# Supplementary material for: Subfunctionalization influences the expansion of bacterial multidrug antibiotic resistance
Source: BMC Genomics. 2017 Oct 30;18:834. doi: 10.1186/s12864-017-4222-4 (PMC5663151; doi:10.1186/s12864-017-4222-4)
Supplement: Supplementary file 1 — Calculation of synonymous/non-synonymous substitution. (ZIP 34380 kb) [file 12864_2017_4222_MOESM1_ESM.zip]

Archive with 48 entries (44 files):
- Additional_File_1/
- Additional_File_1/Figure_dN_dS.tif
- Additional_File_1/MFP/
- Additional_File_1/MFP/2ML_MFP.dN
- Additional_File_1/MFP/2ML_MFP.dS
- Additional_File_1/MFP/2ML_MFP.t
- Additional_File_1/MFP/2NG_MFP.dN
- Additional_File_1/MFP/2NG_MFP.dS
- Additional_File_1/MFP/2NG_MFP.t
- Additional_File_1/MFP/4fold_MFP.nuc
- Additional_File_1/MFP/MFP_codemlControlFile.ctrl
- Additional_File_1/MFP/MFP_codemlResults.res
- Additional_File_1/MFP/rst1_MFP
- Additional_File_1/MFP/rst_MFP
- Additional_File_1/MFP/rub_MFP
- Additional_File_1/MFP/translatorx_MFP.aln
- Additional_File_1/MFP/translatorx_MFP.phb
- Additional_File_1/OMP/
- Additional_File_1/OMP/2ML_OMP.dN
- Additional_File_1/OMP/2ML_OMP.dS
- Additional_File_1/OMP/2ML_OMP.t
- Additional_File_1/OMP/2NG_OMP.dN
- Additional_File_1/OMP/2NG_OMP.dS
- Additional_File_1/OMP/2NG_OMP.t
- Additional_File_1/OMP/4fold_OMP.nuc
- Additional_File_1/OMP/OMP_codemlControlFile.ctrl
- Additional_File_1/OMP/OMP_codemlResults.res
- Additional_File_1/OMP/rst1_OMP
- Additional_File_1/OMP/rst_OMP
- Additional_File_1/OMP/rub_OMP
- Additional_File_1/OMP/translatorx_OMP.aln
- Additional_File_1/OMP/translatorx_OMP.phb
- Additional_File_1/RND/
- Additional_File_1/RND/2ML_RND.dN
- Additional_File_1/RND/2ML_RND.dS
- Additional_File_1/RND/2ML_RND.t
- Additional_File_1/RND/2NG_RND.dN
- Additional_File_1/RND/2NG_RND.dS
- Additional_File_1/RND/2NG_RND.t
- Additional_File_1/RND/4fold_RND.nuc
- Additional_File_1/RND/extractdN-dSMatrix.sh
- Additional_File_1/RND/RND_codemlControlFile.ctrl
- Additional_File_1/RND/RND_codemlResults.res
- Additional_File_1/RND/rst1_RND
- Additional_File_1/RND/rst_RND
- Additional_File_1/RND/rub_RND
- Additional_File_1/RND/translatorx_RND.aln
- Additional_File_1/RND/translatorx_RND.phb
