# Supplementary material for: Subfunctionalization influences the expansion of bacterial multidrug antibiotic resistance
Source: BMC Genomics. 2017 Oct 30;18:834. doi: 10.1186/s12864-017-4222-4 (PMC5663151; doi:10.1186/s12864-017-4222-4)
Supplement: Supplementary file 1 — Calculation of synonymous/non-synonymous substitution. (ZIP 34380 kb) [file 12864_2017_4222_MOESM1_ESM.zip › Additional_File_1/MFP/2ML_MFP.dN]

   505
MFP4__GCA_000198775.1 
MFP4__GCA_000818655.1   0.1909
MFP4__GCA_000472825.1   0.2209  0.1793
MFP4__GCA_000472845.1   0.2209  0.1793  0.0000
MFP4__GCA_000739815.1   0.2209  0.1793  0.0000  0.0000
MFP4__GCA_000739775.1   0.2065  0.1606  0.0591  0.0591  0.0591
MFP4__GCA_000519185.1   0.2058  0.1707  0.0386  0.0386  0.0386  0.0419
MFP4__GCA_000685015.1   0.2093  0.2040  0.1162  0.1162  0.1162  0.1168  0.1045
MFP4__GCA_000685075.1   0.2020  0.1784  0.1122  0.1122  0.1122  0.0959  0.0946  0.0610
MFP4__GCA_000785435.1   0.1862  0.1657  0.1168  0.1168  0.1168  0.0929  0.0864  0.0682  0.0462
MFP4__GCA_000684975.1   0.1959  0.1847  0.1058  0.1058  0.1058  0.1055  0.0915  0.0929  0.0739  0.0768
MFP4__GCA_000685035.1   0.1829  0.1707  0.1027  0.1027  0.1027  0.0990  0.0843  0.0758  0.0740  0.0699  0.0450
MFP4__GCA_000341045.1   0.1816  0.1740  0.1325  0.1325  0.1325  0.1206  0.1152  0.1390  0.1272  0.1154  0.1332  0.1213
MFP4__GCA_000739795.1   0.1773  0.1689  0.1311  0.1311  0.1311  0.1209  0.1172  0.1411  0.1309  0.1158  0.1339  0.1234  0.0054
MFP4__GCA_000729995.1   0.1586  0.1774  0.1502  0.1502  0.1502  0.1350  0.1227  0.1462  0.1332  0.1284  0.1380  0.1375  0.1350  0.1332
MFP4__GCA_000698595.1   0.1882  0.1861  0.1475  0.1475  0.1475  0.1377  0.1356  0.1509  0.1570  0.1462  0.1536  0.1483  0.1481  0.1466  0.0865
MFP4__GCA_000751215.1   0.1882  0.1861  0.1475  0.1475  0.1475  0.1377  0.1356  0.1509  0.1570  0.1462  0.1536  0.1483  0.1481  0.1466  0.0865  0.0000
MFP4__GCA_000402035.1   0.1937  0.1906  0.1667  0.1667  0.1667  0.1763  0.1579  0.1587  0.1709  0.1652  0.1672  0.1542  0.1680  0.1632  0.1068  0.1086  0.1086
MFP4__GCA_000236065.1   0.1924  0.1904  0.1477  0.1477  0.1477  0.1467  0.1409  0.1609  0.1701  0.1607  0.1646  0.1478  0.1524  0.1487  0.0908  0.0811  0.0811  0.0429
MFP4__GCA_000828875.1   0.1927  0.1906  0.1475  0.1475  0.1475  0.1467  0.1407  0.1605  0.1702  0.1605  0.1649  0.1477  0.1522  0.1483  0.0908  0.0811  0.0811  0.0428  0.0000
MFP4__GCA_001278535.1   0.1924  0.1909  0.1465  0.1465  0.1465  0.1458  0.1398  0.1596  0.1692  0.1594  0.1638  0.1468  0.1514  0.1474  0.0909  0.0809  0.0809  0.0419  0.0001  0.0000
MFP4__GCA_000256585.3   0.1869  0.2020  0.1526  0.1526  0.1526  0.1670  0.1455  0.1424  0.1664  0.1647  0.1649  0.1479  0.1512  0.1463  0.0962  0.0990  0.0990  0.0323  0.0306  0.0306  0.0305
MFP4__GCA_000773055.1   0.1869  0.2020  0.1526  0.1526  0.1526  0.1670  0.1455  0.1424  0.1664  0.1647  0.1649  0.1479  0.1512  0.1463  0.0962  0.0990  0.0990  0.0323  0.0306  0.0306  0.0305  0.0000
MFP4__GCA_000698575.1   0.1868  0.2040  0.1542  0.1542  0.1542  0.1688  0.1472  0.1408  0.1683  0.1630  0.1666  0.1461  0.1511  0.1461  0.0977  0.0974  0.0974  0.0338  0.0320  0.0320  0.0320  0.0013  0.0013
MFP4__GCA_000648925.1   0.1919  0.2025  0.1491  0.1491  0.1491  0.1597  0.1477  0.1374  0.1624  0.1570  0.1637  0.1463  0.1546  0.1497  0.0971  0.0906  0.0906  0.0262  0.0247  0.0247  0.0247  0.0164  0.0164  0.0150
MFP4__GCA_001319865.1   0.1759  0.1407  0.1277  0.1277  0.1277  0.1183  0.1170  0.1456  0.1421  0.1206  0.1292  0.1139  0.1340  0.1302  0.1258  0.1442  0.1442  0.1452  0.1345  0.1344  0.1334  0.1548  0.1548  0.1549  0.1408
MFP4__GCA_000522545.2   0.1829  0.1587  0.1333  0.1333  0.1333  0.1373  0.1261  0.1497  0.1477  0.1235  0.1409  0.1354  0.1485  0.1441  0.1454  0.1445  0.1445  0.1396  0.1380  0.1381  0.1370  0.1504  0.1504  0.1506  0.1332  0.0453
MFP4__GCA_001319905.1   0.1822  0.1549  0.1346  0.1346  0.1346  0.1388  0.1241  0.1519  0.1493  0.1251  0.1326  0.1305  0.1513  0.1474  0.1418  0.1392  0.1392  0.1427  0.1373  0.1374  0.1363  0.1568  0.1568  0.1570  0.1397  0.0423  0.0068
MFP4__GCA_000265115.1   0.1778  0.1630  0.1367  0.1367  0.1367  0.1385  0.1297  0.1607  0.1560  0.1333  0.1387  0.1327  0.1496  0.1457  0.1489  0.1461  0.1461  0.1433  0.1356  0.1357  0.1349  0.1539  0.1539  0.1540  0.1397  0.0514  0.0138  0.0152
MFP4__GCA_000281995.2   0.1778  0.1630  0.1367  0.1367  0.1367  0.1385  0.1297  0.1607  0.1560  0.1333  0.1387  0.1327  0.1496  0.1457  0.1489  0.1461  0.1461  0.1433  0.1356  0.1357  0.1349  0.1539  0.1539  0.1540  0.1397  0.0514  0.0138  0.0152  0.0000
MFP4__GCA_000739835.1   0.1869  0.1626  0.1395  0.1395  0.1395  0.1432  0.1306  0.1579  0.1535  0.1311  0.1394  0.1371  0.1549  0.1528  0.1511  0.1493  0.1493  0.1485  0.1425  0.1425  0.1415  0.1592  0.1592  0.1593  0.1449  0.0498  0.0152  0.0110  0.0123  0.0123
MFP4__GCA_000020045.1   0.1948  0.1633  0.1363  0.1363  0.1363  0.1328  0.1216  0.1587  0.1630  0.1383  0.1432  0.1391  0.1592  0.1554  0.1577  0.1474  0.1474  0.1474  0.1404  0.1404  0.1403  0.1591  0.1591  0.1590  0.1438  0.0462  0.0367  0.0295  0.0338  0.0338  0.0309
MFP4__GCA_000519245.1   0.1825  0.1634  0.1281  0.1281  0.1281  0.1325  0.1162  0.1472  0.1520  0.1314  0.1357  0.1279  0.1531  0.1490  0.1557  0.1451  0.1451  0.1456  0.1394  0.1394  0.1385  0.1534  0.1534  0.1533  0.1419  0.0457  0.0351  0.0279  0.0295  0.0295  0.0264  0.0151
MFP4__GCA_000698555.1   0.1663  0.1349  0.1465  0.1465  0.1465  0.1251  0.1275  0.1637  0.1524  0.1425  0.1492  0.1357  0.1337  0.1322  0.1348  0.1399  0.1399  0.1418  0.1294  0.1292  0.1284  0.1479  0.1479  0.1476  0.1439  0.1003  0.0990  0.0971  0.0946  0.0946  0.1044  0.1078  0.1023
MFP4__GCA_000092885.1   0.1815  0.1646  0.1426  0.1426  0.1426  0.1403  0.1290  0.1548  0.1540  0.1416  0.1514  0.1386  0.1425  0.1391  0.1261  0.1441  0.1441  0.1661  0.1413  0.1414  0.1413  0.1591  0.1591  0.1592  0.1546  0.1170  0.1143  0.1089  0.1202  0.1202  0.1194  0.1248  0.1179  0.1080
MFP4__GCA_000372985.1   0.1815  0.1647  0.1426  0.1426  0.1426  0.1404  0.1290  0.1548  0.1541  0.1417  0.1515  0.1387  0.1425  0.1391  0.1261  0.1443  0.1443  0.1661  0.1413  0.1413  0.1413  0.1593  0.1593  0.1594  0.1548  0.1170  0.1143  0.1089  0.1202  0.1202  0.1195  0.1249  0.1179  0.1081  0.0000
MFP4__GCA_000372945.1   0.1819  0.1652  0.1433  0.1433  0.1433  0.1391  0.1318  0.1504  0.1527  0.1412  0.1499  0.1383  0.1378  0.1346  0.1218  0.1424  0.1424  0.1701  0.1401  0.1401  0.1400  0.1626  0.1626  0.1626  0.1593  0.1079  0.1110  0.1025  0.1168  0.1168  0.1131  0.1198  0.1112  0.1097  0.0194  0.0194
MFP4__GCA_000473465.1   0.1862  0.1604  0.1516  0.1516  0.1516  0.1422  0.1366  0.1632  0.1607  0.1461  0.1571  0.1481  0.1442  0.1410  0.1248  0.1496  0.1496  0.1643  0.1473  0.1473  0.1472  0.1618  0.1618  0.1618  0.1608  0.1156  0.1157  0.1071  0.1216  0.1216  0.1180  0.1218  0.1150  0.1113  0.0207  0.0207  0.0207
MFP4__GCA_000173575.1   0.1832  0.1596  0.1474  0.1474  0.1474  0.1405  0.1344  0.1595  0.1594  0.1472  0.1553  0.1473  0.1407  0.1377  0.1280  0.1493  0.1493  0.1642  0.1458  0.1458  0.1459  0.1601  0.1601  0.1601  0.1596  0.1110  0.1135  0.1050  0.1160  0.1160  0.1124  0.1181  0.1110  0.1128  0.0206  0.0206  0.0191  0.0136
MFP4__GCA_000739735.1   0.1792  0.1589  0.1503  0.1503  0.1503  0.1320  0.1304  0.1435  0.1575  0.1446  0.1494  0.1412  0.1376  0.1372  0.1034  0.1284  0.1284  0.1564  0.1309  0.1307  0.1312  0.1471  0.1471  0.1471  0.1444  0.1016  0.1070  0.1017  0.1138  0.1138  0.1120  0.1207  0.1138  0.0870  0.0539  0.0539  0.0479  0.0524  0.0565
MFP4__GCA_000172415.1   0.1601  0.1445  0.1337  0.1337  0.1337  0.1213  0.1105  0.1382  0.1402  0.1315  0.1478  0.1310  0.1195  0.1197  0.0997  0.1149  0.1149  0.1331  0.1028  0.1028  0.1028  0.1268  0.1268  0.1286  0.1267  0.0946  0.1078  0.1027  0.1016  0.1016  0.1067  0.1068  0.0986  0.0807  0.0686  0.0686  0.0671  0.0759  0.0728  0.0466
MFP4__GCA_000421865.1   0.1607  0.1452  0.1340  0.1340  0.1340  0.1217  0.1107  0.1382  0.1406  0.1319  0.1484  0.1315  0.1194  0.1197  0.0996  0.1151  0.1151  0.1333  0.1030  0.1031  0.1031  0.1268  0.1268  0.1286  0.1269  0.0949  0.1082  0.1031  0.1020  0.1020  0.1071  0.1071  0.0988  0.0807  0.0688  0.0688  0.0673  0.0761  0.0730  0.0465  0.0001
MFP4__GCA_001293045.1   0.1602  0.1447  0.1336  0.1336  0.1336  0.1213  0.1104  0.1383  0.1403  0.1315  0.1478  0.1311  0.1190  0.1193  0.0995  0.1150  0.1150  0.1328  0.1030  0.1031  0.1030  0.1267  0.1267  0.1285  0.1267  0.0946  0.1078  0.1027  0.1017  0.1017  0.1067  0.1067  0.0986  0.0806  0.0686  0.0686  0.0671  0.0759  0.0728  0.0466  0.0000  0.0000
MFP4__GCA_000383275.1   0.1670  0.1464  0.1376  0.1376  0.1376  0.1281  0.1178  0.1428  0.1451  0.1359  0.1532  0.1408  0.1208  0.1212  0.0993  0.1124  0.1124  0.1328  0.1046  0.1045  0.1046  0.1229  0.1229  0.1245  0.1191  0.0997  0.1110  0.1061  0.1115  0.1115  0.1129  0.1135  0.1055  0.0869  0.0705  0.0705  0.0707  0.0746  0.0806  0.0422  0.0122  0.0122  0.0122
MFP4__GCA_000685095.1   0.1620  0.1438  0.1384  0.1384  0.1384  0.1290  0.1189  0.1422  0.1448  0.1361  0.1515  0.1410  0.1238  0.1241  0.0996  0.1111  0.1111  0.1338  0.1058  0.1058  0.1058  0.1278  0.1278  0.1295  0.1239  0.0997  0.1095  0.1045  0.1099  0.1099  0.1114  0.1119  0.1036  0.0806  0.0674  0.0674  0.0647  0.0717  0.0778  0.0406  0.0122  0.0122  0.0122  0.0054
MFP4__GCA_000472545.1   0.1630  0.1436  0.1367  0.1367  0.1367  0.1214  0.1106  0.1423  0.1451  0.1327  0.1470  0.1389  0.1264  0.1265  0.0917  0.1144  0.1144  0.1322  0.1091  0.1092  0.1094  0.1272  0.1272  0.1290  0.1262  0.0970  0.1087  0.1034  0.1057  0.1057  0.1104  0.1107  0.1025  0.0840  0.0741  0.0741  0.0695  0.0749  0.0782  0.0407  0.0136  0.0136  0.0136  0.0122  0.0095
MFP4__GCA_000148685.1   0.1596  0.1433  0.1376  0.1376  0.1376  0.1258  0.1148  0.1424  0.1407  0.1329  0.1412  0.1328  0.1231  0.1234  0.0916  0.1148  0.1148  0.1363  0.1096  0.1096  0.1098  0.1277  0.1277  0.1295  0.1267  0.0964  0.1079  0.1027  0.1047  0.1047  0.1097  0.1146  0.1063  0.0837  0.0674  0.0674  0.0645  0.0716  0.0774  0.0391  0.0137  0.0137  0.0137  0.0095  0.0068  0.0055
MFP4__GCA_000416445.1   0.1601  0.1447  0.1332  0.1332  0.1332  0.1235  0.1131  0.1362  0.1376  0.1329  0.1491  0.1370  0.1154  0.1156  0.0996  0.1173  0.1173  0.1374  0.1093  0.1093  0.1094  0.1290  0.1290  0.1305  0.1253  0.0910  0.1022  0.0972  0.1024  0.1024  0.1041  0.1012  0.0962  0.0764  0.0676  0.0675  0.0631  0.0745  0.0717  0.0421  0.0109  0.0108  0.0108  0.0149  0.0122  0.0136  0.0137
MFP4__GCA_000176935.2   0.1599  0.1443  0.1335  0.1335  0.1335  0.1232  0.1129  0.1363  0.1373  0.1323  0.1495  0.1373  0.1143  0.1146  0.0995  0.1172  0.1172  0.1371  0.1091  0.1091  0.1092  0.1287  0.1287  0.1303  0.1250  0.0909  0.1021  0.0972  0.1024  0.1024  0.1040  0.1011  0.0962  0.0763  0.0676  0.0676  0.0631  0.0746  0.0718  0.0420  0.0109  0.0108  0.0109  0.0149  0.0122  0.0136  0.0137  0.0000
MFP4__GCA_000300095.1   0.1599  0.1443  0.1334  0.1334  0.1334  0.1232  0.1129  0.1364  0.1375  0.1325  0.1496  0.1373  0.1145  0.1147  0.0996  0.1172  0.1172  0.1375  0.1093  0.1094  0.1094  0.1289  0.1289  0.1305  0.1253  0.0908  0.1021  0.0971  0.1023  0.1023  0.1040  0.1011  0.0962  0.0762  0.0674  0.0674  0.0630  0.0745  0.0717  0.0420  0.0109  0.0108  0.0109  0.0149  0.0122  0.0136  0.0137  0.0000  0.0000
MFP4__GCA_000515195.1   0.1599  0.1446  0.1331  0.1331  0.1331  0.1234  0.1130  0.1362  0.1375  0.1327  0.1489  0.1372  0.1153  0.1155  0.0996  0.1173  0.1173  0.1374  0.1093  0.1093  0.1094  0.1289  0.1289  0.1305  0.1252  0.0909  0.1022  0.0972  0.1024  0.1024  0.1041  0.1012  0.0962  0.0764  0.0675  0.0675  0.0631  0.0746  0.0717  0.0420  0.0109  0.0108  0.0108  0.0149  0.0122  0.0136  0.0137  0.0000  0.0000  0.0000
MFP4__GCA_000472445.1   0.1609  0.1416  0.1349  0.1349  0.1349  0.1230  0.1129  0.1358  0.1383  0.1290  0.1485  0.1329  0.1204  0.1208  0.0931  0.1105  0.1105  0.1331  0.1057  0.1057  0.1056  0.1247  0.1247  0.1264  0.1206  0.0933  0.1046  0.0995  0.1083  0.1083  0.1099  0.1067  0.1018  0.0822  0.0690  0.0690  0.0662  0.0731  0.0791  0.0379  0.0122  0.0122  0.0122  0.0081  0.0081  0.0122  0.0096  0.0095  0.0095  0.0095  0.0095
MFP4__GCA_000472525.1   0.1615  0.1388  0.1338  0.1338  0.1338  0.1183  0.1068  0.1381  0.1402  0.1282  0.1482  0.1321  0.1209  0.1192  0.0920  0.1116  0.1116  0.1287  0.1042  0.1042  0.1043  0.1234  0.1234  0.1250  0.1189  0.0887  0.1033  0.0983  0.1036  0.1036  0.1052  0.1024  0.0975  0.0792  0.0720  0.0720  0.0675  0.0731  0.0730  0.0379  0.0109  0.0109  0.0109  0.0122  0.0122  0.0109  0.0137  0.0081  0.0081  0.0081  0.0081  0.0068
MFP4__GCA_000020125.1   0.1646  0.1514  0.1345  0.1345  0.1345  0.1215  0.1138  0.1400  0.1378  0.1287  0.1428  0.1362  0.1287  0.1284  0.1026  0.1282  0.1282  0.1491  0.1231  0.1230  0.1220  0.1429  0.1429  0.1430  0.1359  0.0947  0.0998  0.0946  0.1063  0.1063  0.1048  0.1089  0.1037  0.0850  0.0662  0.0662  0.0664  0.0723  0.0766  0.0429  0.0379  0.0381  0.0378  0.0336  0.0307  0.0350  0.0323  0.0293  0.0293  0.0293  0.0293  0.0306  0.0352
MFP4__GCA_000013645.1   0.1641  0.1467  0.1277  0.1277  0.1277  0.1171  0.1082  0.1358  0.1325  0.1202  0.1384  0.1294  0.1249  0.1215  0.0962  0.1296  0.1296  0.1416  0.1160  0.1160  0.1150  0.1349  0.1349  0.1350  0.1278  0.0872  0.0985  0.0935  0.1052  0.1052  0.1036  0.1045  0.0993  0.0915  0.0655  0.0655  0.0627  0.0685  0.0727  0.0539  0.0454  0.0456  0.0454  0.0441  0.0412  0.0455  0.0429  0.0368  0.0367  0.0367  0.0367  0.0380  0.0413  0.0124
MFP4__GCA_000756045.1   0.1641  0.1467  0.1277  0.1277  0.1277  0.1171  0.1082  0.1358  0.1325  0.1202  0.1384  0.1294  0.1249  0.1215  0.0962  0.1296  0.1296  0.1416  0.1160  0.1160  0.1150  0.1349  0.1349  0.1350  0.1278  0.0872  0.0985  0.0935  0.1052  0.1052  0.1036  0.1045  0.0993  0.0915  0.0655  0.0655  0.0627  0.0685  0.0727  0.0539  0.0454  0.0456  0.0454  0.0441  0.0412  0.0455  0.0429  0.0368  0.0367  0.0367  0.0367  0.0380  0.0413  0.0124  0.0000
MFP4__GCA_000178415.2   0.1639  0.1457  0.1241  0.1241  0.1241  0.1139  0.1087  0.1363  0.1336  0.1199  0.1413  0.1306  0.1290  0.1256  0.0992  0.1248  0.1248  0.1369  0.1114  0.1114  0.1103  0.1339  0.1339  0.1340  0.1232  0.0903  0.0986  0.0936  0.1052  0.1052  0.1035  0.1026  0.1025  0.0915  0.0683  0.0683  0.0626  0.0714  0.0756  0.0567  0.0499  0.0501  0.0498  0.0455  0.0426  0.0469  0.0443  0.0412  0.0411  0.0411  0.0412  0.0424  0.0457  0.0165  0.0095  0.0095
MFP4__GCA_000745015.1   0.1660  0.1545  0.1387  0.1387  0.1387  0.1239  0.1202  0.1330  0.1325  0.1319  0.1359  0.1248  0.1240  0.1241  0.0934  0.1285  0.1285  0.1436  0.1173  0.1173  0.1176  0.1347  0.1347  0.1364  0.1304  0.1060  0.1115  0.1065  0.1150  0.1150  0.1137  0.1219  0.1140  0.0903  0.0617  0.0617  0.0586  0.0676  0.0707  0.0351  0.0412  0.0411  0.0412  0.0393  0.0364  0.0393  0.0349  0.0322  0.0322  0.0322  0.0322  0.0350  0.0352  0.0353  0.0412  0.0412  0.0413
MFP4__GCA_001294705.1   0.1670  0.1584  0.1307  0.1307  0.1307  0.1254  0.1067  0.1231  0.1311  0.1282  0.1397  0.1278  0.1224  0.1221  0.1030  0.1367  0.1367  0.1417  0.1243  0.1242  0.1245  0.1340  0.1340  0.1358  0.1318  0.0948  0.0935  0.0916  0.0970  0.0970  0.0984  0.1067  0.1001  0.0809  0.0716  0.0716  0.0698  0.0728  0.0742  0.0392  0.0409  0.0409  0.0409  0.0406  0.0390  0.0394  0.0375  0.0336  0.0336  0.0336  0.0336  0.0349  0.0322  0.0469  0.0549  0.0549  0.0550  0.0322
MFP4__GCA_000685055.1   0.1629  0.1498  0.1351  0.1351  0.1351  0.1305  0.1155  0.1369  0.1286  0.1301  0.1321  0.1281  0.1346  0.1296  0.1063  0.1378  0.1378  0.1445  0.1310  0.1311  0.1311  0.1352  0.1352  0.1352  0.1330  0.1058  0.1064  0.1013  0.1070  0.1070  0.1085  0.1140  0.1073  0.0822  0.0667  0.0667  0.0671  0.0714  0.0729  0.0479  0.0514  0.0516  0.0514  0.0571  0.0551  0.0527  0.0509  0.0465  0.0465  0.0465  0.0465  0.0514  0.0468  0.0482  0.0527  0.0527  0.0526  0.0483  0.0404
MFP4__GCA_000714855.1   0.1627  0.1499  0.1351  0.1351  0.1351  0.1305  0.1156  0.1369  0.1286  0.1301  0.1320  0.1279  0.1345  0.1295  0.1064  0.1377  0.1377  0.1446  0.1310  0.1311  0.1311  0.1352  0.1352  0.1352  0.1330  0.1057  0.1064  0.1013  0.1070  0.1070  0.1084  0.1140  0.1073  0.0821  0.0667  0.0667  0.0671  0.0714  0.0729  0.0479  0.0514  0.0516  0.0514  0.0571  0.0551  0.0527  0.0509  0.0465  0.0465  0.0465  0.0465  0.0514  0.0468  0.0482  0.0527  0.0527  0.0526  0.0484  0.0404  0.0000
MFP4__GCA_000961515.1   0.1628  0.1499  0.1351  0.1351  0.1351  0.1305  0.1156  0.1369  0.1286  0.1301  0.1320  0.1279  0.1344  0.1294  0.1064  0.1377  0.1377  0.1445  0.1311  0.1311  0.1312  0.1352  0.1352  0.1352  0.1330  0.1058  0.1065  0.1013  0.1070  0.1070  0.1083  0.1140  0.1073  0.0821  0.0667  0.0667  0.0670  0.0714  0.0729  0.0480  0.0514  0.0516  0.0514  0.0571  0.0551  0.0527  0.0509  0.0465  0.0465  0.0465  0.0465  0.0514  0.0468  0.0482  0.0527  0.0527  0.0526  0.0484  0.0404  0.0000  0.0000
MFP4__GCA_000567945.1   0.2087  0.1695  0.1435  0.1435  0.1435  0.1343  0.1336  0.1642  0.1274  0.1244  0.1309  0.1526  0.1319  0.1316  0.1439  0.1401  0.1401  0.1740  0.1553  0.1552  0.1542  0.1730  0.1730  0.1730  0.1636  0.1374  0.1384  0.1342  0.1351  0.1351  0.1384  0.1455  0.1511  0.1482  0.1701  0.1701  0.1664  0.1649  0.1616  0.1565  0.1485  0.1489  0.1481  0.1513  0.1510  0.1483  0.1475  0.1473  0.1466  0.1467  0.1471  0.1480  0.1466  0.1442  0.1454  0.1454  0.1389  0.1580  0.1433  0.1454  0.1451  0.1453
MFP4__GCA_000755985.1   0.2170  0.1799  0.1480  0.1480  0.1480  0.1371  0.1345  0.1634  0.1310  0.1300  0.1386  0.1555  0.1265  0.1268  0.1497  0.1495  0.1495  0.1797  0.1640  0.1638  0.1627  0.1768  0.1768  0.1787  0.1684  0.1426  0.1450  0.1407  0.1433  0.1433  0.1456  0.1469  0.1570  0.1656  0.1777  0.1777  0.1754  0.1716  0.1712  0.1654  0.1487  0.1496  0.1489  0.1480  0.1514  0.1509  0.1504  0.1478  0.1470  0.1472  0.1477  0.1479  0.1458  0.1532  0.1534  0.1534  0.1470  0.1640  0.1465  0.1567  0.1568  0.1568  0.0290
MFP4__GCA_000959365.1   0.2168  0.1795  0.1476  0.1476  0.1476  0.1368  0.1342  0.1629  0.1307  0.1296  0.1383  0.1551  0.1263  0.1265  0.1497  0.1492  0.1492  0.1793  0.1635  0.1632  0.1622  0.1768  0.1768  0.1787  0.1680  0.1421  0.1445  0.1403  0.1429  0.1429  0.1452  0.1466  0.1566  0.1649  0.1771  0.1772  0.1747  0.1711  0.1712  0.1649  0.1487  0.1493  0.1486  0.1477  0.1513  0.1506  0.1501  0.1475  0.1467  0.1469  0.1474  0.1479  0.1454  0.1530  0.1530  0.1530  0.1466  0.1636  0.1462  0.1564  0.1565  0.1565  0.0290  0.0000
MFP4__GCA_000706745.1   0.2087  0.1695  0.1435  0.1435  0.1435  0.1343  0.1336  0.1642  0.1274  0.1244  0.1309  0.1526  0.1319  0.1316  0.1439  0.1401  0.1401  0.1740  0.1553  0.1552  0.1542  0.1730  0.1730  0.1730  0.1636  0.1374  0.1384  0.1342  0.1351  0.1351  0.1384  0.1455  0.1511  0.1482  0.1701  0.1701  0.1664  0.1649  0.1616  0.1565  0.1485  0.1489  0.1481  0.1513  0.1510  0.1483  0.1475  0.1473  0.1466  0.1467  0.1471  0.1480  0.1466  0.1442  0.1454  0.1454  0.1389  0.1580  0.1433  0.1454  0.1451  0.1453  0.0000  0.0290  0.0290
MFP4__GCA_000764595.1   0.2087  0.1695  0.1435  0.1435  0.1435  0.1343  0.1336  0.1642  0.1274  0.1244  0.1309  0.1526  0.1319  0.1316  0.1439  0.1401  0.1401  0.1740  0.1553  0.1552  0.1542  0.1730  0.1730  0.1730  0.1636  0.1374  0.1384  0.1342  0.1351  0.1351  0.1384  0.1455  0.1511  0.1482  0.1701  0.1701  0.1664  0.1649  0.1616  0.1565  0.1485  0.1489  0.1481  0.1513  0.1510  0.1483  0.1475  0.1473  0.1466  0.1467  0.1471  0.1480  0.1466  0.1442  0.1454  0.1454  0.1389  0.1580  0.1433  0.1454  0.1451  0.1453  0.0000  0.0290  0.0290  0.0000
MFP4__GCA_000765375.1   0.2087  0.1695  0.1435  0.1435  0.1435  0.1343  0.1336  0.1642  0.1274  0.1244  0.1309  0.1526  0.1319  0.1316  0.1439  0.1401  0.1401  0.1740  0.1553  0.1552  0.1542  0.1730  0.1730  0.1730  0.1636  0.1374  0.1384  0.1342  0.1351  0.1351  0.1384  0.1455  0.1511  0.1482  0.1701  0.1701  0.1664  0.1649  0.1616  0.1565  0.1485  0.1489  0.1481  0.1513  0.1510  0.1483  0.1475  0.1473  0.1466  0.1467  0.1471  0.1480  0.1466  0.1442  0.1454  0.1454  0.1389  0.1580  0.1433  0.1454  0.1451  0.1453  0.0000  0.0290  0.0290  0.0000  0.0000
MFP4__GCA_000012365.1   0.2066  0.1676  0.1417  0.1417  0.1417  0.1325  0.1318  0.1623  0.1256  0.1227  0.1291  0.1507  0.1301  0.1299  0.1421  0.1383  0.1383  0.1721  0.1535  0.1533  0.1523  0.1710  0.1710  0.1711  0.1618  0.1355  0.1366  0.1324  0.1333  0.1333  0.1366  0.1436  0.1492  0.1463  0.1682  0.1682  0.1645  0.1630  0.1597  0.1546  0.1466  0.1470  0.1462  0.1494  0.1491  0.1464  0.1456  0.1454  0.1447  0.1448  0.1453  0.1461  0.1447  0.1423  0.1436  0.1436  0.1371  0.1561  0.1414  0.1436  0.1433  0.1434  0.0013  0.0276  0.0276  0.0013  0.0013  0.0013
MFP4__GCA_000152285.1   0.2066  0.1676  0.1417  0.1417  0.1417  0.1325  0.1318  0.1623  0.1256  0.1227  0.1291  0.1507  0.1301  0.1299  0.1421  0.1383  0.1383  0.1721  0.1535  0.1533  0.1523  0.1710  0.1710  0.1711  0.1618  0.1355  0.1366  0.1324  0.1333  0.1333  0.1366  0.1436  0.1492  0.1463  0.1682  0.1682  0.1645  0.1630  0.1597  0.1546  0.1466  0.1470  0.1462  0.1494  0.1491  0.1464  0.1456  0.1454  0.1447  0.1448  0.1453  0.1461  0.1447  0.1423  0.1436  0.1436  0.1371  0.1561  0.1414  0.1436  0.1433  0.1434  0.0013  0.0276  0.0276  0.0013  0.0013  0.0013  0.0000
MFP4__GCA_000567925.1   0.2066  0.1676  0.1417  0.1417  0.1417  0.1325  0.1318  0.1623  0.1256  0.1227  0.1291  0.1507  0.1301  0.1299  0.1421  0.1383  0.1383  0.1721  0.1535  0.1533  0.1523  0.1710  0.1710  0.1711  0.1618  0.1355  0.1366  0.1324  0.1333  0.1333  0.1366  0.1436  0.1492  0.1463  0.1682  0.1682  0.1645  0.1630  0.1597  0.1546  0.1466  0.1470  0.1462  0.1494  0.1491  0.1464  0.1456  0.1454  0.1447  0.1448  0.1453  0.1461  0.1447  0.1423  0.1436  0.1436  0.1371  0.1561  0.1414  0.1436  0.1433  0.1434  0.0013  0.0276  0.0276  0.0013  0.0013  0.0013  0.0000  0.0000
MFP4__GCA_000877335.1   0.2066  0.1676  0.1417  0.1417  0.1417  0.1325  0.1318  0.1623  0.1256  0.1227  0.1291  0.1507  0.1301  0.1299  0.1421  0.1383  0.1383  0.1721  0.1535  0.1533  0.1523  0.1710  0.1710  0.1711  0.1618  0.1355  0.1366  0.1324  0.1333  0.1333  0.1366  0.1436  0.1492  0.1463  0.1682  0.1682  0.1645  0.1630  0.1597  0.1546  0.1466  0.1470  0.1462  0.1494  0.1491  0.1464  0.1456  0.1454  0.1447  0.1448  0.1453  0.1461  0.1447  0.1423  0.1436  0.1436  0.1371  0.1561  0.1414  0.1436  0.1433  0.1434  0.0013  0.0276  0.0276  0.0013  0.0013  0.0013  0.0000  0.0000  0.0000
MFP4__GCA_000959425.1   0.2066  0.1676  0.1417  0.1417  0.1417  0.1325  0.1318  0.1623  0.1256  0.1227  0.1291  0.1507  0.1301  0.1299  0.1421  0.1383  0.1383  0.1721  0.1535  0.1533  0.1523  0.1710  0.1710  0.1711  0.1618  0.1355  0.1366  0.1324  0.1333  0.1333  0.1366  0.1436  0.1492  0.1463  0.1682  0.1682  0.1645  0.1630  0.1597  0.1546  0.1466  0.1470  0.1462  0.1494  0.1491  0.1464  0.1456  0.1454  0.1447  0.1448  0.1453  0.1461  0.1447  0.1423  0.1436  0.1436  0.1371  0.1561  0.1414  0.1436  0.1433  0.1434  0.0013  0.0276  0.0276  0.0013  0.0013  0.0013  0.0000  0.0000  0.0000  0.0000
MFP4__GCA_000567905.1   0.2065  0.1674  0.1416  0.1416  0.1416  0.1325  0.1318  0.1623  0.1255  0.1226  0.1293  0.1506  0.1300  0.1298  0.1421  0.1385  0.1385  0.1719  0.1532  0.1530  0.1520  0.1708  0.1708  0.1709  0.1615  0.1358  0.1364  0.1321  0.1330  0.1330  0.1363  0.1439  0.1495  0.1460  0.1678  0.1679  0.1642  0.1627  0.1595  0.1543  0.1465  0.1468  0.1461  0.1493  0.1490  0.1463  0.1452  0.1451  0.1444  0.1445  0.1450  0.1458  0.1446  0.1422  0.1433  0.1433  0.1369  0.1558  0.1412  0.1433  0.1431  0.1432  0.0013  0.0276  0.0276  0.0013  0.0013  0.0013  0.0000  0.0000  0.0000  0.0000  0.0000
MFP4__GCA_000808035.2   0.2065  0.1674  0.1416  0.1416  0.1416  0.1325  0.1318  0.1623  0.1255  0.1226  0.1293  0.1506  0.1300  0.1298  0.1421  0.1385  0.1385  0.1719  0.1532  0.1530  0.1520  0.1708  0.1708  0.1709  0.1615  0.1358  0.1364  0.1321  0.1330  0.1330  0.1363  0.1439  0.1495  0.1460  0.1678  0.1679  0.1642  0.1627  0.1595  0.1543  0.1465  0.1468  0.1461  0.1493  0.1490  0.1463  0.1452  0.1451  0.1444  0.1445  0.1450  0.1458  0.1446  0.1422  0.1433  0.1433  0.1369  0.1558  0.1412  0.1433  0.1431  0.1432  0.0013  0.0276  0.0276  0.0013  0.0013  0.0013  0.0000  0.0000  0.0000  0.0000  0.0000  0.0000
MFP4__GCA_000959605.1   0.2065  0.1673  0.1415  0.1415  0.1415  0.1324  0.1317  0.1621  0.1254  0.1225  0.1292  0.1505  0.1300  0.1297  0.1420  0.1384  0.1384  0.1718  0.1531  0.1529  0.1519  0.1707  0.1707  0.1708  0.1614  0.1357  0.1363  0.1321  0.1330  0.1330  0.1363  0.1438  0.1494  0.1459  0.1677  0.1678  0.1643  0.1626  0.1594  0.1542  0.1463  0.1467  0.1460  0.1492  0.1489  0.1462  0.1451  0.1450  0.1443  0.1444  0.1449  0.1457  0.1445  0.1421  0.1432  0.1432  0.1368  0.1557  0.1411  0.1432  0.1430  0.1431  0.0013  0.0276  0.0276  0.0013  0.0013  0.0013  0.0000  0.0000  0.0000  0.0000  0.0000  0.0000  0.0000
MFP4__GCA_000385525.1   0.2112  0.1715  0.1508  0.1508  0.1508  0.1425  0.1414  0.1690  0.1307  0.1279  0.1376  0.1564  0.1288  0.1290  0.1538  0.1527  0.1527  0.1834  0.1647  0.1644  0.1635  0.1830  0.1830  0.1831  0.1726  0.1464  0.1514  0.1470  0.1484  0.1484  0.1517  0.1554  0.1613  0.1557  0.1790  0.1790  0.1759  0.1745  0.1735  0.1686  0.1483  0.1487  0.1479  0.1550  0.1548  0.1516  0.1509  0.1470  0.1462  0.1464  0.1468  0.1481  0.1467  0.1525  0.1484  0.1484  0.1474  0.1654  0.1513  0.1519  0.1516  0.1517  0.0218  0.0265  0.0265  0.0218  0.0218  0.0218  0.0204  0.0204  0.0204  0.0204  0.0204  0.0204  0.0204  0.0204
MFP4__GCA_000959325.1   0.2112  0.1715  0.1508  0.1508  0.1508  0.1425  0.1414  0.1690  0.1307  0.1279  0.1376  0.1564  0.1288  0.1290  0.1538  0.1527  0.1527  0.1834  0.1647  0.1644  0.1635  0.1830  0.1830  0.1831  0.1726  0.1464  0.1514  0.1470  0.1484  0.1484  0.1517  0.1554  0.1613  0.1557  0.1790  0.1790  0.1759  0.1745  0.1735  0.1686  0.1483  0.1487  0.1479  0.1550  0.1548  0.1516  0.1509  0.1470  0.1462  0.1464  0.1468  0.1481  0.1467  0.1525  0.1484  0.1484  0.1474  0.1654  0.1513  0.1519  0.1516  0.1517  0.0218  0.0265  0.0265  0.0218  0.0218  0.0218  0.0204  0.0204  0.0204  0.0204  0.0204  0.0204  0.0204  0.0204  0.0000
MFP4__GCA_000774545.1   0.2022  0.1599  0.1463  0.1463  0.1463  0.1350  0.1394  0.1590  0.1222  0.1182  0.1381  0.1514  0.1203  0.1200  0.1483  0.1437  0.1437  0.1742  0.1518  0.1517  0.1508  0.1694  0.1694  0.1695  0.1633  0.1423  0.1398  0.1393  0.1372  0.1372  0.1436  0.1496  0.1554  0.1438  0.1657  0.1657  0.1645  0.1632  0.1595  0.1538  0.1376  0.1381  0.1375  0.1436  0.1435  0.1407  0.1399  0.1356  0.1350  0.1351  0.1355  0.1367  0.1346  0.1416  0.1414  0.1414  0.1389  0.1572  0.1390  0.1393  0.1392  0.1393  0.0246  0.0290  0.0290  0.0246  0.0246  0.0246  0.0232  0.0232  0.0232  0.0232  0.0232  0.0232  0.0232  0.0232  0.0163  0.0163
MFP4__GCA_000774625.1   0.2022  0.1599  0.1463  0.1463  0.1463  0.1350  0.1394  0.1590  0.1222  0.1183  0.1381  0.1514  0.1203  0.1200  0.1484  0.1437  0.1437  0.1742  0.1518  0.1517  0.1508  0.1694  0.1694  0.1695  0.1633  0.1424  0.1398  0.1393  0.1372  0.1372  0.1436  0.1496  0.1554  0.1438  0.1657  0.1657  0.1645  0.1631  0.1596  0.1538  0.1376  0.1381  0.1375  0.1436  0.1435  0.1407  0.1399  0.1356  0.1350  0.1351  0.1355  0.1367  0.1346  0.1417  0.1414  0.1414  0.1389  0.1572  0.1390  0.1393  0.1392  0.1393  0.0246  0.0290  0.0290  0.0246  0.0246  0.0246  0.0232  0.0232  0.0232  0.0232  0.0232  0.0232  0.0232  0.0232  0.0163  0.0163  0.0000
MFP4__GCA_001279325.1   0.2020  0.1598  0.1463  0.1463  0.1463  0.1349  0.1393  0.1588  0.1221  0.1182  0.1381  0.1512  0.1203  0.1199  0.1484  0.1437  0.1437  0.1742  0.1517  0.1516  0.1507  0.1694  0.1694  0.1695  0.1633  0.1424  0.1397  0.1392  0.1371  0.1371  0.1436  0.1495  0.1554  0.1437  0.1660  0.1660  0.1644  0.1630  0.1595  0.1540  0.1378  0.1383  0.1377  0.1437  0.1436  0.1408  0.1400  0.1357  0.1350  0.1352  0.1355  0.1368  0.1347  0.1418  0.1416  0.1416  0.1390  0.1575  0.1391  0.1395  0.1393  0.1394  0.0246  0.0290  0.0290  0.0246  0.0246  0.0246  0.0232  0.0232  0.0232  0.0232  0.0232  0.0232  0.0232  0.0232  0.0163  0.0163  0.0000  0.0000
MFP4__GCA_000774765.1   0.2020  0.1615  0.1479  0.1479  0.1479  0.1366  0.1410  0.1606  0.1238  0.1199  0.1397  0.1530  0.1219  0.1216  0.1499  0.1453  0.1453  0.1758  0.1534  0.1533  0.1524  0.1710  0.1710  0.1711  0.1649  0.1430  0.1400  0.1395  0.1373  0.1373  0.1438  0.1495  0.1553  0.1453  0.1673  0.1674  0.1661  0.1647  0.1612  0.1554  0.1392  0.1397  0.1391  0.1452  0.1451  0.1423  0.1415  0.1372  0.1366  0.1367  0.1371  0.1383  0.1362  0.1433  0.1430  0.1430  0.1405  0.1589  0.1406  0.1409  0.1408  0.1409  0.0260  0.0304  0.0304  0.0260  0.0260  0.0260  0.0246  0.0246  0.0246  0.0246  0.0246  0.0246  0.0246  0.0246  0.0176  0.0176  0.0013  0.0013  0.0013
MFP4__GCA_000970935.1   0.2020  0.1615  0.1479  0.1479  0.1479  0.1366  0.1410  0.1606  0.1238  0.1199  0.1397  0.1530  0.1219  0.1216  0.1499  0.1453  0.1453  0.1758  0.1534  0.1533  0.1524  0.1710  0.1710  0.1711  0.1649  0.1430  0.1400  0.1395  0.1373  0.1373  0.1438  0.1495  0.1553  0.1453  0.1673  0.1674  0.1661  0.1647  0.1612  0.1554  0.1392  0.1397  0.1391  0.1452  0.1451  0.1423  0.1415  0.1372  0.1366  0.1367  0.1371  0.1383  0.1362  0.1433  0.1430  0.1430  0.1405  0.1589  0.1406  0.1409  0.1408  0.1409  0.0260  0.0304  0.0304  0.0260  0.0260  0.0260  0.0246  0.0246  0.0246  0.0246  0.0246  0.0246  0.0246  0.0246  0.0176  0.0176  0.0013  0.0013  0.0013  0.0000
MFP4__GCA_000012785.1   0.2022  0.1599  0.1463  0.1463  0.1463  0.1350  0.1394  0.1590  0.1222  0.1183  0.1381  0.1514  0.1203  0.1200  0.1484  0.1437  0.1437  0.1742  0.1518  0.1517  0.1508  0.1694  0.1694  0.1695  0.1633  0.1424  0.1398  0.1393  0.1372  0.1372  0.1436  0.1496  0.1554  0.1438  0.1657  0.1657  0.1645  0.1631  0.1596  0.1538  0.1376  0.1381  0.1375  0.1436  0.1435  0.1407  0.1399  0.1356  0.1350  0.1351  0.1355  0.1367  0.1346  0.1417  0.1414  0.1414  0.1389  0.1572  0.1390  0.1393  0.1392  0.1393  0.0246  0.0290  0.0290  0.0246  0.0246  0.0246  0.0232  0.0232  0.0232  0.0232  0.0232  0.0232  0.0232  0.0232  0.0163  0.0163  0.0000  0.0000  0.0000  0.0013  0.0013
MFP4__GCA_000193455.1   0.2022  0.1599  0.1463  0.1463  0.1463  0.1350  0.1394  0.1590  0.1222  0.1183  0.1381  0.1514  0.1203  0.1200  0.1484  0.1437  0.1437  0.1742  0.1518  0.1517  0.1508  0.1694  0.1694  0.1695  0.1633  0.1424  0.1398  0.1393  0.1372  0.1372  0.1436  0.1496  0.1554  0.1438  0.1657  0.1657  0.1645  0.1631  0.1596  0.1538  0.1376  0.1381  0.1375  0.1436  0.1435  0.1407  0.1399  0.1356  0.1350  0.1351  0.1355  0.1367  0.1346  0.1417  0.1414  0.1414  0.1389  0.1572  0.1390  0.1393  0.1392  0.1393  0.0246  0.0290  0.0290  0.0246  0.0246  0.0246  0.0232  0.0232  0.0232  0.0232  0.0232  0.0232  0.0232  0.0232  0.0163  0.0163  0.0000  0.0000  0.0000  0.0013  0.0013  0.0000
MFP4__GCA_000259735.1   0.2022  0.1599  0.1463  0.1463  0.1463  0.1350  0.1394  0.1590  0.1222  0.1183  0.1381  0.1514  0.1203  0.1200  0.1484  0.1437  0.1437  0.1742  0.1518  0.1517  0.1508  0.1694  0.1694  0.1695  0.1633  0.1424  0.1398  0.1393  0.1372  0.1372  0.1436  0.1496  0.1554  0.1438  0.1657  0.1657  0.1645  0.1631  0.1596  0.1538  0.1376  0.1381  0.1375  0.1436  0.1435  0.1407  0.1399  0.1356  0.1350  0.1351  0.1355  0.1367  0.1346  0.1417  0.1414  0.1414  0.1389  0.1572  0.1390  0.1393  0.1392  0.1393  0.0246  0.0290  0.0290  0.0246  0.0246  0.0246  0.0232  0.0232  0.0232  0.0232  0.0232  0.0232  0.0232  0.0232  0.0163  0.0163  0.0000  0.0000  0.0000  0.0013  0.0013  0.0000  0.0000
MFP4__GCA_000260515.1   0.2022  0.1599  0.1463  0.1463  0.1463  0.1350  0.1394  0.1590  0.1222  0.1183  0.1381  0.1514  0.1203  0.1200  0.1484  0.1437  0.1437  0.1742  0.1518  0.1517  0.1508  0.1694  0.1694  0.1695  0.1633  0.1424  0.1398  0.1393  0.1372  0.1372  0.1436  0.1496  0.1554  0.1438  0.1657  0.1657  0.1645  0.1631  0.1596  0.1538  0.1376  0.1381  0.1375  0.1436  0.1435  0.1407  0.1399  0.1356  0.1350  0.1351  0.1355  0.1367  0.1346  0.1417  0.1414  0.1414  0.1389  0.1572  0.1390  0.1393  0.1392  0.1393  0.0246  0.0290  0.0290  0.0246  0.0246  0.0246  0.0232  0.0232  0.0232  0.0232  0.0232  0.0232  0.0232  0.0232  0.0163  0.0163  0.0000  0.0000  0.0000  0.0013  0.0013  0.0000  0.0000  0.0000
MFP4__GCA_000294635.1   0.2022  0.1599  0.1463  0.1463  0.1463  0.1350  0.1394  0.1590  0.1222  0.1183  0.1381  0.1514  0.1203  0.1200  0.1484  0.1437  0.1437  0.1742  0.1518  0.1517  0.1508  0.1694  0.1694  0.1695  0.1633  0.1424  0.1398  0.1393  0.1372  0.1372  0.1436  0.1496  0.1554  0.1438  0.1657  0.1657  0.1645  0.1631  0.1596  0.1538  0.1376  0.1381  0.1375  0.1436  0.1435  0.1407  0.1399  0.1356  0.1350  0.1351  0.1355  0.1367  0.1346  0.1417  0.1414  0.1414  0.1389  0.1572  0.1390  0.1393  0.1392  0.1393  0.0246  0.0290  0.0290  0.0246  0.0246  0.0246  0.0232  0.0232  0.0232  0.0232  0.0232  0.0232  0.0232  0.0232  0.0163  0.0163  0.0000  0.0000  0.0000  0.0013  0.0013  0.0000  0.0000  0.0000  0.0000
MFP4__GCA_000350505.1   0.2022  0.1599  0.1463  0.1463  0.1463  0.1350  0.1394  0.1590  0.1222  0.1183  0.1381  0.1514  0.1203  0.1200  0.1484  0.1437  0.1437  0.1742  0.1518  0.1517  0.1508  0.1694  0.1694  0.1695  0.1633  0.1424  0.1398  0.1393  0.1372  0.1372  0.1436  0.1496  0.1554  0.1438  0.1657  0.1657  0.1645  0.1631  0.1596  0.1538  0.1376  0.1381  0.1375  0.1436  0.1435  0.1407  0.1399  0.1356  0.1350  0.1351  0.1355  0.1367  0.1346  0.1417  0.1414  0.1414  0.1389  0.1572  0.1390  0.1393  0.1392  0.1393  0.0246  0.0290  0.0290  0.0246  0.0246  0.0246  0.0232  0.0232  0.0232  0.0232  0.0232  0.0232  0.0232  0.0232  0.0163  0.0163  0.0000  0.0000  0.0000  0.0013  0.0013  0.0000  0.0000  0.0000  0.0000  0.0000
MFP4__GCA_000454625.1   0.2022  0.1599  0.1463  0.1463  0.1463  0.1350  0.1394  0.1590  0.1222  0.1183  0.1381  0.1514  0.1203  0.1200  0.1484  0.1437  0.1437  0.1742  0.1518  0.1517  0.1508  0.1694  0.1694  0.1695  0.1633  0.1424  0.1398  0.1393  0.1372  0.1372  0.1436  0.1496  0.1554  0.1438  0.1657  0.1657  0.1645  0.1631  0.1596  0.1538  0.1376  0.1381  0.1375  0.1436  0.1435  0.1407  0.1399  0.1356  0.1350  0.1351  0.1355  0.1367  0.1346  0.1417  0.1414  0.1414  0.1389  0.1572  0.1390  0.1393  0.1392  0.1393  0.0246  0.0290  0.0290  0.0246  0.0246  0.0246  0.0232  0.0232  0.0232  0.0232  0.0232  0.0232  0.0232  0.0232  0.0163  0.0163  0.0000  0.0000  0.0000  0.0013  0.0013  0.0000  0.0000  0.0000  0.0000  0.0000  0.0000
MFP4__GCA_000755905.1   0.2022  0.1599  0.1463  0.1463  0.1463  0.1350  0.1394  0.1590  0.1222  0.1183  0.1381  0.1514  0.1203  0.1200  0.1484  0.1437  0.1437  0.1742  0.1518  0.1517  0.1508  0.1694  0.1694  0.1695  0.1633  0.1424  0.1398  0.1393  0.1372  0.1372  0.1436  0.1496  0.1554  0.1438  0.1657  0.1657  0.1645  0.1631  0.1596  0.1538  0.1376  0.1381  0.1375  0.1436  0.1435  0.1407  0.1399  0.1356  0.1350  0.1351  0.1355  0.1367  0.1346  0.1417  0.1414  0.1414  0.1389  0.1572  0.1390  0.1393  0.1392  0.1393  0.0246  0.0290  0.0290  0.0246  0.0246  0.0246  0.0232  0.0232  0.0232  0.0232  0.0232  0.0232  0.0232  0.0232  0.0163  0.0163  0.0000  0.0000  0.0000  0.0013  0.0013  0.0000  0.0000  0.0000  0.0000  0.0000  0.0000  0.0000
MFP4__GCA_000755925.1   0.2022  0.1599  0.1463  0.1463  0.1463  0.1350  0.1394  0.1590  0.1222  0.1183  0.1381  0.1514  0.1203  0.1200  0.1484  0.1437  0.1437  0.1742  0.1518  0.1517  0.1508  0.1694  0.1694  0.1695  0.1633  0.1424  0.1398  0.1393  0.1372  0.1372  0.1436  0.1496  0.1554  0.1438  0.1657  0.1657  0.1645  0.1631  0.1596  0.1538  0.1376  0.1381  0.1375  0.1436  0.1435  0.1407  0.1399  0.1356  0.1350  0.1351  0.1355  0.1367  0.1346  0.1417  0.1414  0.1414  0.1389  0.1572  0.1390  0.1393  0.1392  0.1393  0.0246  0.0290  0.0290  0.0246  0.0246  0.0246  0.0232  0.0232  0.0232  0.0232  0.0232  0.0232  0.0232  0.0232  0.0163  0.0163  0.0000  0.0000  0.0000  0.0013  0.0013  0.0000  0.0000  0.0000  0.0000  0.0000  0.0000  0.0000  0.0000
MFP4__GCA_000756085.1   0.2022  0.1599  0.1463  0.1463  0.1463  0.1350  0.1394  0.1590  0.1222  0.1183  0.1381  0.1514  0.1203  0.1200  0.1484  0.1437  0.1437  0.1742  0.1518  0.1517  0.1508  0.1694  0.1694  0.1695  0.1633  0.1424  0.1398  0.1393  0.1372  0.1372  0.1436  0.1496  0.1554  0.1438  0.1657  0.1657  0.1645  0.1631  0.1596  0.1538  0.1376  0.1381  0.1375  0.1436  0.1435  0.1407  0.1399  0.1356  0.1350  0.1351  0.1355  0.1367  0.1346  0.1417  0.1414  0.1414  0.1389  0.1572  0.1390  0.1393  0.1392  0.1393  0.0246  0.0290  0.0290  0.0246  0.0246  0.0246  0.0232  0.0232  0.0232  0.0232  0.0232  0.0232  0.0232  0.0232  0.0163  0.0163  0.0000  0.0000  0.0000  0.0013  0.0013  0.0000  0.0000  0.0000  0.0000  0.0000  0.0000  0.0000  0.0000  0.0000
MFP4__GCA_000757015.2   0.2022  0.1599  0.1463  0.1463  0.1463  0.1350  0.1394  0.1590  0.1222  0.1183  0.1381  0.1514  0.1203  0.1200  0.1484  0.1437  0.1437  0.1742  0.1518  0.1517  0.1508  0.1694  0.1694  0.1695  0.1633  0.1424  0.1398  0.1393  0.1372  0.1372  0.1436  0.1496  0.1554  0.1438  0.1657  0.1657  0.1645  0.1631  0.1596  0.1538  0.1376  0.1381  0.1375  0.1436  0.1435  0.1407  0.1399  0.1356  0.1350  0.1351  0.1355  0.1367  0.1346  0.1417  0.1414  0.1414  0.1389  0.1572  0.1390  0.1393  0.1392  0.1393  0.0246  0.0290  0.0290  0.0246  0.0246  0.0246  0.0232  0.0232  0.0232  0.0232  0.0232  0.0232  0.0232  0.0232  0.0163  0.0163  0.0000  0.0000  0.0000  0.0013  0.0013  0.0000  0.0000  0.0000  0.0000  0.0000  0.0000  0.0000  0.0000  0.0000  0.0000
MFP4__GCA_000757035.2   0.2022  0.1599  0.1463  0.1463  0.1463  0.1350  0.1394  0.1590  0.1222  0.1183  0.1381  0.1514  0.1203  0.1200  0.1484  0.1437  0.1437  0.1742  0.1518  0.1517  0.1508  0.1694  0.1694  0.1695  0.1633  0.1424  0.1398  0.1393  0.1372  0.1372  0.1436  0.1496  0.1554  0.1438  0.1657  0.1657  0.1645  0.1631  0.1596  0.1538  0.1376  0.1381  0.1375  0.1436  0.1435  0.1407  0.1399  0.1356  0.1350  0.1351  0.1355  0.1367  0.1346  0.1417  0.1414  0.1414  0.1389  0.1572  0.1390  0.1393  0.1392  0.1393  0.0246  0.0290  0.0290  0.0246  0.0246  0.0246  0.0232  0.0232  0.0232  0.0232  0.0232  0.0232  0.0232  0.0232  0.0163  0.0163  0.0000  0.0000  0.0000  0.0013  0.0013  0.0000  0.0000  0.0000  0.0000  0.0000  0.0000  0.0000  0.0000  0.0000  0.0000  0.0000
MFP4__GCA_000757225.1   0.2022  0.1599  0.1463  0.1463  0.1463  0.1350  0.1394  0.1590  0.1222  0.1183  0.1381  0.1514  0.1203  0.1200  0.1484  0.1437  0.1437  0.1742  0.1518  0.1517  0.1508  0.1694  0.1694  0.1695  0.1633  0.1424  0.1398  0.1393  0.1372  0.1372  0.1436  0.1496  0.1554  0.1438  0.1657  0.1657  0.1645  0.1631  0.1596  0.1538  0.1376  0.1381  0.1375  0.1436  0.1435  0.1407  0.1399  0.1356  0.1350  0.1351  0.1355  0.1367  0.1346  0.1417  0.1414  0.1414  0.1389  0.1572  0.1390  0.1393  0.1392  0.1393  0.0246  0.0290  0.0290  0.0246  0.0246  0.0246  0.0232  0.0232  0.0232  0.0232  0.0232  0.0232  0.0232  0.0232  0.0163  0.0163  0.0000  0.0000  0.0000  0.0013  0.0013  0.0000  0.0000  0.0000  0.0000  0.0000  0.0000  0.0000  0.0000  0.0000  0.0000  0.0000  0.0000
MFP4__GCA_000757255.1   0.2022  0.1599  0.1463  0.1463  0.1463  0.1350  0.1394  0.1590  0.1222  0.1183  0.1381  0.1514  0.1203  0.1200  0.1484  0.1437  0.1437  0.1742  0.1518  0.1517  0.1508  0.1694  0.1694  0.1695  0.1633  0.1424  0.1398  0.1393  0.1372  0.1372  0.1436  0.1496  0.1554  0.1438  0.1657  0.1657  0.1645  0.1631  0.1596  0.1538  0.1376  0.1381  0.1375  0.1436  0.1435  0.1407  0.1399  0.1356  0.1350  0.1351  0.1355  0.1367  0.1346  0.1417  0.1414  0.1414  0.1389  0.1572  0.1390  0.1393  0.1392  0.1393  0.0246  0.0290  0.0290  0.0246  0.0246  0.0246  0.0232  0.0232  0.0232  0.0232  0.0232  0.0232  0.0232  0.0232  0.0163  0.0163  0.0000  0.0000  0.0000  0.0013  0.0013  0.0000  0.0000  0.0000  0.0000  0.0000  0.0000  0.0000  0.0000  0.0000  0.0000  0.0000  0.0000  0.0000
MFP4__GCA_000763555.1   0.2022  0.1599  0.1463  0.1463  0.1463  0.1350  0.1394  0.1590  0.1222  0.1183  0.1381  0.1514  0.1203  0.1200  0.1484  0.1437  0.1437  0.1742  0.1518  0.1517  0.1508  0.1694  0.1694  0.1695  0.1633  0.1424  0.1398  0.1393  0.1372  0.1372  0.1436  0.1496  0.1554  0.1438  0.1657  0.1657  0.1645  0.1631  0.1596  0.1538  0.1376  0.1381  0.1375  0.1436  0.1435  0.1407  0.1399  0.1356  0.1350  0.1351  0.1355  0.1367  0.1346  0.1417  0.1414  0.1414  0.1389  0.1572  0.1390  0.1393  0.1392  0.1393  0.0246  0.0290  0.0290  0.0246  0.0246  0.0246  0.0232  0.0232  0.0232  0.0232  0.0232  0.0232  0.0232  0.0232  0.0163  0.0163  0.0000  0.0000  0.0000  0.0013  0.0013  0.0000  0.0000  0.0000  0.0000  0.0000  0.0000  0.0000  0.0000  0.0000  0.0000  0.0000  0.0000  0.0000  0.0000
MFP4__GCA_000774465.1   0.2022  0.1599  0.1463  0.1463  0.1463  0.1350  0.1394  0.1590  0.1222  0.1183  0.1381  0.1514  0.1203  0.1200  0.1484  0.1437  0.1437  0.1742  0.1518  0.1517  0.1508  0.1694  0.1694  0.1695  0.1633  0.1424  0.1398  0.1393  0.1372  0.1372  0.1436  0.1496  0.1554  0.1438  0.1657  0.1657  0.1645  0.1631  0.1596  0.1538  0.1376  0.1381  0.1375  0.1436  0.1435  0.1407  0.1399  0.1356  0.1350  0.1351  0.1355  0.1367  0.1346  0.1417  0.1414  0.1414  0.1389  0.1572  0.1390  0.1393  0.1392  0.1393  0.0246  0.0290  0.0290  0.0246  0.0246  0.0246  0.0232  0.0232  0.0232  0.0232  0.0232  0.0232  0.0232  0.0232  0.0163  0.0163  0.0000  0.0000  0.0000  0.0013  0.0013  0.0000  0.0000  0.0000  0.0000  0.0000  0.0000  0.0000  0.0000  0.0000  0.0000  0.0000  0.0000  0.0000  0.0000  0.0000
MFP4__GCA_000959125.1   0.2022  0.1599  0.1463  0.1463  0.1463  0.1350  0.1394  0.1590  0.1222  0.1183  0.1381  0.1514  0.1203  0.1200  0.1484  0.1437  0.1437  0.1742  0.1518  0.1517  0.1508  0.1694  0.1694  0.1695  0.1633  0.1424  0.1398  0.1393  0.1372  0.1372  0.1436  0.1496  0.1554  0.1438  0.1657  0.1657  0.1645  0.1631  0.1596  0.1538  0.1376  0.1381  0.1375  0.1436  0.1435  0.1407  0.1399  0.1356  0.1350  0.1351  0.1355  0.1367  0.1346  0.1417  0.1414  0.1414  0.1389  0.1572  0.1390  0.1393  0.1392  0.1393  0.0246  0.0290  0.0290  0.0246  0.0246  0.0246  0.0232  0.0232  0.0232  0.0232  0.0232  0.0232  0.0232  0.0232  0.0163  0.0163  0.0000  0.0000  0.0000  0.0013  0.0013  0.0000  0.0000  0.0000  0.0000  0.0000  0.0000  0.0000  0.0000  0.0000  0.0000  0.0000  0.0000  0.0000  0.0000  0.0000  0.0000
MFP4__GCA_000959265.1   0.2022  0.1599  0.1463  0.1463  0.1463  0.1350  0.1394  0.1590  0.1222  0.1182  0.1381  0.1514  0.1203  0.1200  0.1483  0.1437  0.1437  0.1742  0.1518  0.1517  0.1508  0.1694  0.1694  0.1695  0.1633  0.1423  0.1398  0.1393  0.1372  0.1372  0.1436  0.1496  0.1554  0.1438  0.1657  0.1657  0.1645  0.1632  0.1595  0.1538  0.1376  0.1381  0.1375  0.1436  0.1435  0.1407  0.1399  0.1356  0.1350  0.1351  0.1355  0.1367  0.1346  0.1416  0.1414  0.1414  0.1389  0.1572  0.1390  0.1393  0.1392  0.1393  0.0246  0.0290  0.0290  0.0246  0.0246  0.0246  0.0232  0.0232  0.0232  0.0232  0.0232  0.0232  0.0232  0.0232  0.0163  0.0163  0.0000  0.0000  0.0000  0.0013  0.0013  0.0000  0.0000  0.0000  0.0000  0.0000  0.0000  0.0000  0.0000  0.0000  0.0000  0.0000  0.0000  0.0000  0.0000  0.0000  0.0000  0.0000
MFP4__GCA_001193375.1   0.2022  0.1599  0.1463  0.1463  0.1463  0.1350  0.1394  0.1590  0.1222  0.1183  0.1381  0.1514  0.1203  0.1200  0.1484  0.1437  0.1437  0.1742  0.1518  0.1517  0.1508  0.1694  0.1694  0.1695  0.1633  0.1424  0.1398  0.1393  0.1372  0.1372  0.1436  0.1496  0.1554  0.1438  0.1657  0.1657  0.1645  0.1631  0.1596  0.1538  0.1376  0.1381  0.1375  0.1436  0.1435  0.1407  0.1399  0.1356  0.1350  0.1351  0.1355  0.1367  0.1346  0.1417  0.1414  0.1414  0.1389  0.1572  0.1390  0.1393  0.1392  0.1393  0.0246  0.0290  0.0290  0.0246  0.0246  0.0246  0.0232  0.0232  0.0232  0.0232  0.0232  0.0232  0.0232  0.0232  0.0163  0.0163  0.0000  0.0000  0.0000  0.0013  0.0013  0.0000  0.0000  0.0000  0.0000  0.0000  0.0000  0.0000  0.0000  0.0000  0.0000  0.0000  0.0000  0.0000  0.0000  0.0000  0.0000  0.0000  0.0000
MFP4__GCA_001197355.1   0.2022  0.1599  0.1463  0.1463  0.1463  0.1350  0.1394  0.1590  0.1222  0.1183  0.1381  0.1514  0.1203  0.1200  0.1484  0.1437  0.1437  0.1742  0.1518  0.1517  0.1508  0.1694  0.1694  0.1695  0.1633  0.1424  0.1398  0.1393  0.1372  0.1372  0.1436  0.1496  0.1554  0.1438  0.1657  0.1657  0.1645  0.1631  0.1596  0.1538  0.1376  0.1381  0.1375  0.1436  0.1435  0.1407  0.1399  0.1356  0.1350  0.1351  0.1355  0.1367  0.1346  0.1417  0.1414  0.1414  0.1389  0.1572  0.1390  0.1393  0.1392  0.1393  0.0246  0.0290  0.0290  0.0246  0.0246  0.0246  0.0232  0.0232  0.0232  0.0232  0.0232  0.0232  0.0232  0.0232  0.0163  0.0163  0.0000  0.0000  0.0000  0.0013  0.0013  0.0000  0.0000  0.0000  0.0000  0.0000  0.0000  0.0000  0.0000  0.0000  0.0000  0.0000  0.0000  0.0000  0.0000  0.0000  0.0000  0.0000  0.0000  0.0000
MFP4__GCA_001198755.1   0.2022  0.1599  0.1463  0.1463  0.1463  0.1350  0.1394  0.1590  0.1222  0.1183  0.1381  0.1514  0.1203  0.1200  0.1484  0.1437  0.1437  0.1742  0.1518  0.1517  0.1508  0.1694  0.1694  0.1695  0.1633  0.1424  0.1398  0.1393  0.1372  0.1372  0.1436  0.1496  0.1554  0.1438  0.1657  0.1657  0.1645  0.1631  0.1596  0.1538  0.1376  0.1381  0.1375  0.1436  0.1435  0.1407  0.1399  0.1356  0.1350  0.1351  0.1355  0.1367  0.1346  0.1417  0.1414  0.1414  0.1389  0.1572  0.1390  0.1393  0.1392  0.1393  0.0246  0.0290  0.0290  0.0246  0.0246  0.0246  0.0232  0.0232  0.0232  0.0232  0.0232  0.0232  0.0232  0.0232  0.0163  0.0163  0.0000  0.0000  0.0000  0.0013  0.0013  0.0000  0.0000  0.0000  0.0000  0.0000  0.0000  0.0000  0.0000  0.0000  0.0000  0.0000  0.0000  0.0000  0.0000  0.0000  0.0000  0.0000  0.0000  0.0000  0.0000
MFP4__GCA_001200935.1   0.2022  0.1599  0.1463  0.1463  0.1463  0.1350  0.1394  0.1590  0.1222  0.1183  0.1381  0.1514  0.1203  0.1200  0.1484  0.1437  0.1437  0.1742  0.1518  0.1517  0.1508  0.1694  0.1694  0.1695  0.1633  0.1424  0.1398  0.1393  0.1372  0.1372  0.1436  0.1496  0.1554  0.1438  0.1657  0.1657  0.1645  0.1631  0.1596  0.1538  0.1376  0.1381  0.1375  0.1436  0.1435  0.1407  0.1399  0.1356  0.1350  0.1351  0.1355  0.1367  0.1346  0.1417  0.1414  0.1414  0.1389  0.1572  0.1390  0.1393  0.1392  0.1393  0.0246  0.0290  0.0290  0.0246  0.0246  0.0246  0.0232  0.0232  0.0232  0.0232  0.0232  0.0232  0.0232  0.0232  0.0163  0.0163  0.0000  0.0000  0.0000  0.0013  0.0013  0.0000  0.0000  0.0000  0.0000  0.0000  0.0000  0.0000  0.0000  0.0000  0.0000  0.0000  0.0000  0.0000  0.0000  0.0000  0.0000  0.0000  0.0000  0.0000  0.0000  0.0000
MFP4__GCA_001202895.1   0.2022  0.1599  0.1463  0.1463  0.1463  0.1350  0.1394  0.1590  0.1222  0.1183  0.1381  0.1514  0.1203  0.1200  0.1484  0.1437  0.1437  0.1742  0.1518  0.1517  0.1508  0.1694  0.1694  0.1695  0.1633  0.1424  0.1398  0.1393  0.1372  0.1372  0.1436  0.1496  0.1554  0.1438  0.1657  0.1657  0.1645  0.1631  0.1596  0.1538  0.1376  0.1381  0.1375  0.1436  0.1435  0.1407  0.1399  0.1356  0.1350  0.1351  0.1355  0.1367  0.1346  0.1417  0.1414  0.1414  0.1389  0.1572  0.1390  0.1393  0.1392  0.1393  0.0246  0.0290  0.0290  0.0246  0.0246  0.0246  0.0232  0.0232  0.0232  0.0232  0.0232  0.0232  0.0232  0.0232  0.0163  0.0163  0.0000  0.0000  0.0000  0.0013  0.0013  0.0000  0.0000  0.0000  0.0000  0.0000  0.0000  0.0000  0.0000  0.0000  0.0000  0.0000  0.0000  0.0000  0.0000  0.0000  0.0000  0.0000  0.0000  0.0000  0.0000  0.0000  0.0000
MFP4__GCA_001203735.1   0.2022  0.1599  0.1463  0.1463  0.1463  0.1350  0.1394  0.1590  0.1222  0.1183  0.1381  0.1514  0.1203  0.1200  0.1484  0.1437  0.1437  0.1742  0.1518  0.1517  0.1508  0.1694  0.1694  0.1695  0.1633  0.1424  0.1398  0.1393  0.1372  0.1372  0.1436  0.1496  0.1554  0.1438  0.1657  0.1657  0.1645  0.1631  0.1596  0.1538  0.1376  0.1381  0.1375  0.1436  0.1435  0.1407  0.1399  0.1356  0.1350  0.1351  0.1355  0.1367  0.1346  0.1417  0.1414  0.1414  0.1389  0.1572  0.1390  0.1393  0.1392  0.1393  0.0246  0.0290  0.0290  0.0246  0.0246  0.0246  0.0232  0.0232  0.0232  0.0232  0.0232  0.0232  0.0232  0.0232  0.0163  0.0163  0.0000  0.0000  0.0000  0.0013  0.0013  0.0000  0.0000  0.0000  0.0000  0.0000  0.0000  0.0000  0.0000  0.0000  0.0000  0.0000  0.0000  0.0000  0.0000  0.0000  0.0000  0.0000  0.0000  0.0000  0.0000  0.0000  0.0000  0.0000
MFP4__GCA_001204455.1   0.2022  0.1599  0.1463  0.1463  0.1463  0.1350  0.1394  0.1590  0.1222  0.1183  0.1381  0.1514  0.1203  0.1200  0.1484  0.1437  0.1437  0.1742  0.1518  0.1517  0.1508  0.1694  0.1694  0.1695  0.1633  0.1424  0.1398  0.1393  0.1372  0.1372  0.1436  0.1496  0.1554  0.1438  0.1657  0.1657  0.1645  0.1631  0.1596  0.1538  0.1376  0.1381  0.1375  0.1436  0.1435  0.1407  0.1399  0.1356  0.1350  0.1351  0.1355  0.1367  0.1346  0.1417  0.1414  0.1414  0.1389  0.1572  0.1390  0.1393  0.1392  0.1393  0.0246  0.0290  0.0290  0.0246  0.0246  0.0246  0.0232  0.0232  0.0232  0.0232  0.0232  0.0232  0.0232  0.0232  0.0163  0.0163  0.0000  0.0000  0.0000  0.0013  0.0013  0.0000  0.0000  0.0000  0.0000  0.0000  0.0000  0.0000  0.0000  0.0000  0.0000  0.0000  0.0000  0.0000  0.0000  0.0000  0.0000  0.0000  0.0000  0.0000  0.0000  0.0000  0.0000  0.0000  0.0000
MFP4__GCA_001207035.1   0.2022  0.1599  0.1463  0.1463  0.1463  0.1350  0.1394  0.1590  0.1222  0.1183  0.1381  0.1514  0.1203  0.1200  0.1484  0.1437  0.1437  0.1742  0.1518  0.1517  0.1508  0.1694  0.1694  0.1695  0.1633  0.1424  0.1398  0.1393  0.1372  0.1372  0.1436  0.1496  0.1554  0.1438  0.1657  0.1657  0.1645  0.1631  0.1596  0.1538  0.1376  0.1381  0.1375  0.1436  0.1435  0.1407  0.1399  0.1356  0.1350  0.1351  0.1355  0.1367  0.1346  0.1417  0.1414  0.1414  0.1389  0.1572  0.1390  0.1393  0.1392  0.1393  0.0246  0.0290  0.0290  0.0246  0.0246  0.0246  0.0232  0.0232  0.0232  0.0232  0.0232  0.0232  0.0232  0.0232  0.0163  0.0163  0.0000  0.0000  0.0000  0.0013  0.0013  0.0000  0.0000  0.0000  0.0000  0.0000  0.0000  0.0000  0.0000  0.0000  0.0000  0.0000  0.0000  0.0000  0.0000  0.0000  0.0000  0.0000  0.0000  0.0000  0.0000  0.0000  0.0000  0.0000  0.0000  0.0000
MFP4__GCA_001207055.1   0.2022  0.1599  0.1463  0.1463  0.1463  0.1350  0.1394  0.1590  0.1222  0.1183  0.1381  0.1514  0.1203  0.1200  0.1484  0.1437  0.1437  0.1742  0.1518  0.1517  0.1508  0.1694  0.1694  0.1695  0.1633  0.1424  0.1398  0.1393  0.1372  0.1372  0.1436  0.1496  0.1554  0.1438  0.1657  0.1657  0.1645  0.1631  0.1596  0.1538  0.1376  0.1381  0.1375  0.1436  0.1435  0.1407  0.1399  0.1356  0.1350  0.1351  0.1355  0.1367  0.1346  0.1417  0.1414  0.1414  0.1389  0.1572  0.1390  0.1393  0.1392  0.1393  0.0246  0.0290  0.0290  0.0246  0.0246  0.0246  0.0232  0.0232  0.0232  0.0232  0.0232  0.0232  0.0232  0.0232  0.0163  0.0163  0.0000  0.0000  0.0000  0.0013  0.0013  0.0000  0.0000  0.0000  0.0000  0.0000  0.0000  0.0000  0.0000  0.0000  0.0000  0.0000  0.0000  0.0000  0.0000  0.0000  0.0000  0.0000  0.0000  0.0000  0.0000  0.0000  0.0000  0.0000  0.0000  0.0000  0.0000
MFP4__GCA_001208265.1   0.2022  0.1599  0.1463  0.1463  0.1463  0.1350  0.1394  0.1590  0.1222  0.1183  0.1381  0.1514  0.1203  0.1200  0.1484  0.1437  0.1437  0.1742  0.1518  0.1517  0.1508  0.1694  0.1694  0.1695  0.1633  0.1424  0.1398  0.1393  0.1372  0.1372  0.1436  0.1496  0.1554  0.1438  0.1657  0.1657  0.1645  0.1631  0.1596  0.1538  0.1376  0.1381  0.1375  0.1436  0.1435  0.1407  0.1399  0.1356  0.1350  0.1351  0.1355  0.1367  0.1346  0.1417  0.1414  0.1414  0.1389  0.1572  0.1390  0.1393  0.1392  0.1393  0.0246  0.0290  0.0290  0.0246  0.0246  0.0246  0.0232  0.0232  0.0232  0.0232  0.0232  0.0232  0.0232  0.0232  0.0163  0.0163  0.0000  0.0000  0.0000  0.0013  0.0013  0.0000  0.0000  0.0000  0.0000  0.0000  0.0000  0.0000  0.0000  0.0000  0.0000  0.0000  0.0000  0.0000  0.0000  0.0000  0.0000  0.0000  0.0000  0.0000  0.0000  0.0000  0.0000  0.0000  0.0000  0.0000  0.0000  0.0000
MFP4__GCA_001209325.1   0.2022  0.1599  0.1463  0.1463  0.1463  0.1350  0.1394  0.1590  0.1222  0.1183  0.1381  0.1514  0.1203  0.1200  0.1484  0.1437  0.1437  0.1742  0.1518  0.1517  0.1508  0.1694  0.1694  0.1695  0.1633  0.1424  0.1398  0.1393  0.1372  0.1372  0.1436  0.1496  0.1554  0.1438  0.1657  0.1657  0.1645  0.1631  0.1596  0.1538  0.1376  0.1381  0.1375  0.1436  0.1435  0.1407  0.1399  0.1356  0.1350  0.1351  0.1355  0.1367  0.1346  0.1417  0.1414  0.1414  0.1389  0.1572  0.1390  0.1393  0.1392  0.1393  0.0246  0.0290  0.0290  0.0246  0.0246  0.0246  0.0232  0.0232  0.0232  0.0232  0.0232  0.0232  0.0232  0.0232  0.0163  0.0163  0.0000  0.0000  0.0000  0.0013  0.0013  0.0000  0.0000  0.0000  0.0000  0.0000  0.0000  0.0000  0.0000  0.0000  0.0000  0.0000  0.0000  0.0000  0.0000  0.0000  0.0000  0.0000  0.0000  0.0000  0.0000  0.0000  0.0000  0.0000  0.0000  0.0000  0.0000  0.0000  0.0000
MFP4__GCA_001210025.1   0.2022  0.1599  0.1463  0.1463  0.1463  0.1350  0.1394  0.1590  0.1222  0.1183  0.1381  0.1514  0.1203  0.1200  0.1484  0.1437  0.1437  0.1742  0.1518  0.1517  0.1508  0.1694  0.1694  0.1695  0.1633  0.1424  0.1398  0.1393  0.1372  0.1372  0.1436  0.1496  0.1554  0.1438  0.1657  0.1657  0.1645  0.1631  0.1596  0.1538  0.1376  0.1381  0.1375  0.1436  0.1435  0.1407  0.1399  0.1356  0.1350  0.1351  0.1355  0.1367  0.1346  0.1417  0.1414  0.1414  0.1389  0.1572  0.1390  0.1393  0.1392  0.1393  0.0246  0.0290  0.0290  0.0246  0.0246  0.0246  0.0232  0.0232  0.0232  0.0232  0.0232  0.0232  0.0232  0.0232  0.0163  0.0163  0.0000  0.0000  0.0000  0.0013  0.0013  0.0000  0.0000  0.0000  0.0000  0.0000  0.0000  0.0000  0.0000  0.0000  0.0000  0.0000  0.0000  0.0000  0.0000  0.0000  0.0000  0.0000  0.0000  0.0000  0.0000  0.0000  0.0000  0.0000  0.0000  0.0000  0.0000  0.0000  0.0000  0.0000
MFP4__GCA_001212065.1   0.2022  0.1599  0.1463  0.1463  0.1463  0.1350  0.1394  0.1590  0.1222  0.1183  0.1381  0.1514  0.1203  0.1200  0.1484  0.1437  0.1437  0.1742  0.1518  0.1517  0.1508  0.1694  0.1694  0.1695  0.1633  0.1424  0.1398  0.1393  0.1372  0.1372  0.1436  0.1496  0.1554  0.1438  0.1657  0.1657  0.1645  0.1631  0.1596  0.1538  0.1376  0.1381  0.1375  0.1436  0.1435  0.1407  0.1399  0.1356  0.1350  0.1351  0.1355  0.1367  0.1346  0.1417  0.1414  0.1414  0.1389  0.1572  0.1390  0.1393  0.1392  0.1393  0.0246  0.0290  0.0290  0.0246  0.0246  0.0246  0.0232  0.0232  0.0232  0.0232  0.0232  0.0232  0.0232  0.0232  0.0163  0.0163  0.0000  0.0000  0.0000  0.0013  0.0013  0.0000  0.0000  0.0000  0.0000  0.0000  0.0000  0.0000  0.0000  0.0000  0.0000  0.0000  0.0000  0.0000  0.0000  0.0000  0.0000  0.0000  0.0000  0.0000  0.0000  0.0000  0.0000  0.0000  0.0000  0.0000  0.0000  0.0000  0.0000  0.0000  0.0000
MFP4__GCA_001212185.1   0.2022  0.1599  0.1463  0.1463  0.1463  0.1350  0.1394  0.1590  0.1222  0.1183  0.1381  0.1514  0.1203  0.1200  0.1484  0.1437  0.1437  0.1742  0.1518  0.1517  0.1508  0.1694  0.1694  0.1695  0.1633  0.1424  0.1398  0.1393  0.1372  0.1372  0.1436  0.1496  0.1554  0.1438  0.1657  0.1657  0.1645  0.1631  0.1596  0.1538  0.1376  0.1381  0.1375  0.1436  0.1435  0.1407  0.1399  0.1356  0.1350  0.1351  0.1355  0.1367  0.1346  0.1417  0.1414  0.1414  0.1389  0.1572  0.1390  0.1393  0.1392  0.1393  0.0246  0.0290  0.0290  0.0246  0.0246  0.0246  0.0232  0.0232  0.0232  0.0232  0.0232  0.0232  0.0232  0.0232  0.0163  0.0163  0.0000  0.0000  0.0000  0.0013  0.0013  0.0000  0.0000  0.0000  0.0000  0.0000  0.0000  0.0000  0.0000  0.0000  0.0000  0.0000  0.0000  0.0000  0.0000  0.0000  0.0000  0.0000  0.0000  0.0000  0.0000  0.0000  0.0000  0.0000  0.0000  0.0000  0.0000  0.0000  0.0000  0.0000  0.0000  0.0000
MFP4__GCA_001212265.1   0.2022  0.1599  0.1463  0.1463  0.1463  0.1350  0.1394  0.1590  0.1222  0.1183  0.1381  0.1514  0.1203  0.1200  0.1484  0.1437  0.1437  0.1742  0.1518  0.1517  0.1508  0.1694  0.1694  0.1695  0.1633  0.1424  0.1398  0.1393  0.1372  0.1372  0.1436  0.1496  0.1554  0.1438  0.1657  0.1657  0.1645  0.1631  0.1596  0.1538  0.1376  0.1381  0.1375  0.1436  0.1435  0.1407  0.1399  0.1356  0.1350  0.1351  0.1355  0.1367  0.1346  0.1417  0.1414  0.1414  0.1389  0.1572  0.1390  0.1393  0.1392  0.1393  0.0246  0.0290  0.0290  0.0246  0.0246  0.0246  0.0232  0.0232  0.0232  0.0232  0.0232  0.0232  0.0232  0.0232  0.0163  0.0163  0.0000  0.0000  0.0000  0.0013  0.0013  0.0000  0.0000  0.0000  0.0000  0.0000  0.0000  0.0000  0.0000  0.0000  0.0000  0.0000  0.0000  0.0000  0.0000  0.0000  0.0000  0.0000  0.0000  0.0000  0.0000  0.0000  0.0000  0.0000  0.0000  0.0000  0.0000  0.0000  0.0000  0.0000  0.0000  0.0000  0.0000
MFP4__GCA_001212465.1   0.2022  0.1599  0.1463  0.1463  0.1463  0.1350  0.1394  0.1590  0.1222  0.1183  0.1381  0.1514  0.1203  0.1200  0.1484  0.1437  0.1437  0.1742  0.1518  0.1517  0.1508  0.1694  0.1694  0.1695  0.1633  0.1424  0.1398  0.1393  0.1372  0.1372  0.1436  0.1496  0.1554  0.1438  0.1657  0.1657  0.1645  0.1631  0.1596  0.1538  0.1376  0.1381  0.1375  0.1436  0.1435  0.1407  0.1399  0.1356  0.1350  0.1351  0.1355  0.1367  0.1346  0.1417  0.1414  0.1414  0.1389  0.1572  0.1390  0.1393  0.1392  0.1393  0.0246  0.0290  0.0290  0.0246  0.0246  0.0246  0.0232  0.0232  0.0232  0.0232  0.0232  0.0232  0.0232  0.0232  0.0163  0.0163  0.0000  0.0000  0.0000  0.0013  0.0013  0.0000  0.0000  0.0000  0.0000  0.0000  0.0000  0.0000  0.0000  0.0000  0.0000  0.0000  0.0000  0.0000  0.0000  0.0000  0.0000  0.0000  0.0000  0.0000  0.0000  0.0000  0.0000  0.0000  0.0000  0.0000  0.0000  0.0000  0.0000  0.0000  0.0000  0.0000  0.0000  0.0000
MFP4__GCA_001212705.1   0.2022  0.1599  0.1463  0.1463  0.1463  0.1350  0.1394  0.1590  0.1222  0.1183  0.1381  0.1514  0.1203  0.1200  0.1484  0.1437  0.1437  0.1742  0.1518  0.1517  0.1508  0.1694  0.1694  0.1695  0.1633  0.1424  0.1398  0.1393  0.1372  0.1372  0.1436  0.1496  0.1554  0.1438  0.1657  0.1657  0.1645  0.1631  0.1596  0.1538  0.1376  0.1381  0.1375  0.1436  0.1435  0.1407  0.1399  0.1356  0.1350  0.1351  0.1355  0.1367  0.1346  0.1417  0.1414  0.1414  0.1389  0.1572  0.1390  0.1393  0.1392  0.1393  0.0246  0.0290  0.0290  0.0246  0.0246  0.0246  0.0232  0.0232  0.0232  0.0232  0.0232  0.0232  0.0232  0.0232  0.0163  0.0163  0.0000  0.0000  0.0000  0.0013  0.0013  0.0000  0.0000  0.0000  0.0000  0.0000  0.0000  0.0000  0.0000  0.0000  0.0000  0.0000  0.0000  0.0000  0.0000  0.0000  0.0000  0.0000  0.0000  0.0000  0.0000  0.0000  0.0000  0.0000  0.0000  0.0000  0.0000  0.0000  0.0000  0.0000  0.0000  0.0000  0.0000  0.0000  0.0000
MFP4__GCA_001277975.1   0.2022  0.1599  0.1463  0.1463  0.1463  0.1350  0.1394  0.1590  0.1222  0.1183  0.1381  0.1514  0.1203  0.1200  0.1484  0.1437  0.1437  0.1742  0.1518  0.1517  0.1508  0.1694  0.1694  0.1695  0.1633  0.1424  0.1398  0.1393  0.1372  0.1372  0.1436  0.1496  0.1554  0.1438  0.1657  0.1657  0.1645  0.1631  0.1596  0.1538  0.1376  0.1381  0.1375  0.1436  0.1435  0.1407  0.1399  0.1356  0.1350  0.1351  0.1355  0.1367  0.1346  0.1417  0.1414  0.1414  0.1389  0.1572  0.1390  0.1393  0.1392  0.1393  0.0246  0.0290  0.0290  0.0246  0.0246  0.0246  0.0232  0.0232  0.0232  0.0232  0.0232  0.0232  0.0232  0.0232  0.0163  0.0163  0.0000  0.0000  0.0000  0.0013  0.0013  0.0000  0.0000  0.0000  0.0000  0.0000  0.0000  0.0000  0.0000  0.0000  0.0000  0.0000  0.0000  0.0000  0.0000  0.0000  0.0000  0.0000  0.0000  0.0000  0.0000  0.0000  0.0000  0.0000  0.0000  0.0000  0.0000  0.0000  0.0000  0.0000  0.0000  0.0000  0.0000  0.0000  0.0000  0.0000
MFP4__GCA_001320065.1   0.2022  0.1599  0.1463  0.1463  0.1463  0.1350  0.1394  0.1590  0.1222  0.1183  0.1381  0.1514  0.1203  0.1200  0.1484  0.1437  0.1437  0.1742  0.1518  0.1517  0.1508  0.1694  0.1694  0.1695  0.1633  0.1424  0.1398  0.1393  0.1372  0.1372  0.1436  0.1496  0.1554  0.1438  0.1657  0.1657  0.1645  0.1631  0.1596  0.1538  0.1376  0.1381  0.1375  0.1436  0.1435  0.1407  0.1399  0.1356  0.1350  0.1351  0.1355  0.1367  0.1346  0.1417  0.1414  0.1414  0.1389  0.1572  0.1390  0.1393  0.1392  0.1393  0.0246  0.0290  0.0290  0.0246  0.0246  0.0246  0.0232  0.0232  0.0232  0.0232  0.0232  0.0232  0.0232  0.0232  0.0163  0.0163  0.0000  0.0000  0.0000  0.0013  0.0013  0.0000  0.0000  0.0000  0.0000  0.0000  0.0000  0.0000  0.0000  0.0000  0.0000  0.0000  0.0000  0.0000  0.0000  0.0000  0.0000  0.0000  0.0000  0.0000  0.0000  0.0000  0.0000  0.0000  0.0000  0.0000  0.0000  0.0000  0.0000  0.0000  0.0000  0.0000  0.0000  0.0000  0.0000  0.0000  0.0000
MFP4__GCA_001320105.1   0.2022  0.1599  0.1463  0.1463  0.1463  0.1350  0.1394  0.1590  0.1222  0.1183  0.1381  0.1514  0.1203  0.1200  0.1484  0.1437  0.1437  0.1742  0.1518  0.1517  0.1508  0.1694  0.1694  0.1695  0.1633  0.1424  0.1398  0.1393  0.1372  0.1372  0.1436  0.1496  0.1554  0.1438  0.1657  0.1657  0.1645  0.1631  0.1596  0.1538  0.1376  0.1381  0.1375  0.1436  0.1435  0.1407  0.1399  0.1356  0.1350  0.1351  0.1355  0.1367  0.1346  0.1417  0.1414  0.1414  0.1389  0.1572  0.1390  0.1393  0.1392  0.1393  0.0246  0.0290  0.0290  0.0246  0.0246  0.0246  0.0232  0.0232  0.0232  0.0232  0.0232  0.0232  0.0232  0.0232  0.0163  0.0163  0.0000  0.0000  0.0000  0.0013  0.0013  0.0000  0.0000  0.0000  0.0000  0.0000  0.0000  0.0000  0.0000  0.0000  0.0000  0.0000  0.0000  0.0000  0.0000  0.0000  0.0000  0.0000  0.0000  0.0000  0.0000  0.0000  0.0000  0.0000  0.0000  0.0000  0.0000  0.0000  0.0000  0.0000  0.0000  0.0000  0.0000  0.0000  0.0000  0.0000  0.0000  0.0000
MFP4__GCA_001320215.1   0.2022  0.1599  0.1463  0.1463  0.1463  0.1350  0.1394  0.1590  0.1222  0.1183  0.1381  0.1514  0.1203  0.1200  0.1484  0.1437  0.1437  0.1742  0.1518  0.1517  0.1508  0.1694  0.1694  0.1695  0.1633  0.1424  0.1398  0.1393  0.1372  0.1372  0.1436  0.1496  0.1554  0.1438  0.1657  0.1657  0.1645  0.1631  0.1596  0.1538  0.1376  0.1381  0.1375  0.1436  0.1435  0.1407  0.1399  0.1356  0.1350  0.1351  0.1355  0.1367  0.1346  0.1417  0.1414  0.1414  0.1389  0.1572  0.1390  0.1393  0.1392  0.1393  0.0246  0.0290  0.0290  0.0246  0.0246  0.0246  0.0232  0.0232  0.0232  0.0232  0.0232  0.0232  0.0232  0.0232  0.0163  0.0163  0.0000  0.0000  0.0000  0.0013  0.0013  0.0000  0.0000  0.0000  0.0000  0.0000  0.0000  0.0000  0.0000  0.0000  0.0000  0.0000  0.0000  0.0000  0.0000  0.0000  0.0000  0.0000  0.0000  0.0000  0.0000  0.0000  0.0000  0.0000  0.0000  0.0000  0.0000  0.0000  0.0000  0.0000  0.0000  0.0000  0.0000  0.0000  0.0000  0.0000  0.0000  0.0000  0.0000
MFP4__GCA_001320285.1   0.2022  0.1599  0.1463  0.1463  0.1463  0.1350  0.1394  0.1590  0.1222  0.1183  0.1381  0.1514  0.1203  0.1200  0.1484  0.1437  0.1437  0.1742  0.1518  0.1517  0.1508  0.1694  0.1694  0.1695  0.1633  0.1424  0.1398  0.1393  0.1372  0.1372  0.1436  0.1496  0.1554  0.1438  0.1657  0.1657  0.1645  0.1631  0.1596  0.1538  0.1376  0.1381  0.1375  0.1436  0.1435  0.1407  0.1399  0.1356  0.1350  0.1351  0.1355  0.1367  0.1346  0.1417  0.1414  0.1414  0.1389  0.1572  0.1390  0.1393  0.1392  0.1393  0.0246  0.0290  0.0290  0.0246  0.0246  0.0246  0.0232  0.0232  0.0232  0.0232  0.0232  0.0232  0.0232  0.0232  0.0163  0.0163  0.0000  0.0000  0.0000  0.0013  0.0013  0.0000  0.0000  0.0000  0.0000  0.0000  0.0000  0.0000  0.0000  0.0000  0.0000  0.0000  0.0000  0.0000  0.0000  0.0000  0.0000  0.0000  0.0000  0.0000  0.0000  0.0000  0.0000  0.0000  0.0000  0.0000  0.0000  0.0000  0.0000  0.0000  0.0000  0.0000  0.0000  0.0000  0.0000  0.0000  0.0000  0.0000  0.0000  0.0000
MFP4__GCA_001320465.1   0.2022  0.1599  0.1463  0.1463  0.1463  0.1350  0.1394  0.1590  0.1222  0.1183  0.1381  0.1514  0.1203  0.1200  0.1484  0.1437  0.1437  0.1742  0.1518  0.1517  0.1508  0.1694  0.1694  0.1695  0.1633  0.1424  0.1398  0.1393  0.1372  0.1372  0.1436  0.1496  0.1554  0.1438  0.1657  0.1657  0.1645  0.1631  0.1596  0.1538  0.1376  0.1381  0.1375  0.1436  0.1435  0.1407  0.1399  0.1356  0.1350  0.1351  0.1355  0.1367  0.1346  0.1417  0.1414  0.1414  0.1389  0.1572  0.1390  0.1393  0.1392  0.1393  0.0246  0.0290  0.0290  0.0246  0.0246  0.0246  0.0232  0.0232  0.0232  0.0232  0.0232  0.0232  0.0232  0.0232  0.0163  0.0163  0.0000  0.0000  0.0000  0.0013  0.0013  0.0000  0.0000  0.0000  0.0000  0.0000  0.0000  0.0000  0.0000  0.0000  0.0000  0.0000  0.0000  0.0000  0.0000  0.0000  0.0000  0.0000  0.0000  0.0000  0.0000  0.0000  0.0000  0.0000  0.0000  0.0000  0.0000  0.0000  0.0000  0.0000  0.0000  0.0000  0.0000  0.0000  0.0000  0.0000  0.0000  0.0000  0.0000  0.0000  0.0000
MFP4__GCA_001320585.1   0.2022  0.1599  0.1463  0.1463  0.1463  0.1350  0.1394  0.1590  0.1222  0.1183  0.1381  0.1514  0.1203  0.1200  0.1484  0.1437  0.1437  0.1742  0.1518  0.1517  0.1508  0.1694  0.1694  0.1695  0.1633  0.1424  0.1398  0.1393  0.1372  0.1372  0.1436  0.1496  0.1554  0.1438  0.1657  0.1657  0.1645  0.1631  0.1596  0.1538  0.1376  0.1381  0.1375  0.1436  0.1435  0.1407  0.1399  0.1356  0.1350  0.1351  0.1355  0.1367  0.1346  0.1417  0.1414  0.1414  0.1389  0.1572  0.1390  0.1393  0.1392  0.1393  0.0246  0.0290  0.0290  0.0246  0.0246  0.0246  0.0232  0.0232  0.0232  0.0232  0.0232  0.0232  0.0232  0.0232  0.0163  0.0163  0.0000  0.0000  0.0000  0.0013  0.0013  0.0000  0.0000  0.0000  0.0000  0.0000  0.0000  0.0000  0.0000  0.0000  0.0000  0.0000  0.0000  0.0000  0.0000  0.0000  0.0000  0.0000  0.0000  0.0000  0.0000  0.0000  0.0000  0.0000  0.0000  0.0000  0.0000  0.0000  0.0000  0.0000  0.0000  0.0000  0.0000  0.0000  0.0000  0.0000  0.0000  0.0000  0.0000  0.0000  0.0000  0.0000
MFP4__GCA_001320645.1   0.2022  0.1599  0.1463  0.1463  0.1463  0.1350  0.1394  0.1590  0.1222  0.1183  0.1381  0.1514  0.1203  0.1200  0.1484  0.1437  0.1437  0.1742  0.1518  0.1517  0.1508  0.1694  0.1694  0.1695  0.1633  0.1424  0.1398  0.1393  0.1372  0.1372  0.1436  0.1496  0.1554  0.1438  0.1657  0.1657  0.1645  0.1631  0.1596  0.1538  0.1376  0.1381  0.1375  0.1436  0.1435  0.1407  0.1399  0.1356  0.1350  0.1351  0.1355  0.1367  0.1346  0.1417  0.1414  0.1414  0.1389  0.1572  0.1390  0.1393  0.1392  0.1393  0.0246  0.0290  0.0290  0.0246  0.0246  0.0246  0.0232  0.0232  0.0232  0.0232  0.0232  0.0232  0.0232  0.0232  0.0163  0.0163  0.0000  0.0000  0.0000  0.0013  0.0013  0.0000  0.0000  0.0000  0.0000  0.0000  0.0000  0.0000  0.0000  0.0000  0.0000  0.0000  0.0000  0.0000  0.0000  0.0000  0.0000  0.0000  0.0000  0.0000  0.0000  0.0000  0.0000  0.0000  0.0000  0.0000  0.0000  0.0000  0.0000  0.0000  0.0000  0.0000  0.0000  0.0000  0.0000  0.0000  0.0000  0.0000  0.0000  0.0000  0.0000  0.0000  0.0000
MFP4__GCA_001320755.1   0.2022  0.1599  0.1463  0.1463  0.1463  0.1350  0.1394  0.1590  0.1222  0.1183  0.1381  0.1514  0.1203  0.1200  0.1484  0.1437  0.1437  0.1742  0.1518  0.1517  0.1508  0.1694  0.1694  0.1695  0.1633  0.1424  0.1398  0.1393  0.1372  0.1372  0.1436  0.1496  0.1554  0.1438  0.1657  0.1657  0.1645  0.1631  0.1596  0.1538  0.1376  0.1381  0.1375  0.1436  0.1435  0.1407  0.1399  0.1356  0.1350  0.1351  0.1355  0.1367  0.1346  0.1417  0.1414  0.1414  0.1389  0.1572  0.1390  0.1393  0.1392  0.1393  0.0246  0.0290  0.0290  0.0246  0.0246  0.0246  0.0232  0.0232  0.0232  0.0232  0.0232  0.0232  0.0232  0.0232  0.0163  0.0163  0.0000  0.0000  0.0000  0.0013  0.0013  0.0000  0.0000  0.0000  0.0000  0.0000  0.0000  0.0000  0.0000  0.0000  0.0000  0.0000  0.0000  0.0000  0.0000  0.0000  0.0000  0.0000  0.0000  0.0000  0.0000  0.0000  0.0000  0.0000  0.0000  0.0000  0.0000  0.0000  0.0000  0.0000  0.0000  0.0000  0.0000  0.0000  0.0000  0.0000  0.0000  0.0000  0.0000  0.0000  0.0000  0.0000  0.0000  0.0000
MFP4__GCA_001326895.1   0.2022  0.1599  0.1463  0.1463  0.1463  0.1350  0.1394  0.1590  0.1222  0.1182  0.1381  0.1514  0.1203  0.1200  0.1483  0.1437  0.1437  0.1742  0.1518  0.1517  0.1508  0.1694  0.1694  0.1695  0.1633  0.1423  0.1398  0.1393  0.1372  0.1372  0.1436  0.1496  0.1554  0.1438  0.1657  0.1657  0.1645  0.1632  0.1595  0.1538  0.1376  0.1381  0.1375  0.1436  0.1435  0.1407  0.1399  0.1356  0.1350  0.1351  0.1355  0.1367  0.1346  0.1416  0.1414  0.1414  0.1389  0.1572  0.1390  0.1393  0.1392  0.1393  0.0246  0.0290  0.0290  0.0246  0.0246  0.0246  0.0232  0.0232  0.0232  0.0232  0.0232  0.0232  0.0232  0.0232  0.0163  0.0163  0.0000  0.0000  0.0000  0.0013  0.0013  0.0000  0.0000  0.0000  0.0000  0.0000  0.0000  0.0000  0.0000  0.0000  0.0000  0.0000  0.0000  0.0000  0.0000  0.0000  0.0000  0.0000  0.0000  0.0000  0.0000  0.0000  0.0000  0.0000  0.0000  0.0000  0.0000  0.0000  0.0000  0.0000  0.0000  0.0000  0.0000  0.0000  0.0000  0.0000  0.0000  0.0000  0.0000  0.0000  0.0000  0.0000  0.0000  0.0000  0.0000
MFP4__GCA_001326935.1   0.2022  0.1599  0.1463  0.1463  0.1463  0.1350  0.1394  0.1590  0.1222  0.1183  0.1381  0.1514  0.1203  0.1200  0.1484  0.1437  0.1437  0.1742  0.1518  0.1517  0.1508  0.1694  0.1694  0.1695  0.1633  0.1424  0.1398  0.1393  0.1372  0.1372  0.1436  0.1496  0.1554  0.1438  0.1657  0.1657  0.1645  0.1631  0.1596  0.1538  0.1376  0.1381  0.1375  0.1436  0.1435  0.1407  0.1399  0.1356  0.1350  0.1351  0.1355  0.1367  0.1346  0.1417  0.1414  0.1414  0.1389  0.1572  0.1390  0.1393  0.1392  0.1393  0.0246  0.0290  0.0290  0.0246  0.0246  0.0246  0.0232  0.0232  0.0232  0.0232  0.0232  0.0232  0.0232  0.0232  0.0163  0.0163  0.0000  0.0000  0.0000  0.0013  0.0013  0.0000  0.0000  0.0000  0.0000  0.0000  0.0000  0.0000  0.0000  0.0000  0.0000  0.0000  0.0000  0.0000  0.0000  0.0000  0.0000  0.0000  0.0000  0.0000  0.0000  0.0000  0.0000  0.0000  0.0000  0.0000  0.0000  0.0000  0.0000  0.0000  0.0000  0.0000  0.0000  0.0000  0.0000  0.0000  0.0000  0.0000  0.0000  0.0000  0.0000  0.0000  0.0000  0.0000  0.0000  0.0000
MFP4__GCA_001326995.1   0.2022  0.1599  0.1463  0.1463  0.1463  0.1350  0.1394  0.1590  0.1222  0.1183  0.1381  0.1514  0.1203  0.1200  0.1484  0.1437  0.1437  0.1742  0.1518  0.1517  0.1508  0.1694  0.1694  0.1695  0.1633  0.1424  0.1398  0.1393  0.1372  0.1372  0.1436  0.1496  0.1554  0.1438  0.1657  0.1657  0.1645  0.1631  0.1596  0.1538  0.1376  0.1381  0.1375  0.1436  0.1435  0.1407  0.1399  0.1356  0.1350  0.1351  0.1355  0.1367  0.1346  0.1417  0.1414  0.1414  0.1389  0.1572  0.1390  0.1393  0.1392  0.1393  0.0246  0.0290  0.0290  0.0246  0.0246  0.0246  0.0232  0.0232  0.0232  0.0232  0.0232  0.0232  0.0232  0.0232  0.0163  0.0163  0.0000  0.0000  0.0000  0.0013  0.0013  0.0000  0.0000  0.0000  0.0000  0.0000  0.0000  0.0000  0.0000  0.0000  0.0000  0.0000  0.0000  0.0000  0.0000  0.0000  0.0000  0.0000  0.0000  0.0000  0.0000  0.0000  0.0000  0.0000  0.0000  0.0000  0.0000  0.0000  0.0000  0.0000  0.0000  0.0000  0.0000  0.0000  0.0000  0.0000  0.0000  0.0000  0.0000  0.0000  0.0000  0.0000  0.0000  0.0000  0.0000  0.0000  0.0000
MFP4__GCA_001327035.1   0.2022  0.1599  0.1463  0.1463  0.1463  0.1350  0.1394  0.1590  0.1222  0.1183  0.1381  0.1514  0.1203  0.1200  0.1484  0.1437  0.1437  0.1742  0.1518  0.1517  0.1508  0.1694  0.1694  0.1695  0.1633  0.1424  0.1398  0.1393  0.1372  0.1372  0.1436  0.1496  0.1554  0.1438  0.1657  0.1657  0.1645  0.1631  0.1596  0.1538  0.1376  0.1381  0.1375  0.1436  0.1435  0.1407  0.1399  0.1356  0.1350  0.1351  0.1355  0.1367  0.1346  0.1417  0.1414  0.1414  0.1389  0.1572  0.1390  0.1393  0.1392  0.1393  0.0246  0.0290  0.0290  0.0246  0.0246  0.0246  0.0232  0.0232  0.0232  0.0232  0.0232  0.0232  0.0232  0.0232  0.0163  0.0163  0.0000  0.0000  0.0000  0.0013  0.0013  0.0000  0.0000  0.0000  0.0000  0.0000  0.0000  0.0000  0.0000  0.0000  0.0000  0.0000  0.0000  0.0000  0.0000  0.0000  0.0000  0.0000  0.0000  0.0000  0.0000  0.0000  0.0000  0.0000  0.0000  0.0000  0.0000  0.0000  0.0000  0.0000  0.0000  0.0000  0.0000  0.0000  0.0000  0.0000  0.0000  0.0000  0.0000  0.0000  0.0000  0.0000  0.0000  0.0000  0.0000  0.0000  0.0000  0.0000
MFP4__GCA_001327075.1   0.2022  0.1599  0.1463  0.1463  0.1463  0.1350  0.1394  0.1590  0.1222  0.1183  0.1381  0.1514  0.1203  0.1200  0.1484  0.1437  0.1437  0.1742  0.1518  0.1517  0.1508  0.1694  0.1694  0.1695  0.1633  0.1424  0.1398  0.1393  0.1372  0.1372  0.1436  0.1496  0.1554  0.1438  0.1657  0.1657  0.1645  0.1631  0.1596  0.1538  0.1376  0.1381  0.1375  0.1436  0.1435  0.1407  0.1399  0.1356  0.1350  0.1351  0.1355  0.1367  0.1346  0.1417  0.1414  0.1414  0.1389  0.1572  0.1390  0.1393  0.1392  0.1393  0.0246  0.0290  0.0290  0.0246  0.0246  0.0246  0.0232  0.0232  0.0232  0.0232  0.0232  0.0232  0.0232  0.0232  0.0163  0.0163  0.0000  0.0000  0.0000  0.0013  0.0013  0.0000  0.0000  0.0000  0.0000  0.0000  0.0000  0.0000  0.0000  0.0000  0.0000  0.0000  0.0000  0.0000  0.0000  0.0000  0.0000  0.0000  0.0000  0.0000  0.0000  0.0000  0.0000  0.0000  0.0000  0.0000  0.0000  0.0000  0.0000  0.0000  0.0000  0.0000  0.0000  0.0000  0.0000  0.0000  0.0000  0.0000  0.0000  0.0000  0.0000  0.0000  0.0000  0.0000  0.0000  0.0000  0.0000  0.0000  0.0000
MFP4__GCA_001327155.1   0.2022  0.1599  0.1463  0.1463  0.1463  0.1350  0.1394  0.1590  0.1222  0.1183  0.1381  0.1514  0.1203  0.1200  0.1484  0.1437  0.1437  0.1742  0.1518  0.1517  0.1508  0.1694  0.1694  0.1695  0.1633  0.1424  0.1398  0.1393  0.1372  0.1372  0.1436  0.1496  0.1554  0.1438  0.1657  0.1657  0.1645  0.1631  0.1596  0.1538  0.1376  0.1381  0.1375  0.1436  0.1435  0.1407  0.1399  0.1356  0.1350  0.1351  0.1355  0.1367  0.1346  0.1417  0.1414  0.1414  0.1389  0.1572  0.1390  0.1393  0.1392  0.1393  0.0246  0.0290  0.0290  0.0246  0.0246  0.0246  0.0232  0.0232  0.0232  0.0232  0.0232  0.0232  0.0232  0.0232  0.0163  0.0163  0.0000  0.0000  0.0000  0.0013  0.0013  0.0000  0.0000  0.0000  0.0000  0.0000  0.0000  0.0000  0.0000  0.0000  0.0000  0.0000  0.0000  0.0000  0.0000  0.0000  0.0000  0.0000  0.0000  0.0000  0.0000  0.0000  0.0000  0.0000  0.0000  0.0000  0.0000  0.0000  0.0000  0.0000  0.0000  0.0000  0.0000  0.0000  0.0000  0.0000  0.0000  0.0000  0.0000  0.0000  0.0000  0.0000  0.0000  0.0000  0.0000  0.0000  0.0000  0.0000  0.0000  0.0000
MFP4__GCA_001327195.1   0.2022  0.1599  0.1463  0.1463  0.1463  0.1350  0.1394  0.1590  0.1222  0.1183  0.1381  0.1514  0.1203  0.1200  0.1484  0.1437  0.1437  0.1742  0.1518  0.1517  0.1508  0.1694  0.1694  0.1695  0.1633  0.1424  0.1398  0.1393  0.1372  0.1372  0.1436  0.1496  0.1554  0.1438  0.1657  0.1657  0.1645  0.1631  0.1596  0.1538  0.1376  0.1381  0.1375  0.1436  0.1435  0.1407  0.1399  0.1356  0.1350  0.1351  0.1355  0.1367  0.1346  0.1417  0.1414  0.1414  0.1389  0.1572  0.1390  0.1393  0.1392  0.1393  0.0246  0.0290  0.0290  0.0246  0.0246  0.0246  0.0232  0.0232  0.0232  0.0232  0.0232  0.0232  0.0232  0.0232  0.0163  0.0163  0.0000  0.0000  0.0000  0.0013  0.0013  0.0000  0.0000  0.0000  0.0000  0.0000  0.0000  0.0000  0.0000  0.0000  0.0000  0.0000  0.0000  0.0000  0.0000  0.0000  0.0000  0.0000  0.0000  0.0000  0.0000  0.0000  0.0000  0.0000  0.0000  0.0000  0.0000  0.0000  0.0000  0.0000  0.0000  0.0000  0.0000  0.0000  0.0000  0.0000  0.0000  0.0000  0.0000  0.0000  0.0000  0.0000  0.0000  0.0000  0.0000  0.0000  0.0000  0.0000  0.0000  0.0000  0.0000
MFP4__GCA_001327375.1   0.2022  0.1599  0.1463  0.1463  0.1463  0.1350  0.1394  0.1590  0.1222  0.1183  0.1381  0.1514  0.1203  0.1200  0.1484  0.1437  0.1437  0.1742  0.1518  0.1517  0.1508  0.1694  0.1694  0.1695  0.1633  0.1424  0.1398  0.1393  0.1372  0.1372  0.1436  0.1496  0.1554  0.1438  0.1657  0.1657  0.1645  0.1631  0.1596  0.1538  0.1376  0.1381  0.1375  0.1436  0.1435  0.1407  0.1399  0.1356  0.1350  0.1351  0.1355  0.1367  0.1346  0.1417  0.1414  0.1414  0.1389  0.1572  0.1390  0.1393  0.1392  0.1393  0.0246  0.0290  0.0290  0.0246  0.0246  0.0246  0.0232  0.0232  0.0232  0.0232  0.0232  0.0232  0.0232  0.0232  0.0163  0.0163  0.0000  0.0000  0.0000  0.0013  0.0013  0.0000  0.0000  0.0000  0.0000  0.0000  0.0000  0.0000  0.0000  0.0000  0.0000  0.0000  0.0000  0.0000  0.0000  0.0000  0.0000  0.0000  0.0000  0.0000  0.0000  0.0000  0.0000  0.0000  0.0000  0.0000  0.0000  0.0000  0.0000  0.0000  0.0000  0.0000  0.0000  0.0000  0.0000  0.0000  0.0000  0.0000  0.0000  0.0000  0.0000  0.0000  0.0000  0.0000  0.0000  0.0000  0.0000  0.0000  0.0000  0.0000  0.0000  0.0000
MFP4__GCA_001327395.1   0.2022  0.1599  0.1463  0.1463  0.1463  0.1350  0.1394  0.1590  0.1222  0.1183  0.1381  0.1514  0.1203  0.1200  0.1484  0.1437  0.1437  0.1742  0.1518  0.1517  0.1508  0.1694  0.1694  0.1695  0.1633  0.1424  0.1398  0.1393  0.1372  0.1372  0.1436  0.1496  0.1554  0.1438  0.1657  0.1657  0.1645  0.1631  0.1596  0.1538  0.1376  0.1381  0.1375  0.1436  0.1435  0.1407  0.1399  0.1356  0.1350  0.1351  0.1355  0.1367  0.1346  0.1417  0.1414  0.1414  0.1389  0.1572  0.1390  0.1393  0.1392  0.1393  0.0246  0.0290  0.0290  0.0246  0.0246  0.0246  0.0232  0.0232  0.0232  0.0232  0.0232  0.0232  0.0232  0.0232  0.0163  0.0163  0.0000  0.0000  0.0000  0.0013  0.0013  0.0000  0.0000  0.0000  0.0000  0.0000  0.0000  0.0000  0.0000  0.0000  0.0000  0.0000  0.0000  0.0000  0.0000  0.0000  0.0000  0.0000  0.0000  0.0000  0.0000  0.0000  0.0000  0.0000  0.0000  0.0000  0.0000  0.0000  0.0000  0.0000  0.0000  0.0000  0.0000  0.0000  0.0000  0.0000  0.0000  0.0000  0.0000  0.0000  0.0000  0.0000  0.0000  0.0000  0.0000  0.0000  0.0000  0.0000  0.0000  0.0000  0.0000  0.0000  0.0000
MFP4__GCA_001327435.1   0.2022  0.1599  0.1463  0.1463  0.1463  0.1350  0.1394  0.1590  0.1222  0.1183  0.1381  0.1514  0.1203  0.1200  0.1484  0.1437  0.1437  0.1742  0.1518  0.1517  0.1508  0.1694  0.1694  0.1695  0.1633  0.1424  0.1398  0.1393  0.1372  0.1372  0.1436  0.1496  0.1554  0.1438  0.1657  0.1657  0.1645  0.1631  0.1596  0.1538  0.1376  0.1381  0.1375  0.1436  0.1435  0.1407  0.1399  0.1356  0.1350  0.1351  0.1355  0.1367  0.1346  0.1417  0.1414  0.1414  0.1389  0.1572  0.1390  0.1393  0.1392  0.1393  0.0246  0.0290  0.0290  0.0246  0.0246  0.0246  0.0232  0.0232  0.0232  0.0232  0.0232  0.0232  0.0232  0.0232  0.0163  0.0163  0.0000  0.0000  0.0000  0.0013  0.0013  0.0000  0.0000  0.0000  0.0000  0.0000  0.0000  0.0000  0.0000  0.0000  0.0000  0.0000  0.0000  0.0000  0.0000  0.0000  0.0000  0.0000  0.0000  0.0000  0.0000  0.0000  0.0000  0.0000  0.0000  0.0000  0.0000  0.0000  0.0000  0.0000  0.0000  0.0000  0.0000  0.0000  0.0000  0.0000  0.0000  0.0000  0.0000  0.0000  0.0000  0.0000  0.0000  0.0000  0.0000  0.0000  0.0000  0.0000  0.0000  0.0000  0.0000  0.0000  0.0000  0.0000
MFP4__GCA_001327475.1   0.2022  0.1599  0.1463  0.1463  0.1463  0.1350  0.1394  0.1590  0.1222  0.1183  0.1381  0.1514  0.1203  0.1200  0.1484  0.1437  0.1437  0.1742  0.1518  0.1517  0.1508  0.1694  0.1694  0.1695  0.1633  0.1424  0.1398  0.1393  0.1372  0.1372  0.1436  0.1496  0.1554  0.1438  0.1657  0.1657  0.1645  0.1631  0.1596  0.1538  0.1376  0.1381  0.1375  0.1436  0.1435  0.1407  0.1399  0.1356  0.1350  0.1351  0.1355  0.1367  0.1346  0.1417  0.1414  0.1414  0.1389  0.1572  0.1390  0.1393  0.1392  0.1393  0.0246  0.0290  0.0290  0.0246  0.0246  0.0246  0.0232  0.0232  0.0232  0.0232  0.0232  0.0232  0.0232  0.0232  0.0163  0.0163  0.0000  0.0000  0.0000  0.0013  0.0013  0.0000  0.0000  0.0000  0.0000  0.0000  0.0000  0.0000  0.0000  0.0000  0.0000  0.0000  0.0000  0.0000  0.0000  0.0000  0.0000  0.0000  0.0000  0.0000  0.0000  0.0000  0.0000  0.0000  0.0000  0.0000  0.0000  0.0000  0.0000  0.0000  0.0000  0.0000  0.0000  0.0000  0.0000  0.0000  0.0000  0.0000  0.0000  0.0000  0.0000  0.0000  0.0000  0.0000  0.0000  0.0000  0.0000  0.0000  0.0000  0.0000  0.0000  0.0000  0.0000  0.0000  0.0000
MFP4__GCA_001327555.1   0.2022  0.1599  0.1463  0.1463  0.1463  0.1350  0.1394  0.1590  0.1222  0.1183  0.1381  0.1514  0.1203  0.1200  0.1484  0.1437  0.1437  0.1742  0.1518  0.1517  0.1508  0.1694  0.1694  0.1695  0.1633  0.1424  0.1398  0.1393  0.1372  0.1372  0.1436  0.1496  0.1554  0.1438  0.1657  0.1657  0.1645  0.1631  0.1596  0.1538  0.1376  0.1381  0.1375  0.1436  0.1435  0.1407  0.1399  0.1356  0.1350  0.1351  0.1355  0.1367  0.1346  0.1417  0.1414  0.1414  0.1389  0.1572  0.1390  0.1393  0.1392  0.1393  0.0246  0.0290  0.0290  0.0246  0.0246  0.0246  0.0232  0.0232  0.0232  0.0232  0.0232  0.0232  0.0232  0.0232  0.0163  0.0163  0.0000  0.0000  0.0000  0.0013  0.0013  0.0000  0.0000  0.0000  0.0000  0.0000  0.0000  0.0000  0.0000  0.0000  0.0000  0.0000  0.0000  0.0000  0.0000  0.0000  0.0000  0.0000  0.0000  0.0000  0.0000  0.0000  0.0000  0.0000  0.0000  0.0000  0.0000  0.0000  0.0000  0.0000  0.0000  0.0000  0.0000  0.0000  0.0000  0.0000  0.0000  0.0000  0.0000  0.0000  0.0000  0.0000  0.0000  0.0000  0.0000  0.0000  0.0000  0.0000  0.0000  0.0000  0.0000  0.0000  0.0000  0.0000  0.0000  0.0000
MFP4__GCA_001327575.1   0.2022  0.1599  0.1463  0.1463  0.1463  0.1350  0.1394  0.1590  0.1222  0.1183  0.1381  0.1514  0.1203  0.1200  0.1484  0.1437  0.1437  0.1742  0.1518  0.1517  0.1508  0.1694  0.1694  0.1695  0.1633  0.1424  0.1398  0.1393  0.1372  0.1372  0.1436  0.1496  0.1554  0.1438  0.1657  0.1657  0.1645  0.1631  0.1596  0.1538  0.1376  0.1381  0.1375  0.1436  0.1435  0.1407  0.1399  0.1356  0.1350  0.1351  0.1355  0.1367  0.1346  0.1417  0.1414  0.1414  0.1389  0.1572  0.1390  0.1393  0.1392  0.1393  0.0246  0.0290  0.0290  0.0246  0.0246  0.0246  0.0232  0.0232  0.0232  0.0232  0.0232  0.0232  0.0232  0.0232  0.0163  0.0163  0.0000  0.0000  0.0000  0.0013  0.0013  0.0000  0.0000  0.0000  0.0000  0.0000  0.0000  0.0000  0.0000  0.0000  0.0000  0.0000  0.0000  0.0000  0.0000  0.0000  0.0000  0.0000  0.0000  0.0000  0.0000  0.0000  0.0000  0.0000  0.0000  0.0000  0.0000  0.0000  0.0000  0.0000  0.0000  0.0000  0.0000  0.0000  0.0000  0.0000  0.0000  0.0000  0.0000  0.0000  0.0000  0.0000  0.0000  0.0000  0.0000  0.0000  0.0000  0.0000  0.0000  0.0000  0.0000  0.0000  0.0000  0.0000  0.0000  0.0000  0.0000
MFP4__GCA_000774345.1   0.2023  0.1600  0.1464  0.1464  0.1464  0.1349  0.1392  0.1592  0.1223  0.1184  0.1380  0.1515  0.1204  0.1201  0.1482  0.1435  0.1435  0.1743  0.1519  0.1518  0.1509  0.1694  0.1694  0.1695  0.1632  0.1423  0.1397  0.1392  0.1371  0.1371  0.1436  0.1495  0.1552  0.1439  0.1658  0.1659  0.1646  0.1630  0.1597  0.1537  0.1375  0.1380  0.1374  0.1437  0.1436  0.1408  0.1400  0.1357  0.1351  0.1352  0.1356  0.1369  0.1348  0.1415  0.1413  0.1413  0.1388  0.1571  0.1389  0.1392  0.1391  0.1392  0.0246  0.0290  0.0290  0.0246  0.0246  0.0246  0.0232  0.0232  0.0232  0.0232  0.0232  0.0232  0.0232  0.0232  0.0163  0.0163  0.0000  0.0000  0.0000  0.0013  0.0013  0.0000  0.0000  0.0000  0.0000  0.0000  0.0000  0.0000  0.0000  0.0000  0.0000  0.0000  0.0000  0.0000  0.0000  0.0000  0.0000  0.0000  0.0000  0.0000  0.0000  0.0000  0.0000  0.0000  0.0000  0.0000  0.0000  0.0000  0.0000  0.0000  0.0000  0.0000  0.0000  0.0000  0.0000  0.0000  0.0000  0.0000  0.0000  0.0000  0.0000  0.0000  0.0000  0.0000  0.0000  0.0000  0.0000  0.0000  0.0000  0.0000  0.0000  0.0000  0.0000  0.0000  0.0000  0.0000  0.0000  0.0000
MFP4__GCA_000774885.1   0.2023  0.1600  0.1464  0.1464  0.1464  0.1349  0.1392  0.1592  0.1223  0.1184  0.1380  0.1515  0.1204  0.1201  0.1482  0.1435  0.1435  0.1743  0.1519  0.1518  0.1509  0.1694  0.1694  0.1695  0.1632  0.1423  0.1397  0.1392  0.1371  0.1371  0.1436  0.1495  0.1552  0.1439  0.1658  0.1659  0.1646  0.1630  0.1597  0.1537  0.1375  0.1380  0.1374  0.1437  0.1436  0.1408  0.1400  0.1357  0.1351  0.1352  0.1356  0.1369  0.1348  0.1415  0.1413  0.1413  0.1388  0.1571  0.1389  0.1392  0.1391  0.1392  0.0246  0.0290  0.0290  0.0246  0.0246  0.0246  0.0232  0.0232  0.0232  0.0232  0.0232  0.0232  0.0232  0.0232  0.0163  0.0163  0.0000  0.0000  0.0000  0.0013  0.0013  0.0000  0.0000  0.0000  0.0000  0.0000  0.0000  0.0000  0.0000  0.0000  0.0000  0.0000  0.0000  0.0000  0.0000  0.0000  0.0000  0.0000  0.0000  0.0000  0.0000  0.0000  0.0000  0.0000  0.0000  0.0000  0.0000  0.0000  0.0000  0.0000  0.0000  0.0000  0.0000  0.0000  0.0000  0.0000  0.0000  0.0000  0.0000  0.0000  0.0000  0.0000  0.0000  0.0000  0.0000  0.0000  0.0000  0.0000  0.0000  0.0000  0.0000  0.0000  0.0000  0.0000  0.0000  0.0000  0.0000  0.0000  0.0000
MFP4__GCA_001327415.1   0.2022  0.1599  0.1463  0.1463  0.1463  0.1350  0.1394  0.1590  0.1222  0.1182  0.1381  0.1514  0.1203  0.1200  0.1483  0.1437  0.1437  0.1742  0.1518  0.1517  0.1508  0.1694  0.1694  0.1695  0.1633  0.1423  0.1398  0.1393  0.1372  0.1372  0.1436  0.1496  0.1554  0.1438  0.1657  0.1657  0.1645  0.1632  0.1595  0.1538  0.1376  0.1381  0.1375  0.1436  0.1435  0.1407  0.1399  0.1356  0.1350  0.1351  0.1355  0.1367  0.1346  0.1416  0.1414  0.1414  0.1389  0.1572  0.1390  0.1393  0.1392  0.1393  0.0246  0.0290  0.0290  0.0246  0.0246  0.0246  0.0232  0.0232  0.0232  0.0232  0.0232  0.0232  0.0232  0.0232  0.0163  0.0163  0.0000  0.0000  0.0000  0.0013  0.0013  0.0000  0.0000  0.0000  0.0000  0.0000  0.0000  0.0000  0.0000  0.0000  0.0000  0.0000  0.0000  0.0000  0.0000  0.0000  0.0000  0.0000  0.0000  0.0000  0.0000  0.0000  0.0000  0.0000  0.0000  0.0000  0.0000  0.0000  0.0000  0.0000  0.0000  0.0000  0.0000  0.0000  0.0000  0.0000  0.0000  0.0000  0.0000  0.0000  0.0000  0.0000  0.0000  0.0000  0.0000  0.0000  0.0000  0.0000  0.0000  0.0000  0.0000  0.0000  0.0000  0.0000  0.0000  0.0000  0.0000  0.0000  0.0000  0.0000
MFP4__GCA_000770515.1   0.2039  0.1620  0.1480  0.1480  0.1480  0.1366  0.1411  0.1607  0.1238  0.1199  0.1398  0.1530  0.1219  0.1216  0.1500  0.1453  0.1453  0.1759  0.1534  0.1533  0.1524  0.1711  0.1711  0.1712  0.1650  0.1440  0.1415  0.1410  0.1388  0.1388  0.1453  0.1513  0.1571  0.1458  0.1674  0.1674  0.1662  0.1648  0.1613  0.1555  0.1393  0.1398  0.1392  0.1453  0.1452  0.1424  0.1416  0.1373  0.1367  0.1368  0.1372  0.1384  0.1363  0.1434  0.1431  0.1431  0.1406  0.1590  0.1407  0.1410  0.1409  0.1410  0.0260  0.0304  0.0304  0.0260  0.0260  0.0260  0.0246  0.0246  0.0246  0.0246  0.0246  0.0246  0.0246  0.0246  0.0176  0.0176  0.0013  0.0013  0.0013  0.0027  0.0027  0.0013  0.0013  0.0013  0.0013  0.0013  0.0013  0.0013  0.0013  0.0013  0.0013  0.0013  0.0013  0.0013  0.0013  0.0013  0.0013  0.0013  0.0013  0.0013  0.0013  0.0013  0.0013  0.0013  0.0013  0.0013  0.0013  0.0013  0.0013  0.0013  0.0013  0.0013  0.0013  0.0013  0.0013  0.0013  0.0013  0.0013  0.0013  0.0013  0.0013  0.0013  0.0013  0.0013  0.0013  0.0013  0.0013  0.0013  0.0013  0.0013  0.0013  0.0013  0.0013  0.0013  0.0013  0.0013  0.0013  0.0013  0.0013  0.0013  0.0013
MFP4__GCA_000959225.1   0.2039  0.1620  0.1480  0.1480  0.1480  0.1366  0.1411  0.1607  0.1238  0.1199  0.1398  0.1530  0.1219  0.1216  0.1500  0.1453  0.1453  0.1759  0.1534  0.1533  0.1524  0.1711  0.1711  0.1712  0.1650  0.1440  0.1415  0.1410  0.1388  0.1388  0.1453  0.1513  0.1571  0.1458  0.1674  0.1674  0.1662  0.1648  0.1613  0.1555  0.1393  0.1398  0.1392  0.1453  0.1452  0.1424  0.1416  0.1373  0.1367  0.1368  0.1372  0.1384  0.1363  0.1434  0.1431  0.1431  0.1406  0.1590  0.1407  0.1410  0.1409  0.1410  0.0260  0.0304  0.0304  0.0260  0.0260  0.0260  0.0246  0.0246  0.0246  0.0246  0.0246  0.0246  0.0246  0.0246  0.0176  0.0176  0.0013  0.0013  0.0013  0.0027  0.0027  0.0013  0.0013  0.0013  0.0013  0.0013  0.0013  0.0013  0.0013  0.0013  0.0013  0.0013  0.0013  0.0013  0.0013  0.0013  0.0013  0.0013  0.0013  0.0013  0.0013  0.0013  0.0013  0.0013  0.0013  0.0013  0.0013  0.0013  0.0013  0.0013  0.0013  0.0013  0.0013  0.0013  0.0013  0.0013  0.0013  0.0013  0.0013  0.0013  0.0013  0.0013  0.0013  0.0013  0.0013  0.0013  0.0013  0.0013  0.0013  0.0013  0.0013  0.0013  0.0013  0.0013  0.0013  0.0013  0.0013  0.0013  0.0013  0.0013  0.0013  0.0000
MFP4__GCA_000015925.1   0.2043  0.1616  0.1445  0.1445  0.1445  0.1332  0.1376  0.1571  0.1205  0.1166  0.1402  0.1535  0.1199  0.1196  0.1503  0.1458  0.1458  0.1727  0.1539  0.1538  0.1529  0.1679  0.1679  0.1680  0.1619  0.1419  0.1381  0.1410  0.1388  0.1388  0.1453  0.1513  0.1571  0.1458  0.1679  0.1679  0.1662  0.1653  0.1613  0.1559  0.1397  0.1402  0.1396  0.1457  0.1455  0.1427  0.1419  0.1376  0.1370  0.1371  0.1375  0.1388  0.1367  0.1434  0.1434  0.1434  0.1409  0.1590  0.1372  0.1410  0.1409  0.1410  0.0260  0.0304  0.0304  0.0260  0.0260  0.0260  0.0246  0.0246  0.0246  0.0246  0.0246  0.0246  0.0246  0.0246  0.0176  0.0176  0.0013  0.0013  0.0013  0.0027  0.0027  0.0013  0.0013  0.0013  0.0013  0.0013  0.0013  0.0013  0.0013  0.0013  0.0013  0.0013  0.0013  0.0013  0.0013  0.0013  0.0013  0.0013  0.0013  0.0013  0.0013  0.0013  0.0013  0.0013  0.0013  0.0013  0.0013  0.0013  0.0013  0.0013  0.0013  0.0013  0.0013  0.0013  0.0013  0.0013  0.0013  0.0013  0.0013  0.0013  0.0013  0.0013  0.0013  0.0013  0.0013  0.0013  0.0013  0.0013  0.0013  0.0013  0.0013  0.0013  0.0013  0.0013  0.0013  0.0013  0.0013  0.0013  0.0013  0.0013  0.0013  0.0027  0.0027
MFP4__GCA_000193475.1   0.2043  0.1616  0.1445  0.1445  0.1445  0.1332  0.1376  0.1571  0.1205  0.1166  0.1402  0.1535  0.1199  0.1196  0.1503  0.1458  0.1458  0.1727  0.1539  0.1538  0.1529  0.1679  0.1679  0.1680  0.1619  0.1419  0.1381  0.1410  0.1388  0.1388  0.1453  0.1513  0.1571  0.1458  0.1679  0.1679  0.1662  0.1653  0.1613  0.1559  0.1397  0.1402  0.1396  0.1457  0.1455  0.1427  0.1419  0.1376  0.1370  0.1371  0.1375  0.1388  0.1367  0.1434  0.1434  0.1434  0.1409  0.1590  0.1372  0.1410  0.1409  0.1410  0.0260  0.0304  0.0304  0.0260  0.0260  0.0260  0.0246  0.0246  0.0246  0.0246  0.0246  0.0246  0.0246  0.0246  0.0176  0.0176  0.0013  0.0013  0.0013  0.0027  0.0027  0.0013  0.0013  0.0013  0.0013  0.0013  0.0013  0.0013  0.0013  0.0013  0.0013  0.0013  0.0013  0.0013  0.0013  0.0013  0.0013  0.0013  0.0013  0.0013  0.0013  0.0013  0.0013  0.0013  0.0013  0.0013  0.0013  0.0013  0.0013  0.0013  0.0013  0.0013  0.0013  0.0013  0.0013  0.0013  0.0013  0.0013  0.0013  0.0013  0.0013  0.0013  0.0013  0.0013  0.0013  0.0013  0.0013  0.0013  0.0013  0.0013  0.0013  0.0013  0.0013  0.0013  0.0013  0.0013  0.0013  0.0013  0.0013  0.0013  0.0013  0.0027  0.0027  0.0000
MFP4__GCA_000756125.1   0.2043  0.1616  0.1445  0.1445  0.1445  0.1332  0.1376  0.1571  0.1205  0.1166  0.1402  0.1535  0.1199  0.1196  0.1503  0.1458  0.1458  0.1727  0.1539  0.1538  0.1529  0.1679  0.1679  0.1680  0.1619  0.1419  0.1381  0.1410  0.1388  0.1388  0.1453  0.1513  0.1571  0.1458  0.1679  0.1679  0.1662  0.1653  0.1613  0.1559  0.1397  0.1402  0.1396  0.1457  0.1455  0.1427  0.1419  0.1376  0.1370  0.1371  0.1375  0.1388  0.1367  0.1434  0.1434  0.1434  0.1409  0.1590  0.1372  0.1410  0.1409  0.1410  0.0260  0.0304  0.0304  0.0260  0.0260  0.0260  0.0246  0.0246  0.0246  0.0246  0.0246  0.0246  0.0246  0.0246  0.0176  0.0176  0.0013  0.0013  0.0013  0.0027  0.0027  0.0013  0.0013  0.0013  0.0013  0.0013  0.0013  0.0013  0.0013  0.0013  0.0013  0.0013  0.0013  0.0013  0.0013  0.0013  0.0013  0.0013  0.0013  0.0013  0.0013  0.0013  0.0013  0.0013  0.0013  0.0013  0.0013  0.0013  0.0013  0.0013  0.0013  0.0013  0.0013  0.0013  0.0013  0.0013  0.0013  0.0013  0.0013  0.0013  0.0013  0.0013  0.0013  0.0013  0.0013  0.0013  0.0013  0.0013  0.0013  0.0013  0.0013  0.0013  0.0013  0.0013  0.0013  0.0013  0.0013  0.0013  0.0013  0.0013  0.0013  0.0027  0.0027  0.0000  0.0000
MFP4__GCA_000756145.1   0.2043  0.1616  0.1445  0.1445  0.1445  0.1332  0.1376  0.1571  0.1205  0.1166  0.1402  0.1535  0.1199  0.1196  0.1503  0.1458  0.1458  0.1727  0.1539  0.1538  0.1529  0.1679  0.1679  0.1680  0.1619  0.1419  0.1381  0.1410  0.1388  0.1388  0.1453  0.1513  0.1571  0.1458  0.1679  0.1679  0.1662  0.1653  0.1613  0.1559  0.1397  0.1402  0.1396  0.1457  0.1455  0.1427  0.1419  0.1376  0.1370  0.1371  0.1375  0.1388  0.1367  0.1434  0.1434  0.1434  0.1409  0.1590  0.1372  0.1410  0.1409  0.1410  0.0260  0.0304  0.0304  0.0260  0.0260  0.0260  0.0246  0.0246  0.0246  0.0246  0.0246  0.0246  0.0246  0.0246  0.0176  0.0176  0.0013  0.0013  0.0013  0.0027  0.0027  0.0013  0.0013  0.0013  0.0013  0.0013  0.0013  0.0013  0.0013  0.0013  0.0013  0.0013  0.0013  0.0013  0.0013  0.0013  0.0013  0.0013  0.0013  0.0013  0.0013  0.0013  0.0013  0.0013  0.0013  0.0013  0.0013  0.0013  0.0013  0.0013  0.0013  0.0013  0.0013  0.0013  0.0013  0.0013  0.0013  0.0013  0.0013  0.0013  0.0013  0.0013  0.0013  0.0013  0.0013  0.0013  0.0013  0.0013  0.0013  0.0013  0.0013  0.0013  0.0013  0.0013  0.0013  0.0013  0.0013  0.0013  0.0013  0.0013  0.0013  0.0027  0.0027  0.0000  0.0000  0.0000
MFP4__GCA_000757185.1   0.2043  0.1616  0.1445  0.1445  0.1445  0.1332  0.1376  0.1571  0.1205  0.1166  0.1402  0.1535  0.1199  0.1196  0.1503  0.1458  0.1458  0.1727  0.1539  0.1538  0.1529  0.1679  0.1679  0.1680  0.1619  0.1419  0.1381  0.1410  0.1388  0.1388  0.1453  0.1513  0.1571  0.1458  0.1679  0.1679  0.1662  0.1653  0.1613  0.1559  0.1397  0.1402  0.1396  0.1457  0.1455  0.1427  0.1419  0.1376  0.1370  0.1371  0.1375  0.1388  0.1367  0.1434  0.1434  0.1434  0.1409  0.1590  0.1372  0.1410  0.1409  0.1410  0.0260  0.0304  0.0304  0.0260  0.0260  0.0260  0.0246  0.0246  0.0246  0.0246  0.0246  0.0246  0.0246  0.0246  0.0176  0.0176  0.0013  0.0013  0.0013  0.0027  0.0027  0.0013  0.0013  0.0013  0.0013  0.0013  0.0013  0.0013  0.0013  0.0013  0.0013  0.0013  0.0013  0.0013  0.0013  0.0013  0.0013  0.0013  0.0013  0.0013  0.0013  0.0013  0.0013  0.0013  0.0013  0.0013  0.0013  0.0013  0.0013  0.0013  0.0013  0.0013  0.0013  0.0013  0.0013  0.0013  0.0013  0.0013  0.0013  0.0013  0.0013  0.0013  0.0013  0.0013  0.0013  0.0013  0.0013  0.0013  0.0013  0.0013  0.0013  0.0013  0.0013  0.0013  0.0013  0.0013  0.0013  0.0013  0.0013  0.0013  0.0013  0.0027  0.0027  0.0000  0.0000  0.0000  0.0000
MFP4__GCA_000511895.1   0.2023  0.1600  0.1464  0.1464  0.1464  0.1351  0.1395  0.1592  0.1223  0.1184  0.1382  0.1515  0.1204  0.1201  0.1483  0.1438  0.1438  0.1743  0.1519  0.1518  0.1509  0.1696  0.1696  0.1697  0.1634  0.1425  0.1399  0.1394  0.1373  0.1373  0.1437  0.1497  0.1555  0.1438  0.1658  0.1659  0.1646  0.1632  0.1597  0.1539  0.1377  0.1383  0.1377  0.1437  0.1436  0.1408  0.1400  0.1357  0.1351  0.1352  0.1356  0.1366  0.1348  0.1418  0.1415  0.1415  0.1390  0.1574  0.1391  0.1394  0.1391  0.1392  0.0246  0.0290  0.0290  0.0246  0.0246  0.0246  0.0232  0.0232  0.0232  0.0232  0.0232  0.0232  0.0232  0.0232  0.0163  0.0163  0.0000  0.0000  0.0000  0.0013  0.0013  0.0000  0.0000  0.0000  0.0000  0.0000  0.0000  0.0000  0.0000  0.0000  0.0000  0.0000  0.0000  0.0000  0.0000  0.0000  0.0000  0.0000  0.0000  0.0000  0.0000  0.0000  0.0000  0.0000  0.0000  0.0000  0.0000  0.0000  0.0000  0.0000  0.0000  0.0000  0.0000  0.0000  0.0000  0.0000  0.0000  0.0000  0.0000  0.0000  0.0000  0.0000  0.0000  0.0000  0.0000  0.0000  0.0000  0.0000  0.0000  0.0000  0.0000  0.0000  0.0000  0.0000  0.0000  0.0000  0.0000  0.0000  0.0000  0.0000  0.0000  0.0013  0.0013  0.0013  0.0013  0.0013  0.0013  0.0013
MFP4__GCA_000757075.1   0.2024  0.1601  0.1465  0.1465  0.1465  0.1350  0.1393  0.1594  0.1224  0.1185  0.1381  0.1517  0.1205  0.1202  0.1481  0.1437  0.1437  0.1745  0.1520  0.1519  0.1510  0.1696  0.1696  0.1697  0.1633  0.1424  0.1398  0.1393  0.1372  0.1372  0.1436  0.1496  0.1554  0.1439  0.1660  0.1660  0.1647  0.1631  0.1599  0.1538  0.1376  0.1381  0.1375  0.1439  0.1437  0.1409  0.1401  0.1358  0.1352  0.1353  0.1357  0.1367  0.1349  0.1417  0.1414  0.1414  0.1389  0.1572  0.1390  0.1393  0.1390  0.1391  0.0246  0.0290  0.0290  0.0246  0.0246  0.0246  0.0232  0.0232  0.0232  0.0232  0.0232  0.0232  0.0232  0.0232  0.0163  0.0163  0.0000  0.0000  0.0000  0.0013  0.0013  0.0000  0.0000  0.0000  0.0000  0.0000  0.0000  0.0000  0.0000  0.0000  0.0000  0.0000  0.0000  0.0000  0.0000  0.0000  0.0000  0.0000  0.0000  0.0000  0.0000  0.0000  0.0000  0.0000  0.0000  0.0000  0.0000  0.0000  0.0000  0.0000  0.0000  0.0000  0.0000  0.0000  0.0000  0.0000  0.0000  0.0000  0.0000  0.0000  0.0000  0.0000  0.0000  0.0000  0.0000  0.0000  0.0000  0.0000  0.0000  0.0000  0.0000  0.0000  0.0000  0.0000  0.0000  0.0000  0.0000  0.0000  0.0000  0.0000  0.0000  0.0013  0.0013  0.0013  0.0013  0.0013  0.0013  0.0013  0.0000
MFP4__GCA_000764575.1   0.2023  0.1600  0.1464  0.1464  0.1464  0.1351  0.1395  0.1592  0.1223  0.1184  0.1382  0.1515  0.1204  0.1201  0.1483  0.1438  0.1438  0.1743  0.1519  0.1518  0.1509  0.1696  0.1696  0.1697  0.1634  0.1425  0.1399  0.1394  0.1373  0.1373  0.1437  0.1497  0.1555  0.1438  0.1658  0.1659  0.1646  0.1632  0.1597  0.1539  0.1377  0.1383  0.1377  0.1437  0.1436  0.1408  0.1400  0.1357  0.1351  0.1352  0.1356  0.1366  0.1348  0.1418  0.1415  0.1415  0.1390  0.1574  0.1391  0.1394  0.1391  0.1392  0.0246  0.0290  0.0290  0.0246  0.0246  0.0246  0.0232  0.0232  0.0232  0.0232  0.0232  0.0232  0.0232  0.0232  0.0163  0.0163  0.0000  0.0000  0.0000  0.0013  0.0013  0.0000  0.0000  0.0000  0.0000  0.0000  0.0000  0.0000  0.0000  0.0000  0.0000  0.0000  0.0000  0.0000  0.0000  0.0000  0.0000  0.0000  0.0000  0.0000  0.0000  0.0000  0.0000  0.0000  0.0000  0.0000  0.0000  0.0000  0.0000  0.0000  0.0000  0.0000  0.0000  0.0000  0.0000  0.0000  0.0000  0.0000  0.0000  0.0000  0.0000  0.0000  0.0000  0.0000  0.0000  0.0000  0.0000  0.0000  0.0000  0.0000  0.0000  0.0000  0.0000  0.0000  0.0000  0.0000  0.0000  0.0000  0.0000  0.0000  0.0000  0.0013  0.0013  0.0013  0.0013  0.0013  0.0013  0.0013  0.0000  0.0000
MFP4__GCA_000770565.1   0.2023  0.1600  0.1464  0.1464  0.1464  0.1349  0.1392  0.1592  0.1223  0.1184  0.1380  0.1515  0.1204  0.1201  0.1482  0.1435  0.1435  0.1743  0.1519  0.1518  0.1509  0.1694  0.1694  0.1695  0.1632  0.1423  0.1397  0.1392  0.1371  0.1371  0.1436  0.1495  0.1552  0.1439  0.1658  0.1659  0.1646  0.1630  0.1597  0.1537  0.1375  0.1380  0.1374  0.1437  0.1436  0.1408  0.1400  0.1357  0.1351  0.1352  0.1356  0.1369  0.1348  0.1415  0.1413  0.1413  0.1388  0.1571  0.1389  0.1392  0.1391  0.1392  0.0246  0.0290  0.0290  0.0246  0.0246  0.0246  0.0232  0.0232  0.0232  0.0232  0.0232  0.0232  0.0232  0.0232  0.0163  0.0163  0.0000  0.0000  0.0000  0.0013  0.0013  0.0000  0.0000  0.0000  0.0000  0.0000  0.0000  0.0000  0.0000  0.0000  0.0000  0.0000  0.0000  0.0000  0.0000  0.0000  0.0000  0.0000  0.0000  0.0000  0.0000  0.0000  0.0000  0.0000  0.0000  0.0000  0.0000  0.0000  0.0000  0.0000  0.0000  0.0000  0.0000  0.0000  0.0000  0.0000  0.0000  0.0000  0.0000  0.0000  0.0000  0.0000  0.0000  0.0000  0.0000  0.0000  0.0000  0.0000  0.0000  0.0000  0.0000  0.0000  0.0000  0.0000  0.0000  0.0000  0.0000  0.0000  0.0000  0.0000  0.0000  0.0013  0.0013  0.0013  0.0013  0.0013  0.0013  0.0013  0.0000  0.0000  0.0000
MFP4__GCA_000774495.1   0.2022  0.1599  0.1463  0.1463  0.1463  0.1350  0.1394  0.1590  0.1222  0.1183  0.1381  0.1514  0.1203  0.1200  0.1484  0.1437  0.1437  0.1742  0.1518  0.1517  0.1508  0.1694  0.1694  0.1695  0.1633  0.1424  0.1398  0.1393  0.1372  0.1372  0.1436  0.1496  0.1554  0.1438  0.1657  0.1657  0.1645  0.1631  0.1596  0.1538  0.1376  0.1381  0.1375  0.1436  0.1435  0.1407  0.1399  0.1356  0.1350  0.1351  0.1355  0.1367  0.1346  0.1417  0.1414  0.1414  0.1389  0.1572  0.1390  0.1393  0.1392  0.1393  0.0246  0.0290  0.0290  0.0246  0.0246  0.0246  0.0232  0.0232  0.0232  0.0232  0.0232  0.0232  0.0232  0.0232  0.0163  0.0163  0.0000  0.0000  0.0000  0.0013  0.0013  0.0000  0.0000  0.0000  0.0000  0.0000  0.0000  0.0000  0.0000  0.0000  0.0000  0.0000  0.0000  0.0000  0.0000  0.0000  0.0000  0.0000  0.0000  0.0000  0.0000  0.0000  0.0000  0.0000  0.0000  0.0000  0.0000  0.0000  0.0000  0.0000  0.0000  0.0000  0.0000  0.0000  0.0000  0.0000  0.0000  0.0000  0.0000  0.0000  0.0000  0.0000  0.0000  0.0000  0.0000  0.0000  0.0000  0.0000  0.0000  0.0000  0.0000  0.0000  0.0000  0.0000  0.0000  0.0000  0.0000  0.0000  0.0000  0.0000  0.0000  0.0013  0.0013  0.0013  0.0013  0.0013  0.0013  0.0013  0.0000  0.0000  0.0000  0.0000
MFP4__GCA_000774805.1   0.2023  0.1600  0.1464  0.1464  0.1464  0.1351  0.1395  0.1592  0.1223  0.1184  0.1382  0.1515  0.1204  0.1201  0.1483  0.1438  0.1438  0.1743  0.1519  0.1518  0.1509  0.1696  0.1696  0.1697  0.1634  0.1425  0.1399  0.1394  0.1373  0.1373  0.1437  0.1497  0.1555  0.1438  0.1658  0.1659  0.1646  0.1632  0.1597  0.1539  0.1377  0.1383  0.1377  0.1437  0.1436  0.1408  0.1400  0.1357  0.1351  0.1352  0.1356  0.1366  0.1348  0.1418  0.1415  0.1415  0.1390  0.1574  0.1391  0.1394  0.1391  0.1392  0.0246  0.0290  0.0290  0.0246  0.0246  0.0246  0.0232  0.0232  0.0232  0.0232  0.0232  0.0232  0.0232  0.0232  0.0163  0.0163  0.0000  0.0000  0.0000  0.0013  0.0013  0.0000  0.0000  0.0000  0.0000  0.0000  0.0000  0.0000  0.0000  0.0000  0.0000  0.0000  0.0000  0.0000  0.0000  0.0000  0.0000  0.0000  0.0000  0.0000  0.0000  0.0000  0.0000  0.0000  0.0000  0.0000  0.0000  0.0000  0.0000  0.0000  0.0000  0.0000  0.0000  0.0000  0.0000  0.0000  0.0000  0.0000  0.0000  0.0000  0.0000  0.0000  0.0000  0.0000  0.0000  0.0000  0.0000  0.0000  0.0000  0.0000  0.0000  0.0000  0.0000  0.0000  0.0000  0.0000  0.0000  0.0000  0.0000  0.0000  0.0000  0.0013  0.0013  0.0013  0.0013  0.0013  0.0013  0.0013  0.0000  0.0000  0.0000  0.0000  0.0000
MFP4__GCA_000774865.1   0.2022  0.1599  0.1463  0.1463  0.1463  0.1350  0.1394  0.1590  0.1222  0.1183  0.1381  0.1514  0.1203  0.1200  0.1484  0.1437  0.1437  0.1742  0.1518  0.1517  0.1508  0.1694  0.1694  0.1695  0.1633  0.1424  0.1398  0.1393  0.1372  0.1372  0.1436  0.1496  0.1554  0.1438  0.1657  0.1657  0.1645  0.1631  0.1596  0.1538  0.1376  0.1381  0.1375  0.1436  0.1435  0.1407  0.1399  0.1356  0.1350  0.1351  0.1355  0.1367  0.1346  0.1417  0.1414  0.1414  0.1389  0.1572  0.1390  0.1393  0.1392  0.1393  0.0246  0.0290  0.0290  0.0246  0.0246  0.0246  0.0232  0.0232  0.0232  0.0232  0.0232  0.0232  0.0232  0.0232  0.0163  0.0163  0.0000  0.0000  0.0000  0.0013  0.0013  0.0000  0.0000  0.0000  0.0000  0.0000  0.0000  0.0000  0.0000  0.0000  0.0000  0.0000  0.0000  0.0000  0.0000  0.0000  0.0000  0.0000  0.0000  0.0000  0.0000  0.0000  0.0000  0.0000  0.0000  0.0000  0.0000  0.0000  0.0000  0.0000  0.0000  0.0000  0.0000  0.0000  0.0000  0.0000  0.0000  0.0000  0.0000  0.0000  0.0000  0.0000  0.0000  0.0000  0.0000  0.0000  0.0000  0.0000  0.0000  0.0000  0.0000  0.0000  0.0000  0.0000  0.0000  0.0000  0.0000  0.0000  0.0000  0.0000  0.0000  0.0013  0.0013  0.0013  0.0013  0.0013  0.0013  0.0013  0.0000  0.0000  0.0000  0.0000  0.0000  0.0000
MFP4__GCA_000015905.1   0.2025  0.1600  0.1466  0.1466  0.1466  0.1350  0.1392  0.1592  0.1225  0.1186  0.1382  0.1515  0.1206  0.1203  0.1480  0.1438  0.1438  0.1743  0.1521  0.1520  0.1511  0.1694  0.1694  0.1695  0.1633  0.1425  0.1399  0.1394  0.1372  0.1372  0.1437  0.1497  0.1555  0.1440  0.1661  0.1661  0.1646  0.1632  0.1600  0.1537  0.1377  0.1383  0.1377  0.1440  0.1439  0.1410  0.1403  0.1359  0.1353  0.1354  0.1358  0.1369  0.1350  0.1418  0.1415  0.1415  0.1388  0.1571  0.1389  0.1394  0.1391  0.1392  0.0246  0.0290  0.0290  0.0246  0.0246  0.0246  0.0232  0.0232  0.0232  0.0232  0.0232  0.0232  0.0232  0.0232  0.0163  0.0163  0.0000  0.0000  0.0000  0.0013  0.0013  0.0000  0.0000  0.0000  0.0000  0.0000  0.0000  0.0000  0.0000  0.0000  0.0000  0.0000  0.0000  0.0000  0.0000  0.0000  0.0000  0.0000  0.0000  0.0000  0.0000  0.0000  0.0000  0.0000  0.0000  0.0000  0.0000  0.0000  0.0000  0.0000  0.0000  0.0000  0.0000  0.0000  0.0000  0.0000  0.0000  0.0000  0.0000  0.0000  0.0000  0.0000  0.0000  0.0000  0.0000  0.0000  0.0000  0.0000  0.0000  0.0000  0.0000  0.0000  0.0000  0.0000  0.0000  0.0000  0.0000  0.0000  0.0000  0.0000  0.0000  0.0013  0.0013  0.0013  0.0013  0.0013  0.0013  0.0013  0.0000  0.0000  0.0000  0.0000  0.0000  0.0000  0.0000
MFP4__GCA_000770395.1   0.2025  0.1602  0.1467  0.1467  0.1467  0.1353  0.1396  0.1593  0.1226  0.1187  0.1386  0.1516  0.1206  0.1203  0.1481  0.1443  0.1443  0.1745  0.1524  0.1522  0.1513  0.1692  0.1692  0.1693  0.1638  0.1429  0.1403  0.1398  0.1376  0.1376  0.1441  0.1501  0.1559  0.1442  0.1663  0.1663  0.1648  0.1637  0.1601  0.1540  0.1378  0.1386  0.1380  0.1440  0.1439  0.1410  0.1403  0.1359  0.1353  0.1354  0.1358  0.1366  0.1350  0.1421  0.1418  0.1418  0.1390  0.1575  0.1391  0.1397  0.1393  0.1394  0.0246  0.0290  0.0290  0.0246  0.0246  0.0246  0.0232  0.0232  0.0232  0.0232  0.0232  0.0232  0.0232  0.0232  0.0163  0.0163  0.0000  0.0000  0.0000  0.0013  0.0013  0.0000  0.0000  0.0000  0.0000  0.0000  0.0000  0.0000  0.0000  0.0000  0.0000  0.0000  0.0000  0.0000  0.0000  0.0000  0.0000  0.0000  0.0000  0.0000  0.0000  0.0000  0.0000  0.0000  0.0000  0.0000  0.0000  0.0000  0.0000  0.0000  0.0000  0.0000  0.0000  0.0000  0.0000  0.0000  0.0000  0.0000  0.0000  0.0000  0.0000  0.0000  0.0000  0.0000  0.0000  0.0000  0.0000  0.0000  0.0000  0.0000  0.0000  0.0000  0.0000  0.0000  0.0000  0.0000  0.0000  0.0000  0.0000  0.0000  0.0000  0.0013  0.0013  0.0013  0.0013  0.0013  0.0013  0.0013  0.0000  0.0000  0.0000  0.0000  0.0000  0.0000  0.0000  0.0000
MFP4__GCA_000770415.1   0.2025  0.1602  0.1467  0.1467  0.1467  0.1353  0.1396  0.1593  0.1226  0.1187  0.1386  0.1516  0.1206  0.1203  0.1481  0.1443  0.1443  0.1745  0.1524  0.1522  0.1513  0.1692  0.1692  0.1693  0.1638  0.1429  0.1403  0.1398  0.1376  0.1376  0.1441  0.1501  0.1559  0.1442  0.1663  0.1663  0.1648  0.1637  0.1601  0.1540  0.1378  0.1386  0.1380  0.1440  0.1439  0.1410  0.1403  0.1359  0.1353  0.1354  0.1358  0.1366  0.1350  0.1421  0.1418  0.1418  0.1390  0.1575  0.1391  0.1397  0.1393  0.1394  0.0246  0.0290  0.0290  0.0246  0.0246  0.0246  0.0232  0.0232  0.0232  0.0232  0.0232  0.0232  0.0232  0.0232  0.0163  0.0163  0.0000  0.0000  0.0000  0.0013  0.0013  0.0000  0.0000  0.0000  0.0000  0.0000  0.0000  0.0000  0.0000  0.0000  0.0000  0.0000  0.0000  0.0000  0.0000  0.0000  0.0000  0.0000  0.0000  0.0000  0.0000  0.0000  0.0000  0.0000  0.0000  0.0000  0.0000  0.0000  0.0000  0.0000  0.0000  0.0000  0.0000  0.0000  0.0000  0.0000  0.0000  0.0000  0.0000  0.0000  0.0000  0.0000  0.0000  0.0000  0.0000  0.0000  0.0000  0.0000  0.0000  0.0000  0.0000  0.0000  0.0000  0.0000  0.0000  0.0000  0.0000  0.0000  0.0000  0.0000  0.0000  0.0013  0.0013  0.0013  0.0013  0.0013  0.0013  0.0013  0.0000  0.0000  0.0000  0.0000  0.0000  0.0000  0.0000  0.0000  0.0000
MFP4__GCA_000774195.1   0.2025  0.1602  0.1467  0.1467  0.1467  0.1353  0.1396  0.1593  0.1226  0.1187  0.1386  0.1516  0.1206  0.1203  0.1481  0.1443  0.1443  0.1745  0.1524  0.1522  0.1513  0.1692  0.1692  0.1693  0.1638  0.1429  0.1403  0.1398  0.1376  0.1376  0.1441  0.1501  0.1559  0.1442  0.1663  0.1663  0.1648  0.1637  0.1601  0.1540  0.1378  0.1386  0.1380  0.1440  0.1439  0.1410  0.1403  0.1359  0.1353  0.1354  0.1358  0.1366  0.1350  0.1421  0.1418  0.1418  0.1390  0.1575  0.1391  0.1397  0.1393  0.1394  0.0246  0.0290  0.0290  0.0246  0.0246  0.0246  0.0232  0.0232  0.0232  0.0232  0.0232  0.0232  0.0232  0.0232  0.0163  0.0163  0.0000  0.0000  0.0000  0.0013  0.0013  0.0000  0.0000  0.0000  0.0000  0.0000  0.0000  0.0000  0.0000  0.0000  0.0000  0.0000  0.0000  0.0000  0.0000  0.0000  0.0000  0.0000  0.0000  0.0000  0.0000  0.0000  0.0000  0.0000  0.0000  0.0000  0.0000  0.0000  0.0000  0.0000  0.0000  0.0000  0.0000  0.0000  0.0000  0.0000  0.0000  0.0000  0.0000  0.0000  0.0000  0.0000  0.0000  0.0000  0.0000  0.0000  0.0000  0.0000  0.0000  0.0000  0.0000  0.0000  0.0000  0.0000  0.0000  0.0000  0.0000  0.0000  0.0000  0.0000  0.0000  0.0013  0.0013  0.0013  0.0013  0.0013  0.0013  0.0013  0.0000  0.0000  0.0000  0.0000  0.0000  0.0000  0.0000  0.0000  0.0000  0.0000
MFP4__GCA_000774705.1   0.2025  0.1602  0.1467  0.1467  0.1467  0.1353  0.1396  0.1593  0.1226  0.1187  0.1386  0.1516  0.1206  0.1203  0.1481  0.1443  0.1443  0.1745  0.1524  0.1522  0.1513  0.1692  0.1692  0.1693  0.1638  0.1429  0.1403  0.1398  0.1376  0.1376  0.1441  0.1501  0.1559  0.1442  0.1663  0.1663  0.1648  0.1637  0.1601  0.1540  0.1378  0.1386  0.1380  0.1440  0.1439  0.1410  0.1403  0.1359  0.1353  0.1354  0.1358  0.1366  0.1350  0.1421  0.1418  0.1418  0.1390  0.1575  0.1391  0.1397  0.1393  0.1394  0.0246  0.0290  0.0290  0.0246  0.0246  0.0246  0.0232  0.0232  0.0232  0.0232  0.0232  0.0232  0.0232  0.0232  0.0163  0.0163  0.0000  0.0000  0.0000  0.0013  0.0013  0.0000  0.0000  0.0000  0.0000  0.0000  0.0000  0.0000  0.0000  0.0000  0.0000  0.0000  0.0000  0.0000  0.0000  0.0000  0.0000  0.0000  0.0000  0.0000  0.0000  0.0000  0.0000  0.0000  0.0000  0.0000  0.0000  0.0000  0.0000  0.0000  0.0000  0.0000  0.0000  0.0000  0.0000  0.0000  0.0000  0.0000  0.0000  0.0000  0.0000  0.0000  0.0000  0.0000  0.0000  0.0000  0.0000  0.0000  0.0000  0.0000  0.0000  0.0000  0.0000  0.0000  0.0000  0.0000  0.0000  0.0000  0.0000  0.0000  0.0000  0.0013  0.0013  0.0013  0.0013  0.0013  0.0013  0.0013  0.0000  0.0000  0.0000  0.0000  0.0000  0.0000  0.0000  0.0000  0.0000  0.0000  0.0000
MFP4__GCA_000775025.1   0.2025  0.1602  0.1467  0.1467  0.1467  0.1353  0.1396  0.1593  0.1226  0.1187  0.1386  0.1516  0.1206  0.1203  0.1481  0.1443  0.1443  0.1745  0.1524  0.1522  0.1513  0.1692  0.1692  0.1693  0.1638  0.1429  0.1403  0.1398  0.1376  0.1376  0.1441  0.1501  0.1559  0.1442  0.1663  0.1663  0.1648  0.1637  0.1601  0.1540  0.1378  0.1386  0.1380  0.1440  0.1439  0.1410  0.1403  0.1359  0.1353  0.1354  0.1358  0.1366  0.1350  0.1421  0.1418  0.1418  0.1390  0.1575  0.1391  0.1397  0.1393  0.1394  0.0246  0.0290  0.0290  0.0246  0.0246  0.0246  0.0232  0.0232  0.0232  0.0232  0.0232  0.0232  0.0232  0.0232  0.0163  0.0163  0.0000  0.0000  0.0000  0.0013  0.0013  0.0000  0.0000  0.0000  0.0000  0.0000  0.0000  0.0000  0.0000  0.0000  0.0000  0.0000  0.0000  0.0000  0.0000  0.0000  0.0000  0.0000  0.0000  0.0000  0.0000  0.0000  0.0000  0.0000  0.0000  0.0000  0.0000  0.0000  0.0000  0.0000  0.0000  0.0000  0.0000  0.0000  0.0000  0.0000  0.0000  0.0000  0.0000  0.0000  0.0000  0.0000  0.0000  0.0000  0.0000  0.0000  0.0000  0.0000  0.0000  0.0000  0.0000  0.0000  0.0000  0.0000  0.0000  0.0000  0.0000  0.0000  0.0000  0.0000  0.0000  0.0013  0.0013  0.0013  0.0013  0.0013  0.0013  0.0013  0.0000  0.0000  0.0000  0.0000  0.0000  0.0000  0.0000  0.0000  0.0000  0.0000  0.0000  0.0000
MFP4__GCA_000959185.1   0.2025  0.1600  0.1466  0.1466  0.1466  0.1350  0.1392  0.1592  0.1225  0.1186  0.1382  0.1515  0.1206  0.1203  0.1480  0.1438  0.1438  0.1743  0.1521  0.1520  0.1511  0.1694  0.1694  0.1695  0.1633  0.1425  0.1399  0.1394  0.1372  0.1372  0.1437  0.1497  0.1555  0.1440  0.1661  0.1661  0.1646  0.1632  0.1600  0.1537  0.1377  0.1383  0.1377  0.1440  0.1439  0.1410  0.1403  0.1359  0.1353  0.1354  0.1358  0.1369  0.1350  0.1418  0.1415  0.1415  0.1388  0.1571  0.1389  0.1394  0.1391  0.1392  0.0246  0.0290  0.0290  0.0246  0.0246  0.0246  0.0232  0.0232  0.0232  0.0232  0.0232  0.0232  0.0232  0.0232  0.0163  0.0163  0.0000  0.0000  0.0000  0.0013  0.0013  0.0000  0.0000  0.0000  0.0000  0.0000  0.0000  0.0000  0.0000  0.0000  0.0000  0.0000  0.0000  0.0000  0.0000  0.0000  0.0000  0.0000  0.0000  0.0000  0.0000  0.0000  0.0000  0.0000  0.0000  0.0000  0.0000  0.0000  0.0000  0.0000  0.0000  0.0000  0.0000  0.0000  0.0000  0.0000  0.0000  0.0000  0.0000  0.0000  0.0000  0.0000  0.0000  0.0000  0.0000  0.0000  0.0000  0.0000  0.0000  0.0000  0.0000  0.0000  0.0000  0.0000  0.0000  0.0000  0.0000  0.0000  0.0000  0.0000  0.0000  0.0013  0.0013  0.0013  0.0013  0.0013  0.0013  0.0013  0.0000  0.0000  0.0000  0.0000  0.0000  0.0000  0.0000  0.0000  0.0000  0.0000  0.0000  0.0000  0.0000
MFP4__GCA_000959305.1   0.2025  0.1600  0.1466  0.1466  0.1466  0.1350  0.1392  0.1592  0.1225  0.1186  0.1382  0.1515  0.1206  0.1203  0.1480  0.1438  0.1438  0.1743  0.1521  0.1520  0.1511  0.1694  0.1694  0.1695  0.1633  0.1425  0.1399  0.1394  0.1372  0.1372  0.1437  0.1497  0.1555  0.1440  0.1661  0.1661  0.1646  0.1632  0.1600  0.1537  0.1377  0.1383  0.1377  0.1440  0.1439  0.1410  0.1403  0.1359  0.1353  0.1354  0.1358  0.1369  0.1350  0.1418  0.1415  0.1415  0.1388  0.1571  0.1389  0.1394  0.1391  0.1392  0.0246  0.0290  0.0290  0.0246  0.0246  0.0246  0.0232  0.0232  0.0232  0.0232  0.0232  0.0232  0.0232  0.0232  0.0163  0.0163  0.0000  0.0000  0.0000  0.0013  0.0013  0.0000  0.0000  0.0000  0.0000  0.0000  0.0000  0.0000  0.0000  0.0000  0.0000  0.0000  0.0000  0.0000  0.0000  0.0000  0.0000  0.0000  0.0000  0.0000  0.0000  0.0000  0.0000  0.0000  0.0000  0.0000  0.0000  0.0000  0.0000  0.0000  0.0000  0.0000  0.0000  0.0000  0.0000  0.0000  0.0000  0.0000  0.0000  0.0000  0.0000  0.0000  0.0000  0.0000  0.0000  0.0000  0.0000  0.0000  0.0000  0.0000  0.0000  0.0000  0.0000  0.0000  0.0000  0.0000  0.0000  0.0000  0.0000  0.0000  0.0000  0.0013  0.0013  0.0013  0.0013  0.0013  0.0013  0.0013  0.0000  0.0000  0.0000  0.0000  0.0000  0.0000  0.0000  0.0000  0.0000  0.0000  0.0000  0.0000  0.0000  0.0000
MFP4__GCA_000011545.1   0.2022  0.1599  0.1463  0.1463  0.1463  0.1350  0.1394  0.1590  0.1222  0.1183  0.1381  0.1514  0.1203  0.1200  0.1484  0.1437  0.1437  0.1742  0.1518  0.1517  0.1508  0.1694  0.1694  0.1695  0.1633  0.1424  0.1398  0.1393  0.1372  0.1372  0.1436  0.1496  0.1554  0.1438  0.1657  0.1657  0.1645  0.1631  0.1596  0.1538  0.1376  0.1381  0.1375  0.1436  0.1435  0.1407  0.1399  0.1356  0.1350  0.1351  0.1355  0.1367  0.1346  0.1417  0.1414  0.1414  0.1389  0.1572  0.1390  0.1393  0.1392  0.1393  0.0246  0.0290  0.0290  0.0246  0.0246  0.0246  0.0232  0.0232  0.0232  0.0232  0.0232  0.0232  0.0232  0.0232  0.0163  0.0163  0.0000  0.0000  0.0000  0.0013  0.0013  0.0000  0.0000  0.0000  0.0000  0.0000  0.0000  0.0000  0.0000  0.0000  0.0000  0.0000  0.0000  0.0000  0.0000  0.0000  0.0000  0.0000  0.0000  0.0000  0.0000  0.0000  0.0000  0.0000  0.0000  0.0000  0.0000  0.0000  0.0000  0.0000  0.0000  0.0000  0.0000  0.0000  0.0000  0.0000  0.0000  0.0000  0.0000  0.0000  0.0000  0.0000  0.0000  0.0000  0.0000  0.0000  0.0000  0.0000  0.0000  0.0000  0.0000  0.0000  0.0000  0.0000  0.0000  0.0000  0.0000  0.0000  0.0000  0.0000  0.0000  0.0013  0.0013  0.0013  0.0013  0.0013  0.0013  0.0013  0.0000  0.0000  0.0000  0.0000  0.0000  0.0000  0.0000  0.0000  0.0000  0.0000  0.0000  0.0000  0.0000  0.0000  0.0000
MFP4__GCA_000011705.1   0.2020  0.1598  0.1463  0.1463  0.1463  0.1349  0.1393  0.1588  0.1221  0.1182  0.1381  0.1512  0.1203  0.1199  0.1484  0.1437  0.1437  0.1742  0.1517  0.1516  0.1507  0.1694  0.1694  0.1695  0.1633  0.1424  0.1397  0.1392  0.1371  0.1371  0.1436  0.1495  0.1554  0.1437  0.1660  0.1660  0.1644  0.1630  0.1595  0.1540  0.1378  0.1383  0.1377  0.1437  0.1436  0.1408  0.1400  0.1357  0.1350  0.1352  0.1355  0.1368  0.1347  0.1418  0.1416  0.1416  0.1390  0.1575  0.1391  0.1395  0.1393  0.1394  0.0246  0.0290  0.0290  0.0246  0.0246  0.0246  0.0232  0.0232  0.0232  0.0232  0.0232  0.0232  0.0232  0.0232  0.0163  0.0163  0.0000  0.0000  0.0000  0.0013  0.0013  0.0000  0.0000  0.0000  0.0000  0.0000  0.0000  0.0000  0.0000  0.0000  0.0000  0.0000  0.0000  0.0000  0.0000  0.0000  0.0000  0.0000  0.0000  0.0000  0.0000  0.0000  0.0000  0.0000  0.0000  0.0000  0.0000  0.0000  0.0000  0.0000  0.0000  0.0000  0.0000  0.0000  0.0000  0.0000  0.0000  0.0000  0.0000  0.0000  0.0000  0.0000  0.0000  0.0000  0.0000  0.0000  0.0000  0.0000  0.0000  0.0000  0.0000  0.0000  0.0000  0.0000  0.0000  0.0000  0.0000  0.0000  0.0000  0.0000  0.0000  0.0013  0.0013  0.0013  0.0013  0.0013  0.0013  0.0013  0.0000  0.0000  0.0000  0.0000  0.0000  0.0000  0.0000  0.0000  0.0000  0.0000  0.0000  0.0000  0.0000  0.0000  0.0000  0.0000
MFP4__GCA_000015465.1   0.2020  0.1598  0.1463  0.1463  0.1463  0.1349  0.1393  0.1588  0.1221  0.1182  0.1381  0.1512  0.1203  0.1199  0.1484  0.1437  0.1437  0.1742  0.1517  0.1516  0.1507  0.1694  0.1694  0.1695  0.1633  0.1424  0.1397  0.1392  0.1371  0.1371  0.1436  0.1495  0.1554  0.1437  0.1660  0.1660  0.1644  0.1630  0.1595  0.1540  0.1378  0.1383  0.1377  0.1437  0.1436  0.1408  0.1400  0.1357  0.1350  0.1352  0.1355  0.1368  0.1347  0.1418  0.1416  0.1416  0.1390  0.1575  0.1391  0.1395  0.1393  0.1394  0.0246  0.0290  0.0290  0.0246  0.0246  0.0246  0.0232  0.0232  0.0232  0.0232  0.0232  0.0232  0.0232  0.0232  0.0163  0.0163  0.0000  0.0000  0.0000  0.0013  0.0013  0.0000  0.0000  0.0000  0.0000  0.0000  0.0000  0.0000  0.0000  0.0000  0.0000  0.0000  0.0000  0.0000  0.0000  0.0000  0.0000  0.0000  0.0000  0.0000  0.0000  0.0000  0.0000  0.0000  0.0000  0.0000  0.0000  0.0000  0.0000  0.0000  0.0000  0.0000  0.0000  0.0000  0.0000  0.0000  0.0000  0.0000  0.0000  0.0000  0.0000  0.0000  0.0000  0.0000  0.0000  0.0000  0.0000  0.0000  0.0000  0.0000  0.0000  0.0000  0.0000  0.0000  0.0000  0.0000  0.0000  0.0000  0.0000  0.0000  0.0000  0.0013  0.0013  0.0013  0.0013  0.0013  0.0013  0.0013  0.0000  0.0000  0.0000  0.0000  0.0000  0.0000  0.0000  0.0000  0.0000  0.0000  0.0000  0.0000  0.0000  0.0000  0.0000  0.0000  0.0000
MFP4__GCA_000015605.1   0.2020  0.1598  0.1463  0.1463  0.1463  0.1349  0.1393  0.1588  0.1221  0.1182  0.1381  0.1512  0.1203  0.1199  0.1484  0.1437  0.1437  0.1742  0.1517  0.1516  0.1507  0.1694  0.1694  0.1695  0.1633  0.1424  0.1397  0.1392  0.1371  0.1371  0.1436  0.1495  0.1554  0.1437  0.1660  0.1660  0.1644  0.1630  0.1595  0.1540  0.1378  0.1383  0.1377  0.1437  0.1436  0.1408  0.1400  0.1357  0.1350  0.1352  0.1355  0.1368  0.1347  0.1418  0.1416  0.1416  0.1390  0.1575  0.1391  0.1395  0.1393  0.1394  0.0246  0.0290  0.0290  0.0246  0.0246  0.0246  0.0232  0.0232  0.0232  0.0232  0.0232  0.0232  0.0232  0.0232  0.0163  0.0163  0.0000  0.0000  0.0000  0.0013  0.0013  0.0000  0.0000  0.0000  0.0000  0.0000  0.0000  0.0000  0.0000  0.0000  0.0000  0.0000  0.0000  0.0000  0.0000  0.0000  0.0000  0.0000  0.0000  0.0000  0.0000  0.0000  0.0000  0.0000  0.0000  0.0000  0.0000  0.0000  0.0000  0.0000  0.0000  0.0000  0.0000  0.0000  0.0000  0.0000  0.0000  0.0000  0.0000  0.0000  0.0000  0.0000  0.0000  0.0000  0.0000  0.0000  0.0000  0.0000  0.0000  0.0000  0.0000  0.0000  0.0000  0.0000  0.0000  0.0000  0.0000  0.0000  0.0000  0.0000  0.0000  0.0013  0.0013  0.0013  0.0013  0.0013  0.0013  0.0013  0.0000  0.0000  0.0000  0.0000  0.0000  0.0000  0.0000  0.0000  0.0000  0.0000  0.0000  0.0000  0.0000  0.0000  0.0000  0.0000  0.0000  0.0000
MFP4__GCA_000015625.1   0.2020  0.1598  0.1463  0.1463  0.1463  0.1349  0.1393  0.1588  0.1221  0.1182  0.1381  0.1512  0.1203  0.1199  0.1484  0.1437  0.1437  0.1742  0.1517  0.1516  0.1507  0.1694  0.1694  0.1695  0.1633  0.1424  0.1397  0.1392  0.1371  0.1371  0.1436  0.1495  0.1554  0.1437  0.1660  0.1660  0.1644  0.1630  0.1595  0.1540  0.1378  0.1383  0.1377  0.1437  0.1436  0.1408  0.1400  0.1357  0.1350  0.1352  0.1355  0.1368  0.1347  0.1418  0.1416  0.1416  0.1390  0.1575  0.1391  0.1395  0.1393  0.1394  0.0246  0.0290  0.0290  0.0246  0.0246  0.0246  0.0232  0.0232  0.0232  0.0232  0.0232  0.0232  0.0232  0.0232  0.0163  0.0163  0.0000  0.0000  0.0000  0.0013  0.0013  0.0000  0.0000  0.0000  0.0000  0.0000  0.0000  0.0000  0.0000  0.0000  0.0000  0.0000  0.0000  0.0000  0.0000  0.0000  0.0000  0.0000  0.0000  0.0000  0.0000  0.0000  0.0000  0.0000  0.0000  0.0000  0.0000  0.0000  0.0000  0.0000  0.0000  0.0000  0.0000  0.0000  0.0000  0.0000  0.0000  0.0000  0.0000  0.0000  0.0000  0.0000  0.0000  0.0000  0.0000  0.0000  0.0000  0.0000  0.0000  0.0000  0.0000  0.0000  0.0000  0.0000  0.0000  0.0000  0.0000  0.0000  0.0000  0.0000  0.0000  0.0013  0.0013  0.0013  0.0013  0.0013  0.0013  0.0013  0.0000  0.0000  0.0000  0.0000  0.0000  0.0000  0.0000  0.0000  0.0000  0.0000  0.0000  0.0000  0.0000  0.0000  0.0000  0.0000  0.0000  0.0000  0.0000
MFP4__GCA_000152325.1   0.2023  0.1600  0.1464  0.1464  0.1464  0.1351  0.1395  0.1592  0.1223  0.1184  0.1382  0.1515  0.1204  0.1201  0.1483  0.1438  0.1438  0.1743  0.1519  0.1518  0.1509  0.1696  0.1696  0.1697  0.1634  0.1425  0.1399  0.1394  0.1373  0.1373  0.1437  0.1497  0.1555  0.1438  0.1658  0.1659  0.1646  0.1632  0.1597  0.1539  0.1377  0.1383  0.1377  0.1437  0.1436  0.1408  0.1400  0.1357  0.1351  0.1352  0.1356  0.1366  0.1348  0.1418  0.1415  0.1415  0.1390  0.1574  0.1391  0.1394  0.1391  0.1392  0.0246  0.0290  0.0290  0.0246  0.0246  0.0246  0.0232  0.0232  0.0232  0.0232  0.0232  0.0232  0.0232  0.0232  0.0163  0.0163  0.0000  0.0000  0.0000  0.0013  0.0013  0.0000  0.0000  0.0000  0.0000  0.0000  0.0000  0.0000  0.0000  0.0000  0.0000  0.0000  0.0000  0.0000  0.0000  0.0000  0.0000  0.0000  0.0000  0.0000  0.0000  0.0000  0.0000  0.0000  0.0000  0.0000  0.0000  0.0000  0.0000  0.0000  0.0000  0.0000  0.0000  0.0000  0.0000  0.0000  0.0000  0.0000  0.0000  0.0000  0.0000  0.0000  0.0000  0.0000  0.0000  0.0000  0.0000  0.0000  0.0000  0.0000  0.0000  0.0000  0.0000  0.0000  0.0000  0.0000  0.0000  0.0000  0.0000  0.0000  0.0000  0.0013  0.0013  0.0013  0.0013  0.0013  0.0013  0.0013  0.0000  0.0000  0.0000  0.0000  0.0000  0.0000  0.0000  0.0000  0.0000  0.0000  0.0000  0.0000  0.0000  0.0000  0.0000  0.0000  0.0000  0.0000  0.0000  0.0000
MFP4__GCA_000152365.1   0.2022  0.1599  0.1463  0.1463  0.1463  0.1350  0.1394  0.1590  0.1222  0.1183  0.1381  0.1514  0.1203  0.1200  0.1484  0.1437  0.1437  0.1742  0.1518  0.1517  0.1508  0.1694  0.1694  0.1695  0.1633  0.1424  0.1398  0.1393  0.1372  0.1372  0.1436  0.1496  0.1554  0.1438  0.1657  0.1657  0.1645  0.1631  0.1596  0.1538  0.1376  0.1381  0.1375  0.1436  0.1435  0.1407  0.1399  0.1356  0.1350  0.1351  0.1355  0.1367  0.1346  0.1417  0.1414  0.1414  0.1389  0.1572  0.1390  0.1393  0.1392  0.1393  0.0246  0.0290  0.0290  0.0246  0.0246  0.0246  0.0232  0.0232  0.0232  0.0232  0.0232  0.0232  0.0232  0.0232  0.0163  0.0163  0.0000  0.0000  0.0000  0.0013  0.0013  0.0000  0.0000  0.0000  0.0000  0.0000  0.0000  0.0000  0.0000  0.0000  0.0000  0.0000  0.0000  0.0000  0.0000  0.0000  0.0000  0.0000  0.0000  0.0000  0.0000  0.0000  0.0000  0.0000  0.0000  0.0000  0.0000  0.0000  0.0000  0.0000  0.0000  0.0000  0.0000  0.0000  0.0000  0.0000  0.0000  0.0000  0.0000  0.0000  0.0000  0.0000  0.0000  0.0000  0.0000  0.0000  0.0000  0.0000  0.0000  0.0000  0.0000  0.0000  0.0000  0.0000  0.0000  0.0000  0.0000  0.0000  0.0000  0.0000  0.0000  0.0013  0.0013  0.0013  0.0013  0.0013  0.0013  0.0013  0.0000  0.0000  0.0000  0.0000  0.0000  0.0000  0.0000  0.0000  0.0000  0.0000  0.0000  0.0000  0.0000  0.0000  0.0000  0.0000  0.0000  0.0000  0.0000  0.0000  0.0000
MFP4__GCA_000152385.1   0.2020  0.1598  0.1463  0.1463  0.1463  0.1349  0.1393  0.1588  0.1221  0.1182  0.1381  0.1512  0.1203  0.1199  0.1484  0.1437  0.1437  0.1742  0.1517  0.1516  0.1507  0.1694  0.1694  0.1695  0.1633  0.1424  0.1397  0.1392  0.1371  0.1371  0.1436  0.1495  0.1554  0.1437  0.1660  0.1660  0.1644  0.1630  0.1595  0.1540  0.1378  0.1383  0.1377  0.1437  0.1436  0.1408  0.1400  0.1357  0.1350  0.1352  0.1355  0.1368  0.1347  0.1418  0.1416  0.1416  0.1390  0.1575  0.1391  0.1395  0.1393  0.1394  0.0246  0.0290  0.0290  0.0246  0.0246  0.0246  0.0232  0.0232  0.0232  0.0232  0.0232  0.0232  0.0232  0.0232  0.0163  0.0163  0.0000  0.0000  0.0000  0.0013  0.0013  0.0000  0.0000  0.0000  0.0000  0.0000  0.0000  0.0000  0.0000  0.0000  0.0000  0.0000  0.0000  0.0000  0.0000  0.0000  0.0000  0.0000  0.0000  0.0000  0.0000  0.0000  0.0000  0.0000  0.0000  0.0000  0.0000  0.0000  0.0000  0.0000  0.0000  0.0000  0.0000  0.0000  0.0000  0.0000  0.0000  0.0000  0.0000  0.0000  0.0000  0.0000  0.0000  0.0000  0.0000  0.0000  0.0000  0.0000  0.0000  0.0000  0.0000  0.0000  0.0000  0.0000  0.0000  0.0000  0.0000  0.0000  0.0000  0.0000  0.0000  0.0013  0.0013  0.0013  0.0013  0.0013  0.0013  0.0013  0.0000  0.0000  0.0000  0.0000  0.0000  0.0000  0.0000  0.0000  0.0000  0.0000  0.0000  0.0000  0.0000  0.0000  0.0000  0.0000  0.0000  0.0000  0.0000  0.0000  0.0000  0.0000
MFP4__GCA_000152405.1   0.2020  0.1598  0.1463  0.1463  0.1463  0.1349  0.1393  0.1588  0.1221  0.1182  0.1381  0.1512  0.1203  0.1199  0.1484  0.1437  0.1437  0.1742  0.1517  0.1516  0.1507  0.1694  0.1694  0.1695  0.1633  0.1424  0.1397  0.1392  0.1371  0.1371  0.1436  0.1495  0.1554  0.1437  0.1660  0.1660  0.1644  0.1630  0.1595  0.1540  0.1378  0.1383  0.1377  0.1437  0.1436  0.1408  0.1400  0.1357  0.1350  0.1352  0.1355  0.1368  0.1347  0.1418  0.1416  0.1416  0.1390  0.1575  0.1391  0.1395  0.1393  0.1394  0.0246  0.0290  0.0290  0.0246  0.0246  0.0246  0.0232  0.0232  0.0232  0.0232  0.0232  0.0232  0.0232  0.0232  0.0163  0.0163  0.0000  0.0000  0.0000  0.0013  0.0013  0.0000  0.0000  0.0000  0.0000  0.0000  0.0000  0.0000  0.0000  0.0000  0.0000  0.0000  0.0000  0.0000  0.0000  0.0000  0.0000  0.0000  0.0000  0.0000  0.0000  0.0000  0.0000  0.0000  0.0000  0.0000  0.0000  0.0000  0.0000  0.0000  0.0000  0.0000  0.0000  0.0000  0.0000  0.0000  0.0000  0.0000  0.0000  0.0000  0.0000  0.0000  0.0000  0.0000  0.0000  0.0000  0.0000  0.0000  0.0000  0.0000  0.0000  0.0000  0.0000  0.0000  0.0000  0.0000  0.0000  0.0000  0.0000  0.0000  0.0000  0.0013  0.0013  0.0013  0.0013  0.0013  0.0013  0.0013  0.0000  0.0000  0.0000  0.0000  0.0000  0.0000  0.0000  0.0000  0.0000  0.0000  0.0000  0.0000  0.0000  0.0000  0.0000  0.0000  0.0000  0.0000  0.0000  0.0000  0.0000  0.0000  0.0000
MFP4__GCA_000153085.1   0.2020  0.1598  0.1463  0.1463  0.1463  0.1349  0.1393  0.1588  0.1221  0.1182  0.1381  0.1512  0.1203  0.1199  0.1484  0.1437  0.1437  0.1742  0.1517  0.1516  0.1507  0.1694  0.1694  0.1695  0.1633  0.1424  0.1397  0.1392  0.1371  0.1371  0.1436  0.1495  0.1554  0.1437  0.1660  0.1660  0.1644  0.1630  0.1595  0.1540  0.1378  0.1383  0.1377  0.1437  0.1436  0.1408  0.1400  0.1357  0.1350  0.1352  0.1355  0.1368  0.1347  0.1418  0.1416  0.1416  0.1390  0.1575  0.1391  0.1395  0.1393  0.1394  0.0246  0.0290  0.0290  0.0246  0.0246  0.0246  0.0232  0.0232  0.0232  0.0232  0.0232  0.0232  0.0232  0.0232  0.0163  0.0163  0.0000  0.0000  0.0000  0.0013  0.0013  0.0000  0.0000  0.0000  0.0000  0.0000  0.0000  0.0000  0.0000  0.0000  0.0000  0.0000  0.0000  0.0000  0.0000  0.0000  0.0000  0.0000  0.0000  0.0000  0.0000  0.0000  0.0000  0.0000  0.0000  0.0000  0.0000  0.0000  0.0000  0.0000  0.0000  0.0000  0.0000  0.0000  0.0000  0.0000  0.0000  0.0000  0.0000  0.0000  0.0000  0.0000  0.0000  0.0000  0.0000  0.0000  0.0000  0.0000  0.0000  0.0000  0.0000  0.0000  0.0000  0.0000  0.0000  0.0000  0.0000  0.0000  0.0000  0.0000  0.0000  0.0013  0.0013  0.0013  0.0013  0.0013  0.0013  0.0013  0.0000  0.0000  0.0000  0.0000  0.0000  0.0000  0.0000  0.0000  0.0000  0.0000  0.0000  0.0000  0.0000  0.0000  0.0000  0.0000  0.0000  0.0000  0.0000  0.0000  0.0000  0.0000  0.0000  0.0000
MFP4__GCA_000167635.1   0.2020  0.1598  0.1463  0.1463  0.1463  0.1349  0.1393  0.1588  0.1221  0.1182  0.1381  0.1512  0.1203  0.1199  0.1484  0.1437  0.1437  0.1742  0.1517  0.1516  0.1507  0.1694  0.1694  0.1695  0.1633  0.1424  0.1397  0.1392  0.1371  0.1371  0.1436  0.1495  0.1554  0.1437  0.1660  0.1660  0.1644  0.1630  0.1595  0.1540  0.1378  0.1383  0.1377  0.1437  0.1436  0.1408  0.1400  0.1357  0.1350  0.1352  0.1355  0.1368  0.1347  0.1418  0.1416  0.1416  0.1390  0.1575  0.1391  0.1395  0.1393  0.1394  0.0246  0.0290  0.0290  0.0246  0.0246  0.0246  0.0232  0.0232  0.0232  0.0232  0.0232  0.0232  0.0232  0.0232  0.0163  0.0163  0.0000  0.0000  0.0000  0.0013  0.0013  0.0000  0.0000  0.0000  0.0000  0.0000  0.0000  0.0000  0.0000  0.0000  0.0000  0.0000  0.0000  0.0000  0.0000  0.0000  0.0000  0.0000  0.0000  0.0000  0.0000  0.0000  0.0000  0.0000  0.0000  0.0000  0.0000  0.0000  0.0000  0.0000  0.0000  0.0000  0.0000  0.0000  0.0000  0.0000  0.0000  0.0000  0.0000  0.0000  0.0000  0.0000  0.0000  0.0000  0.0000  0.0000  0.0000  0.0000  0.0000  0.0000  0.0000  0.0000  0.0000  0.0000  0.0000  0.0000  0.0000  0.0000  0.0000  0.0000  0.0000  0.0013  0.0013  0.0013  0.0013  0.0013  0.0013  0.0013  0.0000  0.0000  0.0000  0.0000  0.0000  0.0000  0.0000  0.0000  0.0000  0.0000  0.0000  0.0000  0.0000  0.0000  0.0000  0.0000  0.0000  0.0000  0.0000  0.0000  0.0000  0.0000  0.0000  0.0000  0.0000
MFP4__GCA_000169715.1   0.2022  0.1599  0.1463  0.1463  0.1463  0.1350  0.1394  0.1590  0.1222  0.1182  0.1381  0.1514  0.1203  0.1200  0.1483  0.1437  0.1437  0.1742  0.1518  0.1517  0.1508  0.1694  0.1694  0.1695  0.1633  0.1423  0.1398  0.1393  0.1372  0.1372  0.1436  0.1496  0.1554  0.1438  0.1657  0.1657  0.1645  0.1632  0.1595  0.1538  0.1376  0.1381  0.1375  0.1436  0.1435  0.1407  0.1399  0.1356  0.1350  0.1351  0.1355  0.1367  0.1346  0.1416  0.1414  0.1414  0.1389  0.1572  0.1390  0.1393  0.1392  0.1393  0.0246  0.0290  0.0290  0.0246  0.0246  0.0246  0.0232  0.0232  0.0232  0.0232  0.0232  0.0232  0.0232  0.0232  0.0163  0.0163  0.0000  0.0000  0.0000  0.0013  0.0013  0.0000  0.0000  0.0000  0.0000  0.0000  0.0000  0.0000  0.0000  0.0000  0.0000  0.0000  0.0000  0.0000  0.0000  0.0000  0.0000  0.0000  0.0000  0.0000  0.0000  0.0000  0.0000  0.0000  0.0000  0.0000  0.0000  0.0000  0.0000  0.0000  0.0000  0.0000  0.0000  0.0000  0.0000  0.0000  0.0000  0.0000  0.0000  0.0000  0.0000  0.0000  0.0000  0.0000  0.0000  0.0000  0.0000  0.0000  0.0000  0.0000  0.0000  0.0000  0.0000  0.0000  0.0000  0.0000  0.0000  0.0000  0.0000  0.0000  0.0000  0.0013  0.0013  0.0013  0.0013  0.0013  0.0013  0.0013  0.0000  0.0000  0.0000  0.0000  0.0000  0.0000  0.0000  0.0000  0.0000  0.0000  0.0000  0.0000  0.0000  0.0000  0.0000  0.0000  0.0000  0.0000  0.0000  0.0000  0.0000  0.0000  0.0000  0.0000  0.0000  0.0000
MFP4__GCA_000169875.1   0.2020  0.1598  0.1463  0.1463  0.1463  0.1349  0.1393  0.1588  0.1221  0.1182  0.1381  0.1512  0.1203  0.1199  0.1484  0.1437  0.1437  0.1742  0.1517  0.1516  0.1507  0.1694  0.1694  0.1695  0.1633  0.1424  0.1397  0.1392  0.1371  0.1371  0.1436  0.1495  0.1554  0.1437  0.1660  0.1660  0.1644  0.1630  0.1595  0.1540  0.1378  0.1383  0.1377  0.1437  0.1436  0.1408  0.1400  0.1357  0.1350  0.1352  0.1355  0.1368  0.1347  0.1418  0.1416  0.1416  0.1390  0.1575  0.1391  0.1395  0.1393  0.1394  0.0246  0.0290  0.0290  0.0246  0.0246  0.0246  0.0232  0.0232  0.0232  0.0232  0.0232  0.0232  0.0232  0.0232  0.0163  0.0163  0.0000  0.0000  0.0000  0.0013  0.0013  0.0000  0.0000  0.0000  0.0000  0.0000  0.0000  0.0000  0.0000  0.0000  0.0000  0.0000  0.0000  0.0000  0.0000  0.0000  0.0000  0.0000  0.0000  0.0000  0.0000  0.0000  0.0000  0.0000  0.0000  0.0000  0.0000  0.0000  0.0000  0.0000  0.0000  0.0000  0.0000  0.0000  0.0000  0.0000  0.0000  0.0000  0.0000  0.0000  0.0000  0.0000  0.0000  0.0000  0.0000  0.0000  0.0000  0.0000  0.0000  0.0000  0.0000  0.0000  0.0000  0.0000  0.0000  0.0000  0.0000  0.0000  0.0000  0.0000  0.0000  0.0013  0.0013  0.0013  0.0013  0.0013  0.0013  0.0013  0.0000  0.0000  0.0000  0.0000  0.0000  0.0000  0.0000  0.0000  0.0000  0.0000  0.0000  0.0000  0.0000  0.0000  0.0000  0.0000  0.0000  0.0000  0.0000  0.0000  0.0000  0.0000  0.0000  0.0000  0.0000  0.0000  0.0000
MFP4__GCA_000182195.1   0.2022  0.1599  0.1463  0.1463  0.1463  0.1350  0.1394  0.1590  0.1222  0.1183  0.1381  0.1514  0.1203  0.1200  0.1484  0.1437  0.1437  0.1742  0.1518  0.1517  0.1508  0.1694  0.1694  0.1695  0.1633  0.1424  0.1398  0.1393  0.1372  0.1372  0.1436  0.1496  0.1554  0.1438  0.1657  0.1657  0.1645  0.1631  0.1596  0.1538  0.1376  0.1381  0.1375  0.1436  0.1435  0.1407  0.1399  0.1356  0.1350  0.1351  0.1355  0.1367  0.1346  0.1417  0.1414  0.1414  0.1389  0.1572  0.1390  0.1393  0.1392  0.1393  0.0246  0.0290  0.0290  0.0246  0.0246  0.0246  0.0232  0.0232  0.0232  0.0232  0.0232  0.0232  0.0232  0.0232  0.0163  0.0163  0.0000  0.0000  0.0000  0.0013  0.0013  0.0000  0.0000  0.0000  0.0000  0.0000  0.0000  0.0000  0.0000  0.0000  0.0000  0.0000  0.0000  0.0000  0.0000  0.0000  0.0000  0.0000  0.0000  0.0000  0.0000  0.0000  0.0000  0.0000  0.0000  0.0000  0.0000  0.0000  0.0000  0.0000  0.0000  0.0000  0.0000  0.0000  0.0000  0.0000  0.0000  0.0000  0.0000  0.0000  0.0000  0.0000  0.0000  0.0000  0.0000  0.0000  0.0000  0.0000  0.0000  0.0000  0.0000  0.0000  0.0000  0.0000  0.0000  0.0000  0.0000  0.0000  0.0000  0.0000  0.0000  0.0013  0.0013  0.0013  0.0013  0.0013  0.0013  0.0013  0.0000  0.0000  0.0000  0.0000  0.0000  0.0000  0.0000  0.0000  0.0000  0.0000  0.0000  0.0000  0.0000  0.0000  0.0000  0.0000  0.0000  0.0000  0.0000  0.0000  0.0000  0.0000  0.0000  0.0000  0.0000  0.0000  0.0000  0.0000
MFP4__GCA_000182585.2   0.2022  0.1599  0.1463  0.1463  0.1463  0.1350  0.1394  0.1590  0.1222  0.1182  0.1381  0.1514  0.1203  0.1200  0.1483  0.1437  0.1437  0.1742  0.1518  0.1517  0.1508  0.1694  0.1694  0.1695  0.1633  0.1423  0.1398  0.1393  0.1372  0.1372  0.1436  0.1496  0.1554  0.1438  0.1657  0.1657  0.1645  0.1632  0.1595  0.1538  0.1376  0.1381  0.1375  0.1436  0.1435  0.1407  0.1399  0.1356  0.1350  0.1351  0.1355  0.1367  0.1346  0.1416  0.1414  0.1414  0.1389  0.1572  0.1390  0.1393  0.1392  0.1393  0.0246  0.0290  0.0290  0.0246  0.0246  0.0246  0.0232  0.0232  0.0232  0.0232  0.0232  0.0232  0.0232  0.0232  0.0163  0.0163  0.0000  0.0000  0.0000  0.0013  0.0013  0.0000  0.0000  0.0000  0.0000  0.0000  0.0000  0.0000  0.0000  0.0000  0.0000  0.0000  0.0000  0.0000  0.0000  0.0000  0.0000  0.0000  0.0000  0.0000  0.0000  0.0000  0.0000  0.0000  0.0000  0.0000  0.0000  0.0000  0.0000  0.0000  0.0000  0.0000  0.0000  0.0000  0.0000  0.0000  0.0000  0.0000  0.0000  0.0000  0.0000  0.0000  0.0000  0.0000  0.0000  0.0000  0.0000  0.0000  0.0000  0.0000  0.0000  0.0000  0.0000  0.0000  0.0000  0.0000  0.0000  0.0000  0.0000  0.0000  0.0000  0.0013  0.0013  0.0013  0.0013  0.0013  0.0013  0.0013  0.0000  0.0000  0.0000  0.0000  0.0000  0.0000  0.0000  0.0000  0.0000  0.0000  0.0000  0.0000  0.0000  0.0000  0.0000  0.0000  0.0000  0.0000  0.0000  0.0000  0.0000  0.0000  0.0000  0.0000  0.0000  0.0000  0.0000  0.0000  0.0000
MFP4__GCA_000347975.1   0.2023  0.1600  0.1464  0.1464  0.1464  0.1351  0.1395  0.1592  0.1223  0.1184  0.1382  0.1515  0.1204  0.1201  0.1483  0.1438  0.1438  0.1743  0.1519  0.1518  0.1509  0.1696  0.1696  0.1697  0.1634  0.1425  0.1399  0.1394  0.1373  0.1373  0.1437  0.1497  0.1555  0.1438  0.1658  0.1659  0.1646  0.1632  0.1597  0.1539  0.1377  0.1383  0.1377  0.1437  0.1436  0.1408  0.1400  0.1357  0.1351  0.1352  0.1356  0.1366  0.1348  0.1418  0.1415  0.1415  0.1390  0.1574  0.1391  0.1394  0.1391  0.1392  0.0246  0.0290  0.0290  0.0246  0.0246  0.0246  0.0232  0.0232  0.0232  0.0232  0.0232  0.0232  0.0232  0.0232  0.0163  0.0163  0.0000  0.0000  0.0000  0.0013  0.0013  0.0000  0.0000  0.0000  0.0000  0.0000  0.0000  0.0000  0.0000  0.0000  0.0000  0.0000  0.0000  0.0000  0.0000  0.0000  0.0000  0.0000  0.0000  0.0000  0.0000  0.0000  0.0000  0.0000  0.0000  0.0000  0.0000  0.0000  0.0000  0.0000  0.0000  0.0000  0.0000  0.0000  0.0000  0.0000  0.0000  0.0000  0.0000  0.0000  0.0000  0.0000  0.0000  0.0000  0.0000  0.0000  0.0000  0.0000  0.0000  0.0000  0.0000  0.0000  0.0000  0.0000  0.0000  0.0000  0.0000  0.0000  0.0000  0.0000  0.0000  0.0013  0.0013  0.0013  0.0013  0.0013  0.0013  0.0013  0.0000  0.0000  0.0000  0.0000  0.0000  0.0000  0.0000  0.0000  0.0000  0.0000  0.0000  0.0000  0.0000  0.0000  0.0000  0.0000  0.0000  0.0000  0.0000  0.0000  0.0000  0.0000  0.0000  0.0000  0.0000  0.0000  0.0000  0.0000  0.0000  0.0000
MFP4__GCA_000410895.1   0.2022  0.1599  0.1463  0.1463  0.1463  0.1350  0.1394  0.1590  0.1222  0.1183  0.1381  0.1514  0.1203  0.1200  0.1484  0.1437  0.1437  0.1742  0.1518  0.1517  0.1508  0.1694  0.1694  0.1695  0.1633  0.1424  0.1398  0.1393  0.1372  0.1372  0.1436  0.1496  0.1554  0.1438  0.1657  0.1657  0.1645  0.1631  0.1596  0.1538  0.1376  0.1381  0.1375  0.1436  0.1435  0.1407  0.1399  0.1356  0.1350  0.1351  0.1355  0.1367  0.1346  0.1417  0.1414  0.1414  0.1389  0.1572  0.1390  0.1393  0.1392  0.1393  0.0246  0.0290  0.0290  0.0246  0.0246  0.0246  0.0232  0.0232  0.0232  0.0232  0.0232  0.0232  0.0232  0.0232  0.0163  0.0163  0.0000  0.0000  0.0000  0.0013  0.0013  0.0000  0.0000  0.0000  0.0000  0.0000  0.0000  0.0000  0.0000  0.0000  0.0000  0.0000  0.0000  0.0000  0.0000  0.0000  0.0000  0.0000  0.0000  0.0000  0.0000  0.0000  0.0000  0.0000  0.0000  0.0000  0.0000  0.0000  0.0000  0.0000  0.0000  0.0000  0.0000  0.0000  0.0000  0.0000  0.0000  0.0000  0.0000  0.0000  0.0000  0.0000  0.0000  0.0000  0.0000  0.0000  0.0000  0.0000  0.0000  0.0000  0.0000  0.0000  0.0000  0.0000  0.0000  0.0000  0.0000  0.0000  0.0000  0.0000  0.0000  0.0013  0.0013  0.0013  0.0013  0.0013  0.0013  0.0013  0.0000  0.0000  0.0000  0.0000  0.0000  0.0000  0.0000  0.0000  0.0000  0.0000  0.0000  0.0000  0.0000  0.0000  0.0000  0.0000  0.0000  0.0000  0.0000  0.0000  0.0000  0.0000  0.0000  0.0000  0.0000  0.0000  0.0000  0.0000  0.0000  0.0000  0.0000
MFP4__GCA_000439695.1   0.2022  0.1599  0.1463  0.1463  0.1463  0.1350  0.1394  0.1590  0.1222  0.1182  0.1381  0.1514  0.1203  0.1200  0.1483  0.1437  0.1437  0.1742  0.1518  0.1517  0.1508  0.1694  0.1694  0.1695  0.1633  0.1423  0.1398  0.1393  0.1372  0.1372  0.1436  0.1496  0.1554  0.1438  0.1657  0.1657  0.1645  0.1632  0.1595  0.1538  0.1376  0.1381  0.1375  0.1436  0.1435  0.1407  0.1399  0.1356  0.1350  0.1351  0.1355  0.1367  0.1346  0.1416  0.1414  0.1414  0.1389  0.1572  0.1390  0.1393  0.1392  0.1393  0.0246  0.0290  0.0290  0.0246  0.0246  0.0246  0.0232  0.0232  0.0232  0.0232  0.0232  0.0232  0.0232  0.0232  0.0163  0.0163  0.0000  0.0000  0.0000  0.0013  0.0013  0.0000  0.0000  0.0000  0.0000  0.0000  0.0000  0.0000  0.0000  0.0000  0.0000  0.0000  0.0000  0.0000  0.0000  0.0000  0.0000  0.0000  0.0000  0.0000  0.0000  0.0000  0.0000  0.0000  0.0000  0.0000  0.0000  0.0000  0.0000  0.0000  0.0000  0.0000  0.0000  0.0000  0.0000  0.0000  0.0000  0.0000  0.0000  0.0000  0.0000  0.0000  0.0000  0.0000  0.0000  0.0000  0.0000  0.0000  0.0000  0.0000  0.0000  0.0000  0.0000  0.0000  0.0000  0.0000  0.0000  0.0000  0.0000  0.0000  0.0000  0.0013  0.0013  0.0013  0.0013  0.0013  0.0013  0.0013  0.0000  0.0000  0.0000  0.0000  0.0000  0.0000  0.0000  0.0000  0.0000  0.0000  0.0000  0.0000  0.0000  0.0000  0.0000  0.0000  0.0000  0.0000  0.0000  0.0000  0.0000  0.0000  0.0000  0.0000  0.0000  0.0000  0.0000  0.0000  0.0000  0.0000  0.0000  0.0000
MFP4__GCA_000445385.1   0.2022  0.1599  0.1463  0.1463  0.1463  0.1350  0.1394  0.1590  0.1222  0.1182  0.1381  0.1514  0.1203  0.1200  0.1483  0.1437  0.1437  0.1742  0.1518  0.1517  0.1508  0.1694  0.1694  0.1695  0.1633  0.1423  0.1398  0.1393  0.1372  0.1372  0.1436  0.1496  0.1554  0.1438  0.1657  0.1657  0.1645  0.1632  0.1595  0.1538  0.1376  0.1381  0.1375  0.1436  0.1435  0.1407  0.1399  0.1356  0.1350  0.1351  0.1355  0.1367  0.1346  0.1416  0.1414  0.1414  0.1389  0.1572  0.1390  0.1393  0.1392  0.1393  0.0246  0.0290  0.0290  0.0246  0.0246  0.0246  0.0232  0.0232  0.0232  0.0232  0.0232  0.0232  0.0232  0.0232  0.0163  0.0163  0.0000  0.0000  0.0000  0.0013  0.0013  0.0000  0.0000  0.0000  0.0000  0.0000  0.0000  0.0000  0.0000  0.0000  0.0000  0.0000  0.0000  0.0000  0.0000  0.0000  0.0000  0.0000  0.0000  0.0000  0.0000  0.0000  0.0000  0.0000  0.0000  0.0000  0.0000  0.0000  0.0000  0.0000  0.0000  0.0000  0.0000  0.0000  0.0000  0.0000  0.0000  0.0000  0.0000  0.0000  0.0000  0.0000  0.0000  0.0000  0.0000  0.0000  0.0000  0.0000  0.0000  0.0000  0.0000  0.0000  0.0000  0.0000  0.0000  0.0000  0.0000  0.0000  0.0000  0.0000  0.0000  0.0013  0.0013  0.0013  0.0013  0.0013  0.0013  0.0013  0.0000  0.0000  0.0000  0.0000  0.0000  0.0000  0.0000  0.0000  0.0000  0.0000  0.0000  0.0000  0.0000  0.0000  0.0000  0.0000  0.0000  0.0000  0.0000  0.0000  0.0000  0.0000  0.0000  0.0000  0.0000  0.0000  0.0000  0.0000  0.0000  0.0000  0.0000  0.0000  0.0000
MFP4__GCA_000511915.1   0.2022  0.1599  0.1463  0.1463  0.1463  0.1350  0.1394  0.1590  0.1222  0.1183  0.1381  0.1514  0.1203  0.1200  0.1484  0.1437  0.1437  0.1742  0.1518  0.1517  0.1508  0.1694  0.1694  0.1695  0.1633  0.1424  0.1398  0.1393  0.1372  0.1372  0.1436  0.1496  0.1554  0.1438  0.1657  0.1657  0.1645  0.1631  0.1596  0.1538  0.1376  0.1381  0.1375  0.1436  0.1435  0.1407  0.1399  0.1356  0.1350  0.1351  0.1355  0.1367  0.1346  0.1417  0.1414  0.1414  0.1389  0.1572  0.1390  0.1393  0.1392  0.1393  0.0246  0.0290  0.0290  0.0246  0.0246  0.0246  0.0232  0.0232  0.0232  0.0232  0.0232  0.0232  0.0232  0.0232  0.0163  0.0163  0.0000  0.0000  0.0000  0.0013  0.0013  0.0000  0.0000  0.0000  0.0000  0.0000  0.0000  0.0000  0.0000  0.0000  0.0000  0.0000  0.0000  0.0000  0.0000  0.0000  0.0000  0.0000  0.0000  0.0000  0.0000  0.0000  0.0000  0.0000  0.0000  0.0000  0.0000  0.0000  0.0000  0.0000  0.0000  0.0000  0.0000  0.0000  0.0000  0.0000  0.0000  0.0000  0.0000  0.0000  0.0000  0.0000  0.0000  0.0000  0.0000  0.0000  0.0000  0.0000  0.0000  0.0000  0.0000  0.0000  0.0000  0.0000  0.0000  0.0000  0.0000  0.0000  0.0000  0.0000  0.0000  0.0013  0.0013  0.0013  0.0013  0.0013  0.0013  0.0013  0.0000  0.0000  0.0000  0.0000  0.0000  0.0000  0.0000  0.0000  0.0000  0.0000  0.0000  0.0000  0.0000  0.0000  0.0000  0.0000  0.0000  0.0000  0.0000  0.0000  0.0000  0.0000  0.0000  0.0000  0.0000  0.0000  0.0000  0.0000  0.0000  0.0000  0.0000  0.0000  0.0000  0.0000
MFP4__GCA_000520895.1   0.2022  0.1599  0.1463  0.1463  0.1463  0.1350  0.1394  0.1590  0.1222  0.1183  0.1381  0.1514  0.1203  0.1200  0.1484  0.1437  0.1437  0.1742  0.1518  0.1517  0.1508  0.1694  0.1694  0.1695  0.1633  0.1424  0.1398  0.1393  0.1372  0.1372  0.1436  0.1496  0.1554  0.1438  0.1657  0.1657  0.1645  0.1631  0.1596  0.1538  0.1376  0.1381  0.1375  0.1436  0.1435  0.1407  0.1399  0.1356  0.1350  0.1351  0.1355  0.1367  0.1346  0.1417  0.1414  0.1414  0.1389  0.1572  0.1390  0.1393  0.1392  0.1393  0.0246  0.0290  0.0290  0.0246  0.0246  0.0246  0.0232  0.0232  0.0232  0.0232  0.0232  0.0232  0.0232  0.0232  0.0163  0.0163  0.0000  0.0000  0.0000  0.0013  0.0013  0.0000  0.0000  0.0000  0.0000  0.0000  0.0000  0.0000  0.0000  0.0000  0.0000  0.0000  0.0000  0.0000  0.0000  0.0000  0.0000  0.0000  0.0000  0.0000  0.0000  0.0000  0.0000  0.0000  0.0000  0.0000  0.0000  0.0000  0.0000  0.0000  0.0000  0.0000  0.0000  0.0000  0.0000  0.0000  0.0000  0.0000  0.0000  0.0000  0.0000  0.0000  0.0000  0.0000  0.0000  0.0000  0.0000  0.0000  0.0000  0.0000  0.0000  0.0000  0.0000  0.0000  0.0000  0.0000  0.0000  0.0000  0.0000  0.0000  0.0000  0.0013  0.0013  0.0013  0.0013  0.0013  0.0013  0.0013  0.0000  0.0000  0.0000  0.0000  0.0000  0.0000  0.0000  0.0000  0.0000  0.0000  0.0000  0.0000  0.0000  0.0000  0.0000  0.0000  0.0000  0.0000  0.0000  0.0000  0.0000  0.0000  0.0000  0.0000  0.0000  0.0000  0.0000  0.0000  0.0000  0.0000  0.0000  0.0000  0.0000  0.0000  0.0000
MFP4__GCA_000521645.1   0.2022  0.1599  0.1463  0.1463  0.1463  0.1350  0.1394  0.1590  0.1222  0.1183  0.1381  0.1514  0.1203  0.1200  0.1484  0.1437  0.1437  0.1742  0.1518  0.1517  0.1508  0.1694  0.1694  0.1695  0.1633  0.1424  0.1398  0.1393  0.1372  0.1372  0.1436  0.1496  0.1554  0.1438  0.1657  0.1657  0.1645  0.1631  0.1596  0.1538  0.1376  0.1381  0.1375  0.1436  0.1435  0.1407  0.1399  0.1356  0.1350  0.1351  0.1355  0.1367  0.1346  0.1417  0.1414  0.1414  0.1389  0.1572  0.1390  0.1393  0.1392  0.1393  0.0246  0.0290  0.0290  0.0246  0.0246  0.0246  0.0232  0.0232  0.0232  0.0232  0.0232  0.0232  0.0232  0.0232  0.0163  0.0163  0.0000  0.0000  0.0000  0.0013  0.0013  0.0000  0.0000  0.0000  0.0000  0.0000  0.0000  0.0000  0.0000  0.0000  0.0000  0.0000  0.0000  0.0000  0.0000  0.0000  0.0000  0.0000  0.0000  0.0000  0.0000  0.0000  0.0000  0.0000  0.0000  0.0000  0.0000  0.0000  0.0000  0.0000  0.0000  0.0000  0.0000  0.0000  0.0000  0.0000  0.0000  0.0000  0.0000  0.0000  0.0000  0.0000  0.0000  0.0000  0.0000  0.0000  0.0000  0.0000  0.0000  0.0000  0.0000  0.0000  0.0000  0.0000  0.0000  0.0000  0.0000  0.0000  0.0000  0.0000  0.0000  0.0013  0.0013  0.0013  0.0013  0.0013  0.0013  0.0013  0.0000  0.0000  0.0000  0.0000  0.0000  0.0000  0.0000  0.0000  0.0000  0.0000  0.0000  0.0000  0.0000  0.0000  0.0000  0.0000  0.0000  0.0000  0.0000  0.0000  0.0000  0.0000  0.0000  0.0000  0.0000  0.0000  0.0000  0.0000  0.0000  0.0000  0.0000  0.0000  0.0000  0.0000  0.0000  0.0000
MFP4__GCA_000583835.1   0.2022  0.1599  0.1463  0.1463  0.1463  0.1350  0.1394  0.1590  0.1222  0.1182  0.1381  0.1514  0.1203  0.1200  0.1483  0.1437  0.1437  0.1742  0.1518  0.1517  0.1508  0.1694  0.1694  0.1695  0.1633  0.1423  0.1398  0.1393  0.1372  0.1372  0.1436  0.1496  0.1554  0.1438  0.1657  0.1657  0.1645  0.1632  0.1595  0.1538  0.1376  0.1381  0.1375  0.1436  0.1435  0.1407  0.1399  0.1356  0.1350  0.1351  0.1355  0.1367  0.1346  0.1416  0.1414  0.1414  0.1389  0.1572  0.1390  0.1393  0.1392  0.1393  0.0246  0.0290  0.0290  0.0246  0.0246  0.0246  0.0232  0.0232  0.0232  0.0232  0.0232  0.0232  0.0232  0.0232  0.0163  0.0163  0.0000  0.0000  0.0000  0.0013  0.0013  0.0000  0.0000  0.0000  0.0000  0.0000  0.0000  0.0000  0.0000  0.0000  0.0000  0.0000  0.0000  0.0000  0.0000  0.0000  0.0000  0.0000  0.0000  0.0000  0.0000  0.0000  0.0000  0.0000  0.0000  0.0000  0.0000  0.0000  0.0000  0.0000  0.0000  0.0000  0.0000  0.0000  0.0000  0.0000  0.0000  0.0000  0.0000  0.0000  0.0000  0.0000  0.0000  0.0000  0.0000  0.0000  0.0000  0.0000  0.0000  0.0000  0.0000  0.0000  0.0000  0.0000  0.0000  0.0000  0.0000  0.0000  0.0000  0.0000  0.0000  0.0013  0.0013  0.0013  0.0013  0.0013  0.0013  0.0013  0.0000  0.0000  0.0000  0.0000  0.0000  0.0000  0.0000  0.0000  0.0000  0.0000  0.0000  0.0000  0.0000  0.0000  0.0000  0.0000  0.0000  0.0000  0.0000  0.0000  0.0000  0.0000  0.0000  0.0000  0.0000  0.0000  0.0000  0.0000  0.0000  0.0000  0.0000  0.0000  0.0000  0.0000  0.0000  0.0000  0.0000
MFP4__GCA_000755765.1   0.2022  0.1599  0.1463  0.1463  0.1463  0.1350  0.1394  0.1590  0.1222  0.1182  0.1381  0.1514  0.1203  0.1200  0.1483  0.1437  0.1437  0.1742  0.1518  0.1517  0.1508  0.1694  0.1694  0.1695  0.1633  0.1423  0.1398  0.1393  0.1372  0.1372  0.1436  0.1496  0.1554  0.1438  0.1657  0.1657  0.1645  0.1632  0.1595  0.1538  0.1376  0.1381  0.1375  0.1436  0.1435  0.1407  0.1399  0.1356  0.1350  0.1351  0.1355  0.1367  0.1346  0.1416  0.1414  0.1414  0.1389  0.1572  0.1390  0.1393  0.1392  0.1393  0.0246  0.0290  0.0290  0.0246  0.0246  0.0246  0.0232  0.0232  0.0232  0.0232  0.0232  0.0232  0.0232  0.0232  0.0163  0.0163  0.0000  0.0000  0.0000  0.0013  0.0013  0.0000  0.0000  0.0000  0.0000  0.0000  0.0000  0.0000  0.0000  0.0000  0.0000  0.0000  0.0000  0.0000  0.0000  0.0000  0.0000  0.0000  0.0000  0.0000  0.0000  0.0000  0.0000  0.0000  0.0000  0.0000  0.0000  0.0000  0.0000  0.0000  0.0000  0.0000  0.0000  0.0000  0.0000  0.0000  0.0000  0.0000  0.0000  0.0000  0.0000  0.0000  0.0000  0.0000  0.0000  0.0000  0.0000  0.0000  0.0000  0.0000  0.0000  0.0000  0.0000  0.0000  0.0000  0.0000  0.0000  0.0000  0.0000  0.0000  0.0000  0.0013  0.0013  0.0013  0.0013  0.0013  0.0013  0.0013  0.0000  0.0000  0.0000  0.0000  0.0000  0.0000  0.0000  0.0000  0.0000  0.0000  0.0000  0.0000  0.0000  0.0000  0.0000  0.0000  0.0000  0.0000  0.0000  0.0000  0.0000  0.0000  0.0000  0.0000  0.0000  0.0000  0.0000  0.0000  0.0000  0.0000  0.0000  0.0000  0.0000  0.0000  0.0000  0.0000  0.0000  0.0000
MFP4__GCA_000755785.1   0.2020  0.1598  0.1463  0.1463  0.1463  0.1349  0.1393  0.1588  0.1221  0.1182  0.1381  0.1512  0.1203  0.1199  0.1484  0.1437  0.1437  0.1742  0.1517  0.1516  0.1507  0.1694  0.1694  0.1695  0.1633  0.1424  0.1397  0.1392  0.1371  0.1371  0.1436  0.1495  0.1554  0.1437  0.1660  0.1660  0.1644  0.1630  0.1595  0.1540  0.1378  0.1383  0.1377  0.1437  0.1436  0.1408  0.1400  0.1357  0.1350  0.1352  0.1355  0.1368  0.1347  0.1418  0.1416  0.1416  0.1390  0.1575  0.1391  0.1395  0.1393  0.1394  0.0246  0.0290  0.0290  0.0246  0.0246  0.0246  0.0232  0.0232  0.0232  0.0232  0.0232  0.0232  0.0232  0.0232  0.0163  0.0163  0.0000  0.0000  0.0000  0.0013  0.0013  0.0000  0.0000  0.0000  0.0000  0.0000  0.0000  0.0000  0.0000  0.0000  0.0000  0.0000  0.0000  0.0000  0.0000  0.0000  0.0000  0.0000  0.0000  0.0000  0.0000  0.0000  0.0000  0.0000  0.0000  0.0000  0.0000  0.0000  0.0000  0.0000  0.0000  0.0000  0.0000  0.0000  0.0000  0.0000  0.0000  0.0000  0.0000  0.0000  0.0000  0.0000  0.0000  0.0000  0.0000  0.0000  0.0000  0.0000  0.0000  0.0000  0.0000  0.0000  0.0000  0.0000  0.0000  0.0000  0.0000  0.0000  0.0000  0.0000  0.0000  0.0013  0.0013  0.0013  0.0013  0.0013  0.0013  0.0013  0.0000  0.0000  0.0000  0.0000  0.0000  0.0000  0.0000  0.0000  0.0000  0.0000  0.0000  0.0000  0.0000  0.0000  0.0000  0.0000  0.0000  0.0000  0.0000  0.0000  0.0000  0.0000  0.0000  0.0000  0.0000  0.0000  0.0000  0.0000  0.0000  0.0000  0.0000  0.0000  0.0000  0.0000  0.0000  0.0000  0.0000  0.0000  0.0000
MFP4__GCA_000755825.1   0.2022  0.1599  0.1463  0.1463  0.1463  0.1350  0.1394  0.1590  0.1222  0.1183  0.1381  0.1514  0.1203  0.1200  0.1484  0.1437  0.1437  0.1742  0.1518  0.1517  0.1508  0.1694  0.1694  0.1695  0.1633  0.1424  0.1398  0.1393  0.1372  0.1372  0.1436  0.1496  0.1554  0.1438  0.1657  0.1657  0.1645  0.1631  0.1596  0.1538  0.1376  0.1381  0.1375  0.1436  0.1435  0.1407  0.1399  0.1356  0.1350  0.1351  0.1355  0.1367  0.1346  0.1417  0.1414  0.1414  0.1389  0.1572  0.1390  0.1393  0.1392  0.1393  0.0246  0.0290  0.0290  0.0246  0.0246  0.0246  0.0232  0.0232  0.0232  0.0232  0.0232  0.0232  0.0232  0.0232  0.0163  0.0163  0.0000  0.0000  0.0000  0.0013  0.0013  0.0000  0.0000  0.0000  0.0000  0.0000  0.0000  0.0000  0.0000  0.0000  0.0000  0.0000  0.0000  0.0000  0.0000  0.0000  0.0000  0.0000  0.0000  0.0000  0.0000  0.0000  0.0000  0.0000  0.0000  0.0000  0.0000  0.0000  0.0000  0.0000  0.0000  0.0000  0.0000  0.0000  0.0000  0.0000  0.0000  0.0000  0.0000  0.0000  0.0000  0.0000  0.0000  0.0000  0.0000  0.0000  0.0000  0.0000  0.0000  0.0000  0.0000  0.0000  0.0000  0.0000  0.0000  0.0000  0.0000  0.0000  0.0000  0.0000  0.0000  0.0013  0.0013  0.0013  0.0013  0.0013  0.0013  0.0013  0.0000  0.0000  0.0000  0.0000  0.0000  0.0000  0.0000  0.0000  0.0000  0.0000  0.0000  0.0000  0.0000  0.0000  0.0000  0.0000  0.0000  0.0000  0.0000  0.0000  0.0000  0.0000  0.0000  0.0000  0.0000  0.0000  0.0000  0.0000  0.0000  0.0000  0.0000  0.0000  0.0000  0.0000  0.0000  0.0000  0.0000  0.0000  0.0000  0.0000
MFP4__GCA_000755845.1   0.2020  0.1598  0.1463  0.1463  0.1463  0.1349  0.1393  0.1588  0.1221  0.1182  0.1381  0.1512  0.1203  0.1199  0.1484  0.1437  0.1437  0.1742  0.1517  0.1516  0.1507  0.1694  0.1694  0.1695  0.1633  0.1424  0.1397  0.1392  0.1371  0.1371  0.1436  0.1495  0.1554  0.1437  0.1660  0.1660  0.1644  0.1630  0.1595  0.1540  0.1378  0.1383  0.1377  0.1437  0.1436  0.1408  0.1400  0.1357  0.1350  0.1352  0.1355  0.1368  0.1347  0.1418  0.1416  0.1416  0.1390  0.1575  0.1391  0.1395  0.1393  0.1394  0.0246  0.0290  0.0290  0.0246  0.0246  0.0246  0.0232  0.0232  0.0232  0.0232  0.0232  0.0232  0.0232  0.0232  0.0163  0.0163  0.0000  0.0000  0.0000  0.0013  0.0013  0.0000  0.0000  0.0000  0.0000  0.0000  0.0000  0.0000  0.0000  0.0000  0.0000  0.0000  0.0000  0.0000  0.0000  0.0000  0.0000  0.0000  0.0000  0.0000  0.0000  0.0000  0.0000  0.0000  0.0000  0.0000  0.0000  0.0000  0.0000  0.0000  0.0000  0.0000  0.0000  0.0000  0.0000  0.0000  0.0000  0.0000  0.0000  0.0000  0.0000  0.0000  0.0000  0.0000  0.0000  0.0000  0.0000  0.0000  0.0000  0.0000  0.0000  0.0000  0.0000  0.0000  0.0000  0.0000  0.0000  0.0000  0.0000  0.0000  0.0000  0.0013  0.0013  0.0013  0.0013  0.0013  0.0013  0.0013  0.0000  0.0000  0.0000  0.0000  0.0000  0.0000  0.0000  0.0000  0.0000  0.0000  0.0000  0.0000  0.0000  0.0000  0.0000  0.0000  0.0000  0.0000  0.0000  0.0000  0.0000  0.0000  0.0000  0.0000  0.0000  0.0000  0.0000  0.0000  0.0000  0.0000  0.0000  0.0000  0.0000  0.0000  0.0000  0.0000  0.0000  0.0000  0.0000  0.0000  0.0000
MFP4__GCA_000755865.1   0.2020  0.1598  0.1463  0.1463  0.1463  0.1349  0.1393  0.1588  0.1221  0.1182  0.1381  0.1512  0.1203  0.1199  0.1484  0.1437  0.1437  0.1742  0.1517  0.1516  0.1507  0.1694  0.1694  0.1695  0.1633  0.1424  0.1397  0.1392  0.1371  0.1371  0.1436  0.1495  0.1554  0.1437  0.1660  0.1660  0.1644  0.1630  0.1595  0.1540  0.1378  0.1383  0.1377  0.1437  0.1436  0.1408  0.1400  0.1357  0.1350  0.1352  0.1355  0.1368  0.1347  0.1418  0.1416  0.1416  0.1390  0.1575  0.1391  0.1395  0.1393  0.1394  0.0246  0.0290  0.0290  0.0246  0.0246  0.0246  0.0232  0.0232  0.0232  0.0232  0.0232  0.0232  0.0232  0.0232  0.0163  0.0163  0.0000  0.0000  0.0000  0.0013  0.0013  0.0000  0.0000  0.0000  0.0000  0.0000  0.0000  0.0000  0.0000  0.0000  0.0000  0.0000  0.0000  0.0000  0.0000  0.0000  0.0000  0.0000  0.0000  0.0000  0.0000  0.0000  0.0000  0.0000  0.0000  0.0000  0.0000  0.0000  0.0000  0.0000  0.0000  0.0000  0.0000  0.0000  0.0000  0.0000  0.0000  0.0000  0.0000  0.0000  0.0000  0.0000  0.0000  0.0000  0.0000  0.0000  0.0000  0.0000  0.0000  0.0000  0.0000  0.0000  0.0000  0.0000  0.0000  0.0000  0.0000  0.0000  0.0000  0.0000  0.0000  0.0013  0.0013  0.0013  0.0013  0.0013  0.0013  0.0013  0.0000  0.0000  0.0000  0.0000  0.0000  0.0000  0.0000  0.0000  0.0000  0.0000  0.0000  0.0000  0.0000  0.0000  0.0000  0.0000  0.0000  0.0000  0.0000  0.0000  0.0000  0.0000  0.0000  0.0000  0.0000  0.0000  0.0000  0.0000  0.0000  0.0000  0.0000  0.0000  0.0000  0.0000  0.0000  0.0000  0.0000  0.0000  0.0000  0.0000  0.0000  0.0000
MFP4__GCA_000755885.1   0.2020  0.1598  0.1463  0.1463  0.1463  0.1349  0.1393  0.1588  0.1221  0.1182  0.1381  0.1512  0.1203  0.1199  0.1484  0.1437  0.1437  0.1742  0.1517  0.1516  0.1507  0.1694  0.1694  0.1695  0.1633  0.1424  0.1397  0.1392  0.1371  0.1371  0.1436  0.1495  0.1554  0.1437  0.1660  0.1660  0.1644  0.1630  0.1595  0.1540  0.1378  0.1383  0.1377  0.1437  0.1436  0.1408  0.1400  0.1357  0.1350  0.1352  0.1355  0.1368  0.1347  0.1418  0.1416  0.1416  0.1390  0.1575  0.1391  0.1395  0.1393  0.1394  0.0246  0.0290  0.0290  0.0246  0.0246  0.0246  0.0232  0.0232  0.0232  0.0232  0.0232  0.0232  0.0232  0.0232  0.0163  0.0163  0.0000  0.0000  0.0000  0.0013  0.0013  0.0000  0.0000  0.0000  0.0000  0.0000  0.0000  0.0000  0.0000  0.0000  0.0000  0.0000  0.0000  0.0000  0.0000  0.0000  0.0000  0.0000  0.0000  0.0000  0.0000  0.0000  0.0000  0.0000  0.0000  0.0000  0.0000  0.0000  0.0000  0.0000  0.0000  0.0000  0.0000  0.0000  0.0000  0.0000  0.0000  0.0000  0.0000  0.0000  0.0000  0.0000  0.0000  0.0000  0.0000  0.0000  0.0000  0.0000  0.0000  0.0000  0.0000  0.0000  0.0000  0.0000  0.0000  0.0000  0.0000  0.0000  0.0000  0.0000  0.0000  0.0013  0.0013  0.0013  0.0013  0.0013  0.0013  0.0013  0.0000  0.0000  0.0000  0.0000  0.0000  0.0000  0.0000  0.0000  0.0000  0.0000  0.0000  0.0000  0.0000  0.0000  0.0000  0.0000  0.0000  0.0000  0.0000  0.0000  0.0000  0.0000  0.0000  0.0000  0.0000  0.0000  0.0000  0.0000  0.0000  0.0000  0.0000  0.0000  0.0000  0.0000  0.0000  0.0000  0.0000  0.0000  0.0000  0.0000  0.0000  0.0000  0.0000
MFP4__GCA_000755945.1   0.2022  0.1599  0.1463  0.1463  0.1463  0.1350  0.1394  0.1590  0.1222  0.1183  0.1381  0.1514  0.1203  0.1200  0.1484  0.1437  0.1437  0.1742  0.1518  0.1517  0.1508  0.1694  0.1694  0.1695  0.1633  0.1424  0.1398  0.1393  0.1372  0.1372  0.1436  0.1496  0.1554  0.1438  0.1657  0.1657  0.1645  0.1631  0.1596  0.1538  0.1376  0.1381  0.1375  0.1436  0.1435  0.1407  0.1399  0.1356  0.1350  0.1351  0.1355  0.1367  0.1346  0.1417  0.1414  0.1414  0.1389  0.1572  0.1390  0.1393  0.1392  0.1393  0.0246  0.0290  0.0290  0.0246  0.0246  0.0246  0.0232  0.0232  0.0232  0.0232  0.0232  0.0232  0.0232  0.0232  0.0163  0.0163  0.0000  0.0000  0.0000  0.0013  0.0013  0.0000  0.0000  0.0000  0.0000  0.0000  0.0000  0.0000  0.0000  0.0000  0.0000  0.0000  0.0000  0.0000  0.0000  0.0000  0.0000  0.0000  0.0000  0.0000  0.0000  0.0000  0.0000  0.0000  0.0000  0.0000  0.0000  0.0000  0.0000  0.0000  0.0000  0.0000  0.0000  0.0000  0.0000  0.0000  0.0000  0.0000  0.0000  0.0000  0.0000  0.0000  0.0000  0.0000  0.0000  0.0000  0.0000  0.0000  0.0000  0.0000  0.0000  0.0000  0.0000  0.0000  0.0000  0.0000  0.0000  0.0000  0.0000  0.0000  0.0000  0.0013  0.0013  0.0013  0.0013  0.0013  0.0013  0.0013  0.0000  0.0000  0.0000  0.0000  0.0000  0.0000  0.0000  0.0000  0.0000  0.0000  0.0000  0.0000  0.0000  0.0000  0.0000  0.0000  0.0000  0.0000  0.0000  0.0000  0.0000  0.0000  0.0000  0.0000  0.0000  0.0000  0.0000  0.0000  0.0000  0.0000  0.0000  0.0000  0.0000  0.0000  0.0000  0.0000  0.0000  0.0000  0.0000  0.0000  0.0000  0.0000  0.0000  0.0000
MFP4__GCA_000755965.1   0.2022  0.1599  0.1463  0.1463  0.1463  0.1350  0.1394  0.1590  0.1222  0.1183  0.1381  0.1514  0.1203  0.1200  0.1484  0.1437  0.1437  0.1742  0.1518  0.1517  0.1508  0.1694  0.1694  0.1695  0.1633  0.1424  0.1398  0.1393  0.1372  0.1372  0.1436  0.1496  0.1554  0.1438  0.1657  0.1657  0.1645  0.1631  0.1596  0.1538  0.1376  0.1381  0.1375  0.1436  0.1435  0.1407  0.1399  0.1356  0.1350  0.1351  0.1355  0.1367  0.1346  0.1417  0.1414  0.1414  0.1389  0.1572  0.1390  0.1393  0.1392  0.1393  0.0246  0.0290  0.0290  0.0246  0.0246  0.0246  0.0232  0.0232  0.0232  0.0232  0.0232  0.0232  0.0232  0.0232  0.0163  0.0163  0.0000  0.0000  0.0000  0.0013  0.0013  0.0000  0.0000  0.0000  0.0000  0.0000  0.0000  0.0000  0.0000  0.0000  0.0000  0.0000  0.0000  0.0000  0.0000  0.0000  0.0000  0.0000  0.0000  0.0000  0.0000  0.0000  0.0000  0.0000  0.0000  0.0000  0.0000  0.0000  0.0000  0.0000  0.0000  0.0000  0.0000  0.0000  0.0000  0.0000  0.0000  0.0000  0.0000  0.0000  0.0000  0.0000  0.0000  0.0000  0.0000  0.0000  0.0000  0.0000  0.0000  0.0000  0.0000  0.0000  0.0000  0.0000  0.0000  0.0000  0.0000  0.0000  0.0000  0.0000  0.0000  0.0013  0.0013  0.0013  0.0013  0.0013  0.0013  0.0013  0.0000  0.0000  0.0000  0.0000  0.0000  0.0000  0.0000  0.0000  0.0000  0.0000  0.0000  0.0000  0.0000  0.0000  0.0000  0.0000  0.0000  0.0000  0.0000  0.0000  0.0000  0.0000  0.0000  0.0000  0.0000  0.0000  0.0000  0.0000  0.0000  0.0000  0.0000  0.0000  0.0000  0.0000  0.0000  0.0000  0.0000  0.0000  0.0000  0.0000  0.0000  0.0000  0.0000  0.0000  0.0000
MFP4__GCA_000756025.2   0.2020  0.1598  0.1463  0.1463  0.1463  0.1349  0.1393  0.1588  0.1221  0.1182  0.1381  0.1512  0.1203  0.1199  0.1484  0.1437  0.1437  0.1742  0.1517  0.1516  0.1507  0.1694  0.1694  0.1695  0.1633  0.1424  0.1397  0.1392  0.1371  0.1371  0.1436  0.1495  0.1554  0.1437  0.1660  0.1660  0.1644  0.1630  0.1595  0.1540  0.1378  0.1383  0.1377  0.1437  0.1436  0.1408  0.1400  0.1357  0.1350  0.1352  0.1355  0.1368  0.1347  0.1418  0.1416  0.1416  0.1390  0.1575  0.1391  0.1395  0.1393  0.1394  0.0246  0.0290  0.0290  0.0246  0.0246  0.0246  0.0232  0.0232  0.0232  0.0232  0.0232  0.0232  0.0232  0.0232  0.0163  0.0163  0.0000  0.0000  0.0000  0.0013  0.0013  0.0000  0.0000  0.0000  0.0000  0.0000  0.0000  0.0000  0.0000  0.0000  0.0000  0.0000  0.0000  0.0000  0.0000  0.0000  0.0000  0.0000  0.0000  0.0000  0.0000  0.0000  0.0000  0.0000  0.0000  0.0000  0.0000  0.0000  0.0000  0.0000  0.0000  0.0000  0.0000  0.0000  0.0000  0.0000  0.0000  0.0000  0.0000  0.0000  0.0000  0.0000  0.0000  0.0000  0.0000  0.0000  0.0000  0.0000  0.0000  0.0000  0.0000  0.0000  0.0000  0.0000  0.0000  0.0000  0.0000  0.0000  0.0000  0.0000  0.0000  0.0013  0.0013  0.0013  0.0013  0.0013  0.0013  0.0013  0.0000  0.0000  0.0000  0.0000  0.0000  0.0000  0.0000  0.0000  0.0000  0.0000  0.0000  0.0000  0.0000  0.0000  0.0000  0.0000  0.0000  0.0000  0.0000  0.0000  0.0000  0.0000  0.0000  0.0000  0.0000  0.0000  0.0000  0.0000  0.0000  0.0000  0.0000  0.0000  0.0000  0.0000  0.0000  0.0000  0.0000  0.0000  0.0000  0.0000  0.0000  0.0000  0.0000  0.0000  0.0000  0.0000
MFP4__GCA_000756065.1   0.2022  0.1599  0.1463  0.1463  0.1463  0.1350  0.1394  0.1590  0.1222  0.1183  0.1381  0.1514  0.1203  0.1200  0.1484  0.1437  0.1437  0.1742  0.1518  0.1517  0.1508  0.1694  0.1694  0.1695  0.1633  0.1424  0.1398  0.1393  0.1372  0.1372  0.1436  0.1496  0.1554  0.1438  0.1657  0.1657  0.1645  0.1631  0.1596  0.1538  0.1376  0.1381  0.1375  0.1436  0.1435  0.1407  0.1399  0.1356  0.1350  0.1351  0.1355  0.1367  0.1346  0.1417  0.1414  0.1414  0.1389  0.1572  0.1390  0.1393  0.1392  0.1393  0.0246  0.0290  0.0290  0.0246  0.0246  0.0246  0.0232  0.0232  0.0232  0.0232  0.0232  0.0232  0.0232  0.0232  0.0163  0.0163  0.0000  0.0000  0.0000  0.0013  0.0013  0.0000  0.0000  0.0000  0.0000  0.0000  0.0000  0.0000  0.0000  0.0000  0.0000  0.0000  0.0000  0.0000  0.0000  0.0000  0.0000  0.0000  0.0000  0.0000  0.0000  0.0000  0.0000  0.0000  0.0000  0.0000  0.0000  0.0000  0.0000  0.0000  0.0000  0.0000  0.0000  0.0000  0.0000  0.0000  0.0000  0.0000  0.0000  0.0000  0.0000  0.0000  0.0000  0.0000  0.0000  0.0000  0.0000  0.0000  0.0000  0.0000  0.0000  0.0000  0.0000  0.0000  0.0000  0.0000  0.0000  0.0000  0.0000  0.0000  0.0000  0.0013  0.0013  0.0013  0.0013  0.0013  0.0013  0.0013  0.0000  0.0000  0.0000  0.0000  0.0000  0.0000  0.0000  0.0000  0.0000  0.0000  0.0000  0.0000  0.0000  0.0000  0.0000  0.0000  0.0000  0.0000  0.0000  0.0000  0.0000  0.0000  0.0000  0.0000  0.0000  0.0000  0.0000  0.0000  0.0000  0.0000  0.0000  0.0000  0.0000  0.0000  0.0000  0.0000  0.0000  0.0000  0.0000  0.0000  0.0000  0.0000  0.0000  0.0000  0.0000  0.0000  0.0000
MFP4__GCA_000756105.1   0.2022  0.1599  0.1463  0.1463  0.1463  0.1350  0.1394  0.1590  0.1222  0.1182  0.1381  0.1514  0.1203  0.1200  0.1483  0.1437  0.1437  0.1742  0.1518  0.1517  0.1508  0.1694  0.1694  0.1695  0.1633  0.1423  0.1398  0.1393  0.1372  0.1372  0.1436  0.1496  0.1554  0.1438  0.1657  0.1657  0.1645  0.1632  0.1595  0.1538  0.1376  0.1381  0.1375  0.1436  0.1435  0.1407  0.1399  0.1356  0.1350  0.1351  0.1355  0.1367  0.1346  0.1416  0.1414  0.1414  0.1389  0.1572  0.1390  0.1393  0.1392  0.1393  0.0246  0.0290  0.0290  0.0246  0.0246  0.0246  0.0232  0.0232  0.0232  0.0232  0.0232  0.0232  0.0232  0.0232  0.0163  0.0163  0.0000  0.0000  0.0000  0.0013  0.0013  0.0000  0.0000  0.0000  0.0000  0.0000  0.0000  0.0000  0.0000  0.0000  0.0000  0.0000  0.0000  0.0000  0.0000  0.0000  0.0000  0.0000  0.0000  0.0000  0.0000  0.0000  0.0000  0.0000  0.0000  0.0000  0.0000  0.0000  0.0000  0.0000  0.0000  0.0000  0.0000  0.0000  0.0000  0.0000  0.0000  0.0000  0.0000  0.0000  0.0000  0.0000  0.0000  0.0000  0.0000  0.0000  0.0000  0.0000  0.0000  0.0000  0.0000  0.0000  0.0000  0.0000  0.0000  0.0000  0.0000  0.0000  0.0000  0.0000  0.0000  0.0013  0.0013  0.0013  0.0013  0.0013  0.0013  0.0013  0.0000  0.0000  0.0000  0.0000  0.0000  0.0000  0.0000  0.0000  0.0000  0.0000  0.0000  0.0000  0.0000  0.0000  0.0000  0.0000  0.0000  0.0000  0.0000  0.0000  0.0000  0.0000  0.0000  0.0000  0.0000  0.0000  0.0000  0.0000  0.0000  0.0000  0.0000  0.0000  0.0000  0.0000  0.0000  0.0000  0.0000  0.0000  0.0000  0.0000  0.0000  0.0000  0.0000  0.0000  0.0000  0.0000  0.0000  0.0000
MFP4__GCA_000756165.1   0.2023  0.1600  0.1464  0.1464  0.1464  0.1351  0.1395  0.1592  0.1223  0.1184  0.1382  0.1515  0.1204  0.1201  0.1483  0.1438  0.1438  0.1743  0.1519  0.1518  0.1509  0.1696  0.1696  0.1697  0.1634  0.1425  0.1399  0.1394  0.1373  0.1373  0.1437  0.1497  0.1555  0.1438  0.1658  0.1659  0.1646  0.1632  0.1597  0.1539  0.1377  0.1383  0.1377  0.1437  0.1436  0.1408  0.1400  0.1357  0.1351  0.1352  0.1356  0.1366  0.1348  0.1418  0.1415  0.1415  0.1390  0.1574  0.1391  0.1394  0.1391  0.1392  0.0246  0.0290  0.0290  0.0246  0.0246  0.0246  0.0232  0.0232  0.0232  0.0232  0.0232  0.0232  0.0232  0.0232  0.0163  0.0163  0.0000  0.0000  0.0000  0.0013  0.0013  0.0000  0.0000  0.0000  0.0000  0.0000  0.0000  0.0000  0.0000  0.0000  0.0000  0.0000  0.0000  0.0000  0.0000  0.0000  0.0000  0.0000  0.0000  0.0000  0.0000  0.0000  0.0000  0.0000  0.0000  0.0000  0.0000  0.0000  0.0000  0.0000  0.0000  0.0000  0.0000  0.0000  0.0000  0.0000  0.0000  0.0000  0.0000  0.0000  0.0000  0.0000  0.0000  0.0000  0.0000  0.0000  0.0000  0.0000  0.0000  0.0000  0.0000  0.0000  0.0000  0.0000  0.0000  0.0000  0.0000  0.0000  0.0000  0.0000  0.0000  0.0013  0.0013  0.0013  0.0013  0.0013  0.0013  0.0013  0.0000  0.0000  0.0000  0.0000  0.0000  0.0000  0.0000  0.0000  0.0000  0.0000  0.0000  0.0000  0.0000  0.0000  0.0000  0.0000  0.0000  0.0000  0.0000  0.0000  0.0000  0.0000  0.0000  0.0000  0.0000  0.0000  0.0000  0.0000  0.0000  0.0000  0.0000  0.0000  0.0000  0.0000  0.0000  0.0000  0.0000  0.0000  0.0000  0.0000  0.0000  0.0000  0.0000  0.0000  0.0000  0.0000  0.0000  0.0000  0.0000
MFP4__GCA_000756185.1   0.2022  0.1599  0.1463  0.1463  0.1463  0.1350  0.1394  0.1590  0.1222  0.1183  0.1381  0.1514  0.1203  0.1200  0.1484  0.1437  0.1437  0.1742  0.1518  0.1517  0.1508  0.1694  0.1694  0.1695  0.1633  0.1424  0.1398  0.1393  0.1372  0.1372  0.1436  0.1496  0.1554  0.1438  0.1657  0.1657  0.1645  0.1631  0.1596  0.1538  0.1376  0.1381  0.1375  0.1436  0.1435  0.1407  0.1399  0.1356  0.1350  0.1351  0.1355  0.1367  0.1346  0.1417  0.1414  0.1414  0.1389  0.1572  0.1390  0.1393  0.1392  0.1393  0.0246  0.0290  0.0290  0.0246  0.0246  0.0246  0.0232  0.0232  0.0232  0.0232  0.0232  0.0232  0.0232  0.0232  0.0163  0.0163  0.0000  0.0000  0.0000  0.0013  0.0013  0.0000  0.0000  0.0000  0.0000  0.0000  0.0000  0.0000  0.0000  0.0000  0.0000  0.0000  0.0000  0.0000  0.0000  0.0000  0.0000  0.0000  0.0000  0.0000  0.0000  0.0000  0.0000  0.0000  0.0000  0.0000  0.0000  0.0000  0.0000  0.0000  0.0000  0.0000  0.0000  0.0000  0.0000  0.0000  0.0000  0.0000  0.0000  0.0000  0.0000  0.0000  0.0000  0.0000  0.0000  0.0000  0.0000  0.0000  0.0000  0.0000  0.0000  0.0000  0.0000  0.0000  0.0000  0.0000  0.0000  0.0000  0.0000  0.0000  0.0000  0.0013  0.0013  0.0013  0.0013  0.0013  0.0013  0.0013  0.0000  0.0000  0.0000  0.0000  0.0000  0.0000  0.0000  0.0000  0.0000  0.0000  0.0000  0.0000  0.0000  0.0000  0.0000  0.0000  0.0000  0.0000  0.0000  0.0000  0.0000  0.0000  0.0000  0.0000  0.0000  0.0000  0.0000  0.0000  0.0000  0.0000  0.0000  0.0000  0.0000  0.0000  0.0000  0.0000  0.0000  0.0000  0.0000  0.0000  0.0000  0.0000  0.0000  0.0000  0.0000  0.0000  0.0000  0.0000  0.0000  0.0000
MFP4__GCA_000756865.1   0.2020  0.1598  0.1463  0.1463  0.1463  0.1349  0.1393  0.1588  0.1221  0.1182  0.1381  0.1512  0.1203  0.1199  0.1484  0.1437  0.1437  0.1742  0.1517  0.1516  0.1507  0.1694  0.1694  0.1695  0.1633  0.1424  0.1397  0.1392  0.1371  0.1371  0.1436  0.1495  0.1554  0.1437  0.1660  0.1660  0.1644  0.1630  0.1595  0.1540  0.1378  0.1383  0.1377  0.1437  0.1436  0.1408  0.1400  0.1357  0.1350  0.1352  0.1355  0.1368  0.1347  0.1418  0.1416  0.1416  0.1390  0.1575  0.1391  0.1395  0.1393  0.1394  0.0246  0.0290  0.0290  0.0246  0.0246  0.0246  0.0232  0.0232  0.0232  0.0232  0.0232  0.0232  0.0232  0.0232  0.0163  0.0163  0.0000  0.0000  0.0000  0.0013  0.0013  0.0000  0.0000  0.0000  0.0000  0.0000  0.0000  0.0000  0.0000  0.0000  0.0000  0.0000  0.0000  0.0000  0.0000  0.0000  0.0000  0.0000  0.0000  0.0000  0.0000  0.0000  0.0000  0.0000  0.0000  0.0000  0.0000  0.0000  0.0000  0.0000  0.0000  0.0000  0.0000  0.0000  0.0000  0.0000  0.0000  0.0000  0.0000  0.0000  0.0000  0.0000  0.0000  0.0000  0.0000  0.0000  0.0000  0.0000  0.0000  0.0000  0.0000  0.0000  0.0000  0.0000  0.0000  0.0000  0.0000  0.0000  0.0000  0.0000  0.0000  0.0013  0.0013  0.0013  0.0013  0.0013  0.0013  0.0013  0.0000  0.0000  0.0000  0.0000  0.0000  0.0000  0.0000  0.0000  0.0000  0.0000  0.0000  0.0000  0.0000  0.0000  0.0000  0.0000  0.0000  0.0000  0.0000  0.0000  0.0000  0.0000  0.0000  0.0000  0.0000  0.0000  0.0000  0.0000  0.0000  0.0000  0.0000  0.0000  0.0000  0.0000  0.0000  0.0000  0.0000  0.0000  0.0000  0.0000  0.0000  0.0000  0.0000  0.0000  0.0000  0.0000  0.0000  0.0000  0.0000  0.0000  0.0000
MFP4__GCA_000756925.1   0.2025  0.1600  0.1466  0.1466  0.1466  0.1350  0.1392  0.1592  0.1225  0.1186  0.1382  0.1515  0.1206  0.1203  0.1480  0.1438  0.1438  0.1743  0.1521  0.1520  0.1511  0.1694  0.1694  0.1695  0.1633  0.1425  0.1399  0.1394  0.1372  0.1372  0.1437  0.1497  0.1555  0.1440  0.1661  0.1661  0.1646  0.1632  0.1600  0.1537  0.1377  0.1383  0.1377  0.1440  0.1439  0.1410  0.1403  0.1359  0.1353  0.1354  0.1358  0.1369  0.1350  0.1418  0.1415  0.1415  0.1388  0.1571  0.1389  0.1394  0.1391  0.1392  0.0246  0.0290  0.0290  0.0246  0.0246  0.0246  0.0232  0.0232  0.0232  0.0232  0.0232  0.0232  0.0232  0.0232  0.0163  0.0163  0.0000  0.0000  0.0000  0.0013  0.0013  0.0000  0.0000  0.0000  0.0000  0.0000  0.0000  0.0000  0.0000  0.0000  0.0000  0.0000  0.0000  0.0000  0.0000  0.0000  0.0000  0.0000  0.0000  0.0000  0.0000  0.0000  0.0000  0.0000  0.0000  0.0000  0.0000  0.0000  0.0000  0.0000  0.0000  0.0000  0.0000  0.0000  0.0000  0.0000  0.0000  0.0000  0.0000  0.0000  0.0000  0.0000  0.0000  0.0000  0.0000  0.0000  0.0000  0.0000  0.0000  0.0000  0.0000  0.0000  0.0000  0.0000  0.0000  0.0000  0.0000  0.0000  0.0000  0.0000  0.0000  0.0013  0.0013  0.0013  0.0013  0.0013  0.0013  0.0013  0.0000  0.0000  0.0000  0.0000  0.0000  0.0000  0.0000  0.0000  0.0000  0.0000  0.0000  0.0000  0.0000  0.0000  0.0000  0.0000  0.0000  0.0000  0.0000  0.0000  0.0000  0.0000  0.0000  0.0000  0.0000  0.0000  0.0000  0.0000  0.0000  0.0000  0.0000  0.0000  0.0000  0.0000  0.0000  0.0000  0.0000  0.0000  0.0000  0.0000  0.0000  0.0000  0.0000  0.0000  0.0000  0.0000  0.0000  0.0000  0.0000  0.0000  0.0000  0.0000
MFP4__GCA_000757055.1   0.2022  0.1599  0.1463  0.1463  0.1463  0.1350  0.1394  0.1590  0.1222  0.1183  0.1381  0.1514  0.1203  0.1200  0.1484  0.1437  0.1437  0.1742  0.1518  0.1517  0.1508  0.1694  0.1694  0.1695  0.1633  0.1424  0.1398  0.1393  0.1372  0.1372  0.1436  0.1496  0.1554  0.1438  0.1657  0.1657  0.1645  0.1631  0.1596  0.1538  0.1376  0.1381  0.1375  0.1436  0.1435  0.1407  0.1399  0.1356  0.1350  0.1351  0.1355  0.1367  0.1346  0.1417  0.1414  0.1414  0.1389  0.1572  0.1390  0.1393  0.1392  0.1393  0.0246  0.0290  0.0290  0.0246  0.0246  0.0246  0.0232  0.0232  0.0232  0.0232  0.0232  0.0232  0.0232  0.0232  0.0163  0.0163  0.0000  0.0000  0.0000  0.0013  0.0013  0.0000  0.0000  0.0000  0.0000  0.0000  0.0000  0.0000  0.0000  0.0000  0.0000  0.0000  0.0000  0.0000  0.0000  0.0000  0.0000  0.0000  0.0000  0.0000  0.0000  0.0000  0.0000  0.0000  0.0000  0.0000  0.0000  0.0000  0.0000  0.0000  0.0000  0.0000  0.0000  0.0000  0.0000  0.0000  0.0000  0.0000  0.0000  0.0000  0.0000  0.0000  0.0000  0.0000  0.0000  0.0000  0.0000  0.0000  0.0000  0.0000  0.0000  0.0000  0.0000  0.0000  0.0000  0.0000  0.0000  0.0000  0.0000  0.0000  0.0000  0.0013  0.0013  0.0013  0.0013  0.0013  0.0013  0.0013  0.0000  0.0000  0.0000  0.0000  0.0000  0.0000  0.0000  0.0000  0.0000  0.0000  0.0000  0.0000  0.0000  0.0000  0.0000  0.0000  0.0000  0.0000  0.0000  0.0000  0.0000  0.0000  0.0000  0.0000  0.0000  0.0000  0.0000  0.0000  0.0000  0.0000  0.0000  0.0000  0.0000  0.0000  0.0000  0.0000  0.0000  0.0000  0.0000  0.0000  0.0000  0.0000  0.0000  0.0000  0.0000  0.0000  0.0000  0.0000  0.0000  0.0000  0.0000  0.0000  0.0000
MFP4__GCA_000757095.1   0.2023  0.1600  0.1464  0.1464  0.1464  0.1351  0.1395  0.1592  0.1223  0.1184  0.1382  0.1515  0.1204  0.1201  0.1483  0.1438  0.1438  0.1743  0.1519  0.1518  0.1509  0.1696  0.1696  0.1697  0.1634  0.1425  0.1399  0.1394  0.1373  0.1373  0.1437  0.1497  0.1555  0.1438  0.1658  0.1659  0.1646  0.1632  0.1597  0.1539  0.1377  0.1383  0.1377  0.1437  0.1436  0.1408  0.1400  0.1357  0.1351  0.1352  0.1356  0.1366  0.1348  0.1418  0.1415  0.1415  0.1390  0.1574  0.1391  0.1394  0.1391  0.1392  0.0246  0.0290  0.0290  0.0246  0.0246  0.0246  0.0232  0.0232  0.0232  0.0232  0.0232  0.0232  0.0232  0.0232  0.0163  0.0163  0.0000  0.0000  0.0000  0.0013  0.0013  0.0000  0.0000  0.0000  0.0000  0.0000  0.0000  0.0000  0.0000  0.0000  0.0000  0.0000  0.0000  0.0000  0.0000  0.0000  0.0000  0.0000  0.0000  0.0000  0.0000  0.0000  0.0000  0.0000  0.0000  0.0000  0.0000  0.0000  0.0000  0.0000  0.0000  0.0000  0.0000  0.0000  0.0000  0.0000  0.0000  0.0000  0.0000  0.0000  0.0000  0.0000  0.0000  0.0000  0.0000  0.0000  0.0000  0.0000  0.0000  0.0000  0.0000  0.0000  0.0000  0.0000  0.0000  0.0000  0.0000  0.0000  0.0000  0.0000  0.0000  0.0013  0.0013  0.0013  0.0013  0.0013  0.0013  0.0013  0.0000  0.0000  0.0000  0.0000  0.0000  0.0000  0.0000  0.0000  0.0000  0.0000  0.0000  0.0000  0.0000  0.0000  0.0000  0.0000  0.0000  0.0000  0.0000  0.0000  0.0000  0.0000  0.0000  0.0000  0.0000  0.0000  0.0000  0.0000  0.0000  0.0000  0.0000  0.0000  0.0000  0.0000  0.0000  0.0000  0.0000  0.0000  0.0000  0.0000  0.0000  0.0000  0.0000  0.0000  0.0000  0.0000  0.0000  0.0000  0.0000  0.0000  0.0000  0.0000  0.0000  0.0000
MFP4__GCA_000757105.1   0.2022  0.1599  0.1463  0.1463  0.1463  0.1350  0.1394  0.1590  0.1222  0.1183  0.1381  0.1514  0.1203  0.1200  0.1484  0.1437  0.1437  0.1742  0.1518  0.1517  0.1508  0.1694  0.1694  0.1695  0.1633  0.1424  0.1398  0.1393  0.1372  0.1372  0.1436  0.1496  0.1554  0.1438  0.1657  0.1657  0.1645  0.1631  0.1596  0.1538  0.1376  0.1381  0.1375  0.1436  0.1435  0.1407  0.1399  0.1356  0.1350  0.1351  0.1355  0.1367  0.1346  0.1417  0.1414  0.1414  0.1389  0.1572  0.1390  0.1393  0.1392  0.1393  0.0246  0.0290  0.0290  0.0246  0.0246  0.0246  0.0232  0.0232  0.0232  0.0232  0.0232  0.0232  0.0232  0.0232  0.0163  0.0163  0.0000  0.0000  0.0000  0.0013  0.0013  0.0000  0.0000  0.0000  0.0000  0.0000  0.0000  0.0000  0.0000  0.0000  0.0000  0.0000  0.0000  0.0000  0.0000  0.0000  0.0000  0.0000  0.0000  0.0000  0.0000  0.0000  0.0000  0.0000  0.0000  0.0000  0.0000  0.0000  0.0000  0.0000  0.0000  0.0000  0.0000  0.0000  0.0000  0.0000  0.0000  0.0000  0.0000  0.0000  0.0000  0.0000  0.0000  0.0000  0.0000  0.0000  0.0000  0.0000  0.0000  0.0000  0.0000  0.0000  0.0000  0.0000  0.0000  0.0000  0.0000  0.0000  0.0000  0.0000  0.0000  0.0013  0.0013  0.0013  0.0013  0.0013  0.0013  0.0013  0.0000  0.0000  0.0000  0.0000  0.0000  0.0000  0.0000  0.0000  0.0000  0.0000  0.0000  0.0000  0.0000  0.0000  0.0000  0.0000  0.0000  0.0000  0.0000  0.0000  0.0000  0.0000  0.0000  0.0000  0.0000  0.0000  0.0000  0.0000  0.0000  0.0000  0.0000  0.0000  0.0000  0.0000  0.0000  0.0000  0.0000  0.0000  0.0000  0.0000  0.0000  0.0000  0.0000  0.0000  0.0000  0.0000  0.0000  0.0000  0.0000  0.0000  0.0000  0.0000  0.0000  0.0000  0.0000
MFP4__GCA_000757145.1   0.2025  0.1602  0.1467  0.1467  0.1467  0.1353  0.1396  0.1593  0.1226  0.1187  0.1386  0.1516  0.1206  0.1203  0.1481  0.1443  0.1443  0.1745  0.1524  0.1522  0.1513  0.1692  0.1692  0.1693  0.1638  0.1429  0.1403  0.1398  0.1376  0.1376  0.1441  0.1501  0.1559  0.1442  0.1663  0.1663  0.1648  0.1637  0.1601  0.1540  0.1378  0.1386  0.1380  0.1440  0.1439  0.1410  0.1403  0.1359  0.1353  0.1354  0.1358  0.1366  0.1350  0.1421  0.1418  0.1418  0.1390  0.1575  0.1391  0.1397  0.1393  0.1394  0.0246  0.0290  0.0290  0.0246  0.0246  0.0246  0.0232  0.0232  0.0232  0.0232  0.0232  0.0232  0.0232  0.0232  0.0163  0.0163  0.0000  0.0000  0.0000  0.0013  0.0013  0.0000  0.0000  0.0000  0.0000  0.0000  0.0000  0.0000  0.0000  0.0000  0.0000  0.0000  0.0000  0.0000  0.0000  0.0000  0.0000  0.0000  0.0000  0.0000  0.0000  0.0000  0.0000  0.0000  0.0000  0.0000  0.0000  0.0000  0.0000  0.0000  0.0000  0.0000  0.0000  0.0000  0.0000  0.0000  0.0000  0.0000  0.0000  0.0000  0.0000  0.0000  0.0000  0.0000  0.0000  0.0000  0.0000  0.0000  0.0000  0.0000  0.0000  0.0000  0.0000  0.0000  0.0000  0.0000  0.0000  0.0000  0.0000  0.0000  0.0000  0.0013  0.0013  0.0013  0.0013  0.0013  0.0013  0.0013  0.0000  0.0000  0.0000  0.0000  0.0000  0.0000  0.0000  0.0000  0.0000  0.0000  0.0000  0.0000  0.0000  0.0000  0.0000  0.0000  0.0000  0.0000  0.0000  0.0000  0.0000  0.0000  0.0000  0.0000  0.0000  0.0000  0.0000  0.0000  0.0000  0.0000  0.0000  0.0000  0.0000  0.0000  0.0000  0.0000  0.0000  0.0000  0.0000  0.0000  0.0000  0.0000  0.0000  0.0000  0.0000  0.0000  0.0000  0.0000  0.0000  0.0000  0.0000  0.0000  0.0000  0.0000  0.0000  0.0000
MFP4__GCA_000757175.1   0.2022  0.1599  0.1463  0.1463  0.1463  0.1350  0.1394  0.1590  0.1222  0.1183  0.1381  0.1514  0.1203  0.1200  0.1484  0.1437  0.1437  0.1742  0.1518  0.1517  0.1508  0.1694  0.1694  0.1695  0.1633  0.1424  0.1398  0.1393  0.1372  0.1372  0.1436  0.1496  0.1554  0.1438  0.1657  0.1657  0.1645  0.1631  0.1596  0.1538  0.1376  0.1381  0.1375  0.1436  0.1435  0.1407  0.1399  0.1356  0.1350  0.1351  0.1355  0.1367  0.1346  0.1417  0.1414  0.1414  0.1389  0.1572  0.1390  0.1393  0.1392  0.1393  0.0246  0.0290  0.0290  0.0246  0.0246  0.0246  0.0232  0.0232  0.0232  0.0232  0.0232  0.0232  0.0232  0.0232  0.0163  0.0163  0.0000  0.0000  0.0000  0.0013  0.0013  0.0000  0.0000  0.0000  0.0000  0.0000  0.0000  0.0000  0.0000  0.0000  0.0000  0.0000  0.0000  0.0000  0.0000  0.0000  0.0000  0.0000  0.0000  0.0000  0.0000  0.0000  0.0000  0.0000  0.0000  0.0000  0.0000  0.0000  0.0000  0.0000  0.0000  0.0000  0.0000  0.0000  0.0000  0.0000  0.0000  0.0000  0.0000  0.0000  0.0000  0.0000  0.0000  0.0000  0.0000  0.0000  0.0000  0.0000  0.0000  0.0000  0.0000  0.0000  0.0000  0.0000  0.0000  0.0000  0.0000  0.0000  0.0000  0.0000  0.0000  0.0013  0.0013  0.0013  0.0013  0.0013  0.0013  0.0013  0.0000  0.0000  0.0000  0.0000  0.0000  0.0000  0.0000  0.0000  0.0000  0.0000  0.0000  0.0000  0.0000  0.0000  0.0000  0.0000  0.0000  0.0000  0.0000  0.0000  0.0000  0.0000  0.0000  0.0000  0.0000  0.0000  0.0000  0.0000  0.0000  0.0000  0.0000  0.0000  0.0000  0.0000  0.0000  0.0000  0.0000  0.0000  0.0000  0.0000  0.0000  0.0000  0.0000  0.0000  0.0000  0.0000  0.0000  0.0000  0.0000  0.0000  0.0000  0.0000  0.0000  0.0000  0.0000  0.0000  0.0000
MFP4__GCA_000757245.1   0.2022  0.1599  0.1463  0.1463  0.1463  0.1350  0.1394  0.1590  0.1222  0.1183  0.1381  0.1514  0.1203  0.1200  0.1484  0.1437  0.1437  0.1742  0.1518  0.1517  0.1508  0.1694  0.1694  0.1695  0.1633  0.1424  0.1398  0.1393  0.1372  0.1372  0.1436  0.1496  0.1554  0.1438  0.1657  0.1657  0.1645  0.1631  0.1596  0.1538  0.1376  0.1381  0.1375  0.1436  0.1435  0.1407  0.1399  0.1356  0.1350  0.1351  0.1355  0.1367  0.1346  0.1417  0.1414  0.1414  0.1389  0.1572  0.1390  0.1393  0.1392  0.1393  0.0246  0.0290  0.0290  0.0246  0.0246  0.0246  0.0232  0.0232  0.0232  0.0232  0.0232  0.0232  0.0232  0.0232  0.0163  0.0163  0.0000  0.0000  0.0000  0.0013  0.0013  0.0000  0.0000  0.0000  0.0000  0.0000  0.0000  0.0000  0.0000  0.0000  0.0000  0.0000  0.0000  0.0000  0.0000  0.0000  0.0000  0.0000  0.0000  0.0000  0.0000  0.0000  0.0000  0.0000  0.0000  0.0000  0.0000  0.0000  0.0000  0.0000  0.0000  0.0000  0.0000  0.0000  0.0000  0.0000  0.0000  0.0000  0.0000  0.0000  0.0000  0.0000  0.0000  0.0000  0.0000  0.0000  0.0000  0.0000  0.0000  0.0000  0.0000  0.0000  0.0000  0.0000  0.0000  0.0000  0.0000  0.0000  0.0000  0.0000  0.0000  0.0013  0.0013  0.0013  0.0013  0.0013  0.0013  0.0013  0.0000  0.0000  0.0000  0.0000  0.0000  0.0000  0.0000  0.0000  0.0000  0.0000  0.0000  0.0000  0.0000  0.0000  0.0000  0.0000  0.0000  0.0000  0.0000  0.0000  0.0000  0.0000  0.0000  0.0000  0.0000  0.0000  0.0000  0.0000  0.0000  0.0000  0.0000  0.0000  0.0000  0.0000  0.0000  0.0000  0.0000  0.0000  0.0000  0.0000  0.0000  0.0000  0.0000  0.0000  0.0000  0.0000  0.0000  0.0000  0.0000  0.0000  0.0000  0.0000  0.0000  0.0000  0.0000  0.0000  0.0000  0.0000
MFP4__GCA_000757315.2   0.2020  0.1598  0.1463  0.1463  0.1463  0.1349  0.1393  0.1588  0.1221  0.1182  0.1381  0.1512  0.1203  0.1199  0.1484  0.1437  0.1437  0.1742  0.1517  0.1516  0.1507  0.1694  0.1694  0.1695  0.1633  0.1424  0.1397  0.1392  0.1371  0.1371  0.1436  0.1495  0.1554  0.1437  0.1660  0.1660  0.1644  0.1630  0.1595  0.1540  0.1378  0.1383  0.1377  0.1437  0.1436  0.1408  0.1400  0.1357  0.1350  0.1352  0.1355  0.1368  0.1347  0.1418  0.1416  0.1416  0.1390  0.1575  0.1391  0.1395  0.1393  0.1394  0.0246  0.0290  0.0290  0.0246  0.0246  0.0246  0.0232  0.0232  0.0232  0.0232  0.0232  0.0232  0.0232  0.0232  0.0163  0.0163  0.0000  0.0000  0.0000  0.0013  0.0013  0.0000  0.0000  0.0000  0.0000  0.0000  0.0000  0.0000  0.0000  0.0000  0.0000  0.0000  0.0000  0.0000  0.0000  0.0000  0.0000  0.0000  0.0000  0.0000  0.0000  0.0000  0.0000  0.0000  0.0000  0.0000  0.0000  0.0000  0.0000  0.0000  0.0000  0.0000  0.0000  0.0000  0.0000  0.0000  0.0000  0.0000  0.0000  0.0000  0.0000  0.0000  0.0000  0.0000  0.0000  0.0000  0.0000  0.0000  0.0000  0.0000  0.0000  0.0000  0.0000  0.0000  0.0000  0.0000  0.0000  0.0000  0.0000  0.0000  0.0000  0.0013  0.0013  0.0013  0.0013  0.0013  0.0013  0.0013  0.0000  0.0000  0.0000  0.0000  0.0000  0.0000  0.0000  0.0000  0.0000  0.0000  0.0000  0.0000  0.0000  0.0000  0.0000  0.0000  0.0000  0.0000  0.0000  0.0000  0.0000  0.0000  0.0000  0.0000  0.0000  0.0000  0.0000  0.0000  0.0000  0.0000  0.0000  0.0000  0.0000  0.0000  0.0000  0.0000  0.0000  0.0000  0.0000  0.0000  0.0000  0.0000  0.0000  0.0000  0.0000  0.0000  0.0000  0.0000  0.0000  0.0000  0.0000  0.0000  0.0000  0.0000  0.0000  0.0000  0.0000  0.0000  0.0000
MFP4__GCA_000757325.1   0.2022  0.1599  0.1463  0.1463  0.1463  0.1350  0.1394  0.1590  0.1222  0.1183  0.1381  0.1514  0.1203  0.1200  0.1484  0.1437  0.1437  0.1742  0.1518  0.1517  0.1508  0.1694  0.1694  0.1695  0.1633  0.1424  0.1398  0.1393  0.1372  0.1372  0.1436  0.1496  0.1554  0.1438  0.1657  0.1657  0.1645  0.1631  0.1596  0.1538  0.1376  0.1381  0.1375  0.1436  0.1435  0.1407  0.1399  0.1356  0.1350  0.1351  0.1355  0.1367  0.1346  0.1417  0.1414  0.1414  0.1389  0.1572  0.1390  0.1393  0.1392  0.1393  0.0246  0.0290  0.0290  0.0246  0.0246  0.0246  0.0232  0.0232  0.0232  0.0232  0.0232  0.0232  0.0232  0.0232  0.0163  0.0163  0.0000  0.0000  0.0000  0.0013  0.0013  0.0000  0.0000  0.0000  0.0000  0.0000  0.0000  0.0000  0.0000  0.0000  0.0000  0.0000  0.0000  0.0000  0.0000  0.0000  0.0000  0.0000  0.0000  0.0000  0.0000  0.0000  0.0000  0.0000  0.0000  0.0000  0.0000  0.0000  0.0000  0.0000  0.0000  0.0000  0.0000  0.0000  0.0000  0.0000  0.0000  0.0000  0.0000  0.0000  0.0000  0.0000  0.0000  0.0000  0.0000  0.0000  0.0000  0.0000  0.0000  0.0000  0.0000  0.0000  0.0000  0.0000  0.0000  0.0000  0.0000  0.0000  0.0000  0.0000  0.0000  0.0013  0.0013  0.0013  0.0013  0.0013  0.0013  0.0013  0.0000  0.0000  0.0000  0.0000  0.0000  0.0000  0.0000  0.0000  0.0000  0.0000  0.0000  0.0000  0.0000  0.0000  0.0000  0.0000  0.0000  0.0000  0.0000  0.0000  0.0000  0.0000  0.0000  0.0000  0.0000  0.0000  0.0000  0.0000  0.0000  0.0000  0.0000  0.0000  0.0000  0.0000  0.0000  0.0000  0.0000  0.0000  0.0000  0.0000  0.0000  0.0000  0.0000  0.0000  0.0000  0.0000  0.0000  0.0000  0.0000  0.0000  0.0000  0.0000  0.0000  0.0000  0.0000  0.0000  0.0000  0.0000  0.0000  0.0000
MFP4__GCA_000762285.1   0.2020  0.1598  0.1463  0.1463  0.1463  0.1349  0.1393  0.1588  0.1221  0.1182  0.1381  0.1512  0.1203  0.1199  0.1484  0.1437  0.1437  0.1742  0.1517  0.1516  0.1507  0.1694  0.1694  0.1695  0.1633  0.1424  0.1397  0.1392  0.1371  0.1371  0.1436  0.1495  0.1554  0.1437  0.1660  0.1660  0.1644  0.1630  0.1595  0.1540  0.1378  0.1383  0.1377  0.1437  0.1436  0.1408  0.1400  0.1357  0.1350  0.1352  0.1355  0.1368  0.1347  0.1418  0.1416  0.1416  0.1390  0.1575  0.1391  0.1395  0.1393  0.1394  0.0246  0.0290  0.0290  0.0246  0.0246  0.0246  0.0232  0.0232  0.0232  0.0232  0.0232  0.0232  0.0232  0.0232  0.0163  0.0163  0.0000  0.0000  0.0000  0.0013  0.0013  0.0000  0.0000  0.0000  0.0000  0.0000  0.0000  0.0000  0.0000  0.0000  0.0000  0.0000  0.0000  0.0000  0.0000  0.0000  0.0000  0.0000  0.0000  0.0000  0.0000  0.0000  0.0000  0.0000  0.0000  0.0000  0.0000  0.0000  0.0000  0.0000  0.0000  0.0000  0.0000  0.0000  0.0000  0.0000  0.0000  0.0000  0.0000  0.0000  0.0000  0.0000  0.0000  0.0000  0.0000  0.0000  0.0000  0.0000  0.0000  0.0000  0.0000  0.0000  0.0000  0.0000  0.0000  0.0000  0.0000  0.0000  0.0000  0.0000  0.0000  0.0013  0.0013  0.0013  0.0013  0.0013  0.0013  0.0013  0.0000  0.0000  0.0000  0.0000  0.0000  0.0000  0.0000  0.0000  0.0000  0.0000  0.0000  0.0000  0.0000  0.0000  0.0000  0.0000  0.0000  0.0000  0.0000  0.0000  0.0000  0.0000  0.0000  0.0000  0.0000  0.0000  0.0000  0.0000  0.0000  0.0000  0.0000  0.0000  0.0000  0.0000  0.0000  0.0000  0.0000  0.0000  0.0000  0.0000  0.0000  0.0000  0.0000  0.0000  0.0000  0.0000  0.0000  0.0000  0.0000  0.0000  0.0000  0.0000  0.0000  0.0000  0.0000  0.0000  0.0000  0.0000  0.0000  0.0000  0.0000
MFP4__GCA_000770435.1   0.2022  0.1599  0.1463  0.1463  0.1463  0.1350  0.1394  0.1590  0.1222  0.1183  0.1381  0.1514  0.1203  0.1200  0.1484  0.1437  0.1437  0.1742  0.1518  0.1517  0.1508  0.1694  0.1694  0.1695  0.1633  0.1424  0.1398  0.1393  0.1372  0.1372  0.1436  0.1496  0.1554  0.1438  0.1657  0.1657  0.1645  0.1631  0.1596  0.1538  0.1376  0.1381  0.1375  0.1436  0.1435  0.1407  0.1399  0.1356  0.1350  0.1351  0.1355  0.1367  0.1346  0.1417  0.1414  0.1414  0.1389  0.1572  0.1390  0.1393  0.1392  0.1393  0.0246  0.0290  0.0290  0.0246  0.0246  0.0246  0.0232  0.0232  0.0232  0.0232  0.0232  0.0232  0.0232  0.0232  0.0163  0.0163  0.0000  0.0000  0.0000  0.0013  0.0013  0.0000  0.0000  0.0000  0.0000  0.0000  0.0000  0.0000  0.0000  0.0000  0.0000  0.0000  0.0000  0.0000  0.0000  0.0000  0.0000  0.0000  0.0000  0.0000  0.0000  0.0000  0.0000  0.0000  0.0000  0.0000  0.0000  0.0000  0.0000  0.0000  0.0000  0.0000  0.0000  0.0000  0.0000  0.0000  0.0000  0.0000  0.0000  0.0000  0.0000  0.0000  0.0000  0.0000  0.0000  0.0000  0.0000  0.0000  0.0000  0.0000  0.0000  0.0000  0.0000  0.0000  0.0000  0.0000  0.0000  0.0000  0.0000  0.0000  0.0000  0.0013  0.0013  0.0013  0.0013  0.0013  0.0013  0.0013  0.0000  0.0000  0.0000  0.0000  0.0000  0.0000  0.0000  0.0000  0.0000  0.0000  0.0000  0.0000  0.0000  0.0000  0.0000  0.0000  0.0000  0.0000  0.0000  0.0000  0.0000  0.0000  0.0000  0.0000  0.0000  0.0000  0.0000  0.0000  0.0000  0.0000  0.0000  0.0000  0.0000  0.0000  0.0000  0.0000  0.0000  0.0000  0.0000  0.0000  0.0000  0.0000  0.0000  0.0000  0.0000  0.0000  0.0000  0.0000  0.0000  0.0000  0.0000  0.0000  0.0000  0.0000  0.0000  0.0000  0.0000  0.0000  0.0000  0.0000  0.0000  0.0000
MFP4__GCA_000770455.1   0.2022  0.1599  0.1463  0.1463  0.1463  0.1350  0.1394  0.1590  0.1222  0.1183  0.1381  0.1514  0.1203  0.1200  0.1484  0.1437  0.1437  0.1742  0.1518  0.1517  0.1508  0.1694  0.1694  0.1695  0.1633  0.1424  0.1398  0.1393  0.1372  0.1372  0.1436  0.1496  0.1554  0.1438  0.1657  0.1657  0.1645  0.1631  0.1596  0.1538  0.1376  0.1381  0.1375  0.1436  0.1435  0.1407  0.1399  0.1356  0.1350  0.1351  0.1355  0.1367  0.1346  0.1417  0.1414  0.1414  0.1389  0.1572  0.1390  0.1393  0.1392  0.1393  0.0246  0.0290  0.0290  0.0246  0.0246  0.0246  0.0232  0.0232  0.0232  0.0232  0.0232  0.0232  0.0232  0.0232  0.0163  0.0163  0.0000  0.0000  0.0000  0.0013  0.0013  0.0000  0.0000  0.0000  0.0000  0.0000  0.0000  0.0000  0.0000  0.0000  0.0000  0.0000  0.0000  0.0000  0.0000  0.0000  0.0000  0.0000  0.0000  0.0000  0.0000  0.0000  0.0000  0.0000  0.0000  0.0000  0.0000  0.0000  0.0000  0.0000  0.0000  0.0000  0.0000  0.0000  0.0000  0.0000  0.0000  0.0000  0.0000  0.0000  0.0000  0.0000  0.0000  0.0000  0.0000  0.0000  0.0000  0.0000  0.0000  0.0000  0.0000  0.0000  0.0000  0.0000  0.0000  0.0000  0.0000  0.0000  0.0000  0.0000  0.0000  0.0013  0.0013  0.0013  0.0013  0.0013  0.0013  0.0013  0.0000  0.0000  0.0000  0.0000  0.0000  0.0000  0.0000  0.0000  0.0000  0.0000  0.0000  0.0000  0.0000  0.0000  0.0000  0.0000  0.0000  0.0000  0.0000  0.0000  0.0000  0.0000  0.0000  0.0000  0.0000  0.0000  0.0000  0.0000  0.0000  0.0000  0.0000  0.0000  0.0000  0.0000  0.0000  0.0000  0.0000  0.0000  0.0000  0.0000  0.0000  0.0000  0.0000  0.0000  0.0000  0.0000  0.0000  0.0000  0.0000  0.0000  0.0000  0.0000  0.0000  0.0000  0.0000  0.0000  0.0000  0.0000  0.0000  0.0000  0.0000  0.0000  0.0000
MFP4__GCA_000770475.1   0.2022  0.1599  0.1463  0.1463  0.1463  0.1350  0.1394  0.1590  0.1222  0.1183  0.1381  0.1514  0.1203  0.1200  0.1484  0.1437  0.1437  0.1742  0.1518  0.1517  0.1508  0.1694  0.1694  0.1695  0.1633  0.1424  0.1398  0.1393  0.1372  0.1372  0.1436  0.1496  0.1554  0.1438  0.1657  0.1657  0.1645  0.1631  0.1596  0.1538  0.1376  0.1381  0.1375  0.1436  0.1435  0.1407  0.1399  0.1356  0.1350  0.1351  0.1355  0.1367  0.1346  0.1417  0.1414  0.1414  0.1389  0.1572  0.1390  0.1393  0.1392  0.1393  0.0246  0.0290  0.0290  0.0246  0.0246  0.0246  0.0232  0.0232  0.0232  0.0232  0.0232  0.0232  0.0232  0.0232  0.0163  0.0163  0.0000  0.0000  0.0000  0.0013  0.0013  0.0000  0.0000  0.0000  0.0000  0.0000  0.0000  0.0000  0.0000  0.0000  0.0000  0.0000  0.0000  0.0000  0.0000  0.0000  0.0000  0.0000  0.0000  0.0000  0.0000  0.0000  0.0000  0.0000  0.0000  0.0000  0.0000  0.0000  0.0000  0.0000  0.0000  0.0000  0.0000  0.0000  0.0000  0.0000  0.0000  0.0000  0.0000  0.0000  0.0000  0.0000  0.0000  0.0000  0.0000  0.0000  0.0000  0.0000  0.0000  0.0000  0.0000  0.0000  0.0000  0.0000  0.0000  0.0000  0.0000  0.0000  0.0000  0.0000  0.0000  0.0013  0.0013  0.0013  0.0013  0.0013  0.0013  0.0013  0.0000  0.0000  0.0000  0.0000  0.0000  0.0000  0.0000  0.0000  0.0000  0.0000  0.0000  0.0000  0.0000  0.0000  0.0000  0.0000  0.0000  0.0000  0.0000  0.0000  0.0000  0.0000  0.0000  0.0000  0.0000  0.0000  0.0000  0.0000  0.0000  0.0000  0.0000  0.0000  0.0000  0.0000  0.0000  0.0000  0.0000  0.0000  0.0000  0.0000  0.0000  0.0000  0.0000  0.0000  0.0000  0.0000  0.0000  0.0000  0.0000  0.0000  0.0000  0.0000  0.0000  0.0000  0.0000  0.0000  0.0000  0.0000  0.0000  0.0000  0.0000  0.0000  0.0000  0.0000
MFP4__GCA_000770495.1   0.2022  0.1599  0.1463  0.1463  0.1463  0.1350  0.1394  0.1590  0.1222  0.1183  0.1381  0.1514  0.1203  0.1200  0.1484  0.1437  0.1437  0.1742  0.1518  0.1517  0.1508  0.1694  0.1694  0.1695  0.1633  0.1424  0.1398  0.1393  0.1372  0.1372  0.1436  0.1496  0.1554  0.1438  0.1657  0.1657  0.1645  0.1631  0.1596  0.1538  0.1376  0.1381  0.1375  0.1436  0.1435  0.1407  0.1399  0.1356  0.1350  0.1351  0.1355  0.1367  0.1346  0.1417  0.1414  0.1414  0.1389  0.1572  0.1390  0.1393  0.1392  0.1393  0.0246  0.0290  0.0290  0.0246  0.0246  0.0246  0.0232  0.0232  0.0232  0.0232  0.0232  0.0232  0.0232  0.0232  0.0163  0.0163  0.0000  0.0000  0.0000  0.0013  0.0013  0.0000  0.0000  0.0000  0.0000  0.0000  0.0000  0.0000  0.0000  0.0000  0.0000  0.0000  0.0000  0.0000  0.0000  0.0000  0.0000  0.0000  0.0000  0.0000  0.0000  0.0000  0.0000  0.0000  0.0000  0.0000  0.0000  0.0000  0.0000  0.0000  0.0000  0.0000  0.0000  0.0000  0.0000  0.0000  0.0000  0.0000  0.0000  0.0000  0.0000  0.0000  0.0000  0.0000  0.0000  0.0000  0.0000  0.0000  0.0000  0.0000  0.0000  0.0000  0.0000  0.0000  0.0000  0.0000  0.0000  0.0000  0.0000  0.0000  0.0000  0.0013  0.0013  0.0013  0.0013  0.0013  0.0013  0.0013  0.0000  0.0000  0.0000  0.0000  0.0000  0.0000  0.0000  0.0000  0.0000  0.0000  0.0000  0.0000  0.0000  0.0000  0.0000  0.0000  0.0000  0.0000  0.0000  0.0000  0.0000  0.0000  0.0000  0.0000  0.0000  0.0000  0.0000  0.0000  0.0000  0.0000  0.0000  0.0000  0.0000  0.0000  0.0000  0.0000  0.0000  0.0000  0.0000  0.0000  0.0000  0.0000  0.0000  0.0000  0.0000  0.0000  0.0000  0.0000  0.0000  0.0000  0.0000  0.0000  0.0000  0.0000  0.0000  0.0000  0.0000  0.0000  0.0000  0.0000  0.0000  0.0000  0.0000  0.0000  0.0000
MFP4__GCA_000770535.1   0.2022  0.1599  0.1463  0.1463  0.1463  0.1350  0.1394  0.1590  0.1222  0.1183  0.1381  0.1514  0.1203  0.1200  0.1484  0.1437  0.1437  0.1742  0.1518  0.1517  0.1508  0.1694  0.1694  0.1695  0.1633  0.1424  0.1398  0.1393  0.1372  0.1372  0.1436  0.1496  0.1554  0.1438  0.1657  0.1657  0.1645  0.1631  0.1596  0.1538  0.1376  0.1381  0.1375  0.1436  0.1435  0.1407  0.1399  0.1356  0.1350  0.1351  0.1355  0.1367  0.1346  0.1417  0.1414  0.1414  0.1389  0.1572  0.1390  0.1393  0.1392  0.1393  0.0246  0.0290  0.0290  0.0246  0.0246  0.0246  0.0232  0.0232  0.0232  0.0232  0.0232  0.0232  0.0232  0.0232  0.0163  0.0163  0.0000  0.0000  0.0000  0.0013  0.0013  0.0000  0.0000  0.0000  0.0000  0.0000  0.0000  0.0000  0.0000  0.0000  0.0000  0.0000  0.0000  0.0000  0.0000  0.0000  0.0000  0.0000  0.0000  0.0000  0.0000  0.0000  0.0000  0.0000  0.0000  0.0000  0.0000  0.0000  0.0000  0.0000  0.0000  0.0000  0.0000  0.0000  0.0000  0.0000  0.0000  0.0000  0.0000  0.0000  0.0000  0.0000  0.0000  0.0000  0.0000  0.0000  0.0000  0.0000  0.0000  0.0000  0.0000  0.0000  0.0000  0.0000  0.0000  0.0000  0.0000  0.0000  0.0000  0.0000  0.0000  0.0013  0.0013  0.0013  0.0013  0.0013  0.0013  0.0013  0.0000  0.0000  0.0000  0.0000  0.0000  0.0000  0.0000  0.0000  0.0000  0.0000  0.0000  0.0000  0.0000  0.0000  0.0000  0.0000  0.0000  0.0000  0.0000  0.0000  0.0000  0.0000  0.0000  0.0000  0.0000  0.0000  0.0000  0.0000  0.0000  0.0000  0.0000  0.0000  0.0000  0.0000  0.0000  0.0000  0.0000  0.0000  0.0000  0.0000  0.0000  0.0000  0.0000  0.0000  0.0000  0.0000  0.0000  0.0000  0.0000  0.0000  0.0000  0.0000  0.0000  0.0000  0.0000  0.0000  0.0000  0.0000  0.0000  0.0000  0.0000  0.0000  0.0000  0.0000  0.0000  0.0000
MFP4__GCA_000773305.1   0.2023  0.1598  0.1464  0.1464  0.1464  0.1350  0.1393  0.1588  0.1223  0.1183  0.1382  0.1512  0.1204  0.1201  0.1482  0.1438  0.1438  0.1741  0.1519  0.1518  0.1509  0.1692  0.1692  0.1693  0.1633  0.1425  0.1399  0.1394  0.1373  0.1373  0.1437  0.1497  0.1555  0.1438  0.1658  0.1658  0.1644  0.1633  0.1597  0.1537  0.1377  0.1383  0.1377  0.1437  0.1436  0.1408  0.1400  0.1357  0.1351  0.1352  0.1356  0.1369  0.1348  0.1417  0.1415  0.1415  0.1388  0.1571  0.1389  0.1394  0.1393  0.1394  0.0246  0.0290  0.0290  0.0246  0.0246  0.0246  0.0232  0.0232  0.0232  0.0232  0.0232  0.0232  0.0232  0.0232  0.0163  0.0163  0.0000  0.0000  0.0000  0.0013  0.0013  0.0000  0.0000  0.0000  0.0000  0.0000  0.0000  0.0000  0.0000  0.0000  0.0000  0.0000  0.0000  0.0000  0.0000  0.0000  0.0000  0.0000  0.0000  0.0000  0.0000  0.0000  0.0000  0.0000  0.0000  0.0000  0.0000  0.0000  0.0000  0.0000  0.0000  0.0000  0.0000  0.0000  0.0000  0.0000  0.0000  0.0000  0.0000  0.0000  0.0000  0.0000  0.0000  0.0000  0.0000  0.0000  0.0000  0.0000  0.0000  0.0000  0.0000  0.0000  0.0000  0.0000  0.0000  0.0000  0.0000  0.0000  0.0000  0.0000  0.0000  0.0013  0.0013  0.0013  0.0013  0.0013  0.0013  0.0013  0.0000  0.0000  0.0000  0.0000  0.0000  0.0000  0.0000  0.0000  0.0000  0.0000  0.0000  0.0000  0.0000  0.0000  0.0000  0.0000  0.0000  0.0000  0.0000  0.0000  0.0000  0.0000  0.0000  0.0000  0.0000  0.0000  0.0000  0.0000  0.0000  0.0000  0.0000  0.0000  0.0000  0.0000  0.0000  0.0000  0.0000  0.0000  0.0000  0.0000  0.0000  0.0000  0.0000  0.0000  0.0000  0.0000  0.0000  0.0000  0.0000  0.0000  0.0000  0.0000  0.0000  0.0000  0.0000  0.0000  0.0000  0.0000  0.0000  0.0000  0.0000  0.0000  0.0000  0.0000  0.0000  0.0000  0.0000
MFP4__GCA_000773345.1   0.2020  0.1598  0.1462  0.1462  0.1462  0.1349  0.1393  0.1588  0.1221  0.1181  0.1379  0.1512  0.1202  0.1199  0.1484  0.1435  0.1435  0.1741  0.1517  0.1516  0.1507  0.1692  0.1692  0.1693  0.1632  0.1423  0.1397  0.1392  0.1371  0.1371  0.1436  0.1495  0.1555  0.1437  0.1656  0.1656  0.1644  0.1630  0.1594  0.1537  0.1375  0.1380  0.1374  0.1435  0.1434  0.1406  0.1398  0.1355  0.1349  0.1350  0.1354  0.1366  0.1345  0.1415  0.1413  0.1413  0.1390  0.1571  0.1389  0.1392  0.1391  0.1392  0.0246  0.0290  0.0290  0.0246  0.0246  0.0246  0.0232  0.0232  0.0232  0.0232  0.0232  0.0232  0.0232  0.0232  0.0163  0.0163  0.0000  0.0000  0.0000  0.0013  0.0013  0.0000  0.0000  0.0000  0.0000  0.0000  0.0000  0.0000  0.0000  0.0000  0.0000  0.0000  0.0000  0.0000  0.0000  0.0000  0.0000  0.0000  0.0000  0.0000  0.0000  0.0000  0.0000  0.0000  0.0000  0.0000  0.0000  0.0000  0.0000  0.0000  0.0000  0.0000  0.0000  0.0000  0.0000  0.0000  0.0000  0.0000  0.0000  0.0000  0.0000  0.0000  0.0000  0.0000  0.0000  0.0000  0.0000  0.0000  0.0000  0.0000  0.0000  0.0000  0.0000  0.0000  0.0000  0.0000  0.0000  0.0000  0.0000  0.0000  0.0000  0.0013  0.0013  0.0013  0.0013  0.0013  0.0013  0.0013  0.0000  0.0000  0.0000  0.0000  0.0000  0.0000  0.0000  0.0000  0.0000  0.0000  0.0000  0.0000  0.0000  0.0000  0.0000  0.0000  0.0000  0.0000  0.0000  0.0000  0.0000  0.0000  0.0000  0.0000  0.0000  0.0000  0.0000  0.0000  0.0000  0.0000  0.0000  0.0000  0.0000  0.0000  0.0000  0.0000  0.0000  0.0000  0.0000  0.0000  0.0000  0.0000  0.0000  0.0000  0.0000  0.0000  0.0000  0.0000  0.0000  0.0000  0.0000  0.0000  0.0000  0.0000  0.0000  0.0000  0.0000  0.0000  0.0000  0.0000  0.0000  0.0000  0.0000  0.0000  0.0000  0.0000  0.0000  0.0000
MFP4__GCA_000774175.1   0.2023  0.1600  0.1464  0.1464  0.1464  0.1349  0.1392  0.1592  0.1223  0.1184  0.1380  0.1515  0.1204  0.1201  0.1482  0.1435  0.1435  0.1743  0.1519  0.1518  0.1509  0.1694  0.1694  0.1695  0.1632  0.1423  0.1397  0.1392  0.1371  0.1371  0.1436  0.1495  0.1552  0.1439  0.1658  0.1659  0.1646  0.1630  0.1597  0.1537  0.1375  0.1380  0.1374  0.1437  0.1436  0.1408  0.1400  0.1357  0.1351  0.1352  0.1356  0.1369  0.1348  0.1415  0.1413  0.1413  0.1388  0.1571  0.1389  0.1392  0.1391  0.1392  0.0246  0.0290  0.0290  0.0246  0.0246  0.0246  0.0232  0.0232  0.0232  0.0232  0.0232  0.0232  0.0232  0.0232  0.0163  0.0163  0.0000  0.0000  0.0000  0.0013  0.0013  0.0000  0.0000  0.0000  0.0000  0.0000  0.0000  0.0000  0.0000  0.0000  0.0000  0.0000  0.0000  0.0000  0.0000  0.0000  0.0000  0.0000  0.0000  0.0000  0.0000  0.0000  0.0000  0.0000  0.0000  0.0000  0.0000  0.0000  0.0000  0.0000  0.0000  0.0000  0.0000  0.0000  0.0000  0.0000  0.0000  0.0000  0.0000  0.0000  0.0000  0.0000  0.0000  0.0000  0.0000  0.0000  0.0000  0.0000  0.0000  0.0000  0.0000  0.0000  0.0000  0.0000  0.0000  0.0000  0.0000  0.0000  0.0000  0.0000  0.0000  0.0013  0.0013  0.0013  0.0013  0.0013  0.0013  0.0013  0.0000  0.0000  0.0000  0.0000  0.0000  0.0000  0.0000  0.0000  0.0000  0.0000  0.0000  0.0000  0.0000  0.0000  0.0000  0.0000  0.0000  0.0000  0.0000  0.0000  0.0000  0.0000  0.0000  0.0000  0.0000  0.0000  0.0000  0.0000  0.0000  0.0000  0.0000  0.0000  0.0000  0.0000  0.0000  0.0000  0.0000  0.0000  0.0000  0.0000  0.0000  0.0000  0.0000  0.0000  0.0000  0.0000  0.0000  0.0000  0.0000  0.0000  0.0000  0.0000  0.0000  0.0000  0.0000  0.0000  0.0000  0.0000  0.0000  0.0000  0.0000  0.0000  0.0000  0.0000  0.0000  0.0000  0.0000  0.0000  0.0000
MFP4__GCA_000774185.1   0.2023  0.1600  0.1464  0.1464  0.1464  0.1351  0.1395  0.1592  0.1223  0.1184  0.1382  0.1515  0.1204  0.1201  0.1483  0.1438  0.1438  0.1743  0.1519  0.1518  0.1509  0.1696  0.1696  0.1697  0.1634  0.1425  0.1399  0.1394  0.1373  0.1373  0.1437  0.1497  0.1555  0.1438  0.1658  0.1659  0.1646  0.1632  0.1597  0.1539  0.1377  0.1383  0.1377  0.1437  0.1436  0.1408  0.1400  0.1357  0.1351  0.1352  0.1356  0.1366  0.1348  0.1418  0.1415  0.1415  0.1390  0.1574  0.1391  0.1394  0.1391  0.1392  0.0246  0.0290  0.0290  0.0246  0.0246  0.0246  0.0232  0.0232  0.0232  0.0232  0.0232  0.0232  0.0232  0.0232  0.0163  0.0163  0.0000  0.0000  0.0000  0.0013  0.0013  0.0000  0.0000  0.0000  0.0000  0.0000  0.0000  0.0000  0.0000  0.0000  0.0000  0.0000  0.0000  0.0000  0.0000  0.0000  0.0000  0.0000  0.0000  0.0000  0.0000  0.0000  0.0000  0.0000  0.0000  0.0000  0.0000  0.0000  0.0000  0.0000  0.0000  0.0000  0.0000  0.0000  0.0000  0.0000  0.0000  0.0000  0.0000  0.0000  0.0000  0.0000  0.0000  0.0000  0.0000  0.0000  0.0000  0.0000  0.0000  0.0000  0.0000  0.0000  0.0000  0.0000  0.0000  0.0000  0.0000  0.0000  0.0000  0.0000  0.0000  0.0013  0.0013  0.0013  0.0013  0.0013  0.0013  0.0013  0.0000  0.0000  0.0000  0.0000  0.0000  0.0000  0.0000  0.0000  0.0000  0.0000  0.0000  0.0000  0.0000  0.0000  0.0000  0.0000  0.0000  0.0000  0.0000  0.0000  0.0000  0.0000  0.0000  0.0000  0.0000  0.0000  0.0000  0.0000  0.0000  0.0000  0.0000  0.0000  0.0000  0.0000  0.0000  0.0000  0.0000  0.0000  0.0000  0.0000  0.0000  0.0000  0.0000  0.0000  0.0000  0.0000  0.0000  0.0000  0.0000  0.0000  0.0000  0.0000  0.0000  0.0000  0.0000  0.0000  0.0000  0.0000  0.0000  0.0000  0.0000  0.0000  0.0000  0.0000  0.0000  0.0000  0.0000  0.0000  0.0000  0.0000
MFP4__GCA_000774245.1   0.2025  0.1600  0.1466  0.1466  0.1466  0.1350  0.1392  0.1592  0.1225  0.1186  0.1382  0.1515  0.1206  0.1203  0.1480  0.1438  0.1438  0.1743  0.1521  0.1520  0.1511  0.1694  0.1694  0.1695  0.1633  0.1425  0.1399  0.1394  0.1372  0.1372  0.1437  0.1497  0.1555  0.1440  0.1661  0.1661  0.1646  0.1632  0.1600  0.1537  0.1377  0.1383  0.1377  0.1440  0.1439  0.1410  0.1403  0.1359  0.1353  0.1354  0.1358  0.1369  0.1350  0.1418  0.1415  0.1415  0.1388  0.1571  0.1389  0.1394  0.1391  0.1392  0.0246  0.0290  0.0290  0.0246  0.0246  0.0246  0.0232  0.0232  0.0232  0.0232  0.0232  0.0232  0.0232  0.0232  0.0163  0.0163  0.0000  0.0000  0.0000  0.0013  0.0013  0.0000  0.0000  0.0000  0.0000  0.0000  0.0000  0.0000  0.0000  0.0000  0.0000  0.0000  0.0000  0.0000  0.0000  0.0000  0.0000  0.0000  0.0000  0.0000  0.0000  0.0000  0.0000  0.0000  0.0000  0.0000  0.0000  0.0000  0.0000  0.0000  0.0000  0.0000  0.0000  0.0000  0.0000  0.0000  0.0000  0.0000  0.0000  0.0000  0.0000  0.0000  0.0000  0.0000  0.0000  0.0000  0.0000  0.0000  0.0000  0.0000  0.0000  0.0000  0.0000  0.0000  0.0000  0.0000  0.0000  0.0000  0.0000  0.0000  0.0000  0.0013  0.0013  0.0013  0.0013  0.0013  0.0013  0.0013  0.0000  0.0000  0.0000  0.0000  0.0000  0.0000  0.0000  0.0000  0.0000  0.0000  0.0000  0.0000  0.0000  0.0000  0.0000  0.0000  0.0000  0.0000  0.0000  0.0000  0.0000  0.0000  0.0000  0.0000  0.0000  0.0000  0.0000  0.0000  0.0000  0.0000  0.0000  0.0000  0.0000  0.0000  0.0000  0.0000  0.0000  0.0000  0.0000  0.0000  0.0000  0.0000  0.0000  0.0000  0.0000  0.0000  0.0000  0.0000  0.0000  0.0000  0.0000  0.0000  0.0000  0.0000  0.0000  0.0000  0.0000  0.0000  0.0000  0.0000  0.0000  0.0000  0.0000  0.0000  0.0000  0.0000  0.0000  0.0000  0.0000  0.0000  0.0000
MFP4__GCA_000774255.1   0.2025  0.1600  0.1466  0.1466  0.1466  0.1350  0.1392  0.1592  0.1225  0.1186  0.1382  0.1515  0.1206  0.1203  0.1480  0.1438  0.1438  0.1743  0.1521  0.1520  0.1511  0.1694  0.1694  0.1695  0.1633  0.1425  0.1399  0.1394  0.1372  0.1372  0.1437  0.1497  0.1555  0.1440  0.1661  0.1661  0.1646  0.1632  0.1600  0.1537  0.1377  0.1383  0.1377  0.1440  0.1439  0.1410  0.1403  0.1359  0.1353  0.1354  0.1358  0.1369  0.1350  0.1418  0.1415  0.1415  0.1388  0.1571  0.1389  0.1394  0.1391  0.1392  0.0246  0.0290  0.0290  0.0246  0.0246  0.0246  0.0232  0.0232  0.0232  0.0232  0.0232  0.0232  0.0232  0.0232  0.0163  0.0163  0.0000  0.0000  0.0000  0.0013  0.0013  0.0000  0.0000  0.0000  0.0000  0.0000  0.0000  0.0000  0.0000  0.0000  0.0000  0.0000  0.0000  0.0000  0.0000  0.0000  0.0000  0.0000  0.0000  0.0000  0.0000  0.0000  0.0000  0.0000  0.0000  0.0000  0.0000  0.0000  0.0000  0.0000  0.0000  0.0000  0.0000  0.0000  0.0000  0.0000  0.0000  0.0000  0.0000  0.0000  0.0000  0.0000  0.0000  0.0000  0.0000  0.0000  0.0000  0.0000  0.0000  0.0000  0.0000  0.0000  0.0000  0.0000  0.0000  0.0000  0.0000  0.0000  0.0000  0.0000  0.0000  0.0013  0.0013  0.0013  0.0013  0.0013  0.0013  0.0013  0.0000  0.0000  0.0000  0.0000  0.0000  0.0000  0.0000  0.0000  0.0000  0.0000  0.0000  0.0000  0.0000  0.0000  0.0000  0.0000  0.0000  0.0000  0.0000  0.0000  0.0000  0.0000  0.0000  0.0000  0.0000  0.0000  0.0000  0.0000  0.0000  0.0000  0.0000  0.0000  0.0000  0.0000  0.0000  0.0000  0.0000  0.0000  0.0000  0.0000  0.0000  0.0000  0.0000  0.0000  0.0000  0.0000  0.0000  0.0000  0.0000  0.0000  0.0000  0.0000  0.0000  0.0000  0.0000  0.0000  0.0000  0.0000  0.0000  0.0000  0.0000  0.0000  0.0000  0.0000  0.0000  0.0000  0.0000  0.0000  0.0000  0.0000  0.0000  0.0000
MFP4__GCA_000774265.1   0.2024  0.1601  0.1465  0.1465  0.1465  0.1350  0.1393  0.1594  0.1224  0.1185  0.1381  0.1517  0.1205  0.1202  0.1481  0.1437  0.1437  0.1745  0.1520  0.1519  0.1510  0.1696  0.1696  0.1697  0.1633  0.1424  0.1398  0.1393  0.1372  0.1372  0.1436  0.1496  0.1554  0.1439  0.1660  0.1660  0.1647  0.1631  0.1599  0.1538  0.1376  0.1381  0.1375  0.1439  0.1437  0.1409  0.1401  0.1358  0.1352  0.1353  0.1357  0.1367  0.1349  0.1417  0.1414  0.1414  0.1389  0.1572  0.1390  0.1393  0.1390  0.1391  0.0246  0.0290  0.0290  0.0246  0.0246  0.0246  0.0232  0.0232  0.0232  0.0232  0.0232  0.0232  0.0232  0.0232  0.0163  0.0163  0.0000  0.0000  0.0000  0.0013  0.0013  0.0000  0.0000  0.0000  0.0000  0.0000  0.0000  0.0000  0.0000  0.0000  0.0000  0.0000  0.0000  0.0000  0.0000  0.0000  0.0000  0.0000  0.0000  0.0000  0.0000  0.0000  0.0000  0.0000  0.0000  0.0000  0.0000  0.0000  0.0000  0.0000  0.0000  0.0000  0.0000  0.0000  0.0000  0.0000  0.0000  0.0000  0.0000  0.0000  0.0000  0.0000  0.0000  0.0000  0.0000  0.0000  0.0000  0.0000  0.0000  0.0000  0.0000  0.0000  0.0000  0.0000  0.0000  0.0000  0.0000  0.0000  0.0000  0.0000  0.0000  0.0013  0.0013  0.0013  0.0013  0.0013  0.0013  0.0013  0.0000  0.0000  0.0000  0.0000  0.0000  0.0000  0.0000  0.0000  0.0000  0.0000  0.0000  0.0000  0.0000  0.0000  0.0000  0.0000  0.0000  0.0000  0.0000  0.0000  0.0000  0.0000  0.0000  0.0000  0.0000  0.0000  0.0000  0.0000  0.0000  0.0000  0.0000  0.0000  0.0000  0.0000  0.0000  0.0000  0.0000  0.0000  0.0000  0.0000  0.0000  0.0000  0.0000  0.0000  0.0000  0.0000  0.0000  0.0000  0.0000  0.0000  0.0000  0.0000  0.0000  0.0000  0.0000  0.0000  0.0000  0.0000  0.0000  0.0000  0.0000  0.0000  0.0000  0.0000  0.0000  0.0000  0.0000  0.0000  0.0000  0.0000  0.0000  0.0000  0.0000
MFP4__GCA_000774275.1   0.2022  0.1599  0.1463  0.1463  0.1463  0.1350  0.1394  0.1590  0.1222  0.1182  0.1381  0.1514  0.1203  0.1200  0.1483  0.1437  0.1437  0.1742  0.1518  0.1517  0.1508  0.1694  0.1694  0.1695  0.1633  0.1423  0.1398  0.1393  0.1372  0.1372  0.1436  0.1496  0.1554  0.1438  0.1657  0.1657  0.1645  0.1632  0.1595  0.1538  0.1376  0.1381  0.1375  0.1436  0.1435  0.1407  0.1399  0.1356  0.1350  0.1351  0.1355  0.1367  0.1346  0.1416  0.1414  0.1414  0.1389  0.1572  0.1390  0.1393  0.1392  0.1393  0.0246  0.0290  0.0290  0.0246  0.0246  0.0246  0.0232  0.0232  0.0232  0.0232  0.0232  0.0232  0.0232  0.0232  0.0163  0.0163  0.0000  0.0000  0.0000  0.0013  0.0013  0.0000  0.0000  0.0000  0.0000  0.0000  0.0000  0.0000  0.0000  0.0000  0.0000  0.0000  0.0000  0.0000  0.0000  0.0000  0.0000  0.0000  0.0000  0.0000  0.0000  0.0000  0.0000  0.0000  0.0000  0.0000  0.0000  0.0000  0.0000  0.0000  0.0000  0.0000  0.0000  0.0000  0.0000  0.0000  0.0000  0.0000  0.0000  0.0000  0.0000  0.0000  0.0000  0.0000  0.0000  0.0000  0.0000  0.0000  0.0000  0.0000  0.0000  0.0000  0.0000  0.0000  0.0000  0.0000  0.0000  0.0000  0.0000  0.0000  0.0000  0.0013  0.0013  0.0013  0.0013  0.0013  0.0013  0.0013  0.0000  0.0000  0.0000  0.0000  0.0000  0.0000  0.0000  0.0000  0.0000  0.0000  0.0000  0.0000  0.0000  0.0000  0.0000  0.0000  0.0000  0.0000  0.0000  0.0000  0.0000  0.0000  0.0000  0.0000  0.0000  0.0000  0.0000  0.0000  0.0000  0.0000  0.0000  0.0000  0.0000  0.0000  0.0000  0.0000  0.0000  0.0000  0.0000  0.0000  0.0000  0.0000  0.0000  0.0000  0.0000  0.0000  0.0000  0.0000  0.0000  0.0000  0.0000  0.0000  0.0000  0.0000  0.0000  0.0000  0.0000  0.0000  0.0000  0.0000  0.0000  0.0000  0.0000  0.0000  0.0000  0.0000  0.0000  0.0000  0.0000  0.0000  0.0000  0.0000  0.0000  0.0000
MFP4__GCA_000774325.1   0.2022  0.1599  0.1463  0.1463  0.1463  0.1348  0.1391  0.1590  0.1222  0.1183  0.1379  0.1514  0.1203  0.1200  0.1482  0.1435  0.1435  0.1742  0.1520  0.1519  0.1510  0.1692  0.1692  0.1693  0.1631  0.1422  0.1396  0.1391  0.1370  0.1370  0.1435  0.1493  0.1551  0.1439  0.1660  0.1660  0.1647  0.1629  0.1596  0.1535  0.1374  0.1379  0.1373  0.1436  0.1435  0.1407  0.1399  0.1356  0.1350  0.1351  0.1355  0.1367  0.1349  0.1414  0.1413  0.1413  0.1387  0.1570  0.1390  0.1393  0.1392  0.1393  0.0246  0.0290  0.0290  0.0246  0.0246  0.0246  0.0232  0.0232  0.0232  0.0232  0.0232  0.0232  0.0232  0.0232  0.0163  0.0163  0.0000  0.0000  0.0000  0.0013  0.0013  0.0000  0.0000  0.0000  0.0000  0.0000  0.0000  0.0000  0.0000  0.0000  0.0000  0.0000  0.0000  0.0000  0.0000  0.0000  0.0000  0.0000  0.0000  0.0000  0.0000  0.0000  0.0000  0.0000  0.0000  0.0000  0.0000  0.0000  0.0000  0.0000  0.0000  0.0000  0.0000  0.0000  0.0000  0.0000  0.0000  0.0000  0.0000  0.0000  0.0000  0.0000  0.0000  0.0000  0.0000  0.0000  0.0000  0.0000  0.0000  0.0000  0.0000  0.0000  0.0000  0.0000  0.0000  0.0000  0.0000  0.0000  0.0000  0.0000  0.0000  0.0013  0.0013  0.0013  0.0013  0.0013  0.0013  0.0013  0.0000  0.0000  0.0000  0.0000  0.0000  0.0000  0.0000  0.0000  0.0000  0.0000  0.0000  0.0000  0.0000  0.0000  0.0000  0.0000  0.0000  0.0000  0.0000  0.0000  0.0000  0.0000  0.0000  0.0000  0.0000  0.0000  0.0000  0.0000  0.0000  0.0000  0.0000  0.0000  0.0000  0.0000  0.0000  0.0000  0.0000  0.0000  0.0000  0.0000  0.0000  0.0000  0.0000  0.0000  0.0000  0.0000  0.0000  0.0000  0.0000  0.0000  0.0000  0.0000  0.0000  0.0000  0.0000  0.0000  0.0000  0.0000  0.0000  0.0000  0.0000  0.0000  0.0000  0.0000  0.0000  0.0000  0.0000  0.0000  0.0000  0.0000  0.0000  0.0000  0.0000  0.0000  0.0000
MFP4__GCA_000774335.1   0.2022  0.1599  0.1463  0.1463  0.1463  0.1348  0.1391  0.1590  0.1222  0.1183  0.1379  0.1514  0.1203  0.1200  0.1482  0.1435  0.1435  0.1742  0.1520  0.1519  0.1510  0.1692  0.1692  0.1693  0.1631  0.1422  0.1396  0.1391  0.1370  0.1370  0.1435  0.1493  0.1551  0.1439  0.1660  0.1660  0.1647  0.1629  0.1596  0.1535  0.1374  0.1379  0.1373  0.1436  0.1435  0.1407  0.1399  0.1356  0.1350  0.1351  0.1355  0.1367  0.1349  0.1414  0.1413  0.1413  0.1387  0.1570  0.1390  0.1393  0.1392  0.1393  0.0246  0.0290  0.0290  0.0246  0.0246  0.0246  0.0232  0.0232  0.0232  0.0232  0.0232  0.0232  0.0232  0.0232  0.0163  0.0163  0.0000  0.0000  0.0000  0.0013  0.0013  0.0000  0.0000  0.0000  0.0000  0.0000  0.0000  0.0000  0.0000  0.0000  0.0000  0.0000  0.0000  0.0000  0.0000  0.0000  0.0000  0.0000  0.0000  0.0000  0.0000  0.0000  0.0000  0.0000  0.0000  0.0000  0.0000  0.0000  0.0000  0.0000  0.0000  0.0000  0.0000  0.0000  0.0000  0.0000  0.0000  0.0000  0.0000  0.0000  0.0000  0.0000  0.0000  0.0000  0.0000  0.0000  0.0000  0.0000  0.0000  0.0000  0.0000  0.0000  0.0000  0.0000  0.0000  0.0000  0.0000  0.0000  0.0000  0.0000  0.0000  0.0013  0.0013  0.0013  0.0013  0.0013  0.0013  0.0013  0.0000  0.0000  0.0000  0.0000  0.0000  0.0000  0.0000  0.0000  0.0000  0.0000  0.0000  0.0000  0.0000  0.0000  0.0000  0.0000  0.0000  0.0000  0.0000  0.0000  0.0000  0.0000  0.0000  0.0000  0.0000  0.0000  0.0000  0.0000  0.0000  0.0000  0.0000  0.0000  0.0000  0.0000  0.0000  0.0000  0.0000  0.0000  0.0000  0.0000  0.0000  0.0000  0.0000  0.0000  0.0000  0.0000  0.0000  0.0000  0.0000  0.0000  0.0000  0.0000  0.0000  0.0000  0.0000  0.0000  0.0000  0.0000  0.0000  0.0000  0.0000  0.0000  0.0000  0.0000  0.0000  0.0000  0.0000  0.0000  0.0000  0.0000  0.0000  0.0000  0.0000  0.0000  0.0000  0.0000
MFP4__GCA_000774385.1   0.2023  0.1600  0.1464  0.1464  0.1464  0.1349  0.1392  0.1592  0.1223  0.1184  0.1380  0.1515  0.1204  0.1201  0.1482  0.1435  0.1435  0.1743  0.1519  0.1518  0.1509  0.1694  0.1694  0.1695  0.1632  0.1423  0.1397  0.1392  0.1371  0.1371  0.1436  0.1495  0.1552  0.1439  0.1658  0.1659  0.1646  0.1630  0.1597  0.1537  0.1375  0.1380  0.1374  0.1437  0.1436  0.1408  0.1400  0.1357  0.1351  0.1352  0.1356  0.1369  0.1348  0.1415  0.1413  0.1413  0.1388  0.1571  0.1389  0.1392  0.1391  0.1392  0.0246  0.0290  0.0290  0.0246  0.0246  0.0246  0.0232  0.0232  0.0232  0.0232  0.0232  0.0232  0.0232  0.0232  0.0163  0.0163  0.0000  0.0000  0.0000  0.0013  0.0013  0.0000  0.0000  0.0000  0.0000  0.0000  0.0000  0.0000  0.0000  0.0000  0.0000  0.0000  0.0000  0.0000  0.0000  0.0000  0.0000  0.0000  0.0000  0.0000  0.0000  0.0000  0.0000  0.0000  0.0000  0.0000  0.0000  0.0000  0.0000  0.0000  0.0000  0.0000  0.0000  0.0000  0.0000  0.0000  0.0000  0.0000  0.0000  0.0000  0.0000  0.0000  0.0000  0.0000  0.0000  0.0000  0.0000  0.0000  0.0000  0.0000  0.0000  0.0000  0.0000  0.0000  0.0000  0.0000  0.0000  0.0000  0.0000  0.0000  0.0000  0.0013  0.0013  0.0013  0.0013  0.0013  0.0013  0.0013  0.0000  0.0000  0.0000  0.0000  0.0000  0.0000  0.0000  0.0000  0.0000  0.0000  0.0000  0.0000  0.0000  0.0000  0.0000  0.0000  0.0000  0.0000  0.0000  0.0000  0.0000  0.0000  0.0000  0.0000  0.0000  0.0000  0.0000  0.0000  0.0000  0.0000  0.0000  0.0000  0.0000  0.0000  0.0000  0.0000  0.0000  0.0000  0.0000  0.0000  0.0000  0.0000  0.0000  0.0000  0.0000  0.0000  0.0000  0.0000  0.0000  0.0000  0.0000  0.0000  0.0000  0.0000  0.0000  0.0000  0.0000  0.0000  0.0000  0.0000  0.0000  0.0000  0.0000  0.0000  0.0000  0.0000  0.0000  0.0000  0.0000  0.0000  0.0000  0.0000  0.0000  0.0000  0.0000  0.0000  0.0000
MFP4__GCA_000774395.1   0.2022  0.1599  0.1463  0.1463  0.1463  0.1350  0.1394  0.1590  0.1222  0.1183  0.1381  0.1514  0.1203  0.1200  0.1484  0.1437  0.1437  0.1742  0.1518  0.1517  0.1508  0.1694  0.1694  0.1695  0.1633  0.1424  0.1398  0.1393  0.1372  0.1372  0.1436  0.1496  0.1554  0.1438  0.1657  0.1657  0.1645  0.1631  0.1596  0.1538  0.1376  0.1381  0.1375  0.1436  0.1435  0.1407  0.1399  0.1356  0.1350  0.1351  0.1355  0.1367  0.1346  0.1417  0.1414  0.1414  0.1389  0.1572  0.1390  0.1393  0.1392  0.1393  0.0246  0.0290  0.0290  0.0246  0.0246  0.0246  0.0232  0.0232  0.0232  0.0232  0.0232  0.0232  0.0232  0.0232  0.0163  0.0163  0.0000  0.0000  0.0000  0.0013  0.0013  0.0000  0.0000  0.0000  0.0000  0.0000  0.0000  0.0000  0.0000  0.0000  0.0000  0.0000  0.0000  0.0000  0.0000  0.0000  0.0000  0.0000  0.0000  0.0000  0.0000  0.0000  0.0000  0.0000  0.0000  0.0000  0.0000  0.0000  0.0000  0.0000  0.0000  0.0000  0.0000  0.0000  0.0000  0.0000  0.0000  0.0000  0.0000  0.0000  0.0000  0.0000  0.0000  0.0000  0.0000  0.0000  0.0000  0.0000  0.0000  0.0000  0.0000  0.0000  0.0000  0.0000  0.0000  0.0000  0.0000  0.0000  0.0000  0.0000  0.0000  0.0013  0.0013  0.0013  0.0013  0.0013  0.0013  0.0013  0.0000  0.0000  0.0000  0.0000  0.0000  0.0000  0.0000  0.0000  0.0000  0.0000  0.0000  0.0000  0.0000  0.0000  0.0000  0.0000  0.0000  0.0000  0.0000  0.0000  0.0000  0.0000  0.0000  0.0000  0.0000  0.0000  0.0000  0.0000  0.0000  0.0000  0.0000  0.0000  0.0000  0.0000  0.0000  0.0000  0.0000  0.0000  0.0000  0.0000  0.0000  0.0000  0.0000  0.0000  0.0000  0.0000  0.0000  0.0000  0.0000  0.0000  0.0000  0.0000  0.0000  0.0000  0.0000  0.0000  0.0000  0.0000  0.0000  0.0000  0.0000  0.0000  0.0000  0.0000  0.0000  0.0000  0.0000  0.0000  0.0000  0.0000  0.0000  0.0000  0.0000  0.0000  0.0000  0.0000  0.0000  0.0000
MFP4__GCA_000774405.1   0.2025  0.1600  0.1466  0.1466  0.1466  0.1350  0.1392  0.1592  0.1225  0.1186  0.1382  0.1515  0.1206  0.1203  0.1480  0.1438  0.1438  0.1743  0.1521  0.1520  0.1511  0.1694  0.1694  0.1695  0.1633  0.1425  0.1399  0.1394  0.1372  0.1372  0.1437  0.1497  0.1555  0.1440  0.1661  0.1661  0.1646  0.1632  0.1600  0.1537  0.1377  0.1383  0.1377  0.1440  0.1439  0.1410  0.1403  0.1359  0.1353  0.1354  0.1358  0.1369  0.1350  0.1418  0.1415  0.1415  0.1388  0.1571  0.1389  0.1394  0.1391  0.1392  0.0246  0.0290  0.0290  0.0246  0.0246  0.0246  0.0232  0.0232  0.0232  0.0232  0.0232  0.0232  0.0232  0.0232  0.0163  0.0163  0.0000  0.0000  0.0000  0.0013  0.0013  0.0000  0.0000  0.0000  0.0000  0.0000  0.0000  0.0000  0.0000  0.0000  0.0000  0.0000  0.0000  0.0000  0.0000  0.0000  0.0000  0.0000  0.0000  0.0000  0.0000  0.0000  0.0000  0.0000  0.0000  0.0000  0.0000  0.0000  0.0000  0.0000  0.0000  0.0000  0.0000  0.0000  0.0000  0.0000  0.0000  0.0000  0.0000  0.0000  0.0000  0.0000  0.0000  0.0000  0.0000  0.0000  0.0000  0.0000  0.0000  0.0000  0.0000  0.0000  0.0000  0.0000  0.0000  0.0000  0.0000  0.0000  0.0000  0.0000  0.0000  0.0013  0.0013  0.0013  0.0013  0.0013  0.0013  0.0013  0.0000  0.0000  0.0000  0.0000  0.0000  0.0000  0.0000  0.0000  0.0000  0.0000  0.0000  0.0000  0.0000  0.0000  0.0000  0.0000  0.0000  0.0000  0.0000  0.0000  0.0000  0.0000  0.0000  0.0000  0.0000  0.0000  0.0000  0.0000  0.0000  0.0000  0.0000  0.0000  0.0000  0.0000  0.0000  0.0000  0.0000  0.0000  0.0000  0.0000  0.0000  0.0000  0.0000  0.0000  0.0000  0.0000  0.0000  0.0000  0.0000  0.0000  0.0000  0.0000  0.0000  0.0000  0.0000  0.0000  0.0000  0.0000  0.0000  0.0000  0.0000  0.0000  0.0000  0.0000  0.0000  0.0000  0.0000  0.0000  0.0000  0.0000  0.0000  0.0000  0.0000  0.0000  0.0000  0.0000  0.0000  0.0000  0.0000
MFP4__GCA_000774415.1   0.2023  0.1600  0.1464  0.1464  0.1464  0.1351  0.1395  0.1592  0.1223  0.1184  0.1382  0.1515  0.1204  0.1201  0.1483  0.1438  0.1438  0.1743  0.1519  0.1518  0.1509  0.1696  0.1696  0.1697  0.1634  0.1425  0.1399  0.1394  0.1373  0.1373  0.1437  0.1497  0.1555  0.1438  0.1658  0.1659  0.1646  0.1632  0.1597  0.1539  0.1377  0.1383  0.1377  0.1437  0.1436  0.1408  0.1400  0.1357  0.1351  0.1352  0.1356  0.1366  0.1348  0.1418  0.1415  0.1415  0.1390  0.1574  0.1391  0.1394  0.1391  0.1392  0.0246  0.0290  0.0290  0.0246  0.0246  0.0246  0.0232  0.0232  0.0232  0.0232  0.0232  0.0232  0.0232  0.0232  0.0163  0.0163  0.0000  0.0000  0.0000  0.0013  0.0013  0.0000  0.0000  0.0000  0.0000  0.0000  0.0000  0.0000  0.0000  0.0000  0.0000  0.0000  0.0000  0.0000  0.0000  0.0000  0.0000  0.0000  0.0000  0.0000  0.0000  0.0000  0.0000  0.0000  0.0000  0.0000  0.0000  0.0000  0.0000  0.0000  0.0000  0.0000  0.0000  0.0000  0.0000  0.0000  0.0000  0.0000  0.0000  0.0000  0.0000  0.0000  0.0000  0.0000  0.0000  0.0000  0.0000  0.0000  0.0000  0.0000  0.0000  0.0000  0.0000  0.0000  0.0000  0.0000  0.0000  0.0000  0.0000  0.0000  0.0000  0.0013  0.0013  0.0013  0.0013  0.0013  0.0013  0.0013  0.0000  0.0000  0.0000  0.0000  0.0000  0.0000  0.0000  0.0000  0.0000  0.0000  0.0000  0.0000  0.0000  0.0000  0.0000  0.0000  0.0000  0.0000  0.0000  0.0000  0.0000  0.0000  0.0000  0.0000  0.0000  0.0000  0.0000  0.0000  0.0000  0.0000  0.0000  0.0000  0.0000  0.0000  0.0000  0.0000  0.0000  0.0000  0.0000  0.0000  0.0000  0.0000  0.0000  0.0000  0.0000  0.0000  0.0000  0.0000  0.0000  0.0000  0.0000  0.0000  0.0000  0.0000  0.0000  0.0000  0.0000  0.0000  0.0000  0.0000  0.0000  0.0000  0.0000  0.0000  0.0000  0.0000  0.0000  0.0000  0.0000  0.0000  0.0000  0.0000  0.0000  0.0000  0.0000  0.0000  0.0000  0.0000  0.0000  0.0000
MFP4__GCA_000774475.1   0.2023  0.1600  0.1464  0.1464  0.1464  0.1349  0.1392  0.1592  0.1223  0.1184  0.1380  0.1515  0.1204  0.1201  0.1482  0.1435  0.1435  0.1743  0.1519  0.1518  0.1509  0.1694  0.1694  0.1695  0.1632  0.1423  0.1397  0.1392  0.1371  0.1371  0.1436  0.1495  0.1552  0.1439  0.1658  0.1659  0.1646  0.1630  0.1597  0.1537  0.1375  0.1380  0.1374  0.1437  0.1436  0.1408  0.1400  0.1357  0.1351  0.1352  0.1356  0.1369  0.1348  0.1415  0.1413  0.1413  0.1388  0.1571  0.1389  0.1392  0.1391  0.1392  0.0246  0.0290  0.0290  0.0246  0.0246  0.0246  0.0232  0.0232  0.0232  0.0232  0.0232  0.0232  0.0232  0.0232  0.0163  0.0163  0.0000  0.0000  0.0000  0.0013  0.0013  0.0000  0.0000  0.0000  0.0000  0.0000  0.0000  0.0000  0.0000  0.0000  0.0000  0.0000  0.0000  0.0000  0.0000  0.0000  0.0000  0.0000  0.0000  0.0000  0.0000  0.0000  0.0000  0.0000  0.0000  0.0000  0.0000  0.0000  0.0000  0.0000  0.0000  0.0000  0.0000  0.0000  0.0000  0.0000  0.0000  0.0000  0.0000  0.0000  0.0000  0.0000  0.0000  0.0000  0.0000  0.0000  0.0000  0.0000  0.0000  0.0000  0.0000  0.0000  0.0000  0.0000  0.0000  0.0000  0.0000  0.0000  0.0000  0.0000  0.0000  0.0013  0.0013  0.0013  0.0013  0.0013  0.0013  0.0013  0.0000  0.0000  0.0000  0.0000  0.0000  0.0000  0.0000  0.0000  0.0000  0.0000  0.0000  0.0000  0.0000  0.0000  0.0000  0.0000  0.0000  0.0000  0.0000  0.0000  0.0000  0.0000  0.0000  0.0000  0.0000  0.0000  0.0000  0.0000  0.0000  0.0000  0.0000  0.0000  0.0000  0.0000  0.0000  0.0000  0.0000  0.0000  0.0000  0.0000  0.0000  0.0000  0.0000  0.0000  0.0000  0.0000  0.0000  0.0000  0.0000  0.0000  0.0000  0.0000  0.0000  0.0000  0.0000  0.0000  0.0000  0.0000  0.0000  0.0000  0.0000  0.0000  0.0000  0.0000  0.0000  0.0000  0.0000  0.0000  0.0000  0.0000  0.0000  0.0000  0.0000  0.0000  0.0000  0.0000  0.0000  0.0000  0.0000  0.0000  0.0000
MFP4__GCA_000774485.1   0.2025  0.1600  0.1466  0.1466  0.1466  0.1350  0.1392  0.1592  0.1225  0.1186  0.1382  0.1515  0.1206  0.1203  0.1480  0.1438  0.1438  0.1743  0.1521  0.1520  0.1511  0.1694  0.1694  0.1695  0.1633  0.1425  0.1399  0.1394  0.1372  0.1372  0.1437  0.1497  0.1555  0.1440  0.1661  0.1661  0.1646  0.1632  0.1600  0.1537  0.1377  0.1383  0.1377  0.1440  0.1439  0.1410  0.1403  0.1359  0.1353  0.1354  0.1358  0.1369  0.1350  0.1418  0.1415  0.1415  0.1388  0.1571  0.1389  0.1394  0.1391  0.1392  0.0246  0.0290  0.0290  0.0246  0.0246  0.0246  0.0232  0.0232  0.0232  0.0232  0.0232  0.0232  0.0232  0.0232  0.0163  0.0163  0.0000  0.0000  0.0000  0.0013  0.0013  0.0000  0.0000  0.0000  0.0000  0.0000  0.0000  0.0000  0.0000  0.0000  0.0000  0.0000  0.0000  0.0000  0.0000  0.0000  0.0000  0.0000  0.0000  0.0000  0.0000  0.0000  0.0000  0.0000  0.0000  0.0000  0.0000  0.0000  0.0000  0.0000  0.0000  0.0000  0.0000  0.0000  0.0000  0.0000  0.0000  0.0000  0.0000  0.0000  0.0000  0.0000  0.0000  0.0000  0.0000  0.0000  0.0000  0.0000  0.0000  0.0000  0.0000  0.0000  0.0000  0.0000  0.0000  0.0000  0.0000  0.0000  0.0000  0.0000  0.0000  0.0013  0.0013  0.0013  0.0013  0.0013  0.0013  0.0013  0.0000  0.0000  0.0000  0.0000  0.0000  0.0000  0.0000  0.0000  0.0000  0.0000  0.0000  0.0000  0.0000  0.0000  0.0000  0.0000  0.0000  0.0000  0.0000  0.0000  0.0000  0.0000  0.0000  0.0000  0.0000  0.0000  0.0000  0.0000  0.0000  0.0000  0.0000  0.0000  0.0000  0.0000  0.0000  0.0000  0.0000  0.0000  0.0000  0.0000  0.0000  0.0000  0.0000  0.0000  0.0000  0.0000  0.0000  0.0000  0.0000  0.0000  0.0000  0.0000  0.0000  0.0000  0.0000  0.0000  0.0000  0.0000  0.0000  0.0000  0.0000  0.0000  0.0000  0.0000  0.0000  0.0000  0.0000  0.0000  0.0000  0.0000  0.0000  0.0000  0.0000  0.0000  0.0000  0.0000  0.0000  0.0000  0.0000  0.0000  0.0000  0.0000
MFP4__GCA_000774555.1   0.2022  0.1599  0.1463  0.1463  0.1463  0.1350  0.1394  0.1590  0.1222  0.1183  0.1381  0.1514  0.1203  0.1200  0.1484  0.1437  0.1437  0.1742  0.1518  0.1517  0.1508  0.1694  0.1694  0.1695  0.1633  0.1424  0.1398  0.1393  0.1372  0.1372  0.1436  0.1496  0.1554  0.1438  0.1657  0.1657  0.1645  0.1631  0.1596  0.1538  0.1376  0.1381  0.1375  0.1436  0.1435  0.1407  0.1399  0.1356  0.1350  0.1351  0.1355  0.1367  0.1346  0.1417  0.1414  0.1414  0.1389  0.1572  0.1390  0.1393  0.1392  0.1393  0.0246  0.0290  0.0290  0.0246  0.0246  0.0246  0.0232  0.0232  0.0232  0.0232  0.0232  0.0232  0.0232  0.0232  0.0163  0.0163  0.0000  0.0000  0.0000  0.0013  0.0013  0.0000  0.0000  0.0000  0.0000  0.0000  0.0000  0.0000  0.0000  0.0000  0.0000  0.0000  0.0000  0.0000  0.0000  0.0000  0.0000  0.0000  0.0000  0.0000  0.0000  0.0000  0.0000  0.0000  0.0000  0.0000  0.0000  0.0000  0.0000  0.0000  0.0000  0.0000  0.0000  0.0000  0.0000  0.0000  0.0000  0.0000  0.0000  0.0000  0.0000  0.0000  0.0000  0.0000  0.0000  0.0000  0.0000  0.0000  0.0000  0.0000  0.0000  0.0000  0.0000  0.0000  0.0000  0.0000  0.0000  0.0000  0.0000  0.0000  0.0000  0.0013  0.0013  0.0013  0.0013  0.0013  0.0013  0.0013  0.0000  0.0000  0.0000  0.0000  0.0000  0.0000  0.0000  0.0000  0.0000  0.0000  0.0000  0.0000  0.0000  0.0000  0.0000  0.0000  0.0000  0.0000  0.0000  0.0000  0.0000  0.0000  0.0000  0.0000  0.0000  0.0000  0.0000  0.0000  0.0000  0.0000  0.0000  0.0000  0.0000  0.0000  0.0000  0.0000  0.0000  0.0000  0.0000  0.0000  0.0000  0.0000  0.0000  0.0000  0.0000  0.0000  0.0000  0.0000  0.0000  0.0000  0.0000  0.0000  0.0000  0.0000  0.0000  0.0000  0.0000  0.0000  0.0000  0.0000  0.0000  0.0000  0.0000  0.0000  0.0000  0.0000  0.0000  0.0000  0.0000  0.0000  0.0000  0.0000  0.0000  0.0000  0.0000  0.0000  0.0000  0.0000  0.0000  0.0000  0.0000  0.0000  0.0000
MFP4__GCA_000774565.1   0.2023  0.1600  0.1464  0.1464  0.1464  0.1351  0.1395  0.1592  0.1223  0.1184  0.1382  0.1515  0.1204  0.1201  0.1483  0.1438  0.1438  0.1743  0.1519  0.1518  0.1509  0.1696  0.1696  0.1697  0.1634  0.1425  0.1399  0.1394  0.1373  0.1373  0.1437  0.1497  0.1555  0.1438  0.1658  0.1659  0.1646  0.1632  0.1597  0.1539  0.1377  0.1383  0.1377  0.1437  0.1436  0.1408  0.1400  0.1357  0.1351  0.1352  0.1356  0.1366  0.1348  0.1418  0.1415  0.1415  0.1390  0.1574  0.1391  0.1394  0.1391  0.1392  0.0246  0.0290  0.0290  0.0246  0.0246  0.0246  0.0232  0.0232  0.0232  0.0232  0.0232  0.0232  0.0232  0.0232  0.0163  0.0163  0.0000  0.0000  0.0000  0.0013  0.0013  0.0000  0.0000  0.0000  0.0000  0.0000  0.0000  0.0000  0.0000  0.0000  0.0000  0.0000  0.0000  0.0000  0.0000  0.0000  0.0000  0.0000  0.0000  0.0000  0.0000  0.0000  0.0000  0.0000  0.0000  0.0000  0.0000  0.0000  0.0000  0.0000  0.0000  0.0000  0.0000  0.0000  0.0000  0.0000  0.0000  0.0000  0.0000  0.0000  0.0000  0.0000  0.0000  0.0000  0.0000  0.0000  0.0000  0.0000  0.0000  0.0000  0.0000  0.0000  0.0000  0.0000  0.0000  0.0000  0.0000  0.0000  0.0000  0.0000  0.0000  0.0013  0.0013  0.0013  0.0013  0.0013  0.0013  0.0013  0.0000  0.0000  0.0000  0.0000  0.0000  0.0000  0.0000  0.0000  0.0000  0.0000  0.0000  0.0000  0.0000  0.0000  0.0000  0.0000  0.0000  0.0000  0.0000  0.0000  0.0000  0.0000  0.0000  0.0000  0.0000  0.0000  0.0000  0.0000  0.0000  0.0000  0.0000  0.0000  0.0000  0.0000  0.0000  0.0000  0.0000  0.0000  0.0000  0.0000  0.0000  0.0000  0.0000  0.0000  0.0000  0.0000  0.0000  0.0000  0.0000  0.0000  0.0000  0.0000  0.0000  0.0000  0.0000  0.0000  0.0000  0.0000  0.0000  0.0000  0.0000  0.0000  0.0000  0.0000  0.0000  0.0000  0.0000  0.0000  0.0000  0.0000  0.0000  0.0000  0.0000  0.0000  0.0000  0.0000  0.0000  0.0000  0.0000  0.0000  0.0000  0.0000  0.0000  0.0000
MFP4__GCA_000774575.1   0.2023  0.1600  0.1464  0.1464  0.1464  0.1349  0.1392  0.1592  0.1223  0.1184  0.1380  0.1515  0.1204  0.1201  0.1482  0.1435  0.1435  0.1743  0.1519  0.1518  0.1509  0.1694  0.1694  0.1695  0.1632  0.1423  0.1397  0.1392  0.1371  0.1371  0.1436  0.1495  0.1552  0.1439  0.1658  0.1659  0.1646  0.1630  0.1597  0.1537  0.1375  0.1380  0.1374  0.1437  0.1436  0.1408  0.1400  0.1357  0.1351  0.1352  0.1356  0.1369  0.1348  0.1415  0.1413  0.1413  0.1388  0.1571  0.1389  0.1392  0.1391  0.1392  0.0246  0.0290  0.0290  0.0246  0.0246  0.0246  0.0232  0.0232  0.0232  0.0232  0.0232  0.0232  0.0232  0.0232  0.0163  0.0163  0.0000  0.0000  0.0000  0.0013  0.0013  0.0000  0.0000  0.0000  0.0000  0.0000  0.0000  0.0000  0.0000  0.0000  0.0000  0.0000  0.0000  0.0000  0.0000  0.0000  0.0000  0.0000  0.0000  0.0000  0.0000  0.0000  0.0000  0.0000  0.0000  0.0000  0.0000  0.0000  0.0000  0.0000  0.0000  0.0000  0.0000  0.0000  0.0000  0.0000  0.0000  0.0000  0.0000  0.0000  0.0000  0.0000  0.0000  0.0000  0.0000  0.0000  0.0000  0.0000  0.0000  0.0000  0.0000  0.0000  0.0000  0.0000  0.0000  0.0000  0.0000  0.0000  0.0000  0.0000  0.0000  0.0013  0.0013  0.0013  0.0013  0.0013  0.0013  0.0013  0.0000  0.0000  0.0000  0.0000  0.0000  0.0000  0.0000  0.0000  0.0000  0.0000  0.0000  0.0000  0.0000  0.0000  0.0000  0.0000  0.0000  0.0000  0.0000  0.0000  0.0000  0.0000  0.0000  0.0000  0.0000  0.0000  0.0000  0.0000  0.0000  0.0000  0.0000  0.0000  0.0000  0.0000  0.0000  0.0000  0.0000  0.0000  0.0000  0.0000  0.0000  0.0000  0.0000  0.0000  0.0000  0.0000  0.0000  0.0000  0.0000  0.0000  0.0000  0.0000  0.0000  0.0000  0.0000  0.0000  0.0000  0.0000  0.0000  0.0000  0.0000  0.0000  0.0000  0.0000  0.0000  0.0000  0.0000  0.0000  0.0000  0.0000  0.0000  0.0000  0.0000  0.0000  0.0000  0.0000  0.0000  0.0000  0.0000  0.0000  0.0000  0.0000  0.0000  0.0000  0.0000
MFP4__GCA_000774645.1   0.2022  0.1599  0.1463  0.1463  0.1463  0.1350  0.1394  0.1590  0.1222  0.1183  0.1381  0.1514  0.1203  0.1200  0.1484  0.1437  0.1437  0.1742  0.1518  0.1517  0.1508  0.1694  0.1694  0.1695  0.1633  0.1424  0.1398  0.1393  0.1372  0.1372  0.1436  0.1496  0.1554  0.1438  0.1657  0.1657  0.1645  0.1631  0.1596  0.1538  0.1376  0.1381  0.1375  0.1436  0.1435  0.1407  0.1399  0.1356  0.1350  0.1351  0.1355  0.1367  0.1346  0.1417  0.1414  0.1414  0.1389  0.1572  0.1390  0.1393  0.1392  0.1393  0.0246  0.0290  0.0290  0.0246  0.0246  0.0246  0.0232  0.0232  0.0232  0.0232  0.0232  0.0232  0.0232  0.0232  0.0163  0.0163  0.0000  0.0000  0.0000  0.0013  0.0013  0.0000  0.0000  0.0000  0.0000  0.0000  0.0000  0.0000  0.0000  0.0000  0.0000  0.0000  0.0000  0.0000  0.0000  0.0000  0.0000  0.0000  0.0000  0.0000  0.0000  0.0000  0.0000  0.0000  0.0000  0.0000  0.0000  0.0000  0.0000  0.0000  0.0000  0.0000  0.0000  0.0000  0.0000  0.0000  0.0000  0.0000  0.0000  0.0000  0.0000  0.0000  0.0000  0.0000  0.0000  0.0000  0.0000  0.0000  0.0000  0.0000  0.0000  0.0000  0.0000  0.0000  0.0000  0.0000  0.0000  0.0000  0.0000  0.0000  0.0000  0.0013  0.0013  0.0013  0.0013  0.0013  0.0013  0.0013  0.0000  0.0000  0.0000  0.0000  0.0000  0.0000  0.0000  0.0000  0.0000  0.0000  0.0000  0.0000  0.0000  0.0000  0.0000  0.0000  0.0000  0.0000  0.0000  0.0000  0.0000  0.0000  0.0000  0.0000  0.0000  0.0000  0.0000  0.0000  0.0000  0.0000  0.0000  0.0000  0.0000  0.0000  0.0000  0.0000  0.0000  0.0000  0.0000  0.0000  0.0000  0.0000  0.0000  0.0000  0.0000  0.0000  0.0000  0.0000  0.0000  0.0000  0.0000  0.0000  0.0000  0.0000  0.0000  0.0000  0.0000  0.0000  0.0000  0.0000  0.0000  0.0000  0.0000  0.0000  0.0000  0.0000  0.0000  0.0000  0.0000  0.0000  0.0000  0.0000  0.0000  0.0000  0.0000  0.0000  0.0000  0.0000  0.0000  0.0000  0.0000  0.0000  0.0000  0.0000  0.0000  0.0000
MFP4__GCA_000774685.1   0.2022  0.1599  0.1463  0.1463  0.1463  0.1350  0.1394  0.1590  0.1222  0.1182  0.1381  0.1514  0.1203  0.1200  0.1483  0.1437  0.1437  0.1742  0.1518  0.1517  0.1508  0.1694  0.1694  0.1695  0.1633  0.1423  0.1398  0.1393  0.1372  0.1372  0.1436  0.1496  0.1554  0.1438  0.1657  0.1657  0.1645  0.1632  0.1595  0.1538  0.1376  0.1381  0.1375  0.1436  0.1435  0.1407  0.1399  0.1356  0.1350  0.1351  0.1355  0.1367  0.1346  0.1416  0.1414  0.1414  0.1389  0.1572  0.1390  0.1393  0.1392  0.1393  0.0246  0.0290  0.0290  0.0246  0.0246  0.0246  0.0232  0.0232  0.0232  0.0232  0.0232  0.0232  0.0232  0.0232  0.0163  0.0163  0.0000  0.0000  0.0000  0.0013  0.0013  0.0000  0.0000  0.0000  0.0000  0.0000  0.0000  0.0000  0.0000  0.0000  0.0000  0.0000  0.0000  0.0000  0.0000  0.0000  0.0000  0.0000  0.0000  0.0000  0.0000  0.0000  0.0000  0.0000  0.0000  0.0000  0.0000  0.0000  0.0000  0.0000  0.0000  0.0000  0.0000  0.0000  0.0000  0.0000  0.0000  0.0000  0.0000  0.0000  0.0000  0.0000  0.0000  0.0000  0.0000  0.0000  0.0000  0.0000  0.0000  0.0000  0.0000  0.0000  0.0000  0.0000  0.0000  0.0000  0.0000  0.0000  0.0000  0.0000  0.0000  0.0013  0.0013  0.0013  0.0013  0.0013  0.0013  0.0013  0.0000  0.0000  0.0000  0.0000  0.0000  0.0000  0.0000  0.0000  0.0000  0.0000  0.0000  0.0000  0.0000  0.0000  0.0000  0.0000  0.0000  0.0000  0.0000  0.0000  0.0000  0.0000  0.0000  0.0000  0.0000  0.0000  0.0000  0.0000  0.0000  0.0000  0.0000  0.0000  0.0000  0.0000  0.0000  0.0000  0.0000  0.0000  0.0000  0.0000  0.0000  0.0000  0.0000  0.0000  0.0000  0.0000  0.0000  0.0000  0.0000  0.0000  0.0000  0.0000  0.0000  0.0000  0.0000  0.0000  0.0000  0.0000  0.0000  0.0000  0.0000  0.0000  0.0000  0.0000  0.0000  0.0000  0.0000  0.0000  0.0000  0.0000  0.0000  0.0000  0.0000  0.0000  0.0000  0.0000  0.0000  0.0000  0.0000  0.0000  0.0000  0.0000  0.0000  0.0000  0.0000  0.0000  0.0000
MFP4__GCA_000774695.1   0.2022  0.1599  0.1463  0.1463  0.1463  0.1350  0.1394  0.1590  0.1222  0.1182  0.1381  0.1514  0.1203  0.1200  0.1483  0.1437  0.1437  0.1742  0.1518  0.1517  0.1508  0.1694  0.1694  0.1695  0.1633  0.1423  0.1398  0.1393  0.1372  0.1372  0.1436  0.1496  0.1554  0.1438  0.1657  0.1657  0.1645  0.1632  0.1595  0.1538  0.1376  0.1381  0.1375  0.1436  0.1435  0.1407  0.1399  0.1356  0.1350  0.1351  0.1355  0.1367  0.1346  0.1416  0.1414  0.1414  0.1389  0.1572  0.1390  0.1393  0.1392  0.1393  0.0246  0.0290  0.0290  0.0246  0.0246  0.0246  0.0232  0.0232  0.0232  0.0232  0.0232  0.0232  0.0232  0.0232  0.0163  0.0163  0.0000  0.0000  0.0000  0.0013  0.0013  0.0000  0.0000  0.0000  0.0000  0.0000  0.0000  0.0000  0.0000  0.0000  0.0000  0.0000  0.0000  0.0000  0.0000  0.0000  0.0000  0.0000  0.0000  0.0000  0.0000  0.0000  0.0000  0.0000  0.0000  0.0000  0.0000  0.0000  0.0000  0.0000  0.0000  0.0000  0.0000  0.0000  0.0000  0.0000  0.0000  0.0000  0.0000  0.0000  0.0000  0.0000  0.0000  0.0000  0.0000  0.0000  0.0000  0.0000  0.0000  0.0000  0.0000  0.0000  0.0000  0.0000  0.0000  0.0000  0.0000  0.0000  0.0000  0.0000  0.0000  0.0013  0.0013  0.0013  0.0013  0.0013  0.0013  0.0013  0.0000  0.0000  0.0000  0.0000  0.0000  0.0000  0.0000  0.0000  0.0000  0.0000  0.0000  0.0000  0.0000  0.0000  0.0000  0.0000  0.0000  0.0000  0.0000  0.0000  0.0000  0.0000  0.0000  0.0000  0.0000  0.0000  0.0000  0.0000  0.0000  0.0000  0.0000  0.0000  0.0000  0.0000  0.0000  0.0000  0.0000  0.0000  0.0000  0.0000  0.0000  0.0000  0.0000  0.0000  0.0000  0.0000  0.0000  0.0000  0.0000  0.0000  0.0000  0.0000  0.0000  0.0000  0.0000  0.0000  0.0000  0.0000  0.0000  0.0000  0.0000  0.0000  0.0000  0.0000  0.0000  0.0000  0.0000  0.0000  0.0000  0.0000  0.0000  0.0000  0.0000  0.0000  0.0000  0.0000  0.0000  0.0000  0.0000  0.0000  0.0000  0.0000  0.0000  0.0000  0.0000  0.0000  0.0000  0.0000
MFP4__GCA_000774785.1   0.2022  0.1599  0.1463  0.1463  0.1463  0.1350  0.1394  0.1590  0.1222  0.1183  0.1381  0.1514  0.1203  0.1200  0.1484  0.1437  0.1437  0.1742  0.1518  0.1517  0.1508  0.1694  0.1694  0.1695  0.1633  0.1424  0.1398  0.1393  0.1372  0.1372  0.1436  0.1496  0.1554  0.1438  0.1657  0.1657  0.1645  0.1631  0.1596  0.1538  0.1376  0.1381  0.1375  0.1436  0.1435  0.1407  0.1399  0.1356  0.1350  0.1351  0.1355  0.1367  0.1346  0.1417  0.1414  0.1414  0.1389  0.1572  0.1390  0.1393  0.1392  0.1393  0.0246  0.0290  0.0290  0.0246  0.0246  0.0246  0.0232  0.0232  0.0232  0.0232  0.0232  0.0232  0.0232  0.0232  0.0163  0.0163  0.0000  0.0000  0.0000  0.0013  0.0013  0.0000  0.0000  0.0000  0.0000  0.0000  0.0000  0.0000  0.0000  0.0000  0.0000  0.0000  0.0000  0.0000  0.0000  0.0000  0.0000  0.0000  0.0000  0.0000  0.0000  0.0000  0.0000  0.0000  0.0000  0.0000  0.0000  0.0000  0.0000  0.0000  0.0000  0.0000  0.0000  0.0000  0.0000  0.0000  0.0000  0.0000  0.0000  0.0000  0.0000  0.0000  0.0000  0.0000  0.0000  0.0000  0.0000  0.0000  0.0000  0.0000  0.0000  0.0000  0.0000  0.0000  0.0000  0.0000  0.0000  0.0000  0.0000  0.0000  0.0000  0.0013  0.0013  0.0013  0.0013  0.0013  0.0013  0.0013  0.0000  0.0000  0.0000  0.0000  0.0000  0.0000  0.0000  0.0000  0.0000  0.0000  0.0000  0.0000  0.0000  0.0000  0.0000  0.0000  0.0000  0.0000  0.0000  0.0000  0.0000  0.0000  0.0000  0.0000  0.0000  0.0000  0.0000  0.0000  0.0000  0.0000  0.0000  0.0000  0.0000  0.0000  0.0000  0.0000  0.0000  0.0000  0.0000  0.0000  0.0000  0.0000  0.0000  0.0000  0.0000  0.0000  0.0000  0.0000  0.0000  0.0000  0.0000  0.0000  0.0000  0.0000  0.0000  0.0000  0.0000  0.0000  0.0000  0.0000  0.0000  0.0000  0.0000  0.0000  0.0000  0.0000  0.0000  0.0000  0.0000  0.0000  0.0000  0.0000  0.0000  0.0000  0.0000  0.0000  0.0000  0.0000  0.0000  0.0000  0.0000  0.0000  0.0000  0.0000  0.0000  0.0000  0.0000  0.0000  0.0000
MFP4__GCA_000774815.1   0.2020  0.1598  0.1462  0.1462  0.1462  0.1349  0.1393  0.1588  0.1221  0.1182  0.1380  0.1512  0.1202  0.1199  0.1484  0.1435  0.1435  0.1741  0.1517  0.1516  0.1507  0.1692  0.1692  0.1693  0.1632  0.1424  0.1397  0.1392  0.1371  0.1371  0.1436  0.1495  0.1555  0.1437  0.1656  0.1656  0.1644  0.1630  0.1594  0.1537  0.1375  0.1380  0.1374  0.1435  0.1434  0.1406  0.1398  0.1355  0.1349  0.1350  0.1354  0.1366  0.1345  0.1416  0.1414  0.1414  0.1390  0.1571  0.1389  0.1392  0.1391  0.1392  0.0246  0.0290  0.0290  0.0246  0.0246  0.0246  0.0232  0.0232  0.0232  0.0232  0.0232  0.0232  0.0232  0.0232  0.0163  0.0163  0.0000  0.0000  0.0000  0.0013  0.0013  0.0000  0.0000  0.0000  0.0000  0.0000  0.0000  0.0000  0.0000  0.0000  0.0000  0.0000  0.0000  0.0000  0.0000  0.0000  0.0000  0.0000  0.0000  0.0000  0.0000  0.0000  0.0000  0.0000  0.0000  0.0000  0.0000  0.0000  0.0000  0.0000  0.0000  0.0000  0.0000  0.0000  0.0000  0.0000  0.0000  0.0000  0.0000  0.0000  0.0000  0.0000  0.0000  0.0000  0.0000  0.0000  0.0000  0.0000  0.0000  0.0000  0.0000  0.0000  0.0000  0.0000  0.0000  0.0000  0.0000  0.0000  0.0000  0.0000  0.0000  0.0013  0.0013  0.0013  0.0013  0.0013  0.0013  0.0013  0.0000  0.0000  0.0000  0.0000  0.0000  0.0000  0.0000  0.0000  0.0000  0.0000  0.0000  0.0000  0.0000  0.0000  0.0000  0.0000  0.0000  0.0000  0.0000  0.0000  0.0000  0.0000  0.0000  0.0000  0.0000  0.0000  0.0000  0.0000  0.0000  0.0000  0.0000  0.0000  0.0000  0.0000  0.0000  0.0000  0.0000  0.0000  0.0000  0.0000  0.0000  0.0000  0.0000  0.0000  0.0000  0.0000  0.0000  0.0000  0.0000  0.0000  0.0000  0.0000  0.0000  0.0000  0.0000  0.0000  0.0000  0.0000  0.0000  0.0000  0.0000  0.0000  0.0000  0.0000  0.0000  0.0000  0.0000  0.0000  0.0000  0.0000  0.0000  0.0000  0.0000  0.0000  0.0000  0.0000  0.0000  0.0000  0.0000  0.0000  0.0000  0.0000  0.0000  0.0000  0.0000  0.0000  0.0000  0.0000  0.0000  0.0000
MFP4__GCA_000774945.1   0.2023  0.1600  0.1464  0.1464  0.1464  0.1349  0.1392  0.1592  0.1223  0.1184  0.1380  0.1515  0.1204  0.1201  0.1482  0.1435  0.1435  0.1743  0.1519  0.1518  0.1509  0.1694  0.1694  0.1695  0.1632  0.1423  0.1397  0.1392  0.1371  0.1371  0.1436  0.1495  0.1552  0.1439  0.1658  0.1659  0.1646  0.1630  0.1597  0.1537  0.1375  0.1380  0.1374  0.1437  0.1436  0.1408  0.1400  0.1357  0.1351  0.1352  0.1356  0.1369  0.1348  0.1415  0.1413  0.1413  0.1388  0.1571  0.1389  0.1392  0.1391  0.1392  0.0246  0.0290  0.0290  0.0246  0.0246  0.0246  0.0232  0.0232  0.0232  0.0232  0.0232  0.0232  0.0232  0.0232  0.0163  0.0163  0.0000  0.0000  0.0000  0.0013  0.0013  0.0000  0.0000  0.0000  0.0000  0.0000  0.0000  0.0000  0.0000  0.0000  0.0000  0.0000  0.0000  0.0000  0.0000  0.0000  0.0000  0.0000  0.0000  0.0000  0.0000  0.0000  0.0000  0.0000  0.0000  0.0000  0.0000  0.0000  0.0000  0.0000  0.0000  0.0000  0.0000  0.0000  0.0000  0.0000  0.0000  0.0000  0.0000  0.0000  0.0000  0.0000  0.0000  0.0000  0.0000  0.0000  0.0000  0.0000  0.0000  0.0000  0.0000  0.0000  0.0000  0.0000  0.0000  0.0000  0.0000  0.0000  0.0000  0.0000  0.0000  0.0013  0.0013  0.0013  0.0013  0.0013  0.0013  0.0013  0.0000  0.0000  0.0000  0.0000  0.0000  0.0000  0.0000  0.0000  0.0000  0.0000  0.0000  0.0000  0.0000  0.0000  0.0000  0.0000  0.0000  0.0000  0.0000  0.0000  0.0000  0.0000  0.0000  0.0000  0.0000  0.0000  0.0000  0.0000  0.0000  0.0000  0.0000  0.0000  0.0000  0.0000  0.0000  0.0000  0.0000  0.0000  0.0000  0.0000  0.0000  0.0000  0.0000  0.0000  0.0000  0.0000  0.0000  0.0000  0.0000  0.0000  0.0000  0.0000  0.0000  0.0000  0.0000  0.0000  0.0000  0.0000  0.0000  0.0000  0.0000  0.0000  0.0000  0.0000  0.0000  0.0000  0.0000  0.0000  0.0000  0.0000  0.0000  0.0000  0.0000  0.0000  0.0000  0.0000  0.0000  0.0000  0.0000  0.0000  0.0000  0.0000  0.0000  0.0000  0.0000  0.0000  0.0000  0.0000  0.0000  0.0000  0.0000
MFP4__GCA_000774955.1   0.2023  0.1600  0.1464  0.1464  0.1464  0.1349  0.1392  0.1592  0.1223  0.1184  0.1380  0.1515  0.1204  0.1201  0.1482  0.1435  0.1435  0.1743  0.1519  0.1518  0.1509  0.1694  0.1694  0.1695  0.1632  0.1423  0.1397  0.1392  0.1371  0.1371  0.1436  0.1495  0.1552  0.1439  0.1658  0.1659  0.1646  0.1630  0.1597  0.1537  0.1375  0.1380  0.1374  0.1437  0.1436  0.1408  0.1400  0.1357  0.1351  0.1352  0.1356  0.1369  0.1348  0.1415  0.1413  0.1413  0.1388  0.1571  0.1389  0.1392  0.1391  0.1392  0.0246  0.0290  0.0290  0.0246  0.0246  0.0246  0.0232  0.0232  0.0232  0.0232  0.0232  0.0232  0.0232  0.0232  0.0163  0.0163  0.0000  0.0000  0.0000  0.0013  0.0013  0.0000  0.0000  0.0000  0.0000  0.0000  0.0000  0.0000  0.0000  0.0000  0.0000  0.0000  0.0000  0.0000  0.0000  0.0000  0.0000  0.0000  0.0000  0.0000  0.0000  0.0000  0.0000  0.0000  0.0000  0.0000  0.0000  0.0000  0.0000  0.0000  0.0000  0.0000  0.0000  0.0000  0.0000  0.0000  0.0000  0.0000  0.0000  0.0000  0.0000  0.0000  0.0000  0.0000  0.0000  0.0000  0.0000  0.0000  0.0000  0.0000  0.0000  0.0000  0.0000  0.0000  0.0000  0.0000  0.0000  0.0000  0.0000  0.0000  0.0000  0.0013  0.0013  0.0013  0.0013  0.0013  0.0013  0.0013  0.0000  0.0000  0.0000  0.0000  0.0000  0.0000  0.0000  0.0000  0.0000  0.0000  0.0000  0.0000  0.0000  0.0000  0.0000  0.0000  0.0000  0.0000  0.0000  0.0000  0.0000  0.0000  0.0000  0.0000  0.0000  0.0000  0.0000  0.0000  0.0000  0.0000  0.0000  0.0000  0.0000  0.0000  0.0000  0.0000  0.0000  0.0000  0.0000  0.0000  0.0000  0.0000  0.0000  0.0000  0.0000  0.0000  0.0000  0.0000  0.0000  0.0000  0.0000  0.0000  0.0000  0.0000  0.0000  0.0000  0.0000  0.0000  0.0000  0.0000  0.0000  0.0000  0.0000  0.0000  0.0000  0.0000  0.0000  0.0000  0.0000  0.0000  0.0000  0.0000  0.0000  0.0000  0.0000  0.0000  0.0000  0.0000  0.0000  0.0000  0.0000  0.0000  0.0000  0.0000  0.0000  0.0000  0.0000  0.0000  0.0000  0.0000  0.0000  0.0000
MFP4__GCA_000774965.1   0.2022  0.1599  0.1463  0.1463  0.1463  0.1350  0.1394  0.1590  0.1222  0.1183  0.1381  0.1514  0.1203  0.1200  0.1484  0.1437  0.1437  0.1742  0.1518  0.1517  0.1508  0.1694  0.1694  0.1695  0.1633  0.1424  0.1398  0.1393  0.1372  0.1372  0.1436  0.1496  0.1554  0.1438  0.1657  0.1657  0.1645  0.1631  0.1596  0.1538  0.1376  0.1381  0.1375  0.1436  0.1435  0.1407  0.1399  0.1356  0.1350  0.1351  0.1355  0.1367  0.1346  0.1417  0.1414  0.1414  0.1389  0.1572  0.1390  0.1393  0.1392  0.1393  0.0246  0.0290  0.0290  0.0246  0.0246  0.0246  0.0232  0.0232  0.0232  0.0232  0.0232  0.0232  0.0232  0.0232  0.0163  0.0163  0.0000  0.0000  0.0000  0.0013  0.0013  0.0000  0.0000  0.0000  0.0000  0.0000  0.0000  0.0000  0.0000  0.0000  0.0000  0.0000  0.0000  0.0000  0.0000  0.0000  0.0000  0.0000  0.0000  0.0000  0.0000  0.0000  0.0000  0.0000  0.0000  0.0000  0.0000  0.0000  0.0000  0.0000  0.0000  0.0000  0.0000  0.0000  0.0000  0.0000  0.0000  0.0000  0.0000  0.0000  0.0000  0.0000  0.0000  0.0000  0.0000  0.0000  0.0000  0.0000  0.0000  0.0000  0.0000  0.0000  0.0000  0.0000  0.0000  0.0000  0.0000  0.0000  0.0000  0.0000  0.0000  0.0013  0.0013  0.0013  0.0013  0.0013  0.0013  0.0013  0.0000  0.0000  0.0000  0.0000  0.0000  0.0000  0.0000  0.0000  0.0000  0.0000  0.0000  0.0000  0.0000  0.0000  0.0000  0.0000  0.0000  0.0000  0.0000  0.0000  0.0000  0.0000  0.0000  0.0000  0.0000  0.0000  0.0000  0.0000  0.0000  0.0000  0.0000  0.0000  0.0000  0.0000  0.0000  0.0000  0.0000  0.0000  0.0000  0.0000  0.0000  0.0000  0.0000  0.0000  0.0000  0.0000  0.0000  0.0000  0.0000  0.0000  0.0000  0.0000  0.0000  0.0000  0.0000  0.0000  0.0000  0.0000  0.0000  0.0000  0.0000  0.0000  0.0000  0.0000  0.0000  0.0000  0.0000  0.0000  0.0000  0.0000  0.0000  0.0000  0.0000  0.0000  0.0000  0.0000  0.0000  0.0000  0.0000  0.0000  0.0000  0.0000  0.0000  0.0000  0.0000  0.0000  0.0000  0.0000  0.0000  0.0000  0.0000  0.0000  0.0000
MFP4__GCA_000774975.1   0.2023  0.1600  0.1464  0.1464  0.1464  0.1351  0.1395  0.1592  0.1223  0.1184  0.1382  0.1515  0.1204  0.1201  0.1483  0.1438  0.1438  0.1743  0.1519  0.1518  0.1509  0.1696  0.1696  0.1697  0.1634  0.1425  0.1399  0.1394  0.1373  0.1373  0.1437  0.1497  0.1555  0.1438  0.1658  0.1659  0.1646  0.1632  0.1597  0.1539  0.1377  0.1383  0.1377  0.1437  0.1436  0.1408  0.1400  0.1357  0.1351  0.1352  0.1356  0.1366  0.1348  0.1418  0.1415  0.1415  0.1390  0.1574  0.1391  0.1394  0.1391  0.1392  0.0246  0.0290  0.0290  0.0246  0.0246  0.0246  0.0232  0.0232  0.0232  0.0232  0.0232  0.0232  0.0232  0.0232  0.0163  0.0163  0.0000  0.0000  0.0000  0.0013  0.0013  0.0000  0.0000  0.0000  0.0000  0.0000  0.0000  0.0000  0.0000  0.0000  0.0000  0.0000  0.0000  0.0000  0.0000  0.0000  0.0000  0.0000  0.0000  0.0000  0.0000  0.0000  0.0000  0.0000  0.0000  0.0000  0.0000  0.0000  0.0000  0.0000  0.0000  0.0000  0.0000  0.0000  0.0000  0.0000  0.0000  0.0000  0.0000  0.0000  0.0000  0.0000  0.0000  0.0000  0.0000  0.0000  0.0000  0.0000  0.0000  0.0000  0.0000  0.0000  0.0000  0.0000  0.0000  0.0000  0.0000  0.0000  0.0000  0.0000  0.0000  0.0013  0.0013  0.0013  0.0013  0.0013  0.0013  0.0013  0.0000  0.0000  0.0000  0.0000  0.0000  0.0000  0.0000  0.0000  0.0000  0.0000  0.0000  0.0000  0.0000  0.0000  0.0000  0.0000  0.0000  0.0000  0.0000  0.0000  0.0000  0.0000  0.0000  0.0000  0.0000  0.0000  0.0000  0.0000  0.0000  0.0000  0.0000  0.0000  0.0000  0.0000  0.0000  0.0000  0.0000  0.0000  0.0000  0.0000  0.0000  0.0000  0.0000  0.0000  0.0000  0.0000  0.0000  0.0000  0.0000  0.0000  0.0000  0.0000  0.0000  0.0000  0.0000  0.0000  0.0000  0.0000  0.0000  0.0000  0.0000  0.0000  0.0000  0.0000  0.0000  0.0000  0.0000  0.0000  0.0000  0.0000  0.0000  0.0000  0.0000  0.0000  0.0000  0.0000  0.0000  0.0000  0.0000  0.0000  0.0000  0.0000  0.0000  0.0000  0.0000  0.0000  0.0000  0.0000  0.0000  0.0000  0.0000  0.0000  0.0000  0.0000
MFP4__GCA_000775035.1   0.2022  0.1599  0.1463  0.1463  0.1463  0.1350  0.1394  0.1590  0.1222  0.1182  0.1381  0.1514  0.1203  0.1200  0.1483  0.1437  0.1437  0.1742  0.1518  0.1517  0.1508  0.1694  0.1694  0.1695  0.1633  0.1423  0.1398  0.1393  0.1372  0.1372  0.1436  0.1496  0.1554  0.1438  0.1657  0.1657  0.1645  0.1632  0.1595  0.1538  0.1376  0.1381  0.1375  0.1436  0.1435  0.1407  0.1399  0.1356  0.1350  0.1351  0.1355  0.1367  0.1346  0.1416  0.1414  0.1414  0.1389  0.1572  0.1390  0.1393  0.1392  0.1393  0.0246  0.0290  0.0290  0.0246  0.0246  0.0246  0.0232  0.0232  0.0232  0.0232  0.0232  0.0232  0.0232  0.0232  0.0163  0.0163  0.0000  0.0000  0.0000  0.0013  0.0013  0.0000  0.0000  0.0000  0.0000  0.0000  0.0000  0.0000  0.0000  0.0000  0.0000  0.0000  0.0000  0.0000  0.0000  0.0000  0.0000  0.0000  0.0000  0.0000  0.0000  0.0000  0.0000  0.0000  0.0000  0.0000  0.0000  0.0000  0.0000  0.0000  0.0000  0.0000  0.0000  0.0000  0.0000  0.0000  0.0000  0.0000  0.0000  0.0000  0.0000  0.0000  0.0000  0.0000  0.0000  0.0000  0.0000  0.0000  0.0000  0.0000  0.0000  0.0000  0.0000  0.0000  0.0000  0.0000  0.0000  0.0000  0.0000  0.0000  0.0000  0.0013  0.0013  0.0013  0.0013  0.0013  0.0013  0.0013  0.0000  0.0000  0.0000  0.0000  0.0000  0.0000  0.0000  0.0000  0.0000  0.0000  0.0000  0.0000  0.0000  0.0000  0.0000  0.0000  0.0000  0.0000  0.0000  0.0000  0.0000  0.0000  0.0000  0.0000  0.0000  0.0000  0.0000  0.0000  0.0000  0.0000  0.0000  0.0000  0.0000  0.0000  0.0000  0.0000  0.0000  0.0000  0.0000  0.0000  0.0000  0.0000  0.0000  0.0000  0.0000  0.0000  0.0000  0.0000  0.0000  0.0000  0.0000  0.0000  0.0000  0.0000  0.0000  0.0000  0.0000  0.0000  0.0000  0.0000  0.0000  0.0000  0.0000  0.0000  0.0000  0.0000  0.0000  0.0000  0.0000  0.0000  0.0000  0.0000  0.0000  0.0000  0.0000  0.0000  0.0000  0.0000  0.0000  0.0000  0.0000  0.0000  0.0000  0.0000  0.0000  0.0000  0.0000  0.0000  0.0000  0.0000  0.0000  0.0000  0.0000  0.0000  0.0000
MFP4__GCA_000775045.1   0.2022  0.1599  0.1463  0.1463  0.1463  0.1350  0.1394  0.1590  0.1222  0.1183  0.1381  0.1514  0.1203  0.1200  0.1484  0.1437  0.1437  0.1742  0.1518  0.1517  0.1508  0.1694  0.1694  0.1695  0.1633  0.1424  0.1398  0.1393  0.1372  0.1372  0.1436  0.1496  0.1554  0.1438  0.1657  0.1657  0.1645  0.1631  0.1596  0.1538  0.1376  0.1381  0.1375  0.1436  0.1435  0.1407  0.1399  0.1356  0.1350  0.1351  0.1355  0.1367  0.1346  0.1417  0.1414  0.1414  0.1389  0.1572  0.1390  0.1393  0.1392  0.1393  0.0246  0.0290  0.0290  0.0246  0.0246  0.0246  0.0232  0.0232  0.0232  0.0232  0.0232  0.0232  0.0232  0.0232  0.0163  0.0163  0.0000  0.0000  0.0000  0.0013  0.0013  0.0000  0.0000  0.0000  0.0000  0.0000  0.0000  0.0000  0.0000  0.0000  0.0000  0.0000  0.0000  0.0000  0.0000  0.0000  0.0000  0.0000  0.0000  0.0000  0.0000  0.0000  0.0000  0.0000  0.0000  0.0000  0.0000  0.0000  0.0000  0.0000  0.0000  0.0000  0.0000  0.0000  0.0000  0.0000  0.0000  0.0000  0.0000  0.0000  0.0000  0.0000  0.0000  0.0000  0.0000  0.0000  0.0000  0.0000  0.0000  0.0000  0.0000  0.0000  0.0000  0.0000  0.0000  0.0000  0.0000  0.0000  0.0000  0.0000  0.0000  0.0013  0.0013  0.0013  0.0013  0.0013  0.0013  0.0013  0.0000  0.0000  0.0000  0.0000  0.0000  0.0000  0.0000  0.0000  0.0000  0.0000  0.0000  0.0000  0.0000  0.0000  0.0000  0.0000  0.0000  0.0000  0.0000  0.0000  0.0000  0.0000  0.0000  0.0000  0.0000  0.0000  0.0000  0.0000  0.0000  0.0000  0.0000  0.0000  0.0000  0.0000  0.0000  0.0000  0.0000  0.0000  0.0000  0.0000  0.0000  0.0000  0.0000  0.0000  0.0000  0.0000  0.0000  0.0000  0.0000  0.0000  0.0000  0.0000  0.0000  0.0000  0.0000  0.0000  0.0000  0.0000  0.0000  0.0000  0.0000  0.0000  0.0000  0.0000  0.0000  0.0000  0.0000  0.0000  0.0000  0.0000  0.0000  0.0000  0.0000  0.0000  0.0000  0.0000  0.0000  0.0000  0.0000  0.0000  0.0000  0.0000  0.0000  0.0000  0.0000  0.0000  0.0000  0.0000  0.0000  0.0000  0.0000  0.0000  0.0000  0.0000  0.0000  0.0000
MFP4__GCA_000775165.1   0.2022  0.1599  0.1463  0.1463  0.1463  0.1350  0.1394  0.1590  0.1222  0.1182  0.1381  0.1514  0.1203  0.1200  0.1483  0.1437  0.1437  0.1742  0.1518  0.1517  0.1508  0.1694  0.1694  0.1695  0.1633  0.1423  0.1398  0.1393  0.1372  0.1372  0.1436  0.1496  0.1554  0.1438  0.1657  0.1657  0.1645  0.1632  0.1595  0.1538  0.1376  0.1381  0.1375  0.1436  0.1435  0.1407  0.1399  0.1356  0.1350  0.1351  0.1355  0.1367  0.1346  0.1416  0.1414  0.1414  0.1389  0.1572  0.1390  0.1393  0.1392  0.1393  0.0246  0.0290  0.0290  0.0246  0.0246  0.0246  0.0232  0.0232  0.0232  0.0232  0.0232  0.0232  0.0232  0.0232  0.0163  0.0163  0.0000  0.0000  0.0000  0.0013  0.0013  0.0000  0.0000  0.0000  0.0000  0.0000  0.0000  0.0000  0.0000  0.0000  0.0000  0.0000  0.0000  0.0000  0.0000  0.0000  0.0000  0.0000  0.0000  0.0000  0.0000  0.0000  0.0000  0.0000  0.0000  0.0000  0.0000  0.0000  0.0000  0.0000  0.0000  0.0000  0.0000  0.0000  0.0000  0.0000  0.0000  0.0000  0.0000  0.0000  0.0000  0.0000  0.0000  0.0000  0.0000  0.0000  0.0000  0.0000  0.0000  0.0000  0.0000  0.0000  0.0000  0.0000  0.0000  0.0000  0.0000  0.0000  0.0000  0.0000  0.0000  0.0013  0.0013  0.0013  0.0013  0.0013  0.0013  0.0013  0.0000  0.0000  0.0000  0.0000  0.0000  0.0000  0.0000  0.0000  0.0000  0.0000  0.0000  0.0000  0.0000  0.0000  0.0000  0.0000  0.0000  0.0000  0.0000  0.0000  0.0000  0.0000  0.0000  0.0000  0.0000  0.0000  0.0000  0.0000  0.0000  0.0000  0.0000  0.0000  0.0000  0.0000  0.0000  0.0000  0.0000  0.0000  0.0000  0.0000  0.0000  0.0000  0.0000  0.0000  0.0000  0.0000  0.0000  0.0000  0.0000  0.0000  0.0000  0.0000  0.0000  0.0000  0.0000  0.0000  0.0000  0.0000  0.0000  0.0000  0.0000  0.0000  0.0000  0.0000  0.0000  0.0000  0.0000  0.0000  0.0000  0.0000  0.0000  0.0000  0.0000  0.0000  0.0000  0.0000  0.0000  0.0000  0.0000  0.0000  0.0000  0.0000  0.0000  0.0000  0.0000  0.0000  0.0000  0.0000  0.0000  0.0000  0.0000  0.0000  0.0000  0.0000  0.0000  0.0000  0.0000
MFP4__GCA_000775655.1   0.2022  0.1599  0.1463  0.1463  0.1463  0.1350  0.1394  0.1590  0.1222  0.1183  0.1381  0.1514  0.1203  0.1200  0.1484  0.1437  0.1437  0.1742  0.1518  0.1517  0.1508  0.1694  0.1694  0.1695  0.1633  0.1424  0.1398  0.1393  0.1372  0.1372  0.1436  0.1496  0.1554  0.1438  0.1657  0.1657  0.1645  0.1631  0.1596  0.1538  0.1376  0.1381  0.1375  0.1436  0.1435  0.1407  0.1399  0.1356  0.1350  0.1351  0.1355  0.1367  0.1346  0.1417  0.1414  0.1414  0.1389  0.1572  0.1390  0.1393  0.1392  0.1393  0.0246  0.0290  0.0290  0.0246  0.0246  0.0246  0.0232  0.0232  0.0232  0.0232  0.0232  0.0232  0.0232  0.0232  0.0163  0.0163  0.0000  0.0000  0.0000  0.0013  0.0013  0.0000  0.0000  0.0000  0.0000  0.0000  0.0000  0.0000  0.0000  0.0000  0.0000  0.0000  0.0000  0.0000  0.0000  0.0000  0.0000  0.0000  0.0000  0.0000  0.0000  0.0000  0.0000  0.0000  0.0000  0.0000  0.0000  0.0000  0.0000  0.0000  0.0000  0.0000  0.0000  0.0000  0.0000  0.0000  0.0000  0.0000  0.0000  0.0000  0.0000  0.0000  0.0000  0.0000  0.0000  0.0000  0.0000  0.0000  0.0000  0.0000  0.0000  0.0000  0.0000  0.0000  0.0000  0.0000  0.0000  0.0000  0.0000  0.0000  0.0000  0.0013  0.0013  0.0013  0.0013  0.0013  0.0013  0.0013  0.0000  0.0000  0.0000  0.0000  0.0000  0.0000  0.0000  0.0000  0.0000  0.0000  0.0000  0.0000  0.0000  0.0000  0.0000  0.0000  0.0000  0.0000  0.0000  0.0000  0.0000  0.0000  0.0000  0.0000  0.0000  0.0000  0.0000  0.0000  0.0000  0.0000  0.0000  0.0000  0.0000  0.0000  0.0000  0.0000  0.0000  0.0000  0.0000  0.0000  0.0000  0.0000  0.0000  0.0000  0.0000  0.0000  0.0000  0.0000  0.0000  0.0000  0.0000  0.0000  0.0000  0.0000  0.0000  0.0000  0.0000  0.0000  0.0000  0.0000  0.0000  0.0000  0.0000  0.0000  0.0000  0.0000  0.0000  0.0000  0.0000  0.0000  0.0000  0.0000  0.0000  0.0000  0.0000  0.0000  0.0000  0.0000  0.0000  0.0000  0.0000  0.0000  0.0000  0.0000  0.0000  0.0000  0.0000  0.0000  0.0000  0.0000  0.0000  0.0000  0.0000  0.0000  0.0000  0.0000  0.0000  0.0000
MFP4__GCA_000932075.1   0.2022  0.1599  0.1463  0.1463  0.1463  0.1350  0.1394  0.1590  0.1222  0.1183  0.1381  0.1514  0.1203  0.1200  0.1484  0.1437  0.1437  0.1742  0.1518  0.1517  0.1508  0.1694  0.1694  0.1695  0.1633  0.1424  0.1398  0.1393  0.1372  0.1372  0.1436  0.1496  0.1554  0.1438  0.1657  0.1657  0.1645  0.1631  0.1596  0.1538  0.1376  0.1381  0.1375  0.1436  0.1435  0.1407  0.1399  0.1356  0.1350  0.1351  0.1355  0.1367  0.1346  0.1417  0.1414  0.1414  0.1389  0.1572  0.1390  0.1393  0.1392  0.1393  0.0246  0.0290  0.0290  0.0246  0.0246  0.0246  0.0232  0.0232  0.0232  0.0232  0.0232  0.0232  0.0232  0.0232  0.0163  0.0163  0.0000  0.0000  0.0000  0.0013  0.0013  0.0000  0.0000  0.0000  0.0000  0.0000  0.0000  0.0000  0.0000  0.0000  0.0000  0.0000  0.0000  0.0000  0.0000  0.0000  0.0000  0.0000  0.0000  0.0000  0.0000  0.0000  0.0000  0.0000  0.0000  0.0000  0.0000  0.0000  0.0000  0.0000  0.0000  0.0000  0.0000  0.0000  0.0000  0.0000  0.0000  0.0000  0.0000  0.0000  0.0000  0.0000  0.0000  0.0000  0.0000  0.0000  0.0000  0.0000  0.0000  0.0000  0.0000  0.0000  0.0000  0.0000  0.0000  0.0000  0.0000  0.0000  0.0000  0.0000  0.0000  0.0013  0.0013  0.0013  0.0013  0.0013  0.0013  0.0013  0.0000  0.0000  0.0000  0.0000  0.0000  0.0000  0.0000  0.0000  0.0000  0.0000  0.0000  0.0000  0.0000  0.0000  0.0000  0.0000  0.0000  0.0000  0.0000  0.0000  0.0000  0.0000  0.0000  0.0000  0.0000  0.0000  0.0000  0.0000  0.0000  0.0000  0.0000  0.0000  0.0000  0.0000  0.0000  0.0000  0.0000  0.0000  0.0000  0.0000  0.0000  0.0000  0.0000  0.0000  0.0000  0.0000  0.0000  0.0000  0.0000  0.0000  0.0000  0.0000  0.0000  0.0000  0.0000  0.0000  0.0000  0.0000  0.0000  0.0000  0.0000  0.0000  0.0000  0.0000  0.0000  0.0000  0.0000  0.0000  0.0000  0.0000  0.0000  0.0000  0.0000  0.0000  0.0000  0.0000  0.0000  0.0000  0.0000  0.0000  0.0000  0.0000  0.0000  0.0000  0.0000  0.0000  0.0000  0.0000  0.0000  0.0000  0.0000  0.0000  0.0000  0.0000  0.0000  0.0000  0.0000  0.0000  0.0000
MFP4__GCA_000932085.1   0.2023  0.1600  0.1464  0.1464  0.1464  0.1351  0.1395  0.1592  0.1223  0.1184  0.1382  0.1515  0.1204  0.1201  0.1483  0.1438  0.1438  0.1743  0.1519  0.1518  0.1509  0.1696  0.1696  0.1697  0.1634  0.1425  0.1399  0.1394  0.1373  0.1373  0.1437  0.1497  0.1555  0.1438  0.1658  0.1659  0.1646  0.1632  0.1597  0.1539  0.1377  0.1383  0.1377  0.1437  0.1436  0.1408  0.1400  0.1357  0.1351  0.1352  0.1356  0.1366  0.1348  0.1418  0.1415  0.1415  0.1390  0.1574  0.1391  0.1394  0.1391  0.1392  0.0246  0.0290  0.0290  0.0246  0.0246  0.0246  0.0232  0.0232  0.0232  0.0232  0.0232  0.0232  0.0232  0.0232  0.0163  0.0163  0.0000  0.0000  0.0000  0.0013  0.0013  0.0000  0.0000  0.0000  0.0000  0.0000  0.0000  0.0000  0.0000  0.0000  0.0000  0.0000  0.0000  0.0000  0.0000  0.0000  0.0000  0.0000  0.0000  0.0000  0.0000  0.0000  0.0000  0.0000  0.0000  0.0000  0.0000  0.0000  0.0000  0.0000  0.0000  0.0000  0.0000  0.0000  0.0000  0.0000  0.0000  0.0000  0.0000  0.0000  0.0000  0.0000  0.0000  0.0000  0.0000  0.0000  0.0000  0.0000  0.0000  0.0000  0.0000  0.0000  0.0000  0.0000  0.0000  0.0000  0.0000  0.0000  0.0000  0.0000  0.0000  0.0013  0.0013  0.0013  0.0013  0.0013  0.0013  0.0013  0.0000  0.0000  0.0000  0.0000  0.0000  0.0000  0.0000  0.0000  0.0000  0.0000  0.0000  0.0000  0.0000  0.0000  0.0000  0.0000  0.0000  0.0000  0.0000  0.0000  0.0000  0.0000  0.0000  0.0000  0.0000  0.0000  0.0000  0.0000  0.0000  0.0000  0.0000  0.0000  0.0000  0.0000  0.0000  0.0000  0.0000  0.0000  0.0000  0.0000  0.0000  0.0000  0.0000  0.0000  0.0000  0.0000  0.0000  0.0000  0.0000  0.0000  0.0000  0.0000  0.0000  0.0000  0.0000  0.0000  0.0000  0.0000  0.0000  0.0000  0.0000  0.0000  0.0000  0.0000  0.0000  0.0000  0.0000  0.0000  0.0000  0.0000  0.0000  0.0000  0.0000  0.0000  0.0000  0.0000  0.0000  0.0000  0.0000  0.0000  0.0000  0.0000  0.0000  0.0000  0.0000  0.0000  0.0000  0.0000  0.0000  0.0000  0.0000  0.0000  0.0000  0.0000  0.0000  0.0000  0.0000  0.0000  0.0000  0.0000
MFP4__GCA_000932095.1   0.2023  0.1598  0.1462  0.1462  0.1462  0.1349  0.1393  0.1586  0.1223  0.1182  0.1379  0.1512  0.1202  0.1199  0.1484  0.1435  0.1435  0.1741  0.1516  0.1518  0.1507  0.1692  0.1692  0.1693  0.1631  0.1424  0.1397  0.1392  0.1372  0.1372  0.1436  0.1495  0.1554  0.1438  0.1656  0.1656  0.1644  0.1630  0.1597  0.1538  0.1374  0.1379  0.1373  0.1437  0.1436  0.1408  0.1399  0.1355  0.1349  0.1350  0.1354  0.1366  0.1348  0.1416  0.1413  0.1413  0.1388  0.1572  0.1388  0.1391  0.1390  0.1391  0.0246  0.0290  0.0290  0.0246  0.0246  0.0246  0.0232  0.0232  0.0232  0.0232  0.0232  0.0232  0.0232  0.0232  0.0163  0.0163  0.0000  0.0000  0.0000  0.0013  0.0013  0.0000  0.0000  0.0000  0.0000  0.0000  0.0000  0.0000  0.0000  0.0000  0.0000  0.0000  0.0000  0.0000  0.0000  0.0000  0.0000  0.0000  0.0000  0.0000  0.0000  0.0000  0.0000  0.0000  0.0000  0.0000  0.0000  0.0000  0.0000  0.0000  0.0000  0.0000  0.0000  0.0000  0.0000  0.0000  0.0000  0.0000  0.0000  0.0000  0.0000  0.0000  0.0000  0.0000  0.0000  0.0000  0.0000  0.0000  0.0000  0.0000  0.0000  0.0000  0.0000  0.0000  0.0000  0.0000  0.0000  0.0000  0.0000  0.0000  0.0000  0.0013  0.0013  0.0013  0.0013  0.0013  0.0013  0.0013  0.0000  0.0000  0.0000  0.0000  0.0000  0.0000  0.0000  0.0000  0.0000  0.0000  0.0000  0.0000  0.0000  0.0000  0.0000  0.0000  0.0000  0.0000  0.0000  0.0000  0.0000  0.0000  0.0000  0.0000  0.0000  0.0000  0.0000  0.0000  0.0000  0.0000  0.0000  0.0000  0.0000  0.0000  0.0000  0.0000  0.0000  0.0000  0.0000  0.0000  0.0000  0.0000  0.0000  0.0000  0.0000  0.0000  0.0000  0.0000  0.0000  0.0000  0.0000  0.0000  0.0000  0.0000  0.0000  0.0000  0.0000  0.0000  0.0000  0.0000  0.0000  0.0000  0.0000  0.0000  0.0000  0.0000  0.0000  0.0000  0.0000  0.0000  0.0000  0.0000  0.0000  0.0000  0.0000  0.0000  0.0000  0.0000  0.0000  0.0000  0.0000  0.0000  0.0000  0.0000  0.0000  0.0000  0.0000  0.0000  0.0000  0.0000  0.0000  0.0000  0.0000  0.0000  0.0000  0.0000  0.0000  0.0000  0.0000  0.0000  0.0000
MFP4__GCA_000932105.1   0.2022  0.1599  0.1463  0.1463  0.1463  0.1350  0.1394  0.1590  0.1222  0.1183  0.1381  0.1514  0.1203  0.1200  0.1484  0.1437  0.1437  0.1742  0.1518  0.1517  0.1508  0.1694  0.1694  0.1695  0.1633  0.1424  0.1398  0.1393  0.1372  0.1372  0.1436  0.1496  0.1554  0.1438  0.1657  0.1657  0.1645  0.1631  0.1596  0.1538  0.1376  0.1381  0.1375  0.1436  0.1435  0.1407  0.1399  0.1356  0.1350  0.1351  0.1355  0.1367  0.1346  0.1417  0.1414  0.1414  0.1389  0.1572  0.1390  0.1393  0.1392  0.1393  0.0246  0.0290  0.0290  0.0246  0.0246  0.0246  0.0232  0.0232  0.0232  0.0232  0.0232  0.0232  0.0232  0.0232  0.0163  0.0163  0.0000  0.0000  0.0000  0.0013  0.0013  0.0000  0.0000  0.0000  0.0000  0.0000  0.0000  0.0000  0.0000  0.0000  0.0000  0.0000  0.0000  0.0000  0.0000  0.0000  0.0000  0.0000  0.0000  0.0000  0.0000  0.0000  0.0000  0.0000  0.0000  0.0000  0.0000  0.0000  0.0000  0.0000  0.0000  0.0000  0.0000  0.0000  0.0000  0.0000  0.0000  0.0000  0.0000  0.0000  0.0000  0.0000  0.0000  0.0000  0.0000  0.0000  0.0000  0.0000  0.0000  0.0000  0.0000  0.0000  0.0000  0.0000  0.0000  0.0000  0.0000  0.0000  0.0000  0.0000  0.0000  0.0013  0.0013  0.0013  0.0013  0.0013  0.0013  0.0013  0.0000  0.0000  0.0000  0.0000  0.0000  0.0000  0.0000  0.0000  0.0000  0.0000  0.0000  0.0000  0.0000  0.0000  0.0000  0.0000  0.0000  0.0000  0.0000  0.0000  0.0000  0.0000  0.0000  0.0000  0.0000  0.0000  0.0000  0.0000  0.0000  0.0000  0.0000  0.0000  0.0000  0.0000  0.0000  0.0000  0.0000  0.0000  0.0000  0.0000  0.0000  0.0000  0.0000  0.0000  0.0000  0.0000  0.0000  0.0000  0.0000  0.0000  0.0000  0.0000  0.0000  0.0000  0.0000  0.0000  0.0000  0.0000  0.0000  0.0000  0.0000  0.0000  0.0000  0.0000  0.0000  0.0000  0.0000  0.0000  0.0000  0.0000  0.0000  0.0000  0.0000  0.0000  0.0000  0.0000  0.0000  0.0000  0.0000  0.0000  0.0000  0.0000  0.0000  0.0000  0.0000  0.0000  0.0000  0.0000  0.0000  0.0000  0.0000  0.0000  0.0000  0.0000  0.0000  0.0000  0.0000  0.0000  0.0000  0.0000  0.0000  0.0000
MFP4__GCA_000953095.1   0.2022  0.1599  0.1463  0.1463  0.1463  0.1350  0.1394  0.1590  0.1222  0.1183  0.1381  0.1514  0.1203  0.1200  0.1484  0.1437  0.1437  0.1742  0.1518  0.1517  0.1508  0.1694  0.1694  0.1695  0.1633  0.1424  0.1398  0.1393  0.1372  0.1372  0.1436  0.1496  0.1554  0.1438  0.1657  0.1657  0.1645  0.1631  0.1596  0.1538  0.1376  0.1381  0.1375  0.1436  0.1435  0.1407  0.1399  0.1356  0.1350  0.1351  0.1355  0.1367  0.1346  0.1417  0.1414  0.1414  0.1389  0.1572  0.1390  0.1393  0.1392  0.1393  0.0246  0.0290  0.0290  0.0246  0.0246  0.0246  0.0232  0.0232  0.0232  0.0232  0.0232  0.0232  0.0232  0.0232  0.0163  0.0163  0.0000  0.0000  0.0000  0.0013  0.0013  0.0000  0.0000  0.0000  0.0000  0.0000  0.0000  0.0000  0.0000  0.0000  0.0000  0.0000  0.0000  0.0000  0.0000  0.0000  0.0000  0.0000  0.0000  0.0000  0.0000  0.0000  0.0000  0.0000  0.0000  0.0000  0.0000  0.0000  0.0000  0.0000  0.0000  0.0000  0.0000  0.0000  0.0000  0.0000  0.0000  0.0000  0.0000  0.0000  0.0000  0.0000  0.0000  0.0000  0.0000  0.0000  0.0000  0.0000  0.0000  0.0000  0.0000  0.0000  0.0000  0.0000  0.0000  0.0000  0.0000  0.0000  0.0000  0.0000  0.0000  0.0013  0.0013  0.0013  0.0013  0.0013  0.0013  0.0013  0.0000  0.0000  0.0000  0.0000  0.0000  0.0000  0.0000  0.0000  0.0000  0.0000  0.0000  0.0000  0.0000  0.0000  0.0000  0.0000  0.0000  0.0000  0.0000  0.0000  0.0000  0.0000  0.0000  0.0000  0.0000  0.0000  0.0000  0.0000  0.0000  0.0000  0.0000  0.0000  0.0000  0.0000  0.0000  0.0000  0.0000  0.0000  0.0000  0.0000  0.0000  0.0000  0.0000  0.0000  0.0000  0.0000  0.0000  0.0000  0.0000  0.0000  0.0000  0.0000  0.0000  0.0000  0.0000  0.0000  0.0000  0.0000  0.0000  0.0000  0.0000  0.0000  0.0000  0.0000  0.0000  0.0000  0.0000  0.0000  0.0000  0.0000  0.0000  0.0000  0.0000  0.0000  0.0000  0.0000  0.0000  0.0000  0.0000  0.0000  0.0000  0.0000  0.0000  0.0000  0.0000  0.0000  0.0000  0.0000  0.0000  0.0000  0.0000  0.0000  0.0000  0.0000  0.0000  0.0000  0.0000  0.0000  0.0000  0.0000  0.0000  0.0000  0.0000
MFP4__GCA_000954175.1   0.2022  0.1599  0.1463  0.1463  0.1463  0.1350  0.1394  0.1590  0.1222  0.1183  0.1381  0.1514  0.1203  0.1200  0.1484  0.1437  0.1437  0.1742  0.1518  0.1517  0.1508  0.1694  0.1694  0.1695  0.1633  0.1424  0.1398  0.1393  0.1372  0.1372  0.1436  0.1496  0.1554  0.1438  0.1657  0.1657  0.1645  0.1631  0.1596  0.1538  0.1376  0.1381  0.1375  0.1436  0.1435  0.1407  0.1399  0.1356  0.1350  0.1351  0.1355  0.1367  0.1346  0.1417  0.1414  0.1414  0.1389  0.1572  0.1390  0.1393  0.1392  0.1393  0.0246  0.0290  0.0290  0.0246  0.0246  0.0246  0.0232  0.0232  0.0232  0.0232  0.0232  0.0232  0.0232  0.0232  0.0163  0.0163  0.0000  0.0000  0.0000  0.0013  0.0013  0.0000  0.0000  0.0000  0.0000  0.0000  0.0000  0.0000  0.0000  0.0000  0.0000  0.0000  0.0000  0.0000  0.0000  0.0000  0.0000  0.0000  0.0000  0.0000  0.0000  0.0000  0.0000  0.0000  0.0000  0.0000  0.0000  0.0000  0.0000  0.0000  0.0000  0.0000  0.0000  0.0000  0.0000  0.0000  0.0000  0.0000  0.0000  0.0000  0.0000  0.0000  0.0000  0.0000  0.0000  0.0000  0.0000  0.0000  0.0000  0.0000  0.0000  0.0000  0.0000  0.0000  0.0000  0.0000  0.0000  0.0000  0.0000  0.0000  0.0000  0.0013  0.0013  0.0013  0.0013  0.0013  0.0013  0.0013  0.0000  0.0000  0.0000  0.0000  0.0000  0.0000  0.0000  0.0000  0.0000  0.0000  0.0000  0.0000  0.0000  0.0000  0.0000  0.0000  0.0000  0.0000  0.0000  0.0000  0.0000  0.0000  0.0000  0.0000  0.0000  0.0000  0.0000  0.0000  0.0000  0.0000  0.0000  0.0000  0.0000  0.0000  0.0000  0.0000  0.0000  0.0000  0.0000  0.0000  0.0000  0.0000  0.0000  0.0000  0.0000  0.0000  0.0000  0.0000  0.0000  0.0000  0.0000  0.0000  0.0000  0.0000  0.0000  0.0000  0.0000  0.0000  0.0000  0.0000  0.0000  0.0000  0.0000  0.0000  0.0000  0.0000  0.0000  0.0000  0.0000  0.0000  0.0000  0.0000  0.0000  0.0000  0.0000  0.0000  0.0000  0.0000  0.0000  0.0000  0.0000  0.0000  0.0000  0.0000  0.0000  0.0000  0.0000  0.0000  0.0000  0.0000  0.0000  0.0000  0.0000  0.0000  0.0000  0.0000  0.0000  0.0000  0.0000  0.0000  0.0000  0.0000  0.0000  0.0000
MFP4__GCA_000959145.1   0.2022  0.1599  0.1463  0.1463  0.1463  0.1350  0.1394  0.1590  0.1222  0.1183  0.1381  0.1514  0.1203  0.1200  0.1484  0.1437  0.1437  0.1742  0.1518  0.1517  0.1508  0.1694  0.1694  0.1695  0.1633  0.1424  0.1398  0.1393  0.1372  0.1372  0.1436  0.1496  0.1554  0.1438  0.1657  0.1657  0.1645  0.1631  0.1596  0.1538  0.1376  0.1381  0.1375  0.1436  0.1435  0.1407  0.1399  0.1356  0.1350  0.1351  0.1355  0.1367  0.1346  0.1417  0.1414  0.1414  0.1389  0.1572  0.1390  0.1393  0.1392  0.1393  0.0246  0.0290  0.0290  0.0246  0.0246  0.0246  0.0232  0.0232  0.0232  0.0232  0.0232  0.0232  0.0232  0.0232  0.0163  0.0163  0.0000  0.0000  0.0000  0.0013  0.0013  0.0000  0.0000  0.0000  0.0000  0.0000  0.0000  0.0000  0.0000  0.0000  0.0000  0.0000  0.0000  0.0000  0.0000  0.0000  0.0000  0.0000  0.0000  0.0000  0.0000  0.0000  0.0000  0.0000  0.0000  0.0000  0.0000  0.0000  0.0000  0.0000  0.0000  0.0000  0.0000  0.0000  0.0000  0.0000  0.0000  0.0000  0.0000  0.0000  0.0000  0.0000  0.0000  0.0000  0.0000  0.0000  0.0000  0.0000  0.0000  0.0000  0.0000  0.0000  0.0000  0.0000  0.0000  0.0000  0.0000  0.0000  0.0000  0.0000  0.0000  0.0013  0.0013  0.0013  0.0013  0.0013  0.0013  0.0013  0.0000  0.0000  0.0000  0.0000  0.0000  0.0000  0.0000  0.0000  0.0000  0.0000  0.0000  0.0000  0.0000  0.0000  0.0000  0.0000  0.0000  0.0000  0.0000  0.0000  0.0000  0.0000  0.0000  0.0000  0.0000  0.0000  0.0000  0.0000  0.0000  0.0000  0.0000  0.0000  0.0000  0.0000  0.0000  0.0000  0.0000  0.0000  0.0000  0.0000  0.0000  0.0000  0.0000  0.0000  0.0000  0.0000  0.0000  0.0000  0.0000  0.0000  0.0000  0.0000  0.0000  0.0000  0.0000  0.0000  0.0000  0.0000  0.0000  0.0000  0.0000  0.0000  0.0000  0.0000  0.0000  0.0000  0.0000  0.0000  0.0000  0.0000  0.0000  0.0000  0.0000  0.0000  0.0000  0.0000  0.0000  0.0000  0.0000  0.0000  0.0000  0.0000  0.0000  0.0000  0.0000  0.0000  0.0000  0.0000  0.0000  0.0000  0.0000  0.0000  0.0000  0.0000  0.0000  0.0000  0.0000  0.0000  0.0000  0.0000  0.0000  0.0000  0.0000  0.0000  0.0000
MFP4__GCA_000959165.1   0.2020  0.1598  0.1463  0.1463  0.1463  0.1349  0.1393  0.1588  0.1221  0.1182  0.1381  0.1512  0.1203  0.1199  0.1484  0.1437  0.1437  0.1742  0.1517  0.1516  0.1507  0.1694  0.1694  0.1695  0.1633  0.1424  0.1397  0.1392  0.1371  0.1371  0.1436  0.1495  0.1554  0.1437  0.1660  0.1660  0.1644  0.1630  0.1595  0.1540  0.1378  0.1383  0.1377  0.1437  0.1436  0.1408  0.1400  0.1357  0.1350  0.1352  0.1355  0.1368  0.1347  0.1418  0.1416  0.1416  0.1390  0.1575  0.1391  0.1395  0.1393  0.1394  0.0246  0.0290  0.0290  0.0246  0.0246  0.0246  0.0232  0.0232  0.0232  0.0232  0.0232  0.0232  0.0232  0.0232  0.0163  0.0163  0.0000  0.0000  0.0000  0.0013  0.0013  0.0000  0.0000  0.0000  0.0000  0.0000  0.0000  0.0000  0.0000  0.0000  0.0000  0.0000  0.0000  0.0000  0.0000  0.0000  0.0000  0.0000  0.0000  0.0000  0.0000  0.0000  0.0000  0.0000  0.0000  0.0000  0.0000  0.0000  0.0000  0.0000  0.0000  0.0000  0.0000  0.0000  0.0000  0.0000  0.0000  0.0000  0.0000  0.0000  0.0000  0.0000  0.0000  0.0000  0.0000  0.0000  0.0000  0.0000  0.0000  0.0000  0.0000  0.0000  0.0000  0.0000  0.0000  0.0000  0.0000  0.0000  0.0000  0.0000  0.0000  0.0013  0.0013  0.0013  0.0013  0.0013  0.0013  0.0013  0.0000  0.0000  0.0000  0.0000  0.0000  0.0000  0.0000  0.0000  0.0000  0.0000  0.0000  0.0000  0.0000  0.0000  0.0000  0.0000  0.0000  0.0000  0.0000  0.0000  0.0000  0.0000  0.0000  0.0000  0.0000  0.0000  0.0000  0.0000  0.0000  0.0000  0.0000  0.0000  0.0000  0.0000  0.0000  0.0000  0.0000  0.0000  0.0000  0.0000  0.0000  0.0000  0.0000  0.0000  0.0000  0.0000  0.0000  0.0000  0.0000  0.0000  0.0000  0.0000  0.0000  0.0000  0.0000  0.0000  0.0000  0.0000  0.0000  0.0000  0.0000  0.0000  0.0000  0.0000  0.0000  0.0000  0.0000  0.0000  0.0000  0.0000  0.0000  0.0000  0.0000  0.0000  0.0000  0.0000  0.0000  0.0000  0.0000  0.0000  0.0000  0.0000  0.0000  0.0000  0.0000  0.0000  0.0000  0.0000  0.0000  0.0000  0.0000  0.0000  0.0000  0.0000  0.0000  0.0000  0.0000  0.0000  0.0000  0.0000  0.0000  0.0000  0.0000  0.0000  0.0000  0.0000
MFP4__GCA_000959205.1   0.2022  0.1599  0.1463  0.1463  0.1463  0.1350  0.1394  0.1590  0.1222  0.1182  0.1381  0.1514  0.1203  0.1200  0.1483  0.1437  0.1437  0.1742  0.1518  0.1517  0.1508  0.1694  0.1694  0.1695  0.1633  0.1423  0.1398  0.1393  0.1372  0.1372  0.1436  0.1496  0.1554  0.1438  0.1657  0.1657  0.1645  0.1632  0.1595  0.1538  0.1376  0.1381  0.1375  0.1436  0.1435  0.1407  0.1399  0.1356  0.1350  0.1351  0.1355  0.1367  0.1346  0.1416  0.1414  0.1414  0.1389  0.1572  0.1390  0.1393  0.1392  0.1393  0.0246  0.0290  0.0290  0.0246  0.0246  0.0246  0.0232  0.0232  0.0232  0.0232  0.0232  0.0232  0.0232  0.0232  0.0163  0.0163  0.0000  0.0000  0.0000  0.0013  0.0013  0.0000  0.0000  0.0000  0.0000  0.0000  0.0000  0.0000  0.0000  0.0000  0.0000  0.0000  0.0000  0.0000  0.0000  0.0000  0.0000  0.0000  0.0000  0.0000  0.0000  0.0000  0.0000  0.0000  0.0000  0.0000  0.0000  0.0000  0.0000  0.0000  0.0000  0.0000  0.0000  0.0000  0.0000  0.0000  0.0000  0.0000  0.0000  0.0000  0.0000  0.0000  0.0000  0.0000  0.0000  0.0000  0.0000  0.0000  0.0000  0.0000  0.0000  0.0000  0.0000  0.0000  0.0000  0.0000  0.0000  0.0000  0.0000  0.0000  0.0000  0.0013  0.0013  0.0013  0.0013  0.0013  0.0013  0.0013  0.0000  0.0000  0.0000  0.0000  0.0000  0.0000  0.0000  0.0000  0.0000  0.0000  0.0000  0.0000  0.0000  0.0000  0.0000  0.0000  0.0000  0.0000  0.0000  0.0000  0.0000  0.0000  0.0000  0.0000  0.0000  0.0000  0.0000  0.0000  0.0000  0.0000  0.0000  0.0000  0.0000  0.0000  0.0000  0.0000  0.0000  0.0000  0.0000  0.0000  0.0000  0.0000  0.0000  0.0000  0.0000  0.0000  0.0000  0.0000  0.0000  0.0000  0.0000  0.0000  0.0000  0.0000  0.0000  0.0000  0.0000  0.0000  0.0000  0.0000  0.0000  0.0000  0.0000  0.0000  0.0000  0.0000  0.0000  0.0000  0.0000  0.0000  0.0000  0.0000  0.0000  0.0000  0.0000  0.0000  0.0000  0.0000  0.0000  0.0000  0.0000  0.0000  0.0000  0.0000  0.0000  0.0000  0.0000  0.0000  0.0000  0.0000  0.0000  0.0000  0.0000  0.0000  0.0000  0.0000  0.0000  0.0000  0.0000  0.0000  0.0000  0.0000  0.0000  0.0000  0.0000  0.0000  0.0000
MFP4__GCA_000959285.1   0.2022  0.1599  0.1463  0.1463  0.1463  0.1350  0.1394  0.1590  0.1222  0.1183  0.1381  0.1514  0.1203  0.1200  0.1484  0.1437  0.1437  0.1742  0.1518  0.1517  0.1508  0.1694  0.1694  0.1695  0.1633  0.1424  0.1398  0.1393  0.1372  0.1372  0.1436  0.1496  0.1554  0.1438  0.1657  0.1657  0.1645  0.1631  0.1596  0.1538  0.1376  0.1381  0.1375  0.1436  0.1435  0.1407  0.1399  0.1356  0.1350  0.1351  0.1355  0.1367  0.1346  0.1417  0.1414  0.1414  0.1389  0.1572  0.1390  0.1393  0.1392  0.1393  0.0246  0.0290  0.0290  0.0246  0.0246  0.0246  0.0232  0.0232  0.0232  0.0232  0.0232  0.0232  0.0232  0.0232  0.0163  0.0163  0.0000  0.0000  0.0000  0.0013  0.0013  0.0000  0.0000  0.0000  0.0000  0.0000  0.0000  0.0000  0.0000  0.0000  0.0000  0.0000  0.0000  0.0000  0.0000  0.0000  0.0000  0.0000  0.0000  0.0000  0.0000  0.0000  0.0000  0.0000  0.0000  0.0000  0.0000  0.0000  0.0000  0.0000  0.0000  0.0000  0.0000  0.0000  0.0000  0.0000  0.0000  0.0000  0.0000  0.0000  0.0000  0.0000  0.0000  0.0000  0.0000  0.0000  0.0000  0.0000  0.0000  0.0000  0.0000  0.0000  0.0000  0.0000  0.0000  0.0000  0.0000  0.0000  0.0000  0.0000  0.0000  0.0013  0.0013  0.0013  0.0013  0.0013  0.0013  0.0013  0.0000  0.0000  0.0000  0.0000  0.0000  0.0000  0.0000  0.0000  0.0000  0.0000  0.0000  0.0000  0.0000  0.0000  0.0000  0.0000  0.0000  0.0000  0.0000  0.0000  0.0000  0.0000  0.0000  0.0000  0.0000  0.0000  0.0000  0.0000  0.0000  0.0000  0.0000  0.0000  0.0000  0.0000  0.0000  0.0000  0.0000  0.0000  0.0000  0.0000  0.0000  0.0000  0.0000  0.0000  0.0000  0.0000  0.0000  0.0000  0.0000  0.0000  0.0000  0.0000  0.0000  0.0000  0.0000  0.0000  0.0000  0.0000  0.0000  0.0000  0.0000  0.0000  0.0000  0.0000  0.0000  0.0000  0.0000  0.0000  0.0000  0.0000  0.0000  0.0000  0.0000  0.0000  0.0000  0.0000  0.0000  0.0000  0.0000  0.0000  0.0000  0.0000  0.0000  0.0000  0.0000  0.0000  0.0000  0.0000  0.0000  0.0000  0.0000  0.0000  0.0000  0.0000  0.0000  0.0000  0.0000  0.0000  0.0000  0.0000  0.0000  0.0000  0.0000  0.0000  0.0000  0.0000  0.0000  0.0000
MFP4__GCA_000959345.1   0.2022  0.1599  0.1463  0.1463  0.1463  0.1350  0.1394  0.1590  0.1222  0.1183  0.1381  0.1514  0.1203  0.1200  0.1484  0.1437  0.1437  0.1742  0.1518  0.1517  0.1508  0.1694  0.1694  0.1695  0.1633  0.1424  0.1398  0.1393  0.1372  0.1372  0.1436  0.1496  0.1554  0.1438  0.1657  0.1657  0.1645  0.1631  0.1596  0.1538  0.1376  0.1381  0.1375  0.1436  0.1435  0.1407  0.1399  0.1356  0.1350  0.1351  0.1355  0.1367  0.1346  0.1417  0.1414  0.1414  0.1389  0.1572  0.1390  0.1393  0.1392  0.1393  0.0246  0.0290  0.0290  0.0246  0.0246  0.0246  0.0232  0.0232  0.0232  0.0232  0.0232  0.0232  0.0232  0.0232  0.0163  0.0163  0.0000  0.0000  0.0000  0.0013  0.0013  0.0000  0.0000  0.0000  0.0000  0.0000  0.0000  0.0000  0.0000  0.0000  0.0000  0.0000  0.0000  0.0000  0.0000  0.0000  0.0000  0.0000  0.0000  0.0000  0.0000  0.0000  0.0000  0.0000  0.0000  0.0000  0.0000  0.0000  0.0000  0.0000  0.0000  0.0000  0.0000  0.0000  0.0000  0.0000  0.0000  0.0000  0.0000  0.0000  0.0000  0.0000  0.0000  0.0000  0.0000  0.0000  0.0000  0.0000  0.0000  0.0000  0.0000  0.0000  0.0000  0.0000  0.0000  0.0000  0.0000  0.0000  0.0000  0.0000  0.0000  0.0013  0.0013  0.0013  0.0013  0.0013  0.0013  0.0013  0.0000  0.0000  0.0000  0.0000  0.0000  0.0000  0.0000  0.0000  0.0000  0.0000  0.0000  0.0000  0.0000  0.0000  0.0000  0.0000  0.0000  0.0000  0.0000  0.0000  0.0000  0.0000  0.0000  0.0000  0.0000  0.0000  0.0000  0.0000  0.0000  0.0000  0.0000  0.0000  0.0000  0.0000  0.0000  0.0000  0.0000  0.0000  0.0000  0.0000  0.0000  0.0000  0.0000  0.0000  0.0000  0.0000  0.0000  0.0000  0.0000  0.0000  0.0000  0.0000  0.0000  0.0000  0.0000  0.0000  0.0000  0.0000  0.0000  0.0000  0.0000  0.0000  0.0000  0.0000  0.0000  0.0000  0.0000  0.0000  0.0000  0.0000  0.0000  0.0000  0.0000  0.0000  0.0000  0.0000  0.0000  0.0000  0.0000  0.0000  0.0000  0.0000  0.0000  0.0000  0.0000  0.0000  0.0000  0.0000  0.0000  0.0000  0.0000  0.0000  0.0000  0.0000  0.0000  0.0000  0.0000  0.0000  0.0000  0.0000  0.0000  0.0000  0.0000  0.0000  0.0000  0.0000  0.0000  0.0000  0.0000
MFP4__GCA_000959405.1   0.2020  0.1598  0.1463  0.1463  0.1463  0.1349  0.1393  0.1588  0.1221  0.1182  0.1381  0.1512  0.1203  0.1199  0.1484  0.1437  0.1437  0.1742  0.1517  0.1516  0.1507  0.1694  0.1694  0.1695  0.1633  0.1424  0.1397  0.1392  0.1371  0.1371  0.1436  0.1495  0.1554  0.1437  0.1660  0.1660  0.1644  0.1630  0.1595  0.1540  0.1378  0.1383  0.1377  0.1437  0.1436  0.1408  0.1400  0.1357  0.1350  0.1352  0.1355  0.1368  0.1347  0.1418  0.1416  0.1416  0.1390  0.1575  0.1391  0.1395  0.1393  0.1394  0.0246  0.0290  0.0290  0.0246  0.0246  0.0246  0.0232  0.0232  0.0232  0.0232  0.0232  0.0232  0.0232  0.0232  0.0163  0.0163  0.0000  0.0000  0.0000  0.0013  0.0013  0.0000  0.0000  0.0000  0.0000  0.0000  0.0000  0.0000  0.0000  0.0000  0.0000  0.0000  0.0000  0.0000  0.0000  0.0000  0.0000  0.0000  0.0000  0.0000  0.0000  0.0000  0.0000  0.0000  0.0000  0.0000  0.0000  0.0000  0.0000  0.0000  0.0000  0.0000  0.0000  0.0000  0.0000  0.0000  0.0000  0.0000  0.0000  0.0000  0.0000  0.0000  0.0000  0.0000  0.0000  0.0000  0.0000  0.0000  0.0000  0.0000  0.0000  0.0000  0.0000  0.0000  0.0000  0.0000  0.0000  0.0000  0.0000  0.0000  0.0000  0.0013  0.0013  0.0013  0.0013  0.0013  0.0013  0.0013  0.0000  0.0000  0.0000  0.0000  0.0000  0.0000  0.0000  0.0000  0.0000  0.0000  0.0000  0.0000  0.0000  0.0000  0.0000  0.0000  0.0000  0.0000  0.0000  0.0000  0.0000  0.0000  0.0000  0.0000  0.0000  0.0000  0.0000  0.0000  0.0000  0.0000  0.0000  0.0000  0.0000  0.0000  0.0000  0.0000  0.0000  0.0000  0.0000  0.0000  0.0000  0.0000  0.0000  0.0000  0.0000  0.0000  0.0000  0.0000  0.0000  0.0000  0.0000  0.0000  0.0000  0.0000  0.0000  0.0000  0.0000  0.0000  0.0000  0.0000  0.0000  0.0000  0.0000  0.0000  0.0000  0.0000  0.0000  0.0000  0.0000  0.0000  0.0000  0.0000  0.0000  0.0000  0.0000  0.0000  0.0000  0.0000  0.0000  0.0000  0.0000  0.0000  0.0000  0.0000  0.0000  0.0000  0.0000  0.0000  0.0000  0.0000  0.0000  0.0000  0.0000  0.0000  0.0000  0.0000  0.0000  0.0000  0.0000  0.0000  0.0000  0.0000  0.0000  0.0000  0.0000  0.0000  0.0000  0.0000  0.0000  0.0000
MFP4__GCA_000959465.1   0.2020  0.1598  0.1463  0.1463  0.1463  0.1349  0.1393  0.1588  0.1221  0.1182  0.1381  0.1512  0.1203  0.1199  0.1484  0.1437  0.1437  0.1742  0.1517  0.1516  0.1507  0.1694  0.1694  0.1695  0.1633  0.1424  0.1397  0.1392  0.1371  0.1371  0.1436  0.1495  0.1554  0.1437  0.1660  0.1660  0.1644  0.1630  0.1595  0.1540  0.1378  0.1383  0.1377  0.1437  0.1436  0.1408  0.1400  0.1357  0.1350  0.1352  0.1355  0.1368  0.1347  0.1418  0.1416  0.1416  0.1390  0.1575  0.1391  0.1395  0.1393  0.1394  0.0246  0.0290  0.0290  0.0246  0.0246  0.0246  0.0232  0.0232  0.0232  0.0232  0.0232  0.0232  0.0232  0.0232  0.0163  0.0163  0.0000  0.0000  0.0000  0.0013  0.0013  0.0000  0.0000  0.0000  0.0000  0.0000  0.0000  0.0000  0.0000  0.0000  0.0000  0.0000  0.0000  0.0000  0.0000  0.0000  0.0000  0.0000  0.0000  0.0000  0.0000  0.0000  0.0000  0.0000  0.0000  0.0000  0.0000  0.0000  0.0000  0.0000  0.0000  0.0000  0.0000  0.0000  0.0000  0.0000  0.0000  0.0000  0.0000  0.0000  0.0000  0.0000  0.0000  0.0000  0.0000  0.0000  0.0000  0.0000  0.0000  0.0000  0.0000  0.0000  0.0000  0.0000  0.0000  0.0000  0.0000  0.0000  0.0000  0.0000  0.0000  0.0013  0.0013  0.0013  0.0013  0.0013  0.0013  0.0013  0.0000  0.0000  0.0000  0.0000  0.0000  0.0000  0.0000  0.0000  0.0000  0.0000  0.0000  0.0000  0.0000  0.0000  0.0000  0.0000  0.0000  0.0000  0.0000  0.0000  0.0000  0.0000  0.0000  0.0000  0.0000  0.0000  0.0000  0.0000  0.0000  0.0000  0.0000  0.0000  0.0000  0.0000  0.0000  0.0000  0.0000  0.0000  0.0000  0.0000  0.0000  0.0000  0.0000  0.0000  0.0000  0.0000  0.0000  0.0000  0.0000  0.0000  0.0000  0.0000  0.0000  0.0000  0.0000  0.0000  0.0000  0.0000  0.0000  0.0000  0.0000  0.0000  0.0000  0.0000  0.0000  0.0000  0.0000  0.0000  0.0000  0.0000  0.0000  0.0000  0.0000  0.0000  0.0000  0.0000  0.0000  0.0000  0.0000  0.0000  0.0000  0.0000  0.0000  0.0000  0.0000  0.0000  0.0000  0.0000  0.0000  0.0000  0.0000  0.0000  0.0000  0.0000  0.0000  0.0000  0.0000  0.0000  0.0000  0.0000  0.0000  0.0000  0.0000  0.0000  0.0000  0.0000  0.0000  0.0000  0.0000  0.0000  0.0000
MFP4__GCA_000959485.1   0.2020  0.1598  0.1463  0.1463  0.1463  0.1349  0.1393  0.1588  0.1221  0.1182  0.1381  0.1512  0.1203  0.1199  0.1484  0.1437  0.1437  0.1742  0.1517  0.1516  0.1507  0.1694  0.1694  0.1695  0.1633  0.1424  0.1397  0.1392  0.1371  0.1371  0.1436  0.1495  0.1554  0.1437  0.1660  0.1660  0.1644  0.1630  0.1595  0.1540  0.1378  0.1383  0.1377  0.1437  0.1436  0.1408  0.1400  0.1357  0.1350  0.1352  0.1355  0.1368  0.1347  0.1418  0.1416  0.1416  0.1390  0.1575  0.1391  0.1395  0.1393  0.1394  0.0246  0.0290  0.0290  0.0246  0.0246  0.0246  0.0232  0.0232  0.0232  0.0232  0.0232  0.0232  0.0232  0.0232  0.0163  0.0163  0.0000  0.0000  0.0000  0.0013  0.0013  0.0000  0.0000  0.0000  0.0000  0.0000  0.0000  0.0000  0.0000  0.0000  0.0000  0.0000  0.0000  0.0000  0.0000  0.0000  0.0000  0.0000  0.0000  0.0000  0.0000  0.0000  0.0000  0.0000  0.0000  0.0000  0.0000  0.0000  0.0000  0.0000  0.0000  0.0000  0.0000  0.0000  0.0000  0.0000  0.0000  0.0000  0.0000  0.0000  0.0000  0.0000  0.0000  0.0000  0.0000  0.0000  0.0000  0.0000  0.0000  0.0000  0.0000  0.0000  0.0000  0.0000  0.0000  0.0000  0.0000  0.0000  0.0000  0.0000  0.0000  0.0013  0.0013  0.0013  0.0013  0.0013  0.0013  0.0013  0.0000  0.0000  0.0000  0.0000  0.0000  0.0000  0.0000  0.0000  0.0000  0.0000  0.0000  0.0000  0.0000  0.0000  0.0000  0.0000  0.0000  0.0000  0.0000  0.0000  0.0000  0.0000  0.0000  0.0000  0.0000  0.0000  0.0000  0.0000  0.0000  0.0000  0.0000  0.0000  0.0000  0.0000  0.0000  0.0000  0.0000  0.0000  0.0000  0.0000  0.0000  0.0000  0.0000  0.0000  0.0000  0.0000  0.0000  0.0000  0.0000  0.0000  0.0000  0.0000  0.0000  0.0000  0.0000  0.0000  0.0000  0.0000  0.0000  0.0000  0.0000  0.0000  0.0000  0.0000  0.0000  0.0000  0.0000  0.0000  0.0000  0.0000  0.0000  0.0000  0.0000  0.0000  0.0000  0.0000  0.0000  0.0000  0.0000  0.0000  0.0000  0.0000  0.0000  0.0000  0.0000  0.0000  0.0000  0.0000  0.0000  0.0000  0.0000  0.0000  0.0000  0.0000  0.0000  0.0000  0.0000  0.0000  0.0000  0.0000  0.0000  0.0000  0.0000  0.0000  0.0000  0.0000  0.0000  0.0000  0.0000  0.0000  0.0000  0.0000
MFP4__GCA_000959585.1   0.2020  0.1598  0.1463  0.1463  0.1463  0.1349  0.1393  0.1588  0.1221  0.1182  0.1381  0.1512  0.1203  0.1199  0.1484  0.1437  0.1437  0.1742  0.1517  0.1516  0.1507  0.1694  0.1694  0.1695  0.1633  0.1424  0.1397  0.1392  0.1371  0.1371  0.1436  0.1495  0.1554  0.1437  0.1660  0.1660  0.1644  0.1630  0.1595  0.1540  0.1378  0.1383  0.1377  0.1437  0.1436  0.1408  0.1400  0.1357  0.1350  0.1352  0.1355  0.1368  0.1347  0.1418  0.1416  0.1416  0.1390  0.1575  0.1391  0.1395  0.1393  0.1394  0.0246  0.0290  0.0290  0.0246  0.0246  0.0246  0.0232  0.0232  0.0232  0.0232  0.0232  0.0232  0.0232  0.0232  0.0163  0.0163  0.0000  0.0000  0.0000  0.0013  0.0013  0.0000  0.0000  0.0000  0.0000  0.0000  0.0000  0.0000  0.0000  0.0000  0.0000  0.0000  0.0000  0.0000  0.0000  0.0000  0.0000  0.0000  0.0000  0.0000  0.0000  0.0000  0.0000  0.0000  0.0000  0.0000  0.0000  0.0000  0.0000  0.0000  0.0000  0.0000  0.0000  0.0000  0.0000  0.0000  0.0000  0.0000  0.0000  0.0000  0.0000  0.0000  0.0000  0.0000  0.0000  0.0000  0.0000  0.0000  0.0000  0.0000  0.0000  0.0000  0.0000  0.0000  0.0000  0.0000  0.0000  0.0000  0.0000  0.0000  0.0000  0.0013  0.0013  0.0013  0.0013  0.0013  0.0013  0.0013  0.0000  0.0000  0.0000  0.0000  0.0000  0.0000  0.0000  0.0000  0.0000  0.0000  0.0000  0.0000  0.0000  0.0000  0.0000  0.0000  0.0000  0.0000  0.0000  0.0000  0.0000  0.0000  0.0000  0.0000  0.0000  0.0000  0.0000  0.0000  0.0000  0.0000  0.0000  0.0000  0.0000  0.0000  0.0000  0.0000  0.0000  0.0000  0.0000  0.0000  0.0000  0.0000  0.0000  0.0000  0.0000  0.0000  0.0000  0.0000  0.0000  0.0000  0.0000  0.0000  0.0000  0.0000  0.0000  0.0000  0.0000  0.0000  0.0000  0.0000  0.0000  0.0000  0.0000  0.0000  0.0000  0.0000  0.0000  0.0000  0.0000  0.0000  0.0000  0.0000  0.0000  0.0000  0.0000  0.0000  0.0000  0.0000  0.0000  0.0000  0.0000  0.0000  0.0000  0.0000  0.0000  0.0000  0.0000  0.0000  0.0000  0.0000  0.0000  0.0000  0.0000  0.0000  0.0000  0.0000  0.0000  0.0000  0.0000  0.0000  0.0000  0.0000  0.0000  0.0000  0.0000  0.0000  0.0000  0.0000  0.0000  0.0000  0.0000  0.0000  0.0000
MFP4__GCA_000959625.1   0.2020  0.1598  0.1463  0.1463  0.1463  0.1349  0.1393  0.1588  0.1221  0.1182  0.1381  0.1512  0.1203  0.1199  0.1484  0.1437  0.1437  0.1742  0.1517  0.1516  0.1507  0.1694  0.1694  0.1695  0.1633  0.1424  0.1397  0.1392  0.1371  0.1371  0.1436  0.1495  0.1554  0.1437  0.1660  0.1660  0.1644  0.1630  0.1595  0.1540  0.1378  0.1383  0.1377  0.1437  0.1436  0.1408  0.1400  0.1357  0.1350  0.1352  0.1355  0.1368  0.1347  0.1418  0.1416  0.1416  0.1390  0.1575  0.1391  0.1395  0.1393  0.1394  0.0246  0.0290  0.0290  0.0246  0.0246  0.0246  0.0232  0.0232  0.0232  0.0232  0.0232  0.0232  0.0232  0.0232  0.0163  0.0163  0.0000  0.0000  0.0000  0.0013  0.0013  0.0000  0.0000  0.0000  0.0000  0.0000  0.0000  0.0000  0.0000  0.0000  0.0000  0.0000  0.0000  0.0000  0.0000  0.0000  0.0000  0.0000  0.0000  0.0000  0.0000  0.0000  0.0000  0.0000  0.0000  0.0000  0.0000  0.0000  0.0000  0.0000  0.0000  0.0000  0.0000  0.0000  0.0000  0.0000  0.0000  0.0000  0.0000  0.0000  0.0000  0.0000  0.0000  0.0000  0.0000  0.0000  0.0000  0.0000  0.0000  0.0000  0.0000  0.0000  0.0000  0.0000  0.0000  0.0000  0.0000  0.0000  0.0000  0.0000  0.0000  0.0013  0.0013  0.0013  0.0013  0.0013  0.0013  0.0013  0.0000  0.0000  0.0000  0.0000  0.0000  0.0000  0.0000  0.0000  0.0000  0.0000  0.0000  0.0000  0.0000  0.0000  0.0000  0.0000  0.0000  0.0000  0.0000  0.0000  0.0000  0.0000  0.0000  0.0000  0.0000  0.0000  0.0000  0.0000  0.0000  0.0000  0.0000  0.0000  0.0000  0.0000  0.0000  0.0000  0.0000  0.0000  0.0000  0.0000  0.0000  0.0000  0.0000  0.0000  0.0000  0.0000  0.0000  0.0000  0.0000  0.0000  0.0000  0.0000  0.0000  0.0000  0.0000  0.0000  0.0000  0.0000  0.0000  0.0000  0.0000  0.0000  0.0000  0.0000  0.0000  0.0000  0.0000  0.0000  0.0000  0.0000  0.0000  0.0000  0.0000  0.0000  0.0000  0.0000  0.0000  0.0000  0.0000  0.0000  0.0000  0.0000  0.0000  0.0000  0.0000  0.0000  0.0000  0.0000  0.0000  0.0000  0.0000  0.0000  0.0000  0.0000  0.0000  0.0000  0.0000  0.0000  0.0000  0.0000  0.0000  0.0000  0.0000  0.0000  0.0000  0.0000  0.0000  0.0000  0.0000  0.0000  0.0000  0.0000  0.0000  0.0000
MFP4__GCA_001191815.1   0.2022  0.1599  0.1463  0.1463  0.1463  0.1350  0.1394  0.1590  0.1222  0.1183  0.1381  0.1514  0.1203  0.1200  0.1484  0.1437  0.1437  0.1742  0.1518  0.1517  0.1508  0.1694  0.1694  0.1695  0.1633  0.1424  0.1398  0.1393  0.1372  0.1372  0.1436  0.1496  0.1554  0.1438  0.1657  0.1657  0.1645  0.1631  0.1596  0.1538  0.1376  0.1381  0.1375  0.1436  0.1435  0.1407  0.1399  0.1356  0.1350  0.1351  0.1355  0.1367  0.1346  0.1417  0.1414  0.1414  0.1389  0.1572  0.1390  0.1393  0.1392  0.1393  0.0246  0.0290  0.0290  0.0246  0.0246  0.0246  0.0232  0.0232  0.0232  0.0232  0.0232  0.0232  0.0232  0.0232  0.0163  0.0163  0.0000  0.0000  0.0000  0.0013  0.0013  0.0000  0.0000  0.0000  0.0000  0.0000  0.0000  0.0000  0.0000  0.0000  0.0000  0.0000  0.0000  0.0000  0.0000  0.0000  0.0000  0.0000  0.0000  0.0000  0.0000  0.0000  0.0000  0.0000  0.0000  0.0000  0.0000  0.0000  0.0000  0.0000  0.0000  0.0000  0.0000  0.0000  0.0000  0.0000  0.0000  0.0000  0.0000  0.0000  0.0000  0.0000  0.0000  0.0000  0.0000  0.0000  0.0000  0.0000  0.0000  0.0000  0.0000  0.0000  0.0000  0.0000  0.0000  0.0000  0.0000  0.0000  0.0000  0.0000  0.0000  0.0013  0.0013  0.0013  0.0013  0.0013  0.0013  0.0013  0.0000  0.0000  0.0000  0.0000  0.0000  0.0000  0.0000  0.0000  0.0000  0.0000  0.0000  0.0000  0.0000  0.0000  0.0000  0.0000  0.0000  0.0000  0.0000  0.0000  0.0000  0.0000  0.0000  0.0000  0.0000  0.0000  0.0000  0.0000  0.0000  0.0000  0.0000  0.0000  0.0000  0.0000  0.0000  0.0000  0.0000  0.0000  0.0000  0.0000  0.0000  0.0000  0.0000  0.0000  0.0000  0.0000  0.0000  0.0000  0.0000  0.0000  0.0000  0.0000  0.0000  0.0000  0.0000  0.0000  0.0000  0.0000  0.0000  0.0000  0.0000  0.0000  0.0000  0.0000  0.0000  0.0000  0.0000  0.0000  0.0000  0.0000  0.0000  0.0000  0.0000  0.0000  0.0000  0.0000  0.0000  0.0000  0.0000  0.0000  0.0000  0.0000  0.0000  0.0000  0.0000  0.0000  0.0000  0.0000  0.0000  0.0000  0.0000  0.0000  0.0000  0.0000  0.0000  0.0000  0.0000  0.0000  0.0000  0.0000  0.0000  0.0000  0.0000  0.0000  0.0000  0.0000  0.0000  0.0000  0.0000  0.0000  0.0000  0.0000  0.0000  0.0000  0.0000
MFP4__GCA_001192415.1   0.2022  0.1599  0.1463  0.1463  0.1463  0.1350  0.1394  0.1590  0.1222  0.1183  0.1381  0.1514  0.1203  0.1200  0.1484  0.1437  0.1437  0.1742  0.1518  0.1517  0.1508  0.1694  0.1694  0.1695  0.1633  0.1424  0.1398  0.1393  0.1372  0.1372  0.1436  0.1496  0.1554  0.1438  0.1657  0.1657  0.1645  0.1631  0.1596  0.1538  0.1376  0.1381  0.1375  0.1436  0.1435  0.1407  0.1399  0.1356  0.1350  0.1351  0.1355  0.1367  0.1346  0.1417  0.1414  0.1414  0.1389  0.1572  0.1390  0.1393  0.1392  0.1393  0.0246  0.0290  0.0290  0.0246  0.0246  0.0246  0.0232  0.0232  0.0232  0.0232  0.0232  0.0232  0.0232  0.0232  0.0163  0.0163  0.0000  0.0000  0.0000  0.0013  0.0013  0.0000  0.0000  0.0000  0.0000  0.0000  0.0000  0.0000  0.0000  0.0000  0.0000  0.0000  0.0000  0.0000  0.0000  0.0000  0.0000  0.0000  0.0000  0.0000  0.0000  0.0000  0.0000  0.0000  0.0000  0.0000  0.0000  0.0000  0.0000  0.0000  0.0000  0.0000  0.0000  0.0000  0.0000  0.0000  0.0000  0.0000  0.0000  0.0000  0.0000  0.0000  0.0000  0.0000  0.0000  0.0000  0.0000  0.0000  0.0000  0.0000  0.0000  0.0000  0.0000  0.0000  0.0000  0.0000  0.0000  0.0000  0.0000  0.0000  0.0000  0.0013  0.0013  0.0013  0.0013  0.0013  0.0013  0.0013  0.0000  0.0000  0.0000  0.0000  0.0000  0.0000  0.0000  0.0000  0.0000  0.0000  0.0000  0.0000  0.0000  0.0000  0.0000  0.0000  0.0000  0.0000  0.0000  0.0000  0.0000  0.0000  0.0000  0.0000  0.0000  0.0000  0.0000  0.0000  0.0000  0.0000  0.0000  0.0000  0.0000  0.0000  0.0000  0.0000  0.0000  0.0000  0.0000  0.0000  0.0000  0.0000  0.0000  0.0000  0.0000  0.0000  0.0000  0.0000  0.0000  0.0000  0.0000  0.0000  0.0000  0.0000  0.0000  0.0000  0.0000  0.0000  0.0000  0.0000  0.0000  0.0000  0.0000  0.0000  0.0000  0.0000  0.0000  0.0000  0.0000  0.0000  0.0000  0.0000  0.0000  0.0000  0.0000  0.0000  0.0000  0.0000  0.0000  0.0000  0.0000  0.0000  0.0000  0.0000  0.0000  0.0000  0.0000  0.0000  0.0000  0.0000  0.0000  0.0000  0.0000  0.0000  0.0000  0.0000  0.0000  0.0000  0.0000  0.0000  0.0000  0.0000  0.0000  0.0000  0.0000  0.0000  0.0000  0.0000  0.0000  0.0000  0.0000  0.0000  0.0000  0.0000  0.0000  0.0000
MFP4__GCA_001192815.1   0.2022  0.1599  0.1463  0.1463  0.1463  0.1350  0.1394  0.1590  0.1222  0.1183  0.1381  0.1514  0.1203  0.1200  0.1484  0.1437  0.1437  0.1742  0.1518  0.1517  0.1508  0.1694  0.1694  0.1695  0.1633  0.1424  0.1398  0.1393  0.1372  0.1372  0.1436  0.1496  0.1554  0.1438  0.1657  0.1657  0.1645  0.1631  0.1596  0.1538  0.1376  0.1381  0.1375  0.1436  0.1435  0.1407  0.1399  0.1356  0.1350  0.1351  0.1355  0.1367  0.1346  0.1417  0.1414  0.1414  0.1389  0.1572  0.1390  0.1393  0.1392  0.1393  0.0246  0.0290  0.0290  0.0246  0.0246  0.0246  0.0232  0.0232  0.0232  0.0232  0.0232  0.0232  0.0232  0.0232  0.0163  0.0163  0.0000  0.0000  0.0000  0.0013  0.0013  0.0000  0.0000  0.0000  0.0000  0.0000  0.0000  0.0000  0.0000  0.0000  0.0000  0.0000  0.0000  0.0000  0.0000  0.0000  0.0000  0.0000  0.0000  0.0000  0.0000  0.0000  0.0000  0.0000  0.0000  0.0000  0.0000  0.0000  0.0000  0.0000  0.0000  0.0000  0.0000  0.0000  0.0000  0.0000  0.0000  0.0000  0.0000  0.0000  0.0000  0.0000  0.0000  0.0000  0.0000  0.0000  0.0000  0.0000  0.0000  0.0000  0.0000  0.0000  0.0000  0.0000  0.0000  0.0000  0.0000  0.0000  0.0000  0.0000  0.0000  0.0013  0.0013  0.0013  0.0013  0.0013  0.0013  0.0013  0.0000  0.0000  0.0000  0.0000  0.0000  0.0000  0.0000  0.0000  0.0000  0.0000  0.0000  0.0000  0.0000  0.0000  0.0000  0.0000  0.0000  0.0000  0.0000  0.0000  0.0000  0.0000  0.0000  0.0000  0.0000  0.0000  0.0000  0.0000  0.0000  0.0000  0.0000  0.0000  0.0000  0.0000  0.0000  0.0000  0.0000  0.0000  0.0000  0.0000  0.0000  0.0000  0.0000  0.0000  0.0000  0.0000  0.0000  0.0000  0.0000  0.0000  0.0000  0.0000  0.0000  0.0000  0.0000  0.0000  0.0000  0.0000  0.0000  0.0000  0.0000  0.0000  0.0000  0.0000  0.0000  0.0000  0.0000  0.0000  0.0000  0.0000  0.0000  0.0000  0.0000  0.0000  0.0000  0.0000  0.0000  0.0000  0.0000  0.0000  0.0000  0.0000  0.0000  0.0000  0.0000  0.0000  0.0000  0.0000  0.0000  0.0000  0.0000  0.0000  0.0000  0.0000  0.0000  0.0000  0.0000  0.0000  0.0000  0.0000  0.0000  0.0000  0.0000  0.0000  0.0000  0.0000  0.0000  0.0000  0.0000  0.0000  0.0000  0.0000  0.0000  0.0000  0.0000  0.0000  0.0000
MFP4__GCA_001193035.1   0.2022  0.1599  0.1463  0.1463  0.1463  0.1350  0.1394  0.1590  0.1222  0.1183  0.1381  0.1514  0.1203  0.1200  0.1484  0.1437  0.1437  0.1742  0.1518  0.1517  0.1508  0.1694  0.1694  0.1695  0.1633  0.1424  0.1398  0.1393  0.1372  0.1372  0.1436  0.1496  0.1554  0.1438  0.1657  0.1657  0.1645  0.1631  0.1596  0.1538  0.1376  0.1381  0.1375  0.1436  0.1435  0.1407  0.1399  0.1356  0.1350  0.1351  0.1355  0.1367  0.1346  0.1417  0.1414  0.1414  0.1389  0.1572  0.1390  0.1393  0.1392  0.1393  0.0246  0.0290  0.0290  0.0246  0.0246  0.0246  0.0232  0.0232  0.0232  0.0232  0.0232  0.0232  0.0232  0.0232  0.0163  0.0163  0.0000  0.0000  0.0000  0.0013  0.0013  0.0000  0.0000  0.0000  0.0000  0.0000  0.0000  0.0000  0.0000  0.0000  0.0000  0.0000  0.0000  0.0000  0.0000  0.0000  0.0000  0.0000  0.0000  0.0000  0.0000  0.0000  0.0000  0.0000  0.0000  0.0000  0.0000  0.0000  0.0000  0.0000  0.0000  0.0000  0.0000  0.0000  0.0000  0.0000  0.0000  0.0000  0.0000  0.0000  0.0000  0.0000  0.0000  0.0000  0.0000  0.0000  0.0000  0.0000  0.0000  0.0000  0.0000  0.0000  0.0000  0.0000  0.0000  0.0000  0.0000  0.0000  0.0000  0.0000  0.0000  0.0013  0.0013  0.0013  0.0013  0.0013  0.0013  0.0013  0.0000  0.0000  0.0000  0.0000  0.0000  0.0000  0.0000  0.0000  0.0000  0.0000  0.0000  0.0000  0.0000  0.0000  0.0000  0.0000  0.0000  0.0000  0.0000  0.0000  0.0000  0.0000  0.0000  0.0000  0.0000  0.0000  0.0000  0.0000  0.0000  0.0000  0.0000  0.0000  0.0000  0.0000  0.0000  0.0000  0.0000  0.0000  0.0000  0.0000  0.0000  0.0000  0.0000  0.0000  0.0000  0.0000  0.0000  0.0000  0.0000  0.0000  0.0000  0.0000  0.0000  0.0000  0.0000  0.0000  0.0000  0.0000  0.0000  0.0000  0.0000  0.0000  0.0000  0.0000  0.0000  0.0000  0.0000  0.0000  0.0000  0.0000  0.0000  0.0000  0.0000  0.0000  0.0000  0.0000  0.0000  0.0000  0.0000  0.0000  0.0000  0.0000  0.0000  0.0000  0.0000  0.0000  0.0000  0.0000  0.0000  0.0000  0.0000  0.0000  0.0000  0.0000  0.0000  0.0000  0.0000  0.0000  0.0000  0.0000  0.0000  0.0000  0.0000  0.0000  0.0000  0.0000  0.0000  0.0000  0.0000  0.0000  0.0000  0.0000  0.0000  0.0000  0.0000  0.0000  0.0000  0.0000
MFP4__GCA_001193655.1   0.2022  0.1599  0.1463  0.1463  0.1463  0.1350  0.1394  0.1590  0.1222  0.1183  0.1381  0.1514  0.1203  0.1200  0.1484  0.1437  0.1437  0.1742  0.1518  0.1517  0.1508  0.1694  0.1694  0.1695  0.1633  0.1424  0.1398  0.1393  0.1372  0.1372  0.1436  0.1496  0.1554  0.1438  0.1657  0.1657  0.1645  0.1631  0.1596  0.1538  0.1376  0.1381  0.1375  0.1436  0.1435  0.1407  0.1399  0.1356  0.1350  0.1351  0.1355  0.1367  0.1346  0.1417  0.1414  0.1414  0.1389  0.1572  0.1390  0.1393  0.1392  0.1393  0.0246  0.0290  0.0290  0.0246  0.0246  0.0246  0.0232  0.0232  0.0232  0.0232  0.0232  0.0232  0.0232  0.0232  0.0163  0.0163  0.0000  0.0000  0.0000  0.0013  0.0013  0.0000  0.0000  0.0000  0.0000  0.0000  0.0000  0.0000  0.0000  0.0000  0.0000  0.0000  0.0000  0.0000  0.0000  0.0000  0.0000  0.0000  0.0000  0.0000  0.0000  0.0000  0.0000  0.0000  0.0000  0.0000  0.0000  0.0000  0.0000  0.0000  0.0000  0.0000  0.0000  0.0000  0.0000  0.0000  0.0000  0.0000  0.0000  0.0000  0.0000  0.0000  0.0000  0.0000  0.0000  0.0000  0.0000  0.0000  0.0000  0.0000  0.0000  0.0000  0.0000  0.0000  0.0000  0.0000  0.0000  0.0000  0.0000  0.0000  0.0000  0.0013  0.0013  0.0013  0.0013  0.0013  0.0013  0.0013  0.0000  0.0000  0.0000  0.0000  0.0000  0.0000  0.0000  0.0000  0.0000  0.0000  0.0000  0.0000  0.0000  0.0000  0.0000  0.0000  0.0000  0.0000  0.0000  0.0000  0.0000  0.0000  0.0000  0.0000  0.0000  0.0000  0.0000  0.0000  0.0000  0.0000  0.0000  0.0000  0.0000  0.0000  0.0000  0.0000  0.0000  0.0000  0.0000  0.0000  0.0000  0.0000  0.0000  0.0000  0.0000  0.0000  0.0000  0.0000  0.0000  0.0000  0.0000  0.0000  0.0000  0.0000  0.0000  0.0000  0.0000  0.0000  0.0000  0.0000  0.0000  0.0000  0.0000  0.0000  0.0000  0.0000  0.0000  0.0000  0.0000  0.0000  0.0000  0.0000  0.0000  0.0000  0.0000  0.0000  0.0000  0.0000  0.0000  0.0000  0.0000  0.0000  0.0000  0.0000  0.0000  0.0000  0.0000  0.0000  0.0000  0.0000  0.0000  0.0000  0.0000  0.0000  0.0000  0.0000  0.0000  0.0000  0.0000  0.0000  0.0000  0.0000  0.0000  0.0000  0.0000  0.0000  0.0000  0.0000  0.0000  0.0000  0.0000  0.0000  0.0000  0.0000  0.0000  0.0000  0.0000  0.0000  0.0000
MFP4__GCA_001194765.1   0.2022  0.1599  0.1463  0.1463  0.1463  0.1350  0.1394  0.1590  0.1222  0.1183  0.1381  0.1514  0.1203  0.1200  0.1484  0.1437  0.1437  0.1742  0.1518  0.1517  0.1508  0.1694  0.1694  0.1695  0.1633  0.1424  0.1398  0.1393  0.1372  0.1372  0.1436  0.1496  0.1554  0.1438  0.1657  0.1657  0.1645  0.1631  0.1596  0.1538  0.1376  0.1381  0.1375  0.1436  0.1435  0.1407  0.1399  0.1356  0.1350  0.1351  0.1355  0.1367  0.1346  0.1417  0.1414  0.1414  0.1389  0.1572  0.1390  0.1393  0.1392  0.1393  0.0246  0.0290  0.0290  0.0246  0.0246  0.0246  0.0232  0.0232  0.0232  0.0232  0.0232  0.0232  0.0232  0.0232  0.0163  0.0163  0.0000  0.0000  0.0000  0.0013  0.0013  0.0000  0.0000  0.0000  0.0000  0.0000  0.0000  0.0000  0.0000  0.0000  0.0000  0.0000  0.0000  0.0000  0.0000  0.0000  0.0000  0.0000  0.0000  0.0000  0.0000  0.0000  0.0000  0.0000  0.0000  0.0000  0.0000  0.0000  0.0000  0.0000  0.0000  0.0000  0.0000  0.0000  0.0000  0.0000  0.0000  0.0000  0.0000  0.0000  0.0000  0.0000  0.0000  0.0000  0.0000  0.0000  0.0000  0.0000  0.0000  0.0000  0.0000  0.0000  0.0000  0.0000  0.0000  0.0000  0.0000  0.0000  0.0000  0.0000  0.0000  0.0013  0.0013  0.0013  0.0013  0.0013  0.0013  0.0013  0.0000  0.0000  0.0000  0.0000  0.0000  0.0000  0.0000  0.0000  0.0000  0.0000  0.0000  0.0000  0.0000  0.0000  0.0000  0.0000  0.0000  0.0000  0.0000  0.0000  0.0000  0.0000  0.0000  0.0000  0.0000  0.0000  0.0000  0.0000  0.0000  0.0000  0.0000  0.0000  0.0000  0.0000  0.0000  0.0000  0.0000  0.0000  0.0000  0.0000  0.0000  0.0000  0.0000  0.0000  0.0000  0.0000  0.0000  0.0000  0.0000  0.0000  0.0000  0.0000  0.0000  0.0000  0.0000  0.0000  0.0000  0.0000  0.0000  0.0000  0.0000  0.0000  0.0000  0.0000  0.0000  0.0000  0.0000  0.0000  0.0000  0.0000  0.0000  0.0000  0.0000  0.0000  0.0000  0.0000  0.0000  0.0000  0.0000  0.0000  0.0000  0.0000  0.0000  0.0000  0.0000  0.0000  0.0000  0.0000  0.0000  0.0000  0.0000  0.0000  0.0000  0.0000  0.0000  0.0000  0.0000  0.0000  0.0000  0.0000  0.0000  0.0000  0.0000  0.0000  0.0000  0.0000  0.0000  0.0000  0.0000  0.0000  0.0000  0.0000  0.0000  0.0000  0.0000  0.0000  0.0000  0.0000  0.0000  0.0000
MFP4__GCA_001195465.1   0.2022  0.1599  0.1463  0.1463  0.1463  0.1350  0.1394  0.1590  0.1222  0.1183  0.1381  0.1514  0.1203  0.1200  0.1484  0.1437  0.1437  0.1742  0.1518  0.1517  0.1508  0.1694  0.1694  0.1695  0.1633  0.1424  0.1398  0.1393  0.1372  0.1372  0.1436  0.1496  0.1554  0.1438  0.1657  0.1657  0.1645  0.1631  0.1596  0.1538  0.1376  0.1381  0.1375  0.1436  0.1435  0.1407  0.1399  0.1356  0.1350  0.1351  0.1355  0.1367  0.1346  0.1417  0.1414  0.1414  0.1389  0.1572  0.1390  0.1393  0.1392  0.1393  0.0246  0.0290  0.0290  0.0246  0.0246  0.0246  0.0232  0.0232  0.0232  0.0232  0.0232  0.0232  0.0232  0.0232  0.0163  0.0163  0.0000  0.0000  0.0000  0.0013  0.0013  0.0000  0.0000  0.0000  0.0000  0.0000  0.0000  0.0000  0.0000  0.0000  0.0000  0.0000  0.0000  0.0000  0.0000  0.0000  0.0000  0.0000  0.0000  0.0000  0.0000  0.0000  0.0000  0.0000  0.0000  0.0000  0.0000  0.0000  0.0000  0.0000  0.0000  0.0000  0.0000  0.0000  0.0000  0.0000  0.0000  0.0000  0.0000  0.0000  0.0000  0.0000  0.0000  0.0000  0.0000  0.0000  0.0000  0.0000  0.0000  0.0000  0.0000  0.0000  0.0000  0.0000  0.0000  0.0000  0.0000  0.0000  0.0000  0.0000  0.0000  0.0013  0.0013  0.0013  0.0013  0.0013  0.0013  0.0013  0.0000  0.0000  0.0000  0.0000  0.0000  0.0000  0.0000  0.0000  0.0000  0.0000  0.0000  0.0000  0.0000  0.0000  0.0000  0.0000  0.0000  0.0000  0.0000  0.0000  0.0000  0.0000  0.0000  0.0000  0.0000  0.0000  0.0000  0.0000  0.0000  0.0000  0.0000  0.0000  0.0000  0.0000  0.0000  0.0000  0.0000  0.0000  0.0000  0.0000  0.0000  0.0000  0.0000  0.0000  0.0000  0.0000  0.0000  0.0000  0.0000  0.0000  0.0000  0.0000  0.0000  0.0000  0.0000  0.0000  0.0000  0.0000  0.0000  0.0000  0.0000  0.0000  0.0000  0.0000  0.0000  0.0000  0.0000  0.0000  0.0000  0.0000  0.0000  0.0000  0.0000  0.0000  0.0000  0.0000  0.0000  0.0000  0.0000  0.0000  0.0000  0.0000  0.0000  0.0000  0.0000  0.0000  0.0000  0.0000  0.0000  0.0000  0.0000  0.0000  0.0000  0.0000  0.0000  0.0000  0.0000  0.0000  0.0000  0.0000  0.0000  0.0000  0.0000  0.0000  0.0000  0.0000  0.0000  0.0000  0.0000  0.0000  0.0000  0.0000  0.0000  0.0000  0.0000  0.0000  0.0000  0.0000  0.0000  0.0000  0.0000
MFP4__GCA_001196125.1   0.2022  0.1599  0.1463  0.1463  0.1463  0.1350  0.1394  0.1590  0.1222  0.1183  0.1381  0.1514  0.1203  0.1200  0.1484  0.1437  0.1437  0.1742  0.1518  0.1517  0.1508  0.1694  0.1694  0.1695  0.1633  0.1424  0.1398  0.1393  0.1372  0.1372  0.1436  0.1496  0.1554  0.1438  0.1657  0.1657  0.1645  0.1631  0.1596  0.1538  0.1376  0.1381  0.1375  0.1436  0.1435  0.1407  0.1399  0.1356  0.1350  0.1351  0.1355  0.1367  0.1346  0.1417  0.1414  0.1414  0.1389  0.1572  0.1390  0.1393  0.1392  0.1393  0.0246  0.0290  0.0290  0.0246  0.0246  0.0246  0.0232  0.0232  0.0232  0.0232  0.0232  0.0232  0.0232  0.0232  0.0163  0.0163  0.0000  0.0000  0.0000  0.0013  0.0013  0.0000  0.0000  0.0000  0.0000  0.0000  0.0000  0.0000  0.0000  0.0000  0.0000  0.0000  0.0000  0.0000  0.0000  0.0000  0.0000  0.0000  0.0000  0.0000  0.0000  0.0000  0.0000  0.0000  0.0000  0.0000  0.0000  0.0000  0.0000  0.0000  0.0000  0.0000  0.0000  0.0000  0.0000  0.0000  0.0000  0.0000  0.0000  0.0000  0.0000  0.0000  0.0000  0.0000  0.0000  0.0000  0.0000  0.0000  0.0000  0.0000  0.0000  0.0000  0.0000  0.0000  0.0000  0.0000  0.0000  0.0000  0.0000  0.0000  0.0000  0.0013  0.0013  0.0013  0.0013  0.0013  0.0013  0.0013  0.0000  0.0000  0.0000  0.0000  0.0000  0.0000  0.0000  0.0000  0.0000  0.0000  0.0000  0.0000  0.0000  0.0000  0.0000  0.0000  0.0000  0.0000  0.0000  0.0000  0.0000  0.0000  0.0000  0.0000  0.0000  0.0000  0.0000  0.0000  0.0000  0.0000  0.0000  0.0000  0.0000  0.0000  0.0000  0.0000  0.0000  0.0000  0.0000  0.0000  0.0000  0.0000  0.0000  0.0000  0.0000  0.0000  0.0000  0.0000  0.0000  0.0000  0.0000  0.0000  0.0000  0.0000  0.0000  0.0000  0.0000  0.0000  0.0000  0.0000  0.0000  0.0000  0.0000  0.0000  0.0000  0.0000  0.0000  0.0000  0.0000  0.0000  0.0000  0.0000  0.0000  0.0000  0.0000  0.0000  0.0000  0.0000  0.0000  0.0000  0.0000  0.0000  0.0000  0.0000  0.0000  0.0000  0.0000  0.0000  0.0000  0.0000  0.0000  0.0000  0.0000  0.0000  0.0000  0.0000  0.0000  0.0000  0.0000  0.0000  0.0000  0.0000  0.0000  0.0000  0.0000  0.0000  0.0000  0.0000  0.0000  0.0000  0.0000  0.0000  0.0000  0.0000  0.0000  0.0000  0.0000  0.0000  0.0000  0.0000  0.0000  0.0000
MFP4__GCA_001196775.1   0.2022  0.1599  0.1463  0.1463  0.1463  0.1350  0.1394  0.1590  0.1222  0.1183  0.1381  0.1514  0.1203  0.1200  0.1484  0.1437  0.1437  0.1742  0.1518  0.1517  0.1508  0.1694  0.1694  0.1695  0.1633  0.1424  0.1398  0.1393  0.1372  0.1372  0.1436  0.1496  0.1554  0.1438  0.1657  0.1657  0.1645  0.1631  0.1596  0.1538  0.1376  0.1381  0.1375  0.1436  0.1435  0.1407  0.1399  0.1356  0.1350  0.1351  0.1355  0.1367  0.1346  0.1417  0.1414  0.1414  0.1389  0.1572  0.1390  0.1393  0.1392  0.1393  0.0246  0.0290  0.0290  0.0246  0.0246  0.0246  0.0232  0.0232  0.0232  0.0232  0.0232  0.0232  0.0232  0.0232  0.0163  0.0163  0.0000  0.0000  0.0000  0.0013  0.0013  0.0000  0.0000  0.0000  0.0000  0.0000  0.0000  0.0000  0.0000  0.0000  0.0000  0.0000  0.0000  0.0000  0.0000  0.0000  0.0000  0.0000  0.0000  0.0000  0.0000  0.0000  0.0000  0.0000  0.0000  0.0000  0.0000  0.0000  0.0000  0.0000  0.0000  0.0000  0.0000  0.0000  0.0000  0.0000  0.0000  0.0000  0.0000  0.0000  0.0000  0.0000  0.0000  0.0000  0.0000  0.0000  0.0000  0.0000  0.0000  0.0000  0.0000  0.0000  0.0000  0.0000  0.0000  0.0000  0.0000  0.0000  0.0000  0.0000  0.0000  0.0013  0.0013  0.0013  0.0013  0.0013  0.0013  0.0013  0.0000  0.0000  0.0000  0.0000  0.0000  0.0000  0.0000  0.0000  0.0000  0.0000  0.0000  0.0000  0.0000  0.0000  0.0000  0.0000  0.0000  0.0000  0.0000  0.0000  0.0000  0.0000  0.0000  0.0000  0.0000  0.0000  0.0000  0.0000  0.0000  0.0000  0.0000  0.0000  0.0000  0.0000  0.0000  0.0000  0.0000  0.0000  0.0000  0.0000  0.0000  0.0000  0.0000  0.0000  0.0000  0.0000  0.0000  0.0000  0.0000  0.0000  0.0000  0.0000  0.0000  0.0000  0.0000  0.0000  0.0000  0.0000  0.0000  0.0000  0.0000  0.0000  0.0000  0.0000  0.0000  0.0000  0.0000  0.0000  0.0000  0.0000  0.0000  0.0000  0.0000  0.0000  0.0000  0.0000  0.0000  0.0000  0.0000  0.0000  0.0000  0.0000  0.0000  0.0000  0.0000  0.0000  0.0000  0.0000  0.0000  0.0000  0.0000  0.0000  0.0000  0.0000  0.0000  0.0000  0.0000  0.0000  0.0000  0.0000  0.0000  0.0000  0.0000  0.0000  0.0000  0.0000  0.0000  0.0000  0.0000  0.0000  0.0000  0.0000  0.0000  0.0000  0.0000  0.0000  0.0000  0.0000  0.0000  0.0000  0.0000  0.0000  0.0000
MFP4__GCA_001197775.1   0.2022  0.1599  0.1463  0.1463  0.1463  0.1350  0.1394  0.1590  0.1222  0.1183  0.1381  0.1514  0.1203  0.1200  0.1484  0.1437  0.1437  0.1742  0.1518  0.1517  0.1508  0.1694  0.1694  0.1695  0.1633  0.1424  0.1398  0.1393  0.1372  0.1372  0.1436  0.1496  0.1554  0.1438  0.1657  0.1657  0.1645  0.1631  0.1596  0.1538  0.1376  0.1381  0.1375  0.1436  0.1435  0.1407  0.1399  0.1356  0.1350  0.1351  0.1355  0.1367  0.1346  0.1417  0.1414  0.1414  0.1389  0.1572  0.1390  0.1393  0.1392  0.1393  0.0246  0.0290  0.0290  0.0246  0.0246  0.0246  0.0232  0.0232  0.0232  0.0232  0.0232  0.0232  0.0232  0.0232  0.0163  0.0163  0.0000  0.0000  0.0000  0.0013  0.0013  0.0000  0.0000  0.0000  0.0000  0.0000  0.0000  0.0000  0.0000  0.0000  0.0000  0.0000  0.0000  0.0000  0.0000  0.0000  0.0000  0.0000  0.0000  0.0000  0.0000  0.0000  0.0000  0.0000  0.0000  0.0000  0.0000  0.0000  0.0000  0.0000  0.0000  0.0000  0.0000  0.0000  0.0000  0.0000  0.0000  0.0000  0.0000  0.0000  0.0000  0.0000  0.0000  0.0000  0.0000  0.0000  0.0000  0.0000  0.0000  0.0000  0.0000  0.0000  0.0000  0.0000  0.0000  0.0000  0.0000  0.0000  0.0000  0.0000  0.0000  0.0013  0.0013  0.0013  0.0013  0.0013  0.0013  0.0013  0.0000  0.0000  0.0000  0.0000  0.0000  0.0000  0.0000  0.0000  0.0000  0.0000  0.0000  0.0000  0.0000  0.0000  0.0000  0.0000  0.0000  0.0000  0.0000  0.0000  0.0000  0.0000  0.0000  0.0000  0.0000  0.0000  0.0000  0.0000  0.0000  0.0000  0.0000  0.0000  0.0000  0.0000  0.0000  0.0000  0.0000  0.0000  0.0000  0.0000  0.0000  0.0000  0.0000  0.0000  0.0000  0.0000  0.0000  0.0000  0.0000  0.0000  0.0000  0.0000  0.0000  0.0000  0.0000  0.0000  0.0000  0.0000  0.0000  0.0000  0.0000  0.0000  0.0000  0.0000  0.0000  0.0000  0.0000  0.0000  0.0000  0.0000  0.0000  0.0000  0.0000  0.0000  0.0000  0.0000  0.0000  0.0000  0.0000  0.0000  0.0000  0.0000  0.0000  0.0000  0.0000  0.0000  0.0000  0.0000  0.0000  0.0000  0.0000  0.0000  0.0000  0.0000  0.0000  0.0000  0.0000  0.0000  0.0000  0.0000  0.0000  0.0000  0.0000  0.0000  0.0000  0.0000  0.0000  0.0000  0.0000  0.0000  0.0000  0.0000  0.0000  0.0000  0.0000  0.0000  0.0000  0.0000  0.0000  0.0000  0.0000  0.0000  0.0000  0.0000
MFP4__GCA_001197795.1   0.2022  0.1599  0.1463  0.1463  0.1463  0.1350  0.1394  0.1590  0.1222  0.1183  0.1381  0.1514  0.1203  0.1200  0.1484  0.1437  0.1437  0.1742  0.1518  0.1517  0.1508  0.1694  0.1694  0.1695  0.1633  0.1424  0.1398  0.1393  0.1372  0.1372  0.1436  0.1496  0.1554  0.1438  0.1657  0.1657  0.1645  0.1631  0.1596  0.1538  0.1376  0.1381  0.1375  0.1436  0.1435  0.1407  0.1399  0.1356  0.1350  0.1351  0.1355  0.1367  0.1346  0.1417  0.1414  0.1414  0.1389  0.1572  0.1390  0.1393  0.1392  0.1393  0.0246  0.0290  0.0290  0.0246  0.0246  0.0246  0.0232  0.0232  0.0232  0.0232  0.0232  0.0232  0.0232  0.0232  0.0163  0.0163  0.0000  0.0000  0.0000  0.0013  0.0013  0.0000  0.0000  0.0000  0.0000  0.0000  0.0000  0.0000  0.0000  0.0000  0.0000  0.0000  0.0000  0.0000  0.0000  0.0000  0.0000  0.0000  0.0000  0.0000  0.0000  0.0000  0.0000  0.0000  0.0000  0.0000  0.0000  0.0000  0.0000  0.0000  0.0000  0.0000  0.0000  0.0000  0.0000  0.0000  0.0000  0.0000  0.0000  0.0000  0.0000  0.0000  0.0000  0.0000  0.0000  0.0000  0.0000  0.0000  0.0000  0.0000  0.0000  0.0000  0.0000  0.0000  0.0000  0.0000  0.0000  0.0000  0.0000  0.0000  0.0000  0.0013  0.0013  0.0013  0.0013  0.0013  0.0013  0.0013  0.0000  0.0000  0.0000  0.0000  0.0000  0.0000  0.0000  0.0000  0.0000  0.0000  0.0000  0.0000  0.0000  0.0000  0.0000  0.0000  0.0000  0.0000  0.0000  0.0000  0.0000  0.0000  0.0000  0.0000  0.0000  0.0000  0.0000  0.0000  0.0000  0.0000  0.0000  0.0000  0.0000  0.0000  0.0000  0.0000  0.0000  0.0000  0.0000  0.0000  0.0000  0.0000  0.0000  0.0000  0.0000  0.0000  0.0000  0.0000  0.0000  0.0000  0.0000  0.0000  0.0000  0.0000  0.0000  0.0000  0.0000  0.0000  0.0000  0.0000  0.0000  0.0000  0.0000  0.0000  0.0000  0.0000  0.0000  0.0000  0.0000  0.0000  0.0000  0.0000  0.0000  0.0000  0.0000  0.0000  0.0000  0.0000  0.0000  0.0000  0.0000  0.0000  0.0000  0.0000  0.0000  0.0000  0.0000  0.0000  0.0000  0.0000  0.0000  0.0000  0.0000  0.0000  0.0000  0.0000  0.0000  0.0000  0.0000  0.0000  0.0000  0.0000  0.0000  0.0000  0.0000  0.0000  0.0000  0.0000  0.0000  0.0000  0.0000  0.0000  0.0000  0.0000  0.0000  0.0000  0.0000  0.0000  0.0000  0.0000  0.0000  0.0000  0.0000  0.0000  0.0000
MFP4__GCA_001197955.1   0.2022  0.1599  0.1463  0.1463  0.1463  0.1350  0.1394  0.1590  0.1222  0.1183  0.1381  0.1514  0.1203  0.1200  0.1484  0.1437  0.1437  0.1742  0.1518  0.1517  0.1508  0.1694  0.1694  0.1695  0.1633  0.1424  0.1398  0.1393  0.1372  0.1372  0.1436  0.1496  0.1554  0.1438  0.1657  0.1657  0.1645  0.1631  0.1596  0.1538  0.1376  0.1381  0.1375  0.1436  0.1435  0.1407  0.1399  0.1356  0.1350  0.1351  0.1355  0.1367  0.1346  0.1417  0.1414  0.1414  0.1389  0.1572  0.1390  0.1393  0.1392  0.1393  0.0246  0.0290  0.0290  0.0246  0.0246  0.0246  0.0232  0.0232  0.0232  0.0232  0.0232  0.0232  0.0232  0.0232  0.0163  0.0163  0.0000  0.0000  0.0000  0.0013  0.0013  0.0000  0.0000  0.0000  0.0000  0.0000  0.0000  0.0000  0.0000  0.0000  0.0000  0.0000  0.0000  0.0000  0.0000  0.0000  0.0000  0.0000  0.0000  0.0000  0.0000  0.0000  0.0000  0.0000  0.0000  0.0000  0.0000  0.0000  0.0000  0.0000  0.0000  0.0000  0.0000  0.0000  0.0000  0.0000  0.0000  0.0000  0.0000  0.0000  0.0000  0.0000  0.0000  0.0000  0.0000  0.0000  0.0000  0.0000  0.0000  0.0000  0.0000  0.0000  0.0000  0.0000  0.0000  0.0000  0.0000  0.0000  0.0000  0.0000  0.0000  0.0013  0.0013  0.0013  0.0013  0.0013  0.0013  0.0013  0.0000  0.0000  0.0000  0.0000  0.0000  0.0000  0.0000  0.0000  0.0000  0.0000  0.0000  0.0000  0.0000  0.0000  0.0000  0.0000  0.0000  0.0000  0.0000  0.0000  0.0000  0.0000  0.0000  0.0000  0.0000  0.0000  0.0000  0.0000  0.0000  0.0000  0.0000  0.0000  0.0000  0.0000  0.0000  0.0000  0.0000  0.0000  0.0000  0.0000  0.0000  0.0000  0.0000  0.0000  0.0000  0.0000  0.0000  0.0000  0.0000  0.0000  0.0000  0.0000  0.0000  0.0000  0.0000  0.0000  0.0000  0.0000  0.0000  0.0000  0.0000  0.0000  0.0000  0.0000  0.0000  0.0000  0.0000  0.0000  0.0000  0.0000  0.0000  0.0000  0.0000  0.0000  0.0000  0.0000  0.0000  0.0000  0.0000  0.0000  0.0000  0.0000  0.0000  0.0000  0.0000  0.0000  0.0000  0.0000  0.0000  0.0000  0.0000  0.0000  0.0000  0.0000  0.0000  0.0000  0.0000  0.0000  0.0000  0.0000  0.0000  0.0000  0.0000  0.0000  0.0000  0.0000  0.0000  0.0000  0.0000  0.0000  0.0000  0.0000  0.0000  0.0000  0.0000  0.0000  0.0000  0.0000  0.0000  0.0000  0.0000  0.0000  0.0000  0.0000  0.0000  0.0000
MFP4__GCA_001199695.1   0.2022  0.1599  0.1463  0.1463  0.1463  0.1350  0.1394  0.1590  0.1222  0.1183  0.1381  0.1514  0.1203  0.1200  0.1484  0.1437  0.1437  0.1742  0.1518  0.1517  0.1508  0.1694  0.1694  0.1695  0.1633  0.1424  0.1398  0.1393  0.1372  0.1372  0.1436  0.1496  0.1554  0.1438  0.1657  0.1657  0.1645  0.1631  0.1596  0.1538  0.1376  0.1381  0.1375  0.1436  0.1435  0.1407  0.1399  0.1356  0.1350  0.1351  0.1355  0.1367  0.1346  0.1417  0.1414  0.1414  0.1389  0.1572  0.1390  0.1393  0.1392  0.1393  0.0246  0.0290  0.0290  0.0246  0.0246  0.0246  0.0232  0.0232  0.0232  0.0232  0.0232  0.0232  0.0232  0.0232  0.0163  0.0163  0.0000  0.0000  0.0000  0.0013  0.0013  0.0000  0.0000  0.0000  0.0000  0.0000  0.0000  0.0000  0.0000  0.0000  0.0000  0.0000  0.0000  0.0000  0.0000  0.0000  0.0000  0.0000  0.0000  0.0000  0.0000  0.0000  0.0000  0.0000  0.0000  0.0000  0.0000  0.0000  0.0000  0.0000  0.0000  0.0000  0.0000  0.0000  0.0000  0.0000  0.0000  0.0000  0.0000  0.0000  0.0000  0.0000  0.0000  0.0000  0.0000  0.0000  0.0000  0.0000  0.0000  0.0000  0.0000  0.0000  0.0000  0.0000  0.0000  0.0000  0.0000  0.0000  0.0000  0.0000  0.0000  0.0013  0.0013  0.0013  0.0013  0.0013  0.0013  0.0013  0.0000  0.0000  0.0000  0.0000  0.0000  0.0000  0.0000  0.0000  0.0000  0.0000  0.0000  0.0000  0.0000  0.0000  0.0000  0.0000  0.0000  0.0000  0.0000  0.0000  0.0000  0.0000  0.0000  0.0000  0.0000  0.0000  0.0000  0.0000  0.0000  0.0000  0.0000  0.0000  0.0000  0.0000  0.0000  0.0000  0.0000  0.0000  0.0000  0.0000  0.0000  0.0000  0.0000  0.0000  0.0000  0.0000  0.0000  0.0000  0.0000  0.0000  0.0000  0.0000  0.0000  0.0000  0.0000  0.0000  0.0000  0.0000  0.0000  0.0000  0.0000  0.0000  0.0000  0.0000  0.0000  0.0000  0.0000  0.0000  0.0000  0.0000  0.0000  0.0000  0.0000  0.0000  0.0000  0.0000  0.0000  0.0000  0.0000  0.0000  0.0000  0.0000  0.0000  0.0000  0.0000  0.0000  0.0000  0.0000  0.0000  0.0000  0.0000  0.0000  0.0000  0.0000  0.0000  0.0000  0.0000  0.0000  0.0000  0.0000  0.0000  0.0000  0.0000  0.0000  0.0000  0.0000  0.0000  0.0000  0.0000  0.0000  0.0000  0.0000  0.0000  0.0000  0.0000  0.0000  0.0000  0.0000  0.0000  0.0000  0.0000  0.0000  0.0000  0.0000  0.0000  0.0000  0.0000
MFP4__GCA_001199735.1   0.2022  0.1599  0.1463  0.1463  0.1463  0.1350  0.1394  0.1590  0.1222  0.1183  0.1381  0.1514  0.1203  0.1200  0.1484  0.1437  0.1437  0.1742  0.1518  0.1517  0.1508  0.1694  0.1694  0.1695  0.1633  0.1424  0.1398  0.1393  0.1372  0.1372  0.1436  0.1496  0.1554  0.1438  0.1657  0.1657  0.1645  0.1631  0.1596  0.1538  0.1376  0.1381  0.1375  0.1436  0.1435  0.1407  0.1399  0.1356  0.1350  0.1351  0.1355  0.1367  0.1346  0.1417  0.1414  0.1414  0.1389  0.1572  0.1390  0.1393  0.1392  0.1393  0.0246  0.0290  0.0290  0.0246  0.0246  0.0246  0.0232  0.0232  0.0232  0.0232  0.0232  0.0232  0.0232  0.0232  0.0163  0.0163  0.0000  0.0000  0.0000  0.0013  0.0013  0.0000  0.0000  0.0000  0.0000  0.0000  0.0000  0.0000  0.0000  0.0000  0.0000  0.0000  0.0000  0.0000  0.0000  0.0000  0.0000  0.0000  0.0000  0.0000  0.0000  0.0000  0.0000  0.0000  0.0000  0.0000  0.0000  0.0000  0.0000  0.0000  0.0000  0.0000  0.0000  0.0000  0.0000  0.0000  0.0000  0.0000  0.0000  0.0000  0.0000  0.0000  0.0000  0.0000  0.0000  0.0000  0.0000  0.0000  0.0000  0.0000  0.0000  0.0000  0.0000  0.0000  0.0000  0.0000  0.0000  0.0000  0.0000  0.0000  0.0000  0.0013  0.0013  0.0013  0.0013  0.0013  0.0013  0.0013  0.0000  0.0000  0.0000  0.0000  0.0000  0.0000  0.0000  0.0000  0.0000  0.0000  0.0000  0.0000  0.0000  0.0000  0.0000  0.0000  0.0000  0.0000  0.0000  0.0000  0.0000  0.0000  0.0000  0.0000  0.0000  0.0000  0.0000  0.0000  0.0000  0.0000  0.0000  0.0000  0.0000  0.0000  0.0000  0.0000  0.0000  0.0000  0.0000  0.0000  0.0000  0.0000  0.0000  0.0000  0.0000  0.0000  0.0000  0.0000  0.0000  0.0000  0.0000  0.0000  0.0000  0.0000  0.0000  0.0000  0.0000  0.0000  0.0000  0.0000  0.0000  0.0000  0.0000  0.0000  0.0000  0.0000  0.0000  0.0000  0.0000  0.0000  0.0000  0.0000  0.0000  0.0000  0.0000  0.0000  0.0000  0.0000  0.0000  0.0000  0.0000  0.0000  0.0000  0.0000  0.0000  0.0000  0.0000  0.0000  0.0000  0.0000  0.0000  0.0000  0.0000  0.0000  0.0000  0.0000  0.0000  0.0000  0.0000  0.0000  0.0000  0.0000  0.0000  0.0000  0.0000  0.0000  0.0000  0.0000  0.0000  0.0000  0.0000  0.0000  0.0000  0.0000  0.0000  0.0000  0.0000  0.0000  0.0000  0.0000  0.0000  0.0000  0.0000  0.0000  0.0000  0.0000  0.0000  0.0000
MFP4__GCA_001199815.1   0.2022  0.1599  0.1463  0.1463  0.1463  0.1350  0.1394  0.1590  0.1222  0.1183  0.1381  0.1514  0.1203  0.1200  0.1484  0.1437  0.1437  0.1742  0.1518  0.1517  0.1508  0.1694  0.1694  0.1695  0.1633  0.1424  0.1398  0.1393  0.1372  0.1372  0.1436  0.1496  0.1554  0.1438  0.1657  0.1657  0.1645  0.1631  0.1596  0.1538  0.1376  0.1381  0.1375  0.1436  0.1435  0.1407  0.1399  0.1356  0.1350  0.1351  0.1355  0.1367  0.1346  0.1417  0.1414  0.1414  0.1389  0.1572  0.1390  0.1393  0.1392  0.1393  0.0246  0.0290  0.0290  0.0246  0.0246  0.0246  0.0232  0.0232  0.0232  0.0232  0.0232  0.0232  0.0232  0.0232  0.0163  0.0163  0.0000  0.0000  0.0000  0.0013  0.0013  0.0000  0.0000  0.0000  0.0000  0.0000  0.0000  0.0000  0.0000  0.0000  0.0000  0.0000  0.0000  0.0000  0.0000  0.0000  0.0000  0.0000  0.0000  0.0000  0.0000  0.0000  0.0000  0.0000  0.0000  0.0000  0.0000  0.0000  0.0000  0.0000  0.0000  0.0000  0.0000  0.0000  0.0000  0.0000  0.0000  0.0000  0.0000  0.0000  0.0000  0.0000  0.0000  0.0000  0.0000  0.0000  0.0000  0.0000  0.0000  0.0000  0.0000  0.0000  0.0000  0.0000  0.0000  0.0000  0.0000  0.0000  0.0000  0.0000  0.0000  0.0013  0.0013  0.0013  0.0013  0.0013  0.0013  0.0013  0.0000  0.0000  0.0000  0.0000  0.0000  0.0000  0.0000  0.0000  0.0000  0.0000  0.0000  0.0000  0.0000  0.0000  0.0000  0.0000  0.0000  0.0000  0.0000  0.0000  0.0000  0.0000  0.0000  0.0000  0.0000  0.0000  0.0000  0.0000  0.0000  0.0000  0.0000  0.0000  0.0000  0.0000  0.0000  0.0000  0.0000  0.0000  0.0000  0.0000  0.0000  0.0000  0.0000  0.0000  0.0000  0.0000  0.0000  0.0000  0.0000  0.0000  0.0000  0.0000  0.0000  0.0000  0.0000  0.0000  0.0000  0.0000  0.0000  0.0000  0.0000  0.0000  0.0000  0.0000  0.0000  0.0000  0.0000  0.0000  0.0000  0.0000  0.0000  0.0000  0.0000  0.0000  0.0000  0.0000  0.0000  0.0000  0.0000  0.0000  0.0000  0.0000  0.0000  0.0000  0.0000  0.0000  0.0000  0.0000  0.0000  0.0000  0.0000  0.0000  0.0000  0.0000  0.0000  0.0000  0.0000  0.0000  0.0000  0.0000  0.0000  0.0000  0.0000  0.0000  0.0000  0.0000  0.0000  0.0000  0.0000  0.0000  0.0000  0.0000  0.0000  0.0000  0.0000  0.0000  0.0000  0.0000  0.0000  0.0000  0.0000  0.0000  0.0000  0.0000  0.0000  0.0000  0.0000  0.0000  0.0000
MFP4__GCA_001199855.1   0.2022  0.1599  0.1463  0.1463  0.1463  0.1350  0.1394  0.1590  0.1222  0.1183  0.1381  0.1514  0.1203  0.1200  0.1484  0.1437  0.1437  0.1742  0.1518  0.1517  0.1508  0.1694  0.1694  0.1695  0.1633  0.1424  0.1398  0.1393  0.1372  0.1372  0.1436  0.1496  0.1554  0.1438  0.1657  0.1657  0.1645  0.1631  0.1596  0.1538  0.1376  0.1381  0.1375  0.1436  0.1435  0.1407  0.1399  0.1356  0.1350  0.1351  0.1355  0.1367  0.1346  0.1417  0.1414  0.1414  0.1389  0.1572  0.1390  0.1393  0.1392  0.1393  0.0246  0.0290  0.0290  0.0246  0.0246  0.0246  0.0232  0.0232  0.0232  0.0232  0.0232  0.0232  0.0232  0.0232  0.0163  0.0163  0.0000  0.0000  0.0000  0.0013  0.0013  0.0000  0.0000  0.0000  0.0000  0.0000  0.0000  0.0000  0.0000  0.0000  0.0000  0.0000  0.0000  0.0000  0.0000  0.0000  0.0000  0.0000  0.0000  0.0000  0.0000  0.0000  0.0000  0.0000  0.0000  0.0000  0.0000  0.0000  0.0000  0.0000  0.0000  0.0000  0.0000  0.0000  0.0000  0.0000  0.0000  0.0000  0.0000  0.0000  0.0000  0.0000  0.0000  0.0000  0.0000  0.0000  0.0000  0.0000  0.0000  0.0000  0.0000  0.0000  0.0000  0.0000  0.0000  0.0000  0.0000  0.0000  0.0000  0.0000  0.0000  0.0013  0.0013  0.0013  0.0013  0.0013  0.0013  0.0013  0.0000  0.0000  0.0000  0.0000  0.0000  0.0000  0.0000  0.0000  0.0000  0.0000  0.0000  0.0000  0.0000  0.0000  0.0000  0.0000  0.0000  0.0000  0.0000  0.0000  0.0000  0.0000  0.0000  0.0000  0.0000  0.0000  0.0000  0.0000  0.0000  0.0000  0.0000  0.0000  0.0000  0.0000  0.0000  0.0000  0.0000  0.0000  0.0000  0.0000  0.0000  0.0000  0.0000  0.0000  0.0000  0.0000  0.0000  0.0000  0.0000  0.0000  0.0000  0.0000  0.0000  0.0000  0.0000  0.0000  0.0000  0.0000  0.0000  0.0000  0.0000  0.0000  0.0000  0.0000  0.0000  0.0000  0.0000  0.0000  0.0000  0.0000  0.0000  0.0000  0.0000  0.0000  0.0000  0.0000  0.0000  0.0000  0.0000  0.0000  0.0000  0.0000  0.0000  0.0000  0.0000  0.0000  0.0000  0.0000  0.0000  0.0000  0.0000  0.0000  0.0000  0.0000  0.0000  0.0000  0.0000  0.0000  0.0000  0.0000  0.0000  0.0000  0.0000  0.0000  0.0000  0.0000  0.0000  0.0000  0.0000  0.0000  0.0000  0.0000  0.0000  0.0000  0.0000  0.0000  0.0000  0.0000  0.0000  0.0000  0.0000  0.0000  0.0000  0.0000  0.0000  0.0000  0.0000  0.0000  0.0000  0.0000
MFP4__GCA_001200615.1   0.2022  0.1599  0.1463  0.1463  0.1463  0.1350  0.1394  0.1590  0.1222  0.1183  0.1381  0.1514  0.1203  0.1200  0.1484  0.1437  0.1437  0.1742  0.1518  0.1517  0.1508  0.1694  0.1694  0.1695  0.1633  0.1424  0.1398  0.1393  0.1372  0.1372  0.1436  0.1496  0.1554  0.1438  0.1657  0.1657  0.1645  0.1631  0.1596  0.1538  0.1376  0.1381  0.1375  0.1436  0.1435  0.1407  0.1399  0.1356  0.1350  0.1351  0.1355  0.1367  0.1346  0.1417  0.1414  0.1414  0.1389  0.1572  0.1390  0.1393  0.1392  0.1393  0.0246  0.0290  0.0290  0.0246  0.0246  0.0246  0.0232  0.0232  0.0232  0.0232  0.0232  0.0232  0.0232  0.0232  0.0163  0.0163  0.0000  0.0000  0.0000  0.0013  0.0013  0.0000  0.0000  0.0000  0.0000  0.0000  0.0000  0.0000  0.0000  0.0000  0.0000  0.0000  0.0000  0.0000  0.0000  0.0000  0.0000  0.0000  0.0000  0.0000  0.0000  0.0000  0.0000  0.0000  0.0000  0.0000  0.0000  0.0000  0.0000  0.0000  0.0000  0.0000  0.0000  0.0000  0.0000  0.0000  0.0000  0.0000  0.0000  0.0000  0.0000  0.0000  0.0000  0.0000  0.0000  0.0000  0.0000  0.0000  0.0000  0.0000  0.0000  0.0000  0.0000  0.0000  0.0000  0.0000  0.0000  0.0000  0.0000  0.0000  0.0000  0.0013  0.0013  0.0013  0.0013  0.0013  0.0013  0.0013  0.0000  0.0000  0.0000  0.0000  0.0000  0.0000  0.0000  0.0000  0.0000  0.0000  0.0000  0.0000  0.0000  0.0000  0.0000  0.0000  0.0000  0.0000  0.0000  0.0000  0.0000  0.0000  0.0000  0.0000  0.0000  0.0000  0.0000  0.0000  0.0000  0.0000  0.0000  0.0000  0.0000  0.0000  0.0000  0.0000  0.0000  0.0000  0.0000  0.0000  0.0000  0.0000  0.0000  0.0000  0.0000  0.0000  0.0000  0.0000  0.0000  0.0000  0.0000  0.0000  0.0000  0.0000  0.0000  0.0000  0.0000  0.0000  0.0000  0.0000  0.0000  0.0000  0.0000  0.0000  0.0000  0.0000  0.0000  0.0000  0.0000  0.0000  0.0000  0.0000  0.0000  0.0000  0.0000  0.0000  0.0000  0.0000  0.0000  0.0000  0.0000  0.0000  0.0000  0.0000  0.0000  0.0000  0.0000  0.0000  0.0000  0.0000  0.0000  0.0000  0.0000  0.0000  0.0000  0.0000  0.0000  0.0000  0.0000  0.0000  0.0000  0.0000  0.0000  0.0000  0.0000  0.0000  0.0000  0.0000  0.0000  0.0000  0.0000  0.0000  0.0000  0.0000  0.0000  0.0000  0.0000  0.0000  0.0000  0.0000  0.0000  0.0000  0.0000  0.0000  0.0000  0.0000  0.0000  0.0000  0.0000  0.0000  0.0000
MFP4__GCA_001202135.1   0.2022  0.1599  0.1463  0.1463  0.1463  0.1350  0.1394  0.1590  0.1222  0.1183  0.1381  0.1514  0.1203  0.1200  0.1484  0.1437  0.1437  0.1742  0.1518  0.1517  0.1508  0.1694  0.1694  0.1695  0.1633  0.1424  0.1398  0.1393  0.1372  0.1372  0.1436  0.1496  0.1554  0.1438  0.1657  0.1657  0.1645  0.1631  0.1596  0.1538  0.1376  0.1381  0.1375  0.1436  0.1435  0.1407  0.1399  0.1356  0.1350  0.1351  0.1355  0.1367  0.1346  0.1417  0.1414  0.1414  0.1389  0.1572  0.1390  0.1393  0.1392  0.1393  0.0246  0.0290  0.0290  0.0246  0.0246  0.0246  0.0232  0.0232  0.0232  0.0232  0.0232  0.0232  0.0232  0.0232  0.0163  0.0163  0.0000  0.0000  0.0000  0.0013  0.0013  0.0000  0.0000  0.0000  0.0000  0.0000  0.0000  0.0000  0.0000  0.0000  0.0000  0.0000  0.0000  0.0000  0.0000  0.0000  0.0000  0.0000  0.0000  0.0000  0.0000  0.0000  0.0000  0.0000  0.0000  0.0000  0.0000  0.0000  0.0000  0.0000  0.0000  0.0000  0.0000  0.0000  0.0000  0.0000  0.0000  0.0000  0.0000  0.0000  0.0000  0.0000  0.0000  0.0000  0.0000  0.0000  0.0000  0.0000  0.0000  0.0000  0.0000  0.0000  0.0000  0.0000  0.0000  0.0000  0.0000  0.0000  0.0000  0.0000  0.0000  0.0013  0.0013  0.0013  0.0013  0.0013  0.0013  0.0013  0.0000  0.0000  0.0000  0.0000  0.0000  0.0000  0.0000  0.0000  0.0000  0.0000  0.0000  0.0000  0.0000  0.0000  0.0000  0.0000  0.0000  0.0000  0.0000  0.0000  0.0000  0.0000  0.0000  0.0000  0.0000  0.0000  0.0000  0.0000  0.0000  0.0000  0.0000  0.0000  0.0000  0.0000  0.0000  0.0000  0.0000  0.0000  0.0000  0.0000  0.0000  0.0000  0.0000  0.0000  0.0000  0.0000  0.0000  0.0000  0.0000  0.0000  0.0000  0.0000  0.0000  0.0000  0.0000  0.0000  0.0000  0.0000  0.0000  0.0000  0.0000  0.0000  0.0000  0.0000  0.0000  0.0000  0.0000  0.0000  0.0000  0.0000  0.0000  0.0000  0.0000  0.0000  0.0000  0.0000  0.0000  0.0000  0.0000  0.0000  0.0000  0.0000  0.0000  0.0000  0.0000  0.0000  0.0000  0.0000  0.0000  0.0000  0.0000  0.0000  0.0000  0.0000  0.0000  0.0000  0.0000  0.0000  0.0000  0.0000  0.0000  0.0000  0.0000  0.0000  0.0000  0.0000  0.0000  0.0000  0.0000  0.0000  0.0000  0.0000  0.0000  0.0000  0.0000  0.0000  0.0000  0.0000  0.0000  0.0000  0.0000  0.0000  0.0000  0.0000  0.0000  0.0000  0.0000  0.0000  0.0000  0.0000  0.0000  0.0000
MFP4__GCA_001202415.1   0.2022  0.1599  0.1463  0.1463  0.1463  0.1350  0.1394  0.1590  0.1222  0.1183  0.1381  0.1514  0.1203  0.1200  0.1484  0.1437  0.1437  0.1742  0.1518  0.1517  0.1508  0.1694  0.1694  0.1695  0.1633  0.1424  0.1398  0.1393  0.1372  0.1372  0.1436  0.1496  0.1554  0.1438  0.1657  0.1657  0.1645  0.1631  0.1596  0.1538  0.1376  0.1381  0.1375  0.1436  0.1435  0.1407  0.1399  0.1356  0.1350  0.1351  0.1355  0.1367  0.1346  0.1417  0.1414  0.1414  0.1389  0.1572  0.1390  0.1393  0.1392  0.1393  0.0246  0.0290  0.0290  0.0246  0.0246  0.0246  0.0232  0.0232  0.0232  0.0232  0.0232  0.0232  0.0232  0.0232  0.0163  0.0163  0.0000  0.0000  0.0000  0.0013  0.0013  0.0000  0.0000  0.0000  0.0000  0.0000  0.0000  0.0000  0.0000  0.0000  0.0000  0.0000  0.0000  0.0000  0.0000  0.0000  0.0000  0.0000  0.0000  0.0000  0.0000  0.0000  0.0000  0.0000  0.0000  0.0000  0.0000  0.0000  0.0000  0.0000  0.0000  0.0000  0.0000  0.0000  0.0000  0.0000  0.0000  0.0000  0.0000  0.0000  0.0000  0.0000  0.0000  0.0000  0.0000  0.0000  0.0000  0.0000  0.0000  0.0000  0.0000  0.0000  0.0000  0.0000  0.0000  0.0000  0.0000  0.0000  0.0000  0.0000  0.0000  0.0013  0.0013  0.0013  0.0013  0.0013  0.0013  0.0013  0.0000  0.0000  0.0000  0.0000  0.0000  0.0000  0.0000  0.0000  0.0000  0.0000  0.0000  0.0000  0.0000  0.0000  0.0000  0.0000  0.0000  0.0000  0.0000  0.0000  0.0000  0.0000  0.0000  0.0000  0.0000  0.0000  0.0000  0.0000  0.0000  0.0000  0.0000  0.0000  0.0000  0.0000  0.0000  0.0000  0.0000  0.0000  0.0000  0.0000  0.0000  0.0000  0.0000  0.0000  0.0000  0.0000  0.0000  0.0000  0.0000  0.0000  0.0000  0.0000  0.0000  0.0000  0.0000  0.0000  0.0000  0.0000  0.0000  0.0000  0.0000  0.0000  0.0000  0.0000  0.0000  0.0000  0.0000  0.0000  0.0000  0.0000  0.0000  0.0000  0.0000  0.0000  0.0000  0.0000  0.0000  0.0000  0.0000  0.0000  0.0000  0.0000  0.0000  0.0000  0.0000  0.0000  0.0000  0.0000  0.0000  0.0000  0.0000  0.0000  0.0000  0.0000  0.0000  0.0000  0.0000  0.0000  0.0000  0.0000  0.0000  0.0000  0.0000  0.0000  0.0000  0.0000  0.0000  0.0000  0.0000  0.0000  0.0000  0.0000  0.0000  0.0000  0.0000  0.0000  0.0000  0.0000  0.0000  0.0000  0.0000  0.0000  0.0000  0.0000  0.0000  0.0000  0.0000  0.0000  0.0000  0.0000  0.0000  0.0000  0.0000
MFP4__GCA_001204155.1   0.2022  0.1599  0.1463  0.1463  0.1463  0.1350  0.1394  0.1590  0.1222  0.1183  0.1381  0.1514  0.1203  0.1200  0.1484  0.1437  0.1437  0.1742  0.1518  0.1517  0.1508  0.1694  0.1694  0.1695  0.1633  0.1424  0.1398  0.1393  0.1372  0.1372  0.1436  0.1496  0.1554  0.1438  0.1657  0.1657  0.1645  0.1631  0.1596  0.1538  0.1376  0.1381  0.1375  0.1436  0.1435  0.1407  0.1399  0.1356  0.1350  0.1351  0.1355  0.1367  0.1346  0.1417  0.1414  0.1414  0.1389  0.1572  0.1390  0.1393  0.1392  0.1393  0.0246  0.0290  0.0290  0.0246  0.0246  0.0246  0.0232  0.0232  0.0232  0.0232  0.0232  0.0232  0.0232  0.0232  0.0163  0.0163  0.0000  0.0000  0.0000  0.0013  0.0013  0.0000  0.0000  0.0000  0.0000  0.0000  0.0000  0.0000  0.0000  0.0000  0.0000  0.0000  0.0000  0.0000  0.0000  0.0000  0.0000  0.0000  0.0000  0.0000  0.0000  0.0000  0.0000  0.0000  0.0000  0.0000  0.0000  0.0000  0.0000  0.0000  0.0000  0.0000  0.0000  0.0000  0.0000  0.0000  0.0000  0.0000  0.0000  0.0000  0.0000  0.0000  0.0000  0.0000  0.0000  0.0000  0.0000  0.0000  0.0000  0.0000  0.0000  0.0000  0.0000  0.0000  0.0000  0.0000  0.0000  0.0000  0.0000  0.0000  0.0000  0.0013  0.0013  0.0013  0.0013  0.0013  0.0013  0.0013  0.0000  0.0000  0.0000  0.0000  0.0000  0.0000  0.0000  0.0000  0.0000  0.0000  0.0000  0.0000  0.0000  0.0000  0.0000  0.0000  0.0000  0.0000  0.0000  0.0000  0.0000  0.0000  0.0000  0.0000  0.0000  0.0000  0.0000  0.0000  0.0000  0.0000  0.0000  0.0000  0.0000  0.0000  0.0000  0.0000  0.0000  0.0000  0.0000  0.0000  0.0000  0.0000  0.0000  0.0000  0.0000  0.0000  0.0000  0.0000  0.0000  0.0000  0.0000  0.0000  0.0000  0.0000  0.0000  0.0000  0.0000  0.0000  0.0000  0.0000  0.0000  0.0000  0.0000  0.0000  0.0000  0.0000  0.0000  0.0000  0.0000  0.0000  0.0000  0.0000  0.0000  0.0000  0.0000  0.0000  0.0000  0.0000  0.0000  0.0000  0.0000  0.0000  0.0000  0.0000  0.0000  0.0000  0.0000  0.0000  0.0000  0.0000  0.0000  0.0000  0.0000  0.0000  0.0000  0.0000  0.0000  0.0000  0.0000  0.0000  0.0000  0.0000  0.0000  0.0000  0.0000  0.0000  0.0000  0.0000  0.0000  0.0000  0.0000  0.0000  0.0000  0.0000  0.0000  0.0000  0.0000  0.0000  0.0000  0.0000  0.0000  0.0000  0.0000  0.0000  0.0000  0.0000  0.0000  0.0000  0.0000  0.0000  0.0000  0.0000  0.0000  0.0000
MFP4__GCA_001204275.1   0.2022  0.1599  0.1463  0.1463  0.1463  0.1350  0.1394  0.1590  0.1222  0.1183  0.1381  0.1514  0.1203  0.1200  0.1484  0.1437  0.1437  0.1742  0.1518  0.1517  0.1508  0.1694  0.1694  0.1695  0.1633  0.1424  0.1398  0.1393  0.1372  0.1372  0.1436  0.1496  0.1554  0.1438  0.1657  0.1657  0.1645  0.1631  0.1596  0.1538  0.1376  0.1381  0.1375  0.1436  0.1435  0.1407  0.1399  0.1356  0.1350  0.1351  0.1355  0.1367  0.1346  0.1417  0.1414  0.1414  0.1389  0.1572  0.1390  0.1393  0.1392  0.1393  0.0246  0.0290  0.0290  0.0246  0.0246  0.0246  0.0232  0.0232  0.0232  0.0232  0.0232  0.0232  0.0232  0.0232  0.0163  0.0163  0.0000  0.0000  0.0000  0.0013  0.0013  0.0000  0.0000  0.0000  0.0000  0.0000  0.0000  0.0000  0.0000  0.0000  0.0000  0.0000  0.0000  0.0000  0.0000  0.0000  0.0000  0.0000  0.0000  0.0000  0.0000  0.0000  0.0000  0.0000  0.0000  0.0000  0.0000  0.0000  0.0000  0.0000  0.0000  0.0000  0.0000  0.0000  0.0000  0.0000  0.0000  0.0000  0.0000  0.0000  0.0000  0.0000  0.0000  0.0000  0.0000  0.0000  0.0000  0.0000  0.0000  0.0000  0.0000  0.0000  0.0000  0.0000  0.0000  0.0000  0.0000  0.0000  0.0000  0.0000  0.0000  0.0013  0.0013  0.0013  0.0013  0.0013  0.0013  0.0013  0.0000  0.0000  0.0000  0.0000  0.0000  0.0000  0.0000  0.0000  0.0000  0.0000  0.0000  0.0000  0.0000  0.0000  0.0000  0.0000  0.0000  0.0000  0.0000  0.0000  0.0000  0.0000  0.0000  0.0000  0.0000  0.0000  0.0000  0.0000  0.0000  0.0000  0.0000  0.0000  0.0000  0.0000  0.0000  0.0000  0.0000  0.0000  0.0000  0.0000  0.0000  0.0000  0.0000  0.0000  0.0000  0.0000  0.0000  0.0000  0.0000  0.0000  0.0000  0.0000  0.0000  0.0000  0.0000  0.0000  0.0000  0.0000  0.0000  0.0000  0.0000  0.0000  0.0000  0.0000  0.0000  0.0000  0.0000  0.0000  0.0000  0.0000  0.0000  0.0000  0.0000  0.0000  0.0000  0.0000  0.0000  0.0000  0.0000  0.0000  0.0000  0.0000  0.0000  0.0000  0.0000  0.0000  0.0000  0.0000  0.0000  0.0000  0.0000  0.0000  0.0000  0.0000  0.0000  0.0000  0.0000  0.0000  0.0000  0.0000  0.0000  0.0000  0.0000  0.0000  0.0000  0.0000  0.0000  0.0000  0.0000  0.0000  0.0000  0.0000  0.0000  0.0000  0.0000  0.0000  0.0000  0.0000  0.0000  0.0000  0.0000  0.0000  0.0000  0.0000  0.0000  0.0000  0.0000  0.0000  0.0000  0.0000  0.0000  0.0000  0.0000  0.0000  0.0000
MFP4__GCA_001204515.1   0.2022  0.1599  0.1463  0.1463  0.1463  0.1350  0.1394  0.1590  0.1222  0.1183  0.1381  0.1514  0.1203  0.1200  0.1484  0.1437  0.1437  0.1742  0.1518  0.1517  0.1508  0.1694  0.1694  0.1695  0.1633  0.1424  0.1398  0.1393  0.1372  0.1372  0.1436  0.1496  0.1554  0.1438  0.1657  0.1657  0.1645  0.1631  0.1596  0.1538  0.1376  0.1381  0.1375  0.1436  0.1435  0.1407  0.1399  0.1356  0.1350  0.1351  0.1355  0.1367  0.1346  0.1417  0.1414  0.1414  0.1389  0.1572  0.1390  0.1393  0.1392  0.1393  0.0246  0.0290  0.0290  0.0246  0.0246  0.0246  0.0232  0.0232  0.0232  0.0232  0.0232  0.0232  0.0232  0.0232  0.0163  0.0163  0.0000  0.0000  0.0000  0.0013  0.0013  0.0000  0.0000  0.0000  0.0000  0.0000  0.0000  0.0000  0.0000  0.0000  0.0000  0.0000  0.0000  0.0000  0.0000  0.0000  0.0000  0.0000  0.0000  0.0000  0.0000  0.0000  0.0000  0.0000  0.0000  0.0000  0.0000  0.0000  0.0000  0.0000  0.0000  0.0000  0.0000  0.0000  0.0000  0.0000  0.0000  0.0000  0.0000  0.0000  0.0000  0.0000  0.0000  0.0000  0.0000  0.0000  0.0000  0.0000  0.0000  0.0000  0.0000  0.0000  0.0000  0.0000  0.0000  0.0000  0.0000  0.0000  0.0000  0.0000  0.0000  0.0013  0.0013  0.0013  0.0013  0.0013  0.0013  0.0013  0.0000  0.0000  0.0000  0.0000  0.0000  0.0000  0.0000  0.0000  0.0000  0.0000  0.0000  0.0000  0.0000  0.0000  0.0000  0.0000  0.0000  0.0000  0.0000  0.0000  0.0000  0.0000  0.0000  0.0000  0.0000  0.0000  0.0000  0.0000  0.0000  0.0000  0.0000  0.0000  0.0000  0.0000  0.0000  0.0000  0.0000  0.0000  0.0000  0.0000  0.0000  0.0000  0.0000  0.0000  0.0000  0.0000  0.0000  0.0000  0.0000  0.0000  0.0000  0.0000  0.0000  0.0000  0.0000  0.0000  0.0000  0.0000  0.0000  0.0000  0.0000  0.0000  0.0000  0.0000  0.0000  0.0000  0.0000  0.0000  0.0000  0.0000  0.0000  0.0000  0.0000  0.0000  0.0000  0.0000  0.0000  0.0000  0.0000  0.0000  0.0000  0.0000  0.0000  0.0000  0.0000  0.0000  0.0000  0.0000  0.0000  0.0000  0.0000  0.0000  0.0000  0.0000  0.0000  0.0000  0.0000  0.0000  0.0000  0.0000  0.0000  0.0000  0.0000  0.0000  0.0000  0.0000  0.0000  0.0000  0.0000  0.0000  0.0000  0.0000  0.0000  0.0000  0.0000  0.0000  0.0000  0.0000  0.0000  0.0000  0.0000  0.0000  0.0000  0.0000  0.0000  0.0000  0.0000  0.0000  0.0000  0.0000  0.0000  0.0000  0.0000  0.0000  0.0000  0.0000
MFP4__GCA_001205635.1   0.2022  0.1599  0.1463  0.1463  0.1463  0.1350  0.1394  0.1590  0.1222  0.1183  0.1381  0.1514  0.1203  0.1200  0.1484  0.1437  0.1437  0.1742  0.1518  0.1517  0.1508  0.1694  0.1694  0.1695  0.1633  0.1424  0.1398  0.1393  0.1372  0.1372  0.1436  0.1496  0.1554  0.1438  0.1657  0.1657  0.1645  0.1631  0.1596  0.1538  0.1376  0.1381  0.1375  0.1436  0.1435  0.1407  0.1399  0.1356  0.1350  0.1351  0.1355  0.1367  0.1346  0.1417  0.1414  0.1414  0.1389  0.1572  0.1390  0.1393  0.1392  0.1393  0.0246  0.0290  0.0290  0.0246  0.0246  0.0246  0.0232  0.0232  0.0232  0.0232  0.0232  0.0232  0.0232  0.0232  0.0163  0.0163  0.0000  0.0000  0.0000  0.0013  0.0013  0.0000  0.0000  0.0000  0.0000  0.0000  0.0000  0.0000  0.0000  0.0000  0.0000  0.0000  0.0000  0.0000  0.0000  0.0000  0.0000  0.0000  0.0000  0.0000  0.0000  0.0000  0.0000  0.0000  0.0000  0.0000  0.0000  0.0000  0.0000  0.0000  0.0000  0.0000  0.0000  0.0000  0.0000  0.0000  0.0000  0.0000  0.0000  0.0000  0.0000  0.0000  0.0000  0.0000  0.0000  0.0000  0.0000  0.0000  0.0000  0.0000  0.0000  0.0000  0.0000  0.0000  0.0000  0.0000  0.0000  0.0000  0.0000  0.0000  0.0000  0.0013  0.0013  0.0013  0.0013  0.0013  0.0013  0.0013  0.0000  0.0000  0.0000  0.0000  0.0000  0.0000  0.0000  0.0000  0.0000  0.0000  0.0000  0.0000  0.0000  0.0000  0.0000  0.0000  0.0000  0.0000  0.0000  0.0000  0.0000  0.0000  0.0000  0.0000  0.0000  0.0000  0.0000  0.0000  0.0000  0.0000  0.0000  0.0000  0.0000  0.0000  0.0000  0.0000  0.0000  0.0000  0.0000  0.0000  0.0000  0.0000  0.0000  0.0000  0.0000  0.0000  0.0000  0.0000  0.0000  0.0000  0.0000  0.0000  0.0000  0.0000  0.0000  0.0000  0.0000  0.0000  0.0000  0.0000  0.0000  0.0000  0.0000  0.0000  0.0000  0.0000  0.0000  0.0000  0.0000  0.0000  0.0000  0.0000  0.0000  0.0000  0.0000  0.0000  0.0000  0.0000  0.0000  0.0000  0.0000  0.0000  0.0000  0.0000  0.0000  0.0000  0.0000  0.0000  0.0000  0.0000  0.0000  0.0000  0.0000  0.0000  0.0000  0.0000  0.0000  0.0000  0.0000  0.0000  0.0000  0.0000  0.0000  0.0000  0.0000  0.0000  0.0000  0.0000  0.0000  0.0000  0.0000  0.0000  0.0000  0.0000  0.0000  0.0000  0.0000  0.0000  0.0000  0.0000  0.0000  0.0000  0.0000  0.0000  0.0000  0.0000  0.0000  0.0000  0.0000  0.0000  0.0000  0.0000  0.0000  0.0000  0.0000  0.0000  0.0000
MFP4__GCA_001206455.1   0.2022  0.1599  0.1463  0.1463  0.1463  0.1350  0.1394  0.1590  0.1222  0.1183  0.1381  0.1514  0.1203  0.1200  0.1484  0.1437  0.1437  0.1742  0.1518  0.1517  0.1508  0.1694  0.1694  0.1695  0.1633  0.1424  0.1398  0.1393  0.1372  0.1372  0.1436  0.1496  0.1554  0.1438  0.1657  0.1657  0.1645  0.1631  0.1596  0.1538  0.1376  0.1381  0.1375  0.1436  0.1435  0.1407  0.1399  0.1356  0.1350  0.1351  0.1355  0.1367  0.1346  0.1417  0.1414  0.1414  0.1389  0.1572  0.1390  0.1393  0.1392  0.1393  0.0246  0.0290  0.0290  0.0246  0.0246  0.0246  0.0232  0.0232  0.0232  0.0232  0.0232  0.0232  0.0232  0.0232  0.0163  0.0163  0.0000  0.0000  0.0000  0.0013  0.0013  0.0000  0.0000  0.0000  0.0000  0.0000  0.0000  0.0000  0.0000  0.0000  0.0000  0.0000  0.0000  0.0000  0.0000  0.0000  0.0000  0.0000  0.0000  0.0000  0.0000  0.0000  0.0000  0.0000  0.0000  0.0000  0.0000  0.0000  0.0000  0.0000  0.0000  0.0000  0.0000  0.0000  0.0000  0.0000  0.0000  0.0000  0.0000  0.0000  0.0000  0.0000  0.0000  0.0000  0.0000  0.0000  0.0000  0.0000  0.0000  0.0000  0.0000  0.0000  0.0000  0.0000  0.0000  0.0000  0.0000  0.0000  0.0000  0.0000  0.0000  0.0013  0.0013  0.0013  0.0013  0.0013  0.0013  0.0013  0.0000  0.0000  0.0000  0.0000  0.0000  0.0000  0.0000  0.0000  0.0000  0.0000  0.0000  0.0000  0.0000  0.0000  0.0000  0.0000  0.0000  0.0000  0.0000  0.0000  0.0000  0.0000  0.0000  0.0000  0.0000  0.0000  0.0000  0.0000  0.0000  0.0000  0.0000  0.0000  0.0000  0.0000  0.0000  0.0000  0.0000  0.0000  0.0000  0.0000  0.0000  0.0000  0.0000  0.0000  0.0000  0.0000  0.0000  0.0000  0.0000  0.0000  0.0000  0.0000  0.0000  0.0000  0.0000  0.0000  0.0000  0.0000  0.0000  0.0000  0.0000  0.0000  0.0000  0.0000  0.0000  0.0000  0.0000  0.0000  0.0000  0.0000  0.0000  0.0000  0.0000  0.0000  0.0000  0.0000  0.0000  0.0000  0.0000  0.0000  0.0000  0.0000  0.0000  0.0000  0.0000  0.0000  0.0000  0.0000  0.0000  0.0000  0.0000  0.0000  0.0000  0.0000  0.0000  0.0000  0.0000  0.0000  0.0000  0.0000  0.0000  0.0000  0.0000  0.0000  0.0000  0.0000  0.0000  0.0000  0.0000  0.0000  0.0000  0.0000  0.0000  0.0000  0.0000  0.0000  0.0000  0.0000  0.0000  0.0000  0.0000  0.0000  0.0000  0.0000  0.0000  0.0000  0.0000  0.0000  0.0000  0.0000  0.0000  0.0000  0.0000  0.0000  0.0000  0.0000  0.0000  0.0000
MFP4__GCA_001206495.1   0.2022  0.1599  0.1463  0.1463  0.1463  0.1350  0.1394  0.1590  0.1222  0.1183  0.1381  0.1514  0.1203  0.1200  0.1484  0.1437  0.1437  0.1742  0.1518  0.1517  0.1508  0.1694  0.1694  0.1695  0.1633  0.1424  0.1398  0.1393  0.1372  0.1372  0.1436  0.1496  0.1554  0.1438  0.1657  0.1657  0.1645  0.1631  0.1596  0.1538  0.1376  0.1381  0.1375  0.1436  0.1435  0.1407  0.1399  0.1356  0.1350  0.1351  0.1355  0.1367  0.1346  0.1417  0.1414  0.1414  0.1389  0.1572  0.1390  0.1393  0.1392  0.1393  0.0246  0.0290  0.0290  0.0246  0.0246  0.0246  0.0232  0.0232  0.0232  0.0232  0.0232  0.0232  0.0232  0.0232  0.0163  0.0163  0.0000  0.0000  0.0000  0.0013  0.0013  0.0000  0.0000  0.0000  0.0000  0.0000  0.0000  0.0000  0.0000  0.0000  0.0000  0.0000  0.0000  0.0000  0.0000  0.0000  0.0000  0.0000  0.0000  0.0000  0.0000  0.0000  0.0000  0.0000  0.0000  0.0000  0.0000  0.0000  0.0000  0.0000  0.0000  0.0000  0.0000  0.0000  0.0000  0.0000  0.0000  0.0000  0.0000  0.0000  0.0000  0.0000  0.0000  0.0000  0.0000  0.0000  0.0000  0.0000  0.0000  0.0000  0.0000  0.0000  0.0000  0.0000  0.0000  0.0000  0.0000  0.0000  0.0000  0.0000  0.0000  0.0013  0.0013  0.0013  0.0013  0.0013  0.0013  0.0013  0.0000  0.0000  0.0000  0.0000  0.0000  0.0000  0.0000  0.0000  0.0000  0.0000  0.0000  0.0000  0.0000  0.0000  0.0000  0.0000  0.0000  0.0000  0.0000  0.0000  0.0000  0.0000  0.0000  0.0000  0.0000  0.0000  0.0000  0.0000  0.0000  0.0000  0.0000  0.0000  0.0000  0.0000  0.0000  0.0000  0.0000  0.0000  0.0000  0.0000  0.0000  0.0000  0.0000  0.0000  0.0000  0.0000  0.0000  0.0000  0.0000  0.0000  0.0000  0.0000  0.0000  0.0000  0.0000  0.0000  0.0000  0.0000  0.0000  0.0000  0.0000  0.0000  0.0000  0.0000  0.0000  0.0000  0.0000  0.0000  0.0000  0.0000  0.0000  0.0000  0.0000  0.0000  0.0000  0.0000  0.0000  0.0000  0.0000  0.0000  0.0000  0.0000  0.0000  0.0000  0.0000  0.0000  0.0000  0.0000  0.0000  0.0000  0.0000  0.0000  0.0000  0.0000  0.0000  0.0000  0.0000  0.0000  0.0000  0.0000  0.0000  0.0000  0.0000  0.0000  0.0000  0.0000  0.0000  0.0000  0.0000  0.0000  0.0000  0.0000  0.0000  0.0000  0.0000  0.0000  0.0000  0.0000  0.0000  0.0000  0.0000  0.0000  0.0000  0.0000  0.0000  0.0000  0.0000  0.0000  0.0000  0.0000  0.0000  0.0000  0.0000  0.0000  0.0000  0.0000  0.0000  0.0000  0.0000
MFP4__GCA_001207675.1   0.2022  0.1599  0.1463  0.1463  0.1463  0.1350  0.1394  0.1590  0.1222  0.1183  0.1381  0.1514  0.1203  0.1200  0.1484  0.1437  0.1437  0.1742  0.1518  0.1517  0.1508  0.1694  0.1694  0.1695  0.1633  0.1424  0.1398  0.1393  0.1372  0.1372  0.1436  0.1496  0.1554  0.1438  0.1657  0.1657  0.1645  0.1631  0.1596  0.1538  0.1376  0.1381  0.1375  0.1436  0.1435  0.1407  0.1399  0.1356  0.1350  0.1351  0.1355  0.1367  0.1346  0.1417  0.1414  0.1414  0.1389  0.1572  0.1390  0.1393  0.1392  0.1393  0.0246  0.0290  0.0290  0.0246  0.0246  0.0246  0.0232  0.0232  0.0232  0.0232  0.0232  0.0232  0.0232  0.0232  0.0163  0.0163  0.0000  0.0000  0.0000  0.0013  0.0013  0.0000  0.0000  0.0000  0.0000  0.0000  0.0000  0.0000  0.0000  0.0000  0.0000  0.0000  0.0000  0.0000  0.0000  0.0000  0.0000  0.0000  0.0000  0.0000  0.0000  0.0000  0.0000  0.0000  0.0000  0.0000  0.0000  0.0000  0.0000  0.0000  0.0000  0.0000  0.0000  0.0000  0.0000  0.0000  0.0000  0.0000  0.0000  0.0000  0.0000  0.0000  0.0000  0.0000  0.0000  0.0000  0.0000  0.0000  0.0000  0.0000  0.0000  0.0000  0.0000  0.0000  0.0000  0.0000  0.0000  0.0000  0.0000  0.0000  0.0000  0.0013  0.0013  0.0013  0.0013  0.0013  0.0013  0.0013  0.0000  0.0000  0.0000  0.0000  0.0000  0.0000  0.0000  0.0000  0.0000  0.0000  0.0000  0.0000  0.0000  0.0000  0.0000  0.0000  0.0000  0.0000  0.0000  0.0000  0.0000  0.0000  0.0000  0.0000  0.0000  0.0000  0.0000  0.0000  0.0000  0.0000  0.0000  0.0000  0.0000  0.0000  0.0000  0.0000  0.0000  0.0000  0.0000  0.0000  0.0000  0.0000  0.0000  0.0000  0.0000  0.0000  0.0000  0.0000  0.0000  0.0000  0.0000  0.0000  0.0000  0.0000  0.0000  0.0000  0.0000  0.0000  0.0000  0.0000  0.0000  0.0000  0.0000  0.0000  0.0000  0.0000  0.0000  0.0000  0.0000  0.0000  0.0000  0.0000  0.0000  0.0000  0.0000  0.0000  0.0000  0.0000  0.0000  0.0000  0.0000  0.0000  0.0000  0.0000  0.0000  0.0000  0.0000  0.0000  0.0000  0.0000  0.0000  0.0000  0.0000  0.0000  0.0000  0.0000  0.0000  0.0000  0.0000  0.0000  0.0000  0.0000  0.0000  0.0000  0.0000  0.0000  0.0000  0.0000  0.0000  0.0000  0.0000  0.0000  0.0000  0.0000  0.0000  0.0000  0.0000  0.0000  0.0000  0.0000  0.0000  0.0000  0.0000  0.0000  0.0000  0.0000  0.0000  0.0000  0.0000  0.0000  0.0000  0.0000  0.0000  0.0000  0.0000  0.0000  0.0000  0.0000  0.0000  0.0000
MFP4__GCA_001208545.1   0.2022  0.1599  0.1463  0.1463  0.1463  0.1350  0.1394  0.1590  0.1222  0.1183  0.1381  0.1514  0.1203  0.1200  0.1484  0.1437  0.1437  0.1742  0.1518  0.1517  0.1508  0.1694  0.1694  0.1695  0.1633  0.1424  0.1398  0.1393  0.1372  0.1372  0.1436  0.1496  0.1554  0.1438  0.1657  0.1657  0.1645  0.1631  0.1596  0.1538  0.1376  0.1381  0.1375  0.1436  0.1435  0.1407  0.1399  0.1356  0.1350  0.1351  0.1355  0.1367  0.1346  0.1417  0.1414  0.1414  0.1389  0.1572  0.1390  0.1393  0.1392  0.1393  0.0246  0.0290  0.0290  0.0246  0.0246  0.0246  0.0232  0.0232  0.0232  0.0232  0.0232  0.0232  0.0232  0.0232  0.0163  0.0163  0.0000  0.0000  0.0000  0.0013  0.0013  0.0000  0.0000  0.0000  0.0000  0.0000  0.0000  0.0000  0.0000  0.0000  0.0000  0.0000  0.0000  0.0000  0.0000  0.0000  0.0000  0.0000  0.0000  0.0000  0.0000  0.0000  0.0000  0.0000  0.0000  0.0000  0.0000  0.0000  0.0000  0.0000  0.0000  0.0000  0.0000  0.0000  0.0000  0.0000  0.0000  0.0000  0.0000  0.0000  0.0000  0.0000  0.0000  0.0000  0.0000  0.0000  0.0000  0.0000  0.0000  0.0000  0.0000  0.0000  0.0000  0.0000  0.0000  0.0000  0.0000  0.0000  0.0000  0.0000  0.0000  0.0013  0.0013  0.0013  0.0013  0.0013  0.0013  0.0013  0.0000  0.0000  0.0000  0.0000  0.0000  0.0000  0.0000  0.0000  0.0000  0.0000  0.0000  0.0000  0.0000  0.0000  0.0000  0.0000  0.0000  0.0000  0.0000  0.0000  0.0000  0.0000  0.0000  0.0000  0.0000  0.0000  0.0000  0.0000  0.0000  0.0000  0.0000  0.0000  0.0000  0.0000  0.0000  0.0000  0.0000  0.0000  0.0000  0.0000  0.0000  0.0000  0.0000  0.0000  0.0000  0.0000  0.0000  0.0000  0.0000  0.0000  0.0000  0.0000  0.0000  0.0000  0.0000  0.0000  0.0000  0.0000  0.0000  0.0000  0.0000  0.0000  0.0000  0.0000  0.0000  0.0000  0.0000  0.0000  0.0000  0.0000  0.0000  0.0000  0.0000  0.0000  0.0000  0.0000  0.0000  0.0000  0.0000  0.0000  0.0000  0.0000  0.0000  0.0000  0.0000  0.0000  0.0000  0.0000  0.0000  0.0000  0.0000  0.0000  0.0000  0.0000  0.0000  0.0000  0.0000  0.0000  0.0000  0.0000  0.0000  0.0000  0.0000  0.0000  0.0000  0.0000  0.0000  0.0000  0.0000  0.0000  0.0000  0.0000  0.0000  0.0000  0.0000  0.0000  0.0000  0.0000  0.0000  0.0000  0.0000  0.0000  0.0000  0.0000  0.0000  0.0000  0.0000  0.0000  0.0000  0.0000  0.0000  0.0000  0.0000  0.0000  0.0000  0.0000  0.0000  0.0000  0.0000  0.0000  0.0000
MFP4__GCA_001209045.1   0.2022  0.1599  0.1463  0.1463  0.1463  0.1350  0.1394  0.1590  0.1222  0.1183  0.1381  0.1514  0.1203  0.1200  0.1484  0.1437  0.1437  0.1742  0.1518  0.1517  0.1508  0.1694  0.1694  0.1695  0.1633  0.1424  0.1398  0.1393  0.1372  0.1372  0.1436  0.1496  0.1554  0.1438  0.1657  0.1657  0.1645  0.1631  0.1596  0.1538  0.1376  0.1381  0.1375  0.1436  0.1435  0.1407  0.1399  0.1356  0.1350  0.1351  0.1355  0.1367  0.1346  0.1417  0.1414  0.1414  0.1389  0.1572  0.1390  0.1393  0.1392  0.1393  0.0246  0.0290  0.0290  0.0246  0.0246  0.0246  0.0232  0.0232  0.0232  0.0232  0.0232  0.0232  0.0232  0.0232  0.0163  0.0163  0.0000  0.0000  0.0000  0.0013  0.0013  0.0000  0.0000  0.0000  0.0000  0.0000  0.0000  0.0000  0.0000  0.0000  0.0000  0.0000  0.0000  0.0000  0.0000  0.0000  0.0000  0.0000  0.0000  0.0000  0.0000  0.0000  0.0000  0.0000  0.0000  0.0000  0.0000  0.0000  0.0000  0.0000  0.0000  0.0000  0.0000  0.0000  0.0000  0.0000  0.0000  0.0000  0.0000  0.0000  0.0000  0.0000  0.0000  0.0000  0.0000  0.0000  0.0000  0.0000  0.0000  0.0000  0.0000  0.0000  0.0000  0.0000  0.0000  0.0000  0.0000  0.0000  0.0000  0.0000  0.0000  0.0013  0.0013  0.0013  0.0013  0.0013  0.0013  0.0013  0.0000  0.0000  0.0000  0.0000  0.0000  0.0000  0.0000  0.0000  0.0000  0.0000  0.0000  0.0000  0.0000  0.0000  0.0000  0.0000  0.0000  0.0000  0.0000  0.0000  0.0000  0.0000  0.0000  0.0000  0.0000  0.0000  0.0000  0.0000  0.0000  0.0000  0.0000  0.0000  0.0000  0.0000  0.0000  0.0000  0.0000  0.0000  0.0000  0.0000  0.0000  0.0000  0.0000  0.0000  0.0000  0.0000  0.0000  0.0000  0.0000  0.0000  0.0000  0.0000  0.0000  0.0000  0.0000  0.0000  0.0000  0.0000  0.0000  0.0000  0.0000  0.0000  0.0000  0.0000  0.0000  0.0000  0.0000  0.0000  0.0000  0.0000  0.0000  0.0000  0.0000  0.0000  0.0000  0.0000  0.0000  0.0000  0.0000  0.0000  0.0000  0.0000  0.0000  0.0000  0.0000  0.0000  0.0000  0.0000  0.0000  0.0000  0.0000  0.0000  0.0000  0.0000  0.0000  0.0000  0.0000  0.0000  0.0000  0.0000  0.0000  0.0000  0.0000  0.0000  0.0000  0.0000  0.0000  0.0000  0.0000  0.0000  0.0000  0.0000  0.0000  0.0000  0.0000  0.0000  0.0000  0.0000  0.0000  0.0000  0.0000  0.0000  0.0000  0.0000  0.0000  0.0000  0.0000  0.0000  0.0000  0.0000  0.0000  0.0000  0.0000  0.0000  0.0000  0.0000  0.0000  0.0000  0.0000  0.0000  0.0000  0.0000
MFP4__GCA_001209405.1   0.2022  0.1599  0.1463  0.1463  0.1463  0.1350  0.1394  0.1590  0.1222  0.1183  0.1381  0.1514  0.1203  0.1200  0.1484  0.1437  0.1437  0.1742  0.1518  0.1517  0.1508  0.1694  0.1694  0.1695  0.1633  0.1424  0.1398  0.1393  0.1372  0.1372  0.1436  0.1496  0.1554  0.1438  0.1657  0.1657  0.1645  0.1631  0.1596  0.1538  0.1376  0.1381  0.1375  0.1436  0.1435  0.1407  0.1399  0.1356  0.1350  0.1351  0.1355  0.1367  0.1346  0.1417  0.1414  0.1414  0.1389  0.1572  0.1390  0.1393  0.1392  0.1393  0.0246  0.0290  0.0290  0.0246  0.0246  0.0246  0.0232  0.0232  0.0232  0.0232  0.0232  0.0232  0.0232  0.0232  0.0163  0.0163  0.0000  0.0000  0.0000  0.0013  0.0013  0.0000  0.0000  0.0000  0.0000  0.0000  0.0000  0.0000  0.0000  0.0000  0.0000  0.0000  0.0000  0.0000  0.0000  0.0000  0.0000  0.0000  0.0000  0.0000  0.0000  0.0000  0.0000  0.0000  0.0000  0.0000  0.0000  0.0000  0.0000  0.0000  0.0000  0.0000  0.0000  0.0000  0.0000  0.0000  0.0000  0.0000  0.0000  0.0000  0.0000  0.0000  0.0000  0.0000  0.0000  0.0000  0.0000  0.0000  0.0000  0.0000  0.0000  0.0000  0.0000  0.0000  0.0000  0.0000  0.0000  0.0000  0.0000  0.0000  0.0000  0.0013  0.0013  0.0013  0.0013  0.0013  0.0013  0.0013  0.0000  0.0000  0.0000  0.0000  0.0000  0.0000  0.0000  0.0000  0.0000  0.0000  0.0000  0.0000  0.0000  0.0000  0.0000  0.0000  0.0000  0.0000  0.0000  0.0000  0.0000  0.0000  0.0000  0.0000  0.0000  0.0000  0.0000  0.0000  0.0000  0.0000  0.0000  0.0000  0.0000  0.0000  0.0000  0.0000  0.0000  0.0000  0.0000  0.0000  0.0000  0.0000  0.0000  0.0000  0.0000  0.0000  0.0000  0.0000  0.0000  0.0000  0.0000  0.0000  0.0000  0.0000  0.0000  0.0000  0.0000  0.0000  0.0000  0.0000  0.0000  0.0000  0.0000  0.0000  0.0000  0.0000  0.0000  0.0000  0.0000  0.0000  0.0000  0.0000  0.0000  0.0000  0.0000  0.0000  0.0000  0.0000  0.0000  0.0000  0.0000  0.0000  0.0000  0.0000  0.0000  0.0000  0.0000  0.0000  0.0000  0.0000  0.0000  0.0000  0.0000  0.0000  0.0000  0.0000  0.0000  0.0000  0.0000  0.0000  0.0000  0.0000  0.0000  0.0000  0.0000  0.0000  0.0000  0.0000  0.0000  0.0000  0.0000  0.0000  0.0000  0.0000  0.0000  0.0000  0.0000  0.0000  0.0000  0.0000  0.0000  0.0000  0.0000  0.0000  0.0000  0.0000  0.0000  0.0000  0.0000  0.0000  0.0000  0.0000  0.0000  0.0000  0.0000  0.0000  0.0000  0.0000  0.0000  0.0000  0.0000  0.0000  0.0000
MFP4__GCA_001209505.1   0.2022  0.1599  0.1463  0.1463  0.1463  0.1350  0.1394  0.1590  0.1222  0.1183  0.1381  0.1514  0.1203  0.1200  0.1484  0.1437  0.1437  0.1742  0.1518  0.1517  0.1508  0.1694  0.1694  0.1695  0.1633  0.1424  0.1398  0.1393  0.1372  0.1372  0.1436  0.1496  0.1554  0.1438  0.1657  0.1657  0.1645  0.1631  0.1596  0.1538  0.1376  0.1381  0.1375  0.1436  0.1435  0.1407  0.1399  0.1356  0.1350  0.1351  0.1355  0.1367  0.1346  0.1417  0.1414  0.1414  0.1389  0.1572  0.1390  0.1393  0.1392  0.1393  0.0246  0.0290  0.0290  0.0246  0.0246  0.0246  0.0232  0.0232  0.0232  0.0232  0.0232  0.0232  0.0232  0.0232  0.0163  0.0163  0.0000  0.0000  0.0000  0.0013  0.0013  0.0000  0.0000  0.0000  0.0000  0.0000  0.0000  0.0000  0.0000  0.0000  0.0000  0.0000  0.0000  0.0000  0.0000  0.0000  0.0000  0.0000  0.0000  0.0000  0.0000  0.0000  0.0000  0.0000  0.0000  0.0000  0.0000  0.0000  0.0000  0.0000  0.0000  0.0000  0.0000  0.0000  0.0000  0.0000  0.0000  0.0000  0.0000  0.0000  0.0000  0.0000  0.0000  0.0000  0.0000  0.0000  0.0000  0.0000  0.0000  0.0000  0.0000  0.0000  0.0000  0.0000  0.0000  0.0000  0.0000  0.0000  0.0000  0.0000  0.0000  0.0013  0.0013  0.0013  0.0013  0.0013  0.0013  0.0013  0.0000  0.0000  0.0000  0.0000  0.0000  0.0000  0.0000  0.0000  0.0000  0.0000  0.0000  0.0000  0.0000  0.0000  0.0000  0.0000  0.0000  0.0000  0.0000  0.0000  0.0000  0.0000  0.0000  0.0000  0.0000  0.0000  0.0000  0.0000  0.0000  0.0000  0.0000  0.0000  0.0000  0.0000  0.0000  0.0000  0.0000  0.0000  0.0000  0.0000  0.0000  0.0000  0.0000  0.0000  0.0000  0.0000  0.0000  0.0000  0.0000  0.0000  0.0000  0.0000  0.0000  0.0000  0.0000  0.0000  0.0000  0.0000  0.0000  0.0000  0.0000  0.0000  0.0000  0.0000  0.0000  0.0000  0.0000  0.0000  0.0000  0.0000  0.0000  0.0000  0.0000  0.0000  0.0000  0.0000  0.0000  0.0000  0.0000  0.0000  0.0000  0.0000  0.0000  0.0000  0.0000  0.0000  0.0000  0.0000  0.0000  0.0000  0.0000  0.0000  0.0000  0.0000  0.0000  0.0000  0.0000  0.0000  0.0000  0.0000  0.0000  0.0000  0.0000  0.0000  0.0000  0.0000  0.0000  0.0000  0.0000  0.0000  0.0000  0.0000  0.0000  0.0000  0.0000  0.0000  0.0000  0.0000  0.0000  0.0000  0.0000  0.0000  0.0000  0.0000  0.0000  0.0000  0.0000  0.0000  0.0000  0.0000  0.0000  0.0000  0.0000  0.0000  0.0000  0.0000  0.0000  0.0000  0.0000  0.0000  0.0000  0.0000  0.0000  0.0000
MFP4__GCA_001210645.1   0.2022  0.1599  0.1463  0.1463  0.1463  0.1350  0.1394  0.1590  0.1222  0.1183  0.1381  0.1514  0.1203  0.1200  0.1484  0.1437  0.1437  0.1742  0.1518  0.1517  0.1508  0.1694  0.1694  0.1695  0.1633  0.1424  0.1398  0.1393  0.1372  0.1372  0.1436  0.1496  0.1554  0.1438  0.1657  0.1657  0.1645  0.1631  0.1596  0.1538  0.1376  0.1381  0.1375  0.1436  0.1435  0.1407  0.1399  0.1356  0.1350  0.1351  0.1355  0.1367  0.1346  0.1417  0.1414  0.1414  0.1389  0.1572  0.1390  0.1393  0.1392  0.1393  0.0246  0.0290  0.0290  0.0246  0.0246  0.0246  0.0232  0.0232  0.0232  0.0232  0.0232  0.0232  0.0232  0.0232  0.0163  0.0163  0.0000  0.0000  0.0000  0.0013  0.0013  0.0000  0.0000  0.0000  0.0000  0.0000  0.0000  0.0000  0.0000  0.0000  0.0000  0.0000  0.0000  0.0000  0.0000  0.0000  0.0000  0.0000  0.0000  0.0000  0.0000  0.0000  0.0000  0.0000  0.0000  0.0000  0.0000  0.0000  0.0000  0.0000  0.0000  0.0000  0.0000  0.0000  0.0000  0.0000  0.0000  0.0000  0.0000  0.0000  0.0000  0.0000  0.0000  0.0000  0.0000  0.0000  0.0000  0.0000  0.0000  0.0000  0.0000  0.0000  0.0000  0.0000  0.0000  0.0000  0.0000  0.0000  0.0000  0.0000  0.0000  0.0013  0.0013  0.0013  0.0013  0.0013  0.0013  0.0013  0.0000  0.0000  0.0000  0.0000  0.0000  0.0000  0.0000  0.0000  0.0000  0.0000  0.0000  0.0000  0.0000  0.0000  0.0000  0.0000  0.0000  0.0000  0.0000  0.0000  0.0000  0.0000  0.0000  0.0000  0.0000  0.0000  0.0000  0.0000  0.0000  0.0000  0.0000  0.0000  0.0000  0.0000  0.0000  0.0000  0.0000  0.0000  0.0000  0.0000  0.0000  0.0000  0.0000  0.0000  0.0000  0.0000  0.0000  0.0000  0.0000  0.0000  0.0000  0.0000  0.0000  0.0000  0.0000  0.0000  0.0000  0.0000  0.0000  0.0000  0.0000  0.0000  0.0000  0.0000  0.0000  0.0000  0.0000  0.0000  0.0000  0.0000  0.0000  0.0000  0.0000  0.0000  0.0000  0.0000  0.0000  0.0000  0.0000  0.0000  0.0000  0.0000  0.0000  0.0000  0.0000  0.0000  0.0000  0.0000  0.0000  0.0000  0.0000  0.0000  0.0000  0.0000  0.0000  0.0000  0.0000  0.0000  0.0000  0.0000  0.0000  0.0000  0.0000  0.0000  0.0000  0.0000  0.0000  0.0000  0.0000  0.0000  0.0000  0.0000  0.0000  0.0000  0.0000  0.0000  0.0000  0.0000  0.0000  0.0000  0.0000  0.0000  0.0000  0.0000  0.0000  0.0000  0.0000  0.0000  0.0000  0.0000  0.0000  0.0000  0.0000  0.0000  0.0000  0.0000  0.0000  0.0000  0.0000  0.0000  0.0000  0.0000  0.0000  0.0000  0.0000
MFP4__GCA_001210965.1   0.2022  0.1599  0.1463  0.1463  0.1463  0.1350  0.1394  0.1590  0.1222  0.1183  0.1381  0.1514  0.1203  0.1200  0.1484  0.1437  0.1437  0.1742  0.1518  0.1517  0.1508  0.1694  0.1694  0.1695  0.1633  0.1424  0.1398  0.1393  0.1372  0.1372  0.1436  0.1496  0.1554  0.1438  0.1657  0.1657  0.1645  0.1631  0.1596  0.1538  0.1376  0.1381  0.1375  0.1436  0.1435  0.1407  0.1399  0.1356  0.1350  0.1351  0.1355  0.1367  0.1346  0.1417  0.1414  0.1414  0.1389  0.1572  0.1390  0.1393  0.1392  0.1393  0.0246  0.0290  0.0290  0.0246  0.0246  0.0246  0.0232  0.0232  0.0232  0.0232  0.0232  0.0232  0.0232  0.0232  0.0163  0.0163  0.0000  0.0000  0.0000  0.0013  0.0013  0.0000  0.0000  0.0000  0.0000  0.0000  0.0000  0.0000  0.0000  0.0000  0.0000  0.0000  0.0000  0.0000  0.0000  0.0000  0.0000  0.0000  0.0000  0.0000  0.0000  0.0000  0.0000  0.0000  0.0000  0.0000  0.0000  0.0000  0.0000  0.0000  0.0000  0.0000  0.0000  0.0000  0.0000  0.0000  0.0000  0.0000  0.0000  0.0000  0.0000  0.0000  0.0000  0.0000  0.0000  0.0000  0.0000  0.0000  0.0000  0.0000  0.0000  0.0000  0.0000  0.0000  0.0000  0.0000  0.0000  0.0000  0.0000  0.0000  0.0000  0.0013  0.0013  0.0013  0.0013  0.0013  0.0013  0.0013  0.0000  0.0000  0.0000  0.0000  0.0000  0.0000  0.0000  0.0000  0.0000  0.0000  0.0000  0.0000  0.0000  0.0000  0.0000  0.0000  0.0000  0.0000  0.0000  0.0000  0.0000  0.0000  0.0000  0.0000  0.0000  0.0000  0.0000  0.0000  0.0000  0.0000  0.0000  0.0000  0.0000  0.0000  0.0000  0.0000  0.0000  0.0000  0.0000  0.0000  0.0000  0.0000  0.0000  0.0000  0.0000  0.0000  0.0000  0.0000  0.0000  0.0000  0.0000  0.0000  0.0000  0.0000  0.0000  0.0000  0.0000  0.0000  0.0000  0.0000  0.0000  0.0000  0.0000  0.0000  0.0000  0.0000  0.0000  0.0000  0.0000  0.0000  0.0000  0.0000  0.0000  0.0000  0.0000  0.0000  0.0000  0.0000  0.0000  0.0000  0.0000  0.0000  0.0000  0.0000  0.0000  0.0000  0.0000  0.0000  0.0000  0.0000  0.0000  0.0000  0.0000  0.0000  0.0000  0.0000  0.0000  0.0000  0.0000  0.0000  0.0000  0.0000  0.0000  0.0000  0.0000  0.0000  0.0000  0.0000  0.0000  0.0000  0.0000  0.0000  0.0000  0.0000  0.0000  0.0000  0.0000  0.0000  0.0000  0.0000  0.0000  0.0000  0.0000  0.0000  0.0000  0.0000  0.0000  0.0000  0.0000  0.0000  0.0000  0.0000  0.0000  0.0000  0.0000  0.0000  0.0000  0.0000  0.0000  0.0000  0.0000  0.0000  0.0000  0.0000  0.0000  0.0000
MFP4__GCA_001211305.1   0.2022  0.1599  0.1463  0.1463  0.1463  0.1350  0.1394  0.1590  0.1222  0.1183  0.1381  0.1514  0.1203  0.1200  0.1484  0.1437  0.1437  0.1742  0.1518  0.1517  0.1508  0.1694  0.1694  0.1695  0.1633  0.1424  0.1398  0.1393  0.1372  0.1372  0.1436  0.1496  0.1554  0.1438  0.1657  0.1657  0.1645  0.1631  0.1596  0.1538  0.1376  0.1381  0.1375  0.1436  0.1435  0.1407  0.1399  0.1356  0.1350  0.1351  0.1355  0.1367  0.1346  0.1417  0.1414  0.1414  0.1389  0.1572  0.1390  0.1393  0.1392  0.1393  0.0246  0.0290  0.0290  0.0246  0.0246  0.0246  0.0232  0.0232  0.0232  0.0232  0.0232  0.0232  0.0232  0.0232  0.0163  0.0163  0.0000  0.0000  0.0000  0.0013  0.0013  0.0000  0.0000  0.0000  0.0000  0.0000  0.0000  0.0000  0.0000  0.0000  0.0000  0.0000  0.0000  0.0000  0.0000  0.0000  0.0000  0.0000  0.0000  0.0000  0.0000  0.0000  0.0000  0.0000  0.0000  0.0000  0.0000  0.0000  0.0000  0.0000  0.0000  0.0000  0.0000  0.0000  0.0000  0.0000  0.0000  0.0000  0.0000  0.0000  0.0000  0.0000  0.0000  0.0000  0.0000  0.0000  0.0000  0.0000  0.0000  0.0000  0.0000  0.0000  0.0000  0.0000  0.0000  0.0000  0.0000  0.0000  0.0000  0.0000  0.0000  0.0013  0.0013  0.0013  0.0013  0.0013  0.0013  0.0013  0.0000  0.0000  0.0000  0.0000  0.0000  0.0000  0.0000  0.0000  0.0000  0.0000  0.0000  0.0000  0.0000  0.0000  0.0000  0.0000  0.0000  0.0000  0.0000  0.0000  0.0000  0.0000  0.0000  0.0000  0.0000  0.0000  0.0000  0.0000  0.0000  0.0000  0.0000  0.0000  0.0000  0.0000  0.0000  0.0000  0.0000  0.0000  0.0000  0.0000  0.0000  0.0000  0.0000  0.0000  0.0000  0.0000  0.0000  0.0000  0.0000  0.0000  0.0000  0.0000  0.0000  0.0000  0.0000  0.0000  0.0000  0.0000  0.0000  0.0000  0.0000  0.0000  0.0000  0.0000  0.0000  0.0000  0.0000  0.0000  0.0000  0.0000  0.0000  0.0000  0.0000  0.0000  0.0000  0.0000  0.0000  0.0000  0.0000  0.0000  0.0000  0.0000  0.0000  0.0000  0.0000  0.0000  0.0000  0.0000  0.0000  0.0000  0.0000  0.0000  0.0000  0.0000  0.0000  0.0000  0.0000  0.0000  0.0000  0.0000  0.0000  0.0000  0.0000  0.0000  0.0000  0.0000  0.0000  0.0000  0.0000  0.0000  0.0000  0.0000  0.0000  0.0000  0.0000  0.0000  0.0000  0.0000  0.0000  0.0000  0.0000  0.0000  0.0000  0.0000  0.0000  0.0000  0.0000  0.0000  0.0000  0.0000  0.0000  0.0000  0.0000  0.0000  0.0000  0.0000  0.0000  0.0000  0.0000  0.0000  0.0000  0.0000  0.0000  0.0000  0.0000  0.0000  0.0000
MFP4__GCA_001211345.1   0.2022  0.1599  0.1463  0.1463  0.1463  0.1350  0.1394  0.1590  0.1222  0.1183  0.1381  0.1514  0.1203  0.1200  0.1484  0.1437  0.1437  0.1742  0.1518  0.1517  0.1508  0.1694  0.1694  0.1695  0.1633  0.1424  0.1398  0.1393  0.1372  0.1372  0.1436  0.1496  0.1554  0.1438  0.1657  0.1657  0.1645  0.1631  0.1596  0.1538  0.1376  0.1381  0.1375  0.1436  0.1435  0.1407  0.1399  0.1356  0.1350  0.1351  0.1355  0.1367  0.1346  0.1417  0.1414  0.1414  0.1389  0.1572  0.1390  0.1393  0.1392  0.1393  0.0246  0.0290  0.0290  0.0246  0.0246  0.0246  0.0232  0.0232  0.0232  0.0232  0.0232  0.0232  0.0232  0.0232  0.0163  0.0163  0.0000  0.0000  0.0000  0.0013  0.0013  0.0000  0.0000  0.0000  0.0000  0.0000  0.0000  0.0000  0.0000  0.0000  0.0000  0.0000  0.0000  0.0000  0.0000  0.0000  0.0000  0.0000  0.0000  0.0000  0.0000  0.0000  0.0000  0.0000  0.0000  0.0000  0.0000  0.0000  0.0000  0.0000  0.0000  0.0000  0.0000  0.0000  0.0000  0.0000  0.0000  0.0000  0.0000  0.0000  0.0000  0.0000  0.0000  0.0000  0.0000  0.0000  0.0000  0.0000  0.0000  0.0000  0.0000  0.0000  0.0000  0.0000  0.0000  0.0000  0.0000  0.0000  0.0000  0.0000  0.0000  0.0013  0.0013  0.0013  0.0013  0.0013  0.0013  0.0013  0.0000  0.0000  0.0000  0.0000  0.0000  0.0000  0.0000  0.0000  0.0000  0.0000  0.0000  0.0000  0.0000  0.0000  0.0000  0.0000  0.0000  0.0000  0.0000  0.0000  0.0000  0.0000  0.0000  0.0000  0.0000  0.0000  0.0000  0.0000  0.0000  0.0000  0.0000  0.0000  0.0000  0.0000  0.0000  0.0000  0.0000  0.0000  0.0000  0.0000  0.0000  0.0000  0.0000  0.0000  0.0000  0.0000  0.0000  0.0000  0.0000  0.0000  0.0000  0.0000  0.0000  0.0000  0.0000  0.0000  0.0000  0.0000  0.0000  0.0000  0.0000  0.0000  0.0000  0.0000  0.0000  0.0000  0.0000  0.0000  0.0000  0.0000  0.0000  0.0000  0.0000  0.0000  0.0000  0.0000  0.0000  0.0000  0.0000  0.0000  0.0000  0.0000  0.0000  0.0000  0.0000  0.0000  0.0000  0.0000  0.0000  0.0000  0.0000  0.0000  0.0000  0.0000  0.0000  0.0000  0.0000  0.0000  0.0000  0.0000  0.0000  0.0000  0.0000  0.0000  0.0000  0.0000  0.0000  0.0000  0.0000  0.0000  0.0000  0.0000  0.0000  0.0000  0.0000  0.0000  0.0000  0.0000  0.0000  0.0000  0.0000  0.0000  0.0000  0.0000  0.0000  0.0000  0.0000  0.0000  0.0000  0.0000  0.0000  0.0000  0.0000  0.0000  0.0000  0.0000  0.0000  0.0000  0.0000  0.0000  0.0000  0.0000  0.0000  0.0000  0.0000  0.0000  0.0000  0.0000
MFP4__GCA_001211405.1   0.2022  0.1599  0.1463  0.1463  0.1463  0.1350  0.1394  0.1590  0.1222  0.1183  0.1381  0.1514  0.1203  0.1200  0.1484  0.1437  0.1437  0.1742  0.1518  0.1517  0.1508  0.1694  0.1694  0.1695  0.1633  0.1424  0.1398  0.1393  0.1372  0.1372  0.1436  0.1496  0.1554  0.1438  0.1657  0.1657  0.1645  0.1631  0.1596  0.1538  0.1376  0.1381  0.1375  0.1436  0.1435  0.1407  0.1399  0.1356  0.1350  0.1351  0.1355  0.1367  0.1346  0.1417  0.1414  0.1414  0.1389  0.1572  0.1390  0.1393  0.1392  0.1393  0.0246  0.0290  0.0290  0.0246  0.0246  0.0246  0.0232  0.0232  0.0232  0.0232  0.0232  0.0232  0.0232  0.0232  0.0163  0.0163  0.0000  0.0000  0.0000  0.0013  0.0013  0.0000  0.0000  0.0000  0.0000  0.0000  0.0000  0.0000  0.0000  0.0000  0.0000  0.0000  0.0000  0.0000  0.0000  0.0000  0.0000  0.0000  0.0000  0.0000  0.0000  0.0000  0.0000  0.0000  0.0000  0.0000  0.0000  0.0000  0.0000  0.0000  0.0000  0.0000  0.0000  0.0000  0.0000  0.0000  0.0000  0.0000  0.0000  0.0000  0.0000  0.0000  0.0000  0.0000  0.0000  0.0000  0.0000  0.0000  0.0000  0.0000  0.0000  0.0000  0.0000  0.0000  0.0000  0.0000  0.0000  0.0000  0.0000  0.0000  0.0000  0.0013  0.0013  0.0013  0.0013  0.0013  0.0013  0.0013  0.0000  0.0000  0.0000  0.0000  0.0000  0.0000  0.0000  0.0000  0.0000  0.0000  0.0000  0.0000  0.0000  0.0000  0.0000  0.0000  0.0000  0.0000  0.0000  0.0000  0.0000  0.0000  0.0000  0.0000  0.0000  0.0000  0.0000  0.0000  0.0000  0.0000  0.0000  0.0000  0.0000  0.0000  0.0000  0.0000  0.0000  0.0000  0.0000  0.0000  0.0000  0.0000  0.0000  0.0000  0.0000  0.0000  0.0000  0.0000  0.0000  0.0000  0.0000  0.0000  0.0000  0.0000  0.0000  0.0000  0.0000  0.0000  0.0000  0.0000  0.0000  0.0000  0.0000  0.0000  0.0000  0.0000  0.0000  0.0000  0.0000  0.0000  0.0000  0.0000  0.0000  0.0000  0.0000  0.0000  0.0000  0.0000  0.0000  0.0000  0.0000  0.0000  0.0000  0.0000  0.0000  0.0000  0.0000  0.0000  0.0000  0.0000  0.0000  0.0000  0.0000  0.0000  0.0000  0.0000  0.0000  0.0000  0.0000  0.0000  0.0000  0.0000  0.0000  0.0000  0.0000  0.0000  0.0000  0.0000  0.0000  0.0000  0.0000  0.0000  0.0000  0.0000  0.0000  0.0000  0.0000  0.0000  0.0000  0.0000  0.0000  0.0000  0.0000  0.0000  0.0000  0.0000  0.0000  0.0000  0.0000  0.0000  0.0000  0.0000  0.0000  0.0000  0.0000  0.0000  0.0000  0.0000  0.0000  0.0000  0.0000  0.0000  0.0000  0.0000  0.0000  0.0000  0.0000  0.0000  0.0000
MFP4__GCA_001211505.1   0.2022  0.1599  0.1463  0.1463  0.1463  0.1350  0.1394  0.1590  0.1222  0.1183  0.1381  0.1514  0.1203  0.1200  0.1484  0.1437  0.1437  0.1742  0.1518  0.1517  0.1508  0.1694  0.1694  0.1695  0.1633  0.1424  0.1398  0.1393  0.1372  0.1372  0.1436  0.1496  0.1554  0.1438  0.1657  0.1657  0.1645  0.1631  0.1596  0.1538  0.1376  0.1381  0.1375  0.1436  0.1435  0.1407  0.1399  0.1356  0.1350  0.1351  0.1355  0.1367  0.1346  0.1417  0.1414  0.1414  0.1389  0.1572  0.1390  0.1393  0.1392  0.1393  0.0246  0.0290  0.0290  0.0246  0.0246  0.0246  0.0232  0.0232  0.0232  0.0232  0.0232  0.0232  0.0232  0.0232  0.0163  0.0163  0.0000  0.0000  0.0000  0.0013  0.0013  0.0000  0.0000  0.0000  0.0000  0.0000  0.0000  0.0000  0.0000  0.0000  0.0000  0.0000  0.0000  0.0000  0.0000  0.0000  0.0000  0.0000  0.0000  0.0000  0.0000  0.0000  0.0000  0.0000  0.0000  0.0000  0.0000  0.0000  0.0000  0.0000  0.0000  0.0000  0.0000  0.0000  0.0000  0.0000  0.0000  0.0000  0.0000  0.0000  0.0000  0.0000  0.0000  0.0000  0.0000  0.0000  0.0000  0.0000  0.0000  0.0000  0.0000  0.0000  0.0000  0.0000  0.0000  0.0000  0.0000  0.0000  0.0000  0.0000  0.0000  0.0013  0.0013  0.0013  0.0013  0.0013  0.0013  0.0013  0.0000  0.0000  0.0000  0.0000  0.0000  0.0000  0.0000  0.0000  0.0000  0.0000  0.0000  0.0000  0.0000  0.0000  0.0000  0.0000  0.0000  0.0000  0.0000  0.0000  0.0000  0.0000  0.0000  0.0000  0.0000  0.0000  0.0000  0.0000  0.0000  0.0000  0.0000  0.0000  0.0000  0.0000  0.0000  0.0000  0.0000  0.0000  0.0000  0.0000  0.0000  0.0000  0.0000  0.0000  0.0000  0.0000  0.0000  0.0000  0.0000  0.0000  0.0000  0.0000  0.0000  0.0000  0.0000  0.0000  0.0000  0.0000  0.0000  0.0000  0.0000  0.0000  0.0000  0.0000  0.0000  0.0000  0.0000  0.0000  0.0000  0.0000  0.0000  0.0000  0.0000  0.0000  0.0000  0.0000  0.0000  0.0000  0.0000  0.0000  0.0000  0.0000  0.0000  0.0000  0.0000  0.0000  0.0000  0.0000  0.0000  0.0000  0.0000  0.0000  0.0000  0.0000  0.0000  0.0000  0.0000  0.0000  0.0000  0.0000  0.0000  0.0000  0.0000  0.0000  0.0000  0.0000  0.0000  0.0000  0.0000  0.0000  0.0000  0.0000  0.0000  0.0000  0.0000  0.0000  0.0000  0.0000  0.0000  0.0000  0.0000  0.0000  0.0000  0.0000  0.0000  0.0000  0.0000  0.0000  0.0000  0.0000  0.0000  0.0000  0.0000  0.0000  0.0000  0.0000  0.0000  0.0000  0.0000  0.0000  0.0000  0.0000  0.0000  0.0000  0.0000  0.0000  0.0000  0.0000  0.0000  0.0000
MFP4__GCA_001211705.1   0.2022  0.1599  0.1463  0.1463  0.1463  0.1350  0.1394  0.1590  0.1222  0.1183  0.1381  0.1514  0.1203  0.1200  0.1484  0.1437  0.1437  0.1742  0.1518  0.1517  0.1508  0.1694  0.1694  0.1695  0.1633  0.1424  0.1398  0.1393  0.1372  0.1372  0.1436  0.1496  0.1554  0.1438  0.1657  0.1657  0.1645  0.1631  0.1596  0.1538  0.1376  0.1381  0.1375  0.1436  0.1435  0.1407  0.1399  0.1356  0.1350  0.1351  0.1355  0.1367  0.1346  0.1417  0.1414  0.1414  0.1389  0.1572  0.1390  0.1393  0.1392  0.1393  0.0246  0.0290  0.0290  0.0246  0.0246  0.0246  0.0232  0.0232  0.0232  0.0232  0.0232  0.0232  0.0232  0.0232  0.0163  0.0163  0.0000  0.0000  0.0000  0.0013  0.0013  0.0000  0.0000  0.0000  0.0000  0.0000  0.0000  0.0000  0.0000  0.0000  0.0000  0.0000  0.0000  0.0000  0.0000  0.0000  0.0000  0.0000  0.0000  0.0000  0.0000  0.0000  0.0000  0.0000  0.0000  0.0000  0.0000  0.0000  0.0000  0.0000  0.0000  0.0000  0.0000  0.0000  0.0000  0.0000  0.0000  0.0000  0.0000  0.0000  0.0000  0.0000  0.0000  0.0000  0.0000  0.0000  0.0000  0.0000  0.0000  0.0000  0.0000  0.0000  0.0000  0.0000  0.0000  0.0000  0.0000  0.0000  0.0000  0.0000  0.0000  0.0013  0.0013  0.0013  0.0013  0.0013  0.0013  0.0013  0.0000  0.0000  0.0000  0.0000  0.0000  0.0000  0.0000  0.0000  0.0000  0.0000  0.0000  0.0000  0.0000  0.0000  0.0000  0.0000  0.0000  0.0000  0.0000  0.0000  0.0000  0.0000  0.0000  0.0000  0.0000  0.0000  0.0000  0.0000  0.0000  0.0000  0.0000  0.0000  0.0000  0.0000  0.0000  0.0000  0.0000  0.0000  0.0000  0.0000  0.0000  0.0000  0.0000  0.0000  0.0000  0.0000  0.0000  0.0000  0.0000  0.0000  0.0000  0.0000  0.0000  0.0000  0.0000  0.0000  0.0000  0.0000  0.0000  0.0000  0.0000  0.0000  0.0000  0.0000  0.0000  0.0000  0.0000  0.0000  0.0000  0.0000  0.0000  0.0000  0.0000  0.0000  0.0000  0.0000  0.0000  0.0000  0.0000  0.0000  0.0000  0.0000  0.0000  0.0000  0.0000  0.0000  0.0000  0.0000  0.0000  0.0000  0.0000  0.0000  0.0000  0.0000  0.0000  0.0000  0.0000  0.0000  0.0000  0.0000  0.0000  0.0000  0.0000  0.0000  0.0000  0.0000  0.0000  0.0000  0.0000  0.0000  0.0000  0.0000  0.0000  0.0000  0.0000  0.0000  0.0000  0.0000  0.0000  0.0000  0.0000  0.0000  0.0000  0.0000  0.0000  0.0000  0.0000  0.0000  0.0000  0.0000  0.0000  0.0000  0.0000  0.0000  0.0000  0.0000  0.0000  0.0000  0.0000  0.0000  0.0000  0.0000  0.0000  0.0000  0.0000  0.0000  0.0000  0.0000  0.0000  0.0000  0.0000
MFP4__GCA_001211865.1   0.2022  0.1599  0.1463  0.1463  0.1463  0.1350  0.1394  0.1590  0.1222  0.1183  0.1381  0.1514  0.1203  0.1200  0.1484  0.1437  0.1437  0.1742  0.1518  0.1517  0.1508  0.1694  0.1694  0.1695  0.1633  0.1424  0.1398  0.1393  0.1372  0.1372  0.1436  0.1496  0.1554  0.1438  0.1657  0.1657  0.1645  0.1631  0.1596  0.1538  0.1376  0.1381  0.1375  0.1436  0.1435  0.1407  0.1399  0.1356  0.1350  0.1351  0.1355  0.1367  0.1346  0.1417  0.1414  0.1414  0.1389  0.1572  0.1390  0.1393  0.1392  0.1393  0.0246  0.0290  0.0290  0.0246  0.0246  0.0246  0.0232  0.0232  0.0232  0.0232  0.0232  0.0232  0.0232  0.0232  0.0163  0.0163  0.0000  0.0000  0.0000  0.0013  0.0013  0.0000  0.0000  0.0000  0.0000  0.0000  0.0000  0.0000  0.0000  0.0000  0.0000  0.0000  0.0000  0.0000  0.0000  0.0000  0.0000  0.0000  0.0000  0.0000  0.0000  0.0000  0.0000  0.0000  0.0000  0.0000  0.0000  0.0000  0.0000  0.0000  0.0000  0.0000  0.0000  0.0000  0.0000  0.0000  0.0000  0.0000  0.0000  0.0000  0.0000  0.0000  0.0000  0.0000  0.0000  0.0000  0.0000  0.0000  0.0000  0.0000  0.0000  0.0000  0.0000  0.0000  0.0000  0.0000  0.0000  0.0000  0.0000  0.0000  0.0000  0.0013  0.0013  0.0013  0.0013  0.0013  0.0013  0.0013  0.0000  0.0000  0.0000  0.0000  0.0000  0.0000  0.0000  0.0000  0.0000  0.0000  0.0000  0.0000  0.0000  0.0000  0.0000  0.0000  0.0000  0.0000  0.0000  0.0000  0.0000  0.0000  0.0000  0.0000  0.0000  0.0000  0.0000  0.0000  0.0000  0.0000  0.0000  0.0000  0.0000  0.0000  0.0000  0.0000  0.0000  0.0000  0.0000  0.0000  0.0000  0.0000  0.0000  0.0000  0.0000  0.0000  0.0000  0.0000  0.0000  0.0000  0.0000  0.0000  0.0000  0.0000  0.0000  0.0000  0.0000  0.0000  0.0000  0.0000  0.0000  0.0000  0.0000  0.0000  0.0000  0.0000  0.0000  0.0000  0.0000  0.0000  0.0000  0.0000  0.0000  0.0000  0.0000  0.0000  0.0000  0.0000  0.0000  0.0000  0.0000  0.0000  0.0000  0.0000  0.0000  0.0000  0.0000  0.0000  0.0000  0.0000  0.0000  0.0000  0.0000  0.0000  0.0000  0.0000  0.0000  0.0000  0.0000  0.0000  0.0000  0.0000  0.0000  0.0000  0.0000  0.0000  0.0000  0.0000  0.0000  0.0000  0.0000  0.0000  0.0000  0.0000  0.0000  0.0000  0.0000  0.0000  0.0000  0.0000  0.0000  0.0000  0.0000  0.0000  0.0000  0.0000  0.0000  0.0000  0.0000  0.0000  0.0000  0.0000  0.0000  0.0000  0.0000  0.0000  0.0000  0.0000  0.0000  0.0000  0.0000  0.0000  0.0000  0.0000  0.0000  0.0000  0.0000  0.0000  0.0000  0.0000  0.0000  0.0000
MFP4__GCA_001212025.1   0.2022  0.1599  0.1463  0.1463  0.1463  0.1350  0.1394  0.1590  0.1222  0.1183  0.1381  0.1514  0.1203  0.1200  0.1484  0.1437  0.1437  0.1742  0.1518  0.1517  0.1508  0.1694  0.1694  0.1695  0.1633  0.1424  0.1398  0.1393  0.1372  0.1372  0.1436  0.1496  0.1554  0.1438  0.1657  0.1657  0.1645  0.1631  0.1596  0.1538  0.1376  0.1381  0.1375  0.1436  0.1435  0.1407  0.1399  0.1356  0.1350  0.1351  0.1355  0.1367  0.1346  0.1417  0.1414  0.1414  0.1389  0.1572  0.1390  0.1393  0.1392  0.1393  0.0246  0.0290  0.0290  0.0246  0.0246  0.0246  0.0232  0.0232  0.0232  0.0232  0.0232  0.0232  0.0232  0.0232  0.0163  0.0163  0.0000  0.0000  0.0000  0.0013  0.0013  0.0000  0.0000  0.0000  0.0000  0.0000  0.0000  0.0000  0.0000  0.0000  0.0000  0.0000  0.0000  0.0000  0.0000  0.0000  0.0000  0.0000  0.0000  0.0000  0.0000  0.0000  0.0000  0.0000  0.0000  0.0000  0.0000  0.0000  0.0000  0.0000  0.0000  0.0000  0.0000  0.0000  0.0000  0.0000  0.0000  0.0000  0.0000  0.0000  0.0000  0.0000  0.0000  0.0000  0.0000  0.0000  0.0000  0.0000  0.0000  0.0000  0.0000  0.0000  0.0000  0.0000  0.0000  0.0000  0.0000  0.0000  0.0000  0.0000  0.0000  0.0013  0.0013  0.0013  0.0013  0.0013  0.0013  0.0013  0.0000  0.0000  0.0000  0.0000  0.0000  0.0000  0.0000  0.0000  0.0000  0.0000  0.0000  0.0000  0.0000  0.0000  0.0000  0.0000  0.0000  0.0000  0.0000  0.0000  0.0000  0.0000  0.0000  0.0000  0.0000  0.0000  0.0000  0.0000  0.0000  0.0000  0.0000  0.0000  0.0000  0.0000  0.0000  0.0000  0.0000  0.0000  0.0000  0.0000  0.0000  0.0000  0.0000  0.0000  0.0000  0.0000  0.0000  0.0000  0.0000  0.0000  0.0000  0.0000  0.0000  0.0000  0.0000  0.0000  0.0000  0.0000  0.0000  0.0000  0.0000  0.0000  0.0000  0.0000  0.0000  0.0000  0.0000  0.0000  0.0000  0.0000  0.0000  0.0000  0.0000  0.0000  0.0000  0.0000  0.0000  0.0000  0.0000  0.0000  0.0000  0.0000  0.0000  0.0000  0.0000  0.0000  0.0000  0.0000  0.0000  0.0000  0.0000  0.0000  0.0000  0.0000  0.0000  0.0000  0.0000  0.0000  0.0000  0.0000  0.0000  0.0000  0.0000  0.0000  0.0000  0.0000  0.0000  0.0000  0.0000  0.0000  0.0000  0.0000  0.0000  0.0000  0.0000  0.0000  0.0000  0.0000  0.0000  0.0000  0.0000  0.0000  0.0000  0.0000  0.0000  0.0000  0.0000  0.0000  0.0000  0.0000  0.0000  0.0000  0.0000  0.0000  0.0000  0.0000  0.0000  0.0000  0.0000  0.0000  0.0000  0.0000  0.0000  0.0000  0.0000  0.0000  0.0000  0.0000  0.0000  0.0000  0.0000  0.0000  0.0000
MFP4__GCA_001212325.1   0.2022  0.1599  0.1463  0.1463  0.1463  0.1350  0.1394  0.1590  0.1222  0.1183  0.1381  0.1514  0.1203  0.1200  0.1484  0.1437  0.1437  0.1742  0.1518  0.1517  0.1508  0.1694  0.1694  0.1695  0.1633  0.1424  0.1398  0.1393  0.1372  0.1372  0.1436  0.1496  0.1554  0.1438  0.1657  0.1657  0.1645  0.1631  0.1596  0.1538  0.1376  0.1381  0.1375  0.1436  0.1435  0.1407  0.1399  0.1356  0.1350  0.1351  0.1355  0.1367  0.1346  0.1417  0.1414  0.1414  0.1389  0.1572  0.1390  0.1393  0.1392  0.1393  0.0246  0.0290  0.0290  0.0246  0.0246  0.0246  0.0232  0.0232  0.0232  0.0232  0.0232  0.0232  0.0232  0.0232  0.0163  0.0163  0.0000  0.0000  0.0000  0.0013  0.0013  0.0000  0.0000  0.0000  0.0000  0.0000  0.0000  0.0000  0.0000  0.0000  0.0000  0.0000  0.0000  0.0000  0.0000  0.0000  0.0000  0.0000  0.0000  0.0000  0.0000  0.0000  0.0000  0.0000  0.0000  0.0000  0.0000  0.0000  0.0000  0.0000  0.0000  0.0000  0.0000  0.0000  0.0000  0.0000  0.0000  0.0000  0.0000  0.0000  0.0000  0.0000  0.0000  0.0000  0.0000  0.0000  0.0000  0.0000  0.0000  0.0000  0.0000  0.0000  0.0000  0.0000  0.0000  0.0000  0.0000  0.0000  0.0000  0.0000  0.0000  0.0013  0.0013  0.0013  0.0013  0.0013  0.0013  0.0013  0.0000  0.0000  0.0000  0.0000  0.0000  0.0000  0.0000  0.0000  0.0000  0.0000  0.0000  0.0000  0.0000  0.0000  0.0000  0.0000  0.0000  0.0000  0.0000  0.0000  0.0000  0.0000  0.0000  0.0000  0.0000  0.0000  0.0000  0.0000  0.0000  0.0000  0.0000  0.0000  0.0000  0.0000  0.0000  0.0000  0.0000  0.0000  0.0000  0.0000  0.0000  0.0000  0.0000  0.0000  0.0000  0.0000  0.0000  0.0000  0.0000  0.0000  0.0000  0.0000  0.0000  0.0000  0.0000  0.0000  0.0000  0.0000  0.0000  0.0000  0.0000  0.0000  0.0000  0.0000  0.0000  0.0000  0.0000  0.0000  0.0000  0.0000  0.0000  0.0000  0.0000  0.0000  0.0000  0.0000  0.0000  0.0000  0.0000  0.0000  0.0000  0.0000  0.0000  0.0000  0.0000  0.0000  0.0000  0.0000  0.0000  0.0000  0.0000  0.0000  0.0000  0.0000  0.0000  0.0000  0.0000  0.0000  0.0000  0.0000  0.0000  0.0000  0.0000  0.0000  0.0000  0.0000  0.0000  0.0000  0.0000  0.0000  0.0000  0.0000  0.0000  0.0000  0.0000  0.0000  0.0000  0.0000  0.0000  0.0000  0.0000  0.0000  0.0000  0.0000  0.0000  0.0000  0.0000  0.0000  0.0000  0.0000  0.0000  0.0000  0.0000  0.0000  0.0000  0.0000  0.0000  0.0000  0.0000  0.0000  0.0000  0.0000  0.0000  0.0000  0.0000  0.0000  0.0000  0.0000  0.0000  0.0000  0.0000  0.0000  0.0000  0.0000
MFP4__GCA_001212405.1   0.2022  0.1599  0.1463  0.1463  0.1463  0.1350  0.1394  0.1590  0.1222  0.1183  0.1381  0.1514  0.1203  0.1200  0.1484  0.1437  0.1437  0.1742  0.1518  0.1517  0.1508  0.1694  0.1694  0.1695  0.1633  0.1424  0.1398  0.1393  0.1372  0.1372  0.1436  0.1496  0.1554  0.1438  0.1657  0.1657  0.1645  0.1631  0.1596  0.1538  0.1376  0.1381  0.1375  0.1436  0.1435  0.1407  0.1399  0.1356  0.1350  0.1351  0.1355  0.1367  0.1346  0.1417  0.1414  0.1414  0.1389  0.1572  0.1390  0.1393  0.1392  0.1393  0.0246  0.0290  0.0290  0.0246  0.0246  0.0246  0.0232  0.0232  0.0232  0.0232  0.0232  0.0232  0.0232  0.0232  0.0163  0.0163  0.0000  0.0000  0.0000  0.0013  0.0013  0.0000  0.0000  0.0000  0.0000  0.0000  0.0000  0.0000  0.0000  0.0000  0.0000  0.0000  0.0000  0.0000  0.0000  0.0000  0.0000  0.0000  0.0000  0.0000  0.0000  0.0000  0.0000  0.0000  0.0000  0.0000  0.0000  0.0000  0.0000  0.0000  0.0000  0.0000  0.0000  0.0000  0.0000  0.0000  0.0000  0.0000  0.0000  0.0000  0.0000  0.0000  0.0000  0.0000  0.0000  0.0000  0.0000  0.0000  0.0000  0.0000  0.0000  0.0000  0.0000  0.0000  0.0000  0.0000  0.0000  0.0000  0.0000  0.0000  0.0000  0.0013  0.0013  0.0013  0.0013  0.0013  0.0013  0.0013  0.0000  0.0000  0.0000  0.0000  0.0000  0.0000  0.0000  0.0000  0.0000  0.0000  0.0000  0.0000  0.0000  0.0000  0.0000  0.0000  0.0000  0.0000  0.0000  0.0000  0.0000  0.0000  0.0000  0.0000  0.0000  0.0000  0.0000  0.0000  0.0000  0.0000  0.0000  0.0000  0.0000  0.0000  0.0000  0.0000  0.0000  0.0000  0.0000  0.0000  0.0000  0.0000  0.0000  0.0000  0.0000  0.0000  0.0000  0.0000  0.0000  0.0000  0.0000  0.0000  0.0000  0.0000  0.0000  0.0000  0.0000  0.0000  0.0000  0.0000  0.0000  0.0000  0.0000  0.0000  0.0000  0.0000  0.0000  0.0000  0.0000  0.0000  0.0000  0.0000  0.0000  0.0000  0.0000  0.0000  0.0000  0.0000  0.0000  0.0000  0.0000  0.0000  0.0000  0.0000  0.0000  0.0000  0.0000  0.0000  0.0000  0.0000  0.0000  0.0000  0.0000  0.0000  0.0000  0.0000  0.0000  0.0000  0.0000  0.0000  0.0000  0.0000  0.0000  0.0000  0.0000  0.0000  0.0000  0.0000  0.0000  0.0000  0.0000  0.0000  0.0000  0.0000  0.0000  0.0000  0.0000  0.0000  0.0000  0.0000  0.0000  0.0000  0.0000  0.0000  0.0000  0.0000  0.0000  0.0000  0.0000  0.0000  0.0000  0.0000  0.0000  0.0000  0.0000  0.0000  0.0000  0.0000  0.0000  0.0000  0.0000  0.0000  0.0000  0.0000  0.0000  0.0000  0.0000  0.0000  0.0000  0.0000  0.0000  0.0000  0.0000  0.0000  0.0000
MFP4__GCA_001262275.1   0.2022  0.1599  0.1463  0.1463  0.1463  0.1350  0.1394  0.1590  0.1222  0.1183  0.1381  0.1514  0.1203  0.1200  0.1484  0.1437  0.1437  0.1742  0.1518  0.1517  0.1508  0.1694  0.1694  0.1695  0.1633  0.1424  0.1398  0.1393  0.1372  0.1372  0.1436  0.1496  0.1554  0.1438  0.1657  0.1657  0.1645  0.1631  0.1596  0.1538  0.1376  0.1381  0.1375  0.1436  0.1435  0.1407  0.1399  0.1356  0.1350  0.1351  0.1355  0.1367  0.1346  0.1417  0.1414  0.1414  0.1389  0.1572  0.1390  0.1393  0.1392  0.1393  0.0246  0.0290  0.0290  0.0246  0.0246  0.0246  0.0232  0.0232  0.0232  0.0232  0.0232  0.0232  0.0232  0.0232  0.0163  0.0163  0.0000  0.0000  0.0000  0.0013  0.0013  0.0000  0.0000  0.0000  0.0000  0.0000  0.0000  0.0000  0.0000  0.0000  0.0000  0.0000  0.0000  0.0000  0.0000  0.0000  0.0000  0.0000  0.0000  0.0000  0.0000  0.0000  0.0000  0.0000  0.0000  0.0000  0.0000  0.0000  0.0000  0.0000  0.0000  0.0000  0.0000  0.0000  0.0000  0.0000  0.0000  0.0000  0.0000  0.0000  0.0000  0.0000  0.0000  0.0000  0.0000  0.0000  0.0000  0.0000  0.0000  0.0000  0.0000  0.0000  0.0000  0.0000  0.0000  0.0000  0.0000  0.0000  0.0000  0.0000  0.0000  0.0013  0.0013  0.0013  0.0013  0.0013  0.0013  0.0013  0.0000  0.0000  0.0000  0.0000  0.0000  0.0000  0.0000  0.0000  0.0000  0.0000  0.0000  0.0000  0.0000  0.0000  0.0000  0.0000  0.0000  0.0000  0.0000  0.0000  0.0000  0.0000  0.0000  0.0000  0.0000  0.0000  0.0000  0.0000  0.0000  0.0000  0.0000  0.0000  0.0000  0.0000  0.0000  0.0000  0.0000  0.0000  0.0000  0.0000  0.0000  0.0000  0.0000  0.0000  0.0000  0.0000  0.0000  0.0000  0.0000  0.0000  0.0000  0.0000  0.0000  0.0000  0.0000  0.0000  0.0000  0.0000  0.0000  0.0000  0.0000  0.0000  0.0000  0.0000  0.0000  0.0000  0.0000  0.0000  0.0000  0.0000  0.0000  0.0000  0.0000  0.0000  0.0000  0.0000  0.0000  0.0000  0.0000  0.0000  0.0000  0.0000  0.0000  0.0000  0.0000  0.0000  0.0000  0.0000  0.0000  0.0000  0.0000  0.0000  0.0000  0.0000  0.0000  0.0000  0.0000  0.0000  0.0000  0.0000  0.0000  0.0000  0.0000  0.0000  0.0000  0.0000  0.0000  0.0000  0.0000  0.0000  0.0000  0.0000  0.0000  0.0000  0.0000  0.0000  0.0000  0.0000  0.0000  0.0000  0.0000  0.0000  0.0000  0.0000  0.0000  0.0000  0.0000  0.0000  0.0000  0.0000  0.0000  0.0000  0.0000  0.0000  0.0000  0.0000  0.0000  0.0000  0.0000  0.0000  0.0000  0.0000  0.0000  0.0000  0.0000  0.0000  0.0000  0.0000  0.0000  0.0000  0.0000  0.0000  0.0000  0.0000  0.0000  0.0000
MFP4__GCA_001262355.1   0.2022  0.1599  0.1463  0.1463  0.1463  0.1350  0.1394  0.1590  0.1222  0.1183  0.1381  0.1514  0.1203  0.1200  0.1484  0.1437  0.1437  0.1742  0.1518  0.1517  0.1508  0.1694  0.1694  0.1695  0.1633  0.1424  0.1398  0.1393  0.1372  0.1372  0.1436  0.1496  0.1554  0.1438  0.1657  0.1657  0.1645  0.1631  0.1596  0.1538  0.1376  0.1381  0.1375  0.1436  0.1435  0.1407  0.1399  0.1356  0.1350  0.1351  0.1355  0.1367  0.1346  0.1417  0.1414  0.1414  0.1389  0.1572  0.1390  0.1393  0.1392  0.1393  0.0246  0.0290  0.0290  0.0246  0.0246  0.0246  0.0232  0.0232  0.0232  0.0232  0.0232  0.0232  0.0232  0.0232  0.0163  0.0163  0.0000  0.0000  0.0000  0.0013  0.0013  0.0000  0.0000  0.0000  0.0000  0.0000  0.0000  0.0000  0.0000  0.0000  0.0000  0.0000  0.0000  0.0000  0.0000  0.0000  0.0000  0.0000  0.0000  0.0000  0.0000  0.0000  0.0000  0.0000  0.0000  0.0000  0.0000  0.0000  0.0000  0.0000  0.0000  0.0000  0.0000  0.0000  0.0000  0.0000  0.0000  0.0000  0.0000  0.0000  0.0000  0.0000  0.0000  0.0000  0.0000  0.0000  0.0000  0.0000  0.0000  0.0000  0.0000  0.0000  0.0000  0.0000  0.0000  0.0000  0.0000  0.0000  0.0000  0.0000  0.0000  0.0013  0.0013  0.0013  0.0013  0.0013  0.0013  0.0013  0.0000  0.0000  0.0000  0.0000  0.0000  0.0000  0.0000  0.0000  0.0000  0.0000  0.0000  0.0000  0.0000  0.0000  0.0000  0.0000  0.0000  0.0000  0.0000  0.0000  0.0000  0.0000  0.0000  0.0000  0.0000  0.0000  0.0000  0.0000  0.0000  0.0000  0.0000  0.0000  0.0000  0.0000  0.0000  0.0000  0.0000  0.0000  0.0000  0.0000  0.0000  0.0000  0.0000  0.0000  0.0000  0.0000  0.0000  0.0000  0.0000  0.0000  0.0000  0.0000  0.0000  0.0000  0.0000  0.0000  0.0000  0.0000  0.0000  0.0000  0.0000  0.0000  0.0000  0.0000  0.0000  0.0000  0.0000  0.0000  0.0000  0.0000  0.0000  0.0000  0.0000  0.0000  0.0000  0.0000  0.0000  0.0000  0.0000  0.0000  0.0000  0.0000  0.0000  0.0000  0.0000  0.0000  0.0000  0.0000  0.0000  0.0000  0.0000  0.0000  0.0000  0.0000  0.0000  0.0000  0.0000  0.0000  0.0000  0.0000  0.0000  0.0000  0.0000  0.0000  0.0000  0.0000  0.0000  0.0000  0.0000  0.0000  0.0000  0.0000  0.0000  0.0000  0.0000  0.0000  0.0000  0.0000  0.0000  0.0000  0.0000  0.0000  0.0000  0.0000  0.0000  0.0000  0.0000  0.0000  0.0000  0.0000  0.0000  0.0000  0.0000  0.0000  0.0000  0.0000  0.0000  0.0000  0.0000  0.0000  0.0000  0.0000  0.0000  0.0000  0.0000  0.0000  0.0000  0.0000  0.0000  0.0000  0.0000  0.0000  0.0000  0.0000  0.0000  0.0000  0.0000
MFP4__GCA_001277875.1   0.2022  0.1599  0.1463  0.1463  0.1463  0.1350  0.1394  0.1590  0.1222  0.1183  0.1381  0.1514  0.1203  0.1200  0.1484  0.1437  0.1437  0.1742  0.1518  0.1517  0.1508  0.1694  0.1694  0.1695  0.1633  0.1424  0.1398  0.1393  0.1372  0.1372  0.1436  0.1496  0.1554  0.1438  0.1657  0.1657  0.1645  0.1631  0.1596  0.1538  0.1376  0.1381  0.1375  0.1436  0.1435  0.1407  0.1399  0.1356  0.1350  0.1351  0.1355  0.1367  0.1346  0.1417  0.1414  0.1414  0.1389  0.1572  0.1390  0.1393  0.1392  0.1393  0.0246  0.0290  0.0290  0.0246  0.0246  0.0246  0.0232  0.0232  0.0232  0.0232  0.0232  0.0232  0.0232  0.0232  0.0163  0.0163  0.0000  0.0000  0.0000  0.0013  0.0013  0.0000  0.0000  0.0000  0.0000  0.0000  0.0000  0.0000  0.0000  0.0000  0.0000  0.0000  0.0000  0.0000  0.0000  0.0000  0.0000  0.0000  0.0000  0.0000  0.0000  0.0000  0.0000  0.0000  0.0000  0.0000  0.0000  0.0000  0.0000  0.0000  0.0000  0.0000  0.0000  0.0000  0.0000  0.0000  0.0000  0.0000  0.0000  0.0000  0.0000  0.0000  0.0000  0.0000  0.0000  0.0000  0.0000  0.0000  0.0000  0.0000  0.0000  0.0000  0.0000  0.0000  0.0000  0.0000  0.0000  0.0000  0.0000  0.0000  0.0000  0.0013  0.0013  0.0013  0.0013  0.0013  0.0013  0.0013  0.0000  0.0000  0.0000  0.0000  0.0000  0.0000  0.0000  0.0000  0.0000  0.0000  0.0000  0.0000  0.0000  0.0000  0.0000  0.0000  0.0000  0.0000  0.0000  0.0000  0.0000  0.0000  0.0000  0.0000  0.0000  0.0000  0.0000  0.0000  0.0000  0.0000  0.0000  0.0000  0.0000  0.0000  0.0000  0.0000  0.0000  0.0000  0.0000  0.0000  0.0000  0.0000  0.0000  0.0000  0.0000  0.0000  0.0000  0.0000  0.0000  0.0000  0.0000  0.0000  0.0000  0.0000  0.0000  0.0000  0.0000  0.0000  0.0000  0.0000  0.0000  0.0000  0.0000  0.0000  0.0000  0.0000  0.0000  0.0000  0.0000  0.0000  0.0000  0.0000  0.0000  0.0000  0.0000  0.0000  0.0000  0.0000  0.0000  0.0000  0.0000  0.0000  0.0000  0.0000  0.0000  0.0000  0.0000  0.0000  0.0000  0.0000  0.0000  0.0000  0.0000  0.0000  0.0000  0.0000  0.0000  0.0000  0.0000  0.0000  0.0000  0.0000  0.0000  0.0000  0.0000  0.0000  0.0000  0.0000  0.0000  0.0000  0.0000  0.0000  0.0000  0.0000  0.0000  0.0000  0.0000  0.0000  0.0000  0.0000  0.0000  0.0000  0.0000  0.0000  0.0000  0.0000  0.0000  0.0000  0.0000  0.0000  0.0000  0.0000  0.0000  0.0000  0.0000  0.0000  0.0000  0.0000  0.0000  0.0000  0.0000  0.0000  0.0000  0.0000  0.0000  0.0000  0.0000  0.0000  0.0000  0.0000  0.0000  0.0000  0.0000  0.0000  0.0000  0.0000  0.0000  0.0000
MFP4__GCA_001277895.1   0.2022  0.1599  0.1463  0.1463  0.1463  0.1350  0.1394  0.1590  0.1222  0.1183  0.1381  0.1514  0.1203  0.1200  0.1484  0.1437  0.1437  0.1742  0.1518  0.1517  0.1508  0.1694  0.1694  0.1695  0.1633  0.1424  0.1398  0.1393  0.1372  0.1372  0.1436  0.1496  0.1554  0.1438  0.1657  0.1657  0.1645  0.1631  0.1596  0.1538  0.1376  0.1381  0.1375  0.1436  0.1435  0.1407  0.1399  0.1356  0.1350  0.1351  0.1355  0.1367  0.1346  0.1417  0.1414  0.1414  0.1389  0.1572  0.1390  0.1393  0.1392  0.1393  0.0246  0.0290  0.0290  0.0246  0.0246  0.0246  0.0232  0.0232  0.0232  0.0232  0.0232  0.0232  0.0232  0.0232  0.0163  0.0163  0.0000  0.0000  0.0000  0.0013  0.0013  0.0000  0.0000  0.0000  0.0000  0.0000  0.0000  0.0000  0.0000  0.0000  0.0000  0.0000  0.0000  0.0000  0.0000  0.0000  0.0000  0.0000  0.0000  0.0000  0.0000  0.0000  0.0000  0.0000  0.0000  0.0000  0.0000  0.0000  0.0000  0.0000  0.0000  0.0000  0.0000  0.0000  0.0000  0.0000  0.0000  0.0000  0.0000  0.0000  0.0000  0.0000  0.0000  0.0000  0.0000  0.0000  0.0000  0.0000  0.0000  0.0000  0.0000  0.0000  0.0000  0.0000  0.0000  0.0000  0.0000  0.0000  0.0000  0.0000  0.0000  0.0013  0.0013  0.0013  0.0013  0.0013  0.0013  0.0013  0.0000  0.0000  0.0000  0.0000  0.0000  0.0000  0.0000  0.0000  0.0000  0.0000  0.0000  0.0000  0.0000  0.0000  0.0000  0.0000  0.0000  0.0000  0.0000  0.0000  0.0000  0.0000  0.0000  0.0000  0.0000  0.0000  0.0000  0.0000  0.0000  0.0000  0.0000  0.0000  0.0000  0.0000  0.0000  0.0000  0.0000  0.0000  0.0000  0.0000  0.0000  0.0000  0.0000  0.0000  0.0000  0.0000  0.0000  0.0000  0.0000  0.0000  0.0000  0.0000  0.0000  0.0000  0.0000  0.0000  0.0000  0.0000  0.0000  0.0000  0.0000  0.0000  0.0000  0.0000  0.0000  0.0000  0.0000  0.0000  0.0000  0.0000  0.0000  0.0000  0.0000  0.0000  0.0000  0.0000  0.0000  0.0000  0.0000  0.0000  0.0000  0.0000  0.0000  0.0000  0.0000  0.0000  0.0000  0.0000  0.0000  0.0000  0.0000  0.0000  0.0000  0.0000  0.0000  0.0000  0.0000  0.0000  0.0000  0.0000  0.0000  0.0000  0.0000  0.0000  0.0000  0.0000  0.0000  0.0000  0.0000  0.0000  0.0000  0.0000  0.0000  0.0000  0.0000  0.0000  0.0000  0.0000  0.0000  0.0000  0.0000  0.0000  0.0000  0.0000  0.0000  0.0000  0.0000  0.0000  0.0000  0.0000  0.0000  0.0000  0.0000  0.0000  0.0000  0.0000  0.0000  0.0000  0.0000  0.0000  0.0000  0.0000  0.0000  0.0000  0.0000  0.0000  0.0000  0.0000  0.0000  0.0000  0.0000  0.0000  0.0000  0.0000  0.0000  0.0000  0.0000  0.0000  0.0000
MFP4__GCA_001279165.1   0.2020  0.1598  0.1463  0.1463  0.1463  0.1349  0.1393  0.1588  0.1221  0.1182  0.1381  0.1512  0.1203  0.1199  0.1484  0.1437  0.1437  0.1742  0.1517  0.1516  0.1507  0.1694  0.1694  0.1695  0.1633  0.1424  0.1397  0.1392  0.1371  0.1371  0.1436  0.1495  0.1554  0.1437  0.1660  0.1660  0.1644  0.1630  0.1595  0.1540  0.1378  0.1383  0.1377  0.1437  0.1436  0.1408  0.1400  0.1357  0.1350  0.1352  0.1355  0.1368  0.1347  0.1418  0.1416  0.1416  0.1390  0.1575  0.1391  0.1395  0.1393  0.1394  0.0246  0.0290  0.0290  0.0246  0.0246  0.0246  0.0232  0.0232  0.0232  0.0232  0.0232  0.0232  0.0232  0.0232  0.0163  0.0163  0.0000  0.0000  0.0000  0.0013  0.0013  0.0000  0.0000  0.0000  0.0000  0.0000  0.0000  0.0000  0.0000  0.0000  0.0000  0.0000  0.0000  0.0000  0.0000  0.0000  0.0000  0.0000  0.0000  0.0000  0.0000  0.0000  0.0000  0.0000  0.0000  0.0000  0.0000  0.0000  0.0000  0.0000  0.0000  0.0000  0.0000  0.0000  0.0000  0.0000  0.0000  0.0000  0.0000  0.0000  0.0000  0.0000  0.0000  0.0000  0.0000  0.0000  0.0000  0.0000  0.0000  0.0000  0.0000  0.0000  0.0000  0.0000  0.0000  0.0000  0.0000  0.0000  0.0000  0.0000  0.0000  0.0013  0.0013  0.0013  0.0013  0.0013  0.0013  0.0013  0.0000  0.0000  0.0000  0.0000  0.0000  0.0000  0.0000  0.0000  0.0000  0.0000  0.0000  0.0000  0.0000  0.0000  0.0000  0.0000  0.0000  0.0000  0.0000  0.0000  0.0000  0.0000  0.0000  0.0000  0.0000  0.0000  0.0000  0.0000  0.0000  0.0000  0.0000  0.0000  0.0000  0.0000  0.0000  0.0000  0.0000  0.0000  0.0000  0.0000  0.0000  0.0000  0.0000  0.0000  0.0000  0.0000  0.0000  0.0000  0.0000  0.0000  0.0000  0.0000  0.0000  0.0000  0.0000  0.0000  0.0000  0.0000  0.0000  0.0000  0.0000  0.0000  0.0000  0.0000  0.0000  0.0000  0.0000  0.0000  0.0000  0.0000  0.0000  0.0000  0.0000  0.0000  0.0000  0.0000  0.0000  0.0000  0.0000  0.0000  0.0000  0.0000  0.0000  0.0000  0.0000  0.0000  0.0000  0.0000  0.0000  0.0000  0.0000  0.0000  0.0000  0.0000  0.0000  0.0000  0.0000  0.0000  0.0000  0.0000  0.0000  0.0000  0.0000  0.0000  0.0000  0.0000  0.0000  0.0000  0.0000  0.0000  0.0000  0.0000  0.0000  0.0000  0.0000  0.0000  0.0000  0.0000  0.0000  0.0000  0.0000  0.0000  0.0000  0.0000  0.0000  0.0000  0.0000  0.0000  0.0000  0.0000  0.0000  0.0000  0.0000  0.0000  0.0000  0.0000  0.0000  0.0000  0.0000  0.0000  0.0000  0.0000  0.0000  0.0000  0.0000  0.0000  0.0000  0.0000  0.0000  0.0000  0.0000  0.0000  0.0000  0.0000  0.0000  0.0000  0.0000  0.0000  0.0000  0.0000
MFP4__GCA_001279185.1   0.2020  0.1598  0.1463  0.1463  0.1463  0.1349  0.1393  0.1588  0.1221  0.1182  0.1381  0.1512  0.1203  0.1199  0.1484  0.1437  0.1437  0.1742  0.1517  0.1516  0.1507  0.1694  0.1694  0.1695  0.1633  0.1424  0.1397  0.1392  0.1371  0.1371  0.1436  0.1495  0.1554  0.1437  0.1660  0.1660  0.1644  0.1630  0.1595  0.1540  0.1378  0.1383  0.1377  0.1437  0.1436  0.1408  0.1400  0.1357  0.1350  0.1352  0.1355  0.1368  0.1347  0.1418  0.1416  0.1416  0.1390  0.1575  0.1391  0.1395  0.1393  0.1394  0.0246  0.0290  0.0290  0.0246  0.0246  0.0246  0.0232  0.0232  0.0232  0.0232  0.0232  0.0232  0.0232  0.0232  0.0163  0.0163  0.0000  0.0000  0.0000  0.0013  0.0013  0.0000  0.0000  0.0000  0.0000  0.0000  0.0000  0.0000  0.0000  0.0000  0.0000  0.0000  0.0000  0.0000  0.0000  0.0000  0.0000  0.0000  0.0000  0.0000  0.0000  0.0000  0.0000  0.0000  0.0000  0.0000  0.0000  0.0000  0.0000  0.0000  0.0000  0.0000  0.0000  0.0000  0.0000  0.0000  0.0000  0.0000  0.0000  0.0000  0.0000  0.0000  0.0000  0.0000  0.0000  0.0000  0.0000  0.0000  0.0000  0.0000  0.0000  0.0000  0.0000  0.0000  0.0000  0.0000  0.0000  0.0000  0.0000  0.0000  0.0000  0.0013  0.0013  0.0013  0.0013  0.0013  0.0013  0.0013  0.0000  0.0000  0.0000  0.0000  0.0000  0.0000  0.0000  0.0000  0.0000  0.0000  0.0000  0.0000  0.0000  0.0000  0.0000  0.0000  0.0000  0.0000  0.0000  0.0000  0.0000  0.0000  0.0000  0.0000  0.0000  0.0000  0.0000  0.0000  0.0000  0.0000  0.0000  0.0000  0.0000  0.0000  0.0000  0.0000  0.0000  0.0000  0.0000  0.0000  0.0000  0.0000  0.0000  0.0000  0.0000  0.0000  0.0000  0.0000  0.0000  0.0000  0.0000  0.0000  0.0000  0.0000  0.0000  0.0000  0.0000  0.0000  0.0000  0.0000  0.0000  0.0000  0.0000  0.0000  0.0000  0.0000  0.0000  0.0000  0.0000  0.0000  0.0000  0.0000  0.0000  0.0000  0.0000  0.0000  0.0000  0.0000  0.0000  0.0000  0.0000  0.0000  0.0000  0.0000  0.0000  0.0000  0.0000  0.0000  0.0000  0.0000  0.0000  0.0000  0.0000  0.0000  0.0000  0.0000  0.0000  0.0000  0.0000  0.0000  0.0000  0.0000  0.0000  0.0000  0.0000  0.0000  0.0000  0.0000  0.0000  0.0000  0.0000  0.0000  0.0000  0.0000  0.0000  0.0000  0.0000  0.0000  0.0000  0.0000  0.0000  0.0000  0.0000  0.0000  0.0000  0.0000  0.0000  0.0000  0.0000  0.0000  0.0000  0.0000  0.0000  0.0000  0.0000  0.0000  0.0000  0.0000  0.0000  0.0000  0.0000  0.0000  0.0000  0.0000  0.0000  0.0000  0.0000  0.0000  0.0000  0.0000  0.0000  0.0000  0.0000  0.0000  0.0000  0.0000  0.0000  0.0000  0.0000  0.0000  0.0000
MFP4__GCA_001279265.1   0.2020  0.1598  0.1463  0.1463  0.1463  0.1349  0.1393  0.1588  0.1221  0.1182  0.1381  0.1512  0.1203  0.1199  0.1484  0.1437  0.1437  0.1742  0.1517  0.1516  0.1507  0.1694  0.1694  0.1695  0.1633  0.1424  0.1397  0.1392  0.1371  0.1371  0.1436  0.1495  0.1554  0.1437  0.1660  0.1660  0.1644  0.1630  0.1595  0.1540  0.1378  0.1383  0.1377  0.1437  0.1436  0.1408  0.1400  0.1357  0.1350  0.1352  0.1355  0.1368  0.1347  0.1418  0.1416  0.1416  0.1390  0.1575  0.1391  0.1395  0.1393  0.1394  0.0246  0.0290  0.0290  0.0246  0.0246  0.0246  0.0232  0.0232  0.0232  0.0232  0.0232  0.0232  0.0232  0.0232  0.0163  0.0163  0.0000  0.0000  0.0000  0.0013  0.0013  0.0000  0.0000  0.0000  0.0000  0.0000  0.0000  0.0000  0.0000  0.0000  0.0000  0.0000  0.0000  0.0000  0.0000  0.0000  0.0000  0.0000  0.0000  0.0000  0.0000  0.0000  0.0000  0.0000  0.0000  0.0000  0.0000  0.0000  0.0000  0.0000  0.0000  0.0000  0.0000  0.0000  0.0000  0.0000  0.0000  0.0000  0.0000  0.0000  0.0000  0.0000  0.0000  0.0000  0.0000  0.0000  0.0000  0.0000  0.0000  0.0000  0.0000  0.0000  0.0000  0.0000  0.0000  0.0000  0.0000  0.0000  0.0000  0.0000  0.0000  0.0013  0.0013  0.0013  0.0013  0.0013  0.0013  0.0013  0.0000  0.0000  0.0000  0.0000  0.0000  0.0000  0.0000  0.0000  0.0000  0.0000  0.0000  0.0000  0.0000  0.0000  0.0000  0.0000  0.0000  0.0000  0.0000  0.0000  0.0000  0.0000  0.0000  0.0000  0.0000  0.0000  0.0000  0.0000  0.0000  0.0000  0.0000  0.0000  0.0000  0.0000  0.0000  0.0000  0.0000  0.0000  0.0000  0.0000  0.0000  0.0000  0.0000  0.0000  0.0000  0.0000  0.0000  0.0000  0.0000  0.0000  0.0000  0.0000  0.0000  0.0000  0.0000  0.0000  0.0000  0.0000  0.0000  0.0000  0.0000  0.0000  0.0000  0.0000  0.0000  0.0000  0.0000  0.0000  0.0000  0.0000  0.0000  0.0000  0.0000  0.0000  0.0000  0.0000  0.0000  0.0000  0.0000  0.0000  0.0000  0.0000  0.0000  0.0000  0.0000  0.0000  0.0000  0.0000  0.0000  0.0000  0.0000  0.0000  0.0000  0.0000  0.0000  0.0000  0.0000  0.0000  0.0000  0.0000  0.0000  0.0000  0.0000  0.0000  0.0000  0.0000  0.0000  0.0000  0.0000  0.0000  0.0000  0.0000  0.0000  0.0000  0.0000  0.0000  0.0000  0.0000  0.0000  0.0000  0.0000  0.0000  0.0000  0.0000  0.0000  0.0000  0.0000  0.0000  0.0000  0.0000  0.0000  0.0000  0.0000  0.0000  0.0000  0.0000  0.0000  0.0000  0.0000  0.0000  0.0000  0.0000  0.0000  0.0000  0.0000  0.0000  0.0000  0.0000  0.0000  0.0000  0.0000  0.0000  0.0000  0.0000  0.0000  0.0000  0.0000  0.0000  0.0000  0.0000  0.0000  0.0000
[truncated: 631,873 more chars]
