# Supplementary material for: Subfunctionalization influences the expansion of bacterial multidrug antibiotic resistance
Source: BMC Genomics. 2017 Oct 30;18:834. doi: 10.1186/s12864-017-4222-4 (PMC5663151; doi:10.1186/s12864-017-4222-4)
Supplement: Supplementary file 1 — Calculation of synonymous/non-synonymous substitution. (ZIP 34380 kb) [file 12864_2017_4222_MOESM1_ESM.zip › Additional_File_1/MFP/2ML_MFP.dS]

   505
MFP4__GCA_000198775.1 
MFP4__GCA_000818655.1   0.9310
MFP4__GCA_000472825.1   1.0129  0.6472
MFP4__GCA_000472845.1   1.0129  0.6472  0.0000
MFP4__GCA_000739815.1   1.0129  0.6472  0.0000  0.0000
MFP4__GCA_000739775.1   1.0535  0.6637  0.3275  0.3275  0.3275
MFP4__GCA_000519185.1   0.9207  0.7140  0.2869  0.2869  0.2869  0.2460
MFP4__GCA_000685015.1   1.0030  0.6380  0.4583  0.4583  0.4583  0.4296  0.4274
MFP4__GCA_000685075.1   0.9900  0.5588  0.4290  0.4290  0.4290  0.4166  0.3813  0.3235
MFP4__GCA_000785435.1   0.9144  0.5962  0.3833  0.3833  0.3833  0.4005  0.4071  0.3169  0.1961
MFP4__GCA_000684975.1   0.9148  0.5892  0.4287  0.4287  0.4287  0.3966  0.3875  0.5362  0.4437  0.4076
MFP4__GCA_000685035.1   0.9572  0.5916  0.4092  0.4092  0.4092  0.3534  0.3679  0.4567  0.3979  0.3906  0.3484
MFP4__GCA_000341045.1   0.9621  0.6665  0.5535  0.5535  0.5535  0.6183  0.6088  0.5913  0.4711  0.5099  0.5042  0.5524
MFP4__GCA_000739795.1   0.9721  0.6551  0.5273  0.5273  0.5273  0.5608  0.5508  0.5429  0.4290  0.4534  0.4655  0.5144  0.0944
MFP4__GCA_000729995.1   1.3998  1.0748  1.0123  1.0123  1.0123  0.9055  0.9079  0.9064  0.9289  0.8171  0.8420  0.8097  1.0097  0.9321
MFP4__GCA_000698595.1   0.8164  0.5606  0.6215  0.6215  0.6215  0.4581  0.5112  0.4650  0.4940  0.4462  0.4375  0.5012  0.6608  0.6505  0.7089
MFP4__GCA_000751215.1   0.8164  0.5606  0.6215  0.6215  0.6215  0.4581  0.5112  0.4650  0.4940  0.4462  0.4375  0.5012  0.6608  0.6505  0.7089  0.0000
MFP4__GCA_000402035.1   0.9517  0.6720  0.6161  0.6161  0.6161  0.5190  0.5482  0.5457  0.6015  0.5350  0.4787  0.4862  0.6165  0.6129  0.9635  0.4038  0.4038
MFP4__GCA_000236065.1   0.8369  0.6441  0.5130  0.5130  0.5130  0.5007  0.4460  0.5149  0.4962  0.4623  0.4788  0.4669  0.5303  0.5611  0.8018  0.3831  0.3831  0.3181
MFP4__GCA_000828875.1   0.8043  0.6194  0.5236  0.5236  0.5236  0.5010  0.4745  0.5400  0.4886  0.4642  0.4571  0.4741  0.5533  0.5936  0.8012  0.3903  0.3903  0.3416  0.0426
MFP4__GCA_001278535.1   0.8473  0.5927  0.5400  0.5400  0.5400  0.5014  0.4824  0.5485  0.5049  0.4801  0.4731  0.4823  0.5535  0.6022  0.8086  0.3962  0.3962  0.3263  0.0504  0.0385
MFP4__GCA_000256585.3   1.0262  0.7636  0.6315  0.6315  0.6315  0.4821  0.5367  0.4932  0.5699  0.5167  0.4628  0.4764  0.6441  0.6415  0.7686  0.4347  0.4347  0.2490  0.2905  0.2958  0.2864
MFP4__GCA_000773055.1   1.0262  0.7636  0.6315  0.6315  0.6315  0.4821  0.5367  0.4932  0.5699  0.5167  0.4628  0.4764  0.6441  0.6415  0.7686  0.4347  0.4347  0.2490  0.2905  0.2958  0.2864  0.0000
MFP4__GCA_000698575.1   1.0283  0.7523  0.6484  0.6484  0.6484  0.4884  0.5434  0.4925  0.5684  0.5161  0.4691  0.4834  0.6619  0.6592  0.7878  0.4341  0.4341  0.2592  0.3011  0.3065  0.2970  0.0076  0.0076
MFP4__GCA_000648925.1   0.8982  0.6988  0.5679  0.5679  0.5679  0.4705  0.5276  0.5282  0.5759  0.4644  0.4353  0.4628  0.6817  0.6693  0.8648  0.4415  0.4415  0.2812  0.2909  0.3131  0.2924  0.2141  0.2141  0.2238
MFP4__GCA_001319865.1   0.8945  0.6113  0.5327  0.5327  0.5327  0.5589  0.5879  0.5949  0.5489  0.5185  0.4478  0.4165  0.5764  0.5777  0.8022  0.5183  0.5183  0.5945  0.4612  0.4624  0.4770  0.5575  0.5575  0.5568  0.4841
MFP4__GCA_000522545.2   0.8632  0.6348  0.6030  0.6030  0.6030  0.5290  0.5375  0.5105  0.5769  0.5456  0.4649  0.4919  0.5636  0.6343  0.8922  0.5103  0.5103  0.5711  0.4403  0.4274  0.4558  0.5329  0.5329  0.5250  0.5158  0.2945
MFP4__GCA_001319905.1   0.8642  0.6415  0.5637  0.5637  0.5637  0.4920  0.5162  0.4710  0.5808  0.5429  0.4509  0.4622  0.5889  0.6085  0.8788  0.5031  0.5031  0.5949  0.4832  0.4698  0.4991  0.5714  0.5714  0.5631  0.5294  0.3389  0.0777
MFP4__GCA_000265115.1   0.8645  0.6323  0.5537  0.5537  0.5537  0.5189  0.5210  0.4519  0.5339  0.4862  0.4418  0.4878  0.5671  0.5548  0.8204  0.4773  0.4773  0.5708  0.4698  0.4495  0.4842  0.4981  0.4981  0.4835  0.5155  0.2874  0.1495  0.1765
MFP4__GCA_000281995.2   0.8645  0.6323  0.5537  0.5537  0.5537  0.5189  0.5210  0.4519  0.5339  0.4862  0.4418  0.4878  0.5671  0.5548  0.8204  0.4773  0.4773  0.5708  0.4698  0.4495  0.4842  0.4981  0.4981  0.4835  0.5155  0.2874  0.1495  0.1765  0.0000
MFP4__GCA_000739835.1   0.8996  0.6561  0.5950  0.5950  0.5950  0.5426  0.5464  0.4894  0.5757  0.5236  0.4578  0.4824  0.6032  0.5901  0.7648  0.4914  0.4914  0.5501  0.4671  0.4539  0.4828  0.5154  0.5154  0.5147  0.5182  0.2935  0.1762  0.2092  0.0942  0.0942
MFP4__GCA_000020045.1   0.8990  0.6264  0.5207  0.5207  0.5207  0.5469  0.4922  0.4904  0.4842  0.4907  0.4836  0.4166  0.5973  0.5759  0.7721  0.5085  0.5085  0.5261  0.4480  0.4486  0.4608  0.5828  0.5828  0.5989  0.4949  0.2998  0.2600  0.2901  0.2455  0.2455  0.2661
MFP4__GCA_000519245.1   0.8748  0.6025  0.5574  0.5574  0.5574  0.5498  0.5178  0.5264  0.5255  0.5129  0.5078  0.4964  0.5665  0.5909  0.8283  0.5018  0.5018  0.5377  0.4756  0.4758  0.4836  0.6365  0.6365  0.6538  0.5410  0.3094  0.2892  0.3093  0.2676  0.2676  0.3002  0.1627
MFP4__GCA_000698555.1   0.8876  0.6023  0.6019  0.6019  0.6019  0.5522  0.5510  0.5903  0.5510  0.5116  0.4867  0.4761  0.5685  0.5510  0.9645  0.5549  0.5549  0.4850  0.4037  0.4106  0.4065  0.5296  0.5296  0.5455  0.5154  0.4483  0.4999  0.5339  0.4973  0.4973  0.4536  0.4898  0.4711
MFP4__GCA_000092885.1   0.8392  0.6705  0.6049  0.6049  0.6049  0.6050  0.5458  0.6024  0.5408  0.5697  0.5642  0.6123  0.6438  0.6257  1.0198  0.4920  0.4920  0.5599  0.4931  0.4798  0.4998  0.5896  0.5896  0.5737  0.6023  0.5175  0.4848  0.5009  0.4407  0.4407  0.4705  0.5498  0.5400  0.5026
MFP4__GCA_000372985.1   0.8459  0.6441  0.5952  0.5952  0.5952  0.5870  0.5508  0.6010  0.5377  0.5605  0.5545  0.5941  0.6493  0.6311  1.0044  0.4834  0.4834  0.5731  0.5052  0.4917  0.4986  0.5650  0.5650  0.5494  0.5775  0.5017  0.4765  0.4925  0.4328  0.4328  0.4623  0.5407  0.5446  0.4943  0.0305
MFP4__GCA_000372945.1   0.8592  0.6097  0.5720  0.5720  0.5720  0.5308  0.4970  0.5502  0.5218  0.5130  0.5269  0.5295  0.6216  0.6031  0.8145  0.5044  0.5044  0.5102  0.4801  0.4800  0.4998  0.5114  0.5114  0.5109  0.5242  0.4944  0.4635  0.4791  0.4274  0.4274  0.4160  0.4975  0.5224  0.4907  0.1599  0.1505
MFP4__GCA_000473465.1   0.8489  0.6261  0.5967  0.5967  0.5967  0.5898  0.5716  0.5665  0.5220  0.5315  0.5304  0.5648  0.5960  0.5781  0.8788  0.4600  0.4600  0.5695  0.5096  0.4963  0.5166  0.5628  0.5628  0.5624  0.5525  0.4641  0.4344  0.4481  0.4111  0.4111  0.4187  0.4843  0.4834  0.4859  0.1285  0.1239  0.1449
MFP4__GCA_000173575.1   0.8555  0.6059  0.5886  0.5886  0.5886  0.6167  0.5901  0.6106  0.5511  0.5581  0.5505  0.6196  0.6895  0.6412  0.9061  0.5021  0.5021  0.5892  0.5767  0.5707  0.5617  0.5922  0.5922  0.5919  0.5713  0.4915  0.5133  0.5090  0.4686  0.4686  0.4839  0.5121  0.5221  0.5183  0.1890  0.1702  0.1968  0.1736
MFP4__GCA_000739735.1   0.7882  0.6735  0.5933  0.5933  0.5933  0.6048  0.5385  0.4849  0.5167  0.5165  0.6032  0.6058  0.7530  0.7152  0.8842  0.5773  0.5773  0.5338  0.5066  0.5222  0.4905  0.5340  0.5340  0.5337  0.5452  0.5802  0.5415  0.5568  0.5336  0.5336  0.5204  0.5034  0.5314  0.6075  0.4201  0.4064  0.3697  0.4090  0.4178
MFP4__GCA_000172415.1   1.0510  0.7871  0.5988  0.5988  0.5988  0.5991  0.6123  0.6209  0.6158  0.6413  0.5801  0.5988  0.7759  0.7253  0.8783  0.5871  0.5871  0.5614  0.6279  0.6048  0.6132  0.5482  0.5482  0.5399  0.5327  0.6150  0.5529  0.5617  0.5410  0.5410  0.5238  0.5790  0.6128  0.6408  0.4616  0.4472  0.4503  0.4574  0.4731  0.3867
MFP4__GCA_000421865.1   1.0047  0.7254  0.5979  0.5979  0.5979  0.5901  0.6033  0.6046  0.6055  0.6237  0.5628  0.5672  0.8079  0.7551  0.8839  0.5484  0.5484  0.5456  0.5624  0.5409  0.5487  0.5338  0.5338  0.5256  0.5251  0.5832  0.5288  0.5375  0.5097  0.5097  0.4931  0.5702  0.5956  0.6167  0.4626  0.4550  0.4378  0.4515  0.4740  0.3815  0.0554
MFP4__GCA_001293045.1   0.9936  0.7479  0.6002  0.6002  0.6002  0.5919  0.6050  0.5961  0.5910  0.6248  0.5728  0.5767  0.8322  0.7676  0.9070  0.5638  0.5638  0.5631  0.5781  0.5562  0.5641  0.5493  0.5493  0.5409  0.5257  0.5932  0.5383  0.5393  0.5190  0.5190  0.5023  0.5721  0.5974  0.6334  0.4503  0.4428  0.4260  0.4395  0.4547  0.3690  0.0422  0.0190
MFP4__GCA_000383275.1   0.9261  0.8298  0.5692  0.5692  0.5692  0.6332  0.5798  0.6474  0.6364  0.6514  0.5925  0.5733  0.7580  0.6887  0.9721  0.7064  0.7064  0.6787  0.5632  0.5720  0.5690  0.5983  0.5983  0.5983  0.6282  0.5649  0.5589  0.5360  0.5284  0.5284  0.5727  0.5562  0.6005  0.6923  0.4546  0.4470  0.4452  0.4831  0.4229  0.4395  0.3742  0.3463  0.3519
MFP4__GCA_000685095.1   0.9990  0.8369  0.5911  0.5911  0.5911  0.6554  0.5821  0.6521  0.6051  0.6207  0.6414  0.5512  0.7604  0.7106  0.9738  0.6637  0.6637  0.6944  0.5689  0.5777  0.5831  0.5847  0.5847  0.5844  0.6305  0.5766  0.5996  0.5753  0.5756  0.5756  0.5991  0.5583  0.6127  0.7467  0.4680  0.4603  0.4266  0.4527  0.4164  0.4509  0.3745  0.3525  0.3582  0.0960
MFP4__GCA_000472545.1   1.0884  0.8682  0.6470  0.6470  0.6470  0.6276  0.6516  0.5943  0.5135  0.5986  0.6617  0.6340  0.8547  0.8212  0.8764  0.6636  0.6636  0.5900  0.6016  0.5791  0.5538  0.5115  0.5115  0.5034  0.5495  0.6020  0.5564  0.5877  0.5936  0.5936  0.6149  0.5986  0.6079  0.7100  0.4615  0.4608  0.4585  0.4499  0.4555  0.4563  0.4036  0.3871  0.3806  0.3651  0.3757
MFP4__GCA_000148685.1   1.0013  0.8224  0.6075  0.6075  0.6075  0.5674  0.6039  0.5788  0.5456  0.5389  0.6565  0.5827  0.8162  0.7527  0.8950  0.6300  0.6300  0.6010  0.5988  0.5931  0.5672  0.5152  0.5152  0.5070  0.5530  0.5382  0.5290  0.5588  0.5677  0.5677  0.5499  0.5548  0.5644  0.6552  0.4458  0.4451  0.4438  0.4446  0.4039  0.4257  0.4101  0.3997  0.3931  0.3991  0.3986  0.1203
MFP4__GCA_000416445.1   0.9737  0.8031  0.5875  0.5875  0.5875  0.6530  0.5899  0.6329  0.6790  0.6539  0.5527  0.5234  0.8276  0.7836  0.8997  0.7182  0.7182  0.6108  0.5630  0.5554  0.5606  0.5151  0.5151  0.5226  0.5037  0.5723  0.6064  0.6048  0.6015  0.6015  0.6061  0.6144  0.6625  0.6713  0.5186  0.5178  0.4610  0.5107  0.4831  0.4726  0.4201  0.3908  0.3843  0.3086  0.3244  0.3214  0.3598
MFP4__GCA_000176935.2   1.0105  0.8168  0.5929  0.5929  0.5929  0.6460  0.5750  0.6253  0.6887  0.6814  0.5734  0.5300  0.8400  0.7850  0.9190  0.6925  0.6925  0.6132  0.5569  0.5494  0.5545  0.5095  0.5095  0.5170  0.4924  0.5963  0.6162  0.6145  0.6089  0.6089  0.6222  0.6543  0.6730  0.6817  0.5122  0.5114  0.4671  0.4917  0.4893  0.4998  0.4208  0.3915  0.3850  0.3357  0.3519  0.3266  0.3713  0.0307
MFP4__GCA_000300095.1   0.9872  0.8071  0.5942  0.5942  0.5942  0.6554  0.5761  0.6085  0.6611  0.6643  0.5503  0.5088  0.8412  0.7968  0.9333  0.7122  0.7122  0.6045  0.5571  0.5495  0.5547  0.5172  0.5172  0.5248  0.4980  0.6037  0.6088  0.6072  0.6102  0.6102  0.6235  0.6379  0.6561  0.6714  0.4987  0.4979  0.4545  0.4909  0.4902  0.4865  0.4087  0.3798  0.3734  0.3363  0.3525  0.3261  0.3768  0.0346  0.0426
MFP4__GCA_000515195.1   1.0008  0.8142  0.5962  0.5962  0.5962  0.6623  0.5985  0.6340  0.6887  0.6634  0.5613  0.5153  0.8392  0.7945  0.9013  0.7195  0.7195  0.6120  0.5640  0.5564  0.5617  0.5160  0.5160  0.5236  0.5046  0.5878  0.6075  0.6059  0.6025  0.6025  0.6072  0.6155  0.6637  0.6725  0.5195  0.5187  0.4617  0.5043  0.4839  0.4734  0.4207  0.3915  0.3849  0.3090  0.3249  0.3219  0.3604  0.0078  0.0229  0.0354
MFP4__GCA_000472445.1   1.1071  0.8192  0.6518  0.6518  0.6518  0.6438  0.5545  0.6204  0.5868  0.6311  0.6346  0.6766  0.8101  0.7361  0.8415  0.6851  0.6851  0.6496  0.6224  0.6142  0.6116  0.5725  0.5725  0.5640  0.6159  0.5639  0.5813  0.5961  0.5191  0.5191  0.5466  0.6009  0.6165  0.6494  0.4477  0.4402  0.4459  0.4477  0.4531  0.4561  0.3909  0.3807  0.3804  0.3154  0.3551  0.2185  0.2926  0.2351  0.2495  0.2597  0.2355
MFP4__GCA_000472525.1   1.0781  0.8655  0.6066  0.6066  0.6066  0.6126  0.5353  0.5712  0.5710  0.5936  0.6139  0.6065  0.8138  0.7928  0.7401  0.6106  0.6106  0.6582  0.6131  0.6050  0.6020  0.5663  0.5663  0.5743  0.6442  0.6175  0.5732  0.5577  0.5442  0.5442  0.5585  0.5750  0.5962  0.7094  0.4964  0.4884  0.4398  0.4864  0.4817  0.3628  0.3382  0.3059  0.3225  0.2878  0.3090  0.3653  0.4244  0.3119  0.3332  0.3396  0.3068  0.3207
MFP4__GCA_000020125.1   0.9938  0.7601  0.5971  0.5971  0.5971  0.5907  0.6010  0.5615  0.5112  0.5393  0.6144  0.5529  0.7613  0.7525  0.8716  0.5998  0.5998  0.5625  0.6129  0.6142  0.6418  0.5033  0.5033  0.4959  0.5129  0.5764  0.4728  0.5068  0.5136  0.5136  0.4976  0.5575  0.5642  0.6811  0.5117  0.5036  0.4677  0.4908  0.4886  0.3762  0.3532  0.3361  0.3205  0.4738  0.4870  0.4465  0.4257  0.4313  0.4435  0.4325  0.4320  0.4558  0.4091
MFP4__GCA_000013645.1   0.8672  0.7143  0.6018  0.6018  0.6018  0.5876  0.6030  0.6312  0.4695  0.5185  0.5391  0.5234  0.7495  0.6755  0.8149  0.5988  0.5988  0.5706  0.6165  0.6178  0.6607  0.5273  0.5273  0.5199  0.5739  0.5805  0.5263  0.5181  0.5185  0.5185  0.5308  0.5628  0.5582  0.6633  0.5017  0.4937  0.4771  0.5134  0.5380  0.3853  0.4223  0.3975  0.3806  0.4530  0.4648  0.4652  0.4409  0.4146  0.4391  0.4399  0.4270  0.4359  0.4207  0.2444
MFP4__GCA_000756045.1   0.8672  0.7143  0.6018  0.6018  0.6018  0.5876  0.6030  0.6312  0.4695  0.5185  0.5391  0.5234  0.7495  0.6755  0.8149  0.5988  0.5988  0.5706  0.6165  0.6178  0.6607  0.5273  0.5273  0.5199  0.5739  0.5805  0.5263  0.5181  0.5185  0.5185  0.5308  0.5628  0.5582  0.6633  0.5017  0.4937  0.4771  0.5134  0.5380  0.3853  0.4223  0.3975  0.3806  0.4530  0.4648  0.4652  0.4409  0.4146  0.4391  0.4399  0.4270  0.4359  0.4207  0.2444  0.0000
MFP4__GCA_000178415.2   0.9217  0.7362  0.5872  0.5872  0.5872  0.5626  0.5596  0.5953  0.5097  0.5796  0.5402  0.5515  0.7668  0.7004  0.8410  0.5978  0.5978  0.5325  0.5988  0.5916  0.6420  0.4957  0.4957  0.4883  0.5648  0.5789  0.5246  0.5165  0.5379  0.5379  0.5662  0.5788  0.5555  0.7058  0.4894  0.4814  0.4442  0.4820  0.4994  0.3958  0.4162  0.3914  0.3748  0.4871  0.4860  0.4605  0.4543  0.4014  0.4255  0.4263  0.4020  0.4121  0.4015  0.2715  0.1025  0.1025
MFP4__GCA_000745015.1   0.9573  0.6951  0.6739  0.6739  0.6739  0.5564  0.5362  0.5885  0.5634  0.5968  0.5745  0.6110  0.7896  0.7485  0.9673  0.5865  0.5865  0.6220  0.7007  0.7012  0.6533  0.6500  0.6500  0.6584  0.6138  0.6421  0.5698  0.5399  0.5416  0.5416  0.5259  0.5489  0.5225  0.6505  0.4408  0.4386  0.4329  0.4494  0.4380  0.2934  0.3494  0.3623  0.3441  0.4522  0.4721  0.4495  0.4622  0.4786  0.5043  0.4770  0.4794  0.4450  0.3927  0.3823  0.3867  0.3867  0.3872
MFP4__GCA_001294705.1   1.0629  0.7786  0.6593  0.6593  0.6593  0.6362  0.6097  0.5984  0.5936  0.6643  0.5624  0.5483  0.8702  0.9085  0.9922  0.6497  0.6497  0.6124  0.6575  0.6514  0.6235  0.6230  0.6230  0.6221  0.5966  0.6199  0.6007  0.6244  0.6405  0.6405  0.6727  0.5710  0.5755  0.6843  0.4260  0.4124  0.4125  0.4422  0.4577  0.3074  0.4198  0.4029  0.3899  0.4990  0.5128  0.4500  0.4451  0.4555  0.4808  0.4608  0.4563  0.4888  0.4228  0.3903  0.3876  0.3876  0.3812  0.2983
MFP4__GCA_000685055.1   1.0527  0.8145  0.7033  0.7033  0.7033  0.6221  0.6498  0.6607  0.6300  0.6515  0.5569  0.5913  0.8681  0.8465  1.0301  0.6171  0.6171  0.7342  0.7266  0.7098  0.7068  0.7674  0.7674  0.7670  0.6670  0.6311  0.5799  0.5952  0.5615  0.5615  0.5669  0.6033  0.6029  0.7289  0.4679  0.4534  0.4859  0.4657  0.5004  0.4346  0.4676  0.4414  0.4493  0.5056  0.5359  0.4987  0.5025  0.5728  0.5857  0.6093  0.5738  0.4697  0.4966  0.4680  0.4367  0.4367  0.4776  0.3842  0.2460
MFP4__GCA_000714855.1   1.0962  0.8035  0.7033  0.7033  0.7033  0.6221  0.6341  0.6768  0.6224  0.6433  0.5638  0.6232  0.8904  0.8681  1.0159  0.6414  0.6414  0.7166  0.7266  0.7098  0.7068  0.7674  0.7674  0.7670  0.6670  0.6472  0.5725  0.5877  0.5682  0.5682  0.5900  0.5888  0.6029  0.7566  0.4494  0.4353  0.4795  0.4594  0.5071  0.4290  0.4676  0.4414  0.4493  0.4927  0.5227  0.4859  0.5092  0.5728  0.5857  0.6093  0.5738  0.4505  0.4839  0.4559  0.4249  0.4249  0.4652  0.3674  0.2465  0.0228
MFP4__GCA_000961515.1   1.0816  0.7942  0.7019  0.7019  0.7019  0.6209  0.6329  0.6755  0.6300  0.6511  0.5711  0.6219  0.9020  0.8793  1.0283  0.6401  0.6401  0.7254  0.7252  0.7084  0.7054  0.7659  0.7659  0.7655  0.6752  0.6372  0.5714  0.5867  0.5672  0.5672  0.6055  0.5877  0.6018  0.7453  0.4554  0.4412  0.4857  0.4655  0.5135  0.4168  0.4738  0.4474  0.4554  0.4864  0.5293  0.4923  0.5157  0.5798  0.5928  0.6166  0.5808  0.4444  0.4903  0.4551  0.4308  0.4308  0.4714  0.3729  0.2513  0.0267  0.0114
MFP4__GCA_000567945.1   0.8184  0.5480  0.5400  0.5400  0.5400  0.5560  0.5925  0.5099  0.4735  0.4574  0.4695  0.5001  0.4892  0.5244  0.8628  0.4607  0.4607  0.5859  0.4706  0.4791  0.4945  0.5055  0.5055  0.5047  0.5210  0.4209  0.4391  0.4614  0.4408  0.4408  0.4600  0.4771  0.4802  0.4338  0.5356  0.5342  0.5194  0.5083  0.5379  0.4982  0.5062  0.5267  0.5455  0.6030  0.6212  0.6178  0.5906  0.6151  0.6187  0.6281  0.6243  0.5803  0.5295  0.5267  0.5753  0.5753  0.6203  0.5580  0.5940  0.6190  0.6521  0.6416
MFP4__GCA_000755985.1   0.8329  0.5204  0.4725  0.4725  0.4725  0.4884  0.5241  0.4465  0.4546  0.3981  0.4438  0.4572  0.5503  0.5177  0.8294  0.4489  0.4489  0.5213  0.4241  0.4384  0.4476  0.4404  0.4404  0.4392  0.4936  0.3789  0.4101  0.4313  0.4038  0.4038  0.4014  0.4949  0.4779  0.3885  0.4507  0.4495  0.4133  0.4615  0.4867  0.4538  0.5367  0.5401  0.5590  0.5555  0.5974  0.5906  0.5414  0.5889  0.5926  0.6015  0.5979  0.5355  0.5280  0.5114  0.4967  0.4967  0.5240  0.5134  0.5840  0.6028  0.6011  0.5999  0.1437
MFP4__GCA_000959365.1   0.8332  0.5280  0.4741  0.4741  0.4741  0.4898  0.5254  0.4486  0.4560  0.3997  0.4454  0.4591  0.5514  0.5188  0.8413  0.4379  0.4379  0.5224  0.4263  0.4404  0.4496  0.4404  0.4404  0.4392  0.4955  0.3807  0.4119  0.4329  0.4056  0.4056  0.4032  0.4964  0.4796  0.3908  0.4529  0.4517  0.4157  0.4636  0.4867  0.4558  0.5367  0.5415  0.5604  0.5569  0.5837  0.5920  0.5428  0.5903  0.5939  0.6029  0.5992  0.5355  0.5377  0.4994  0.4983  0.4983  0.5254  0.5151  0.5853  0.6042  0.6025  0.6013  0.1395  0.0113
MFP4__GCA_000706745.1   0.8184  0.5480  0.5400  0.5400  0.5400  0.5560  0.5925  0.5099  0.4735  0.4574  0.4695  0.5001  0.4892  0.5244  0.8628  0.4607  0.4607  0.5859  0.4706  0.4791  0.4945  0.5055  0.5055  0.5047  0.5210  0.4209  0.4391  0.4614  0.4408  0.4408  0.4600  0.4771  0.4802  0.4338  0.5356  0.5342  0.5194  0.5083  0.5379  0.4982  0.5062  0.5267  0.5455  0.6030  0.6212  0.6178  0.5906  0.6151  0.6187  0.6281  0.6243  0.5803  0.5295  0.5267  0.5753  0.5753  0.6203  0.5580  0.5940  0.6190  0.6521  0.6416  0.0000  0.1437  0.1395
MFP4__GCA_000764595.1   0.8184  0.5480  0.5400  0.5400  0.5400  0.5560  0.5925  0.5099  0.4735  0.4574  0.4695  0.5001  0.4892  0.5244  0.8628  0.4607  0.4607  0.5859  0.4706  0.4791  0.4945  0.5055  0.5055  0.5047  0.5210  0.4209  0.4391  0.4614  0.4408  0.4408  0.4600  0.4771  0.4802  0.4338  0.5356  0.5342  0.5194  0.5083  0.5379  0.4982  0.5062  0.5267  0.5455  0.6030  0.6212  0.6178  0.5906  0.6151  0.6187  0.6281  0.6243  0.5803  0.5295  0.5267  0.5753  0.5753  0.6203  0.5580  0.5940  0.6190  0.6521  0.6416  0.0000  0.1437  0.1395  0.0000
MFP4__GCA_000765375.1   0.8184  0.5480  0.5400  0.5400  0.5400  0.5560  0.5925  0.5099  0.4735  0.4574  0.4695  0.5001  0.4892  0.5244  0.8628  0.4607  0.4607  0.5859  0.4706  0.4791  0.4945  0.5055  0.5055  0.5047  0.5210  0.4209  0.4391  0.4614  0.4408  0.4408  0.4600  0.4771  0.4802  0.4338  0.5356  0.5342  0.5194  0.5083  0.5379  0.4982  0.5062  0.5267  0.5455  0.6030  0.6212  0.6178  0.5906  0.6151  0.6187  0.6281  0.6243  0.5803  0.5295  0.5267  0.5753  0.5753  0.6203  0.5580  0.5940  0.6190  0.6521  0.6416  0.0000  0.1437  0.1395  0.0000  0.0000
MFP4__GCA_000012365.1   0.8221  0.5500  0.5421  0.5421  0.5421  0.5581  0.5947  0.5111  0.4748  0.4583  0.4712  0.5020  0.4909  0.5263  0.8665  0.4625  0.4625  0.5882  0.4723  0.4808  0.4963  0.5075  0.5075  0.5067  0.5229  0.4224  0.4406  0.4630  0.4423  0.4423  0.4615  0.4789  0.4820  0.4352  0.5376  0.5363  0.5213  0.5102  0.5399  0.5001  0.5082  0.5288  0.5476  0.6054  0.6238  0.6203  0.5929  0.6177  0.6213  0.6307  0.6269  0.5827  0.5317  0.5288  0.5774  0.5774  0.6227  0.5598  0.5963  0.6214  0.6547  0.6441  0.0000  0.1440  0.1399  0.0000  0.0000  0.0000
MFP4__GCA_000152285.1   0.8221  0.5500  0.5421  0.5421  0.5421  0.5581  0.5947  0.5111  0.4748  0.4583  0.4712  0.5020  0.4909  0.5263  0.8665  0.4625  0.4625  0.5882  0.4723  0.4808  0.4963  0.5075  0.5075  0.5067  0.5229  0.4224  0.4406  0.4630  0.4423  0.4423  0.4615  0.4789  0.4820  0.4352  0.5376  0.5363  0.5213  0.5102  0.5399  0.5001  0.5082  0.5288  0.5476  0.6054  0.6238  0.6203  0.5929  0.6177  0.6213  0.6307  0.6269  0.5827  0.5317  0.5288  0.5774  0.5774  0.6227  0.5598  0.5963  0.6214  0.6547  0.6441  0.0000  0.1440  0.1399  0.0000  0.0000  0.0000  0.0000
MFP4__GCA_000567925.1   0.8221  0.5500  0.5421  0.5421  0.5421  0.5581  0.5947  0.5111  0.4748  0.4583  0.4712  0.5020  0.4909  0.5263  0.8665  0.4625  0.4625  0.5882  0.4723  0.4808  0.4963  0.5075  0.5075  0.5067  0.5229  0.4224  0.4406  0.4630  0.4423  0.4423  0.4615  0.4789  0.4820  0.4352  0.5376  0.5363  0.5213  0.5102  0.5399  0.5001  0.5082  0.5288  0.5476  0.6054  0.6238  0.6203  0.5929  0.6177  0.6213  0.6307  0.6269  0.5827  0.5317  0.5288  0.5774  0.5774  0.6227  0.5598  0.5963  0.6214  0.6547  0.6441  0.0000  0.1440  0.1399  0.0000  0.0000  0.0000  0.0000  0.0000
MFP4__GCA_000877335.1   0.8221  0.5500  0.5421  0.5421  0.5421  0.5581  0.5947  0.5111  0.4748  0.4583  0.4712  0.5020  0.4909  0.5263  0.8665  0.4625  0.4625  0.5882  0.4723  0.4808  0.4963  0.5075  0.5075  0.5067  0.5229  0.4224  0.4406  0.4630  0.4423  0.4423  0.4615  0.4789  0.4820  0.4352  0.5376  0.5363  0.5213  0.5102  0.5399  0.5001  0.5082  0.5288  0.5476  0.6054  0.6238  0.6203  0.5929  0.6177  0.6213  0.6307  0.6269  0.5827  0.5317  0.5288  0.5774  0.5774  0.6227  0.5598  0.5963  0.6214  0.6547  0.6441  0.0000  0.1440  0.1399  0.0000  0.0000  0.0000  0.0000  0.0000  0.0000
MFP4__GCA_000959425.1   0.8221  0.5500  0.5421  0.5421  0.5421  0.5581  0.5947  0.5111  0.4748  0.4583  0.4712  0.5020  0.4909  0.5263  0.8665  0.4625  0.4625  0.5882  0.4723  0.4808  0.4963  0.5075  0.5075  0.5067  0.5229  0.4224  0.4406  0.4630  0.4423  0.4423  0.4615  0.4789  0.4820  0.4352  0.5376  0.5363  0.5213  0.5102  0.5399  0.5001  0.5082  0.5288  0.5476  0.6054  0.6238  0.6203  0.5929  0.6177  0.6213  0.6307  0.6269  0.5827  0.5317  0.5288  0.5774  0.5774  0.6227  0.5598  0.5963  0.6214  0.6547  0.6441  0.0000  0.1440  0.1399  0.0000  0.0000  0.0000  0.0000  0.0000  0.0000  0.0000
MFP4__GCA_000567905.1   0.8121  0.5356  0.5273  0.5273  0.5273  0.5431  0.5788  0.4968  0.4613  0.4452  0.4564  0.4881  0.4773  0.5119  0.8669  0.4477  0.4477  0.5728  0.4723  0.4807  0.4961  0.4935  0.4935  0.4927  0.5089  0.4086  0.4283  0.4503  0.4300  0.4300  0.4490  0.4641  0.4670  0.4353  0.5374  0.5361  0.5211  0.5101  0.5257  0.5000  0.4944  0.5146  0.5331  0.5896  0.6076  0.6042  0.5787  0.6169  0.6205  0.6298  0.6261  0.5821  0.5173  0.5147  0.5768  0.5768  0.6218  0.5594  0.5956  0.6206  0.6537  0.6432  0.0076  0.1436  0.1395  0.0076  0.0076  0.0076  0.0076  0.0077  0.0077  0.0077  0.0077
MFP4__GCA_000808035.2   0.8121  0.5356  0.5273  0.5273  0.5273  0.5431  0.5788  0.4968  0.4613  0.4452  0.4564  0.4881  0.4773  0.5119  0.8669  0.4477  0.4477  0.5728  0.4723  0.4807  0.4961  0.4935  0.4935  0.4927  0.5089  0.4086  0.4283  0.4503  0.4300  0.4300  0.4490  0.4641  0.4670  0.4353  0.5374  0.5361  0.5211  0.5101  0.5257  0.5000  0.4944  0.5146  0.5331  0.5896  0.6076  0.6042  0.5787  0.6169  0.6205  0.6298  0.6261  0.5821  0.5173  0.5147  0.5768  0.5768  0.6218  0.5594  0.5956  0.6206  0.6537  0.6432  0.0076  0.1436  0.1395  0.0076  0.0076  0.0076  0.0077  0.0077  0.0077  0.0077  0.0076  0.0000
MFP4__GCA_000959605.1   0.8121  0.5433  0.5348  0.5348  0.5348  0.5507  0.5867  0.5044  0.4682  0.4520  0.4634  0.4954  0.4843  0.5192  0.8785  0.4546  0.4546  0.5809  0.4794  0.4879  0.5034  0.5010  0.5010  0.5002  0.5164  0.4151  0.4349  0.4571  0.4366  0.4366  0.4557  0.4710  0.4740  0.4419  0.5451  0.5438  0.5137  0.5174  0.5333  0.5073  0.5017  0.5221  0.5407  0.5979  0.6160  0.6126  0.5868  0.6255  0.6290  0.6385  0.6348  0.5902  0.5249  0.5221  0.5847  0.5847  0.6302  0.5672  0.6037  0.6290  0.6624  0.6518  0.0115  0.1481  0.1439  0.0115  0.0115  0.0115  0.0114  0.0114  0.0116  0.0116  0.0116  0.0038  0.0038
MFP4__GCA_000385525.1   0.8424  0.5378  0.5094  0.5094  0.5094  0.4646  0.5060  0.4356  0.4331  0.3991  0.4339  0.4731  0.5318  0.5147  0.8255  0.3802  0.3802  0.4910  0.4008  0.4210  0.4228  0.4169  0.4169  0.4162  0.4486  0.4194  0.4157  0.4439  0.3839  0.3839  0.3969  0.4589  0.4520  0.3920  0.4568  0.4556  0.4267  0.4366  0.4417  0.4774  0.4854  0.5052  0.5234  0.5613  0.5722  0.5765  0.5365  0.5900  0.5936  0.6024  0.5988  0.5465  0.4935  0.5126  0.5747  0.5747  0.5943  0.5040  0.6118  0.5964  0.6285  0.6273  0.0837  0.1203  0.1162  0.0837  0.0837  0.0837  0.0839  0.0839  0.0839  0.0839  0.0839  0.0754  0.0754  0.0796
MFP4__GCA_000959325.1   0.8424  0.5378  0.5094  0.5094  0.5094  0.4646  0.5060  0.4356  0.4331  0.3991  0.4339  0.4731  0.5318  0.5147  0.8255  0.3802  0.3802  0.4910  0.4008  0.4210  0.4228  0.4169  0.4169  0.4162  0.4486  0.4194  0.4157  0.4439  0.3839  0.3839  0.3969  0.4589  0.4520  0.3920  0.4568  0.4556  0.4267  0.4366  0.4417  0.4774  0.4854  0.5052  0.5234  0.5613  0.5722  0.5765  0.5365  0.5900  0.5936  0.6024  0.5988  0.5465  0.4935  0.5126  0.5747  0.5747  0.5943  0.5040  0.6118  0.5964  0.6285  0.6273  0.0837  0.1203  0.1162  0.0837  0.0837  0.0837  0.0839  0.0839  0.0839  0.0839  0.0839  0.0754  0.0754  0.0796  0.0000
MFP4__GCA_000774545.1   0.9031  0.5830  0.5825  0.5825  0.5825  0.5121  0.5598  0.4680  0.4797  0.4361  0.4788  0.4863  0.5692  0.5768  0.9306  0.4209  0.4209  0.5174  0.4518  0.4588  0.4605  0.4698  0.4698  0.4691  0.4934  0.4802  0.4994  0.4941  0.4564  0.4564  0.4915  0.5059  0.5014  0.4579  0.5163  0.5150  0.4765  0.4731  0.5248  0.5147  0.5007  0.5130  0.5232  0.6204  0.6232  0.6407  0.6065  0.6791  0.6824  0.6927  0.6889  0.6136  0.5890  0.5495  0.6135  0.6135  0.5940  0.5483  0.6140  0.6245  0.6483  0.6379  0.1487  0.2043  0.1901  0.1487  0.1487  0.1487  0.1491  0.1491  0.1491  0.1491  0.1491  0.1486  0.1486  0.1531  0.1223  0.1223
MFP4__GCA_000774625.1   0.9031  0.5830  0.5825  0.5825  0.5825  0.5121  0.5598  0.4680  0.4732  0.4296  0.4721  0.4863  0.5692  0.5768  0.9192  0.4209  0.4209  0.5174  0.4518  0.4588  0.4605  0.4698  0.4698  0.4691  0.4934  0.4737  0.4994  0.4941  0.4564  0.4564  0.4915  0.5059  0.5014  0.4579  0.5094  0.5082  0.4765  0.4796  0.5178  0.5147  0.5007  0.5130  0.5232  0.6204  0.6232  0.6407  0.6065  0.6791  0.6824  0.6927  0.6889  0.6136  0.5890  0.5424  0.6059  0.6059  0.5940  0.5483  0.6140  0.6245  0.6483  0.6379  0.1444  0.1996  0.1856  0.1444  0.1444  0.1444  0.1447  0.1447  0.1447  0.1447  0.1447  0.1443  0.1443  0.1487  0.1180  0.1180  0.0038
MFP4__GCA_001279325.1   0.9158  0.5839  0.5763  0.5763  0.5763  0.5199  0.5681  0.4757  0.4805  0.4366  0.4664  0.4940  0.5631  0.5851  0.9317  0.4154  0.4154  0.5114  0.4462  0.4531  0.4548  0.4639  0.4639  0.4632  0.4876  0.4681  0.5069  0.5016  0.4635  0.4635  0.4990  0.5136  0.4956  0.4650  0.5154  0.5141  0.4839  0.4871  0.5257  0.5209  0.5069  0.5195  0.5298  0.6282  0.6310  0.6487  0.6141  0.6878  0.6911  0.7015  0.6977  0.6213  0.5965  0.5491  0.6134  0.6134  0.6013  0.5549  0.6216  0.6322  0.6563  0.6458  0.1402  0.2046  0.1904  0.1402  0.1402  0.1402  0.1405  0.1405  0.1405  0.1405  0.1405  0.1401  0.1401  0.1446  0.1225  0.1225  0.0077  0.0039
MFP4__GCA_000774765.1   0.9055  0.5844  0.5833  0.5833  0.5833  0.5129  0.5608  0.4689  0.4742  0.4302  0.4731  0.4873  0.5705  0.5782  0.9220  0.4217  0.4217  0.5186  0.4526  0.4596  0.4613  0.4708  0.4708  0.4700  0.4945  0.4718  0.4992  0.4939  0.4561  0.4561  0.4913  0.5069  0.5024  0.4587  0.5104  0.5091  0.4775  0.4807  0.5190  0.5156  0.5015  0.5139  0.5241  0.6216  0.6243  0.6418  0.6077  0.6804  0.6837  0.6940  0.6902  0.6147  0.5900  0.5434  0.6071  0.6071  0.5951  0.5493  0.6151  0.6257  0.6496  0.6391  0.1447  0.2000  0.1860  0.1447  0.1447  0.1447  0.1450  0.1450  0.1450  0.1450  0.1450  0.1446  0.1446  0.1490  0.1183  0.1183  0.0038  0.0000  0.0038
MFP4__GCA_000970935.1   0.9055  0.5844  0.5833  0.5833  0.5833  0.5129  0.5608  0.4689  0.4742  0.4302  0.4731  0.4873  0.5705  0.5782  0.9220  0.4217  0.4217  0.5186  0.4526  0.4596  0.4613  0.4708  0.4708  0.4700  0.4945  0.4718  0.4992  0.4939  0.4561  0.4561  0.4913  0.5069  0.5024  0.4587  0.5104  0.5091  0.4775  0.4807  0.5190  0.5156  0.5015  0.5139  0.5241  0.6216  0.6243  0.6418  0.6077  0.6804  0.6837  0.6940  0.6902  0.6147  0.5900  0.5434  0.6071  0.6071  0.5951  0.5493  0.6151  0.6257  0.6496  0.6391  0.1447  0.2000  0.1860  0.1447  0.1447  0.1447  0.1450  0.1450  0.1450  0.1450  0.1450  0.1446  0.1446  0.1490  0.1183  0.1183  0.0038  0.0000  0.0038  0.0000
MFP4__GCA_000012785.1   0.9031  0.5830  0.5825  0.5825  0.5825  0.5121  0.5598  0.4680  0.4732  0.4296  0.4721  0.4863  0.5692  0.5768  0.9192  0.4209  0.4209  0.5174  0.4518  0.4588  0.4605  0.4698  0.4698  0.4691  0.4934  0.4737  0.4994  0.4941  0.4564  0.4564  0.4915  0.5059  0.5014  0.4579  0.5094  0.5082  0.4765  0.4796  0.5178  0.5147  0.5007  0.5130  0.5232  0.6204  0.6232  0.6407  0.6065  0.6791  0.6824  0.6927  0.6889  0.6136  0.5890  0.5424  0.6059  0.6059  0.5940  0.5483  0.6140  0.6245  0.6483  0.6379  0.1444  0.1996  0.1856  0.1444  0.1444  0.1444  0.1447  0.1447  0.1447  0.1447  0.1447  0.1443  0.1443  0.1487  0.1180  0.1180  0.0038  0.0000  0.0038  0.0000  0.0000
MFP4__GCA_000193455.1   0.9031  0.5830  0.5825  0.5825  0.5825  0.5121  0.5598  0.4680  0.4732  0.4296  0.4721  0.4863  0.5692  0.5768  0.9192  0.4209  0.4209  0.5174  0.4518  0.4588  0.4605  0.4698  0.4698  0.4691  0.4934  0.4737  0.4994  0.4941  0.4564  0.4564  0.4915  0.5059  0.5014  0.4579  0.5094  0.5082  0.4765  0.4796  0.5178  0.5147  0.5007  0.5130  0.5232  0.6204  0.6232  0.6407  0.6065  0.6791  0.6824  0.6927  0.6889  0.6136  0.5890  0.5424  0.6059  0.6059  0.5940  0.5483  0.6140  0.6245  0.6483  0.6379  0.1444  0.1996  0.1856  0.1444  0.1444  0.1444  0.1447  0.1447  0.1447  0.1447  0.1447  0.1443  0.1443  0.1487  0.1180  0.1180  0.0039  0.0000  0.0038  0.0000  0.0000  0.0000
MFP4__GCA_000259735.1   0.9031  0.5830  0.5825  0.5825  0.5825  0.5121  0.5598  0.4680  0.4732  0.4296  0.4721  0.4863  0.5692  0.5768  0.9192  0.4209  0.4209  0.5174  0.4518  0.4588  0.4605  0.4698  0.4698  0.4691  0.4934  0.4737  0.4994  0.4941  0.4564  0.4564  0.4915  0.5059  0.5014  0.4579  0.5094  0.5082  0.4765  0.4796  0.5178  0.5147  0.5007  0.5130  0.5232  0.6204  0.6232  0.6407  0.6065  0.6791  0.6824  0.6927  0.6889  0.6136  0.5890  0.5424  0.6059  0.6059  0.5940  0.5483  0.6140  0.6245  0.6483  0.6379  0.1444  0.1996  0.1856  0.1444  0.1444  0.1444  0.1447  0.1447  0.1447  0.1447  0.1447  0.1443  0.1443  0.1487  0.1180  0.1180  0.0038  0.0000  0.0039  0.0000  0.0000  0.0000  0.0000
MFP4__GCA_000260515.1   0.9031  0.5830  0.5825  0.5825  0.5825  0.5121  0.5598  0.4680  0.4732  0.4296  0.4721  0.4863  0.5692  0.5768  0.9192  0.4209  0.4209  0.5174  0.4518  0.4588  0.4605  0.4698  0.4698  0.4691  0.4934  0.4737  0.4994  0.4941  0.4564  0.4564  0.4915  0.5059  0.5014  0.4579  0.5094  0.5082  0.4765  0.4796  0.5178  0.5147  0.5007  0.5130  0.5232  0.6204  0.6232  0.6407  0.6065  0.6791  0.6824  0.6927  0.6889  0.6136  0.5890  0.5424  0.6059  0.6059  0.5940  0.5483  0.6140  0.6245  0.6483  0.6379  0.1444  0.1996  0.1856  0.1444  0.1444  0.1444  0.1447  0.1447  0.1447  0.1447  0.1447  0.1443  0.1443  0.1487  0.1180  0.1180  0.0039  0.0000  0.0039  0.0000  0.0000  0.0000  0.0000  0.0000
MFP4__GCA_000294635.1   0.9031  0.5830  0.5825  0.5825  0.5825  0.5121  0.5598  0.4680  0.4732  0.4296  0.4721  0.4863  0.5692  0.5768  0.9192  0.4209  0.4209  0.5174  0.4518  0.4588  0.4605  0.4698  0.4698  0.4691  0.4934  0.4737  0.4994  0.4941  0.4564  0.4564  0.4915  0.5059  0.5014  0.4579  0.5094  0.5082  0.4765  0.4796  0.5178  0.5147  0.5007  0.5130  0.5232  0.6204  0.6232  0.6407  0.6065  0.6791  0.6824  0.6927  0.6889  0.6136  0.5890  0.5424  0.6059  0.6059  0.5940  0.5483  0.6140  0.6245  0.6483  0.6379  0.1444  0.1996  0.1856  0.1444  0.1444  0.1444  0.1447  0.1447  0.1447  0.1447  0.1447  0.1443  0.1443  0.1487  0.1180  0.1180  0.0038  0.0000  0.0038  0.0000  0.0000  0.0000  0.0000  0.0000  0.0000
MFP4__GCA_000350505.1   0.9031  0.5830  0.5825  0.5825  0.5825  0.5121  0.5598  0.4680  0.4732  0.4296  0.4721  0.4863  0.5692  0.5768  0.9192  0.4209  0.4209  0.5174  0.4518  0.4588  0.4605  0.4698  0.4698  0.4691  0.4934  0.4737  0.4994  0.4941  0.4564  0.4564  0.4915  0.5059  0.5014  0.4579  0.5094  0.5082  0.4765  0.4796  0.5178  0.5147  0.5007  0.5130  0.5232  0.6204  0.6232  0.6407  0.6065  0.6791  0.6824  0.6927  0.6889  0.6136  0.5890  0.5424  0.6059  0.6059  0.5940  0.5483  0.6140  0.6245  0.6483  0.6379  0.1444  0.1996  0.1856  0.1444  0.1444  0.1444  0.1447  0.1447  0.1447  0.1447  0.1447  0.1443  0.1443  0.1487  0.1180  0.1180  0.0038  0.0000  0.0039  0.0000  0.0000  0.0000  0.0000  0.0000  0.0000  0.0000
MFP4__GCA_000454625.1   0.9031  0.5830  0.5825  0.5825  0.5825  0.5121  0.5598  0.4680  0.4732  0.4296  0.4721  0.4863  0.5692  0.5768  0.9192  0.4209  0.4209  0.5174  0.4518  0.4588  0.4605  0.4698  0.4698  0.4691  0.4934  0.4737  0.4994  0.4941  0.4564  0.4564  0.4915  0.5059  0.5014  0.4579  0.5094  0.5082  0.4765  0.4796  0.5178  0.5147  0.5007  0.5130  0.5232  0.6204  0.6232  0.6407  0.6065  0.6791  0.6824  0.6927  0.6889  0.6136  0.5890  0.5424  0.6059  0.6059  0.5940  0.5483  0.6140  0.6245  0.6483  0.6379  0.1444  0.1996  0.1856  0.1444  0.1444  0.1444  0.1447  0.1447  0.1447  0.1447  0.1447  0.1443  0.1443  0.1487  0.1180  0.1180  0.0038  0.0000  0.0039  0.0000  0.0000  0.0000  0.0000  0.0000  0.0000  0.0000  0.0000
MFP4__GCA_000755905.1   0.9031  0.5830  0.5825  0.5825  0.5825  0.5121  0.5598  0.4680  0.4732  0.4296  0.4721  0.4863  0.5692  0.5768  0.9192  0.4209  0.4209  0.5174  0.4518  0.4588  0.4605  0.4698  0.4698  0.4691  0.4934  0.4737  0.4994  0.4941  0.4564  0.4564  0.4915  0.5059  0.5014  0.4579  0.5094  0.5082  0.4765  0.4796  0.5178  0.5147  0.5007  0.5130  0.5232  0.6204  0.6232  0.6407  0.6065  0.6791  0.6824  0.6927  0.6889  0.6136  0.5890  0.5424  0.6059  0.6059  0.5940  0.5483  0.6140  0.6245  0.6483  0.6379  0.1444  0.1996  0.1856  0.1444  0.1444  0.1444  0.1447  0.1447  0.1447  0.1447  0.1447  0.1443  0.1443  0.1487  0.1180  0.1180  0.0039  0.0000  0.0038  0.0000  0.0000  0.0000  0.0000  0.0000  0.0000  0.0000  0.0000  0.0000
MFP4__GCA_000755925.1   0.9031  0.5830  0.5825  0.5825  0.5825  0.5121  0.5598  0.4680  0.4732  0.4296  0.4721  0.4863  0.5692  0.5768  0.9192  0.4209  0.4209  0.5174  0.4518  0.4588  0.4605  0.4698  0.4698  0.4691  0.4934  0.4737  0.4994  0.4941  0.4564  0.4564  0.4915  0.5059  0.5014  0.4579  0.5094  0.5082  0.4765  0.4796  0.5178  0.5147  0.5007  0.5130  0.5232  0.6204  0.6232  0.6407  0.6065  0.6791  0.6824  0.6927  0.6889  0.6136  0.5890  0.5424  0.6059  0.6059  0.5940  0.5483  0.6140  0.6245  0.6483  0.6379  0.1444  0.1996  0.1856  0.1444  0.1444  0.1444  0.1447  0.1447  0.1447  0.1447  0.1447  0.1443  0.1443  0.1487  0.1180  0.1180  0.0038  0.0000  0.0038  0.0000  0.0000  0.0000  0.0000  0.0000  0.0000  0.0000  0.0000  0.0000  0.0000
MFP4__GCA_000756085.1   0.9031  0.5830  0.5825  0.5825  0.5825  0.5121  0.5598  0.4680  0.4732  0.4296  0.4721  0.4863  0.5692  0.5768  0.9192  0.4209  0.4209  0.5174  0.4518  0.4588  0.4605  0.4698  0.4698  0.4691  0.4934  0.4737  0.4994  0.4941  0.4564  0.4564  0.4915  0.5059  0.5014  0.4579  0.5094  0.5082  0.4765  0.4796  0.5178  0.5147  0.5007  0.5130  0.5232  0.6204  0.6232  0.6407  0.6065  0.6791  0.6824  0.6927  0.6889  0.6136  0.5890  0.5424  0.6059  0.6059  0.5940  0.5483  0.6140  0.6245  0.6483  0.6379  0.1444  0.1996  0.1856  0.1444  0.1444  0.1444  0.1447  0.1447  0.1447  0.1447  0.1447  0.1443  0.1443  0.1487  0.1180  0.1180  0.0038  0.0000  0.0039  0.0000  0.0000  0.0000  0.0000  0.0000  0.0000  0.0000  0.0000  0.0000  0.0000  0.0000
MFP4__GCA_000757015.2   0.9031  0.5830  0.5825  0.5825  0.5825  0.5121  0.5598  0.4680  0.4732  0.4296  0.4721  0.4863  0.5692  0.5768  0.9192  0.4209  0.4209  0.5174  0.4518  0.4588  0.4605  0.4698  0.4698  0.4691  0.4934  0.4737  0.4994  0.4941  0.4564  0.4564  0.4915  0.5059  0.5014  0.4579  0.5094  0.5082  0.4765  0.4796  0.5178  0.5147  0.5007  0.5130  0.5232  0.6204  0.6232  0.6407  0.6065  0.6791  0.6824  0.6927  0.6889  0.6136  0.5890  0.5424  0.6059  0.6059  0.5940  0.5483  0.6140  0.6245  0.6483  0.6379  0.1444  0.1996  0.1856  0.1444  0.1444  0.1444  0.1447  0.1447  0.1447  0.1447  0.1447  0.1443  0.1443  0.1487  0.1180  0.1180  0.0038  0.0000  0.0039  0.0000  0.0000  0.0000  0.0000  0.0000  0.0000  0.0000  0.0000  0.0000  0.0000  0.0000  0.0000
MFP4__GCA_000757035.2   0.9031  0.5830  0.5825  0.5825  0.5825  0.5121  0.5598  0.4680  0.4732  0.4296  0.4721  0.4863  0.5692  0.5768  0.9192  0.4209  0.4209  0.5174  0.4518  0.4588  0.4605  0.4698  0.4698  0.4691  0.4934  0.4737  0.4994  0.4941  0.4564  0.4564  0.4915  0.5059  0.5014  0.4579  0.5094  0.5082  0.4765  0.4796  0.5178  0.5147  0.5007  0.5130  0.5232  0.6204  0.6232  0.6407  0.6065  0.6791  0.6824  0.6927  0.6889  0.6136  0.5890  0.5424  0.6059  0.6059  0.5940  0.5483  0.6140  0.6245  0.6483  0.6379  0.1444  0.1996  0.1856  0.1444  0.1444  0.1444  0.1447  0.1447  0.1447  0.1447  0.1447  0.1443  0.1443  0.1487  0.1180  0.1180  0.0038  0.0000  0.0038  0.0000  0.0000  0.0000  0.0000  0.0000  0.0000  0.0000  0.0000  0.0000  0.0000  0.0000  0.0000  0.0000
MFP4__GCA_000757225.1   0.9031  0.5830  0.5825  0.5825  0.5825  0.5121  0.5598  0.4680  0.4732  0.4296  0.4721  0.4863  0.5692  0.5768  0.9192  0.4209  0.4209  0.5174  0.4518  0.4588  0.4605  0.4698  0.4698  0.4691  0.4934  0.4737  0.4994  0.4941  0.4564  0.4564  0.4915  0.5059  0.5014  0.4579  0.5094  0.5082  0.4765  0.4796  0.5178  0.5147  0.5007  0.5130  0.5232  0.6204  0.6232  0.6407  0.6065  0.6791  0.6824  0.6927  0.6889  0.6136  0.5890  0.5424  0.6059  0.6059  0.5940  0.5483  0.6140  0.6245  0.6483  0.6379  0.1444  0.1996  0.1856  0.1444  0.1444  0.1444  0.1447  0.1447  0.1447  0.1447  0.1447  0.1443  0.1443  0.1487  0.1180  0.1180  0.0038  0.0000  0.0038  0.0000  0.0000  0.0000  0.0000  0.0000  0.0000  0.0000  0.0000  0.0000  0.0000  0.0000  0.0000  0.0000  0.0000
MFP4__GCA_000757255.1   0.9031  0.5830  0.5825  0.5825  0.5825  0.5121  0.5598  0.4680  0.4732  0.4296  0.4721  0.4863  0.5692  0.5768  0.9192  0.4209  0.4209  0.5174  0.4518  0.4588  0.4605  0.4698  0.4698  0.4691  0.4934  0.4737  0.4994  0.4941  0.4564  0.4564  0.4915  0.5059  0.5014  0.4579  0.5094  0.5082  0.4765  0.4796  0.5178  0.5147  0.5007  0.5130  0.5232  0.6204  0.6232  0.6407  0.6065  0.6791  0.6824  0.6927  0.6889  0.6136  0.5890  0.5424  0.6059  0.6059  0.5940  0.5483  0.6140  0.6245  0.6483  0.6379  0.1444  0.1996  0.1856  0.1444  0.1444  0.1444  0.1447  0.1447  0.1447  0.1447  0.1447  0.1443  0.1443  0.1487  0.1180  0.1180  0.0038  0.0000  0.0038  0.0000  0.0000  0.0000  0.0000  0.0000  0.0000  0.0000  0.0000  0.0000  0.0000  0.0000  0.0000  0.0000  0.0000  0.0000
MFP4__GCA_000763555.1   0.9031  0.5830  0.5825  0.5825  0.5825  0.5121  0.5598  0.4680  0.4732  0.4296  0.4721  0.4863  0.5692  0.5768  0.9192  0.4209  0.4209  0.5174  0.4518  0.4588  0.4605  0.4698  0.4698  0.4691  0.4934  0.4737  0.4994  0.4941  0.4564  0.4564  0.4915  0.5059  0.5014  0.4579  0.5094  0.5082  0.4765  0.4796  0.5178  0.5147  0.5007  0.5130  0.5232  0.6204  0.6232  0.6407  0.6065  0.6791  0.6824  0.6927  0.6889  0.6136  0.5890  0.5424  0.6059  0.6059  0.5940  0.5483  0.6140  0.6245  0.6483  0.6379  0.1444  0.1996  0.1856  0.1444  0.1444  0.1444  0.1447  0.1447  0.1447  0.1447  0.1447  0.1443  0.1443  0.1487  0.1180  0.1180  0.0039  0.0000  0.0038  0.0000  0.0000  0.0000  0.0000  0.0000  0.0000  0.0000  0.0000  0.0000  0.0000  0.0000  0.0000  0.0000  0.0000  0.0000  0.0000
MFP4__GCA_000774465.1   0.9031  0.5830  0.5825  0.5825  0.5825  0.5121  0.5598  0.4680  0.4732  0.4296  0.4721  0.4863  0.5692  0.5768  0.9192  0.4209  0.4209  0.5174  0.4518  0.4588  0.4605  0.4698  0.4698  0.4691  0.4934  0.4737  0.4994  0.4941  0.4564  0.4564  0.4915  0.5059  0.5014  0.4579  0.5094  0.5082  0.4765  0.4796  0.5178  0.5147  0.5007  0.5130  0.5232  0.6204  0.6232  0.6407  0.6065  0.6791  0.6824  0.6927  0.6889  0.6136  0.5890  0.5424  0.6059  0.6059  0.5940  0.5483  0.6140  0.6245  0.6483  0.6379  0.1444  0.1996  0.1856  0.1444  0.1444  0.1444  0.1447  0.1447  0.1447  0.1447  0.1447  0.1443  0.1443  0.1487  0.1180  0.1180  0.0039  0.0000  0.0038  0.0000  0.0000  0.0000  0.0000  0.0000  0.0000  0.0000  0.0000  0.0000  0.0000  0.0000  0.0000  0.0000  0.0000  0.0000  0.0000  0.0000
MFP4__GCA_000959125.1   0.9031  0.5830  0.5825  0.5825  0.5825  0.5121  0.5598  0.4680  0.4732  0.4296  0.4721  0.4863  0.5692  0.5768  0.9192  0.4209  0.4209  0.5174  0.4518  0.4588  0.4605  0.4698  0.4698  0.4691  0.4934  0.4737  0.4994  0.4941  0.4564  0.4564  0.4915  0.5059  0.5014  0.4579  0.5094  0.5082  0.4765  0.4796  0.5178  0.5147  0.5007  0.5130  0.5232  0.6204  0.6232  0.6407  0.6065  0.6791  0.6824  0.6927  0.6889  0.6136  0.5890  0.5424  0.6059  0.6059  0.5940  0.5483  0.6140  0.6245  0.6483  0.6379  0.1444  0.1996  0.1856  0.1444  0.1444  0.1444  0.1447  0.1447  0.1447  0.1447  0.1447  0.1443  0.1443  0.1487  0.1180  0.1180  0.0038  0.0000  0.0039  0.0000  0.0000  0.0000  0.0000  0.0000  0.0000  0.0000  0.0000  0.0000  0.0000  0.0000  0.0000  0.0000  0.0000  0.0000  0.0000  0.0000  0.0000
MFP4__GCA_000959265.1   0.9031  0.5830  0.5825  0.5825  0.5825  0.5121  0.5598  0.4680  0.4797  0.4361  0.4788  0.4863  0.5692  0.5768  0.9306  0.4209  0.4209  0.5174  0.4518  0.4588  0.4605  0.4698  0.4698  0.4691  0.4934  0.4802  0.4994  0.4941  0.4564  0.4564  0.4915  0.5059  0.5014  0.4579  0.5163  0.5150  0.4765  0.4731  0.5248  0.5147  0.5007  0.5130  0.5232  0.6204  0.6232  0.6407  0.6065  0.6791  0.6824  0.6927  0.6889  0.6136  0.5890  0.5495  0.6135  0.6135  0.5940  0.5483  0.6140  0.6245  0.6483  0.6379  0.1487  0.2043  0.1901  0.1487  0.1487  0.1487  0.1491  0.1491  0.1491  0.1491  0.1491  0.1486  0.1486  0.1531  0.1223  0.1223  0.0000  0.0038  0.0077  0.0038  0.0038  0.0038  0.0038  0.0038  0.0038  0.0038  0.0038  0.0038  0.0038  0.0038  0.0038  0.0039  0.0039  0.0038  0.0038  0.0038  0.0038  0.0038
MFP4__GCA_001193375.1   0.9031  0.5830  0.5825  0.5825  0.5825  0.5121  0.5598  0.4680  0.4732  0.4296  0.4721  0.4863  0.5692  0.5768  0.9192  0.4209  0.4209  0.5174  0.4518  0.4588  0.4605  0.4698  0.4698  0.4691  0.4934  0.4737  0.4994  0.4941  0.4564  0.4564  0.4915  0.5059  0.5014  0.4579  0.5094  0.5082  0.4765  0.4796  0.5178  0.5147  0.5007  0.5130  0.5232  0.6204  0.6232  0.6407  0.6065  0.6791  0.6824  0.6927  0.6889  0.6136  0.5890  0.5424  0.6059  0.6059  0.5940  0.5483  0.6140  0.6245  0.6483  0.6379  0.1444  0.1996  0.1856  0.1444  0.1444  0.1444  0.1447  0.1447  0.1447  0.1447  0.1447  0.1443  0.1443  0.1487  0.1180  0.1180  0.0039  0.0000  0.0038  0.0000  0.0000  0.0000  0.0000  0.0000  0.0000  0.0000  0.0000  0.0000  0.0000  0.0000  0.0000  0.0000  0.0000  0.0000  0.0000  0.0000  0.0000  0.0000  0.0039
MFP4__GCA_001197355.1   0.9031  0.5830  0.5825  0.5825  0.5825  0.5121  0.5598  0.4680  0.4732  0.4296  0.4721  0.4863  0.5692  0.5768  0.9192  0.4209  0.4209  0.5174  0.4518  0.4588  0.4605  0.4698  0.4698  0.4691  0.4934  0.4737  0.4994  0.4941  0.4564  0.4564  0.4915  0.5059  0.5014  0.4579  0.5094  0.5082  0.4765  0.4796  0.5178  0.5147  0.5007  0.5130  0.5232  0.6204  0.6232  0.6407  0.6065  0.6791  0.6824  0.6927  0.6889  0.6136  0.5890  0.5424  0.6059  0.6059  0.5940  0.5483  0.6140  0.6245  0.6483  0.6379  0.1444  0.1996  0.1856  0.1444  0.1444  0.1444  0.1447  0.1447  0.1447  0.1447  0.1447  0.1443  0.1443  0.1487  0.1180  0.1180  0.0038  0.0000  0.0039  0.0000  0.0000  0.0000  0.0000  0.0000  0.0000  0.0000  0.0000  0.0000  0.0000  0.0000  0.0000  0.0000  0.0000  0.0000  0.0000  0.0000  0.0000  0.0000  0.0039  0.0000
MFP4__GCA_001198755.1   0.9031  0.5830  0.5825  0.5825  0.5825  0.5121  0.5598  0.4680  0.4732  0.4296  0.4721  0.4863  0.5692  0.5768  0.9192  0.4209  0.4209  0.5174  0.4518  0.4588  0.4605  0.4698  0.4698  0.4691  0.4934  0.4737  0.4994  0.4941  0.4564  0.4564  0.4915  0.5059  0.5014  0.4579  0.5094  0.5082  0.4765  0.4796  0.5178  0.5147  0.5007  0.5130  0.5232  0.6204  0.6232  0.6407  0.6065  0.6791  0.6824  0.6927  0.6889  0.6136  0.5890  0.5424  0.6059  0.6059  0.5940  0.5483  0.6140  0.6245  0.6483  0.6379  0.1444  0.1996  0.1856  0.1444  0.1444  0.1444  0.1447  0.1447  0.1447  0.1447  0.1447  0.1443  0.1443  0.1487  0.1180  0.1180  0.0038  0.0000  0.0038  0.0000  0.0000  0.0000  0.0000  0.0000  0.0000  0.0000  0.0000  0.0000  0.0000  0.0000  0.0000  0.0000  0.0000  0.0000  0.0000  0.0000  0.0000  0.0000  0.0038  0.0000  0.0000
MFP4__GCA_001200935.1   0.9031  0.5830  0.5825  0.5825  0.5825  0.5121  0.5598  0.4680  0.4732  0.4296  0.4721  0.4863  0.5692  0.5768  0.9192  0.4209  0.4209  0.5174  0.4518  0.4588  0.4605  0.4698  0.4698  0.4691  0.4934  0.4737  0.4994  0.4941  0.4564  0.4564  0.4915  0.5059  0.5015  0.4579  0.5094  0.5082  0.4765  0.4796  0.5178  0.5147  0.5007  0.5130  0.5232  0.6204  0.6232  0.6407  0.6065  0.6791  0.6824  0.6927  0.6889  0.6136  0.5890  0.5424  0.6059  0.6059  0.5940  0.5483  0.6140  0.6245  0.6483  0.6379  0.1444  0.1996  0.1856  0.1444  0.1444  0.1444  0.1447  0.1447  0.1447  0.1447  0.1447  0.1443  0.1443  0.1487  0.1180  0.1180  0.0038  0.0000  0.0038  0.0000  0.0000  0.0000  0.0000  0.0000  0.0000  0.0000  0.0000  0.0000  0.0000  0.0000  0.0000  0.0000  0.0000  0.0000  0.0000  0.0000  0.0000  0.0000  0.0039  0.0000  0.0000  0.0000
MFP4__GCA_001202895.1   0.9031  0.5830  0.5825  0.5825  0.5825  0.5121  0.5598  0.4680  0.4732  0.4296  0.4721  0.4863  0.5692  0.5768  0.9192  0.4209  0.4209  0.5174  0.4518  0.4588  0.4605  0.4698  0.4698  0.4691  0.4934  0.4737  0.4994  0.4941  0.4564  0.4564  0.4915  0.5059  0.5014  0.4579  0.5094  0.5082  0.4765  0.4796  0.5178  0.5147  0.5007  0.5130  0.5232  0.6204  0.6232  0.6407  0.6065  0.6791  0.6824  0.6927  0.6889  0.6136  0.5890  0.5424  0.6059  0.6059  0.5940  0.5483  0.6140  0.6245  0.6483  0.6379  0.1444  0.1996  0.1856  0.1444  0.1444  0.1444  0.1447  0.1447  0.1447  0.1447  0.1447  0.1443  0.1443  0.1487  0.1180  0.1180  0.0039  0.0000  0.0038  0.0000  0.0000  0.0000  0.0000  0.0000  0.0000  0.0000  0.0000  0.0000  0.0000  0.0000  0.0000  0.0000  0.0000  0.0000  0.0000  0.0000  0.0000  0.0000  0.0038  0.0000  0.0000  0.0000  0.0000
MFP4__GCA_001203735.1   0.9031  0.5830  0.5825  0.5825  0.5825  0.5121  0.5598  0.4680  0.4732  0.4296  0.4721  0.4863  0.5692  0.5768  0.9192  0.4209  0.4209  0.5174  0.4518  0.4588  0.4605  0.4698  0.4698  0.4691  0.4934  0.4737  0.4994  0.4941  0.4564  0.4564  0.4915  0.5059  0.5014  0.4579  0.5094  0.5082  0.4765  0.4796  0.5178  0.5147  0.5007  0.5130  0.5232  0.6204  0.6232  0.6407  0.6065  0.6791  0.6824  0.6927  0.6889  0.6136  0.5890  0.5424  0.6059  0.6059  0.5940  0.5483  0.6140  0.6245  0.6483  0.6379  0.1444  0.1996  0.1856  0.1444  0.1444  0.1444  0.1447  0.1447  0.1447  0.1447  0.1447  0.1443  0.1443  0.1487  0.1180  0.1180  0.0038  0.0000  0.0038  0.0000  0.0000  0.0000  0.0000  0.0000  0.0000  0.0000  0.0000  0.0000  0.0000  0.0000  0.0000  0.0000  0.0000  0.0000  0.0000  0.0000  0.0000  0.0000  0.0039  0.0000  0.0000  0.0000  0.0000  0.0000
MFP4__GCA_001204455.1   0.9031  0.5830  0.5825  0.5825  0.5825  0.5121  0.5598  0.4680  0.4732  0.4296  0.4721  0.4863  0.5692  0.5768  0.9192  0.4209  0.4209  0.5174  0.4518  0.4588  0.4605  0.4698  0.4698  0.4691  0.4934  0.4737  0.4994  0.4941  0.4564  0.4564  0.4915  0.5059  0.5014  0.4579  0.5094  0.5082  0.4765  0.4796  0.5178  0.5147  0.5007  0.5130  0.5232  0.6204  0.6232  0.6407  0.6065  0.6791  0.6824  0.6927  0.6889  0.6136  0.5890  0.5424  0.6059  0.6059  0.5940  0.5483  0.6140  0.6245  0.6483  0.6379  0.1444  0.1996  0.1856  0.1444  0.1444  0.1444  0.1447  0.1447  0.1447  0.1447  0.1447  0.1443  0.1443  0.1487  0.1180  0.1180  0.0038  0.0000  0.0038  0.0000  0.0000  0.0000  0.0000  0.0000  0.0000  0.0000  0.0000  0.0000  0.0000  0.0000  0.0000  0.0000  0.0000  0.0000  0.0000  0.0000  0.0000  0.0000  0.0038  0.0000  0.0000  0.0000  0.0000  0.0000  0.0000
MFP4__GCA_001207035.1   0.9031  0.5830  0.5825  0.5825  0.5825  0.5121  0.5598  0.4680  0.4732  0.4296  0.4721  0.4863  0.5692  0.5768  0.9192  0.4209  0.4209  0.5174  0.4518  0.4588  0.4605  0.4698  0.4698  0.4691  0.4934  0.4737  0.4994  0.4941  0.4564  0.4564  0.4915  0.5059  0.5014  0.4579  0.5094  0.5082  0.4765  0.4796  0.5178  0.5147  0.5007  0.5130  0.5232  0.6204  0.6232  0.6407  0.6065  0.6791  0.6824  0.6927  0.6889  0.6136  0.5890  0.5424  0.6059  0.6059  0.5940  0.5483  0.6140  0.6245  0.6483  0.6379  0.1444  0.1996  0.1856  0.1444  0.1444  0.1444  0.1447  0.1447  0.1447  0.1447  0.1447  0.1443  0.1443  0.1487  0.1180  0.1180  0.0038  0.0000  0.0039  0.0000  0.0000  0.0000  0.0000  0.0000  0.0000  0.0000  0.0000  0.0000  0.0000  0.0000  0.0000  0.0000  0.0000  0.0000  0.0000  0.0000  0.0000  0.0000  0.0038  0.0000  0.0000  0.0000  0.0000  0.0000  0.0000  0.0000
MFP4__GCA_001207055.1   0.9031  0.5830  0.5825  0.5825  0.5825  0.5121  0.5598  0.4680  0.4732  0.4296  0.4721  0.4863  0.5692  0.5768  0.9192  0.4209  0.4209  0.5174  0.4518  0.4588  0.4605  0.4698  0.4698  0.4691  0.4934  0.4737  0.4994  0.4941  0.4564  0.4564  0.4915  0.5059  0.5014  0.4579  0.5094  0.5082  0.4765  0.4796  0.5178  0.5147  0.5007  0.5130  0.5232  0.6204  0.6232  0.6407  0.6065  0.6791  0.6824  0.6927  0.6889  0.6136  0.5890  0.5424  0.6059  0.6059  0.5940  0.5483  0.6140  0.6245  0.6483  0.6379  0.1444  0.1996  0.1856  0.1444  0.1444  0.1444  0.1447  0.1447  0.1447  0.1447  0.1447  0.1443  0.1443  0.1487  0.1180  0.1180  0.0039  0.0000  0.0039  0.0000  0.0000  0.0000  0.0000  0.0000  0.0000  0.0000  0.0000  0.0000  0.0000  0.0000  0.0000  0.0000  0.0000  0.0000  0.0000  0.0000  0.0000  0.0000  0.0039  0.0000  0.0000  0.0000  0.0000  0.0000  0.0000  0.0000  0.0000
MFP4__GCA_001208265.1   0.9031  0.5830  0.5825  0.5825  0.5825  0.5121  0.5598  0.4680  0.4732  0.4296  0.4721  0.4863  0.5692  0.5768  0.9192  0.4209  0.4209  0.5174  0.4518  0.4588  0.4605  0.4698  0.4698  0.4691  0.4934  0.4737  0.4994  0.4941  0.4564  0.4564  0.4915  0.5059  0.5014  0.4579  0.5094  0.5082  0.4765  0.4796  0.5178  0.5147  0.5007  0.5130  0.5232  0.6204  0.6232  0.6407  0.6065  0.6791  0.6824  0.6927  0.6889  0.6136  0.5890  0.5424  0.6059  0.6059  0.5940  0.5483  0.6140  0.6245  0.6483  0.6379  0.1444  0.1996  0.1856  0.1444  0.1444  0.1444  0.1447  0.1447  0.1447  0.1447  0.1447  0.1443  0.1443  0.1487  0.1180  0.1180  0.0039  0.0000  0.0039  0.0000  0.0000  0.0000  0.0000  0.0000  0.0000  0.0000  0.0000  0.0000  0.0000  0.0000  0.0000  0.0000  0.0000  0.0000  0.0000  0.0000  0.0000  0.0000  0.0039  0.0000  0.0000  0.0000  0.0000  0.0000  0.0000  0.0000  0.0000  0.0000
MFP4__GCA_001209325.1   0.9031  0.5830  0.5825  0.5825  0.5825  0.5121  0.5598  0.4680  0.4732  0.4296  0.4721  0.4863  0.5692  0.5768  0.9192  0.4209  0.4209  0.5174  0.4518  0.4588  0.4605  0.4698  0.4698  0.4691  0.4934  0.4737  0.4994  0.4941  0.4564  0.4564  0.4915  0.5059  0.5014  0.4579  0.5094  0.5082  0.4765  0.4796  0.5178  0.5147  0.5007  0.5130  0.5232  0.6204  0.6232  0.6407  0.6065  0.6791  0.6824  0.6927  0.6889  0.6136  0.5890  0.5424  0.6059  0.6059  0.5940  0.5483  0.6140  0.6245  0.6483  0.6379  0.1444  0.1996  0.1856  0.1444  0.1444  0.1444  0.1447  0.1447  0.1447  0.1447  0.1447  0.1443  0.1443  0.1487  0.1180  0.1180  0.0039  0.0000  0.0038  0.0000  0.0000  0.0000  0.0000  0.0000  0.0000  0.0000  0.0000  0.0000  0.0000  0.0000  0.0000  0.0000  0.0000  0.0000  0.0000  0.0000  0.0000  0.0000  0.0039  0.0000  0.0000  0.0000  0.0000  0.0000  0.0000  0.0000  0.0000  0.0000  0.0000
MFP4__GCA_001210025.1   0.9031  0.5830  0.5825  0.5825  0.5825  0.5121  0.5598  0.4680  0.4732  0.4296  0.4721  0.4863  0.5692  0.5768  0.9192  0.4209  0.4209  0.5174  0.4518  0.4588  0.4605  0.4698  0.4698  0.4691  0.4934  0.4737  0.4994  0.4941  0.4564  0.4564  0.4915  0.5059  0.5014  0.4579  0.5094  0.5082  0.4765  0.4796  0.5178  0.5147  0.5007  0.5130  0.5232  0.6204  0.6232  0.6407  0.6065  0.6791  0.6824  0.6927  0.6889  0.6136  0.5890  0.5424  0.6059  0.6059  0.5940  0.5483  0.6140  0.6245  0.6483  0.6379  0.1444  0.1996  0.1856  0.1444  0.1444  0.1444  0.1447  0.1447  0.1447  0.1447  0.1447  0.1443  0.1443  0.1487  0.1180  0.1180  0.0038  0.0000  0.0038  0.0000  0.0000  0.0000  0.0000  0.0000  0.0000  0.0000  0.0000  0.0000  0.0000  0.0000  0.0000  0.0000  0.0000  0.0000  0.0000  0.0000  0.0000  0.0000  0.0039  0.0000  0.0000  0.0000  0.0000  0.0000  0.0000  0.0000  0.0000  0.0000  0.0000  0.0000
MFP4__GCA_001212065.1   0.9031  0.5830  0.5825  0.5825  0.5825  0.5121  0.5598  0.4680  0.4732  0.4296  0.4721  0.4863  0.5692  0.5768  0.9192  0.4209  0.4209  0.5174  0.4518  0.4588  0.4605  0.4698  0.4698  0.4691  0.4934  0.4737  0.4994  0.4941  0.4564  0.4564  0.4915  0.5059  0.5014  0.4579  0.5094  0.5082  0.4765  0.4796  0.5178  0.5147  0.5007  0.5130  0.5232  0.6204  0.6232  0.6407  0.6065  0.6791  0.6824  0.6927  0.6889  0.6136  0.5890  0.5424  0.6059  0.6059  0.5940  0.5483  0.6140  0.6245  0.6483  0.6379  0.1444  0.1996  0.1856  0.1444  0.1444  0.1444  0.1447  0.1447  0.1447  0.1447  0.1447  0.1443  0.1443  0.1487  0.1180  0.1180  0.0039  0.0000  0.0038  0.0000  0.0000  0.0000  0.0000  0.0000  0.0000  0.0000  0.0000  0.0000  0.0000  0.0000  0.0000  0.0000  0.0000  0.0000  0.0000  0.0000  0.0000  0.0000  0.0038  0.0000  0.0000  0.0000  0.0000  0.0000  0.0000  0.0000  0.0000  0.0000  0.0000  0.0000  0.0000
MFP4__GCA_001212185.1   0.9031  0.5830  0.5825  0.5825  0.5825  0.5121  0.5598  0.4680  0.4732  0.4296  0.4721  0.4863  0.5692  0.5768  0.9192  0.4209  0.4209  0.5174  0.4518  0.4588  0.4605  0.4698  0.4698  0.4691  0.4934  0.4737  0.4994  0.4941  0.4564  0.4564  0.4915  0.5059  0.5014  0.4579  0.5094  0.5082  0.4765  0.4796  0.5178  0.5147  0.5007  0.5130  0.5232  0.6204  0.6232  0.6407  0.6065  0.6791  0.6824  0.6927  0.6889  0.6136  0.5890  0.5424  0.6059  0.6059  0.5940  0.5483  0.6140  0.6245  0.6483  0.6379  0.1444  0.1996  0.1856  0.1444  0.1444  0.1444  0.1447  0.1447  0.1447  0.1447  0.1447  0.1443  0.1443  0.1487  0.1180  0.1180  0.0038  0.0000  0.0039  0.0000  0.0000  0.0000  0.0000  0.0000  0.0000  0.0000  0.0000  0.0000  0.0000  0.0000  0.0000  0.0000  0.0000  0.0000  0.0000  0.0000  0.0000  0.0000  0.0038  0.0000  0.0000  0.0000  0.0000  0.0000  0.0000  0.0000  0.0000  0.0000  0.0000  0.0000  0.0000  0.0000
MFP4__GCA_001212265.1   0.9031  0.5830  0.5825  0.5825  0.5825  0.5121  0.5598  0.4680  0.4732  0.4296  0.4721  0.4863  0.5692  0.5768  0.9192  0.4209  0.4209  0.5174  0.4518  0.4588  0.4605  0.4698  0.4698  0.4691  0.4934  0.4737  0.4994  0.4941  0.4564  0.4564  0.4915  0.5059  0.5014  0.4579  0.5094  0.5082  0.4765  0.4796  0.5178  0.5147  0.5007  0.5130  0.5232  0.6204  0.6232  0.6407  0.6065  0.6791  0.6824  0.6927  0.6889  0.6136  0.5890  0.5424  0.6059  0.6059  0.5940  0.5483  0.6140  0.6245  0.6483  0.6379  0.1444  0.1996  0.1856  0.1444  0.1444  0.1444  0.1447  0.1447  0.1447  0.1447  0.1447  0.1443  0.1443  0.1487  0.1180  0.1180  0.0038  0.0000  0.0039  0.0000  0.0000  0.0000  0.0000  0.0000  0.0000  0.0000  0.0000  0.0000  0.0000  0.0000  0.0000  0.0000  0.0000  0.0000  0.0000  0.0000  0.0000  0.0000  0.0038  0.0000  0.0000  0.0000  0.0000  0.0000  0.0000  0.0000  0.0000  0.0000  0.0000  0.0000  0.0000  0.0000  0.0000
MFP4__GCA_001212465.1   0.9031  0.5830  0.5825  0.5825  0.5825  0.5121  0.5598  0.4680  0.4732  0.4296  0.4721  0.4863  0.5692  0.5768  0.9192  0.4209  0.4209  0.5174  0.4518  0.4588  0.4605  0.4698  0.4698  0.4691  0.4934  0.4737  0.4994  0.4941  0.4564  0.4564  0.4915  0.5059  0.5014  0.4579  0.5094  0.5082  0.4765  0.4796  0.5178  0.5147  0.5007  0.5130  0.5232  0.6204  0.6232  0.6407  0.6065  0.6791  0.6824  0.6927  0.6889  0.6136  0.5890  0.5424  0.6059  0.6059  0.5940  0.5483  0.6140  0.6245  0.6483  0.6379  0.1444  0.1996  0.1856  0.1444  0.1444  0.1444  0.1447  0.1447  0.1447  0.1447  0.1447  0.1443  0.1443  0.1487  0.1180  0.1180  0.0039  0.0000  0.0038  0.0000  0.0000  0.0000  0.0000  0.0000  0.0000  0.0000  0.0000  0.0000  0.0000  0.0000  0.0000  0.0000  0.0000  0.0000  0.0000  0.0000  0.0000  0.0000  0.0038  0.0000  0.0000  0.0000  0.0000  0.0000  0.0000  0.0000  0.0000  0.0000  0.0000  0.0000  0.0000  0.0000  0.0000  0.0000
MFP4__GCA_001212705.1   0.9031  0.5830  0.5825  0.5825  0.5825  0.5121  0.5598  0.4680  0.4732  0.4296  0.4721  0.4863  0.5692  0.5768  0.9192  0.4209  0.4209  0.5174  0.4518  0.4588  0.4605  0.4698  0.4698  0.4691  0.4934  0.4737  0.4994  0.4941  0.4564  0.4564  0.4915  0.5059  0.5014  0.4579  0.5094  0.5082  0.4765  0.4796  0.5178  0.5147  0.5007  0.5130  0.5232  0.6204  0.6232  0.6407  0.6065  0.6791  0.6824  0.6927  0.6889  0.6136  0.5890  0.5424  0.6059  0.6059  0.5940  0.5483  0.6140  0.6245  0.6483  0.6379  0.1444  0.1996  0.1856  0.1444  0.1444  0.1444  0.1447  0.1447  0.1447  0.1447  0.1447  0.1443  0.1443  0.1487  0.1180  0.1180  0.0038  0.0000  0.0038  0.0000  0.0000  0.0000  0.0000  0.0000  0.0000  0.0000  0.0000  0.0000  0.0000  0.0000  0.0000  0.0000  0.0000  0.0000  0.0000  0.0000  0.0000  0.0000  0.0039  0.0000  0.0000  0.0000  0.0000  0.0000  0.0000  0.0000  0.0000  0.0000  0.0000  0.0000  0.0000  0.0000  0.0000  0.0000  0.0000
MFP4__GCA_001277975.1   0.9031  0.5830  0.5825  0.5825  0.5825  0.5121  0.5598  0.4680  0.4732  0.4296  0.4721  0.4863  0.5692  0.5768  0.9192  0.4209  0.4209  0.5174  0.4518  0.4588  0.4605  0.4698  0.4698  0.4691  0.4934  0.4737  0.4994  0.4941  0.4564  0.4564  0.4915  0.5059  0.5014  0.4579  0.5094  0.5082  0.4765  0.4796  0.5178  0.5147  0.5007  0.5130  0.5232  0.6204  0.6232  0.6407  0.6065  0.6791  0.6824  0.6927  0.6889  0.6136  0.5890  0.5424  0.6059  0.6059  0.5940  0.5483  0.6140  0.6245  0.6483  0.6379  0.1444  0.1996  0.1856  0.1444  0.1444  0.1444  0.1447  0.1447  0.1447  0.1447  0.1447  0.1443  0.1443  0.1487  0.1180  0.1180  0.0038  0.0000  0.0039  0.0000  0.0000  0.0000  0.0000  0.0000  0.0000  0.0000  0.0000  0.0000  0.0000  0.0000  0.0000  0.0000  0.0000  0.0000  0.0000  0.0000  0.0000  0.0000  0.0038  0.0000  0.0000  0.0000  0.0000  0.0000  0.0000  0.0000  0.0000  0.0000  0.0000  0.0000  0.0000  0.0000  0.0000  0.0000  0.0000  0.0000
MFP4__GCA_001320065.1   0.9031  0.5830  0.5825  0.5825  0.5825  0.5121  0.5598  0.4680  0.4732  0.4296  0.4721  0.4863  0.5692  0.5768  0.9192  0.4209  0.4209  0.5174  0.4518  0.4588  0.4605  0.4698  0.4698  0.4691  0.4934  0.4737  0.4994  0.4941  0.4564  0.4564  0.4915  0.5059  0.5014  0.4579  0.5094  0.5082  0.4765  0.4796  0.5178  0.5147  0.5007  0.5130  0.5232  0.6204  0.6232  0.6407  0.6065  0.6791  0.6824  0.6927  0.6889  0.6136  0.5890  0.5424  0.6059  0.6059  0.5940  0.5483  0.6140  0.6245  0.6483  0.6379  0.1444  0.1996  0.1856  0.1444  0.1444  0.1444  0.1447  0.1447  0.1447  0.1447  0.1447  0.1443  0.1443  0.1487  0.1180  0.1180  0.0039  0.0000  0.0039  0.0000  0.0000  0.0000  0.0000  0.0000  0.0000  0.0000  0.0000  0.0000  0.0000  0.0000  0.0000  0.0000  0.0000  0.0000  0.0000  0.0000  0.0000  0.0000  0.0038  0.0000  0.0000  0.0000  0.0000  0.0000  0.0000  0.0000  0.0000  0.0000  0.0000  0.0000  0.0000  0.0000  0.0000  0.0000  0.0000  0.0000  0.0000
MFP4__GCA_001320105.1   0.9031  0.5830  0.5825  0.5825  0.5825  0.5121  0.5598  0.4680  0.4732  0.4296  0.4721  0.4863  0.5692  0.5768  0.9192  0.4209  0.4209  0.5174  0.4518  0.4588  0.4605  0.4698  0.4698  0.4691  0.4934  0.4737  0.4994  0.4941  0.4564  0.4564  0.4915  0.5059  0.5014  0.4579  0.5094  0.5082  0.4765  0.4796  0.5178  0.5147  0.5007  0.5130  0.5232  0.6204  0.6232  0.6407  0.6065  0.6791  0.6824  0.6927  0.6889  0.6136  0.5890  0.5424  0.6059  0.6059  0.5940  0.5483  0.6140  0.6245  0.6483  0.6379  0.1444  0.1996  0.1856  0.1444  0.1444  0.1444  0.1447  0.1447  0.1447  0.1447  0.1447  0.1443  0.1443  0.1487  0.1180  0.1180  0.0038  0.0000  0.0038  0.0000  0.0000  0.0000  0.0000  0.0000  0.0000  0.0000  0.0000  0.0000  0.0000  0.0000  0.0000  0.0000  0.0000  0.0000  0.0000  0.0000  0.0000  0.0000  0.0039  0.0000  0.0000  0.0000  0.0000  0.0000  0.0000  0.0000  0.0000  0.0000  0.0000  0.0000  0.0000  0.0000  0.0000  0.0000  0.0000  0.0000  0.0000  0.0000
MFP4__GCA_001320215.1   0.9031  0.5830  0.5825  0.5825  0.5825  0.5121  0.5598  0.4680  0.4732  0.4296  0.4721  0.4863  0.5692  0.5768  0.9192  0.4209  0.4209  0.5174  0.4518  0.4588  0.4605  0.4698  0.4698  0.4691  0.4934  0.4737  0.4994  0.4941  0.4564  0.4564  0.4915  0.5059  0.5014  0.4579  0.5094  0.5082  0.4765  0.4796  0.5178  0.5147  0.5007  0.5130  0.5232  0.6204  0.6232  0.6407  0.6065  0.6791  0.6824  0.6927  0.6889  0.6136  0.5890  0.5424  0.6059  0.6059  0.5940  0.5483  0.6140  0.6245  0.6483  0.6379  0.1444  0.1996  0.1856  0.1444  0.1444  0.1444  0.1447  0.1447  0.1447  0.1447  0.1447  0.1443  0.1443  0.1487  0.1180  0.1180  0.0038  0.0000  0.0038  0.0000  0.0000  0.0000  0.0000  0.0000  0.0000  0.0000  0.0000  0.0000  0.0000  0.0000  0.0000  0.0000  0.0000  0.0000  0.0000  0.0000  0.0000  0.0000  0.0038  0.0000  0.0000  0.0000  0.0000  0.0000  0.0000  0.0000  0.0000  0.0000  0.0000  0.0000  0.0000  0.0000  0.0000  0.0000  0.0000  0.0000  0.0000  0.0000  0.0000
MFP4__GCA_001320285.1   0.9031  0.5830  0.5825  0.5825  0.5825  0.5121  0.5598  0.4680  0.4732  0.4296  0.4721  0.4863  0.5692  0.5768  0.9192  0.4209  0.4209  0.5174  0.4518  0.4588  0.4605  0.4698  0.4698  0.4691  0.4934  0.4737  0.4994  0.4941  0.4564  0.4564  0.4915  0.5059  0.5014  0.4579  0.5094  0.5082  0.4765  0.4796  0.5178  0.5147  0.5007  0.5130  0.5232  0.6204  0.6232  0.6407  0.6065  0.6791  0.6824  0.6927  0.6889  0.6136  0.5890  0.5424  0.6059  0.6059  0.5940  0.5483  0.6140  0.6245  0.6483  0.6379  0.1444  0.1996  0.1856  0.1444  0.1444  0.1444  0.1447  0.1447  0.1447  0.1447  0.1447  0.1443  0.1443  0.1487  0.1180  0.1180  0.0038  0.0000  0.0039  0.0000  0.0000  0.0000  0.0000  0.0000  0.0000  0.0000  0.0000  0.0000  0.0000  0.0000  0.0000  0.0000  0.0000  0.0000  0.0000  0.0000  0.0000  0.0000  0.0038  0.0000  0.0000  0.0000  0.0000  0.0000  0.0000  0.0000  0.0000  0.0000  0.0000  0.0000  0.0000  0.0000  0.0000  0.0000  0.0000  0.0000  0.0000  0.0000  0.0000  0.0000
MFP4__GCA_001320465.1   0.9031  0.5830  0.5825  0.5825  0.5825  0.5121  0.5598  0.4680  0.4732  0.4296  0.4721  0.4863  0.5692  0.5768  0.9192  0.4209  0.4209  0.5174  0.4518  0.4588  0.4605  0.4698  0.4698  0.4691  0.4934  0.4737  0.4994  0.4941  0.4564  0.4564  0.4915  0.5059  0.5014  0.4579  0.5094  0.5082  0.4765  0.4796  0.5178  0.5147  0.5007  0.5130  0.5232  0.6204  0.6232  0.6407  0.6065  0.6791  0.6824  0.6927  0.6889  0.6136  0.5890  0.5424  0.6059  0.6059  0.5940  0.5483  0.6140  0.6245  0.6483  0.6379  0.1444  0.1996  0.1856  0.1444  0.1444  0.1444  0.1447  0.1447  0.1447  0.1447  0.1447  0.1443  0.1443  0.1487  0.1180  0.1180  0.0038  0.0000  0.0038  0.0000  0.0000  0.0000  0.0000  0.0000  0.0000  0.0000  0.0000  0.0000  0.0000  0.0000  0.0000  0.0000  0.0000  0.0000  0.0000  0.0000  0.0000  0.0000  0.0038  0.0000  0.0000  0.0000  0.0000  0.0000  0.0000  0.0000  0.0000  0.0000  0.0000  0.0000  0.0000  0.0000  0.0000  0.0000  0.0000  0.0000  0.0000  0.0000  0.0000  0.0000  0.0000
MFP4__GCA_001320585.1   0.9031  0.5830  0.5825  0.5825  0.5825  0.5121  0.5598  0.4680  0.4732  0.4296  0.4721  0.4863  0.5692  0.5768  0.9192  0.4209  0.4209  0.5174  0.4518  0.4588  0.4605  0.4698  0.4698  0.4691  0.4934  0.4737  0.4994  0.4941  0.4564  0.4564  0.4915  0.5059  0.5014  0.4579  0.5094  0.5082  0.4765  0.4796  0.5178  0.5147  0.5007  0.5130  0.5232  0.6204  0.6232  0.6407  0.6065  0.6791  0.6824  0.6927  0.6889  0.6136  0.5890  0.5424  0.6059  0.6059  0.5940  0.5483  0.6140  0.6245  0.6483  0.6379  0.1444  0.1996  0.1856  0.1444  0.1444  0.1444  0.1447  0.1447  0.1447  0.1447  0.1447  0.1443  0.1443  0.1487  0.1180  0.1180  0.0038  0.0000  0.0039  0.0000  0.0000  0.0000  0.0000  0.0000  0.0000  0.0000  0.0000  0.0000  0.0000  0.0000  0.0000  0.0000  0.0000  0.0000  0.0000  0.0000  0.0000  0.0000  0.0038  0.0000  0.0000  0.0000  0.0000  0.0000  0.0000  0.0000  0.0000  0.0000  0.0000  0.0000  0.0000  0.0000  0.0000  0.0000  0.0000  0.0000  0.0000  0.0000  0.0000  0.0000  0.0000  0.0000
MFP4__GCA_001320645.1   0.9031  0.5830  0.5825  0.5825  0.5825  0.5121  0.5598  0.4680  0.4732  0.4296  0.4721  0.4863  0.5692  0.5768  0.9192  0.4209  0.4209  0.5174  0.4518  0.4588  0.4605  0.4698  0.4698  0.4691  0.4934  0.4737  0.4994  0.4941  0.4564  0.4564  0.4915  0.5059  0.5014  0.4579  0.5094  0.5082  0.4765  0.4796  0.5178  0.5147  0.5007  0.5130  0.5232  0.6204  0.6232  0.6407  0.6065  0.6791  0.6824  0.6927  0.6889  0.6136  0.5890  0.5424  0.6059  0.6059  0.5940  0.5483  0.6140  0.6245  0.6483  0.6379  0.1444  0.1996  0.1856  0.1444  0.1444  0.1444  0.1447  0.1447  0.1447  0.1447  0.1447  0.1443  0.1443  0.1487  0.1180  0.1180  0.0038  0.0000  0.0039  0.0000  0.0000  0.0000  0.0000  0.0000  0.0000  0.0000  0.0000  0.0000  0.0000  0.0000  0.0000  0.0000  0.0000  0.0000  0.0000  0.0000  0.0000  0.0000  0.0038  0.0000  0.0000  0.0000  0.0000  0.0000  0.0000  0.0000  0.0000  0.0000  0.0000  0.0000  0.0000  0.0000  0.0000  0.0000  0.0000  0.0000  0.0000  0.0000  0.0000  0.0000  0.0000  0.0000  0.0000
MFP4__GCA_001320755.1   0.9031  0.5830  0.5825  0.5825  0.5825  0.5121  0.5598  0.4680  0.4732  0.4296  0.4721  0.4863  0.5692  0.5768  0.9192  0.4209  0.4209  0.5174  0.4518  0.4588  0.4605  0.4698  0.4698  0.4691  0.4934  0.4737  0.4994  0.4941  0.4564  0.4564  0.4915  0.5059  0.5014  0.4579  0.5094  0.5082  0.4765  0.4796  0.5178  0.5147  0.5007  0.5130  0.5232  0.6204  0.6232  0.6407  0.6065  0.6791  0.6824  0.6927  0.6889  0.6136  0.5890  0.5424  0.6059  0.6059  0.5940  0.5483  0.6140  0.6245  0.6483  0.6379  0.1444  0.1996  0.1856  0.1444  0.1444  0.1444  0.1447  0.1447  0.1447  0.1447  0.1447  0.1443  0.1443  0.1487  0.1180  0.1180  0.0038  0.0000  0.0038  0.0000  0.0000  0.0000  0.0000  0.0000  0.0000  0.0000  0.0000  0.0000  0.0000  0.0000  0.0000  0.0000  0.0000  0.0000  0.0000  0.0000  0.0000  0.0000  0.0038  0.0000  0.0000  0.0000  0.0000  0.0000  0.0000  0.0000  0.0000  0.0000  0.0000  0.0000  0.0000  0.0000  0.0000  0.0000  0.0000  0.0000  0.0000  0.0000  0.0000  0.0000  0.0000  0.0000  0.0000  0.0000
MFP4__GCA_001326895.1   0.9031  0.5830  0.5825  0.5825  0.5825  0.5121  0.5598  0.4680  0.4797  0.4361  0.4788  0.4863  0.5692  0.5768  0.9306  0.4209  0.4209  0.5174  0.4518  0.4588  0.4605  0.4698  0.4698  0.4691  0.4934  0.4802  0.4994  0.4941  0.4564  0.4564  0.4915  0.5059  0.5014  0.4579  0.5163  0.5150  0.4765  0.4731  0.5248  0.5147  0.5007  0.5130  0.5232  0.6204  0.6232  0.6407  0.6065  0.6791  0.6824  0.6927  0.6889  0.6136  0.5890  0.5495  0.6135  0.6135  0.5940  0.5483  0.6140  0.6245  0.6483  0.6379  0.1487  0.2043  0.1901  0.1487  0.1487  0.1487  0.1491  0.1491  0.1491  0.1491  0.1491  0.1486  0.1486  0.1531  0.1223  0.1223  0.0000  0.0038  0.0076  0.0038  0.0038  0.0038  0.0039  0.0038  0.0039  0.0038  0.0038  0.0038  0.0038  0.0039  0.0038  0.0039  0.0038  0.0038  0.0038  0.0039  0.0039  0.0038  0.0000  0.0038  0.0038  0.0038  0.0038  0.0038  0.0038  0.0039  0.0038  0.0038  0.0039  0.0039  0.0038  0.0039  0.0038  0.0038  0.0039  0.0038  0.0038  0.0038  0.0039  0.0038  0.0038  0.0038  0.0038  0.0038  0.0038
MFP4__GCA_001326935.1   0.9031  0.5830  0.5825  0.5825  0.5825  0.5121  0.5598  0.4680  0.4732  0.4296  0.4721  0.4863  0.5692  0.5768  0.9192  0.4209  0.4209  0.5174  0.4518  0.4588  0.4605  0.4698  0.4698  0.4691  0.4934  0.4737  0.4994  0.4941  0.4564  0.4564  0.4915  0.5059  0.5014  0.4579  0.5094  0.5082  0.4765  0.4796  0.5178  0.5147  0.5007  0.5130  0.5232  0.6204  0.6232  0.6407  0.6065  0.6791  0.6824  0.6927  0.6889  0.6136  0.5890  0.5424  0.6059  0.6059  0.5940  0.5483  0.6140  0.6245  0.6483  0.6379  0.1444  0.1996  0.1856  0.1444  0.1444  0.1444  0.1447  0.1447  0.1447  0.1447  0.1447  0.1443  0.1443  0.1487  0.1180  0.1180  0.0038  0.0000  0.0039  0.0000  0.0000  0.0000  0.0000  0.0000  0.0000  0.0000  0.0000  0.0000  0.0000  0.0000  0.0000  0.0000  0.0000  0.0000  0.0000  0.0000  0.0000  0.0000  0.0038  0.0000  0.0000  0.0000  0.0000  0.0000  0.0000  0.0000  0.0000  0.0000  0.0000  0.0000  0.0000  0.0000  0.0000  0.0000  0.0000  0.0000  0.0000  0.0000  0.0000  0.0000  0.0000  0.0000  0.0000  0.0000  0.0000  0.0038
MFP4__GCA_001326995.1   0.9031  0.5830  0.5825  0.5825  0.5825  0.5121  0.5598  0.4680  0.4732  0.4296  0.4721  0.4863  0.5692  0.5768  0.9192  0.4209  0.4209  0.5174  0.4518  0.4588  0.4605  0.4698  0.4698  0.4691  0.4934  0.4737  0.4994  0.4941  0.4564  0.4564  0.4915  0.5059  0.5014  0.4579  0.5094  0.5082  0.4765  0.4796  0.5178  0.5147  0.5007  0.5130  0.5232  0.6204  0.6232  0.6407  0.6065  0.6791  0.6824  0.6927  0.6889  0.6136  0.5890  0.5424  0.6059  0.6059  0.5940  0.5483  0.6140  0.6245  0.6483  0.6379  0.1444  0.1996  0.1856  0.1444  0.1444  0.1444  0.1447  0.1447  0.1447  0.1447  0.1447  0.1443  0.1443  0.1487  0.1180  0.1180  0.0038  0.0000  0.0038  0.0000  0.0000  0.0000  0.0000  0.0000  0.0000  0.0000  0.0000  0.0000  0.0000  0.0000  0.0000  0.0000  0.0000  0.0000  0.0000  0.0000  0.0000  0.0000  0.0038  0.0000  0.0000  0.0000  0.0000  0.0000  0.0000  0.0000  0.0000  0.0000  0.0000  0.0000  0.0000  0.0000  0.0000  0.0000  0.0000  0.0000  0.0000  0.0000  0.0000  0.0000  0.0000  0.0000  0.0000  0.0000  0.0000  0.0038  0.0000
MFP4__GCA_001327035.1   0.9031  0.5830  0.5825  0.5825  0.5825  0.5121  0.5598  0.4680  0.4732  0.4296  0.4721  0.4863  0.5692  0.5768  0.9192  0.4209  0.4209  0.5174  0.4518  0.4588  0.4605  0.4698  0.4698  0.4691  0.4934  0.4737  0.4994  0.4941  0.4564  0.4564  0.4915  0.5059  0.5014  0.4579  0.5094  0.5082  0.4765  0.4796  0.5178  0.5147  0.5007  0.5130  0.5232  0.6204  0.6232  0.6407  0.6065  0.6791  0.6824  0.6927  0.6889  0.6136  0.5890  0.5424  0.6059  0.6059  0.5940  0.5483  0.6140  0.6245  0.6483  0.6379  0.1444  0.1996  0.1856  0.1444  0.1444  0.1444  0.1447  0.1447  0.1447  0.1447  0.1447  0.1443  0.1443  0.1487  0.1180  0.1180  0.0038  0.0000  0.0038  0.0000  0.0000  0.0000  0.0000  0.0000  0.0000  0.0000  0.0000  0.0000  0.0000  0.0000  0.0000  0.0000  0.0000  0.0000  0.0000  0.0000  0.0000  0.0000  0.0039  0.0000  0.0000  0.0000  0.0000  0.0000  0.0000  0.0000  0.0000  0.0000  0.0000  0.0000  0.0000  0.0000  0.0000  0.0000  0.0000  0.0000  0.0000  0.0000  0.0000  0.0000  0.0000  0.0000  0.0000  0.0000  0.0000  0.0038  0.0000  0.0000
MFP4__GCA_001327075.1   0.9031  0.5830  0.5825  0.5825  0.5825  0.5121  0.5598  0.4680  0.4732  0.4296  0.4721  0.4863  0.5692  0.5768  0.9192  0.4209  0.4209  0.5174  0.4518  0.4588  0.4605  0.4698  0.4698  0.4691  0.4934  0.4737  0.4994  0.4941  0.4564  0.4564  0.4915  0.5059  0.5014  0.4579  0.5094  0.5082  0.4765  0.4796  0.5178  0.5147  0.5007  0.5130  0.5232  0.6204  0.6232  0.6407  0.6065  0.6791  0.6824  0.6927  0.6889  0.6136  0.5890  0.5424  0.6059  0.6059  0.5940  0.5483  0.6140  0.6245  0.6483  0.6379  0.1444  0.1996  0.1856  0.1444  0.1444  0.1444  0.1447  0.1447  0.1447  0.1447  0.1447  0.1443  0.1443  0.1487  0.1180  0.1180  0.0039  0.0000  0.0038  0.0000  0.0000  0.0000  0.0000  0.0000  0.0000  0.0000  0.0000  0.0000  0.0000  0.0000  0.0000  0.0000  0.0000  0.0000  0.0000  0.0000  0.0000  0.0000  0.0038  0.0000  0.0000  0.0000  0.0000  0.0000  0.0000  0.0000  0.0000  0.0000  0.0000  0.0000  0.0000  0.0000  0.0000  0.0000  0.0000  0.0000  0.0000  0.0000  0.0000  0.0000  0.0000  0.0000  0.0000  0.0000  0.0000  0.0038  0.0000  0.0000  0.0000
MFP4__GCA_001327155.1   0.9031  0.5830  0.5825  0.5825  0.5825  0.5121  0.5598  0.4680  0.4732  0.4296  0.4721  0.4863  0.5692  0.5768  0.9192  0.4209  0.4209  0.5174  0.4518  0.4588  0.4605  0.4698  0.4698  0.4691  0.4934  0.4737  0.4994  0.4941  0.4564  0.4564  0.4915  0.5059  0.5014  0.4579  0.5094  0.5082  0.4765  0.4796  0.5178  0.5147  0.5007  0.5130  0.5232  0.6204  0.6232  0.6407  0.6065  0.6791  0.6824  0.6927  0.6889  0.6136  0.5890  0.5424  0.6059  0.6059  0.5940  0.5483  0.6140  0.6245  0.6483  0.6379  0.1444  0.1996  0.1856  0.1444  0.1444  0.1444  0.1447  0.1447  0.1447  0.1447  0.1447  0.1443  0.1443  0.1487  0.1180  0.1180  0.0038  0.0000  0.0038  0.0000  0.0000  0.0000  0.0000  0.0000  0.0000  0.0000  0.0000  0.0000  0.0000  0.0000  0.0000  0.0000  0.0000  0.0000  0.0000  0.0000  0.0000  0.0000  0.0039  0.0000  0.0000  0.0000  0.0000  0.0000  0.0000  0.0000  0.0000  0.0000  0.0000  0.0000  0.0000  0.0000  0.0000  0.0000  0.0000  0.0000  0.0000  0.0000  0.0000  0.0000  0.0000  0.0000  0.0000  0.0000  0.0000  0.0038  0.0000  0.0000  0.0000  0.0000
MFP4__GCA_001327195.1   0.9031  0.5830  0.5825  0.5825  0.5825  0.5121  0.5598  0.4680  0.4732  0.4296  0.4721  0.4863  0.5692  0.5768  0.9192  0.4209  0.4209  0.5174  0.4518  0.4588  0.4605  0.4698  0.4698  0.4691  0.4934  0.4737  0.4994  0.4941  0.4564  0.4564  0.4915  0.5059  0.5014  0.4579  0.5094  0.5082  0.4765  0.4796  0.5178  0.5147  0.5007  0.5130  0.5232  0.6204  0.6232  0.6407  0.6065  0.6791  0.6824  0.6927  0.6889  0.6136  0.5890  0.5424  0.6059  0.6059  0.5940  0.5483  0.6140  0.6245  0.6483  0.6379  0.1444  0.1996  0.1856  0.1444  0.1444  0.1444  0.1447  0.1447  0.1447  0.1447  0.1447  0.1443  0.1443  0.1487  0.1180  0.1180  0.0038  0.0000  0.0038  0.0000  0.0000  0.0000  0.0000  0.0000  0.0000  0.0000  0.0000  0.0000  0.0000  0.0000  0.0000  0.0000  0.0000  0.0000  0.0000  0.0000  0.0000  0.0000  0.0039  0.0000  0.0000  0.0000  0.0000  0.0000  0.0000  0.0000  0.0000  0.0000  0.0000  0.0000  0.0000  0.0000  0.0000  0.0000  0.0000  0.0000  0.0000  0.0000  0.0000  0.0000  0.0000  0.0000  0.0000  0.0000  0.0000  0.0039  0.0000  0.0000  0.0000  0.0000  0.0000
MFP4__GCA_001327375.1   0.9031  0.5830  0.5825  0.5825  0.5825  0.5121  0.5598  0.4680  0.4732  0.4296  0.4721  0.4863  0.5692  0.5768  0.9192  0.4209  0.4209  0.5174  0.4518  0.4588  0.4605  0.4698  0.4698  0.4691  0.4934  0.4737  0.4994  0.4941  0.4564  0.4564  0.4915  0.5059  0.5014  0.4579  0.5094  0.5082  0.4765  0.4796  0.5178  0.5147  0.5007  0.5130  0.5232  0.6204  0.6232  0.6407  0.6065  0.6791  0.6824  0.6927  0.6889  0.6136  0.5890  0.5424  0.6059  0.6059  0.5940  0.5483  0.6140  0.6245  0.6483  0.6379  0.1444  0.1996  0.1856  0.1444  0.1444  0.1444  0.1447  0.1447  0.1447  0.1447  0.1447  0.1443  0.1443  0.1487  0.1180  0.1180  0.0039  0.0000  0.0038  0.0000  0.0000  0.0000  0.0000  0.0000  0.0000  0.0000  0.0000  0.0000  0.0000  0.0000  0.0000  0.0000  0.0000  0.0000  0.0000  0.0000  0.0000  0.0000  0.0038  0.0000  0.0000  0.0000  0.0000  0.0000  0.0000  0.0000  0.0000  0.0000  0.0000  0.0000  0.0000  0.0000  0.0000  0.0000  0.0000  0.0000  0.0000  0.0000  0.0000  0.0000  0.0000  0.0000  0.0000  0.0000  0.0000  0.0038  0.0000  0.0000  0.0000  0.0000  0.0000  0.0000
MFP4__GCA_001327395.1   0.9031  0.5830  0.5825  0.5825  0.5825  0.5121  0.5598  0.4680  0.4732  0.4296  0.4721  0.4863  0.5692  0.5768  0.9192  0.4209  0.4209  0.5174  0.4518  0.4588  0.4605  0.4698  0.4698  0.4691  0.4934  0.4737  0.4994  0.4941  0.4564  0.4564  0.4915  0.5059  0.5014  0.4579  0.5094  0.5082  0.4765  0.4796  0.5178  0.5147  0.5007  0.5130  0.5232  0.6204  0.6232  0.6407  0.6065  0.6791  0.6824  0.6927  0.6889  0.6136  0.5890  0.5424  0.6059  0.6059  0.5940  0.5483  0.6140  0.6245  0.6483  0.6379  0.1444  0.1996  0.1856  0.1444  0.1444  0.1444  0.1447  0.1447  0.1447  0.1447  0.1447  0.1443  0.1443  0.1487  0.1180  0.1180  0.0038  0.0000  0.0038  0.0000  0.0000  0.0000  0.0000  0.0000  0.0000  0.0000  0.0000  0.0000  0.0000  0.0000  0.0000  0.0000  0.0000  0.0000  0.0000  0.0000  0.0000  0.0000  0.0038  0.0000  0.0000  0.0000  0.0000  0.0000  0.0000  0.0000  0.0000  0.0000  0.0000  0.0000  0.0000  0.0000  0.0000  0.0000  0.0000  0.0000  0.0000  0.0000  0.0000  0.0000  0.0000  0.0000  0.0000  0.0000  0.0000  0.0038  0.0000  0.0000  0.0000  0.0000  0.0000  0.0000  0.0000
MFP4__GCA_001327435.1   0.9031  0.5830  0.5825  0.5825  0.5825  0.5121  0.5598  0.4680  0.4732  0.4296  0.4721  0.4863  0.5692  0.5768  0.9192  0.4209  0.4209  0.5174  0.4518  0.4588  0.4605  0.4698  0.4698  0.4691  0.4934  0.4737  0.4994  0.4941  0.4564  0.4564  0.4915  0.5059  0.5014  0.4579  0.5094  0.5082  0.4765  0.4796  0.5178  0.5147  0.5007  0.5130  0.5232  0.6204  0.6232  0.6407  0.6065  0.6791  0.6824  0.6927  0.6889  0.6136  0.5890  0.5424  0.6059  0.6059  0.5940  0.5483  0.6140  0.6245  0.6483  0.6379  0.1444  0.1996  0.1856  0.1444  0.1444  0.1444  0.1447  0.1447  0.1447  0.1447  0.1447  0.1443  0.1443  0.1487  0.1180  0.1180  0.0038  0.0000  0.0038  0.0000  0.0000  0.0000  0.0000  0.0000  0.0000  0.0000  0.0000  0.0000  0.0000  0.0000  0.0000  0.0000  0.0000  0.0000  0.0000  0.0000  0.0000  0.0000  0.0038  0.0000  0.0000  0.0000  0.0000  0.0000  0.0000  0.0000  0.0000  0.0000  0.0000  0.0000  0.0000  0.0000  0.0000  0.0000  0.0000  0.0000  0.0000  0.0000  0.0000  0.0000  0.0000  0.0000  0.0000  0.0000  0.0000  0.0038  0.0000  0.0000  0.0000  0.0000  0.0000  0.0000  0.0000  0.0000
MFP4__GCA_001327475.1   0.9031  0.5830  0.5825  0.5825  0.5825  0.5121  0.5598  0.4680  0.4732  0.4296  0.4721  0.4863  0.5692  0.5768  0.9192  0.4209  0.4209  0.5174  0.4518  0.4588  0.4605  0.4698  0.4698  0.4691  0.4934  0.4737  0.4994  0.4941  0.4564  0.4564  0.4915  0.5059  0.5014  0.4579  0.5094  0.5082  0.4765  0.4796  0.5178  0.5147  0.5007  0.5130  0.5232  0.6204  0.6232  0.6407  0.6065  0.6791  0.6824  0.6927  0.6889  0.6136  0.5890  0.5424  0.6059  0.6059  0.5940  0.5483  0.6140  0.6245  0.6483  0.6379  0.1444  0.1996  0.1856  0.1444  0.1444  0.1444  0.1447  0.1447  0.1447  0.1447  0.1447  0.1443  0.1443  0.1487  0.1180  0.1180  0.0038  0.0000  0.0038  0.0000  0.0000  0.0000  0.0000  0.0000  0.0000  0.0000  0.0000  0.0000  0.0000  0.0000  0.0000  0.0000  0.0000  0.0000  0.0000  0.0000  0.0000  0.0000  0.0038  0.0000  0.0000  0.0000  0.0000  0.0000  0.0000  0.0000  0.0000  0.0000  0.0000  0.0000  0.0000  0.0000  0.0000  0.0000  0.0000  0.0000  0.0000  0.0000  0.0000  0.0000  0.0000  0.0000  0.0000  0.0000  0.0000  0.0039  0.0000  0.0000  0.0000  0.0000  0.0000  0.0000  0.0000  0.0000  0.0000
MFP4__GCA_001327555.1   0.9031  0.5830  0.5825  0.5825  0.5825  0.5121  0.5598  0.4680  0.4732  0.4296  0.4721  0.4863  0.5692  0.5768  0.9192  0.4209  0.4209  0.5174  0.4518  0.4588  0.4605  0.4698  0.4698  0.4691  0.4934  0.4737  0.4994  0.4941  0.4564  0.4564  0.4915  0.5059  0.5014  0.4579  0.5094  0.5082  0.4765  0.4796  0.5178  0.5147  0.5007  0.5130  0.5232  0.6204  0.6232  0.6407  0.6065  0.6791  0.6824  0.6927  0.6889  0.6136  0.5890  0.5424  0.6059  0.6059  0.5940  0.5483  0.6140  0.6245  0.6483  0.6379  0.1444  0.1996  0.1856  0.1444  0.1444  0.1444  0.1447  0.1447  0.1447  0.1447  0.1447  0.1443  0.1443  0.1487  0.1180  0.1180  0.0038  0.0000  0.0039  0.0000  0.0000  0.0000  0.0000  0.0000  0.0000  0.0000  0.0000  0.0000  0.0000  0.0000  0.0000  0.0000  0.0000  0.0000  0.0000  0.0000  0.0000  0.0000  0.0038  0.0000  0.0000  0.0000  0.0000  0.0000  0.0000  0.0000  0.0000  0.0000  0.0000  0.0000  0.0000  0.0000  0.0000  0.0000  0.0000  0.0000  0.0000  0.0000  0.0000  0.0000  0.0000  0.0000  0.0000  0.0000  0.0000  0.0039  0.0000  0.0000  0.0000  0.0000  0.0000  0.0000  0.0000  0.0000  0.0000  0.0000
MFP4__GCA_001327575.1   0.9031  0.5830  0.5825  0.5825  0.5825  0.5121  0.5598  0.4680  0.4732  0.4296  0.4721  0.4863  0.5692  0.5768  0.9192  0.4209  0.4209  0.5174  0.4518  0.4588  0.4605  0.4698  0.4698  0.4691  0.4934  0.4737  0.4994  0.4941  0.4564  0.4564  0.4915  0.5059  0.5014  0.4579  0.5094  0.5082  0.4765  0.4796  0.5178  0.5147  0.5007  0.5130  0.5232  0.6204  0.6232  0.6407  0.6065  0.6791  0.6824  0.6927  0.6889  0.6136  0.5890  0.5424  0.6059  0.6059  0.5940  0.5483  0.6140  0.6245  0.6483  0.6379  0.1444  0.1996  0.1856  0.1444  0.1444  0.1444  0.1447  0.1447  0.1447  0.1447  0.1447  0.1443  0.1443  0.1487  0.1180  0.1180  0.0038  0.0000  0.0038  0.0000  0.0000  0.0000  0.0000  0.0000  0.0000  0.0000  0.0000  0.0000  0.0000  0.0000  0.0000  0.0000  0.0000  0.0000  0.0000  0.0000  0.0000  0.0000  0.0039  0.0000  0.0000  0.0000  0.0000  0.0000  0.0000  0.0000  0.0000  0.0000  0.0000  0.0000  0.0000  0.0000  0.0000  0.0000  0.0000  0.0000  0.0000  0.0000  0.0000  0.0000  0.0000  0.0000  0.0000  0.0000  0.0000  0.0038  0.0000  0.0000  0.0000  0.0000  0.0000  0.0000  0.0000  0.0000  0.0000  0.0000  0.0000
MFP4__GCA_000774345.1   0.8901  0.5745  0.5739  0.5739  0.5739  0.5200  0.5527  0.4602  0.4657  0.4225  0.4797  0.4785  0.5609  0.5685  0.9192  0.4281  0.4281  0.5092  0.4444  0.4513  0.4530  0.4698  0.4698  0.4691  0.5013  0.4812  0.5071  0.5017  0.4636  0.4636  0.4991  0.5137  0.5093  0.4507  0.5016  0.5003  0.4690  0.4872  0.5099  0.5227  0.5084  0.5210  0.5313  0.6114  0.6141  0.6315  0.5977  0.6695  0.6728  0.6828  0.6791  0.6047  0.5804  0.5506  0.6147  0.6147  0.6027  0.5566  0.6229  0.6335  0.6575  0.6470  0.1489  0.2046  0.1904  0.1489  0.1489  0.1489  0.1493  0.1493  0.1493  0.1493  0.1493  0.1488  0.1488  0.1533  0.1225  0.1225  0.0077  0.0038  0.0076  0.0038  0.0038  0.0039  0.0039  0.0039  0.0038  0.0039  0.0038  0.0039  0.0039  0.0038  0.0039  0.0039  0.0038  0.0039  0.0039  0.0038  0.0039  0.0038  0.0076  0.0038  0.0039  0.0038  0.0038  0.0038  0.0038  0.0038  0.0039  0.0039  0.0038  0.0039  0.0038  0.0039  0.0039  0.0039  0.0039  0.0039  0.0038  0.0038  0.0038  0.0038  0.0038  0.0038  0.0039  0.0038  0.0038  0.0077  0.0038  0.0038  0.0039  0.0039  0.0038  0.0039  0.0039  0.0039  0.0039  0.0038  0.0039  0.0039
MFP4__GCA_000774885.1   0.8901  0.5745  0.5739  0.5739  0.5739  0.5200  0.5527  0.4602  0.4657  0.4225  0.4797  0.4785  0.5609  0.5685  0.9192  0.4281  0.4281  0.5092  0.4444  0.4513  0.4530  0.4698  0.4698  0.4691  0.5013  0.4812  0.5071  0.5017  0.4636  0.4636  0.4991  0.5137  0.5093  0.4507  0.5016  0.5003  0.4690  0.4872  0.5099  0.5227  0.5084  0.5210  0.5313  0.6114  0.6141  0.6315  0.5977  0.6695  0.6728  0.6828  0.6791  0.6047  0.5804  0.5506  0.6147  0.6147  0.6027  0.5566  0.6229  0.6335  0.6575  0.6470  0.1489  0.2046  0.1904  0.1489  0.1489  0.1489  0.1493  0.1493  0.1493  0.1493  0.1493  0.1488  0.1488  0.1533  0.1225  0.1225  0.0076  0.0038  0.0077  0.0038  0.0038  0.0038  0.0039  0.0039  0.0038  0.0039  0.0038  0.0038  0.0039  0.0038  0.0038  0.0038  0.0038  0.0038  0.0038  0.0039  0.0038  0.0039  0.0076  0.0039  0.0038  0.0038  0.0039  0.0038  0.0039  0.0038  0.0038  0.0039  0.0038  0.0039  0.0038  0.0038  0.0039  0.0038  0.0039  0.0039  0.0038  0.0038  0.0038  0.0038  0.0038  0.0038  0.0038  0.0038  0.0038  0.0077  0.0038  0.0038  0.0039  0.0039  0.0038  0.0039  0.0038  0.0039  0.0038  0.0038  0.0039  0.0038  0.0000
MFP4__GCA_001327415.1   0.9031  0.5830  0.5825  0.5825  0.5825  0.5121  0.5598  0.4680  0.4797  0.4361  0.4788  0.4863  0.5692  0.5768  0.9306  0.4209  0.4209  0.5174  0.4518  0.4588  0.4605  0.4698  0.4698  0.4691  0.4934  0.4802  0.4994  0.4941  0.4564  0.4564  0.4915  0.5059  0.5014  0.4579  0.5163  0.5150  0.4765  0.4731  0.5248  0.5147  0.5007  0.5130  0.5232  0.6204  0.6232  0.6407  0.6065  0.6791  0.6824  0.6927  0.6889  0.6136  0.5890  0.5495  0.6135  0.6135  0.5940  0.5483  0.6140  0.6245  0.6483  0.6379  0.1487  0.2043  0.1901  0.1487  0.1487  0.1487  0.1491  0.1491  0.1491  0.1491  0.1491  0.1486  0.1486  0.1531  0.1223  0.1223  0.0000  0.0038  0.0077  0.0038  0.0038  0.0039  0.0039  0.0039  0.0039  0.0038  0.0038  0.0038  0.0038  0.0038  0.0038  0.0039  0.0039  0.0038  0.0038  0.0038  0.0038  0.0038  0.0000  0.0038  0.0039  0.0038  0.0038  0.0039  0.0038  0.0038  0.0039  0.0038  0.0038  0.0038  0.0038  0.0038  0.0038  0.0039  0.0038  0.0038  0.0038  0.0038  0.0038  0.0038  0.0038  0.0038  0.0038  0.0038  0.0039  0.0000  0.0038  0.0038  0.0039  0.0038  0.0038  0.0039  0.0038  0.0039  0.0038  0.0038  0.0039  0.0038  0.0076  0.0077
MFP4__GCA_000770515.1   0.9045  0.5819  0.5825  0.5825  0.5825  0.5126  0.5605  0.4684  0.4737  0.4300  0.4726  0.4868  0.5699  0.5776  0.9206  0.4213  0.4213  0.5180  0.4523  0.4593  0.4610  0.4703  0.4703  0.4695  0.4940  0.4742  0.4999  0.4947  0.4569  0.4569  0.4921  0.5064  0.5013  0.4566  0.5100  0.5088  0.4770  0.4802  0.5177  0.5153  0.5005  0.5129  0.5231  0.6204  0.6231  0.6406  0.6065  0.6790  0.6824  0.6926  0.6888  0.6135  0.5889  0.5423  0.6060  0.6060  0.5940  0.5482  0.6139  0.6245  0.6483  0.6379  0.1445  0.1999  0.1858  0.1445  0.1445  0.1445  0.1449  0.1449  0.1449  0.1449  0.1449  0.1445  0.1445  0.1489  0.1182  0.1182  0.0038  0.0000  0.0038  0.0000  0.0000  0.0000  0.0000  0.0000  0.0000  0.0000  0.0000  0.0000  0.0000  0.0000  0.0000  0.0000  0.0000  0.0000  0.0000  0.0000  0.0000  0.0000  0.0038  0.0000  0.0000  0.0000  0.0000  0.0000  0.0000  0.0000  0.0000  0.0000  0.0000  0.0000  0.0000  0.0000  0.0000  0.0000  0.0000  0.0000  0.0000  0.0000  0.0000  0.0000  0.0000  0.0000  0.0000  0.0000  0.0000  0.0038  0.0000  0.0000  0.0000  0.0000  0.0000  0.0000  0.0000  0.0000  0.0000  0.0000  0.0000  0.0000  0.0038  0.0038  0.0038
MFP4__GCA_000959225.1   0.9045  0.5819  0.5825  0.5825  0.5825  0.5126  0.5605  0.4684  0.4737  0.4300  0.4726  0.4868  0.5699  0.5776  0.9206  0.4213  0.4213  0.5180  0.4523  0.4593  0.4610  0.4703  0.4703  0.4695  0.4940  0.4742  0.4999  0.4947  0.4569  0.4569  0.4921  0.5064  0.5013  0.4566  0.5100  0.5088  0.4770  0.4802  0.5177  0.5153  0.5005  0.5129  0.5231  0.6204  0.6231  0.6406  0.6065  0.6790  0.6824  0.6926  0.6888  0.6135  0.5889  0.5423  0.6060  0.6060  0.5940  0.5482  0.6139  0.6245  0.6483  0.6379  0.1445  0.1999  0.1858  0.1445  0.1445  0.1445  0.1449  0.1449  0.1449  0.1449  0.1449  0.1445  0.1445  0.1489  0.1182  0.1182  0.0038  0.0000  0.0038  0.0000  0.0000  0.0000  0.0000  0.0000  0.0000  0.0000  0.0000  0.0000  0.0000  0.0000  0.0000  0.0000  0.0000  0.0000  0.0000  0.0000  0.0000  0.0000  0.0038  0.0000  0.0000  0.0000  0.0000  0.0000  0.0000  0.0000  0.0000  0.0000  0.0000  0.0000  0.0000  0.0000  0.0000  0.0000  0.0000  0.0000  0.0000  0.0000  0.0000  0.0000  0.0000  0.0000  0.0000  0.0000  0.0000  0.0038  0.0000  0.0000  0.0000  0.0000  0.0000  0.0000  0.0000  0.0000  0.0000  0.0000  0.0000  0.0000  0.0038  0.0038  0.0038  0.0000
MFP4__GCA_000015925.1   0.9024  0.5832  0.5836  0.5836  0.5836  0.5130  0.5608  0.4688  0.4738  0.4302  0.4708  0.4848  0.5648  0.5724  0.9190  0.4193  0.4193  0.5169  0.4504  0.4574  0.4591  0.4694  0.4694  0.4686  0.4929  0.4699  0.5000  0.4942  0.4565  0.4565  0.4917  0.5059  0.5015  0.4567  0.5081  0.5068  0.4766  0.4782  0.5179  0.5134  0.4994  0.5117  0.5220  0.6194  0.6221  0.6397  0.6055  0.6782  0.6816  0.6918  0.6881  0.6126  0.5879  0.5425  0.6050  0.6050  0.5930  0.5484  0.6148  0.6246  0.6485  0.6381  0.1444  0.1997  0.1857  0.1444  0.1444  0.1444  0.1448  0.1448  0.1448  0.1448  0.1448  0.1443  0.1443  0.1488  0.1181  0.1181  0.0038  0.0000  0.0038  0.0000  0.0000  0.0000  0.0000  0.0000  0.0000  0.0000  0.0000  0.0000  0.0000  0.0000  0.0000  0.0000  0.0000  0.0000  0.0000  0.0000  0.0000  0.0000  0.0038  0.0000  0.0000  0.0000  0.0000  0.0000  0.0000  0.0000  0.0000  0.0000  0.0000  0.0000  0.0000  0.0000  0.0000  0.0000  0.0000  0.0000  0.0000  0.0000  0.0000  0.0000  0.0000  0.0000  0.0000  0.0000  0.0000  0.0038  0.0000  0.0000  0.0000  0.0000  0.0000  0.0000  0.0000  0.0000  0.0000  0.0000  0.0000  0.0000  0.0038  0.0038  0.0038  0.0000  0.0000
MFP4__GCA_000193475.1   0.9024  0.5832  0.5836  0.5836  0.5836  0.5130  0.5608  0.4688  0.4738  0.4302  0.4708  0.4848  0.5648  0.5724  0.9190  0.4193  0.4193  0.5169  0.4504  0.4574  0.4591  0.4694  0.4694  0.4686  0.4929  0.4699  0.5000  0.4942  0.4565  0.4565  0.4917  0.5059  0.5015  0.4567  0.5081  0.5068  0.4766  0.4782  0.5179  0.5134  0.4994  0.5117  0.5220  0.6194  0.6221  0.6397  0.6055  0.6782  0.6816  0.6918  0.6881  0.6126  0.5879  0.5425  0.6050  0.6050  0.5930  0.5484  0.6148  0.6246  0.6485  0.6381  0.1444  0.1997  0.1857  0.1444  0.1444  0.1444  0.1448  0.1448  0.1448  0.1448  0.1448  0.1443  0.1443  0.1488  0.1181  0.1181  0.0038  0.0000  0.0038  0.0000  0.0000  0.0000  0.0000  0.0000  0.0000  0.0000  0.0000  0.0000  0.0000  0.0000  0.0000  0.0000  0.0000  0.0000  0.0000  0.0000  0.0000  0.0000  0.0038  0.0000  0.0000  0.0000  0.0000  0.0000  0.0000  0.0000  0.0000  0.0000  0.0000  0.0000  0.0000  0.0000  0.0000  0.0000  0.0000  0.0000  0.0000  0.0000  0.0000  0.0000  0.0000  0.0000  0.0000  0.0000  0.0000  0.0038  0.0000  0.0000  0.0000  0.0000  0.0000  0.0000  0.0000  0.0000  0.0000  0.0000  0.0000  0.0000  0.0038  0.0038  0.0038  0.0000  0.0000  0.0000
MFP4__GCA_000756125.1   0.9024  0.5832  0.5836  0.5836  0.5836  0.5130  0.5608  0.4688  0.4738  0.4302  0.4708  0.4848  0.5648  0.5724  0.9190  0.4193  0.4193  0.5169  0.4504  0.4574  0.4591  0.4694  0.4694  0.4686  0.4929  0.4699  0.5000  0.4942  0.4565  0.4565  0.4917  0.5059  0.5015  0.4567  0.5081  0.5068  0.4766  0.4782  0.5179  0.5134  0.4994  0.5117  0.5220  0.6194  0.6221  0.6397  0.6055  0.6782  0.6816  0.6918  0.6881  0.6126  0.5879  0.5425  0.6050  0.6050  0.5930  0.5484  0.6148  0.6246  0.6485  0.6381  0.1444  0.1997  0.1857  0.1444  0.1444  0.1444  0.1448  0.1448  0.1448  0.1448  0.1448  0.1443  0.1443  0.1488  0.1181  0.1181  0.0038  0.0000  0.0038  0.0000  0.0000  0.0000  0.0000  0.0000  0.0000  0.0000  0.0000  0.0000  0.0000  0.0000  0.0000  0.0000  0.0000  0.0000  0.0000  0.0000  0.0000  0.0000  0.0038  0.0000  0.0000  0.0000  0.0000  0.0000  0.0000  0.0000  0.0000  0.0000  0.0000  0.0000  0.0000  0.0000  0.0000  0.0000  0.0000  0.0000  0.0000  0.0000  0.0000  0.0000  0.0000  0.0000  0.0000  0.0000  0.0000  0.0038  0.0000  0.0000  0.0000  0.0000  0.0000  0.0000  0.0000  0.0000  0.0000  0.0000  0.0000  0.0000  0.0038  0.0038  0.0038  0.0000  0.0000  0.0000  0.0000
MFP4__GCA_000756145.1   0.9024  0.5832  0.5836  0.5836  0.5836  0.5130  0.5608  0.4688  0.4738  0.4302  0.4708  0.4848  0.5648  0.5724  0.9190  0.4193  0.4193  0.5169  0.4504  0.4574  0.4591  0.4694  0.4694  0.4686  0.4929  0.4699  0.5000  0.4942  0.4565  0.4565  0.4917  0.5059  0.5015  0.4567  0.5081  0.5068  0.4766  0.4782  0.5179  0.5134  0.4994  0.5117  0.5220  0.6194  0.6221  0.6397  0.6055  0.6782  0.6816  0.6918  0.6881  0.6126  0.5879  0.5425  0.6050  0.6050  0.5930  0.5484  0.6148  0.6246  0.6485  0.6381  0.1444  0.1997  0.1857  0.1444  0.1444  0.1444  0.1448  0.1448  0.1448  0.1448  0.1448  0.1443  0.1443  0.1488  0.1181  0.1181  0.0038  0.0000  0.0038  0.0000  0.0000  0.0000  0.0000  0.0000  0.0000  0.0000  0.0000  0.0000  0.0000  0.0000  0.0000  0.0000  0.0000  0.0000  0.0000  0.0000  0.0000  0.0000  0.0038  0.0000  0.0000  0.0000  0.0000  0.0000  0.0000  0.0000  0.0000  0.0000  0.0000  0.0000  0.0000  0.0000  0.0000  0.0000  0.0000  0.0000  0.0000  0.0000  0.0000  0.0000  0.0000  0.0000  0.0000  0.0000  0.0000  0.0038  0.0000  0.0000  0.0000  0.0000  0.0000  0.0000  0.0000  0.0000  0.0000  0.0000  0.0000  0.0000  0.0038  0.0038  0.0038  0.0000  0.0000  0.0000  0.0000  0.0000
MFP4__GCA_000757185.1   0.9024  0.5832  0.5836  0.5836  0.5836  0.5130  0.5608  0.4688  0.4738  0.4302  0.4708  0.4848  0.5648  0.5724  0.9190  0.4193  0.4193  0.5169  0.4504  0.4574  0.4591  0.4694  0.4694  0.4686  0.4929  0.4699  0.5000  0.4942  0.4565  0.4565  0.4917  0.5059  0.5015  0.4567  0.5081  0.5068  0.4766  0.4782  0.5179  0.5134  0.4994  0.5117  0.5220  0.6194  0.6221  0.6397  0.6055  0.6782  0.6816  0.6918  0.6881  0.6126  0.5879  0.5425  0.6050  0.6050  0.5930  0.5484  0.6148  0.6246  0.6485  0.6381  0.1444  0.1997  0.1857  0.1444  0.1444  0.1444  0.1448  0.1448  0.1448  0.1448  0.1448  0.1443  0.1443  0.1488  0.1181  0.1181  0.0038  0.0000  0.0038  0.0000  0.0000  0.0000  0.0000  0.0000  0.0000  0.0000  0.0000  0.0000  0.0000  0.0000  0.0000  0.0000  0.0000  0.0000  0.0000  0.0000  0.0000  0.0000  0.0038  0.0000  0.0000  0.0000  0.0000  0.0000  0.0000  0.0000  0.0000  0.0000  0.0000  0.0000  0.0000  0.0000  0.0000  0.0000  0.0000  0.0000  0.0000  0.0000  0.0000  0.0000  0.0000  0.0000  0.0000  0.0000  0.0000  0.0038  0.0000  0.0000  0.0000  0.0000  0.0000  0.0000  0.0000  0.0000  0.0000  0.0000  0.0000  0.0000  0.0038  0.0038  0.0038  0.0000  0.0000  0.0000  0.0000  0.0000  0.0000
MFP4__GCA_000511895.1   0.8901  0.5745  0.5739  0.5739  0.5739  0.5042  0.5514  0.4601  0.4657  0.4225  0.4645  0.4785  0.5609  0.5685  0.9325  0.4137  0.4137  0.5092  0.4444  0.4513  0.4530  0.4620  0.4620  0.4613  0.4856  0.4663  0.4918  0.4866  0.4492  0.4492  0.4840  0.4981  0.4936  0.4507  0.5016  0.5003  0.4690  0.4721  0.5099  0.5069  0.4929  0.5052  0.5153  0.6114  0.6141  0.6315  0.5977  0.6695  0.6728  0.6828  0.6791  0.6226  0.5804  0.5343  0.5972  0.5972  0.5854  0.5400  0.6052  0.6156  0.6575  0.6470  0.1444  0.2046  0.1904  0.1444  0.1444  0.1444  0.1447  0.1447  0.1447  0.1447  0.1447  0.1443  0.1443  0.1487  0.1136  0.1136  0.0076  0.0039  0.0077  0.0038  0.0038  0.0039  0.0038  0.0038  0.0038  0.0038  0.0038  0.0039  0.0038  0.0039  0.0039  0.0038  0.0038  0.0038  0.0039  0.0039  0.0039  0.0039  0.0076  0.0038  0.0039  0.0038  0.0039  0.0039  0.0038  0.0038  0.0038  0.0038  0.0039  0.0039  0.0038  0.0039  0.0038  0.0039  0.0039  0.0038  0.0039  0.0039  0.0038  0.0039  0.0038  0.0039  0.0038  0.0038  0.0038  0.0077  0.0038  0.0038  0.0039  0.0039  0.0038  0.0038  0.0038  0.0038  0.0038  0.0038  0.0038  0.0038  0.0077  0.0077  0.0077  0.0038  0.0038  0.0038  0.0038  0.0038  0.0038  0.0038
MFP4__GCA_000757075.1   0.8773  0.5660  0.5654  0.5654  0.5654  0.5121  0.5444  0.4524  0.4584  0.4155  0.4721  0.4707  0.5528  0.5603  0.9325  0.4209  0.4209  0.5012  0.4371  0.4439  0.4457  0.4620  0.4620  0.4613  0.4934  0.4737  0.4994  0.4941  0.4564  0.4564  0.4915  0.5059  0.5014  0.4436  0.4938  0.4925  0.4615  0.4796  0.5020  0.5147  0.5006  0.5130  0.5232  0.6026  0.6052  0.6224  0.5890  0.6599  0.6632  0.6731  0.6695  0.6136  0.5718  0.5424  0.6059  0.6059  0.5940  0.5483  0.6140  0.6245  0.6669  0.6563  0.1489  0.2095  0.1953  0.1489  0.1489  0.1489  0.1493  0.1493  0.1493  0.1493  0.1493  0.1488  0.1488  0.1533  0.1180  0.1180  0.0116  0.0076  0.0116  0.0076  0.0076  0.0077  0.0077  0.0077  0.0077  0.0076  0.0077  0.0076  0.0077  0.0076  0.0077  0.0078  0.0077  0.0077  0.0077  0.0077  0.0077  0.0076  0.0114  0.0077  0.0077  0.0077  0.0077  0.0076  0.0077  0.0076  0.0077  0.0077  0.0076  0.0077  0.0077  0.0076  0.0077  0.0076  0.0077  0.0077  0.0076  0.0077  0.0077  0.0076  0.0076  0.0077  0.0077  0.0077  0.0076  0.0115  0.0077  0.0077  0.0076  0.0077  0.0076  0.0076  0.0076  0.0076  0.0076  0.0077  0.0077  0.0077  0.0039  0.0039  0.0114  0.0076  0.0076  0.0076  0.0076  0.0076  0.0076  0.0076  0.0039
MFP4__GCA_000764575.1   0.8901  0.5745  0.5739  0.5739  0.5739  0.5042  0.5514  0.4601  0.4657  0.4225  0.4645  0.4785  0.5609  0.5685  0.9325  0.4137  0.4137  0.5092  0.4444  0.4513  0.4530  0.4620  0.4620  0.4613  0.4856  0.4663  0.4918  0.4866  0.4492  0.4492  0.4840  0.4981  0.4936  0.4507  0.5016  0.5003  0.4690  0.4721  0.5099  0.5069  0.4929  0.5052  0.5153  0.6114  0.6141  0.6315  0.5977  0.6695  0.6728  0.6828  0.6791  0.6226  0.5804  0.5343  0.5972  0.5972  0.5854  0.5400  0.6052  0.6156  0.6575  0.6470  0.1444  0.2046  0.1904  0.1444  0.1444  0.1444  0.1447  0.1447  0.1447  0.1447  0.1447  0.1443  0.1443  0.1487  0.1136  0.1136  0.0077  0.0038  0.0077  0.0038  0.0038  0.0039  0.0039  0.0038  0.0038  0.0039  0.0038  0.0039  0.0038  0.0039  0.0039  0.0039  0.0039  0.0039  0.0038  0.0039  0.0039  0.0039  0.0077  0.0039  0.0038  0.0039  0.0038  0.0039  0.0038  0.0039  0.0039  0.0038  0.0038  0.0038  0.0038  0.0038  0.0038  0.0038  0.0038  0.0039  0.0039  0.0038  0.0038  0.0038  0.0039  0.0039  0.0039  0.0039  0.0039  0.0077  0.0038  0.0039  0.0038  0.0038  0.0039  0.0039  0.0039  0.0038  0.0038  0.0038  0.0038  0.0039  0.0076  0.0076  0.0077  0.0038  0.0038  0.0038  0.0038  0.0038  0.0038  0.0038  0.0000  0.0038
MFP4__GCA_000770565.1   0.8901  0.5745  0.5739  0.5739  0.5739  0.5200  0.5527  0.4602  0.4657  0.4225  0.4797  0.4785  0.5609  0.5685  0.9192  0.4281  0.4281  0.5092  0.4444  0.4513  0.4530  0.4698  0.4698  0.4691  0.5013  0.4812  0.5071  0.5017  0.4636  0.4636  0.4991  0.5137  0.5093  0.4507  0.5016  0.5003  0.4690  0.4872  0.5099  0.5227  0.5084  0.5210  0.5313  0.6114  0.6141  0.6315  0.5977  0.6695  0.6728  0.6828  0.6791  0.6047  0.5804  0.5506  0.6147  0.6147  0.6027  0.5566  0.6229  0.6335  0.6575  0.6470  0.1489  0.2046  0.1904  0.1489  0.1489  0.1489  0.1493  0.1493  0.1493  0.1493  0.1493  0.1488  0.1488  0.1533  0.1225  0.1225  0.0077  0.0038  0.0077  0.0038  0.0038  0.0038  0.0038  0.0038  0.0039  0.0038  0.0039  0.0039  0.0038  0.0039  0.0038  0.0038  0.0038  0.0038  0.0038  0.0038  0.0039  0.0039  0.0077  0.0038  0.0039  0.0039  0.0039  0.0038  0.0038  0.0039  0.0038  0.0038  0.0039  0.0038  0.0038  0.0039  0.0039  0.0039  0.0039  0.0038  0.0038  0.0038  0.0039  0.0038  0.0039  0.0038  0.0038  0.0038  0.0039  0.0077  0.0038  0.0038  0.0039  0.0038  0.0038  0.0038  0.0038  0.0039  0.0038  0.0038  0.0039  0.0039  0.0000  0.0000  0.0077  0.0038  0.0038  0.0038  0.0038  0.0038  0.0038  0.0038  0.0077  0.0038  0.0076
MFP4__GCA_000774495.1   0.9031  0.5830  0.5825  0.5825  0.5825  0.5121  0.5598  0.4680  0.4732  0.4296  0.4721  0.4863  0.5692  0.5768  0.9192  0.4209  0.4209  0.5174  0.4518  0.4588  0.4605  0.4698  0.4698  0.4691  0.4934  0.4737  0.4994  0.4941  0.4564  0.4564  0.4915  0.5059  0.5014  0.4579  0.5094  0.5082  0.4765  0.4796  0.5178  0.5147  0.5007  0.5130  0.5232  0.6204  0.6232  0.6407  0.6065  0.6791  0.6824  0.6927  0.6889  0.6136  0.5890  0.5424  0.6059  0.6059  0.5940  0.5483  0.6140  0.6245  0.6483  0.6379  0.1444  0.1996  0.1856  0.1444  0.1444  0.1444  0.1447  0.1447  0.1447  0.1447  0.1447  0.1443  0.1443  0.1487  0.1180  0.1180  0.0038  0.0000  0.0038  0.0000  0.0000  0.0000  0.0000  0.0000  0.0000  0.0000  0.0000  0.0000  0.0000  0.0000  0.0000  0.0000  0.0000  0.0000  0.0000  0.0000  0.0000  0.0000  0.0038  0.0000  0.0000  0.0000  0.0000  0.0000  0.0000  0.0000  0.0000  0.0000  0.0000  0.0000  0.0000  0.0000  0.0000  0.0000  0.0000  0.0000  0.0000  0.0000  0.0000  0.0000  0.0000  0.0000  0.0000  0.0000  0.0000  0.0039  0.0000  0.0000  0.0000  0.0000  0.0000  0.0000  0.0000  0.0000  0.0000  0.0000  0.0000  0.0000  0.0039  0.0038  0.0038  0.0000  0.0000  0.0000  0.0000  0.0000  0.0000  0.0000  0.0038  0.0077  0.0039  0.0038
MFP4__GCA_000774805.1   0.8901  0.5745  0.5739  0.5739  0.5739  0.5042  0.5514  0.4601  0.4657  0.4225  0.4645  0.4785  0.5609  0.5685  0.9325  0.4137  0.4137  0.5092  0.4444  0.4513  0.4530  0.4620  0.4620  0.4613  0.4856  0.4663  0.4918  0.4866  0.4492  0.4492  0.4840  0.4981  0.4936  0.4507  0.5016  0.5003  0.4690  0.4721  0.5099  0.5069  0.4929  0.5052  0.5153  0.6114  0.6141  0.6315  0.5977  0.6695  0.6728  0.6828  0.6791  0.6226  0.5804  0.5343  0.5972  0.5972  0.5854  0.5400  0.6052  0.6156  0.6575  0.6470  0.1444  0.2046  0.1904  0.1444  0.1444  0.1444  0.1447  0.1447  0.1447  0.1447  0.1447  0.1443  0.1443  0.1487  0.1136  0.1136  0.0077  0.0039  0.0076  0.0038  0.0038  0.0038  0.0038  0.0038  0.0039  0.0038  0.0039  0.0038  0.0038  0.0038  0.0039  0.0039  0.0038  0.0038  0.0039  0.0038  0.0038  0.0038  0.0077  0.0038  0.0039  0.0039  0.0038  0.0039  0.0039  0.0039  0.0038  0.0038  0.0038  0.0039  0.0038  0.0038  0.0038  0.0038  0.0038  0.0038  0.0039  0.0039  0.0038  0.0038  0.0038  0.0038  0.0039  0.0038  0.0039  0.0077  0.0038  0.0038  0.0039  0.0038  0.0038  0.0039  0.0039  0.0039  0.0038  0.0038  0.0038  0.0038  0.0077  0.0077  0.0076  0.0038  0.0038  0.0038  0.0038  0.0038  0.0038  0.0038  0.0000  0.0038  0.0000  0.0077  0.0038
MFP4__GCA_000774865.1   0.9031  0.5830  0.5825  0.5825  0.5825  0.5121  0.5598  0.4680  0.4732  0.4296  0.4721  0.4863  0.5692  0.5768  0.9192  0.4209  0.4209  0.5174  0.4518  0.4588  0.4605  0.4698  0.4698  0.4691  0.4934  0.4737  0.4994  0.4941  0.4564  0.4564  0.4915  0.5059  0.5014  0.4579  0.5094  0.5082  0.4765  0.4796  0.5178  0.5147  0.5007  0.5130  0.5232  0.6204  0.6232  0.6407  0.6065  0.6791  0.6824  0.6927  0.6889  0.6136  0.5890  0.5424  0.6059  0.6059  0.5940  0.5483  0.6140  0.6245  0.6483  0.6379  0.1444  0.1996  0.1856  0.1444  0.1444  0.1444  0.1447  0.1447  0.1447  0.1447  0.1447  0.1443  0.1443  0.1487  0.1180  0.1180  0.0038  0.0000  0.0038  0.0000  0.0000  0.0000  0.0000  0.0000  0.0000  0.0000  0.0000  0.0000  0.0000  0.0000  0.0000  0.0000  0.0000  0.0000  0.0000  0.0000  0.0000  0.0000  0.0038  0.0000  0.0000  0.0000  0.0000  0.0000  0.0000  0.0000  0.0000  0.0000  0.0000  0.0000  0.0000  0.0000  0.0000  0.0000  0.0000  0.0000  0.0000  0.0000  0.0000  0.0000  0.0000  0.0000  0.0000  0.0000  0.0000  0.0038  0.0000  0.0000  0.0000  0.0000  0.0000  0.0000  0.0000  0.0000  0.0000  0.0000  0.0000  0.0000  0.0039  0.0038  0.0038  0.0000  0.0000  0.0000  0.0000  0.0000  0.0000  0.0000  0.0038  0.0077  0.0039  0.0038  0.0000  0.0038
MFP4__GCA_000015905.1   0.8647  0.5745  0.5569  0.5569  0.5569  0.5121  0.5527  0.4602  0.4511  0.4086  0.4645  0.4785  0.5446  0.5521  0.9460  0.4137  0.4137  0.5092  0.4298  0.4365  0.4383  0.4698  0.4698  0.4691  0.4934  0.4663  0.4918  0.4866  0.4492  0.4492  0.4840  0.4981  0.4936  0.4365  0.4860  0.4848  0.4690  0.4721  0.4941  0.5227  0.4929  0.5052  0.5153  0.5937  0.5963  0.6134  0.5804  0.6504  0.6537  0.6635  0.6599  0.6047  0.5634  0.5343  0.5972  0.5972  0.6027  0.5566  0.6229  0.6156  0.6575  0.6470  0.1444  0.2046  0.1904  0.1444  0.1444  0.1444  0.1447  0.1447  0.1447  0.1447  0.1447  0.1443  0.1443  0.1487  0.1136  0.1136  0.0154  0.0116  0.0153  0.0115  0.0115  0.0114  0.0114  0.0116  0.0116  0.0116  0.0115  0.0114  0.0114  0.0117  0.0116  0.0116  0.0115  0.0114  0.0114  0.0114  0.0116  0.0114  0.0154  0.0116  0.0114  0.0116  0.0115  0.0116  0.0116  0.0115  0.0116  0.0116  0.0115  0.0116  0.0114  0.0116  0.0116  0.0114  0.0116  0.0116  0.0115  0.0116  0.0115  0.0116  0.0114  0.0114  0.0116  0.0115  0.0114  0.0155  0.0116  0.0116  0.0114  0.0115  0.0114  0.0116  0.0114  0.0115  0.0116  0.0116  0.0116  0.0117  0.0077  0.0077  0.0155  0.0115  0.0115  0.0115  0.0115  0.0115  0.0115  0.0115  0.0077  0.0038  0.0077  0.0077  0.0116  0.0077  0.0114
MFP4__GCA_000770395.1   0.8885  0.5827  0.5724  0.5724  0.5724  0.5106  0.5669  0.4738  0.4644  0.4211  0.4629  0.4924  0.5598  0.5674  0.9593  0.4117  0.4117  0.5235  0.4424  0.4494  0.4511  0.4775  0.4775  0.4768  0.4914  0.4646  0.4902  0.4850  0.4476  0.4476  0.4824  0.4964  0.4918  0.4490  0.4996  0.4983  0.4821  0.4700  0.5080  0.5209  0.4928  0.5036  0.5138  0.6100  0.6127  0.6301  0.5964  0.6682  0.6716  0.6817  0.6779  0.6224  0.5791  0.5328  0.5959  0.5959  0.6013  0.5549  0.6216  0.6143  0.6563  0.6458  0.1443  0.1953  0.1904  0.1443  0.1443  0.1443  0.1447  0.1447  0.1447  0.1447  0.1447  0.1443  0.1443  0.1487  0.1136  0.1136  0.0154  0.0116  0.0154  0.0115  0.0115  0.0114  0.0116  0.0117  0.0115  0.0114  0.0114  0.0116  0.0114  0.0116  0.0114  0.0116  0.0116  0.0115  0.0116  0.0115  0.0114  0.0116  0.0153  0.0114  0.0115  0.0117  0.0114  0.0116  0.0114  0.0115  0.0115  0.0114  0.0116  0.0114  0.0116  0.0114  0.0114  0.0115  0.0115  0.0116  0.0115  0.0115  0.0117  0.0114  0.0115  0.0114  0.0116  0.0116  0.0114  0.0156  0.0114  0.0114  0.0116  0.0116  0.0114  0.0115  0.0114  0.0114  0.0115  0.0114  0.0117  0.0116  0.0153  0.0153  0.0155  0.0115  0.0115  0.0115  0.0115  0.0115  0.0115  0.0115  0.0077  0.0116  0.0076  0.0153  0.0116  0.0077  0.0116  0.0076
MFP4__GCA_000770415.1   0.8885  0.5827  0.5724  0.5724  0.5724  0.5106  0.5669  0.4738  0.4644  0.4211  0.4629  0.4924  0.5598  0.5674  0.9593  0.4117  0.4117  0.5235  0.4424  0.4494  0.4511  0.4775  0.4775  0.4768  0.4914  0.4646  0.4902  0.4850  0.4476  0.4476  0.4824  0.4964  0.4918  0.4490  0.4996  0.4983  0.4821  0.4700  0.5080  0.5209  0.4928  0.5036  0.5138  0.6100  0.6127  0.6301  0.5964  0.6682  0.6716  0.6817  0.6779  0.6224  0.5791  0.5328  0.5959  0.5959  0.6013  0.5549  0.6216  0.6143  0.6563  0.6458  0.1443  0.1953  0.1904  0.1443  0.1443  0.1443  0.1447  0.1447  0.1447  0.1447  0.1447  0.1443  0.1443  0.1487  0.1136  0.1136  0.0153  0.0114  0.0156  0.0115  0.0115  0.0116  0.0116  0.0114  0.0114  0.0116  0.0116  0.0116  0.0114  0.0116  0.0116  0.0114  0.0116  0.0116  0.0116  0.0115  0.0115  0.0114  0.0154  0.0114  0.0114  0.0114  0.0114  0.0115  0.0114  0.0114  0.0116  0.0116  0.0116  0.0114  0.0116  0.0114  0.0115  0.0116  0.0114  0.0116  0.0114  0.0116  0.0114  0.0114  0.0114  0.0114  0.0114  0.0117  0.0116  0.0153  0.0116  0.0116  0.0114  0.0116  0.0115  0.0114  0.0116  0.0116  0.0114  0.0115  0.0116  0.0114  0.0153  0.0153  0.0153  0.0115  0.0115  0.0115  0.0115  0.0115  0.0115  0.0115  0.0076  0.0114  0.0077  0.0154  0.0114  0.0077  0.0115  0.0076  0.0000
MFP4__GCA_000774195.1   0.8885  0.5827  0.5724  0.5724  0.5724  0.5106  0.5669  0.4738  0.4644  0.4211  0.4629  0.4924  0.5598  0.5674  0.9593  0.4117  0.4117  0.5235  0.4424  0.4494  0.4511  0.4775  0.4775  0.4768  0.4914  0.4646  0.4902  0.4850  0.4476  0.4476  0.4824  0.4964  0.4918  0.4490  0.4996  0.4983  0.4821  0.4700  0.5080  0.5209  0.4928  0.5036  0.5138  0.6100  0.6127  0.6301  0.5964  0.6682  0.6716  0.6817  0.6779  0.6224  0.5791  0.5328  0.5959  0.5959  0.6013  0.5549  0.6216  0.6143  0.6563  0.6458  0.1443  0.1953  0.1904  0.1443  0.1443  0.1443  0.1447  0.1447  0.1447  0.1447  0.1447  0.1443  0.1443  0.1487  0.1136  0.1136  0.0153  0.0114  0.0153  0.0115  0.0115  0.0116  0.0114  0.0116  0.0116  0.0116  0.0114  0.0116  0.0116  0.0115  0.0116  0.0114  0.0115  0.0114  0.0114  0.0116  0.0116  0.0115  0.0155  0.0114  0.0114  0.0116  0.0114  0.0114  0.0116  0.0116  0.0114  0.0114  0.0114  0.0114  0.0114  0.0116  0.0115  0.0116  0.0116  0.0114  0.0114  0.0115  0.0114  0.0114  0.0115  0.0116  0.0114  0.0114  0.0114  0.0154  0.0116  0.0114  0.0116  0.0116  0.0115  0.0116  0.0114  0.0114  0.0115  0.0114  0.0114  0.0115  0.0155  0.0154  0.0154  0.0115  0.0115  0.0115  0.0115  0.0115  0.0115  0.0115  0.0076  0.0115  0.0077  0.0153  0.0114  0.0076  0.0116  0.0076  0.0000  0.0000
MFP4__GCA_000774705.1   0.8885  0.5827  0.5724  0.5724  0.5724  0.5106  0.5669  0.4738  0.4644  0.4211  0.4629  0.4924  0.5598  0.5674  0.9593  0.4117  0.4117  0.5235  0.4424  0.4494  0.4511  0.4775  0.4775  0.4768  0.4914  0.4646  0.4902  0.4850  0.4476  0.4476  0.4824  0.4964  0.4918  0.4490  0.4996  0.4983  0.4821  0.4700  0.5080  0.5209  0.4928  0.5036  0.5138  0.6100  0.6127  0.6301  0.5964  0.6682  0.6716  0.6817  0.6779  0.6224  0.5791  0.5328  0.5959  0.5959  0.6013  0.5549  0.6216  0.6143  0.6563  0.6458  0.1443  0.1953  0.1904  0.1443  0.1443  0.1443  0.1447  0.1447  0.1447  0.1447  0.1447  0.1443  0.1443  0.1487  0.1136  0.1136  0.0153  0.0114  0.0155  0.0115  0.0115  0.0114  0.0116  0.0116  0.0115  0.0115  0.0114  0.0116  0.0114  0.0116  0.0114  0.0114  0.0115  0.0115  0.0115  0.0116  0.0115  0.0115  0.0153  0.0116  0.0115  0.0114  0.0116  0.0116  0.0116  0.0116  0.0116  0.0117  0.0114  0.0116  0.0114  0.0116  0.0117  0.0116  0.0114  0.0115  0.0114  0.0116  0.0114  0.0114  0.0116  0.0116  0.0116  0.0116  0.0114  0.0154  0.0114  0.0114  0.0116  0.0114  0.0114  0.0116  0.0116  0.0114  0.0114  0.0114  0.0116  0.0116  0.0155  0.0155  0.0153  0.0115  0.0115  0.0115  0.0115  0.0115  0.0115  0.0115  0.0077  0.0116  0.0077  0.0155  0.0116  0.0077  0.0117  0.0077  0.0000  0.0000  0.0000
MFP4__GCA_000775025.1   0.8885  0.5827  0.5724  0.5724  0.5724  0.5106  0.5669  0.4738  0.4644  0.4211  0.4629  0.4924  0.5598  0.5674  0.9593  0.4117  0.4117  0.5235  0.4424  0.4494  0.4511  0.4775  0.4775  0.4768  0.4914  0.4646  0.4902  0.4850  0.4476  0.4476  0.4824  0.4964  0.4918  0.4490  0.4996  0.4983  0.4821  0.4700  0.5080  0.5209  0.4928  0.5036  0.5138  0.6100  0.6127  0.6301  0.5964  0.6682  0.6716  0.6817  0.6779  0.6224  0.5791  0.5328  0.5959  0.5959  0.6013  0.5549  0.6216  0.6143  0.6563  0.6458  0.1443  0.1953  0.1904  0.1443  0.1443  0.1443  0.1447  0.1447  0.1447  0.1447  0.1447  0.1443  0.1443  0.1487  0.1136  0.1136  0.0153  0.0115  0.0154  0.0115  0.0115  0.0115  0.0116  0.0116  0.0114  0.0116  0.0114  0.0116  0.0114  0.0116  0.0116  0.0116  0.0115  0.0116  0.0114  0.0115  0.0116  0.0114  0.0153  0.0116  0.0116  0.0114  0.0114  0.0114  0.0114  0.0114  0.0114  0.0114  0.0116  0.0116  0.0116  0.0116  0.0116  0.0114  0.0116  0.0114  0.0116  0.0116  0.0116  0.0114  0.0116  0.0116  0.0114  0.0116  0.0116  0.0153  0.0116  0.0116  0.0116  0.0114  0.0116  0.0116  0.0116  0.0114  0.0116  0.0116  0.0115  0.0115  0.0155  0.0154  0.0153  0.0115  0.0115  0.0115  0.0115  0.0115  0.0115  0.0115  0.0076  0.0114  0.0076  0.0153  0.0114  0.0077  0.0116  0.0076  0.0000  0.0000  0.0000  0.0000
MFP4__GCA_000959185.1   0.8647  0.5745  0.5569  0.5569  0.5569  0.5121  0.5527  0.4602  0.4511  0.4086  0.4645  0.4785  0.5446  0.5521  0.9460  0.4137  0.4137  0.5092  0.4298  0.4365  0.4383  0.4698  0.4698  0.4691  0.4934  0.4663  0.4918  0.4866  0.4492  0.4492  0.4840  0.4981  0.4936  0.4365  0.4860  0.4848  0.4690  0.4721  0.4941  0.5227  0.4929  0.5052  0.5153  0.5937  0.5963  0.6134  0.5804  0.6504  0.6537  0.6635  0.6599  0.6047  0.5634  0.5343  0.5972  0.5972  0.6027  0.5566  0.6229  0.6156  0.6575  0.6470  0.1444  0.2046  0.1904  0.1444  0.1444  0.1444  0.1447  0.1447  0.1447  0.1447  0.1447  0.1443  0.1443  0.1487  0.1136  0.1136  0.0154  0.0116  0.0153  0.0115  0.0115  0.0116  0.0116  0.0116  0.0114  0.0114  0.0116  0.0114  0.0114  0.0116  0.0114  0.0115  0.0115  0.0115  0.0114  0.0115  0.0114  0.0114  0.0155  0.0115  0.0115  0.0116  0.0115  0.0114  0.0116  0.0116  0.0116  0.0116  0.0114  0.0116  0.0114  0.0115  0.0114  0.0115  0.0114  0.0116  0.0114  0.0114  0.0116  0.0116  0.0114  0.0114  0.0114  0.0116  0.0115  0.0155  0.0115  0.0116  0.0116  0.0114  0.0116  0.0114  0.0114  0.0116  0.0116  0.0116  0.0116  0.0115  0.0076  0.0076  0.0155  0.0115  0.0115  0.0115  0.0115  0.0115  0.0115  0.0115  0.0077  0.0038  0.0077  0.0077  0.0116  0.0076  0.0116  0.0000  0.0076  0.0077  0.0077  0.0076  0.0077
MFP4__GCA_000959305.1   0.8647  0.5745  0.5569  0.5569  0.5569  0.5121  0.5527  0.4602  0.4511  0.4086  0.4645  0.4785  0.5446  0.5521  0.9460  0.4137  0.4137  0.5092  0.4298  0.4365  0.4383  0.4698  0.4698  0.4691  0.4934  0.4663  0.4918  0.4866  0.4492  0.4492  0.4840  0.4981  0.4936  0.4365  0.4860  0.4848  0.4690  0.4721  0.4941  0.5227  0.4929  0.5052  0.5153  0.5937  0.5963  0.6134  0.5804  0.6504  0.6537  0.6635  0.6599  0.6047  0.5634  0.5343  0.5972  0.5972  0.6027  0.5566  0.6229  0.6156  0.6575  0.6470  0.1444  0.2046  0.1904  0.1444  0.1444  0.1444  0.1447  0.1447  0.1447  0.1447  0.1447  0.1443  0.1443  0.1487  0.1136  0.1136  0.0153  0.0116  0.0153  0.0115  0.0115  0.0114  0.0116  0.0114  0.0114  0.0116  0.0116  0.0114  0.0116  0.0116  0.0116  0.0114  0.0116  0.0116  0.0114  0.0114  0.0115  0.0116  0.0153  0.0115  0.0114  0.0116  0.0114  0.0114  0.0116  0.0116  0.0114  0.0114  0.0115  0.0116  0.0116  0.0116  0.0114  0.0116  0.0114  0.0116  0.0114  0.0114  0.0116  0.0114  0.0115  0.0115  0.0114  0.0114  0.0115  0.0155  0.0116  0.0117  0.0116  0.0115  0.0115  0.0115  0.0115  0.0115  0.0114  0.0116  0.0114  0.0115  0.0076  0.0077  0.0153  0.0115  0.0115  0.0115  0.0115  0.0115  0.0115  0.0115  0.0077  0.0038  0.0077  0.0077  0.0114  0.0076  0.0116  0.0000  0.0077  0.0076  0.0077  0.0076  0.0077  0.0000
MFP4__GCA_000011545.1   0.9031  0.5830  0.5825  0.5825  0.5825  0.5121  0.5598  0.4680  0.4732  0.4296  0.4721  0.4863  0.5692  0.5768  0.9192  0.4209  0.4209  0.5174  0.4518  0.4588  0.4605  0.4698  0.4698  0.4691  0.4934  0.4737  0.4994  0.4941  0.4564  0.4564  0.4915  0.5059  0.5014  0.4579  0.5094  0.5082  0.4765  0.4796  0.5178  0.5147  0.5007  0.5130  0.5232  0.6204  0.6232  0.6407  0.6065  0.6791  0.6824  0.6927  0.6889  0.6136  0.5890  0.5424  0.6059  0.6059  0.5940  0.5483  0.6140  0.6245  0.6483  0.6379  0.1444  0.1996  0.1856  0.1444  0.1444  0.1444  0.1447  0.1447  0.1447  0.1447  0.1447  0.1443  0.1443  0.1487  0.1180  0.1180  0.0038  0.0000  0.0039  0.0000  0.0000  0.0000  0.0000  0.0000  0.0000  0.0000  0.0000  0.0000  0.0000  0.0000  0.0000  0.0000  0.0000  0.0000  0.0000  0.0000  0.0000  0.0000  0.0038  0.0000  0.0000  0.0000  0.0000  0.0000  0.0000  0.0000  0.0000  0.0000  0.0000  0.0000  0.0000  0.0000  0.0000  0.0000  0.0000  0.0000  0.0000  0.0000  0.0000  0.0000  0.0000  0.0000  0.0000  0.0000  0.0000  0.0039  0.0000  0.0000  0.0000  0.0000  0.0000  0.0000  0.0000  0.0000  0.0000  0.0000  0.0000  0.0000  0.0039  0.0038  0.0038  0.0000  0.0000  0.0000  0.0000  0.0000  0.0000  0.0000  0.0038  0.0077  0.0039  0.0038  0.0000  0.0039  0.0000  0.0116  0.0116  0.0114  0.0115  0.0116  0.0114  0.0114  0.0116
MFP4__GCA_000011705.1   0.9158  0.5839  0.5763  0.5763  0.5763  0.5199  0.5681  0.4757  0.4805  0.4366  0.4664  0.4940  0.5631  0.5851  0.9317  0.4154  0.4154  0.5114  0.4462  0.4531  0.4548  0.4639  0.4639  0.4632  0.4876  0.4681  0.5069  0.5016  0.4635  0.4635  0.4990  0.5136  0.4956  0.4650  0.5154  0.5141  0.4839  0.4871  0.5257  0.5209  0.5069  0.5195  0.5298  0.6282  0.6310  0.6487  0.6141  0.6878  0.6911  0.7015  0.6977  0.6213  0.5965  0.5491  0.6134  0.6134  0.6013  0.5549  0.6216  0.6322  0.6563  0.6458  0.1402  0.2046  0.1904  0.1402  0.1402  0.1402  0.1405  0.1405  0.1405  0.1405  0.1405  0.1401  0.1401  0.1446  0.1225  0.1225  0.0077  0.0039  0.0000  0.0038  0.0038  0.0038  0.0038  0.0038  0.0039  0.0038  0.0038  0.0038  0.0039  0.0039  0.0039  0.0038  0.0038  0.0039  0.0038  0.0039  0.0038  0.0039  0.0077  0.0038  0.0038  0.0038  0.0038  0.0039  0.0038  0.0038  0.0039  0.0039  0.0039  0.0038  0.0038  0.0038  0.0038  0.0038  0.0038  0.0039  0.0038  0.0038  0.0038  0.0039  0.0038  0.0039  0.0038  0.0038  0.0039  0.0077  0.0038  0.0038  0.0038  0.0038  0.0039  0.0038  0.0038  0.0039  0.0038  0.0039  0.0039  0.0038  0.0076  0.0077  0.0076  0.0038  0.0038  0.0038  0.0038  0.0038  0.0038  0.0038  0.0077  0.0114  0.0076  0.0077  0.0039  0.0076  0.0038  0.0155  0.0154  0.0154  0.0154  0.0153  0.0155  0.0155  0.0153  0.0038
MFP4__GCA_000015465.1   0.9158  0.5839  0.5763  0.5763  0.5763  0.5199  0.5681  0.4757  0.4805  0.4366  0.4664  0.4940  0.5631  0.5851  0.9317  0.4154  0.4154  0.5114  0.4462  0.4531  0.4548  0.4639  0.4639  0.4632  0.4876  0.4681  0.5069  0.5016  0.4635  0.4635  0.4990  0.5136  0.4956  0.4650  0.5154  0.5141  0.4839  0.4871  0.5257  0.5209  0.5069  0.5195  0.5298  0.6282  0.6310  0.6487  0.6141  0.6878  0.6911  0.7015  0.6977  0.6213  0.5965  0.5491  0.6134  0.6134  0.6013  0.5549  0.6216  0.6322  0.6563  0.6458  0.1402  0.2046  0.1904  0.1402  0.1402  0.1402  0.1405  0.1405  0.1405  0.1405  0.1405  0.1401  0.1401  0.1446  0.1225  0.1225  0.0076  0.0039  0.0000  0.0038  0.0038  0.0038  0.0039  0.0038  0.0038  0.0039  0.0038  0.0038  0.0039  0.0039  0.0038  0.0039  0.0038  0.0038  0.0038  0.0038  0.0038  0.0038  0.0076  0.0039  0.0038  0.0038  0.0038  0.0039  0.0039  0.0038  0.0038  0.0038  0.0038  0.0039  0.0039  0.0038  0.0038  0.0038  0.0038  0.0039  0.0038  0.0038  0.0038  0.0038  0.0038  0.0039  0.0039  0.0039  0.0038  0.0076  0.0038  0.0038  0.0039  0.0038  0.0039  0.0039  0.0038  0.0038  0.0038  0.0038  0.0038  0.0039  0.0077  0.0077  0.0077  0.0038  0.0038  0.0038  0.0038  0.0038  0.0038  0.0038  0.0077  0.0114  0.0077  0.0077  0.0039  0.0076  0.0038  0.0153  0.0154  0.0155  0.0153  0.0155  0.0155  0.0154  0.0153  0.0038  0.0000
MFP4__GCA_000015605.1   0.9158  0.5839  0.5763  0.5763  0.5763  0.5199  0.5681  0.4757  0.4805  0.4366  0.4664  0.4940  0.5631  0.5851  0.9317  0.4154  0.4154  0.5114  0.4462  0.4531  0.4548  0.4639  0.4639  0.4632  0.4876  0.4681  0.5069  0.5016  0.4635  0.4635  0.4990  0.5136  0.4956  0.4650  0.5154  0.5141  0.4839  0.4871  0.5257  0.5209  0.5069  0.5195  0.5298  0.6282  0.6310  0.6487  0.6141  0.6878  0.6911  0.7015  0.6977  0.6213  0.5965  0.5491  0.6134  0.6134  0.6013  0.5549  0.6216  0.6322  0.6563  0.6458  0.1402  0.2046  0.1904  0.1402  0.1402  0.1402  0.1405  0.1405  0.1405  0.1405  0.1405  0.1401  0.1401  0.1446  0.1225  0.1225  0.0076  0.0038  0.0000  0.0038  0.0038  0.0039  0.0039  0.0038  0.0038  0.0038  0.0038  0.0038  0.0038  0.0039  0.0039  0.0039  0.0039  0.0039  0.0038  0.0038  0.0038  0.0038  0.0077  0.0038  0.0038  0.0038  0.0038  0.0038  0.0039  0.0038  0.0038  0.0038  0.0039  0.0038  0.0038  0.0039  0.0038  0.0038  0.0038  0.0038  0.0038  0.0038  0.0038  0.0039  0.0038  0.0038  0.0038  0.0038  0.0039  0.0076  0.0039  0.0039  0.0039  0.0038  0.0038  0.0039  0.0038  0.0038  0.0038  0.0039  0.0038  0.0038  0.0077  0.0077  0.0077  0.0038  0.0038  0.0038  0.0038  0.0038  0.0038  0.0038  0.0077  0.0116  0.0076  0.0077  0.0038  0.0077  0.0038  0.0153  0.0153  0.0153  0.0153  0.0153  0.0153  0.0153  0.0153  0.0038  0.0000  0.0000
MFP4__GCA_000015625.1   0.9158  0.5839  0.5763  0.5763  0.5763  0.5199  0.5681  0.4757  0.4805  0.4366  0.4664  0.4940  0.5631  0.5851  0.9317  0.4154  0.4154  0.5114  0.4462  0.4531  0.4548  0.4639  0.4639  0.4632  0.4876  0.4681  0.5069  0.5016  0.4635  0.4635  0.4990  0.5136  0.4956  0.4650  0.5154  0.5141  0.4839  0.4871  0.5257  0.5209  0.5069  0.5195  0.5298  0.6282  0.6310  0.6487  0.6141  0.6878  0.6911  0.7015  0.6977  0.6213  0.5965  0.5491  0.6134  0.6134  0.6013  0.5549  0.6216  0.6322  0.6563  0.6458  0.1402  0.2046  0.1904  0.1402  0.1402  0.1402  0.1405  0.1405  0.1405  0.1405  0.1405  0.1401  0.1401  0.1446  0.1225  0.1225  0.0076  0.0038  0.0000  0.0038  0.0038  0.0038  0.0039  0.0039  0.0038  0.0039  0.0038  0.0038  0.0039  0.0038  0.0039  0.0039  0.0038  0.0038  0.0039  0.0038  0.0038  0.0038  0.0076  0.0038  0.0038  0.0038  0.0038  0.0038  0.0038  0.0038  0.0038  0.0039  0.0039  0.0038  0.0039  0.0038  0.0038  0.0038  0.0039  0.0038  0.0039  0.0038  0.0038  0.0039  0.0038  0.0038  0.0038  0.0038  0.0038  0.0077  0.0039  0.0038  0.0039  0.0038  0.0038  0.0039  0.0038  0.0039  0.0038  0.0039  0.0038  0.0038  0.0076  0.0077  0.0077  0.0038  0.0038  0.0038  0.0038  0.0038  0.0038  0.0038  0.0077  0.0114  0.0076  0.0077  0.0038  0.0077  0.0039  0.0153  0.0153  0.0156  0.0155  0.0155  0.0155  0.0154  0.0155  0.0039  0.0000  0.0000  0.0000
MFP4__GCA_000152325.1   0.8901  0.5745  0.5739  0.5739  0.5739  0.5042  0.5514  0.4601  0.4657  0.4225  0.4645  0.4785  0.5609  0.5685  0.9325  0.4137  0.4137  0.5092  0.4444  0.4513  0.4530  0.4620  0.4620  0.4613  0.4856  0.4663  0.4918  0.4866  0.4492  0.4492  0.4840  0.4981  0.4936  0.4507  0.5016  0.5003  0.4690  0.4721  0.5099  0.5069  0.4929  0.5052  0.5153  0.6114  0.6141  0.6315  0.5977  0.6695  0.6728  0.6828  0.6791  0.6226  0.5804  0.5343  0.5972  0.5972  0.5854  0.5400  0.6052  0.6156  0.6575  0.6470  0.1444  0.2046  0.1904  0.1444  0.1444  0.1444  0.1447  0.1447  0.1447  0.1447  0.1447  0.1443  0.1443  0.1487  0.1136  0.1136  0.0077  0.0038  0.0077  0.0038  0.0038  0.0038  0.0038  0.0039  0.0039  0.0038  0.0039  0.0038  0.0038  0.0038  0.0038  0.0039  0.0038  0.0038  0.0039  0.0038  0.0038  0.0038  0.0077  0.0038  0.0039  0.0039  0.0039  0.0038  0.0038  0.0038  0.0038  0.0038  0.0038  0.0038  0.0039  0.0039  0.0039  0.0038  0.0039  0.0039  0.0039  0.0038  0.0038  0.0039  0.0039  0.0038  0.0038  0.0039  0.0038  0.0077  0.0039  0.0038  0.0039  0.0038  0.0039  0.0039  0.0038  0.0039  0.0038  0.0038  0.0038  0.0038  0.0077  0.0077  0.0077  0.0038  0.0038  0.0038  0.0038  0.0038  0.0038  0.0038  0.0000  0.0038  0.0000  0.0076  0.0038  0.0000  0.0039  0.0076  0.0077  0.0077  0.0076  0.0076  0.0076  0.0077  0.0076  0.0038  0.0076  0.0077  0.0076  0.0077
MFP4__GCA_000152365.1   0.9031  0.5830  0.5825  0.5825  0.5825  0.5121  0.5598  0.4680  0.4732  0.4296  0.4721  0.4863  0.5692  0.5768  0.9192  0.4209  0.4209  0.5174  0.4518  0.4588  0.4605  0.4698  0.4698  0.4691  0.4934  0.4737  0.4994  0.4941  0.4564  0.4564  0.4915  0.5059  0.5014  0.4579  0.5094  0.5082  0.4765  0.4796  0.5178  0.5147  0.5007  0.5130  0.5232  0.6204  0.6232  0.6407  0.6065  0.6791  0.6824  0.6927  0.6889  0.6136  0.5890  0.5424  0.6059  0.6059  0.5940  0.5483  0.6140  0.6245  0.6483  0.6379  0.1444  0.1996  0.1856  0.1444  0.1444  0.1444  0.1447  0.1447  0.1447  0.1447  0.1447  0.1443  0.1443  0.1487  0.1180  0.1180  0.0038  0.0000  0.0039  0.0000  0.0000  0.0000  0.0000  0.0000  0.0000  0.0000  0.0000  0.0000  0.0000  0.0000  0.0000  0.0000  0.0000  0.0000  0.0000  0.0000  0.0000  0.0000  0.0039  0.0000  0.0000  0.0000  0.0000  0.0000  0.0000  0.0000  0.0000  0.0000  0.0000  0.0000  0.0000  0.0000  0.0000  0.0000  0.0000  0.0000  0.0000  0.0000  0.0000  0.0000  0.0000  0.0000  0.0000  0.0000  0.0000  0.0038  0.0000  0.0000  0.0000  0.0000  0.0000  0.0000  0.0000  0.0000  0.0000  0.0000  0.0000  0.0000  0.0038  0.0038  0.0039  0.0000  0.0000  0.0000  0.0000  0.0000  0.0000  0.0000  0.0038  0.0077  0.0038  0.0039  0.0000  0.0039  0.0000  0.0114  0.0115  0.0116  0.0114  0.0114  0.0114  0.0115  0.0116  0.0000  0.0038  0.0039  0.0039  0.0039  0.0038
MFP4__GCA_000152385.1   0.9158  0.5839  0.5763  0.5763  0.5763  0.5199  0.5681  0.4757  0.4805  0.4366  0.4664  0.4940  0.5631  0.5851  0.9317  0.4154  0.4154  0.5114  0.4462  0.4531  0.4548  0.4639  0.4639  0.4632  0.4876  0.4681  0.5069  0.5016  0.4635  0.4635  0.4990  0.5136  0.4956  0.4650  0.5154  0.5141  0.4839  0.4871  0.5257  0.5209  0.5069  0.5195  0.5298  0.6282  0.6310  0.6487  0.6141  0.6878  0.6911  0.7015  0.6977  0.6213  0.5965  0.5491  0.6134  0.6134  0.6013  0.5549  0.6216  0.6322  0.6563  0.6458  0.1402  0.2046  0.1904  0.1402  0.1402  0.1402  0.1405  0.1405  0.1405  0.1405  0.1405  0.1401  0.1401  0.1446  0.1225  0.1225  0.0076  0.0039  0.0000  0.0038  0.0038  0.0039  0.0038  0.0038  0.0038  0.0038  0.0038  0.0039  0.0038  0.0038  0.0038  0.0038  0.0038  0.0038  0.0038  0.0038  0.0039  0.0039  0.0076  0.0039  0.0038  0.0039  0.0039  0.0038  0.0039  0.0038  0.0039  0.0038  0.0038  0.0038  0.0038  0.0038  0.0038  0.0039  0.0039  0.0039  0.0038  0.0039  0.0039  0.0038  0.0038  0.0038  0.0039  0.0038  0.0038  0.0077  0.0038  0.0038  0.0039  0.0038  0.0039  0.0038  0.0038  0.0038  0.0039  0.0038  0.0039  0.0038  0.0077  0.0077  0.0077  0.0038  0.0038  0.0038  0.0038  0.0038  0.0038  0.0038  0.0077  0.0116  0.0077  0.0077  0.0039  0.0077  0.0038  0.0155  0.0153  0.0153  0.0154  0.0155  0.0153  0.0155  0.0154  0.0038  0.0000  0.0000  0.0000  0.0000  0.0076  0.0038
MFP4__GCA_000152405.1   0.9158  0.5839  0.5763  0.5763  0.5763  0.5199  0.5681  0.4757  0.4805  0.4366  0.4664  0.4940  0.5631  0.5851  0.9317  0.4154  0.4154  0.5114  0.4462  0.4531  0.4548  0.4639  0.4639  0.4632  0.4876  0.4681  0.5069  0.5016  0.4635  0.4635  0.4990  0.5136  0.4956  0.4650  0.5154  0.5141  0.4839  0.4871  0.5257  0.5209  0.5069  0.5195  0.5298  0.6282  0.6310  0.6487  0.6141  0.6878  0.6911  0.7015  0.6977  0.6213  0.5965  0.5491  0.6134  0.6134  0.6013  0.5549  0.6216  0.6322  0.6563  0.6458  0.1402  0.2046  0.1904  0.1402  0.1402  0.1402  0.1405  0.1405  0.1405  0.1405  0.1405  0.1401  0.1401  0.1446  0.1225  0.1225  0.0077  0.0039  0.0000  0.0038  0.0038  0.0038  0.0038  0.0038  0.0038  0.0038  0.0038  0.0039  0.0038  0.0039  0.0039  0.0038  0.0039  0.0038  0.0039  0.0039  0.0038  0.0038  0.0077  0.0039  0.0038  0.0039  0.0038  0.0039  0.0038  0.0038  0.0038  0.0038  0.0038  0.0038  0.0038  0.0038  0.0038  0.0038  0.0038  0.0038  0.0039  0.0039  0.0038  0.0038  0.0038  0.0038  0.0038  0.0038  0.0038  0.0076  0.0039  0.0038  0.0038  0.0038  0.0038  0.0038  0.0038  0.0038  0.0038  0.0038  0.0038  0.0038  0.0076  0.0077  0.0077  0.0038  0.0038  0.0038  0.0038  0.0038  0.0038  0.0038  0.0077  0.0116  0.0077  0.0077  0.0038  0.0076  0.0038  0.0153  0.0153  0.0153  0.0156  0.0154  0.0155  0.0153  0.0155  0.0039  0.0000  0.0000  0.0000  0.0000  0.0077  0.0038  0.0000
MFP4__GCA_000153085.1   0.9158  0.5839  0.5763  0.5763  0.5763  0.5199  0.5681  0.4757  0.4805  0.4366  0.4664  0.4940  0.5631  0.5851  0.9317  0.4154  0.4154  0.5114  0.4462  0.4531  0.4548  0.4639  0.4639  0.4632  0.4876  0.4681  0.5069  0.5016  0.4635  0.4635  0.4990  0.5136  0.4956  0.4650  0.5154  0.5141  0.4839  0.4871  0.5257  0.5209  0.5069  0.5195  0.5298  0.6282  0.6310  0.6487  0.6141  0.6878  0.6911  0.7015  0.6977  0.6213  0.5965  0.5491  0.6134  0.6134  0.6013  0.5549  0.6216  0.6322  0.6563  0.6458  0.1402  0.2046  0.1904  0.1402  0.1402  0.1402  0.1405  0.1405  0.1405  0.1405  0.1405  0.1401  0.1401  0.1446  0.1225  0.1225  0.0077  0.0039  0.0000  0.0038  0.0038  0.0039  0.0039  0.0038  0.0038  0.0039  0.0039  0.0038  0.0038  0.0038  0.0039  0.0039  0.0039  0.0038  0.0038  0.0038  0.0038  0.0038  0.0077  0.0039  0.0038  0.0038  0.0038  0.0038  0.0039  0.0038  0.0039  0.0038  0.0038  0.0038  0.0038  0.0039  0.0038  0.0038  0.0039  0.0039  0.0038  0.0039  0.0039  0.0039  0.0039  0.0038  0.0038  0.0039  0.0039  0.0077  0.0039  0.0039  0.0038  0.0038  0.0039  0.0038  0.0039  0.0039  0.0038  0.0038  0.0039  0.0038  0.0076  0.0077  0.0076  0.0038  0.0038  0.0038  0.0038  0.0038  0.0038  0.0038  0.0076  0.0117  0.0076  0.0077  0.0038  0.0077  0.0039  0.0153  0.0153  0.0153  0.0155  0.0153  0.0153  0.0153  0.0155  0.0039  0.0000  0.0000  0.0000  0.0000  0.0078  0.0038  0.0000  0.0000
MFP4__GCA_000167635.1   0.9158  0.5839  0.5763  0.5763  0.5763  0.5199  0.5681  0.4757  0.4805  0.4366  0.4664  0.4940  0.5631  0.5851  0.9317  0.4154  0.4154  0.5114  0.4462  0.4531  0.4548  0.4639  0.4639  0.4632  0.4876  0.4681  0.5069  0.5016  0.4635  0.4635  0.4990  0.5136  0.4956  0.4650  0.5154  0.5141  0.4839  0.4871  0.5257  0.5209  0.5069  0.5195  0.5298  0.6282  0.6310  0.6487  0.6141  0.6878  0.6911  0.7015  0.6977  0.6213  0.5965  0.5491  0.6134  0.6134  0.6013  0.5549  0.6216  0.6322  0.6563  0.6458  0.1402  0.2046  0.1904  0.1402  0.1402  0.1402  0.1405  0.1405  0.1405  0.1405  0.1405  0.1401  0.1401  0.1446  0.1225  0.1225  0.0076  0.0039  0.0000  0.0038  0.0038  0.0039  0.0038  0.0038  0.0039  0.0039  0.0038  0.0038  0.0038  0.0038  0.0039  0.0039  0.0038  0.0039  0.0039  0.0038  0.0038  0.0038  0.0077  0.0038  0.0038  0.0038  0.0038  0.0039  0.0038  0.0039  0.0038  0.0038  0.0038  0.0038  0.0039  0.0039  0.0039  0.0038  0.0038  0.0038  0.0038  0.0038  0.0038  0.0038  0.0038  0.0038  0.0039  0.0039  0.0039  0.0077  0.0038  0.0038  0.0039  0.0038  0.0039  0.0038  0.0039  0.0038  0.0038  0.0039  0.0038  0.0038  0.0077  0.0076  0.0077  0.0038  0.0038  0.0038  0.0038  0.0038  0.0038  0.0038  0.0077  0.0115  0.0077  0.0077  0.0038  0.0077  0.0039  0.0153  0.0154  0.0155  0.0156  0.0153  0.0154  0.0155  0.0154  0.0038  0.0000  0.0000  0.0000  0.0000  0.0077  0.0038  0.0000  0.0000  0.0000
MFP4__GCA_000169715.1   0.9031  0.5830  0.5825  0.5825  0.5825  0.5121  0.5598  0.4680  0.4797  0.4361  0.4788  0.4863  0.5692  0.5768  0.9306  0.4209  0.4209  0.5174  0.4518  0.4588  0.4605  0.4698  0.4698  0.4691  0.4934  0.4802  0.4994  0.4941  0.4564  0.4564  0.4915  0.5059  0.5014  0.4579  0.5163  0.5150  0.4765  0.4731  0.5248  0.5147  0.5007  0.5130  0.5232  0.6204  0.6232  0.6407  0.6065  0.6791  0.6824  0.6927  0.6889  0.6136  0.5890  0.5495  0.6135  0.6135  0.5940  0.5483  0.6140  0.6245  0.6483  0.6379  0.1487  0.2043  0.1901  0.1487  0.1487  0.1487  0.1491  0.1491  0.1491  0.1491  0.1491  0.1486  0.1486  0.1531  0.1223  0.1223  0.0000  0.0038  0.0077  0.0038  0.0038  0.0039  0.0038  0.0038  0.0038  0.0038  0.0039  0.0038  0.0038  0.0038  0.0038  0.0038  0.0039  0.0038  0.0038  0.0039  0.0039  0.0038  0.0000  0.0039  0.0039  0.0038  0.0038  0.0038  0.0039  0.0038  0.0038  0.0039  0.0038  0.0038  0.0038  0.0038  0.0039  0.0038  0.0038  0.0038  0.0038  0.0038  0.0039  0.0038  0.0039  0.0038  0.0038  0.0038  0.0038  0.0000  0.0038  0.0038  0.0038  0.0039  0.0039  0.0038  0.0039  0.0038  0.0038  0.0038  0.0038  0.0039  0.0077  0.0077  0.0000  0.0038  0.0038  0.0038  0.0038  0.0038  0.0038  0.0038  0.0077  0.0115  0.0076  0.0076  0.0038  0.0077  0.0038  0.0155  0.0155  0.0153  0.0153  0.0154  0.0156  0.0153  0.0154  0.0038  0.0076  0.0077  0.0077  0.0077  0.0076  0.0038  0.0076  0.0077  0.0077  0.0077
MFP4__GCA_000169875.1   0.9158  0.5839  0.5763  0.5763  0.5763  0.5199  0.5681  0.4757  0.4805  0.4366  0.4664  0.4940  0.5631  0.5851  0.9317  0.4154  0.4154  0.5114  0.4462  0.4531  0.4548  0.4639  0.4639  0.4632  0.4876  0.4681  0.5069  0.5016  0.4635  0.4635  0.4990  0.5136  0.4956  0.4650  0.5154  0.5141  0.4839  0.4871  0.5257  0.5209  0.5069  0.5195  0.5298  0.6282  0.6310  0.6487  0.6141  0.6878  0.6911  0.7015  0.6977  0.6213  0.5965  0.5491  0.6134  0.6134  0.6013  0.5549  0.6216  0.6322  0.6563  0.6458  0.1402  0.2046  0.1904  0.1402  0.1402  0.1402  0.1405  0.1405  0.1405  0.1405  0.1405  0.1401  0.1401  0.1446  0.1225  0.1225  0.0076  0.0039  0.0000  0.0038  0.0038  0.0038  0.0039  0.0038  0.0038  0.0039  0.0038  0.0038  0.0038  0.0038  0.0039  0.0038  0.0039  0.0038  0.0038  0.0038  0.0039  0.0039  0.0077  0.0039  0.0038  0.0038  0.0038  0.0038  0.0038  0.0039  0.0039  0.0038  0.0039  0.0039  0.0038  0.0038  0.0039  0.0038  0.0038  0.0038  0.0039  0.0038  0.0039  0.0039  0.0038  0.0039  0.0038  0.0039  0.0039  0.0077  0.0038  0.0038  0.0038  0.0038  0.0038  0.0038  0.0038  0.0038  0.0039  0.0039  0.0038  0.0039  0.0077  0.0077  0.0076  0.0038  0.0038  0.0038  0.0038  0.0038  0.0038  0.0038  0.0077  0.0115  0.0076  0.0077  0.0038  0.0077  0.0038  0.0153  0.0154  0.0154  0.0155  0.0155  0.0153  0.0153  0.0153  0.0039  0.0000  0.0000  0.0000  0.0000  0.0077  0.0039  0.0000  0.0000  0.0000  0.0000  0.0077
MFP4__GCA_000182195.1   0.9031  0.5830  0.5825  0.5825  0.5825  0.5121  0.5598  0.4680  0.4732  0.4296  0.4721  0.4863  0.5692  0.5768  0.9192  0.4209  0.4209  0.5174  0.4518  0.4588  0.4605  0.4698  0.4698  0.4691  0.4934  0.4737  0.4994  0.4941  0.4564  0.4564  0.4915  0.5059  0.5014  0.4579  0.5094  0.5082  0.4765  0.4796  0.5178  0.5147  0.5007  0.5130  0.5232  0.6204  0.6232  0.6407  0.6065  0.6791  0.6824  0.6927  0.6889  0.6136  0.5890  0.5424  0.6059  0.6059  0.5940  0.5483  0.6140  0.6245  0.6483  0.6379  0.1444  0.1996  0.1856  0.1444  0.1444  0.1444  0.1447  0.1447  0.1447  0.1447  0.1447  0.1443  0.1443  0.1487  0.1180  0.1180  0.0038  0.0000  0.0038  0.0000  0.0000  0.0000  0.0000  0.0000  0.0000  0.0000  0.0000  0.0000  0.0000  0.0000  0.0000  0.0000  0.0000  0.0000  0.0000  0.0000  0.0000  0.0000  0.0038  0.0000  0.0000  0.0000  0.0000  0.0000  0.0000  0.0000  0.0000  0.0000  0.0000  0.0000  0.0000  0.0000  0.0000  0.0000  0.0000  0.0000  0.0000  0.0000  0.0000  0.0000  0.0000  0.0000  0.0000  0.0000  0.0000  0.0038  0.0000  0.0000  0.0000  0.0000  0.0000  0.0000  0.0000  0.0000  0.0000  0.0000  0.0000  0.0000  0.0038  0.0039  0.0038  0.0000  0.0000  0.0000  0.0000  0.0000  0.0000  0.0000  0.0038  0.0077  0.0038  0.0039  0.0000  0.0038  0.0000  0.0115  0.0116  0.0115  0.0116  0.0115  0.0114  0.0114  0.0114  0.0000  0.0038  0.0039  0.0038  0.0039  0.0039  0.0000  0.0038  0.0039  0.0038  0.0038  0.0038  0.0038
MFP4__GCA_000182585.2   0.9031  0.5830  0.5825  0.5825  0.5825  0.5121  0.5598  0.4680  0.4797  0.4361  0.4788  0.4863  0.5692  0.5768  0.9306  0.4209  0.4209  0.5174  0.4518  0.4588  0.4605  0.4698  0.4698  0.4691  0.4934  0.4802  0.4994  0.4941  0.4564  0.4564  0.4915  0.5059  0.5014  0.4579  0.5163  0.5150  0.4765  0.4731  0.5248  0.5147  0.5007  0.5130  0.5232  0.6204  0.6232  0.6407  0.6065  0.6791  0.6824  0.6927  0.6889  0.6136  0.5890  0.5495  0.6135  0.6135  0.5940  0.5483  0.6140  0.6245  0.6483  0.6379  0.1487  0.2043  0.1901  0.1487  0.1487  0.1487  0.1491  0.1491  0.1491  0.1491  0.1491  0.1486  0.1486  0.1531  0.1223  0.1223  0.0000  0.0038  0.0077  0.0038  0.0038  0.0038  0.0038  0.0039  0.0039  0.0038  0.0038  0.0038  0.0038  0.0038  0.0038  0.0038  0.0038  0.0039  0.0038  0.0039  0.0038  0.0039  0.0000  0.0038  0.0038  0.0038  0.0038  0.0038  0.0038  0.0039  0.0038  0.0039  0.0038  0.0039  0.0038  0.0038  0.0039  0.0038  0.0038  0.0039  0.0039  0.0039  0.0039  0.0038  0.0038  0.0038  0.0039  0.0038  0.0038  0.0000  0.0039  0.0038  0.0038  0.0038  0.0038  0.0038  0.0038  0.0038  0.0038  0.0038  0.0038  0.0038  0.0076  0.0077  0.0000  0.0038  0.0038  0.0038  0.0038  0.0038  0.0038  0.0038  0.0076  0.0114  0.0077  0.0077  0.0038  0.0076  0.0038  0.0155  0.0156  0.0153  0.0154  0.0153  0.0155  0.0156  0.0155  0.0038  0.0076  0.0077  0.0076  0.0077  0.0077  0.0038  0.0077  0.0076  0.0077  0.0076  0.0000  0.0076  0.0039
MFP4__GCA_000347975.1   0.8901  0.5745  0.5739  0.5739  0.5739  0.5042  0.5514  0.4601  0.4657  0.4225  0.4645  0.4785  0.5609  0.5685  0.9325  0.4137  0.4137  0.5092  0.4444  0.4513  0.4530  0.4620  0.4620  0.4613  0.4856  0.4663  0.4918  0.4866  0.4492  0.4492  0.4840  0.4981  0.4936  0.4507  0.5016  0.5003  0.4690  0.4721  0.5099  0.5069  0.4929  0.5052  0.5153  0.6114  0.6141  0.6315  0.5977  0.6695  0.6728  0.6828  0.6791  0.6226  0.5804  0.5343  0.5972  0.5972  0.5854  0.5400  0.6052  0.6156  0.6575  0.6470  0.1444  0.2046  0.1904  0.1444  0.1444  0.1444  0.1447  0.1447  0.1447  0.1447  0.1447  0.1443  0.1443  0.1487  0.1136  0.1136  0.0076  0.0039  0.0076  0.0038  0.0038  0.0038  0.0039  0.0039  0.0039  0.0039  0.0038  0.0039  0.0039  0.0038  0.0039  0.0038  0.0039  0.0038  0.0039  0.0038  0.0039  0.0039  0.0076  0.0038  0.0038  0.0039  0.0038  0.0038  0.0039  0.0038  0.0038  0.0038  0.0038  0.0038  0.0039  0.0039  0.0039  0.0038  0.0038  0.0039  0.0038  0.0039  0.0039  0.0038  0.0038  0.0039  0.0038  0.0039  0.0038  0.0077  0.0038  0.0039  0.0039  0.0038  0.0038  0.0039  0.0039  0.0038  0.0038  0.0039  0.0038  0.0038  0.0076  0.0076  0.0077  0.0038  0.0038  0.0038  0.0038  0.0038  0.0038  0.0038  0.0000  0.0038  0.0000  0.0077  0.0038  0.0000  0.0038  0.0076  0.0077  0.0077  0.0077  0.0077  0.0077  0.0077  0.0076  0.0039  0.0077  0.0076  0.0077  0.0077  0.0000  0.0038  0.0076  0.0077  0.0077  0.0077  0.0076  0.0076  0.0038  0.0077
MFP4__GCA_000410895.1   0.9031  0.5830  0.5825  0.5825  0.5825  0.5121  0.5598  0.4680  0.4732  0.4296  0.4721  0.4863  0.5692  0.5768  0.9192  0.4209  0.4209  0.5174  0.4518  0.4588  0.4605  0.4698  0.4698  0.4691  0.4934  0.4737  0.4994  0.4941  0.4564  0.4564  0.4915  0.5059  0.5014  0.4579  0.5094  0.5082  0.4765  0.4796  0.5178  0.5147  0.5007  0.5130  0.5232  0.6204  0.6232  0.6407  0.6065  0.6791  0.6824  0.6927  0.6889  0.6136  0.5890  0.5424  0.6059  0.6059  0.5940  0.5483  0.6140  0.6245  0.6483  0.6379  0.1444  0.1996  0.1856  0.1444  0.1444  0.1444  0.1447  0.1447  0.1447  0.1447  0.1447  0.1443  0.1443  0.1487  0.1180  0.1180  0.0039  0.0000  0.0038  0.0000  0.0000  0.0000  0.0000  0.0000  0.0000  0.0000  0.0000  0.0000  0.0000  0.0000  0.0000  0.0000  0.0000  0.0000  0.0000  0.0000  0.0000  0.0000  0.0038  0.0000  0.0000  0.0000  0.0000  0.0000  0.0000  0.0000  0.0000  0.0000  0.0000  0.0000  0.0000  0.0000  0.0000  0.0000  0.0000  0.0000  0.0000  0.0000  0.0000  0.0000  0.0000  0.0000  0.0000  0.0000  0.0000  0.0038  0.0000  0.0000  0.0000  0.0000  0.0000  0.0000  0.0000  0.0000  0.0000  0.0000  0.0000  0.0000  0.0038  0.0038  0.0038  0.0000  0.0000  0.0000  0.0000  0.0000  0.0000  0.0000  0.0038  0.0077  0.0038  0.0039  0.0000  0.0038  0.0000  0.0114  0.0114  0.0116  0.0117  0.0116  0.0114  0.0114  0.0116  0.0000  0.0038  0.0039  0.0038  0.0038  0.0038  0.0000  0.0038  0.0038  0.0038  0.0038  0.0038  0.0039  0.0000  0.0038  0.0038
MFP4__GCA_000439695.1   0.9031  0.5830  0.5825  0.5825  0.5825  0.5121  0.5598  0.4680  0.4797  0.4361  0.4788  0.4863  0.5692  0.5768  0.9306  0.4209  0.4209  0.5174  0.4518  0.4588  0.4605  0.4698  0.4698  0.4691  0.4934  0.4802  0.4994  0.4941  0.4564  0.4564  0.4915  0.5059  0.5014  0.4579  0.5163  0.5150  0.4765  0.4731  0.5248  0.5147  0.5007  0.5130  0.5232  0.6204  0.6232  0.6407  0.6065  0.6791  0.6824  0.6927  0.6889  0.6136  0.5890  0.5495  0.6135  0.6135  0.5940  0.5483  0.6140  0.6245  0.6483  0.6379  0.1487  0.2043  0.1901  0.1487  0.1487  0.1487  0.1491  0.1491  0.1491  0.1491  0.1491  0.1486  0.1486  0.1531  0.1223  0.1223  0.0000  0.0038  0.0077  0.0038  0.0038  0.0038  0.0038  0.0038  0.0038  0.0039  0.0038  0.0038  0.0039  0.0038  0.0039  0.0039  0.0038  0.0038  0.0038  0.0038  0.0039  0.0038  0.0000  0.0038  0.0038  0.0038  0.0038  0.0038  0.0038  0.0038  0.0038  0.0038  0.0038  0.0038  0.0038  0.0039  0.0039  0.0038  0.0038  0.0038  0.0038  0.0038  0.0039  0.0038  0.0039  0.0038  0.0039  0.0039  0.0039  0.0000  0.0038  0.0038  0.0038  0.0038  0.0039  0.0038  0.0038  0.0039  0.0039  0.0039  0.0038  0.0038  0.0076  0.0077  0.0000  0.0038  0.0038  0.0038  0.0038  0.0038  0.0038  0.0038  0.0076  0.0114  0.0076  0.0076  0.0039  0.0076  0.0039  0.0153  0.0155  0.0155  0.0154  0.0154  0.0155  0.0153  0.0155  0.0039  0.0077  0.0077  0.0076  0.0077  0.0077  0.0038  0.0076  0.0077  0.0077  0.0077  0.0000  0.0077  0.0039  0.0000  0.0077  0.0038
MFP4__GCA_000445385.1   0.9031  0.5830  0.5825  0.5825  0.5825  0.5121  0.5598  0.4680  0.4797  0.4361  0.4788  0.4863  0.5692  0.5768  0.9306  0.4209  0.4209  0.5174  0.4518  0.4588  0.4605  0.4698  0.4698  0.4691  0.4934  0.4802  0.4994  0.4941  0.4564  0.4564  0.4915  0.5059  0.5014  0.4579  0.5163  0.5150  0.4765  0.4731  0.5248  0.5147  0.5007  0.5130  0.5232  0.6204  0.6232  0.6407  0.6065  0.6791  0.6824  0.6927  0.6889  0.6136  0.5890  0.5495  0.6135  0.6135  0.5940  0.5483  0.6140  0.6245  0.6483  0.6379  0.1487  0.2043  0.1901  0.1487  0.1487  0.1487  0.1491  0.1491  0.1491  0.1491  0.1491  0.1486  0.1486  0.1531  0.1223  0.1223  0.0000  0.0038  0.0077  0.0038  0.0038  0.0038  0.0038  0.0039  0.0038  0.0038  0.0038  0.0038  0.0038  0.0038  0.0038  0.0038  0.0038  0.0038  0.0038  0.0038  0.0038  0.0038  0.0000  0.0039  0.0038  0.0039  0.0038  0.0038  0.0038  0.0038  0.0038  0.0038  0.0039  0.0038  0.0038  0.0039  0.0038  0.0039  0.0038  0.0038  0.0039  0.0038  0.0038  0.0038  0.0038  0.0039  0.0038  0.0039  0.0038  0.0000  0.0038  0.0039  0.0038  0.0038  0.0038  0.0038  0.0039  0.0038  0.0038  0.0038  0.0039  0.0039  0.0077  0.0077  0.0000  0.0038  0.0038  0.0038  0.0038  0.0038  0.0038  0.0038  0.0076  0.0114  0.0076  0.0077  0.0039  0.0077  0.0038  0.0153  0.0153  0.0155  0.0153  0.0153  0.0153  0.0153  0.0153  0.0038  0.0077  0.0076  0.0077  0.0076  0.0077  0.0038  0.0076  0.0076  0.0077  0.0077  0.0000  0.0077  0.0038  0.0000  0.0076  0.0038  0.0000
MFP4__GCA_000511915.1   0.9031  0.5830  0.5825  0.5825  0.5825  0.5121  0.5598  0.4680  0.4732  0.4296  0.4721  0.4863  0.5692  0.5768  0.9192  0.4209  0.4209  0.5174  0.4518  0.4588  0.4605  0.4698  0.4698  0.4691  0.4934  0.4737  0.4994  0.4941  0.4564  0.4564  0.4915  0.5059  0.5014  0.4579  0.5094  0.5082  0.4765  0.4796  0.5178  0.5147  0.5007  0.5130  0.5232  0.6204  0.6232  0.6407  0.6065  0.6791  0.6824  0.6927  0.6889  0.6136  0.5890  0.5424  0.6059  0.6059  0.5940  0.5483  0.6140  0.6245  0.6483  0.6379  0.1444  0.1996  0.1856  0.1444  0.1444  0.1444  0.1447  0.1447  0.1447  0.1447  0.1447  0.1443  0.1443  0.1487  0.1180  0.1180  0.0038  0.0000  0.0039  0.0000  0.0000  0.0000  0.0000  0.0000  0.0000  0.0000  0.0000  0.0000  0.0000  0.0000  0.0000  0.0000  0.0000  0.0000  0.0000  0.0000  0.0000  0.0000  0.0038  0.0000  0.0000  0.0000  0.0000  0.0000  0.0000  0.0000  0.0000  0.0000  0.0000  0.0000  0.0000  0.0000  0.0000  0.0000  0.0000  0.0000  0.0000  0.0000  0.0000  0.0000  0.0000  0.0000  0.0000  0.0000  0.0000  0.0038  0.0000  0.0000  0.0000  0.0000  0.0000  0.0000  0.0000  0.0000  0.0000  0.0000  0.0000  0.0000  0.0038  0.0039  0.0039  0.0000  0.0000  0.0000  0.0000  0.0000  0.0000  0.0000  0.0039  0.0076  0.0038  0.0038  0.0000  0.0038  0.0000  0.0116  0.0115  0.0114  0.0116  0.0116  0.0116  0.0114  0.0116  0.0000  0.0039  0.0039  0.0039  0.0038  0.0038  0.0000  0.0038  0.0038  0.0039  0.0039  0.0039  0.0038  0.0000  0.0038  0.0038  0.0000  0.0039  0.0038
MFP4__GCA_000520895.1   0.9031  0.5830  0.5825  0.5825  0.5825  0.5121  0.5598  0.4680  0.4732  0.4296  0.4721  0.4863  0.5692  0.5768  0.9192  0.4209  0.4209  0.5174  0.4518  0.4588  0.4605  0.4698  0.4698  0.4691  0.4934  0.4737  0.4994  0.4941  0.4564  0.4564  0.4915  0.5059  0.5014  0.4579  0.5094  0.5082  0.4765  0.4796  0.5178  0.5147  0.5007  0.5130  0.5232  0.6204  0.6232  0.6407  0.6065  0.6791  0.6824  0.6927  0.6889  0.6136  0.5890  0.5424  0.6059  0.6059  0.5940  0.5483  0.6140  0.6245  0.6483  0.6379  0.1444  0.1996  0.1856  0.1444  0.1444  0.1444  0.1447  0.1447  0.1447  0.1447  0.1447  0.1443  0.1443  0.1487  0.1180  0.1180  0.0039  0.0000  0.0038  0.0000  0.0000  0.0000  0.0000  0.0000  0.0000  0.0000  0.0000  0.0000  0.0000  0.0000  0.0000  0.0000  0.0000  0.0000  0.0000  0.0000  0.0000  0.0000  0.0038  0.0000  0.0000  0.0000  0.0000  0.0000  0.0000  0.0000  0.0000  0.0000  0.0000  0.0000  0.0000  0.0000  0.0000  0.0000  0.0000  0.0000  0.0000  0.0000  0.0000  0.0000  0.0000  0.0000  0.0000  0.0000  0.0000  0.0038  0.0000  0.0000  0.0000  0.0000  0.0000  0.0000  0.0000  0.0000  0.0000  0.0000  0.0000  0.0000  0.0038  0.0039  0.0038  0.0000  0.0000  0.0000  0.0000  0.0000  0.0000  0.0000  0.0038  0.0077  0.0038  0.0038  0.0000  0.0038  0.0000  0.0114  0.0114  0.0115  0.0116  0.0116  0.0116  0.0116  0.0114  0.0000  0.0039  0.0038  0.0039  0.0038  0.0039  0.0000  0.0038  0.0038  0.0039  0.0038  0.0039  0.0038  0.0000  0.0038  0.0039  0.0000  0.0038  0.0038  0.0000
MFP4__GCA_000521645.1   0.9031  0.5830  0.5825  0.5825  0.5825  0.5121  0.5598  0.4680  0.4732  0.4296  0.4721  0.4863  0.5692  0.5768  0.9192  0.4209  0.4209  0.5174  0.4518  0.4588  0.4605  0.4698  0.4698  0.4691  0.4934  0.4737  0.4994  0.4941  0.4564  0.4564  0.4915  0.5059  0.5014  0.4579  0.5094  0.5082  0.4765  0.4796  0.5178  0.5147  0.5007  0.5130  0.5232  0.6204  0.6232  0.6407  0.6065  0.6791  0.6824  0.6927  0.6889  0.6136  0.5890  0.5424  0.6059  0.6059  0.5940  0.5483  0.6140  0.6245  0.6483  0.6379  0.1444  0.1996  0.1856  0.1444  0.1444  0.1444  0.1447  0.1447  0.1447  0.1447  0.1447  0.1443  0.1443  0.1487  0.1180  0.1180  0.0039  0.0000  0.0038  0.0000  0.0000  0.0000  0.0000  0.0000  0.0000  0.0000  0.0000  0.0000  0.0000  0.0000  0.0000  0.0000  0.0000  0.0000  0.0000  0.0000  0.0000  0.0000  0.0038  0.0000  0.0000  0.0000  0.0000  0.0000  0.0000  0.0000  0.0000  0.0000  0.0000  0.0000  0.0000  0.0000  0.0000  0.0000  0.0000  0.0000  0.0000  0.0000  0.0000  0.0000  0.0000  0.0000  0.0000  0.0000  0.0000  0.0038  0.0000  0.0000  0.0000  0.0000  0.0000  0.0000  0.0000  0.0000  0.0000  0.0000  0.0000  0.0000  0.0039  0.0038  0.0039  0.0000  0.0000  0.0000  0.0000  0.0000  0.0000  0.0000  0.0038  0.0076  0.0038  0.0039  0.0000  0.0038  0.0000  0.0116  0.0116  0.0114  0.0116  0.0114  0.0114  0.0116  0.0115  0.0000  0.0039  0.0038  0.0038  0.0038  0.0039  0.0000  0.0038  0.0039  0.0039  0.0038  0.0039  0.0039  0.0000  0.0038  0.0038  0.0000  0.0038  0.0038  0.0000  0.0000
MFP4__GCA_000583835.1   0.9031  0.5830  0.5825  0.5825  0.5825  0.5121  0.5598  0.4680  0.4797  0.4361  0.4788  0.4863  0.5692  0.5768  0.9306  0.4209  0.4209  0.5174  0.4518  0.4588  0.4605  0.4698  0.4698  0.4691  0.4934  0.4802  0.4994  0.4941  0.4564  0.4564  0.4915  0.5059  0.5014  0.4579  0.5163  0.5150  0.4765  0.4731  0.5248  0.5147  0.5007  0.5130  0.5232  0.6204  0.6232  0.6407  0.6065  0.6791  0.6824  0.6927  0.6889  0.6136  0.5890  0.5495  0.6135  0.6135  0.5940  0.5483  0.6140  0.6245  0.6483  0.6379  0.1487  0.2043  0.1901  0.1487  0.1487  0.1487  0.1491  0.1491  0.1491  0.1491  0.1491  0.1486  0.1486  0.1531  0.1223  0.1223  0.0000  0.0038  0.0077  0.0038  0.0038  0.0039  0.0039  0.0038  0.0038  0.0038  0.0039  0.0038  0.0038  0.0038  0.0038  0.0038  0.0039  0.0038  0.0038  0.0038  0.0038  0.0039  0.0000  0.0038  0.0039  0.0038  0.0039  0.0038  0.0038  0.0038  0.0038  0.0038  0.0038  0.0038  0.0038  0.0038  0.0039  0.0039  0.0038  0.0039  0.0039  0.0038  0.0038  0.0038  0.0038  0.0038  0.0039  0.0038  0.0038  0.0000  0.0038  0.0038  0.0038  0.0038  0.0038  0.0039  0.0038  0.0039  0.0039  0.0038  0.0039  0.0038  0.0077  0.0076  0.0000  0.0038  0.0038  0.0038  0.0038  0.0038  0.0038  0.0038  0.0077  0.0116  0.0077  0.0077  0.0038  0.0077  0.0039  0.0153  0.0153  0.0155  0.0153  0.0155  0.0153  0.0153  0.0154  0.0038  0.0077  0.0077  0.0077  0.0076  0.0076  0.0038  0.0076  0.0077  0.0077  0.0076  0.0000  0.0076  0.0038  0.0000  0.0077  0.0039  0.0000  0.0000  0.0038  0.0039  0.0039
MFP4__GCA_000755765.1   0.9031  0.5830  0.5825  0.5825  0.5825  0.5121  0.5598  0.4680  0.4797  0.4361  0.4788  0.4863  0.5692  0.5768  0.9306  0.4209  0.4209  0.5174  0.4518  0.4588  0.4605  0.4698  0.4698  0.4691  0.4934  0.4802  0.4994  0.4941  0.4564  0.4564  0.4915  0.5059  0.5014  0.4579  0.5163  0.5150  0.4765  0.4731  0.5248  0.5147  0.5007  0.5130  0.5232  0.6204  0.6232  0.6407  0.6065  0.6791  0.6824  0.6927  0.6889  0.6136  0.5890  0.5495  0.6135  0.6135  0.5940  0.5483  0.6140  0.6245  0.6483  0.6379  0.1487  0.2043  0.1901  0.1487  0.1487  0.1487  0.1491  0.1491  0.1491  0.1491  0.1491  0.1486  0.1486  0.1531  0.1223  0.1223  0.0000  0.0038  0.0076  0.0038  0.0038  0.0038  0.0038  0.0038  0.0038  0.0038  0.0038  0.0038  0.0039  0.0039  0.0038  0.0038  0.0038  0.0038  0.0038  0.0039  0.0038  0.0039  0.0000  0.0038  0.0039  0.0038  0.0038  0.0039  0.0038  0.0038  0.0038  0.0038  0.0039  0.0038  0.0038  0.0038  0.0038  0.0039  0.0038  0.0038  0.0038  0.0038  0.0039  0.0038  0.0039  0.0038  0.0038  0.0038  0.0038  0.0000  0.0038  0.0038  0.0039  0.0038  0.0038  0.0038  0.0038  0.0038  0.0038  0.0039  0.0038  0.0038  0.0077  0.0076  0.0000  0.0038  0.0038  0.0038  0.0038  0.0038  0.0038  0.0038  0.0077  0.0116  0.0077  0.0077  0.0038  0.0076  0.0038  0.0153  0.0154  0.0153  0.0153  0.0153  0.0153  0.0153  0.0154  0.0038  0.0076  0.0077  0.0076  0.0077  0.0077  0.0038  0.0076  0.0076  0.0076  0.0076  0.0000  0.0077  0.0038  0.0000  0.0077  0.0038  0.0000  0.0000  0.0038  0.0038  0.0038  0.0000
MFP4__GCA_000755785.1   0.9158  0.5839  0.5763  0.5763  0.5763  0.5199  0.5681  0.4757  0.4805  0.4366  0.4664  0.4940  0.5631  0.5851  0.9317  0.4154  0.4154  0.5114  0.4462  0.4531  0.4548  0.4639  0.4639  0.4632  0.4876  0.4681  0.5069  0.5016  0.4635  0.4635  0.4990  0.5136  0.4956  0.4650  0.5154  0.5141  0.4839  0.4871  0.5257  0.5209  0.5069  0.5195  0.5298  0.6282  0.6310  0.6487  0.6141  0.6878  0.6911  0.7015  0.6977  0.6213  0.5965  0.5491  0.6134  0.6134  0.6013  0.5549  0.6216  0.6322  0.6563  0.6458  0.1402  0.2046  0.1904  0.1402  0.1402  0.1402  0.1405  0.1405  0.1405  0.1405  0.1405  0.1401  0.1401  0.1446  0.1225  0.1225  0.0077  0.0038  0.0000  0.0038  0.0038  0.0038  0.0038  0.0039  0.0039  0.0038  0.0038  0.0039  0.0038  0.0039  0.0038  0.0039  0.0038  0.0038  0.0039  0.0039  0.0039  0.0038  0.0077  0.0038  0.0038  0.0038  0.0039  0.0038  0.0038  0.0038  0.0038  0.0038  0.0038  0.0038  0.0038  0.0038  0.0038  0.0038  0.0038  0.0038  0.0038  0.0039  0.0038  0.0038  0.0039  0.0039  0.0038  0.0038  0.0038  0.0077  0.0039  0.0038  0.0039  0.0038  0.0039  0.0038  0.0039  0.0038  0.0039  0.0038  0.0038  0.0038  0.0077  0.0077  0.0077  0.0038  0.0038  0.0038  0.0038  0.0038  0.0038  0.0038  0.0077  0.0116  0.0077  0.0077  0.0038  0.0077  0.0039  0.0155  0.0155  0.0153  0.0154  0.0156  0.0155  0.0154  0.0156  0.0038  0.0000  0.0000  0.0000  0.0000  0.0076  0.0039  0.0000  0.0000  0.0000  0.0000  0.0077  0.0000  0.0039  0.0076  0.0077  0.0038  0.0077  0.0077  0.0039  0.0039  0.0039  0.0076  0.0076
MFP4__GCA_000755825.1   0.9031  0.5830  0.5825  0.5825  0.5825  0.5121  0.5598  0.4680  0.4732  0.4296  0.4721  0.4863  0.5692  0.5768  0.9192  0.4209  0.4209  0.5174  0.4518  0.4588  0.4605  0.4698  0.4698  0.4691  0.4934  0.4737  0.4994  0.4941  0.4564  0.4564  0.4915  0.5059  0.5014  0.4579  0.5094  0.5082  0.4765  0.4796  0.5178  0.5147  0.5007  0.5130  0.5232  0.6204  0.6232  0.6407  0.6065  0.6791  0.6824  0.6927  0.6889  0.6136  0.5890  0.5424  0.6059  0.6059  0.5940  0.5483  0.6140  0.6245  0.6483  0.6379  0.1444  0.1996  0.1856  0.1444  0.1444  0.1444  0.1447  0.1447  0.1447  0.1447  0.1447  0.1443  0.1443  0.1487  0.1180  0.1180  0.0038  0.0000  0.0038  0.0000  0.0000  0.0000  0.0000  0.0000  0.0000  0.0000  0.0000  0.0000  0.0000  0.0000  0.0000  0.0000  0.0000  0.0000  0.0000  0.0000  0.0000  0.0000  0.0038  0.0000  0.0000  0.0000  0.0000  0.0000  0.0000  0.0000  0.0000  0.0000  0.0000  0.0000  0.0000  0.0000  0.0000  0.0000  0.0000  0.0000  0.0000  0.0000  0.0000  0.0000  0.0000  0.0000  0.0000  0.0000  0.0000  0.0038  0.0000  0.0000  0.0000  0.0000  0.0000  0.0000  0.0000  0.0000  0.0000  0.0000  0.0000  0.0000  0.0039  0.0038  0.0038  0.0000  0.0000  0.0000  0.0000  0.0000  0.0000  0.0000  0.0039  0.0077  0.0039  0.0039  0.0000  0.0038  0.0000  0.0116  0.0114  0.0115  0.0116  0.0116  0.0116  0.0116  0.0114  0.0000  0.0038  0.0039  0.0038  0.0039  0.0039  0.0000  0.0039  0.0039  0.0038  0.0038  0.0038  0.0038  0.0000  0.0038  0.0038  0.0000  0.0038  0.0038  0.0000  0.0000  0.0000  0.0038  0.0039  0.0038
MFP4__GCA_000755845.1   0.9158  0.5839  0.5763  0.5763  0.5763  0.5199  0.5681  0.4757  0.4805  0.4366  0.4664  0.4940  0.5631  0.5851  0.9317  0.4154  0.4154  0.5114  0.4462  0.4531  0.4548  0.4639  0.4639  0.4632  0.4876  0.4681  0.5069  0.5016  0.4635  0.4635  0.4990  0.5136  0.4956  0.4650  0.5154  0.5141  0.4839  0.4871  0.5257  0.5209  0.5069  0.5195  0.5298  0.6282  0.6310  0.6487  0.6141  0.6878  0.6911  0.7015  0.6977  0.6213  0.5965  0.5491  0.6134  0.6134  0.6013  0.5549  0.6216  0.6322  0.6563  0.6458  0.1402  0.2046  0.1904  0.1402  0.1402  0.1402  0.1405  0.1405  0.1405  0.1405  0.1405  0.1401  0.1401  0.1446  0.1225  0.1225  0.0077  0.0039  0.0000  0.0038  0.0038  0.0039  0.0039  0.0038  0.0038  0.0038  0.0038  0.0038  0.0039  0.0039  0.0038  0.0039  0.0039  0.0038  0.0038  0.0039  0.0039  0.0038  0.0077  0.0039  0.0038  0.0038  0.0039  0.0038  0.0038  0.0039  0.0038  0.0038  0.0039  0.0038  0.0039  0.0038  0.0039  0.0039  0.0039  0.0038  0.0038  0.0039  0.0038  0.0038  0.0038  0.0038  0.0039  0.0039  0.0039  0.0077  0.0038  0.0038  0.0038  0.0039  0.0038  0.0038  0.0038  0.0038  0.0038  0.0038  0.0038  0.0038  0.0077  0.0077  0.0076  0.0038  0.0038  0.0038  0.0038  0.0038  0.0038  0.0038  0.0076  0.0116  0.0077  0.0077  0.0039  0.0077  0.0038  0.0153  0.0154  0.0155  0.0154  0.0155  0.0154  0.0153  0.0155  0.0038  0.0000  0.0000  0.0000  0.0000  0.0077  0.0038  0.0000  0.0000  0.0000  0.0000  0.0077  0.0000  0.0038  0.0076  0.0077  0.0039  0.0076  0.0077  0.0038  0.0039  0.0038  0.0076  0.0076  0.0000  0.0039
MFP4__GCA_000755865.1   0.9158  0.5839  0.5763  0.5763  0.5763  0.5199  0.5681  0.4757  0.4805  0.4366  0.4664  0.4940  0.5631  0.5851  0.9317  0.4154  0.4154  0.5114  0.4462  0.4531  0.4548  0.4639  0.4639  0.4632  0.4876  0.4681  0.5069  0.5016  0.4635  0.4635  0.4990  0.5136  0.4956  0.4650  0.5154  0.5141  0.4839  0.4871  0.5257  0.5209  0.5069  0.5195  0.5298  0.6282  0.6310  0.6487  0.6141  0.6878  0.6911  0.7015  0.6977  0.6213  0.5965  0.5491  0.6134  0.6134  0.6013  0.5549  0.6216  0.6322  0.6563  0.6458  0.1402  0.2046  0.1904  0.1402  0.1402  0.1402  0.1405  0.1405  0.1405  0.1405  0.1405  0.1401  0.1401  0.1446  0.1225  0.1225  0.0078  0.0039  0.0000  0.0038  0.0038  0.0038  0.0038  0.0038  0.0039  0.0038  0.0039  0.0038  0.0038  0.0038  0.0038  0.0038  0.0038  0.0039  0.0038  0.0038  0.0038  0.0038  0.0077  0.0038  0.0038  0.0038  0.0039  0.0038  0.0039  0.0039  0.0038  0.0038  0.0038  0.0038  0.0038  0.0038  0.0038  0.0038  0.0039  0.0039  0.0038  0.0038  0.0038  0.0038  0.0038  0.0038  0.0038  0.0038  0.0038  0.0077  0.0038  0.0038  0.0038  0.0038  0.0039  0.0038  0.0038  0.0038  0.0038  0.0038  0.0038  0.0039  0.0077  0.0076  0.0076  0.0038  0.0038  0.0038  0.0038  0.0038  0.0038  0.0038  0.0077  0.0114  0.0077  0.0076  0.0038  0.0077  0.0039  0.0155  0.0153  0.0153  0.0154  0.0153  0.0153  0.0154  0.0153  0.0038  0.0000  0.0000  0.0000  0.0000  0.0077  0.0038  0.0000  0.0000  0.0000  0.0000  0.0077  0.0000  0.0039  0.0076  0.0077  0.0039  0.0076  0.0077  0.0039  0.0038  0.0038  0.0076  0.0077  0.0000  0.0038  0.0000
MFP4__GCA_000755885.1   0.9158  0.5839  0.5763  0.5763  0.5763  0.5199  0.5681  0.4757  0.4805  0.4366  0.4664  0.4940  0.5631  0.5851  0.9317  0.4154  0.4154  0.5114  0.4462  0.4531  0.4548  0.4639  0.4639  0.4632  0.4876  0.4681  0.5069  0.5016  0.4635  0.4635  0.4990  0.5136  0.4956  0.4650  0.5154  0.5141  0.4839  0.4871  0.5257  0.5209  0.5069  0.5195  0.5298  0.6282  0.6310  0.6487  0.6141  0.6878  0.6911  0.7015  0.6977  0.6213  0.5965  0.5491  0.6134  0.6134  0.6013  0.5549  0.6216  0.6322  0.6563  0.6458  0.1402  0.2046  0.1904  0.1402  0.1402  0.1402  0.1405  0.1405  0.1405  0.1405  0.1405  0.1401  0.1401  0.1446  0.1225  0.1225  0.0077  0.0038  0.0000  0.0038  0.0038  0.0038  0.0039  0.0038  0.0038  0.0039  0.0039  0.0038  0.0039  0.0038  0.0038  0.0038  0.0038  0.0038  0.0039  0.0038  0.0038  0.0039  0.0077  0.0038  0.0039  0.0039  0.0038  0.0038  0.0039  0.0039  0.0038  0.0038  0.0038  0.0039  0.0038  0.0038  0.0039  0.0039  0.0038  0.0039  0.0038  0.0038  0.0039  0.0038  0.0039  0.0038  0.0038  0.0038  0.0038  0.0077  0.0039  0.0039  0.0038  0.0039  0.0038  0.0038  0.0038  0.0038  0.0039  0.0038  0.0038  0.0038  0.0076  0.0077  0.0076  0.0038  0.0038  0.0038  0.0038  0.0038  0.0038  0.0038  0.0076  0.0116  0.0076  0.0077  0.0038  0.0076  0.0038  0.0153  0.0153  0.0153  0.0153  0.0155  0.0153  0.0153  0.0155  0.0038  0.0000  0.0000  0.0000  0.0000  0.0077  0.0038  0.0000  0.0000  0.0000  0.0000  0.0077  0.0000  0.0039  0.0077  0.0077  0.0039  0.0077  0.0077  0.0039  0.0038  0.0038  0.0077  0.0076  0.0000  0.0038  0.0000  0.0000
MFP4__GCA_000755945.1   0.9031  0.5830  0.5825  0.5825  0.5825  0.5121  0.5598  0.4680  0.4732  0.4296  0.4721  0.4863  0.5692  0.5768  0.9192  0.4209  0.4209  0.5174  0.4518  0.4588  0.4605  0.4698  0.4698  0.4691  0.4934  0.4737  0.4994  0.4941  0.4564  0.4564  0.4915  0.5059  0.5014  0.4579  0.5094  0.5082  0.4765  0.4796  0.5178  0.5147  0.5007  0.5130  0.5232  0.6204  0.6232  0.6407  0.6065  0.6791  0.6824  0.6927  0.6889  0.6136  0.5890  0.5424  0.6059  0.6059  0.5940  0.5483  0.6140  0.6245  0.6483  0.6379  0.1444  0.1996  0.1856  0.1444  0.1444  0.1444  0.1447  0.1447  0.1447  0.1447  0.1447  0.1443  0.1443  0.1487  0.1180  0.1180  0.0038  0.0000  0.0039  0.0000  0.0000  0.0000  0.0000  0.0000  0.0000  0.0000  0.0000  0.0000  0.0000  0.0000  0.0000  0.0000  0.0000  0.0000  0.0000  0.0000  0.0000  0.0000  0.0038  0.0000  0.0000  0.0000  0.0000  0.0000  0.0000  0.0000  0.0000  0.0000  0.0000  0.0000  0.0000  0.0000  0.0000  0.0000  0.0000  0.0000  0.0000  0.0000  0.0000  0.0000  0.0000  0.0000  0.0000  0.0000  0.0000  0.0038  0.0000  0.0000  0.0000  0.0000  0.0000  0.0000  0.0000  0.0000  0.0000  0.0000  0.0000  0.0000  0.0038  0.0038  0.0038  0.0000  0.0000  0.0000  0.0000  0.0000  0.0000  0.0000  0.0038  0.0076  0.0038  0.0038  0.0000  0.0039  0.0000  0.0115  0.0116  0.0114  0.0114  0.0116  0.0114  0.0116  0.0114  0.0000  0.0038  0.0039  0.0038  0.0038  0.0038  0.0000  0.0038  0.0038  0.0038  0.0039  0.0038  0.0038  0.0000  0.0039  0.0039  0.0000  0.0038  0.0038  0.0000  0.0000  0.0000  0.0038  0.0038  0.0039  0.0000  0.0038  0.0038  0.0039
MFP4__GCA_000755965.1   0.9031  0.5830  0.5825  0.5825  0.5825  0.5121  0.5598  0.4680  0.4732  0.4296  0.4721  0.4863  0.5692  0.5768  0.9192  0.4209  0.4209  0.5174  0.4518  0.4588  0.4605  0.4698  0.4698  0.4691  0.4934  0.4737  0.4994  0.4941  0.4564  0.4564  0.4915  0.5059  0.5014  0.4579  0.5094  0.5082  0.4765  0.4796  0.5178  0.5147  0.5007  0.5130  0.5232  0.6204  0.6232  0.6407  0.6065  0.6791  0.6824  0.6927  0.6889  0.6136  0.5890  0.5424  0.6059  0.6059  0.5940  0.5483  0.6140  0.6245  0.6483  0.6379  0.1444  0.1996  0.1856  0.1444  0.1444  0.1444  0.1447  0.1447  0.1447  0.1447  0.1447  0.1443  0.1443  0.1487  0.1180  0.1180  0.0039  0.0000  0.0039  0.0000  0.0000  0.0000  0.0000  0.0000  0.0000  0.0000  0.0000  0.0000  0.0000  0.0000  0.0000  0.0000  0.0000  0.0000  0.0000  0.0000  0.0000  0.0000  0.0038  0.0000  0.0000  0.0000  0.0000  0.0000  0.0000  0.0000  0.0000  0.0000  0.0000  0.0000  0.0000  0.0000  0.0000  0.0000  0.0000  0.0000  0.0000  0.0000  0.0000  0.0000  0.0000  0.0000  0.0000  0.0000  0.0000  0.0039  0.0000  0.0000  0.0000  0.0000  0.0000  0.0000  0.0000  0.0000  0.0000  0.0000  0.0000  0.0000  0.0039  0.0038  0.0038  0.0000  0.0000  0.0000  0.0000  0.0000  0.0000  0.0000  0.0038  0.0078  0.0038  0.0038  0.0000  0.0038  0.0000  0.0114  0.0114  0.0114  0.0114  0.0116  0.0115  0.0114  0.0114  0.0000  0.0038  0.0038  0.0039  0.0039  0.0039  0.0000  0.0038  0.0038  0.0039  0.0039  0.0039  0.0039  0.0000  0.0038  0.0038  0.0000  0.0038  0.0038  0.0000  0.0000  0.0000  0.0039  0.0038  0.0039  0.0000  0.0038  0.0039  0.0038  0.0000
MFP4__GCA_000756025.2   0.9158  0.5839  0.5763  0.5763  0.5763  0.5199  0.5681  0.4757  0.4805  0.4366  0.4664  0.4940  0.5631  0.5851  0.9317  0.4154  0.4154  0.5114  0.4462  0.4531  0.4548  0.4639  0.4639  0.4632  0.4876  0.4681  0.5069  0.5016  0.4635  0.4635  0.4990  0.5136  0.4956  0.4650  0.5154  0.5141  0.4839  0.4871  0.5257  0.5209  0.5069  0.5195  0.5298  0.6282  0.6310  0.6487  0.6141  0.6878  0.6911  0.7015  0.6977  0.6213  0.5965  0.5491  0.6134  0.6134  0.6013  0.5549  0.6216  0.6322  0.6563  0.6458  0.1402  0.2046  0.1904  0.1402  0.1402  0.1402  0.1405  0.1405  0.1405  0.1405  0.1405  0.1401  0.1401  0.1446  0.1225  0.1225  0.0076  0.0038  0.0000  0.0038  0.0038  0.0038  0.0039  0.0039  0.0038  0.0039  0.0038  0.0038  0.0038  0.0038  0.0038  0.0039  0.0039  0.0039  0.0038  0.0039  0.0038  0.0038  0.0077  0.0038  0.0039  0.0038  0.0038  0.0039  0.0038  0.0039  0.0038  0.0038  0.0038  0.0038  0.0038  0.0038  0.0038  0.0039  0.0038  0.0038  0.0038  0.0038  0.0038  0.0038  0.0039  0.0038  0.0038  0.0039  0.0038  0.0076  0.0039  0.0039  0.0038  0.0039  0.0038  0.0038  0.0039  0.0038  0.0039  0.0038  0.0038  0.0039  0.0077  0.0076  0.0077  0.0038  0.0038  0.0038  0.0038  0.0038  0.0038  0.0038  0.0077  0.0115  0.0077  0.0076  0.0039  0.0077  0.0038  0.0155  0.0153  0.0155  0.0153  0.0155  0.0154  0.0154  0.0153  0.0038  0.0000  0.0000  0.0000  0.0000  0.0076  0.0038  0.0000  0.0000  0.0000  0.0000  0.0076  0.0000  0.0039  0.0077  0.0077  0.0039  0.0077  0.0076  0.0039  0.0039  0.0039  0.0077  0.0077  0.0000  0.0038  0.0000  0.0000  0.0000  0.0039  0.0038
MFP4__GCA_000756065.1   0.9031  0.5830  0.5825  0.5825  0.5825  0.5121  0.5598  0.4680  0.4732  0.4296  0.4721  0.4863  0.5692  0.5768  0.9192  0.4209  0.4209  0.5174  0.4518  0.4588  0.4605  0.4698  0.4698  0.4691  0.4934  0.4737  0.4994  0.4941  0.4564  0.4564  0.4915  0.5059  0.5014  0.4579  0.5094  0.5082  0.4765  0.4796  0.5178  0.5147  0.5007  0.5130  0.5232  0.6204  0.6232  0.6407  0.6065  0.6791  0.6824  0.6927  0.6889  0.6136  0.5890  0.5424  0.6059  0.6059  0.5940  0.5483  0.6140  0.6245  0.6483  0.6379  0.1444  0.1996  0.1856  0.1444  0.1444  0.1444  0.1447  0.1447  0.1447  0.1447  0.1447  0.1443  0.1443  0.1487  0.1180  0.1180  0.0038  0.0000  0.0039  0.0000  0.0000  0.0000  0.0000  0.0000  0.0000  0.0000  0.0000  0.0000  0.0000  0.0000  0.0000  0.0000  0.0000  0.0000  0.0000  0.0000  0.0000  0.0000  0.0038  0.0000  0.0000  0.0000  0.0000  0.0000  0.0000  0.0000  0.0000  0.0000  0.0000  0.0000  0.0000  0.0000  0.0000  0.0000  0.0000  0.0000  0.0000  0.0000  0.0000  0.0000  0.0000  0.0000  0.0000  0.0000  0.0000  0.0038  0.0000  0.0000  0.0000  0.0000  0.0000  0.0000  0.0000  0.0000  0.0000  0.0000  0.0000  0.0000  0.0038  0.0039  0.0038  0.0000  0.0000  0.0000  0.0000  0.0000  0.0000  0.0000  0.0038  0.0077  0.0039  0.0038  0.0000  0.0038  0.0000  0.0114  0.0115  0.0115  0.0114  0.0114  0.0116  0.0115  0.0114  0.0000  0.0038  0.0038  0.0038  0.0039  0.0038  0.0000  0.0038  0.0039  0.0038  0.0039  0.0038  0.0039  0.0000  0.0038  0.0038  0.0000  0.0039  0.0039  0.0000  0.0000  0.0000  0.0039  0.0039  0.0039  0.0000  0.0038  0.0038  0.0039  0.0000  0.0000  0.0038
MFP4__GCA_000756105.1   0.9031  0.5830  0.5825  0.5825  0.5825  0.5121  0.5598  0.4680  0.4797  0.4361  0.4788  0.4863  0.5692  0.5768  0.9306  0.4209  0.4209  0.5174  0.4518  0.4588  0.4605  0.4698  0.4698  0.4691  0.4934  0.4802  0.4994  0.4941  0.4564  0.4564  0.4915  0.5059  0.5014  0.4579  0.5163  0.5150  0.4765  0.4731  0.5248  0.5147  0.5007  0.5130  0.5232  0.6204  0.6232  0.6407  0.6065  0.6791  0.6824  0.6927  0.6889  0.6136  0.5890  0.5495  0.6135  0.6135  0.5940  0.5483  0.6140  0.6245  0.6483  0.6379  0.1487  0.2043  0.1901  0.1487  0.1487  0.1487  0.1491  0.1491  0.1491  0.1491  0.1491  0.1486  0.1486  0.1531  0.1223  0.1223  0.0000  0.0039  0.0076  0.0038  0.0038  0.0038  0.0039  0.0038  0.0038  0.0038  0.0039  0.0039  0.0038  0.0038  0.0039  0.0039  0.0038  0.0038  0.0038  0.0038  0.0038  0.0038  0.0000  0.0038  0.0038  0.0038  0.0038  0.0039  0.0039  0.0038  0.0038  0.0039  0.0038  0.0038  0.0039  0.0038  0.0038  0.0038  0.0038  0.0038  0.0038  0.0039  0.0038  0.0038  0.0038  0.0039  0.0038  0.0038  0.0039  0.0000  0.0038  0.0038  0.0039  0.0038  0.0039  0.0038  0.0038  0.0038  0.0038  0.0039  0.0038  0.0038  0.0076  0.0077  0.0000  0.0038  0.0038  0.0038  0.0038  0.0038  0.0038  0.0038  0.0077  0.0116  0.0076  0.0077  0.0038  0.0076  0.0038  0.0153  0.0155  0.0155  0.0155  0.0155  0.0155  0.0154  0.0153  0.0038  0.0077  0.0077  0.0076  0.0077  0.0078  0.0038  0.0077  0.0077  0.0077  0.0077  0.0000  0.0076  0.0038  0.0000  0.0077  0.0039  0.0000  0.0000  0.0038  0.0039  0.0038  0.0000  0.0000  0.0077  0.0038  0.0076  0.0077  0.0077  0.0038  0.0039  0.0077  0.0038
MFP4__GCA_000756165.1   0.8901  0.5745  0.5739  0.5739  0.5739  0.5042  0.5514  0.4601  0.4657  0.4225  0.4645  0.4785  0.5609  0.5685  0.9325  0.4137  0.4137  0.5092  0.4444  0.4513  0.4530  0.4620  0.4620  0.4613  0.4856  0.4663  0.4918  0.4866  0.4492  0.4492  0.4840  0.4981  0.4936  0.4507  0.5016  0.5003  0.4690  0.4721  0.5099  0.5069  0.4929  0.5052  0.5153  0.6114  0.6141  0.6315  0.5977  0.6695  0.6728  0.6828  0.6791  0.6226  0.5804  0.5343  0.5972  0.5972  0.5854  0.5400  0.6052  0.6156  0.6575  0.6470  0.1444  0.2046  0.1904  0.1444  0.1444  0.1444  0.1447  0.1447  0.1447  0.1447  0.1447  0.1443  0.1443  0.1487  0.1136  0.1136  0.0077  0.0038  0.0077  0.0038  0.0038  0.0039  0.0038  0.0038  0.0038  0.0038  0.0038  0.0039  0.0038  0.0039  0.0039  0.0038  0.0038  0.0039  0.0039  0.0038  0.0038  0.0038  0.0077  0.0038  0.0038  0.0039  0.0039  0.0039  0.0039  0.0038  0.0038  0.0038  0.0039  0.0039  0.0038  0.0038  0.0038  0.0038  0.0038  0.0038  0.0038  0.0038  0.0039  0.0038  0.0039  0.0038  0.0039  0.0039  0.0038  0.0077  0.0039  0.0039  0.0038  0.0039  0.0038  0.0039  0.0039  0.0039  0.0039  0.0039  0.0038  0.0039  0.0076  0.0077  0.0076  0.0038  0.0038  0.0038  0.0038  0.0038  0.0038  0.0038  0.0000  0.0038  0.0000  0.0076  0.0039  0.0000  0.0039  0.0077  0.0076  0.0077  0.0077  0.0076  0.0076  0.0077  0.0076  0.0038  0.0077  0.0077  0.0077  0.0077  0.0000  0.0039  0.0077  0.0076  0.0077  0.0076  0.0076  0.0077  0.0038  0.0077  0.0000  0.0039  0.0076  0.0077  0.0038  0.0038  0.0038  0.0077  0.0076  0.0077  0.0039  0.0077  0.0077  0.0077  0.0038  0.0039  0.0078  0.0038  0.0077
MFP4__GCA_000756185.1   0.9031  0.5830  0.5825  0.5825  0.5825  0.5121  0.5598  0.4680  0.4732  0.4296  0.4721  0.4863  0.5692  0.5768  0.9192  0.4209  0.4209  0.5174  0.4518  0.4588  0.4605  0.4698  0.4698  0.4691  0.4934  0.4737  0.4994  0.4941  0.4564  0.4564  0.4915  0.5059  0.5014  0.4579  0.5094  0.5082  0.4765  0.4796  0.5178  0.5147  0.5007  0.5130  0.5232  0.6204  0.6232  0.6407  0.6065  0.6791  0.6824  0.6927  0.6889  0.6136  0.5890  0.5424  0.6059  0.6059  0.5940  0.5483  0.6140  0.6245  0.6483  0.6379  0.1444  0.1996  0.1856  0.1444  0.1444  0.1444  0.1447  0.1447  0.1447  0.1447  0.1447  0.1443  0.1443  0.1487  0.1180  0.1180  0.0039  0.0000  0.0038  0.0000  0.0000  0.0000  0.0000  0.0000  0.0000  0.0000  0.0000  0.0000  0.0000  0.0000  0.0000  0.0000  0.0000  0.0000  0.0000  0.0000  0.0000  0.0000  0.0039  0.0000  0.0000  0.0000  0.0000  0.0000  0.0000  0.0000  0.0000  0.0000  0.0000  0.0000  0.0000  0.0000  0.0000  0.0000  0.0000  0.0000  0.0000  0.0000  0.0000  0.0000  0.0000  0.0000  0.0000  0.0000  0.0000  0.0038  0.0000  0.0000  0.0000  0.0000  0.0000  0.0000  0.0000  0.0000  0.0000  0.0000  0.0000  0.0000  0.0039  0.0038  0.0038  0.0000  0.0000  0.0000  0.0000  0.0000  0.0000  0.0000  0.0039  0.0077  0.0038  0.0039  0.0000  0.0038  0.0000  0.0116  0.0114  0.0116  0.0114  0.0116  0.0116  0.0116  0.0115  0.0000  0.0038  0.0038  0.0039  0.0038  0.0038  0.0000  0.0038  0.0039  0.0039  0.0038  0.0038  0.0038  0.0000  0.0038  0.0038  0.0000  0.0038  0.0038  0.0000  0.0000  0.0000  0.0038  0.0038  0.0038  0.0000  0.0038  0.0038  0.0038  0.0000  0.0000  0.0039  0.0000  0.0039  0.0039
MFP4__GCA_000756865.1   0.9158  0.5839  0.5763  0.5763  0.5763  0.5199  0.5681  0.4757  0.4805  0.4366  0.4664  0.4940  0.5631  0.5851  0.9317  0.4154  0.4154  0.5114  0.4462  0.4531  0.4548  0.4639  0.4639  0.4632  0.4876  0.4681  0.5069  0.5016  0.4635  0.4635  0.4990  0.5136  0.4956  0.4650  0.5154  0.5141  0.4839  0.4871  0.5257  0.5209  0.5069  0.5195  0.5298  0.6282  0.6310  0.6487  0.6141  0.6878  0.6911  0.7015  0.6977  0.6213  0.5965  0.5491  0.6134  0.6134  0.6013  0.5549  0.6216  0.6322  0.6563  0.6458  0.1402  0.2046  0.1904  0.1402  0.1402  0.1402  0.1405  0.1405  0.1405  0.1405  0.1405  0.1401  0.1401  0.1446  0.1225  0.1225  0.0076  0.0038  0.0000  0.0038  0.0038  0.0039  0.0039  0.0038  0.0038  0.0038  0.0038  0.0039  0.0038  0.0038  0.0038  0.0038  0.0038  0.0038  0.0038  0.0038  0.0038  0.0038  0.0077  0.0038  0.0038  0.0039  0.0039  0.0038  0.0038  0.0039  0.0038  0.0038  0.0038  0.0038  0.0039  0.0039  0.0038  0.0039  0.0039  0.0038  0.0039  0.0039  0.0038  0.0038  0.0038  0.0039  0.0038  0.0038  0.0039  0.0077  0.0038  0.0038  0.0038  0.0038  0.0039  0.0039  0.0038  0.0038  0.0039  0.0038  0.0038  0.0038  0.0076  0.0077  0.0076  0.0038  0.0038  0.0038  0.0038  0.0038  0.0038  0.0038  0.0077  0.0114  0.0077  0.0076  0.0039  0.0077  0.0039  0.0155  0.0156  0.0153  0.0155  0.0155  0.0155  0.0155  0.0154  0.0038  0.0000  0.0000  0.0000  0.0000  0.0076  0.0038  0.0000  0.0000  0.0000  0.0000  0.0077  0.0000  0.0039  0.0077  0.0076  0.0038  0.0077  0.0077  0.0038  0.0038  0.0039  0.0076  0.0076  0.0000  0.0038  0.0000  0.0000  0.0000  0.0038  0.0039  0.0000  0.0039  0.0076  0.0077  0.0039
MFP4__GCA_000756925.1   0.8647  0.5745  0.5569  0.5569  0.5569  0.5121  0.5527  0.4602  0.4511  0.4086  0.4645  0.4785  0.5446  0.5521  0.9460  0.4137  0.4137  0.5092  0.4298  0.4365  0.4383  0.4698  0.4698  0.4691  0.4934  0.4663  0.4918  0.4866  0.4492  0.4492  0.4840  0.4981  0.4936  0.4365  0.4860  0.4848  0.4690  0.4721  0.4941  0.5227  0.4929  0.5052  0.5153  0.5937  0.5963  0.6134  0.5804  0.6504  0.6537  0.6635  0.6599  0.6047  0.5634  0.5343  0.5972  0.5972  0.6027  0.5566  0.6229  0.6156  0.6575  0.6470  0.1444  0.2046  0.1904  0.1444  0.1444  0.1444  0.1447  0.1447  0.1447  0.1447  0.1447  0.1443  0.1443  0.1487  0.1136  0.1136  0.0155  0.0114  0.0154  0.0115  0.0115  0.0114  0.0114  0.0115  0.0114  0.0116  0.0114  0.0114  0.0116  0.0117  0.0116  0.0116  0.0116  0.0116  0.0116  0.0114  0.0116  0.0116  0.0153  0.0114  0.0114  0.0116  0.0116  0.0116  0.0114  0.0114  0.0116  0.0116  0.0116  0.0116  0.0116  0.0114  0.0116  0.0116  0.0115  0.0114  0.0115  0.0116  0.0116  0.0116  0.0116  0.0116  0.0114  0.0116  0.0115  0.0156  0.0114  0.0116  0.0116  0.0116  0.0114  0.0114  0.0116  0.0114  0.0116  0.0115  0.0116  0.0116  0.0077  0.0076  0.0154  0.0115  0.0115  0.0115  0.0115  0.0115  0.0115  0.0115  0.0076  0.0038  0.0077  0.0077  0.0114  0.0076  0.0116  0.0000  0.0077  0.0076  0.0077  0.0077  0.0076  0.0000  0.0000  0.0115  0.0153  0.0155  0.0155  0.0153  0.0077  0.0116  0.0153  0.0154  0.0154  0.0153  0.0153  0.0153  0.0116  0.0154  0.0076  0.0116  0.0153  0.0155  0.0116  0.0114  0.0114  0.0154  0.0153  0.0156  0.0114  0.0155  0.0155  0.0155  0.0116  0.0116  0.0153  0.0114  0.0155  0.0077  0.0116  0.0154
MFP4__GCA_000757055.1   0.9031  0.5830  0.5825  0.5825  0.5825  0.5121  0.5598  0.4680  0.4732  0.4296  0.4721  0.4863  0.5692  0.5768  0.9192  0.4209  0.4209  0.5174  0.4518  0.4588  0.4605  0.4698  0.4698  0.4691  0.4934  0.4737  0.4994  0.4941  0.4564  0.4564  0.4915  0.5059  0.5014  0.4579  0.5094  0.5082  0.4765  0.4796  0.5178  0.5147  0.5007  0.5130  0.5232  0.6204  0.6232  0.6407  0.6065  0.6791  0.6824  0.6927  0.6889  0.6136  0.5890  0.5424  0.6059  0.6059  0.5940  0.5483  0.6140  0.6245  0.6483  0.6379  0.1444  0.1996  0.1856  0.1444  0.1444  0.1444  0.1447  0.1447  0.1447  0.1447  0.1447  0.1443  0.1443  0.1487  0.1180  0.1180  0.0038  0.0000  0.0039  0.0000  0.0000  0.0000  0.0000  0.0000  0.0000  0.0000  0.0000  0.0000  0.0000  0.0000  0.0000  0.0000  0.0000  0.0000  0.0000  0.0000  0.0000  0.0000  0.0038  0.0000  0.0000  0.0000  0.0000  0.0000  0.0000  0.0000  0.0000  0.0000  0.0000  0.0000  0.0000  0.0000  0.0000  0.0000  0.0000  0.0000  0.0000  0.0000  0.0000  0.0000  0.0000  0.0000  0.0000  0.0000  0.0000  0.0038  0.0000  0.0000  0.0000  0.0000  0.0000  0.0000  0.0000  0.0000  0.0000  0.0000  0.0000  0.0000  0.0039  0.0038  0.0038  0.0000  0.0000  0.0000  0.0000  0.0000  0.0000  0.0000  0.0038  0.0077  0.0039  0.0038  0.0000  0.0039  0.0000  0.0114  0.0115  0.0114  0.0114  0.0115  0.0116  0.0116  0.0114  0.0000  0.0038  0.0038  0.0038  0.0039  0.0038  0.0000  0.0039  0.0038  0.0038  0.0038  0.0038  0.0038  0.0000  0.0038  0.0039  0.0000  0.0039  0.0039  0.0000  0.0000  0.0000  0.0038  0.0039  0.0039  0.0000  0.0038  0.0038  0.0039  0.0000  0.0000  0.0038  0.0000  0.0038  0.0038  0.0000  0.0039  0.0116
MFP4__GCA_000757095.1   0.8901  0.5745  0.5739  0.5739  0.5739  0.5042  0.5514  0.4601  0.4657  0.4225  0.4645  0.4785  0.5609  0.5685  0.9325  0.4137  0.4137  0.5092  0.4444  0.4513  0.4530  0.4620  0.4620  0.4613  0.4856  0.4663  0.4918  0.4866  0.4492  0.4492  0.4840  0.4981  0.4936  0.4507  0.5016  0.5003  0.4690  0.4721  0.5099  0.5069  0.4929  0.5052  0.5153  0.6114  0.6141  0.6315  0.5977  0.6695  0.6728  0.6828  0.6791  0.6226  0.5804  0.5343  0.5972  0.5972  0.5854  0.5400  0.6052  0.6156  0.6575  0.6470  0.1444  0.2046  0.1904  0.1444  0.1444  0.1444  0.1447  0.1447  0.1447  0.1447  0.1447  0.1443  0.1443  0.1487  0.1136  0.1136  0.0076  0.0038  0.0076  0.0038  0.0038  0.0038  0.0039  0.0038  0.0038  0.0038  0.0038  0.0038  0.0039  0.0039  0.0039  0.0039  0.0039  0.0038  0.0038  0.0038  0.0038  0.0039  0.0077  0.0038  0.0038  0.0038  0.0039  0.0038  0.0039  0.0039  0.0038  0.0038  0.0039  0.0039  0.0038  0.0038  0.0038  0.0039  0.0038  0.0038  0.0038  0.0039  0.0038  0.0038  0.0038  0.0038  0.0038  0.0038  0.0039  0.0077  0.0038  0.0039  0.0039  0.0038  0.0038  0.0039  0.0039  0.0039  0.0039  0.0039  0.0038  0.0038  0.0077  0.0077  0.0077  0.0038  0.0038  0.0038  0.0038  0.0038  0.0038  0.0038  0.0000  0.0039  0.0000  0.0076  0.0038  0.0000  0.0039  0.0077  0.0077  0.0077  0.0077  0.0077  0.0077  0.0077  0.0077  0.0039  0.0077  0.0077  0.0077  0.0077  0.0000  0.0039  0.0077  0.0076  0.0076  0.0076  0.0076  0.0077  0.0039  0.0077  0.0000  0.0038  0.0077  0.0077  0.0038  0.0038  0.0038  0.0077  0.0076  0.0077  0.0039  0.0076  0.0077  0.0077  0.0038  0.0039  0.0077  0.0038  0.0076  0.0000  0.0038  0.0076  0.0077  0.0039
MFP4__GCA_000757105.1   0.9031  0.5830  0.5825  0.5825  0.5825  0.5121  0.5598  0.4680  0.4732  0.4296  0.4721  0.4863  0.5692  0.5768  0.9192  0.4209  0.4209  0.5174  0.4518  0.4588  0.4605  0.4698  0.4698  0.4691  0.4934  0.4737  0.4994  0.4941  0.4564  0.4564  0.4915  0.5059  0.5014  0.4579  0.5094  0.5082  0.4765  0.4796  0.5178  0.5147  0.5007  0.5130  0.5232  0.6204  0.6232  0.6407  0.6065  0.6791  0.6824  0.6927  0.6889  0.6136  0.5890  0.5424  0.6059  0.6059  0.5940  0.5483  0.6140  0.6245  0.6483  0.6379  0.1444  0.1996  0.1856  0.1444  0.1444  0.1444  0.1447  0.1447  0.1447  0.1447  0.1447  0.1443  0.1443  0.1487  0.1180  0.1180  0.0038  0.0000  0.0038  0.0000  0.0000  0.0000  0.0000  0.0000  0.0000  0.0000  0.0000  0.0000  0.0000  0.0000  0.0000  0.0000  0.0000  0.0000  0.0000  0.0000  0.0000  0.0000  0.0038  0.0000  0.0000  0.0000  0.0000  0.0000  0.0000  0.0000  0.0000  0.0000  0.0000  0.0000  0.0000  0.0000  0.0000  0.0000  0.0000  0.0000  0.0000  0.0000  0.0000  0.0000  0.0000  0.0000  0.0000  0.0000  0.0000  0.0038  0.0000  0.0000  0.0000  0.0000  0.0000  0.0000  0.0000  0.0000  0.0000  0.0000  0.0000  0.0000  0.0038  0.0038  0.0038  0.0000  0.0000  0.0000  0.0000  0.0000  0.0000  0.0000  0.0038  0.0076  0.0039  0.0038  0.0000  0.0039  0.0000  0.0115  0.0115  0.0115  0.0116  0.0116  0.0116  0.0116  0.0115  0.0000  0.0038  0.0038  0.0038  0.0039  0.0039  0.0000  0.0038  0.0039  0.0038  0.0039  0.0038  0.0038  0.0000  0.0038  0.0038  0.0000  0.0038  0.0038  0.0000  0.0000  0.0000  0.0038  0.0039  0.0038  0.0000  0.0038  0.0038  0.0039  0.0000  0.0000  0.0038  0.0000  0.0038  0.0039  0.0000  0.0039  0.0114  0.0000  0.0038
MFP4__GCA_000757145.1   0.8885  0.5827  0.5724  0.5724  0.5724  0.5106  0.5669  0.4738  0.4644  0.4211  0.4629  0.4924  0.5598  0.5674  0.9593  0.4117  0.4117  0.5235  0.4424  0.4494  0.4511  0.4775  0.4775  0.4768  0.4914  0.4646  0.4902  0.4850  0.4476  0.4476  0.4824  0.4964  0.4918  0.4490  0.4996  0.4983  0.4821  0.4700  0.5080  0.5209  0.4928  0.5036  0.5138  0.6100  0.6127  0.6301  0.5964  0.6682  0.6716  0.6817  0.6779  0.6224  0.5791  0.5328  0.5959  0.5959  0.6013  0.5549  0.6216  0.6143  0.6563  0.6458  0.1443  0.1953  0.1904  0.1443  0.1443  0.1443  0.1447  0.1447  0.1447  0.1447  0.1447  0.1443  0.1443  0.1487  0.1136  0.1136  0.0154  0.0116  0.0154  0.0115  0.0115  0.0114  0.0114  0.0116  0.0114  0.0115  0.0114  0.0117  0.0115  0.0116  0.0115  0.0116  0.0116  0.0115  0.0115  0.0116  0.0114  0.0114  0.0154  0.0116  0.0116  0.0114  0.0116  0.0114  0.0116  0.0114  0.0115  0.0116  0.0115  0.0116  0.0114  0.0116  0.0116  0.0116  0.0114  0.0116  0.0115  0.0116  0.0115  0.0114  0.0115  0.0116  0.0115  0.0116  0.0114  0.0153  0.0115  0.0114  0.0114  0.0114  0.0116  0.0116  0.0114  0.0116  0.0115  0.0116  0.0116  0.0115  0.0154  0.0153  0.0156  0.0115  0.0115  0.0115  0.0115  0.0115  0.0115  0.0115  0.0077  0.0114  0.0076  0.0154  0.0114  0.0077  0.0115  0.0076  0.0000  0.0000  0.0000  0.0000  0.0000  0.0077  0.0076  0.0116  0.0155  0.0155  0.0156  0.0153  0.0076  0.0115  0.0154  0.0153  0.0155  0.0155  0.0153  0.0153  0.0116  0.0154  0.0077  0.0116  0.0153  0.0153  0.0115  0.0116  0.0115  0.0153  0.0155  0.0153  0.0116  0.0153  0.0154  0.0153  0.0114  0.0115  0.0154  0.0114  0.0155  0.0077  0.0116  0.0153  0.0076  0.0116  0.0077  0.0116
MFP4__GCA_000757175.1   0.9031  0.5830  0.5825  0.5825  0.5825  0.5121  0.5598  0.4680  0.4732  0.4296  0.4721  0.4863  0.5692  0.5768  0.9192  0.4209  0.4209  0.5174  0.4518  0.4588  0.4605  0.4698  0.4698  0.4691  0.4934  0.4737  0.4994  0.4941  0.4564  0.4564  0.4915  0.5059  0.5014  0.4579  0.5094  0.5082  0.4765  0.4796  0.5178  0.5147  0.5007  0.5130  0.5232  0.6204  0.6232  0.6407  0.6065  0.6791  0.6824  0.6927  0.6889  0.6136  0.5890  0.5424  0.6059  0.6059  0.5940  0.5483  0.6140  0.6245  0.6483  0.6379  0.1444  0.1996  0.1856  0.1444  0.1444  0.1444  0.1447  0.1447  0.1447  0.1447  0.1447  0.1443  0.1443  0.1487  0.1180  0.1180  0.0038  0.0000  0.0039  0.0000  0.0000  0.0000  0.0000  0.0000  0.0000  0.0000  0.0000  0.0000  0.0000  0.0000  0.0000  0.0000  0.0000  0.0000  0.0000  0.0000  0.0000  0.0000  0.0038  0.0000  0.0000  0.0000  0.0000  0.0000  0.0000  0.0000  0.0000  0.0000  0.0000  0.0000  0.0000  0.0000  0.0000  0.0000  0.0000  0.0000  0.0000  0.0000  0.0000  0.0000  0.0000  0.0000  0.0000  0.0000  0.0000  0.0039  0.0000  0.0000  0.0000  0.0000  0.0000  0.0000  0.0000  0.0000  0.0000  0.0000  0.0000  0.0000  0.0039  0.0039  0.0038  0.0000  0.0000  0.0000  0.0000  0.0000  0.0000  0.0000  0.0039  0.0077  0.0039  0.0038  0.0000  0.0038  0.0000  0.0116  0.0114  0.0116  0.0116  0.0115  0.0116  0.0114  0.0116  0.0000  0.0038  0.0038  0.0038  0.0038  0.0038  0.0000  0.0038  0.0039  0.0039  0.0039  0.0038  0.0039  0.0000  0.0038  0.0038  0.0000  0.0038  0.0039  0.0000  0.0000  0.0000  0.0039  0.0039  0.0038  0.0000  0.0038  0.0038  0.0038  0.0000  0.0000  0.0039  0.0000  0.0039  0.0039  0.0000  0.0038  0.0116  0.0000  0.0038  0.0000  0.0116
MFP4__GCA_000757245.1   0.9031  0.5830  0.5825  0.5825  0.5825  0.5121  0.5598  0.4680  0.4732  0.4296  0.4721  0.4863  0.5692  0.5768  0.9192  0.4209  0.4209  0.5174  0.4518  0.4588  0.4605  0.4698  0.4698  0.4691  0.4934  0.4737  0.4994  0.4941  0.4564  0.4564  0.4915  0.5059  0.5014  0.4579  0.5094  0.5082  0.4765  0.4796  0.5178  0.5147  0.5007  0.5130  0.5232  0.6204  0.6232  0.6407  0.6065  0.6791  0.6824  0.6927  0.6889  0.6136  0.5890  0.5424  0.6059  0.6059  0.5940  0.5483  0.6140  0.6245  0.6483  0.6379  0.1444  0.1996  0.1856  0.1444  0.1444  0.1444  0.1447  0.1447  0.1447  0.1447  0.1447  0.1443  0.1443  0.1487  0.1180  0.1180  0.0038  0.0000  0.0038  0.0000  0.0000  0.0000  0.0000  0.0000  0.0000  0.0000  0.0000  0.0000  0.0000  0.0000  0.0000  0.0000  0.0000  0.0000  0.0000  0.0000  0.0000  0.0000  0.0038  0.0000  0.0000  0.0000  0.0000  0.0000  0.0000  0.0000  0.0000  0.0000  0.0000  0.0000  0.0000  0.0000  0.0000  0.0000  0.0000  0.0000  0.0000  0.0000  0.0000  0.0000  0.0000  0.0000  0.0000  0.0000  0.0000  0.0038  0.0000  0.0000  0.0000  0.0000  0.0000  0.0000  0.0000  0.0000  0.0000  0.0000  0.0000  0.0000  0.0038  0.0038  0.0038  0.0000  0.0000  0.0000  0.0000  0.0000  0.0000  0.0000  0.0038  0.0077  0.0038  0.0038  0.0000  0.0039  0.0000  0.0116  0.0114  0.0114  0.0117  0.0114  0.0114  0.0114  0.0115  0.0000  0.0038  0.0038  0.0039  0.0039  0.0038  0.0000  0.0038  0.0039  0.0038  0.0038  0.0038  0.0039  0.0000  0.0038  0.0038  0.0000  0.0039  0.0038  0.0000  0.0000  0.0000  0.0039  0.0038  0.0038  0.0000  0.0038  0.0039  0.0038  0.0000  0.0000  0.0038  0.0000  0.0038  0.0039  0.0000  0.0038  0.0114  0.0000  0.0038  0.0000  0.0114  0.0000
MFP4__GCA_000757315.2   0.9158  0.5839  0.5763  0.5763  0.5763  0.5199  0.5681  0.4757  0.4805  0.4366  0.4664  0.4940  0.5631  0.5851  0.9317  0.4154  0.4154  0.5114  0.4462  0.4531  0.4548  0.4639  0.4639  0.4632  0.4876  0.4681  0.5069  0.5016  0.4635  0.4635  0.4990  0.5136  0.4956  0.4650  0.5154  0.5141  0.4839  0.4871  0.5257  0.5209  0.5069  0.5195  0.5298  0.6282  0.6310  0.6487  0.6141  0.6878  0.6911  0.7015  0.6977  0.6213  0.5965  0.5491  0.6134  0.6134  0.6013  0.5549  0.6216  0.6322  0.6563  0.6458  0.1402  0.2046  0.1904  0.1402  0.1402  0.1402  0.1405  0.1405  0.1405  0.1405  0.1405  0.1401  0.1401  0.1446  0.1225  0.1225  0.0077  0.0038  0.0000  0.0038  0.0038  0.0038  0.0038  0.0038  0.0039  0.0039  0.0038  0.0039  0.0039  0.0038  0.0039  0.0038  0.0038  0.0039  0.0039  0.0038  0.0039  0.0038  0.0077  0.0038  0.0038  0.0039  0.0039  0.0039  0.0038  0.0039  0.0038  0.0038  0.0038  0.0039  0.0038  0.0038  0.0038  0.0038  0.0039  0.0038  0.0039  0.0038  0.0039  0.0039  0.0038  0.0038  0.0038  0.0039  0.0039  0.0076  0.0038  0.0038  0.0038  0.0038  0.0038  0.0039  0.0038  0.0038  0.0039  0.0039  0.0039  0.0038  0.0076  0.0076  0.0077  0.0038  0.0038  0.0038  0.0038  0.0038  0.0038  0.0038  0.0077  0.0116  0.0076  0.0076  0.0038  0.0077  0.0038  0.0153  0.0155  0.0153  0.0155  0.0153  0.0153  0.0154  0.0153  0.0038  0.0000  0.0000  0.0000  0.0000  0.0077  0.0038  0.0000  0.0000  0.0000  0.0000  0.0076  0.0000  0.0039  0.0076  0.0077  0.0038  0.0077  0.0077  0.0038  0.0038  0.0038  0.0077  0.0077  0.0000  0.0039  0.0000  0.0000  0.0000  0.0038  0.0039  0.0000  0.0038  0.0077  0.0077  0.0038  0.0000  0.0153  0.0039  0.0077  0.0038  0.0154  0.0038  0.0038
MFP4__GCA_000757325.1   0.9031  0.5830  0.5825  0.5825  0.5825  0.5121  0.5598  0.4680  0.4732  0.4296  0.4721  0.4863  0.5692  0.5768  0.9192  0.4209  0.4209  0.5174  0.4518  0.4588  0.4605  0.4698  0.4698  0.4691  0.4934  0.4737  0.4994  0.4941  0.4564  0.4564  0.4915  0.5059  0.5014  0.4579  0.5094  0.5082  0.4765  0.4796  0.5178  0.5147  0.5007  0.5130  0.5232  0.6204  0.6232  0.6407  0.6065  0.6791  0.6824  0.6927  0.6889  0.6136  0.5890  0.5424  0.6059  0.6059  0.5940  0.5483  0.6140  0.6245  0.6483  0.6379  0.1444  0.1996  0.1856  0.1444  0.1444  0.1444  0.1447  0.1447  0.1447  0.1447  0.1447  0.1443  0.1443  0.1487  0.1180  0.1180  0.0038  0.0000  0.0038  0.0000  0.0000  0.0000  0.0000  0.0000  0.0000  0.0000  0.0000  0.0000  0.0000  0.0000  0.0000  0.0000  0.0000  0.0000  0.0000  0.0000  0.0000  0.0000  0.0039  0.0000  0.0000  0.0000  0.0000  0.0000  0.0000  0.0000  0.0000  0.0000  0.0000  0.0000  0.0000  0.0000  0.0000  0.0000  0.0000  0.0000  0.0000  0.0000  0.0000  0.0000  0.0000  0.0000  0.0000  0.0000  0.0000  0.0039  0.0000  0.0000  0.0000  0.0000  0.0000  0.0000  0.0000  0.0000  0.0000  0.0000  0.0000  0.0000  0.0038  0.0039  0.0038  0.0000  0.0000  0.0000  0.0000  0.0000  0.0000  0.0000  0.0039  0.0077  0.0038  0.0038  0.0000  0.0038  0.0000  0.0116  0.0114  0.0114  0.0114  0.0114  0.0114  0.0116  0.0114  0.0000  0.0038  0.0039  0.0038  0.0038  0.0038  0.0000  0.0038  0.0038  0.0039  0.0038  0.0038  0.0038  0.0000  0.0038  0.0038  0.0000  0.0038  0.0038  0.0000  0.0000  0.0000  0.0038  0.0038  0.0038  0.0000  0.0038  0.0038  0.0038  0.0000  0.0000  0.0039  0.0000  0.0038  0.0038  0.0000  0.0038  0.0114  0.0000  0.0039  0.0000  0.0115  0.0000  0.0000  0.0038
MFP4__GCA_000762285.1   0.9158  0.5839  0.5763  0.5763  0.5763  0.5199  0.5681  0.4757  0.4805  0.4366  0.4664  0.4940  0.5631  0.5851  0.9317  0.4154  0.4154  0.5114  0.4462  0.4531  0.4548  0.4639  0.4639  0.4632  0.4876  0.4681  0.5069  0.5016  0.4635  0.4635  0.4990  0.5136  0.4956  0.4650  0.5154  0.5141  0.4839  0.4871  0.5257  0.5209  0.5069  0.5195  0.5298  0.6282  0.6310  0.6487  0.6141  0.6878  0.6911  0.7015  0.6977  0.6213  0.5965  0.5491  0.6134  0.6134  0.6013  0.5549  0.6216  0.6322  0.6563  0.6458  0.1402  0.2046  0.1904  0.1402  0.1402  0.1402  0.1405  0.1405  0.1405  0.1405  0.1405  0.1401  0.1401  0.1446  0.1225  0.1225  0.0077  0.0038  0.0000  0.0038  0.0038  0.0039  0.0038  0.0038  0.0038  0.0039  0.0039  0.0038  0.0039  0.0038  0.0039  0.0039  0.0038  0.0038  0.0038  0.0039  0.0039  0.0039  0.0077  0.0038  0.0038  0.0039  0.0038  0.0039  0.0038  0.0038  0.0038  0.0038  0.0038  0.0039  0.0039  0.0038  0.0038  0.0038  0.0038  0.0038  0.0038  0.0039  0.0038  0.0039  0.0038  0.0038  0.0038  0.0038  0.0039  0.0077  0.0038  0.0038  0.0039  0.0038  0.0039  0.0038  0.0038  0.0039  0.0038  0.0039  0.0039  0.0038  0.0078  0.0077  0.0077  0.0038  0.0038  0.0038  0.0038  0.0038  0.0038  0.0038  0.0076  0.0114  0.0076  0.0076  0.0038  0.0076  0.0038  0.0155  0.0153  0.0154  0.0153  0.0153  0.0153  0.0155  0.0154  0.0039  0.0000  0.0000  0.0000  0.0000  0.0077  0.0039  0.0000  0.0000  0.0000  0.0000  0.0076  0.0000  0.0038  0.0077  0.0077  0.0038  0.0076  0.0077  0.0038  0.0038  0.0038  0.0076  0.0077  0.0000  0.0038  0.0000  0.0000  0.0000  0.0039  0.0038  0.0000  0.0039  0.0077  0.0077  0.0039  0.0000  0.0153  0.0039  0.0077  0.0039  0.0153  0.0039  0.0038  0.0000  0.0038
MFP4__GCA_000770435.1   0.9031  0.5830  0.5825  0.5825  0.5825  0.5121  0.5598  0.4680  0.4732  0.4296  0.4721  0.4863  0.5692  0.5768  0.9192  0.4209  0.4209  0.5174  0.4518  0.4588  0.4605  0.4698  0.4698  0.4691  0.4934  0.4737  0.4994  0.4941  0.4564  0.4564  0.4915  0.5059  0.5014  0.4579  0.5094  0.5082  0.4765  0.4796  0.5178  0.5147  0.5007  0.5130  0.5232  0.6204  0.6232  0.6407  0.6065  0.6791  0.6824  0.6927  0.6889  0.6136  0.5890  0.5424  0.6059  0.6059  0.5940  0.5483  0.6140  0.6245  0.6483  0.6379  0.1444  0.1996  0.1856  0.1444  0.1444  0.1444  0.1447  0.1447  0.1447  0.1447  0.1447  0.1443  0.1443  0.1487  0.1180  0.1180  0.0039  0.0000  0.0038  0.0000  0.0000  0.0000  0.0000  0.0000  0.0000  0.0000  0.0000  0.0000  0.0000  0.0000  0.0000  0.0000  0.0000  0.0000  0.0000  0.0000  0.0000  0.0000  0.0039  0.0000  0.0000  0.0000  0.0000  0.0000  0.0000  0.0000  0.0000  0.0000  0.0000  0.0000  0.0000  0.0000  0.0000  0.0000  0.0000  0.0000  0.0000  0.0000  0.0000  0.0000  0.0000  0.0000  0.0000  0.0000  0.0000  0.0038  0.0000  0.0000  0.0000  0.0000  0.0000  0.0000  0.0000  0.0000  0.0000  0.0000  0.0000  0.0000  0.0039  0.0038  0.0038  0.0000  0.0000  0.0000  0.0000  0.0000  0.0000  0.0000  0.0038  0.0077  0.0039  0.0038  0.0000  0.0038  0.0000  0.0114  0.0116  0.0114  0.0114  0.0114  0.0115  0.0114  0.0116  0.0000  0.0039  0.0038  0.0039  0.0038  0.0038  0.0000  0.0038  0.0038  0.0038  0.0039  0.0038  0.0038  0.0000  0.0038  0.0038  0.0000  0.0039  0.0038  0.0000  0.0000  0.0000  0.0038  0.0039  0.0038  0.0000  0.0039  0.0038  0.0039  0.0000  0.0000  0.0038  0.0000  0.0038  0.0039  0.0000  0.0039  0.0116  0.0000  0.0039  0.0000  0.0115  0.0000  0.0000  0.0039  0.0000  0.0038
MFP4__GCA_000770455.1   0.9031  0.5830  0.5825  0.5825  0.5825  0.5121  0.5598  0.4680  0.4732  0.4296  0.4721  0.4863  0.5692  0.5768  0.9192  0.4209  0.4209  0.5174  0.4518  0.4588  0.4605  0.4698  0.4698  0.4691  0.4934  0.4737  0.4994  0.4941  0.4564  0.4564  0.4915  0.5059  0.5014  0.4579  0.5094  0.5082  0.4765  0.4796  0.5178  0.5147  0.5007  0.5130  0.5232  0.6204  0.6232  0.6407  0.6065  0.6791  0.6824  0.6927  0.6889  0.6136  0.5890  0.5424  0.6059  0.6059  0.5940  0.5483  0.6140  0.6245  0.6483  0.6379  0.1444  0.1996  0.1856  0.1444  0.1444  0.1444  0.1447  0.1447  0.1447  0.1447  0.1447  0.1443  0.1443  0.1487  0.1180  0.1180  0.0039  0.0000  0.0038  0.0000  0.0000  0.0000  0.0000  0.0000  0.0000  0.0000  0.0000  0.0000  0.0000  0.0000  0.0000  0.0000  0.0000  0.0000  0.0000  0.0000  0.0000  0.0000  0.0038  0.0000  0.0000  0.0000  0.0000  0.0000  0.0000  0.0000  0.0000  0.0000  0.0000  0.0000  0.0000  0.0000  0.0000  0.0000  0.0000  0.0000  0.0000  0.0000  0.0000  0.0000  0.0000  0.0000  0.0000  0.0000  0.0000  0.0038  0.0000  0.0000  0.0000  0.0000  0.0000  0.0000  0.0000  0.0000  0.0000  0.0000  0.0000  0.0000  0.0038  0.0039  0.0038  0.0000  0.0000  0.0000  0.0000  0.0000  0.0000  0.0000  0.0038  0.0077  0.0039  0.0038  0.0000  0.0039  0.0000  0.0116  0.0116  0.0114  0.0116  0.0114  0.0116  0.0116  0.0116  0.0000  0.0038  0.0038  0.0039  0.0038  0.0038  0.0000  0.0038  0.0039  0.0038  0.0038  0.0038  0.0039  0.0000  0.0038  0.0039  0.0000  0.0039  0.0039  0.0000  0.0000  0.0000  0.0038  0.0038  0.0038  0.0000  0.0038  0.0039  0.0038  0.0000  0.0000  0.0038  0.0000  0.0038  0.0039  0.0000  0.0038  0.0115  0.0000  0.0039  0.0000  0.0116  0.0000  0.0000  0.0038  0.0000  0.0038  0.0000
MFP4__GCA_000770475.1   0.9031  0.5830  0.5825  0.5825  0.5825  0.5121  0.5598  0.4680  0.4732  0.4296  0.4721  0.4863  0.5692  0.5768  0.9192  0.4209  0.4209  0.5174  0.4518  0.4588  0.4605  0.4698  0.4698  0.4691  0.4934  0.4737  0.4994  0.4941  0.4564  0.4564  0.4915  0.5059  0.5014  0.4579  0.5094  0.5082  0.4765  0.4796  0.5178  0.5147  0.5007  0.5130  0.5232  0.6204  0.6232  0.6407  0.6065  0.6791  0.6824  0.6927  0.6889  0.6136  0.5890  0.5424  0.6059  0.6059  0.5940  0.5483  0.6140  0.6245  0.6483  0.6379  0.1444  0.1996  0.1856  0.1444  0.1444  0.1444  0.1447  0.1447  0.1447  0.1447  0.1447  0.1443  0.1443  0.1487  0.1180  0.1180  0.0038  0.0000  0.0038  0.0000  0.0000  0.0000  0.0000  0.0000  0.0000  0.0000  0.0000  0.0000  0.0000  0.0000  0.0000  0.0000  0.0000  0.0000  0.0000  0.0000  0.0000  0.0000  0.0038  0.0000  0.0000  0.0000  0.0000  0.0000  0.0000  0.0000  0.0000  0.0000  0.0000  0.0000  0.0000  0.0000  0.0000  0.0000  0.0000  0.0000  0.0000  0.0000  0.0000  0.0000  0.0000  0.0000  0.0000  0.0000  0.0000  0.0038  0.0000  0.0000  0.0000  0.0000  0.0000  0.0000  0.0000  0.0000  0.0000  0.0000  0.0000  0.0000  0.0038  0.0039  0.0039  0.0000  0.0000  0.0000  0.0000  0.0000  0.0000  0.0000  0.0039  0.0077  0.0038  0.0039  0.0000  0.0038  0.0000  0.0116  0.0114  0.0114  0.0114  0.0115  0.0116  0.0116  0.0116  0.0000  0.0038  0.0038  0.0038  0.0038  0.0038  0.0000  0.0039  0.0039  0.0038  0.0038  0.0039  0.0039  0.0000  0.0038  0.0039  0.0000  0.0039  0.0038  0.0000  0.0000  0.0000  0.0038  0.0039  0.0038  0.0000  0.0038  0.0038  0.0038  0.0000  0.0000  0.0038  0.0000  0.0039  0.0038  0.0000  0.0038  0.0114  0.0000  0.0038  0.0000  0.0116  0.0000  0.0000  0.0038  0.0000  0.0038  0.0000  0.0000
MFP4__GCA_000770495.1   0.9031  0.5830  0.5825  0.5825  0.5825  0.5121  0.5598  0.4680  0.4732  0.4296  0.4721  0.4863  0.5692  0.5768  0.9192  0.4209  0.4209  0.5174  0.4518  0.4588  0.4605  0.4698  0.4698  0.4691  0.4934  0.4737  0.4994  0.4941  0.4564  0.4564  0.4915  0.5059  0.5014  0.4579  0.5094  0.5082  0.4765  0.4796  0.5178  0.5147  0.5007  0.5130  0.5232  0.6204  0.6232  0.6407  0.6065  0.6791  0.6824  0.6927  0.6889  0.6136  0.5890  0.5424  0.6059  0.6059  0.5940  0.5483  0.6140  0.6245  0.6483  0.6379  0.1444  0.1996  0.1856  0.1444  0.1444  0.1444  0.1447  0.1447  0.1447  0.1447  0.1447  0.1443  0.1443  0.1487  0.1180  0.1180  0.0039  0.0000  0.0038  0.0000  0.0000  0.0000  0.0000  0.0000  0.0000  0.0000  0.0000  0.0000  0.0000  0.0000  0.0000  0.0000  0.0000  0.0000  0.0000  0.0000  0.0000  0.0000  0.0038  0.0000  0.0000  0.0000  0.0000  0.0000  0.0000  0.0000  0.0000  0.0000  0.0000  0.0000  0.0000  0.0000  0.0000  0.0000  0.0000  0.0000  0.0000  0.0000  0.0000  0.0000  0.0000  0.0000  0.0000  0.0000  0.0000  0.0039  0.0000  0.0000  0.0000  0.0000  0.0000  0.0000  0.0000  0.0000  0.0000  0.0000  0.0000  0.0000  0.0038  0.0039  0.0039  0.0000  0.0000  0.0000  0.0000  0.0000  0.0000  0.0000  0.0038  0.0077  0.0038  0.0038  0.0000  0.0038  0.0000  0.0114  0.0115  0.0116  0.0114  0.0115  0.0116  0.0114  0.0116  0.0000  0.0038  0.0038  0.0038  0.0039  0.0039  0.0000  0.0038  0.0039  0.0039  0.0038  0.0038  0.0039  0.0000  0.0038  0.0038  0.0000  0.0039  0.0038  0.0000  0.0000  0.0000  0.0038  0.0038  0.0038  0.0000  0.0039  0.0039  0.0038  0.0000  0.0000  0.0038  0.0000  0.0038  0.0038  0.0000  0.0038  0.0116  0.0000  0.0038  0.0000  0.0116  0.0000  0.0000  0.0038  0.0000  0.0038  0.0000  0.0000  0.0000
MFP4__GCA_000770535.1   0.9031  0.5830  0.5825  0.5825  0.5825  0.5121  0.5598  0.4680  0.4732  0.4296  0.4721  0.4863  0.5692  0.5768  0.9192  0.4209  0.4209  0.5174  0.4518  0.4588  0.4605  0.4698  0.4698  0.4691  0.4934  0.4737  0.4994  0.4941  0.4564  0.4564  0.4915  0.5059  0.5014  0.4579  0.5094  0.5082  0.4765  0.4796  0.5178  0.5147  0.5007  0.5130  0.5232  0.6204  0.6232  0.6407  0.6065  0.6791  0.6824  0.6927  0.6889  0.6136  0.5890  0.5424  0.6059  0.6059  0.5940  0.5483  0.6140  0.6245  0.6483  0.6379  0.1444  0.1996  0.1856  0.1444  0.1444  0.1444  0.1447  0.1447  0.1447  0.1447  0.1447  0.1443  0.1443  0.1487  0.1180  0.1180  0.0038  0.0000  0.0038  0.0000  0.0000  0.0000  0.0000  0.0000  0.0000  0.0000  0.0000  0.0000  0.0000  0.0000  0.0000  0.0000  0.0000  0.0000  0.0000  0.0000  0.0000  0.0000  0.0039  0.0000  0.0000  0.0000  0.0000  0.0000  0.0000  0.0000  0.0000  0.0000  0.0000  0.0000  0.0000  0.0000  0.0000  0.0000  0.0000  0.0000  0.0000  0.0000  0.0000  0.0000  0.0000  0.0000  0.0000  0.0000  0.0000  0.0038  0.0000  0.0000  0.0000  0.0000  0.0000  0.0000  0.0000  0.0000  0.0000  0.0000  0.0000  0.0000  0.0039  0.0038  0.0038  0.0000  0.0000  0.0000  0.0000  0.0000  0.0000  0.0000  0.0039  0.0076  0.0038  0.0039  0.0000  0.0038  0.0000  0.0116  0.0116  0.0116  0.0116  0.0114  0.0116  0.0116  0.0116  0.0000  0.0038  0.0038  0.0039  0.0039  0.0039  0.0000  0.0038  0.0038  0.0038  0.0038  0.0038  0.0038  0.0000  0.0038  0.0038  0.0000  0.0038  0.0038  0.0000  0.0000  0.0000  0.0038  0.0038  0.0038  0.0000  0.0038  0.0038  0.0039  0.0000  0.0000  0.0039  0.0000  0.0038  0.0038  0.0000  0.0038  0.0114  0.0000  0.0038  0.0000  0.0114  0.0000  0.0000  0.0038  0.0000  0.0039  0.0000  0.0000  0.0000  0.0000
MFP4__GCA_000773305.1   0.8901  0.5917  0.5739  0.5739  0.5739  0.5121  0.5683  0.4759  0.4722  0.4290  0.4711  0.4942  0.5609  0.5685  0.9442  0.4137  0.4137  0.5256  0.4444  0.4513  0.4530  0.4777  0.4777  0.4769  0.4934  0.4728  0.4918  0.4866  0.4492  0.4492  0.4840  0.4981  0.4936  0.4507  0.5084  0.5071  0.4841  0.4656  0.5168  0.5227  0.4929  0.5052  0.5153  0.6114  0.6141  0.6315  0.5977  0.6695  0.6728  0.6828  0.6791  0.6047  0.5804  0.5413  0.6047  0.6047  0.6027  0.5566  0.6229  0.6156  0.6391  0.6289  0.1441  0.1993  0.1853  0.1441  0.1441  0.1441  0.1445  0.1445  0.1445  0.1445  0.1445  0.1440  0.1440  0.1485  0.1179  0.1179  0.0039  0.0077  0.0116  0.0076  0.0076  0.0077  0.0077  0.0077  0.0077  0.0077  0.0077  0.0076  0.0077  0.0077  0.0076  0.0076  0.0076  0.0077  0.0077  0.0077  0.0076  0.0077  0.0039  0.0076  0.0077  0.0077  0.0076  0.0076  0.0077  0.0077  0.0077  0.0076  0.0076  0.0077  0.0078  0.0077  0.0077  0.0076  0.0076  0.0077  0.0076  0.0077  0.0077  0.0077  0.0077  0.0077  0.0076  0.0077  0.0077  0.0038  0.0076  0.0077  0.0077  0.0077  0.0076  0.0077  0.0076  0.0076  0.0077  0.0077  0.0077  0.0077  0.0114  0.0116  0.0038  0.0076  0.0076  0.0076  0.0076  0.0076  0.0076  0.0076  0.0114  0.0154  0.0116  0.0115  0.0077  0.0116  0.0077  0.0114  0.0116  0.0116  0.0116  0.0114  0.0114  0.0116  0.0114  0.0076  0.0116  0.0115  0.0114  0.0114  0.0114  0.0076  0.0116  0.0114  0.0116  0.0115  0.0039  0.0116  0.0077  0.0038  0.0114  0.0077  0.0038  0.0038  0.0077  0.0076  0.0077  0.0038  0.0039  0.0116  0.0076  0.0114  0.0116  0.0116  0.0077  0.0077  0.0114  0.0077  0.0039  0.0116  0.0076  0.0116  0.0115  0.0077  0.0116  0.0077  0.0115  0.0077  0.0077  0.0116  0.0077  0.0114  0.0076  0.0076  0.0076  0.0076  0.0077
MFP4__GCA_000773345.1   0.9161  0.5916  0.5912  0.5912  0.5912  0.5199  0.5682  0.4758  0.4872  0.4432  0.4864  0.4941  0.5775  0.5851  0.9175  0.4281  0.4281  0.5255  0.4592  0.4662  0.4679  0.4776  0.4776  0.4769  0.5012  0.4802  0.5070  0.5017  0.4635  0.4635  0.4990  0.5137  0.4937  0.4650  0.5242  0.5229  0.4840  0.4806  0.5328  0.5226  0.5084  0.5209  0.5312  0.6294  0.6322  0.6498  0.6153  0.6888  0.6921  0.7024  0.6987  0.6224  0.5977  0.5577  0.6223  0.6223  0.5855  0.5565  0.6228  0.6333  0.6574  0.6469  0.1533  0.2092  0.1950  0.1533  0.1533  0.1533  0.1537  0.1537  0.1537  0.1537  0.1537  0.1532  0.1532  0.1577  0.1267  0.1267  0.0039  0.0076  0.0116  0.0076  0.0076  0.0077  0.0077  0.0076  0.0076  0.0076  0.0076  0.0077  0.0076  0.0077  0.0076  0.0077  0.0077  0.0077  0.0077  0.0077  0.0076  0.0076  0.0039  0.0077  0.0077  0.0077  0.0077  0.0076  0.0077  0.0076  0.0077  0.0076  0.0077  0.0077  0.0077  0.0077  0.0076  0.0076  0.0077  0.0077  0.0076  0.0076  0.0077  0.0076  0.0077  0.0077  0.0077  0.0077  0.0077  0.0038  0.0077  0.0076  0.0077  0.0076  0.0076  0.0077  0.0077  0.0076  0.0076  0.0077  0.0077  0.0076  0.0114  0.0115  0.0039  0.0076  0.0076  0.0076  0.0076  0.0076  0.0076  0.0076  0.0116  0.0153  0.0115  0.0115  0.0077  0.0116  0.0077  0.0194  0.0191  0.0191  0.0193  0.0194  0.0191  0.0191  0.0191  0.0077  0.0116  0.0116  0.0114  0.0114  0.0115  0.0076  0.0116  0.0116  0.0116  0.0114  0.0038  0.0116  0.0077  0.0038  0.0115  0.0077  0.0038  0.0039  0.0077  0.0076  0.0077  0.0038  0.0038  0.0116  0.0077  0.0116  0.0114  0.0114  0.0076  0.0076  0.0116  0.0077  0.0039  0.0114  0.0077  0.0115  0.0191  0.0076  0.0116  0.0077  0.0191  0.0077  0.0076  0.0114  0.0077  0.0114  0.0077  0.0076  0.0076  0.0077  0.0076  0.0076
MFP4__GCA_000774175.1   0.8901  0.5745  0.5739  0.5739  0.5739  0.5200  0.5527  0.4602  0.4657  0.4225  0.4797  0.4785  0.5609  0.5685  0.9192  0.4281  0.4281  0.5092  0.4444  0.4513  0.4530  0.4698  0.4698  0.4691  0.5013  0.4812  0.5071  0.5017  0.4636  0.4636  0.4991  0.5137  0.5093  0.4507  0.5016  0.5003  0.4690  0.4872  0.5099  0.5227  0.5084  0.5210  0.5313  0.6114  0.6141  0.6315  0.5977  0.6695  0.6728  0.6828  0.6791  0.6047  0.5804  0.5506  0.6147  0.6147  0.6027  0.5566  0.6229  0.6335  0.6575  0.6470  0.1489  0.2046  0.1904  0.1489  0.1489  0.1489  0.1493  0.1493  0.1493  0.1493  0.1493  0.1488  0.1488  0.1533  0.1225  0.1225  0.0076  0.0039  0.0076  0.0038  0.0038  0.0039  0.0038  0.0038  0.0038  0.0038  0.0038  0.0038  0.0038  0.0038  0.0039  0.0038  0.0038  0.0039  0.0038  0.0038  0.0038  0.0039  0.0077  0.0038  0.0038  0.0038  0.0038  0.0038  0.0038  0.0038  0.0039  0.0038  0.0038  0.0039  0.0038  0.0039  0.0038  0.0038  0.0039  0.0038  0.0038  0.0038  0.0038  0.0038  0.0039  0.0038  0.0038  0.0038  0.0038  0.0077  0.0039  0.0039  0.0039  0.0038  0.0039  0.0038  0.0038  0.0039  0.0038  0.0039  0.0038  0.0038  0.0000  0.0000  0.0077  0.0038  0.0038  0.0038  0.0038  0.0038  0.0038  0.0038  0.0077  0.0038  0.0076  0.0000  0.0039  0.0076  0.0039  0.0077  0.0153  0.0154  0.0154  0.0155  0.0153  0.0076  0.0077  0.0039  0.0077  0.0077  0.0077  0.0077  0.0077  0.0038  0.0077  0.0077  0.0076  0.0077  0.0077  0.0076  0.0038  0.0077  0.0077  0.0039  0.0077  0.0077  0.0039  0.0039  0.0038  0.0077  0.0077  0.0077  0.0039  0.0077  0.0077  0.0076  0.0039  0.0038  0.0076  0.0039  0.0076  0.0077  0.0038  0.0077  0.0076  0.0038  0.0076  0.0038  0.0155  0.0038  0.0039  0.0077  0.0038  0.0077  0.0039  0.0039  0.0038  0.0038  0.0039  0.0114  0.0115
MFP4__GCA_000774185.1   0.8901  0.5745  0.5739  0.5739  0.5739  0.5042  0.5514  0.4601  0.4657  0.4225  0.4645  0.4785  0.5609  0.5685  0.9325  0.4137  0.4137  0.5092  0.4444  0.4513  0.4530  0.4620  0.4620  0.4613  0.4856  0.4663  0.4918  0.4866  0.4492  0.4492  0.4840  0.4981  0.4936  0.4507  0.5016  0.5003  0.4690  0.4721  0.5099  0.5069  0.4929  0.5052  0.5153  0.6114  0.6141  0.6315  0.5977  0.6695  0.6728  0.6828  0.6791  0.6226  0.5804  0.5343  0.5972  0.5972  0.5854  0.5400  0.6052  0.6156  0.6575  0.6470  0.1444  0.2046  0.1904  0.1444  0.1444  0.1444  0.1447  0.1447  0.1447  0.1447  0.1447  0.1443  0.1443  0.1487  0.1136  0.1136  0.0076  0.0039  0.0076  0.0038  0.0038  0.0038  0.0039  0.0038  0.0039  0.0038  0.0038  0.0039  0.0038  0.0039  0.0039  0.0038  0.0038  0.0039  0.0039  0.0039  0.0038  0.0038  0.0077  0.0039  0.0038  0.0038  0.0038  0.0038  0.0038  0.0038  0.0039  0.0039  0.0038  0.0038  0.0039  0.0038  0.0038  0.0038  0.0039  0.0039  0.0039  0.0039  0.0039  0.0038  0.0038  0.0038  0.0039  0.0038  0.0038  0.0077  0.0039  0.0038  0.0038  0.0038  0.0038  0.0039  0.0038  0.0039  0.0039  0.0039  0.0038  0.0038  0.0077  0.0077  0.0076  0.0038  0.0038  0.0038  0.0038  0.0038  0.0038  0.0038  0.0000  0.0039  0.0000  0.0076  0.0038  0.0000  0.0039  0.0076  0.0077  0.0076  0.0078  0.0077  0.0076  0.0076  0.0076  0.0039  0.0077  0.0077  0.0076  0.0077  0.0000  0.0039  0.0077  0.0077  0.0077  0.0076  0.0076  0.0076  0.0038  0.0077  0.0000  0.0038  0.0077  0.0077  0.0038  0.0039  0.0039  0.0077  0.0077  0.0077  0.0038  0.0076  0.0076  0.0076  0.0039  0.0039  0.0077  0.0038  0.0077  0.0000  0.0039  0.0077  0.0076  0.0039  0.0000  0.0038  0.0077  0.0039  0.0038  0.0076  0.0038  0.0077  0.0038  0.0039  0.0038  0.0039  0.0038  0.0116  0.0116  0.0076
MFP4__GCA_000774245.1   0.8647  0.5745  0.5569  0.5569  0.5569  0.5121  0.5527  0.4602  0.4511  0.4086  0.4645  0.4785  0.5446  0.5521  0.9460  0.4137  0.4137  0.5092  0.4298  0.4365  0.4383  0.4698  0.4698  0.4691  0.4934  0.4663  0.4918  0.4866  0.4492  0.4492  0.4840  0.4981  0.4936  0.4365  0.4860  0.4848  0.4690  0.4721  0.4941  0.5227  0.4929  0.5052  0.5153  0.5937  0.5963  0.6134  0.5804  0.6504  0.6537  0.6635  0.6599  0.6047  0.5634  0.5343  0.5972  0.5972  0.6027  0.5566  0.6229  0.6156  0.6575  0.6470  0.1444  0.2046  0.1904  0.1444  0.1444  0.1444  0.1447  0.1447  0.1447  0.1447  0.1447  0.1443  0.1443  0.1487  0.1136  0.1136  0.0155  0.0116  0.0155  0.0115  0.0115  0.0116  0.0114  0.0114  0.0114  0.0116  0.0114  0.0114  0.0116  0.0115  0.0115  0.0115  0.0115  0.0115  0.0117  0.0114  0.0116  0.0116  0.0153  0.0114  0.0116  0.0116  0.0116  0.0116  0.0114  0.0114  0.0114  0.0115  0.0116  0.0114  0.0116  0.0116  0.0116  0.0116  0.0117  0.0116  0.0114  0.0117  0.0114  0.0115  0.0116  0.0116  0.0115  0.0115  0.0114  0.0153  0.0114  0.0114  0.0115  0.0115  0.0114  0.0115  0.0116  0.0114  0.0114  0.0116  0.0115  0.0114  0.0077  0.0076  0.0153  0.0115  0.0115  0.0115  0.0115  0.0115  0.0115  0.0115  0.0077  0.0038  0.0077  0.0077  0.0114  0.0076  0.0116  0.0000  0.0077  0.0076  0.0077  0.0077  0.0076  0.0000  0.0000  0.0114  0.0155  0.0154  0.0155  0.0153  0.0077  0.0114  0.0153  0.0155  0.0153  0.0153  0.0155  0.0155  0.0116  0.0153  0.0077  0.0116  0.0153  0.0153  0.0114  0.0116  0.0114  0.0153  0.0154  0.0155  0.0116  0.0153  0.0153  0.0154  0.0114  0.0116  0.0154  0.0114  0.0155  0.0076  0.0114  0.0155  0.0000  0.0116  0.0077  0.0114  0.0076  0.0116  0.0114  0.0154  0.0114  0.0155  0.0114  0.0116  0.0114  0.0114  0.0115  0.0114  0.0194  0.0076  0.0077
MFP4__GCA_000774255.1   0.8647  0.5745  0.5569  0.5569  0.5569  0.5121  0.5527  0.4602  0.4511  0.4086  0.4645  0.4785  0.5446  0.5521  0.9460  0.4137  0.4137  0.5092  0.4298  0.4365  0.4383  0.4698  0.4698  0.4691  0.4934  0.4663  0.4918  0.4866  0.4492  0.4492  0.4840  0.4981  0.4936  0.4365  0.4860  0.4848  0.4690  0.4721  0.4941  0.5227  0.4929  0.5052  0.5153  0.5937  0.5963  0.6134  0.5804  0.6504  0.6537  0.6635  0.6599  0.6047  0.5634  0.5343  0.5972  0.5972  0.6027  0.5566  0.6229  0.6156  0.6575  0.6470  0.1444  0.2046  0.1904  0.1444  0.1444  0.1444  0.1447  0.1447  0.1447  0.1447  0.1447  0.1443  0.1443  0.1487  0.1136  0.1136  0.0153  0.0114  0.0153  0.0115  0.0115  0.0114  0.0116  0.0114  0.0114  0.0116  0.0116  0.0114  0.0114  0.0116  0.0114  0.0116  0.0116  0.0115  0.0117  0.0116  0.0116  0.0114  0.0155  0.0116  0.0115  0.0115  0.0114  0.0114  0.0114  0.0116  0.0116  0.0114  0.0114  0.0114  0.0114  0.0116  0.0114  0.0116  0.0114  0.0116  0.0116  0.0116  0.0116  0.0114  0.0116  0.0116  0.0116  0.0114  0.0116  0.0155  0.0114  0.0116  0.0115  0.0116  0.0116  0.0115  0.0114  0.0114  0.0116  0.0116  0.0114  0.0116  0.0076  0.0077  0.0155  0.0115  0.0115  0.0115  0.0115  0.0115  0.0115  0.0115  0.0076  0.0038  0.0076  0.0077  0.0115  0.0077  0.0115  0.0000  0.0077  0.0077  0.0076  0.0077  0.0077  0.0000  0.0000  0.0114  0.0153  0.0153  0.0153  0.0154  0.0076  0.0116  0.0155  0.0154  0.0153  0.0156  0.0155  0.0153  0.0116  0.0153  0.0077  0.0115  0.0154  0.0153  0.0116  0.0115  0.0114  0.0154  0.0155  0.0155  0.0114  0.0155  0.0155  0.0156  0.0115  0.0116  0.0154  0.0116  0.0155  0.0077  0.0114  0.0153  0.0000  0.0114  0.0077  0.0116  0.0077  0.0116  0.0114  0.0153  0.0115  0.0153  0.0116  0.0114  0.0117  0.0116  0.0115  0.0115  0.0192  0.0077  0.0076  0.0000
MFP4__GCA_000774265.1   0.8773  0.5660  0.5654  0.5654  0.5654  0.5121  0.5444  0.4524  0.4584  0.4155  0.4721  0.4707  0.5528  0.5603  0.9325  0.4209  0.4209  0.5012  0.4371  0.4439  0.4457  0.4620  0.4620  0.4613  0.4934  0.4737  0.4994  0.4941  0.4564  0.4564  0.4915  0.5059  0.5014  0.4436  0.4938  0.4925  0.4615  0.4796  0.5020  0.5147  0.5006  0.5130  0.5232  0.6026  0.6052  0.6224  0.5890  0.6599  0.6632  0.6731  0.6695  0.6136  0.5718  0.5424  0.6059  0.6059  0.5940  0.5483  0.6140  0.6245  0.6669  0.6563  0.1489  0.2095  0.1953  0.1489  0.1489  0.1489  0.1493  0.1493  0.1493  0.1493  0.1493  0.1488  0.1488  0.1533  0.1180  0.1180  0.0116  0.0077  0.0114  0.0076  0.0076  0.0077  0.0077  0.0076  0.0077  0.0077  0.0077  0.0076  0.0077  0.0077  0.0077  0.0077  0.0076  0.0077  0.0076  0.0076  0.0077  0.0076  0.0116  0.0077  0.0076  0.0076  0.0076  0.0077  0.0076  0.0077  0.0076  0.0076  0.0076  0.0076  0.0076  0.0077  0.0077  0.0077  0.0077  0.0077  0.0076  0.0077  0.0077  0.0076  0.0076  0.0077  0.0077  0.0077  0.0077  0.0114  0.0077  0.0076  0.0077  0.0076  0.0077  0.0076  0.0076  0.0077  0.0076  0.0077  0.0077  0.0077  0.0038  0.0038  0.0116  0.0076  0.0076  0.0076  0.0076  0.0076  0.0076  0.0076  0.0038  0.0000  0.0039  0.0039  0.0077  0.0038  0.0077  0.0038  0.0114  0.0116  0.0116  0.0115  0.0116  0.0039  0.0038  0.0077  0.0116  0.0115  0.0116  0.0114  0.0038  0.0077  0.0114  0.0116  0.0116  0.0116  0.0116  0.0116  0.0078  0.0115  0.0038  0.0077  0.0114  0.0114  0.0077  0.0076  0.0077  0.0116  0.0115  0.0116  0.0077  0.0116  0.0114  0.0114  0.0077  0.0077  0.0116  0.0078  0.0114  0.0038  0.0077  0.0116  0.0038  0.0076  0.0039  0.0076  0.0116  0.0077  0.0077  0.0116  0.0077  0.0116  0.0077  0.0076  0.0077  0.0077  0.0076  0.0155  0.0153  0.0039  0.0038  0.0038  0.0038
MFP4__GCA_000774275.1   0.9031  0.5830  0.5825  0.5825  0.5825  0.5121  0.5598  0.4680  0.4797  0.4361  0.4788  0.4863  0.5692  0.5768  0.9306  0.4209  0.4209  0.5174  0.4518  0.4588  0.4605  0.4698  0.4698  0.4691  0.4934  0.4802  0.4994  0.4941  0.4564  0.4564  0.4915  0.5059  0.5014  0.4579  0.5163  0.5150  0.4765  0.4731  0.5248  0.5147  0.5007  0.5130  0.5232  0.6204  0.6232  0.6407  0.6065  0.6791  0.6824  0.6927  0.6889  0.6136  0.5890  0.5495  0.6135  0.6135  0.5940  0.5483  0.6140  0.6245  0.6483  0.6379  0.1487  0.2043  0.1901  0.1487  0.1487  0.1487  0.1491  0.1491  0.1491  0.1491  0.1491  0.1486  0.1486  0.1531  0.1223  0.1223  0.0000  0.0039  0.0077  0.0038  0.0038  0.0039  0.0039  0.0038  0.0039  0.0038  0.0038  0.0038  0.0038  0.0038  0.0038  0.0039  0.0038  0.0038  0.0038  0.0038  0.0039  0.0038  0.0000  0.0039  0.0038  0.0038  0.0038  0.0038  0.0038  0.0039  0.0038  0.0039  0.0038  0.0038  0.0038  0.0039  0.0038  0.0038  0.0039  0.0038  0.0039  0.0038  0.0038  0.0039  0.0038  0.0038  0.0038  0.0038  0.0038  0.0000  0.0038  0.0038  0.0038  0.0039  0.0038  0.0038  0.0038  0.0038  0.0038  0.0039  0.0038  0.0038  0.0077  0.0076  0.0000  0.0038  0.0038  0.0038  0.0038  0.0038  0.0038  0.0038  0.0076  0.0114  0.0076  0.0077  0.0038  0.0077  0.0038  0.0153  0.0153  0.0153  0.0155  0.0155  0.0153  0.0155  0.0153  0.0039  0.0076  0.0077  0.0077  0.0077  0.0076  0.0038  0.0077  0.0077  0.0077  0.0076  0.0000  0.0076  0.0039  0.0000  0.0077  0.0038  0.0000  0.0000  0.0038  0.0039  0.0038  0.0000  0.0000  0.0077  0.0039  0.0076  0.0076  0.0076  0.0038  0.0038  0.0077  0.0039  0.0000  0.0077  0.0038  0.0078  0.0155  0.0039  0.0077  0.0039  0.0155  0.0038  0.0038  0.0077  0.0038  0.0076  0.0038  0.0039  0.0038  0.0038  0.0038  0.0038  0.0038  0.0076  0.0076  0.0154  0.0155  0.0114
MFP4__GCA_000774325.1   0.9029  0.5830  0.5824  0.5824  0.5824  0.5279  0.5609  0.4679  0.4731  0.4295  0.4874  0.4862  0.5691  0.5767  0.9063  0.4281  0.4281  0.5173  0.4371  0.4439  0.4457  0.4776  0.4776  0.4769  0.5091  0.4887  0.5147  0.5094  0.4708  0.4708  0.5067  0.5216  0.5172  0.4507  0.4938  0.4926  0.4616  0.4948  0.5178  0.5306  0.5162  0.5289  0.5393  0.6203  0.6231  0.6405  0.6064  0.6790  0.6823  0.6925  0.6888  0.6135  0.5719  0.5588  0.6235  0.6235  0.6113  0.5649  0.6141  0.6246  0.6484  0.6380  0.1536  0.2046  0.1904  0.1536  0.1536  0.1536  0.1539  0.1539  0.1539  0.1539  0.1539  0.1535  0.1535  0.1580  0.1269  0.1269  0.0115  0.0076  0.0114  0.0076  0.0076  0.0077  0.0077  0.0077  0.0077  0.0078  0.0076  0.0076  0.0077  0.0076  0.0077  0.0077  0.0076  0.0077  0.0076  0.0077  0.0077  0.0077  0.0116  0.0077  0.0077  0.0076  0.0077  0.0077  0.0077  0.0076  0.0077  0.0076  0.0077  0.0077  0.0076  0.0077  0.0077  0.0077  0.0077  0.0077  0.0077  0.0077  0.0077  0.0077  0.0077  0.0076  0.0076  0.0077  0.0077  0.0116  0.0077  0.0076  0.0077  0.0077  0.0077  0.0076  0.0076  0.0076  0.0077  0.0077  0.0076  0.0077  0.0038  0.0039  0.0114  0.0076  0.0076  0.0076  0.0076  0.0076  0.0076  0.0076  0.0114  0.0077  0.0116  0.0038  0.0078  0.0114  0.0077  0.0116  0.0192  0.0192  0.0194  0.0192  0.0196  0.0114  0.0114  0.0077  0.0116  0.0114  0.0116  0.0116  0.0116  0.0077  0.0116  0.0114  0.0115  0.0114  0.0114  0.0115  0.0076  0.0116  0.0114  0.0076  0.0117  0.0116  0.0076  0.0076  0.0077  0.0116  0.0115  0.0114  0.0077  0.0114  0.0115  0.0114  0.0077  0.0077  0.0114  0.0076  0.0116  0.0114  0.0076  0.0116  0.0116  0.0077  0.0116  0.0077  0.0193  0.0076  0.0077  0.0116  0.0077  0.0116  0.0076  0.0076  0.0077  0.0077  0.0077  0.0153  0.0152  0.0038  0.0116  0.0116  0.0114  0.0077  0.0116
MFP4__GCA_000774335.1   0.9029  0.5830  0.5824  0.5824  0.5824  0.5279  0.5609  0.4679  0.4731  0.4295  0.4874  0.4862  0.5691  0.5767  0.9063  0.4281  0.4281  0.5173  0.4371  0.4439  0.4457  0.4776  0.4776  0.4769  0.5091  0.4887  0.5147  0.5094  0.4708  0.4708  0.5067  0.5216  0.5172  0.4507  0.4938  0.4926  0.4616  0.4948  0.5178  0.5306  0.5162  0.5289  0.5393  0.6203  0.6231  0.6405  0.6064  0.6790  0.6823  0.6925  0.6888  0.6135  0.5719  0.5588  0.6235  0.6235  0.6113  0.5649  0.6141  0.6246  0.6484  0.6380  0.1536  0.2046  0.1904  0.1536  0.1536  0.1536  0.1539  0.1539  0.1539  0.1539  0.1539  0.1535  0.1535  0.1580  0.1269  0.1269  0.0114  0.0076  0.0115  0.0076  0.0076  0.0077  0.0077  0.0077  0.0076  0.0076  0.0077  0.0077  0.0076  0.0077  0.0077  0.0076  0.0076  0.0076  0.0077  0.0077  0.0077  0.0077  0.0116  0.0077  0.0076  0.0077  0.0077  0.0077  0.0077  0.0077  0.0077  0.0077  0.0076  0.0077  0.0077  0.0077  0.0077  0.0077  0.0077  0.0076  0.0076  0.0076  0.0077  0.0077  0.0077  0.0078  0.0076  0.0077  0.0077  0.0116  0.0077  0.0076  0.0076  0.0077  0.0077  0.0077  0.0077  0.0077  0.0077  0.0077  0.0077  0.0076  0.0038  0.0038  0.0116  0.0076  0.0076  0.0076  0.0076  0.0076  0.0076  0.0076  0.0115  0.0077  0.0114  0.0039  0.0076  0.0115  0.0076  0.0116  0.0194  0.0192  0.0192  0.0192  0.0195  0.0114  0.0114  0.0077  0.0115  0.0114  0.0114  0.0116  0.0116  0.0076  0.0114  0.0114  0.0114  0.0116  0.0114  0.0114  0.0077  0.0114  0.0115  0.0077  0.0114  0.0114  0.0077  0.0076  0.0076  0.0116  0.0115  0.0116  0.0077  0.0114  0.0114  0.0116  0.0077  0.0076  0.0116  0.0077  0.0115  0.0114  0.0076  0.0115  0.0114  0.0077  0.0116  0.0077  0.0192  0.0076  0.0077  0.0116  0.0076  0.0116  0.0077  0.0076  0.0076  0.0076  0.0077  0.0153  0.0155  0.0038  0.0114  0.0116  0.0115  0.0077  0.0116  0.0000
MFP4__GCA_000774385.1   0.8901  0.5745  0.5739  0.5739  0.5739  0.5200  0.5527  0.4602  0.4657  0.4225  0.4797  0.4785  0.5609  0.5685  0.9192  0.4281  0.4281  0.5092  0.4444  0.4513  0.4530  0.4698  0.4698  0.4691  0.5013  0.4812  0.5071  0.5017  0.4636  0.4636  0.4991  0.5137  0.5093  0.4507  0.5016  0.5003  0.4690  0.4872  0.5099  0.5227  0.5084  0.5210  0.5313  0.6114  0.6141  0.6315  0.5977  0.6695  0.6728  0.6828  0.6791  0.6047  0.5804  0.5506  0.6147  0.6147  0.6027  0.5566  0.6229  0.6335  0.6575  0.6470  0.1489  0.2046  0.1904  0.1489  0.1489  0.1489  0.1493  0.1493  0.1493  0.1493  0.1493  0.1488  0.1488  0.1533  0.1225  0.1225  0.0077  0.0038  0.0077  0.0038  0.0038  0.0038  0.0038  0.0039  0.0039  0.0038  0.0039  0.0038  0.0039  0.0038  0.0038  0.0038  0.0038  0.0039  0.0038  0.0039  0.0038  0.0038  0.0076  0.0039  0.0038  0.0039  0.0038  0.0039  0.0038  0.0039  0.0039  0.0038  0.0039  0.0039  0.0038  0.0038  0.0039  0.0039  0.0038  0.0038  0.0038  0.0038  0.0038  0.0038  0.0038  0.0039  0.0039  0.0039  0.0038  0.0077  0.0039  0.0038  0.0038  0.0038  0.0038  0.0038  0.0038  0.0039  0.0038  0.0039  0.0038  0.0039  0.0000  0.0000  0.0077  0.0038  0.0038  0.0038  0.0038  0.0038  0.0038  0.0038  0.0076  0.0039  0.0077  0.0000  0.0038  0.0076  0.0039  0.0077  0.0153  0.0154  0.0153  0.0153  0.0153  0.0076  0.0076  0.0038  0.0077  0.0076  0.0076  0.0076  0.0076  0.0038  0.0077  0.0077  0.0076  0.0076  0.0076  0.0077  0.0038  0.0076  0.0077  0.0038  0.0077  0.0077  0.0039  0.0038  0.0038  0.0077  0.0077  0.0077  0.0039  0.0077  0.0077  0.0076  0.0039  0.0039  0.0077  0.0038  0.0077  0.0077  0.0039  0.0077  0.0076  0.0038  0.0076  0.0038  0.0154  0.0038  0.0038  0.0076  0.0038  0.0076  0.0039  0.0039  0.0039  0.0039  0.0038  0.0115  0.0114  0.0000  0.0078  0.0077  0.0076  0.0038  0.0077  0.0039  0.0038
MFP4__GCA_000774395.1   0.9031  0.5830  0.5825  0.5825  0.5825  0.5121  0.5598  0.4680  0.4732  0.4296  0.4721  0.4863  0.5692  0.5768  0.9192  0.4209  0.4209  0.5174  0.4518  0.4588  0.4605  0.4698  0.4698  0.4691  0.4934  0.4737  0.4994  0.4941  0.4564  0.4564  0.4915  0.5059  0.5014  0.4579  0.5094  0.5082  0.4765  0.4796  0.5178  0.5147  0.5007  0.5130  0.5232  0.6204  0.6232  0.6407  0.6065  0.6791  0.6824  0.6927  0.6889  0.6136  0.5890  0.5424  0.6059  0.6059  0.5940  0.5483  0.6140  0.6245  0.6483  0.6379  0.1444  0.1996  0.1856  0.1444  0.1444  0.1444  0.1447  0.1447  0.1447  0.1447  0.1447  0.1443  0.1443  0.1487  0.1180  0.1180  0.0038  0.0000  0.0039  0.0000  0.0000  0.0000  0.0000  0.0000  0.0000  0.0000  0.0000  0.0000  0.0000  0.0000  0.0000  0.0000  0.0000  0.0000  0.0000  0.0000  0.0000  0.0000  0.0039  0.0000  0.0000  0.0000  0.0000  0.0000  0.0000  0.0000  0.0000  0.0000  0.0000  0.0000  0.0000  0.0000  0.0000  0.0000  0.0000  0.0000  0.0000  0.0000  0.0000  0.0000  0.0000  0.0000  0.0000  0.0000  0.0000  0.0039  0.0000  0.0000  0.0000  0.0000  0.0000  0.0000  0.0000  0.0000  0.0000  0.0000  0.0000  0.0000  0.0038  0.0039  0.0039  0.0000  0.0000  0.0000  0.0000  0.0000  0.0000  0.0000  0.0038  0.0076  0.0038  0.0038  0.0000  0.0038  0.0000  0.0116  0.0116  0.0116  0.0116  0.0114  0.0116  0.0116  0.0114  0.0000  0.0038  0.0038  0.0039  0.0038  0.0039  0.0000  0.0039  0.0038  0.0038  0.0038  0.0038  0.0038  0.0000  0.0038  0.0038  0.0000  0.0038  0.0038  0.0000  0.0000  0.0000  0.0039  0.0039  0.0038  0.0000  0.0038  0.0039  0.0039  0.0000  0.0000  0.0038  0.0000  0.0038  0.0038  0.0000  0.0038  0.0116  0.0000  0.0038  0.0000  0.0116  0.0000  0.0000  0.0039  0.0000  0.0038  0.0000  0.0000  0.0000  0.0000  0.0000  0.0077  0.0076  0.0039  0.0038  0.0114  0.0116  0.0076  0.0038  0.0077  0.0077  0.0038
MFP4__GCA_000774405.1   0.8647  0.5745  0.5569  0.5569  0.5569  0.5121  0.5527  0.4602  0.4511  0.4086  0.4645  0.4785  0.5446  0.5521  0.9460  0.4137  0.4137  0.5092  0.4298  0.4365  0.4383  0.4698  0.4698  0.4691  0.4934  0.4663  0.4918  0.4866  0.4492  0.4492  0.4840  0.4981  0.4936  0.4365  0.4860  0.4848  0.4690  0.4721  0.4941  0.5227  0.4929  0.5052  0.5153  0.5937  0.5963  0.6134  0.5804  0.6504  0.6537  0.6635  0.6599  0.6047  0.5634  0.5343  0.5972  0.5972  0.6027  0.5566  0.6229  0.6156  0.6575  0.6470  0.1444  0.2046  0.1904  0.1444  0.1444  0.1444  0.1447  0.1447  0.1447  0.1447  0.1447  0.1443  0.1443  0.1487  0.1136  0.1136  0.0153  0.0116  0.0154  0.0115  0.0115  0.0116  0.0115  0.0114  0.0114  0.0116  0.0114  0.0114  0.0116  0.0116  0.0114  0.0115  0.0114  0.0116  0.0114  0.0116  0.0114  0.0114  0.0153  0.0116  0.0114  0.0114  0.0114  0.0116  0.0114  0.0114  0.0116  0.0114  0.0114  0.0116  0.0116  0.0116  0.0116  0.0116  0.0114  0.0116  0.0116  0.0115  0.0114  0.0114  0.0114  0.0116  0.0114  0.0116  0.0114  0.0153  0.0116  0.0114  0.0114  0.0116  0.0114  0.0116  0.0114  0.0116  0.0116  0.0114  0.0116  0.0114  0.0077  0.0077  0.0155  0.0115  0.0115  0.0115  0.0115  0.0115  0.0115  0.0115  0.0076  0.0039  0.0077  0.0076  0.0115  0.0077  0.0114  0.0000  0.0077  0.0076  0.0076  0.0076  0.0076  0.0000  0.0000  0.0115  0.0153  0.0153  0.0154  0.0157  0.0077  0.0114  0.0153  0.0153  0.0155  0.0155  0.0155  0.0154  0.0116  0.0155  0.0076  0.0115  0.0153  0.0153  0.0116  0.0114  0.0117  0.0155  0.0154  0.0154  0.0114  0.0153  0.0155  0.0153  0.0116  0.0114  0.0153  0.0116  0.0153  0.0077  0.0116  0.0154  0.0000  0.0116  0.0077  0.0116  0.0077  0.0116  0.0114  0.0153  0.0116  0.0154  0.0116  0.0115  0.0116  0.0114  0.0116  0.0116  0.0192  0.0076  0.0076  0.0000  0.0000  0.0038  0.0153  0.0116  0.0114  0.0077  0.0114
MFP4__GCA_000774415.1   0.8901  0.5745  0.5739  0.5739  0.5739  0.5042  0.5514  0.4601  0.4657  0.4225  0.4645  0.4785  0.5609  0.5685  0.9325  0.4137  0.4137  0.5092  0.4444  0.4513  0.4530  0.4620  0.4620  0.4613  0.4856  0.4663  0.4918  0.4866  0.4492  0.4492  0.4840  0.4981  0.4936  0.4507  0.5016  0.5003  0.4690  0.4721  0.5099  0.5069  0.4929  0.5052  0.5153  0.6114  0.6141  0.6315  0.5977  0.6695  0.6728  0.6828  0.6791  0.6226  0.5804  0.5343  0.5972  0.5972  0.5854  0.5400  0.6052  0.6156  0.6575  0.6470  0.1444  0.2046  0.1904  0.1444  0.1444  0.1444  0.1447  0.1447  0.1447  0.1447  0.1447  0.1443  0.1443  0.1487  0.1136  0.1136  0.0076  0.0038  0.0076  0.0038  0.0038  0.0038  0.0038  0.0039  0.0039  0.0038  0.0038  0.0039  0.0038  0.0038  0.0039  0.0039  0.0038  0.0038  0.0038  0.0038  0.0039  0.0038  0.0076  0.0039  0.0038  0.0038  0.0039  0.0038  0.0039  0.0038  0.0038  0.0038  0.0038  0.0039  0.0038  0.0038  0.0039  0.0038  0.0038  0.0039  0.0039  0.0038  0.0038  0.0038  0.0038  0.0038  0.0039  0.0038  0.0038  0.0077  0.0038  0.0039  0.0039  0.0038  0.0038  0.0038  0.0039  0.0038  0.0039  0.0039  0.0038  0.0038  0.0077  0.0077  0.0077  0.0038  0.0038  0.0038  0.0038  0.0038  0.0038  0.0038  0.0000  0.0039  0.0000  0.0077  0.0038  0.0000  0.0038  0.0077  0.0077  0.0076  0.0077  0.0077  0.0077  0.0076  0.0076  0.0039  0.0077  0.0076  0.0076  0.0077  0.0000  0.0038  0.0077  0.0077  0.0077  0.0076  0.0077  0.0077  0.0038  0.0077  0.0000  0.0038  0.0076  0.0077  0.0038  0.0038  0.0039  0.0077  0.0077  0.0077  0.0039  0.0077  0.0076  0.0076  0.0039  0.0038  0.0077  0.0038  0.0077  0.0000  0.0038  0.0077  0.0076  0.0039  0.0000  0.0038  0.0077  0.0038  0.0038  0.0077  0.0038  0.0077  0.0038  0.0039  0.0039  0.0038  0.0038  0.0114  0.0116  0.0077  0.0000  0.0077  0.0077  0.0039  0.0077  0.0115  0.0114  0.0077  0.0038  0.0077
MFP4__GCA_000774475.1   0.8901  0.5745  0.5739  0.5739  0.5739  0.5200  0.5527  0.4602  0.4657  0.4225  0.4797  0.4785  0.5609  0.5685  0.9192  0.4281  0.4281  0.5092  0.4444  0.4513  0.4530  0.4698  0.4698  0.4691  0.5013  0.4812  0.5071  0.5017  0.4636  0.4636  0.4991  0.5137  0.5093  0.4507  0.5016  0.5003  0.4690  0.4872  0.5099  0.5227  0.5084  0.5210  0.5313  0.6114  0.6141  0.6315  0.5977  0.6695  0.6728  0.6828  0.6791  0.6047  0.5804  0.5506  0.6147  0.6147  0.6027  0.5566  0.6229  0.6335  0.6575  0.6470  0.1489  0.2046  0.1904  0.1489  0.1489  0.1489  0.1493  0.1493  0.1493  0.1493  0.1493  0.1488  0.1488  0.1533  0.1225  0.1225  0.0077  0.0038  0.0077  0.0038  0.0038  0.0038  0.0038  0.0038  0.0039  0.0038  0.0038  0.0038  0.0038  0.0039  0.0039  0.0039  0.0039  0.0039  0.0039  0.0038  0.0038  0.0039  0.0076  0.0038  0.0039  0.0038  0.0038  0.0039  0.0038  0.0039  0.0038  0.0039  0.0038  0.0038  0.0038  0.0038  0.0038  0.0039  0.0038  0.0039  0.0038  0.0039  0.0039  0.0038  0.0038  0.0038  0.0039  0.0038  0.0038  0.0077  0.0039  0.0039  0.0039  0.0038  0.0038  0.0038  0.0039  0.0039  0.0039  0.0038  0.0038  0.0038  0.0000  0.0000  0.0077  0.0038  0.0038  0.0038  0.0038  0.0038  0.0038  0.0038  0.0076  0.0038  0.0077  0.0000  0.0038  0.0076  0.0038  0.0077  0.0155  0.0153  0.0153  0.0153  0.0153  0.0076  0.0076  0.0038  0.0076  0.0076  0.0076  0.0077  0.0077  0.0038  0.0077  0.0077  0.0076  0.0076  0.0077  0.0077  0.0038  0.0077  0.0076  0.0038  0.0077  0.0076  0.0038  0.0039  0.0039  0.0077  0.0077  0.0077  0.0038  0.0077  0.0077  0.0077  0.0039  0.0038  0.0077  0.0039  0.0077  0.0076  0.0039  0.0077  0.0077  0.0038  0.0077  0.0039  0.0155  0.0038  0.0039  0.0076  0.0039  0.0077  0.0038  0.0038  0.0038  0.0039  0.0038  0.0115  0.0115  0.0000  0.0077  0.0076  0.0077  0.0038  0.0076  0.0039  0.0039  0.0000  0.0038  0.0076  0.0077
MFP4__GCA_000774485.1   0.8647  0.5745  0.5569  0.5569  0.5569  0.5121  0.5527  0.4602  0.4511  0.4086  0.4645  0.4785  0.5446  0.5521  0.9460  0.4137  0.4137  0.5092  0.4298  0.4365  0.4383  0.4698  0.4698  0.4691  0.4934  0.4663  0.4918  0.4866  0.4492  0.4492  0.4840  0.4981  0.4936  0.4365  0.4860  0.4848  0.4690  0.4721  0.4941  0.5227  0.4929  0.5052  0.5153  0.5937  0.5963  0.6134  0.5804  0.6504  0.6537  0.6635  0.6599  0.6047  0.5634  0.5343  0.5972  0.5972  0.6027  0.5566  0.6229  0.6156  0.6575  0.6470  0.1444  0.2046  0.1904  0.1444  0.1444  0.1444  0.1447  0.1447  0.1447  0.1447  0.1447  0.1443  0.1443  0.1487  0.1136  0.1136  0.0155  0.0114  0.0153  0.0115  0.0115  0.0116  0.0116  0.0114  0.0114  0.0115  0.0116  0.0116  0.0116  0.0115  0.0114  0.0114  0.0115  0.0114  0.0116  0.0114  0.0115  0.0116  0.0154  0.0116  0.0116  0.0114  0.0116  0.0116  0.0115  0.0116  0.0115  0.0114  0.0114  0.0116  0.0114  0.0116  0.0114  0.0116  0.0116  0.0116  0.0114  0.0115  0.0116  0.0114  0.0114  0.0116  0.0115  0.0115  0.0116  0.0153  0.0116  0.0114  0.0114  0.0116  0.0116  0.0114  0.0114  0.0114  0.0116  0.0115  0.0116  0.0116  0.0077  0.0076  0.0153  0.0115  0.0115  0.0115  0.0115  0.0115  0.0115  0.0115  0.0077  0.0039  0.0077  0.0077  0.0116  0.0077  0.0115  0.0000  0.0076  0.0077  0.0076  0.0076  0.0076  0.0000  0.0000  0.0116  0.0153  0.0153  0.0155  0.0155  0.0077  0.0116  0.0156  0.0155  0.0153  0.0155  0.0153  0.0153  0.0114  0.0155  0.0077  0.0116  0.0155  0.0155  0.0116  0.0116  0.0114  0.0153  0.0154  0.0153  0.0114  0.0155  0.0155  0.0155  0.0114  0.0115  0.0155  0.0114  0.0153  0.0077  0.0116  0.0153  0.0000  0.0116  0.0077  0.0114  0.0077  0.0114  0.0116  0.0155  0.0116  0.0153  0.0116  0.0114  0.0114  0.0116  0.0116  0.0114  0.0191  0.0076  0.0077  0.0000  0.0000  0.0039  0.0154  0.0116  0.0114  0.0077  0.0116  0.0000  0.0077  0.0078
MFP4__GCA_000774555.1   0.9031  0.5830  0.5825  0.5825  0.5825  0.5121  0.5598  0.4680  0.4732  0.4296  0.4721  0.4863  0.5692  0.5768  0.9192  0.4209  0.4209  0.5174  0.4518  0.4588  0.4605  0.4698  0.4698  0.4691  0.4934  0.4737  0.4994  0.4941  0.4564  0.4564  0.4915  0.5059  0.5014  0.4579  0.5094  0.5082  0.4765  0.4796  0.5178  0.5147  0.5007  0.5130  0.5232  0.6204  0.6232  0.6407  0.6065  0.6791  0.6824  0.6927  0.6889  0.6136  0.5890  0.5424  0.6059  0.6059  0.5940  0.5483  0.6140  0.6245  0.6483  0.6379  0.1444  0.1996  0.1856  0.1444  0.1444  0.1444  0.1447  0.1447  0.1447  0.1447  0.1447  0.1443  0.1443  0.1487  0.1180  0.1180  0.0038  0.0000  0.0038  0.0000  0.0000  0.0000  0.0000  0.0000  0.0000  0.0000  0.0000  0.0000  0.0000  0.0000  0.0000  0.0000  0.0000  0.0000  0.0000  0.0000  0.0000  0.0000  0.0038  0.0000  0.0000  0.0000  0.0000  0.0000  0.0000  0.0000  0.0000  0.0000  0.0000  0.0000  0.0000  0.0000  0.0000  0.0000  0.0000  0.0000  0.0000  0.0000  0.0000  0.0000  0.0000  0.0000  0.0000  0.0000  0.0000  0.0038  0.0000  0.0000  0.0000  0.0000  0.0000  0.0000  0.0000  0.0000  0.0000  0.0000  0.0000  0.0000  0.0038  0.0038  0.0038  0.0000  0.0000  0.0000  0.0000  0.0000  0.0000  0.0000  0.0039  0.0077  0.0038  0.0039  0.0000  0.0039  0.0000  0.0114  0.0115  0.0116  0.0114  0.0114  0.0116  0.0114  0.0116  0.0000  0.0038  0.0039  0.0038  0.0039  0.0039  0.0000  0.0039  0.0038  0.0038  0.0038  0.0038  0.0038  0.0000  0.0038  0.0038  0.0000  0.0038  0.0038  0.0000  0.0000  0.0000  0.0039  0.0038  0.0038  0.0000  0.0039  0.0038  0.0038  0.0000  0.0000  0.0039  0.0000  0.0038  0.0038  0.0000  0.0038  0.0116  0.0000  0.0038  0.0000  0.0116  0.0000  0.0000  0.0039  0.0000  0.0039  0.0000  0.0000  0.0000  0.0000  0.0000  0.0077  0.0076  0.0038  0.0038  0.0114  0.0115  0.0077  0.0039  0.0077  0.0077  0.0038  0.0000  0.0116  0.0039  0.0038  0.0115
MFP4__GCA_000774565.1   0.8901  0.5745  0.5739  0.5739  0.5739  0.5042  0.5514  0.4601  0.4657  0.4225  0.4645  0.4785  0.5609  0.5685  0.9325  0.4137  0.4137  0.5092  0.4444  0.4513  0.4530  0.4620  0.4620  0.4613  0.4856  0.4663  0.4918  0.4866  0.4492  0.4492  0.4840  0.4981  0.4936  0.4507  0.5016  0.5003  0.4690  0.4721  0.5099  0.5069  0.4929  0.5052  0.5153  0.6114  0.6141  0.6315  0.5977  0.6695  0.6728  0.6828  0.6791  0.6226  0.5804  0.5343  0.5972  0.5972  0.5854  0.5400  0.6052  0.6156  0.6575  0.6470  0.1444  0.2046  0.1904  0.1444  0.1444  0.1444  0.1447  0.1447  0.1447  0.1447  0.1447  0.1443  0.1443  0.1487  0.1136  0.1136  0.0076  0.0039  0.0076  0.0038  0.0038  0.0039  0.0039  0.0039  0.0038  0.0038  0.0038  0.0038  0.0038  0.0038  0.0038  0.0038  0.0038  0.0038  0.0039  0.0039  0.0038  0.0038  0.0076  0.0038  0.0039  0.0039  0.0038  0.0038  0.0038  0.0038  0.0038  0.0038  0.0038  0.0039  0.0039  0.0038  0.0038  0.0038  0.0039  0.0038  0.0038  0.0039  0.0039  0.0039  0.0038  0.0039  0.0039  0.0039  0.0038  0.0076  0.0038  0.0038  0.0039  0.0038  0.0038  0.0039  0.0038  0.0039  0.0038  0.0039  0.0038  0.0038  0.0077  0.0076  0.0077  0.0038  0.0038  0.0038  0.0038  0.0038  0.0038  0.0038  0.0000  0.0039  0.0000  0.0077  0.0038  0.0000  0.0038  0.0077  0.0078  0.0076  0.0078  0.0076  0.0076  0.0076  0.0077  0.0038  0.0076  0.0077  0.0077  0.0077  0.0000  0.0038  0.0076  0.0076  0.0077  0.0077  0.0077  0.0076  0.0038  0.0077  0.0000  0.0038  0.0077  0.0077  0.0039  0.0039  0.0039  0.0077  0.0077  0.0077  0.0038  0.0077  0.0077  0.0077  0.0039  0.0038  0.0077  0.0038  0.0077  0.0000  0.0038  0.0077  0.0077  0.0039  0.0000  0.0038  0.0077  0.0038  0.0038  0.0076  0.0039  0.0076  0.0038  0.0039  0.0038  0.0039  0.0038  0.0116  0.0116  0.0077  0.0000  0.0077  0.0077  0.0039  0.0077  0.0116  0.0116  0.0077  0.0038  0.0077  0.0000  0.0077  0.0076  0.0039
MFP4__GCA_000774575.1   0.8901  0.5745  0.5739  0.5739  0.5739  0.5200  0.5527  0.4602  0.4657  0.4225  0.4797  0.4785  0.5609  0.5685  0.9192  0.4281  0.4281  0.5092  0.4444  0.4513  0.4530  0.4698  0.4698  0.4691  0.5013  0.4812  0.5071  0.5017  0.4636  0.4636  0.4991  0.5137  0.5093  0.4507  0.5016  0.5003  0.4690  0.4872  0.5099  0.5227  0.5084  0.5210  0.5313  0.6114  0.6141  0.6315  0.5977  0.6695  0.6728  0.6828  0.6791  0.6047  0.5804  0.5506  0.6147  0.6147  0.6027  0.5566  0.6229  0.6335  0.6575  0.6470  0.1489  0.2046  0.1904  0.1489  0.1489  0.1489  0.1493  0.1493  0.1493  0.1493  0.1493  0.1488  0.1488  0.1533  0.1225  0.1225  0.0076  0.0039  0.0077  0.0038  0.0038  0.0038  0.0038  0.0038  0.0038  0.0038  0.0039  0.0039  0.0038  0.0038  0.0038  0.0039  0.0038  0.0038  0.0039  0.0039  0.0039  0.0039  0.0077  0.0039  0.0038  0.0038  0.0038  0.0039  0.0038  0.0038  0.0039  0.0039  0.0038  0.0038  0.0039  0.0038  0.0038  0.0039  0.0038  0.0038  0.0038  0.0038  0.0038  0.0038  0.0039  0.0038  0.0038  0.0038  0.0038  0.0077  0.0038  0.0038  0.0038  0.0038  0.0038  0.0039  0.0039  0.0038  0.0038  0.0039  0.0038  0.0038  0.0000  0.0000  0.0076  0.0038  0.0038  0.0038  0.0038  0.0038  0.0038  0.0038  0.0076  0.0039  0.0077  0.0000  0.0038  0.0077  0.0039  0.0076  0.0155  0.0153  0.0155  0.0155  0.0155  0.0076  0.0076  0.0039  0.0077  0.0077  0.0076  0.0076  0.0077  0.0038  0.0077  0.0077  0.0077  0.0077  0.0077  0.0077  0.0038  0.0077  0.0077  0.0038  0.0077  0.0076  0.0038  0.0038  0.0038  0.0077  0.0077  0.0077  0.0038  0.0077  0.0077  0.0077  0.0038  0.0039  0.0078  0.0039  0.0077  0.0076  0.0038  0.0077  0.0077  0.0039  0.0077  0.0038  0.0153  0.0039  0.0038  0.0077  0.0038  0.0077  0.0038  0.0039  0.0039  0.0038  0.0038  0.0114  0.0115  0.0000  0.0077  0.0077  0.0077  0.0038  0.0077  0.0038  0.0038  0.0000  0.0038  0.0077  0.0077  0.0000  0.0077  0.0038  0.0077
MFP4__GCA_000774645.1   0.9031  0.5830  0.5825  0.5825  0.5825  0.5121  0.5598  0.4680  0.4732  0.4296  0.4721  0.4863  0.5692  0.5768  0.9192  0.4209  0.4209  0.5174  0.4518  0.4588  0.4605  0.4698  0.4698  0.4691  0.4934  0.4737  0.4994  0.4941  0.4564  0.4564  0.4915  0.5059  0.5014  0.4579  0.5094  0.5082  0.4765  0.4796  0.5178  0.5147  0.5007  0.5130  0.5232  0.6204  0.6232  0.6407  0.6065  0.6791  0.6824  0.6927  0.6889  0.6136  0.5890  0.5424  0.6059  0.6059  0.5940  0.5483  0.6140  0.6245  0.6483  0.6379  0.1444  0.1996  0.1856  0.1444  0.1444  0.1444  0.1447  0.1447  0.1447  0.1447  0.1447  0.1443  0.1443  0.1487  0.1180  0.1180  0.0039  0.0000  0.0039  0.0000  0.0000  0.0000  0.0000  0.0000  0.0000  0.0000  0.0000  0.0000  0.0000  0.0000  0.0000  0.0000  0.0000  0.0000  0.0000  0.0000  0.0000  0.0000  0.0039  0.0000  0.0000  0.0000  0.0000  0.0000  0.0000  0.0000  0.0000  0.0000  0.0000  0.0000  0.0000  0.0000  0.0000  0.0000  0.0000  0.0000  0.0000  0.0000  0.0000  0.0000  0.0000  0.0000  0.0000  0.0000  0.0000  0.0038  0.0000  0.0000  0.0000  0.0000  0.0000  0.0000  0.0000  0.0000  0.0000  0.0000  0.0000  0.0000  0.0038  0.0039  0.0039  0.0000  0.0000  0.0000  0.0000  0.0000  0.0000  0.0000  0.0038  0.0076  0.0038  0.0039  0.0000  0.0039  0.0000  0.0116  0.0114  0.0115  0.0115  0.0114  0.0114  0.0116  0.0116  0.0000  0.0038  0.0038  0.0038  0.0039  0.0038  0.0000  0.0039  0.0038  0.0038  0.0039  0.0038  0.0038  0.0000  0.0038  0.0039  0.0000  0.0038  0.0038  0.0000  0.0000  0.0000  0.0038  0.0039  0.0039  0.0000  0.0038  0.0038  0.0039  0.0000  0.0000  0.0038  0.0000  0.0038  0.0038  0.0000  0.0038  0.0114  0.0000  0.0038  0.0000  0.0114  0.0000  0.0000  0.0038  0.0000  0.0038  0.0000  0.0000  0.0000  0.0000  0.0000  0.0077  0.0077  0.0038  0.0038  0.0116  0.0116  0.0077  0.0038  0.0077  0.0077  0.0038  0.0000  0.0116  0.0038  0.0038  0.0114  0.0000  0.0038  0.0038
MFP4__GCA_000774685.1   0.9031  0.5830  0.5825  0.5825  0.5825  0.5121  0.5598  0.4680  0.4797  0.4361  0.4788  0.4863  0.5692  0.5768  0.9306  0.4209  0.4209  0.5174  0.4518  0.4588  0.4605  0.4698  0.4698  0.4691  0.4934  0.4802  0.4994  0.4941  0.4564  0.4564  0.4915  0.5059  0.5014  0.4579  0.5163  0.5150  0.4765  0.4731  0.5248  0.5147  0.5007  0.5130  0.5232  0.6204  0.6232  0.6407  0.6065  0.6791  0.6824  0.6927  0.6889  0.6136  0.5890  0.5495  0.6135  0.6135  0.5940  0.5483  0.6140  0.6245  0.6483  0.6379  0.1487  0.2043  0.1901  0.1487  0.1487  0.1487  0.1491  0.1491  0.1491  0.1491  0.1491  0.1486  0.1486  0.1531  0.1223  0.1223  0.0000  0.0038  0.0076  0.0038  0.0038  0.0038  0.0039  0.0039  0.0038  0.0038  0.0038  0.0038  0.0039  0.0039  0.0038  0.0038  0.0038  0.0038  0.0038  0.0038  0.0038  0.0038  0.0000  0.0038  0.0038  0.0038  0.0038  0.0038  0.0038  0.0038  0.0038  0.0038  0.0038  0.0038  0.0039  0.0038  0.0038  0.0039  0.0038  0.0038  0.0038  0.0039  0.0038  0.0038  0.0038  0.0038  0.0038  0.0039  0.0039  0.0000  0.0039  0.0039  0.0038  0.0038  0.0038  0.0038  0.0038  0.0038  0.0038  0.0039  0.0038  0.0038  0.0077  0.0078  0.0000  0.0038  0.0038  0.0038  0.0038  0.0038  0.0038  0.0038  0.0076  0.0114  0.0077  0.0077  0.0038  0.0077  0.0038  0.0154  0.0153  0.0154  0.0153  0.0155  0.0153  0.0153  0.0153  0.0038  0.0076  0.0076  0.0077  0.0077  0.0077  0.0038  0.0076  0.0076  0.0076  0.0077  0.0000  0.0077  0.0038  0.0000  0.0077  0.0038  0.0000  0.0000  0.0038  0.0038  0.0038  0.0000  0.0000  0.0076  0.0038  0.0077  0.0077  0.0077  0.0038  0.0038  0.0076  0.0038  0.0000  0.0077  0.0038  0.0078  0.0153  0.0038  0.0077  0.0038  0.0155  0.0039  0.0038  0.0077  0.0038  0.0076  0.0039  0.0038  0.0038  0.0038  0.0039  0.0039  0.0038  0.0077  0.0076  0.0155  0.0153  0.0116  0.0000  0.0116  0.0116  0.0077  0.0039  0.0154  0.0077  0.0077  0.0154  0.0038  0.0077  0.0077  0.0038
MFP4__GCA_000774695.1   0.9031  0.5830  0.5825  0.5825  0.5825  0.5121  0.5598  0.4680  0.4797  0.4361  0.4788  0.4863  0.5692  0.5768  0.9306  0.4209  0.4209  0.5174  0.4518  0.4588  0.4605  0.4698  0.4698  0.4691  0.4934  0.4802  0.4994  0.4941  0.4564  0.4564  0.4915  0.5059  0.5014  0.4579  0.5163  0.5150  0.4765  0.4731  0.5248  0.5147  0.5007  0.5130  0.5232  0.6204  0.6232  0.6407  0.6065  0.6791  0.6824  0.6927  0.6889  0.6136  0.5890  0.5495  0.6135  0.6135  0.5940  0.5483  0.6140  0.6245  0.6483  0.6379  0.1487  0.2043  0.1901  0.1487  0.1487  0.1487  0.1491  0.1491  0.1491  0.1491  0.1491  0.1486  0.1486  0.1531  0.1223  0.1223  0.0000  0.0038  0.0077  0.0038  0.0038  0.0038  0.0038  0.0038  0.0038  0.0038  0.0038  0.0039  0.0038  0.0038  0.0038  0.0038  0.0038  0.0039  0.0039  0.0038  0.0039  0.0039  0.0000  0.0038  0.0039  0.0039  0.0039  0.0038  0.0038  0.0038  0.0039  0.0039  0.0038  0.0038  0.0038  0.0039  0.0038  0.0038  0.0039  0.0038  0.0039  0.0038  0.0038  0.0039  0.0039  0.0038  0.0039  0.0039  0.0038  0.0000  0.0038  0.0038  0.0039  0.0038  0.0038  0.0038  0.0038  0.0039  0.0039  0.0038  0.0038  0.0038  0.0076  0.0077  0.0000  0.0038  0.0038  0.0038  0.0038  0.0038  0.0038  0.0038  0.0077  0.0116  0.0077  0.0077  0.0039  0.0077  0.0038  0.0153  0.0153  0.0155  0.0155  0.0154  0.0153  0.0154  0.0153  0.0038  0.0076  0.0076  0.0077  0.0076  0.0076  0.0039  0.0076  0.0077  0.0076  0.0077  0.0000  0.0076  0.0038  0.0000  0.0077  0.0038  0.0000  0.0000  0.0039  0.0038  0.0038  0.0000  0.0000  0.0077  0.0038  0.0076  0.0076  0.0077  0.0038  0.0039  0.0077  0.0038  0.0000  0.0076  0.0038  0.0076  0.0153  0.0038  0.0077  0.0039  0.0154  0.0039  0.0038  0.0077  0.0038  0.0077  0.0039  0.0038  0.0038  0.0038  0.0038  0.0038  0.0039  0.0077  0.0077  0.0153  0.0153  0.0114  0.0000  0.0116  0.0116  0.0078  0.0038  0.0153  0.0077  0.0076  0.0153  0.0039  0.0076  0.0077  0.0038  0.0000
MFP4__GCA_000774785.1   0.9031  0.5830  0.5825  0.5825  0.5825  0.5121  0.5598  0.4680  0.4732  0.4296  0.4721  0.4863  0.5692  0.5768  0.9192  0.4209  0.4209  0.5174  0.4518  0.4588  0.4605  0.4698  0.4698  0.4691  0.4934  0.4737  0.4994  0.4941  0.4564  0.4564  0.4915  0.5059  0.5014  0.4579  0.5094  0.5082  0.4765  0.4796  0.5178  0.5147  0.5007  0.5130  0.5232  0.6204  0.6232  0.6407  0.6065  0.6791  0.6824  0.6927  0.6889  0.6136  0.5890  0.5424  0.6059  0.6059  0.5940  0.5483  0.6140  0.6245  0.6483  0.6379  0.1444  0.1996  0.1856  0.1444  0.1444  0.1444  0.1447  0.1447  0.1447  0.1447  0.1447  0.1443  0.1443  0.1487  0.1180  0.1180  0.0038  0.0000  0.0038  0.0000  0.0000  0.0000  0.0000  0.0000  0.0000  0.0000  0.0000  0.0000  0.0000  0.0000  0.0000  0.0000  0.0000  0.0000  0.0000  0.0000  0.0000  0.0000  0.0038  0.0000  0.0000  0.0000  0.0000  0.0000  0.0000  0.0000  0.0000  0.0000  0.0000  0.0000  0.0000  0.0000  0.0000  0.0000  0.0000  0.0000  0.0000  0.0000  0.0000  0.0000  0.0000  0.0000  0.0000  0.0000  0.0000  0.0039  0.0000  0.0000  0.0000  0.0000  0.0000  0.0000  0.0000  0.0000  0.0000  0.0000  0.0000  0.0000  0.0038  0.0038  0.0039  0.0000  0.0000  0.0000  0.0000  0.0000  0.0000  0.0000  0.0038  0.0076  0.0039  0.0038  0.0000  0.0038  0.0000  0.0116  0.0116  0.0114  0.0116  0.0114  0.0115  0.0115  0.0116  0.0000  0.0039  0.0038  0.0038  0.0038  0.0038  0.0000  0.0038  0.0038  0.0038  0.0039  0.0038  0.0038  0.0000  0.0038  0.0038  0.0000  0.0038  0.0038  0.0000  0.0000  0.0000  0.0039  0.0038  0.0038  0.0000  0.0038  0.0038  0.0039  0.0000  0.0000  0.0038  0.0000  0.0038  0.0038  0.0000  0.0038  0.0116  0.0000  0.0038  0.0000  0.0116  0.0000  0.0000  0.0038  0.0000  0.0038  0.0000  0.0000  0.0000  0.0000  0.0000  0.0076  0.0077  0.0038  0.0039  0.0114  0.0116  0.0076  0.0038  0.0077  0.0077  0.0039  0.0000  0.0114  0.0039  0.0038  0.0117  0.0000  0.0038  0.0038  0.0000  0.0038  0.0039
MFP4__GCA_000774815.1   0.9161  0.5916  0.5912  0.5912  0.5912  0.5199  0.5682  0.4758  0.4806  0.4366  0.4797  0.4941  0.5775  0.5851  0.9062  0.4281  0.4281  0.5255  0.4592  0.4662  0.4679  0.4776  0.4776  0.4769  0.5012  0.4737  0.5070  0.5017  0.4635  0.4635  0.4990  0.5137  0.4937  0.4650  0.5173  0.5160  0.4840  0.4872  0.5258  0.5226  0.5084  0.5209  0.5312  0.6294  0.6322  0.6498  0.6153  0.6888  0.6921  0.7024  0.6987  0.6224  0.5977  0.5505  0.6146  0.6146  0.5855  0.5565  0.6228  0.6333  0.6574  0.6469  0.1489  0.2045  0.1904  0.1489  0.1489  0.1489  0.1493  0.1493  0.1493  0.1493  0.1493  0.1488  0.1488  0.1533  0.1225  0.1225  0.0077  0.0038  0.0077  0.0038  0.0038  0.0038  0.0039  0.0039  0.0039  0.0039  0.0038  0.0039  0.0039  0.0039  0.0039  0.0038  0.0039  0.0039  0.0038  0.0039  0.0038  0.0038  0.0077  0.0038  0.0039  0.0038  0.0038  0.0039  0.0038  0.0038  0.0038  0.0039  0.0039  0.0038  0.0039  0.0038  0.0038  0.0038  0.0039  0.0038  0.0039  0.0038  0.0038  0.0038  0.0039  0.0039  0.0038  0.0038  0.0038  0.0076  0.0038  0.0038  0.0039  0.0038  0.0038  0.0038  0.0038  0.0039  0.0038  0.0039  0.0038  0.0039  0.0076  0.0077  0.0076  0.0038  0.0038  0.0038  0.0038  0.0038  0.0038  0.0038  0.0077  0.0114  0.0077  0.0076  0.0038  0.0077  0.0038  0.0155  0.0155  0.0153  0.0153  0.0153  0.0155  0.0153  0.0153  0.0039  0.0077  0.0076  0.0077  0.0077  0.0077  0.0038  0.0076  0.0077  0.0077  0.0077  0.0078  0.0077  0.0039  0.0077  0.0077  0.0038  0.0078  0.0076  0.0038  0.0039  0.0039  0.0077  0.0077  0.0077  0.0039  0.0076  0.0076  0.0077  0.0039  0.0038  0.0076  0.0038  0.0077  0.0077  0.0039  0.0076  0.0153  0.0039  0.0077  0.0039  0.0153  0.0039  0.0039  0.0077  0.0039  0.0076  0.0038  0.0039  0.0038  0.0039  0.0039  0.0115  0.0039  0.0077  0.0076  0.0155  0.0153  0.0116  0.0076  0.0116  0.0116  0.0077  0.0039  0.0155  0.0077  0.0077  0.0155  0.0038  0.0076  0.0077  0.0038  0.0077  0.0077  0.0039
MFP4__GCA_000774945.1   0.8901  0.5745  0.5739  0.5739  0.5739  0.5200  0.5527  0.4602  0.4657  0.4225  0.4797  0.4785  0.5609  0.5685  0.9192  0.4281  0.4281  0.5092  0.4444  0.4513  0.4530  0.4698  0.4698  0.4691  0.5013  0.4812  0.5071  0.5017  0.4636  0.4636  0.4991  0.5137  0.5093  0.4507  0.5016  0.5003  0.4690  0.4872  0.5099  0.5227  0.5084  0.5210  0.5313  0.6114  0.6141  0.6315  0.5977  0.6695  0.6728  0.6828  0.6791  0.6047  0.5804  0.5506  0.6147  0.6147  0.6027  0.5566  0.6229  0.6335  0.6575  0.6470  0.1489  0.2046  0.1904  0.1489  0.1489  0.1489  0.1493  0.1493  0.1493  0.1493  0.1493  0.1488  0.1488  0.1533  0.1225  0.1225  0.0076  0.0038  0.0077  0.0038  0.0038  0.0039  0.0038  0.0038  0.0038  0.0038  0.0038  0.0038  0.0038  0.0038  0.0038  0.0038  0.0038  0.0039  0.0039  0.0039  0.0039  0.0039  0.0077  0.0039  0.0038  0.0038  0.0038  0.0039  0.0039  0.0038  0.0038  0.0039  0.0039  0.0038  0.0039  0.0039  0.0038  0.0038  0.0038  0.0038  0.0039  0.0038  0.0039  0.0039  0.0039  0.0039  0.0039  0.0038  0.0039  0.0077  0.0039  0.0038  0.0038  0.0038  0.0039  0.0038  0.0039  0.0039  0.0039  0.0039  0.0039  0.0039  0.0000  0.0000  0.0076  0.0038  0.0038  0.0038  0.0038  0.0038  0.0038  0.0038  0.0076  0.0039  0.0077  0.0000  0.0039  0.0077  0.0039  0.0077  0.0155  0.0155  0.0153  0.0153  0.0155  0.0076  0.0076  0.0038  0.0077  0.0076  0.0077  0.0076  0.0077  0.0038  0.0077  0.0077  0.0077  0.0077  0.0077  0.0076  0.0039  0.0078  0.0076  0.0039  0.0077  0.0077  0.0038  0.0038  0.0038  0.0077  0.0076  0.0077  0.0039  0.0076  0.0077  0.0077  0.0039  0.0039  0.0077  0.0038  0.0077  0.0076  0.0039  0.0077  0.0076  0.0038  0.0077  0.0039  0.0155  0.0039  0.0039  0.0077  0.0038  0.0076  0.0038  0.0039  0.0038  0.0038  0.0038  0.0114  0.0116  0.0000  0.0076  0.0076  0.0077  0.0038  0.0076  0.0039  0.0038  0.0000  0.0039  0.0077  0.0077  0.0000  0.0076  0.0039  0.0076  0.0000  0.0039  0.0077  0.0076  0.0039  0.0077
MFP4__GCA_000774955.1   0.8901  0.5745  0.5739  0.5739  0.5739  0.5200  0.5527  0.4602  0.4657  0.4225  0.4797  0.4785  0.5609  0.5685  0.9192  0.4281  0.4281  0.5092  0.4444  0.4513  0.4530  0.4698  0.4698  0.4691  0.5013  0.4812  0.5071  0.5017  0.4636  0.4636  0.4991  0.5137  0.5093  0.4507  0.5016  0.5003  0.4690  0.4872  0.5099  0.5227  0.5084  0.5210  0.5313  0.6114  0.6141  0.6315  0.5977  0.6695  0.6728  0.6828  0.6791  0.6047  0.5804  0.5506  0.6147  0.6147  0.6027  0.5566  0.6229  0.6335  0.6575  0.6470  0.1489  0.2046  0.1904  0.1489  0.1489  0.1489  0.1493  0.1493  0.1493  0.1493  0.1493  0.1488  0.1488  0.1533  0.1225  0.1225  0.0077  0.0038  0.0076  0.0038  0.0038  0.0038  0.0039  0.0038  0.0038  0.0039  0.0039  0.0038  0.0038  0.0038  0.0039  0.0039  0.0038  0.0038  0.0038  0.0038  0.0039  0.0038  0.0076  0.0038  0.0038  0.0039  0.0038  0.0038  0.0038  0.0038  0.0038  0.0039  0.0039  0.0038  0.0038  0.0039  0.0038  0.0038  0.0039  0.0038  0.0038  0.0038  0.0038  0.0038  0.0038  0.0038  0.0038  0.0038  0.0038  0.0076  0.0038  0.0039  0.0038  0.0038  0.0038  0.0038  0.0039  0.0039  0.0038  0.0038  0.0038  0.0039  0.0000  0.0000  0.0076  0.0038  0.0038  0.0038  0.0038  0.0038  0.0038  0.0038  0.0077  0.0038  0.0077  0.0000  0.0039  0.0076  0.0038  0.0077  0.0155  0.0153  0.0155  0.0153  0.0155  0.0076  0.0077  0.0038  0.0076  0.0077  0.0076  0.0077  0.0076  0.0038  0.0077  0.0076  0.0076  0.0077  0.0077  0.0076  0.0039  0.0077  0.0077  0.0038  0.0077  0.0077  0.0038  0.0038  0.0038  0.0076  0.0077  0.0076  0.0039  0.0077  0.0077  0.0077  0.0038  0.0038  0.0076  0.0039  0.0077  0.0077  0.0038  0.0077  0.0077  0.0038  0.0077  0.0038  0.0154  0.0038  0.0038  0.0077  0.0038  0.0077  0.0039  0.0038  0.0038  0.0039  0.0038  0.0114  0.0116  0.0000  0.0077  0.0076  0.0076  0.0039  0.0077  0.0038  0.0039  0.0000  0.0038  0.0077  0.0077  0.0000  0.0076  0.0038  0.0077  0.0000  0.0039  0.0077  0.0077  0.0038  0.0076  0.0000
MFP4__GCA_000774965.1   0.9031  0.5830  0.5825  0.5825  0.5825  0.5121  0.5598  0.4680  0.4732  0.4296  0.4721  0.4863  0.5692  0.5768  0.9192  0.4209  0.4209  0.5174  0.4518  0.4588  0.4605  0.4698  0.4698  0.4691  0.4934  0.4737  0.4994  0.4941  0.4564  0.4564  0.4915  0.5059  0.5014  0.4579  0.5094  0.5082  0.4765  0.4796  0.5178  0.5147  0.5007  0.5130  0.5232  0.6204  0.6232  0.6407  0.6065  0.6791  0.6824  0.6927  0.6889  0.6136  0.5890  0.5424  0.6059  0.6059  0.5940  0.5483  0.6140  0.6245  0.6483  0.6379  0.1444  0.1996  0.1856  0.1444  0.1444  0.1444  0.1447  0.1447  0.1447  0.1447  0.1447  0.1443  0.1443  0.1487  0.1180  0.1180  0.0038  0.0000  0.0039  0.0000  0.0000  0.0000  0.0000  0.0000  0.0000  0.0000  0.0000  0.0000  0.0000  0.0000  0.0000  0.0000  0.0000  0.0000  0.0000  0.0000  0.0000  0.0000  0.0038  0.0000  0.0000  0.0000  0.0000  0.0000  0.0000  0.0000  0.0000  0.0000  0.0000  0.0000  0.0000  0.0000  0.0000  0.0000  0.0000  0.0000  0.0000  0.0000  0.0000  0.0000  0.0000  0.0000  0.0000  0.0000  0.0000  0.0038  0.0000  0.0000  0.0000  0.0000  0.0000  0.0000  0.0000  0.0000  0.0000  0.0000  0.0000  0.0000  0.0038  0.0038  0.0038  0.0000  0.0000  0.0000  0.0000  0.0000  0.0000  0.0000  0.0038  0.0076  0.0038  0.0038  0.0000  0.0038  0.0000  0.0116  0.0116  0.0115  0.0116  0.0114  0.0116  0.0116  0.0116  0.0000  0.0038  0.0039  0.0038  0.0038  0.0038  0.0000  0.0038  0.0038  0.0039  0.0038  0.0038  0.0039  0.0000  0.0038  0.0039  0.0000  0.0038  0.0038  0.0000  0.0000  0.0000  0.0038  0.0038  0.0038  0.0000  0.0038  0.0038  0.0038  0.0000  0.0000  0.0038  0.0000  0.0038  0.0039  0.0000  0.0038  0.0114  0.0000  0.0038  0.0000  0.0115  0.0000  0.0000  0.0038  0.0000  0.0038  0.0000  0.0000  0.0000  0.0000  0.0000  0.0077  0.0076  0.0039  0.0038  0.0114  0.0114  0.0076  0.0038  0.0077  0.0076  0.0038  0.0000  0.0114  0.0039  0.0038  0.0116  0.0000  0.0038  0.0038  0.0000  0.0038  0.0039  0.0000  0.0038  0.0038  0.0038
MFP4__GCA_000774975.1   0.8901  0.5745  0.5739  0.5739  0.5739  0.5042  0.5514  0.4601  0.4657  0.4225  0.4645  0.4785  0.5609  0.5685  0.9325  0.4137  0.4137  0.5092  0.4444  0.4513  0.4530  0.4620  0.4620  0.4613  0.4856  0.4663  0.4918  0.4866  0.4492  0.4492  0.4840  0.4981  0.4936  0.4507  0.5016  0.5003  0.4690  0.4721  0.5099  0.5069  0.4929  0.5052  0.5153  0.6114  0.6141  0.6315  0.5977  0.6695  0.6728  0.6828  0.6791  0.6226  0.5804  0.5343  0.5972  0.5972  0.5854  0.5400  0.6052  0.6156  0.6575  0.6470  0.1444  0.2046  0.1904  0.1444  0.1444  0.1444  0.1447  0.1447  0.1447  0.1447  0.1447  0.1443  0.1443  0.1487  0.1136  0.1136  0.0076  0.0038  0.0077  0.0038  0.0038  0.0039  0.0039  0.0038  0.0038  0.0038  0.0038  0.0039  0.0038  0.0039  0.0038  0.0039  0.0038  0.0039  0.0038  0.0039  0.0038  0.0038  0.0076  0.0039  0.0038  0.0038  0.0038  0.0038  0.0039  0.0039  0.0039  0.0039  0.0039  0.0038  0.0039  0.0038  0.0038  0.0039  0.0038  0.0039  0.0039  0.0039  0.0039  0.0038  0.0038  0.0039  0.0039  0.0038  0.0038  0.0076  0.0038  0.0038  0.0038  0.0038  0.0039  0.0038  0.0038  0.0038  0.0038  0.0039  0.0039  0.0039  0.0076  0.0076  0.0076  0.0038  0.0038  0.0038  0.0038  0.0038  0.0038  0.0038  0.0000  0.0038  0.0000  0.0077  0.0038  0.0000  0.0038  0.0077  0.0077  0.0077  0.0077  0.0077  0.0077  0.0077  0.0077  0.0039  0.0077  0.0076  0.0077  0.0076  0.0000  0.0038  0.0077  0.0077  0.0077  0.0076  0.0076  0.0076  0.0038  0.0077  0.0000  0.0039  0.0077  0.0076  0.0039  0.0039  0.0039  0.0077  0.0077  0.0076  0.0038  0.0076  0.0077  0.0077  0.0038  0.0039  0.0076  0.0038  0.0078  0.0000  0.0038  0.0077  0.0076  0.0039  0.0000  0.0038  0.0077  0.0039  0.0039  0.0076  0.0038  0.0076  0.0039  0.0039  0.0039  0.0038  0.0038  0.0114  0.0116  0.0077  0.0000  0.0076  0.0077  0.0038  0.0077  0.0116  0.0114  0.0077  0.0038  0.0076  0.0000  0.0077  0.0077  0.0038  0.0000  0.0077  0.0039  0.0076  0.0077  0.0038  0.0077  0.0076  0.0076  0.0038
MFP4__GCA_000775035.1   0.9031  0.5830  0.5825  0.5825  0.5825  0.5121  0.5598  0.4680  0.4797  0.4361  0.4788  0.4863  0.5692  0.5768  0.9306  0.4209  0.4209  0.5174  0.4518  0.4588  0.4605  0.4698  0.4698  0.4691  0.4934  0.4802  0.4994  0.4941  0.4564  0.4564  0.4915  0.5059  0.5014  0.4579  0.5163  0.5150  0.4765  0.4731  0.5248  0.5147  0.5007  0.5130  0.5232  0.6204  0.6232  0.6407  0.6065  0.6791  0.6824  0.6927  0.6889  0.6136  0.5890  0.5495  0.6135  0.6135  0.5940  0.5483  0.6140  0.6245  0.6483  0.6379  0.1487  0.2043  0.1901  0.1487  0.1487  0.1487  0.1491  0.1491  0.1491  0.1491  0.1491  0.1486  0.1486  0.1531  0.1223  0.1223  0.0000  0.0038  0.0077  0.0038  0.0038  0.0038  0.0038  0.0038  0.0038  0.0038  0.0038  0.0039  0.0038  0.0038  0.0038  0.0039  0.0039  0.0039  0.0038  0.0038  0.0038  0.0039  0.0000  0.0038  0.0038  0.0038  0.0039  0.0038  0.0038  0.0038  0.0038  0.0038  0.0039  0.0038  0.0038  0.0038  0.0038  0.0038  0.0039  0.0039  0.0038  0.0038  0.0038  0.0039  0.0038  0.0038  0.0038  0.0039  0.0039  0.0000  0.0038  0.0038  0.0038  0.0038  0.0038  0.0038  0.0038  0.0038  0.0039  0.0038  0.0038  0.0038  0.0077  0.0076  0.0000  0.0038  0.0038  0.0038  0.0038  0.0038  0.0038  0.0038  0.0077  0.0114  0.0076  0.0077  0.0038  0.0077  0.0038  0.0155  0.0153  0.0153  0.0154  0.0153  0.0155  0.0154  0.0153  0.0039  0.0077  0.0077  0.0076  0.0077  0.0076  0.0038  0.0077  0.0077  0.0077  0.0077  0.0000  0.0076  0.0038  0.0000  0.0077  0.0038  0.0000  0.0000  0.0039  0.0039  0.0038  0.0000  0.0000  0.0076  0.0038  0.0077  0.0077  0.0076  0.0039  0.0038  0.0077  0.0038  0.0000  0.0076  0.0038  0.0077  0.0154  0.0039  0.0076  0.0038  0.0154  0.0038  0.0038  0.0077  0.0038  0.0076  0.0038  0.0038  0.0038  0.0038  0.0038  0.0038  0.0038  0.0077  0.0077  0.0153  0.0155  0.0116  0.0000  0.0114  0.0116  0.0076  0.0038  0.0154  0.0076  0.0077  0.0155  0.0038  0.0077  0.0077  0.0038  0.0000  0.0000  0.0038  0.0076  0.0076  0.0077  0.0038  0.0077
MFP4__GCA_000775045.1   0.9031  0.5830  0.5825  0.5825  0.5825  0.5121  0.5598  0.4680  0.4732  0.4296  0.4721  0.4863  0.5692  0.5768  0.9192  0.4209  0.4209  0.5174  0.4518  0.4588  0.4605  0.4698  0.4698  0.4691  0.4934  0.4737  0.4994  0.4941  0.4564  0.4564  0.4915  0.5059  0.5014  0.4579  0.5094  0.5082  0.4765  0.4796  0.5178  0.5147  0.5007  0.5130  0.5232  0.6204  0.6232  0.6407  0.6065  0.6791  0.6824  0.6927  0.6889  0.6136  0.5890  0.5424  0.6059  0.6059  0.5940  0.5483  0.6140  0.6245  0.6483  0.6379  0.1444  0.1996  0.1856  0.1444  0.1444  0.1444  0.1447  0.1447  0.1447  0.1447  0.1447  0.1443  0.1443  0.1487  0.1180  0.1180  0.0039  0.0000  0.0038  0.0000  0.0000  0.0000  0.0000  0.0000  0.0000  0.0000  0.0000  0.0000  0.0000  0.0000  0.0000  0.0000  0.0000  0.0000  0.0000  0.0000  0.0000  0.0000  0.0038  0.0000  0.0000  0.0000  0.0000  0.0000  0.0000  0.0000  0.0000  0.0000  0.0000  0.0000  0.0000  0.0000  0.0000  0.0000  0.0000  0.0000  0.0000  0.0000  0.0000  0.0000  0.0000  0.0000  0.0000  0.0000  0.0000  0.0038  0.0000  0.0000  0.0000  0.0000  0.0000  0.0000  0.0000  0.0000  0.0000  0.0000  0.0000  0.0000  0.0039  0.0038  0.0038  0.0000  0.0000  0.0000  0.0000  0.0000  0.0000  0.0000  0.0038  0.0077  0.0038  0.0039  0.0000  0.0038  0.0000  0.0114  0.0116  0.0114  0.0114  0.0116  0.0114  0.0116  0.0114  0.0000  0.0038  0.0038  0.0038  0.0038  0.0038  0.0000  0.0038  0.0038  0.0039  0.0039  0.0038  0.0038  0.0000  0.0038  0.0039  0.0000  0.0038  0.0038  0.0000  0.0000  0.0000  0.0039  0.0039  0.0038  0.0000  0.0039  0.0039  0.0038  0.0000  0.0000  0.0039  0.0000  0.0038  0.0039  0.0000  0.0038  0.0115  0.0000  0.0038  0.0000  0.0116  0.0000  0.0000  0.0039  0.0000  0.0038  0.0000  0.0000  0.0000  0.0000  0.0000  0.0076  0.0076  0.0038  0.0039  0.0116  0.0114  0.0077  0.0039  0.0077  0.0077  0.0038  0.0000  0.0114  0.0038  0.0038  0.0116  0.0000  0.0038  0.0038  0.0000  0.0038  0.0039  0.0000  0.0039  0.0038  0.0038  0.0000  0.0038  0.0039
MFP4__GCA_000775165.1   0.9031  0.5830  0.5825  0.5825  0.5825  0.5121  0.5598  0.4680  0.4797  0.4361  0.4788  0.4863  0.5692  0.5768  0.9306  0.4209  0.4209  0.5174  0.4518  0.4588  0.4605  0.4698  0.4698  0.4691  0.4934  0.4802  0.4994  0.4941  0.4564  0.4564  0.4915  0.5059  0.5014  0.4579  0.5163  0.5150  0.4765  0.4731  0.5248  0.5147  0.5007  0.5130  0.5232  0.6204  0.6232  0.6407  0.6065  0.6791  0.6824  0.6927  0.6889  0.6136  0.5890  0.5495  0.6135  0.6135  0.5940  0.5483  0.6140  0.6245  0.6483  0.6379  0.1487  0.2043  0.1901  0.1487  0.1487  0.1487  0.1491  0.1491  0.1491  0.1491  0.1491  0.1486  0.1486  0.1531  0.1223  0.1223  0.0000  0.0038  0.0076  0.0038  0.0038  0.0038  0.0039  0.0038  0.0039  0.0038  0.0038  0.0039  0.0038  0.0039  0.0038  0.0038  0.0038  0.0038  0.0038  0.0039  0.0039  0.0038  0.0000  0.0038  0.0039  0.0038  0.0038  0.0039  0.0038  0.0038  0.0038  0.0039  0.0038  0.0038  0.0038  0.0038  0.0038  0.0038  0.0038  0.0038  0.0039  0.0038  0.0038  0.0038  0.0038  0.0038  0.0038  0.0039  0.0038  0.0000  0.0038  0.0038  0.0038  0.0039  0.0038  0.0039  0.0039  0.0038  0.0039  0.0038  0.0038  0.0038  0.0077  0.0077  0.0000  0.0038  0.0038  0.0038  0.0038  0.0038  0.0038  0.0038  0.0076  0.0115  0.0077  0.0076  0.0038  0.0076  0.0038  0.0153  0.0153  0.0154  0.0153  0.0154  0.0153  0.0153  0.0155  0.0038  0.0076  0.0076  0.0077  0.0076  0.0077  0.0038  0.0077  0.0076  0.0076  0.0077  0.0000  0.0076  0.0038  0.0000  0.0076  0.0038  0.0000  0.0000  0.0038  0.0038  0.0038  0.0000  0.0000  0.0076  0.0038  0.0077  0.0076  0.0077  0.0038  0.0038  0.0077  0.0038  0.0000  0.0077  0.0039  0.0077  0.0153  0.0039  0.0077  0.0038  0.0153  0.0038  0.0039  0.0076  0.0038  0.0076  0.0038  0.0039  0.0038  0.0038  0.0038  0.0038  0.0038  0.0076  0.0077  0.0155  0.0153  0.0116  0.0000  0.0114  0.0116  0.0076  0.0038  0.0154  0.0076  0.0076  0.0153  0.0038  0.0076  0.0077  0.0038  0.0000  0.0000  0.0038  0.0077  0.0076  0.0076  0.0039  0.0076  0.0000  0.0038
MFP4__GCA_000775655.1   0.9031  0.5830  0.5825  0.5825  0.5825  0.5121  0.5598  0.4680  0.4732  0.4296  0.4721  0.4863  0.5692  0.5768  0.9192  0.4209  0.4209  0.5174  0.4518  0.4588  0.4605  0.4698  0.4698  0.4691  0.4934  0.4737  0.4994  0.4941  0.4564  0.4564  0.4915  0.5059  0.5014  0.4579  0.5094  0.5082  0.4765  0.4796  0.5178  0.5147  0.5007  0.5130  0.5232  0.6204  0.6232  0.6407  0.6065  0.6791  0.6824  0.6927  0.6889  0.6136  0.5890  0.5424  0.6059  0.6059  0.5940  0.5483  0.6140  0.6245  0.6483  0.6379  0.1444  0.1996  0.1856  0.1444  0.1444  0.1444  0.1447  0.1447  0.1447  0.1447  0.1447  0.1443  0.1443  0.1487  0.1180  0.1180  0.0038  0.0000  0.0038  0.0000  0.0000  0.0000  0.0000  0.0000  0.0000  0.0000  0.0000  0.0000  0.0000  0.0000  0.0000  0.0000  0.0000  0.0000  0.0000  0.0000  0.0000  0.0000  0.0038  0.0000  0.0000  0.0000  0.0000  0.0000  0.0000  0.0000  0.0000  0.0000  0.0000  0.0000  0.0000  0.0000  0.0000  0.0000  0.0000  0.0000  0.0000  0.0000  0.0000  0.0000  0.0000  0.0000  0.0000  0.0000  0.0000  0.0038  0.0000  0.0000  0.0000  0.0000  0.0000  0.0000  0.0000  0.0000  0.0000  0.0000  0.0000  0.0000  0.0038  0.0038  0.0038  0.0000  0.0000  0.0000  0.0000  0.0000  0.0000  0.0000  0.0038  0.0076  0.0038  0.0038  0.0000  0.0038  0.0000  0.0114  0.0114  0.0114  0.0114  0.0116  0.0116  0.0114  0.0116  0.0000  0.0038  0.0038  0.0039  0.0039  0.0038  0.0000  0.0038  0.0039  0.0038  0.0038  0.0038  0.0039  0.0000  0.0039  0.0039  0.0000  0.0039  0.0039  0.0000  0.0000  0.0000  0.0038  0.0038  0.0039  0.0000  0.0039  0.0038  0.0038  0.0000  0.0000  0.0039  0.0000  0.0038  0.0039  0.0000  0.0038  0.0116  0.0000  0.0038  0.0000  0.0114  0.0000  0.0000  0.0038  0.0000  0.0038  0.0000  0.0000  0.0000  0.0000  0.0000  0.0077  0.0077  0.0039  0.0038  0.0114  0.0114  0.0077  0.0039  0.0076  0.0076  0.0038  0.0000  0.0114  0.0039  0.0038  0.0115  0.0000  0.0038  0.0038  0.0000  0.0038  0.0039  0.0000  0.0038  0.0038  0.0039  0.0000  0.0039  0.0038  0.0000  0.0038
MFP4__GCA_000932075.1   0.9031  0.5830  0.5825  0.5825  0.5825  0.5121  0.5598  0.4680  0.4732  0.4296  0.4721  0.4863  0.5692  0.5768  0.9192  0.4209  0.4209  0.5174  0.4518  0.4588  0.4605  0.4698  0.4698  0.4691  0.4934  0.4737  0.4994  0.4941  0.4564  0.4564  0.4915  0.5059  0.5014  0.4579  0.5094  0.5082  0.4765  0.4796  0.5178  0.5147  0.5007  0.5130  0.5232  0.6204  0.6232  0.6407  0.6065  0.6791  0.6824  0.6927  0.6889  0.6136  0.5890  0.5424  0.6059  0.6059  0.5940  0.5483  0.6140  0.6245  0.6483  0.6379  0.1444  0.1996  0.1856  0.1444  0.1444  0.1444  0.1447  0.1447  0.1447  0.1447  0.1447  0.1443  0.1443  0.1487  0.1180  0.1180  0.0038  0.0000  0.0039  0.0000  0.0000  0.0000  0.0000  0.0000  0.0000  0.0000  0.0000  0.0000  0.0000  0.0000  0.0000  0.0000  0.0000  0.0000  0.0000  0.0000  0.0000  0.0000  0.0038  0.0000  0.0000  0.0000  0.0000  0.0000  0.0000  0.0000  0.0000  0.0000  0.0000  0.0000  0.0000  0.0000  0.0000  0.0000  0.0000  0.0000  0.0000  0.0000  0.0000  0.0000  0.0000  0.0000  0.0000  0.0000  0.0000  0.0039  0.0000  0.0000  0.0000  0.0000  0.0000  0.0000  0.0000  0.0000  0.0000  0.0000  0.0000  0.0000  0.0039  0.0038  0.0038  0.0000  0.0000  0.0000  0.0000  0.0000  0.0000  0.0000  0.0039  0.0077  0.0038  0.0038  0.0000  0.0038  0.0000  0.0116  0.0114  0.0117  0.0116  0.0114  0.0115  0.0114  0.0116  0.0000  0.0038  0.0038  0.0038  0.0038  0.0039  0.0000  0.0038  0.0039  0.0038  0.0038  0.0039  0.0038  0.0000  0.0038  0.0038  0.0000  0.0039  0.0039  0.0000  0.0000  0.0000  0.0038  0.0038  0.0038  0.0000  0.0039  0.0038  0.0039  0.0000  0.0000  0.0039  0.0000  0.0039  0.0038  0.0000  0.0038  0.0116  0.0000  0.0039  0.0000  0.0114  0.0000  0.0000  0.0038  0.0000  0.0039  0.0000  0.0000  0.0000  0.0000  0.0000  0.0077  0.0076  0.0038  0.0038  0.0116  0.0116  0.0076  0.0038  0.0076  0.0077  0.0038  0.0000  0.0116  0.0039  0.0039  0.0114  0.0000  0.0038  0.0038  0.0000  0.0038  0.0038  0.0000  0.0038  0.0039  0.0038  0.0000  0.0039  0.0039  0.0000  0.0038  0.0000
MFP4__GCA_000932085.1   0.8901  0.5745  0.5739  0.5739  0.5739  0.5042  0.5514  0.4601  0.4657  0.4225  0.4645  0.4785  0.5609  0.5685  0.9325  0.4137  0.4137  0.5092  0.4444  0.4513  0.4530  0.4620  0.4620  0.4613  0.4856  0.4663  0.4918  0.4866  0.4492  0.4492  0.4840  0.4981  0.4936  0.4507  0.5016  0.5003  0.4690  0.4721  0.5099  0.5069  0.4929  0.5052  0.5153  0.6114  0.6141  0.6315  0.5977  0.6695  0.6728  0.6828  0.6791  0.6226  0.5804  0.5343  0.5972  0.5972  0.5854  0.5400  0.6052  0.6156  0.6575  0.6470  0.1444  0.2046  0.1904  0.1444  0.1444  0.1444  0.1447  0.1447  0.1447  0.1447  0.1447  0.1443  0.1443  0.1487  0.1136  0.1136  0.0076  0.0038  0.0076  0.0038  0.0038  0.0039  0.0038  0.0039  0.0038  0.0039  0.0038  0.0039  0.0038  0.0038  0.0038  0.0038  0.0038  0.0039  0.0038  0.0038  0.0038  0.0038  0.0077  0.0039  0.0038  0.0038  0.0038  0.0038  0.0039  0.0038  0.0038  0.0038  0.0039  0.0039  0.0038  0.0038  0.0038  0.0038  0.0039  0.0038  0.0038  0.0039  0.0038  0.0039  0.0039  0.0039  0.0038  0.0038  0.0039  0.0077  0.0038  0.0038  0.0038  0.0038  0.0039  0.0038  0.0038  0.0039  0.0039  0.0039  0.0039  0.0038  0.0077  0.0076  0.0077  0.0038  0.0038  0.0038  0.0038  0.0038  0.0038  0.0038  0.0000  0.0039  0.0000  0.0076  0.0039  0.0000  0.0038  0.0077  0.0076  0.0077  0.0076  0.0077  0.0076  0.0077  0.0077  0.0039  0.0076  0.0076  0.0077  0.0077  0.0000  0.0039  0.0077  0.0077  0.0076  0.0077  0.0076  0.0078  0.0038  0.0077  0.0000  0.0038  0.0077  0.0078  0.0039  0.0038  0.0039  0.0078  0.0077  0.0077  0.0038  0.0076  0.0076  0.0078  0.0039  0.0038  0.0076  0.0038  0.0077  0.0000  0.0038  0.0078  0.0077  0.0038  0.0000  0.0039  0.0076  0.0038  0.0038  0.0076  0.0038  0.0077  0.0039  0.0039  0.0039  0.0038  0.0038  0.0116  0.0114  0.0077  0.0000  0.0077  0.0076  0.0038  0.0076  0.0116  0.0114  0.0076  0.0038  0.0076  0.0000  0.0077  0.0077  0.0038  0.0000  0.0076  0.0038  0.0076  0.0076  0.0038  0.0077  0.0077  0.0077  0.0038  0.0000  0.0077  0.0039  0.0077  0.0038  0.0039
MFP4__GCA_000932095.1   0.8901  0.5917  0.5913  0.5913  0.5913  0.5200  0.5683  0.4838  0.4657  0.4367  0.4874  0.4942  0.5776  0.5852  0.9192  0.4281  0.4281  0.5256  0.4593  0.4513  0.4680  0.4777  0.4777  0.4769  0.5092  0.4737  0.5071  0.5017  0.4564  0.4564  0.4915  0.5137  0.5014  0.4579  0.5174  0.5161  0.4841  0.4872  0.5099  0.5147  0.5163  0.5290  0.5394  0.6114  0.6141  0.6315  0.6065  0.6889  0.6922  0.7026  0.6988  0.6226  0.5804  0.5506  0.6147  0.6147  0.6027  0.5483  0.6319  0.6426  0.6669  0.6563  0.1489  0.1996  0.1856  0.1489  0.1489  0.1489  0.1493  0.1493  0.1493  0.1493  0.1493  0.1488  0.1488  0.1533  0.1225  0.1225  0.0114  0.0077  0.0115  0.0076  0.0076  0.0076  0.0076  0.0076  0.0077  0.0077  0.0076  0.0077  0.0076  0.0076  0.0076  0.0077  0.0077  0.0076  0.0077  0.0077  0.0076  0.0076  0.0114  0.0077  0.0077  0.0077  0.0076  0.0077  0.0077  0.0076  0.0077  0.0077  0.0077  0.0076  0.0077  0.0077  0.0076  0.0076  0.0077  0.0076  0.0077  0.0077  0.0077  0.0077  0.0077  0.0077  0.0077  0.0077  0.0076  0.0116  0.0077  0.0077  0.0076  0.0077  0.0077  0.0077  0.0077  0.0077  0.0076  0.0076  0.0077  0.0076  0.0114  0.0114  0.0116  0.0076  0.0076  0.0076  0.0076  0.0076  0.0076  0.0076  0.0116  0.0155  0.0114  0.0114  0.0076  0.0116  0.0077  0.0193  0.0192  0.0195  0.0192  0.0192  0.0193  0.0194  0.0192  0.0076  0.0114  0.0116  0.0116  0.0116  0.0116  0.0077  0.0116  0.0116  0.0115  0.0114  0.0116  0.0116  0.0076  0.0116  0.0116  0.0077  0.0116  0.0116  0.0076  0.0077  0.0077  0.0116  0.0114  0.0116  0.0076  0.0116  0.0115  0.0115  0.0076  0.0077  0.0115  0.0077  0.0116  0.0115  0.0076  0.0116  0.0192  0.0076  0.0115  0.0077  0.0192  0.0077  0.0077  0.0114  0.0077  0.0115  0.0076  0.0076  0.0077  0.0077  0.0077  0.0156  0.0153  0.0114  0.0115  0.0192  0.0193  0.0155  0.0114  0.0153  0.0154  0.0115  0.0077  0.0192  0.0115  0.0116  0.0192  0.0076  0.0116  0.0114  0.0076  0.0114  0.0115  0.0077  0.0114  0.0116  0.0116  0.0077  0.0114  0.0115  0.0077  0.0116  0.0077  0.0077  0.0116
MFP4__GCA_000932105.1   0.9031  0.5830  0.5825  0.5825  0.5825  0.5121  0.5598  0.4680  0.4732  0.4296  0.4721  0.4863  0.5692  0.5768  0.9192  0.4209  0.4209  0.5174  0.4518  0.4588  0.4605  0.4698  0.4698  0.4691  0.4934  0.4737  0.4994  0.4941  0.4564  0.4564  0.4915  0.5059  0.5014  0.4579  0.5094  0.5082  0.4765  0.4796  0.5178  0.5147  0.5007  0.5130  0.5232  0.6204  0.6232  0.6407  0.6065  0.6791  0.6824  0.6927  0.6889  0.6136  0.5890  0.5424  0.6059  0.6059  0.5940  0.5483  0.6140  0.6245  0.6483  0.6379  0.1444  0.1996  0.1856  0.1444  0.1444  0.1444  0.1447  0.1447  0.1447  0.1447  0.1447  0.1443  0.1443  0.1487  0.1180  0.1180  0.0038  0.0000  0.0039  0.0000  0.0000  0.0000  0.0000  0.0000  0.0000  0.0000  0.0000  0.0000  0.0000  0.0000  0.0000  0.0000  0.0000  0.0000  0.0000  0.0000  0.0000  0.0000  0.0038  0.0000  0.0000  0.0000  0.0000  0.0000  0.0000  0.0000  0.0000  0.0000  0.0000  0.0000  0.0000  0.0000  0.0000  0.0000  0.0000  0.0000  0.0000  0.0000  0.0000  0.0000  0.0000  0.0000  0.0000  0.0000  0.0000  0.0039  0.0000  0.0000  0.0000  0.0000  0.0000  0.0000  0.0000  0.0000  0.0000  0.0000  0.0000  0.0000  0.0039  0.0038  0.0038  0.0000  0.0000  0.0000  0.0000  0.0000  0.0000  0.0000  0.0038  0.0077  0.0039  0.0039  0.0000  0.0039  0.0000  0.0115  0.0114  0.0114  0.0114  0.0116  0.0116  0.0116  0.0116  0.0000  0.0039  0.0038  0.0038  0.0039  0.0038  0.0000  0.0039  0.0038  0.0038  0.0038  0.0038  0.0038  0.0000  0.0038  0.0038  0.0000  0.0038  0.0038  0.0000  0.0000  0.0000  0.0038  0.0038  0.0038  0.0000  0.0039  0.0038  0.0038  0.0000  0.0000  0.0038  0.0000  0.0038  0.0038  0.0000  0.0039  0.0116  0.0000  0.0039  0.0000  0.0115  0.0000  0.0000  0.0039  0.0000  0.0038  0.0000  0.0000  0.0000  0.0000  0.0000  0.0077  0.0076  0.0038  0.0038  0.0116  0.0116  0.0076  0.0038  0.0077  0.0077  0.0039  0.0000  0.0115  0.0038  0.0038  0.0114  0.0000  0.0038  0.0038  0.0000  0.0038  0.0038  0.0000  0.0039  0.0039  0.0038  0.0000  0.0039  0.0038  0.0000  0.0038  0.0000  0.0000  0.0038  0.0076
MFP4__GCA_000953095.1   0.9031  0.5830  0.5825  0.5825  0.5825  0.5121  0.5598  0.4680  0.4732  0.4296  0.4721  0.4863  0.5692  0.5768  0.9192  0.4209  0.4209  0.5174  0.4518  0.4588  0.4605  0.4698  0.4698  0.4691  0.4934  0.4737  0.4994  0.4941  0.4564  0.4564  0.4915  0.5059  0.5014  0.4579  0.5094  0.5082  0.4765  0.4796  0.5178  0.5147  0.5007  0.5130  0.5232  0.6204  0.6232  0.6407  0.6065  0.6791  0.6824  0.6927  0.6889  0.6136  0.5890  0.5424  0.6059  0.6059  0.5940  0.5483  0.6140  0.6245  0.6483  0.6379  0.1444  0.1996  0.1856  0.1444  0.1444  0.1444  0.1447  0.1447  0.1447  0.1447  0.1447  0.1443  0.1443  0.1487  0.1180  0.1180  0.0038  0.0000  0.0038  0.0000  0.0000  0.0000  0.0000  0.0000  0.0000  0.0000  0.0000  0.0000  0.0000  0.0000  0.0000  0.0000  0.0000  0.0000  0.0000  0.0000  0.0000  0.0000  0.0038  0.0000  0.0000  0.0000  0.0000  0.0000  0.0000  0.0000  0.0000  0.0000  0.0000  0.0000  0.0000  0.0000  0.0000  0.0000  0.0000  0.0000  0.0000  0.0000  0.0000  0.0000  0.0000  0.0000  0.0000  0.0000  0.0000  0.0038  0.0000  0.0000  0.0000  0.0000  0.0000  0.0000  0.0000  0.0000  0.0000  0.0000  0.0000  0.0000  0.0038  0.0038  0.0038  0.0000  0.0000  0.0000  0.0000  0.0000  0.0000  0.0000  0.0038  0.0076  0.0038  0.0038  0.0000  0.0038  0.0000  0.0114  0.0116  0.0114  0.0116  0.0114  0.0116  0.0115  0.0114  0.0000  0.0038  0.0039  0.0038  0.0038  0.0039  0.0000  0.0038  0.0038  0.0038  0.0038  0.0038  0.0039  0.0000  0.0038  0.0038  0.0000  0.0038  0.0038  0.0000  0.0000  0.0000  0.0039  0.0038  0.0039  0.0000  0.0038  0.0038  0.0038  0.0000  0.0000  0.0039  0.0000  0.0038  0.0039  0.0000  0.0038  0.0114  0.0000  0.0038  0.0000  0.0114  0.0000  0.0000  0.0039  0.0000  0.0039  0.0000  0.0000  0.0000  0.0000  0.0000  0.0077  0.0076  0.0038  0.0038  0.0114  0.0115  0.0077  0.0039  0.0078  0.0076  0.0038  0.0000  0.0115  0.0039  0.0039  0.0115  0.0000  0.0038  0.0038  0.0000  0.0039  0.0038  0.0000  0.0038  0.0038  0.0038  0.0000  0.0038  0.0038  0.0000  0.0039  0.0000  0.0000  0.0039  0.0077  0.0000
MFP4__GCA_000954175.1   0.9031  0.5830  0.5825  0.5825  0.5825  0.5121  0.5598  0.4680  0.4732  0.4296  0.4721  0.4863  0.5692  0.5768  0.9192  0.4209  0.4209  0.5174  0.4518  0.4588  0.4605  0.4698  0.4698  0.4691  0.4934  0.4737  0.4994  0.4941  0.4564  0.4564  0.4915  0.5059  0.5014  0.4579  0.5094  0.5082  0.4765  0.4796  0.5178  0.5147  0.5007  0.5130  0.5232  0.6204  0.6232  0.6407  0.6065  0.6791  0.6824  0.6927  0.6889  0.6136  0.5890  0.5424  0.6059  0.6059  0.5940  0.5483  0.6140  0.6245  0.6483  0.6379  0.1444  0.1996  0.1856  0.1444  0.1444  0.1444  0.1447  0.1447  0.1447  0.1447  0.1447  0.1443  0.1443  0.1487  0.1180  0.1180  0.0038  0.0000  0.0039  0.0000  0.0000  0.0000  0.0000  0.0000  0.0000  0.0000  0.0000  0.0000  0.0000  0.0000  0.0000  0.0000  0.0000  0.0000  0.0000  0.0000  0.0000  0.0000  0.0038  0.0000  0.0000  0.0000  0.0000  0.0000  0.0000  0.0000  0.0000  0.0000  0.0000  0.0000  0.0000  0.0000  0.0000  0.0000  0.0000  0.0000  0.0000  0.0000  0.0000  0.0000  0.0000  0.0000  0.0000  0.0000  0.0000  0.0039  0.0000  0.0000  0.0000  0.0000  0.0000  0.0000  0.0000  0.0000  0.0000  0.0000  0.0000  0.0000  0.0038  0.0038  0.0038  0.0000  0.0000  0.0000  0.0000  0.0000  0.0000  0.0000  0.0039  0.0076  0.0039  0.0038  0.0000  0.0038  0.0000  0.0115  0.0114  0.0116  0.0115  0.0115  0.0114  0.0114  0.0114  0.0000  0.0039  0.0039  0.0039  0.0038  0.0039  0.0000  0.0038  0.0038  0.0039  0.0038  0.0038  0.0038  0.0000  0.0038  0.0038  0.0000  0.0038  0.0038  0.0000  0.0000  0.0000  0.0038  0.0038  0.0038  0.0000  0.0039  0.0038  0.0038  0.0000  0.0000  0.0039  0.0000  0.0039  0.0038  0.0000  0.0038  0.0117  0.0000  0.0039  0.0000  0.0116  0.0000  0.0000  0.0038  0.0000  0.0038  0.0000  0.0000  0.0000  0.0000  0.0000  0.0077  0.0076  0.0039  0.0038  0.0116  0.0116  0.0077  0.0039  0.0077  0.0076  0.0038  0.0000  0.0116  0.0038  0.0038  0.0116  0.0000  0.0038  0.0039  0.0000  0.0038  0.0038  0.0000  0.0039  0.0038  0.0038  0.0000  0.0038  0.0039  0.0000  0.0038  0.0000  0.0000  0.0039  0.0077  0.0000  0.0000
MFP4__GCA_000959145.1   0.9031  0.5830  0.5825  0.5825  0.5825  0.5121  0.5598  0.4680  0.4732  0.4296  0.4721  0.4863  0.5692  0.5768  0.9192  0.4209  0.4209  0.5174  0.4518  0.4588  0.4605  0.4698  0.4698  0.4691  0.4934  0.4737  0.4994  0.4941  0.4564  0.4564  0.4915  0.5059  0.5014  0.4579  0.5094  0.5082  0.4765  0.4796  0.5178  0.5147  0.5007  0.5130  0.5232  0.6204  0.6232  0.6407  0.6065  0.6791  0.6824  0.6927  0.6889  0.6136  0.5890  0.5424  0.6059  0.6059  0.5940  0.5483  0.6140  0.6245  0.6483  0.6379  0.1444  0.1996  0.1856  0.1444  0.1444  0.1444  0.1447  0.1447  0.1447  0.1447  0.1447  0.1443  0.1443  0.1487  0.1180  0.1180  0.0038  0.0000  0.0039  0.0000  0.0000  0.0000  0.0000  0.0000  0.0000  0.0000  0.0000  0.0000  0.0000  0.0000  0.0000  0.0000  0.0000  0.0000  0.0000  0.0000  0.0000  0.0000  0.0039  0.0000  0.0000  0.0000  0.0000  0.0000  0.0000  0.0000  0.0000  0.0000  0.0000  0.0000  0.0000  0.0000  0.0000  0.0000  0.0000  0.0000  0.0000  0.0000  0.0000  0.0000  0.0000  0.0000  0.0000  0.0000  0.0000  0.0038  0.0000  0.0000  0.0000  0.0000  0.0000  0.0000  0.0000  0.0000  0.0000  0.0000  0.0000  0.0000  0.0039  0.0039  0.0038  0.0000  0.0000  0.0000  0.0000  0.0000  0.0000  0.0000  0.0038  0.0076  0.0038  0.0038  0.0000  0.0038  0.0000  0.0116  0.0115  0.0116  0.0114  0.0114  0.0116  0.0116  0.0115  0.0000  0.0038  0.0038  0.0039  0.0038  0.0039  0.0000  0.0038  0.0038  0.0039  0.0038  0.0038  0.0038  0.0000  0.0038  0.0038  0.0000  0.0038  0.0038  0.0000  0.0000  0.0000  0.0039  0.0038  0.0039  0.0000  0.0038  0.0039  0.0038  0.0000  0.0000  0.0038  0.0000  0.0038  0.0039  0.0000  0.0038  0.0115  0.0000  0.0038  0.0000  0.0114  0.0000  0.0000  0.0039  0.0000  0.0038  0.0000  0.0000  0.0000  0.0000  0.0000  0.0077  0.0076  0.0039  0.0038  0.0116  0.0116  0.0076  0.0038  0.0077  0.0077  0.0039  0.0000  0.0116  0.0038  0.0039  0.0116  0.0000  0.0039  0.0038  0.0000  0.0038  0.0038  0.0000  0.0038  0.0039  0.0038  0.0000  0.0039  0.0038  0.0000  0.0038  0.0000  0.0000  0.0039  0.0077  0.0000  0.0000  0.0000
MFP4__GCA_000959165.1   0.9158  0.5839  0.5763  0.5763  0.5763  0.5199  0.5681  0.4757  0.4805  0.4366  0.4664  0.4940  0.5631  0.5851  0.9317  0.4154  0.4154  0.5114  0.4462  0.4531  0.4548  0.4639  0.4639  0.4632  0.4876  0.4681  0.5069  0.5016  0.4635  0.4635  0.4990  0.5136  0.4956  0.4650  0.5154  0.5141  0.4839  0.4871  0.5257  0.5209  0.5069  0.5195  0.5298  0.6282  0.6310  0.6487  0.6141  0.6878  0.6911  0.7015  0.6977  0.6213  0.5965  0.5491  0.6134  0.6134  0.6013  0.5549  0.6216  0.6322  0.6563  0.6458  0.1402  0.2046  0.1904  0.1402  0.1402  0.1402  0.1405  0.1405  0.1405  0.1405  0.1405  0.1401  0.1401  0.1446  0.1225  0.1225  0.0076  0.0039  0.0000  0.0038  0.0038  0.0039  0.0039  0.0038  0.0039  0.0038  0.0039  0.0039  0.0039  0.0039  0.0038  0.0038  0.0038  0.0039  0.0039  0.0038  0.0039  0.0038  0.0076  0.0038  0.0038  0.0038  0.0039  0.0038  0.0038  0.0038  0.0039  0.0039  0.0038  0.0039  0.0038  0.0039  0.0039  0.0038  0.0038  0.0038  0.0039  0.0039  0.0038  0.0038  0.0039  0.0038  0.0038  0.0038  0.0038  0.0077  0.0038  0.0039  0.0038  0.0038  0.0039  0.0038  0.0039  0.0038  0.0039  0.0039  0.0039  0.0038  0.0077  0.0076  0.0077  0.0038  0.0038  0.0038  0.0038  0.0038  0.0038  0.0038  0.0077  0.0114  0.0076  0.0077  0.0038  0.0076  0.0038  0.0155  0.0155  0.0153  0.0155  0.0155  0.0153  0.0155  0.0153  0.0038  0.0000  0.0000  0.0000  0.0000  0.0076  0.0039  0.0000  0.0000  0.0000  0.0000  0.0077  0.0000  0.0039  0.0077  0.0077  0.0038  0.0077  0.0076  0.0038  0.0038  0.0039  0.0077  0.0077  0.0000  0.0038  0.0000  0.0000  0.0000  0.0038  0.0039  0.0000  0.0038  0.0077  0.0076  0.0038  0.0000  0.0153  0.0039  0.0077  0.0039  0.0156  0.0039  0.0038  0.0000  0.0038  0.0000  0.0039  0.0039  0.0039  0.0038  0.0038  0.0114  0.0116  0.0076  0.0077  0.0154  0.0153  0.0115  0.0077  0.0114  0.0114  0.0077  0.0038  0.0154  0.0076  0.0076  0.0153  0.0039  0.0077  0.0076  0.0039  0.0076  0.0077  0.0038  0.0077  0.0076  0.0076  0.0039  0.0076  0.0077  0.0038  0.0076  0.0039  0.0039  0.0077  0.0114  0.0038  0.0038  0.0038  0.0039
MFP4__GCA_000959205.1   0.9031  0.5830  0.5825  0.5825  0.5825  0.5121  0.5598  0.4680  0.4797  0.4361  0.4788  0.4863  0.5692  0.5768  0.9306  0.4209  0.4209  0.5174  0.4518  0.4588  0.4605  0.4698  0.4698  0.4691  0.4934  0.4802  0.4994  0.4941  0.4564  0.4564  0.4915  0.5059  0.5014  0.4579  0.5163  0.5150  0.4765  0.4731  0.5248  0.5147  0.5007  0.5130  0.5232  0.6204  0.6232  0.6407  0.6065  0.6791  0.6824  0.6927  0.6889  0.6136  0.5890  0.5495  0.6135  0.6135  0.5940  0.5483  0.6140  0.6245  0.6483  0.6379  0.1487  0.2043  0.1901  0.1487  0.1487  0.1487  0.1491  0.1491  0.1491  0.1491  0.1491  0.1486  0.1486  0.1531  0.1223  0.1223  0.0000  0.0039  0.0076  0.0038  0.0038  0.0038  0.0038  0.0038  0.0039  0.0038  0.0039  0.0038  0.0039  0.0039  0.0038  0.0039  0.0039  0.0039  0.0038  0.0038  0.0038  0.0038  0.0000  0.0038  0.0038  0.0038  0.0039  0.0038  0.0039  0.0038  0.0038  0.0039  0.0038  0.0038  0.0039  0.0038  0.0038  0.0038  0.0039  0.0038  0.0038  0.0039  0.0039  0.0038  0.0039  0.0039  0.0038  0.0038  0.0038  0.0000  0.0039  0.0038  0.0038  0.0038  0.0039  0.0038  0.0038  0.0039  0.0039  0.0039  0.0038  0.0038  0.0077  0.0076  0.0000  0.0038  0.0038  0.0038  0.0038  0.0038  0.0038  0.0038  0.0077  0.0114  0.0076  0.0076  0.0038  0.0077  0.0038  0.0155  0.0155  0.0153  0.0153  0.0155  0.0155  0.0155  0.0153  0.0038  0.0077  0.0077  0.0076  0.0077  0.0076  0.0039  0.0076  0.0077  0.0077  0.0077  0.0000  0.0077  0.0038  0.0000  0.0077  0.0038  0.0000  0.0000  0.0039  0.0038  0.0038  0.0000  0.0000  0.0076  0.0038  0.0076  0.0076  0.0077  0.0038  0.0038  0.0077  0.0038  0.0000  0.0077  0.0039  0.0077  0.0153  0.0039  0.0077  0.0038  0.0153  0.0039  0.0039  0.0076  0.0038  0.0077  0.0038  0.0038  0.0038  0.0038  0.0038  0.0039  0.0038  0.0077  0.0076  0.0154  0.0153  0.0114  0.0000  0.0115  0.0116  0.0077  0.0038  0.0154  0.0076  0.0077  0.0153  0.0038  0.0077  0.0076  0.0038  0.0000  0.0000  0.0038  0.0076  0.0076  0.0076  0.0038  0.0077  0.0000  0.0038  0.0000  0.0038  0.0038  0.0076  0.0114  0.0038  0.0039  0.0038  0.0038  0.0077
MFP4__GCA_000959285.1   0.9031  0.5830  0.5825  0.5825  0.5825  0.5121  0.5598  0.4680  0.4732  0.4296  0.4721  0.4863  0.5692  0.5768  0.9192  0.4209  0.4209  0.5174  0.4518  0.4588  0.4605  0.4698  0.4698  0.4691  0.4934  0.4737  0.4994  0.4941  0.4564  0.4564  0.4915  0.5059  0.5014  0.4579  0.5094  0.5082  0.4765  0.4796  0.5178  0.5147  0.5007  0.5130  0.5232  0.6204  0.6232  0.6407  0.6065  0.6791  0.6824  0.6927  0.6889  0.6136  0.5890  0.5424  0.6059  0.6059  0.5940  0.5483  0.6140  0.6245  0.6483  0.6379  0.1444  0.1996  0.1856  0.1444  0.1444  0.1444  0.1447  0.1447  0.1447  0.1447  0.1447  0.1443  0.1443  0.1487  0.1180  0.1180  0.0038  0.0000  0.0039  0.0000  0.0000  0.0000  0.0000  0.0000  0.0000  0.0000  0.0000  0.0000  0.0000  0.0000  0.0000  0.0000  0.0000  0.0000  0.0000  0.0000  0.0000  0.0000  0.0039  0.0000  0.0000  0.0000  0.0000  0.0000  0.0000  0.0000  0.0000  0.0000  0.0000  0.0000  0.0000  0.0000  0.0000  0.0000  0.0000  0.0000  0.0000  0.0000  0.0000  0.0000  0.0000  0.0000  0.0000  0.0000  0.0000  0.0039  0.0000  0.0000  0.0000  0.0000  0.0000  0.0000  0.0000  0.0000  0.0000  0.0000  0.0000  0.0000  0.0039  0.0038  0.0039  0.0000  0.0000  0.0000  0.0000  0.0000  0.0000  0.0000  0.0038  0.0077  0.0038  0.0039  0.0000  0.0039  0.0000  0.0116  0.0114  0.0116  0.0114  0.0114  0.0114  0.0116  0.0116  0.0000  0.0039  0.0039  0.0039  0.0038  0.0038  0.0000  0.0038  0.0038  0.0038  0.0038  0.0038  0.0039  0.0000  0.0038  0.0039  0.0000  0.0038  0.0039  0.0000  0.0000  0.0000  0.0038  0.0039  0.0038  0.0000  0.0039  0.0039  0.0038  0.0000  0.0000  0.0038  0.0000  0.0038  0.0039  0.0000  0.0038  0.0116  0.0000  0.0038  0.0000  0.0114  0.0000  0.0000  0.0038  0.0000  0.0038  0.0000  0.0000  0.0000  0.0000  0.0000  0.0076  0.0077  0.0038  0.0039  0.0116  0.0114  0.0077  0.0038  0.0077  0.0078  0.0038  0.0000  0.0116  0.0038  0.0038  0.0115  0.0000  0.0038  0.0039  0.0000  0.0038  0.0038  0.0000  0.0038  0.0039  0.0039  0.0000  0.0038  0.0039  0.0000  0.0039  0.0000  0.0000  0.0039  0.0076  0.0000  0.0000  0.0000  0.0000  0.0039  0.0038
MFP4__GCA_000959345.1   0.9031  0.5830  0.5825  0.5825  0.5825  0.5121  0.5598  0.4680  0.4732  0.4296  0.4721  0.4863  0.5692  0.5768  0.9192  0.4209  0.4209  0.5174  0.4518  0.4588  0.4605  0.4698  0.4698  0.4691  0.4934  0.4737  0.4994  0.4941  0.4564  0.4564  0.4915  0.5059  0.5014  0.4579  0.5094  0.5082  0.4765  0.4796  0.5178  0.5147  0.5007  0.5130  0.5232  0.6204  0.6232  0.6407  0.6065  0.6791  0.6824  0.6927  0.6889  0.6136  0.5890  0.5424  0.6059  0.6059  0.5940  0.5483  0.6140  0.6245  0.6483  0.6379  0.1444  0.1996  0.1856  0.1444  0.1444  0.1444  0.1447  0.1447  0.1447  0.1447  0.1447  0.1443  0.1443  0.1487  0.1180  0.1180  0.0038  0.0000  0.0038  0.0000  0.0000  0.0000  0.0000  0.0000  0.0000  0.0000  0.0000  0.0000  0.0000  0.0000  0.0000  0.0000  0.0000  0.0000  0.0000  0.0000  0.0000  0.0000  0.0038  0.0000  0.0000  0.0000  0.0000  0.0000  0.0000  0.0000  0.0000  0.0000  0.0000  0.0000  0.0000  0.0000  0.0000  0.0000  0.0000  0.0000  0.0000  0.0000  0.0000  0.0000  0.0000  0.0000  0.0000  0.0000  0.0000  0.0038  0.0000  0.0000  0.0000  0.0000  0.0000  0.0000  0.0000  0.0000  0.0000  0.0000  0.0000  0.0000  0.0038  0.0038  0.0038  0.0000  0.0000  0.0000  0.0000  0.0000  0.0000  0.0000  0.0039  0.0077  0.0038  0.0038  0.0000  0.0039  0.0000  0.0116  0.0116  0.0115  0.0114  0.0116  0.0114  0.0114  0.0114  0.0000  0.0039  0.0038  0.0039  0.0038  0.0038  0.0000  0.0038  0.0039  0.0038  0.0038  0.0038  0.0038  0.0000  0.0038  0.0038  0.0000  0.0039  0.0038  0.0000  0.0000  0.0000  0.0038  0.0038  0.0039  0.0000  0.0039  0.0038  0.0038  0.0000  0.0000  0.0039  0.0000  0.0039  0.0039  0.0000  0.0038  0.0116  0.0000  0.0038  0.0000  0.0114  0.0000  0.0000  0.0039  0.0000  0.0039  0.0000  0.0000  0.0000  0.0000  0.0000  0.0077  0.0076  0.0038  0.0038  0.0114  0.0116  0.0077  0.0038  0.0077  0.0077  0.0038  0.0000  0.0115  0.0038  0.0039  0.0114  0.0000  0.0038  0.0039  0.0000  0.0038  0.0039  0.0000  0.0038  0.0039  0.0038  0.0000  0.0038  0.0038  0.0000  0.0039  0.0000  0.0000  0.0038  0.0077  0.0000  0.0000  0.0000  0.0000  0.0038  0.0038  0.0000
MFP4__GCA_000959405.1   0.9158  0.5839  0.5763  0.5763  0.5763  0.5199  0.5681  0.4757  0.4805  0.4366  0.4664  0.4940  0.5631  0.5851  0.9317  0.4154  0.4154  0.5114  0.4462  0.4531  0.4548  0.4639  0.4639  0.4632  0.4876  0.4681  0.5069  0.5016  0.4635  0.4635  0.4990  0.5136  0.4956  0.4650  0.5154  0.5141  0.4839  0.4871  0.5257  0.5209  0.5069  0.5195  0.5298  0.6282  0.6310  0.6487  0.6141  0.6878  0.6911  0.7015  0.6977  0.6213  0.5965  0.5491  0.6134  0.6134  0.6013  0.5549  0.6216  0.6322  0.6563  0.6458  0.1402  0.2046  0.1904  0.1402  0.1402  0.1402  0.1405  0.1405  0.1405  0.1405  0.1405  0.1401  0.1401  0.1446  0.1225  0.1225  0.0077  0.0038  0.0000  0.0038  0.0038  0.0038  0.0038  0.0038  0.0038  0.0038  0.0038  0.0038  0.0039  0.0039  0.0038  0.0039  0.0039  0.0039  0.0039  0.0039  0.0038  0.0038  0.0077  0.0038  0.0038  0.0039  0.0038  0.0038  0.0038  0.0039  0.0039  0.0038  0.0039  0.0038  0.0038  0.0039  0.0039  0.0038  0.0038  0.0039  0.0039  0.0038  0.0039  0.0038  0.0038  0.0038  0.0039  0.0039  0.0038  0.0076  0.0038  0.0039  0.0038  0.0038  0.0038  0.0038  0.0039  0.0039  0.0038  0.0038  0.0039  0.0038  0.0076  0.0077  0.0076  0.0038  0.0038  0.0038  0.0038  0.0038  0.0038  0.0038  0.0076  0.0114  0.0077  0.0077  0.0039  0.0077  0.0038  0.0154  0.0155  0.0155  0.0155  0.0155  0.0155  0.0155  0.0155  0.0039  0.0000  0.0000  0.0000  0.0000  0.0076  0.0038  0.0000  0.0000  0.0000  0.0000  0.0077  0.0000  0.0038  0.0076  0.0077  0.0039  0.0077  0.0077  0.0039  0.0038  0.0038  0.0077  0.0076  0.0000  0.0039  0.0000  0.0000  0.0000  0.0038  0.0038  0.0000  0.0038  0.0076  0.0077  0.0038  0.0000  0.0153  0.0039  0.0077  0.0039  0.0153  0.0038  0.0038  0.0000  0.0038  0.0000  0.0038  0.0038  0.0038  0.0038  0.0038  0.0115  0.0116  0.0076  0.0077  0.0155  0.0153  0.0114  0.0077  0.0114  0.0116  0.0077  0.0039  0.0154  0.0077  0.0076  0.0153  0.0038  0.0076  0.0077  0.0038  0.0076  0.0077  0.0038  0.0077  0.0077  0.0077  0.0039  0.0077  0.0077  0.0039  0.0077  0.0038  0.0039  0.0077  0.0116  0.0038  0.0038  0.0038  0.0038  0.0000  0.0077  0.0039  0.0038
MFP4__GCA_000959465.1   0.9158  0.5839  0.5763  0.5763  0.5763  0.5199  0.5681  0.4757  0.4805  0.4366  0.4664  0.4940  0.5631  0.5851  0.9317  0.4154  0.4154  0.5114  0.4462  0.4531  0.4548  0.4639  0.4639  0.4632  0.4876  0.4681  0.5069  0.5016  0.4635  0.4635  0.4990  0.5136  0.4956  0.4650  0.5154  0.5141  0.4839  0.4871  0.5257  0.5209  0.5069  0.5195  0.5298  0.6282  0.6310  0.6487  0.6141  0.6878  0.6911  0.7015  0.6977  0.6213  0.5965  0.5491  0.6134  0.6134  0.6013  0.5549  0.6216  0.6322  0.6563  0.6458  0.1402  0.2046  0.1904  0.1402  0.1402  0.1402  0.1405  0.1405  0.1405  0.1405  0.1405  0.1401  0.1401  0.1446  0.1225  0.1225  0.0077  0.0038  0.0000  0.0038  0.0038  0.0038  0.0039  0.0039  0.0038  0.0038  0.0038  0.0038  0.0038  0.0038  0.0039  0.0038  0.0038  0.0039  0.0039  0.0038  0.0038  0.0039  0.0076  0.0038  0.0038  0.0038  0.0039  0.0038  0.0039  0.0038  0.0038  0.0038  0.0038  0.0038  0.0038  0.0038  0.0038  0.0038  0.0038  0.0038  0.0039  0.0038  0.0038  0.0039  0.0039  0.0038  0.0038  0.0038  0.0039  0.0077  0.0038  0.0039  0.0038  0.0038  0.0038  0.0039  0.0039  0.0038  0.0039  0.0039  0.0038  0.0038  0.0076  0.0077  0.0077  0.0038  0.0038  0.0038  0.0038  0.0038  0.0038  0.0038  0.0076  0.0114  0.0076  0.0076  0.0038  0.0076  0.0039  0.0156  0.0154  0.0155  0.0155  0.0153  0.0155  0.0153  0.0154  0.0039  0.0000  0.0000  0.0000  0.0000  0.0076  0.0038  0.0000  0.0000  0.0000  0.0000  0.0077  0.0000  0.0039  0.0077  0.0077  0.0039  0.0077  0.0077  0.0038  0.0039  0.0039  0.0076  0.0077  0.0000  0.0039  0.0000  0.0000  0.0000  0.0038  0.0038  0.0000  0.0039  0.0077  0.0076  0.0038  0.0000  0.0155  0.0039  0.0077  0.0039  0.0153  0.0038  0.0039  0.0000  0.0038  0.0000  0.0039  0.0038  0.0039  0.0038  0.0039  0.0116  0.0114  0.0076  0.0077  0.0153  0.0155  0.0116  0.0077  0.0116  0.0115  0.0077  0.0039  0.0153  0.0076  0.0077  0.0154  0.0038  0.0077  0.0076  0.0038  0.0077  0.0077  0.0038  0.0077  0.0077  0.0077  0.0038  0.0077  0.0077  0.0039  0.0077  0.0038  0.0039  0.0076  0.0114  0.0038  0.0038  0.0038  0.0038  0.0000  0.0077  0.0039  0.0038  0.0000
MFP4__GCA_000959485.1   0.9158  0.5839  0.5763  0.5763  0.5763  0.5199  0.5681  0.4757  0.4805  0.4366  0.4664  0.4940  0.5631  0.5851  0.9317  0.4154  0.4154  0.5114  0.4462  0.4531  0.4548  0.4639  0.4639  0.4632  0.4876  0.4681  0.5069  0.5016  0.4635  0.4635  0.4990  0.5136  0.4956  0.4650  0.5154  0.5141  0.4839  0.4871  0.5257  0.5209  0.5069  0.5195  0.5298  0.6282  0.6310  0.6487  0.6141  0.6878  0.6911  0.7015  0.6977  0.6213  0.5965  0.5491  0.6134  0.6134  0.6013  0.5549  0.6216  0.6322  0.6563  0.6458  0.1402  0.2046  0.1904  0.1402  0.1402  0.1402  0.1405  0.1405  0.1405  0.1405  0.1405  0.1401  0.1401  0.1446  0.1225  0.1225  0.0077  0.0038  0.0000  0.0038  0.0038  0.0038  0.0038  0.0038  0.0038  0.0039  0.0038  0.0038  0.0039  0.0038  0.0039  0.0038  0.0039  0.0039  0.0039  0.0038  0.0039  0.0038  0.0076  0.0039  0.0038  0.0038  0.0038  0.0038  0.0038  0.0038  0.0038  0.0038  0.0038  0.0038  0.0038  0.0038  0.0038  0.0038  0.0038  0.0038  0.0039  0.0038  0.0039  0.0039  0.0038  0.0038  0.0039  0.0039  0.0039  0.0076  0.0038  0.0038  0.0038  0.0039  0.0038  0.0038  0.0038  0.0038  0.0039  0.0038  0.0038  0.0039  0.0077  0.0077  0.0077  0.0038  0.0038  0.0038  0.0038  0.0038  0.0038  0.0038  0.0077  0.0114  0.0077  0.0077  0.0038  0.0076  0.0038  0.0153  0.0154  0.0155  0.0154  0.0155  0.0153  0.0153  0.0152  0.0038  0.0000  0.0000  0.0000  0.0000  0.0077  0.0038  0.0000  0.0000  0.0000  0.0000  0.0077  0.0000  0.0039  0.0076  0.0077  0.0038  0.0077  0.0076  0.0038  0.0038  0.0039  0.0077  0.0076  0.0000  0.0038  0.0000  0.0000  0.0000  0.0038  0.0038  0.0000  0.0038  0.0076  0.0077  0.0038  0.0000  0.0153  0.0038  0.0077  0.0038  0.0153  0.0038  0.0038  0.0000  0.0039  0.0000  0.0038  0.0038  0.0039  0.0039  0.0039  0.0114  0.0114  0.0076  0.0076  0.0155  0.0155  0.0114  0.0076  0.0116  0.0114  0.0077  0.0039  0.0155  0.0076  0.0077  0.0153  0.0039  0.0077  0.0077  0.0038  0.0077  0.0077  0.0039  0.0077  0.0077  0.0076  0.0038  0.0076  0.0078  0.0038  0.0077  0.0039  0.0038  0.0076  0.0116  0.0038  0.0038  0.0038  0.0038  0.0000  0.0077  0.0038  0.0038  0.0000  0.0000
MFP4__GCA_000959585.1   0.9158  0.5839  0.5763  0.5763  0.5763  0.5199  0.5681  0.4757  0.4805  0.4366  0.4664  0.4940  0.5631  0.5851  0.9317  0.4154  0.4154  0.5114  0.4462  0.4531  0.4548  0.4639  0.4639  0.4632  0.4876  0.4681  0.5069  0.5016  0.4635  0.4635  0.4990  0.5136  0.4956  0.4650  0.5154  0.5141  0.4839  0.4871  0.5257  0.5209  0.5069  0.5195  0.5298  0.6282  0.6310  0.6487  0.6141  0.6878  0.6911  0.7015  0.6977  0.6213  0.5965  0.5491  0.6134  0.6134  0.6013  0.5549  0.6216  0.6322  0.6563  0.6458  0.1402  0.2046  0.1904  0.1402  0.1402  0.1402  0.1405  0.1405  0.1405  0.1405  0.1405  0.1401  0.1401  0.1446  0.1225  0.1225  0.0077  0.0038  0.0000  0.0038  0.0038  0.0039  0.0038  0.0039  0.0039  0.0039  0.0038  0.0039  0.0038  0.0038  0.0038  0.0038  0.0039  0.0038  0.0038  0.0038  0.0039  0.0038  0.0076  0.0038  0.0038  0.0039  0.0038  0.0039  0.0039  0.0039  0.0038  0.0039  0.0038  0.0038  0.0038  0.0039  0.0038  0.0038  0.0038  0.0038  0.0038  0.0039  0.0038  0.0038  0.0038  0.0038  0.0038  0.0038  0.0038  0.0077  0.0038  0.0039  0.0038  0.0039  0.0039  0.0038  0.0038  0.0038  0.0039  0.0038  0.0038  0.0038  0.0077  0.0076  0.0077  0.0038  0.0038  0.0038  0.0038  0.0038  0.0038  0.0038  0.0077  0.0114  0.0077  0.0076  0.0039  0.0077  0.0039  0.0153  0.0153  0.0155  0.0153  0.0153  0.0155  0.0153  0.0154  0.0039  0.0000  0.0000  0.0000  0.0000  0.0077  0.0038  0.0000  0.0000  0.0000  0.0000  0.0076  0.0000  0.0038  0.0077  0.0077  0.0038  0.0076  0.0076  0.0038  0.0038  0.0039  0.0077  0.0076  0.0000  0.0038  0.0000  0.0000  0.0000  0.0038  0.0039  0.0000  0.0038  0.0077  0.0077  0.0038  0.0000  0.0155  0.0038  0.0076  0.0038  0.0153  0.0039  0.0038  0.0000  0.0038  0.0000  0.0038  0.0039  0.0038  0.0038  0.0039  0.0114  0.0114  0.0077  0.0077  0.0154  0.0153  0.0114  0.0077  0.0114  0.0114  0.0077  0.0038  0.0156  0.0077  0.0076  0.0155  0.0038  0.0076  0.0076  0.0039  0.0076  0.0077  0.0039  0.0077  0.0077  0.0077  0.0038  0.0076  0.0076  0.0038  0.0077  0.0038  0.0038  0.0076  0.0116  0.0038  0.0038  0.0038  0.0038  0.0000  0.0076  0.0038  0.0039  0.0000  0.0000  0.0000
MFP4__GCA_000959625.1   0.9158  0.5839  0.5763  0.5763  0.5763  0.5199  0.5681  0.4757  0.4805  0.4366  0.4664  0.4940  0.5631  0.5851  0.9317  0.4154  0.4154  0.5114  0.4462  0.4531  0.4548  0.4639  0.4639  0.4632  0.4876  0.4681  0.5069  0.5016  0.4635  0.4635  0.4990  0.5136  0.4956  0.4650  0.5154  0.5141  0.4839  0.4871  0.5257  0.5209  0.5069  0.5195  0.5298  0.6282  0.6310  0.6487  0.6141  0.6878  0.6911  0.7015  0.6977  0.6213  0.5965  0.5491  0.6134  0.6134  0.6013  0.5549  0.6216  0.6322  0.6563  0.6458  0.1402  0.2046  0.1904  0.1402  0.1402  0.1402  0.1405  0.1405  0.1405  0.1405  0.1405  0.1401  0.1401  0.1446  0.1225  0.1225  0.0077  0.0038  0.0000  0.0038  0.0038  0.0039  0.0038  0.0038  0.0038  0.0039  0.0038  0.0038  0.0038  0.0038  0.0039  0.0039  0.0038  0.0039  0.0038  0.0038  0.0039  0.0038  0.0076  0.0038  0.0038  0.0038  0.0038  0.0038  0.0039  0.0038  0.0039  0.0038  0.0039  0.0039  0.0038  0.0038  0.0038  0.0038  0.0038  0.0039  0.0039  0.0038  0.0038  0.0038  0.0038  0.0038  0.0038  0.0038  0.0038  0.0077  0.0038  0.0039  0.0039  0.0039  0.0038  0.0038  0.0039  0.0039  0.0038  0.0039  0.0039  0.0038  0.0077  0.0077  0.0076  0.0038  0.0038  0.0038  0.0038  0.0038  0.0038  0.0038  0.0077  0.0115  0.0077  0.0076  0.0038  0.0077  0.0039  0.0155  0.0153  0.0155  0.0155  0.0153  0.0153  0.0154  0.0155  0.0038  0.0000  0.0000  0.0000  0.0000  0.0077  0.0038  0.0000  0.0000  0.0000  0.0000  0.0077  0.0000  0.0038  0.0077  0.0077  0.0039  0.0076  0.0076  0.0039  0.0038  0.0038  0.0077  0.0077  0.0000  0.0039  0.0000  0.0000  0.0000  0.0038  0.0039  0.0000  0.0038  0.0076  0.0077  0.0039  0.0000  0.0153  0.0039  0.0077  0.0038  0.0154  0.0039  0.0038  0.0000  0.0039  0.0000  0.0039  0.0039  0.0038  0.0039  0.0038  0.0116  0.0114  0.0076  0.0078  0.0155  0.0155  0.0116  0.0076  0.0114  0.0114  0.0077  0.0038  0.0153  0.0077  0.0077  0.0155  0.0039  0.0077  0.0077  0.0038  0.0077  0.0077  0.0038  0.0077  0.0077  0.0076  0.0039  0.0077  0.0077  0.0039  0.0077  0.0038  0.0038  0.0077  0.0115  0.0038  0.0038  0.0039  0.0038  0.0000  0.0076  0.0038  0.0039  0.0000  0.0000  0.0000  0.0000
MFP4__GCA_001191815.1   0.9031  0.5830  0.5825  0.5825  0.5825  0.5121  0.5598  0.4680  0.4732  0.4296  0.4721  0.4863  0.5692  0.5768  0.9192  0.4209  0.4209  0.5174  0.4518  0.4588  0.4605  0.4698  0.4698  0.4691  0.4934  0.4737  0.4994  0.4941  0.4564  0.4564  0.4915  0.5059  0.5014  0.4579  0.5094  0.5082  0.4765  0.4796  0.5178  0.5147  0.5007  0.5130  0.5232  0.6204  0.6232  0.6407  0.6065  0.6791  0.6824  0.6927  0.6889  0.6136  0.5890  0.5424  0.6059  0.6059  0.5940  0.5483  0.6140  0.6245  0.6483  0.6379  0.1444  0.1996  0.1856  0.1444  0.1444  0.1444  0.1447  0.1447  0.1447  0.1447  0.1447  0.1443  0.1443  0.1487  0.1180  0.1180  0.0038  0.0000  0.0038  0.0000  0.0000  0.0000  0.0000  0.0000  0.0000  0.0000  0.0000  0.0000  0.0000  0.0000  0.0000  0.0000  0.0000  0.0000  0.0000  0.0000  0.0000  0.0000  0.0038  0.0000  0.0000  0.0000  0.0000  0.0000  0.0000  0.0000  0.0000  0.0000  0.0000  0.0000  0.0000  0.0000  0.0000  0.0000  0.0000  0.0000  0.0000  0.0000  0.0000  0.0000  0.0000  0.0000  0.0000  0.0000  0.0000  0.0038  0.0000  0.0000  0.0000  0.0000  0.0000  0.0000  0.0000  0.0000  0.0000  0.0000  0.0000  0.0000  0.0038  0.0039  0.0039  0.0000  0.0000  0.0000  0.0000  0.0000  0.0000  0.0000  0.0039  0.0077  0.0038  0.0038  0.0000  0.0039  0.0000  0.0116  0.0116  0.0114  0.0116  0.0116  0.0115  0.0115  0.0114  0.0000  0.0038  0.0038  0.0038  0.0038  0.0038  0.0000  0.0039  0.0039  0.0038  0.0038  0.0039  0.0038  0.0000  0.0038  0.0038  0.0000  0.0038  0.0038  0.0000  0.0000  0.0000  0.0038  0.0038  0.0038  0.0000  0.0039  0.0039  0.0038  0.0000  0.0000  0.0038  0.0000  0.0039  0.0038  0.0000  0.0038  0.0114  0.0000  0.0038  0.0000  0.0116  0.0000  0.0000  0.0038  0.0000  0.0038  0.0000  0.0000  0.0000  0.0000  0.0000  0.0076  0.0077  0.0038  0.0038  0.0116  0.0116  0.0076  0.0038  0.0076  0.0076  0.0038  0.0000  0.0116  0.0039  0.0039  0.0116  0.0000  0.0039  0.0039  0.0000  0.0038  0.0038  0.0000  0.0039  0.0038  0.0038  0.0000  0.0039  0.0038  0.0000  0.0039  0.0000  0.0000  0.0039  0.0076  0.0000  0.0000  0.0000  0.0000  0.0038  0.0039  0.0000  0.0000  0.0038  0.0038  0.0039  0.0038  0.0038
MFP4__GCA_001192415.1   0.9031  0.5830  0.5825  0.5825  0.5825  0.5121  0.5598  0.4680  0.4732  0.4296  0.4721  0.4863  0.5692  0.5768  0.9192  0.4209  0.4209  0.5174  0.4518  0.4588  0.4605  0.4698  0.4698  0.4691  0.4934  0.4737  0.4994  0.4941  0.4564  0.4564  0.4915  0.5059  0.5014  0.4579  0.5094  0.5082  0.4765  0.4796  0.5178  0.5147  0.5007  0.5130  0.5232  0.6204  0.6232  0.6407  0.6065  0.6791  0.6824  0.6927  0.6889  0.6136  0.5890  0.5424  0.6059  0.6059  0.5940  0.5483  0.6140  0.6245  0.6483  0.6379  0.1444  0.1996  0.1856  0.1444  0.1444  0.1444  0.1447  0.1447  0.1447  0.1447  0.1447  0.1443  0.1443  0.1487  0.1180  0.1180  0.0038  0.0000  0.0039  0.0000  0.0000  0.0000  0.0000  0.0000  0.0000  0.0000  0.0000  0.0000  0.0000  0.0000  0.0000  0.0000  0.0000  0.0000  0.0000  0.0000  0.0000  0.0000  0.0038  0.0000  0.0000  0.0000  0.0000  0.0000  0.0000  0.0000  0.0000  0.0000  0.0000  0.0000  0.0000  0.0000  0.0000  0.0000  0.0000  0.0000  0.0000  0.0000  0.0000  0.0000  0.0000  0.0000  0.0000  0.0000  0.0000  0.0038  0.0000  0.0000  0.0000  0.0000  0.0000  0.0000  0.0000  0.0000  0.0000  0.0000  0.0000  0.0000  0.0038  0.0039  0.0039  0.0000  0.0000  0.0000  0.0000  0.0000  0.0000  0.0000  0.0039  0.0077  0.0039  0.0038  0.0000  0.0039  0.0000  0.0114  0.0114  0.0114  0.0116  0.0116  0.0116  0.0114  0.0116  0.0000  0.0038  0.0038  0.0039  0.0038  0.0038  0.0000  0.0038  0.0039  0.0039  0.0039  0.0038  0.0038  0.0000  0.0038  0.0038  0.0000  0.0039  0.0038  0.0000  0.0000  0.0000  0.0038  0.0038  0.0039  0.0000  0.0039  0.0039  0.0038  0.0000  0.0000  0.0038  0.0000  0.0039  0.0038  0.0000  0.0038  0.0116  0.0000  0.0038  0.0000  0.0114  0.0000  0.0000  0.0039  0.0000  0.0039  0.0000  0.0000  0.0000  0.0000  0.0000  0.0077  0.0077  0.0038  0.0038  0.0115  0.0115  0.0077  0.0039  0.0077  0.0076  0.0039  0.0000  0.0116  0.0039  0.0038  0.0116  0.0000  0.0039  0.0038  0.0000  0.0038  0.0038  0.0000  0.0039  0.0038  0.0038  0.0000  0.0039  0.0038  0.0000  0.0038  0.0000  0.0000  0.0038  0.0076  0.0000  0.0000  0.0000  0.0000  0.0038  0.0038  0.0000  0.0000  0.0038  0.0038  0.0039  0.0039  0.0039  0.0000
MFP4__GCA_001192815.1   0.9031  0.5830  0.5825  0.5825  0.5825  0.5121  0.5598  0.4680  0.4732  0.4296  0.4721  0.4863  0.5692  0.5768  0.9192  0.4209  0.4209  0.5174  0.4518  0.4588  0.4605  0.4698  0.4698  0.4691  0.4934  0.4737  0.4994  0.4941  0.4564  0.4564  0.4915  0.5059  0.5014  0.4579  0.5094  0.5082  0.4765  0.4796  0.5178  0.5147  0.5007  0.5130  0.5232  0.6204  0.6232  0.6407  0.6065  0.6791  0.6824  0.6927  0.6889  0.6136  0.5890  0.5424  0.6059  0.6059  0.5940  0.5483  0.6140  0.6245  0.6483  0.6379  0.1444  0.1996  0.1856  0.1444  0.1444  0.1444  0.1447  0.1447  0.1447  0.1447  0.1447  0.1443  0.1443  0.1487  0.1180  0.1180  0.0038  0.0000  0.0038  0.0000  0.0000  0.0000  0.0000  0.0000  0.0000  0.0000  0.0000  0.0000  0.0000  0.0000  0.0000  0.0000  0.0000  0.0000  0.0000  0.0000  0.0000  0.0000  0.0038  0.0000  0.0000  0.0000  0.0000  0.0000  0.0000  0.0000  0.0000  0.0000  0.0000  0.0000  0.0000  0.0000  0.0000  0.0000  0.0000  0.0000  0.0000  0.0000  0.0000  0.0000  0.0000  0.0000  0.0000  0.0000  0.0000  0.0038  0.0000  0.0000  0.0000  0.0000  0.0000  0.0000  0.0000  0.0000  0.0000  0.0000  0.0000  0.0000  0.0039  0.0038  0.0038  0.0000  0.0000  0.0000  0.0000  0.0000  0.0000  0.0000  0.0038  0.0076  0.0038  0.0039  0.0000  0.0038  0.0000  0.0114  0.0116  0.0116  0.0114  0.0116  0.0116  0.0116  0.0114  0.0000  0.0038  0.0038  0.0038  0.0039  0.0038  0.0000  0.0038  0.0038  0.0038  0.0038  0.0038  0.0038  0.0000  0.0039  0.0038  0.0000  0.0039  0.0038  0.0000  0.0000  0.0000  0.0038  0.0038  0.0038  0.0000  0.0038  0.0038  0.0038  0.0000  0.0000  0.0038  0.0000  0.0038  0.0038  0.0000  0.0039  0.0116  0.0000  0.0038  0.0000  0.0116  0.0000  0.0000  0.0039  0.0000  0.0039  0.0000  0.0000  0.0000  0.0000  0.0000  0.0077  0.0076  0.0039  0.0039  0.0115  0.0114  0.0077  0.0038  0.0076  0.0076  0.0039  0.0000  0.0116  0.0038  0.0039  0.0116  0.0000  0.0039  0.0038  0.0000  0.0038  0.0038  0.0000  0.0038  0.0039  0.0039  0.0000  0.0039  0.0038  0.0000  0.0038  0.0000  0.0000  0.0039  0.0078  0.0000  0.0000  0.0000  0.0000  0.0038  0.0038  0.0000  0.0000  0.0039  0.0038  0.0038  0.0038  0.0038  0.0000  0.0000
MFP4__GCA_001193035.1   0.9031  0.5830  0.5825  0.5825  0.5825  0.5121  0.5598  0.4680  0.4732  0.4296  0.4721  0.4863  0.5692  0.5768  0.9192  0.4209  0.4209  0.5174  0.4518  0.4588  0.4605  0.4698  0.4698  0.4691  0.4934  0.4737  0.4994  0.4941  0.4564  0.4564  0.4915  0.5059  0.5014  0.4579  0.5094  0.5082  0.4765  0.4796  0.5178  0.5147  0.5007  0.5130  0.5232  0.6204  0.6232  0.6407  0.6065  0.6791  0.6824  0.6927  0.6889  0.6136  0.5890  0.5424  0.6059  0.6059  0.5940  0.5483  0.6140  0.6245  0.6483  0.6379  0.1444  0.1996  0.1856  0.1444  0.1444  0.1444  0.1447  0.1447  0.1447  0.1447  0.1447  0.1443  0.1443  0.1487  0.1180  0.1180  0.0038  0.0000  0.0038  0.0000  0.0000  0.0000  0.0000  0.0000  0.0000  0.0000  0.0000  0.0000  0.0000  0.0000  0.0000  0.0000  0.0000  0.0000  0.0000  0.0000  0.0000  0.0000  0.0038  0.0000  0.0000  0.0000  0.0000  0.0000  0.0000  0.0000  0.0000  0.0000  0.0000  0.0000  0.0000  0.0000  0.0000  0.0000  0.0000  0.0000  0.0000  0.0000  0.0000  0.0000  0.0000  0.0000  0.0000  0.0000  0.0000  0.0038  0.0000  0.0000  0.0000  0.0000  0.0000  0.0000  0.0000  0.0000  0.0000  0.0000  0.0000  0.0000  0.0039  0.0038  0.0039  0.0000  0.0000  0.0000  0.0000  0.0000  0.0000  0.0000  0.0039  0.0077  0.0039  0.0038  0.0000  0.0038  0.0000  0.0115  0.0116  0.0116  0.0116  0.0116  0.0116  0.0114  0.0116  0.0000  0.0038  0.0039  0.0038  0.0038  0.0039  0.0000  0.0039  0.0038  0.0039  0.0038  0.0038  0.0039  0.0000  0.0038  0.0039  0.0000  0.0038  0.0039  0.0000  0.0000  0.0000  0.0038  0.0038  0.0038  0.0000  0.0038  0.0038  0.0039  0.0000  0.0000  0.0038  0.0000  0.0038  0.0038  0.0000  0.0039  0.0117  0.0000  0.0038  0.0000  0.0116  0.0000  0.0000  0.0039  0.0000  0.0038  0.0000  0.0000  0.0000  0.0000  0.0000  0.0077  0.0077  0.0038  0.0038  0.0116  0.0115  0.0077  0.0038  0.0077  0.0077  0.0039  0.0000  0.0114  0.0039  0.0038  0.0116  0.0000  0.0038  0.0038  0.0000  0.0038  0.0039  0.0000  0.0038  0.0038  0.0038  0.0000  0.0038  0.0039  0.0000  0.0038  0.0000  0.0000  0.0038  0.0078  0.0000  0.0000  0.0000  0.0000  0.0039  0.0038  0.0000  0.0000  0.0038  0.0038  0.0038  0.0039  0.0039  0.0000  0.0000  0.0000
MFP4__GCA_001193655.1   0.9031  0.5830  0.5825  0.5825  0.5825  0.5121  0.5598  0.4680  0.4732  0.4296  0.4721  0.4863  0.5692  0.5768  0.9192  0.4209  0.4209  0.5174  0.4518  0.4588  0.4605  0.4698  0.4698  0.4691  0.4934  0.4737  0.4994  0.4941  0.4564  0.4564  0.4915  0.5059  0.5014  0.4579  0.5094  0.5082  0.4765  0.4796  0.5178  0.5147  0.5007  0.5130  0.5232  0.6204  0.6232  0.6407  0.6065  0.6791  0.6824  0.6927  0.6889  0.6136  0.5890  0.5424  0.6059  0.6059  0.5940  0.5483  0.6140  0.6245  0.6483  0.6379  0.1444  0.1996  0.1856  0.1444  0.1444  0.1444  0.1447  0.1447  0.1447  0.1447  0.1447  0.1443  0.1443  0.1487  0.1180  0.1180  0.0038  0.0000  0.0039  0.0000  0.0000  0.0000  0.0000  0.0000  0.0000  0.0000  0.0000  0.0000  0.0000  0.0000  0.0000  0.0000  0.0000  0.0000  0.0000  0.0000  0.0000  0.0000  0.0038  0.0000  0.0000  0.0000  0.0000  0.0000  0.0000  0.0000  0.0000  0.0000  0.0000  0.0000  0.0000  0.0000  0.0000  0.0000  0.0000  0.0000  0.0000  0.0000  0.0000  0.0000  0.0000  0.0000  0.0000  0.0000  0.0000  0.0038  0.0000  0.0000  0.0000  0.0000  0.0000  0.0000  0.0000  0.0000  0.0000  0.0000  0.0000  0.0000  0.0038  0.0038  0.0038  0.0000  0.0000  0.0000  0.0000  0.0000  0.0000  0.0000  0.0038  0.0076  0.0038  0.0039  0.0000  0.0038  0.0000  0.0115  0.0114  0.0115  0.0115  0.0114  0.0114  0.0114  0.0114  0.0000  0.0039  0.0039  0.0038  0.0038  0.0038  0.0000  0.0038  0.0039  0.0038  0.0038  0.0038  0.0039  0.0000  0.0038  0.0039  0.0000  0.0038  0.0038  0.0000  0.0000  0.0000  0.0038  0.0038  0.0038  0.0000  0.0038  0.0038  0.0038  0.0000  0.0000  0.0038  0.0000  0.0039  0.0039  0.0000  0.0039  0.0116  0.0000  0.0038  0.0000  0.0114  0.0000  0.0000  0.0039  0.0000  0.0039  0.0000  0.0000  0.0000  0.0000  0.0000  0.0077  0.0077  0.0038  0.0038  0.0114  0.0114  0.0076  0.0038  0.0077  0.0077  0.0039  0.0000  0.0115  0.0038  0.0038  0.0114  0.0000  0.0039  0.0038  0.0000  0.0039  0.0039  0.0000  0.0039  0.0038  0.0039  0.0000  0.0038  0.0038  0.0000  0.0039  0.0000  0.0000  0.0039  0.0077  0.0000  0.0000  0.0000  0.0000  0.0038  0.0038  0.0000  0.0000  0.0039  0.0039  0.0039  0.0038  0.0038  0.0000  0.0000  0.0000  0.0000
MFP4__GCA_001194765.1   0.9031  0.5830  0.5825  0.5825  0.5825  0.5121  0.5598  0.4680  0.4732  0.4296  0.4721  0.4863  0.5692  0.5768  0.9192  0.4209  0.4209  0.5174  0.4518  0.4588  0.4605  0.4698  0.4698  0.4691  0.4934  0.4737  0.4994  0.4941  0.4564  0.4564  0.4915  0.5059  0.5014  0.4579  0.5094  0.5082  0.4765  0.4796  0.5178  0.5147  0.5007  0.5130  0.5232  0.6204  0.6232  0.6407  0.6065  0.6791  0.6824  0.6927  0.6889  0.6136  0.5890  0.5424  0.6059  0.6059  0.5940  0.5483  0.6140  0.6245  0.6483  0.6379  0.1444  0.1996  0.1856  0.1444  0.1444  0.1444  0.1447  0.1447  0.1447  0.1447  0.1447  0.1443  0.1443  0.1487  0.1180  0.1180  0.0038  0.0000  0.0039  0.0000  0.0000  0.0000  0.0000  0.0000  0.0000  0.0000  0.0000  0.0000  0.0000  0.0000  0.0000  0.0000  0.0000  0.0000  0.0000  0.0000  0.0000  0.0000  0.0038  0.0000  0.0000  0.0000  0.0000  0.0000  0.0000  0.0000  0.0000  0.0000  0.0000  0.0000  0.0000  0.0000  0.0000  0.0000  0.0000  0.0000  0.0000  0.0000  0.0000  0.0000  0.0000  0.0000  0.0000  0.0000  0.0000  0.0038  0.0000  0.0000  0.0000  0.0000  0.0000  0.0000  0.0000  0.0000  0.0000  0.0000  0.0000  0.0000  0.0038  0.0039  0.0038  0.0000  0.0000  0.0000  0.0000  0.0000  0.0000  0.0000  0.0038  0.0076  0.0039  0.0038  0.0000  0.0038  0.0000  0.0116  0.0114  0.0114  0.0114  0.0116  0.0115  0.0116  0.0116  0.0000  0.0038  0.0038  0.0038  0.0038  0.0038  0.0000  0.0039  0.0039  0.0038  0.0038  0.0038  0.0038  0.0000  0.0038  0.0038  0.0000  0.0038  0.0038  0.0000  0.0000  0.0000  0.0038  0.0039  0.0039  0.0000  0.0038  0.0038  0.0039  0.0000  0.0000  0.0038  0.0000  0.0038  0.0039  0.0000  0.0038  0.0114  0.0000  0.0038  0.0000  0.0115  0.0000  0.0000  0.0038  0.0000  0.0038  0.0000  0.0000  0.0000  0.0000  0.0000  0.0077  0.0077  0.0038  0.0038  0.0114  0.0116  0.0077  0.0038  0.0076  0.0077  0.0039  0.0000  0.0115  0.0039  0.0038  0.0115  0.0000  0.0039  0.0039  0.0000  0.0038  0.0038  0.0000  0.0038  0.0038  0.0038  0.0000  0.0038  0.0038  0.0000  0.0038  0.0000  0.0000  0.0038  0.0076  0.0000  0.0000  0.0000  0.0000  0.0039  0.0039  0.0000  0.0000  0.0038  0.0039  0.0039  0.0038  0.0038  0.0000  0.0000  0.0000  0.0000  0.0000
MFP4__GCA_001195465.1   0.9031  0.5830  0.5825  0.5825  0.5825  0.5121  0.5598  0.4680  0.4732  0.4296  0.4721  0.4863  0.5692  0.5768  0.9192  0.4209  0.4209  0.5174  0.4518  0.4588  0.4605  0.4698  0.4698  0.4691  0.4934  0.4737  0.4994  0.4941  0.4564  0.4564  0.4915  0.5059  0.5014  0.4579  0.5094  0.5082  0.4765  0.4796  0.5178  0.5147  0.5007  0.5130  0.5232  0.6204  0.6232  0.6407  0.6065  0.6791  0.6824  0.6927  0.6889  0.6136  0.5890  0.5424  0.6059  0.6059  0.5940  0.5483  0.6140  0.6245  0.6483  0.6379  0.1444  0.1996  0.1856  0.1444  0.1444  0.1444  0.1447  0.1447  0.1447  0.1447  0.1447  0.1443  0.1443  0.1487  0.1180  0.1180  0.0039  0.0000  0.0038  0.0000  0.0000  0.0000  0.0000  0.0000  0.0000  0.0000  0.0000  0.0000  0.0000  0.0000  0.0000  0.0000  0.0000  0.0000  0.0000  0.0000  0.0000  0.0000  0.0039  0.0000  0.0000  0.0000  0.0000  0.0000  0.0000  0.0000  0.0000  0.0000  0.0000  0.0000  0.0000  0.0000  0.0000  0.0000  0.0000  0.0000  0.0000  0.0000  0.0000  0.0000  0.0000  0.0000  0.0000  0.0000  0.0000  0.0038  0.0000  0.0000  0.0000  0.0000  0.0000  0.0000  0.0000  0.0000  0.0000  0.0000  0.0000  0.0000  0.0038  0.0038  0.0038  0.0000  0.0000  0.0000  0.0000  0.0000  0.0000  0.0000  0.0038  0.0077  0.0038  0.0039  0.0000  0.0038  0.0000  0.0114  0.0114  0.0114  0.0116  0.0114  0.0115  0.0114  0.0116  0.0000  0.0038  0.0038  0.0038  0.0038  0.0039  0.0000  0.0038  0.0039  0.0038  0.0039  0.0038  0.0038  0.0000  0.0038  0.0038  0.0000  0.0038  0.0038  0.0000  0.0000  0.0000  0.0038  0.0038  0.0038  0.0000  0.0038  0.0038  0.0039  0.0000  0.0000  0.0038  0.0000  0.0038  0.0038  0.0000  0.0039  0.0116  0.0000  0.0038  0.0000  0.0116  0.0000  0.0000  0.0039  0.0000  0.0038  0.0000  0.0000  0.0000  0.0000  0.0000  0.0077  0.0076  0.0038  0.0039  0.0114  0.0116  0.0077  0.0039  0.0077  0.0077  0.0038  0.0000  0.0115  0.0039  0.0038  0.0116  0.0000  0.0039  0.0039  0.0000  0.0038  0.0038  0.0000  0.0038  0.0038  0.0038  0.0000  0.0039  0.0038  0.0000  0.0038  0.0000  0.0000  0.0038  0.0077  0.0000  0.0000  0.0000  0.0000  0.0039  0.0038  0.0000  0.0000  0.0038  0.0038  0.0038  0.0039  0.0038  0.0000  0.0000  0.0000  0.0000  0.0000  0.0000
MFP4__GCA_001196125.1   0.9031  0.5830  0.5825  0.5825  0.5825  0.5121  0.5598  0.4680  0.4732  0.4296  0.4721  0.4863  0.5692  0.5768  0.9192  0.4209  0.4209  0.5174  0.4518  0.4588  0.4605  0.4698  0.4698  0.4691  0.4934  0.4737  0.4994  0.4941  0.4564  0.4564  0.4915  0.5059  0.5014  0.4579  0.5094  0.5082  0.4765  0.4796  0.5178  0.5147  0.5007  0.5130  0.5232  0.6204  0.6232  0.6407  0.6065  0.6791  0.6824  0.6927  0.6889  0.6136  0.5890  0.5424  0.6059  0.6059  0.5940  0.5483  0.6140  0.6245  0.6483  0.6379  0.1444  0.1996  0.1856  0.1444  0.1444  0.1444  0.1447  0.1447  0.1447  0.1447  0.1447  0.1443  0.1443  0.1487  0.1180  0.1180  0.0038  0.0000  0.0039  0.0000  0.0000  0.0000  0.0000  0.0000  0.0000  0.0000  0.0000  0.0000  0.0000  0.0000  0.0000  0.0000  0.0000  0.0000  0.0000  0.0000  0.0000  0.0000  0.0038  0.0000  0.0000  0.0000  0.0000  0.0000  0.0000  0.0000  0.0000  0.0000  0.0000  0.0000  0.0000  0.0000  0.0000  0.0000  0.0000  0.0000  0.0000  0.0000  0.0000  0.0000  0.0000  0.0000  0.0000  0.0000  0.0000  0.0038  0.0000  0.0000  0.0000  0.0000  0.0000  0.0000  0.0000  0.0000  0.0000  0.0000  0.0000  0.0000  0.0038  0.0039  0.0039  0.0000  0.0000  0.0000  0.0000  0.0000  0.0000  0.0000  0.0039  0.0077  0.0038  0.0038  0.0000  0.0039  0.0000  0.0115  0.0116  0.0114  0.0114  0.0114  0.0114  0.0115  0.0116  0.0000  0.0039  0.0038  0.0038  0.0038  0.0038  0.0000  0.0039  0.0038  0.0038  0.0039  0.0038  0.0039  0.0000  0.0039  0.0038  0.0000  0.0039  0.0038  0.0000  0.0000  0.0000  0.0038  0.0038  0.0039  0.0000  0.0038  0.0039  0.0039  0.0000  0.0000  0.0039  0.0000  0.0038  0.0039  0.0000  0.0039  0.0116  0.0000  0.0039  0.0000  0.0116  0.0000  0.0000  0.0038  0.0000  0.0039  0.0000  0.0000  0.0000  0.0000  0.0000  0.0077  0.0077  0.0038  0.0038  0.0116  0.0114  0.0076  0.0039  0.0076  0.0077  0.0038  0.0000  0.0115  0.0039  0.0038  0.0116  0.0000  0.0038  0.0038  0.0000  0.0039  0.0038  0.0000  0.0038  0.0038  0.0038  0.0000  0.0038  0.0038  0.0000  0.0038  0.0000  0.0000  0.0039  0.0077  0.0000  0.0000  0.0000  0.0000  0.0038  0.0039  0.0000  0.0000  0.0038  0.0038  0.0038  0.0038  0.0038  0.0000  0.0000  0.0000  0.0000  0.0000  0.0000  0.0000
MFP4__GCA_001196775.1   0.9031  0.5830  0.5825  0.5825  0.5825  0.5121  0.5598  0.4680  0.4732  0.4296  0.4721  0.4863  0.5692  0.5768  0.9192  0.4209  0.4209  0.5174  0.4518  0.4588  0.4605  0.4698  0.4698  0.4691  0.4934  0.4737  0.4994  0.4941  0.4564  0.4564  0.4915  0.5059  0.5014  0.4579  0.5094  0.5082  0.4765  0.4796  0.5178  0.5147  0.5007  0.5130  0.5232  0.6204  0.6232  0.6407  0.6065  0.6791  0.6824  0.6927  0.6889  0.6136  0.5890  0.5424  0.6059  0.6059  0.5940  0.5483  0.6140  0.6245  0.6483  0.6379  0.1444  0.1996  0.1856  0.1444  0.1444  0.1444  0.1447  0.1447  0.1447  0.1447  0.1447  0.1443  0.1443  0.1487  0.1180  0.1180  0.0038  0.0000  0.0038  0.0000  0.0000  0.0000  0.0000  0.0000  0.0000  0.0000  0.0000  0.0000  0.0000  0.0000  0.0000  0.0000  0.0000  0.0000  0.0000  0.0000  0.0000  0.0000  0.0038  0.0000  0.0000  0.0000  0.0000  0.0000  0.0000  0.0000  0.0000  0.0000  0.0000  0.0000  0.0000  0.0000  0.0000  0.0000  0.0000  0.0000  0.0000  0.0000  0.0000  0.0000  0.0000  0.0000  0.0000  0.0000  0.0000  0.0039  0.0000  0.0000  0.0000  0.0000  0.0000  0.0000  0.0000  0.0000  0.0000  0.0000  0.0000  0.0000  0.0039  0.0039  0.0039  0.0000  0.0000  0.0000  0.0000  0.0000  0.0000  0.0000  0.0038  0.0076  0.0039  0.0038  0.0000  0.0039  0.0000  0.0116  0.0117  0.0116  0.0114  0.0116  0.0114  0.0115  0.0116  0.0000  0.0038  0.0038  0.0038  0.0039  0.0038  0.0000  0.0038  0.0039  0.0039  0.0038  0.0038  0.0039  0.0000  0.0038  0.0039  0.0000  0.0038  0.0038  0.0000  0.0000  0.0000  0.0038  0.0038  0.0039  0.0000  0.0038  0.0039  0.0039  0.0000  0.0000  0.0038  0.0000  0.0038  0.0039  0.0000  0.0038  0.0114  0.0000  0.0038  0.0000  0.0114  0.0000  0.0000  0.0038  0.0000  0.0039  0.0000  0.0000  0.0000  0.0000  0.0000  0.0077  0.0076  0.0039  0.0038  0.0116  0.0114  0.0076  0.0038  0.0076  0.0076  0.0038  0.0000  0.0114  0.0039  0.0038  0.0115  0.0000  0.0038  0.0038  0.0000  0.0038  0.0038  0.0000  0.0038  0.0038  0.0039  0.0000  0.0039  0.0038  0.0000  0.0038  0.0000  0.0000  0.0038  0.0077  0.0000  0.0000  0.0000  0.0000  0.0039  0.0038  0.0000  0.0000  0.0039  0.0038  0.0039  0.0038  0.0038  0.0000  0.0000  0.0000  0.0000  0.0000  0.0000  0.0000  0.0000
MFP4__GCA_001197775.1   0.9031  0.5830  0.5825  0.5825  0.5825  0.5121  0.5598  0.4680  0.4732  0.4296  0.4721  0.4863  0.5692  0.5768  0.9192  0.4209  0.4209  0.5174  0.4518  0.4588  0.4605  0.4698  0.4698  0.4691  0.4934  0.4737  0.4994  0.4941  0.4564  0.4564  0.4915  0.5059  0.5014  0.4579  0.5094  0.5082  0.4765  0.4796  0.5178  0.5147  0.5007  0.5130  0.5232  0.6204  0.6232  0.6407  0.6065  0.6791  0.6824  0.6927  0.6889  0.6136  0.5890  0.5424  0.6059  0.6059  0.5940  0.5483  0.6140  0.6245  0.6483  0.6379  0.1444  0.1996  0.1856  0.1444  0.1444  0.1444  0.1447  0.1447  0.1447  0.1447  0.1447  0.1443  0.1443  0.1487  0.1180  0.1180  0.0039  0.0000  0.0038  0.0000  0.0000  0.0000  0.0000  0.0000  0.0000  0.0000  0.0000  0.0000  0.0000  0.0000  0.0000  0.0000  0.0000  0.0000  0.0000  0.0000  0.0000  0.0000  0.0038  0.0000  0.0000  0.0000  0.0000  0.0000  0.0000  0.0000  0.0000  0.0000  0.0000  0.0000  0.0000  0.0000  0.0000  0.0000  0.0000  0.0000  0.0000  0.0000  0.0000  0.0000  0.0000  0.0000  0.0000  0.0000  0.0000  0.0038  0.0000  0.0000  0.0000  0.0000  0.0000  0.0000  0.0000  0.0000  0.0000  0.0000  0.0000  0.0000  0.0038  0.0038  0.0038  0.0000  0.0000  0.0000  0.0000  0.0000  0.0000  0.0000  0.0038  0.0077  0.0038  0.0038  0.0000  0.0038  0.0000  0.0116  0.0114  0.0114  0.0114  0.0114  0.0116  0.0114  0.0114  0.0000  0.0038  0.0038  0.0038  0.0039  0.0038  0.0000  0.0038  0.0038  0.0038  0.0039  0.0038  0.0038  0.0000  0.0038  0.0039  0.0000  0.0039  0.0038  0.0000  0.0000  0.0000  0.0039  0.0038  0.0038  0.0000  0.0038  0.0039  0.0039  0.0000  0.0000  0.0038  0.0000  0.0038  0.0039  0.0000  0.0038  0.0114  0.0000  0.0039  0.0000  0.0115  0.0000  0.0000  0.0038  0.0000  0.0038  0.0000  0.0000  0.0000  0.0000  0.0000  0.0077  0.0077  0.0038  0.0038  0.0115  0.0115  0.0077  0.0038  0.0077  0.0077  0.0038  0.0000  0.0114  0.0038  0.0038  0.0114  0.0000  0.0039  0.0038  0.0000  0.0038  0.0039  0.0000  0.0038  0.0038  0.0039  0.0000  0.0039  0.0038  0.0000  0.0038  0.0000  0.0000  0.0039  0.0077  0.0000  0.0000  0.0000  0.0000  0.0039  0.0038  0.0000  0.0000  0.0038  0.0039  0.0038  0.0039  0.0038  0.0000  0.0000  0.0000  0.0000  0.0000  0.0000  0.0000  0.0000  0.0000
MFP4__GCA_001197795.1   0.9031  0.5830  0.5825  0.5825  0.5825  0.5121  0.5598  0.4680  0.4732  0.4296  0.4721  0.4863  0.5692  0.5768  0.9192  0.4209  0.4209  0.5174  0.4518  0.4588  0.4605  0.4698  0.4698  0.4691  0.4934  0.4737  0.4994  0.4941  0.4564  0.4564  0.4915  0.5059  0.5014  0.4579  0.5094  0.5082  0.4765  0.4796  0.5178  0.5147  0.5007  0.5130  0.5232  0.6204  0.6232  0.6407  0.6065  0.6791  0.6824  0.6927  0.6889  0.6136  0.5890  0.5424  0.6059  0.6059  0.5940  0.5483  0.6140  0.6245  0.6483  0.6379  0.1444  0.1996  0.1856  0.1444  0.1444  0.1444  0.1447  0.1447  0.1447  0.1447  0.1447  0.1443  0.1443  0.1487  0.1180  0.1180  0.0038  0.0000  0.0038  0.0000  0.0000  0.0000  0.0000  0.0000  0.0000  0.0000  0.0000  0.0000  0.0000  0.0000  0.0000  0.0000  0.0000  0.0000  0.0000  0.0000  0.0000  0.0000  0.0039  0.0000  0.0000  0.0000  0.0000  0.0000  0.0000  0.0000  0.0000  0.0000  0.0000  0.0000  0.0000  0.0000  0.0000  0.0000  0.0000  0.0000  0.0000  0.0000  0.0000  0.0000  0.0000  0.0000  0.0000  0.0000  0.0000  0.0039  0.0000  0.0000  0.0000  0.0000  0.0000  0.0000  0.0000  0.0000  0.0000  0.0000  0.0000  0.0000  0.0038  0.0039  0.0038  0.0000  0.0000  0.0000  0.0000  0.0000  0.0000  0.0000  0.0038  0.0077  0.0038  0.0039  0.0000  0.0038  0.0000  0.0116  0.0115  0.0114  0.0116  0.0114  0.0116  0.0115  0.0117  0.0000  0.0038  0.0038  0.0039  0.0039  0.0039  0.0000  0.0038  0.0039  0.0038  0.0038  0.0038  0.0039  0.0000  0.0039  0.0039  0.0000  0.0038  0.0039  0.0000  0.0000  0.0000  0.0039  0.0039  0.0038  0.0000  0.0038  0.0038  0.0038  0.0000  0.0000  0.0038  0.0000  0.0038  0.0038  0.0000  0.0038  0.0114  0.0000  0.0039  0.0000  0.0114  0.0000  0.0000  0.0038  0.0000  0.0038  0.0000  0.0000  0.0000  0.0000  0.0000  0.0076  0.0076  0.0038  0.0038  0.0116  0.0116  0.0076  0.0039  0.0077  0.0077  0.0038  0.0000  0.0116  0.0039  0.0038  0.0116  0.0000  0.0039  0.0038  0.0000  0.0038  0.0039  0.0000  0.0038  0.0039  0.0039  0.0000  0.0039  0.0038  0.0000  0.0038  0.0000  0.0000  0.0038  0.0077  0.0000  0.0000  0.0000  0.0000  0.0038  0.0038  0.0000  0.0000  0.0038  0.0038  0.0038  0.0038  0.0038  0.0000  0.0000  0.0000  0.0000  0.0000  0.0000  0.0000  0.0000  0.0000  0.0000
MFP4__GCA_001197955.1   0.9031  0.5830  0.5825  0.5825  0.5825  0.5121  0.5598  0.4680  0.4732  0.4296  0.4721  0.4863  0.5692  0.5768  0.9192  0.4209  0.4209  0.5174  0.4518  0.4588  0.4605  0.4698  0.4698  0.4691  0.4934  0.4737  0.4994  0.4941  0.4564  0.4564  0.4915  0.5059  0.5014  0.4579  0.5094  0.5082  0.4765  0.4796  0.5178  0.5147  0.5007  0.5130  0.5232  0.6204  0.6232  0.6407  0.6065  0.6791  0.6824  0.6927  0.6889  0.6136  0.5890  0.5424  0.6059  0.6059  0.5940  0.5483  0.6140  0.6245  0.6483  0.6379  0.1444  0.1996  0.1856  0.1444  0.1444  0.1444  0.1447  0.1447  0.1447  0.1447  0.1447  0.1443  0.1443  0.1487  0.1180  0.1180  0.0038  0.0000  0.0038  0.0000  0.0000  0.0000  0.0000  0.0000  0.0000  0.0000  0.0000  0.0000  0.0000  0.0000  0.0000  0.0000  0.0000  0.0000  0.0000  0.0000  0.0000  0.0000  0.0038  0.0000  0.0000  0.0000  0.0000  0.0000  0.0000  0.0000  0.0000  0.0000  0.0000  0.0000  0.0000  0.0000  0.0000  0.0000  0.0000  0.0000  0.0000  0.0000  0.0000  0.0000  0.0000  0.0000  0.0000  0.0000  0.0000  0.0038  0.0000  0.0000  0.0000  0.0000  0.0000  0.0000  0.0000  0.0000  0.0000  0.0000  0.0000  0.0000  0.0038  0.0038  0.0038  0.0000  0.0000  0.0000  0.0000  0.0000  0.0000  0.0000  0.0039  0.0077  0.0038  0.0039  0.0000  0.0039  0.0000  0.0114  0.0116  0.0116  0.0115  0.0116  0.0114  0.0116  0.0116  0.0000  0.0039  0.0038  0.0039  0.0038  0.0039  0.0000  0.0039  0.0038  0.0038  0.0038  0.0038  0.0039  0.0000  0.0038  0.0038  0.0000  0.0038  0.0038  0.0000  0.0000  0.0000  0.0038  0.0038  0.0038  0.0000  0.0038  0.0038  0.0038  0.0000  0.0000  0.0039  0.0000  0.0039  0.0039  0.0000  0.0038  0.0116  0.0000  0.0039  0.0000  0.0117  0.0000  0.0000  0.0038  0.0000  0.0038  0.0000  0.0000  0.0000  0.0000  0.0000  0.0077  0.0077  0.0039  0.0038  0.0116  0.0116  0.0077  0.0038  0.0076  0.0076  0.0038  0.0000  0.0114  0.0038  0.0038  0.0114  0.0000  0.0039  0.0038  0.0000  0.0038  0.0038  0.0000  0.0038  0.0039  0.0039  0.0000  0.0038  0.0039  0.0000  0.0039  0.0000  0.0000  0.0039  0.0078  0.0000  0.0000  0.0000  0.0000  0.0038  0.0038  0.0000  0.0000  0.0039  0.0038  0.0038  0.0038  0.0038  0.0000  0.0000  0.0000  0.0000  0.0000  0.0000  0.0000  0.0000  0.0000  0.0000  0.0000
MFP4__GCA_001199695.1   0.9031  0.5830  0.5825  0.5825  0.5825  0.5121  0.5598  0.4680  0.4732  0.4296  0.4721  0.4863  0.5692  0.5768  0.9192  0.4209  0.4209  0.5174  0.4518  0.4588  0.4605  0.4698  0.4698  0.4691  0.4934  0.4737  0.4994  0.4941  0.4564  0.4564  0.4915  0.5059  0.5014  0.4579  0.5094  0.5082  0.4765  0.4796  0.5178  0.5147  0.5007  0.5130  0.5232  0.6204  0.6232  0.6407  0.6065  0.6791  0.6824  0.6927  0.6889  0.6136  0.5890  0.5424  0.6059  0.6059  0.5940  0.5483  0.6140  0.6245  0.6483  0.6379  0.1444  0.1996  0.1856  0.1444  0.1444  0.1444  0.1447  0.1447  0.1447  0.1447  0.1447  0.1443  0.1443  0.1487  0.1180  0.1180  0.0039  0.0000  0.0039  0.0000  0.0000  0.0000  0.0000  0.0000  0.0000  0.0000  0.0000  0.0000  0.0000  0.0000  0.0000  0.0000  0.0000  0.0000  0.0000  0.0000  0.0000  0.0000  0.0039  0.0000  0.0000  0.0000  0.0000  0.0000  0.0000  0.0000  0.0000  0.0000  0.0000  0.0000  0.0000  0.0000  0.0000  0.0000  0.0000  0.0000  0.0000  0.0000  0.0000  0.0000  0.0000  0.0000  0.0000  0.0000  0.0000  0.0039  0.0000  0.0000  0.0000  0.0000  0.0000  0.0000  0.0000  0.0000  0.0000  0.0000  0.0000  0.0000  0.0038  0.0039  0.0038  0.0000  0.0000  0.0000  0.0000  0.0000  0.0000  0.0000  0.0039  0.0077  0.0039  0.0038  0.0000  0.0038  0.0000  0.0116  0.0114  0.0114  0.0115  0.0116  0.0116  0.0114  0.0114  0.0000  0.0038  0.0038  0.0038  0.0038  0.0039  0.0000  0.0038  0.0038  0.0038  0.0039  0.0039  0.0039  0.0000  0.0038  0.0038  0.0000  0.0038  0.0038  0.0000  0.0000  0.0000  0.0038  0.0038  0.0039  0.0000  0.0039  0.0038  0.0038  0.0000  0.0000  0.0039  0.0000  0.0038  0.0038  0.0000  0.0039  0.0115  0.0000  0.0039  0.0000  0.0116  0.0000  0.0000  0.0038  0.0000  0.0039  0.0000  0.0000  0.0000  0.0000  0.0000  0.0077  0.0077  0.0038  0.0038  0.0114  0.0115  0.0076  0.0038  0.0077  0.0077  0.0038  0.0000  0.0116  0.0038  0.0039  0.0114  0.0000  0.0039  0.0038  0.0000  0.0038  0.0038  0.0000  0.0038  0.0038  0.0039  0.0000  0.0038  0.0039  0.0000  0.0038  0.0000  0.0000  0.0038  0.0077  0.0000  0.0000  0.0000  0.0000  0.0039  0.0039  0.0000  0.0000  0.0039  0.0039  0.0038  0.0038  0.0038  0.0000  0.0000  0.0000  0.0000  0.0000  0.0000  0.0000  0.0000  0.0000  0.0000  0.0000  0.0000
MFP4__GCA_001199735.1   0.9031  0.5830  0.5825  0.5825  0.5825  0.5121  0.5598  0.4680  0.4732  0.4296  0.4721  0.4863  0.5692  0.5768  0.9192  0.4209  0.4209  0.5174  0.4518  0.4588  0.4605  0.4698  0.4698  0.4691  0.4934  0.4737  0.4994  0.4941  0.4564  0.4564  0.4915  0.5059  0.5014  0.4579  0.5094  0.5082  0.4765  0.4796  0.5178  0.5147  0.5007  0.5130  0.5232  0.6204  0.6232  0.6407  0.6065  0.6791  0.6824  0.6927  0.6889  0.6136  0.5890  0.5424  0.6059  0.6059  0.5940  0.5483  0.6140  0.6245  0.6483  0.6379  0.1444  0.1996  0.1856  0.1444  0.1444  0.1444  0.1447  0.1447  0.1447  0.1447  0.1447  0.1443  0.1443  0.1487  0.1180  0.1180  0.0039  0.0000  0.0038  0.0000  0.0000  0.0000  0.0000  0.0000  0.0000  0.0000  0.0000  0.0000  0.0000  0.0000  0.0000  0.0000  0.0000  0.0000  0.0000  0.0000  0.0000  0.0000  0.0038  0.0000  0.0000  0.0000  0.0000  0.0000  0.0000  0.0000  0.0000  0.0000  0.0000  0.0000  0.0000  0.0000  0.0000  0.0000  0.0000  0.0000  0.0000  0.0000  0.0000  0.0000  0.0000  0.0000  0.0000  0.0000  0.0000  0.0039  0.0000  0.0000  0.0000  0.0000  0.0000  0.0000  0.0000  0.0000  0.0000  0.0000  0.0000  0.0000  0.0038  0.0039  0.0039  0.0000  0.0000  0.0000  0.0000  0.0000  0.0000  0.0000  0.0038  0.0077  0.0038  0.0038  0.0000  0.0039  0.0000  0.0116  0.0115  0.0115  0.0114  0.0114  0.0116  0.0116  0.0114  0.0000  0.0038  0.0039  0.0039  0.0039  0.0038  0.0000  0.0038  0.0039  0.0038  0.0038  0.0038  0.0038  0.0000  0.0038  0.0038  0.0000  0.0038  0.0038  0.0000  0.0000  0.0000  0.0038  0.0039  0.0038  0.0000  0.0038  0.0038  0.0039  0.0000  0.0000  0.0038  0.0000  0.0039  0.0038  0.0000  0.0039  0.0116  0.0000  0.0039  0.0000  0.0114  0.0000  0.0000  0.0038  0.0000  0.0038  0.0000  0.0000  0.0000  0.0000  0.0000  0.0077  0.0076  0.0039  0.0038  0.0115  0.0115  0.0077  0.0038  0.0077  0.0077  0.0038  0.0000  0.0115  0.0038  0.0039  0.0116  0.0000  0.0038  0.0038  0.0000  0.0038  0.0039  0.0000  0.0038  0.0039  0.0038  0.0000  0.0038  0.0039  0.0000  0.0039  0.0000  0.0000  0.0039  0.0077  0.0000  0.0000  0.0000  0.0000  0.0039  0.0038  0.0000  0.0000  0.0039  0.0038  0.0038  0.0038  0.0038  0.0000  0.0000  0.0000  0.0000  0.0000  0.0000  0.0000  0.0000  0.0000  0.0000  0.0000  0.0000  0.0000
MFP4__GCA_001199815.1   0.9031  0.5830  0.5825  0.5825  0.5825  0.5121  0.5598  0.4680  0.4732  0.4296  0.4721  0.4863  0.5692  0.5768  0.9192  0.4209  0.4209  0.5174  0.4518  0.4588  0.4605  0.4698  0.4698  0.4691  0.4934  0.4737  0.4994  0.4941  0.4564  0.4564  0.4915  0.5059  0.5014  0.4579  0.5094  0.5082  0.4765  0.4796  0.5178  0.5147  0.5007  0.5130  0.5232  0.6204  0.6232  0.6407  0.6065  0.6791  0.6824  0.6927  0.6889  0.6136  0.5890  0.5424  0.6059  0.6059  0.5940  0.5483  0.6140  0.6245  0.6483  0.6379  0.1444  0.1996  0.1856  0.1444  0.1444  0.1444  0.1447  0.1447  0.1447  0.1447  0.1447  0.1443  0.1443  0.1487  0.1180  0.1180  0.0038  0.0000  0.0039  0.0000  0.0000  0.0000  0.0000  0.0000  0.0000  0.0000  0.0000  0.0000  0.0000  0.0000  0.0000  0.0000  0.0000  0.0000  0.0000  0.0000  0.0000  0.0000  0.0038  0.0000  0.0000  0.0000  0.0000  0.0000  0.0000  0.0000  0.0000  0.0000  0.0000  0.0000  0.0000  0.0000  0.0000  0.0000  0.0000  0.0000  0.0000  0.0000  0.0000  0.0000  0.0000  0.0000  0.0000  0.0000  0.0000  0.0039  0.0000  0.0000  0.0000  0.0000  0.0000  0.0000  0.0000  0.0000  0.0000  0.0000  0.0000  0.0000  0.0038  0.0038  0.0039  0.0000  0.0000  0.0000  0.0000  0.0000  0.0000  0.0000  0.0039  0.0076  0.0038  0.0039  0.0000  0.0038  0.0000  0.0115  0.0116  0.0116  0.0115  0.0116  0.0114  0.0116  0.0116  0.0000  0.0039  0.0039  0.0038  0.0039  0.0038  0.0000  0.0039  0.0039  0.0038  0.0038  0.0038  0.0038  0.0000  0.0038  0.0039  0.0000  0.0038  0.0038  0.0000  0.0000  0.0000  0.0038  0.0038  0.0038  0.0000  0.0038  0.0038  0.0038  0.0000  0.0000  0.0038  0.0000  0.0038  0.0038  0.0000  0.0038  0.0114  0.0000  0.0039  0.0000  0.0114  0.0000  0.0000  0.0038  0.0000  0.0038  0.0000  0.0000  0.0000  0.0000  0.0000  0.0076  0.0076  0.0039  0.0038  0.0115  0.0116  0.0077  0.0038  0.0076  0.0077  0.0039  0.0000  0.0116  0.0038  0.0039  0.0116  0.0000  0.0038  0.0038  0.0000  0.0038  0.0039  0.0000  0.0038  0.0038  0.0038  0.0000  0.0039  0.0039  0.0000  0.0038  0.0000  0.0000  0.0038  0.0076  0.0000  0.0000  0.0000  0.0000  0.0038  0.0038  0.0000  0.0000  0.0038  0.0038  0.0038  0.0039  0.0038  0.0000  0.0000  0.0000  0.0000  0.0000  0.0000  0.0000  0.0000  0.0000  0.0000  0.0000  0.0000  0.0000  0.0000
MFP4__GCA_001199855.1   0.9031  0.5830  0.5825  0.5825  0.5825  0.5121  0.5598  0.4680  0.4732  0.4296  0.4721  0.4863  0.5692  0.5768  0.9192  0.4209  0.4209  0.5174  0.4518  0.4588  0.4605  0.4698  0.4698  0.4691  0.4934  0.4737  0.4994  0.4941  0.4564  0.4564  0.4915  0.5059  0.5014  0.4579  0.5094  0.5082  0.4765  0.4796  0.5178  0.5147  0.5007  0.5130  0.5232  0.6204  0.6232  0.6407  0.6065  0.6791  0.6824  0.6927  0.6889  0.6136  0.5890  0.5424  0.6059  0.6059  0.5940  0.5483  0.6140  0.6245  0.6483  0.6379  0.1444  0.1996  0.1856  0.1444  0.1444  0.1444  0.1447  0.1447  0.1447  0.1447  0.1447  0.1443  0.1443  0.1487  0.1180  0.1180  0.0039  0.0000  0.0038  0.0000  0.0000  0.0000  0.0000  0.0000  0.0000  0.0000  0.0000  0.0000  0.0000  0.0000  0.0000  0.0000  0.0000  0.0000  0.0000  0.0000  0.0000  0.0000  0.0038  0.0000  0.0000  0.0000  0.0000  0.0000  0.0000  0.0000  0.0000  0.0000  0.0000  0.0000  0.0000  0.0000  0.0000  0.0000  0.0000  0.0000  0.0000  0.0000  0.0000  0.0000  0.0000  0.0000  0.0000  0.0000  0.0000  0.0038  0.0000  0.0000  0.0000  0.0000  0.0000  0.0000  0.0000  0.0000  0.0000  0.0000  0.0000  0.0000  0.0038  0.0038  0.0039  0.0000  0.0000  0.0000  0.0000  0.0000  0.0000  0.0000  0.0038  0.0076  0.0038  0.0038  0.0000  0.0039  0.0000  0.0116  0.0115  0.0114  0.0116  0.0114  0.0116  0.0114  0.0114  0.0000  0.0039  0.0039  0.0038  0.0038  0.0039  0.0000  0.0038  0.0038  0.0038  0.0038  0.0039  0.0038  0.0000  0.0038  0.0038  0.0000  0.0039  0.0038  0.0000  0.0000  0.0000  0.0038  0.0039  0.0039  0.0000  0.0038  0.0038  0.0038  0.0000  0.0000  0.0038  0.0000  0.0038  0.0038  0.0000  0.0039  0.0116  0.0000  0.0038  0.0000  0.0114  0.0000  0.0000  0.0038  0.0000  0.0039  0.0000  0.0000  0.0000  0.0000  0.0000  0.0076  0.0077  0.0039  0.0039  0.0114  0.0116  0.0076  0.0038  0.0077  0.0077  0.0038  0.0000  0.0115  0.0039  0.0038  0.0116  0.0000  0.0038  0.0038  0.0000  0.0038  0.0038  0.0000  0.0038  0.0038  0.0039  0.0000  0.0038  0.0038  0.0000  0.0038  0.0000  0.0000  0.0038  0.0076  0.0000  0.0000  0.0000  0.0000  0.0038  0.0039  0.0000  0.0000  0.0039  0.0038  0.0038  0.0039  0.0038  0.0000  0.0000  0.0000  0.0000  0.0000  0.0000  0.0000  0.0000  0.0000  0.0000  0.0000  0.0000  0.0000  0.0000  0.0000
MFP4__GCA_001200615.1   0.9031  0.5830  0.5825  0.5825  0.5825  0.5121  0.5598  0.4680  0.4732  0.4296  0.4721  0.4863  0.5692  0.5768  0.9192  0.4209  0.4209  0.5174  0.4518  0.4588  0.4605  0.4698  0.4698  0.4691  0.4934  0.4737  0.4994  0.4941  0.4564  0.4564  0.4915  0.5059  0.5014  0.4579  0.5094  0.5082  0.4765  0.4796  0.5178  0.5147  0.5007  0.5130  0.5232  0.6204  0.6232  0.6407  0.6065  0.6791  0.6824  0.6927  0.6889  0.6136  0.5890  0.5424  0.6059  0.6059  0.5940  0.5483  0.6140  0.6245  0.6483  0.6379  0.1444  0.1996  0.1856  0.1444  0.1444  0.1444  0.1447  0.1447  0.1447  0.1447  0.1447  0.1443  0.1443  0.1487  0.1180  0.1180  0.0039  0.0000  0.0038  0.0000  0.0000  0.0000  0.0000  0.0000  0.0000  0.0000  0.0000  0.0000  0.0000  0.0000  0.0000  0.0000  0.0000  0.0000  0.0000  0.0000  0.0000  0.0000  0.0038  0.0000  0.0000  0.0000  0.0000  0.0000  0.0000  0.0000  0.0000  0.0000  0.0000  0.0000  0.0000  0.0000  0.0000  0.0000  0.0000  0.0000  0.0000  0.0000  0.0000  0.0000  0.0000  0.0000  0.0000  0.0000  0.0000  0.0039  0.0000  0.0000  0.0000  0.0000  0.0000  0.0000  0.0000  0.0000  0.0000  0.0000  0.0000  0.0000  0.0038  0.0039  0.0038  0.0000  0.0000  0.0000  0.0000  0.0000  0.0000  0.0000  0.0038  0.0077  0.0038  0.0038  0.0000  0.0038  0.0000  0.0116  0.0116  0.0114  0.0116  0.0114  0.0116  0.0116  0.0116  0.0000  0.0039  0.0038  0.0039  0.0038  0.0038  0.0000  0.0039  0.0038  0.0038  0.0038  0.0038  0.0038  0.0000  0.0039  0.0039  0.0000  0.0038  0.0038  0.0000  0.0000  0.0000  0.0038  0.0038  0.0038  0.0000  0.0038  0.0039  0.0039  0.0000  0.0000  0.0038  0.0000  0.0038  0.0039  0.0000  0.0038  0.0116  0.0000  0.0039  0.0000  0.0115  0.0000  0.0000  0.0039  0.0000  0.0039  0.0000  0.0000  0.0000  0.0000  0.0000  0.0077  0.0077  0.0038  0.0038  0.0116  0.0116  0.0077  0.0039  0.0076  0.0076  0.0038  0.0000  0.0116  0.0039  0.0039  0.0116  0.0000  0.0039  0.0038  0.0000  0.0039  0.0038  0.0000  0.0039  0.0039  0.0039  0.0000  0.0039  0.0038  0.0000  0.0038  0.0000  0.0000  0.0039  0.0076  0.0000  0.0000  0.0000  0.0000  0.0039  0.0038  0.0000  0.0000  0.0038  0.0038  0.0038  0.0039  0.0038  0.0000  0.0000  0.0000  0.0000  0.0000  0.0000  0.0000  0.0000  0.0000  0.0000  0.0000  0.0000  0.0000  0.0000  0.0000  0.0000
MFP4__GCA_001202135.1   0.9031  0.5830  0.5825  0.5825  0.5825  0.5121  0.5598  0.4680  0.4732  0.4296  0.4721  0.4863  0.5692  0.5768  0.9192  0.4209  0.4209  0.5174  0.4518  0.4588  0.4605  0.4698  0.4698  0.4691  0.4934  0.4737  0.4994  0.4941  0.4564  0.4564  0.4915  0.5059  0.5014  0.4579  0.5094  0.5082  0.4765  0.4796  0.5178  0.5147  0.5007  0.5130  0.5232  0.6204  0.6232  0.6407  0.6065  0.6791  0.6824  0.6927  0.6889  0.6136  0.5890  0.5424  0.6059  0.6059  0.5940  0.5483  0.6140  0.6245  0.6483  0.6379  0.1444  0.1996  0.1856  0.1444  0.1444  0.1444  0.1447  0.1447  0.1447  0.1447  0.1447  0.1443  0.1443  0.1487  0.1180  0.1180  0.0038  0.0000  0.0039  0.0000  0.0000  0.0000  0.0000  0.0000  0.0000  0.0000  0.0000  0.0000  0.0000  0.0000  0.0000  0.0000  0.0000  0.0000  0.0000  0.0000  0.0000  0.0000  0.0038  0.0000  0.0000  0.0000  0.0000  0.0000  0.0000  0.0000  0.0000  0.0000  0.0000  0.0000  0.0000  0.0000  0.0000  0.0000  0.0000  0.0000  0.0000  0.0000  0.0000  0.0000  0.0000  0.0000  0.0000  0.0000  0.0000  0.0038  0.0000  0.0000  0.0000  0.0000  0.0000  0.0000  0.0000  0.0000  0.0000  0.0000  0.0000  0.0000  0.0038  0.0038  0.0039  0.0000  0.0000  0.0000  0.0000  0.0000  0.0000  0.0000  0.0039  0.0076  0.0039  0.0038  0.0000  0.0038  0.0000  0.0116  0.0114  0.0115  0.0115  0.0116  0.0114  0.0114  0.0114  0.0000  0.0038  0.0039  0.0039  0.0038  0.0038  0.0000  0.0038  0.0038  0.0038  0.0038  0.0038  0.0038  0.0000  0.0038  0.0038  0.0000  0.0039  0.0038  0.0000  0.0000  0.0000  0.0038  0.0038  0.0038  0.0000  0.0038  0.0038  0.0038  0.0000  0.0000  0.0038  0.0000  0.0038  0.0038  0.0000  0.0039  0.0114  0.0000  0.0038  0.0000  0.0114  0.0000  0.0000  0.0039  0.0000  0.0038  0.0000  0.0000  0.0000  0.0000  0.0000  0.0076  0.0076  0.0038  0.0038  0.0117  0.0116  0.0077  0.0038  0.0077  0.0077  0.0039  0.0000  0.0116  0.0039  0.0039  0.0116  0.0000  0.0038  0.0038  0.0000  0.0039  0.0038  0.0000  0.0039  0.0038  0.0039  0.0000  0.0039  0.0038  0.0000  0.0038  0.0000  0.0000  0.0039  0.0076  0.0000  0.0000  0.0000  0.0000  0.0039  0.0039  0.0000  0.0000  0.0038  0.0039  0.0038  0.0039  0.0038  0.0000  0.0000  0.0000  0.0000  0.0000  0.0000  0.0000  0.0000  0.0000  0.0000  0.0000  0.0000  0.0000  0.0000  0.0000  0.0000  0.0000
MFP4__GCA_001202415.1   0.9031  0.5830  0.5825  0.5825  0.5825  0.5121  0.5598  0.4680  0.4732  0.4296  0.4721  0.4863  0.5692  0.5768  0.9192  0.4209  0.4209  0.5174  0.4518  0.4588  0.4605  0.4698  0.4698  0.4691  0.4934  0.4737  0.4994  0.4941  0.4564  0.4564  0.4915  0.5059  0.5014  0.4579  0.5094  0.5082  0.4765  0.4796  0.5178  0.5147  0.5007  0.5130  0.5232  0.6204  0.6232  0.6407  0.6065  0.6791  0.6824  0.6927  0.6889  0.6136  0.5890  0.5424  0.6059  0.6059  0.5940  0.5483  0.6140  0.6245  0.6483  0.6379  0.1444  0.1996  0.1856  0.1444  0.1444  0.1444  0.1447  0.1447  0.1447  0.1447  0.1447  0.1443  0.1443  0.1487  0.1180  0.1180  0.0039  0.0000  0.0038  0.0000  0.0000  0.0000  0.0000  0.0000  0.0000  0.0000  0.0000  0.0000  0.0000  0.0000  0.0000  0.0000  0.0000  0.0000  0.0000  0.0000  0.0000  0.0000  0.0038  0.0000  0.0000  0.0000  0.0000  0.0000  0.0000  0.0000  0.0000  0.0000  0.0000  0.0000  0.0000  0.0000  0.0000  0.0000  0.0000  0.0000  0.0000  0.0000  0.0000  0.0000  0.0000  0.0000  0.0000  0.0000  0.0000  0.0039  0.0000  0.0000  0.0000  0.0000  0.0000  0.0000  0.0000  0.0000  0.0000  0.0000  0.0000  0.0000  0.0039  0.0038  0.0038  0.0000  0.0000  0.0000  0.0000  0.0000  0.0000  0.0000  0.0038  0.0077  0.0038  0.0038  0.0000  0.0039  0.0000  0.0115  0.0114  0.0116  0.0116  0.0114  0.0116  0.0115  0.0116  0.0000  0.0038  0.0039  0.0038  0.0038  0.0039  0.0000  0.0038  0.0038  0.0038  0.0039  0.0038  0.0039  0.0000  0.0039  0.0038  0.0000  0.0039  0.0039  0.0000  0.0000  0.0000  0.0038  0.0039  0.0038  0.0000  0.0038  0.0039  0.0039  0.0000  0.0000  0.0038  0.0000  0.0038  0.0039  0.0000  0.0038  0.0114  0.0000  0.0039  0.0000  0.0115  0.0000  0.0000  0.0039  0.0000  0.0039  0.0000  0.0000  0.0000  0.0000  0.0000  0.0076  0.0077  0.0038  0.0039  0.0117  0.0116  0.0076  0.0038  0.0077  0.0077  0.0039  0.0000  0.0116  0.0038  0.0039  0.0114  0.0000  0.0039  0.0039  0.0000  0.0038  0.0038  0.0000  0.0039  0.0038  0.0038  0.0000  0.0038  0.0038  0.0000  0.0039  0.0000  0.0000  0.0038  0.0077  0.0000  0.0000  0.0000  0.0000  0.0038  0.0038  0.0000  0.0000  0.0038  0.0038  0.0039  0.0038  0.0038  0.0000  0.0000  0.0000  0.0000  0.0000  0.0000  0.0000  0.0000  0.0000  0.0000  0.0000  0.0000  0.0000  0.0000  0.0000  0.0000  0.0000  0.0000
MFP4__GCA_001204155.1   0.9031  0.5830  0.5825  0.5825  0.5825  0.5121  0.5598  0.4680  0.4732  0.4296  0.4721  0.4863  0.5692  0.5768  0.9192  0.4209  0.4209  0.5174  0.4518  0.4588  0.4605  0.4698  0.4698  0.4691  0.4934  0.4737  0.4994  0.4941  0.4564  0.4564  0.4915  0.5059  0.5014  0.4579  0.5094  0.5082  0.4765  0.4796  0.5178  0.5147  0.5007  0.5130  0.5232  0.6204  0.6232  0.6407  0.6065  0.6791  0.6824  0.6927  0.6889  0.6136  0.5890  0.5424  0.6059  0.6059  0.5940  0.5483  0.6140  0.6245  0.6483  0.6379  0.1444  0.1996  0.1856  0.1444  0.1444  0.1444  0.1447  0.1447  0.1447  0.1447  0.1447  0.1443  0.1443  0.1487  0.1180  0.1180  0.0038  0.0000  0.0038  0.0000  0.0000  0.0000  0.0000  0.0000  0.0000  0.0000  0.0000  0.0000  0.0000  0.0000  0.0000  0.0000  0.0000  0.0000  0.0000  0.0000  0.0000  0.0000  0.0039  0.0000  0.0000  0.0000  0.0000  0.0000  0.0000  0.0000  0.0000  0.0000  0.0000  0.0000  0.0000  0.0000  0.0000  0.0000  0.0000  0.0000  0.0000  0.0000  0.0000  0.0000  0.0000  0.0000  0.0000  0.0000  0.0000  0.0039  0.0000  0.0000  0.0000  0.0000  0.0000  0.0000  0.0000  0.0000  0.0000  0.0000  0.0000  0.0000  0.0038  0.0038  0.0038  0.0000  0.0000  0.0000  0.0000  0.0000  0.0000  0.0000  0.0039  0.0076  0.0039  0.0038  0.0000  0.0038  0.0000  0.0114  0.0115  0.0114  0.0116  0.0114  0.0116  0.0114  0.0116  0.0000  0.0038  0.0039  0.0039  0.0038  0.0038  0.0000  0.0039  0.0038  0.0038  0.0038  0.0038  0.0038  0.0000  0.0038  0.0038  0.0000  0.0038  0.0038  0.0000  0.0000  0.0000  0.0038  0.0038  0.0039  0.0000  0.0039  0.0039  0.0039  0.0000  0.0000  0.0039  0.0000  0.0038  0.0038  0.0000  0.0038  0.0116  0.0000  0.0038  0.0000  0.0116  0.0000  0.0000  0.0038  0.0000  0.0038  0.0000  0.0000  0.0000  0.0000  0.0000  0.0077  0.0077  0.0039  0.0039  0.0115  0.0116  0.0076  0.0038  0.0077  0.0076  0.0039  0.0000  0.0116  0.0039  0.0039  0.0114  0.0000  0.0038  0.0038  0.0000  0.0039  0.0038  0.0000  0.0038  0.0039  0.0039  0.0000  0.0039  0.0038  0.0000  0.0038  0.0000  0.0000  0.0038  0.0077  0.0000  0.0000  0.0000  0.0000  0.0039  0.0038  0.0000  0.0000  0.0039  0.0038  0.0039  0.0039  0.0039  0.0000  0.0000  0.0000  0.0000  0.0000  0.0000  0.0000  0.0000  0.0000  0.0000  0.0000  0.0000  0.0000  0.0000  0.0000  0.0000  0.0000  0.0000  0.0000
MFP4__GCA_001204275.1   0.9031  0.5830  0.5825  0.5825  0.5825  0.5121  0.5598  0.4680  0.4732  0.4296  0.4721  0.4863  0.5692  0.5768  0.9192  0.4209  0.4209  0.5174  0.4518  0.4588  0.4605  0.4698  0.4698  0.4691  0.4934  0.4737  0.4994  0.4941  0.4564  0.4564  0.4915  0.5059  0.5014  0.4579  0.5094  0.5082  0.4765  0.4796  0.5178  0.5147  0.5007  0.5130  0.5232  0.6204  0.6232  0.6407  0.6065  0.6791  0.6824  0.6927  0.6889  0.6136  0.5890  0.5424  0.6059  0.6059  0.5940  0.5483  0.6140  0.6245  0.6483  0.6379  0.1444  0.1996  0.1856  0.1444  0.1444  0.1444  0.1447  0.1447  0.1447  0.1447  0.1447  0.1443  0.1443  0.1487  0.1180  0.1180  0.0039  0.0000  0.0039  0.0000  0.0000  0.0000  0.0000  0.0000  0.0000  0.0000  0.0000  0.0000  0.0000  0.0000  0.0000  0.0000  0.0000  0.0000  0.0000  0.0000  0.0000  0.0000  0.0039  0.0000  0.0000  0.0000  0.0000  0.0000  0.0000  0.0000  0.0000  0.0000  0.0000  0.0000  0.0000  0.0000  0.0000  0.0000  0.0000  0.0000  0.0000  0.0000  0.0000  0.0000  0.0000  0.0000  0.0000  0.0000  0.0000  0.0038  0.0000  0.0000  0.0000  0.0000  0.0000  0.0000  0.0000  0.0000  0.0000  0.0000  0.0000  0.0000  0.0038  0.0039  0.0039  0.0000  0.0000  0.0000  0.0000  0.0000  0.0000  0.0000  0.0038  0.0077  0.0038  0.0038  0.0000  0.0038  0.0000  0.0116  0.0116  0.0117  0.0115  0.0114  0.0116  0.0114  0.0114  0.0000  0.0039  0.0038  0.0038  0.0039  0.0039  0.0000  0.0039  0.0038  0.0038  0.0039  0.0039  0.0039  0.0000  0.0038  0.0039  0.0000  0.0039  0.0039  0.0000  0.0000  0.0000  0.0038  0.0039  0.0038  0.0000  0.0038  0.0038  0.0039  0.0000  0.0000  0.0038  0.0000  0.0038  0.0039  0.0000  0.0038  0.0117  0.0000  0.0038  0.0000  0.0114  0.0000  0.0000  0.0038  0.0000  0.0038  0.0000  0.0000  0.0000  0.0000  0.0000  0.0077  0.0076  0.0039  0.0038  0.0115  0.0115  0.0077  0.0038  0.0076  0.0077  0.0039  0.0000  0.0116  0.0038  0.0038  0.0114  0.0000  0.0039  0.0039  0.0000  0.0038  0.0038  0.0000  0.0039  0.0038  0.0039  0.0000  0.0039  0.0038  0.0000  0.0038  0.0000  0.0000  0.0039  0.0077  0.0000  0.0000  0.0000  0.0000  0.0038  0.0038  0.0000  0.0000  0.0038  0.0038  0.0039  0.0039  0.0039  0.0000  0.0000  0.0000  0.0000  0.0000  0.0000  0.0000  0.0000  0.0000  0.0000  0.0000  0.0000  0.0000  0.0000  0.0000  0.0000  0.0000  0.0000  0.0000  0.0000
MFP4__GCA_001204515.1   0.9031  0.5830  0.5825  0.5825  0.5825  0.5121  0.5598  0.4680  0.4732  0.4296  0.4721  0.4863  0.5692  0.5768  0.9192  0.4209  0.4209  0.5174  0.4518  0.4588  0.4605  0.4698  0.4698  0.4691  0.4934  0.4737  0.4994  0.4941  0.4564  0.4564  0.4915  0.5059  0.5014  0.4579  0.5094  0.5082  0.4765  0.4796  0.5178  0.5147  0.5007  0.5130  0.5232  0.6204  0.6232  0.6407  0.6065  0.6791  0.6824  0.6927  0.6889  0.6136  0.5890  0.5424  0.6059  0.6059  0.5940  0.5483  0.6140  0.6245  0.6483  0.6379  0.1444  0.1996  0.1856  0.1444  0.1444  0.1444  0.1447  0.1447  0.1447  0.1447  0.1447  0.1443  0.1443  0.1487  0.1180  0.1180  0.0038  0.0000  0.0038  0.0000  0.0000  0.0000  0.0000  0.0000  0.0000  0.0000  0.0000  0.0000  0.0000  0.0000  0.0000  0.0000  0.0000  0.0000  0.0000  0.0000  0.0000  0.0000  0.0038  0.0000  0.0000  0.0000  0.0000  0.0000  0.0000  0.0000  0.0000  0.0000  0.0000  0.0000  0.0000  0.0000  0.0000  0.0000  0.0000  0.0000  0.0000  0.0000  0.0000  0.0000  0.0000  0.0000  0.0000  0.0000  0.0000  0.0038  0.0000  0.0000  0.0000  0.0000  0.0000  0.0000  0.0000  0.0000  0.0000  0.0000  0.0000  0.0000  0.0039  0.0039  0.0038  0.0000  0.0000  0.0000  0.0000  0.0000  0.0000  0.0000  0.0038  0.0076  0.0038  0.0039  0.0000  0.0038  0.0000  0.0116  0.0116  0.0115  0.0116  0.0116  0.0114  0.0116  0.0114  0.0000  0.0039  0.0038  0.0038  0.0038  0.0038  0.0000  0.0039  0.0038  0.0038  0.0038  0.0039  0.0038  0.0000  0.0038  0.0039  0.0000  0.0038  0.0038  0.0000  0.0000  0.0000  0.0038  0.0039  0.0039  0.0000  0.0039  0.0038  0.0038  0.0000  0.0000  0.0039  0.0000  0.0038  0.0038  0.0000  0.0039  0.0115  0.0000  0.0039  0.0000  0.0116  0.0000  0.0000  0.0038  0.0000  0.0038  0.0000  0.0000  0.0000  0.0000  0.0000  0.0077  0.0077  0.0038  0.0039  0.0116  0.0116  0.0077  0.0038  0.0077  0.0077  0.0038  0.0000  0.0116  0.0038  0.0038  0.0116  0.0000  0.0038  0.0038  0.0000  0.0038  0.0038  0.0000  0.0039  0.0038  0.0039  0.0000  0.0038  0.0038  0.0000  0.0039  0.0000  0.0000  0.0038  0.0077  0.0000  0.0000  0.0000  0.0000  0.0039  0.0038  0.0000  0.0000  0.0038  0.0038  0.0038  0.0038  0.0038  0.0000  0.0000  0.0000  0.0000  0.0000  0.0000  0.0000  0.0000  0.0000  0.0000  0.0000  0.0000  0.0000  0.0000  0.0000  0.0000  0.0000  0.0000  0.0000  0.0000  0.0000
MFP4__GCA_001205635.1   0.9031  0.5830  0.5825  0.5825  0.5825  0.5121  0.5598  0.4680  0.4732  0.4296  0.4721  0.4863  0.5692  0.5768  0.9192  0.4209  0.4209  0.5174  0.4518  0.4588  0.4605  0.4698  0.4698  0.4691  0.4934  0.4737  0.4994  0.4941  0.4564  0.4564  0.4915  0.5059  0.5014  0.4579  0.5094  0.5082  0.4765  0.4796  0.5178  0.5147  0.5007  0.5130  0.5232  0.6204  0.6232  0.6407  0.6065  0.6791  0.6824  0.6927  0.6889  0.6136  0.5890  0.5424  0.6059  0.6059  0.5940  0.5483  0.6140  0.6245  0.6483  0.6379  0.1444  0.1996  0.1856  0.1444  0.1444  0.1444  0.1447  0.1447  0.1447  0.1447  0.1447  0.1443  0.1443  0.1487  0.1180  0.1180  0.0038  0.0000  0.0038  0.0000  0.0000  0.0000  0.0000  0.0000  0.0000  0.0000  0.0000  0.0000  0.0000  0.0000  0.0000  0.0000  0.0000  0.0000  0.0000  0.0000  0.0000  0.0000  0.0038  0.0000  0.0000  0.0000  0.0000  0.0000  0.0000  0.0000  0.0000  0.0000  0.0000  0.0000  0.0000  0.0000  0.0000  0.0000  0.0000  0.0000  0.0000  0.0000  0.0000  0.0000  0.0000  0.0000  0.0000  0.0000  0.0000  0.0038  0.0000  0.0000  0.0000  0.0000  0.0000  0.0000  0.0000  0.0000  0.0000  0.0000  0.0000  0.0000  0.0039  0.0038  0.0038  0.0000  0.0000  0.0000  0.0000  0.0000  0.0000  0.0000  0.0038  0.0077  0.0038  0.0038  0.0000  0.0039  0.0000  0.0115  0.0114  0.0114  0.0114  0.0114  0.0116  0.0114  0.0116  0.0000  0.0038  0.0038  0.0039  0.0039  0.0038  0.0000  0.0039  0.0039  0.0038  0.0038  0.0038  0.0039  0.0000  0.0038  0.0039  0.0000  0.0038  0.0039  0.0000  0.0000  0.0000  0.0038  0.0039  0.0038  0.0000  0.0039  0.0038  0.0039  0.0000  0.0000  0.0038  0.0000  0.0038  0.0038  0.0000  0.0039  0.0116  0.0000  0.0038  0.0000  0.0114  0.0000  0.0000  0.0038  0.0000  0.0039  0.0000  0.0000  0.0000  0.0000  0.0000  0.0076  0.0077  0.0039  0.0038  0.0115  0.0116  0.0076  0.0039  0.0077  0.0076  0.0038  0.0000  0.0116  0.0038  0.0038  0.0116  0.0000  0.0039  0.0038  0.0000  0.0038  0.0038  0.0000  0.0039  0.0038  0.0038  0.0000  0.0039  0.0038  0.0000  0.0038  0.0000  0.0000  0.0038  0.0077  0.0000  0.0000  0.0000  0.0000  0.0039  0.0039  0.0000  0.0000  0.0038  0.0038  0.0039  0.0039  0.0038  0.0000  0.0000  0.0000  0.0000  0.0000  0.0000  0.0000  0.0000  0.0000  0.0000  0.0000  0.0000  0.0000  0.0000  0.0000  0.0000  0.0000  0.0000  0.0000  0.0000  0.0000  0.0000
MFP4__GCA_001206455.1   0.9031  0.5830  0.5825  0.5825  0.5825  0.5121  0.5598  0.4680  0.4732  0.4296  0.4721  0.4863  0.5692  0.5768  0.9192  0.4209  0.4209  0.5174  0.4518  0.4588  0.4605  0.4698  0.4698  0.4691  0.4934  0.4737  0.4994  0.4941  0.4564  0.4564  0.4915  0.5059  0.5014  0.4579  0.5094  0.5082  0.4765  0.4796  0.5178  0.5147  0.5007  0.5130  0.5232  0.6204  0.6232  0.6407  0.6065  0.6791  0.6824  0.6927  0.6889  0.6136  0.5890  0.5424  0.6059  0.6059  0.5940  0.5483  0.6140  0.6245  0.6483  0.6379  0.1444  0.1996  0.1856  0.1444  0.1444  0.1444  0.1447  0.1447  0.1447  0.1447  0.1447  0.1443  0.1443  0.1487  0.1180  0.1180  0.0038  0.0000  0.0038  0.0000  0.0000  0.0000  0.0000  0.0000  0.0000  0.0000  0.0000  0.0000  0.0000  0.0000  0.0000  0.0000  0.0000  0.0000  0.0000  0.0000  0.0000  0.0000  0.0038  0.0000  0.0000  0.0000  0.0000  0.0000  0.0000  0.0000  0.0000  0.0000  0.0000  0.0000  0.0000  0.0000  0.0000  0.0000  0.0000  0.0000  0.0000  0.0000  0.0000  0.0000  0.0000  0.0000  0.0000  0.0000  0.0000  0.0038  0.0000  0.0000  0.0000  0.0000  0.0000  0.0000  0.0000  0.0000  0.0000  0.0000  0.0000  0.0000  0.0038  0.0038  0.0039  0.0000  0.0000  0.0000  0.0000  0.0000  0.0000  0.0000  0.0038  0.0077  0.0039  0.0039  0.0000  0.0038  0.0000  0.0115  0.0114  0.0116  0.0114  0.0114  0.0116  0.0115  0.0116  0.0000  0.0039  0.0038  0.0039  0.0038  0.0039  0.0000  0.0039  0.0038  0.0038  0.0038  0.0038  0.0038  0.0000  0.0039  0.0038  0.0000  0.0038  0.0039  0.0000  0.0000  0.0000  0.0039  0.0038  0.0038  0.0000  0.0039  0.0038  0.0038  0.0000  0.0000  0.0039  0.0000  0.0038  0.0038  0.0000  0.0039  0.0114  0.0000  0.0038  0.0000  0.0114  0.0000  0.0000  0.0038  0.0000  0.0038  0.0000  0.0000  0.0000  0.0000  0.0000  0.0077  0.0077  0.0039  0.0038  0.0116  0.0116  0.0077  0.0038  0.0077  0.0077  0.0038  0.0000  0.0114  0.0039  0.0038  0.0116  0.0000  0.0039  0.0038  0.0000  0.0038  0.0038  0.0000  0.0038  0.0039  0.0038  0.0000  0.0038  0.0039  0.0000  0.0039  0.0000  0.0000  0.0039  0.0076  0.0000  0.0000  0.0000  0.0000  0.0038  0.0038  0.0000  0.0000  0.0038  0.0038  0.0039  0.0038  0.0038  0.0000  0.0000  0.0000  0.0000  0.0000  0.0000  0.0000  0.0000  0.0000  0.0000  0.0000  0.0000  0.0000  0.0000  0.0000  0.0000  0.0000  0.0000  0.0000  0.0000  0.0000  0.0000  0.0000
MFP4__GCA_001206495.1   0.9031  0.5830  0.5825  0.5825  0.5825  0.5121  0.5598  0.4680  0.4732  0.4296  0.4721  0.4863  0.5692  0.5768  0.9192  0.4209  0.4209  0.5174  0.4518  0.4588  0.4605  0.4698  0.4698  0.4691  0.4934  0.4737  0.4994  0.4941  0.4564  0.4564  0.4915  0.5059  0.5014  0.4579  0.5094  0.5082  0.4765  0.4796  0.5178  0.5147  0.5007  0.5130  0.5232  0.6204  0.6232  0.6407  0.6065  0.6791  0.6824  0.6927  0.6889  0.6136  0.5890  0.5424  0.6059  0.6059  0.5940  0.5483  0.6140  0.6245  0.6483  0.6379  0.1444  0.1996  0.1856  0.1444  0.1444  0.1444  0.1447  0.1447  0.1447  0.1447  0.1447  0.1443  0.1443  0.1487  0.1180  0.1180  0.0038  0.0000  0.0039  0.0000  0.0000  0.0000  0.0000  0.0000  0.0000  0.0000  0.0000  0.0000  0.0000  0.0000  0.0000  0.0000  0.0000  0.0000  0.0000  0.0000  0.0000  0.0000  0.0038  0.0000  0.0000  0.0000  0.0000  0.0000  0.0000  0.0000  0.0000  0.0000  0.0000  0.0000  0.0000  0.0000  0.0000  0.0000  0.0000  0.0000  0.0000  0.0000  0.0000  0.0000  0.0000  0.0000  0.0000  0.0000  0.0000  0.0038  0.0000  0.0000  0.0000  0.0000  0.0000  0.0000  0.0000  0.0000  0.0000  0.0000  0.0000  0.0000  0.0038  0.0038  0.0038  0.0000  0.0000  0.0000  0.0000  0.0000  0.0000  0.0000  0.0039  0.0077  0.0038  0.0038  0.0000  0.0038  0.0000  0.0114  0.0114  0.0116  0.0117  0.0116  0.0116  0.0116  0.0114  0.0000  0.0038  0.0038  0.0038  0.0039  0.0039  0.0000  0.0038  0.0039  0.0039  0.0038  0.0038  0.0039  0.0000  0.0038  0.0038  0.0000  0.0038  0.0039  0.0000  0.0000  0.0000  0.0038  0.0038  0.0039  0.0000  0.0039  0.0038  0.0038  0.0000  0.0000  0.0038  0.0000  0.0038  0.0038  0.0000  0.0039  0.0114  0.0000  0.0039  0.0000  0.0114  0.0000  0.0000  0.0038  0.0000  0.0039  0.0000  0.0000  0.0000  0.0000  0.0000  0.0077  0.0077  0.0039  0.0038  0.0116  0.0115  0.0077  0.0039  0.0077  0.0076  0.0038  0.0000  0.0116  0.0038  0.0038  0.0116  0.0000  0.0038  0.0038  0.0000  0.0038  0.0038  0.0000  0.0039  0.0039  0.0039  0.0000  0.0039  0.0038  0.0000  0.0038  0.0000  0.0000  0.0038  0.0077  0.0000  0.0000  0.0000  0.0000  0.0038  0.0039  0.0000  0.0000  0.0039  0.0039  0.0039  0.0038  0.0038  0.0000  0.0000  0.0000  0.0000  0.0000  0.0000  0.0000  0.0000  0.0000  0.0000  0.0000  0.0000  0.0000  0.0000  0.0000  0.0000  0.0000  0.0000  0.0000  0.0000  0.0000  0.0000  0.0000  0.0000
MFP4__GCA_001207675.1   0.9031  0.5830  0.5825  0.5825  0.5825  0.5121  0.5598  0.4680  0.4732  0.4296  0.4721  0.4863  0.5692  0.5768  0.9192  0.4209  0.4209  0.5174  0.4518  0.4588  0.4605  0.4698  0.4698  0.4691  0.4934  0.4737  0.4994  0.4941  0.4564  0.4564  0.4915  0.5059  0.5014  0.4579  0.5094  0.5082  0.4765  0.4796  0.5178  0.5147  0.5007  0.5130  0.5232  0.6204  0.6232  0.6407  0.6065  0.6791  0.6824  0.6927  0.6889  0.6136  0.5890  0.5424  0.6059  0.6059  0.5940  0.5483  0.6140  0.6245  0.6483  0.6379  0.1444  0.1996  0.1856  0.1444  0.1444  0.1444  0.1447  0.1447  0.1447  0.1447  0.1447  0.1443  0.1443  0.1487  0.1180  0.1180  0.0038  0.0000  0.0039  0.0000  0.0000  0.0000  0.0000  0.0000  0.0000  0.0000  0.0000  0.0000  0.0000  0.0000  0.0000  0.0000  0.0000  0.0000  0.0000  0.0000  0.0000  0.0000  0.0038  0.0000  0.0000  0.0000  0.0000  0.0000  0.0000  0.0000  0.0000  0.0000  0.0000  0.0000  0.0000  0.0000  0.0000  0.0000  0.0000  0.0000  0.0000  0.0000  0.0000  0.0000  0.0000  0.0000  0.0000  0.0000  0.0000  0.0038  0.0000  0.0000  0.0000  0.0000  0.0000  0.0000  0.0000  0.0000  0.0000  0.0000  0.0000  0.0000  0.0038  0.0038  0.0039  0.0000  0.0000  0.0000  0.0000  0.0000  0.0000  0.0000  0.0038  0.0077  0.0039  0.0039  0.0000  0.0038  0.0000  0.0114  0.0116  0.0116  0.0116  0.0116  0.0116  0.0116  0.0116  0.0000  0.0038  0.0038  0.0039  0.0038  0.0038  0.0000  0.0038  0.0038  0.0038  0.0039  0.0038  0.0039  0.0000  0.0038  0.0039  0.0000  0.0039  0.0038  0.0000  0.0000  0.0000  0.0038  0.0038  0.0038  0.0000  0.0039  0.0039  0.0038  0.0000  0.0000  0.0039  0.0000  0.0038  0.0039  0.0000  0.0038  0.0116  0.0000  0.0038  0.0000  0.0116  0.0000  0.0000  0.0038  0.0000  0.0038  0.0000  0.0000  0.0000  0.0000  0.0000  0.0077  0.0077  0.0039  0.0039  0.0115  0.0115  0.0076  0.0039  0.0077  0.0076  0.0038  0.0000  0.0116  0.0038  0.0039  0.0115  0.0000  0.0038  0.0039  0.0000  0.0038  0.0038  0.0000  0.0039  0.0039  0.0039  0.0000  0.0038  0.0038  0.0000  0.0038  0.0000  0.0000  0.0038  0.0076  0.0000  0.0000  0.0000  0.0000  0.0038  0.0039  0.0000  0.0000  0.0039  0.0038  0.0039  0.0039  0.0038  0.0000  0.0000  0.0000  0.0000  0.0000  0.0000  0.0000  0.0000  0.0000  0.0000  0.0000  0.0000  0.0000  0.0000  0.0000  0.0000  0.0000  0.0000  0.0000  0.0000  0.0000  0.0000  0.0000  0.0000  0.0000
MFP4__GCA_001208545.1   0.9031  0.5830  0.5825  0.5825  0.5825  0.5121  0.5598  0.4680  0.4732  0.4296  0.4721  0.4863  0.5692  0.5768  0.9192  0.4209  0.4209  0.5174  0.4518  0.4588  0.4605  0.4698  0.4698  0.4691  0.4934  0.4737  0.4994  0.4941  0.4564  0.4564  0.4915  0.5059  0.5014  0.4579  0.5094  0.5082  0.4765  0.4796  0.5178  0.5147  0.5007  0.5130  0.5232  0.6204  0.6232  0.6407  0.6065  0.6791  0.6824  0.6927  0.6889  0.6136  0.5890  0.5424  0.6059  0.6059  0.5940  0.5483  0.6140  0.6245  0.6483  0.6379  0.1444  0.1996  0.1856  0.1444  0.1444  0.1444  0.1447  0.1447  0.1447  0.1447  0.1447  0.1443  0.1443  0.1487  0.1180  0.1180  0.0038  0.0000  0.0038  0.0000  0.0000  0.0000  0.0000  0.0000  0.0000  0.0000  0.0000  0.0000  0.0000  0.0000  0.0000  0.0000  0.0000  0.0000  0.0000  0.0000  0.0000  0.0000  0.0038  0.0000  0.0000  0.0000  0.0000  0.0000  0.0000  0.0000  0.0000  0.0000  0.0000  0.0000  0.0000  0.0000  0.0000  0.0000  0.0000  0.0000  0.0000  0.0000  0.0000  0.0000  0.0000  0.0000  0.0000  0.0000  0.0000  0.0038  0.0000  0.0000  0.0000  0.0000  0.0000  0.0000  0.0000  0.0000  0.0000  0.0000  0.0000  0.0000  0.0038  0.0039  0.0038  0.0000  0.0000  0.0000  0.0000  0.0000  0.0000  0.0000  0.0038  0.0077  0.0038  0.0039  0.0000  0.0038  0.0000  0.0114  0.0116  0.0116  0.0116  0.0114  0.0114  0.0114  0.0114  0.0000  0.0039  0.0038  0.0038  0.0038  0.0038  0.0000  0.0038  0.0039  0.0038  0.0038  0.0038  0.0039  0.0000  0.0038  0.0039  0.0000  0.0038  0.0039  0.0000  0.0000  0.0000  0.0038  0.0038  0.0038  0.0000  0.0038  0.0038  0.0039  0.0000  0.0000  0.0038  0.0000  0.0038  0.0038  0.0000  0.0039  0.0114  0.0000  0.0039  0.0000  0.0116  0.0000  0.0000  0.0039  0.0000  0.0038  0.0000  0.0000  0.0000  0.0000  0.0000  0.0077  0.0077  0.0038  0.0038  0.0116  0.0116  0.0076  0.0039  0.0077  0.0077  0.0038  0.0000  0.0116  0.0038  0.0039  0.0114  0.0000  0.0038  0.0038  0.0000  0.0038  0.0038  0.0000  0.0038  0.0038  0.0039  0.0000  0.0038  0.0038  0.0000  0.0038  0.0000  0.0000  0.0038  0.0076  0.0000  0.0000  0.0000  0.0000  0.0039  0.0038  0.0000  0.0000  0.0038  0.0039  0.0038  0.0038  0.0039  0.0000  0.0000  0.0000  0.0000  0.0000  0.0000  0.0000  0.0000  0.0000  0.0000  0.0000  0.0000  0.0000  0.0000  0.0000  0.0000  0.0000  0.0000  0.0000  0.0000  0.0000  0.0000  0.0000  0.0000  0.0000  0.0000
MFP4__GCA_001209045.1   0.9031  0.5830  0.5825  0.5825  0.5825  0.5121  0.5598  0.4680  0.4732  0.4296  0.4721  0.4863  0.5692  0.5768  0.9192  0.4209  0.4209  0.5174  0.4518  0.4588  0.4605  0.4698  0.4698  0.4691  0.4934  0.4737  0.4994  0.4941  0.4564  0.4564  0.4915  0.5059  0.5014  0.4579  0.5094  0.5082  0.4765  0.4796  0.5178  0.5147  0.5007  0.5130  0.5232  0.6204  0.6232  0.6407  0.6065  0.6791  0.6824  0.6927  0.6889  0.6136  0.5890  0.5424  0.6059  0.6059  0.5940  0.5483  0.6140  0.6245  0.6483  0.6379  0.1444  0.1996  0.1856  0.1444  0.1444  0.1444  0.1447  0.1447  0.1447  0.1447  0.1447  0.1443  0.1443  0.1487  0.1180  0.1180  0.0038  0.0000  0.0039  0.0000  0.0000  0.0000  0.0000  0.0000  0.0000  0.0000  0.0000  0.0000  0.0000  0.0000  0.0000  0.0000  0.0000  0.0000  0.0000  0.0000  0.0000  0.0000  0.0038  0.0000  0.0000  0.0000  0.0000  0.0000  0.0000  0.0000  0.0000  0.0000  0.0000  0.0000  0.0000  0.0000  0.0000  0.0000  0.0000  0.0000  0.0000  0.0000  0.0000  0.0000  0.0000  0.0000  0.0000  0.0000  0.0000  0.0038  0.0000  0.0000  0.0000  0.0000  0.0000  0.0000  0.0000  0.0000  0.0000  0.0000  0.0000  0.0000  0.0038  0.0038  0.0038  0.0000  0.0000  0.0000  0.0000  0.0000  0.0000  0.0000  0.0039  0.0077  0.0038  0.0039  0.0000  0.0038  0.0000  0.0114  0.0114  0.0116  0.0115  0.0116  0.0116  0.0114  0.0116  0.0000  0.0039  0.0038  0.0039  0.0039  0.0038  0.0000  0.0038  0.0038  0.0038  0.0038  0.0038  0.0038  0.0000  0.0038  0.0039  0.0000  0.0038  0.0039  0.0000  0.0000  0.0000  0.0038  0.0038  0.0038  0.0000  0.0038  0.0039  0.0038  0.0000  0.0000  0.0038  0.0000  0.0039  0.0038  0.0000  0.0039  0.0116  0.0000  0.0039  0.0000  0.0116  0.0000  0.0000  0.0038  0.0000  0.0038  0.0000  0.0000  0.0000  0.0000  0.0000  0.0077  0.0077  0.0039  0.0038  0.0115  0.0115  0.0077  0.0038  0.0077  0.0077  0.0039  0.0000  0.0114  0.0038  0.0038  0.0115  0.0000  0.0039  0.0039  0.0000  0.0038  0.0038  0.0000  0.0039  0.0039  0.0038  0.0000  0.0039  0.0039  0.0000  0.0038  0.0000  0.0000  0.0039  0.0077  0.0000  0.0000  0.0000  0.0000  0.0039  0.0038  0.0000  0.0000  0.0039  0.0038  0.0038  0.0038  0.0038  0.0000  0.0000  0.0000  0.0000  0.0000  0.0000  0.0000  0.0000  0.0000  0.0000  0.0000  0.0000  0.0000  0.0000  0.0000  0.0000  0.0000  0.0000  0.0000  0.0000  0.0000  0.0000  0.0000  0.0000  0.0000  0.0000  0.0000
MFP4__GCA_001209405.1   0.9031  0.5830  0.5825  0.5825  0.5825  0.5121  0.5598  0.4680  0.4732  0.4296  0.4721  0.4863  0.5692  0.5768  0.9192  0.4209  0.4209  0.5174  0.4518  0.4588  0.4605  0.4698  0.4698  0.4691  0.4934  0.4737  0.4994  0.4941  0.4564  0.4564  0.4915  0.5059  0.5014  0.4579  0.5094  0.5082  0.4765  0.4796  0.5178  0.5147  0.5007  0.5130  0.5232  0.6204  0.6232  0.6407  0.6065  0.6791  0.6824  0.6927  0.6889  0.6136  0.5890  0.5424  0.6059  0.6059  0.5940  0.5483  0.6140  0.6245  0.6483  0.6379  0.1444  0.1996  0.1856  0.1444  0.1444  0.1444  0.1447  0.1447  0.1447  0.1447  0.1447  0.1443  0.1443  0.1487  0.1180  0.1180  0.0038  0.0000  0.0039  0.0000  0.0000  0.0000  0.0000  0.0000  0.0000  0.0000  0.0000  0.0000  0.0000  0.0000  0.0000  0.0000  0.0000  0.0000  0.0000  0.0000  0.0000  0.0000  0.0038  0.0000  0.0000  0.0000  0.0000  0.0000  0.0000  0.0000  0.0000  0.0000  0.0000  0.0000  0.0000  0.0000  0.0000  0.0000  0.0000  0.0000  0.0000  0.0000  0.0000  0.0000  0.0000  0.0000  0.0000  0.0000  0.0000  0.0039  0.0000  0.0000  0.0000  0.0000  0.0000  0.0000  0.0000  0.0000  0.0000  0.0000  0.0000  0.0000  0.0038  0.0039  0.0039  0.0000  0.0000  0.0000  0.0000  0.0000  0.0000  0.0000  0.0038  0.0077  0.0039  0.0039  0.0000  0.0038  0.0000  0.0116  0.0116  0.0115  0.0116  0.0116  0.0114  0.0115  0.0114  0.0000  0.0038  0.0038  0.0039  0.0039  0.0038  0.0000  0.0038  0.0038  0.0038  0.0039  0.0038  0.0038  0.0000  0.0038  0.0038  0.0000  0.0038  0.0038  0.0000  0.0000  0.0000  0.0038  0.0038  0.0038  0.0000  0.0038  0.0038  0.0038  0.0000  0.0000  0.0038  0.0000  0.0038  0.0039  0.0000  0.0038  0.0116  0.0000  0.0039  0.0000  0.0115  0.0000  0.0000  0.0039  0.0000  0.0038  0.0000  0.0000  0.0000  0.0000  0.0000  0.0077  0.0077  0.0039  0.0039  0.0116  0.0114  0.0077  0.0038  0.0077  0.0077  0.0039  0.0000  0.0114  0.0039  0.0039  0.0114  0.0000  0.0038  0.0038  0.0000  0.0039  0.0038  0.0000  0.0039  0.0038  0.0039  0.0000  0.0038  0.0038  0.0000  0.0038  0.0000  0.0000  0.0038  0.0077  0.0000  0.0000  0.0000  0.0000  0.0039  0.0038  0.0000  0.0000  0.0039  0.0038  0.0039  0.0038  0.0039  0.0000  0.0000  0.0000  0.0000  0.0000  0.0000  0.0000  0.0000  0.0000  0.0000  0.0000  0.0000  0.0000  0.0000  0.0000  0.0000  0.0000  0.0000  0.0000  0.0000  0.0000  0.0000  0.0000  0.0000  0.0000  0.0000  0.0000  0.0000
MFP4__GCA_001209505.1   0.9031  0.5830  0.5825  0.5825  0.5825  0.5121  0.5598  0.4680  0.4732  0.4296  0.4721  0.4863  0.5692  0.5768  0.9192  0.4209  0.4209  0.5174  0.4518  0.4588  0.4605  0.4698  0.4698  0.4691  0.4934  0.4737  0.4994  0.4941  0.4564  0.4564  0.4915  0.5059  0.5014  0.4579  0.5094  0.5082  0.4765  0.4796  0.5178  0.5147  0.5007  0.5130  0.5232  0.6204  0.6232  0.6407  0.6065  0.6791  0.6824  0.6927  0.6889  0.6136  0.5890  0.5424  0.6059  0.6059  0.5940  0.5483  0.6140  0.6245  0.6483  0.6379  0.1444  0.1996  0.1856  0.1444  0.1444  0.1444  0.1447  0.1447  0.1447  0.1447  0.1447  0.1443  0.1443  0.1487  0.1180  0.1180  0.0038  0.0000  0.0038  0.0000  0.0000  0.0000  0.0000  0.0000  0.0000  0.0000  0.0000  0.0000  0.0000  0.0000  0.0000  0.0000  0.0000  0.0000  0.0000  0.0000  0.0000  0.0000  0.0038  0.0000  0.0000  0.0000  0.0000  0.0000  0.0000  0.0000  0.0000  0.0000  0.0000  0.0000  0.0000  0.0000  0.0000  0.0000  0.0000  0.0000  0.0000  0.0000  0.0000  0.0000  0.0000  0.0000  0.0000  0.0000  0.0000  0.0038  0.0000  0.0000  0.0000  0.0000  0.0000  0.0000  0.0000  0.0000  0.0000  0.0000  0.0000  0.0000  0.0038  0.0038  0.0038  0.0000  0.0000  0.0000  0.0000  0.0000  0.0000  0.0000  0.0038  0.0077  0.0038  0.0039  0.0000  0.0038  0.0000  0.0116  0.0116  0.0114  0.0114  0.0116  0.0116  0.0114  0.0114  0.0000  0.0038  0.0038  0.0038  0.0038  0.0039  0.0000  0.0038  0.0038  0.0038  0.0038  0.0038  0.0038  0.0000  0.0038  0.0038  0.0000  0.0038  0.0038  0.0000  0.0000  0.0000  0.0039  0.0039  0.0038  0.0000  0.0038  0.0039  0.0038  0.0000  0.0000  0.0038  0.0000  0.0038  0.0038  0.0000  0.0039  0.0114  0.0000  0.0039  0.0000  0.0116  0.0000  0.0000  0.0039  0.0000  0.0038  0.0000  0.0000  0.0000  0.0000  0.0000  0.0076  0.0077  0.0039  0.0038  0.0116  0.0114  0.0077  0.0039  0.0076  0.0076  0.0039  0.0000  0.0114  0.0038  0.0038  0.0114  0.0000  0.0038  0.0039  0.0000  0.0038  0.0038  0.0000  0.0039  0.0038  0.0038  0.0000  0.0038  0.0038  0.0000  0.0039  0.0000  0.0000  0.0038  0.0076  0.0000  0.0000  0.0000  0.0000  0.0038  0.0038  0.0000  0.0000  0.0038  0.0039  0.0039  0.0039  0.0039  0.0000  0.0000  0.0000  0.0000  0.0000  0.0000  0.0000  0.0000  0.0000  0.0000  0.0000  0.0000  0.0000  0.0000  0.0000  0.0000  0.0000  0.0000  0.0000  0.0000  0.0000  0.0000  0.0000  0.0000  0.0000  0.0000  0.0000  0.0000  0.0000
MFP4__GCA_001210645.1   0.9031  0.5830  0.5825  0.5825  0.5825  0.5121  0.5598  0.4680  0.4732  0.4296  0.4721  0.4863  0.5692  0.5768  0.9192  0.4209  0.4209  0.5174  0.4518  0.4588  0.4605  0.4698  0.4698  0.4691  0.4934  0.4737  0.4994  0.4941  0.4564  0.4564  0.4915  0.5059  0.5014  0.4579  0.5094  0.5082  0.4765  0.4796  0.5178  0.5147  0.5007  0.5130  0.5232  0.6204  0.6232  0.6407  0.6065  0.6791  0.6824  0.6927  0.6889  0.6136  0.5890  0.5424  0.6059  0.6059  0.5940  0.5483  0.6140  0.6245  0.6483  0.6379  0.1444  0.1996  0.1856  0.1444  0.1444  0.1444  0.1447  0.1447  0.1447  0.1447  0.1447  0.1443  0.1443  0.1487  0.1180  0.1180  0.0038  0.0000  0.0039  0.0000  0.0000  0.0000  0.0000  0.0000  0.0000  0.0000  0.0000  0.0000  0.0000  0.0000  0.0000  0.0000  0.0000  0.0000  0.0000  0.0000  0.0000  0.0000  0.0039  0.0000  0.0000  0.0000  0.0000  0.0000  0.0000  0.0000  0.0000  0.0000  0.0000  0.0000  0.0000  0.0000  0.0000  0.0000  0.0000  0.0000  0.0000  0.0000  0.0000  0.0000  0.0000  0.0000  0.0000  0.0000  0.0000  0.0038  0.0000  0.0000  0.0000  0.0000  0.0000  0.0000  0.0000  0.0000  0.0000  0.0000  0.0000  0.0000  0.0038  0.0038  0.0038  0.0000  0.0000  0.0000  0.0000  0.0000  0.0000  0.0000  0.0038  0.0076  0.0039  0.0039  0.0000  0.0038  0.0000  0.0114  0.0114  0.0114  0.0114  0.0114  0.0114  0.0116  0.0114  0.0000  0.0038  0.0038  0.0038  0.0038  0.0039  0.0000  0.0038  0.0038  0.0038  0.0038  0.0039  0.0038  0.0000  0.0038  0.0039  0.0000  0.0038  0.0039  0.0000  0.0000  0.0000  0.0039  0.0038  0.0038  0.0000  0.0038  0.0038  0.0038  0.0000  0.0000  0.0039  0.0000  0.0038  0.0038  0.0000  0.0039  0.0116  0.0000  0.0038  0.0000  0.0114  0.0000  0.0000  0.0038  0.0000  0.0038  0.0000  0.0000  0.0000  0.0000  0.0000  0.0076  0.0076  0.0038  0.0038  0.0116  0.0115  0.0077  0.0038  0.0076  0.0076  0.0038  0.0000  0.0116  0.0038  0.0039  0.0114  0.0000  0.0038  0.0038  0.0000  0.0038  0.0039  0.0000  0.0038  0.0039  0.0038  0.0000  0.0038  0.0038  0.0000  0.0038  0.0000  0.0000  0.0038  0.0077  0.0000  0.0000  0.0000  0.0000  0.0039  0.0038  0.0000  0.0000  0.0038  0.0038  0.0038  0.0038  0.0038  0.0000  0.0000  0.0000  0.0000  0.0000  0.0000  0.0000  0.0000  0.0000  0.0000  0.0000  0.0000  0.0000  0.0000  0.0000  0.0000  0.0000  0.0000  0.0000  0.0000  0.0000  0.0000  0.0000  0.0000  0.0000  0.0000  0.0000  0.0000  0.0000  0.0000
MFP4__GCA_001210965.1   0.9031  0.5830  0.5825  0.5825  0.5825  0.5121  0.5598  0.4680  0.4732  0.4296  0.4721  0.4863  0.5692  0.5768  0.9192  0.4209  0.4209  0.5174  0.4518  0.4588  0.4605  0.4698  0.4698  0.4691  0.4934  0.4737  0.4994  0.4941  0.4564  0.4564  0.4915  0.5059  0.5014  0.4579  0.5094  0.5082  0.4765  0.4796  0.5178  0.5147  0.5007  0.5130  0.5232  0.6204  0.6232  0.6407  0.6065  0.6791  0.6824  0.6927  0.6889  0.6136  0.5890  0.5424  0.6059  0.6059  0.5940  0.5483  0.6140  0.6245  0.6483  0.6379  0.1444  0.1996  0.1856  0.1444  0.1444  0.1444  0.1447  0.1447  0.1447  0.1447  0.1447  0.1443  0.1443  0.1487  0.1180  0.1180  0.0038  0.0000  0.0038  0.0000  0.0000  0.0000  0.0000  0.0000  0.0000  0.0000  0.0000  0.0000  0.0000  0.0000  0.0000  0.0000  0.0000  0.0000  0.0000  0.0000  0.0000  0.0000  0.0039  0.0000  0.0000  0.0000  0.0000  0.0000  0.0000  0.0000  0.0000  0.0000  0.0000  0.0000  0.0000  0.0000  0.0000  0.0000  0.0000  0.0000  0.0000  0.0000  0.0000  0.0000  0.0000  0.0000  0.0000  0.0000  0.0000  0.0038  0.0000  0.0000  0.0000  0.0000  0.0000  0.0000  0.0000  0.0000  0.0000  0.0000  0.0000  0.0000  0.0038  0.0039  0.0038  0.0000  0.0000  0.0000  0.0000  0.0000  0.0000  0.0000  0.0038  0.0077  0.0038  0.0039  0.0000  0.0039  0.0000  0.0116  0.0114  0.0116  0.0116  0.0116  0.0114  0.0114  0.0116  0.0000  0.0039  0.0038  0.0038  0.0038  0.0038  0.0000  0.0038  0.0038  0.0039  0.0038  0.0039  0.0039  0.0000  0.0039  0.0038  0.0000  0.0038  0.0039  0.0000  0.0000  0.0000  0.0038  0.0038  0.0039  0.0000  0.0038  0.0038  0.0039  0.0000  0.0000  0.0039  0.0000  0.0039  0.0039  0.0000  0.0038  0.0116  0.0000  0.0038  0.0000  0.0115  0.0000  0.0000  0.0039  0.0000  0.0038  0.0000  0.0000  0.0000  0.0000  0.0000  0.0077  0.0077  0.0038  0.0039  0.0115  0.0116  0.0077  0.0039  0.0077  0.0076  0.0038  0.0000  0.0116  0.0038  0.0038  0.0115  0.0000  0.0038  0.0039  0.0000  0.0038  0.0039  0.0000  0.0039  0.0038  0.0038  0.0000  0.0038  0.0038  0.0000  0.0038  0.0000  0.0000  0.0038  0.0076  0.0000  0.0000  0.0000  0.0000  0.0038  0.0038  0.0000  0.0000  0.0038  0.0039  0.0038  0.0038  0.0038  0.0000  0.0000  0.0000  0.0000  0.0000  0.0000  0.0000  0.0000  0.0000  0.0000  0.0000  0.0000  0.0000  0.0000  0.0000  0.0000  0.0000  0.0000  0.0000  0.0000  0.0000  0.0000  0.0000  0.0000  0.0000  0.0000  0.0000  0.0000  0.0000  0.0000  0.0000
MFP4__GCA_001211305.1   0.9031  0.5830  0.5825  0.5825  0.5825  0.5121  0.5598  0.4680  0.4732  0.4296  0.4721  0.4863  0.5692  0.5768  0.9192  0.4209  0.4209  0.5174  0.4518  0.4588  0.4605  0.4698  0.4698  0.4691  0.4934  0.4737  0.4994  0.4941  0.4564  0.4564  0.4915  0.5059  0.5014  0.4579  0.5094  0.5082  0.4765  0.4796  0.5178  0.5147  0.5007  0.5130  0.5232  0.6204  0.6232  0.6407  0.6065  0.6791  0.6824  0.6927  0.6889  0.6136  0.5890  0.5424  0.6059  0.6059  0.5940  0.5483  0.6140  0.6245  0.6483  0.6379  0.1444  0.1996  0.1856  0.1444  0.1444  0.1444  0.1447  0.1447  0.1447  0.1447  0.1447  0.1443  0.1443  0.1487  0.1180  0.1180  0.0038  0.0000  0.0038  0.0000  0.0000  0.0000  0.0000  0.0000  0.0000  0.0000  0.0000  0.0000  0.0000  0.0000  0.0000  0.0000  0.0000  0.0000  0.0000  0.0000  0.0000  0.0000  0.0038  0.0000  0.0000  0.0000  0.0000  0.0000  0.0000  0.0000  0.0000  0.0000  0.0000  0.0000  0.0000  0.0000  0.0000  0.0000  0.0000  0.0000  0.0000  0.0000  0.0000  0.0000  0.0000  0.0000  0.0000  0.0000  0.0000  0.0038  0.0000  0.0000  0.0000  0.0000  0.0000  0.0000  0.0000  0.0000  0.0000  0.0000  0.0000  0.0000  0.0039  0.0038  0.0039  0.0000  0.0000  0.0000  0.0000  0.0000  0.0000  0.0000  0.0039  0.0077  0.0038  0.0039  0.0000  0.0038  0.0000  0.0114  0.0114  0.0116  0.0114  0.0115  0.0116  0.0114  0.0115  0.0000  0.0039  0.0038  0.0038  0.0038  0.0038  0.0000  0.0038  0.0038  0.0038  0.0039  0.0038  0.0038  0.0000  0.0038  0.0038  0.0000  0.0039  0.0039  0.0000  0.0000  0.0000  0.0039  0.0039  0.0039  0.0000  0.0038  0.0038  0.0039  0.0000  0.0000  0.0038  0.0000  0.0038  0.0038  0.0000  0.0038  0.0116  0.0000  0.0038  0.0000  0.0114  0.0000  0.0000  0.0038  0.0000  0.0038  0.0000  0.0000  0.0000  0.0000  0.0000  0.0077  0.0077  0.0039  0.0038  0.0116  0.0116  0.0076  0.0039  0.0076  0.0077  0.0039  0.0000  0.0116  0.0039  0.0038  0.0114  0.0000  0.0038  0.0038  0.0000  0.0038  0.0038  0.0000  0.0038  0.0039  0.0039  0.0000  0.0038  0.0038  0.0000  0.0038  0.0000  0.0000  0.0038  0.0076  0.0000  0.0000  0.0000  0.0000  0.0038  0.0038  0.0000  0.0000  0.0038  0.0038  0.0038  0.0038  0.0038  0.0000  0.0000  0.0000  0.0000  0.0000  0.0000  0.0000  0.0000  0.0000  0.0000  0.0000  0.0000  0.0000  0.0000  0.0000  0.0000  0.0000  0.0000  0.0000  0.0000  0.0000  0.0000  0.0000  0.0000  0.0000  0.0000  0.0000  0.0000  0.0000  0.0000  0.0000  0.0000
MFP4__GCA_001211345.1   0.9031  0.5830  0.5825  0.5825  0.5825  0.5121  0.5598  0.4680  0.4732  0.4296  0.4721  0.4863  0.5692  0.5768  0.9192  0.4209  0.4209  0.5174  0.4518  0.4588  0.4605  0.4698  0.4698  0.4691  0.4934  0.4737  0.4994  0.4941  0.4564  0.4564  0.4915  0.5059  0.5014  0.4579  0.5094  0.5082  0.4765  0.4796  0.5178  0.5147  0.5007  0.5130  0.5232  0.6204  0.6232  0.6407  0.6065  0.6791  0.6824  0.6927  0.6889  0.6136  0.5890  0.5424  0.6059  0.6059  0.5940  0.5483  0.6140  0.6245  0.6483  0.6379  0.1444  0.1996  0.1856  0.1444  0.1444  0.1444  0.1447  0.1447  0.1447  0.1447  0.1447  0.1443  0.1443  0.1487  0.1180  0.1180  0.0039  0.0000  0.0038  0.0000  0.0000  0.0000  0.0000  0.0000  0.0000  0.0000  0.0000  0.0000  0.0000  0.0000  0.0000  0.0000  0.0000  0.0000  0.0000  0.0000  0.0000  0.0000  0.0038  0.0000  0.0000  0.0000  0.0000  0.0000  0.0000  0.0000  0.0000  0.0000  0.0000  0.0000  0.0000  0.0000  0.0000  0.0000  0.0000  0.0000  0.0000  0.0000  0.0000  0.0000  0.0000  0.0000  0.0000  0.0000  0.0000  0.0038  0.0000  0.0000  0.0000  0.0000  0.0000  0.0000  0.0000  0.0000  0.0000  0.0000  0.0000  0.0000  0.0038  0.0038  0.0038  0.0000  0.0000  0.0000  0.0000  0.0000  0.0000  0.0000  0.0038  0.0076  0.0038  0.0038  0.0000  0.0039  0.0000  0.0114  0.0116  0.0115  0.0114  0.0116  0.0116  0.0114  0.0115  0.0000  0.0038  0.0039  0.0038  0.0039  0.0038  0.0000  0.0038  0.0038  0.0038  0.0039  0.0038  0.0039  0.0000  0.0039  0.0039  0.0000  0.0038  0.0038  0.0000  0.0000  0.0000  0.0038  0.0038  0.0038  0.0000  0.0039  0.0039  0.0038  0.0000  0.0000  0.0038  0.0000  0.0038  0.0038  0.0000  0.0038  0.0116  0.0000  0.0039  0.0000  0.0114  0.0000  0.0000  0.0038  0.0000  0.0038  0.0000  0.0000  0.0000  0.0000  0.0000  0.0076  0.0077  0.0039  0.0038  0.0116  0.0116  0.0076  0.0038  0.0076  0.0076  0.0038  0.0000  0.0114  0.0038  0.0038  0.0116  0.0000  0.0038  0.0038  0.0000  0.0039  0.0038  0.0000  0.0039  0.0038  0.0038  0.0000  0.0039  0.0039  0.0000  0.0038  0.0000  0.0000  0.0038  0.0077  0.0000  0.0000  0.0000  0.0000  0.0039  0.0038  0.0000  0.0000  0.0039  0.0038  0.0039  0.0038  0.0039  0.0000  0.0000  0.0000  0.0000  0.0000  0.0000  0.0000  0.0000  0.0000  0.0000  0.0000  0.0000  0.0000  0.0000  0.0000  0.0000  0.0000  0.0000  0.0000  0.0000  0.0000  0.0000  0.0000  0.0000  0.0000  0.0000  0.0000  0.0000  0.0000  0.0000  0.0000  0.0000  0.0000
MFP4__GCA_001211405.1   0.9031  0.5830  0.5825  0.5825  0.5825  0.5121  0.5598  0.4680  0.4732  0.4296  0.4721  0.4863  0.5692  0.5768  0.9192  0.4209  0.4209  0.5174  0.4518  0.4588  0.4605  0.4698  0.4698  0.4691  0.4934  0.4737  0.4994  0.4941  0.4564  0.4564  0.4915  0.5059  0.5015  0.4579  0.5094  0.5082  0.4765  0.4796  0.5178  0.5147  0.5007  0.5130  0.5232  0.6204  0.6232  0.6407  0.6065  0.6791  0.6824  0.6927  0.6889  0.6136  0.5890  0.5424  0.6059  0.6059  0.5940  0.5483  0.6140  0.6245  0.6483  0.6379  0.1444  0.1996  0.1856  0.1444  0.1444  0.1444  0.1447  0.1447  0.1447  0.1447  0.1447  0.1443  0.1443  0.1487  0.1180  0.1180  0.0038  0.0000  0.0038  0.0000  0.0000  0.0000  0.0000  0.0000  0.0000  0.0000  0.0000  0.0000  0.0000  0.0000  0.0000  0.0000  0.0000  0.0000  0.0000  0.0000  0.0000  0.0000  0.0038  0.0000  0.0000  0.0000  0.0000  0.0000  0.0000  0.0000  0.0000  0.0000  0.0000  0.0000  0.0000  0.0000  0.0000  0.0000  0.0000  0.0000  0.0000  0.0000  0.0000  0.0000  0.0000  0.0000  0.0000  0.0000  0.0000  0.0038  0.0000  0.0000  0.0000  0.0000  0.0000  0.0000  0.0000  0.0000  0.0000  0.0000  0.0000  0.0000  0.0039  0.0038  0.0038  0.0000  0.0000  0.0000  0.0000  0.0000  0.0000  0.0000  0.0038  0.0077  0.0039  0.0039  0.0000  0.0038  0.0000  0.0115  0.0114  0.0116  0.0116  0.0114  0.0114  0.0117  0.0114  0.0000  0.0038  0.0038  0.0038  0.0039  0.0039  0.0000  0.0038  0.0038  0.0038  0.0038  0.0038  0.0038  0.0000  0.0039  0.0038  0.0000  0.0038  0.0039  0.0000  0.0000  0.0000  0.0038  0.0038  0.0038  0.0000  0.0038  0.0039  0.0038  0.0000  0.0000  0.0038  0.0000  0.0038  0.0038  0.0000  0.0039  0.0116  0.0000  0.0039  0.0000  0.0116  0.0000  0.0000  0.0039  0.0000  0.0038  0.0000  0.0000  0.0000  0.0000  0.0000  0.0077  0.0077  0.0038  0.0039  0.0115  0.0116  0.0076  0.0039  0.0077  0.0076  0.0039  0.0000  0.0116  0.0038  0.0038  0.0116  0.0000  0.0038  0.0038  0.0000  0.0039  0.0038  0.0000  0.0038  0.0038  0.0039  0.0000  0.0038  0.0039  0.0000  0.0038  0.0000  0.0000  0.0039  0.0077  0.0000  0.0000  0.0000  0.0000  0.0038  0.0038  0.0000  0.0000  0.0038  0.0038  0.0038  0.0038  0.0038  0.0000  0.0000  0.0000  0.0000  0.0000  0.0000  0.0000  0.0000  0.0000  0.0000  0.0000  0.0000  0.0000  0.0000  0.0000  0.0000  0.0000  0.0000  0.0000  0.0000  0.0000  0.0000  0.0000  0.0000  0.0000  0.0000  0.0000  0.0000  0.0000  0.0000  0.0000  0.0000  0.0000  0.0000
MFP4__GCA_001211505.1   0.9031  0.5830  0.5825  0.5825  0.5825  0.5121  0.5598  0.4680  0.4732  0.4296  0.4721  0.4863  0.5692  0.5768  0.9192  0.4209  0.4209  0.5174  0.4518  0.4588  0.4605  0.4698  0.4698  0.4691  0.4934  0.4737  0.4994  0.4941  0.4564  0.4564  0.4915  0.5059  0.5014  0.4579  0.5094  0.5082  0.4765  0.4796  0.5178  0.5147  0.5007  0.5130  0.5232  0.6204  0.6232  0.6407  0.6065  0.6791  0.6824  0.6927  0.6889  0.6136  0.5890  0.5424  0.6059  0.6059  0.5940  0.5483  0.6140  0.6245  0.6483  0.6379  0.1444  0.1996  0.1856  0.1444  0.1444  0.1444  0.1447  0.1447  0.1447  0.1447  0.1447  0.1443  0.1443  0.1487  0.1180  0.1180  0.0038  0.0000  0.0038  0.0000  0.0000  0.0000  0.0000  0.0000  0.0000  0.0000  0.0000  0.0000  0.0000  0.0000  0.0000  0.0000  0.0000  0.0000  0.0000  0.0000  0.0000  0.0000  0.0038  0.0000  0.0000  0.0000  0.0000  0.0000  0.0000  0.0000  0.0000  0.0000  0.0000  0.0000  0.0000  0.0000  0.0000  0.0000  0.0000  0.0000  0.0000  0.0000  0.0000  0.0000  0.0000  0.0000  0.0000  0.0000  0.0000  0.0039  0.0000  0.0000  0.0000  0.0000  0.0000  0.0000  0.0000  0.0000  0.0000  0.0000  0.0000  0.0000  0.0038  0.0039  0.0038  0.0000  0.0000  0.0000  0.0000  0.0000  0.0000  0.0000  0.0038  0.0077  0.0038  0.0039  0.0000  0.0039  0.0000  0.0114  0.0116  0.0114  0.0114  0.0116  0.0116  0.0116  0.0116  0.0000  0.0039  0.0038  0.0039  0.0038  0.0038  0.0000  0.0038  0.0039  0.0039  0.0039  0.0038  0.0039  0.0000  0.0038  0.0038  0.0000  0.0038  0.0038  0.0000  0.0000  0.0000  0.0038  0.0038  0.0038  0.0000  0.0038  0.0038  0.0038  0.0000  0.0000  0.0038  0.0000  0.0038  0.0039  0.0000  0.0038  0.0116  0.0000  0.0039  0.0000  0.0114  0.0000  0.0000  0.0039  0.0000  0.0039  0.0000  0.0000  0.0000  0.0000  0.0000  0.0076  0.0077  0.0038  0.0039  0.0114  0.0116  0.0077  0.0039  0.0076  0.0076  0.0038  0.0000  0.0116  0.0038  0.0039  0.0115  0.0000  0.0039  0.0039  0.0000  0.0038  0.0038  0.0000  0.0038  0.0039  0.0038  0.0000  0.0039  0.0039  0.0000  0.0038  0.0000  0.0000  0.0038  0.0077  0.0000  0.0000  0.0000  0.0000  0.0038  0.0039  0.0000  0.0000  0.0038  0.0038  0.0038  0.0038  0.0038  0.0000  0.0000  0.0000  0.0000  0.0000  0.0000  0.0000  0.0000  0.0000  0.0000  0.0000  0.0000  0.0000  0.0000  0.0000  0.0000  0.0000  0.0000  0.0000  0.0000  0.0000  0.0000  0.0000  0.0000  0.0000  0.0000  0.0000  0.0000  0.0000  0.0000  0.0000  0.0000  0.0000  0.0000  0.0000
MFP4__GCA_001211705.1   0.9031  0.5830  0.5825  0.5825  0.5825  0.5121  0.5598  0.4680  0.4732  0.4296  0.4721  0.4863  0.5692  0.5768  0.9192  0.4209  0.4209  0.5174  0.4518  0.4588  0.4605  0.4698  0.4698  0.4691  0.4934  0.4737  0.4994  0.4941  0.4564  0.4564  0.4915  0.5059  0.5014  0.4579  0.5094  0.5082  0.4765  0.4796  0.5178  0.5147  0.5007  0.5130  0.5232  0.6204  0.6232  0.6407  0.6065  0.6791  0.6824  0.6927  0.6889  0.6136  0.5890  0.5424  0.6059  0.6059  0.5940  0.5483  0.6140  0.6245  0.6483  0.6379  0.1444  0.1996  0.1856  0.1444  0.1444  0.1444  0.1447  0.1447  0.1447  0.1447  0.1447  0.1443  0.1443  0.1487  0.1180  0.1180  0.0039  0.0000  0.0038  0.0000  0.0000  0.0000  0.0000  0.0000  0.0000  0.0000  0.0000  0.0000  0.0000  0.0000  0.0000  0.0000  0.0000  0.0000  0.0000  0.0000  0.0000  0.0000  0.0038  0.0000  0.0000  0.0000  0.0000  0.0000  0.0000  0.0000  0.0000  0.0000  0.0000  0.0000  0.0000  0.0000  0.0000  0.0000  0.0000  0.0000  0.0000  0.0000  0.0000  0.0000  0.0000  0.0000  0.0000  0.0000  0.0000  0.0038  0.0000  0.0000  0.0000  0.0000  0.0000  0.0000  0.0000  0.0000  0.0000  0.0000  0.0000  0.0000  0.0039  0.0038  0.0038  0.0000  0.0000  0.0000  0.0000  0.0000  0.0000  0.0000  0.0038  0.0077  0.0038  0.0039  0.0000  0.0038  0.0000  0.0114  0.0115  0.0115  0.0114  0.0116  0.0116  0.0117  0.0116  0.0000  0.0039  0.0038  0.0038  0.0038  0.0038  0.0000  0.0038  0.0038  0.0038  0.0039  0.0039  0.0039  0.0000  0.0038  0.0039  0.0000  0.0039  0.0039  0.0000  0.0000  0.0000  0.0038  0.0038  0.0039  0.0000  0.0038  0.0038  0.0038  0.0000  0.0000  0.0038  0.0000  0.0039  0.0039  0.0000  0.0039  0.0117  0.0000  0.0038  0.0000  0.0114  0.0000  0.0000  0.0038  0.0000  0.0038  0.0000  0.0000  0.0000  0.0000  0.0000  0.0077  0.0076  0.0039  0.0038  0.0116  0.0114  0.0076  0.0038  0.0077  0.0077  0.0039  0.0000  0.0115  0.0038  0.0039  0.0116  0.0000  0.0039  0.0038  0.0000  0.0038  0.0038  0.0000  0.0038  0.0038  0.0039  0.0000  0.0038  0.0038  0.0000  0.0038  0.0000  0.0000  0.0039  0.0077  0.0000  0.0000  0.0000  0.0000  0.0038  0.0038  0.0000  0.0000  0.0039  0.0039  0.0038  0.0038  0.0038  0.0000  0.0000  0.0000  0.0000  0.0000  0.0000  0.0000  0.0000  0.0000  0.0000  0.0000  0.0000  0.0000  0.0000  0.0000  0.0000  0.0000  0.0000  0.0000  0.0000  0.0000  0.0000  0.0000  0.0000  0.0000  0.0000  0.0000  0.0000  0.0000  0.0000  0.0000  0.0000  0.0000  0.0000  0.0000  0.0000
MFP4__GCA_001211865.1   0.9031  0.5830  0.5825  0.5825  0.5825  0.5121  0.5598  0.4680  0.4732  0.4296  0.4721  0.4863  0.5692  0.5768  0.9192  0.4209  0.4209  0.5174  0.4518  0.4588  0.4605  0.4698  0.4698  0.4691  0.4934  0.4737  0.4994  0.4941  0.4564  0.4564  0.4915  0.5059  0.5014  0.4579  0.5094  0.5082  0.4765  0.4796  0.5178  0.5147  0.5007  0.5130  0.5232  0.6204  0.6232  0.6407  0.6065  0.6791  0.6824  0.6927  0.6889  0.6136  0.5890  0.5424  0.6059  0.6059  0.5940  0.5483  0.6140  0.6245  0.6483  0.6379  0.1444  0.1996  0.1856  0.1444  0.1444  0.1444  0.1447  0.1447  0.1447  0.1447  0.1447  0.1443  0.1443  0.1487  0.1180  0.1180  0.0039  0.0000  0.0039  0.0000  0.0000  0.0000  0.0000  0.0000  0.0000  0.0000  0.0000  0.0000  0.0000  0.0000  0.0000  0.0000  0.0000  0.0000  0.0000  0.0000  0.0000  0.0000  0.0038  0.0000  0.0000  0.0000  0.0000  0.0000  0.0000  0.0000  0.0000  0.0000  0.0000  0.0000  0.0000  0.0000  0.0000  0.0000  0.0000  0.0000  0.0000  0.0000  0.0000  0.0000  0.0000  0.0000  0.0000  0.0000  0.0000  0.0038  0.0000  0.0000  0.0000  0.0000  0.0000  0.0000  0.0000  0.0000  0.0000  0.0000  0.0000  0.0000  0.0038  0.0039  0.0038  0.0000  0.0000  0.0000  0.0000  0.0000  0.0000  0.0000  0.0039  0.0076  0.0038  0.0038  0.0000  0.0038  0.0000  0.0116  0.0114  0.0116  0.0116  0.0114  0.0114  0.0116  0.0116  0.0000  0.0038  0.0038  0.0039  0.0039  0.0038  0.0000  0.0039  0.0038  0.0039  0.0039  0.0038  0.0038  0.0000  0.0038  0.0038  0.0000  0.0038  0.0038  0.0000  0.0000  0.0000  0.0038  0.0038  0.0038  0.0000  0.0038  0.0038  0.0038  0.0000  0.0000  0.0039  0.0000  0.0038  0.0038  0.0000  0.0039  0.0116  0.0000  0.0039  0.0000  0.0114  0.0000  0.0000  0.0038  0.0000  0.0038  0.0000  0.0000  0.0000  0.0000  0.0000  0.0077  0.0076  0.0039  0.0039  0.0117  0.0116  0.0077  0.0039  0.0077  0.0076  0.0039  0.0000  0.0116  0.0039  0.0039  0.0115  0.0000  0.0038  0.0038  0.0000  0.0038  0.0038  0.0000  0.0039  0.0038  0.0038  0.0000  0.0039  0.0038  0.0000  0.0038  0.0000  0.0000  0.0038  0.0077  0.0000  0.0000  0.0000  0.0000  0.0039  0.0039  0.0000  0.0000  0.0038  0.0038  0.0038  0.0038  0.0038  0.0000  0.0000  0.0000  0.0000  0.0000  0.0000  0.0000  0.0000  0.0000  0.0000  0.0000  0.0000  0.0000  0.0000  0.0000  0.0000  0.0000  0.0000  0.0000  0.0000  0.0000  0.0000  0.0000  0.0000  0.0000  0.0000  0.0000  0.0000  0.0000  0.0000  0.0000  0.0000  0.0000  0.0000  0.0000  0.0000  0.0000
MFP4__GCA_001212025.1   0.9031  0.5830  0.5825  0.5825  0.5825  0.5121  0.5598  0.4680  0.4732  0.4296  0.4721  0.4863  0.5692  0.5768  0.9192  0.4209  0.4209  0.5174  0.4518  0.4588  0.4605  0.4698  0.4698  0.4691  0.4934  0.4737  0.4994  0.4941  0.4564  0.4564  0.4915  0.5059  0.5014  0.4579  0.5094  0.5082  0.4765  0.4796  0.5178  0.5147  0.5007  0.5130  0.5232  0.6204  0.6232  0.6407  0.6065  0.6791  0.6824  0.6927  0.6889  0.6136  0.5890  0.5424  0.6059  0.6059  0.5940  0.5483  0.6140  0.6245  0.6483  0.6379  0.1444  0.1996  0.1856  0.1444  0.1444  0.1444  0.1447  0.1447  0.1447  0.1447  0.1447  0.1443  0.1443  0.1487  0.1180  0.1180  0.0039  0.0000  0.0038  0.0000  0.0000  0.0000  0.0000  0.0000  0.0000  0.0000  0.0000  0.0000  0.0000  0.0000  0.0000  0.0000  0.0000  0.0000  0.0000  0.0000  0.0000  0.0000  0.0038  0.0000  0.0000  0.0000  0.0000  0.0000  0.0000  0.0000  0.0000  0.0000  0.0000  0.0000  0.0000  0.0000  0.0000  0.0000  0.0000  0.0000  0.0000  0.0000  0.0000  0.0000  0.0000  0.0000  0.0000  0.0000  0.0000  0.0038  0.0000  0.0000  0.0000  0.0000  0.0000  0.0000  0.0000  0.0000  0.0000  0.0000  0.0000  0.0000  0.0038  0.0039  0.0038  0.0000  0.0000  0.0000  0.0000  0.0000  0.0000  0.0000  0.0038  0.0077  0.0038  0.0038  0.0000  0.0038  0.0000  0.0116  0.0116  0.0115  0.0114  0.0116  0.0115  0.0114  0.0115  0.0000  0.0039  0.0039  0.0038  0.0038  0.0038  0.0000  0.0039  0.0039  0.0038  0.0038  0.0038  0.0038  0.0000  0.0038  0.0038  0.0000  0.0039  0.0039  0.0000  0.0000  0.0000  0.0038  0.0038  0.0038  0.0000  0.0039  0.0038  0.0039  0.0000  0.0000  0.0038  0.0000  0.0039  0.0038  0.0000  0.0038  0.0115  0.0000  0.0038  0.0000  0.0116  0.0000  0.0000  0.0039  0.0000  0.0038  0.0000  0.0000  0.0000  0.0000  0.0000  0.0076  0.0077  0.0038  0.0039  0.0116  0.0115  0.0076  0.0039  0.0077  0.0077  0.0039  0.0000  0.0116  0.0039  0.0039  0.0116  0.0000  0.0039  0.0038  0.0000  0.0038  0.0038  0.0000  0.0038  0.0038  0.0039  0.0000  0.0039  0.0039  0.0000  0.0038  0.0000  0.0000  0.0038  0.0077  0.0000  0.0000  0.0000  0.0000  0.0038  0.0038  0.0000  0.0000  0.0039  0.0038  0.0038  0.0039  0.0038  0.0000  0.0000  0.0000  0.0000  0.0000  0.0000  0.0000  0.0000  0.0000  0.0000  0.0000  0.0000  0.0000  0.0000  0.0000  0.0000  0.0000  0.0000  0.0000  0.0000  0.0000  0.0000  0.0000  0.0000  0.0000  0.0000  0.0000  0.0000  0.0000  0.0000  0.0000  0.0000  0.0000  0.0000  0.0000  0.0000  0.0000  0.0000
MFP4__GCA_001212325.1   0.9031  0.5830  0.5825  0.5825  0.5825  0.5121  0.5598  0.4680  0.4732  0.4296  0.4721  0.4863  0.5692  0.5768  0.9192  0.4209  0.4209  0.5174  0.4518  0.4588  0.4605  0.4698  0.4698  0.4691  0.4934  0.4737  0.4994  0.4941  0.4564  0.4564  0.4915  0.5059  0.5014  0.4579  0.5094  0.5082  0.4765  0.4796  0.5178  0.5147  0.5007  0.5130  0.5232  0.6204  0.6232  0.6407  0.6065  0.6791  0.6824  0.6927  0.6889  0.6136  0.5890  0.5424  0.6059  0.6059  0.5940  0.5483  0.6140  0.6245  0.6483  0.6379  0.1444  0.1996  0.1856  0.1444  0.1444  0.1444  0.1447  0.1447  0.1447  0.1447  0.1447  0.1443  0.1443  0.1487  0.1180  0.1180  0.0039  0.0000  0.0039  0.0000  0.0000  0.0000  0.0000  0.0000  0.0000  0.0000  0.0000  0.0000  0.0000  0.0000  0.0000  0.0000  0.0000  0.0000  0.0000  0.0000  0.0000  0.0000  0.0038  0.0000  0.0000  0.0000  0.0000  0.0000  0.0000  0.0000  0.0000  0.0000  0.0000  0.0000  0.0000  0.0000  0.0000  0.0000  0.0000  0.0000  0.0000  0.0000  0.0000  0.0000  0.0000  0.0000  0.0000  0.0000  0.0000  0.0039  0.0000  0.0000  0.0000  0.0000  0.0000  0.0000  0.0000  0.0000  0.0000  0.0000  0.0000  0.0000  0.0038  0.0038  0.0038  0.0000  0.0000  0.0000  0.0000  0.0000  0.0000  0.0000  0.0038  0.0077  0.0038  0.0039  0.0000  0.0038  0.0000  0.0116  0.0114  0.0114  0.0114  0.0116  0.0116  0.0116  0.0114  0.0000  0.0038  0.0039  0.0039  0.0039  0.0038  0.0000  0.0039  0.0038  0.0038  0.0039  0.0038  0.0039  0.0000  0.0038  0.0038  0.0000  0.0038  0.0038  0.0000  0.0000  0.0000  0.0039  0.0038  0.0038  0.0000  0.0038  0.0038  0.0038  0.0000  0.0000  0.0038  0.0000  0.0039  0.0039  0.0000  0.0038  0.0114  0.0000  0.0039  0.0000  0.0116  0.0000  0.0000  0.0039  0.0000  0.0038  0.0000  0.0000  0.0000  0.0000  0.0000  0.0077  0.0077  0.0038  0.0038  0.0116  0.0114  0.0077  0.0038  0.0077  0.0076  0.0039  0.0000  0.0114  0.0038  0.0038  0.0116  0.0000  0.0039  0.0038  0.0000  0.0038  0.0038  0.0000  0.0038  0.0039  0.0039  0.0000  0.0038  0.0038  0.0000  0.0038  0.0000  0.0000  0.0038  0.0077  0.0000  0.0000  0.0000  0.0000  0.0038  0.0038  0.0000  0.0000  0.0039  0.0038  0.0039  0.0038  0.0038  0.0000  0.0000  0.0000  0.0000  0.0000  0.0000  0.0000  0.0000  0.0000  0.0000  0.0000  0.0000  0.0000  0.0000  0.0000  0.0000  0.0000  0.0000  0.0000  0.0000  0.0000  0.0000  0.0000  0.0000  0.0000  0.0000  0.0000  0.0000  0.0000  0.0000  0.0000  0.0000  0.0000  0.0000  0.0000  0.0000  0.0000  0.0000  0.0000
MFP4__GCA_001212405.1   0.9031  0.5830  0.5825  0.5825  0.5825  0.5121  0.5598  0.4680  0.4732  0.4296  0.4721  0.4863  0.5692  0.5768  0.9192  0.4209  0.4209  0.5174  0.4518  0.4588  0.4605  0.4698  0.4698  0.4691  0.4934  0.4737  0.4994  0.4941  0.4564  0.4564  0.4915  0.5059  0.5014  0.4579  0.5094  0.5082  0.4765  0.4796  0.5178  0.5147  0.5007  0.5130  0.5232  0.6204  0.6232  0.6407  0.6065  0.6791  0.6824  0.6927  0.6889  0.6136  0.5890  0.5424  0.6059  0.6059  0.5940  0.5483  0.6140  0.6245  0.6483  0.6379  0.1444  0.1996  0.1856  0.1444  0.1444  0.1444  0.1447  0.1447  0.1447  0.1447  0.1447  0.1443  0.1443  0.1487  0.1180  0.1180  0.0038  0.0000  0.0038  0.0000  0.0000  0.0000  0.0000  0.0000  0.0000  0.0000  0.0000  0.0000  0.0000  0.0000  0.0000  0.0000  0.0000  0.0000  0.0000  0.0000  0.0000  0.0000  0.0038  0.0000  0.0000  0.0000  0.0000  0.0000  0.0000  0.0000  0.0000  0.0000  0.0000  0.0000  0.0000  0.0000  0.0000  0.0000  0.0000  0.0000  0.0000  0.0000  0.0000  0.0000  0.0000  0.0000  0.0000  0.0000  0.0000  0.0038  0.0000  0.0000  0.0000  0.0000  0.0000  0.0000  0.0000  0.0000  0.0000  0.0000  0.0000  0.0000  0.0038  0.0038  0.0038  0.0000  0.0000  0.0000  0.0000  0.0000  0.0000  0.0000  0.0039  0.0076  0.0038  0.0039  0.0000  0.0039  0.0000  0.0116  0.0116  0.0116  0.0116  0.0116  0.0116  0.0116  0.0114  0.0000  0.0039  0.0039  0.0038  0.0038  0.0038  0.0000  0.0038  0.0038  0.0038  0.0038  0.0038  0.0038  0.0000  0.0038  0.0038  0.0000  0.0038  0.0039  0.0000  0.0000  0.0000  0.0038  0.0039  0.0038  0.0000  0.0038  0.0038  0.0038  0.0000  0.0000  0.0038  0.0000  0.0038  0.0039  0.0000  0.0038  0.0116  0.0000  0.0039  0.0000  0.0115  0.0000  0.0000  0.0038  0.0000  0.0039  0.0000  0.0000  0.0000  0.0000  0.0000  0.0076  0.0077  0.0039  0.0038  0.0116  0.0116  0.0076  0.0038  0.0076  0.0076  0.0039  0.0000  0.0116  0.0038  0.0038  0.0116  0.0000  0.0038  0.0038  0.0000  0.0038  0.0038  0.0000  0.0038  0.0038  0.0038  0.0000  0.0038  0.0039  0.0000  0.0038  0.0000  0.0000  0.0038  0.0076  0.0000  0.0000  0.0000  0.0000  0.0039  0.0038  0.0000  0.0000  0.0038  0.0038  0.0039  0.0039  0.0038  0.0000  0.0000  0.0000  0.0000  0.0000  0.0000  0.0000  0.0000  0.0000  0.0000  0.0000  0.0000  0.0000  0.0000  0.0000  0.0000  0.0000  0.0000  0.0000  0.0000  0.0000  0.0000  0.0000  0.0000  0.0000  0.0000  0.0000  0.0000  0.0000  0.0000  0.0000  0.0000  0.0000  0.0000  0.0000  0.0000  0.0000  0.0000  0.0000  0.0000
MFP4__GCA_001262275.1   0.9031  0.5830  0.5825  0.5825  0.5825  0.5121  0.5598  0.4680  0.4732  0.4296  0.4721  0.4863  0.5692  0.5768  0.9192  0.4209  0.4209  0.5174  0.4518  0.4588  0.4605  0.4698  0.4698  0.4691  0.4934  0.4737  0.4994  0.4941  0.4564  0.4564  0.4915  0.5059  0.5014  0.4579  0.5094  0.5082  0.4765  0.4796  0.5178  0.5147  0.5007  0.5130  0.5232  0.6204  0.6232  0.6407  0.6065  0.6791  0.6824  0.6927  0.6889  0.6136  0.5890  0.5424  0.6059  0.6059  0.5940  0.5483  0.6140  0.6245  0.6483  0.6379  0.1444  0.1996  0.1856  0.1444  0.1444  0.1444  0.1447  0.1447  0.1447  0.1447  0.1447  0.1443  0.1443  0.1487  0.1180  0.1180  0.0038  0.0000  0.0039  0.0000  0.0000  0.0000  0.0000  0.0000  0.0000  0.0000  0.0000  0.0000  0.0000  0.0000  0.0000  0.0000  0.0000  0.0000  0.0000  0.0000  0.0000  0.0000  0.0039  0.0000  0.0000  0.0000  0.0000  0.0000  0.0000  0.0000  0.0000  0.0000  0.0000  0.0000  0.0000  0.0000  0.0000  0.0000  0.0000  0.0000  0.0000  0.0000  0.0000  0.0000  0.0000  0.0000  0.0000  0.0000  0.0000  0.0039  0.0000  0.0000  0.0000  0.0000  0.0000  0.0000  0.0000  0.0000  0.0000  0.0000  0.0000  0.0000  0.0038  0.0039  0.0038  0.0000  0.0000  0.0000  0.0000  0.0000  0.0000  0.0000  0.0039  0.0076  0.0038  0.0039  0.0000  0.0039  0.0000  0.0116  0.0116  0.0114  0.0114  0.0114  0.0116  0.0115  0.0114  0.0000  0.0038  0.0038  0.0039  0.0039  0.0038  0.0000  0.0038  0.0038  0.0038  0.0038  0.0038  0.0038  0.0000  0.0039  0.0038  0.0000  0.0039  0.0038  0.0000  0.0000  0.0000  0.0038  0.0039  0.0038  0.0000  0.0039  0.0038  0.0039  0.0000  0.0000  0.0038  0.0000  0.0038  0.0038  0.0000  0.0038  0.0114  0.0000  0.0038  0.0000  0.0116  0.0000  0.0000  0.0039  0.0000  0.0039  0.0000  0.0000  0.0000  0.0000  0.0000  0.0076  0.0076  0.0039  0.0039  0.0116  0.0116  0.0077  0.0038  0.0077  0.0076  0.0038  0.0000  0.0115  0.0038  0.0038  0.0116  0.0000  0.0038  0.0039  0.0000  0.0038  0.0039  0.0000  0.0039  0.0039  0.0038  0.0000  0.0038  0.0038  0.0000  0.0039  0.0000  0.0000  0.0038  0.0076  0.0000  0.0000  0.0000  0.0000  0.0039  0.0038  0.0000  0.0000  0.0039  0.0038  0.0038  0.0039  0.0038  0.0000  0.0000  0.0000  0.0000  0.0000  0.0000  0.0000  0.0000  0.0000  0.0000  0.0000  0.0000  0.0000  0.0000  0.0000  0.0000  0.0000  0.0000  0.0000  0.0000  0.0000  0.0000  0.0000  0.0000  0.0000  0.0000  0.0000  0.0000  0.0000  0.0000  0.0000  0.0000  0.0000  0.0000  0.0000  0.0000  0.0000  0.0000  0.0000  0.0000  0.0000
MFP4__GCA_001262355.1   0.9031  0.5830  0.5825  0.5825  0.5825  0.5121  0.5598  0.4680  0.4732  0.4296  0.4721  0.4863  0.5692  0.5768  0.9192  0.4209  0.4209  0.5174  0.4518  0.4588  0.4605  0.4698  0.4698  0.4691  0.4934  0.4737  0.4994  0.4941  0.4564  0.4564  0.4915  0.5059  0.5014  0.4579  0.5094  0.5082  0.4765  0.4796  0.5178  0.5147  0.5007  0.5130  0.5232  0.6204  0.6232  0.6407  0.6065  0.6791  0.6824  0.6927  0.6889  0.6136  0.5890  0.5424  0.6059  0.6059  0.5940  0.5483  0.6140  0.6245  0.6483  0.6379  0.1444  0.1996  0.1856  0.1444  0.1444  0.1444  0.1447  0.1447  0.1447  0.1447  0.1447  0.1443  0.1443  0.1487  0.1180  0.1180  0.0038  0.0000  0.0038  0.0000  0.0000  0.0000  0.0000  0.0000  0.0000  0.0000  0.0000  0.0000  0.0000  0.0000  0.0000  0.0000  0.0000  0.0000  0.0000  0.0000  0.0000  0.0000  0.0038  0.0000  0.0000  0.0000  0.0000  0.0000  0.0000  0.0000  0.0000  0.0000  0.0000  0.0000  0.0000  0.0000  0.0000  0.0000  0.0000  0.0000  0.0000  0.0000  0.0000  0.0000  0.0000  0.0000  0.0000  0.0000  0.0000  0.0038  0.0000  0.0000  0.0000  0.0000  0.0000  0.0000  0.0000  0.0000  0.0000  0.0000  0.0000  0.0000  0.0038  0.0038  0.0038  0.0000  0.0000  0.0000  0.0000  0.0000  0.0000  0.0000  0.0039  0.0077  0.0038  0.0038  0.0000  0.0039  0.0000  0.0116  0.0117  0.0114  0.0116  0.0116  0.0116  0.0115  0.0116  0.0000  0.0038  0.0038  0.0038  0.0039  0.0039  0.0000  0.0038  0.0038  0.0038  0.0038  0.0039  0.0038  0.0000  0.0039  0.0038  0.0000  0.0039  0.0038  0.0000  0.0000  0.0000  0.0039  0.0038  0.0038  0.0000  0.0038  0.0039  0.0038  0.0000  0.0000  0.0039  0.0000  0.0038  0.0039  0.0000  0.0038  0.0114  0.0000  0.0039  0.0000  0.0114  0.0000  0.0000  0.0038  0.0000  0.0038  0.0000  0.0000  0.0000  0.0000  0.0000  0.0076  0.0077  0.0039  0.0038  0.0116  0.0116  0.0077  0.0039  0.0076  0.0077  0.0038  0.0000  0.0116  0.0038  0.0039  0.0116  0.0000  0.0038  0.0039  0.0000  0.0039  0.0038  0.0000  0.0039  0.0038  0.0039  0.0000  0.0038  0.0038  0.0000  0.0039  0.0000  0.0000  0.0038  0.0077  0.0000  0.0000  0.0000  0.0000  0.0038  0.0038  0.0000  0.0000  0.0038  0.0038  0.0039  0.0038  0.0039  0.0000  0.0000  0.0000  0.0000  0.0000  0.0000  0.0000  0.0000  0.0000  0.0000  0.0000  0.0000  0.0000  0.0000  0.0000  0.0000  0.0000  0.0000  0.0000  0.0000  0.0000  0.0000  0.0000  0.0000  0.0000  0.0000  0.0000  0.0000  0.0000  0.0000  0.0000  0.0000  0.0000  0.0000  0.0000  0.0000  0.0000  0.0000  0.0000  0.0000  0.0000  0.0000
MFP4__GCA_001277875.1   0.9031  0.5830  0.5825  0.5825  0.5825  0.5121  0.5598  0.4680  0.4732  0.4296  0.4721  0.4863  0.5692  0.5768  0.9192  0.4209  0.4209  0.5174  0.4518  0.4588  0.4605  0.4698  0.4698  0.4691  0.4934  0.4737  0.4994  0.4941  0.4564  0.4564  0.4915  0.5059  0.5014  0.4579  0.5094  0.5082  0.4765  0.4796  0.5178  0.5147  0.5007  0.5130  0.5232  0.6204  0.6232  0.6407  0.6065  0.6791  0.6824  0.6927  0.6889  0.6136  0.5890  0.5424  0.6059  0.6059  0.5940  0.5483  0.6140  0.6245  0.6483  0.6379  0.1444  0.1996  0.1856  0.1444  0.1444  0.1444  0.1447  0.1447  0.1447  0.1447  0.1447  0.1443  0.1443  0.1487  0.1180  0.1180  0.0038  0.0000  0.0038  0.0000  0.0000  0.0000  0.0000  0.0000  0.0000  0.0000  0.0000  0.0000  0.0000  0.0000  0.0000  0.0000  0.0000  0.0000  0.0000  0.0000  0.0000  0.0000  0.0038  0.0000  0.0000  0.0000  0.0000  0.0000  0.0000  0.0000  0.0000  0.0000  0.0000  0.0000  0.0000  0.0000  0.0000  0.0000  0.0000  0.0000  0.0000  0.0000  0.0000  0.0000  0.0000  0.0000  0.0000  0.0000  0.0000  0.0038  0.0000  0.0000  0.0000  0.0000  0.0000  0.0000  0.0000  0.0000  0.0000  0.0000  0.0000  0.0000  0.0039  0.0039  0.0039  0.0000  0.0000  0.0000  0.0000  0.0000  0.0000  0.0000  0.0038  0.0077  0.0039  0.0039  0.0000  0.0038  0.0000  0.0114  0.0114  0.0116  0.0117  0.0115  0.0116  0.0115  0.0114  0.0000  0.0038  0.0038  0.0039  0.0038  0.0038  0.0000  0.0038  0.0038  0.0039  0.0038  0.0038  0.0038  0.0000  0.0039  0.0038  0.0000  0.0038  0.0039  0.0000  0.0000  0.0000  0.0039  0.0039  0.0039  0.0000  0.0038  0.0039  0.0038  0.0000  0.0000  0.0038  0.0000  0.0039  0.0039  0.0000  0.0039  0.0116  0.0000  0.0039  0.0000  0.0114  0.0000  0.0000  0.0039  0.0000  0.0039  0.0000  0.0000  0.0000  0.0000  0.0000  0.0077  0.0076  0.0038  0.0038  0.0116  0.0116  0.0076  0.0038  0.0077  0.0077  0.0039  0.0000  0.0116  0.0039  0.0038  0.0114  0.0000  0.0038  0.0038  0.0000  0.0038  0.0038  0.0000  0.0039  0.0039  0.0038  0.0000  0.0039  0.0039  0.0000  0.0038  0.0000  0.0000  0.0039  0.0077  0.0000  0.0000  0.0000  0.0000  0.0039  0.0038  0.0000  0.0000  0.0039  0.0038  0.0038  0.0039  0.0038  0.0000  0.0000  0.0000  0.0000  0.0000  0.0000  0.0000  0.0000  0.0000  0.0000  0.0000  0.0000  0.0000  0.0000  0.0000  0.0000  0.0000  0.0000  0.0000  0.0000  0.0000  0.0000  0.0000  0.0000  0.0000  0.0000  0.0000  0.0000  0.0000  0.0000  0.0000  0.0000  0.0000  0.0000  0.0000  0.0000  0.0000  0.0000  0.0000  0.0000  0.0000  0.0000  0.0000
MFP4__GCA_001277895.1   0.9031  0.5830  0.5825  0.5825  0.5825  0.5121  0.5598  0.4680  0.4732  0.4296  0.4721  0.4863  0.5692  0.5768  0.9192  0.4209  0.4209  0.5174  0.4518  0.4588  0.4605  0.4698  0.4698  0.4691  0.4934  0.4737  0.4994  0.4941  0.4564  0.4564  0.4915  0.5059  0.5014  0.4579  0.5094  0.5082  0.4765  0.4796  0.5178  0.5147  0.5007  0.5130  0.5232  0.6204  0.6232  0.6407  0.6065  0.6791  0.6824  0.6927  0.6889  0.6136  0.5890  0.5424  0.6059  0.6059  0.5940  0.5483  0.6140  0.6245  0.6483  0.6379  0.1444  0.1996  0.1856  0.1444  0.1444  0.1444  0.1447  0.1447  0.1447  0.1447  0.1447  0.1443  0.1443  0.1487  0.1180  0.1180  0.0038  0.0000  0.0038  0.0000  0.0000  0.0000  0.0000  0.0000  0.0000  0.0000  0.0000  0.0000  0.0000  0.0000  0.0000  0.0000  0.0000  0.0000  0.0000  0.0000  0.0000  0.0000  0.0039  0.0000  0.0000  0.0000  0.0000  0.0000  0.0000  0.0000  0.0000  0.0000  0.0000  0.0000  0.0000  0.0000  0.0000  0.0000  0.0000  0.0000  0.0000  0.0000  0.0000  0.0000  0.0000  0.0000  0.0000  0.0000  0.0000  0.0038  0.0000  0.0000  0.0000  0.0000  0.0000  0.0000  0.0000  0.0000  0.0000  0.0000  0.0000  0.0000  0.0038  0.0039  0.0038  0.0000  0.0000  0.0000  0.0000  0.0000  0.0000  0.0000  0.0038  0.0076  0.0038  0.0038  0.0000  0.0039  0.0000  0.0116  0.0116  0.0116  0.0114  0.0115  0.0114  0.0116  0.0116  0.0000  0.0038  0.0039  0.0038  0.0038  0.0039  0.0000  0.0039  0.0039  0.0039  0.0039  0.0039  0.0038  0.0000  0.0038  0.0039  0.0000  0.0039  0.0039  0.0000  0.0000  0.0000  0.0038  0.0038  0.0038  0.0000  0.0038  0.0038  0.0038  0.0000  0.0000  0.0038  0.0000  0.0038  0.0038  0.0000  0.0039  0.0116  0.0000  0.0039  0.0000  0.0117  0.0000  0.0000  0.0039  0.0000  0.0038  0.0000  0.0000  0.0000  0.0000  0.0000  0.0077  0.0076  0.0038  0.0038  0.0116  0.0115  0.0077  0.0038  0.0076  0.0076  0.0038  0.0000  0.0116  0.0039  0.0038  0.0116  0.0000  0.0039  0.0038  0.0000  0.0038  0.0038  0.0000  0.0039  0.0038  0.0038  0.0000  0.0038  0.0039  0.0000  0.0038  0.0000  0.0000  0.0039  0.0077  0.0000  0.0000  0.0000  0.0000  0.0039  0.0038  0.0000  0.0000  0.0038  0.0039  0.0038  0.0038  0.0039  0.0000  0.0000  0.0000  0.0000  0.0000  0.0000  0.0000  0.0000  0.0000  0.0000  0.0000  0.0000  0.0000  0.0000  0.0000  0.0000  0.0000  0.0000  0.0000  0.0000  0.0000  0.0000  0.0000  0.0000  0.0000  0.0000  0.0000  0.0000  0.0000  0.0000  0.0000  0.0000  0.0000  0.0000  0.0000  0.0000  0.0000  0.0000  0.0000  0.0000  0.0000  0.0000  0.0000  0.0000
MFP4__GCA_001279165.1   0.9158  0.5839  0.5763  0.5763  0.5763  0.5199  0.5681  0.4757  0.4805  0.4366  0.4664  0.4940  0.5631  0.5851  0.9317  0.4154  0.4154  0.5114  0.4462  0.4531  0.4548  0.4639  0.4639  0.4632  0.4876  0.4681  0.5069  0.5016  0.4635  0.4635  0.4990  0.5136  0.4956  0.4650  0.5154  0.5141  0.4839  0.4871  0.5257  0.5209  0.5069  0.5195  0.5298  0.6282  0.6310  0.6487  0.6141  0.6878  0.6911  0.7015  0.6977  0.6213  0.5965  0.5491  0.6134  0.6134  0.6013  0.5549  0.6216  0.6322  0.6563  0.6458  0.1402  0.2046  0.1904  0.1402  0.1402  0.1402  0.1405  0.1405  0.1405  0.1405  0.1405  0.1401  0.1401  0.1446  0.1225  0.1225  0.0077  0.0038  0.0000  0.0038  0.0038  0.0038  0.0038  0.0038  0.0038  0.0039  0.0038  0.0038  0.0039  0.0038  0.0038  0.0038  0.0038  0.0038  0.0038  0.0039  0.0039  0.0038  0.0076  0.0038  0.0038  0.0038  0.0038  0.0038  0.0038  0.0039  0.0038  0.0039  0.0038  0.0038  0.0038  0.0038  0.0039  0.0038  0.0038  0.0038  0.0038  0.0039  0.0039  0.0038  0.0038  0.0038  0.0038  0.0038  0.0039  0.0076  0.0039  0.0038  0.0038  0.0038  0.0039  0.0038  0.0038  0.0039  0.0038  0.0038  0.0038  0.0038  0.0077  0.0077  0.0076  0.0038  0.0038  0.0038  0.0038  0.0038  0.0038  0.0038  0.0077  0.0116  0.0077  0.0076  0.0038  0.0076  0.0038  0.0153  0.0155  0.0153  0.0155  0.0155  0.0153  0.0155  0.0153  0.0038  0.0000  0.0000  0.0000  0.0000  0.0077  0.0039  0.0000  0.0000  0.0000  0.0000  0.0077  0.0000  0.0038  0.0076  0.0077  0.0038  0.0077  0.0076  0.0038  0.0039  0.0038  0.0077  0.0077  0.0000  0.0038  0.0000  0.0000  0.0000  0.0038  0.0039  0.0000  0.0038  0.0076  0.0077  0.0038  0.0000  0.0155  0.0038  0.0076  0.0038  0.0153  0.0038  0.0039  0.0000  0.0038  0.0000  0.0038  0.0038  0.0038  0.0039  0.0039  0.0114  0.0116  0.0077  0.0077  0.0153  0.0153  0.0114  0.0077  0.0114  0.0116  0.0076  0.0038  0.0155  0.0078  0.0077  0.0154  0.0038  0.0077  0.0077  0.0038  0.0077  0.0078  0.0038  0.0077  0.0077  0.0076  0.0038  0.0076  0.0077  0.0038  0.0077  0.0039  0.0038  0.0077  0.0114  0.0038  0.0038  0.0039  0.0039  0.0000  0.0077  0.0038  0.0038  0.0000  0.0000  0.0000  0.0000  0.0000  0.0039  0.0039  0.0038  0.0038  0.0038  0.0039  0.0039  0.0039  0.0038  0.0038  0.0039  0.0039  0.0038  0.0039  0.0039  0.0039  0.0038  0.0038  0.0038  0.0039  0.0038  0.0038  0.0039  0.0039  0.0038  0.0039  0.0038  0.0038  0.0038  0.0038  0.0039  0.0038  0.0039  0.0038  0.0039  0.0039  0.0038  0.0038  0.0038  0.0039  0.0038  0.0038  0.0038  0.0038  0.0038
MFP4__GCA_001279185.1   0.9158  0.5839  0.5763  0.5763  0.5763  0.5199  0.5681  0.4757  0.4805  0.4366  0.4664  0.4940  0.5631  0.5851  0.9317  0.4154  0.4154  0.5114  0.4462  0.4531  0.4548  0.4639  0.4639  0.4632  0.4876  0.4681  0.5069  0.5016  0.4635  0.4635  0.4990  0.5136  0.4956  0.4650  0.5154  0.5141  0.4839  0.4871  0.5257  0.5209  0.5069  0.5195  0.5298  0.6282  0.6310  0.6487  0.6141  0.6878  0.6911  0.7015  0.6977  0.6213  0.5965  0.5491  0.6134  0.6134  0.6013  0.5549  0.6216  0.6322  0.6563  0.6458  0.1402  0.2046  0.1904  0.1402  0.1402  0.1402  0.1405  0.1405  0.1405  0.1405  0.1405  0.1401  0.1401  0.1446  0.1225  0.1225  0.0077  0.0038  0.0000  0.0038  0.0038  0.0038  0.0038  0.0038  0.0038  0.0039  0.0038  0.0038  0.0038  0.0038  0.0038  0.0039  0.0038  0.0038  0.0038  0.0039  0.0038  0.0039  0.0077  0.0038  0.0039  0.0038  0.0039  0.0038  0.0039  0.0038  0.0038  0.0038  0.0039  0.0039  0.0038  0.0039  0.0039  0.0039  0.0038  0.0038  0.0039  0.0039  0.0038  0.0038  0.0039  0.0038  0.0039  0.0039  0.0039  0.0077  0.0039  0.0038  0.0039  0.0038  0.0038  0.0038  0.0039  0.0039  0.0038  0.0038  0.0039  0.0039  0.0076  0.0077  0.0077  0.0038  0.0038  0.0038  0.0038  0.0038  0.0038  0.0038  0.0076  0.0117  0.0077  0.0077  0.0039  0.0077  0.0039  0.0153  0.0155  0.0156  0.0153  0.0153  0.0153  0.0153  0.0153  0.0039  0.0000  0.0000  0.0000  0.0000  0.0077  0.0039  0.0000  0.0000  0.0000  0.0000  0.0076  0.0000  0.0038  0.0077  0.0077  0.0038  0.0076  0.0076  0.0039  0.0039  0.0038  0.0077  0.0077  0.0000  0.0038  0.0000  0.0000  0.0000  0.0038  0.0039  0.0000  0.0038  0.0077  0.0077  0.0038  0.0000  0.0153  0.0038  0.0077  0.0038  0.0155  0.0039  0.0038  0.0000  0.0039  0.0000  0.0038  0.0038  0.0038  0.0038  0.0038  0.0114  0.0114  0.0076  0.0076  0.0153  0.0154  0.0114  0.0077  0.0116  0.0116  0.0076  0.0039  0.0154  0.0077  0.0077  0.0153  0.0038  0.0078  0.0077  0.0038  0.0076  0.0076  0.0038  0.0077  0.0077  0.0076  0.0039  0.0076  0.0077  0.0038  0.0077  0.0038  0.0038  0.0076  0.0116  0.0039  0.0039  0.0039  0.0038  0.0000  0.0077  0.0039  0.0039  0.0000  0.0000  0.0000  0.0000  0.0000  0.0038  0.0038  0.0038  0.0038  0.0039  0.0039  0.0038  0.0038  0.0039  0.0039  0.0038  0.0039  0.0038  0.0039  0.0039  0.0038  0.0038  0.0038  0.0038  0.0038  0.0038  0.0038  0.0039  0.0038  0.0038  0.0038  0.0038  0.0039  0.0039  0.0038  0.0038  0.0038  0.0038  0.0038  0.0038  0.0038  0.0038  0.0038  0.0038  0.0038  0.0039  0.0038  0.0038  0.0038  0.0039  0.0000
MFP4__GCA_001279265.1   0.9158  0.5839  0.5763  0.5763  0.5763  0.5199  0.5681  0.4757  0.4805  0.4366  0.4664  0.4940  0.5631  0.5851  0.9317  0.4154  0.4154  0.5114  0.4462  0.4531  0.4548  0.4639  0.4639  0.4632  0.4876  0.4681  0.5069  0.5016  0.4635  0.4635  0.4990  0.5136  0.4956  0.4650  0.5154  0.5141  0.4839  0.4871  0.5257  0.5209  0.5069  0.5195  0.5298  0.6282  0.6310  0.6487  0.6141  0.6878  0.6911  0.7015  0.6977  0.6213  0.5965  0.5491  0.6134  0.6134  0.6013  0.5549  0.6216  0.6322  0.6563  0.6458  0.1402  0.2046  0.1904  0.1402  0.1402  0.1402  0.1405  0.1405  0.1405  0.1405  0.1405  0.1401  0.1401  0.1446  0.1225  0.1225  0.0077  0.0038  0.0000  0.0038  0.0038  0.0039  0.0038  0.0039  0.0038  0.0038  0.0038  0.0038  0.0038  0.0039  0.0038  0.0038  0.0038  0.0038  0.0039  0.0039  0.0039  0.0039  0.0076  0.0039  0.0038  0.0038  0.0038  0.0039  0.0039  0.0038  0.0038  0.0038  0.0039  0.0038  0.0038  0.0038  0.0038  0.0038  0.0038  0.0039  0.0038  0.0038  0.0039  0.0039  0.0039  0.0039  0.0038  0.0038  0.0038  0.0077  0.0039  0.0038  0.0038  0.0038  0.0039  0.0038  0.0038  0.0039  0.0038  0.0038  0.0038  0.0038  0.0077  0.0076  0.0077  0.0038  0.0038  0.0038  0.0038  0.0038  0.0038  0.0038  0.0076  0.0114  0.0076  0.0076  0.0038  0.0077  0.0038  0.0155  0.0154  0.0154  0.0153  0.0155  0.0153  0.0153  0.0154  0.0038  0.0000  0.0000  0.0000  0.0000  0.0076  0.0039  0.0000  0.0000  0.0000  0.0000  0.0076  0.0000  0.0038  0.0076  0.0076  0.0038  0.0077  0.0076  0.0038  0.0038  0.0038  0.0077  0.0077  0.0000  0.0038  0.0000  0.0000  0.0000  0.0038  0.0039  0.0000  0.0039  0.0077  0.0077  0.0038  0.0000  0.0154  0.0038  0.0077  0.0038  0.0154  0.0039  0.0039  0.0000  0.0039  0.0000  0.0038  0.0039  0.0038  0.0038  0.0038  0.0116  0.0116  0.0076  0.0077  0.0153  0.0153  0.0114  0.0076  0.0114  0.0116  0.0076  0.0039  0.0155  0.0077  0.0077  0.0155  0.0038  0.0077  0.0076  0.0038  0.0077  0.0077  0.0038  0.0076  0.0076  0.0077  0.0038  0.0077  0.0077  0.0038  0.0076  0.0039  0.0038  0.0077  0.0116  0.0038  0.0038  0.0038  0.0039  0.0000  0.0077  0.0038  0.0038  0.0000  0.0000  0.0000  0.0000  0.0000  0.0038  0.0039  0.0039  0.0038  0.0038  0.0039  0.0039  0.0039  0.0039  0.0038  0.0038  0.0038  0.0039  0.0038  0.0039  0.0038  0.0039  0.0038  0.0038  0.0038  0.0038  0.0038  0.0039  0.0038  0.0038  0.0038  0.0039  0.0039  0.0038  0.0038  0.0038  0.0039  0.0039  0.0038  0.0038  0.0038  0.0039  0.0038  0.0039  0.0038  0.0038  0.0039  0.0039  0.0038  0.0038  0.0000  0.0000
[truncated: 631,873 more chars]
