# Supplementary material for: Subfunctionalization influences the expansion of bacterial multidrug antibiotic resistance
Source: BMC Genomics. 2017 Oct 30;18:834. doi: 10.1186/s12864-017-4222-4 (PMC5663151; doi:10.1186/s12864-017-4222-4)
Supplement: Supplementary file 1 — Calculation of synonymous/non-synonymous substitution. (ZIP 34380 kb) [file 12864_2017_4222_MOESM1_ESM.zip › Additional_File_1/MFP/2ML_MFP.t]

   505
MFP4__GCA_000198775.1 
MFP4__GCA_000818655.1   1.1384
MFP4__GCA_000472825.1   1.2679  0.8956
MFP4__GCA_000472845.1   1.2679  0.8956  0.0000
MFP4__GCA_000739815.1   1.2679  0.8956  0.0000  0.0000
MFP4__GCA_000739775.1   1.2668  0.8662  0.3824  0.3824  0.3824
MFP4__GCA_000519185.1   1.1637  0.9273  0.3054  0.3054  0.3054  0.2817
MFP4__GCA_000685015.1   1.2345  0.9437  0.6100  0.6100  0.6100  0.5894  0.5602
MFP4__GCA_000685075.1   1.2082  0.8260  0.5787  0.5787  0.5787  0.5328  0.5029  0.3836
MFP4__GCA_000785435.1   1.1151  0.8262  0.5541  0.5541  0.5541  0.5138  0.5042  0.3946  0.2530
MFP4__GCA_000684975.1   1.1371  0.8633  0.5641  0.5641  0.5641  0.5390  0.5007  0.6176  0.5043  0.4831
MFP4__GCA_000685035.1   1.1405  0.8337  0.5423  0.5423  0.5423  0.4914  0.4696  0.5185  0.4696  0.4548  0.3669
MFP4__GCA_000341045.1   1.1412  0.8983  0.7193  0.7193  0.7193  0.7421  0.7229  0.7627  0.6445  0.6478  0.6832  0.6934
MFP4__GCA_000739795.1   1.1393  0.8783  0.6962  0.6962  0.6962  0.6990  0.6830  0.7304  0.6205  0.6054  0.6552  0.6690  0.0843
MFP4__GCA_000729995.1   1.4244  1.2179  1.1095  1.1095  1.1095  0.9940  0.9683  1.0196  1.0078  0.9116  0.9521  0.9262  1.0734  1.0103
MFP4__GCA_000698595.1   1.0447  0.8444  0.8047  0.8047  0.8047  0.6579  0.6940  0.6927  0.7286  0.6679  0.6778  0.7145  0.8363  0.8248  0.7352
MFP4__GCA_000751215.1   1.0447  0.8444  0.8047  0.8047  0.8047  0.6579  0.6940  0.6927  0.7286  0.6679  0.6778  0.7145  0.8363  0.8248  0.7352  0.0000
MFP4__GCA_000402035.1   1.1604  0.9398  0.8435  0.8435  0.8435  0.7908  0.7720  0.7719  0.8418  0.7782  0.7397  0.7162  0.8466  0.8333  0.9750  0.5514  0.5514
MFP4__GCA_000236065.1   1.0697  0.9180  0.7223  0.7223  0.7223  0.7106  0.6559  0.7533  0.7595  0.7126  0.7338  0.6873  0.7461  0.7613  0.8159  0.4742  0.4742  0.3390
MFP4__GCA_000828875.1   1.0455  0.8995  0.7298  0.7298  0.7298  0.7108  0.6772  0.7716  0.7540  0.7137  0.7180  0.6926  0.7631  0.7853  0.8154  0.4796  0.4796  0.3568  0.0326
MFP4__GCA_001278535.1   1.0776  0.8797  0.7402  0.7402  0.7402  0.7093  0.6813  0.7761  0.7641  0.7234  0.7278  0.6968  0.7615  0.7898  0.8212  0.4838  0.4838  0.3431  0.0386  0.0295
MFP4__GCA_000256585.3   1.2021  1.0352  0.8237  0.8237  0.8237  0.7418  0.7354  0.6953  0.8076  0.7631  0.7223  0.6947  0.8304  0.8173  0.8025  0.5536  0.5536  0.2626  0.2904  0.2944  0.2872
MFP4__GCA_000773055.1   1.2021  1.0352  0.8237  0.8237  0.8237  0.7418  0.7354  0.6953  0.8076  0.7631  0.7223  0.6947  0.8304  0.8173  0.8025  0.5536  0.5536  0.2626  0.2904  0.2944  0.2872  0.0000
MFP4__GCA_000698575.1   1.2036  1.0311  0.8403  0.8403  0.8403  0.7505  0.7443  0.6911  0.8106  0.7588  0.7310  0.6961  0.8436  0.8304  0.8206  0.5497  0.5497  0.2735  0.3016  0.3058  0.2984  0.0088  0.0088
MFP4__GCA_000648925.1   1.1154  0.9868  0.7674  0.7674  0.7674  0.7165  0.7334  0.7108  0.8031  0.7060  0.6987  0.6808  0.8666  0.8462  0.8780  0.5399  0.5399  0.2734  0.2776  0.2945  0.2786  0.2003  0.2003  0.2046
MFP4__GCA_001319865.1   1.0768  0.7818  0.6927  0.6927  0.6927  0.6917  0.7109  0.7802  0.7372  0.6658  0.6312  0.5730  0.7401  0.7327  0.8942  0.7185  0.7185  0.7789  0.6532  0.6539  0.6629  0.7722  0.7722  0.7719  0.6847
MFP4__GCA_000522545.2   1.0686  0.8400  0.7590  0.7590  0.7590  0.7111  0.6928  0.7248  0.7711  0.6932  0.6704  0.6786  0.7628  0.8070  1.0070  0.7130  0.7130  0.7486  0.6451  0.6354  0.6546  0.7436  0.7436  0.7378  0.6920  0.3263
MFP4__GCA_001319905.1   1.0679  0.8367  0.7318  0.7318  0.7318  0.6863  0.6720  0.6997  0.7777  0.6946  0.6410  0.6450  0.7883  0.7946  0.9887  0.6956  0.6956  0.7736  0.6763  0.6662  0.6862  0.7873  0.7873  0.7813  0.7170  0.3535  0.0746
MFP4__GCA_000265115.1   1.0583  0.8476  0.7289  0.7289  0.7289  0.7063  0.6881  0.7046  0.7568  0.6696  0.6477  0.6695  0.7679  0.7499  0.9600  0.6914  0.6914  0.7565  0.6621  0.6469  0.6717  0.7246  0.7246  0.7139  0.7062  0.3347  0.1451  0.1688
MFP4__GCA_000281995.2   1.0583  0.8476  0.7289  0.7289  0.7289  0.7063  0.6881  0.7046  0.7568  0.6696  0.6477  0.6695  0.7679  0.7499  0.9600  0.6914  0.6914  0.7565  0.6621  0.6469  0.6717  0.7246  0.7246  0.7139  0.7062  0.3347  0.1451  0.1688  0.0000
MFP4__GCA_000739835.1   1.1053  0.8650  0.7667  0.7667  0.7667  0.7348  0.7096  0.7270  0.7832  0.6932  0.6615  0.6753  0.8074  0.7926  0.9222  0.7095  0.7095  0.7524  0.6755  0.6655  0.6853  0.7499  0.7499  0.7496  0.7200  0.3357  0.1687  0.1845  0.0995  0.0995
MFP4__GCA_000020045.1   1.1226  0.8438  0.7026  0.7026  0.7026  0.7149  0.6481  0.7297  0.7344  0.6842  0.6897  0.6293  0.8124  0.7875  0.9426  0.7182  0.7182  0.7317  0.6563  0.6567  0.6659  0.8010  0.8010  0.8131  0.6998  0.3324  0.2808  0.2876  0.2632  0.2632  0.2724
MFP4__GCA_000519245.1   1.0766  0.8257  0.7125  0.7125  0.7125  0.7164  0.6555  0.7314  0.7415  0.6857  0.6914  0.6653  0.7752  0.7846  0.9810  0.7078  0.7078  0.7364  0.6752  0.6753  0.6793  0.8293  0.8293  0.8423  0.7306  0.3387  0.2994  0.2988  0.2704  0.2704  0.2886  0.1580
MFP4__GCA_000698555.1   1.0501  0.7619  0.7875  0.7875  0.7875  0.7017  0.7062  0.8170  0.7618  0.7096  0.7055  0.6673  0.7333  0.7168  1.0385  0.7369  0.7369  0.6876  0.5978  0.6028  0.5977  0.7354  0.7354  0.7470  0.7157  0.5669  0.6035  0.6251  0.5916  0.5916  0.5800  0.6153  0.5887
MFP4__GCA_000092885.1   1.0471  0.8804  0.7810  0.7810  0.7810  0.7761  0.7055  0.8065  0.7575  0.7520  0.7697  0.7777  0.8107  0.7892  1.0612  0.6983  0.6983  0.7993  0.6928  0.6827  0.6979  0.8063  0.8063  0.7944  0.8060  0.6570  0.6260  0.6262  0.6055  0.6055  0.6266  0.6993  0.6763  0.6257
MFP4__GCA_000372985.1   1.0523  0.8605  0.7738  0.7738  0.7738  0.7626  0.7093  0.8054  0.7554  0.7451  0.7626  0.7641  0.8148  0.7932  1.0495  0.6920  0.6920  0.8093  0.7020  0.6918  0.6970  0.7879  0.7879  0.7763  0.7874  0.6451  0.6197  0.6198  0.5996  0.5996  0.6204  0.6925  0.6798  0.6193  0.0233
MFP4__GCA_000372945.1   1.0633  0.8352  0.7577  0.7577  0.7577  0.7167  0.6745  0.7567  0.7403  0.7076  0.7379  0.7139  0.7832  0.7619  0.8949  0.7039  0.7039  0.7703  0.6803  0.6801  0.6951  0.7543  0.7543  0.7540  0.7567  0.6190  0.6024  0.5952  0.5878  0.5878  0.5708  0.6480  0.6479  0.6203  0.1656  0.1584
MFP4__GCA_000473465.1   1.0650  0.8371  0.7950  0.7950  0.7950  0.7687  0.7422  0.7979  0.7582  0.7327  0.7566  0.7627  0.7780  0.7571  0.9506  0.6861  0.6861  0.8025  0.7187  0.7087  0.7240  0.7918  0.7918  0.7916  0.7818  0.6133  0.5907  0.5820  0.5860  0.5860  0.5837  0.6425  0.6265  0.6202  0.1445  0.1409  0.1570
MFP4__GCA_000173575.1   1.0635  0.8199  0.7793  0.7793  0.7793  0.7854  0.7514  0.8234  0.7776  0.7558  0.7679  0.8029  0.8414  0.7979  0.9786  0.7175  0.7175  0.8173  0.7668  0.7621  0.7554  0.8106  0.8106  0.8104  0.7935  0.6237  0.6460  0.6238  0.6175  0.6175  0.6211  0.6553  0.6472  0.6483  0.1905  0.1761  0.1931  0.1631
MFP4__GCA_000739735.1   1.0031  0.8700  0.7895  0.7895  0.7895  0.7573  0.7031  0.6915  0.7470  0.7181  0.7950  0.7787  0.8831  0.8534  0.9068  0.7282  0.7282  0.7576  0.6799  0.6913  0.6681  0.7370  0.7370  0.7368  0.7395  0.6706  0.6530  0.6529  0.6622  0.6622  0.6481  0.6546  0.6605  0.6589  0.4416  0.4312  0.3896  0.4296  0.4456
MFP4__GCA_000172415.1   1.1612  0.9246  0.7566  0.7566  0.7566  0.7292  0.7149  0.7835  0.7841  0.7841  0.7739  0.7504  0.8601  0.8219  0.8942  0.7056  0.7056  0.7265  0.7097  0.6922  0.6984  0.7025  0.7025  0.7001  0.6903  0.6815  0.6636  0.6589  0.6406  0.6406  0.6388  0.6812  0.6887  0.6701  0.5062  0.4952  0.4942  0.5193  0.5243  0.3997
MFP4__GCA_000421865.1   1.1271  0.8790  0.7565  0.7565  0.7565  0.7230  0.7086  0.7711  0.7771  0.7715  0.7618  0.7275  0.8845  0.8446  0.8982  0.6765  0.6765  0.7150  0.6602  0.6440  0.6498  0.6915  0.6915  0.6892  0.6849  0.6579  0.6460  0.6412  0.6177  0.6177  0.6163  0.6751  0.6762  0.6518  0.5074  0.5015  0.4851  0.5152  0.5254  0.3956  0.0424
MFP4__GCA_001293045.1   1.1175  0.8950  0.7574  0.7574  0.7574  0.7236  0.7092  0.7647  0.7654  0.7716  0.7683  0.7338  0.9022  0.8534  0.9157  0.6880  0.6880  0.7273  0.6720  0.6555  0.6614  0.7031  0.7031  0.7006  0.6849  0.6649  0.6525  0.6419  0.6240  0.6240  0.6225  0.6758  0.6769  0.6643  0.4975  0.4917  0.4756  0.5056  0.5102  0.3861  0.0324  0.0145
MFP4__GCA_000383275.1   1.0811  0.9615  0.7426  0.7426  0.7426  0.7704  0.7065  0.8141  0.8109  0.8017  0.7953  0.7530  0.8493  0.7972  0.9650  0.7910  0.7910  0.8157  0.6644  0.6709  0.6688  0.7319  0.7319  0.7356  0.7464  0.6546  0.6754  0.6468  0.6531  0.6531  0.6902  0.6788  0.6949  0.7235  0.5050  0.4992  0.4982  0.5361  0.5035  0.4303  0.3133  0.2920  0.2963
MFP4__GCA_000685095.1   1.1257  0.9611  0.7611  0.7611  0.7611  0.7893  0.7107  0.8162  0.7863  0.7786  0.8288  0.7365  0.8579  0.8205  0.9669  0.7555  0.7555  0.8297  0.6714  0.6780  0.6822  0.7326  0.7326  0.7361  0.7588  0.6636  0.7030  0.6734  0.6855  0.6855  0.7070  0.6769  0.6999  0.7509  0.5084  0.5026  0.4706  0.5062  0.4923  0.4355  0.3135  0.2967  0.3010  0.0854
MFP4__GCA_000472545.1   1.1962  0.9845  0.8000  0.8000  0.8000  0.7510  0.7453  0.7723  0.7168  0.7542  0.8344  0.7950  0.9358  0.9104  0.8747  0.7629  0.7629  0.7466  0.7038  0.6868  0.6678  0.6753  0.6753  0.6731  0.7022  0.6770  0.6682  0.6804  0.6900  0.6900  0.7167  0.7050  0.6938  0.7305  0.5184  0.5178  0.5058  0.5114  0.5229  0.4396  0.3389  0.3262  0.3213  0.3063  0.3083
MFP4__GCA_000148685.1   1.1222  0.9490  0.7720  0.7720  0.7720  0.7148  0.7182  0.7607  0.7316  0.7089  0.8173  0.7422  0.8990  0.8512  0.8887  0.7382  0.7382  0.7641  0.7028  0.6984  0.6790  0.6793  0.6793  0.6770  0.7060  0.6268  0.6454  0.6567  0.6679  0.6679  0.6655  0.6802  0.6690  0.6879  0.4914  0.4908  0.4834  0.4997  0.4818  0.4127  0.3440  0.3360  0.3310  0.3263  0.3198  0.1042
MFP4__GCA_000416445.1   1.1021  0.9372  0.7468  0.7468  0.7468  0.7751  0.7037  0.7882  0.8265  0.7968  0.7558  0.7064  0.8905  0.8573  0.9104  0.8112  0.8112  0.7741  0.6747  0.6689  0.6730  0.6820  0.6820  0.6913  0.6650  0.6409  0.6919  0.6796  0.6886  0.6886  0.6959  0.6959  0.7214  0.6838  0.5474  0.5467  0.4934  0.5570  0.5296  0.4552  0.3453  0.3230  0.3180  0.2692  0.2752  0.2760  0.3056
MFP4__GCA_000176935.2   1.1299  0.9468  0.7515  0.7515  0.7515  0.7692  0.6919  0.7826  0.8332  0.8167  0.7725  0.7120  0.8976  0.8561  0.9247  0.7913  0.7913  0.7752  0.6695  0.6638  0.6679  0.6771  0.6771  0.6864  0.6558  0.6589  0.6993  0.6869  0.6943  0.6943  0.7081  0.7262  0.7293  0.6917  0.5425  0.5418  0.4981  0.5425  0.5344  0.4759  0.3459  0.3234  0.3185  0.2900  0.2963  0.2800  0.3143  0.0235
MFP4__GCA_000300095.1   1.1119  0.9394  0.7524  0.7524  0.7524  0.7764  0.6927  0.7701  0.8126  0.8039  0.7550  0.6958  0.8989  0.8654  0.9359  0.8065  0.8065  0.7693  0.6702  0.6645  0.6685  0.6834  0.6834  0.6928  0.6607  0.6643  0.6936  0.6812  0.6951  0.6951  0.7089  0.7136  0.7164  0.6836  0.5319  0.5312  0.4882  0.5418  0.5350  0.4657  0.3366  0.3145  0.3096  0.2904  0.2967  0.2796  0.3185  0.0265  0.0326
MFP4__GCA_000515195.1   1.1223  0.9455  0.7532  0.7532  0.7532  0.7820  0.7101  0.7890  0.8337  0.8038  0.7620  0.7005  0.8991  0.8655  0.9116  0.8122  0.8122  0.7750  0.6754  0.6697  0.6738  0.6826  0.6826  0.6920  0.6657  0.6525  0.6927  0.6804  0.6894  0.6894  0.6967  0.6967  0.7223  0.6847  0.5481  0.5474  0.4940  0.5521  0.5302  0.4558  0.3458  0.3234  0.3185  0.2696  0.2756  0.2764  0.3060  0.0059  0.0176  0.0272
MFP4__GCA_000472445.1   1.2058  0.9426  0.7997  0.7997  0.7997  0.7669  0.6762  0.7778  0.7576  0.7707  0.8170  0.8142  0.8883  0.8326  0.8513  0.7707  0.7707  0.7940  0.7119  0.7058  0.7035  0.7163  0.7163  0.7136  0.7403  0.6396  0.6781  0.6781  0.6390  0.6390  0.6635  0.6978  0.6987  0.6802  0.4965  0.4908  0.4887  0.5056  0.5232  0.4334  0.3261  0.3183  0.3181  0.2592  0.2895  0.1943  0.2450  0.2009  0.2119  0.2196  0.2011
MFP4__GCA_000472525.1   1.1850  0.9719  0.7628  0.7628  0.7628  0.7327  0.6479  0.7453  0.7499  0.7403  0.8005  0.7590  0.8922  0.8724  0.7714  0.7163  0.7163  0.7908  0.7015  0.6955  0.6933  0.7086  0.7086  0.7183  0.7583  0.6702  0.6689  0.6461  0.6476  0.6476  0.6621  0.6685  0.6737  0.7193  0.5402  0.5341  0.4870  0.5351  0.5314  0.3619  0.2828  0.2581  0.2708  0.2473  0.2634  0.3035  0.3549  0.2565  0.2728  0.2777  0.2526  0.2602
MFP4__GCA_000020125.1   1.1274  0.9193  0.7571  0.7571  0.7571  0.7231  0.7138  0.7422  0.6987  0.6999  0.7889  0.7272  0.8695  0.8622  0.8955  0.7450  0.7450  0.7633  0.7435  0.7444  0.7633  0.7042  0.7042  0.6988  0.6957  0.6523  0.5845  0.5988  0.6301  0.6301  0.6147  0.6696  0.6630  0.7105  0.5390  0.5328  0.5059  0.5367  0.5447  0.3836  0.3546  0.3420  0.3293  0.4373  0.4409  0.4196  0.3977  0.3951  0.4044  0.3960  0.3956  0.4168  0.3912
MFP4__GCA_000013645.1   1.0298  0.8740  0.7454  0.7454  0.7454  0.7110  0.7028  0.7860  0.6550  0.6650  0.7214  0.6893  0.8521  0.7880  0.8378  0.7473  0.7473  0.7526  0.7305  0.7314  0.7621  0.7047  0.7047  0.6991  0.7243  0.6386  0.6225  0.6050  0.6314  0.6314  0.6373  0.6639  0.6485  0.7116  0.5298  0.5236  0.5047  0.5456  0.5738  0.4150  0.4244  0.4058  0.3923  0.4448  0.4473  0.4572  0.4329  0.3990  0.4177  0.4183  0.4085  0.4182  0.4138  0.2144
MFP4__GCA_000756045.1   1.0298  0.8740  0.7454  0.7454  0.7454  0.7110  0.7028  0.7860  0.6550  0.6650  0.7214  0.6893  0.8521  0.7880  0.8378  0.7473  0.7473  0.7526  0.7305  0.7314  0.7621  0.7047  0.7047  0.6991  0.7243  0.6386  0.6225  0.6050  0.6314  0.6314  0.6373  0.6639  0.6485  0.7116  0.5298  0.5236  0.5047  0.5456  0.5738  0.4150  0.4244  0.4058  0.3923  0.4448  0.4473  0.4572  0.4329  0.3990  0.4177  0.4183  0.4085  0.4182  0.4138  0.2144  0.0000
MFP4__GCA_000178415.2   1.0708  0.8883  0.7261  0.7261  0.7261  0.6847  0.6706  0.7596  0.6882  0.7111  0.7288  0.7135  0.8744  0.8160  0.8646  0.7358  0.7358  0.7130  0.7066  0.7011  0.7374  0.6783  0.6783  0.6728  0.7071  0.6443  0.6215  0.6039  0.6463  0.6463  0.6642  0.6718  0.6537  0.7440  0.5267  0.5206  0.4794  0.5281  0.5508  0.4292  0.4296  0.4112  0.3977  0.4740  0.4666  0.4569  0.4463  0.3988  0.4171  0.4177  0.3993  0.4098  0.4091  0.2444  0.0995  0.0995
MFP4__GCA_000745015.1   1.1028  0.8766  0.8251  0.8251  0.8251  0.7023  0.6786  0.7471  0.7268  0.7510  0.7429  0.7460  0.8806  0.8495  0.9481  0.7356  0.7356  0.7964  0.7977  0.7980  0.7622  0.7980  0.7980  0.8080  0.7605  0.7277  0.6847  0.6506  0.6711  0.6711  0.6561  0.6919  0.6543  0.6991  0.4749  0.4733  0.4620  0.4945  0.4928  0.3027  0.3592  0.3689  0.3551  0.4335  0.4422  0.4313  0.4312  0.4378  0.4573  0.4366  0.4384  0.4184  0.3789  0.3710  0.3877  0.3877  0.3882
MFP4__GCA_001294705.1   1.1857  0.9492  0.7961  0.7961  0.7961  0.7667  0.7046  0.7324  0.7467  0.7944  0.7422  0.7048  0.9386  0.9672  0.9885  0.8021  0.8021  0.7848  0.7803  0.7756  0.7548  0.7757  0.7757  0.7790  0.7507  0.6856  0.6682  0.6820  0.7064  0.7064  0.7340  0.6750  0.6636  0.7039  0.4857  0.4753  0.4714  0.5008  0.5157  0.3226  0.4123  0.3993  0.3895  0.4722  0.4792  0.4319  0.4240  0.4232  0.4425  0.4272  0.4237  0.4516  0.3951  0.4032  0.4191  0.4191  0.4143  0.3001
MFP4__GCA_000685055.1   1.1688  0.9574  0.8395  0.8395  0.8395  0.7672  0.7548  0.8111  0.7690  0.7888  0.7209  0.7382  0.9644  0.9367  1.0250  0.7798  0.7798  0.8842  0.8483  0.8355  0.8334  0.8887  0.8887  0.8884  0.8072  0.7189  0.6811  0.6813  0.6684  0.6684  0.6758  0.7159  0.7007  0.7408  0.5067  0.4957  0.5213  0.5155  0.5455  0.4393  0.4722  0.4526  0.4583  0.5141  0.5327  0.4989  0.4978  0.5418  0.5517  0.5697  0.5425  0.4738  0.4842  0.4654  0.4515  0.4515  0.4826  0.4017  0.2784
MFP4__GCA_000714855.1   1.2016  0.9491  0.8395  0.8395  0.8395  0.7672  0.7430  0.8234  0.7632  0.7825  0.7260  0.7621  0.9812  0.9529  1.0142  0.7979  0.7979  0.8709  0.8483  0.8355  0.8334  0.8887  0.8887  0.8884  0.8073  0.7310  0.6755  0.6756  0.6734  0.6734  0.6931  0.7049  0.7007  0.7618  0.4926  0.4818  0.5163  0.5107  0.5506  0.4351  0.4722  0.4526  0.4583  0.5043  0.5226  0.4891  0.5029  0.5418  0.5517  0.5697  0.5425  0.4592  0.4745  0.4561  0.4425  0.4425  0.4732  0.3889  0.2788  0.0175
MFP4__GCA_000961515.1   1.1906  0.9421  0.8386  0.8386  0.8386  0.7664  0.7421  0.8224  0.7690  0.7884  0.7315  0.7612  0.9899  0.9614  1.0237  0.7971  0.7971  0.8775  0.8473  0.8345  0.8324  0.8876  0.8876  0.8873  0.8134  0.7235  0.6747  0.6748  0.6727  0.6727  0.7049  0.7041  0.6999  0.7533  0.4972  0.4863  0.5211  0.5153  0.5555  0.4257  0.4770  0.4572  0.4629  0.4995  0.5277  0.4940  0.5078  0.5471  0.5571  0.5752  0.5479  0.4546  0.4793  0.4556  0.4470  0.4470  0.4779  0.3931  0.2824  0.0205  0.0087
MFP4__GCA_000567945.1   1.0921  0.7977  0.7335  0.7335  0.7335  0.7252  0.7515  0.7569  0.6466  0.6278  0.6514  0.7233  0.6688  0.6951  0.9811  0.6653  0.6653  0.8368  0.7070  0.7130  0.7226  0.7730  0.7730  0.7725  0.7640  0.6287  0.6450  0.6526  0.6389  0.6389  0.6609  0.6899  0.7048  0.6627  0.7896  0.7886  0.7690  0.7571  0.7723  0.7307  0.7188  0.7354  0.7480  0.7991  0.8124  0.8037  0.7810  0.7994  0.8005  0.8080  0.8061  0.7744  0.7325  0.7249  0.7647  0.7647  0.7847  0.7797  0.7743  0.7982  0.8229  0.8152
MFP4__GCA_000755985.1   1.1217  0.7999  0.6920  0.6920  0.6920  0.6798  0.7013  0.7067  0.6403  0.5949  0.6492  0.6971  0.7034  0.6791  0.9687  0.6773  0.6773  0.8002  0.6909  0.7011  0.7059  0.7319  0.7319  0.7353  0.7538  0.6084  0.6376  0.6442  0.6291  0.6291  0.6324  0.7067  0.7163  0.6671  0.7417  0.7409  0.7080  0.7364  0.7547  0.7167  0.7425  0.7473  0.7601  0.7553  0.7952  0.7888  0.7500  0.7806  0.7816  0.7888  0.7871  0.7400  0.7296  0.7334  0.7225  0.7225  0.7290  0.7591  0.7738  0.8110  0.8099  0.8090  0.1746
MFP4__GCA_000959365.1   1.1214  0.8049  0.6924  0.6924  0.6924  0.6802  0.7017  0.7071  0.6406  0.5952  0.6495  0.6975  0.7037  0.6795  0.9776  0.6682  0.6682  0.8002  0.6913  0.7015  0.7063  0.7319  0.7319  0.7353  0.7542  0.6087  0.6379  0.6446  0.6294  0.6294  0.6327  0.7071  0.7167  0.6674  0.7422  0.7413  0.7084  0.7368  0.7547  0.7171  0.7425  0.7477  0.7605  0.7557  0.7844  0.7892  0.7504  0.7810  0.7820  0.7892  0.7874  0.7400  0.7359  0.7237  0.7229  0.7229  0.7294  0.7595  0.7742  0.8114  0.8103  0.8094  0.1714  0.0087
MFP4__GCA_000706745.1   1.0921  0.7977  0.7335  0.7335  0.7335  0.7252  0.7515  0.7569  0.6466  0.6278  0.6514  0.7233  0.6688  0.6951  0.9811  0.6653  0.6653  0.8368  0.7070  0.7130  0.7226  0.7730  0.7730  0.7725  0.7640  0.6287  0.6450  0.6526  0.6389  0.6389  0.6609  0.6899  0.7048  0.6627  0.7896  0.7886  0.7690  0.7571  0.7723  0.7307  0.7188  0.7354  0.7480  0.7991  0.8124  0.8037  0.7810  0.7994  0.8005  0.8080  0.8061  0.7744  0.7325  0.7249  0.7647  0.7647  0.7847  0.7797  0.7743  0.7982  0.8229  0.8152  0.0000  0.1746  0.1714
MFP4__GCA_000764595.1   1.0921  0.7977  0.7335  0.7335  0.7335  0.7252  0.7515  0.7569  0.6466  0.6278  0.6514  0.7233  0.6688  0.6951  0.9811  0.6653  0.6653  0.8368  0.7070  0.7130  0.7226  0.7730  0.7730  0.7725  0.7640  0.6287  0.6450  0.6526  0.6389  0.6389  0.6609  0.6899  0.7048  0.6627  0.7896  0.7886  0.7690  0.7571  0.7723  0.7307  0.7188  0.7354  0.7480  0.7991  0.8124  0.8037  0.7810  0.7994  0.8005  0.8080  0.8061  0.7744  0.7325  0.7249  0.7647  0.7647  0.7847  0.7797  0.7743  0.7982  0.8229  0.8152  0.0000  0.1746  0.1714  0.0000
MFP4__GCA_000765375.1   1.0921  0.7977  0.7335  0.7335  0.7335  0.7252  0.7515  0.7569  0.6466  0.6278  0.6514  0.7233  0.6688  0.6951  0.9811  0.6653  0.6653  0.8368  0.7070  0.7130  0.7226  0.7730  0.7730  0.7725  0.7640  0.6287  0.6450  0.6526  0.6389  0.6389  0.6609  0.6899  0.7048  0.6627  0.7896  0.7886  0.7690  0.7571  0.7723  0.7307  0.7188  0.7354  0.7480  0.7991  0.8124  0.8037  0.7810  0.7994  0.8005  0.8080  0.8061  0.7744  0.7325  0.7249  0.7647  0.7647  0.7847  0.7797  0.7743  0.7982  0.8229  0.8152  0.0000  0.1746  0.1714  0.0000  0.0000
MFP4__GCA_000012365.1   1.0903  0.7950  0.7310  0.7310  0.7310  0.7228  0.7492  0.7536  0.6437  0.6246  0.6487  0.7206  0.6661  0.6925  0.9799  0.6626  0.6626  0.8343  0.7042  0.7102  0.7198  0.7702  0.7702  0.7697  0.7613  0.6258  0.6421  0.6498  0.6360  0.6360  0.6581  0.6871  0.7020  0.6598  0.7869  0.7859  0.7662  0.7543  0.7696  0.7279  0.7162  0.7328  0.7454  0.7968  0.8102  0.8014  0.7786  0.7972  0.7983  0.8058  0.8039  0.7720  0.7299  0.7223  0.7623  0.7623  0.7824  0.7768  0.7719  0.7959  0.8207  0.8130  0.0030  0.1717  0.1685  0.0030  0.0030  0.0030
MFP4__GCA_000152285.1   1.0903  0.7950  0.7310  0.7310  0.7310  0.7228  0.7492  0.7536  0.6437  0.6246  0.6487  0.7206  0.6661  0.6925  0.9799  0.6626  0.6626  0.8343  0.7042  0.7102  0.7198  0.7702  0.7702  0.7697  0.7613  0.6258  0.6421  0.6498  0.6360  0.6360  0.6581  0.6871  0.7020  0.6598  0.7869  0.7859  0.7662  0.7543  0.7696  0.7279  0.7162  0.7328  0.7454  0.7968  0.8102  0.8014  0.7786  0.7972  0.7983  0.8058  0.8039  0.7720  0.7299  0.7223  0.7623  0.7623  0.7824  0.7768  0.7719  0.7959  0.8207  0.8130  0.0030  0.1717  0.1685  0.0030  0.0030  0.0030  0.0000
MFP4__GCA_000567925.1   1.0903  0.7950  0.7310  0.7310  0.7310  0.7228  0.7492  0.7536  0.6437  0.6246  0.6487  0.7206  0.6661  0.6925  0.9799  0.6626  0.6626  0.8343  0.7042  0.7102  0.7198  0.7702  0.7702  0.7697  0.7613  0.6258  0.6421  0.6498  0.6360  0.6360  0.6581  0.6871  0.7020  0.6598  0.7869  0.7859  0.7662  0.7543  0.7696  0.7279  0.7162  0.7328  0.7454  0.7968  0.8102  0.8014  0.7786  0.7972  0.7983  0.8058  0.8039  0.7720  0.7299  0.7223  0.7623  0.7623  0.7824  0.7768  0.7719  0.7959  0.8207  0.8130  0.0030  0.1717  0.1685  0.0030  0.0030  0.0030  0.0000  0.0000
MFP4__GCA_000877335.1   1.0903  0.7950  0.7310  0.7310  0.7310  0.7228  0.7492  0.7536  0.6437  0.6246  0.6487  0.7206  0.6661  0.6925  0.9799  0.6626  0.6626  0.8343  0.7042  0.7102  0.7198  0.7702  0.7702  0.7697  0.7613  0.6258  0.6421  0.6498  0.6360  0.6360  0.6581  0.6871  0.7020  0.6598  0.7869  0.7859  0.7662  0.7543  0.7696  0.7279  0.7162  0.7328  0.7454  0.7968  0.8102  0.8014  0.7786  0.7972  0.7983  0.8058  0.8039  0.7720  0.7299  0.7223  0.7623  0.7623  0.7824  0.7768  0.7719  0.7959  0.8207  0.8130  0.0030  0.1717  0.1685  0.0030  0.0030  0.0030  0.0000  0.0000  0.0000
MFP4__GCA_000959425.1   1.0903  0.7950  0.7310  0.7310  0.7310  0.7228  0.7492  0.7536  0.6437  0.6246  0.6487  0.7206  0.6661  0.6925  0.9799  0.6626  0.6626  0.8343  0.7042  0.7102  0.7198  0.7702  0.7702  0.7697  0.7613  0.6258  0.6421  0.6498  0.6360  0.6360  0.6581  0.6871  0.7020  0.6598  0.7869  0.7859  0.7662  0.7543  0.7696  0.7279  0.7162  0.7328  0.7454  0.7968  0.8102  0.8014  0.7786  0.7972  0.7983  0.8058  0.8039  0.7720  0.7299  0.7223  0.7623  0.7623  0.7824  0.7768  0.7719  0.7959  0.8207  0.8130  0.0030  0.1717  0.1685  0.0030  0.0030  0.0030  0.0000  0.0000  0.0000  0.0000
MFP4__GCA_000567905.1   1.0822  0.7836  0.7196  0.7196  0.7196  0.7112  0.7369  0.7425  0.6332  0.6143  0.6379  0.7097  0.6555  0.6814  0.9803  0.6519  0.6519  0.8220  0.7034  0.7094  0.7189  0.7591  0.7591  0.7586  0.7501  0.6158  0.6322  0.6396  0.6260  0.6260  0.6479  0.6763  0.6911  0.6591  0.7860  0.7850  0.7654  0.7535  0.7583  0.7271  0.7053  0.7216  0.7340  0.7844  0.7975  0.7888  0.7669  0.7960  0.7970  0.8045  0.8027  0.7709  0.7186  0.7112  0.7612  0.7612  0.7812  0.7758  0.7708  0.7948  0.8194  0.8117  0.0088  0.1714  0.1682  0.0088  0.0088  0.0088  0.0058  0.0059  0.0059  0.0059  0.0059
MFP4__GCA_000808035.2   1.0822  0.7836  0.7196  0.7196  0.7196  0.7112  0.7369  0.7425  0.6332  0.6143  0.6379  0.7097  0.6555  0.6814  0.9803  0.6519  0.6519  0.8220  0.7034  0.7094  0.7189  0.7591  0.7591  0.7586  0.7501  0.6158  0.6322  0.6396  0.6260  0.6260  0.6479  0.6763  0.6911  0.6591  0.7860  0.7850  0.7654  0.7535  0.7583  0.7271  0.7053  0.7216  0.7340  0.7844  0.7975  0.7888  0.7669  0.7960  0.7970  0.8045  0.8027  0.7709  0.7186  0.7112  0.7612  0.7612  0.7812  0.7758  0.7708  0.7948  0.8194  0.8117  0.0088  0.1714  0.1682  0.0088  0.0088  0.0088  0.0059  0.0059  0.0059  0.0059  0.0058  0.0000
MFP4__GCA_000959605.1   1.0822  0.7893  0.7252  0.7252  0.7252  0.7168  0.7429  0.7480  0.6383  0.6194  0.6430  0.7151  0.6607  0.6868  0.9890  0.6570  0.6570  0.8281  0.7086  0.7148  0.7243  0.7645  0.7645  0.7641  0.7556  0.6206  0.6371  0.6446  0.6309  0.6309  0.6529  0.6815  0.6963  0.6640  0.7916  0.7906  0.7599  0.7589  0.7639  0.7325  0.7106  0.7271  0.7396  0.7905  0.8037  0.7950  0.7728  0.8022  0.8034  0.8109  0.8090  0.7769  0.7242  0.7167  0.7671  0.7671  0.7874  0.7816  0.7768  0.8010  0.8259  0.8181  0.0118  0.1748  0.1716  0.0118  0.0118  0.0118  0.0088  0.0088  0.0089  0.0089  0.0089  0.0029  0.0029
MFP4__GCA_000385525.1   1.1161  0.7945  0.7264  0.7264  0.7264  0.6737  0.7028  0.7108  0.6232  0.5910  0.6393  0.7112  0.6943  0.6818  0.9748  0.6321  0.6321  0.7854  0.6744  0.6892  0.6886  0.7278  0.7278  0.7275  0.7287  0.6480  0.6563  0.6679  0.6253  0.6253  0.6425  0.6982  0.7061  0.6477  0.7493  0.7485  0.7195  0.7237  0.7255  0.7419  0.7025  0.7186  0.7308  0.7755  0.7834  0.7796  0.7475  0.7795  0.7805  0.7877  0.7860  0.7489  0.7052  0.7327  0.7710  0.7710  0.7837  0.7550  0.8059  0.7954  0.8194  0.8186  0.1127  0.1512  0.1480  0.1127  0.1127  0.1127  0.1097  0.1097  0.1097  0.1097  0.1097  0.1032  0.1032  0.1064
MFP4__GCA_000959325.1   1.1161  0.7945  0.7264  0.7264  0.7264  0.6737  0.7028  0.7108  0.6232  0.5910  0.6393  0.7112  0.6943  0.6818  0.9748  0.6321  0.6321  0.7854  0.6744  0.6892  0.6886  0.7278  0.7278  0.7275  0.7287  0.6480  0.6563  0.6679  0.6253  0.6253  0.6425  0.6982  0.7061  0.6477  0.7493  0.7485  0.7195  0.7237  0.7255  0.7419  0.7025  0.7186  0.7308  0.7755  0.7834  0.7796  0.7475  0.7795  0.7805  0.7877  0.7860  0.7489  0.7052  0.7327  0.7710  0.7710  0.7837  0.7550  0.8059  0.7954  0.8194  0.8186  0.1127  0.1512  0.1480  0.1127  0.1127  0.1127  0.1097  0.1097  0.1097  0.1097  0.1097  0.1032  0.1032  0.1064  0.0000
MFP4__GCA_000774545.1   1.1422  0.8030  0.7723  0.7723  0.7723  0.6932  0.7396  0.7131  0.6398  0.5977  0.6746  0.7101  0.7040  0.7091  1.0429  0.6429  0.6429  0.7849  0.6846  0.6897  0.6890  0.7378  0.7378  0.7374  0.7423  0.6853  0.6942  0.6891  0.6554  0.6554  0.6968  0.7211  0.7306  0.6713  0.7650  0.7640  0.7319  0.7263  0.7577  0.7372  0.6903  0.7009  0.7074  0.7953  0.7971  0.8041  0.7764  0.8222  0.8233  0.8314  0.8294  0.7746  0.7512  0.7366  0.7850  0.7850  0.7645  0.7706  0.7799  0.7888  0.8067  0.7990  0.1687  0.2209  0.2101  0.1687  0.1687  0.1687  0.1658  0.1658  0.1658  0.1658  0.1658  0.1655  0.1655  0.1689  0.1299  0.1299
MFP4__GCA_000774625.1   1.1422  0.8030  0.7723  0.7723  0.7723  0.6932  0.7396  0.7131  0.6349  0.5928  0.6696  0.7101  0.7040  0.7091  1.0342  0.6429  0.6429  0.7849  0.6846  0.6897  0.6890  0.7378  0.7378  0.7374  0.7423  0.6804  0.6942  0.6891  0.6554  0.6554  0.6968  0.7211  0.7306  0.6713  0.7598  0.7589  0.7319  0.7312  0.7525  0.7372  0.6903  0.7009  0.7074  0.7953  0.7971  0.8041  0.7764  0.8222  0.8233  0.8314  0.8294  0.7746  0.7512  0.7313  0.7793  0.7793  0.7645  0.7706  0.7799  0.7888  0.8067  0.7990  0.1653  0.2174  0.2066  0.1653  0.1653  0.1653  0.1624  0.1624  0.1624  0.1624  0.1624  0.1621  0.1621  0.1655  0.1266  0.1266  0.0029
MFP4__GCA_001279325.1   1.1516  0.8036  0.7675  0.7675  0.7675  0.6989  0.7456  0.7186  0.6403  0.5979  0.6653  0.7157  0.6993  0.7153  1.0439  0.6387  0.6387  0.7802  0.6802  0.6853  0.6846  0.7333  0.7333  0.7329  0.7377  0.6761  0.6998  0.6946  0.6607  0.6607  0.7023  0.7267  0.7261  0.6766  0.7651  0.7642  0.7373  0.7367  0.7583  0.7425  0.6955  0.7062  0.7128  0.8014  0.8033  0.8105  0.7824  0.8289  0.8301  0.8383  0.8362  0.7808  0.7571  0.7368  0.7853  0.7853  0.7704  0.7761  0.7860  0.7949  0.8130  0.8053  0.1621  0.2211  0.2103  0.1621  0.1621  0.1621  0.1592  0.1592  0.1592  0.1592  0.1592  0.1589  0.1589  0.1623  0.1300  0.1300  0.0059  0.0030
MFP4__GCA_000774765.1   1.1437  0.8077  0.7766  0.7766  0.7766  0.6974  0.7439  0.7174  0.6391  0.5968  0.6739  0.7145  0.7085  0.7137  1.0399  0.6471  0.6471  0.7895  0.6888  0.6939  0.6932  0.7422  0.7422  0.7418  0.7467  0.6803  0.6945  0.6893  0.6556  0.6556  0.6970  0.7216  0.7311  0.6755  0.7642  0.7632  0.7363  0.7357  0.7570  0.7415  0.6945  0.7051  0.7116  0.7997  0.8016  0.8086  0.7808  0.8267  0.8279  0.8360  0.8340  0.7791  0.7556  0.7356  0.7837  0.7837  0.7689  0.7750  0.7844  0.7932  0.8112  0.8035  0.1686  0.2208  0.2100  0.1686  0.1686  0.1686  0.1657  0.1657  0.1657  0.1657  0.1657  0.1654  0.1654  0.1688  0.1298  0.1298  0.0059  0.0030  0.0059
MFP4__GCA_000970935.1   1.1437  0.8077  0.7766  0.7766  0.7766  0.6974  0.7439  0.7174  0.6391  0.5968  0.6739  0.7145  0.7085  0.7137  1.0399  0.6471  0.6471  0.7895  0.6888  0.6939  0.6932  0.7422  0.7422  0.7418  0.7467  0.6803  0.6945  0.6893  0.6556  0.6556  0.6970  0.7216  0.7311  0.6755  0.7642  0.7632  0.7363  0.7357  0.7570  0.7415  0.6945  0.7051  0.7116  0.7997  0.8016  0.8086  0.7808  0.8267  0.8279  0.8360  0.8340  0.7791  0.7556  0.7356  0.7837  0.7837  0.7689  0.7750  0.7844  0.7932  0.8112  0.8035  0.1686  0.2208  0.2100  0.1686  0.1686  0.1686  0.1657  0.1657  0.1657  0.1657  0.1657  0.1654  0.1654  0.1688  0.1298  0.1298  0.0059  0.0030  0.0059  0.0000
MFP4__GCA_000012785.1   1.1422  0.8030  0.7723  0.7723  0.7723  0.6932  0.7396  0.7131  0.6349  0.5928  0.6696  0.7101  0.7040  0.7091  1.0342  0.6429  0.6429  0.7849  0.6846  0.6897  0.6890  0.7378  0.7378  0.7374  0.7423  0.6804  0.6942  0.6891  0.6554  0.6554  0.6968  0.7211  0.7306  0.6713  0.7598  0.7589  0.7319  0.7312  0.7525  0.7372  0.6903  0.7009  0.7074  0.7953  0.7971  0.8041  0.7764  0.8222  0.8233  0.8314  0.8294  0.7746  0.7512  0.7313  0.7793  0.7793  0.7645  0.7706  0.7799  0.7888  0.8067  0.7990  0.1653  0.2174  0.2066  0.1653  0.1653  0.1653  0.1624  0.1624  0.1624  0.1624  0.1624  0.1621  0.1621  0.1655  0.1266  0.1266  0.0029  0.0000  0.0029  0.0030  0.0030
MFP4__GCA_000193455.1   1.1422  0.8030  0.7723  0.7723  0.7723  0.6932  0.7396  0.7131  0.6349  0.5928  0.6696  0.7101  0.7040  0.7091  1.0342  0.6429  0.6429  0.7849  0.6846  0.6897  0.6890  0.7378  0.7378  0.7374  0.7423  0.6804  0.6942  0.6891  0.6554  0.6554  0.6968  0.7211  0.7306  0.6713  0.7598  0.7589  0.7319  0.7312  0.7525  0.7372  0.6903  0.7009  0.7074  0.7953  0.7971  0.8041  0.7764  0.8222  0.8233  0.8314  0.8294  0.7746  0.7512  0.7313  0.7793  0.7793  0.7645  0.7706  0.7799  0.7888  0.8067  0.7990  0.1653  0.2174  0.2066  0.1653  0.1653  0.1653  0.1624  0.1624  0.1624  0.1624  0.1624  0.1621  0.1621  0.1655  0.1266  0.1266  0.0030  0.0000  0.0029  0.0030  0.0030  0.0000
MFP4__GCA_000259735.1   1.1422  0.8030  0.7723  0.7723  0.7723  0.6932  0.7396  0.7131  0.6349  0.5928  0.6696  0.7101  0.7040  0.7091  1.0342  0.6429  0.6429  0.7849  0.6846  0.6897  0.6890  0.7378  0.7378  0.7374  0.7423  0.6804  0.6942  0.6891  0.6554  0.6554  0.6968  0.7211  0.7306  0.6713  0.7598  0.7589  0.7319  0.7312  0.7525  0.7372  0.6903  0.7009  0.7074  0.7953  0.7971  0.8041  0.7764  0.8222  0.8233  0.8314  0.8294  0.7746  0.7512  0.7313  0.7793  0.7793  0.7645  0.7706  0.7799  0.7888  0.8067  0.7990  0.1653  0.2174  0.2066  0.1653  0.1653  0.1653  0.1624  0.1624  0.1624  0.1624  0.1624  0.1621  0.1621  0.1655  0.1266  0.1266  0.0029  0.0000  0.0030  0.0030  0.0030  0.0000  0.0000
MFP4__GCA_000260515.1   1.1422  0.8030  0.7723  0.7723  0.7723  0.6932  0.7396  0.7131  0.6349  0.5928  0.6696  0.7101  0.7040  0.7091  1.0342  0.6429  0.6429  0.7849  0.6846  0.6897  0.6890  0.7378  0.7378  0.7374  0.7423  0.6804  0.6942  0.6891  0.6554  0.6554  0.6968  0.7211  0.7306  0.6713  0.7598  0.7589  0.7319  0.7312  0.7525  0.7372  0.6903  0.7009  0.7074  0.7953  0.7971  0.8041  0.7764  0.8222  0.8233  0.8314  0.8294  0.7746  0.7512  0.7313  0.7793  0.7793  0.7645  0.7706  0.7799  0.7888  0.8067  0.7990  0.1653  0.2174  0.2066  0.1653  0.1653  0.1653  0.1624  0.1624  0.1624  0.1624  0.1624  0.1621  0.1621  0.1655  0.1266  0.1266  0.0030  0.0000  0.0030  0.0030  0.0030  0.0000  0.0000  0.0000
MFP4__GCA_000294635.1   1.1422  0.8030  0.7723  0.7723  0.7723  0.6932  0.7396  0.7131  0.6349  0.5928  0.6696  0.7101  0.7040  0.7091  1.0342  0.6429  0.6429  0.7849  0.6846  0.6897  0.6890  0.7378  0.7378  0.7374  0.7423  0.6804  0.6942  0.6891  0.6554  0.6554  0.6968  0.7211  0.7306  0.6713  0.7598  0.7589  0.7319  0.7312  0.7525  0.7372  0.6903  0.7009  0.7074  0.7953  0.7971  0.8041  0.7764  0.8222  0.8233  0.8314  0.8294  0.7746  0.7512  0.7313  0.7793  0.7793  0.7645  0.7706  0.7799  0.7888  0.8067  0.7990  0.1653  0.2174  0.2066  0.1653  0.1653  0.1653  0.1624  0.1624  0.1624  0.1624  0.1624  0.1621  0.1621  0.1655  0.1266  0.1266  0.0029  0.0000  0.0029  0.0030  0.0030  0.0000  0.0000  0.0000  0.0000
MFP4__GCA_000350505.1   1.1422  0.8030  0.7723  0.7723  0.7723  0.6932  0.7396  0.7131  0.6349  0.5928  0.6696  0.7101  0.7040  0.7091  1.0342  0.6429  0.6429  0.7849  0.6846  0.6897  0.6890  0.7378  0.7378  0.7374  0.7423  0.6804  0.6942  0.6891  0.6554  0.6554  0.6968  0.7211  0.7306  0.6713  0.7598  0.7589  0.7319  0.7312  0.7525  0.7372  0.6903  0.7009  0.7074  0.7953  0.7971  0.8041  0.7764  0.8222  0.8233  0.8314  0.8294  0.7746  0.7512  0.7313  0.7793  0.7793  0.7645  0.7706  0.7799  0.7888  0.8067  0.7990  0.1653  0.2174  0.2066  0.1653  0.1653  0.1653  0.1624  0.1624  0.1624  0.1624  0.1624  0.1621  0.1621  0.1655  0.1266  0.1266  0.0029  0.0000  0.0030  0.0030  0.0030  0.0000  0.0000  0.0000  0.0000  0.0000
MFP4__GCA_000454625.1   1.1422  0.8030  0.7723  0.7723  0.7723  0.6932  0.7396  0.7131  0.6349  0.5928  0.6696  0.7101  0.7040  0.7091  1.0342  0.6429  0.6429  0.7849  0.6846  0.6897  0.6890  0.7378  0.7378  0.7374  0.7423  0.6804  0.6942  0.6891  0.6554  0.6554  0.6968  0.7211  0.7306  0.6713  0.7598  0.7589  0.7319  0.7312  0.7525  0.7372  0.6903  0.7009  0.7074  0.7953  0.7971  0.8041  0.7764  0.8222  0.8233  0.8314  0.8294  0.7746  0.7512  0.7313  0.7793  0.7793  0.7645  0.7706  0.7799  0.7888  0.8067  0.7990  0.1653  0.2174  0.2066  0.1653  0.1653  0.1653  0.1624  0.1624  0.1624  0.1624  0.1624  0.1621  0.1621  0.1655  0.1266  0.1266  0.0029  0.0000  0.0030  0.0030  0.0030  0.0000  0.0000  0.0000  0.0000  0.0000  0.0000
MFP4__GCA_000755905.1   1.1422  0.8030  0.7723  0.7723  0.7723  0.6932  0.7396  0.7131  0.6349  0.5928  0.6696  0.7101  0.7040  0.7091  1.0342  0.6429  0.6429  0.7849  0.6846  0.6897  0.6890  0.7378  0.7378  0.7374  0.7423  0.6804  0.6942  0.6891  0.6554  0.6554  0.6968  0.7211  0.7306  0.6713  0.7598  0.7589  0.7319  0.7312  0.7525  0.7372  0.6903  0.7009  0.7074  0.7953  0.7971  0.8041  0.7764  0.8222  0.8233  0.8314  0.8294  0.7746  0.7512  0.7313  0.7793  0.7793  0.7645  0.7706  0.7799  0.7888  0.8067  0.7990  0.1653  0.2174  0.2066  0.1653  0.1653  0.1653  0.1624  0.1624  0.1624  0.1624  0.1624  0.1621  0.1621  0.1655  0.1266  0.1266  0.0030  0.0000  0.0029  0.0030  0.0030  0.0000  0.0000  0.0000  0.0000  0.0000  0.0000  0.0000
MFP4__GCA_000755925.1   1.1422  0.8030  0.7723  0.7723  0.7723  0.6932  0.7396  0.7131  0.6349  0.5928  0.6696  0.7101  0.7040  0.7091  1.0342  0.6429  0.6429  0.7849  0.6846  0.6897  0.6890  0.7378  0.7378  0.7374  0.7423  0.6804  0.6942  0.6891  0.6554  0.6554  0.6968  0.7211  0.7306  0.6713  0.7598  0.7589  0.7319  0.7312  0.7525  0.7372  0.6903  0.7009  0.7074  0.7953  0.7971  0.8041  0.7764  0.8222  0.8233  0.8314  0.8294  0.7746  0.7512  0.7313  0.7793  0.7793  0.7645  0.7706  0.7799  0.7888  0.8067  0.7990  0.1653  0.2174  0.2066  0.1653  0.1653  0.1653  0.1624  0.1624  0.1624  0.1624  0.1624  0.1621  0.1621  0.1655  0.1266  0.1266  0.0030  0.0000  0.0029  0.0030  0.0030  0.0000  0.0000  0.0000  0.0000  0.0000  0.0000  0.0000  0.0000
MFP4__GCA_000756085.1   1.1422  0.8030  0.7723  0.7723  0.7723  0.6932  0.7396  0.7131  0.6349  0.5928  0.6696  0.7101  0.7040  0.7091  1.0342  0.6429  0.6429  0.7849  0.6846  0.6897  0.6890  0.7378  0.7378  0.7374  0.7423  0.6804  0.6942  0.6891  0.6554  0.6554  0.6968  0.7211  0.7306  0.6713  0.7598  0.7589  0.7319  0.7312  0.7525  0.7372  0.6903  0.7009  0.7074  0.7953  0.7971  0.8041  0.7764  0.8222  0.8233  0.8314  0.8294  0.7746  0.7512  0.7313  0.7793  0.7793  0.7645  0.7706  0.7799  0.7888  0.8067  0.7990  0.1653  0.2174  0.2066  0.1653  0.1653  0.1653  0.1624  0.1624  0.1624  0.1624  0.1624  0.1621  0.1621  0.1655  0.1266  0.1266  0.0029  0.0000  0.0030  0.0030  0.0030  0.0000  0.0000  0.0000  0.0000  0.0000  0.0000  0.0000  0.0000  0.0000
MFP4__GCA_000757015.2   1.1422  0.8030  0.7723  0.7723  0.7723  0.6932  0.7396  0.7131  0.6349  0.5928  0.6696  0.7101  0.7040  0.7091  1.0342  0.6429  0.6429  0.7849  0.6846  0.6897  0.6890  0.7378  0.7378  0.7374  0.7423  0.6804  0.6942  0.6891  0.6554  0.6554  0.6968  0.7211  0.7306  0.6713  0.7598  0.7589  0.7319  0.7312  0.7525  0.7372  0.6903  0.7009  0.7074  0.7953  0.7971  0.8041  0.7764  0.8222  0.8233  0.8314  0.8294  0.7746  0.7512  0.7313  0.7793  0.7793  0.7645  0.7706  0.7799  0.7888  0.8067  0.7990  0.1653  0.2174  0.2066  0.1653  0.1653  0.1653  0.1624  0.1624  0.1624  0.1624  0.1624  0.1621  0.1621  0.1655  0.1266  0.1266  0.0029  0.0000  0.0030  0.0030  0.0030  0.0000  0.0000  0.0000  0.0000  0.0000  0.0000  0.0000  0.0000  0.0000  0.0000
MFP4__GCA_000757035.2   1.1422  0.8030  0.7723  0.7723  0.7723  0.6932  0.7396  0.7131  0.6349  0.5928  0.6696  0.7101  0.7040  0.7091  1.0342  0.6429  0.6429  0.7849  0.6846  0.6897  0.6890  0.7378  0.7378  0.7374  0.7423  0.6804  0.6942  0.6891  0.6554  0.6554  0.6968  0.7211  0.7306  0.6713  0.7598  0.7589  0.7319  0.7312  0.7525  0.7372  0.6903  0.7009  0.7074  0.7953  0.7971  0.8041  0.7764  0.8222  0.8233  0.8314  0.8294  0.7746  0.7512  0.7313  0.7793  0.7793  0.7645  0.7706  0.7799  0.7888  0.8067  0.7990  0.1653  0.2174  0.2066  0.1653  0.1653  0.1653  0.1624  0.1624  0.1624  0.1624  0.1624  0.1621  0.1621  0.1655  0.1266  0.1266  0.0030  0.0000  0.0029  0.0030  0.0030  0.0000  0.0000  0.0000  0.0000  0.0000  0.0000  0.0000  0.0000  0.0000  0.0000  0.0000
MFP4__GCA_000757225.1   1.1422  0.8030  0.7723  0.7723  0.7723  0.6932  0.7396  0.7131  0.6349  0.5928  0.6696  0.7101  0.7040  0.7091  1.0342  0.6429  0.6429  0.7849  0.6846  0.6897  0.6890  0.7378  0.7378  0.7374  0.7423  0.6804  0.6942  0.6891  0.6554  0.6554  0.6968  0.7211  0.7306  0.6713  0.7598  0.7589  0.7319  0.7312  0.7525  0.7372  0.6903  0.7009  0.7074  0.7953  0.7971  0.8041  0.7764  0.8222  0.8233  0.8314  0.8294  0.7746  0.7512  0.7313  0.7793  0.7793  0.7645  0.7706  0.7799  0.7888  0.8067  0.7990  0.1653  0.2174  0.2066  0.1653  0.1653  0.1653  0.1624  0.1624  0.1624  0.1624  0.1624  0.1621  0.1621  0.1655  0.1266  0.1266  0.0029  0.0000  0.0029  0.0030  0.0030  0.0000  0.0000  0.0000  0.0000  0.0000  0.0000  0.0000  0.0000  0.0000  0.0000  0.0000  0.0000
MFP4__GCA_000757255.1   1.1422  0.8030  0.7723  0.7723  0.7723  0.6932  0.7396  0.7131  0.6349  0.5928  0.6696  0.7101  0.7040  0.7091  1.0342  0.6429  0.6429  0.7849  0.6846  0.6897  0.6890  0.7378  0.7378  0.7374  0.7423  0.6804  0.6942  0.6891  0.6554  0.6554  0.6968  0.7211  0.7306  0.6713  0.7598  0.7589  0.7319  0.7312  0.7525  0.7372  0.6903  0.7009  0.7074  0.7953  0.7971  0.8041  0.7764  0.8222  0.8233  0.8314  0.8294  0.7746  0.7512  0.7313  0.7793  0.7793  0.7645  0.7706  0.7799  0.7888  0.8067  0.7990  0.1653  0.2174  0.2066  0.1653  0.1653  0.1653  0.1624  0.1624  0.1624  0.1624  0.1624  0.1621  0.1621  0.1655  0.1266  0.1266  0.0029  0.0000  0.0029  0.0030  0.0030  0.0000  0.0000  0.0000  0.0000  0.0000  0.0000  0.0000  0.0000  0.0000  0.0000  0.0000  0.0000  0.0000
MFP4__GCA_000763555.1   1.1422  0.8030  0.7723  0.7723  0.7723  0.6932  0.7396  0.7131  0.6349  0.5928  0.6696  0.7101  0.7040  0.7091  1.0342  0.6429  0.6429  0.7849  0.6846  0.6897  0.6890  0.7378  0.7378  0.7374  0.7423  0.6804  0.6942  0.6891  0.6554  0.6554  0.6968  0.7211  0.7306  0.6713  0.7598  0.7589  0.7319  0.7312  0.7525  0.7372  0.6903  0.7009  0.7074  0.7953  0.7971  0.8041  0.7764  0.8222  0.8233  0.8314  0.8294  0.7746  0.7512  0.7313  0.7793  0.7793  0.7645  0.7706  0.7799  0.7888  0.8067  0.7990  0.1653  0.2174  0.2066  0.1653  0.1653  0.1653  0.1624  0.1624  0.1624  0.1624  0.1624  0.1621  0.1621  0.1655  0.1266  0.1266  0.0030  0.0000  0.0029  0.0030  0.0030  0.0000  0.0000  0.0000  0.0000  0.0000  0.0000  0.0000  0.0000  0.0000  0.0000  0.0000  0.0000  0.0000  0.0000
MFP4__GCA_000774465.1   1.1422  0.8030  0.7723  0.7723  0.7723  0.6932  0.7396  0.7131  0.6349  0.5928  0.6696  0.7101  0.7040  0.7091  1.0342  0.6429  0.6429  0.7849  0.6846  0.6897  0.6890  0.7378  0.7378  0.7374  0.7423  0.6804  0.6942  0.6891  0.6554  0.6554  0.6968  0.7211  0.7306  0.6713  0.7598  0.7589  0.7319  0.7312  0.7525  0.7372  0.6903  0.7009  0.7074  0.7953  0.7971  0.8041  0.7764  0.8222  0.8233  0.8314  0.8294  0.7746  0.7512  0.7313  0.7793  0.7793  0.7645  0.7706  0.7799  0.7888  0.8067  0.7990  0.1653  0.2174  0.2066  0.1653  0.1653  0.1653  0.1624  0.1624  0.1624  0.1624  0.1624  0.1621  0.1621  0.1655  0.1266  0.1266  0.0030  0.0000  0.0029  0.0030  0.0030  0.0000  0.0000  0.0000  0.0000  0.0000  0.0000  0.0000  0.0000  0.0000  0.0000  0.0000  0.0000  0.0000  0.0000  0.0000
MFP4__GCA_000959125.1   1.1422  0.8030  0.7723  0.7723  0.7723  0.6932  0.7396  0.7131  0.6349  0.5928  0.6696  0.7101  0.7040  0.7091  1.0342  0.6429  0.6429  0.7849  0.6846  0.6897  0.6890  0.7378  0.7378  0.7374  0.7423  0.6804  0.6942  0.6891  0.6554  0.6554  0.6968  0.7211  0.7306  0.6713  0.7598  0.7589  0.7319  0.7312  0.7525  0.7372  0.6903  0.7009  0.7074  0.7953  0.7971  0.8041  0.7764  0.8222  0.8233  0.8314  0.8294  0.7746  0.7512  0.7313  0.7793  0.7793  0.7645  0.7706  0.7799  0.7888  0.8067  0.7990  0.1653  0.2174  0.2066  0.1653  0.1653  0.1653  0.1624  0.1624  0.1624  0.1624  0.1624  0.1621  0.1621  0.1655  0.1266  0.1266  0.0029  0.0000  0.0030  0.0030  0.0030  0.0000  0.0000  0.0000  0.0000  0.0000  0.0000  0.0000  0.0000  0.0000  0.0000  0.0000  0.0000  0.0000  0.0000  0.0000  0.0000
MFP4__GCA_000959265.1   1.1422  0.8030  0.7723  0.7723  0.7723  0.6932  0.7396  0.7131  0.6398  0.5977  0.6746  0.7101  0.7040  0.7091  1.0429  0.6429  0.6429  0.7849  0.6846  0.6897  0.6890  0.7378  0.7378  0.7374  0.7423  0.6853  0.6942  0.6891  0.6554  0.6554  0.6968  0.7211  0.7306  0.6713  0.7650  0.7640  0.7319  0.7263  0.7577  0.7372  0.6903  0.7009  0.7074  0.7953  0.7971  0.8041  0.7764  0.8222  0.8233  0.8314  0.8294  0.7746  0.7512  0.7366  0.7850  0.7850  0.7645  0.7706  0.7799  0.7888  0.8067  0.7990  0.1687  0.2209  0.2101  0.1687  0.1687  0.1687  0.1658  0.1658  0.1658  0.1658  0.1658  0.1655  0.1655  0.1689  0.1299  0.1299  0.0000  0.0030  0.0059  0.0059  0.0059  0.0030  0.0029  0.0030  0.0029  0.0030  0.0029  0.0029  0.0029  0.0029  0.0029  0.0030  0.0030  0.0029  0.0029  0.0029  0.0029  0.0029
MFP4__GCA_001193375.1   1.1422  0.8030  0.7723  0.7723  0.7723  0.6932  0.7396  0.7131  0.6349  0.5928  0.6696  0.7101  0.7040  0.7091  1.0342  0.6429  0.6429  0.7849  0.6846  0.6897  0.6890  0.7378  0.7378  0.7374  0.7423  0.6804  0.6942  0.6891  0.6554  0.6554  0.6968  0.7211  0.7306  0.6713  0.7598  0.7589  0.7319  0.7312  0.7525  0.7372  0.6903  0.7009  0.7074  0.7953  0.7971  0.8041  0.7764  0.8222  0.8233  0.8314  0.8294  0.7746  0.7512  0.7313  0.7793  0.7793  0.7645  0.7706  0.7799  0.7888  0.8067  0.7990  0.1653  0.2174  0.2066  0.1653  0.1653  0.1653  0.1624  0.1624  0.1624  0.1624  0.1624  0.1621  0.1621  0.1655  0.1266  0.1266  0.0030  0.0000  0.0029  0.0030  0.0030  0.0000  0.0000  0.0000  0.0000  0.0000  0.0000  0.0000  0.0000  0.0000  0.0000  0.0000  0.0000  0.0000  0.0000  0.0000  0.0000  0.0000  0.0030
MFP4__GCA_001197355.1   1.1422  0.8030  0.7723  0.7723  0.7723  0.6932  0.7396  0.7131  0.6349  0.5928  0.6696  0.7101  0.7040  0.7091  1.0342  0.6429  0.6429  0.7849  0.6846  0.6897  0.6890  0.7378  0.7378  0.7374  0.7423  0.6804  0.6942  0.6891  0.6554  0.6554  0.6968  0.7211  0.7306  0.6713  0.7598  0.7589  0.7319  0.7312  0.7525  0.7372  0.6903  0.7009  0.7074  0.7953  0.7971  0.8041  0.7764  0.8222  0.8233  0.8314  0.8294  0.7746  0.7512  0.7313  0.7793  0.7793  0.7645  0.7706  0.7799  0.7888  0.8067  0.7990  0.1653  0.2174  0.2066  0.1653  0.1653  0.1653  0.1624  0.1624  0.1624  0.1624  0.1624  0.1621  0.1621  0.1655  0.1266  0.1266  0.0029  0.0000  0.0030  0.0030  0.0030  0.0000  0.0000  0.0000  0.0000  0.0000  0.0000  0.0000  0.0000  0.0000  0.0000  0.0000  0.0000  0.0000  0.0000  0.0000  0.0000  0.0000  0.0030  0.0000
MFP4__GCA_001198755.1   1.1422  0.8030  0.7723  0.7723  0.7723  0.6932  0.7396  0.7131  0.6349  0.5928  0.6696  0.7101  0.7040  0.7091  1.0342  0.6429  0.6429  0.7849  0.6846  0.6897  0.6890  0.7378  0.7378  0.7374  0.7423  0.6804  0.6942  0.6891  0.6554  0.6554  0.6968  0.7211  0.7306  0.6713  0.7598  0.7589  0.7319  0.7312  0.7525  0.7372  0.6903  0.7009  0.7074  0.7953  0.7971  0.8041  0.7764  0.8222  0.8233  0.8314  0.8294  0.7746  0.7512  0.7313  0.7793  0.7793  0.7645  0.7706  0.7799  0.7888  0.8067  0.7990  0.1653  0.2174  0.2066  0.1653  0.1653  0.1653  0.1624  0.1624  0.1624  0.1624  0.1624  0.1621  0.1621  0.1655  0.1266  0.1266  0.0029  0.0000  0.0030  0.0030  0.0030  0.0000  0.0000  0.0000  0.0000  0.0000  0.0000  0.0000  0.0000  0.0000  0.0000  0.0000  0.0000  0.0000  0.0000  0.0000  0.0000  0.0000  0.0030  0.0000  0.0000
MFP4__GCA_001200935.1   1.1422  0.8030  0.7723  0.7723  0.7723  0.6932  0.7396  0.7131  0.6349  0.5928  0.6696  0.7101  0.7040  0.7091  1.0342  0.6429  0.6429  0.7849  0.6846  0.6897  0.6890  0.7378  0.7378  0.7374  0.7423  0.6804  0.6942  0.6891  0.6554  0.6554  0.6968  0.7211  0.7306  0.6713  0.7598  0.7589  0.7319  0.7312  0.7525  0.7372  0.6903  0.7009  0.7074  0.7953  0.7971  0.8041  0.7764  0.8222  0.8233  0.8314  0.8294  0.7746  0.7512  0.7313  0.7793  0.7793  0.7645  0.7706  0.7799  0.7888  0.8067  0.7990  0.1653  0.2174  0.2066  0.1653  0.1653  0.1653  0.1624  0.1624  0.1624  0.1624  0.1624  0.1621  0.1621  0.1655  0.1266  0.1266  0.0029  0.0000  0.0030  0.0030  0.0030  0.0000  0.0000  0.0000  0.0000  0.0000  0.0000  0.0000  0.0000  0.0000  0.0000  0.0000  0.0000  0.0000  0.0000  0.0000  0.0000  0.0000  0.0030  0.0000  0.0000  0.0000
MFP4__GCA_001202895.1   1.1422  0.8030  0.7723  0.7723  0.7723  0.6932  0.7396  0.7131  0.6349  0.5928  0.6696  0.7101  0.7040  0.7091  1.0342  0.6429  0.6429  0.7849  0.6846  0.6897  0.6890  0.7378  0.7378  0.7374  0.7423  0.6804  0.6942  0.6891  0.6554  0.6554  0.6968  0.7211  0.7306  0.6713  0.7598  0.7589  0.7319  0.7312  0.7525  0.7372  0.6903  0.7009  0.7074  0.7953  0.7971  0.8041  0.7764  0.8222  0.8233  0.8314  0.8294  0.7746  0.7512  0.7313  0.7793  0.7793  0.7645  0.7706  0.7799  0.7888  0.8067  0.7990  0.1653  0.2174  0.2066  0.1653  0.1653  0.1653  0.1624  0.1624  0.1624  0.1624  0.1624  0.1621  0.1621  0.1655  0.1266  0.1266  0.0030  0.0000  0.0029  0.0030  0.0030  0.0000  0.0000  0.0000  0.0000  0.0000  0.0000  0.0000  0.0000  0.0000  0.0000  0.0000  0.0000  0.0000  0.0000  0.0000  0.0000  0.0000  0.0029  0.0000  0.0000  0.0000  0.0000
MFP4__GCA_001203735.1   1.1422  0.8030  0.7723  0.7723  0.7723  0.6932  0.7396  0.7131  0.6349  0.5928  0.6696  0.7101  0.7040  0.7091  1.0342  0.6429  0.6429  0.7849  0.6846  0.6897  0.6890  0.7378  0.7378  0.7374  0.7423  0.6804  0.6942  0.6891  0.6554  0.6554  0.6968  0.7211  0.7306  0.6713  0.7598  0.7589  0.7319  0.7312  0.7525  0.7372  0.6903  0.7009  0.7074  0.7953  0.7971  0.8041  0.7764  0.8222  0.8233  0.8314  0.8294  0.7746  0.7512  0.7313  0.7793  0.7793  0.7645  0.7706  0.7799  0.7888  0.8067  0.7990  0.1653  0.2174  0.2066  0.1653  0.1653  0.1653  0.1624  0.1624  0.1624  0.1624  0.1624  0.1621  0.1621  0.1655  0.1266  0.1266  0.0029  0.0000  0.0029  0.0030  0.0030  0.0000  0.0000  0.0000  0.0000  0.0000  0.0000  0.0000  0.0000  0.0000  0.0000  0.0000  0.0000  0.0000  0.0000  0.0000  0.0000  0.0000  0.0030  0.0000  0.0000  0.0000  0.0000  0.0000
MFP4__GCA_001204455.1   1.1422  0.8030  0.7723  0.7723  0.7723  0.6932  0.7396  0.7131  0.6349  0.5928  0.6696  0.7101  0.7040  0.7091  1.0342  0.6429  0.6429  0.7849  0.6846  0.6897  0.6890  0.7378  0.7378  0.7374  0.7423  0.6804  0.6942  0.6891  0.6554  0.6554  0.6968  0.7211  0.7306  0.6713  0.7598  0.7589  0.7319  0.7312  0.7525  0.7372  0.6903  0.7009  0.7074  0.7953  0.7971  0.8041  0.7764  0.8222  0.8233  0.8314  0.8294  0.7746  0.7512  0.7313  0.7793  0.7793  0.7645  0.7706  0.7799  0.7888  0.8067  0.7990  0.1653  0.2174  0.2066  0.1653  0.1653  0.1653  0.1624  0.1624  0.1624  0.1624  0.1624  0.1621  0.1621  0.1655  0.1266  0.1266  0.0029  0.0000  0.0029  0.0030  0.0030  0.0000  0.0000  0.0000  0.0000  0.0000  0.0000  0.0000  0.0000  0.0000  0.0000  0.0000  0.0000  0.0000  0.0000  0.0000  0.0000  0.0000  0.0029  0.0000  0.0000  0.0000  0.0000  0.0000  0.0000
MFP4__GCA_001207035.1   1.1422  0.8030  0.7723  0.7723  0.7723  0.6932  0.7396  0.7131  0.6349  0.5928  0.6696  0.7101  0.7040  0.7091  1.0342  0.6429  0.6429  0.7849  0.6846  0.6897  0.6890  0.7378  0.7378  0.7374  0.7423  0.6804  0.6942  0.6891  0.6554  0.6554  0.6968  0.7211  0.7306  0.6713  0.7598  0.7589  0.7319  0.7312  0.7525  0.7372  0.6903  0.7009  0.7074  0.7953  0.7971  0.8041  0.7764  0.8222  0.8233  0.8314  0.8294  0.7746  0.7512  0.7313  0.7793  0.7793  0.7645  0.7706  0.7799  0.7888  0.8067  0.7990  0.1653  0.2174  0.2066  0.1653  0.1653  0.1653  0.1624  0.1624  0.1624  0.1624  0.1624  0.1621  0.1621  0.1655  0.1266  0.1266  0.0029  0.0000  0.0030  0.0030  0.0030  0.0000  0.0000  0.0000  0.0000  0.0000  0.0000  0.0000  0.0000  0.0000  0.0000  0.0000  0.0000  0.0000  0.0000  0.0000  0.0000  0.0000  0.0029  0.0000  0.0000  0.0000  0.0000  0.0000  0.0000  0.0000
MFP4__GCA_001207055.1   1.1422  0.8030  0.7723  0.7723  0.7723  0.6932  0.7396  0.7131  0.6349  0.5928  0.6696  0.7101  0.7040  0.7091  1.0342  0.6429  0.6429  0.7849  0.6846  0.6897  0.6890  0.7378  0.7378  0.7374  0.7423  0.6804  0.6942  0.6891  0.6554  0.6554  0.6968  0.7211  0.7306  0.6713  0.7598  0.7589  0.7319  0.7312  0.7525  0.7372  0.6903  0.7009  0.7074  0.7953  0.7971  0.8041  0.7764  0.8222  0.8233  0.8314  0.8294  0.7746  0.7512  0.7313  0.7793  0.7793  0.7645  0.7706  0.7799  0.7888  0.8067  0.7990  0.1653  0.2174  0.2066  0.1653  0.1653  0.1653  0.1624  0.1624  0.1624  0.1624  0.1624  0.1621  0.1621  0.1655  0.1266  0.1266  0.0030  0.0000  0.0030  0.0030  0.0030  0.0000  0.0000  0.0000  0.0000  0.0000  0.0000  0.0000  0.0000  0.0000  0.0000  0.0000  0.0000  0.0000  0.0000  0.0000  0.0000  0.0000  0.0030  0.0000  0.0000  0.0000  0.0000  0.0000  0.0000  0.0000  0.0000
MFP4__GCA_001208265.1   1.1422  0.8030  0.7723  0.7723  0.7723  0.6932  0.7396  0.7131  0.6349  0.5928  0.6696  0.7101  0.7040  0.7091  1.0342  0.6429  0.6429  0.7849  0.6846  0.6897  0.6890  0.7378  0.7378  0.7374  0.7423  0.6804  0.6942  0.6891  0.6554  0.6554  0.6968  0.7211  0.7306  0.6713  0.7598  0.7589  0.7319  0.7312  0.7525  0.7372  0.6903  0.7009  0.7074  0.7953  0.7971  0.8041  0.7764  0.8222  0.8233  0.8314  0.8294  0.7746  0.7512  0.7313  0.7793  0.7793  0.7645  0.7706  0.7799  0.7888  0.8067  0.7990  0.1653  0.2174  0.2066  0.1653  0.1653  0.1653  0.1624  0.1624  0.1624  0.1624  0.1624  0.1621  0.1621  0.1655  0.1266  0.1266  0.0030  0.0000  0.0030  0.0030  0.0030  0.0000  0.0000  0.0000  0.0000  0.0000  0.0000  0.0000  0.0000  0.0000  0.0000  0.0000  0.0000  0.0000  0.0000  0.0000  0.0000  0.0000  0.0030  0.0000  0.0000  0.0000  0.0000  0.0000  0.0000  0.0000  0.0000  0.0000
MFP4__GCA_001209325.1   1.1422  0.8030  0.7723  0.7723  0.7723  0.6932  0.7396  0.7131  0.6349  0.5928  0.6696  0.7101  0.7040  0.7091  1.0342  0.6429  0.6429  0.7849  0.6846  0.6897  0.6890  0.7378  0.7378  0.7374  0.7423  0.6804  0.6942  0.6891  0.6554  0.6554  0.6968  0.7211  0.7306  0.6713  0.7598  0.7589  0.7319  0.7312  0.7525  0.7372  0.6903  0.7009  0.7074  0.7953  0.7971  0.8041  0.7764  0.8222  0.8233  0.8314  0.8294  0.7746  0.7512  0.7313  0.7793  0.7793  0.7645  0.7706  0.7799  0.7888  0.8067  0.7990  0.1653  0.2174  0.2066  0.1653  0.1653  0.1653  0.1624  0.1624  0.1624  0.1624  0.1624  0.1621  0.1621  0.1655  0.1266  0.1266  0.0030  0.0000  0.0029  0.0030  0.0030  0.0000  0.0000  0.0000  0.0000  0.0000  0.0000  0.0000  0.0000  0.0000  0.0000  0.0000  0.0000  0.0000  0.0000  0.0000  0.0000  0.0000  0.0030  0.0000  0.0000  0.0000  0.0000  0.0000  0.0000  0.0000  0.0000  0.0000  0.0000
MFP4__GCA_001210025.1   1.1422  0.8030  0.7723  0.7723  0.7723  0.6932  0.7396  0.7131  0.6349  0.5928  0.6696  0.7101  0.7040  0.7091  1.0342  0.6429  0.6429  0.7849  0.6846  0.6897  0.6890  0.7378  0.7378  0.7374  0.7423  0.6804  0.6942  0.6891  0.6554  0.6554  0.6968  0.7211  0.7306  0.6713  0.7598  0.7589  0.7319  0.7312  0.7525  0.7372  0.6903  0.7009  0.7074  0.7953  0.7971  0.8041  0.7764  0.8222  0.8233  0.8314  0.8294  0.7746  0.7512  0.7313  0.7793  0.7793  0.7645  0.7706  0.7799  0.7888  0.8067  0.7990  0.1653  0.2174  0.2066  0.1653  0.1653  0.1653  0.1624  0.1624  0.1624  0.1624  0.1624  0.1621  0.1621  0.1655  0.1266  0.1266  0.0030  0.0000  0.0029  0.0030  0.0030  0.0000  0.0000  0.0000  0.0000  0.0000  0.0000  0.0000  0.0000  0.0000  0.0000  0.0000  0.0000  0.0000  0.0000  0.0000  0.0000  0.0000  0.0030  0.0000  0.0000  0.0000  0.0000  0.0000  0.0000  0.0000  0.0000  0.0000  0.0000  0.0000
MFP4__GCA_001212065.1   1.1422  0.8030  0.7723  0.7723  0.7723  0.6932  0.7396  0.7131  0.6349  0.5928  0.6696  0.7101  0.7040  0.7091  1.0342  0.6429  0.6429  0.7849  0.6846  0.6897  0.6890  0.7378  0.7378  0.7374  0.7423  0.6804  0.6942  0.6891  0.6554  0.6554  0.6968  0.7211  0.7306  0.6713  0.7598  0.7589  0.7319  0.7312  0.7525  0.7372  0.6903  0.7009  0.7074  0.7953  0.7971  0.8041  0.7764  0.8222  0.8233  0.8314  0.8294  0.7746  0.7512  0.7313  0.7793  0.7793  0.7645  0.7706  0.7799  0.7888  0.8067  0.7990  0.1653  0.2174  0.2066  0.1653  0.1653  0.1653  0.1624  0.1624  0.1624  0.1624  0.1624  0.1621  0.1621  0.1655  0.1266  0.1266  0.0030  0.0000  0.0029  0.0030  0.0030  0.0000  0.0000  0.0000  0.0000  0.0000  0.0000  0.0000  0.0000  0.0000  0.0000  0.0000  0.0000  0.0000  0.0000  0.0000  0.0000  0.0000  0.0029  0.0000  0.0000  0.0000  0.0000  0.0000  0.0000  0.0000  0.0000  0.0000  0.0000  0.0000  0.0000
MFP4__GCA_001212185.1   1.1422  0.8030  0.7723  0.7723  0.7723  0.6932  0.7396  0.7131  0.6349  0.5928  0.6696  0.7101  0.7040  0.7091  1.0342  0.6429  0.6429  0.7849  0.6846  0.6897  0.6890  0.7378  0.7378  0.7374  0.7423  0.6804  0.6942  0.6891  0.6554  0.6554  0.6968  0.7211  0.7306  0.6713  0.7598  0.7589  0.7319  0.7312  0.7525  0.7372  0.6903  0.7009  0.7074  0.7953  0.7971  0.8041  0.7764  0.8222  0.8233  0.8314  0.8294  0.7746  0.7512  0.7313  0.7793  0.7793  0.7645  0.7706  0.7799  0.7888  0.8067  0.7990  0.1653  0.2174  0.2066  0.1653  0.1653  0.1653  0.1624  0.1624  0.1624  0.1624  0.1624  0.1621  0.1621  0.1655  0.1266  0.1266  0.0029  0.0000  0.0030  0.0030  0.0030  0.0000  0.0000  0.0000  0.0000  0.0000  0.0000  0.0000  0.0000  0.0000  0.0000  0.0000  0.0000  0.0000  0.0000  0.0000  0.0000  0.0000  0.0029  0.0000  0.0000  0.0000  0.0000  0.0000  0.0000  0.0000  0.0000  0.0000  0.0000  0.0000  0.0000  0.0000
MFP4__GCA_001212265.1   1.1422  0.8030  0.7723  0.7723  0.7723  0.6932  0.7396  0.7131  0.6349  0.5928  0.6696  0.7101  0.7040  0.7091  1.0342  0.6429  0.6429  0.7849  0.6846  0.6897  0.6890  0.7378  0.7378  0.7374  0.7423  0.6804  0.6942  0.6891  0.6554  0.6554  0.6968  0.7211  0.7306  0.6713  0.7598  0.7589  0.7319  0.7312  0.7525  0.7372  0.6903  0.7009  0.7074  0.7953  0.7971  0.8041  0.7764  0.8222  0.8233  0.8314  0.8294  0.7746  0.7512  0.7313  0.7793  0.7793  0.7645  0.7706  0.7799  0.7888  0.8067  0.7990  0.1653  0.2174  0.2066  0.1653  0.1653  0.1653  0.1624  0.1624  0.1624  0.1624  0.1624  0.1621  0.1621  0.1655  0.1266  0.1266  0.0029  0.0000  0.0030  0.0030  0.0030  0.0000  0.0000  0.0000  0.0000  0.0000  0.0000  0.0000  0.0000  0.0000  0.0000  0.0000  0.0000  0.0000  0.0000  0.0000  0.0000  0.0000  0.0029  0.0000  0.0000  0.0000  0.0000  0.0000  0.0000  0.0000  0.0000  0.0000  0.0000  0.0000  0.0000  0.0000  0.0000
MFP4__GCA_001212465.1   1.1422  0.8030  0.7723  0.7723  0.7723  0.6932  0.7396  0.7131  0.6349  0.5928  0.6696  0.7101  0.7040  0.7091  1.0342  0.6429  0.6429  0.7849  0.6846  0.6897  0.6890  0.7378  0.7378  0.7374  0.7423  0.6804  0.6942  0.6891  0.6554  0.6554  0.6968  0.7211  0.7306  0.6713  0.7598  0.7589  0.7319  0.7312  0.7525  0.7372  0.6903  0.7009  0.7074  0.7953  0.7971  0.8041  0.7764  0.8222  0.8233  0.8314  0.8294  0.7746  0.7512  0.7313  0.7793  0.7793  0.7645  0.7706  0.7799  0.7888  0.8067  0.7990  0.1653  0.2174  0.2066  0.1653  0.1653  0.1653  0.1624  0.1624  0.1624  0.1624  0.1624  0.1621  0.1621  0.1655  0.1266  0.1266  0.0030  0.0000  0.0029  0.0030  0.0030  0.0000  0.0000  0.0000  0.0000  0.0000  0.0000  0.0000  0.0000  0.0000  0.0000  0.0000  0.0000  0.0000  0.0000  0.0000  0.0000  0.0000  0.0029  0.0000  0.0000  0.0000  0.0000  0.0000  0.0000  0.0000  0.0000  0.0000  0.0000  0.0000  0.0000  0.0000  0.0000  0.0000
MFP4__GCA_001212705.1   1.1422  0.8030  0.7723  0.7723  0.7723  0.6932  0.7396  0.7131  0.6349  0.5928  0.6696  0.7101  0.7040  0.7091  1.0342  0.6429  0.6429  0.7849  0.6846  0.6897  0.6890  0.7378  0.7378  0.7374  0.7423  0.6804  0.6942  0.6891  0.6554  0.6554  0.6968  0.7211  0.7306  0.6713  0.7598  0.7589  0.7319  0.7312  0.7525  0.7372  0.6903  0.7009  0.7074  0.7953  0.7971  0.8041  0.7764  0.8222  0.8233  0.8314  0.8294  0.7746  0.7512  0.7313  0.7793  0.7793  0.7645  0.7706  0.7799  0.7888  0.8067  0.7990  0.1653  0.2174  0.2066  0.1653  0.1653  0.1653  0.1624  0.1624  0.1624  0.1624  0.1624  0.1621  0.1621  0.1655  0.1266  0.1266  0.0029  0.0000  0.0029  0.0030  0.0030  0.0000  0.0000  0.0000  0.0000  0.0000  0.0000  0.0000  0.0000  0.0000  0.0000  0.0000  0.0000  0.0000  0.0000  0.0000  0.0000  0.0000  0.0030  0.0000  0.0000  0.0000  0.0000  0.0000  0.0000  0.0000  0.0000  0.0000  0.0000  0.0000  0.0000  0.0000  0.0000  0.0000  0.0000
MFP4__GCA_001277975.1   1.1422  0.8030  0.7723  0.7723  0.7723  0.6932  0.7396  0.7131  0.6349  0.5928  0.6696  0.7101  0.7040  0.7091  1.0342  0.6429  0.6429  0.7849  0.6846  0.6897  0.6890  0.7378  0.7378  0.7374  0.7423  0.6804  0.6942  0.6891  0.6554  0.6554  0.6968  0.7211  0.7306  0.6713  0.7598  0.7589  0.7319  0.7312  0.7525  0.7372  0.6903  0.7009  0.7074  0.7953  0.7971  0.8041  0.7764  0.8222  0.8233  0.8314  0.8294  0.7746  0.7512  0.7313  0.7793  0.7793  0.7645  0.7706  0.7799  0.7888  0.8067  0.7990  0.1653  0.2174  0.2066  0.1653  0.1653  0.1653  0.1624  0.1624  0.1624  0.1624  0.1624  0.1621  0.1621  0.1655  0.1266  0.1266  0.0029  0.0000  0.0030  0.0030  0.0030  0.0000  0.0000  0.0000  0.0000  0.0000  0.0000  0.0000  0.0000  0.0000  0.0000  0.0000  0.0000  0.0000  0.0000  0.0000  0.0000  0.0000  0.0029  0.0000  0.0000  0.0000  0.0000  0.0000  0.0000  0.0000  0.0000  0.0000  0.0000  0.0000  0.0000  0.0000  0.0000  0.0000  0.0000  0.0000
MFP4__GCA_001320065.1   1.1422  0.8030  0.7723  0.7723  0.7723  0.6932  0.7396  0.7131  0.6349  0.5928  0.6696  0.7101  0.7040  0.7091  1.0342  0.6429  0.6429  0.7849  0.6846  0.6897  0.6890  0.7378  0.7378  0.7374  0.7423  0.6804  0.6942  0.6891  0.6554  0.6554  0.6968  0.7211  0.7306  0.6713  0.7598  0.7589  0.7319  0.7312  0.7525  0.7372  0.6903  0.7009  0.7074  0.7953  0.7971  0.8041  0.7764  0.8222  0.8233  0.8314  0.8294  0.7746  0.7512  0.7313  0.7793  0.7793  0.7645  0.7706  0.7799  0.7888  0.8067  0.7990  0.1653  0.2174  0.2066  0.1653  0.1653  0.1653  0.1624  0.1624  0.1624  0.1624  0.1624  0.1621  0.1621  0.1655  0.1266  0.1266  0.0030  0.0000  0.0030  0.0030  0.0030  0.0000  0.0000  0.0000  0.0000  0.0000  0.0000  0.0000  0.0000  0.0000  0.0000  0.0000  0.0000  0.0000  0.0000  0.0000  0.0000  0.0000  0.0029  0.0000  0.0000  0.0000  0.0000  0.0000  0.0000  0.0000  0.0000  0.0000  0.0000  0.0000  0.0000  0.0000  0.0000  0.0000  0.0000  0.0000  0.0000
MFP4__GCA_001320105.1   1.1422  0.8030  0.7723  0.7723  0.7723  0.6932  0.7396  0.7131  0.6349  0.5928  0.6696  0.7101  0.7040  0.7091  1.0342  0.6429  0.6429  0.7849  0.6846  0.6897  0.6890  0.7378  0.7378  0.7374  0.7423  0.6804  0.6942  0.6891  0.6554  0.6554  0.6968  0.7211  0.7306  0.6713  0.7598  0.7589  0.7319  0.7312  0.7525  0.7372  0.6903  0.7009  0.7074  0.7953  0.7971  0.8041  0.7764  0.8222  0.8233  0.8314  0.8294  0.7746  0.7512  0.7313  0.7793  0.7793  0.7645  0.7706  0.7799  0.7888  0.8067  0.7990  0.1653  0.2174  0.2066  0.1653  0.1653  0.1653  0.1624  0.1624  0.1624  0.1624  0.1624  0.1621  0.1621  0.1655  0.1266  0.1266  0.0029  0.0000  0.0029  0.0030  0.0030  0.0000  0.0000  0.0000  0.0000  0.0000  0.0000  0.0000  0.0000  0.0000  0.0000  0.0000  0.0000  0.0000  0.0000  0.0000  0.0000  0.0000  0.0030  0.0000  0.0000  0.0000  0.0000  0.0000  0.0000  0.0000  0.0000  0.0000  0.0000  0.0000  0.0000  0.0000  0.0000  0.0000  0.0000  0.0000  0.0000  0.0000
MFP4__GCA_001320215.1   1.1422  0.8030  0.7723  0.7723  0.7723  0.6932  0.7396  0.7131  0.6349  0.5928  0.6696  0.7101  0.7040  0.7091  1.0342  0.6429  0.6429  0.7849  0.6846  0.6897  0.6890  0.7378  0.7378  0.7374  0.7423  0.6804  0.6942  0.6891  0.6554  0.6554  0.6968  0.7211  0.7306  0.6713  0.7598  0.7589  0.7319  0.7312  0.7525  0.7372  0.6903  0.7009  0.7074  0.7953  0.7971  0.8041  0.7764  0.8222  0.8233  0.8314  0.8294  0.7746  0.7512  0.7313  0.7793  0.7793  0.7645  0.7706  0.7799  0.7888  0.8067  0.7990  0.1653  0.2174  0.2066  0.1653  0.1653  0.1653  0.1624  0.1624  0.1624  0.1624  0.1624  0.1621  0.1621  0.1655  0.1266  0.1266  0.0029  0.0000  0.0029  0.0030  0.0030  0.0000  0.0000  0.0000  0.0000  0.0000  0.0000  0.0000  0.0000  0.0000  0.0000  0.0000  0.0000  0.0000  0.0000  0.0000  0.0000  0.0000  0.0029  0.0000  0.0000  0.0000  0.0000  0.0000  0.0000  0.0000  0.0000  0.0000  0.0000  0.0000  0.0000  0.0000  0.0000  0.0000  0.0000  0.0000  0.0000  0.0000  0.0000
MFP4__GCA_001320285.1   1.1422  0.8030  0.7723  0.7723  0.7723  0.6932  0.7396  0.7131  0.6349  0.5928  0.6696  0.7101  0.7040  0.7091  1.0342  0.6429  0.6429  0.7849  0.6846  0.6897  0.6890  0.7378  0.7378  0.7374  0.7423  0.6804  0.6942  0.6891  0.6554  0.6554  0.6968  0.7211  0.7306  0.6713  0.7598  0.7589  0.7319  0.7312  0.7525  0.7372  0.6903  0.7009  0.7074  0.7953  0.7971  0.8041  0.7764  0.8222  0.8233  0.8314  0.8294  0.7746  0.7512  0.7313  0.7793  0.7793  0.7645  0.7706  0.7799  0.7888  0.8067  0.7990  0.1653  0.2174  0.2066  0.1653  0.1653  0.1653  0.1624  0.1624  0.1624  0.1624  0.1624  0.1621  0.1621  0.1655  0.1266  0.1266  0.0029  0.0000  0.0030  0.0030  0.0030  0.0000  0.0000  0.0000  0.0000  0.0000  0.0000  0.0000  0.0000  0.0000  0.0000  0.0000  0.0000  0.0000  0.0000  0.0000  0.0000  0.0000  0.0029  0.0000  0.0000  0.0000  0.0000  0.0000  0.0000  0.0000  0.0000  0.0000  0.0000  0.0000  0.0000  0.0000  0.0000  0.0000  0.0000  0.0000  0.0000  0.0000  0.0000  0.0000
MFP4__GCA_001320465.1   1.1422  0.8030  0.7723  0.7723  0.7723  0.6932  0.7396  0.7131  0.6349  0.5928  0.6696  0.7101  0.7040  0.7091  1.0342  0.6429  0.6429  0.7849  0.6846  0.6897  0.6890  0.7378  0.7378  0.7374  0.7423  0.6804  0.6942  0.6891  0.6554  0.6554  0.6968  0.7211  0.7306  0.6713  0.7598  0.7589  0.7319  0.7312  0.7525  0.7372  0.6903  0.7009  0.7074  0.7953  0.7971  0.8041  0.7764  0.8222  0.8233  0.8314  0.8294  0.7746  0.7512  0.7313  0.7793  0.7793  0.7645  0.7706  0.7799  0.7888  0.8067  0.7990  0.1653  0.2174  0.2066  0.1653  0.1653  0.1653  0.1624  0.1624  0.1624  0.1624  0.1624  0.1621  0.1621  0.1655  0.1266  0.1266  0.0029  0.0000  0.0029  0.0030  0.0030  0.0000  0.0000  0.0000  0.0000  0.0000  0.0000  0.0000  0.0000  0.0000  0.0000  0.0000  0.0000  0.0000  0.0000  0.0000  0.0000  0.0000  0.0029  0.0000  0.0000  0.0000  0.0000  0.0000  0.0000  0.0000  0.0000  0.0000  0.0000  0.0000  0.0000  0.0000  0.0000  0.0000  0.0000  0.0000  0.0000  0.0000  0.0000  0.0000  0.0000
MFP4__GCA_001320585.1   1.1422  0.8030  0.7723  0.7723  0.7723  0.6932  0.7396  0.7131  0.6349  0.5928  0.6696  0.7101  0.7040  0.7091  1.0342  0.6429  0.6429  0.7849  0.6846  0.6897  0.6890  0.7378  0.7378  0.7374  0.7423  0.6804  0.6942  0.6891  0.6554  0.6554  0.6968  0.7211  0.7306  0.6713  0.7598  0.7589  0.7319  0.7312  0.7525  0.7372  0.6903  0.7009  0.7074  0.7953  0.7971  0.8041  0.7764  0.8222  0.8233  0.8314  0.8294  0.7746  0.7512  0.7313  0.7793  0.7793  0.7645  0.7706  0.7799  0.7888  0.8067  0.7990  0.1653  0.2174  0.2066  0.1653  0.1653  0.1653  0.1624  0.1624  0.1624  0.1624  0.1624  0.1621  0.1621  0.1655  0.1266  0.1266  0.0029  0.0000  0.0030  0.0030  0.0030  0.0000  0.0000  0.0000  0.0000  0.0000  0.0000  0.0000  0.0000  0.0000  0.0000  0.0000  0.0000  0.0000  0.0000  0.0000  0.0000  0.0000  0.0029  0.0000  0.0000  0.0000  0.0000  0.0000  0.0000  0.0000  0.0000  0.0000  0.0000  0.0000  0.0000  0.0000  0.0000  0.0000  0.0000  0.0000  0.0000  0.0000  0.0000  0.0000  0.0000  0.0000
MFP4__GCA_001320645.1   1.1422  0.8030  0.7723  0.7723  0.7723  0.6932  0.7396  0.7131  0.6349  0.5928  0.6696  0.7101  0.7040  0.7091  1.0342  0.6429  0.6429  0.7849  0.6846  0.6897  0.6890  0.7378  0.7378  0.7374  0.7423  0.6804  0.6942  0.6891  0.6554  0.6554  0.6968  0.7211  0.7306  0.6713  0.7598  0.7589  0.7319  0.7312  0.7525  0.7372  0.6903  0.7009  0.7074  0.7953  0.7971  0.8041  0.7764  0.8222  0.8233  0.8314  0.8294  0.7746  0.7512  0.7313  0.7793  0.7793  0.7645  0.7706  0.7799  0.7888  0.8067  0.7990  0.1653  0.2174  0.2066  0.1653  0.1653  0.1653  0.1624  0.1624  0.1624  0.1624  0.1624  0.1621  0.1621  0.1655  0.1266  0.1266  0.0029  0.0000  0.0030  0.0030  0.0030  0.0000  0.0000  0.0000  0.0000  0.0000  0.0000  0.0000  0.0000  0.0000  0.0000  0.0000  0.0000  0.0000  0.0000  0.0000  0.0000  0.0000  0.0029  0.0000  0.0000  0.0000  0.0000  0.0000  0.0000  0.0000  0.0000  0.0000  0.0000  0.0000  0.0000  0.0000  0.0000  0.0000  0.0000  0.0000  0.0000  0.0000  0.0000  0.0000  0.0000  0.0000  0.0000
MFP4__GCA_001320755.1   1.1422  0.8030  0.7723  0.7723  0.7723  0.6932  0.7396  0.7131  0.6349  0.5928  0.6696  0.7101  0.7040  0.7091  1.0342  0.6429  0.6429  0.7849  0.6846  0.6897  0.6890  0.7378  0.7378  0.7374  0.7423  0.6804  0.6942  0.6891  0.6554  0.6554  0.6968  0.7211  0.7306  0.6713  0.7598  0.7589  0.7319  0.7312  0.7525  0.7372  0.6903  0.7009  0.7074  0.7953  0.7971  0.8041  0.7764  0.8222  0.8233  0.8314  0.8294  0.7746  0.7512  0.7313  0.7793  0.7793  0.7645  0.7706  0.7799  0.7888  0.8067  0.7990  0.1653  0.2174  0.2066  0.1653  0.1653  0.1653  0.1624  0.1624  0.1624  0.1624  0.1624  0.1621  0.1621  0.1655  0.1266  0.1266  0.0029  0.0000  0.0029  0.0030  0.0030  0.0000  0.0000  0.0000  0.0000  0.0000  0.0000  0.0000  0.0000  0.0000  0.0000  0.0000  0.0000  0.0000  0.0000  0.0000  0.0000  0.0000  0.0029  0.0000  0.0000  0.0000  0.0000  0.0000  0.0000  0.0000  0.0000  0.0000  0.0000  0.0000  0.0000  0.0000  0.0000  0.0000  0.0000  0.0000  0.0000  0.0000  0.0000  0.0000  0.0000  0.0000  0.0000  0.0000
MFP4__GCA_001326895.1   1.1422  0.8030  0.7723  0.7723  0.7723  0.6932  0.7396  0.7131  0.6398  0.5977  0.6746  0.7101  0.7040  0.7091  1.0429  0.6429  0.6429  0.7849  0.6846  0.6897  0.6890  0.7378  0.7378  0.7374  0.7423  0.6853  0.6942  0.6891  0.6554  0.6554  0.6968  0.7211  0.7306  0.6713  0.7650  0.7640  0.7319  0.7263  0.7577  0.7372  0.6903  0.7009  0.7074  0.7953  0.7971  0.8041  0.7764  0.8222  0.8233  0.8314  0.8294  0.7746  0.7512  0.7366  0.7850  0.7850  0.7645  0.7706  0.7799  0.7888  0.8067  0.7990  0.1687  0.2209  0.2101  0.1687  0.1687  0.1687  0.1658  0.1658  0.1658  0.1658  0.1658  0.1655  0.1655  0.1689  0.1299  0.1299  0.0000  0.0029  0.0058  0.0059  0.0059  0.0029  0.0030  0.0029  0.0030  0.0029  0.0029  0.0029  0.0029  0.0030  0.0029  0.0030  0.0029  0.0029  0.0029  0.0030  0.0030  0.0029  0.0000  0.0029  0.0029  0.0029  0.0029  0.0030  0.0029  0.0030  0.0029  0.0029  0.0030  0.0030  0.0029  0.0030  0.0029  0.0029  0.0030  0.0029  0.0029  0.0029  0.0030  0.0029  0.0029  0.0029  0.0029  0.0029  0.0029
MFP4__GCA_001326935.1   1.1422  0.8030  0.7723  0.7723  0.7723  0.6932  0.7396  0.7131  0.6349  0.5928  0.6696  0.7101  0.7040  0.7091  1.0342  0.6429  0.6429  0.7849  0.6846  0.6897  0.6890  0.7378  0.7378  0.7374  0.7423  0.6804  0.6942  0.6891  0.6554  0.6554  0.6968  0.7211  0.7306  0.6713  0.7598  0.7589  0.7319  0.7312  0.7525  0.7372  0.6903  0.7009  0.7074  0.7953  0.7971  0.8041  0.7764  0.8222  0.8233  0.8314  0.8294  0.7746  0.7512  0.7313  0.7793  0.7793  0.7645  0.7706  0.7799  0.7888  0.8067  0.7990  0.1653  0.2174  0.2066  0.1653  0.1653  0.1653  0.1624  0.1624  0.1624  0.1624  0.1624  0.1621  0.1621  0.1655  0.1266  0.1266  0.0029  0.0000  0.0030  0.0030  0.0030  0.0000  0.0000  0.0000  0.0000  0.0000  0.0000  0.0000  0.0000  0.0000  0.0000  0.0000  0.0000  0.0000  0.0000  0.0000  0.0000  0.0000  0.0029  0.0000  0.0000  0.0000  0.0000  0.0000  0.0000  0.0000  0.0000  0.0000  0.0000  0.0000  0.0000  0.0000  0.0000  0.0000  0.0000  0.0000  0.0000  0.0000  0.0000  0.0000  0.0000  0.0000  0.0000  0.0000  0.0000  0.0029
MFP4__GCA_001326995.1   1.1422  0.8030  0.7723  0.7723  0.7723  0.6932  0.7396  0.7131  0.6349  0.5928  0.6696  0.7101  0.7040  0.7091  1.0342  0.6429  0.6429  0.7849  0.6846  0.6897  0.6890  0.7378  0.7378  0.7374  0.7423  0.6804  0.6942  0.6891  0.6554  0.6554  0.6968  0.7211  0.7306  0.6713  0.7598  0.7589  0.7319  0.7312  0.7525  0.7372  0.6903  0.7009  0.7074  0.7953  0.7971  0.8041  0.7764  0.8222  0.8233  0.8314  0.8294  0.7746  0.7512  0.7313  0.7793  0.7793  0.7645  0.7706  0.7799  0.7888  0.8067  0.7990  0.1653  0.2174  0.2066  0.1653  0.1653  0.1653  0.1624  0.1624  0.1624  0.1624  0.1624  0.1621  0.1621  0.1655  0.1266  0.1266  0.0029  0.0000  0.0029  0.0030  0.0030  0.0000  0.0000  0.0000  0.0000  0.0000  0.0000  0.0000  0.0000  0.0000  0.0000  0.0000  0.0000  0.0000  0.0000  0.0000  0.0000  0.0000  0.0029  0.0000  0.0000  0.0000  0.0000  0.0000  0.0000  0.0000  0.0000  0.0000  0.0000  0.0000  0.0000  0.0000  0.0000  0.0000  0.0000  0.0000  0.0000  0.0000  0.0000  0.0000  0.0000  0.0000  0.0000  0.0000  0.0000  0.0029  0.0000
MFP4__GCA_001327035.1   1.1422  0.8030  0.7723  0.7723  0.7723  0.6932  0.7396  0.7131  0.6349  0.5928  0.6696  0.7101  0.7040  0.7091  1.0342  0.6429  0.6429  0.7849  0.6846  0.6897  0.6890  0.7378  0.7378  0.7374  0.7423  0.6804  0.6942  0.6891  0.6554  0.6554  0.6968  0.7211  0.7306  0.6713  0.7598  0.7589  0.7319  0.7312  0.7525  0.7372  0.6903  0.7009  0.7074  0.7953  0.7971  0.8041  0.7764  0.8222  0.8233  0.8314  0.8294  0.7746  0.7512  0.7313  0.7793  0.7793  0.7645  0.7706  0.7799  0.7888  0.8067  0.7990  0.1653  0.2174  0.2066  0.1653  0.1653  0.1653  0.1624  0.1624  0.1624  0.1624  0.1624  0.1621  0.1621  0.1655  0.1266  0.1266  0.0029  0.0000  0.0029  0.0030  0.0030  0.0000  0.0000  0.0000  0.0000  0.0000  0.0000  0.0000  0.0000  0.0000  0.0000  0.0000  0.0000  0.0000  0.0000  0.0000  0.0000  0.0000  0.0030  0.0000  0.0000  0.0000  0.0000  0.0000  0.0000  0.0000  0.0000  0.0000  0.0000  0.0000  0.0000  0.0000  0.0000  0.0000  0.0000  0.0000  0.0000  0.0000  0.0000  0.0000  0.0000  0.0000  0.0000  0.0000  0.0000  0.0029  0.0000  0.0000
MFP4__GCA_001327075.1   1.1422  0.8030  0.7723  0.7723  0.7723  0.6932  0.7396  0.7131  0.6349  0.5928  0.6696  0.7101  0.7040  0.7091  1.0342  0.6429  0.6429  0.7849  0.6846  0.6897  0.6890  0.7378  0.7378  0.7374  0.7423  0.6804  0.6942  0.6891  0.6554  0.6554  0.6968  0.7211  0.7306  0.6713  0.7598  0.7589  0.7319  0.7312  0.7525  0.7372  0.6903  0.7009  0.7074  0.7953  0.7971  0.8041  0.7764  0.8222  0.8233  0.8314  0.8294  0.7746  0.7512  0.7313  0.7793  0.7793  0.7645  0.7706  0.7799  0.7888  0.8067  0.7990  0.1653  0.2174  0.2066  0.1653  0.1653  0.1653  0.1624  0.1624  0.1624  0.1624  0.1624  0.1621  0.1621  0.1655  0.1266  0.1266  0.0030  0.0000  0.0029  0.0030  0.0030  0.0000  0.0000  0.0000  0.0000  0.0000  0.0000  0.0000  0.0000  0.0000  0.0000  0.0000  0.0000  0.0000  0.0000  0.0000  0.0000  0.0000  0.0029  0.0000  0.0000  0.0000  0.0000  0.0000  0.0000  0.0000  0.0000  0.0000  0.0000  0.0000  0.0000  0.0000  0.0000  0.0000  0.0000  0.0000  0.0000  0.0000  0.0000  0.0000  0.0000  0.0000  0.0000  0.0000  0.0000  0.0029  0.0000  0.0000  0.0000
MFP4__GCA_001327155.1   1.1422  0.8030  0.7723  0.7723  0.7723  0.6932  0.7396  0.7131  0.6349  0.5928  0.6696  0.7101  0.7040  0.7091  1.0342  0.6429  0.6429  0.7849  0.6846  0.6897  0.6890  0.7378  0.7378  0.7374  0.7423  0.6804  0.6942  0.6891  0.6554  0.6554  0.6968  0.7211  0.7306  0.6713  0.7598  0.7589  0.7319  0.7312  0.7525  0.7372  0.6903  0.7009  0.7074  0.7953  0.7971  0.8041  0.7764  0.8222  0.8233  0.8314  0.8294  0.7746  0.7512  0.7313  0.7793  0.7793  0.7645  0.7706  0.7799  0.7888  0.8067  0.7990  0.1653  0.2174  0.2066  0.1653  0.1653  0.1653  0.1624  0.1624  0.1624  0.1624  0.1624  0.1621  0.1621  0.1655  0.1266  0.1266  0.0029  0.0000  0.0029  0.0030  0.0030  0.0000  0.0000  0.0000  0.0000  0.0000  0.0000  0.0000  0.0000  0.0000  0.0000  0.0000  0.0000  0.0000  0.0000  0.0000  0.0000  0.0000  0.0030  0.0000  0.0000  0.0000  0.0000  0.0000  0.0000  0.0000  0.0000  0.0000  0.0000  0.0000  0.0000  0.0000  0.0000  0.0000  0.0000  0.0000  0.0000  0.0000  0.0000  0.0000  0.0000  0.0000  0.0000  0.0000  0.0000  0.0030  0.0000  0.0000  0.0000  0.0000
MFP4__GCA_001327195.1   1.1422  0.8030  0.7723  0.7723  0.7723  0.6932  0.7396  0.7131  0.6349  0.5928  0.6696  0.7101  0.7040  0.7091  1.0342  0.6429  0.6429  0.7849  0.6846  0.6897  0.6890  0.7378  0.7378  0.7374  0.7423  0.6804  0.6942  0.6891  0.6554  0.6554  0.6968  0.7211  0.7306  0.6713  0.7598  0.7589  0.7319  0.7312  0.7525  0.7372  0.6903  0.7009  0.7074  0.7953  0.7971  0.8041  0.7764  0.8222  0.8233  0.8314  0.8294  0.7746  0.7512  0.7313  0.7793  0.7793  0.7645  0.7706  0.7799  0.7888  0.8067  0.7990  0.1653  0.2174  0.2066  0.1653  0.1653  0.1653  0.1624  0.1624  0.1624  0.1624  0.1624  0.1621  0.1621  0.1655  0.1266  0.1266  0.0029  0.0000  0.0029  0.0030  0.0030  0.0000  0.0000  0.0000  0.0000  0.0000  0.0000  0.0000  0.0000  0.0000  0.0000  0.0000  0.0000  0.0000  0.0000  0.0000  0.0000  0.0000  0.0030  0.0000  0.0000  0.0000  0.0000  0.0000  0.0000  0.0000  0.0000  0.0000  0.0000  0.0000  0.0000  0.0000  0.0000  0.0000  0.0000  0.0000  0.0000  0.0000  0.0000  0.0000  0.0000  0.0000  0.0000  0.0000  0.0000  0.0030  0.0000  0.0000  0.0000  0.0000  0.0000
MFP4__GCA_001327375.1   1.1422  0.8030  0.7723  0.7723  0.7723  0.6932  0.7396  0.7131  0.6349  0.5928  0.6696  0.7101  0.7040  0.7091  1.0342  0.6429  0.6429  0.7849  0.6846  0.6897  0.6890  0.7378  0.7378  0.7374  0.7423  0.6804  0.6942  0.6891  0.6554  0.6554  0.6968  0.7211  0.7306  0.6713  0.7598  0.7589  0.7319  0.7312  0.7525  0.7372  0.6903  0.7009  0.7074  0.7953  0.7971  0.8041  0.7764  0.8222  0.8233  0.8314  0.8294  0.7746  0.7512  0.7313  0.7793  0.7793  0.7645  0.7706  0.7799  0.7888  0.8067  0.7990  0.1653  0.2174  0.2066  0.1653  0.1653  0.1653  0.1624  0.1624  0.1624  0.1624  0.1624  0.1621  0.1621  0.1655  0.1266  0.1266  0.0030  0.0000  0.0029  0.0030  0.0030  0.0000  0.0000  0.0000  0.0000  0.0000  0.0000  0.0000  0.0000  0.0000  0.0000  0.0000  0.0000  0.0000  0.0000  0.0000  0.0000  0.0000  0.0029  0.0000  0.0000  0.0000  0.0000  0.0000  0.0000  0.0000  0.0000  0.0000  0.0000  0.0000  0.0000  0.0000  0.0000  0.0000  0.0000  0.0000  0.0000  0.0000  0.0000  0.0000  0.0000  0.0000  0.0000  0.0000  0.0000  0.0029  0.0000  0.0000  0.0000  0.0000  0.0000  0.0000
MFP4__GCA_001327395.1   1.1422  0.8030  0.7723  0.7723  0.7723  0.6932  0.7396  0.7131  0.6349  0.5928  0.6696  0.7101  0.7040  0.7091  1.0342  0.6429  0.6429  0.7849  0.6846  0.6897  0.6890  0.7378  0.7378  0.7374  0.7423  0.6804  0.6942  0.6891  0.6554  0.6554  0.6968  0.7211  0.7306  0.6713  0.7598  0.7589  0.7319  0.7312  0.7525  0.7372  0.6903  0.7009  0.7074  0.7953  0.7971  0.8041  0.7764  0.8222  0.8233  0.8314  0.8294  0.7746  0.7512  0.7313  0.7793  0.7793  0.7645  0.7706  0.7799  0.7888  0.8067  0.7990  0.1653  0.2174  0.2066  0.1653  0.1653  0.1653  0.1624  0.1624  0.1624  0.1624  0.1624  0.1621  0.1621  0.1655  0.1266  0.1266  0.0029  0.0000  0.0029  0.0030  0.0030  0.0000  0.0000  0.0000  0.0000  0.0000  0.0000  0.0000  0.0000  0.0000  0.0000  0.0000  0.0000  0.0000  0.0000  0.0000  0.0000  0.0000  0.0029  0.0000  0.0000  0.0000  0.0000  0.0000  0.0000  0.0000  0.0000  0.0000  0.0000  0.0000  0.0000  0.0000  0.0000  0.0000  0.0000  0.0000  0.0000  0.0000  0.0000  0.0000  0.0000  0.0000  0.0000  0.0000  0.0000  0.0029  0.0000  0.0000  0.0000  0.0000  0.0000  0.0000  0.0000
MFP4__GCA_001327435.1   1.1422  0.8030  0.7723  0.7723  0.7723  0.6932  0.7396  0.7131  0.6349  0.5928  0.6696  0.7101  0.7040  0.7091  1.0342  0.6429  0.6429  0.7849  0.6846  0.6897  0.6890  0.7378  0.7378  0.7374  0.7423  0.6804  0.6942  0.6891  0.6554  0.6554  0.6968  0.7211  0.7306  0.6713  0.7598  0.7589  0.7319  0.7312  0.7525  0.7372  0.6903  0.7009  0.7074  0.7953  0.7971  0.8041  0.7764  0.8222  0.8233  0.8314  0.8294  0.7746  0.7512  0.7313  0.7793  0.7793  0.7645  0.7706  0.7799  0.7888  0.8067  0.7990  0.1653  0.2174  0.2066  0.1653  0.1653  0.1653  0.1624  0.1624  0.1624  0.1624  0.1624  0.1621  0.1621  0.1655  0.1266  0.1266  0.0029  0.0000  0.0029  0.0030  0.0030  0.0000  0.0000  0.0000  0.0000  0.0000  0.0000  0.0000  0.0000  0.0000  0.0000  0.0000  0.0000  0.0000  0.0000  0.0000  0.0000  0.0000  0.0029  0.0000  0.0000  0.0000  0.0000  0.0000  0.0000  0.0000  0.0000  0.0000  0.0000  0.0000  0.0000  0.0000  0.0000  0.0000  0.0000  0.0000  0.0000  0.0000  0.0000  0.0000  0.0000  0.0000  0.0000  0.0000  0.0000  0.0029  0.0000  0.0000  0.0000  0.0000  0.0000  0.0000  0.0000  0.0000
MFP4__GCA_001327475.1   1.1422  0.8030  0.7723  0.7723  0.7723  0.6932  0.7396  0.7131  0.6349  0.5928  0.6696  0.7101  0.7040  0.7091  1.0342  0.6429  0.6429  0.7849  0.6846  0.6897  0.6890  0.7378  0.7378  0.7374  0.7423  0.6804  0.6942  0.6891  0.6554  0.6554  0.6968  0.7211  0.7306  0.6713  0.7598  0.7589  0.7319  0.7312  0.7525  0.7372  0.6903  0.7009  0.7074  0.7953  0.7971  0.8041  0.7764  0.8222  0.8233  0.8314  0.8294  0.7746  0.7512  0.7313  0.7793  0.7793  0.7645  0.7706  0.7799  0.7888  0.8067  0.7990  0.1653  0.2174  0.2066  0.1653  0.1653  0.1653  0.1624  0.1624  0.1624  0.1624  0.1624  0.1621  0.1621  0.1655  0.1266  0.1266  0.0029  0.0000  0.0030  0.0030  0.0030  0.0000  0.0000  0.0000  0.0000  0.0000  0.0000  0.0000  0.0000  0.0000  0.0000  0.0000  0.0000  0.0000  0.0000  0.0000  0.0000  0.0000  0.0029  0.0000  0.0000  0.0000  0.0000  0.0000  0.0000  0.0000  0.0000  0.0000  0.0000  0.0000  0.0000  0.0000  0.0000  0.0000  0.0000  0.0000  0.0000  0.0000  0.0000  0.0000  0.0000  0.0000  0.0000  0.0000  0.0000  0.0030  0.0000  0.0000  0.0000  0.0000  0.0000  0.0000  0.0000  0.0000  0.0000
MFP4__GCA_001327555.1   1.1422  0.8030  0.7723  0.7723  0.7723  0.6932  0.7396  0.7131  0.6349  0.5928  0.6696  0.7101  0.7040  0.7091  1.0342  0.6429  0.6429  0.7849  0.6846  0.6897  0.6890  0.7378  0.7378  0.7374  0.7423  0.6804  0.6942  0.6891  0.6554  0.6554  0.6968  0.7211  0.7306  0.6713  0.7598  0.7589  0.7319  0.7312  0.7525  0.7372  0.6903  0.7009  0.7074  0.7953  0.7971  0.8041  0.7764  0.8222  0.8233  0.8314  0.8294  0.7746  0.7512  0.7313  0.7793  0.7793  0.7645  0.7706  0.7799  0.7888  0.8067  0.7990  0.1653  0.2174  0.2066  0.1653  0.1653  0.1653  0.1624  0.1624  0.1624  0.1624  0.1624  0.1621  0.1621  0.1655  0.1266  0.1266  0.0029  0.0000  0.0030  0.0030  0.0030  0.0000  0.0000  0.0000  0.0000  0.0000  0.0000  0.0000  0.0000  0.0000  0.0000  0.0000  0.0000  0.0000  0.0000  0.0000  0.0000  0.0000  0.0029  0.0000  0.0000  0.0000  0.0000  0.0000  0.0000  0.0000  0.0000  0.0000  0.0000  0.0000  0.0000  0.0000  0.0000  0.0000  0.0000  0.0000  0.0000  0.0000  0.0000  0.0000  0.0000  0.0000  0.0000  0.0000  0.0000  0.0030  0.0000  0.0000  0.0000  0.0000  0.0000  0.0000  0.0000  0.0000  0.0000  0.0000
MFP4__GCA_001327575.1   1.1422  0.8030  0.7723  0.7723  0.7723  0.6932  0.7396  0.7131  0.6349  0.5928  0.6696  0.7101  0.7040  0.7091  1.0342  0.6429  0.6429  0.7849  0.6846  0.6897  0.6890  0.7378  0.7378  0.7374  0.7423  0.6804  0.6942  0.6891  0.6554  0.6554  0.6968  0.7211  0.7306  0.6713  0.7598  0.7589  0.7319  0.7312  0.7525  0.7372  0.6903  0.7009  0.7074  0.7953  0.7971  0.8041  0.7764  0.8222  0.8233  0.8314  0.8294  0.7746  0.7512  0.7313  0.7793  0.7793  0.7645  0.7706  0.7799  0.7888  0.8067  0.7990  0.1653  0.2174  0.2066  0.1653  0.1653  0.1653  0.1624  0.1624  0.1624  0.1624  0.1624  0.1621  0.1621  0.1655  0.1266  0.1266  0.0030  0.0000  0.0029  0.0030  0.0030  0.0000  0.0000  0.0000  0.0000  0.0000  0.0000  0.0000  0.0000  0.0000  0.0000  0.0000  0.0000  0.0000  0.0000  0.0000  0.0000  0.0000  0.0030  0.0000  0.0000  0.0000  0.0000  0.0000  0.0000  0.0000  0.0000  0.0000  0.0000  0.0000  0.0000  0.0000  0.0000  0.0000  0.0000  0.0000  0.0000  0.0000  0.0000  0.0000  0.0000  0.0000  0.0000  0.0000  0.0000  0.0029  0.0000  0.0000  0.0000  0.0000  0.0000  0.0000  0.0000  0.0000  0.0000  0.0000  0.0000
MFP4__GCA_000774345.1   1.1325  0.7968  0.7660  0.7660  0.7660  0.6990  0.7336  0.7076  0.6294  0.5876  0.6752  0.7045  0.6978  0.7030  1.0337  0.6480  0.6480  0.7790  0.6792  0.6843  0.6836  0.7378  0.7378  0.7374  0.7480  0.6858  0.6999  0.6947  0.6607  0.6607  0.7024  0.7268  0.7363  0.6661  0.7541  0.7532  0.7265  0.7367  0.7468  0.7430  0.6960  0.7067  0.7132  0.7887  0.7905  0.7974  0.7699  0.8150  0.8162  0.8242  0.8222  0.7681  0.7449  0.7373  0.7858  0.7858  0.7709  0.7767  0.7865  0.7954  0.8135  0.8058  0.1688  0.2211  0.2103  0.1688  0.1688  0.1688  0.1659  0.1659  0.1659  0.1659  0.1659  0.1656  0.1656  0.1691  0.1300  0.1300  0.0059  0.0029  0.0058  0.0059  0.0059  0.0030  0.0030  0.0030  0.0029  0.0030  0.0030  0.0030  0.0030  0.0029  0.0030  0.0030  0.0029  0.0030  0.0030  0.0030  0.0030  0.0029  0.0058  0.0029  0.0030  0.0029  0.0029  0.0029  0.0029  0.0029  0.0030  0.0030  0.0029  0.0030  0.0029  0.0030  0.0030  0.0030  0.0030  0.0030  0.0029  0.0030  0.0029  0.0030  0.0029  0.0029  0.0030  0.0029  0.0029  0.0059  0.0029  0.0029  0.0030  0.0030  0.0029  0.0030  0.0030  0.0030  0.0030  0.0029  0.0030  0.0030
MFP4__GCA_000774885.1   1.1325  0.7968  0.7660  0.7660  0.7660  0.6990  0.7336  0.7076  0.6294  0.5876  0.6752  0.7045  0.6978  0.7030  1.0337  0.6480  0.6480  0.7790  0.6792  0.6843  0.6836  0.7378  0.7378  0.7374  0.7480  0.6858  0.6999  0.6947  0.6607  0.6607  0.7024  0.7268  0.7363  0.6661  0.7541  0.7532  0.7265  0.7367  0.7468  0.7430  0.6960  0.7067  0.7132  0.7887  0.7905  0.7974  0.7699  0.8150  0.8162  0.8242  0.8222  0.7681  0.7449  0.7373  0.7858  0.7858  0.7709  0.7767  0.7865  0.7954  0.8135  0.8058  0.1688  0.2211  0.2103  0.1688  0.1688  0.1688  0.1659  0.1659  0.1659  0.1659  0.1659  0.1656  0.1656  0.1691  0.1300  0.1300  0.0058  0.0029  0.0059  0.0059  0.0059  0.0029  0.0030  0.0030  0.0029  0.0030  0.0029  0.0029  0.0030  0.0030  0.0029  0.0029  0.0029  0.0029  0.0029  0.0030  0.0029  0.0030  0.0058  0.0030  0.0029  0.0029  0.0030  0.0029  0.0030  0.0030  0.0029  0.0030  0.0029  0.0030  0.0029  0.0029  0.0030  0.0029  0.0030  0.0030  0.0029  0.0030  0.0029  0.0029  0.0029  0.0029  0.0029  0.0029  0.0029  0.0059  0.0029  0.0029  0.0030  0.0030  0.0029  0.0030  0.0030  0.0030  0.0029  0.0029  0.0030  0.0029  0.0000
MFP4__GCA_001327415.1   1.1422  0.8030  0.7723  0.7723  0.7723  0.6932  0.7396  0.7131  0.6398  0.5977  0.6746  0.7101  0.7040  0.7091  1.0429  0.6429  0.6429  0.7849  0.6846  0.6897  0.6890  0.7378  0.7378  0.7374  0.7423  0.6853  0.6942  0.6891  0.6554  0.6554  0.6968  0.7211  0.7306  0.6713  0.7650  0.7640  0.7319  0.7263  0.7577  0.7372  0.6903  0.7009  0.7074  0.7953  0.7971  0.8041  0.7764  0.8222  0.8233  0.8314  0.8294  0.7746  0.7512  0.7366  0.7850  0.7850  0.7645  0.7706  0.7799  0.7888  0.8067  0.7990  0.1687  0.2209  0.2101  0.1687  0.1687  0.1687  0.1658  0.1658  0.1658  0.1658  0.1658  0.1655  0.1655  0.1689  0.1299  0.1299  0.0000  0.0029  0.0059  0.0059  0.0059  0.0030  0.0030  0.0030  0.0030  0.0029  0.0029  0.0029  0.0029  0.0029  0.0029  0.0030  0.0030  0.0029  0.0029  0.0029  0.0029  0.0029  0.0000  0.0029  0.0030  0.0029  0.0029  0.0030  0.0029  0.0029  0.0030  0.0030  0.0029  0.0029  0.0029  0.0029  0.0029  0.0030  0.0029  0.0029  0.0029  0.0029  0.0029  0.0029  0.0029  0.0029  0.0029  0.0029  0.0030  0.0000  0.0029  0.0029  0.0030  0.0029  0.0029  0.0030  0.0029  0.0030  0.0029  0.0029  0.0030  0.0029  0.0058  0.0059
MFP4__GCA_000770515.1   1.1472  0.8069  0.7761  0.7761  0.7761  0.6973  0.7437  0.7172  0.6389  0.5967  0.6736  0.7142  0.7081  0.7133  1.0389  0.6469  0.6469  0.7892  0.6887  0.6938  0.6931  0.7420  0.7420  0.7415  0.7464  0.6845  0.6984  0.6932  0.6595  0.6595  0.7010  0.7252  0.7344  0.6751  0.7641  0.7631  0.7361  0.7354  0.7563  0.7414  0.6940  0.7046  0.7111  0.7990  0.8009  0.8079  0.7801  0.8259  0.8270  0.8352  0.8331  0.7784  0.7549  0.7350  0.7831  0.7831  0.7682  0.7744  0.7837  0.7925  0.8104  0.8028  0.1685  0.2207  0.2100  0.1685  0.1685  0.1685  0.1657  0.1657  0.1657  0.1657  0.1657  0.1654  0.1654  0.1688  0.1298  0.1298  0.0059  0.0030  0.0059  0.0060  0.0060  0.0030  0.0030  0.0030  0.0030  0.0030  0.0030  0.0030  0.0030  0.0030  0.0030  0.0030  0.0030  0.0030  0.0030  0.0030  0.0030  0.0030  0.0059  0.0030  0.0030  0.0030  0.0030  0.0030  0.0030  0.0030  0.0030  0.0030  0.0030  0.0030  0.0030  0.0030  0.0030  0.0030  0.0030  0.0030  0.0030  0.0030  0.0030  0.0030  0.0030  0.0030  0.0030  0.0030  0.0030  0.0059  0.0030  0.0030  0.0030  0.0030  0.0030  0.0030  0.0030  0.0030  0.0030  0.0030  0.0030  0.0030  0.0059  0.0059  0.0059
MFP4__GCA_000959225.1   1.1472  0.8069  0.7761  0.7761  0.7761  0.6973  0.7437  0.7172  0.6389  0.5967  0.6736  0.7142  0.7081  0.7133  1.0389  0.6469  0.6469  0.7892  0.6887  0.6938  0.6931  0.7420  0.7420  0.7415  0.7464  0.6845  0.6984  0.6932  0.6595  0.6595  0.7010  0.7252  0.7344  0.6751  0.7641  0.7631  0.7361  0.7354  0.7563  0.7414  0.6940  0.7046  0.7111  0.7990  0.8009  0.8079  0.7801  0.8259  0.8270  0.8352  0.8331  0.7784  0.7549  0.7350  0.7831  0.7831  0.7682  0.7744  0.7837  0.7925  0.8104  0.8028  0.1685  0.2207  0.2100  0.1685  0.1685  0.1685  0.1657  0.1657  0.1657  0.1657  0.1657  0.1654  0.1654  0.1688  0.1298  0.1298  0.0059  0.0030  0.0059  0.0060  0.0060  0.0030  0.0030  0.0030  0.0030  0.0030  0.0030  0.0030  0.0030  0.0030  0.0030  0.0030  0.0030  0.0030  0.0030  0.0030  0.0030  0.0030  0.0059  0.0030  0.0030  0.0030  0.0030  0.0030  0.0030  0.0030  0.0030  0.0030  0.0030  0.0030  0.0030  0.0030  0.0030  0.0030  0.0030  0.0030  0.0030  0.0030  0.0030  0.0030  0.0030  0.0030  0.0030  0.0030  0.0030  0.0059  0.0030  0.0030  0.0030  0.0030  0.0030  0.0030  0.0030  0.0030  0.0030  0.0030  0.0030  0.0030  0.0059  0.0059  0.0059  0.0000
MFP4__GCA_000015925.1   1.1464  0.8070  0.7691  0.7691  0.7691  0.6899  0.7363  0.7096  0.6315  0.5895  0.6733  0.7138  0.6997  0.7049  1.0384  0.6465  0.6465  0.7812  0.6883  0.6934  0.6927  0.7341  0.7341  0.7337  0.7386  0.6764  0.6908  0.6930  0.6593  0.6593  0.7007  0.7250  0.7345  0.6751  0.7636  0.7627  0.7359  0.7350  0.7565  0.7410  0.6940  0.7046  0.7111  0.7990  0.8009  0.8079  0.7801  0.8260  0.8271  0.8352  0.8332  0.7784  0.7549  0.7351  0.7831  0.7831  0.7682  0.7746  0.7766  0.7927  0.8106  0.8029  0.1685  0.2206  0.2099  0.1685  0.1685  0.1685  0.1656  0.1656  0.1656  0.1656  0.1656  0.1653  0.1653  0.1687  0.1297  0.1297  0.0059  0.0030  0.0059  0.0060  0.0060  0.0030  0.0030  0.0030  0.0030  0.0030  0.0030  0.0030  0.0030  0.0030  0.0030  0.0030  0.0030  0.0030  0.0030  0.0030  0.0030  0.0030  0.0059  0.0030  0.0030  0.0030  0.0030  0.0030  0.0030  0.0030  0.0030  0.0030  0.0030  0.0030  0.0030  0.0030  0.0030  0.0030  0.0030  0.0030  0.0030  0.0030  0.0030  0.0030  0.0030  0.0030  0.0030  0.0030  0.0030  0.0059  0.0030  0.0030  0.0030  0.0030  0.0030  0.0030  0.0030  0.0030  0.0030  0.0030  0.0030  0.0030  0.0059  0.0059  0.0059  0.0060  0.0060
MFP4__GCA_000193475.1   1.1464  0.8070  0.7691  0.7691  0.7691  0.6899  0.7363  0.7096  0.6315  0.5895  0.6733  0.7138  0.6997  0.7049  1.0384  0.6465  0.6465  0.7812  0.6883  0.6934  0.6927  0.7341  0.7341  0.7337  0.7386  0.6764  0.6908  0.6930  0.6593  0.6593  0.7007  0.7250  0.7345  0.6751  0.7636  0.7627  0.7359  0.7350  0.7565  0.7410  0.6940  0.7046  0.7111  0.7990  0.8009  0.8079  0.7801  0.8260  0.8271  0.8352  0.8332  0.7784  0.7549  0.7351  0.7831  0.7831  0.7682  0.7746  0.7766  0.7927  0.8106  0.8029  0.1685  0.2206  0.2099  0.1685  0.1685  0.1685  0.1656  0.1656  0.1656  0.1656  0.1656  0.1653  0.1653  0.1687  0.1297  0.1297  0.0059  0.0030  0.0059  0.0060  0.0060  0.0030  0.0030  0.0030  0.0030  0.0030  0.0030  0.0030  0.0030  0.0030  0.0030  0.0030  0.0030  0.0030  0.0030  0.0030  0.0030  0.0030  0.0059  0.0030  0.0030  0.0030  0.0030  0.0030  0.0030  0.0030  0.0030  0.0030  0.0030  0.0030  0.0030  0.0030  0.0030  0.0030  0.0030  0.0030  0.0030  0.0030  0.0030  0.0030  0.0030  0.0030  0.0030  0.0030  0.0030  0.0059  0.0030  0.0030  0.0030  0.0030  0.0030  0.0030  0.0030  0.0030  0.0030  0.0030  0.0030  0.0030  0.0059  0.0059  0.0059  0.0060  0.0060  0.0000
MFP4__GCA_000756125.1   1.1464  0.8070  0.7691  0.7691  0.7691  0.6899  0.7363  0.7096  0.6315  0.5895  0.6733  0.7138  0.6997  0.7049  1.0384  0.6465  0.6465  0.7812  0.6883  0.6934  0.6927  0.7341  0.7341  0.7337  0.7386  0.6764  0.6908  0.6930  0.6593  0.6593  0.7007  0.7250  0.7345  0.6751  0.7636  0.7627  0.7359  0.7350  0.7565  0.7410  0.6940  0.7046  0.7111  0.7990  0.8009  0.8079  0.7801  0.8260  0.8271  0.8352  0.8332  0.7784  0.7549  0.7351  0.7831  0.7831  0.7682  0.7746  0.7766  0.7927  0.8106  0.8029  0.1685  0.2206  0.2099  0.1685  0.1685  0.1685  0.1656  0.1656  0.1656  0.1656  0.1656  0.1653  0.1653  0.1687  0.1297  0.1297  0.0059  0.0030  0.0059  0.0060  0.0060  0.0030  0.0030  0.0030  0.0030  0.0030  0.0030  0.0030  0.0030  0.0030  0.0030  0.0030  0.0030  0.0030  0.0030  0.0030  0.0030  0.0030  0.0059  0.0030  0.0030  0.0030  0.0030  0.0030  0.0030  0.0030  0.0030  0.0030  0.0030  0.0030  0.0030  0.0030  0.0030  0.0030  0.0030  0.0030  0.0030  0.0030  0.0030  0.0030  0.0030  0.0030  0.0030  0.0030  0.0030  0.0059  0.0030  0.0030  0.0030  0.0030  0.0030  0.0030  0.0030  0.0030  0.0030  0.0030  0.0030  0.0030  0.0059  0.0059  0.0059  0.0060  0.0060  0.0000  0.0000
MFP4__GCA_000756145.1   1.1464  0.8070  0.7691  0.7691  0.7691  0.6899  0.7363  0.7096  0.6315  0.5895  0.6733  0.7138  0.6997  0.7049  1.0384  0.6465  0.6465  0.7812  0.6883  0.6934  0.6927  0.7341  0.7341  0.7337  0.7386  0.6764  0.6908  0.6930  0.6593  0.6593  0.7007  0.7250  0.7345  0.6751  0.7636  0.7627  0.7359  0.7350  0.7565  0.7410  0.6940  0.7046  0.7111  0.7990  0.8009  0.8079  0.7801  0.8260  0.8271  0.8352  0.8332  0.7784  0.7549  0.7351  0.7831  0.7831  0.7682  0.7746  0.7766  0.7927  0.8106  0.8029  0.1685  0.2206  0.2099  0.1685  0.1685  0.1685  0.1656  0.1656  0.1656  0.1656  0.1656  0.1653  0.1653  0.1687  0.1297  0.1297  0.0059  0.0030  0.0059  0.0060  0.0060  0.0030  0.0030  0.0030  0.0030  0.0030  0.0030  0.0030  0.0030  0.0030  0.0030  0.0030  0.0030  0.0030  0.0030  0.0030  0.0030  0.0030  0.0059  0.0030  0.0030  0.0030  0.0030  0.0030  0.0030  0.0030  0.0030  0.0030  0.0030  0.0030  0.0030  0.0030  0.0030  0.0030  0.0030  0.0030  0.0030  0.0030  0.0030  0.0030  0.0030  0.0030  0.0030  0.0030  0.0030  0.0059  0.0030  0.0030  0.0030  0.0030  0.0030  0.0030  0.0030  0.0030  0.0030  0.0030  0.0030  0.0030  0.0059  0.0059  0.0059  0.0060  0.0060  0.0000  0.0000  0.0000
MFP4__GCA_000757185.1   1.1464  0.8070  0.7691  0.7691  0.7691  0.6899  0.7363  0.7096  0.6315  0.5895  0.6733  0.7138  0.6997  0.7049  1.0384  0.6465  0.6465  0.7812  0.6883  0.6934  0.6927  0.7341  0.7341  0.7337  0.7386  0.6764  0.6908  0.6930  0.6593  0.6593  0.7007  0.7250  0.7345  0.6751  0.7636  0.7627  0.7359  0.7350  0.7565  0.7410  0.6940  0.7046  0.7111  0.7990  0.8009  0.8079  0.7801  0.8260  0.8271  0.8352  0.8332  0.7784  0.7549  0.7351  0.7831  0.7831  0.7682  0.7746  0.7766  0.7927  0.8106  0.8029  0.1685  0.2206  0.2099  0.1685  0.1685  0.1685  0.1656  0.1656  0.1656  0.1656  0.1656  0.1653  0.1653  0.1687  0.1297  0.1297  0.0059  0.0030  0.0059  0.0060  0.0060  0.0030  0.0030  0.0030  0.0030  0.0030  0.0030  0.0030  0.0030  0.0030  0.0030  0.0030  0.0030  0.0030  0.0030  0.0030  0.0030  0.0030  0.0059  0.0030  0.0030  0.0030  0.0030  0.0030  0.0030  0.0030  0.0030  0.0030  0.0030  0.0030  0.0030  0.0030  0.0030  0.0030  0.0030  0.0030  0.0030  0.0030  0.0030  0.0030  0.0030  0.0030  0.0030  0.0030  0.0030  0.0059  0.0030  0.0030  0.0030  0.0030  0.0030  0.0030  0.0030  0.0030  0.0030  0.0030  0.0030  0.0030  0.0059  0.0059  0.0059  0.0060  0.0060  0.0000  0.0000  0.0000  0.0000
MFP4__GCA_000511895.1   1.1325  0.7968  0.7660  0.7660  0.7660  0.6874  0.7334  0.7075  0.6294  0.5876  0.6641  0.7045  0.6978  0.7030  1.0442  0.6377  0.6377  0.7790  0.6792  0.6843  0.6836  0.7322  0.7322  0.7318  0.7366  0.6750  0.6886  0.6836  0.6502  0.6502  0.6913  0.7154  0.7249  0.6660  0.7541  0.7532  0.7264  0.7258  0.7467  0.7315  0.6847  0.6952  0.7016  0.7887  0.7905  0.7974  0.7699  0.8150  0.8162  0.8242  0.8222  0.7813  0.7449  0.7253  0.7729  0.7729  0.7581  0.7646  0.7734  0.7822  0.8135  0.8058  0.1653  0.2211  0.2103  0.1653  0.1653  0.1653  0.1624  0.1624  0.1624  0.1624  0.1624  0.1621  0.1621  0.1655  0.1232  0.1232  0.0058  0.0030  0.0059  0.0059  0.0059  0.0030  0.0029  0.0029  0.0029  0.0029  0.0029  0.0030  0.0029  0.0030  0.0030  0.0029  0.0029  0.0029  0.0030  0.0030  0.0030  0.0030  0.0058  0.0029  0.0030  0.0029  0.0030  0.0030  0.0029  0.0029  0.0029  0.0029  0.0030  0.0030  0.0029  0.0030  0.0029  0.0030  0.0030  0.0029  0.0030  0.0030  0.0030  0.0030  0.0029  0.0030  0.0030  0.0029  0.0029  0.0059  0.0029  0.0029  0.0030  0.0030  0.0029  0.0029  0.0029  0.0029  0.0029  0.0029  0.0030  0.0029  0.0059  0.0059  0.0059  0.0059  0.0059  0.0059  0.0059  0.0059  0.0059  0.0059
MFP4__GCA_000757075.1   1.1230  0.7906  0.7597  0.7597  0.7597  0.6932  0.7275  0.7021  0.6240  0.5825  0.6696  0.6989  0.6918  0.6968  1.0437  0.6429  0.6429  0.7731  0.6739  0.6789  0.6782  0.7322  0.7322  0.7318  0.7422  0.6804  0.6942  0.6891  0.6554  0.6554  0.6968  0.7211  0.7306  0.6608  0.7484  0.7475  0.7210  0.7312  0.7410  0.7372  0.6903  0.7009  0.7074  0.7821  0.7839  0.7907  0.7635  0.8080  0.8091  0.8170  0.8150  0.7746  0.7386  0.7313  0.7793  0.7793  0.7645  0.7706  0.7799  0.7888  0.8205  0.8126  0.1688  0.2249  0.2141  0.1688  0.1688  0.1688  0.1659  0.1659  0.1659  0.1659  0.1659  0.1656  0.1656  0.1691  0.1266  0.1266  0.0089  0.0058  0.0089  0.0088  0.0088  0.0059  0.0059  0.0059  0.0059  0.0058  0.0059  0.0058  0.0059  0.0058  0.0059  0.0059  0.0059  0.0059  0.0059  0.0059  0.0059  0.0058  0.0088  0.0059  0.0059  0.0059  0.0059  0.0058  0.0059  0.0058  0.0059  0.0059  0.0058  0.0059  0.0059  0.0058  0.0059  0.0058  0.0059  0.0059  0.0058  0.0059  0.0059  0.0058  0.0058  0.0059  0.0059  0.0059  0.0058  0.0089  0.0059  0.0059  0.0058  0.0059  0.0058  0.0058  0.0058  0.0058  0.0059  0.0059  0.0059  0.0059  0.0030  0.0030  0.0088  0.0088  0.0088  0.0088  0.0088  0.0088  0.0088  0.0088  0.0030
MFP4__GCA_000764575.1   1.1325  0.7968  0.7660  0.7660  0.7660  0.6874  0.7334  0.7075  0.6294  0.5876  0.6641  0.7045  0.6978  0.7030  1.0442  0.6377  0.6377  0.7790  0.6792  0.6843  0.6836  0.7322  0.7322  0.7318  0.7366  0.6750  0.6886  0.6836  0.6502  0.6502  0.6913  0.7154  0.7249  0.6660  0.7541  0.7532  0.7264  0.7258  0.7467  0.7315  0.6847  0.6952  0.7016  0.7887  0.7905  0.7974  0.7699  0.8150  0.8162  0.8242  0.8222  0.7813  0.7449  0.7253  0.7729  0.7729  0.7581  0.7646  0.7734  0.7822  0.8135  0.8058  0.1653  0.2211  0.2103  0.1653  0.1653  0.1653  0.1624  0.1624  0.1624  0.1624  0.1624  0.1621  0.1621  0.1655  0.1232  0.1232  0.0059  0.0029  0.0059  0.0059  0.0059  0.0030  0.0030  0.0029  0.0029  0.0030  0.0029  0.0030  0.0029  0.0030  0.0030  0.0030  0.0030  0.0030  0.0029  0.0030  0.0030  0.0030  0.0059  0.0030  0.0029  0.0030  0.0029  0.0030  0.0029  0.0030  0.0030  0.0029  0.0029  0.0029  0.0029  0.0029  0.0029  0.0029  0.0029  0.0030  0.0030  0.0029  0.0029  0.0029  0.0030  0.0030  0.0030  0.0030  0.0030  0.0059  0.0029  0.0030  0.0029  0.0029  0.0030  0.0030  0.0030  0.0029  0.0029  0.0030  0.0029  0.0030  0.0058  0.0058  0.0059  0.0059  0.0059  0.0059  0.0059  0.0059  0.0059  0.0059  0.0000  0.0029
MFP4__GCA_000770565.1   1.1325  0.7968  0.7660  0.7660  0.7660  0.6990  0.7336  0.7076  0.6294  0.5876  0.6752  0.7045  0.6978  0.7030  1.0337  0.6480  0.6480  0.7790  0.6792  0.6843  0.6836  0.7378  0.7378  0.7374  0.7480  0.6858  0.6999  0.6947  0.6607  0.6607  0.7024  0.7268  0.7363  0.6661  0.7541  0.7532  0.7265  0.7367  0.7468  0.7430  0.6960  0.7067  0.7132  0.7887  0.7905  0.7974  0.7699  0.8150  0.8162  0.8242  0.8222  0.7681  0.7449  0.7373  0.7858  0.7858  0.7709  0.7767  0.7865  0.7954  0.8135  0.8058  0.1688  0.2211  0.2103  0.1688  0.1688  0.1688  0.1659  0.1659  0.1659  0.1659  0.1659  0.1656  0.1656  0.1691  0.1300  0.1300  0.0059  0.0029  0.0059  0.0059  0.0059  0.0029  0.0030  0.0029  0.0030  0.0029  0.0030  0.0030  0.0029  0.0030  0.0029  0.0030  0.0030  0.0029  0.0029  0.0029  0.0030  0.0030  0.0059  0.0029  0.0030  0.0030  0.0030  0.0029  0.0029  0.0030  0.0029  0.0029  0.0030  0.0029  0.0029  0.0030  0.0030  0.0030  0.0030  0.0029  0.0029  0.0030  0.0030  0.0029  0.0030  0.0029  0.0029  0.0029  0.0030  0.0059  0.0029  0.0029  0.0030  0.0029  0.0029  0.0029  0.0029  0.0030  0.0029  0.0029  0.0030  0.0030  0.0000  0.0000  0.0059  0.0059  0.0059  0.0059  0.0059  0.0059  0.0059  0.0059  0.0059  0.0029  0.0058
MFP4__GCA_000774495.1   1.1422  0.8030  0.7723  0.7723  0.7723  0.6932  0.7396  0.7131  0.6349  0.5928  0.6696  0.7101  0.7040  0.7091  1.0342  0.6429  0.6429  0.7849  0.6846  0.6897  0.6890  0.7378  0.7378  0.7374  0.7423  0.6804  0.6942  0.6891  0.6554  0.6554  0.6968  0.7211  0.7306  0.6713  0.7598  0.7589  0.7319  0.7312  0.7525  0.7372  0.6903  0.7009  0.7074  0.7953  0.7971  0.8041  0.7764  0.8222  0.8233  0.8314  0.8294  0.7746  0.7512  0.7313  0.7793  0.7793  0.7645  0.7706  0.7799  0.7888  0.8067  0.7990  0.1653  0.2174  0.2066  0.1653  0.1653  0.1653  0.1624  0.1624  0.1624  0.1624  0.1624  0.1621  0.1621  0.1655  0.1266  0.1266  0.0029  0.0000  0.0029  0.0030  0.0030  0.0000  0.0000  0.0000  0.0000  0.0000  0.0000  0.0000  0.0000  0.0000  0.0000  0.0000  0.0000  0.0000  0.0000  0.0000  0.0000  0.0000  0.0029  0.0000  0.0000  0.0000  0.0000  0.0000  0.0000  0.0000  0.0000  0.0000  0.0000  0.0000  0.0000  0.0000  0.0000  0.0000  0.0000  0.0000  0.0000  0.0000  0.0000  0.0000  0.0000  0.0000  0.0000  0.0000  0.0000  0.0030  0.0000  0.0000  0.0000  0.0000  0.0000  0.0000  0.0000  0.0000  0.0000  0.0000  0.0000  0.0000  0.0030  0.0029  0.0029  0.0030  0.0030  0.0030  0.0030  0.0030  0.0030  0.0030  0.0029  0.0059  0.0030  0.0029
MFP4__GCA_000774805.1   1.1325  0.7968  0.7660  0.7660  0.7660  0.6874  0.7334  0.7075  0.6294  0.5876  0.6641  0.7045  0.6978  0.7030  1.0442  0.6377  0.6377  0.7790  0.6792  0.6843  0.6836  0.7322  0.7322  0.7318  0.7366  0.6750  0.6886  0.6836  0.6502  0.6502  0.6913  0.7154  0.7249  0.6660  0.7541  0.7532  0.7264  0.7258  0.7467  0.7315  0.6847  0.6952  0.7016  0.7887  0.7905  0.7974  0.7699  0.8150  0.8162  0.8242  0.8222  0.7813  0.7449  0.7253  0.7729  0.7729  0.7581  0.7646  0.7734  0.7822  0.8135  0.8058  0.1653  0.2211  0.2103  0.1653  0.1653  0.1653  0.1624  0.1624  0.1624  0.1624  0.1624  0.1621  0.1621  0.1655  0.1232  0.1232  0.0059  0.0030  0.0058  0.0059  0.0059  0.0029  0.0029  0.0029  0.0030  0.0029  0.0030  0.0029  0.0029  0.0029  0.0030  0.0030  0.0029  0.0029  0.0030  0.0029  0.0029  0.0029  0.0059  0.0029  0.0030  0.0030  0.0029  0.0030  0.0030  0.0030  0.0029  0.0029  0.0029  0.0030  0.0029  0.0029  0.0029  0.0029  0.0030  0.0029  0.0030  0.0030  0.0029  0.0030  0.0029  0.0029  0.0030  0.0029  0.0030  0.0059  0.0029  0.0030  0.0030  0.0029  0.0029  0.0030  0.0030  0.0030  0.0029  0.0029  0.0029  0.0030  0.0059  0.0059  0.0058  0.0059  0.0059  0.0059  0.0059  0.0059  0.0059  0.0059  0.0000  0.0029  0.0000  0.0059  0.0029
MFP4__GCA_000774865.1   1.1422  0.8030  0.7723  0.7723  0.7723  0.6932  0.7396  0.7131  0.6349  0.5928  0.6696  0.7101  0.7040  0.7091  1.0342  0.6429  0.6429  0.7849  0.6846  0.6897  0.6890  0.7378  0.7378  0.7374  0.7423  0.6804  0.6942  0.6891  0.6554  0.6554  0.6968  0.7211  0.7306  0.6713  0.7598  0.7589  0.7319  0.7312  0.7525  0.7372  0.6903  0.7009  0.7074  0.7953  0.7971  0.8041  0.7764  0.8222  0.8233  0.8314  0.8294  0.7746  0.7512  0.7313  0.7793  0.7793  0.7645  0.7706  0.7799  0.7888  0.8067  0.7990  0.1653  0.2174  0.2066  0.1653  0.1653  0.1653  0.1624  0.1624  0.1624  0.1624  0.1624  0.1621  0.1621  0.1655  0.1266  0.1266  0.0029  0.0000  0.0029  0.0030  0.0030  0.0000  0.0000  0.0000  0.0000  0.0000  0.0000  0.0000  0.0000  0.0000  0.0000  0.0000  0.0000  0.0000  0.0000  0.0000  0.0000  0.0000  0.0029  0.0000  0.0000  0.0000  0.0000  0.0000  0.0000  0.0000  0.0000  0.0000  0.0000  0.0000  0.0000  0.0000  0.0000  0.0000  0.0000  0.0000  0.0000  0.0000  0.0000  0.0000  0.0000  0.0000  0.0000  0.0000  0.0000  0.0029  0.0000  0.0000  0.0000  0.0000  0.0000  0.0000  0.0000  0.0000  0.0000  0.0000  0.0000  0.0000  0.0030  0.0029  0.0030  0.0030  0.0030  0.0030  0.0030  0.0030  0.0030  0.0030  0.0029  0.0059  0.0030  0.0029  0.0000  0.0029
MFP4__GCA_000015905.1   1.1137  0.7968  0.7535  0.7535  0.7535  0.6932  0.7336  0.7075  0.6187  0.5775  0.6641  0.7045  0.6858  0.6908  1.0539  0.6377  0.6377  0.7790  0.6686  0.6736  0.6729  0.7378  0.7378  0.7374  0.7422  0.6750  0.6886  0.6836  0.6502  0.6502  0.6913  0.7154  0.7249  0.6556  0.7428  0.7419  0.7265  0.7257  0.7354  0.7430  0.6847  0.6952  0.7016  0.7757  0.7774  0.7841  0.7572  0.8010  0.8021  0.8099  0.8080  0.7681  0.7324  0.7253  0.7728  0.7728  0.7709  0.7767  0.7865  0.7822  0.8135  0.8058  0.1653  0.2211  0.2103  0.1653  0.1653  0.1653  0.1624  0.1624  0.1624  0.1624  0.1624  0.1621  0.1621  0.1655  0.1232  0.1232  0.0118  0.0089  0.0117  0.0118  0.0118  0.0088  0.0088  0.0089  0.0089  0.0089  0.0088  0.0088  0.0088  0.0090  0.0089  0.0089  0.0088  0.0088  0.0088  0.0088  0.0089  0.0088  0.0118  0.0089  0.0088  0.0089  0.0088  0.0089  0.0089  0.0088  0.0089  0.0089  0.0089  0.0089  0.0088  0.0089  0.0089  0.0088  0.0089  0.0089  0.0088  0.0089  0.0088  0.0089  0.0088  0.0088  0.0089  0.0088  0.0088  0.0119  0.0089  0.0089  0.0088  0.0088  0.0088  0.0089  0.0088  0.0088  0.0089  0.0089  0.0089  0.0090  0.0059  0.0059  0.0119  0.0118  0.0118  0.0118  0.0118  0.0118  0.0118  0.0118  0.0059  0.0029  0.0059  0.0059  0.0089  0.0059  0.0088
MFP4__GCA_000770395.1   1.1319  0.8035  0.7655  0.7655  0.7655  0.6927  0.7453  0.7182  0.6290  0.5873  0.6637  0.7153  0.6974  0.7025  1.0643  0.6373  0.6373  0.7903  0.6788  0.6838  0.6831  0.7433  0.7433  0.7429  0.7417  0.6745  0.6882  0.6832  0.6498  0.6498  0.6909  0.7150  0.7244  0.6656  0.7536  0.7527  0.7370  0.7253  0.7462  0.7425  0.6846  0.6948  0.7011  0.7882  0.7900  0.7969  0.7694  0.8145  0.8157  0.8237  0.8217  0.7811  0.7444  0.7249  0.7724  0.7724  0.7704  0.7761  0.7860  0.7817  0.8130  0.8053  0.1653  0.2141  0.2103  0.1653  0.1653  0.1653  0.1624  0.1624  0.1624  0.1624  0.1624  0.1621  0.1621  0.1655  0.1232  0.1232  0.0118  0.0089  0.0118  0.0118  0.0118  0.0088  0.0089  0.0089  0.0088  0.0088  0.0088  0.0089  0.0088  0.0089  0.0088  0.0089  0.0089  0.0089  0.0089  0.0089  0.0088  0.0089  0.0117  0.0088  0.0088  0.0089  0.0088  0.0089  0.0088  0.0088  0.0088  0.0088  0.0089  0.0088  0.0089  0.0088  0.0088  0.0088  0.0088  0.0089  0.0088  0.0088  0.0089  0.0088  0.0088  0.0088  0.0089  0.0089  0.0088  0.0119  0.0088  0.0088  0.0089  0.0089  0.0088  0.0088  0.0088  0.0088  0.0088  0.0088  0.0089  0.0089  0.0117  0.0118  0.0119  0.0118  0.0118  0.0118  0.0118  0.0118  0.0118  0.0118  0.0059  0.0089  0.0058  0.0117  0.0089  0.0059  0.0089  0.0058
MFP4__GCA_000770415.1   1.1319  0.8035  0.7655  0.7655  0.7655  0.6927  0.7453  0.7182  0.6290  0.5873  0.6637  0.7153  0.6974  0.7025  1.0643  0.6373  0.6373  0.7903  0.6788  0.6838  0.6831  0.7433  0.7433  0.7429  0.7417  0.6745  0.6882  0.6832  0.6498  0.6498  0.6909  0.7150  0.7244  0.6656  0.7536  0.7527  0.7370  0.7253  0.7462  0.7425  0.6846  0.6948  0.7011  0.7882  0.7900  0.7969  0.7694  0.8145  0.8157  0.8237  0.8217  0.7811  0.7444  0.7249  0.7724  0.7724  0.7704  0.7761  0.7860  0.7817  0.8130  0.8053  0.1653  0.2141  0.2103  0.1653  0.1653  0.1653  0.1624  0.1624  0.1624  0.1624  0.1624  0.1621  0.1621  0.1655  0.1232  0.1232  0.0117  0.0088  0.0120  0.0118  0.0118  0.0089  0.0089  0.0088  0.0088  0.0089  0.0089  0.0089  0.0088  0.0089  0.0089  0.0088  0.0089  0.0089  0.0089  0.0088  0.0088  0.0088  0.0118  0.0088  0.0088  0.0088  0.0088  0.0088  0.0088  0.0088  0.0089  0.0089  0.0089  0.0088  0.0089  0.0088  0.0088  0.0089  0.0088  0.0089  0.0088  0.0089  0.0088  0.0088  0.0088  0.0088  0.0088  0.0089  0.0089  0.0117  0.0089  0.0089  0.0088  0.0089  0.0088  0.0088  0.0089  0.0089  0.0088  0.0088  0.0089  0.0088  0.0117  0.0117  0.0117  0.0118  0.0118  0.0118  0.0118  0.0118  0.0118  0.0118  0.0058  0.0088  0.0059  0.0118  0.0088  0.0059  0.0088  0.0058  0.0000
MFP4__GCA_000774195.1   1.1319  0.8035  0.7655  0.7655  0.7655  0.6927  0.7453  0.7182  0.6290  0.5873  0.6637  0.7153  0.6974  0.7025  1.0643  0.6373  0.6373  0.7903  0.6788  0.6838  0.6831  0.7433  0.7433  0.7429  0.7417  0.6745  0.6882  0.6832  0.6498  0.6498  0.6909  0.7150  0.7244  0.6656  0.7536  0.7527  0.7370  0.7253  0.7462  0.7425  0.6846  0.6948  0.7011  0.7882  0.7900  0.7969  0.7694  0.8145  0.8157  0.8237  0.8217  0.7811  0.7444  0.7249  0.7724  0.7724  0.7704  0.7761  0.7860  0.7817  0.8130  0.8053  0.1653  0.2141  0.2103  0.1653  0.1653  0.1653  0.1624  0.1624  0.1624  0.1624  0.1624  0.1621  0.1621  0.1655  0.1232  0.1232  0.0117  0.0087  0.0117  0.0118  0.0118  0.0089  0.0088  0.0089  0.0089  0.0089  0.0088  0.0089  0.0089  0.0088  0.0089  0.0088  0.0088  0.0088  0.0088  0.0089  0.0089  0.0089  0.0119  0.0088  0.0088  0.0089  0.0088  0.0088  0.0089  0.0089  0.0088  0.0088  0.0088  0.0088  0.0088  0.0089  0.0088  0.0089  0.0089  0.0088  0.0088  0.0089  0.0088  0.0088  0.0088  0.0089  0.0088  0.0088  0.0088  0.0118  0.0089  0.0088  0.0089  0.0089  0.0088  0.0089  0.0088  0.0088  0.0088  0.0088  0.0088  0.0088  0.0119  0.0118  0.0118  0.0118  0.0118  0.0118  0.0118  0.0118  0.0118  0.0118  0.0058  0.0089  0.0059  0.0117  0.0088  0.0058  0.0089  0.0059  0.0000  0.0000
MFP4__GCA_000774705.1   1.1319  0.8035  0.7655  0.7655  0.7655  0.6927  0.7453  0.7182  0.6290  0.5873  0.6637  0.7153  0.6974  0.7025  1.0643  0.6373  0.6373  0.7903  0.6788  0.6838  0.6831  0.7433  0.7433  0.7429  0.7417  0.6745  0.6882  0.6832  0.6498  0.6498  0.6909  0.7150  0.7244  0.6656  0.7536  0.7527  0.7370  0.7253  0.7462  0.7425  0.6846  0.6948  0.7011  0.7882  0.7900  0.7969  0.7694  0.8145  0.8157  0.8237  0.8217  0.7811  0.7444  0.7249  0.7724  0.7724  0.7704  0.7761  0.7860  0.7817  0.8130  0.8053  0.1653  0.2141  0.2103  0.1653  0.1653  0.1653  0.1624  0.1624  0.1624  0.1624  0.1624  0.1621  0.1621  0.1655  0.1232  0.1232  0.0117  0.0088  0.0118  0.0118  0.0118  0.0088  0.0089  0.0089  0.0088  0.0089  0.0088  0.0089  0.0088  0.0089  0.0088  0.0088  0.0088  0.0089  0.0088  0.0089  0.0088  0.0088  0.0117  0.0089  0.0088  0.0088  0.0089  0.0089  0.0089  0.0089  0.0089  0.0090  0.0088  0.0089  0.0088  0.0089  0.0089  0.0089  0.0088  0.0088  0.0088  0.0089  0.0088  0.0088  0.0089  0.0089  0.0089  0.0089  0.0088  0.0118  0.0088  0.0088  0.0089  0.0088  0.0088  0.0089  0.0089  0.0088  0.0088  0.0088  0.0089  0.0089  0.0119  0.0119  0.0117  0.0118  0.0118  0.0118  0.0118  0.0118  0.0118  0.0118  0.0059  0.0089  0.0059  0.0119  0.0089  0.0059  0.0089  0.0059  0.0000  0.0000  0.0000
MFP4__GCA_000775025.1   1.1319  0.8035  0.7655  0.7655  0.7655  0.6927  0.7453  0.7182  0.6290  0.5873  0.6637  0.7153  0.6974  0.7025  1.0643  0.6373  0.6373  0.7903  0.6788  0.6838  0.6831  0.7433  0.7433  0.7429  0.7417  0.6745  0.6882  0.6832  0.6498  0.6498  0.6909  0.7150  0.7244  0.6656  0.7536  0.7527  0.7370  0.7253  0.7462  0.7425  0.6846  0.6948  0.7011  0.7882  0.7900  0.7969  0.7694  0.8145  0.8157  0.8237  0.8217  0.7811  0.7444  0.7249  0.7724  0.7724  0.7704  0.7761  0.7860  0.7817  0.8130  0.8053  0.1653  0.2141  0.2103  0.1653  0.1653  0.1653  0.1624  0.1624  0.1624  0.1624  0.1624  0.1621  0.1621  0.1655  0.1232  0.1232  0.0117  0.0088  0.0118  0.0118  0.0118  0.0089  0.0089  0.0089  0.0088  0.0089  0.0088  0.0089  0.0088  0.0089  0.0089  0.0089  0.0088  0.0089  0.0088  0.0088  0.0089  0.0088  0.0118  0.0089  0.0089  0.0088  0.0088  0.0088  0.0088  0.0088  0.0088  0.0088  0.0089  0.0089  0.0089  0.0089  0.0089  0.0088  0.0089  0.0088  0.0089  0.0089  0.0089  0.0088  0.0089  0.0089  0.0088  0.0089  0.0089  0.0117  0.0089  0.0089  0.0089  0.0088  0.0089  0.0089  0.0089  0.0088  0.0089  0.0089  0.0088  0.0088  0.0119  0.0118  0.0117  0.0118  0.0118  0.0118  0.0118  0.0118  0.0118  0.0118  0.0058  0.0088  0.0058  0.0117  0.0088  0.0059  0.0089  0.0058  0.0000  0.0000  0.0000  0.0000
MFP4__GCA_000959185.1   1.1137  0.7968  0.7535  0.7535  0.7535  0.6932  0.7336  0.7075  0.6187  0.5775  0.6641  0.7045  0.6858  0.6908  1.0539  0.6377  0.6377  0.7790  0.6686  0.6736  0.6729  0.7378  0.7378  0.7374  0.7422  0.6750  0.6886  0.6836  0.6502  0.6502  0.6913  0.7154  0.7249  0.6556  0.7428  0.7419  0.7265  0.7257  0.7354  0.7430  0.6847  0.6952  0.7016  0.7757  0.7774  0.7841  0.7572  0.8010  0.8021  0.8099  0.8080  0.7681  0.7324  0.7253  0.7728  0.7728  0.7709  0.7767  0.7865  0.7822  0.8135  0.8058  0.1653  0.2211  0.2103  0.1653  0.1653  0.1653  0.1624  0.1624  0.1624  0.1624  0.1624  0.1621  0.1621  0.1655  0.1232  0.1232  0.0118  0.0089  0.0118  0.0118  0.0118  0.0089  0.0089  0.0089  0.0088  0.0088  0.0089  0.0088  0.0088  0.0089  0.0088  0.0088  0.0088  0.0088  0.0088  0.0088  0.0088  0.0088  0.0119  0.0088  0.0088  0.0089  0.0088  0.0088  0.0089  0.0089  0.0089  0.0089  0.0088  0.0089  0.0088  0.0088  0.0088  0.0088  0.0088  0.0089  0.0088  0.0088  0.0089  0.0089  0.0088  0.0088  0.0088  0.0089  0.0088  0.0119  0.0088  0.0089  0.0089  0.0088  0.0089  0.0088  0.0088  0.0089  0.0089  0.0089  0.0089  0.0088  0.0058  0.0058  0.0119  0.0118  0.0118  0.0118  0.0118  0.0118  0.0118  0.0118  0.0059  0.0029  0.0059  0.0059  0.0089  0.0058  0.0089  0.0000  0.0058  0.0059  0.0059  0.0058  0.0059
MFP4__GCA_000959305.1   1.1137  0.7968  0.7535  0.7535  0.7535  0.6932  0.7336  0.7075  0.6187  0.5775  0.6641  0.7045  0.6858  0.6908  1.0539  0.6377  0.6377  0.7790  0.6686  0.6736  0.6729  0.7378  0.7378  0.7374  0.7422  0.6750  0.6886  0.6836  0.6502  0.6502  0.6913  0.7154  0.7249  0.6556  0.7428  0.7419  0.7265  0.7257  0.7354  0.7430  0.6847  0.6952  0.7016  0.7757  0.7774  0.7841  0.7572  0.8010  0.8021  0.8099  0.8080  0.7681  0.7324  0.7253  0.7728  0.7728  0.7709  0.7767  0.7865  0.7822  0.8135  0.8058  0.1653  0.2211  0.2103  0.1653  0.1653  0.1653  0.1624  0.1624  0.1624  0.1624  0.1624  0.1621  0.1621  0.1655  0.1232  0.1232  0.0117  0.0089  0.0117  0.0118  0.0118  0.0088  0.0089  0.0088  0.0088  0.0089  0.0089  0.0088  0.0089  0.0089  0.0089  0.0088  0.0089  0.0089  0.0088  0.0088  0.0088  0.0089  0.0117  0.0089  0.0088  0.0089  0.0088  0.0088  0.0089  0.0089  0.0088  0.0088  0.0088  0.0089  0.0089  0.0089  0.0088  0.0089  0.0088  0.0089  0.0088  0.0088  0.0089  0.0088  0.0088  0.0088  0.0088  0.0088  0.0088  0.0119  0.0089  0.0089  0.0089  0.0088  0.0088  0.0088  0.0088  0.0088  0.0088  0.0089  0.0088  0.0088  0.0058  0.0059  0.0117  0.0118  0.0118  0.0118  0.0118  0.0118  0.0118  0.0118  0.0059  0.0029  0.0059  0.0059  0.0088  0.0058  0.0089  0.0000  0.0059  0.0058  0.0059  0.0058  0.0059  0.0000
MFP4__GCA_000011545.1   1.1422  0.8030  0.7723  0.7723  0.7723  0.6932  0.7396  0.7131  0.6349  0.5928  0.6696  0.7101  0.7040  0.7091  1.0342  0.6429  0.6429  0.7849  0.6846  0.6897  0.6890  0.7378  0.7378  0.7374  0.7423  0.6804  0.6942  0.6891  0.6554  0.6554  0.6968  0.7211  0.7306  0.6713  0.7598  0.7589  0.7319  0.7312  0.7525  0.7372  0.6903  0.7009  0.7074  0.7953  0.7971  0.8041  0.7764  0.8222  0.8233  0.8314  0.8294  0.7746  0.7512  0.7313  0.7793  0.7793  0.7645  0.7706  0.7799  0.7888  0.8067  0.7990  0.1653  0.2174  0.2066  0.1653  0.1653  0.1653  0.1624  0.1624  0.1624  0.1624  0.1624  0.1621  0.1621  0.1655  0.1266  0.1266  0.0029  0.0000  0.0030  0.0030  0.0030  0.0000  0.0000  0.0000  0.0000  0.0000  0.0000  0.0000  0.0000  0.0000  0.0000  0.0000  0.0000  0.0000  0.0000  0.0000  0.0000  0.0000  0.0029  0.0000  0.0000  0.0000  0.0000  0.0000  0.0000  0.0000  0.0000  0.0000  0.0000  0.0000  0.0000  0.0000  0.0000  0.0000  0.0000  0.0000  0.0000  0.0000  0.0000  0.0000  0.0000  0.0000  0.0000  0.0000  0.0000  0.0030  0.0000  0.0000  0.0000  0.0000  0.0000  0.0000  0.0000  0.0000  0.0000  0.0000  0.0000  0.0000  0.0030  0.0029  0.0029  0.0030  0.0030  0.0030  0.0030  0.0030  0.0030  0.0030  0.0029  0.0059  0.0030  0.0029  0.0000  0.0030  0.0000  0.0089  0.0089  0.0088  0.0088  0.0089  0.0088  0.0088  0.0089
MFP4__GCA_000011705.1   1.1516  0.8036  0.7675  0.7675  0.7675  0.6989  0.7456  0.7186  0.6403  0.5979  0.6653  0.7157  0.6993  0.7153  1.0439  0.6387  0.6387  0.7802  0.6802  0.6853  0.6846  0.7333  0.7333  0.7329  0.7377  0.6761  0.6998  0.6946  0.6607  0.6607  0.7023  0.7267  0.7261  0.6766  0.7651  0.7642  0.7373  0.7367  0.7583  0.7425  0.6955  0.7062  0.7128  0.8014  0.8033  0.8105  0.7824  0.8289  0.8301  0.8383  0.8362  0.7808  0.7571  0.7368  0.7853  0.7853  0.7704  0.7761  0.7860  0.7949  0.8130  0.8053  0.1621  0.2211  0.2103  0.1621  0.1621  0.1621  0.1592  0.1592  0.1592  0.1592  0.1592  0.1589  0.1589  0.1623  0.1300  0.1300  0.0059  0.0030  0.0000  0.0059  0.0059  0.0029  0.0029  0.0029  0.0030  0.0029  0.0029  0.0029  0.0030  0.0030  0.0030  0.0029  0.0029  0.0030  0.0029  0.0030  0.0029  0.0030  0.0059  0.0029  0.0029  0.0029  0.0030  0.0030  0.0029  0.0029  0.0030  0.0030  0.0030  0.0029  0.0029  0.0029  0.0029  0.0029  0.0029  0.0030  0.0029  0.0029  0.0029  0.0030  0.0029  0.0030  0.0029  0.0029  0.0030  0.0059  0.0029  0.0029  0.0029  0.0029  0.0030  0.0029  0.0029  0.0030  0.0029  0.0030  0.0030  0.0029  0.0058  0.0059  0.0058  0.0059  0.0059  0.0059  0.0059  0.0059  0.0059  0.0059  0.0059  0.0088  0.0058  0.0059  0.0030  0.0058  0.0029  0.0119  0.0118  0.0118  0.0118  0.0117  0.0119  0.0119  0.0117  0.0029
MFP4__GCA_000015465.1   1.1516  0.8036  0.7675  0.7675  0.7675  0.6989  0.7456  0.7186  0.6403  0.5979  0.6653  0.7157  0.6993  0.7153  1.0439  0.6387  0.6387  0.7802  0.6802  0.6853  0.6846  0.7333  0.7333  0.7329  0.7377  0.6761  0.6998  0.6946  0.6607  0.6607  0.7023  0.7267  0.7261  0.6766  0.7651  0.7642  0.7373  0.7367  0.7583  0.7425  0.6955  0.7062  0.7128  0.8014  0.8033  0.8105  0.7824  0.8289  0.8301  0.8383  0.8362  0.7808  0.7571  0.7368  0.7853  0.7853  0.7704  0.7761  0.7860  0.7949  0.8130  0.8053  0.1621  0.2211  0.2103  0.1621  0.1621  0.1621  0.1592  0.1592  0.1592  0.1592  0.1592  0.1589  0.1589  0.1623  0.1300  0.1300  0.0058  0.0030  0.0000  0.0059  0.0059  0.0029  0.0030  0.0029  0.0029  0.0030  0.0029  0.0029  0.0030  0.0030  0.0029  0.0030  0.0029  0.0029  0.0029  0.0029  0.0029  0.0029  0.0058  0.0030  0.0030  0.0029  0.0029  0.0030  0.0030  0.0029  0.0030  0.0029  0.0029  0.0030  0.0030  0.0029  0.0029  0.0029  0.0029  0.0030  0.0030  0.0029  0.0029  0.0029  0.0029  0.0030  0.0030  0.0030  0.0029  0.0058  0.0029  0.0029  0.0030  0.0029  0.0030  0.0030  0.0030  0.0029  0.0029  0.0029  0.0029  0.0030  0.0059  0.0059  0.0059  0.0059  0.0059  0.0059  0.0059  0.0059  0.0059  0.0059  0.0059  0.0088  0.0059  0.0059  0.0030  0.0058  0.0029  0.0117  0.0118  0.0119  0.0117  0.0118  0.0119  0.0118  0.0117  0.0029  0.0000
MFP4__GCA_000015605.1   1.1516  0.8036  0.7675  0.7675  0.7675  0.6989  0.7456  0.7186  0.6403  0.5979  0.6653  0.7157  0.6993  0.7153  1.0439  0.6387  0.6387  0.7802  0.6802  0.6853  0.6846  0.7333  0.7333  0.7329  0.7377  0.6761  0.6998  0.6946  0.6607  0.6607  0.7023  0.7267  0.7261  0.6766  0.7651  0.7642  0.7373  0.7367  0.7583  0.7425  0.6955  0.7062  0.7128  0.8014  0.8033  0.8105  0.7824  0.8289  0.8301  0.8383  0.8362  0.7808  0.7571  0.7368  0.7853  0.7853  0.7704  0.7761  0.7860  0.7949  0.8130  0.8053  0.1621  0.2211  0.2103  0.1621  0.1621  0.1621  0.1592  0.1592  0.1592  0.1592  0.1592  0.1589  0.1589  0.1623  0.1300  0.1300  0.0058  0.0029  0.0000  0.0059  0.0059  0.0030  0.0030  0.0029  0.0029  0.0029  0.0029  0.0029  0.0029  0.0030  0.0030  0.0030  0.0030  0.0030  0.0029  0.0029  0.0029  0.0029  0.0059  0.0029  0.0029  0.0029  0.0029  0.0029  0.0030  0.0029  0.0029  0.0029  0.0030  0.0029  0.0029  0.0030  0.0030  0.0029  0.0029  0.0029  0.0029  0.0030  0.0029  0.0030  0.0029  0.0029  0.0029  0.0029  0.0030  0.0058  0.0030  0.0030  0.0030  0.0029  0.0030  0.0030  0.0029  0.0029  0.0029  0.0030  0.0029  0.0029  0.0059  0.0059  0.0059  0.0059  0.0059  0.0059  0.0059  0.0059  0.0059  0.0059  0.0059  0.0089  0.0058  0.0059  0.0029  0.0059  0.0029  0.0117  0.0117  0.0117  0.0117  0.0117  0.0117  0.0117  0.0117  0.0029  0.0000  0.0000
MFP4__GCA_000015625.1   1.1516  0.8036  0.7675  0.7675  0.7675  0.6989  0.7456  0.7186  0.6403  0.5979  0.6653  0.7157  0.6993  0.7153  1.0439  0.6387  0.6387  0.7802  0.6802  0.6853  0.6846  0.7333  0.7333  0.7329  0.7377  0.6761  0.6998  0.6946  0.6607  0.6607  0.7023  0.7267  0.7261  0.6766  0.7651  0.7642  0.7373  0.7367  0.7583  0.7425  0.6955  0.7062  0.7128  0.8014  0.8033  0.8105  0.7824  0.8289  0.8301  0.8383  0.8362  0.7808  0.7571  0.7368  0.7853  0.7853  0.7704  0.7761  0.7860  0.7949  0.8130  0.8053  0.1621  0.2211  0.2103  0.1621  0.1621  0.1621  0.1592  0.1592  0.1592  0.1592  0.1592  0.1589  0.1589  0.1623  0.1300  0.1300  0.0058  0.0029  0.0000  0.0059  0.0059  0.0029  0.0030  0.0030  0.0029  0.0030  0.0029  0.0029  0.0030  0.0029  0.0030  0.0030  0.0029  0.0029  0.0030  0.0030  0.0029  0.0029  0.0058  0.0029  0.0029  0.0029  0.0029  0.0030  0.0029  0.0029  0.0030  0.0030  0.0030  0.0029  0.0030  0.0030  0.0029  0.0029  0.0030  0.0029  0.0030  0.0029  0.0029  0.0030  0.0029  0.0029  0.0029  0.0029  0.0029  0.0059  0.0030  0.0029  0.0030  0.0029  0.0029  0.0030  0.0029  0.0030  0.0029  0.0030  0.0029  0.0029  0.0058  0.0059  0.0059  0.0059  0.0059  0.0059  0.0059  0.0059  0.0059  0.0059  0.0059  0.0088  0.0058  0.0059  0.0029  0.0059  0.0030  0.0117  0.0117  0.0120  0.0119  0.0119  0.0119  0.0118  0.0119  0.0030  0.0000  0.0000  0.0000
MFP4__GCA_000152325.1   1.1325  0.7968  0.7660  0.7660  0.7660  0.6874  0.7334  0.7075  0.6294  0.5876  0.6641  0.7045  0.6978  0.7030  1.0442  0.6377  0.6377  0.7790  0.6792  0.6843  0.6836  0.7322  0.7322  0.7318  0.7366  0.6750  0.6886  0.6836  0.6502  0.6502  0.6913  0.7154  0.7249  0.6660  0.7541  0.7532  0.7264  0.7258  0.7467  0.7315  0.6847  0.6952  0.7016  0.7887  0.7905  0.7974  0.7699  0.8150  0.8162  0.8242  0.8222  0.7813  0.7449  0.7253  0.7729  0.7729  0.7581  0.7646  0.7734  0.7822  0.8135  0.8058  0.1653  0.2211  0.2103  0.1653  0.1653  0.1653  0.1624  0.1624  0.1624  0.1624  0.1624  0.1621  0.1621  0.1655  0.1232  0.1232  0.0059  0.0029  0.0059  0.0059  0.0059  0.0029  0.0029  0.0030  0.0030  0.0029  0.0030  0.0029  0.0029  0.0029  0.0029  0.0030  0.0029  0.0029  0.0030  0.0029  0.0029  0.0029  0.0059  0.0029  0.0030  0.0030  0.0030  0.0029  0.0029  0.0030  0.0029  0.0030  0.0029  0.0029  0.0030  0.0030  0.0030  0.0029  0.0030  0.0030  0.0030  0.0029  0.0029  0.0030  0.0030  0.0029  0.0029  0.0030  0.0029  0.0059  0.0030  0.0029  0.0030  0.0029  0.0030  0.0030  0.0030  0.0030  0.0029  0.0029  0.0029  0.0029  0.0059  0.0059  0.0059  0.0059  0.0059  0.0059  0.0059  0.0059  0.0059  0.0059  0.0000  0.0029  0.0000  0.0058  0.0030  0.0000  0.0030  0.0058  0.0059  0.0059  0.0058  0.0058  0.0058  0.0059  0.0058  0.0029  0.0058  0.0059  0.0058  0.0059
MFP4__GCA_000152365.1   1.1422  0.8030  0.7723  0.7723  0.7723  0.6932  0.7396  0.7131  0.6349  0.5928  0.6696  0.7101  0.7040  0.7091  1.0342  0.6429  0.6429  0.7849  0.6846  0.6897  0.6890  0.7378  0.7378  0.7374  0.7423  0.6804  0.6942  0.6891  0.6554  0.6554  0.6968  0.7211  0.7306  0.6713  0.7598  0.7589  0.7319  0.7312  0.7525  0.7372  0.6903  0.7009  0.7074  0.7953  0.7971  0.8041  0.7764  0.8222  0.8233  0.8314  0.8294  0.7746  0.7512  0.7313  0.7793  0.7793  0.7645  0.7706  0.7799  0.7888  0.8067  0.7990  0.1653  0.2174  0.2066  0.1653  0.1653  0.1653  0.1624  0.1624  0.1624  0.1624  0.1624  0.1621  0.1621  0.1655  0.1266  0.1266  0.0029  0.0000  0.0030  0.0030  0.0030  0.0000  0.0000  0.0000  0.0000  0.0000  0.0000  0.0000  0.0000  0.0000  0.0000  0.0000  0.0000  0.0000  0.0000  0.0000  0.0000  0.0000  0.0030  0.0000  0.0000  0.0000  0.0000  0.0000  0.0000  0.0000  0.0000  0.0000  0.0000  0.0000  0.0000  0.0000  0.0000  0.0000  0.0000  0.0000  0.0000  0.0000  0.0000  0.0000  0.0000  0.0000  0.0000  0.0000  0.0000  0.0029  0.0000  0.0000  0.0000  0.0000  0.0000  0.0000  0.0000  0.0000  0.0000  0.0000  0.0000  0.0000  0.0029  0.0029  0.0030  0.0030  0.0030  0.0030  0.0030  0.0030  0.0030  0.0030  0.0030  0.0059  0.0030  0.0030  0.0000  0.0030  0.0000  0.0088  0.0088  0.0089  0.0088  0.0088  0.0088  0.0088  0.0089  0.0000  0.0029  0.0030  0.0030  0.0030  0.0029
MFP4__GCA_000152385.1   1.1516  0.8036  0.7675  0.7675  0.7675  0.6989  0.7456  0.7186  0.6403  0.5979  0.6653  0.7157  0.6993  0.7153  1.0439  0.6387  0.6387  0.7802  0.6802  0.6853  0.6846  0.7333  0.7333  0.7329  0.7377  0.6761  0.6998  0.6946  0.6607  0.6607  0.7023  0.7267  0.7261  0.6766  0.7651  0.7642  0.7373  0.7367  0.7583  0.7425  0.6955  0.7062  0.7128  0.8014  0.8033  0.8105  0.7824  0.8289  0.8301  0.8383  0.8362  0.7808  0.7571  0.7368  0.7853  0.7853  0.7704  0.7761  0.7860  0.7949  0.8130  0.8053  0.1621  0.2211  0.2103  0.1621  0.1621  0.1621  0.1592  0.1592  0.1592  0.1592  0.1592  0.1589  0.1589  0.1623  0.1300  0.1300  0.0058  0.0030  0.0000  0.0059  0.0059  0.0030  0.0029  0.0029  0.0029  0.0029  0.0029  0.0030  0.0029  0.0029  0.0029  0.0029  0.0029  0.0030  0.0029  0.0029  0.0030  0.0030  0.0058  0.0030  0.0029  0.0030  0.0030  0.0029  0.0030  0.0029  0.0030  0.0029  0.0030  0.0029  0.0029  0.0029  0.0029  0.0030  0.0030  0.0030  0.0029  0.0030  0.0030  0.0029  0.0029  0.0029  0.0030  0.0029  0.0029  0.0059  0.0029  0.0029  0.0030  0.0029  0.0030  0.0030  0.0029  0.0030  0.0030  0.0029  0.0030  0.0029  0.0059  0.0059  0.0059  0.0059  0.0059  0.0059  0.0059  0.0059  0.0059  0.0059  0.0059  0.0089  0.0059  0.0059  0.0030  0.0059  0.0029  0.0119  0.0117  0.0117  0.0118  0.0119  0.0118  0.0119  0.0118  0.0029  0.0000  0.0000  0.0000  0.0000  0.0058  0.0029
MFP4__GCA_000152405.1   1.1516  0.8036  0.7675  0.7675  0.7675  0.6989  0.7456  0.7186  0.6403  0.5979  0.6653  0.7157  0.6993  0.7153  1.0439  0.6387  0.6387  0.7802  0.6802  0.6853  0.6846  0.7333  0.7333  0.7329  0.7377  0.6761  0.6998  0.6946  0.6607  0.6607  0.7023  0.7267  0.7261  0.6766  0.7651  0.7642  0.7373  0.7367  0.7583  0.7425  0.6955  0.7062  0.7128  0.8014  0.8033  0.8105  0.7824  0.8289  0.8301  0.8383  0.8362  0.7808  0.7571  0.7368  0.7853  0.7853  0.7704  0.7761  0.7860  0.7949  0.8130  0.8053  0.1621  0.2211  0.2103  0.1621  0.1621  0.1621  0.1592  0.1592  0.1592  0.1592  0.1592  0.1589  0.1589  0.1623  0.1300  0.1300  0.0059  0.0030  0.0000  0.0059  0.0059  0.0029  0.0029  0.0029  0.0029  0.0029  0.0029  0.0030  0.0029  0.0030  0.0030  0.0029  0.0030  0.0029  0.0030  0.0030  0.0029  0.0029  0.0059  0.0030  0.0029  0.0030  0.0029  0.0030  0.0029  0.0029  0.0029  0.0029  0.0029  0.0029  0.0029  0.0029  0.0029  0.0029  0.0029  0.0030  0.0030  0.0030  0.0029  0.0029  0.0029  0.0029  0.0029  0.0029  0.0029  0.0058  0.0030  0.0029  0.0029  0.0029  0.0029  0.0029  0.0029  0.0029  0.0029  0.0029  0.0029  0.0029  0.0058  0.0059  0.0059  0.0059  0.0059  0.0059  0.0059  0.0059  0.0059  0.0059  0.0059  0.0089  0.0059  0.0059  0.0029  0.0058  0.0029  0.0117  0.0117  0.0117  0.0119  0.0118  0.0118  0.0117  0.0119  0.0030  0.0000  0.0000  0.0000  0.0000  0.0059  0.0029  0.0000
MFP4__GCA_000153085.1   1.1516  0.8036  0.7675  0.7675  0.7675  0.6989  0.7456  0.7186  0.6403  0.5979  0.6653  0.7157  0.6993  0.7153  1.0439  0.6387  0.6387  0.7802  0.6802  0.6853  0.6846  0.7333  0.7333  0.7329  0.7377  0.6761  0.6998  0.6946  0.6607  0.6607  0.7023  0.7267  0.7261  0.6766  0.7651  0.7642  0.7373  0.7367  0.7583  0.7425  0.6955  0.7062  0.7128  0.8014  0.8033  0.8105  0.7824  0.8289  0.8301  0.8383  0.8362  0.7808  0.7571  0.7368  0.7853  0.7853  0.7704  0.7761  0.7860  0.7949  0.8130  0.8053  0.1621  0.2211  0.2103  0.1621  0.1621  0.1621  0.1592  0.1592  0.1592  0.1592  0.1592  0.1589  0.1589  0.1623  0.1300  0.1300  0.0059  0.0030  0.0000  0.0059  0.0059  0.0030  0.0030  0.0029  0.0029  0.0030  0.0030  0.0029  0.0030  0.0030  0.0030  0.0030  0.0030  0.0029  0.0029  0.0029  0.0029  0.0029  0.0059  0.0030  0.0029  0.0029  0.0029  0.0029  0.0030  0.0029  0.0030  0.0029  0.0029  0.0030  0.0029  0.0030  0.0029  0.0029  0.0030  0.0030  0.0029  0.0030  0.0030  0.0030  0.0030  0.0029  0.0029  0.0030  0.0030  0.0059  0.0030  0.0030  0.0029  0.0029  0.0030  0.0029  0.0030  0.0030  0.0029  0.0029  0.0030  0.0029  0.0058  0.0059  0.0058  0.0059  0.0059  0.0059  0.0059  0.0059  0.0059  0.0059  0.0058  0.0089  0.0058  0.0059  0.0029  0.0059  0.0030  0.0117  0.0117  0.0117  0.0119  0.0118  0.0117  0.0117  0.0119  0.0030  0.0000  0.0000  0.0000  0.0000  0.0059  0.0029  0.0000  0.0000
MFP4__GCA_000167635.1   1.1516  0.8036  0.7675  0.7675  0.7675  0.6989  0.7456  0.7186  0.6403  0.5979  0.6653  0.7157  0.6993  0.7153  1.0439  0.6387  0.6387  0.7802  0.6802  0.6853  0.6846  0.7333  0.7333  0.7329  0.7377  0.6761  0.6998  0.6946  0.6607  0.6607  0.7023  0.7267  0.7261  0.6766  0.7651  0.7642  0.7373  0.7367  0.7583  0.7425  0.6955  0.7062  0.7128  0.8014  0.8033  0.8105  0.7824  0.8289  0.8301  0.8383  0.8362  0.7808  0.7571  0.7368  0.7853  0.7853  0.7704  0.7761  0.7860  0.7949  0.8130  0.8053  0.1621  0.2211  0.2103  0.1621  0.1621  0.1621  0.1592  0.1592  0.1592  0.1592  0.1592  0.1589  0.1589  0.1623  0.1300  0.1300  0.0058  0.0030  0.0000  0.0059  0.0059  0.0030  0.0029  0.0029  0.0030  0.0030  0.0029  0.0029  0.0029  0.0030  0.0030  0.0030  0.0029  0.0030  0.0030  0.0029  0.0029  0.0029  0.0059  0.0029  0.0029  0.0029  0.0029  0.0030  0.0029  0.0030  0.0029  0.0029  0.0029  0.0029  0.0030  0.0030  0.0030  0.0029  0.0030  0.0029  0.0029  0.0029  0.0029  0.0029  0.0029  0.0029  0.0030  0.0030  0.0030  0.0059  0.0029  0.0029  0.0030  0.0029  0.0030  0.0030  0.0030  0.0029  0.0029  0.0030  0.0029  0.0029  0.0059  0.0058  0.0059  0.0059  0.0059  0.0059  0.0059  0.0059  0.0059  0.0059  0.0059  0.0088  0.0059  0.0059  0.0029  0.0059  0.0030  0.0117  0.0118  0.0118  0.0119  0.0117  0.0118  0.0119  0.0118  0.0029  0.0000  0.0000  0.0000  0.0000  0.0059  0.0029  0.0000  0.0000  0.0000
MFP4__GCA_000169715.1   1.1422  0.8030  0.7723  0.7723  0.7723  0.6932  0.7396  0.7131  0.6398  0.5977  0.6746  0.7101  0.7040  0.7091  1.0429  0.6429  0.6429  0.7849  0.6846  0.6897  0.6890  0.7378  0.7378  0.7374  0.7423  0.6853  0.6942  0.6891  0.6554  0.6554  0.6968  0.7211  0.7306  0.6713  0.7650  0.7640  0.7319  0.7263  0.7577  0.7372  0.6903  0.7009  0.7074  0.7953  0.7971  0.8041  0.7764  0.8222  0.8233  0.8314  0.8294  0.7746  0.7512  0.7366  0.7850  0.7850  0.7645  0.7706  0.7799  0.7888  0.8067  0.7990  0.1687  0.2209  0.2101  0.1687  0.1687  0.1687  0.1658  0.1658  0.1658  0.1658  0.1658  0.1655  0.1655  0.1689  0.1299  0.1299  0.0000  0.0029  0.0059  0.0059  0.0059  0.0030  0.0029  0.0029  0.0029  0.0029  0.0030  0.0029  0.0029  0.0029  0.0029  0.0029  0.0030  0.0029  0.0029  0.0030  0.0030  0.0029  0.0000  0.0030  0.0030  0.0030  0.0029  0.0029  0.0030  0.0029  0.0029  0.0030  0.0029  0.0029  0.0029  0.0029  0.0030  0.0029  0.0029  0.0029  0.0029  0.0030  0.0030  0.0029  0.0030  0.0029  0.0029  0.0029  0.0029  0.0000  0.0029  0.0029  0.0029  0.0030  0.0030  0.0029  0.0030  0.0029  0.0029  0.0029  0.0029  0.0030  0.0059  0.0059  0.0000  0.0059  0.0059  0.0059  0.0059  0.0059  0.0059  0.0059  0.0059  0.0088  0.0058  0.0058  0.0029  0.0059  0.0029  0.0119  0.0119  0.0117  0.0117  0.0118  0.0119  0.0117  0.0118  0.0029  0.0058  0.0059  0.0059  0.0059  0.0058  0.0029  0.0058  0.0059  0.0059  0.0059
MFP4__GCA_000169875.1   1.1516  0.8036  0.7675  0.7675  0.7675  0.6989  0.7456  0.7186  0.6403  0.5979  0.6653  0.7157  0.6993  0.7153  1.0439  0.6387  0.6387  0.7802  0.6802  0.6853  0.6846  0.7333  0.7333  0.7329  0.7377  0.6761  0.6998  0.6946  0.6607  0.6607  0.7023  0.7267  0.7261  0.6766  0.7651  0.7642  0.7373  0.7367  0.7583  0.7425  0.6955  0.7062  0.7128  0.8014  0.8033  0.8105  0.7824  0.8289  0.8301  0.8383  0.8362  0.7808  0.7571  0.7368  0.7853  0.7853  0.7704  0.7761  0.7860  0.7949  0.8130  0.8053  0.1621  0.2211  0.2103  0.1621  0.1621  0.1621  0.1592  0.1592  0.1592  0.1592  0.1592  0.1589  0.1589  0.1623  0.1300  0.1300  0.0058  0.0030  0.0000  0.0059  0.0059  0.0029  0.0030  0.0029  0.0029  0.0030  0.0029  0.0029  0.0029  0.0029  0.0030  0.0030  0.0030  0.0029  0.0029  0.0029  0.0030  0.0030  0.0059  0.0030  0.0029  0.0029  0.0029  0.0030  0.0029  0.0030  0.0030  0.0029  0.0030  0.0030  0.0029  0.0030  0.0030  0.0029  0.0029  0.0029  0.0030  0.0029  0.0030  0.0030  0.0029  0.0030  0.0029  0.0030  0.0030  0.0059  0.0029  0.0029  0.0029  0.0029  0.0029  0.0029  0.0029  0.0029  0.0030  0.0030  0.0029  0.0030  0.0059  0.0059  0.0058  0.0059  0.0059  0.0059  0.0059  0.0059  0.0059  0.0059  0.0059  0.0088  0.0058  0.0059  0.0029  0.0059  0.0030  0.0117  0.0118  0.0118  0.0119  0.0119  0.0117  0.0117  0.0118  0.0030  0.0000  0.0000  0.0000  0.0000  0.0059  0.0030  0.0000  0.0000  0.0000  0.0000  0.0059
MFP4__GCA_000182195.1   1.1422  0.8030  0.7723  0.7723  0.7723  0.6932  0.7396  0.7131  0.6349  0.5928  0.6696  0.7101  0.7040  0.7091  1.0342  0.6429  0.6429  0.7849  0.6846  0.6897  0.6890  0.7378  0.7378  0.7374  0.7423  0.6804  0.6942  0.6891  0.6554  0.6554  0.6968  0.7211  0.7306  0.6713  0.7598  0.7589  0.7319  0.7312  0.7525  0.7372  0.6903  0.7009  0.7074  0.7953  0.7971  0.8041  0.7764  0.8222  0.8233  0.8314  0.8294  0.7746  0.7512  0.7313  0.7793  0.7793  0.7645  0.7706  0.7799  0.7888  0.8067  0.7990  0.1653  0.2174  0.2066  0.1653  0.1653  0.1653  0.1624  0.1624  0.1624  0.1624  0.1624  0.1621  0.1621  0.1655  0.1266  0.1266  0.0029  0.0000  0.0029  0.0030  0.0030  0.0000  0.0000  0.0000  0.0000  0.0000  0.0000  0.0000  0.0000  0.0000  0.0000  0.0000  0.0000  0.0000  0.0000  0.0000  0.0000  0.0000  0.0029  0.0000  0.0000  0.0000  0.0000  0.0000  0.0000  0.0000  0.0000  0.0000  0.0000  0.0000  0.0000  0.0000  0.0000  0.0000  0.0000  0.0000  0.0000  0.0000  0.0000  0.0000  0.0000  0.0000  0.0000  0.0000  0.0000  0.0029  0.0000  0.0000  0.0000  0.0000  0.0000  0.0000  0.0000  0.0000  0.0000  0.0000  0.0000  0.0000  0.0029  0.0030  0.0029  0.0030  0.0030  0.0030  0.0030  0.0030  0.0030  0.0030  0.0029  0.0059  0.0029  0.0030  0.0000  0.0029  0.0000  0.0088  0.0089  0.0088  0.0089  0.0088  0.0088  0.0088  0.0088  0.0000  0.0029  0.0030  0.0029  0.0030  0.0030  0.0000  0.0029  0.0030  0.0029  0.0030  0.0029  0.0029
MFP4__GCA_000182585.2   1.1422  0.8030  0.7723  0.7723  0.7723  0.6932  0.7396  0.7131  0.6398  0.5977  0.6746  0.7101  0.7040  0.7091  1.0429  0.6429  0.6429  0.7849  0.6846  0.6897  0.6890  0.7378  0.7378  0.7374  0.7423  0.6853  0.6942  0.6891  0.6554  0.6554  0.6968  0.7211  0.7306  0.6713  0.7650  0.7640  0.7319  0.7263  0.7577  0.7372  0.6903  0.7009  0.7074  0.7953  0.7971  0.8041  0.7764  0.8222  0.8233  0.8314  0.8294  0.7746  0.7512  0.7366  0.7850  0.7850  0.7645  0.7706  0.7799  0.7888  0.8067  0.7990  0.1687  0.2209  0.2101  0.1687  0.1687  0.1687  0.1658  0.1658  0.1658  0.1658  0.1658  0.1655  0.1655  0.1689  0.1299  0.1299  0.0000  0.0029  0.0059  0.0059  0.0059  0.0029  0.0029  0.0030  0.0030  0.0029  0.0029  0.0029  0.0029  0.0029  0.0029  0.0029  0.0029  0.0030  0.0029  0.0030  0.0029  0.0030  0.0000  0.0029  0.0029  0.0029  0.0029  0.0029  0.0029  0.0030  0.0029  0.0030  0.0029  0.0030  0.0029  0.0029  0.0030  0.0029  0.0029  0.0030  0.0030  0.0030  0.0030  0.0029  0.0030  0.0029  0.0030  0.0029  0.0029  0.0000  0.0030  0.0029  0.0029  0.0029  0.0029  0.0029  0.0029  0.0029  0.0029  0.0029  0.0029  0.0029  0.0058  0.0059  0.0000  0.0059  0.0059  0.0059  0.0059  0.0059  0.0059  0.0059  0.0058  0.0088  0.0059  0.0059  0.0029  0.0058  0.0029  0.0119  0.0119  0.0117  0.0118  0.0117  0.0119  0.0119  0.0119  0.0029  0.0058  0.0059  0.0058  0.0059  0.0059  0.0029  0.0059  0.0058  0.0059  0.0058  0.0000  0.0058  0.0030
MFP4__GCA_000347975.1   1.1325  0.7968  0.7660  0.7660  0.7660  0.6874  0.7334  0.7075  0.6294  0.5876  0.6641  0.7045  0.6978  0.7030  1.0442  0.6377  0.6377  0.7790  0.6792  0.6843  0.6836  0.7322  0.7322  0.7318  0.7366  0.6750  0.6886  0.6836  0.6502  0.6502  0.6913  0.7154  0.7249  0.6660  0.7541  0.7532  0.7264  0.7258  0.7467  0.7315  0.6847  0.6952  0.7016  0.7887  0.7905  0.7974  0.7699  0.8150  0.8162  0.8242  0.8222  0.7813  0.7449  0.7253  0.7729  0.7729  0.7581  0.7646  0.7734  0.7822  0.8135  0.8058  0.1653  0.2211  0.2103  0.1653  0.1653  0.1653  0.1624  0.1624  0.1624  0.1624  0.1624  0.1621  0.1621  0.1655  0.1232  0.1232  0.0058  0.0030  0.0058  0.0059  0.0059  0.0029  0.0030  0.0030  0.0030  0.0030  0.0029  0.0030  0.0030  0.0030  0.0030  0.0029  0.0030  0.0029  0.0030  0.0029  0.0030  0.0030  0.0058  0.0030  0.0029  0.0030  0.0029  0.0029  0.0030  0.0029  0.0029  0.0029  0.0030  0.0029  0.0030  0.0030  0.0030  0.0029  0.0029  0.0030  0.0030  0.0030  0.0030  0.0029  0.0029  0.0030  0.0029  0.0030  0.0029  0.0059  0.0029  0.0030  0.0030  0.0029  0.0029  0.0030  0.0030  0.0029  0.0029  0.0030  0.0029  0.0029  0.0058  0.0058  0.0059  0.0059  0.0059  0.0059  0.0059  0.0059  0.0059  0.0059  0.0000  0.0029  0.0000  0.0059  0.0029  0.0000  0.0029  0.0058  0.0059  0.0059  0.0059  0.0059  0.0059  0.0059  0.0058  0.0030  0.0059  0.0058  0.0059  0.0059  0.0000  0.0029  0.0058  0.0059  0.0059  0.0059  0.0058  0.0058  0.0029  0.0059
MFP4__GCA_000410895.1   1.1422  0.8030  0.7723  0.7723  0.7723  0.6932  0.7396  0.7131  0.6349  0.5928  0.6696  0.7101  0.7040  0.7091  1.0342  0.6429  0.6429  0.7849  0.6846  0.6897  0.6890  0.7378  0.7378  0.7374  0.7423  0.6804  0.6942  0.6891  0.6554  0.6554  0.6968  0.7211  0.7306  0.6713  0.7598  0.7589  0.7319  0.7312  0.7525  0.7372  0.6903  0.7009  0.7074  0.7953  0.7971  0.8041  0.7764  0.8222  0.8233  0.8314  0.8294  0.7746  0.7512  0.7313  0.7793  0.7793  0.7645  0.7706  0.7799  0.7888  0.8067  0.7990  0.1653  0.2174  0.2066  0.1653  0.1653  0.1653  0.1624  0.1624  0.1624  0.1624  0.1624  0.1621  0.1621  0.1655  0.1266  0.1266  0.0030  0.0000  0.0029  0.0030  0.0030  0.0000  0.0000  0.0000  0.0000  0.0000  0.0000  0.0000  0.0000  0.0000  0.0000  0.0000  0.0000  0.0000  0.0000  0.0000  0.0000  0.0000  0.0029  0.0000  0.0000  0.0000  0.0000  0.0000  0.0000  0.0000  0.0000  0.0000  0.0000  0.0000  0.0000  0.0000  0.0000  0.0000  0.0000  0.0000  0.0000  0.0000  0.0000  0.0000  0.0000  0.0000  0.0000  0.0000  0.0000  0.0029  0.0000  0.0000  0.0000  0.0000  0.0000  0.0000  0.0000  0.0000  0.0000  0.0000  0.0000  0.0000  0.0029  0.0029  0.0029  0.0030  0.0030  0.0030  0.0030  0.0030  0.0030  0.0030  0.0029  0.0059  0.0029  0.0030  0.0000  0.0029  0.0000  0.0088  0.0088  0.0089  0.0089  0.0089  0.0088  0.0088  0.0089  0.0000  0.0029  0.0030  0.0029  0.0029  0.0029  0.0000  0.0029  0.0029  0.0029  0.0029  0.0029  0.0030  0.0000  0.0030  0.0029
MFP4__GCA_000439695.1   1.1422  0.8030  0.7723  0.7723  0.7723  0.6932  0.7396  0.7131  0.6398  0.5977  0.6746  0.7101  0.7040  0.7091  1.0429  0.6429  0.6429  0.7849  0.6846  0.6897  0.6890  0.7378  0.7378  0.7374  0.7423  0.6853  0.6942  0.6891  0.6554  0.6554  0.6968  0.7211  0.7306  0.6713  0.7650  0.7640  0.7319  0.7263  0.7577  0.7372  0.6903  0.7009  0.7074  0.7953  0.7971  0.8041  0.7764  0.8222  0.8233  0.8314  0.8294  0.7746  0.7512  0.7366  0.7850  0.7850  0.7645  0.7706  0.7799  0.7888  0.8067  0.7990  0.1687  0.2209  0.2101  0.1687  0.1687  0.1687  0.1658  0.1658  0.1658  0.1658  0.1658  0.1655  0.1655  0.1689  0.1299  0.1299  0.0000  0.0029  0.0059  0.0059  0.0059  0.0029  0.0029  0.0029  0.0029  0.0030  0.0029  0.0029  0.0030  0.0030  0.0030  0.0030  0.0029  0.0029  0.0029  0.0029  0.0030  0.0030  0.0000  0.0029  0.0029  0.0029  0.0030  0.0029  0.0029  0.0029  0.0029  0.0029  0.0029  0.0029  0.0029  0.0030  0.0030  0.0030  0.0029  0.0029  0.0029  0.0029  0.0030  0.0029  0.0030  0.0029  0.0030  0.0030  0.0030  0.0000  0.0029  0.0029  0.0029  0.0029  0.0030  0.0029  0.0029  0.0030  0.0030  0.0030  0.0029  0.0029  0.0058  0.0059  0.0000  0.0059  0.0059  0.0059  0.0059  0.0059  0.0059  0.0059  0.0058  0.0088  0.0058  0.0058  0.0030  0.0058  0.0030  0.0117  0.0118  0.0119  0.0118  0.0118  0.0119  0.0118  0.0119  0.0030  0.0059  0.0059  0.0058  0.0059  0.0059  0.0029  0.0058  0.0059  0.0059  0.0059  0.0000  0.0059  0.0030  0.0000  0.0059  0.0029
MFP4__GCA_000445385.1   1.1422  0.8030  0.7723  0.7723  0.7723  0.6932  0.7396  0.7131  0.6398  0.5977  0.6746  0.7101  0.7040  0.7091  1.0429  0.6429  0.6429  0.7849  0.6846  0.6897  0.6890  0.7378  0.7378  0.7374  0.7423  0.6853  0.6942  0.6891  0.6554  0.6554  0.6968  0.7211  0.7306  0.6713  0.7650  0.7640  0.7319  0.7263  0.7577  0.7372  0.6903  0.7009  0.7074  0.7953  0.7971  0.8041  0.7764  0.8222  0.8233  0.8314  0.8294  0.7746  0.7512  0.7366  0.7850  0.7850  0.7645  0.7706  0.7799  0.7888  0.8067  0.7990  0.1687  0.2209  0.2101  0.1687  0.1687  0.1687  0.1658  0.1658  0.1658  0.1658  0.1658  0.1655  0.1655  0.1689  0.1299  0.1299  0.0000  0.0029  0.0059  0.0059  0.0059  0.0029  0.0029  0.0030  0.0029  0.0029  0.0029  0.0029  0.0029  0.0030  0.0029  0.0030  0.0029  0.0029  0.0029  0.0029  0.0029  0.0029  0.0000  0.0030  0.0029  0.0030  0.0029  0.0029  0.0030  0.0029  0.0029  0.0029  0.0030  0.0029  0.0029  0.0030  0.0029  0.0030  0.0029  0.0029  0.0030  0.0029  0.0029  0.0030  0.0029  0.0030  0.0029  0.0030  0.0029  0.0000  0.0029  0.0030  0.0029  0.0029  0.0029  0.0030  0.0030  0.0029  0.0030  0.0029  0.0030  0.0030  0.0059  0.0059  0.0000  0.0059  0.0059  0.0059  0.0059  0.0059  0.0059  0.0059  0.0058  0.0088  0.0058  0.0059  0.0030  0.0059  0.0029  0.0117  0.0117  0.0119  0.0117  0.0117  0.0117  0.0117  0.0118  0.0030  0.0059  0.0058  0.0059  0.0058  0.0059  0.0029  0.0058  0.0058  0.0059  0.0059  0.0000  0.0059  0.0030  0.0000  0.0058  0.0029  0.0000
MFP4__GCA_000511915.1   1.1422  0.8030  0.7723  0.7723  0.7723  0.6932  0.7396  0.7131  0.6349  0.5928  0.6696  0.7101  0.7040  0.7091  1.0342  0.6429  0.6429  0.7849  0.6846  0.6897  0.6890  0.7378  0.7378  0.7374  0.7423  0.6804  0.6942  0.6891  0.6554  0.6554  0.6968  0.7211  0.7306  0.6713  0.7598  0.7589  0.7319  0.7312  0.7525  0.7372  0.6903  0.7009  0.7074  0.7953  0.7971  0.8041  0.7764  0.8222  0.8233  0.8314  0.8294  0.7746  0.7512  0.7313  0.7793  0.7793  0.7645  0.7706  0.7799  0.7888  0.8067  0.7990  0.1653  0.2174  0.2066  0.1653  0.1653  0.1653  0.1624  0.1624  0.1624  0.1624  0.1624  0.1621  0.1621  0.1655  0.1266  0.1266  0.0029  0.0000  0.0030  0.0030  0.0030  0.0000  0.0000  0.0000  0.0000  0.0000  0.0000  0.0000  0.0000  0.0000  0.0000  0.0000  0.0000  0.0000  0.0000  0.0000  0.0000  0.0000  0.0029  0.0000  0.0000  0.0000  0.0000  0.0000  0.0000  0.0000  0.0000  0.0000  0.0000  0.0000  0.0000  0.0000  0.0000  0.0000  0.0000  0.0000  0.0000  0.0000  0.0000  0.0000  0.0000  0.0000  0.0000  0.0000  0.0000  0.0029  0.0000  0.0000  0.0000  0.0000  0.0000  0.0000  0.0000  0.0000  0.0000  0.0000  0.0000  0.0000  0.0029  0.0030  0.0030  0.0030  0.0030  0.0030  0.0030  0.0030  0.0030  0.0030  0.0030  0.0058  0.0030  0.0029  0.0000  0.0029  0.0000  0.0089  0.0089  0.0088  0.0089  0.0089  0.0089  0.0088  0.0089  0.0000  0.0030  0.0030  0.0030  0.0029  0.0029  0.0000  0.0029  0.0029  0.0030  0.0030  0.0030  0.0029  0.0000  0.0030  0.0029  0.0000  0.0030  0.0030
MFP4__GCA_000520895.1   1.1422  0.8030  0.7723  0.7723  0.7723  0.6932  0.7396  0.7131  0.6349  0.5928  0.6696  0.7101  0.7040  0.7091  1.0342  0.6429  0.6429  0.7849  0.6846  0.6897  0.6890  0.7378  0.7378  0.7374  0.7423  0.6804  0.6942  0.6891  0.6554  0.6554  0.6968  0.7211  0.7306  0.6713  0.7598  0.7589  0.7319  0.7312  0.7525  0.7372  0.6903  0.7009  0.7074  0.7953  0.7971  0.8041  0.7764  0.8222  0.8233  0.8314  0.8294  0.7746  0.7512  0.7313  0.7793  0.7793  0.7645  0.7706  0.7799  0.7888  0.8067  0.7990  0.1653  0.2174  0.2066  0.1653  0.1653  0.1653  0.1624  0.1624  0.1624  0.1624  0.1624  0.1621  0.1621  0.1655  0.1266  0.1266  0.0030  0.0000  0.0029  0.0030  0.0030  0.0000  0.0000  0.0000  0.0000  0.0000  0.0000  0.0000  0.0000  0.0000  0.0000  0.0000  0.0000  0.0000  0.0000  0.0000  0.0000  0.0000  0.0029  0.0000  0.0000  0.0000  0.0000  0.0000  0.0000  0.0000  0.0000  0.0000  0.0000  0.0000  0.0000  0.0000  0.0000  0.0000  0.0000  0.0000  0.0000  0.0000  0.0000  0.0000  0.0000  0.0000  0.0000  0.0000  0.0000  0.0029  0.0000  0.0000  0.0000  0.0000  0.0000  0.0000  0.0000  0.0000  0.0000  0.0000  0.0000  0.0000  0.0029  0.0030  0.0029  0.0030  0.0030  0.0030  0.0030  0.0030  0.0030  0.0030  0.0030  0.0059  0.0029  0.0029  0.0000  0.0029  0.0000  0.0088  0.0088  0.0088  0.0089  0.0089  0.0089  0.0089  0.0088  0.0000  0.0030  0.0029  0.0030  0.0029  0.0030  0.0000  0.0029  0.0029  0.0030  0.0029  0.0030  0.0029  0.0000  0.0029  0.0030  0.0000  0.0029  0.0029  0.0000
MFP4__GCA_000521645.1   1.1422  0.8030  0.7723  0.7723  0.7723  0.6932  0.7396  0.7131  0.6349  0.5928  0.6696  0.7101  0.7040  0.7091  1.0342  0.6429  0.6429  0.7849  0.6846  0.6897  0.6890  0.7378  0.7378  0.7374  0.7423  0.6804  0.6942  0.6891  0.6554  0.6554  0.6968  0.7211  0.7306  0.6713  0.7598  0.7589  0.7319  0.7312  0.7525  0.7372  0.6903  0.7009  0.7074  0.7953  0.7971  0.8041  0.7764  0.8222  0.8233  0.8314  0.8294  0.7746  0.7512  0.7313  0.7793  0.7793  0.7645  0.7706  0.7799  0.7888  0.8067  0.7990  0.1653  0.2174  0.2066  0.1653  0.1653  0.1653  0.1624  0.1624  0.1624  0.1624  0.1624  0.1621  0.1621  0.1655  0.1266  0.1266  0.0030  0.0000  0.0029  0.0030  0.0030  0.0000  0.0000  0.0000  0.0000  0.0000  0.0000  0.0000  0.0000  0.0000  0.0000  0.0000  0.0000  0.0000  0.0000  0.0000  0.0000  0.0000  0.0030  0.0000  0.0000  0.0000  0.0000  0.0000  0.0000  0.0000  0.0000  0.0000  0.0000  0.0000  0.0000  0.0000  0.0000  0.0000  0.0000  0.0000  0.0000  0.0000  0.0000  0.0000  0.0000  0.0000  0.0000  0.0000  0.0000  0.0029  0.0000  0.0000  0.0000  0.0000  0.0000  0.0000  0.0000  0.0000  0.0000  0.0000  0.0000  0.0000  0.0030  0.0029  0.0030  0.0030  0.0030  0.0030  0.0030  0.0030  0.0030  0.0030  0.0029  0.0058  0.0029  0.0030  0.0000  0.0029  0.0000  0.0089  0.0089  0.0088  0.0089  0.0088  0.0088  0.0089  0.0088  0.0000  0.0030  0.0029  0.0029  0.0029  0.0030  0.0000  0.0029  0.0030  0.0030  0.0029  0.0030  0.0030  0.0000  0.0030  0.0029  0.0000  0.0029  0.0029  0.0000  0.0000
MFP4__GCA_000583835.1   1.1422  0.8030  0.7723  0.7723  0.7723  0.6932  0.7396  0.7131  0.6398  0.5977  0.6746  0.7101  0.7040  0.7091  1.0429  0.6429  0.6429  0.7849  0.6846  0.6897  0.6890  0.7378  0.7378  0.7374  0.7423  0.6853  0.6942  0.6891  0.6554  0.6554  0.6968  0.7211  0.7306  0.6713  0.7650  0.7640  0.7319  0.7263  0.7577  0.7372  0.6903  0.7009  0.7074  0.7953  0.7971  0.8041  0.7764  0.8222  0.8233  0.8314  0.8294  0.7746  0.7512  0.7366  0.7850  0.7850  0.7645  0.7706  0.7799  0.7888  0.8067  0.7990  0.1687  0.2209  0.2101  0.1687  0.1687  0.1687  0.1658  0.1658  0.1658  0.1658  0.1658  0.1655  0.1655  0.1689  0.1299  0.1299  0.0000  0.0029  0.0059  0.0059  0.0059  0.0030  0.0030  0.0029  0.0029  0.0029  0.0030  0.0029  0.0029  0.0029  0.0029  0.0029  0.0030  0.0029  0.0029  0.0030  0.0029  0.0030  0.0000  0.0029  0.0030  0.0029  0.0030  0.0029  0.0029  0.0029  0.0029  0.0029  0.0029  0.0029  0.0029  0.0029  0.0030  0.0030  0.0029  0.0030  0.0030  0.0029  0.0029  0.0029  0.0029  0.0029  0.0030  0.0029  0.0029  0.0000  0.0029  0.0029  0.0029  0.0029  0.0029  0.0030  0.0030  0.0030  0.0030  0.0030  0.0030  0.0029  0.0059  0.0058  0.0000  0.0059  0.0059  0.0059  0.0059  0.0059  0.0059  0.0059  0.0059  0.0089  0.0059  0.0059  0.0029  0.0059  0.0030  0.0117  0.0117  0.0118  0.0117  0.0119  0.0117  0.0117  0.0118  0.0029  0.0059  0.0059  0.0059  0.0058  0.0058  0.0029  0.0058  0.0059  0.0059  0.0058  0.0000  0.0058  0.0029  0.0000  0.0059  0.0030  0.0000  0.0000  0.0029  0.0030  0.0030
MFP4__GCA_000755765.1   1.1422  0.8030  0.7723  0.7723  0.7723  0.6932  0.7396  0.7131  0.6398  0.5977  0.6746  0.7101  0.7040  0.7091  1.0429  0.6429  0.6429  0.7849  0.6846  0.6897  0.6890  0.7378  0.7378  0.7374  0.7423  0.6853  0.6942  0.6891  0.6554  0.6554  0.6968  0.7211  0.7306  0.6713  0.7650  0.7640  0.7319  0.7263  0.7577  0.7372  0.6903  0.7009  0.7074  0.7953  0.7971  0.8041  0.7764  0.8222  0.8233  0.8314  0.8294  0.7746  0.7512  0.7366  0.7850  0.7850  0.7645  0.7706  0.7799  0.7888  0.8067  0.7990  0.1687  0.2209  0.2101  0.1687  0.1687  0.1687  0.1658  0.1658  0.1658  0.1658  0.1658  0.1655  0.1655  0.1689  0.1299  0.1299  0.0000  0.0029  0.0058  0.0059  0.0059  0.0029  0.0029  0.0029  0.0029  0.0029  0.0029  0.0029  0.0030  0.0030  0.0030  0.0029  0.0029  0.0029  0.0029  0.0030  0.0029  0.0030  0.0000  0.0029  0.0030  0.0029  0.0029  0.0030  0.0029  0.0029  0.0029  0.0029  0.0030  0.0029  0.0029  0.0029  0.0030  0.0030  0.0029  0.0029  0.0029  0.0029  0.0030  0.0029  0.0030  0.0029  0.0030  0.0029  0.0029  0.0000  0.0029  0.0029  0.0030  0.0029  0.0029  0.0029  0.0029  0.0030  0.0029  0.0030  0.0029  0.0029  0.0059  0.0058  0.0000  0.0059  0.0059  0.0059  0.0059  0.0059  0.0059  0.0059  0.0059  0.0089  0.0059  0.0059  0.0029  0.0058  0.0029  0.0117  0.0118  0.0117  0.0117  0.0117  0.0117  0.0117  0.0118  0.0030  0.0058  0.0059  0.0058  0.0059  0.0059  0.0029  0.0058  0.0058  0.0058  0.0058  0.0000  0.0059  0.0029  0.0000  0.0059  0.0029  0.0000  0.0000  0.0029  0.0029  0.0029  0.0000
MFP4__GCA_000755785.1   1.1516  0.8036  0.7675  0.7675  0.7675  0.6989  0.7456  0.7186  0.6403  0.5979  0.6653  0.7157  0.6993  0.7153  1.0439  0.6387  0.6387  0.7802  0.6802  0.6853  0.6846  0.7333  0.7333  0.7329  0.7377  0.6761  0.6998  0.6946  0.6607  0.6607  0.7023  0.7267  0.7261  0.6766  0.7651  0.7642  0.7373  0.7367  0.7583  0.7425  0.6955  0.7062  0.7128  0.8014  0.8033  0.8105  0.7824  0.8289  0.8301  0.8383  0.8362  0.7808  0.7571  0.7368  0.7853  0.7853  0.7704  0.7761  0.7860  0.7949  0.8130  0.8053  0.1621  0.2211  0.2103  0.1621  0.1621  0.1621  0.1592  0.1592  0.1592  0.1592  0.1592  0.1589  0.1589  0.1623  0.1300  0.1300  0.0059  0.0029  0.0000  0.0059  0.0059  0.0029  0.0029  0.0030  0.0030  0.0029  0.0029  0.0030  0.0029  0.0030  0.0029  0.0030  0.0029  0.0029  0.0030  0.0030  0.0030  0.0029  0.0059  0.0029  0.0029  0.0029  0.0030  0.0029  0.0029  0.0029  0.0029  0.0029  0.0029  0.0029  0.0029  0.0030  0.0029  0.0029  0.0029  0.0030  0.0030  0.0030  0.0029  0.0029  0.0030  0.0030  0.0029  0.0029  0.0030  0.0059  0.0030  0.0029  0.0030  0.0029  0.0030  0.0029  0.0030  0.0029  0.0030  0.0029  0.0029  0.0029  0.0059  0.0059  0.0059  0.0059  0.0059  0.0059  0.0059  0.0059  0.0059  0.0059  0.0059  0.0089  0.0059  0.0059  0.0029  0.0059  0.0030  0.0119  0.0119  0.0117  0.0118  0.0119  0.0118  0.0118  0.0119  0.0029  0.0000  0.0000  0.0000  0.0000  0.0058  0.0030  0.0000  0.0000  0.0000  0.0000  0.0059  0.0000  0.0030  0.0058  0.0059  0.0030  0.0059  0.0059  0.0030  0.0030  0.0030  0.0058  0.0058
MFP4__GCA_000755825.1   1.1422  0.8030  0.7723  0.7723  0.7723  0.6932  0.7396  0.7131  0.6349  0.5928  0.6696  0.7101  0.7040  0.7091  1.0342  0.6429  0.6429  0.7849  0.6846  0.6897  0.6890  0.7378  0.7378  0.7374  0.7423  0.6804  0.6942  0.6891  0.6554  0.6554  0.6968  0.7211  0.7306  0.6713  0.7598  0.7589  0.7319  0.7312  0.7525  0.7372  0.6903  0.7009  0.7074  0.7953  0.7971  0.8041  0.7764  0.8222  0.8233  0.8314  0.8294  0.7746  0.7512  0.7313  0.7793  0.7793  0.7645  0.7706  0.7799  0.7888  0.8067  0.7990  0.1653  0.2174  0.2066  0.1653  0.1653  0.1653  0.1624  0.1624  0.1624  0.1624  0.1624  0.1621  0.1621  0.1655  0.1266  0.1266  0.0029  0.0000  0.0029  0.0030  0.0030  0.0000  0.0000  0.0000  0.0000  0.0000  0.0000  0.0000  0.0000  0.0000  0.0000  0.0000  0.0000  0.0000  0.0000  0.0000  0.0000  0.0000  0.0029  0.0000  0.0000  0.0000  0.0000  0.0000  0.0000  0.0000  0.0000  0.0000  0.0000  0.0000  0.0000  0.0000  0.0000  0.0000  0.0000  0.0000  0.0000  0.0000  0.0000  0.0000  0.0000  0.0000  0.0000  0.0000  0.0000  0.0029  0.0000  0.0000  0.0000  0.0000  0.0000  0.0000  0.0000  0.0000  0.0000  0.0000  0.0000  0.0000  0.0030  0.0029  0.0029  0.0030  0.0030  0.0030  0.0030  0.0030  0.0030  0.0030  0.0030  0.0059  0.0030  0.0030  0.0000  0.0029  0.0000  0.0089  0.0088  0.0088  0.0089  0.0089  0.0089  0.0089  0.0088  0.0000  0.0029  0.0030  0.0029  0.0030  0.0030  0.0000  0.0030  0.0030  0.0029  0.0029  0.0029  0.0029  0.0000  0.0029  0.0029  0.0000  0.0029  0.0029  0.0000  0.0000  0.0000  0.0029  0.0030  0.0029
MFP4__GCA_000755845.1   1.1516  0.8036  0.7675  0.7675  0.7675  0.6989  0.7456  0.7186  0.6403  0.5979  0.6653  0.7157  0.6993  0.7153  1.0439  0.6387  0.6387  0.7802  0.6802  0.6853  0.6846  0.7333  0.7333  0.7329  0.7377  0.6761  0.6998  0.6946  0.6607  0.6607  0.7023  0.7267  0.7261  0.6766  0.7651  0.7642  0.7373  0.7367  0.7583  0.7425  0.6955  0.7062  0.7128  0.8014  0.8033  0.8105  0.7824  0.8289  0.8301  0.8383  0.8362  0.7808  0.7571  0.7368  0.7853  0.7853  0.7704  0.7761  0.7860  0.7949  0.8130  0.8053  0.1621  0.2211  0.2103  0.1621  0.1621  0.1621  0.1592  0.1592  0.1592  0.1592  0.1592  0.1589  0.1589  0.1623  0.1300  0.1300  0.0059  0.0030  0.0000  0.0059  0.0059  0.0030  0.0030  0.0029  0.0029  0.0029  0.0029  0.0029  0.0030  0.0030  0.0029  0.0030  0.0030  0.0029  0.0029  0.0030  0.0030  0.0029  0.0059  0.0030  0.0029  0.0029  0.0030  0.0029  0.0029  0.0030  0.0029  0.0029  0.0030  0.0029  0.0030  0.0029  0.0030  0.0030  0.0030  0.0029  0.0029  0.0030  0.0029  0.0029  0.0029  0.0029  0.0030  0.0030  0.0030  0.0059  0.0029  0.0029  0.0029  0.0030  0.0029  0.0029  0.0029  0.0029  0.0029  0.0029  0.0029  0.0030  0.0059  0.0059  0.0058  0.0059  0.0059  0.0059  0.0059  0.0059  0.0059  0.0059  0.0058  0.0089  0.0059  0.0059  0.0030  0.0059  0.0029  0.0117  0.0118  0.0119  0.0118  0.0119  0.0118  0.0118  0.0119  0.0029  0.0000  0.0000  0.0000  0.0000  0.0059  0.0029  0.0000  0.0000  0.0000  0.0000  0.0059  0.0000  0.0029  0.0058  0.0059  0.0030  0.0058  0.0059  0.0030  0.0030  0.0029  0.0058  0.0058  0.0000  0.0030
MFP4__GCA_000755865.1   1.1516  0.8036  0.7675  0.7675  0.7675  0.6989  0.7456  0.7186  0.6403  0.5979  0.6653  0.7157  0.6993  0.7153  1.0439  0.6387  0.6387  0.7802  0.6802  0.6853  0.6846  0.7333  0.7333  0.7329  0.7377  0.6761  0.6998  0.6946  0.6607  0.6607  0.7023  0.7267  0.7261  0.6766  0.7651  0.7642  0.7373  0.7367  0.7583  0.7425  0.6955  0.7062  0.7128  0.8014  0.8033  0.8105  0.7824  0.8289  0.8301  0.8383  0.8362  0.7808  0.7571  0.7368  0.7853  0.7853  0.7704  0.7761  0.7860  0.7949  0.8130  0.8053  0.1621  0.2211  0.2103  0.1621  0.1621  0.1621  0.1592  0.1592  0.1592  0.1592  0.1592  0.1589  0.1589  0.1623  0.1300  0.1300  0.0060  0.0030  0.0000  0.0059  0.0059  0.0029  0.0029  0.0029  0.0030  0.0029  0.0030  0.0029  0.0029  0.0029  0.0029  0.0029  0.0029  0.0030  0.0029  0.0029  0.0029  0.0029  0.0059  0.0029  0.0029  0.0029  0.0030  0.0029  0.0030  0.0030  0.0029  0.0029  0.0029  0.0029  0.0029  0.0029  0.0029  0.0029  0.0030  0.0030  0.0029  0.0029  0.0029  0.0029  0.0029  0.0029  0.0029  0.0029  0.0029  0.0059  0.0029  0.0030  0.0029  0.0029  0.0030  0.0029  0.0029  0.0029  0.0029  0.0029  0.0029  0.0030  0.0059  0.0058  0.0058  0.0059  0.0059  0.0059  0.0059  0.0059  0.0059  0.0059  0.0059  0.0088  0.0059  0.0058  0.0029  0.0059  0.0030  0.0119  0.0117  0.0117  0.0118  0.0117  0.0117  0.0118  0.0117  0.0030  0.0000  0.0000  0.0000  0.0000  0.0059  0.0029  0.0000  0.0000  0.0000  0.0000  0.0059  0.0000  0.0030  0.0058  0.0059  0.0030  0.0058  0.0059  0.0030  0.0029  0.0029  0.0058  0.0059  0.0000  0.0029  0.0000
MFP4__GCA_000755885.1   1.1516  0.8036  0.7675  0.7675  0.7675  0.6989  0.7456  0.7186  0.6403  0.5979  0.6653  0.7157  0.6993  0.7153  1.0439  0.6387  0.6387  0.7802  0.6802  0.6853  0.6846  0.7333  0.7333  0.7329  0.7377  0.6761  0.6998  0.6946  0.6607  0.6607  0.7023  0.7267  0.7261  0.6766  0.7651  0.7642  0.7373  0.7367  0.7583  0.7425  0.6955  0.7062  0.7128  0.8014  0.8033  0.8105  0.7824  0.8289  0.8301  0.8383  0.8362  0.7808  0.7571  0.7368  0.7853  0.7853  0.7704  0.7761  0.7860  0.7949  0.8130  0.8053  0.1621  0.2211  0.2103  0.1621  0.1621  0.1621  0.1592  0.1592  0.1592  0.1592  0.1592  0.1589  0.1589  0.1623  0.1300  0.1300  0.0059  0.0029  0.0000  0.0059  0.0059  0.0029  0.0030  0.0029  0.0029  0.0030  0.0030  0.0029  0.0030  0.0029  0.0029  0.0029  0.0029  0.0029  0.0030  0.0029  0.0029  0.0030  0.0059  0.0029  0.0030  0.0030  0.0029  0.0029  0.0030  0.0030  0.0029  0.0030  0.0029  0.0030  0.0029  0.0029  0.0030  0.0030  0.0030  0.0030  0.0029  0.0029  0.0030  0.0029  0.0030  0.0029  0.0029  0.0029  0.0029  0.0059  0.0030  0.0030  0.0029  0.0030  0.0029  0.0029  0.0029  0.0029  0.0030  0.0029  0.0029  0.0029  0.0058  0.0059  0.0058  0.0059  0.0059  0.0059  0.0059  0.0059  0.0059  0.0059  0.0058  0.0089  0.0058  0.0059  0.0029  0.0058  0.0029  0.0117  0.0117  0.0118  0.0117  0.0119  0.0117  0.0117  0.0119  0.0029  0.0000  0.0000  0.0000  0.0000  0.0059  0.0029  0.0000  0.0000  0.0000  0.0000  0.0059  0.0000  0.0030  0.0059  0.0059  0.0030  0.0059  0.0059  0.0030  0.0029  0.0029  0.0059  0.0058  0.0000  0.0029  0.0000  0.0000
MFP4__GCA_000755945.1   1.1422  0.8030  0.7723  0.7723  0.7723  0.6932  0.7396  0.7131  0.6349  0.5928  0.6696  0.7101  0.7040  0.7091  1.0342  0.6429  0.6429  0.7849  0.6846  0.6897  0.6890  0.7378  0.7378  0.7374  0.7423  0.6804  0.6942  0.6891  0.6554  0.6554  0.6968  0.7211  0.7306  0.6713  0.7598  0.7589  0.7319  0.7312  0.7525  0.7372  0.6903  0.7009  0.7074  0.7953  0.7971  0.8041  0.7764  0.8222  0.8233  0.8314  0.8294  0.7746  0.7512  0.7313  0.7793  0.7793  0.7645  0.7706  0.7799  0.7888  0.8067  0.7990  0.1653  0.2174  0.2066  0.1653  0.1653  0.1653  0.1624  0.1624  0.1624  0.1624  0.1624  0.1621  0.1621  0.1655  0.1266  0.1266  0.0029  0.0000  0.0030  0.0030  0.0030  0.0000  0.0000  0.0000  0.0000  0.0000  0.0000  0.0000  0.0000  0.0000  0.0000  0.0000  0.0000  0.0000  0.0000  0.0000  0.0000  0.0000  0.0029  0.0000  0.0000  0.0000  0.0000  0.0000  0.0000  0.0000  0.0000  0.0000  0.0000  0.0000  0.0000  0.0000  0.0000  0.0000  0.0000  0.0000  0.0000  0.0000  0.0000  0.0000  0.0000  0.0000  0.0000  0.0000  0.0000  0.0029  0.0000  0.0000  0.0000  0.0000  0.0000  0.0000  0.0000  0.0000  0.0000  0.0000  0.0000  0.0000  0.0029  0.0029  0.0029  0.0030  0.0030  0.0030  0.0030  0.0030  0.0030  0.0030  0.0029  0.0058  0.0029  0.0030  0.0000  0.0030  0.0000  0.0088  0.0089  0.0088  0.0088  0.0089  0.0088  0.0089  0.0088  0.0000  0.0029  0.0030  0.0030  0.0029  0.0029  0.0000  0.0029  0.0029  0.0029  0.0030  0.0029  0.0029  0.0000  0.0030  0.0030  0.0000  0.0029  0.0029  0.0000  0.0000  0.0000  0.0029  0.0029  0.0030  0.0000  0.0030  0.0029  0.0030
MFP4__GCA_000755965.1   1.1422  0.8030  0.7723  0.7723  0.7723  0.6932  0.7396  0.7131  0.6349  0.5928  0.6696  0.7101  0.7040  0.7091  1.0342  0.6429  0.6429  0.7849  0.6846  0.6897  0.6890  0.7378  0.7378  0.7374  0.7423  0.6804  0.6942  0.6891  0.6554  0.6554  0.6968  0.7211  0.7306  0.6713  0.7598  0.7589  0.7319  0.7312  0.7525  0.7372  0.6903  0.7009  0.7074  0.7953  0.7971  0.8041  0.7764  0.8222  0.8233  0.8314  0.8294  0.7746  0.7512  0.7313  0.7793  0.7793  0.7645  0.7706  0.7799  0.7888  0.8067  0.7990  0.1653  0.2174  0.2066  0.1653  0.1653  0.1653  0.1624  0.1624  0.1624  0.1624  0.1624  0.1621  0.1621  0.1655  0.1266  0.1266  0.0030  0.0000  0.0030  0.0030  0.0030  0.0000  0.0000  0.0000  0.0000  0.0000  0.0000  0.0000  0.0000  0.0000  0.0000  0.0000  0.0000  0.0000  0.0000  0.0000  0.0000  0.0000  0.0029  0.0000  0.0000  0.0000  0.0000  0.0000  0.0000  0.0000  0.0000  0.0000  0.0000  0.0000  0.0000  0.0000  0.0000  0.0000  0.0000  0.0000  0.0000  0.0000  0.0000  0.0000  0.0000  0.0000  0.0000  0.0000  0.0000  0.0030  0.0000  0.0000  0.0000  0.0000  0.0000  0.0000  0.0000  0.0000  0.0000  0.0000  0.0000  0.0000  0.0030  0.0029  0.0029  0.0030  0.0030  0.0030  0.0030  0.0030  0.0030  0.0030  0.0029  0.0059  0.0029  0.0030  0.0000  0.0029  0.0000  0.0088  0.0088  0.0088  0.0088  0.0089  0.0088  0.0088  0.0088  0.0000  0.0030  0.0029  0.0030  0.0030  0.0030  0.0000  0.0029  0.0029  0.0030  0.0030  0.0030  0.0030  0.0000  0.0029  0.0029  0.0000  0.0029  0.0029  0.0000  0.0000  0.0000  0.0030  0.0029  0.0030  0.0000  0.0029  0.0030  0.0029  0.0000
MFP4__GCA_000756025.2   1.1516  0.8036  0.7675  0.7675  0.7675  0.6989  0.7456  0.7186  0.6403  0.5979  0.6653  0.7157  0.6993  0.7153  1.0439  0.6387  0.6387  0.7802  0.6802  0.6853  0.6846  0.7333  0.7333  0.7329  0.7377  0.6761  0.6998  0.6946  0.6607  0.6607  0.7023  0.7267  0.7261  0.6766  0.7651  0.7642  0.7373  0.7367  0.7583  0.7425  0.6955  0.7062  0.7128  0.8014  0.8033  0.8105  0.7824  0.8289  0.8301  0.8383  0.8362  0.7808  0.7571  0.7368  0.7853  0.7853  0.7704  0.7761  0.7860  0.7949  0.8130  0.8053  0.1621  0.2211  0.2103  0.1621  0.1621  0.1621  0.1592  0.1592  0.1592  0.1592  0.1592  0.1589  0.1589  0.1623  0.1300  0.1300  0.0058  0.0029  0.0000  0.0059  0.0059  0.0029  0.0030  0.0030  0.0029  0.0030  0.0029  0.0029  0.0029  0.0029  0.0029  0.0030  0.0030  0.0030  0.0029  0.0030  0.0029  0.0029  0.0059  0.0029  0.0030  0.0029  0.0029  0.0030  0.0029  0.0030  0.0029  0.0029  0.0029  0.0029  0.0029  0.0029  0.0029  0.0030  0.0030  0.0029  0.0029  0.0029  0.0029  0.0030  0.0030  0.0029  0.0029  0.0030  0.0029  0.0058  0.0030  0.0030  0.0029  0.0030  0.0030  0.0029  0.0030  0.0029  0.0030  0.0029  0.0029  0.0030  0.0059  0.0058  0.0059  0.0059  0.0059  0.0059  0.0059  0.0059  0.0059  0.0059  0.0059  0.0088  0.0059  0.0058  0.0030  0.0059  0.0029  0.0119  0.0117  0.0119  0.0117  0.0119  0.0118  0.0118  0.0117  0.0029  0.0000  0.0000  0.0000  0.0000  0.0058  0.0029  0.0000  0.0000  0.0000  0.0000  0.0058  0.0000  0.0030  0.0059  0.0059  0.0030  0.0059  0.0058  0.0030  0.0030  0.0030  0.0059  0.0059  0.0000  0.0029  0.0000  0.0000  0.0000  0.0030  0.0029
MFP4__GCA_000756065.1   1.1422  0.8030  0.7723  0.7723  0.7723  0.6932  0.7396  0.7131  0.6349  0.5928  0.6696  0.7101  0.7040  0.7091  1.0342  0.6429  0.6429  0.7849  0.6846  0.6897  0.6890  0.7378  0.7378  0.7374  0.7423  0.6804  0.6942  0.6891  0.6554  0.6554  0.6968  0.7211  0.7306  0.6713  0.7598  0.7589  0.7319  0.7312  0.7525  0.7372  0.6903  0.7009  0.7074  0.7953  0.7971  0.8041  0.7764  0.8222  0.8233  0.8314  0.8294  0.7746  0.7512  0.7313  0.7793  0.7793  0.7645  0.7706  0.7799  0.7888  0.8067  0.7990  0.1653  0.2174  0.2066  0.1653  0.1653  0.1653  0.1624  0.1624  0.1624  0.1624  0.1624  0.1621  0.1621  0.1655  0.1266  0.1266  0.0029  0.0000  0.0030  0.0030  0.0030  0.0000  0.0000  0.0000  0.0000  0.0000  0.0000  0.0000  0.0000  0.0000  0.0000  0.0000  0.0000  0.0000  0.0000  0.0000  0.0000  0.0000  0.0029  0.0000  0.0000  0.0000  0.0000  0.0000  0.0000  0.0000  0.0000  0.0000  0.0000  0.0000  0.0000  0.0000  0.0000  0.0000  0.0000  0.0000  0.0000  0.0000  0.0000  0.0000  0.0000  0.0000  0.0000  0.0000  0.0000  0.0029  0.0000  0.0000  0.0000  0.0000  0.0000  0.0000  0.0000  0.0000  0.0000  0.0000  0.0000  0.0000  0.0029  0.0030  0.0029  0.0030  0.0030  0.0030  0.0030  0.0030  0.0030  0.0030  0.0029  0.0059  0.0030  0.0029  0.0000  0.0029  0.0000  0.0088  0.0088  0.0088  0.0088  0.0088  0.0089  0.0088  0.0088  0.0000  0.0029  0.0029  0.0029  0.0030  0.0030  0.0000  0.0029  0.0030  0.0030  0.0030  0.0029  0.0030  0.0000  0.0030  0.0029  0.0000  0.0030  0.0030  0.0000  0.0000  0.0000  0.0030  0.0030  0.0030  0.0000  0.0029  0.0029  0.0030  0.0000  0.0000  0.0029
MFP4__GCA_000756105.1   1.1422  0.8030  0.7723  0.7723  0.7723  0.6932  0.7396  0.7131  0.6398  0.5977  0.6746  0.7101  0.7040  0.7091  1.0429  0.6429  0.6429  0.7849  0.6846  0.6897  0.6890  0.7378  0.7378  0.7374  0.7423  0.6853  0.6942  0.6891  0.6554  0.6554  0.6968  0.7211  0.7306  0.6713  0.7650  0.7640  0.7319  0.7263  0.7577  0.7372  0.6903  0.7009  0.7074  0.7953  0.7971  0.8041  0.7764  0.8222  0.8233  0.8314  0.8294  0.7746  0.7512  0.7366  0.7850  0.7850  0.7645  0.7706  0.7799  0.7888  0.8067  0.7990  0.1687  0.2209  0.2101  0.1687  0.1687  0.1687  0.1658  0.1658  0.1658  0.1658  0.1658  0.1655  0.1655  0.1689  0.1299  0.1299  0.0000  0.0030  0.0058  0.0059  0.0059  0.0029  0.0030  0.0029  0.0029  0.0029  0.0030  0.0030  0.0029  0.0029  0.0030  0.0030  0.0029  0.0029  0.0029  0.0029  0.0029  0.0029  0.0000  0.0029  0.0029  0.0029  0.0029  0.0030  0.0030  0.0029  0.0029  0.0030  0.0029  0.0029  0.0030  0.0029  0.0029  0.0029  0.0029  0.0029  0.0029  0.0030  0.0029  0.0029  0.0029  0.0030  0.0029  0.0029  0.0030  0.0000  0.0029  0.0029  0.0030  0.0029  0.0030  0.0030  0.0029  0.0029  0.0029  0.0030  0.0029  0.0029  0.0058  0.0059  0.0000  0.0059  0.0059  0.0059  0.0059  0.0059  0.0059  0.0059  0.0059  0.0089  0.0058  0.0059  0.0029  0.0058  0.0029  0.0117  0.0119  0.0119  0.0119  0.0119  0.0119  0.0118  0.0117  0.0030  0.0059  0.0059  0.0058  0.0059  0.0059  0.0029  0.0059  0.0059  0.0059  0.0059  0.0000  0.0058  0.0029  0.0000  0.0059  0.0030  0.0000  0.0000  0.0029  0.0030  0.0030  0.0000  0.0000  0.0059  0.0029  0.0058  0.0059  0.0059  0.0029  0.0030  0.0059  0.0029
MFP4__GCA_000756165.1   1.1325  0.7968  0.7660  0.7660  0.7660  0.6874  0.7334  0.7075  0.6294  0.5876  0.6641  0.7045  0.6978  0.7030  1.0442  0.6377  0.6377  0.7790  0.6792  0.6843  0.6836  0.7322  0.7322  0.7318  0.7366  0.6750  0.6886  0.6836  0.6502  0.6502  0.6913  0.7154  0.7249  0.6660  0.7541  0.7532  0.7264  0.7258  0.7467  0.7315  0.6847  0.6952  0.7016  0.7887  0.7905  0.7974  0.7699  0.8150  0.8162  0.8242  0.8222  0.7813  0.7449  0.7253  0.7729  0.7729  0.7581  0.7646  0.7734  0.7822  0.8135  0.8058  0.1653  0.2211  0.2103  0.1653  0.1653  0.1653  0.1624  0.1624  0.1624  0.1624  0.1624  0.1621  0.1621  0.1655  0.1232  0.1232  0.0059  0.0029  0.0059  0.0059  0.0059  0.0030  0.0029  0.0030  0.0029  0.0029  0.0030  0.0030  0.0029  0.0030  0.0030  0.0029  0.0029  0.0030  0.0030  0.0029  0.0030  0.0029  0.0059  0.0029  0.0029  0.0030  0.0030  0.0030  0.0030  0.0029  0.0029  0.0029  0.0030  0.0030  0.0029  0.0029  0.0029  0.0029  0.0029  0.0029  0.0029  0.0029  0.0030  0.0029  0.0030  0.0029  0.0030  0.0030  0.0030  0.0059  0.0030  0.0030  0.0029  0.0030  0.0029  0.0030  0.0030  0.0030  0.0030  0.0030  0.0029  0.0030  0.0058  0.0059  0.0058  0.0059  0.0059  0.0059  0.0059  0.0059  0.0059  0.0059  0.0000  0.0029  0.0000  0.0058  0.0030  0.0000  0.0030  0.0059  0.0058  0.0059  0.0059  0.0058  0.0058  0.0059  0.0058  0.0029  0.0059  0.0059  0.0059  0.0059  0.0000  0.0030  0.0059  0.0058  0.0059  0.0058  0.0058  0.0059  0.0029  0.0059  0.0000  0.0030  0.0058  0.0059  0.0029  0.0029  0.0029  0.0059  0.0059  0.0059  0.0030  0.0059  0.0059  0.0059  0.0029  0.0030  0.0060  0.0029  0.0059
MFP4__GCA_000756185.1   1.1422  0.8030  0.7723  0.7723  0.7723  0.6932  0.7396  0.7131  0.6349  0.5928  0.6696  0.7101  0.7040  0.7091  1.0342  0.6429  0.6429  0.7849  0.6846  0.6897  0.6890  0.7378  0.7378  0.7374  0.7423  0.6804  0.6942  0.6891  0.6554  0.6554  0.6968  0.7211  0.7306  0.6713  0.7598  0.7589  0.7319  0.7312  0.7525  0.7372  0.6903  0.7009  0.7074  0.7953  0.7971  0.8041  0.7764  0.8222  0.8233  0.8314  0.8294  0.7746  0.7512  0.7313  0.7793  0.7793  0.7645  0.7706  0.7799  0.7888  0.8067  0.7990  0.1653  0.2174  0.2066  0.1653  0.1653  0.1653  0.1624  0.1624  0.1624  0.1624  0.1624  0.1621  0.1621  0.1655  0.1266  0.1266  0.0030  0.0000  0.0029  0.0030  0.0030  0.0000  0.0000  0.0000  0.0000  0.0000  0.0000  0.0000  0.0000  0.0000  0.0000  0.0000  0.0000  0.0000  0.0000  0.0000  0.0000  0.0000  0.0030  0.0000  0.0000  0.0000  0.0000  0.0000  0.0000  0.0000  0.0000  0.0000  0.0000  0.0000  0.0000  0.0000  0.0000  0.0000  0.0000  0.0000  0.0000  0.0000  0.0000  0.0000  0.0000  0.0000  0.0000  0.0000  0.0000  0.0029  0.0000  0.0000  0.0000  0.0000  0.0000  0.0000  0.0000  0.0000  0.0000  0.0000  0.0000  0.0000  0.0030  0.0030  0.0029  0.0030  0.0030  0.0030  0.0030  0.0030  0.0030  0.0030  0.0030  0.0059  0.0029  0.0030  0.0000  0.0029  0.0000  0.0089  0.0088  0.0089  0.0088  0.0089  0.0089  0.0089  0.0088  0.0000  0.0029  0.0029  0.0030  0.0030  0.0029  0.0000  0.0029  0.0030  0.0030  0.0029  0.0029  0.0029  0.0000  0.0029  0.0029  0.0000  0.0029  0.0029  0.0000  0.0000  0.0000  0.0029  0.0029  0.0029  0.0000  0.0029  0.0029  0.0029  0.0000  0.0000  0.0030  0.0000  0.0030  0.0030
MFP4__GCA_000756865.1   1.1516  0.8036  0.7675  0.7675  0.7675  0.6989  0.7456  0.7186  0.6403  0.5979  0.6653  0.7157  0.6993  0.7153  1.0439  0.6387  0.6387  0.7802  0.6802  0.6853  0.6846  0.7333  0.7333  0.7329  0.7377  0.6761  0.6998  0.6946  0.6607  0.6607  0.7023  0.7267  0.7261  0.6766  0.7651  0.7642  0.7373  0.7367  0.7583  0.7425  0.6955  0.7062  0.7128  0.8014  0.8033  0.8105  0.7824  0.8289  0.8301  0.8383  0.8362  0.7808  0.7571  0.7368  0.7853  0.7853  0.7704  0.7761  0.7860  0.7949  0.8130  0.8053  0.1621  0.2211  0.2103  0.1621  0.1621  0.1621  0.1592  0.1592  0.1592  0.1592  0.1592  0.1589  0.1589  0.1623  0.1300  0.1300  0.0058  0.0029  0.0000  0.0059  0.0059  0.0030  0.0030  0.0029  0.0029  0.0029  0.0029  0.0030  0.0029  0.0029  0.0029  0.0029  0.0029  0.0029  0.0029  0.0029  0.0030  0.0029  0.0059  0.0029  0.0029  0.0030  0.0030  0.0029  0.0029  0.0030  0.0029  0.0029  0.0029  0.0029  0.0030  0.0030  0.0029  0.0030  0.0030  0.0030  0.0030  0.0030  0.0029  0.0029  0.0029  0.0030  0.0029  0.0030  0.0030  0.0059  0.0029  0.0029  0.0029  0.0029  0.0030  0.0030  0.0029  0.0029  0.0030  0.0029  0.0029  0.0029  0.0058  0.0059  0.0058  0.0059  0.0059  0.0059  0.0059  0.0059  0.0059  0.0059  0.0059  0.0088  0.0059  0.0058  0.0030  0.0059  0.0030  0.0119  0.0119  0.0117  0.0119  0.0118  0.0119  0.0119  0.0118  0.0029  0.0000  0.0000  0.0000  0.0000  0.0058  0.0029  0.0000  0.0000  0.0000  0.0000  0.0059  0.0000  0.0030  0.0059  0.0058  0.0029  0.0059  0.0059  0.0029  0.0029  0.0030  0.0058  0.0058  0.0000  0.0029  0.0000  0.0000  0.0000  0.0029  0.0030  0.0000  0.0030  0.0058  0.0059  0.0030
MFP4__GCA_000756925.1   1.1137  0.7968  0.7535  0.7535  0.7535  0.6932  0.7336  0.7075  0.6187  0.5775  0.6641  0.7045  0.6858  0.6908  1.0539  0.6377  0.6377  0.7790  0.6686  0.6736  0.6729  0.7378  0.7378  0.7374  0.7422  0.6750  0.6886  0.6836  0.6502  0.6502  0.6913  0.7154  0.7249  0.6556  0.7428  0.7419  0.7265  0.7257  0.7354  0.7430  0.6847  0.6952  0.7016  0.7757  0.7774  0.7841  0.7572  0.8010  0.8021  0.8099  0.8080  0.7681  0.7324  0.7253  0.7728  0.7728  0.7709  0.7767  0.7865  0.7822  0.8135  0.8058  0.1653  0.2211  0.2103  0.1653  0.1653  0.1653  0.1624  0.1624  0.1624  0.1624  0.1624  0.1621  0.1621  0.1655  0.1232  0.1232  0.0119  0.0088  0.0118  0.0118  0.0118  0.0088  0.0088  0.0088  0.0088  0.0089  0.0088  0.0088  0.0089  0.0089  0.0089  0.0089  0.0089  0.0089  0.0089  0.0088  0.0089  0.0089  0.0117  0.0088  0.0088  0.0089  0.0089  0.0089  0.0088  0.0088  0.0089  0.0089  0.0089  0.0089  0.0089  0.0088  0.0089  0.0089  0.0088  0.0088  0.0088  0.0089  0.0089  0.0089  0.0089  0.0089  0.0088  0.0089  0.0088  0.0119  0.0088  0.0089  0.0089  0.0089  0.0088  0.0088  0.0089  0.0088  0.0089  0.0088  0.0089  0.0089  0.0059  0.0058  0.0118  0.0118  0.0118  0.0118  0.0118  0.0118  0.0118  0.0118  0.0058  0.0029  0.0059  0.0059  0.0088  0.0058  0.0089  0.0000  0.0059  0.0058  0.0059  0.0059  0.0058  0.0000  0.0000  0.0088  0.0117  0.0119  0.0119  0.0117  0.0059  0.0089  0.0117  0.0118  0.0118  0.0117  0.0117  0.0117  0.0089  0.0118  0.0058  0.0089  0.0117  0.0119  0.0089  0.0088  0.0088  0.0118  0.0117  0.0120  0.0088  0.0119  0.0119  0.0119  0.0089  0.0089  0.0117  0.0088  0.0119  0.0059  0.0089  0.0118
MFP4__GCA_000757055.1   1.1422  0.8030  0.7723  0.7723  0.7723  0.6932  0.7396  0.7131  0.6349  0.5928  0.6696  0.7101  0.7040  0.7091  1.0342  0.6429  0.6429  0.7849  0.6846  0.6897  0.6890  0.7378  0.7378  0.7374  0.7423  0.6804  0.6942  0.6891  0.6554  0.6554  0.6968  0.7211  0.7306  0.6713  0.7598  0.7589  0.7319  0.7312  0.7525  0.7372  0.6903  0.7009  0.7074  0.7953  0.7971  0.8041  0.7764  0.8222  0.8233  0.8314  0.8294  0.7746  0.7512  0.7313  0.7793  0.7793  0.7645  0.7706  0.7799  0.7888  0.8067  0.7990  0.1653  0.2174  0.2066  0.1653  0.1653  0.1653  0.1624  0.1624  0.1624  0.1624  0.1624  0.1621  0.1621  0.1655  0.1266  0.1266  0.0029  0.0000  0.0030  0.0030  0.0030  0.0000  0.0000  0.0000  0.0000  0.0000  0.0000  0.0000  0.0000  0.0000  0.0000  0.0000  0.0000  0.0000  0.0000  0.0000  0.0000  0.0000  0.0029  0.0000  0.0000  0.0000  0.0000  0.0000  0.0000  0.0000  0.0000  0.0000  0.0000  0.0000  0.0000  0.0000  0.0000  0.0000  0.0000  0.0000  0.0000  0.0000  0.0000  0.0000  0.0000  0.0000  0.0000  0.0000  0.0000  0.0029  0.0000  0.0000  0.0000  0.0000  0.0000  0.0000  0.0000  0.0000  0.0000  0.0000  0.0000  0.0000  0.0030  0.0029  0.0029  0.0030  0.0030  0.0030  0.0030  0.0030  0.0030  0.0030  0.0029  0.0059  0.0030  0.0029  0.0000  0.0030  0.0000  0.0088  0.0088  0.0088  0.0088  0.0089  0.0089  0.0089  0.0088  0.0000  0.0029  0.0029  0.0029  0.0030  0.0029  0.0000  0.0030  0.0030  0.0029  0.0029  0.0029  0.0030  0.0000  0.0029  0.0030  0.0000  0.0030  0.0030  0.0000  0.0000  0.0000  0.0029  0.0030  0.0030  0.0000  0.0029  0.0029  0.0030  0.0000  0.0000  0.0029  0.0000  0.0029  0.0030  0.0000  0.0030  0.0089
MFP4__GCA_000757095.1   1.1325  0.7968  0.7660  0.7660  0.7660  0.6874  0.7334  0.7075  0.6294  0.5876  0.6641  0.7045  0.6978  0.7030  1.0442  0.6377  0.6377  0.7790  0.6792  0.6843  0.6836  0.7322  0.7322  0.7318  0.7366  0.6750  0.6886  0.6836  0.6502  0.6502  0.6913  0.7154  0.7249  0.6660  0.7541  0.7532  0.7264  0.7258  0.7467  0.7315  0.6847  0.6952  0.7016  0.7887  0.7905  0.7974  0.7699  0.8150  0.8162  0.8242  0.8222  0.7813  0.7449  0.7253  0.7729  0.7729  0.7581  0.7646  0.7734  0.7822  0.8135  0.8058  0.1653  0.2211  0.2103  0.1653  0.1653  0.1653  0.1624  0.1624  0.1624  0.1624  0.1624  0.1621  0.1621  0.1655  0.1232  0.1232  0.0058  0.0030  0.0058  0.0059  0.0059  0.0029  0.0030  0.0029  0.0029  0.0029  0.0029  0.0030  0.0030  0.0030  0.0030  0.0030  0.0030  0.0029  0.0029  0.0029  0.0029  0.0030  0.0059  0.0029  0.0029  0.0029  0.0030  0.0029  0.0030  0.0030  0.0029  0.0030  0.0030  0.0030  0.0029  0.0029  0.0029  0.0030  0.0029  0.0029  0.0029  0.0030  0.0030  0.0029  0.0029  0.0029  0.0029  0.0029  0.0030  0.0059  0.0029  0.0030  0.0030  0.0029  0.0029  0.0030  0.0030  0.0030  0.0030  0.0030  0.0029  0.0030  0.0059  0.0059  0.0059  0.0059  0.0059  0.0059  0.0059  0.0059  0.0059  0.0059  0.0000  0.0030  0.0000  0.0058  0.0029  0.0000  0.0030  0.0059  0.0059  0.0059  0.0059  0.0059  0.0059  0.0059  0.0059  0.0030  0.0059  0.0059  0.0059  0.0059  0.0000  0.0030  0.0059  0.0058  0.0058  0.0058  0.0058  0.0059  0.0030  0.0059  0.0000  0.0029  0.0059  0.0059  0.0029  0.0029  0.0029  0.0059  0.0058  0.0059  0.0030  0.0058  0.0059  0.0059  0.0029  0.0030  0.0059  0.0029  0.0058  0.0000  0.0029  0.0058  0.0059  0.0030
MFP4__GCA_000757105.1   1.1422  0.8030  0.7723  0.7723  0.7723  0.6932  0.7396  0.7131  0.6349  0.5928  0.6696  0.7101  0.7040  0.7091  1.0342  0.6429  0.6429  0.7849  0.6846  0.6897  0.6890  0.7378  0.7378  0.7374  0.7423  0.6804  0.6942  0.6891  0.6554  0.6554  0.6968  0.7211  0.7306  0.6713  0.7598  0.7589  0.7319  0.7312  0.7525  0.7372  0.6903  0.7009  0.7074  0.7953  0.7971  0.8041  0.7764  0.8222  0.8233  0.8314  0.8294  0.7746  0.7512  0.7313  0.7793  0.7793  0.7645  0.7706  0.7799  0.7888  0.8067  0.7990  0.1653  0.2174  0.2066  0.1653  0.1653  0.1653  0.1624  0.1624  0.1624  0.1624  0.1624  0.1621  0.1621  0.1655  0.1266  0.1266  0.0029  0.0000  0.0030  0.0030  0.0030  0.0000  0.0000  0.0000  0.0000  0.0000  0.0000  0.0000  0.0000  0.0000  0.0000  0.0000  0.0000  0.0000  0.0000  0.0000  0.0000  0.0000  0.0030  0.0000  0.0000  0.0000  0.0000  0.0000  0.0000  0.0000  0.0000  0.0000  0.0000  0.0000  0.0000  0.0000  0.0000  0.0000  0.0000  0.0000  0.0000  0.0000  0.0000  0.0000  0.0000  0.0000  0.0000  0.0000  0.0000  0.0029  0.0000  0.0000  0.0000  0.0000  0.0000  0.0000  0.0000  0.0000  0.0000  0.0000  0.0000  0.0000  0.0029  0.0029  0.0029  0.0030  0.0030  0.0030  0.0030  0.0030  0.0030  0.0030  0.0029  0.0058  0.0030  0.0029  0.0000  0.0030  0.0000  0.0088  0.0089  0.0088  0.0089  0.0089  0.0089  0.0089  0.0088  0.0000  0.0029  0.0029  0.0029  0.0030  0.0030  0.0000  0.0029  0.0030  0.0029  0.0030  0.0029  0.0029  0.0000  0.0029  0.0029  0.0000  0.0029  0.0029  0.0000  0.0000  0.0000  0.0029  0.0030  0.0029  0.0000  0.0029  0.0029  0.0030  0.0000  0.0000  0.0029  0.0000  0.0029  0.0030  0.0000  0.0030  0.0088  0.0000  0.0029
MFP4__GCA_000757145.1   1.1319  0.8035  0.7655  0.7655  0.7655  0.6927  0.7453  0.7182  0.6290  0.5873  0.6637  0.7153  0.6974  0.7025  1.0643  0.6373  0.6373  0.7903  0.6788  0.6838  0.6831  0.7433  0.7433  0.7429  0.7417  0.6745  0.6882  0.6832  0.6498  0.6498  0.6909  0.7150  0.7244  0.6656  0.7536  0.7527  0.7370  0.7253  0.7462  0.7425  0.6846  0.6948  0.7011  0.7882  0.7900  0.7969  0.7694  0.8145  0.8157  0.8237  0.8217  0.7811  0.7444  0.7249  0.7724  0.7724  0.7704  0.7761  0.7860  0.7817  0.8130  0.8053  0.1653  0.2141  0.2103  0.1653  0.1653  0.1653  0.1624  0.1624  0.1624  0.1624  0.1624  0.1621  0.1621  0.1655  0.1232  0.1232  0.0118  0.0089  0.0118  0.0118  0.0118  0.0088  0.0088  0.0089  0.0088  0.0088  0.0088  0.0090  0.0088  0.0089  0.0088  0.0089  0.0089  0.0088  0.0089  0.0089  0.0088  0.0088  0.0118  0.0089  0.0089  0.0088  0.0089  0.0088  0.0089  0.0088  0.0088  0.0089  0.0089  0.0089  0.0088  0.0089  0.0089  0.0089  0.0088  0.0089  0.0088  0.0089  0.0089  0.0088  0.0088  0.0089  0.0088  0.0089  0.0088  0.0117  0.0088  0.0088  0.0088  0.0088  0.0089  0.0089  0.0088  0.0089  0.0088  0.0089  0.0089  0.0088  0.0118  0.0117  0.0119  0.0118  0.0118  0.0118  0.0118  0.0118  0.0118  0.0118  0.0059  0.0088  0.0058  0.0118  0.0088  0.0059  0.0088  0.0058  0.0000  0.0000  0.0000  0.0000  0.0000  0.0059  0.0058  0.0089  0.0119  0.0119  0.0119  0.0118  0.0058  0.0088  0.0118  0.0117  0.0119  0.0119  0.0117  0.0117  0.0089  0.0118  0.0059  0.0089  0.0117  0.0117  0.0089  0.0089  0.0088  0.0117  0.0119  0.0117  0.0089  0.0117  0.0118  0.0117  0.0088  0.0088  0.0118  0.0088  0.0119  0.0059  0.0089  0.0117  0.0058  0.0089  0.0059  0.0089
MFP4__GCA_000757175.1   1.1422  0.8030  0.7723  0.7723  0.7723  0.6932  0.7396  0.7131  0.6349  0.5928  0.6696  0.7101  0.7040  0.7091  1.0342  0.6429  0.6429  0.7849  0.6846  0.6897  0.6890  0.7378  0.7378  0.7374  0.7423  0.6804  0.6942  0.6891  0.6554  0.6554  0.6968  0.7211  0.7306  0.6713  0.7598  0.7589  0.7319  0.7312  0.7525  0.7372  0.6903  0.7009  0.7074  0.7953  0.7971  0.8041  0.7764  0.8222  0.8233  0.8314  0.8294  0.7746  0.7512  0.7313  0.7793  0.7793  0.7645  0.7706  0.7799  0.7888  0.8067  0.7990  0.1653  0.2174  0.2066  0.1653  0.1653  0.1653  0.1624  0.1624  0.1624  0.1624  0.1624  0.1621  0.1621  0.1655  0.1266  0.1266  0.0029  0.0000  0.0030  0.0030  0.0030  0.0000  0.0000  0.0000  0.0000  0.0000  0.0000  0.0000  0.0000  0.0000  0.0000  0.0000  0.0000  0.0000  0.0000  0.0000  0.0000  0.0000  0.0029  0.0000  0.0000  0.0000  0.0000  0.0000  0.0000  0.0000  0.0000  0.0000  0.0000  0.0000  0.0000  0.0000  0.0000  0.0000  0.0000  0.0000  0.0000  0.0000  0.0000  0.0000  0.0000  0.0000  0.0000  0.0000  0.0000  0.0030  0.0000  0.0000  0.0000  0.0000  0.0000  0.0000  0.0000  0.0000  0.0000  0.0000  0.0000  0.0000  0.0030  0.0030  0.0029  0.0030  0.0030  0.0030  0.0030  0.0030  0.0030  0.0030  0.0030  0.0059  0.0030  0.0029  0.0000  0.0029  0.0000  0.0089  0.0088  0.0089  0.0089  0.0088  0.0089  0.0088  0.0089  0.0000  0.0029  0.0029  0.0029  0.0029  0.0029  0.0000  0.0029  0.0030  0.0030  0.0030  0.0030  0.0030  0.0000  0.0029  0.0029  0.0000  0.0029  0.0030  0.0000  0.0000  0.0000  0.0030  0.0030  0.0029  0.0000  0.0029  0.0029  0.0029  0.0000  0.0000  0.0030  0.0000  0.0030  0.0030  0.0000  0.0029  0.0089  0.0000  0.0029  0.0000  0.0089
MFP4__GCA_000757245.1   1.1422  0.8030  0.7723  0.7723  0.7723  0.6932  0.7396  0.7131  0.6349  0.5928  0.6696  0.7101  0.7040  0.7091  1.0342  0.6429  0.6429  0.7849  0.6846  0.6897  0.6890  0.7378  0.7378  0.7374  0.7423  0.6804  0.6942  0.6891  0.6554  0.6554  0.6968  0.7211  0.7306  0.6713  0.7598  0.7589  0.7319  0.7312  0.7525  0.7372  0.6903  0.7009  0.7074  0.7953  0.7971  0.8041  0.7764  0.8222  0.8233  0.8314  0.8294  0.7746  0.7512  0.7313  0.7793  0.7793  0.7645  0.7706  0.7799  0.7888  0.8067  0.7990  0.1653  0.2174  0.2066  0.1653  0.1653  0.1653  0.1624  0.1624  0.1624  0.1624  0.1624  0.1621  0.1621  0.1655  0.1266  0.1266  0.0029  0.0000  0.0029  0.0030  0.0030  0.0000  0.0000  0.0000  0.0000  0.0000  0.0000  0.0000  0.0000  0.0000  0.0000  0.0000  0.0000  0.0000  0.0000  0.0000  0.0000  0.0000  0.0029  0.0000  0.0000  0.0000  0.0000  0.0000  0.0000  0.0000  0.0000  0.0000  0.0000  0.0000  0.0000  0.0000  0.0000  0.0000  0.0000  0.0000  0.0000  0.0000  0.0000  0.0000  0.0000  0.0000  0.0000  0.0000  0.0000  0.0029  0.0000  0.0000  0.0000  0.0000  0.0000  0.0000  0.0000  0.0000  0.0000  0.0000  0.0000  0.0000  0.0029  0.0029  0.0029  0.0030  0.0030  0.0030  0.0030  0.0030  0.0030  0.0030  0.0029  0.0059  0.0030  0.0029  0.0000  0.0030  0.0000  0.0089  0.0088  0.0088  0.0090  0.0088  0.0088  0.0088  0.0088  0.0000  0.0029  0.0029  0.0030  0.0030  0.0029  0.0000  0.0029  0.0030  0.0029  0.0029  0.0029  0.0030  0.0000  0.0029  0.0029  0.0000  0.0030  0.0029  0.0000  0.0000  0.0000  0.0030  0.0029  0.0029  0.0000  0.0029  0.0030  0.0029  0.0000  0.0000  0.0029  0.0000  0.0029  0.0030  0.0000  0.0029  0.0088  0.0000  0.0029  0.0000  0.0088  0.0000
MFP4__GCA_000757315.2   1.1516  0.8036  0.7675  0.7675  0.7675  0.6989  0.7456  0.7186  0.6403  0.5979  0.6653  0.7157  0.6993  0.7153  1.0439  0.6387  0.6387  0.7802  0.6802  0.6853  0.6846  0.7333  0.7333  0.7329  0.7377  0.6761  0.6998  0.6946  0.6607  0.6607  0.7023  0.7267  0.7261  0.6766  0.7651  0.7642  0.7373  0.7367  0.7583  0.7425  0.6955  0.7062  0.7128  0.8014  0.8033  0.8105  0.7824  0.8289  0.8301  0.8383  0.8362  0.7808  0.7571  0.7368  0.7853  0.7853  0.7704  0.7761  0.7860  0.7949  0.8130  0.8053  0.1621  0.2211  0.2103  0.1621  0.1621  0.1621  0.1592  0.1592  0.1592  0.1592  0.1592  0.1589  0.1589  0.1623  0.1300  0.1300  0.0059  0.0029  0.0000  0.0059  0.0059  0.0029  0.0029  0.0029  0.0030  0.0030  0.0029  0.0030  0.0030  0.0029  0.0030  0.0029  0.0029  0.0030  0.0030  0.0029  0.0030  0.0029  0.0059  0.0029  0.0029  0.0030  0.0030  0.0030  0.0029  0.0030  0.0030  0.0029  0.0029  0.0030  0.0029  0.0029  0.0029  0.0029  0.0030  0.0030  0.0030  0.0029  0.0030  0.0030  0.0029  0.0029  0.0029  0.0030  0.0030  0.0058  0.0029  0.0029  0.0030  0.0029  0.0029  0.0030  0.0029  0.0029  0.0030  0.0030  0.0030  0.0029  0.0058  0.0058  0.0059  0.0059  0.0059  0.0059  0.0059  0.0059  0.0059  0.0059  0.0059  0.0089  0.0058  0.0058  0.0029  0.0059  0.0029  0.0117  0.0119  0.0117  0.0119  0.0117  0.0118  0.0118  0.0118  0.0029  0.0000  0.0000  0.0000  0.0000  0.0059  0.0029  0.0000  0.0000  0.0000  0.0000  0.0058  0.0000  0.0030  0.0058  0.0059  0.0029  0.0059  0.0059  0.0029  0.0029  0.0029  0.0059  0.0059  0.0000  0.0030  0.0000  0.0000  0.0000  0.0029  0.0030  0.0000  0.0029  0.0059  0.0059  0.0030  0.0000  0.0117  0.0030  0.0059  0.0029  0.0118  0.0029  0.0030
MFP4__GCA_000757325.1   1.1422  0.8030  0.7723  0.7723  0.7723  0.6932  0.7396  0.7131  0.6349  0.5928  0.6696  0.7101  0.7040  0.7091  1.0342  0.6429  0.6429  0.7849  0.6846  0.6897  0.6890  0.7378  0.7378  0.7374  0.7423  0.6804  0.6942  0.6891  0.6554  0.6554  0.6968  0.7211  0.7306  0.6713  0.7598  0.7589  0.7319  0.7312  0.7525  0.7372  0.6903  0.7009  0.7074  0.7953  0.7971  0.8041  0.7764  0.8222  0.8233  0.8314  0.8294  0.7746  0.7512  0.7313  0.7793  0.7793  0.7645  0.7706  0.7799  0.7888  0.8067  0.7990  0.1653  0.2174  0.2066  0.1653  0.1653  0.1653  0.1624  0.1624  0.1624  0.1624  0.1624  0.1621  0.1621  0.1655  0.1266  0.1266  0.0029  0.0000  0.0029  0.0030  0.0030  0.0000  0.0000  0.0000  0.0000  0.0000  0.0000  0.0000  0.0000  0.0000  0.0000  0.0000  0.0000  0.0000  0.0000  0.0000  0.0000  0.0000  0.0030  0.0000  0.0000  0.0000  0.0000  0.0000  0.0000  0.0000  0.0000  0.0000  0.0000  0.0000  0.0000  0.0000  0.0000  0.0000  0.0000  0.0000  0.0000  0.0000  0.0000  0.0000  0.0000  0.0000  0.0000  0.0000  0.0000  0.0030  0.0000  0.0000  0.0000  0.0000  0.0000  0.0000  0.0000  0.0000  0.0000  0.0000  0.0000  0.0000  0.0030  0.0030  0.0029  0.0030  0.0030  0.0030  0.0030  0.0030  0.0030  0.0030  0.0030  0.0059  0.0029  0.0029  0.0000  0.0029  0.0000  0.0089  0.0088  0.0088  0.0088  0.0088  0.0088  0.0089  0.0088  0.0000  0.0029  0.0030  0.0029  0.0029  0.0030  0.0000  0.0029  0.0029  0.0030  0.0029  0.0029  0.0030  0.0000  0.0029  0.0029  0.0000  0.0030  0.0029  0.0000  0.0000  0.0000  0.0029  0.0029  0.0029  0.0000  0.0030  0.0029  0.0029  0.0000  0.0000  0.0030  0.0000  0.0030  0.0029  0.0000  0.0029  0.0088  0.0000  0.0030  0.0000  0.0088  0.0000  0.0000  0.0029
MFP4__GCA_000762285.1   1.1516  0.8036  0.7675  0.7675  0.7675  0.6989  0.7456  0.7186  0.6403  0.5979  0.6653  0.7157  0.6993  0.7153  1.0439  0.6387  0.6387  0.7802  0.6802  0.6853  0.6846  0.7333  0.7333  0.7329  0.7377  0.6761  0.6998  0.6946  0.6607  0.6607  0.7023  0.7267  0.7261  0.6766  0.7651  0.7642  0.7373  0.7367  0.7583  0.7425  0.6955  0.7062  0.7128  0.8014  0.8033  0.8105  0.7824  0.8289  0.8301  0.8383  0.8362  0.7808  0.7571  0.7368  0.7853  0.7853  0.7704  0.7761  0.7860  0.7949  0.8130  0.8053  0.1621  0.2211  0.2103  0.1621  0.1621  0.1621  0.1592  0.1592  0.1592  0.1592  0.1592  0.1589  0.1589  0.1623  0.1300  0.1300  0.0059  0.0029  0.0000  0.0059  0.0059  0.0030  0.0029  0.0029  0.0029  0.0030  0.0030  0.0029  0.0030  0.0029  0.0030  0.0030  0.0029  0.0030  0.0029  0.0030  0.0030  0.0030  0.0059  0.0029  0.0029  0.0030  0.0029  0.0030  0.0029  0.0029  0.0029  0.0029  0.0029  0.0030  0.0030  0.0029  0.0029  0.0029  0.0029  0.0030  0.0029  0.0030  0.0029  0.0030  0.0029  0.0029  0.0029  0.0029  0.0030  0.0059  0.0029  0.0029  0.0030  0.0029  0.0030  0.0029  0.0029  0.0030  0.0029  0.0030  0.0030  0.0029  0.0059  0.0059  0.0059  0.0059  0.0059  0.0059  0.0059  0.0059  0.0059  0.0059  0.0058  0.0088  0.0058  0.0058  0.0029  0.0058  0.0029  0.0119  0.0118  0.0118  0.0117  0.0117  0.0117  0.0119  0.0118  0.0030  0.0000  0.0000  0.0000  0.0000  0.0059  0.0030  0.0000  0.0000  0.0000  0.0000  0.0058  0.0000  0.0029  0.0059  0.0059  0.0029  0.0058  0.0059  0.0030  0.0029  0.0029  0.0058  0.0059  0.0000  0.0029  0.0000  0.0000  0.0000  0.0030  0.0029  0.0000  0.0030  0.0059  0.0059  0.0030  0.0000  0.0117  0.0030  0.0059  0.0030  0.0117  0.0030  0.0029  0.0000  0.0030
MFP4__GCA_000770435.1   1.1422  0.8030  0.7723  0.7723  0.7723  0.6932  0.7396  0.7131  0.6349  0.5928  0.6696  0.7101  0.7040  0.7091  1.0342  0.6429  0.6429  0.7849  0.6846  0.6897  0.6890  0.7378  0.7378  0.7374  0.7423  0.6804  0.6942  0.6891  0.6554  0.6554  0.6968  0.7211  0.7306  0.6713  0.7598  0.7589  0.7319  0.7312  0.7525  0.7372  0.6903  0.7009  0.7074  0.7953  0.7971  0.8041  0.7764  0.8222  0.8233  0.8314  0.8294  0.7746  0.7512  0.7313  0.7793  0.7793  0.7645  0.7706  0.7799  0.7888  0.8067  0.7990  0.1653  0.2174  0.2066  0.1653  0.1653  0.1653  0.1624  0.1624  0.1624  0.1624  0.1624  0.1621  0.1621  0.1655  0.1266  0.1266  0.0030  0.0000  0.0029  0.0030  0.0030  0.0000  0.0000  0.0000  0.0000  0.0000  0.0000  0.0000  0.0000  0.0000  0.0000  0.0000  0.0000  0.0000  0.0000  0.0000  0.0000  0.0000  0.0030  0.0000  0.0000  0.0000  0.0000  0.0000  0.0000  0.0000  0.0000  0.0000  0.0000  0.0000  0.0000  0.0000  0.0000  0.0000  0.0000  0.0000  0.0000  0.0000  0.0000  0.0000  0.0000  0.0000  0.0000  0.0000  0.0000  0.0029  0.0000  0.0000  0.0000  0.0000  0.0000  0.0000  0.0000  0.0000  0.0000  0.0000  0.0000  0.0000  0.0030  0.0029  0.0030  0.0030  0.0030  0.0030  0.0030  0.0030  0.0030  0.0030  0.0030  0.0059  0.0030  0.0029  0.0000  0.0029  0.0000  0.0088  0.0089  0.0088  0.0088  0.0088  0.0088  0.0088  0.0089  0.0000  0.0030  0.0029  0.0030  0.0029  0.0029  0.0000  0.0029  0.0029  0.0029  0.0030  0.0030  0.0029  0.0000  0.0029  0.0029  0.0000  0.0030  0.0029  0.0000  0.0000  0.0000  0.0029  0.0030  0.0029  0.0000  0.0030  0.0029  0.0030  0.0000  0.0000  0.0029  0.0000  0.0029  0.0030  0.0000  0.0030  0.0089  0.0000  0.0030  0.0000  0.0088  0.0000  0.0000  0.0030  0.0000  0.0029
MFP4__GCA_000770455.1   1.1422  0.8030  0.7723  0.7723  0.7723  0.6932  0.7396  0.7131  0.6349  0.5928  0.6696  0.7101  0.7040  0.7091  1.0342  0.6429  0.6429  0.7849  0.6846  0.6897  0.6890  0.7378  0.7378  0.7374  0.7423  0.6804  0.6942  0.6891  0.6554  0.6554  0.6968  0.7211  0.7306  0.6713  0.7598  0.7589  0.7319  0.7312  0.7525  0.7372  0.6903  0.7009  0.7074  0.7953  0.7971  0.8041  0.7764  0.8222  0.8233  0.8314  0.8294  0.7746  0.7512  0.7313  0.7793  0.7793  0.7645  0.7706  0.7799  0.7888  0.8067  0.7990  0.1653  0.2174  0.2066  0.1653  0.1653  0.1653  0.1624  0.1624  0.1624  0.1624  0.1624  0.1621  0.1621  0.1655  0.1266  0.1266  0.0030  0.0000  0.0029  0.0030  0.0030  0.0000  0.0000  0.0000  0.0000  0.0000  0.0000  0.0000  0.0000  0.0000  0.0000  0.0000  0.0000  0.0000  0.0000  0.0000  0.0000  0.0000  0.0029  0.0000  0.0000  0.0000  0.0000  0.0000  0.0000  0.0000  0.0000  0.0000  0.0000  0.0000  0.0000  0.0000  0.0000  0.0000  0.0000  0.0000  0.0000  0.0000  0.0000  0.0000  0.0000  0.0000  0.0000  0.0000  0.0000  0.0029  0.0000  0.0000  0.0000  0.0000  0.0000  0.0000  0.0000  0.0000  0.0000  0.0000  0.0000  0.0000  0.0029  0.0030  0.0029  0.0030  0.0030  0.0030  0.0030  0.0030  0.0030  0.0030  0.0029  0.0059  0.0030  0.0029  0.0000  0.0030  0.0000  0.0089  0.0089  0.0088  0.0089  0.0088  0.0089  0.0089  0.0089  0.0000  0.0029  0.0029  0.0030  0.0029  0.0029  0.0000  0.0030  0.0030  0.0029  0.0029  0.0030  0.0030  0.0000  0.0029  0.0030  0.0000  0.0030  0.0030  0.0000  0.0000  0.0000  0.0030  0.0029  0.0029  0.0000  0.0029  0.0030  0.0029  0.0000  0.0000  0.0029  0.0000  0.0029  0.0030  0.0000  0.0029  0.0088  0.0000  0.0030  0.0000  0.0089  0.0000  0.0000  0.0030  0.0000  0.0029  0.0000
MFP4__GCA_000770475.1   1.1422  0.8030  0.7723  0.7723  0.7723  0.6932  0.7396  0.7131  0.6349  0.5928  0.6696  0.7101  0.7040  0.7091  1.0342  0.6429  0.6429  0.7849  0.6846  0.6897  0.6890  0.7378  0.7378  0.7374  0.7423  0.6804  0.6942  0.6891  0.6554  0.6554  0.6968  0.7211  0.7306  0.6713  0.7598  0.7589  0.7319  0.7312  0.7525  0.7372  0.6903  0.7009  0.7074  0.7953  0.7971  0.8041  0.7764  0.8222  0.8233  0.8314  0.8294  0.7746  0.7512  0.7313  0.7793  0.7793  0.7645  0.7706  0.7799  0.7888  0.8067  0.7990  0.1653  0.2174  0.2066  0.1653  0.1653  0.1653  0.1624  0.1624  0.1624  0.1624  0.1624  0.1621  0.1621  0.1655  0.1266  0.1266  0.0029  0.0000  0.0029  0.0030  0.0030  0.0000  0.0000  0.0000  0.0000  0.0000  0.0000  0.0000  0.0000  0.0000  0.0000  0.0000  0.0000  0.0000  0.0000  0.0000  0.0000  0.0000  0.0029  0.0000  0.0000  0.0000  0.0000  0.0000  0.0000  0.0000  0.0000  0.0000  0.0000  0.0000  0.0000  0.0000  0.0000  0.0000  0.0000  0.0000  0.0000  0.0000  0.0000  0.0000  0.0000  0.0000  0.0000  0.0000  0.0000  0.0029  0.0000  0.0000  0.0000  0.0000  0.0000  0.0000  0.0000  0.0000  0.0000  0.0000  0.0000  0.0000  0.0029  0.0030  0.0030  0.0030  0.0030  0.0030  0.0030  0.0030  0.0030  0.0030  0.0030  0.0059  0.0029  0.0030  0.0000  0.0030  0.0000  0.0089  0.0088  0.0088  0.0088  0.0088  0.0089  0.0089  0.0089  0.0000  0.0029  0.0029  0.0029  0.0029  0.0030  0.0000  0.0030  0.0030  0.0029  0.0029  0.0030  0.0030  0.0000  0.0030  0.0030  0.0000  0.0030  0.0029  0.0000  0.0000  0.0000  0.0029  0.0030  0.0029  0.0000  0.0029  0.0029  0.0029  0.0000  0.0000  0.0029  0.0000  0.0030  0.0029  0.0000  0.0029  0.0088  0.0000  0.0029  0.0000  0.0089  0.0000  0.0000  0.0029  0.0000  0.0029  0.0000  0.0000
MFP4__GCA_000770495.1   1.1422  0.8030  0.7723  0.7723  0.7723  0.6932  0.7396  0.7131  0.6349  0.5928  0.6696  0.7101  0.7040  0.7091  1.0342  0.6429  0.6429  0.7849  0.6846  0.6897  0.6890  0.7378  0.7378  0.7374  0.7423  0.6804  0.6942  0.6891  0.6554  0.6554  0.6968  0.7211  0.7306  0.6713  0.7598  0.7589  0.7319  0.7312  0.7525  0.7372  0.6903  0.7009  0.7074  0.7953  0.7971  0.8041  0.7764  0.8222  0.8233  0.8314  0.8294  0.7746  0.7512  0.7313  0.7793  0.7793  0.7645  0.7706  0.7799  0.7888  0.8067  0.7990  0.1653  0.2174  0.2066  0.1653  0.1653  0.1653  0.1624  0.1624  0.1624  0.1624  0.1624  0.1621  0.1621  0.1655  0.1266  0.1266  0.0030  0.0000  0.0029  0.0030  0.0030  0.0000  0.0000  0.0000  0.0000  0.0000  0.0000  0.0000  0.0000  0.0000  0.0000  0.0000  0.0000  0.0000  0.0000  0.0000  0.0000  0.0000  0.0029  0.0000  0.0000  0.0000  0.0000  0.0000  0.0000  0.0000  0.0000  0.0000  0.0000  0.0000  0.0000  0.0000  0.0000  0.0000  0.0000  0.0000  0.0000  0.0000  0.0000  0.0000  0.0000  0.0000  0.0000  0.0000  0.0000  0.0030  0.0000  0.0000  0.0000  0.0000  0.0000  0.0000  0.0000  0.0000  0.0000  0.0000  0.0000  0.0000  0.0029  0.0030  0.0030  0.0030  0.0030  0.0030  0.0030  0.0030  0.0030  0.0030  0.0029  0.0059  0.0029  0.0029  0.0000  0.0029  0.0000  0.0088  0.0088  0.0089  0.0088  0.0088  0.0089  0.0088  0.0089  0.0000  0.0029  0.0029  0.0029  0.0030  0.0030  0.0000  0.0029  0.0030  0.0030  0.0029  0.0029  0.0030  0.0000  0.0029  0.0029  0.0000  0.0030  0.0029  0.0000  0.0000  0.0000  0.0029  0.0030  0.0029  0.0000  0.0030  0.0030  0.0029  0.0000  0.0000  0.0029  0.0000  0.0029  0.0030  0.0000  0.0029  0.0089  0.0000  0.0029  0.0000  0.0089  0.0000  0.0000  0.0029  0.0000  0.0029  0.0000  0.0000  0.0000
MFP4__GCA_000770535.1   1.1422  0.8030  0.7723  0.7723  0.7723  0.6932  0.7396  0.7131  0.6349  0.5928  0.6696  0.7101  0.7040  0.7091  1.0342  0.6429  0.6429  0.7849  0.6846  0.6897  0.6890  0.7378  0.7378  0.7374  0.7423  0.6804  0.6942  0.6891  0.6554  0.6554  0.6968  0.7211  0.7306  0.6713  0.7598  0.7589  0.7319  0.7312  0.7525  0.7372  0.6903  0.7009  0.7074  0.7953  0.7971  0.8041  0.7764  0.8222  0.8233  0.8314  0.8294  0.7746  0.7512  0.7313  0.7793  0.7793  0.7645  0.7706  0.7799  0.7888  0.8067  0.7990  0.1653  0.2174  0.2066  0.1653  0.1653  0.1653  0.1624  0.1624  0.1624  0.1624  0.1624  0.1621  0.1621  0.1655  0.1266  0.1266  0.0029  0.0000  0.0029  0.0030  0.0030  0.0000  0.0000  0.0000  0.0000  0.0000  0.0000  0.0000  0.0000  0.0000  0.0000  0.0000  0.0000  0.0000  0.0000  0.0000  0.0000  0.0000  0.0030  0.0000  0.0000  0.0000  0.0000  0.0000  0.0000  0.0000  0.0000  0.0000  0.0000  0.0000  0.0000  0.0000  0.0000  0.0000  0.0000  0.0000  0.0000  0.0000  0.0000  0.0000  0.0000  0.0000  0.0000  0.0000  0.0000  0.0029  0.0000  0.0000  0.0000  0.0000  0.0000  0.0000  0.0000  0.0000  0.0000  0.0000  0.0000  0.0000  0.0030  0.0029  0.0029  0.0030  0.0030  0.0030  0.0030  0.0030  0.0030  0.0030  0.0030  0.0058  0.0029  0.0030  0.0000  0.0029  0.0000  0.0089  0.0089  0.0089  0.0089  0.0088  0.0089  0.0089  0.0089  0.0000  0.0029  0.0029  0.0030  0.0030  0.0030  0.0000  0.0029  0.0029  0.0029  0.0029  0.0029  0.0029  0.0000  0.0029  0.0029  0.0000  0.0029  0.0029  0.0000  0.0000  0.0000  0.0029  0.0029  0.0029  0.0000  0.0029  0.0029  0.0030  0.0000  0.0000  0.0030  0.0000  0.0029  0.0029  0.0000  0.0029  0.0088  0.0000  0.0029  0.0000  0.0088  0.0000  0.0000  0.0030  0.0000  0.0030  0.0000  0.0000  0.0000  0.0000
MFP4__GCA_000773305.1   1.1325  0.8094  0.7660  0.7660  0.7660  0.6932  0.7458  0.7187  0.6343  0.5925  0.6690  0.7158  0.6978  0.7030  1.0530  0.6377  0.6377  0.7909  0.6792  0.6843  0.6836  0.7434  0.7434  0.7430  0.7423  0.6798  0.6886  0.6836  0.6502  0.6502  0.6913  0.7154  0.7249  0.6660  0.7592  0.7583  0.7374  0.7209  0.7519  0.7430  0.6847  0.6952  0.7016  0.7887  0.7905  0.7974  0.7699  0.8150  0.8162  0.8242  0.8222  0.7681  0.7449  0.7306  0.7785  0.7785  0.7709  0.7767  0.7865  0.7822  0.7999  0.7923  0.1652  0.2172  0.2064  0.1652  0.1652  0.1652  0.1623  0.1623  0.1623  0.1623  0.1623  0.1620  0.1620  0.1654  0.1265  0.1265  0.0030  0.0059  0.0089  0.0088  0.0088  0.0059  0.0059  0.0059  0.0059  0.0059  0.0059  0.0058  0.0059  0.0059  0.0058  0.0058  0.0058  0.0059  0.0059  0.0059  0.0058  0.0059  0.0030  0.0058  0.0059  0.0059  0.0058  0.0058  0.0059  0.0059  0.0059  0.0058  0.0058  0.0059  0.0059  0.0059  0.0059  0.0058  0.0058  0.0059  0.0058  0.0059  0.0059  0.0059  0.0059  0.0059  0.0058  0.0059  0.0059  0.0029  0.0058  0.0059  0.0059  0.0059  0.0058  0.0059  0.0058  0.0058  0.0059  0.0059  0.0059  0.0059  0.0088  0.0089  0.0029  0.0088  0.0088  0.0088  0.0088  0.0088  0.0088  0.0088  0.0088  0.0118  0.0089  0.0088  0.0059  0.0089  0.0059  0.0088  0.0089  0.0089  0.0089  0.0088  0.0088  0.0089  0.0088  0.0058  0.0089  0.0088  0.0088  0.0088  0.0088  0.0058  0.0089  0.0088  0.0089  0.0088  0.0030  0.0089  0.0059  0.0029  0.0088  0.0059  0.0029  0.0030  0.0059  0.0058  0.0059  0.0029  0.0030  0.0089  0.0058  0.0088  0.0089  0.0089  0.0059  0.0059  0.0088  0.0059  0.0030  0.0089  0.0058  0.0089  0.0088  0.0059  0.0089  0.0059  0.0088  0.0059  0.0059  0.0089  0.0059  0.0088  0.0058  0.0058  0.0058  0.0058  0.0059
MFP4__GCA_000773345.1   1.1519  0.8093  0.7786  0.7786  0.7786  0.6990  0.7457  0.7187  0.6453  0.6029  0.6801  0.7157  0.7101  0.7153  1.0330  0.6480  0.6480  0.7909  0.6900  0.6952  0.6945  0.7434  0.7434  0.7430  0.7480  0.6853  0.6998  0.6947  0.6607  0.6607  0.7024  0.7267  0.7249  0.6766  0.7708  0.7698  0.7374  0.7318  0.7635  0.7429  0.6959  0.7066  0.7132  0.8019  0.8037  0.8109  0.7828  0.8293  0.8304  0.8387  0.8366  0.7812  0.7575  0.7426  0.7915  0.7915  0.7582  0.7766  0.7864  0.7954  0.8134  0.8057  0.1722  0.2247  0.2138  0.1722  0.1722  0.1722  0.1693  0.1693  0.1693  0.1693  0.1693  0.1690  0.1690  0.1724  0.1333  0.1333  0.0030  0.0058  0.0089  0.0088  0.0088  0.0059  0.0059  0.0058  0.0058  0.0058  0.0058  0.0059  0.0058  0.0059  0.0058  0.0059  0.0059  0.0059  0.0059  0.0059  0.0058  0.0058  0.0030  0.0059  0.0059  0.0059  0.0059  0.0058  0.0059  0.0058  0.0059  0.0058  0.0059  0.0059  0.0059  0.0059  0.0058  0.0059  0.0059  0.0059  0.0058  0.0058  0.0059  0.0058  0.0059  0.0059  0.0059  0.0059  0.0059  0.0029  0.0059  0.0058  0.0059  0.0058  0.0058  0.0059  0.0059  0.0058  0.0058  0.0059  0.0059  0.0058  0.0088  0.0088  0.0030  0.0088  0.0088  0.0088  0.0088  0.0088  0.0088  0.0088  0.0089  0.0117  0.0088  0.0088  0.0059  0.0089  0.0059  0.0148  0.0147  0.0147  0.0148  0.0149  0.0147  0.0147  0.0147  0.0059  0.0089  0.0089  0.0088  0.0088  0.0088  0.0058  0.0089  0.0089  0.0089  0.0088  0.0029  0.0089  0.0059  0.0029  0.0088  0.0059  0.0029  0.0030  0.0059  0.0058  0.0059  0.0029  0.0029  0.0089  0.0059  0.0089  0.0088  0.0088  0.0058  0.0058  0.0089  0.0059  0.0030  0.0088  0.0059  0.0089  0.0147  0.0058  0.0089  0.0059  0.0147  0.0059  0.0058  0.0088  0.0059  0.0088  0.0059  0.0058  0.0058  0.0059  0.0058  0.0058
MFP4__GCA_000774175.1   1.1325  0.7968  0.7660  0.7660  0.7660  0.6990  0.7336  0.7076  0.6294  0.5876  0.6752  0.7045  0.6978  0.7030  1.0337  0.6480  0.6480  0.7790  0.6792  0.6843  0.6836  0.7378  0.7378  0.7374  0.7480  0.6858  0.6999  0.6947  0.6607  0.6607  0.7024  0.7268  0.7363  0.6661  0.7541  0.7532  0.7265  0.7367  0.7468  0.7430  0.6960  0.7067  0.7132  0.7887  0.7905  0.7974  0.7699  0.8150  0.8162  0.8242  0.8222  0.7681  0.7449  0.7373  0.7858  0.7858  0.7709  0.7767  0.7865  0.7954  0.8135  0.8058  0.1688  0.2211  0.2103  0.1688  0.1688  0.1688  0.1659  0.1659  0.1659  0.1659  0.1659  0.1656  0.1656  0.1691  0.1300  0.1300  0.0058  0.0030  0.0058  0.0059  0.0059  0.0030  0.0029  0.0029  0.0029  0.0029  0.0029  0.0029  0.0029  0.0030  0.0030  0.0029  0.0029  0.0030  0.0029  0.0029  0.0030  0.0030  0.0059  0.0029  0.0029  0.0030  0.0029  0.0029  0.0029  0.0029  0.0030  0.0029  0.0029  0.0030  0.0029  0.0030  0.0029  0.0029  0.0030  0.0029  0.0029  0.0029  0.0029  0.0029  0.0030  0.0030  0.0029  0.0029  0.0029  0.0059  0.0030  0.0030  0.0030  0.0029  0.0030  0.0029  0.0029  0.0030  0.0029  0.0030  0.0029  0.0029  0.0000  0.0000  0.0059  0.0059  0.0059  0.0059  0.0059  0.0059  0.0059  0.0059  0.0059  0.0029  0.0058  0.0000  0.0030  0.0058  0.0030  0.0059  0.0117  0.0118  0.0118  0.0119  0.0117  0.0058  0.0059  0.0030  0.0059  0.0059  0.0059  0.0059  0.0059  0.0029  0.0059  0.0059  0.0058  0.0059  0.0059  0.0058  0.0030  0.0059  0.0059  0.0030  0.0059  0.0059  0.0030  0.0030  0.0029  0.0059  0.0059  0.0059  0.0030  0.0059  0.0059  0.0058  0.0030  0.0029  0.0058  0.0030  0.0058  0.0059  0.0029  0.0059  0.0058  0.0029  0.0058  0.0029  0.0118  0.0029  0.0030  0.0059  0.0029  0.0059  0.0030  0.0030  0.0029  0.0029  0.0030  0.0088  0.0088
MFP4__GCA_000774185.1   1.1325  0.7968  0.7660  0.7660  0.7660  0.6874  0.7334  0.7075  0.6294  0.5876  0.6641  0.7045  0.6978  0.7030  1.0442  0.6377  0.6377  0.7790  0.6792  0.6843  0.6836  0.7322  0.7322  0.7318  0.7366  0.6750  0.6886  0.6836  0.6502  0.6502  0.6913  0.7154  0.7249  0.6660  0.7541  0.7532  0.7264  0.7258  0.7467  0.7315  0.6847  0.6952  0.7016  0.7887  0.7905  0.7974  0.7699  0.8150  0.8162  0.8242  0.8222  0.7813  0.7449  0.7253  0.7729  0.7729  0.7581  0.7646  0.7734  0.7822  0.8135  0.8058  0.1653  0.2211  0.2103  0.1653  0.1653  0.1653  0.1624  0.1624  0.1624  0.1624  0.1624  0.1621  0.1621  0.1655  0.1232  0.1232  0.0058  0.0030  0.0058  0.0059  0.0059  0.0029  0.0030  0.0029  0.0030  0.0029  0.0029  0.0030  0.0029  0.0030  0.0030  0.0029  0.0030  0.0030  0.0030  0.0030  0.0030  0.0029  0.0059  0.0030  0.0029  0.0029  0.0029  0.0029  0.0029  0.0029  0.0030  0.0030  0.0029  0.0029  0.0030  0.0029  0.0029  0.0029  0.0030  0.0030  0.0030  0.0030  0.0030  0.0029  0.0029  0.0029  0.0030  0.0029  0.0029  0.0059  0.0030  0.0029  0.0029  0.0029  0.0029  0.0030  0.0029  0.0030  0.0030  0.0030  0.0029  0.0029  0.0059  0.0059  0.0058  0.0059  0.0059  0.0059  0.0059  0.0059  0.0059  0.0059  0.0000  0.0030  0.0000  0.0058  0.0029  0.0000  0.0030  0.0058  0.0059  0.0058  0.0060  0.0059  0.0058  0.0058  0.0058  0.0030  0.0059  0.0059  0.0058  0.0059  0.0000  0.0030  0.0059  0.0059  0.0059  0.0058  0.0058  0.0058  0.0029  0.0059  0.0000  0.0029  0.0059  0.0059  0.0029  0.0030  0.0030  0.0059  0.0059  0.0059  0.0029  0.0058  0.0058  0.0058  0.0030  0.0030  0.0059  0.0029  0.0059  0.0000  0.0030  0.0059  0.0058  0.0030  0.0000  0.0029  0.0059  0.0030  0.0029  0.0058  0.0029  0.0059  0.0029  0.0030  0.0029  0.0030  0.0029  0.0089  0.0089  0.0058
MFP4__GCA_000774245.1   1.1137  0.7968  0.7535  0.7535  0.7535  0.6932  0.7336  0.7075  0.6187  0.5775  0.6641  0.7045  0.6858  0.6908  1.0539  0.6377  0.6377  0.7790  0.6686  0.6736  0.6729  0.7378  0.7378  0.7374  0.7422  0.6750  0.6886  0.6836  0.6502  0.6502  0.6913  0.7154  0.7249  0.6556  0.7428  0.7419  0.7265  0.7257  0.7354  0.7430  0.6847  0.6952  0.7016  0.7757  0.7774  0.7841  0.7572  0.8010  0.8021  0.8099  0.8080  0.7681  0.7324  0.7253  0.7728  0.7728  0.7709  0.7767  0.7865  0.7822  0.8135  0.8058  0.1653  0.2211  0.2103  0.1653  0.1653  0.1653  0.1624  0.1624  0.1624  0.1624  0.1624  0.1621  0.1621  0.1655  0.1232  0.1232  0.0118  0.0089  0.0119  0.0118  0.0118  0.0089  0.0088  0.0088  0.0088  0.0089  0.0088  0.0088  0.0089  0.0088  0.0088  0.0088  0.0088  0.0088  0.0089  0.0088  0.0089  0.0089  0.0117  0.0088  0.0089  0.0089  0.0089  0.0089  0.0088  0.0088  0.0088  0.0088  0.0089  0.0088  0.0089  0.0089  0.0089  0.0089  0.0089  0.0089  0.0088  0.0090  0.0088  0.0088  0.0089  0.0089  0.0088  0.0088  0.0088  0.0117  0.0088  0.0088  0.0088  0.0088  0.0088  0.0088  0.0089  0.0088  0.0088  0.0089  0.0088  0.0088  0.0059  0.0058  0.0118  0.0118  0.0118  0.0118  0.0118  0.0118  0.0118  0.0118  0.0059  0.0029  0.0059  0.0059  0.0088  0.0058  0.0089  0.0000  0.0059  0.0058  0.0059  0.0059  0.0058  0.0000  0.0000  0.0088  0.0119  0.0118  0.0119  0.0117  0.0059  0.0088  0.0117  0.0119  0.0117  0.0118  0.0118  0.0119  0.0089  0.0117  0.0059  0.0089  0.0117  0.0117  0.0088  0.0089  0.0088  0.0117  0.0118  0.0119  0.0089  0.0117  0.0117  0.0118  0.0088  0.0089  0.0118  0.0088  0.0119  0.0058  0.0088  0.0119  0.0000  0.0089  0.0059  0.0088  0.0058  0.0089  0.0088  0.0118  0.0088  0.0119  0.0088  0.0089  0.0088  0.0088  0.0089  0.0088  0.0149  0.0058  0.0059
MFP4__GCA_000774255.1   1.1137  0.7968  0.7535  0.7535  0.7535  0.6932  0.7336  0.7075  0.6187  0.5775  0.6641  0.7045  0.6858  0.6908  1.0539  0.6377  0.6377  0.7790  0.6686  0.6736  0.6729  0.7378  0.7378  0.7374  0.7422  0.6750  0.6886  0.6836  0.6502  0.6502  0.6913  0.7154  0.7249  0.6556  0.7428  0.7419  0.7265  0.7257  0.7354  0.7430  0.6847  0.6952  0.7016  0.7757  0.7774  0.7841  0.7572  0.8010  0.8021  0.8099  0.8080  0.7681  0.7324  0.7253  0.7728  0.7728  0.7709  0.7767  0.7865  0.7822  0.8135  0.8058  0.1653  0.2211  0.2103  0.1653  0.1653  0.1653  0.1624  0.1624  0.1624  0.1624  0.1624  0.1621  0.1621  0.1655  0.1232  0.1232  0.0117  0.0088  0.0117  0.0118  0.0118  0.0088  0.0089  0.0088  0.0088  0.0089  0.0089  0.0088  0.0088  0.0089  0.0088  0.0089  0.0089  0.0089  0.0090  0.0089  0.0089  0.0088  0.0119  0.0089  0.0088  0.0088  0.0088  0.0088  0.0088  0.0089  0.0089  0.0088  0.0088  0.0088  0.0088  0.0089  0.0088  0.0089  0.0088  0.0089  0.0089  0.0089  0.0089  0.0088  0.0089  0.0089  0.0089  0.0088  0.0089  0.0119  0.0088  0.0089  0.0088  0.0089  0.0089  0.0089  0.0088  0.0088  0.0089  0.0089  0.0088  0.0089  0.0058  0.0059  0.0119  0.0118  0.0118  0.0118  0.0118  0.0118  0.0118  0.0118  0.0058  0.0029  0.0058  0.0059  0.0088  0.0059  0.0088  0.0000  0.0059  0.0059  0.0058  0.0059  0.0059  0.0000  0.0000  0.0088  0.0117  0.0117  0.0117  0.0118  0.0058  0.0089  0.0118  0.0118  0.0117  0.0119  0.0119  0.0117  0.0089  0.0117  0.0059  0.0088  0.0118  0.0117  0.0089  0.0088  0.0088  0.0118  0.0119  0.0119  0.0088  0.0119  0.0119  0.0120  0.0088  0.0089  0.0118  0.0089  0.0119  0.0059  0.0088  0.0117  0.0000  0.0088  0.0059  0.0089  0.0059  0.0089  0.0088  0.0117  0.0088  0.0117  0.0089  0.0088  0.0090  0.0089  0.0088  0.0088  0.0147  0.0059  0.0058  0.0000
MFP4__GCA_000774265.1   1.1230  0.7906  0.7597  0.7597  0.7597  0.6932  0.7275  0.7021  0.6240  0.5825  0.6696  0.6989  0.6918  0.6968  1.0437  0.6429  0.6429  0.7731  0.6739  0.6789  0.6782  0.7322  0.7322  0.7318  0.7422  0.6804  0.6942  0.6891  0.6554  0.6554  0.6968  0.7211  0.7306  0.6608  0.7484  0.7475  0.7210  0.7312  0.7410  0.7372  0.6903  0.7009  0.7074  0.7821  0.7839  0.7907  0.7635  0.8080  0.8091  0.8170  0.8150  0.7746  0.7386  0.7313  0.7793  0.7793  0.7645  0.7706  0.7799  0.7888  0.8205  0.8126  0.1688  0.2249  0.2141  0.1688  0.1688  0.1688  0.1659  0.1659  0.1659  0.1659  0.1659  0.1656  0.1656  0.1691  0.1266  0.1266  0.0089  0.0059  0.0088  0.0088  0.0088  0.0059  0.0059  0.0058  0.0059  0.0059  0.0059  0.0058  0.0059  0.0059  0.0059  0.0059  0.0058  0.0059  0.0058  0.0058  0.0059  0.0058  0.0089  0.0059  0.0058  0.0058  0.0058  0.0059  0.0058  0.0059  0.0058  0.0058  0.0058  0.0058  0.0058  0.0059  0.0059  0.0059  0.0059  0.0059  0.0058  0.0059  0.0059  0.0058  0.0058  0.0059  0.0059  0.0059  0.0059  0.0088  0.0059  0.0058  0.0059  0.0058  0.0059  0.0058  0.0058  0.0059  0.0058  0.0059  0.0059  0.0059  0.0029  0.0029  0.0089  0.0088  0.0088  0.0088  0.0088  0.0088  0.0088  0.0088  0.0029  0.0000  0.0030  0.0030  0.0059  0.0029  0.0059  0.0029  0.0088  0.0089  0.0089  0.0088  0.0089  0.0030  0.0029  0.0059  0.0089  0.0089  0.0089  0.0088  0.0029  0.0059  0.0088  0.0089  0.0089  0.0089  0.0089  0.0089  0.0059  0.0088  0.0029  0.0059  0.0088  0.0088  0.0059  0.0058  0.0059  0.0089  0.0088  0.0089  0.0059  0.0089  0.0088  0.0088  0.0059  0.0059  0.0089  0.0059  0.0088  0.0029  0.0059  0.0089  0.0029  0.0058  0.0030  0.0058  0.0089  0.0059  0.0059  0.0089  0.0059  0.0089  0.0059  0.0058  0.0059  0.0059  0.0058  0.0118  0.0117  0.0030  0.0030  0.0029  0.0030
MFP4__GCA_000774275.1   1.1422  0.8030  0.7723  0.7723  0.7723  0.6932  0.7396  0.7131  0.6398  0.5977  0.6746  0.7101  0.7040  0.7091  1.0429  0.6429  0.6429  0.7849  0.6846  0.6897  0.6890  0.7378  0.7378  0.7374  0.7423  0.6853  0.6942  0.6891  0.6554  0.6554  0.6968  0.7211  0.7306  0.6713  0.7650  0.7640  0.7319  0.7263  0.7577  0.7372  0.6903  0.7009  0.7074  0.7953  0.7971  0.8041  0.7764  0.8222  0.8233  0.8314  0.8294  0.7746  0.7512  0.7366  0.7850  0.7850  0.7645  0.7706  0.7799  0.7888  0.8067  0.7990  0.1687  0.2209  0.2101  0.1687  0.1687  0.1687  0.1658  0.1658  0.1658  0.1658  0.1658  0.1655  0.1655  0.1689  0.1299  0.1299  0.0000  0.0030  0.0059  0.0059  0.0059  0.0030  0.0030  0.0029  0.0030  0.0029  0.0029  0.0029  0.0029  0.0029  0.0029  0.0030  0.0029  0.0029  0.0029  0.0029  0.0030  0.0029  0.0000  0.0030  0.0029  0.0029  0.0029  0.0029  0.0029  0.0030  0.0029  0.0030  0.0030  0.0030  0.0029  0.0030  0.0029  0.0029  0.0030  0.0029  0.0030  0.0029  0.0029  0.0030  0.0029  0.0029  0.0030  0.0029  0.0029  0.0000  0.0029  0.0029  0.0029  0.0030  0.0029  0.0029  0.0029  0.0029  0.0029  0.0030  0.0029  0.0029  0.0059  0.0058  0.0000  0.0059  0.0059  0.0059  0.0059  0.0059  0.0059  0.0059  0.0058  0.0088  0.0058  0.0059  0.0029  0.0059  0.0029  0.0117  0.0117  0.0117  0.0119  0.0119  0.0117  0.0119  0.0117  0.0030  0.0058  0.0059  0.0059  0.0059  0.0058  0.0030  0.0059  0.0059  0.0059  0.0058  0.0000  0.0058  0.0030  0.0000  0.0059  0.0029  0.0000  0.0000  0.0029  0.0030  0.0029  0.0000  0.0000  0.0059  0.0030  0.0058  0.0058  0.0058  0.0029  0.0029  0.0059  0.0030  0.0000  0.0059  0.0029  0.0059  0.0119  0.0030  0.0059  0.0030  0.0119  0.0029  0.0029  0.0059  0.0029  0.0058  0.0029  0.0030  0.0029  0.0029  0.0029  0.0029  0.0029  0.0058  0.0058  0.0118  0.0119  0.0088
MFP4__GCA_000774325.1   1.1421  0.8030  0.7723  0.7723  0.7723  0.7048  0.7397  0.7131  0.6348  0.5928  0.6807  0.7101  0.7039  0.7091  1.0240  0.6480  0.6480  0.7849  0.6739  0.6789  0.6783  0.7434  0.7434  0.7430  0.7538  0.6913  0.7055  0.7003  0.6661  0.6661  0.7080  0.7325  0.7421  0.6661  0.7485  0.7476  0.7211  0.7423  0.7525  0.7487  0.7016  0.7125  0.7191  0.7952  0.7970  0.8041  0.7763  0.8221  0.8232  0.8313  0.8293  0.7746  0.7387  0.7433  0.7923  0.7923  0.7773  0.7827  0.7800  0.7888  0.8067  0.7991  0.1723  0.2211  0.2103  0.1723  0.1723  0.1723  0.1695  0.1695  0.1695  0.1695  0.1695  0.1691  0.1691  0.1726  0.1334  0.1334  0.0088  0.0058  0.0088  0.0088  0.0088  0.0059  0.0059  0.0059  0.0059  0.0059  0.0058  0.0058  0.0059  0.0058  0.0059  0.0059  0.0058  0.0059  0.0058  0.0059  0.0059  0.0059  0.0089  0.0059  0.0059  0.0058  0.0059  0.0059  0.0059  0.0058  0.0059  0.0058  0.0059  0.0059  0.0058  0.0059  0.0059  0.0059  0.0059  0.0059  0.0059  0.0059  0.0059  0.0059  0.0059  0.0058  0.0058  0.0059  0.0059  0.0089  0.0059  0.0058  0.0059  0.0059  0.0059  0.0058  0.0058  0.0058  0.0059  0.0059  0.0058  0.0059  0.0029  0.0030  0.0088  0.0088  0.0088  0.0088  0.0088  0.0088  0.0088  0.0088  0.0088  0.0059  0.0089  0.0029  0.0059  0.0088  0.0059  0.0089  0.0147  0.0147  0.0149  0.0147  0.0150  0.0088  0.0088  0.0059  0.0089  0.0088  0.0089  0.0089  0.0089  0.0059  0.0089  0.0088  0.0089  0.0088  0.0088  0.0088  0.0058  0.0089  0.0088  0.0058  0.0089  0.0089  0.0058  0.0058  0.0059  0.0089  0.0088  0.0088  0.0059  0.0088  0.0088  0.0088  0.0059  0.0059  0.0088  0.0058  0.0089  0.0088  0.0058  0.0089  0.0089  0.0059  0.0089  0.0059  0.0148  0.0059  0.0059  0.0089  0.0059  0.0089  0.0058  0.0058  0.0059  0.0059  0.0059  0.0117  0.0117  0.0029  0.0089  0.0089  0.0088  0.0059  0.0089
MFP4__GCA_000774335.1   1.1421  0.8030  0.7723  0.7723  0.7723  0.7048  0.7397  0.7131  0.6348  0.5928  0.6807  0.7101  0.7039  0.7091  1.0240  0.6480  0.6480  0.7849  0.6739  0.6789  0.6783  0.7434  0.7434  0.7430  0.7538  0.6913  0.7055  0.7003  0.6661  0.6661  0.7080  0.7325  0.7421  0.6661  0.7485  0.7476  0.7211  0.7423  0.7525  0.7487  0.7016  0.7125  0.7191  0.7952  0.7970  0.8041  0.7763  0.8221  0.8232  0.8313  0.8293  0.7746  0.7387  0.7433  0.7923  0.7923  0.7773  0.7827  0.7800  0.7888  0.8067  0.7991  0.1723  0.2211  0.2103  0.1723  0.1723  0.1723  0.1695  0.1695  0.1695  0.1695  0.1695  0.1691  0.1691  0.1726  0.1334  0.1334  0.0088  0.0058  0.0088  0.0088  0.0088  0.0059  0.0059  0.0059  0.0058  0.0058  0.0059  0.0059  0.0058  0.0059  0.0059  0.0058  0.0058  0.0058  0.0059  0.0059  0.0059  0.0059  0.0089  0.0059  0.0058  0.0059  0.0059  0.0059  0.0059  0.0059  0.0059  0.0059  0.0058  0.0059  0.0059  0.0059  0.0059  0.0059  0.0059  0.0058  0.0058  0.0058  0.0059  0.0059  0.0059  0.0059  0.0058  0.0059  0.0059  0.0089  0.0059  0.0059  0.0058  0.0059  0.0059  0.0059  0.0059  0.0059  0.0059  0.0059  0.0059  0.0058  0.0029  0.0029  0.0089  0.0088  0.0088  0.0088  0.0088  0.0088  0.0088  0.0088  0.0088  0.0059  0.0088  0.0030  0.0058  0.0088  0.0058  0.0089  0.0149  0.0147  0.0147  0.0148  0.0149  0.0088  0.0088  0.0059  0.0088  0.0088  0.0088  0.0089  0.0089  0.0058  0.0088  0.0088  0.0088  0.0089  0.0088  0.0088  0.0059  0.0088  0.0088  0.0059  0.0088  0.0088  0.0059  0.0058  0.0058  0.0089  0.0088  0.0089  0.0059  0.0088  0.0088  0.0089  0.0059  0.0058  0.0089  0.0059  0.0088  0.0088  0.0058  0.0088  0.0088  0.0059  0.0089  0.0059  0.0147  0.0058  0.0059  0.0089  0.0058  0.0089  0.0059  0.0058  0.0058  0.0058  0.0059  0.0117  0.0119  0.0029  0.0088  0.0089  0.0088  0.0059  0.0089  0.0000
MFP4__GCA_000774385.1   1.1325  0.7968  0.7660  0.7660  0.7660  0.6990  0.7336  0.7076  0.6294  0.5876  0.6752  0.7045  0.6978  0.7030  1.0337  0.6480  0.6480  0.7790  0.6792  0.6843  0.6836  0.7378  0.7378  0.7374  0.7480  0.6858  0.6999  0.6947  0.6607  0.6607  0.7024  0.7268  0.7363  0.6661  0.7541  0.7532  0.7265  0.7367  0.7468  0.7430  0.6960  0.7067  0.7132  0.7887  0.7905  0.7974  0.7699  0.8150  0.8162  0.8242  0.8222  0.7681  0.7449  0.7373  0.7858  0.7858  0.7709  0.7767  0.7865  0.7954  0.8135  0.8058  0.1688  0.2211  0.2103  0.1688  0.1688  0.1688  0.1659  0.1659  0.1659  0.1659  0.1659  0.1656  0.1656  0.1691  0.1300  0.1300  0.0059  0.0030  0.0059  0.0059  0.0059  0.0029  0.0029  0.0030  0.0030  0.0029  0.0030  0.0029  0.0030  0.0029  0.0029  0.0029  0.0029  0.0030  0.0029  0.0030  0.0030  0.0029  0.0058  0.0030  0.0029  0.0030  0.0029  0.0030  0.0029  0.0030  0.0030  0.0029  0.0030  0.0030  0.0029  0.0030  0.0030  0.0030  0.0029  0.0029  0.0029  0.0029  0.0029  0.0029  0.0029  0.0030  0.0030  0.0030  0.0029  0.0059  0.0030  0.0029  0.0029  0.0029  0.0029  0.0029  0.0029  0.0030  0.0029  0.0030  0.0030  0.0030  0.0000  0.0000  0.0059  0.0059  0.0059  0.0059  0.0059  0.0059  0.0059  0.0059  0.0058  0.0030  0.0059  0.0000  0.0029  0.0058  0.0030  0.0059  0.0117  0.0118  0.0117  0.0117  0.0117  0.0058  0.0058  0.0029  0.0059  0.0058  0.0058  0.0058  0.0058  0.0029  0.0059  0.0059  0.0058  0.0058  0.0058  0.0059  0.0029  0.0058  0.0059  0.0029  0.0059  0.0059  0.0030  0.0029  0.0029  0.0059  0.0059  0.0059  0.0030  0.0059  0.0059  0.0058  0.0030  0.0030  0.0059  0.0029  0.0059  0.0059  0.0030  0.0059  0.0058  0.0029  0.0058  0.0029  0.0118  0.0029  0.0029  0.0058  0.0029  0.0058  0.0030  0.0030  0.0030  0.0030  0.0030  0.0088  0.0088  0.0000  0.0059  0.0059  0.0058  0.0029  0.0059  0.0030  0.0029
MFP4__GCA_000774395.1   1.1422  0.8030  0.7723  0.7723  0.7723  0.6932  0.7396  0.7131  0.6349  0.5928  0.6696  0.7101  0.7040  0.7091  1.0342  0.6429  0.6429  0.7849  0.6846  0.6897  0.6890  0.7378  0.7378  0.7374  0.7423  0.6804  0.6942  0.6891  0.6554  0.6554  0.6968  0.7211  0.7306  0.6713  0.7598  0.7589  0.7319  0.7312  0.7525  0.7372  0.6903  0.7009  0.7074  0.7953  0.7971  0.8041  0.7764  0.8222  0.8233  0.8314  0.8294  0.7746  0.7512  0.7313  0.7793  0.7793  0.7645  0.7706  0.7799  0.7888  0.8067  0.7990  0.1653  0.2174  0.2066  0.1653  0.1653  0.1653  0.1624  0.1624  0.1624  0.1624  0.1624  0.1621  0.1621  0.1655  0.1266  0.1266  0.0029  0.0000  0.0030  0.0030  0.0030  0.0000  0.0000  0.0000  0.0000  0.0000  0.0000  0.0000  0.0000  0.0000  0.0000  0.0000  0.0000  0.0000  0.0000  0.0000  0.0000  0.0000  0.0030  0.0000  0.0000  0.0000  0.0000  0.0000  0.0000  0.0000  0.0000  0.0000  0.0000  0.0000  0.0000  0.0000  0.0000  0.0000  0.0000  0.0000  0.0000  0.0000  0.0000  0.0000  0.0000  0.0000  0.0000  0.0000  0.0000  0.0030  0.0000  0.0000  0.0000  0.0000  0.0000  0.0000  0.0000  0.0000  0.0000  0.0000  0.0000  0.0000  0.0029  0.0030  0.0030  0.0030  0.0030  0.0030  0.0030  0.0030  0.0030  0.0030  0.0029  0.0058  0.0029  0.0029  0.0000  0.0029  0.0000  0.0089  0.0089  0.0089  0.0089  0.0088  0.0089  0.0089  0.0088  0.0000  0.0029  0.0030  0.0030  0.0029  0.0030  0.0000  0.0030  0.0029  0.0029  0.0030  0.0029  0.0030  0.0000  0.0029  0.0029  0.0000  0.0029  0.0029  0.0000  0.0000  0.0000  0.0030  0.0030  0.0029  0.0000  0.0029  0.0030  0.0030  0.0000  0.0000  0.0029  0.0000  0.0029  0.0029  0.0000  0.0029  0.0089  0.0000  0.0029  0.0000  0.0089  0.0000  0.0000  0.0030  0.0000  0.0029  0.0000  0.0000  0.0000  0.0000  0.0000  0.0059  0.0058  0.0030  0.0029  0.0088  0.0089  0.0058  0.0029  0.0059  0.0059  0.0029
MFP4__GCA_000774405.1   1.1137  0.7968  0.7535  0.7535  0.7535  0.6932  0.7336  0.7075  0.6187  0.5775  0.6641  0.7045  0.6858  0.6908  1.0539  0.6377  0.6377  0.7790  0.6686  0.6736  0.6729  0.7378  0.7378  0.7374  0.7422  0.6750  0.6886  0.6836  0.6502  0.6502  0.6913  0.7154  0.7249  0.6556  0.7428  0.7419  0.7265  0.7257  0.7354  0.7430  0.6847  0.6952  0.7016  0.7757  0.7774  0.7841  0.7572  0.8010  0.8021  0.8099  0.8080  0.7681  0.7324  0.7253  0.7728  0.7728  0.7709  0.7767  0.7865  0.7822  0.8135  0.8058  0.1653  0.2211  0.2103  0.1653  0.1653  0.1653  0.1624  0.1624  0.1624  0.1624  0.1624  0.1621  0.1621  0.1655  0.1232  0.1232  0.0117  0.0089  0.0118  0.0118  0.0118  0.0089  0.0088  0.0088  0.0088  0.0089  0.0088  0.0088  0.0089  0.0089  0.0088  0.0088  0.0088  0.0089  0.0088  0.0089  0.0088  0.0088  0.0117  0.0089  0.0088  0.0088  0.0088  0.0089  0.0088  0.0088  0.0089  0.0088  0.0088  0.0089  0.0089  0.0089  0.0089  0.0089  0.0088  0.0089  0.0089  0.0088  0.0088  0.0088  0.0088  0.0089  0.0088  0.0089  0.0088  0.0117  0.0089  0.0088  0.0088  0.0089  0.0088  0.0089  0.0088  0.0089  0.0089  0.0088  0.0089  0.0088  0.0059  0.0059  0.0119  0.0118  0.0118  0.0118  0.0118  0.0118  0.0118  0.0118  0.0058  0.0030  0.0059  0.0058  0.0088  0.0059  0.0088  0.0000  0.0059  0.0058  0.0058  0.0058  0.0058  0.0000  0.0000  0.0088  0.0117  0.0117  0.0118  0.0120  0.0059  0.0088  0.0118  0.0117  0.0118  0.0119  0.0119  0.0118  0.0089  0.0119  0.0058  0.0089  0.0118  0.0117  0.0089  0.0088  0.0089  0.0119  0.0118  0.0118  0.0088  0.0117  0.0119  0.0117  0.0089  0.0088  0.0117  0.0089  0.0117  0.0059  0.0089  0.0118  0.0000  0.0089  0.0059  0.0089  0.0059  0.0089  0.0088  0.0118  0.0089  0.0118  0.0089  0.0088  0.0089  0.0088  0.0089  0.0089  0.0147  0.0058  0.0058  0.0000  0.0000  0.0029  0.0118  0.0089  0.0088  0.0059  0.0088
MFP4__GCA_000774415.1   1.1325  0.7968  0.7660  0.7660  0.7660  0.6874  0.7334  0.7075  0.6294  0.5876  0.6641  0.7045  0.6978  0.7030  1.0442  0.6377  0.6377  0.7790  0.6792  0.6843  0.6836  0.7322  0.7322  0.7318  0.7366  0.6750  0.6886  0.6836  0.6502  0.6502  0.6913  0.7154  0.7249  0.6660  0.7541  0.7532  0.7264  0.7258  0.7467  0.7315  0.6847  0.6952  0.7016  0.7887  0.7905  0.7974  0.7699  0.8150  0.8162  0.8242  0.8222  0.7813  0.7449  0.7253  0.7729  0.7729  0.7581  0.7646  0.7734  0.7822  0.8135  0.8058  0.1653  0.2211  0.2103  0.1653  0.1653  0.1653  0.1624  0.1624  0.1624  0.1624  0.1624  0.1621  0.1621  0.1655  0.1232  0.1232  0.0058  0.0029  0.0059  0.0059  0.0059  0.0029  0.0029  0.0030  0.0030  0.0029  0.0029  0.0030  0.0029  0.0029  0.0030  0.0030  0.0029  0.0029  0.0029  0.0029  0.0030  0.0029  0.0058  0.0030  0.0029  0.0029  0.0030  0.0029  0.0030  0.0029  0.0030  0.0029  0.0029  0.0030  0.0029  0.0029  0.0030  0.0029  0.0029  0.0030  0.0030  0.0029  0.0029  0.0029  0.0029  0.0029  0.0030  0.0029  0.0030  0.0059  0.0029  0.0030  0.0030  0.0030  0.0030  0.0029  0.0030  0.0029  0.0030  0.0030  0.0029  0.0029  0.0059  0.0059  0.0059  0.0059  0.0059  0.0059  0.0059  0.0059  0.0059  0.0059  0.0000  0.0030  0.0000  0.0059  0.0029  0.0000  0.0029  0.0059  0.0059  0.0058  0.0059  0.0059  0.0059  0.0058  0.0058  0.0030  0.0059  0.0058  0.0058  0.0059  0.0000  0.0029  0.0059  0.0059  0.0059  0.0058  0.0059  0.0059  0.0030  0.0059  0.0000  0.0029  0.0058  0.0059  0.0029  0.0030  0.0030  0.0059  0.0059  0.0059  0.0030  0.0059  0.0058  0.0058  0.0030  0.0030  0.0059  0.0029  0.0059  0.0000  0.0030  0.0059  0.0058  0.0030  0.0000  0.0029  0.0059  0.0029  0.0029  0.0059  0.0029  0.0059  0.0029  0.0030  0.0030  0.0029  0.0029  0.0088  0.0089  0.0059  0.0000  0.0059  0.0059  0.0030  0.0059  0.0088  0.0088  0.0059  0.0029  0.0059
MFP4__GCA_000774475.1   1.1325  0.7968  0.7660  0.7660  0.7660  0.6990  0.7336  0.7076  0.6294  0.5876  0.6752  0.7045  0.6978  0.7030  1.0337  0.6480  0.6480  0.7790  0.6792  0.6843  0.6836  0.7378  0.7378  0.7374  0.7480  0.6858  0.6999  0.6947  0.6607  0.6607  0.7024  0.7268  0.7363  0.6661  0.7541  0.7532  0.7265  0.7367  0.7468  0.7430  0.6960  0.7067  0.7132  0.7887  0.7905  0.7974  0.7699  0.8150  0.8162  0.8242  0.8222  0.7681  0.7449  0.7373  0.7858  0.7858  0.7709  0.7767  0.7865  0.7954  0.8135  0.8058  0.1688  0.2211  0.2103  0.1688  0.1688  0.1688  0.1659  0.1659  0.1659  0.1659  0.1659  0.1656  0.1656  0.1691  0.1300  0.1300  0.0059  0.0029  0.0059  0.0059  0.0059  0.0029  0.0029  0.0029  0.0030  0.0030  0.0029  0.0029  0.0029  0.0030  0.0030  0.0030  0.0030  0.0030  0.0030  0.0029  0.0029  0.0030  0.0058  0.0029  0.0030  0.0029  0.0029  0.0030  0.0029  0.0030  0.0029  0.0030  0.0029  0.0029  0.0029  0.0029  0.0029  0.0030  0.0029  0.0030  0.0029  0.0030  0.0030  0.0029  0.0029  0.0029  0.0030  0.0029  0.0029  0.0059  0.0030  0.0030  0.0030  0.0029  0.0029  0.0029  0.0030  0.0030  0.0030  0.0029  0.0029  0.0029  0.0000  0.0000  0.0059  0.0059  0.0059  0.0059  0.0059  0.0059  0.0059  0.0059  0.0058  0.0029  0.0059  0.0000  0.0029  0.0058  0.0029  0.0059  0.0119  0.0117  0.0118  0.0117  0.0117  0.0058  0.0058  0.0029  0.0058  0.0058  0.0058  0.0059  0.0059  0.0029  0.0059  0.0059  0.0058  0.0058  0.0059  0.0059  0.0029  0.0059  0.0058  0.0029  0.0059  0.0058  0.0029  0.0030  0.0030  0.0059  0.0059  0.0059  0.0029  0.0059  0.0059  0.0059  0.0030  0.0029  0.0059  0.0030  0.0059  0.0058  0.0030  0.0059  0.0059  0.0029  0.0059  0.0030  0.0119  0.0029  0.0030  0.0058  0.0030  0.0059  0.0029  0.0029  0.0029  0.0030  0.0029  0.0089  0.0088  0.0000  0.0059  0.0058  0.0059  0.0029  0.0058  0.0030  0.0030  0.0000  0.0030  0.0058  0.0059
MFP4__GCA_000774485.1   1.1137  0.7968  0.7535  0.7535  0.7535  0.6932  0.7336  0.7075  0.6187  0.5775  0.6641  0.7045  0.6858  0.6908  1.0539  0.6377  0.6377  0.7790  0.6686  0.6736  0.6729  0.7378  0.7378  0.7374  0.7422  0.6750  0.6886  0.6836  0.6502  0.6502  0.6913  0.7154  0.7249  0.6556  0.7428  0.7419  0.7265  0.7257  0.7354  0.7430  0.6847  0.6952  0.7016  0.7757  0.7774  0.7841  0.7572  0.8010  0.8021  0.8099  0.8080  0.7681  0.7324  0.7253  0.7728  0.7728  0.7709  0.7767  0.7865  0.7822  0.8135  0.8058  0.1653  0.2211  0.2103  0.1653  0.1653  0.1653  0.1624  0.1624  0.1624  0.1624  0.1624  0.1621  0.1621  0.1655  0.1232  0.1232  0.0119  0.0088  0.0118  0.0118  0.0118  0.0089  0.0089  0.0088  0.0088  0.0088  0.0089  0.0089  0.0089  0.0088  0.0088  0.0088  0.0088  0.0088  0.0089  0.0088  0.0088  0.0089  0.0118  0.0089  0.0089  0.0088  0.0089  0.0089  0.0088  0.0089  0.0088  0.0088  0.0088  0.0089  0.0088  0.0089  0.0088  0.0089  0.0089  0.0089  0.0088  0.0089  0.0089  0.0088  0.0088  0.0089  0.0088  0.0088  0.0089  0.0117  0.0089  0.0088  0.0088  0.0089  0.0089  0.0088  0.0088  0.0088  0.0089  0.0088  0.0089  0.0089  0.0059  0.0058  0.0117  0.0118  0.0118  0.0118  0.0118  0.0118  0.0118  0.0118  0.0059  0.0030  0.0059  0.0059  0.0089  0.0059  0.0088  0.0000  0.0058  0.0059  0.0058  0.0058  0.0058  0.0000  0.0000  0.0089  0.0117  0.0117  0.0119  0.0119  0.0059  0.0089  0.0119  0.0119  0.0117  0.0119  0.0117  0.0117  0.0088  0.0119  0.0059  0.0089  0.0119  0.0119  0.0089  0.0089  0.0088  0.0118  0.0118  0.0117  0.0088  0.0119  0.0119  0.0119  0.0088  0.0088  0.0119  0.0088  0.0117  0.0059  0.0089  0.0118  0.0000  0.0089  0.0059  0.0088  0.0059  0.0088  0.0089  0.0119  0.0089  0.0117  0.0089  0.0088  0.0088  0.0089  0.0089  0.0088  0.0147  0.0058  0.0059  0.0000  0.0000  0.0030  0.0118  0.0089  0.0088  0.0059  0.0089  0.0000  0.0059  0.0059
MFP4__GCA_000774555.1   1.1422  0.8030  0.7723  0.7723  0.7723  0.6932  0.7396  0.7131  0.6349  0.5928  0.6696  0.7101  0.7040  0.7091  1.0342  0.6429  0.6429  0.7849  0.6846  0.6897  0.6890  0.7378  0.7378  0.7374  0.7423  0.6804  0.6942  0.6891  0.6554  0.6554  0.6968  0.7211  0.7306  0.6713  0.7598  0.7589  0.7319  0.7312  0.7525  0.7372  0.6903  0.7009  0.7074  0.7953  0.7971  0.8041  0.7764  0.8222  0.8233  0.8314  0.8294  0.7746  0.7512  0.7313  0.7793  0.7793  0.7645  0.7706  0.7799  0.7888  0.8067  0.7990  0.1653  0.2174  0.2066  0.1653  0.1653  0.1653  0.1624  0.1624  0.1624  0.1624  0.1624  0.1621  0.1621  0.1655  0.1266  0.1266  0.0029  0.0000  0.0029  0.0030  0.0030  0.0000  0.0000  0.0000  0.0000  0.0000  0.0000  0.0000  0.0000  0.0000  0.0000  0.0000  0.0000  0.0000  0.0000  0.0000  0.0000  0.0000  0.0029  0.0000  0.0000  0.0000  0.0000  0.0000  0.0000  0.0000  0.0000  0.0000  0.0000  0.0000  0.0000  0.0000  0.0000  0.0000  0.0000  0.0000  0.0000  0.0000  0.0000  0.0000  0.0000  0.0000  0.0000  0.0000  0.0000  0.0029  0.0000  0.0000  0.0000  0.0000  0.0000  0.0000  0.0000  0.0000  0.0000  0.0000  0.0000  0.0000  0.0029  0.0029  0.0029  0.0030  0.0030  0.0030  0.0030  0.0030  0.0030  0.0030  0.0030  0.0059  0.0029  0.0030  0.0000  0.0030  0.0000  0.0088  0.0088  0.0089  0.0088  0.0088  0.0089  0.0088  0.0089  0.0000  0.0030  0.0030  0.0029  0.0030  0.0030  0.0000  0.0030  0.0029  0.0029  0.0029  0.0029  0.0029  0.0000  0.0029  0.0029  0.0000  0.0029  0.0029  0.0000  0.0000  0.0000  0.0030  0.0029  0.0029  0.0000  0.0030  0.0029  0.0029  0.0000  0.0000  0.0030  0.0000  0.0030  0.0029  0.0000  0.0030  0.0089  0.0000  0.0029  0.0000  0.0089  0.0000  0.0000  0.0030  0.0000  0.0030  0.0000  0.0000  0.0000  0.0000  0.0000  0.0059  0.0058  0.0029  0.0029  0.0088  0.0088  0.0059  0.0030  0.0059  0.0059  0.0029  0.0000  0.0089  0.0030  0.0029  0.0088
MFP4__GCA_000774565.1   1.1325  0.7968  0.7660  0.7660  0.7660  0.6874  0.7334  0.7075  0.6294  0.5876  0.6641  0.7045  0.6978  0.7030  1.0442  0.6377  0.6377  0.7790  0.6792  0.6843  0.6836  0.7322  0.7322  0.7318  0.7366  0.6750  0.6886  0.6836  0.6502  0.6502  0.6913  0.7154  0.7249  0.6660  0.7541  0.7532  0.7264  0.7258  0.7467  0.7315  0.6847  0.6952  0.7016  0.7887  0.7905  0.7974  0.7699  0.8150  0.8162  0.8242  0.8222  0.7813  0.7449  0.7253  0.7729  0.7729  0.7581  0.7646  0.7734  0.7822  0.8135  0.8058  0.1653  0.2211  0.2103  0.1653  0.1653  0.1653  0.1624  0.1624  0.1624  0.1624  0.1624  0.1621  0.1621  0.1655  0.1232  0.1232  0.0058  0.0030  0.0058  0.0059  0.0059  0.0030  0.0030  0.0030  0.0029  0.0029  0.0029  0.0029  0.0029  0.0029  0.0029  0.0029  0.0030  0.0029  0.0030  0.0030  0.0029  0.0029  0.0058  0.0029  0.0030  0.0030  0.0029  0.0029  0.0029  0.0029  0.0029  0.0029  0.0029  0.0030  0.0030  0.0029  0.0029  0.0029  0.0030  0.0029  0.0030  0.0030  0.0030  0.0030  0.0030  0.0030  0.0030  0.0030  0.0029  0.0058  0.0029  0.0029  0.0030  0.0029  0.0029  0.0030  0.0029  0.0030  0.0029  0.0030  0.0029  0.0029  0.0059  0.0058  0.0059  0.0059  0.0059  0.0059  0.0059  0.0059  0.0059  0.0059  0.0000  0.0030  0.0000  0.0059  0.0029  0.0000  0.0029  0.0059  0.0059  0.0058  0.0059  0.0058  0.0058  0.0059  0.0059  0.0029  0.0058  0.0059  0.0059  0.0059  0.0000  0.0029  0.0058  0.0058  0.0059  0.0059  0.0059  0.0058  0.0029  0.0059  0.0000  0.0029  0.0059  0.0059  0.0030  0.0030  0.0030  0.0059  0.0059  0.0059  0.0029  0.0059  0.0059  0.0059  0.0030  0.0030  0.0059  0.0029  0.0059  0.0000  0.0029  0.0059  0.0059  0.0030  0.0000  0.0029  0.0059  0.0030  0.0029  0.0058  0.0030  0.0058  0.0029  0.0030  0.0029  0.0030  0.0029  0.0089  0.0089  0.0059  0.0000  0.0059  0.0059  0.0030  0.0059  0.0089  0.0089  0.0059  0.0029  0.0059  0.0000  0.0059  0.0058  0.0030
MFP4__GCA_000774575.1   1.1325  0.7968  0.7660  0.7660  0.7660  0.6990  0.7336  0.7076  0.6294  0.5876  0.6752  0.7045  0.6978  0.7030  1.0337  0.6480  0.6480  0.7790  0.6792  0.6843  0.6836  0.7378  0.7378  0.7374  0.7480  0.6858  0.6999  0.6947  0.6607  0.6607  0.7024  0.7268  0.7363  0.6661  0.7541  0.7532  0.7265  0.7367  0.7468  0.7430  0.6960  0.7067  0.7132  0.7887  0.7905  0.7974  0.7699  0.8150  0.8162  0.8242  0.8222  0.7681  0.7449  0.7373  0.7858  0.7858  0.7709  0.7767  0.7865  0.7954  0.8135  0.8058  0.1688  0.2211  0.2103  0.1688  0.1688  0.1688  0.1659  0.1659  0.1659  0.1659  0.1659  0.1656  0.1656  0.1691  0.1300  0.1300  0.0058  0.0030  0.0059  0.0059  0.0059  0.0029  0.0029  0.0029  0.0029  0.0029  0.0030  0.0030  0.0029  0.0029  0.0029  0.0030  0.0029  0.0029  0.0030  0.0030  0.0030  0.0030  0.0059  0.0030  0.0029  0.0029  0.0029  0.0030  0.0029  0.0029  0.0030  0.0030  0.0029  0.0029  0.0030  0.0029  0.0029  0.0030  0.0029  0.0029  0.0029  0.0029  0.0029  0.0029  0.0030  0.0029  0.0029  0.0029  0.0029  0.0059  0.0029  0.0029  0.0029  0.0029  0.0029  0.0030  0.0030  0.0029  0.0029  0.0030  0.0030  0.0029  0.0000  0.0000  0.0058  0.0059  0.0059  0.0059  0.0059  0.0059  0.0059  0.0059  0.0058  0.0030  0.0059  0.0000  0.0029  0.0059  0.0030  0.0058  0.0119  0.0117  0.0119  0.0119  0.0119  0.0058  0.0058  0.0030  0.0059  0.0059  0.0058  0.0058  0.0059  0.0029  0.0059  0.0059  0.0059  0.0059  0.0059  0.0059  0.0029  0.0059  0.0059  0.0030  0.0059  0.0058  0.0029  0.0029  0.0029  0.0059  0.0059  0.0059  0.0029  0.0059  0.0059  0.0059  0.0029  0.0030  0.0059  0.0030  0.0059  0.0058  0.0029  0.0059  0.0059  0.0030  0.0059  0.0029  0.0118  0.0030  0.0029  0.0059  0.0029  0.0059  0.0029  0.0030  0.0030  0.0030  0.0029  0.0088  0.0088  0.0000  0.0059  0.0059  0.0059  0.0029  0.0059  0.0030  0.0029  0.0000  0.0029  0.0059  0.0059  0.0000  0.0059  0.0029  0.0059
MFP4__GCA_000774645.1   1.1422  0.8030  0.7723  0.7723  0.7723  0.6932  0.7396  0.7131  0.6349  0.5928  0.6696  0.7101  0.7040  0.7091  1.0342  0.6429  0.6429  0.7849  0.6846  0.6897  0.6890  0.7378  0.7378  0.7374  0.7423  0.6804  0.6942  0.6891  0.6554  0.6554  0.6968  0.7211  0.7306  0.6713  0.7598  0.7589  0.7319  0.7312  0.7525  0.7372  0.6903  0.7009  0.7074  0.7953  0.7971  0.8041  0.7764  0.8222  0.8233  0.8314  0.8294  0.7746  0.7512  0.7313  0.7793  0.7793  0.7645  0.7706  0.7799  0.7888  0.8067  0.7990  0.1653  0.2174  0.2066  0.1653  0.1653  0.1653  0.1624  0.1624  0.1624  0.1624  0.1624  0.1621  0.1621  0.1655  0.1266  0.1266  0.0030  0.0000  0.0030  0.0030  0.0030  0.0000  0.0000  0.0000  0.0000  0.0000  0.0000  0.0000  0.0000  0.0000  0.0000  0.0000  0.0000  0.0000  0.0000  0.0000  0.0000  0.0000  0.0030  0.0000  0.0000  0.0000  0.0000  0.0000  0.0000  0.0000  0.0000  0.0000  0.0000  0.0000  0.0000  0.0000  0.0000  0.0000  0.0000  0.0000  0.0000  0.0000  0.0000  0.0000  0.0000  0.0000  0.0000  0.0000  0.0000  0.0029  0.0000  0.0000  0.0000  0.0000  0.0000  0.0000  0.0000  0.0000  0.0000  0.0000  0.0000  0.0000  0.0029  0.0030  0.0030  0.0030  0.0030  0.0030  0.0030  0.0030  0.0030  0.0030  0.0029  0.0058  0.0029  0.0030  0.0000  0.0030  0.0000  0.0089  0.0088  0.0089  0.0088  0.0088  0.0088  0.0089  0.0089  0.0000  0.0029  0.0029  0.0030  0.0030  0.0029  0.0000  0.0030  0.0029  0.0029  0.0030  0.0029  0.0029  0.0000  0.0029  0.0030  0.0000  0.0030  0.0029  0.0000  0.0000  0.0000  0.0029  0.0030  0.0030  0.0000  0.0029  0.0029  0.0030  0.0000  0.0000  0.0029  0.0000  0.0029  0.0029  0.0000  0.0029  0.0088  0.0000  0.0029  0.0000  0.0088  0.0000  0.0000  0.0029  0.0000  0.0029  0.0000  0.0000  0.0000  0.0000  0.0000  0.0059  0.0059  0.0029  0.0029  0.0089  0.0089  0.0059  0.0029  0.0059  0.0059  0.0029  0.0000  0.0089  0.0029  0.0029  0.0088  0.0000  0.0029  0.0029
MFP4__GCA_000774685.1   1.1422  0.8030  0.7723  0.7723  0.7723  0.6932  0.7396  0.7131  0.6398  0.5977  0.6746  0.7101  0.7040  0.7091  1.0429  0.6429  0.6429  0.7849  0.6846  0.6897  0.6890  0.7378  0.7378  0.7374  0.7423  0.6853  0.6942  0.6891  0.6554  0.6554  0.6968  0.7211  0.7306  0.6713  0.7650  0.7640  0.7319  0.7263  0.7577  0.7372  0.6903  0.7009  0.7074  0.7953  0.7971  0.8041  0.7764  0.8222  0.8233  0.8314  0.8294  0.7746  0.7512  0.7366  0.7850  0.7850  0.7645  0.7706  0.7799  0.7888  0.8067  0.7990  0.1687  0.2209  0.2101  0.1687  0.1687  0.1687  0.1658  0.1658  0.1658  0.1658  0.1658  0.1655  0.1655  0.1689  0.1299  0.1299  0.0000  0.0029  0.0058  0.0059  0.0059  0.0029  0.0030  0.0030  0.0029  0.0029  0.0029  0.0030  0.0030  0.0030  0.0029  0.0029  0.0029  0.0029  0.0029  0.0029  0.0029  0.0029  0.0000  0.0029  0.0029  0.0029  0.0030  0.0029  0.0029  0.0029  0.0029  0.0029  0.0029  0.0029  0.0030  0.0029  0.0030  0.0030  0.0029  0.0029  0.0029  0.0030  0.0029  0.0029  0.0029  0.0029  0.0029  0.0030  0.0030  0.0000  0.0030  0.0030  0.0029  0.0030  0.0029  0.0029  0.0029  0.0029  0.0029  0.0030  0.0029  0.0029  0.0059  0.0059  0.0000  0.0059  0.0059  0.0059  0.0059  0.0059  0.0059  0.0059  0.0058  0.0088  0.0059  0.0059  0.0029  0.0059  0.0029  0.0118  0.0117  0.0118  0.0117  0.0119  0.0117  0.0117  0.0117  0.0029  0.0058  0.0058  0.0059  0.0059  0.0059  0.0029  0.0058  0.0058  0.0058  0.0059  0.0000  0.0059  0.0029  0.0000  0.0059  0.0029  0.0000  0.0000  0.0029  0.0029  0.0029  0.0000  0.0000  0.0058  0.0029  0.0059  0.0059  0.0059  0.0029  0.0029  0.0058  0.0029  0.0000  0.0059  0.0029  0.0059  0.0117  0.0029  0.0059  0.0029  0.0119  0.0030  0.0029  0.0059  0.0029  0.0058  0.0030  0.0029  0.0029  0.0029  0.0030  0.0030  0.0029  0.0059  0.0058  0.0119  0.0117  0.0089  0.0000  0.0089  0.0089  0.0059  0.0030  0.0118  0.0059  0.0059  0.0118  0.0029  0.0059  0.0059  0.0029
MFP4__GCA_000774695.1   1.1422  0.8030  0.7723  0.7723  0.7723  0.6932  0.7396  0.7131  0.6398  0.5977  0.6746  0.7101  0.7040  0.7091  1.0429  0.6429  0.6429  0.7849  0.6846  0.6897  0.6890  0.7378  0.7378  0.7374  0.7423  0.6853  0.6942  0.6891  0.6554  0.6554  0.6968  0.7211  0.7306  0.6713  0.7650  0.7640  0.7319  0.7263  0.7577  0.7372  0.6903  0.7009  0.7074  0.7953  0.7971  0.8041  0.7764  0.8222  0.8233  0.8314  0.8294  0.7746  0.7512  0.7366  0.7850  0.7850  0.7645  0.7706  0.7799  0.7888  0.8067  0.7990  0.1687  0.2209  0.2101  0.1687  0.1687  0.1687  0.1658  0.1658  0.1658  0.1658  0.1658  0.1655  0.1655  0.1689  0.1299  0.1299  0.0000  0.0029  0.0059  0.0059  0.0059  0.0029  0.0029  0.0029  0.0029  0.0029  0.0029  0.0030  0.0029  0.0029  0.0029  0.0029  0.0029  0.0030  0.0030  0.0029  0.0030  0.0030  0.0000  0.0029  0.0030  0.0030  0.0030  0.0029  0.0029  0.0029  0.0030  0.0030  0.0029  0.0029  0.0029  0.0030  0.0029  0.0029  0.0030  0.0029  0.0030  0.0029  0.0029  0.0030  0.0030  0.0029  0.0030  0.0030  0.0029  0.0000  0.0030  0.0029  0.0030  0.0029  0.0029  0.0029  0.0029  0.0030  0.0030  0.0029  0.0029  0.0029  0.0058  0.0059  0.0000  0.0059  0.0059  0.0059  0.0059  0.0059  0.0059  0.0059  0.0059  0.0089  0.0059  0.0059  0.0030  0.0059  0.0029  0.0117  0.0117  0.0119  0.0119  0.0118  0.0118  0.0118  0.0117  0.0029  0.0058  0.0058  0.0059  0.0058  0.0058  0.0030  0.0058  0.0059  0.0058  0.0059  0.0000  0.0058  0.0029  0.0000  0.0059  0.0029  0.0000  0.0000  0.0030  0.0029  0.0029  0.0000  0.0000  0.0059  0.0029  0.0058  0.0058  0.0059  0.0029  0.0030  0.0059  0.0029  0.0000  0.0058  0.0029  0.0058  0.0117  0.0029  0.0059  0.0030  0.0118  0.0030  0.0029  0.0059  0.0029  0.0059  0.0030  0.0029  0.0029  0.0029  0.0029  0.0029  0.0030  0.0059  0.0059  0.0117  0.0117  0.0088  0.0000  0.0089  0.0089  0.0060  0.0029  0.0117  0.0059  0.0058  0.0117  0.0030  0.0058  0.0059  0.0029  0.0000
MFP4__GCA_000774785.1   1.1422  0.8030  0.7723  0.7723  0.7723  0.6932  0.7396  0.7131  0.6349  0.5928  0.6696  0.7101  0.7040  0.7091  1.0342  0.6429  0.6429  0.7849  0.6846  0.6897  0.6890  0.7378  0.7378  0.7374  0.7423  0.6804  0.6942  0.6891  0.6554  0.6554  0.6968  0.7211  0.7306  0.6713  0.7598  0.7589  0.7319  0.7312  0.7525  0.7372  0.6903  0.7009  0.7074  0.7953  0.7971  0.8041  0.7764  0.8222  0.8233  0.8314  0.8294  0.7746  0.7512  0.7313  0.7793  0.7793  0.7645  0.7706  0.7799  0.7888  0.8067  0.7990  0.1653  0.2174  0.2066  0.1653  0.1653  0.1653  0.1624  0.1624  0.1624  0.1624  0.1624  0.1621  0.1621  0.1655  0.1266  0.1266  0.0029  0.0000  0.0029  0.0030  0.0030  0.0000  0.0000  0.0000  0.0000  0.0000  0.0000  0.0000  0.0000  0.0000  0.0000  0.0000  0.0000  0.0000  0.0000  0.0000  0.0000  0.0000  0.0029  0.0000  0.0000  0.0000  0.0000  0.0000  0.0000  0.0000  0.0000  0.0000  0.0000  0.0000  0.0000  0.0000  0.0000  0.0000  0.0000  0.0000  0.0000  0.0000  0.0000  0.0000  0.0000  0.0000  0.0000  0.0000  0.0000  0.0030  0.0000  0.0000  0.0000  0.0000  0.0000  0.0000  0.0000  0.0000  0.0000  0.0000  0.0000  0.0000  0.0029  0.0029  0.0030  0.0030  0.0030  0.0030  0.0030  0.0030  0.0030  0.0030  0.0029  0.0058  0.0030  0.0029  0.0000  0.0029  0.0000  0.0089  0.0089  0.0088  0.0089  0.0088  0.0088  0.0089  0.0089  0.0000  0.0030  0.0030  0.0029  0.0029  0.0029  0.0000  0.0029  0.0029  0.0029  0.0030  0.0029  0.0029  0.0000  0.0029  0.0029  0.0000  0.0029  0.0029  0.0000  0.0000  0.0000  0.0030  0.0029  0.0029  0.0000  0.0029  0.0029  0.0030  0.0000  0.0000  0.0030  0.0000  0.0029  0.0030  0.0000  0.0029  0.0089  0.0000  0.0029  0.0000  0.0089  0.0000  0.0000  0.0029  0.0000  0.0030  0.0000  0.0000  0.0000  0.0000  0.0000  0.0058  0.0059  0.0029  0.0030  0.0088  0.0089  0.0058  0.0029  0.0059  0.0059  0.0030  0.0000  0.0088  0.0030  0.0029  0.0089  0.0000  0.0029  0.0029  0.0000  0.0029  0.0030
MFP4__GCA_000774815.1   1.1519  0.8093  0.7786  0.7786  0.7786  0.6990  0.7457  0.7187  0.6403  0.5979  0.6751  0.7157  0.7101  0.7153  1.0245  0.6480  0.6480  0.7909  0.6900  0.6952  0.6945  0.7434  0.7434  0.7430  0.7480  0.6804  0.6998  0.6947  0.6607  0.6607  0.7024  0.7267  0.7249  0.6766  0.7656  0.7647  0.7374  0.7367  0.7583  0.7429  0.6959  0.7066  0.7132  0.8019  0.8037  0.8109  0.7828  0.8293  0.8304  0.8387  0.8366  0.7812  0.7575  0.7372  0.7858  0.7858  0.7582  0.7766  0.7864  0.7954  0.8134  0.8057  0.1688  0.2211  0.2103  0.1688  0.1688  0.1688  0.1659  0.1659  0.1659  0.1659  0.1659  0.1656  0.1656  0.1691  0.1300  0.1300  0.0059  0.0029  0.0059  0.0059  0.0059  0.0029  0.0030  0.0030  0.0030  0.0030  0.0029  0.0030  0.0030  0.0030  0.0030  0.0029  0.0030  0.0030  0.0029  0.0030  0.0029  0.0029  0.0059  0.0029  0.0030  0.0029  0.0029  0.0030  0.0029  0.0029  0.0029  0.0030  0.0030  0.0029  0.0030  0.0029  0.0029  0.0029  0.0030  0.0029  0.0030  0.0029  0.0029  0.0029  0.0030  0.0030  0.0029  0.0030  0.0029  0.0058  0.0029  0.0029  0.0030  0.0029  0.0029  0.0029  0.0030  0.0030  0.0029  0.0030  0.0029  0.0030  0.0058  0.0059  0.0058  0.0059  0.0059  0.0059  0.0059  0.0059  0.0059  0.0059  0.0059  0.0088  0.0059  0.0058  0.0029  0.0059  0.0029  0.0119  0.0119  0.0117  0.0117  0.0117  0.0119  0.0117  0.0117  0.0030  0.0059  0.0058  0.0059  0.0059  0.0059  0.0029  0.0058  0.0059  0.0059  0.0059  0.0059  0.0059  0.0030  0.0059  0.0059  0.0029  0.0060  0.0058  0.0029  0.0030  0.0030  0.0059  0.0059  0.0059  0.0030  0.0058  0.0058  0.0059  0.0030  0.0029  0.0058  0.0030  0.0059  0.0059  0.0030  0.0058  0.0117  0.0030  0.0059  0.0030  0.0117  0.0030  0.0030  0.0059  0.0030  0.0058  0.0030  0.0030  0.0029  0.0030  0.0030  0.0088  0.0030  0.0059  0.0058  0.0119  0.0117  0.0089  0.0058  0.0089  0.0089  0.0059  0.0030  0.0119  0.0059  0.0059  0.0119  0.0029  0.0058  0.0059  0.0029  0.0059  0.0059  0.0030
MFP4__GCA_000774945.1   1.1325  0.7968  0.7660  0.7660  0.7660  0.6990  0.7336  0.7076  0.6294  0.5876  0.6752  0.7045  0.6978  0.7030  1.0337  0.6480  0.6480  0.7790  0.6792  0.6843  0.6836  0.7378  0.7378  0.7374  0.7480  0.6858  0.6999  0.6947  0.6607  0.6607  0.7024  0.7268  0.7363  0.6661  0.7541  0.7532  0.7265  0.7367  0.7468  0.7430  0.6960  0.7067  0.7132  0.7887  0.7905  0.7974  0.7699  0.8150  0.8162  0.8242  0.8222  0.7681  0.7449  0.7373  0.7858  0.7858  0.7709  0.7767  0.7865  0.7954  0.8135  0.8058  0.1688  0.2211  0.2103  0.1688  0.1688  0.1688  0.1659  0.1659  0.1659  0.1659  0.1659  0.1656  0.1656  0.1691  0.1300  0.1300  0.0058  0.0029  0.0059  0.0059  0.0059  0.0030  0.0029  0.0029  0.0029  0.0029  0.0029  0.0029  0.0029  0.0029  0.0029  0.0029  0.0029  0.0030  0.0030  0.0030  0.0030  0.0030  0.0059  0.0030  0.0029  0.0030  0.0029  0.0030  0.0030  0.0029  0.0029  0.0030  0.0030  0.0029  0.0030  0.0030  0.0029  0.0029  0.0029  0.0029  0.0030  0.0029  0.0030  0.0030  0.0030  0.0030  0.0030  0.0029  0.0030  0.0059  0.0030  0.0029  0.0029  0.0029  0.0030  0.0029  0.0030  0.0030  0.0030  0.0030  0.0030  0.0030  0.0000  0.0000  0.0058  0.0059  0.0059  0.0059  0.0059  0.0059  0.0059  0.0059  0.0058  0.0030  0.0059  0.0000  0.0030  0.0059  0.0030  0.0059  0.0119  0.0119  0.0117  0.0117  0.0119  0.0058  0.0058  0.0029  0.0059  0.0058  0.0059  0.0058  0.0059  0.0029  0.0059  0.0059  0.0059  0.0059  0.0059  0.0058  0.0030  0.0059  0.0058  0.0030  0.0059  0.0059  0.0030  0.0029  0.0029  0.0059  0.0058  0.0059  0.0030  0.0058  0.0059  0.0059  0.0030  0.0030  0.0059  0.0029  0.0059  0.0058  0.0030  0.0059  0.0058  0.0029  0.0059  0.0030  0.0119  0.0030  0.0030  0.0059  0.0029  0.0058  0.0029  0.0030  0.0029  0.0029  0.0029  0.0088  0.0089  0.0000  0.0058  0.0058  0.0059  0.0029  0.0058  0.0030  0.0030  0.0000  0.0030  0.0059  0.0059  0.0000  0.0058  0.0030  0.0058  0.0000  0.0030  0.0059  0.0058  0.0030  0.0059
MFP4__GCA_000774955.1   1.1325  0.7968  0.7660  0.7660  0.7660  0.6990  0.7336  0.7076  0.6294  0.5876  0.6752  0.7045  0.6978  0.7030  1.0337  0.6480  0.6480  0.7790  0.6792  0.6843  0.6836  0.7378  0.7378  0.7374  0.7480  0.6858  0.6999  0.6947  0.6607  0.6607  0.7024  0.7268  0.7363  0.6661  0.7541  0.7532  0.7265  0.7367  0.7468  0.7430  0.6960  0.7067  0.7132  0.7887  0.7905  0.7974  0.7699  0.8150  0.8162  0.8242  0.8222  0.7681  0.7449  0.7373  0.7858  0.7858  0.7709  0.7767  0.7865  0.7954  0.8135  0.8058  0.1688  0.2211  0.2103  0.1688  0.1688  0.1688  0.1659  0.1659  0.1659  0.1659  0.1659  0.1656  0.1656  0.1691  0.1300  0.1300  0.0059  0.0029  0.0058  0.0059  0.0059  0.0029  0.0030  0.0029  0.0029  0.0030  0.0030  0.0029  0.0029  0.0029  0.0030  0.0030  0.0029  0.0029  0.0029  0.0029  0.0030  0.0030  0.0058  0.0029  0.0029  0.0030  0.0029  0.0029  0.0030  0.0029  0.0029  0.0030  0.0030  0.0029  0.0029  0.0030  0.0029  0.0029  0.0030  0.0029  0.0030  0.0030  0.0029  0.0029  0.0029  0.0029  0.0029  0.0029  0.0029  0.0058  0.0029  0.0030  0.0029  0.0030  0.0030  0.0029  0.0030  0.0030  0.0029  0.0029  0.0029  0.0030  0.0000  0.0000  0.0058  0.0059  0.0059  0.0059  0.0059  0.0059  0.0059  0.0059  0.0059  0.0030  0.0059  0.0000  0.0030  0.0058  0.0029  0.0059  0.0119  0.0118  0.0119  0.0117  0.0119  0.0059  0.0059  0.0029  0.0058  0.0059  0.0058  0.0059  0.0058  0.0030  0.0059  0.0058  0.0058  0.0059  0.0059  0.0058  0.0030  0.0059  0.0059  0.0029  0.0059  0.0059  0.0029  0.0030  0.0029  0.0058  0.0059  0.0058  0.0030  0.0059  0.0059  0.0059  0.0029  0.0029  0.0058  0.0030  0.0059  0.0059  0.0029  0.0059  0.0059  0.0029  0.0059  0.0030  0.0118  0.0030  0.0029  0.0059  0.0029  0.0059  0.0030  0.0029  0.0029  0.0030  0.0029  0.0088  0.0089  0.0000  0.0059  0.0058  0.0058  0.0030  0.0059  0.0029  0.0030  0.0000  0.0029  0.0059  0.0059  0.0000  0.0058  0.0029  0.0059  0.0000  0.0030  0.0059  0.0059  0.0030  0.0058  0.0000
MFP4__GCA_000774965.1   1.1422  0.8030  0.7723  0.7723  0.7723  0.6932  0.7396  0.7131  0.6349  0.5928  0.6696  0.7101  0.7040  0.7091  1.0342  0.6429  0.6429  0.7849  0.6846  0.6897  0.6890  0.7378  0.7378  0.7374  0.7423  0.6804  0.6942  0.6891  0.6554  0.6554  0.6968  0.7211  0.7306  0.6713  0.7598  0.7589  0.7319  0.7312  0.7525  0.7372  0.6903  0.7009  0.7074  0.7953  0.7971  0.8041  0.7764  0.8222  0.8233  0.8314  0.8294  0.7746  0.7512  0.7313  0.7793  0.7793  0.7645  0.7706  0.7799  0.7888  0.8067  0.7990  0.1653  0.2174  0.2066  0.1653  0.1653  0.1653  0.1624  0.1624  0.1624  0.1624  0.1624  0.1621  0.1621  0.1655  0.1266  0.1266  0.0029  0.0000  0.0030  0.0030  0.0030  0.0000  0.0000  0.0000  0.0000  0.0000  0.0000  0.0000  0.0000  0.0000  0.0000  0.0000  0.0000  0.0000  0.0000  0.0000  0.0000  0.0000  0.0029  0.0000  0.0000  0.0000  0.0000  0.0000  0.0000  0.0000  0.0000  0.0000  0.0000  0.0000  0.0000  0.0000  0.0000  0.0000  0.0000  0.0000  0.0000  0.0000  0.0000  0.0000  0.0000  0.0000  0.0000  0.0000  0.0000  0.0029  0.0000  0.0000  0.0000  0.0000  0.0000  0.0000  0.0000  0.0000  0.0000  0.0000  0.0000  0.0000  0.0029  0.0029  0.0029  0.0030  0.0030  0.0030  0.0030  0.0030  0.0030  0.0030  0.0029  0.0058  0.0029  0.0029  0.0000  0.0029  0.0000  0.0089  0.0089  0.0088  0.0089  0.0088  0.0089  0.0089  0.0089  0.0000  0.0029  0.0030  0.0030  0.0029  0.0029  0.0000  0.0029  0.0030  0.0030  0.0029  0.0029  0.0030  0.0000  0.0029  0.0030  0.0000  0.0029  0.0029  0.0000  0.0000  0.0000  0.0029  0.0029  0.0029  0.0000  0.0029  0.0029  0.0029  0.0000  0.0000  0.0029  0.0000  0.0029  0.0030  0.0000  0.0029  0.0088  0.0000  0.0029  0.0000  0.0088  0.0000  0.0000  0.0030  0.0000  0.0029  0.0000  0.0000  0.0000  0.0000  0.0000  0.0059  0.0058  0.0030  0.0029  0.0088  0.0088  0.0058  0.0029  0.0059  0.0058  0.0029  0.0000  0.0088  0.0030  0.0029  0.0089  0.0000  0.0029  0.0029  0.0000  0.0029  0.0030  0.0000  0.0029  0.0029  0.0029
MFP4__GCA_000774975.1   1.1325  0.7968  0.7660  0.7660  0.7660  0.6874  0.7334  0.7075  0.6294  0.5876  0.6641  0.7045  0.6978  0.7030  1.0442  0.6377  0.6377  0.7790  0.6792  0.6843  0.6836  0.7322  0.7322  0.7318  0.7366  0.6750  0.6886  0.6836  0.6502  0.6502  0.6913  0.7154  0.7249  0.6660  0.7541  0.7532  0.7264  0.7258  0.7467  0.7315  0.6847  0.6952  0.7016  0.7887  0.7905  0.7974  0.7699  0.8150  0.8162  0.8242  0.8222  0.7813  0.7449  0.7253  0.7729  0.7729  0.7581  0.7646  0.7734  0.7822  0.8135  0.8058  0.1653  0.2211  0.2103  0.1653  0.1653  0.1653  0.1624  0.1624  0.1624  0.1624  0.1624  0.1621  0.1621  0.1655  0.1232  0.1232  0.0058  0.0029  0.0059  0.0059  0.0059  0.0030  0.0030  0.0029  0.0029  0.0030  0.0030  0.0030  0.0029  0.0030  0.0029  0.0030  0.0029  0.0030  0.0030  0.0030  0.0029  0.0029  0.0058  0.0030  0.0029  0.0029  0.0029  0.0030  0.0030  0.0030  0.0030  0.0030  0.0030  0.0030  0.0030  0.0029  0.0029  0.0030  0.0029  0.0030  0.0030  0.0030  0.0030  0.0029  0.0029  0.0030  0.0030  0.0030  0.0029  0.0058  0.0029  0.0030  0.0029  0.0029  0.0030  0.0029  0.0029  0.0029  0.0029  0.0030  0.0030  0.0030  0.0058  0.0058  0.0058  0.0059  0.0059  0.0059  0.0059  0.0059  0.0059  0.0059  0.0000  0.0029  0.0000  0.0059  0.0029  0.0000  0.0029  0.0059  0.0059  0.0059  0.0059  0.0059  0.0059  0.0059  0.0059  0.0030  0.0059  0.0058  0.0059  0.0058  0.0000  0.0029  0.0059  0.0059  0.0059  0.0058  0.0058  0.0058  0.0030  0.0059  0.0000  0.0030  0.0059  0.0058  0.0030  0.0030  0.0030  0.0059  0.0059  0.0058  0.0029  0.0058  0.0059  0.0059  0.0029  0.0030  0.0058  0.0029  0.0060  0.0000  0.0029  0.0059  0.0058  0.0030  0.0000  0.0029  0.0059  0.0030  0.0030  0.0058  0.0029  0.0058  0.0030  0.0030  0.0030  0.0029  0.0029  0.0088  0.0089  0.0059  0.0000  0.0058  0.0059  0.0029  0.0059  0.0089  0.0088  0.0059  0.0029  0.0058  0.0000  0.0059  0.0059  0.0029  0.0000  0.0059  0.0030  0.0058  0.0059  0.0029  0.0059  0.0058  0.0058  0.0029
MFP4__GCA_000775035.1   1.1422  0.8030  0.7723  0.7723  0.7723  0.6932  0.7396  0.7131  0.6398  0.5977  0.6746  0.7101  0.7040  0.7091  1.0429  0.6429  0.6429  0.7849  0.6846  0.6897  0.6890  0.7378  0.7378  0.7374  0.7423  0.6853  0.6942  0.6891  0.6554  0.6554  0.6968  0.7211  0.7306  0.6713  0.7650  0.7640  0.7319  0.7263  0.7577  0.7372  0.6903  0.7009  0.7074  0.7953  0.7971  0.8041  0.7764  0.8222  0.8233  0.8314  0.8294  0.7746  0.7512  0.7366  0.7850  0.7850  0.7645  0.7706  0.7799  0.7888  0.8067  0.7990  0.1687  0.2209  0.2101  0.1687  0.1687  0.1687  0.1658  0.1658  0.1658  0.1658  0.1658  0.1655  0.1655  0.1689  0.1299  0.1299  0.0000  0.0029  0.0059  0.0059  0.0059  0.0029  0.0029  0.0029  0.0029  0.0029  0.0029  0.0030  0.0029  0.0029  0.0029  0.0030  0.0030  0.0030  0.0029  0.0029  0.0029  0.0030  0.0000  0.0029  0.0029  0.0029  0.0030  0.0029  0.0029  0.0030  0.0029  0.0030  0.0030  0.0029  0.0029  0.0029  0.0030  0.0029  0.0030  0.0030  0.0029  0.0029  0.0029  0.0030  0.0029  0.0029  0.0029  0.0030  0.0030  0.0000  0.0029  0.0029  0.0029  0.0029  0.0030  0.0029  0.0030  0.0029  0.0030  0.0029  0.0029  0.0029  0.0059  0.0058  0.0000  0.0059  0.0059  0.0059  0.0059  0.0059  0.0059  0.0059  0.0059  0.0088  0.0059  0.0059  0.0029  0.0059  0.0029  0.0118  0.0117  0.0117  0.0118  0.0117  0.0119  0.0118  0.0117  0.0030  0.0059  0.0059  0.0058  0.0059  0.0058  0.0029  0.0059  0.0059  0.0059  0.0059  0.0000  0.0058  0.0029  0.0000  0.0059  0.0029  0.0000  0.0000  0.0030  0.0030  0.0029  0.0000  0.0000  0.0058  0.0029  0.0059  0.0059  0.0058  0.0030  0.0029  0.0059  0.0029  0.0000  0.0058  0.0029  0.0059  0.0118  0.0030  0.0058  0.0030  0.0118  0.0029  0.0029  0.0059  0.0029  0.0058  0.0029  0.0029  0.0029  0.0029  0.0029  0.0029  0.0029  0.0059  0.0059  0.0117  0.0119  0.0089  0.0000  0.0088  0.0089  0.0058  0.0029  0.0118  0.0058  0.0059  0.0119  0.0029  0.0059  0.0059  0.0029  0.0000  0.0000  0.0029  0.0058  0.0059  0.0059  0.0029  0.0059
MFP4__GCA_000775045.1   1.1422  0.8030  0.7723  0.7723  0.7723  0.6932  0.7396  0.7131  0.6349  0.5928  0.6696  0.7101  0.7040  0.7091  1.0342  0.6429  0.6429  0.7849  0.6846  0.6897  0.6890  0.7378  0.7378  0.7374  0.7423  0.6804  0.6942  0.6891  0.6554  0.6554  0.6968  0.7211  0.7306  0.6713  0.7598  0.7589  0.7319  0.7312  0.7525  0.7372  0.6903  0.7009  0.7074  0.7953  0.7971  0.8041  0.7764  0.8222  0.8233  0.8314  0.8294  0.7746  0.7512  0.7313  0.7793  0.7793  0.7645  0.7706  0.7799  0.7888  0.8067  0.7990  0.1653  0.2174  0.2066  0.1653  0.1653  0.1653  0.1624  0.1624  0.1624  0.1624  0.1624  0.1621  0.1621  0.1655  0.1266  0.1266  0.0030  0.0000  0.0029  0.0030  0.0030  0.0000  0.0000  0.0000  0.0000  0.0000  0.0000  0.0000  0.0000  0.0000  0.0000  0.0000  0.0000  0.0000  0.0000  0.0000  0.0000  0.0000  0.0029  0.0000  0.0000  0.0000  0.0000  0.0000  0.0000  0.0000  0.0000  0.0000  0.0000  0.0000  0.0000  0.0000  0.0000  0.0000  0.0000  0.0000  0.0000  0.0000  0.0000  0.0000  0.0000  0.0000  0.0000  0.0000  0.0000  0.0029  0.0000  0.0000  0.0000  0.0000  0.0000  0.0000  0.0000  0.0000  0.0000  0.0000  0.0000  0.0000  0.0030  0.0029  0.0029  0.0030  0.0030  0.0030  0.0030  0.0030  0.0030  0.0030  0.0029  0.0059  0.0029  0.0030  0.0000  0.0029  0.0000  0.0088  0.0089  0.0088  0.0088  0.0089  0.0088  0.0089  0.0088  0.0000  0.0029  0.0029  0.0030  0.0029  0.0029  0.0000  0.0029  0.0029  0.0030  0.0030  0.0029  0.0029  0.0000  0.0029  0.0030  0.0000  0.0029  0.0029  0.0000  0.0000  0.0000  0.0030  0.0030  0.0029  0.0000  0.0030  0.0030  0.0029  0.0000  0.0000  0.0030  0.0000  0.0029  0.0030  0.0000  0.0029  0.0088  0.0000  0.0029  0.0000  0.0089  0.0000  0.0000  0.0030  0.0000  0.0029  0.0000  0.0000  0.0000  0.0000  0.0000  0.0058  0.0058  0.0030  0.0030  0.0089  0.0088  0.0059  0.0030  0.0059  0.0059  0.0029  0.0000  0.0088  0.0029  0.0029  0.0089  0.0000  0.0029  0.0029  0.0000  0.0030  0.0030  0.0000  0.0030  0.0029  0.0030  0.0000  0.0029  0.0030
MFP4__GCA_000775165.1   1.1422  0.8030  0.7723  0.7723  0.7723  0.6932  0.7396  0.7131  0.6398  0.5977  0.6746  0.7101  0.7040  0.7091  1.0429  0.6429  0.6429  0.7849  0.6846  0.6897  0.6890  0.7378  0.7378  0.7374  0.7423  0.6853  0.6942  0.6891  0.6554  0.6554  0.6968  0.7211  0.7306  0.6713  0.7650  0.7640  0.7319  0.7263  0.7577  0.7372  0.6903  0.7009  0.7074  0.7953  0.7971  0.8041  0.7764  0.8222  0.8233  0.8314  0.8294  0.7746  0.7512  0.7366  0.7850  0.7850  0.7645  0.7706  0.7799  0.7888  0.8067  0.7990  0.1687  0.2209  0.2101  0.1687  0.1687  0.1687  0.1658  0.1658  0.1658  0.1658  0.1658  0.1655  0.1655  0.1689  0.1299  0.1299  0.0000  0.0029  0.0058  0.0059  0.0059  0.0029  0.0030  0.0029  0.0030  0.0029  0.0029  0.0030  0.0029  0.0030  0.0029  0.0029  0.0029  0.0030  0.0029  0.0030  0.0030  0.0029  0.0000  0.0029  0.0030  0.0029  0.0029  0.0030  0.0029  0.0029  0.0029  0.0030  0.0029  0.0029  0.0029  0.0029  0.0029  0.0029  0.0030  0.0030  0.0030  0.0029  0.0029  0.0029  0.0029  0.0029  0.0029  0.0030  0.0029  0.0000  0.0029  0.0029  0.0029  0.0030  0.0029  0.0030  0.0030  0.0029  0.0030  0.0029  0.0029  0.0029  0.0059  0.0059  0.0000  0.0059  0.0059  0.0059  0.0059  0.0059  0.0059  0.0059  0.0058  0.0088  0.0059  0.0058  0.0029  0.0058  0.0029  0.0117  0.0117  0.0118  0.0118  0.0118  0.0117  0.0117  0.0119  0.0029  0.0058  0.0058  0.0059  0.0058  0.0059  0.0029  0.0059  0.0058  0.0058  0.0059  0.0000  0.0058  0.0029  0.0000  0.0058  0.0029  0.0000  0.0000  0.0029  0.0029  0.0029  0.0000  0.0000  0.0058  0.0029  0.0059  0.0059  0.0059  0.0029  0.0029  0.0059  0.0029  0.0000  0.0059  0.0030  0.0059  0.0117  0.0030  0.0059  0.0029  0.0117  0.0029  0.0030  0.0058  0.0029  0.0058  0.0029  0.0030  0.0029  0.0029  0.0029  0.0030  0.0029  0.0058  0.0059  0.0118  0.0117  0.0089  0.0000  0.0088  0.0089  0.0058  0.0029  0.0118  0.0058  0.0058  0.0117  0.0029  0.0058  0.0059  0.0029  0.0000  0.0000  0.0029  0.0059  0.0058  0.0058  0.0030  0.0058  0.0000  0.0029
MFP4__GCA_000775655.1   1.1422  0.8030  0.7723  0.7723  0.7723  0.6932  0.7396  0.7131  0.6349  0.5928  0.6696  0.7101  0.7040  0.7091  1.0342  0.6429  0.6429  0.7849  0.6846  0.6897  0.6890  0.7378  0.7378  0.7374  0.7423  0.6804  0.6942  0.6891  0.6554  0.6554  0.6968  0.7211  0.7306  0.6713  0.7598  0.7589  0.7319  0.7312  0.7525  0.7372  0.6903  0.7009  0.7074  0.7953  0.7971  0.8041  0.7764  0.8222  0.8233  0.8314  0.8294  0.7746  0.7512  0.7313  0.7793  0.7793  0.7645  0.7706  0.7799  0.7888  0.8067  0.7990  0.1653  0.2174  0.2066  0.1653  0.1653  0.1653  0.1624  0.1624  0.1624  0.1624  0.1624  0.1621  0.1621  0.1655  0.1266  0.1266  0.0029  0.0000  0.0029  0.0030  0.0030  0.0000  0.0000  0.0000  0.0000  0.0000  0.0000  0.0000  0.0000  0.0000  0.0000  0.0000  0.0000  0.0000  0.0000  0.0000  0.0000  0.0000  0.0029  0.0000  0.0000  0.0000  0.0000  0.0000  0.0000  0.0000  0.0000  0.0000  0.0000  0.0000  0.0000  0.0000  0.0000  0.0000  0.0000  0.0000  0.0000  0.0000  0.0000  0.0000  0.0000  0.0000  0.0000  0.0000  0.0000  0.0030  0.0000  0.0000  0.0000  0.0000  0.0000  0.0000  0.0000  0.0000  0.0000  0.0000  0.0000  0.0000  0.0029  0.0029  0.0029  0.0030  0.0030  0.0030  0.0030  0.0030  0.0030  0.0030  0.0029  0.0058  0.0030  0.0029  0.0000  0.0029  0.0000  0.0088  0.0088  0.0088  0.0088  0.0089  0.0089  0.0088  0.0089  0.0000  0.0029  0.0029  0.0030  0.0030  0.0030  0.0000  0.0029  0.0030  0.0029  0.0029  0.0029  0.0030  0.0000  0.0030  0.0030  0.0000  0.0030  0.0030  0.0000  0.0000  0.0000  0.0029  0.0029  0.0030  0.0000  0.0030  0.0029  0.0029  0.0000  0.0000  0.0030  0.0000  0.0029  0.0030  0.0000  0.0029  0.0089  0.0000  0.0029  0.0000  0.0088  0.0000  0.0000  0.0029  0.0000  0.0030  0.0000  0.0000  0.0000  0.0000  0.0000  0.0059  0.0059  0.0030  0.0029  0.0088  0.0088  0.0059  0.0030  0.0058  0.0058  0.0029  0.0000  0.0088  0.0030  0.0029  0.0088  0.0000  0.0029  0.0029  0.0000  0.0029  0.0030  0.0000  0.0029  0.0029  0.0030  0.0000  0.0030  0.0029  0.0000  0.0029
MFP4__GCA_000932075.1   1.1422  0.8030  0.7723  0.7723  0.7723  0.6932  0.7396  0.7131  0.6349  0.5928  0.6696  0.7101  0.7040  0.7091  1.0342  0.6429  0.6429  0.7849  0.6846  0.6897  0.6890  0.7378  0.7378  0.7374  0.7423  0.6804  0.6942  0.6891  0.6554  0.6554  0.6968  0.7211  0.7306  0.6713  0.7598  0.7589  0.7319  0.7312  0.7525  0.7372  0.6903  0.7009  0.7074  0.7953  0.7971  0.8041  0.7764  0.8222  0.8233  0.8314  0.8294  0.7746  0.7512  0.7313  0.7793  0.7793  0.7645  0.7706  0.7799  0.7888  0.8067  0.7990  0.1653  0.2174  0.2066  0.1653  0.1653  0.1653  0.1624  0.1624  0.1624  0.1624  0.1624  0.1621  0.1621  0.1655  0.1266  0.1266  0.0029  0.0000  0.0030  0.0030  0.0030  0.0000  0.0000  0.0000  0.0000  0.0000  0.0000  0.0000  0.0000  0.0000  0.0000  0.0000  0.0000  0.0000  0.0000  0.0000  0.0000  0.0000  0.0029  0.0000  0.0000  0.0000  0.0000  0.0000  0.0000  0.0000  0.0000  0.0000  0.0000  0.0000  0.0000  0.0000  0.0000  0.0000  0.0000  0.0000  0.0000  0.0000  0.0000  0.0000  0.0000  0.0000  0.0000  0.0000  0.0000  0.0030  0.0000  0.0000  0.0000  0.0000  0.0000  0.0000  0.0000  0.0000  0.0000  0.0000  0.0000  0.0000  0.0030  0.0029  0.0029  0.0030  0.0030  0.0030  0.0030  0.0030  0.0030  0.0030  0.0030  0.0059  0.0029  0.0029  0.0000  0.0029  0.0000  0.0089  0.0088  0.0089  0.0089  0.0088  0.0089  0.0088  0.0089  0.0000  0.0029  0.0029  0.0030  0.0029  0.0030  0.0000  0.0029  0.0030  0.0029  0.0029  0.0030  0.0029  0.0000  0.0029  0.0029  0.0000  0.0030  0.0030  0.0000  0.0000  0.0000  0.0029  0.0029  0.0029  0.0000  0.0030  0.0029  0.0030  0.0000  0.0000  0.0030  0.0000  0.0030  0.0029  0.0000  0.0029  0.0089  0.0000  0.0030  0.0000  0.0088  0.0000  0.0000  0.0029  0.0000  0.0030  0.0000  0.0000  0.0000  0.0000  0.0000  0.0059  0.0059  0.0029  0.0029  0.0089  0.0089  0.0058  0.0029  0.0058  0.0059  0.0029  0.0000  0.0089  0.0030  0.0030  0.0088  0.0000  0.0029  0.0029  0.0000  0.0029  0.0029  0.0000  0.0029  0.0030  0.0029  0.0000  0.0030  0.0030  0.0000  0.0029  0.0000
MFP4__GCA_000932085.1   1.1325  0.7968  0.7660  0.7660  0.7660  0.6874  0.7334  0.7075  0.6294  0.5876  0.6641  0.7045  0.6978  0.7030  1.0442  0.6377  0.6377  0.7790  0.6792  0.6843  0.6836  0.7322  0.7322  0.7318  0.7366  0.6750  0.6886  0.6836  0.6502  0.6502  0.6913  0.7154  0.7249  0.6660  0.7541  0.7532  0.7264  0.7258  0.7467  0.7315  0.6847  0.6952  0.7016  0.7887  0.7905  0.7974  0.7699  0.8150  0.8162  0.8242  0.8222  0.7813  0.7449  0.7253  0.7729  0.7729  0.7581  0.7646  0.7734  0.7822  0.8135  0.8058  0.1653  0.2211  0.2103  0.1653  0.1653  0.1653  0.1624  0.1624  0.1624  0.1624  0.1624  0.1621  0.1621  0.1655  0.1232  0.1232  0.0058  0.0029  0.0058  0.0059  0.0059  0.0030  0.0029  0.0030  0.0029  0.0030  0.0029  0.0030  0.0029  0.0029  0.0029  0.0029  0.0029  0.0030  0.0029  0.0029  0.0030  0.0029  0.0059  0.0030  0.0029  0.0030  0.0029  0.0029  0.0030  0.0029  0.0029  0.0029  0.0030  0.0030  0.0029  0.0029  0.0029  0.0029  0.0030  0.0030  0.0030  0.0030  0.0029  0.0030  0.0030  0.0030  0.0029  0.0029  0.0030  0.0059  0.0029  0.0029  0.0030  0.0030  0.0030  0.0029  0.0029  0.0030  0.0030  0.0030  0.0030  0.0029  0.0059  0.0058  0.0059  0.0059  0.0059  0.0059  0.0059  0.0059  0.0059  0.0059  0.0000  0.0030  0.0000  0.0058  0.0030  0.0000  0.0029  0.0059  0.0058  0.0059  0.0058  0.0059  0.0058  0.0059  0.0059  0.0030  0.0058  0.0058  0.0059  0.0059  0.0000  0.0030  0.0059  0.0059  0.0058  0.0059  0.0058  0.0059  0.0029  0.0059  0.0000  0.0029  0.0059  0.0059  0.0030  0.0029  0.0030  0.0059  0.0059  0.0059  0.0029  0.0058  0.0058  0.0059  0.0030  0.0029  0.0058  0.0029  0.0059  0.0000  0.0030  0.0059  0.0059  0.0029  0.0000  0.0030  0.0058  0.0030  0.0029  0.0058  0.0029  0.0059  0.0030  0.0030  0.0030  0.0030  0.0029  0.0089  0.0088  0.0059  0.0000  0.0059  0.0058  0.0029  0.0058  0.0089  0.0088  0.0058  0.0029  0.0058  0.0000  0.0059  0.0059  0.0029  0.0000  0.0058  0.0029  0.0058  0.0058  0.0029  0.0059  0.0059  0.0059  0.0029  0.0000  0.0059  0.0030  0.0059  0.0029  0.0030
MFP4__GCA_000932095.1   1.1325  0.8094  0.7787  0.7787  0.7787  0.6990  0.7458  0.7244  0.6294  0.5980  0.6808  0.7158  0.7102  0.7154  1.0342  0.6480  0.6480  0.7909  0.6901  0.6843  0.6945  0.7434  0.7434  0.7430  0.7538  0.6804  0.6999  0.6947  0.6554  0.6554  0.6968  0.7268  0.7306  0.6713  0.7656  0.7647  0.7374  0.7368  0.7467  0.7372  0.7017  0.7125  0.7191  0.7887  0.7905  0.7974  0.7764  0.8294  0.8305  0.8388  0.8367  0.7813  0.7449  0.7373  0.7858  0.7858  0.7709  0.7706  0.7931  0.8022  0.8205  0.8126  0.1688  0.2174  0.2066  0.1688  0.1688  0.1688  0.1659  0.1659  0.1659  0.1659  0.1659  0.1656  0.1656  0.1691  0.1300  0.1300  0.0088  0.0059  0.0088  0.0088  0.0088  0.0058  0.0058  0.0058  0.0059  0.0059  0.0058  0.0059  0.0058  0.0058  0.0058  0.0059  0.0059  0.0058  0.0059  0.0059  0.0058  0.0058  0.0088  0.0059  0.0059  0.0059  0.0058  0.0059  0.0059  0.0058  0.0059  0.0059  0.0059  0.0058  0.0059  0.0059  0.0058  0.0058  0.0059  0.0058  0.0059  0.0059  0.0059  0.0059  0.0059  0.0059  0.0059  0.0059  0.0058  0.0089  0.0059  0.0059  0.0058  0.0059  0.0059  0.0059  0.0059  0.0059  0.0058  0.0058  0.0059  0.0058  0.0088  0.0088  0.0089  0.0088  0.0088  0.0088  0.0088  0.0088  0.0088  0.0088  0.0089  0.0119  0.0088  0.0088  0.0058  0.0089  0.0059  0.0148  0.0148  0.0149  0.0147  0.0147  0.0148  0.0149  0.0147  0.0058  0.0088  0.0089  0.0089  0.0089  0.0089  0.0059  0.0089  0.0089  0.0088  0.0088  0.0089  0.0089  0.0058  0.0089  0.0089  0.0059  0.0089  0.0089  0.0058  0.0059  0.0059  0.0089  0.0088  0.0089  0.0058  0.0089  0.0088  0.0088  0.0058  0.0059  0.0088  0.0059  0.0089  0.0088  0.0058  0.0089  0.0147  0.0058  0.0088  0.0059  0.0147  0.0059  0.0059  0.0088  0.0059  0.0088  0.0058  0.0058  0.0059  0.0059  0.0059  0.0120  0.0117  0.0088  0.0088  0.0147  0.0148  0.0119  0.0088  0.0117  0.0118  0.0088  0.0059  0.0147  0.0088  0.0089  0.0147  0.0058  0.0089  0.0088  0.0058  0.0088  0.0088  0.0059  0.0088  0.0089  0.0089  0.0059  0.0088  0.0088  0.0059  0.0089  0.0059  0.0059  0.0089
MFP4__GCA_000932105.1   1.1422  0.8030  0.7723  0.7723  0.7723  0.6932  0.7396  0.7131  0.6349  0.5928  0.6696  0.7101  0.7040  0.7091  1.0342  0.6429  0.6429  0.7849  0.6846  0.6897  0.6890  0.7378  0.7378  0.7374  0.7423  0.6804  0.6942  0.6891  0.6554  0.6554  0.6968  0.7211  0.7306  0.6713  0.7598  0.7589  0.7319  0.7312  0.7525  0.7372  0.6903  0.7009  0.7074  0.7953  0.7971  0.8041  0.7764  0.8222  0.8233  0.8314  0.8294  0.7746  0.7512  0.7313  0.7793  0.7793  0.7645  0.7706  0.7799  0.7888  0.8067  0.7990  0.1653  0.2174  0.2066  0.1653  0.1653  0.1653  0.1624  0.1624  0.1624  0.1624  0.1624  0.1621  0.1621  0.1655  0.1266  0.1266  0.0029  0.0000  0.0030  0.0030  0.0030  0.0000  0.0000  0.0000  0.0000  0.0000  0.0000  0.0000  0.0000  0.0000  0.0000  0.0000  0.0000  0.0000  0.0000  0.0000  0.0000  0.0000  0.0029  0.0000  0.0000  0.0000  0.0000  0.0000  0.0000  0.0000  0.0000  0.0000  0.0000  0.0000  0.0000  0.0000  0.0000  0.0000  0.0000  0.0000  0.0000  0.0000  0.0000  0.0000  0.0000  0.0000  0.0000  0.0000  0.0000  0.0030  0.0000  0.0000  0.0000  0.0000  0.0000  0.0000  0.0000  0.0000  0.0000  0.0000  0.0000  0.0000  0.0030  0.0029  0.0029  0.0030  0.0030  0.0030  0.0030  0.0030  0.0030  0.0030  0.0029  0.0059  0.0030  0.0030  0.0000  0.0030  0.0000  0.0088  0.0088  0.0088  0.0088  0.0089  0.0089  0.0089  0.0089  0.0000  0.0030  0.0029  0.0029  0.0030  0.0029  0.0000  0.0030  0.0030  0.0029  0.0029  0.0029  0.0029  0.0000  0.0029  0.0029  0.0000  0.0029  0.0029  0.0000  0.0000  0.0000  0.0029  0.0029  0.0029  0.0000  0.0030  0.0029  0.0029  0.0000  0.0000  0.0029  0.0000  0.0029  0.0029  0.0000  0.0030  0.0089  0.0000  0.0030  0.0000  0.0088  0.0000  0.0000  0.0030  0.0000  0.0029  0.0000  0.0000  0.0000  0.0000  0.0000  0.0059  0.0058  0.0029  0.0029  0.0089  0.0089  0.0058  0.0029  0.0059  0.0059  0.0030  0.0000  0.0089  0.0029  0.0030  0.0088  0.0000  0.0030  0.0029  0.0000  0.0029  0.0029  0.0000  0.0030  0.0030  0.0029  0.0000  0.0030  0.0029  0.0000  0.0029  0.0000  0.0000  0.0029  0.0058
MFP4__GCA_000953095.1   1.1422  0.8030  0.7723  0.7723  0.7723  0.6932  0.7396  0.7131  0.6349  0.5928  0.6696  0.7101  0.7040  0.7091  1.0342  0.6429  0.6429  0.7849  0.6846  0.6897  0.6890  0.7378  0.7378  0.7374  0.7423  0.6804  0.6942  0.6891  0.6554  0.6554  0.6968  0.7211  0.7306  0.6713  0.7598  0.7589  0.7319  0.7312  0.7525  0.7372  0.6903  0.7009  0.7074  0.7953  0.7971  0.8041  0.7764  0.8222  0.8233  0.8314  0.8294  0.7746  0.7512  0.7313  0.7793  0.7793  0.7645  0.7706  0.7799  0.7888  0.8067  0.7990  0.1653  0.2174  0.2066  0.1653  0.1653  0.1653  0.1624  0.1624  0.1624  0.1624  0.1624  0.1621  0.1621  0.1655  0.1266  0.1266  0.0029  0.0000  0.0030  0.0030  0.0030  0.0000  0.0000  0.0000  0.0000  0.0000  0.0000  0.0000  0.0000  0.0000  0.0000  0.0000  0.0000  0.0000  0.0000  0.0000  0.0000  0.0000  0.0029  0.0000  0.0000  0.0000  0.0000  0.0000  0.0000  0.0000  0.0000  0.0000  0.0000  0.0000  0.0000  0.0000  0.0000  0.0000  0.0000  0.0000  0.0000  0.0000  0.0000  0.0000  0.0000  0.0000  0.0000  0.0000  0.0000  0.0029  0.0000  0.0000  0.0000  0.0000  0.0000  0.0000  0.0000  0.0000  0.0000  0.0000  0.0000  0.0000  0.0029  0.0029  0.0029  0.0030  0.0030  0.0030  0.0030  0.0030  0.0030  0.0030  0.0029  0.0058  0.0029  0.0029  0.0000  0.0029  0.0000  0.0088  0.0089  0.0088  0.0089  0.0088  0.0089  0.0088  0.0088  0.0000  0.0029  0.0030  0.0029  0.0029  0.0030  0.0000  0.0029  0.0029  0.0030  0.0029  0.0029  0.0030  0.0000  0.0029  0.0029  0.0000  0.0029  0.0029  0.0000  0.0000  0.0000  0.0030  0.0029  0.0030  0.0000  0.0029  0.0029  0.0029  0.0000  0.0000  0.0030  0.0000  0.0029  0.0030  0.0000  0.0029  0.0088  0.0000  0.0029  0.0000  0.0088  0.0000  0.0000  0.0030  0.0000  0.0030  0.0000  0.0000  0.0000  0.0000  0.0000  0.0059  0.0058  0.0029  0.0029  0.0088  0.0088  0.0059  0.0030  0.0059  0.0058  0.0029  0.0000  0.0088  0.0030  0.0030  0.0088  0.0000  0.0029  0.0029  0.0000  0.0030  0.0029  0.0000  0.0029  0.0029  0.0029  0.0000  0.0029  0.0029  0.0000  0.0030  0.0000  0.0000  0.0030  0.0059  0.0000
MFP4__GCA_000954175.1   1.1422  0.8030  0.7723  0.7723  0.7723  0.6932  0.7396  0.7131  0.6349  0.5928  0.6696  0.7101  0.7040  0.7091  1.0342  0.6429  0.6429  0.7849  0.6846  0.6897  0.6890  0.7378  0.7378  0.7374  0.7423  0.6804  0.6942  0.6891  0.6554  0.6554  0.6968  0.7211  0.7306  0.6713  0.7598  0.7589  0.7319  0.7312  0.7525  0.7372  0.6903  0.7009  0.7074  0.7953  0.7971  0.8041  0.7764  0.8222  0.8233  0.8314  0.8294  0.7746  0.7512  0.7313  0.7793  0.7793  0.7645  0.7706  0.7799  0.7888  0.8067  0.7990  0.1653  0.2174  0.2066  0.1653  0.1653  0.1653  0.1624  0.1624  0.1624  0.1624  0.1624  0.1621  0.1621  0.1655  0.1266  0.1266  0.0029  0.0000  0.0030  0.0030  0.0030  0.0000  0.0000  0.0000  0.0000  0.0000  0.0000  0.0000  0.0000  0.0000  0.0000  0.0000  0.0000  0.0000  0.0000  0.0000  0.0000  0.0000  0.0029  0.0000  0.0000  0.0000  0.0000  0.0000  0.0000  0.0000  0.0000  0.0000  0.0000  0.0000  0.0000  0.0000  0.0000  0.0000  0.0000  0.0000  0.0000  0.0000  0.0000  0.0000  0.0000  0.0000  0.0000  0.0000  0.0000  0.0030  0.0000  0.0000  0.0000  0.0000  0.0000  0.0000  0.0000  0.0000  0.0000  0.0000  0.0000  0.0000  0.0029  0.0029  0.0029  0.0030  0.0030  0.0030  0.0030  0.0030  0.0030  0.0030  0.0030  0.0058  0.0030  0.0029  0.0000  0.0029  0.0000  0.0088  0.0088  0.0089  0.0088  0.0088  0.0088  0.0088  0.0088  0.0000  0.0030  0.0030  0.0030  0.0029  0.0030  0.0000  0.0029  0.0029  0.0030  0.0029  0.0030  0.0029  0.0000  0.0029  0.0029  0.0000  0.0029  0.0029  0.0000  0.0000  0.0000  0.0029  0.0029  0.0029  0.0000  0.0030  0.0029  0.0029  0.0000  0.0000  0.0030  0.0000  0.0030  0.0029  0.0000  0.0029  0.0089  0.0000  0.0030  0.0000  0.0089  0.0000  0.0000  0.0029  0.0000  0.0029  0.0000  0.0000  0.0000  0.0000  0.0000  0.0059  0.0058  0.0030  0.0029  0.0089  0.0089  0.0059  0.0030  0.0059  0.0058  0.0029  0.0000  0.0089  0.0029  0.0029  0.0089  0.0000  0.0030  0.0030  0.0000  0.0029  0.0029  0.0000  0.0030  0.0030  0.0029  0.0000  0.0029  0.0030  0.0000  0.0029  0.0000  0.0000  0.0030  0.0059  0.0000  0.0000
MFP4__GCA_000959145.1   1.1422  0.8030  0.7723  0.7723  0.7723  0.6932  0.7396  0.7131  0.6349  0.5928  0.6696  0.7101  0.7040  0.7091  1.0342  0.6429  0.6429  0.7849  0.6846  0.6897  0.6890  0.7378  0.7378  0.7374  0.7423  0.6804  0.6942  0.6891  0.6554  0.6554  0.6968  0.7211  0.7306  0.6713  0.7598  0.7589  0.7319  0.7312  0.7525  0.7372  0.6903  0.7009  0.7074  0.7953  0.7971  0.8041  0.7764  0.8222  0.8233  0.8314  0.8294  0.7746  0.7512  0.7313  0.7793  0.7793  0.7645  0.7706  0.7799  0.7888  0.8067  0.7990  0.1653  0.2174  0.2066  0.1653  0.1653  0.1653  0.1624  0.1624  0.1624  0.1624  0.1624  0.1621  0.1621  0.1655  0.1266  0.1266  0.0029  0.0000  0.0030  0.0030  0.0030  0.0000  0.0000  0.0000  0.0000  0.0000  0.0000  0.0000  0.0000  0.0000  0.0000  0.0000  0.0000  0.0000  0.0000  0.0000  0.0000  0.0000  0.0030  0.0000  0.0000  0.0000  0.0000  0.0000  0.0000  0.0000  0.0000  0.0000  0.0000  0.0000  0.0000  0.0000  0.0000  0.0000  0.0000  0.0000  0.0000  0.0000  0.0000  0.0000  0.0000  0.0000  0.0000  0.0000  0.0000  0.0029  0.0000  0.0000  0.0000  0.0000  0.0000  0.0000  0.0000  0.0000  0.0000  0.0000  0.0000  0.0000  0.0030  0.0030  0.0029  0.0030  0.0030  0.0030  0.0030  0.0030  0.0030  0.0030  0.0029  0.0058  0.0029  0.0029  0.0000  0.0029  0.0000  0.0089  0.0088  0.0089  0.0088  0.0088  0.0089  0.0089  0.0088  0.0000  0.0029  0.0029  0.0030  0.0030  0.0030  0.0000  0.0029  0.0029  0.0030  0.0029  0.0029  0.0029  0.0000  0.0030  0.0029  0.0000  0.0029  0.0029  0.0000  0.0000  0.0000  0.0030  0.0029  0.0030  0.0000  0.0029  0.0030  0.0029  0.0000  0.0000  0.0029  0.0000  0.0029  0.0030  0.0000  0.0029  0.0088  0.0000  0.0029  0.0000  0.0088  0.0000  0.0000  0.0030  0.0000  0.0029  0.0000  0.0000  0.0000  0.0000  0.0000  0.0059  0.0058  0.0030  0.0029  0.0089  0.0089  0.0058  0.0029  0.0059  0.0059  0.0030  0.0000  0.0089  0.0029  0.0030  0.0089  0.0000  0.0030  0.0030  0.0000  0.0029  0.0029  0.0000  0.0029  0.0030  0.0030  0.0000  0.0030  0.0029  0.0000  0.0029  0.0000  0.0000  0.0030  0.0059  0.0000  0.0000  0.0000
MFP4__GCA_000959165.1   1.1516  0.8036  0.7675  0.7675  0.7675  0.6989  0.7456  0.7186  0.6403  0.5979  0.6653  0.7157  0.6993  0.7153  1.0439  0.6387  0.6387  0.7802  0.6802  0.6853  0.6846  0.7333  0.7333  0.7329  0.7377  0.6761  0.6998  0.6946  0.6607  0.6607  0.7023  0.7267  0.7261  0.6766  0.7651  0.7642  0.7373  0.7367  0.7583  0.7425  0.6955  0.7062  0.7128  0.8014  0.8033  0.8105  0.7824  0.8289  0.8301  0.8383  0.8362  0.7808  0.7571  0.7368  0.7853  0.7853  0.7704  0.7761  0.7860  0.7949  0.8130  0.8053  0.1621  0.2211  0.2103  0.1621  0.1621  0.1621  0.1592  0.1592  0.1592  0.1592  0.1592  0.1589  0.1589  0.1623  0.1300  0.1300  0.0058  0.0030  0.0000  0.0059  0.0059  0.0030  0.0030  0.0029  0.0030  0.0029  0.0030  0.0030  0.0030  0.0030  0.0029  0.0029  0.0029  0.0030  0.0030  0.0029  0.0030  0.0029  0.0058  0.0029  0.0029  0.0029  0.0030  0.0029  0.0029  0.0030  0.0030  0.0030  0.0029  0.0030  0.0029  0.0030  0.0030  0.0029  0.0029  0.0029  0.0030  0.0030  0.0029  0.0029  0.0030  0.0029  0.0029  0.0029  0.0029  0.0059  0.0029  0.0030  0.0029  0.0029  0.0030  0.0029  0.0030  0.0029  0.0030  0.0030  0.0030  0.0030  0.0059  0.0058  0.0059  0.0059  0.0059  0.0059  0.0059  0.0059  0.0059  0.0059  0.0059  0.0088  0.0058  0.0059  0.0030  0.0058  0.0029  0.0119  0.0119  0.0117  0.0119  0.0118  0.0117  0.0119  0.0117  0.0029  0.0000  0.0000  0.0000  0.0000  0.0058  0.0030  0.0000  0.0000  0.0000  0.0000  0.0059  0.0000  0.0030  0.0059  0.0059  0.0030  0.0059  0.0058  0.0029  0.0029  0.0030  0.0059  0.0059  0.0000  0.0029  0.0000  0.0000  0.0000  0.0030  0.0030  0.0000  0.0029  0.0059  0.0058  0.0030  0.0000  0.0117  0.0030  0.0059  0.0030  0.0119  0.0030  0.0029  0.0000  0.0029  0.0000  0.0030  0.0030  0.0030  0.0029  0.0029  0.0088  0.0089  0.0058  0.0059  0.0118  0.0117  0.0088  0.0059  0.0088  0.0088  0.0059  0.0029  0.0118  0.0058  0.0058  0.0117  0.0030  0.0059  0.0058  0.0030  0.0058  0.0059  0.0029  0.0059  0.0058  0.0058  0.0030  0.0058  0.0059  0.0029  0.0058  0.0030  0.0030  0.0059  0.0088  0.0029  0.0029  0.0029  0.0030
MFP4__GCA_000959205.1   1.1422  0.8030  0.7723  0.7723  0.7723  0.6932  0.7396  0.7131  0.6398  0.5977  0.6746  0.7101  0.7040  0.7091  1.0429  0.6429  0.6429  0.7849  0.6846  0.6897  0.6890  0.7378  0.7378  0.7374  0.7423  0.6853  0.6942  0.6891  0.6554  0.6554  0.6968  0.7211  0.7306  0.6713  0.7650  0.7640  0.7319  0.7263  0.7577  0.7372  0.6903  0.7009  0.7074  0.7953  0.7971  0.8041  0.7764  0.8222  0.8233  0.8314  0.8294  0.7746  0.7512  0.7366  0.7850  0.7850  0.7645  0.7706  0.7799  0.7888  0.8067  0.7990  0.1687  0.2209  0.2101  0.1687  0.1687  0.1687  0.1658  0.1658  0.1658  0.1658  0.1658  0.1655  0.1655  0.1689  0.1299  0.1299  0.0000  0.0030  0.0058  0.0059  0.0059  0.0029  0.0029  0.0029  0.0030  0.0029  0.0030  0.0029  0.0030  0.0030  0.0029  0.0030  0.0030  0.0030  0.0029  0.0030  0.0029  0.0030  0.0000  0.0029  0.0029  0.0029  0.0030  0.0029  0.0030  0.0029  0.0029  0.0030  0.0029  0.0029  0.0030  0.0029  0.0029  0.0029  0.0030  0.0029  0.0030  0.0030  0.0030  0.0029  0.0030  0.0030  0.0030  0.0029  0.0029  0.0000  0.0030  0.0029  0.0029  0.0029  0.0030  0.0029  0.0029  0.0030  0.0030  0.0030  0.0029  0.0029  0.0059  0.0058  0.0000  0.0059  0.0059  0.0059  0.0059  0.0059  0.0059  0.0059  0.0059  0.0088  0.0058  0.0058  0.0029  0.0059  0.0029  0.0119  0.0119  0.0117  0.0117  0.0118  0.0119  0.0119  0.0117  0.0029  0.0059  0.0059  0.0058  0.0059  0.0058  0.0030  0.0058  0.0059  0.0059  0.0059  0.0000  0.0059  0.0029  0.0000  0.0059  0.0029  0.0000  0.0000  0.0030  0.0029  0.0029  0.0000  0.0000  0.0058  0.0030  0.0058  0.0058  0.0059  0.0029  0.0029  0.0059  0.0029  0.0000  0.0059  0.0030  0.0059  0.0118  0.0030  0.0059  0.0029  0.0117  0.0030  0.0030  0.0058  0.0029  0.0059  0.0029  0.0029  0.0029  0.0029  0.0029  0.0030  0.0029  0.0059  0.0058  0.0118  0.0117  0.0088  0.0000  0.0088  0.0089  0.0059  0.0030  0.0118  0.0058  0.0059  0.0118  0.0029  0.0059  0.0058  0.0029  0.0000  0.0000  0.0029  0.0058  0.0058  0.0058  0.0029  0.0059  0.0000  0.0029  0.0000  0.0029  0.0029  0.0058  0.0088  0.0029  0.0030  0.0029  0.0029  0.0059
MFP4__GCA_000959285.1   1.1422  0.8030  0.7723  0.7723  0.7723  0.6932  0.7396  0.7131  0.6349  0.5928  0.6696  0.7101  0.7040  0.7091  1.0342  0.6429  0.6429  0.7849  0.6846  0.6897  0.6890  0.7378  0.7378  0.7374  0.7423  0.6804  0.6942  0.6891  0.6554  0.6554  0.6968  0.7211  0.7306  0.6713  0.7598  0.7589  0.7319  0.7312  0.7525  0.7372  0.6903  0.7009  0.7074  0.7953  0.7971  0.8041  0.7764  0.8222  0.8233  0.8314  0.8294  0.7746  0.7512  0.7313  0.7793  0.7793  0.7645  0.7706  0.7799  0.7888  0.8067  0.7990  0.1653  0.2174  0.2066  0.1653  0.1653  0.1653  0.1624  0.1624  0.1624  0.1624  0.1624  0.1621  0.1621  0.1655  0.1266  0.1266  0.0029  0.0000  0.0030  0.0030  0.0030  0.0000  0.0000  0.0000  0.0000  0.0000  0.0000  0.0000  0.0000  0.0000  0.0000  0.0000  0.0000  0.0000  0.0000  0.0000  0.0000  0.0000  0.0030  0.0000  0.0000  0.0000  0.0000  0.0000  0.0000  0.0000  0.0000  0.0000  0.0000  0.0000  0.0000  0.0000  0.0000  0.0000  0.0000  0.0000  0.0000  0.0000  0.0000  0.0000  0.0000  0.0000  0.0000  0.0000  0.0000  0.0030  0.0000  0.0000  0.0000  0.0000  0.0000  0.0000  0.0000  0.0000  0.0000  0.0000  0.0000  0.0000  0.0030  0.0029  0.0030  0.0030  0.0030  0.0030  0.0030  0.0030  0.0030  0.0030  0.0029  0.0059  0.0029  0.0030  0.0000  0.0030  0.0000  0.0089  0.0088  0.0089  0.0088  0.0088  0.0088  0.0089  0.0089  0.0000  0.0030  0.0030  0.0030  0.0029  0.0029  0.0000  0.0029  0.0029  0.0029  0.0029  0.0029  0.0030  0.0000  0.0030  0.0030  0.0000  0.0029  0.0030  0.0000  0.0000  0.0000  0.0029  0.0030  0.0030  0.0000  0.0030  0.0030  0.0029  0.0000  0.0000  0.0029  0.0000  0.0029  0.0030  0.0000  0.0029  0.0089  0.0000  0.0029  0.0000  0.0088  0.0000  0.0000  0.0029  0.0000  0.0029  0.0000  0.0000  0.0000  0.0000  0.0000  0.0058  0.0059  0.0030  0.0030  0.0089  0.0088  0.0059  0.0029  0.0059  0.0059  0.0029  0.0000  0.0089  0.0029  0.0029  0.0088  0.0000  0.0029  0.0030  0.0000  0.0029  0.0029  0.0000  0.0029  0.0030  0.0030  0.0000  0.0029  0.0030  0.0000  0.0030  0.0000  0.0000  0.0030  0.0058  0.0000  0.0000  0.0000  0.0000  0.0030  0.0030
MFP4__GCA_000959345.1   1.1422  0.8030  0.7723  0.7723  0.7723  0.6932  0.7396  0.7131  0.6349  0.5928  0.6696  0.7101  0.7040  0.7091  1.0342  0.6429  0.6429  0.7849  0.6846  0.6897  0.6890  0.7378  0.7378  0.7374  0.7423  0.6804  0.6942  0.6891  0.6554  0.6554  0.6968  0.7211  0.7306  0.6713  0.7598  0.7589  0.7319  0.7312  0.7525  0.7372  0.6903  0.7009  0.7074  0.7953  0.7971  0.8041  0.7764  0.8222  0.8233  0.8314  0.8294  0.7746  0.7512  0.7313  0.7793  0.7793  0.7645  0.7706  0.7799  0.7888  0.8067  0.7990  0.1653  0.2174  0.2066  0.1653  0.1653  0.1653  0.1624  0.1624  0.1624  0.1624  0.1624  0.1621  0.1621  0.1655  0.1266  0.1266  0.0029  0.0000  0.0029  0.0030  0.0030  0.0000  0.0000  0.0000  0.0000  0.0000  0.0000  0.0000  0.0000  0.0000  0.0000  0.0000  0.0000  0.0000  0.0000  0.0000  0.0000  0.0000  0.0029  0.0000  0.0000  0.0000  0.0000  0.0000  0.0000  0.0000  0.0000  0.0000  0.0000  0.0000  0.0000  0.0000  0.0000  0.0000  0.0000  0.0000  0.0000  0.0000  0.0000  0.0000  0.0000  0.0000  0.0000  0.0000  0.0000  0.0029  0.0000  0.0000  0.0000  0.0000  0.0000  0.0000  0.0000  0.0000  0.0000  0.0000  0.0000  0.0000  0.0029  0.0029  0.0029  0.0030  0.0030  0.0030  0.0030  0.0030  0.0030  0.0030  0.0030  0.0059  0.0029  0.0029  0.0000  0.0030  0.0000  0.0089  0.0089  0.0088  0.0088  0.0089  0.0088  0.0088  0.0088  0.0000  0.0030  0.0030  0.0030  0.0029  0.0029  0.0000  0.0029  0.0030  0.0029  0.0029  0.0029  0.0029  0.0000  0.0029  0.0029  0.0000  0.0030  0.0029  0.0000  0.0000  0.0000  0.0029  0.0029  0.0030  0.0000  0.0030  0.0029  0.0029  0.0000  0.0000  0.0030  0.0000  0.0030  0.0030  0.0000  0.0029  0.0089  0.0000  0.0029  0.0000  0.0088  0.0000  0.0000  0.0030  0.0000  0.0030  0.0000  0.0000  0.0000  0.0000  0.0000  0.0059  0.0058  0.0029  0.0029  0.0088  0.0089  0.0059  0.0029  0.0059  0.0059  0.0030  0.0000  0.0088  0.0029  0.0030  0.0088  0.0000  0.0029  0.0030  0.0000  0.0029  0.0030  0.0000  0.0030  0.0030  0.0030  0.0000  0.0029  0.0029  0.0000  0.0030  0.0000  0.0000  0.0029  0.0059  0.0000  0.0000  0.0000  0.0000  0.0030  0.0029  0.0000
MFP4__GCA_000959405.1   1.1516  0.8036  0.7675  0.7675  0.7675  0.6989  0.7456  0.7186  0.6403  0.5979  0.6653  0.7157  0.6993  0.7153  1.0439  0.6387  0.6387  0.7802  0.6802  0.6853  0.6846  0.7333  0.7333  0.7329  0.7377  0.6761  0.6998  0.6946  0.6607  0.6607  0.7023  0.7267  0.7261  0.6766  0.7651  0.7642  0.7373  0.7367  0.7583  0.7425  0.6955  0.7062  0.7128  0.8014  0.8033  0.8105  0.7824  0.8289  0.8301  0.8383  0.8362  0.7808  0.7571  0.7368  0.7853  0.7853  0.7704  0.7761  0.7860  0.7949  0.8130  0.8053  0.1621  0.2211  0.2103  0.1621  0.1621  0.1621  0.1592  0.1592  0.1592  0.1592  0.1592  0.1589  0.1589  0.1623  0.1300  0.1300  0.0059  0.0029  0.0000  0.0059  0.0059  0.0029  0.0029  0.0029  0.0030  0.0030  0.0029  0.0029  0.0030  0.0030  0.0029  0.0030  0.0030  0.0030  0.0030  0.0030  0.0029  0.0029  0.0059  0.0029  0.0029  0.0030  0.0029  0.0029  0.0029  0.0030  0.0030  0.0029  0.0030  0.0029  0.0030  0.0030  0.0030  0.0029  0.0029  0.0030  0.0030  0.0029  0.0030  0.0029  0.0029  0.0029  0.0030  0.0030  0.0029  0.0058  0.0029  0.0030  0.0029  0.0029  0.0029  0.0029  0.0030  0.0030  0.0029  0.0030  0.0030  0.0029  0.0058  0.0059  0.0058  0.0059  0.0059  0.0059  0.0059  0.0059  0.0059  0.0059  0.0058  0.0088  0.0059  0.0059  0.0030  0.0059  0.0029  0.0118  0.0119  0.0119  0.0119  0.0119  0.0119  0.0119  0.0119  0.0030  0.0000  0.0000  0.0000  0.0000  0.0058  0.0029  0.0000  0.0000  0.0000  0.0000  0.0059  0.0000  0.0029  0.0058  0.0059  0.0030  0.0059  0.0059  0.0030  0.0029  0.0029  0.0059  0.0058  0.0000  0.0030  0.0000  0.0000  0.0000  0.0029  0.0029  0.0000  0.0029  0.0058  0.0059  0.0030  0.0000  0.0117  0.0030  0.0059  0.0030  0.0117  0.0029  0.0029  0.0000  0.0029  0.0000  0.0030  0.0029  0.0030  0.0029  0.0029  0.0088  0.0089  0.0058  0.0059  0.0119  0.0117  0.0088  0.0059  0.0088  0.0089  0.0059  0.0030  0.0118  0.0059  0.0058  0.0117  0.0029  0.0058  0.0059  0.0029  0.0058  0.0059  0.0029  0.0059  0.0059  0.0059  0.0030  0.0059  0.0059  0.0030  0.0059  0.0029  0.0030  0.0059  0.0089  0.0029  0.0030  0.0029  0.0029  0.0000  0.0059  0.0030  0.0029
MFP4__GCA_000959465.1   1.1516  0.8036  0.7675  0.7675  0.7675  0.6989  0.7456  0.7186  0.6403  0.5979  0.6653  0.7157  0.6993  0.7153  1.0439  0.6387  0.6387  0.7802  0.6802  0.6853  0.6846  0.7333  0.7333  0.7329  0.7377  0.6761  0.6998  0.6946  0.6607  0.6607  0.7023  0.7267  0.7261  0.6766  0.7651  0.7642  0.7373  0.7367  0.7583  0.7425  0.6955  0.7062  0.7128  0.8014  0.8033  0.8105  0.7824  0.8289  0.8301  0.8383  0.8362  0.7808  0.7571  0.7368  0.7853  0.7853  0.7704  0.7761  0.7860  0.7949  0.8130  0.8053  0.1621  0.2211  0.2103  0.1621  0.1621  0.1621  0.1592  0.1592  0.1592  0.1592  0.1592  0.1589  0.1589  0.1623  0.1300  0.1300  0.0059  0.0029  0.0000  0.0059  0.0059  0.0029  0.0030  0.0030  0.0029  0.0029  0.0029  0.0029  0.0029  0.0029  0.0030  0.0029  0.0029  0.0030  0.0030  0.0029  0.0029  0.0030  0.0058  0.0029  0.0030  0.0029  0.0030  0.0029  0.0030  0.0029  0.0029  0.0029  0.0029  0.0029  0.0029  0.0029  0.0029  0.0029  0.0029  0.0029  0.0030  0.0030  0.0029  0.0030  0.0030  0.0029  0.0029  0.0029  0.0030  0.0059  0.0029  0.0030  0.0029  0.0029  0.0029  0.0030  0.0030  0.0029  0.0030  0.0030  0.0029  0.0029  0.0058  0.0059  0.0059  0.0059  0.0059  0.0059  0.0059  0.0059  0.0059  0.0059  0.0058  0.0088  0.0058  0.0058  0.0029  0.0058  0.0030  0.0119  0.0118  0.0119  0.0119  0.0117  0.0119  0.0117  0.0118  0.0030  0.0000  0.0000  0.0000  0.0000  0.0058  0.0029  0.0000  0.0000  0.0000  0.0000  0.0059  0.0000  0.0030  0.0059  0.0059  0.0030  0.0059  0.0059  0.0029  0.0030  0.0030  0.0058  0.0059  0.0000  0.0030  0.0000  0.0000  0.0000  0.0029  0.0029  0.0000  0.0030  0.0059  0.0058  0.0029  0.0000  0.0119  0.0030  0.0059  0.0030  0.0117  0.0029  0.0030  0.0000  0.0029  0.0000  0.0030  0.0029  0.0030  0.0029  0.0030  0.0089  0.0088  0.0058  0.0059  0.0117  0.0118  0.0089  0.0059  0.0089  0.0088  0.0059  0.0030  0.0117  0.0058  0.0059  0.0118  0.0029  0.0059  0.0058  0.0029  0.0059  0.0059  0.0029  0.0059  0.0059  0.0059  0.0029  0.0059  0.0059  0.0030  0.0059  0.0029  0.0030  0.0058  0.0088  0.0029  0.0029  0.0029  0.0029  0.0000  0.0059  0.0030  0.0029  0.0000
MFP4__GCA_000959485.1   1.1516  0.8036  0.7675  0.7675  0.7675  0.6989  0.7456  0.7186  0.6403  0.5979  0.6653  0.7157  0.6993  0.7153  1.0439  0.6387  0.6387  0.7802  0.6802  0.6853  0.6846  0.7333  0.7333  0.7329  0.7377  0.6761  0.6998  0.6946  0.6607  0.6607  0.7023  0.7267  0.7261  0.6766  0.7651  0.7642  0.7373  0.7367  0.7583  0.7425  0.6955  0.7062  0.7128  0.8014  0.8033  0.8105  0.7824  0.8289  0.8301  0.8383  0.8362  0.7808  0.7571  0.7368  0.7853  0.7853  0.7704  0.7761  0.7860  0.7949  0.8130  0.8053  0.1621  0.2211  0.2103  0.1621  0.1621  0.1621  0.1592  0.1592  0.1592  0.1592  0.1592  0.1589  0.1589  0.1623  0.1300  0.1300  0.0059  0.0029  0.0000  0.0059  0.0059  0.0029  0.0029  0.0029  0.0029  0.0030  0.0030  0.0029  0.0030  0.0029  0.0030  0.0029  0.0030  0.0030  0.0030  0.0029  0.0030  0.0029  0.0058  0.0030  0.0029  0.0029  0.0030  0.0029  0.0029  0.0029  0.0029  0.0029  0.0029  0.0029  0.0029  0.0029  0.0029  0.0029  0.0029  0.0029  0.0030  0.0029  0.0030  0.0030  0.0029  0.0029  0.0030  0.0030  0.0030  0.0058  0.0030  0.0029  0.0029  0.0030  0.0029  0.0029  0.0029  0.0029  0.0030  0.0029  0.0029  0.0030  0.0059  0.0059  0.0059  0.0059  0.0059  0.0059  0.0059  0.0059  0.0059  0.0059  0.0059  0.0088  0.0059  0.0059  0.0030  0.0058  0.0029  0.0118  0.0118  0.0119  0.0118  0.0119  0.0117  0.0117  0.0116  0.0029  0.0000  0.0000  0.0000  0.0000  0.0059  0.0029  0.0000  0.0000  0.0000  0.0000  0.0059  0.0000  0.0030  0.0058  0.0059  0.0029  0.0059  0.0058  0.0029  0.0029  0.0030  0.0059  0.0058  0.0000  0.0029  0.0000  0.0000  0.0000  0.0029  0.0030  0.0000  0.0029  0.0058  0.0059  0.0029  0.0000  0.0117  0.0029  0.0059  0.0029  0.0117  0.0029  0.0029  0.0000  0.0030  0.0000  0.0029  0.0029  0.0030  0.0030  0.0030  0.0088  0.0088  0.0058  0.0058  0.0119  0.0119  0.0088  0.0058  0.0089  0.0088  0.0059  0.0030  0.0119  0.0058  0.0059  0.0117  0.0030  0.0059  0.0059  0.0029  0.0059  0.0059  0.0030  0.0059  0.0059  0.0058  0.0029  0.0058  0.0059  0.0029  0.0059  0.0030  0.0029  0.0058  0.0089  0.0029  0.0030  0.0029  0.0029  0.0000  0.0059  0.0029  0.0030  0.0000  0.0000
MFP4__GCA_000959585.1   1.1516  0.8036  0.7675  0.7675  0.7675  0.6989  0.7456  0.7186  0.6403  0.5979  0.6653  0.7157  0.6993  0.7153  1.0439  0.6387  0.6387  0.7802  0.6802  0.6853  0.6846  0.7333  0.7333  0.7329  0.7377  0.6761  0.6998  0.6946  0.6607  0.6607  0.7023  0.7267  0.7261  0.6766  0.7651  0.7642  0.7373  0.7367  0.7583  0.7425  0.6955  0.7062  0.7128  0.8014  0.8033  0.8105  0.7824  0.8289  0.8301  0.8383  0.8362  0.7808  0.7571  0.7368  0.7853  0.7853  0.7704  0.7761  0.7860  0.7949  0.8130  0.8053  0.1621  0.2211  0.2103  0.1621  0.1621  0.1621  0.1592  0.1592  0.1592  0.1592  0.1592  0.1589  0.1589  0.1623  0.1300  0.1300  0.0059  0.0029  0.0000  0.0059  0.0059  0.0030  0.0029  0.0030  0.0030  0.0030  0.0029  0.0030  0.0029  0.0029  0.0029  0.0029  0.0030  0.0029  0.0029  0.0029  0.0030  0.0029  0.0058  0.0029  0.0029  0.0030  0.0029  0.0030  0.0030  0.0030  0.0029  0.0030  0.0029  0.0029  0.0029  0.0030  0.0029  0.0029  0.0029  0.0029  0.0029  0.0030  0.0029  0.0029  0.0029  0.0029  0.0029  0.0029  0.0029  0.0059  0.0030  0.0030  0.0029  0.0030  0.0030  0.0029  0.0029  0.0029  0.0030  0.0029  0.0029  0.0029  0.0059  0.0058  0.0059  0.0059  0.0059  0.0059  0.0059  0.0059  0.0059  0.0059  0.0059  0.0088  0.0059  0.0058  0.0030  0.0059  0.0030  0.0117  0.0117  0.0118  0.0117  0.0117  0.0119  0.0117  0.0118  0.0030  0.0000  0.0000  0.0000  0.0000  0.0059  0.0029  0.0000  0.0000  0.0000  0.0000  0.0059  0.0000  0.0029  0.0059  0.0059  0.0029  0.0058  0.0058  0.0030  0.0029  0.0030  0.0059  0.0058  0.0000  0.0029  0.0000  0.0000  0.0000  0.0029  0.0030  0.0000  0.0029  0.0059  0.0059  0.0029  0.0000  0.0119  0.0029  0.0058  0.0029  0.0118  0.0030  0.0029  0.0000  0.0029  0.0000  0.0029  0.0030  0.0029  0.0029  0.0030  0.0088  0.0088  0.0059  0.0059  0.0118  0.0117  0.0088  0.0059  0.0088  0.0088  0.0059  0.0029  0.0119  0.0059  0.0058  0.0119  0.0029  0.0058  0.0058  0.0030  0.0058  0.0059  0.0030  0.0059  0.0059  0.0059  0.0029  0.0058  0.0058  0.0029  0.0059  0.0029  0.0029  0.0058  0.0089  0.0029  0.0029  0.0029  0.0029  0.0000  0.0058  0.0029  0.0030  0.0000  0.0000  0.0000
MFP4__GCA_000959625.1   1.1516  0.8036  0.7675  0.7675  0.7675  0.6989  0.7456  0.7186  0.6403  0.5979  0.6653  0.7157  0.6993  0.7153  1.0439  0.6387  0.6387  0.7802  0.6802  0.6853  0.6846  0.7333  0.7333  0.7329  0.7377  0.6761  0.6998  0.6946  0.6607  0.6607  0.7023  0.7267  0.7261  0.6766  0.7651  0.7642  0.7373  0.7367  0.7583  0.7425  0.6955  0.7062  0.7128  0.8014  0.8033  0.8105  0.7824  0.8289  0.8301  0.8383  0.8362  0.7808  0.7571  0.7368  0.7853  0.7853  0.7704  0.7761  0.7860  0.7949  0.8130  0.8053  0.1621  0.2211  0.2103  0.1621  0.1621  0.1621  0.1592  0.1592  0.1592  0.1592  0.1592  0.1589  0.1589  0.1623  0.1300  0.1300  0.0059  0.0029  0.0000  0.0059  0.0059  0.0030  0.0029  0.0029  0.0029  0.0030  0.0029  0.0029  0.0030  0.0029  0.0030  0.0030  0.0029  0.0030  0.0029  0.0029  0.0030  0.0029  0.0058  0.0029  0.0029  0.0029  0.0029  0.0030  0.0030  0.0029  0.0030  0.0029  0.0030  0.0030  0.0029  0.0030  0.0029  0.0029  0.0029  0.0030  0.0030  0.0029  0.0029  0.0029  0.0029  0.0029  0.0029  0.0029  0.0029  0.0059  0.0029  0.0030  0.0030  0.0030  0.0029  0.0029  0.0030  0.0030  0.0029  0.0030  0.0030  0.0029  0.0059  0.0059  0.0059  0.0059  0.0059  0.0059  0.0059  0.0059  0.0059  0.0059  0.0059  0.0088  0.0059  0.0058  0.0029  0.0059  0.0030  0.0118  0.0117  0.0119  0.0119  0.0117  0.0117  0.0118  0.0119  0.0029  0.0000  0.0000  0.0000  0.0000  0.0059  0.0030  0.0000  0.0000  0.0000  0.0000  0.0059  0.0000  0.0029  0.0059  0.0059  0.0030  0.0058  0.0058  0.0030  0.0029  0.0029  0.0059  0.0059  0.0000  0.0030  0.0000  0.0000  0.0000  0.0029  0.0030  0.0000  0.0029  0.0058  0.0059  0.0030  0.0000  0.0118  0.0030  0.0059  0.0029  0.0118  0.0030  0.0029  0.0000  0.0030  0.0000  0.0030  0.0030  0.0029  0.0030  0.0029  0.0089  0.0088  0.0058  0.0060  0.0119  0.0119  0.0089  0.0058  0.0088  0.0088  0.0059  0.0030  0.0117  0.0059  0.0059  0.0119  0.0030  0.0059  0.0059  0.0029  0.0059  0.0059  0.0029  0.0059  0.0059  0.0058  0.0030  0.0059  0.0059  0.0030  0.0059  0.0029  0.0029  0.0059  0.0088  0.0029  0.0029  0.0030  0.0030  0.0000  0.0058  0.0029  0.0030  0.0000  0.0000  0.0000  0.0000
MFP4__GCA_001191815.1   1.1422  0.8030  0.7723  0.7723  0.7723  0.6932  0.7396  0.7131  0.6349  0.5928  0.6696  0.7101  0.7040  0.7091  1.0342  0.6429  0.6429  0.7849  0.6846  0.6897  0.6890  0.7378  0.7378  0.7374  0.7423  0.6804  0.6942  0.6891  0.6554  0.6554  0.6968  0.7211  0.7306  0.6713  0.7598  0.7589  0.7319  0.7312  0.7525  0.7372  0.6903  0.7009  0.7074  0.7953  0.7971  0.8041  0.7764  0.8222  0.8233  0.8314  0.8294  0.7746  0.7512  0.7313  0.7793  0.7793  0.7645  0.7706  0.7799  0.7888  0.8067  0.7990  0.1653  0.2174  0.2066  0.1653  0.1653  0.1653  0.1624  0.1624  0.1624  0.1624  0.1624  0.1621  0.1621  0.1655  0.1266  0.1266  0.0029  0.0000  0.0029  0.0030  0.0030  0.0000  0.0000  0.0000  0.0000  0.0000  0.0000  0.0000  0.0000  0.0000  0.0000  0.0000  0.0000  0.0000  0.0000  0.0000  0.0000  0.0000  0.0029  0.0000  0.0000  0.0000  0.0000  0.0000  0.0000  0.0000  0.0000  0.0000  0.0000  0.0000  0.0000  0.0000  0.0000  0.0000  0.0000  0.0000  0.0000  0.0000  0.0000  0.0000  0.0000  0.0000  0.0000  0.0000  0.0000  0.0029  0.0000  0.0000  0.0000  0.0000  0.0000  0.0000  0.0000  0.0000  0.0000  0.0000  0.0000  0.0000  0.0029  0.0030  0.0030  0.0030  0.0030  0.0030  0.0030  0.0030  0.0030  0.0030  0.0030  0.0059  0.0029  0.0029  0.0000  0.0030  0.0000  0.0089  0.0089  0.0088  0.0089  0.0089  0.0088  0.0089  0.0088  0.0000  0.0029  0.0029  0.0029  0.0029  0.0030  0.0000  0.0030  0.0030  0.0029  0.0029  0.0030  0.0029  0.0000  0.0029  0.0029  0.0000  0.0029  0.0029  0.0000  0.0000  0.0000  0.0029  0.0029  0.0029  0.0000  0.0030  0.0030  0.0029  0.0000  0.0000  0.0029  0.0000  0.0030  0.0029  0.0000  0.0029  0.0088  0.0000  0.0029  0.0000  0.0089  0.0000  0.0000  0.0030  0.0000  0.0029  0.0000  0.0000  0.0000  0.0000  0.0000  0.0058  0.0059  0.0029  0.0029  0.0089  0.0089  0.0058  0.0029  0.0058  0.0058  0.0029  0.0000  0.0089  0.0030  0.0030  0.0089  0.0000  0.0030  0.0030  0.0000  0.0029  0.0029  0.0000  0.0030  0.0029  0.0029  0.0000  0.0030  0.0029  0.0000  0.0030  0.0000  0.0000  0.0030  0.0058  0.0000  0.0000  0.0000  0.0000  0.0029  0.0030  0.0000  0.0000  0.0029  0.0029  0.0030  0.0029  0.0029
MFP4__GCA_001192415.1   1.1422  0.8030  0.7723  0.7723  0.7723  0.6932  0.7396  0.7131  0.6349  0.5928  0.6696  0.7101  0.7040  0.7091  1.0342  0.6429  0.6429  0.7849  0.6846  0.6897  0.6890  0.7378  0.7378  0.7374  0.7423  0.6804  0.6942  0.6891  0.6554  0.6554  0.6968  0.7211  0.7306  0.6713  0.7598  0.7589  0.7319  0.7312  0.7525  0.7372  0.6903  0.7009  0.7074  0.7953  0.7971  0.8041  0.7764  0.8222  0.8233  0.8314  0.8294  0.7746  0.7512  0.7313  0.7793  0.7793  0.7645  0.7706  0.7799  0.7888  0.8067  0.7990  0.1653  0.2174  0.2066  0.1653  0.1653  0.1653  0.1624  0.1624  0.1624  0.1624  0.1624  0.1621  0.1621  0.1655  0.1266  0.1266  0.0029  0.0000  0.0030  0.0030  0.0030  0.0000  0.0000  0.0000  0.0000  0.0000  0.0000  0.0000  0.0000  0.0000  0.0000  0.0000  0.0000  0.0000  0.0000  0.0000  0.0000  0.0000  0.0029  0.0000  0.0000  0.0000  0.0000  0.0000  0.0000  0.0000  0.0000  0.0000  0.0000  0.0000  0.0000  0.0000  0.0000  0.0000  0.0000  0.0000  0.0000  0.0000  0.0000  0.0000  0.0000  0.0000  0.0000  0.0000  0.0000  0.0029  0.0000  0.0000  0.0000  0.0000  0.0000  0.0000  0.0000  0.0000  0.0000  0.0000  0.0000  0.0000  0.0029  0.0030  0.0030  0.0030  0.0030  0.0030  0.0030  0.0030  0.0030  0.0030  0.0030  0.0059  0.0030  0.0029  0.0000  0.0030  0.0000  0.0088  0.0088  0.0088  0.0089  0.0089  0.0089  0.0088  0.0089  0.0000  0.0030  0.0029  0.0030  0.0029  0.0030  0.0000  0.0029  0.0030  0.0030  0.0030  0.0029  0.0029  0.0000  0.0029  0.0030  0.0000  0.0030  0.0029  0.0000  0.0000  0.0000  0.0029  0.0029  0.0030  0.0000  0.0030  0.0030  0.0029  0.0000  0.0000  0.0029  0.0000  0.0030  0.0029  0.0000  0.0029  0.0089  0.0000  0.0029  0.0000  0.0088  0.0000  0.0000  0.0030  0.0000  0.0030  0.0000  0.0000  0.0000  0.0000  0.0000  0.0059  0.0059  0.0029  0.0029  0.0088  0.0088  0.0059  0.0030  0.0059  0.0058  0.0030  0.0000  0.0089  0.0030  0.0030  0.0089  0.0000  0.0030  0.0029  0.0000  0.0030  0.0029  0.0000  0.0030  0.0029  0.0029  0.0000  0.0030  0.0029  0.0000  0.0029  0.0000  0.0000  0.0029  0.0058  0.0000  0.0000  0.0000  0.0000  0.0029  0.0029  0.0000  0.0000  0.0029  0.0030  0.0030  0.0030  0.0030  0.0000
MFP4__GCA_001192815.1   1.1422  0.8030  0.7723  0.7723  0.7723  0.6932  0.7396  0.7131  0.6349  0.5928  0.6696  0.7101  0.7040  0.7091  1.0342  0.6429  0.6429  0.7849  0.6846  0.6897  0.6890  0.7378  0.7378  0.7374  0.7423  0.6804  0.6942  0.6891  0.6554  0.6554  0.6968  0.7211  0.7306  0.6713  0.7598  0.7589  0.7319  0.7312  0.7525  0.7372  0.6903  0.7009  0.7074  0.7953  0.7971  0.8041  0.7764  0.8222  0.8233  0.8314  0.8294  0.7746  0.7512  0.7313  0.7793  0.7793  0.7645  0.7706  0.7799  0.7888  0.8067  0.7990  0.1653  0.2174  0.2066  0.1653  0.1653  0.1653  0.1624  0.1624  0.1624  0.1624  0.1624  0.1621  0.1621  0.1655  0.1266  0.1266  0.0029  0.0000  0.0029  0.0030  0.0030  0.0000  0.0000  0.0000  0.0000  0.0000  0.0000  0.0000  0.0000  0.0000  0.0000  0.0000  0.0000  0.0000  0.0000  0.0000  0.0000  0.0000  0.0029  0.0000  0.0000  0.0000  0.0000  0.0000  0.0000  0.0000  0.0000  0.0000  0.0000  0.0000  0.0000  0.0000  0.0000  0.0000  0.0000  0.0000  0.0000  0.0000  0.0000  0.0000  0.0000  0.0000  0.0000  0.0000  0.0000  0.0029  0.0000  0.0000  0.0000  0.0000  0.0000  0.0000  0.0000  0.0000  0.0000  0.0000  0.0000  0.0000  0.0030  0.0029  0.0029  0.0030  0.0030  0.0030  0.0030  0.0030  0.0030  0.0030  0.0029  0.0058  0.0029  0.0030  0.0000  0.0029  0.0000  0.0088  0.0089  0.0089  0.0088  0.0089  0.0089  0.0089  0.0088  0.0000  0.0030  0.0029  0.0029  0.0030  0.0030  0.0000  0.0029  0.0029  0.0029  0.0029  0.0029  0.0029  0.0000  0.0030  0.0029  0.0000  0.0030  0.0029  0.0000  0.0000  0.0000  0.0029  0.0029  0.0029  0.0000  0.0029  0.0029  0.0029  0.0000  0.0000  0.0029  0.0000  0.0029  0.0029  0.0000  0.0030  0.0089  0.0000  0.0029  0.0000  0.0089  0.0000  0.0000  0.0030  0.0000  0.0030  0.0000  0.0000  0.0000  0.0000  0.0000  0.0059  0.0058  0.0030  0.0030  0.0088  0.0088  0.0059  0.0029  0.0058  0.0058  0.0030  0.0000  0.0089  0.0030  0.0030  0.0089  0.0000  0.0030  0.0030  0.0000  0.0029  0.0029  0.0000  0.0029  0.0030  0.0030  0.0000  0.0030  0.0029  0.0000  0.0029  0.0000  0.0000  0.0030  0.0060  0.0000  0.0000  0.0000  0.0000  0.0029  0.0029  0.0000  0.0000  0.0030  0.0029  0.0029  0.0029  0.0029  0.0000  0.0000
MFP4__GCA_001193035.1   1.1422  0.8030  0.7723  0.7723  0.7723  0.6932  0.7396  0.7131  0.6349  0.5928  0.6696  0.7101  0.7040  0.7091  1.0342  0.6429  0.6429  0.7849  0.6846  0.6897  0.6890  0.7378  0.7378  0.7374  0.7423  0.6804  0.6942  0.6891  0.6554  0.6554  0.6968  0.7211  0.7306  0.6713  0.7598  0.7589  0.7319  0.7312  0.7525  0.7372  0.6903  0.7009  0.7074  0.7953  0.7971  0.8041  0.7764  0.8222  0.8233  0.8314  0.8294  0.7746  0.7512  0.7313  0.7793  0.7793  0.7645  0.7706  0.7799  0.7888  0.8067  0.7990  0.1653  0.2174  0.2066  0.1653  0.1653  0.1653  0.1624  0.1624  0.1624  0.1624  0.1624  0.1621  0.1621  0.1655  0.1266  0.1266  0.0029  0.0000  0.0029  0.0030  0.0030  0.0000  0.0000  0.0000  0.0000  0.0000  0.0000  0.0000  0.0000  0.0000  0.0000  0.0000  0.0000  0.0000  0.0000  0.0000  0.0000  0.0000  0.0029  0.0000  0.0000  0.0000  0.0000  0.0000  0.0000  0.0000  0.0000  0.0000  0.0000  0.0000  0.0000  0.0000  0.0000  0.0000  0.0000  0.0000  0.0000  0.0000  0.0000  0.0000  0.0000  0.0000  0.0000  0.0000  0.0000  0.0029  0.0000  0.0000  0.0000  0.0000  0.0000  0.0000  0.0000  0.0000  0.0000  0.0000  0.0000  0.0000  0.0030  0.0029  0.0030  0.0030  0.0030  0.0030  0.0030  0.0030  0.0030  0.0030  0.0030  0.0059  0.0030  0.0029  0.0000  0.0030  0.0000  0.0088  0.0089  0.0089  0.0089  0.0089  0.0089  0.0088  0.0089  0.0000  0.0029  0.0030  0.0029  0.0029  0.0030  0.0000  0.0030  0.0029  0.0030  0.0029  0.0029  0.0030  0.0000  0.0029  0.0030  0.0000  0.0030  0.0030  0.0000  0.0000  0.0000  0.0029  0.0029  0.0030  0.0000  0.0029  0.0029  0.0030  0.0000  0.0000  0.0029  0.0000  0.0029  0.0029  0.0000  0.0030  0.0089  0.0000  0.0029  0.0000  0.0089  0.0000  0.0000  0.0030  0.0000  0.0029  0.0000  0.0000  0.0000  0.0000  0.0000  0.0059  0.0059  0.0029  0.0029  0.0089  0.0088  0.0059  0.0029  0.0059  0.0059  0.0030  0.0000  0.0088  0.0030  0.0029  0.0089  0.0000  0.0029  0.0029  0.0000  0.0029  0.0030  0.0000  0.0029  0.0029  0.0029  0.0000  0.0029  0.0030  0.0000  0.0029  0.0000  0.0000  0.0029  0.0059  0.0000  0.0000  0.0000  0.0000  0.0030  0.0029  0.0000  0.0000  0.0029  0.0029  0.0029  0.0030  0.0030  0.0000  0.0000  0.0000
MFP4__GCA_001193655.1   1.1422  0.8030  0.7723  0.7723  0.7723  0.6932  0.7396  0.7131  0.6349  0.5928  0.6696  0.7101  0.7040  0.7091  1.0342  0.6429  0.6429  0.7849  0.6846  0.6897  0.6890  0.7378  0.7378  0.7374  0.7423  0.6804  0.6942  0.6891  0.6554  0.6554  0.6968  0.7211  0.7306  0.6713  0.7598  0.7589  0.7319  0.7312  0.7525  0.7372  0.6903  0.7009  0.7074  0.7953  0.7971  0.8041  0.7764  0.8222  0.8233  0.8314  0.8294  0.7746  0.7512  0.7313  0.7793  0.7793  0.7645  0.7706  0.7799  0.7888  0.8067  0.7990  0.1653  0.2174  0.2066  0.1653  0.1653  0.1653  0.1624  0.1624  0.1624  0.1624  0.1624  0.1621  0.1621  0.1655  0.1266  0.1266  0.0030  0.0000  0.0030  0.0030  0.0030  0.0000  0.0000  0.0000  0.0000  0.0000  0.0000  0.0000  0.0000  0.0000  0.0000  0.0000  0.0000  0.0000  0.0000  0.0000  0.0000  0.0000  0.0029  0.0000  0.0000  0.0000  0.0000  0.0000  0.0000  0.0000  0.0000  0.0000  0.0000  0.0000  0.0000  0.0000  0.0000  0.0000  0.0000  0.0000  0.0000  0.0000  0.0000  0.0000  0.0000  0.0000  0.0000  0.0000  0.0000  0.0029  0.0000  0.0000  0.0000  0.0000  0.0000  0.0000  0.0000  0.0000  0.0000  0.0000  0.0000  0.0000  0.0029  0.0029  0.0029  0.0030  0.0030  0.0030  0.0030  0.0030  0.0030  0.0030  0.0029  0.0058  0.0029  0.0030  0.0000  0.0030  0.0000  0.0088  0.0088  0.0088  0.0088  0.0088  0.0088  0.0088  0.0088  0.0000  0.0030  0.0030  0.0029  0.0029  0.0029  0.0000  0.0029  0.0030  0.0029  0.0029  0.0029  0.0030  0.0000  0.0029  0.0030  0.0000  0.0030  0.0029  0.0000  0.0000  0.0000  0.0029  0.0029  0.0029  0.0000  0.0029  0.0029  0.0030  0.0000  0.0000  0.0029  0.0000  0.0030  0.0030  0.0000  0.0030  0.0089  0.0000  0.0029  0.0000  0.0088  0.0000  0.0000  0.0030  0.0000  0.0030  0.0000  0.0000  0.0000  0.0000  0.0000  0.0059  0.0059  0.0029  0.0029  0.0088  0.0088  0.0058  0.0029  0.0059  0.0059  0.0030  0.0000  0.0089  0.0029  0.0029  0.0088  0.0000  0.0030  0.0029  0.0000  0.0030  0.0030  0.0000  0.0030  0.0029  0.0030  0.0000  0.0029  0.0029  0.0000  0.0030  0.0000  0.0000  0.0030  0.0059  0.0000  0.0000  0.0000  0.0000  0.0029  0.0029  0.0000  0.0000  0.0030  0.0030  0.0030  0.0029  0.0029  0.0000  0.0000  0.0000  0.0000
MFP4__GCA_001194765.1   1.1422  0.8030  0.7723  0.7723  0.7723  0.6932  0.7396  0.7131  0.6349  0.5928  0.6696  0.7101  0.7040  0.7091  1.0342  0.6429  0.6429  0.7849  0.6846  0.6897  0.6890  0.7378  0.7378  0.7374  0.7423  0.6804  0.6942  0.6891  0.6554  0.6554  0.6968  0.7211  0.7306  0.6713  0.7598  0.7589  0.7319  0.7312  0.7525  0.7372  0.6903  0.7009  0.7074  0.7953  0.7971  0.8041  0.7764  0.8222  0.8233  0.8314  0.8294  0.7746  0.7512  0.7313  0.7793  0.7793  0.7645  0.7706  0.7799  0.7888  0.8067  0.7990  0.1653  0.2174  0.2066  0.1653  0.1653  0.1653  0.1624  0.1624  0.1624  0.1624  0.1624  0.1621  0.1621  0.1655  0.1266  0.1266  0.0029  0.0000  0.0030  0.0030  0.0030  0.0000  0.0000  0.0000  0.0000  0.0000  0.0000  0.0000  0.0000  0.0000  0.0000  0.0000  0.0000  0.0000  0.0000  0.0000  0.0000  0.0000  0.0029  0.0000  0.0000  0.0000  0.0000  0.0000  0.0000  0.0000  0.0000  0.0000  0.0000  0.0000  0.0000  0.0000  0.0000  0.0000  0.0000  0.0000  0.0000  0.0000  0.0000  0.0000  0.0000  0.0000  0.0000  0.0000  0.0000  0.0029  0.0000  0.0000  0.0000  0.0000  0.0000  0.0000  0.0000  0.0000  0.0000  0.0000  0.0000  0.0000  0.0029  0.0030  0.0029  0.0030  0.0030  0.0030  0.0030  0.0030  0.0030  0.0030  0.0029  0.0058  0.0030  0.0030  0.0000  0.0029  0.0000  0.0089  0.0088  0.0088  0.0088  0.0089  0.0088  0.0089  0.0089  0.0000  0.0029  0.0030  0.0029  0.0029  0.0029  0.0000  0.0030  0.0030  0.0029  0.0029  0.0029  0.0029  0.0000  0.0029  0.0029  0.0000  0.0029  0.0029  0.0000  0.0000  0.0000  0.0029  0.0030  0.0030  0.0000  0.0029  0.0029  0.0030  0.0000  0.0000  0.0029  0.0000  0.0029  0.0030  0.0000  0.0029  0.0088  0.0000  0.0029  0.0000  0.0088  0.0000  0.0000  0.0029  0.0000  0.0029  0.0000  0.0000  0.0000  0.0000  0.0000  0.0059  0.0059  0.0029  0.0029  0.0088  0.0089  0.0059  0.0029  0.0058  0.0059  0.0030  0.0000  0.0088  0.0030  0.0029  0.0088  0.0000  0.0030  0.0030  0.0000  0.0029  0.0029  0.0000  0.0029  0.0029  0.0029  0.0000  0.0030  0.0029  0.0000  0.0029  0.0000  0.0000  0.0029  0.0058  0.0000  0.0000  0.0000  0.0000  0.0030  0.0030  0.0000  0.0000  0.0029  0.0030  0.0030  0.0029  0.0029  0.0000  0.0000  0.0000  0.0000  0.0000
MFP4__GCA_001195465.1   1.1422  0.8030  0.7723  0.7723  0.7723  0.6932  0.7396  0.7131  0.6349  0.5928  0.6696  0.7101  0.7040  0.7091  1.0342  0.6429  0.6429  0.7849  0.6846  0.6897  0.6890  0.7378  0.7378  0.7374  0.7423  0.6804  0.6942  0.6891  0.6554  0.6554  0.6968  0.7211  0.7306  0.6713  0.7598  0.7589  0.7319  0.7312  0.7525  0.7372  0.6903  0.7009  0.7074  0.7953  0.7971  0.8041  0.7764  0.8222  0.8233  0.8314  0.8294  0.7746  0.7512  0.7313  0.7793  0.7793  0.7645  0.7706  0.7799  0.7888  0.8067  0.7990  0.1653  0.2174  0.2066  0.1653  0.1653  0.1653  0.1624  0.1624  0.1624  0.1624  0.1624  0.1621  0.1621  0.1655  0.1266  0.1266  0.0030  0.0000  0.0029  0.0030  0.0030  0.0000  0.0000  0.0000  0.0000  0.0000  0.0000  0.0000  0.0000  0.0000  0.0000  0.0000  0.0000  0.0000  0.0000  0.0000  0.0000  0.0000  0.0030  0.0000  0.0000  0.0000  0.0000  0.0000  0.0000  0.0000  0.0000  0.0000  0.0000  0.0000  0.0000  0.0000  0.0000  0.0000  0.0000  0.0000  0.0000  0.0000  0.0000  0.0000  0.0000  0.0000  0.0000  0.0000  0.0000  0.0029  0.0000  0.0000  0.0000  0.0000  0.0000  0.0000  0.0000  0.0000  0.0000  0.0000  0.0000  0.0000  0.0029  0.0029  0.0029  0.0030  0.0030  0.0030  0.0030  0.0030  0.0030  0.0030  0.0029  0.0059  0.0029  0.0030  0.0000  0.0029  0.0000  0.0088  0.0088  0.0088  0.0089  0.0088  0.0088  0.0088  0.0089  0.0000  0.0029  0.0029  0.0029  0.0029  0.0030  0.0000  0.0029  0.0030  0.0029  0.0030  0.0029  0.0029  0.0000  0.0029  0.0029  0.0000  0.0029  0.0029  0.0000  0.0000  0.0000  0.0029  0.0029  0.0029  0.0000  0.0029  0.0029  0.0030  0.0000  0.0000  0.0029  0.0000  0.0029  0.0029  0.0000  0.0030  0.0089  0.0000  0.0029  0.0000  0.0089  0.0000  0.0000  0.0030  0.0000  0.0030  0.0000  0.0000  0.0000  0.0000  0.0000  0.0059  0.0058  0.0029  0.0030  0.0088  0.0089  0.0059  0.0030  0.0059  0.0059  0.0029  0.0000  0.0088  0.0030  0.0029  0.0089  0.0000  0.0030  0.0030  0.0000  0.0029  0.0030  0.0000  0.0029  0.0029  0.0029  0.0000  0.0030  0.0029  0.0000  0.0029  0.0000  0.0000  0.0029  0.0059  0.0000  0.0000  0.0000  0.0000  0.0030  0.0029  0.0000  0.0000  0.0029  0.0030  0.0029  0.0030  0.0029  0.0000  0.0000  0.0000  0.0000  0.0000  0.0000
MFP4__GCA_001196125.1   1.1422  0.8030  0.7723  0.7723  0.7723  0.6932  0.7396  0.7131  0.6349  0.5928  0.6696  0.7101  0.7040  0.7091  1.0342  0.6429  0.6429  0.7849  0.6846  0.6897  0.6890  0.7378  0.7378  0.7374  0.7423  0.6804  0.6942  0.6891  0.6554  0.6554  0.6968  0.7211  0.7306  0.6713  0.7598  0.7589  0.7319  0.7312  0.7525  0.7372  0.6903  0.7009  0.7074  0.7953  0.7971  0.8041  0.7764  0.8222  0.8233  0.8314  0.8294  0.7746  0.7512  0.7313  0.7793  0.7793  0.7645  0.7706  0.7799  0.7888  0.8067  0.7990  0.1653  0.2174  0.2066  0.1653  0.1653  0.1653  0.1624  0.1624  0.1624  0.1624  0.1624  0.1621  0.1621  0.1655  0.1266  0.1266  0.0029  0.0000  0.0030  0.0030  0.0030  0.0000  0.0000  0.0000  0.0000  0.0000  0.0000  0.0000  0.0000  0.0000  0.0000  0.0000  0.0000  0.0000  0.0000  0.0000  0.0000  0.0000  0.0030  0.0000  0.0000  0.0000  0.0000  0.0000  0.0000  0.0000  0.0000  0.0000  0.0000  0.0000  0.0000  0.0000  0.0000  0.0000  0.0000  0.0000  0.0000  0.0000  0.0000  0.0000  0.0000  0.0000  0.0000  0.0000  0.0000  0.0029  0.0000  0.0000  0.0000  0.0000  0.0000  0.0000  0.0000  0.0000  0.0000  0.0000  0.0000  0.0000  0.0029  0.0030  0.0030  0.0030  0.0030  0.0030  0.0030  0.0030  0.0030  0.0030  0.0030  0.0059  0.0029  0.0029  0.0000  0.0030  0.0000  0.0088  0.0089  0.0088  0.0088  0.0088  0.0088  0.0088  0.0089  0.0000  0.0030  0.0029  0.0029  0.0029  0.0029  0.0000  0.0030  0.0029  0.0030  0.0030  0.0029  0.0030  0.0000  0.0030  0.0029  0.0000  0.0030  0.0029  0.0000  0.0000  0.0000  0.0029  0.0029  0.0030  0.0000  0.0029  0.0030  0.0030  0.0000  0.0000  0.0030  0.0000  0.0029  0.0030  0.0000  0.0030  0.0089  0.0000  0.0030  0.0000  0.0089  0.0000  0.0000  0.0029  0.0000  0.0030  0.0000  0.0000  0.0000  0.0000  0.0000  0.0059  0.0059  0.0029  0.0029  0.0089  0.0088  0.0059  0.0030  0.0058  0.0059  0.0029  0.0000  0.0088  0.0030  0.0029  0.0089  0.0000  0.0030  0.0029  0.0000  0.0030  0.0029  0.0000  0.0029  0.0029  0.0029  0.0000  0.0029  0.0029  0.0000  0.0029  0.0000  0.0000  0.0030  0.0059  0.0000  0.0000  0.0000  0.0000  0.0029  0.0030  0.0000  0.0000  0.0029  0.0029  0.0029  0.0029  0.0029  0.0000  0.0000  0.0000  0.0000  0.0000  0.0000  0.0000
MFP4__GCA_001196775.1   1.1422  0.8030  0.7723  0.7723  0.7723  0.6932  0.7396  0.7131  0.6349  0.5928  0.6696  0.7101  0.7040  0.7091  1.0342  0.6429  0.6429  0.7849  0.6846  0.6897  0.6890  0.7378  0.7378  0.7374  0.7423  0.6804  0.6942  0.6891  0.6554  0.6554  0.6968  0.7211  0.7306  0.6713  0.7598  0.7589  0.7319  0.7312  0.7525  0.7372  0.6903  0.7009  0.7074  0.7953  0.7971  0.8041  0.7764  0.8222  0.8233  0.8314  0.8294  0.7746  0.7512  0.7313  0.7793  0.7793  0.7645  0.7706  0.7799  0.7888  0.8067  0.7990  0.1653  0.2174  0.2066  0.1653  0.1653  0.1653  0.1624  0.1624  0.1624  0.1624  0.1624  0.1621  0.1621  0.1655  0.1266  0.1266  0.0029  0.0000  0.0029  0.0030  0.0030  0.0000  0.0000  0.0000  0.0000  0.0000  0.0000  0.0000  0.0000  0.0000  0.0000  0.0000  0.0000  0.0000  0.0000  0.0000  0.0000  0.0000  0.0029  0.0000  0.0000  0.0000  0.0000  0.0000  0.0000  0.0000  0.0000  0.0000  0.0000  0.0000  0.0000  0.0000  0.0000  0.0000  0.0000  0.0000  0.0000  0.0000  0.0000  0.0000  0.0000  0.0000  0.0000  0.0000  0.0000  0.0030  0.0000  0.0000  0.0000  0.0000  0.0000  0.0000  0.0000  0.0000  0.0000  0.0000  0.0000  0.0000  0.0030  0.0030  0.0030  0.0030  0.0030  0.0030  0.0030  0.0030  0.0030  0.0030  0.0029  0.0058  0.0030  0.0029  0.0000  0.0030  0.0000  0.0089  0.0089  0.0089  0.0088  0.0089  0.0088  0.0088  0.0089  0.0000  0.0029  0.0029  0.0029  0.0030  0.0029  0.0000  0.0029  0.0030  0.0030  0.0029  0.0029  0.0030  0.0000  0.0029  0.0030  0.0000  0.0029  0.0030  0.0000  0.0000  0.0000  0.0029  0.0029  0.0030  0.0000  0.0029  0.0030  0.0030  0.0000  0.0000  0.0029  0.0000  0.0029  0.0030  0.0000  0.0029  0.0088  0.0000  0.0029  0.0000  0.0088  0.0000  0.0000  0.0029  0.0000  0.0030  0.0000  0.0000  0.0000  0.0000  0.0000  0.0059  0.0058  0.0030  0.0030  0.0089  0.0088  0.0059  0.0029  0.0058  0.0058  0.0029  0.0000  0.0088  0.0030  0.0029  0.0088  0.0000  0.0029  0.0029  0.0000  0.0029  0.0029  0.0000  0.0029  0.0030  0.0030  0.0000  0.0030  0.0029  0.0000  0.0029  0.0000  0.0000  0.0029  0.0059  0.0000  0.0000  0.0000  0.0000  0.0030  0.0029  0.0000  0.0000  0.0030  0.0029  0.0030  0.0029  0.0030  0.0000  0.0000  0.0000  0.0000  0.0000  0.0000  0.0000  0.0000
MFP4__GCA_001197775.1   1.1422  0.8030  0.7723  0.7723  0.7723  0.6932  0.7396  0.7131  0.6349  0.5928  0.6696  0.7101  0.7040  0.7091  1.0342  0.6429  0.6429  0.7849  0.6846  0.6897  0.6890  0.7378  0.7378  0.7374  0.7423  0.6804  0.6942  0.6891  0.6554  0.6554  0.6968  0.7211  0.7306  0.6713  0.7598  0.7589  0.7319  0.7312  0.7525  0.7372  0.6903  0.7009  0.7074  0.7953  0.7971  0.8041  0.7764  0.8222  0.8233  0.8314  0.8294  0.7746  0.7512  0.7313  0.7793  0.7793  0.7645  0.7706  0.7799  0.7888  0.8067  0.7990  0.1653  0.2174  0.2066  0.1653  0.1653  0.1653  0.1624  0.1624  0.1624  0.1624  0.1624  0.1621  0.1621  0.1655  0.1266  0.1266  0.0030  0.0000  0.0029  0.0030  0.0030  0.0000  0.0000  0.0000  0.0000  0.0000  0.0000  0.0000  0.0000  0.0000  0.0000  0.0000  0.0000  0.0000  0.0000  0.0000  0.0000  0.0000  0.0029  0.0000  0.0000  0.0000  0.0000  0.0000  0.0000  0.0000  0.0000  0.0000  0.0000  0.0000  0.0000  0.0000  0.0000  0.0000  0.0000  0.0000  0.0000  0.0000  0.0000  0.0000  0.0000  0.0000  0.0000  0.0000  0.0000  0.0029  0.0000  0.0000  0.0000  0.0000  0.0000  0.0000  0.0000  0.0000  0.0000  0.0000  0.0000  0.0000  0.0029  0.0029  0.0029  0.0030  0.0030  0.0030  0.0030  0.0030  0.0030  0.0030  0.0029  0.0059  0.0029  0.0029  0.0000  0.0029  0.0000  0.0089  0.0088  0.0088  0.0088  0.0088  0.0089  0.0088  0.0088  0.0000  0.0029  0.0029  0.0029  0.0030  0.0029  0.0000  0.0029  0.0029  0.0029  0.0030  0.0029  0.0029  0.0000  0.0029  0.0030  0.0000  0.0030  0.0029  0.0000  0.0000  0.0000  0.0030  0.0029  0.0029  0.0000  0.0029  0.0030  0.0030  0.0000  0.0000  0.0029  0.0000  0.0029  0.0030  0.0000  0.0029  0.0088  0.0000  0.0030  0.0000  0.0088  0.0000  0.0000  0.0029  0.0000  0.0029  0.0000  0.0000  0.0000  0.0000  0.0000  0.0059  0.0059  0.0029  0.0029  0.0088  0.0089  0.0059  0.0029  0.0059  0.0059  0.0029  0.0000  0.0088  0.0029  0.0029  0.0088  0.0000  0.0030  0.0030  0.0000  0.0029  0.0030  0.0000  0.0030  0.0030  0.0030  0.0000  0.0030  0.0030  0.0000  0.0029  0.0000  0.0000  0.0030  0.0059  0.0000  0.0000  0.0000  0.0000  0.0030  0.0029  0.0000  0.0000  0.0029  0.0030  0.0029  0.0030  0.0029  0.0000  0.0000  0.0000  0.0000  0.0000  0.0000  0.0000  0.0000  0.0000
MFP4__GCA_001197795.1   1.1422  0.8030  0.7723  0.7723  0.7723  0.6932  0.7396  0.7131  0.6349  0.5928  0.6696  0.7101  0.7040  0.7091  1.0342  0.6429  0.6429  0.7849  0.6846  0.6897  0.6890  0.7378  0.7378  0.7374  0.7423  0.6804  0.6942  0.6891  0.6554  0.6554  0.6968  0.7211  0.7306  0.6713  0.7598  0.7589  0.7319  0.7312  0.7525  0.7372  0.6903  0.7009  0.7074  0.7953  0.7971  0.8041  0.7764  0.8222  0.8233  0.8314  0.8294  0.7746  0.7512  0.7313  0.7793  0.7793  0.7645  0.7706  0.7799  0.7888  0.8067  0.7990  0.1653  0.2174  0.2066  0.1653  0.1653  0.1653  0.1624  0.1624  0.1624  0.1624  0.1624  0.1621  0.1621  0.1655  0.1266  0.1266  0.0029  0.0000  0.0029  0.0030  0.0030  0.0000  0.0000  0.0000  0.0000  0.0000  0.0000  0.0000  0.0000  0.0000  0.0000  0.0000  0.0000  0.0000  0.0000  0.0000  0.0000  0.0000  0.0030  0.0000  0.0000  0.0000  0.0000  0.0000  0.0000  0.0000  0.0000  0.0000  0.0000  0.0000  0.0000  0.0000  0.0000  0.0000  0.0000  0.0000  0.0000  0.0000  0.0000  0.0000  0.0000  0.0000  0.0000  0.0000  0.0000  0.0030  0.0000  0.0000  0.0000  0.0000  0.0000  0.0000  0.0000  0.0000  0.0000  0.0000  0.0000  0.0000  0.0029  0.0030  0.0029  0.0030  0.0030  0.0030  0.0030  0.0030  0.0030  0.0030  0.0029  0.0059  0.0029  0.0030  0.0000  0.0029  0.0000  0.0089  0.0088  0.0088  0.0089  0.0088  0.0089  0.0088  0.0090  0.0000  0.0029  0.0029  0.0030  0.0030  0.0030  0.0000  0.0029  0.0030  0.0029  0.0029  0.0029  0.0030  0.0000  0.0030  0.0030  0.0000  0.0029  0.0030  0.0000  0.0000  0.0000  0.0030  0.0030  0.0029  0.0000  0.0029  0.0030  0.0029  0.0000  0.0000  0.0029  0.0000  0.0029  0.0029  0.0000  0.0029  0.0088  0.0000  0.0030  0.0000  0.0088  0.0000  0.0000  0.0029  0.0000  0.0029  0.0000  0.0000  0.0000  0.0000  0.0000  0.0058  0.0059  0.0030  0.0029  0.0089  0.0089  0.0058  0.0030  0.0059  0.0059  0.0029  0.0000  0.0089  0.0030  0.0029  0.0089  0.0000  0.0030  0.0029  0.0000  0.0029  0.0030  0.0000  0.0030  0.0030  0.0030  0.0000  0.0030  0.0029  0.0000  0.0029  0.0000  0.0000  0.0029  0.0059  0.0000  0.0000  0.0000  0.0000  0.0029  0.0029  0.0000  0.0000  0.0029  0.0030  0.0029  0.0029  0.0029  0.0000  0.0000  0.0000  0.0000  0.0000  0.0000  0.0000  0.0000  0.0000  0.0000
MFP4__GCA_001197955.1   1.1422  0.8030  0.7723  0.7723  0.7723  0.6932  0.7396  0.7131  0.6349  0.5928  0.6696  0.7101  0.7040  0.7091  1.0342  0.6429  0.6429  0.7849  0.6846  0.6897  0.6890  0.7378  0.7378  0.7374  0.7423  0.6804  0.6942  0.6891  0.6554  0.6554  0.6968  0.7211  0.7306  0.6713  0.7598  0.7589  0.7319  0.7312  0.7525  0.7372  0.6903  0.7009  0.7074  0.7953  0.7971  0.8041  0.7764  0.8222  0.8233  0.8314  0.8294  0.7746  0.7512  0.7313  0.7793  0.7793  0.7645  0.7706  0.7799  0.7888  0.8067  0.7990  0.1653  0.2174  0.2066  0.1653  0.1653  0.1653  0.1624  0.1624  0.1624  0.1624  0.1624  0.1621  0.1621  0.1655  0.1266  0.1266  0.0030  0.0000  0.0029  0.0030  0.0030  0.0000  0.0000  0.0000  0.0000  0.0000  0.0000  0.0000  0.0000  0.0000  0.0000  0.0000  0.0000  0.0000  0.0000  0.0000  0.0000  0.0000  0.0029  0.0000  0.0000  0.0000  0.0000  0.0000  0.0000  0.0000  0.0000  0.0000  0.0000  0.0000  0.0000  0.0000  0.0000  0.0000  0.0000  0.0000  0.0000  0.0000  0.0000  0.0000  0.0000  0.0000  0.0000  0.0000  0.0000  0.0029  0.0000  0.0000  0.0000  0.0000  0.0000  0.0000  0.0000  0.0000  0.0000  0.0000  0.0000  0.0000  0.0029  0.0029  0.0029  0.0030  0.0030  0.0030  0.0030  0.0030  0.0030  0.0030  0.0030  0.0059  0.0029  0.0030  0.0000  0.0030  0.0000  0.0088  0.0089  0.0089  0.0088  0.0089  0.0088  0.0089  0.0089  0.0000  0.0030  0.0029  0.0030  0.0029  0.0030  0.0000  0.0030  0.0029  0.0030  0.0029  0.0029  0.0030  0.0000  0.0029  0.0029  0.0000  0.0030  0.0030  0.0000  0.0000  0.0000  0.0029  0.0029  0.0029  0.0000  0.0029  0.0029  0.0029  0.0000  0.0000  0.0030  0.0000  0.0030  0.0030  0.0000  0.0029  0.0089  0.0000  0.0030  0.0000  0.0089  0.0000  0.0000  0.0029  0.0000  0.0029  0.0000  0.0000  0.0000  0.0000  0.0000  0.0059  0.0059  0.0030  0.0029  0.0089  0.0089  0.0059  0.0029  0.0058  0.0058  0.0029  0.0000  0.0088  0.0029  0.0029  0.0088  0.0000  0.0030  0.0030  0.0000  0.0029  0.0029  0.0000  0.0029  0.0030  0.0030  0.0000  0.0029  0.0030  0.0000  0.0030  0.0000  0.0000  0.0030  0.0060  0.0000  0.0000  0.0000  0.0000  0.0029  0.0029  0.0000  0.0000  0.0030  0.0029  0.0029  0.0029  0.0029  0.0000  0.0000  0.0000  0.0000  0.0000  0.0000  0.0000  0.0000  0.0000  0.0000  0.0000
MFP4__GCA_001199695.1   1.1422  0.8030  0.7723  0.7723  0.7723  0.6932  0.7396  0.7131  0.6349  0.5928  0.6696  0.7101  0.7040  0.7091  1.0342  0.6429  0.6429  0.7849  0.6846  0.6897  0.6890  0.7378  0.7378  0.7374  0.7423  0.6804  0.6942  0.6891  0.6554  0.6554  0.6968  0.7211  0.7306  0.6713  0.7598  0.7589  0.7319  0.7312  0.7525  0.7372  0.6903  0.7009  0.7074  0.7953  0.7971  0.8041  0.7764  0.8222  0.8233  0.8314  0.8294  0.7746  0.7512  0.7313  0.7793  0.7793  0.7645  0.7706  0.7799  0.7888  0.8067  0.7990  0.1653  0.2174  0.2066  0.1653  0.1653  0.1653  0.1624  0.1624  0.1624  0.1624  0.1624  0.1621  0.1621  0.1655  0.1266  0.1266  0.0030  0.0000  0.0030  0.0030  0.0030  0.0000  0.0000  0.0000  0.0000  0.0000  0.0000  0.0000  0.0000  0.0000  0.0000  0.0000  0.0000  0.0000  0.0000  0.0000  0.0000  0.0000  0.0030  0.0000  0.0000  0.0000  0.0000  0.0000  0.0000  0.0000  0.0000  0.0000  0.0000  0.0000  0.0000  0.0000  0.0000  0.0000  0.0000  0.0000  0.0000  0.0000  0.0000  0.0000  0.0000  0.0000  0.0000  0.0000  0.0000  0.0030  0.0000  0.0000  0.0000  0.0000  0.0000  0.0000  0.0000  0.0000  0.0000  0.0000  0.0000  0.0000  0.0029  0.0030  0.0029  0.0030  0.0030  0.0030  0.0030  0.0030  0.0030  0.0030  0.0030  0.0059  0.0030  0.0029  0.0000  0.0029  0.0000  0.0089  0.0088  0.0088  0.0088  0.0089  0.0089  0.0088  0.0088  0.0000  0.0030  0.0029  0.0030  0.0029  0.0030  0.0000  0.0029  0.0030  0.0029  0.0030  0.0030  0.0030  0.0000  0.0029  0.0029  0.0000  0.0029  0.0029  0.0000  0.0000  0.0000  0.0029  0.0029  0.0030  0.0000  0.0030  0.0029  0.0029  0.0000  0.0000  0.0030  0.0000  0.0029  0.0029  0.0000  0.0030  0.0088  0.0000  0.0030  0.0000  0.0089  0.0000  0.0000  0.0029  0.0000  0.0030  0.0000  0.0000  0.0000  0.0000  0.0000  0.0059  0.0059  0.0029  0.0029  0.0088  0.0088  0.0058  0.0029  0.0059  0.0059  0.0029  0.0000  0.0089  0.0029  0.0030  0.0088  0.0000  0.0030  0.0029  0.0000  0.0029  0.0029  0.0000  0.0029  0.0029  0.0030  0.0000  0.0029  0.0030  0.0000  0.0029  0.0000  0.0000  0.0029  0.0059  0.0000  0.0000  0.0000  0.0000  0.0030  0.0030  0.0000  0.0000  0.0030  0.0030  0.0029  0.0029  0.0029  0.0000  0.0000  0.0000  0.0000  0.0000  0.0000  0.0000  0.0000  0.0000  0.0000  0.0000  0.0000
MFP4__GCA_001199735.1   1.1422  0.8030  0.7723  0.7723  0.7723  0.6932  0.7396  0.7131  0.6349  0.5928  0.6696  0.7101  0.7040  0.7091  1.0342  0.6429  0.6429  0.7849  0.6846  0.6897  0.6890  0.7378  0.7378  0.7374  0.7423  0.6804  0.6942  0.6891  0.6554  0.6554  0.6968  0.7211  0.7306  0.6713  0.7598  0.7589  0.7319  0.7312  0.7525  0.7372  0.6903  0.7009  0.7074  0.7953  0.7971  0.8041  0.7764  0.8222  0.8233  0.8314  0.8294  0.7746  0.7512  0.7313  0.7793  0.7793  0.7645  0.7706  0.7799  0.7888  0.8067  0.7990  0.1653  0.2174  0.2066  0.1653  0.1653  0.1653  0.1624  0.1624  0.1624  0.1624  0.1624  0.1621  0.1621  0.1655  0.1266  0.1266  0.0030  0.0000  0.0029  0.0030  0.0030  0.0000  0.0000  0.0000  0.0000  0.0000  0.0000  0.0000  0.0000  0.0000  0.0000  0.0000  0.0000  0.0000  0.0000  0.0000  0.0000  0.0000  0.0029  0.0000  0.0000  0.0000  0.0000  0.0000  0.0000  0.0000  0.0000  0.0000  0.0000  0.0000  0.0000  0.0000  0.0000  0.0000  0.0000  0.0000  0.0000  0.0000  0.0000  0.0000  0.0000  0.0000  0.0000  0.0000  0.0000  0.0030  0.0000  0.0000  0.0000  0.0000  0.0000  0.0000  0.0000  0.0000  0.0000  0.0000  0.0000  0.0000  0.0029  0.0030  0.0030  0.0030  0.0030  0.0030  0.0030  0.0030  0.0030  0.0030  0.0029  0.0059  0.0029  0.0029  0.0000  0.0030  0.0000  0.0089  0.0088  0.0089  0.0088  0.0088  0.0089  0.0089  0.0088  0.0000  0.0029  0.0030  0.0030  0.0030  0.0029  0.0000  0.0029  0.0030  0.0029  0.0029  0.0029  0.0029  0.0000  0.0029  0.0029  0.0000  0.0029  0.0029  0.0000  0.0000  0.0000  0.0029  0.0030  0.0029  0.0000  0.0029  0.0029  0.0030  0.0000  0.0000  0.0029  0.0000  0.0030  0.0029  0.0000  0.0030  0.0089  0.0000  0.0030  0.0000  0.0088  0.0000  0.0000  0.0030  0.0000  0.0029  0.0000  0.0000  0.0000  0.0000  0.0000  0.0059  0.0058  0.0030  0.0029  0.0088  0.0088  0.0059  0.0029  0.0059  0.0059  0.0029  0.0000  0.0088  0.0029  0.0030  0.0089  0.0000  0.0029  0.0029  0.0000  0.0029  0.0030  0.0000  0.0029  0.0030  0.0029  0.0000  0.0029  0.0030  0.0000  0.0030  0.0000  0.0000  0.0030  0.0059  0.0000  0.0000  0.0000  0.0000  0.0030  0.0029  0.0000  0.0000  0.0030  0.0029  0.0029  0.0029  0.0029  0.0000  0.0000  0.0000  0.0000  0.0000  0.0000  0.0000  0.0000  0.0000  0.0000  0.0000  0.0000  0.0000
MFP4__GCA_001199815.1   1.1422  0.8030  0.7723  0.7723  0.7723  0.6932  0.7396  0.7131  0.6349  0.5928  0.6696  0.7101  0.7040  0.7091  1.0342  0.6429  0.6429  0.7849  0.6846  0.6897  0.6890  0.7378  0.7378  0.7374  0.7423  0.6804  0.6942  0.6891  0.6554  0.6554  0.6968  0.7211  0.7306  0.6713  0.7598  0.7589  0.7319  0.7312  0.7525  0.7372  0.6903  0.7009  0.7074  0.7953  0.7971  0.8041  0.7764  0.8222  0.8233  0.8314  0.8294  0.7746  0.7512  0.7313  0.7793  0.7793  0.7645  0.7706  0.7799  0.7888  0.8067  0.7990  0.1653  0.2174  0.2066  0.1653  0.1653  0.1653  0.1624  0.1624  0.1624  0.1624  0.1624  0.1621  0.1621  0.1655  0.1266  0.1266  0.0029  0.0000  0.0030  0.0030  0.0030  0.0000  0.0000  0.0000  0.0000  0.0000  0.0000  0.0000  0.0000  0.0000  0.0000  0.0000  0.0000  0.0000  0.0000  0.0000  0.0000  0.0000  0.0029  0.0000  0.0000  0.0000  0.0000  0.0000  0.0000  0.0000  0.0000  0.0000  0.0000  0.0000  0.0000  0.0000  0.0000  0.0000  0.0000  0.0000  0.0000  0.0000  0.0000  0.0000  0.0000  0.0000  0.0000  0.0000  0.0000  0.0030  0.0000  0.0000  0.0000  0.0000  0.0000  0.0000  0.0000  0.0000  0.0000  0.0000  0.0000  0.0000  0.0029  0.0030  0.0030  0.0030  0.0030  0.0030  0.0030  0.0030  0.0030  0.0030  0.0030  0.0058  0.0029  0.0030  0.0000  0.0029  0.0000  0.0088  0.0089  0.0089  0.0088  0.0089  0.0088  0.0089  0.0089  0.0000  0.0030  0.0030  0.0029  0.0030  0.0029  0.0000  0.0030  0.0030  0.0029  0.0030  0.0029  0.0029  0.0000  0.0029  0.0030  0.0000  0.0029  0.0029  0.0000  0.0000  0.0000  0.0029  0.0029  0.0029  0.0000  0.0029  0.0029  0.0029  0.0000  0.0000  0.0029  0.0000  0.0029  0.0029  0.0000  0.0029  0.0088  0.0000  0.0030  0.0000  0.0088  0.0000  0.0000  0.0029  0.0000  0.0029  0.0000  0.0000  0.0000  0.0000  0.0000  0.0058  0.0058  0.0030  0.0029  0.0088  0.0089  0.0059  0.0029  0.0058  0.0059  0.0030  0.0000  0.0089  0.0029  0.0030  0.0089  0.0000  0.0029  0.0029  0.0000  0.0029  0.0030  0.0000  0.0029  0.0029  0.0029  0.0000  0.0030  0.0030  0.0000  0.0029  0.0000  0.0000  0.0029  0.0058  0.0000  0.0000  0.0000  0.0000  0.0029  0.0029  0.0000  0.0000  0.0029  0.0029  0.0029  0.0030  0.0029  0.0000  0.0000  0.0000  0.0000  0.0000  0.0000  0.0000  0.0000  0.0000  0.0000  0.0000  0.0000  0.0000  0.0000
MFP4__GCA_001199855.1   1.1422  0.8030  0.7723  0.7723  0.7723  0.6932  0.7396  0.7131  0.6349  0.5928  0.6696  0.7101  0.7040  0.7091  1.0342  0.6429  0.6429  0.7849  0.6846  0.6897  0.6890  0.7378  0.7378  0.7374  0.7423  0.6804  0.6942  0.6891  0.6554  0.6554  0.6968  0.7211  0.7306  0.6713  0.7598  0.7589  0.7319  0.7312  0.7525  0.7372  0.6903  0.7009  0.7074  0.7953  0.7971  0.8041  0.7764  0.8222  0.8233  0.8314  0.8294  0.7746  0.7512  0.7313  0.7793  0.7793  0.7645  0.7706  0.7799  0.7888  0.8067  0.7990  0.1653  0.2174  0.2066  0.1653  0.1653  0.1653  0.1624  0.1624  0.1624  0.1624  0.1624  0.1621  0.1621  0.1655  0.1266  0.1266  0.0030  0.0000  0.0029  0.0030  0.0030  0.0000  0.0000  0.0000  0.0000  0.0000  0.0000  0.0000  0.0000  0.0000  0.0000  0.0000  0.0000  0.0000  0.0000  0.0000  0.0000  0.0000  0.0029  0.0000  0.0000  0.0000  0.0000  0.0000  0.0000  0.0000  0.0000  0.0000  0.0000  0.0000  0.0000  0.0000  0.0000  0.0000  0.0000  0.0000  0.0000  0.0000  0.0000  0.0000  0.0000  0.0000  0.0000  0.0000  0.0000  0.0029  0.0000  0.0000  0.0000  0.0000  0.0000  0.0000  0.0000  0.0000  0.0000  0.0000  0.0000  0.0000  0.0030  0.0029  0.0030  0.0030  0.0030  0.0030  0.0030  0.0030  0.0030  0.0030  0.0029  0.0058  0.0029  0.0030  0.0000  0.0030  0.0000  0.0089  0.0088  0.0088  0.0089  0.0088  0.0089  0.0088  0.0088  0.0000  0.0030  0.0030  0.0029  0.0029  0.0030  0.0000  0.0029  0.0029  0.0029  0.0029  0.0030  0.0029  0.0000  0.0029  0.0029  0.0000  0.0030  0.0030  0.0000  0.0000  0.0000  0.0029  0.0030  0.0030  0.0000  0.0029  0.0029  0.0029  0.0000  0.0000  0.0029  0.0000  0.0029  0.0029  0.0000  0.0030  0.0089  0.0000  0.0029  0.0000  0.0088  0.0000  0.0000  0.0029  0.0000  0.0030  0.0000  0.0000  0.0000  0.0000  0.0000  0.0058  0.0059  0.0030  0.0030  0.0088  0.0089  0.0058  0.0029  0.0059  0.0059  0.0029  0.0000  0.0088  0.0030  0.0029  0.0089  0.0000  0.0029  0.0029  0.0000  0.0029  0.0029  0.0000  0.0029  0.0029  0.0030  0.0000  0.0029  0.0030  0.0000  0.0029  0.0000  0.0000  0.0029  0.0058  0.0000  0.0000  0.0000  0.0000  0.0029  0.0030  0.0000  0.0000  0.0030  0.0029  0.0029  0.0030  0.0029  0.0000  0.0000  0.0000  0.0000  0.0000  0.0000  0.0000  0.0000  0.0000  0.0000  0.0000  0.0000  0.0000  0.0000  0.0000
MFP4__GCA_001200615.1   1.1422  0.8030  0.7723  0.7723  0.7723  0.6932  0.7396  0.7131  0.6349  0.5928  0.6696  0.7101  0.7040  0.7091  1.0342  0.6429  0.6429  0.7849  0.6846  0.6897  0.6890  0.7378  0.7378  0.7374  0.7423  0.6804  0.6942  0.6891  0.6554  0.6554  0.6968  0.7211  0.7306  0.6713  0.7598  0.7589  0.7319  0.7312  0.7525  0.7372  0.6903  0.7009  0.7074  0.7953  0.7971  0.8041  0.7764  0.8222  0.8233  0.8314  0.8294  0.7746  0.7512  0.7313  0.7793  0.7793  0.7645  0.7706  0.7799  0.7888  0.8067  0.7990  0.1653  0.2174  0.2066  0.1653  0.1653  0.1653  0.1624  0.1624  0.1624  0.1624  0.1624  0.1621  0.1621  0.1655  0.1266  0.1266  0.0030  0.0000  0.0029  0.0030  0.0030  0.0000  0.0000  0.0000  0.0000  0.0000  0.0000  0.0000  0.0000  0.0000  0.0000  0.0000  0.0000  0.0000  0.0000  0.0000  0.0000  0.0000  0.0029  0.0000  0.0000  0.0000  0.0000  0.0000  0.0000  0.0000  0.0000  0.0000  0.0000  0.0000  0.0000  0.0000  0.0000  0.0000  0.0000  0.0000  0.0000  0.0000  0.0000  0.0000  0.0000  0.0000  0.0000  0.0000  0.0000  0.0030  0.0000  0.0000  0.0000  0.0000  0.0000  0.0000  0.0000  0.0000  0.0000  0.0000  0.0000  0.0000  0.0029  0.0030  0.0030  0.0030  0.0030  0.0030  0.0030  0.0030  0.0030  0.0030  0.0030  0.0059  0.0029  0.0029  0.0000  0.0029  0.0000  0.0089  0.0089  0.0088  0.0089  0.0088  0.0089  0.0089  0.0089  0.0000  0.0030  0.0030  0.0030  0.0029  0.0029  0.0000  0.0030  0.0029  0.0029  0.0029  0.0029  0.0029  0.0000  0.0030  0.0030  0.0000  0.0029  0.0029  0.0000  0.0000  0.0000  0.0029  0.0029  0.0029  0.0000  0.0029  0.0030  0.0030  0.0000  0.0000  0.0029  0.0000  0.0029  0.0030  0.0000  0.0030  0.0089  0.0000  0.0030  0.0000  0.0088  0.0000  0.0000  0.0030  0.0000  0.0030  0.0000  0.0000  0.0000  0.0000  0.0000  0.0059  0.0059  0.0029  0.0029  0.0089  0.0089  0.0059  0.0030  0.0058  0.0058  0.0029  0.0000  0.0089  0.0030  0.0030  0.0089  0.0000  0.0030  0.0029  0.0000  0.0030  0.0029  0.0000  0.0030  0.0030  0.0030  0.0000  0.0030  0.0029  0.0000  0.0029  0.0000  0.0000  0.0030  0.0058  0.0000  0.0000  0.0000  0.0000  0.0030  0.0029  0.0000  0.0000  0.0029  0.0029  0.0030  0.0030  0.0029  0.0000  0.0000  0.0000  0.0000  0.0000  0.0000  0.0000  0.0000  0.0000  0.0000  0.0000  0.0000  0.0000  0.0000  0.0000  0.0000
MFP4__GCA_001202135.1   1.1422  0.8030  0.7723  0.7723  0.7723  0.6932  0.7396  0.7131  0.6349  0.5928  0.6696  0.7101  0.7040  0.7091  1.0342  0.6429  0.6429  0.7849  0.6846  0.6897  0.6890  0.7378  0.7378  0.7374  0.7423  0.6804  0.6942  0.6891  0.6554  0.6554  0.6968  0.7211  0.7306  0.6713  0.7598  0.7589  0.7319  0.7312  0.7525  0.7372  0.6903  0.7009  0.7074  0.7953  0.7971  0.8041  0.7764  0.8222  0.8233  0.8314  0.8294  0.7746  0.7512  0.7313  0.7793  0.7793  0.7645  0.7706  0.7799  0.7888  0.8067  0.7990  0.1653  0.2174  0.2066  0.1653  0.1653  0.1653  0.1624  0.1624  0.1624  0.1624  0.1624  0.1621  0.1621  0.1655  0.1266  0.1266  0.0029  0.0000  0.0030  0.0030  0.0030  0.0000  0.0000  0.0000  0.0000  0.0000  0.0000  0.0000  0.0000  0.0000  0.0000  0.0000  0.0000  0.0000  0.0000  0.0000  0.0000  0.0000  0.0029  0.0000  0.0000  0.0000  0.0000  0.0000  0.0000  0.0000  0.0000  0.0000  0.0000  0.0000  0.0000  0.0000  0.0000  0.0000  0.0000  0.0000  0.0000  0.0000  0.0000  0.0000  0.0000  0.0000  0.0000  0.0000  0.0000  0.0029  0.0000  0.0000  0.0000  0.0000  0.0000  0.0000  0.0000  0.0000  0.0000  0.0000  0.0000  0.0000  0.0029  0.0029  0.0030  0.0030  0.0030  0.0030  0.0030  0.0030  0.0030  0.0030  0.0030  0.0058  0.0030  0.0029  0.0000  0.0029  0.0000  0.0089  0.0088  0.0088  0.0089  0.0089  0.0088  0.0088  0.0088  0.0000  0.0029  0.0030  0.0030  0.0029  0.0029  0.0000  0.0029  0.0029  0.0029  0.0029  0.0029  0.0029  0.0000  0.0029  0.0029  0.0000  0.0030  0.0029  0.0000  0.0000  0.0000  0.0029  0.0029  0.0029  0.0000  0.0029  0.0029  0.0030  0.0000  0.0000  0.0029  0.0000  0.0029  0.0029  0.0000  0.0030  0.0088  0.0000  0.0029  0.0000  0.0088  0.0000  0.0000  0.0030  0.0000  0.0029  0.0000  0.0000  0.0000  0.0000  0.0000  0.0058  0.0058  0.0029  0.0029  0.0089  0.0089  0.0059  0.0029  0.0059  0.0059  0.0030  0.0000  0.0089  0.0030  0.0030  0.0089  0.0000  0.0029  0.0029  0.0000  0.0030  0.0029  0.0000  0.0030  0.0029  0.0030  0.0000  0.0030  0.0029  0.0000  0.0029  0.0000  0.0000  0.0030  0.0058  0.0000  0.0000  0.0000  0.0000  0.0030  0.0030  0.0000  0.0000  0.0029  0.0030  0.0029  0.0030  0.0029  0.0000  0.0000  0.0000  0.0000  0.0000  0.0000  0.0000  0.0000  0.0000  0.0000  0.0000  0.0000  0.0000  0.0000  0.0000  0.0000  0.0000
MFP4__GCA_001202415.1   1.1422  0.8030  0.7723  0.7723  0.7723  0.6932  0.7396  0.7131  0.6349  0.5928  0.6696  0.7101  0.7040  0.7091  1.0342  0.6429  0.6429  0.7849  0.6846  0.6897  0.6890  0.7378  0.7378  0.7374  0.7423  0.6804  0.6942  0.6891  0.6554  0.6554  0.6968  0.7211  0.7306  0.6713  0.7598  0.7589  0.7319  0.7312  0.7525  0.7372  0.6903  0.7009  0.7074  0.7953  0.7971  0.8041  0.7764  0.8222  0.8233  0.8314  0.8294  0.7746  0.7512  0.7313  0.7793  0.7793  0.7645  0.7706  0.7799  0.7888  0.8067  0.7990  0.1653  0.2174  0.2066  0.1653  0.1653  0.1653  0.1624  0.1624  0.1624  0.1624  0.1624  0.1621  0.1621  0.1655  0.1266  0.1266  0.0030  0.0000  0.0029  0.0030  0.0030  0.0000  0.0000  0.0000  0.0000  0.0000  0.0000  0.0000  0.0000  0.0000  0.0000  0.0000  0.0000  0.0000  0.0000  0.0000  0.0000  0.0000  0.0029  0.0000  0.0000  0.0000  0.0000  0.0000  0.0000  0.0000  0.0000  0.0000  0.0000  0.0000  0.0000  0.0000  0.0000  0.0000  0.0000  0.0000  0.0000  0.0000  0.0000  0.0000  0.0000  0.0000  0.0000  0.0000  0.0000  0.0030  0.0000  0.0000  0.0000  0.0000  0.0000  0.0000  0.0000  0.0000  0.0000  0.0000  0.0000  0.0000  0.0030  0.0029  0.0029  0.0030  0.0030  0.0030  0.0030  0.0030  0.0030  0.0030  0.0029  0.0059  0.0029  0.0029  0.0000  0.0030  0.0000  0.0088  0.0088  0.0089  0.0089  0.0088  0.0089  0.0089  0.0089  0.0000  0.0029  0.0030  0.0029  0.0029  0.0030  0.0000  0.0030  0.0029  0.0029  0.0030  0.0029  0.0030  0.0000  0.0030  0.0029  0.0000  0.0030  0.0030  0.0000  0.0000  0.0000  0.0029  0.0030  0.0029  0.0000  0.0029  0.0030  0.0030  0.0000  0.0000  0.0029  0.0000  0.0029  0.0030  0.0000  0.0029  0.0088  0.0000  0.0030  0.0000  0.0088  0.0000  0.0000  0.0030  0.0000  0.0030  0.0000  0.0000  0.0000  0.0000  0.0000  0.0058  0.0059  0.0029  0.0030  0.0090  0.0089  0.0058  0.0029  0.0059  0.0059  0.0030  0.0000  0.0089  0.0029  0.0030  0.0088  0.0000  0.0030  0.0030  0.0000  0.0029  0.0029  0.0000  0.0030  0.0030  0.0029  0.0000  0.0029  0.0029  0.0000  0.0030  0.0000  0.0000  0.0029  0.0059  0.0000  0.0000  0.0000  0.0000  0.0029  0.0029  0.0000  0.0000  0.0029  0.0030  0.0030  0.0030  0.0029  0.0000  0.0000  0.0000  0.0000  0.0000  0.0000  0.0000  0.0000  0.0000  0.0000  0.0000  0.0000  0.0000  0.0000  0.0000  0.0000  0.0000  0.0000
MFP4__GCA_001204155.1   1.1422  0.8030  0.7723  0.7723  0.7723  0.6932  0.7396  0.7131  0.6349  0.5928  0.6696  0.7101  0.7040  0.7091  1.0342  0.6429  0.6429  0.7849  0.6846  0.6897  0.6890  0.7378  0.7378  0.7374  0.7423  0.6804  0.6942  0.6891  0.6554  0.6554  0.6968  0.7211  0.7306  0.6713  0.7598  0.7589  0.7319  0.7312  0.7525  0.7372  0.6903  0.7009  0.7074  0.7953  0.7971  0.8041  0.7764  0.8222  0.8233  0.8314  0.8294  0.7746  0.7512  0.7313  0.7793  0.7793  0.7645  0.7706  0.7799  0.7888  0.8067  0.7990  0.1653  0.2174  0.2066  0.1653  0.1653  0.1653  0.1624  0.1624  0.1624  0.1624  0.1624  0.1621  0.1621  0.1655  0.1266  0.1266  0.0029  0.0000  0.0029  0.0030  0.0030  0.0000  0.0000  0.0000  0.0000  0.0000  0.0000  0.0000  0.0000  0.0000  0.0000  0.0000  0.0000  0.0000  0.0000  0.0000  0.0000  0.0000  0.0030  0.0000  0.0000  0.0000  0.0000  0.0000  0.0000  0.0000  0.0000  0.0000  0.0000  0.0000  0.0000  0.0000  0.0000  0.0000  0.0000  0.0000  0.0000  0.0000  0.0000  0.0000  0.0000  0.0000  0.0000  0.0000  0.0000  0.0030  0.0000  0.0000  0.0000  0.0000  0.0000  0.0000  0.0000  0.0000  0.0000  0.0000  0.0000  0.0000  0.0029  0.0029  0.0029  0.0030  0.0030  0.0030  0.0030  0.0030  0.0030  0.0030  0.0030  0.0058  0.0030  0.0029  0.0000  0.0029  0.0000  0.0088  0.0088  0.0088  0.0089  0.0088  0.0089  0.0088  0.0089  0.0000  0.0029  0.0030  0.0030  0.0029  0.0029  0.0000  0.0030  0.0029  0.0029  0.0029  0.0029  0.0029  0.0000  0.0029  0.0029  0.0000  0.0029  0.0029  0.0000  0.0000  0.0000  0.0030  0.0030  0.0030  0.0000  0.0030  0.0030  0.0030  0.0000  0.0000  0.0030  0.0000  0.0029  0.0029  0.0000  0.0029  0.0089  0.0000  0.0029  0.0000  0.0089  0.0000  0.0000  0.0029  0.0000  0.0029  0.0000  0.0000  0.0000  0.0000  0.0000  0.0059  0.0059  0.0030  0.0030  0.0088  0.0089  0.0058  0.0029  0.0059  0.0058  0.0030  0.0000  0.0089  0.0030  0.0030  0.0088  0.0000  0.0029  0.0029  0.0000  0.0030  0.0029  0.0000  0.0029  0.0030  0.0030  0.0000  0.0030  0.0029  0.0000  0.0029  0.0000  0.0000  0.0029  0.0059  0.0000  0.0000  0.0000  0.0000  0.0030  0.0029  0.0000  0.0000  0.0030  0.0029  0.0030  0.0030  0.0030  0.0000  0.0000  0.0000  0.0000  0.0000  0.0000  0.0000  0.0000  0.0000  0.0000  0.0000  0.0000  0.0000  0.0000  0.0000  0.0000  0.0000  0.0000  0.0000
MFP4__GCA_001204275.1   1.1422  0.8030  0.7723  0.7723  0.7723  0.6932  0.7396  0.7131  0.6349  0.5928  0.6696  0.7101  0.7040  0.7091  1.0342  0.6429  0.6429  0.7849  0.6846  0.6897  0.6890  0.7378  0.7378  0.7374  0.7423  0.6804  0.6942  0.6891  0.6554  0.6554  0.6968  0.7211  0.7306  0.6713  0.7598  0.7589  0.7319  0.7312  0.7525  0.7372  0.6903  0.7009  0.7074  0.7953  0.7971  0.8041  0.7764  0.8222  0.8233  0.8314  0.8294  0.7746  0.7512  0.7313  0.7793  0.7793  0.7645  0.7706  0.7799  0.7888  0.8067  0.7990  0.1653  0.2174  0.2066  0.1653  0.1653  0.1653  0.1624  0.1624  0.1624  0.1624  0.1624  0.1621  0.1621  0.1655  0.1266  0.1266  0.0030  0.0000  0.0030  0.0030  0.0030  0.0000  0.0000  0.0000  0.0000  0.0000  0.0000  0.0000  0.0000  0.0000  0.0000  0.0000  0.0000  0.0000  0.0000  0.0000  0.0000  0.0000  0.0030  0.0000  0.0000  0.0000  0.0000  0.0000  0.0000  0.0000  0.0000  0.0000  0.0000  0.0000  0.0000  0.0000  0.0000  0.0000  0.0000  0.0000  0.0000  0.0000  0.0000  0.0000  0.0000  0.0000  0.0000  0.0000  0.0000  0.0029  0.0000  0.0000  0.0000  0.0000  0.0000  0.0000  0.0000  0.0000  0.0000  0.0000  0.0000  0.0000  0.0029  0.0030  0.0030  0.0030  0.0030  0.0030  0.0030  0.0030  0.0030  0.0030  0.0030  0.0059  0.0029  0.0029  0.0000  0.0029  0.0000  0.0089  0.0089  0.0089  0.0088  0.0088  0.0089  0.0088  0.0088  0.0000  0.0030  0.0029  0.0029  0.0030  0.0030  0.0000  0.0030  0.0029  0.0029  0.0030  0.0030  0.0030  0.0000  0.0029  0.0030  0.0000  0.0030  0.0030  0.0000  0.0000  0.0000  0.0029  0.0030  0.0029  0.0000  0.0029  0.0030  0.0030  0.0000  0.0000  0.0029  0.0000  0.0029  0.0030  0.0000  0.0029  0.0089  0.0000  0.0029  0.0000  0.0088  0.0000  0.0000  0.0030  0.0000  0.0029  0.0000  0.0000  0.0000  0.0000  0.0000  0.0059  0.0058  0.0030  0.0029  0.0089  0.0088  0.0059  0.0029  0.0058  0.0059  0.0030  0.0000  0.0089  0.0029  0.0029  0.0088  0.0000  0.0030  0.0030  0.0000  0.0029  0.0029  0.0000  0.0030  0.0029  0.0030  0.0000  0.0030  0.0029  0.0000  0.0029  0.0000  0.0000  0.0030  0.0059  0.0000  0.0000  0.0000  0.0000  0.0029  0.0029  0.0000  0.0000  0.0029  0.0029  0.0030  0.0030  0.0030  0.0000  0.0000  0.0000  0.0000  0.0000  0.0000  0.0000  0.0000  0.0000  0.0000  0.0000  0.0000  0.0000  0.0000  0.0000  0.0000  0.0000  0.0000  0.0000  0.0000
MFP4__GCA_001204515.1   1.1422  0.8030  0.7723  0.7723  0.7723  0.6932  0.7396  0.7131  0.6349  0.5928  0.6696  0.7101  0.7040  0.7091  1.0342  0.6429  0.6429  0.7849  0.6846  0.6897  0.6890  0.7378  0.7378  0.7374  0.7423  0.6804  0.6942  0.6891  0.6554  0.6554  0.6968  0.7211  0.7306  0.6713  0.7598  0.7589  0.7319  0.7312  0.7525  0.7372  0.6903  0.7009  0.7074  0.7953  0.7971  0.8041  0.7764  0.8222  0.8233  0.8314  0.8294  0.7746  0.7512  0.7313  0.7793  0.7793  0.7645  0.7706  0.7799  0.7888  0.8067  0.7990  0.1653  0.2174  0.2066  0.1653  0.1653  0.1653  0.1624  0.1624  0.1624  0.1624  0.1624  0.1621  0.1621  0.1655  0.1266  0.1266  0.0029  0.0000  0.0029  0.0030  0.0030  0.0000  0.0000  0.0000  0.0000  0.0000  0.0000  0.0000  0.0000  0.0000  0.0000  0.0000  0.0000  0.0000  0.0000  0.0000  0.0000  0.0000  0.0029  0.0000  0.0000  0.0000  0.0000  0.0000  0.0000  0.0000  0.0000  0.0000  0.0000  0.0000  0.0000  0.0000  0.0000  0.0000  0.0000  0.0000  0.0000  0.0000  0.0000  0.0000  0.0000  0.0000  0.0000  0.0000  0.0000  0.0029  0.0000  0.0000  0.0000  0.0000  0.0000  0.0000  0.0000  0.0000  0.0000  0.0000  0.0000  0.0000  0.0030  0.0030  0.0029  0.0030  0.0030  0.0030  0.0030  0.0030  0.0030  0.0030  0.0029  0.0058  0.0029  0.0030  0.0000  0.0029  0.0000  0.0089  0.0089  0.0088  0.0089  0.0089  0.0088  0.0089  0.0088  0.0000  0.0030  0.0029  0.0029  0.0029  0.0030  0.0000  0.0030  0.0029  0.0029  0.0029  0.0030  0.0029  0.0000  0.0029  0.0030  0.0000  0.0029  0.0029  0.0000  0.0000  0.0000  0.0029  0.0030  0.0030  0.0000  0.0030  0.0029  0.0029  0.0000  0.0000  0.0030  0.0000  0.0029  0.0029  0.0000  0.0030  0.0088  0.0000  0.0030  0.0000  0.0089  0.0000  0.0000  0.0029  0.0000  0.0029  0.0000  0.0000  0.0000  0.0000  0.0000  0.0059  0.0059  0.0029  0.0030  0.0089  0.0089  0.0059  0.0029  0.0059  0.0059  0.0029  0.0000  0.0089  0.0029  0.0029  0.0089  0.0000  0.0029  0.0029  0.0000  0.0029  0.0029  0.0000  0.0030  0.0029  0.0030  0.0000  0.0029  0.0029  0.0000  0.0030  0.0000  0.0000  0.0029  0.0059  0.0000  0.0000  0.0000  0.0000  0.0030  0.0029  0.0000  0.0000  0.0029  0.0029  0.0029  0.0030  0.0029  0.0000  0.0000  0.0000  0.0000  0.0000  0.0000  0.0000  0.0000  0.0000  0.0000  0.0000  0.0000  0.0000  0.0000  0.0000  0.0000  0.0000  0.0000  0.0000  0.0000  0.0000
MFP4__GCA_001205635.1   1.1422  0.8030  0.7723  0.7723  0.7723  0.6932  0.7396  0.7131  0.6349  0.5928  0.6696  0.7101  0.7040  0.7091  1.0342  0.6429  0.6429  0.7849  0.6846  0.6897  0.6890  0.7378  0.7378  0.7374  0.7423  0.6804  0.6942  0.6891  0.6554  0.6554  0.6968  0.7211  0.7306  0.6713  0.7598  0.7589  0.7319  0.7312  0.7525  0.7372  0.6903  0.7009  0.7074  0.7953  0.7971  0.8041  0.7764  0.8222  0.8233  0.8314  0.8294  0.7746  0.7512  0.7313  0.7793  0.7793  0.7645  0.7706  0.7799  0.7888  0.8067  0.7990  0.1653  0.2174  0.2066  0.1653  0.1653  0.1653  0.1624  0.1624  0.1624  0.1624  0.1624  0.1621  0.1621  0.1655  0.1266  0.1266  0.0029  0.0000  0.0029  0.0030  0.0030  0.0000  0.0000  0.0000  0.0000  0.0000  0.0000  0.0000  0.0000  0.0000  0.0000  0.0000  0.0000  0.0000  0.0000  0.0000  0.0000  0.0000  0.0029  0.0000  0.0000  0.0000  0.0000  0.0000  0.0000  0.0000  0.0000  0.0000  0.0000  0.0000  0.0000  0.0000  0.0000  0.0000  0.0000  0.0000  0.0000  0.0000  0.0000  0.0000  0.0000  0.0000  0.0000  0.0000  0.0000  0.0030  0.0000  0.0000  0.0000  0.0000  0.0000  0.0000  0.0000  0.0000  0.0000  0.0000  0.0000  0.0000  0.0030  0.0029  0.0029  0.0030  0.0030  0.0030  0.0030  0.0030  0.0030  0.0030  0.0029  0.0059  0.0029  0.0029  0.0000  0.0030  0.0000  0.0088  0.0088  0.0088  0.0088  0.0088  0.0089  0.0088  0.0089  0.0000  0.0029  0.0029  0.0030  0.0030  0.0029  0.0000  0.0030  0.0030  0.0029  0.0029  0.0029  0.0030  0.0000  0.0029  0.0030  0.0000  0.0029  0.0030  0.0000  0.0000  0.0000  0.0029  0.0030  0.0029  0.0000  0.0030  0.0029  0.0030  0.0000  0.0000  0.0029  0.0000  0.0029  0.0029  0.0000  0.0030  0.0089  0.0000  0.0029  0.0000  0.0088  0.0000  0.0000  0.0029  0.0000  0.0030  0.0000  0.0000  0.0000  0.0000  0.0000  0.0058  0.0059  0.0030  0.0029  0.0089  0.0089  0.0058  0.0030  0.0059  0.0058  0.0029  0.0000  0.0089  0.0029  0.0029  0.0089  0.0000  0.0030  0.0030  0.0000  0.0029  0.0030  0.0000  0.0030  0.0029  0.0029  0.0000  0.0030  0.0029  0.0000  0.0029  0.0000  0.0000  0.0030  0.0059  0.0000  0.0000  0.0000  0.0000  0.0030  0.0030  0.0000  0.0000  0.0029  0.0029  0.0030  0.0030  0.0029  0.0000  0.0000  0.0000  0.0000  0.0000  0.0000  0.0000  0.0000  0.0000  0.0000  0.0000  0.0000  0.0000  0.0000  0.0000  0.0000  0.0000  0.0000  0.0000  0.0000  0.0000  0.0000
MFP4__GCA_001206455.1   1.1422  0.8030  0.7723  0.7723  0.7723  0.6932  0.7396  0.7131  0.6349  0.5928  0.6696  0.7101  0.7040  0.7091  1.0342  0.6429  0.6429  0.7849  0.6846  0.6897  0.6890  0.7378  0.7378  0.7374  0.7423  0.6804  0.6942  0.6891  0.6554  0.6554  0.6968  0.7211  0.7306  0.6713  0.7598  0.7589  0.7319  0.7312  0.7525  0.7372  0.6903  0.7009  0.7074  0.7953  0.7971  0.8041  0.7764  0.8222  0.8233  0.8314  0.8294  0.7746  0.7512  0.7313  0.7793  0.7793  0.7645  0.7706  0.7799  0.7888  0.8067  0.7990  0.1653  0.2174  0.2066  0.1653  0.1653  0.1653  0.1624  0.1624  0.1624  0.1624  0.1624  0.1621  0.1621  0.1655  0.1266  0.1266  0.0029  0.0000  0.0030  0.0030  0.0030  0.0000  0.0000  0.0000  0.0000  0.0000  0.0000  0.0000  0.0000  0.0000  0.0000  0.0000  0.0000  0.0000  0.0000  0.0000  0.0000  0.0000  0.0029  0.0000  0.0000  0.0000  0.0000  0.0000  0.0000  0.0000  0.0000  0.0000  0.0000  0.0000  0.0000  0.0000  0.0000  0.0000  0.0000  0.0000  0.0000  0.0000  0.0000  0.0000  0.0000  0.0000  0.0000  0.0000  0.0000  0.0029  0.0000  0.0000  0.0000  0.0000  0.0000  0.0000  0.0000  0.0000  0.0000  0.0000  0.0000  0.0000  0.0029  0.0029  0.0030  0.0030  0.0030  0.0030  0.0030  0.0030  0.0030  0.0030  0.0029  0.0059  0.0030  0.0030  0.0000  0.0030  0.0000  0.0088  0.0088  0.0089  0.0088  0.0088  0.0089  0.0089  0.0089  0.0000  0.0030  0.0029  0.0030  0.0029  0.0030  0.0000  0.0030  0.0029  0.0029  0.0029  0.0030  0.0030  0.0000  0.0030  0.0029  0.0000  0.0029  0.0030  0.0000  0.0000  0.0000  0.0030  0.0029  0.0029  0.0000  0.0030  0.0029  0.0030  0.0000  0.0000  0.0030  0.0000  0.0029  0.0029  0.0000  0.0030  0.0088  0.0000  0.0029  0.0000  0.0088  0.0000  0.0000  0.0029  0.0000  0.0030  0.0000  0.0000  0.0000  0.0000  0.0000  0.0059  0.0059  0.0030  0.0029  0.0089  0.0089  0.0059  0.0029  0.0059  0.0059  0.0029  0.0000  0.0088  0.0030  0.0029  0.0089  0.0000  0.0030  0.0029  0.0000  0.0029  0.0030  0.0000  0.0029  0.0030  0.0029  0.0000  0.0029  0.0030  0.0000  0.0030  0.0000  0.0000  0.0030  0.0058  0.0000  0.0000  0.0000  0.0000  0.0029  0.0029  0.0000  0.0000  0.0029  0.0029  0.0030  0.0029  0.0029  0.0000  0.0000  0.0000  0.0000  0.0000  0.0000  0.0000  0.0000  0.0000  0.0000  0.0000  0.0000  0.0000  0.0000  0.0000  0.0000  0.0000  0.0000  0.0000  0.0000  0.0000  0.0000  0.0000
MFP4__GCA_001206495.1   1.1422  0.8030  0.7723  0.7723  0.7723  0.6932  0.7396  0.7131  0.6349  0.5928  0.6696  0.7101  0.7040  0.7091  1.0342  0.6429  0.6429  0.7849  0.6846  0.6897  0.6890  0.7378  0.7378  0.7374  0.7423  0.6804  0.6942  0.6891  0.6554  0.6554  0.6968  0.7211  0.7306  0.6713  0.7598  0.7589  0.7319  0.7312  0.7525  0.7372  0.6903  0.7009  0.7074  0.7953  0.7971  0.8041  0.7764  0.8222  0.8233  0.8314  0.8294  0.7746  0.7512  0.7313  0.7793  0.7793  0.7645  0.7706  0.7799  0.7888  0.8067  0.7990  0.1653  0.2174  0.2066  0.1653  0.1653  0.1653  0.1624  0.1624  0.1624  0.1624  0.1624  0.1621  0.1621  0.1655  0.1266  0.1266  0.0029  0.0000  0.0030  0.0030  0.0030  0.0000  0.0000  0.0000  0.0000  0.0000  0.0000  0.0000  0.0000  0.0000  0.0000  0.0000  0.0000  0.0000  0.0000  0.0000  0.0000  0.0000  0.0029  0.0000  0.0000  0.0000  0.0000  0.0000  0.0000  0.0000  0.0000  0.0000  0.0000  0.0000  0.0000  0.0000  0.0000  0.0000  0.0000  0.0000  0.0000  0.0000  0.0000  0.0000  0.0000  0.0000  0.0000  0.0000  0.0000  0.0030  0.0000  0.0000  0.0000  0.0000  0.0000  0.0000  0.0000  0.0000  0.0000  0.0000  0.0000  0.0000  0.0029  0.0030  0.0029  0.0030  0.0030  0.0030  0.0030  0.0030  0.0030  0.0030  0.0030  0.0059  0.0029  0.0030  0.0000  0.0029  0.0000  0.0088  0.0088  0.0089  0.0089  0.0089  0.0089  0.0089  0.0088  0.0000  0.0030  0.0029  0.0030  0.0030  0.0030  0.0000  0.0029  0.0030  0.0030  0.0029  0.0029  0.0030  0.0000  0.0029  0.0029  0.0000  0.0029  0.0030  0.0000  0.0000  0.0000  0.0029  0.0029  0.0030  0.0000  0.0030  0.0029  0.0029  0.0000  0.0000  0.0029  0.0000  0.0029  0.0029  0.0000  0.0030  0.0088  0.0000  0.0030  0.0000  0.0088  0.0000  0.0000  0.0029  0.0000  0.0030  0.0000  0.0000  0.0000  0.0000  0.0000  0.0059  0.0059  0.0030  0.0029  0.0089  0.0088  0.0059  0.0030  0.0059  0.0058  0.0029  0.0000  0.0089  0.0029  0.0030  0.0089  0.0000  0.0029  0.0029  0.0000  0.0029  0.0029  0.0000  0.0030  0.0030  0.0030  0.0000  0.0030  0.0029  0.0000  0.0029  0.0000  0.0000  0.0029  0.0059  0.0000  0.0000  0.0000  0.0000  0.0029  0.0030  0.0000  0.0000  0.0030  0.0030  0.0030  0.0029  0.0029  0.0000  0.0000  0.0000  0.0000  0.0000  0.0000  0.0000  0.0000  0.0000  0.0000  0.0000  0.0000  0.0000  0.0000  0.0000  0.0000  0.0000  0.0000  0.0000  0.0000  0.0000  0.0000  0.0000  0.0000
MFP4__GCA_001207675.1   1.1422  0.8030  0.7723  0.7723  0.7723  0.6932  0.7396  0.7131  0.6349  0.5928  0.6696  0.7101  0.7040  0.7091  1.0342  0.6429  0.6429  0.7849  0.6846  0.6897  0.6890  0.7378  0.7378  0.7374  0.7423  0.6804  0.6942  0.6891  0.6554  0.6554  0.6968  0.7211  0.7306  0.6713  0.7598  0.7589  0.7319  0.7312  0.7525  0.7372  0.6903  0.7009  0.7074  0.7953  0.7971  0.8041  0.7764  0.8222  0.8233  0.8314  0.8294  0.7746  0.7512  0.7313  0.7793  0.7793  0.7645  0.7706  0.7799  0.7888  0.8067  0.7990  0.1653  0.2174  0.2066  0.1653  0.1653  0.1653  0.1624  0.1624  0.1624  0.1624  0.1624  0.1621  0.1621  0.1655  0.1266  0.1266  0.0029  0.0000  0.0030  0.0030  0.0030  0.0000  0.0000  0.0000  0.0000  0.0000  0.0000  0.0000  0.0000  0.0000  0.0000  0.0000  0.0000  0.0000  0.0000  0.0000  0.0000  0.0000  0.0029  0.0000  0.0000  0.0000  0.0000  0.0000  0.0000  0.0000  0.0000  0.0000  0.0000  0.0000  0.0000  0.0000  0.0000  0.0000  0.0000  0.0000  0.0000  0.0000  0.0000  0.0000  0.0000  0.0000  0.0000  0.0000  0.0000  0.0029  0.0000  0.0000  0.0000  0.0000  0.0000  0.0000  0.0000  0.0000  0.0000  0.0000  0.0000  0.0000  0.0029  0.0029  0.0030  0.0030  0.0030  0.0030  0.0030  0.0030  0.0030  0.0030  0.0029  0.0059  0.0030  0.0030  0.0000  0.0029  0.0000  0.0088  0.0089  0.0089  0.0089  0.0089  0.0089  0.0089  0.0089  0.0000  0.0029  0.0029  0.0030  0.0029  0.0029  0.0000  0.0029  0.0030  0.0029  0.0030  0.0029  0.0030  0.0000  0.0029  0.0030  0.0000  0.0030  0.0029  0.0000  0.0000  0.0000  0.0029  0.0029  0.0029  0.0000  0.0030  0.0030  0.0029  0.0000  0.0000  0.0030  0.0000  0.0029  0.0030  0.0000  0.0030  0.0089  0.0000  0.0029  0.0000  0.0089  0.0000  0.0000  0.0029  0.0000  0.0029  0.0000  0.0000  0.0000  0.0000  0.0000  0.0059  0.0059  0.0030  0.0030  0.0088  0.0088  0.0058  0.0030  0.0059  0.0058  0.0029  0.0000  0.0089  0.0029  0.0030  0.0088  0.0000  0.0030  0.0030  0.0000  0.0029  0.0029  0.0000  0.0030  0.0030  0.0030  0.0000  0.0029  0.0029  0.0000  0.0029  0.0000  0.0000  0.0030  0.0058  0.0000  0.0000  0.0000  0.0000  0.0029  0.0030  0.0000  0.0000  0.0030  0.0029  0.0030  0.0030  0.0029  0.0000  0.0000  0.0000  0.0000  0.0000  0.0000  0.0000  0.0000  0.0000  0.0000  0.0000  0.0000  0.0000  0.0000  0.0000  0.0000  0.0000  0.0000  0.0000  0.0000  0.0000  0.0000  0.0000  0.0000  0.0000
MFP4__GCA_001208545.1   1.1422  0.8030  0.7723  0.7723  0.7723  0.6932  0.7396  0.7131  0.6349  0.5928  0.6696  0.7101  0.7040  0.7091  1.0342  0.6429  0.6429  0.7849  0.6846  0.6897  0.6890  0.7378  0.7378  0.7374  0.7423  0.6804  0.6942  0.6891  0.6554  0.6554  0.6968  0.7211  0.7306  0.6713  0.7598  0.7589  0.7319  0.7312  0.7525  0.7372  0.6903  0.7009  0.7074  0.7953  0.7971  0.8041  0.7764  0.8222  0.8233  0.8314  0.8294  0.7746  0.7512  0.7313  0.7793  0.7793  0.7645  0.7706  0.7799  0.7888  0.8067  0.7990  0.1653  0.2174  0.2066  0.1653  0.1653  0.1653  0.1624  0.1624  0.1624  0.1624  0.1624  0.1621  0.1621  0.1655  0.1266  0.1266  0.0029  0.0000  0.0029  0.0030  0.0030  0.0000  0.0000  0.0000  0.0000  0.0000  0.0000  0.0000  0.0000  0.0000  0.0000  0.0000  0.0000  0.0000  0.0000  0.0000  0.0000  0.0000  0.0029  0.0000  0.0000  0.0000  0.0000  0.0000  0.0000  0.0000  0.0000  0.0000  0.0000  0.0000  0.0000  0.0000  0.0000  0.0000  0.0000  0.0000  0.0000  0.0000  0.0000  0.0000  0.0000  0.0000  0.0000  0.0000  0.0000  0.0029  0.0000  0.0000  0.0000  0.0000  0.0000  0.0000  0.0000  0.0000  0.0000  0.0000  0.0000  0.0000  0.0029  0.0030  0.0029  0.0030  0.0030  0.0030  0.0030  0.0030  0.0030  0.0030  0.0029  0.0059  0.0030  0.0030  0.0000  0.0029  0.0000  0.0088  0.0089  0.0089  0.0089  0.0088  0.0088  0.0088  0.0088  0.0000  0.0030  0.0029  0.0030  0.0029  0.0029  0.0000  0.0029  0.0030  0.0030  0.0029  0.0029  0.0030  0.0000  0.0030  0.0030  0.0000  0.0029  0.0030  0.0000  0.0000  0.0000  0.0029  0.0029  0.0029  0.0000  0.0029  0.0029  0.0030  0.0000  0.0000  0.0029  0.0000  0.0029  0.0029  0.0000  0.0030  0.0088  0.0000  0.0030  0.0000  0.0089  0.0000  0.0000  0.0030  0.0000  0.0029  0.0000  0.0000  0.0000  0.0000  0.0000  0.0059  0.0059  0.0030  0.0029  0.0089  0.0089  0.0058  0.0030  0.0059  0.0059  0.0029  0.0000  0.0089  0.0030  0.0030  0.0088  0.0000  0.0029  0.0029  0.0000  0.0029  0.0029  0.0000  0.0029  0.0030  0.0030  0.0000  0.0029  0.0029  0.0000  0.0029  0.0000  0.0000  0.0029  0.0058  0.0000  0.0000  0.0000  0.0000  0.0030  0.0029  0.0000  0.0000  0.0029  0.0030  0.0029  0.0029  0.0030  0.0000  0.0000  0.0000  0.0000  0.0000  0.0000  0.0000  0.0000  0.0000  0.0000  0.0000  0.0000  0.0000  0.0000  0.0000  0.0000  0.0000  0.0000  0.0000  0.0000  0.0000  0.0000  0.0000  0.0000  0.0000  0.0000
MFP4__GCA_001209045.1   1.1422  0.8030  0.7723  0.7723  0.7723  0.6932  0.7396  0.7131  0.6349  0.5928  0.6696  0.7101  0.7040  0.7091  1.0342  0.6429  0.6429  0.7849  0.6846  0.6897  0.6890  0.7378  0.7378  0.7374  0.7423  0.6804  0.6942  0.6891  0.6554  0.6554  0.6968  0.7211  0.7306  0.6713  0.7598  0.7589  0.7319  0.7312  0.7525  0.7372  0.6903  0.7009  0.7074  0.7953  0.7971  0.8041  0.7764  0.8222  0.8233  0.8314  0.8294  0.7746  0.7512  0.7313  0.7793  0.7793  0.7645  0.7706  0.7799  0.7888  0.8067  0.7990  0.1653  0.2174  0.2066  0.1653  0.1653  0.1653  0.1624  0.1624  0.1624  0.1624  0.1624  0.1621  0.1621  0.1655  0.1266  0.1266  0.0029  0.0000  0.0030  0.0030  0.0030  0.0000  0.0000  0.0000  0.0000  0.0000  0.0000  0.0000  0.0000  0.0000  0.0000  0.0000  0.0000  0.0000  0.0000  0.0000  0.0000  0.0000  0.0029  0.0000  0.0000  0.0000  0.0000  0.0000  0.0000  0.0000  0.0000  0.0000  0.0000  0.0000  0.0000  0.0000  0.0000  0.0000  0.0000  0.0000  0.0000  0.0000  0.0000  0.0000  0.0000  0.0000  0.0000  0.0000  0.0000  0.0030  0.0000  0.0000  0.0000  0.0000  0.0000  0.0000  0.0000  0.0000  0.0000  0.0000  0.0000  0.0000  0.0029  0.0029  0.0029  0.0030  0.0030  0.0030  0.0030  0.0030  0.0030  0.0030  0.0030  0.0059  0.0029  0.0030  0.0000  0.0029  0.0000  0.0088  0.0088  0.0089  0.0088  0.0089  0.0089  0.0088  0.0089  0.0000  0.0030  0.0029  0.0030  0.0030  0.0029  0.0000  0.0029  0.0029  0.0029  0.0029  0.0030  0.0030  0.0000  0.0029  0.0030  0.0000  0.0029  0.0030  0.0000  0.0000  0.0000  0.0029  0.0029  0.0029  0.0000  0.0029  0.0030  0.0029  0.0000  0.0000  0.0029  0.0000  0.0030  0.0029  0.0000  0.0030  0.0089  0.0000  0.0030  0.0000  0.0089  0.0000  0.0000  0.0029  0.0000  0.0029  0.0000  0.0000  0.0000  0.0000  0.0000  0.0059  0.0059  0.0030  0.0029  0.0088  0.0088  0.0059  0.0029  0.0059  0.0059  0.0030  0.0000  0.0088  0.0029  0.0029  0.0089  0.0000  0.0030  0.0030  0.0000  0.0029  0.0029  0.0000  0.0030  0.0030  0.0029  0.0000  0.0030  0.0030  0.0000  0.0029  0.0000  0.0000  0.0030  0.0059  0.0000  0.0000  0.0000  0.0000  0.0030  0.0029  0.0000  0.0000  0.0030  0.0029  0.0029  0.0029  0.0029  0.0000  0.0000  0.0000  0.0000  0.0000  0.0000  0.0000  0.0000  0.0000  0.0000  0.0000  0.0000  0.0000  0.0000  0.0000  0.0000  0.0000  0.0000  0.0000  0.0000  0.0000  0.0000  0.0000  0.0000  0.0000  0.0000  0.0000
MFP4__GCA_001209405.1   1.1422  0.8030  0.7723  0.7723  0.7723  0.6932  0.7396  0.7131  0.6349  0.5928  0.6696  0.7101  0.7040  0.7091  1.0342  0.6429  0.6429  0.7849  0.6846  0.6897  0.6890  0.7378  0.7378  0.7374  0.7423  0.6804  0.6942  0.6891  0.6554  0.6554  0.6968  0.7211  0.7306  0.6713  0.7598  0.7589  0.7319  0.7312  0.7525  0.7372  0.6903  0.7009  0.7074  0.7953  0.7971  0.8041  0.7764  0.8222  0.8233  0.8314  0.8294  0.7746  0.7512  0.7313  0.7793  0.7793  0.7645  0.7706  0.7799  0.7888  0.8067  0.7990  0.1653  0.2174  0.2066  0.1653  0.1653  0.1653  0.1624  0.1624  0.1624  0.1624  0.1624  0.1621  0.1621  0.1655  0.1266  0.1266  0.0029  0.0000  0.0030  0.0030  0.0030  0.0000  0.0000  0.0000  0.0000  0.0000  0.0000  0.0000  0.0000  0.0000  0.0000  0.0000  0.0000  0.0000  0.0000  0.0000  0.0000  0.0000  0.0029  0.0000  0.0000  0.0000  0.0000  0.0000  0.0000  0.0000  0.0000  0.0000  0.0000  0.0000  0.0000  0.0000  0.0000  0.0000  0.0000  0.0000  0.0000  0.0000  0.0000  0.0000  0.0000  0.0000  0.0000  0.0000  0.0000  0.0030  0.0000  0.0000  0.0000  0.0000  0.0000  0.0000  0.0000  0.0000  0.0000  0.0000  0.0000  0.0000  0.0029  0.0030  0.0030  0.0030  0.0030  0.0030  0.0030  0.0030  0.0030  0.0030  0.0029  0.0059  0.0030  0.0030  0.0000  0.0030  0.0000  0.0089  0.0089  0.0089  0.0089  0.0089  0.0088  0.0088  0.0088  0.0000  0.0030  0.0029  0.0030  0.0030  0.0029  0.0000  0.0029  0.0029  0.0029  0.0030  0.0029  0.0029  0.0000  0.0029  0.0029  0.0000  0.0029  0.0029  0.0000  0.0000  0.0000  0.0030  0.0029  0.0029  0.0000  0.0029  0.0029  0.0029  0.0000  0.0000  0.0029  0.0000  0.0029  0.0030  0.0000  0.0029  0.0089  0.0000  0.0030  0.0000  0.0088  0.0000  0.0000  0.0030  0.0000  0.0029  0.0000  0.0000  0.0000  0.0000  0.0000  0.0059  0.0059  0.0030  0.0030  0.0089  0.0088  0.0059  0.0029  0.0059  0.0059  0.0030  0.0000  0.0088  0.0030  0.0030  0.0088  0.0000  0.0029  0.0029  0.0000  0.0030  0.0029  0.0000  0.0030  0.0029  0.0030  0.0000  0.0030  0.0029  0.0000  0.0030  0.0000  0.0000  0.0029  0.0059  0.0000  0.0000  0.0000  0.0000  0.0030  0.0029  0.0000  0.0000  0.0030  0.0029  0.0030  0.0029  0.0030  0.0000  0.0000  0.0000  0.0000  0.0000  0.0000  0.0000  0.0000  0.0000  0.0000  0.0000  0.0000  0.0000  0.0000  0.0000  0.0000  0.0000  0.0000  0.0000  0.0000  0.0000  0.0000  0.0000  0.0000  0.0000  0.0000  0.0000  0.0000
MFP4__GCA_001209505.1   1.1422  0.8030  0.7723  0.7723  0.7723  0.6932  0.7396  0.7131  0.6349  0.5928  0.6696  0.7101  0.7040  0.7091  1.0342  0.6429  0.6429  0.7849  0.6846  0.6897  0.6890  0.7378  0.7378  0.7374  0.7423  0.6804  0.6942  0.6891  0.6554  0.6554  0.6968  0.7211  0.7306  0.6713  0.7598  0.7589  0.7319  0.7312  0.7525  0.7372  0.6903  0.7009  0.7074  0.7953  0.7971  0.8041  0.7764  0.8222  0.8233  0.8314  0.8294  0.7746  0.7512  0.7313  0.7793  0.7793  0.7645  0.7706  0.7799  0.7888  0.8067  0.7990  0.1653  0.2174  0.2066  0.1653  0.1653  0.1653  0.1624  0.1624  0.1624  0.1624  0.1624  0.1621  0.1621  0.1655  0.1266  0.1266  0.0029  0.0000  0.0029  0.0030  0.0030  0.0000  0.0000  0.0000  0.0000  0.0000  0.0000  0.0000  0.0000  0.0000  0.0000  0.0000  0.0000  0.0000  0.0000  0.0000  0.0000  0.0000  0.0029  0.0000  0.0000  0.0000  0.0000  0.0000  0.0000  0.0000  0.0000  0.0000  0.0000  0.0000  0.0000  0.0000  0.0000  0.0000  0.0000  0.0000  0.0000  0.0000  0.0000  0.0000  0.0000  0.0000  0.0000  0.0000  0.0000  0.0029  0.0000  0.0000  0.0000  0.0000  0.0000  0.0000  0.0000  0.0000  0.0000  0.0000  0.0000  0.0000  0.0029  0.0029  0.0029  0.0030  0.0030  0.0030  0.0030  0.0030  0.0030  0.0030  0.0029  0.0059  0.0029  0.0030  0.0000  0.0029  0.0000  0.0089  0.0089  0.0088  0.0088  0.0089  0.0089  0.0088  0.0088  0.0000  0.0029  0.0029  0.0029  0.0029  0.0030  0.0000  0.0029  0.0029  0.0029  0.0029  0.0029  0.0029  0.0000  0.0030  0.0030  0.0000  0.0029  0.0029  0.0000  0.0000  0.0000  0.0030  0.0030  0.0029  0.0000  0.0029  0.0030  0.0029  0.0000  0.0000  0.0029  0.0000  0.0029  0.0029  0.0000  0.0030  0.0088  0.0000  0.0030  0.0000  0.0089  0.0000  0.0000  0.0030  0.0000  0.0029  0.0000  0.0000  0.0000  0.0000  0.0000  0.0058  0.0059  0.0030  0.0029  0.0089  0.0088  0.0059  0.0030  0.0058  0.0058  0.0030  0.0000  0.0088  0.0029  0.0029  0.0088  0.0000  0.0029  0.0030  0.0000  0.0029  0.0029  0.0000  0.0030  0.0030  0.0029  0.0000  0.0029  0.0029  0.0000  0.0030  0.0000  0.0000  0.0030  0.0058  0.0000  0.0000  0.0000  0.0000  0.0029  0.0029  0.0000  0.0000  0.0029  0.0030  0.0030  0.0030  0.0030  0.0000  0.0000  0.0000  0.0000  0.0000  0.0000  0.0000  0.0000  0.0000  0.0000  0.0000  0.0000  0.0000  0.0000  0.0000  0.0000  0.0000  0.0000  0.0000  0.0000  0.0000  0.0000  0.0000  0.0000  0.0000  0.0000  0.0000  0.0000  0.0000
MFP4__GCA_001210645.1   1.1422  0.8030  0.7723  0.7723  0.7723  0.6932  0.7396  0.7131  0.6349  0.5928  0.6696  0.7101  0.7040  0.7091  1.0342  0.6429  0.6429  0.7849  0.6846  0.6897  0.6890  0.7378  0.7378  0.7374  0.7423  0.6804  0.6942  0.6891  0.6554  0.6554  0.6968  0.7211  0.7306  0.6713  0.7598  0.7589  0.7319  0.7312  0.7525  0.7372  0.6903  0.7009  0.7074  0.7953  0.7971  0.8041  0.7764  0.8222  0.8233  0.8314  0.8294  0.7746  0.7512  0.7313  0.7793  0.7793  0.7645  0.7706  0.7799  0.7888  0.8067  0.7990  0.1653  0.2174  0.2066  0.1653  0.1653  0.1653  0.1624  0.1624  0.1624  0.1624  0.1624  0.1621  0.1621  0.1655  0.1266  0.1266  0.0029  0.0000  0.0030  0.0030  0.0030  0.0000  0.0000  0.0000  0.0000  0.0000  0.0000  0.0000  0.0000  0.0000  0.0000  0.0000  0.0000  0.0000  0.0000  0.0000  0.0000  0.0000  0.0030  0.0000  0.0000  0.0000  0.0000  0.0000  0.0000  0.0000  0.0000  0.0000  0.0000  0.0000  0.0000  0.0000  0.0000  0.0000  0.0000  0.0000  0.0000  0.0000  0.0000  0.0000  0.0000  0.0000  0.0000  0.0000  0.0000  0.0029  0.0000  0.0000  0.0000  0.0000  0.0000  0.0000  0.0000  0.0000  0.0000  0.0000  0.0000  0.0000  0.0029  0.0029  0.0029  0.0030  0.0030  0.0030  0.0030  0.0030  0.0030  0.0030  0.0029  0.0058  0.0030  0.0030  0.0000  0.0029  0.0000  0.0088  0.0088  0.0088  0.0088  0.0088  0.0088  0.0089  0.0088  0.0000  0.0029  0.0029  0.0029  0.0029  0.0030  0.0000  0.0029  0.0029  0.0030  0.0030  0.0030  0.0029  0.0000  0.0029  0.0030  0.0000  0.0029  0.0030  0.0000  0.0000  0.0000  0.0030  0.0029  0.0029  0.0000  0.0030  0.0029  0.0029  0.0000  0.0000  0.0030  0.0000  0.0029  0.0029  0.0000  0.0030  0.0089  0.0000  0.0030  0.0000  0.0088  0.0000  0.0000  0.0029  0.0000  0.0029  0.0000  0.0000  0.0000  0.0000  0.0000  0.0058  0.0058  0.0029  0.0030  0.0089  0.0088  0.0059  0.0029  0.0058  0.0058  0.0029  0.0000  0.0089  0.0030  0.0030  0.0088  0.0000  0.0029  0.0029  0.0000  0.0029  0.0030  0.0000  0.0030  0.0030  0.0029  0.0000  0.0029  0.0029  0.0000  0.0029  0.0000  0.0000  0.0029  0.0059  0.0000  0.0000  0.0000  0.0000  0.0030  0.0029  0.0000  0.0000  0.0030  0.0029  0.0029  0.0029  0.0029  0.0000  0.0000  0.0000  0.0000  0.0000  0.0000  0.0000  0.0000  0.0000  0.0000  0.0000  0.0000  0.0000  0.0000  0.0000  0.0000  0.0000  0.0000  0.0000  0.0000  0.0000  0.0000  0.0000  0.0000  0.0000  0.0000  0.0000  0.0000  0.0000  0.0000
MFP4__GCA_001210965.1   1.1422  0.8030  0.7723  0.7723  0.7723  0.6932  0.7396  0.7131  0.6349  0.5928  0.6696  0.7101  0.7040  0.7091  1.0342  0.6429  0.6429  0.7849  0.6846  0.6897  0.6890  0.7378  0.7378  0.7374  0.7423  0.6804  0.6942  0.6891  0.6554  0.6554  0.6968  0.7211  0.7306  0.6713  0.7598  0.7589  0.7319  0.7312  0.7525  0.7372  0.6903  0.7009  0.7074  0.7953  0.7971  0.8041  0.7764  0.8222  0.8233  0.8314  0.8294  0.7746  0.7512  0.7313  0.7793  0.7793  0.7645  0.7706  0.7799  0.7888  0.8067  0.7990  0.1653  0.2174  0.2066  0.1653  0.1653  0.1653  0.1624  0.1624  0.1624  0.1624  0.1624  0.1621  0.1621  0.1655  0.1266  0.1266  0.0029  0.0000  0.0029  0.0030  0.0030  0.0000  0.0000  0.0000  0.0000  0.0000  0.0000  0.0000  0.0000  0.0000  0.0000  0.0000  0.0000  0.0000  0.0000  0.0000  0.0000  0.0000  0.0030  0.0000  0.0000  0.0000  0.0000  0.0000  0.0000  0.0000  0.0000  0.0000  0.0000  0.0000  0.0000  0.0000  0.0000  0.0000  0.0000  0.0000  0.0000  0.0000  0.0000  0.0000  0.0000  0.0000  0.0000  0.0000  0.0000  0.0029  0.0000  0.0000  0.0000  0.0000  0.0000  0.0000  0.0000  0.0000  0.0000  0.0000  0.0000  0.0000  0.0029  0.0030  0.0029  0.0030  0.0030  0.0030  0.0030  0.0030  0.0030  0.0030  0.0029  0.0059  0.0029  0.0030  0.0000  0.0030  0.0000  0.0089  0.0088  0.0089  0.0089  0.0089  0.0088  0.0088  0.0089  0.0000  0.0030  0.0029  0.0029  0.0029  0.0029  0.0000  0.0029  0.0029  0.0030  0.0029  0.0030  0.0030  0.0000  0.0030  0.0029  0.0000  0.0029  0.0030  0.0000  0.0000  0.0000  0.0029  0.0029  0.0030  0.0000  0.0029  0.0029  0.0030  0.0000  0.0000  0.0030  0.0000  0.0030  0.0030  0.0000  0.0029  0.0089  0.0000  0.0029  0.0000  0.0088  0.0000  0.0000  0.0030  0.0000  0.0029  0.0000  0.0000  0.0000  0.0000  0.0000  0.0059  0.0059  0.0029  0.0030  0.0088  0.0089  0.0059  0.0030  0.0059  0.0058  0.0029  0.0000  0.0089  0.0029  0.0029  0.0088  0.0000  0.0030  0.0030  0.0000  0.0029  0.0030  0.0000  0.0030  0.0029  0.0029  0.0000  0.0029  0.0029  0.0000  0.0029  0.0000  0.0000  0.0030  0.0058  0.0000  0.0000  0.0000  0.0000  0.0029  0.0029  0.0000  0.0000  0.0030  0.0030  0.0029  0.0029  0.0029  0.0000  0.0000  0.0000  0.0000  0.0000  0.0000  0.0000  0.0000  0.0000  0.0000  0.0000  0.0000  0.0000  0.0000  0.0000  0.0000  0.0000  0.0000  0.0000  0.0000  0.0000  0.0000  0.0000  0.0000  0.0000  0.0000  0.0000  0.0000  0.0000  0.0000  0.0000
MFP4__GCA_001211305.1   1.1422  0.8030  0.7723  0.7723  0.7723  0.6932  0.7396  0.7131  0.6349  0.5928  0.6696  0.7101  0.7040  0.7091  1.0342  0.6429  0.6429  0.7849  0.6846  0.6897  0.6890  0.7378  0.7378  0.7374  0.7423  0.6804  0.6942  0.6891  0.6554  0.6554  0.6968  0.7211  0.7306  0.6713  0.7598  0.7589  0.7319  0.7312  0.7525  0.7372  0.6903  0.7009  0.7074  0.7953  0.7971  0.8041  0.7764  0.8222  0.8233  0.8314  0.8294  0.7746  0.7512  0.7313  0.7793  0.7793  0.7645  0.7706  0.7799  0.7888  0.8067  0.7990  0.1653  0.2174  0.2066  0.1653  0.1653  0.1653  0.1624  0.1624  0.1624  0.1624  0.1624  0.1621  0.1621  0.1655  0.1266  0.1266  0.0029  0.0000  0.0029  0.0030  0.0030  0.0000  0.0000  0.0000  0.0000  0.0000  0.0000  0.0000  0.0000  0.0000  0.0000  0.0000  0.0000  0.0000  0.0000  0.0000  0.0000  0.0000  0.0029  0.0000  0.0000  0.0000  0.0000  0.0000  0.0000  0.0000  0.0000  0.0000  0.0000  0.0000  0.0000  0.0000  0.0000  0.0000  0.0000  0.0000  0.0000  0.0000  0.0000  0.0000  0.0000  0.0000  0.0000  0.0000  0.0000  0.0029  0.0000  0.0000  0.0000  0.0000  0.0000  0.0000  0.0000  0.0000  0.0000  0.0000  0.0000  0.0000  0.0030  0.0029  0.0030  0.0030  0.0030  0.0030  0.0030  0.0030  0.0030  0.0030  0.0030  0.0059  0.0029  0.0030  0.0000  0.0029  0.0000  0.0088  0.0088  0.0089  0.0088  0.0088  0.0089  0.0088  0.0088  0.0000  0.0030  0.0029  0.0029  0.0029  0.0029  0.0000  0.0029  0.0030  0.0029  0.0030  0.0029  0.0029  0.0000  0.0029  0.0029  0.0000  0.0030  0.0030  0.0000  0.0000  0.0000  0.0030  0.0030  0.0030  0.0000  0.0029  0.0029  0.0030  0.0000  0.0000  0.0029  0.0000  0.0029  0.0029  0.0000  0.0029  0.0089  0.0000  0.0029  0.0000  0.0088  0.0000  0.0000  0.0029  0.0000  0.0029  0.0000  0.0000  0.0000  0.0000  0.0000  0.0059  0.0059  0.0030  0.0029  0.0089  0.0089  0.0058  0.0030  0.0058  0.0059  0.0030  0.0000  0.0089  0.0030  0.0029  0.0088  0.0000  0.0029  0.0029  0.0000  0.0029  0.0029  0.0000  0.0029  0.0030  0.0030  0.0000  0.0029  0.0029  0.0000  0.0029  0.0000  0.0000  0.0029  0.0058  0.0000  0.0000  0.0000  0.0000  0.0029  0.0029  0.0000  0.0000  0.0030  0.0030  0.0029  0.0029  0.0029  0.0000  0.0000  0.0000  0.0000  0.0000  0.0000  0.0000  0.0000  0.0000  0.0000  0.0000  0.0000  0.0000  0.0000  0.0000  0.0000  0.0000  0.0000  0.0000  0.0000  0.0000  0.0000  0.0000  0.0000  0.0000  0.0000  0.0000  0.0000  0.0000  0.0000  0.0000  0.0000
MFP4__GCA_001211345.1   1.1422  0.8030  0.7723  0.7723  0.7723  0.6932  0.7396  0.7131  0.6349  0.5928  0.6696  0.7101  0.7040  0.7091  1.0342  0.6429  0.6429  0.7849  0.6846  0.6897  0.6890  0.7378  0.7378  0.7374  0.7423  0.6804  0.6942  0.6891  0.6554  0.6554  0.6968  0.7211  0.7306  0.6713  0.7598  0.7589  0.7319  0.7312  0.7525  0.7372  0.6903  0.7009  0.7074  0.7953  0.7971  0.8041  0.7764  0.8222  0.8233  0.8314  0.8294  0.7746  0.7512  0.7313  0.7793  0.7793  0.7645  0.7706  0.7799  0.7888  0.8067  0.7990  0.1653  0.2174  0.2066  0.1653  0.1653  0.1653  0.1624  0.1624  0.1624  0.1624  0.1624  0.1621  0.1621  0.1655  0.1266  0.1266  0.0030  0.0000  0.0029  0.0030  0.0030  0.0000  0.0000  0.0000  0.0000  0.0000  0.0000  0.0000  0.0000  0.0000  0.0000  0.0000  0.0000  0.0000  0.0000  0.0000  0.0000  0.0000  0.0029  0.0000  0.0000  0.0000  0.0000  0.0000  0.0000  0.0000  0.0000  0.0000  0.0000  0.0000  0.0000  0.0000  0.0000  0.0000  0.0000  0.0000  0.0000  0.0000  0.0000  0.0000  0.0000  0.0000  0.0000  0.0000  0.0000  0.0029  0.0000  0.0000  0.0000  0.0000  0.0000  0.0000  0.0000  0.0000  0.0000  0.0000  0.0000  0.0000  0.0029  0.0029  0.0029  0.0030  0.0030  0.0030  0.0030  0.0030  0.0030  0.0030  0.0029  0.0058  0.0029  0.0029  0.0000  0.0030  0.0000  0.0088  0.0089  0.0088  0.0088  0.0089  0.0089  0.0088  0.0088  0.0000  0.0029  0.0030  0.0029  0.0030  0.0029  0.0000  0.0029  0.0029  0.0029  0.0030  0.0029  0.0030  0.0000  0.0030  0.0030  0.0000  0.0029  0.0029  0.0000  0.0000  0.0000  0.0029  0.0030  0.0029  0.0000  0.0030  0.0030  0.0029  0.0000  0.0000  0.0029  0.0000  0.0029  0.0029  0.0000  0.0029  0.0089  0.0000  0.0030  0.0000  0.0088  0.0000  0.0000  0.0030  0.0000  0.0029  0.0000  0.0000  0.0000  0.0000  0.0000  0.0058  0.0059  0.0030  0.0029  0.0089  0.0089  0.0058  0.0029  0.0058  0.0058  0.0029  0.0000  0.0088  0.0029  0.0029  0.0089  0.0000  0.0029  0.0030  0.0000  0.0030  0.0030  0.0000  0.0030  0.0029  0.0029  0.0000  0.0030  0.0030  0.0000  0.0029  0.0000  0.0000  0.0030  0.0059  0.0000  0.0000  0.0000  0.0000  0.0030  0.0029  0.0000  0.0000  0.0030  0.0029  0.0030  0.0029  0.0030  0.0000  0.0000  0.0000  0.0000  0.0000  0.0000  0.0000  0.0000  0.0000  0.0000  0.0000  0.0000  0.0000  0.0000  0.0000  0.0000  0.0000  0.0000  0.0000  0.0000  0.0000  0.0000  0.0000  0.0000  0.0000  0.0000  0.0000  0.0000  0.0000  0.0000  0.0000  0.0000  0.0000
MFP4__GCA_001211405.1   1.1422  0.8030  0.7723  0.7723  0.7723  0.6932  0.7396  0.7131  0.6349  0.5928  0.6696  0.7101  0.7040  0.7091  1.0342  0.6429  0.6429  0.7849  0.6846  0.6897  0.6890  0.7378  0.7378  0.7374  0.7423  0.6804  0.6942  0.6891  0.6554  0.6554  0.6968  0.7211  0.7306  0.6713  0.7598  0.7589  0.7319  0.7312  0.7525  0.7372  0.6903  0.7009  0.7074  0.7953  0.7971  0.8041  0.7764  0.8222  0.8233  0.8314  0.8294  0.7746  0.7512  0.7313  0.7793  0.7793  0.7645  0.7706  0.7799  0.7888  0.8067  0.7990  0.1653  0.2174  0.2066  0.1653  0.1653  0.1653  0.1624  0.1624  0.1624  0.1624  0.1624  0.1621  0.1621  0.1655  0.1266  0.1266  0.0029  0.0000  0.0029  0.0030  0.0030  0.0000  0.0000  0.0000  0.0000  0.0000  0.0000  0.0000  0.0000  0.0000  0.0000  0.0000  0.0000  0.0000  0.0000  0.0000  0.0000  0.0000  0.0029  0.0000  0.0000  0.0000  0.0000  0.0000  0.0000  0.0000  0.0000  0.0000  0.0000  0.0000  0.0000  0.0000  0.0000  0.0000  0.0000  0.0000  0.0000  0.0000  0.0000  0.0000  0.0000  0.0000  0.0000  0.0000  0.0000  0.0030  0.0000  0.0000  0.0000  0.0000  0.0000  0.0000  0.0000  0.0000  0.0000  0.0000  0.0000  0.0000  0.0030  0.0029  0.0029  0.0030  0.0030  0.0030  0.0030  0.0030  0.0030  0.0030  0.0029  0.0059  0.0030  0.0030  0.0000  0.0029  0.0000  0.0088  0.0088  0.0089  0.0089  0.0088  0.0088  0.0089  0.0088  0.0000  0.0029  0.0029  0.0029  0.0030  0.0030  0.0000  0.0029  0.0029  0.0029  0.0029  0.0029  0.0029  0.0000  0.0030  0.0029  0.0000  0.0030  0.0030  0.0000  0.0000  0.0000  0.0029  0.0030  0.0029  0.0000  0.0029  0.0030  0.0029  0.0000  0.0000  0.0029  0.0000  0.0029  0.0030  0.0000  0.0030  0.0089  0.0000  0.0030  0.0000  0.0089  0.0000  0.0000  0.0030  0.0000  0.0029  0.0000  0.0000  0.0000  0.0000  0.0000  0.0059  0.0059  0.0029  0.0030  0.0088  0.0089  0.0058  0.0030  0.0059  0.0058  0.0030  0.0000  0.0089  0.0029  0.0029  0.0089  0.0000  0.0029  0.0029  0.0000  0.0030  0.0029  0.0000  0.0029  0.0029  0.0030  0.0000  0.0029  0.0030  0.0000  0.0029  0.0000  0.0000  0.0030  0.0059  0.0000  0.0000  0.0000  0.0000  0.0029  0.0029  0.0000  0.0000  0.0029  0.0029  0.0029  0.0029  0.0029  0.0000  0.0000  0.0000  0.0000  0.0000  0.0000  0.0000  0.0000  0.0000  0.0000  0.0000  0.0000  0.0000  0.0000  0.0000  0.0000  0.0000  0.0000  0.0000  0.0000  0.0000  0.0000  0.0000  0.0000  0.0000  0.0000  0.0000  0.0000  0.0000  0.0000  0.0000  0.0000  0.0000  0.0000
MFP4__GCA_001211505.1   1.1422  0.8030  0.7723  0.7723  0.7723  0.6932  0.7396  0.7131  0.6349  0.5928  0.6696  0.7101  0.7040  0.7091  1.0342  0.6429  0.6429  0.7849  0.6846  0.6897  0.6890  0.7378  0.7378  0.7374  0.7423  0.6804  0.6942  0.6891  0.6554  0.6554  0.6968  0.7211  0.7306  0.6713  0.7598  0.7589  0.7319  0.7312  0.7525  0.7372  0.6903  0.7009  0.7074  0.7953  0.7971  0.8041  0.7764  0.8222  0.8233  0.8314  0.8294  0.7746  0.7512  0.7313  0.7793  0.7793  0.7645  0.7706  0.7799  0.7888  0.8067  0.7990  0.1653  0.2174  0.2066  0.1653  0.1653  0.1653  0.1624  0.1624  0.1624  0.1624  0.1624  0.1621  0.1621  0.1655  0.1266  0.1266  0.0029  0.0000  0.0030  0.0030  0.0030  0.0000  0.0000  0.0000  0.0000  0.0000  0.0000  0.0000  0.0000  0.0000  0.0000  0.0000  0.0000  0.0000  0.0000  0.0000  0.0000  0.0000  0.0029  0.0000  0.0000  0.0000  0.0000  0.0000  0.0000  0.0000  0.0000  0.0000  0.0000  0.0000  0.0000  0.0000  0.0000  0.0000  0.0000  0.0000  0.0000  0.0000  0.0000  0.0000  0.0000  0.0000  0.0000  0.0000  0.0000  0.0030  0.0000  0.0000  0.0000  0.0000  0.0000  0.0000  0.0000  0.0000  0.0000  0.0000  0.0000  0.0000  0.0029  0.0030  0.0029  0.0030  0.0030  0.0030  0.0030  0.0030  0.0030  0.0030  0.0029  0.0059  0.0029  0.0030  0.0000  0.0030  0.0000  0.0088  0.0089  0.0088  0.0088  0.0089  0.0089  0.0089  0.0089  0.0000  0.0030  0.0030  0.0030  0.0030  0.0029  0.0000  0.0029  0.0030  0.0030  0.0030  0.0029  0.0030  0.0000  0.0029  0.0030  0.0000  0.0029  0.0029  0.0000  0.0000  0.0000  0.0029  0.0030  0.0029  0.0000  0.0029  0.0029  0.0029  0.0000  0.0000  0.0029  0.0000  0.0029  0.0030  0.0000  0.0029  0.0089  0.0000  0.0030  0.0000  0.0088  0.0000  0.0000  0.0030  0.0000  0.0030  0.0000  0.0000  0.0000  0.0000  0.0000  0.0058  0.0059  0.0030  0.0030  0.0088  0.0089  0.0059  0.0030  0.0058  0.0058  0.0029  0.0000  0.0089  0.0030  0.0030  0.0088  0.0000  0.0030  0.0030  0.0000  0.0029  0.0029  0.0000  0.0029  0.0030  0.0029  0.0000  0.0030  0.0030  0.0000  0.0029  0.0000  0.0000  0.0029  0.0059  0.0000  0.0000  0.0000  0.0000  0.0029  0.0030  0.0000  0.0000  0.0029  0.0029  0.0029  0.0029  0.0029  0.0000  0.0000  0.0000  0.0000  0.0000  0.0000  0.0000  0.0000  0.0000  0.0000  0.0000  0.0000  0.0000  0.0000  0.0000  0.0000  0.0000  0.0000  0.0000  0.0000  0.0000  0.0000  0.0000  0.0000  0.0000  0.0000  0.0000  0.0000  0.0000  0.0000  0.0000  0.0000  0.0000  0.0000  0.0000
MFP4__GCA_001211705.1   1.1422  0.8030  0.7723  0.7723  0.7723  0.6932  0.7396  0.7131  0.6349  0.5928  0.6696  0.7101  0.7040  0.7091  1.0342  0.6429  0.6429  0.7849  0.6846  0.6897  0.6890  0.7378  0.7378  0.7374  0.7423  0.6804  0.6942  0.6891  0.6554  0.6554  0.6968  0.7211  0.7306  0.6713  0.7598  0.7589  0.7319  0.7312  0.7525  0.7372  0.6903  0.7009  0.7074  0.7953  0.7971  0.8041  0.7764  0.8222  0.8233  0.8314  0.8294  0.7746  0.7512  0.7313  0.7793  0.7793  0.7645  0.7706  0.7799  0.7888  0.8067  0.7990  0.1653  0.2174  0.2066  0.1653  0.1653  0.1653  0.1624  0.1624  0.1624  0.1624  0.1624  0.1621  0.1621  0.1655  0.1266  0.1266  0.0030  0.0000  0.0029  0.0030  0.0030  0.0000  0.0000  0.0000  0.0000  0.0000  0.0000  0.0000  0.0000  0.0000  0.0000  0.0000  0.0000  0.0000  0.0000  0.0000  0.0000  0.0000  0.0029  0.0000  0.0000  0.0000  0.0000  0.0000  0.0000  0.0000  0.0000  0.0000  0.0000  0.0000  0.0000  0.0000  0.0000  0.0000  0.0000  0.0000  0.0000  0.0000  0.0000  0.0000  0.0000  0.0000  0.0000  0.0000  0.0000  0.0029  0.0000  0.0000  0.0000  0.0000  0.0000  0.0000  0.0000  0.0000  0.0000  0.0000  0.0000  0.0000  0.0030  0.0029  0.0029  0.0030  0.0030  0.0030  0.0030  0.0030  0.0030  0.0030  0.0029  0.0059  0.0029  0.0030  0.0000  0.0029  0.0000  0.0088  0.0088  0.0088  0.0088  0.0089  0.0089  0.0089  0.0089  0.0000  0.0030  0.0029  0.0029  0.0029  0.0029  0.0000  0.0029  0.0029  0.0030  0.0030  0.0030  0.0030  0.0000  0.0029  0.0030  0.0000  0.0030  0.0030  0.0000  0.0000  0.0000  0.0029  0.0029  0.0030  0.0000  0.0029  0.0029  0.0029  0.0000  0.0000  0.0029  0.0000  0.0030  0.0030  0.0000  0.0030  0.0089  0.0000  0.0029  0.0000  0.0088  0.0000  0.0000  0.0029  0.0000  0.0029  0.0000  0.0000  0.0000  0.0000  0.0000  0.0059  0.0058  0.0030  0.0029  0.0089  0.0088  0.0058  0.0029  0.0059  0.0059  0.0030  0.0000  0.0088  0.0029  0.0030  0.0089  0.0000  0.0030  0.0029  0.0000  0.0030  0.0029  0.0000  0.0029  0.0030  0.0030  0.0000  0.0029  0.0029  0.0000  0.0029  0.0000  0.0000  0.0030  0.0059  0.0000  0.0000  0.0000  0.0000  0.0029  0.0029  0.0000  0.0000  0.0030  0.0030  0.0029  0.0029  0.0029  0.0000  0.0000  0.0000  0.0000  0.0000  0.0000  0.0000  0.0000  0.0000  0.0000  0.0000  0.0000  0.0000  0.0000  0.0000  0.0000  0.0000  0.0000  0.0000  0.0000  0.0000  0.0000  0.0000  0.0000  0.0000  0.0000  0.0000  0.0000  0.0000  0.0000  0.0000  0.0000  0.0000  0.0000  0.0000  0.0000
MFP4__GCA_001211865.1   1.1422  0.8030  0.7723  0.7723  0.7723  0.6932  0.7396  0.7131  0.6349  0.5928  0.6696  0.7101  0.7040  0.7091  1.0342  0.6429  0.6429  0.7849  0.6846  0.6897  0.6890  0.7378  0.7378  0.7374  0.7423  0.6804  0.6942  0.6891  0.6554  0.6554  0.6968  0.7211  0.7306  0.6713  0.7598  0.7589  0.7319  0.7312  0.7525  0.7372  0.6903  0.7009  0.7074  0.7953  0.7971  0.8041  0.7764  0.8222  0.8233  0.8314  0.8294  0.7746  0.7512  0.7313  0.7793  0.7793  0.7645  0.7706  0.7799  0.7888  0.8067  0.7990  0.1653  0.2174  0.2066  0.1653  0.1653  0.1653  0.1624  0.1624  0.1624  0.1624  0.1624  0.1621  0.1621  0.1655  0.1266  0.1266  0.0030  0.0000  0.0030  0.0030  0.0030  0.0000  0.0000  0.0000  0.0000  0.0000  0.0000  0.0000  0.0000  0.0000  0.0000  0.0000  0.0000  0.0000  0.0000  0.0000  0.0000  0.0000  0.0029  0.0000  0.0000  0.0000  0.0000  0.0000  0.0000  0.0000  0.0000  0.0000  0.0000  0.0000  0.0000  0.0000  0.0000  0.0000  0.0000  0.0000  0.0000  0.0000  0.0000  0.0000  0.0000  0.0000  0.0000  0.0000  0.0000  0.0029  0.0000  0.0000  0.0000  0.0000  0.0000  0.0000  0.0000  0.0000  0.0000  0.0000  0.0000  0.0000  0.0029  0.0030  0.0029  0.0030  0.0030  0.0030  0.0030  0.0030  0.0030  0.0030  0.0030  0.0058  0.0029  0.0030  0.0000  0.0029  0.0000  0.0089  0.0088  0.0089  0.0089  0.0088  0.0088  0.0089  0.0089  0.0000  0.0029  0.0030  0.0030  0.0030  0.0029  0.0000  0.0030  0.0029  0.0030  0.0030  0.0029  0.0029  0.0000  0.0029  0.0029  0.0000  0.0029  0.0029  0.0000  0.0000  0.0000  0.0029  0.0030  0.0029  0.0000  0.0029  0.0029  0.0029  0.0000  0.0000  0.0030  0.0000  0.0029  0.0029  0.0000  0.0030  0.0089  0.0000  0.0030  0.0000  0.0088  0.0000  0.0000  0.0029  0.0000  0.0029  0.0000  0.0000  0.0000  0.0000  0.0000  0.0059  0.0058  0.0030  0.0030  0.0089  0.0089  0.0059  0.0030  0.0059  0.0058  0.0030  0.0000  0.0089  0.0030  0.0030  0.0088  0.0000  0.0029  0.0030  0.0000  0.0029  0.0029  0.0000  0.0030  0.0030  0.0029  0.0000  0.0030  0.0029  0.0000  0.0029  0.0000  0.0000  0.0029  0.0059  0.0000  0.0000  0.0000  0.0000  0.0030  0.0030  0.0000  0.0000  0.0029  0.0030  0.0030  0.0029  0.0029  0.0000  0.0000  0.0000  0.0000  0.0000  0.0000  0.0000  0.0000  0.0000  0.0000  0.0000  0.0000  0.0000  0.0000  0.0000  0.0000  0.0000  0.0000  0.0000  0.0000  0.0000  0.0000  0.0000  0.0000  0.0000  0.0000  0.0000  0.0000  0.0000  0.0000  0.0000  0.0000  0.0000  0.0000  0.0000  0.0000  0.0000
MFP4__GCA_001212025.1   1.1422  0.8030  0.7723  0.7723  0.7723  0.6932  0.7396  0.7131  0.6349  0.5928  0.6696  0.7101  0.7040  0.7091  1.0342  0.6429  0.6429  0.7849  0.6846  0.6897  0.6890  0.7378  0.7378  0.7374  0.7423  0.6804  0.6942  0.6891  0.6554  0.6554  0.6968  0.7211  0.7306  0.6713  0.7598  0.7589  0.7319  0.7312  0.7525  0.7372  0.6903  0.7009  0.7074  0.7953  0.7971  0.8041  0.7764  0.8222  0.8233  0.8314  0.8294  0.7746  0.7512  0.7313  0.7793  0.7793  0.7645  0.7706  0.7799  0.7888  0.8067  0.7990  0.1653  0.2174  0.2066  0.1653  0.1653  0.1653  0.1624  0.1624  0.1624  0.1624  0.1624  0.1621  0.1621  0.1655  0.1266  0.1266  0.0030  0.0000  0.0030  0.0030  0.0030  0.0000  0.0000  0.0000  0.0000  0.0000  0.0000  0.0000  0.0000  0.0000  0.0000  0.0000  0.0000  0.0000  0.0000  0.0000  0.0000  0.0000  0.0029  0.0000  0.0000  0.0000  0.0000  0.0000  0.0000  0.0000  0.0000  0.0000  0.0000  0.0000  0.0000  0.0000  0.0000  0.0000  0.0000  0.0000  0.0000  0.0000  0.0000  0.0000  0.0000  0.0000  0.0000  0.0000  0.0000  0.0029  0.0000  0.0000  0.0000  0.0000  0.0000  0.0000  0.0000  0.0000  0.0000  0.0000  0.0000  0.0000  0.0029  0.0030  0.0029  0.0030  0.0030  0.0030  0.0030  0.0030  0.0030  0.0030  0.0029  0.0059  0.0029  0.0029  0.0000  0.0029  0.0000  0.0089  0.0089  0.0088  0.0088  0.0089  0.0088  0.0088  0.0088  0.0000  0.0030  0.0030  0.0029  0.0029  0.0029  0.0000  0.0030  0.0030  0.0029  0.0029  0.0029  0.0029  0.0000  0.0029  0.0029  0.0000  0.0030  0.0030  0.0000  0.0000  0.0000  0.0029  0.0029  0.0030  0.0000  0.0030  0.0029  0.0030  0.0000  0.0000  0.0029  0.0000  0.0030  0.0029  0.0000  0.0029  0.0088  0.0000  0.0029  0.0000  0.0089  0.0000  0.0000  0.0030  0.0000  0.0029  0.0000  0.0000  0.0000  0.0000  0.0000  0.0058  0.0059  0.0029  0.0030  0.0089  0.0088  0.0058  0.0030  0.0059  0.0059  0.0030  0.0000  0.0089  0.0030  0.0030  0.0089  0.0000  0.0030  0.0029  0.0000  0.0029  0.0029  0.0000  0.0029  0.0029  0.0030  0.0000  0.0030  0.0030  0.0000  0.0029  0.0000  0.0000  0.0030  0.0059  0.0000  0.0000  0.0000  0.0000  0.0029  0.0029  0.0000  0.0000  0.0030  0.0029  0.0029  0.0030  0.0030  0.0000  0.0000  0.0000  0.0000  0.0000  0.0000  0.0000  0.0000  0.0000  0.0000  0.0000  0.0000  0.0000  0.0000  0.0000  0.0000  0.0000  0.0000  0.0000  0.0000  0.0000  0.0000  0.0000  0.0000  0.0000  0.0000  0.0000  0.0000  0.0000  0.0000  0.0000  0.0000  0.0000  0.0000  0.0000  0.0000  0.0000  0.0000
MFP4__GCA_001212325.1   1.1422  0.8030  0.7723  0.7723  0.7723  0.6932  0.7396  0.7131  0.6349  0.5928  0.6696  0.7101  0.7040  0.7091  1.0342  0.6429  0.6429  0.7849  0.6846  0.6897  0.6890  0.7378  0.7378  0.7374  0.7423  0.6804  0.6942  0.6891  0.6554  0.6554  0.6968  0.7211  0.7306  0.6713  0.7598  0.7589  0.7319  0.7312  0.7525  0.7372  0.6903  0.7009  0.7074  0.7953  0.7971  0.8041  0.7764  0.8222  0.8233  0.8314  0.8294  0.7746  0.7512  0.7313  0.7793  0.7793  0.7645  0.7706  0.7799  0.7888  0.8067  0.7990  0.1653  0.2174  0.2066  0.1653  0.1653  0.1653  0.1624  0.1624  0.1624  0.1624  0.1624  0.1621  0.1621  0.1655  0.1266  0.1266  0.0030  0.0000  0.0030  0.0030  0.0030  0.0000  0.0000  0.0000  0.0000  0.0000  0.0000  0.0000  0.0000  0.0000  0.0000  0.0000  0.0000  0.0000  0.0000  0.0000  0.0000  0.0000  0.0029  0.0000  0.0000  0.0000  0.0000  0.0000  0.0000  0.0000  0.0000  0.0000  0.0000  0.0000  0.0000  0.0000  0.0000  0.0000  0.0000  0.0000  0.0000  0.0000  0.0000  0.0000  0.0000  0.0000  0.0000  0.0000  0.0000  0.0030  0.0000  0.0000  0.0000  0.0000  0.0000  0.0000  0.0000  0.0000  0.0000  0.0000  0.0000  0.0000  0.0029  0.0029  0.0029  0.0030  0.0030  0.0030  0.0030  0.0030  0.0030  0.0030  0.0029  0.0059  0.0029  0.0030  0.0000  0.0029  0.0000  0.0089  0.0088  0.0088  0.0088  0.0089  0.0089  0.0089  0.0088  0.0000  0.0029  0.0030  0.0030  0.0030  0.0029  0.0000  0.0030  0.0029  0.0029  0.0030  0.0029  0.0030  0.0000  0.0029  0.0029  0.0000  0.0029  0.0029  0.0000  0.0000  0.0000  0.0030  0.0029  0.0029  0.0000  0.0030  0.0029  0.0029  0.0000  0.0000  0.0029  0.0000  0.0030  0.0030  0.0000  0.0029  0.0088  0.0000  0.0030  0.0000  0.0089  0.0000  0.0000  0.0030  0.0000  0.0029  0.0000  0.0000  0.0000  0.0000  0.0000  0.0059  0.0059  0.0029  0.0029  0.0089  0.0088  0.0059  0.0029  0.0059  0.0058  0.0030  0.0000  0.0088  0.0029  0.0029  0.0089  0.0000  0.0030  0.0029  0.0000  0.0029  0.0029  0.0000  0.0029  0.0030  0.0030  0.0000  0.0029  0.0029  0.0000  0.0029  0.0000  0.0000  0.0029  0.0059  0.0000  0.0000  0.0000  0.0000  0.0029  0.0029  0.0000  0.0000  0.0030  0.0029  0.0030  0.0029  0.0029  0.0000  0.0000  0.0000  0.0000  0.0000  0.0000  0.0000  0.0000  0.0000  0.0000  0.0000  0.0000  0.0000  0.0000  0.0000  0.0000  0.0000  0.0000  0.0000  0.0000  0.0000  0.0000  0.0000  0.0000  0.0000  0.0000  0.0000  0.0000  0.0000  0.0000  0.0000  0.0000  0.0000  0.0000  0.0000  0.0000  0.0000  0.0000  0.0000
MFP4__GCA_001212405.1   1.1422  0.8030  0.7723  0.7723  0.7723  0.6932  0.7396  0.7131  0.6349  0.5928  0.6696  0.7101  0.7040  0.7091  1.0342  0.6429  0.6429  0.7849  0.6846  0.6897  0.6890  0.7378  0.7378  0.7374  0.7423  0.6804  0.6942  0.6891  0.6554  0.6554  0.6968  0.7211  0.7306  0.6713  0.7598  0.7589  0.7319  0.7312  0.7525  0.7372  0.6903  0.7009  0.7074  0.7953  0.7971  0.8041  0.7764  0.8222  0.8233  0.8314  0.8294  0.7746  0.7512  0.7313  0.7793  0.7793  0.7645  0.7706  0.7799  0.7888  0.8067  0.7990  0.1653  0.2174  0.2066  0.1653  0.1653  0.1653  0.1624  0.1624  0.1624  0.1624  0.1624  0.1621  0.1621  0.1655  0.1266  0.1266  0.0029  0.0000  0.0029  0.0030  0.0030  0.0000  0.0000  0.0000  0.0000  0.0000  0.0000  0.0000  0.0000  0.0000  0.0000  0.0000  0.0000  0.0000  0.0000  0.0000  0.0000  0.0000  0.0029  0.0000  0.0000  0.0000  0.0000  0.0000  0.0000  0.0000  0.0000  0.0000  0.0000  0.0000  0.0000  0.0000  0.0000  0.0000  0.0000  0.0000  0.0000  0.0000  0.0000  0.0000  0.0000  0.0000  0.0000  0.0000  0.0000  0.0029  0.0000  0.0000  0.0000  0.0000  0.0000  0.0000  0.0000  0.0000  0.0000  0.0000  0.0000  0.0000  0.0029  0.0029  0.0029  0.0030  0.0030  0.0030  0.0030  0.0030  0.0030  0.0030  0.0030  0.0058  0.0029  0.0030  0.0000  0.0030  0.0000  0.0089  0.0089  0.0089  0.0089  0.0089  0.0089  0.0089  0.0088  0.0000  0.0030  0.0030  0.0029  0.0029  0.0029  0.0000  0.0029  0.0029  0.0029  0.0029  0.0029  0.0030  0.0000  0.0029  0.0029  0.0000  0.0029  0.0030  0.0000  0.0000  0.0000  0.0029  0.0030  0.0029  0.0000  0.0029  0.0029  0.0029  0.0000  0.0000  0.0029  0.0000  0.0029  0.0030  0.0000  0.0029  0.0089  0.0000  0.0030  0.0000  0.0088  0.0000  0.0000  0.0029  0.0000  0.0030  0.0000  0.0000  0.0000  0.0000  0.0000  0.0058  0.0059  0.0030  0.0029  0.0089  0.0089  0.0058  0.0029  0.0058  0.0058  0.0030  0.0000  0.0089  0.0029  0.0029  0.0089  0.0000  0.0029  0.0029  0.0000  0.0029  0.0029  0.0000  0.0030  0.0029  0.0029  0.0000  0.0029  0.0030  0.0000  0.0029  0.0000  0.0000  0.0029  0.0058  0.0000  0.0000  0.0000  0.0000  0.0030  0.0029  0.0000  0.0000  0.0029  0.0029  0.0030  0.0030  0.0029  0.0000  0.0000  0.0000  0.0000  0.0000  0.0000  0.0000  0.0000  0.0000  0.0000  0.0000  0.0000  0.0000  0.0000  0.0000  0.0000  0.0000  0.0000  0.0000  0.0000  0.0000  0.0000  0.0000  0.0000  0.0000  0.0000  0.0000  0.0000  0.0000  0.0000  0.0000  0.0000  0.0000  0.0000  0.0000  0.0000  0.0000  0.0000  0.0000  0.0000
MFP4__GCA_001262275.1   1.1422  0.8030  0.7723  0.7723  0.7723  0.6932  0.7396  0.7131  0.6349  0.5928  0.6696  0.7101  0.7040  0.7091  1.0342  0.6429  0.6429  0.7849  0.6846  0.6897  0.6890  0.7378  0.7378  0.7374  0.7423  0.6804  0.6942  0.6891  0.6554  0.6554  0.6968  0.7211  0.7306  0.6713  0.7598  0.7589  0.7319  0.7312  0.7525  0.7372  0.6903  0.7009  0.7074  0.7953  0.7971  0.8041  0.7764  0.8222  0.8233  0.8314  0.8294  0.7746  0.7512  0.7313  0.7793  0.7793  0.7645  0.7706  0.7799  0.7888  0.8067  0.7990  0.1653  0.2174  0.2066  0.1653  0.1653  0.1653  0.1624  0.1624  0.1624  0.1624  0.1624  0.1621  0.1621  0.1655  0.1266  0.1266  0.0029  0.0000  0.0030  0.0030  0.0030  0.0000  0.0000  0.0000  0.0000  0.0000  0.0000  0.0000  0.0000  0.0000  0.0000  0.0000  0.0000  0.0000  0.0000  0.0000  0.0000  0.0000  0.0030  0.0000  0.0000  0.0000  0.0000  0.0000  0.0000  0.0000  0.0000  0.0000  0.0000  0.0000  0.0000  0.0000  0.0000  0.0000  0.0000  0.0000  0.0000  0.0000  0.0000  0.0000  0.0000  0.0000  0.0000  0.0000  0.0000  0.0030  0.0000  0.0000  0.0000  0.0000  0.0000  0.0000  0.0000  0.0000  0.0000  0.0000  0.0000  0.0000  0.0029  0.0030  0.0029  0.0030  0.0030  0.0030  0.0030  0.0030  0.0030  0.0030  0.0030  0.0058  0.0029  0.0030  0.0000  0.0030  0.0000  0.0089  0.0089  0.0088  0.0088  0.0088  0.0089  0.0088  0.0088  0.0000  0.0029  0.0029  0.0030  0.0030  0.0029  0.0000  0.0029  0.0029  0.0029  0.0029  0.0029  0.0029  0.0000  0.0030  0.0029  0.0000  0.0030  0.0029  0.0000  0.0000  0.0000  0.0029  0.0030  0.0030  0.0000  0.0030  0.0029  0.0030  0.0000  0.0000  0.0029  0.0000  0.0029  0.0029  0.0000  0.0029  0.0088  0.0000  0.0029  0.0000  0.0089  0.0000  0.0000  0.0030  0.0000  0.0030  0.0000  0.0000  0.0000  0.0000  0.0000  0.0058  0.0059  0.0030  0.0030  0.0089  0.0089  0.0059  0.0029  0.0059  0.0058  0.0029  0.0000  0.0088  0.0029  0.0029  0.0089  0.0000  0.0029  0.0030  0.0000  0.0029  0.0030  0.0000  0.0030  0.0030  0.0029  0.0000  0.0029  0.0029  0.0000  0.0030  0.0000  0.0000  0.0029  0.0058  0.0000  0.0000  0.0000  0.0000  0.0030  0.0029  0.0000  0.0000  0.0030  0.0030  0.0029  0.0030  0.0029  0.0000  0.0000  0.0000  0.0000  0.0000  0.0000  0.0000  0.0000  0.0000  0.0000  0.0000  0.0000  0.0000  0.0000  0.0000  0.0000  0.0000  0.0000  0.0000  0.0000  0.0000  0.0000  0.0000  0.0000  0.0000  0.0000  0.0000  0.0000  0.0000  0.0000  0.0000  0.0000  0.0000  0.0000  0.0000  0.0000  0.0000  0.0000  0.0000  0.0000  0.0000
MFP4__GCA_001262355.1   1.1422  0.8030  0.7723  0.7723  0.7723  0.6932  0.7396  0.7131  0.6349  0.5928  0.6696  0.7101  0.7040  0.7091  1.0342  0.6429  0.6429  0.7849  0.6846  0.6897  0.6890  0.7378  0.7378  0.7374  0.7423  0.6804  0.6942  0.6891  0.6554  0.6554  0.6968  0.7211  0.7306  0.6713  0.7598  0.7589  0.7319  0.7312  0.7525  0.7372  0.6903  0.7009  0.7074  0.7953  0.7971  0.8041  0.7764  0.8222  0.8233  0.8314  0.8294  0.7746  0.7512  0.7313  0.7793  0.7793  0.7645  0.7706  0.7799  0.7888  0.8067  0.7990  0.1653  0.2174  0.2066  0.1653  0.1653  0.1653  0.1624  0.1624  0.1624  0.1624  0.1624  0.1621  0.1621  0.1655  0.1266  0.1266  0.0029  0.0000  0.0029  0.0030  0.0030  0.0000  0.0000  0.0000  0.0000  0.0000  0.0000  0.0000  0.0000  0.0000  0.0000  0.0000  0.0000  0.0000  0.0000  0.0000  0.0000  0.0000  0.0029  0.0000  0.0000  0.0000  0.0000  0.0000  0.0000  0.0000  0.0000  0.0000  0.0000  0.0000  0.0000  0.0000  0.0000  0.0000  0.0000  0.0000  0.0000  0.0000  0.0000  0.0000  0.0000  0.0000  0.0000  0.0000  0.0000  0.0029  0.0000  0.0000  0.0000  0.0000  0.0000  0.0000  0.0000  0.0000  0.0000  0.0000  0.0000  0.0000  0.0029  0.0029  0.0029  0.0030  0.0030  0.0030  0.0030  0.0030  0.0030  0.0030  0.0030  0.0059  0.0029  0.0029  0.0000  0.0030  0.0000  0.0089  0.0089  0.0088  0.0089  0.0089  0.0089  0.0088  0.0089  0.0000  0.0029  0.0029  0.0029  0.0030  0.0030  0.0000  0.0029  0.0029  0.0029  0.0029  0.0030  0.0029  0.0000  0.0030  0.0029  0.0000  0.0030  0.0029  0.0000  0.0000  0.0000  0.0030  0.0029  0.0029  0.0000  0.0029  0.0030  0.0029  0.0000  0.0000  0.0030  0.0000  0.0029  0.0030  0.0000  0.0029  0.0088  0.0000  0.0030  0.0000  0.0088  0.0000  0.0000  0.0029  0.0000  0.0029  0.0000  0.0000  0.0000  0.0000  0.0000  0.0058  0.0059  0.0030  0.0029  0.0089  0.0089  0.0059  0.0030  0.0058  0.0059  0.0030  0.0000  0.0089  0.0030  0.0030  0.0089  0.0000  0.0029  0.0030  0.0000  0.0030  0.0029  0.0000  0.0030  0.0029  0.0030  0.0000  0.0030  0.0029  0.0000  0.0030  0.0000  0.0000  0.0029  0.0059  0.0000  0.0000  0.0000  0.0000  0.0029  0.0029  0.0000  0.0000  0.0029  0.0029  0.0030  0.0029  0.0030  0.0000  0.0000  0.0000  0.0000  0.0000  0.0000  0.0000  0.0000  0.0000  0.0000  0.0000  0.0000  0.0000  0.0000  0.0000  0.0000  0.0000  0.0000  0.0000  0.0000  0.0000  0.0000  0.0000  0.0000  0.0000  0.0000  0.0000  0.0000  0.0000  0.0000  0.0000  0.0000  0.0000  0.0000  0.0000  0.0000  0.0000  0.0000  0.0000  0.0000  0.0000  0.0000
MFP4__GCA_001277875.1   1.1422  0.8030  0.7723  0.7723  0.7723  0.6932  0.7396  0.7131  0.6349  0.5928  0.6696  0.7101  0.7040  0.7091  1.0342  0.6429  0.6429  0.7849  0.6846  0.6897  0.6890  0.7378  0.7378  0.7374  0.7423  0.6804  0.6942  0.6891  0.6554  0.6554  0.6968  0.7211  0.7306  0.6713  0.7598  0.7589  0.7319  0.7312  0.7525  0.7372  0.6903  0.7009  0.7074  0.7953  0.7971  0.8041  0.7764  0.8222  0.8233  0.8314  0.8294  0.7746  0.7512  0.7313  0.7793  0.7793  0.7645  0.7706  0.7799  0.7888  0.8067  0.7990  0.1653  0.2174  0.2066  0.1653  0.1653  0.1653  0.1624  0.1624  0.1624  0.1624  0.1624  0.1621  0.1621  0.1655  0.1266  0.1266  0.0029  0.0000  0.0029  0.0030  0.0030  0.0000  0.0000  0.0000  0.0000  0.0000  0.0000  0.0000  0.0000  0.0000  0.0000  0.0000  0.0000  0.0000  0.0000  0.0000  0.0000  0.0000  0.0029  0.0000  0.0000  0.0000  0.0000  0.0000  0.0000  0.0000  0.0000  0.0000  0.0000  0.0000  0.0000  0.0000  0.0000  0.0000  0.0000  0.0000  0.0000  0.0000  0.0000  0.0000  0.0000  0.0000  0.0000  0.0000  0.0000  0.0029  0.0000  0.0000  0.0000  0.0000  0.0000  0.0000  0.0000  0.0000  0.0000  0.0000  0.0000  0.0000  0.0030  0.0030  0.0030  0.0030  0.0030  0.0030  0.0030  0.0030  0.0030  0.0030  0.0029  0.0059  0.0030  0.0030  0.0000  0.0029  0.0000  0.0088  0.0088  0.0089  0.0090  0.0088  0.0089  0.0088  0.0088  0.0000  0.0029  0.0029  0.0030  0.0029  0.0029  0.0000  0.0029  0.0030  0.0030  0.0029  0.0029  0.0029  0.0000  0.0030  0.0029  0.0000  0.0029  0.0030  0.0000  0.0000  0.0000  0.0030  0.0030  0.0030  0.0000  0.0029  0.0030  0.0029  0.0000  0.0000  0.0029  0.0000  0.0030  0.0030  0.0000  0.0030  0.0089  0.0000  0.0030  0.0000  0.0088  0.0000  0.0000  0.0030  0.0000  0.0030  0.0000  0.0000  0.0000  0.0000  0.0000  0.0059  0.0058  0.0029  0.0029  0.0089  0.0089  0.0058  0.0029  0.0059  0.0059  0.0030  0.0000  0.0089  0.0030  0.0029  0.0088  0.0000  0.0029  0.0029  0.0000  0.0029  0.0029  0.0000  0.0030  0.0030  0.0029  0.0000  0.0030  0.0030  0.0000  0.0029  0.0000  0.0000  0.0030  0.0059  0.0000  0.0000  0.0000  0.0000  0.0030  0.0029  0.0000  0.0000  0.0030  0.0030  0.0029  0.0030  0.0029  0.0000  0.0000  0.0000  0.0000  0.0000  0.0000  0.0000  0.0000  0.0000  0.0000  0.0000  0.0000  0.0000  0.0000  0.0000  0.0000  0.0000  0.0000  0.0000  0.0000  0.0000  0.0000  0.0000  0.0000  0.0000  0.0000  0.0000  0.0000  0.0000  0.0000  0.0000  0.0000  0.0000  0.0000  0.0000  0.0000  0.0000  0.0000  0.0000  0.0000  0.0000  0.0000  0.0000
MFP4__GCA_001277895.1   1.1422  0.8030  0.7723  0.7723  0.7723  0.6932  0.7396  0.7131  0.6349  0.5928  0.6696  0.7101  0.7040  0.7091  1.0342  0.6429  0.6429  0.7849  0.6846  0.6897  0.6890  0.7378  0.7378  0.7374  0.7423  0.6804  0.6942  0.6891  0.6554  0.6554  0.6968  0.7211  0.7306  0.6713  0.7598  0.7589  0.7319  0.7312  0.7525  0.7372  0.6903  0.7009  0.7074  0.7953  0.7971  0.8041  0.7764  0.8222  0.8233  0.8314  0.8294  0.7746  0.7512  0.7313  0.7793  0.7793  0.7645  0.7706  0.7799  0.7888  0.8067  0.7990  0.1653  0.2174  0.2066  0.1653  0.1653  0.1653  0.1624  0.1624  0.1624  0.1624  0.1624  0.1621  0.1621  0.1655  0.1266  0.1266  0.0029  0.0000  0.0029  0.0030  0.0030  0.0000  0.0000  0.0000  0.0000  0.0000  0.0000  0.0000  0.0000  0.0000  0.0000  0.0000  0.0000  0.0000  0.0000  0.0000  0.0000  0.0000  0.0030  0.0000  0.0000  0.0000  0.0000  0.0000  0.0000  0.0000  0.0000  0.0000  0.0000  0.0000  0.0000  0.0000  0.0000  0.0000  0.0000  0.0000  0.0000  0.0000  0.0000  0.0000  0.0000  0.0000  0.0000  0.0000  0.0000  0.0029  0.0000  0.0000  0.0000  0.0000  0.0000  0.0000  0.0000  0.0000  0.0000  0.0000  0.0000  0.0000  0.0029  0.0030  0.0029  0.0030  0.0030  0.0030  0.0030  0.0030  0.0030  0.0030  0.0029  0.0058  0.0029  0.0029  0.0000  0.0030  0.0000  0.0089  0.0089  0.0089  0.0088  0.0088  0.0088  0.0089  0.0089  0.0000  0.0029  0.0030  0.0029  0.0029  0.0030  0.0000  0.0030  0.0030  0.0030  0.0030  0.0030  0.0029  0.0000  0.0029  0.0030  0.0000  0.0030  0.0030  0.0000  0.0000  0.0000  0.0029  0.0029  0.0029  0.0000  0.0029  0.0029  0.0030  0.0000  0.0000  0.0029  0.0000  0.0029  0.0029  0.0000  0.0030  0.0089  0.0000  0.0030  0.0000  0.0090  0.0000  0.0000  0.0030  0.0000  0.0029  0.0000  0.0000  0.0000  0.0000  0.0000  0.0059  0.0058  0.0029  0.0029  0.0089  0.0088  0.0059  0.0029  0.0058  0.0058  0.0030  0.0000  0.0089  0.0030  0.0029  0.0089  0.0000  0.0030  0.0030  0.0000  0.0029  0.0029  0.0000  0.0030  0.0029  0.0030  0.0000  0.0029  0.0030  0.0000  0.0029  0.0000  0.0000  0.0030  0.0059  0.0000  0.0000  0.0000  0.0000  0.0030  0.0029  0.0000  0.0000  0.0029  0.0030  0.0029  0.0029  0.0030  0.0000  0.0000  0.0000  0.0000  0.0000  0.0000  0.0000  0.0000  0.0000  0.0000  0.0000  0.0000  0.0000  0.0000  0.0000  0.0000  0.0000  0.0000  0.0000  0.0000  0.0000  0.0000  0.0000  0.0000  0.0000  0.0000  0.0000  0.0000  0.0000  0.0000  0.0000  0.0000  0.0000  0.0000  0.0000  0.0000  0.0000  0.0000  0.0000  0.0000  0.0000  0.0000  0.0000  0.0000
MFP4__GCA_001279165.1   1.1516  0.8036  0.7675  0.7675  0.7675  0.6989  0.7456  0.7186  0.6403  0.5979  0.6653  0.7157  0.6993  0.7153  1.0439  0.6387  0.6387  0.7802  0.6802  0.6853  0.6846  0.7333  0.7333  0.7329  0.7377  0.6761  0.6998  0.6946  0.6607  0.6607  0.7023  0.7267  0.7261  0.6766  0.7651  0.7642  0.7373  0.7367  0.7583  0.7425  0.6955  0.7062  0.7128  0.8014  0.8033  0.8105  0.7824  0.8289  0.8301  0.8383  0.8362  0.7808  0.7571  0.7368  0.7853  0.7853  0.7704  0.7761  0.7860  0.7949  0.8130  0.8053  0.1621  0.2211  0.2103  0.1621  0.1621  0.1621  0.1592  0.1592  0.1592  0.1592  0.1592  0.1589  0.1589  0.1623  0.1300  0.1300  0.0059  0.0029  0.0000  0.0059  0.0059  0.0029  0.0029  0.0029  0.0029  0.0030  0.0030  0.0030  0.0030  0.0029  0.0029  0.0029  0.0029  0.0029  0.0029  0.0030  0.0030  0.0030  0.0058  0.0029  0.0029  0.0029  0.0029  0.0029  0.0029  0.0030  0.0029  0.0030  0.0029  0.0029  0.0029  0.0029  0.0030  0.0029  0.0029  0.0029  0.0029  0.0030  0.0030  0.0029  0.0030  0.0029  0.0029  0.0030  0.0030  0.0058  0.0030  0.0030  0.0029  0.0029  0.0030  0.0029  0.0029  0.0030  0.0029  0.0029  0.0029  0.0029  0.0059  0.0059  0.0058  0.0059  0.0059  0.0059  0.0059  0.0059  0.0059  0.0059  0.0059  0.0089  0.0059  0.0058  0.0030  0.0058  0.0030  0.0117  0.0118  0.0117  0.0119  0.0119  0.0117  0.0119  0.0117  0.0029  0.0000  0.0000  0.0000  0.0000  0.0059  0.0030  0.0000  0.0000  0.0000  0.0000  0.0059  0.0000  0.0029  0.0058  0.0059  0.0029  0.0059  0.0058  0.0030  0.0030  0.0029  0.0059  0.0059  0.0000  0.0029  0.0000  0.0000  0.0000  0.0029  0.0030  0.0000  0.0029  0.0058  0.0059  0.0029  0.0000  0.0119  0.0029  0.0058  0.0029  0.0117  0.0029  0.0030  0.0000  0.0029  0.0000  0.0029  0.0029  0.0030  0.0030  0.0030  0.0088  0.0089  0.0059  0.0059  0.0117  0.0117  0.0088  0.0059  0.0088  0.0089  0.0058  0.0029  0.0119  0.0059  0.0059  0.0118  0.0029  0.0059  0.0059  0.0029  0.0059  0.0059  0.0029  0.0059  0.0059  0.0058  0.0029  0.0058  0.0059  0.0029  0.0059  0.0030  0.0029  0.0059  0.0088  0.0029  0.0029  0.0030  0.0030  0.0000  0.0059  0.0029  0.0029  0.0000  0.0000  0.0000  0.0000  0.0000  0.0030  0.0030  0.0029  0.0029  0.0029  0.0030  0.0030  0.0030  0.0029  0.0030  0.0030  0.0030  0.0029  0.0030  0.0030  0.0030  0.0029  0.0029  0.0029  0.0030  0.0030  0.0029  0.0030  0.0030  0.0029  0.0030  0.0029  0.0029  0.0030  0.0029  0.0030  0.0029  0.0030  0.0029  0.0030  0.0030  0.0029  0.0029  0.0029  0.0030  0.0030  0.0029  0.0029  0.0029  0.0029
MFP4__GCA_001279185.1   1.1516  0.8036  0.7675  0.7675  0.7675  0.6989  0.7456  0.7186  0.6403  0.5979  0.6653  0.7157  0.6993  0.7153  1.0439  0.6387  0.6387  0.7802  0.6802  0.6853  0.6846  0.7333  0.7333  0.7329  0.7377  0.6761  0.6998  0.6946  0.6607  0.6607  0.7023  0.7267  0.7261  0.6766  0.7651  0.7642  0.7373  0.7367  0.7583  0.7425  0.6955  0.7062  0.7128  0.8014  0.8033  0.8105  0.7824  0.8289  0.8301  0.8383  0.8362  0.7808  0.7571  0.7368  0.7853  0.7853  0.7704  0.7761  0.7860  0.7949  0.8130  0.8053  0.1621  0.2211  0.2103  0.1621  0.1621  0.1621  0.1592  0.1592  0.1592  0.1592  0.1592  0.1589  0.1589  0.1623  0.1300  0.1300  0.0059  0.0029  0.0000  0.0059  0.0059  0.0029  0.0029  0.0029  0.0029  0.0030  0.0029  0.0029  0.0029  0.0029  0.0029  0.0030  0.0029  0.0029  0.0029  0.0030  0.0029  0.0030  0.0059  0.0029  0.0030  0.0029  0.0030  0.0030  0.0030  0.0029  0.0029  0.0029  0.0030  0.0030  0.0029  0.0030  0.0030  0.0030  0.0029  0.0029  0.0030  0.0030  0.0029  0.0029  0.0030  0.0029  0.0030  0.0030  0.0030  0.0059  0.0030  0.0029  0.0030  0.0029  0.0029  0.0029  0.0030  0.0030  0.0029  0.0029  0.0030  0.0030  0.0058  0.0059  0.0059  0.0059  0.0059  0.0059  0.0059  0.0059  0.0059  0.0059  0.0058  0.0089  0.0059  0.0059  0.0030  0.0059  0.0030  0.0117  0.0119  0.0119  0.0117  0.0117  0.0117  0.0117  0.0117  0.0030  0.0000  0.0000  0.0000  0.0000  0.0059  0.0030  0.0000  0.0000  0.0000  0.0000  0.0058  0.0000  0.0029  0.0059  0.0059  0.0029  0.0058  0.0058  0.0030  0.0030  0.0029  0.0059  0.0059  0.0000  0.0029  0.0000  0.0000  0.0000  0.0029  0.0030  0.0000  0.0030  0.0059  0.0059  0.0030  0.0000  0.0117  0.0029  0.0059  0.0029  0.0119  0.0030  0.0029  0.0000  0.0030  0.0000  0.0029  0.0029  0.0029  0.0029  0.0030  0.0088  0.0088  0.0058  0.0058  0.0117  0.0118  0.0088  0.0059  0.0089  0.0089  0.0058  0.0030  0.0118  0.0059  0.0059  0.0117  0.0029  0.0060  0.0059  0.0029  0.0058  0.0058  0.0029  0.0059  0.0059  0.0058  0.0030  0.0058  0.0059  0.0029  0.0059  0.0029  0.0029  0.0058  0.0089  0.0030  0.0030  0.0030  0.0029  0.0000  0.0059  0.0030  0.0030  0.0000  0.0000  0.0000  0.0000  0.0000  0.0029  0.0030  0.0029  0.0029  0.0030  0.0030  0.0029  0.0029  0.0030  0.0030  0.0029  0.0030  0.0029  0.0030  0.0030  0.0029  0.0029  0.0029  0.0029  0.0029  0.0029  0.0029  0.0030  0.0029  0.0029  0.0029  0.0029  0.0030  0.0030  0.0029  0.0029  0.0029  0.0029  0.0029  0.0029  0.0029  0.0029  0.0029  0.0029  0.0029  0.0030  0.0029  0.0029  0.0029  0.0030  0.0000
MFP4__GCA_001279265.1   1.1516  0.8036  0.7675  0.7675  0.7675  0.6989  0.7456  0.7186  0.6403  0.5979  0.6653  0.7157  0.6993  0.7153  1.0439  0.6387  0.6387  0.7802  0.6802  0.6853  0.6846  0.7333  0.7333  0.7329  0.7377  0.6761  0.6998  0.6946  0.6607  0.6607  0.7023  0.7267  0.7261  0.6766  0.7651  0.7642  0.7373  0.7367  0.7583  0.7425  0.6955  0.7062  0.7128  0.8014  0.8033  0.8105  0.7824  0.8289  0.8301  0.8383  0.8362  0.7808  0.7571  0.7368  0.7853  0.7853  0.7704  0.7761  0.7860  0.7949  0.8130  0.8053  0.1621  0.2211  0.2103  0.1621  0.1621  0.1621  0.1592  0.1592  0.1592  0.1592  0.1592  0.1589  0.1589  0.1623  0.1300  0.1300  0.0059  0.0029  0.0000  0.0059  0.0059  0.0030  0.0029  0.0030  0.0029  0.0029  0.0029  0.0029  0.0029  0.0030  0.0029  0.0029  0.0029  0.0029  0.0030  0.0030  0.0030  0.0030  0.0058  0.0030  0.0029  0.0029  0.0029  0.0030  0.0030  0.0029  0.0029  0.0030  0.0030  0.0029  0.0029  0.0030  0.0029  0.0030  0.0029  0.0030  0.0029  0.0029  0.0030  0.0030  0.0030  0.0030  0.0029  0.0029  0.0030  0.0059  0.0030  0.0029  0.0030  0.0029  0.0030  0.0029  0.0029  0.0030  0.0029  0.0029  0.0030  0.0029  0.0059  0.0058  0.0059  0.0059  0.0059  0.0059  0.0059  0.0059  0.0059  0.0059  0.0058  0.0088  0.0058  0.0058  0.0029  0.0059  0.0029  0.0119  0.0118  0.0118  0.0117  0.0119  0.0117  0.0118  0.0118  0.0030  0.0000  0.0000  0.0000  0.0000  0.0058  0.0030  0.0000  0.0000  0.0000  0.0000  0.0058  0.0000  0.0029  0.0058  0.0058  0.0029  0.0059  0.0058  0.0030  0.0029  0.0030  0.0059  0.0059  0.0000  0.0029  0.0000  0.0000  0.0000  0.0029  0.0030  0.0000  0.0030  0.0059  0.0059  0.0029  0.0000  0.0118  0.0029  0.0059  0.0029  0.0118  0.0030  0.0030  0.0000  0.0030  0.0000  0.0029  0.0030  0.0029  0.0029  0.0029  0.0089  0.0089  0.0058  0.0059  0.0117  0.0117  0.0088  0.0058  0.0088  0.0089  0.0058  0.0030  0.0119  0.0059  0.0059  0.0119  0.0029  0.0059  0.0058  0.0029  0.0059  0.0059  0.0029  0.0058  0.0058  0.0059  0.0029  0.0059  0.0059  0.0029  0.0058  0.0030  0.0030  0.0059  0.0089  0.0029  0.0029  0.0029  0.0030  0.0000  0.0059  0.0029  0.0029  0.0000  0.0000  0.0000  0.0000  0.0000  0.0029  0.0030  0.0030  0.0029  0.0029  0.0030  0.0030  0.0030  0.0030  0.0029  0.0030  0.0029  0.0030  0.0029  0.0030  0.0029  0.0030  0.0030  0.0029  0.0029  0.0029  0.0029  0.0030  0.0029  0.0029  0.0029  0.0030  0.0030  0.0029  0.0029  0.0029  0.0030  0.0030  0.0029  0.0029  0.0029  0.0030  0.0030  0.0030  0.0030  0.0029  0.0030  0.0030  0.0029  0.0029  0.0000  0.0000
[truncated: 631,873 more chars]
