# Supplementary material for: Subfunctionalization influences the expansion of bacterial multidrug antibiotic resistance
Source: BMC Genomics. 2017 Oct 30;18:834. doi: 10.1186/s12864-017-4222-4 (PMC5663151; doi:10.1186/s12864-017-4222-4)
Supplement: Supplementary file 1 — Calculation of synonymous/non-synonymous substitution. (ZIP 34380 kb) [file 12864_2017_4222_MOESM1_ESM.zip › Additional_File_1/MFP/2NG_MFP.dN]

   505
MFP4__GCA_000198775.1 
MFP4__GCA_000818655.1   0.2116
MFP4__GCA_000472825.1   0.2462  0.1888
MFP4__GCA_000472845.1   0.2462  0.1888  0.0000
MFP4__GCA_000739815.1   0.2462  0.1888  0.0000  0.0000
MFP4__GCA_000739775.1   0.2295  0.1698  0.0607  0.0607  0.0607
MFP4__GCA_000519185.1   0.2274  0.1807  0.0390  0.0390  0.0390  0.0445
MFP4__GCA_000685015.1   0.2303  0.2183  0.1251  0.1251  0.1251  0.1244  0.1110
MFP4__GCA_000685075.1   0.2201  0.1871  0.1186  0.1186  0.1186  0.1019  0.0991  0.0666
MFP4__GCA_000785435.1   0.2064  0.1741  0.1237  0.1237  0.1237  0.0989  0.0922  0.0756  0.0473
MFP4__GCA_000684975.1   0.2153  0.1950  0.1160  0.1160  0.1160  0.1173  0.1015  0.1059  0.0805  0.0833
MFP4__GCA_000685035.1   0.2030  0.1808  0.1106  0.1106  0.1106  0.1055  0.0908  0.0857  0.0798  0.0764  0.0547
MFP4__GCA_000341045.1   0.2028  0.1858  0.1435  0.1435  0.1435  0.1313  0.1252  0.1529  0.1363  0.1243  0.1455  0.1320
MFP4__GCA_000739795.1   0.2003  0.1807  0.1420  0.1420  0.1420  0.1314  0.1269  0.1547  0.1397  0.1243  0.1462  0.1343  0.0055
MFP4__GCA_000729995.1   0.1800  0.1949  0.1634  0.1634  0.1634  0.1490  0.1348  0.1640  0.1492  0.1423  0.1580  0.1550  0.1522  0.1478
MFP4__GCA_000698595.1   0.2068  0.1978  0.1579  0.1579  0.1579  0.1469  0.1437  0.1623  0.1697  0.1573  0.1633  0.1606  0.1620  0.1607  0.0985
MFP4__GCA_000751215.1   0.2068  0.1978  0.1579  0.1579  0.1579  0.1469  0.1437  0.1623  0.1697  0.1573  0.1633  0.1606  0.1620  0.1607  0.0985  0.0000
MFP4__GCA_000402035.1   0.2152  0.2071  0.1799  0.1799  0.1799  0.1874  0.1682  0.1711  0.1839  0.1786  0.1817  0.1657  0.1820  0.1778  0.1179  0.1160  0.1160
MFP4__GCA_000236065.1   0.2131  0.2052  0.1590  0.1590  0.1590  0.1555  0.1484  0.1734  0.1820  0.1724  0.1772  0.1587  0.1669  0.1639  0.0996  0.0873  0.0873  0.0461
MFP4__GCA_000828875.1   0.2131  0.2052  0.1590  0.1590  0.1590  0.1555  0.1484  0.1734  0.1820  0.1724  0.1772  0.1587  0.1669  0.1639  0.0996  0.0873  0.0873  0.0461  0.0000
MFP4__GCA_001278535.1   0.2132  0.2053  0.1582  0.1582  0.1582  0.1548  0.1476  0.1727  0.1812  0.1716  0.1765  0.1580  0.1662  0.1632  0.0997  0.0858  0.0858  0.0454  0.0000  0.0000
MFP4__GCA_000256585.3   0.2077  0.2211  0.1701  0.1701  0.1701  0.1783  0.1563  0.1516  0.1800  0.1799  0.1807  0.1597  0.1687  0.1640  0.1092  0.1076  0.1076  0.0401  0.0362  0.0362  0.0348
MFP4__GCA_000773055.1   0.2077  0.2211  0.1701  0.1701  0.1701  0.1783  0.1563  0.1516  0.1800  0.1799  0.1807  0.1597  0.1687  0.1640  0.1092  0.1076  0.1076  0.0401  0.0362  0.0362  0.0348  0.0000
MFP4__GCA_000698575.1   0.2077  0.2229  0.1718  0.1718  0.1718  0.1800  0.1579  0.1499  0.1818  0.1782  0.1825  0.1580  0.1687  0.1640  0.1108  0.1060  0.1060  0.0415  0.0376  0.0376  0.0362  0.0014  0.0014
MFP4__GCA_000648925.1   0.2087  0.2180  0.1608  0.1608  0.1608  0.1681  0.1569  0.1480  0.1730  0.1677  0.1754  0.1553  0.1696  0.1649  0.1116  0.0975  0.0975  0.0290  0.0284  0.0284  0.0270  0.0199  0.0199  0.0186
MFP4__GCA_001319865.1   0.1928  0.1530  0.1364  0.1364  0.1364  0.1294  0.1273  0.1625  0.1547  0.1309  0.1435  0.1237  0.1454  0.1411  0.1403  0.1564  0.1564  0.1596  0.1432  0.1432  0.1424  0.1702  0.1702  0.1702  0.1521
MFP4__GCA_000522545.2   0.2017  0.1689  0.1439  0.1439  0.1439  0.1492  0.1374  0.1641  0.1594  0.1334  0.1532  0.1463  0.1589  0.1551  0.1596  0.1560  0.1560  0.1504  0.1453  0.1453  0.1445  0.1628  0.1628  0.1628  0.1421  0.0488
MFP4__GCA_001319905.1   0.2006  0.1646  0.1439  0.1439  0.1439  0.1497  0.1345  0.1654  0.1607  0.1346  0.1452  0.1411  0.1615  0.1576  0.1551  0.1503  0.1503  0.1541  0.1451  0.1451  0.1443  0.1700  0.1700  0.1700  0.1491  0.0459  0.0069
MFP4__GCA_000265115.1   0.1956  0.1741  0.1464  0.1464  0.1464  0.1493  0.1407  0.1736  0.1662  0.1416  0.1519  0.1445  0.1592  0.1548  0.1619  0.1566  0.1566  0.1549  0.1426  0.1426  0.1427  0.1657  0.1657  0.1657  0.1483  0.0555  0.0145  0.0159
MFP4__GCA_000281995.2   0.1956  0.1741  0.1464  0.1464  0.1464  0.1493  0.1407  0.1736  0.1662  0.1416  0.1519  0.1445  0.1592  0.1548  0.1619  0.1566  0.1566  0.1549  0.1426  0.1426  0.1427  0.1657  0.1657  0.1657  0.1483  0.0555  0.0145  0.0159  0.0000
MFP4__GCA_000739835.1   0.2047  0.1736  0.1481  0.1481  0.1481  0.1530  0.1402  0.1711  0.1640  0.1395  0.1522  0.1481  0.1655  0.1628  0.1639  0.1601  0.1601  0.1592  0.1496  0.1496  0.1488  0.1712  0.1712  0.1712  0.1533  0.0525  0.0159  0.0118  0.0125  0.0125
MFP4__GCA_000020045.1   0.2144  0.1741  0.1412  0.1412  0.1412  0.1414  0.1288  0.1703  0.1744  0.1487  0.1569  0.1494  0.1708  0.1663  0.1710  0.1554  0.1554  0.1562  0.1458  0.1458  0.1458  0.1699  0.1699  0.1699  0.1504  0.0511  0.0391  0.0323  0.0362  0.0362  0.0333
MFP4__GCA_000519245.1   0.2022  0.1748  0.1348  0.1348  0.1348  0.1413  0.1242  0.1594  0.1634  0.1430  0.1498  0.1405  0.1662  0.1618  0.1703  0.1536  0.1536  0.1556  0.1461  0.1461  0.1453  0.1659  0.1659  0.1659  0.1498  0.0503  0.0376  0.0308  0.0326  0.0326  0.0290  0.0152
MFP4__GCA_000698555.1   0.1851  0.1431  0.1583  0.1583  0.1583  0.1356  0.1367  0.1777  0.1614  0.1512  0.1593  0.1461  0.1419  0.1406  0.1486  0.1495  0.1495  0.1513  0.1376  0.1376  0.1369  0.1626  0.1626  0.1626  0.1532  0.1065  0.1036  0.1010  0.0994  0.0994  0.1092  0.1133  0.1075
MFP4__GCA_000092885.1   0.2023  0.1788  0.1551  0.1551  0.1551  0.1519  0.1390  0.1719  0.1656  0.1529  0.1687  0.1505  0.1582  0.1532  0.1416  0.1556  0.1556  0.1796  0.1511  0.1511  0.1512  0.1737  0.1737  0.1737  0.1670  0.1253  0.1225  0.1167  0.1290  0.1290  0.1269  0.1339  0.1284  0.1125
MFP4__GCA_000372985.1   0.2023  0.1788  0.1550  0.1550  0.1550  0.1518  0.1390  0.1718  0.1655  0.1529  0.1686  0.1505  0.1581  0.1532  0.1415  0.1555  0.1555  0.1795  0.1511  0.1511  0.1512  0.1737  0.1737  0.1737  0.1669  0.1253  0.1225  0.1166  0.1290  0.1290  0.1269  0.1339  0.1284  0.1124  0.0000
MFP4__GCA_000372945.1   0.2012  0.1786  0.1540  0.1540  0.1540  0.1492  0.1412  0.1662  0.1637  0.1524  0.1654  0.1502  0.1520  0.1488  0.1363  0.1528  0.1528  0.1825  0.1493  0.1493  0.1494  0.1763  0.1763  0.1763  0.1705  0.1155  0.1185  0.1097  0.1252  0.1252  0.1199  0.1276  0.1197  0.1135  0.0208  0.0208
MFP4__GCA_000473465.1   0.2056  0.1725  0.1629  0.1629  0.1629  0.1533  0.1477  0.1802  0.1729  0.1576  0.1718  0.1602  0.1561  0.1529  0.1398  0.1594  0.1594  0.1758  0.1565  0.1565  0.1566  0.1743  0.1743  0.1743  0.1708  0.1224  0.1219  0.1128  0.1284  0.1284  0.1247  0.1296  0.1237  0.1155  0.0215  0.0215  0.0215
MFP4__GCA_000173575.1   0.2019  0.1724  0.1564  0.1564  0.1564  0.1509  0.1439  0.1749  0.1703  0.1576  0.1689  0.1588  0.1522  0.1489  0.1442  0.1605  0.1605  0.1766  0.1555  0.1555  0.1555  0.1728  0.1728  0.1728  0.1700  0.1184  0.1198  0.1110  0.1233  0.1233  0.1196  0.1265  0.1194  0.1169  0.0214  0.0214  0.0194  0.0138
MFP4__GCA_000739735.1   0.1984  0.1742  0.1669  0.1669  0.1669  0.1481  0.1459  0.1577  0.1719  0.1595  0.1672  0.1583  0.1572  0.1539  0.1184  0.1433  0.1433  0.1705  0.1438  0.1438  0.1438  0.1618  0.1618  0.1618  0.1587  0.1117  0.1156  0.1098  0.1229  0.1229  0.1208  0.1302  0.1247  0.0960  0.0568  0.0568  0.0495  0.0546  0.0582
MFP4__GCA_000172415.1   0.1854  0.1592  0.1477  0.1477  0.1477  0.1352  0.1232  0.1505  0.1529  0.1464  0.1666  0.1458  0.1372  0.1357  0.1150  0.1278  0.1278  0.1442  0.1137  0.1137  0.1138  0.1391  0.1391  0.1407  0.1386  0.1057  0.1158  0.1104  0.1103  0.1103  0.1154  0.1125  0.1061  0.0891  0.0738  0.0738  0.0717  0.0792  0.0760  0.0495
MFP4__GCA_000421865.1   0.1861  0.1599  0.1484  0.1484  0.1484  0.1359  0.1239  0.1504  0.1536  0.1471  0.1673  0.1465  0.1379  0.1364  0.1149  0.1276  0.1276  0.1457  0.1136  0.1136  0.1137  0.1390  0.1390  0.1406  0.1401  0.1064  0.1165  0.1111  0.1110  0.1110  0.1161  0.1132  0.1068  0.0906  0.0745  0.0745  0.0724  0.0799  0.0767  0.0495  0.0000
MFP4__GCA_001293045.1   0.1844  0.1591  0.1476  0.1476  0.1476  0.1351  0.1231  0.1504  0.1529  0.1463  0.1665  0.1457  0.1371  0.1356  0.1150  0.1277  0.1277  0.1450  0.1137  0.1137  0.1137  0.1390  0.1390  0.1407  0.1385  0.1057  0.1157  0.1103  0.1102  0.1102  0.1153  0.1124  0.1061  0.0891  0.0738  0.0738  0.0716  0.0792  0.0760  0.0495  0.0000  0.0000
MFP4__GCA_000383275.1   0.1934  0.1630  0.1520  0.1520  0.1520  0.1424  0.1319  0.1578  0.1612  0.1537  0.1749  0.1570  0.1395  0.1380  0.1170  0.1263  0.1263  0.1473  0.1152  0.1152  0.1152  0.1340  0.1340  0.1357  0.1319  0.1114  0.1199  0.1145  0.1208  0.1208  0.1227  0.1202  0.1150  0.0983  0.0767  0.0767  0.0769  0.0786  0.0845  0.0460  0.0124  0.0124  0.0124
MFP4__GCA_000685095.1   0.1891  0.1605  0.1521  0.1521  0.1521  0.1424  0.1320  0.1563  0.1596  0.1547  0.1750  0.1580  0.1421  0.1406  0.1196  0.1264  0.1264  0.1494  0.1162  0.1162  0.1163  0.1391  0.1391  0.1407  0.1379  0.1121  0.1206  0.1152  0.1215  0.1215  0.1234  0.1205  0.1141  0.0936  0.0737  0.0736  0.0708  0.0770  0.0845  0.0453  0.0138  0.0137  0.0138  0.0055
MFP4__GCA_000472545.1   0.1876  0.1599  0.1512  0.1512  0.1512  0.1352  0.1250  0.1554  0.1581  0.1488  0.1687  0.1565  0.1440  0.1424  0.1054  0.1277  0.1277  0.1447  0.1196  0.1196  0.1197  0.1393  0.1393  0.1409  0.1381  0.1104  0.1189  0.1135  0.1174  0.1174  0.1217  0.1188  0.1124  0.0958  0.0813  0.0813  0.0762  0.0794  0.0831  0.0439  0.0138  0.0138  0.0138  0.0124  0.0110
MFP4__GCA_000148685.1   0.1825  0.1583  0.1521  0.1521  0.1521  0.1394  0.1291  0.1580  0.1553  0.1472  0.1616  0.1474  0.1399  0.1384  0.1055  0.1294  0.1294  0.1505  0.1229  0.1229  0.1229  0.1410  0.1410  0.1426  0.1398  0.1057  0.1158  0.1104  0.1135  0.1135  0.1186  0.1237  0.1172  0.0945  0.0723  0.0723  0.0694  0.0757  0.0801  0.0417  0.0159  0.0159  0.0159  0.0117  0.0103  0.0075
MFP4__GCA_000416445.1   0.1855  0.1630  0.1512  0.1512  0.1512  0.1407  0.1288  0.1520  0.1545  0.1521  0.1692  0.1546  0.1363  0.1348  0.1154  0.1312  0.1312  0.1506  0.1198  0.1198  0.1198  0.1411  0.1411  0.1427  0.1382  0.1052  0.1134  0.1080  0.1142  0.1142  0.1161  0.1101  0.1069  0.0886  0.0744  0.0744  0.0693  0.0785  0.0761  0.0453  0.0110  0.0110  0.0110  0.0151  0.0137  0.0137  0.0172
MFP4__GCA_000176935.2   0.1856  0.1622  0.1521  0.1521  0.1521  0.1400  0.1280  0.1521  0.1537  0.1514  0.1710  0.1555  0.1347  0.1332  0.1147  0.1305  0.1305  0.1498  0.1190  0.1190  0.1191  0.1403  0.1403  0.1419  0.1375  0.1053  0.1135  0.1081  0.1143  0.1143  0.1162  0.1102  0.1069  0.0887  0.0744  0.0744  0.0693  0.0785  0.0761  0.0453  0.0110  0.0110  0.0110  0.0151  0.0137  0.0138  0.0172  0.0000
MFP4__GCA_000300095.1   0.1853  0.1620  0.1521  0.1521  0.1521  0.1402  0.1280  0.1521  0.1537  0.1514  0.1702  0.1546  0.1356  0.1340  0.1155  0.1310  0.1310  0.1506  0.1198  0.1198  0.1199  0.1411  0.1411  0.1428  0.1383  0.1050  0.1132  0.1078  0.1140  0.1140  0.1159  0.1099  0.1067  0.0879  0.0737  0.0737  0.0685  0.0783  0.0759  0.0450  0.0110  0.0110  0.0110  0.0151  0.0137  0.0138  0.0172  0.0000  0.0000
MFP4__GCA_000515195.1   0.1855  0.1630  0.1512  0.1512  0.1512  0.1407  0.1288  0.1520  0.1545  0.1521  0.1692  0.1546  0.1363  0.1348  0.1154  0.1312  0.1312  0.1506  0.1198  0.1198  0.1198  0.1411  0.1411  0.1427  0.1382  0.1052  0.1134  0.1080  0.1142  0.1142  0.1161  0.1101  0.1069  0.0886  0.0744  0.0744  0.0693  0.0785  0.0761  0.0453  0.0110  0.0110  0.0110  0.0151  0.0137  0.0137  0.0172  0.0000  0.0000  0.0000
MFP4__GCA_000472445.1   0.1877  0.1581  0.1505  0.1505  0.1505  0.1395  0.1275  0.1508  0.1541  0.1467  0.1700  0.1517  0.1406  0.1390  0.1063  0.1230  0.1230  0.1449  0.1162  0.1162  0.1154  0.1366  0.1366  0.1382  0.1338  0.1048  0.1138  0.1084  0.1173  0.1173  0.1192  0.1131  0.1099  0.0931  0.0752  0.0752  0.0723  0.0771  0.0830  0.0417  0.0124  0.0124  0.0124  0.0082  0.0096  0.0124  0.0131  0.0096  0.0096  0.0096  0.0096
MFP4__GCA_000472525.1   0.1873  0.1554  0.1479  0.1479  0.1479  0.1319  0.1201  0.1515  0.1548  0.1449  0.1690  0.1493  0.1407  0.1375  0.1054  0.1250  0.1250  0.1422  0.1148  0.1148  0.1149  0.1360  0.1360  0.1376  0.1316  0.1012  0.1128  0.1074  0.1136  0.1136  0.1155  0.1095  0.1063  0.0906  0.0783  0.0783  0.0731  0.0771  0.0770  0.0410  0.0110  0.0110  0.0110  0.0124  0.0137  0.0110  0.0159  0.0082  0.0082  0.0082  0.0082  0.0068
MFP4__GCA_000020125.1   0.1844  0.1636  0.1472  0.1472  0.1472  0.1357  0.1267  0.1510  0.1492  0.1419  0.1600  0.1499  0.1465  0.1444  0.1182  0.1408  0.1408  0.1605  0.1331  0.1331  0.1323  0.1550  0.1550  0.1550  0.1463  0.1052  0.1069  0.1014  0.1141  0.1141  0.1128  0.1151  0.1111  0.0929  0.0738  0.0738  0.0739  0.0784  0.0836  0.0495  0.0414  0.0421  0.0407  0.0385  0.0370  0.0392  0.0385  0.0334  0.0334  0.0334  0.0334  0.0344  0.0399
MFP4__GCA_000013645.1   0.1827  0.1582  0.1411  0.1411  0.1411  0.1293  0.1205  0.1504  0.1439  0.1342  0.1544  0.1435  0.1409  0.1350  0.1096  0.1418  0.1418  0.1521  0.1249  0.1249  0.1241  0.1447  0.1447  0.1447  0.1356  0.0985  0.1073  0.1016  0.1142  0.1142  0.1130  0.1121  0.1078  0.0998  0.0756  0.0756  0.0728  0.0773  0.0809  0.0623  0.0512  0.0519  0.0504  0.0511  0.0481  0.0519  0.0526  0.0430  0.0431  0.0431  0.0430  0.0436  0.0482  0.0138
MFP4__GCA_000756045.1   0.1827  0.1582  0.1411  0.1411  0.1411  0.1293  0.1205  0.1504  0.1439  0.1342  0.1544  0.1435  0.1409  0.1350  0.1096  0.1418  0.1418  0.1521  0.1249  0.1249  0.1241  0.1447  0.1447  0.1447  0.1356  0.0985  0.1073  0.1016  0.1142  0.1142  0.1130  0.1121  0.1078  0.0998  0.0756  0.0756  0.0728  0.0773  0.0809  0.0623  0.0512  0.0519  0.0504  0.0511  0.0481  0.0519  0.0526  0.0430  0.0431  0.0431  0.0430  0.0436  0.0482  0.0138  0.0000
MFP4__GCA_000178415.2   0.1825  0.1581  0.1365  0.1365  0.1365  0.1256  0.1208  0.1502  0.1454  0.1349  0.1575  0.1441  0.1449  0.1389  0.1126  0.1367  0.1367  0.1469  0.1199  0.1199  0.1192  0.1446  0.1446  0.1446  0.1322  0.1015  0.1072  0.1015  0.1141  0.1141  0.1128  0.1096  0.1109  0.1000  0.0778  0.0778  0.0719  0.0795  0.0831  0.0645  0.0555  0.0562  0.0547  0.0525  0.0495  0.0533  0.0540  0.0473  0.0474  0.0474  0.0473  0.0479  0.0525  0.0180  0.0096  0.0096
MFP4__GCA_000745015.1   0.1903  0.1684  0.1538  0.1538  0.1538  0.1372  0.1339  0.1478  0.1454  0.1471  0.1511  0.1382  0.1381  0.1365  0.1074  0.1431  0.1431  0.1590  0.1316  0.1316  0.1316  0.1535  0.1535  0.1552  0.1457  0.1161  0.1197  0.1141  0.1232  0.1232  0.1228  0.1314  0.1250  0.0987  0.0665  0.0665  0.0629  0.0718  0.0755  0.0380  0.0466  0.0466  0.0466  0.0444  0.0429  0.0429  0.0394  0.0378  0.0378  0.0378  0.0378  0.0400  0.0408  0.0408  0.0476  0.0476  0.0476
MFP4__GCA_001294705.1   0.1906  0.1751  0.1473  0.1473  0.1473  0.1415  0.1236  0.1385  0.1456  0.1452  0.1572  0.1429  0.1401  0.1386  0.1184  0.1530  0.1530  0.1574  0.1385  0.1385  0.1385  0.1503  0.1503  0.1519  0.1458  0.1064  0.1021  0.0998  0.1071  0.1071  0.1082  0.1166  0.1113  0.0905  0.0754  0.0754  0.0725  0.0748  0.0761  0.0408  0.0451  0.0451  0.0451  0.0443  0.0436  0.0436  0.0400  0.0378  0.0378  0.0378  0.0378  0.0385  0.0364  0.0524  0.0623  0.0623  0.0622  0.0351
MFP4__GCA_000685055.1   0.1854  0.1648  0.1495  0.1495  0.1495  0.1445  0.1309  0.1494  0.1404  0.1437  0.1460  0.1425  0.1533  0.1470  0.1228  0.1522  0.1522  0.1592  0.1441  0.1441  0.1442  0.1512  0.1512  0.1512  0.1459  0.1174  0.1150  0.1094  0.1166  0.1166  0.1177  0.1222  0.1168  0.0918  0.0699  0.0699  0.0708  0.0738  0.0759  0.0501  0.0549  0.0556  0.0549  0.0608  0.0595  0.0573  0.0552  0.0507  0.0507  0.0507  0.0507  0.0551  0.0510  0.0530  0.0582  0.0582  0.0581  0.0524  0.0414
MFP4__GCA_000714855.1   0.1854  0.1648  0.1495  0.1495  0.1495  0.1445  0.1309  0.1494  0.1404  0.1437  0.1460  0.1425  0.1533  0.1470  0.1228  0.1522  0.1522  0.1592  0.1441  0.1441  0.1442  0.1512  0.1512  0.1512  0.1459  0.1174  0.1150  0.1094  0.1166  0.1166  0.1177  0.1222  0.1168  0.0918  0.0699  0.0699  0.0708  0.0738  0.0759  0.0501  0.0549  0.0556  0.0549  0.0608  0.0595  0.0573  0.0552  0.0507  0.0507  0.0507  0.0507  0.0551  0.0510  0.0530  0.0582  0.0582  0.0581  0.0524  0.0414  0.0000
MFP4__GCA_000961515.1   0.1854  0.1648  0.1495  0.1495  0.1495  0.1445  0.1309  0.1494  0.1404  0.1437  0.1460  0.1425  0.1533  0.1470  0.1228  0.1522  0.1522  0.1592  0.1441  0.1441  0.1442  0.1512  0.1512  0.1512  0.1459  0.1174  0.1150  0.1094  0.1166  0.1166  0.1177  0.1222  0.1168  0.0918  0.0699  0.0699  0.0708  0.0738  0.0759  0.0501  0.0549  0.0556  0.0549  0.0608  0.0595  0.0573  0.0552  0.0507  0.0507  0.0507  0.0507  0.0551  0.0510  0.0530  0.0582  0.0582  0.0581  0.0524  0.0414  0.0000  0.0000
MFP4__GCA_000567945.1   0.2282  0.1815  0.1595  0.1595  0.1595  0.1502  0.1494  0.1820  0.1395  0.1364  0.1424  0.1677  0.1453  0.1457  0.1619  0.1543  0.1543  0.1870  0.1662  0.1662  0.1654  0.1881  0.1881  0.1881  0.1754  0.1489  0.1487  0.1446  0.1443  0.1443  0.1480  0.1577  0.1635  0.1568  0.1857  0.1857  0.1802  0.1767  0.1761  0.1709  0.1635  0.1651  0.1643  0.1696  0.1705  0.1674  0.1658  0.1676  0.1660  0.1668  0.1676  0.1658  0.1645  0.1598  0.1600  0.1600  0.1548  0.1742  0.1601  0.1615  0.1615  0.1615
MFP4__GCA_000755985.1   0.2380  0.1916  0.1614  0.1614  0.1614  0.1509  0.1480  0.1805  0.1438  0.1420  0.1511  0.1702  0.1419  0.1417  0.1672  0.1646  0.1646  0.1939  0.1758  0.1758  0.1750  0.1897  0.1897  0.1915  0.1814  0.1530  0.1553  0.1511  0.1526  0.1526  0.1554  0.1606  0.1711  0.1749  0.1906  0.1906  0.1877  0.1841  0.1852  0.1786  0.1620  0.1653  0.1645  0.1647  0.1707  0.1701  0.1685  0.1678  0.1662  0.1670  0.1678  0.1629  0.1630  0.1682  0.1667  0.1667  0.1614  0.1796  0.1628  0.1731  0.1731  0.1731  0.0298
MFP4__GCA_000959365.1   0.2361  0.1907  0.1597  0.1597  0.1597  0.1492  0.1463  0.1787  0.1422  0.1404  0.1495  0.1685  0.1403  0.1401  0.1672  0.1629  0.1629  0.1922  0.1741  0.1741  0.1733  0.1897  0.1897  0.1915  0.1797  0.1513  0.1536  0.1495  0.1509  0.1509  0.1537  0.1589  0.1694  0.1731  0.1888  0.1888  0.1860  0.1824  0.1852  0.1769  0.1620  0.1636  0.1628  0.1630  0.1690  0.1684  0.1668  0.1661  0.1645  0.1653  0.1661  0.1629  0.1613  0.1665  0.1650  0.1650  0.1597  0.1779  0.1611  0.1714  0.1714  0.1714  0.0298  0.0000
MFP4__GCA_000706745.1   0.2282  0.1815  0.1595  0.1595  0.1595  0.1502  0.1494  0.1820  0.1395  0.1364  0.1424  0.1677  0.1453  0.1457  0.1619  0.1543  0.1543  0.1870  0.1662  0.1662  0.1654  0.1881  0.1881  0.1881  0.1754  0.1489  0.1487  0.1446  0.1443  0.1443  0.1480  0.1577  0.1635  0.1568  0.1857  0.1857  0.1802  0.1767  0.1761  0.1709  0.1635  0.1651  0.1643  0.1696  0.1705  0.1674  0.1658  0.1676  0.1660  0.1668  0.1676  0.1658  0.1645  0.1598  0.1600  0.1600  0.1548  0.1742  0.1601  0.1615  0.1615  0.1615  0.0000  0.0298  0.0298
MFP4__GCA_000764595.1   0.2282  0.1815  0.1595  0.1595  0.1595  0.1502  0.1494  0.1820  0.1395  0.1364  0.1424  0.1677  0.1453  0.1457  0.1619  0.1543  0.1543  0.1870  0.1662  0.1662  0.1654  0.1881  0.1881  0.1881  0.1754  0.1489  0.1487  0.1446  0.1443  0.1443  0.1480  0.1577  0.1635  0.1568  0.1857  0.1857  0.1802  0.1767  0.1761  0.1709  0.1635  0.1651  0.1643  0.1696  0.1705  0.1674  0.1658  0.1676  0.1660  0.1668  0.1676  0.1658  0.1645  0.1598  0.1600  0.1600  0.1548  0.1742  0.1601  0.1615  0.1615  0.1615  0.0000  0.0298  0.0298  0.0000
MFP4__GCA_000765375.1   0.2282  0.1815  0.1595  0.1595  0.1595  0.1502  0.1494  0.1820  0.1395  0.1364  0.1424  0.1677  0.1453  0.1457  0.1619  0.1543  0.1543  0.1870  0.1662  0.1662  0.1654  0.1881  0.1881  0.1881  0.1754  0.1489  0.1487  0.1446  0.1443  0.1443  0.1480  0.1577  0.1635  0.1568  0.1857  0.1857  0.1802  0.1767  0.1761  0.1709  0.1635  0.1651  0.1643  0.1696  0.1705  0.1674  0.1658  0.1676  0.1660  0.1668  0.1676  0.1658  0.1645  0.1598  0.1600  0.1600  0.1548  0.1742  0.1601  0.1615  0.1615  0.1615  0.0000  0.0298  0.0298  0.0000  0.0000
MFP4__GCA_000012365.1   0.2262  0.1796  0.1577  0.1577  0.1577  0.1484  0.1477  0.1801  0.1378  0.1347  0.1407  0.1659  0.1436  0.1439  0.1601  0.1525  0.1525  0.1851  0.1644  0.1644  0.1636  0.1862  0.1862  0.1862  0.1736  0.1472  0.1469  0.1428  0.1426  0.1426  0.1462  0.1559  0.1617  0.1550  0.1838  0.1838  0.1784  0.1749  0.1742  0.1691  0.1617  0.1633  0.1625  0.1677  0.1687  0.1655  0.1640  0.1658  0.1642  0.1650  0.1658  0.1640  0.1627  0.1580  0.1582  0.1582  0.1530  0.1723  0.1583  0.1597  0.1597  0.1597  0.0014  0.0284  0.0284  0.0014  0.0014  0.0014
MFP4__GCA_000152285.1   0.2262  0.1796  0.1577  0.1577  0.1577  0.1484  0.1477  0.1801  0.1378  0.1347  0.1407  0.1659  0.1436  0.1439  0.1601  0.1525  0.1525  0.1851  0.1644  0.1644  0.1636  0.1862  0.1862  0.1862  0.1736  0.1472  0.1469  0.1428  0.1426  0.1426  0.1462  0.1559  0.1617  0.1550  0.1838  0.1838  0.1784  0.1749  0.1742  0.1691  0.1617  0.1633  0.1625  0.1677  0.1687  0.1655  0.1640  0.1658  0.1642  0.1650  0.1658  0.1640  0.1627  0.1580  0.1582  0.1582  0.1530  0.1723  0.1583  0.1597  0.1597  0.1597  0.0014  0.0284  0.0284  0.0014  0.0014  0.0014  0.0000
MFP4__GCA_000567925.1   0.2262  0.1796  0.1577  0.1577  0.1577  0.1484  0.1477  0.1801  0.1378  0.1347  0.1407  0.1659  0.1436  0.1439  0.1601  0.1525  0.1525  0.1851  0.1644  0.1644  0.1636  0.1862  0.1862  0.1862  0.1736  0.1472  0.1469  0.1428  0.1426  0.1426  0.1462  0.1559  0.1617  0.1550  0.1838  0.1838  0.1784  0.1749  0.1742  0.1691  0.1617  0.1633  0.1625  0.1677  0.1687  0.1655  0.1640  0.1658  0.1642  0.1650  0.1658  0.1640  0.1627  0.1580  0.1582  0.1582  0.1530  0.1723  0.1583  0.1597  0.1597  0.1597  0.0014  0.0284  0.0284  0.0014  0.0014  0.0014  0.0000  0.0000
MFP4__GCA_000877335.1   0.2262  0.1796  0.1577  0.1577  0.1577  0.1484  0.1477  0.1801  0.1378  0.1347  0.1407  0.1659  0.1436  0.1439  0.1601  0.1525  0.1525  0.1851  0.1644  0.1644  0.1636  0.1862  0.1862  0.1862  0.1736  0.1472  0.1469  0.1428  0.1426  0.1426  0.1462  0.1559  0.1617  0.1550  0.1838  0.1838  0.1784  0.1749  0.1742  0.1691  0.1617  0.1633  0.1625  0.1677  0.1687  0.1655  0.1640  0.1658  0.1642  0.1650  0.1658  0.1640  0.1627  0.1580  0.1582  0.1582  0.1530  0.1723  0.1583  0.1597  0.1597  0.1597  0.0014  0.0284  0.0284  0.0014  0.0014  0.0014  0.0000  0.0000  0.0000
MFP4__GCA_000959425.1   0.2262  0.1796  0.1577  0.1577  0.1577  0.1484  0.1477  0.1801  0.1378  0.1347  0.1407  0.1659  0.1436  0.1439  0.1601  0.1525  0.1525  0.1851  0.1644  0.1644  0.1636  0.1862  0.1862  0.1862  0.1736  0.1472  0.1469  0.1428  0.1426  0.1426  0.1462  0.1559  0.1617  0.1550  0.1838  0.1838  0.1784  0.1749  0.1742  0.1691  0.1617  0.1633  0.1625  0.1677  0.1687  0.1655  0.1640  0.1658  0.1642  0.1650  0.1658  0.1640  0.1627  0.1580  0.1582  0.1582  0.1530  0.1723  0.1583  0.1597  0.1597  0.1597  0.0014  0.0284  0.0284  0.0014  0.0014  0.0014  0.0000  0.0000  0.0000  0.0000
MFP4__GCA_000567905.1   0.2245  0.1780  0.1561  0.1561  0.1561  0.1468  0.1461  0.1785  0.1362  0.1331  0.1408  0.1643  0.1420  0.1423  0.1601  0.1526  0.1526  0.1843  0.1636  0.1636  0.1628  0.1854  0.1854  0.1854  0.1728  0.1472  0.1462  0.1421  0.1418  0.1418  0.1455  0.1560  0.1617  0.1542  0.1830  0.1830  0.1776  0.1741  0.1734  0.1683  0.1609  0.1625  0.1617  0.1670  0.1679  0.1648  0.1615  0.1650  0.1634  0.1643  0.1650  0.1632  0.1619  0.1572  0.1574  0.1574  0.1523  0.1716  0.1575  0.1590  0.1590  0.1590  0.0014  0.0284  0.0284  0.0014  0.0014  0.0014  0.0000  0.0000  0.0000  0.0000  0.0000
MFP4__GCA_000808035.2   0.2245  0.1780  0.1561  0.1561  0.1561  0.1468  0.1461  0.1785  0.1362  0.1331  0.1408  0.1643  0.1420  0.1423  0.1601  0.1526  0.1526  0.1843  0.1636  0.1636  0.1628  0.1854  0.1854  0.1854  0.1728  0.1472  0.1462  0.1421  0.1418  0.1418  0.1455  0.1560  0.1617  0.1542  0.1830  0.1830  0.1776  0.1741  0.1734  0.1683  0.1609  0.1625  0.1617  0.1670  0.1679  0.1648  0.1615  0.1650  0.1634  0.1643  0.1650  0.1632  0.1619  0.1572  0.1574  0.1574  0.1523  0.1716  0.1575  0.1590  0.1590  0.1590  0.0014  0.0284  0.0284  0.0014  0.0014  0.0014  0.0000  0.0000  0.0000  0.0000  0.0000  0.0000
MFP4__GCA_000959605.1   0.2245  0.1780  0.1561  0.1561  0.1561  0.1468  0.1461  0.1785  0.1362  0.1331  0.1408  0.1643  0.1420  0.1423  0.1601  0.1526  0.1526  0.1843  0.1636  0.1636  0.1628  0.1854  0.1854  0.1854  0.1728  0.1472  0.1462  0.1421  0.1418  0.1418  0.1455  0.1560  0.1617  0.1542  0.1830  0.1830  0.1776  0.1741  0.1734  0.1683  0.1609  0.1625  0.1617  0.1670  0.1679  0.1648  0.1615  0.1650  0.1634  0.1643  0.1650  0.1632  0.1619  0.1572  0.1574  0.1574  0.1523  0.1716  0.1575  0.1590  0.1590  0.1590  0.0014  0.0284  0.0284  0.0014  0.0014  0.0014  0.0000  0.0000  0.0000  0.0000  0.0000  0.0000  0.0000
MFP4__GCA_000385525.1   0.2289  0.1827  0.1637  0.1637  0.1637  0.1549  0.1536  0.1835  0.1407  0.1375  0.1485  0.1700  0.1418  0.1421  0.1696  0.1650  0.1650  0.1940  0.1736  0.1736  0.1728  0.1951  0.1951  0.1951  0.1824  0.1573  0.1619  0.1577  0.1574  0.1574  0.1612  0.1679  0.1738  0.1630  0.1901  0.1901  0.1864  0.1845  0.1856  0.1804  0.1610  0.1626  0.1618  0.1704  0.1714  0.1674  0.1650  0.1643  0.1626  0.1635  0.1643  0.1633  0.1620  0.1657  0.1609  0.1609  0.1607  0.1785  0.1660  0.1655  0.1655  0.1655  0.0221  0.0277  0.0277  0.0221  0.0221  0.0221  0.0207  0.0207  0.0207  0.0207  0.0207  0.0207  0.0207  0.0207
MFP4__GCA_000959325.1   0.2289  0.1827  0.1637  0.1637  0.1637  0.1549  0.1536  0.1835  0.1407  0.1375  0.1485  0.1700  0.1418  0.1421  0.1696  0.1650  0.1650  0.1940  0.1736  0.1736  0.1728  0.1951  0.1951  0.1951  0.1824  0.1573  0.1619  0.1577  0.1574  0.1574  0.1612  0.1679  0.1738  0.1630  0.1901  0.1901  0.1864  0.1845  0.1856  0.1804  0.1610  0.1626  0.1618  0.1704  0.1714  0.1674  0.1650  0.1643  0.1626  0.1635  0.1643  0.1633  0.1620  0.1657  0.1609  0.1609  0.1607  0.1785  0.1660  0.1655  0.1655  0.1655  0.0221  0.0277  0.0277  0.0221  0.0221  0.0221  0.0207  0.0207  0.0207  0.0207  0.0207  0.0207  0.0207  0.0207  0.0000
MFP4__GCA_000774545.1   0.2212  0.1740  0.1620  0.1620  0.1620  0.1499  0.1544  0.1757  0.1344  0.1304  0.1504  0.1671  0.1360  0.1355  0.1653  0.1568  0.1568  0.1858  0.1623  0.1623  0.1615  0.1834  0.1834  0.1834  0.1743  0.1545  0.1512  0.1504  0.1468  0.1468  0.1538  0.1628  0.1686  0.1523  0.1779  0.1779  0.1759  0.1741  0.1735  0.1667  0.1509  0.1525  0.1517  0.1602  0.1612  0.1581  0.1565  0.1550  0.1534  0.1542  0.1550  0.1532  0.1519  0.1556  0.1547  0.1547  0.1529  0.1716  0.1542  0.1532  0.1532  0.1532  0.0251  0.0301  0.0301  0.0251  0.0251  0.0251  0.0237  0.0237  0.0237  0.0237  0.0237  0.0237  0.0237  0.0237  0.0165  0.0165
MFP4__GCA_000774625.1   0.2212  0.1740  0.1620  0.1620  0.1620  0.1499  0.1544  0.1757  0.1344  0.1304  0.1504  0.1671  0.1360  0.1355  0.1653  0.1568  0.1568  0.1858  0.1623  0.1623  0.1615  0.1834  0.1834  0.1834  0.1743  0.1545  0.1512  0.1504  0.1468  0.1468  0.1538  0.1628  0.1686  0.1523  0.1779  0.1779  0.1759  0.1741  0.1735  0.1667  0.1509  0.1525  0.1517  0.1602  0.1612  0.1581  0.1565  0.1550  0.1534  0.1542  0.1550  0.1532  0.1519  0.1556  0.1547  0.1547  0.1529  0.1716  0.1542  0.1532  0.1532  0.1532  0.0251  0.0301  0.0301  0.0251  0.0251  0.0251  0.0237  0.0237  0.0237  0.0237  0.0237  0.0237  0.0237  0.0237  0.0165  0.0165  0.0000
MFP4__GCA_001279325.1   0.2211  0.1740  0.1620  0.1620  0.1620  0.1498  0.1544  0.1756  0.1343  0.1304  0.1504  0.1671  0.1359  0.1355  0.1669  0.1567  0.1567  0.1858  0.1622  0.1622  0.1614  0.1833  0.1833  0.1833  0.1742  0.1544  0.1511  0.1503  0.1468  0.1468  0.1538  0.1627  0.1685  0.1523  0.1795  0.1795  0.1759  0.1740  0.1734  0.1683  0.1525  0.1541  0.1533  0.1619  0.1628  0.1597  0.1581  0.1566  0.1550  0.1558  0.1566  0.1548  0.1535  0.1572  0.1563  0.1563  0.1545  0.1733  0.1558  0.1548  0.1548  0.1548  0.0251  0.0301  0.0301  0.0251  0.0251  0.0251  0.0237  0.0237  0.0237  0.0237  0.0237  0.0237  0.0237  0.0237  0.0165  0.0165  0.0000  0.0000
MFP4__GCA_000774765.1   0.2210  0.1756  0.1636  0.1636  0.1636  0.1515  0.1560  0.1773  0.1359  0.1320  0.1520  0.1687  0.1375  0.1371  0.1669  0.1584  0.1584  0.1874  0.1638  0.1638  0.1630  0.1850  0.1850  0.1850  0.1759  0.1550  0.1517  0.1508  0.1473  0.1473  0.1543  0.1627  0.1685  0.1539  0.1795  0.1795  0.1775  0.1757  0.1751  0.1682  0.1525  0.1540  0.1532  0.1618  0.1627  0.1596  0.1580  0.1565  0.1549  0.1558  0.1565  0.1547  0.1535  0.1571  0.1563  0.1563  0.1544  0.1732  0.1557  0.1547  0.1547  0.1547  0.0265  0.0315  0.0315  0.0265  0.0265  0.0265  0.0251  0.0251  0.0251  0.0251  0.0251  0.0251  0.0251  0.0251  0.0179  0.0179  0.0014  0.0014  0.0014
MFP4__GCA_000970935.1   0.2210  0.1756  0.1636  0.1636  0.1636  0.1515  0.1560  0.1773  0.1359  0.1320  0.1520  0.1687  0.1375  0.1371  0.1669  0.1584  0.1584  0.1874  0.1638  0.1638  0.1630  0.1850  0.1850  0.1850  0.1759  0.1550  0.1517  0.1508  0.1473  0.1473  0.1543  0.1627  0.1685  0.1539  0.1795  0.1795  0.1775  0.1757  0.1751  0.1682  0.1525  0.1540  0.1532  0.1618  0.1627  0.1596  0.1580  0.1565  0.1549  0.1558  0.1565  0.1547  0.1535  0.1571  0.1563  0.1563  0.1544  0.1732  0.1557  0.1547  0.1547  0.1547  0.0265  0.0315  0.0315  0.0265  0.0265  0.0265  0.0251  0.0251  0.0251  0.0251  0.0251  0.0251  0.0251  0.0251  0.0179  0.0179  0.0014  0.0014  0.0014  0.0000
MFP4__GCA_000012785.1   0.2212  0.1740  0.1620  0.1620  0.1620  0.1499  0.1544  0.1757  0.1344  0.1304  0.1504  0.1671  0.1360  0.1355  0.1653  0.1568  0.1568  0.1858  0.1623  0.1623  0.1615  0.1834  0.1834  0.1834  0.1743  0.1545  0.1512  0.1504  0.1468  0.1468  0.1538  0.1628  0.1686  0.1523  0.1779  0.1779  0.1759  0.1741  0.1735  0.1667  0.1509  0.1525  0.1517  0.1602  0.1612  0.1581  0.1565  0.1550  0.1534  0.1542  0.1550  0.1532  0.1519  0.1556  0.1547  0.1547  0.1529  0.1716  0.1542  0.1532  0.1532  0.1532  0.0251  0.0301  0.0301  0.0251  0.0251  0.0251  0.0237  0.0237  0.0237  0.0237  0.0237  0.0237  0.0237  0.0237  0.0165  0.0165  0.0000  0.0000  0.0000  0.0014  0.0014
MFP4__GCA_000193455.1   0.2212  0.1740  0.1620  0.1620  0.1620  0.1499  0.1544  0.1757  0.1344  0.1304  0.1504  0.1671  0.1360  0.1355  0.1653  0.1568  0.1568  0.1858  0.1623  0.1623  0.1615  0.1834  0.1834  0.1834  0.1743  0.1545  0.1512  0.1504  0.1468  0.1468  0.1538  0.1628  0.1686  0.1523  0.1779  0.1779  0.1759  0.1741  0.1735  0.1667  0.1509  0.1525  0.1517  0.1602  0.1612  0.1581  0.1565  0.1550  0.1534  0.1542  0.1550  0.1532  0.1519  0.1556  0.1547  0.1547  0.1529  0.1716  0.1542  0.1532  0.1532  0.1532  0.0251  0.0301  0.0301  0.0251  0.0251  0.0251  0.0237  0.0237  0.0237  0.0237  0.0237  0.0237  0.0237  0.0237  0.0165  0.0165  0.0000  0.0000  0.0000  0.0014  0.0014  0.0000
MFP4__GCA_000259735.1   0.2212  0.1740  0.1620  0.1620  0.1620  0.1499  0.1544  0.1757  0.1344  0.1304  0.1504  0.1671  0.1360  0.1355  0.1653  0.1568  0.1568  0.1858  0.1623  0.1623  0.1615  0.1834  0.1834  0.1834  0.1743  0.1545  0.1512  0.1504  0.1468  0.1468  0.1538  0.1628  0.1686  0.1523  0.1779  0.1779  0.1759  0.1741  0.1735  0.1667  0.1509  0.1525  0.1517  0.1602  0.1612  0.1581  0.1565  0.1550  0.1534  0.1542  0.1550  0.1532  0.1519  0.1556  0.1547  0.1547  0.1529  0.1716  0.1542  0.1532  0.1532  0.1532  0.0251  0.0301  0.0301  0.0251  0.0251  0.0251  0.0237  0.0237  0.0237  0.0237  0.0237  0.0237  0.0237  0.0237  0.0165  0.0165  0.0000  0.0000  0.0000  0.0014  0.0014  0.0000  0.0000
MFP4__GCA_000260515.1   0.2212  0.1740  0.1620  0.1620  0.1620  0.1499  0.1544  0.1757  0.1344  0.1304  0.1504  0.1671  0.1360  0.1355  0.1653  0.1568  0.1568  0.1858  0.1623  0.1623  0.1615  0.1834  0.1834  0.1834  0.1743  0.1545  0.1512  0.1504  0.1468  0.1468  0.1538  0.1628  0.1686  0.1523  0.1779  0.1779  0.1759  0.1741  0.1735  0.1667  0.1509  0.1525  0.1517  0.1602  0.1612  0.1581  0.1565  0.1550  0.1534  0.1542  0.1550  0.1532  0.1519  0.1556  0.1547  0.1547  0.1529  0.1716  0.1542  0.1532  0.1532  0.1532  0.0251  0.0301  0.0301  0.0251  0.0251  0.0251  0.0237  0.0237  0.0237  0.0237  0.0237  0.0237  0.0237  0.0237  0.0165  0.0165  0.0000  0.0000  0.0000  0.0014  0.0014  0.0000  0.0000  0.0000
MFP4__GCA_000294635.1   0.2212  0.1740  0.1620  0.1620  0.1620  0.1499  0.1544  0.1757  0.1344  0.1304  0.1504  0.1671  0.1360  0.1355  0.1653  0.1568  0.1568  0.1858  0.1623  0.1623  0.1615  0.1834  0.1834  0.1834  0.1743  0.1545  0.1512  0.1504  0.1468  0.1468  0.1538  0.1628  0.1686  0.1523  0.1779  0.1779  0.1759  0.1741  0.1735  0.1667  0.1509  0.1525  0.1517  0.1602  0.1612  0.1581  0.1565  0.1550  0.1534  0.1542  0.1550  0.1532  0.1519  0.1556  0.1547  0.1547  0.1529  0.1716  0.1542  0.1532  0.1532  0.1532  0.0251  0.0301  0.0301  0.0251  0.0251  0.0251  0.0237  0.0237  0.0237  0.0237  0.0237  0.0237  0.0237  0.0237  0.0165  0.0165  0.0000  0.0000  0.0000  0.0014  0.0014  0.0000  0.0000  0.0000  0.0000
MFP4__GCA_000350505.1   0.2212  0.1740  0.1620  0.1620  0.1620  0.1499  0.1544  0.1757  0.1344  0.1304  0.1504  0.1671  0.1360  0.1355  0.1653  0.1568  0.1568  0.1858  0.1623  0.1623  0.1615  0.1834  0.1834  0.1834  0.1743  0.1545  0.1512  0.1504  0.1468  0.1468  0.1538  0.1628  0.1686  0.1523  0.1779  0.1779  0.1759  0.1741  0.1735  0.1667  0.1509  0.1525  0.1517  0.1602  0.1612  0.1581  0.1565  0.1550  0.1534  0.1542  0.1550  0.1532  0.1519  0.1556  0.1547  0.1547  0.1529  0.1716  0.1542  0.1532  0.1532  0.1532  0.0251  0.0301  0.0301  0.0251  0.0251  0.0251  0.0237  0.0237  0.0237  0.0237  0.0237  0.0237  0.0237  0.0237  0.0165  0.0165  0.0000  0.0000  0.0000  0.0014  0.0014  0.0000  0.0000  0.0000  0.0000  0.0000
MFP4__GCA_000454625.1   0.2212  0.1740  0.1620  0.1620  0.1620  0.1499  0.1544  0.1757  0.1344  0.1304  0.1504  0.1671  0.1360  0.1355  0.1653  0.1568  0.1568  0.1858  0.1623  0.1623  0.1615  0.1834  0.1834  0.1834  0.1743  0.1545  0.1512  0.1504  0.1468  0.1468  0.1538  0.1628  0.1686  0.1523  0.1779  0.1779  0.1759  0.1741  0.1735  0.1667  0.1509  0.1525  0.1517  0.1602  0.1612  0.1581  0.1565  0.1550  0.1534  0.1542  0.1550  0.1532  0.1519  0.1556  0.1547  0.1547  0.1529  0.1716  0.1542  0.1532  0.1532  0.1532  0.0251  0.0301  0.0301  0.0251  0.0251  0.0251  0.0237  0.0237  0.0237  0.0237  0.0237  0.0237  0.0237  0.0237  0.0165  0.0165  0.0000  0.0000  0.0000  0.0014  0.0014  0.0000  0.0000  0.0000  0.0000  0.0000  0.0000
MFP4__GCA_000755905.1   0.2212  0.1740  0.1620  0.1620  0.1620  0.1499  0.1544  0.1757  0.1344  0.1304  0.1504  0.1671  0.1360  0.1355  0.1653  0.1568  0.1568  0.1858  0.1623  0.1623  0.1615  0.1834  0.1834  0.1834  0.1743  0.1545  0.1512  0.1504  0.1468  0.1468  0.1538  0.1628  0.1686  0.1523  0.1779  0.1779  0.1759  0.1741  0.1735  0.1667  0.1509  0.1525  0.1517  0.1602  0.1612  0.1581  0.1565  0.1550  0.1534  0.1542  0.1550  0.1532  0.1519  0.1556  0.1547  0.1547  0.1529  0.1716  0.1542  0.1532  0.1532  0.1532  0.0251  0.0301  0.0301  0.0251  0.0251  0.0251  0.0237  0.0237  0.0237  0.0237  0.0237  0.0237  0.0237  0.0237  0.0165  0.0165  0.0000  0.0000  0.0000  0.0014  0.0014  0.0000  0.0000  0.0000  0.0000  0.0000  0.0000  0.0000
MFP4__GCA_000755925.1   0.2212  0.1740  0.1620  0.1620  0.1620  0.1499  0.1544  0.1757  0.1344  0.1304  0.1504  0.1671  0.1360  0.1355  0.1653  0.1568  0.1568  0.1858  0.1623  0.1623  0.1615  0.1834  0.1834  0.1834  0.1743  0.1545  0.1512  0.1504  0.1468  0.1468  0.1538  0.1628  0.1686  0.1523  0.1779  0.1779  0.1759  0.1741  0.1735  0.1667  0.1509  0.1525  0.1517  0.1602  0.1612  0.1581  0.1565  0.1550  0.1534  0.1542  0.1550  0.1532  0.1519  0.1556  0.1547  0.1547  0.1529  0.1716  0.1542  0.1532  0.1532  0.1532  0.0251  0.0301  0.0301  0.0251  0.0251  0.0251  0.0237  0.0237  0.0237  0.0237  0.0237  0.0237  0.0237  0.0237  0.0165  0.0165  0.0000  0.0000  0.0000  0.0014  0.0014  0.0000  0.0000  0.0000  0.0000  0.0000  0.0000  0.0000  0.0000
MFP4__GCA_000756085.1   0.2212  0.1740  0.1620  0.1620  0.1620  0.1499  0.1544  0.1757  0.1344  0.1304  0.1504  0.1671  0.1360  0.1355  0.1653  0.1568  0.1568  0.1858  0.1623  0.1623  0.1615  0.1834  0.1834  0.1834  0.1743  0.1545  0.1512  0.1504  0.1468  0.1468  0.1538  0.1628  0.1686  0.1523  0.1779  0.1779  0.1759  0.1741  0.1735  0.1667  0.1509  0.1525  0.1517  0.1602  0.1612  0.1581  0.1565  0.1550  0.1534  0.1542  0.1550  0.1532  0.1519  0.1556  0.1547  0.1547  0.1529  0.1716  0.1542  0.1532  0.1532  0.1532  0.0251  0.0301  0.0301  0.0251  0.0251  0.0251  0.0237  0.0237  0.0237  0.0237  0.0237  0.0237  0.0237  0.0237  0.0165  0.0165  0.0000  0.0000  0.0000  0.0014  0.0014  0.0000  0.0000  0.0000  0.0000  0.0000  0.0000  0.0000  0.0000  0.0000
MFP4__GCA_000757015.2   0.2212  0.1740  0.1620  0.1620  0.1620  0.1499  0.1544  0.1757  0.1344  0.1304  0.1504  0.1671  0.1360  0.1355  0.1653  0.1568  0.1568  0.1858  0.1623  0.1623  0.1615  0.1834  0.1834  0.1834  0.1743  0.1545  0.1512  0.1504  0.1468  0.1468  0.1538  0.1628  0.1686  0.1523  0.1779  0.1779  0.1759  0.1741  0.1735  0.1667  0.1509  0.1525  0.1517  0.1602  0.1612  0.1581  0.1565  0.1550  0.1534  0.1542  0.1550  0.1532  0.1519  0.1556  0.1547  0.1547  0.1529  0.1716  0.1542  0.1532  0.1532  0.1532  0.0251  0.0301  0.0301  0.0251  0.0251  0.0251  0.0237  0.0237  0.0237  0.0237  0.0237  0.0237  0.0237  0.0237  0.0165  0.0165  0.0000  0.0000  0.0000  0.0014  0.0014  0.0000  0.0000  0.0000  0.0000  0.0000  0.0000  0.0000  0.0000  0.0000  0.0000
MFP4__GCA_000757035.2   0.2212  0.1740  0.1620  0.1620  0.1620  0.1499  0.1544  0.1757  0.1344  0.1304  0.1504  0.1671  0.1360  0.1355  0.1653  0.1568  0.1568  0.1858  0.1623  0.1623  0.1615  0.1834  0.1834  0.1834  0.1743  0.1545  0.1512  0.1504  0.1468  0.1468  0.1538  0.1628  0.1686  0.1523  0.1779  0.1779  0.1759  0.1741  0.1735  0.1667  0.1509  0.1525  0.1517  0.1602  0.1612  0.1581  0.1565  0.1550  0.1534  0.1542  0.1550  0.1532  0.1519  0.1556  0.1547  0.1547  0.1529  0.1716  0.1542  0.1532  0.1532  0.1532  0.0251  0.0301  0.0301  0.0251  0.0251  0.0251  0.0237  0.0237  0.0237  0.0237  0.0237  0.0237  0.0237  0.0237  0.0165  0.0165  0.0000  0.0000  0.0000  0.0014  0.0014  0.0000  0.0000  0.0000  0.0000  0.0000  0.0000  0.0000  0.0000  0.0000  0.0000  0.0000
MFP4__GCA_000757225.1   0.2212  0.1740  0.1620  0.1620  0.1620  0.1499  0.1544  0.1757  0.1344  0.1304  0.1504  0.1671  0.1360  0.1355  0.1653  0.1568  0.1568  0.1858  0.1623  0.1623  0.1615  0.1834  0.1834  0.1834  0.1743  0.1545  0.1512  0.1504  0.1468  0.1468  0.1538  0.1628  0.1686  0.1523  0.1779  0.1779  0.1759  0.1741  0.1735  0.1667  0.1509  0.1525  0.1517  0.1602  0.1612  0.1581  0.1565  0.1550  0.1534  0.1542  0.1550  0.1532  0.1519  0.1556  0.1547  0.1547  0.1529  0.1716  0.1542  0.1532  0.1532  0.1532  0.0251  0.0301  0.0301  0.0251  0.0251  0.0251  0.0237  0.0237  0.0237  0.0237  0.0237  0.0237  0.0237  0.0237  0.0165  0.0165  0.0000  0.0000  0.0000  0.0014  0.0014  0.0000  0.0000  0.0000  0.0000  0.0000  0.0000  0.0000  0.0000  0.0000  0.0000  0.0000  0.0000
MFP4__GCA_000757255.1   0.2212  0.1740  0.1620  0.1620  0.1620  0.1499  0.1544  0.1757  0.1344  0.1304  0.1504  0.1671  0.1360  0.1355  0.1653  0.1568  0.1568  0.1858  0.1623  0.1623  0.1615  0.1834  0.1834  0.1834  0.1743  0.1545  0.1512  0.1504  0.1468  0.1468  0.1538  0.1628  0.1686  0.1523  0.1779  0.1779  0.1759  0.1741  0.1735  0.1667  0.1509  0.1525  0.1517  0.1602  0.1612  0.1581  0.1565  0.1550  0.1534  0.1542  0.1550  0.1532  0.1519  0.1556  0.1547  0.1547  0.1529  0.1716  0.1542  0.1532  0.1532  0.1532  0.0251  0.0301  0.0301  0.0251  0.0251  0.0251  0.0237  0.0237  0.0237  0.0237  0.0237  0.0237  0.0237  0.0237  0.0165  0.0165  0.0000  0.0000  0.0000  0.0014  0.0014  0.0000  0.0000  0.0000  0.0000  0.0000  0.0000  0.0000  0.0000  0.0000  0.0000  0.0000  0.0000  0.0000
MFP4__GCA_000763555.1   0.2212  0.1740  0.1620  0.1620  0.1620  0.1499  0.1544  0.1757  0.1344  0.1304  0.1504  0.1671  0.1360  0.1355  0.1653  0.1568  0.1568  0.1858  0.1623  0.1623  0.1615  0.1834  0.1834  0.1834  0.1743  0.1545  0.1512  0.1504  0.1468  0.1468  0.1538  0.1628  0.1686  0.1523  0.1779  0.1779  0.1759  0.1741  0.1735  0.1667  0.1509  0.1525  0.1517  0.1602  0.1612  0.1581  0.1565  0.1550  0.1534  0.1542  0.1550  0.1532  0.1519  0.1556  0.1547  0.1547  0.1529  0.1716  0.1542  0.1532  0.1532  0.1532  0.0251  0.0301  0.0301  0.0251  0.0251  0.0251  0.0237  0.0237  0.0237  0.0237  0.0237  0.0237  0.0237  0.0237  0.0165  0.0165  0.0000  0.0000  0.0000  0.0014  0.0014  0.0000  0.0000  0.0000  0.0000  0.0000  0.0000  0.0000  0.0000  0.0000  0.0000  0.0000  0.0000  0.0000  0.0000
MFP4__GCA_000774465.1   0.2212  0.1740  0.1620  0.1620  0.1620  0.1499  0.1544  0.1757  0.1344  0.1304  0.1504  0.1671  0.1360  0.1355  0.1653  0.1568  0.1568  0.1858  0.1623  0.1623  0.1615  0.1834  0.1834  0.1834  0.1743  0.1545  0.1512  0.1504  0.1468  0.1468  0.1538  0.1628  0.1686  0.1523  0.1779  0.1779  0.1759  0.1741  0.1735  0.1667  0.1509  0.1525  0.1517  0.1602  0.1612  0.1581  0.1565  0.1550  0.1534  0.1542  0.1550  0.1532  0.1519  0.1556  0.1547  0.1547  0.1529  0.1716  0.1542  0.1532  0.1532  0.1532  0.0251  0.0301  0.0301  0.0251  0.0251  0.0251  0.0237  0.0237  0.0237  0.0237  0.0237  0.0237  0.0237  0.0237  0.0165  0.0165  0.0000  0.0000  0.0000  0.0014  0.0014  0.0000  0.0000  0.0000  0.0000  0.0000  0.0000  0.0000  0.0000  0.0000  0.0000  0.0000  0.0000  0.0000  0.0000  0.0000
MFP4__GCA_000959125.1   0.2212  0.1740  0.1620  0.1620  0.1620  0.1499  0.1544  0.1757  0.1344  0.1304  0.1504  0.1671  0.1360  0.1355  0.1653  0.1568  0.1568  0.1858  0.1623  0.1623  0.1615  0.1834  0.1834  0.1834  0.1743  0.1545  0.1512  0.1504  0.1468  0.1468  0.1538  0.1628  0.1686  0.1523  0.1779  0.1779  0.1759  0.1741  0.1735  0.1667  0.1509  0.1525  0.1517  0.1602  0.1612  0.1581  0.1565  0.1550  0.1534  0.1542  0.1550  0.1532  0.1519  0.1556  0.1547  0.1547  0.1529  0.1716  0.1542  0.1532  0.1532  0.1532  0.0251  0.0301  0.0301  0.0251  0.0251  0.0251  0.0237  0.0237  0.0237  0.0237  0.0237  0.0237  0.0237  0.0237  0.0165  0.0165  0.0000  0.0000  0.0000  0.0014  0.0014  0.0000  0.0000  0.0000  0.0000  0.0000  0.0000  0.0000  0.0000  0.0000  0.0000  0.0000  0.0000  0.0000  0.0000  0.0000  0.0000
MFP4__GCA_000959265.1   0.2212  0.1740  0.1620  0.1620  0.1620  0.1499  0.1544  0.1757  0.1344  0.1304  0.1504  0.1671  0.1360  0.1355  0.1653  0.1568  0.1568  0.1858  0.1623  0.1623  0.1615  0.1834  0.1834  0.1834  0.1743  0.1545  0.1512  0.1504  0.1468  0.1468  0.1538  0.1628  0.1686  0.1523  0.1779  0.1779  0.1759  0.1741  0.1735  0.1667  0.1509  0.1525  0.1517  0.1602  0.1612  0.1581  0.1565  0.1550  0.1534  0.1542  0.1550  0.1532  0.1519  0.1556  0.1547  0.1547  0.1529  0.1716  0.1542  0.1532  0.1532  0.1532  0.0251  0.0301  0.0301  0.0251  0.0251  0.0251  0.0237  0.0237  0.0237  0.0237  0.0237  0.0237  0.0237  0.0237  0.0165  0.0165  0.0000  0.0000  0.0000  0.0014  0.0014  0.0000  0.0000  0.0000  0.0000  0.0000  0.0000  0.0000  0.0000  0.0000  0.0000  0.0000  0.0000  0.0000  0.0000  0.0000  0.0000  0.0000
MFP4__GCA_001193375.1   0.2212  0.1740  0.1620  0.1620  0.1620  0.1499  0.1544  0.1757  0.1344  0.1304  0.1504  0.1671  0.1360  0.1355  0.1653  0.1568  0.1568  0.1858  0.1623  0.1623  0.1615  0.1834  0.1834  0.1834  0.1743  0.1545  0.1512  0.1504  0.1468  0.1468  0.1538  0.1628  0.1686  0.1523  0.1779  0.1779  0.1759  0.1741  0.1735  0.1667  0.1509  0.1525  0.1517  0.1602  0.1612  0.1581  0.1565  0.1550  0.1534  0.1542  0.1550  0.1532  0.1519  0.1556  0.1547  0.1547  0.1529  0.1716  0.1542  0.1532  0.1532  0.1532  0.0251  0.0301  0.0301  0.0251  0.0251  0.0251  0.0237  0.0237  0.0237  0.0237  0.0237  0.0237  0.0237  0.0237  0.0165  0.0165  0.0000  0.0000  0.0000  0.0014  0.0014  0.0000  0.0000  0.0000  0.0000  0.0000  0.0000  0.0000  0.0000  0.0000  0.0000  0.0000  0.0000  0.0000  0.0000  0.0000  0.0000  0.0000  0.0000
MFP4__GCA_001197355.1   0.2212  0.1740  0.1620  0.1620  0.1620  0.1499  0.1544  0.1757  0.1344  0.1304  0.1504  0.1671  0.1360  0.1355  0.1653  0.1568  0.1568  0.1858  0.1623  0.1623  0.1615  0.1834  0.1834  0.1834  0.1743  0.1545  0.1512  0.1504  0.1468  0.1468  0.1538  0.1628  0.1686  0.1523  0.1779  0.1779  0.1759  0.1741  0.1735  0.1667  0.1509  0.1525  0.1517  0.1602  0.1612  0.1581  0.1565  0.1550  0.1534  0.1542  0.1550  0.1532  0.1519  0.1556  0.1547  0.1547  0.1529  0.1716  0.1542  0.1532  0.1532  0.1532  0.0251  0.0301  0.0301  0.0251  0.0251  0.0251  0.0237  0.0237  0.0237  0.0237  0.0237  0.0237  0.0237  0.0237  0.0165  0.0165  0.0000  0.0000  0.0000  0.0014  0.0014  0.0000  0.0000  0.0000  0.0000  0.0000  0.0000  0.0000  0.0000  0.0000  0.0000  0.0000  0.0000  0.0000  0.0000  0.0000  0.0000  0.0000  0.0000  0.0000
MFP4__GCA_001198755.1   0.2212  0.1740  0.1620  0.1620  0.1620  0.1499  0.1544  0.1757  0.1344  0.1304  0.1504  0.1671  0.1360  0.1355  0.1653  0.1568  0.1568  0.1858  0.1623  0.1623  0.1615  0.1834  0.1834  0.1834  0.1743  0.1545  0.1512  0.1504  0.1468  0.1468  0.1538  0.1628  0.1686  0.1523  0.1779  0.1779  0.1759  0.1741  0.1735  0.1667  0.1509  0.1525  0.1517  0.1602  0.1612  0.1581  0.1565  0.1550  0.1534  0.1542  0.1550  0.1532  0.1519  0.1556  0.1547  0.1547  0.1529  0.1716  0.1542  0.1532  0.1532  0.1532  0.0251  0.0301  0.0301  0.0251  0.0251  0.0251  0.0237  0.0237  0.0237  0.0237  0.0237  0.0237  0.0237  0.0237  0.0165  0.0165  0.0000  0.0000  0.0000  0.0014  0.0014  0.0000  0.0000  0.0000  0.0000  0.0000  0.0000  0.0000  0.0000  0.0000  0.0000  0.0000  0.0000  0.0000  0.0000  0.0000  0.0000  0.0000  0.0000  0.0000  0.0000
MFP4__GCA_001200935.1   0.2212  0.1740  0.1620  0.1620  0.1620  0.1499  0.1544  0.1757  0.1344  0.1304  0.1504  0.1671  0.1360  0.1355  0.1653  0.1568  0.1568  0.1858  0.1623  0.1623  0.1615  0.1834  0.1834  0.1834  0.1743  0.1545  0.1512  0.1504  0.1468  0.1468  0.1538  0.1628  0.1686  0.1523  0.1779  0.1779  0.1759  0.1741  0.1735  0.1667  0.1509  0.1525  0.1517  0.1602  0.1612  0.1581  0.1565  0.1550  0.1534  0.1542  0.1550  0.1532  0.1519  0.1556  0.1547  0.1547  0.1529  0.1716  0.1542  0.1532  0.1532  0.1532  0.0251  0.0301  0.0301  0.0251  0.0251  0.0251  0.0237  0.0237  0.0237  0.0237  0.0237  0.0237  0.0237  0.0237  0.0165  0.0165  0.0000  0.0000  0.0000  0.0014  0.0014  0.0000  0.0000  0.0000  0.0000  0.0000  0.0000  0.0000  0.0000  0.0000  0.0000  0.0000  0.0000  0.0000  0.0000  0.0000  0.0000  0.0000  0.0000  0.0000  0.0000  0.0000
MFP4__GCA_001202895.1   0.2212  0.1740  0.1620  0.1620  0.1620  0.1499  0.1544  0.1757  0.1344  0.1304  0.1504  0.1671  0.1360  0.1355  0.1653  0.1568  0.1568  0.1858  0.1623  0.1623  0.1615  0.1834  0.1834  0.1834  0.1743  0.1545  0.1512  0.1504  0.1468  0.1468  0.1538  0.1628  0.1686  0.1523  0.1779  0.1779  0.1759  0.1741  0.1735  0.1667  0.1509  0.1525  0.1517  0.1602  0.1612  0.1581  0.1565  0.1550  0.1534  0.1542  0.1550  0.1532  0.1519  0.1556  0.1547  0.1547  0.1529  0.1716  0.1542  0.1532  0.1532  0.1532  0.0251  0.0301  0.0301  0.0251  0.0251  0.0251  0.0237  0.0237  0.0237  0.0237  0.0237  0.0237  0.0237  0.0237  0.0165  0.0165  0.0000  0.0000  0.0000  0.0014  0.0014  0.0000  0.0000  0.0000  0.0000  0.0000  0.0000  0.0000  0.0000  0.0000  0.0000  0.0000  0.0000  0.0000  0.0000  0.0000  0.0000  0.0000  0.0000  0.0000  0.0000  0.0000  0.0000
MFP4__GCA_001203735.1   0.2212  0.1740  0.1620  0.1620  0.1620  0.1499  0.1544  0.1757  0.1344  0.1304  0.1504  0.1671  0.1360  0.1355  0.1653  0.1568  0.1568  0.1858  0.1623  0.1623  0.1615  0.1834  0.1834  0.1834  0.1743  0.1545  0.1512  0.1504  0.1468  0.1468  0.1538  0.1628  0.1686  0.1523  0.1779  0.1779  0.1759  0.1741  0.1735  0.1667  0.1509  0.1525  0.1517  0.1602  0.1612  0.1581  0.1565  0.1550  0.1534  0.1542  0.1550  0.1532  0.1519  0.1556  0.1547  0.1547  0.1529  0.1716  0.1542  0.1532  0.1532  0.1532  0.0251  0.0301  0.0301  0.0251  0.0251  0.0251  0.0237  0.0237  0.0237  0.0237  0.0237  0.0237  0.0237  0.0237  0.0165  0.0165  0.0000  0.0000  0.0000  0.0014  0.0014  0.0000  0.0000  0.0000  0.0000  0.0000  0.0000  0.0000  0.0000  0.0000  0.0000  0.0000  0.0000  0.0000  0.0000  0.0000  0.0000  0.0000  0.0000  0.0000  0.0000  0.0000  0.0000  0.0000
MFP4__GCA_001204455.1   0.2212  0.1740  0.1620  0.1620  0.1620  0.1499  0.1544  0.1757  0.1344  0.1304  0.1504  0.1671  0.1360  0.1355  0.1653  0.1568  0.1568  0.1858  0.1623  0.1623  0.1615  0.1834  0.1834  0.1834  0.1743  0.1545  0.1512  0.1504  0.1468  0.1468  0.1538  0.1628  0.1686  0.1523  0.1779  0.1779  0.1759  0.1741  0.1735  0.1667  0.1509  0.1525  0.1517  0.1602  0.1612  0.1581  0.1565  0.1550  0.1534  0.1542  0.1550  0.1532  0.1519  0.1556  0.1547  0.1547  0.1529  0.1716  0.1542  0.1532  0.1532  0.1532  0.0251  0.0301  0.0301  0.0251  0.0251  0.0251  0.0237  0.0237  0.0237  0.0237  0.0237  0.0237  0.0237  0.0237  0.0165  0.0165  0.0000  0.0000  0.0000  0.0014  0.0014  0.0000  0.0000  0.0000  0.0000  0.0000  0.0000  0.0000  0.0000  0.0000  0.0000  0.0000  0.0000  0.0000  0.0000  0.0000  0.0000  0.0000  0.0000  0.0000  0.0000  0.0000  0.0000  0.0000  0.0000
MFP4__GCA_001207035.1   0.2212  0.1740  0.1620  0.1620  0.1620  0.1499  0.1544  0.1757  0.1344  0.1304  0.1504  0.1671  0.1360  0.1355  0.1653  0.1568  0.1568  0.1858  0.1623  0.1623  0.1615  0.1834  0.1834  0.1834  0.1743  0.1545  0.1512  0.1504  0.1468  0.1468  0.1538  0.1628  0.1686  0.1523  0.1779  0.1779  0.1759  0.1741  0.1735  0.1667  0.1509  0.1525  0.1517  0.1602  0.1612  0.1581  0.1565  0.1550  0.1534  0.1542  0.1550  0.1532  0.1519  0.1556  0.1547  0.1547  0.1529  0.1716  0.1542  0.1532  0.1532  0.1532  0.0251  0.0301  0.0301  0.0251  0.0251  0.0251  0.0237  0.0237  0.0237  0.0237  0.0237  0.0237  0.0237  0.0237  0.0165  0.0165  0.0000  0.0000  0.0000  0.0014  0.0014  0.0000  0.0000  0.0000  0.0000  0.0000  0.0000  0.0000  0.0000  0.0000  0.0000  0.0000  0.0000  0.0000  0.0000  0.0000  0.0000  0.0000  0.0000  0.0000  0.0000  0.0000  0.0000  0.0000  0.0000  0.0000
MFP4__GCA_001207055.1   0.2212  0.1740  0.1620  0.1620  0.1620  0.1499  0.1544  0.1757  0.1344  0.1304  0.1504  0.1671  0.1360  0.1355  0.1653  0.1568  0.1568  0.1858  0.1623  0.1623  0.1615  0.1834  0.1834  0.1834  0.1743  0.1545  0.1512  0.1504  0.1468  0.1468  0.1538  0.1628  0.1686  0.1523  0.1779  0.1779  0.1759  0.1741  0.1735  0.1667  0.1509  0.1525  0.1517  0.1602  0.1612  0.1581  0.1565  0.1550  0.1534  0.1542  0.1550  0.1532  0.1519  0.1556  0.1547  0.1547  0.1529  0.1716  0.1542  0.1532  0.1532  0.1532  0.0251  0.0301  0.0301  0.0251  0.0251  0.0251  0.0237  0.0237  0.0237  0.0237  0.0237  0.0237  0.0237  0.0237  0.0165  0.0165  0.0000  0.0000  0.0000  0.0014  0.0014  0.0000  0.0000  0.0000  0.0000  0.0000  0.0000  0.0000  0.0000  0.0000  0.0000  0.0000  0.0000  0.0000  0.0000  0.0000  0.0000  0.0000  0.0000  0.0000  0.0000  0.0000  0.0000  0.0000  0.0000  0.0000  0.0000
MFP4__GCA_001208265.1   0.2212  0.1740  0.1620  0.1620  0.1620  0.1499  0.1544  0.1757  0.1344  0.1304  0.1504  0.1671  0.1360  0.1355  0.1653  0.1568  0.1568  0.1858  0.1623  0.1623  0.1615  0.1834  0.1834  0.1834  0.1743  0.1545  0.1512  0.1504  0.1468  0.1468  0.1538  0.1628  0.1686  0.1523  0.1779  0.1779  0.1759  0.1741  0.1735  0.1667  0.1509  0.1525  0.1517  0.1602  0.1612  0.1581  0.1565  0.1550  0.1534  0.1542  0.1550  0.1532  0.1519  0.1556  0.1547  0.1547  0.1529  0.1716  0.1542  0.1532  0.1532  0.1532  0.0251  0.0301  0.0301  0.0251  0.0251  0.0251  0.0237  0.0237  0.0237  0.0237  0.0237  0.0237  0.0237  0.0237  0.0165  0.0165  0.0000  0.0000  0.0000  0.0014  0.0014  0.0000  0.0000  0.0000  0.0000  0.0000  0.0000  0.0000  0.0000  0.0000  0.0000  0.0000  0.0000  0.0000  0.0000  0.0000  0.0000  0.0000  0.0000  0.0000  0.0000  0.0000  0.0000  0.0000  0.0000  0.0000  0.0000  0.0000
MFP4__GCA_001209325.1   0.2212  0.1740  0.1620  0.1620  0.1620  0.1499  0.1544  0.1757  0.1344  0.1304  0.1504  0.1671  0.1360  0.1355  0.1653  0.1568  0.1568  0.1858  0.1623  0.1623  0.1615  0.1834  0.1834  0.1834  0.1743  0.1545  0.1512  0.1504  0.1468  0.1468  0.1538  0.1628  0.1686  0.1523  0.1779  0.1779  0.1759  0.1741  0.1735  0.1667  0.1509  0.1525  0.1517  0.1602  0.1612  0.1581  0.1565  0.1550  0.1534  0.1542  0.1550  0.1532  0.1519  0.1556  0.1547  0.1547  0.1529  0.1716  0.1542  0.1532  0.1532  0.1532  0.0251  0.0301  0.0301  0.0251  0.0251  0.0251  0.0237  0.0237  0.0237  0.0237  0.0237  0.0237  0.0237  0.0237  0.0165  0.0165  0.0000  0.0000  0.0000  0.0014  0.0014  0.0000  0.0000  0.0000  0.0000  0.0000  0.0000  0.0000  0.0000  0.0000  0.0000  0.0000  0.0000  0.0000  0.0000  0.0000  0.0000  0.0000  0.0000  0.0000  0.0000  0.0000  0.0000  0.0000  0.0000  0.0000  0.0000  0.0000  0.0000
MFP4__GCA_001210025.1   0.2212  0.1740  0.1620  0.1620  0.1620  0.1499  0.1544  0.1757  0.1344  0.1304  0.1504  0.1671  0.1360  0.1355  0.1653  0.1568  0.1568  0.1858  0.1623  0.1623  0.1615  0.1834  0.1834  0.1834  0.1743  0.1545  0.1512  0.1504  0.1468  0.1468  0.1538  0.1628  0.1686  0.1523  0.1779  0.1779  0.1759  0.1741  0.1735  0.1667  0.1509  0.1525  0.1517  0.1602  0.1612  0.1581  0.1565  0.1550  0.1534  0.1542  0.1550  0.1532  0.1519  0.1556  0.1547  0.1547  0.1529  0.1716  0.1542  0.1532  0.1532  0.1532  0.0251  0.0301  0.0301  0.0251  0.0251  0.0251  0.0237  0.0237  0.0237  0.0237  0.0237  0.0237  0.0237  0.0237  0.0165  0.0165  0.0000  0.0000  0.0000  0.0014  0.0014  0.0000  0.0000  0.0000  0.0000  0.0000  0.0000  0.0000  0.0000  0.0000  0.0000  0.0000  0.0000  0.0000  0.0000  0.0000  0.0000  0.0000  0.0000  0.0000  0.0000  0.0000  0.0000  0.0000  0.0000  0.0000  0.0000  0.0000  0.0000  0.0000
MFP4__GCA_001212065.1   0.2212  0.1740  0.1620  0.1620  0.1620  0.1499  0.1544  0.1757  0.1344  0.1304  0.1504  0.1671  0.1360  0.1355  0.1653  0.1568  0.1568  0.1858  0.1623  0.1623  0.1615  0.1834  0.1834  0.1834  0.1743  0.1545  0.1512  0.1504  0.1468  0.1468  0.1538  0.1628  0.1686  0.1523  0.1779  0.1779  0.1759  0.1741  0.1735  0.1667  0.1509  0.1525  0.1517  0.1602  0.1612  0.1581  0.1565  0.1550  0.1534  0.1542  0.1550  0.1532  0.1519  0.1556  0.1547  0.1547  0.1529  0.1716  0.1542  0.1532  0.1532  0.1532  0.0251  0.0301  0.0301  0.0251  0.0251  0.0251  0.0237  0.0237  0.0237  0.0237  0.0237  0.0237  0.0237  0.0237  0.0165  0.0165  0.0000  0.0000  0.0000  0.0014  0.0014  0.0000  0.0000  0.0000  0.0000  0.0000  0.0000  0.0000  0.0000  0.0000  0.0000  0.0000  0.0000  0.0000  0.0000  0.0000  0.0000  0.0000  0.0000  0.0000  0.0000  0.0000  0.0000  0.0000  0.0000  0.0000  0.0000  0.0000  0.0000  0.0000  0.0000
MFP4__GCA_001212185.1   0.2212  0.1740  0.1620  0.1620  0.1620  0.1499  0.1544  0.1757  0.1344  0.1304  0.1504  0.1671  0.1360  0.1355  0.1653  0.1568  0.1568  0.1858  0.1623  0.1623  0.1615  0.1834  0.1834  0.1834  0.1743  0.1545  0.1512  0.1504  0.1468  0.1468  0.1538  0.1628  0.1686  0.1523  0.1779  0.1779  0.1759  0.1741  0.1735  0.1667  0.1509  0.1525  0.1517  0.1602  0.1612  0.1581  0.1565  0.1550  0.1534  0.1542  0.1550  0.1532  0.1519  0.1556  0.1547  0.1547  0.1529  0.1716  0.1542  0.1532  0.1532  0.1532  0.0251  0.0301  0.0301  0.0251  0.0251  0.0251  0.0237  0.0237  0.0237  0.0237  0.0237  0.0237  0.0237  0.0237  0.0165  0.0165  0.0000  0.0000  0.0000  0.0014  0.0014  0.0000  0.0000  0.0000  0.0000  0.0000  0.0000  0.0000  0.0000  0.0000  0.0000  0.0000  0.0000  0.0000  0.0000  0.0000  0.0000  0.0000  0.0000  0.0000  0.0000  0.0000  0.0000  0.0000  0.0000  0.0000  0.0000  0.0000  0.0000  0.0000  0.0000  0.0000
MFP4__GCA_001212265.1   0.2212  0.1740  0.1620  0.1620  0.1620  0.1499  0.1544  0.1757  0.1344  0.1304  0.1504  0.1671  0.1360  0.1355  0.1653  0.1568  0.1568  0.1858  0.1623  0.1623  0.1615  0.1834  0.1834  0.1834  0.1743  0.1545  0.1512  0.1504  0.1468  0.1468  0.1538  0.1628  0.1686  0.1523  0.1779  0.1779  0.1759  0.1741  0.1735  0.1667  0.1509  0.1525  0.1517  0.1602  0.1612  0.1581  0.1565  0.1550  0.1534  0.1542  0.1550  0.1532  0.1519  0.1556  0.1547  0.1547  0.1529  0.1716  0.1542  0.1532  0.1532  0.1532  0.0251  0.0301  0.0301  0.0251  0.0251  0.0251  0.0237  0.0237  0.0237  0.0237  0.0237  0.0237  0.0237  0.0237  0.0165  0.0165  0.0000  0.0000  0.0000  0.0014  0.0014  0.0000  0.0000  0.0000  0.0000  0.0000  0.0000  0.0000  0.0000  0.0000  0.0000  0.0000  0.0000  0.0000  0.0000  0.0000  0.0000  0.0000  0.0000  0.0000  0.0000  0.0000  0.0000  0.0000  0.0000  0.0000  0.0000  0.0000  0.0000  0.0000  0.0000  0.0000  0.0000
MFP4__GCA_001212465.1   0.2212  0.1740  0.1620  0.1620  0.1620  0.1499  0.1544  0.1757  0.1344  0.1304  0.1504  0.1671  0.1360  0.1355  0.1653  0.1568  0.1568  0.1858  0.1623  0.1623  0.1615  0.1834  0.1834  0.1834  0.1743  0.1545  0.1512  0.1504  0.1468  0.1468  0.1538  0.1628  0.1686  0.1523  0.1779  0.1779  0.1759  0.1741  0.1735  0.1667  0.1509  0.1525  0.1517  0.1602  0.1612  0.1581  0.1565  0.1550  0.1534  0.1542  0.1550  0.1532  0.1519  0.1556  0.1547  0.1547  0.1529  0.1716  0.1542  0.1532  0.1532  0.1532  0.0251  0.0301  0.0301  0.0251  0.0251  0.0251  0.0237  0.0237  0.0237  0.0237  0.0237  0.0237  0.0237  0.0237  0.0165  0.0165  0.0000  0.0000  0.0000  0.0014  0.0014  0.0000  0.0000  0.0000  0.0000  0.0000  0.0000  0.0000  0.0000  0.0000  0.0000  0.0000  0.0000  0.0000  0.0000  0.0000  0.0000  0.0000  0.0000  0.0000  0.0000  0.0000  0.0000  0.0000  0.0000  0.0000  0.0000  0.0000  0.0000  0.0000  0.0000  0.0000  0.0000  0.0000
MFP4__GCA_001212705.1   0.2212  0.1740  0.1620  0.1620  0.1620  0.1499  0.1544  0.1757  0.1344  0.1304  0.1504  0.1671  0.1360  0.1355  0.1653  0.1568  0.1568  0.1858  0.1623  0.1623  0.1615  0.1834  0.1834  0.1834  0.1743  0.1545  0.1512  0.1504  0.1468  0.1468  0.1538  0.1628  0.1686  0.1523  0.1779  0.1779  0.1759  0.1741  0.1735  0.1667  0.1509  0.1525  0.1517  0.1602  0.1612  0.1581  0.1565  0.1550  0.1534  0.1542  0.1550  0.1532  0.1519  0.1556  0.1547  0.1547  0.1529  0.1716  0.1542  0.1532  0.1532  0.1532  0.0251  0.0301  0.0301  0.0251  0.0251  0.0251  0.0237  0.0237  0.0237  0.0237  0.0237  0.0237  0.0237  0.0237  0.0165  0.0165  0.0000  0.0000  0.0000  0.0014  0.0014  0.0000  0.0000  0.0000  0.0000  0.0000  0.0000  0.0000  0.0000  0.0000  0.0000  0.0000  0.0000  0.0000  0.0000  0.0000  0.0000  0.0000  0.0000  0.0000  0.0000  0.0000  0.0000  0.0000  0.0000  0.0000  0.0000  0.0000  0.0000  0.0000  0.0000  0.0000  0.0000  0.0000  0.0000
MFP4__GCA_001277975.1   0.2212  0.1740  0.1620  0.1620  0.1620  0.1499  0.1544  0.1757  0.1344  0.1304  0.1504  0.1671  0.1360  0.1355  0.1653  0.1568  0.1568  0.1858  0.1623  0.1623  0.1615  0.1834  0.1834  0.1834  0.1743  0.1545  0.1512  0.1504  0.1468  0.1468  0.1538  0.1628  0.1686  0.1523  0.1779  0.1779  0.1759  0.1741  0.1735  0.1667  0.1509  0.1525  0.1517  0.1602  0.1612  0.1581  0.1565  0.1550  0.1534  0.1542  0.1550  0.1532  0.1519  0.1556  0.1547  0.1547  0.1529  0.1716  0.1542  0.1532  0.1532  0.1532  0.0251  0.0301  0.0301  0.0251  0.0251  0.0251  0.0237  0.0237  0.0237  0.0237  0.0237  0.0237  0.0237  0.0237  0.0165  0.0165  0.0000  0.0000  0.0000  0.0014  0.0014  0.0000  0.0000  0.0000  0.0000  0.0000  0.0000  0.0000  0.0000  0.0000  0.0000  0.0000  0.0000  0.0000  0.0000  0.0000  0.0000  0.0000  0.0000  0.0000  0.0000  0.0000  0.0000  0.0000  0.0000  0.0000  0.0000  0.0000  0.0000  0.0000  0.0000  0.0000  0.0000  0.0000  0.0000  0.0000
MFP4__GCA_001320065.1   0.2212  0.1740  0.1620  0.1620  0.1620  0.1499  0.1544  0.1757  0.1344  0.1304  0.1504  0.1671  0.1360  0.1355  0.1653  0.1568  0.1568  0.1858  0.1623  0.1623  0.1615  0.1834  0.1834  0.1834  0.1743  0.1545  0.1512  0.1504  0.1468  0.1468  0.1538  0.1628  0.1686  0.1523  0.1779  0.1779  0.1759  0.1741  0.1735  0.1667  0.1509  0.1525  0.1517  0.1602  0.1612  0.1581  0.1565  0.1550  0.1534  0.1542  0.1550  0.1532  0.1519  0.1556  0.1547  0.1547  0.1529  0.1716  0.1542  0.1532  0.1532  0.1532  0.0251  0.0301  0.0301  0.0251  0.0251  0.0251  0.0237  0.0237  0.0237  0.0237  0.0237  0.0237  0.0237  0.0237  0.0165  0.0165  0.0000  0.0000  0.0000  0.0014  0.0014  0.0000  0.0000  0.0000  0.0000  0.0000  0.0000  0.0000  0.0000  0.0000  0.0000  0.0000  0.0000  0.0000  0.0000  0.0000  0.0000  0.0000  0.0000  0.0000  0.0000  0.0000  0.0000  0.0000  0.0000  0.0000  0.0000  0.0000  0.0000  0.0000  0.0000  0.0000  0.0000  0.0000  0.0000  0.0000  0.0000
MFP4__GCA_001320105.1   0.2212  0.1740  0.1620  0.1620  0.1620  0.1499  0.1544  0.1757  0.1344  0.1304  0.1504  0.1671  0.1360  0.1355  0.1653  0.1568  0.1568  0.1858  0.1623  0.1623  0.1615  0.1834  0.1834  0.1834  0.1743  0.1545  0.1512  0.1504  0.1468  0.1468  0.1538  0.1628  0.1686  0.1523  0.1779  0.1779  0.1759  0.1741  0.1735  0.1667  0.1509  0.1525  0.1517  0.1602  0.1612  0.1581  0.1565  0.1550  0.1534  0.1542  0.1550  0.1532  0.1519  0.1556  0.1547  0.1547  0.1529  0.1716  0.1542  0.1532  0.1532  0.1532  0.0251  0.0301  0.0301  0.0251  0.0251  0.0251  0.0237  0.0237  0.0237  0.0237  0.0237  0.0237  0.0237  0.0237  0.0165  0.0165  0.0000  0.0000  0.0000  0.0014  0.0014  0.0000  0.0000  0.0000  0.0000  0.0000  0.0000  0.0000  0.0000  0.0000  0.0000  0.0000  0.0000  0.0000  0.0000  0.0000  0.0000  0.0000  0.0000  0.0000  0.0000  0.0000  0.0000  0.0000  0.0000  0.0000  0.0000  0.0000  0.0000  0.0000  0.0000  0.0000  0.0000  0.0000  0.0000  0.0000  0.0000  0.0000
MFP4__GCA_001320215.1   0.2212  0.1740  0.1620  0.1620  0.1620  0.1499  0.1544  0.1757  0.1344  0.1304  0.1504  0.1671  0.1360  0.1355  0.1653  0.1568  0.1568  0.1858  0.1623  0.1623  0.1615  0.1834  0.1834  0.1834  0.1743  0.1545  0.1512  0.1504  0.1468  0.1468  0.1538  0.1628  0.1686  0.1523  0.1779  0.1779  0.1759  0.1741  0.1735  0.1667  0.1509  0.1525  0.1517  0.1602  0.1612  0.1581  0.1565  0.1550  0.1534  0.1542  0.1550  0.1532  0.1519  0.1556  0.1547  0.1547  0.1529  0.1716  0.1542  0.1532  0.1532  0.1532  0.0251  0.0301  0.0301  0.0251  0.0251  0.0251  0.0237  0.0237  0.0237  0.0237  0.0237  0.0237  0.0237  0.0237  0.0165  0.0165  0.0000  0.0000  0.0000  0.0014  0.0014  0.0000  0.0000  0.0000  0.0000  0.0000  0.0000  0.0000  0.0000  0.0000  0.0000  0.0000  0.0000  0.0000  0.0000  0.0000  0.0000  0.0000  0.0000  0.0000  0.0000  0.0000  0.0000  0.0000  0.0000  0.0000  0.0000  0.0000  0.0000  0.0000  0.0000  0.0000  0.0000  0.0000  0.0000  0.0000  0.0000  0.0000  0.0000
MFP4__GCA_001320285.1   0.2212  0.1740  0.1620  0.1620  0.1620  0.1499  0.1544  0.1757  0.1344  0.1304  0.1504  0.1671  0.1360  0.1355  0.1653  0.1568  0.1568  0.1858  0.1623  0.1623  0.1615  0.1834  0.1834  0.1834  0.1743  0.1545  0.1512  0.1504  0.1468  0.1468  0.1538  0.1628  0.1686  0.1523  0.1779  0.1779  0.1759  0.1741  0.1735  0.1667  0.1509  0.1525  0.1517  0.1602  0.1612  0.1581  0.1565  0.1550  0.1534  0.1542  0.1550  0.1532  0.1519  0.1556  0.1547  0.1547  0.1529  0.1716  0.1542  0.1532  0.1532  0.1532  0.0251  0.0301  0.0301  0.0251  0.0251  0.0251  0.0237  0.0237  0.0237  0.0237  0.0237  0.0237  0.0237  0.0237  0.0165  0.0165  0.0000  0.0000  0.0000  0.0014  0.0014  0.0000  0.0000  0.0000  0.0000  0.0000  0.0000  0.0000  0.0000  0.0000  0.0000  0.0000  0.0000  0.0000  0.0000  0.0000  0.0000  0.0000  0.0000  0.0000  0.0000  0.0000  0.0000  0.0000  0.0000  0.0000  0.0000  0.0000  0.0000  0.0000  0.0000  0.0000  0.0000  0.0000  0.0000  0.0000  0.0000  0.0000  0.0000  0.0000
MFP4__GCA_001320465.1   0.2212  0.1740  0.1620  0.1620  0.1620  0.1499  0.1544  0.1757  0.1344  0.1304  0.1504  0.1671  0.1360  0.1355  0.1653  0.1568  0.1568  0.1858  0.1623  0.1623  0.1615  0.1834  0.1834  0.1834  0.1743  0.1545  0.1512  0.1504  0.1468  0.1468  0.1538  0.1628  0.1686  0.1523  0.1779  0.1779  0.1759  0.1741  0.1735  0.1667  0.1509  0.1525  0.1517  0.1602  0.1612  0.1581  0.1565  0.1550  0.1534  0.1542  0.1550  0.1532  0.1519  0.1556  0.1547  0.1547  0.1529  0.1716  0.1542  0.1532  0.1532  0.1532  0.0251  0.0301  0.0301  0.0251  0.0251  0.0251  0.0237  0.0237  0.0237  0.0237  0.0237  0.0237  0.0237  0.0237  0.0165  0.0165  0.0000  0.0000  0.0000  0.0014  0.0014  0.0000  0.0000  0.0000  0.0000  0.0000  0.0000  0.0000  0.0000  0.0000  0.0000  0.0000  0.0000  0.0000  0.0000  0.0000  0.0000  0.0000  0.0000  0.0000  0.0000  0.0000  0.0000  0.0000  0.0000  0.0000  0.0000  0.0000  0.0000  0.0000  0.0000  0.0000  0.0000  0.0000  0.0000  0.0000  0.0000  0.0000  0.0000  0.0000  0.0000
MFP4__GCA_001320585.1   0.2212  0.1740  0.1620  0.1620  0.1620  0.1499  0.1544  0.1757  0.1344  0.1304  0.1504  0.1671  0.1360  0.1355  0.1653  0.1568  0.1568  0.1858  0.1623  0.1623  0.1615  0.1834  0.1834  0.1834  0.1743  0.1545  0.1512  0.1504  0.1468  0.1468  0.1538  0.1628  0.1686  0.1523  0.1779  0.1779  0.1759  0.1741  0.1735  0.1667  0.1509  0.1525  0.1517  0.1602  0.1612  0.1581  0.1565  0.1550  0.1534  0.1542  0.1550  0.1532  0.1519  0.1556  0.1547  0.1547  0.1529  0.1716  0.1542  0.1532  0.1532  0.1532  0.0251  0.0301  0.0301  0.0251  0.0251  0.0251  0.0237  0.0237  0.0237  0.0237  0.0237  0.0237  0.0237  0.0237  0.0165  0.0165  0.0000  0.0000  0.0000  0.0014  0.0014  0.0000  0.0000  0.0000  0.0000  0.0000  0.0000  0.0000  0.0000  0.0000  0.0000  0.0000  0.0000  0.0000  0.0000  0.0000  0.0000  0.0000  0.0000  0.0000  0.0000  0.0000  0.0000  0.0000  0.0000  0.0000  0.0000  0.0000  0.0000  0.0000  0.0000  0.0000  0.0000  0.0000  0.0000  0.0000  0.0000  0.0000  0.0000  0.0000  0.0000  0.0000
MFP4__GCA_001320645.1   0.2212  0.1740  0.1620  0.1620  0.1620  0.1499  0.1544  0.1757  0.1344  0.1304  0.1504  0.1671  0.1360  0.1355  0.1653  0.1568  0.1568  0.1858  0.1623  0.1623  0.1615  0.1834  0.1834  0.1834  0.1743  0.1545  0.1512  0.1504  0.1468  0.1468  0.1538  0.1628  0.1686  0.1523  0.1779  0.1779  0.1759  0.1741  0.1735  0.1667  0.1509  0.1525  0.1517  0.1602  0.1612  0.1581  0.1565  0.1550  0.1534  0.1542  0.1550  0.1532  0.1519  0.1556  0.1547  0.1547  0.1529  0.1716  0.1542  0.1532  0.1532  0.1532  0.0251  0.0301  0.0301  0.0251  0.0251  0.0251  0.0237  0.0237  0.0237  0.0237  0.0237  0.0237  0.0237  0.0237  0.0165  0.0165  0.0000  0.0000  0.0000  0.0014  0.0014  0.0000  0.0000  0.0000  0.0000  0.0000  0.0000  0.0000  0.0000  0.0000  0.0000  0.0000  0.0000  0.0000  0.0000  0.0000  0.0000  0.0000  0.0000  0.0000  0.0000  0.0000  0.0000  0.0000  0.0000  0.0000  0.0000  0.0000  0.0000  0.0000  0.0000  0.0000  0.0000  0.0000  0.0000  0.0000  0.0000  0.0000  0.0000  0.0000  0.0000  0.0000  0.0000
MFP4__GCA_001320755.1   0.2212  0.1740  0.1620  0.1620  0.1620  0.1499  0.1544  0.1757  0.1344  0.1304  0.1504  0.1671  0.1360  0.1355  0.1653  0.1568  0.1568  0.1858  0.1623  0.1623  0.1615  0.1834  0.1834  0.1834  0.1743  0.1545  0.1512  0.1504  0.1468  0.1468  0.1538  0.1628  0.1686  0.1523  0.1779  0.1779  0.1759  0.1741  0.1735  0.1667  0.1509  0.1525  0.1517  0.1602  0.1612  0.1581  0.1565  0.1550  0.1534  0.1542  0.1550  0.1532  0.1519  0.1556  0.1547  0.1547  0.1529  0.1716  0.1542  0.1532  0.1532  0.1532  0.0251  0.0301  0.0301  0.0251  0.0251  0.0251  0.0237  0.0237  0.0237  0.0237  0.0237  0.0237  0.0237  0.0237  0.0165  0.0165  0.0000  0.0000  0.0000  0.0014  0.0014  0.0000  0.0000  0.0000  0.0000  0.0000  0.0000  0.0000  0.0000  0.0000  0.0000  0.0000  0.0000  0.0000  0.0000  0.0000  0.0000  0.0000  0.0000  0.0000  0.0000  0.0000  0.0000  0.0000  0.0000  0.0000  0.0000  0.0000  0.0000  0.0000  0.0000  0.0000  0.0000  0.0000  0.0000  0.0000  0.0000  0.0000  0.0000  0.0000  0.0000  0.0000  0.0000  0.0000
MFP4__GCA_001326895.1   0.2212  0.1740  0.1620  0.1620  0.1620  0.1499  0.1544  0.1757  0.1344  0.1304  0.1504  0.1671  0.1360  0.1355  0.1653  0.1568  0.1568  0.1858  0.1623  0.1623  0.1615  0.1834  0.1834  0.1834  0.1743  0.1545  0.1512  0.1504  0.1468  0.1468  0.1538  0.1628  0.1686  0.1523  0.1779  0.1779  0.1759  0.1741  0.1735  0.1667  0.1509  0.1525  0.1517  0.1602  0.1612  0.1581  0.1565  0.1550  0.1534  0.1542  0.1550  0.1532  0.1519  0.1556  0.1547  0.1547  0.1529  0.1716  0.1542  0.1532  0.1532  0.1532  0.0251  0.0301  0.0301  0.0251  0.0251  0.0251  0.0237  0.0237  0.0237  0.0237  0.0237  0.0237  0.0237  0.0237  0.0165  0.0165  0.0000  0.0000  0.0000  0.0014  0.0014  0.0000  0.0000  0.0000  0.0000  0.0000  0.0000  0.0000  0.0000  0.0000  0.0000  0.0000  0.0000  0.0000  0.0000  0.0000  0.0000  0.0000  0.0000  0.0000  0.0000  0.0000  0.0000  0.0000  0.0000  0.0000  0.0000  0.0000  0.0000  0.0000  0.0000  0.0000  0.0000  0.0000  0.0000  0.0000  0.0000  0.0000  0.0000  0.0000  0.0000  0.0000  0.0000  0.0000  0.0000
MFP4__GCA_001326935.1   0.2212  0.1740  0.1620  0.1620  0.1620  0.1499  0.1544  0.1757  0.1344  0.1304  0.1504  0.1671  0.1360  0.1355  0.1653  0.1568  0.1568  0.1858  0.1623  0.1623  0.1615  0.1834  0.1834  0.1834  0.1743  0.1545  0.1512  0.1504  0.1468  0.1468  0.1538  0.1628  0.1686  0.1523  0.1779  0.1779  0.1759  0.1741  0.1735  0.1667  0.1509  0.1525  0.1517  0.1602  0.1612  0.1581  0.1565  0.1550  0.1534  0.1542  0.1550  0.1532  0.1519  0.1556  0.1547  0.1547  0.1529  0.1716  0.1542  0.1532  0.1532  0.1532  0.0251  0.0301  0.0301  0.0251  0.0251  0.0251  0.0237  0.0237  0.0237  0.0237  0.0237  0.0237  0.0237  0.0237  0.0165  0.0165  0.0000  0.0000  0.0000  0.0014  0.0014  0.0000  0.0000  0.0000  0.0000  0.0000  0.0000  0.0000  0.0000  0.0000  0.0000  0.0000  0.0000  0.0000  0.0000  0.0000  0.0000  0.0000  0.0000  0.0000  0.0000  0.0000  0.0000  0.0000  0.0000  0.0000  0.0000  0.0000  0.0000  0.0000  0.0000  0.0000  0.0000  0.0000  0.0000  0.0000  0.0000  0.0000  0.0000  0.0000  0.0000  0.0000  0.0000  0.0000  0.0000  0.0000
MFP4__GCA_001326995.1   0.2212  0.1740  0.1620  0.1620  0.1620  0.1499  0.1544  0.1757  0.1344  0.1304  0.1504  0.1671  0.1360  0.1355  0.1653  0.1568  0.1568  0.1858  0.1623  0.1623  0.1615  0.1834  0.1834  0.1834  0.1743  0.1545  0.1512  0.1504  0.1468  0.1468  0.1538  0.1628  0.1686  0.1523  0.1779  0.1779  0.1759  0.1741  0.1735  0.1667  0.1509  0.1525  0.1517  0.1602  0.1612  0.1581  0.1565  0.1550  0.1534  0.1542  0.1550  0.1532  0.1519  0.1556  0.1547  0.1547  0.1529  0.1716  0.1542  0.1532  0.1532  0.1532  0.0251  0.0301  0.0301  0.0251  0.0251  0.0251  0.0237  0.0237  0.0237  0.0237  0.0237  0.0237  0.0237  0.0237  0.0165  0.0165  0.0000  0.0000  0.0000  0.0014  0.0014  0.0000  0.0000  0.0000  0.0000  0.0000  0.0000  0.0000  0.0000  0.0000  0.0000  0.0000  0.0000  0.0000  0.0000  0.0000  0.0000  0.0000  0.0000  0.0000  0.0000  0.0000  0.0000  0.0000  0.0000  0.0000  0.0000  0.0000  0.0000  0.0000  0.0000  0.0000  0.0000  0.0000  0.0000  0.0000  0.0000  0.0000  0.0000  0.0000  0.0000  0.0000  0.0000  0.0000  0.0000  0.0000  0.0000
MFP4__GCA_001327035.1   0.2212  0.1740  0.1620  0.1620  0.1620  0.1499  0.1544  0.1757  0.1344  0.1304  0.1504  0.1671  0.1360  0.1355  0.1653  0.1568  0.1568  0.1858  0.1623  0.1623  0.1615  0.1834  0.1834  0.1834  0.1743  0.1545  0.1512  0.1504  0.1468  0.1468  0.1538  0.1628  0.1686  0.1523  0.1779  0.1779  0.1759  0.1741  0.1735  0.1667  0.1509  0.1525  0.1517  0.1602  0.1612  0.1581  0.1565  0.1550  0.1534  0.1542  0.1550  0.1532  0.1519  0.1556  0.1547  0.1547  0.1529  0.1716  0.1542  0.1532  0.1532  0.1532  0.0251  0.0301  0.0301  0.0251  0.0251  0.0251  0.0237  0.0237  0.0237  0.0237  0.0237  0.0237  0.0237  0.0237  0.0165  0.0165  0.0000  0.0000  0.0000  0.0014  0.0014  0.0000  0.0000  0.0000  0.0000  0.0000  0.0000  0.0000  0.0000  0.0000  0.0000  0.0000  0.0000  0.0000  0.0000  0.0000  0.0000  0.0000  0.0000  0.0000  0.0000  0.0000  0.0000  0.0000  0.0000  0.0000  0.0000  0.0000  0.0000  0.0000  0.0000  0.0000  0.0000  0.0000  0.0000  0.0000  0.0000  0.0000  0.0000  0.0000  0.0000  0.0000  0.0000  0.0000  0.0000  0.0000  0.0000  0.0000
MFP4__GCA_001327075.1   0.2212  0.1740  0.1620  0.1620  0.1620  0.1499  0.1544  0.1757  0.1344  0.1304  0.1504  0.1671  0.1360  0.1355  0.1653  0.1568  0.1568  0.1858  0.1623  0.1623  0.1615  0.1834  0.1834  0.1834  0.1743  0.1545  0.1512  0.1504  0.1468  0.1468  0.1538  0.1628  0.1686  0.1523  0.1779  0.1779  0.1759  0.1741  0.1735  0.1667  0.1509  0.1525  0.1517  0.1602  0.1612  0.1581  0.1565  0.1550  0.1534  0.1542  0.1550  0.1532  0.1519  0.1556  0.1547  0.1547  0.1529  0.1716  0.1542  0.1532  0.1532  0.1532  0.0251  0.0301  0.0301  0.0251  0.0251  0.0251  0.0237  0.0237  0.0237  0.0237  0.0237  0.0237  0.0237  0.0237  0.0165  0.0165  0.0000  0.0000  0.0000  0.0014  0.0014  0.0000  0.0000  0.0000  0.0000  0.0000  0.0000  0.0000  0.0000  0.0000  0.0000  0.0000  0.0000  0.0000  0.0000  0.0000  0.0000  0.0000  0.0000  0.0000  0.0000  0.0000  0.0000  0.0000  0.0000  0.0000  0.0000  0.0000  0.0000  0.0000  0.0000  0.0000  0.0000  0.0000  0.0000  0.0000  0.0000  0.0000  0.0000  0.0000  0.0000  0.0000  0.0000  0.0000  0.0000  0.0000  0.0000  0.0000  0.0000
MFP4__GCA_001327155.1   0.2212  0.1740  0.1620  0.1620  0.1620  0.1499  0.1544  0.1757  0.1344  0.1304  0.1504  0.1671  0.1360  0.1355  0.1653  0.1568  0.1568  0.1858  0.1623  0.1623  0.1615  0.1834  0.1834  0.1834  0.1743  0.1545  0.1512  0.1504  0.1468  0.1468  0.1538  0.1628  0.1686  0.1523  0.1779  0.1779  0.1759  0.1741  0.1735  0.1667  0.1509  0.1525  0.1517  0.1602  0.1612  0.1581  0.1565  0.1550  0.1534  0.1542  0.1550  0.1532  0.1519  0.1556  0.1547  0.1547  0.1529  0.1716  0.1542  0.1532  0.1532  0.1532  0.0251  0.0301  0.0301  0.0251  0.0251  0.0251  0.0237  0.0237  0.0237  0.0237  0.0237  0.0237  0.0237  0.0237  0.0165  0.0165  0.0000  0.0000  0.0000  0.0014  0.0014  0.0000  0.0000  0.0000  0.0000  0.0000  0.0000  0.0000  0.0000  0.0000  0.0000  0.0000  0.0000  0.0000  0.0000  0.0000  0.0000  0.0000  0.0000  0.0000  0.0000  0.0000  0.0000  0.0000  0.0000  0.0000  0.0000  0.0000  0.0000  0.0000  0.0000  0.0000  0.0000  0.0000  0.0000  0.0000  0.0000  0.0000  0.0000  0.0000  0.0000  0.0000  0.0000  0.0000  0.0000  0.0000  0.0000  0.0000  0.0000  0.0000
MFP4__GCA_001327195.1   0.2212  0.1740  0.1620  0.1620  0.1620  0.1499  0.1544  0.1757  0.1344  0.1304  0.1504  0.1671  0.1360  0.1355  0.1653  0.1568  0.1568  0.1858  0.1623  0.1623  0.1615  0.1834  0.1834  0.1834  0.1743  0.1545  0.1512  0.1504  0.1468  0.1468  0.1538  0.1628  0.1686  0.1523  0.1779  0.1779  0.1759  0.1741  0.1735  0.1667  0.1509  0.1525  0.1517  0.1602  0.1612  0.1581  0.1565  0.1550  0.1534  0.1542  0.1550  0.1532  0.1519  0.1556  0.1547  0.1547  0.1529  0.1716  0.1542  0.1532  0.1532  0.1532  0.0251  0.0301  0.0301  0.0251  0.0251  0.0251  0.0237  0.0237  0.0237  0.0237  0.0237  0.0237  0.0237  0.0237  0.0165  0.0165  0.0000  0.0000  0.0000  0.0014  0.0014  0.0000  0.0000  0.0000  0.0000  0.0000  0.0000  0.0000  0.0000  0.0000  0.0000  0.0000  0.0000  0.0000  0.0000  0.0000  0.0000  0.0000  0.0000  0.0000  0.0000  0.0000  0.0000  0.0000  0.0000  0.0000  0.0000  0.0000  0.0000  0.0000  0.0000  0.0000  0.0000  0.0000  0.0000  0.0000  0.0000  0.0000  0.0000  0.0000  0.0000  0.0000  0.0000  0.0000  0.0000  0.0000  0.0000  0.0000  0.0000  0.0000  0.0000
MFP4__GCA_001327375.1   0.2212  0.1740  0.1620  0.1620  0.1620  0.1499  0.1544  0.1757  0.1344  0.1304  0.1504  0.1671  0.1360  0.1355  0.1653  0.1568  0.1568  0.1858  0.1623  0.1623  0.1615  0.1834  0.1834  0.1834  0.1743  0.1545  0.1512  0.1504  0.1468  0.1468  0.1538  0.1628  0.1686  0.1523  0.1779  0.1779  0.1759  0.1741  0.1735  0.1667  0.1509  0.1525  0.1517  0.1602  0.1612  0.1581  0.1565  0.1550  0.1534  0.1542  0.1550  0.1532  0.1519  0.1556  0.1547  0.1547  0.1529  0.1716  0.1542  0.1532  0.1532  0.1532  0.0251  0.0301  0.0301  0.0251  0.0251  0.0251  0.0237  0.0237  0.0237  0.0237  0.0237  0.0237  0.0237  0.0237  0.0165  0.0165  0.0000  0.0000  0.0000  0.0014  0.0014  0.0000  0.0000  0.0000  0.0000  0.0000  0.0000  0.0000  0.0000  0.0000  0.0000  0.0000  0.0000  0.0000  0.0000  0.0000  0.0000  0.0000  0.0000  0.0000  0.0000  0.0000  0.0000  0.0000  0.0000  0.0000  0.0000  0.0000  0.0000  0.0000  0.0000  0.0000  0.0000  0.0000  0.0000  0.0000  0.0000  0.0000  0.0000  0.0000  0.0000  0.0000  0.0000  0.0000  0.0000  0.0000  0.0000  0.0000  0.0000  0.0000  0.0000  0.0000
MFP4__GCA_001327395.1   0.2212  0.1740  0.1620  0.1620  0.1620  0.1499  0.1544  0.1757  0.1344  0.1304  0.1504  0.1671  0.1360  0.1355  0.1653  0.1568  0.1568  0.1858  0.1623  0.1623  0.1615  0.1834  0.1834  0.1834  0.1743  0.1545  0.1512  0.1504  0.1468  0.1468  0.1538  0.1628  0.1686  0.1523  0.1779  0.1779  0.1759  0.1741  0.1735  0.1667  0.1509  0.1525  0.1517  0.1602  0.1612  0.1581  0.1565  0.1550  0.1534  0.1542  0.1550  0.1532  0.1519  0.1556  0.1547  0.1547  0.1529  0.1716  0.1542  0.1532  0.1532  0.1532  0.0251  0.0301  0.0301  0.0251  0.0251  0.0251  0.0237  0.0237  0.0237  0.0237  0.0237  0.0237  0.0237  0.0237  0.0165  0.0165  0.0000  0.0000  0.0000  0.0014  0.0014  0.0000  0.0000  0.0000  0.0000  0.0000  0.0000  0.0000  0.0000  0.0000  0.0000  0.0000  0.0000  0.0000  0.0000  0.0000  0.0000  0.0000  0.0000  0.0000  0.0000  0.0000  0.0000  0.0000  0.0000  0.0000  0.0000  0.0000  0.0000  0.0000  0.0000  0.0000  0.0000  0.0000  0.0000  0.0000  0.0000  0.0000  0.0000  0.0000  0.0000  0.0000  0.0000  0.0000  0.0000  0.0000  0.0000  0.0000  0.0000  0.0000  0.0000  0.0000  0.0000
MFP4__GCA_001327435.1   0.2212  0.1740  0.1620  0.1620  0.1620  0.1499  0.1544  0.1757  0.1344  0.1304  0.1504  0.1671  0.1360  0.1355  0.1653  0.1568  0.1568  0.1858  0.1623  0.1623  0.1615  0.1834  0.1834  0.1834  0.1743  0.1545  0.1512  0.1504  0.1468  0.1468  0.1538  0.1628  0.1686  0.1523  0.1779  0.1779  0.1759  0.1741  0.1735  0.1667  0.1509  0.1525  0.1517  0.1602  0.1612  0.1581  0.1565  0.1550  0.1534  0.1542  0.1550  0.1532  0.1519  0.1556  0.1547  0.1547  0.1529  0.1716  0.1542  0.1532  0.1532  0.1532  0.0251  0.0301  0.0301  0.0251  0.0251  0.0251  0.0237  0.0237  0.0237  0.0237  0.0237  0.0237  0.0237  0.0237  0.0165  0.0165  0.0000  0.0000  0.0000  0.0014  0.0014  0.0000  0.0000  0.0000  0.0000  0.0000  0.0000  0.0000  0.0000  0.0000  0.0000  0.0000  0.0000  0.0000  0.0000  0.0000  0.0000  0.0000  0.0000  0.0000  0.0000  0.0000  0.0000  0.0000  0.0000  0.0000  0.0000  0.0000  0.0000  0.0000  0.0000  0.0000  0.0000  0.0000  0.0000  0.0000  0.0000  0.0000  0.0000  0.0000  0.0000  0.0000  0.0000  0.0000  0.0000  0.0000  0.0000  0.0000  0.0000  0.0000  0.0000  0.0000  0.0000  0.0000
MFP4__GCA_001327475.1   0.2212  0.1740  0.1620  0.1620  0.1620  0.1499  0.1544  0.1757  0.1344  0.1304  0.1504  0.1671  0.1360  0.1355  0.1653  0.1568  0.1568  0.1858  0.1623  0.1623  0.1615  0.1834  0.1834  0.1834  0.1743  0.1545  0.1512  0.1504  0.1468  0.1468  0.1538  0.1628  0.1686  0.1523  0.1779  0.1779  0.1759  0.1741  0.1735  0.1667  0.1509  0.1525  0.1517  0.1602  0.1612  0.1581  0.1565  0.1550  0.1534  0.1542  0.1550  0.1532  0.1519  0.1556  0.1547  0.1547  0.1529  0.1716  0.1542  0.1532  0.1532  0.1532  0.0251  0.0301  0.0301  0.0251  0.0251  0.0251  0.0237  0.0237  0.0237  0.0237  0.0237  0.0237  0.0237  0.0237  0.0165  0.0165  0.0000  0.0000  0.0000  0.0014  0.0014  0.0000  0.0000  0.0000  0.0000  0.0000  0.0000  0.0000  0.0000  0.0000  0.0000  0.0000  0.0000  0.0000  0.0000  0.0000  0.0000  0.0000  0.0000  0.0000  0.0000  0.0000  0.0000  0.0000  0.0000  0.0000  0.0000  0.0000  0.0000  0.0000  0.0000  0.0000  0.0000  0.0000  0.0000  0.0000  0.0000  0.0000  0.0000  0.0000  0.0000  0.0000  0.0000  0.0000  0.0000  0.0000  0.0000  0.0000  0.0000  0.0000  0.0000  0.0000  0.0000  0.0000  0.0000
MFP4__GCA_001327555.1   0.2212  0.1740  0.1620  0.1620  0.1620  0.1499  0.1544  0.1757  0.1344  0.1304  0.1504  0.1671  0.1360  0.1355  0.1653  0.1568  0.1568  0.1858  0.1623  0.1623  0.1615  0.1834  0.1834  0.1834  0.1743  0.1545  0.1512  0.1504  0.1468  0.1468  0.1538  0.1628  0.1686  0.1523  0.1779  0.1779  0.1759  0.1741  0.1735  0.1667  0.1509  0.1525  0.1517  0.1602  0.1612  0.1581  0.1565  0.1550  0.1534  0.1542  0.1550  0.1532  0.1519  0.1556  0.1547  0.1547  0.1529  0.1716  0.1542  0.1532  0.1532  0.1532  0.0251  0.0301  0.0301  0.0251  0.0251  0.0251  0.0237  0.0237  0.0237  0.0237  0.0237  0.0237  0.0237  0.0237  0.0165  0.0165  0.0000  0.0000  0.0000  0.0014  0.0014  0.0000  0.0000  0.0000  0.0000  0.0000  0.0000  0.0000  0.0000  0.0000  0.0000  0.0000  0.0000  0.0000  0.0000  0.0000  0.0000  0.0000  0.0000  0.0000  0.0000  0.0000  0.0000  0.0000  0.0000  0.0000  0.0000  0.0000  0.0000  0.0000  0.0000  0.0000  0.0000  0.0000  0.0000  0.0000  0.0000  0.0000  0.0000  0.0000  0.0000  0.0000  0.0000  0.0000  0.0000  0.0000  0.0000  0.0000  0.0000  0.0000  0.0000  0.0000  0.0000  0.0000  0.0000  0.0000
MFP4__GCA_001327575.1   0.2212  0.1740  0.1620  0.1620  0.1620  0.1499  0.1544  0.1757  0.1344  0.1304  0.1504  0.1671  0.1360  0.1355  0.1653  0.1568  0.1568  0.1858  0.1623  0.1623  0.1615  0.1834  0.1834  0.1834  0.1743  0.1545  0.1512  0.1504  0.1468  0.1468  0.1538  0.1628  0.1686  0.1523  0.1779  0.1779  0.1759  0.1741  0.1735  0.1667  0.1509  0.1525  0.1517  0.1602  0.1612  0.1581  0.1565  0.1550  0.1534  0.1542  0.1550  0.1532  0.1519  0.1556  0.1547  0.1547  0.1529  0.1716  0.1542  0.1532  0.1532  0.1532  0.0251  0.0301  0.0301  0.0251  0.0251  0.0251  0.0237  0.0237  0.0237  0.0237  0.0237  0.0237  0.0237  0.0237  0.0165  0.0165  0.0000  0.0000  0.0000  0.0014  0.0014  0.0000  0.0000  0.0000  0.0000  0.0000  0.0000  0.0000  0.0000  0.0000  0.0000  0.0000  0.0000  0.0000  0.0000  0.0000  0.0000  0.0000  0.0000  0.0000  0.0000  0.0000  0.0000  0.0000  0.0000  0.0000  0.0000  0.0000  0.0000  0.0000  0.0000  0.0000  0.0000  0.0000  0.0000  0.0000  0.0000  0.0000  0.0000  0.0000  0.0000  0.0000  0.0000  0.0000  0.0000  0.0000  0.0000  0.0000  0.0000  0.0000  0.0000  0.0000  0.0000  0.0000  0.0000  0.0000  0.0000
MFP4__GCA_000774345.1   0.2212  0.1740  0.1620  0.1620  0.1620  0.1499  0.1536  0.1757  0.1344  0.1304  0.1504  0.1671  0.1360  0.1355  0.1644  0.1568  0.1568  0.1858  0.1623  0.1623  0.1615  0.1834  0.1834  0.1834  0.1743  0.1545  0.1512  0.1504  0.1468  0.1468  0.1538  0.1628  0.1686  0.1523  0.1779  0.1779  0.1759  0.1741  0.1735  0.1667  0.1509  0.1525  0.1517  0.1602  0.1612  0.1581  0.1565  0.1550  0.1534  0.1542  0.1550  0.1532  0.1519  0.1556  0.1547  0.1547  0.1529  0.1716  0.1542  0.1532  0.1532  0.1532  0.0251  0.0301  0.0301  0.0251  0.0251  0.0251  0.0237  0.0237  0.0237  0.0237  0.0237  0.0237  0.0237  0.0237  0.0165  0.0165  0.0000  0.0000  0.0000  0.0014  0.0014  0.0000  0.0000  0.0000  0.0000  0.0000  0.0000  0.0000  0.0000  0.0000  0.0000  0.0000  0.0000  0.0000  0.0000  0.0000  0.0000  0.0000  0.0000  0.0000  0.0000  0.0000  0.0000  0.0000  0.0000  0.0000  0.0000  0.0000  0.0000  0.0000  0.0000  0.0000  0.0000  0.0000  0.0000  0.0000  0.0000  0.0000  0.0000  0.0000  0.0000  0.0000  0.0000  0.0000  0.0000  0.0000  0.0000  0.0000  0.0000  0.0000  0.0000  0.0000  0.0000  0.0000  0.0000  0.0000  0.0000  0.0000
MFP4__GCA_000774885.1   0.2212  0.1740  0.1620  0.1620  0.1620  0.1499  0.1536  0.1757  0.1344  0.1304  0.1504  0.1671  0.1360  0.1355  0.1644  0.1568  0.1568  0.1858  0.1623  0.1623  0.1615  0.1834  0.1834  0.1834  0.1743  0.1545  0.1512  0.1504  0.1468  0.1468  0.1538  0.1628  0.1686  0.1523  0.1779  0.1779  0.1759  0.1741  0.1735  0.1667  0.1509  0.1525  0.1517  0.1602  0.1612  0.1581  0.1565  0.1550  0.1534  0.1542  0.1550  0.1532  0.1519  0.1556  0.1547  0.1547  0.1529  0.1716  0.1542  0.1532  0.1532  0.1532  0.0251  0.0301  0.0301  0.0251  0.0251  0.0251  0.0237  0.0237  0.0237  0.0237  0.0237  0.0237  0.0237  0.0237  0.0165  0.0165  0.0000  0.0000  0.0000  0.0014  0.0014  0.0000  0.0000  0.0000  0.0000  0.0000  0.0000  0.0000  0.0000  0.0000  0.0000  0.0000  0.0000  0.0000  0.0000  0.0000  0.0000  0.0000  0.0000  0.0000  0.0000  0.0000  0.0000  0.0000  0.0000  0.0000  0.0000  0.0000  0.0000  0.0000  0.0000  0.0000  0.0000  0.0000  0.0000  0.0000  0.0000  0.0000  0.0000  0.0000  0.0000  0.0000  0.0000  0.0000  0.0000  0.0000  0.0000  0.0000  0.0000  0.0000  0.0000  0.0000  0.0000  0.0000  0.0000  0.0000  0.0000  0.0000  0.0000
MFP4__GCA_001327415.1   0.2212  0.1740  0.1620  0.1620  0.1620  0.1499  0.1544  0.1757  0.1344  0.1304  0.1504  0.1671  0.1360  0.1355  0.1653  0.1568  0.1568  0.1858  0.1623  0.1623  0.1615  0.1834  0.1834  0.1834  0.1743  0.1545  0.1512  0.1504  0.1468  0.1468  0.1538  0.1628  0.1686  0.1523  0.1779  0.1779  0.1759  0.1741  0.1735  0.1667  0.1509  0.1525  0.1517  0.1602  0.1612  0.1581  0.1565  0.1550  0.1534  0.1542  0.1550  0.1532  0.1519  0.1556  0.1547  0.1547  0.1529  0.1716  0.1542  0.1532  0.1532  0.1532  0.0251  0.0301  0.0301  0.0251  0.0251  0.0251  0.0237  0.0237  0.0237  0.0237  0.0237  0.0237  0.0237  0.0237  0.0165  0.0165  0.0000  0.0000  0.0000  0.0014  0.0014  0.0000  0.0000  0.0000  0.0000  0.0000  0.0000  0.0000  0.0000  0.0000  0.0000  0.0000  0.0000  0.0000  0.0000  0.0000  0.0000  0.0000  0.0000  0.0000  0.0000  0.0000  0.0000  0.0000  0.0000  0.0000  0.0000  0.0000  0.0000  0.0000  0.0000  0.0000  0.0000  0.0000  0.0000  0.0000  0.0000  0.0000  0.0000  0.0000  0.0000  0.0000  0.0000  0.0000  0.0000  0.0000  0.0000  0.0000  0.0000  0.0000  0.0000  0.0000  0.0000  0.0000  0.0000  0.0000  0.0000  0.0000  0.0000  0.0000
MFP4__GCA_000770515.1   0.2229  0.1765  0.1636  0.1636  0.1636  0.1515  0.1560  0.1773  0.1359  0.1320  0.1520  0.1688  0.1376  0.1371  0.1669  0.1584  0.1584  0.1875  0.1639  0.1639  0.1631  0.1851  0.1851  0.1851  0.1759  0.1561  0.1528  0.1520  0.1484  0.1484  0.1554  0.1644  0.1702  0.1548  0.1795  0.1795  0.1776  0.1758  0.1751  0.1683  0.1525  0.1541  0.1533  0.1618  0.1628  0.1597  0.1581  0.1566  0.1550  0.1558  0.1566  0.1548  0.1535  0.1572  0.1563  0.1563  0.1545  0.1733  0.1558  0.1548  0.1548  0.1548  0.0265  0.0315  0.0315  0.0265  0.0265  0.0265  0.0251  0.0251  0.0251  0.0251  0.0251  0.0251  0.0251  0.0251  0.0179  0.0179  0.0014  0.0014  0.0014  0.0027  0.0027  0.0014  0.0014  0.0014  0.0014  0.0014  0.0014  0.0014  0.0014  0.0014  0.0014  0.0014  0.0014  0.0014  0.0014  0.0014  0.0014  0.0014  0.0014  0.0014  0.0014  0.0014  0.0014  0.0014  0.0014  0.0014  0.0014  0.0014  0.0014  0.0014  0.0014  0.0014  0.0014  0.0014  0.0014  0.0014  0.0014  0.0014  0.0014  0.0014  0.0014  0.0014  0.0014  0.0014  0.0014  0.0014  0.0014  0.0014  0.0014  0.0014  0.0014  0.0014  0.0014  0.0014  0.0014  0.0014  0.0014  0.0014  0.0014  0.0014  0.0014
MFP4__GCA_000959225.1   0.2229  0.1765  0.1636  0.1636  0.1636  0.1515  0.1560  0.1773  0.1359  0.1320  0.1520  0.1688  0.1376  0.1371  0.1669  0.1584  0.1584  0.1875  0.1639  0.1639  0.1631  0.1851  0.1851  0.1851  0.1759  0.1561  0.1528  0.1520  0.1484  0.1484  0.1554  0.1644  0.1702  0.1548  0.1795  0.1795  0.1776  0.1758  0.1751  0.1683  0.1525  0.1541  0.1533  0.1618  0.1628  0.1597  0.1581  0.1566  0.1550  0.1558  0.1566  0.1548  0.1535  0.1572  0.1563  0.1563  0.1545  0.1733  0.1558  0.1548  0.1548  0.1548  0.0265  0.0315  0.0315  0.0265  0.0265  0.0265  0.0251  0.0251  0.0251  0.0251  0.0251  0.0251  0.0251  0.0251  0.0179  0.0179  0.0014  0.0014  0.0014  0.0027  0.0027  0.0014  0.0014  0.0014  0.0014  0.0014  0.0014  0.0014  0.0014  0.0014  0.0014  0.0014  0.0014  0.0014  0.0014  0.0014  0.0014  0.0014  0.0014  0.0014  0.0014  0.0014  0.0014  0.0014  0.0014  0.0014  0.0014  0.0014  0.0014  0.0014  0.0014  0.0014  0.0014  0.0014  0.0014  0.0014  0.0014  0.0014  0.0014  0.0014  0.0014  0.0014  0.0014  0.0014  0.0014  0.0014  0.0014  0.0014  0.0014  0.0014  0.0014  0.0014  0.0014  0.0014  0.0014  0.0014  0.0014  0.0014  0.0014  0.0014  0.0014  0.0000
MFP4__GCA_000015925.1   0.2239  0.1757  0.1603  0.1603  0.1603  0.1482  0.1527  0.1739  0.1327  0.1288  0.1529  0.1696  0.1351  0.1347  0.1678  0.1593  0.1593  0.1846  0.1648  0.1648  0.1640  0.1822  0.1822  0.1822  0.1731  0.1536  0.1495  0.1520  0.1485  0.1485  0.1555  0.1644  0.1703  0.1548  0.1804  0.1804  0.1776  0.1767  0.1752  0.1692  0.1534  0.1549  0.1541  0.1627  0.1637  0.1606  0.1590  0.1575  0.1558  0.1567  0.1575  0.1557  0.1544  0.1572  0.1572  0.1572  0.1553  0.1733  0.1525  0.1548  0.1548  0.1548  0.0265  0.0315  0.0315  0.0265  0.0265  0.0265  0.0251  0.0251  0.0251  0.0251  0.0251  0.0251  0.0251  0.0251  0.0179  0.0179  0.0014  0.0014  0.0014  0.0027  0.0027  0.0014  0.0014  0.0014  0.0014  0.0014  0.0014  0.0014  0.0014  0.0014  0.0014  0.0014  0.0014  0.0014  0.0014  0.0014  0.0014  0.0014  0.0014  0.0014  0.0014  0.0014  0.0014  0.0014  0.0014  0.0014  0.0014  0.0014  0.0014  0.0014  0.0014  0.0014  0.0014  0.0014  0.0014  0.0014  0.0014  0.0014  0.0014  0.0014  0.0014  0.0014  0.0014  0.0014  0.0014  0.0014  0.0014  0.0014  0.0014  0.0014  0.0014  0.0014  0.0014  0.0014  0.0014  0.0014  0.0014  0.0014  0.0014  0.0014  0.0014  0.0027  0.0027
MFP4__GCA_000193475.1   0.2239  0.1757  0.1603  0.1603  0.1603  0.1482  0.1527  0.1739  0.1327  0.1288  0.1529  0.1696  0.1351  0.1347  0.1678  0.1593  0.1593  0.1846  0.1648  0.1648  0.1640  0.1822  0.1822  0.1822  0.1731  0.1536  0.1495  0.1520  0.1485  0.1485  0.1555  0.1644  0.1703  0.1548  0.1804  0.1804  0.1776  0.1767  0.1752  0.1692  0.1534  0.1549  0.1541  0.1627  0.1637  0.1606  0.1590  0.1575  0.1558  0.1567  0.1575  0.1557  0.1544  0.1572  0.1572  0.1572  0.1553  0.1733  0.1525  0.1548  0.1548  0.1548  0.0265  0.0315  0.0315  0.0265  0.0265  0.0265  0.0251  0.0251  0.0251  0.0251  0.0251  0.0251  0.0251  0.0251  0.0179  0.0179  0.0014  0.0014  0.0014  0.0027  0.0027  0.0014  0.0014  0.0014  0.0014  0.0014  0.0014  0.0014  0.0014  0.0014  0.0014  0.0014  0.0014  0.0014  0.0014  0.0014  0.0014  0.0014  0.0014  0.0014  0.0014  0.0014  0.0014  0.0014  0.0014  0.0014  0.0014  0.0014  0.0014  0.0014  0.0014  0.0014  0.0014  0.0014  0.0014  0.0014  0.0014  0.0014  0.0014  0.0014  0.0014  0.0014  0.0014  0.0014  0.0014  0.0014  0.0014  0.0014  0.0014  0.0014  0.0014  0.0014  0.0014  0.0014  0.0014  0.0014  0.0014  0.0014  0.0014  0.0014  0.0014  0.0027  0.0027  0.0000
MFP4__GCA_000756125.1   0.2239  0.1757  0.1603  0.1603  0.1603  0.1482  0.1527  0.1739  0.1327  0.1288  0.1529  0.1696  0.1351  0.1347  0.1678  0.1593  0.1593  0.1846  0.1648  0.1648  0.1640  0.1822  0.1822  0.1822  0.1731  0.1536  0.1495  0.1520  0.1485  0.1485  0.1555  0.1644  0.1703  0.1548  0.1804  0.1804  0.1776  0.1767  0.1752  0.1692  0.1534  0.1549  0.1541  0.1627  0.1637  0.1606  0.1590  0.1575  0.1558  0.1567  0.1575  0.1557  0.1544  0.1572  0.1572  0.1572  0.1553  0.1733  0.1525  0.1548  0.1548  0.1548  0.0265  0.0315  0.0315  0.0265  0.0265  0.0265  0.0251  0.0251  0.0251  0.0251  0.0251  0.0251  0.0251  0.0251  0.0179  0.0179  0.0014  0.0014  0.0014  0.0027  0.0027  0.0014  0.0014  0.0014  0.0014  0.0014  0.0014  0.0014  0.0014  0.0014  0.0014  0.0014  0.0014  0.0014  0.0014  0.0014  0.0014  0.0014  0.0014  0.0014  0.0014  0.0014  0.0014  0.0014  0.0014  0.0014  0.0014  0.0014  0.0014  0.0014  0.0014  0.0014  0.0014  0.0014  0.0014  0.0014  0.0014  0.0014  0.0014  0.0014  0.0014  0.0014  0.0014  0.0014  0.0014  0.0014  0.0014  0.0014  0.0014  0.0014  0.0014  0.0014  0.0014  0.0014  0.0014  0.0014  0.0014  0.0014  0.0014  0.0014  0.0014  0.0027  0.0027  0.0000  0.0000
MFP4__GCA_000756145.1   0.2239  0.1757  0.1603  0.1603  0.1603  0.1482  0.1527  0.1739  0.1327  0.1288  0.1529  0.1696  0.1351  0.1347  0.1678  0.1593  0.1593  0.1846  0.1648  0.1648  0.1640  0.1822  0.1822  0.1822  0.1731  0.1536  0.1495  0.1520  0.1485  0.1485  0.1555  0.1644  0.1703  0.1548  0.1804  0.1804  0.1776  0.1767  0.1752  0.1692  0.1534  0.1549  0.1541  0.1627  0.1637  0.1606  0.1590  0.1575  0.1558  0.1567  0.1575  0.1557  0.1544  0.1572  0.1572  0.1572  0.1553  0.1733  0.1525  0.1548  0.1548  0.1548  0.0265  0.0315  0.0315  0.0265  0.0265  0.0265  0.0251  0.0251  0.0251  0.0251  0.0251  0.0251  0.0251  0.0251  0.0179  0.0179  0.0014  0.0014  0.0014  0.0027  0.0027  0.0014  0.0014  0.0014  0.0014  0.0014  0.0014  0.0014  0.0014  0.0014  0.0014  0.0014  0.0014  0.0014  0.0014  0.0014  0.0014  0.0014  0.0014  0.0014  0.0014  0.0014  0.0014  0.0014  0.0014  0.0014  0.0014  0.0014  0.0014  0.0014  0.0014  0.0014  0.0014  0.0014  0.0014  0.0014  0.0014  0.0014  0.0014  0.0014  0.0014  0.0014  0.0014  0.0014  0.0014  0.0014  0.0014  0.0014  0.0014  0.0014  0.0014  0.0014  0.0014  0.0014  0.0014  0.0014  0.0014  0.0014  0.0014  0.0014  0.0014  0.0027  0.0027  0.0000  0.0000  0.0000
MFP4__GCA_000757185.1   0.2239  0.1757  0.1603  0.1603  0.1603  0.1482  0.1527  0.1739  0.1327  0.1288  0.1529  0.1696  0.1351  0.1347  0.1678  0.1593  0.1593  0.1846  0.1648  0.1648  0.1640  0.1822  0.1822  0.1822  0.1731  0.1536  0.1495  0.1520  0.1485  0.1485  0.1555  0.1644  0.1703  0.1548  0.1804  0.1804  0.1776  0.1767  0.1752  0.1692  0.1534  0.1549  0.1541  0.1627  0.1637  0.1606  0.1590  0.1575  0.1558  0.1567  0.1575  0.1557  0.1544  0.1572  0.1572  0.1572  0.1553  0.1733  0.1525  0.1548  0.1548  0.1548  0.0265  0.0315  0.0315  0.0265  0.0265  0.0265  0.0251  0.0251  0.0251  0.0251  0.0251  0.0251  0.0251  0.0251  0.0179  0.0179  0.0014  0.0014  0.0014  0.0027  0.0027  0.0014  0.0014  0.0014  0.0014  0.0014  0.0014  0.0014  0.0014  0.0014  0.0014  0.0014  0.0014  0.0014  0.0014  0.0014  0.0014  0.0014  0.0014  0.0014  0.0014  0.0014  0.0014  0.0014  0.0014  0.0014  0.0014  0.0014  0.0014  0.0014  0.0014  0.0014  0.0014  0.0014  0.0014  0.0014  0.0014  0.0014  0.0014  0.0014  0.0014  0.0014  0.0014  0.0014  0.0014  0.0014  0.0014  0.0014  0.0014  0.0014  0.0014  0.0014  0.0014  0.0014  0.0014  0.0014  0.0014  0.0014  0.0014  0.0014  0.0014  0.0027  0.0027  0.0000  0.0000  0.0000  0.0000
MFP4__GCA_000511895.1   0.2212  0.1740  0.1620  0.1620  0.1620  0.1499  0.1544  0.1757  0.1344  0.1304  0.1504  0.1671  0.1360  0.1355  0.1653  0.1568  0.1568  0.1858  0.1623  0.1623  0.1615  0.1834  0.1834  0.1834  0.1743  0.1545  0.1512  0.1504  0.1468  0.1468  0.1538  0.1628  0.1686  0.1523  0.1779  0.1779  0.1759  0.1741  0.1735  0.1667  0.1509  0.1525  0.1517  0.1602  0.1612  0.1581  0.1565  0.1550  0.1534  0.1542  0.1550  0.1532  0.1519  0.1556  0.1547  0.1547  0.1529  0.1716  0.1542  0.1532  0.1532  0.1532  0.0251  0.0301  0.0301  0.0251  0.0251  0.0251  0.0237  0.0237  0.0237  0.0237  0.0237  0.0237  0.0237  0.0237  0.0165  0.0165  0.0000  0.0000  0.0000  0.0014  0.0014  0.0000  0.0000  0.0000  0.0000  0.0000  0.0000  0.0000  0.0000  0.0000  0.0000  0.0000  0.0000  0.0000  0.0000  0.0000  0.0000  0.0000  0.0000  0.0000  0.0000  0.0000  0.0000  0.0000  0.0000  0.0000  0.0000  0.0000  0.0000  0.0000  0.0000  0.0000  0.0000  0.0000  0.0000  0.0000  0.0000  0.0000  0.0000  0.0000  0.0000  0.0000  0.0000  0.0000  0.0000  0.0000  0.0000  0.0000  0.0000  0.0000  0.0000  0.0000  0.0000  0.0000  0.0000  0.0000  0.0000  0.0000  0.0000  0.0000  0.0000  0.0014  0.0014  0.0014  0.0014  0.0014  0.0014  0.0014
MFP4__GCA_000757075.1   0.2212  0.1740  0.1620  0.1620  0.1620  0.1499  0.1536  0.1757  0.1344  0.1304  0.1504  0.1671  0.1360  0.1355  0.1644  0.1568  0.1568  0.1858  0.1623  0.1623  0.1615  0.1834  0.1834  0.1834  0.1743  0.1545  0.1512  0.1504  0.1468  0.1468  0.1538  0.1628  0.1686  0.1523  0.1779  0.1779  0.1759  0.1741  0.1735  0.1667  0.1509  0.1525  0.1517  0.1602  0.1612  0.1581  0.1565  0.1550  0.1534  0.1542  0.1550  0.1532  0.1519  0.1556  0.1547  0.1547  0.1529  0.1716  0.1542  0.1532  0.1532  0.1532  0.0251  0.0301  0.0301  0.0251  0.0251  0.0251  0.0237  0.0237  0.0237  0.0237  0.0237  0.0237  0.0237  0.0237  0.0165  0.0165  0.0000  0.0000  0.0000  0.0014  0.0014  0.0000  0.0000  0.0000  0.0000  0.0000  0.0000  0.0000  0.0000  0.0000  0.0000  0.0000  0.0000  0.0000  0.0000  0.0000  0.0000  0.0000  0.0000  0.0000  0.0000  0.0000  0.0000  0.0000  0.0000  0.0000  0.0000  0.0000  0.0000  0.0000  0.0000  0.0000  0.0000  0.0000  0.0000  0.0000  0.0000  0.0000  0.0000  0.0000  0.0000  0.0000  0.0000  0.0000  0.0000  0.0000  0.0000  0.0000  0.0000  0.0000  0.0000  0.0000  0.0000  0.0000  0.0000  0.0000  0.0000  0.0000  0.0000  0.0000  0.0000  0.0014  0.0014  0.0014  0.0014  0.0014  0.0014  0.0014  0.0000
MFP4__GCA_000764575.1   0.2212  0.1740  0.1620  0.1620  0.1620  0.1499  0.1544  0.1757  0.1344  0.1304  0.1504  0.1671  0.1360  0.1355  0.1653  0.1568  0.1568  0.1858  0.1623  0.1623  0.1615  0.1834  0.1834  0.1834  0.1743  0.1545  0.1512  0.1504  0.1468  0.1468  0.1538  0.1628  0.1686  0.1523  0.1779  0.1779  0.1759  0.1741  0.1735  0.1667  0.1509  0.1525  0.1517  0.1602  0.1612  0.1581  0.1565  0.1550  0.1534  0.1542  0.1550  0.1532  0.1519  0.1556  0.1547  0.1547  0.1529  0.1716  0.1542  0.1532  0.1532  0.1532  0.0251  0.0301  0.0301  0.0251  0.0251  0.0251  0.0237  0.0237  0.0237  0.0237  0.0237  0.0237  0.0237  0.0237  0.0165  0.0165  0.0000  0.0000  0.0000  0.0014  0.0014  0.0000  0.0000  0.0000  0.0000  0.0000  0.0000  0.0000  0.0000  0.0000  0.0000  0.0000  0.0000  0.0000  0.0000  0.0000  0.0000  0.0000  0.0000  0.0000  0.0000  0.0000  0.0000  0.0000  0.0000  0.0000  0.0000  0.0000  0.0000  0.0000  0.0000  0.0000  0.0000  0.0000  0.0000  0.0000  0.0000  0.0000  0.0000  0.0000  0.0000  0.0000  0.0000  0.0000  0.0000  0.0000  0.0000  0.0000  0.0000  0.0000  0.0000  0.0000  0.0000  0.0000  0.0000  0.0000  0.0000  0.0000  0.0000  0.0000  0.0000  0.0014  0.0014  0.0014  0.0014  0.0014  0.0014  0.0014  0.0000  0.0000
MFP4__GCA_000770565.1   0.2212  0.1740  0.1620  0.1620  0.1620  0.1499  0.1536  0.1757  0.1344  0.1304  0.1504  0.1671  0.1360  0.1355  0.1644  0.1568  0.1568  0.1858  0.1623  0.1623  0.1615  0.1834  0.1834  0.1834  0.1743  0.1545  0.1512  0.1504  0.1468  0.1468  0.1538  0.1628  0.1686  0.1523  0.1779  0.1779  0.1759  0.1741  0.1735  0.1667  0.1509  0.1525  0.1517  0.1602  0.1612  0.1581  0.1565  0.1550  0.1534  0.1542  0.1550  0.1532  0.1519  0.1556  0.1547  0.1547  0.1529  0.1716  0.1542  0.1532  0.1532  0.1532  0.0251  0.0301  0.0301  0.0251  0.0251  0.0251  0.0237  0.0237  0.0237  0.0237  0.0237  0.0237  0.0237  0.0237  0.0165  0.0165  0.0000  0.0000  0.0000  0.0014  0.0014  0.0000  0.0000  0.0000  0.0000  0.0000  0.0000  0.0000  0.0000  0.0000  0.0000  0.0000  0.0000  0.0000  0.0000  0.0000  0.0000  0.0000  0.0000  0.0000  0.0000  0.0000  0.0000  0.0000  0.0000  0.0000  0.0000  0.0000  0.0000  0.0000  0.0000  0.0000  0.0000  0.0000  0.0000  0.0000  0.0000  0.0000  0.0000  0.0000  0.0000  0.0000  0.0000  0.0000  0.0000  0.0000  0.0000  0.0000  0.0000  0.0000  0.0000  0.0000  0.0000  0.0000  0.0000  0.0000  0.0000  0.0000  0.0000  0.0000  0.0000  0.0014  0.0014  0.0014  0.0014  0.0014  0.0014  0.0014  0.0000  0.0000  0.0000
MFP4__GCA_000774495.1   0.2212  0.1740  0.1620  0.1620  0.1620  0.1499  0.1544  0.1757  0.1344  0.1304  0.1504  0.1671  0.1360  0.1355  0.1653  0.1568  0.1568  0.1858  0.1623  0.1623  0.1615  0.1834  0.1834  0.1834  0.1743  0.1545  0.1512  0.1504  0.1468  0.1468  0.1538  0.1628  0.1686  0.1523  0.1779  0.1779  0.1759  0.1741  0.1735  0.1667  0.1509  0.1525  0.1517  0.1602  0.1612  0.1581  0.1565  0.1550  0.1534  0.1542  0.1550  0.1532  0.1519  0.1556  0.1547  0.1547  0.1529  0.1716  0.1542  0.1532  0.1532  0.1532  0.0251  0.0301  0.0301  0.0251  0.0251  0.0251  0.0237  0.0237  0.0237  0.0237  0.0237  0.0237  0.0237  0.0237  0.0165  0.0165  0.0000  0.0000  0.0000  0.0014  0.0014  0.0000  0.0000  0.0000  0.0000  0.0000  0.0000  0.0000  0.0000  0.0000  0.0000  0.0000  0.0000  0.0000  0.0000  0.0000  0.0000  0.0000  0.0000  0.0000  0.0000  0.0000  0.0000  0.0000  0.0000  0.0000  0.0000  0.0000  0.0000  0.0000  0.0000  0.0000  0.0000  0.0000  0.0000  0.0000  0.0000  0.0000  0.0000  0.0000  0.0000  0.0000  0.0000  0.0000  0.0000  0.0000  0.0000  0.0000  0.0000  0.0000  0.0000  0.0000  0.0000  0.0000  0.0000  0.0000  0.0000  0.0000  0.0000  0.0000  0.0000  0.0014  0.0014  0.0014  0.0014  0.0014  0.0014  0.0014  0.0000  0.0000  0.0000  0.0000
MFP4__GCA_000774805.1   0.2212  0.1740  0.1620  0.1620  0.1620  0.1499  0.1544  0.1757  0.1344  0.1304  0.1504  0.1671  0.1360  0.1355  0.1653  0.1568  0.1568  0.1858  0.1623  0.1623  0.1615  0.1834  0.1834  0.1834  0.1743  0.1545  0.1512  0.1504  0.1468  0.1468  0.1538  0.1628  0.1686  0.1523  0.1779  0.1779  0.1759  0.1741  0.1735  0.1667  0.1509  0.1525  0.1517  0.1602  0.1612  0.1581  0.1565  0.1550  0.1534  0.1542  0.1550  0.1532  0.1519  0.1556  0.1547  0.1547  0.1529  0.1716  0.1542  0.1532  0.1532  0.1532  0.0251  0.0301  0.0301  0.0251  0.0251  0.0251  0.0237  0.0237  0.0237  0.0237  0.0237  0.0237  0.0237  0.0237  0.0165  0.0165  0.0000  0.0000  0.0000  0.0014  0.0014  0.0000  0.0000  0.0000  0.0000  0.0000  0.0000  0.0000  0.0000  0.0000  0.0000  0.0000  0.0000  0.0000  0.0000  0.0000  0.0000  0.0000  0.0000  0.0000  0.0000  0.0000  0.0000  0.0000  0.0000  0.0000  0.0000  0.0000  0.0000  0.0000  0.0000  0.0000  0.0000  0.0000  0.0000  0.0000  0.0000  0.0000  0.0000  0.0000  0.0000  0.0000  0.0000  0.0000  0.0000  0.0000  0.0000  0.0000  0.0000  0.0000  0.0000  0.0000  0.0000  0.0000  0.0000  0.0000  0.0000  0.0000  0.0000  0.0000  0.0000  0.0014  0.0014  0.0014  0.0014  0.0014  0.0014  0.0014  0.0000  0.0000  0.0000  0.0000  0.0000
MFP4__GCA_000774865.1   0.2212  0.1740  0.1620  0.1620  0.1620  0.1499  0.1544  0.1757  0.1344  0.1304  0.1504  0.1671  0.1360  0.1355  0.1653  0.1568  0.1568  0.1858  0.1623  0.1623  0.1615  0.1834  0.1834  0.1834  0.1743  0.1545  0.1512  0.1504  0.1468  0.1468  0.1538  0.1628  0.1686  0.1523  0.1779  0.1779  0.1759  0.1741  0.1735  0.1667  0.1509  0.1525  0.1517  0.1602  0.1612  0.1581  0.1565  0.1550  0.1534  0.1542  0.1550  0.1532  0.1519  0.1556  0.1547  0.1547  0.1529  0.1716  0.1542  0.1532  0.1532  0.1532  0.0251  0.0301  0.0301  0.0251  0.0251  0.0251  0.0237  0.0237  0.0237  0.0237  0.0237  0.0237  0.0237  0.0237  0.0165  0.0165  0.0000  0.0000  0.0000  0.0014  0.0014  0.0000  0.0000  0.0000  0.0000  0.0000  0.0000  0.0000  0.0000  0.0000  0.0000  0.0000  0.0000  0.0000  0.0000  0.0000  0.0000  0.0000  0.0000  0.0000  0.0000  0.0000  0.0000  0.0000  0.0000  0.0000  0.0000  0.0000  0.0000  0.0000  0.0000  0.0000  0.0000  0.0000  0.0000  0.0000  0.0000  0.0000  0.0000  0.0000  0.0000  0.0000  0.0000  0.0000  0.0000  0.0000  0.0000  0.0000  0.0000  0.0000  0.0000  0.0000  0.0000  0.0000  0.0000  0.0000  0.0000  0.0000  0.0000  0.0000  0.0000  0.0014  0.0014  0.0014  0.0014  0.0014  0.0014  0.0014  0.0000  0.0000  0.0000  0.0000  0.0000  0.0000
MFP4__GCA_000015905.1   0.2212  0.1740  0.1620  0.1620  0.1620  0.1499  0.1536  0.1757  0.1344  0.1304  0.1504  0.1671  0.1360  0.1355  0.1644  0.1568  0.1568  0.1858  0.1623  0.1623  0.1615  0.1834  0.1834  0.1834  0.1743  0.1545  0.1512  0.1504  0.1468  0.1468  0.1538  0.1628  0.1686  0.1523  0.1779  0.1779  0.1759  0.1741  0.1735  0.1667  0.1509  0.1525  0.1517  0.1602  0.1612  0.1581  0.1565  0.1550  0.1534  0.1542  0.1550  0.1532  0.1519  0.1556  0.1547  0.1547  0.1529  0.1716  0.1542  0.1532  0.1532  0.1532  0.0251  0.0301  0.0301  0.0251  0.0251  0.0251  0.0237  0.0237  0.0237  0.0237  0.0237  0.0237  0.0237  0.0237  0.0165  0.0165  0.0000  0.0000  0.0000  0.0014  0.0014  0.0000  0.0000  0.0000  0.0000  0.0000  0.0000  0.0000  0.0000  0.0000  0.0000  0.0000  0.0000  0.0000  0.0000  0.0000  0.0000  0.0000  0.0000  0.0000  0.0000  0.0000  0.0000  0.0000  0.0000  0.0000  0.0000  0.0000  0.0000  0.0000  0.0000  0.0000  0.0000  0.0000  0.0000  0.0000  0.0000  0.0000  0.0000  0.0000  0.0000  0.0000  0.0000  0.0000  0.0000  0.0000  0.0000  0.0000  0.0000  0.0000  0.0000  0.0000  0.0000  0.0000  0.0000  0.0000  0.0000  0.0000  0.0000  0.0000  0.0000  0.0014  0.0014  0.0014  0.0014  0.0014  0.0014  0.0014  0.0000  0.0000  0.0000  0.0000  0.0000  0.0000  0.0000
MFP4__GCA_000770395.1   0.2229  0.1748  0.1636  0.1636  0.1636  0.1515  0.1560  0.1773  0.1360  0.1320  0.1520  0.1688  0.1376  0.1371  0.1652  0.1584  0.1584  0.1875  0.1639  0.1639  0.1631  0.1833  0.1833  0.1833  0.1759  0.1561  0.1528  0.1520  0.1484  0.1484  0.1554  0.1644  0.1702  0.1539  0.1795  0.1795  0.1776  0.1758  0.1751  0.1683  0.1509  0.1541  0.1533  0.1619  0.1628  0.1597  0.1581  0.1566  0.1550  0.1558  0.1566  0.1531  0.1535  0.1572  0.1563  0.1563  0.1545  0.1733  0.1558  0.1548  0.1548  0.1548  0.0251  0.0301  0.0301  0.0251  0.0251  0.0251  0.0237  0.0237  0.0237  0.0237  0.0237  0.0237  0.0237  0.0237  0.0165  0.0165  0.0000  0.0000  0.0000  0.0014  0.0014  0.0000  0.0000  0.0000  0.0000  0.0000  0.0000  0.0000  0.0000  0.0000  0.0000  0.0000  0.0000  0.0000  0.0000  0.0000  0.0000  0.0000  0.0000  0.0000  0.0000  0.0000  0.0000  0.0000  0.0000  0.0000  0.0000  0.0000  0.0000  0.0000  0.0000  0.0000  0.0000  0.0000  0.0000  0.0000  0.0000  0.0000  0.0000  0.0000  0.0000  0.0000  0.0000  0.0000  0.0000  0.0000  0.0000  0.0000  0.0000  0.0000  0.0000  0.0000  0.0000  0.0000  0.0000  0.0000  0.0000  0.0000  0.0000  0.0000  0.0000  0.0014  0.0014  0.0014  0.0014  0.0014  0.0014  0.0014  0.0000  0.0000  0.0000  0.0000  0.0000  0.0000  0.0000  0.0000
MFP4__GCA_000770415.1   0.2229  0.1748  0.1636  0.1636  0.1636  0.1515  0.1560  0.1773  0.1360  0.1320  0.1520  0.1688  0.1376  0.1371  0.1652  0.1584  0.1584  0.1875  0.1639  0.1639  0.1631  0.1833  0.1833  0.1833  0.1759  0.1561  0.1528  0.1520  0.1484  0.1484  0.1554  0.1644  0.1702  0.1539  0.1795  0.1795  0.1776  0.1758  0.1751  0.1683  0.1509  0.1541  0.1533  0.1619  0.1628  0.1597  0.1581  0.1566  0.1550  0.1558  0.1566  0.1531  0.1535  0.1572  0.1563  0.1563  0.1545  0.1733  0.1558  0.1548  0.1548  0.1548  0.0251  0.0301  0.0301  0.0251  0.0251  0.0251  0.0237  0.0237  0.0237  0.0237  0.0237  0.0237  0.0237  0.0237  0.0165  0.0165  0.0000  0.0000  0.0000  0.0014  0.0014  0.0000  0.0000  0.0000  0.0000  0.0000  0.0000  0.0000  0.0000  0.0000  0.0000  0.0000  0.0000  0.0000  0.0000  0.0000  0.0000  0.0000  0.0000  0.0000  0.0000  0.0000  0.0000  0.0000  0.0000  0.0000  0.0000  0.0000  0.0000  0.0000  0.0000  0.0000  0.0000  0.0000  0.0000  0.0000  0.0000  0.0000  0.0000  0.0000  0.0000  0.0000  0.0000  0.0000  0.0000  0.0000  0.0000  0.0000  0.0000  0.0000  0.0000  0.0000  0.0000  0.0000  0.0000  0.0000  0.0000  0.0000  0.0000  0.0000  0.0000  0.0014  0.0014  0.0014  0.0014  0.0014  0.0014  0.0014  0.0000  0.0000  0.0000  0.0000  0.0000  0.0000  0.0000  0.0000  0.0000
MFP4__GCA_000774195.1   0.2229  0.1748  0.1636  0.1636  0.1636  0.1515  0.1560  0.1773  0.1360  0.1320  0.1520  0.1688  0.1376  0.1371  0.1652  0.1584  0.1584  0.1875  0.1639  0.1639  0.1631  0.1833  0.1833  0.1833  0.1759  0.1561  0.1528  0.1520  0.1484  0.1484  0.1554  0.1644  0.1702  0.1539  0.1795  0.1795  0.1776  0.1758  0.1751  0.1683  0.1509  0.1541  0.1533  0.1619  0.1628  0.1597  0.1581  0.1566  0.1550  0.1558  0.1566  0.1531  0.1535  0.1572  0.1563  0.1563  0.1545  0.1733  0.1558  0.1548  0.1548  0.1548  0.0251  0.0301  0.0301  0.0251  0.0251  0.0251  0.0237  0.0237  0.0237  0.0237  0.0237  0.0237  0.0237  0.0237  0.0165  0.0165  0.0000  0.0000  0.0000  0.0014  0.0014  0.0000  0.0000  0.0000  0.0000  0.0000  0.0000  0.0000  0.0000  0.0000  0.0000  0.0000  0.0000  0.0000  0.0000  0.0000  0.0000  0.0000  0.0000  0.0000  0.0000  0.0000  0.0000  0.0000  0.0000  0.0000  0.0000  0.0000  0.0000  0.0000  0.0000  0.0000  0.0000  0.0000  0.0000  0.0000  0.0000  0.0000  0.0000  0.0000  0.0000  0.0000  0.0000  0.0000  0.0000  0.0000  0.0000  0.0000  0.0000  0.0000  0.0000  0.0000  0.0000  0.0000  0.0000  0.0000  0.0000  0.0000  0.0000  0.0000  0.0000  0.0014  0.0014  0.0014  0.0014  0.0014  0.0014  0.0014  0.0000  0.0000  0.0000  0.0000  0.0000  0.0000  0.0000  0.0000  0.0000  0.0000
MFP4__GCA_000774705.1   0.2229  0.1748  0.1636  0.1636  0.1636  0.1515  0.1560  0.1773  0.1360  0.1320  0.1520  0.1688  0.1376  0.1371  0.1652  0.1584  0.1584  0.1875  0.1639  0.1639  0.1631  0.1833  0.1833  0.1833  0.1759  0.1561  0.1528  0.1520  0.1484  0.1484  0.1554  0.1644  0.1702  0.1539  0.1795  0.1795  0.1776  0.1758  0.1751  0.1683  0.1509  0.1541  0.1533  0.1619  0.1628  0.1597  0.1581  0.1566  0.1550  0.1558  0.1566  0.1531  0.1535  0.1572  0.1563  0.1563  0.1545  0.1733  0.1558  0.1548  0.1548  0.1548  0.0251  0.0301  0.0301  0.0251  0.0251  0.0251  0.0237  0.0237  0.0237  0.0237  0.0237  0.0237  0.0237  0.0237  0.0165  0.0165  0.0000  0.0000  0.0000  0.0014  0.0014  0.0000  0.0000  0.0000  0.0000  0.0000  0.0000  0.0000  0.0000  0.0000  0.0000  0.0000  0.0000  0.0000  0.0000  0.0000  0.0000  0.0000  0.0000  0.0000  0.0000  0.0000  0.0000  0.0000  0.0000  0.0000  0.0000  0.0000  0.0000  0.0000  0.0000  0.0000  0.0000  0.0000  0.0000  0.0000  0.0000  0.0000  0.0000  0.0000  0.0000  0.0000  0.0000  0.0000  0.0000  0.0000  0.0000  0.0000  0.0000  0.0000  0.0000  0.0000  0.0000  0.0000  0.0000  0.0000  0.0000  0.0000  0.0000  0.0000  0.0000  0.0014  0.0014  0.0014  0.0014  0.0014  0.0014  0.0014  0.0000  0.0000  0.0000  0.0000  0.0000  0.0000  0.0000  0.0000  0.0000  0.0000  0.0000
MFP4__GCA_000775025.1   0.2229  0.1748  0.1636  0.1636  0.1636  0.1515  0.1560  0.1773  0.1360  0.1320  0.1520  0.1688  0.1376  0.1371  0.1652  0.1584  0.1584  0.1875  0.1639  0.1639  0.1631  0.1833  0.1833  0.1833  0.1759  0.1561  0.1528  0.1520  0.1484  0.1484  0.1554  0.1644  0.1702  0.1539  0.1795  0.1795  0.1776  0.1758  0.1751  0.1683  0.1509  0.1541  0.1533  0.1619  0.1628  0.1597  0.1581  0.1566  0.1550  0.1558  0.1566  0.1531  0.1535  0.1572  0.1563  0.1563  0.1545  0.1733  0.1558  0.1548  0.1548  0.1548  0.0251  0.0301  0.0301  0.0251  0.0251  0.0251  0.0237  0.0237  0.0237  0.0237  0.0237  0.0237  0.0237  0.0237  0.0165  0.0165  0.0000  0.0000  0.0000  0.0014  0.0014  0.0000  0.0000  0.0000  0.0000  0.0000  0.0000  0.0000  0.0000  0.0000  0.0000  0.0000  0.0000  0.0000  0.0000  0.0000  0.0000  0.0000  0.0000  0.0000  0.0000  0.0000  0.0000  0.0000  0.0000  0.0000  0.0000  0.0000  0.0000  0.0000  0.0000  0.0000  0.0000  0.0000  0.0000  0.0000  0.0000  0.0000  0.0000  0.0000  0.0000  0.0000  0.0000  0.0000  0.0000  0.0000  0.0000  0.0000  0.0000  0.0000  0.0000  0.0000  0.0000  0.0000  0.0000  0.0000  0.0000  0.0000  0.0000  0.0000  0.0000  0.0014  0.0014  0.0014  0.0014  0.0014  0.0014  0.0014  0.0000  0.0000  0.0000  0.0000  0.0000  0.0000  0.0000  0.0000  0.0000  0.0000  0.0000  0.0000
MFP4__GCA_000959185.1   0.2212  0.1740  0.1620  0.1620  0.1620  0.1499  0.1536  0.1757  0.1344  0.1304  0.1504  0.1671  0.1360  0.1355  0.1644  0.1568  0.1568  0.1858  0.1623  0.1623  0.1615  0.1834  0.1834  0.1834  0.1743  0.1545  0.1512  0.1504  0.1468  0.1468  0.1538  0.1628  0.1686  0.1523  0.1779  0.1779  0.1759  0.1741  0.1735  0.1667  0.1509  0.1525  0.1517  0.1602  0.1612  0.1581  0.1565  0.1550  0.1534  0.1542  0.1550  0.1532  0.1519  0.1556  0.1547  0.1547  0.1529  0.1716  0.1542  0.1532  0.1532  0.1532  0.0251  0.0301  0.0301  0.0251  0.0251  0.0251  0.0237  0.0237  0.0237  0.0237  0.0237  0.0237  0.0237  0.0237  0.0165  0.0165  0.0000  0.0000  0.0000  0.0014  0.0014  0.0000  0.0000  0.0000  0.0000  0.0000  0.0000  0.0000  0.0000  0.0000  0.0000  0.0000  0.0000  0.0000  0.0000  0.0000  0.0000  0.0000  0.0000  0.0000  0.0000  0.0000  0.0000  0.0000  0.0000  0.0000  0.0000  0.0000  0.0000  0.0000  0.0000  0.0000  0.0000  0.0000  0.0000  0.0000  0.0000  0.0000  0.0000  0.0000  0.0000  0.0000  0.0000  0.0000  0.0000  0.0000  0.0000  0.0000  0.0000  0.0000  0.0000  0.0000  0.0000  0.0000  0.0000  0.0000  0.0000  0.0000  0.0000  0.0000  0.0000  0.0014  0.0014  0.0014  0.0014  0.0014  0.0014  0.0014  0.0000  0.0000  0.0000  0.0000  0.0000  0.0000  0.0000  0.0000  0.0000  0.0000  0.0000  0.0000  0.0000
MFP4__GCA_000959305.1   0.2212  0.1740  0.1620  0.1620  0.1620  0.1499  0.1536  0.1757  0.1344  0.1304  0.1504  0.1671  0.1360  0.1355  0.1644  0.1568  0.1568  0.1858  0.1623  0.1623  0.1615  0.1834  0.1834  0.1834  0.1743  0.1545  0.1512  0.1504  0.1468  0.1468  0.1538  0.1628  0.1686  0.1523  0.1779  0.1779  0.1759  0.1741  0.1735  0.1667  0.1509  0.1525  0.1517  0.1602  0.1612  0.1581  0.1565  0.1550  0.1534  0.1542  0.1550  0.1532  0.1519  0.1556  0.1547  0.1547  0.1529  0.1716  0.1542  0.1532  0.1532  0.1532  0.0251  0.0301  0.0301  0.0251  0.0251  0.0251  0.0237  0.0237  0.0237  0.0237  0.0237  0.0237  0.0237  0.0237  0.0165  0.0165  0.0000  0.0000  0.0000  0.0014  0.0014  0.0000  0.0000  0.0000  0.0000  0.0000  0.0000  0.0000  0.0000  0.0000  0.0000  0.0000  0.0000  0.0000  0.0000  0.0000  0.0000  0.0000  0.0000  0.0000  0.0000  0.0000  0.0000  0.0000  0.0000  0.0000  0.0000  0.0000  0.0000  0.0000  0.0000  0.0000  0.0000  0.0000  0.0000  0.0000  0.0000  0.0000  0.0000  0.0000  0.0000  0.0000  0.0000  0.0000  0.0000  0.0000  0.0000  0.0000  0.0000  0.0000  0.0000  0.0000  0.0000  0.0000  0.0000  0.0000  0.0000  0.0000  0.0000  0.0000  0.0000  0.0014  0.0014  0.0014  0.0014  0.0014  0.0014  0.0014  0.0000  0.0000  0.0000  0.0000  0.0000  0.0000  0.0000  0.0000  0.0000  0.0000  0.0000  0.0000  0.0000  0.0000
MFP4__GCA_000011545.1   0.2212  0.1740  0.1620  0.1620  0.1620  0.1499  0.1544  0.1757  0.1344  0.1304  0.1504  0.1671  0.1360  0.1355  0.1653  0.1568  0.1568  0.1858  0.1623  0.1623  0.1615  0.1834  0.1834  0.1834  0.1743  0.1545  0.1512  0.1504  0.1468  0.1468  0.1538  0.1628  0.1686  0.1523  0.1779  0.1779  0.1759  0.1741  0.1735  0.1667  0.1509  0.1525  0.1517  0.1602  0.1612  0.1581  0.1565  0.1550  0.1534  0.1542  0.1550  0.1532  0.1519  0.1556  0.1547  0.1547  0.1529  0.1716  0.1542  0.1532  0.1532  0.1532  0.0251  0.0301  0.0301  0.0251  0.0251  0.0251  0.0237  0.0237  0.0237  0.0237  0.0237  0.0237  0.0237  0.0237  0.0165  0.0165  0.0000  0.0000  0.0000  0.0014  0.0014  0.0000  0.0000  0.0000  0.0000  0.0000  0.0000  0.0000  0.0000  0.0000  0.0000  0.0000  0.0000  0.0000  0.0000  0.0000  0.0000  0.0000  0.0000  0.0000  0.0000  0.0000  0.0000  0.0000  0.0000  0.0000  0.0000  0.0000  0.0000  0.0000  0.0000  0.0000  0.0000  0.0000  0.0000  0.0000  0.0000  0.0000  0.0000  0.0000  0.0000  0.0000  0.0000  0.0000  0.0000  0.0000  0.0000  0.0000  0.0000  0.0000  0.0000  0.0000  0.0000  0.0000  0.0000  0.0000  0.0000  0.0000  0.0000  0.0000  0.0000  0.0014  0.0014  0.0014  0.0014  0.0014  0.0014  0.0014  0.0000  0.0000  0.0000  0.0000  0.0000  0.0000  0.0000  0.0000  0.0000  0.0000  0.0000  0.0000  0.0000  0.0000  0.0000
MFP4__GCA_000011705.1   0.2211  0.1740  0.1620  0.1620  0.1620  0.1498  0.1544  0.1756  0.1343  0.1304  0.1504  0.1671  0.1359  0.1355  0.1669  0.1567  0.1567  0.1858  0.1622  0.1622  0.1614  0.1833  0.1833  0.1833  0.1742  0.1544  0.1511  0.1503  0.1468  0.1468  0.1538  0.1627  0.1685  0.1523  0.1795  0.1795  0.1759  0.1740  0.1734  0.1683  0.1525  0.1541  0.1533  0.1619  0.1628  0.1597  0.1581  0.1566  0.1550  0.1558  0.1566  0.1548  0.1535  0.1572  0.1563  0.1563  0.1545  0.1733  0.1558  0.1548  0.1548  0.1548  0.0251  0.0301  0.0301  0.0251  0.0251  0.0251  0.0237  0.0237  0.0237  0.0237  0.0237  0.0237  0.0237  0.0237  0.0165  0.0165  0.0000  0.0000  0.0000  0.0014  0.0014  0.0000  0.0000  0.0000  0.0000  0.0000  0.0000  0.0000  0.0000  0.0000  0.0000  0.0000  0.0000  0.0000  0.0000  0.0000  0.0000  0.0000  0.0000  0.0000  0.0000  0.0000  0.0000  0.0000  0.0000  0.0000  0.0000  0.0000  0.0000  0.0000  0.0000  0.0000  0.0000  0.0000  0.0000  0.0000  0.0000  0.0000  0.0000  0.0000  0.0000  0.0000  0.0000  0.0000  0.0000  0.0000  0.0000  0.0000  0.0000  0.0000  0.0000  0.0000  0.0000  0.0000  0.0000  0.0000  0.0000  0.0000  0.0000  0.0000  0.0000  0.0014  0.0014  0.0014  0.0014  0.0014  0.0014  0.0014  0.0000  0.0000  0.0000  0.0000  0.0000  0.0000  0.0000  0.0000  0.0000  0.0000  0.0000  0.0000  0.0000  0.0000  0.0000  0.0000
MFP4__GCA_000015465.1   0.2211  0.1740  0.1620  0.1620  0.1620  0.1498  0.1544  0.1756  0.1343  0.1304  0.1504  0.1671  0.1359  0.1355  0.1669  0.1567  0.1567  0.1858  0.1622  0.1622  0.1614  0.1833  0.1833  0.1833  0.1742  0.1544  0.1511  0.1503  0.1468  0.1468  0.1538  0.1627  0.1685  0.1523  0.1795  0.1795  0.1759  0.1740  0.1734  0.1683  0.1525  0.1541  0.1533  0.1619  0.1628  0.1597  0.1581  0.1566  0.1550  0.1558  0.1566  0.1548  0.1535  0.1572  0.1563  0.1563  0.1545  0.1733  0.1558  0.1548  0.1548  0.1548  0.0251  0.0301  0.0301  0.0251  0.0251  0.0251  0.0237  0.0237  0.0237  0.0237  0.0237  0.0237  0.0237  0.0237  0.0165  0.0165  0.0000  0.0000  0.0000  0.0014  0.0014  0.0000  0.0000  0.0000  0.0000  0.0000  0.0000  0.0000  0.0000  0.0000  0.0000  0.0000  0.0000  0.0000  0.0000  0.0000  0.0000  0.0000  0.0000  0.0000  0.0000  0.0000  0.0000  0.0000  0.0000  0.0000  0.0000  0.0000  0.0000  0.0000  0.0000  0.0000  0.0000  0.0000  0.0000  0.0000  0.0000  0.0000  0.0000  0.0000  0.0000  0.0000  0.0000  0.0000  0.0000  0.0000  0.0000  0.0000  0.0000  0.0000  0.0000  0.0000  0.0000  0.0000  0.0000  0.0000  0.0000  0.0000  0.0000  0.0000  0.0000  0.0014  0.0014  0.0014  0.0014  0.0014  0.0014  0.0014  0.0000  0.0000  0.0000  0.0000  0.0000  0.0000  0.0000  0.0000  0.0000  0.0000  0.0000  0.0000  0.0000  0.0000  0.0000  0.0000  0.0000
MFP4__GCA_000015605.1   0.2211  0.1740  0.1620  0.1620  0.1620  0.1498  0.1544  0.1756  0.1343  0.1304  0.1504  0.1671  0.1359  0.1355  0.1669  0.1567  0.1567  0.1858  0.1622  0.1622  0.1614  0.1833  0.1833  0.1833  0.1742  0.1544  0.1511  0.1503  0.1468  0.1468  0.1538  0.1627  0.1685  0.1523  0.1795  0.1795  0.1759  0.1740  0.1734  0.1683  0.1525  0.1541  0.1533  0.1619  0.1628  0.1597  0.1581  0.1566  0.1550  0.1558  0.1566  0.1548  0.1535  0.1572  0.1563  0.1563  0.1545  0.1733  0.1558  0.1548  0.1548  0.1548  0.0251  0.0301  0.0301  0.0251  0.0251  0.0251  0.0237  0.0237  0.0237  0.0237  0.0237  0.0237  0.0237  0.0237  0.0165  0.0165  0.0000  0.0000  0.0000  0.0014  0.0014  0.0000  0.0000  0.0000  0.0000  0.0000  0.0000  0.0000  0.0000  0.0000  0.0000  0.0000  0.0000  0.0000  0.0000  0.0000  0.0000  0.0000  0.0000  0.0000  0.0000  0.0000  0.0000  0.0000  0.0000  0.0000  0.0000  0.0000  0.0000  0.0000  0.0000  0.0000  0.0000  0.0000  0.0000  0.0000  0.0000  0.0000  0.0000  0.0000  0.0000  0.0000  0.0000  0.0000  0.0000  0.0000  0.0000  0.0000  0.0000  0.0000  0.0000  0.0000  0.0000  0.0000  0.0000  0.0000  0.0000  0.0000  0.0000  0.0000  0.0000  0.0014  0.0014  0.0014  0.0014  0.0014  0.0014  0.0014  0.0000  0.0000  0.0000  0.0000  0.0000  0.0000  0.0000  0.0000  0.0000  0.0000  0.0000  0.0000  0.0000  0.0000  0.0000  0.0000  0.0000  0.0000
MFP4__GCA_000015625.1   0.2211  0.1740  0.1620  0.1620  0.1620  0.1498  0.1544  0.1756  0.1343  0.1304  0.1504  0.1671  0.1359  0.1355  0.1669  0.1567  0.1567  0.1858  0.1622  0.1622  0.1614  0.1833  0.1833  0.1833  0.1742  0.1544  0.1511  0.1503  0.1468  0.1468  0.1538  0.1627  0.1685  0.1523  0.1795  0.1795  0.1759  0.1740  0.1734  0.1683  0.1525  0.1541  0.1533  0.1619  0.1628  0.1597  0.1581  0.1566  0.1550  0.1558  0.1566  0.1548  0.1535  0.1572  0.1563  0.1563  0.1545  0.1733  0.1558  0.1548  0.1548  0.1548  0.0251  0.0301  0.0301  0.0251  0.0251  0.0251  0.0237  0.0237  0.0237  0.0237  0.0237  0.0237  0.0237  0.0237  0.0165  0.0165  0.0000  0.0000  0.0000  0.0014  0.0014  0.0000  0.0000  0.0000  0.0000  0.0000  0.0000  0.0000  0.0000  0.0000  0.0000  0.0000  0.0000  0.0000  0.0000  0.0000  0.0000  0.0000  0.0000  0.0000  0.0000  0.0000  0.0000  0.0000  0.0000  0.0000  0.0000  0.0000  0.0000  0.0000  0.0000  0.0000  0.0000  0.0000  0.0000  0.0000  0.0000  0.0000  0.0000  0.0000  0.0000  0.0000  0.0000  0.0000  0.0000  0.0000  0.0000  0.0000  0.0000  0.0000  0.0000  0.0000  0.0000  0.0000  0.0000  0.0000  0.0000  0.0000  0.0000  0.0000  0.0000  0.0014  0.0014  0.0014  0.0014  0.0014  0.0014  0.0014  0.0000  0.0000  0.0000  0.0000  0.0000  0.0000  0.0000  0.0000  0.0000  0.0000  0.0000  0.0000  0.0000  0.0000  0.0000  0.0000  0.0000  0.0000  0.0000
MFP4__GCA_000152325.1   0.2212  0.1740  0.1620  0.1620  0.1620  0.1499  0.1544  0.1757  0.1344  0.1304  0.1504  0.1671  0.1360  0.1355  0.1653  0.1568  0.1568  0.1858  0.1623  0.1623  0.1615  0.1834  0.1834  0.1834  0.1743  0.1545  0.1512  0.1504  0.1468  0.1468  0.1538  0.1628  0.1686  0.1523  0.1779  0.1779  0.1759  0.1741  0.1735  0.1667  0.1509  0.1525  0.1517  0.1602  0.1612  0.1581  0.1565  0.1550  0.1534  0.1542  0.1550  0.1532  0.1519  0.1556  0.1547  0.1547  0.1529  0.1716  0.1542  0.1532  0.1532  0.1532  0.0251  0.0301  0.0301  0.0251  0.0251  0.0251  0.0237  0.0237  0.0237  0.0237  0.0237  0.0237  0.0237  0.0237  0.0165  0.0165  0.0000  0.0000  0.0000  0.0014  0.0014  0.0000  0.0000  0.0000  0.0000  0.0000  0.0000  0.0000  0.0000  0.0000  0.0000  0.0000  0.0000  0.0000  0.0000  0.0000  0.0000  0.0000  0.0000  0.0000  0.0000  0.0000  0.0000  0.0000  0.0000  0.0000  0.0000  0.0000  0.0000  0.0000  0.0000  0.0000  0.0000  0.0000  0.0000  0.0000  0.0000  0.0000  0.0000  0.0000  0.0000  0.0000  0.0000  0.0000  0.0000  0.0000  0.0000  0.0000  0.0000  0.0000  0.0000  0.0000  0.0000  0.0000  0.0000  0.0000  0.0000  0.0000  0.0000  0.0000  0.0000  0.0014  0.0014  0.0014  0.0014  0.0014  0.0014  0.0014  0.0000  0.0000  0.0000  0.0000  0.0000  0.0000  0.0000  0.0000  0.0000  0.0000  0.0000  0.0000  0.0000  0.0000  0.0000  0.0000  0.0000  0.0000  0.0000  0.0000
MFP4__GCA_000152365.1   0.2212  0.1740  0.1620  0.1620  0.1620  0.1499  0.1544  0.1757  0.1344  0.1304  0.1504  0.1671  0.1360  0.1355  0.1653  0.1568  0.1568  0.1858  0.1623  0.1623  0.1615  0.1834  0.1834  0.1834  0.1743  0.1545  0.1512  0.1504  0.1468  0.1468  0.1538  0.1628  0.1686  0.1523  0.1779  0.1779  0.1759  0.1741  0.1735  0.1667  0.1509  0.1525  0.1517  0.1602  0.1612  0.1581  0.1565  0.1550  0.1534  0.1542  0.1550  0.1532  0.1519  0.1556  0.1547  0.1547  0.1529  0.1716  0.1542  0.1532  0.1532  0.1532  0.0251  0.0301  0.0301  0.0251  0.0251  0.0251  0.0237  0.0237  0.0237  0.0237  0.0237  0.0237  0.0237  0.0237  0.0165  0.0165  0.0000  0.0000  0.0000  0.0014  0.0014  0.0000  0.0000  0.0000  0.0000  0.0000  0.0000  0.0000  0.0000  0.0000  0.0000  0.0000  0.0000  0.0000  0.0000  0.0000  0.0000  0.0000  0.0000  0.0000  0.0000  0.0000  0.0000  0.0000  0.0000  0.0000  0.0000  0.0000  0.0000  0.0000  0.0000  0.0000  0.0000  0.0000  0.0000  0.0000  0.0000  0.0000  0.0000  0.0000  0.0000  0.0000  0.0000  0.0000  0.0000  0.0000  0.0000  0.0000  0.0000  0.0000  0.0000  0.0000  0.0000  0.0000  0.0000  0.0000  0.0000  0.0000  0.0000  0.0000  0.0000  0.0014  0.0014  0.0014  0.0014  0.0014  0.0014  0.0014  0.0000  0.0000  0.0000  0.0000  0.0000  0.0000  0.0000  0.0000  0.0000  0.0000  0.0000  0.0000  0.0000  0.0000  0.0000  0.0000  0.0000  0.0000  0.0000  0.0000  0.0000
MFP4__GCA_000152385.1   0.2211  0.1740  0.1620  0.1620  0.1620  0.1498  0.1544  0.1756  0.1343  0.1304  0.1504  0.1671  0.1359  0.1355  0.1669  0.1567  0.1567  0.1858  0.1622  0.1622  0.1614  0.1833  0.1833  0.1833  0.1742  0.1544  0.1511  0.1503  0.1468  0.1468  0.1538  0.1627  0.1685  0.1523  0.1795  0.1795  0.1759  0.1740  0.1734  0.1683  0.1525  0.1541  0.1533  0.1619  0.1628  0.1597  0.1581  0.1566  0.1550  0.1558  0.1566  0.1548  0.1535  0.1572  0.1563  0.1563  0.1545  0.1733  0.1558  0.1548  0.1548  0.1548  0.0251  0.0301  0.0301  0.0251  0.0251  0.0251  0.0237  0.0237  0.0237  0.0237  0.0237  0.0237  0.0237  0.0237  0.0165  0.0165  0.0000  0.0000  0.0000  0.0014  0.0014  0.0000  0.0000  0.0000  0.0000  0.0000  0.0000  0.0000  0.0000  0.0000  0.0000  0.0000  0.0000  0.0000  0.0000  0.0000  0.0000  0.0000  0.0000  0.0000  0.0000  0.0000  0.0000  0.0000  0.0000  0.0000  0.0000  0.0000  0.0000  0.0000  0.0000  0.0000  0.0000  0.0000  0.0000  0.0000  0.0000  0.0000  0.0000  0.0000  0.0000  0.0000  0.0000  0.0000  0.0000  0.0000  0.0000  0.0000  0.0000  0.0000  0.0000  0.0000  0.0000  0.0000  0.0000  0.0000  0.0000  0.0000  0.0000  0.0000  0.0000  0.0014  0.0014  0.0014  0.0014  0.0014  0.0014  0.0014  0.0000  0.0000  0.0000  0.0000  0.0000  0.0000  0.0000  0.0000  0.0000  0.0000  0.0000  0.0000  0.0000  0.0000  0.0000  0.0000  0.0000  0.0000  0.0000  0.0000  0.0000  0.0000
MFP4__GCA_000152405.1   0.2211  0.1740  0.1620  0.1620  0.1620  0.1498  0.1544  0.1756  0.1343  0.1304  0.1504  0.1671  0.1359  0.1355  0.1669  0.1567  0.1567  0.1858  0.1622  0.1622  0.1614  0.1833  0.1833  0.1833  0.1742  0.1544  0.1511  0.1503  0.1468  0.1468  0.1538  0.1627  0.1685  0.1523  0.1795  0.1795  0.1759  0.1740  0.1734  0.1683  0.1525  0.1541  0.1533  0.1619  0.1628  0.1597  0.1581  0.1566  0.1550  0.1558  0.1566  0.1548  0.1535  0.1572  0.1563  0.1563  0.1545  0.1733  0.1558  0.1548  0.1548  0.1548  0.0251  0.0301  0.0301  0.0251  0.0251  0.0251  0.0237  0.0237  0.0237  0.0237  0.0237  0.0237  0.0237  0.0237  0.0165  0.0165  0.0000  0.0000  0.0000  0.0014  0.0014  0.0000  0.0000  0.0000  0.0000  0.0000  0.0000  0.0000  0.0000  0.0000  0.0000  0.0000  0.0000  0.0000  0.0000  0.0000  0.0000  0.0000  0.0000  0.0000  0.0000  0.0000  0.0000  0.0000  0.0000  0.0000  0.0000  0.0000  0.0000  0.0000  0.0000  0.0000  0.0000  0.0000  0.0000  0.0000  0.0000  0.0000  0.0000  0.0000  0.0000  0.0000  0.0000  0.0000  0.0000  0.0000  0.0000  0.0000  0.0000  0.0000  0.0000  0.0000  0.0000  0.0000  0.0000  0.0000  0.0000  0.0000  0.0000  0.0000  0.0000  0.0014  0.0014  0.0014  0.0014  0.0014  0.0014  0.0014  0.0000  0.0000  0.0000  0.0000  0.0000  0.0000  0.0000  0.0000  0.0000  0.0000  0.0000  0.0000  0.0000  0.0000  0.0000  0.0000  0.0000  0.0000  0.0000  0.0000  0.0000  0.0000  0.0000
MFP4__GCA_000153085.1   0.2211  0.1740  0.1620  0.1620  0.1620  0.1498  0.1544  0.1756  0.1343  0.1304  0.1504  0.1671  0.1359  0.1355  0.1669  0.1567  0.1567  0.1858  0.1622  0.1622  0.1614  0.1833  0.1833  0.1833  0.1742  0.1544  0.1511  0.1503  0.1468  0.1468  0.1538  0.1627  0.1685  0.1523  0.1795  0.1795  0.1759  0.1740  0.1734  0.1683  0.1525  0.1541  0.1533  0.1619  0.1628  0.1597  0.1581  0.1566  0.1550  0.1558  0.1566  0.1548  0.1535  0.1572  0.1563  0.1563  0.1545  0.1733  0.1558  0.1548  0.1548  0.1548  0.0251  0.0301  0.0301  0.0251  0.0251  0.0251  0.0237  0.0237  0.0237  0.0237  0.0237  0.0237  0.0237  0.0237  0.0165  0.0165  0.0000  0.0000  0.0000  0.0014  0.0014  0.0000  0.0000  0.0000  0.0000  0.0000  0.0000  0.0000  0.0000  0.0000  0.0000  0.0000  0.0000  0.0000  0.0000  0.0000  0.0000  0.0000  0.0000  0.0000  0.0000  0.0000  0.0000  0.0000  0.0000  0.0000  0.0000  0.0000  0.0000  0.0000  0.0000  0.0000  0.0000  0.0000  0.0000  0.0000  0.0000  0.0000  0.0000  0.0000  0.0000  0.0000  0.0000  0.0000  0.0000  0.0000  0.0000  0.0000  0.0000  0.0000  0.0000  0.0000  0.0000  0.0000  0.0000  0.0000  0.0000  0.0000  0.0000  0.0000  0.0000  0.0014  0.0014  0.0014  0.0014  0.0014  0.0014  0.0014  0.0000  0.0000  0.0000  0.0000  0.0000  0.0000  0.0000  0.0000  0.0000  0.0000  0.0000  0.0000  0.0000  0.0000  0.0000  0.0000  0.0000  0.0000  0.0000  0.0000  0.0000  0.0000  0.0000  0.0000
MFP4__GCA_000167635.1   0.2211  0.1740  0.1620  0.1620  0.1620  0.1498  0.1544  0.1756  0.1343  0.1304  0.1504  0.1671  0.1359  0.1355  0.1669  0.1567  0.1567  0.1858  0.1622  0.1622  0.1614  0.1833  0.1833  0.1833  0.1742  0.1544  0.1511  0.1503  0.1468  0.1468  0.1538  0.1627  0.1685  0.1523  0.1795  0.1795  0.1759  0.1740  0.1734  0.1683  0.1525  0.1541  0.1533  0.1619  0.1628  0.1597  0.1581  0.1566  0.1550  0.1558  0.1566  0.1548  0.1535  0.1572  0.1563  0.1563  0.1545  0.1733  0.1558  0.1548  0.1548  0.1548  0.0251  0.0301  0.0301  0.0251  0.0251  0.0251  0.0237  0.0237  0.0237  0.0237  0.0237  0.0237  0.0237  0.0237  0.0165  0.0165  0.0000  0.0000  0.0000  0.0014  0.0014  0.0000  0.0000  0.0000  0.0000  0.0000  0.0000  0.0000  0.0000  0.0000  0.0000  0.0000  0.0000  0.0000  0.0000  0.0000  0.0000  0.0000  0.0000  0.0000  0.0000  0.0000  0.0000  0.0000  0.0000  0.0000  0.0000  0.0000  0.0000  0.0000  0.0000  0.0000  0.0000  0.0000  0.0000  0.0000  0.0000  0.0000  0.0000  0.0000  0.0000  0.0000  0.0000  0.0000  0.0000  0.0000  0.0000  0.0000  0.0000  0.0000  0.0000  0.0000  0.0000  0.0000  0.0000  0.0000  0.0000  0.0000  0.0000  0.0000  0.0000  0.0014  0.0014  0.0014  0.0014  0.0014  0.0014  0.0014  0.0000  0.0000  0.0000  0.0000  0.0000  0.0000  0.0000  0.0000  0.0000  0.0000  0.0000  0.0000  0.0000  0.0000  0.0000  0.0000  0.0000  0.0000  0.0000  0.0000  0.0000  0.0000  0.0000  0.0000  0.0000
MFP4__GCA_000169715.1   0.2212  0.1740  0.1620  0.1620  0.1620  0.1499  0.1544  0.1757  0.1344  0.1304  0.1504  0.1671  0.1360  0.1355  0.1653  0.1568  0.1568  0.1858  0.1623  0.1623  0.1615  0.1834  0.1834  0.1834  0.1743  0.1545  0.1512  0.1504  0.1468  0.1468  0.1538  0.1628  0.1686  0.1523  0.1779  0.1779  0.1759  0.1741  0.1735  0.1667  0.1509  0.1525  0.1517  0.1602  0.1612  0.1581  0.1565  0.1550  0.1534  0.1542  0.1550  0.1532  0.1519  0.1556  0.1547  0.1547  0.1529  0.1716  0.1542  0.1532  0.1532  0.1532  0.0251  0.0301  0.0301  0.0251  0.0251  0.0251  0.0237  0.0237  0.0237  0.0237  0.0237  0.0237  0.0237  0.0237  0.0165  0.0165  0.0000  0.0000  0.0000  0.0014  0.0014  0.0000  0.0000  0.0000  0.0000  0.0000  0.0000  0.0000  0.0000  0.0000  0.0000  0.0000  0.0000  0.0000  0.0000  0.0000  0.0000  0.0000  0.0000  0.0000  0.0000  0.0000  0.0000  0.0000  0.0000  0.0000  0.0000  0.0000  0.0000  0.0000  0.0000  0.0000  0.0000  0.0000  0.0000  0.0000  0.0000  0.0000  0.0000  0.0000  0.0000  0.0000  0.0000  0.0000  0.0000  0.0000  0.0000  0.0000  0.0000  0.0000  0.0000  0.0000  0.0000  0.0000  0.0000  0.0000  0.0000  0.0000  0.0000  0.0000  0.0000  0.0014  0.0014  0.0014  0.0014  0.0014  0.0014  0.0014  0.0000  0.0000  0.0000  0.0000  0.0000  0.0000  0.0000  0.0000  0.0000  0.0000  0.0000  0.0000  0.0000  0.0000  0.0000  0.0000  0.0000  0.0000  0.0000  0.0000  0.0000  0.0000  0.0000  0.0000  0.0000  0.0000
MFP4__GCA_000169875.1   0.2211  0.1740  0.1620  0.1620  0.1620  0.1498  0.1544  0.1756  0.1343  0.1304  0.1504  0.1671  0.1359  0.1355  0.1669  0.1567  0.1567  0.1858  0.1622  0.1622  0.1614  0.1833  0.1833  0.1833  0.1742  0.1544  0.1511  0.1503  0.1468  0.1468  0.1538  0.1627  0.1685  0.1523  0.1795  0.1795  0.1759  0.1740  0.1734  0.1683  0.1525  0.1541  0.1533  0.1619  0.1628  0.1597  0.1581  0.1566  0.1550  0.1558  0.1566  0.1548  0.1535  0.1572  0.1563  0.1563  0.1545  0.1733  0.1558  0.1548  0.1548  0.1548  0.0251  0.0301  0.0301  0.0251  0.0251  0.0251  0.0237  0.0237  0.0237  0.0237  0.0237  0.0237  0.0237  0.0237  0.0165  0.0165  0.0000  0.0000  0.0000  0.0014  0.0014  0.0000  0.0000  0.0000  0.0000  0.0000  0.0000  0.0000  0.0000  0.0000  0.0000  0.0000  0.0000  0.0000  0.0000  0.0000  0.0000  0.0000  0.0000  0.0000  0.0000  0.0000  0.0000  0.0000  0.0000  0.0000  0.0000  0.0000  0.0000  0.0000  0.0000  0.0000  0.0000  0.0000  0.0000  0.0000  0.0000  0.0000  0.0000  0.0000  0.0000  0.0000  0.0000  0.0000  0.0000  0.0000  0.0000  0.0000  0.0000  0.0000  0.0000  0.0000  0.0000  0.0000  0.0000  0.0000  0.0000  0.0000  0.0000  0.0000  0.0000  0.0014  0.0014  0.0014  0.0014  0.0014  0.0014  0.0014  0.0000  0.0000  0.0000  0.0000  0.0000  0.0000  0.0000  0.0000  0.0000  0.0000  0.0000  0.0000  0.0000  0.0000  0.0000  0.0000  0.0000  0.0000  0.0000  0.0000  0.0000  0.0000  0.0000  0.0000  0.0000  0.0000  0.0000
MFP4__GCA_000182195.1   0.2212  0.1740  0.1620  0.1620  0.1620  0.1499  0.1544  0.1757  0.1344  0.1304  0.1504  0.1671  0.1360  0.1355  0.1653  0.1568  0.1568  0.1858  0.1623  0.1623  0.1615  0.1834  0.1834  0.1834  0.1743  0.1545  0.1512  0.1504  0.1468  0.1468  0.1538  0.1628  0.1686  0.1523  0.1779  0.1779  0.1759  0.1741  0.1735  0.1667  0.1509  0.1525  0.1517  0.1602  0.1612  0.1581  0.1565  0.1550  0.1534  0.1542  0.1550  0.1532  0.1519  0.1556  0.1547  0.1547  0.1529  0.1716  0.1542  0.1532  0.1532  0.1532  0.0251  0.0301  0.0301  0.0251  0.0251  0.0251  0.0237  0.0237  0.0237  0.0237  0.0237  0.0237  0.0237  0.0237  0.0165  0.0165  0.0000  0.0000  0.0000  0.0014  0.0014  0.0000  0.0000  0.0000  0.0000  0.0000  0.0000  0.0000  0.0000  0.0000  0.0000  0.0000  0.0000  0.0000  0.0000  0.0000  0.0000  0.0000  0.0000  0.0000  0.0000  0.0000  0.0000  0.0000  0.0000  0.0000  0.0000  0.0000  0.0000  0.0000  0.0000  0.0000  0.0000  0.0000  0.0000  0.0000  0.0000  0.0000  0.0000  0.0000  0.0000  0.0000  0.0000  0.0000  0.0000  0.0000  0.0000  0.0000  0.0000  0.0000  0.0000  0.0000  0.0000  0.0000  0.0000  0.0000  0.0000  0.0000  0.0000  0.0000  0.0000  0.0014  0.0014  0.0014  0.0014  0.0014  0.0014  0.0014  0.0000  0.0000  0.0000  0.0000  0.0000  0.0000  0.0000  0.0000  0.0000  0.0000  0.0000  0.0000  0.0000  0.0000  0.0000  0.0000  0.0000  0.0000  0.0000  0.0000  0.0000  0.0000  0.0000  0.0000  0.0000  0.0000  0.0000  0.0000
MFP4__GCA_000182585.2   0.2212  0.1740  0.1620  0.1620  0.1620  0.1499  0.1544  0.1757  0.1344  0.1304  0.1504  0.1671  0.1360  0.1355  0.1653  0.1568  0.1568  0.1858  0.1623  0.1623  0.1615  0.1834  0.1834  0.1834  0.1743  0.1545  0.1512  0.1504  0.1468  0.1468  0.1538  0.1628  0.1686  0.1523  0.1779  0.1779  0.1759  0.1741  0.1735  0.1667  0.1509  0.1525  0.1517  0.1602  0.1612  0.1581  0.1565  0.1550  0.1534  0.1542  0.1550  0.1532  0.1519  0.1556  0.1547  0.1547  0.1529  0.1716  0.1542  0.1532  0.1532  0.1532  0.0251  0.0301  0.0301  0.0251  0.0251  0.0251  0.0237  0.0237  0.0237  0.0237  0.0237  0.0237  0.0237  0.0237  0.0165  0.0165  0.0000  0.0000  0.0000  0.0014  0.0014  0.0000  0.0000  0.0000  0.0000  0.0000  0.0000  0.0000  0.0000  0.0000  0.0000  0.0000  0.0000  0.0000  0.0000  0.0000  0.0000  0.0000  0.0000  0.0000  0.0000  0.0000  0.0000  0.0000  0.0000  0.0000  0.0000  0.0000  0.0000  0.0000  0.0000  0.0000  0.0000  0.0000  0.0000  0.0000  0.0000  0.0000  0.0000  0.0000  0.0000  0.0000  0.0000  0.0000  0.0000  0.0000  0.0000  0.0000  0.0000  0.0000  0.0000  0.0000  0.0000  0.0000  0.0000  0.0000  0.0000  0.0000  0.0000  0.0000  0.0000  0.0014  0.0014  0.0014  0.0014  0.0014  0.0014  0.0014  0.0000  0.0000  0.0000  0.0000  0.0000  0.0000  0.0000  0.0000  0.0000  0.0000  0.0000  0.0000  0.0000  0.0000  0.0000  0.0000  0.0000  0.0000  0.0000  0.0000  0.0000  0.0000  0.0000  0.0000  0.0000  0.0000  0.0000  0.0000  0.0000
MFP4__GCA_000347975.1   0.2212  0.1740  0.1620  0.1620  0.1620  0.1499  0.1544  0.1757  0.1344  0.1304  0.1504  0.1671  0.1360  0.1355  0.1653  0.1568  0.1568  0.1858  0.1623  0.1623  0.1615  0.1834  0.1834  0.1834  0.1743  0.1545  0.1512  0.1504  0.1468  0.1468  0.1538  0.1628  0.1686  0.1523  0.1779  0.1779  0.1759  0.1741  0.1735  0.1667  0.1509  0.1525  0.1517  0.1602  0.1612  0.1581  0.1565  0.1550  0.1534  0.1542  0.1550  0.1532  0.1519  0.1556  0.1547  0.1547  0.1529  0.1716  0.1542  0.1532  0.1532  0.1532  0.0251  0.0301  0.0301  0.0251  0.0251  0.0251  0.0237  0.0237  0.0237  0.0237  0.0237  0.0237  0.0237  0.0237  0.0165  0.0165  0.0000  0.0000  0.0000  0.0014  0.0014  0.0000  0.0000  0.0000  0.0000  0.0000  0.0000  0.0000  0.0000  0.0000  0.0000  0.0000  0.0000  0.0000  0.0000  0.0000  0.0000  0.0000  0.0000  0.0000  0.0000  0.0000  0.0000  0.0000  0.0000  0.0000  0.0000  0.0000  0.0000  0.0000  0.0000  0.0000  0.0000  0.0000  0.0000  0.0000  0.0000  0.0000  0.0000  0.0000  0.0000  0.0000  0.0000  0.0000  0.0000  0.0000  0.0000  0.0000  0.0000  0.0000  0.0000  0.0000  0.0000  0.0000  0.0000  0.0000  0.0000  0.0000  0.0000  0.0000  0.0000  0.0014  0.0014  0.0014  0.0014  0.0014  0.0014  0.0014  0.0000  0.0000  0.0000  0.0000  0.0000  0.0000  0.0000  0.0000  0.0000  0.0000  0.0000  0.0000  0.0000  0.0000  0.0000  0.0000  0.0000  0.0000  0.0000  0.0000  0.0000  0.0000  0.0000  0.0000  0.0000  0.0000  0.0000  0.0000  0.0000  0.0000
MFP4__GCA_000410895.1   0.2212  0.1740  0.1620  0.1620  0.1620  0.1499  0.1544  0.1757  0.1344  0.1304  0.1504  0.1671  0.1360  0.1355  0.1653  0.1568  0.1568  0.1858  0.1623  0.1623  0.1615  0.1834  0.1834  0.1834  0.1743  0.1545  0.1512  0.1504  0.1468  0.1468  0.1538  0.1628  0.1686  0.1523  0.1779  0.1779  0.1759  0.1741  0.1735  0.1667  0.1509  0.1525  0.1517  0.1602  0.1612  0.1581  0.1565  0.1550  0.1534  0.1542  0.1550  0.1532  0.1519  0.1556  0.1547  0.1547  0.1529  0.1716  0.1542  0.1532  0.1532  0.1532  0.0251  0.0301  0.0301  0.0251  0.0251  0.0251  0.0237  0.0237  0.0237  0.0237  0.0237  0.0237  0.0237  0.0237  0.0165  0.0165  0.0000  0.0000  0.0000  0.0014  0.0014  0.0000  0.0000  0.0000  0.0000  0.0000  0.0000  0.0000  0.0000  0.0000  0.0000  0.0000  0.0000  0.0000  0.0000  0.0000  0.0000  0.0000  0.0000  0.0000  0.0000  0.0000  0.0000  0.0000  0.0000  0.0000  0.0000  0.0000  0.0000  0.0000  0.0000  0.0000  0.0000  0.0000  0.0000  0.0000  0.0000  0.0000  0.0000  0.0000  0.0000  0.0000  0.0000  0.0000  0.0000  0.0000  0.0000  0.0000  0.0000  0.0000  0.0000  0.0000  0.0000  0.0000  0.0000  0.0000  0.0000  0.0000  0.0000  0.0000  0.0000  0.0014  0.0014  0.0014  0.0014  0.0014  0.0014  0.0014  0.0000  0.0000  0.0000  0.0000  0.0000  0.0000  0.0000  0.0000  0.0000  0.0000  0.0000  0.0000  0.0000  0.0000  0.0000  0.0000  0.0000  0.0000  0.0000  0.0000  0.0000  0.0000  0.0000  0.0000  0.0000  0.0000  0.0000  0.0000  0.0000  0.0000  0.0000
MFP4__GCA_000439695.1   0.2212  0.1740  0.1620  0.1620  0.1620  0.1499  0.1544  0.1757  0.1344  0.1304  0.1504  0.1671  0.1360  0.1355  0.1653  0.1568  0.1568  0.1858  0.1623  0.1623  0.1615  0.1834  0.1834  0.1834  0.1743  0.1545  0.1512  0.1504  0.1468  0.1468  0.1538  0.1628  0.1686  0.1523  0.1779  0.1779  0.1759  0.1741  0.1735  0.1667  0.1509  0.1525  0.1517  0.1602  0.1612  0.1581  0.1565  0.1550  0.1534  0.1542  0.1550  0.1532  0.1519  0.1556  0.1547  0.1547  0.1529  0.1716  0.1542  0.1532  0.1532  0.1532  0.0251  0.0301  0.0301  0.0251  0.0251  0.0251  0.0237  0.0237  0.0237  0.0237  0.0237  0.0237  0.0237  0.0237  0.0165  0.0165  0.0000  0.0000  0.0000  0.0014  0.0014  0.0000  0.0000  0.0000  0.0000  0.0000  0.0000  0.0000  0.0000  0.0000  0.0000  0.0000  0.0000  0.0000  0.0000  0.0000  0.0000  0.0000  0.0000  0.0000  0.0000  0.0000  0.0000  0.0000  0.0000  0.0000  0.0000  0.0000  0.0000  0.0000  0.0000  0.0000  0.0000  0.0000  0.0000  0.0000  0.0000  0.0000  0.0000  0.0000  0.0000  0.0000  0.0000  0.0000  0.0000  0.0000  0.0000  0.0000  0.0000  0.0000  0.0000  0.0000  0.0000  0.0000  0.0000  0.0000  0.0000  0.0000  0.0000  0.0000  0.0000  0.0014  0.0014  0.0014  0.0014  0.0014  0.0014  0.0014  0.0000  0.0000  0.0000  0.0000  0.0000  0.0000  0.0000  0.0000  0.0000  0.0000  0.0000  0.0000  0.0000  0.0000  0.0000  0.0000  0.0000  0.0000  0.0000  0.0000  0.0000  0.0000  0.0000  0.0000  0.0000  0.0000  0.0000  0.0000  0.0000  0.0000  0.0000  0.0000
MFP4__GCA_000445385.1   0.2212  0.1740  0.1620  0.1620  0.1620  0.1499  0.1544  0.1757  0.1344  0.1304  0.1504  0.1671  0.1360  0.1355  0.1653  0.1568  0.1568  0.1858  0.1623  0.1623  0.1615  0.1834  0.1834  0.1834  0.1743  0.1545  0.1512  0.1504  0.1468  0.1468  0.1538  0.1628  0.1686  0.1523  0.1779  0.1779  0.1759  0.1741  0.1735  0.1667  0.1509  0.1525  0.1517  0.1602  0.1612  0.1581  0.1565  0.1550  0.1534  0.1542  0.1550  0.1532  0.1519  0.1556  0.1547  0.1547  0.1529  0.1716  0.1542  0.1532  0.1532  0.1532  0.0251  0.0301  0.0301  0.0251  0.0251  0.0251  0.0237  0.0237  0.0237  0.0237  0.0237  0.0237  0.0237  0.0237  0.0165  0.0165  0.0000  0.0000  0.0000  0.0014  0.0014  0.0000  0.0000  0.0000  0.0000  0.0000  0.0000  0.0000  0.0000  0.0000  0.0000  0.0000  0.0000  0.0000  0.0000  0.0000  0.0000  0.0000  0.0000  0.0000  0.0000  0.0000  0.0000  0.0000  0.0000  0.0000  0.0000  0.0000  0.0000  0.0000  0.0000  0.0000  0.0000  0.0000  0.0000  0.0000  0.0000  0.0000  0.0000  0.0000  0.0000  0.0000  0.0000  0.0000  0.0000  0.0000  0.0000  0.0000  0.0000  0.0000  0.0000  0.0000  0.0000  0.0000  0.0000  0.0000  0.0000  0.0000  0.0000  0.0000  0.0000  0.0014  0.0014  0.0014  0.0014  0.0014  0.0014  0.0014  0.0000  0.0000  0.0000  0.0000  0.0000  0.0000  0.0000  0.0000  0.0000  0.0000  0.0000  0.0000  0.0000  0.0000  0.0000  0.0000  0.0000  0.0000  0.0000  0.0000  0.0000  0.0000  0.0000  0.0000  0.0000  0.0000  0.0000  0.0000  0.0000  0.0000  0.0000  0.0000  0.0000
MFP4__GCA_000511915.1   0.2212  0.1740  0.1620  0.1620  0.1620  0.1499  0.1544  0.1757  0.1344  0.1304  0.1504  0.1671  0.1360  0.1355  0.1653  0.1568  0.1568  0.1858  0.1623  0.1623  0.1615  0.1834  0.1834  0.1834  0.1743  0.1545  0.1512  0.1504  0.1468  0.1468  0.1538  0.1628  0.1686  0.1523  0.1779  0.1779  0.1759  0.1741  0.1735  0.1667  0.1509  0.1525  0.1517  0.1602  0.1612  0.1581  0.1565  0.1550  0.1534  0.1542  0.1550  0.1532  0.1519  0.1556  0.1547  0.1547  0.1529  0.1716  0.1542  0.1532  0.1532  0.1532  0.0251  0.0301  0.0301  0.0251  0.0251  0.0251  0.0237  0.0237  0.0237  0.0237  0.0237  0.0237  0.0237  0.0237  0.0165  0.0165  0.0000  0.0000  0.0000  0.0014  0.0014  0.0000  0.0000  0.0000  0.0000  0.0000  0.0000  0.0000  0.0000  0.0000  0.0000  0.0000  0.0000  0.0000  0.0000  0.0000  0.0000  0.0000  0.0000  0.0000  0.0000  0.0000  0.0000  0.0000  0.0000  0.0000  0.0000  0.0000  0.0000  0.0000  0.0000  0.0000  0.0000  0.0000  0.0000  0.0000  0.0000  0.0000  0.0000  0.0000  0.0000  0.0000  0.0000  0.0000  0.0000  0.0000  0.0000  0.0000  0.0000  0.0000  0.0000  0.0000  0.0000  0.0000  0.0000  0.0000  0.0000  0.0000  0.0000  0.0000  0.0000  0.0014  0.0014  0.0014  0.0014  0.0014  0.0014  0.0014  0.0000  0.0000  0.0000  0.0000  0.0000  0.0000  0.0000  0.0000  0.0000  0.0000  0.0000  0.0000  0.0000  0.0000  0.0000  0.0000  0.0000  0.0000  0.0000  0.0000  0.0000  0.0000  0.0000  0.0000  0.0000  0.0000  0.0000  0.0000  0.0000  0.0000  0.0000  0.0000  0.0000  0.0000
MFP4__GCA_000520895.1   0.2212  0.1740  0.1620  0.1620  0.1620  0.1499  0.1544  0.1757  0.1344  0.1304  0.1504  0.1671  0.1360  0.1355  0.1653  0.1568  0.1568  0.1858  0.1623  0.1623  0.1615  0.1834  0.1834  0.1834  0.1743  0.1545  0.1512  0.1504  0.1468  0.1468  0.1538  0.1628  0.1686  0.1523  0.1779  0.1779  0.1759  0.1741  0.1735  0.1667  0.1509  0.1525  0.1517  0.1602  0.1612  0.1581  0.1565  0.1550  0.1534  0.1542  0.1550  0.1532  0.1519  0.1556  0.1547  0.1547  0.1529  0.1716  0.1542  0.1532  0.1532  0.1532  0.0251  0.0301  0.0301  0.0251  0.0251  0.0251  0.0237  0.0237  0.0237  0.0237  0.0237  0.0237  0.0237  0.0237  0.0165  0.0165  0.0000  0.0000  0.0000  0.0014  0.0014  0.0000  0.0000  0.0000  0.0000  0.0000  0.0000  0.0000  0.0000  0.0000  0.0000  0.0000  0.0000  0.0000  0.0000  0.0000  0.0000  0.0000  0.0000  0.0000  0.0000  0.0000  0.0000  0.0000  0.0000  0.0000  0.0000  0.0000  0.0000  0.0000  0.0000  0.0000  0.0000  0.0000  0.0000  0.0000  0.0000  0.0000  0.0000  0.0000  0.0000  0.0000  0.0000  0.0000  0.0000  0.0000  0.0000  0.0000  0.0000  0.0000  0.0000  0.0000  0.0000  0.0000  0.0000  0.0000  0.0000  0.0000  0.0000  0.0000  0.0000  0.0014  0.0014  0.0014  0.0014  0.0014  0.0014  0.0014  0.0000  0.0000  0.0000  0.0000  0.0000  0.0000  0.0000  0.0000  0.0000  0.0000  0.0000  0.0000  0.0000  0.0000  0.0000  0.0000  0.0000  0.0000  0.0000  0.0000  0.0000  0.0000  0.0000  0.0000  0.0000  0.0000  0.0000  0.0000  0.0000  0.0000  0.0000  0.0000  0.0000  0.0000  0.0000
MFP4__GCA_000521645.1   0.2212  0.1740  0.1620  0.1620  0.1620  0.1499  0.1544  0.1757  0.1344  0.1304  0.1504  0.1671  0.1360  0.1355  0.1653  0.1568  0.1568  0.1858  0.1623  0.1623  0.1615  0.1834  0.1834  0.1834  0.1743  0.1545  0.1512  0.1504  0.1468  0.1468  0.1538  0.1628  0.1686  0.1523  0.1779  0.1779  0.1759  0.1741  0.1735  0.1667  0.1509  0.1525  0.1517  0.1602  0.1612  0.1581  0.1565  0.1550  0.1534  0.1542  0.1550  0.1532  0.1519  0.1556  0.1547  0.1547  0.1529  0.1716  0.1542  0.1532  0.1532  0.1532  0.0251  0.0301  0.0301  0.0251  0.0251  0.0251  0.0237  0.0237  0.0237  0.0237  0.0237  0.0237  0.0237  0.0237  0.0165  0.0165  0.0000  0.0000  0.0000  0.0014  0.0014  0.0000  0.0000  0.0000  0.0000  0.0000  0.0000  0.0000  0.0000  0.0000  0.0000  0.0000  0.0000  0.0000  0.0000  0.0000  0.0000  0.0000  0.0000  0.0000  0.0000  0.0000  0.0000  0.0000  0.0000  0.0000  0.0000  0.0000  0.0000  0.0000  0.0000  0.0000  0.0000  0.0000  0.0000  0.0000  0.0000  0.0000  0.0000  0.0000  0.0000  0.0000  0.0000  0.0000  0.0000  0.0000  0.0000  0.0000  0.0000  0.0000  0.0000  0.0000  0.0000  0.0000  0.0000  0.0000  0.0000  0.0000  0.0000  0.0000  0.0000  0.0014  0.0014  0.0014  0.0014  0.0014  0.0014  0.0014  0.0000  0.0000  0.0000  0.0000  0.0000  0.0000  0.0000  0.0000  0.0000  0.0000  0.0000  0.0000  0.0000  0.0000  0.0000  0.0000  0.0000  0.0000  0.0000  0.0000  0.0000  0.0000  0.0000  0.0000  0.0000  0.0000  0.0000  0.0000  0.0000  0.0000  0.0000  0.0000  0.0000  0.0000  0.0000  0.0000
MFP4__GCA_000583835.1   0.2212  0.1740  0.1620  0.1620  0.1620  0.1499  0.1544  0.1757  0.1344  0.1304  0.1504  0.1671  0.1360  0.1355  0.1653  0.1568  0.1568  0.1858  0.1623  0.1623  0.1615  0.1834  0.1834  0.1834  0.1743  0.1545  0.1512  0.1504  0.1468  0.1468  0.1538  0.1628  0.1686  0.1523  0.1779  0.1779  0.1759  0.1741  0.1735  0.1667  0.1509  0.1525  0.1517  0.1602  0.1612  0.1581  0.1565  0.1550  0.1534  0.1542  0.1550  0.1532  0.1519  0.1556  0.1547  0.1547  0.1529  0.1716  0.1542  0.1532  0.1532  0.1532  0.0251  0.0301  0.0301  0.0251  0.0251  0.0251  0.0237  0.0237  0.0237  0.0237  0.0237  0.0237  0.0237  0.0237  0.0165  0.0165  0.0000  0.0000  0.0000  0.0014  0.0014  0.0000  0.0000  0.0000  0.0000  0.0000  0.0000  0.0000  0.0000  0.0000  0.0000  0.0000  0.0000  0.0000  0.0000  0.0000  0.0000  0.0000  0.0000  0.0000  0.0000  0.0000  0.0000  0.0000  0.0000  0.0000  0.0000  0.0000  0.0000  0.0000  0.0000  0.0000  0.0000  0.0000  0.0000  0.0000  0.0000  0.0000  0.0000  0.0000  0.0000  0.0000  0.0000  0.0000  0.0000  0.0000  0.0000  0.0000  0.0000  0.0000  0.0000  0.0000  0.0000  0.0000  0.0000  0.0000  0.0000  0.0000  0.0000  0.0000  0.0000  0.0014  0.0014  0.0014  0.0014  0.0014  0.0014  0.0014  0.0000  0.0000  0.0000  0.0000  0.0000  0.0000  0.0000  0.0000  0.0000  0.0000  0.0000  0.0000  0.0000  0.0000  0.0000  0.0000  0.0000  0.0000  0.0000  0.0000  0.0000  0.0000  0.0000  0.0000  0.0000  0.0000  0.0000  0.0000  0.0000  0.0000  0.0000  0.0000  0.0000  0.0000  0.0000  0.0000  0.0000
MFP4__GCA_000755765.1   0.2212  0.1740  0.1620  0.1620  0.1620  0.1499  0.1544  0.1757  0.1344  0.1304  0.1504  0.1671  0.1360  0.1355  0.1653  0.1568  0.1568  0.1858  0.1623  0.1623  0.1615  0.1834  0.1834  0.1834  0.1743  0.1545  0.1512  0.1504  0.1468  0.1468  0.1538  0.1628  0.1686  0.1523  0.1779  0.1779  0.1759  0.1741  0.1735  0.1667  0.1509  0.1525  0.1517  0.1602  0.1612  0.1581  0.1565  0.1550  0.1534  0.1542  0.1550  0.1532  0.1519  0.1556  0.1547  0.1547  0.1529  0.1716  0.1542  0.1532  0.1532  0.1532  0.0251  0.0301  0.0301  0.0251  0.0251  0.0251  0.0237  0.0237  0.0237  0.0237  0.0237  0.0237  0.0237  0.0237  0.0165  0.0165  0.0000  0.0000  0.0000  0.0014  0.0014  0.0000  0.0000  0.0000  0.0000  0.0000  0.0000  0.0000  0.0000  0.0000  0.0000  0.0000  0.0000  0.0000  0.0000  0.0000  0.0000  0.0000  0.0000  0.0000  0.0000  0.0000  0.0000  0.0000  0.0000  0.0000  0.0000  0.0000  0.0000  0.0000  0.0000  0.0000  0.0000  0.0000  0.0000  0.0000  0.0000  0.0000  0.0000  0.0000  0.0000  0.0000  0.0000  0.0000  0.0000  0.0000  0.0000  0.0000  0.0000  0.0000  0.0000  0.0000  0.0000  0.0000  0.0000  0.0000  0.0000  0.0000  0.0000  0.0000  0.0000  0.0014  0.0014  0.0014  0.0014  0.0014  0.0014  0.0014  0.0000  0.0000  0.0000  0.0000  0.0000  0.0000  0.0000  0.0000  0.0000  0.0000  0.0000  0.0000  0.0000  0.0000  0.0000  0.0000  0.0000  0.0000  0.0000  0.0000  0.0000  0.0000  0.0000  0.0000  0.0000  0.0000  0.0000  0.0000  0.0000  0.0000  0.0000  0.0000  0.0000  0.0000  0.0000  0.0000  0.0000  0.0000
MFP4__GCA_000755785.1   0.2211  0.1740  0.1620  0.1620  0.1620  0.1498  0.1544  0.1756  0.1343  0.1304  0.1504  0.1671  0.1359  0.1355  0.1669  0.1567  0.1567  0.1858  0.1622  0.1622  0.1614  0.1833  0.1833  0.1833  0.1742  0.1544  0.1511  0.1503  0.1468  0.1468  0.1538  0.1627  0.1685  0.1523  0.1795  0.1795  0.1759  0.1740  0.1734  0.1683  0.1525  0.1541  0.1533  0.1619  0.1628  0.1597  0.1581  0.1566  0.1550  0.1558  0.1566  0.1548  0.1535  0.1572  0.1563  0.1563  0.1545  0.1733  0.1558  0.1548  0.1548  0.1548  0.0251  0.0301  0.0301  0.0251  0.0251  0.0251  0.0237  0.0237  0.0237  0.0237  0.0237  0.0237  0.0237  0.0237  0.0165  0.0165  0.0000  0.0000  0.0000  0.0014  0.0014  0.0000  0.0000  0.0000  0.0000  0.0000  0.0000  0.0000  0.0000  0.0000  0.0000  0.0000  0.0000  0.0000  0.0000  0.0000  0.0000  0.0000  0.0000  0.0000  0.0000  0.0000  0.0000  0.0000  0.0000  0.0000  0.0000  0.0000  0.0000  0.0000  0.0000  0.0000  0.0000  0.0000  0.0000  0.0000  0.0000  0.0000  0.0000  0.0000  0.0000  0.0000  0.0000  0.0000  0.0000  0.0000  0.0000  0.0000  0.0000  0.0000  0.0000  0.0000  0.0000  0.0000  0.0000  0.0000  0.0000  0.0000  0.0000  0.0000  0.0000  0.0014  0.0014  0.0014  0.0014  0.0014  0.0014  0.0014  0.0000  0.0000  0.0000  0.0000  0.0000  0.0000  0.0000  0.0000  0.0000  0.0000  0.0000  0.0000  0.0000  0.0000  0.0000  0.0000  0.0000  0.0000  0.0000  0.0000  0.0000  0.0000  0.0000  0.0000  0.0000  0.0000  0.0000  0.0000  0.0000  0.0000  0.0000  0.0000  0.0000  0.0000  0.0000  0.0000  0.0000  0.0000  0.0000
MFP4__GCA_000755825.1   0.2212  0.1740  0.1620  0.1620  0.1620  0.1499  0.1544  0.1757  0.1344  0.1304  0.1504  0.1671  0.1360  0.1355  0.1653  0.1568  0.1568  0.1858  0.1623  0.1623  0.1615  0.1834  0.1834  0.1834  0.1743  0.1545  0.1512  0.1504  0.1468  0.1468  0.1538  0.1628  0.1686  0.1523  0.1779  0.1779  0.1759  0.1741  0.1735  0.1667  0.1509  0.1525  0.1517  0.1602  0.1612  0.1581  0.1565  0.1550  0.1534  0.1542  0.1550  0.1532  0.1519  0.1556  0.1547  0.1547  0.1529  0.1716  0.1542  0.1532  0.1532  0.1532  0.0251  0.0301  0.0301  0.0251  0.0251  0.0251  0.0237  0.0237  0.0237  0.0237  0.0237  0.0237  0.0237  0.0237  0.0165  0.0165  0.0000  0.0000  0.0000  0.0014  0.0014  0.0000  0.0000  0.0000  0.0000  0.0000  0.0000  0.0000  0.0000  0.0000  0.0000  0.0000  0.0000  0.0000  0.0000  0.0000  0.0000  0.0000  0.0000  0.0000  0.0000  0.0000  0.0000  0.0000  0.0000  0.0000  0.0000  0.0000  0.0000  0.0000  0.0000  0.0000  0.0000  0.0000  0.0000  0.0000  0.0000  0.0000  0.0000  0.0000  0.0000  0.0000  0.0000  0.0000  0.0000  0.0000  0.0000  0.0000  0.0000  0.0000  0.0000  0.0000  0.0000  0.0000  0.0000  0.0000  0.0000  0.0000  0.0000  0.0000  0.0000  0.0014  0.0014  0.0014  0.0014  0.0014  0.0014  0.0014  0.0000  0.0000  0.0000  0.0000  0.0000  0.0000  0.0000  0.0000  0.0000  0.0000  0.0000  0.0000  0.0000  0.0000  0.0000  0.0000  0.0000  0.0000  0.0000  0.0000  0.0000  0.0000  0.0000  0.0000  0.0000  0.0000  0.0000  0.0000  0.0000  0.0000  0.0000  0.0000  0.0000  0.0000  0.0000  0.0000  0.0000  0.0000  0.0000  0.0000
MFP4__GCA_000755845.1   0.2211  0.1740  0.1620  0.1620  0.1620  0.1498  0.1544  0.1756  0.1343  0.1304  0.1504  0.1671  0.1359  0.1355  0.1669  0.1567  0.1567  0.1858  0.1622  0.1622  0.1614  0.1833  0.1833  0.1833  0.1742  0.1544  0.1511  0.1503  0.1468  0.1468  0.1538  0.1627  0.1685  0.1523  0.1795  0.1795  0.1759  0.1740  0.1734  0.1683  0.1525  0.1541  0.1533  0.1619  0.1628  0.1597  0.1581  0.1566  0.1550  0.1558  0.1566  0.1548  0.1535  0.1572  0.1563  0.1563  0.1545  0.1733  0.1558  0.1548  0.1548  0.1548  0.0251  0.0301  0.0301  0.0251  0.0251  0.0251  0.0237  0.0237  0.0237  0.0237  0.0237  0.0237  0.0237  0.0237  0.0165  0.0165  0.0000  0.0000  0.0000  0.0014  0.0014  0.0000  0.0000  0.0000  0.0000  0.0000  0.0000  0.0000  0.0000  0.0000  0.0000  0.0000  0.0000  0.0000  0.0000  0.0000  0.0000  0.0000  0.0000  0.0000  0.0000  0.0000  0.0000  0.0000  0.0000  0.0000  0.0000  0.0000  0.0000  0.0000  0.0000  0.0000  0.0000  0.0000  0.0000  0.0000  0.0000  0.0000  0.0000  0.0000  0.0000  0.0000  0.0000  0.0000  0.0000  0.0000  0.0000  0.0000  0.0000  0.0000  0.0000  0.0000  0.0000  0.0000  0.0000  0.0000  0.0000  0.0000  0.0000  0.0000  0.0000  0.0014  0.0014  0.0014  0.0014  0.0014  0.0014  0.0014  0.0000  0.0000  0.0000  0.0000  0.0000  0.0000  0.0000  0.0000  0.0000  0.0000  0.0000  0.0000  0.0000  0.0000  0.0000  0.0000  0.0000  0.0000  0.0000  0.0000  0.0000  0.0000  0.0000  0.0000  0.0000  0.0000  0.0000  0.0000  0.0000  0.0000  0.0000  0.0000  0.0000  0.0000  0.0000  0.0000  0.0000  0.0000  0.0000  0.0000  0.0000
MFP4__GCA_000755865.1   0.2211  0.1740  0.1620  0.1620  0.1620  0.1498  0.1544  0.1756  0.1343  0.1304  0.1504  0.1671  0.1359  0.1355  0.1669  0.1567  0.1567  0.1858  0.1622  0.1622  0.1614  0.1833  0.1833  0.1833  0.1742  0.1544  0.1511  0.1503  0.1468  0.1468  0.1538  0.1627  0.1685  0.1523  0.1795  0.1795  0.1759  0.1740  0.1734  0.1683  0.1525  0.1541  0.1533  0.1619  0.1628  0.1597  0.1581  0.1566  0.1550  0.1558  0.1566  0.1548  0.1535  0.1572  0.1563  0.1563  0.1545  0.1733  0.1558  0.1548  0.1548  0.1548  0.0251  0.0301  0.0301  0.0251  0.0251  0.0251  0.0237  0.0237  0.0237  0.0237  0.0237  0.0237  0.0237  0.0237  0.0165  0.0165  0.0000  0.0000  0.0000  0.0014  0.0014  0.0000  0.0000  0.0000  0.0000  0.0000  0.0000  0.0000  0.0000  0.0000  0.0000  0.0000  0.0000  0.0000  0.0000  0.0000  0.0000  0.0000  0.0000  0.0000  0.0000  0.0000  0.0000  0.0000  0.0000  0.0000  0.0000  0.0000  0.0000  0.0000  0.0000  0.0000  0.0000  0.0000  0.0000  0.0000  0.0000  0.0000  0.0000  0.0000  0.0000  0.0000  0.0000  0.0000  0.0000  0.0000  0.0000  0.0000  0.0000  0.0000  0.0000  0.0000  0.0000  0.0000  0.0000  0.0000  0.0000  0.0000  0.0000  0.0000  0.0000  0.0014  0.0014  0.0014  0.0014  0.0014  0.0014  0.0014  0.0000  0.0000  0.0000  0.0000  0.0000  0.0000  0.0000  0.0000  0.0000  0.0000  0.0000  0.0000  0.0000  0.0000  0.0000  0.0000  0.0000  0.0000  0.0000  0.0000  0.0000  0.0000  0.0000  0.0000  0.0000  0.0000  0.0000  0.0000  0.0000  0.0000  0.0000  0.0000  0.0000  0.0000  0.0000  0.0000  0.0000  0.0000  0.0000  0.0000  0.0000  0.0000
MFP4__GCA_000755885.1   0.2211  0.1740  0.1620  0.1620  0.1620  0.1498  0.1544  0.1756  0.1343  0.1304  0.1504  0.1671  0.1359  0.1355  0.1669  0.1567  0.1567  0.1858  0.1622  0.1622  0.1614  0.1833  0.1833  0.1833  0.1742  0.1544  0.1511  0.1503  0.1468  0.1468  0.1538  0.1627  0.1685  0.1523  0.1795  0.1795  0.1759  0.1740  0.1734  0.1683  0.1525  0.1541  0.1533  0.1619  0.1628  0.1597  0.1581  0.1566  0.1550  0.1558  0.1566  0.1548  0.1535  0.1572  0.1563  0.1563  0.1545  0.1733  0.1558  0.1548  0.1548  0.1548  0.0251  0.0301  0.0301  0.0251  0.0251  0.0251  0.0237  0.0237  0.0237  0.0237  0.0237  0.0237  0.0237  0.0237  0.0165  0.0165  0.0000  0.0000  0.0000  0.0014  0.0014  0.0000  0.0000  0.0000  0.0000  0.0000  0.0000  0.0000  0.0000  0.0000  0.0000  0.0000  0.0000  0.0000  0.0000  0.0000  0.0000  0.0000  0.0000  0.0000  0.0000  0.0000  0.0000  0.0000  0.0000  0.0000  0.0000  0.0000  0.0000  0.0000  0.0000  0.0000  0.0000  0.0000  0.0000  0.0000  0.0000  0.0000  0.0000  0.0000  0.0000  0.0000  0.0000  0.0000  0.0000  0.0000  0.0000  0.0000  0.0000  0.0000  0.0000  0.0000  0.0000  0.0000  0.0000  0.0000  0.0000  0.0000  0.0000  0.0000  0.0000  0.0014  0.0014  0.0014  0.0014  0.0014  0.0014  0.0014  0.0000  0.0000  0.0000  0.0000  0.0000  0.0000  0.0000  0.0000  0.0000  0.0000  0.0000  0.0000  0.0000  0.0000  0.0000  0.0000  0.0000  0.0000  0.0000  0.0000  0.0000  0.0000  0.0000  0.0000  0.0000  0.0000  0.0000  0.0000  0.0000  0.0000  0.0000  0.0000  0.0000  0.0000  0.0000  0.0000  0.0000  0.0000  0.0000  0.0000  0.0000  0.0000  0.0000
MFP4__GCA_000755945.1   0.2212  0.1740  0.1620  0.1620  0.1620  0.1499  0.1544  0.1757  0.1344  0.1304  0.1504  0.1671  0.1360  0.1355  0.1653  0.1568  0.1568  0.1858  0.1623  0.1623  0.1615  0.1834  0.1834  0.1834  0.1743  0.1545  0.1512  0.1504  0.1468  0.1468  0.1538  0.1628  0.1686  0.1523  0.1779  0.1779  0.1759  0.1741  0.1735  0.1667  0.1509  0.1525  0.1517  0.1602  0.1612  0.1581  0.1565  0.1550  0.1534  0.1542  0.1550  0.1532  0.1519  0.1556  0.1547  0.1547  0.1529  0.1716  0.1542  0.1532  0.1532  0.1532  0.0251  0.0301  0.0301  0.0251  0.0251  0.0251  0.0237  0.0237  0.0237  0.0237  0.0237  0.0237  0.0237  0.0237  0.0165  0.0165  0.0000  0.0000  0.0000  0.0014  0.0014  0.0000  0.0000  0.0000  0.0000  0.0000  0.0000  0.0000  0.0000  0.0000  0.0000  0.0000  0.0000  0.0000  0.0000  0.0000  0.0000  0.0000  0.0000  0.0000  0.0000  0.0000  0.0000  0.0000  0.0000  0.0000  0.0000  0.0000  0.0000  0.0000  0.0000  0.0000  0.0000  0.0000  0.0000  0.0000  0.0000  0.0000  0.0000  0.0000  0.0000  0.0000  0.0000  0.0000  0.0000  0.0000  0.0000  0.0000  0.0000  0.0000  0.0000  0.0000  0.0000  0.0000  0.0000  0.0000  0.0000  0.0000  0.0000  0.0000  0.0000  0.0014  0.0014  0.0014  0.0014  0.0014  0.0014  0.0014  0.0000  0.0000  0.0000  0.0000  0.0000  0.0000  0.0000  0.0000  0.0000  0.0000  0.0000  0.0000  0.0000  0.0000  0.0000  0.0000  0.0000  0.0000  0.0000  0.0000  0.0000  0.0000  0.0000  0.0000  0.0000  0.0000  0.0000  0.0000  0.0000  0.0000  0.0000  0.0000  0.0000  0.0000  0.0000  0.0000  0.0000  0.0000  0.0000  0.0000  0.0000  0.0000  0.0000  0.0000
MFP4__GCA_000755965.1   0.2212  0.1740  0.1620  0.1620  0.1620  0.1499  0.1544  0.1757  0.1344  0.1304  0.1504  0.1671  0.1360  0.1355  0.1653  0.1568  0.1568  0.1858  0.1623  0.1623  0.1615  0.1834  0.1834  0.1834  0.1743  0.1545  0.1512  0.1504  0.1468  0.1468  0.1538  0.1628  0.1686  0.1523  0.1779  0.1779  0.1759  0.1741  0.1735  0.1667  0.1509  0.1525  0.1517  0.1602  0.1612  0.1581  0.1565  0.1550  0.1534  0.1542  0.1550  0.1532  0.1519  0.1556  0.1547  0.1547  0.1529  0.1716  0.1542  0.1532  0.1532  0.1532  0.0251  0.0301  0.0301  0.0251  0.0251  0.0251  0.0237  0.0237  0.0237  0.0237  0.0237  0.0237  0.0237  0.0237  0.0165  0.0165  0.0000  0.0000  0.0000  0.0014  0.0014  0.0000  0.0000  0.0000  0.0000  0.0000  0.0000  0.0000  0.0000  0.0000  0.0000  0.0000  0.0000  0.0000  0.0000  0.0000  0.0000  0.0000  0.0000  0.0000  0.0000  0.0000  0.0000  0.0000  0.0000  0.0000  0.0000  0.0000  0.0000  0.0000  0.0000  0.0000  0.0000  0.0000  0.0000  0.0000  0.0000  0.0000  0.0000  0.0000  0.0000  0.0000  0.0000  0.0000  0.0000  0.0000  0.0000  0.0000  0.0000  0.0000  0.0000  0.0000  0.0000  0.0000  0.0000  0.0000  0.0000  0.0000  0.0000  0.0000  0.0000  0.0014  0.0014  0.0014  0.0014  0.0014  0.0014  0.0014  0.0000  0.0000  0.0000  0.0000  0.0000  0.0000  0.0000  0.0000  0.0000  0.0000  0.0000  0.0000  0.0000  0.0000  0.0000  0.0000  0.0000  0.0000  0.0000  0.0000  0.0000  0.0000  0.0000  0.0000  0.0000  0.0000  0.0000  0.0000  0.0000  0.0000  0.0000  0.0000  0.0000  0.0000  0.0000  0.0000  0.0000  0.0000  0.0000  0.0000  0.0000  0.0000  0.0000  0.0000  0.0000
MFP4__GCA_000756025.2   0.2211  0.1740  0.1620  0.1620  0.1620  0.1498  0.1544  0.1756  0.1343  0.1304  0.1504  0.1671  0.1359  0.1355  0.1669  0.1567  0.1567  0.1858  0.1622  0.1622  0.1614  0.1833  0.1833  0.1833  0.1742  0.1544  0.1511  0.1503  0.1468  0.1468  0.1538  0.1627  0.1685  0.1523  0.1795  0.1795  0.1759  0.1740  0.1734  0.1683  0.1525  0.1541  0.1533  0.1619  0.1628  0.1597  0.1581  0.1566  0.1550  0.1558  0.1566  0.1548  0.1535  0.1572  0.1563  0.1563  0.1545  0.1733  0.1558  0.1548  0.1548  0.1548  0.0251  0.0301  0.0301  0.0251  0.0251  0.0251  0.0237  0.0237  0.0237  0.0237  0.0237  0.0237  0.0237  0.0237  0.0165  0.0165  0.0000  0.0000  0.0000  0.0014  0.0014  0.0000  0.0000  0.0000  0.0000  0.0000  0.0000  0.0000  0.0000  0.0000  0.0000  0.0000  0.0000  0.0000  0.0000  0.0000  0.0000  0.0000  0.0000  0.0000  0.0000  0.0000  0.0000  0.0000  0.0000  0.0000  0.0000  0.0000  0.0000  0.0000  0.0000  0.0000  0.0000  0.0000  0.0000  0.0000  0.0000  0.0000  0.0000  0.0000  0.0000  0.0000  0.0000  0.0000  0.0000  0.0000  0.0000  0.0000  0.0000  0.0000  0.0000  0.0000  0.0000  0.0000  0.0000  0.0000  0.0000  0.0000  0.0000  0.0000  0.0000  0.0014  0.0014  0.0014  0.0014  0.0014  0.0014  0.0014  0.0000  0.0000  0.0000  0.0000  0.0000  0.0000  0.0000  0.0000  0.0000  0.0000  0.0000  0.0000  0.0000  0.0000  0.0000  0.0000  0.0000  0.0000  0.0000  0.0000  0.0000  0.0000  0.0000  0.0000  0.0000  0.0000  0.0000  0.0000  0.0000  0.0000  0.0000  0.0000  0.0000  0.0000  0.0000  0.0000  0.0000  0.0000  0.0000  0.0000  0.0000  0.0000  0.0000  0.0000  0.0000  0.0000
MFP4__GCA_000756065.1   0.2212  0.1740  0.1620  0.1620  0.1620  0.1499  0.1544  0.1757  0.1344  0.1304  0.1504  0.1671  0.1360  0.1355  0.1653  0.1568  0.1568  0.1858  0.1623  0.1623  0.1615  0.1834  0.1834  0.1834  0.1743  0.1545  0.1512  0.1504  0.1468  0.1468  0.1538  0.1628  0.1686  0.1523  0.1779  0.1779  0.1759  0.1741  0.1735  0.1667  0.1509  0.1525  0.1517  0.1602  0.1612  0.1581  0.1565  0.1550  0.1534  0.1542  0.1550  0.1532  0.1519  0.1556  0.1547  0.1547  0.1529  0.1716  0.1542  0.1532  0.1532  0.1532  0.0251  0.0301  0.0301  0.0251  0.0251  0.0251  0.0237  0.0237  0.0237  0.0237  0.0237  0.0237  0.0237  0.0237  0.0165  0.0165  0.0000  0.0000  0.0000  0.0014  0.0014  0.0000  0.0000  0.0000  0.0000  0.0000  0.0000  0.0000  0.0000  0.0000  0.0000  0.0000  0.0000  0.0000  0.0000  0.0000  0.0000  0.0000  0.0000  0.0000  0.0000  0.0000  0.0000  0.0000  0.0000  0.0000  0.0000  0.0000  0.0000  0.0000  0.0000  0.0000  0.0000  0.0000  0.0000  0.0000  0.0000  0.0000  0.0000  0.0000  0.0000  0.0000  0.0000  0.0000  0.0000  0.0000  0.0000  0.0000  0.0000  0.0000  0.0000  0.0000  0.0000  0.0000  0.0000  0.0000  0.0000  0.0000  0.0000  0.0000  0.0000  0.0014  0.0014  0.0014  0.0014  0.0014  0.0014  0.0014  0.0000  0.0000  0.0000  0.0000  0.0000  0.0000  0.0000  0.0000  0.0000  0.0000  0.0000  0.0000  0.0000  0.0000  0.0000  0.0000  0.0000  0.0000  0.0000  0.0000  0.0000  0.0000  0.0000  0.0000  0.0000  0.0000  0.0000  0.0000  0.0000  0.0000  0.0000  0.0000  0.0000  0.0000  0.0000  0.0000  0.0000  0.0000  0.0000  0.0000  0.0000  0.0000  0.0000  0.0000  0.0000  0.0000  0.0000
MFP4__GCA_000756105.1   0.2212  0.1740  0.1620  0.1620  0.1620  0.1499  0.1544  0.1757  0.1344  0.1304  0.1504  0.1671  0.1360  0.1355  0.1653  0.1568  0.1568  0.1858  0.1623  0.1623  0.1615  0.1834  0.1834  0.1834  0.1743  0.1545  0.1512  0.1504  0.1468  0.1468  0.1538  0.1628  0.1686  0.1523  0.1779  0.1779  0.1759  0.1741  0.1735  0.1667  0.1509  0.1525  0.1517  0.1602  0.1612  0.1581  0.1565  0.1550  0.1534  0.1542  0.1550  0.1532  0.1519  0.1556  0.1547  0.1547  0.1529  0.1716  0.1542  0.1532  0.1532  0.1532  0.0251  0.0301  0.0301  0.0251  0.0251  0.0251  0.0237  0.0237  0.0237  0.0237  0.0237  0.0237  0.0237  0.0237  0.0165  0.0165  0.0000  0.0000  0.0000  0.0014  0.0014  0.0000  0.0000  0.0000  0.0000  0.0000  0.0000  0.0000  0.0000  0.0000  0.0000  0.0000  0.0000  0.0000  0.0000  0.0000  0.0000  0.0000  0.0000  0.0000  0.0000  0.0000  0.0000  0.0000  0.0000  0.0000  0.0000  0.0000  0.0000  0.0000  0.0000  0.0000  0.0000  0.0000  0.0000  0.0000  0.0000  0.0000  0.0000  0.0000  0.0000  0.0000  0.0000  0.0000  0.0000  0.0000  0.0000  0.0000  0.0000  0.0000  0.0000  0.0000  0.0000  0.0000  0.0000  0.0000  0.0000  0.0000  0.0000  0.0000  0.0000  0.0014  0.0014  0.0014  0.0014  0.0014  0.0014  0.0014  0.0000  0.0000  0.0000  0.0000  0.0000  0.0000  0.0000  0.0000  0.0000  0.0000  0.0000  0.0000  0.0000  0.0000  0.0000  0.0000  0.0000  0.0000  0.0000  0.0000  0.0000  0.0000  0.0000  0.0000  0.0000  0.0000  0.0000  0.0000  0.0000  0.0000  0.0000  0.0000  0.0000  0.0000  0.0000  0.0000  0.0000  0.0000  0.0000  0.0000  0.0000  0.0000  0.0000  0.0000  0.0000  0.0000  0.0000  0.0000
MFP4__GCA_000756165.1   0.2212  0.1740  0.1620  0.1620  0.1620  0.1499  0.1544  0.1757  0.1344  0.1304  0.1504  0.1671  0.1360  0.1355  0.1653  0.1568  0.1568  0.1858  0.1623  0.1623  0.1615  0.1834  0.1834  0.1834  0.1743  0.1545  0.1512  0.1504  0.1468  0.1468  0.1538  0.1628  0.1686  0.1523  0.1779  0.1779  0.1759  0.1741  0.1735  0.1667  0.1509  0.1525  0.1517  0.1602  0.1612  0.1581  0.1565  0.1550  0.1534  0.1542  0.1550  0.1532  0.1519  0.1556  0.1547  0.1547  0.1529  0.1716  0.1542  0.1532  0.1532  0.1532  0.0251  0.0301  0.0301  0.0251  0.0251  0.0251  0.0237  0.0237  0.0237  0.0237  0.0237  0.0237  0.0237  0.0237  0.0165  0.0165  0.0000  0.0000  0.0000  0.0014  0.0014  0.0000  0.0000  0.0000  0.0000  0.0000  0.0000  0.0000  0.0000  0.0000  0.0000  0.0000  0.0000  0.0000  0.0000  0.0000  0.0000  0.0000  0.0000  0.0000  0.0000  0.0000  0.0000  0.0000  0.0000  0.0000  0.0000  0.0000  0.0000  0.0000  0.0000  0.0000  0.0000  0.0000  0.0000  0.0000  0.0000  0.0000  0.0000  0.0000  0.0000  0.0000  0.0000  0.0000  0.0000  0.0000  0.0000  0.0000  0.0000  0.0000  0.0000  0.0000  0.0000  0.0000  0.0000  0.0000  0.0000  0.0000  0.0000  0.0000  0.0000  0.0014  0.0014  0.0014  0.0014  0.0014  0.0014  0.0014  0.0000  0.0000  0.0000  0.0000  0.0000  0.0000  0.0000  0.0000  0.0000  0.0000  0.0000  0.0000  0.0000  0.0000  0.0000  0.0000  0.0000  0.0000  0.0000  0.0000  0.0000  0.0000  0.0000  0.0000  0.0000  0.0000  0.0000  0.0000  0.0000  0.0000  0.0000  0.0000  0.0000  0.0000  0.0000  0.0000  0.0000  0.0000  0.0000  0.0000  0.0000  0.0000  0.0000  0.0000  0.0000  0.0000  0.0000  0.0000  0.0000
MFP4__GCA_000756185.1   0.2212  0.1740  0.1620  0.1620  0.1620  0.1499  0.1544  0.1757  0.1344  0.1304  0.1504  0.1671  0.1360  0.1355  0.1653  0.1568  0.1568  0.1858  0.1623  0.1623  0.1615  0.1834  0.1834  0.1834  0.1743  0.1545  0.1512  0.1504  0.1468  0.1468  0.1538  0.1628  0.1686  0.1523  0.1779  0.1779  0.1759  0.1741  0.1735  0.1667  0.1509  0.1525  0.1517  0.1602  0.1612  0.1581  0.1565  0.1550  0.1534  0.1542  0.1550  0.1532  0.1519  0.1556  0.1547  0.1547  0.1529  0.1716  0.1542  0.1532  0.1532  0.1532  0.0251  0.0301  0.0301  0.0251  0.0251  0.0251  0.0237  0.0237  0.0237  0.0237  0.0237  0.0237  0.0237  0.0237  0.0165  0.0165  0.0000  0.0000  0.0000  0.0014  0.0014  0.0000  0.0000  0.0000  0.0000  0.0000  0.0000  0.0000  0.0000  0.0000  0.0000  0.0000  0.0000  0.0000  0.0000  0.0000  0.0000  0.0000  0.0000  0.0000  0.0000  0.0000  0.0000  0.0000  0.0000  0.0000  0.0000  0.0000  0.0000  0.0000  0.0000  0.0000  0.0000  0.0000  0.0000  0.0000  0.0000  0.0000  0.0000  0.0000  0.0000  0.0000  0.0000  0.0000  0.0000  0.0000  0.0000  0.0000  0.0000  0.0000  0.0000  0.0000  0.0000  0.0000  0.0000  0.0000  0.0000  0.0000  0.0000  0.0000  0.0000  0.0014  0.0014  0.0014  0.0014  0.0014  0.0014  0.0014  0.0000  0.0000  0.0000  0.0000  0.0000  0.0000  0.0000  0.0000  0.0000  0.0000  0.0000  0.0000  0.0000  0.0000  0.0000  0.0000  0.0000  0.0000  0.0000  0.0000  0.0000  0.0000  0.0000  0.0000  0.0000  0.0000  0.0000  0.0000  0.0000  0.0000  0.0000  0.0000  0.0000  0.0000  0.0000  0.0000  0.0000  0.0000  0.0000  0.0000  0.0000  0.0000  0.0000  0.0000  0.0000  0.0000  0.0000  0.0000  0.0000  0.0000
MFP4__GCA_000756865.1   0.2211  0.1740  0.1620  0.1620  0.1620  0.1498  0.1544  0.1756  0.1343  0.1304  0.1504  0.1671  0.1359  0.1355  0.1669  0.1567  0.1567  0.1858  0.1622  0.1622  0.1614  0.1833  0.1833  0.1833  0.1742  0.1544  0.1511  0.1503  0.1468  0.1468  0.1538  0.1627  0.1685  0.1523  0.1795  0.1795  0.1759  0.1740  0.1734  0.1683  0.1525  0.1541  0.1533  0.1619  0.1628  0.1597  0.1581  0.1566  0.1550  0.1558  0.1566  0.1548  0.1535  0.1572  0.1563  0.1563  0.1545  0.1733  0.1558  0.1548  0.1548  0.1548  0.0251  0.0301  0.0301  0.0251  0.0251  0.0251  0.0237  0.0237  0.0237  0.0237  0.0237  0.0237  0.0237  0.0237  0.0165  0.0165  0.0000  0.0000  0.0000  0.0014  0.0014  0.0000  0.0000  0.0000  0.0000  0.0000  0.0000  0.0000  0.0000  0.0000  0.0000  0.0000  0.0000  0.0000  0.0000  0.0000  0.0000  0.0000  0.0000  0.0000  0.0000  0.0000  0.0000  0.0000  0.0000  0.0000  0.0000  0.0000  0.0000  0.0000  0.0000  0.0000  0.0000  0.0000  0.0000  0.0000  0.0000  0.0000  0.0000  0.0000  0.0000  0.0000  0.0000  0.0000  0.0000  0.0000  0.0000  0.0000  0.0000  0.0000  0.0000  0.0000  0.0000  0.0000  0.0000  0.0000  0.0000  0.0000  0.0000  0.0000  0.0000  0.0014  0.0014  0.0014  0.0014  0.0014  0.0014  0.0014  0.0000  0.0000  0.0000  0.0000  0.0000  0.0000  0.0000  0.0000  0.0000  0.0000  0.0000  0.0000  0.0000  0.0000  0.0000  0.0000  0.0000  0.0000  0.0000  0.0000  0.0000  0.0000  0.0000  0.0000  0.0000  0.0000  0.0000  0.0000  0.0000  0.0000  0.0000  0.0000  0.0000  0.0000  0.0000  0.0000  0.0000  0.0000  0.0000  0.0000  0.0000  0.0000  0.0000  0.0000  0.0000  0.0000  0.0000  0.0000  0.0000  0.0000  0.0000
MFP4__GCA_000756925.1   0.2212  0.1740  0.1620  0.1620  0.1620  0.1499  0.1536  0.1757  0.1344  0.1304  0.1504  0.1671  0.1360  0.1355  0.1644  0.1568  0.1568  0.1858  0.1623  0.1623  0.1615  0.1834  0.1834  0.1834  0.1743  0.1545  0.1512  0.1504  0.1468  0.1468  0.1538  0.1628  0.1686  0.1523  0.1779  0.1779  0.1759  0.1741  0.1735  0.1667  0.1509  0.1525  0.1517  0.1602  0.1612  0.1581  0.1565  0.1550  0.1534  0.1542  0.1550  0.1532  0.1519  0.1556  0.1547  0.1547  0.1529  0.1716  0.1542  0.1532  0.1532  0.1532  0.0251  0.0301  0.0301  0.0251  0.0251  0.0251  0.0237  0.0237  0.0237  0.0237  0.0237  0.0237  0.0237  0.0237  0.0165  0.0165  0.0000  0.0000  0.0000  0.0014  0.0014  0.0000  0.0000  0.0000  0.0000  0.0000  0.0000  0.0000  0.0000  0.0000  0.0000  0.0000  0.0000  0.0000  0.0000  0.0000  0.0000  0.0000  0.0000  0.0000  0.0000  0.0000  0.0000  0.0000  0.0000  0.0000  0.0000  0.0000  0.0000  0.0000  0.0000  0.0000  0.0000  0.0000  0.0000  0.0000  0.0000  0.0000  0.0000  0.0000  0.0000  0.0000  0.0000  0.0000  0.0000  0.0000  0.0000  0.0000  0.0000  0.0000  0.0000  0.0000  0.0000  0.0000  0.0000  0.0000  0.0000  0.0000  0.0000  0.0000  0.0000  0.0014  0.0014  0.0014  0.0014  0.0014  0.0014  0.0014  0.0000  0.0000  0.0000  0.0000  0.0000  0.0000  0.0000  0.0000  0.0000  0.0000  0.0000  0.0000  0.0000  0.0000  0.0000  0.0000  0.0000  0.0000  0.0000  0.0000  0.0000  0.0000  0.0000  0.0000  0.0000  0.0000  0.0000  0.0000  0.0000  0.0000  0.0000  0.0000  0.0000  0.0000  0.0000  0.0000  0.0000  0.0000  0.0000  0.0000  0.0000  0.0000  0.0000  0.0000  0.0000  0.0000  0.0000  0.0000  0.0000  0.0000  0.0000  0.0000
MFP4__GCA_000757055.1   0.2212  0.1740  0.1620  0.1620  0.1620  0.1499  0.1544  0.1757  0.1344  0.1304  0.1504  0.1671  0.1360  0.1355  0.1653  0.1568  0.1568  0.1858  0.1623  0.1623  0.1615  0.1834  0.1834  0.1834  0.1743  0.1545  0.1512  0.1504  0.1468  0.1468  0.1538  0.1628  0.1686  0.1523  0.1779  0.1779  0.1759  0.1741  0.1735  0.1667  0.1509  0.1525  0.1517  0.1602  0.1612  0.1581  0.1565  0.1550  0.1534  0.1542  0.1550  0.1532  0.1519  0.1556  0.1547  0.1547  0.1529  0.1716  0.1542  0.1532  0.1532  0.1532  0.0251  0.0301  0.0301  0.0251  0.0251  0.0251  0.0237  0.0237  0.0237  0.0237  0.0237  0.0237  0.0237  0.0237  0.0165  0.0165  0.0000  0.0000  0.0000  0.0014  0.0014  0.0000  0.0000  0.0000  0.0000  0.0000  0.0000  0.0000  0.0000  0.0000  0.0000  0.0000  0.0000  0.0000  0.0000  0.0000  0.0000  0.0000  0.0000  0.0000  0.0000  0.0000  0.0000  0.0000  0.0000  0.0000  0.0000  0.0000  0.0000  0.0000  0.0000  0.0000  0.0000  0.0000  0.0000  0.0000  0.0000  0.0000  0.0000  0.0000  0.0000  0.0000  0.0000  0.0000  0.0000  0.0000  0.0000  0.0000  0.0000  0.0000  0.0000  0.0000  0.0000  0.0000  0.0000  0.0000  0.0000  0.0000  0.0000  0.0000  0.0000  0.0014  0.0014  0.0014  0.0014  0.0014  0.0014  0.0014  0.0000  0.0000  0.0000  0.0000  0.0000  0.0000  0.0000  0.0000  0.0000  0.0000  0.0000  0.0000  0.0000  0.0000  0.0000  0.0000  0.0000  0.0000  0.0000  0.0000  0.0000  0.0000  0.0000  0.0000  0.0000  0.0000  0.0000  0.0000  0.0000  0.0000  0.0000  0.0000  0.0000  0.0000  0.0000  0.0000  0.0000  0.0000  0.0000  0.0000  0.0000  0.0000  0.0000  0.0000  0.0000  0.0000  0.0000  0.0000  0.0000  0.0000  0.0000  0.0000  0.0000
MFP4__GCA_000757095.1   0.2212  0.1740  0.1620  0.1620  0.1620  0.1499  0.1544  0.1757  0.1344  0.1304  0.1504  0.1671  0.1360  0.1355  0.1653  0.1568  0.1568  0.1858  0.1623  0.1623  0.1615  0.1834  0.1834  0.1834  0.1743  0.1545  0.1512  0.1504  0.1468  0.1468  0.1538  0.1628  0.1686  0.1523  0.1779  0.1779  0.1759  0.1741  0.1735  0.1667  0.1509  0.1525  0.1517  0.1602  0.1612  0.1581  0.1565  0.1550  0.1534  0.1542  0.1550  0.1532  0.1519  0.1556  0.1547  0.1547  0.1529  0.1716  0.1542  0.1532  0.1532  0.1532  0.0251  0.0301  0.0301  0.0251  0.0251  0.0251  0.0237  0.0237  0.0237  0.0237  0.0237  0.0237  0.0237  0.0237  0.0165  0.0165  0.0000  0.0000  0.0000  0.0014  0.0014  0.0000  0.0000  0.0000  0.0000  0.0000  0.0000  0.0000  0.0000  0.0000  0.0000  0.0000  0.0000  0.0000  0.0000  0.0000  0.0000  0.0000  0.0000  0.0000  0.0000  0.0000  0.0000  0.0000  0.0000  0.0000  0.0000  0.0000  0.0000  0.0000  0.0000  0.0000  0.0000  0.0000  0.0000  0.0000  0.0000  0.0000  0.0000  0.0000  0.0000  0.0000  0.0000  0.0000  0.0000  0.0000  0.0000  0.0000  0.0000  0.0000  0.0000  0.0000  0.0000  0.0000  0.0000  0.0000  0.0000  0.0000  0.0000  0.0000  0.0000  0.0014  0.0014  0.0014  0.0014  0.0014  0.0014  0.0014  0.0000  0.0000  0.0000  0.0000  0.0000  0.0000  0.0000  0.0000  0.0000  0.0000  0.0000  0.0000  0.0000  0.0000  0.0000  0.0000  0.0000  0.0000  0.0000  0.0000  0.0000  0.0000  0.0000  0.0000  0.0000  0.0000  0.0000  0.0000  0.0000  0.0000  0.0000  0.0000  0.0000  0.0000  0.0000  0.0000  0.0000  0.0000  0.0000  0.0000  0.0000  0.0000  0.0000  0.0000  0.0000  0.0000  0.0000  0.0000  0.0000  0.0000  0.0000  0.0000  0.0000  0.0000
MFP4__GCA_000757105.1   0.2212  0.1740  0.1620  0.1620  0.1620  0.1499  0.1544  0.1757  0.1344  0.1304  0.1504  0.1671  0.1360  0.1355  0.1653  0.1568  0.1568  0.1858  0.1623  0.1623  0.1615  0.1834  0.1834  0.1834  0.1743  0.1545  0.1512  0.1504  0.1468  0.1468  0.1538  0.1628  0.1686  0.1523  0.1779  0.1779  0.1759  0.1741  0.1735  0.1667  0.1509  0.1525  0.1517  0.1602  0.1612  0.1581  0.1565  0.1550  0.1534  0.1542  0.1550  0.1532  0.1519  0.1556  0.1547  0.1547  0.1529  0.1716  0.1542  0.1532  0.1532  0.1532  0.0251  0.0301  0.0301  0.0251  0.0251  0.0251  0.0237  0.0237  0.0237  0.0237  0.0237  0.0237  0.0237  0.0237  0.0165  0.0165  0.0000  0.0000  0.0000  0.0014  0.0014  0.0000  0.0000  0.0000  0.0000  0.0000  0.0000  0.0000  0.0000  0.0000  0.0000  0.0000  0.0000  0.0000  0.0000  0.0000  0.0000  0.0000  0.0000  0.0000  0.0000  0.0000  0.0000  0.0000  0.0000  0.0000  0.0000  0.0000  0.0000  0.0000  0.0000  0.0000  0.0000  0.0000  0.0000  0.0000  0.0000  0.0000  0.0000  0.0000  0.0000  0.0000  0.0000  0.0000  0.0000  0.0000  0.0000  0.0000  0.0000  0.0000  0.0000  0.0000  0.0000  0.0000  0.0000  0.0000  0.0000  0.0000  0.0000  0.0000  0.0000  0.0014  0.0014  0.0014  0.0014  0.0014  0.0014  0.0014  0.0000  0.0000  0.0000  0.0000  0.0000  0.0000  0.0000  0.0000  0.0000  0.0000  0.0000  0.0000  0.0000  0.0000  0.0000  0.0000  0.0000  0.0000  0.0000  0.0000  0.0000  0.0000  0.0000  0.0000  0.0000  0.0000  0.0000  0.0000  0.0000  0.0000  0.0000  0.0000  0.0000  0.0000  0.0000  0.0000  0.0000  0.0000  0.0000  0.0000  0.0000  0.0000  0.0000  0.0000  0.0000  0.0000  0.0000  0.0000  0.0000  0.0000  0.0000  0.0000  0.0000  0.0000  0.0000
MFP4__GCA_000757145.1   0.2229  0.1748  0.1636  0.1636  0.1636  0.1515  0.1560  0.1773  0.1360  0.1320  0.1520  0.1688  0.1376  0.1371  0.1652  0.1584  0.1584  0.1875  0.1639  0.1639  0.1631  0.1833  0.1833  0.1833  0.1759  0.1561  0.1528  0.1520  0.1484  0.1484  0.1554  0.1644  0.1702  0.1539  0.1795  0.1795  0.1776  0.1758  0.1751  0.1683  0.1509  0.1541  0.1533  0.1619  0.1628  0.1597  0.1581  0.1566  0.1550  0.1558  0.1566  0.1531  0.1535  0.1572  0.1563  0.1563  0.1545  0.1733  0.1558  0.1548  0.1548  0.1548  0.0251  0.0301  0.0301  0.0251  0.0251  0.0251  0.0237  0.0237  0.0237  0.0237  0.0237  0.0237  0.0237  0.0237  0.0165  0.0165  0.0000  0.0000  0.0000  0.0014  0.0014  0.0000  0.0000  0.0000  0.0000  0.0000  0.0000  0.0000  0.0000  0.0000  0.0000  0.0000  0.0000  0.0000  0.0000  0.0000  0.0000  0.0000  0.0000  0.0000  0.0000  0.0000  0.0000  0.0000  0.0000  0.0000  0.0000  0.0000  0.0000  0.0000  0.0000  0.0000  0.0000  0.0000  0.0000  0.0000  0.0000  0.0000  0.0000  0.0000  0.0000  0.0000  0.0000  0.0000  0.0000  0.0000  0.0000  0.0000  0.0000  0.0000  0.0000  0.0000  0.0000  0.0000  0.0000  0.0000  0.0000  0.0000  0.0000  0.0000  0.0000  0.0014  0.0014  0.0014  0.0014  0.0014  0.0014  0.0014  0.0000  0.0000  0.0000  0.0000  0.0000  0.0000  0.0000  0.0000  0.0000  0.0000  0.0000  0.0000  0.0000  0.0000  0.0000  0.0000  0.0000  0.0000  0.0000  0.0000  0.0000  0.0000  0.0000  0.0000  0.0000  0.0000  0.0000  0.0000  0.0000  0.0000  0.0000  0.0000  0.0000  0.0000  0.0000  0.0000  0.0000  0.0000  0.0000  0.0000  0.0000  0.0000  0.0000  0.0000  0.0000  0.0000  0.0000  0.0000  0.0000  0.0000  0.0000  0.0000  0.0000  0.0000  0.0000  0.0000
MFP4__GCA_000757175.1   0.2212  0.1740  0.1620  0.1620  0.1620  0.1499  0.1544  0.1757  0.1344  0.1304  0.1504  0.1671  0.1360  0.1355  0.1653  0.1568  0.1568  0.1858  0.1623  0.1623  0.1615  0.1834  0.1834  0.1834  0.1743  0.1545  0.1512  0.1504  0.1468  0.1468  0.1538  0.1628  0.1686  0.1523  0.1779  0.1779  0.1759  0.1741  0.1735  0.1667  0.1509  0.1525  0.1517  0.1602  0.1612  0.1581  0.1565  0.1550  0.1534  0.1542  0.1550  0.1532  0.1519  0.1556  0.1547  0.1547  0.1529  0.1716  0.1542  0.1532  0.1532  0.1532  0.0251  0.0301  0.0301  0.0251  0.0251  0.0251  0.0237  0.0237  0.0237  0.0237  0.0237  0.0237  0.0237  0.0237  0.0165  0.0165  0.0000  0.0000  0.0000  0.0014  0.0014  0.0000  0.0000  0.0000  0.0000  0.0000  0.0000  0.0000  0.0000  0.0000  0.0000  0.0000  0.0000  0.0000  0.0000  0.0000  0.0000  0.0000  0.0000  0.0000  0.0000  0.0000  0.0000  0.0000  0.0000  0.0000  0.0000  0.0000  0.0000  0.0000  0.0000  0.0000  0.0000  0.0000  0.0000  0.0000  0.0000  0.0000  0.0000  0.0000  0.0000  0.0000  0.0000  0.0000  0.0000  0.0000  0.0000  0.0000  0.0000  0.0000  0.0000  0.0000  0.0000  0.0000  0.0000  0.0000  0.0000  0.0000  0.0000  0.0000  0.0000  0.0014  0.0014  0.0014  0.0014  0.0014  0.0014  0.0014  0.0000  0.0000  0.0000  0.0000  0.0000  0.0000  0.0000  0.0000  0.0000  0.0000  0.0000  0.0000  0.0000  0.0000  0.0000  0.0000  0.0000  0.0000  0.0000  0.0000  0.0000  0.0000  0.0000  0.0000  0.0000  0.0000  0.0000  0.0000  0.0000  0.0000  0.0000  0.0000  0.0000  0.0000  0.0000  0.0000  0.0000  0.0000  0.0000  0.0000  0.0000  0.0000  0.0000  0.0000  0.0000  0.0000  0.0000  0.0000  0.0000  0.0000  0.0000  0.0000  0.0000  0.0000  0.0000  0.0000  0.0000
MFP4__GCA_000757245.1   0.2212  0.1740  0.1620  0.1620  0.1620  0.1499  0.1544  0.1757  0.1344  0.1304  0.1504  0.1671  0.1360  0.1355  0.1653  0.1568  0.1568  0.1858  0.1623  0.1623  0.1615  0.1834  0.1834  0.1834  0.1743  0.1545  0.1512  0.1504  0.1468  0.1468  0.1538  0.1628  0.1686  0.1523  0.1779  0.1779  0.1759  0.1741  0.1735  0.1667  0.1509  0.1525  0.1517  0.1602  0.1612  0.1581  0.1565  0.1550  0.1534  0.1542  0.1550  0.1532  0.1519  0.1556  0.1547  0.1547  0.1529  0.1716  0.1542  0.1532  0.1532  0.1532  0.0251  0.0301  0.0301  0.0251  0.0251  0.0251  0.0237  0.0237  0.0237  0.0237  0.0237  0.0237  0.0237  0.0237  0.0165  0.0165  0.0000  0.0000  0.0000  0.0014  0.0014  0.0000  0.0000  0.0000  0.0000  0.0000  0.0000  0.0000  0.0000  0.0000  0.0000  0.0000  0.0000  0.0000  0.0000  0.0000  0.0000  0.0000  0.0000  0.0000  0.0000  0.0000  0.0000  0.0000  0.0000  0.0000  0.0000  0.0000  0.0000  0.0000  0.0000  0.0000  0.0000  0.0000  0.0000  0.0000  0.0000  0.0000  0.0000  0.0000  0.0000  0.0000  0.0000  0.0000  0.0000  0.0000  0.0000  0.0000  0.0000  0.0000  0.0000  0.0000  0.0000  0.0000  0.0000  0.0000  0.0000  0.0000  0.0000  0.0000  0.0000  0.0014  0.0014  0.0014  0.0014  0.0014  0.0014  0.0014  0.0000  0.0000  0.0000  0.0000  0.0000  0.0000  0.0000  0.0000  0.0000  0.0000  0.0000  0.0000  0.0000  0.0000  0.0000  0.0000  0.0000  0.0000  0.0000  0.0000  0.0000  0.0000  0.0000  0.0000  0.0000  0.0000  0.0000  0.0000  0.0000  0.0000  0.0000  0.0000  0.0000  0.0000  0.0000  0.0000  0.0000  0.0000  0.0000  0.0000  0.0000  0.0000  0.0000  0.0000  0.0000  0.0000  0.0000  0.0000  0.0000  0.0000  0.0000  0.0000  0.0000  0.0000  0.0000  0.0000  0.0000  0.0000
MFP4__GCA_000757315.2   0.2211  0.1740  0.1620  0.1620  0.1620  0.1498  0.1544  0.1756  0.1343  0.1304  0.1504  0.1671  0.1359  0.1355  0.1669  0.1567  0.1567  0.1858  0.1622  0.1622  0.1614  0.1833  0.1833  0.1833  0.1742  0.1544  0.1511  0.1503  0.1468  0.1468  0.1538  0.1627  0.1685  0.1523  0.1795  0.1795  0.1759  0.1740  0.1734  0.1683  0.1525  0.1541  0.1533  0.1619  0.1628  0.1597  0.1581  0.1566  0.1550  0.1558  0.1566  0.1548  0.1535  0.1572  0.1563  0.1563  0.1545  0.1733  0.1558  0.1548  0.1548  0.1548  0.0251  0.0301  0.0301  0.0251  0.0251  0.0251  0.0237  0.0237  0.0237  0.0237  0.0237  0.0237  0.0237  0.0237  0.0165  0.0165  0.0000  0.0000  0.0000  0.0014  0.0014  0.0000  0.0000  0.0000  0.0000  0.0000  0.0000  0.0000  0.0000  0.0000  0.0000  0.0000  0.0000  0.0000  0.0000  0.0000  0.0000  0.0000  0.0000  0.0000  0.0000  0.0000  0.0000  0.0000  0.0000  0.0000  0.0000  0.0000  0.0000  0.0000  0.0000  0.0000  0.0000  0.0000  0.0000  0.0000  0.0000  0.0000  0.0000  0.0000  0.0000  0.0000  0.0000  0.0000  0.0000  0.0000  0.0000  0.0000  0.0000  0.0000  0.0000  0.0000  0.0000  0.0000  0.0000  0.0000  0.0000  0.0000  0.0000  0.0000  0.0000  0.0014  0.0014  0.0014  0.0014  0.0014  0.0014  0.0014  0.0000  0.0000  0.0000  0.0000  0.0000  0.0000  0.0000  0.0000  0.0000  0.0000  0.0000  0.0000  0.0000  0.0000  0.0000  0.0000  0.0000  0.0000  0.0000  0.0000  0.0000  0.0000  0.0000  0.0000  0.0000  0.0000  0.0000  0.0000  0.0000  0.0000  0.0000  0.0000  0.0000  0.0000  0.0000  0.0000  0.0000  0.0000  0.0000  0.0000  0.0000  0.0000  0.0000  0.0000  0.0000  0.0000  0.0000  0.0000  0.0000  0.0000  0.0000  0.0000  0.0000  0.0000  0.0000  0.0000  0.0000  0.0000  0.0000
MFP4__GCA_000757325.1   0.2212  0.1740  0.1620  0.1620  0.1620  0.1499  0.1544  0.1757  0.1344  0.1304  0.1504  0.1671  0.1360  0.1355  0.1653  0.1568  0.1568  0.1858  0.1623  0.1623  0.1615  0.1834  0.1834  0.1834  0.1743  0.1545  0.1512  0.1504  0.1468  0.1468  0.1538  0.1628  0.1686  0.1523  0.1779  0.1779  0.1759  0.1741  0.1735  0.1667  0.1509  0.1525  0.1517  0.1602  0.1612  0.1581  0.1565  0.1550  0.1534  0.1542  0.1550  0.1532  0.1519  0.1556  0.1547  0.1547  0.1529  0.1716  0.1542  0.1532  0.1532  0.1532  0.0251  0.0301  0.0301  0.0251  0.0251  0.0251  0.0237  0.0237  0.0237  0.0237  0.0237  0.0237  0.0237  0.0237  0.0165  0.0165  0.0000  0.0000  0.0000  0.0014  0.0014  0.0000  0.0000  0.0000  0.0000  0.0000  0.0000  0.0000  0.0000  0.0000  0.0000  0.0000  0.0000  0.0000  0.0000  0.0000  0.0000  0.0000  0.0000  0.0000  0.0000  0.0000  0.0000  0.0000  0.0000  0.0000  0.0000  0.0000  0.0000  0.0000  0.0000  0.0000  0.0000  0.0000  0.0000  0.0000  0.0000  0.0000  0.0000  0.0000  0.0000  0.0000  0.0000  0.0000  0.0000  0.0000  0.0000  0.0000  0.0000  0.0000  0.0000  0.0000  0.0000  0.0000  0.0000  0.0000  0.0000  0.0000  0.0000  0.0000  0.0000  0.0014  0.0014  0.0014  0.0014  0.0014  0.0014  0.0014  0.0000  0.0000  0.0000  0.0000  0.0000  0.0000  0.0000  0.0000  0.0000  0.0000  0.0000  0.0000  0.0000  0.0000  0.0000  0.0000  0.0000  0.0000  0.0000  0.0000  0.0000  0.0000  0.0000  0.0000  0.0000  0.0000  0.0000  0.0000  0.0000  0.0000  0.0000  0.0000  0.0000  0.0000  0.0000  0.0000  0.0000  0.0000  0.0000  0.0000  0.0000  0.0000  0.0000  0.0000  0.0000  0.0000  0.0000  0.0000  0.0000  0.0000  0.0000  0.0000  0.0000  0.0000  0.0000  0.0000  0.0000  0.0000  0.0000  0.0000
MFP4__GCA_000762285.1   0.2211  0.1740  0.1620  0.1620  0.1620  0.1498  0.1544  0.1756  0.1343  0.1304  0.1504  0.1671  0.1359  0.1355  0.1669  0.1567  0.1567  0.1858  0.1622  0.1622  0.1614  0.1833  0.1833  0.1833  0.1742  0.1544  0.1511  0.1503  0.1468  0.1468  0.1538  0.1627  0.1685  0.1523  0.1795  0.1795  0.1759  0.1740  0.1734  0.1683  0.1525  0.1541  0.1533  0.1619  0.1628  0.1597  0.1581  0.1566  0.1550  0.1558  0.1566  0.1548  0.1535  0.1572  0.1563  0.1563  0.1545  0.1733  0.1558  0.1548  0.1548  0.1548  0.0251  0.0301  0.0301  0.0251  0.0251  0.0251  0.0237  0.0237  0.0237  0.0237  0.0237  0.0237  0.0237  0.0237  0.0165  0.0165  0.0000  0.0000  0.0000  0.0014  0.0014  0.0000  0.0000  0.0000  0.0000  0.0000  0.0000  0.0000  0.0000  0.0000  0.0000  0.0000  0.0000  0.0000  0.0000  0.0000  0.0000  0.0000  0.0000  0.0000  0.0000  0.0000  0.0000  0.0000  0.0000  0.0000  0.0000  0.0000  0.0000  0.0000  0.0000  0.0000  0.0000  0.0000  0.0000  0.0000  0.0000  0.0000  0.0000  0.0000  0.0000  0.0000  0.0000  0.0000  0.0000  0.0000  0.0000  0.0000  0.0000  0.0000  0.0000  0.0000  0.0000  0.0000  0.0000  0.0000  0.0000  0.0000  0.0000  0.0000  0.0000  0.0014  0.0014  0.0014  0.0014  0.0014  0.0014  0.0014  0.0000  0.0000  0.0000  0.0000  0.0000  0.0000  0.0000  0.0000  0.0000  0.0000  0.0000  0.0000  0.0000  0.0000  0.0000  0.0000  0.0000  0.0000  0.0000  0.0000  0.0000  0.0000  0.0000  0.0000  0.0000  0.0000  0.0000  0.0000  0.0000  0.0000  0.0000  0.0000  0.0000  0.0000  0.0000  0.0000  0.0000  0.0000  0.0000  0.0000  0.0000  0.0000  0.0000  0.0000  0.0000  0.0000  0.0000  0.0000  0.0000  0.0000  0.0000  0.0000  0.0000  0.0000  0.0000  0.0000  0.0000  0.0000  0.0000  0.0000  0.0000
MFP4__GCA_000770435.1   0.2212  0.1740  0.1620  0.1620  0.1620  0.1499  0.1544  0.1757  0.1344  0.1304  0.1504  0.1671  0.1360  0.1355  0.1653  0.1568  0.1568  0.1858  0.1623  0.1623  0.1615  0.1834  0.1834  0.1834  0.1743  0.1545  0.1512  0.1504  0.1468  0.1468  0.1538  0.1628  0.1686  0.1523  0.1779  0.1779  0.1759  0.1741  0.1735  0.1667  0.1509  0.1525  0.1517  0.1602  0.1612  0.1581  0.1565  0.1550  0.1534  0.1542  0.1550  0.1532  0.1519  0.1556  0.1547  0.1547  0.1529  0.1716  0.1542  0.1532  0.1532  0.1532  0.0251  0.0301  0.0301  0.0251  0.0251  0.0251  0.0237  0.0237  0.0237  0.0237  0.0237  0.0237  0.0237  0.0237  0.0165  0.0165  0.0000  0.0000  0.0000  0.0014  0.0014  0.0000  0.0000  0.0000  0.0000  0.0000  0.0000  0.0000  0.0000  0.0000  0.0000  0.0000  0.0000  0.0000  0.0000  0.0000  0.0000  0.0000  0.0000  0.0000  0.0000  0.0000  0.0000  0.0000  0.0000  0.0000  0.0000  0.0000  0.0000  0.0000  0.0000  0.0000  0.0000  0.0000  0.0000  0.0000  0.0000  0.0000  0.0000  0.0000  0.0000  0.0000  0.0000  0.0000  0.0000  0.0000  0.0000  0.0000  0.0000  0.0000  0.0000  0.0000  0.0000  0.0000  0.0000  0.0000  0.0000  0.0000  0.0000  0.0000  0.0000  0.0014  0.0014  0.0014  0.0014  0.0014  0.0014  0.0014  0.0000  0.0000  0.0000  0.0000  0.0000  0.0000  0.0000  0.0000  0.0000  0.0000  0.0000  0.0000  0.0000  0.0000  0.0000  0.0000  0.0000  0.0000  0.0000  0.0000  0.0000  0.0000  0.0000  0.0000  0.0000  0.0000  0.0000  0.0000  0.0000  0.0000  0.0000  0.0000  0.0000  0.0000  0.0000  0.0000  0.0000  0.0000  0.0000  0.0000  0.0000  0.0000  0.0000  0.0000  0.0000  0.0000  0.0000  0.0000  0.0000  0.0000  0.0000  0.0000  0.0000  0.0000  0.0000  0.0000  0.0000  0.0000  0.0000  0.0000  0.0000  0.0000
MFP4__GCA_000770455.1   0.2212  0.1740  0.1620  0.1620  0.1620  0.1499  0.1544  0.1757  0.1344  0.1304  0.1504  0.1671  0.1360  0.1355  0.1653  0.1568  0.1568  0.1858  0.1623  0.1623  0.1615  0.1834  0.1834  0.1834  0.1743  0.1545  0.1512  0.1504  0.1468  0.1468  0.1538  0.1628  0.1686  0.1523  0.1779  0.1779  0.1759  0.1741  0.1735  0.1667  0.1509  0.1525  0.1517  0.1602  0.1612  0.1581  0.1565  0.1550  0.1534  0.1542  0.1550  0.1532  0.1519  0.1556  0.1547  0.1547  0.1529  0.1716  0.1542  0.1532  0.1532  0.1532  0.0251  0.0301  0.0301  0.0251  0.0251  0.0251  0.0237  0.0237  0.0237  0.0237  0.0237  0.0237  0.0237  0.0237  0.0165  0.0165  0.0000  0.0000  0.0000  0.0014  0.0014  0.0000  0.0000  0.0000  0.0000  0.0000  0.0000  0.0000  0.0000  0.0000  0.0000  0.0000  0.0000  0.0000  0.0000  0.0000  0.0000  0.0000  0.0000  0.0000  0.0000  0.0000  0.0000  0.0000  0.0000  0.0000  0.0000  0.0000  0.0000  0.0000  0.0000  0.0000  0.0000  0.0000  0.0000  0.0000  0.0000  0.0000  0.0000  0.0000  0.0000  0.0000  0.0000  0.0000  0.0000  0.0000  0.0000  0.0000  0.0000  0.0000  0.0000  0.0000  0.0000  0.0000  0.0000  0.0000  0.0000  0.0000  0.0000  0.0000  0.0000  0.0014  0.0014  0.0014  0.0014  0.0014  0.0014  0.0014  0.0000  0.0000  0.0000  0.0000  0.0000  0.0000  0.0000  0.0000  0.0000  0.0000  0.0000  0.0000  0.0000  0.0000  0.0000  0.0000  0.0000  0.0000  0.0000  0.0000  0.0000  0.0000  0.0000  0.0000  0.0000  0.0000  0.0000  0.0000  0.0000  0.0000  0.0000  0.0000  0.0000  0.0000  0.0000  0.0000  0.0000  0.0000  0.0000  0.0000  0.0000  0.0000  0.0000  0.0000  0.0000  0.0000  0.0000  0.0000  0.0000  0.0000  0.0000  0.0000  0.0000  0.0000  0.0000  0.0000  0.0000  0.0000  0.0000  0.0000  0.0000  0.0000  0.0000
MFP4__GCA_000770475.1   0.2212  0.1740  0.1620  0.1620  0.1620  0.1499  0.1544  0.1757  0.1344  0.1304  0.1504  0.1671  0.1360  0.1355  0.1653  0.1568  0.1568  0.1858  0.1623  0.1623  0.1615  0.1834  0.1834  0.1834  0.1743  0.1545  0.1512  0.1504  0.1468  0.1468  0.1538  0.1628  0.1686  0.1523  0.1779  0.1779  0.1759  0.1741  0.1735  0.1667  0.1509  0.1525  0.1517  0.1602  0.1612  0.1581  0.1565  0.1550  0.1534  0.1542  0.1550  0.1532  0.1519  0.1556  0.1547  0.1547  0.1529  0.1716  0.1542  0.1532  0.1532  0.1532  0.0251  0.0301  0.0301  0.0251  0.0251  0.0251  0.0237  0.0237  0.0237  0.0237  0.0237  0.0237  0.0237  0.0237  0.0165  0.0165  0.0000  0.0000  0.0000  0.0014  0.0014  0.0000  0.0000  0.0000  0.0000  0.0000  0.0000  0.0000  0.0000  0.0000  0.0000  0.0000  0.0000  0.0000  0.0000  0.0000  0.0000  0.0000  0.0000  0.0000  0.0000  0.0000  0.0000  0.0000  0.0000  0.0000  0.0000  0.0000  0.0000  0.0000  0.0000  0.0000  0.0000  0.0000  0.0000  0.0000  0.0000  0.0000  0.0000  0.0000  0.0000  0.0000  0.0000  0.0000  0.0000  0.0000  0.0000  0.0000  0.0000  0.0000  0.0000  0.0000  0.0000  0.0000  0.0000  0.0000  0.0000  0.0000  0.0000  0.0000  0.0000  0.0014  0.0014  0.0014  0.0014  0.0014  0.0014  0.0014  0.0000  0.0000  0.0000  0.0000  0.0000  0.0000  0.0000  0.0000  0.0000  0.0000  0.0000  0.0000  0.0000  0.0000  0.0000  0.0000  0.0000  0.0000  0.0000  0.0000  0.0000  0.0000  0.0000  0.0000  0.0000  0.0000  0.0000  0.0000  0.0000  0.0000  0.0000  0.0000  0.0000  0.0000  0.0000  0.0000  0.0000  0.0000  0.0000  0.0000  0.0000  0.0000  0.0000  0.0000  0.0000  0.0000  0.0000  0.0000  0.0000  0.0000  0.0000  0.0000  0.0000  0.0000  0.0000  0.0000  0.0000  0.0000  0.0000  0.0000  0.0000  0.0000  0.0000  0.0000
MFP4__GCA_000770495.1   0.2212  0.1740  0.1620  0.1620  0.1620  0.1499  0.1544  0.1757  0.1344  0.1304  0.1504  0.1671  0.1360  0.1355  0.1653  0.1568  0.1568  0.1858  0.1623  0.1623  0.1615  0.1834  0.1834  0.1834  0.1743  0.1545  0.1512  0.1504  0.1468  0.1468  0.1538  0.1628  0.1686  0.1523  0.1779  0.1779  0.1759  0.1741  0.1735  0.1667  0.1509  0.1525  0.1517  0.1602  0.1612  0.1581  0.1565  0.1550  0.1534  0.1542  0.1550  0.1532  0.1519  0.1556  0.1547  0.1547  0.1529  0.1716  0.1542  0.1532  0.1532  0.1532  0.0251  0.0301  0.0301  0.0251  0.0251  0.0251  0.0237  0.0237  0.0237  0.0237  0.0237  0.0237  0.0237  0.0237  0.0165  0.0165  0.0000  0.0000  0.0000  0.0014  0.0014  0.0000  0.0000  0.0000  0.0000  0.0000  0.0000  0.0000  0.0000  0.0000  0.0000  0.0000  0.0000  0.0000  0.0000  0.0000  0.0000  0.0000  0.0000  0.0000  0.0000  0.0000  0.0000  0.0000  0.0000  0.0000  0.0000  0.0000  0.0000  0.0000  0.0000  0.0000  0.0000  0.0000  0.0000  0.0000  0.0000  0.0000  0.0000  0.0000  0.0000  0.0000  0.0000  0.0000  0.0000  0.0000  0.0000  0.0000  0.0000  0.0000  0.0000  0.0000  0.0000  0.0000  0.0000  0.0000  0.0000  0.0000  0.0000  0.0000  0.0000  0.0014  0.0014  0.0014  0.0014  0.0014  0.0014  0.0014  0.0000  0.0000  0.0000  0.0000  0.0000  0.0000  0.0000  0.0000  0.0000  0.0000  0.0000  0.0000  0.0000  0.0000  0.0000  0.0000  0.0000  0.0000  0.0000  0.0000  0.0000  0.0000  0.0000  0.0000  0.0000  0.0000  0.0000  0.0000  0.0000  0.0000  0.0000  0.0000  0.0000  0.0000  0.0000  0.0000  0.0000  0.0000  0.0000  0.0000  0.0000  0.0000  0.0000  0.0000  0.0000  0.0000  0.0000  0.0000  0.0000  0.0000  0.0000  0.0000  0.0000  0.0000  0.0000  0.0000  0.0000  0.0000  0.0000  0.0000  0.0000  0.0000  0.0000  0.0000  0.0000
MFP4__GCA_000770535.1   0.2212  0.1740  0.1620  0.1620  0.1620  0.1499  0.1544  0.1757  0.1344  0.1304  0.1504  0.1671  0.1360  0.1355  0.1653  0.1568  0.1568  0.1858  0.1623  0.1623  0.1615  0.1834  0.1834  0.1834  0.1743  0.1545  0.1512  0.1504  0.1468  0.1468  0.1538  0.1628  0.1686  0.1523  0.1779  0.1779  0.1759  0.1741  0.1735  0.1667  0.1509  0.1525  0.1517  0.1602  0.1612  0.1581  0.1565  0.1550  0.1534  0.1542  0.1550  0.1532  0.1519  0.1556  0.1547  0.1547  0.1529  0.1716  0.1542  0.1532  0.1532  0.1532  0.0251  0.0301  0.0301  0.0251  0.0251  0.0251  0.0237  0.0237  0.0237  0.0237  0.0237  0.0237  0.0237  0.0237  0.0165  0.0165  0.0000  0.0000  0.0000  0.0014  0.0014  0.0000  0.0000  0.0000  0.0000  0.0000  0.0000  0.0000  0.0000  0.0000  0.0000  0.0000  0.0000  0.0000  0.0000  0.0000  0.0000  0.0000  0.0000  0.0000  0.0000  0.0000  0.0000  0.0000  0.0000  0.0000  0.0000  0.0000  0.0000  0.0000  0.0000  0.0000  0.0000  0.0000  0.0000  0.0000  0.0000  0.0000  0.0000  0.0000  0.0000  0.0000  0.0000  0.0000  0.0000  0.0000  0.0000  0.0000  0.0000  0.0000  0.0000  0.0000  0.0000  0.0000  0.0000  0.0000  0.0000  0.0000  0.0000  0.0000  0.0000  0.0014  0.0014  0.0014  0.0014  0.0014  0.0014  0.0014  0.0000  0.0000  0.0000  0.0000  0.0000  0.0000  0.0000  0.0000  0.0000  0.0000  0.0000  0.0000  0.0000  0.0000  0.0000  0.0000  0.0000  0.0000  0.0000  0.0000  0.0000  0.0000  0.0000  0.0000  0.0000  0.0000  0.0000  0.0000  0.0000  0.0000  0.0000  0.0000  0.0000  0.0000  0.0000  0.0000  0.0000  0.0000  0.0000  0.0000  0.0000  0.0000  0.0000  0.0000  0.0000  0.0000  0.0000  0.0000  0.0000  0.0000  0.0000  0.0000  0.0000  0.0000  0.0000  0.0000  0.0000  0.0000  0.0000  0.0000  0.0000  0.0000  0.0000  0.0000  0.0000  0.0000
MFP4__GCA_000773305.1   0.2212  0.1740  0.1620  0.1620  0.1620  0.1499  0.1544  0.1757  0.1344  0.1304  0.1504  0.1671  0.1360  0.1355  0.1653  0.1568  0.1568  0.1858  0.1623  0.1623  0.1615  0.1834  0.1834  0.1834  0.1743  0.1545  0.1512  0.1504  0.1468  0.1468  0.1538  0.1628  0.1686  0.1523  0.1779  0.1779  0.1759  0.1741  0.1735  0.1667  0.1509  0.1525  0.1517  0.1602  0.1612  0.1581  0.1565  0.1550  0.1534  0.1542  0.1550  0.1532  0.1519  0.1556  0.1547  0.1547  0.1529  0.1716  0.1542  0.1532  0.1532  0.1532  0.0251  0.0301  0.0301  0.0251  0.0251  0.0251  0.0237  0.0237  0.0237  0.0237  0.0237  0.0237  0.0237  0.0237  0.0165  0.0165  0.0000  0.0000  0.0000  0.0014  0.0014  0.0000  0.0000  0.0000  0.0000  0.0000  0.0000  0.0000  0.0000  0.0000  0.0000  0.0000  0.0000  0.0000  0.0000  0.0000  0.0000  0.0000  0.0000  0.0000  0.0000  0.0000  0.0000  0.0000  0.0000  0.0000  0.0000  0.0000  0.0000  0.0000  0.0000  0.0000  0.0000  0.0000  0.0000  0.0000  0.0000  0.0000  0.0000  0.0000  0.0000  0.0000  0.0000  0.0000  0.0000  0.0000  0.0000  0.0000  0.0000  0.0000  0.0000  0.0000  0.0000  0.0000  0.0000  0.0000  0.0000  0.0000  0.0000  0.0000  0.0000  0.0014  0.0014  0.0014  0.0014  0.0014  0.0014  0.0014  0.0000  0.0000  0.0000  0.0000  0.0000  0.0000  0.0000  0.0000  0.0000  0.0000  0.0000  0.0000  0.0000  0.0000  0.0000  0.0000  0.0000  0.0000  0.0000  0.0000  0.0000  0.0000  0.0000  0.0000  0.0000  0.0000  0.0000  0.0000  0.0000  0.0000  0.0000  0.0000  0.0000  0.0000  0.0000  0.0000  0.0000  0.0000  0.0000  0.0000  0.0000  0.0000  0.0000  0.0000  0.0000  0.0000  0.0000  0.0000  0.0000  0.0000  0.0000  0.0000  0.0000  0.0000  0.0000  0.0000  0.0000  0.0000  0.0000  0.0000  0.0000  0.0000  0.0000  0.0000  0.0000  0.0000  0.0000
MFP4__GCA_000773345.1   0.2212  0.1740  0.1620  0.1620  0.1620  0.1499  0.1544  0.1757  0.1344  0.1304  0.1504  0.1671  0.1360  0.1355  0.1653  0.1568  0.1568  0.1858  0.1623  0.1623  0.1615  0.1834  0.1834  0.1834  0.1743  0.1545  0.1512  0.1504  0.1468  0.1468  0.1538  0.1628  0.1686  0.1523  0.1779  0.1779  0.1759  0.1741  0.1735  0.1667  0.1509  0.1525  0.1517  0.1602  0.1612  0.1581  0.1565  0.1550  0.1534  0.1542  0.1550  0.1532  0.1519  0.1556  0.1547  0.1547  0.1529  0.1716  0.1542  0.1532  0.1532  0.1532  0.0251  0.0301  0.0301  0.0251  0.0251  0.0251  0.0237  0.0237  0.0237  0.0237  0.0237  0.0237  0.0237  0.0237  0.0165  0.0165  0.0000  0.0000  0.0000  0.0014  0.0014  0.0000  0.0000  0.0000  0.0000  0.0000  0.0000  0.0000  0.0000  0.0000  0.0000  0.0000  0.0000  0.0000  0.0000  0.0000  0.0000  0.0000  0.0000  0.0000  0.0000  0.0000  0.0000  0.0000  0.0000  0.0000  0.0000  0.0000  0.0000  0.0000  0.0000  0.0000  0.0000  0.0000  0.0000  0.0000  0.0000  0.0000  0.0000  0.0000  0.0000  0.0000  0.0000  0.0000  0.0000  0.0000  0.0000  0.0000  0.0000  0.0000  0.0000  0.0000  0.0000  0.0000  0.0000  0.0000  0.0000  0.0000  0.0000  0.0000  0.0000  0.0014  0.0014  0.0014  0.0014  0.0014  0.0014  0.0014  0.0000  0.0000  0.0000  0.0000  0.0000  0.0000  0.0000  0.0000  0.0000  0.0000  0.0000  0.0000  0.0000  0.0000  0.0000  0.0000  0.0000  0.0000  0.0000  0.0000  0.0000  0.0000  0.0000  0.0000  0.0000  0.0000  0.0000  0.0000  0.0000  0.0000  0.0000  0.0000  0.0000  0.0000  0.0000  0.0000  0.0000  0.0000  0.0000  0.0000  0.0000  0.0000  0.0000  0.0000  0.0000  0.0000  0.0000  0.0000  0.0000  0.0000  0.0000  0.0000  0.0000  0.0000  0.0000  0.0000  0.0000  0.0000  0.0000  0.0000  0.0000  0.0000  0.0000  0.0000  0.0000  0.0000  0.0000  0.0000
MFP4__GCA_000774175.1   0.2212  0.1740  0.1620  0.1620  0.1620  0.1499  0.1536  0.1757  0.1344  0.1304  0.1504  0.1671  0.1360  0.1355  0.1644  0.1568  0.1568  0.1858  0.1623  0.1623  0.1615  0.1834  0.1834  0.1834  0.1743  0.1545  0.1512  0.1504  0.1468  0.1468  0.1538  0.1628  0.1686  0.1523  0.1779  0.1779  0.1759  0.1741  0.1735  0.1667  0.1509  0.1525  0.1517  0.1602  0.1612  0.1581  0.1565  0.1550  0.1534  0.1542  0.1550  0.1532  0.1519  0.1556  0.1547  0.1547  0.1529  0.1716  0.1542  0.1532  0.1532  0.1532  0.0251  0.0301  0.0301  0.0251  0.0251  0.0251  0.0237  0.0237  0.0237  0.0237  0.0237  0.0237  0.0237  0.0237  0.0165  0.0165  0.0000  0.0000  0.0000  0.0014  0.0014  0.0000  0.0000  0.0000  0.0000  0.0000  0.0000  0.0000  0.0000  0.0000  0.0000  0.0000  0.0000  0.0000  0.0000  0.0000  0.0000  0.0000  0.0000  0.0000  0.0000  0.0000  0.0000  0.0000  0.0000  0.0000  0.0000  0.0000  0.0000  0.0000  0.0000  0.0000  0.0000  0.0000  0.0000  0.0000  0.0000  0.0000  0.0000  0.0000  0.0000  0.0000  0.0000  0.0000  0.0000  0.0000  0.0000  0.0000  0.0000  0.0000  0.0000  0.0000  0.0000  0.0000  0.0000  0.0000  0.0000  0.0000  0.0000  0.0000  0.0000  0.0014  0.0014  0.0014  0.0014  0.0014  0.0014  0.0014  0.0000  0.0000  0.0000  0.0000  0.0000  0.0000  0.0000  0.0000  0.0000  0.0000  0.0000  0.0000  0.0000  0.0000  0.0000  0.0000  0.0000  0.0000  0.0000  0.0000  0.0000  0.0000  0.0000  0.0000  0.0000  0.0000  0.0000  0.0000  0.0000  0.0000  0.0000  0.0000  0.0000  0.0000  0.0000  0.0000  0.0000  0.0000  0.0000  0.0000  0.0000  0.0000  0.0000  0.0000  0.0000  0.0000  0.0000  0.0000  0.0000  0.0000  0.0000  0.0000  0.0000  0.0000  0.0000  0.0000  0.0000  0.0000  0.0000  0.0000  0.0000  0.0000  0.0000  0.0000  0.0000  0.0000  0.0000  0.0000  0.0000
MFP4__GCA_000774185.1   0.2212  0.1740  0.1620  0.1620  0.1620  0.1499  0.1544  0.1757  0.1344  0.1304  0.1504  0.1671  0.1360  0.1355  0.1653  0.1568  0.1568  0.1858  0.1623  0.1623  0.1615  0.1834  0.1834  0.1834  0.1743  0.1545  0.1512  0.1504  0.1468  0.1468  0.1538  0.1628  0.1686  0.1523  0.1779  0.1779  0.1759  0.1741  0.1735  0.1667  0.1509  0.1525  0.1517  0.1602  0.1612  0.1581  0.1565  0.1550  0.1534  0.1542  0.1550  0.1532  0.1519  0.1556  0.1547  0.1547  0.1529  0.1716  0.1542  0.1532  0.1532  0.1532  0.0251  0.0301  0.0301  0.0251  0.0251  0.0251  0.0237  0.0237  0.0237  0.0237  0.0237  0.0237  0.0237  0.0237  0.0165  0.0165  0.0000  0.0000  0.0000  0.0014  0.0014  0.0000  0.0000  0.0000  0.0000  0.0000  0.0000  0.0000  0.0000  0.0000  0.0000  0.0000  0.0000  0.0000  0.0000  0.0000  0.0000  0.0000  0.0000  0.0000  0.0000  0.0000  0.0000  0.0000  0.0000  0.0000  0.0000  0.0000  0.0000  0.0000  0.0000  0.0000  0.0000  0.0000  0.0000  0.0000  0.0000  0.0000  0.0000  0.0000  0.0000  0.0000  0.0000  0.0000  0.0000  0.0000  0.0000  0.0000  0.0000  0.0000  0.0000  0.0000  0.0000  0.0000  0.0000  0.0000  0.0000  0.0000  0.0000  0.0000  0.0000  0.0014  0.0014  0.0014  0.0014  0.0014  0.0014  0.0014  0.0000  0.0000  0.0000  0.0000  0.0000  0.0000  0.0000  0.0000  0.0000  0.0000  0.0000  0.0000  0.0000  0.0000  0.0000  0.0000  0.0000  0.0000  0.0000  0.0000  0.0000  0.0000  0.0000  0.0000  0.0000  0.0000  0.0000  0.0000  0.0000  0.0000  0.0000  0.0000  0.0000  0.0000  0.0000  0.0000  0.0000  0.0000  0.0000  0.0000  0.0000  0.0000  0.0000  0.0000  0.0000  0.0000  0.0000  0.0000  0.0000  0.0000  0.0000  0.0000  0.0000  0.0000  0.0000  0.0000  0.0000  0.0000  0.0000  0.0000  0.0000  0.0000  0.0000  0.0000  0.0000  0.0000  0.0000  0.0000  0.0000  0.0000
MFP4__GCA_000774245.1   0.2212  0.1740  0.1620  0.1620  0.1620  0.1499  0.1536  0.1757  0.1344  0.1304  0.1504  0.1671  0.1360  0.1355  0.1644  0.1568  0.1568  0.1858  0.1623  0.1623  0.1615  0.1834  0.1834  0.1834  0.1743  0.1545  0.1512  0.1504  0.1468  0.1468  0.1538  0.1628  0.1686  0.1523  0.1779  0.1779  0.1759  0.1741  0.1735  0.1667  0.1509  0.1525  0.1517  0.1602  0.1612  0.1581  0.1565  0.1550  0.1534  0.1542  0.1550  0.1532  0.1519  0.1556  0.1547  0.1547  0.1529  0.1716  0.1542  0.1532  0.1532  0.1532  0.0251  0.0301  0.0301  0.0251  0.0251  0.0251  0.0237  0.0237  0.0237  0.0237  0.0237  0.0237  0.0237  0.0237  0.0165  0.0165  0.0000  0.0000  0.0000  0.0014  0.0014  0.0000  0.0000  0.0000  0.0000  0.0000  0.0000  0.0000  0.0000  0.0000  0.0000  0.0000  0.0000  0.0000  0.0000  0.0000  0.0000  0.0000  0.0000  0.0000  0.0000  0.0000  0.0000  0.0000  0.0000  0.0000  0.0000  0.0000  0.0000  0.0000  0.0000  0.0000  0.0000  0.0000  0.0000  0.0000  0.0000  0.0000  0.0000  0.0000  0.0000  0.0000  0.0000  0.0000  0.0000  0.0000  0.0000  0.0000  0.0000  0.0000  0.0000  0.0000  0.0000  0.0000  0.0000  0.0000  0.0000  0.0000  0.0000  0.0000  0.0000  0.0014  0.0014  0.0014  0.0014  0.0014  0.0014  0.0014  0.0000  0.0000  0.0000  0.0000  0.0000  0.0000  0.0000  0.0000  0.0000  0.0000  0.0000  0.0000  0.0000  0.0000  0.0000  0.0000  0.0000  0.0000  0.0000  0.0000  0.0000  0.0000  0.0000  0.0000  0.0000  0.0000  0.0000  0.0000  0.0000  0.0000  0.0000  0.0000  0.0000  0.0000  0.0000  0.0000  0.0000  0.0000  0.0000  0.0000  0.0000  0.0000  0.0000  0.0000  0.0000  0.0000  0.0000  0.0000  0.0000  0.0000  0.0000  0.0000  0.0000  0.0000  0.0000  0.0000  0.0000  0.0000  0.0000  0.0000  0.0000  0.0000  0.0000  0.0000  0.0000  0.0000  0.0000  0.0000  0.0000  0.0000  0.0000
MFP4__GCA_000774255.1   0.2212  0.1740  0.1620  0.1620  0.1620  0.1499  0.1536  0.1757  0.1344  0.1304  0.1504  0.1671  0.1360  0.1355  0.1644  0.1568  0.1568  0.1858  0.1623  0.1623  0.1615  0.1834  0.1834  0.1834  0.1743  0.1545  0.1512  0.1504  0.1468  0.1468  0.1538  0.1628  0.1686  0.1523  0.1779  0.1779  0.1759  0.1741  0.1735  0.1667  0.1509  0.1525  0.1517  0.1602  0.1612  0.1581  0.1565  0.1550  0.1534  0.1542  0.1550  0.1532  0.1519  0.1556  0.1547  0.1547  0.1529  0.1716  0.1542  0.1532  0.1532  0.1532  0.0251  0.0301  0.0301  0.0251  0.0251  0.0251  0.0237  0.0237  0.0237  0.0237  0.0237  0.0237  0.0237  0.0237  0.0165  0.0165  0.0000  0.0000  0.0000  0.0014  0.0014  0.0000  0.0000  0.0000  0.0000  0.0000  0.0000  0.0000  0.0000  0.0000  0.0000  0.0000  0.0000  0.0000  0.0000  0.0000  0.0000  0.0000  0.0000  0.0000  0.0000  0.0000  0.0000  0.0000  0.0000  0.0000  0.0000  0.0000  0.0000  0.0000  0.0000  0.0000  0.0000  0.0000  0.0000  0.0000  0.0000  0.0000  0.0000  0.0000  0.0000  0.0000  0.0000  0.0000  0.0000  0.0000  0.0000  0.0000  0.0000  0.0000  0.0000  0.0000  0.0000  0.0000  0.0000  0.0000  0.0000  0.0000  0.0000  0.0000  0.0000  0.0014  0.0014  0.0014  0.0014  0.0014  0.0014  0.0014  0.0000  0.0000  0.0000  0.0000  0.0000  0.0000  0.0000  0.0000  0.0000  0.0000  0.0000  0.0000  0.0000  0.0000  0.0000  0.0000  0.0000  0.0000  0.0000  0.0000  0.0000  0.0000  0.0000  0.0000  0.0000  0.0000  0.0000  0.0000  0.0000  0.0000  0.0000  0.0000  0.0000  0.0000  0.0000  0.0000  0.0000  0.0000  0.0000  0.0000  0.0000  0.0000  0.0000  0.0000  0.0000  0.0000  0.0000  0.0000  0.0000  0.0000  0.0000  0.0000  0.0000  0.0000  0.0000  0.0000  0.0000  0.0000  0.0000  0.0000  0.0000  0.0000  0.0000  0.0000  0.0000  0.0000  0.0000  0.0000  0.0000  0.0000  0.0000  0.0000
MFP4__GCA_000774265.1   0.2212  0.1740  0.1620  0.1620  0.1620  0.1499  0.1536  0.1757  0.1344  0.1304  0.1504  0.1671  0.1360  0.1355  0.1644  0.1568  0.1568  0.1858  0.1623  0.1623  0.1615  0.1834  0.1834  0.1834  0.1743  0.1545  0.1512  0.1504  0.1468  0.1468  0.1538  0.1628  0.1686  0.1523  0.1779  0.1779  0.1759  0.1741  0.1735  0.1667  0.1509  0.1525  0.1517  0.1602  0.1612  0.1581  0.1565  0.1550  0.1534  0.1542  0.1550  0.1532  0.1519  0.1556  0.1547  0.1547  0.1529  0.1716  0.1542  0.1532  0.1532  0.1532  0.0251  0.0301  0.0301  0.0251  0.0251  0.0251  0.0237  0.0237  0.0237  0.0237  0.0237  0.0237  0.0237  0.0237  0.0165  0.0165  0.0000  0.0000  0.0000  0.0014  0.0014  0.0000  0.0000  0.0000  0.0000  0.0000  0.0000  0.0000  0.0000  0.0000  0.0000  0.0000  0.0000  0.0000  0.0000  0.0000  0.0000  0.0000  0.0000  0.0000  0.0000  0.0000  0.0000  0.0000  0.0000  0.0000  0.0000  0.0000  0.0000  0.0000  0.0000  0.0000  0.0000  0.0000  0.0000  0.0000  0.0000  0.0000  0.0000  0.0000  0.0000  0.0000  0.0000  0.0000  0.0000  0.0000  0.0000  0.0000  0.0000  0.0000  0.0000  0.0000  0.0000  0.0000  0.0000  0.0000  0.0000  0.0000  0.0000  0.0000  0.0000  0.0014  0.0014  0.0014  0.0014  0.0014  0.0014  0.0014  0.0000  0.0000  0.0000  0.0000  0.0000  0.0000  0.0000  0.0000  0.0000  0.0000  0.0000  0.0000  0.0000  0.0000  0.0000  0.0000  0.0000  0.0000  0.0000  0.0000  0.0000  0.0000  0.0000  0.0000  0.0000  0.0000  0.0000  0.0000  0.0000  0.0000  0.0000  0.0000  0.0000  0.0000  0.0000  0.0000  0.0000  0.0000  0.0000  0.0000  0.0000  0.0000  0.0000  0.0000  0.0000  0.0000  0.0000  0.0000  0.0000  0.0000  0.0000  0.0000  0.0000  0.0000  0.0000  0.0000  0.0000  0.0000  0.0000  0.0000  0.0000  0.0000  0.0000  0.0000  0.0000  0.0000  0.0000  0.0000  0.0000  0.0000  0.0000  0.0000  0.0000
MFP4__GCA_000774275.1   0.2212  0.1740  0.1620  0.1620  0.1620  0.1499  0.1544  0.1757  0.1344  0.1304  0.1504  0.1671  0.1360  0.1355  0.1653  0.1568  0.1568  0.1858  0.1623  0.1623  0.1615  0.1834  0.1834  0.1834  0.1743  0.1545  0.1512  0.1504  0.1468  0.1468  0.1538  0.1628  0.1686  0.1523  0.1779  0.1779  0.1759  0.1741  0.1735  0.1667  0.1509  0.1525  0.1517  0.1602  0.1612  0.1581  0.1565  0.1550  0.1534  0.1542  0.1550  0.1532  0.1519  0.1556  0.1547  0.1547  0.1529  0.1716  0.1542  0.1532  0.1532  0.1532  0.0251  0.0301  0.0301  0.0251  0.0251  0.0251  0.0237  0.0237  0.0237  0.0237  0.0237  0.0237  0.0237  0.0237  0.0165  0.0165  0.0000  0.0000  0.0000  0.0014  0.0014  0.0000  0.0000  0.0000  0.0000  0.0000  0.0000  0.0000  0.0000  0.0000  0.0000  0.0000  0.0000  0.0000  0.0000  0.0000  0.0000  0.0000  0.0000  0.0000  0.0000  0.0000  0.0000  0.0000  0.0000  0.0000  0.0000  0.0000  0.0000  0.0000  0.0000  0.0000  0.0000  0.0000  0.0000  0.0000  0.0000  0.0000  0.0000  0.0000  0.0000  0.0000  0.0000  0.0000  0.0000  0.0000  0.0000  0.0000  0.0000  0.0000  0.0000  0.0000  0.0000  0.0000  0.0000  0.0000  0.0000  0.0000  0.0000  0.0000  0.0000  0.0014  0.0014  0.0014  0.0014  0.0014  0.0014  0.0014  0.0000  0.0000  0.0000  0.0000  0.0000  0.0000  0.0000  0.0000  0.0000  0.0000  0.0000  0.0000  0.0000  0.0000  0.0000  0.0000  0.0000  0.0000  0.0000  0.0000  0.0000  0.0000  0.0000  0.0000  0.0000  0.0000  0.0000  0.0000  0.0000  0.0000  0.0000  0.0000  0.0000  0.0000  0.0000  0.0000  0.0000  0.0000  0.0000  0.0000  0.0000  0.0000  0.0000  0.0000  0.0000  0.0000  0.0000  0.0000  0.0000  0.0000  0.0000  0.0000  0.0000  0.0000  0.0000  0.0000  0.0000  0.0000  0.0000  0.0000  0.0000  0.0000  0.0000  0.0000  0.0000  0.0000  0.0000  0.0000  0.0000  0.0000  0.0000  0.0000  0.0000  0.0000
MFP4__GCA_000774325.1   0.2212  0.1740  0.1620  0.1620  0.1620  0.1499  0.1536  0.1757  0.1344  0.1304  0.1504  0.1671  0.1360  0.1355  0.1644  0.1568  0.1568  0.1858  0.1623  0.1623  0.1615  0.1834  0.1834  0.1834  0.1743  0.1545  0.1512  0.1504  0.1468  0.1468  0.1538  0.1628  0.1686  0.1523  0.1779  0.1779  0.1759  0.1741  0.1735  0.1667  0.1509  0.1525  0.1517  0.1602  0.1612  0.1581  0.1565  0.1550  0.1534  0.1542  0.1550  0.1532  0.1519  0.1556  0.1547  0.1547  0.1529  0.1716  0.1542  0.1532  0.1532  0.1532  0.0251  0.0301  0.0301  0.0251  0.0251  0.0251  0.0237  0.0237  0.0237  0.0237  0.0237  0.0237  0.0237  0.0237  0.0165  0.0165  0.0000  0.0000  0.0000  0.0014  0.0014  0.0000  0.0000  0.0000  0.0000  0.0000  0.0000  0.0000  0.0000  0.0000  0.0000  0.0000  0.0000  0.0000  0.0000  0.0000  0.0000  0.0000  0.0000  0.0000  0.0000  0.0000  0.0000  0.0000  0.0000  0.0000  0.0000  0.0000  0.0000  0.0000  0.0000  0.0000  0.0000  0.0000  0.0000  0.0000  0.0000  0.0000  0.0000  0.0000  0.0000  0.0000  0.0000  0.0000  0.0000  0.0000  0.0000  0.0000  0.0000  0.0000  0.0000  0.0000  0.0000  0.0000  0.0000  0.0000  0.0000  0.0000  0.0000  0.0000  0.0000  0.0014  0.0014  0.0014  0.0014  0.0014  0.0014  0.0014  0.0000  0.0000  0.0000  0.0000  0.0000  0.0000  0.0000  0.0000  0.0000  0.0000  0.0000  0.0000  0.0000  0.0000  0.0000  0.0000  0.0000  0.0000  0.0000  0.0000  0.0000  0.0000  0.0000  0.0000  0.0000  0.0000  0.0000  0.0000  0.0000  0.0000  0.0000  0.0000  0.0000  0.0000  0.0000  0.0000  0.0000  0.0000  0.0000  0.0000  0.0000  0.0000  0.0000  0.0000  0.0000  0.0000  0.0000  0.0000  0.0000  0.0000  0.0000  0.0000  0.0000  0.0000  0.0000  0.0000  0.0000  0.0000  0.0000  0.0000  0.0000  0.0000  0.0000  0.0000  0.0000  0.0000  0.0000  0.0000  0.0000  0.0000  0.0000  0.0000  0.0000  0.0000  0.0000
MFP4__GCA_000774335.1   0.2212  0.1740  0.1620  0.1620  0.1620  0.1499  0.1536  0.1757  0.1344  0.1304  0.1504  0.1671  0.1360  0.1355  0.1644  0.1568  0.1568  0.1858  0.1623  0.1623  0.1615  0.1834  0.1834  0.1834  0.1743  0.1545  0.1512  0.1504  0.1468  0.1468  0.1538  0.1628  0.1686  0.1523  0.1779  0.1779  0.1759  0.1741  0.1735  0.1667  0.1509  0.1525  0.1517  0.1602  0.1612  0.1581  0.1565  0.1550  0.1534  0.1542  0.1550  0.1532  0.1519  0.1556  0.1547  0.1547  0.1529  0.1716  0.1542  0.1532  0.1532  0.1532  0.0251  0.0301  0.0301  0.0251  0.0251  0.0251  0.0237  0.0237  0.0237  0.0237  0.0237  0.0237  0.0237  0.0237  0.0165  0.0165  0.0000  0.0000  0.0000  0.0014  0.0014  0.0000  0.0000  0.0000  0.0000  0.0000  0.0000  0.0000  0.0000  0.0000  0.0000  0.0000  0.0000  0.0000  0.0000  0.0000  0.0000  0.0000  0.0000  0.0000  0.0000  0.0000  0.0000  0.0000  0.0000  0.0000  0.0000  0.0000  0.0000  0.0000  0.0000  0.0000  0.0000  0.0000  0.0000  0.0000  0.0000  0.0000  0.0000  0.0000  0.0000  0.0000  0.0000  0.0000  0.0000  0.0000  0.0000  0.0000  0.0000  0.0000  0.0000  0.0000  0.0000  0.0000  0.0000  0.0000  0.0000  0.0000  0.0000  0.0000  0.0000  0.0014  0.0014  0.0014  0.0014  0.0014  0.0014  0.0014  0.0000  0.0000  0.0000  0.0000  0.0000  0.0000  0.0000  0.0000  0.0000  0.0000  0.0000  0.0000  0.0000  0.0000  0.0000  0.0000  0.0000  0.0000  0.0000  0.0000  0.0000  0.0000  0.0000  0.0000  0.0000  0.0000  0.0000  0.0000  0.0000  0.0000  0.0000  0.0000  0.0000  0.0000  0.0000  0.0000  0.0000  0.0000  0.0000  0.0000  0.0000  0.0000  0.0000  0.0000  0.0000  0.0000  0.0000  0.0000  0.0000  0.0000  0.0000  0.0000  0.0000  0.0000  0.0000  0.0000  0.0000  0.0000  0.0000  0.0000  0.0000  0.0000  0.0000  0.0000  0.0000  0.0000  0.0000  0.0000  0.0000  0.0000  0.0000  0.0000  0.0000  0.0000  0.0000  0.0000
MFP4__GCA_000774385.1   0.2212  0.1740  0.1620  0.1620  0.1620  0.1499  0.1536  0.1757  0.1344  0.1304  0.1504  0.1671  0.1360  0.1355  0.1644  0.1568  0.1568  0.1858  0.1623  0.1623  0.1615  0.1834  0.1834  0.1834  0.1743  0.1545  0.1512  0.1504  0.1468  0.1468  0.1538  0.1628  0.1686  0.1523  0.1779  0.1779  0.1759  0.1741  0.1735  0.1667  0.1509  0.1525  0.1517  0.1602  0.1612  0.1581  0.1565  0.1550  0.1534  0.1542  0.1550  0.1532  0.1519  0.1556  0.1547  0.1547  0.1529  0.1716  0.1542  0.1532  0.1532  0.1532  0.0251  0.0301  0.0301  0.0251  0.0251  0.0251  0.0237  0.0237  0.0237  0.0237  0.0237  0.0237  0.0237  0.0237  0.0165  0.0165  0.0000  0.0000  0.0000  0.0014  0.0014  0.0000  0.0000  0.0000  0.0000  0.0000  0.0000  0.0000  0.0000  0.0000  0.0000  0.0000  0.0000  0.0000  0.0000  0.0000  0.0000  0.0000  0.0000  0.0000  0.0000  0.0000  0.0000  0.0000  0.0000  0.0000  0.0000  0.0000  0.0000  0.0000  0.0000  0.0000  0.0000  0.0000  0.0000  0.0000  0.0000  0.0000  0.0000  0.0000  0.0000  0.0000  0.0000  0.0000  0.0000  0.0000  0.0000  0.0000  0.0000  0.0000  0.0000  0.0000  0.0000  0.0000  0.0000  0.0000  0.0000  0.0000  0.0000  0.0000  0.0000  0.0014  0.0014  0.0014  0.0014  0.0014  0.0014  0.0014  0.0000  0.0000  0.0000  0.0000  0.0000  0.0000  0.0000  0.0000  0.0000  0.0000  0.0000  0.0000  0.0000  0.0000  0.0000  0.0000  0.0000  0.0000  0.0000  0.0000  0.0000  0.0000  0.0000  0.0000  0.0000  0.0000  0.0000  0.0000  0.0000  0.0000  0.0000  0.0000  0.0000  0.0000  0.0000  0.0000  0.0000  0.0000  0.0000  0.0000  0.0000  0.0000  0.0000  0.0000  0.0000  0.0000  0.0000  0.0000  0.0000  0.0000  0.0000  0.0000  0.0000  0.0000  0.0000  0.0000  0.0000  0.0000  0.0000  0.0000  0.0000  0.0000  0.0000  0.0000  0.0000  0.0000  0.0000  0.0000  0.0000  0.0000  0.0000  0.0000  0.0000  0.0000  0.0000  0.0000  0.0000
MFP4__GCA_000774395.1   0.2212  0.1740  0.1620  0.1620  0.1620  0.1499  0.1544  0.1757  0.1344  0.1304  0.1504  0.1671  0.1360  0.1355  0.1653  0.1568  0.1568  0.1858  0.1623  0.1623  0.1615  0.1834  0.1834  0.1834  0.1743  0.1545  0.1512  0.1504  0.1468  0.1468  0.1538  0.1628  0.1686  0.1523  0.1779  0.1779  0.1759  0.1741  0.1735  0.1667  0.1509  0.1525  0.1517  0.1602  0.1612  0.1581  0.1565  0.1550  0.1534  0.1542  0.1550  0.1532  0.1519  0.1556  0.1547  0.1547  0.1529  0.1716  0.1542  0.1532  0.1532  0.1532  0.0251  0.0301  0.0301  0.0251  0.0251  0.0251  0.0237  0.0237  0.0237  0.0237  0.0237  0.0237  0.0237  0.0237  0.0165  0.0165  0.0000  0.0000  0.0000  0.0014  0.0014  0.0000  0.0000  0.0000  0.0000  0.0000  0.0000  0.0000  0.0000  0.0000  0.0000  0.0000  0.0000  0.0000  0.0000  0.0000  0.0000  0.0000  0.0000  0.0000  0.0000  0.0000  0.0000  0.0000  0.0000  0.0000  0.0000  0.0000  0.0000  0.0000  0.0000  0.0000  0.0000  0.0000  0.0000  0.0000  0.0000  0.0000  0.0000  0.0000  0.0000  0.0000  0.0000  0.0000  0.0000  0.0000  0.0000  0.0000  0.0000  0.0000  0.0000  0.0000  0.0000  0.0000  0.0000  0.0000  0.0000  0.0000  0.0000  0.0000  0.0000  0.0014  0.0014  0.0014  0.0014  0.0014  0.0014  0.0014  0.0000  0.0000  0.0000  0.0000  0.0000  0.0000  0.0000  0.0000  0.0000  0.0000  0.0000  0.0000  0.0000  0.0000  0.0000  0.0000  0.0000  0.0000  0.0000  0.0000  0.0000  0.0000  0.0000  0.0000  0.0000  0.0000  0.0000  0.0000  0.0000  0.0000  0.0000  0.0000  0.0000  0.0000  0.0000  0.0000  0.0000  0.0000  0.0000  0.0000  0.0000  0.0000  0.0000  0.0000  0.0000  0.0000  0.0000  0.0000  0.0000  0.0000  0.0000  0.0000  0.0000  0.0000  0.0000  0.0000  0.0000  0.0000  0.0000  0.0000  0.0000  0.0000  0.0000  0.0000  0.0000  0.0000  0.0000  0.0000  0.0000  0.0000  0.0000  0.0000  0.0000  0.0000  0.0000  0.0000  0.0000  0.0000
MFP4__GCA_000774405.1   0.2212  0.1740  0.1620  0.1620  0.1620  0.1499  0.1536  0.1757  0.1344  0.1304  0.1504  0.1671  0.1360  0.1355  0.1644  0.1568  0.1568  0.1858  0.1623  0.1623  0.1615  0.1834  0.1834  0.1834  0.1743  0.1545  0.1512  0.1504  0.1468  0.1468  0.1538  0.1628  0.1686  0.1523  0.1779  0.1779  0.1759  0.1741  0.1735  0.1667  0.1509  0.1525  0.1517  0.1602  0.1612  0.1581  0.1565  0.1550  0.1534  0.1542  0.1550  0.1532  0.1519  0.1556  0.1547  0.1547  0.1529  0.1716  0.1542  0.1532  0.1532  0.1532  0.0251  0.0301  0.0301  0.0251  0.0251  0.0251  0.0237  0.0237  0.0237  0.0237  0.0237  0.0237  0.0237  0.0237  0.0165  0.0165  0.0000  0.0000  0.0000  0.0014  0.0014  0.0000  0.0000  0.0000  0.0000  0.0000  0.0000  0.0000  0.0000  0.0000  0.0000  0.0000  0.0000  0.0000  0.0000  0.0000  0.0000  0.0000  0.0000  0.0000  0.0000  0.0000  0.0000  0.0000  0.0000  0.0000  0.0000  0.0000  0.0000  0.0000  0.0000  0.0000  0.0000  0.0000  0.0000  0.0000  0.0000  0.0000  0.0000  0.0000  0.0000  0.0000  0.0000  0.0000  0.0000  0.0000  0.0000  0.0000  0.0000  0.0000  0.0000  0.0000  0.0000  0.0000  0.0000  0.0000  0.0000  0.0000  0.0000  0.0000  0.0000  0.0014  0.0014  0.0014  0.0014  0.0014  0.0014  0.0014  0.0000  0.0000  0.0000  0.0000  0.0000  0.0000  0.0000  0.0000  0.0000  0.0000  0.0000  0.0000  0.0000  0.0000  0.0000  0.0000  0.0000  0.0000  0.0000  0.0000  0.0000  0.0000  0.0000  0.0000  0.0000  0.0000  0.0000  0.0000  0.0000  0.0000  0.0000  0.0000  0.0000  0.0000  0.0000  0.0000  0.0000  0.0000  0.0000  0.0000  0.0000  0.0000  0.0000  0.0000  0.0000  0.0000  0.0000  0.0000  0.0000  0.0000  0.0000  0.0000  0.0000  0.0000  0.0000  0.0000  0.0000  0.0000  0.0000  0.0000  0.0000  0.0000  0.0000  0.0000  0.0000  0.0000  0.0000  0.0000  0.0000  0.0000  0.0000  0.0000  0.0000  0.0000  0.0000  0.0000  0.0000  0.0000  0.0000
MFP4__GCA_000774415.1   0.2212  0.1740  0.1620  0.1620  0.1620  0.1499  0.1544  0.1757  0.1344  0.1304  0.1504  0.1671  0.1360  0.1355  0.1653  0.1568  0.1568  0.1858  0.1623  0.1623  0.1615  0.1834  0.1834  0.1834  0.1743  0.1545  0.1512  0.1504  0.1468  0.1468  0.1538  0.1628  0.1686  0.1523  0.1779  0.1779  0.1759  0.1741  0.1735  0.1667  0.1509  0.1525  0.1517  0.1602  0.1612  0.1581  0.1565  0.1550  0.1534  0.1542  0.1550  0.1532  0.1519  0.1556  0.1547  0.1547  0.1529  0.1716  0.1542  0.1532  0.1532  0.1532  0.0251  0.0301  0.0301  0.0251  0.0251  0.0251  0.0237  0.0237  0.0237  0.0237  0.0237  0.0237  0.0237  0.0237  0.0165  0.0165  0.0000  0.0000  0.0000  0.0014  0.0014  0.0000  0.0000  0.0000  0.0000  0.0000  0.0000  0.0000  0.0000  0.0000  0.0000  0.0000  0.0000  0.0000  0.0000  0.0000  0.0000  0.0000  0.0000  0.0000  0.0000  0.0000  0.0000  0.0000  0.0000  0.0000  0.0000  0.0000  0.0000  0.0000  0.0000  0.0000  0.0000  0.0000  0.0000  0.0000  0.0000  0.0000  0.0000  0.0000  0.0000  0.0000  0.0000  0.0000  0.0000  0.0000  0.0000  0.0000  0.0000  0.0000  0.0000  0.0000  0.0000  0.0000  0.0000  0.0000  0.0000  0.0000  0.0000  0.0000  0.0000  0.0014  0.0014  0.0014  0.0014  0.0014  0.0014  0.0014  0.0000  0.0000  0.0000  0.0000  0.0000  0.0000  0.0000  0.0000  0.0000  0.0000  0.0000  0.0000  0.0000  0.0000  0.0000  0.0000  0.0000  0.0000  0.0000  0.0000  0.0000  0.0000  0.0000  0.0000  0.0000  0.0000  0.0000  0.0000  0.0000  0.0000  0.0000  0.0000  0.0000  0.0000  0.0000  0.0000  0.0000  0.0000  0.0000  0.0000  0.0000  0.0000  0.0000  0.0000  0.0000  0.0000  0.0000  0.0000  0.0000  0.0000  0.0000  0.0000  0.0000  0.0000  0.0000  0.0000  0.0000  0.0000  0.0000  0.0000  0.0000  0.0000  0.0000  0.0000  0.0000  0.0000  0.0000  0.0000  0.0000  0.0000  0.0000  0.0000  0.0000  0.0000  0.0000  0.0000  0.0000  0.0000  0.0000  0.0000
MFP4__GCA_000774475.1   0.2212  0.1740  0.1620  0.1620  0.1620  0.1499  0.1536  0.1757  0.1344  0.1304  0.1504  0.1671  0.1360  0.1355  0.1644  0.1568  0.1568  0.1858  0.1623  0.1623  0.1615  0.1834  0.1834  0.1834  0.1743  0.1545  0.1512  0.1504  0.1468  0.1468  0.1538  0.1628  0.1686  0.1523  0.1779  0.1779  0.1759  0.1741  0.1735  0.1667  0.1509  0.1525  0.1517  0.1602  0.1612  0.1581  0.1565  0.1550  0.1534  0.1542  0.1550  0.1532  0.1519  0.1556  0.1547  0.1547  0.1529  0.1716  0.1542  0.1532  0.1532  0.1532  0.0251  0.0301  0.0301  0.0251  0.0251  0.0251  0.0237  0.0237  0.0237  0.0237  0.0237  0.0237  0.0237  0.0237  0.0165  0.0165  0.0000  0.0000  0.0000  0.0014  0.0014  0.0000  0.0000  0.0000  0.0000  0.0000  0.0000  0.0000  0.0000  0.0000  0.0000  0.0000  0.0000  0.0000  0.0000  0.0000  0.0000  0.0000  0.0000  0.0000  0.0000  0.0000  0.0000  0.0000  0.0000  0.0000  0.0000  0.0000  0.0000  0.0000  0.0000  0.0000  0.0000  0.0000  0.0000  0.0000  0.0000  0.0000  0.0000  0.0000  0.0000  0.0000  0.0000  0.0000  0.0000  0.0000  0.0000  0.0000  0.0000  0.0000  0.0000  0.0000  0.0000  0.0000  0.0000  0.0000  0.0000  0.0000  0.0000  0.0000  0.0000  0.0014  0.0014  0.0014  0.0014  0.0014  0.0014  0.0014  0.0000  0.0000  0.0000  0.0000  0.0000  0.0000  0.0000  0.0000  0.0000  0.0000  0.0000  0.0000  0.0000  0.0000  0.0000  0.0000  0.0000  0.0000  0.0000  0.0000  0.0000  0.0000  0.0000  0.0000  0.0000  0.0000  0.0000  0.0000  0.0000  0.0000  0.0000  0.0000  0.0000  0.0000  0.0000  0.0000  0.0000  0.0000  0.0000  0.0000  0.0000  0.0000  0.0000  0.0000  0.0000  0.0000  0.0000  0.0000  0.0000  0.0000  0.0000  0.0000  0.0000  0.0000  0.0000  0.0000  0.0000  0.0000  0.0000  0.0000  0.0000  0.0000  0.0000  0.0000  0.0000  0.0000  0.0000  0.0000  0.0000  0.0000  0.0000  0.0000  0.0000  0.0000  0.0000  0.0000  0.0000  0.0000  0.0000  0.0000  0.0000
MFP4__GCA_000774485.1   0.2212  0.1740  0.1620  0.1620  0.1620  0.1499  0.1536  0.1757  0.1344  0.1304  0.1504  0.1671  0.1360  0.1355  0.1644  0.1568  0.1568  0.1858  0.1623  0.1623  0.1615  0.1834  0.1834  0.1834  0.1743  0.1545  0.1512  0.1504  0.1468  0.1468  0.1538  0.1628  0.1686  0.1523  0.1779  0.1779  0.1759  0.1741  0.1735  0.1667  0.1509  0.1525  0.1517  0.1602  0.1612  0.1581  0.1565  0.1550  0.1534  0.1542  0.1550  0.1532  0.1519  0.1556  0.1547  0.1547  0.1529  0.1716  0.1542  0.1532  0.1532  0.1532  0.0251  0.0301  0.0301  0.0251  0.0251  0.0251  0.0237  0.0237  0.0237  0.0237  0.0237  0.0237  0.0237  0.0237  0.0165  0.0165  0.0000  0.0000  0.0000  0.0014  0.0014  0.0000  0.0000  0.0000  0.0000  0.0000  0.0000  0.0000  0.0000  0.0000  0.0000  0.0000  0.0000  0.0000  0.0000  0.0000  0.0000  0.0000  0.0000  0.0000  0.0000  0.0000  0.0000  0.0000  0.0000  0.0000  0.0000  0.0000  0.0000  0.0000  0.0000  0.0000  0.0000  0.0000  0.0000  0.0000  0.0000  0.0000  0.0000  0.0000  0.0000  0.0000  0.0000  0.0000  0.0000  0.0000  0.0000  0.0000  0.0000  0.0000  0.0000  0.0000  0.0000  0.0000  0.0000  0.0000  0.0000  0.0000  0.0000  0.0000  0.0000  0.0014  0.0014  0.0014  0.0014  0.0014  0.0014  0.0014  0.0000  0.0000  0.0000  0.0000  0.0000  0.0000  0.0000  0.0000  0.0000  0.0000  0.0000  0.0000  0.0000  0.0000  0.0000  0.0000  0.0000  0.0000  0.0000  0.0000  0.0000  0.0000  0.0000  0.0000  0.0000  0.0000  0.0000  0.0000  0.0000  0.0000  0.0000  0.0000  0.0000  0.0000  0.0000  0.0000  0.0000  0.0000  0.0000  0.0000  0.0000  0.0000  0.0000  0.0000  0.0000  0.0000  0.0000  0.0000  0.0000  0.0000  0.0000  0.0000  0.0000  0.0000  0.0000  0.0000  0.0000  0.0000  0.0000  0.0000  0.0000  0.0000  0.0000  0.0000  0.0000  0.0000  0.0000  0.0000  0.0000  0.0000  0.0000  0.0000  0.0000  0.0000  0.0000  0.0000  0.0000  0.0000  0.0000  0.0000  0.0000  0.0000
MFP4__GCA_000774555.1   0.2212  0.1740  0.1620  0.1620  0.1620  0.1499  0.1544  0.1757  0.1344  0.1304  0.1504  0.1671  0.1360  0.1355  0.1653  0.1568  0.1568  0.1858  0.1623  0.1623  0.1615  0.1834  0.1834  0.1834  0.1743  0.1545  0.1512  0.1504  0.1468  0.1468  0.1538  0.1628  0.1686  0.1523  0.1779  0.1779  0.1759  0.1741  0.1735  0.1667  0.1509  0.1525  0.1517  0.1602  0.1612  0.1581  0.1565  0.1550  0.1534  0.1542  0.1550  0.1532  0.1519  0.1556  0.1547  0.1547  0.1529  0.1716  0.1542  0.1532  0.1532  0.1532  0.0251  0.0301  0.0301  0.0251  0.0251  0.0251  0.0237  0.0237  0.0237  0.0237  0.0237  0.0237  0.0237  0.0237  0.0165  0.0165  0.0000  0.0000  0.0000  0.0014  0.0014  0.0000  0.0000  0.0000  0.0000  0.0000  0.0000  0.0000  0.0000  0.0000  0.0000  0.0000  0.0000  0.0000  0.0000  0.0000  0.0000  0.0000  0.0000  0.0000  0.0000  0.0000  0.0000  0.0000  0.0000  0.0000  0.0000  0.0000  0.0000  0.0000  0.0000  0.0000  0.0000  0.0000  0.0000  0.0000  0.0000  0.0000  0.0000  0.0000  0.0000  0.0000  0.0000  0.0000  0.0000  0.0000  0.0000  0.0000  0.0000  0.0000  0.0000  0.0000  0.0000  0.0000  0.0000  0.0000  0.0000  0.0000  0.0000  0.0000  0.0000  0.0014  0.0014  0.0014  0.0014  0.0014  0.0014  0.0014  0.0000  0.0000  0.0000  0.0000  0.0000  0.0000  0.0000  0.0000  0.0000  0.0000  0.0000  0.0000  0.0000  0.0000  0.0000  0.0000  0.0000  0.0000  0.0000  0.0000  0.0000  0.0000  0.0000  0.0000  0.0000  0.0000  0.0000  0.0000  0.0000  0.0000  0.0000  0.0000  0.0000  0.0000  0.0000  0.0000  0.0000  0.0000  0.0000  0.0000  0.0000  0.0000  0.0000  0.0000  0.0000  0.0000  0.0000  0.0000  0.0000  0.0000  0.0000  0.0000  0.0000  0.0000  0.0000  0.0000  0.0000  0.0000  0.0000  0.0000  0.0000  0.0000  0.0000  0.0000  0.0000  0.0000  0.0000  0.0000  0.0000  0.0000  0.0000  0.0000  0.0000  0.0000  0.0000  0.0000  0.0000  0.0000  0.0000  0.0000  0.0000  0.0000  0.0000
MFP4__GCA_000774565.1   0.2212  0.1740  0.1620  0.1620  0.1620  0.1499  0.1544  0.1757  0.1344  0.1304  0.1504  0.1671  0.1360  0.1355  0.1653  0.1568  0.1568  0.1858  0.1623  0.1623  0.1615  0.1834  0.1834  0.1834  0.1743  0.1545  0.1512  0.1504  0.1468  0.1468  0.1538  0.1628  0.1686  0.1523  0.1779  0.1779  0.1759  0.1741  0.1735  0.1667  0.1509  0.1525  0.1517  0.1602  0.1612  0.1581  0.1565  0.1550  0.1534  0.1542  0.1550  0.1532  0.1519  0.1556  0.1547  0.1547  0.1529  0.1716  0.1542  0.1532  0.1532  0.1532  0.0251  0.0301  0.0301  0.0251  0.0251  0.0251  0.0237  0.0237  0.0237  0.0237  0.0237  0.0237  0.0237  0.0237  0.0165  0.0165  0.0000  0.0000  0.0000  0.0014  0.0014  0.0000  0.0000  0.0000  0.0000  0.0000  0.0000  0.0000  0.0000  0.0000  0.0000  0.0000  0.0000  0.0000  0.0000  0.0000  0.0000  0.0000  0.0000  0.0000  0.0000  0.0000  0.0000  0.0000  0.0000  0.0000  0.0000  0.0000  0.0000  0.0000  0.0000  0.0000  0.0000  0.0000  0.0000  0.0000  0.0000  0.0000  0.0000  0.0000  0.0000  0.0000  0.0000  0.0000  0.0000  0.0000  0.0000  0.0000  0.0000  0.0000  0.0000  0.0000  0.0000  0.0000  0.0000  0.0000  0.0000  0.0000  0.0000  0.0000  0.0000  0.0014  0.0014  0.0014  0.0014  0.0014  0.0014  0.0014  0.0000  0.0000  0.0000  0.0000  0.0000  0.0000  0.0000  0.0000  0.0000  0.0000  0.0000  0.0000  0.0000  0.0000  0.0000  0.0000  0.0000  0.0000  0.0000  0.0000  0.0000  0.0000  0.0000  0.0000  0.0000  0.0000  0.0000  0.0000  0.0000  0.0000  0.0000  0.0000  0.0000  0.0000  0.0000  0.0000  0.0000  0.0000  0.0000  0.0000  0.0000  0.0000  0.0000  0.0000  0.0000  0.0000  0.0000  0.0000  0.0000  0.0000  0.0000  0.0000  0.0000  0.0000  0.0000  0.0000  0.0000  0.0000  0.0000  0.0000  0.0000  0.0000  0.0000  0.0000  0.0000  0.0000  0.0000  0.0000  0.0000  0.0000  0.0000  0.0000  0.0000  0.0000  0.0000  0.0000  0.0000  0.0000  0.0000  0.0000  0.0000  0.0000  0.0000  0.0000
MFP4__GCA_000774575.1   0.2212  0.1740  0.1620  0.1620  0.1620  0.1499  0.1536  0.1757  0.1344  0.1304  0.1504  0.1671  0.1360  0.1355  0.1644  0.1568  0.1568  0.1858  0.1623  0.1623  0.1615  0.1834  0.1834  0.1834  0.1743  0.1545  0.1512  0.1504  0.1468  0.1468  0.1538  0.1628  0.1686  0.1523  0.1779  0.1779  0.1759  0.1741  0.1735  0.1667  0.1509  0.1525  0.1517  0.1602  0.1612  0.1581  0.1565  0.1550  0.1534  0.1542  0.1550  0.1532  0.1519  0.1556  0.1547  0.1547  0.1529  0.1716  0.1542  0.1532  0.1532  0.1532  0.0251  0.0301  0.0301  0.0251  0.0251  0.0251  0.0237  0.0237  0.0237  0.0237  0.0237  0.0237  0.0237  0.0237  0.0165  0.0165  0.0000  0.0000  0.0000  0.0014  0.0014  0.0000  0.0000  0.0000  0.0000  0.0000  0.0000  0.0000  0.0000  0.0000  0.0000  0.0000  0.0000  0.0000  0.0000  0.0000  0.0000  0.0000  0.0000  0.0000  0.0000  0.0000  0.0000  0.0000  0.0000  0.0000  0.0000  0.0000  0.0000  0.0000  0.0000  0.0000  0.0000  0.0000  0.0000  0.0000  0.0000  0.0000  0.0000  0.0000  0.0000  0.0000  0.0000  0.0000  0.0000  0.0000  0.0000  0.0000  0.0000  0.0000  0.0000  0.0000  0.0000  0.0000  0.0000  0.0000  0.0000  0.0000  0.0000  0.0000  0.0000  0.0014  0.0014  0.0014  0.0014  0.0014  0.0014  0.0014  0.0000  0.0000  0.0000  0.0000  0.0000  0.0000  0.0000  0.0000  0.0000  0.0000  0.0000  0.0000  0.0000  0.0000  0.0000  0.0000  0.0000  0.0000  0.0000  0.0000  0.0000  0.0000  0.0000  0.0000  0.0000  0.0000  0.0000  0.0000  0.0000  0.0000  0.0000  0.0000  0.0000  0.0000  0.0000  0.0000  0.0000  0.0000  0.0000  0.0000  0.0000  0.0000  0.0000  0.0000  0.0000  0.0000  0.0000  0.0000  0.0000  0.0000  0.0000  0.0000  0.0000  0.0000  0.0000  0.0000  0.0000  0.0000  0.0000  0.0000  0.0000  0.0000  0.0000  0.0000  0.0000  0.0000  0.0000  0.0000  0.0000  0.0000  0.0000  0.0000  0.0000  0.0000  0.0000  0.0000  0.0000  0.0000  0.0000  0.0000  0.0000  0.0000  0.0000  0.0000  0.0000
MFP4__GCA_000774645.1   0.2212  0.1740  0.1620  0.1620  0.1620  0.1499  0.1544  0.1757  0.1344  0.1304  0.1504  0.1671  0.1360  0.1355  0.1653  0.1568  0.1568  0.1858  0.1623  0.1623  0.1615  0.1834  0.1834  0.1834  0.1743  0.1545  0.1512  0.1504  0.1468  0.1468  0.1538  0.1628  0.1686  0.1523  0.1779  0.1779  0.1759  0.1741  0.1735  0.1667  0.1509  0.1525  0.1517  0.1602  0.1612  0.1581  0.1565  0.1550  0.1534  0.1542  0.1550  0.1532  0.1519  0.1556  0.1547  0.1547  0.1529  0.1716  0.1542  0.1532  0.1532  0.1532  0.0251  0.0301  0.0301  0.0251  0.0251  0.0251  0.0237  0.0237  0.0237  0.0237  0.0237  0.0237  0.0237  0.0237  0.0165  0.0165  0.0000  0.0000  0.0000  0.0014  0.0014  0.0000  0.0000  0.0000  0.0000  0.0000  0.0000  0.0000  0.0000  0.0000  0.0000  0.0000  0.0000  0.0000  0.0000  0.0000  0.0000  0.0000  0.0000  0.0000  0.0000  0.0000  0.0000  0.0000  0.0000  0.0000  0.0000  0.0000  0.0000  0.0000  0.0000  0.0000  0.0000  0.0000  0.0000  0.0000  0.0000  0.0000  0.0000  0.0000  0.0000  0.0000  0.0000  0.0000  0.0000  0.0000  0.0000  0.0000  0.0000  0.0000  0.0000  0.0000  0.0000  0.0000  0.0000  0.0000  0.0000  0.0000  0.0000  0.0000  0.0000  0.0014  0.0014  0.0014  0.0014  0.0014  0.0014  0.0014  0.0000  0.0000  0.0000  0.0000  0.0000  0.0000  0.0000  0.0000  0.0000  0.0000  0.0000  0.0000  0.0000  0.0000  0.0000  0.0000  0.0000  0.0000  0.0000  0.0000  0.0000  0.0000  0.0000  0.0000  0.0000  0.0000  0.0000  0.0000  0.0000  0.0000  0.0000  0.0000  0.0000  0.0000  0.0000  0.0000  0.0000  0.0000  0.0000  0.0000  0.0000  0.0000  0.0000  0.0000  0.0000  0.0000  0.0000  0.0000  0.0000  0.0000  0.0000  0.0000  0.0000  0.0000  0.0000  0.0000  0.0000  0.0000  0.0000  0.0000  0.0000  0.0000  0.0000  0.0000  0.0000  0.0000  0.0000  0.0000  0.0000  0.0000  0.0000  0.0000  0.0000  0.0000  0.0000  0.0000  0.0000  0.0000  0.0000  0.0000  0.0000  0.0000  0.0000  0.0000  0.0000  0.0000
MFP4__GCA_000774685.1   0.2212  0.1740  0.1620  0.1620  0.1620  0.1499  0.1544  0.1757  0.1344  0.1304  0.1504  0.1671  0.1360  0.1355  0.1653  0.1568  0.1568  0.1858  0.1623  0.1623  0.1615  0.1834  0.1834  0.1834  0.1743  0.1545  0.1512  0.1504  0.1468  0.1468  0.1538  0.1628  0.1686  0.1523  0.1779  0.1779  0.1759  0.1741  0.1735  0.1667  0.1509  0.1525  0.1517  0.1602  0.1612  0.1581  0.1565  0.1550  0.1534  0.1542  0.1550  0.1532  0.1519  0.1556  0.1547  0.1547  0.1529  0.1716  0.1542  0.1532  0.1532  0.1532  0.0251  0.0301  0.0301  0.0251  0.0251  0.0251  0.0237  0.0237  0.0237  0.0237  0.0237  0.0237  0.0237  0.0237  0.0165  0.0165  0.0000  0.0000  0.0000  0.0014  0.0014  0.0000  0.0000  0.0000  0.0000  0.0000  0.0000  0.0000  0.0000  0.0000  0.0000  0.0000  0.0000  0.0000  0.0000  0.0000  0.0000  0.0000  0.0000  0.0000  0.0000  0.0000  0.0000  0.0000  0.0000  0.0000  0.0000  0.0000  0.0000  0.0000  0.0000  0.0000  0.0000  0.0000  0.0000  0.0000  0.0000  0.0000  0.0000  0.0000  0.0000  0.0000  0.0000  0.0000  0.0000  0.0000  0.0000  0.0000  0.0000  0.0000  0.0000  0.0000  0.0000  0.0000  0.0000  0.0000  0.0000  0.0000  0.0000  0.0000  0.0000  0.0014  0.0014  0.0014  0.0014  0.0014  0.0014  0.0014  0.0000  0.0000  0.0000  0.0000  0.0000  0.0000  0.0000  0.0000  0.0000  0.0000  0.0000  0.0000  0.0000  0.0000  0.0000  0.0000  0.0000  0.0000  0.0000  0.0000  0.0000  0.0000  0.0000  0.0000  0.0000  0.0000  0.0000  0.0000  0.0000  0.0000  0.0000  0.0000  0.0000  0.0000  0.0000  0.0000  0.0000  0.0000  0.0000  0.0000  0.0000  0.0000  0.0000  0.0000  0.0000  0.0000  0.0000  0.0000  0.0000  0.0000  0.0000  0.0000  0.0000  0.0000  0.0000  0.0000  0.0000  0.0000  0.0000  0.0000  0.0000  0.0000  0.0000  0.0000  0.0000  0.0000  0.0000  0.0000  0.0000  0.0000  0.0000  0.0000  0.0000  0.0000  0.0000  0.0000  0.0000  0.0000  0.0000  0.0000  0.0000  0.0000  0.0000  0.0000  0.0000  0.0000  0.0000
MFP4__GCA_000774695.1   0.2212  0.1740  0.1620  0.1620  0.1620  0.1499  0.1544  0.1757  0.1344  0.1304  0.1504  0.1671  0.1360  0.1355  0.1653  0.1568  0.1568  0.1858  0.1623  0.1623  0.1615  0.1834  0.1834  0.1834  0.1743  0.1545  0.1512  0.1504  0.1468  0.1468  0.1538  0.1628  0.1686  0.1523  0.1779  0.1779  0.1759  0.1741  0.1735  0.1667  0.1509  0.1525  0.1517  0.1602  0.1612  0.1581  0.1565  0.1550  0.1534  0.1542  0.1550  0.1532  0.1519  0.1556  0.1547  0.1547  0.1529  0.1716  0.1542  0.1532  0.1532  0.1532  0.0251  0.0301  0.0301  0.0251  0.0251  0.0251  0.0237  0.0237  0.0237  0.0237  0.0237  0.0237  0.0237  0.0237  0.0165  0.0165  0.0000  0.0000  0.0000  0.0014  0.0014  0.0000  0.0000  0.0000  0.0000  0.0000  0.0000  0.0000  0.0000  0.0000  0.0000  0.0000  0.0000  0.0000  0.0000  0.0000  0.0000  0.0000  0.0000  0.0000  0.0000  0.0000  0.0000  0.0000  0.0000  0.0000  0.0000  0.0000  0.0000  0.0000  0.0000  0.0000  0.0000  0.0000  0.0000  0.0000  0.0000  0.0000  0.0000  0.0000  0.0000  0.0000  0.0000  0.0000  0.0000  0.0000  0.0000  0.0000  0.0000  0.0000  0.0000  0.0000  0.0000  0.0000  0.0000  0.0000  0.0000  0.0000  0.0000  0.0000  0.0000  0.0014  0.0014  0.0014  0.0014  0.0014  0.0014  0.0014  0.0000  0.0000  0.0000  0.0000  0.0000  0.0000  0.0000  0.0000  0.0000  0.0000  0.0000  0.0000  0.0000  0.0000  0.0000  0.0000  0.0000  0.0000  0.0000  0.0000  0.0000  0.0000  0.0000  0.0000  0.0000  0.0000  0.0000  0.0000  0.0000  0.0000  0.0000  0.0000  0.0000  0.0000  0.0000  0.0000  0.0000  0.0000  0.0000  0.0000  0.0000  0.0000  0.0000  0.0000  0.0000  0.0000  0.0000  0.0000  0.0000  0.0000  0.0000  0.0000  0.0000  0.0000  0.0000  0.0000  0.0000  0.0000  0.0000  0.0000  0.0000  0.0000  0.0000  0.0000  0.0000  0.0000  0.0000  0.0000  0.0000  0.0000  0.0000  0.0000  0.0000  0.0000  0.0000  0.0000  0.0000  0.0000  0.0000  0.0000  0.0000  0.0000  0.0000  0.0000  0.0000  0.0000  0.0000  0.0000
MFP4__GCA_000774785.1   0.2212  0.1740  0.1620  0.1620  0.1620  0.1499  0.1544  0.1757  0.1344  0.1304  0.1504  0.1671  0.1360  0.1355  0.1653  0.1568  0.1568  0.1858  0.1623  0.1623  0.1615  0.1834  0.1834  0.1834  0.1743  0.1545  0.1512  0.1504  0.1468  0.1468  0.1538  0.1628  0.1686  0.1523  0.1779  0.1779  0.1759  0.1741  0.1735  0.1667  0.1509  0.1525  0.1517  0.1602  0.1612  0.1581  0.1565  0.1550  0.1534  0.1542  0.1550  0.1532  0.1519  0.1556  0.1547  0.1547  0.1529  0.1716  0.1542  0.1532  0.1532  0.1532  0.0251  0.0301  0.0301  0.0251  0.0251  0.0251  0.0237  0.0237  0.0237  0.0237  0.0237  0.0237  0.0237  0.0237  0.0165  0.0165  0.0000  0.0000  0.0000  0.0014  0.0014  0.0000  0.0000  0.0000  0.0000  0.0000  0.0000  0.0000  0.0000  0.0000  0.0000  0.0000  0.0000  0.0000  0.0000  0.0000  0.0000  0.0000  0.0000  0.0000  0.0000  0.0000  0.0000  0.0000  0.0000  0.0000  0.0000  0.0000  0.0000  0.0000  0.0000  0.0000  0.0000  0.0000  0.0000  0.0000  0.0000  0.0000  0.0000  0.0000  0.0000  0.0000  0.0000  0.0000  0.0000  0.0000  0.0000  0.0000  0.0000  0.0000  0.0000  0.0000  0.0000  0.0000  0.0000  0.0000  0.0000  0.0000  0.0000  0.0000  0.0000  0.0014  0.0014  0.0014  0.0014  0.0014  0.0014  0.0014  0.0000  0.0000  0.0000  0.0000  0.0000  0.0000  0.0000  0.0000  0.0000  0.0000  0.0000  0.0000  0.0000  0.0000  0.0000  0.0000  0.0000  0.0000  0.0000  0.0000  0.0000  0.0000  0.0000  0.0000  0.0000  0.0000  0.0000  0.0000  0.0000  0.0000  0.0000  0.0000  0.0000  0.0000  0.0000  0.0000  0.0000  0.0000  0.0000  0.0000  0.0000  0.0000  0.0000  0.0000  0.0000  0.0000  0.0000  0.0000  0.0000  0.0000  0.0000  0.0000  0.0000  0.0000  0.0000  0.0000  0.0000  0.0000  0.0000  0.0000  0.0000  0.0000  0.0000  0.0000  0.0000  0.0000  0.0000  0.0000  0.0000  0.0000  0.0000  0.0000  0.0000  0.0000  0.0000  0.0000  0.0000  0.0000  0.0000  0.0000  0.0000  0.0000  0.0000  0.0000  0.0000  0.0000  0.0000  0.0000  0.0000
MFP4__GCA_000774815.1   0.2212  0.1740  0.1620  0.1620  0.1620  0.1499  0.1544  0.1757  0.1344  0.1304  0.1504  0.1671  0.1360  0.1355  0.1653  0.1568  0.1568  0.1858  0.1623  0.1623  0.1615  0.1834  0.1834  0.1834  0.1743  0.1545  0.1512  0.1504  0.1468  0.1468  0.1538  0.1628  0.1686  0.1523  0.1779  0.1779  0.1759  0.1741  0.1735  0.1667  0.1509  0.1525  0.1517  0.1602  0.1612  0.1581  0.1565  0.1550  0.1534  0.1542  0.1550  0.1532  0.1519  0.1556  0.1547  0.1547  0.1529  0.1716  0.1542  0.1532  0.1532  0.1532  0.0251  0.0301  0.0301  0.0251  0.0251  0.0251  0.0237  0.0237  0.0237  0.0237  0.0237  0.0237  0.0237  0.0237  0.0165  0.0165  0.0000  0.0000  0.0000  0.0014  0.0014  0.0000  0.0000  0.0000  0.0000  0.0000  0.0000  0.0000  0.0000  0.0000  0.0000  0.0000  0.0000  0.0000  0.0000  0.0000  0.0000  0.0000  0.0000  0.0000  0.0000  0.0000  0.0000  0.0000  0.0000  0.0000  0.0000  0.0000  0.0000  0.0000  0.0000  0.0000  0.0000  0.0000  0.0000  0.0000  0.0000  0.0000  0.0000  0.0000  0.0000  0.0000  0.0000  0.0000  0.0000  0.0000  0.0000  0.0000  0.0000  0.0000  0.0000  0.0000  0.0000  0.0000  0.0000  0.0000  0.0000  0.0000  0.0000  0.0000  0.0000  0.0014  0.0014  0.0014  0.0014  0.0014  0.0014  0.0014  0.0000  0.0000  0.0000  0.0000  0.0000  0.0000  0.0000  0.0000  0.0000  0.0000  0.0000  0.0000  0.0000  0.0000  0.0000  0.0000  0.0000  0.0000  0.0000  0.0000  0.0000  0.0000  0.0000  0.0000  0.0000  0.0000  0.0000  0.0000  0.0000  0.0000  0.0000  0.0000  0.0000  0.0000  0.0000  0.0000  0.0000  0.0000  0.0000  0.0000  0.0000  0.0000  0.0000  0.0000  0.0000  0.0000  0.0000  0.0000  0.0000  0.0000  0.0000  0.0000  0.0000  0.0000  0.0000  0.0000  0.0000  0.0000  0.0000  0.0000  0.0000  0.0000  0.0000  0.0000  0.0000  0.0000  0.0000  0.0000  0.0000  0.0000  0.0000  0.0000  0.0000  0.0000  0.0000  0.0000  0.0000  0.0000  0.0000  0.0000  0.0000  0.0000  0.0000  0.0000  0.0000  0.0000  0.0000  0.0000  0.0000  0.0000
MFP4__GCA_000774945.1   0.2212  0.1740  0.1620  0.1620  0.1620  0.1499  0.1536  0.1757  0.1344  0.1304  0.1504  0.1671  0.1360  0.1355  0.1644  0.1568  0.1568  0.1858  0.1623  0.1623  0.1615  0.1834  0.1834  0.1834  0.1743  0.1545  0.1512  0.1504  0.1468  0.1468  0.1538  0.1628  0.1686  0.1523  0.1779  0.1779  0.1759  0.1741  0.1735  0.1667  0.1509  0.1525  0.1517  0.1602  0.1612  0.1581  0.1565  0.1550  0.1534  0.1542  0.1550  0.1532  0.1519  0.1556  0.1547  0.1547  0.1529  0.1716  0.1542  0.1532  0.1532  0.1532  0.0251  0.0301  0.0301  0.0251  0.0251  0.0251  0.0237  0.0237  0.0237  0.0237  0.0237  0.0237  0.0237  0.0237  0.0165  0.0165  0.0000  0.0000  0.0000  0.0014  0.0014  0.0000  0.0000  0.0000  0.0000  0.0000  0.0000  0.0000  0.0000  0.0000  0.0000  0.0000  0.0000  0.0000  0.0000  0.0000  0.0000  0.0000  0.0000  0.0000  0.0000  0.0000  0.0000  0.0000  0.0000  0.0000  0.0000  0.0000  0.0000  0.0000  0.0000  0.0000  0.0000  0.0000  0.0000  0.0000  0.0000  0.0000  0.0000  0.0000  0.0000  0.0000  0.0000  0.0000  0.0000  0.0000  0.0000  0.0000  0.0000  0.0000  0.0000  0.0000  0.0000  0.0000  0.0000  0.0000  0.0000  0.0000  0.0000  0.0000  0.0000  0.0014  0.0014  0.0014  0.0014  0.0014  0.0014  0.0014  0.0000  0.0000  0.0000  0.0000  0.0000  0.0000  0.0000  0.0000  0.0000  0.0000  0.0000  0.0000  0.0000  0.0000  0.0000  0.0000  0.0000  0.0000  0.0000  0.0000  0.0000  0.0000  0.0000  0.0000  0.0000  0.0000  0.0000  0.0000  0.0000  0.0000  0.0000  0.0000  0.0000  0.0000  0.0000  0.0000  0.0000  0.0000  0.0000  0.0000  0.0000  0.0000  0.0000  0.0000  0.0000  0.0000  0.0000  0.0000  0.0000  0.0000  0.0000  0.0000  0.0000  0.0000  0.0000  0.0000  0.0000  0.0000  0.0000  0.0000  0.0000  0.0000  0.0000  0.0000  0.0000  0.0000  0.0000  0.0000  0.0000  0.0000  0.0000  0.0000  0.0000  0.0000  0.0000  0.0000  0.0000  0.0000  0.0000  0.0000  0.0000  0.0000  0.0000  0.0000  0.0000  0.0000  0.0000  0.0000  0.0000  0.0000  0.0000
MFP4__GCA_000774955.1   0.2212  0.1740  0.1620  0.1620  0.1620  0.1499  0.1536  0.1757  0.1344  0.1304  0.1504  0.1671  0.1360  0.1355  0.1644  0.1568  0.1568  0.1858  0.1623  0.1623  0.1615  0.1834  0.1834  0.1834  0.1743  0.1545  0.1512  0.1504  0.1468  0.1468  0.1538  0.1628  0.1686  0.1523  0.1779  0.1779  0.1759  0.1741  0.1735  0.1667  0.1509  0.1525  0.1517  0.1602  0.1612  0.1581  0.1565  0.1550  0.1534  0.1542  0.1550  0.1532  0.1519  0.1556  0.1547  0.1547  0.1529  0.1716  0.1542  0.1532  0.1532  0.1532  0.0251  0.0301  0.0301  0.0251  0.0251  0.0251  0.0237  0.0237  0.0237  0.0237  0.0237  0.0237  0.0237  0.0237  0.0165  0.0165  0.0000  0.0000  0.0000  0.0014  0.0014  0.0000  0.0000  0.0000  0.0000  0.0000  0.0000  0.0000  0.0000  0.0000  0.0000  0.0000  0.0000  0.0000  0.0000  0.0000  0.0000  0.0000  0.0000  0.0000  0.0000  0.0000  0.0000  0.0000  0.0000  0.0000  0.0000  0.0000  0.0000  0.0000  0.0000  0.0000  0.0000  0.0000  0.0000  0.0000  0.0000  0.0000  0.0000  0.0000  0.0000  0.0000  0.0000  0.0000  0.0000  0.0000  0.0000  0.0000  0.0000  0.0000  0.0000  0.0000  0.0000  0.0000  0.0000  0.0000  0.0000  0.0000  0.0000  0.0000  0.0000  0.0014  0.0014  0.0014  0.0014  0.0014  0.0014  0.0014  0.0000  0.0000  0.0000  0.0000  0.0000  0.0000  0.0000  0.0000  0.0000  0.0000  0.0000  0.0000  0.0000  0.0000  0.0000  0.0000  0.0000  0.0000  0.0000  0.0000  0.0000  0.0000  0.0000  0.0000  0.0000  0.0000  0.0000  0.0000  0.0000  0.0000  0.0000  0.0000  0.0000  0.0000  0.0000  0.0000  0.0000  0.0000  0.0000  0.0000  0.0000  0.0000  0.0000  0.0000  0.0000  0.0000  0.0000  0.0000  0.0000  0.0000  0.0000  0.0000  0.0000  0.0000  0.0000  0.0000  0.0000  0.0000  0.0000  0.0000  0.0000  0.0000  0.0000  0.0000  0.0000  0.0000  0.0000  0.0000  0.0000  0.0000  0.0000  0.0000  0.0000  0.0000  0.0000  0.0000  0.0000  0.0000  0.0000  0.0000  0.0000  0.0000  0.0000  0.0000  0.0000  0.0000  0.0000  0.0000  0.0000  0.0000  0.0000  0.0000
MFP4__GCA_000774965.1   0.2212  0.1740  0.1620  0.1620  0.1620  0.1499  0.1544  0.1757  0.1344  0.1304  0.1504  0.1671  0.1360  0.1355  0.1653  0.1568  0.1568  0.1858  0.1623  0.1623  0.1615  0.1834  0.1834  0.1834  0.1743  0.1545  0.1512  0.1504  0.1468  0.1468  0.1538  0.1628  0.1686  0.1523  0.1779  0.1779  0.1759  0.1741  0.1735  0.1667  0.1509  0.1525  0.1517  0.1602  0.1612  0.1581  0.1565  0.1550  0.1534  0.1542  0.1550  0.1532  0.1519  0.1556  0.1547  0.1547  0.1529  0.1716  0.1542  0.1532  0.1532  0.1532  0.0251  0.0301  0.0301  0.0251  0.0251  0.0251  0.0237  0.0237  0.0237  0.0237  0.0237  0.0237  0.0237  0.0237  0.0165  0.0165  0.0000  0.0000  0.0000  0.0014  0.0014  0.0000  0.0000  0.0000  0.0000  0.0000  0.0000  0.0000  0.0000  0.0000  0.0000  0.0000  0.0000  0.0000  0.0000  0.0000  0.0000  0.0000  0.0000  0.0000  0.0000  0.0000  0.0000  0.0000  0.0000  0.0000  0.0000  0.0000  0.0000  0.0000  0.0000  0.0000  0.0000  0.0000  0.0000  0.0000  0.0000  0.0000  0.0000  0.0000  0.0000  0.0000  0.0000  0.0000  0.0000  0.0000  0.0000  0.0000  0.0000  0.0000  0.0000  0.0000  0.0000  0.0000  0.0000  0.0000  0.0000  0.0000  0.0000  0.0000  0.0000  0.0014  0.0014  0.0014  0.0014  0.0014  0.0014  0.0014  0.0000  0.0000  0.0000  0.0000  0.0000  0.0000  0.0000  0.0000  0.0000  0.0000  0.0000  0.0000  0.0000  0.0000  0.0000  0.0000  0.0000  0.0000  0.0000  0.0000  0.0000  0.0000  0.0000  0.0000  0.0000  0.0000  0.0000  0.0000  0.0000  0.0000  0.0000  0.0000  0.0000  0.0000  0.0000  0.0000  0.0000  0.0000  0.0000  0.0000  0.0000  0.0000  0.0000  0.0000  0.0000  0.0000  0.0000  0.0000  0.0000  0.0000  0.0000  0.0000  0.0000  0.0000  0.0000  0.0000  0.0000  0.0000  0.0000  0.0000  0.0000  0.0000  0.0000  0.0000  0.0000  0.0000  0.0000  0.0000  0.0000  0.0000  0.0000  0.0000  0.0000  0.0000  0.0000  0.0000  0.0000  0.0000  0.0000  0.0000  0.0000  0.0000  0.0000  0.0000  0.0000  0.0000  0.0000  0.0000  0.0000  0.0000  0.0000  0.0000  0.0000
MFP4__GCA_000774975.1   0.2212  0.1740  0.1620  0.1620  0.1620  0.1499  0.1544  0.1757  0.1344  0.1304  0.1504  0.1671  0.1360  0.1355  0.1653  0.1568  0.1568  0.1858  0.1623  0.1623  0.1615  0.1834  0.1834  0.1834  0.1743  0.1545  0.1512  0.1504  0.1468  0.1468  0.1538  0.1628  0.1686  0.1523  0.1779  0.1779  0.1759  0.1741  0.1735  0.1667  0.1509  0.1525  0.1517  0.1602  0.1612  0.1581  0.1565  0.1550  0.1534  0.1542  0.1550  0.1532  0.1519  0.1556  0.1547  0.1547  0.1529  0.1716  0.1542  0.1532  0.1532  0.1532  0.0251  0.0301  0.0301  0.0251  0.0251  0.0251  0.0237  0.0237  0.0237  0.0237  0.0237  0.0237  0.0237  0.0237  0.0165  0.0165  0.0000  0.0000  0.0000  0.0014  0.0014  0.0000  0.0000  0.0000  0.0000  0.0000  0.0000  0.0000  0.0000  0.0000  0.0000  0.0000  0.0000  0.0000  0.0000  0.0000  0.0000  0.0000  0.0000  0.0000  0.0000  0.0000  0.0000  0.0000  0.0000  0.0000  0.0000  0.0000  0.0000  0.0000  0.0000  0.0000  0.0000  0.0000  0.0000  0.0000  0.0000  0.0000  0.0000  0.0000  0.0000  0.0000  0.0000  0.0000  0.0000  0.0000  0.0000  0.0000  0.0000  0.0000  0.0000  0.0000  0.0000  0.0000  0.0000  0.0000  0.0000  0.0000  0.0000  0.0000  0.0000  0.0014  0.0014  0.0014  0.0014  0.0014  0.0014  0.0014  0.0000  0.0000  0.0000  0.0000  0.0000  0.0000  0.0000  0.0000  0.0000  0.0000  0.0000  0.0000  0.0000  0.0000  0.0000  0.0000  0.0000  0.0000  0.0000  0.0000  0.0000  0.0000  0.0000  0.0000  0.0000  0.0000  0.0000  0.0000  0.0000  0.0000  0.0000  0.0000  0.0000  0.0000  0.0000  0.0000  0.0000  0.0000  0.0000  0.0000  0.0000  0.0000  0.0000  0.0000  0.0000  0.0000  0.0000  0.0000  0.0000  0.0000  0.0000  0.0000  0.0000  0.0000  0.0000  0.0000  0.0000  0.0000  0.0000  0.0000  0.0000  0.0000  0.0000  0.0000  0.0000  0.0000  0.0000  0.0000  0.0000  0.0000  0.0000  0.0000  0.0000  0.0000  0.0000  0.0000  0.0000  0.0000  0.0000  0.0000  0.0000  0.0000  0.0000  0.0000  0.0000  0.0000  0.0000  0.0000  0.0000  0.0000  0.0000  0.0000  0.0000  0.0000
MFP4__GCA_000775035.1   0.2212  0.1740  0.1620  0.1620  0.1620  0.1499  0.1544  0.1757  0.1344  0.1304  0.1504  0.1671  0.1360  0.1355  0.1653  0.1568  0.1568  0.1858  0.1623  0.1623  0.1615  0.1834  0.1834  0.1834  0.1743  0.1545  0.1512  0.1504  0.1468  0.1468  0.1538  0.1628  0.1686  0.1523  0.1779  0.1779  0.1759  0.1741  0.1735  0.1667  0.1509  0.1525  0.1517  0.1602  0.1612  0.1581  0.1565  0.1550  0.1534  0.1542  0.1550  0.1532  0.1519  0.1556  0.1547  0.1547  0.1529  0.1716  0.1542  0.1532  0.1532  0.1532  0.0251  0.0301  0.0301  0.0251  0.0251  0.0251  0.0237  0.0237  0.0237  0.0237  0.0237  0.0237  0.0237  0.0237  0.0165  0.0165  0.0000  0.0000  0.0000  0.0014  0.0014  0.0000  0.0000  0.0000  0.0000  0.0000  0.0000  0.0000  0.0000  0.0000  0.0000  0.0000  0.0000  0.0000  0.0000  0.0000  0.0000  0.0000  0.0000  0.0000  0.0000  0.0000  0.0000  0.0000  0.0000  0.0000  0.0000  0.0000  0.0000  0.0000  0.0000  0.0000  0.0000  0.0000  0.0000  0.0000  0.0000  0.0000  0.0000  0.0000  0.0000  0.0000  0.0000  0.0000  0.0000  0.0000  0.0000  0.0000  0.0000  0.0000  0.0000  0.0000  0.0000  0.0000  0.0000  0.0000  0.0000  0.0000  0.0000  0.0000  0.0000  0.0014  0.0014  0.0014  0.0014  0.0014  0.0014  0.0014  0.0000  0.0000  0.0000  0.0000  0.0000  0.0000  0.0000  0.0000  0.0000  0.0000  0.0000  0.0000  0.0000  0.0000  0.0000  0.0000  0.0000  0.0000  0.0000  0.0000  0.0000  0.0000  0.0000  0.0000  0.0000  0.0000  0.0000  0.0000  0.0000  0.0000  0.0000  0.0000  0.0000  0.0000  0.0000  0.0000  0.0000  0.0000  0.0000  0.0000  0.0000  0.0000  0.0000  0.0000  0.0000  0.0000  0.0000  0.0000  0.0000  0.0000  0.0000  0.0000  0.0000  0.0000  0.0000  0.0000  0.0000  0.0000  0.0000  0.0000  0.0000  0.0000  0.0000  0.0000  0.0000  0.0000  0.0000  0.0000  0.0000  0.0000  0.0000  0.0000  0.0000  0.0000  0.0000  0.0000  0.0000  0.0000  0.0000  0.0000  0.0000  0.0000  0.0000  0.0000  0.0000  0.0000  0.0000  0.0000  0.0000  0.0000  0.0000  0.0000  0.0000  0.0000  0.0000
MFP4__GCA_000775045.1   0.2212  0.1740  0.1620  0.1620  0.1620  0.1499  0.1544  0.1757  0.1344  0.1304  0.1504  0.1671  0.1360  0.1355  0.1653  0.1568  0.1568  0.1858  0.1623  0.1623  0.1615  0.1834  0.1834  0.1834  0.1743  0.1545  0.1512  0.1504  0.1468  0.1468  0.1538  0.1628  0.1686  0.1523  0.1779  0.1779  0.1759  0.1741  0.1735  0.1667  0.1509  0.1525  0.1517  0.1602  0.1612  0.1581  0.1565  0.1550  0.1534  0.1542  0.1550  0.1532  0.1519  0.1556  0.1547  0.1547  0.1529  0.1716  0.1542  0.1532  0.1532  0.1532  0.0251  0.0301  0.0301  0.0251  0.0251  0.0251  0.0237  0.0237  0.0237  0.0237  0.0237  0.0237  0.0237  0.0237  0.0165  0.0165  0.0000  0.0000  0.0000  0.0014  0.0014  0.0000  0.0000  0.0000  0.0000  0.0000  0.0000  0.0000  0.0000  0.0000  0.0000  0.0000  0.0000  0.0000  0.0000  0.0000  0.0000  0.0000  0.0000  0.0000  0.0000  0.0000  0.0000  0.0000  0.0000  0.0000  0.0000  0.0000  0.0000  0.0000  0.0000  0.0000  0.0000  0.0000  0.0000  0.0000  0.0000  0.0000  0.0000  0.0000  0.0000  0.0000  0.0000  0.0000  0.0000  0.0000  0.0000  0.0000  0.0000  0.0000  0.0000  0.0000  0.0000  0.0000  0.0000  0.0000  0.0000  0.0000  0.0000  0.0000  0.0000  0.0014  0.0014  0.0014  0.0014  0.0014  0.0014  0.0014  0.0000  0.0000  0.0000  0.0000  0.0000  0.0000  0.0000  0.0000  0.0000  0.0000  0.0000  0.0000  0.0000  0.0000  0.0000  0.0000  0.0000  0.0000  0.0000  0.0000  0.0000  0.0000  0.0000  0.0000  0.0000  0.0000  0.0000  0.0000  0.0000  0.0000  0.0000  0.0000  0.0000  0.0000  0.0000  0.0000  0.0000  0.0000  0.0000  0.0000  0.0000  0.0000  0.0000  0.0000  0.0000  0.0000  0.0000  0.0000  0.0000  0.0000  0.0000  0.0000  0.0000  0.0000  0.0000  0.0000  0.0000  0.0000  0.0000  0.0000  0.0000  0.0000  0.0000  0.0000  0.0000  0.0000  0.0000  0.0000  0.0000  0.0000  0.0000  0.0000  0.0000  0.0000  0.0000  0.0000  0.0000  0.0000  0.0000  0.0000  0.0000  0.0000  0.0000  0.0000  0.0000  0.0000  0.0000  0.0000  0.0000  0.0000  0.0000  0.0000  0.0000  0.0000  0.0000  0.0000
MFP4__GCA_000775165.1   0.2212  0.1740  0.1620  0.1620  0.1620  0.1499  0.1544  0.1757  0.1344  0.1304  0.1504  0.1671  0.1360  0.1355  0.1653  0.1568  0.1568  0.1858  0.1623  0.1623  0.1615  0.1834  0.1834  0.1834  0.1743  0.1545  0.1512  0.1504  0.1468  0.1468  0.1538  0.1628  0.1686  0.1523  0.1779  0.1779  0.1759  0.1741  0.1735  0.1667  0.1509  0.1525  0.1517  0.1602  0.1612  0.1581  0.1565  0.1550  0.1534  0.1542  0.1550  0.1532  0.1519  0.1556  0.1547  0.1547  0.1529  0.1716  0.1542  0.1532  0.1532  0.1532  0.0251  0.0301  0.0301  0.0251  0.0251  0.0251  0.0237  0.0237  0.0237  0.0237  0.0237  0.0237  0.0237  0.0237  0.0165  0.0165  0.0000  0.0000  0.0000  0.0014  0.0014  0.0000  0.0000  0.0000  0.0000  0.0000  0.0000  0.0000  0.0000  0.0000  0.0000  0.0000  0.0000  0.0000  0.0000  0.0000  0.0000  0.0000  0.0000  0.0000  0.0000  0.0000  0.0000  0.0000  0.0000  0.0000  0.0000  0.0000  0.0000  0.0000  0.0000  0.0000  0.0000  0.0000  0.0000  0.0000  0.0000  0.0000  0.0000  0.0000  0.0000  0.0000  0.0000  0.0000  0.0000  0.0000  0.0000  0.0000  0.0000  0.0000  0.0000  0.0000  0.0000  0.0000  0.0000  0.0000  0.0000  0.0000  0.0000  0.0000  0.0000  0.0014  0.0014  0.0014  0.0014  0.0014  0.0014  0.0014  0.0000  0.0000  0.0000  0.0000  0.0000  0.0000  0.0000  0.0000  0.0000  0.0000  0.0000  0.0000  0.0000  0.0000  0.0000  0.0000  0.0000  0.0000  0.0000  0.0000  0.0000  0.0000  0.0000  0.0000  0.0000  0.0000  0.0000  0.0000  0.0000  0.0000  0.0000  0.0000  0.0000  0.0000  0.0000  0.0000  0.0000  0.0000  0.0000  0.0000  0.0000  0.0000  0.0000  0.0000  0.0000  0.0000  0.0000  0.0000  0.0000  0.0000  0.0000  0.0000  0.0000  0.0000  0.0000  0.0000  0.0000  0.0000  0.0000  0.0000  0.0000  0.0000  0.0000  0.0000  0.0000  0.0000  0.0000  0.0000  0.0000  0.0000  0.0000  0.0000  0.0000  0.0000  0.0000  0.0000  0.0000  0.0000  0.0000  0.0000  0.0000  0.0000  0.0000  0.0000  0.0000  0.0000  0.0000  0.0000  0.0000  0.0000  0.0000  0.0000  0.0000  0.0000  0.0000  0.0000  0.0000
MFP4__GCA_000775655.1   0.2212  0.1740  0.1620  0.1620  0.1620  0.1499  0.1544  0.1757  0.1344  0.1304  0.1504  0.1671  0.1360  0.1355  0.1653  0.1568  0.1568  0.1858  0.1623  0.1623  0.1615  0.1834  0.1834  0.1834  0.1743  0.1545  0.1512  0.1504  0.1468  0.1468  0.1538  0.1628  0.1686  0.1523  0.1779  0.1779  0.1759  0.1741  0.1735  0.1667  0.1509  0.1525  0.1517  0.1602  0.1612  0.1581  0.1565  0.1550  0.1534  0.1542  0.1550  0.1532  0.1519  0.1556  0.1547  0.1547  0.1529  0.1716  0.1542  0.1532  0.1532  0.1532  0.0251  0.0301  0.0301  0.0251  0.0251  0.0251  0.0237  0.0237  0.0237  0.0237  0.0237  0.0237  0.0237  0.0237  0.0165  0.0165  0.0000  0.0000  0.0000  0.0014  0.0014  0.0000  0.0000  0.0000  0.0000  0.0000  0.0000  0.0000  0.0000  0.0000  0.0000  0.0000  0.0000  0.0000  0.0000  0.0000  0.0000  0.0000  0.0000  0.0000  0.0000  0.0000  0.0000  0.0000  0.0000  0.0000  0.0000  0.0000  0.0000  0.0000  0.0000  0.0000  0.0000  0.0000  0.0000  0.0000  0.0000  0.0000  0.0000  0.0000  0.0000  0.0000  0.0000  0.0000  0.0000  0.0000  0.0000  0.0000  0.0000  0.0000  0.0000  0.0000  0.0000  0.0000  0.0000  0.0000  0.0000  0.0000  0.0000  0.0000  0.0000  0.0014  0.0014  0.0014  0.0014  0.0014  0.0014  0.0014  0.0000  0.0000  0.0000  0.0000  0.0000  0.0000  0.0000  0.0000  0.0000  0.0000  0.0000  0.0000  0.0000  0.0000  0.0000  0.0000  0.0000  0.0000  0.0000  0.0000  0.0000  0.0000  0.0000  0.0000  0.0000  0.0000  0.0000  0.0000  0.0000  0.0000  0.0000  0.0000  0.0000  0.0000  0.0000  0.0000  0.0000  0.0000  0.0000  0.0000  0.0000  0.0000  0.0000  0.0000  0.0000  0.0000  0.0000  0.0000  0.0000  0.0000  0.0000  0.0000  0.0000  0.0000  0.0000  0.0000  0.0000  0.0000  0.0000  0.0000  0.0000  0.0000  0.0000  0.0000  0.0000  0.0000  0.0000  0.0000  0.0000  0.0000  0.0000  0.0000  0.0000  0.0000  0.0000  0.0000  0.0000  0.0000  0.0000  0.0000  0.0000  0.0000  0.0000  0.0000  0.0000  0.0000  0.0000  0.0000  0.0000  0.0000  0.0000  0.0000  0.0000  0.0000  0.0000  0.0000  0.0000  0.0000
MFP4__GCA_000932075.1   0.2212  0.1740  0.1620  0.1620  0.1620  0.1499  0.1544  0.1757  0.1344  0.1304  0.1504  0.1671  0.1360  0.1355  0.1653  0.1568  0.1568  0.1858  0.1623  0.1623  0.1615  0.1834  0.1834  0.1834  0.1743  0.1545  0.1512  0.1504  0.1468  0.1468  0.1538  0.1628  0.1686  0.1523  0.1779  0.1779  0.1759  0.1741  0.1735  0.1667  0.1509  0.1525  0.1517  0.1602  0.1612  0.1581  0.1565  0.1550  0.1534  0.1542  0.1550  0.1532  0.1519  0.1556  0.1547  0.1547  0.1529  0.1716  0.1542  0.1532  0.1532  0.1532  0.0251  0.0301  0.0301  0.0251  0.0251  0.0251  0.0237  0.0237  0.0237  0.0237  0.0237  0.0237  0.0237  0.0237  0.0165  0.0165  0.0000  0.0000  0.0000  0.0014  0.0014  0.0000  0.0000  0.0000  0.0000  0.0000  0.0000  0.0000  0.0000  0.0000  0.0000  0.0000  0.0000  0.0000  0.0000  0.0000  0.0000  0.0000  0.0000  0.0000  0.0000  0.0000  0.0000  0.0000  0.0000  0.0000  0.0000  0.0000  0.0000  0.0000  0.0000  0.0000  0.0000  0.0000  0.0000  0.0000  0.0000  0.0000  0.0000  0.0000  0.0000  0.0000  0.0000  0.0000  0.0000  0.0000  0.0000  0.0000  0.0000  0.0000  0.0000  0.0000  0.0000  0.0000  0.0000  0.0000  0.0000  0.0000  0.0000  0.0000  0.0000  0.0014  0.0014  0.0014  0.0014  0.0014  0.0014  0.0014  0.0000  0.0000  0.0000  0.0000  0.0000  0.0000  0.0000  0.0000  0.0000  0.0000  0.0000  0.0000  0.0000  0.0000  0.0000  0.0000  0.0000  0.0000  0.0000  0.0000  0.0000  0.0000  0.0000  0.0000  0.0000  0.0000  0.0000  0.0000  0.0000  0.0000  0.0000  0.0000  0.0000  0.0000  0.0000  0.0000  0.0000  0.0000  0.0000  0.0000  0.0000  0.0000  0.0000  0.0000  0.0000  0.0000  0.0000  0.0000  0.0000  0.0000  0.0000  0.0000  0.0000  0.0000  0.0000  0.0000  0.0000  0.0000  0.0000  0.0000  0.0000  0.0000  0.0000  0.0000  0.0000  0.0000  0.0000  0.0000  0.0000  0.0000  0.0000  0.0000  0.0000  0.0000  0.0000  0.0000  0.0000  0.0000  0.0000  0.0000  0.0000  0.0000  0.0000  0.0000  0.0000  0.0000  0.0000  0.0000  0.0000  0.0000  0.0000  0.0000  0.0000  0.0000  0.0000  0.0000  0.0000  0.0000  0.0000
MFP4__GCA_000932085.1   0.2212  0.1740  0.1620  0.1620  0.1620  0.1499  0.1544  0.1757  0.1344  0.1304  0.1504  0.1671  0.1360  0.1355  0.1653  0.1568  0.1568  0.1858  0.1623  0.1623  0.1615  0.1834  0.1834  0.1834  0.1743  0.1545  0.1512  0.1504  0.1468  0.1468  0.1538  0.1628  0.1686  0.1523  0.1779  0.1779  0.1759  0.1741  0.1735  0.1667  0.1509  0.1525  0.1517  0.1602  0.1612  0.1581  0.1565  0.1550  0.1534  0.1542  0.1550  0.1532  0.1519  0.1556  0.1547  0.1547  0.1529  0.1716  0.1542  0.1532  0.1532  0.1532  0.0251  0.0301  0.0301  0.0251  0.0251  0.0251  0.0237  0.0237  0.0237  0.0237  0.0237  0.0237  0.0237  0.0237  0.0165  0.0165  0.0000  0.0000  0.0000  0.0014  0.0014  0.0000  0.0000  0.0000  0.0000  0.0000  0.0000  0.0000  0.0000  0.0000  0.0000  0.0000  0.0000  0.0000  0.0000  0.0000  0.0000  0.0000  0.0000  0.0000  0.0000  0.0000  0.0000  0.0000  0.0000  0.0000  0.0000  0.0000  0.0000  0.0000  0.0000  0.0000  0.0000  0.0000  0.0000  0.0000  0.0000  0.0000  0.0000  0.0000  0.0000  0.0000  0.0000  0.0000  0.0000  0.0000  0.0000  0.0000  0.0000  0.0000  0.0000  0.0000  0.0000  0.0000  0.0000  0.0000  0.0000  0.0000  0.0000  0.0000  0.0000  0.0014  0.0014  0.0014  0.0014  0.0014  0.0014  0.0014  0.0000  0.0000  0.0000  0.0000  0.0000  0.0000  0.0000  0.0000  0.0000  0.0000  0.0000  0.0000  0.0000  0.0000  0.0000  0.0000  0.0000  0.0000  0.0000  0.0000  0.0000  0.0000  0.0000  0.0000  0.0000  0.0000  0.0000  0.0000  0.0000  0.0000  0.0000  0.0000  0.0000  0.0000  0.0000  0.0000  0.0000  0.0000  0.0000  0.0000  0.0000  0.0000  0.0000  0.0000  0.0000  0.0000  0.0000  0.0000  0.0000  0.0000  0.0000  0.0000  0.0000  0.0000  0.0000  0.0000  0.0000  0.0000  0.0000  0.0000  0.0000  0.0000  0.0000  0.0000  0.0000  0.0000  0.0000  0.0000  0.0000  0.0000  0.0000  0.0000  0.0000  0.0000  0.0000  0.0000  0.0000  0.0000  0.0000  0.0000  0.0000  0.0000  0.0000  0.0000  0.0000  0.0000  0.0000  0.0000  0.0000  0.0000  0.0000  0.0000  0.0000  0.0000  0.0000  0.0000  0.0000  0.0000  0.0000  0.0000
MFP4__GCA_000932095.1   0.2212  0.1740  0.1620  0.1620  0.1620  0.1499  0.1544  0.1757  0.1344  0.1304  0.1504  0.1671  0.1360  0.1355  0.1653  0.1568  0.1568  0.1858  0.1623  0.1623  0.1615  0.1834  0.1834  0.1834  0.1743  0.1545  0.1512  0.1504  0.1468  0.1468  0.1538  0.1628  0.1686  0.1523  0.1779  0.1779  0.1759  0.1741  0.1735  0.1667  0.1509  0.1525  0.1517  0.1602  0.1612  0.1581  0.1565  0.1550  0.1534  0.1542  0.1550  0.1532  0.1519  0.1556  0.1547  0.1547  0.1529  0.1716  0.1542  0.1532  0.1532  0.1532  0.0251  0.0301  0.0301  0.0251  0.0251  0.0251  0.0237  0.0237  0.0237  0.0237  0.0237  0.0237  0.0237  0.0237  0.0165  0.0165  0.0000  0.0000  0.0000  0.0014  0.0014  0.0000  0.0000  0.0000  0.0000  0.0000  0.0000  0.0000  0.0000  0.0000  0.0000  0.0000  0.0000  0.0000  0.0000  0.0000  0.0000  0.0000  0.0000  0.0000  0.0000  0.0000  0.0000  0.0000  0.0000  0.0000  0.0000  0.0000  0.0000  0.0000  0.0000  0.0000  0.0000  0.0000  0.0000  0.0000  0.0000  0.0000  0.0000  0.0000  0.0000  0.0000  0.0000  0.0000  0.0000  0.0000  0.0000  0.0000  0.0000  0.0000  0.0000  0.0000  0.0000  0.0000  0.0000  0.0000  0.0000  0.0000  0.0000  0.0000  0.0000  0.0014  0.0014  0.0014  0.0014  0.0014  0.0014  0.0014  0.0000  0.0000  0.0000  0.0000  0.0000  0.0000  0.0000  0.0000  0.0000  0.0000  0.0000  0.0000  0.0000  0.0000  0.0000  0.0000  0.0000  0.0000  0.0000  0.0000  0.0000  0.0000  0.0000  0.0000  0.0000  0.0000  0.0000  0.0000  0.0000  0.0000  0.0000  0.0000  0.0000  0.0000  0.0000  0.0000  0.0000  0.0000  0.0000  0.0000  0.0000  0.0000  0.0000  0.0000  0.0000  0.0000  0.0000  0.0000  0.0000  0.0000  0.0000  0.0000  0.0000  0.0000  0.0000  0.0000  0.0000  0.0000  0.0000  0.0000  0.0000  0.0000  0.0000  0.0000  0.0000  0.0000  0.0000  0.0000  0.0000  0.0000  0.0000  0.0000  0.0000  0.0000  0.0000  0.0000  0.0000  0.0000  0.0000  0.0000  0.0000  0.0000  0.0000  0.0000  0.0000  0.0000  0.0000  0.0000  0.0000  0.0000  0.0000  0.0000  0.0000  0.0000  0.0000  0.0000  0.0000  0.0000  0.0000  0.0000  0.0000
MFP4__GCA_000932105.1   0.2212  0.1740  0.1620  0.1620  0.1620  0.1499  0.1544  0.1757  0.1344  0.1304  0.1504  0.1671  0.1360  0.1355  0.1653  0.1568  0.1568  0.1858  0.1623  0.1623  0.1615  0.1834  0.1834  0.1834  0.1743  0.1545  0.1512  0.1504  0.1468  0.1468  0.1538  0.1628  0.1686  0.1523  0.1779  0.1779  0.1759  0.1741  0.1735  0.1667  0.1509  0.1525  0.1517  0.1602  0.1612  0.1581  0.1565  0.1550  0.1534  0.1542  0.1550  0.1532  0.1519  0.1556  0.1547  0.1547  0.1529  0.1716  0.1542  0.1532  0.1532  0.1532  0.0251  0.0301  0.0301  0.0251  0.0251  0.0251  0.0237  0.0237  0.0237  0.0237  0.0237  0.0237  0.0237  0.0237  0.0165  0.0165  0.0000  0.0000  0.0000  0.0014  0.0014  0.0000  0.0000  0.0000  0.0000  0.0000  0.0000  0.0000  0.0000  0.0000  0.0000  0.0000  0.0000  0.0000  0.0000  0.0000  0.0000  0.0000  0.0000  0.0000  0.0000  0.0000  0.0000  0.0000  0.0000  0.0000  0.0000  0.0000  0.0000  0.0000  0.0000  0.0000  0.0000  0.0000  0.0000  0.0000  0.0000  0.0000  0.0000  0.0000  0.0000  0.0000  0.0000  0.0000  0.0000  0.0000  0.0000  0.0000  0.0000  0.0000  0.0000  0.0000  0.0000  0.0000  0.0000  0.0000  0.0000  0.0000  0.0000  0.0000  0.0000  0.0014  0.0014  0.0014  0.0014  0.0014  0.0014  0.0014  0.0000  0.0000  0.0000  0.0000  0.0000  0.0000  0.0000  0.0000  0.0000  0.0000  0.0000  0.0000  0.0000  0.0000  0.0000  0.0000  0.0000  0.0000  0.0000  0.0000  0.0000  0.0000  0.0000  0.0000  0.0000  0.0000  0.0000  0.0000  0.0000  0.0000  0.0000  0.0000  0.0000  0.0000  0.0000  0.0000  0.0000  0.0000  0.0000  0.0000  0.0000  0.0000  0.0000  0.0000  0.0000  0.0000  0.0000  0.0000  0.0000  0.0000  0.0000  0.0000  0.0000  0.0000  0.0000  0.0000  0.0000  0.0000  0.0000  0.0000  0.0000  0.0000  0.0000  0.0000  0.0000  0.0000  0.0000  0.0000  0.0000  0.0000  0.0000  0.0000  0.0000  0.0000  0.0000  0.0000  0.0000  0.0000  0.0000  0.0000  0.0000  0.0000  0.0000  0.0000  0.0000  0.0000  0.0000  0.0000  0.0000  0.0000  0.0000  0.0000  0.0000  0.0000  0.0000  0.0000  0.0000  0.0000  0.0000  0.0000  0.0000  0.0000
MFP4__GCA_000953095.1   0.2212  0.1740  0.1620  0.1620  0.1620  0.1499  0.1544  0.1757  0.1344  0.1304  0.1504  0.1671  0.1360  0.1355  0.1653  0.1568  0.1568  0.1858  0.1623  0.1623  0.1615  0.1834  0.1834  0.1834  0.1743  0.1545  0.1512  0.1504  0.1468  0.1468  0.1538  0.1628  0.1686  0.1523  0.1779  0.1779  0.1759  0.1741  0.1735  0.1667  0.1509  0.1525  0.1517  0.1602  0.1612  0.1581  0.1565  0.1550  0.1534  0.1542  0.1550  0.1532  0.1519  0.1556  0.1547  0.1547  0.1529  0.1716  0.1542  0.1532  0.1532  0.1532  0.0251  0.0301  0.0301  0.0251  0.0251  0.0251  0.0237  0.0237  0.0237  0.0237  0.0237  0.0237  0.0237  0.0237  0.0165  0.0165  0.0000  0.0000  0.0000  0.0014  0.0014  0.0000  0.0000  0.0000  0.0000  0.0000  0.0000  0.0000  0.0000  0.0000  0.0000  0.0000  0.0000  0.0000  0.0000  0.0000  0.0000  0.0000  0.0000  0.0000  0.0000  0.0000  0.0000  0.0000  0.0000  0.0000  0.0000  0.0000  0.0000  0.0000  0.0000  0.0000  0.0000  0.0000  0.0000  0.0000  0.0000  0.0000  0.0000  0.0000  0.0000  0.0000  0.0000  0.0000  0.0000  0.0000  0.0000  0.0000  0.0000  0.0000  0.0000  0.0000  0.0000  0.0000  0.0000  0.0000  0.0000  0.0000  0.0000  0.0000  0.0000  0.0014  0.0014  0.0014  0.0014  0.0014  0.0014  0.0014  0.0000  0.0000  0.0000  0.0000  0.0000  0.0000  0.0000  0.0000  0.0000  0.0000  0.0000  0.0000  0.0000  0.0000  0.0000  0.0000  0.0000  0.0000  0.0000  0.0000  0.0000  0.0000  0.0000  0.0000  0.0000  0.0000  0.0000  0.0000  0.0000  0.0000  0.0000  0.0000  0.0000  0.0000  0.0000  0.0000  0.0000  0.0000  0.0000  0.0000  0.0000  0.0000  0.0000  0.0000  0.0000  0.0000  0.0000  0.0000  0.0000  0.0000  0.0000  0.0000  0.0000  0.0000  0.0000  0.0000  0.0000  0.0000  0.0000  0.0000  0.0000  0.0000  0.0000  0.0000  0.0000  0.0000  0.0000  0.0000  0.0000  0.0000  0.0000  0.0000  0.0000  0.0000  0.0000  0.0000  0.0000  0.0000  0.0000  0.0000  0.0000  0.0000  0.0000  0.0000  0.0000  0.0000  0.0000  0.0000  0.0000  0.0000  0.0000  0.0000  0.0000  0.0000  0.0000  0.0000  0.0000  0.0000  0.0000  0.0000  0.0000  0.0000  0.0000
MFP4__GCA_000954175.1   0.2212  0.1740  0.1620  0.1620  0.1620  0.1499  0.1544  0.1757  0.1344  0.1304  0.1504  0.1671  0.1360  0.1355  0.1653  0.1568  0.1568  0.1858  0.1623  0.1623  0.1615  0.1834  0.1834  0.1834  0.1743  0.1545  0.1512  0.1504  0.1468  0.1468  0.1538  0.1628  0.1686  0.1523  0.1779  0.1779  0.1759  0.1741  0.1735  0.1667  0.1509  0.1525  0.1517  0.1602  0.1612  0.1581  0.1565  0.1550  0.1534  0.1542  0.1550  0.1532  0.1519  0.1556  0.1547  0.1547  0.1529  0.1716  0.1542  0.1532  0.1532  0.1532  0.0251  0.0301  0.0301  0.0251  0.0251  0.0251  0.0237  0.0237  0.0237  0.0237  0.0237  0.0237  0.0237  0.0237  0.0165  0.0165  0.0000  0.0000  0.0000  0.0014  0.0014  0.0000  0.0000  0.0000  0.0000  0.0000  0.0000  0.0000  0.0000  0.0000  0.0000  0.0000  0.0000  0.0000  0.0000  0.0000  0.0000  0.0000  0.0000  0.0000  0.0000  0.0000  0.0000  0.0000  0.0000  0.0000  0.0000  0.0000  0.0000  0.0000  0.0000  0.0000  0.0000  0.0000  0.0000  0.0000  0.0000  0.0000  0.0000  0.0000  0.0000  0.0000  0.0000  0.0000  0.0000  0.0000  0.0000  0.0000  0.0000  0.0000  0.0000  0.0000  0.0000  0.0000  0.0000  0.0000  0.0000  0.0000  0.0000  0.0000  0.0000  0.0014  0.0014  0.0014  0.0014  0.0014  0.0014  0.0014  0.0000  0.0000  0.0000  0.0000  0.0000  0.0000  0.0000  0.0000  0.0000  0.0000  0.0000  0.0000  0.0000  0.0000  0.0000  0.0000  0.0000  0.0000  0.0000  0.0000  0.0000  0.0000  0.0000  0.0000  0.0000  0.0000  0.0000  0.0000  0.0000  0.0000  0.0000  0.0000  0.0000  0.0000  0.0000  0.0000  0.0000  0.0000  0.0000  0.0000  0.0000  0.0000  0.0000  0.0000  0.0000  0.0000  0.0000  0.0000  0.0000  0.0000  0.0000  0.0000  0.0000  0.0000  0.0000  0.0000  0.0000  0.0000  0.0000  0.0000  0.0000  0.0000  0.0000  0.0000  0.0000  0.0000  0.0000  0.0000  0.0000  0.0000  0.0000  0.0000  0.0000  0.0000  0.0000  0.0000  0.0000  0.0000  0.0000  0.0000  0.0000  0.0000  0.0000  0.0000  0.0000  0.0000  0.0000  0.0000  0.0000  0.0000  0.0000  0.0000  0.0000  0.0000  0.0000  0.0000  0.0000  0.0000  0.0000  0.0000  0.0000  0.0000  0.0000  0.0000
MFP4__GCA_000959145.1   0.2212  0.1740  0.1620  0.1620  0.1620  0.1499  0.1544  0.1757  0.1344  0.1304  0.1504  0.1671  0.1360  0.1355  0.1653  0.1568  0.1568  0.1858  0.1623  0.1623  0.1615  0.1834  0.1834  0.1834  0.1743  0.1545  0.1512  0.1504  0.1468  0.1468  0.1538  0.1628  0.1686  0.1523  0.1779  0.1779  0.1759  0.1741  0.1735  0.1667  0.1509  0.1525  0.1517  0.1602  0.1612  0.1581  0.1565  0.1550  0.1534  0.1542  0.1550  0.1532  0.1519  0.1556  0.1547  0.1547  0.1529  0.1716  0.1542  0.1532  0.1532  0.1532  0.0251  0.0301  0.0301  0.0251  0.0251  0.0251  0.0237  0.0237  0.0237  0.0237  0.0237  0.0237  0.0237  0.0237  0.0165  0.0165  0.0000  0.0000  0.0000  0.0014  0.0014  0.0000  0.0000  0.0000  0.0000  0.0000  0.0000  0.0000  0.0000  0.0000  0.0000  0.0000  0.0000  0.0000  0.0000  0.0000  0.0000  0.0000  0.0000  0.0000  0.0000  0.0000  0.0000  0.0000  0.0000  0.0000  0.0000  0.0000  0.0000  0.0000  0.0000  0.0000  0.0000  0.0000  0.0000  0.0000  0.0000  0.0000  0.0000  0.0000  0.0000  0.0000  0.0000  0.0000  0.0000  0.0000  0.0000  0.0000  0.0000  0.0000  0.0000  0.0000  0.0000  0.0000  0.0000  0.0000  0.0000  0.0000  0.0000  0.0000  0.0000  0.0014  0.0014  0.0014  0.0014  0.0014  0.0014  0.0014  0.0000  0.0000  0.0000  0.0000  0.0000  0.0000  0.0000  0.0000  0.0000  0.0000  0.0000  0.0000  0.0000  0.0000  0.0000  0.0000  0.0000  0.0000  0.0000  0.0000  0.0000  0.0000  0.0000  0.0000  0.0000  0.0000  0.0000  0.0000  0.0000  0.0000  0.0000  0.0000  0.0000  0.0000  0.0000  0.0000  0.0000  0.0000  0.0000  0.0000  0.0000  0.0000  0.0000  0.0000  0.0000  0.0000  0.0000  0.0000  0.0000  0.0000  0.0000  0.0000  0.0000  0.0000  0.0000  0.0000  0.0000  0.0000  0.0000  0.0000  0.0000  0.0000  0.0000  0.0000  0.0000  0.0000  0.0000  0.0000  0.0000  0.0000  0.0000  0.0000  0.0000  0.0000  0.0000  0.0000  0.0000  0.0000  0.0000  0.0000  0.0000  0.0000  0.0000  0.0000  0.0000  0.0000  0.0000  0.0000  0.0000  0.0000  0.0000  0.0000  0.0000  0.0000  0.0000  0.0000  0.0000  0.0000  0.0000  0.0000  0.0000  0.0000  0.0000  0.0000  0.0000
MFP4__GCA_000959165.1   0.2211  0.1740  0.1620  0.1620  0.1620  0.1498  0.1544  0.1756  0.1343  0.1304  0.1504  0.1671  0.1359  0.1355  0.1669  0.1567  0.1567  0.1858  0.1622  0.1622  0.1614  0.1833  0.1833  0.1833  0.1742  0.1544  0.1511  0.1503  0.1468  0.1468  0.1538  0.1627  0.1685  0.1523  0.1795  0.1795  0.1759  0.1740  0.1734  0.1683  0.1525  0.1541  0.1533  0.1619  0.1628  0.1597  0.1581  0.1566  0.1550  0.1558  0.1566  0.1548  0.1535  0.1572  0.1563  0.1563  0.1545  0.1733  0.1558  0.1548  0.1548  0.1548  0.0251  0.0301  0.0301  0.0251  0.0251  0.0251  0.0237  0.0237  0.0237  0.0237  0.0237  0.0237  0.0237  0.0237  0.0165  0.0165  0.0000  0.0000  0.0000  0.0014  0.0014  0.0000  0.0000  0.0000  0.0000  0.0000  0.0000  0.0000  0.0000  0.0000  0.0000  0.0000  0.0000  0.0000  0.0000  0.0000  0.0000  0.0000  0.0000  0.0000  0.0000  0.0000  0.0000  0.0000  0.0000  0.0000  0.0000  0.0000  0.0000  0.0000  0.0000  0.0000  0.0000  0.0000  0.0000  0.0000  0.0000  0.0000  0.0000  0.0000  0.0000  0.0000  0.0000  0.0000  0.0000  0.0000  0.0000  0.0000  0.0000  0.0000  0.0000  0.0000  0.0000  0.0000  0.0000  0.0000  0.0000  0.0000  0.0000  0.0000  0.0000  0.0014  0.0014  0.0014  0.0014  0.0014  0.0014  0.0014  0.0000  0.0000  0.0000  0.0000  0.0000  0.0000  0.0000  0.0000  0.0000  0.0000  0.0000  0.0000  0.0000  0.0000  0.0000  0.0000  0.0000  0.0000  0.0000  0.0000  0.0000  0.0000  0.0000  0.0000  0.0000  0.0000  0.0000  0.0000  0.0000  0.0000  0.0000  0.0000  0.0000  0.0000  0.0000  0.0000  0.0000  0.0000  0.0000  0.0000  0.0000  0.0000  0.0000  0.0000  0.0000  0.0000  0.0000  0.0000  0.0000  0.0000  0.0000  0.0000  0.0000  0.0000  0.0000  0.0000  0.0000  0.0000  0.0000  0.0000  0.0000  0.0000  0.0000  0.0000  0.0000  0.0000  0.0000  0.0000  0.0000  0.0000  0.0000  0.0000  0.0000  0.0000  0.0000  0.0000  0.0000  0.0000  0.0000  0.0000  0.0000  0.0000  0.0000  0.0000  0.0000  0.0000  0.0000  0.0000  0.0000  0.0000  0.0000  0.0000  0.0000  0.0000  0.0000  0.0000  0.0000  0.0000  0.0000  0.0000  0.0000  0.0000  0.0000  0.0000  0.0000  0.0000
MFP4__GCA_000959205.1   0.2212  0.1740  0.1620  0.1620  0.1620  0.1499  0.1544  0.1757  0.1344  0.1304  0.1504  0.1671  0.1360  0.1355  0.1653  0.1568  0.1568  0.1858  0.1623  0.1623  0.1615  0.1834  0.1834  0.1834  0.1743  0.1545  0.1512  0.1504  0.1468  0.1468  0.1538  0.1628  0.1686  0.1523  0.1779  0.1779  0.1759  0.1741  0.1735  0.1667  0.1509  0.1525  0.1517  0.1602  0.1612  0.1581  0.1565  0.1550  0.1534  0.1542  0.1550  0.1532  0.1519  0.1556  0.1547  0.1547  0.1529  0.1716  0.1542  0.1532  0.1532  0.1532  0.0251  0.0301  0.0301  0.0251  0.0251  0.0251  0.0237  0.0237  0.0237  0.0237  0.0237  0.0237  0.0237  0.0237  0.0165  0.0165  0.0000  0.0000  0.0000  0.0014  0.0014  0.0000  0.0000  0.0000  0.0000  0.0000  0.0000  0.0000  0.0000  0.0000  0.0000  0.0000  0.0000  0.0000  0.0000  0.0000  0.0000  0.0000  0.0000  0.0000  0.0000  0.0000  0.0000  0.0000  0.0000  0.0000  0.0000  0.0000  0.0000  0.0000  0.0000  0.0000  0.0000  0.0000  0.0000  0.0000  0.0000  0.0000  0.0000  0.0000  0.0000  0.0000  0.0000  0.0000  0.0000  0.0000  0.0000  0.0000  0.0000  0.0000  0.0000  0.0000  0.0000  0.0000  0.0000  0.0000  0.0000  0.0000  0.0000  0.0000  0.0000  0.0014  0.0014  0.0014  0.0014  0.0014  0.0014  0.0014  0.0000  0.0000  0.0000  0.0000  0.0000  0.0000  0.0000  0.0000  0.0000  0.0000  0.0000  0.0000  0.0000  0.0000  0.0000  0.0000  0.0000  0.0000  0.0000  0.0000  0.0000  0.0000  0.0000  0.0000  0.0000  0.0000  0.0000  0.0000  0.0000  0.0000  0.0000  0.0000  0.0000  0.0000  0.0000  0.0000  0.0000  0.0000  0.0000  0.0000  0.0000  0.0000  0.0000  0.0000  0.0000  0.0000  0.0000  0.0000  0.0000  0.0000  0.0000  0.0000  0.0000  0.0000  0.0000  0.0000  0.0000  0.0000  0.0000  0.0000  0.0000  0.0000  0.0000  0.0000  0.0000  0.0000  0.0000  0.0000  0.0000  0.0000  0.0000  0.0000  0.0000  0.0000  0.0000  0.0000  0.0000  0.0000  0.0000  0.0000  0.0000  0.0000  0.0000  0.0000  0.0000  0.0000  0.0000  0.0000  0.0000  0.0000  0.0000  0.0000  0.0000  0.0000  0.0000  0.0000  0.0000  0.0000  0.0000  0.0000  0.0000  0.0000  0.0000  0.0000  0.0000  0.0000  0.0000
MFP4__GCA_000959285.1   0.2212  0.1740  0.1620  0.1620  0.1620  0.1499  0.1544  0.1757  0.1344  0.1304  0.1504  0.1671  0.1360  0.1355  0.1653  0.1568  0.1568  0.1858  0.1623  0.1623  0.1615  0.1834  0.1834  0.1834  0.1743  0.1545  0.1512  0.1504  0.1468  0.1468  0.1538  0.1628  0.1686  0.1523  0.1779  0.1779  0.1759  0.1741  0.1735  0.1667  0.1509  0.1525  0.1517  0.1602  0.1612  0.1581  0.1565  0.1550  0.1534  0.1542  0.1550  0.1532  0.1519  0.1556  0.1547  0.1547  0.1529  0.1716  0.1542  0.1532  0.1532  0.1532  0.0251  0.0301  0.0301  0.0251  0.0251  0.0251  0.0237  0.0237  0.0237  0.0237  0.0237  0.0237  0.0237  0.0237  0.0165  0.0165  0.0000  0.0000  0.0000  0.0014  0.0014  0.0000  0.0000  0.0000  0.0000  0.0000  0.0000  0.0000  0.0000  0.0000  0.0000  0.0000  0.0000  0.0000  0.0000  0.0000  0.0000  0.0000  0.0000  0.0000  0.0000  0.0000  0.0000  0.0000  0.0000  0.0000  0.0000  0.0000  0.0000  0.0000  0.0000  0.0000  0.0000  0.0000  0.0000  0.0000  0.0000  0.0000  0.0000  0.0000  0.0000  0.0000  0.0000  0.0000  0.0000  0.0000  0.0000  0.0000  0.0000  0.0000  0.0000  0.0000  0.0000  0.0000  0.0000  0.0000  0.0000  0.0000  0.0000  0.0000  0.0000  0.0014  0.0014  0.0014  0.0014  0.0014  0.0014  0.0014  0.0000  0.0000  0.0000  0.0000  0.0000  0.0000  0.0000  0.0000  0.0000  0.0000  0.0000  0.0000  0.0000  0.0000  0.0000  0.0000  0.0000  0.0000  0.0000  0.0000  0.0000  0.0000  0.0000  0.0000  0.0000  0.0000  0.0000  0.0000  0.0000  0.0000  0.0000  0.0000  0.0000  0.0000  0.0000  0.0000  0.0000  0.0000  0.0000  0.0000  0.0000  0.0000  0.0000  0.0000  0.0000  0.0000  0.0000  0.0000  0.0000  0.0000  0.0000  0.0000  0.0000  0.0000  0.0000  0.0000  0.0000  0.0000  0.0000  0.0000  0.0000  0.0000  0.0000  0.0000  0.0000  0.0000  0.0000  0.0000  0.0000  0.0000  0.0000  0.0000  0.0000  0.0000  0.0000  0.0000  0.0000  0.0000  0.0000  0.0000  0.0000  0.0000  0.0000  0.0000  0.0000  0.0000  0.0000  0.0000  0.0000  0.0000  0.0000  0.0000  0.0000  0.0000  0.0000  0.0000  0.0000  0.0000  0.0000  0.0000  0.0000  0.0000  0.0000  0.0000  0.0000  0.0000  0.0000  0.0000
MFP4__GCA_000959345.1   0.2212  0.1740  0.1620  0.1620  0.1620  0.1499  0.1544  0.1757  0.1344  0.1304  0.1504  0.1671  0.1360  0.1355  0.1653  0.1568  0.1568  0.1858  0.1623  0.1623  0.1615  0.1834  0.1834  0.1834  0.1743  0.1545  0.1512  0.1504  0.1468  0.1468  0.1538  0.1628  0.1686  0.1523  0.1779  0.1779  0.1759  0.1741  0.1735  0.1667  0.1509  0.1525  0.1517  0.1602  0.1612  0.1581  0.1565  0.1550  0.1534  0.1542  0.1550  0.1532  0.1519  0.1556  0.1547  0.1547  0.1529  0.1716  0.1542  0.1532  0.1532  0.1532  0.0251  0.0301  0.0301  0.0251  0.0251  0.0251  0.0237  0.0237  0.0237  0.0237  0.0237  0.0237  0.0237  0.0237  0.0165  0.0165  0.0000  0.0000  0.0000  0.0014  0.0014  0.0000  0.0000  0.0000  0.0000  0.0000  0.0000  0.0000  0.0000  0.0000  0.0000  0.0000  0.0000  0.0000  0.0000  0.0000  0.0000  0.0000  0.0000  0.0000  0.0000  0.0000  0.0000  0.0000  0.0000  0.0000  0.0000  0.0000  0.0000  0.0000  0.0000  0.0000  0.0000  0.0000  0.0000  0.0000  0.0000  0.0000  0.0000  0.0000  0.0000  0.0000  0.0000  0.0000  0.0000  0.0000  0.0000  0.0000  0.0000  0.0000  0.0000  0.0000  0.0000  0.0000  0.0000  0.0000  0.0000  0.0000  0.0000  0.0000  0.0000  0.0014  0.0014  0.0014  0.0014  0.0014  0.0014  0.0014  0.0000  0.0000  0.0000  0.0000  0.0000  0.0000  0.0000  0.0000  0.0000  0.0000  0.0000  0.0000  0.0000  0.0000  0.0000  0.0000  0.0000  0.0000  0.0000  0.0000  0.0000  0.0000  0.0000  0.0000  0.0000  0.0000  0.0000  0.0000  0.0000  0.0000  0.0000  0.0000  0.0000  0.0000  0.0000  0.0000  0.0000  0.0000  0.0000  0.0000  0.0000  0.0000  0.0000  0.0000  0.0000  0.0000  0.0000  0.0000  0.0000  0.0000  0.0000  0.0000  0.0000  0.0000  0.0000  0.0000  0.0000  0.0000  0.0000  0.0000  0.0000  0.0000  0.0000  0.0000  0.0000  0.0000  0.0000  0.0000  0.0000  0.0000  0.0000  0.0000  0.0000  0.0000  0.0000  0.0000  0.0000  0.0000  0.0000  0.0000  0.0000  0.0000  0.0000  0.0000  0.0000  0.0000  0.0000  0.0000  0.0000  0.0000  0.0000  0.0000  0.0000  0.0000  0.0000  0.0000  0.0000  0.0000  0.0000  0.0000  0.0000  0.0000  0.0000  0.0000  0.0000  0.0000  0.0000  0.0000  0.0000
MFP4__GCA_000959405.1   0.2211  0.1740  0.1620  0.1620  0.1620  0.1498  0.1544  0.1756  0.1343  0.1304  0.1504  0.1671  0.1359  0.1355  0.1669  0.1567  0.1567  0.1858  0.1622  0.1622  0.1614  0.1833  0.1833  0.1833  0.1742  0.1544  0.1511  0.1503  0.1468  0.1468  0.1538  0.1627  0.1685  0.1523  0.1795  0.1795  0.1759  0.1740  0.1734  0.1683  0.1525  0.1541  0.1533  0.1619  0.1628  0.1597  0.1581  0.1566  0.1550  0.1558  0.1566  0.1548  0.1535  0.1572  0.1563  0.1563  0.1545  0.1733  0.1558  0.1548  0.1548  0.1548  0.0251  0.0301  0.0301  0.0251  0.0251  0.0251  0.0237  0.0237  0.0237  0.0237  0.0237  0.0237  0.0237  0.0237  0.0165  0.0165  0.0000  0.0000  0.0000  0.0014  0.0014  0.0000  0.0000  0.0000  0.0000  0.0000  0.0000  0.0000  0.0000  0.0000  0.0000  0.0000  0.0000  0.0000  0.0000  0.0000  0.0000  0.0000  0.0000  0.0000  0.0000  0.0000  0.0000  0.0000  0.0000  0.0000  0.0000  0.0000  0.0000  0.0000  0.0000  0.0000  0.0000  0.0000  0.0000  0.0000  0.0000  0.0000  0.0000  0.0000  0.0000  0.0000  0.0000  0.0000  0.0000  0.0000  0.0000  0.0000  0.0000  0.0000  0.0000  0.0000  0.0000  0.0000  0.0000  0.0000  0.0000  0.0000  0.0000  0.0000  0.0000  0.0014  0.0014  0.0014  0.0014  0.0014  0.0014  0.0014  0.0000  0.0000  0.0000  0.0000  0.0000  0.0000  0.0000  0.0000  0.0000  0.0000  0.0000  0.0000  0.0000  0.0000  0.0000  0.0000  0.0000  0.0000  0.0000  0.0000  0.0000  0.0000  0.0000  0.0000  0.0000  0.0000  0.0000  0.0000  0.0000  0.0000  0.0000  0.0000  0.0000  0.0000  0.0000  0.0000  0.0000  0.0000  0.0000  0.0000  0.0000  0.0000  0.0000  0.0000  0.0000  0.0000  0.0000  0.0000  0.0000  0.0000  0.0000  0.0000  0.0000  0.0000  0.0000  0.0000  0.0000  0.0000  0.0000  0.0000  0.0000  0.0000  0.0000  0.0000  0.0000  0.0000  0.0000  0.0000  0.0000  0.0000  0.0000  0.0000  0.0000  0.0000  0.0000  0.0000  0.0000  0.0000  0.0000  0.0000  0.0000  0.0000  0.0000  0.0000  0.0000  0.0000  0.0000  0.0000  0.0000  0.0000  0.0000  0.0000  0.0000  0.0000  0.0000  0.0000  0.0000  0.0000  0.0000  0.0000  0.0000  0.0000  0.0000  0.0000  0.0000  0.0000  0.0000  0.0000  0.0000  0.0000
MFP4__GCA_000959465.1   0.2211  0.1740  0.1620  0.1620  0.1620  0.1498  0.1544  0.1756  0.1343  0.1304  0.1504  0.1671  0.1359  0.1355  0.1669  0.1567  0.1567  0.1858  0.1622  0.1622  0.1614  0.1833  0.1833  0.1833  0.1742  0.1544  0.1511  0.1503  0.1468  0.1468  0.1538  0.1627  0.1685  0.1523  0.1795  0.1795  0.1759  0.1740  0.1734  0.1683  0.1525  0.1541  0.1533  0.1619  0.1628  0.1597  0.1581  0.1566  0.1550  0.1558  0.1566  0.1548  0.1535  0.1572  0.1563  0.1563  0.1545  0.1733  0.1558  0.1548  0.1548  0.1548  0.0251  0.0301  0.0301  0.0251  0.0251  0.0251  0.0237  0.0237  0.0237  0.0237  0.0237  0.0237  0.0237  0.0237  0.0165  0.0165  0.0000  0.0000  0.0000  0.0014  0.0014  0.0000  0.0000  0.0000  0.0000  0.0000  0.0000  0.0000  0.0000  0.0000  0.0000  0.0000  0.0000  0.0000  0.0000  0.0000  0.0000  0.0000  0.0000  0.0000  0.0000  0.0000  0.0000  0.0000  0.0000  0.0000  0.0000  0.0000  0.0000  0.0000  0.0000  0.0000  0.0000  0.0000  0.0000  0.0000  0.0000  0.0000  0.0000  0.0000  0.0000  0.0000  0.0000  0.0000  0.0000  0.0000  0.0000  0.0000  0.0000  0.0000  0.0000  0.0000  0.0000  0.0000  0.0000  0.0000  0.0000  0.0000  0.0000  0.0000  0.0000  0.0014  0.0014  0.0014  0.0014  0.0014  0.0014  0.0014  0.0000  0.0000  0.0000  0.0000  0.0000  0.0000  0.0000  0.0000  0.0000  0.0000  0.0000  0.0000  0.0000  0.0000  0.0000  0.0000  0.0000  0.0000  0.0000  0.0000  0.0000  0.0000  0.0000  0.0000  0.0000  0.0000  0.0000  0.0000  0.0000  0.0000  0.0000  0.0000  0.0000  0.0000  0.0000  0.0000  0.0000  0.0000  0.0000  0.0000  0.0000  0.0000  0.0000  0.0000  0.0000  0.0000  0.0000  0.0000  0.0000  0.0000  0.0000  0.0000  0.0000  0.0000  0.0000  0.0000  0.0000  0.0000  0.0000  0.0000  0.0000  0.0000  0.0000  0.0000  0.0000  0.0000  0.0000  0.0000  0.0000  0.0000  0.0000  0.0000  0.0000  0.0000  0.0000  0.0000  0.0000  0.0000  0.0000  0.0000  0.0000  0.0000  0.0000  0.0000  0.0000  0.0000  0.0000  0.0000  0.0000  0.0000  0.0000  0.0000  0.0000  0.0000  0.0000  0.0000  0.0000  0.0000  0.0000  0.0000  0.0000  0.0000  0.0000  0.0000  0.0000  0.0000  0.0000  0.0000  0.0000  0.0000  0.0000
MFP4__GCA_000959485.1   0.2211  0.1740  0.1620  0.1620  0.1620  0.1498  0.1544  0.1756  0.1343  0.1304  0.1504  0.1671  0.1359  0.1355  0.1669  0.1567  0.1567  0.1858  0.1622  0.1622  0.1614  0.1833  0.1833  0.1833  0.1742  0.1544  0.1511  0.1503  0.1468  0.1468  0.1538  0.1627  0.1685  0.1523  0.1795  0.1795  0.1759  0.1740  0.1734  0.1683  0.1525  0.1541  0.1533  0.1619  0.1628  0.1597  0.1581  0.1566  0.1550  0.1558  0.1566  0.1548  0.1535  0.1572  0.1563  0.1563  0.1545  0.1733  0.1558  0.1548  0.1548  0.1548  0.0251  0.0301  0.0301  0.0251  0.0251  0.0251  0.0237  0.0237  0.0237  0.0237  0.0237  0.0237  0.0237  0.0237  0.0165  0.0165  0.0000  0.0000  0.0000  0.0014  0.0014  0.0000  0.0000  0.0000  0.0000  0.0000  0.0000  0.0000  0.0000  0.0000  0.0000  0.0000  0.0000  0.0000  0.0000  0.0000  0.0000  0.0000  0.0000  0.0000  0.0000  0.0000  0.0000  0.0000  0.0000  0.0000  0.0000  0.0000  0.0000  0.0000  0.0000  0.0000  0.0000  0.0000  0.0000  0.0000  0.0000  0.0000  0.0000  0.0000  0.0000  0.0000  0.0000  0.0000  0.0000  0.0000  0.0000  0.0000  0.0000  0.0000  0.0000  0.0000  0.0000  0.0000  0.0000  0.0000  0.0000  0.0000  0.0000  0.0000  0.0000  0.0014  0.0014  0.0014  0.0014  0.0014  0.0014  0.0014  0.0000  0.0000  0.0000  0.0000  0.0000  0.0000  0.0000  0.0000  0.0000  0.0000  0.0000  0.0000  0.0000  0.0000  0.0000  0.0000  0.0000  0.0000  0.0000  0.0000  0.0000  0.0000  0.0000  0.0000  0.0000  0.0000  0.0000  0.0000  0.0000  0.0000  0.0000  0.0000  0.0000  0.0000  0.0000  0.0000  0.0000  0.0000  0.0000  0.0000  0.0000  0.0000  0.0000  0.0000  0.0000  0.0000  0.0000  0.0000  0.0000  0.0000  0.0000  0.0000  0.0000  0.0000  0.0000  0.0000  0.0000  0.0000  0.0000  0.0000  0.0000  0.0000  0.0000  0.0000  0.0000  0.0000  0.0000  0.0000  0.0000  0.0000  0.0000  0.0000  0.0000  0.0000  0.0000  0.0000  0.0000  0.0000  0.0000  0.0000  0.0000  0.0000  0.0000  0.0000  0.0000  0.0000  0.0000  0.0000  0.0000  0.0000  0.0000  0.0000  0.0000  0.0000  0.0000  0.0000  0.0000  0.0000  0.0000  0.0000  0.0000  0.0000  0.0000  0.0000  0.0000  0.0000  0.0000  0.0000  0.0000  0.0000  0.0000  0.0000
MFP4__GCA_000959585.1   0.2211  0.1740  0.1620  0.1620  0.1620  0.1498  0.1544  0.1756  0.1343  0.1304  0.1504  0.1671  0.1359  0.1355  0.1669  0.1567  0.1567  0.1858  0.1622  0.1622  0.1614  0.1833  0.1833  0.1833  0.1742  0.1544  0.1511  0.1503  0.1468  0.1468  0.1538  0.1627  0.1685  0.1523  0.1795  0.1795  0.1759  0.1740  0.1734  0.1683  0.1525  0.1541  0.1533  0.1619  0.1628  0.1597  0.1581  0.1566  0.1550  0.1558  0.1566  0.1548  0.1535  0.1572  0.1563  0.1563  0.1545  0.1733  0.1558  0.1548  0.1548  0.1548  0.0251  0.0301  0.0301  0.0251  0.0251  0.0251  0.0237  0.0237  0.0237  0.0237  0.0237  0.0237  0.0237  0.0237  0.0165  0.0165  0.0000  0.0000  0.0000  0.0014  0.0014  0.0000  0.0000  0.0000  0.0000  0.0000  0.0000  0.0000  0.0000  0.0000  0.0000  0.0000  0.0000  0.0000  0.0000  0.0000  0.0000  0.0000  0.0000  0.0000  0.0000  0.0000  0.0000  0.0000  0.0000  0.0000  0.0000  0.0000  0.0000  0.0000  0.0000  0.0000  0.0000  0.0000  0.0000  0.0000  0.0000  0.0000  0.0000  0.0000  0.0000  0.0000  0.0000  0.0000  0.0000  0.0000  0.0000  0.0000  0.0000  0.0000  0.0000  0.0000  0.0000  0.0000  0.0000  0.0000  0.0000  0.0000  0.0000  0.0000  0.0000  0.0014  0.0014  0.0014  0.0014  0.0014  0.0014  0.0014  0.0000  0.0000  0.0000  0.0000  0.0000  0.0000  0.0000  0.0000  0.0000  0.0000  0.0000  0.0000  0.0000  0.0000  0.0000  0.0000  0.0000  0.0000  0.0000  0.0000  0.0000  0.0000  0.0000  0.0000  0.0000  0.0000  0.0000  0.0000  0.0000  0.0000  0.0000  0.0000  0.0000  0.0000  0.0000  0.0000  0.0000  0.0000  0.0000  0.0000  0.0000  0.0000  0.0000  0.0000  0.0000  0.0000  0.0000  0.0000  0.0000  0.0000  0.0000  0.0000  0.0000  0.0000  0.0000  0.0000  0.0000  0.0000  0.0000  0.0000  0.0000  0.0000  0.0000  0.0000  0.0000  0.0000  0.0000  0.0000  0.0000  0.0000  0.0000  0.0000  0.0000  0.0000  0.0000  0.0000  0.0000  0.0000  0.0000  0.0000  0.0000  0.0000  0.0000  0.0000  0.0000  0.0000  0.0000  0.0000  0.0000  0.0000  0.0000  0.0000  0.0000  0.0000  0.0000  0.0000  0.0000  0.0000  0.0000  0.0000  0.0000  0.0000  0.0000  0.0000  0.0000  0.0000  0.0000  0.0000  0.0000  0.0000  0.0000  0.0000  0.0000
MFP4__GCA_000959625.1   0.2211  0.1740  0.1620  0.1620  0.1620  0.1498  0.1544  0.1756  0.1343  0.1304  0.1504  0.1671  0.1359  0.1355  0.1669  0.1567  0.1567  0.1858  0.1622  0.1622  0.1614  0.1833  0.1833  0.1833  0.1742  0.1544  0.1511  0.1503  0.1468  0.1468  0.1538  0.1627  0.1685  0.1523  0.1795  0.1795  0.1759  0.1740  0.1734  0.1683  0.1525  0.1541  0.1533  0.1619  0.1628  0.1597  0.1581  0.1566  0.1550  0.1558  0.1566  0.1548  0.1535  0.1572  0.1563  0.1563  0.1545  0.1733  0.1558  0.1548  0.1548  0.1548  0.0251  0.0301  0.0301  0.0251  0.0251  0.0251  0.0237  0.0237  0.0237  0.0237  0.0237  0.0237  0.0237  0.0237  0.0165  0.0165  0.0000  0.0000  0.0000  0.0014  0.0014  0.0000  0.0000  0.0000  0.0000  0.0000  0.0000  0.0000  0.0000  0.0000  0.0000  0.0000  0.0000  0.0000  0.0000  0.0000  0.0000  0.0000  0.0000  0.0000  0.0000  0.0000  0.0000  0.0000  0.0000  0.0000  0.0000  0.0000  0.0000  0.0000  0.0000  0.0000  0.0000  0.0000  0.0000  0.0000  0.0000  0.0000  0.0000  0.0000  0.0000  0.0000  0.0000  0.0000  0.0000  0.0000  0.0000  0.0000  0.0000  0.0000  0.0000  0.0000  0.0000  0.0000  0.0000  0.0000  0.0000  0.0000  0.0000  0.0000  0.0000  0.0014  0.0014  0.0014  0.0014  0.0014  0.0014  0.0014  0.0000  0.0000  0.0000  0.0000  0.0000  0.0000  0.0000  0.0000  0.0000  0.0000  0.0000  0.0000  0.0000  0.0000  0.0000  0.0000  0.0000  0.0000  0.0000  0.0000  0.0000  0.0000  0.0000  0.0000  0.0000  0.0000  0.0000  0.0000  0.0000  0.0000  0.0000  0.0000  0.0000  0.0000  0.0000  0.0000  0.0000  0.0000  0.0000  0.0000  0.0000  0.0000  0.0000  0.0000  0.0000  0.0000  0.0000  0.0000  0.0000  0.0000  0.0000  0.0000  0.0000  0.0000  0.0000  0.0000  0.0000  0.0000  0.0000  0.0000  0.0000  0.0000  0.0000  0.0000  0.0000  0.0000  0.0000  0.0000  0.0000  0.0000  0.0000  0.0000  0.0000  0.0000  0.0000  0.0000  0.0000  0.0000  0.0000  0.0000  0.0000  0.0000  0.0000  0.0000  0.0000  0.0000  0.0000  0.0000  0.0000  0.0000  0.0000  0.0000  0.0000  0.0000  0.0000  0.0000  0.0000  0.0000  0.0000  0.0000  0.0000  0.0000  0.0000  0.0000  0.0000  0.0000  0.0000  0.0000  0.0000  0.0000  0.0000  0.0000  0.0000  0.0000
MFP4__GCA_001191815.1   0.2212  0.1740  0.1620  0.1620  0.1620  0.1499  0.1544  0.1757  0.1344  0.1304  0.1504  0.1671  0.1360  0.1355  0.1653  0.1568  0.1568  0.1858  0.1623  0.1623  0.1615  0.1834  0.1834  0.1834  0.1743  0.1545  0.1512  0.1504  0.1468  0.1468  0.1538  0.1628  0.1686  0.1523  0.1779  0.1779  0.1759  0.1741  0.1735  0.1667  0.1509  0.1525  0.1517  0.1602  0.1612  0.1581  0.1565  0.1550  0.1534  0.1542  0.1550  0.1532  0.1519  0.1556  0.1547  0.1547  0.1529  0.1716  0.1542  0.1532  0.1532  0.1532  0.0251  0.0301  0.0301  0.0251  0.0251  0.0251  0.0237  0.0237  0.0237  0.0237  0.0237  0.0237  0.0237  0.0237  0.0165  0.0165  0.0000  0.0000  0.0000  0.0014  0.0014  0.0000  0.0000  0.0000  0.0000  0.0000  0.0000  0.0000  0.0000  0.0000  0.0000  0.0000  0.0000  0.0000  0.0000  0.0000  0.0000  0.0000  0.0000  0.0000  0.0000  0.0000  0.0000  0.0000  0.0000  0.0000  0.0000  0.0000  0.0000  0.0000  0.0000  0.0000  0.0000  0.0000  0.0000  0.0000  0.0000  0.0000  0.0000  0.0000  0.0000  0.0000  0.0000  0.0000  0.0000  0.0000  0.0000  0.0000  0.0000  0.0000  0.0000  0.0000  0.0000  0.0000  0.0000  0.0000  0.0000  0.0000  0.0000  0.0000  0.0000  0.0014  0.0014  0.0014  0.0014  0.0014  0.0014  0.0014  0.0000  0.0000  0.0000  0.0000  0.0000  0.0000  0.0000  0.0000  0.0000  0.0000  0.0000  0.0000  0.0000  0.0000  0.0000  0.0000  0.0000  0.0000  0.0000  0.0000  0.0000  0.0000  0.0000  0.0000  0.0000  0.0000  0.0000  0.0000  0.0000  0.0000  0.0000  0.0000  0.0000  0.0000  0.0000  0.0000  0.0000  0.0000  0.0000  0.0000  0.0000  0.0000  0.0000  0.0000  0.0000  0.0000  0.0000  0.0000  0.0000  0.0000  0.0000  0.0000  0.0000  0.0000  0.0000  0.0000  0.0000  0.0000  0.0000  0.0000  0.0000  0.0000  0.0000  0.0000  0.0000  0.0000  0.0000  0.0000  0.0000  0.0000  0.0000  0.0000  0.0000  0.0000  0.0000  0.0000  0.0000  0.0000  0.0000  0.0000  0.0000  0.0000  0.0000  0.0000  0.0000  0.0000  0.0000  0.0000  0.0000  0.0000  0.0000  0.0000  0.0000  0.0000  0.0000  0.0000  0.0000  0.0000  0.0000  0.0000  0.0000  0.0000  0.0000  0.0000  0.0000  0.0000  0.0000  0.0000  0.0000  0.0000  0.0000  0.0000  0.0000  0.0000  0.0000
MFP4__GCA_001192415.1   0.2212  0.1740  0.1620  0.1620  0.1620  0.1499  0.1544  0.1757  0.1344  0.1304  0.1504  0.1671  0.1360  0.1355  0.1653  0.1568  0.1568  0.1858  0.1623  0.1623  0.1615  0.1834  0.1834  0.1834  0.1743  0.1545  0.1512  0.1504  0.1468  0.1468  0.1538  0.1628  0.1686  0.1523  0.1779  0.1779  0.1759  0.1741  0.1735  0.1667  0.1509  0.1525  0.1517  0.1602  0.1612  0.1581  0.1565  0.1550  0.1534  0.1542  0.1550  0.1532  0.1519  0.1556  0.1547  0.1547  0.1529  0.1716  0.1542  0.1532  0.1532  0.1532  0.0251  0.0301  0.0301  0.0251  0.0251  0.0251  0.0237  0.0237  0.0237  0.0237  0.0237  0.0237  0.0237  0.0237  0.0165  0.0165  0.0000  0.0000  0.0000  0.0014  0.0014  0.0000  0.0000  0.0000  0.0000  0.0000  0.0000  0.0000  0.0000  0.0000  0.0000  0.0000  0.0000  0.0000  0.0000  0.0000  0.0000  0.0000  0.0000  0.0000  0.0000  0.0000  0.0000  0.0000  0.0000  0.0000  0.0000  0.0000  0.0000  0.0000  0.0000  0.0000  0.0000  0.0000  0.0000  0.0000  0.0000  0.0000  0.0000  0.0000  0.0000  0.0000  0.0000  0.0000  0.0000  0.0000  0.0000  0.0000  0.0000  0.0000  0.0000  0.0000  0.0000  0.0000  0.0000  0.0000  0.0000  0.0000  0.0000  0.0000  0.0000  0.0014  0.0014  0.0014  0.0014  0.0014  0.0014  0.0014  0.0000  0.0000  0.0000  0.0000  0.0000  0.0000  0.0000  0.0000  0.0000  0.0000  0.0000  0.0000  0.0000  0.0000  0.0000  0.0000  0.0000  0.0000  0.0000  0.0000  0.0000  0.0000  0.0000  0.0000  0.0000  0.0000  0.0000  0.0000  0.0000  0.0000  0.0000  0.0000  0.0000  0.0000  0.0000  0.0000  0.0000  0.0000  0.0000  0.0000  0.0000  0.0000  0.0000  0.0000  0.0000  0.0000  0.0000  0.0000  0.0000  0.0000  0.0000  0.0000  0.0000  0.0000  0.0000  0.0000  0.0000  0.0000  0.0000  0.0000  0.0000  0.0000  0.0000  0.0000  0.0000  0.0000  0.0000  0.0000  0.0000  0.0000  0.0000  0.0000  0.0000  0.0000  0.0000  0.0000  0.0000  0.0000  0.0000  0.0000  0.0000  0.0000  0.0000  0.0000  0.0000  0.0000  0.0000  0.0000  0.0000  0.0000  0.0000  0.0000  0.0000  0.0000  0.0000  0.0000  0.0000  0.0000  0.0000  0.0000  0.0000  0.0000  0.0000  0.0000  0.0000  0.0000  0.0000  0.0000  0.0000  0.0000  0.0000  0.0000  0.0000  0.0000  0.0000  0.0000
MFP4__GCA_001192815.1   0.2212  0.1740  0.1620  0.1620  0.1620  0.1499  0.1544  0.1757  0.1344  0.1304  0.1504  0.1671  0.1360  0.1355  0.1653  0.1568  0.1568  0.1858  0.1623  0.1623  0.1615  0.1834  0.1834  0.1834  0.1743  0.1545  0.1512  0.1504  0.1468  0.1468  0.1538  0.1628  0.1686  0.1523  0.1779  0.1779  0.1759  0.1741  0.1735  0.1667  0.1509  0.1525  0.1517  0.1602  0.1612  0.1581  0.1565  0.1550  0.1534  0.1542  0.1550  0.1532  0.1519  0.1556  0.1547  0.1547  0.1529  0.1716  0.1542  0.1532  0.1532  0.1532  0.0251  0.0301  0.0301  0.0251  0.0251  0.0251  0.0237  0.0237  0.0237  0.0237  0.0237  0.0237  0.0237  0.0237  0.0165  0.0165  0.0000  0.0000  0.0000  0.0014  0.0014  0.0000  0.0000  0.0000  0.0000  0.0000  0.0000  0.0000  0.0000  0.0000  0.0000  0.0000  0.0000  0.0000  0.0000  0.0000  0.0000  0.0000  0.0000  0.0000  0.0000  0.0000  0.0000  0.0000  0.0000  0.0000  0.0000  0.0000  0.0000  0.0000  0.0000  0.0000  0.0000  0.0000  0.0000  0.0000  0.0000  0.0000  0.0000  0.0000  0.0000  0.0000  0.0000  0.0000  0.0000  0.0000  0.0000  0.0000  0.0000  0.0000  0.0000  0.0000  0.0000  0.0000  0.0000  0.0000  0.0000  0.0000  0.0000  0.0000  0.0000  0.0014  0.0014  0.0014  0.0014  0.0014  0.0014  0.0014  0.0000  0.0000  0.0000  0.0000  0.0000  0.0000  0.0000  0.0000  0.0000  0.0000  0.0000  0.0000  0.0000  0.0000  0.0000  0.0000  0.0000  0.0000  0.0000  0.0000  0.0000  0.0000  0.0000  0.0000  0.0000  0.0000  0.0000  0.0000  0.0000  0.0000  0.0000  0.0000  0.0000  0.0000  0.0000  0.0000  0.0000  0.0000  0.0000  0.0000  0.0000  0.0000  0.0000  0.0000  0.0000  0.0000  0.0000  0.0000  0.0000  0.0000  0.0000  0.0000  0.0000  0.0000  0.0000  0.0000  0.0000  0.0000  0.0000  0.0000  0.0000  0.0000  0.0000  0.0000  0.0000  0.0000  0.0000  0.0000  0.0000  0.0000  0.0000  0.0000  0.0000  0.0000  0.0000  0.0000  0.0000  0.0000  0.0000  0.0000  0.0000  0.0000  0.0000  0.0000  0.0000  0.0000  0.0000  0.0000  0.0000  0.0000  0.0000  0.0000  0.0000  0.0000  0.0000  0.0000  0.0000  0.0000  0.0000  0.0000  0.0000  0.0000  0.0000  0.0000  0.0000  0.0000  0.0000  0.0000  0.0000  0.0000  0.0000  0.0000  0.0000  0.0000  0.0000  0.0000  0.0000
MFP4__GCA_001193035.1   0.2212  0.1740  0.1620  0.1620  0.1620  0.1499  0.1544  0.1757  0.1344  0.1304  0.1504  0.1671  0.1360  0.1355  0.1653  0.1568  0.1568  0.1858  0.1623  0.1623  0.1615  0.1834  0.1834  0.1834  0.1743  0.1545  0.1512  0.1504  0.1468  0.1468  0.1538  0.1628  0.1686  0.1523  0.1779  0.1779  0.1759  0.1741  0.1735  0.1667  0.1509  0.1525  0.1517  0.1602  0.1612  0.1581  0.1565  0.1550  0.1534  0.1542  0.1550  0.1532  0.1519  0.1556  0.1547  0.1547  0.1529  0.1716  0.1542  0.1532  0.1532  0.1532  0.0251  0.0301  0.0301  0.0251  0.0251  0.0251  0.0237  0.0237  0.0237  0.0237  0.0237  0.0237  0.0237  0.0237  0.0165  0.0165  0.0000  0.0000  0.0000  0.0014  0.0014  0.0000  0.0000  0.0000  0.0000  0.0000  0.0000  0.0000  0.0000  0.0000  0.0000  0.0000  0.0000  0.0000  0.0000  0.0000  0.0000  0.0000  0.0000  0.0000  0.0000  0.0000  0.0000  0.0000  0.0000  0.0000  0.0000  0.0000  0.0000  0.0000  0.0000  0.0000  0.0000  0.0000  0.0000  0.0000  0.0000  0.0000  0.0000  0.0000  0.0000  0.0000  0.0000  0.0000  0.0000  0.0000  0.0000  0.0000  0.0000  0.0000  0.0000  0.0000  0.0000  0.0000  0.0000  0.0000  0.0000  0.0000  0.0000  0.0000  0.0000  0.0014  0.0014  0.0014  0.0014  0.0014  0.0014  0.0014  0.0000  0.0000  0.0000  0.0000  0.0000  0.0000  0.0000  0.0000  0.0000  0.0000  0.0000  0.0000  0.0000  0.0000  0.0000  0.0000  0.0000  0.0000  0.0000  0.0000  0.0000  0.0000  0.0000  0.0000  0.0000  0.0000  0.0000  0.0000  0.0000  0.0000  0.0000  0.0000  0.0000  0.0000  0.0000  0.0000  0.0000  0.0000  0.0000  0.0000  0.0000  0.0000  0.0000  0.0000  0.0000  0.0000  0.0000  0.0000  0.0000  0.0000  0.0000  0.0000  0.0000  0.0000  0.0000  0.0000  0.0000  0.0000  0.0000  0.0000  0.0000  0.0000  0.0000  0.0000  0.0000  0.0000  0.0000  0.0000  0.0000  0.0000  0.0000  0.0000  0.0000  0.0000  0.0000  0.0000  0.0000  0.0000  0.0000  0.0000  0.0000  0.0000  0.0000  0.0000  0.0000  0.0000  0.0000  0.0000  0.0000  0.0000  0.0000  0.0000  0.0000  0.0000  0.0000  0.0000  0.0000  0.0000  0.0000  0.0000  0.0000  0.0000  0.0000  0.0000  0.0000  0.0000  0.0000  0.0000  0.0000  0.0000  0.0000  0.0000  0.0000  0.0000  0.0000  0.0000  0.0000  0.0000
MFP4__GCA_001193655.1   0.2212  0.1740  0.1620  0.1620  0.1620  0.1499  0.1544  0.1757  0.1344  0.1304  0.1504  0.1671  0.1360  0.1355  0.1653  0.1568  0.1568  0.1858  0.1623  0.1623  0.1615  0.1834  0.1834  0.1834  0.1743  0.1545  0.1512  0.1504  0.1468  0.1468  0.1538  0.1628  0.1686  0.1523  0.1779  0.1779  0.1759  0.1741  0.1735  0.1667  0.1509  0.1525  0.1517  0.1602  0.1612  0.1581  0.1565  0.1550  0.1534  0.1542  0.1550  0.1532  0.1519  0.1556  0.1547  0.1547  0.1529  0.1716  0.1542  0.1532  0.1532  0.1532  0.0251  0.0301  0.0301  0.0251  0.0251  0.0251  0.0237  0.0237  0.0237  0.0237  0.0237  0.0237  0.0237  0.0237  0.0165  0.0165  0.0000  0.0000  0.0000  0.0014  0.0014  0.0000  0.0000  0.0000  0.0000  0.0000  0.0000  0.0000  0.0000  0.0000  0.0000  0.0000  0.0000  0.0000  0.0000  0.0000  0.0000  0.0000  0.0000  0.0000  0.0000  0.0000  0.0000  0.0000  0.0000  0.0000  0.0000  0.0000  0.0000  0.0000  0.0000  0.0000  0.0000  0.0000  0.0000  0.0000  0.0000  0.0000  0.0000  0.0000  0.0000  0.0000  0.0000  0.0000  0.0000  0.0000  0.0000  0.0000  0.0000  0.0000  0.0000  0.0000  0.0000  0.0000  0.0000  0.0000  0.0000  0.0000  0.0000  0.0000  0.0000  0.0014  0.0014  0.0014  0.0014  0.0014  0.0014  0.0014  0.0000  0.0000  0.0000  0.0000  0.0000  0.0000  0.0000  0.0000  0.0000  0.0000  0.0000  0.0000  0.0000  0.0000  0.0000  0.0000  0.0000  0.0000  0.0000  0.0000  0.0000  0.0000  0.0000  0.0000  0.0000  0.0000  0.0000  0.0000  0.0000  0.0000  0.0000  0.0000  0.0000  0.0000  0.0000  0.0000  0.0000  0.0000  0.0000  0.0000  0.0000  0.0000  0.0000  0.0000  0.0000  0.0000  0.0000  0.0000  0.0000  0.0000  0.0000  0.0000  0.0000  0.0000  0.0000  0.0000  0.0000  0.0000  0.0000  0.0000  0.0000  0.0000  0.0000  0.0000  0.0000  0.0000  0.0000  0.0000  0.0000  0.0000  0.0000  0.0000  0.0000  0.0000  0.0000  0.0000  0.0000  0.0000  0.0000  0.0000  0.0000  0.0000  0.0000  0.0000  0.0000  0.0000  0.0000  0.0000  0.0000  0.0000  0.0000  0.0000  0.0000  0.0000  0.0000  0.0000  0.0000  0.0000  0.0000  0.0000  0.0000  0.0000  0.0000  0.0000  0.0000  0.0000  0.0000  0.0000  0.0000  0.0000  0.0000  0.0000  0.0000  0.0000  0.0000  0.0000  0.0000  0.0000  0.0000
MFP4__GCA_001194765.1   0.2212  0.1740  0.1620  0.1620  0.1620  0.1499  0.1544  0.1757  0.1344  0.1304  0.1504  0.1671  0.1360  0.1355  0.1653  0.1568  0.1568  0.1858  0.1623  0.1623  0.1615  0.1834  0.1834  0.1834  0.1743  0.1545  0.1512  0.1504  0.1468  0.1468  0.1538  0.1628  0.1686  0.1523  0.1779  0.1779  0.1759  0.1741  0.1735  0.1667  0.1509  0.1525  0.1517  0.1602  0.1612  0.1581  0.1565  0.1550  0.1534  0.1542  0.1550  0.1532  0.1519  0.1556  0.1547  0.1547  0.1529  0.1716  0.1542  0.1532  0.1532  0.1532  0.0251  0.0301  0.0301  0.0251  0.0251  0.0251  0.0237  0.0237  0.0237  0.0237  0.0237  0.0237  0.0237  0.0237  0.0165  0.0165  0.0000  0.0000  0.0000  0.0014  0.0014  0.0000  0.0000  0.0000  0.0000  0.0000  0.0000  0.0000  0.0000  0.0000  0.0000  0.0000  0.0000  0.0000  0.0000  0.0000  0.0000  0.0000  0.0000  0.0000  0.0000  0.0000  0.0000  0.0000  0.0000  0.0000  0.0000  0.0000  0.0000  0.0000  0.0000  0.0000  0.0000  0.0000  0.0000  0.0000  0.0000  0.0000  0.0000  0.0000  0.0000  0.0000  0.0000  0.0000  0.0000  0.0000  0.0000  0.0000  0.0000  0.0000  0.0000  0.0000  0.0000  0.0000  0.0000  0.0000  0.0000  0.0000  0.0000  0.0000  0.0000  0.0014  0.0014  0.0014  0.0014  0.0014  0.0014  0.0014  0.0000  0.0000  0.0000  0.0000  0.0000  0.0000  0.0000  0.0000  0.0000  0.0000  0.0000  0.0000  0.0000  0.0000  0.0000  0.0000  0.0000  0.0000  0.0000  0.0000  0.0000  0.0000  0.0000  0.0000  0.0000  0.0000  0.0000  0.0000  0.0000  0.0000  0.0000  0.0000  0.0000  0.0000  0.0000  0.0000  0.0000  0.0000  0.0000  0.0000  0.0000  0.0000  0.0000  0.0000  0.0000  0.0000  0.0000  0.0000  0.0000  0.0000  0.0000  0.0000  0.0000  0.0000  0.0000  0.0000  0.0000  0.0000  0.0000  0.0000  0.0000  0.0000  0.0000  0.0000  0.0000  0.0000  0.0000  0.0000  0.0000  0.0000  0.0000  0.0000  0.0000  0.0000  0.0000  0.0000  0.0000  0.0000  0.0000  0.0000  0.0000  0.0000  0.0000  0.0000  0.0000  0.0000  0.0000  0.0000  0.0000  0.0000  0.0000  0.0000  0.0000  0.0000  0.0000  0.0000  0.0000  0.0000  0.0000  0.0000  0.0000  0.0000  0.0000  0.0000  0.0000  0.0000  0.0000  0.0000  0.0000  0.0000  0.0000  0.0000  0.0000  0.0000  0.0000  0.0000  0.0000  0.0000  0.0000  0.0000
MFP4__GCA_001195465.1   0.2212  0.1740  0.1620  0.1620  0.1620  0.1499  0.1544  0.1757  0.1344  0.1304  0.1504  0.1671  0.1360  0.1355  0.1653  0.1568  0.1568  0.1858  0.1623  0.1623  0.1615  0.1834  0.1834  0.1834  0.1743  0.1545  0.1512  0.1504  0.1468  0.1468  0.1538  0.1628  0.1686  0.1523  0.1779  0.1779  0.1759  0.1741  0.1735  0.1667  0.1509  0.1525  0.1517  0.1602  0.1612  0.1581  0.1565  0.1550  0.1534  0.1542  0.1550  0.1532  0.1519  0.1556  0.1547  0.1547  0.1529  0.1716  0.1542  0.1532  0.1532  0.1532  0.0251  0.0301  0.0301  0.0251  0.0251  0.0251  0.0237  0.0237  0.0237  0.0237  0.0237  0.0237  0.0237  0.0237  0.0165  0.0165  0.0000  0.0000  0.0000  0.0014  0.0014  0.0000  0.0000  0.0000  0.0000  0.0000  0.0000  0.0000  0.0000  0.0000  0.0000  0.0000  0.0000  0.0000  0.0000  0.0000  0.0000  0.0000  0.0000  0.0000  0.0000  0.0000  0.0000  0.0000  0.0000  0.0000  0.0000  0.0000  0.0000  0.0000  0.0000  0.0000  0.0000  0.0000  0.0000  0.0000  0.0000  0.0000  0.0000  0.0000  0.0000  0.0000  0.0000  0.0000  0.0000  0.0000  0.0000  0.0000  0.0000  0.0000  0.0000  0.0000  0.0000  0.0000  0.0000  0.0000  0.0000  0.0000  0.0000  0.0000  0.0000  0.0014  0.0014  0.0014  0.0014  0.0014  0.0014  0.0014  0.0000  0.0000  0.0000  0.0000  0.0000  0.0000  0.0000  0.0000  0.0000  0.0000  0.0000  0.0000  0.0000  0.0000  0.0000  0.0000  0.0000  0.0000  0.0000  0.0000  0.0000  0.0000  0.0000  0.0000  0.0000  0.0000  0.0000  0.0000  0.0000  0.0000  0.0000  0.0000  0.0000  0.0000  0.0000  0.0000  0.0000  0.0000  0.0000  0.0000  0.0000  0.0000  0.0000  0.0000  0.0000  0.0000  0.0000  0.0000  0.0000  0.0000  0.0000  0.0000  0.0000  0.0000  0.0000  0.0000  0.0000  0.0000  0.0000  0.0000  0.0000  0.0000  0.0000  0.0000  0.0000  0.0000  0.0000  0.0000  0.0000  0.0000  0.0000  0.0000  0.0000  0.0000  0.0000  0.0000  0.0000  0.0000  0.0000  0.0000  0.0000  0.0000  0.0000  0.0000  0.0000  0.0000  0.0000  0.0000  0.0000  0.0000  0.0000  0.0000  0.0000  0.0000  0.0000  0.0000  0.0000  0.0000  0.0000  0.0000  0.0000  0.0000  0.0000  0.0000  0.0000  0.0000  0.0000  0.0000  0.0000  0.0000  0.0000  0.0000  0.0000  0.0000  0.0000  0.0000  0.0000  0.0000  0.0000  0.0000  0.0000
MFP4__GCA_001196125.1   0.2212  0.1740  0.1620  0.1620  0.1620  0.1499  0.1544  0.1757  0.1344  0.1304  0.1504  0.1671  0.1360  0.1355  0.1653  0.1568  0.1568  0.1858  0.1623  0.1623  0.1615  0.1834  0.1834  0.1834  0.1743  0.1545  0.1512  0.1504  0.1468  0.1468  0.1538  0.1628  0.1686  0.1523  0.1779  0.1779  0.1759  0.1741  0.1735  0.1667  0.1509  0.1525  0.1517  0.1602  0.1612  0.1581  0.1565  0.1550  0.1534  0.1542  0.1550  0.1532  0.1519  0.1556  0.1547  0.1547  0.1529  0.1716  0.1542  0.1532  0.1532  0.1532  0.0251  0.0301  0.0301  0.0251  0.0251  0.0251  0.0237  0.0237  0.0237  0.0237  0.0237  0.0237  0.0237  0.0237  0.0165  0.0165  0.0000  0.0000  0.0000  0.0014  0.0014  0.0000  0.0000  0.0000  0.0000  0.0000  0.0000  0.0000  0.0000  0.0000  0.0000  0.0000  0.0000  0.0000  0.0000  0.0000  0.0000  0.0000  0.0000  0.0000  0.0000  0.0000  0.0000  0.0000  0.0000  0.0000  0.0000  0.0000  0.0000  0.0000  0.0000  0.0000  0.0000  0.0000  0.0000  0.0000  0.0000  0.0000  0.0000  0.0000  0.0000  0.0000  0.0000  0.0000  0.0000  0.0000  0.0000  0.0000  0.0000  0.0000  0.0000  0.0000  0.0000  0.0000  0.0000  0.0000  0.0000  0.0000  0.0000  0.0000  0.0000  0.0014  0.0014  0.0014  0.0014  0.0014  0.0014  0.0014  0.0000  0.0000  0.0000  0.0000  0.0000  0.0000  0.0000  0.0000  0.0000  0.0000  0.0000  0.0000  0.0000  0.0000  0.0000  0.0000  0.0000  0.0000  0.0000  0.0000  0.0000  0.0000  0.0000  0.0000  0.0000  0.0000  0.0000  0.0000  0.0000  0.0000  0.0000  0.0000  0.0000  0.0000  0.0000  0.0000  0.0000  0.0000  0.0000  0.0000  0.0000  0.0000  0.0000  0.0000  0.0000  0.0000  0.0000  0.0000  0.0000  0.0000  0.0000  0.0000  0.0000  0.0000  0.0000  0.0000  0.0000  0.0000  0.0000  0.0000  0.0000  0.0000  0.0000  0.0000  0.0000  0.0000  0.0000  0.0000  0.0000  0.0000  0.0000  0.0000  0.0000  0.0000  0.0000  0.0000  0.0000  0.0000  0.0000  0.0000  0.0000  0.0000  0.0000  0.0000  0.0000  0.0000  0.0000  0.0000  0.0000  0.0000  0.0000  0.0000  0.0000  0.0000  0.0000  0.0000  0.0000  0.0000  0.0000  0.0000  0.0000  0.0000  0.0000  0.0000  0.0000  0.0000  0.0000  0.0000  0.0000  0.0000  0.0000  0.0000  0.0000  0.0000  0.0000  0.0000  0.0000  0.0000  0.0000  0.0000  0.0000  0.0000
MFP4__GCA_001196775.1   0.2212  0.1740  0.1620  0.1620  0.1620  0.1499  0.1544  0.1757  0.1344  0.1304  0.1504  0.1671  0.1360  0.1355  0.1653  0.1568  0.1568  0.1858  0.1623  0.1623  0.1615  0.1834  0.1834  0.1834  0.1743  0.1545  0.1512  0.1504  0.1468  0.1468  0.1538  0.1628  0.1686  0.1523  0.1779  0.1779  0.1759  0.1741  0.1735  0.1667  0.1509  0.1525  0.1517  0.1602  0.1612  0.1581  0.1565  0.1550  0.1534  0.1542  0.1550  0.1532  0.1519  0.1556  0.1547  0.1547  0.1529  0.1716  0.1542  0.1532  0.1532  0.1532  0.0251  0.0301  0.0301  0.0251  0.0251  0.0251  0.0237  0.0237  0.0237  0.0237  0.0237  0.0237  0.0237  0.0237  0.0165  0.0165  0.0000  0.0000  0.0000  0.0014  0.0014  0.0000  0.0000  0.0000  0.0000  0.0000  0.0000  0.0000  0.0000  0.0000  0.0000  0.0000  0.0000  0.0000  0.0000  0.0000  0.0000  0.0000  0.0000  0.0000  0.0000  0.0000  0.0000  0.0000  0.0000  0.0000  0.0000  0.0000  0.0000  0.0000  0.0000  0.0000  0.0000  0.0000  0.0000  0.0000  0.0000  0.0000  0.0000  0.0000  0.0000  0.0000  0.0000  0.0000  0.0000  0.0000  0.0000  0.0000  0.0000  0.0000  0.0000  0.0000  0.0000  0.0000  0.0000  0.0000  0.0000  0.0000  0.0000  0.0000  0.0000  0.0014  0.0014  0.0014  0.0014  0.0014  0.0014  0.0014  0.0000  0.0000  0.0000  0.0000  0.0000  0.0000  0.0000  0.0000  0.0000  0.0000  0.0000  0.0000  0.0000  0.0000  0.0000  0.0000  0.0000  0.0000  0.0000  0.0000  0.0000  0.0000  0.0000  0.0000  0.0000  0.0000  0.0000  0.0000  0.0000  0.0000  0.0000  0.0000  0.0000  0.0000  0.0000  0.0000  0.0000  0.0000  0.0000  0.0000  0.0000  0.0000  0.0000  0.0000  0.0000  0.0000  0.0000  0.0000  0.0000  0.0000  0.0000  0.0000  0.0000  0.0000  0.0000  0.0000  0.0000  0.0000  0.0000  0.0000  0.0000  0.0000  0.0000  0.0000  0.0000  0.0000  0.0000  0.0000  0.0000  0.0000  0.0000  0.0000  0.0000  0.0000  0.0000  0.0000  0.0000  0.0000  0.0000  0.0000  0.0000  0.0000  0.0000  0.0000  0.0000  0.0000  0.0000  0.0000  0.0000  0.0000  0.0000  0.0000  0.0000  0.0000  0.0000  0.0000  0.0000  0.0000  0.0000  0.0000  0.0000  0.0000  0.0000  0.0000  0.0000  0.0000  0.0000  0.0000  0.0000  0.0000  0.0000  0.0000  0.0000  0.0000  0.0000  0.0000  0.0000  0.0000  0.0000  0.0000  0.0000  0.0000  0.0000
MFP4__GCA_001197775.1   0.2212  0.1740  0.1620  0.1620  0.1620  0.1499  0.1544  0.1757  0.1344  0.1304  0.1504  0.1671  0.1360  0.1355  0.1653  0.1568  0.1568  0.1858  0.1623  0.1623  0.1615  0.1834  0.1834  0.1834  0.1743  0.1545  0.1512  0.1504  0.1468  0.1468  0.1538  0.1628  0.1686  0.1523  0.1779  0.1779  0.1759  0.1741  0.1735  0.1667  0.1509  0.1525  0.1517  0.1602  0.1612  0.1581  0.1565  0.1550  0.1534  0.1542  0.1550  0.1532  0.1519  0.1556  0.1547  0.1547  0.1529  0.1716  0.1542  0.1532  0.1532  0.1532  0.0251  0.0301  0.0301  0.0251  0.0251  0.0251  0.0237  0.0237  0.0237  0.0237  0.0237  0.0237  0.0237  0.0237  0.0165  0.0165  0.0000  0.0000  0.0000  0.0014  0.0014  0.0000  0.0000  0.0000  0.0000  0.0000  0.0000  0.0000  0.0000  0.0000  0.0000  0.0000  0.0000  0.0000  0.0000  0.0000  0.0000  0.0000  0.0000  0.0000  0.0000  0.0000  0.0000  0.0000  0.0000  0.0000  0.0000  0.0000  0.0000  0.0000  0.0000  0.0000  0.0000  0.0000  0.0000  0.0000  0.0000  0.0000  0.0000  0.0000  0.0000  0.0000  0.0000  0.0000  0.0000  0.0000  0.0000  0.0000  0.0000  0.0000  0.0000  0.0000  0.0000  0.0000  0.0000  0.0000  0.0000  0.0000  0.0000  0.0000  0.0000  0.0014  0.0014  0.0014  0.0014  0.0014  0.0014  0.0014  0.0000  0.0000  0.0000  0.0000  0.0000  0.0000  0.0000  0.0000  0.0000  0.0000  0.0000  0.0000  0.0000  0.0000  0.0000  0.0000  0.0000  0.0000  0.0000  0.0000  0.0000  0.0000  0.0000  0.0000  0.0000  0.0000  0.0000  0.0000  0.0000  0.0000  0.0000  0.0000  0.0000  0.0000  0.0000  0.0000  0.0000  0.0000  0.0000  0.0000  0.0000  0.0000  0.0000  0.0000  0.0000  0.0000  0.0000  0.0000  0.0000  0.0000  0.0000  0.0000  0.0000  0.0000  0.0000  0.0000  0.0000  0.0000  0.0000  0.0000  0.0000  0.0000  0.0000  0.0000  0.0000  0.0000  0.0000  0.0000  0.0000  0.0000  0.0000  0.0000  0.0000  0.0000  0.0000  0.0000  0.0000  0.0000  0.0000  0.0000  0.0000  0.0000  0.0000  0.0000  0.0000  0.0000  0.0000  0.0000  0.0000  0.0000  0.0000  0.0000  0.0000  0.0000  0.0000  0.0000  0.0000  0.0000  0.0000  0.0000  0.0000  0.0000  0.0000  0.0000  0.0000  0.0000  0.0000  0.0000  0.0000  0.0000  0.0000  0.0000  0.0000  0.0000  0.0000  0.0000  0.0000  0.0000  0.0000  0.0000  0.0000  0.0000  0.0000  0.0000
MFP4__GCA_001197795.1   0.2212  0.1740  0.1620  0.1620  0.1620  0.1499  0.1544  0.1757  0.1344  0.1304  0.1504  0.1671  0.1360  0.1355  0.1653  0.1568  0.1568  0.1858  0.1623  0.1623  0.1615  0.1834  0.1834  0.1834  0.1743  0.1545  0.1512  0.1504  0.1468  0.1468  0.1538  0.1628  0.1686  0.1523  0.1779  0.1779  0.1759  0.1741  0.1735  0.1667  0.1509  0.1525  0.1517  0.1602  0.1612  0.1581  0.1565  0.1550  0.1534  0.1542  0.1550  0.1532  0.1519  0.1556  0.1547  0.1547  0.1529  0.1716  0.1542  0.1532  0.1532  0.1532  0.0251  0.0301  0.0301  0.0251  0.0251  0.0251  0.0237  0.0237  0.0237  0.0237  0.0237  0.0237  0.0237  0.0237  0.0165  0.0165  0.0000  0.0000  0.0000  0.0014  0.0014  0.0000  0.0000  0.0000  0.0000  0.0000  0.0000  0.0000  0.0000  0.0000  0.0000  0.0000  0.0000  0.0000  0.0000  0.0000  0.0000  0.0000  0.0000  0.0000  0.0000  0.0000  0.0000  0.0000  0.0000  0.0000  0.0000  0.0000  0.0000  0.0000  0.0000  0.0000  0.0000  0.0000  0.0000  0.0000  0.0000  0.0000  0.0000  0.0000  0.0000  0.0000  0.0000  0.0000  0.0000  0.0000  0.0000  0.0000  0.0000  0.0000  0.0000  0.0000  0.0000  0.0000  0.0000  0.0000  0.0000  0.0000  0.0000  0.0000  0.0000  0.0014  0.0014  0.0014  0.0014  0.0014  0.0014  0.0014  0.0000  0.0000  0.0000  0.0000  0.0000  0.0000  0.0000  0.0000  0.0000  0.0000  0.0000  0.0000  0.0000  0.0000  0.0000  0.0000  0.0000  0.0000  0.0000  0.0000  0.0000  0.0000  0.0000  0.0000  0.0000  0.0000  0.0000  0.0000  0.0000  0.0000  0.0000  0.0000  0.0000  0.0000  0.0000  0.0000  0.0000  0.0000  0.0000  0.0000  0.0000  0.0000  0.0000  0.0000  0.0000  0.0000  0.0000  0.0000  0.0000  0.0000  0.0000  0.0000  0.0000  0.0000  0.0000  0.0000  0.0000  0.0000  0.0000  0.0000  0.0000  0.0000  0.0000  0.0000  0.0000  0.0000  0.0000  0.0000  0.0000  0.0000  0.0000  0.0000  0.0000  0.0000  0.0000  0.0000  0.0000  0.0000  0.0000  0.0000  0.0000  0.0000  0.0000  0.0000  0.0000  0.0000  0.0000  0.0000  0.0000  0.0000  0.0000  0.0000  0.0000  0.0000  0.0000  0.0000  0.0000  0.0000  0.0000  0.0000  0.0000  0.0000  0.0000  0.0000  0.0000  0.0000  0.0000  0.0000  0.0000  0.0000  0.0000  0.0000  0.0000  0.0000  0.0000  0.0000  0.0000  0.0000  0.0000  0.0000  0.0000  0.0000  0.0000  0.0000  0.0000
MFP4__GCA_001197955.1   0.2212  0.1740  0.1620  0.1620  0.1620  0.1499  0.1544  0.1757  0.1344  0.1304  0.1504  0.1671  0.1360  0.1355  0.1653  0.1568  0.1568  0.1858  0.1623  0.1623  0.1615  0.1834  0.1834  0.1834  0.1743  0.1545  0.1512  0.1504  0.1468  0.1468  0.1538  0.1628  0.1686  0.1523  0.1779  0.1779  0.1759  0.1741  0.1735  0.1667  0.1509  0.1525  0.1517  0.1602  0.1612  0.1581  0.1565  0.1550  0.1534  0.1542  0.1550  0.1532  0.1519  0.1556  0.1547  0.1547  0.1529  0.1716  0.1542  0.1532  0.1532  0.1532  0.0251  0.0301  0.0301  0.0251  0.0251  0.0251  0.0237  0.0237  0.0237  0.0237  0.0237  0.0237  0.0237  0.0237  0.0165  0.0165  0.0000  0.0000  0.0000  0.0014  0.0014  0.0000  0.0000  0.0000  0.0000  0.0000  0.0000  0.0000  0.0000  0.0000  0.0000  0.0000  0.0000  0.0000  0.0000  0.0000  0.0000  0.0000  0.0000  0.0000  0.0000  0.0000  0.0000  0.0000  0.0000  0.0000  0.0000  0.0000  0.0000  0.0000  0.0000  0.0000  0.0000  0.0000  0.0000  0.0000  0.0000  0.0000  0.0000  0.0000  0.0000  0.0000  0.0000  0.0000  0.0000  0.0000  0.0000  0.0000  0.0000  0.0000  0.0000  0.0000  0.0000  0.0000  0.0000  0.0000  0.0000  0.0000  0.0000  0.0000  0.0000  0.0014  0.0014  0.0014  0.0014  0.0014  0.0014  0.0014  0.0000  0.0000  0.0000  0.0000  0.0000  0.0000  0.0000  0.0000  0.0000  0.0000  0.0000  0.0000  0.0000  0.0000  0.0000  0.0000  0.0000  0.0000  0.0000  0.0000  0.0000  0.0000  0.0000  0.0000  0.0000  0.0000  0.0000  0.0000  0.0000  0.0000  0.0000  0.0000  0.0000  0.0000  0.0000  0.0000  0.0000  0.0000  0.0000  0.0000  0.0000  0.0000  0.0000  0.0000  0.0000  0.0000  0.0000  0.0000  0.0000  0.0000  0.0000  0.0000  0.0000  0.0000  0.0000  0.0000  0.0000  0.0000  0.0000  0.0000  0.0000  0.0000  0.0000  0.0000  0.0000  0.0000  0.0000  0.0000  0.0000  0.0000  0.0000  0.0000  0.0000  0.0000  0.0000  0.0000  0.0000  0.0000  0.0000  0.0000  0.0000  0.0000  0.0000  0.0000  0.0000  0.0000  0.0000  0.0000  0.0000  0.0000  0.0000  0.0000  0.0000  0.0000  0.0000  0.0000  0.0000  0.0000  0.0000  0.0000  0.0000  0.0000  0.0000  0.0000  0.0000  0.0000  0.0000  0.0000  0.0000  0.0000  0.0000  0.0000  0.0000  0.0000  0.0000  0.0000  0.0000  0.0000  0.0000  0.0000  0.0000  0.0000  0.0000  0.0000  0.0000  0.0000
MFP4__GCA_001199695.1   0.2212  0.1740  0.1620  0.1620  0.1620  0.1499  0.1544  0.1757  0.1344  0.1304  0.1504  0.1671  0.1360  0.1355  0.1653  0.1568  0.1568  0.1858  0.1623  0.1623  0.1615  0.1834  0.1834  0.1834  0.1743  0.1545  0.1512  0.1504  0.1468  0.1468  0.1538  0.1628  0.1686  0.1523  0.1779  0.1779  0.1759  0.1741  0.1735  0.1667  0.1509  0.1525  0.1517  0.1602  0.1612  0.1581  0.1565  0.1550  0.1534  0.1542  0.1550  0.1532  0.1519  0.1556  0.1547  0.1547  0.1529  0.1716  0.1542  0.1532  0.1532  0.1532  0.0251  0.0301  0.0301  0.0251  0.0251  0.0251  0.0237  0.0237  0.0237  0.0237  0.0237  0.0237  0.0237  0.0237  0.0165  0.0165  0.0000  0.0000  0.0000  0.0014  0.0014  0.0000  0.0000  0.0000  0.0000  0.0000  0.0000  0.0000  0.0000  0.0000  0.0000  0.0000  0.0000  0.0000  0.0000  0.0000  0.0000  0.0000  0.0000  0.0000  0.0000  0.0000  0.0000  0.0000  0.0000  0.0000  0.0000  0.0000  0.0000  0.0000  0.0000  0.0000  0.0000  0.0000  0.0000  0.0000  0.0000  0.0000  0.0000  0.0000  0.0000  0.0000  0.0000  0.0000  0.0000  0.0000  0.0000  0.0000  0.0000  0.0000  0.0000  0.0000  0.0000  0.0000  0.0000  0.0000  0.0000  0.0000  0.0000  0.0000  0.0000  0.0014  0.0014  0.0014  0.0014  0.0014  0.0014  0.0014  0.0000  0.0000  0.0000  0.0000  0.0000  0.0000  0.0000  0.0000  0.0000  0.0000  0.0000  0.0000  0.0000  0.0000  0.0000  0.0000  0.0000  0.0000  0.0000  0.0000  0.0000  0.0000  0.0000  0.0000  0.0000  0.0000  0.0000  0.0000  0.0000  0.0000  0.0000  0.0000  0.0000  0.0000  0.0000  0.0000  0.0000  0.0000  0.0000  0.0000  0.0000  0.0000  0.0000  0.0000  0.0000  0.0000  0.0000  0.0000  0.0000  0.0000  0.0000  0.0000  0.0000  0.0000  0.0000  0.0000  0.0000  0.0000  0.0000  0.0000  0.0000  0.0000  0.0000  0.0000  0.0000  0.0000  0.0000  0.0000  0.0000  0.0000  0.0000  0.0000  0.0000  0.0000  0.0000  0.0000  0.0000  0.0000  0.0000  0.0000  0.0000  0.0000  0.0000  0.0000  0.0000  0.0000  0.0000  0.0000  0.0000  0.0000  0.0000  0.0000  0.0000  0.0000  0.0000  0.0000  0.0000  0.0000  0.0000  0.0000  0.0000  0.0000  0.0000  0.0000  0.0000  0.0000  0.0000  0.0000  0.0000  0.0000  0.0000  0.0000  0.0000  0.0000  0.0000  0.0000  0.0000  0.0000  0.0000  0.0000  0.0000  0.0000  0.0000  0.0000  0.0000  0.0000  0.0000
MFP4__GCA_001199735.1   0.2212  0.1740  0.1620  0.1620  0.1620  0.1499  0.1544  0.1757  0.1344  0.1304  0.1504  0.1671  0.1360  0.1355  0.1653  0.1568  0.1568  0.1858  0.1623  0.1623  0.1615  0.1834  0.1834  0.1834  0.1743  0.1545  0.1512  0.1504  0.1468  0.1468  0.1538  0.1628  0.1686  0.1523  0.1779  0.1779  0.1759  0.1741  0.1735  0.1667  0.1509  0.1525  0.1517  0.1602  0.1612  0.1581  0.1565  0.1550  0.1534  0.1542  0.1550  0.1532  0.1519  0.1556  0.1547  0.1547  0.1529  0.1716  0.1542  0.1532  0.1532  0.1532  0.0251  0.0301  0.0301  0.0251  0.0251  0.0251  0.0237  0.0237  0.0237  0.0237  0.0237  0.0237  0.0237  0.0237  0.0165  0.0165  0.0000  0.0000  0.0000  0.0014  0.0014  0.0000  0.0000  0.0000  0.0000  0.0000  0.0000  0.0000  0.0000  0.0000  0.0000  0.0000  0.0000  0.0000  0.0000  0.0000  0.0000  0.0000  0.0000  0.0000  0.0000  0.0000  0.0000  0.0000  0.0000  0.0000  0.0000  0.0000  0.0000  0.0000  0.0000  0.0000  0.0000  0.0000  0.0000  0.0000  0.0000  0.0000  0.0000  0.0000  0.0000  0.0000  0.0000  0.0000  0.0000  0.0000  0.0000  0.0000  0.0000  0.0000  0.0000  0.0000  0.0000  0.0000  0.0000  0.0000  0.0000  0.0000  0.0000  0.0000  0.0000  0.0014  0.0014  0.0014  0.0014  0.0014  0.0014  0.0014  0.0000  0.0000  0.0000  0.0000  0.0000  0.0000  0.0000  0.0000  0.0000  0.0000  0.0000  0.0000  0.0000  0.0000  0.0000  0.0000  0.0000  0.0000  0.0000  0.0000  0.0000  0.0000  0.0000  0.0000  0.0000  0.0000  0.0000  0.0000  0.0000  0.0000  0.0000  0.0000  0.0000  0.0000  0.0000  0.0000  0.0000  0.0000  0.0000  0.0000  0.0000  0.0000  0.0000  0.0000  0.0000  0.0000  0.0000  0.0000  0.0000  0.0000  0.0000  0.0000  0.0000  0.0000  0.0000  0.0000  0.0000  0.0000  0.0000  0.0000  0.0000  0.0000  0.0000  0.0000  0.0000  0.0000  0.0000  0.0000  0.0000  0.0000  0.0000  0.0000  0.0000  0.0000  0.0000  0.0000  0.0000  0.0000  0.0000  0.0000  0.0000  0.0000  0.0000  0.0000  0.0000  0.0000  0.0000  0.0000  0.0000  0.0000  0.0000  0.0000  0.0000  0.0000  0.0000  0.0000  0.0000  0.0000  0.0000  0.0000  0.0000  0.0000  0.0000  0.0000  0.0000  0.0000  0.0000  0.0000  0.0000  0.0000  0.0000  0.0000  0.0000  0.0000  0.0000  0.0000  0.0000  0.0000  0.0000  0.0000  0.0000  0.0000  0.0000  0.0000  0.0000  0.0000  0.0000  0.0000
MFP4__GCA_001199815.1   0.2212  0.1740  0.1620  0.1620  0.1620  0.1499  0.1544  0.1757  0.1344  0.1304  0.1504  0.1671  0.1360  0.1355  0.1653  0.1568  0.1568  0.1858  0.1623  0.1623  0.1615  0.1834  0.1834  0.1834  0.1743  0.1545  0.1512  0.1504  0.1468  0.1468  0.1538  0.1628  0.1686  0.1523  0.1779  0.1779  0.1759  0.1741  0.1735  0.1667  0.1509  0.1525  0.1517  0.1602  0.1612  0.1581  0.1565  0.1550  0.1534  0.1542  0.1550  0.1532  0.1519  0.1556  0.1547  0.1547  0.1529  0.1716  0.1542  0.1532  0.1532  0.1532  0.0251  0.0301  0.0301  0.0251  0.0251  0.0251  0.0237  0.0237  0.0237  0.0237  0.0237  0.0237  0.0237  0.0237  0.0165  0.0165  0.0000  0.0000  0.0000  0.0014  0.0014  0.0000  0.0000  0.0000  0.0000  0.0000  0.0000  0.0000  0.0000  0.0000  0.0000  0.0000  0.0000  0.0000  0.0000  0.0000  0.0000  0.0000  0.0000  0.0000  0.0000  0.0000  0.0000  0.0000  0.0000  0.0000  0.0000  0.0000  0.0000  0.0000  0.0000  0.0000  0.0000  0.0000  0.0000  0.0000  0.0000  0.0000  0.0000  0.0000  0.0000  0.0000  0.0000  0.0000  0.0000  0.0000  0.0000  0.0000  0.0000  0.0000  0.0000  0.0000  0.0000  0.0000  0.0000  0.0000  0.0000  0.0000  0.0000  0.0000  0.0000  0.0014  0.0014  0.0014  0.0014  0.0014  0.0014  0.0014  0.0000  0.0000  0.0000  0.0000  0.0000  0.0000  0.0000  0.0000  0.0000  0.0000  0.0000  0.0000  0.0000  0.0000  0.0000  0.0000  0.0000  0.0000  0.0000  0.0000  0.0000  0.0000  0.0000  0.0000  0.0000  0.0000  0.0000  0.0000  0.0000  0.0000  0.0000  0.0000  0.0000  0.0000  0.0000  0.0000  0.0000  0.0000  0.0000  0.0000  0.0000  0.0000  0.0000  0.0000  0.0000  0.0000  0.0000  0.0000  0.0000  0.0000  0.0000  0.0000  0.0000  0.0000  0.0000  0.0000  0.0000  0.0000  0.0000  0.0000  0.0000  0.0000  0.0000  0.0000  0.0000  0.0000  0.0000  0.0000  0.0000  0.0000  0.0000  0.0000  0.0000  0.0000  0.0000  0.0000  0.0000  0.0000  0.0000  0.0000  0.0000  0.0000  0.0000  0.0000  0.0000  0.0000  0.0000  0.0000  0.0000  0.0000  0.0000  0.0000  0.0000  0.0000  0.0000  0.0000  0.0000  0.0000  0.0000  0.0000  0.0000  0.0000  0.0000  0.0000  0.0000  0.0000  0.0000  0.0000  0.0000  0.0000  0.0000  0.0000  0.0000  0.0000  0.0000  0.0000  0.0000  0.0000  0.0000  0.0000  0.0000  0.0000  0.0000  0.0000  0.0000  0.0000  0.0000  0.0000  0.0000
MFP4__GCA_001199855.1   0.2212  0.1740  0.1620  0.1620  0.1620  0.1499  0.1544  0.1757  0.1344  0.1304  0.1504  0.1671  0.1360  0.1355  0.1653  0.1568  0.1568  0.1858  0.1623  0.1623  0.1615  0.1834  0.1834  0.1834  0.1743  0.1545  0.1512  0.1504  0.1468  0.1468  0.1538  0.1628  0.1686  0.1523  0.1779  0.1779  0.1759  0.1741  0.1735  0.1667  0.1509  0.1525  0.1517  0.1602  0.1612  0.1581  0.1565  0.1550  0.1534  0.1542  0.1550  0.1532  0.1519  0.1556  0.1547  0.1547  0.1529  0.1716  0.1542  0.1532  0.1532  0.1532  0.0251  0.0301  0.0301  0.0251  0.0251  0.0251  0.0237  0.0237  0.0237  0.0237  0.0237  0.0237  0.0237  0.0237  0.0165  0.0165  0.0000  0.0000  0.0000  0.0014  0.0014  0.0000  0.0000  0.0000  0.0000  0.0000  0.0000  0.0000  0.0000  0.0000  0.0000  0.0000  0.0000  0.0000  0.0000  0.0000  0.0000  0.0000  0.0000  0.0000  0.0000  0.0000  0.0000  0.0000  0.0000  0.0000  0.0000  0.0000  0.0000  0.0000  0.0000  0.0000  0.0000  0.0000  0.0000  0.0000  0.0000  0.0000  0.0000  0.0000  0.0000  0.0000  0.0000  0.0000  0.0000  0.0000  0.0000  0.0000  0.0000  0.0000  0.0000  0.0000  0.0000  0.0000  0.0000  0.0000  0.0000  0.0000  0.0000  0.0000  0.0000  0.0014  0.0014  0.0014  0.0014  0.0014  0.0014  0.0014  0.0000  0.0000  0.0000  0.0000  0.0000  0.0000  0.0000  0.0000  0.0000  0.0000  0.0000  0.0000  0.0000  0.0000  0.0000  0.0000  0.0000  0.0000  0.0000  0.0000  0.0000  0.0000  0.0000  0.0000  0.0000  0.0000  0.0000  0.0000  0.0000  0.0000  0.0000  0.0000  0.0000  0.0000  0.0000  0.0000  0.0000  0.0000  0.0000  0.0000  0.0000  0.0000  0.0000  0.0000  0.0000  0.0000  0.0000  0.0000  0.0000  0.0000  0.0000  0.0000  0.0000  0.0000  0.0000  0.0000  0.0000  0.0000  0.0000  0.0000  0.0000  0.0000  0.0000  0.0000  0.0000  0.0000  0.0000  0.0000  0.0000  0.0000  0.0000  0.0000  0.0000  0.0000  0.0000  0.0000  0.0000  0.0000  0.0000  0.0000  0.0000  0.0000  0.0000  0.0000  0.0000  0.0000  0.0000  0.0000  0.0000  0.0000  0.0000  0.0000  0.0000  0.0000  0.0000  0.0000  0.0000  0.0000  0.0000  0.0000  0.0000  0.0000  0.0000  0.0000  0.0000  0.0000  0.0000  0.0000  0.0000  0.0000  0.0000  0.0000  0.0000  0.0000  0.0000  0.0000  0.0000  0.0000  0.0000  0.0000  0.0000  0.0000  0.0000  0.0000  0.0000  0.0000  0.0000  0.0000  0.0000  0.0000
MFP4__GCA_001200615.1   0.2212  0.1740  0.1620  0.1620  0.1620  0.1499  0.1544  0.1757  0.1344  0.1304  0.1504  0.1671  0.1360  0.1355  0.1653  0.1568  0.1568  0.1858  0.1623  0.1623  0.1615  0.1834  0.1834  0.1834  0.1743  0.1545  0.1512  0.1504  0.1468  0.1468  0.1538  0.1628  0.1686  0.1523  0.1779  0.1779  0.1759  0.1741  0.1735  0.1667  0.1509  0.1525  0.1517  0.1602  0.1612  0.1581  0.1565  0.1550  0.1534  0.1542  0.1550  0.1532  0.1519  0.1556  0.1547  0.1547  0.1529  0.1716  0.1542  0.1532  0.1532  0.1532  0.0251  0.0301  0.0301  0.0251  0.0251  0.0251  0.0237  0.0237  0.0237  0.0237  0.0237  0.0237  0.0237  0.0237  0.0165  0.0165  0.0000  0.0000  0.0000  0.0014  0.0014  0.0000  0.0000  0.0000  0.0000  0.0000  0.0000  0.0000  0.0000  0.0000  0.0000  0.0000  0.0000  0.0000  0.0000  0.0000  0.0000  0.0000  0.0000  0.0000  0.0000  0.0000  0.0000  0.0000  0.0000  0.0000  0.0000  0.0000  0.0000  0.0000  0.0000  0.0000  0.0000  0.0000  0.0000  0.0000  0.0000  0.0000  0.0000  0.0000  0.0000  0.0000  0.0000  0.0000  0.0000  0.0000  0.0000  0.0000  0.0000  0.0000  0.0000  0.0000  0.0000  0.0000  0.0000  0.0000  0.0000  0.0000  0.0000  0.0000  0.0000  0.0014  0.0014  0.0014  0.0014  0.0014  0.0014  0.0014  0.0000  0.0000  0.0000  0.0000  0.0000  0.0000  0.0000  0.0000  0.0000  0.0000  0.0000  0.0000  0.0000  0.0000  0.0000  0.0000  0.0000  0.0000  0.0000  0.0000  0.0000  0.0000  0.0000  0.0000  0.0000  0.0000  0.0000  0.0000  0.0000  0.0000  0.0000  0.0000  0.0000  0.0000  0.0000  0.0000  0.0000  0.0000  0.0000  0.0000  0.0000  0.0000  0.0000  0.0000  0.0000  0.0000  0.0000  0.0000  0.0000  0.0000  0.0000  0.0000  0.0000  0.0000  0.0000  0.0000  0.0000  0.0000  0.0000  0.0000  0.0000  0.0000  0.0000  0.0000  0.0000  0.0000  0.0000  0.0000  0.0000  0.0000  0.0000  0.0000  0.0000  0.0000  0.0000  0.0000  0.0000  0.0000  0.0000  0.0000  0.0000  0.0000  0.0000  0.0000  0.0000  0.0000  0.0000  0.0000  0.0000  0.0000  0.0000  0.0000  0.0000  0.0000  0.0000  0.0000  0.0000  0.0000  0.0000  0.0000  0.0000  0.0000  0.0000  0.0000  0.0000  0.0000  0.0000  0.0000  0.0000  0.0000  0.0000  0.0000  0.0000  0.0000  0.0000  0.0000  0.0000  0.0000  0.0000  0.0000  0.0000  0.0000  0.0000  0.0000  0.0000  0.0000  0.0000  0.0000  0.0000  0.0000  0.0000
MFP4__GCA_001202135.1   0.2212  0.1740  0.1620  0.1620  0.1620  0.1499  0.1544  0.1757  0.1344  0.1304  0.1504  0.1671  0.1360  0.1355  0.1653  0.1568  0.1568  0.1858  0.1623  0.1623  0.1615  0.1834  0.1834  0.1834  0.1743  0.1545  0.1512  0.1504  0.1468  0.1468  0.1538  0.1628  0.1686  0.1523  0.1779  0.1779  0.1759  0.1741  0.1735  0.1667  0.1509  0.1525  0.1517  0.1602  0.1612  0.1581  0.1565  0.1550  0.1534  0.1542  0.1550  0.1532  0.1519  0.1556  0.1547  0.1547  0.1529  0.1716  0.1542  0.1532  0.1532  0.1532  0.0251  0.0301  0.0301  0.0251  0.0251  0.0251  0.0237  0.0237  0.0237  0.0237  0.0237  0.0237  0.0237  0.0237  0.0165  0.0165  0.0000  0.0000  0.0000  0.0014  0.0014  0.0000  0.0000  0.0000  0.0000  0.0000  0.0000  0.0000  0.0000  0.0000  0.0000  0.0000  0.0000  0.0000  0.0000  0.0000  0.0000  0.0000  0.0000  0.0000  0.0000  0.0000  0.0000  0.0000  0.0000  0.0000  0.0000  0.0000  0.0000  0.0000  0.0000  0.0000  0.0000  0.0000  0.0000  0.0000  0.0000  0.0000  0.0000  0.0000  0.0000  0.0000  0.0000  0.0000  0.0000  0.0000  0.0000  0.0000  0.0000  0.0000  0.0000  0.0000  0.0000  0.0000  0.0000  0.0000  0.0000  0.0000  0.0000  0.0000  0.0000  0.0014  0.0014  0.0014  0.0014  0.0014  0.0014  0.0014  0.0000  0.0000  0.0000  0.0000  0.0000  0.0000  0.0000  0.0000  0.0000  0.0000  0.0000  0.0000  0.0000  0.0000  0.0000  0.0000  0.0000  0.0000  0.0000  0.0000  0.0000  0.0000  0.0000  0.0000  0.0000  0.0000  0.0000  0.0000  0.0000  0.0000  0.0000  0.0000  0.0000  0.0000  0.0000  0.0000  0.0000  0.0000  0.0000  0.0000  0.0000  0.0000  0.0000  0.0000  0.0000  0.0000  0.0000  0.0000  0.0000  0.0000  0.0000  0.0000  0.0000  0.0000  0.0000  0.0000  0.0000  0.0000  0.0000  0.0000  0.0000  0.0000  0.0000  0.0000  0.0000  0.0000  0.0000  0.0000  0.0000  0.0000  0.0000  0.0000  0.0000  0.0000  0.0000  0.0000  0.0000  0.0000  0.0000  0.0000  0.0000  0.0000  0.0000  0.0000  0.0000  0.0000  0.0000  0.0000  0.0000  0.0000  0.0000  0.0000  0.0000  0.0000  0.0000  0.0000  0.0000  0.0000  0.0000  0.0000  0.0000  0.0000  0.0000  0.0000  0.0000  0.0000  0.0000  0.0000  0.0000  0.0000  0.0000  0.0000  0.0000  0.0000  0.0000  0.0000  0.0000  0.0000  0.0000  0.0000  0.0000  0.0000  0.0000  0.0000  0.0000  0.0000  0.0000  0.0000  0.0000  0.0000  0.0000  0.0000
MFP4__GCA_001202415.1   0.2212  0.1740  0.1620  0.1620  0.1620  0.1499  0.1544  0.1757  0.1344  0.1304  0.1504  0.1671  0.1360  0.1355  0.1653  0.1568  0.1568  0.1858  0.1623  0.1623  0.1615  0.1834  0.1834  0.1834  0.1743  0.1545  0.1512  0.1504  0.1468  0.1468  0.1538  0.1628  0.1686  0.1523  0.1779  0.1779  0.1759  0.1741  0.1735  0.1667  0.1509  0.1525  0.1517  0.1602  0.1612  0.1581  0.1565  0.1550  0.1534  0.1542  0.1550  0.1532  0.1519  0.1556  0.1547  0.1547  0.1529  0.1716  0.1542  0.1532  0.1532  0.1532  0.0251  0.0301  0.0301  0.0251  0.0251  0.0251  0.0237  0.0237  0.0237  0.0237  0.0237  0.0237  0.0237  0.0237  0.0165  0.0165  0.0000  0.0000  0.0000  0.0014  0.0014  0.0000  0.0000  0.0000  0.0000  0.0000  0.0000  0.0000  0.0000  0.0000  0.0000  0.0000  0.0000  0.0000  0.0000  0.0000  0.0000  0.0000  0.0000  0.0000  0.0000  0.0000  0.0000  0.0000  0.0000  0.0000  0.0000  0.0000  0.0000  0.0000  0.0000  0.0000  0.0000  0.0000  0.0000  0.0000  0.0000  0.0000  0.0000  0.0000  0.0000  0.0000  0.0000  0.0000  0.0000  0.0000  0.0000  0.0000  0.0000  0.0000  0.0000  0.0000  0.0000  0.0000  0.0000  0.0000  0.0000  0.0000  0.0000  0.0000  0.0000  0.0014  0.0014  0.0014  0.0014  0.0014  0.0014  0.0014  0.0000  0.0000  0.0000  0.0000  0.0000  0.0000  0.0000  0.0000  0.0000  0.0000  0.0000  0.0000  0.0000  0.0000  0.0000  0.0000  0.0000  0.0000  0.0000  0.0000  0.0000  0.0000  0.0000  0.0000  0.0000  0.0000  0.0000  0.0000  0.0000  0.0000  0.0000  0.0000  0.0000  0.0000  0.0000  0.0000  0.0000  0.0000  0.0000  0.0000  0.0000  0.0000  0.0000  0.0000  0.0000  0.0000  0.0000  0.0000  0.0000  0.0000  0.0000  0.0000  0.0000  0.0000  0.0000  0.0000  0.0000  0.0000  0.0000  0.0000  0.0000  0.0000  0.0000  0.0000  0.0000  0.0000  0.0000  0.0000  0.0000  0.0000  0.0000  0.0000  0.0000  0.0000  0.0000  0.0000  0.0000  0.0000  0.0000  0.0000  0.0000  0.0000  0.0000  0.0000  0.0000  0.0000  0.0000  0.0000  0.0000  0.0000  0.0000  0.0000  0.0000  0.0000  0.0000  0.0000  0.0000  0.0000  0.0000  0.0000  0.0000  0.0000  0.0000  0.0000  0.0000  0.0000  0.0000  0.0000  0.0000  0.0000  0.0000  0.0000  0.0000  0.0000  0.0000  0.0000  0.0000  0.0000  0.0000  0.0000  0.0000  0.0000  0.0000  0.0000  0.0000  0.0000  0.0000  0.0000  0.0000  0.0000  0.0000  0.0000  0.0000
MFP4__GCA_001204155.1   0.2212  0.1740  0.1620  0.1620  0.1620  0.1499  0.1544  0.1757  0.1344  0.1304  0.1504  0.1671  0.1360  0.1355  0.1653  0.1568  0.1568  0.1858  0.1623  0.1623  0.1615  0.1834  0.1834  0.1834  0.1743  0.1545  0.1512  0.1504  0.1468  0.1468  0.1538  0.1628  0.1686  0.1523  0.1779  0.1779  0.1759  0.1741  0.1735  0.1667  0.1509  0.1525  0.1517  0.1602  0.1612  0.1581  0.1565  0.1550  0.1534  0.1542  0.1550  0.1532  0.1519  0.1556  0.1547  0.1547  0.1529  0.1716  0.1542  0.1532  0.1532  0.1532  0.0251  0.0301  0.0301  0.0251  0.0251  0.0251  0.0237  0.0237  0.0237  0.0237  0.0237  0.0237  0.0237  0.0237  0.0165  0.0165  0.0000  0.0000  0.0000  0.0014  0.0014  0.0000  0.0000  0.0000  0.0000  0.0000  0.0000  0.0000  0.0000  0.0000  0.0000  0.0000  0.0000  0.0000  0.0000  0.0000  0.0000  0.0000  0.0000  0.0000  0.0000  0.0000  0.0000  0.0000  0.0000  0.0000  0.0000  0.0000  0.0000  0.0000  0.0000  0.0000  0.0000  0.0000  0.0000  0.0000  0.0000  0.0000  0.0000  0.0000  0.0000  0.0000  0.0000  0.0000  0.0000  0.0000  0.0000  0.0000  0.0000  0.0000  0.0000  0.0000  0.0000  0.0000  0.0000  0.0000  0.0000  0.0000  0.0000  0.0000  0.0000  0.0014  0.0014  0.0014  0.0014  0.0014  0.0014  0.0014  0.0000  0.0000  0.0000  0.0000  0.0000  0.0000  0.0000  0.0000  0.0000  0.0000  0.0000  0.0000  0.0000  0.0000  0.0000  0.0000  0.0000  0.0000  0.0000  0.0000  0.0000  0.0000  0.0000  0.0000  0.0000  0.0000  0.0000  0.0000  0.0000  0.0000  0.0000  0.0000  0.0000  0.0000  0.0000  0.0000  0.0000  0.0000  0.0000  0.0000  0.0000  0.0000  0.0000  0.0000  0.0000  0.0000  0.0000  0.0000  0.0000  0.0000  0.0000  0.0000  0.0000  0.0000  0.0000  0.0000  0.0000  0.0000  0.0000  0.0000  0.0000  0.0000  0.0000  0.0000  0.0000  0.0000  0.0000  0.0000  0.0000  0.0000  0.0000  0.0000  0.0000  0.0000  0.0000  0.0000  0.0000  0.0000  0.0000  0.0000  0.0000  0.0000  0.0000  0.0000  0.0000  0.0000  0.0000  0.0000  0.0000  0.0000  0.0000  0.0000  0.0000  0.0000  0.0000  0.0000  0.0000  0.0000  0.0000  0.0000  0.0000  0.0000  0.0000  0.0000  0.0000  0.0000  0.0000  0.0000  0.0000  0.0000  0.0000  0.0000  0.0000  0.0000  0.0000  0.0000  0.0000  0.0000  0.0000  0.0000  0.0000  0.0000  0.0000  0.0000  0.0000  0.0000  0.0000  0.0000  0.0000  0.0000  0.0000  0.0000  0.0000  0.0000
MFP4__GCA_001204275.1   0.2212  0.1740  0.1620  0.1620  0.1620  0.1499  0.1544  0.1757  0.1344  0.1304  0.1504  0.1671  0.1360  0.1355  0.1653  0.1568  0.1568  0.1858  0.1623  0.1623  0.1615  0.1834  0.1834  0.1834  0.1743  0.1545  0.1512  0.1504  0.1468  0.1468  0.1538  0.1628  0.1686  0.1523  0.1779  0.1779  0.1759  0.1741  0.1735  0.1667  0.1509  0.1525  0.1517  0.1602  0.1612  0.1581  0.1565  0.1550  0.1534  0.1542  0.1550  0.1532  0.1519  0.1556  0.1547  0.1547  0.1529  0.1716  0.1542  0.1532  0.1532  0.1532  0.0251  0.0301  0.0301  0.0251  0.0251  0.0251  0.0237  0.0237  0.0237  0.0237  0.0237  0.0237  0.0237  0.0237  0.0165  0.0165  0.0000  0.0000  0.0000  0.0014  0.0014  0.0000  0.0000  0.0000  0.0000  0.0000  0.0000  0.0000  0.0000  0.0000  0.0000  0.0000  0.0000  0.0000  0.0000  0.0000  0.0000  0.0000  0.0000  0.0000  0.0000  0.0000  0.0000  0.0000  0.0000  0.0000  0.0000  0.0000  0.0000  0.0000  0.0000  0.0000  0.0000  0.0000  0.0000  0.0000  0.0000  0.0000  0.0000  0.0000  0.0000  0.0000  0.0000  0.0000  0.0000  0.0000  0.0000  0.0000  0.0000  0.0000  0.0000  0.0000  0.0000  0.0000  0.0000  0.0000  0.0000  0.0000  0.0000  0.0000  0.0000  0.0014  0.0014  0.0014  0.0014  0.0014  0.0014  0.0014  0.0000  0.0000  0.0000  0.0000  0.0000  0.0000  0.0000  0.0000  0.0000  0.0000  0.0000  0.0000  0.0000  0.0000  0.0000  0.0000  0.0000  0.0000  0.0000  0.0000  0.0000  0.0000  0.0000  0.0000  0.0000  0.0000  0.0000  0.0000  0.0000  0.0000  0.0000  0.0000  0.0000  0.0000  0.0000  0.0000  0.0000  0.0000  0.0000  0.0000  0.0000  0.0000  0.0000  0.0000  0.0000  0.0000  0.0000  0.0000  0.0000  0.0000  0.0000  0.0000  0.0000  0.0000  0.0000  0.0000  0.0000  0.0000  0.0000  0.0000  0.0000  0.0000  0.0000  0.0000  0.0000  0.0000  0.0000  0.0000  0.0000  0.0000  0.0000  0.0000  0.0000  0.0000  0.0000  0.0000  0.0000  0.0000  0.0000  0.0000  0.0000  0.0000  0.0000  0.0000  0.0000  0.0000  0.0000  0.0000  0.0000  0.0000  0.0000  0.0000  0.0000  0.0000  0.0000  0.0000  0.0000  0.0000  0.0000  0.0000  0.0000  0.0000  0.0000  0.0000  0.0000  0.0000  0.0000  0.0000  0.0000  0.0000  0.0000  0.0000  0.0000  0.0000  0.0000  0.0000  0.0000  0.0000  0.0000  0.0000  0.0000  0.0000  0.0000  0.0000  0.0000  0.0000  0.0000  0.0000  0.0000  0.0000  0.0000  0.0000  0.0000  0.0000  0.0000
MFP4__GCA_001204515.1   0.2212  0.1740  0.1620  0.1620  0.1620  0.1499  0.1544  0.1757  0.1344  0.1304  0.1504  0.1671  0.1360  0.1355  0.1653  0.1568  0.1568  0.1858  0.1623  0.1623  0.1615  0.1834  0.1834  0.1834  0.1743  0.1545  0.1512  0.1504  0.1468  0.1468  0.1538  0.1628  0.1686  0.1523  0.1779  0.1779  0.1759  0.1741  0.1735  0.1667  0.1509  0.1525  0.1517  0.1602  0.1612  0.1581  0.1565  0.1550  0.1534  0.1542  0.1550  0.1532  0.1519  0.1556  0.1547  0.1547  0.1529  0.1716  0.1542  0.1532  0.1532  0.1532  0.0251  0.0301  0.0301  0.0251  0.0251  0.0251  0.0237  0.0237  0.0237  0.0237  0.0237  0.0237  0.0237  0.0237  0.0165  0.0165  0.0000  0.0000  0.0000  0.0014  0.0014  0.0000  0.0000  0.0000  0.0000  0.0000  0.0000  0.0000  0.0000  0.0000  0.0000  0.0000  0.0000  0.0000  0.0000  0.0000  0.0000  0.0000  0.0000  0.0000  0.0000  0.0000  0.0000  0.0000  0.0000  0.0000  0.0000  0.0000  0.0000  0.0000  0.0000  0.0000  0.0000  0.0000  0.0000  0.0000  0.0000  0.0000  0.0000  0.0000  0.0000  0.0000  0.0000  0.0000  0.0000  0.0000  0.0000  0.0000  0.0000  0.0000  0.0000  0.0000  0.0000  0.0000  0.0000  0.0000  0.0000  0.0000  0.0000  0.0000  0.0000  0.0014  0.0014  0.0014  0.0014  0.0014  0.0014  0.0014  0.0000  0.0000  0.0000  0.0000  0.0000  0.0000  0.0000  0.0000  0.0000  0.0000  0.0000  0.0000  0.0000  0.0000  0.0000  0.0000  0.0000  0.0000  0.0000  0.0000  0.0000  0.0000  0.0000  0.0000  0.0000  0.0000  0.0000  0.0000  0.0000  0.0000  0.0000  0.0000  0.0000  0.0000  0.0000  0.0000  0.0000  0.0000  0.0000  0.0000  0.0000  0.0000  0.0000  0.0000  0.0000  0.0000  0.0000  0.0000  0.0000  0.0000  0.0000  0.0000  0.0000  0.0000  0.0000  0.0000  0.0000  0.0000  0.0000  0.0000  0.0000  0.0000  0.0000  0.0000  0.0000  0.0000  0.0000  0.0000  0.0000  0.0000  0.0000  0.0000  0.0000  0.0000  0.0000  0.0000  0.0000  0.0000  0.0000  0.0000  0.0000  0.0000  0.0000  0.0000  0.0000  0.0000  0.0000  0.0000  0.0000  0.0000  0.0000  0.0000  0.0000  0.0000  0.0000  0.0000  0.0000  0.0000  0.0000  0.0000  0.0000  0.0000  0.0000  0.0000  0.0000  0.0000  0.0000  0.0000  0.0000  0.0000  0.0000  0.0000  0.0000  0.0000  0.0000  0.0000  0.0000  0.0000  0.0000  0.0000  0.0000  0.0000  0.0000  0.0000  0.0000  0.0000  0.0000  0.0000  0.0000  0.0000  0.0000  0.0000  0.0000  0.0000  0.0000  0.0000
MFP4__GCA_001205635.1   0.2212  0.1740  0.1620  0.1620  0.1620  0.1499  0.1544  0.1757  0.1344  0.1304  0.1504  0.1671  0.1360  0.1355  0.1653  0.1568  0.1568  0.1858  0.1623  0.1623  0.1615  0.1834  0.1834  0.1834  0.1743  0.1545  0.1512  0.1504  0.1468  0.1468  0.1538  0.1628  0.1686  0.1523  0.1779  0.1779  0.1759  0.1741  0.1735  0.1667  0.1509  0.1525  0.1517  0.1602  0.1612  0.1581  0.1565  0.1550  0.1534  0.1542  0.1550  0.1532  0.1519  0.1556  0.1547  0.1547  0.1529  0.1716  0.1542  0.1532  0.1532  0.1532  0.0251  0.0301  0.0301  0.0251  0.0251  0.0251  0.0237  0.0237  0.0237  0.0237  0.0237  0.0237  0.0237  0.0237  0.0165  0.0165  0.0000  0.0000  0.0000  0.0014  0.0014  0.0000  0.0000  0.0000  0.0000  0.0000  0.0000  0.0000  0.0000  0.0000  0.0000  0.0000  0.0000  0.0000  0.0000  0.0000  0.0000  0.0000  0.0000  0.0000  0.0000  0.0000  0.0000  0.0000  0.0000  0.0000  0.0000  0.0000  0.0000  0.0000  0.0000  0.0000  0.0000  0.0000  0.0000  0.0000  0.0000  0.0000  0.0000  0.0000  0.0000  0.0000  0.0000  0.0000  0.0000  0.0000  0.0000  0.0000  0.0000  0.0000  0.0000  0.0000  0.0000  0.0000  0.0000  0.0000  0.0000  0.0000  0.0000  0.0000  0.0000  0.0014  0.0014  0.0014  0.0014  0.0014  0.0014  0.0014  0.0000  0.0000  0.0000  0.0000  0.0000  0.0000  0.0000  0.0000  0.0000  0.0000  0.0000  0.0000  0.0000  0.0000  0.0000  0.0000  0.0000  0.0000  0.0000  0.0000  0.0000  0.0000  0.0000  0.0000  0.0000  0.0000  0.0000  0.0000  0.0000  0.0000  0.0000  0.0000  0.0000  0.0000  0.0000  0.0000  0.0000  0.0000  0.0000  0.0000  0.0000  0.0000  0.0000  0.0000  0.0000  0.0000  0.0000  0.0000  0.0000  0.0000  0.0000  0.0000  0.0000  0.0000  0.0000  0.0000  0.0000  0.0000  0.0000  0.0000  0.0000  0.0000  0.0000  0.0000  0.0000  0.0000  0.0000  0.0000  0.0000  0.0000  0.0000  0.0000  0.0000  0.0000  0.0000  0.0000  0.0000  0.0000  0.0000  0.0000  0.0000  0.0000  0.0000  0.0000  0.0000  0.0000  0.0000  0.0000  0.0000  0.0000  0.0000  0.0000  0.0000  0.0000  0.0000  0.0000  0.0000  0.0000  0.0000  0.0000  0.0000  0.0000  0.0000  0.0000  0.0000  0.0000  0.0000  0.0000  0.0000  0.0000  0.0000  0.0000  0.0000  0.0000  0.0000  0.0000  0.0000  0.0000  0.0000  0.0000  0.0000  0.0000  0.0000  0.0000  0.0000  0.0000  0.0000  0.0000  0.0000  0.0000  0.0000  0.0000  0.0000  0.0000  0.0000  0.0000  0.0000
MFP4__GCA_001206455.1   0.2212  0.1740  0.1620  0.1620  0.1620  0.1499  0.1544  0.1757  0.1344  0.1304  0.1504  0.1671  0.1360  0.1355  0.1653  0.1568  0.1568  0.1858  0.1623  0.1623  0.1615  0.1834  0.1834  0.1834  0.1743  0.1545  0.1512  0.1504  0.1468  0.1468  0.1538  0.1628  0.1686  0.1523  0.1779  0.1779  0.1759  0.1741  0.1735  0.1667  0.1509  0.1525  0.1517  0.1602  0.1612  0.1581  0.1565  0.1550  0.1534  0.1542  0.1550  0.1532  0.1519  0.1556  0.1547  0.1547  0.1529  0.1716  0.1542  0.1532  0.1532  0.1532  0.0251  0.0301  0.0301  0.0251  0.0251  0.0251  0.0237  0.0237  0.0237  0.0237  0.0237  0.0237  0.0237  0.0237  0.0165  0.0165  0.0000  0.0000  0.0000  0.0014  0.0014  0.0000  0.0000  0.0000  0.0000  0.0000  0.0000  0.0000  0.0000  0.0000  0.0000  0.0000  0.0000  0.0000  0.0000  0.0000  0.0000  0.0000  0.0000  0.0000  0.0000  0.0000  0.0000  0.0000  0.0000  0.0000  0.0000  0.0000  0.0000  0.0000  0.0000  0.0000  0.0000  0.0000  0.0000  0.0000  0.0000  0.0000  0.0000  0.0000  0.0000  0.0000  0.0000  0.0000  0.0000  0.0000  0.0000  0.0000  0.0000  0.0000  0.0000  0.0000  0.0000  0.0000  0.0000  0.0000  0.0000  0.0000  0.0000  0.0000  0.0000  0.0014  0.0014  0.0014  0.0014  0.0014  0.0014  0.0014  0.0000  0.0000  0.0000  0.0000  0.0000  0.0000  0.0000  0.0000  0.0000  0.0000  0.0000  0.0000  0.0000  0.0000  0.0000  0.0000  0.0000  0.0000  0.0000  0.0000  0.0000  0.0000  0.0000  0.0000  0.0000  0.0000  0.0000  0.0000  0.0000  0.0000  0.0000  0.0000  0.0000  0.0000  0.0000  0.0000  0.0000  0.0000  0.0000  0.0000  0.0000  0.0000  0.0000  0.0000  0.0000  0.0000  0.0000  0.0000  0.0000  0.0000  0.0000  0.0000  0.0000  0.0000  0.0000  0.0000  0.0000  0.0000  0.0000  0.0000  0.0000  0.0000  0.0000  0.0000  0.0000  0.0000  0.0000  0.0000  0.0000  0.0000  0.0000  0.0000  0.0000  0.0000  0.0000  0.0000  0.0000  0.0000  0.0000  0.0000  0.0000  0.0000  0.0000  0.0000  0.0000  0.0000  0.0000  0.0000  0.0000  0.0000  0.0000  0.0000  0.0000  0.0000  0.0000  0.0000  0.0000  0.0000  0.0000  0.0000  0.0000  0.0000  0.0000  0.0000  0.0000  0.0000  0.0000  0.0000  0.0000  0.0000  0.0000  0.0000  0.0000  0.0000  0.0000  0.0000  0.0000  0.0000  0.0000  0.0000  0.0000  0.0000  0.0000  0.0000  0.0000  0.0000  0.0000  0.0000  0.0000  0.0000  0.0000  0.0000  0.0000  0.0000  0.0000  0.0000  0.0000  0.0000
MFP4__GCA_001206495.1   0.2212  0.1740  0.1620  0.1620  0.1620  0.1499  0.1544  0.1757  0.1344  0.1304  0.1504  0.1671  0.1360  0.1355  0.1653  0.1568  0.1568  0.1858  0.1623  0.1623  0.1615  0.1834  0.1834  0.1834  0.1743  0.1545  0.1512  0.1504  0.1468  0.1468  0.1538  0.1628  0.1686  0.1523  0.1779  0.1779  0.1759  0.1741  0.1735  0.1667  0.1509  0.1525  0.1517  0.1602  0.1612  0.1581  0.1565  0.1550  0.1534  0.1542  0.1550  0.1532  0.1519  0.1556  0.1547  0.1547  0.1529  0.1716  0.1542  0.1532  0.1532  0.1532  0.0251  0.0301  0.0301  0.0251  0.0251  0.0251  0.0237  0.0237  0.0237  0.0237  0.0237  0.0237  0.0237  0.0237  0.0165  0.0165  0.0000  0.0000  0.0000  0.0014  0.0014  0.0000  0.0000  0.0000  0.0000  0.0000  0.0000  0.0000  0.0000  0.0000  0.0000  0.0000  0.0000  0.0000  0.0000  0.0000  0.0000  0.0000  0.0000  0.0000  0.0000  0.0000  0.0000  0.0000  0.0000  0.0000  0.0000  0.0000  0.0000  0.0000  0.0000  0.0000  0.0000  0.0000  0.0000  0.0000  0.0000  0.0000  0.0000  0.0000  0.0000  0.0000  0.0000  0.0000  0.0000  0.0000  0.0000  0.0000  0.0000  0.0000  0.0000  0.0000  0.0000  0.0000  0.0000  0.0000  0.0000  0.0000  0.0000  0.0000  0.0000  0.0014  0.0014  0.0014  0.0014  0.0014  0.0014  0.0014  0.0000  0.0000  0.0000  0.0000  0.0000  0.0000  0.0000  0.0000  0.0000  0.0000  0.0000  0.0000  0.0000  0.0000  0.0000  0.0000  0.0000  0.0000  0.0000  0.0000  0.0000  0.0000  0.0000  0.0000  0.0000  0.0000  0.0000  0.0000  0.0000  0.0000  0.0000  0.0000  0.0000  0.0000  0.0000  0.0000  0.0000  0.0000  0.0000  0.0000  0.0000  0.0000  0.0000  0.0000  0.0000  0.0000  0.0000  0.0000  0.0000  0.0000  0.0000  0.0000  0.0000  0.0000  0.0000  0.0000  0.0000  0.0000  0.0000  0.0000  0.0000  0.0000  0.0000  0.0000  0.0000  0.0000  0.0000  0.0000  0.0000  0.0000  0.0000  0.0000  0.0000  0.0000  0.0000  0.0000  0.0000  0.0000  0.0000  0.0000  0.0000  0.0000  0.0000  0.0000  0.0000  0.0000  0.0000  0.0000  0.0000  0.0000  0.0000  0.0000  0.0000  0.0000  0.0000  0.0000  0.0000  0.0000  0.0000  0.0000  0.0000  0.0000  0.0000  0.0000  0.0000  0.0000  0.0000  0.0000  0.0000  0.0000  0.0000  0.0000  0.0000  0.0000  0.0000  0.0000  0.0000  0.0000  0.0000  0.0000  0.0000  0.0000  0.0000  0.0000  0.0000  0.0000  0.0000  0.0000  0.0000  0.0000  0.0000  0.0000  0.0000  0.0000  0.0000  0.0000  0.0000  0.0000  0.0000
MFP4__GCA_001207675.1   0.2212  0.1740  0.1620  0.1620  0.1620  0.1499  0.1544  0.1757  0.1344  0.1304  0.1504  0.1671  0.1360  0.1355  0.1653  0.1568  0.1568  0.1858  0.1623  0.1623  0.1615  0.1834  0.1834  0.1834  0.1743  0.1545  0.1512  0.1504  0.1468  0.1468  0.1538  0.1628  0.1686  0.1523  0.1779  0.1779  0.1759  0.1741  0.1735  0.1667  0.1509  0.1525  0.1517  0.1602  0.1612  0.1581  0.1565  0.1550  0.1534  0.1542  0.1550  0.1532  0.1519  0.1556  0.1547  0.1547  0.1529  0.1716  0.1542  0.1532  0.1532  0.1532  0.0251  0.0301  0.0301  0.0251  0.0251  0.0251  0.0237  0.0237  0.0237  0.0237  0.0237  0.0237  0.0237  0.0237  0.0165  0.0165  0.0000  0.0000  0.0000  0.0014  0.0014  0.0000  0.0000  0.0000  0.0000  0.0000  0.0000  0.0000  0.0000  0.0000  0.0000  0.0000  0.0000  0.0000  0.0000  0.0000  0.0000  0.0000  0.0000  0.0000  0.0000  0.0000  0.0000  0.0000  0.0000  0.0000  0.0000  0.0000  0.0000  0.0000  0.0000  0.0000  0.0000  0.0000  0.0000  0.0000  0.0000  0.0000  0.0000  0.0000  0.0000  0.0000  0.0000  0.0000  0.0000  0.0000  0.0000  0.0000  0.0000  0.0000  0.0000  0.0000  0.0000  0.0000  0.0000  0.0000  0.0000  0.0000  0.0000  0.0000  0.0000  0.0014  0.0014  0.0014  0.0014  0.0014  0.0014  0.0014  0.0000  0.0000  0.0000  0.0000  0.0000  0.0000  0.0000  0.0000  0.0000  0.0000  0.0000  0.0000  0.0000  0.0000  0.0000  0.0000  0.0000  0.0000  0.0000  0.0000  0.0000  0.0000  0.0000  0.0000  0.0000  0.0000  0.0000  0.0000  0.0000  0.0000  0.0000  0.0000  0.0000  0.0000  0.0000  0.0000  0.0000  0.0000  0.0000  0.0000  0.0000  0.0000  0.0000  0.0000  0.0000  0.0000  0.0000  0.0000  0.0000  0.0000  0.0000  0.0000  0.0000  0.0000  0.0000  0.0000  0.0000  0.0000  0.0000  0.0000  0.0000  0.0000  0.0000  0.0000  0.0000  0.0000  0.0000  0.0000  0.0000  0.0000  0.0000  0.0000  0.0000  0.0000  0.0000  0.0000  0.0000  0.0000  0.0000  0.0000  0.0000  0.0000  0.0000  0.0000  0.0000  0.0000  0.0000  0.0000  0.0000  0.0000  0.0000  0.0000  0.0000  0.0000  0.0000  0.0000  0.0000  0.0000  0.0000  0.0000  0.0000  0.0000  0.0000  0.0000  0.0000  0.0000  0.0000  0.0000  0.0000  0.0000  0.0000  0.0000  0.0000  0.0000  0.0000  0.0000  0.0000  0.0000  0.0000  0.0000  0.0000  0.0000  0.0000  0.0000  0.0000  0.0000  0.0000  0.0000  0.0000  0.0000  0.0000  0.0000  0.0000  0.0000  0.0000  0.0000  0.0000  0.0000  0.0000  0.0000
MFP4__GCA_001208545.1   0.2212  0.1740  0.1620  0.1620  0.1620  0.1499  0.1544  0.1757  0.1344  0.1304  0.1504  0.1671  0.1360  0.1355  0.1653  0.1568  0.1568  0.1858  0.1623  0.1623  0.1615  0.1834  0.1834  0.1834  0.1743  0.1545  0.1512  0.1504  0.1468  0.1468  0.1538  0.1628  0.1686  0.1523  0.1779  0.1779  0.1759  0.1741  0.1735  0.1667  0.1509  0.1525  0.1517  0.1602  0.1612  0.1581  0.1565  0.1550  0.1534  0.1542  0.1550  0.1532  0.1519  0.1556  0.1547  0.1547  0.1529  0.1716  0.1542  0.1532  0.1532  0.1532  0.0251  0.0301  0.0301  0.0251  0.0251  0.0251  0.0237  0.0237  0.0237  0.0237  0.0237  0.0237  0.0237  0.0237  0.0165  0.0165  0.0000  0.0000  0.0000  0.0014  0.0014  0.0000  0.0000  0.0000  0.0000  0.0000  0.0000  0.0000  0.0000  0.0000  0.0000  0.0000  0.0000  0.0000  0.0000  0.0000  0.0000  0.0000  0.0000  0.0000  0.0000  0.0000  0.0000  0.0000  0.0000  0.0000  0.0000  0.0000  0.0000  0.0000  0.0000  0.0000  0.0000  0.0000  0.0000  0.0000  0.0000  0.0000  0.0000  0.0000  0.0000  0.0000  0.0000  0.0000  0.0000  0.0000  0.0000  0.0000  0.0000  0.0000  0.0000  0.0000  0.0000  0.0000  0.0000  0.0000  0.0000  0.0000  0.0000  0.0000  0.0000  0.0014  0.0014  0.0014  0.0014  0.0014  0.0014  0.0014  0.0000  0.0000  0.0000  0.0000  0.0000  0.0000  0.0000  0.0000  0.0000  0.0000  0.0000  0.0000  0.0000  0.0000  0.0000  0.0000  0.0000  0.0000  0.0000  0.0000  0.0000  0.0000  0.0000  0.0000  0.0000  0.0000  0.0000  0.0000  0.0000  0.0000  0.0000  0.0000  0.0000  0.0000  0.0000  0.0000  0.0000  0.0000  0.0000  0.0000  0.0000  0.0000  0.0000  0.0000  0.0000  0.0000  0.0000  0.0000  0.0000  0.0000  0.0000  0.0000  0.0000  0.0000  0.0000  0.0000  0.0000  0.0000  0.0000  0.0000  0.0000  0.0000  0.0000  0.0000  0.0000  0.0000  0.0000  0.0000  0.0000  0.0000  0.0000  0.0000  0.0000  0.0000  0.0000  0.0000  0.0000  0.0000  0.0000  0.0000  0.0000  0.0000  0.0000  0.0000  0.0000  0.0000  0.0000  0.0000  0.0000  0.0000  0.0000  0.0000  0.0000  0.0000  0.0000  0.0000  0.0000  0.0000  0.0000  0.0000  0.0000  0.0000  0.0000  0.0000  0.0000  0.0000  0.0000  0.0000  0.0000  0.0000  0.0000  0.0000  0.0000  0.0000  0.0000  0.0000  0.0000  0.0000  0.0000  0.0000  0.0000  0.0000  0.0000  0.0000  0.0000  0.0000  0.0000  0.0000  0.0000  0.0000  0.0000  0.0000  0.0000  0.0000  0.0000  0.0000  0.0000  0.0000  0.0000  0.0000  0.0000
MFP4__GCA_001209045.1   0.2212  0.1740  0.1620  0.1620  0.1620  0.1499  0.1544  0.1757  0.1344  0.1304  0.1504  0.1671  0.1360  0.1355  0.1653  0.1568  0.1568  0.1858  0.1623  0.1623  0.1615  0.1834  0.1834  0.1834  0.1743  0.1545  0.1512  0.1504  0.1468  0.1468  0.1538  0.1628  0.1686  0.1523  0.1779  0.1779  0.1759  0.1741  0.1735  0.1667  0.1509  0.1525  0.1517  0.1602  0.1612  0.1581  0.1565  0.1550  0.1534  0.1542  0.1550  0.1532  0.1519  0.1556  0.1547  0.1547  0.1529  0.1716  0.1542  0.1532  0.1532  0.1532  0.0251  0.0301  0.0301  0.0251  0.0251  0.0251  0.0237  0.0237  0.0237  0.0237  0.0237  0.0237  0.0237  0.0237  0.0165  0.0165  0.0000  0.0000  0.0000  0.0014  0.0014  0.0000  0.0000  0.0000  0.0000  0.0000  0.0000  0.0000  0.0000  0.0000  0.0000  0.0000  0.0000  0.0000  0.0000  0.0000  0.0000  0.0000  0.0000  0.0000  0.0000  0.0000  0.0000  0.0000  0.0000  0.0000  0.0000  0.0000  0.0000  0.0000  0.0000  0.0000  0.0000  0.0000  0.0000  0.0000  0.0000  0.0000  0.0000  0.0000  0.0000  0.0000  0.0000  0.0000  0.0000  0.0000  0.0000  0.0000  0.0000  0.0000  0.0000  0.0000  0.0000  0.0000  0.0000  0.0000  0.0000  0.0000  0.0000  0.0000  0.0000  0.0014  0.0014  0.0014  0.0014  0.0014  0.0014  0.0014  0.0000  0.0000  0.0000  0.0000  0.0000  0.0000  0.0000  0.0000  0.0000  0.0000  0.0000  0.0000  0.0000  0.0000  0.0000  0.0000  0.0000  0.0000  0.0000  0.0000  0.0000  0.0000  0.0000  0.0000  0.0000  0.0000  0.0000  0.0000  0.0000  0.0000  0.0000  0.0000  0.0000  0.0000  0.0000  0.0000  0.0000  0.0000  0.0000  0.0000  0.0000  0.0000  0.0000  0.0000  0.0000  0.0000  0.0000  0.0000  0.0000  0.0000  0.0000  0.0000  0.0000  0.0000  0.0000  0.0000  0.0000  0.0000  0.0000  0.0000  0.0000  0.0000  0.0000  0.0000  0.0000  0.0000  0.0000  0.0000  0.0000  0.0000  0.0000  0.0000  0.0000  0.0000  0.0000  0.0000  0.0000  0.0000  0.0000  0.0000  0.0000  0.0000  0.0000  0.0000  0.0000  0.0000  0.0000  0.0000  0.0000  0.0000  0.0000  0.0000  0.0000  0.0000  0.0000  0.0000  0.0000  0.0000  0.0000  0.0000  0.0000  0.0000  0.0000  0.0000  0.0000  0.0000  0.0000  0.0000  0.0000  0.0000  0.0000  0.0000  0.0000  0.0000  0.0000  0.0000  0.0000  0.0000  0.0000  0.0000  0.0000  0.0000  0.0000  0.0000  0.0000  0.0000  0.0000  0.0000  0.0000  0.0000  0.0000  0.0000  0.0000  0.0000  0.0000  0.0000  0.0000  0.0000  0.0000  0.0000  0.0000  0.0000
MFP4__GCA_001209405.1   0.2212  0.1740  0.1620  0.1620  0.1620  0.1499  0.1544  0.1757  0.1344  0.1304  0.1504  0.1671  0.1360  0.1355  0.1653  0.1568  0.1568  0.1858  0.1623  0.1623  0.1615  0.1834  0.1834  0.1834  0.1743  0.1545  0.1512  0.1504  0.1468  0.1468  0.1538  0.1628  0.1686  0.1523  0.1779  0.1779  0.1759  0.1741  0.1735  0.1667  0.1509  0.1525  0.1517  0.1602  0.1612  0.1581  0.1565  0.1550  0.1534  0.1542  0.1550  0.1532  0.1519  0.1556  0.1547  0.1547  0.1529  0.1716  0.1542  0.1532  0.1532  0.1532  0.0251  0.0301  0.0301  0.0251  0.0251  0.0251  0.0237  0.0237  0.0237  0.0237  0.0237  0.0237  0.0237  0.0237  0.0165  0.0165  0.0000  0.0000  0.0000  0.0014  0.0014  0.0000  0.0000  0.0000  0.0000  0.0000  0.0000  0.0000  0.0000  0.0000  0.0000  0.0000  0.0000  0.0000  0.0000  0.0000  0.0000  0.0000  0.0000  0.0000  0.0000  0.0000  0.0000  0.0000  0.0000  0.0000  0.0000  0.0000  0.0000  0.0000  0.0000  0.0000  0.0000  0.0000  0.0000  0.0000  0.0000  0.0000  0.0000  0.0000  0.0000  0.0000  0.0000  0.0000  0.0000  0.0000  0.0000  0.0000  0.0000  0.0000  0.0000  0.0000  0.0000  0.0000  0.0000  0.0000  0.0000  0.0000  0.0000  0.0000  0.0000  0.0014  0.0014  0.0014  0.0014  0.0014  0.0014  0.0014  0.0000  0.0000  0.0000  0.0000  0.0000  0.0000  0.0000  0.0000  0.0000  0.0000  0.0000  0.0000  0.0000  0.0000  0.0000  0.0000  0.0000  0.0000  0.0000  0.0000  0.0000  0.0000  0.0000  0.0000  0.0000  0.0000  0.0000  0.0000  0.0000  0.0000  0.0000  0.0000  0.0000  0.0000  0.0000  0.0000  0.0000  0.0000  0.0000  0.0000  0.0000  0.0000  0.0000  0.0000  0.0000  0.0000  0.0000  0.0000  0.0000  0.0000  0.0000  0.0000  0.0000  0.0000  0.0000  0.0000  0.0000  0.0000  0.0000  0.0000  0.0000  0.0000  0.0000  0.0000  0.0000  0.0000  0.0000  0.0000  0.0000  0.0000  0.0000  0.0000  0.0000  0.0000  0.0000  0.0000  0.0000  0.0000  0.0000  0.0000  0.0000  0.0000  0.0000  0.0000  0.0000  0.0000  0.0000  0.0000  0.0000  0.0000  0.0000  0.0000  0.0000  0.0000  0.0000  0.0000  0.0000  0.0000  0.0000  0.0000  0.0000  0.0000  0.0000  0.0000  0.0000  0.0000  0.0000  0.0000  0.0000  0.0000  0.0000  0.0000  0.0000  0.0000  0.0000  0.0000  0.0000  0.0000  0.0000  0.0000  0.0000  0.0000  0.0000  0.0000  0.0000  0.0000  0.0000  0.0000  0.0000  0.0000  0.0000  0.0000  0.0000  0.0000  0.0000  0.0000  0.0000  0.0000  0.0000  0.0000  0.0000  0.0000  0.0000
MFP4__GCA_001209505.1   0.2212  0.1740  0.1620  0.1620  0.1620  0.1499  0.1544  0.1757  0.1344  0.1304  0.1504  0.1671  0.1360  0.1355  0.1653  0.1568  0.1568  0.1858  0.1623  0.1623  0.1615  0.1834  0.1834  0.1834  0.1743  0.1545  0.1512  0.1504  0.1468  0.1468  0.1538  0.1628  0.1686  0.1523  0.1779  0.1779  0.1759  0.1741  0.1735  0.1667  0.1509  0.1525  0.1517  0.1602  0.1612  0.1581  0.1565  0.1550  0.1534  0.1542  0.1550  0.1532  0.1519  0.1556  0.1547  0.1547  0.1529  0.1716  0.1542  0.1532  0.1532  0.1532  0.0251  0.0301  0.0301  0.0251  0.0251  0.0251  0.0237  0.0237  0.0237  0.0237  0.0237  0.0237  0.0237  0.0237  0.0165  0.0165  0.0000  0.0000  0.0000  0.0014  0.0014  0.0000  0.0000  0.0000  0.0000  0.0000  0.0000  0.0000  0.0000  0.0000  0.0000  0.0000  0.0000  0.0000  0.0000  0.0000  0.0000  0.0000  0.0000  0.0000  0.0000  0.0000  0.0000  0.0000  0.0000  0.0000  0.0000  0.0000  0.0000  0.0000  0.0000  0.0000  0.0000  0.0000  0.0000  0.0000  0.0000  0.0000  0.0000  0.0000  0.0000  0.0000  0.0000  0.0000  0.0000  0.0000  0.0000  0.0000  0.0000  0.0000  0.0000  0.0000  0.0000  0.0000  0.0000  0.0000  0.0000  0.0000  0.0000  0.0000  0.0000  0.0014  0.0014  0.0014  0.0014  0.0014  0.0014  0.0014  0.0000  0.0000  0.0000  0.0000  0.0000  0.0000  0.0000  0.0000  0.0000  0.0000  0.0000  0.0000  0.0000  0.0000  0.0000  0.0000  0.0000  0.0000  0.0000  0.0000  0.0000  0.0000  0.0000  0.0000  0.0000  0.0000  0.0000  0.0000  0.0000  0.0000  0.0000  0.0000  0.0000  0.0000  0.0000  0.0000  0.0000  0.0000  0.0000  0.0000  0.0000  0.0000  0.0000  0.0000  0.0000  0.0000  0.0000  0.0000  0.0000  0.0000  0.0000  0.0000  0.0000  0.0000  0.0000  0.0000  0.0000  0.0000  0.0000  0.0000  0.0000  0.0000  0.0000  0.0000  0.0000  0.0000  0.0000  0.0000  0.0000  0.0000  0.0000  0.0000  0.0000  0.0000  0.0000  0.0000  0.0000  0.0000  0.0000  0.0000  0.0000  0.0000  0.0000  0.0000  0.0000  0.0000  0.0000  0.0000  0.0000  0.0000  0.0000  0.0000  0.0000  0.0000  0.0000  0.0000  0.0000  0.0000  0.0000  0.0000  0.0000  0.0000  0.0000  0.0000  0.0000  0.0000  0.0000  0.0000  0.0000  0.0000  0.0000  0.0000  0.0000  0.0000  0.0000  0.0000  0.0000  0.0000  0.0000  0.0000  0.0000  0.0000  0.0000  0.0000  0.0000  0.0000  0.0000  0.0000  0.0000  0.0000  0.0000  0.0000  0.0000  0.0000  0.0000  0.0000  0.0000  0.0000  0.0000  0.0000  0.0000  0.0000  0.0000  0.0000
MFP4__GCA_001210645.1   0.2212  0.1740  0.1620  0.1620  0.1620  0.1499  0.1544  0.1757  0.1344  0.1304  0.1504  0.1671  0.1360  0.1355  0.1653  0.1568  0.1568  0.1858  0.1623  0.1623  0.1615  0.1834  0.1834  0.1834  0.1743  0.1545  0.1512  0.1504  0.1468  0.1468  0.1538  0.1628  0.1686  0.1523  0.1779  0.1779  0.1759  0.1741  0.1735  0.1667  0.1509  0.1525  0.1517  0.1602  0.1612  0.1581  0.1565  0.1550  0.1534  0.1542  0.1550  0.1532  0.1519  0.1556  0.1547  0.1547  0.1529  0.1716  0.1542  0.1532  0.1532  0.1532  0.0251  0.0301  0.0301  0.0251  0.0251  0.0251  0.0237  0.0237  0.0237  0.0237  0.0237  0.0237  0.0237  0.0237  0.0165  0.0165  0.0000  0.0000  0.0000  0.0014  0.0014  0.0000  0.0000  0.0000  0.0000  0.0000  0.0000  0.0000  0.0000  0.0000  0.0000  0.0000  0.0000  0.0000  0.0000  0.0000  0.0000  0.0000  0.0000  0.0000  0.0000  0.0000  0.0000  0.0000  0.0000  0.0000  0.0000  0.0000  0.0000  0.0000  0.0000  0.0000  0.0000  0.0000  0.0000  0.0000  0.0000  0.0000  0.0000  0.0000  0.0000  0.0000  0.0000  0.0000  0.0000  0.0000  0.0000  0.0000  0.0000  0.0000  0.0000  0.0000  0.0000  0.0000  0.0000  0.0000  0.0000  0.0000  0.0000  0.0000  0.0000  0.0014  0.0014  0.0014  0.0014  0.0014  0.0014  0.0014  0.0000  0.0000  0.0000  0.0000  0.0000  0.0000  0.0000  0.0000  0.0000  0.0000  0.0000  0.0000  0.0000  0.0000  0.0000  0.0000  0.0000  0.0000  0.0000  0.0000  0.0000  0.0000  0.0000  0.0000  0.0000  0.0000  0.0000  0.0000  0.0000  0.0000  0.0000  0.0000  0.0000  0.0000  0.0000  0.0000  0.0000  0.0000  0.0000  0.0000  0.0000  0.0000  0.0000  0.0000  0.0000  0.0000  0.0000  0.0000  0.0000  0.0000  0.0000  0.0000  0.0000  0.0000  0.0000  0.0000  0.0000  0.0000  0.0000  0.0000  0.0000  0.0000  0.0000  0.0000  0.0000  0.0000  0.0000  0.0000  0.0000  0.0000  0.0000  0.0000  0.0000  0.0000  0.0000  0.0000  0.0000  0.0000  0.0000  0.0000  0.0000  0.0000  0.0000  0.0000  0.0000  0.0000  0.0000  0.0000  0.0000  0.0000  0.0000  0.0000  0.0000  0.0000  0.0000  0.0000  0.0000  0.0000  0.0000  0.0000  0.0000  0.0000  0.0000  0.0000  0.0000  0.0000  0.0000  0.0000  0.0000  0.0000  0.0000  0.0000  0.0000  0.0000  0.0000  0.0000  0.0000  0.0000  0.0000  0.0000  0.0000  0.0000  0.0000  0.0000  0.0000  0.0000  0.0000  0.0000  0.0000  0.0000  0.0000  0.0000  0.0000  0.0000  0.0000  0.0000  0.0000  0.0000  0.0000  0.0000  0.0000  0.0000  0.0000  0.0000  0.0000
MFP4__GCA_001210965.1   0.2212  0.1740  0.1620  0.1620  0.1620  0.1499  0.1544  0.1757  0.1344  0.1304  0.1504  0.1671  0.1360  0.1355  0.1653  0.1568  0.1568  0.1858  0.1623  0.1623  0.1615  0.1834  0.1834  0.1834  0.1743  0.1545  0.1512  0.1504  0.1468  0.1468  0.1538  0.1628  0.1686  0.1523  0.1779  0.1779  0.1759  0.1741  0.1735  0.1667  0.1509  0.1525  0.1517  0.1602  0.1612  0.1581  0.1565  0.1550  0.1534  0.1542  0.1550  0.1532  0.1519  0.1556  0.1547  0.1547  0.1529  0.1716  0.1542  0.1532  0.1532  0.1532  0.0251  0.0301  0.0301  0.0251  0.0251  0.0251  0.0237  0.0237  0.0237  0.0237  0.0237  0.0237  0.0237  0.0237  0.0165  0.0165  0.0000  0.0000  0.0000  0.0014  0.0014  0.0000  0.0000  0.0000  0.0000  0.0000  0.0000  0.0000  0.0000  0.0000  0.0000  0.0000  0.0000  0.0000  0.0000  0.0000  0.0000  0.0000  0.0000  0.0000  0.0000  0.0000  0.0000  0.0000  0.0000  0.0000  0.0000  0.0000  0.0000  0.0000  0.0000  0.0000  0.0000  0.0000  0.0000  0.0000  0.0000  0.0000  0.0000  0.0000  0.0000  0.0000  0.0000  0.0000  0.0000  0.0000  0.0000  0.0000  0.0000  0.0000  0.0000  0.0000  0.0000  0.0000  0.0000  0.0000  0.0000  0.0000  0.0000  0.0000  0.0000  0.0014  0.0014  0.0014  0.0014  0.0014  0.0014  0.0014  0.0000  0.0000  0.0000  0.0000  0.0000  0.0000  0.0000  0.0000  0.0000  0.0000  0.0000  0.0000  0.0000  0.0000  0.0000  0.0000  0.0000  0.0000  0.0000  0.0000  0.0000  0.0000  0.0000  0.0000  0.0000  0.0000  0.0000  0.0000  0.0000  0.0000  0.0000  0.0000  0.0000  0.0000  0.0000  0.0000  0.0000  0.0000  0.0000  0.0000  0.0000  0.0000  0.0000  0.0000  0.0000  0.0000  0.0000  0.0000  0.0000  0.0000  0.0000  0.0000  0.0000  0.0000  0.0000  0.0000  0.0000  0.0000  0.0000  0.0000  0.0000  0.0000  0.0000  0.0000  0.0000  0.0000  0.0000  0.0000  0.0000  0.0000  0.0000  0.0000  0.0000  0.0000  0.0000  0.0000  0.0000  0.0000  0.0000  0.0000  0.0000  0.0000  0.0000  0.0000  0.0000  0.0000  0.0000  0.0000  0.0000  0.0000  0.0000  0.0000  0.0000  0.0000  0.0000  0.0000  0.0000  0.0000  0.0000  0.0000  0.0000  0.0000  0.0000  0.0000  0.0000  0.0000  0.0000  0.0000  0.0000  0.0000  0.0000  0.0000  0.0000  0.0000  0.0000  0.0000  0.0000  0.0000  0.0000  0.0000  0.0000  0.0000  0.0000  0.0000  0.0000  0.0000  0.0000  0.0000  0.0000  0.0000  0.0000  0.0000  0.0000  0.0000  0.0000  0.0000  0.0000  0.0000  0.0000  0.0000  0.0000  0.0000  0.0000  0.0000  0.0000  0.0000
MFP4__GCA_001211305.1   0.2212  0.1740  0.1620  0.1620  0.1620  0.1499  0.1544  0.1757  0.1344  0.1304  0.1504  0.1671  0.1360  0.1355  0.1653  0.1568  0.1568  0.1858  0.1623  0.1623  0.1615  0.1834  0.1834  0.1834  0.1743  0.1545  0.1512  0.1504  0.1468  0.1468  0.1538  0.1628  0.1686  0.1523  0.1779  0.1779  0.1759  0.1741  0.1735  0.1667  0.1509  0.1525  0.1517  0.1602  0.1612  0.1581  0.1565  0.1550  0.1534  0.1542  0.1550  0.1532  0.1519  0.1556  0.1547  0.1547  0.1529  0.1716  0.1542  0.1532  0.1532  0.1532  0.0251  0.0301  0.0301  0.0251  0.0251  0.0251  0.0237  0.0237  0.0237  0.0237  0.0237  0.0237  0.0237  0.0237  0.0165  0.0165  0.0000  0.0000  0.0000  0.0014  0.0014  0.0000  0.0000  0.0000  0.0000  0.0000  0.0000  0.0000  0.0000  0.0000  0.0000  0.0000  0.0000  0.0000  0.0000  0.0000  0.0000  0.0000  0.0000  0.0000  0.0000  0.0000  0.0000  0.0000  0.0000  0.0000  0.0000  0.0000  0.0000  0.0000  0.0000  0.0000  0.0000  0.0000  0.0000  0.0000  0.0000  0.0000  0.0000  0.0000  0.0000  0.0000  0.0000  0.0000  0.0000  0.0000  0.0000  0.0000  0.0000  0.0000  0.0000  0.0000  0.0000  0.0000  0.0000  0.0000  0.0000  0.0000  0.0000  0.0000  0.0000  0.0014  0.0014  0.0014  0.0014  0.0014  0.0014  0.0014  0.0000  0.0000  0.0000  0.0000  0.0000  0.0000  0.0000  0.0000  0.0000  0.0000  0.0000  0.0000  0.0000  0.0000  0.0000  0.0000  0.0000  0.0000  0.0000  0.0000  0.0000  0.0000  0.0000  0.0000  0.0000  0.0000  0.0000  0.0000  0.0000  0.0000  0.0000  0.0000  0.0000  0.0000  0.0000  0.0000  0.0000  0.0000  0.0000  0.0000  0.0000  0.0000  0.0000  0.0000  0.0000  0.0000  0.0000  0.0000  0.0000  0.0000  0.0000  0.0000  0.0000  0.0000  0.0000  0.0000  0.0000  0.0000  0.0000  0.0000  0.0000  0.0000  0.0000  0.0000  0.0000  0.0000  0.0000  0.0000  0.0000  0.0000  0.0000  0.0000  0.0000  0.0000  0.0000  0.0000  0.0000  0.0000  0.0000  0.0000  0.0000  0.0000  0.0000  0.0000  0.0000  0.0000  0.0000  0.0000  0.0000  0.0000  0.0000  0.0000  0.0000  0.0000  0.0000  0.0000  0.0000  0.0000  0.0000  0.0000  0.0000  0.0000  0.0000  0.0000  0.0000  0.0000  0.0000  0.0000  0.0000  0.0000  0.0000  0.0000  0.0000  0.0000  0.0000  0.0000  0.0000  0.0000  0.0000  0.0000  0.0000  0.0000  0.0000  0.0000  0.0000  0.0000  0.0000  0.0000  0.0000  0.0000  0.0000  0.0000  0.0000  0.0000  0.0000  0.0000  0.0000  0.0000  0.0000  0.0000  0.0000  0.0000  0.0000  0.0000  0.0000  0.0000  0.0000
MFP4__GCA_001211345.1   0.2212  0.1740  0.1620  0.1620  0.1620  0.1499  0.1544  0.1757  0.1344  0.1304  0.1504  0.1671  0.1360  0.1355  0.1653  0.1568  0.1568  0.1858  0.1623  0.1623  0.1615  0.1834  0.1834  0.1834  0.1743  0.1545  0.1512  0.1504  0.1468  0.1468  0.1538  0.1628  0.1686  0.1523  0.1779  0.1779  0.1759  0.1741  0.1735  0.1667  0.1509  0.1525  0.1517  0.1602  0.1612  0.1581  0.1565  0.1550  0.1534  0.1542  0.1550  0.1532  0.1519  0.1556  0.1547  0.1547  0.1529  0.1716  0.1542  0.1532  0.1532  0.1532  0.0251  0.0301  0.0301  0.0251  0.0251  0.0251  0.0237  0.0237  0.0237  0.0237  0.0237  0.0237  0.0237  0.0237  0.0165  0.0165  0.0000  0.0000  0.0000  0.0014  0.0014  0.0000  0.0000  0.0000  0.0000  0.0000  0.0000  0.0000  0.0000  0.0000  0.0000  0.0000  0.0000  0.0000  0.0000  0.0000  0.0000  0.0000  0.0000  0.0000  0.0000  0.0000  0.0000  0.0000  0.0000  0.0000  0.0000  0.0000  0.0000  0.0000  0.0000  0.0000  0.0000  0.0000  0.0000  0.0000  0.0000  0.0000  0.0000  0.0000  0.0000  0.0000  0.0000  0.0000  0.0000  0.0000  0.0000  0.0000  0.0000  0.0000  0.0000  0.0000  0.0000  0.0000  0.0000  0.0000  0.0000  0.0000  0.0000  0.0000  0.0000  0.0014  0.0014  0.0014  0.0014  0.0014  0.0014  0.0014  0.0000  0.0000  0.0000  0.0000  0.0000  0.0000  0.0000  0.0000  0.0000  0.0000  0.0000  0.0000  0.0000  0.0000  0.0000  0.0000  0.0000  0.0000  0.0000  0.0000  0.0000  0.0000  0.0000  0.0000  0.0000  0.0000  0.0000  0.0000  0.0000  0.0000  0.0000  0.0000  0.0000  0.0000  0.0000  0.0000  0.0000  0.0000  0.0000  0.0000  0.0000  0.0000  0.0000  0.0000  0.0000  0.0000  0.0000  0.0000  0.0000  0.0000  0.0000  0.0000  0.0000  0.0000  0.0000  0.0000  0.0000  0.0000  0.0000  0.0000  0.0000  0.0000  0.0000  0.0000  0.0000  0.0000  0.0000  0.0000  0.0000  0.0000  0.0000  0.0000  0.0000  0.0000  0.0000  0.0000  0.0000  0.0000  0.0000  0.0000  0.0000  0.0000  0.0000  0.0000  0.0000  0.0000  0.0000  0.0000  0.0000  0.0000  0.0000  0.0000  0.0000  0.0000  0.0000  0.0000  0.0000  0.0000  0.0000  0.0000  0.0000  0.0000  0.0000  0.0000  0.0000  0.0000  0.0000  0.0000  0.0000  0.0000  0.0000  0.0000  0.0000  0.0000  0.0000  0.0000  0.0000  0.0000  0.0000  0.0000  0.0000  0.0000  0.0000  0.0000  0.0000  0.0000  0.0000  0.0000  0.0000  0.0000  0.0000  0.0000  0.0000  0.0000  0.0000  0.0000  0.0000  0.0000  0.0000  0.0000  0.0000  0.0000  0.0000  0.0000  0.0000  0.0000  0.0000  0.0000
MFP4__GCA_001211405.1   0.2212  0.1740  0.1620  0.1620  0.1620  0.1499  0.1544  0.1757  0.1344  0.1304  0.1504  0.1671  0.1360  0.1355  0.1653  0.1568  0.1568  0.1858  0.1623  0.1623  0.1615  0.1834  0.1834  0.1834  0.1743  0.1545  0.1512  0.1504  0.1468  0.1468  0.1538  0.1628  0.1686  0.1523  0.1779  0.1779  0.1759  0.1741  0.1735  0.1667  0.1509  0.1525  0.1517  0.1602  0.1612  0.1581  0.1565  0.1550  0.1534  0.1542  0.1550  0.1532  0.1519  0.1556  0.1547  0.1547  0.1529  0.1716  0.1542  0.1532  0.1532  0.1532  0.0251  0.0301  0.0301  0.0251  0.0251  0.0251  0.0237  0.0237  0.0237  0.0237  0.0237  0.0237  0.0237  0.0237  0.0165  0.0165  0.0000  0.0000  0.0000  0.0014  0.0014  0.0000  0.0000  0.0000  0.0000  0.0000  0.0000  0.0000  0.0000  0.0000  0.0000  0.0000  0.0000  0.0000  0.0000  0.0000  0.0000  0.0000  0.0000  0.0000  0.0000  0.0000  0.0000  0.0000  0.0000  0.0000  0.0000  0.0000  0.0000  0.0000  0.0000  0.0000  0.0000  0.0000  0.0000  0.0000  0.0000  0.0000  0.0000  0.0000  0.0000  0.0000  0.0000  0.0000  0.0000  0.0000  0.0000  0.0000  0.0000  0.0000  0.0000  0.0000  0.0000  0.0000  0.0000  0.0000  0.0000  0.0000  0.0000  0.0000  0.0000  0.0014  0.0014  0.0014  0.0014  0.0014  0.0014  0.0014  0.0000  0.0000  0.0000  0.0000  0.0000  0.0000  0.0000  0.0000  0.0000  0.0000  0.0000  0.0000  0.0000  0.0000  0.0000  0.0000  0.0000  0.0000  0.0000  0.0000  0.0000  0.0000  0.0000  0.0000  0.0000  0.0000  0.0000  0.0000  0.0000  0.0000  0.0000  0.0000  0.0000  0.0000  0.0000  0.0000  0.0000  0.0000  0.0000  0.0000  0.0000  0.0000  0.0000  0.0000  0.0000  0.0000  0.0000  0.0000  0.0000  0.0000  0.0000  0.0000  0.0000  0.0000  0.0000  0.0000  0.0000  0.0000  0.0000  0.0000  0.0000  0.0000  0.0000  0.0000  0.0000  0.0000  0.0000  0.0000  0.0000  0.0000  0.0000  0.0000  0.0000  0.0000  0.0000  0.0000  0.0000  0.0000  0.0000  0.0000  0.0000  0.0000  0.0000  0.0000  0.0000  0.0000  0.0000  0.0000  0.0000  0.0000  0.0000  0.0000  0.0000  0.0000  0.0000  0.0000  0.0000  0.0000  0.0000  0.0000  0.0000  0.0000  0.0000  0.0000  0.0000  0.0000  0.0000  0.0000  0.0000  0.0000  0.0000  0.0000  0.0000  0.0000  0.0000  0.0000  0.0000  0.0000  0.0000  0.0000  0.0000  0.0000  0.0000  0.0000  0.0000  0.0000  0.0000  0.0000  0.0000  0.0000  0.0000  0.0000  0.0000  0.0000  0.0000  0.0000  0.0000  0.0000  0.0000  0.0000  0.0000  0.0000  0.0000  0.0000  0.0000  0.0000  0.0000  0.0000  0.0000
MFP4__GCA_001211505.1   0.2212  0.1740  0.1620  0.1620  0.1620  0.1499  0.1544  0.1757  0.1344  0.1304  0.1504  0.1671  0.1360  0.1355  0.1653  0.1568  0.1568  0.1858  0.1623  0.1623  0.1615  0.1834  0.1834  0.1834  0.1743  0.1545  0.1512  0.1504  0.1468  0.1468  0.1538  0.1628  0.1686  0.1523  0.1779  0.1779  0.1759  0.1741  0.1735  0.1667  0.1509  0.1525  0.1517  0.1602  0.1612  0.1581  0.1565  0.1550  0.1534  0.1542  0.1550  0.1532  0.1519  0.1556  0.1547  0.1547  0.1529  0.1716  0.1542  0.1532  0.1532  0.1532  0.0251  0.0301  0.0301  0.0251  0.0251  0.0251  0.0237  0.0237  0.0237  0.0237  0.0237  0.0237  0.0237  0.0237  0.0165  0.0165  0.0000  0.0000  0.0000  0.0014  0.0014  0.0000  0.0000  0.0000  0.0000  0.0000  0.0000  0.0000  0.0000  0.0000  0.0000  0.0000  0.0000  0.0000  0.0000  0.0000  0.0000  0.0000  0.0000  0.0000  0.0000  0.0000  0.0000  0.0000  0.0000  0.0000  0.0000  0.0000  0.0000  0.0000  0.0000  0.0000  0.0000  0.0000  0.0000  0.0000  0.0000  0.0000  0.0000  0.0000  0.0000  0.0000  0.0000  0.0000  0.0000  0.0000  0.0000  0.0000  0.0000  0.0000  0.0000  0.0000  0.0000  0.0000  0.0000  0.0000  0.0000  0.0000  0.0000  0.0000  0.0000  0.0014  0.0014  0.0014  0.0014  0.0014  0.0014  0.0014  0.0000  0.0000  0.0000  0.0000  0.0000  0.0000  0.0000  0.0000  0.0000  0.0000  0.0000  0.0000  0.0000  0.0000  0.0000  0.0000  0.0000  0.0000  0.0000  0.0000  0.0000  0.0000  0.0000  0.0000  0.0000  0.0000  0.0000  0.0000  0.0000  0.0000  0.0000  0.0000  0.0000  0.0000  0.0000  0.0000  0.0000  0.0000  0.0000  0.0000  0.0000  0.0000  0.0000  0.0000  0.0000  0.0000  0.0000  0.0000  0.0000  0.0000  0.0000  0.0000  0.0000  0.0000  0.0000  0.0000  0.0000  0.0000  0.0000  0.0000  0.0000  0.0000  0.0000  0.0000  0.0000  0.0000  0.0000  0.0000  0.0000  0.0000  0.0000  0.0000  0.0000  0.0000  0.0000  0.0000  0.0000  0.0000  0.0000  0.0000  0.0000  0.0000  0.0000  0.0000  0.0000  0.0000  0.0000  0.0000  0.0000  0.0000  0.0000  0.0000  0.0000  0.0000  0.0000  0.0000  0.0000  0.0000  0.0000  0.0000  0.0000  0.0000  0.0000  0.0000  0.0000  0.0000  0.0000  0.0000  0.0000  0.0000  0.0000  0.0000  0.0000  0.0000  0.0000  0.0000  0.0000  0.0000  0.0000  0.0000  0.0000  0.0000  0.0000  0.0000  0.0000  0.0000  0.0000  0.0000  0.0000  0.0000  0.0000  0.0000  0.0000  0.0000  0.0000  0.0000  0.0000  0.0000  0.0000  0.0000  0.0000  0.0000  0.0000  0.0000  0.0000  0.0000  0.0000  0.0000  0.0000  0.0000
MFP4__GCA_001211705.1   0.2212  0.1740  0.1620  0.1620  0.1620  0.1499  0.1544  0.1757  0.1344  0.1304  0.1504  0.1671  0.1360  0.1355  0.1653  0.1568  0.1568  0.1858  0.1623  0.1623  0.1615  0.1834  0.1834  0.1834  0.1743  0.1545  0.1512  0.1504  0.1468  0.1468  0.1538  0.1628  0.1686  0.1523  0.1779  0.1779  0.1759  0.1741  0.1735  0.1667  0.1509  0.1525  0.1517  0.1602  0.1612  0.1581  0.1565  0.1550  0.1534  0.1542  0.1550  0.1532  0.1519  0.1556  0.1547  0.1547  0.1529  0.1716  0.1542  0.1532  0.1532  0.1532  0.0251  0.0301  0.0301  0.0251  0.0251  0.0251  0.0237  0.0237  0.0237  0.0237  0.0237  0.0237  0.0237  0.0237  0.0165  0.0165  0.0000  0.0000  0.0000  0.0014  0.0014  0.0000  0.0000  0.0000  0.0000  0.0000  0.0000  0.0000  0.0000  0.0000  0.0000  0.0000  0.0000  0.0000  0.0000  0.0000  0.0000  0.0000  0.0000  0.0000  0.0000  0.0000  0.0000  0.0000  0.0000  0.0000  0.0000  0.0000  0.0000  0.0000  0.0000  0.0000  0.0000  0.0000  0.0000  0.0000  0.0000  0.0000  0.0000  0.0000  0.0000  0.0000  0.0000  0.0000  0.0000  0.0000  0.0000  0.0000  0.0000  0.0000  0.0000  0.0000  0.0000  0.0000  0.0000  0.0000  0.0000  0.0000  0.0000  0.0000  0.0000  0.0014  0.0014  0.0014  0.0014  0.0014  0.0014  0.0014  0.0000  0.0000  0.0000  0.0000  0.0000  0.0000  0.0000  0.0000  0.0000  0.0000  0.0000  0.0000  0.0000  0.0000  0.0000  0.0000  0.0000  0.0000  0.0000  0.0000  0.0000  0.0000  0.0000  0.0000  0.0000  0.0000  0.0000  0.0000  0.0000  0.0000  0.0000  0.0000  0.0000  0.0000  0.0000  0.0000  0.0000  0.0000  0.0000  0.0000  0.0000  0.0000  0.0000  0.0000  0.0000  0.0000  0.0000  0.0000  0.0000  0.0000  0.0000  0.0000  0.0000  0.0000  0.0000  0.0000  0.0000  0.0000  0.0000  0.0000  0.0000  0.0000  0.0000  0.0000  0.0000  0.0000  0.0000  0.0000  0.0000  0.0000  0.0000  0.0000  0.0000  0.0000  0.0000  0.0000  0.0000  0.0000  0.0000  0.0000  0.0000  0.0000  0.0000  0.0000  0.0000  0.0000  0.0000  0.0000  0.0000  0.0000  0.0000  0.0000  0.0000  0.0000  0.0000  0.0000  0.0000  0.0000  0.0000  0.0000  0.0000  0.0000  0.0000  0.0000  0.0000  0.0000  0.0000  0.0000  0.0000  0.0000  0.0000  0.0000  0.0000  0.0000  0.0000  0.0000  0.0000  0.0000  0.0000  0.0000  0.0000  0.0000  0.0000  0.0000  0.0000  0.0000  0.0000  0.0000  0.0000  0.0000  0.0000  0.0000  0.0000  0.0000  0.0000  0.0000  0.0000  0.0000  0.0000  0.0000  0.0000  0.0000  0.0000  0.0000  0.0000  0.0000  0.0000  0.0000  0.0000  0.0000  0.0000
MFP4__GCA_001211865.1   0.2212  0.1740  0.1620  0.1620  0.1620  0.1499  0.1544  0.1757  0.1344  0.1304  0.1504  0.1671  0.1360  0.1355  0.1653  0.1568  0.1568  0.1858  0.1623  0.1623  0.1615  0.1834  0.1834  0.1834  0.1743  0.1545  0.1512  0.1504  0.1468  0.1468  0.1538  0.1628  0.1686  0.1523  0.1779  0.1779  0.1759  0.1741  0.1735  0.1667  0.1509  0.1525  0.1517  0.1602  0.1612  0.1581  0.1565  0.1550  0.1534  0.1542  0.1550  0.1532  0.1519  0.1556  0.1547  0.1547  0.1529  0.1716  0.1542  0.1532  0.1532  0.1532  0.0251  0.0301  0.0301  0.0251  0.0251  0.0251  0.0237  0.0237  0.0237  0.0237  0.0237  0.0237  0.0237  0.0237  0.0165  0.0165  0.0000  0.0000  0.0000  0.0014  0.0014  0.0000  0.0000  0.0000  0.0000  0.0000  0.0000  0.0000  0.0000  0.0000  0.0000  0.0000  0.0000  0.0000  0.0000  0.0000  0.0000  0.0000  0.0000  0.0000  0.0000  0.0000  0.0000  0.0000  0.0000  0.0000  0.0000  0.0000  0.0000  0.0000  0.0000  0.0000  0.0000  0.0000  0.0000  0.0000  0.0000  0.0000  0.0000  0.0000  0.0000  0.0000  0.0000  0.0000  0.0000  0.0000  0.0000  0.0000  0.0000  0.0000  0.0000  0.0000  0.0000  0.0000  0.0000  0.0000  0.0000  0.0000  0.0000  0.0000  0.0000  0.0014  0.0014  0.0014  0.0014  0.0014  0.0014  0.0014  0.0000  0.0000  0.0000  0.0000  0.0000  0.0000  0.0000  0.0000  0.0000  0.0000  0.0000  0.0000  0.0000  0.0000  0.0000  0.0000  0.0000  0.0000  0.0000  0.0000  0.0000  0.0000  0.0000  0.0000  0.0000  0.0000  0.0000  0.0000  0.0000  0.0000  0.0000  0.0000  0.0000  0.0000  0.0000  0.0000  0.0000  0.0000  0.0000  0.0000  0.0000  0.0000  0.0000  0.0000  0.0000  0.0000  0.0000  0.0000  0.0000  0.0000  0.0000  0.0000  0.0000  0.0000  0.0000  0.0000  0.0000  0.0000  0.0000  0.0000  0.0000  0.0000  0.0000  0.0000  0.0000  0.0000  0.0000  0.0000  0.0000  0.0000  0.0000  0.0000  0.0000  0.0000  0.0000  0.0000  0.0000  0.0000  0.0000  0.0000  0.0000  0.0000  0.0000  0.0000  0.0000  0.0000  0.0000  0.0000  0.0000  0.0000  0.0000  0.0000  0.0000  0.0000  0.0000  0.0000  0.0000  0.0000  0.0000  0.0000  0.0000  0.0000  0.0000  0.0000  0.0000  0.0000  0.0000  0.0000  0.0000  0.0000  0.0000  0.0000  0.0000  0.0000  0.0000  0.0000  0.0000  0.0000  0.0000  0.0000  0.0000  0.0000  0.0000  0.0000  0.0000  0.0000  0.0000  0.0000  0.0000  0.0000  0.0000  0.0000  0.0000  0.0000  0.0000  0.0000  0.0000  0.0000  0.0000  0.0000  0.0000  0.0000  0.0000  0.0000  0.0000  0.0000  0.0000  0.0000  0.0000  0.0000  0.0000  0.0000
MFP4__GCA_001212025.1   0.2212  0.1740  0.1620  0.1620  0.1620  0.1499  0.1544  0.1757  0.1344  0.1304  0.1504  0.1671  0.1360  0.1355  0.1653  0.1568  0.1568  0.1858  0.1623  0.1623  0.1615  0.1834  0.1834  0.1834  0.1743  0.1545  0.1512  0.1504  0.1468  0.1468  0.1538  0.1628  0.1686  0.1523  0.1779  0.1779  0.1759  0.1741  0.1735  0.1667  0.1509  0.1525  0.1517  0.1602  0.1612  0.1581  0.1565  0.1550  0.1534  0.1542  0.1550  0.1532  0.1519  0.1556  0.1547  0.1547  0.1529  0.1716  0.1542  0.1532  0.1532  0.1532  0.0251  0.0301  0.0301  0.0251  0.0251  0.0251  0.0237  0.0237  0.0237  0.0237  0.0237  0.0237  0.0237  0.0237  0.0165  0.0165  0.0000  0.0000  0.0000  0.0014  0.0014  0.0000  0.0000  0.0000  0.0000  0.0000  0.0000  0.0000  0.0000  0.0000  0.0000  0.0000  0.0000  0.0000  0.0000  0.0000  0.0000  0.0000  0.0000  0.0000  0.0000  0.0000  0.0000  0.0000  0.0000  0.0000  0.0000  0.0000  0.0000  0.0000  0.0000  0.0000  0.0000  0.0000  0.0000  0.0000  0.0000  0.0000  0.0000  0.0000  0.0000  0.0000  0.0000  0.0000  0.0000  0.0000  0.0000  0.0000  0.0000  0.0000  0.0000  0.0000  0.0000  0.0000  0.0000  0.0000  0.0000  0.0000  0.0000  0.0000  0.0000  0.0014  0.0014  0.0014  0.0014  0.0014  0.0014  0.0014  0.0000  0.0000  0.0000  0.0000  0.0000  0.0000  0.0000  0.0000  0.0000  0.0000  0.0000  0.0000  0.0000  0.0000  0.0000  0.0000  0.0000  0.0000  0.0000  0.0000  0.0000  0.0000  0.0000  0.0000  0.0000  0.0000  0.0000  0.0000  0.0000  0.0000  0.0000  0.0000  0.0000  0.0000  0.0000  0.0000  0.0000  0.0000  0.0000  0.0000  0.0000  0.0000  0.0000  0.0000  0.0000  0.0000  0.0000  0.0000  0.0000  0.0000  0.0000  0.0000  0.0000  0.0000  0.0000  0.0000  0.0000  0.0000  0.0000  0.0000  0.0000  0.0000  0.0000  0.0000  0.0000  0.0000  0.0000  0.0000  0.0000  0.0000  0.0000  0.0000  0.0000  0.0000  0.0000  0.0000  0.0000  0.0000  0.0000  0.0000  0.0000  0.0000  0.0000  0.0000  0.0000  0.0000  0.0000  0.0000  0.0000  0.0000  0.0000  0.0000  0.0000  0.0000  0.0000  0.0000  0.0000  0.0000  0.0000  0.0000  0.0000  0.0000  0.0000  0.0000  0.0000  0.0000  0.0000  0.0000  0.0000  0.0000  0.0000  0.0000  0.0000  0.0000  0.0000  0.0000  0.0000  0.0000  0.0000  0.0000  0.0000  0.0000  0.0000  0.0000  0.0000  0.0000  0.0000  0.0000  0.0000  0.0000  0.0000  0.0000  0.0000  0.0000  0.0000  0.0000  0.0000  0.0000  0.0000  0.0000  0.0000  0.0000  0.0000  0.0000  0.0000  0.0000  0.0000  0.0000  0.0000  0.0000  0.0000  0.0000  0.0000
MFP4__GCA_001212325.1   0.2212  0.1740  0.1620  0.1620  0.1620  0.1499  0.1544  0.1757  0.1344  0.1304  0.1504  0.1671  0.1360  0.1355  0.1653  0.1568  0.1568  0.1858  0.1623  0.1623  0.1615  0.1834  0.1834  0.1834  0.1743  0.1545  0.1512  0.1504  0.1468  0.1468  0.1538  0.1628  0.1686  0.1523  0.1779  0.1779  0.1759  0.1741  0.1735  0.1667  0.1509  0.1525  0.1517  0.1602  0.1612  0.1581  0.1565  0.1550  0.1534  0.1542  0.1550  0.1532  0.1519  0.1556  0.1547  0.1547  0.1529  0.1716  0.1542  0.1532  0.1532  0.1532  0.0251  0.0301  0.0301  0.0251  0.0251  0.0251  0.0237  0.0237  0.0237  0.0237  0.0237  0.0237  0.0237  0.0237  0.0165  0.0165  0.0000  0.0000  0.0000  0.0014  0.0014  0.0000  0.0000  0.0000  0.0000  0.0000  0.0000  0.0000  0.0000  0.0000  0.0000  0.0000  0.0000  0.0000  0.0000  0.0000  0.0000  0.0000  0.0000  0.0000  0.0000  0.0000  0.0000  0.0000  0.0000  0.0000  0.0000  0.0000  0.0000  0.0000  0.0000  0.0000  0.0000  0.0000  0.0000  0.0000  0.0000  0.0000  0.0000  0.0000  0.0000  0.0000  0.0000  0.0000  0.0000  0.0000  0.0000  0.0000  0.0000  0.0000  0.0000  0.0000  0.0000  0.0000  0.0000  0.0000  0.0000  0.0000  0.0000  0.0000  0.0000  0.0014  0.0014  0.0014  0.0014  0.0014  0.0014  0.0014  0.0000  0.0000  0.0000  0.0000  0.0000  0.0000  0.0000  0.0000  0.0000  0.0000  0.0000  0.0000  0.0000  0.0000  0.0000  0.0000  0.0000  0.0000  0.0000  0.0000  0.0000  0.0000  0.0000  0.0000  0.0000  0.0000  0.0000  0.0000  0.0000  0.0000  0.0000  0.0000  0.0000  0.0000  0.0000  0.0000  0.0000  0.0000  0.0000  0.0000  0.0000  0.0000  0.0000  0.0000  0.0000  0.0000  0.0000  0.0000  0.0000  0.0000  0.0000  0.0000  0.0000  0.0000  0.0000  0.0000  0.0000  0.0000  0.0000  0.0000  0.0000  0.0000  0.0000  0.0000  0.0000  0.0000  0.0000  0.0000  0.0000  0.0000  0.0000  0.0000  0.0000  0.0000  0.0000  0.0000  0.0000  0.0000  0.0000  0.0000  0.0000  0.0000  0.0000  0.0000  0.0000  0.0000  0.0000  0.0000  0.0000  0.0000  0.0000  0.0000  0.0000  0.0000  0.0000  0.0000  0.0000  0.0000  0.0000  0.0000  0.0000  0.0000  0.0000  0.0000  0.0000  0.0000  0.0000  0.0000  0.0000  0.0000  0.0000  0.0000  0.0000  0.0000  0.0000  0.0000  0.0000  0.0000  0.0000  0.0000  0.0000  0.0000  0.0000  0.0000  0.0000  0.0000  0.0000  0.0000  0.0000  0.0000  0.0000  0.0000  0.0000  0.0000  0.0000  0.0000  0.0000  0.0000  0.0000  0.0000  0.0000  0.0000  0.0000  0.0000  0.0000  0.0000  0.0000  0.0000  0.0000  0.0000  0.0000  0.0000  0.0000  0.0000
MFP4__GCA_001212405.1   0.2212  0.1740  0.1620  0.1620  0.1620  0.1499  0.1544  0.1757  0.1344  0.1304  0.1504  0.1671  0.1360  0.1355  0.1653  0.1568  0.1568  0.1858  0.1623  0.1623  0.1615  0.1834  0.1834  0.1834  0.1743  0.1545  0.1512  0.1504  0.1468  0.1468  0.1538  0.1628  0.1686  0.1523  0.1779  0.1779  0.1759  0.1741  0.1735  0.1667  0.1509  0.1525  0.1517  0.1602  0.1612  0.1581  0.1565  0.1550  0.1534  0.1542  0.1550  0.1532  0.1519  0.1556  0.1547  0.1547  0.1529  0.1716  0.1542  0.1532  0.1532  0.1532  0.0251  0.0301  0.0301  0.0251  0.0251  0.0251  0.0237  0.0237  0.0237  0.0237  0.0237  0.0237  0.0237  0.0237  0.0165  0.0165  0.0000  0.0000  0.0000  0.0014  0.0014  0.0000  0.0000  0.0000  0.0000  0.0000  0.0000  0.0000  0.0000  0.0000  0.0000  0.0000  0.0000  0.0000  0.0000  0.0000  0.0000  0.0000  0.0000  0.0000  0.0000  0.0000  0.0000  0.0000  0.0000  0.0000  0.0000  0.0000  0.0000  0.0000  0.0000  0.0000  0.0000  0.0000  0.0000  0.0000  0.0000  0.0000  0.0000  0.0000  0.0000  0.0000  0.0000  0.0000  0.0000  0.0000  0.0000  0.0000  0.0000  0.0000  0.0000  0.0000  0.0000  0.0000  0.0000  0.0000  0.0000  0.0000  0.0000  0.0000  0.0000  0.0014  0.0014  0.0014  0.0014  0.0014  0.0014  0.0014  0.0000  0.0000  0.0000  0.0000  0.0000  0.0000  0.0000  0.0000  0.0000  0.0000  0.0000  0.0000  0.0000  0.0000  0.0000  0.0000  0.0000  0.0000  0.0000  0.0000  0.0000  0.0000  0.0000  0.0000  0.0000  0.0000  0.0000  0.0000  0.0000  0.0000  0.0000  0.0000  0.0000  0.0000  0.0000  0.0000  0.0000  0.0000  0.0000  0.0000  0.0000  0.0000  0.0000  0.0000  0.0000  0.0000  0.0000  0.0000  0.0000  0.0000  0.0000  0.0000  0.0000  0.0000  0.0000  0.0000  0.0000  0.0000  0.0000  0.0000  0.0000  0.0000  0.0000  0.0000  0.0000  0.0000  0.0000  0.0000  0.0000  0.0000  0.0000  0.0000  0.0000  0.0000  0.0000  0.0000  0.0000  0.0000  0.0000  0.0000  0.0000  0.0000  0.0000  0.0000  0.0000  0.0000  0.0000  0.0000  0.0000  0.0000  0.0000  0.0000  0.0000  0.0000  0.0000  0.0000  0.0000  0.0000  0.0000  0.0000  0.0000  0.0000  0.0000  0.0000  0.0000  0.0000  0.0000  0.0000  0.0000  0.0000  0.0000  0.0000  0.0000  0.0000  0.0000  0.0000  0.0000  0.0000  0.0000  0.0000  0.0000  0.0000  0.0000  0.0000  0.0000  0.0000  0.0000  0.0000  0.0000  0.0000  0.0000  0.0000  0.0000  0.0000  0.0000  0.0000  0.0000  0.0000  0.0000  0.0000  0.0000  0.0000  0.0000  0.0000  0.0000  0.0000  0.0000  0.0000  0.0000  0.0000  0.0000  0.0000  0.0000  0.0000  0.0000
MFP4__GCA_001262275.1   0.2212  0.1740  0.1620  0.1620  0.1620  0.1499  0.1544  0.1757  0.1344  0.1304  0.1504  0.1671  0.1360  0.1355  0.1653  0.1568  0.1568  0.1858  0.1623  0.1623  0.1615  0.1834  0.1834  0.1834  0.1743  0.1545  0.1512  0.1504  0.1468  0.1468  0.1538  0.1628  0.1686  0.1523  0.1779  0.1779  0.1759  0.1741  0.1735  0.1667  0.1509  0.1525  0.1517  0.1602  0.1612  0.1581  0.1565  0.1550  0.1534  0.1542  0.1550  0.1532  0.1519  0.1556  0.1547  0.1547  0.1529  0.1716  0.1542  0.1532  0.1532  0.1532  0.0251  0.0301  0.0301  0.0251  0.0251  0.0251  0.0237  0.0237  0.0237  0.0237  0.0237  0.0237  0.0237  0.0237  0.0165  0.0165  0.0000  0.0000  0.0000  0.0014  0.0014  0.0000  0.0000  0.0000  0.0000  0.0000  0.0000  0.0000  0.0000  0.0000  0.0000  0.0000  0.0000  0.0000  0.0000  0.0000  0.0000  0.0000  0.0000  0.0000  0.0000  0.0000  0.0000  0.0000  0.0000  0.0000  0.0000  0.0000  0.0000  0.0000  0.0000  0.0000  0.0000  0.0000  0.0000  0.0000  0.0000  0.0000  0.0000  0.0000  0.0000  0.0000  0.0000  0.0000  0.0000  0.0000  0.0000  0.0000  0.0000  0.0000  0.0000  0.0000  0.0000  0.0000  0.0000  0.0000  0.0000  0.0000  0.0000  0.0000  0.0000  0.0014  0.0014  0.0014  0.0014  0.0014  0.0014  0.0014  0.0000  0.0000  0.0000  0.0000  0.0000  0.0000  0.0000  0.0000  0.0000  0.0000  0.0000  0.0000  0.0000  0.0000  0.0000  0.0000  0.0000  0.0000  0.0000  0.0000  0.0000  0.0000  0.0000  0.0000  0.0000  0.0000  0.0000  0.0000  0.0000  0.0000  0.0000  0.0000  0.0000  0.0000  0.0000  0.0000  0.0000  0.0000  0.0000  0.0000  0.0000  0.0000  0.0000  0.0000  0.0000  0.0000  0.0000  0.0000  0.0000  0.0000  0.0000  0.0000  0.0000  0.0000  0.0000  0.0000  0.0000  0.0000  0.0000  0.0000  0.0000  0.0000  0.0000  0.0000  0.0000  0.0000  0.0000  0.0000  0.0000  0.0000  0.0000  0.0000  0.0000  0.0000  0.0000  0.0000  0.0000  0.0000  0.0000  0.0000  0.0000  0.0000  0.0000  0.0000  0.0000  0.0000  0.0000  0.0000  0.0000  0.0000  0.0000  0.0000  0.0000  0.0000  0.0000  0.0000  0.0000  0.0000  0.0000  0.0000  0.0000  0.0000  0.0000  0.0000  0.0000  0.0000  0.0000  0.0000  0.0000  0.0000  0.0000  0.0000  0.0000  0.0000  0.0000  0.0000  0.0000  0.0000  0.0000  0.0000  0.0000  0.0000  0.0000  0.0000  0.0000  0.0000  0.0000  0.0000  0.0000  0.0000  0.0000  0.0000  0.0000  0.0000  0.0000  0.0000  0.0000  0.0000  0.0000  0.0000  0.0000  0.0000  0.0000  0.0000  0.0000  0.0000  0.0000  0.0000  0.0000  0.0000  0.0000  0.0000  0.0000  0.0000  0.0000  0.0000
MFP4__GCA_001262355.1   0.2212  0.1740  0.1620  0.1620  0.1620  0.1499  0.1544  0.1757  0.1344  0.1304  0.1504  0.1671  0.1360  0.1355  0.1653  0.1568  0.1568  0.1858  0.1623  0.1623  0.1615  0.1834  0.1834  0.1834  0.1743  0.1545  0.1512  0.1504  0.1468  0.1468  0.1538  0.1628  0.1686  0.1523  0.1779  0.1779  0.1759  0.1741  0.1735  0.1667  0.1509  0.1525  0.1517  0.1602  0.1612  0.1581  0.1565  0.1550  0.1534  0.1542  0.1550  0.1532  0.1519  0.1556  0.1547  0.1547  0.1529  0.1716  0.1542  0.1532  0.1532  0.1532  0.0251  0.0301  0.0301  0.0251  0.0251  0.0251  0.0237  0.0237  0.0237  0.0237  0.0237  0.0237  0.0237  0.0237  0.0165  0.0165  0.0000  0.0000  0.0000  0.0014  0.0014  0.0000  0.0000  0.0000  0.0000  0.0000  0.0000  0.0000  0.0000  0.0000  0.0000  0.0000  0.0000  0.0000  0.0000  0.0000  0.0000  0.0000  0.0000  0.0000  0.0000  0.0000  0.0000  0.0000  0.0000  0.0000  0.0000  0.0000  0.0000  0.0000  0.0000  0.0000  0.0000  0.0000  0.0000  0.0000  0.0000  0.0000  0.0000  0.0000  0.0000  0.0000  0.0000  0.0000  0.0000  0.0000  0.0000  0.0000  0.0000  0.0000  0.0000  0.0000  0.0000  0.0000  0.0000  0.0000  0.0000  0.0000  0.0000  0.0000  0.0000  0.0014  0.0014  0.0014  0.0014  0.0014  0.0014  0.0014  0.0000  0.0000  0.0000  0.0000  0.0000  0.0000  0.0000  0.0000  0.0000  0.0000  0.0000  0.0000  0.0000  0.0000  0.0000  0.0000  0.0000  0.0000  0.0000  0.0000  0.0000  0.0000  0.0000  0.0000  0.0000  0.0000  0.0000  0.0000  0.0000  0.0000  0.0000  0.0000  0.0000  0.0000  0.0000  0.0000  0.0000  0.0000  0.0000  0.0000  0.0000  0.0000  0.0000  0.0000  0.0000  0.0000  0.0000  0.0000  0.0000  0.0000  0.0000  0.0000  0.0000  0.0000  0.0000  0.0000  0.0000  0.0000  0.0000  0.0000  0.0000  0.0000  0.0000  0.0000  0.0000  0.0000  0.0000  0.0000  0.0000  0.0000  0.0000  0.0000  0.0000  0.0000  0.0000  0.0000  0.0000  0.0000  0.0000  0.0000  0.0000  0.0000  0.0000  0.0000  0.0000  0.0000  0.0000  0.0000  0.0000  0.0000  0.0000  0.0000  0.0000  0.0000  0.0000  0.0000  0.0000  0.0000  0.0000  0.0000  0.0000  0.0000  0.0000  0.0000  0.0000  0.0000  0.0000  0.0000  0.0000  0.0000  0.0000  0.0000  0.0000  0.0000  0.0000  0.0000  0.0000  0.0000  0.0000  0.0000  0.0000  0.0000  0.0000  0.0000  0.0000  0.0000  0.0000  0.0000  0.0000  0.0000  0.0000  0.0000  0.0000  0.0000  0.0000  0.0000  0.0000  0.0000  0.0000  0.0000  0.0000  0.0000  0.0000  0.0000  0.0000  0.0000  0.0000  0.0000  0.0000  0.0000  0.0000  0.0000  0.0000  0.0000  0.0000  0.0000  0.0000
MFP4__GCA_001277875.1   0.2212  0.1740  0.1620  0.1620  0.1620  0.1499  0.1544  0.1757  0.1344  0.1304  0.1504  0.1671  0.1360  0.1355  0.1653  0.1568  0.1568  0.1858  0.1623  0.1623  0.1615  0.1834  0.1834  0.1834  0.1743  0.1545  0.1512  0.1504  0.1468  0.1468  0.1538  0.1628  0.1686  0.1523  0.1779  0.1779  0.1759  0.1741  0.1735  0.1667  0.1509  0.1525  0.1517  0.1602  0.1612  0.1581  0.1565  0.1550  0.1534  0.1542  0.1550  0.1532  0.1519  0.1556  0.1547  0.1547  0.1529  0.1716  0.1542  0.1532  0.1532  0.1532  0.0251  0.0301  0.0301  0.0251  0.0251  0.0251  0.0237  0.0237  0.0237  0.0237  0.0237  0.0237  0.0237  0.0237  0.0165  0.0165  0.0000  0.0000  0.0000  0.0014  0.0014  0.0000  0.0000  0.0000  0.0000  0.0000  0.0000  0.0000  0.0000  0.0000  0.0000  0.0000  0.0000  0.0000  0.0000  0.0000  0.0000  0.0000  0.0000  0.0000  0.0000  0.0000  0.0000  0.0000  0.0000  0.0000  0.0000  0.0000  0.0000  0.0000  0.0000  0.0000  0.0000  0.0000  0.0000  0.0000  0.0000  0.0000  0.0000  0.0000  0.0000  0.0000  0.0000  0.0000  0.0000  0.0000  0.0000  0.0000  0.0000  0.0000  0.0000  0.0000  0.0000  0.0000  0.0000  0.0000  0.0000  0.0000  0.0000  0.0000  0.0000  0.0014  0.0014  0.0014  0.0014  0.0014  0.0014  0.0014  0.0000  0.0000  0.0000  0.0000  0.0000  0.0000  0.0000  0.0000  0.0000  0.0000  0.0000  0.0000  0.0000  0.0000  0.0000  0.0000  0.0000  0.0000  0.0000  0.0000  0.0000  0.0000  0.0000  0.0000  0.0000  0.0000  0.0000  0.0000  0.0000  0.0000  0.0000  0.0000  0.0000  0.0000  0.0000  0.0000  0.0000  0.0000  0.0000  0.0000  0.0000  0.0000  0.0000  0.0000  0.0000  0.0000  0.0000  0.0000  0.0000  0.0000  0.0000  0.0000  0.0000  0.0000  0.0000  0.0000  0.0000  0.0000  0.0000  0.0000  0.0000  0.0000  0.0000  0.0000  0.0000  0.0000  0.0000  0.0000  0.0000  0.0000  0.0000  0.0000  0.0000  0.0000  0.0000  0.0000  0.0000  0.0000  0.0000  0.0000  0.0000  0.0000  0.0000  0.0000  0.0000  0.0000  0.0000  0.0000  0.0000  0.0000  0.0000  0.0000  0.0000  0.0000  0.0000  0.0000  0.0000  0.0000  0.0000  0.0000  0.0000  0.0000  0.0000  0.0000  0.0000  0.0000  0.0000  0.0000  0.0000  0.0000  0.0000  0.0000  0.0000  0.0000  0.0000  0.0000  0.0000  0.0000  0.0000  0.0000  0.0000  0.0000  0.0000  0.0000  0.0000  0.0000  0.0000  0.0000  0.0000  0.0000  0.0000  0.0000  0.0000  0.0000  0.0000  0.0000  0.0000  0.0000  0.0000  0.0000  0.0000  0.0000  0.0000  0.0000  0.0000  0.0000  0.0000  0.0000  0.0000  0.0000  0.0000  0.0000  0.0000  0.0000  0.0000  0.0000  0.0000  0.0000
MFP4__GCA_001277895.1   0.2212  0.1740  0.1620  0.1620  0.1620  0.1499  0.1544  0.1757  0.1344  0.1304  0.1504  0.1671  0.1360  0.1355  0.1653  0.1568  0.1568  0.1858  0.1623  0.1623  0.1615  0.1834  0.1834  0.1834  0.1743  0.1545  0.1512  0.1504  0.1468  0.1468  0.1538  0.1628  0.1686  0.1523  0.1779  0.1779  0.1759  0.1741  0.1735  0.1667  0.1509  0.1525  0.1517  0.1602  0.1612  0.1581  0.1565  0.1550  0.1534  0.1542  0.1550  0.1532  0.1519  0.1556  0.1547  0.1547  0.1529  0.1716  0.1542  0.1532  0.1532  0.1532  0.0251  0.0301  0.0301  0.0251  0.0251  0.0251  0.0237  0.0237  0.0237  0.0237  0.0237  0.0237  0.0237  0.0237  0.0165  0.0165  0.0000  0.0000  0.0000  0.0014  0.0014  0.0000  0.0000  0.0000  0.0000  0.0000  0.0000  0.0000  0.0000  0.0000  0.0000  0.0000  0.0000  0.0000  0.0000  0.0000  0.0000  0.0000  0.0000  0.0000  0.0000  0.0000  0.0000  0.0000  0.0000  0.0000  0.0000  0.0000  0.0000  0.0000  0.0000  0.0000  0.0000  0.0000  0.0000  0.0000  0.0000  0.0000  0.0000  0.0000  0.0000  0.0000  0.0000  0.0000  0.0000  0.0000  0.0000  0.0000  0.0000  0.0000  0.0000  0.0000  0.0000  0.0000  0.0000  0.0000  0.0000  0.0000  0.0000  0.0000  0.0000  0.0014  0.0014  0.0014  0.0014  0.0014  0.0014  0.0014  0.0000  0.0000  0.0000  0.0000  0.0000  0.0000  0.0000  0.0000  0.0000  0.0000  0.0000  0.0000  0.0000  0.0000  0.0000  0.0000  0.0000  0.0000  0.0000  0.0000  0.0000  0.0000  0.0000  0.0000  0.0000  0.0000  0.0000  0.0000  0.0000  0.0000  0.0000  0.0000  0.0000  0.0000  0.0000  0.0000  0.0000  0.0000  0.0000  0.0000  0.0000  0.0000  0.0000  0.0000  0.0000  0.0000  0.0000  0.0000  0.0000  0.0000  0.0000  0.0000  0.0000  0.0000  0.0000  0.0000  0.0000  0.0000  0.0000  0.0000  0.0000  0.0000  0.0000  0.0000  0.0000  0.0000  0.0000  0.0000  0.0000  0.0000  0.0000  0.0000  0.0000  0.0000  0.0000  0.0000  0.0000  0.0000  0.0000  0.0000  0.0000  0.0000  0.0000  0.0000  0.0000  0.0000  0.0000  0.0000  0.0000  0.0000  0.0000  0.0000  0.0000  0.0000  0.0000  0.0000  0.0000  0.0000  0.0000  0.0000  0.0000  0.0000  0.0000  0.0000  0.0000  0.0000  0.0000  0.0000  0.0000  0.0000  0.0000  0.0000  0.0000  0.0000  0.0000  0.0000  0.0000  0.0000  0.0000  0.0000  0.0000  0.0000  0.0000  0.0000  0.0000  0.0000  0.0000  0.0000  0.0000  0.0000  0.0000  0.0000  0.0000  0.0000  0.0000  0.0000  0.0000  0.0000  0.0000  0.0000  0.0000  0.0000  0.0000  0.0000  0.0000  0.0000  0.0000  0.0000  0.0000  0.0000  0.0000  0.0000  0.0000  0.0000  0.0000  0.0000  0.0000  0.0000  0.0000
MFP4__GCA_001279165.1   0.2211  0.1740  0.1620  0.1620  0.1620  0.1498  0.1544  0.1756  0.1343  0.1304  0.1504  0.1671  0.1359  0.1355  0.1669  0.1567  0.1567  0.1858  0.1622  0.1622  0.1614  0.1833  0.1833  0.1833  0.1742  0.1544  0.1511  0.1503  0.1468  0.1468  0.1538  0.1627  0.1685  0.1523  0.1795  0.1795  0.1759  0.1740  0.1734  0.1683  0.1525  0.1541  0.1533  0.1619  0.1628  0.1597  0.1581  0.1566  0.1550  0.1558  0.1566  0.1548  0.1535  0.1572  0.1563  0.1563  0.1545  0.1733  0.1558  0.1548  0.1548  0.1548  0.0251  0.0301  0.0301  0.0251  0.0251  0.0251  0.0237  0.0237  0.0237  0.0237  0.0237  0.0237  0.0237  0.0237  0.0165  0.0165  0.0000  0.0000  0.0000  0.0014  0.0014  0.0000  0.0000  0.0000  0.0000  0.0000  0.0000  0.0000  0.0000  0.0000  0.0000  0.0000  0.0000  0.0000  0.0000  0.0000  0.0000  0.0000  0.0000  0.0000  0.0000  0.0000  0.0000  0.0000  0.0000  0.0000  0.0000  0.0000  0.0000  0.0000  0.0000  0.0000  0.0000  0.0000  0.0000  0.0000  0.0000  0.0000  0.0000  0.0000  0.0000  0.0000  0.0000  0.0000  0.0000  0.0000  0.0000  0.0000  0.0000  0.0000  0.0000  0.0000  0.0000  0.0000  0.0000  0.0000  0.0000  0.0000  0.0000  0.0000  0.0000  0.0014  0.0014  0.0014  0.0014  0.0014  0.0014  0.0014  0.0000  0.0000  0.0000  0.0000  0.0000  0.0000  0.0000  0.0000  0.0000  0.0000  0.0000  0.0000  0.0000  0.0000  0.0000  0.0000  0.0000  0.0000  0.0000  0.0000  0.0000  0.0000  0.0000  0.0000  0.0000  0.0000  0.0000  0.0000  0.0000  0.0000  0.0000  0.0000  0.0000  0.0000  0.0000  0.0000  0.0000  0.0000  0.0000  0.0000  0.0000  0.0000  0.0000  0.0000  0.0000  0.0000  0.0000  0.0000  0.0000  0.0000  0.0000  0.0000  0.0000  0.0000  0.0000  0.0000  0.0000  0.0000  0.0000  0.0000  0.0000  0.0000  0.0000  0.0000  0.0000  0.0000  0.0000  0.0000  0.0000  0.0000  0.0000  0.0000  0.0000  0.0000  0.0000  0.0000  0.0000  0.0000  0.0000  0.0000  0.0000  0.0000  0.0000  0.0000  0.0000  0.0000  0.0000  0.0000  0.0000  0.0000  0.0000  0.0000  0.0000  0.0000  0.0000  0.0000  0.0000  0.0000  0.0000  0.0000  0.0000  0.0000  0.0000  0.0000  0.0000  0.0000  0.0000  0.0000  0.0000  0.0000  0.0000  0.0000  0.0000  0.0000  0.0000  0.0000  0.0000  0.0000  0.0000  0.0000  0.0000  0.0000  0.0000  0.0000  0.0000  0.0000  0.0000  0.0000  0.0000  0.0000  0.0000  0.0000  0.0000  0.0000  0.0000  0.0000  0.0000  0.0000  0.0000  0.0000  0.0000  0.0000  0.0000  0.0000  0.0000  0.0000  0.0000  0.0000  0.0000  0.0000  0.0000  0.0000  0.0000  0.0000  0.0000  0.0000  0.0000  0.0000  0.0000  0.0000
MFP4__GCA_001279185.1   0.2211  0.1740  0.1620  0.1620  0.1620  0.1498  0.1544  0.1756  0.1343  0.1304  0.1504  0.1671  0.1359  0.1355  0.1669  0.1567  0.1567  0.1858  0.1622  0.1622  0.1614  0.1833  0.1833  0.1833  0.1742  0.1544  0.1511  0.1503  0.1468  0.1468  0.1538  0.1627  0.1685  0.1523  0.1795  0.1795  0.1759  0.1740  0.1734  0.1683  0.1525  0.1541  0.1533  0.1619  0.1628  0.1597  0.1581  0.1566  0.1550  0.1558  0.1566  0.1548  0.1535  0.1572  0.1563  0.1563  0.1545  0.1733  0.1558  0.1548  0.1548  0.1548  0.0251  0.0301  0.0301  0.0251  0.0251  0.0251  0.0237  0.0237  0.0237  0.0237  0.0237  0.0237  0.0237  0.0237  0.0165  0.0165  0.0000  0.0000  0.0000  0.0014  0.0014  0.0000  0.0000  0.0000  0.0000  0.0000  0.0000  0.0000  0.0000  0.0000  0.0000  0.0000  0.0000  0.0000  0.0000  0.0000  0.0000  0.0000  0.0000  0.0000  0.0000  0.0000  0.0000  0.0000  0.0000  0.0000  0.0000  0.0000  0.0000  0.0000  0.0000  0.0000  0.0000  0.0000  0.0000  0.0000  0.0000  0.0000  0.0000  0.0000  0.0000  0.0000  0.0000  0.0000  0.0000  0.0000  0.0000  0.0000  0.0000  0.0000  0.0000  0.0000  0.0000  0.0000  0.0000  0.0000  0.0000  0.0000  0.0000  0.0000  0.0000  0.0014  0.0014  0.0014  0.0014  0.0014  0.0014  0.0014  0.0000  0.0000  0.0000  0.0000  0.0000  0.0000  0.0000  0.0000  0.0000  0.0000  0.0000  0.0000  0.0000  0.0000  0.0000  0.0000  0.0000  0.0000  0.0000  0.0000  0.0000  0.0000  0.0000  0.0000  0.0000  0.0000  0.0000  0.0000  0.0000  0.0000  0.0000  0.0000  0.0000  0.0000  0.0000  0.0000  0.0000  0.0000  0.0000  0.0000  0.0000  0.0000  0.0000  0.0000  0.0000  0.0000  0.0000  0.0000  0.0000  0.0000  0.0000  0.0000  0.0000  0.0000  0.0000  0.0000  0.0000  0.0000  0.0000  0.0000  0.0000  0.0000  0.0000  0.0000  0.0000  0.0000  0.0000  0.0000  0.0000  0.0000  0.0000  0.0000  0.0000  0.0000  0.0000  0.0000  0.0000  0.0000  0.0000  0.0000  0.0000  0.0000  0.0000  0.0000  0.0000  0.0000  0.0000  0.0000  0.0000  0.0000  0.0000  0.0000  0.0000  0.0000  0.0000  0.0000  0.0000  0.0000  0.0000  0.0000  0.0000  0.0000  0.0000  0.0000  0.0000  0.0000  0.0000  0.0000  0.0000  0.0000  0.0000  0.0000  0.0000  0.0000  0.0000  0.0000  0.0000  0.0000  0.0000  0.0000  0.0000  0.0000  0.0000  0.0000  0.0000  0.0000  0.0000  0.0000  0.0000  0.0000  0.0000  0.0000  0.0000  0.0000  0.0000  0.0000  0.0000  0.0000  0.0000  0.0000  0.0000  0.0000  0.0000  0.0000  0.0000  0.0000  0.0000  0.0000  0.0000  0.0000  0.0000  0.0000  0.0000  0.0000  0.0000  0.0000  0.0000  0.0000  0.0000  0.0000  0.0000
MFP4__GCA_001279265.1   0.2211  0.1740  0.1620  0.1620  0.1620  0.1498  0.1544  0.1756  0.1343  0.1304  0.1504  0.1671  0.1359  0.1355  0.1669  0.1567  0.1567  0.1858  0.1622  0.1622  0.1614  0.1833  0.1833  0.1833  0.1742  0.1544  0.1511  0.1503  0.1468  0.1468  0.1538  0.1627  0.1685  0.1523  0.1795  0.1795  0.1759  0.1740  0.1734  0.1683  0.1525  0.1541  0.1533  0.1619  0.1628  0.1597  0.1581  0.1566  0.1550  0.1558  0.1566  0.1548  0.1535  0.1572  0.1563  0.1563  0.1545  0.1733  0.1558  0.1548  0.1548  0.1548  0.0251  0.0301  0.0301  0.0251  0.0251  0.0251  0.0237  0.0237  0.0237  0.0237  0.0237  0.0237  0.0237  0.0237  0.0165  0.0165  0.0000  0.0000  0.0000  0.0014  0.0014  0.0000  0.0000  0.0000  0.0000  0.0000  0.0000  0.0000  0.0000  0.0000  0.0000  0.0000  0.0000  0.0000  0.0000  0.0000  0.0000  0.0000  0.0000  0.0000  0.0000  0.0000  0.0000  0.0000  0.0000  0.0000  0.0000  0.0000  0.0000  0.0000  0.0000  0.0000  0.0000  0.0000  0.0000  0.0000  0.0000  0.0000  0.0000  0.0000  0.0000  0.0000  0.0000  0.0000  0.0000  0.0000  0.0000  0.0000  0.0000  0.0000  0.0000  0.0000  0.0000  0.0000  0.0000  0.0000  0.0000  0.0000  0.0000  0.0000  0.0000  0.0014  0.0014  0.0014  0.0014  0.0014  0.0014  0.0014  0.0000  0.0000  0.0000  0.0000  0.0000  0.0000  0.0000  0.0000  0.0000  0.0000  0.0000  0.0000  0.0000  0.0000  0.0000  0.0000  0.0000  0.0000  0.0000  0.0000  0.0000  0.0000  0.0000  0.0000  0.0000  0.0000  0.0000  0.0000  0.0000  0.0000  0.0000  0.0000  0.0000  0.0000  0.0000  0.0000  0.0000  0.0000  0.0000  0.0000  0.0000  0.0000  0.0000  0.0000  0.0000  0.0000  0.0000  0.0000  0.0000  0.0000  0.0000  0.0000  0.0000  0.0000  0.0000  0.0000  0.0000  0.0000  0.0000  0.0000  0.0000  0.0000  0.0000  0.0000  0.0000  0.0000  0.0000  0.0000  0.0000  0.0000  0.0000  0.0000  0.0000  0.0000  0.0000  0.0000  0.0000  0.0000  0.0000  0.0000  0.0000  0.0000  0.0000  0.0000  0.0000  0.0000  0.0000  0.0000  0.0000  0.0000  0.0000  0.0000  0.0000  0.0000  0.0000  0.0000  0.0000  0.0000  0.0000  0.0000  0.0000  0.0000  0.0000  0.0000  0.0000  0.0000  0.0000  0.0000  0.0000  0.0000  0.0000  0.0000  0.0000  0.0000  0.0000  0.0000  0.0000  0.0000  0.0000  0.0000  0.0000  0.0000  0.0000  0.0000  0.0000  0.0000  0.0000  0.0000  0.0000  0.0000  0.0000  0.0000  0.0000  0.0000  0.0000  0.0000  0.0000  0.0000  0.0000  0.0000  0.0000  0.0000  0.0000  0.0000  0.0000  0.0000  0.0000  0.0000  0.0000  0.0000  0.0000  0.0000  0.0000  0.0000  0.0000  0.0000  0.0000  0.0000  0.0000  0.0000  0.0000  0.0000
[truncated: 631,873 more chars]
