# Supplementary material for: Subfunctionalization influences the expansion of bacterial multidrug antibiotic resistance
Source: BMC Genomics. 2017 Oct 30;18:834. doi: 10.1186/s12864-017-4222-4 (PMC5663151; doi:10.1186/s12864-017-4222-4)
Supplement: Supplementary file 1 — Calculation of synonymous/non-synonymous substitution. (ZIP 34380 kb) [file 12864_2017_4222_MOESM1_ESM.zip › Additional_File_1/MFP/2NG_MFP.dS]

   505
MFP4__GCA_000198775.1 
MFP4__GCA_000818655.1   0.8598
MFP4__GCA_000472825.1   0.9220  0.6400
MFP4__GCA_000472845.1   0.9220  0.6400  0.0000
MFP4__GCA_000739815.1   0.9220  0.6400  0.0000  0.0000
MFP4__GCA_000739775.1   0.9602  0.6597  0.3377  0.3377  0.3377
MFP4__GCA_000519185.1   0.8443  0.7094  0.2987  0.2987  0.2987  0.2472
MFP4__GCA_000685015.1   0.9498  0.6069  0.4445  0.4445  0.4445  0.4162  0.4217
MFP4__GCA_000685075.1   0.9447  0.5531  0.4249  0.4249  0.4249  0.4112  0.3801  0.3153
MFP4__GCA_000785435.1   0.8605  0.5970  0.3767  0.3767  0.3767  0.3964  0.4081  0.3029  0.2023
MFP4__GCA_000684975.1   0.8658  0.5746  0.4033  0.4033  0.4033  0.3685  0.3649  0.5099  0.4417  0.4011
MFP4__GCA_000685035.1   0.8974  0.5821  0.3983  0.3983  0.3983  0.3456  0.3634  0.4370  0.3963  0.3843  0.3279
MFP4__GCA_000341045.1   0.8763  0.6470  0.5260  0.5260  0.5260  0.5951  0.5895  0.5496  0.4539  0.4989  0.4718  0.5313
MFP4__GCA_000739795.1   0.8794  0.6363  0.5020  0.5020  0.5020  0.5375  0.5319  0.5024  0.4123  0.4411  0.4336  0.4901  0.0960
MFP4__GCA_000729995.1   1.3223  1.0184  0.9890  0.9890  0.9890  0.8640  0.8806  0.8493  0.8715  0.7799  0.7691  0.7536  0.9243  0.8676
MFP4__GCA_000698595.1   0.7710  0.5396  0.6010  0.6010  0.6010  0.4410  0.5003  0.4423  0.4678  0.4279  0.4188  0.4772  0.6231  0.6114  0.6842
MFP4__GCA_000751215.1   0.7710  0.5396  0.6010  0.6010  0.6010  0.4410  0.5003  0.4423  0.4678  0.4279  0.4188  0.4772  0.6231  0.6114  0.6842  0.0000
MFP4__GCA_000402035.1   0.8866  0.6228  0.5798  0.5798  0.5798  0.4929  0.5278  0.5220  0.5666  0.5030  0.4407  0.4634  0.5788  0.5731  0.9657  0.3939  0.3939
MFP4__GCA_000236065.1   0.7757  0.6007  0.4833  0.4833  0.4833  0.4791  0.4347  0.4850  0.4639  0.4391  0.4488  0.4399  0.4873  0.5144  0.7997  0.3743  0.3743  0.3186
MFP4__GCA_000828875.1   0.7442  0.5756  0.4907  0.4907  0.4907  0.4791  0.4626  0.5072  0.4568  0.4391  0.4281  0.4468  0.5094  0.5451  0.7997  0.3806  0.3806  0.3427  0.0434
MFP4__GCA_001278535.1   0.7849  0.5504  0.5086  0.5086  0.5086  0.4819  0.4726  0.5178  0.4739  0.4558  0.4446  0.4566  0.5124  0.5560  0.8092  0.3927  0.3927  0.3271  0.0516  0.0393
MFP4__GCA_000256585.3   0.9602  0.6955  0.5741  0.5741  0.5741  0.4562  0.5177  0.4786  0.5333  0.4800  0.4220  0.4511  0.5898  0.5868  0.7488  0.4200  0.4200  0.2311  0.2817  0.2873  0.2813
MFP4__GCA_000773055.1   0.9602  0.6955  0.5741  0.5741  0.5741  0.4562  0.5177  0.4786  0.5333  0.4800  0.4220  0.4511  0.5898  0.5868  0.7488  0.4200  0.4200  0.2311  0.2817  0.2873  0.2813  0.0000
MFP4__GCA_000698575.1   0.9602  0.6859  0.5909  0.5909  0.5909  0.4633  0.5254  0.4786  0.5333  0.4800  0.4288  0.4581  0.6067  0.6036  0.7698  0.4200  0.4200  0.2417  0.2930  0.2987  0.2926  0.0078  0.0078
MFP4__GCA_000648925.1   0.8620  0.6544  0.5369  0.5369  0.5369  0.4556  0.5144  0.5088  0.5577  0.4450  0.4091  0.4481  0.6363  0.6242  0.8406  0.4363  0.4363  0.2846  0.2898  0.3128  0.2950  0.2101  0.2101  0.2204
MFP4__GCA_001319865.1   0.8478  0.5877  0.5206  0.5206  0.5206  0.5322  0.5705  0.5440  0.5183  0.4980  0.4050  0.3920  0.5485  0.5523  0.7536  0.4913  0.4913  0.5552  0.4457  0.4457  0.4624  0.5189  0.5189  0.5189  0.4580
MFP4__GCA_000522545.2   0.8014  0.6180  0.5877  0.5877  0.5877  0.4943  0.5139  0.4696  0.5428  0.5236  0.4322  0.4595  0.5402  0.6058  0.8335  0.4854  0.4854  0.5506  0.4300  0.4166  0.4463  0.5058  0.5058  0.4984  0.5008  0.2924
MFP4__GCA_001319905.1   0.8082  0.6306  0.5547  0.5547  0.5547  0.4637  0.4969  0.4364  0.5523  0.5252  0.4175  0.4329  0.5673  0.5847  0.8291  0.4809  0.4809  0.5732  0.4724  0.4583  0.4896  0.5425  0.5425  0.5347  0.5142  0.3380  0.0790
MFP4__GCA_000265115.1   0.8056  0.6085  0.5425  0.5425  0.5425  0.4936  0.4984  0.4177  0.5114  0.4716  0.4040  0.4531  0.5459  0.5342  0.7738  0.4544  0.4544  0.5445  0.4614  0.4407  0.4749  0.4711  0.4711  0.4570  0.5026  0.2838  0.1510  0.1790
MFP4__GCA_000281995.2   0.8056  0.6085  0.5425  0.5425  0.5425  0.4936  0.4984  0.4177  0.5114  0.4716  0.4040  0.4531  0.5459  0.5342  0.7738  0.4544  0.4544  0.5445  0.4614  0.4407  0.4749  0.4711  0.4711  0.4570  0.5026  0.2838  0.1510  0.1790  0.0000
MFP4__GCA_000739835.1   0.8485  0.6364  0.5902  0.5902  0.5902  0.5213  0.5302  0.4544  0.5517  0.5097  0.4222  0.4514  0.5795  0.5673  0.7202  0.4676  0.4676  0.5320  0.4597  0.4458  0.4766  0.4909  0.4909  0.4909  0.5093  0.2945  0.1789  0.2128  0.0956  0.0956
MFP4__GCA_000020045.1   0.8320  0.6071  0.5271  0.5271  0.5271  0.5355  0.4846  0.4640  0.4546  0.4689  0.4433  0.3926  0.5703  0.5504  0.7276  0.5012  0.5012  0.5144  0.4473  0.4473  0.4604  0.5654  0.5654  0.5817  0.4923  0.2941  0.2626  0.2936  0.2466  0.2466  0.2674
MFP4__GCA_000519245.1   0.8103  0.5811  0.5600  0.5600  0.5600  0.5382  0.5078  0.4974  0.4949  0.4878  0.4675  0.4637  0.5308  0.5578  0.7765  0.4891  0.4891  0.5189  0.4686  0.4686  0.4786  0.6123  0.6123  0.6297  0.5344  0.3040  0.2912  0.3121  0.2663  0.2663  0.3016  0.1670
MFP4__GCA_000698555.1   0.8320  0.5978  0.5846  0.5846  0.5846  0.5355  0.5422  0.5628  0.5436  0.5048  0.4714  0.4552  0.5593  0.5409  0.9299  0.5465  0.5465  0.4728  0.3896  0.3961  0.3923  0.4940  0.4940  0.5090  0.5051  0.4477  0.5035  0.5462  0.5004  0.5004  0.4559  0.4933  0.4717
MFP4__GCA_000092885.1   0.7720  0.6330  0.5775  0.5775  0.5775  0.5784  0.5251  0.5512  0.5181  0.5520  0.5204  0.5892  0.5959  0.5860  0.9782  0.4688  0.4688  0.5288  0.4709  0.4567  0.4773  0.5527  0.5527  0.5368  0.5762  0.5080  0.4694  0.4882  0.4210  0.4210  0.4565  0.5340  0.5163  0.5100
MFP4__GCA_000372985.1   0.7831  0.6073  0.5696  0.5696  0.5696  0.5625  0.5331  0.5515  0.5184  0.5444  0.5130  0.5729  0.6046  0.5946  0.9651  0.4620  0.4620  0.5448  0.4856  0.4711  0.4776  0.5293  0.5293  0.5139  0.5521  0.4935  0.4626  0.4812  0.4146  0.4146  0.4499  0.5266  0.5242  0.5028  0.0311
MFP4__GCA_000372945.1   0.8069  0.5803  0.5558  0.5558  0.5558  0.5102  0.4831  0.5052  0.5015  0.4913  0.4877  0.5014  0.5820  0.5643  0.7697  0.4859  0.4859  0.4837  0.4625  0.4625  0.4832  0.4782  0.4782  0.4782  0.5026  0.4846  0.4502  0.4673  0.4086  0.4086  0.4038  0.4861  0.5091  0.5028  0.1598  0.1506
MFP4__GCA_000473465.1   0.7921  0.6022  0.5785  0.5785  0.5785  0.5693  0.5523  0.5199  0.4992  0.5131  0.4977  0.5403  0.5708  0.5534  0.8353  0.4447  0.4447  0.5523  0.4969  0.4823  0.5036  0.5405  0.5405  0.5405  0.5404  0.4618  0.4295  0.4472  0.4027  0.4027  0.4108  0.4779  0.4701  0.4939  0.1301  0.1257  0.1476
MFP4__GCA_000173575.1   0.8085  0.5803  0.5802  0.5802  0.5802  0.6005  0.5823  0.5700  0.5360  0.5466  0.5203  0.5990  0.6630  0.6168  0.8568  0.4841  0.4841  0.5674  0.5661  0.5580  0.5491  0.5660  0.5660  0.5660  0.5544  0.4888  0.5117  0.5076  0.4592  0.4592  0.4751  0.5013  0.5137  0.5352  0.1923  0.1729  0.2036  0.1794
MFP4__GCA_000739735.1   0.7370  0.6349  0.5493  0.5493  0.5493  0.5603  0.4980  0.4470  0.4804  0.4813  0.5552  0.5553  0.6847  0.6643  0.8329  0.5420  0.5420  0.4975  0.4710  0.4854  0.4562  0.4955  0.4955  0.4955  0.5090  0.5615  0.5267  0.5468  0.5147  0.5147  0.5017  0.4810  0.5075  0.6049  0.4261  0.4131  0.3785  0.4208  0.4336
MFP4__GCA_000172415.1   0.9550  0.7504  0.5631  0.5631  0.5631  0.5614  0.5774  0.5878  0.5844  0.6076  0.5211  0.5617  0.7170  0.6768  0.8283  0.5560  0.5560  0.5353  0.6021  0.5770  0.5843  0.5175  0.5175  0.5099  0.5042  0.5952  0.5436  0.5543  0.5237  0.5237  0.5068  0.5821  0.6103  0.6470  0.4596  0.4459  0.4531  0.4678  0.4855  0.3922
MFP4__GCA_000421865.1   0.9129  0.6885  0.5608  0.5608  0.5608  0.5513  0.5670  0.5731  0.5738  0.5884  0.5037  0.5279  0.7447  0.7028  0.8315  0.5190  0.5190  0.5137  0.5386  0.5155  0.5223  0.5039  0.5039  0.4965  0.4908  0.5604  0.5184  0.5289  0.4918  0.4918  0.4756  0.5717  0.5912  0.6139  0.4574  0.4507  0.4373  0.4587  0.4833  0.3869  0.0551
MFP4__GCA_001293045.1   0.9118  0.7119  0.5643  0.5643  0.5643  0.5547  0.5705  0.5644  0.5611  0.5920  0.5146  0.5391  0.7698  0.7167  0.8538  0.5338  0.5338  0.5325  0.5539  0.5303  0.5372  0.5186  0.5186  0.5110  0.4978  0.5719  0.5293  0.5322  0.5023  0.5023  0.4859  0.5752  0.5948  0.6395  0.4466  0.4399  0.4268  0.4479  0.4650  0.3740  0.0429  0.0192
MFP4__GCA_000383275.1   0.8163  0.7825  0.5285  0.5285  0.5285  0.5926  0.5358  0.6031  0.5870  0.5975  0.5157  0.5260  0.6867  0.6303  0.8883  0.6683  0.6683  0.6391  0.5393  0.5472  0.5463  0.5754  0.5754  0.5754  0.5941  0.5362  0.5408  0.5206  0.5059  0.5059  0.5496  0.5453  0.5823  0.6776  0.4475  0.4408  0.4378  0.4938  0.4268  0.4421  0.3896  0.3593  0.3652
MFP4__GCA_000685095.1   0.8836  0.7900  0.5531  0.5531  0.5531  0.6201  0.5445  0.6129  0.5633  0.5614  0.5557  0.5003  0.6930  0.6539  0.8726  0.6161  0.6161  0.6480  0.5435  0.5514  0.5585  0.5601  0.5601  0.5601  0.5902  0.5422  0.5708  0.5498  0.5422  0.5422  0.5638  0.5378  0.5889  0.7294  0.4632  0.4564  0.4192  0.4528  0.4083  0.4541  0.3847  0.3606  0.3665  0.0978
MFP4__GCA_000472545.1   0.9957  0.8234  0.6050  0.6050  0.6050  0.5867  0.6114  0.5567  0.4763  0.5554  0.5838  0.5755  0.7898  0.7661  0.8311  0.6326  0.6326  0.5581  0.5807  0.5562  0.5317  0.4803  0.4803  0.4731  0.5226  0.5641  0.5296  0.5638  0.5600  0.5600  0.5862  0.5837  0.5868  0.7017  0.4537  0.4539  0.4543  0.4538  0.4605  0.4656  0.4216  0.4030  0.3962  0.3778  0.3856
MFP4__GCA_000148685.1   0.9245  0.7877  0.5660  0.5660  0.5660  0.5258  0.5640  0.5279  0.5026  0.5004  0.5844  0.5381  0.7611  0.7087  0.8401  0.5885  0.5885  0.5608  0.5629  0.5549  0.5304  0.4792  0.4792  0.4720  0.5214  0.5163  0.5133  0.5467  0.5469  0.5469  0.5294  0.5348  0.5375  0.6427  0.4458  0.4460  0.4430  0.4494  0.4119  0.4337  0.4174  0.4054  0.3986  0.4059  0.4008  0.1168
MFP4__GCA_000416445.1   0.8726  0.7536  0.5338  0.5338  0.5338  0.6036  0.5452  0.5923  0.6321  0.5994  0.4895  0.4715  0.7486  0.7161  0.8451  0.6893  0.6893  0.5807  0.5421  0.5343  0.5412  0.4891  0.4891  0.4965  0.4720  0.5299  0.5838  0.5869  0.5707  0.5707  0.5766  0.5989  0.6458  0.6552  0.5189  0.5192  0.4607  0.5264  0.4962  0.4902  0.4447  0.4121  0.4052  0.3192  0.3322  0.3365  0.3632
MFP4__GCA_000176935.2   0.9081  0.7679  0.5369  0.5369  0.5369  0.5983  0.5325  0.5829  0.6444  0.6287  0.5036  0.4744  0.7679  0.7247  0.8730  0.6647  0.6647  0.5839  0.5373  0.5295  0.5364  0.4846  0.4846  0.4920  0.4605  0.5524  0.5911  0.5942  0.5779  0.5779  0.5921  0.6410  0.6537  0.6632  0.5105  0.5107  0.4670  0.5029  0.5028  0.5191  0.4440  0.4115  0.4046  0.3486  0.3621  0.3420  0.3751  0.0313
MFP4__GCA_000300095.1   0.8850  0.7591  0.5369  0.5369  0.5369  0.6054  0.5325  0.5664  0.6177  0.6112  0.4850  0.4566  0.7627  0.7297  0.8791  0.6802  0.6802  0.5714  0.5334  0.5256  0.5325  0.4883  0.4883  0.4957  0.4640  0.5617  0.5842  0.5872  0.5792  0.5792  0.5935  0.6249  0.6372  0.6586  0.4993  0.4995  0.4565  0.5041  0.5041  0.5054  0.4304  0.3984  0.3916  0.3486  0.3621  0.3420  0.3814  0.0353  0.0433
MFP4__GCA_000515195.1   0.8974  0.7641  0.5417  0.5417  0.5417  0.6122  0.5532  0.5923  0.6411  0.6080  0.4969  0.4644  0.7589  0.7260  0.8451  0.6893  0.6893  0.5807  0.5421  0.5343  0.5412  0.4891  0.4891  0.4965  0.4720  0.5455  0.5838  0.5869  0.5707  0.5707  0.5766  0.5989  0.6458  0.6552  0.5189  0.5192  0.4607  0.5188  0.4962  0.4902  0.4447  0.4121  0.4052  0.3192  0.3322  0.3365  0.3632  0.0077  0.0234  0.0353
MFP4__GCA_000472445.1   0.9834  0.7712  0.6099  0.6099  0.6099  0.5914  0.5109  0.5802  0.5405  0.5830  0.5623  0.6183  0.7300  0.6702  0.7941  0.6601  0.6601  0.6258  0.6001  0.5916  0.5948  0.5472  0.5472  0.5393  0.5851  0.5382  0.5639  0.5832  0.5004  0.5004  0.5284  0.5979  0.6097  0.6360  0.4412  0.4346  0.4383  0.4517  0.4618  0.4634  0.4095  0.3976  0.3973  0.3241  0.3614  0.2248  0.2914  0.2418  0.2574  0.2683  0.2418
MFP4__GCA_000472525.1   0.9706  0.8200  0.5717  0.5717  0.5717  0.5788  0.4996  0.5358  0.5287  0.5504  0.5422  0.5541  0.7379  0.7257  0.6958  0.5793  0.5793  0.6218  0.5893  0.5809  0.5799  0.5333  0.5333  0.5411  0.6125  0.5875  0.5518  0.5391  0.5165  0.5165  0.5296  0.5664  0.5857  0.7053  0.4896  0.4826  0.4339  0.4932  0.4894  0.3671  0.3519  0.3172  0.3345  0.2946  0.3128  0.3774  0.4320  0.3248  0.3482  0.3543  0.3189  0.3296
MFP4__GCA_000020125.1   0.9375  0.7452  0.5662  0.5662  0.5662  0.5519  0.5683  0.5378  0.4856  0.5099  0.5682  0.5197  0.6928  0.6940  0.8079  0.5732  0.5732  0.5377  0.5942  0.5942  0.6231  0.4764  0.4764  0.4692  0.4921  0.5584  0.4605  0.4996  0.4992  0.4992  0.4828  0.5538  0.5606  0.6900  0.5038  0.4966  0.4574  0.4939  0.4864  0.3678  0.3546  0.3345  0.3224  0.4749  0.4840  0.4495  0.4181  0.4386  0.4517  0.4379  0.4386  0.4601  0.4060
MFP4__GCA_000013645.1   0.8121  0.6944  0.5698  0.5698  0.5698  0.5567  0.5732  0.5953  0.4430  0.4838  0.4992  0.4871  0.6932  0.6337  0.7755  0.5739  0.5739  0.5518  0.6005  0.6005  0.6474  0.5131  0.5131  0.5056  0.5719  0.5579  0.5070  0.5042  0.4965  0.4965  0.5093  0.5507  0.5431  0.6640  0.4780  0.4711  0.4539  0.5047  0.5349  0.3680  0.4181  0.3900  0.3771  0.4399  0.4554  0.4564  0.4182  0.4052  0.4312  0.4312  0.4184  0.4281  0.4061  0.2489
MFP4__GCA_000756045.1   0.8121  0.6944  0.5698  0.5698  0.5698  0.5567  0.5732  0.5953  0.4430  0.4838  0.4992  0.4871  0.6932  0.6337  0.7755  0.5739  0.5739  0.5518  0.6005  0.6005  0.6474  0.5131  0.5131  0.5056  0.5719  0.5579  0.5070  0.5042  0.4965  0.4965  0.5093  0.5507  0.5431  0.6640  0.4780  0.4711  0.4539  0.5047  0.5349  0.3680  0.4181  0.3900  0.3771  0.4399  0.4554  0.4564  0.4182  0.4052  0.4312  0.4312  0.4184  0.4281  0.4061  0.2489  0.0000
MFP4__GCA_000178415.2   0.8744  0.7170  0.5619  0.5619  0.5619  0.5374  0.5337  0.5647  0.4800  0.5423  0.5011  0.5227  0.7108  0.6587  0.8008  0.5763  0.5763  0.5148  0.5862  0.5779  0.6323  0.4781  0.4781  0.4709  0.5580  0.5601  0.5089  0.5062  0.5207  0.5207  0.5494  0.5728  0.5453  0.7128  0.4691  0.4623  0.4250  0.4739  0.4954  0.3849  0.4130  0.3851  0.3722  0.4766  0.4784  0.4512  0.4331  0.3937  0.4193  0.4193  0.3937  0.4031  0.3883  0.2767  0.1053  0.1053
MFP4__GCA_000745015.1   0.8739  0.6638  0.6388  0.6388  0.6388  0.5254  0.4993  0.5488  0.5371  0.5595  0.5427  0.5877  0.7460  0.7141  0.9271  0.5576  0.5576  0.5813  0.6584  0.6584  0.6130  0.5965  0.5965  0.6049  0.5769  0.6292  0.5602  0.5327  0.5272  0.5272  0.5066  0.5261  0.4978  0.6586  0.4420  0.4422  0.4358  0.4569  0.4428  0.2945  0.3422  0.3552  0.3369  0.4491  0.4647  0.4553  0.4647  0.4830  0.5116  0.4823  0.4830  0.4428  0.3861  0.3794  0.3796  0.3796  0.3809
MFP4__GCA_001294705.1   0.9650  0.7346  0.6133  0.6133  0.6133  0.5935  0.5573  0.5553  0.5533  0.6118  0.5087  0.5039  0.7993  0.8416  0.9328  0.6093  0.6093  0.5661  0.6142  0.6056  0.5795  0.5730  0.5730  0.5730  0.5620  0.5897  0.5870  0.6160  0.6183  0.6183  0.6554  0.5438  0.5492  0.6819  0.4303  0.4172  0.4209  0.4589  0.4763  0.3126  0.4189  0.4004  0.3873  0.5010  0.5142  0.4468  0.4493  0.4567  0.4844  0.4630  0.4567  0.4943  0.4201  0.3872  0.3749  0.3749  0.3700  0.3006
MFP4__GCA_000685055.1   0.9751  0.7827  0.6697  0.6697  0.6697  0.5828  0.6074  0.6307  0.6089  0.6248  0.5174  0.5480  0.7971  0.7820  0.9739  0.5840  0.5840  0.6955  0.6887  0.6697  0.6685  0.7176  0.7176  0.7176  0.6339  0.6035  0.5664  0.5864  0.5418  0.5418  0.5515  0.5929  0.5905  0.7295  0.4803  0.4662  0.4952  0.4815  0.5185  0.4510  0.4726  0.4424  0.4524  0.5114  0.5431  0.4981  0.5081  0.5843  0.6002  0.6261  0.5843  0.4740  0.5008  0.4759  0.4351  0.4351  0.4787  0.3872  0.2523
MFP4__GCA_000714855.1   1.0182  0.7719  0.6697  0.6697  0.6697  0.5828  0.5904  0.6486  0.6003  0.6161  0.5251  0.5805  0.8194  0.8038  0.9602  0.6092  0.6092  0.6762  0.6887  0.6697  0.6685  0.7176  0.7176  0.7176  0.6339  0.6206  0.5583  0.5782  0.5496  0.5496  0.5755  0.5764  0.5905  0.7603  0.4589  0.4451  0.4879  0.4743  0.5261  0.4441  0.4726  0.4424  0.4524  0.4964  0.5275  0.4834  0.5156  0.5843  0.6002  0.6261  0.5843  0.4528  0.4861  0.4616  0.4217  0.4217  0.4645  0.3685  0.2523  0.0233
MFP4__GCA_000961515.1   1.0036  0.7613  0.6697  0.6697  0.6697  0.5828  0.5904  0.6486  0.6089  0.6248  0.5329  0.5805  0.8308  0.8149  0.9739  0.6092  0.6092  0.6858  0.6887  0.6697  0.6685  0.7176  0.7176  0.7176  0.6428  0.6120  0.5583  0.5782  0.5496  0.5496  0.5920  0.5764  0.5905  0.7498  0.4659  0.4521  0.4952  0.4815  0.5339  0.4305  0.4798  0.4493  0.4594  0.4891  0.5352  0.4907  0.5232  0.5927  0.6087  0.6350  0.5927  0.4458  0.4934  0.4616  0.4284  0.4284  0.4716  0.3747  0.2577  0.0272  0.0116
MFP4__GCA_000567945.1   0.7524  0.5241  0.4963  0.4963  0.4963  0.5105  0.5487  0.4569  0.4446  0.4294  0.4401  0.4591  0.4512  0.4843  0.7865  0.4210  0.4210  0.5527  0.4447  0.4517  0.4687  0.4619  0.4619  0.4619  0.4928  0.3963  0.4166  0.4399  0.4205  0.4205  0.4390  0.4468  0.4454  0.4190  0.4909  0.4912  0.4828  0.4836  0.5031  0.4634  0.4675  0.4833  0.5013  0.5473  0.5603  0.5570  0.5321  0.5502  0.5573  0.5614  0.5583  0.5259  0.4785  0.4840  0.5338  0.5338  0.5760  0.5145  0.5491  0.5783  0.6122  0.6036
MFP4__GCA_000755985.1   0.7581  0.4943  0.4370  0.4370  0.4370  0.4484  0.4854  0.3944  0.4190  0.3672  0.4102  0.4140  0.5006  0.4716  0.7509  0.4063  0.4063  0.4823  0.3928  0.4058  0.4151  0.4064  0.4064  0.4064  0.4594  0.3552  0.3838  0.4060  0.3812  0.3812  0.3766  0.4547  0.4345  0.3692  0.4146  0.4148  0.3788  0.4315  0.4494  0.4184  0.5019  0.4960  0.5142  0.5065  0.5341  0.5272  0.4812  0.5243  0.5312  0.5351  0.5321  0.4923  0.4765  0.4688  0.4593  0.4593  0.4825  0.4687  0.5350  0.5541  0.5541  0.5541  0.1455
MFP4__GCA_000959365.1   0.7686  0.5054  0.4439  0.4439  0.4439  0.4553  0.4927  0.4009  0.4257  0.3734  0.4169  0.4206  0.5080  0.4787  0.7613  0.3998  0.3998  0.4897  0.3993  0.4124  0.4218  0.4064  0.4064  0.4064  0.4665  0.3613  0.3902  0.4126  0.3876  0.3876  0.3829  0.4617  0.4413  0.3754  0.4213  0.4215  0.3851  0.4383  0.4494  0.4251  0.5019  0.5034  0.5218  0.5140  0.5263  0.5349  0.4885  0.5321  0.5390  0.5429  0.5399  0.4923  0.4911  0.4618  0.4664  0.4664  0.4897  0.4758  0.5427  0.5621  0.5621  0.5621  0.1409  0.0116
MFP4__GCA_000706745.1   0.7524  0.5241  0.4963  0.4963  0.4963  0.5105  0.5487  0.4569  0.4446  0.4294  0.4401  0.4591  0.4512  0.4843  0.7865  0.4210  0.4210  0.5527  0.4447  0.4517  0.4687  0.4619  0.4619  0.4619  0.4928  0.3963  0.4166  0.4399  0.4205  0.4205  0.4390  0.4468  0.4454  0.4190  0.4909  0.4912  0.4828  0.4836  0.5031  0.4634  0.4675  0.4833  0.5013  0.5473  0.5603  0.5570  0.5321  0.5502  0.5573  0.5614  0.5583  0.5259  0.4785  0.4840  0.5338  0.5338  0.5760  0.5145  0.5491  0.5783  0.6122  0.6036  0.0000  0.1455  0.1409
MFP4__GCA_000764595.1   0.7524  0.5241  0.4963  0.4963  0.4963  0.5105  0.5487  0.4569  0.4446  0.4294  0.4401  0.4591  0.4512  0.4843  0.7865  0.4210  0.4210  0.5527  0.4447  0.4517  0.4687  0.4619  0.4619  0.4619  0.4928  0.3963  0.4166  0.4399  0.4205  0.4205  0.4390  0.4468  0.4454  0.4190  0.4909  0.4912  0.4828  0.4836  0.5031  0.4634  0.4675  0.4833  0.5013  0.5473  0.5603  0.5570  0.5321  0.5502  0.5573  0.5614  0.5583  0.5259  0.4785  0.4840  0.5338  0.5338  0.5760  0.5145  0.5491  0.5783  0.6122  0.6036  0.0000  0.1455  0.1409  0.0000
MFP4__GCA_000765375.1   0.7524  0.5241  0.4963  0.4963  0.4963  0.5105  0.5487  0.4569  0.4446  0.4294  0.4401  0.4591  0.4512  0.4843  0.7865  0.4210  0.4210  0.5527  0.4447  0.4517  0.4687  0.4619  0.4619  0.4619  0.4928  0.3963  0.4166  0.4399  0.4205  0.4205  0.4390  0.4468  0.4454  0.4190  0.4909  0.4912  0.4828  0.4836  0.5031  0.4634  0.4675  0.4833  0.5013  0.5473  0.5603  0.5570  0.5321  0.5502  0.5573  0.5614  0.5583  0.5259  0.4785  0.4840  0.5338  0.5338  0.5760  0.5145  0.5491  0.5783  0.6122  0.6036  0.0000  0.1455  0.1409  0.0000  0.0000
MFP4__GCA_000012365.1   0.7547  0.5254  0.4976  0.4976  0.4976  0.5118  0.5501  0.4580  0.4457  0.4305  0.4412  0.4603  0.4523  0.4855  0.7890  0.4220  0.4220  0.5542  0.4458  0.4528  0.4699  0.4631  0.4631  0.4631  0.4941  0.3973  0.4176  0.4410  0.4215  0.4215  0.4401  0.4478  0.4464  0.4200  0.4922  0.4924  0.4840  0.4848  0.5044  0.4646  0.4687  0.4846  0.5026  0.5488  0.5618  0.5585  0.5334  0.5517  0.5588  0.5629  0.5598  0.5273  0.4797  0.4852  0.5352  0.5352  0.5776  0.5158  0.5505  0.5799  0.6139  0.6053  0.0000  0.1458  0.1411  0.0000  0.0000  0.0000
MFP4__GCA_000152285.1   0.7547  0.5254  0.4976  0.4976  0.4976  0.5118  0.5501  0.4580  0.4457  0.4305  0.4412  0.4603  0.4523  0.4855  0.7890  0.4220  0.4220  0.5542  0.4458  0.4528  0.4699  0.4631  0.4631  0.4631  0.4941  0.3973  0.4176  0.4410  0.4215  0.4215  0.4401  0.4478  0.4464  0.4200  0.4922  0.4924  0.4840  0.4848  0.5044  0.4646  0.4687  0.4846  0.5026  0.5488  0.5618  0.5585  0.5334  0.5517  0.5588  0.5629  0.5598  0.5273  0.4797  0.4852  0.5352  0.5352  0.5776  0.5158  0.5505  0.5799  0.6139  0.6053  0.0000  0.1458  0.1411  0.0000  0.0000  0.0000  0.0000
MFP4__GCA_000567925.1   0.7547  0.5254  0.4976  0.4976  0.4976  0.5118  0.5501  0.4580  0.4457  0.4305  0.4412  0.4603  0.4523  0.4855  0.7890  0.4220  0.4220  0.5542  0.4458  0.4528  0.4699  0.4631  0.4631  0.4631  0.4941  0.3973  0.4176  0.4410  0.4215  0.4215  0.4401  0.4478  0.4464  0.4200  0.4922  0.4924  0.4840  0.4848  0.5044  0.4646  0.4687  0.4846  0.5026  0.5488  0.5618  0.5585  0.5334  0.5517  0.5588  0.5629  0.5598  0.5273  0.4797  0.4852  0.5352  0.5352  0.5776  0.5158  0.5505  0.5799  0.6139  0.6053  0.0000  0.1458  0.1411  0.0000  0.0000  0.0000  0.0000  0.0000
MFP4__GCA_000877335.1   0.7547  0.5254  0.4976  0.4976  0.4976  0.5118  0.5501  0.4580  0.4457  0.4305  0.4412  0.4603  0.4523  0.4855  0.7890  0.4220  0.4220  0.5542  0.4458  0.4528  0.4699  0.4631  0.4631  0.4631  0.4941  0.3973  0.4176  0.4410  0.4215  0.4215  0.4401  0.4478  0.4464  0.4200  0.4922  0.4924  0.4840  0.4848  0.5044  0.4646  0.4687  0.4846  0.5026  0.5488  0.5618  0.5585  0.5334  0.5517  0.5588  0.5629  0.5598  0.5273  0.4797  0.4852  0.5352  0.5352  0.5776  0.5158  0.5505  0.5799  0.6139  0.6053  0.0000  0.1458  0.1411  0.0000  0.0000  0.0000  0.0000  0.0000  0.0000
MFP4__GCA_000959425.1   0.7547  0.5254  0.4976  0.4976  0.4976  0.5118  0.5501  0.4580  0.4457  0.4305  0.4412  0.4603  0.4523  0.4855  0.7890  0.4220  0.4220  0.5542  0.4458  0.4528  0.4699  0.4631  0.4631  0.4631  0.4941  0.3973  0.4176  0.4410  0.4215  0.4215  0.4401  0.4478  0.4464  0.4200  0.4922  0.4924  0.4840  0.4848  0.5044  0.4646  0.4687  0.4846  0.5026  0.5488  0.5618  0.5585  0.5334  0.5517  0.5588  0.5629  0.5598  0.5273  0.4797  0.4852  0.5352  0.5352  0.5776  0.5158  0.5505  0.5799  0.6139  0.6053  0.0000  0.1458  0.1411  0.0000  0.0000  0.0000  0.0000  0.0000  0.0000  0.0000
MFP4__GCA_000567905.1   0.7532  0.5169  0.4893  0.4893  0.4893  0.5034  0.5413  0.4503  0.4380  0.4231  0.4268  0.4525  0.4447  0.4776  0.7874  0.4082  0.4082  0.5412  0.4486  0.4556  0.4727  0.4517  0.4517  0.4517  0.4822  0.3839  0.4071  0.4301  0.4110  0.4110  0.4293  0.4335  0.4321  0.4227  0.4951  0.4953  0.4869  0.4877  0.4924  0.4674  0.4573  0.4729  0.4907  0.5360  0.5488  0.5456  0.5287  0.5548  0.5619  0.5660  0.5629  0.5303  0.4682  0.4736  0.5382  0.5382  0.5807  0.5187  0.5536  0.5830  0.6172  0.6085  0.0077  0.1456  0.1410  0.0077  0.0077  0.0077  0.0077  0.0077  0.0077  0.0077  0.0077
MFP4__GCA_000808035.2   0.7532  0.5169  0.4893  0.4893  0.4893  0.5034  0.5413  0.4503  0.4380  0.4231  0.4268  0.4525  0.4447  0.4776  0.7874  0.4082  0.4082  0.5412  0.4486  0.4556  0.4727  0.4517  0.4517  0.4517  0.4822  0.3839  0.4071  0.4301  0.4110  0.4110  0.4293  0.4335  0.4321  0.4227  0.4951  0.4953  0.4869  0.4877  0.4924  0.4674  0.4573  0.4729  0.4907  0.5360  0.5488  0.5456  0.5287  0.5548  0.5619  0.5660  0.5629  0.5303  0.4682  0.4736  0.5382  0.5382  0.5807  0.5187  0.5536  0.5830  0.6172  0.6085  0.0077  0.1456  0.1410  0.0077  0.0077  0.0077  0.0077  0.0077  0.0077  0.0077  0.0077  0.0000
MFP4__GCA_000959605.1   0.7532  0.5246  0.4968  0.4968  0.4968  0.5109  0.5492  0.4573  0.4450  0.4298  0.4336  0.4595  0.4516  0.4848  0.7984  0.4148  0.4148  0.5492  0.4556  0.4627  0.4800  0.4588  0.4588  0.4588  0.4896  0.3902  0.4137  0.4369  0.4176  0.4176  0.4360  0.4403  0.4389  0.4295  0.5025  0.5028  0.4796  0.4950  0.4998  0.4745  0.4644  0.4802  0.4981  0.5439  0.5568  0.5536  0.5365  0.5629  0.5701  0.5742  0.5711  0.5381  0.4753  0.4808  0.5461  0.5461  0.5890  0.5264  0.5616  0.5914  0.6260  0.6172  0.0116  0.1503  0.1456  0.0116  0.0116  0.0116  0.0117  0.0117  0.0117  0.0117  0.0117  0.0039  0.0039
MFP4__GCA_000385525.1   0.7908  0.5186  0.4775  0.4775  0.4775  0.4328  0.4761  0.3967  0.4125  0.3789  0.4082  0.4356  0.4950  0.4780  0.7593  0.3489  0.3489  0.4682  0.3823  0.4017  0.4043  0.3870  0.3870  0.3870  0.4285  0.3961  0.3914  0.4205  0.3638  0.3638  0.3747  0.4262  0.4180  0.3819  0.4305  0.4307  0.4035  0.4173  0.4146  0.4526  0.4566  0.4722  0.4899  0.5197  0.5243  0.5329  0.4976  0.5419  0.5489  0.5529  0.5498  0.5065  0.4533  0.4801  0.5452  0.5452  0.5634  0.4738  0.5768  0.5669  0.6003  0.6003  0.0854  0.1203  0.1158  0.0854  0.0854  0.0854  0.0856  0.0856  0.0856  0.0856  0.0856  0.0769  0.0769  0.0812
MFP4__GCA_000959325.1   0.7908  0.5186  0.4775  0.4775  0.4775  0.4328  0.4761  0.3967  0.4125  0.3789  0.4082  0.4356  0.4950  0.4780  0.7593  0.3489  0.3489  0.4682  0.3823  0.4017  0.4043  0.3870  0.3870  0.3870  0.4285  0.3961  0.3914  0.4205  0.3638  0.3638  0.3747  0.4262  0.4180  0.3819  0.4305  0.4307  0.4035  0.4173  0.4146  0.4526  0.4566  0.4722  0.4899  0.5197  0.5243  0.5329  0.4976  0.5419  0.5489  0.5529  0.5498  0.5065  0.4533  0.4801  0.5452  0.5452  0.5634  0.4738  0.5768  0.5669  0.6003  0.6003  0.0854  0.1203  0.1158  0.0854  0.0854  0.0854  0.0856  0.0856  0.0856  0.0856  0.0856  0.0769  0.0769  0.0812  0.0000
MFP4__GCA_000774545.1   0.8383  0.5500  0.5385  0.5385  0.5385  0.4677  0.5173  0.4201  0.4526  0.4070  0.4481  0.4404  0.5214  0.5302  0.8543  0.3852  0.3852  0.4879  0.4263  0.4331  0.4359  0.4315  0.4315  0.4315  0.4683  0.4543  0.4750  0.4711  0.4372  0.4372  0.4702  0.4746  0.4662  0.4438  0.4871  0.4874  0.4508  0.4515  0.4918  0.4884  0.4710  0.4796  0.4901  0.5755  0.5724  0.5939  0.5596  0.6214  0.6291  0.6335  0.6302  0.5695  0.5426  0.5174  0.5831  0.5831  0.5609  0.5106  0.5771  0.5949  0.6208  0.6120  0.1522  0.2077  0.1927  0.1522  0.1522  0.1522  0.1525  0.1525  0.1525  0.1525  0.1525  0.1523  0.1523  0.1571  0.1252  0.1252
MFP4__GCA_000774625.1   0.8383  0.5500  0.5385  0.5385  0.5385  0.4677  0.5173  0.4201  0.4456  0.4005  0.4412  0.4404  0.5214  0.5302  0.8425  0.3852  0.3852  0.4879  0.4263  0.4331  0.4359  0.4315  0.4315  0.4315  0.4683  0.4474  0.4750  0.4711  0.4372  0.4372  0.4702  0.4746  0.4662  0.4438  0.4798  0.4801  0.4508  0.4585  0.4845  0.4884  0.4710  0.4796  0.4901  0.5755  0.5724  0.5939  0.5596  0.6214  0.6291  0.6335  0.6302  0.5695  0.5426  0.5098  0.5749  0.5749  0.5609  0.5106  0.5771  0.5949  0.6208  0.6120  0.1475  0.2027  0.1878  0.1475  0.1475  0.1475  0.1478  0.1478  0.1478  0.1478  0.1478  0.1476  0.1476  0.1523  0.1206  0.1206  0.0039
MFP4__GCA_001279325.1   0.8518  0.5509  0.5315  0.5315  0.5315  0.4756  0.5258  0.4275  0.4533  0.4077  0.4350  0.4480  0.5146  0.5388  0.8443  0.3794  0.3794  0.4813  0.4202  0.4270  0.4297  0.4254  0.4254  0.4254  0.4619  0.4412  0.4830  0.4790  0.4447  0.4447  0.4781  0.4826  0.4599  0.4514  0.4806  0.4808  0.4585  0.4663  0.4926  0.4892  0.4717  0.4804  0.4909  0.5765  0.5734  0.5950  0.5605  0.6225  0.6302  0.6347  0.6313  0.5705  0.5435  0.5107  0.5758  0.5758  0.5619  0.5114  0.5781  0.5960  0.6219  0.6131  0.1430  0.2080  0.1929  0.1430  0.1430  0.1430  0.1433  0.1433  0.1433  0.1433  0.1433  0.1431  0.1431  0.1478  0.1253  0.1253  0.0077  0.0039
MFP4__GCA_000774765.1   0.8413  0.5516  0.5400  0.5400  0.5400  0.4690  0.5188  0.4212  0.4468  0.4015  0.4424  0.4416  0.5228  0.5317  0.8456  0.3862  0.3862  0.4893  0.4274  0.4343  0.4370  0.4327  0.4327  0.4327  0.4696  0.4463  0.4739  0.4700  0.4361  0.4361  0.4691  0.4759  0.4675  0.4450  0.4812  0.4814  0.4520  0.4597  0.4858  0.4897  0.4723  0.4809  0.4915  0.5772  0.5741  0.5957  0.5612  0.6233  0.6310  0.6355  0.6322  0.5712  0.5441  0.5113  0.5766  0.5766  0.5626  0.5120  0.5788  0.5967  0.6227  0.6139  0.1478  0.2031  0.1882  0.1478  0.1478  0.1478  0.1481  0.1481  0.1481  0.1481  0.1481  0.1480  0.1480  0.1527  0.1209  0.1209  0.0039  0.0000  0.0039
MFP4__GCA_000970935.1   0.8413  0.5516  0.5400  0.5400  0.5400  0.4690  0.5188  0.4212  0.4468  0.4015  0.4424  0.4416  0.5228  0.5317  0.8456  0.3862  0.3862  0.4893  0.4274  0.4343  0.4370  0.4327  0.4327  0.4327  0.4696  0.4463  0.4739  0.4700  0.4361  0.4361  0.4691  0.4759  0.4675  0.4450  0.4812  0.4814  0.4520  0.4597  0.4858  0.4897  0.4723  0.4809  0.4915  0.5772  0.5741  0.5957  0.5612  0.6233  0.6310  0.6355  0.6322  0.5712  0.5441  0.5113  0.5766  0.5766  0.5626  0.5120  0.5788  0.5967  0.6227  0.6139  0.1478  0.2031  0.1882  0.1478  0.1478  0.1478  0.1481  0.1481  0.1481  0.1481  0.1481  0.1480  0.1480  0.1527  0.1209  0.1209  0.0039  0.0000  0.0039  0.0000
MFP4__GCA_000012785.1   0.8383  0.5500  0.5385  0.5385  0.5385  0.4677  0.5173  0.4201  0.4456  0.4005  0.4412  0.4404  0.5214  0.5302  0.8425  0.3852  0.3852  0.4879  0.4263  0.4331  0.4359  0.4315  0.4315  0.4315  0.4683  0.4474  0.4750  0.4711  0.4372  0.4372  0.4702  0.4746  0.4662  0.4438  0.4798  0.4801  0.4508  0.4585  0.4845  0.4884  0.4710  0.4796  0.4901  0.5755  0.5724  0.5939  0.5596  0.6214  0.6291  0.6335  0.6302  0.5695  0.5426  0.5098  0.5749  0.5749  0.5609  0.5106  0.5771  0.5949  0.6208  0.6120  0.1475  0.2027  0.1878  0.1475  0.1475  0.1475  0.1478  0.1478  0.1478  0.1478  0.1478  0.1476  0.1476  0.1523  0.1206  0.1206  0.0039  0.0000  0.0039  0.0000  0.0000
MFP4__GCA_000193455.1   0.8383  0.5500  0.5385  0.5385  0.5385  0.4677  0.5173  0.4201  0.4456  0.4005  0.4412  0.4404  0.5214  0.5302  0.8425  0.3852  0.3852  0.4879  0.4263  0.4331  0.4359  0.4315  0.4315  0.4315  0.4683  0.4474  0.4750  0.4711  0.4372  0.4372  0.4702  0.4746  0.4662  0.4438  0.4798  0.4801  0.4508  0.4585  0.4845  0.4884  0.4710  0.4796  0.4901  0.5755  0.5724  0.5939  0.5596  0.6214  0.6291  0.6335  0.6302  0.5695  0.5426  0.5098  0.5749  0.5749  0.5609  0.5106  0.5771  0.5949  0.6208  0.6120  0.1475  0.2027  0.1878  0.1475  0.1475  0.1475  0.1478  0.1478  0.1478  0.1478  0.1478  0.1476  0.1476  0.1523  0.1206  0.1206  0.0039  0.0000  0.0039  0.0000  0.0000  0.0000
MFP4__GCA_000259735.1   0.8383  0.5500  0.5385  0.5385  0.5385  0.4677  0.5173  0.4201  0.4456  0.4005  0.4412  0.4404  0.5214  0.5302  0.8425  0.3852  0.3852  0.4879  0.4263  0.4331  0.4359  0.4315  0.4315  0.4315  0.4683  0.4474  0.4750  0.4711  0.4372  0.4372  0.4702  0.4746  0.4662  0.4438  0.4798  0.4801  0.4508  0.4585  0.4845  0.4884  0.4710  0.4796  0.4901  0.5755  0.5724  0.5939  0.5596  0.6214  0.6291  0.6335  0.6302  0.5695  0.5426  0.5098  0.5749  0.5749  0.5609  0.5106  0.5771  0.5949  0.6208  0.6120  0.1475  0.2027  0.1878  0.1475  0.1475  0.1475  0.1478  0.1478  0.1478  0.1478  0.1478  0.1476  0.1476  0.1523  0.1206  0.1206  0.0039  0.0000  0.0039  0.0000  0.0000  0.0000  0.0000
MFP4__GCA_000260515.1   0.8383  0.5500  0.5385  0.5385  0.5385  0.4677  0.5173  0.4201  0.4456  0.4005  0.4412  0.4404  0.5214  0.5302  0.8425  0.3852  0.3852  0.4879  0.4263  0.4331  0.4359  0.4315  0.4315  0.4315  0.4683  0.4474  0.4750  0.4711  0.4372  0.4372  0.4702  0.4746  0.4662  0.4438  0.4798  0.4801  0.4508  0.4585  0.4845  0.4884  0.4710  0.4796  0.4901  0.5755  0.5724  0.5939  0.5596  0.6214  0.6291  0.6335  0.6302  0.5695  0.5426  0.5098  0.5749  0.5749  0.5609  0.5106  0.5771  0.5949  0.6208  0.6120  0.1475  0.2027  0.1878  0.1475  0.1475  0.1475  0.1478  0.1478  0.1478  0.1478  0.1478  0.1476  0.1476  0.1523  0.1206  0.1206  0.0039  0.0000  0.0039  0.0000  0.0000  0.0000  0.0000  0.0000
MFP4__GCA_000294635.1   0.8383  0.5500  0.5385  0.5385  0.5385  0.4677  0.5173  0.4201  0.4456  0.4005  0.4412  0.4404  0.5214  0.5302  0.8425  0.3852  0.3852  0.4879  0.4263  0.4331  0.4359  0.4315  0.4315  0.4315  0.4683  0.4474  0.4750  0.4711  0.4372  0.4372  0.4702  0.4746  0.4662  0.4438  0.4798  0.4801  0.4508  0.4585  0.4845  0.4884  0.4710  0.4796  0.4901  0.5755  0.5724  0.5939  0.5596  0.6214  0.6291  0.6335  0.6302  0.5695  0.5426  0.5098  0.5749  0.5749  0.5609  0.5106  0.5771  0.5949  0.6208  0.6120  0.1475  0.2027  0.1878  0.1475  0.1475  0.1475  0.1478  0.1478  0.1478  0.1478  0.1478  0.1476  0.1476  0.1523  0.1206  0.1206  0.0039  0.0000  0.0039  0.0000  0.0000  0.0000  0.0000  0.0000  0.0000
MFP4__GCA_000350505.1   0.8383  0.5500  0.5385  0.5385  0.5385  0.4677  0.5173  0.4201  0.4456  0.4005  0.4412  0.4404  0.5214  0.5302  0.8425  0.3852  0.3852  0.4879  0.4263  0.4331  0.4359  0.4315  0.4315  0.4315  0.4683  0.4474  0.4750  0.4711  0.4372  0.4372  0.4702  0.4746  0.4662  0.4438  0.4798  0.4801  0.4508  0.4585  0.4845  0.4884  0.4710  0.4796  0.4901  0.5755  0.5724  0.5939  0.5596  0.6214  0.6291  0.6335  0.6302  0.5695  0.5426  0.5098  0.5749  0.5749  0.5609  0.5106  0.5771  0.5949  0.6208  0.6120  0.1475  0.2027  0.1878  0.1475  0.1475  0.1475  0.1478  0.1478  0.1478  0.1478  0.1478  0.1476  0.1476  0.1523  0.1206  0.1206  0.0039  0.0000  0.0039  0.0000  0.0000  0.0000  0.0000  0.0000  0.0000  0.0000
MFP4__GCA_000454625.1   0.8383  0.5500  0.5385  0.5385  0.5385  0.4677  0.5173  0.4201  0.4456  0.4005  0.4412  0.4404  0.5214  0.5302  0.8425  0.3852  0.3852  0.4879  0.4263  0.4331  0.4359  0.4315  0.4315  0.4315  0.4683  0.4474  0.4750  0.4711  0.4372  0.4372  0.4702  0.4746  0.4662  0.4438  0.4798  0.4801  0.4508  0.4585  0.4845  0.4884  0.4710  0.4796  0.4901  0.5755  0.5724  0.5939  0.5596  0.6214  0.6291  0.6335  0.6302  0.5695  0.5426  0.5098  0.5749  0.5749  0.5609  0.5106  0.5771  0.5949  0.6208  0.6120  0.1475  0.2027  0.1878  0.1475  0.1475  0.1475  0.1478  0.1478  0.1478  0.1478  0.1478  0.1476  0.1476  0.1523  0.1206  0.1206  0.0039  0.0000  0.0039  0.0000  0.0000  0.0000  0.0000  0.0000  0.0000  0.0000  0.0000
MFP4__GCA_000755905.1   0.8383  0.5500  0.5385  0.5385  0.5385  0.4677  0.5173  0.4201  0.4456  0.4005  0.4412  0.4404  0.5214  0.5302  0.8425  0.3852  0.3852  0.4879  0.4263  0.4331  0.4359  0.4315  0.4315  0.4315  0.4683  0.4474  0.4750  0.4711  0.4372  0.4372  0.4702  0.4746  0.4662  0.4438  0.4798  0.4801  0.4508  0.4585  0.4845  0.4884  0.4710  0.4796  0.4901  0.5755  0.5724  0.5939  0.5596  0.6214  0.6291  0.6335  0.6302  0.5695  0.5426  0.5098  0.5749  0.5749  0.5609  0.5106  0.5771  0.5949  0.6208  0.6120  0.1475  0.2027  0.1878  0.1475  0.1475  0.1475  0.1478  0.1478  0.1478  0.1478  0.1478  0.1476  0.1476  0.1523  0.1206  0.1206  0.0039  0.0000  0.0039  0.0000  0.0000  0.0000  0.0000  0.0000  0.0000  0.0000  0.0000  0.0000
MFP4__GCA_000755925.1   0.8383  0.5500  0.5385  0.5385  0.5385  0.4677  0.5173  0.4201  0.4456  0.4005  0.4412  0.4404  0.5214  0.5302  0.8425  0.3852  0.3852  0.4879  0.4263  0.4331  0.4359  0.4315  0.4315  0.4315  0.4683  0.4474  0.4750  0.4711  0.4372  0.4372  0.4702  0.4746  0.4662  0.4438  0.4798  0.4801  0.4508  0.4585  0.4845  0.4884  0.4710  0.4796  0.4901  0.5755  0.5724  0.5939  0.5596  0.6214  0.6291  0.6335  0.6302  0.5695  0.5426  0.5098  0.5749  0.5749  0.5609  0.5106  0.5771  0.5949  0.6208  0.6120  0.1475  0.2027  0.1878  0.1475  0.1475  0.1475  0.1478  0.1478  0.1478  0.1478  0.1478  0.1476  0.1476  0.1523  0.1206  0.1206  0.0039  0.0000  0.0039  0.0000  0.0000  0.0000  0.0000  0.0000  0.0000  0.0000  0.0000  0.0000  0.0000
MFP4__GCA_000756085.1   0.8383  0.5500  0.5385  0.5385  0.5385  0.4677  0.5173  0.4201  0.4456  0.4005  0.4412  0.4404  0.5214  0.5302  0.8425  0.3852  0.3852  0.4879  0.4263  0.4331  0.4359  0.4315  0.4315  0.4315  0.4683  0.4474  0.4750  0.4711  0.4372  0.4372  0.4702  0.4746  0.4662  0.4438  0.4798  0.4801  0.4508  0.4585  0.4845  0.4884  0.4710  0.4796  0.4901  0.5755  0.5724  0.5939  0.5596  0.6214  0.6291  0.6335  0.6302  0.5695  0.5426  0.5098  0.5749  0.5749  0.5609  0.5106  0.5771  0.5949  0.6208  0.6120  0.1475  0.2027  0.1878  0.1475  0.1475  0.1475  0.1478  0.1478  0.1478  0.1478  0.1478  0.1476  0.1476  0.1523  0.1206  0.1206  0.0039  0.0000  0.0039  0.0000  0.0000  0.0000  0.0000  0.0000  0.0000  0.0000  0.0000  0.0000  0.0000  0.0000
MFP4__GCA_000757015.2   0.8383  0.5500  0.5385  0.5385  0.5385  0.4677  0.5173  0.4201  0.4456  0.4005  0.4412  0.4404  0.5214  0.5302  0.8425  0.3852  0.3852  0.4879  0.4263  0.4331  0.4359  0.4315  0.4315  0.4315  0.4683  0.4474  0.4750  0.4711  0.4372  0.4372  0.4702  0.4746  0.4662  0.4438  0.4798  0.4801  0.4508  0.4585  0.4845  0.4884  0.4710  0.4796  0.4901  0.5755  0.5724  0.5939  0.5596  0.6214  0.6291  0.6335  0.6302  0.5695  0.5426  0.5098  0.5749  0.5749  0.5609  0.5106  0.5771  0.5949  0.6208  0.6120  0.1475  0.2027  0.1878  0.1475  0.1475  0.1475  0.1478  0.1478  0.1478  0.1478  0.1478  0.1476  0.1476  0.1523  0.1206  0.1206  0.0039  0.0000  0.0039  0.0000  0.0000  0.0000  0.0000  0.0000  0.0000  0.0000  0.0000  0.0000  0.0000  0.0000  0.0000
MFP4__GCA_000757035.2   0.8383  0.5500  0.5385  0.5385  0.5385  0.4677  0.5173  0.4201  0.4456  0.4005  0.4412  0.4404  0.5214  0.5302  0.8425  0.3852  0.3852  0.4879  0.4263  0.4331  0.4359  0.4315  0.4315  0.4315  0.4683  0.4474  0.4750  0.4711  0.4372  0.4372  0.4702  0.4746  0.4662  0.4438  0.4798  0.4801  0.4508  0.4585  0.4845  0.4884  0.4710  0.4796  0.4901  0.5755  0.5724  0.5939  0.5596  0.6214  0.6291  0.6335  0.6302  0.5695  0.5426  0.5098  0.5749  0.5749  0.5609  0.5106  0.5771  0.5949  0.6208  0.6120  0.1475  0.2027  0.1878  0.1475  0.1475  0.1475  0.1478  0.1478  0.1478  0.1478  0.1478  0.1476  0.1476  0.1523  0.1206  0.1206  0.0039  0.0000  0.0039  0.0000  0.0000  0.0000  0.0000  0.0000  0.0000  0.0000  0.0000  0.0000  0.0000  0.0000  0.0000  0.0000
MFP4__GCA_000757225.1   0.8383  0.5500  0.5385  0.5385  0.5385  0.4677  0.5173  0.4201  0.4456  0.4005  0.4412  0.4404  0.5214  0.5302  0.8425  0.3852  0.3852  0.4879  0.4263  0.4331  0.4359  0.4315  0.4315  0.4315  0.4683  0.4474  0.4750  0.4711  0.4372  0.4372  0.4702  0.4746  0.4662  0.4438  0.4798  0.4801  0.4508  0.4585  0.4845  0.4884  0.4710  0.4796  0.4901  0.5755  0.5724  0.5939  0.5596  0.6214  0.6291  0.6335  0.6302  0.5695  0.5426  0.5098  0.5749  0.5749  0.5609  0.5106  0.5771  0.5949  0.6208  0.6120  0.1475  0.2027  0.1878  0.1475  0.1475  0.1475  0.1478  0.1478  0.1478  0.1478  0.1478  0.1476  0.1476  0.1523  0.1206  0.1206  0.0039  0.0000  0.0039  0.0000  0.0000  0.0000  0.0000  0.0000  0.0000  0.0000  0.0000  0.0000  0.0000  0.0000  0.0000  0.0000  0.0000
MFP4__GCA_000757255.1   0.8383  0.5500  0.5385  0.5385  0.5385  0.4677  0.5173  0.4201  0.4456  0.4005  0.4412  0.4404  0.5214  0.5302  0.8425  0.3852  0.3852  0.4879  0.4263  0.4331  0.4359  0.4315  0.4315  0.4315  0.4683  0.4474  0.4750  0.4711  0.4372  0.4372  0.4702  0.4746  0.4662  0.4438  0.4798  0.4801  0.4508  0.4585  0.4845  0.4884  0.4710  0.4796  0.4901  0.5755  0.5724  0.5939  0.5596  0.6214  0.6291  0.6335  0.6302  0.5695  0.5426  0.5098  0.5749  0.5749  0.5609  0.5106  0.5771  0.5949  0.6208  0.6120  0.1475  0.2027  0.1878  0.1475  0.1475  0.1475  0.1478  0.1478  0.1478  0.1478  0.1478  0.1476  0.1476  0.1523  0.1206  0.1206  0.0039  0.0000  0.0039  0.0000  0.0000  0.0000  0.0000  0.0000  0.0000  0.0000  0.0000  0.0000  0.0000  0.0000  0.0000  0.0000  0.0000  0.0000
MFP4__GCA_000763555.1   0.8383  0.5500  0.5385  0.5385  0.5385  0.4677  0.5173  0.4201  0.4456  0.4005  0.4412  0.4404  0.5214  0.5302  0.8425  0.3852  0.3852  0.4879  0.4263  0.4331  0.4359  0.4315  0.4315  0.4315  0.4683  0.4474  0.4750  0.4711  0.4372  0.4372  0.4702  0.4746  0.4662  0.4438  0.4798  0.4801  0.4508  0.4585  0.4845  0.4884  0.4710  0.4796  0.4901  0.5755  0.5724  0.5939  0.5596  0.6214  0.6291  0.6335  0.6302  0.5695  0.5426  0.5098  0.5749  0.5749  0.5609  0.5106  0.5771  0.5949  0.6208  0.6120  0.1475  0.2027  0.1878  0.1475  0.1475  0.1475  0.1478  0.1478  0.1478  0.1478  0.1478  0.1476  0.1476  0.1523  0.1206  0.1206  0.0039  0.0000  0.0039  0.0000  0.0000  0.0000  0.0000  0.0000  0.0000  0.0000  0.0000  0.0000  0.0000  0.0000  0.0000  0.0000  0.0000  0.0000  0.0000
MFP4__GCA_000774465.1   0.8383  0.5500  0.5385  0.5385  0.5385  0.4677  0.5173  0.4201  0.4456  0.4005  0.4412  0.4404  0.5214  0.5302  0.8425  0.3852  0.3852  0.4879  0.4263  0.4331  0.4359  0.4315  0.4315  0.4315  0.4683  0.4474  0.4750  0.4711  0.4372  0.4372  0.4702  0.4746  0.4662  0.4438  0.4798  0.4801  0.4508  0.4585  0.4845  0.4884  0.4710  0.4796  0.4901  0.5755  0.5724  0.5939  0.5596  0.6214  0.6291  0.6335  0.6302  0.5695  0.5426  0.5098  0.5749  0.5749  0.5609  0.5106  0.5771  0.5949  0.6208  0.6120  0.1475  0.2027  0.1878  0.1475  0.1475  0.1475  0.1478  0.1478  0.1478  0.1478  0.1478  0.1476  0.1476  0.1523  0.1206  0.1206  0.0039  0.0000  0.0039  0.0000  0.0000  0.0000  0.0000  0.0000  0.0000  0.0000  0.0000  0.0000  0.0000  0.0000  0.0000  0.0000  0.0000  0.0000  0.0000  0.0000
MFP4__GCA_000959125.1   0.8383  0.5500  0.5385  0.5385  0.5385  0.4677  0.5173  0.4201  0.4456  0.4005  0.4412  0.4404  0.5214  0.5302  0.8425  0.3852  0.3852  0.4879  0.4263  0.4331  0.4359  0.4315  0.4315  0.4315  0.4683  0.4474  0.4750  0.4711  0.4372  0.4372  0.4702  0.4746  0.4662  0.4438  0.4798  0.4801  0.4508  0.4585  0.4845  0.4884  0.4710  0.4796  0.4901  0.5755  0.5724  0.5939  0.5596  0.6214  0.6291  0.6335  0.6302  0.5695  0.5426  0.5098  0.5749  0.5749  0.5609  0.5106  0.5771  0.5949  0.6208  0.6120  0.1475  0.2027  0.1878  0.1475  0.1475  0.1475  0.1478  0.1478  0.1478  0.1478  0.1478  0.1476  0.1476  0.1523  0.1206  0.1206  0.0039  0.0000  0.0039  0.0000  0.0000  0.0000  0.0000  0.0000  0.0000  0.0000  0.0000  0.0000  0.0000  0.0000  0.0000  0.0000  0.0000  0.0000  0.0000  0.0000  0.0000
MFP4__GCA_000959265.1   0.8383  0.5500  0.5385  0.5385  0.5385  0.4677  0.5173  0.4201  0.4526  0.4070  0.4481  0.4404  0.5214  0.5302  0.8543  0.3852  0.3852  0.4879  0.4263  0.4331  0.4359  0.4315  0.4315  0.4315  0.4683  0.4543  0.4750  0.4711  0.4372  0.4372  0.4702  0.4746  0.4662  0.4438  0.4871  0.4874  0.4508  0.4515  0.4918  0.4884  0.4710  0.4796  0.4901  0.5755  0.5724  0.5939  0.5596  0.6214  0.6291  0.6335  0.6302  0.5695  0.5426  0.5174  0.5831  0.5831  0.5609  0.5106  0.5771  0.5949  0.6208  0.6120  0.1522  0.2077  0.1927  0.1522  0.1522  0.1522  0.1525  0.1525  0.1525  0.1525  0.1525  0.1523  0.1523  0.1571  0.1252  0.1252  0.0000  0.0039  0.0077  0.0039  0.0039  0.0039  0.0039  0.0039  0.0039  0.0039  0.0039  0.0039  0.0039  0.0039  0.0039  0.0039  0.0039  0.0039  0.0039  0.0039  0.0039  0.0039
MFP4__GCA_001193375.1   0.8383  0.5500  0.5385  0.5385  0.5385  0.4677  0.5173  0.4201  0.4456  0.4005  0.4412  0.4404  0.5214  0.5302  0.8425  0.3852  0.3852  0.4879  0.4263  0.4331  0.4359  0.4315  0.4315  0.4315  0.4683  0.4474  0.4750  0.4711  0.4372  0.4372  0.4702  0.4746  0.4662  0.4438  0.4798  0.4801  0.4508  0.4585  0.4845  0.4884  0.4710  0.4796  0.4901  0.5755  0.5724  0.5939  0.5596  0.6214  0.6291  0.6335  0.6302  0.5695  0.5426  0.5098  0.5749  0.5749  0.5609  0.5106  0.5771  0.5949  0.6208  0.6120  0.1475  0.2027  0.1878  0.1475  0.1475  0.1475  0.1478  0.1478  0.1478  0.1478  0.1478  0.1476  0.1476  0.1523  0.1206  0.1206  0.0039  0.0000  0.0039  0.0000  0.0000  0.0000  0.0000  0.0000  0.0000  0.0000  0.0000  0.0000  0.0000  0.0000  0.0000  0.0000  0.0000  0.0000  0.0000  0.0000  0.0000  0.0000  0.0039
MFP4__GCA_001197355.1   0.8383  0.5500  0.5385  0.5385  0.5385  0.4677  0.5173  0.4201  0.4456  0.4005  0.4412  0.4404  0.5214  0.5302  0.8425  0.3852  0.3852  0.4879  0.4263  0.4331  0.4359  0.4315  0.4315  0.4315  0.4683  0.4474  0.4750  0.4711  0.4372  0.4372  0.4702  0.4746  0.4662  0.4438  0.4798  0.4801  0.4508  0.4585  0.4845  0.4884  0.4710  0.4796  0.4901  0.5755  0.5724  0.5939  0.5596  0.6214  0.6291  0.6335  0.6302  0.5695  0.5426  0.5098  0.5749  0.5749  0.5609  0.5106  0.5771  0.5949  0.6208  0.6120  0.1475  0.2027  0.1878  0.1475  0.1475  0.1475  0.1478  0.1478  0.1478  0.1478  0.1478  0.1476  0.1476  0.1523  0.1206  0.1206  0.0039  0.0000  0.0039  0.0000  0.0000  0.0000  0.0000  0.0000  0.0000  0.0000  0.0000  0.0000  0.0000  0.0000  0.0000  0.0000  0.0000  0.0000  0.0000  0.0000  0.0000  0.0000  0.0039  0.0000
MFP4__GCA_001198755.1   0.8383  0.5500  0.5385  0.5385  0.5385  0.4677  0.5173  0.4201  0.4456  0.4005  0.4412  0.4404  0.5214  0.5302  0.8425  0.3852  0.3852  0.4879  0.4263  0.4331  0.4359  0.4315  0.4315  0.4315  0.4683  0.4474  0.4750  0.4711  0.4372  0.4372  0.4702  0.4746  0.4662  0.4438  0.4798  0.4801  0.4508  0.4585  0.4845  0.4884  0.4710  0.4796  0.4901  0.5755  0.5724  0.5939  0.5596  0.6214  0.6291  0.6335  0.6302  0.5695  0.5426  0.5098  0.5749  0.5749  0.5609  0.5106  0.5771  0.5949  0.6208  0.6120  0.1475  0.2027  0.1878  0.1475  0.1475  0.1475  0.1478  0.1478  0.1478  0.1478  0.1478  0.1476  0.1476  0.1523  0.1206  0.1206  0.0039  0.0000  0.0039  0.0000  0.0000  0.0000  0.0000  0.0000  0.0000  0.0000  0.0000  0.0000  0.0000  0.0000  0.0000  0.0000  0.0000  0.0000  0.0000  0.0000  0.0000  0.0000  0.0039  0.0000  0.0000
MFP4__GCA_001200935.1   0.8383  0.5500  0.5385  0.5385  0.5385  0.4677  0.5173  0.4201  0.4456  0.4005  0.4412  0.4404  0.5214  0.5302  0.8425  0.3852  0.3852  0.4879  0.4263  0.4331  0.4359  0.4315  0.4315  0.4315  0.4683  0.4474  0.4750  0.4711  0.4372  0.4372  0.4702  0.4746  0.4662  0.4438  0.4798  0.4801  0.4508  0.4585  0.4845  0.4884  0.4710  0.4796  0.4901  0.5755  0.5724  0.5939  0.5596  0.6214  0.6291  0.6335  0.6302  0.5695  0.5426  0.5098  0.5749  0.5749  0.5609  0.5106  0.5771  0.5949  0.6208  0.6120  0.1475  0.2027  0.1878  0.1475  0.1475  0.1475  0.1478  0.1478  0.1478  0.1478  0.1478  0.1476  0.1476  0.1523  0.1206  0.1206  0.0039  0.0000  0.0039  0.0000  0.0000  0.0000  0.0000  0.0000  0.0000  0.0000  0.0000  0.0000  0.0000  0.0000  0.0000  0.0000  0.0000  0.0000  0.0000  0.0000  0.0000  0.0000  0.0039  0.0000  0.0000  0.0000
MFP4__GCA_001202895.1   0.8383  0.5500  0.5385  0.5385  0.5385  0.4677  0.5173  0.4201  0.4456  0.4005  0.4412  0.4404  0.5214  0.5302  0.8425  0.3852  0.3852  0.4879  0.4263  0.4331  0.4359  0.4315  0.4315  0.4315  0.4683  0.4474  0.4750  0.4711  0.4372  0.4372  0.4702  0.4746  0.4662  0.4438  0.4798  0.4801  0.4508  0.4585  0.4845  0.4884  0.4710  0.4796  0.4901  0.5755  0.5724  0.5939  0.5596  0.6214  0.6291  0.6335  0.6302  0.5695  0.5426  0.5098  0.5749  0.5749  0.5609  0.5106  0.5771  0.5949  0.6208  0.6120  0.1475  0.2027  0.1878  0.1475  0.1475  0.1475  0.1478  0.1478  0.1478  0.1478  0.1478  0.1476  0.1476  0.1523  0.1206  0.1206  0.0039  0.0000  0.0039  0.0000  0.0000  0.0000  0.0000  0.0000  0.0000  0.0000  0.0000  0.0000  0.0000  0.0000  0.0000  0.0000  0.0000  0.0000  0.0000  0.0000  0.0000  0.0000  0.0039  0.0000  0.0000  0.0000  0.0000
MFP4__GCA_001203735.1   0.8383  0.5500  0.5385  0.5385  0.5385  0.4677  0.5173  0.4201  0.4456  0.4005  0.4412  0.4404  0.5214  0.5302  0.8425  0.3852  0.3852  0.4879  0.4263  0.4331  0.4359  0.4315  0.4315  0.4315  0.4683  0.4474  0.4750  0.4711  0.4372  0.4372  0.4702  0.4746  0.4662  0.4438  0.4798  0.4801  0.4508  0.4585  0.4845  0.4884  0.4710  0.4796  0.4901  0.5755  0.5724  0.5939  0.5596  0.6214  0.6291  0.6335  0.6302  0.5695  0.5426  0.5098  0.5749  0.5749  0.5609  0.5106  0.5771  0.5949  0.6208  0.6120  0.1475  0.2027  0.1878  0.1475  0.1475  0.1475  0.1478  0.1478  0.1478  0.1478  0.1478  0.1476  0.1476  0.1523  0.1206  0.1206  0.0039  0.0000  0.0039  0.0000  0.0000  0.0000  0.0000  0.0000  0.0000  0.0000  0.0000  0.0000  0.0000  0.0000  0.0000  0.0000  0.0000  0.0000  0.0000  0.0000  0.0000  0.0000  0.0039  0.0000  0.0000  0.0000  0.0000  0.0000
MFP4__GCA_001204455.1   0.8383  0.5500  0.5385  0.5385  0.5385  0.4677  0.5173  0.4201  0.4456  0.4005  0.4412  0.4404  0.5214  0.5302  0.8425  0.3852  0.3852  0.4879  0.4263  0.4331  0.4359  0.4315  0.4315  0.4315  0.4683  0.4474  0.4750  0.4711  0.4372  0.4372  0.4702  0.4746  0.4662  0.4438  0.4798  0.4801  0.4508  0.4585  0.4845  0.4884  0.4710  0.4796  0.4901  0.5755  0.5724  0.5939  0.5596  0.6214  0.6291  0.6335  0.6302  0.5695  0.5426  0.5098  0.5749  0.5749  0.5609  0.5106  0.5771  0.5949  0.6208  0.6120  0.1475  0.2027  0.1878  0.1475  0.1475  0.1475  0.1478  0.1478  0.1478  0.1478  0.1478  0.1476  0.1476  0.1523  0.1206  0.1206  0.0039  0.0000  0.0039  0.0000  0.0000  0.0000  0.0000  0.0000  0.0000  0.0000  0.0000  0.0000  0.0000  0.0000  0.0000  0.0000  0.0000  0.0000  0.0000  0.0000  0.0000  0.0000  0.0039  0.0000  0.0000  0.0000  0.0000  0.0000  0.0000
MFP4__GCA_001207035.1   0.8383  0.5500  0.5385  0.5385  0.5385  0.4677  0.5173  0.4201  0.4456  0.4005  0.4412  0.4404  0.5214  0.5302  0.8425  0.3852  0.3852  0.4879  0.4263  0.4331  0.4359  0.4315  0.4315  0.4315  0.4683  0.4474  0.4750  0.4711  0.4372  0.4372  0.4702  0.4746  0.4662  0.4438  0.4798  0.4801  0.4508  0.4585  0.4845  0.4884  0.4710  0.4796  0.4901  0.5755  0.5724  0.5939  0.5596  0.6214  0.6291  0.6335  0.6302  0.5695  0.5426  0.5098  0.5749  0.5749  0.5609  0.5106  0.5771  0.5949  0.6208  0.6120  0.1475  0.2027  0.1878  0.1475  0.1475  0.1475  0.1478  0.1478  0.1478  0.1478  0.1478  0.1476  0.1476  0.1523  0.1206  0.1206  0.0039  0.0000  0.0039  0.0000  0.0000  0.0000  0.0000  0.0000  0.0000  0.0000  0.0000  0.0000  0.0000  0.0000  0.0000  0.0000  0.0000  0.0000  0.0000  0.0000  0.0000  0.0000  0.0039  0.0000  0.0000  0.0000  0.0000  0.0000  0.0000  0.0000
MFP4__GCA_001207055.1   0.8383  0.5500  0.5385  0.5385  0.5385  0.4677  0.5173  0.4201  0.4456  0.4005  0.4412  0.4404  0.5214  0.5302  0.8425  0.3852  0.3852  0.4879  0.4263  0.4331  0.4359  0.4315  0.4315  0.4315  0.4683  0.4474  0.4750  0.4711  0.4372  0.4372  0.4702  0.4746  0.4662  0.4438  0.4798  0.4801  0.4508  0.4585  0.4845  0.4884  0.4710  0.4796  0.4901  0.5755  0.5724  0.5939  0.5596  0.6214  0.6291  0.6335  0.6302  0.5695  0.5426  0.5098  0.5749  0.5749  0.5609  0.5106  0.5771  0.5949  0.6208  0.6120  0.1475  0.2027  0.1878  0.1475  0.1475  0.1475  0.1478  0.1478  0.1478  0.1478  0.1478  0.1476  0.1476  0.1523  0.1206  0.1206  0.0039  0.0000  0.0039  0.0000  0.0000  0.0000  0.0000  0.0000  0.0000  0.0000  0.0000  0.0000  0.0000  0.0000  0.0000  0.0000  0.0000  0.0000  0.0000  0.0000  0.0000  0.0000  0.0039  0.0000  0.0000  0.0000  0.0000  0.0000  0.0000  0.0000  0.0000
MFP4__GCA_001208265.1   0.8383  0.5500  0.5385  0.5385  0.5385  0.4677  0.5173  0.4201  0.4456  0.4005  0.4412  0.4404  0.5214  0.5302  0.8425  0.3852  0.3852  0.4879  0.4263  0.4331  0.4359  0.4315  0.4315  0.4315  0.4683  0.4474  0.4750  0.4711  0.4372  0.4372  0.4702  0.4746  0.4662  0.4438  0.4798  0.4801  0.4508  0.4585  0.4845  0.4884  0.4710  0.4796  0.4901  0.5755  0.5724  0.5939  0.5596  0.6214  0.6291  0.6335  0.6302  0.5695  0.5426  0.5098  0.5749  0.5749  0.5609  0.5106  0.5771  0.5949  0.6208  0.6120  0.1475  0.2027  0.1878  0.1475  0.1475  0.1475  0.1478  0.1478  0.1478  0.1478  0.1478  0.1476  0.1476  0.1523  0.1206  0.1206  0.0039  0.0000  0.0039  0.0000  0.0000  0.0000  0.0000  0.0000  0.0000  0.0000  0.0000  0.0000  0.0000  0.0000  0.0000  0.0000  0.0000  0.0000  0.0000  0.0000  0.0000  0.0000  0.0039  0.0000  0.0000  0.0000  0.0000  0.0000  0.0000  0.0000  0.0000  0.0000
MFP4__GCA_001209325.1   0.8383  0.5500  0.5385  0.5385  0.5385  0.4677  0.5173  0.4201  0.4456  0.4005  0.4412  0.4404  0.5214  0.5302  0.8425  0.3852  0.3852  0.4879  0.4263  0.4331  0.4359  0.4315  0.4315  0.4315  0.4683  0.4474  0.4750  0.4711  0.4372  0.4372  0.4702  0.4746  0.4662  0.4438  0.4798  0.4801  0.4508  0.4585  0.4845  0.4884  0.4710  0.4796  0.4901  0.5755  0.5724  0.5939  0.5596  0.6214  0.6291  0.6335  0.6302  0.5695  0.5426  0.5098  0.5749  0.5749  0.5609  0.5106  0.5771  0.5949  0.6208  0.6120  0.1475  0.2027  0.1878  0.1475  0.1475  0.1475  0.1478  0.1478  0.1478  0.1478  0.1478  0.1476  0.1476  0.1523  0.1206  0.1206  0.0039  0.0000  0.0039  0.0000  0.0000  0.0000  0.0000  0.0000  0.0000  0.0000  0.0000  0.0000  0.0000  0.0000  0.0000  0.0000  0.0000  0.0000  0.0000  0.0000  0.0000  0.0000  0.0039  0.0000  0.0000  0.0000  0.0000  0.0000  0.0000  0.0000  0.0000  0.0000  0.0000
MFP4__GCA_001210025.1   0.8383  0.5500  0.5385  0.5385  0.5385  0.4677  0.5173  0.4201  0.4456  0.4005  0.4412  0.4404  0.5214  0.5302  0.8425  0.3852  0.3852  0.4879  0.4263  0.4331  0.4359  0.4315  0.4315  0.4315  0.4683  0.4474  0.4750  0.4711  0.4372  0.4372  0.4702  0.4746  0.4662  0.4438  0.4798  0.4801  0.4508  0.4585  0.4845  0.4884  0.4710  0.4796  0.4901  0.5755  0.5724  0.5939  0.5596  0.6214  0.6291  0.6335  0.6302  0.5695  0.5426  0.5098  0.5749  0.5749  0.5609  0.5106  0.5771  0.5949  0.6208  0.6120  0.1475  0.2027  0.1878  0.1475  0.1475  0.1475  0.1478  0.1478  0.1478  0.1478  0.1478  0.1476  0.1476  0.1523  0.1206  0.1206  0.0039  0.0000  0.0039  0.0000  0.0000  0.0000  0.0000  0.0000  0.0000  0.0000  0.0000  0.0000  0.0000  0.0000  0.0000  0.0000  0.0000  0.0000  0.0000  0.0000  0.0000  0.0000  0.0039  0.0000  0.0000  0.0000  0.0000  0.0000  0.0000  0.0000  0.0000  0.0000  0.0000  0.0000
MFP4__GCA_001212065.1   0.8383  0.5500  0.5385  0.5385  0.5385  0.4677  0.5173  0.4201  0.4456  0.4005  0.4412  0.4404  0.5214  0.5302  0.8425  0.3852  0.3852  0.4879  0.4263  0.4331  0.4359  0.4315  0.4315  0.4315  0.4683  0.4474  0.4750  0.4711  0.4372  0.4372  0.4702  0.4746  0.4662  0.4438  0.4798  0.4801  0.4508  0.4585  0.4845  0.4884  0.4710  0.4796  0.4901  0.5755  0.5724  0.5939  0.5596  0.6214  0.6291  0.6335  0.6302  0.5695  0.5426  0.5098  0.5749  0.5749  0.5609  0.5106  0.5771  0.5949  0.6208  0.6120  0.1475  0.2027  0.1878  0.1475  0.1475  0.1475  0.1478  0.1478  0.1478  0.1478  0.1478  0.1476  0.1476  0.1523  0.1206  0.1206  0.0039  0.0000  0.0039  0.0000  0.0000  0.0000  0.0000  0.0000  0.0000  0.0000  0.0000  0.0000  0.0000  0.0000  0.0000  0.0000  0.0000  0.0000  0.0000  0.0000  0.0000  0.0000  0.0039  0.0000  0.0000  0.0000  0.0000  0.0000  0.0000  0.0000  0.0000  0.0000  0.0000  0.0000  0.0000
MFP4__GCA_001212185.1   0.8383  0.5500  0.5385  0.5385  0.5385  0.4677  0.5173  0.4201  0.4456  0.4005  0.4412  0.4404  0.5214  0.5302  0.8425  0.3852  0.3852  0.4879  0.4263  0.4331  0.4359  0.4315  0.4315  0.4315  0.4683  0.4474  0.4750  0.4711  0.4372  0.4372  0.4702  0.4746  0.4662  0.4438  0.4798  0.4801  0.4508  0.4585  0.4845  0.4884  0.4710  0.4796  0.4901  0.5755  0.5724  0.5939  0.5596  0.6214  0.6291  0.6335  0.6302  0.5695  0.5426  0.5098  0.5749  0.5749  0.5609  0.5106  0.5771  0.5949  0.6208  0.6120  0.1475  0.2027  0.1878  0.1475  0.1475  0.1475  0.1478  0.1478  0.1478  0.1478  0.1478  0.1476  0.1476  0.1523  0.1206  0.1206  0.0039  0.0000  0.0039  0.0000  0.0000  0.0000  0.0000  0.0000  0.0000  0.0000  0.0000  0.0000  0.0000  0.0000  0.0000  0.0000  0.0000  0.0000  0.0000  0.0000  0.0000  0.0000  0.0039  0.0000  0.0000  0.0000  0.0000  0.0000  0.0000  0.0000  0.0000  0.0000  0.0000  0.0000  0.0000  0.0000
MFP4__GCA_001212265.1   0.8383  0.5500  0.5385  0.5385  0.5385  0.4677  0.5173  0.4201  0.4456  0.4005  0.4412  0.4404  0.5214  0.5302  0.8425  0.3852  0.3852  0.4879  0.4263  0.4331  0.4359  0.4315  0.4315  0.4315  0.4683  0.4474  0.4750  0.4711  0.4372  0.4372  0.4702  0.4746  0.4662  0.4438  0.4798  0.4801  0.4508  0.4585  0.4845  0.4884  0.4710  0.4796  0.4901  0.5755  0.5724  0.5939  0.5596  0.6214  0.6291  0.6335  0.6302  0.5695  0.5426  0.5098  0.5749  0.5749  0.5609  0.5106  0.5771  0.5949  0.6208  0.6120  0.1475  0.2027  0.1878  0.1475  0.1475  0.1475  0.1478  0.1478  0.1478  0.1478  0.1478  0.1476  0.1476  0.1523  0.1206  0.1206  0.0039  0.0000  0.0039  0.0000  0.0000  0.0000  0.0000  0.0000  0.0000  0.0000  0.0000  0.0000  0.0000  0.0000  0.0000  0.0000  0.0000  0.0000  0.0000  0.0000  0.0000  0.0000  0.0039  0.0000  0.0000  0.0000  0.0000  0.0000  0.0000  0.0000  0.0000  0.0000  0.0000  0.0000  0.0000  0.0000  0.0000
MFP4__GCA_001212465.1   0.8383  0.5500  0.5385  0.5385  0.5385  0.4677  0.5173  0.4201  0.4456  0.4005  0.4412  0.4404  0.5214  0.5302  0.8425  0.3852  0.3852  0.4879  0.4263  0.4331  0.4359  0.4315  0.4315  0.4315  0.4683  0.4474  0.4750  0.4711  0.4372  0.4372  0.4702  0.4746  0.4662  0.4438  0.4798  0.4801  0.4508  0.4585  0.4845  0.4884  0.4710  0.4796  0.4901  0.5755  0.5724  0.5939  0.5596  0.6214  0.6291  0.6335  0.6302  0.5695  0.5426  0.5098  0.5749  0.5749  0.5609  0.5106  0.5771  0.5949  0.6208  0.6120  0.1475  0.2027  0.1878  0.1475  0.1475  0.1475  0.1478  0.1478  0.1478  0.1478  0.1478  0.1476  0.1476  0.1523  0.1206  0.1206  0.0039  0.0000  0.0039  0.0000  0.0000  0.0000  0.0000  0.0000  0.0000  0.0000  0.0000  0.0000  0.0000  0.0000  0.0000  0.0000  0.0000  0.0000  0.0000  0.0000  0.0000  0.0000  0.0039  0.0000  0.0000  0.0000  0.0000  0.0000  0.0000  0.0000  0.0000  0.0000  0.0000  0.0000  0.0000  0.0000  0.0000  0.0000
MFP4__GCA_001212705.1   0.8383  0.5500  0.5385  0.5385  0.5385  0.4677  0.5173  0.4201  0.4456  0.4005  0.4412  0.4404  0.5214  0.5302  0.8425  0.3852  0.3852  0.4879  0.4263  0.4331  0.4359  0.4315  0.4315  0.4315  0.4683  0.4474  0.4750  0.4711  0.4372  0.4372  0.4702  0.4746  0.4662  0.4438  0.4798  0.4801  0.4508  0.4585  0.4845  0.4884  0.4710  0.4796  0.4901  0.5755  0.5724  0.5939  0.5596  0.6214  0.6291  0.6335  0.6302  0.5695  0.5426  0.5098  0.5749  0.5749  0.5609  0.5106  0.5771  0.5949  0.6208  0.6120  0.1475  0.2027  0.1878  0.1475  0.1475  0.1475  0.1478  0.1478  0.1478  0.1478  0.1478  0.1476  0.1476  0.1523  0.1206  0.1206  0.0039  0.0000  0.0039  0.0000  0.0000  0.0000  0.0000  0.0000  0.0000  0.0000  0.0000  0.0000  0.0000  0.0000  0.0000  0.0000  0.0000  0.0000  0.0000  0.0000  0.0000  0.0000  0.0039  0.0000  0.0000  0.0000  0.0000  0.0000  0.0000  0.0000  0.0000  0.0000  0.0000  0.0000  0.0000  0.0000  0.0000  0.0000  0.0000
MFP4__GCA_001277975.1   0.8383  0.5500  0.5385  0.5385  0.5385  0.4677  0.5173  0.4201  0.4456  0.4005  0.4412  0.4404  0.5214  0.5302  0.8425  0.3852  0.3852  0.4879  0.4263  0.4331  0.4359  0.4315  0.4315  0.4315  0.4683  0.4474  0.4750  0.4711  0.4372  0.4372  0.4702  0.4746  0.4662  0.4438  0.4798  0.4801  0.4508  0.4585  0.4845  0.4884  0.4710  0.4796  0.4901  0.5755  0.5724  0.5939  0.5596  0.6214  0.6291  0.6335  0.6302  0.5695  0.5426  0.5098  0.5749  0.5749  0.5609  0.5106  0.5771  0.5949  0.6208  0.6120  0.1475  0.2027  0.1878  0.1475  0.1475  0.1475  0.1478  0.1478  0.1478  0.1478  0.1478  0.1476  0.1476  0.1523  0.1206  0.1206  0.0039  0.0000  0.0039  0.0000  0.0000  0.0000  0.0000  0.0000  0.0000  0.0000  0.0000  0.0000  0.0000  0.0000  0.0000  0.0000  0.0000  0.0000  0.0000  0.0000  0.0000  0.0000  0.0039  0.0000  0.0000  0.0000  0.0000  0.0000  0.0000  0.0000  0.0000  0.0000  0.0000  0.0000  0.0000  0.0000  0.0000  0.0000  0.0000  0.0000
MFP4__GCA_001320065.1   0.8383  0.5500  0.5385  0.5385  0.5385  0.4677  0.5173  0.4201  0.4456  0.4005  0.4412  0.4404  0.5214  0.5302  0.8425  0.3852  0.3852  0.4879  0.4263  0.4331  0.4359  0.4315  0.4315  0.4315  0.4683  0.4474  0.4750  0.4711  0.4372  0.4372  0.4702  0.4746  0.4662  0.4438  0.4798  0.4801  0.4508  0.4585  0.4845  0.4884  0.4710  0.4796  0.4901  0.5755  0.5724  0.5939  0.5596  0.6214  0.6291  0.6335  0.6302  0.5695  0.5426  0.5098  0.5749  0.5749  0.5609  0.5106  0.5771  0.5949  0.6208  0.6120  0.1475  0.2027  0.1878  0.1475  0.1475  0.1475  0.1478  0.1478  0.1478  0.1478  0.1478  0.1476  0.1476  0.1523  0.1206  0.1206  0.0039  0.0000  0.0039  0.0000  0.0000  0.0000  0.0000  0.0000  0.0000  0.0000  0.0000  0.0000  0.0000  0.0000  0.0000  0.0000  0.0000  0.0000  0.0000  0.0000  0.0000  0.0000  0.0039  0.0000  0.0000  0.0000  0.0000  0.0000  0.0000  0.0000  0.0000  0.0000  0.0000  0.0000  0.0000  0.0000  0.0000  0.0000  0.0000  0.0000  0.0000
MFP4__GCA_001320105.1   0.8383  0.5500  0.5385  0.5385  0.5385  0.4677  0.5173  0.4201  0.4456  0.4005  0.4412  0.4404  0.5214  0.5302  0.8425  0.3852  0.3852  0.4879  0.4263  0.4331  0.4359  0.4315  0.4315  0.4315  0.4683  0.4474  0.4750  0.4711  0.4372  0.4372  0.4702  0.4746  0.4662  0.4438  0.4798  0.4801  0.4508  0.4585  0.4845  0.4884  0.4710  0.4796  0.4901  0.5755  0.5724  0.5939  0.5596  0.6214  0.6291  0.6335  0.6302  0.5695  0.5426  0.5098  0.5749  0.5749  0.5609  0.5106  0.5771  0.5949  0.6208  0.6120  0.1475  0.2027  0.1878  0.1475  0.1475  0.1475  0.1478  0.1478  0.1478  0.1478  0.1478  0.1476  0.1476  0.1523  0.1206  0.1206  0.0039  0.0000  0.0039  0.0000  0.0000  0.0000  0.0000  0.0000  0.0000  0.0000  0.0000  0.0000  0.0000  0.0000  0.0000  0.0000  0.0000  0.0000  0.0000  0.0000  0.0000  0.0000  0.0039  0.0000  0.0000  0.0000  0.0000  0.0000  0.0000  0.0000  0.0000  0.0000  0.0000  0.0000  0.0000  0.0000  0.0000  0.0000  0.0000  0.0000  0.0000  0.0000
MFP4__GCA_001320215.1   0.8383  0.5500  0.5385  0.5385  0.5385  0.4677  0.5173  0.4201  0.4456  0.4005  0.4412  0.4404  0.5214  0.5302  0.8425  0.3852  0.3852  0.4879  0.4263  0.4331  0.4359  0.4315  0.4315  0.4315  0.4683  0.4474  0.4750  0.4711  0.4372  0.4372  0.4702  0.4746  0.4662  0.4438  0.4798  0.4801  0.4508  0.4585  0.4845  0.4884  0.4710  0.4796  0.4901  0.5755  0.5724  0.5939  0.5596  0.6214  0.6291  0.6335  0.6302  0.5695  0.5426  0.5098  0.5749  0.5749  0.5609  0.5106  0.5771  0.5949  0.6208  0.6120  0.1475  0.2027  0.1878  0.1475  0.1475  0.1475  0.1478  0.1478  0.1478  0.1478  0.1478  0.1476  0.1476  0.1523  0.1206  0.1206  0.0039  0.0000  0.0039  0.0000  0.0000  0.0000  0.0000  0.0000  0.0000  0.0000  0.0000  0.0000  0.0000  0.0000  0.0000  0.0000  0.0000  0.0000  0.0000  0.0000  0.0000  0.0000  0.0039  0.0000  0.0000  0.0000  0.0000  0.0000  0.0000  0.0000  0.0000  0.0000  0.0000  0.0000  0.0000  0.0000  0.0000  0.0000  0.0000  0.0000  0.0000  0.0000  0.0000
MFP4__GCA_001320285.1   0.8383  0.5500  0.5385  0.5385  0.5385  0.4677  0.5173  0.4201  0.4456  0.4005  0.4412  0.4404  0.5214  0.5302  0.8425  0.3852  0.3852  0.4879  0.4263  0.4331  0.4359  0.4315  0.4315  0.4315  0.4683  0.4474  0.4750  0.4711  0.4372  0.4372  0.4702  0.4746  0.4662  0.4438  0.4798  0.4801  0.4508  0.4585  0.4845  0.4884  0.4710  0.4796  0.4901  0.5755  0.5724  0.5939  0.5596  0.6214  0.6291  0.6335  0.6302  0.5695  0.5426  0.5098  0.5749  0.5749  0.5609  0.5106  0.5771  0.5949  0.6208  0.6120  0.1475  0.2027  0.1878  0.1475  0.1475  0.1475  0.1478  0.1478  0.1478  0.1478  0.1478  0.1476  0.1476  0.1523  0.1206  0.1206  0.0039  0.0000  0.0039  0.0000  0.0000  0.0000  0.0000  0.0000  0.0000  0.0000  0.0000  0.0000  0.0000  0.0000  0.0000  0.0000  0.0000  0.0000  0.0000  0.0000  0.0000  0.0000  0.0039  0.0000  0.0000  0.0000  0.0000  0.0000  0.0000  0.0000  0.0000  0.0000  0.0000  0.0000  0.0000  0.0000  0.0000  0.0000  0.0000  0.0000  0.0000  0.0000  0.0000  0.0000
MFP4__GCA_001320465.1   0.8383  0.5500  0.5385  0.5385  0.5385  0.4677  0.5173  0.4201  0.4456  0.4005  0.4412  0.4404  0.5214  0.5302  0.8425  0.3852  0.3852  0.4879  0.4263  0.4331  0.4359  0.4315  0.4315  0.4315  0.4683  0.4474  0.4750  0.4711  0.4372  0.4372  0.4702  0.4746  0.4662  0.4438  0.4798  0.4801  0.4508  0.4585  0.4845  0.4884  0.4710  0.4796  0.4901  0.5755  0.5724  0.5939  0.5596  0.6214  0.6291  0.6335  0.6302  0.5695  0.5426  0.5098  0.5749  0.5749  0.5609  0.5106  0.5771  0.5949  0.6208  0.6120  0.1475  0.2027  0.1878  0.1475  0.1475  0.1475  0.1478  0.1478  0.1478  0.1478  0.1478  0.1476  0.1476  0.1523  0.1206  0.1206  0.0039  0.0000  0.0039  0.0000  0.0000  0.0000  0.0000  0.0000  0.0000  0.0000  0.0000  0.0000  0.0000  0.0000  0.0000  0.0000  0.0000  0.0000  0.0000  0.0000  0.0000  0.0000  0.0039  0.0000  0.0000  0.0000  0.0000  0.0000  0.0000  0.0000  0.0000  0.0000  0.0000  0.0000  0.0000  0.0000  0.0000  0.0000  0.0000  0.0000  0.0000  0.0000  0.0000  0.0000  0.0000
MFP4__GCA_001320585.1   0.8383  0.5500  0.5385  0.5385  0.5385  0.4677  0.5173  0.4201  0.4456  0.4005  0.4412  0.4404  0.5214  0.5302  0.8425  0.3852  0.3852  0.4879  0.4263  0.4331  0.4359  0.4315  0.4315  0.4315  0.4683  0.4474  0.4750  0.4711  0.4372  0.4372  0.4702  0.4746  0.4662  0.4438  0.4798  0.4801  0.4508  0.4585  0.4845  0.4884  0.4710  0.4796  0.4901  0.5755  0.5724  0.5939  0.5596  0.6214  0.6291  0.6335  0.6302  0.5695  0.5426  0.5098  0.5749  0.5749  0.5609  0.5106  0.5771  0.5949  0.6208  0.6120  0.1475  0.2027  0.1878  0.1475  0.1475  0.1475  0.1478  0.1478  0.1478  0.1478  0.1478  0.1476  0.1476  0.1523  0.1206  0.1206  0.0039  0.0000  0.0039  0.0000  0.0000  0.0000  0.0000  0.0000  0.0000  0.0000  0.0000  0.0000  0.0000  0.0000  0.0000  0.0000  0.0000  0.0000  0.0000  0.0000  0.0000  0.0000  0.0039  0.0000  0.0000  0.0000  0.0000  0.0000  0.0000  0.0000  0.0000  0.0000  0.0000  0.0000  0.0000  0.0000  0.0000  0.0000  0.0000  0.0000  0.0000  0.0000  0.0000  0.0000  0.0000  0.0000
MFP4__GCA_001320645.1   0.8383  0.5500  0.5385  0.5385  0.5385  0.4677  0.5173  0.4201  0.4456  0.4005  0.4412  0.4404  0.5214  0.5302  0.8425  0.3852  0.3852  0.4879  0.4263  0.4331  0.4359  0.4315  0.4315  0.4315  0.4683  0.4474  0.4750  0.4711  0.4372  0.4372  0.4702  0.4746  0.4662  0.4438  0.4798  0.4801  0.4508  0.4585  0.4845  0.4884  0.4710  0.4796  0.4901  0.5755  0.5724  0.5939  0.5596  0.6214  0.6291  0.6335  0.6302  0.5695  0.5426  0.5098  0.5749  0.5749  0.5609  0.5106  0.5771  0.5949  0.6208  0.6120  0.1475  0.2027  0.1878  0.1475  0.1475  0.1475  0.1478  0.1478  0.1478  0.1478  0.1478  0.1476  0.1476  0.1523  0.1206  0.1206  0.0039  0.0000  0.0039  0.0000  0.0000  0.0000  0.0000  0.0000  0.0000  0.0000  0.0000  0.0000  0.0000  0.0000  0.0000  0.0000  0.0000  0.0000  0.0000  0.0000  0.0000  0.0000  0.0039  0.0000  0.0000  0.0000  0.0000  0.0000  0.0000  0.0000  0.0000  0.0000  0.0000  0.0000  0.0000  0.0000  0.0000  0.0000  0.0000  0.0000  0.0000  0.0000  0.0000  0.0000  0.0000  0.0000  0.0000
MFP4__GCA_001320755.1   0.8383  0.5500  0.5385  0.5385  0.5385  0.4677  0.5173  0.4201  0.4456  0.4005  0.4412  0.4404  0.5214  0.5302  0.8425  0.3852  0.3852  0.4879  0.4263  0.4331  0.4359  0.4315  0.4315  0.4315  0.4683  0.4474  0.4750  0.4711  0.4372  0.4372  0.4702  0.4746  0.4662  0.4438  0.4798  0.4801  0.4508  0.4585  0.4845  0.4884  0.4710  0.4796  0.4901  0.5755  0.5724  0.5939  0.5596  0.6214  0.6291  0.6335  0.6302  0.5695  0.5426  0.5098  0.5749  0.5749  0.5609  0.5106  0.5771  0.5949  0.6208  0.6120  0.1475  0.2027  0.1878  0.1475  0.1475  0.1475  0.1478  0.1478  0.1478  0.1478  0.1478  0.1476  0.1476  0.1523  0.1206  0.1206  0.0039  0.0000  0.0039  0.0000  0.0000  0.0000  0.0000  0.0000  0.0000  0.0000  0.0000  0.0000  0.0000  0.0000  0.0000  0.0000  0.0000  0.0000  0.0000  0.0000  0.0000  0.0000  0.0039  0.0000  0.0000  0.0000  0.0000  0.0000  0.0000  0.0000  0.0000  0.0000  0.0000  0.0000  0.0000  0.0000  0.0000  0.0000  0.0000  0.0000  0.0000  0.0000  0.0000  0.0000  0.0000  0.0000  0.0000  0.0000
MFP4__GCA_001326895.1   0.8383  0.5500  0.5385  0.5385  0.5385  0.4677  0.5173  0.4201  0.4526  0.4070  0.4481  0.4404  0.5214  0.5302  0.8543  0.3852  0.3852  0.4879  0.4263  0.4331  0.4359  0.4315  0.4315  0.4315  0.4683  0.4543  0.4750  0.4711  0.4372  0.4372  0.4702  0.4746  0.4662  0.4438  0.4871  0.4874  0.4508  0.4515  0.4918  0.4884  0.4710  0.4796  0.4901  0.5755  0.5724  0.5939  0.5596  0.6214  0.6291  0.6335  0.6302  0.5695  0.5426  0.5174  0.5831  0.5831  0.5609  0.5106  0.5771  0.5949  0.6208  0.6120  0.1522  0.2077  0.1927  0.1522  0.1522  0.1522  0.1525  0.1525  0.1525  0.1525  0.1525  0.1523  0.1523  0.1571  0.1252  0.1252  0.0000  0.0039  0.0077  0.0039  0.0039  0.0039  0.0039  0.0039  0.0039  0.0039  0.0039  0.0039  0.0039  0.0039  0.0039  0.0039  0.0039  0.0039  0.0039  0.0039  0.0039  0.0039  0.0000  0.0039  0.0039  0.0039  0.0039  0.0039  0.0039  0.0039  0.0039  0.0039  0.0039  0.0039  0.0039  0.0039  0.0039  0.0039  0.0039  0.0039  0.0039  0.0039  0.0039  0.0039  0.0039  0.0039  0.0039  0.0039  0.0039
MFP4__GCA_001326935.1   0.8383  0.5500  0.5385  0.5385  0.5385  0.4677  0.5173  0.4201  0.4456  0.4005  0.4412  0.4404  0.5214  0.5302  0.8425  0.3852  0.3852  0.4879  0.4263  0.4331  0.4359  0.4315  0.4315  0.4315  0.4683  0.4474  0.4750  0.4711  0.4372  0.4372  0.4702  0.4746  0.4662  0.4438  0.4798  0.4801  0.4508  0.4585  0.4845  0.4884  0.4710  0.4796  0.4901  0.5755  0.5724  0.5939  0.5596  0.6214  0.6291  0.6335  0.6302  0.5695  0.5426  0.5098  0.5749  0.5749  0.5609  0.5106  0.5771  0.5949  0.6208  0.6120  0.1475  0.2027  0.1878  0.1475  0.1475  0.1475  0.1478  0.1478  0.1478  0.1478  0.1478  0.1476  0.1476  0.1523  0.1206  0.1206  0.0039  0.0000  0.0039  0.0000  0.0000  0.0000  0.0000  0.0000  0.0000  0.0000  0.0000  0.0000  0.0000  0.0000  0.0000  0.0000  0.0000  0.0000  0.0000  0.0000  0.0000  0.0000  0.0039  0.0000  0.0000  0.0000  0.0000  0.0000  0.0000  0.0000  0.0000  0.0000  0.0000  0.0000  0.0000  0.0000  0.0000  0.0000  0.0000  0.0000  0.0000  0.0000  0.0000  0.0000  0.0000  0.0000  0.0000  0.0000  0.0000  0.0039
MFP4__GCA_001326995.1   0.8383  0.5500  0.5385  0.5385  0.5385  0.4677  0.5173  0.4201  0.4456  0.4005  0.4412  0.4404  0.5214  0.5302  0.8425  0.3852  0.3852  0.4879  0.4263  0.4331  0.4359  0.4315  0.4315  0.4315  0.4683  0.4474  0.4750  0.4711  0.4372  0.4372  0.4702  0.4746  0.4662  0.4438  0.4798  0.4801  0.4508  0.4585  0.4845  0.4884  0.4710  0.4796  0.4901  0.5755  0.5724  0.5939  0.5596  0.6214  0.6291  0.6335  0.6302  0.5695  0.5426  0.5098  0.5749  0.5749  0.5609  0.5106  0.5771  0.5949  0.6208  0.6120  0.1475  0.2027  0.1878  0.1475  0.1475  0.1475  0.1478  0.1478  0.1478  0.1478  0.1478  0.1476  0.1476  0.1523  0.1206  0.1206  0.0039  0.0000  0.0039  0.0000  0.0000  0.0000  0.0000  0.0000  0.0000  0.0000  0.0000  0.0000  0.0000  0.0000  0.0000  0.0000  0.0000  0.0000  0.0000  0.0000  0.0000  0.0000  0.0039  0.0000  0.0000  0.0000  0.0000  0.0000  0.0000  0.0000  0.0000  0.0000  0.0000  0.0000  0.0000  0.0000  0.0000  0.0000  0.0000  0.0000  0.0000  0.0000  0.0000  0.0000  0.0000  0.0000  0.0000  0.0000  0.0000  0.0039  0.0000
MFP4__GCA_001327035.1   0.8383  0.5500  0.5385  0.5385  0.5385  0.4677  0.5173  0.4201  0.4456  0.4005  0.4412  0.4404  0.5214  0.5302  0.8425  0.3852  0.3852  0.4879  0.4263  0.4331  0.4359  0.4315  0.4315  0.4315  0.4683  0.4474  0.4750  0.4711  0.4372  0.4372  0.4702  0.4746  0.4662  0.4438  0.4798  0.4801  0.4508  0.4585  0.4845  0.4884  0.4710  0.4796  0.4901  0.5755  0.5724  0.5939  0.5596  0.6214  0.6291  0.6335  0.6302  0.5695  0.5426  0.5098  0.5749  0.5749  0.5609  0.5106  0.5771  0.5949  0.6208  0.6120  0.1475  0.2027  0.1878  0.1475  0.1475  0.1475  0.1478  0.1478  0.1478  0.1478  0.1478  0.1476  0.1476  0.1523  0.1206  0.1206  0.0039  0.0000  0.0039  0.0000  0.0000  0.0000  0.0000  0.0000  0.0000  0.0000  0.0000  0.0000  0.0000  0.0000  0.0000  0.0000  0.0000  0.0000  0.0000  0.0000  0.0000  0.0000  0.0039  0.0000  0.0000  0.0000  0.0000  0.0000  0.0000  0.0000  0.0000  0.0000  0.0000  0.0000  0.0000  0.0000  0.0000  0.0000  0.0000  0.0000  0.0000  0.0000  0.0000  0.0000  0.0000  0.0000  0.0000  0.0000  0.0000  0.0039  0.0000  0.0000
MFP4__GCA_001327075.1   0.8383  0.5500  0.5385  0.5385  0.5385  0.4677  0.5173  0.4201  0.4456  0.4005  0.4412  0.4404  0.5214  0.5302  0.8425  0.3852  0.3852  0.4879  0.4263  0.4331  0.4359  0.4315  0.4315  0.4315  0.4683  0.4474  0.4750  0.4711  0.4372  0.4372  0.4702  0.4746  0.4662  0.4438  0.4798  0.4801  0.4508  0.4585  0.4845  0.4884  0.4710  0.4796  0.4901  0.5755  0.5724  0.5939  0.5596  0.6214  0.6291  0.6335  0.6302  0.5695  0.5426  0.5098  0.5749  0.5749  0.5609  0.5106  0.5771  0.5949  0.6208  0.6120  0.1475  0.2027  0.1878  0.1475  0.1475  0.1475  0.1478  0.1478  0.1478  0.1478  0.1478  0.1476  0.1476  0.1523  0.1206  0.1206  0.0039  0.0000  0.0039  0.0000  0.0000  0.0000  0.0000  0.0000  0.0000  0.0000  0.0000  0.0000  0.0000  0.0000  0.0000  0.0000  0.0000  0.0000  0.0000  0.0000  0.0000  0.0000  0.0039  0.0000  0.0000  0.0000  0.0000  0.0000  0.0000  0.0000  0.0000  0.0000  0.0000  0.0000  0.0000  0.0000  0.0000  0.0000  0.0000  0.0000  0.0000  0.0000  0.0000  0.0000  0.0000  0.0000  0.0000  0.0000  0.0000  0.0039  0.0000  0.0000  0.0000
MFP4__GCA_001327155.1   0.8383  0.5500  0.5385  0.5385  0.5385  0.4677  0.5173  0.4201  0.4456  0.4005  0.4412  0.4404  0.5214  0.5302  0.8425  0.3852  0.3852  0.4879  0.4263  0.4331  0.4359  0.4315  0.4315  0.4315  0.4683  0.4474  0.4750  0.4711  0.4372  0.4372  0.4702  0.4746  0.4662  0.4438  0.4798  0.4801  0.4508  0.4585  0.4845  0.4884  0.4710  0.4796  0.4901  0.5755  0.5724  0.5939  0.5596  0.6214  0.6291  0.6335  0.6302  0.5695  0.5426  0.5098  0.5749  0.5749  0.5609  0.5106  0.5771  0.5949  0.6208  0.6120  0.1475  0.2027  0.1878  0.1475  0.1475  0.1475  0.1478  0.1478  0.1478  0.1478  0.1478  0.1476  0.1476  0.1523  0.1206  0.1206  0.0039  0.0000  0.0039  0.0000  0.0000  0.0000  0.0000  0.0000  0.0000  0.0000  0.0000  0.0000  0.0000  0.0000  0.0000  0.0000  0.0000  0.0000  0.0000  0.0000  0.0000  0.0000  0.0039  0.0000  0.0000  0.0000  0.0000  0.0000  0.0000  0.0000  0.0000  0.0000  0.0000  0.0000  0.0000  0.0000  0.0000  0.0000  0.0000  0.0000  0.0000  0.0000  0.0000  0.0000  0.0000  0.0000  0.0000  0.0000  0.0000  0.0039  0.0000  0.0000  0.0000  0.0000
MFP4__GCA_001327195.1   0.8383  0.5500  0.5385  0.5385  0.5385  0.4677  0.5173  0.4201  0.4456  0.4005  0.4412  0.4404  0.5214  0.5302  0.8425  0.3852  0.3852  0.4879  0.4263  0.4331  0.4359  0.4315  0.4315  0.4315  0.4683  0.4474  0.4750  0.4711  0.4372  0.4372  0.4702  0.4746  0.4662  0.4438  0.4798  0.4801  0.4508  0.4585  0.4845  0.4884  0.4710  0.4796  0.4901  0.5755  0.5724  0.5939  0.5596  0.6214  0.6291  0.6335  0.6302  0.5695  0.5426  0.5098  0.5749  0.5749  0.5609  0.5106  0.5771  0.5949  0.6208  0.6120  0.1475  0.2027  0.1878  0.1475  0.1475  0.1475  0.1478  0.1478  0.1478  0.1478  0.1478  0.1476  0.1476  0.1523  0.1206  0.1206  0.0039  0.0000  0.0039  0.0000  0.0000  0.0000  0.0000  0.0000  0.0000  0.0000  0.0000  0.0000  0.0000  0.0000  0.0000  0.0000  0.0000  0.0000  0.0000  0.0000  0.0000  0.0000  0.0039  0.0000  0.0000  0.0000  0.0000  0.0000  0.0000  0.0000  0.0000  0.0000  0.0000  0.0000  0.0000  0.0000  0.0000  0.0000  0.0000  0.0000  0.0000  0.0000  0.0000  0.0000  0.0000  0.0000  0.0000  0.0000  0.0000  0.0039  0.0000  0.0000  0.0000  0.0000  0.0000
MFP4__GCA_001327375.1   0.8383  0.5500  0.5385  0.5385  0.5385  0.4677  0.5173  0.4201  0.4456  0.4005  0.4412  0.4404  0.5214  0.5302  0.8425  0.3852  0.3852  0.4879  0.4263  0.4331  0.4359  0.4315  0.4315  0.4315  0.4683  0.4474  0.4750  0.4711  0.4372  0.4372  0.4702  0.4746  0.4662  0.4438  0.4798  0.4801  0.4508  0.4585  0.4845  0.4884  0.4710  0.4796  0.4901  0.5755  0.5724  0.5939  0.5596  0.6214  0.6291  0.6335  0.6302  0.5695  0.5426  0.5098  0.5749  0.5749  0.5609  0.5106  0.5771  0.5949  0.6208  0.6120  0.1475  0.2027  0.1878  0.1475  0.1475  0.1475  0.1478  0.1478  0.1478  0.1478  0.1478  0.1476  0.1476  0.1523  0.1206  0.1206  0.0039  0.0000  0.0039  0.0000  0.0000  0.0000  0.0000  0.0000  0.0000  0.0000  0.0000  0.0000  0.0000  0.0000  0.0000  0.0000  0.0000  0.0000  0.0000  0.0000  0.0000  0.0000  0.0039  0.0000  0.0000  0.0000  0.0000  0.0000  0.0000  0.0000  0.0000  0.0000  0.0000  0.0000  0.0000  0.0000  0.0000  0.0000  0.0000  0.0000  0.0000  0.0000  0.0000  0.0000  0.0000  0.0000  0.0000  0.0000  0.0000  0.0039  0.0000  0.0000  0.0000  0.0000  0.0000  0.0000
MFP4__GCA_001327395.1   0.8383  0.5500  0.5385  0.5385  0.5385  0.4677  0.5173  0.4201  0.4456  0.4005  0.4412  0.4404  0.5214  0.5302  0.8425  0.3852  0.3852  0.4879  0.4263  0.4331  0.4359  0.4315  0.4315  0.4315  0.4683  0.4474  0.4750  0.4711  0.4372  0.4372  0.4702  0.4746  0.4662  0.4438  0.4798  0.4801  0.4508  0.4585  0.4845  0.4884  0.4710  0.4796  0.4901  0.5755  0.5724  0.5939  0.5596  0.6214  0.6291  0.6335  0.6302  0.5695  0.5426  0.5098  0.5749  0.5749  0.5609  0.5106  0.5771  0.5949  0.6208  0.6120  0.1475  0.2027  0.1878  0.1475  0.1475  0.1475  0.1478  0.1478  0.1478  0.1478  0.1478  0.1476  0.1476  0.1523  0.1206  0.1206  0.0039  0.0000  0.0039  0.0000  0.0000  0.0000  0.0000  0.0000  0.0000  0.0000  0.0000  0.0000  0.0000  0.0000  0.0000  0.0000  0.0000  0.0000  0.0000  0.0000  0.0000  0.0000  0.0039  0.0000  0.0000  0.0000  0.0000  0.0000  0.0000  0.0000  0.0000  0.0000  0.0000  0.0000  0.0000  0.0000  0.0000  0.0000  0.0000  0.0000  0.0000  0.0000  0.0000  0.0000  0.0000  0.0000  0.0000  0.0000  0.0000  0.0039  0.0000  0.0000  0.0000  0.0000  0.0000  0.0000  0.0000
MFP4__GCA_001327435.1   0.8383  0.5500  0.5385  0.5385  0.5385  0.4677  0.5173  0.4201  0.4456  0.4005  0.4412  0.4404  0.5214  0.5302  0.8425  0.3852  0.3852  0.4879  0.4263  0.4331  0.4359  0.4315  0.4315  0.4315  0.4683  0.4474  0.4750  0.4711  0.4372  0.4372  0.4702  0.4746  0.4662  0.4438  0.4798  0.4801  0.4508  0.4585  0.4845  0.4884  0.4710  0.4796  0.4901  0.5755  0.5724  0.5939  0.5596  0.6214  0.6291  0.6335  0.6302  0.5695  0.5426  0.5098  0.5749  0.5749  0.5609  0.5106  0.5771  0.5949  0.6208  0.6120  0.1475  0.2027  0.1878  0.1475  0.1475  0.1475  0.1478  0.1478  0.1478  0.1478  0.1478  0.1476  0.1476  0.1523  0.1206  0.1206  0.0039  0.0000  0.0039  0.0000  0.0000  0.0000  0.0000  0.0000  0.0000  0.0000  0.0000  0.0000  0.0000  0.0000  0.0000  0.0000  0.0000  0.0000  0.0000  0.0000  0.0000  0.0000  0.0039  0.0000  0.0000  0.0000  0.0000  0.0000  0.0000  0.0000  0.0000  0.0000  0.0000  0.0000  0.0000  0.0000  0.0000  0.0000  0.0000  0.0000  0.0000  0.0000  0.0000  0.0000  0.0000  0.0000  0.0000  0.0000  0.0000  0.0039  0.0000  0.0000  0.0000  0.0000  0.0000  0.0000  0.0000  0.0000
MFP4__GCA_001327475.1   0.8383  0.5500  0.5385  0.5385  0.5385  0.4677  0.5173  0.4201  0.4456  0.4005  0.4412  0.4404  0.5214  0.5302  0.8425  0.3852  0.3852  0.4879  0.4263  0.4331  0.4359  0.4315  0.4315  0.4315  0.4683  0.4474  0.4750  0.4711  0.4372  0.4372  0.4702  0.4746  0.4662  0.4438  0.4798  0.4801  0.4508  0.4585  0.4845  0.4884  0.4710  0.4796  0.4901  0.5755  0.5724  0.5939  0.5596  0.6214  0.6291  0.6335  0.6302  0.5695  0.5426  0.5098  0.5749  0.5749  0.5609  0.5106  0.5771  0.5949  0.6208  0.6120  0.1475  0.2027  0.1878  0.1475  0.1475  0.1475  0.1478  0.1478  0.1478  0.1478  0.1478  0.1476  0.1476  0.1523  0.1206  0.1206  0.0039  0.0000  0.0039  0.0000  0.0000  0.0000  0.0000  0.0000  0.0000  0.0000  0.0000  0.0000  0.0000  0.0000  0.0000  0.0000  0.0000  0.0000  0.0000  0.0000  0.0000  0.0000  0.0039  0.0000  0.0000  0.0000  0.0000  0.0000  0.0000  0.0000  0.0000  0.0000  0.0000  0.0000  0.0000  0.0000  0.0000  0.0000  0.0000  0.0000  0.0000  0.0000  0.0000  0.0000  0.0000  0.0000  0.0000  0.0000  0.0000  0.0039  0.0000  0.0000  0.0000  0.0000  0.0000  0.0000  0.0000  0.0000  0.0000
MFP4__GCA_001327555.1   0.8383  0.5500  0.5385  0.5385  0.5385  0.4677  0.5173  0.4201  0.4456  0.4005  0.4412  0.4404  0.5214  0.5302  0.8425  0.3852  0.3852  0.4879  0.4263  0.4331  0.4359  0.4315  0.4315  0.4315  0.4683  0.4474  0.4750  0.4711  0.4372  0.4372  0.4702  0.4746  0.4662  0.4438  0.4798  0.4801  0.4508  0.4585  0.4845  0.4884  0.4710  0.4796  0.4901  0.5755  0.5724  0.5939  0.5596  0.6214  0.6291  0.6335  0.6302  0.5695  0.5426  0.5098  0.5749  0.5749  0.5609  0.5106  0.5771  0.5949  0.6208  0.6120  0.1475  0.2027  0.1878  0.1475  0.1475  0.1475  0.1478  0.1478  0.1478  0.1478  0.1478  0.1476  0.1476  0.1523  0.1206  0.1206  0.0039  0.0000  0.0039  0.0000  0.0000  0.0000  0.0000  0.0000  0.0000  0.0000  0.0000  0.0000  0.0000  0.0000  0.0000  0.0000  0.0000  0.0000  0.0000  0.0000  0.0000  0.0000  0.0039  0.0000  0.0000  0.0000  0.0000  0.0000  0.0000  0.0000  0.0000  0.0000  0.0000  0.0000  0.0000  0.0000  0.0000  0.0000  0.0000  0.0000  0.0000  0.0000  0.0000  0.0000  0.0000  0.0000  0.0000  0.0000  0.0000  0.0039  0.0000  0.0000  0.0000  0.0000  0.0000  0.0000  0.0000  0.0000  0.0000  0.0000
MFP4__GCA_001327575.1   0.8383  0.5500  0.5385  0.5385  0.5385  0.4677  0.5173  0.4201  0.4456  0.4005  0.4412  0.4404  0.5214  0.5302  0.8425  0.3852  0.3852  0.4879  0.4263  0.4331  0.4359  0.4315  0.4315  0.4315  0.4683  0.4474  0.4750  0.4711  0.4372  0.4372  0.4702  0.4746  0.4662  0.4438  0.4798  0.4801  0.4508  0.4585  0.4845  0.4884  0.4710  0.4796  0.4901  0.5755  0.5724  0.5939  0.5596  0.6214  0.6291  0.6335  0.6302  0.5695  0.5426  0.5098  0.5749  0.5749  0.5609  0.5106  0.5771  0.5949  0.6208  0.6120  0.1475  0.2027  0.1878  0.1475  0.1475  0.1475  0.1478  0.1478  0.1478  0.1478  0.1478  0.1476  0.1476  0.1523  0.1206  0.1206  0.0039  0.0000  0.0039  0.0000  0.0000  0.0000  0.0000  0.0000  0.0000  0.0000  0.0000  0.0000  0.0000  0.0000  0.0000  0.0000  0.0000  0.0000  0.0000  0.0000  0.0000  0.0000  0.0039  0.0000  0.0000  0.0000  0.0000  0.0000  0.0000  0.0000  0.0000  0.0000  0.0000  0.0000  0.0000  0.0000  0.0000  0.0000  0.0000  0.0000  0.0000  0.0000  0.0000  0.0000  0.0000  0.0000  0.0000  0.0000  0.0000  0.0039  0.0000  0.0000  0.0000  0.0000  0.0000  0.0000  0.0000  0.0000  0.0000  0.0000  0.0000
MFP4__GCA_000774345.1   0.8267  0.5421  0.5306  0.5306  0.5306  0.4748  0.5135  0.4134  0.4387  0.3940  0.4481  0.4335  0.5138  0.5226  0.8484  0.3916  0.3916  0.4805  0.4196  0.4263  0.4290  0.4315  0.4315  0.4315  0.4756  0.4543  0.4822  0.4783  0.4440  0.4440  0.4773  0.4818  0.4733  0.4369  0.4726  0.4729  0.4439  0.4655  0.4772  0.4957  0.4782  0.4869  0.4975  0.5673  0.5642  0.5855  0.5516  0.6126  0.6202  0.6246  0.6214  0.5613  0.5347  0.5174  0.5831  0.5831  0.5690  0.5181  0.5854  0.6034  0.6296  0.6208  0.1522  0.2077  0.1927  0.1522  0.1522  0.1522  0.1525  0.1525  0.1525  0.1525  0.1525  0.1523  0.1523  0.1571  0.1252  0.1252  0.0077  0.0039  0.0077  0.0039  0.0039  0.0039  0.0039  0.0039  0.0039  0.0039  0.0039  0.0039  0.0039  0.0039  0.0039  0.0039  0.0039  0.0039  0.0039  0.0039  0.0039  0.0039  0.0077  0.0039  0.0039  0.0039  0.0039  0.0039  0.0039  0.0039  0.0039  0.0039  0.0039  0.0039  0.0039  0.0039  0.0039  0.0039  0.0039  0.0039  0.0039  0.0039  0.0039  0.0039  0.0039  0.0039  0.0039  0.0039  0.0039  0.0077  0.0039  0.0039  0.0039  0.0039  0.0039  0.0039  0.0039  0.0039  0.0039  0.0039  0.0039  0.0039
MFP4__GCA_000774885.1   0.8267  0.5421  0.5306  0.5306  0.5306  0.4748  0.5135  0.4134  0.4387  0.3940  0.4481  0.4335  0.5138  0.5226  0.8484  0.3916  0.3916  0.4805  0.4196  0.4263  0.4290  0.4315  0.4315  0.4315  0.4756  0.4543  0.4822  0.4783  0.4440  0.4440  0.4773  0.4818  0.4733  0.4369  0.4726  0.4729  0.4439  0.4655  0.4772  0.4957  0.4782  0.4869  0.4975  0.5673  0.5642  0.5855  0.5516  0.6126  0.6202  0.6246  0.6214  0.5613  0.5347  0.5174  0.5831  0.5831  0.5690  0.5181  0.5854  0.6034  0.6296  0.6208  0.1522  0.2077  0.1927  0.1522  0.1522  0.1522  0.1525  0.1525  0.1525  0.1525  0.1525  0.1523  0.1523  0.1571  0.1252  0.1252  0.0077  0.0039  0.0077  0.0039  0.0039  0.0039  0.0039  0.0039  0.0039  0.0039  0.0039  0.0039  0.0039  0.0039  0.0039  0.0039  0.0039  0.0039  0.0039  0.0039  0.0039  0.0039  0.0077  0.0039  0.0039  0.0039  0.0039  0.0039  0.0039  0.0039  0.0039  0.0039  0.0039  0.0039  0.0039  0.0039  0.0039  0.0039  0.0039  0.0039  0.0039  0.0039  0.0039  0.0039  0.0039  0.0039  0.0039  0.0039  0.0039  0.0077  0.0039  0.0039  0.0039  0.0039  0.0039  0.0039  0.0039  0.0039  0.0039  0.0039  0.0039  0.0039  0.0000
MFP4__GCA_001327415.1   0.8383  0.5500  0.5385  0.5385  0.5385  0.4677  0.5173  0.4201  0.4526  0.4070  0.4481  0.4404  0.5214  0.5302  0.8543  0.3852  0.3852  0.4879  0.4263  0.4331  0.4359  0.4315  0.4315  0.4315  0.4683  0.4543  0.4750  0.4711  0.4372  0.4372  0.4702  0.4746  0.4662  0.4438  0.4871  0.4874  0.4508  0.4515  0.4918  0.4884  0.4710  0.4796  0.4901  0.5755  0.5724  0.5939  0.5596  0.6214  0.6291  0.6335  0.6302  0.5695  0.5426  0.5174  0.5831  0.5831  0.5609  0.5106  0.5771  0.5949  0.6208  0.6120  0.1522  0.2077  0.1927  0.1522  0.1522  0.1522  0.1525  0.1525  0.1525  0.1525  0.1525  0.1523  0.1523  0.1571  0.1252  0.1252  0.0000  0.0039  0.0077  0.0039  0.0039  0.0039  0.0039  0.0039  0.0039  0.0039  0.0039  0.0039  0.0039  0.0039  0.0039  0.0039  0.0039  0.0039  0.0039  0.0039  0.0039  0.0039  0.0000  0.0039  0.0039  0.0039  0.0039  0.0039  0.0039  0.0039  0.0039  0.0039  0.0039  0.0039  0.0039  0.0039  0.0039  0.0039  0.0039  0.0039  0.0039  0.0039  0.0039  0.0039  0.0039  0.0039  0.0039  0.0039  0.0039  0.0000  0.0039  0.0039  0.0039  0.0039  0.0039  0.0039  0.0039  0.0039  0.0039  0.0039  0.0039  0.0039  0.0077  0.0077
MFP4__GCA_000770515.1   0.8403  0.5471  0.5395  0.5395  0.5395  0.4685  0.5183  0.4208  0.4464  0.4012  0.4420  0.4412  0.5224  0.5312  0.8445  0.3859  0.3859  0.4889  0.4271  0.4339  0.4366  0.4323  0.4323  0.4323  0.4692  0.4482  0.4759  0.4720  0.4380  0.4380  0.4710  0.4755  0.4670  0.4411  0.4807  0.4810  0.4516  0.4593  0.4854  0.4893  0.4718  0.4805  0.4910  0.5766  0.5735  0.5951  0.5607  0.6226  0.6304  0.6348  0.6315  0.5706  0.5436  0.5108  0.5760  0.5760  0.5620  0.5115  0.5783  0.5961  0.6220  0.6133  0.1477  0.2030  0.1880  0.1477  0.1477  0.1477  0.1480  0.1480  0.1480  0.1480  0.1480  0.1478  0.1478  0.1525  0.1208  0.1208  0.0039  0.0000  0.0039  0.0000  0.0000  0.0000  0.0000  0.0000  0.0000  0.0000  0.0000  0.0000  0.0000  0.0000  0.0000  0.0000  0.0000  0.0000  0.0000  0.0000  0.0000  0.0000  0.0039  0.0000  0.0000  0.0000  0.0000  0.0000  0.0000  0.0000  0.0000  0.0000  0.0000  0.0000  0.0000  0.0000  0.0000  0.0000  0.0000  0.0000  0.0000  0.0000  0.0000  0.0000  0.0000  0.0000  0.0000  0.0000  0.0000  0.0039  0.0000  0.0000  0.0000  0.0000  0.0000  0.0000  0.0000  0.0000  0.0000  0.0000  0.0000  0.0000  0.0039  0.0039  0.0039
MFP4__GCA_000959225.1   0.8403  0.5471  0.5395  0.5395  0.5395  0.4685  0.5183  0.4208  0.4464  0.4012  0.4420  0.4412  0.5224  0.5312  0.8445  0.3859  0.3859  0.4889  0.4271  0.4339  0.4366  0.4323  0.4323  0.4323  0.4692  0.4482  0.4759  0.4720  0.4380  0.4380  0.4710  0.4755  0.4670  0.4411  0.4807  0.4810  0.4516  0.4593  0.4854  0.4893  0.4718  0.4805  0.4910  0.5766  0.5735  0.5951  0.5607  0.6226  0.6304  0.6348  0.6315  0.5706  0.5436  0.5108  0.5760  0.5760  0.5620  0.5115  0.5783  0.5961  0.6220  0.6133  0.1477  0.2030  0.1880  0.1477  0.1477  0.1477  0.1480  0.1480  0.1480  0.1480  0.1480  0.1478  0.1478  0.1525  0.1208  0.1208  0.0039  0.0000  0.0039  0.0000  0.0000  0.0000  0.0000  0.0000  0.0000  0.0000  0.0000  0.0000  0.0000  0.0000  0.0000  0.0000  0.0000  0.0000  0.0000  0.0000  0.0000  0.0000  0.0039  0.0000  0.0000  0.0000  0.0000  0.0000  0.0000  0.0000  0.0000  0.0000  0.0000  0.0000  0.0000  0.0000  0.0000  0.0000  0.0000  0.0000  0.0000  0.0000  0.0000  0.0000  0.0000  0.0000  0.0000  0.0000  0.0000  0.0039  0.0000  0.0000  0.0000  0.0000  0.0000  0.0000  0.0000  0.0000  0.0000  0.0000  0.0000  0.0000  0.0039  0.0039  0.0039  0.0000
MFP4__GCA_000015925.1   0.8335  0.5505  0.5390  0.5390  0.5390  0.4681  0.5178  0.4204  0.4460  0.4008  0.4381  0.4373  0.5181  0.5269  0.8377  0.3824  0.3824  0.4859  0.4233  0.4301  0.4328  0.4296  0.4296  0.4296  0.4664  0.4443  0.4754  0.4716  0.4376  0.4376  0.4706  0.4751  0.4666  0.4407  0.4767  0.4769  0.4512  0.4554  0.4849  0.4852  0.4678  0.4764  0.4869  0.5719  0.5689  0.5903  0.5561  0.6176  0.6253  0.6297  0.6264  0.5660  0.5391  0.5103  0.5713  0.5713  0.5575  0.5111  0.5777  0.5955  0.6214  0.6127  0.1476  0.2028  0.1879  0.1476  0.1476  0.1476  0.1479  0.1479  0.1479  0.1479  0.1479  0.1477  0.1477  0.1524  0.1207  0.1207  0.0039  0.0000  0.0039  0.0000  0.0000  0.0000  0.0000  0.0000  0.0000  0.0000  0.0000  0.0000  0.0000  0.0000  0.0000  0.0000  0.0000  0.0000  0.0000  0.0000  0.0000  0.0000  0.0039  0.0000  0.0000  0.0000  0.0000  0.0000  0.0000  0.0000  0.0000  0.0000  0.0000  0.0000  0.0000  0.0000  0.0000  0.0000  0.0000  0.0000  0.0000  0.0000  0.0000  0.0000  0.0000  0.0000  0.0000  0.0000  0.0000  0.0039  0.0000  0.0000  0.0000  0.0000  0.0000  0.0000  0.0000  0.0000  0.0000  0.0000  0.0000  0.0000  0.0039  0.0039  0.0039  0.0000  0.0000
MFP4__GCA_000193475.1   0.8335  0.5505  0.5390  0.5390  0.5390  0.4681  0.5178  0.4204  0.4460  0.4008  0.4381  0.4373  0.5181  0.5269  0.8377  0.3824  0.3824  0.4859  0.4233  0.4301  0.4328  0.4296  0.4296  0.4296  0.4664  0.4443  0.4754  0.4716  0.4376  0.4376  0.4706  0.4751  0.4666  0.4407  0.4767  0.4769  0.4512  0.4554  0.4849  0.4852  0.4678  0.4764  0.4869  0.5719  0.5689  0.5903  0.5561  0.6176  0.6253  0.6297  0.6264  0.5660  0.5391  0.5103  0.5713  0.5713  0.5575  0.5111  0.5777  0.5955  0.6214  0.6127  0.1476  0.2028  0.1879  0.1476  0.1476  0.1476  0.1479  0.1479  0.1479  0.1479  0.1479  0.1477  0.1477  0.1524  0.1207  0.1207  0.0039  0.0000  0.0039  0.0000  0.0000  0.0000  0.0000  0.0000  0.0000  0.0000  0.0000  0.0000  0.0000  0.0000  0.0000  0.0000  0.0000  0.0000  0.0000  0.0000  0.0000  0.0000  0.0039  0.0000  0.0000  0.0000  0.0000  0.0000  0.0000  0.0000  0.0000  0.0000  0.0000  0.0000  0.0000  0.0000  0.0000  0.0000  0.0000  0.0000  0.0000  0.0000  0.0000  0.0000  0.0000  0.0000  0.0000  0.0000  0.0000  0.0039  0.0000  0.0000  0.0000  0.0000  0.0000  0.0000  0.0000  0.0000  0.0000  0.0000  0.0000  0.0000  0.0039  0.0039  0.0039  0.0000  0.0000  0.0000
MFP4__GCA_000756125.1   0.8335  0.5505  0.5390  0.5390  0.5390  0.4681  0.5178  0.4204  0.4460  0.4008  0.4381  0.4373  0.5181  0.5269  0.8377  0.3824  0.3824  0.4859  0.4233  0.4301  0.4328  0.4296  0.4296  0.4296  0.4664  0.4443  0.4754  0.4716  0.4376  0.4376  0.4706  0.4751  0.4666  0.4407  0.4767  0.4769  0.4512  0.4554  0.4849  0.4852  0.4678  0.4764  0.4869  0.5719  0.5689  0.5903  0.5561  0.6176  0.6253  0.6297  0.6264  0.5660  0.5391  0.5103  0.5713  0.5713  0.5575  0.5111  0.5777  0.5955  0.6214  0.6127  0.1476  0.2028  0.1879  0.1476  0.1476  0.1476  0.1479  0.1479  0.1479  0.1479  0.1479  0.1477  0.1477  0.1524  0.1207  0.1207  0.0039  0.0000  0.0039  0.0000  0.0000  0.0000  0.0000  0.0000  0.0000  0.0000  0.0000  0.0000  0.0000  0.0000  0.0000  0.0000  0.0000  0.0000  0.0000  0.0000  0.0000  0.0000  0.0039  0.0000  0.0000  0.0000  0.0000  0.0000  0.0000  0.0000  0.0000  0.0000  0.0000  0.0000  0.0000  0.0000  0.0000  0.0000  0.0000  0.0000  0.0000  0.0000  0.0000  0.0000  0.0000  0.0000  0.0000  0.0000  0.0000  0.0039  0.0000  0.0000  0.0000  0.0000  0.0000  0.0000  0.0000  0.0000  0.0000  0.0000  0.0000  0.0000  0.0039  0.0039  0.0039  0.0000  0.0000  0.0000  0.0000
MFP4__GCA_000756145.1   0.8335  0.5505  0.5390  0.5390  0.5390  0.4681  0.5178  0.4204  0.4460  0.4008  0.4381  0.4373  0.5181  0.5269  0.8377  0.3824  0.3824  0.4859  0.4233  0.4301  0.4328  0.4296  0.4296  0.4296  0.4664  0.4443  0.4754  0.4716  0.4376  0.4376  0.4706  0.4751  0.4666  0.4407  0.4767  0.4769  0.4512  0.4554  0.4849  0.4852  0.4678  0.4764  0.4869  0.5719  0.5689  0.5903  0.5561  0.6176  0.6253  0.6297  0.6264  0.5660  0.5391  0.5103  0.5713  0.5713  0.5575  0.5111  0.5777  0.5955  0.6214  0.6127  0.1476  0.2028  0.1879  0.1476  0.1476  0.1476  0.1479  0.1479  0.1479  0.1479  0.1479  0.1477  0.1477  0.1524  0.1207  0.1207  0.0039  0.0000  0.0039  0.0000  0.0000  0.0000  0.0000  0.0000  0.0000  0.0000  0.0000  0.0000  0.0000  0.0000  0.0000  0.0000  0.0000  0.0000  0.0000  0.0000  0.0000  0.0000  0.0039  0.0000  0.0000  0.0000  0.0000  0.0000  0.0000  0.0000  0.0000  0.0000  0.0000  0.0000  0.0000  0.0000  0.0000  0.0000  0.0000  0.0000  0.0000  0.0000  0.0000  0.0000  0.0000  0.0000  0.0000  0.0000  0.0000  0.0039  0.0000  0.0000  0.0000  0.0000  0.0000  0.0000  0.0000  0.0000  0.0000  0.0000  0.0000  0.0000  0.0039  0.0039  0.0039  0.0000  0.0000  0.0000  0.0000  0.0000
MFP4__GCA_000757185.1   0.8335  0.5505  0.5390  0.5390  0.5390  0.4681  0.5178  0.4204  0.4460  0.4008  0.4381  0.4373  0.5181  0.5269  0.8377  0.3824  0.3824  0.4859  0.4233  0.4301  0.4328  0.4296  0.4296  0.4296  0.4664  0.4443  0.4754  0.4716  0.4376  0.4376  0.4706  0.4751  0.4666  0.4407  0.4767  0.4769  0.4512  0.4554  0.4849  0.4852  0.4678  0.4764  0.4869  0.5719  0.5689  0.5903  0.5561  0.6176  0.6253  0.6297  0.6264  0.5660  0.5391  0.5103  0.5713  0.5713  0.5575  0.5111  0.5777  0.5955  0.6214  0.6127  0.1476  0.2028  0.1879  0.1476  0.1476  0.1476  0.1479  0.1479  0.1479  0.1479  0.1479  0.1477  0.1477  0.1524  0.1207  0.1207  0.0039  0.0000  0.0039  0.0000  0.0000  0.0000  0.0000  0.0000  0.0000  0.0000  0.0000  0.0000  0.0000  0.0000  0.0000  0.0000  0.0000  0.0000  0.0000  0.0000  0.0000  0.0000  0.0039  0.0000  0.0000  0.0000  0.0000  0.0000  0.0000  0.0000  0.0000  0.0000  0.0000  0.0000  0.0000  0.0000  0.0000  0.0000  0.0000  0.0000  0.0000  0.0000  0.0000  0.0000  0.0000  0.0000  0.0000  0.0000  0.0000  0.0039  0.0000  0.0000  0.0000  0.0000  0.0000  0.0000  0.0000  0.0000  0.0000  0.0000  0.0000  0.0000  0.0039  0.0039  0.0039  0.0000  0.0000  0.0000  0.0000  0.0000  0.0000
MFP4__GCA_000511895.1   0.8267  0.5421  0.5306  0.5306  0.5306  0.4606  0.5097  0.4134  0.4387  0.3940  0.4343  0.4335  0.5138  0.5226  0.8543  0.3789  0.3789  0.4805  0.4196  0.4263  0.4290  0.4247  0.4247  0.4247  0.4612  0.4405  0.4679  0.4641  0.4304  0.4304  0.4631  0.4675  0.4591  0.4369  0.4726  0.4729  0.4439  0.4515  0.4772  0.4811  0.4639  0.4724  0.4828  0.5673  0.5642  0.5855  0.5516  0.6126  0.6202  0.6246  0.6214  0.5777  0.5347  0.5023  0.5667  0.5667  0.5529  0.5031  0.5689  0.5865  0.6296  0.6208  0.1475  0.2077  0.1927  0.1475  0.1475  0.1475  0.1478  0.1478  0.1478  0.1478  0.1478  0.1476  0.1476  0.1523  0.1161  0.1161  0.0077  0.0039  0.0077  0.0039  0.0039  0.0039  0.0039  0.0039  0.0039  0.0039  0.0039  0.0039  0.0039  0.0039  0.0039  0.0039  0.0039  0.0039  0.0039  0.0039  0.0039  0.0039  0.0077  0.0039  0.0039  0.0039  0.0039  0.0039  0.0039  0.0039  0.0039  0.0039  0.0039  0.0039  0.0039  0.0039  0.0039  0.0039  0.0039  0.0039  0.0039  0.0039  0.0039  0.0039  0.0039  0.0039  0.0039  0.0039  0.0039  0.0077  0.0039  0.0039  0.0039  0.0039  0.0039  0.0039  0.0039  0.0039  0.0039  0.0039  0.0039  0.0039  0.0077  0.0077  0.0077  0.0039  0.0039  0.0039  0.0039  0.0039  0.0039  0.0039
MFP4__GCA_000757075.1   0.8153  0.5343  0.5228  0.5228  0.5228  0.4677  0.5059  0.4067  0.4318  0.3875  0.4412  0.4267  0.5063  0.5150  0.8602  0.3852  0.3852  0.4732  0.4129  0.4196  0.4223  0.4247  0.4247  0.4247  0.4683  0.4474  0.4750  0.4711  0.4372  0.4372  0.4702  0.4746  0.4662  0.4301  0.4655  0.4657  0.4370  0.4585  0.4700  0.4884  0.4710  0.4796  0.4901  0.5592  0.5561  0.5772  0.5436  0.6040  0.6115  0.6159  0.6126  0.5695  0.5270  0.5098  0.5749  0.5749  0.5609  0.5106  0.5771  0.5949  0.6385  0.6296  0.1522  0.2128  0.1977  0.1522  0.1522  0.1522  0.1525  0.1525  0.1525  0.1525  0.1525  0.1523  0.1523  0.1571  0.1206  0.1206  0.0116  0.0077  0.0116  0.0077  0.0077  0.0077  0.0077  0.0077  0.0077  0.0077  0.0077  0.0077  0.0077  0.0077  0.0077  0.0077  0.0077  0.0077  0.0077  0.0077  0.0077  0.0077  0.0116  0.0077  0.0077  0.0077  0.0077  0.0077  0.0077  0.0077  0.0077  0.0077  0.0077  0.0077  0.0077  0.0077  0.0077  0.0077  0.0077  0.0077  0.0077  0.0077  0.0077  0.0077  0.0077  0.0077  0.0077  0.0077  0.0077  0.0116  0.0077  0.0077  0.0077  0.0077  0.0077  0.0077  0.0077  0.0077  0.0077  0.0077  0.0077  0.0077  0.0039  0.0039  0.0116  0.0077  0.0077  0.0077  0.0077  0.0077  0.0077  0.0077  0.0039
MFP4__GCA_000764575.1   0.8267  0.5421  0.5306  0.5306  0.5306  0.4606  0.5097  0.4134  0.4387  0.3940  0.4343  0.4335  0.5138  0.5226  0.8543  0.3789  0.3789  0.4805  0.4196  0.4263  0.4290  0.4247  0.4247  0.4247  0.4612  0.4405  0.4679  0.4641  0.4304  0.4304  0.4631  0.4675  0.4591  0.4369  0.4726  0.4729  0.4439  0.4515  0.4772  0.4811  0.4639  0.4724  0.4828  0.5673  0.5642  0.5855  0.5516  0.6126  0.6202  0.6246  0.6214  0.5777  0.5347  0.5023  0.5667  0.5667  0.5529  0.5031  0.5689  0.5865  0.6296  0.6208  0.1475  0.2077  0.1927  0.1475  0.1475  0.1475  0.1478  0.1478  0.1478  0.1478  0.1478  0.1476  0.1476  0.1523  0.1161  0.1161  0.0077  0.0039  0.0077  0.0039  0.0039  0.0039  0.0039  0.0039  0.0039  0.0039  0.0039  0.0039  0.0039  0.0039  0.0039  0.0039  0.0039  0.0039  0.0039  0.0039  0.0039  0.0039  0.0077  0.0039  0.0039  0.0039  0.0039  0.0039  0.0039  0.0039  0.0039  0.0039  0.0039  0.0039  0.0039  0.0039  0.0039  0.0039  0.0039  0.0039  0.0039  0.0039  0.0039  0.0039  0.0039  0.0039  0.0039  0.0039  0.0039  0.0077  0.0039  0.0039  0.0039  0.0039  0.0039  0.0039  0.0039  0.0039  0.0039  0.0039  0.0039  0.0039  0.0077  0.0077  0.0077  0.0039  0.0039  0.0039  0.0039  0.0039  0.0039  0.0039  0.0000  0.0039
MFP4__GCA_000770565.1   0.8267  0.5421  0.5306  0.5306  0.5306  0.4748  0.5135  0.4134  0.4387  0.3940  0.4481  0.4335  0.5138  0.5226  0.8484  0.3916  0.3916  0.4805  0.4196  0.4263  0.4290  0.4315  0.4315  0.4315  0.4756  0.4543  0.4822  0.4783  0.4440  0.4440  0.4773  0.4818  0.4733  0.4369  0.4726  0.4729  0.4439  0.4655  0.4772  0.4957  0.4782  0.4869  0.4975  0.5673  0.5642  0.5855  0.5516  0.6126  0.6202  0.6246  0.6214  0.5613  0.5347  0.5174  0.5831  0.5831  0.5690  0.5181  0.5854  0.6034  0.6296  0.6208  0.1522  0.2077  0.1927  0.1522  0.1522  0.1522  0.1525  0.1525  0.1525  0.1525  0.1525  0.1523  0.1523  0.1571  0.1252  0.1252  0.0077  0.0039  0.0077  0.0039  0.0039  0.0039  0.0039  0.0039  0.0039  0.0039  0.0039  0.0039  0.0039  0.0039  0.0039  0.0039  0.0039  0.0039  0.0039  0.0039  0.0039  0.0039  0.0077  0.0039  0.0039  0.0039  0.0039  0.0039  0.0039  0.0039  0.0039  0.0039  0.0039  0.0039  0.0039  0.0039  0.0039  0.0039  0.0039  0.0039  0.0039  0.0039  0.0039  0.0039  0.0039  0.0039  0.0039  0.0039  0.0039  0.0077  0.0039  0.0039  0.0039  0.0039  0.0039  0.0039  0.0039  0.0039  0.0039  0.0039  0.0039  0.0039  0.0000  0.0000  0.0077  0.0039  0.0039  0.0039  0.0039  0.0039  0.0039  0.0039  0.0077  0.0039  0.0077
MFP4__GCA_000774495.1   0.8383  0.5500  0.5385  0.5385  0.5385  0.4677  0.5173  0.4201  0.4456  0.4005  0.4412  0.4404  0.5214  0.5302  0.8425  0.3852  0.3852  0.4879  0.4263  0.4331  0.4359  0.4315  0.4315  0.4315  0.4683  0.4474  0.4750  0.4711  0.4372  0.4372  0.4702  0.4746  0.4662  0.4438  0.4798  0.4801  0.4508  0.4585  0.4845  0.4884  0.4710  0.4796  0.4901  0.5755  0.5724  0.5939  0.5596  0.6214  0.6291  0.6335  0.6302  0.5695  0.5426  0.5098  0.5749  0.5749  0.5609  0.5106  0.5771  0.5949  0.6208  0.6120  0.1475  0.2027  0.1878  0.1475  0.1475  0.1475  0.1478  0.1478  0.1478  0.1478  0.1478  0.1476  0.1476  0.1523  0.1206  0.1206  0.0039  0.0000  0.0039  0.0000  0.0000  0.0000  0.0000  0.0000  0.0000  0.0000  0.0000  0.0000  0.0000  0.0000  0.0000  0.0000  0.0000  0.0000  0.0000  0.0000  0.0000  0.0000  0.0039  0.0000  0.0000  0.0000  0.0000  0.0000  0.0000  0.0000  0.0000  0.0000  0.0000  0.0000  0.0000  0.0000  0.0000  0.0000  0.0000  0.0000  0.0000  0.0000  0.0000  0.0000  0.0000  0.0000  0.0000  0.0000  0.0000  0.0039  0.0000  0.0000  0.0000  0.0000  0.0000  0.0000  0.0000  0.0000  0.0000  0.0000  0.0000  0.0000  0.0039  0.0039  0.0039  0.0000  0.0000  0.0000  0.0000  0.0000  0.0000  0.0000  0.0039  0.0077  0.0039  0.0039
MFP4__GCA_000774805.1   0.8267  0.5421  0.5306  0.5306  0.5306  0.4606  0.5097  0.4134  0.4387  0.3940  0.4343  0.4335  0.5138  0.5226  0.8543  0.3789  0.3789  0.4805  0.4196  0.4263  0.4290  0.4247  0.4247  0.4247  0.4612  0.4405  0.4679  0.4641  0.4304  0.4304  0.4631  0.4675  0.4591  0.4369  0.4726  0.4729  0.4439  0.4515  0.4772  0.4811  0.4639  0.4724  0.4828  0.5673  0.5642  0.5855  0.5516  0.6126  0.6202  0.6246  0.6214  0.5777  0.5347  0.5023  0.5667  0.5667  0.5529  0.5031  0.5689  0.5865  0.6296  0.6208  0.1475  0.2077  0.1927  0.1475  0.1475  0.1475  0.1478  0.1478  0.1478  0.1478  0.1478  0.1476  0.1476  0.1523  0.1161  0.1161  0.0077  0.0039  0.0077  0.0039  0.0039  0.0039  0.0039  0.0039  0.0039  0.0039  0.0039  0.0039  0.0039  0.0039  0.0039  0.0039  0.0039  0.0039  0.0039  0.0039  0.0039  0.0039  0.0077  0.0039  0.0039  0.0039  0.0039  0.0039  0.0039  0.0039  0.0039  0.0039  0.0039  0.0039  0.0039  0.0039  0.0039  0.0039  0.0039  0.0039  0.0039  0.0039  0.0039  0.0039  0.0039  0.0039  0.0039  0.0039  0.0039  0.0077  0.0039  0.0039  0.0039  0.0039  0.0039  0.0039  0.0039  0.0039  0.0039  0.0039  0.0039  0.0039  0.0077  0.0077  0.0077  0.0039  0.0039  0.0039  0.0039  0.0039  0.0039  0.0039  0.0000  0.0039  0.0000  0.0077  0.0039
MFP4__GCA_000774865.1   0.8383  0.5500  0.5385  0.5385  0.5385  0.4677  0.5173  0.4201  0.4456  0.4005  0.4412  0.4404  0.5214  0.5302  0.8425  0.3852  0.3852  0.4879  0.4263  0.4331  0.4359  0.4315  0.4315  0.4315  0.4683  0.4474  0.4750  0.4711  0.4372  0.4372  0.4702  0.4746  0.4662  0.4438  0.4798  0.4801  0.4508  0.4585  0.4845  0.4884  0.4710  0.4796  0.4901  0.5755  0.5724  0.5939  0.5596  0.6214  0.6291  0.6335  0.6302  0.5695  0.5426  0.5098  0.5749  0.5749  0.5609  0.5106  0.5771  0.5949  0.6208  0.6120  0.1475  0.2027  0.1878  0.1475  0.1475  0.1475  0.1478  0.1478  0.1478  0.1478  0.1478  0.1476  0.1476  0.1523  0.1206  0.1206  0.0039  0.0000  0.0039  0.0000  0.0000  0.0000  0.0000  0.0000  0.0000  0.0000  0.0000  0.0000  0.0000  0.0000  0.0000  0.0000  0.0000  0.0000  0.0000  0.0000  0.0000  0.0000  0.0039  0.0000  0.0000  0.0000  0.0000  0.0000  0.0000  0.0000  0.0000  0.0000  0.0000  0.0000  0.0000  0.0000  0.0000  0.0000  0.0000  0.0000  0.0000  0.0000  0.0000  0.0000  0.0000  0.0000  0.0000  0.0000  0.0000  0.0039  0.0000  0.0000  0.0000  0.0000  0.0000  0.0000  0.0000  0.0000  0.0000  0.0000  0.0000  0.0000  0.0039  0.0039  0.0039  0.0000  0.0000  0.0000  0.0000  0.0000  0.0000  0.0000  0.0039  0.0077  0.0039  0.0039  0.0000  0.0039
MFP4__GCA_000015905.1   0.8041  0.5421  0.5151  0.5151  0.5151  0.4677  0.5135  0.4134  0.4250  0.3811  0.4343  0.4335  0.4989  0.5075  0.8723  0.3789  0.3789  0.4805  0.4062  0.4129  0.4156  0.4315  0.4315  0.4315  0.4683  0.4405  0.4679  0.4641  0.4304  0.4304  0.4631  0.4675  0.4591  0.4234  0.4584  0.4586  0.4439  0.4515  0.4629  0.4957  0.4639  0.4724  0.4828  0.5512  0.5481  0.5690  0.5358  0.5954  0.6029  0.6072  0.6040  0.5613  0.5193  0.5023  0.5667  0.5667  0.5690  0.5181  0.5854  0.5865  0.6296  0.6208  0.1475  0.2077  0.1927  0.1475  0.1475  0.1475  0.1478  0.1478  0.1478  0.1478  0.1478  0.1476  0.1476  0.1523  0.1161  0.1161  0.0155  0.0116  0.0156  0.0116  0.0116  0.0116  0.0116  0.0116  0.0116  0.0116  0.0116  0.0116  0.0116  0.0116  0.0116  0.0116  0.0116  0.0116  0.0116  0.0116  0.0116  0.0116  0.0155  0.0116  0.0116  0.0116  0.0116  0.0116  0.0116  0.0116  0.0116  0.0116  0.0116  0.0116  0.0116  0.0116  0.0116  0.0116  0.0116  0.0116  0.0116  0.0116  0.0116  0.0116  0.0116  0.0116  0.0116  0.0116  0.0116  0.0155  0.0116  0.0116  0.0116  0.0116  0.0116  0.0116  0.0116  0.0116  0.0116  0.0116  0.0116  0.0116  0.0077  0.0077  0.0155  0.0116  0.0116  0.0116  0.0116  0.0116  0.0116  0.0116  0.0077  0.0039  0.0077  0.0077  0.0116  0.0077  0.0116
MFP4__GCA_000770395.1   0.8170  0.5470  0.5237  0.5237  0.5237  0.4613  0.5181  0.4207  0.4325  0.3881  0.4281  0.4411  0.5071  0.5158  0.8803  0.3732  0.3732  0.4887  0.4135  0.4202  0.4229  0.4391  0.4391  0.4391  0.4619  0.4344  0.4615  0.4578  0.4244  0.4244  0.4568  0.4612  0.4529  0.4308  0.4662  0.4664  0.4515  0.4453  0.4708  0.4892  0.4646  0.4660  0.4763  0.5601  0.5571  0.5782  0.5446  0.6050  0.6126  0.6170  0.6137  0.5787  0.5278  0.4957  0.5596  0.5596  0.5619  0.5114  0.5781  0.5792  0.6219  0.6131  0.1477  0.1979  0.1929  0.1477  0.1477  0.1477  0.1480  0.1480  0.1480  0.1480  0.1480  0.1478  0.1478  0.1525  0.1163  0.1163  0.0156  0.0116  0.0156  0.0117  0.0117  0.0116  0.0116  0.0116  0.0116  0.0116  0.0116  0.0116  0.0116  0.0116  0.0116  0.0116  0.0116  0.0116  0.0116  0.0116  0.0116  0.0116  0.0156  0.0116  0.0116  0.0116  0.0116  0.0116  0.0116  0.0116  0.0116  0.0116  0.0116  0.0116  0.0116  0.0116  0.0116  0.0116  0.0116  0.0116  0.0116  0.0116  0.0116  0.0116  0.0116  0.0116  0.0116  0.0116  0.0116  0.0156  0.0116  0.0116  0.0116  0.0116  0.0116  0.0116  0.0116  0.0116  0.0116  0.0116  0.0116  0.0116  0.0156  0.0156  0.0156  0.0117  0.0117  0.0116  0.0116  0.0116  0.0116  0.0116  0.0077  0.0116  0.0077  0.0156  0.0116  0.0077  0.0116  0.0077
MFP4__GCA_000770415.1   0.8170  0.5470  0.5237  0.5237  0.5237  0.4613  0.5181  0.4207  0.4325  0.3881  0.4281  0.4411  0.5071  0.5158  0.8803  0.3732  0.3732  0.4887  0.4135  0.4202  0.4229  0.4391  0.4391  0.4391  0.4619  0.4344  0.4615  0.4578  0.4244  0.4244  0.4568  0.4612  0.4529  0.4308  0.4662  0.4664  0.4515  0.4453  0.4708  0.4892  0.4646  0.4660  0.4763  0.5601  0.5571  0.5782  0.5446  0.6050  0.6126  0.6170  0.6137  0.5787  0.5278  0.4957  0.5596  0.5596  0.5619  0.5114  0.5781  0.5792  0.6219  0.6131  0.1477  0.1979  0.1929  0.1477  0.1477  0.1477  0.1480  0.1480  0.1480  0.1480  0.1480  0.1478  0.1478  0.1525  0.1163  0.1163  0.0156  0.0116  0.0156  0.0117  0.0117  0.0116  0.0116  0.0116  0.0116  0.0116  0.0116  0.0116  0.0116  0.0116  0.0116  0.0116  0.0116  0.0116  0.0116  0.0116  0.0116  0.0116  0.0156  0.0116  0.0116  0.0116  0.0116  0.0116  0.0116  0.0116  0.0116  0.0116  0.0116  0.0116  0.0116  0.0116  0.0116  0.0116  0.0116  0.0116  0.0116  0.0116  0.0116  0.0116  0.0116  0.0116  0.0116  0.0116  0.0116  0.0156  0.0116  0.0116  0.0116  0.0116  0.0116  0.0116  0.0116  0.0116  0.0116  0.0116  0.0116  0.0116  0.0156  0.0156  0.0156  0.0117  0.0117  0.0116  0.0116  0.0116  0.0116  0.0116  0.0077  0.0116  0.0077  0.0156  0.0116  0.0077  0.0116  0.0077  0.0000
MFP4__GCA_000774195.1   0.8170  0.5470  0.5237  0.5237  0.5237  0.4613  0.5181  0.4207  0.4325  0.3881  0.4281  0.4411  0.5071  0.5158  0.8803  0.3732  0.3732  0.4887  0.4135  0.4202  0.4229  0.4391  0.4391  0.4391  0.4619  0.4344  0.4615  0.4578  0.4244  0.4244  0.4568  0.4612  0.4529  0.4308  0.4662  0.4664  0.4515  0.4453  0.4708  0.4892  0.4646  0.4660  0.4763  0.5601  0.5571  0.5782  0.5446  0.6050  0.6126  0.6170  0.6137  0.5787  0.5278  0.4957  0.5596  0.5596  0.5619  0.5114  0.5781  0.5792  0.6219  0.6131  0.1477  0.1979  0.1929  0.1477  0.1477  0.1477  0.1480  0.1480  0.1480  0.1480  0.1480  0.1478  0.1478  0.1525  0.1163  0.1163  0.0156  0.0116  0.0156  0.0117  0.0117  0.0116  0.0116  0.0116  0.0116  0.0116  0.0116  0.0116  0.0116  0.0116  0.0116  0.0116  0.0116  0.0116  0.0116  0.0116  0.0116  0.0116  0.0156  0.0116  0.0116  0.0116  0.0116  0.0116  0.0116  0.0116  0.0116  0.0116  0.0116  0.0116  0.0116  0.0116  0.0116  0.0116  0.0116  0.0116  0.0116  0.0116  0.0116  0.0116  0.0116  0.0116  0.0116  0.0116  0.0116  0.0156  0.0116  0.0116  0.0116  0.0116  0.0116  0.0116  0.0116  0.0116  0.0116  0.0116  0.0116  0.0116  0.0156  0.0156  0.0156  0.0117  0.0117  0.0116  0.0116  0.0116  0.0116  0.0116  0.0077  0.0116  0.0077  0.0156  0.0116  0.0077  0.0116  0.0077  0.0000  0.0000
MFP4__GCA_000774705.1   0.8170  0.5470  0.5237  0.5237  0.5237  0.4613  0.5181  0.4207  0.4325  0.3881  0.4281  0.4411  0.5071  0.5158  0.8803  0.3732  0.3732  0.4887  0.4135  0.4202  0.4229  0.4391  0.4391  0.4391  0.4619  0.4344  0.4615  0.4578  0.4244  0.4244  0.4568  0.4612  0.4529  0.4308  0.4662  0.4664  0.4515  0.4453  0.4708  0.4892  0.4646  0.4660  0.4763  0.5601  0.5571  0.5782  0.5446  0.6050  0.6126  0.6170  0.6137  0.5787  0.5278  0.4957  0.5596  0.5596  0.5619  0.5114  0.5781  0.5792  0.6219  0.6131  0.1477  0.1979  0.1929  0.1477  0.1477  0.1477  0.1480  0.1480  0.1480  0.1480  0.1480  0.1478  0.1478  0.1525  0.1163  0.1163  0.0156  0.0116  0.0156  0.0117  0.0117  0.0116  0.0116  0.0116  0.0116  0.0116  0.0116  0.0116  0.0116  0.0116  0.0116  0.0116  0.0116  0.0116  0.0116  0.0116  0.0116  0.0116  0.0156  0.0116  0.0116  0.0116  0.0116  0.0116  0.0116  0.0116  0.0116  0.0116  0.0116  0.0116  0.0116  0.0116  0.0116  0.0116  0.0116  0.0116  0.0116  0.0116  0.0116  0.0116  0.0116  0.0116  0.0116  0.0116  0.0116  0.0156  0.0116  0.0116  0.0116  0.0116  0.0116  0.0116  0.0116  0.0116  0.0116  0.0116  0.0116  0.0116  0.0156  0.0156  0.0156  0.0117  0.0117  0.0116  0.0116  0.0116  0.0116  0.0116  0.0077  0.0116  0.0077  0.0156  0.0116  0.0077  0.0116  0.0077  0.0000  0.0000  0.0000
MFP4__GCA_000775025.1   0.8170  0.5470  0.5237  0.5237  0.5237  0.4613  0.5181  0.4207  0.4325  0.3881  0.4281  0.4411  0.5071  0.5158  0.8803  0.3732  0.3732  0.4887  0.4135  0.4202  0.4229  0.4391  0.4391  0.4391  0.4619  0.4344  0.4615  0.4578  0.4244  0.4244  0.4568  0.4612  0.4529  0.4308  0.4662  0.4664  0.4515  0.4453  0.4708  0.4892  0.4646  0.4660  0.4763  0.5601  0.5571  0.5782  0.5446  0.6050  0.6126  0.6170  0.6137  0.5787  0.5278  0.4957  0.5596  0.5596  0.5619  0.5114  0.5781  0.5792  0.6219  0.6131  0.1477  0.1979  0.1929  0.1477  0.1477  0.1477  0.1480  0.1480  0.1480  0.1480  0.1480  0.1478  0.1478  0.1525  0.1163  0.1163  0.0156  0.0116  0.0156  0.0117  0.0117  0.0116  0.0116  0.0116  0.0116  0.0116  0.0116  0.0116  0.0116  0.0116  0.0116  0.0116  0.0116  0.0116  0.0116  0.0116  0.0116  0.0116  0.0156  0.0116  0.0116  0.0116  0.0116  0.0116  0.0116  0.0116  0.0116  0.0116  0.0116  0.0116  0.0116  0.0116  0.0116  0.0116  0.0116  0.0116  0.0116  0.0116  0.0116  0.0116  0.0116  0.0116  0.0116  0.0116  0.0116  0.0156  0.0116  0.0116  0.0116  0.0116  0.0116  0.0116  0.0116  0.0116  0.0116  0.0116  0.0116  0.0116  0.0156  0.0156  0.0156  0.0117  0.0117  0.0116  0.0116  0.0116  0.0116  0.0116  0.0077  0.0116  0.0077  0.0156  0.0116  0.0077  0.0116  0.0077  0.0000  0.0000  0.0000  0.0000
MFP4__GCA_000959185.1   0.8041  0.5421  0.5151  0.5151  0.5151  0.4677  0.5135  0.4134  0.4250  0.3811  0.4343  0.4335  0.4989  0.5075  0.8723  0.3789  0.3789  0.4805  0.4062  0.4129  0.4156  0.4315  0.4315  0.4315  0.4683  0.4405  0.4679  0.4641  0.4304  0.4304  0.4631  0.4675  0.4591  0.4234  0.4584  0.4586  0.4439  0.4515  0.4629  0.4957  0.4639  0.4724  0.4828  0.5512  0.5481  0.5690  0.5358  0.5954  0.6029  0.6072  0.6040  0.5613  0.5193  0.5023  0.5667  0.5667  0.5690  0.5181  0.5854  0.5865  0.6296  0.6208  0.1475  0.2077  0.1927  0.1475  0.1475  0.1475  0.1478  0.1478  0.1478  0.1478  0.1478  0.1476  0.1476  0.1523  0.1161  0.1161  0.0155  0.0116  0.0156  0.0116  0.0116  0.0116  0.0116  0.0116  0.0116  0.0116  0.0116  0.0116  0.0116  0.0116  0.0116  0.0116  0.0116  0.0116  0.0116  0.0116  0.0116  0.0116  0.0155  0.0116  0.0116  0.0116  0.0116  0.0116  0.0116  0.0116  0.0116  0.0116  0.0116  0.0116  0.0116  0.0116  0.0116  0.0116  0.0116  0.0116  0.0116  0.0116  0.0116  0.0116  0.0116  0.0116  0.0116  0.0116  0.0116  0.0155  0.0116  0.0116  0.0116  0.0116  0.0116  0.0116  0.0116  0.0116  0.0116  0.0116  0.0116  0.0116  0.0077  0.0077  0.0155  0.0116  0.0116  0.0116  0.0116  0.0116  0.0116  0.0116  0.0077  0.0039  0.0077  0.0077  0.0116  0.0077  0.0116  0.0000  0.0077  0.0077  0.0077  0.0077  0.0077
MFP4__GCA_000959305.1   0.8041  0.5421  0.5151  0.5151  0.5151  0.4677  0.5135  0.4134  0.4250  0.3811  0.4343  0.4335  0.4989  0.5075  0.8723  0.3789  0.3789  0.4805  0.4062  0.4129  0.4156  0.4315  0.4315  0.4315  0.4683  0.4405  0.4679  0.4641  0.4304  0.4304  0.4631  0.4675  0.4591  0.4234  0.4584  0.4586  0.4439  0.4515  0.4629  0.4957  0.4639  0.4724  0.4828  0.5512  0.5481  0.5690  0.5358  0.5954  0.6029  0.6072  0.6040  0.5613  0.5193  0.5023  0.5667  0.5667  0.5690  0.5181  0.5854  0.5865  0.6296  0.6208  0.1475  0.2077  0.1927  0.1475  0.1475  0.1475  0.1478  0.1478  0.1478  0.1478  0.1478  0.1476  0.1476  0.1523  0.1161  0.1161  0.0155  0.0116  0.0156  0.0116  0.0116  0.0116  0.0116  0.0116  0.0116  0.0116  0.0116  0.0116  0.0116  0.0116  0.0116  0.0116  0.0116  0.0116  0.0116  0.0116  0.0116  0.0116  0.0155  0.0116  0.0116  0.0116  0.0116  0.0116  0.0116  0.0116  0.0116  0.0116  0.0116  0.0116  0.0116  0.0116  0.0116  0.0116  0.0116  0.0116  0.0116  0.0116  0.0116  0.0116  0.0116  0.0116  0.0116  0.0116  0.0116  0.0155  0.0116  0.0116  0.0116  0.0116  0.0116  0.0116  0.0116  0.0116  0.0116  0.0116  0.0116  0.0116  0.0077  0.0077  0.0155  0.0116  0.0116  0.0116  0.0116  0.0116  0.0116  0.0116  0.0077  0.0039  0.0077  0.0077  0.0116  0.0077  0.0116  0.0000  0.0077  0.0077  0.0077  0.0077  0.0077  0.0000
MFP4__GCA_000011545.1   0.8383  0.5500  0.5385  0.5385  0.5385  0.4677  0.5173  0.4201  0.4456  0.4005  0.4412  0.4404  0.5214  0.5302  0.8425  0.3852  0.3852  0.4879  0.4263  0.4331  0.4359  0.4315  0.4315  0.4315  0.4683  0.4474  0.4750  0.4711  0.4372  0.4372  0.4702  0.4746  0.4662  0.4438  0.4798  0.4801  0.4508  0.4585  0.4845  0.4884  0.4710  0.4796  0.4901  0.5755  0.5724  0.5939  0.5596  0.6214  0.6291  0.6335  0.6302  0.5695  0.5426  0.5098  0.5749  0.5749  0.5609  0.5106  0.5771  0.5949  0.6208  0.6120  0.1475  0.2027  0.1878  0.1475  0.1475  0.1475  0.1478  0.1478  0.1478  0.1478  0.1478  0.1476  0.1476  0.1523  0.1206  0.1206  0.0039  0.0000  0.0039  0.0000  0.0000  0.0000  0.0000  0.0000  0.0000  0.0000  0.0000  0.0000  0.0000  0.0000  0.0000  0.0000  0.0000  0.0000  0.0000  0.0000  0.0000  0.0000  0.0039  0.0000  0.0000  0.0000  0.0000  0.0000  0.0000  0.0000  0.0000  0.0000  0.0000  0.0000  0.0000  0.0000  0.0000  0.0000  0.0000  0.0000  0.0000  0.0000  0.0000  0.0000  0.0000  0.0000  0.0000  0.0000  0.0000  0.0039  0.0000  0.0000  0.0000  0.0000  0.0000  0.0000  0.0000  0.0000  0.0000  0.0000  0.0000  0.0000  0.0039  0.0039  0.0039  0.0000  0.0000  0.0000  0.0000  0.0000  0.0000  0.0000  0.0039  0.0077  0.0039  0.0039  0.0000  0.0039  0.0000  0.0116  0.0116  0.0116  0.0116  0.0116  0.0116  0.0116  0.0116
MFP4__GCA_000011705.1   0.8518  0.5509  0.5315  0.5315  0.5315  0.4756  0.5258  0.4275  0.4533  0.4077  0.4350  0.4480  0.5146  0.5388  0.8443  0.3794  0.3794  0.4813  0.4202  0.4270  0.4297  0.4254  0.4254  0.4254  0.4619  0.4412  0.4830  0.4790  0.4447  0.4447  0.4781  0.4826  0.4599  0.4514  0.4806  0.4808  0.4585  0.4663  0.4926  0.4892  0.4717  0.4804  0.4909  0.5765  0.5734  0.5950  0.5605  0.6225  0.6302  0.6347  0.6313  0.5705  0.5435  0.5107  0.5758  0.5758  0.5619  0.5114  0.5781  0.5960  0.6219  0.6131  0.1430  0.2080  0.1929  0.1430  0.1430  0.1430  0.1433  0.1433  0.1433  0.1433  0.1433  0.1431  0.1431  0.1478  0.1253  0.1253  0.0077  0.0039  0.0000  0.0039  0.0039  0.0039  0.0039  0.0039  0.0039  0.0039  0.0039  0.0039  0.0039  0.0039  0.0039  0.0039  0.0039  0.0039  0.0039  0.0039  0.0039  0.0039  0.0077  0.0039  0.0039  0.0039  0.0039  0.0039  0.0039  0.0039  0.0039  0.0039  0.0039  0.0039  0.0039  0.0039  0.0039  0.0039  0.0039  0.0039  0.0039  0.0039  0.0039  0.0039  0.0039  0.0039  0.0039  0.0039  0.0039  0.0077  0.0039  0.0039  0.0039  0.0039  0.0039  0.0039  0.0039  0.0039  0.0039  0.0039  0.0039  0.0039  0.0077  0.0077  0.0077  0.0039  0.0039  0.0039  0.0039  0.0039  0.0039  0.0039  0.0077  0.0116  0.0077  0.0077  0.0039  0.0077  0.0039  0.0156  0.0156  0.0156  0.0156  0.0156  0.0156  0.0156  0.0156  0.0039
MFP4__GCA_000015465.1   0.8518  0.5509  0.5315  0.5315  0.5315  0.4756  0.5258  0.4275  0.4533  0.4077  0.4350  0.4480  0.5146  0.5388  0.8443  0.3794  0.3794  0.4813  0.4202  0.4270  0.4297  0.4254  0.4254  0.4254  0.4619  0.4412  0.4830  0.4790  0.4447  0.4447  0.4781  0.4826  0.4599  0.4514  0.4806  0.4808  0.4585  0.4663  0.4926  0.4892  0.4717  0.4804  0.4909  0.5765  0.5734  0.5950  0.5605  0.6225  0.6302  0.6347  0.6313  0.5705  0.5435  0.5107  0.5758  0.5758  0.5619  0.5114  0.5781  0.5960  0.6219  0.6131  0.1430  0.2080  0.1929  0.1430  0.1430  0.1430  0.1433  0.1433  0.1433  0.1433  0.1433  0.1431  0.1431  0.1478  0.1253  0.1253  0.0077  0.0039  0.0000  0.0039  0.0039  0.0039  0.0039  0.0039  0.0039  0.0039  0.0039  0.0039  0.0039  0.0039  0.0039  0.0039  0.0039  0.0039  0.0039  0.0039  0.0039  0.0039  0.0077  0.0039  0.0039  0.0039  0.0039  0.0039  0.0039  0.0039  0.0039  0.0039  0.0039  0.0039  0.0039  0.0039  0.0039  0.0039  0.0039  0.0039  0.0039  0.0039  0.0039  0.0039  0.0039  0.0039  0.0039  0.0039  0.0039  0.0077  0.0039  0.0039  0.0039  0.0039  0.0039  0.0039  0.0039  0.0039  0.0039  0.0039  0.0039  0.0039  0.0077  0.0077  0.0077  0.0039  0.0039  0.0039  0.0039  0.0039  0.0039  0.0039  0.0077  0.0116  0.0077  0.0077  0.0039  0.0077  0.0039  0.0156  0.0156  0.0156  0.0156  0.0156  0.0156  0.0156  0.0156  0.0039  0.0000
MFP4__GCA_000015605.1   0.8518  0.5509  0.5315  0.5315  0.5315  0.4756  0.5258  0.4275  0.4533  0.4077  0.4350  0.4480  0.5146  0.5388  0.8443  0.3794  0.3794  0.4813  0.4202  0.4270  0.4297  0.4254  0.4254  0.4254  0.4619  0.4412  0.4830  0.4790  0.4447  0.4447  0.4781  0.4826  0.4599  0.4514  0.4806  0.4808  0.4585  0.4663  0.4926  0.4892  0.4717  0.4804  0.4909  0.5765  0.5734  0.5950  0.5605  0.6225  0.6302  0.6347  0.6313  0.5705  0.5435  0.5107  0.5758  0.5758  0.5619  0.5114  0.5781  0.5960  0.6219  0.6131  0.1430  0.2080  0.1929  0.1430  0.1430  0.1430  0.1433  0.1433  0.1433  0.1433  0.1433  0.1431  0.1431  0.1478  0.1253  0.1253  0.0077  0.0039  0.0000  0.0039  0.0039  0.0039  0.0039  0.0039  0.0039  0.0039  0.0039  0.0039  0.0039  0.0039  0.0039  0.0039  0.0039  0.0039  0.0039  0.0039  0.0039  0.0039  0.0077  0.0039  0.0039  0.0039  0.0039  0.0039  0.0039  0.0039  0.0039  0.0039  0.0039  0.0039  0.0039  0.0039  0.0039  0.0039  0.0039  0.0039  0.0039  0.0039  0.0039  0.0039  0.0039  0.0039  0.0039  0.0039  0.0039  0.0077  0.0039  0.0039  0.0039  0.0039  0.0039  0.0039  0.0039  0.0039  0.0039  0.0039  0.0039  0.0039  0.0077  0.0077  0.0077  0.0039  0.0039  0.0039  0.0039  0.0039  0.0039  0.0039  0.0077  0.0116  0.0077  0.0077  0.0039  0.0077  0.0039  0.0156  0.0156  0.0156  0.0156  0.0156  0.0156  0.0156  0.0156  0.0039  0.0000  0.0000
MFP4__GCA_000015625.1   0.8518  0.5509  0.5315  0.5315  0.5315  0.4756  0.5258  0.4275  0.4533  0.4077  0.4350  0.4480  0.5146  0.5388  0.8443  0.3794  0.3794  0.4813  0.4202  0.4270  0.4297  0.4254  0.4254  0.4254  0.4619  0.4412  0.4830  0.4790  0.4447  0.4447  0.4781  0.4826  0.4599  0.4514  0.4806  0.4808  0.4585  0.4663  0.4926  0.4892  0.4717  0.4804  0.4909  0.5765  0.5734  0.5950  0.5605  0.6225  0.6302  0.6347  0.6313  0.5705  0.5435  0.5107  0.5758  0.5758  0.5619  0.5114  0.5781  0.5960  0.6219  0.6131  0.1430  0.2080  0.1929  0.1430  0.1430  0.1430  0.1433  0.1433  0.1433  0.1433  0.1433  0.1431  0.1431  0.1478  0.1253  0.1253  0.0077  0.0039  0.0000  0.0039  0.0039  0.0039  0.0039  0.0039  0.0039  0.0039  0.0039  0.0039  0.0039  0.0039  0.0039  0.0039  0.0039  0.0039  0.0039  0.0039  0.0039  0.0039  0.0077  0.0039  0.0039  0.0039  0.0039  0.0039  0.0039  0.0039  0.0039  0.0039  0.0039  0.0039  0.0039  0.0039  0.0039  0.0039  0.0039  0.0039  0.0039  0.0039  0.0039  0.0039  0.0039  0.0039  0.0039  0.0039  0.0039  0.0077  0.0039  0.0039  0.0039  0.0039  0.0039  0.0039  0.0039  0.0039  0.0039  0.0039  0.0039  0.0039  0.0077  0.0077  0.0077  0.0039  0.0039  0.0039  0.0039  0.0039  0.0039  0.0039  0.0077  0.0116  0.0077  0.0077  0.0039  0.0077  0.0039  0.0156  0.0156  0.0156  0.0156  0.0156  0.0156  0.0156  0.0156  0.0039  0.0000  0.0000  0.0000
MFP4__GCA_000152325.1   0.8267  0.5421  0.5306  0.5306  0.5306  0.4606  0.5097  0.4134  0.4387  0.3940  0.4343  0.4335  0.5138  0.5226  0.8543  0.3789  0.3789  0.4805  0.4196  0.4263  0.4290  0.4247  0.4247  0.4247  0.4612  0.4405  0.4679  0.4641  0.4304  0.4304  0.4631  0.4675  0.4591  0.4369  0.4726  0.4729  0.4439  0.4515  0.4772  0.4811  0.4639  0.4724  0.4828  0.5673  0.5642  0.5855  0.5516  0.6126  0.6202  0.6246  0.6214  0.5777  0.5347  0.5023  0.5667  0.5667  0.5529  0.5031  0.5689  0.5865  0.6296  0.6208  0.1475  0.2077  0.1927  0.1475  0.1475  0.1475  0.1478  0.1478  0.1478  0.1478  0.1478  0.1476  0.1476  0.1523  0.1161  0.1161  0.0077  0.0039  0.0077  0.0039  0.0039  0.0039  0.0039  0.0039  0.0039  0.0039  0.0039  0.0039  0.0039  0.0039  0.0039  0.0039  0.0039  0.0039  0.0039  0.0039  0.0039  0.0039  0.0077  0.0039  0.0039  0.0039  0.0039  0.0039  0.0039  0.0039  0.0039  0.0039  0.0039  0.0039  0.0039  0.0039  0.0039  0.0039  0.0039  0.0039  0.0039  0.0039  0.0039  0.0039  0.0039  0.0039  0.0039  0.0039  0.0039  0.0077  0.0039  0.0039  0.0039  0.0039  0.0039  0.0039  0.0039  0.0039  0.0039  0.0039  0.0039  0.0039  0.0077  0.0077  0.0077  0.0039  0.0039  0.0039  0.0039  0.0039  0.0039  0.0039  0.0000  0.0039  0.0000  0.0077  0.0039  0.0000  0.0039  0.0077  0.0077  0.0077  0.0077  0.0077  0.0077  0.0077  0.0077  0.0039  0.0077  0.0077  0.0077  0.0077
MFP4__GCA_000152365.1   0.8383  0.5500  0.5385  0.5385  0.5385  0.4677  0.5173  0.4201  0.4456  0.4005  0.4412  0.4404  0.5214  0.5302  0.8425  0.3852  0.3852  0.4879  0.4263  0.4331  0.4359  0.4315  0.4315  0.4315  0.4683  0.4474  0.4750  0.4711  0.4372  0.4372  0.4702  0.4746  0.4662  0.4438  0.4798  0.4801  0.4508  0.4585  0.4845  0.4884  0.4710  0.4796  0.4901  0.5755  0.5724  0.5939  0.5596  0.6214  0.6291  0.6335  0.6302  0.5695  0.5426  0.5098  0.5749  0.5749  0.5609  0.5106  0.5771  0.5949  0.6208  0.6120  0.1475  0.2027  0.1878  0.1475  0.1475  0.1475  0.1478  0.1478  0.1478  0.1478  0.1478  0.1476  0.1476  0.1523  0.1206  0.1206  0.0039  0.0000  0.0039  0.0000  0.0000  0.0000  0.0000  0.0000  0.0000  0.0000  0.0000  0.0000  0.0000  0.0000  0.0000  0.0000  0.0000  0.0000  0.0000  0.0000  0.0000  0.0000  0.0039  0.0000  0.0000  0.0000  0.0000  0.0000  0.0000  0.0000  0.0000  0.0000  0.0000  0.0000  0.0000  0.0000  0.0000  0.0000  0.0000  0.0000  0.0000  0.0000  0.0000  0.0000  0.0000  0.0000  0.0000  0.0000  0.0000  0.0039  0.0000  0.0000  0.0000  0.0000  0.0000  0.0000  0.0000  0.0000  0.0000  0.0000  0.0000  0.0000  0.0039  0.0039  0.0039  0.0000  0.0000  0.0000  0.0000  0.0000  0.0000  0.0000  0.0039  0.0077  0.0039  0.0039  0.0000  0.0039  0.0000  0.0116  0.0116  0.0116  0.0116  0.0116  0.0116  0.0116  0.0116  0.0000  0.0039  0.0039  0.0039  0.0039  0.0039
MFP4__GCA_000152385.1   0.8518  0.5509  0.5315  0.5315  0.5315  0.4756  0.5258  0.4275  0.4533  0.4077  0.4350  0.4480  0.5146  0.5388  0.8443  0.3794  0.3794  0.4813  0.4202  0.4270  0.4297  0.4254  0.4254  0.4254  0.4619  0.4412  0.4830  0.4790  0.4447  0.4447  0.4781  0.4826  0.4599  0.4514  0.4806  0.4808  0.4585  0.4663  0.4926  0.4892  0.4717  0.4804  0.4909  0.5765  0.5734  0.5950  0.5605  0.6225  0.6302  0.6347  0.6313  0.5705  0.5435  0.5107  0.5758  0.5758  0.5619  0.5114  0.5781  0.5960  0.6219  0.6131  0.1430  0.2080  0.1929  0.1430  0.1430  0.1430  0.1433  0.1433  0.1433  0.1433  0.1433  0.1431  0.1431  0.1478  0.1253  0.1253  0.0077  0.0039  0.0000  0.0039  0.0039  0.0039  0.0039  0.0039  0.0039  0.0039  0.0039  0.0039  0.0039  0.0039  0.0039  0.0039  0.0039  0.0039  0.0039  0.0039  0.0039  0.0039  0.0077  0.0039  0.0039  0.0039  0.0039  0.0039  0.0039  0.0039  0.0039  0.0039  0.0039  0.0039  0.0039  0.0039  0.0039  0.0039  0.0039  0.0039  0.0039  0.0039  0.0039  0.0039  0.0039  0.0039  0.0039  0.0039  0.0039  0.0077  0.0039  0.0039  0.0039  0.0039  0.0039  0.0039  0.0039  0.0039  0.0039  0.0039  0.0039  0.0039  0.0077  0.0077  0.0077  0.0039  0.0039  0.0039  0.0039  0.0039  0.0039  0.0039  0.0077  0.0116  0.0077  0.0077  0.0039  0.0077  0.0039  0.0156  0.0156  0.0156  0.0156  0.0156  0.0156  0.0156  0.0156  0.0039  0.0000  0.0000  0.0000  0.0000  0.0077  0.0039
MFP4__GCA_000152405.1   0.8518  0.5509  0.5315  0.5315  0.5315  0.4756  0.5258  0.4275  0.4533  0.4077  0.4350  0.4480  0.5146  0.5388  0.8443  0.3794  0.3794  0.4813  0.4202  0.4270  0.4297  0.4254  0.4254  0.4254  0.4619  0.4412  0.4830  0.4790  0.4447  0.4447  0.4781  0.4826  0.4599  0.4514  0.4806  0.4808  0.4585  0.4663  0.4926  0.4892  0.4717  0.4804  0.4909  0.5765  0.5734  0.5950  0.5605  0.6225  0.6302  0.6347  0.6313  0.5705  0.5435  0.5107  0.5758  0.5758  0.5619  0.5114  0.5781  0.5960  0.6219  0.6131  0.1430  0.2080  0.1929  0.1430  0.1430  0.1430  0.1433  0.1433  0.1433  0.1433  0.1433  0.1431  0.1431  0.1478  0.1253  0.1253  0.0077  0.0039  0.0000  0.0039  0.0039  0.0039  0.0039  0.0039  0.0039  0.0039  0.0039  0.0039  0.0039  0.0039  0.0039  0.0039  0.0039  0.0039  0.0039  0.0039  0.0039  0.0039  0.0077  0.0039  0.0039  0.0039  0.0039  0.0039  0.0039  0.0039  0.0039  0.0039  0.0039  0.0039  0.0039  0.0039  0.0039  0.0039  0.0039  0.0039  0.0039  0.0039  0.0039  0.0039  0.0039  0.0039  0.0039  0.0039  0.0039  0.0077  0.0039  0.0039  0.0039  0.0039  0.0039  0.0039  0.0039  0.0039  0.0039  0.0039  0.0039  0.0039  0.0077  0.0077  0.0077  0.0039  0.0039  0.0039  0.0039  0.0039  0.0039  0.0039  0.0077  0.0116  0.0077  0.0077  0.0039  0.0077  0.0039  0.0156  0.0156  0.0156  0.0156  0.0156  0.0156  0.0156  0.0156  0.0039  0.0000  0.0000  0.0000  0.0000  0.0077  0.0039  0.0000
MFP4__GCA_000153085.1   0.8518  0.5509  0.5315  0.5315  0.5315  0.4756  0.5258  0.4275  0.4533  0.4077  0.4350  0.4480  0.5146  0.5388  0.8443  0.3794  0.3794  0.4813  0.4202  0.4270  0.4297  0.4254  0.4254  0.4254  0.4619  0.4412  0.4830  0.4790  0.4447  0.4447  0.4781  0.4826  0.4599  0.4514  0.4806  0.4808  0.4585  0.4663  0.4926  0.4892  0.4717  0.4804  0.4909  0.5765  0.5734  0.5950  0.5605  0.6225  0.6302  0.6347  0.6313  0.5705  0.5435  0.5107  0.5758  0.5758  0.5619  0.5114  0.5781  0.5960  0.6219  0.6131  0.1430  0.2080  0.1929  0.1430  0.1430  0.1430  0.1433  0.1433  0.1433  0.1433  0.1433  0.1431  0.1431  0.1478  0.1253  0.1253  0.0077  0.0039  0.0000  0.0039  0.0039  0.0039  0.0039  0.0039  0.0039  0.0039  0.0039  0.0039  0.0039  0.0039  0.0039  0.0039  0.0039  0.0039  0.0039  0.0039  0.0039  0.0039  0.0077  0.0039  0.0039  0.0039  0.0039  0.0039  0.0039  0.0039  0.0039  0.0039  0.0039  0.0039  0.0039  0.0039  0.0039  0.0039  0.0039  0.0039  0.0039  0.0039  0.0039  0.0039  0.0039  0.0039  0.0039  0.0039  0.0039  0.0077  0.0039  0.0039  0.0039  0.0039  0.0039  0.0039  0.0039  0.0039  0.0039  0.0039  0.0039  0.0039  0.0077  0.0077  0.0077  0.0039  0.0039  0.0039  0.0039  0.0039  0.0039  0.0039  0.0077  0.0116  0.0077  0.0077  0.0039  0.0077  0.0039  0.0156  0.0156  0.0156  0.0156  0.0156  0.0156  0.0156  0.0156  0.0039  0.0000  0.0000  0.0000  0.0000  0.0077  0.0039  0.0000  0.0000
MFP4__GCA_000167635.1   0.8518  0.5509  0.5315  0.5315  0.5315  0.4756  0.5258  0.4275  0.4533  0.4077  0.4350  0.4480  0.5146  0.5388  0.8443  0.3794  0.3794  0.4813  0.4202  0.4270  0.4297  0.4254  0.4254  0.4254  0.4619  0.4412  0.4830  0.4790  0.4447  0.4447  0.4781  0.4826  0.4599  0.4514  0.4806  0.4808  0.4585  0.4663  0.4926  0.4892  0.4717  0.4804  0.4909  0.5765  0.5734  0.5950  0.5605  0.6225  0.6302  0.6347  0.6313  0.5705  0.5435  0.5107  0.5758  0.5758  0.5619  0.5114  0.5781  0.5960  0.6219  0.6131  0.1430  0.2080  0.1929  0.1430  0.1430  0.1430  0.1433  0.1433  0.1433  0.1433  0.1433  0.1431  0.1431  0.1478  0.1253  0.1253  0.0077  0.0039  0.0000  0.0039  0.0039  0.0039  0.0039  0.0039  0.0039  0.0039  0.0039  0.0039  0.0039  0.0039  0.0039  0.0039  0.0039  0.0039  0.0039  0.0039  0.0039  0.0039  0.0077  0.0039  0.0039  0.0039  0.0039  0.0039  0.0039  0.0039  0.0039  0.0039  0.0039  0.0039  0.0039  0.0039  0.0039  0.0039  0.0039  0.0039  0.0039  0.0039  0.0039  0.0039  0.0039  0.0039  0.0039  0.0039  0.0039  0.0077  0.0039  0.0039  0.0039  0.0039  0.0039  0.0039  0.0039  0.0039  0.0039  0.0039  0.0039  0.0039  0.0077  0.0077  0.0077  0.0039  0.0039  0.0039  0.0039  0.0039  0.0039  0.0039  0.0077  0.0116  0.0077  0.0077  0.0039  0.0077  0.0039  0.0156  0.0156  0.0156  0.0156  0.0156  0.0156  0.0156  0.0156  0.0039  0.0000  0.0000  0.0000  0.0000  0.0077  0.0039  0.0000  0.0000  0.0000
MFP4__GCA_000169715.1   0.8383  0.5500  0.5385  0.5385  0.5385  0.4677  0.5173  0.4201  0.4526  0.4070  0.4481  0.4404  0.5214  0.5302  0.8543  0.3852  0.3852  0.4879  0.4263  0.4331  0.4359  0.4315  0.4315  0.4315  0.4683  0.4543  0.4750  0.4711  0.4372  0.4372  0.4702  0.4746  0.4662  0.4438  0.4871  0.4874  0.4508  0.4515  0.4918  0.4884  0.4710  0.4796  0.4901  0.5755  0.5724  0.5939  0.5596  0.6214  0.6291  0.6335  0.6302  0.5695  0.5426  0.5174  0.5831  0.5831  0.5609  0.5106  0.5771  0.5949  0.6208  0.6120  0.1522  0.2077  0.1927  0.1522  0.1522  0.1522  0.1525  0.1525  0.1525  0.1525  0.1525  0.1523  0.1523  0.1571  0.1252  0.1252  0.0000  0.0039  0.0077  0.0039  0.0039  0.0039  0.0039  0.0039  0.0039  0.0039  0.0039  0.0039  0.0039  0.0039  0.0039  0.0039  0.0039  0.0039  0.0039  0.0039  0.0039  0.0039  0.0000  0.0039  0.0039  0.0039  0.0039  0.0039  0.0039  0.0039  0.0039  0.0039  0.0039  0.0039  0.0039  0.0039  0.0039  0.0039  0.0039  0.0039  0.0039  0.0039  0.0039  0.0039  0.0039  0.0039  0.0039  0.0039  0.0039  0.0000  0.0039  0.0039  0.0039  0.0039  0.0039  0.0039  0.0039  0.0039  0.0039  0.0039  0.0039  0.0039  0.0077  0.0077  0.0000  0.0039  0.0039  0.0039  0.0039  0.0039  0.0039  0.0039  0.0077  0.0116  0.0077  0.0077  0.0039  0.0077  0.0039  0.0155  0.0156  0.0156  0.0156  0.0156  0.0156  0.0155  0.0155  0.0039  0.0077  0.0077  0.0077  0.0077  0.0077  0.0039  0.0077  0.0077  0.0077  0.0077
MFP4__GCA_000169875.1   0.8518  0.5509  0.5315  0.5315  0.5315  0.4756  0.5258  0.4275  0.4533  0.4077  0.4350  0.4480  0.5146  0.5388  0.8443  0.3794  0.3794  0.4813  0.4202  0.4270  0.4297  0.4254  0.4254  0.4254  0.4619  0.4412  0.4830  0.4790  0.4447  0.4447  0.4781  0.4826  0.4599  0.4514  0.4806  0.4808  0.4585  0.4663  0.4926  0.4892  0.4717  0.4804  0.4909  0.5765  0.5734  0.5950  0.5605  0.6225  0.6302  0.6347  0.6313  0.5705  0.5435  0.5107  0.5758  0.5758  0.5619  0.5114  0.5781  0.5960  0.6219  0.6131  0.1430  0.2080  0.1929  0.1430  0.1430  0.1430  0.1433  0.1433  0.1433  0.1433  0.1433  0.1431  0.1431  0.1478  0.1253  0.1253  0.0077  0.0039  0.0000  0.0039  0.0039  0.0039  0.0039  0.0039  0.0039  0.0039  0.0039  0.0039  0.0039  0.0039  0.0039  0.0039  0.0039  0.0039  0.0039  0.0039  0.0039  0.0039  0.0077  0.0039  0.0039  0.0039  0.0039  0.0039  0.0039  0.0039  0.0039  0.0039  0.0039  0.0039  0.0039  0.0039  0.0039  0.0039  0.0039  0.0039  0.0039  0.0039  0.0039  0.0039  0.0039  0.0039  0.0039  0.0039  0.0039  0.0077  0.0039  0.0039  0.0039  0.0039  0.0039  0.0039  0.0039  0.0039  0.0039  0.0039  0.0039  0.0039  0.0077  0.0077  0.0077  0.0039  0.0039  0.0039  0.0039  0.0039  0.0039  0.0039  0.0077  0.0116  0.0077  0.0077  0.0039  0.0077  0.0039  0.0156  0.0156  0.0156  0.0156  0.0156  0.0156  0.0156  0.0156  0.0039  0.0000  0.0000  0.0000  0.0000  0.0077  0.0039  0.0000  0.0000  0.0000  0.0000  0.0077
MFP4__GCA_000182195.1   0.8383  0.5500  0.5385  0.5385  0.5385  0.4677  0.5173  0.4201  0.4456  0.4005  0.4412  0.4404  0.5214  0.5302  0.8425  0.3852  0.3852  0.4879  0.4263  0.4331  0.4359  0.4315  0.4315  0.4315  0.4683  0.4474  0.4750  0.4711  0.4372  0.4372  0.4702  0.4746  0.4662  0.4438  0.4798  0.4801  0.4508  0.4585  0.4845  0.4884  0.4710  0.4796  0.4901  0.5755  0.5724  0.5939  0.5596  0.6214  0.6291  0.6335  0.6302  0.5695  0.5426  0.5098  0.5749  0.5749  0.5609  0.5106  0.5771  0.5949  0.6208  0.6120  0.1475  0.2027  0.1878  0.1475  0.1475  0.1475  0.1478  0.1478  0.1478  0.1478  0.1478  0.1476  0.1476  0.1523  0.1206  0.1206  0.0039  0.0000  0.0039  0.0000  0.0000  0.0000  0.0000  0.0000  0.0000  0.0000  0.0000  0.0000  0.0000  0.0000  0.0000  0.0000  0.0000  0.0000  0.0000  0.0000  0.0000  0.0000  0.0039  0.0000  0.0000  0.0000  0.0000  0.0000  0.0000  0.0000  0.0000  0.0000  0.0000  0.0000  0.0000  0.0000  0.0000  0.0000  0.0000  0.0000  0.0000  0.0000  0.0000  0.0000  0.0000  0.0000  0.0000  0.0000  0.0000  0.0039  0.0000  0.0000  0.0000  0.0000  0.0000  0.0000  0.0000  0.0000  0.0000  0.0000  0.0000  0.0000  0.0039  0.0039  0.0039  0.0000  0.0000  0.0000  0.0000  0.0000  0.0000  0.0000  0.0039  0.0077  0.0039  0.0039  0.0000  0.0039  0.0000  0.0116  0.0116  0.0116  0.0116  0.0116  0.0116  0.0116  0.0116  0.0000  0.0039  0.0039  0.0039  0.0039  0.0039  0.0000  0.0039  0.0039  0.0039  0.0039  0.0039  0.0039
MFP4__GCA_000182585.2   0.8383  0.5500  0.5385  0.5385  0.5385  0.4677  0.5173  0.4201  0.4526  0.4070  0.4481  0.4404  0.5214  0.5302  0.8543  0.3852  0.3852  0.4879  0.4263  0.4331  0.4359  0.4315  0.4315  0.4315  0.4683  0.4543  0.4750  0.4711  0.4372  0.4372  0.4702  0.4746  0.4662  0.4438  0.4871  0.4874  0.4508  0.4515  0.4918  0.4884  0.4710  0.4796  0.4901  0.5755  0.5724  0.5939  0.5596  0.6214  0.6291  0.6335  0.6302  0.5695  0.5426  0.5174  0.5831  0.5831  0.5609  0.5106  0.5771  0.5949  0.6208  0.6120  0.1522  0.2077  0.1927  0.1522  0.1522  0.1522  0.1525  0.1525  0.1525  0.1525  0.1525  0.1523  0.1523  0.1571  0.1252  0.1252  0.0000  0.0039  0.0077  0.0039  0.0039  0.0039  0.0039  0.0039  0.0039  0.0039  0.0039  0.0039  0.0039  0.0039  0.0039  0.0039  0.0039  0.0039  0.0039  0.0039  0.0039  0.0039  0.0000  0.0039  0.0039  0.0039  0.0039  0.0039  0.0039  0.0039  0.0039  0.0039  0.0039  0.0039  0.0039  0.0039  0.0039  0.0039  0.0039  0.0039  0.0039  0.0039  0.0039  0.0039  0.0039  0.0039  0.0039  0.0039  0.0039  0.0000  0.0039  0.0039  0.0039  0.0039  0.0039  0.0039  0.0039  0.0039  0.0039  0.0039  0.0039  0.0039  0.0077  0.0077  0.0000  0.0039  0.0039  0.0039  0.0039  0.0039  0.0039  0.0039  0.0077  0.0116  0.0077  0.0077  0.0039  0.0077  0.0039  0.0155  0.0156  0.0156  0.0156  0.0156  0.0156  0.0155  0.0155  0.0039  0.0077  0.0077  0.0077  0.0077  0.0077  0.0039  0.0077  0.0077  0.0077  0.0077  0.0000  0.0077  0.0039
MFP4__GCA_000347975.1   0.8267  0.5421  0.5306  0.5306  0.5306  0.4606  0.5097  0.4134  0.4387  0.3940  0.4343  0.4335  0.5138  0.5226  0.8543  0.3789  0.3789  0.4805  0.4196  0.4263  0.4290  0.4247  0.4247  0.4247  0.4612  0.4405  0.4679  0.4641  0.4304  0.4304  0.4631  0.4675  0.4591  0.4369  0.4726  0.4729  0.4439  0.4515  0.4772  0.4811  0.4639  0.4724  0.4828  0.5673  0.5642  0.5855  0.5516  0.6126  0.6202  0.6246  0.6214  0.5777  0.5347  0.5023  0.5667  0.5667  0.5529  0.5031  0.5689  0.5865  0.6296  0.6208  0.1475  0.2077  0.1927  0.1475  0.1475  0.1475  0.1478  0.1478  0.1478  0.1478  0.1478  0.1476  0.1476  0.1523  0.1161  0.1161  0.0077  0.0039  0.0077  0.0039  0.0039  0.0039  0.0039  0.0039  0.0039  0.0039  0.0039  0.0039  0.0039  0.0039  0.0039  0.0039  0.0039  0.0039  0.0039  0.0039  0.0039  0.0039  0.0077  0.0039  0.0039  0.0039  0.0039  0.0039  0.0039  0.0039  0.0039  0.0039  0.0039  0.0039  0.0039  0.0039  0.0039  0.0039  0.0039  0.0039  0.0039  0.0039  0.0039  0.0039  0.0039  0.0039  0.0039  0.0039  0.0039  0.0077  0.0039  0.0039  0.0039  0.0039  0.0039  0.0039  0.0039  0.0039  0.0039  0.0039  0.0039  0.0039  0.0077  0.0077  0.0077  0.0039  0.0039  0.0039  0.0039  0.0039  0.0039  0.0039  0.0000  0.0039  0.0000  0.0077  0.0039  0.0000  0.0039  0.0077  0.0077  0.0077  0.0077  0.0077  0.0077  0.0077  0.0077  0.0039  0.0077  0.0077  0.0077  0.0077  0.0000  0.0039  0.0077  0.0077  0.0077  0.0077  0.0077  0.0077  0.0039  0.0077
MFP4__GCA_000410895.1   0.8383  0.5500  0.5385  0.5385  0.5385  0.4677  0.5173  0.4201  0.4456  0.4005  0.4412  0.4404  0.5214  0.5302  0.8425  0.3852  0.3852  0.4879  0.4263  0.4331  0.4359  0.4315  0.4315  0.4315  0.4683  0.4474  0.4750  0.4711  0.4372  0.4372  0.4702  0.4746  0.4662  0.4438  0.4798  0.4801  0.4508  0.4585  0.4845  0.4884  0.4710  0.4796  0.4901  0.5755  0.5724  0.5939  0.5596  0.6214  0.6291  0.6335  0.6302  0.5695  0.5426  0.5098  0.5749  0.5749  0.5609  0.5106  0.5771  0.5949  0.6208  0.6120  0.1475  0.2027  0.1878  0.1475  0.1475  0.1475  0.1478  0.1478  0.1478  0.1478  0.1478  0.1476  0.1476  0.1523  0.1206  0.1206  0.0039  0.0000  0.0039  0.0000  0.0000  0.0000  0.0000  0.0000  0.0000  0.0000  0.0000  0.0000  0.0000  0.0000  0.0000  0.0000  0.0000  0.0000  0.0000  0.0000  0.0000  0.0000  0.0039  0.0000  0.0000  0.0000  0.0000  0.0000  0.0000  0.0000  0.0000  0.0000  0.0000  0.0000  0.0000  0.0000  0.0000  0.0000  0.0000  0.0000  0.0000  0.0000  0.0000  0.0000  0.0000  0.0000  0.0000  0.0000  0.0000  0.0039  0.0000  0.0000  0.0000  0.0000  0.0000  0.0000  0.0000  0.0000  0.0000  0.0000  0.0000  0.0000  0.0039  0.0039  0.0039  0.0000  0.0000  0.0000  0.0000  0.0000  0.0000  0.0000  0.0039  0.0077  0.0039  0.0039  0.0000  0.0039  0.0000  0.0116  0.0116  0.0116  0.0116  0.0116  0.0116  0.0116  0.0116  0.0000  0.0039  0.0039  0.0039  0.0039  0.0039  0.0000  0.0039  0.0039  0.0039  0.0039  0.0039  0.0039  0.0000  0.0039  0.0039
MFP4__GCA_000439695.1   0.8383  0.5500  0.5385  0.5385  0.5385  0.4677  0.5173  0.4201  0.4526  0.4070  0.4481  0.4404  0.5214  0.5302  0.8543  0.3852  0.3852  0.4879  0.4263  0.4331  0.4359  0.4315  0.4315  0.4315  0.4683  0.4543  0.4750  0.4711  0.4372  0.4372  0.4702  0.4746  0.4662  0.4438  0.4871  0.4874  0.4508  0.4515  0.4918  0.4884  0.4710  0.4796  0.4901  0.5755  0.5724  0.5939  0.5596  0.6214  0.6291  0.6335  0.6302  0.5695  0.5426  0.5174  0.5831  0.5831  0.5609  0.5106  0.5771  0.5949  0.6208  0.6120  0.1522  0.2077  0.1927  0.1522  0.1522  0.1522  0.1525  0.1525  0.1525  0.1525  0.1525  0.1523  0.1523  0.1571  0.1252  0.1252  0.0000  0.0039  0.0077  0.0039  0.0039  0.0039  0.0039  0.0039  0.0039  0.0039  0.0039  0.0039  0.0039  0.0039  0.0039  0.0039  0.0039  0.0039  0.0039  0.0039  0.0039  0.0039  0.0000  0.0039  0.0039  0.0039  0.0039  0.0039  0.0039  0.0039  0.0039  0.0039  0.0039  0.0039  0.0039  0.0039  0.0039  0.0039  0.0039  0.0039  0.0039  0.0039  0.0039  0.0039  0.0039  0.0039  0.0039  0.0039  0.0039  0.0000  0.0039  0.0039  0.0039  0.0039  0.0039  0.0039  0.0039  0.0039  0.0039  0.0039  0.0039  0.0039  0.0077  0.0077  0.0000  0.0039  0.0039  0.0039  0.0039  0.0039  0.0039  0.0039  0.0077  0.0116  0.0077  0.0077  0.0039  0.0077  0.0039  0.0155  0.0156  0.0156  0.0156  0.0156  0.0156  0.0155  0.0155  0.0039  0.0077  0.0077  0.0077  0.0077  0.0077  0.0039  0.0077  0.0077  0.0077  0.0077  0.0000  0.0077  0.0039  0.0000  0.0077  0.0039
MFP4__GCA_000445385.1   0.8383  0.5500  0.5385  0.5385  0.5385  0.4677  0.5173  0.4201  0.4526  0.4070  0.4481  0.4404  0.5214  0.5302  0.8543  0.3852  0.3852  0.4879  0.4263  0.4331  0.4359  0.4315  0.4315  0.4315  0.4683  0.4543  0.4750  0.4711  0.4372  0.4372  0.4702  0.4746  0.4662  0.4438  0.4871  0.4874  0.4508  0.4515  0.4918  0.4884  0.4710  0.4796  0.4901  0.5755  0.5724  0.5939  0.5596  0.6214  0.6291  0.6335  0.6302  0.5695  0.5426  0.5174  0.5831  0.5831  0.5609  0.5106  0.5771  0.5949  0.6208  0.6120  0.1522  0.2077  0.1927  0.1522  0.1522  0.1522  0.1525  0.1525  0.1525  0.1525  0.1525  0.1523  0.1523  0.1571  0.1252  0.1252  0.0000  0.0039  0.0077  0.0039  0.0039  0.0039  0.0039  0.0039  0.0039  0.0039  0.0039  0.0039  0.0039  0.0039  0.0039  0.0039  0.0039  0.0039  0.0039  0.0039  0.0039  0.0039  0.0000  0.0039  0.0039  0.0039  0.0039  0.0039  0.0039  0.0039  0.0039  0.0039  0.0039  0.0039  0.0039  0.0039  0.0039  0.0039  0.0039  0.0039  0.0039  0.0039  0.0039  0.0039  0.0039  0.0039  0.0039  0.0039  0.0039  0.0000  0.0039  0.0039  0.0039  0.0039  0.0039  0.0039  0.0039  0.0039  0.0039  0.0039  0.0039  0.0039  0.0077  0.0077  0.0000  0.0039  0.0039  0.0039  0.0039  0.0039  0.0039  0.0039  0.0077  0.0116  0.0077  0.0077  0.0039  0.0077  0.0039  0.0155  0.0156  0.0156  0.0156  0.0156  0.0156  0.0155  0.0155  0.0039  0.0077  0.0077  0.0077  0.0077  0.0077  0.0039  0.0077  0.0077  0.0077  0.0077  0.0000  0.0077  0.0039  0.0000  0.0077  0.0039  0.0000
MFP4__GCA_000511915.1   0.8383  0.5500  0.5385  0.5385  0.5385  0.4677  0.5173  0.4201  0.4456  0.4005  0.4412  0.4404  0.5214  0.5302  0.8425  0.3852  0.3852  0.4879  0.4263  0.4331  0.4359  0.4315  0.4315  0.4315  0.4683  0.4474  0.4750  0.4711  0.4372  0.4372  0.4702  0.4746  0.4662  0.4438  0.4798  0.4801  0.4508  0.4585  0.4845  0.4884  0.4710  0.4796  0.4901  0.5755  0.5724  0.5939  0.5596  0.6214  0.6291  0.6335  0.6302  0.5695  0.5426  0.5098  0.5749  0.5749  0.5609  0.5106  0.5771  0.5949  0.6208  0.6120  0.1475  0.2027  0.1878  0.1475  0.1475  0.1475  0.1478  0.1478  0.1478  0.1478  0.1478  0.1476  0.1476  0.1523  0.1206  0.1206  0.0039  0.0000  0.0039  0.0000  0.0000  0.0000  0.0000  0.0000  0.0000  0.0000  0.0000  0.0000  0.0000  0.0000  0.0000  0.0000  0.0000  0.0000  0.0000  0.0000  0.0000  0.0000  0.0039  0.0000  0.0000  0.0000  0.0000  0.0000  0.0000  0.0000  0.0000  0.0000  0.0000  0.0000  0.0000  0.0000  0.0000  0.0000  0.0000  0.0000  0.0000  0.0000  0.0000  0.0000  0.0000  0.0000  0.0000  0.0000  0.0000  0.0039  0.0000  0.0000  0.0000  0.0000  0.0000  0.0000  0.0000  0.0000  0.0000  0.0000  0.0000  0.0000  0.0039  0.0039  0.0039  0.0000  0.0000  0.0000  0.0000  0.0000  0.0000  0.0000  0.0039  0.0077  0.0039  0.0039  0.0000  0.0039  0.0000  0.0116  0.0116  0.0116  0.0116  0.0116  0.0116  0.0116  0.0116  0.0000  0.0039  0.0039  0.0039  0.0039  0.0039  0.0000  0.0039  0.0039  0.0039  0.0039  0.0039  0.0039  0.0000  0.0039  0.0039  0.0000  0.0039  0.0039
MFP4__GCA_000520895.1   0.8383  0.5500  0.5385  0.5385  0.5385  0.4677  0.5173  0.4201  0.4456  0.4005  0.4412  0.4404  0.5214  0.5302  0.8425  0.3852  0.3852  0.4879  0.4263  0.4331  0.4359  0.4315  0.4315  0.4315  0.4683  0.4474  0.4750  0.4711  0.4372  0.4372  0.4702  0.4746  0.4662  0.4438  0.4798  0.4801  0.4508  0.4585  0.4845  0.4884  0.4710  0.4796  0.4901  0.5755  0.5724  0.5939  0.5596  0.6214  0.6291  0.6335  0.6302  0.5695  0.5426  0.5098  0.5749  0.5749  0.5609  0.5106  0.5771  0.5949  0.6208  0.6120  0.1475  0.2027  0.1878  0.1475  0.1475  0.1475  0.1478  0.1478  0.1478  0.1478  0.1478  0.1476  0.1476  0.1523  0.1206  0.1206  0.0039  0.0000  0.0039  0.0000  0.0000  0.0000  0.0000  0.0000  0.0000  0.0000  0.0000  0.0000  0.0000  0.0000  0.0000  0.0000  0.0000  0.0000  0.0000  0.0000  0.0000  0.0000  0.0039  0.0000  0.0000  0.0000  0.0000  0.0000  0.0000  0.0000  0.0000  0.0000  0.0000  0.0000  0.0000  0.0000  0.0000  0.0000  0.0000  0.0000  0.0000  0.0000  0.0000  0.0000  0.0000  0.0000  0.0000  0.0000  0.0000  0.0039  0.0000  0.0000  0.0000  0.0000  0.0000  0.0000  0.0000  0.0000  0.0000  0.0000  0.0000  0.0000  0.0039  0.0039  0.0039  0.0000  0.0000  0.0000  0.0000  0.0000  0.0000  0.0000  0.0039  0.0077  0.0039  0.0039  0.0000  0.0039  0.0000  0.0116  0.0116  0.0116  0.0116  0.0116  0.0116  0.0116  0.0116  0.0000  0.0039  0.0039  0.0039  0.0039  0.0039  0.0000  0.0039  0.0039  0.0039  0.0039  0.0039  0.0039  0.0000  0.0039  0.0039  0.0000  0.0039  0.0039  0.0000
MFP4__GCA_000521645.1   0.8383  0.5500  0.5385  0.5385  0.5385  0.4677  0.5173  0.4201  0.4456  0.4005  0.4412  0.4404  0.5214  0.5302  0.8425  0.3852  0.3852  0.4879  0.4263  0.4331  0.4359  0.4315  0.4315  0.4315  0.4683  0.4474  0.4750  0.4711  0.4372  0.4372  0.4702  0.4746  0.4662  0.4438  0.4798  0.4801  0.4508  0.4585  0.4845  0.4884  0.4710  0.4796  0.4901  0.5755  0.5724  0.5939  0.5596  0.6214  0.6291  0.6335  0.6302  0.5695  0.5426  0.5098  0.5749  0.5749  0.5609  0.5106  0.5771  0.5949  0.6208  0.6120  0.1475  0.2027  0.1878  0.1475  0.1475  0.1475  0.1478  0.1478  0.1478  0.1478  0.1478  0.1476  0.1476  0.1523  0.1206  0.1206  0.0039  0.0000  0.0039  0.0000  0.0000  0.0000  0.0000  0.0000  0.0000  0.0000  0.0000  0.0000  0.0000  0.0000  0.0000  0.0000  0.0000  0.0000  0.0000  0.0000  0.0000  0.0000  0.0039  0.0000  0.0000  0.0000  0.0000  0.0000  0.0000  0.0000  0.0000  0.0000  0.0000  0.0000  0.0000  0.0000  0.0000  0.0000  0.0000  0.0000  0.0000  0.0000  0.0000  0.0000  0.0000  0.0000  0.0000  0.0000  0.0000  0.0039  0.0000  0.0000  0.0000  0.0000  0.0000  0.0000  0.0000  0.0000  0.0000  0.0000  0.0000  0.0000  0.0039  0.0039  0.0039  0.0000  0.0000  0.0000  0.0000  0.0000  0.0000  0.0000  0.0039  0.0077  0.0039  0.0039  0.0000  0.0039  0.0000  0.0116  0.0116  0.0116  0.0116  0.0116  0.0116  0.0116  0.0116  0.0000  0.0039  0.0039  0.0039  0.0039  0.0039  0.0000  0.0039  0.0039  0.0039  0.0039  0.0039  0.0039  0.0000  0.0039  0.0039  0.0000  0.0039  0.0039  0.0000  0.0000
MFP4__GCA_000583835.1   0.8383  0.5500  0.5385  0.5385  0.5385  0.4677  0.5173  0.4201  0.4526  0.4070  0.4481  0.4404  0.5214  0.5302  0.8543  0.3852  0.3852  0.4879  0.4263  0.4331  0.4359  0.4315  0.4315  0.4315  0.4683  0.4543  0.4750  0.4711  0.4372  0.4372  0.4702  0.4746  0.4662  0.4438  0.4871  0.4874  0.4508  0.4515  0.4918  0.4884  0.4710  0.4796  0.4901  0.5755  0.5724  0.5939  0.5596  0.6214  0.6291  0.6335  0.6302  0.5695  0.5426  0.5174  0.5831  0.5831  0.5609  0.5106  0.5771  0.5949  0.6208  0.6120  0.1522  0.2077  0.1927  0.1522  0.1522  0.1522  0.1525  0.1525  0.1525  0.1525  0.1525  0.1523  0.1523  0.1571  0.1252  0.1252  0.0000  0.0039  0.0077  0.0039  0.0039  0.0039  0.0039  0.0039  0.0039  0.0039  0.0039  0.0039  0.0039  0.0039  0.0039  0.0039  0.0039  0.0039  0.0039  0.0039  0.0039  0.0039  0.0000  0.0039  0.0039  0.0039  0.0039  0.0039  0.0039  0.0039  0.0039  0.0039  0.0039  0.0039  0.0039  0.0039  0.0039  0.0039  0.0039  0.0039  0.0039  0.0039  0.0039  0.0039  0.0039  0.0039  0.0039  0.0039  0.0039  0.0000  0.0039  0.0039  0.0039  0.0039  0.0039  0.0039  0.0039  0.0039  0.0039  0.0039  0.0039  0.0039  0.0077  0.0077  0.0000  0.0039  0.0039  0.0039  0.0039  0.0039  0.0039  0.0039  0.0077  0.0116  0.0077  0.0077  0.0039  0.0077  0.0039  0.0155  0.0156  0.0156  0.0156  0.0156  0.0156  0.0155  0.0155  0.0039  0.0077  0.0077  0.0077  0.0077  0.0077  0.0039  0.0077  0.0077  0.0077  0.0077  0.0000  0.0077  0.0039  0.0000  0.0077  0.0039  0.0000  0.0000  0.0039  0.0039  0.0039
MFP4__GCA_000755765.1   0.8383  0.5500  0.5385  0.5385  0.5385  0.4677  0.5173  0.4201  0.4526  0.4070  0.4481  0.4404  0.5214  0.5302  0.8543  0.3852  0.3852  0.4879  0.4263  0.4331  0.4359  0.4315  0.4315  0.4315  0.4683  0.4543  0.4750  0.4711  0.4372  0.4372  0.4702  0.4746  0.4662  0.4438  0.4871  0.4874  0.4508  0.4515  0.4918  0.4884  0.4710  0.4796  0.4901  0.5755  0.5724  0.5939  0.5596  0.6214  0.6291  0.6335  0.6302  0.5695  0.5426  0.5174  0.5831  0.5831  0.5609  0.5106  0.5771  0.5949  0.6208  0.6120  0.1522  0.2077  0.1927  0.1522  0.1522  0.1522  0.1525  0.1525  0.1525  0.1525  0.1525  0.1523  0.1523  0.1571  0.1252  0.1252  0.0000  0.0039  0.0077  0.0039  0.0039  0.0039  0.0039  0.0039  0.0039  0.0039  0.0039  0.0039  0.0039  0.0039  0.0039  0.0039  0.0039  0.0039  0.0039  0.0039  0.0039  0.0039  0.0000  0.0039  0.0039  0.0039  0.0039  0.0039  0.0039  0.0039  0.0039  0.0039  0.0039  0.0039  0.0039  0.0039  0.0039  0.0039  0.0039  0.0039  0.0039  0.0039  0.0039  0.0039  0.0039  0.0039  0.0039  0.0039  0.0039  0.0000  0.0039  0.0039  0.0039  0.0039  0.0039  0.0039  0.0039  0.0039  0.0039  0.0039  0.0039  0.0039  0.0077  0.0077  0.0000  0.0039  0.0039  0.0039  0.0039  0.0039  0.0039  0.0039  0.0077  0.0116  0.0077  0.0077  0.0039  0.0077  0.0039  0.0155  0.0156  0.0156  0.0156  0.0156  0.0156  0.0155  0.0155  0.0039  0.0077  0.0077  0.0077  0.0077  0.0077  0.0039  0.0077  0.0077  0.0077  0.0077  0.0000  0.0077  0.0039  0.0000  0.0077  0.0039  0.0000  0.0000  0.0039  0.0039  0.0039  0.0000
MFP4__GCA_000755785.1   0.8518  0.5509  0.5315  0.5315  0.5315  0.4756  0.5258  0.4275  0.4533  0.4077  0.4350  0.4480  0.5146  0.5388  0.8443  0.3794  0.3794  0.4813  0.4202  0.4270  0.4297  0.4254  0.4254  0.4254  0.4619  0.4412  0.4830  0.4790  0.4447  0.4447  0.4781  0.4826  0.4599  0.4514  0.4806  0.4808  0.4585  0.4663  0.4926  0.4892  0.4717  0.4804  0.4909  0.5765  0.5734  0.5950  0.5605  0.6225  0.6302  0.6347  0.6313  0.5705  0.5435  0.5107  0.5758  0.5758  0.5619  0.5114  0.5781  0.5960  0.6219  0.6131  0.1430  0.2080  0.1929  0.1430  0.1430  0.1430  0.1433  0.1433  0.1433  0.1433  0.1433  0.1431  0.1431  0.1478  0.1253  0.1253  0.0077  0.0039  0.0000  0.0039  0.0039  0.0039  0.0039  0.0039  0.0039  0.0039  0.0039  0.0039  0.0039  0.0039  0.0039  0.0039  0.0039  0.0039  0.0039  0.0039  0.0039  0.0039  0.0077  0.0039  0.0039  0.0039  0.0039  0.0039  0.0039  0.0039  0.0039  0.0039  0.0039  0.0039  0.0039  0.0039  0.0039  0.0039  0.0039  0.0039  0.0039  0.0039  0.0039  0.0039  0.0039  0.0039  0.0039  0.0039  0.0039  0.0077  0.0039  0.0039  0.0039  0.0039  0.0039  0.0039  0.0039  0.0039  0.0039  0.0039  0.0039  0.0039  0.0077  0.0077  0.0077  0.0039  0.0039  0.0039  0.0039  0.0039  0.0039  0.0039  0.0077  0.0116  0.0077  0.0077  0.0039  0.0077  0.0039  0.0156  0.0156  0.0156  0.0156  0.0156  0.0156  0.0156  0.0156  0.0039  0.0000  0.0000  0.0000  0.0000  0.0077  0.0039  0.0000  0.0000  0.0000  0.0000  0.0077  0.0000  0.0039  0.0077  0.0077  0.0039  0.0077  0.0077  0.0039  0.0039  0.0039  0.0077  0.0077
MFP4__GCA_000755825.1   0.8383  0.5500  0.5385  0.5385  0.5385  0.4677  0.5173  0.4201  0.4456  0.4005  0.4412  0.4404  0.5214  0.5302  0.8425  0.3852  0.3852  0.4879  0.4263  0.4331  0.4359  0.4315  0.4315  0.4315  0.4683  0.4474  0.4750  0.4711  0.4372  0.4372  0.4702  0.4746  0.4662  0.4438  0.4798  0.4801  0.4508  0.4585  0.4845  0.4884  0.4710  0.4796  0.4901  0.5755  0.5724  0.5939  0.5596  0.6214  0.6291  0.6335  0.6302  0.5695  0.5426  0.5098  0.5749  0.5749  0.5609  0.5106  0.5771  0.5949  0.6208  0.6120  0.1475  0.2027  0.1878  0.1475  0.1475  0.1475  0.1478  0.1478  0.1478  0.1478  0.1478  0.1476  0.1476  0.1523  0.1206  0.1206  0.0039  0.0000  0.0039  0.0000  0.0000  0.0000  0.0000  0.0000  0.0000  0.0000  0.0000  0.0000  0.0000  0.0000  0.0000  0.0000  0.0000  0.0000  0.0000  0.0000  0.0000  0.0000  0.0039  0.0000  0.0000  0.0000  0.0000  0.0000  0.0000  0.0000  0.0000  0.0000  0.0000  0.0000  0.0000  0.0000  0.0000  0.0000  0.0000  0.0000  0.0000  0.0000  0.0000  0.0000  0.0000  0.0000  0.0000  0.0000  0.0000  0.0039  0.0000  0.0000  0.0000  0.0000  0.0000  0.0000  0.0000  0.0000  0.0000  0.0000  0.0000  0.0000  0.0039  0.0039  0.0039  0.0000  0.0000  0.0000  0.0000  0.0000  0.0000  0.0000  0.0039  0.0077  0.0039  0.0039  0.0000  0.0039  0.0000  0.0116  0.0116  0.0116  0.0116  0.0116  0.0116  0.0116  0.0116  0.0000  0.0039  0.0039  0.0039  0.0039  0.0039  0.0000  0.0039  0.0039  0.0039  0.0039  0.0039  0.0039  0.0000  0.0039  0.0039  0.0000  0.0039  0.0039  0.0000  0.0000  0.0000  0.0039  0.0039  0.0039
MFP4__GCA_000755845.1   0.8518  0.5509  0.5315  0.5315  0.5315  0.4756  0.5258  0.4275  0.4533  0.4077  0.4350  0.4480  0.5146  0.5388  0.8443  0.3794  0.3794  0.4813  0.4202  0.4270  0.4297  0.4254  0.4254  0.4254  0.4619  0.4412  0.4830  0.4790  0.4447  0.4447  0.4781  0.4826  0.4599  0.4514  0.4806  0.4808  0.4585  0.4663  0.4926  0.4892  0.4717  0.4804  0.4909  0.5765  0.5734  0.5950  0.5605  0.6225  0.6302  0.6347  0.6313  0.5705  0.5435  0.5107  0.5758  0.5758  0.5619  0.5114  0.5781  0.5960  0.6219  0.6131  0.1430  0.2080  0.1929  0.1430  0.1430  0.1430  0.1433  0.1433  0.1433  0.1433  0.1433  0.1431  0.1431  0.1478  0.1253  0.1253  0.0077  0.0039  0.0000  0.0039  0.0039  0.0039  0.0039  0.0039  0.0039  0.0039  0.0039  0.0039  0.0039  0.0039  0.0039  0.0039  0.0039  0.0039  0.0039  0.0039  0.0039  0.0039  0.0077  0.0039  0.0039  0.0039  0.0039  0.0039  0.0039  0.0039  0.0039  0.0039  0.0039  0.0039  0.0039  0.0039  0.0039  0.0039  0.0039  0.0039  0.0039  0.0039  0.0039  0.0039  0.0039  0.0039  0.0039  0.0039  0.0039  0.0077  0.0039  0.0039  0.0039  0.0039  0.0039  0.0039  0.0039  0.0039  0.0039  0.0039  0.0039  0.0039  0.0077  0.0077  0.0077  0.0039  0.0039  0.0039  0.0039  0.0039  0.0039  0.0039  0.0077  0.0116  0.0077  0.0077  0.0039  0.0077  0.0039  0.0156  0.0156  0.0156  0.0156  0.0156  0.0156  0.0156  0.0156  0.0039  0.0000  0.0000  0.0000  0.0000  0.0077  0.0039  0.0000  0.0000  0.0000  0.0000  0.0077  0.0000  0.0039  0.0077  0.0077  0.0039  0.0077  0.0077  0.0039  0.0039  0.0039  0.0077  0.0077  0.0000  0.0039
MFP4__GCA_000755865.1   0.8518  0.5509  0.5315  0.5315  0.5315  0.4756  0.5258  0.4275  0.4533  0.4077  0.4350  0.4480  0.5146  0.5388  0.8443  0.3794  0.3794  0.4813  0.4202  0.4270  0.4297  0.4254  0.4254  0.4254  0.4619  0.4412  0.4830  0.4790  0.4447  0.4447  0.4781  0.4826  0.4599  0.4514  0.4806  0.4808  0.4585  0.4663  0.4926  0.4892  0.4717  0.4804  0.4909  0.5765  0.5734  0.5950  0.5605  0.6225  0.6302  0.6347  0.6313  0.5705  0.5435  0.5107  0.5758  0.5758  0.5619  0.5114  0.5781  0.5960  0.6219  0.6131  0.1430  0.2080  0.1929  0.1430  0.1430  0.1430  0.1433  0.1433  0.1433  0.1433  0.1433  0.1431  0.1431  0.1478  0.1253  0.1253  0.0077  0.0039  0.0000  0.0039  0.0039  0.0039  0.0039  0.0039  0.0039  0.0039  0.0039  0.0039  0.0039  0.0039  0.0039  0.0039  0.0039  0.0039  0.0039  0.0039  0.0039  0.0039  0.0077  0.0039  0.0039  0.0039  0.0039  0.0039  0.0039  0.0039  0.0039  0.0039  0.0039  0.0039  0.0039  0.0039  0.0039  0.0039  0.0039  0.0039  0.0039  0.0039  0.0039  0.0039  0.0039  0.0039  0.0039  0.0039  0.0039  0.0077  0.0039  0.0039  0.0039  0.0039  0.0039  0.0039  0.0039  0.0039  0.0039  0.0039  0.0039  0.0039  0.0077  0.0077  0.0077  0.0039  0.0039  0.0039  0.0039  0.0039  0.0039  0.0039  0.0077  0.0116  0.0077  0.0077  0.0039  0.0077  0.0039  0.0156  0.0156  0.0156  0.0156  0.0156  0.0156  0.0156  0.0156  0.0039  0.0000  0.0000  0.0000  0.0000  0.0077  0.0039  0.0000  0.0000  0.0000  0.0000  0.0077  0.0000  0.0039  0.0077  0.0077  0.0039  0.0077  0.0077  0.0039  0.0039  0.0039  0.0077  0.0077  0.0000  0.0039  0.0000
MFP4__GCA_000755885.1   0.8518  0.5509  0.5315  0.5315  0.5315  0.4756  0.5258  0.4275  0.4533  0.4077  0.4350  0.4480  0.5146  0.5388  0.8443  0.3794  0.3794  0.4813  0.4202  0.4270  0.4297  0.4254  0.4254  0.4254  0.4619  0.4412  0.4830  0.4790  0.4447  0.4447  0.4781  0.4826  0.4599  0.4514  0.4806  0.4808  0.4585  0.4663  0.4926  0.4892  0.4717  0.4804  0.4909  0.5765  0.5734  0.5950  0.5605  0.6225  0.6302  0.6347  0.6313  0.5705  0.5435  0.5107  0.5758  0.5758  0.5619  0.5114  0.5781  0.5960  0.6219  0.6131  0.1430  0.2080  0.1929  0.1430  0.1430  0.1430  0.1433  0.1433  0.1433  0.1433  0.1433  0.1431  0.1431  0.1478  0.1253  0.1253  0.0077  0.0039  0.0000  0.0039  0.0039  0.0039  0.0039  0.0039  0.0039  0.0039  0.0039  0.0039  0.0039  0.0039  0.0039  0.0039  0.0039  0.0039  0.0039  0.0039  0.0039  0.0039  0.0077  0.0039  0.0039  0.0039  0.0039  0.0039  0.0039  0.0039  0.0039  0.0039  0.0039  0.0039  0.0039  0.0039  0.0039  0.0039  0.0039  0.0039  0.0039  0.0039  0.0039  0.0039  0.0039  0.0039  0.0039  0.0039  0.0039  0.0077  0.0039  0.0039  0.0039  0.0039  0.0039  0.0039  0.0039  0.0039  0.0039  0.0039  0.0039  0.0039  0.0077  0.0077  0.0077  0.0039  0.0039  0.0039  0.0039  0.0039  0.0039  0.0039  0.0077  0.0116  0.0077  0.0077  0.0039  0.0077  0.0039  0.0156  0.0156  0.0156  0.0156  0.0156  0.0156  0.0156  0.0156  0.0039  0.0000  0.0000  0.0000  0.0000  0.0077  0.0039  0.0000  0.0000  0.0000  0.0000  0.0077  0.0000  0.0039  0.0077  0.0077  0.0039  0.0077  0.0077  0.0039  0.0039  0.0039  0.0077  0.0077  0.0000  0.0039  0.0000  0.0000
MFP4__GCA_000755945.1   0.8383  0.5500  0.5385  0.5385  0.5385  0.4677  0.5173  0.4201  0.4456  0.4005  0.4412  0.4404  0.5214  0.5302  0.8425  0.3852  0.3852  0.4879  0.4263  0.4331  0.4359  0.4315  0.4315  0.4315  0.4683  0.4474  0.4750  0.4711  0.4372  0.4372  0.4702  0.4746  0.4662  0.4438  0.4798  0.4801  0.4508  0.4585  0.4845  0.4884  0.4710  0.4796  0.4901  0.5755  0.5724  0.5939  0.5596  0.6214  0.6291  0.6335  0.6302  0.5695  0.5426  0.5098  0.5749  0.5749  0.5609  0.5106  0.5771  0.5949  0.6208  0.6120  0.1475  0.2027  0.1878  0.1475  0.1475  0.1475  0.1478  0.1478  0.1478  0.1478  0.1478  0.1476  0.1476  0.1523  0.1206  0.1206  0.0039  0.0000  0.0039  0.0000  0.0000  0.0000  0.0000  0.0000  0.0000  0.0000  0.0000  0.0000  0.0000  0.0000  0.0000  0.0000  0.0000  0.0000  0.0000  0.0000  0.0000  0.0000  0.0039  0.0000  0.0000  0.0000  0.0000  0.0000  0.0000  0.0000  0.0000  0.0000  0.0000  0.0000  0.0000  0.0000  0.0000  0.0000  0.0000  0.0000  0.0000  0.0000  0.0000  0.0000  0.0000  0.0000  0.0000  0.0000  0.0000  0.0039  0.0000  0.0000  0.0000  0.0000  0.0000  0.0000  0.0000  0.0000  0.0000  0.0000  0.0000  0.0000  0.0039  0.0039  0.0039  0.0000  0.0000  0.0000  0.0000  0.0000  0.0000  0.0000  0.0039  0.0077  0.0039  0.0039  0.0000  0.0039  0.0000  0.0116  0.0116  0.0116  0.0116  0.0116  0.0116  0.0116  0.0116  0.0000  0.0039  0.0039  0.0039  0.0039  0.0039  0.0000  0.0039  0.0039  0.0039  0.0039  0.0039  0.0039  0.0000  0.0039  0.0039  0.0000  0.0039  0.0039  0.0000  0.0000  0.0000  0.0039  0.0039  0.0039  0.0000  0.0039  0.0039  0.0039
MFP4__GCA_000755965.1   0.8383  0.5500  0.5385  0.5385  0.5385  0.4677  0.5173  0.4201  0.4456  0.4005  0.4412  0.4404  0.5214  0.5302  0.8425  0.3852  0.3852  0.4879  0.4263  0.4331  0.4359  0.4315  0.4315  0.4315  0.4683  0.4474  0.4750  0.4711  0.4372  0.4372  0.4702  0.4746  0.4662  0.4438  0.4798  0.4801  0.4508  0.4585  0.4845  0.4884  0.4710  0.4796  0.4901  0.5755  0.5724  0.5939  0.5596  0.6214  0.6291  0.6335  0.6302  0.5695  0.5426  0.5098  0.5749  0.5749  0.5609  0.5106  0.5771  0.5949  0.6208  0.6120  0.1475  0.2027  0.1878  0.1475  0.1475  0.1475  0.1478  0.1478  0.1478  0.1478  0.1478  0.1476  0.1476  0.1523  0.1206  0.1206  0.0039  0.0000  0.0039  0.0000  0.0000  0.0000  0.0000  0.0000  0.0000  0.0000  0.0000  0.0000  0.0000  0.0000  0.0000  0.0000  0.0000  0.0000  0.0000  0.0000  0.0000  0.0000  0.0039  0.0000  0.0000  0.0000  0.0000  0.0000  0.0000  0.0000  0.0000  0.0000  0.0000  0.0000  0.0000  0.0000  0.0000  0.0000  0.0000  0.0000  0.0000  0.0000  0.0000  0.0000  0.0000  0.0000  0.0000  0.0000  0.0000  0.0039  0.0000  0.0000  0.0000  0.0000  0.0000  0.0000  0.0000  0.0000  0.0000  0.0000  0.0000  0.0000  0.0039  0.0039  0.0039  0.0000  0.0000  0.0000  0.0000  0.0000  0.0000  0.0000  0.0039  0.0077  0.0039  0.0039  0.0000  0.0039  0.0000  0.0116  0.0116  0.0116  0.0116  0.0116  0.0116  0.0116  0.0116  0.0000  0.0039  0.0039  0.0039  0.0039  0.0039  0.0000  0.0039  0.0039  0.0039  0.0039  0.0039  0.0039  0.0000  0.0039  0.0039  0.0000  0.0039  0.0039  0.0000  0.0000  0.0000  0.0039  0.0039  0.0039  0.0000  0.0039  0.0039  0.0039  0.0000
MFP4__GCA_000756025.2   0.8518  0.5509  0.5315  0.5315  0.5315  0.4756  0.5258  0.4275  0.4533  0.4077  0.4350  0.4480  0.5146  0.5388  0.8443  0.3794  0.3794  0.4813  0.4202  0.4270  0.4297  0.4254  0.4254  0.4254  0.4619  0.4412  0.4830  0.4790  0.4447  0.4447  0.4781  0.4826  0.4599  0.4514  0.4806  0.4808  0.4585  0.4663  0.4926  0.4892  0.4717  0.4804  0.4909  0.5765  0.5734  0.5950  0.5605  0.6225  0.6302  0.6347  0.6313  0.5705  0.5435  0.5107  0.5758  0.5758  0.5619  0.5114  0.5781  0.5960  0.6219  0.6131  0.1430  0.2080  0.1929  0.1430  0.1430  0.1430  0.1433  0.1433  0.1433  0.1433  0.1433  0.1431  0.1431  0.1478  0.1253  0.1253  0.0077  0.0039  0.0000  0.0039  0.0039  0.0039  0.0039  0.0039  0.0039  0.0039  0.0039  0.0039  0.0039  0.0039  0.0039  0.0039  0.0039  0.0039  0.0039  0.0039  0.0039  0.0039  0.0077  0.0039  0.0039  0.0039  0.0039  0.0039  0.0039  0.0039  0.0039  0.0039  0.0039  0.0039  0.0039  0.0039  0.0039  0.0039  0.0039  0.0039  0.0039  0.0039  0.0039  0.0039  0.0039  0.0039  0.0039  0.0039  0.0039  0.0077  0.0039  0.0039  0.0039  0.0039  0.0039  0.0039  0.0039  0.0039  0.0039  0.0039  0.0039  0.0039  0.0077  0.0077  0.0077  0.0039  0.0039  0.0039  0.0039  0.0039  0.0039  0.0039  0.0077  0.0116  0.0077  0.0077  0.0039  0.0077  0.0039  0.0156  0.0156  0.0156  0.0156  0.0156  0.0156  0.0156  0.0156  0.0039  0.0000  0.0000  0.0000  0.0000  0.0077  0.0039  0.0000  0.0000  0.0000  0.0000  0.0077  0.0000  0.0039  0.0077  0.0077  0.0039  0.0077  0.0077  0.0039  0.0039  0.0039  0.0077  0.0077  0.0000  0.0039  0.0000  0.0000  0.0000  0.0039  0.0039
MFP4__GCA_000756065.1   0.8383  0.5500  0.5385  0.5385  0.5385  0.4677  0.5173  0.4201  0.4456  0.4005  0.4412  0.4404  0.5214  0.5302  0.8425  0.3852  0.3852  0.4879  0.4263  0.4331  0.4359  0.4315  0.4315  0.4315  0.4683  0.4474  0.4750  0.4711  0.4372  0.4372  0.4702  0.4746  0.4662  0.4438  0.4798  0.4801  0.4508  0.4585  0.4845  0.4884  0.4710  0.4796  0.4901  0.5755  0.5724  0.5939  0.5596  0.6214  0.6291  0.6335  0.6302  0.5695  0.5426  0.5098  0.5749  0.5749  0.5609  0.5106  0.5771  0.5949  0.6208  0.6120  0.1475  0.2027  0.1878  0.1475  0.1475  0.1475  0.1478  0.1478  0.1478  0.1478  0.1478  0.1476  0.1476  0.1523  0.1206  0.1206  0.0039  0.0000  0.0039  0.0000  0.0000  0.0000  0.0000  0.0000  0.0000  0.0000  0.0000  0.0000  0.0000  0.0000  0.0000  0.0000  0.0000  0.0000  0.0000  0.0000  0.0000  0.0000  0.0039  0.0000  0.0000  0.0000  0.0000  0.0000  0.0000  0.0000  0.0000  0.0000  0.0000  0.0000  0.0000  0.0000  0.0000  0.0000  0.0000  0.0000  0.0000  0.0000  0.0000  0.0000  0.0000  0.0000  0.0000  0.0000  0.0000  0.0039  0.0000  0.0000  0.0000  0.0000  0.0000  0.0000  0.0000  0.0000  0.0000  0.0000  0.0000  0.0000  0.0039  0.0039  0.0039  0.0000  0.0000  0.0000  0.0000  0.0000  0.0000  0.0000  0.0039  0.0077  0.0039  0.0039  0.0000  0.0039  0.0000  0.0116  0.0116  0.0116  0.0116  0.0116  0.0116  0.0116  0.0116  0.0000  0.0039  0.0039  0.0039  0.0039  0.0039  0.0000  0.0039  0.0039  0.0039  0.0039  0.0039  0.0039  0.0000  0.0039  0.0039  0.0000  0.0039  0.0039  0.0000  0.0000  0.0000  0.0039  0.0039  0.0039  0.0000  0.0039  0.0039  0.0039  0.0000  0.0000  0.0039
MFP4__GCA_000756105.1   0.8383  0.5500  0.5385  0.5385  0.5385  0.4677  0.5173  0.4201  0.4526  0.4070  0.4481  0.4404  0.5214  0.5302  0.8543  0.3852  0.3852  0.4879  0.4263  0.4331  0.4359  0.4315  0.4315  0.4315  0.4683  0.4543  0.4750  0.4711  0.4372  0.4372  0.4702  0.4746  0.4662  0.4438  0.4871  0.4874  0.4508  0.4515  0.4918  0.4884  0.4710  0.4796  0.4901  0.5755  0.5724  0.5939  0.5596  0.6214  0.6291  0.6335  0.6302  0.5695  0.5426  0.5174  0.5831  0.5831  0.5609  0.5106  0.5771  0.5949  0.6208  0.6120  0.1522  0.2077  0.1927  0.1522  0.1522  0.1522  0.1525  0.1525  0.1525  0.1525  0.1525  0.1523  0.1523  0.1571  0.1252  0.1252  0.0000  0.0039  0.0077  0.0039  0.0039  0.0039  0.0039  0.0039  0.0039  0.0039  0.0039  0.0039  0.0039  0.0039  0.0039  0.0039  0.0039  0.0039  0.0039  0.0039  0.0039  0.0039  0.0000  0.0039  0.0039  0.0039  0.0039  0.0039  0.0039  0.0039  0.0039  0.0039  0.0039  0.0039  0.0039  0.0039  0.0039  0.0039  0.0039  0.0039  0.0039  0.0039  0.0039  0.0039  0.0039  0.0039  0.0039  0.0039  0.0039  0.0000  0.0039  0.0039  0.0039  0.0039  0.0039  0.0039  0.0039  0.0039  0.0039  0.0039  0.0039  0.0039  0.0077  0.0077  0.0000  0.0039  0.0039  0.0039  0.0039  0.0039  0.0039  0.0039  0.0077  0.0116  0.0077  0.0077  0.0039  0.0077  0.0039  0.0155  0.0156  0.0156  0.0156  0.0156  0.0156  0.0155  0.0155  0.0039  0.0077  0.0077  0.0077  0.0077  0.0077  0.0039  0.0077  0.0077  0.0077  0.0077  0.0000  0.0077  0.0039  0.0000  0.0077  0.0039  0.0000  0.0000  0.0039  0.0039  0.0039  0.0000  0.0000  0.0077  0.0039  0.0077  0.0077  0.0077  0.0039  0.0039  0.0077  0.0039
MFP4__GCA_000756165.1   0.8267  0.5421  0.5306  0.5306  0.5306  0.4606  0.5097  0.4134  0.4387  0.3940  0.4343  0.4335  0.5138  0.5226  0.8543  0.3789  0.3789  0.4805  0.4196  0.4263  0.4290  0.4247  0.4247  0.4247  0.4612  0.4405  0.4679  0.4641  0.4304  0.4304  0.4631  0.4675  0.4591  0.4369  0.4726  0.4729  0.4439  0.4515  0.4772  0.4811  0.4639  0.4724  0.4828  0.5673  0.5642  0.5855  0.5516  0.6126  0.6202  0.6246  0.6214  0.5777  0.5347  0.5023  0.5667  0.5667  0.5529  0.5031  0.5689  0.5865  0.6296  0.6208  0.1475  0.2077  0.1927  0.1475  0.1475  0.1475  0.1478  0.1478  0.1478  0.1478  0.1478  0.1476  0.1476  0.1523  0.1161  0.1161  0.0077  0.0039  0.0077  0.0039  0.0039  0.0039  0.0039  0.0039  0.0039  0.0039  0.0039  0.0039  0.0039  0.0039  0.0039  0.0039  0.0039  0.0039  0.0039  0.0039  0.0039  0.0039  0.0077  0.0039  0.0039  0.0039  0.0039  0.0039  0.0039  0.0039  0.0039  0.0039  0.0039  0.0039  0.0039  0.0039  0.0039  0.0039  0.0039  0.0039  0.0039  0.0039  0.0039  0.0039  0.0039  0.0039  0.0039  0.0039  0.0039  0.0077  0.0039  0.0039  0.0039  0.0039  0.0039  0.0039  0.0039  0.0039  0.0039  0.0039  0.0039  0.0039  0.0077  0.0077  0.0077  0.0039  0.0039  0.0039  0.0039  0.0039  0.0039  0.0039  0.0000  0.0039  0.0000  0.0077  0.0039  0.0000  0.0039  0.0077  0.0077  0.0077  0.0077  0.0077  0.0077  0.0077  0.0077  0.0039  0.0077  0.0077  0.0077  0.0077  0.0000  0.0039  0.0077  0.0077  0.0077  0.0077  0.0077  0.0077  0.0039  0.0077  0.0000  0.0039  0.0077  0.0077  0.0039  0.0039  0.0039  0.0077  0.0077  0.0077  0.0039  0.0077  0.0077  0.0077  0.0039  0.0039  0.0077  0.0039  0.0077
MFP4__GCA_000756185.1   0.8383  0.5500  0.5385  0.5385  0.5385  0.4677  0.5173  0.4201  0.4456  0.4005  0.4412  0.4404  0.5214  0.5302  0.8425  0.3852  0.3852  0.4879  0.4263  0.4331  0.4359  0.4315  0.4315  0.4315  0.4683  0.4474  0.4750  0.4711  0.4372  0.4372  0.4702  0.4746  0.4662  0.4438  0.4798  0.4801  0.4508  0.4585  0.4845  0.4884  0.4710  0.4796  0.4901  0.5755  0.5724  0.5939  0.5596  0.6214  0.6291  0.6335  0.6302  0.5695  0.5426  0.5098  0.5749  0.5749  0.5609  0.5106  0.5771  0.5949  0.6208  0.6120  0.1475  0.2027  0.1878  0.1475  0.1475  0.1475  0.1478  0.1478  0.1478  0.1478  0.1478  0.1476  0.1476  0.1523  0.1206  0.1206  0.0039  0.0000  0.0039  0.0000  0.0000  0.0000  0.0000  0.0000  0.0000  0.0000  0.0000  0.0000  0.0000  0.0000  0.0000  0.0000  0.0000  0.0000  0.0000  0.0000  0.0000  0.0000  0.0039  0.0000  0.0000  0.0000  0.0000  0.0000  0.0000  0.0000  0.0000  0.0000  0.0000  0.0000  0.0000  0.0000  0.0000  0.0000  0.0000  0.0000  0.0000  0.0000  0.0000  0.0000  0.0000  0.0000  0.0000  0.0000  0.0000  0.0039  0.0000  0.0000  0.0000  0.0000  0.0000  0.0000  0.0000  0.0000  0.0000  0.0000  0.0000  0.0000  0.0039  0.0039  0.0039  0.0000  0.0000  0.0000  0.0000  0.0000  0.0000  0.0000  0.0039  0.0077  0.0039  0.0039  0.0000  0.0039  0.0000  0.0116  0.0116  0.0116  0.0116  0.0116  0.0116  0.0116  0.0116  0.0000  0.0039  0.0039  0.0039  0.0039  0.0039  0.0000  0.0039  0.0039  0.0039  0.0039  0.0039  0.0039  0.0000  0.0039  0.0039  0.0000  0.0039  0.0039  0.0000  0.0000  0.0000  0.0039  0.0039  0.0039  0.0000  0.0039  0.0039  0.0039  0.0000  0.0000  0.0039  0.0000  0.0039  0.0039
MFP4__GCA_000756865.1   0.8518  0.5509  0.5315  0.5315  0.5315  0.4756  0.5258  0.4275  0.4533  0.4077  0.4350  0.4480  0.5146  0.5388  0.8443  0.3794  0.3794  0.4813  0.4202  0.4270  0.4297  0.4254  0.4254  0.4254  0.4619  0.4412  0.4830  0.4790  0.4447  0.4447  0.4781  0.4826  0.4599  0.4514  0.4806  0.4808  0.4585  0.4663  0.4926  0.4892  0.4717  0.4804  0.4909  0.5765  0.5734  0.5950  0.5605  0.6225  0.6302  0.6347  0.6313  0.5705  0.5435  0.5107  0.5758  0.5758  0.5619  0.5114  0.5781  0.5960  0.6219  0.6131  0.1430  0.2080  0.1929  0.1430  0.1430  0.1430  0.1433  0.1433  0.1433  0.1433  0.1433  0.1431  0.1431  0.1478  0.1253  0.1253  0.0077  0.0039  0.0000  0.0039  0.0039  0.0039  0.0039  0.0039  0.0039  0.0039  0.0039  0.0039  0.0039  0.0039  0.0039  0.0039  0.0039  0.0039  0.0039  0.0039  0.0039  0.0039  0.0077  0.0039  0.0039  0.0039  0.0039  0.0039  0.0039  0.0039  0.0039  0.0039  0.0039  0.0039  0.0039  0.0039  0.0039  0.0039  0.0039  0.0039  0.0039  0.0039  0.0039  0.0039  0.0039  0.0039  0.0039  0.0039  0.0039  0.0077  0.0039  0.0039  0.0039  0.0039  0.0039  0.0039  0.0039  0.0039  0.0039  0.0039  0.0039  0.0039  0.0077  0.0077  0.0077  0.0039  0.0039  0.0039  0.0039  0.0039  0.0039  0.0039  0.0077  0.0116  0.0077  0.0077  0.0039  0.0077  0.0039  0.0156  0.0156  0.0156  0.0156  0.0156  0.0156  0.0156  0.0156  0.0039  0.0000  0.0000  0.0000  0.0000  0.0077  0.0039  0.0000  0.0000  0.0000  0.0000  0.0077  0.0000  0.0039  0.0077  0.0077  0.0039  0.0077  0.0077  0.0039  0.0039  0.0039  0.0077  0.0077  0.0000  0.0039  0.0000  0.0000  0.0000  0.0039  0.0039  0.0000  0.0039  0.0077  0.0077  0.0039
MFP4__GCA_000756925.1   0.8041  0.5421  0.5151  0.5151  0.5151  0.4677  0.5135  0.4134  0.4250  0.3811  0.4343  0.4335  0.4989  0.5075  0.8723  0.3789  0.3789  0.4805  0.4062  0.4129  0.4156  0.4315  0.4315  0.4315  0.4683  0.4405  0.4679  0.4641  0.4304  0.4304  0.4631  0.4675  0.4591  0.4234  0.4584  0.4586  0.4439  0.4515  0.4629  0.4957  0.4639  0.4724  0.4828  0.5512  0.5481  0.5690  0.5358  0.5954  0.6029  0.6072  0.6040  0.5613  0.5193  0.5023  0.5667  0.5667  0.5690  0.5181  0.5854  0.5865  0.6296  0.6208  0.1475  0.2077  0.1927  0.1475  0.1475  0.1475  0.1478  0.1478  0.1478  0.1478  0.1478  0.1476  0.1476  0.1523  0.1161  0.1161  0.0155  0.0116  0.0156  0.0116  0.0116  0.0116  0.0116  0.0116  0.0116  0.0116  0.0116  0.0116  0.0116  0.0116  0.0116  0.0116  0.0116  0.0116  0.0116  0.0116  0.0116  0.0116  0.0155  0.0116  0.0116  0.0116  0.0116  0.0116  0.0116  0.0116  0.0116  0.0116  0.0116  0.0116  0.0116  0.0116  0.0116  0.0116  0.0116  0.0116  0.0116  0.0116  0.0116  0.0116  0.0116  0.0116  0.0116  0.0116  0.0116  0.0155  0.0116  0.0116  0.0116  0.0116  0.0116  0.0116  0.0116  0.0116  0.0116  0.0116  0.0116  0.0116  0.0077  0.0077  0.0155  0.0116  0.0116  0.0116  0.0116  0.0116  0.0116  0.0116  0.0077  0.0039  0.0077  0.0077  0.0116  0.0077  0.0116  0.0000  0.0077  0.0077  0.0077  0.0077  0.0077  0.0000  0.0000  0.0116  0.0156  0.0156  0.0156  0.0156  0.0077  0.0116  0.0156  0.0156  0.0156  0.0156  0.0155  0.0156  0.0116  0.0155  0.0077  0.0116  0.0155  0.0155  0.0116  0.0116  0.0116  0.0155  0.0155  0.0156  0.0116  0.0156  0.0156  0.0156  0.0116  0.0116  0.0156  0.0116  0.0155  0.0077  0.0116  0.0156
MFP4__GCA_000757055.1   0.8383  0.5500  0.5385  0.5385  0.5385  0.4677  0.5173  0.4201  0.4456  0.4005  0.4412  0.4404  0.5214  0.5302  0.8425  0.3852  0.3852  0.4879  0.4263  0.4331  0.4359  0.4315  0.4315  0.4315  0.4683  0.4474  0.4750  0.4711  0.4372  0.4372  0.4702  0.4746  0.4662  0.4438  0.4798  0.4801  0.4508  0.4585  0.4845  0.4884  0.4710  0.4796  0.4901  0.5755  0.5724  0.5939  0.5596  0.6214  0.6291  0.6335  0.6302  0.5695  0.5426  0.5098  0.5749  0.5749  0.5609  0.5106  0.5771  0.5949  0.6208  0.6120  0.1475  0.2027  0.1878  0.1475  0.1475  0.1475  0.1478  0.1478  0.1478  0.1478  0.1478  0.1476  0.1476  0.1523  0.1206  0.1206  0.0039  0.0000  0.0039  0.0000  0.0000  0.0000  0.0000  0.0000  0.0000  0.0000  0.0000  0.0000  0.0000  0.0000  0.0000  0.0000  0.0000  0.0000  0.0000  0.0000  0.0000  0.0000  0.0039  0.0000  0.0000  0.0000  0.0000  0.0000  0.0000  0.0000  0.0000  0.0000  0.0000  0.0000  0.0000  0.0000  0.0000  0.0000  0.0000  0.0000  0.0000  0.0000  0.0000  0.0000  0.0000  0.0000  0.0000  0.0000  0.0000  0.0039  0.0000  0.0000  0.0000  0.0000  0.0000  0.0000  0.0000  0.0000  0.0000  0.0000  0.0000  0.0000  0.0039  0.0039  0.0039  0.0000  0.0000  0.0000  0.0000  0.0000  0.0000  0.0000  0.0039  0.0077  0.0039  0.0039  0.0000  0.0039  0.0000  0.0116  0.0116  0.0116  0.0116  0.0116  0.0116  0.0116  0.0116  0.0000  0.0039  0.0039  0.0039  0.0039  0.0039  0.0000  0.0039  0.0039  0.0039  0.0039  0.0039  0.0039  0.0000  0.0039  0.0039  0.0000  0.0039  0.0039  0.0000  0.0000  0.0000  0.0039  0.0039  0.0039  0.0000  0.0039  0.0039  0.0039  0.0000  0.0000  0.0039  0.0000  0.0039  0.0039  0.0000  0.0039  0.0116
MFP4__GCA_000757095.1   0.8267  0.5421  0.5306  0.5306  0.5306  0.4606  0.5097  0.4134  0.4387  0.3940  0.4343  0.4335  0.5138  0.5226  0.8543  0.3789  0.3789  0.4805  0.4196  0.4263  0.4290  0.4247  0.4247  0.4247  0.4612  0.4405  0.4679  0.4641  0.4304  0.4304  0.4631  0.4675  0.4591  0.4369  0.4726  0.4729  0.4439  0.4515  0.4772  0.4811  0.4639  0.4724  0.4828  0.5673  0.5642  0.5855  0.5516  0.6126  0.6202  0.6246  0.6214  0.5777  0.5347  0.5023  0.5667  0.5667  0.5529  0.5031  0.5689  0.5865  0.6296  0.6208  0.1475  0.2077  0.1927  0.1475  0.1475  0.1475  0.1478  0.1478  0.1478  0.1478  0.1478  0.1476  0.1476  0.1523  0.1161  0.1161  0.0077  0.0039  0.0077  0.0039  0.0039  0.0039  0.0039  0.0039  0.0039  0.0039  0.0039  0.0039  0.0039  0.0039  0.0039  0.0039  0.0039  0.0039  0.0039  0.0039  0.0039  0.0039  0.0077  0.0039  0.0039  0.0039  0.0039  0.0039  0.0039  0.0039  0.0039  0.0039  0.0039  0.0039  0.0039  0.0039  0.0039  0.0039  0.0039  0.0039  0.0039  0.0039  0.0039  0.0039  0.0039  0.0039  0.0039  0.0039  0.0039  0.0077  0.0039  0.0039  0.0039  0.0039  0.0039  0.0039  0.0039  0.0039  0.0039  0.0039  0.0039  0.0039  0.0077  0.0077  0.0077  0.0039  0.0039  0.0039  0.0039  0.0039  0.0039  0.0039  0.0000  0.0039  0.0000  0.0077  0.0039  0.0000  0.0039  0.0077  0.0077  0.0077  0.0077  0.0077  0.0077  0.0077  0.0077  0.0039  0.0077  0.0077  0.0077  0.0077  0.0000  0.0039  0.0077  0.0077  0.0077  0.0077  0.0077  0.0077  0.0039  0.0077  0.0000  0.0039  0.0077  0.0077  0.0039  0.0039  0.0039  0.0077  0.0077  0.0077  0.0039  0.0077  0.0077  0.0077  0.0039  0.0039  0.0077  0.0039  0.0077  0.0000  0.0039  0.0077  0.0077  0.0039
MFP4__GCA_000757105.1   0.8383  0.5500  0.5385  0.5385  0.5385  0.4677  0.5173  0.4201  0.4456  0.4005  0.4412  0.4404  0.5214  0.5302  0.8425  0.3852  0.3852  0.4879  0.4263  0.4331  0.4359  0.4315  0.4315  0.4315  0.4683  0.4474  0.4750  0.4711  0.4372  0.4372  0.4702  0.4746  0.4662  0.4438  0.4798  0.4801  0.4508  0.4585  0.4845  0.4884  0.4710  0.4796  0.4901  0.5755  0.5724  0.5939  0.5596  0.6214  0.6291  0.6335  0.6302  0.5695  0.5426  0.5098  0.5749  0.5749  0.5609  0.5106  0.5771  0.5949  0.6208  0.6120  0.1475  0.2027  0.1878  0.1475  0.1475  0.1475  0.1478  0.1478  0.1478  0.1478  0.1478  0.1476  0.1476  0.1523  0.1206  0.1206  0.0039  0.0000  0.0039  0.0000  0.0000  0.0000  0.0000  0.0000  0.0000  0.0000  0.0000  0.0000  0.0000  0.0000  0.0000  0.0000  0.0000  0.0000  0.0000  0.0000  0.0000  0.0000  0.0039  0.0000  0.0000  0.0000  0.0000  0.0000  0.0000  0.0000  0.0000  0.0000  0.0000  0.0000  0.0000  0.0000  0.0000  0.0000  0.0000  0.0000  0.0000  0.0000  0.0000  0.0000  0.0000  0.0000  0.0000  0.0000  0.0000  0.0039  0.0000  0.0000  0.0000  0.0000  0.0000  0.0000  0.0000  0.0000  0.0000  0.0000  0.0000  0.0000  0.0039  0.0039  0.0039  0.0000  0.0000  0.0000  0.0000  0.0000  0.0000  0.0000  0.0039  0.0077  0.0039  0.0039  0.0000  0.0039  0.0000  0.0116  0.0116  0.0116  0.0116  0.0116  0.0116  0.0116  0.0116  0.0000  0.0039  0.0039  0.0039  0.0039  0.0039  0.0000  0.0039  0.0039  0.0039  0.0039  0.0039  0.0039  0.0000  0.0039  0.0039  0.0000  0.0039  0.0039  0.0000  0.0000  0.0000  0.0039  0.0039  0.0039  0.0000  0.0039  0.0039  0.0039  0.0000  0.0000  0.0039  0.0000  0.0039  0.0039  0.0000  0.0039  0.0116  0.0000  0.0039
MFP4__GCA_000757145.1   0.8170  0.5470  0.5237  0.5237  0.5237  0.4613  0.5181  0.4207  0.4325  0.3881  0.4281  0.4411  0.5071  0.5158  0.8803  0.3732  0.3732  0.4887  0.4135  0.4202  0.4229  0.4391  0.4391  0.4391  0.4619  0.4344  0.4615  0.4578  0.4244  0.4244  0.4568  0.4612  0.4529  0.4308  0.4662  0.4664  0.4515  0.4453  0.4708  0.4892  0.4646  0.4660  0.4763  0.5601  0.5571  0.5782  0.5446  0.6050  0.6126  0.6170  0.6137  0.5787  0.5278  0.4957  0.5596  0.5596  0.5619  0.5114  0.5781  0.5792  0.6219  0.6131  0.1477  0.1979  0.1929  0.1477  0.1477  0.1477  0.1480  0.1480  0.1480  0.1480  0.1480  0.1478  0.1478  0.1525  0.1163  0.1163  0.0156  0.0116  0.0156  0.0117  0.0117  0.0116  0.0116  0.0116  0.0116  0.0116  0.0116  0.0116  0.0116  0.0116  0.0116  0.0116  0.0116  0.0116  0.0116  0.0116  0.0116  0.0116  0.0156  0.0116  0.0116  0.0116  0.0116  0.0116  0.0116  0.0116  0.0116  0.0116  0.0116  0.0116  0.0116  0.0116  0.0116  0.0116  0.0116  0.0116  0.0116  0.0116  0.0116  0.0116  0.0116  0.0116  0.0116  0.0116  0.0116  0.0156  0.0116  0.0116  0.0116  0.0116  0.0116  0.0116  0.0116  0.0116  0.0116  0.0116  0.0116  0.0116  0.0156  0.0156  0.0156  0.0117  0.0117  0.0116  0.0116  0.0116  0.0116  0.0116  0.0077  0.0116  0.0077  0.0156  0.0116  0.0077  0.0116  0.0077  0.0000  0.0000  0.0000  0.0000  0.0000  0.0077  0.0077  0.0116  0.0156  0.0156  0.0156  0.0156  0.0077  0.0116  0.0156  0.0156  0.0156  0.0156  0.0156  0.0156  0.0116  0.0156  0.0077  0.0116  0.0156  0.0156  0.0116  0.0116  0.0116  0.0156  0.0156  0.0156  0.0116  0.0156  0.0156  0.0156  0.0116  0.0116  0.0156  0.0116  0.0156  0.0077  0.0116  0.0156  0.0077  0.0116  0.0077  0.0116
MFP4__GCA_000757175.1   0.8383  0.5500  0.5385  0.5385  0.5385  0.4677  0.5173  0.4201  0.4456  0.4005  0.4412  0.4404  0.5214  0.5302  0.8425  0.3852  0.3852  0.4879  0.4263  0.4331  0.4359  0.4315  0.4315  0.4315  0.4683  0.4474  0.4750  0.4711  0.4372  0.4372  0.4702  0.4746  0.4662  0.4438  0.4798  0.4801  0.4508  0.4585  0.4845  0.4884  0.4710  0.4796  0.4901  0.5755  0.5724  0.5939  0.5596  0.6214  0.6291  0.6335  0.6302  0.5695  0.5426  0.5098  0.5749  0.5749  0.5609  0.5106  0.5771  0.5949  0.6208  0.6120  0.1475  0.2027  0.1878  0.1475  0.1475  0.1475  0.1478  0.1478  0.1478  0.1478  0.1478  0.1476  0.1476  0.1523  0.1206  0.1206  0.0039  0.0000  0.0039  0.0000  0.0000  0.0000  0.0000  0.0000  0.0000  0.0000  0.0000  0.0000  0.0000  0.0000  0.0000  0.0000  0.0000  0.0000  0.0000  0.0000  0.0000  0.0000  0.0039  0.0000  0.0000  0.0000  0.0000  0.0000  0.0000  0.0000  0.0000  0.0000  0.0000  0.0000  0.0000  0.0000  0.0000  0.0000  0.0000  0.0000  0.0000  0.0000  0.0000  0.0000  0.0000  0.0000  0.0000  0.0000  0.0000  0.0039  0.0000  0.0000  0.0000  0.0000  0.0000  0.0000  0.0000  0.0000  0.0000  0.0000  0.0000  0.0000  0.0039  0.0039  0.0039  0.0000  0.0000  0.0000  0.0000  0.0000  0.0000  0.0000  0.0039  0.0077  0.0039  0.0039  0.0000  0.0039  0.0000  0.0116  0.0116  0.0116  0.0116  0.0116  0.0116  0.0116  0.0116  0.0000  0.0039  0.0039  0.0039  0.0039  0.0039  0.0000  0.0039  0.0039  0.0039  0.0039  0.0039  0.0039  0.0000  0.0039  0.0039  0.0000  0.0039  0.0039  0.0000  0.0000  0.0000  0.0039  0.0039  0.0039  0.0000  0.0039  0.0039  0.0039  0.0000  0.0000  0.0039  0.0000  0.0039  0.0039  0.0000  0.0039  0.0116  0.0000  0.0039  0.0000  0.0116
MFP4__GCA_000757245.1   0.8383  0.5500  0.5385  0.5385  0.5385  0.4677  0.5173  0.4201  0.4456  0.4005  0.4412  0.4404  0.5214  0.5302  0.8425  0.3852  0.3852  0.4879  0.4263  0.4331  0.4359  0.4315  0.4315  0.4315  0.4683  0.4474  0.4750  0.4711  0.4372  0.4372  0.4702  0.4746  0.4662  0.4438  0.4798  0.4801  0.4508  0.4585  0.4845  0.4884  0.4710  0.4796  0.4901  0.5755  0.5724  0.5939  0.5596  0.6214  0.6291  0.6335  0.6302  0.5695  0.5426  0.5098  0.5749  0.5749  0.5609  0.5106  0.5771  0.5949  0.6208  0.6120  0.1475  0.2027  0.1878  0.1475  0.1475  0.1475  0.1478  0.1478  0.1478  0.1478  0.1478  0.1476  0.1476  0.1523  0.1206  0.1206  0.0039  0.0000  0.0039  0.0000  0.0000  0.0000  0.0000  0.0000  0.0000  0.0000  0.0000  0.0000  0.0000  0.0000  0.0000  0.0000  0.0000  0.0000  0.0000  0.0000  0.0000  0.0000  0.0039  0.0000  0.0000  0.0000  0.0000  0.0000  0.0000  0.0000  0.0000  0.0000  0.0000  0.0000  0.0000  0.0000  0.0000  0.0000  0.0000  0.0000  0.0000  0.0000  0.0000  0.0000  0.0000  0.0000  0.0000  0.0000  0.0000  0.0039  0.0000  0.0000  0.0000  0.0000  0.0000  0.0000  0.0000  0.0000  0.0000  0.0000  0.0000  0.0000  0.0039  0.0039  0.0039  0.0000  0.0000  0.0000  0.0000  0.0000  0.0000  0.0000  0.0039  0.0077  0.0039  0.0039  0.0000  0.0039  0.0000  0.0116  0.0116  0.0116  0.0116  0.0116  0.0116  0.0116  0.0116  0.0000  0.0039  0.0039  0.0039  0.0039  0.0039  0.0000  0.0039  0.0039  0.0039  0.0039  0.0039  0.0039  0.0000  0.0039  0.0039  0.0000  0.0039  0.0039  0.0000  0.0000  0.0000  0.0039  0.0039  0.0039  0.0000  0.0039  0.0039  0.0039  0.0000  0.0000  0.0039  0.0000  0.0039  0.0039  0.0000  0.0039  0.0116  0.0000  0.0039  0.0000  0.0116  0.0000
MFP4__GCA_000757315.2   0.8518  0.5509  0.5315  0.5315  0.5315  0.4756  0.5258  0.4275  0.4533  0.4077  0.4350  0.4480  0.5146  0.5388  0.8443  0.3794  0.3794  0.4813  0.4202  0.4270  0.4297  0.4254  0.4254  0.4254  0.4619  0.4412  0.4830  0.4790  0.4447  0.4447  0.4781  0.4826  0.4599  0.4514  0.4806  0.4808  0.4585  0.4663  0.4926  0.4892  0.4717  0.4804  0.4909  0.5765  0.5734  0.5950  0.5605  0.6225  0.6302  0.6347  0.6313  0.5705  0.5435  0.5107  0.5758  0.5758  0.5619  0.5114  0.5781  0.5960  0.6219  0.6131  0.1430  0.2080  0.1929  0.1430  0.1430  0.1430  0.1433  0.1433  0.1433  0.1433  0.1433  0.1431  0.1431  0.1478  0.1253  0.1253  0.0077  0.0039  0.0000  0.0039  0.0039  0.0039  0.0039  0.0039  0.0039  0.0039  0.0039  0.0039  0.0039  0.0039  0.0039  0.0039  0.0039  0.0039  0.0039  0.0039  0.0039  0.0039  0.0077  0.0039  0.0039  0.0039  0.0039  0.0039  0.0039  0.0039  0.0039  0.0039  0.0039  0.0039  0.0039  0.0039  0.0039  0.0039  0.0039  0.0039  0.0039  0.0039  0.0039  0.0039  0.0039  0.0039  0.0039  0.0039  0.0039  0.0077  0.0039  0.0039  0.0039  0.0039  0.0039  0.0039  0.0039  0.0039  0.0039  0.0039  0.0039  0.0039  0.0077  0.0077  0.0077  0.0039  0.0039  0.0039  0.0039  0.0039  0.0039  0.0039  0.0077  0.0116  0.0077  0.0077  0.0039  0.0077  0.0039  0.0156  0.0156  0.0156  0.0156  0.0156  0.0156  0.0156  0.0156  0.0039  0.0000  0.0000  0.0000  0.0000  0.0077  0.0039  0.0000  0.0000  0.0000  0.0000  0.0077  0.0000  0.0039  0.0077  0.0077  0.0039  0.0077  0.0077  0.0039  0.0039  0.0039  0.0077  0.0077  0.0000  0.0039  0.0000  0.0000  0.0000  0.0039  0.0039  0.0000  0.0039  0.0077  0.0077  0.0039  0.0000  0.0156  0.0039  0.0077  0.0039  0.0156  0.0039  0.0039
MFP4__GCA_000757325.1   0.8383  0.5500  0.5385  0.5385  0.5385  0.4677  0.5173  0.4201  0.4456  0.4005  0.4412  0.4404  0.5214  0.5302  0.8425  0.3852  0.3852  0.4879  0.4263  0.4331  0.4359  0.4315  0.4315  0.4315  0.4683  0.4474  0.4750  0.4711  0.4372  0.4372  0.4702  0.4746  0.4662  0.4438  0.4798  0.4801  0.4508  0.4585  0.4845  0.4884  0.4710  0.4796  0.4901  0.5755  0.5724  0.5939  0.5596  0.6214  0.6291  0.6335  0.6302  0.5695  0.5426  0.5098  0.5749  0.5749  0.5609  0.5106  0.5771  0.5949  0.6208  0.6120  0.1475  0.2027  0.1878  0.1475  0.1475  0.1475  0.1478  0.1478  0.1478  0.1478  0.1478  0.1476  0.1476  0.1523  0.1206  0.1206  0.0039  0.0000  0.0039  0.0000  0.0000  0.0000  0.0000  0.0000  0.0000  0.0000  0.0000  0.0000  0.0000  0.0000  0.0000  0.0000  0.0000  0.0000  0.0000  0.0000  0.0000  0.0000  0.0039  0.0000  0.0000  0.0000  0.0000  0.0000  0.0000  0.0000  0.0000  0.0000  0.0000  0.0000  0.0000  0.0000  0.0000  0.0000  0.0000  0.0000  0.0000  0.0000  0.0000  0.0000  0.0000  0.0000  0.0000  0.0000  0.0000  0.0039  0.0000  0.0000  0.0000  0.0000  0.0000  0.0000  0.0000  0.0000  0.0000  0.0000  0.0000  0.0000  0.0039  0.0039  0.0039  0.0000  0.0000  0.0000  0.0000  0.0000  0.0000  0.0000  0.0039  0.0077  0.0039  0.0039  0.0000  0.0039  0.0000  0.0116  0.0116  0.0116  0.0116  0.0116  0.0116  0.0116  0.0116  0.0000  0.0039  0.0039  0.0039  0.0039  0.0039  0.0000  0.0039  0.0039  0.0039  0.0039  0.0039  0.0039  0.0000  0.0039  0.0039  0.0000  0.0039  0.0039  0.0000  0.0000  0.0000  0.0039  0.0039  0.0039  0.0000  0.0039  0.0039  0.0039  0.0000  0.0000  0.0039  0.0000  0.0039  0.0039  0.0000  0.0039  0.0116  0.0000  0.0039  0.0000  0.0116  0.0000  0.0000  0.0039
MFP4__GCA_000762285.1   0.8518  0.5509  0.5315  0.5315  0.5315  0.4756  0.5258  0.4275  0.4533  0.4077  0.4350  0.4480  0.5146  0.5388  0.8443  0.3794  0.3794  0.4813  0.4202  0.4270  0.4297  0.4254  0.4254  0.4254  0.4619  0.4412  0.4830  0.4790  0.4447  0.4447  0.4781  0.4826  0.4599  0.4514  0.4806  0.4808  0.4585  0.4663  0.4926  0.4892  0.4717  0.4804  0.4909  0.5765  0.5734  0.5950  0.5605  0.6225  0.6302  0.6347  0.6313  0.5705  0.5435  0.5107  0.5758  0.5758  0.5619  0.5114  0.5781  0.5960  0.6219  0.6131  0.1430  0.2080  0.1929  0.1430  0.1430  0.1430  0.1433  0.1433  0.1433  0.1433  0.1433  0.1431  0.1431  0.1478  0.1253  0.1253  0.0077  0.0039  0.0000  0.0039  0.0039  0.0039  0.0039  0.0039  0.0039  0.0039  0.0039  0.0039  0.0039  0.0039  0.0039  0.0039  0.0039  0.0039  0.0039  0.0039  0.0039  0.0039  0.0077  0.0039  0.0039  0.0039  0.0039  0.0039  0.0039  0.0039  0.0039  0.0039  0.0039  0.0039  0.0039  0.0039  0.0039  0.0039  0.0039  0.0039  0.0039  0.0039  0.0039  0.0039  0.0039  0.0039  0.0039  0.0039  0.0039  0.0077  0.0039  0.0039  0.0039  0.0039  0.0039  0.0039  0.0039  0.0039  0.0039  0.0039  0.0039  0.0039  0.0077  0.0077  0.0077  0.0039  0.0039  0.0039  0.0039  0.0039  0.0039  0.0039  0.0077  0.0116  0.0077  0.0077  0.0039  0.0077  0.0039  0.0156  0.0156  0.0156  0.0156  0.0156  0.0156  0.0156  0.0156  0.0039  0.0000  0.0000  0.0000  0.0000  0.0077  0.0039  0.0000  0.0000  0.0000  0.0000  0.0077  0.0000  0.0039  0.0077  0.0077  0.0039  0.0077  0.0077  0.0039  0.0039  0.0039  0.0077  0.0077  0.0000  0.0039  0.0000  0.0000  0.0000  0.0039  0.0039  0.0000  0.0039  0.0077  0.0077  0.0039  0.0000  0.0156  0.0039  0.0077  0.0039  0.0156  0.0039  0.0039  0.0000  0.0039
MFP4__GCA_000770435.1   0.8383  0.5500  0.5385  0.5385  0.5385  0.4677  0.5173  0.4201  0.4456  0.4005  0.4412  0.4404  0.5214  0.5302  0.8425  0.3852  0.3852  0.4879  0.4263  0.4331  0.4359  0.4315  0.4315  0.4315  0.4683  0.4474  0.4750  0.4711  0.4372  0.4372  0.4702  0.4746  0.4662  0.4438  0.4798  0.4801  0.4508  0.4585  0.4845  0.4884  0.4710  0.4796  0.4901  0.5755  0.5724  0.5939  0.5596  0.6214  0.6291  0.6335  0.6302  0.5695  0.5426  0.5098  0.5749  0.5749  0.5609  0.5106  0.5771  0.5949  0.6208  0.6120  0.1475  0.2027  0.1878  0.1475  0.1475  0.1475  0.1478  0.1478  0.1478  0.1478  0.1478  0.1476  0.1476  0.1523  0.1206  0.1206  0.0039  0.0000  0.0039  0.0000  0.0000  0.0000  0.0000  0.0000  0.0000  0.0000  0.0000  0.0000  0.0000  0.0000  0.0000  0.0000  0.0000  0.0000  0.0000  0.0000  0.0000  0.0000  0.0039  0.0000  0.0000  0.0000  0.0000  0.0000  0.0000  0.0000  0.0000  0.0000  0.0000  0.0000  0.0000  0.0000  0.0000  0.0000  0.0000  0.0000  0.0000  0.0000  0.0000  0.0000  0.0000  0.0000  0.0000  0.0000  0.0000  0.0039  0.0000  0.0000  0.0000  0.0000  0.0000  0.0000  0.0000  0.0000  0.0000  0.0000  0.0000  0.0000  0.0039  0.0039  0.0039  0.0000  0.0000  0.0000  0.0000  0.0000  0.0000  0.0000  0.0039  0.0077  0.0039  0.0039  0.0000  0.0039  0.0000  0.0116  0.0116  0.0116  0.0116  0.0116  0.0116  0.0116  0.0116  0.0000  0.0039  0.0039  0.0039  0.0039  0.0039  0.0000  0.0039  0.0039  0.0039  0.0039  0.0039  0.0039  0.0000  0.0039  0.0039  0.0000  0.0039  0.0039  0.0000  0.0000  0.0000  0.0039  0.0039  0.0039  0.0000  0.0039  0.0039  0.0039  0.0000  0.0000  0.0039  0.0000  0.0039  0.0039  0.0000  0.0039  0.0116  0.0000  0.0039  0.0000  0.0116  0.0000  0.0000  0.0039  0.0000  0.0039
MFP4__GCA_000770455.1   0.8383  0.5500  0.5385  0.5385  0.5385  0.4677  0.5173  0.4201  0.4456  0.4005  0.4412  0.4404  0.5214  0.5302  0.8425  0.3852  0.3852  0.4879  0.4263  0.4331  0.4359  0.4315  0.4315  0.4315  0.4683  0.4474  0.4750  0.4711  0.4372  0.4372  0.4702  0.4746  0.4662  0.4438  0.4798  0.4801  0.4508  0.4585  0.4845  0.4884  0.4710  0.4796  0.4901  0.5755  0.5724  0.5939  0.5596  0.6214  0.6291  0.6335  0.6302  0.5695  0.5426  0.5098  0.5749  0.5749  0.5609  0.5106  0.5771  0.5949  0.6208  0.6120  0.1475  0.2027  0.1878  0.1475  0.1475  0.1475  0.1478  0.1478  0.1478  0.1478  0.1478  0.1476  0.1476  0.1523  0.1206  0.1206  0.0039  0.0000  0.0039  0.0000  0.0000  0.0000  0.0000  0.0000  0.0000  0.0000  0.0000  0.0000  0.0000  0.0000  0.0000  0.0000  0.0000  0.0000  0.0000  0.0000  0.0000  0.0000  0.0039  0.0000  0.0000  0.0000  0.0000  0.0000  0.0000  0.0000  0.0000  0.0000  0.0000  0.0000  0.0000  0.0000  0.0000  0.0000  0.0000  0.0000  0.0000  0.0000  0.0000  0.0000  0.0000  0.0000  0.0000  0.0000  0.0000  0.0039  0.0000  0.0000  0.0000  0.0000  0.0000  0.0000  0.0000  0.0000  0.0000  0.0000  0.0000  0.0000  0.0039  0.0039  0.0039  0.0000  0.0000  0.0000  0.0000  0.0000  0.0000  0.0000  0.0039  0.0077  0.0039  0.0039  0.0000  0.0039  0.0000  0.0116  0.0116  0.0116  0.0116  0.0116  0.0116  0.0116  0.0116  0.0000  0.0039  0.0039  0.0039  0.0039  0.0039  0.0000  0.0039  0.0039  0.0039  0.0039  0.0039  0.0039  0.0000  0.0039  0.0039  0.0000  0.0039  0.0039  0.0000  0.0000  0.0000  0.0039  0.0039  0.0039  0.0000  0.0039  0.0039  0.0039  0.0000  0.0000  0.0039  0.0000  0.0039  0.0039  0.0000  0.0039  0.0116  0.0000  0.0039  0.0000  0.0116  0.0000  0.0000  0.0039  0.0000  0.0039  0.0000
MFP4__GCA_000770475.1   0.8383  0.5500  0.5385  0.5385  0.5385  0.4677  0.5173  0.4201  0.4456  0.4005  0.4412  0.4404  0.5214  0.5302  0.8425  0.3852  0.3852  0.4879  0.4263  0.4331  0.4359  0.4315  0.4315  0.4315  0.4683  0.4474  0.4750  0.4711  0.4372  0.4372  0.4702  0.4746  0.4662  0.4438  0.4798  0.4801  0.4508  0.4585  0.4845  0.4884  0.4710  0.4796  0.4901  0.5755  0.5724  0.5939  0.5596  0.6214  0.6291  0.6335  0.6302  0.5695  0.5426  0.5098  0.5749  0.5749  0.5609  0.5106  0.5771  0.5949  0.6208  0.6120  0.1475  0.2027  0.1878  0.1475  0.1475  0.1475  0.1478  0.1478  0.1478  0.1478  0.1478  0.1476  0.1476  0.1523  0.1206  0.1206  0.0039  0.0000  0.0039  0.0000  0.0000  0.0000  0.0000  0.0000  0.0000  0.0000  0.0000  0.0000  0.0000  0.0000  0.0000  0.0000  0.0000  0.0000  0.0000  0.0000  0.0000  0.0000  0.0039  0.0000  0.0000  0.0000  0.0000  0.0000  0.0000  0.0000  0.0000  0.0000  0.0000  0.0000  0.0000  0.0000  0.0000  0.0000  0.0000  0.0000  0.0000  0.0000  0.0000  0.0000  0.0000  0.0000  0.0000  0.0000  0.0000  0.0039  0.0000  0.0000  0.0000  0.0000  0.0000  0.0000  0.0000  0.0000  0.0000  0.0000  0.0000  0.0000  0.0039  0.0039  0.0039  0.0000  0.0000  0.0000  0.0000  0.0000  0.0000  0.0000  0.0039  0.0077  0.0039  0.0039  0.0000  0.0039  0.0000  0.0116  0.0116  0.0116  0.0116  0.0116  0.0116  0.0116  0.0116  0.0000  0.0039  0.0039  0.0039  0.0039  0.0039  0.0000  0.0039  0.0039  0.0039  0.0039  0.0039  0.0039  0.0000  0.0039  0.0039  0.0000  0.0039  0.0039  0.0000  0.0000  0.0000  0.0039  0.0039  0.0039  0.0000  0.0039  0.0039  0.0039  0.0000  0.0000  0.0039  0.0000  0.0039  0.0039  0.0000  0.0039  0.0116  0.0000  0.0039  0.0000  0.0116  0.0000  0.0000  0.0039  0.0000  0.0039  0.0000  0.0000
MFP4__GCA_000770495.1   0.8383  0.5500  0.5385  0.5385  0.5385  0.4677  0.5173  0.4201  0.4456  0.4005  0.4412  0.4404  0.5214  0.5302  0.8425  0.3852  0.3852  0.4879  0.4263  0.4331  0.4359  0.4315  0.4315  0.4315  0.4683  0.4474  0.4750  0.4711  0.4372  0.4372  0.4702  0.4746  0.4662  0.4438  0.4798  0.4801  0.4508  0.4585  0.4845  0.4884  0.4710  0.4796  0.4901  0.5755  0.5724  0.5939  0.5596  0.6214  0.6291  0.6335  0.6302  0.5695  0.5426  0.5098  0.5749  0.5749  0.5609  0.5106  0.5771  0.5949  0.6208  0.6120  0.1475  0.2027  0.1878  0.1475  0.1475  0.1475  0.1478  0.1478  0.1478  0.1478  0.1478  0.1476  0.1476  0.1523  0.1206  0.1206  0.0039  0.0000  0.0039  0.0000  0.0000  0.0000  0.0000  0.0000  0.0000  0.0000  0.0000  0.0000  0.0000  0.0000  0.0000  0.0000  0.0000  0.0000  0.0000  0.0000  0.0000  0.0000  0.0039  0.0000  0.0000  0.0000  0.0000  0.0000  0.0000  0.0000  0.0000  0.0000  0.0000  0.0000  0.0000  0.0000  0.0000  0.0000  0.0000  0.0000  0.0000  0.0000  0.0000  0.0000  0.0000  0.0000  0.0000  0.0000  0.0000  0.0039  0.0000  0.0000  0.0000  0.0000  0.0000  0.0000  0.0000  0.0000  0.0000  0.0000  0.0000  0.0000  0.0039  0.0039  0.0039  0.0000  0.0000  0.0000  0.0000  0.0000  0.0000  0.0000  0.0039  0.0077  0.0039  0.0039  0.0000  0.0039  0.0000  0.0116  0.0116  0.0116  0.0116  0.0116  0.0116  0.0116  0.0116  0.0000  0.0039  0.0039  0.0039  0.0039  0.0039  0.0000  0.0039  0.0039  0.0039  0.0039  0.0039  0.0039  0.0000  0.0039  0.0039  0.0000  0.0039  0.0039  0.0000  0.0000  0.0000  0.0039  0.0039  0.0039  0.0000  0.0039  0.0039  0.0039  0.0000  0.0000  0.0039  0.0000  0.0039  0.0039  0.0000  0.0039  0.0116  0.0000  0.0039  0.0000  0.0116  0.0000  0.0000  0.0039  0.0000  0.0039  0.0000  0.0000  0.0000
MFP4__GCA_000770535.1   0.8383  0.5500  0.5385  0.5385  0.5385  0.4677  0.5173  0.4201  0.4456  0.4005  0.4412  0.4404  0.5214  0.5302  0.8425  0.3852  0.3852  0.4879  0.4263  0.4331  0.4359  0.4315  0.4315  0.4315  0.4683  0.4474  0.4750  0.4711  0.4372  0.4372  0.4702  0.4746  0.4662  0.4438  0.4798  0.4801  0.4508  0.4585  0.4845  0.4884  0.4710  0.4796  0.4901  0.5755  0.5724  0.5939  0.5596  0.6214  0.6291  0.6335  0.6302  0.5695  0.5426  0.5098  0.5749  0.5749  0.5609  0.5106  0.5771  0.5949  0.6208  0.6120  0.1475  0.2027  0.1878  0.1475  0.1475  0.1475  0.1478  0.1478  0.1478  0.1478  0.1478  0.1476  0.1476  0.1523  0.1206  0.1206  0.0039  0.0000  0.0039  0.0000  0.0000  0.0000  0.0000  0.0000  0.0000  0.0000  0.0000  0.0000  0.0000  0.0000  0.0000  0.0000  0.0000  0.0000  0.0000  0.0000  0.0000  0.0000  0.0039  0.0000  0.0000  0.0000  0.0000  0.0000  0.0000  0.0000  0.0000  0.0000  0.0000  0.0000  0.0000  0.0000  0.0000  0.0000  0.0000  0.0000  0.0000  0.0000  0.0000  0.0000  0.0000  0.0000  0.0000  0.0000  0.0000  0.0039  0.0000  0.0000  0.0000  0.0000  0.0000  0.0000  0.0000  0.0000  0.0000  0.0000  0.0000  0.0000  0.0039  0.0039  0.0039  0.0000  0.0000  0.0000  0.0000  0.0000  0.0000  0.0000  0.0039  0.0077  0.0039  0.0039  0.0000  0.0039  0.0000  0.0116  0.0116  0.0116  0.0116  0.0116  0.0116  0.0116  0.0116  0.0000  0.0039  0.0039  0.0039  0.0039  0.0039  0.0000  0.0039  0.0039  0.0039  0.0039  0.0039  0.0039  0.0000  0.0039  0.0039  0.0000  0.0039  0.0039  0.0000  0.0000  0.0000  0.0039  0.0039  0.0039  0.0000  0.0039  0.0039  0.0039  0.0000  0.0000  0.0039  0.0000  0.0039  0.0039  0.0000  0.0039  0.0116  0.0000  0.0039  0.0000  0.0116  0.0000  0.0000  0.0039  0.0000  0.0039  0.0000  0.0000  0.0000  0.0000
MFP4__GCA_000773305.1   0.8267  0.5580  0.5306  0.5306  0.5306  0.4677  0.5250  0.4268  0.4456  0.4005  0.4412  0.4473  0.5138  0.5226  0.8662  0.3789  0.3789  0.4954  0.4196  0.4263  0.4290  0.4384  0.4384  0.4384  0.4683  0.4474  0.4679  0.4641  0.4304  0.4304  0.4631  0.4675  0.4591  0.4369  0.4798  0.4801  0.4577  0.4446  0.4845  0.4957  0.4639  0.4724  0.4828  0.5673  0.5642  0.5855  0.5516  0.6126  0.6202  0.6246  0.6214  0.5613  0.5347  0.5098  0.5749  0.5749  0.5690  0.5181  0.5854  0.5865  0.6120  0.6034  0.1475  0.2027  0.1878  0.1475  0.1475  0.1475  0.1478  0.1478  0.1478  0.1478  0.1478  0.1476  0.1476  0.1523  0.1206  0.1206  0.0039  0.0077  0.0116  0.0077  0.0077  0.0077  0.0077  0.0077  0.0077  0.0077  0.0077  0.0077  0.0077  0.0077  0.0077  0.0077  0.0077  0.0077  0.0077  0.0077  0.0077  0.0077  0.0039  0.0077  0.0077  0.0077  0.0077  0.0077  0.0077  0.0077  0.0077  0.0077  0.0077  0.0077  0.0077  0.0077  0.0077  0.0077  0.0077  0.0077  0.0077  0.0077  0.0077  0.0077  0.0077  0.0077  0.0077  0.0077  0.0077  0.0039  0.0077  0.0077  0.0077  0.0077  0.0077  0.0077  0.0077  0.0077  0.0077  0.0077  0.0077  0.0077  0.0116  0.0116  0.0039  0.0077  0.0077  0.0077  0.0077  0.0077  0.0077  0.0077  0.0116  0.0155  0.0116  0.0116  0.0077  0.0116  0.0077  0.0116  0.0116  0.0116  0.0116  0.0116  0.0116  0.0116  0.0116  0.0077  0.0116  0.0116  0.0116  0.0116  0.0116  0.0077  0.0116  0.0116  0.0116  0.0116  0.0039  0.0116  0.0077  0.0039  0.0116  0.0077  0.0039  0.0039  0.0077  0.0077  0.0077  0.0039  0.0039  0.0116  0.0077  0.0116  0.0116  0.0116  0.0077  0.0077  0.0116  0.0077  0.0039  0.0116  0.0077  0.0116  0.0116  0.0077  0.0116  0.0077  0.0116  0.0077  0.0077  0.0116  0.0077  0.0116  0.0077  0.0077  0.0077  0.0077  0.0077
MFP4__GCA_000773345.1   0.8500  0.5580  0.5464  0.5464  0.5464  0.4748  0.5250  0.4268  0.4596  0.4137  0.4552  0.4473  0.5290  0.5380  0.8425  0.3916  0.3916  0.4954  0.4331  0.4400  0.4428  0.4384  0.4384  0.4384  0.4756  0.4543  0.4822  0.4783  0.4440  0.4440  0.4773  0.4818  0.4591  0.4507  0.4945  0.4947  0.4577  0.4585  0.4993  0.4957  0.4782  0.4869  0.4975  0.5838  0.5807  0.6024  0.5677  0.6302  0.6380  0.6425  0.6391  0.5777  0.5505  0.5251  0.5914  0.5914  0.5529  0.5181  0.5854  0.6034  0.6296  0.6208  0.1569  0.2128  0.1977  0.1569  0.1569  0.1569  0.1573  0.1573  0.1573  0.1573  0.1573  0.1571  0.1571  0.1618  0.1297  0.1297  0.0039  0.0077  0.0116  0.0077  0.0077  0.0077  0.0077  0.0077  0.0077  0.0077  0.0077  0.0077  0.0077  0.0077  0.0077  0.0077  0.0077  0.0077  0.0077  0.0077  0.0077  0.0077  0.0039  0.0077  0.0077  0.0077  0.0077  0.0077  0.0077  0.0077  0.0077  0.0077  0.0077  0.0077  0.0077  0.0077  0.0077  0.0077  0.0077  0.0077  0.0077  0.0077  0.0077  0.0077  0.0077  0.0077  0.0077  0.0077  0.0077  0.0039  0.0077  0.0077  0.0077  0.0077  0.0077  0.0077  0.0077  0.0077  0.0077  0.0077  0.0077  0.0077  0.0116  0.0116  0.0039  0.0077  0.0077  0.0077  0.0077  0.0077  0.0077  0.0077  0.0116  0.0155  0.0116  0.0116  0.0077  0.0116  0.0077  0.0195  0.0195  0.0195  0.0195  0.0195  0.0195  0.0195  0.0195  0.0077  0.0116  0.0116  0.0116  0.0116  0.0116  0.0077  0.0116  0.0116  0.0116  0.0116  0.0039  0.0116  0.0077  0.0039  0.0116  0.0077  0.0039  0.0039  0.0077  0.0077  0.0077  0.0039  0.0039  0.0116  0.0077  0.0116  0.0116  0.0116  0.0077  0.0077  0.0116  0.0077  0.0039  0.0116  0.0077  0.0116  0.0195  0.0077  0.0116  0.0077  0.0195  0.0077  0.0077  0.0116  0.0077  0.0116  0.0077  0.0077  0.0077  0.0077  0.0077  0.0077
MFP4__GCA_000774175.1   0.8267  0.5421  0.5306  0.5306  0.5306  0.4748  0.5135  0.4134  0.4387  0.3940  0.4481  0.4335  0.5138  0.5226  0.8484  0.3916  0.3916  0.4805  0.4196  0.4263  0.4290  0.4315  0.4315  0.4315  0.4756  0.4543  0.4822  0.4783  0.4440  0.4440  0.4773  0.4818  0.4733  0.4369  0.4726  0.4729  0.4439  0.4655  0.4772  0.4957  0.4782  0.4869  0.4975  0.5673  0.5642  0.5855  0.5516  0.6126  0.6202  0.6246  0.6214  0.5613  0.5347  0.5174  0.5831  0.5831  0.5690  0.5181  0.5854  0.6034  0.6296  0.6208  0.1522  0.2077  0.1927  0.1522  0.1522  0.1522  0.1525  0.1525  0.1525  0.1525  0.1525  0.1523  0.1523  0.1571  0.1252  0.1252  0.0077  0.0039  0.0077  0.0039  0.0039  0.0039  0.0039  0.0039  0.0039  0.0039  0.0039  0.0039  0.0039  0.0039  0.0039  0.0039  0.0039  0.0039  0.0039  0.0039  0.0039  0.0039  0.0077  0.0039  0.0039  0.0039  0.0039  0.0039  0.0039  0.0039  0.0039  0.0039  0.0039  0.0039  0.0039  0.0039  0.0039  0.0039  0.0039  0.0039  0.0039  0.0039  0.0039  0.0039  0.0039  0.0039  0.0039  0.0039  0.0039  0.0077  0.0039  0.0039  0.0039  0.0039  0.0039  0.0039  0.0039  0.0039  0.0039  0.0039  0.0039  0.0039  0.0000  0.0000  0.0077  0.0039  0.0039  0.0039  0.0039  0.0039  0.0039  0.0039  0.0077  0.0039  0.0077  0.0000  0.0039  0.0077  0.0039  0.0077  0.0156  0.0156  0.0156  0.0156  0.0156  0.0077  0.0077  0.0039  0.0077  0.0077  0.0077  0.0077  0.0077  0.0039  0.0077  0.0077  0.0077  0.0077  0.0077  0.0077  0.0039  0.0077  0.0077  0.0039  0.0077  0.0077  0.0039  0.0039  0.0039  0.0077  0.0077  0.0077  0.0039  0.0077  0.0077  0.0077  0.0039  0.0039  0.0077  0.0039  0.0077  0.0077  0.0039  0.0077  0.0077  0.0039  0.0077  0.0039  0.0156  0.0039  0.0039  0.0077  0.0039  0.0077  0.0039  0.0039  0.0039  0.0039  0.0039  0.0116  0.0116
MFP4__GCA_000774185.1   0.8267  0.5421  0.5306  0.5306  0.5306  0.4606  0.5097  0.4134  0.4387  0.3940  0.4343  0.4335  0.5138  0.5226  0.8543  0.3789  0.3789  0.4805  0.4196  0.4263  0.4290  0.4247  0.4247  0.4247  0.4612  0.4405  0.4679  0.4641  0.4304  0.4304  0.4631  0.4675  0.4591  0.4369  0.4726  0.4729  0.4439  0.4515  0.4772  0.4811  0.4639  0.4724  0.4828  0.5673  0.5642  0.5855  0.5516  0.6126  0.6202  0.6246  0.6214  0.5777  0.5347  0.5023  0.5667  0.5667  0.5529  0.5031  0.5689  0.5865  0.6296  0.6208  0.1475  0.2077  0.1927  0.1475  0.1475  0.1475  0.1478  0.1478  0.1478  0.1478  0.1478  0.1476  0.1476  0.1523  0.1161  0.1161  0.0077  0.0039  0.0077  0.0039  0.0039  0.0039  0.0039  0.0039  0.0039  0.0039  0.0039  0.0039  0.0039  0.0039  0.0039  0.0039  0.0039  0.0039  0.0039  0.0039  0.0039  0.0039  0.0077  0.0039  0.0039  0.0039  0.0039  0.0039  0.0039  0.0039  0.0039  0.0039  0.0039  0.0039  0.0039  0.0039  0.0039  0.0039  0.0039  0.0039  0.0039  0.0039  0.0039  0.0039  0.0039  0.0039  0.0039  0.0039  0.0039  0.0077  0.0039  0.0039  0.0039  0.0039  0.0039  0.0039  0.0039  0.0039  0.0039  0.0039  0.0039  0.0039  0.0077  0.0077  0.0077  0.0039  0.0039  0.0039  0.0039  0.0039  0.0039  0.0039  0.0000  0.0039  0.0000  0.0077  0.0039  0.0000  0.0039  0.0077  0.0077  0.0077  0.0077  0.0077  0.0077  0.0077  0.0077  0.0039  0.0077  0.0077  0.0077  0.0077  0.0000  0.0039  0.0077  0.0077  0.0077  0.0077  0.0077  0.0077  0.0039  0.0077  0.0000  0.0039  0.0077  0.0077  0.0039  0.0039  0.0039  0.0077  0.0077  0.0077  0.0039  0.0077  0.0077  0.0077  0.0039  0.0039  0.0077  0.0039  0.0077  0.0000  0.0039  0.0077  0.0077  0.0039  0.0000  0.0039  0.0077  0.0039  0.0039  0.0077  0.0039  0.0077  0.0039  0.0039  0.0039  0.0039  0.0039  0.0116  0.0116  0.0077
MFP4__GCA_000774245.1   0.8041  0.5421  0.5151  0.5151  0.5151  0.4677  0.5135  0.4134  0.4250  0.3811  0.4343  0.4335  0.4989  0.5075  0.8723  0.3789  0.3789  0.4805  0.4062  0.4129  0.4156  0.4315  0.4315  0.4315  0.4683  0.4405  0.4679  0.4641  0.4304  0.4304  0.4631  0.4675  0.4591  0.4234  0.4584  0.4586  0.4439  0.4515  0.4629  0.4957  0.4639  0.4724  0.4828  0.5512  0.5481  0.5690  0.5358  0.5954  0.6029  0.6072  0.6040  0.5613  0.5193  0.5023  0.5667  0.5667  0.5690  0.5181  0.5854  0.5865  0.6296  0.6208  0.1475  0.2077  0.1927  0.1475  0.1475  0.1475  0.1478  0.1478  0.1478  0.1478  0.1478  0.1476  0.1476  0.1523  0.1161  0.1161  0.0155  0.0116  0.0156  0.0116  0.0116  0.0116  0.0116  0.0116  0.0116  0.0116  0.0116  0.0116  0.0116  0.0116  0.0116  0.0116  0.0116  0.0116  0.0116  0.0116  0.0116  0.0116  0.0155  0.0116  0.0116  0.0116  0.0116  0.0116  0.0116  0.0116  0.0116  0.0116  0.0116  0.0116  0.0116  0.0116  0.0116  0.0116  0.0116  0.0116  0.0116  0.0116  0.0116  0.0116  0.0116  0.0116  0.0116  0.0116  0.0116  0.0155  0.0116  0.0116  0.0116  0.0116  0.0116  0.0116  0.0116  0.0116  0.0116  0.0116  0.0116  0.0116  0.0077  0.0077  0.0155  0.0116  0.0116  0.0116  0.0116  0.0116  0.0116  0.0116  0.0077  0.0039  0.0077  0.0077  0.0116  0.0077  0.0116  0.0000  0.0077  0.0077  0.0077  0.0077  0.0077  0.0000  0.0000  0.0116  0.0156  0.0156  0.0156  0.0156  0.0077  0.0116  0.0156  0.0156  0.0156  0.0156  0.0155  0.0156  0.0116  0.0155  0.0077  0.0116  0.0155  0.0155  0.0116  0.0116  0.0116  0.0155  0.0155  0.0156  0.0116  0.0156  0.0156  0.0156  0.0116  0.0116  0.0156  0.0116  0.0155  0.0077  0.0116  0.0156  0.0000  0.0116  0.0077  0.0116  0.0077  0.0116  0.0116  0.0156  0.0116  0.0156  0.0116  0.0116  0.0116  0.0116  0.0116  0.0116  0.0195  0.0077  0.0077
MFP4__GCA_000774255.1   0.8041  0.5421  0.5151  0.5151  0.5151  0.4677  0.5135  0.4134  0.4250  0.3811  0.4343  0.4335  0.4989  0.5075  0.8723  0.3789  0.3789  0.4805  0.4062  0.4129  0.4156  0.4315  0.4315  0.4315  0.4683  0.4405  0.4679  0.4641  0.4304  0.4304  0.4631  0.4675  0.4591  0.4234  0.4584  0.4586  0.4439  0.4515  0.4629  0.4957  0.4639  0.4724  0.4828  0.5512  0.5481  0.5690  0.5358  0.5954  0.6029  0.6072  0.6040  0.5613  0.5193  0.5023  0.5667  0.5667  0.5690  0.5181  0.5854  0.5865  0.6296  0.6208  0.1475  0.2077  0.1927  0.1475  0.1475  0.1475  0.1478  0.1478  0.1478  0.1478  0.1478  0.1476  0.1476  0.1523  0.1161  0.1161  0.0155  0.0116  0.0156  0.0116  0.0116  0.0116  0.0116  0.0116  0.0116  0.0116  0.0116  0.0116  0.0116  0.0116  0.0116  0.0116  0.0116  0.0116  0.0116  0.0116  0.0116  0.0116  0.0155  0.0116  0.0116  0.0116  0.0116  0.0116  0.0116  0.0116  0.0116  0.0116  0.0116  0.0116  0.0116  0.0116  0.0116  0.0116  0.0116  0.0116  0.0116  0.0116  0.0116  0.0116  0.0116  0.0116  0.0116  0.0116  0.0116  0.0155  0.0116  0.0116  0.0116  0.0116  0.0116  0.0116  0.0116  0.0116  0.0116  0.0116  0.0116  0.0116  0.0077  0.0077  0.0155  0.0116  0.0116  0.0116  0.0116  0.0116  0.0116  0.0116  0.0077  0.0039  0.0077  0.0077  0.0116  0.0077  0.0116  0.0000  0.0077  0.0077  0.0077  0.0077  0.0077  0.0000  0.0000  0.0116  0.0156  0.0156  0.0156  0.0156  0.0077  0.0116  0.0156  0.0156  0.0156  0.0156  0.0155  0.0156  0.0116  0.0155  0.0077  0.0116  0.0155  0.0155  0.0116  0.0116  0.0116  0.0155  0.0155  0.0156  0.0116  0.0156  0.0156  0.0156  0.0116  0.0116  0.0156  0.0116  0.0155  0.0077  0.0116  0.0156  0.0000  0.0116  0.0077  0.0116  0.0077  0.0116  0.0116  0.0156  0.0116  0.0156  0.0116  0.0116  0.0116  0.0116  0.0116  0.0116  0.0195  0.0077  0.0077  0.0000
MFP4__GCA_000774265.1   0.8153  0.5343  0.5228  0.5228  0.5228  0.4677  0.5059  0.4067  0.4318  0.3875  0.4412  0.4267  0.5063  0.5150  0.8602  0.3852  0.3852  0.4732  0.4129  0.4196  0.4223  0.4247  0.4247  0.4247  0.4683  0.4474  0.4750  0.4711  0.4372  0.4372  0.4702  0.4746  0.4662  0.4301  0.4655  0.4657  0.4370  0.4585  0.4700  0.4884  0.4710  0.4796  0.4901  0.5592  0.5561  0.5772  0.5436  0.6040  0.6115  0.6159  0.6126  0.5695  0.5270  0.5098  0.5749  0.5749  0.5609  0.5106  0.5771  0.5949  0.6385  0.6296  0.1522  0.2128  0.1977  0.1522  0.1522  0.1522  0.1525  0.1525  0.1525  0.1525  0.1525  0.1523  0.1523  0.1571  0.1206  0.1206  0.0116  0.0077  0.0116  0.0077  0.0077  0.0077  0.0077  0.0077  0.0077  0.0077  0.0077  0.0077  0.0077  0.0077  0.0077  0.0077  0.0077  0.0077  0.0077  0.0077  0.0077  0.0077  0.0116  0.0077  0.0077  0.0077  0.0077  0.0077  0.0077  0.0077  0.0077  0.0077  0.0077  0.0077  0.0077  0.0077  0.0077  0.0077  0.0077  0.0077  0.0077  0.0077  0.0077  0.0077  0.0077  0.0077  0.0077  0.0077  0.0077  0.0116  0.0077  0.0077  0.0077  0.0077  0.0077  0.0077  0.0077  0.0077  0.0077  0.0077  0.0077  0.0077  0.0039  0.0039  0.0116  0.0077  0.0077  0.0077  0.0077  0.0077  0.0077  0.0077  0.0039  0.0000  0.0039  0.0039  0.0077  0.0039  0.0077  0.0039  0.0116  0.0116  0.0116  0.0116  0.0116  0.0039  0.0039  0.0077  0.0116  0.0116  0.0116  0.0116  0.0039  0.0077  0.0116  0.0116  0.0116  0.0116  0.0116  0.0116  0.0077  0.0116  0.0039  0.0077  0.0116  0.0116  0.0077  0.0077  0.0077  0.0116  0.0116  0.0116  0.0077  0.0116  0.0116  0.0116  0.0077  0.0077  0.0116  0.0077  0.0116  0.0039  0.0077  0.0116  0.0039  0.0077  0.0039  0.0077  0.0116  0.0077  0.0077  0.0116  0.0077  0.0116  0.0077  0.0077  0.0077  0.0077  0.0077  0.0155  0.0155  0.0039  0.0039  0.0039  0.0039
MFP4__GCA_000774275.1   0.8383  0.5500  0.5385  0.5385  0.5385  0.4677  0.5173  0.4201  0.4526  0.4070  0.4481  0.4404  0.5214  0.5302  0.8543  0.3852  0.3852  0.4879  0.4263  0.4331  0.4359  0.4315  0.4315  0.4315  0.4683  0.4543  0.4750  0.4711  0.4372  0.4372  0.4702  0.4746  0.4662  0.4438  0.4871  0.4874  0.4508  0.4515  0.4918  0.4884  0.4710  0.4796  0.4901  0.5755  0.5724  0.5939  0.5596  0.6214  0.6291  0.6335  0.6302  0.5695  0.5426  0.5174  0.5831  0.5831  0.5609  0.5106  0.5771  0.5949  0.6208  0.6120  0.1522  0.2077  0.1927  0.1522  0.1522  0.1522  0.1525  0.1525  0.1525  0.1525  0.1525  0.1523  0.1523  0.1571  0.1252  0.1252  0.0000  0.0039  0.0077  0.0039  0.0039  0.0039  0.0039  0.0039  0.0039  0.0039  0.0039  0.0039  0.0039  0.0039  0.0039  0.0039  0.0039  0.0039  0.0039  0.0039  0.0039  0.0039  0.0000  0.0039  0.0039  0.0039  0.0039  0.0039  0.0039  0.0039  0.0039  0.0039  0.0039  0.0039  0.0039  0.0039  0.0039  0.0039  0.0039  0.0039  0.0039  0.0039  0.0039  0.0039  0.0039  0.0039  0.0039  0.0039  0.0039  0.0000  0.0039  0.0039  0.0039  0.0039  0.0039  0.0039  0.0039  0.0039  0.0039  0.0039  0.0039  0.0039  0.0077  0.0077  0.0000  0.0039  0.0039  0.0039  0.0039  0.0039  0.0039  0.0039  0.0077  0.0116  0.0077  0.0077  0.0039  0.0077  0.0039  0.0155  0.0156  0.0156  0.0156  0.0156  0.0156  0.0155  0.0155  0.0039  0.0077  0.0077  0.0077  0.0077  0.0077  0.0039  0.0077  0.0077  0.0077  0.0077  0.0000  0.0077  0.0039  0.0000  0.0077  0.0039  0.0000  0.0000  0.0039  0.0039  0.0039  0.0000  0.0000  0.0077  0.0039  0.0077  0.0077  0.0077  0.0039  0.0039  0.0077  0.0039  0.0000  0.0077  0.0039  0.0077  0.0155  0.0039  0.0077  0.0039  0.0156  0.0039  0.0039  0.0077  0.0039  0.0077  0.0039  0.0039  0.0039  0.0039  0.0039  0.0039  0.0039  0.0077  0.0077  0.0155  0.0155  0.0116
MFP4__GCA_000774325.1   0.8383  0.5500  0.5385  0.5385  0.5385  0.4820  0.5211  0.4201  0.4456  0.4005  0.4552  0.4404  0.5214  0.5302  0.8367  0.3916  0.3916  0.4879  0.4129  0.4196  0.4223  0.4384  0.4384  0.4384  0.4828  0.4613  0.4894  0.4855  0.4509  0.4509  0.4845  0.4890  0.4805  0.4369  0.4655  0.4657  0.4370  0.4727  0.4845  0.5031  0.4854  0.4942  0.5049  0.5755  0.5724  0.5939  0.5596  0.6214  0.6291  0.6335  0.6302  0.5695  0.5270  0.5251  0.5914  0.5914  0.5772  0.5257  0.5771  0.5949  0.6208  0.6120  0.1569  0.2077  0.1927  0.1569  0.1569  0.1569  0.1573  0.1573  0.1573  0.1573  0.1573  0.1571  0.1571  0.1618  0.1297  0.1297  0.0116  0.0077  0.0116  0.0077  0.0077  0.0077  0.0077  0.0077  0.0077  0.0077  0.0077  0.0077  0.0077  0.0077  0.0077  0.0077  0.0077  0.0077  0.0077  0.0077  0.0077  0.0077  0.0116  0.0077  0.0077  0.0077  0.0077  0.0077  0.0077  0.0077  0.0077  0.0077  0.0077  0.0077  0.0077  0.0077  0.0077  0.0077  0.0077  0.0077  0.0077  0.0077  0.0077  0.0077  0.0077  0.0077  0.0077  0.0077  0.0077  0.0116  0.0077  0.0077  0.0077  0.0077  0.0077  0.0077  0.0077  0.0077  0.0077  0.0077  0.0077  0.0077  0.0039  0.0039  0.0116  0.0077  0.0077  0.0077  0.0077  0.0077  0.0077  0.0077  0.0116  0.0077  0.0116  0.0039  0.0077  0.0116  0.0077  0.0116  0.0195  0.0195  0.0195  0.0195  0.0195  0.0116  0.0116  0.0077  0.0116  0.0116  0.0116  0.0116  0.0116  0.0077  0.0116  0.0116  0.0116  0.0116  0.0116  0.0116  0.0077  0.0116  0.0116  0.0077  0.0116  0.0116  0.0077  0.0077  0.0077  0.0116  0.0116  0.0116  0.0077  0.0116  0.0116  0.0116  0.0077  0.0077  0.0116  0.0077  0.0116  0.0116  0.0077  0.0116  0.0116  0.0077  0.0116  0.0077  0.0195  0.0077  0.0077  0.0116  0.0077  0.0116  0.0077  0.0077  0.0077  0.0077  0.0077  0.0155  0.0155  0.0039  0.0116  0.0116  0.0116  0.0077  0.0116
MFP4__GCA_000774335.1   0.8383  0.5500  0.5385  0.5385  0.5385  0.4820  0.5211  0.4201  0.4456  0.4005  0.4552  0.4404  0.5214  0.5302  0.8367  0.3916  0.3916  0.4879  0.4129  0.4196  0.4223  0.4384  0.4384  0.4384  0.4828  0.4613  0.4894  0.4855  0.4509  0.4509  0.4845  0.4890  0.4805  0.4369  0.4655  0.4657  0.4370  0.4727  0.4845  0.5031  0.4854  0.4942  0.5049  0.5755  0.5724  0.5939  0.5596  0.6214  0.6291  0.6335  0.6302  0.5695  0.5270  0.5251  0.5914  0.5914  0.5772  0.5257  0.5771  0.5949  0.6208  0.6120  0.1569  0.2077  0.1927  0.1569  0.1569  0.1569  0.1573  0.1573  0.1573  0.1573  0.1573  0.1571  0.1571  0.1618  0.1297  0.1297  0.0116  0.0077  0.0116  0.0077  0.0077  0.0077  0.0077  0.0077  0.0077  0.0077  0.0077  0.0077  0.0077  0.0077  0.0077  0.0077  0.0077  0.0077  0.0077  0.0077  0.0077  0.0077  0.0116  0.0077  0.0077  0.0077  0.0077  0.0077  0.0077  0.0077  0.0077  0.0077  0.0077  0.0077  0.0077  0.0077  0.0077  0.0077  0.0077  0.0077  0.0077  0.0077  0.0077  0.0077  0.0077  0.0077  0.0077  0.0077  0.0077  0.0116  0.0077  0.0077  0.0077  0.0077  0.0077  0.0077  0.0077  0.0077  0.0077  0.0077  0.0077  0.0077  0.0039  0.0039  0.0116  0.0077  0.0077  0.0077  0.0077  0.0077  0.0077  0.0077  0.0116  0.0077  0.0116  0.0039  0.0077  0.0116  0.0077  0.0116  0.0195  0.0195  0.0195  0.0195  0.0195  0.0116  0.0116  0.0077  0.0116  0.0116  0.0116  0.0116  0.0116  0.0077  0.0116  0.0116  0.0116  0.0116  0.0116  0.0116  0.0077  0.0116  0.0116  0.0077  0.0116  0.0116  0.0077  0.0077  0.0077  0.0116  0.0116  0.0116  0.0077  0.0116  0.0116  0.0116  0.0077  0.0077  0.0116  0.0077  0.0116  0.0116  0.0077  0.0116  0.0116  0.0077  0.0116  0.0077  0.0195  0.0077  0.0077  0.0116  0.0077  0.0116  0.0077  0.0077  0.0077  0.0077  0.0077  0.0155  0.0155  0.0039  0.0116  0.0116  0.0116  0.0077  0.0116  0.0000
MFP4__GCA_000774385.1   0.8267  0.5421  0.5306  0.5306  0.5306  0.4748  0.5135  0.4134  0.4387  0.3940  0.4481  0.4335  0.5138  0.5226  0.8484  0.3916  0.3916  0.4805  0.4196  0.4263  0.4290  0.4315  0.4315  0.4315  0.4756  0.4543  0.4822  0.4783  0.4440  0.4440  0.4773  0.4818  0.4733  0.4369  0.4726  0.4729  0.4439  0.4655  0.4772  0.4957  0.4782  0.4869  0.4975  0.5673  0.5642  0.5855  0.5516  0.6126  0.6202  0.6246  0.6214  0.5613  0.5347  0.5174  0.5831  0.5831  0.5690  0.5181  0.5854  0.6034  0.6296  0.6208  0.1522  0.2077  0.1927  0.1522  0.1522  0.1522  0.1525  0.1525  0.1525  0.1525  0.1525  0.1523  0.1523  0.1571  0.1252  0.1252  0.0077  0.0039  0.0077  0.0039  0.0039  0.0039  0.0039  0.0039  0.0039  0.0039  0.0039  0.0039  0.0039  0.0039  0.0039  0.0039  0.0039  0.0039  0.0039  0.0039  0.0039  0.0039  0.0077  0.0039  0.0039  0.0039  0.0039  0.0039  0.0039  0.0039  0.0039  0.0039  0.0039  0.0039  0.0039  0.0039  0.0039  0.0039  0.0039  0.0039  0.0039  0.0039  0.0039  0.0039  0.0039  0.0039  0.0039  0.0039  0.0039  0.0077  0.0039  0.0039  0.0039  0.0039  0.0039  0.0039  0.0039  0.0039  0.0039  0.0039  0.0039  0.0039  0.0000  0.0000  0.0077  0.0039  0.0039  0.0039  0.0039  0.0039  0.0039  0.0039  0.0077  0.0039  0.0077  0.0000  0.0039  0.0077  0.0039  0.0077  0.0156  0.0156  0.0156  0.0156  0.0156  0.0077  0.0077  0.0039  0.0077  0.0077  0.0077  0.0077  0.0077  0.0039  0.0077  0.0077  0.0077  0.0077  0.0077  0.0077  0.0039  0.0077  0.0077  0.0039  0.0077  0.0077  0.0039  0.0039  0.0039  0.0077  0.0077  0.0077  0.0039  0.0077  0.0077  0.0077  0.0039  0.0039  0.0077  0.0039  0.0077  0.0077  0.0039  0.0077  0.0077  0.0039  0.0077  0.0039  0.0156  0.0039  0.0039  0.0077  0.0039  0.0077  0.0039  0.0039  0.0039  0.0039  0.0039  0.0116  0.0116  0.0000  0.0077  0.0077  0.0077  0.0039  0.0077  0.0039  0.0039
MFP4__GCA_000774395.1   0.8383  0.5500  0.5385  0.5385  0.5385  0.4677  0.5173  0.4201  0.4456  0.4005  0.4412  0.4404  0.5214  0.5302  0.8425  0.3852  0.3852  0.4879  0.4263  0.4331  0.4359  0.4315  0.4315  0.4315  0.4683  0.4474  0.4750  0.4711  0.4372  0.4372  0.4702  0.4746  0.4662  0.4438  0.4798  0.4801  0.4508  0.4585  0.4845  0.4884  0.4710  0.4796  0.4901  0.5755  0.5724  0.5939  0.5596  0.6214  0.6291  0.6335  0.6302  0.5695  0.5426  0.5098  0.5749  0.5749  0.5609  0.5106  0.5771  0.5949  0.6208  0.6120  0.1475  0.2027  0.1878  0.1475  0.1475  0.1475  0.1478  0.1478  0.1478  0.1478  0.1478  0.1476  0.1476  0.1523  0.1206  0.1206  0.0039  0.0000  0.0039  0.0000  0.0000  0.0000  0.0000  0.0000  0.0000  0.0000  0.0000  0.0000  0.0000  0.0000  0.0000  0.0000  0.0000  0.0000  0.0000  0.0000  0.0000  0.0000  0.0039  0.0000  0.0000  0.0000  0.0000  0.0000  0.0000  0.0000  0.0000  0.0000  0.0000  0.0000  0.0000  0.0000  0.0000  0.0000  0.0000  0.0000  0.0000  0.0000  0.0000  0.0000  0.0000  0.0000  0.0000  0.0000  0.0000  0.0039  0.0000  0.0000  0.0000  0.0000  0.0000  0.0000  0.0000  0.0000  0.0000  0.0000  0.0000  0.0000  0.0039  0.0039  0.0039  0.0000  0.0000  0.0000  0.0000  0.0000  0.0000  0.0000  0.0039  0.0077  0.0039  0.0039  0.0000  0.0039  0.0000  0.0116  0.0116  0.0116  0.0116  0.0116  0.0116  0.0116  0.0116  0.0000  0.0039  0.0039  0.0039  0.0039  0.0039  0.0000  0.0039  0.0039  0.0039  0.0039  0.0039  0.0039  0.0000  0.0039  0.0039  0.0000  0.0039  0.0039  0.0000  0.0000  0.0000  0.0039  0.0039  0.0039  0.0000  0.0039  0.0039  0.0039  0.0000  0.0000  0.0039  0.0000  0.0039  0.0039  0.0000  0.0039  0.0116  0.0000  0.0039  0.0000  0.0116  0.0000  0.0000  0.0039  0.0000  0.0039  0.0000  0.0000  0.0000  0.0000  0.0000  0.0077  0.0077  0.0039  0.0039  0.0116  0.0116  0.0077  0.0039  0.0077  0.0077  0.0039
MFP4__GCA_000774405.1   0.8041  0.5421  0.5151  0.5151  0.5151  0.4677  0.5135  0.4134  0.4250  0.3811  0.4343  0.4335  0.4989  0.5075  0.8723  0.3789  0.3789  0.4805  0.4062  0.4129  0.4156  0.4315  0.4315  0.4315  0.4683  0.4405  0.4679  0.4641  0.4304  0.4304  0.4631  0.4675  0.4591  0.4234  0.4584  0.4586  0.4439  0.4515  0.4629  0.4957  0.4639  0.4724  0.4828  0.5512  0.5481  0.5690  0.5358  0.5954  0.6029  0.6072  0.6040  0.5613  0.5193  0.5023  0.5667  0.5667  0.5690  0.5181  0.5854  0.5865  0.6296  0.6208  0.1475  0.2077  0.1927  0.1475  0.1475  0.1475  0.1478  0.1478  0.1478  0.1478  0.1478  0.1476  0.1476  0.1523  0.1161  0.1161  0.0155  0.0116  0.0156  0.0116  0.0116  0.0116  0.0116  0.0116  0.0116  0.0116  0.0116  0.0116  0.0116  0.0116  0.0116  0.0116  0.0116  0.0116  0.0116  0.0116  0.0116  0.0116  0.0155  0.0116  0.0116  0.0116  0.0116  0.0116  0.0116  0.0116  0.0116  0.0116  0.0116  0.0116  0.0116  0.0116  0.0116  0.0116  0.0116  0.0116  0.0116  0.0116  0.0116  0.0116  0.0116  0.0116  0.0116  0.0116  0.0116  0.0155  0.0116  0.0116  0.0116  0.0116  0.0116  0.0116  0.0116  0.0116  0.0116  0.0116  0.0116  0.0116  0.0077  0.0077  0.0155  0.0116  0.0116  0.0116  0.0116  0.0116  0.0116  0.0116  0.0077  0.0039  0.0077  0.0077  0.0116  0.0077  0.0116  0.0000  0.0077  0.0077  0.0077  0.0077  0.0077  0.0000  0.0000  0.0116  0.0156  0.0156  0.0156  0.0156  0.0077  0.0116  0.0156  0.0156  0.0156  0.0156  0.0155  0.0156  0.0116  0.0155  0.0077  0.0116  0.0155  0.0155  0.0116  0.0116  0.0116  0.0155  0.0155  0.0156  0.0116  0.0156  0.0156  0.0156  0.0116  0.0116  0.0156  0.0116  0.0155  0.0077  0.0116  0.0156  0.0000  0.0116  0.0077  0.0116  0.0077  0.0116  0.0116  0.0156  0.0116  0.0156  0.0116  0.0116  0.0116  0.0116  0.0116  0.0116  0.0195  0.0077  0.0077  0.0000  0.0000  0.0039  0.0155  0.0116  0.0116  0.0077  0.0116
MFP4__GCA_000774415.1   0.8267  0.5421  0.5306  0.5306  0.5306  0.4606  0.5097  0.4134  0.4387  0.3940  0.4343  0.4335  0.5138  0.5226  0.8543  0.3789  0.3789  0.4805  0.4196  0.4263  0.4290  0.4247  0.4247  0.4247  0.4612  0.4405  0.4679  0.4641  0.4304  0.4304  0.4631  0.4675  0.4591  0.4369  0.4726  0.4729  0.4439  0.4515  0.4772  0.4811  0.4639  0.4724  0.4828  0.5673  0.5642  0.5855  0.5516  0.6126  0.6202  0.6246  0.6214  0.5777  0.5347  0.5023  0.5667  0.5667  0.5529  0.5031  0.5689  0.5865  0.6296  0.6208  0.1475  0.2077  0.1927  0.1475  0.1475  0.1475  0.1478  0.1478  0.1478  0.1478  0.1478  0.1476  0.1476  0.1523  0.1161  0.1161  0.0077  0.0039  0.0077  0.0039  0.0039  0.0039  0.0039  0.0039  0.0039  0.0039  0.0039  0.0039  0.0039  0.0039  0.0039  0.0039  0.0039  0.0039  0.0039  0.0039  0.0039  0.0039  0.0077  0.0039  0.0039  0.0039  0.0039  0.0039  0.0039  0.0039  0.0039  0.0039  0.0039  0.0039  0.0039  0.0039  0.0039  0.0039  0.0039  0.0039  0.0039  0.0039  0.0039  0.0039  0.0039  0.0039  0.0039  0.0039  0.0039  0.0077  0.0039  0.0039  0.0039  0.0039  0.0039  0.0039  0.0039  0.0039  0.0039  0.0039  0.0039  0.0039  0.0077  0.0077  0.0077  0.0039  0.0039  0.0039  0.0039  0.0039  0.0039  0.0039  0.0000  0.0039  0.0000  0.0077  0.0039  0.0000  0.0039  0.0077  0.0077  0.0077  0.0077  0.0077  0.0077  0.0077  0.0077  0.0039  0.0077  0.0077  0.0077  0.0077  0.0000  0.0039  0.0077  0.0077  0.0077  0.0077  0.0077  0.0077  0.0039  0.0077  0.0000  0.0039  0.0077  0.0077  0.0039  0.0039  0.0039  0.0077  0.0077  0.0077  0.0039  0.0077  0.0077  0.0077  0.0039  0.0039  0.0077  0.0039  0.0077  0.0000  0.0039  0.0077  0.0077  0.0039  0.0000  0.0039  0.0077  0.0039  0.0039  0.0077  0.0039  0.0077  0.0039  0.0039  0.0039  0.0039  0.0039  0.0116  0.0116  0.0077  0.0000  0.0077  0.0077  0.0039  0.0077  0.0116  0.0116  0.0077  0.0039  0.0077
MFP4__GCA_000774475.1   0.8267  0.5421  0.5306  0.5306  0.5306  0.4748  0.5135  0.4134  0.4387  0.3940  0.4481  0.4335  0.5138  0.5226  0.8484  0.3916  0.3916  0.4805  0.4196  0.4263  0.4290  0.4315  0.4315  0.4315  0.4756  0.4543  0.4822  0.4783  0.4440  0.4440  0.4773  0.4818  0.4733  0.4369  0.4726  0.4729  0.4439  0.4655  0.4772  0.4957  0.4782  0.4869  0.4975  0.5673  0.5642  0.5855  0.5516  0.6126  0.6202  0.6246  0.6214  0.5613  0.5347  0.5174  0.5831  0.5831  0.5690  0.5181  0.5854  0.6034  0.6296  0.6208  0.1522  0.2077  0.1927  0.1522  0.1522  0.1522  0.1525  0.1525  0.1525  0.1525  0.1525  0.1523  0.1523  0.1571  0.1252  0.1252  0.0077  0.0039  0.0077  0.0039  0.0039  0.0039  0.0039  0.0039  0.0039  0.0039  0.0039  0.0039  0.0039  0.0039  0.0039  0.0039  0.0039  0.0039  0.0039  0.0039  0.0039  0.0039  0.0077  0.0039  0.0039  0.0039  0.0039  0.0039  0.0039  0.0039  0.0039  0.0039  0.0039  0.0039  0.0039  0.0039  0.0039  0.0039  0.0039  0.0039  0.0039  0.0039  0.0039  0.0039  0.0039  0.0039  0.0039  0.0039  0.0039  0.0077  0.0039  0.0039  0.0039  0.0039  0.0039  0.0039  0.0039  0.0039  0.0039  0.0039  0.0039  0.0039  0.0000  0.0000  0.0077  0.0039  0.0039  0.0039  0.0039  0.0039  0.0039  0.0039  0.0077  0.0039  0.0077  0.0000  0.0039  0.0077  0.0039  0.0077  0.0156  0.0156  0.0156  0.0156  0.0156  0.0077  0.0077  0.0039  0.0077  0.0077  0.0077  0.0077  0.0077  0.0039  0.0077  0.0077  0.0077  0.0077  0.0077  0.0077  0.0039  0.0077  0.0077  0.0039  0.0077  0.0077  0.0039  0.0039  0.0039  0.0077  0.0077  0.0077  0.0039  0.0077  0.0077  0.0077  0.0039  0.0039  0.0077  0.0039  0.0077  0.0077  0.0039  0.0077  0.0077  0.0039  0.0077  0.0039  0.0156  0.0039  0.0039  0.0077  0.0039  0.0077  0.0039  0.0039  0.0039  0.0039  0.0039  0.0116  0.0116  0.0000  0.0077  0.0077  0.0077  0.0039  0.0077  0.0039  0.0039  0.0000  0.0039  0.0077  0.0077
MFP4__GCA_000774485.1   0.8041  0.5421  0.5151  0.5151  0.5151  0.4677  0.5135  0.4134  0.4250  0.3811  0.4343  0.4335  0.4989  0.5075  0.8723  0.3789  0.3789  0.4805  0.4062  0.4129  0.4156  0.4315  0.4315  0.4315  0.4683  0.4405  0.4679  0.4641  0.4304  0.4304  0.4631  0.4675  0.4591  0.4234  0.4584  0.4586  0.4439  0.4515  0.4629  0.4957  0.4639  0.4724  0.4828  0.5512  0.5481  0.5690  0.5358  0.5954  0.6029  0.6072  0.6040  0.5613  0.5193  0.5023  0.5667  0.5667  0.5690  0.5181  0.5854  0.5865  0.6296  0.6208  0.1475  0.2077  0.1927  0.1475  0.1475  0.1475  0.1478  0.1478  0.1478  0.1478  0.1478  0.1476  0.1476  0.1523  0.1161  0.1161  0.0155  0.0116  0.0156  0.0116  0.0116  0.0116  0.0116  0.0116  0.0116  0.0116  0.0116  0.0116  0.0116  0.0116  0.0116  0.0116  0.0116  0.0116  0.0116  0.0116  0.0116  0.0116  0.0155  0.0116  0.0116  0.0116  0.0116  0.0116  0.0116  0.0116  0.0116  0.0116  0.0116  0.0116  0.0116  0.0116  0.0116  0.0116  0.0116  0.0116  0.0116  0.0116  0.0116  0.0116  0.0116  0.0116  0.0116  0.0116  0.0116  0.0155  0.0116  0.0116  0.0116  0.0116  0.0116  0.0116  0.0116  0.0116  0.0116  0.0116  0.0116  0.0116  0.0077  0.0077  0.0155  0.0116  0.0116  0.0116  0.0116  0.0116  0.0116  0.0116  0.0077  0.0039  0.0077  0.0077  0.0116  0.0077  0.0116  0.0000  0.0077  0.0077  0.0077  0.0077  0.0077  0.0000  0.0000  0.0116  0.0156  0.0156  0.0156  0.0156  0.0077  0.0116  0.0156  0.0156  0.0156  0.0156  0.0155  0.0156  0.0116  0.0155  0.0077  0.0116  0.0155  0.0155  0.0116  0.0116  0.0116  0.0155  0.0155  0.0156  0.0116  0.0156  0.0156  0.0156  0.0116  0.0116  0.0156  0.0116  0.0155  0.0077  0.0116  0.0156  0.0000  0.0116  0.0077  0.0116  0.0077  0.0116  0.0116  0.0156  0.0116  0.0156  0.0116  0.0116  0.0116  0.0116  0.0116  0.0116  0.0195  0.0077  0.0077  0.0000  0.0000  0.0039  0.0155  0.0116  0.0116  0.0077  0.0116  0.0000  0.0077  0.0077
MFP4__GCA_000774555.1   0.8383  0.5500  0.5385  0.5385  0.5385  0.4677  0.5173  0.4201  0.4456  0.4005  0.4412  0.4404  0.5214  0.5302  0.8425  0.3852  0.3852  0.4879  0.4263  0.4331  0.4359  0.4315  0.4315  0.4315  0.4683  0.4474  0.4750  0.4711  0.4372  0.4372  0.4702  0.4746  0.4662  0.4438  0.4798  0.4801  0.4508  0.4585  0.4845  0.4884  0.4710  0.4796  0.4901  0.5755  0.5724  0.5939  0.5596  0.6214  0.6291  0.6335  0.6302  0.5695  0.5426  0.5098  0.5749  0.5749  0.5609  0.5106  0.5771  0.5949  0.6208  0.6120  0.1475  0.2027  0.1878  0.1475  0.1475  0.1475  0.1478  0.1478  0.1478  0.1478  0.1478  0.1476  0.1476  0.1523  0.1206  0.1206  0.0039  0.0000  0.0039  0.0000  0.0000  0.0000  0.0000  0.0000  0.0000  0.0000  0.0000  0.0000  0.0000  0.0000  0.0000  0.0000  0.0000  0.0000  0.0000  0.0000  0.0000  0.0000  0.0039  0.0000  0.0000  0.0000  0.0000  0.0000  0.0000  0.0000  0.0000  0.0000  0.0000  0.0000  0.0000  0.0000  0.0000  0.0000  0.0000  0.0000  0.0000  0.0000  0.0000  0.0000  0.0000  0.0000  0.0000  0.0000  0.0000  0.0039  0.0000  0.0000  0.0000  0.0000  0.0000  0.0000  0.0000  0.0000  0.0000  0.0000  0.0000  0.0000  0.0039  0.0039  0.0039  0.0000  0.0000  0.0000  0.0000  0.0000  0.0000  0.0000  0.0039  0.0077  0.0039  0.0039  0.0000  0.0039  0.0000  0.0116  0.0116  0.0116  0.0116  0.0116  0.0116  0.0116  0.0116  0.0000  0.0039  0.0039  0.0039  0.0039  0.0039  0.0000  0.0039  0.0039  0.0039  0.0039  0.0039  0.0039  0.0000  0.0039  0.0039  0.0000  0.0039  0.0039  0.0000  0.0000  0.0000  0.0039  0.0039  0.0039  0.0000  0.0039  0.0039  0.0039  0.0000  0.0000  0.0039  0.0000  0.0039  0.0039  0.0000  0.0039  0.0116  0.0000  0.0039  0.0000  0.0116  0.0000  0.0000  0.0039  0.0000  0.0039  0.0000  0.0000  0.0000  0.0000  0.0000  0.0077  0.0077  0.0039  0.0039  0.0116  0.0116  0.0077  0.0039  0.0077  0.0077  0.0039  0.0000  0.0116  0.0039  0.0039  0.0116
MFP4__GCA_000774565.1   0.8267  0.5421  0.5306  0.5306  0.5306  0.4606  0.5097  0.4134  0.4387  0.3940  0.4343  0.4335  0.5138  0.5226  0.8543  0.3789  0.3789  0.4805  0.4196  0.4263  0.4290  0.4247  0.4247  0.4247  0.4612  0.4405  0.4679  0.4641  0.4304  0.4304  0.4631  0.4675  0.4591  0.4369  0.4726  0.4729  0.4439  0.4515  0.4772  0.4811  0.4639  0.4724  0.4828  0.5673  0.5642  0.5855  0.5516  0.6126  0.6202  0.6246  0.6214  0.5777  0.5347  0.5023  0.5667  0.5667  0.5529  0.5031  0.5689  0.5865  0.6296  0.6208  0.1475  0.2077  0.1927  0.1475  0.1475  0.1475  0.1478  0.1478  0.1478  0.1478  0.1478  0.1476  0.1476  0.1523  0.1161  0.1161  0.0077  0.0039  0.0077  0.0039  0.0039  0.0039  0.0039  0.0039  0.0039  0.0039  0.0039  0.0039  0.0039  0.0039  0.0039  0.0039  0.0039  0.0039  0.0039  0.0039  0.0039  0.0039  0.0077  0.0039  0.0039  0.0039  0.0039  0.0039  0.0039  0.0039  0.0039  0.0039  0.0039  0.0039  0.0039  0.0039  0.0039  0.0039  0.0039  0.0039  0.0039  0.0039  0.0039  0.0039  0.0039  0.0039  0.0039  0.0039  0.0039  0.0077  0.0039  0.0039  0.0039  0.0039  0.0039  0.0039  0.0039  0.0039  0.0039  0.0039  0.0039  0.0039  0.0077  0.0077  0.0077  0.0039  0.0039  0.0039  0.0039  0.0039  0.0039  0.0039  0.0000  0.0039  0.0000  0.0077  0.0039  0.0000  0.0039  0.0077  0.0077  0.0077  0.0077  0.0077  0.0077  0.0077  0.0077  0.0039  0.0077  0.0077  0.0077  0.0077  0.0000  0.0039  0.0077  0.0077  0.0077  0.0077  0.0077  0.0077  0.0039  0.0077  0.0000  0.0039  0.0077  0.0077  0.0039  0.0039  0.0039  0.0077  0.0077  0.0077  0.0039  0.0077  0.0077  0.0077  0.0039  0.0039  0.0077  0.0039  0.0077  0.0000  0.0039  0.0077  0.0077  0.0039  0.0000  0.0039  0.0077  0.0039  0.0039  0.0077  0.0039  0.0077  0.0039  0.0039  0.0039  0.0039  0.0039  0.0116  0.0116  0.0077  0.0000  0.0077  0.0077  0.0039  0.0077  0.0116  0.0116  0.0077  0.0039  0.0077  0.0000  0.0077  0.0077  0.0039
MFP4__GCA_000774575.1   0.8267  0.5421  0.5306  0.5306  0.5306  0.4748  0.5135  0.4134  0.4387  0.3940  0.4481  0.4335  0.5138  0.5226  0.8484  0.3916  0.3916  0.4805  0.4196  0.4263  0.4290  0.4315  0.4315  0.4315  0.4756  0.4543  0.4822  0.4783  0.4440  0.4440  0.4773  0.4818  0.4733  0.4369  0.4726  0.4729  0.4439  0.4655  0.4772  0.4957  0.4782  0.4869  0.4975  0.5673  0.5642  0.5855  0.5516  0.6126  0.6202  0.6246  0.6214  0.5613  0.5347  0.5174  0.5831  0.5831  0.5690  0.5181  0.5854  0.6034  0.6296  0.6208  0.1522  0.2077  0.1927  0.1522  0.1522  0.1522  0.1525  0.1525  0.1525  0.1525  0.1525  0.1523  0.1523  0.1571  0.1252  0.1252  0.0077  0.0039  0.0077  0.0039  0.0039  0.0039  0.0039  0.0039  0.0039  0.0039  0.0039  0.0039  0.0039  0.0039  0.0039  0.0039  0.0039  0.0039  0.0039  0.0039  0.0039  0.0039  0.0077  0.0039  0.0039  0.0039  0.0039  0.0039  0.0039  0.0039  0.0039  0.0039  0.0039  0.0039  0.0039  0.0039  0.0039  0.0039  0.0039  0.0039  0.0039  0.0039  0.0039  0.0039  0.0039  0.0039  0.0039  0.0039  0.0039  0.0077  0.0039  0.0039  0.0039  0.0039  0.0039  0.0039  0.0039  0.0039  0.0039  0.0039  0.0039  0.0039  0.0000  0.0000  0.0077  0.0039  0.0039  0.0039  0.0039  0.0039  0.0039  0.0039  0.0077  0.0039  0.0077  0.0000  0.0039  0.0077  0.0039  0.0077  0.0156  0.0156  0.0156  0.0156  0.0156  0.0077  0.0077  0.0039  0.0077  0.0077  0.0077  0.0077  0.0077  0.0039  0.0077  0.0077  0.0077  0.0077  0.0077  0.0077  0.0039  0.0077  0.0077  0.0039  0.0077  0.0077  0.0039  0.0039  0.0039  0.0077  0.0077  0.0077  0.0039  0.0077  0.0077  0.0077  0.0039  0.0039  0.0077  0.0039  0.0077  0.0077  0.0039  0.0077  0.0077  0.0039  0.0077  0.0039  0.0156  0.0039  0.0039  0.0077  0.0039  0.0077  0.0039  0.0039  0.0039  0.0039  0.0039  0.0116  0.0116  0.0000  0.0077  0.0077  0.0077  0.0039  0.0077  0.0039  0.0039  0.0000  0.0039  0.0077  0.0077  0.0000  0.0077  0.0039  0.0077
MFP4__GCA_000774645.1   0.8383  0.5500  0.5385  0.5385  0.5385  0.4677  0.5173  0.4201  0.4456  0.4005  0.4412  0.4404  0.5214  0.5302  0.8425  0.3852  0.3852  0.4879  0.4263  0.4331  0.4359  0.4315  0.4315  0.4315  0.4683  0.4474  0.4750  0.4711  0.4372  0.4372  0.4702  0.4746  0.4662  0.4438  0.4798  0.4801  0.4508  0.4585  0.4845  0.4884  0.4710  0.4796  0.4901  0.5755  0.5724  0.5939  0.5596  0.6214  0.6291  0.6335  0.6302  0.5695  0.5426  0.5098  0.5749  0.5749  0.5609  0.5106  0.5771  0.5949  0.6208  0.6120  0.1475  0.2027  0.1878  0.1475  0.1475  0.1475  0.1478  0.1478  0.1478  0.1478  0.1478  0.1476  0.1476  0.1523  0.1206  0.1206  0.0039  0.0000  0.0039  0.0000  0.0000  0.0000  0.0000  0.0000  0.0000  0.0000  0.0000  0.0000  0.0000  0.0000  0.0000  0.0000  0.0000  0.0000  0.0000  0.0000  0.0000  0.0000  0.0039  0.0000  0.0000  0.0000  0.0000  0.0000  0.0000  0.0000  0.0000  0.0000  0.0000  0.0000  0.0000  0.0000  0.0000  0.0000  0.0000  0.0000  0.0000  0.0000  0.0000  0.0000  0.0000  0.0000  0.0000  0.0000  0.0000  0.0039  0.0000  0.0000  0.0000  0.0000  0.0000  0.0000  0.0000  0.0000  0.0000  0.0000  0.0000  0.0000  0.0039  0.0039  0.0039  0.0000  0.0000  0.0000  0.0000  0.0000  0.0000  0.0000  0.0039  0.0077  0.0039  0.0039  0.0000  0.0039  0.0000  0.0116  0.0116  0.0116  0.0116  0.0116  0.0116  0.0116  0.0116  0.0000  0.0039  0.0039  0.0039  0.0039  0.0039  0.0000  0.0039  0.0039  0.0039  0.0039  0.0039  0.0039  0.0000  0.0039  0.0039  0.0000  0.0039  0.0039  0.0000  0.0000  0.0000  0.0039  0.0039  0.0039  0.0000  0.0039  0.0039  0.0039  0.0000  0.0000  0.0039  0.0000  0.0039  0.0039  0.0000  0.0039  0.0116  0.0000  0.0039  0.0000  0.0116  0.0000  0.0000  0.0039  0.0000  0.0039  0.0000  0.0000  0.0000  0.0000  0.0000  0.0077  0.0077  0.0039  0.0039  0.0116  0.0116  0.0077  0.0039  0.0077  0.0077  0.0039  0.0000  0.0116  0.0039  0.0039  0.0116  0.0000  0.0039  0.0039
MFP4__GCA_000774685.1   0.8383  0.5500  0.5385  0.5385  0.5385  0.4677  0.5173  0.4201  0.4526  0.4070  0.4481  0.4404  0.5214  0.5302  0.8543  0.3852  0.3852  0.4879  0.4263  0.4331  0.4359  0.4315  0.4315  0.4315  0.4683  0.4543  0.4750  0.4711  0.4372  0.4372  0.4702  0.4746  0.4662  0.4438  0.4871  0.4874  0.4508  0.4515  0.4918  0.4884  0.4710  0.4796  0.4901  0.5755  0.5724  0.5939  0.5596  0.6214  0.6291  0.6335  0.6302  0.5695  0.5426  0.5174  0.5831  0.5831  0.5609  0.5106  0.5771  0.5949  0.6208  0.6120  0.1522  0.2077  0.1927  0.1522  0.1522  0.1522  0.1525  0.1525  0.1525  0.1525  0.1525  0.1523  0.1523  0.1571  0.1252  0.1252  0.0000  0.0039  0.0077  0.0039  0.0039  0.0039  0.0039  0.0039  0.0039  0.0039  0.0039  0.0039  0.0039  0.0039  0.0039  0.0039  0.0039  0.0039  0.0039  0.0039  0.0039  0.0039  0.0000  0.0039  0.0039  0.0039  0.0039  0.0039  0.0039  0.0039  0.0039  0.0039  0.0039  0.0039  0.0039  0.0039  0.0039  0.0039  0.0039  0.0039  0.0039  0.0039  0.0039  0.0039  0.0039  0.0039  0.0039  0.0039  0.0039  0.0000  0.0039  0.0039  0.0039  0.0039  0.0039  0.0039  0.0039  0.0039  0.0039  0.0039  0.0039  0.0039  0.0077  0.0077  0.0000  0.0039  0.0039  0.0039  0.0039  0.0039  0.0039  0.0039  0.0077  0.0116  0.0077  0.0077  0.0039  0.0077  0.0039  0.0155  0.0156  0.0156  0.0156  0.0156  0.0156  0.0155  0.0155  0.0039  0.0077  0.0077  0.0077  0.0077  0.0077  0.0039  0.0077  0.0077  0.0077  0.0077  0.0000  0.0077  0.0039  0.0000  0.0077  0.0039  0.0000  0.0000  0.0039  0.0039  0.0039  0.0000  0.0000  0.0077  0.0039  0.0077  0.0077  0.0077  0.0039  0.0039  0.0077  0.0039  0.0000  0.0077  0.0039  0.0077  0.0155  0.0039  0.0077  0.0039  0.0156  0.0039  0.0039  0.0077  0.0039  0.0077  0.0039  0.0039  0.0039  0.0039  0.0039  0.0039  0.0039  0.0077  0.0077  0.0155  0.0155  0.0116  0.0000  0.0116  0.0116  0.0077  0.0039  0.0155  0.0077  0.0077  0.0155  0.0039  0.0077  0.0077  0.0039
MFP4__GCA_000774695.1   0.8383  0.5500  0.5385  0.5385  0.5385  0.4677  0.5173  0.4201  0.4526  0.4070  0.4481  0.4404  0.5214  0.5302  0.8543  0.3852  0.3852  0.4879  0.4263  0.4331  0.4359  0.4315  0.4315  0.4315  0.4683  0.4543  0.4750  0.4711  0.4372  0.4372  0.4702  0.4746  0.4662  0.4438  0.4871  0.4874  0.4508  0.4515  0.4918  0.4884  0.4710  0.4796  0.4901  0.5755  0.5724  0.5939  0.5596  0.6214  0.6291  0.6335  0.6302  0.5695  0.5426  0.5174  0.5831  0.5831  0.5609  0.5106  0.5771  0.5949  0.6208  0.6120  0.1522  0.2077  0.1927  0.1522  0.1522  0.1522  0.1525  0.1525  0.1525  0.1525  0.1525  0.1523  0.1523  0.1571  0.1252  0.1252  0.0000  0.0039  0.0077  0.0039  0.0039  0.0039  0.0039  0.0039  0.0039  0.0039  0.0039  0.0039  0.0039  0.0039  0.0039  0.0039  0.0039  0.0039  0.0039  0.0039  0.0039  0.0039  0.0000  0.0039  0.0039  0.0039  0.0039  0.0039  0.0039  0.0039  0.0039  0.0039  0.0039  0.0039  0.0039  0.0039  0.0039  0.0039  0.0039  0.0039  0.0039  0.0039  0.0039  0.0039  0.0039  0.0039  0.0039  0.0039  0.0039  0.0000  0.0039  0.0039  0.0039  0.0039  0.0039  0.0039  0.0039  0.0039  0.0039  0.0039  0.0039  0.0039  0.0077  0.0077  0.0000  0.0039  0.0039  0.0039  0.0039  0.0039  0.0039  0.0039  0.0077  0.0116  0.0077  0.0077  0.0039  0.0077  0.0039  0.0155  0.0156  0.0156  0.0156  0.0156  0.0156  0.0155  0.0155  0.0039  0.0077  0.0077  0.0077  0.0077  0.0077  0.0039  0.0077  0.0077  0.0077  0.0077  0.0000  0.0077  0.0039  0.0000  0.0077  0.0039  0.0000  0.0000  0.0039  0.0039  0.0039  0.0000  0.0000  0.0077  0.0039  0.0077  0.0077  0.0077  0.0039  0.0039  0.0077  0.0039  0.0000  0.0077  0.0039  0.0077  0.0155  0.0039  0.0077  0.0039  0.0156  0.0039  0.0039  0.0077  0.0039  0.0077  0.0039  0.0039  0.0039  0.0039  0.0039  0.0039  0.0039  0.0077  0.0077  0.0155  0.0155  0.0116  0.0000  0.0116  0.0116  0.0077  0.0039  0.0155  0.0077  0.0077  0.0155  0.0039  0.0077  0.0077  0.0039  0.0000
MFP4__GCA_000774785.1   0.8383  0.5500  0.5385  0.5385  0.5385  0.4677  0.5173  0.4201  0.4456  0.4005  0.4412  0.4404  0.5214  0.5302  0.8425  0.3852  0.3852  0.4879  0.4263  0.4331  0.4359  0.4315  0.4315  0.4315  0.4683  0.4474  0.4750  0.4711  0.4372  0.4372  0.4702  0.4746  0.4662  0.4438  0.4798  0.4801  0.4508  0.4585  0.4845  0.4884  0.4710  0.4796  0.4901  0.5755  0.5724  0.5939  0.5596  0.6214  0.6291  0.6335  0.6302  0.5695  0.5426  0.5098  0.5749  0.5749  0.5609  0.5106  0.5771  0.5949  0.6208  0.6120  0.1475  0.2027  0.1878  0.1475  0.1475  0.1475  0.1478  0.1478  0.1478  0.1478  0.1478  0.1476  0.1476  0.1523  0.1206  0.1206  0.0039  0.0000  0.0039  0.0000  0.0000  0.0000  0.0000  0.0000  0.0000  0.0000  0.0000  0.0000  0.0000  0.0000  0.0000  0.0000  0.0000  0.0000  0.0000  0.0000  0.0000  0.0000  0.0039  0.0000  0.0000  0.0000  0.0000  0.0000  0.0000  0.0000  0.0000  0.0000  0.0000  0.0000  0.0000  0.0000  0.0000  0.0000  0.0000  0.0000  0.0000  0.0000  0.0000  0.0000  0.0000  0.0000  0.0000  0.0000  0.0000  0.0039  0.0000  0.0000  0.0000  0.0000  0.0000  0.0000  0.0000  0.0000  0.0000  0.0000  0.0000  0.0000  0.0039  0.0039  0.0039  0.0000  0.0000  0.0000  0.0000  0.0000  0.0000  0.0000  0.0039  0.0077  0.0039  0.0039  0.0000  0.0039  0.0000  0.0116  0.0116  0.0116  0.0116  0.0116  0.0116  0.0116  0.0116  0.0000  0.0039  0.0039  0.0039  0.0039  0.0039  0.0000  0.0039  0.0039  0.0039  0.0039  0.0039  0.0039  0.0000  0.0039  0.0039  0.0000  0.0039  0.0039  0.0000  0.0000  0.0000  0.0039  0.0039  0.0039  0.0000  0.0039  0.0039  0.0039  0.0000  0.0000  0.0039  0.0000  0.0039  0.0039  0.0000  0.0039  0.0116  0.0000  0.0039  0.0000  0.0116  0.0000  0.0000  0.0039  0.0000  0.0039  0.0000  0.0000  0.0000  0.0000  0.0000  0.0077  0.0077  0.0039  0.0039  0.0116  0.0116  0.0077  0.0039  0.0077  0.0077  0.0039  0.0000  0.0116  0.0039  0.0039  0.0116  0.0000  0.0039  0.0039  0.0000  0.0039  0.0039
MFP4__GCA_000774815.1   0.8500  0.5580  0.5464  0.5464  0.5464  0.4748  0.5250  0.4268  0.4526  0.4070  0.4481  0.4473  0.5290  0.5380  0.8309  0.3916  0.3916  0.4954  0.4331  0.4400  0.4428  0.4384  0.4384  0.4384  0.4756  0.4474  0.4822  0.4783  0.4440  0.4440  0.4773  0.4818  0.4591  0.4507  0.4871  0.4874  0.4577  0.4655  0.4918  0.4957  0.4782  0.4869  0.4975  0.5838  0.5807  0.6024  0.5677  0.6302  0.6380  0.6425  0.6391  0.5777  0.5505  0.5174  0.5831  0.5831  0.5529  0.5181  0.5854  0.6034  0.6296  0.6208  0.1522  0.2077  0.1927  0.1522  0.1522  0.1522  0.1525  0.1525  0.1525  0.1525  0.1525  0.1523  0.1523  0.1571  0.1252  0.1252  0.0077  0.0039  0.0077  0.0039  0.0039  0.0039  0.0039  0.0039  0.0039  0.0039  0.0039  0.0039  0.0039  0.0039  0.0039  0.0039  0.0039  0.0039  0.0039  0.0039  0.0039  0.0039  0.0077  0.0039  0.0039  0.0039  0.0039  0.0039  0.0039  0.0039  0.0039  0.0039  0.0039  0.0039  0.0039  0.0039  0.0039  0.0039  0.0039  0.0039  0.0039  0.0039  0.0039  0.0039  0.0039  0.0039  0.0039  0.0039  0.0039  0.0077  0.0039  0.0039  0.0039  0.0039  0.0039  0.0039  0.0039  0.0039  0.0039  0.0039  0.0039  0.0039  0.0077  0.0077  0.0077  0.0039  0.0039  0.0039  0.0039  0.0039  0.0039  0.0039  0.0077  0.0116  0.0077  0.0077  0.0039  0.0077  0.0039  0.0155  0.0156  0.0156  0.0156  0.0156  0.0156  0.0155  0.0155  0.0039  0.0077  0.0077  0.0077  0.0077  0.0077  0.0039  0.0077  0.0077  0.0077  0.0077  0.0077  0.0077  0.0039  0.0077  0.0077  0.0039  0.0077  0.0077  0.0039  0.0039  0.0039  0.0077  0.0077  0.0077  0.0039  0.0077  0.0077  0.0077  0.0039  0.0039  0.0077  0.0039  0.0077  0.0077  0.0039  0.0077  0.0155  0.0039  0.0077  0.0039  0.0156  0.0039  0.0039  0.0077  0.0039  0.0077  0.0039  0.0039  0.0039  0.0039  0.0039  0.0116  0.0039  0.0077  0.0077  0.0155  0.0155  0.0116  0.0077  0.0116  0.0116  0.0077  0.0039  0.0155  0.0077  0.0077  0.0155  0.0039  0.0077  0.0077  0.0039  0.0077  0.0077  0.0039
MFP4__GCA_000774945.1   0.8267  0.5421  0.5306  0.5306  0.5306  0.4748  0.5135  0.4134  0.4387  0.3940  0.4481  0.4335  0.5138  0.5226  0.8484  0.3916  0.3916  0.4805  0.4196  0.4263  0.4290  0.4315  0.4315  0.4315  0.4756  0.4543  0.4822  0.4783  0.4440  0.4440  0.4773  0.4818  0.4733  0.4369  0.4726  0.4729  0.4439  0.4655  0.4772  0.4957  0.4782  0.4869  0.4975  0.5673  0.5642  0.5855  0.5516  0.6126  0.6202  0.6246  0.6214  0.5613  0.5347  0.5174  0.5831  0.5831  0.5690  0.5181  0.5854  0.6034  0.6296  0.6208  0.1522  0.2077  0.1927  0.1522  0.1522  0.1522  0.1525  0.1525  0.1525  0.1525  0.1525  0.1523  0.1523  0.1571  0.1252  0.1252  0.0077  0.0039  0.0077  0.0039  0.0039  0.0039  0.0039  0.0039  0.0039  0.0039  0.0039  0.0039  0.0039  0.0039  0.0039  0.0039  0.0039  0.0039  0.0039  0.0039  0.0039  0.0039  0.0077  0.0039  0.0039  0.0039  0.0039  0.0039  0.0039  0.0039  0.0039  0.0039  0.0039  0.0039  0.0039  0.0039  0.0039  0.0039  0.0039  0.0039  0.0039  0.0039  0.0039  0.0039  0.0039  0.0039  0.0039  0.0039  0.0039  0.0077  0.0039  0.0039  0.0039  0.0039  0.0039  0.0039  0.0039  0.0039  0.0039  0.0039  0.0039  0.0039  0.0000  0.0000  0.0077  0.0039  0.0039  0.0039  0.0039  0.0039  0.0039  0.0039  0.0077  0.0039  0.0077  0.0000  0.0039  0.0077  0.0039  0.0077  0.0156  0.0156  0.0156  0.0156  0.0156  0.0077  0.0077  0.0039  0.0077  0.0077  0.0077  0.0077  0.0077  0.0039  0.0077  0.0077  0.0077  0.0077  0.0077  0.0077  0.0039  0.0077  0.0077  0.0039  0.0077  0.0077  0.0039  0.0039  0.0039  0.0077  0.0077  0.0077  0.0039  0.0077  0.0077  0.0077  0.0039  0.0039  0.0077  0.0039  0.0077  0.0077  0.0039  0.0077  0.0077  0.0039  0.0077  0.0039  0.0156  0.0039  0.0039  0.0077  0.0039  0.0077  0.0039  0.0039  0.0039  0.0039  0.0039  0.0116  0.0116  0.0000  0.0077  0.0077  0.0077  0.0039  0.0077  0.0039  0.0039  0.0000  0.0039  0.0077  0.0077  0.0000  0.0077  0.0039  0.0077  0.0000  0.0039  0.0077  0.0077  0.0039  0.0077
MFP4__GCA_000774955.1   0.8267  0.5421  0.5306  0.5306  0.5306  0.4748  0.5135  0.4134  0.4387  0.3940  0.4481  0.4335  0.5138  0.5226  0.8484  0.3916  0.3916  0.4805  0.4196  0.4263  0.4290  0.4315  0.4315  0.4315  0.4756  0.4543  0.4822  0.4783  0.4440  0.4440  0.4773  0.4818  0.4733  0.4369  0.4726  0.4729  0.4439  0.4655  0.4772  0.4957  0.4782  0.4869  0.4975  0.5673  0.5642  0.5855  0.5516  0.6126  0.6202  0.6246  0.6214  0.5613  0.5347  0.5174  0.5831  0.5831  0.5690  0.5181  0.5854  0.6034  0.6296  0.6208  0.1522  0.2077  0.1927  0.1522  0.1522  0.1522  0.1525  0.1525  0.1525  0.1525  0.1525  0.1523  0.1523  0.1571  0.1252  0.1252  0.0077  0.0039  0.0077  0.0039  0.0039  0.0039  0.0039  0.0039  0.0039  0.0039  0.0039  0.0039  0.0039  0.0039  0.0039  0.0039  0.0039  0.0039  0.0039  0.0039  0.0039  0.0039  0.0077  0.0039  0.0039  0.0039  0.0039  0.0039  0.0039  0.0039  0.0039  0.0039  0.0039  0.0039  0.0039  0.0039  0.0039  0.0039  0.0039  0.0039  0.0039  0.0039  0.0039  0.0039  0.0039  0.0039  0.0039  0.0039  0.0039  0.0077  0.0039  0.0039  0.0039  0.0039  0.0039  0.0039  0.0039  0.0039  0.0039  0.0039  0.0039  0.0039  0.0000  0.0000  0.0077  0.0039  0.0039  0.0039  0.0039  0.0039  0.0039  0.0039  0.0077  0.0039  0.0077  0.0000  0.0039  0.0077  0.0039  0.0077  0.0156  0.0156  0.0156  0.0156  0.0156  0.0077  0.0077  0.0039  0.0077  0.0077  0.0077  0.0077  0.0077  0.0039  0.0077  0.0077  0.0077  0.0077  0.0077  0.0077  0.0039  0.0077  0.0077  0.0039  0.0077  0.0077  0.0039  0.0039  0.0039  0.0077  0.0077  0.0077  0.0039  0.0077  0.0077  0.0077  0.0039  0.0039  0.0077  0.0039  0.0077  0.0077  0.0039  0.0077  0.0077  0.0039  0.0077  0.0039  0.0156  0.0039  0.0039  0.0077  0.0039  0.0077  0.0039  0.0039  0.0039  0.0039  0.0039  0.0116  0.0116  0.0000  0.0077  0.0077  0.0077  0.0039  0.0077  0.0039  0.0039  0.0000  0.0039  0.0077  0.0077  0.0000  0.0077  0.0039  0.0077  0.0000  0.0039  0.0077  0.0077  0.0039  0.0077  0.0000
MFP4__GCA_000774965.1   0.8383  0.5500  0.5385  0.5385  0.5385  0.4677  0.5173  0.4201  0.4456  0.4005  0.4412  0.4404  0.5214  0.5302  0.8425  0.3852  0.3852  0.4879  0.4263  0.4331  0.4359  0.4315  0.4315  0.4315  0.4683  0.4474  0.4750  0.4711  0.4372  0.4372  0.4702  0.4746  0.4662  0.4438  0.4798  0.4801  0.4508  0.4585  0.4845  0.4884  0.4710  0.4796  0.4901  0.5755  0.5724  0.5939  0.5596  0.6214  0.6291  0.6335  0.6302  0.5695  0.5426  0.5098  0.5749  0.5749  0.5609  0.5106  0.5771  0.5949  0.6208  0.6120  0.1475  0.2027  0.1878  0.1475  0.1475  0.1475  0.1478  0.1478  0.1478  0.1478  0.1478  0.1476  0.1476  0.1523  0.1206  0.1206  0.0039  0.0000  0.0039  0.0000  0.0000  0.0000  0.0000  0.0000  0.0000  0.0000  0.0000  0.0000  0.0000  0.0000  0.0000  0.0000  0.0000  0.0000  0.0000  0.0000  0.0000  0.0000  0.0039  0.0000  0.0000  0.0000  0.0000  0.0000  0.0000  0.0000  0.0000  0.0000  0.0000  0.0000  0.0000  0.0000  0.0000  0.0000  0.0000  0.0000  0.0000  0.0000  0.0000  0.0000  0.0000  0.0000  0.0000  0.0000  0.0000  0.0039  0.0000  0.0000  0.0000  0.0000  0.0000  0.0000  0.0000  0.0000  0.0000  0.0000  0.0000  0.0000  0.0039  0.0039  0.0039  0.0000  0.0000  0.0000  0.0000  0.0000  0.0000  0.0000  0.0039  0.0077  0.0039  0.0039  0.0000  0.0039  0.0000  0.0116  0.0116  0.0116  0.0116  0.0116  0.0116  0.0116  0.0116  0.0000  0.0039  0.0039  0.0039  0.0039  0.0039  0.0000  0.0039  0.0039  0.0039  0.0039  0.0039  0.0039  0.0000  0.0039  0.0039  0.0000  0.0039  0.0039  0.0000  0.0000  0.0000  0.0039  0.0039  0.0039  0.0000  0.0039  0.0039  0.0039  0.0000  0.0000  0.0039  0.0000  0.0039  0.0039  0.0000  0.0039  0.0116  0.0000  0.0039  0.0000  0.0116  0.0000  0.0000  0.0039  0.0000  0.0039  0.0000  0.0000  0.0000  0.0000  0.0000  0.0077  0.0077  0.0039  0.0039  0.0116  0.0116  0.0077  0.0039  0.0077  0.0077  0.0039  0.0000  0.0116  0.0039  0.0039  0.0116  0.0000  0.0039  0.0039  0.0000  0.0039  0.0039  0.0000  0.0039  0.0039  0.0039
MFP4__GCA_000774975.1   0.8267  0.5421  0.5306  0.5306  0.5306  0.4606  0.5097  0.4134  0.4387  0.3940  0.4343  0.4335  0.5138  0.5226  0.8543  0.3789  0.3789  0.4805  0.4196  0.4263  0.4290  0.4247  0.4247  0.4247  0.4612  0.4405  0.4679  0.4641  0.4304  0.4304  0.4631  0.4675  0.4591  0.4369  0.4726  0.4729  0.4439  0.4515  0.4772  0.4811  0.4639  0.4724  0.4828  0.5673  0.5642  0.5855  0.5516  0.6126  0.6202  0.6246  0.6214  0.5777  0.5347  0.5023  0.5667  0.5667  0.5529  0.5031  0.5689  0.5865  0.6296  0.6208  0.1475  0.2077  0.1927  0.1475  0.1475  0.1475  0.1478  0.1478  0.1478  0.1478  0.1478  0.1476  0.1476  0.1523  0.1161  0.1161  0.0077  0.0039  0.0077  0.0039  0.0039  0.0039  0.0039  0.0039  0.0039  0.0039  0.0039  0.0039  0.0039  0.0039  0.0039  0.0039  0.0039  0.0039  0.0039  0.0039  0.0039  0.0039  0.0077  0.0039  0.0039  0.0039  0.0039  0.0039  0.0039  0.0039  0.0039  0.0039  0.0039  0.0039  0.0039  0.0039  0.0039  0.0039  0.0039  0.0039  0.0039  0.0039  0.0039  0.0039  0.0039  0.0039  0.0039  0.0039  0.0039  0.0077  0.0039  0.0039  0.0039  0.0039  0.0039  0.0039  0.0039  0.0039  0.0039  0.0039  0.0039  0.0039  0.0077  0.0077  0.0077  0.0039  0.0039  0.0039  0.0039  0.0039  0.0039  0.0039  0.0000  0.0039  0.0000  0.0077  0.0039  0.0000  0.0039  0.0077  0.0077  0.0077  0.0077  0.0077  0.0077  0.0077  0.0077  0.0039  0.0077  0.0077  0.0077  0.0077  0.0000  0.0039  0.0077  0.0077  0.0077  0.0077  0.0077  0.0077  0.0039  0.0077  0.0000  0.0039  0.0077  0.0077  0.0039  0.0039  0.0039  0.0077  0.0077  0.0077  0.0039  0.0077  0.0077  0.0077  0.0039  0.0039  0.0077  0.0039  0.0077  0.0000  0.0039  0.0077  0.0077  0.0039  0.0000  0.0039  0.0077  0.0039  0.0039  0.0077  0.0039  0.0077  0.0039  0.0039  0.0039  0.0039  0.0039  0.0116  0.0116  0.0077  0.0000  0.0077  0.0077  0.0039  0.0077  0.0116  0.0116  0.0077  0.0039  0.0077  0.0000  0.0077  0.0077  0.0039  0.0000  0.0077  0.0039  0.0077  0.0077  0.0039  0.0077  0.0077  0.0077  0.0039
MFP4__GCA_000775035.1   0.8383  0.5500  0.5385  0.5385  0.5385  0.4677  0.5173  0.4201  0.4526  0.4070  0.4481  0.4404  0.5214  0.5302  0.8543  0.3852  0.3852  0.4879  0.4263  0.4331  0.4359  0.4315  0.4315  0.4315  0.4683  0.4543  0.4750  0.4711  0.4372  0.4372  0.4702  0.4746  0.4662  0.4438  0.4871  0.4874  0.4508  0.4515  0.4918  0.4884  0.4710  0.4796  0.4901  0.5755  0.5724  0.5939  0.5596  0.6214  0.6291  0.6335  0.6302  0.5695  0.5426  0.5174  0.5831  0.5831  0.5609  0.5106  0.5771  0.5949  0.6208  0.6120  0.1522  0.2077  0.1927  0.1522  0.1522  0.1522  0.1525  0.1525  0.1525  0.1525  0.1525  0.1523  0.1523  0.1571  0.1252  0.1252  0.0000  0.0039  0.0077  0.0039  0.0039  0.0039  0.0039  0.0039  0.0039  0.0039  0.0039  0.0039  0.0039  0.0039  0.0039  0.0039  0.0039  0.0039  0.0039  0.0039  0.0039  0.0039  0.0000  0.0039  0.0039  0.0039  0.0039  0.0039  0.0039  0.0039  0.0039  0.0039  0.0039  0.0039  0.0039  0.0039  0.0039  0.0039  0.0039  0.0039  0.0039  0.0039  0.0039  0.0039  0.0039  0.0039  0.0039  0.0039  0.0039  0.0000  0.0039  0.0039  0.0039  0.0039  0.0039  0.0039  0.0039  0.0039  0.0039  0.0039  0.0039  0.0039  0.0077  0.0077  0.0000  0.0039  0.0039  0.0039  0.0039  0.0039  0.0039  0.0039  0.0077  0.0116  0.0077  0.0077  0.0039  0.0077  0.0039  0.0155  0.0156  0.0156  0.0156  0.0156  0.0156  0.0155  0.0155  0.0039  0.0077  0.0077  0.0077  0.0077  0.0077  0.0039  0.0077  0.0077  0.0077  0.0077  0.0000  0.0077  0.0039  0.0000  0.0077  0.0039  0.0000  0.0000  0.0039  0.0039  0.0039  0.0000  0.0000  0.0077  0.0039  0.0077  0.0077  0.0077  0.0039  0.0039  0.0077  0.0039  0.0000  0.0077  0.0039  0.0077  0.0155  0.0039  0.0077  0.0039  0.0156  0.0039  0.0039  0.0077  0.0039  0.0077  0.0039  0.0039  0.0039  0.0039  0.0039  0.0039  0.0039  0.0077  0.0077  0.0155  0.0155  0.0116  0.0000  0.0116  0.0116  0.0077  0.0039  0.0155  0.0077  0.0077  0.0155  0.0039  0.0077  0.0077  0.0039  0.0000  0.0000  0.0039  0.0077  0.0077  0.0077  0.0039  0.0077
MFP4__GCA_000775045.1   0.8383  0.5500  0.5385  0.5385  0.5385  0.4677  0.5173  0.4201  0.4456  0.4005  0.4412  0.4404  0.5214  0.5302  0.8425  0.3852  0.3852  0.4879  0.4263  0.4331  0.4359  0.4315  0.4315  0.4315  0.4683  0.4474  0.4750  0.4711  0.4372  0.4372  0.4702  0.4746  0.4662  0.4438  0.4798  0.4801  0.4508  0.4585  0.4845  0.4884  0.4710  0.4796  0.4901  0.5755  0.5724  0.5939  0.5596  0.6214  0.6291  0.6335  0.6302  0.5695  0.5426  0.5098  0.5749  0.5749  0.5609  0.5106  0.5771  0.5949  0.6208  0.6120  0.1475  0.2027  0.1878  0.1475  0.1475  0.1475  0.1478  0.1478  0.1478  0.1478  0.1478  0.1476  0.1476  0.1523  0.1206  0.1206  0.0039  0.0000  0.0039  0.0000  0.0000  0.0000  0.0000  0.0000  0.0000  0.0000  0.0000  0.0000  0.0000  0.0000  0.0000  0.0000  0.0000  0.0000  0.0000  0.0000  0.0000  0.0000  0.0039  0.0000  0.0000  0.0000  0.0000  0.0000  0.0000  0.0000  0.0000  0.0000  0.0000  0.0000  0.0000  0.0000  0.0000  0.0000  0.0000  0.0000  0.0000  0.0000  0.0000  0.0000  0.0000  0.0000  0.0000  0.0000  0.0000  0.0039  0.0000  0.0000  0.0000  0.0000  0.0000  0.0000  0.0000  0.0000  0.0000  0.0000  0.0000  0.0000  0.0039  0.0039  0.0039  0.0000  0.0000  0.0000  0.0000  0.0000  0.0000  0.0000  0.0039  0.0077  0.0039  0.0039  0.0000  0.0039  0.0000  0.0116  0.0116  0.0116  0.0116  0.0116  0.0116  0.0116  0.0116  0.0000  0.0039  0.0039  0.0039  0.0039  0.0039  0.0000  0.0039  0.0039  0.0039  0.0039  0.0039  0.0039  0.0000  0.0039  0.0039  0.0000  0.0039  0.0039  0.0000  0.0000  0.0000  0.0039  0.0039  0.0039  0.0000  0.0039  0.0039  0.0039  0.0000  0.0000  0.0039  0.0000  0.0039  0.0039  0.0000  0.0039  0.0116  0.0000  0.0039  0.0000  0.0116  0.0000  0.0000  0.0039  0.0000  0.0039  0.0000  0.0000  0.0000  0.0000  0.0000  0.0077  0.0077  0.0039  0.0039  0.0116  0.0116  0.0077  0.0039  0.0077  0.0077  0.0039  0.0000  0.0116  0.0039  0.0039  0.0116  0.0000  0.0039  0.0039  0.0000  0.0039  0.0039  0.0000  0.0039  0.0039  0.0039  0.0000  0.0039  0.0039
MFP4__GCA_000775165.1   0.8383  0.5500  0.5385  0.5385  0.5385  0.4677  0.5173  0.4201  0.4526  0.4070  0.4481  0.4404  0.5214  0.5302  0.8543  0.3852  0.3852  0.4879  0.4263  0.4331  0.4359  0.4315  0.4315  0.4315  0.4683  0.4543  0.4750  0.4711  0.4372  0.4372  0.4702  0.4746  0.4662  0.4438  0.4871  0.4874  0.4508  0.4515  0.4918  0.4884  0.4710  0.4796  0.4901  0.5755  0.5724  0.5939  0.5596  0.6214  0.6291  0.6335  0.6302  0.5695  0.5426  0.5174  0.5831  0.5831  0.5609  0.5106  0.5771  0.5949  0.6208  0.6120  0.1522  0.2077  0.1927  0.1522  0.1522  0.1522  0.1525  0.1525  0.1525  0.1525  0.1525  0.1523  0.1523  0.1571  0.1252  0.1252  0.0000  0.0039  0.0077  0.0039  0.0039  0.0039  0.0039  0.0039  0.0039  0.0039  0.0039  0.0039  0.0039  0.0039  0.0039  0.0039  0.0039  0.0039  0.0039  0.0039  0.0039  0.0039  0.0000  0.0039  0.0039  0.0039  0.0039  0.0039  0.0039  0.0039  0.0039  0.0039  0.0039  0.0039  0.0039  0.0039  0.0039  0.0039  0.0039  0.0039  0.0039  0.0039  0.0039  0.0039  0.0039  0.0039  0.0039  0.0039  0.0039  0.0000  0.0039  0.0039  0.0039  0.0039  0.0039  0.0039  0.0039  0.0039  0.0039  0.0039  0.0039  0.0039  0.0077  0.0077  0.0000  0.0039  0.0039  0.0039  0.0039  0.0039  0.0039  0.0039  0.0077  0.0116  0.0077  0.0077  0.0039  0.0077  0.0039  0.0155  0.0156  0.0156  0.0156  0.0156  0.0156  0.0155  0.0155  0.0039  0.0077  0.0077  0.0077  0.0077  0.0077  0.0039  0.0077  0.0077  0.0077  0.0077  0.0000  0.0077  0.0039  0.0000  0.0077  0.0039  0.0000  0.0000  0.0039  0.0039  0.0039  0.0000  0.0000  0.0077  0.0039  0.0077  0.0077  0.0077  0.0039  0.0039  0.0077  0.0039  0.0000  0.0077  0.0039  0.0077  0.0155  0.0039  0.0077  0.0039  0.0156  0.0039  0.0039  0.0077  0.0039  0.0077  0.0039  0.0039  0.0039  0.0039  0.0039  0.0039  0.0039  0.0077  0.0077  0.0155  0.0155  0.0116  0.0000  0.0116  0.0116  0.0077  0.0039  0.0155  0.0077  0.0077  0.0155  0.0039  0.0077  0.0077  0.0039  0.0000  0.0000  0.0039  0.0077  0.0077  0.0077  0.0039  0.0077  0.0000  0.0039
MFP4__GCA_000775655.1   0.8383  0.5500  0.5385  0.5385  0.5385  0.4677  0.5173  0.4201  0.4456  0.4005  0.4412  0.4404  0.5214  0.5302  0.8425  0.3852  0.3852  0.4879  0.4263  0.4331  0.4359  0.4315  0.4315  0.4315  0.4683  0.4474  0.4750  0.4711  0.4372  0.4372  0.4702  0.4746  0.4662  0.4438  0.4798  0.4801  0.4508  0.4585  0.4845  0.4884  0.4710  0.4796  0.4901  0.5755  0.5724  0.5939  0.5596  0.6214  0.6291  0.6335  0.6302  0.5695  0.5426  0.5098  0.5749  0.5749  0.5609  0.5106  0.5771  0.5949  0.6208  0.6120  0.1475  0.2027  0.1878  0.1475  0.1475  0.1475  0.1478  0.1478  0.1478  0.1478  0.1478  0.1476  0.1476  0.1523  0.1206  0.1206  0.0039  0.0000  0.0039  0.0000  0.0000  0.0000  0.0000  0.0000  0.0000  0.0000  0.0000  0.0000  0.0000  0.0000  0.0000  0.0000  0.0000  0.0000  0.0000  0.0000  0.0000  0.0000  0.0039  0.0000  0.0000  0.0000  0.0000  0.0000  0.0000  0.0000  0.0000  0.0000  0.0000  0.0000  0.0000  0.0000  0.0000  0.0000  0.0000  0.0000  0.0000  0.0000  0.0000  0.0000  0.0000  0.0000  0.0000  0.0000  0.0000  0.0039  0.0000  0.0000  0.0000  0.0000  0.0000  0.0000  0.0000  0.0000  0.0000  0.0000  0.0000  0.0000  0.0039  0.0039  0.0039  0.0000  0.0000  0.0000  0.0000  0.0000  0.0000  0.0000  0.0039  0.0077  0.0039  0.0039  0.0000  0.0039  0.0000  0.0116  0.0116  0.0116  0.0116  0.0116  0.0116  0.0116  0.0116  0.0000  0.0039  0.0039  0.0039  0.0039  0.0039  0.0000  0.0039  0.0039  0.0039  0.0039  0.0039  0.0039  0.0000  0.0039  0.0039  0.0000  0.0039  0.0039  0.0000  0.0000  0.0000  0.0039  0.0039  0.0039  0.0000  0.0039  0.0039  0.0039  0.0000  0.0000  0.0039  0.0000  0.0039  0.0039  0.0000  0.0039  0.0116  0.0000  0.0039  0.0000  0.0116  0.0000  0.0000  0.0039  0.0000  0.0039  0.0000  0.0000  0.0000  0.0000  0.0000  0.0077  0.0077  0.0039  0.0039  0.0116  0.0116  0.0077  0.0039  0.0077  0.0077  0.0039  0.0000  0.0116  0.0039  0.0039  0.0116  0.0000  0.0039  0.0039  0.0000  0.0039  0.0039  0.0000  0.0039  0.0039  0.0039  0.0000  0.0039  0.0039  0.0000  0.0039
MFP4__GCA_000932075.1   0.8383  0.5500  0.5385  0.5385  0.5385  0.4677  0.5173  0.4201  0.4456  0.4005  0.4412  0.4404  0.5214  0.5302  0.8425  0.3852  0.3852  0.4879  0.4263  0.4331  0.4359  0.4315  0.4315  0.4315  0.4683  0.4474  0.4750  0.4711  0.4372  0.4372  0.4702  0.4746  0.4662  0.4438  0.4798  0.4801  0.4508  0.4585  0.4845  0.4884  0.4710  0.4796  0.4901  0.5755  0.5724  0.5939  0.5596  0.6214  0.6291  0.6335  0.6302  0.5695  0.5426  0.5098  0.5749  0.5749  0.5609  0.5106  0.5771  0.5949  0.6208  0.6120  0.1475  0.2027  0.1878  0.1475  0.1475  0.1475  0.1478  0.1478  0.1478  0.1478  0.1478  0.1476  0.1476  0.1523  0.1206  0.1206  0.0039  0.0000  0.0039  0.0000  0.0000  0.0000  0.0000  0.0000  0.0000  0.0000  0.0000  0.0000  0.0000  0.0000  0.0000  0.0000  0.0000  0.0000  0.0000  0.0000  0.0000  0.0000  0.0039  0.0000  0.0000  0.0000  0.0000  0.0000  0.0000  0.0000  0.0000  0.0000  0.0000  0.0000  0.0000  0.0000  0.0000  0.0000  0.0000  0.0000  0.0000  0.0000  0.0000  0.0000  0.0000  0.0000  0.0000  0.0000  0.0000  0.0039  0.0000  0.0000  0.0000  0.0000  0.0000  0.0000  0.0000  0.0000  0.0000  0.0000  0.0000  0.0000  0.0039  0.0039  0.0039  0.0000  0.0000  0.0000  0.0000  0.0000  0.0000  0.0000  0.0039  0.0077  0.0039  0.0039  0.0000  0.0039  0.0000  0.0116  0.0116  0.0116  0.0116  0.0116  0.0116  0.0116  0.0116  0.0000  0.0039  0.0039  0.0039  0.0039  0.0039  0.0000  0.0039  0.0039  0.0039  0.0039  0.0039  0.0039  0.0000  0.0039  0.0039  0.0000  0.0039  0.0039  0.0000  0.0000  0.0000  0.0039  0.0039  0.0039  0.0000  0.0039  0.0039  0.0039  0.0000  0.0000  0.0039  0.0000  0.0039  0.0039  0.0000  0.0039  0.0116  0.0000  0.0039  0.0000  0.0116  0.0000  0.0000  0.0039  0.0000  0.0039  0.0000  0.0000  0.0000  0.0000  0.0000  0.0077  0.0077  0.0039  0.0039  0.0116  0.0116  0.0077  0.0039  0.0077  0.0077  0.0039  0.0000  0.0116  0.0039  0.0039  0.0116  0.0000  0.0039  0.0039  0.0000  0.0039  0.0039  0.0000  0.0039  0.0039  0.0039  0.0000  0.0039  0.0039  0.0000  0.0039  0.0000
MFP4__GCA_000932085.1   0.8267  0.5421  0.5306  0.5306  0.5306  0.4606  0.5097  0.4134  0.4387  0.3940  0.4343  0.4335  0.5138  0.5226  0.8543  0.3789  0.3789  0.4805  0.4196  0.4263  0.4290  0.4247  0.4247  0.4247  0.4612  0.4405  0.4679  0.4641  0.4304  0.4304  0.4631  0.4675  0.4591  0.4369  0.4726  0.4729  0.4439  0.4515  0.4772  0.4811  0.4639  0.4724  0.4828  0.5673  0.5642  0.5855  0.5516  0.6126  0.6202  0.6246  0.6214  0.5777  0.5347  0.5023  0.5667  0.5667  0.5529  0.5031  0.5689  0.5865  0.6296  0.6208  0.1475  0.2077  0.1927  0.1475  0.1475  0.1475  0.1478  0.1478  0.1478  0.1478  0.1478  0.1476  0.1476  0.1523  0.1161  0.1161  0.0077  0.0039  0.0077  0.0039  0.0039  0.0039  0.0039  0.0039  0.0039  0.0039  0.0039  0.0039  0.0039  0.0039  0.0039  0.0039  0.0039  0.0039  0.0039  0.0039  0.0039  0.0039  0.0077  0.0039  0.0039  0.0039  0.0039  0.0039  0.0039  0.0039  0.0039  0.0039  0.0039  0.0039  0.0039  0.0039  0.0039  0.0039  0.0039  0.0039  0.0039  0.0039  0.0039  0.0039  0.0039  0.0039  0.0039  0.0039  0.0039  0.0077  0.0039  0.0039  0.0039  0.0039  0.0039  0.0039  0.0039  0.0039  0.0039  0.0039  0.0039  0.0039  0.0077  0.0077  0.0077  0.0039  0.0039  0.0039  0.0039  0.0039  0.0039  0.0039  0.0000  0.0039  0.0000  0.0077  0.0039  0.0000  0.0039  0.0077  0.0077  0.0077  0.0077  0.0077  0.0077  0.0077  0.0077  0.0039  0.0077  0.0077  0.0077  0.0077  0.0000  0.0039  0.0077  0.0077  0.0077  0.0077  0.0077  0.0077  0.0039  0.0077  0.0000  0.0039  0.0077  0.0077  0.0039  0.0039  0.0039  0.0077  0.0077  0.0077  0.0039  0.0077  0.0077  0.0077  0.0039  0.0039  0.0077  0.0039  0.0077  0.0000  0.0039  0.0077  0.0077  0.0039  0.0000  0.0039  0.0077  0.0039  0.0039  0.0077  0.0039  0.0077  0.0039  0.0039  0.0039  0.0039  0.0039  0.0116  0.0116  0.0077  0.0000  0.0077  0.0077  0.0039  0.0077  0.0116  0.0116  0.0077  0.0039  0.0077  0.0000  0.0077  0.0077  0.0039  0.0000  0.0077  0.0039  0.0077  0.0077  0.0039  0.0077  0.0077  0.0077  0.0039  0.0000  0.0077  0.0039  0.0077  0.0039  0.0039
MFP4__GCA_000932095.1   0.8267  0.5580  0.5464  0.5464  0.5464  0.4748  0.5250  0.4336  0.4387  0.4070  0.4552  0.4473  0.5290  0.5380  0.8425  0.3916  0.3916  0.4954  0.4331  0.4263  0.4428  0.4384  0.4384  0.4384  0.4828  0.4474  0.4822  0.4783  0.4372  0.4372  0.4702  0.4818  0.4662  0.4438  0.4871  0.4874  0.4577  0.4655  0.4772  0.4884  0.4854  0.4942  0.5049  0.5673  0.5642  0.5855  0.5596  0.6302  0.6380  0.6425  0.6391  0.5777  0.5347  0.5174  0.5831  0.5831  0.5690  0.5106  0.5937  0.6120  0.6385  0.6296  0.1522  0.2027  0.1878  0.1522  0.1522  0.1522  0.1525  0.1525  0.1525  0.1525  0.1525  0.1523  0.1523  0.1571  0.1252  0.1252  0.0116  0.0077  0.0116  0.0077  0.0077  0.0077  0.0077  0.0077  0.0077  0.0077  0.0077  0.0077  0.0077  0.0077  0.0077  0.0077  0.0077  0.0077  0.0077  0.0077  0.0077  0.0077  0.0116  0.0077  0.0077  0.0077  0.0077  0.0077  0.0077  0.0077  0.0077  0.0077  0.0077  0.0077  0.0077  0.0077  0.0077  0.0077  0.0077  0.0077  0.0077  0.0077  0.0077  0.0077  0.0077  0.0077  0.0077  0.0077  0.0077  0.0116  0.0077  0.0077  0.0077  0.0077  0.0077  0.0077  0.0077  0.0077  0.0077  0.0077  0.0077  0.0077  0.0116  0.0116  0.0116  0.0077  0.0077  0.0077  0.0077  0.0077  0.0077  0.0077  0.0116  0.0155  0.0116  0.0116  0.0077  0.0116  0.0077  0.0195  0.0195  0.0195  0.0195  0.0195  0.0195  0.0195  0.0195  0.0077  0.0116  0.0116  0.0116  0.0116  0.0116  0.0077  0.0116  0.0116  0.0116  0.0116  0.0116  0.0116  0.0077  0.0116  0.0116  0.0077  0.0116  0.0116  0.0077  0.0077  0.0077  0.0116  0.0116  0.0116  0.0077  0.0116  0.0116  0.0116  0.0077  0.0077  0.0116  0.0077  0.0116  0.0116  0.0077  0.0116  0.0195  0.0077  0.0116  0.0077  0.0195  0.0077  0.0077  0.0116  0.0077  0.0116  0.0077  0.0077  0.0077  0.0077  0.0077  0.0155  0.0155  0.0116  0.0116  0.0195  0.0195  0.0155  0.0116  0.0155  0.0155  0.0116  0.0077  0.0195  0.0116  0.0116  0.0195  0.0077  0.0116  0.0116  0.0077  0.0116  0.0116  0.0077  0.0116  0.0116  0.0116  0.0077  0.0116  0.0116  0.0077  0.0116  0.0077  0.0077  0.0116
MFP4__GCA_000932105.1   0.8383  0.5500  0.5385  0.5385  0.5385  0.4677  0.5173  0.4201  0.4456  0.4005  0.4412  0.4404  0.5214  0.5302  0.8425  0.3852  0.3852  0.4879  0.4263  0.4331  0.4359  0.4315  0.4315  0.4315  0.4683  0.4474  0.4750  0.4711  0.4372  0.4372  0.4702  0.4746  0.4662  0.4438  0.4798  0.4801  0.4508  0.4585  0.4845  0.4884  0.4710  0.4796  0.4901  0.5755  0.5724  0.5939  0.5596  0.6214  0.6291  0.6335  0.6302  0.5695  0.5426  0.5098  0.5749  0.5749  0.5609  0.5106  0.5771  0.5949  0.6208  0.6120  0.1475  0.2027  0.1878  0.1475  0.1475  0.1475  0.1478  0.1478  0.1478  0.1478  0.1478  0.1476  0.1476  0.1523  0.1206  0.1206  0.0039  0.0000  0.0039  0.0000  0.0000  0.0000  0.0000  0.0000  0.0000  0.0000  0.0000  0.0000  0.0000  0.0000  0.0000  0.0000  0.0000  0.0000  0.0000  0.0000  0.0000  0.0000  0.0039  0.0000  0.0000  0.0000  0.0000  0.0000  0.0000  0.0000  0.0000  0.0000  0.0000  0.0000  0.0000  0.0000  0.0000  0.0000  0.0000  0.0000  0.0000  0.0000  0.0000  0.0000  0.0000  0.0000  0.0000  0.0000  0.0000  0.0039  0.0000  0.0000  0.0000  0.0000  0.0000  0.0000  0.0000  0.0000  0.0000  0.0000  0.0000  0.0000  0.0039  0.0039  0.0039  0.0000  0.0000  0.0000  0.0000  0.0000  0.0000  0.0000  0.0039  0.0077  0.0039  0.0039  0.0000  0.0039  0.0000  0.0116  0.0116  0.0116  0.0116  0.0116  0.0116  0.0116  0.0116  0.0000  0.0039  0.0039  0.0039  0.0039  0.0039  0.0000  0.0039  0.0039  0.0039  0.0039  0.0039  0.0039  0.0000  0.0039  0.0039  0.0000  0.0039  0.0039  0.0000  0.0000  0.0000  0.0039  0.0039  0.0039  0.0000  0.0039  0.0039  0.0039  0.0000  0.0000  0.0039  0.0000  0.0039  0.0039  0.0000  0.0039  0.0116  0.0000  0.0039  0.0000  0.0116  0.0000  0.0000  0.0039  0.0000  0.0039  0.0000  0.0000  0.0000  0.0000  0.0000  0.0077  0.0077  0.0039  0.0039  0.0116  0.0116  0.0077  0.0039  0.0077  0.0077  0.0039  0.0000  0.0116  0.0039  0.0039  0.0116  0.0000  0.0039  0.0039  0.0000  0.0039  0.0039  0.0000  0.0039  0.0039  0.0039  0.0000  0.0039  0.0039  0.0000  0.0039  0.0000  0.0000  0.0039  0.0077
MFP4__GCA_000953095.1   0.8383  0.5500  0.5385  0.5385  0.5385  0.4677  0.5173  0.4201  0.4456  0.4005  0.4412  0.4404  0.5214  0.5302  0.8425  0.3852  0.3852  0.4879  0.4263  0.4331  0.4359  0.4315  0.4315  0.4315  0.4683  0.4474  0.4750  0.4711  0.4372  0.4372  0.4702  0.4746  0.4662  0.4438  0.4798  0.4801  0.4508  0.4585  0.4845  0.4884  0.4710  0.4796  0.4901  0.5755  0.5724  0.5939  0.5596  0.6214  0.6291  0.6335  0.6302  0.5695  0.5426  0.5098  0.5749  0.5749  0.5609  0.5106  0.5771  0.5949  0.6208  0.6120  0.1475  0.2027  0.1878  0.1475  0.1475  0.1475  0.1478  0.1478  0.1478  0.1478  0.1478  0.1476  0.1476  0.1523  0.1206  0.1206  0.0039  0.0000  0.0039  0.0000  0.0000  0.0000  0.0000  0.0000  0.0000  0.0000  0.0000  0.0000  0.0000  0.0000  0.0000  0.0000  0.0000  0.0000  0.0000  0.0000  0.0000  0.0000  0.0039  0.0000  0.0000  0.0000  0.0000  0.0000  0.0000  0.0000  0.0000  0.0000  0.0000  0.0000  0.0000  0.0000  0.0000  0.0000  0.0000  0.0000  0.0000  0.0000  0.0000  0.0000  0.0000  0.0000  0.0000  0.0000  0.0000  0.0039  0.0000  0.0000  0.0000  0.0000  0.0000  0.0000  0.0000  0.0000  0.0000  0.0000  0.0000  0.0000  0.0039  0.0039  0.0039  0.0000  0.0000  0.0000  0.0000  0.0000  0.0000  0.0000  0.0039  0.0077  0.0039  0.0039  0.0000  0.0039  0.0000  0.0116  0.0116  0.0116  0.0116  0.0116  0.0116  0.0116  0.0116  0.0000  0.0039  0.0039  0.0039  0.0039  0.0039  0.0000  0.0039  0.0039  0.0039  0.0039  0.0039  0.0039  0.0000  0.0039  0.0039  0.0000  0.0039  0.0039  0.0000  0.0000  0.0000  0.0039  0.0039  0.0039  0.0000  0.0039  0.0039  0.0039  0.0000  0.0000  0.0039  0.0000  0.0039  0.0039  0.0000  0.0039  0.0116  0.0000  0.0039  0.0000  0.0116  0.0000  0.0000  0.0039  0.0000  0.0039  0.0000  0.0000  0.0000  0.0000  0.0000  0.0077  0.0077  0.0039  0.0039  0.0116  0.0116  0.0077  0.0039  0.0077  0.0077  0.0039  0.0000  0.0116  0.0039  0.0039  0.0116  0.0000  0.0039  0.0039  0.0000  0.0039  0.0039  0.0000  0.0039  0.0039  0.0039  0.0000  0.0039  0.0039  0.0000  0.0039  0.0000  0.0000  0.0039  0.0077  0.0000
MFP4__GCA_000954175.1   0.8383  0.5500  0.5385  0.5385  0.5385  0.4677  0.5173  0.4201  0.4456  0.4005  0.4412  0.4404  0.5214  0.5302  0.8425  0.3852  0.3852  0.4879  0.4263  0.4331  0.4359  0.4315  0.4315  0.4315  0.4683  0.4474  0.4750  0.4711  0.4372  0.4372  0.4702  0.4746  0.4662  0.4438  0.4798  0.4801  0.4508  0.4585  0.4845  0.4884  0.4710  0.4796  0.4901  0.5755  0.5724  0.5939  0.5596  0.6214  0.6291  0.6335  0.6302  0.5695  0.5426  0.5098  0.5749  0.5749  0.5609  0.5106  0.5771  0.5949  0.6208  0.6120  0.1475  0.2027  0.1878  0.1475  0.1475  0.1475  0.1478  0.1478  0.1478  0.1478  0.1478  0.1476  0.1476  0.1523  0.1206  0.1206  0.0039  0.0000  0.0039  0.0000  0.0000  0.0000  0.0000  0.0000  0.0000  0.0000  0.0000  0.0000  0.0000  0.0000  0.0000  0.0000  0.0000  0.0000  0.0000  0.0000  0.0000  0.0000  0.0039  0.0000  0.0000  0.0000  0.0000  0.0000  0.0000  0.0000  0.0000  0.0000  0.0000  0.0000  0.0000  0.0000  0.0000  0.0000  0.0000  0.0000  0.0000  0.0000  0.0000  0.0000  0.0000  0.0000  0.0000  0.0000  0.0000  0.0039  0.0000  0.0000  0.0000  0.0000  0.0000  0.0000  0.0000  0.0000  0.0000  0.0000  0.0000  0.0000  0.0039  0.0039  0.0039  0.0000  0.0000  0.0000  0.0000  0.0000  0.0000  0.0000  0.0039  0.0077  0.0039  0.0039  0.0000  0.0039  0.0000  0.0116  0.0116  0.0116  0.0116  0.0116  0.0116  0.0116  0.0116  0.0000  0.0039  0.0039  0.0039  0.0039  0.0039  0.0000  0.0039  0.0039  0.0039  0.0039  0.0039  0.0039  0.0000  0.0039  0.0039  0.0000  0.0039  0.0039  0.0000  0.0000  0.0000  0.0039  0.0039  0.0039  0.0000  0.0039  0.0039  0.0039  0.0000  0.0000  0.0039  0.0000  0.0039  0.0039  0.0000  0.0039  0.0116  0.0000  0.0039  0.0000  0.0116  0.0000  0.0000  0.0039  0.0000  0.0039  0.0000  0.0000  0.0000  0.0000  0.0000  0.0077  0.0077  0.0039  0.0039  0.0116  0.0116  0.0077  0.0039  0.0077  0.0077  0.0039  0.0000  0.0116  0.0039  0.0039  0.0116  0.0000  0.0039  0.0039  0.0000  0.0039  0.0039  0.0000  0.0039  0.0039  0.0039  0.0000  0.0039  0.0039  0.0000  0.0039  0.0000  0.0000  0.0039  0.0077  0.0000  0.0000
MFP4__GCA_000959145.1   0.8383  0.5500  0.5385  0.5385  0.5385  0.4677  0.5173  0.4201  0.4456  0.4005  0.4412  0.4404  0.5214  0.5302  0.8425  0.3852  0.3852  0.4879  0.4263  0.4331  0.4359  0.4315  0.4315  0.4315  0.4683  0.4474  0.4750  0.4711  0.4372  0.4372  0.4702  0.4746  0.4662  0.4438  0.4798  0.4801  0.4508  0.4585  0.4845  0.4884  0.4710  0.4796  0.4901  0.5755  0.5724  0.5939  0.5596  0.6214  0.6291  0.6335  0.6302  0.5695  0.5426  0.5098  0.5749  0.5749  0.5609  0.5106  0.5771  0.5949  0.6208  0.6120  0.1475  0.2027  0.1878  0.1475  0.1475  0.1475  0.1478  0.1478  0.1478  0.1478  0.1478  0.1476  0.1476  0.1523  0.1206  0.1206  0.0039  0.0000  0.0039  0.0000  0.0000  0.0000  0.0000  0.0000  0.0000  0.0000  0.0000  0.0000  0.0000  0.0000  0.0000  0.0000  0.0000  0.0000  0.0000  0.0000  0.0000  0.0000  0.0039  0.0000  0.0000  0.0000  0.0000  0.0000  0.0000  0.0000  0.0000  0.0000  0.0000  0.0000  0.0000  0.0000  0.0000  0.0000  0.0000  0.0000  0.0000  0.0000  0.0000  0.0000  0.0000  0.0000  0.0000  0.0000  0.0000  0.0039  0.0000  0.0000  0.0000  0.0000  0.0000  0.0000  0.0000  0.0000  0.0000  0.0000  0.0000  0.0000  0.0039  0.0039  0.0039  0.0000  0.0000  0.0000  0.0000  0.0000  0.0000  0.0000  0.0039  0.0077  0.0039  0.0039  0.0000  0.0039  0.0000  0.0116  0.0116  0.0116  0.0116  0.0116  0.0116  0.0116  0.0116  0.0000  0.0039  0.0039  0.0039  0.0039  0.0039  0.0000  0.0039  0.0039  0.0039  0.0039  0.0039  0.0039  0.0000  0.0039  0.0039  0.0000  0.0039  0.0039  0.0000  0.0000  0.0000  0.0039  0.0039  0.0039  0.0000  0.0039  0.0039  0.0039  0.0000  0.0000  0.0039  0.0000  0.0039  0.0039  0.0000  0.0039  0.0116  0.0000  0.0039  0.0000  0.0116  0.0000  0.0000  0.0039  0.0000  0.0039  0.0000  0.0000  0.0000  0.0000  0.0000  0.0077  0.0077  0.0039  0.0039  0.0116  0.0116  0.0077  0.0039  0.0077  0.0077  0.0039  0.0000  0.0116  0.0039  0.0039  0.0116  0.0000  0.0039  0.0039  0.0000  0.0039  0.0039  0.0000  0.0039  0.0039  0.0039  0.0000  0.0039  0.0039  0.0000  0.0039  0.0000  0.0000  0.0039  0.0077  0.0000  0.0000  0.0000
MFP4__GCA_000959165.1   0.8518  0.5509  0.5315  0.5315  0.5315  0.4756  0.5258  0.4275  0.4533  0.4077  0.4350  0.4480  0.5146  0.5388  0.8443  0.3794  0.3794  0.4813  0.4202  0.4270  0.4297  0.4254  0.4254  0.4254  0.4619  0.4412  0.4830  0.4790  0.4447  0.4447  0.4781  0.4826  0.4599  0.4514  0.4806  0.4808  0.4585  0.4663  0.4926  0.4892  0.4717  0.4804  0.4909  0.5765  0.5734  0.5950  0.5605  0.6225  0.6302  0.6347  0.6313  0.5705  0.5435  0.5107  0.5758  0.5758  0.5619  0.5114  0.5781  0.5960  0.6219  0.6131  0.1430  0.2080  0.1929  0.1430  0.1430  0.1430  0.1433  0.1433  0.1433  0.1433  0.1433  0.1431  0.1431  0.1478  0.1253  0.1253  0.0077  0.0039  0.0000  0.0039  0.0039  0.0039  0.0039  0.0039  0.0039  0.0039  0.0039  0.0039  0.0039  0.0039  0.0039  0.0039  0.0039  0.0039  0.0039  0.0039  0.0039  0.0039  0.0077  0.0039  0.0039  0.0039  0.0039  0.0039  0.0039  0.0039  0.0039  0.0039  0.0039  0.0039  0.0039  0.0039  0.0039  0.0039  0.0039  0.0039  0.0039  0.0039  0.0039  0.0039  0.0039  0.0039  0.0039  0.0039  0.0039  0.0077  0.0039  0.0039  0.0039  0.0039  0.0039  0.0039  0.0039  0.0039  0.0039  0.0039  0.0039  0.0039  0.0077  0.0077  0.0077  0.0039  0.0039  0.0039  0.0039  0.0039  0.0039  0.0039  0.0077  0.0116  0.0077  0.0077  0.0039  0.0077  0.0039  0.0156  0.0156  0.0156  0.0156  0.0156  0.0156  0.0156  0.0156  0.0039  0.0000  0.0000  0.0000  0.0000  0.0077  0.0039  0.0000  0.0000  0.0000  0.0000  0.0077  0.0000  0.0039  0.0077  0.0077  0.0039  0.0077  0.0077  0.0039  0.0039  0.0039  0.0077  0.0077  0.0000  0.0039  0.0000  0.0000  0.0000  0.0039  0.0039  0.0000  0.0039  0.0077  0.0077  0.0039  0.0000  0.0156  0.0039  0.0077  0.0039  0.0156  0.0039  0.0039  0.0000  0.0039  0.0000  0.0039  0.0039  0.0039  0.0039  0.0039  0.0116  0.0116  0.0077  0.0077  0.0156  0.0156  0.0116  0.0077  0.0116  0.0116  0.0077  0.0039  0.0156  0.0077  0.0077  0.0156  0.0039  0.0077  0.0077  0.0039  0.0077  0.0077  0.0039  0.0077  0.0077  0.0077  0.0039  0.0077  0.0077  0.0039  0.0077  0.0039  0.0039  0.0077  0.0116  0.0039  0.0039  0.0039  0.0039
MFP4__GCA_000959205.1   0.8383  0.5500  0.5385  0.5385  0.5385  0.4677  0.5173  0.4201  0.4526  0.4070  0.4481  0.4404  0.5214  0.5302  0.8543  0.3852  0.3852  0.4879  0.4263  0.4331  0.4359  0.4315  0.4315  0.4315  0.4683  0.4543  0.4750  0.4711  0.4372  0.4372  0.4702  0.4746  0.4662  0.4438  0.4871  0.4874  0.4508  0.4515  0.4918  0.4884  0.4710  0.4796  0.4901  0.5755  0.5724  0.5939  0.5596  0.6214  0.6291  0.6335  0.6302  0.5695  0.5426  0.5174  0.5831  0.5831  0.5609  0.5106  0.5771  0.5949  0.6208  0.6120  0.1522  0.2077  0.1927  0.1522  0.1522  0.1522  0.1525  0.1525  0.1525  0.1525  0.1525  0.1523  0.1523  0.1571  0.1252  0.1252  0.0000  0.0039  0.0077  0.0039  0.0039  0.0039  0.0039  0.0039  0.0039  0.0039  0.0039  0.0039  0.0039  0.0039  0.0039  0.0039  0.0039  0.0039  0.0039  0.0039  0.0039  0.0039  0.0000  0.0039  0.0039  0.0039  0.0039  0.0039  0.0039  0.0039  0.0039  0.0039  0.0039  0.0039  0.0039  0.0039  0.0039  0.0039  0.0039  0.0039  0.0039  0.0039  0.0039  0.0039  0.0039  0.0039  0.0039  0.0039  0.0039  0.0000  0.0039  0.0039  0.0039  0.0039  0.0039  0.0039  0.0039  0.0039  0.0039  0.0039  0.0039  0.0039  0.0077  0.0077  0.0000  0.0039  0.0039  0.0039  0.0039  0.0039  0.0039  0.0039  0.0077  0.0116  0.0077  0.0077  0.0039  0.0077  0.0039  0.0155  0.0156  0.0156  0.0156  0.0156  0.0156  0.0155  0.0155  0.0039  0.0077  0.0077  0.0077  0.0077  0.0077  0.0039  0.0077  0.0077  0.0077  0.0077  0.0000  0.0077  0.0039  0.0000  0.0077  0.0039  0.0000  0.0000  0.0039  0.0039  0.0039  0.0000  0.0000  0.0077  0.0039  0.0077  0.0077  0.0077  0.0039  0.0039  0.0077  0.0039  0.0000  0.0077  0.0039  0.0077  0.0155  0.0039  0.0077  0.0039  0.0156  0.0039  0.0039  0.0077  0.0039  0.0077  0.0039  0.0039  0.0039  0.0039  0.0039  0.0039  0.0039  0.0077  0.0077  0.0155  0.0155  0.0116  0.0000  0.0116  0.0116  0.0077  0.0039  0.0155  0.0077  0.0077  0.0155  0.0039  0.0077  0.0077  0.0039  0.0000  0.0000  0.0039  0.0077  0.0077  0.0077  0.0039  0.0077  0.0000  0.0039  0.0000  0.0039  0.0039  0.0077  0.0116  0.0039  0.0039  0.0039  0.0039  0.0077
MFP4__GCA_000959285.1   0.8383  0.5500  0.5385  0.5385  0.5385  0.4677  0.5173  0.4201  0.4456  0.4005  0.4412  0.4404  0.5214  0.5302  0.8425  0.3852  0.3852  0.4879  0.4263  0.4331  0.4359  0.4315  0.4315  0.4315  0.4683  0.4474  0.4750  0.4711  0.4372  0.4372  0.4702  0.4746  0.4662  0.4438  0.4798  0.4801  0.4508  0.4585  0.4845  0.4884  0.4710  0.4796  0.4901  0.5755  0.5724  0.5939  0.5596  0.6214  0.6291  0.6335  0.6302  0.5695  0.5426  0.5098  0.5749  0.5749  0.5609  0.5106  0.5771  0.5949  0.6208  0.6120  0.1475  0.2027  0.1878  0.1475  0.1475  0.1475  0.1478  0.1478  0.1478  0.1478  0.1478  0.1476  0.1476  0.1523  0.1206  0.1206  0.0039  0.0000  0.0039  0.0000  0.0000  0.0000  0.0000  0.0000  0.0000  0.0000  0.0000  0.0000  0.0000  0.0000  0.0000  0.0000  0.0000  0.0000  0.0000  0.0000  0.0000  0.0000  0.0039  0.0000  0.0000  0.0000  0.0000  0.0000  0.0000  0.0000  0.0000  0.0000  0.0000  0.0000  0.0000  0.0000  0.0000  0.0000  0.0000  0.0000  0.0000  0.0000  0.0000  0.0000  0.0000  0.0000  0.0000  0.0000  0.0000  0.0039  0.0000  0.0000  0.0000  0.0000  0.0000  0.0000  0.0000  0.0000  0.0000  0.0000  0.0000  0.0000  0.0039  0.0039  0.0039  0.0000  0.0000  0.0000  0.0000  0.0000  0.0000  0.0000  0.0039  0.0077  0.0039  0.0039  0.0000  0.0039  0.0000  0.0116  0.0116  0.0116  0.0116  0.0116  0.0116  0.0116  0.0116  0.0000  0.0039  0.0039  0.0039  0.0039  0.0039  0.0000  0.0039  0.0039  0.0039  0.0039  0.0039  0.0039  0.0000  0.0039  0.0039  0.0000  0.0039  0.0039  0.0000  0.0000  0.0000  0.0039  0.0039  0.0039  0.0000  0.0039  0.0039  0.0039  0.0000  0.0000  0.0039  0.0000  0.0039  0.0039  0.0000  0.0039  0.0116  0.0000  0.0039  0.0000  0.0116  0.0000  0.0000  0.0039  0.0000  0.0039  0.0000  0.0000  0.0000  0.0000  0.0000  0.0077  0.0077  0.0039  0.0039  0.0116  0.0116  0.0077  0.0039  0.0077  0.0077  0.0039  0.0000  0.0116  0.0039  0.0039  0.0116  0.0000  0.0039  0.0039  0.0000  0.0039  0.0039  0.0000  0.0039  0.0039  0.0039  0.0000  0.0039  0.0039  0.0000  0.0039  0.0000  0.0000  0.0039  0.0077  0.0000  0.0000  0.0000  0.0000  0.0039  0.0039
MFP4__GCA_000959345.1   0.8383  0.5500  0.5385  0.5385  0.5385  0.4677  0.5173  0.4201  0.4456  0.4005  0.4412  0.4404  0.5214  0.5302  0.8425  0.3852  0.3852  0.4879  0.4263  0.4331  0.4359  0.4315  0.4315  0.4315  0.4683  0.4474  0.4750  0.4711  0.4372  0.4372  0.4702  0.4746  0.4662  0.4438  0.4798  0.4801  0.4508  0.4585  0.4845  0.4884  0.4710  0.4796  0.4901  0.5755  0.5724  0.5939  0.5596  0.6214  0.6291  0.6335  0.6302  0.5695  0.5426  0.5098  0.5749  0.5749  0.5609  0.5106  0.5771  0.5949  0.6208  0.6120  0.1475  0.2027  0.1878  0.1475  0.1475  0.1475  0.1478  0.1478  0.1478  0.1478  0.1478  0.1476  0.1476  0.1523  0.1206  0.1206  0.0039  0.0000  0.0039  0.0000  0.0000  0.0000  0.0000  0.0000  0.0000  0.0000  0.0000  0.0000  0.0000  0.0000  0.0000  0.0000  0.0000  0.0000  0.0000  0.0000  0.0000  0.0000  0.0039  0.0000  0.0000  0.0000  0.0000  0.0000  0.0000  0.0000  0.0000  0.0000  0.0000  0.0000  0.0000  0.0000  0.0000  0.0000  0.0000  0.0000  0.0000  0.0000  0.0000  0.0000  0.0000  0.0000  0.0000  0.0000  0.0000  0.0039  0.0000  0.0000  0.0000  0.0000  0.0000  0.0000  0.0000  0.0000  0.0000  0.0000  0.0000  0.0000  0.0039  0.0039  0.0039  0.0000  0.0000  0.0000  0.0000  0.0000  0.0000  0.0000  0.0039  0.0077  0.0039  0.0039  0.0000  0.0039  0.0000  0.0116  0.0116  0.0116  0.0116  0.0116  0.0116  0.0116  0.0116  0.0000  0.0039  0.0039  0.0039  0.0039  0.0039  0.0000  0.0039  0.0039  0.0039  0.0039  0.0039  0.0039  0.0000  0.0039  0.0039  0.0000  0.0039  0.0039  0.0000  0.0000  0.0000  0.0039  0.0039  0.0039  0.0000  0.0039  0.0039  0.0039  0.0000  0.0000  0.0039  0.0000  0.0039  0.0039  0.0000  0.0039  0.0116  0.0000  0.0039  0.0000  0.0116  0.0000  0.0000  0.0039  0.0000  0.0039  0.0000  0.0000  0.0000  0.0000  0.0000  0.0077  0.0077  0.0039  0.0039  0.0116  0.0116  0.0077  0.0039  0.0077  0.0077  0.0039  0.0000  0.0116  0.0039  0.0039  0.0116  0.0000  0.0039  0.0039  0.0000  0.0039  0.0039  0.0000  0.0039  0.0039  0.0039  0.0000  0.0039  0.0039  0.0000  0.0039  0.0000  0.0000  0.0039  0.0077  0.0000  0.0000  0.0000  0.0000  0.0039  0.0039  0.0000
MFP4__GCA_000959405.1   0.8518  0.5509  0.5315  0.5315  0.5315  0.4756  0.5258  0.4275  0.4533  0.4077  0.4350  0.4480  0.5146  0.5388  0.8443  0.3794  0.3794  0.4813  0.4202  0.4270  0.4297  0.4254  0.4254  0.4254  0.4619  0.4412  0.4830  0.4790  0.4447  0.4447  0.4781  0.4826  0.4599  0.4514  0.4806  0.4808  0.4585  0.4663  0.4926  0.4892  0.4717  0.4804  0.4909  0.5765  0.5734  0.5950  0.5605  0.6225  0.6302  0.6347  0.6313  0.5705  0.5435  0.5107  0.5758  0.5758  0.5619  0.5114  0.5781  0.5960  0.6219  0.6131  0.1430  0.2080  0.1929  0.1430  0.1430  0.1430  0.1433  0.1433  0.1433  0.1433  0.1433  0.1431  0.1431  0.1478  0.1253  0.1253  0.0077  0.0039  0.0000  0.0039  0.0039  0.0039  0.0039  0.0039  0.0039  0.0039  0.0039  0.0039  0.0039  0.0039  0.0039  0.0039  0.0039  0.0039  0.0039  0.0039  0.0039  0.0039  0.0077  0.0039  0.0039  0.0039  0.0039  0.0039  0.0039  0.0039  0.0039  0.0039  0.0039  0.0039  0.0039  0.0039  0.0039  0.0039  0.0039  0.0039  0.0039  0.0039  0.0039  0.0039  0.0039  0.0039  0.0039  0.0039  0.0039  0.0077  0.0039  0.0039  0.0039  0.0039  0.0039  0.0039  0.0039  0.0039  0.0039  0.0039  0.0039  0.0039  0.0077  0.0077  0.0077  0.0039  0.0039  0.0039  0.0039  0.0039  0.0039  0.0039  0.0077  0.0116  0.0077  0.0077  0.0039  0.0077  0.0039  0.0156  0.0156  0.0156  0.0156  0.0156  0.0156  0.0156  0.0156  0.0039  0.0000  0.0000  0.0000  0.0000  0.0077  0.0039  0.0000  0.0000  0.0000  0.0000  0.0077  0.0000  0.0039  0.0077  0.0077  0.0039  0.0077  0.0077  0.0039  0.0039  0.0039  0.0077  0.0077  0.0000  0.0039  0.0000  0.0000  0.0000  0.0039  0.0039  0.0000  0.0039  0.0077  0.0077  0.0039  0.0000  0.0156  0.0039  0.0077  0.0039  0.0156  0.0039  0.0039  0.0000  0.0039  0.0000  0.0039  0.0039  0.0039  0.0039  0.0039  0.0116  0.0116  0.0077  0.0077  0.0156  0.0156  0.0116  0.0077  0.0116  0.0116  0.0077  0.0039  0.0156  0.0077  0.0077  0.0156  0.0039  0.0077  0.0077  0.0039  0.0077  0.0077  0.0039  0.0077  0.0077  0.0077  0.0039  0.0077  0.0077  0.0039  0.0077  0.0039  0.0039  0.0077  0.0116  0.0039  0.0039  0.0039  0.0039  0.0000  0.0077  0.0039  0.0039
MFP4__GCA_000959465.1   0.8518  0.5509  0.5315  0.5315  0.5315  0.4756  0.5258  0.4275  0.4533  0.4077  0.4350  0.4480  0.5146  0.5388  0.8443  0.3794  0.3794  0.4813  0.4202  0.4270  0.4297  0.4254  0.4254  0.4254  0.4619  0.4412  0.4830  0.4790  0.4447  0.4447  0.4781  0.4826  0.4599  0.4514  0.4806  0.4808  0.4585  0.4663  0.4926  0.4892  0.4717  0.4804  0.4909  0.5765  0.5734  0.5950  0.5605  0.6225  0.6302  0.6347  0.6313  0.5705  0.5435  0.5107  0.5758  0.5758  0.5619  0.5114  0.5781  0.5960  0.6219  0.6131  0.1430  0.2080  0.1929  0.1430  0.1430  0.1430  0.1433  0.1433  0.1433  0.1433  0.1433  0.1431  0.1431  0.1478  0.1253  0.1253  0.0077  0.0039  0.0000  0.0039  0.0039  0.0039  0.0039  0.0039  0.0039  0.0039  0.0039  0.0039  0.0039  0.0039  0.0039  0.0039  0.0039  0.0039  0.0039  0.0039  0.0039  0.0039  0.0077  0.0039  0.0039  0.0039  0.0039  0.0039  0.0039  0.0039  0.0039  0.0039  0.0039  0.0039  0.0039  0.0039  0.0039  0.0039  0.0039  0.0039  0.0039  0.0039  0.0039  0.0039  0.0039  0.0039  0.0039  0.0039  0.0039  0.0077  0.0039  0.0039  0.0039  0.0039  0.0039  0.0039  0.0039  0.0039  0.0039  0.0039  0.0039  0.0039  0.0077  0.0077  0.0077  0.0039  0.0039  0.0039  0.0039  0.0039  0.0039  0.0039  0.0077  0.0116  0.0077  0.0077  0.0039  0.0077  0.0039  0.0156  0.0156  0.0156  0.0156  0.0156  0.0156  0.0156  0.0156  0.0039  0.0000  0.0000  0.0000  0.0000  0.0077  0.0039  0.0000  0.0000  0.0000  0.0000  0.0077  0.0000  0.0039  0.0077  0.0077  0.0039  0.0077  0.0077  0.0039  0.0039  0.0039  0.0077  0.0077  0.0000  0.0039  0.0000  0.0000  0.0000  0.0039  0.0039  0.0000  0.0039  0.0077  0.0077  0.0039  0.0000  0.0156  0.0039  0.0077  0.0039  0.0156  0.0039  0.0039  0.0000  0.0039  0.0000  0.0039  0.0039  0.0039  0.0039  0.0039  0.0116  0.0116  0.0077  0.0077  0.0156  0.0156  0.0116  0.0077  0.0116  0.0116  0.0077  0.0039  0.0156  0.0077  0.0077  0.0156  0.0039  0.0077  0.0077  0.0039  0.0077  0.0077  0.0039  0.0077  0.0077  0.0077  0.0039  0.0077  0.0077  0.0039  0.0077  0.0039  0.0039  0.0077  0.0116  0.0039  0.0039  0.0039  0.0039  0.0000  0.0077  0.0039  0.0039  0.0000
MFP4__GCA_000959485.1   0.8518  0.5509  0.5315  0.5315  0.5315  0.4756  0.5258  0.4275  0.4533  0.4077  0.4350  0.4480  0.5146  0.5388  0.8443  0.3794  0.3794  0.4813  0.4202  0.4270  0.4297  0.4254  0.4254  0.4254  0.4619  0.4412  0.4830  0.4790  0.4447  0.4447  0.4781  0.4826  0.4599  0.4514  0.4806  0.4808  0.4585  0.4663  0.4926  0.4892  0.4717  0.4804  0.4909  0.5765  0.5734  0.5950  0.5605  0.6225  0.6302  0.6347  0.6313  0.5705  0.5435  0.5107  0.5758  0.5758  0.5619  0.5114  0.5781  0.5960  0.6219  0.6131  0.1430  0.2080  0.1929  0.1430  0.1430  0.1430  0.1433  0.1433  0.1433  0.1433  0.1433  0.1431  0.1431  0.1478  0.1253  0.1253  0.0077  0.0039  0.0000  0.0039  0.0039  0.0039  0.0039  0.0039  0.0039  0.0039  0.0039  0.0039  0.0039  0.0039  0.0039  0.0039  0.0039  0.0039  0.0039  0.0039  0.0039  0.0039  0.0077  0.0039  0.0039  0.0039  0.0039  0.0039  0.0039  0.0039  0.0039  0.0039  0.0039  0.0039  0.0039  0.0039  0.0039  0.0039  0.0039  0.0039  0.0039  0.0039  0.0039  0.0039  0.0039  0.0039  0.0039  0.0039  0.0039  0.0077  0.0039  0.0039  0.0039  0.0039  0.0039  0.0039  0.0039  0.0039  0.0039  0.0039  0.0039  0.0039  0.0077  0.0077  0.0077  0.0039  0.0039  0.0039  0.0039  0.0039  0.0039  0.0039  0.0077  0.0116  0.0077  0.0077  0.0039  0.0077  0.0039  0.0156  0.0156  0.0156  0.0156  0.0156  0.0156  0.0156  0.0156  0.0039  0.0000  0.0000  0.0000  0.0000  0.0077  0.0039  0.0000  0.0000  0.0000  0.0000  0.0077  0.0000  0.0039  0.0077  0.0077  0.0039  0.0077  0.0077  0.0039  0.0039  0.0039  0.0077  0.0077  0.0000  0.0039  0.0000  0.0000  0.0000  0.0039  0.0039  0.0000  0.0039  0.0077  0.0077  0.0039  0.0000  0.0156  0.0039  0.0077  0.0039  0.0156  0.0039  0.0039  0.0000  0.0039  0.0000  0.0039  0.0039  0.0039  0.0039  0.0039  0.0116  0.0116  0.0077  0.0077  0.0156  0.0156  0.0116  0.0077  0.0116  0.0116  0.0077  0.0039  0.0156  0.0077  0.0077  0.0156  0.0039  0.0077  0.0077  0.0039  0.0077  0.0077  0.0039  0.0077  0.0077  0.0077  0.0039  0.0077  0.0077  0.0039  0.0077  0.0039  0.0039  0.0077  0.0116  0.0039  0.0039  0.0039  0.0039  0.0000  0.0077  0.0039  0.0039  0.0000  0.0000
MFP4__GCA_000959585.1   0.8518  0.5509  0.5315  0.5315  0.5315  0.4756  0.5258  0.4275  0.4533  0.4077  0.4350  0.4480  0.5146  0.5388  0.8443  0.3794  0.3794  0.4813  0.4202  0.4270  0.4297  0.4254  0.4254  0.4254  0.4619  0.4412  0.4830  0.4790  0.4447  0.4447  0.4781  0.4826  0.4599  0.4514  0.4806  0.4808  0.4585  0.4663  0.4926  0.4892  0.4717  0.4804  0.4909  0.5765  0.5734  0.5950  0.5605  0.6225  0.6302  0.6347  0.6313  0.5705  0.5435  0.5107  0.5758  0.5758  0.5619  0.5114  0.5781  0.5960  0.6219  0.6131  0.1430  0.2080  0.1929  0.1430  0.1430  0.1430  0.1433  0.1433  0.1433  0.1433  0.1433  0.1431  0.1431  0.1478  0.1253  0.1253  0.0077  0.0039  0.0000  0.0039  0.0039  0.0039  0.0039  0.0039  0.0039  0.0039  0.0039  0.0039  0.0039  0.0039  0.0039  0.0039  0.0039  0.0039  0.0039  0.0039  0.0039  0.0039  0.0077  0.0039  0.0039  0.0039  0.0039  0.0039  0.0039  0.0039  0.0039  0.0039  0.0039  0.0039  0.0039  0.0039  0.0039  0.0039  0.0039  0.0039  0.0039  0.0039  0.0039  0.0039  0.0039  0.0039  0.0039  0.0039  0.0039  0.0077  0.0039  0.0039  0.0039  0.0039  0.0039  0.0039  0.0039  0.0039  0.0039  0.0039  0.0039  0.0039  0.0077  0.0077  0.0077  0.0039  0.0039  0.0039  0.0039  0.0039  0.0039  0.0039  0.0077  0.0116  0.0077  0.0077  0.0039  0.0077  0.0039  0.0156  0.0156  0.0156  0.0156  0.0156  0.0156  0.0156  0.0156  0.0039  0.0000  0.0000  0.0000  0.0000  0.0077  0.0039  0.0000  0.0000  0.0000  0.0000  0.0077  0.0000  0.0039  0.0077  0.0077  0.0039  0.0077  0.0077  0.0039  0.0039  0.0039  0.0077  0.0077  0.0000  0.0039  0.0000  0.0000  0.0000  0.0039  0.0039  0.0000  0.0039  0.0077  0.0077  0.0039  0.0000  0.0156  0.0039  0.0077  0.0039  0.0156  0.0039  0.0039  0.0000  0.0039  0.0000  0.0039  0.0039  0.0039  0.0039  0.0039  0.0116  0.0116  0.0077  0.0077  0.0156  0.0156  0.0116  0.0077  0.0116  0.0116  0.0077  0.0039  0.0156  0.0077  0.0077  0.0156  0.0039  0.0077  0.0077  0.0039  0.0077  0.0077  0.0039  0.0077  0.0077  0.0077  0.0039  0.0077  0.0077  0.0039  0.0077  0.0039  0.0039  0.0077  0.0116  0.0039  0.0039  0.0039  0.0039  0.0000  0.0077  0.0039  0.0039  0.0000  0.0000  0.0000
MFP4__GCA_000959625.1   0.8518  0.5509  0.5315  0.5315  0.5315  0.4756  0.5258  0.4275  0.4533  0.4077  0.4350  0.4480  0.5146  0.5388  0.8443  0.3794  0.3794  0.4813  0.4202  0.4270  0.4297  0.4254  0.4254  0.4254  0.4619  0.4412  0.4830  0.4790  0.4447  0.4447  0.4781  0.4826  0.4599  0.4514  0.4806  0.4808  0.4585  0.4663  0.4926  0.4892  0.4717  0.4804  0.4909  0.5765  0.5734  0.5950  0.5605  0.6225  0.6302  0.6347  0.6313  0.5705  0.5435  0.5107  0.5758  0.5758  0.5619  0.5114  0.5781  0.5960  0.6219  0.6131  0.1430  0.2080  0.1929  0.1430  0.1430  0.1430  0.1433  0.1433  0.1433  0.1433  0.1433  0.1431  0.1431  0.1478  0.1253  0.1253  0.0077  0.0039  0.0000  0.0039  0.0039  0.0039  0.0039  0.0039  0.0039  0.0039  0.0039  0.0039  0.0039  0.0039  0.0039  0.0039  0.0039  0.0039  0.0039  0.0039  0.0039  0.0039  0.0077  0.0039  0.0039  0.0039  0.0039  0.0039  0.0039  0.0039  0.0039  0.0039  0.0039  0.0039  0.0039  0.0039  0.0039  0.0039  0.0039  0.0039  0.0039  0.0039  0.0039  0.0039  0.0039  0.0039  0.0039  0.0039  0.0039  0.0077  0.0039  0.0039  0.0039  0.0039  0.0039  0.0039  0.0039  0.0039  0.0039  0.0039  0.0039  0.0039  0.0077  0.0077  0.0077  0.0039  0.0039  0.0039  0.0039  0.0039  0.0039  0.0039  0.0077  0.0116  0.0077  0.0077  0.0039  0.0077  0.0039  0.0156  0.0156  0.0156  0.0156  0.0156  0.0156  0.0156  0.0156  0.0039  0.0000  0.0000  0.0000  0.0000  0.0077  0.0039  0.0000  0.0000  0.0000  0.0000  0.0077  0.0000  0.0039  0.0077  0.0077  0.0039  0.0077  0.0077  0.0039  0.0039  0.0039  0.0077  0.0077  0.0000  0.0039  0.0000  0.0000  0.0000  0.0039  0.0039  0.0000  0.0039  0.0077  0.0077  0.0039  0.0000  0.0156  0.0039  0.0077  0.0039  0.0156  0.0039  0.0039  0.0000  0.0039  0.0000  0.0039  0.0039  0.0039  0.0039  0.0039  0.0116  0.0116  0.0077  0.0077  0.0156  0.0156  0.0116  0.0077  0.0116  0.0116  0.0077  0.0039  0.0156  0.0077  0.0077  0.0156  0.0039  0.0077  0.0077  0.0039  0.0077  0.0077  0.0039  0.0077  0.0077  0.0077  0.0039  0.0077  0.0077  0.0039  0.0077  0.0039  0.0039  0.0077  0.0116  0.0039  0.0039  0.0039  0.0039  0.0000  0.0077  0.0039  0.0039  0.0000  0.0000  0.0000  0.0000
MFP4__GCA_001191815.1   0.8383  0.5500  0.5385  0.5385  0.5385  0.4677  0.5173  0.4201  0.4456  0.4005  0.4412  0.4404  0.5214  0.5302  0.8425  0.3852  0.3852  0.4879  0.4263  0.4331  0.4359  0.4315  0.4315  0.4315  0.4683  0.4474  0.4750  0.4711  0.4372  0.4372  0.4702  0.4746  0.4662  0.4438  0.4798  0.4801  0.4508  0.4585  0.4845  0.4884  0.4710  0.4796  0.4901  0.5755  0.5724  0.5939  0.5596  0.6214  0.6291  0.6335  0.6302  0.5695  0.5426  0.5098  0.5749  0.5749  0.5609  0.5106  0.5771  0.5949  0.6208  0.6120  0.1475  0.2027  0.1878  0.1475  0.1475  0.1475  0.1478  0.1478  0.1478  0.1478  0.1478  0.1476  0.1476  0.1523  0.1206  0.1206  0.0039  0.0000  0.0039  0.0000  0.0000  0.0000  0.0000  0.0000  0.0000  0.0000  0.0000  0.0000  0.0000  0.0000  0.0000  0.0000  0.0000  0.0000  0.0000  0.0000  0.0000  0.0000  0.0039  0.0000  0.0000  0.0000  0.0000  0.0000  0.0000  0.0000  0.0000  0.0000  0.0000  0.0000  0.0000  0.0000  0.0000  0.0000  0.0000  0.0000  0.0000  0.0000  0.0000  0.0000  0.0000  0.0000  0.0000  0.0000  0.0000  0.0039  0.0000  0.0000  0.0000  0.0000  0.0000  0.0000  0.0000  0.0000  0.0000  0.0000  0.0000  0.0000  0.0039  0.0039  0.0039  0.0000  0.0000  0.0000  0.0000  0.0000  0.0000  0.0000  0.0039  0.0077  0.0039  0.0039  0.0000  0.0039  0.0000  0.0116  0.0116  0.0116  0.0116  0.0116  0.0116  0.0116  0.0116  0.0000  0.0039  0.0039  0.0039  0.0039  0.0039  0.0000  0.0039  0.0039  0.0039  0.0039  0.0039  0.0039  0.0000  0.0039  0.0039  0.0000  0.0039  0.0039  0.0000  0.0000  0.0000  0.0039  0.0039  0.0039  0.0000  0.0039  0.0039  0.0039  0.0000  0.0000  0.0039  0.0000  0.0039  0.0039  0.0000  0.0039  0.0116  0.0000  0.0039  0.0000  0.0116  0.0000  0.0000  0.0039  0.0000  0.0039  0.0000  0.0000  0.0000  0.0000  0.0000  0.0077  0.0077  0.0039  0.0039  0.0116  0.0116  0.0077  0.0039  0.0077  0.0077  0.0039  0.0000  0.0116  0.0039  0.0039  0.0116  0.0000  0.0039  0.0039  0.0000  0.0039  0.0039  0.0000  0.0039  0.0039  0.0039  0.0000  0.0039  0.0039  0.0000  0.0039  0.0000  0.0000  0.0039  0.0077  0.0000  0.0000  0.0000  0.0000  0.0039  0.0039  0.0000  0.0000  0.0039  0.0039  0.0039  0.0039  0.0039
MFP4__GCA_001192415.1   0.8383  0.5500  0.5385  0.5385  0.5385  0.4677  0.5173  0.4201  0.4456  0.4005  0.4412  0.4404  0.5214  0.5302  0.8425  0.3852  0.3852  0.4879  0.4263  0.4331  0.4359  0.4315  0.4315  0.4315  0.4683  0.4474  0.4750  0.4711  0.4372  0.4372  0.4702  0.4746  0.4662  0.4438  0.4798  0.4801  0.4508  0.4585  0.4845  0.4884  0.4710  0.4796  0.4901  0.5755  0.5724  0.5939  0.5596  0.6214  0.6291  0.6335  0.6302  0.5695  0.5426  0.5098  0.5749  0.5749  0.5609  0.5106  0.5771  0.5949  0.6208  0.6120  0.1475  0.2027  0.1878  0.1475  0.1475  0.1475  0.1478  0.1478  0.1478  0.1478  0.1478  0.1476  0.1476  0.1523  0.1206  0.1206  0.0039  0.0000  0.0039  0.0000  0.0000  0.0000  0.0000  0.0000  0.0000  0.0000  0.0000  0.0000  0.0000  0.0000  0.0000  0.0000  0.0000  0.0000  0.0000  0.0000  0.0000  0.0000  0.0039  0.0000  0.0000  0.0000  0.0000  0.0000  0.0000  0.0000  0.0000  0.0000  0.0000  0.0000  0.0000  0.0000  0.0000  0.0000  0.0000  0.0000  0.0000  0.0000  0.0000  0.0000  0.0000  0.0000  0.0000  0.0000  0.0000  0.0039  0.0000  0.0000  0.0000  0.0000  0.0000  0.0000  0.0000  0.0000  0.0000  0.0000  0.0000  0.0000  0.0039  0.0039  0.0039  0.0000  0.0000  0.0000  0.0000  0.0000  0.0000  0.0000  0.0039  0.0077  0.0039  0.0039  0.0000  0.0039  0.0000  0.0116  0.0116  0.0116  0.0116  0.0116  0.0116  0.0116  0.0116  0.0000  0.0039  0.0039  0.0039  0.0039  0.0039  0.0000  0.0039  0.0039  0.0039  0.0039  0.0039  0.0039  0.0000  0.0039  0.0039  0.0000  0.0039  0.0039  0.0000  0.0000  0.0000  0.0039  0.0039  0.0039  0.0000  0.0039  0.0039  0.0039  0.0000  0.0000  0.0039  0.0000  0.0039  0.0039  0.0000  0.0039  0.0116  0.0000  0.0039  0.0000  0.0116  0.0000  0.0000  0.0039  0.0000  0.0039  0.0000  0.0000  0.0000  0.0000  0.0000  0.0077  0.0077  0.0039  0.0039  0.0116  0.0116  0.0077  0.0039  0.0077  0.0077  0.0039  0.0000  0.0116  0.0039  0.0039  0.0116  0.0000  0.0039  0.0039  0.0000  0.0039  0.0039  0.0000  0.0039  0.0039  0.0039  0.0000  0.0039  0.0039  0.0000  0.0039  0.0000  0.0000  0.0039  0.0077  0.0000  0.0000  0.0000  0.0000  0.0039  0.0039  0.0000  0.0000  0.0039  0.0039  0.0039  0.0039  0.0039  0.0000
MFP4__GCA_001192815.1   0.8383  0.5500  0.5385  0.5385  0.5385  0.4677  0.5173  0.4201  0.4456  0.4005  0.4412  0.4404  0.5214  0.5302  0.8425  0.3852  0.3852  0.4879  0.4263  0.4331  0.4359  0.4315  0.4315  0.4315  0.4683  0.4474  0.4750  0.4711  0.4372  0.4372  0.4702  0.4746  0.4662  0.4438  0.4798  0.4801  0.4508  0.4585  0.4845  0.4884  0.4710  0.4796  0.4901  0.5755  0.5724  0.5939  0.5596  0.6214  0.6291  0.6335  0.6302  0.5695  0.5426  0.5098  0.5749  0.5749  0.5609  0.5106  0.5771  0.5949  0.6208  0.6120  0.1475  0.2027  0.1878  0.1475  0.1475  0.1475  0.1478  0.1478  0.1478  0.1478  0.1478  0.1476  0.1476  0.1523  0.1206  0.1206  0.0039  0.0000  0.0039  0.0000  0.0000  0.0000  0.0000  0.0000  0.0000  0.0000  0.0000  0.0000  0.0000  0.0000  0.0000  0.0000  0.0000  0.0000  0.0000  0.0000  0.0000  0.0000  0.0039  0.0000  0.0000  0.0000  0.0000  0.0000  0.0000  0.0000  0.0000  0.0000  0.0000  0.0000  0.0000  0.0000  0.0000  0.0000  0.0000  0.0000  0.0000  0.0000  0.0000  0.0000  0.0000  0.0000  0.0000  0.0000  0.0000  0.0039  0.0000  0.0000  0.0000  0.0000  0.0000  0.0000  0.0000  0.0000  0.0000  0.0000  0.0000  0.0000  0.0039  0.0039  0.0039  0.0000  0.0000  0.0000  0.0000  0.0000  0.0000  0.0000  0.0039  0.0077  0.0039  0.0039  0.0000  0.0039  0.0000  0.0116  0.0116  0.0116  0.0116  0.0116  0.0116  0.0116  0.0116  0.0000  0.0039  0.0039  0.0039  0.0039  0.0039  0.0000  0.0039  0.0039  0.0039  0.0039  0.0039  0.0039  0.0000  0.0039  0.0039  0.0000  0.0039  0.0039  0.0000  0.0000  0.0000  0.0039  0.0039  0.0039  0.0000  0.0039  0.0039  0.0039  0.0000  0.0000  0.0039  0.0000  0.0039  0.0039  0.0000  0.0039  0.0116  0.0000  0.0039  0.0000  0.0116  0.0000  0.0000  0.0039  0.0000  0.0039  0.0000  0.0000  0.0000  0.0000  0.0000  0.0077  0.0077  0.0039  0.0039  0.0116  0.0116  0.0077  0.0039  0.0077  0.0077  0.0039  0.0000  0.0116  0.0039  0.0039  0.0116  0.0000  0.0039  0.0039  0.0000  0.0039  0.0039  0.0000  0.0039  0.0039  0.0039  0.0000  0.0039  0.0039  0.0000  0.0039  0.0000  0.0000  0.0039  0.0077  0.0000  0.0000  0.0000  0.0000  0.0039  0.0039  0.0000  0.0000  0.0039  0.0039  0.0039  0.0039  0.0039  0.0000  0.0000
MFP4__GCA_001193035.1   0.8383  0.5500  0.5385  0.5385  0.5385  0.4677  0.5173  0.4201  0.4456  0.4005  0.4412  0.4404  0.5214  0.5302  0.8425  0.3852  0.3852  0.4879  0.4263  0.4331  0.4359  0.4315  0.4315  0.4315  0.4683  0.4474  0.4750  0.4711  0.4372  0.4372  0.4702  0.4746  0.4662  0.4438  0.4798  0.4801  0.4508  0.4585  0.4845  0.4884  0.4710  0.4796  0.4901  0.5755  0.5724  0.5939  0.5596  0.6214  0.6291  0.6335  0.6302  0.5695  0.5426  0.5098  0.5749  0.5749  0.5609  0.5106  0.5771  0.5949  0.6208  0.6120  0.1475  0.2027  0.1878  0.1475  0.1475  0.1475  0.1478  0.1478  0.1478  0.1478  0.1478  0.1476  0.1476  0.1523  0.1206  0.1206  0.0039  0.0000  0.0039  0.0000  0.0000  0.0000  0.0000  0.0000  0.0000  0.0000  0.0000  0.0000  0.0000  0.0000  0.0000  0.0000  0.0000  0.0000  0.0000  0.0000  0.0000  0.0000  0.0039  0.0000  0.0000  0.0000  0.0000  0.0000  0.0000  0.0000  0.0000  0.0000  0.0000  0.0000  0.0000  0.0000  0.0000  0.0000  0.0000  0.0000  0.0000  0.0000  0.0000  0.0000  0.0000  0.0000  0.0000  0.0000  0.0000  0.0039  0.0000  0.0000  0.0000  0.0000  0.0000  0.0000  0.0000  0.0000  0.0000  0.0000  0.0000  0.0000  0.0039  0.0039  0.0039  0.0000  0.0000  0.0000  0.0000  0.0000  0.0000  0.0000  0.0039  0.0077  0.0039  0.0039  0.0000  0.0039  0.0000  0.0116  0.0116  0.0116  0.0116  0.0116  0.0116  0.0116  0.0116  0.0000  0.0039  0.0039  0.0039  0.0039  0.0039  0.0000  0.0039  0.0039  0.0039  0.0039  0.0039  0.0039  0.0000  0.0039  0.0039  0.0000  0.0039  0.0039  0.0000  0.0000  0.0000  0.0039  0.0039  0.0039  0.0000  0.0039  0.0039  0.0039  0.0000  0.0000  0.0039  0.0000  0.0039  0.0039  0.0000  0.0039  0.0116  0.0000  0.0039  0.0000  0.0116  0.0000  0.0000  0.0039  0.0000  0.0039  0.0000  0.0000  0.0000  0.0000  0.0000  0.0077  0.0077  0.0039  0.0039  0.0116  0.0116  0.0077  0.0039  0.0077  0.0077  0.0039  0.0000  0.0116  0.0039  0.0039  0.0116  0.0000  0.0039  0.0039  0.0000  0.0039  0.0039  0.0000  0.0039  0.0039  0.0039  0.0000  0.0039  0.0039  0.0000  0.0039  0.0000  0.0000  0.0039  0.0077  0.0000  0.0000  0.0000  0.0000  0.0039  0.0039  0.0000  0.0000  0.0039  0.0039  0.0039  0.0039  0.0039  0.0000  0.0000  0.0000
MFP4__GCA_001193655.1   0.8383  0.5500  0.5385  0.5385  0.5385  0.4677  0.5173  0.4201  0.4456  0.4005  0.4412  0.4404  0.5214  0.5302  0.8425  0.3852  0.3852  0.4879  0.4263  0.4331  0.4359  0.4315  0.4315  0.4315  0.4683  0.4474  0.4750  0.4711  0.4372  0.4372  0.4702  0.4746  0.4662  0.4438  0.4798  0.4801  0.4508  0.4585  0.4845  0.4884  0.4710  0.4796  0.4901  0.5755  0.5724  0.5939  0.5596  0.6214  0.6291  0.6335  0.6302  0.5695  0.5426  0.5098  0.5749  0.5749  0.5609  0.5106  0.5771  0.5949  0.6208  0.6120  0.1475  0.2027  0.1878  0.1475  0.1475  0.1475  0.1478  0.1478  0.1478  0.1478  0.1478  0.1476  0.1476  0.1523  0.1206  0.1206  0.0039  0.0000  0.0039  0.0000  0.0000  0.0000  0.0000  0.0000  0.0000  0.0000  0.0000  0.0000  0.0000  0.0000  0.0000  0.0000  0.0000  0.0000  0.0000  0.0000  0.0000  0.0000  0.0039  0.0000  0.0000  0.0000  0.0000  0.0000  0.0000  0.0000  0.0000  0.0000  0.0000  0.0000  0.0000  0.0000  0.0000  0.0000  0.0000  0.0000  0.0000  0.0000  0.0000  0.0000  0.0000  0.0000  0.0000  0.0000  0.0000  0.0039  0.0000  0.0000  0.0000  0.0000  0.0000  0.0000  0.0000  0.0000  0.0000  0.0000  0.0000  0.0000  0.0039  0.0039  0.0039  0.0000  0.0000  0.0000  0.0000  0.0000  0.0000  0.0000  0.0039  0.0077  0.0039  0.0039  0.0000  0.0039  0.0000  0.0116  0.0116  0.0116  0.0116  0.0116  0.0116  0.0116  0.0116  0.0000  0.0039  0.0039  0.0039  0.0039  0.0039  0.0000  0.0039  0.0039  0.0039  0.0039  0.0039  0.0039  0.0000  0.0039  0.0039  0.0000  0.0039  0.0039  0.0000  0.0000  0.0000  0.0039  0.0039  0.0039  0.0000  0.0039  0.0039  0.0039  0.0000  0.0000  0.0039  0.0000  0.0039  0.0039  0.0000  0.0039  0.0116  0.0000  0.0039  0.0000  0.0116  0.0000  0.0000  0.0039  0.0000  0.0039  0.0000  0.0000  0.0000  0.0000  0.0000  0.0077  0.0077  0.0039  0.0039  0.0116  0.0116  0.0077  0.0039  0.0077  0.0077  0.0039  0.0000  0.0116  0.0039  0.0039  0.0116  0.0000  0.0039  0.0039  0.0000  0.0039  0.0039  0.0000  0.0039  0.0039  0.0039  0.0000  0.0039  0.0039  0.0000  0.0039  0.0000  0.0000  0.0039  0.0077  0.0000  0.0000  0.0000  0.0000  0.0039  0.0039  0.0000  0.0000  0.0039  0.0039  0.0039  0.0039  0.0039  0.0000  0.0000  0.0000  0.0000
MFP4__GCA_001194765.1   0.8383  0.5500  0.5385  0.5385  0.5385  0.4677  0.5173  0.4201  0.4456  0.4005  0.4412  0.4404  0.5214  0.5302  0.8425  0.3852  0.3852  0.4879  0.4263  0.4331  0.4359  0.4315  0.4315  0.4315  0.4683  0.4474  0.4750  0.4711  0.4372  0.4372  0.4702  0.4746  0.4662  0.4438  0.4798  0.4801  0.4508  0.4585  0.4845  0.4884  0.4710  0.4796  0.4901  0.5755  0.5724  0.5939  0.5596  0.6214  0.6291  0.6335  0.6302  0.5695  0.5426  0.5098  0.5749  0.5749  0.5609  0.5106  0.5771  0.5949  0.6208  0.6120  0.1475  0.2027  0.1878  0.1475  0.1475  0.1475  0.1478  0.1478  0.1478  0.1478  0.1478  0.1476  0.1476  0.1523  0.1206  0.1206  0.0039  0.0000  0.0039  0.0000  0.0000  0.0000  0.0000  0.0000  0.0000  0.0000  0.0000  0.0000  0.0000  0.0000  0.0000  0.0000  0.0000  0.0000  0.0000  0.0000  0.0000  0.0000  0.0039  0.0000  0.0000  0.0000  0.0000  0.0000  0.0000  0.0000  0.0000  0.0000  0.0000  0.0000  0.0000  0.0000  0.0000  0.0000  0.0000  0.0000  0.0000  0.0000  0.0000  0.0000  0.0000  0.0000  0.0000  0.0000  0.0000  0.0039  0.0000  0.0000  0.0000  0.0000  0.0000  0.0000  0.0000  0.0000  0.0000  0.0000  0.0000  0.0000  0.0039  0.0039  0.0039  0.0000  0.0000  0.0000  0.0000  0.0000  0.0000  0.0000  0.0039  0.0077  0.0039  0.0039  0.0000  0.0039  0.0000  0.0116  0.0116  0.0116  0.0116  0.0116  0.0116  0.0116  0.0116  0.0000  0.0039  0.0039  0.0039  0.0039  0.0039  0.0000  0.0039  0.0039  0.0039  0.0039  0.0039  0.0039  0.0000  0.0039  0.0039  0.0000  0.0039  0.0039  0.0000  0.0000  0.0000  0.0039  0.0039  0.0039  0.0000  0.0039  0.0039  0.0039  0.0000  0.0000  0.0039  0.0000  0.0039  0.0039  0.0000  0.0039  0.0116  0.0000  0.0039  0.0000  0.0116  0.0000  0.0000  0.0039  0.0000  0.0039  0.0000  0.0000  0.0000  0.0000  0.0000  0.0077  0.0077  0.0039  0.0039  0.0116  0.0116  0.0077  0.0039  0.0077  0.0077  0.0039  0.0000  0.0116  0.0039  0.0039  0.0116  0.0000  0.0039  0.0039  0.0000  0.0039  0.0039  0.0000  0.0039  0.0039  0.0039  0.0000  0.0039  0.0039  0.0000  0.0039  0.0000  0.0000  0.0039  0.0077  0.0000  0.0000  0.0000  0.0000  0.0039  0.0039  0.0000  0.0000  0.0039  0.0039  0.0039  0.0039  0.0039  0.0000  0.0000  0.0000  0.0000  0.0000
MFP4__GCA_001195465.1   0.8383  0.5500  0.5385  0.5385  0.5385  0.4677  0.5173  0.4201  0.4456  0.4005  0.4412  0.4404  0.5214  0.5302  0.8425  0.3852  0.3852  0.4879  0.4263  0.4331  0.4359  0.4315  0.4315  0.4315  0.4683  0.4474  0.4750  0.4711  0.4372  0.4372  0.4702  0.4746  0.4662  0.4438  0.4798  0.4801  0.4508  0.4585  0.4845  0.4884  0.4710  0.4796  0.4901  0.5755  0.5724  0.5939  0.5596  0.6214  0.6291  0.6335  0.6302  0.5695  0.5426  0.5098  0.5749  0.5749  0.5609  0.5106  0.5771  0.5949  0.6208  0.6120  0.1475  0.2027  0.1878  0.1475  0.1475  0.1475  0.1478  0.1478  0.1478  0.1478  0.1478  0.1476  0.1476  0.1523  0.1206  0.1206  0.0039  0.0000  0.0039  0.0000  0.0000  0.0000  0.0000  0.0000  0.0000  0.0000  0.0000  0.0000  0.0000  0.0000  0.0000  0.0000  0.0000  0.0000  0.0000  0.0000  0.0000  0.0000  0.0039  0.0000  0.0000  0.0000  0.0000  0.0000  0.0000  0.0000  0.0000  0.0000  0.0000  0.0000  0.0000  0.0000  0.0000  0.0000  0.0000  0.0000  0.0000  0.0000  0.0000  0.0000  0.0000  0.0000  0.0000  0.0000  0.0000  0.0039  0.0000  0.0000  0.0000  0.0000  0.0000  0.0000  0.0000  0.0000  0.0000  0.0000  0.0000  0.0000  0.0039  0.0039  0.0039  0.0000  0.0000  0.0000  0.0000  0.0000  0.0000  0.0000  0.0039  0.0077  0.0039  0.0039  0.0000  0.0039  0.0000  0.0116  0.0116  0.0116  0.0116  0.0116  0.0116  0.0116  0.0116  0.0000  0.0039  0.0039  0.0039  0.0039  0.0039  0.0000  0.0039  0.0039  0.0039  0.0039  0.0039  0.0039  0.0000  0.0039  0.0039  0.0000  0.0039  0.0039  0.0000  0.0000  0.0000  0.0039  0.0039  0.0039  0.0000  0.0039  0.0039  0.0039  0.0000  0.0000  0.0039  0.0000  0.0039  0.0039  0.0000  0.0039  0.0116  0.0000  0.0039  0.0000  0.0116  0.0000  0.0000  0.0039  0.0000  0.0039  0.0000  0.0000  0.0000  0.0000  0.0000  0.0077  0.0077  0.0039  0.0039  0.0116  0.0116  0.0077  0.0039  0.0077  0.0077  0.0039  0.0000  0.0116  0.0039  0.0039  0.0116  0.0000  0.0039  0.0039  0.0000  0.0039  0.0039  0.0000  0.0039  0.0039  0.0039  0.0000  0.0039  0.0039  0.0000  0.0039  0.0000  0.0000  0.0039  0.0077  0.0000  0.0000  0.0000  0.0000  0.0039  0.0039  0.0000  0.0000  0.0039  0.0039  0.0039  0.0039  0.0039  0.0000  0.0000  0.0000  0.0000  0.0000  0.0000
MFP4__GCA_001196125.1   0.8383  0.5500  0.5385  0.5385  0.5385  0.4677  0.5173  0.4201  0.4456  0.4005  0.4412  0.4404  0.5214  0.5302  0.8425  0.3852  0.3852  0.4879  0.4263  0.4331  0.4359  0.4315  0.4315  0.4315  0.4683  0.4474  0.4750  0.4711  0.4372  0.4372  0.4702  0.4746  0.4662  0.4438  0.4798  0.4801  0.4508  0.4585  0.4845  0.4884  0.4710  0.4796  0.4901  0.5755  0.5724  0.5939  0.5596  0.6214  0.6291  0.6335  0.6302  0.5695  0.5426  0.5098  0.5749  0.5749  0.5609  0.5106  0.5771  0.5949  0.6208  0.6120  0.1475  0.2027  0.1878  0.1475  0.1475  0.1475  0.1478  0.1478  0.1478  0.1478  0.1478  0.1476  0.1476  0.1523  0.1206  0.1206  0.0039  0.0000  0.0039  0.0000  0.0000  0.0000  0.0000  0.0000  0.0000  0.0000  0.0000  0.0000  0.0000  0.0000  0.0000  0.0000  0.0000  0.0000  0.0000  0.0000  0.0000  0.0000  0.0039  0.0000  0.0000  0.0000  0.0000  0.0000  0.0000  0.0000  0.0000  0.0000  0.0000  0.0000  0.0000  0.0000  0.0000  0.0000  0.0000  0.0000  0.0000  0.0000  0.0000  0.0000  0.0000  0.0000  0.0000  0.0000  0.0000  0.0039  0.0000  0.0000  0.0000  0.0000  0.0000  0.0000  0.0000  0.0000  0.0000  0.0000  0.0000  0.0000  0.0039  0.0039  0.0039  0.0000  0.0000  0.0000  0.0000  0.0000  0.0000  0.0000  0.0039  0.0077  0.0039  0.0039  0.0000  0.0039  0.0000  0.0116  0.0116  0.0116  0.0116  0.0116  0.0116  0.0116  0.0116  0.0000  0.0039  0.0039  0.0039  0.0039  0.0039  0.0000  0.0039  0.0039  0.0039  0.0039  0.0039  0.0039  0.0000  0.0039  0.0039  0.0000  0.0039  0.0039  0.0000  0.0000  0.0000  0.0039  0.0039  0.0039  0.0000  0.0039  0.0039  0.0039  0.0000  0.0000  0.0039  0.0000  0.0039  0.0039  0.0000  0.0039  0.0116  0.0000  0.0039  0.0000  0.0116  0.0000  0.0000  0.0039  0.0000  0.0039  0.0000  0.0000  0.0000  0.0000  0.0000  0.0077  0.0077  0.0039  0.0039  0.0116  0.0116  0.0077  0.0039  0.0077  0.0077  0.0039  0.0000  0.0116  0.0039  0.0039  0.0116  0.0000  0.0039  0.0039  0.0000  0.0039  0.0039  0.0000  0.0039  0.0039  0.0039  0.0000  0.0039  0.0039  0.0000  0.0039  0.0000  0.0000  0.0039  0.0077  0.0000  0.0000  0.0000  0.0000  0.0039  0.0039  0.0000  0.0000  0.0039  0.0039  0.0039  0.0039  0.0039  0.0000  0.0000  0.0000  0.0000  0.0000  0.0000  0.0000
MFP4__GCA_001196775.1   0.8383  0.5500  0.5385  0.5385  0.5385  0.4677  0.5173  0.4201  0.4456  0.4005  0.4412  0.4404  0.5214  0.5302  0.8425  0.3852  0.3852  0.4879  0.4263  0.4331  0.4359  0.4315  0.4315  0.4315  0.4683  0.4474  0.4750  0.4711  0.4372  0.4372  0.4702  0.4746  0.4662  0.4438  0.4798  0.4801  0.4508  0.4585  0.4845  0.4884  0.4710  0.4796  0.4901  0.5755  0.5724  0.5939  0.5596  0.6214  0.6291  0.6335  0.6302  0.5695  0.5426  0.5098  0.5749  0.5749  0.5609  0.5106  0.5771  0.5949  0.6208  0.6120  0.1475  0.2027  0.1878  0.1475  0.1475  0.1475  0.1478  0.1478  0.1478  0.1478  0.1478  0.1476  0.1476  0.1523  0.1206  0.1206  0.0039  0.0000  0.0039  0.0000  0.0000  0.0000  0.0000  0.0000  0.0000  0.0000  0.0000  0.0000  0.0000  0.0000  0.0000  0.0000  0.0000  0.0000  0.0000  0.0000  0.0000  0.0000  0.0039  0.0000  0.0000  0.0000  0.0000  0.0000  0.0000  0.0000  0.0000  0.0000  0.0000  0.0000  0.0000  0.0000  0.0000  0.0000  0.0000  0.0000  0.0000  0.0000  0.0000  0.0000  0.0000  0.0000  0.0000  0.0000  0.0000  0.0039  0.0000  0.0000  0.0000  0.0000  0.0000  0.0000  0.0000  0.0000  0.0000  0.0000  0.0000  0.0000  0.0039  0.0039  0.0039  0.0000  0.0000  0.0000  0.0000  0.0000  0.0000  0.0000  0.0039  0.0077  0.0039  0.0039  0.0000  0.0039  0.0000  0.0116  0.0116  0.0116  0.0116  0.0116  0.0116  0.0116  0.0116  0.0000  0.0039  0.0039  0.0039  0.0039  0.0039  0.0000  0.0039  0.0039  0.0039  0.0039  0.0039  0.0039  0.0000  0.0039  0.0039  0.0000  0.0039  0.0039  0.0000  0.0000  0.0000  0.0039  0.0039  0.0039  0.0000  0.0039  0.0039  0.0039  0.0000  0.0000  0.0039  0.0000  0.0039  0.0039  0.0000  0.0039  0.0116  0.0000  0.0039  0.0000  0.0116  0.0000  0.0000  0.0039  0.0000  0.0039  0.0000  0.0000  0.0000  0.0000  0.0000  0.0077  0.0077  0.0039  0.0039  0.0116  0.0116  0.0077  0.0039  0.0077  0.0077  0.0039  0.0000  0.0116  0.0039  0.0039  0.0116  0.0000  0.0039  0.0039  0.0000  0.0039  0.0039  0.0000  0.0039  0.0039  0.0039  0.0000  0.0039  0.0039  0.0000  0.0039  0.0000  0.0000  0.0039  0.0077  0.0000  0.0000  0.0000  0.0000  0.0039  0.0039  0.0000  0.0000  0.0039  0.0039  0.0039  0.0039  0.0039  0.0000  0.0000  0.0000  0.0000  0.0000  0.0000  0.0000  0.0000
MFP4__GCA_001197775.1   0.8383  0.5500  0.5385  0.5385  0.5385  0.4677  0.5173  0.4201  0.4456  0.4005  0.4412  0.4404  0.5214  0.5302  0.8425  0.3852  0.3852  0.4879  0.4263  0.4331  0.4359  0.4315  0.4315  0.4315  0.4683  0.4474  0.4750  0.4711  0.4372  0.4372  0.4702  0.4746  0.4662  0.4438  0.4798  0.4801  0.4508  0.4585  0.4845  0.4884  0.4710  0.4796  0.4901  0.5755  0.5724  0.5939  0.5596  0.6214  0.6291  0.6335  0.6302  0.5695  0.5426  0.5098  0.5749  0.5749  0.5609  0.5106  0.5771  0.5949  0.6208  0.6120  0.1475  0.2027  0.1878  0.1475  0.1475  0.1475  0.1478  0.1478  0.1478  0.1478  0.1478  0.1476  0.1476  0.1523  0.1206  0.1206  0.0039  0.0000  0.0039  0.0000  0.0000  0.0000  0.0000  0.0000  0.0000  0.0000  0.0000  0.0000  0.0000  0.0000  0.0000  0.0000  0.0000  0.0000  0.0000  0.0000  0.0000  0.0000  0.0039  0.0000  0.0000  0.0000  0.0000  0.0000  0.0000  0.0000  0.0000  0.0000  0.0000  0.0000  0.0000  0.0000  0.0000  0.0000  0.0000  0.0000  0.0000  0.0000  0.0000  0.0000  0.0000  0.0000  0.0000  0.0000  0.0000  0.0039  0.0000  0.0000  0.0000  0.0000  0.0000  0.0000  0.0000  0.0000  0.0000  0.0000  0.0000  0.0000  0.0039  0.0039  0.0039  0.0000  0.0000  0.0000  0.0000  0.0000  0.0000  0.0000  0.0039  0.0077  0.0039  0.0039  0.0000  0.0039  0.0000  0.0116  0.0116  0.0116  0.0116  0.0116  0.0116  0.0116  0.0116  0.0000  0.0039  0.0039  0.0039  0.0039  0.0039  0.0000  0.0039  0.0039  0.0039  0.0039  0.0039  0.0039  0.0000  0.0039  0.0039  0.0000  0.0039  0.0039  0.0000  0.0000  0.0000  0.0039  0.0039  0.0039  0.0000  0.0039  0.0039  0.0039  0.0000  0.0000  0.0039  0.0000  0.0039  0.0039  0.0000  0.0039  0.0116  0.0000  0.0039  0.0000  0.0116  0.0000  0.0000  0.0039  0.0000  0.0039  0.0000  0.0000  0.0000  0.0000  0.0000  0.0077  0.0077  0.0039  0.0039  0.0116  0.0116  0.0077  0.0039  0.0077  0.0077  0.0039  0.0000  0.0116  0.0039  0.0039  0.0116  0.0000  0.0039  0.0039  0.0000  0.0039  0.0039  0.0000  0.0039  0.0039  0.0039  0.0000  0.0039  0.0039  0.0000  0.0039  0.0000  0.0000  0.0039  0.0077  0.0000  0.0000  0.0000  0.0000  0.0039  0.0039  0.0000  0.0000  0.0039  0.0039  0.0039  0.0039  0.0039  0.0000  0.0000  0.0000  0.0000  0.0000  0.0000  0.0000  0.0000  0.0000
MFP4__GCA_001197795.1   0.8383  0.5500  0.5385  0.5385  0.5385  0.4677  0.5173  0.4201  0.4456  0.4005  0.4412  0.4404  0.5214  0.5302  0.8425  0.3852  0.3852  0.4879  0.4263  0.4331  0.4359  0.4315  0.4315  0.4315  0.4683  0.4474  0.4750  0.4711  0.4372  0.4372  0.4702  0.4746  0.4662  0.4438  0.4798  0.4801  0.4508  0.4585  0.4845  0.4884  0.4710  0.4796  0.4901  0.5755  0.5724  0.5939  0.5596  0.6214  0.6291  0.6335  0.6302  0.5695  0.5426  0.5098  0.5749  0.5749  0.5609  0.5106  0.5771  0.5949  0.6208  0.6120  0.1475  0.2027  0.1878  0.1475  0.1475  0.1475  0.1478  0.1478  0.1478  0.1478  0.1478  0.1476  0.1476  0.1523  0.1206  0.1206  0.0039  0.0000  0.0039  0.0000  0.0000  0.0000  0.0000  0.0000  0.0000  0.0000  0.0000  0.0000  0.0000  0.0000  0.0000  0.0000  0.0000  0.0000  0.0000  0.0000  0.0000  0.0000  0.0039  0.0000  0.0000  0.0000  0.0000  0.0000  0.0000  0.0000  0.0000  0.0000  0.0000  0.0000  0.0000  0.0000  0.0000  0.0000  0.0000  0.0000  0.0000  0.0000  0.0000  0.0000  0.0000  0.0000  0.0000  0.0000  0.0000  0.0039  0.0000  0.0000  0.0000  0.0000  0.0000  0.0000  0.0000  0.0000  0.0000  0.0000  0.0000  0.0000  0.0039  0.0039  0.0039  0.0000  0.0000  0.0000  0.0000  0.0000  0.0000  0.0000  0.0039  0.0077  0.0039  0.0039  0.0000  0.0039  0.0000  0.0116  0.0116  0.0116  0.0116  0.0116  0.0116  0.0116  0.0116  0.0000  0.0039  0.0039  0.0039  0.0039  0.0039  0.0000  0.0039  0.0039  0.0039  0.0039  0.0039  0.0039  0.0000  0.0039  0.0039  0.0000  0.0039  0.0039  0.0000  0.0000  0.0000  0.0039  0.0039  0.0039  0.0000  0.0039  0.0039  0.0039  0.0000  0.0000  0.0039  0.0000  0.0039  0.0039  0.0000  0.0039  0.0116  0.0000  0.0039  0.0000  0.0116  0.0000  0.0000  0.0039  0.0000  0.0039  0.0000  0.0000  0.0000  0.0000  0.0000  0.0077  0.0077  0.0039  0.0039  0.0116  0.0116  0.0077  0.0039  0.0077  0.0077  0.0039  0.0000  0.0116  0.0039  0.0039  0.0116  0.0000  0.0039  0.0039  0.0000  0.0039  0.0039  0.0000  0.0039  0.0039  0.0039  0.0000  0.0039  0.0039  0.0000  0.0039  0.0000  0.0000  0.0039  0.0077  0.0000  0.0000  0.0000  0.0000  0.0039  0.0039  0.0000  0.0000  0.0039  0.0039  0.0039  0.0039  0.0039  0.0000  0.0000  0.0000  0.0000  0.0000  0.0000  0.0000  0.0000  0.0000  0.0000
MFP4__GCA_001197955.1   0.8383  0.5500  0.5385  0.5385  0.5385  0.4677  0.5173  0.4201  0.4456  0.4005  0.4412  0.4404  0.5214  0.5302  0.8425  0.3852  0.3852  0.4879  0.4263  0.4331  0.4359  0.4315  0.4315  0.4315  0.4683  0.4474  0.4750  0.4711  0.4372  0.4372  0.4702  0.4746  0.4662  0.4438  0.4798  0.4801  0.4508  0.4585  0.4845  0.4884  0.4710  0.4796  0.4901  0.5755  0.5724  0.5939  0.5596  0.6214  0.6291  0.6335  0.6302  0.5695  0.5426  0.5098  0.5749  0.5749  0.5609  0.5106  0.5771  0.5949  0.6208  0.6120  0.1475  0.2027  0.1878  0.1475  0.1475  0.1475  0.1478  0.1478  0.1478  0.1478  0.1478  0.1476  0.1476  0.1523  0.1206  0.1206  0.0039  0.0000  0.0039  0.0000  0.0000  0.0000  0.0000  0.0000  0.0000  0.0000  0.0000  0.0000  0.0000  0.0000  0.0000  0.0000  0.0000  0.0000  0.0000  0.0000  0.0000  0.0000  0.0039  0.0000  0.0000  0.0000  0.0000  0.0000  0.0000  0.0000  0.0000  0.0000  0.0000  0.0000  0.0000  0.0000  0.0000  0.0000  0.0000  0.0000  0.0000  0.0000  0.0000  0.0000  0.0000  0.0000  0.0000  0.0000  0.0000  0.0039  0.0000  0.0000  0.0000  0.0000  0.0000  0.0000  0.0000  0.0000  0.0000  0.0000  0.0000  0.0000  0.0039  0.0039  0.0039  0.0000  0.0000  0.0000  0.0000  0.0000  0.0000  0.0000  0.0039  0.0077  0.0039  0.0039  0.0000  0.0039  0.0000  0.0116  0.0116  0.0116  0.0116  0.0116  0.0116  0.0116  0.0116  0.0000  0.0039  0.0039  0.0039  0.0039  0.0039  0.0000  0.0039  0.0039  0.0039  0.0039  0.0039  0.0039  0.0000  0.0039  0.0039  0.0000  0.0039  0.0039  0.0000  0.0000  0.0000  0.0039  0.0039  0.0039  0.0000  0.0039  0.0039  0.0039  0.0000  0.0000  0.0039  0.0000  0.0039  0.0039  0.0000  0.0039  0.0116  0.0000  0.0039  0.0000  0.0116  0.0000  0.0000  0.0039  0.0000  0.0039  0.0000  0.0000  0.0000  0.0000  0.0000  0.0077  0.0077  0.0039  0.0039  0.0116  0.0116  0.0077  0.0039  0.0077  0.0077  0.0039  0.0000  0.0116  0.0039  0.0039  0.0116  0.0000  0.0039  0.0039  0.0000  0.0039  0.0039  0.0000  0.0039  0.0039  0.0039  0.0000  0.0039  0.0039  0.0000  0.0039  0.0000  0.0000  0.0039  0.0077  0.0000  0.0000  0.0000  0.0000  0.0039  0.0039  0.0000  0.0000  0.0039  0.0039  0.0039  0.0039  0.0039  0.0000  0.0000  0.0000  0.0000  0.0000  0.0000  0.0000  0.0000  0.0000  0.0000  0.0000
MFP4__GCA_001199695.1   0.8383  0.5500  0.5385  0.5385  0.5385  0.4677  0.5173  0.4201  0.4456  0.4005  0.4412  0.4404  0.5214  0.5302  0.8425  0.3852  0.3852  0.4879  0.4263  0.4331  0.4359  0.4315  0.4315  0.4315  0.4683  0.4474  0.4750  0.4711  0.4372  0.4372  0.4702  0.4746  0.4662  0.4438  0.4798  0.4801  0.4508  0.4585  0.4845  0.4884  0.4710  0.4796  0.4901  0.5755  0.5724  0.5939  0.5596  0.6214  0.6291  0.6335  0.6302  0.5695  0.5426  0.5098  0.5749  0.5749  0.5609  0.5106  0.5771  0.5949  0.6208  0.6120  0.1475  0.2027  0.1878  0.1475  0.1475  0.1475  0.1478  0.1478  0.1478  0.1478  0.1478  0.1476  0.1476  0.1523  0.1206  0.1206  0.0039  0.0000  0.0039  0.0000  0.0000  0.0000  0.0000  0.0000  0.0000  0.0000  0.0000  0.0000  0.0000  0.0000  0.0000  0.0000  0.0000  0.0000  0.0000  0.0000  0.0000  0.0000  0.0039  0.0000  0.0000  0.0000  0.0000  0.0000  0.0000  0.0000  0.0000  0.0000  0.0000  0.0000  0.0000  0.0000  0.0000  0.0000  0.0000  0.0000  0.0000  0.0000  0.0000  0.0000  0.0000  0.0000  0.0000  0.0000  0.0000  0.0039  0.0000  0.0000  0.0000  0.0000  0.0000  0.0000  0.0000  0.0000  0.0000  0.0000  0.0000  0.0000  0.0039  0.0039  0.0039  0.0000  0.0000  0.0000  0.0000  0.0000  0.0000  0.0000  0.0039  0.0077  0.0039  0.0039  0.0000  0.0039  0.0000  0.0116  0.0116  0.0116  0.0116  0.0116  0.0116  0.0116  0.0116  0.0000  0.0039  0.0039  0.0039  0.0039  0.0039  0.0000  0.0039  0.0039  0.0039  0.0039  0.0039  0.0039  0.0000  0.0039  0.0039  0.0000  0.0039  0.0039  0.0000  0.0000  0.0000  0.0039  0.0039  0.0039  0.0000  0.0039  0.0039  0.0039  0.0000  0.0000  0.0039  0.0000  0.0039  0.0039  0.0000  0.0039  0.0116  0.0000  0.0039  0.0000  0.0116  0.0000  0.0000  0.0039  0.0000  0.0039  0.0000  0.0000  0.0000  0.0000  0.0000  0.0077  0.0077  0.0039  0.0039  0.0116  0.0116  0.0077  0.0039  0.0077  0.0077  0.0039  0.0000  0.0116  0.0039  0.0039  0.0116  0.0000  0.0039  0.0039  0.0000  0.0039  0.0039  0.0000  0.0039  0.0039  0.0039  0.0000  0.0039  0.0039  0.0000  0.0039  0.0000  0.0000  0.0039  0.0077  0.0000  0.0000  0.0000  0.0000  0.0039  0.0039  0.0000  0.0000  0.0039  0.0039  0.0039  0.0039  0.0039  0.0000  0.0000  0.0000  0.0000  0.0000  0.0000  0.0000  0.0000  0.0000  0.0000  0.0000  0.0000
MFP4__GCA_001199735.1   0.8383  0.5500  0.5385  0.5385  0.5385  0.4677  0.5173  0.4201  0.4456  0.4005  0.4412  0.4404  0.5214  0.5302  0.8425  0.3852  0.3852  0.4879  0.4263  0.4331  0.4359  0.4315  0.4315  0.4315  0.4683  0.4474  0.4750  0.4711  0.4372  0.4372  0.4702  0.4746  0.4662  0.4438  0.4798  0.4801  0.4508  0.4585  0.4845  0.4884  0.4710  0.4796  0.4901  0.5755  0.5724  0.5939  0.5596  0.6214  0.6291  0.6335  0.6302  0.5695  0.5426  0.5098  0.5749  0.5749  0.5609  0.5106  0.5771  0.5949  0.6208  0.6120  0.1475  0.2027  0.1878  0.1475  0.1475  0.1475  0.1478  0.1478  0.1478  0.1478  0.1478  0.1476  0.1476  0.1523  0.1206  0.1206  0.0039  0.0000  0.0039  0.0000  0.0000  0.0000  0.0000  0.0000  0.0000  0.0000  0.0000  0.0000  0.0000  0.0000  0.0000  0.0000  0.0000  0.0000  0.0000  0.0000  0.0000  0.0000  0.0039  0.0000  0.0000  0.0000  0.0000  0.0000  0.0000  0.0000  0.0000  0.0000  0.0000  0.0000  0.0000  0.0000  0.0000  0.0000  0.0000  0.0000  0.0000  0.0000  0.0000  0.0000  0.0000  0.0000  0.0000  0.0000  0.0000  0.0039  0.0000  0.0000  0.0000  0.0000  0.0000  0.0000  0.0000  0.0000  0.0000  0.0000  0.0000  0.0000  0.0039  0.0039  0.0039  0.0000  0.0000  0.0000  0.0000  0.0000  0.0000  0.0000  0.0039  0.0077  0.0039  0.0039  0.0000  0.0039  0.0000  0.0116  0.0116  0.0116  0.0116  0.0116  0.0116  0.0116  0.0116  0.0000  0.0039  0.0039  0.0039  0.0039  0.0039  0.0000  0.0039  0.0039  0.0039  0.0039  0.0039  0.0039  0.0000  0.0039  0.0039  0.0000  0.0039  0.0039  0.0000  0.0000  0.0000  0.0039  0.0039  0.0039  0.0000  0.0039  0.0039  0.0039  0.0000  0.0000  0.0039  0.0000  0.0039  0.0039  0.0000  0.0039  0.0116  0.0000  0.0039  0.0000  0.0116  0.0000  0.0000  0.0039  0.0000  0.0039  0.0000  0.0000  0.0000  0.0000  0.0000  0.0077  0.0077  0.0039  0.0039  0.0116  0.0116  0.0077  0.0039  0.0077  0.0077  0.0039  0.0000  0.0116  0.0039  0.0039  0.0116  0.0000  0.0039  0.0039  0.0000  0.0039  0.0039  0.0000  0.0039  0.0039  0.0039  0.0000  0.0039  0.0039  0.0000  0.0039  0.0000  0.0000  0.0039  0.0077  0.0000  0.0000  0.0000  0.0000  0.0039  0.0039  0.0000  0.0000  0.0039  0.0039  0.0039  0.0039  0.0039  0.0000  0.0000  0.0000  0.0000  0.0000  0.0000  0.0000  0.0000  0.0000  0.0000  0.0000  0.0000  0.0000
MFP4__GCA_001199815.1   0.8383  0.5500  0.5385  0.5385  0.5385  0.4677  0.5173  0.4201  0.4456  0.4005  0.4412  0.4404  0.5214  0.5302  0.8425  0.3852  0.3852  0.4879  0.4263  0.4331  0.4359  0.4315  0.4315  0.4315  0.4683  0.4474  0.4750  0.4711  0.4372  0.4372  0.4702  0.4746  0.4662  0.4438  0.4798  0.4801  0.4508  0.4585  0.4845  0.4884  0.4710  0.4796  0.4901  0.5755  0.5724  0.5939  0.5596  0.6214  0.6291  0.6335  0.6302  0.5695  0.5426  0.5098  0.5749  0.5749  0.5609  0.5106  0.5771  0.5949  0.6208  0.6120  0.1475  0.2027  0.1878  0.1475  0.1475  0.1475  0.1478  0.1478  0.1478  0.1478  0.1478  0.1476  0.1476  0.1523  0.1206  0.1206  0.0039  0.0000  0.0039  0.0000  0.0000  0.0000  0.0000  0.0000  0.0000  0.0000  0.0000  0.0000  0.0000  0.0000  0.0000  0.0000  0.0000  0.0000  0.0000  0.0000  0.0000  0.0000  0.0039  0.0000  0.0000  0.0000  0.0000  0.0000  0.0000  0.0000  0.0000  0.0000  0.0000  0.0000  0.0000  0.0000  0.0000  0.0000  0.0000  0.0000  0.0000  0.0000  0.0000  0.0000  0.0000  0.0000  0.0000  0.0000  0.0000  0.0039  0.0000  0.0000  0.0000  0.0000  0.0000  0.0000  0.0000  0.0000  0.0000  0.0000  0.0000  0.0000  0.0039  0.0039  0.0039  0.0000  0.0000  0.0000  0.0000  0.0000  0.0000  0.0000  0.0039  0.0077  0.0039  0.0039  0.0000  0.0039  0.0000  0.0116  0.0116  0.0116  0.0116  0.0116  0.0116  0.0116  0.0116  0.0000  0.0039  0.0039  0.0039  0.0039  0.0039  0.0000  0.0039  0.0039  0.0039  0.0039  0.0039  0.0039  0.0000  0.0039  0.0039  0.0000  0.0039  0.0039  0.0000  0.0000  0.0000  0.0039  0.0039  0.0039  0.0000  0.0039  0.0039  0.0039  0.0000  0.0000  0.0039  0.0000  0.0039  0.0039  0.0000  0.0039  0.0116  0.0000  0.0039  0.0000  0.0116  0.0000  0.0000  0.0039  0.0000  0.0039  0.0000  0.0000  0.0000  0.0000  0.0000  0.0077  0.0077  0.0039  0.0039  0.0116  0.0116  0.0077  0.0039  0.0077  0.0077  0.0039  0.0000  0.0116  0.0039  0.0039  0.0116  0.0000  0.0039  0.0039  0.0000  0.0039  0.0039  0.0000  0.0039  0.0039  0.0039  0.0000  0.0039  0.0039  0.0000  0.0039  0.0000  0.0000  0.0039  0.0077  0.0000  0.0000  0.0000  0.0000  0.0039  0.0039  0.0000  0.0000  0.0039  0.0039  0.0039  0.0039  0.0039  0.0000  0.0000  0.0000  0.0000  0.0000  0.0000  0.0000  0.0000  0.0000  0.0000  0.0000  0.0000  0.0000  0.0000
MFP4__GCA_001199855.1   0.8383  0.5500  0.5385  0.5385  0.5385  0.4677  0.5173  0.4201  0.4456  0.4005  0.4412  0.4404  0.5214  0.5302  0.8425  0.3852  0.3852  0.4879  0.4263  0.4331  0.4359  0.4315  0.4315  0.4315  0.4683  0.4474  0.4750  0.4711  0.4372  0.4372  0.4702  0.4746  0.4662  0.4438  0.4798  0.4801  0.4508  0.4585  0.4845  0.4884  0.4710  0.4796  0.4901  0.5755  0.5724  0.5939  0.5596  0.6214  0.6291  0.6335  0.6302  0.5695  0.5426  0.5098  0.5749  0.5749  0.5609  0.5106  0.5771  0.5949  0.6208  0.6120  0.1475  0.2027  0.1878  0.1475  0.1475  0.1475  0.1478  0.1478  0.1478  0.1478  0.1478  0.1476  0.1476  0.1523  0.1206  0.1206  0.0039  0.0000  0.0039  0.0000  0.0000  0.0000  0.0000  0.0000  0.0000  0.0000  0.0000  0.0000  0.0000  0.0000  0.0000  0.0000  0.0000  0.0000  0.0000  0.0000  0.0000  0.0000  0.0039  0.0000  0.0000  0.0000  0.0000  0.0000  0.0000  0.0000  0.0000  0.0000  0.0000  0.0000  0.0000  0.0000  0.0000  0.0000  0.0000  0.0000  0.0000  0.0000  0.0000  0.0000  0.0000  0.0000  0.0000  0.0000  0.0000  0.0039  0.0000  0.0000  0.0000  0.0000  0.0000  0.0000  0.0000  0.0000  0.0000  0.0000  0.0000  0.0000  0.0039  0.0039  0.0039  0.0000  0.0000  0.0000  0.0000  0.0000  0.0000  0.0000  0.0039  0.0077  0.0039  0.0039  0.0000  0.0039  0.0000  0.0116  0.0116  0.0116  0.0116  0.0116  0.0116  0.0116  0.0116  0.0000  0.0039  0.0039  0.0039  0.0039  0.0039  0.0000  0.0039  0.0039  0.0039  0.0039  0.0039  0.0039  0.0000  0.0039  0.0039  0.0000  0.0039  0.0039  0.0000  0.0000  0.0000  0.0039  0.0039  0.0039  0.0000  0.0039  0.0039  0.0039  0.0000  0.0000  0.0039  0.0000  0.0039  0.0039  0.0000  0.0039  0.0116  0.0000  0.0039  0.0000  0.0116  0.0000  0.0000  0.0039  0.0000  0.0039  0.0000  0.0000  0.0000  0.0000  0.0000  0.0077  0.0077  0.0039  0.0039  0.0116  0.0116  0.0077  0.0039  0.0077  0.0077  0.0039  0.0000  0.0116  0.0039  0.0039  0.0116  0.0000  0.0039  0.0039  0.0000  0.0039  0.0039  0.0000  0.0039  0.0039  0.0039  0.0000  0.0039  0.0039  0.0000  0.0039  0.0000  0.0000  0.0039  0.0077  0.0000  0.0000  0.0000  0.0000  0.0039  0.0039  0.0000  0.0000  0.0039  0.0039  0.0039  0.0039  0.0039  0.0000  0.0000  0.0000  0.0000  0.0000  0.0000  0.0000  0.0000  0.0000  0.0000  0.0000  0.0000  0.0000  0.0000  0.0000
MFP4__GCA_001200615.1   0.8383  0.5500  0.5385  0.5385  0.5385  0.4677  0.5173  0.4201  0.4456  0.4005  0.4412  0.4404  0.5214  0.5302  0.8425  0.3852  0.3852  0.4879  0.4263  0.4331  0.4359  0.4315  0.4315  0.4315  0.4683  0.4474  0.4750  0.4711  0.4372  0.4372  0.4702  0.4746  0.4662  0.4438  0.4798  0.4801  0.4508  0.4585  0.4845  0.4884  0.4710  0.4796  0.4901  0.5755  0.5724  0.5939  0.5596  0.6214  0.6291  0.6335  0.6302  0.5695  0.5426  0.5098  0.5749  0.5749  0.5609  0.5106  0.5771  0.5949  0.6208  0.6120  0.1475  0.2027  0.1878  0.1475  0.1475  0.1475  0.1478  0.1478  0.1478  0.1478  0.1478  0.1476  0.1476  0.1523  0.1206  0.1206  0.0039  0.0000  0.0039  0.0000  0.0000  0.0000  0.0000  0.0000  0.0000  0.0000  0.0000  0.0000  0.0000  0.0000  0.0000  0.0000  0.0000  0.0000  0.0000  0.0000  0.0000  0.0000  0.0039  0.0000  0.0000  0.0000  0.0000  0.0000  0.0000  0.0000  0.0000  0.0000  0.0000  0.0000  0.0000  0.0000  0.0000  0.0000  0.0000  0.0000  0.0000  0.0000  0.0000  0.0000  0.0000  0.0000  0.0000  0.0000  0.0000  0.0039  0.0000  0.0000  0.0000  0.0000  0.0000  0.0000  0.0000  0.0000  0.0000  0.0000  0.0000  0.0000  0.0039  0.0039  0.0039  0.0000  0.0000  0.0000  0.0000  0.0000  0.0000  0.0000  0.0039  0.0077  0.0039  0.0039  0.0000  0.0039  0.0000  0.0116  0.0116  0.0116  0.0116  0.0116  0.0116  0.0116  0.0116  0.0000  0.0039  0.0039  0.0039  0.0039  0.0039  0.0000  0.0039  0.0039  0.0039  0.0039  0.0039  0.0039  0.0000  0.0039  0.0039  0.0000  0.0039  0.0039  0.0000  0.0000  0.0000  0.0039  0.0039  0.0039  0.0000  0.0039  0.0039  0.0039  0.0000  0.0000  0.0039  0.0000  0.0039  0.0039  0.0000  0.0039  0.0116  0.0000  0.0039  0.0000  0.0116  0.0000  0.0000  0.0039  0.0000  0.0039  0.0000  0.0000  0.0000  0.0000  0.0000  0.0077  0.0077  0.0039  0.0039  0.0116  0.0116  0.0077  0.0039  0.0077  0.0077  0.0039  0.0000  0.0116  0.0039  0.0039  0.0116  0.0000  0.0039  0.0039  0.0000  0.0039  0.0039  0.0000  0.0039  0.0039  0.0039  0.0000  0.0039  0.0039  0.0000  0.0039  0.0000  0.0000  0.0039  0.0077  0.0000  0.0000  0.0000  0.0000  0.0039  0.0039  0.0000  0.0000  0.0039  0.0039  0.0039  0.0039  0.0039  0.0000  0.0000  0.0000  0.0000  0.0000  0.0000  0.0000  0.0000  0.0000  0.0000  0.0000  0.0000  0.0000  0.0000  0.0000  0.0000
MFP4__GCA_001202135.1   0.8383  0.5500  0.5385  0.5385  0.5385  0.4677  0.5173  0.4201  0.4456  0.4005  0.4412  0.4404  0.5214  0.5302  0.8425  0.3852  0.3852  0.4879  0.4263  0.4331  0.4359  0.4315  0.4315  0.4315  0.4683  0.4474  0.4750  0.4711  0.4372  0.4372  0.4702  0.4746  0.4662  0.4438  0.4798  0.4801  0.4508  0.4585  0.4845  0.4884  0.4710  0.4796  0.4901  0.5755  0.5724  0.5939  0.5596  0.6214  0.6291  0.6335  0.6302  0.5695  0.5426  0.5098  0.5749  0.5749  0.5609  0.5106  0.5771  0.5949  0.6208  0.6120  0.1475  0.2027  0.1878  0.1475  0.1475  0.1475  0.1478  0.1478  0.1478  0.1478  0.1478  0.1476  0.1476  0.1523  0.1206  0.1206  0.0039  0.0000  0.0039  0.0000  0.0000  0.0000  0.0000  0.0000  0.0000  0.0000  0.0000  0.0000  0.0000  0.0000  0.0000  0.0000  0.0000  0.0000  0.0000  0.0000  0.0000  0.0000  0.0039  0.0000  0.0000  0.0000  0.0000  0.0000  0.0000  0.0000  0.0000  0.0000  0.0000  0.0000  0.0000  0.0000  0.0000  0.0000  0.0000  0.0000  0.0000  0.0000  0.0000  0.0000  0.0000  0.0000  0.0000  0.0000  0.0000  0.0039  0.0000  0.0000  0.0000  0.0000  0.0000  0.0000  0.0000  0.0000  0.0000  0.0000  0.0000  0.0000  0.0039  0.0039  0.0039  0.0000  0.0000  0.0000  0.0000  0.0000  0.0000  0.0000  0.0039  0.0077  0.0039  0.0039  0.0000  0.0039  0.0000  0.0116  0.0116  0.0116  0.0116  0.0116  0.0116  0.0116  0.0116  0.0000  0.0039  0.0039  0.0039  0.0039  0.0039  0.0000  0.0039  0.0039  0.0039  0.0039  0.0039  0.0039  0.0000  0.0039  0.0039  0.0000  0.0039  0.0039  0.0000  0.0000  0.0000  0.0039  0.0039  0.0039  0.0000  0.0039  0.0039  0.0039  0.0000  0.0000  0.0039  0.0000  0.0039  0.0039  0.0000  0.0039  0.0116  0.0000  0.0039  0.0000  0.0116  0.0000  0.0000  0.0039  0.0000  0.0039  0.0000  0.0000  0.0000  0.0000  0.0000  0.0077  0.0077  0.0039  0.0039  0.0116  0.0116  0.0077  0.0039  0.0077  0.0077  0.0039  0.0000  0.0116  0.0039  0.0039  0.0116  0.0000  0.0039  0.0039  0.0000  0.0039  0.0039  0.0000  0.0039  0.0039  0.0039  0.0000  0.0039  0.0039  0.0000  0.0039  0.0000  0.0000  0.0039  0.0077  0.0000  0.0000  0.0000  0.0000  0.0039  0.0039  0.0000  0.0000  0.0039  0.0039  0.0039  0.0039  0.0039  0.0000  0.0000  0.0000  0.0000  0.0000  0.0000  0.0000  0.0000  0.0000  0.0000  0.0000  0.0000  0.0000  0.0000  0.0000  0.0000  0.0000
MFP4__GCA_001202415.1   0.8383  0.5500  0.5385  0.5385  0.5385  0.4677  0.5173  0.4201  0.4456  0.4005  0.4412  0.4404  0.5214  0.5302  0.8425  0.3852  0.3852  0.4879  0.4263  0.4331  0.4359  0.4315  0.4315  0.4315  0.4683  0.4474  0.4750  0.4711  0.4372  0.4372  0.4702  0.4746  0.4662  0.4438  0.4798  0.4801  0.4508  0.4585  0.4845  0.4884  0.4710  0.4796  0.4901  0.5755  0.5724  0.5939  0.5596  0.6214  0.6291  0.6335  0.6302  0.5695  0.5426  0.5098  0.5749  0.5749  0.5609  0.5106  0.5771  0.5949  0.6208  0.6120  0.1475  0.2027  0.1878  0.1475  0.1475  0.1475  0.1478  0.1478  0.1478  0.1478  0.1478  0.1476  0.1476  0.1523  0.1206  0.1206  0.0039  0.0000  0.0039  0.0000  0.0000  0.0000  0.0000  0.0000  0.0000  0.0000  0.0000  0.0000  0.0000  0.0000  0.0000  0.0000  0.0000  0.0000  0.0000  0.0000  0.0000  0.0000  0.0039  0.0000  0.0000  0.0000  0.0000  0.0000  0.0000  0.0000  0.0000  0.0000  0.0000  0.0000  0.0000  0.0000  0.0000  0.0000  0.0000  0.0000  0.0000  0.0000  0.0000  0.0000  0.0000  0.0000  0.0000  0.0000  0.0000  0.0039  0.0000  0.0000  0.0000  0.0000  0.0000  0.0000  0.0000  0.0000  0.0000  0.0000  0.0000  0.0000  0.0039  0.0039  0.0039  0.0000  0.0000  0.0000  0.0000  0.0000  0.0000  0.0000  0.0039  0.0077  0.0039  0.0039  0.0000  0.0039  0.0000  0.0116  0.0116  0.0116  0.0116  0.0116  0.0116  0.0116  0.0116  0.0000  0.0039  0.0039  0.0039  0.0039  0.0039  0.0000  0.0039  0.0039  0.0039  0.0039  0.0039  0.0039  0.0000  0.0039  0.0039  0.0000  0.0039  0.0039  0.0000  0.0000  0.0000  0.0039  0.0039  0.0039  0.0000  0.0039  0.0039  0.0039  0.0000  0.0000  0.0039  0.0000  0.0039  0.0039  0.0000  0.0039  0.0116  0.0000  0.0039  0.0000  0.0116  0.0000  0.0000  0.0039  0.0000  0.0039  0.0000  0.0000  0.0000  0.0000  0.0000  0.0077  0.0077  0.0039  0.0039  0.0116  0.0116  0.0077  0.0039  0.0077  0.0077  0.0039  0.0000  0.0116  0.0039  0.0039  0.0116  0.0000  0.0039  0.0039  0.0000  0.0039  0.0039  0.0000  0.0039  0.0039  0.0039  0.0000  0.0039  0.0039  0.0000  0.0039  0.0000  0.0000  0.0039  0.0077  0.0000  0.0000  0.0000  0.0000  0.0039  0.0039  0.0000  0.0000  0.0039  0.0039  0.0039  0.0039  0.0039  0.0000  0.0000  0.0000  0.0000  0.0000  0.0000  0.0000  0.0000  0.0000  0.0000  0.0000  0.0000  0.0000  0.0000  0.0000  0.0000  0.0000  0.0000
MFP4__GCA_001204155.1   0.8383  0.5500  0.5385  0.5385  0.5385  0.4677  0.5173  0.4201  0.4456  0.4005  0.4412  0.4404  0.5214  0.5302  0.8425  0.3852  0.3852  0.4879  0.4263  0.4331  0.4359  0.4315  0.4315  0.4315  0.4683  0.4474  0.4750  0.4711  0.4372  0.4372  0.4702  0.4746  0.4662  0.4438  0.4798  0.4801  0.4508  0.4585  0.4845  0.4884  0.4710  0.4796  0.4901  0.5755  0.5724  0.5939  0.5596  0.6214  0.6291  0.6335  0.6302  0.5695  0.5426  0.5098  0.5749  0.5749  0.5609  0.5106  0.5771  0.5949  0.6208  0.6120  0.1475  0.2027  0.1878  0.1475  0.1475  0.1475  0.1478  0.1478  0.1478  0.1478  0.1478  0.1476  0.1476  0.1523  0.1206  0.1206  0.0039  0.0000  0.0039  0.0000  0.0000  0.0000  0.0000  0.0000  0.0000  0.0000  0.0000  0.0000  0.0000  0.0000  0.0000  0.0000  0.0000  0.0000  0.0000  0.0000  0.0000  0.0000  0.0039  0.0000  0.0000  0.0000  0.0000  0.0000  0.0000  0.0000  0.0000  0.0000  0.0000  0.0000  0.0000  0.0000  0.0000  0.0000  0.0000  0.0000  0.0000  0.0000  0.0000  0.0000  0.0000  0.0000  0.0000  0.0000  0.0000  0.0039  0.0000  0.0000  0.0000  0.0000  0.0000  0.0000  0.0000  0.0000  0.0000  0.0000  0.0000  0.0000  0.0039  0.0039  0.0039  0.0000  0.0000  0.0000  0.0000  0.0000  0.0000  0.0000  0.0039  0.0077  0.0039  0.0039  0.0000  0.0039  0.0000  0.0116  0.0116  0.0116  0.0116  0.0116  0.0116  0.0116  0.0116  0.0000  0.0039  0.0039  0.0039  0.0039  0.0039  0.0000  0.0039  0.0039  0.0039  0.0039  0.0039  0.0039  0.0000  0.0039  0.0039  0.0000  0.0039  0.0039  0.0000  0.0000  0.0000  0.0039  0.0039  0.0039  0.0000  0.0039  0.0039  0.0039  0.0000  0.0000  0.0039  0.0000  0.0039  0.0039  0.0000  0.0039  0.0116  0.0000  0.0039  0.0000  0.0116  0.0000  0.0000  0.0039  0.0000  0.0039  0.0000  0.0000  0.0000  0.0000  0.0000  0.0077  0.0077  0.0039  0.0039  0.0116  0.0116  0.0077  0.0039  0.0077  0.0077  0.0039  0.0000  0.0116  0.0039  0.0039  0.0116  0.0000  0.0039  0.0039  0.0000  0.0039  0.0039  0.0000  0.0039  0.0039  0.0039  0.0000  0.0039  0.0039  0.0000  0.0039  0.0000  0.0000  0.0039  0.0077  0.0000  0.0000  0.0000  0.0000  0.0039  0.0039  0.0000  0.0000  0.0039  0.0039  0.0039  0.0039  0.0039  0.0000  0.0000  0.0000  0.0000  0.0000  0.0000  0.0000  0.0000  0.0000  0.0000  0.0000  0.0000  0.0000  0.0000  0.0000  0.0000  0.0000  0.0000  0.0000
MFP4__GCA_001204275.1   0.8383  0.5500  0.5385  0.5385  0.5385  0.4677  0.5173  0.4201  0.4456  0.4005  0.4412  0.4404  0.5214  0.5302  0.8425  0.3852  0.3852  0.4879  0.4263  0.4331  0.4359  0.4315  0.4315  0.4315  0.4683  0.4474  0.4750  0.4711  0.4372  0.4372  0.4702  0.4746  0.4662  0.4438  0.4798  0.4801  0.4508  0.4585  0.4845  0.4884  0.4710  0.4796  0.4901  0.5755  0.5724  0.5939  0.5596  0.6214  0.6291  0.6335  0.6302  0.5695  0.5426  0.5098  0.5749  0.5749  0.5609  0.5106  0.5771  0.5949  0.6208  0.6120  0.1475  0.2027  0.1878  0.1475  0.1475  0.1475  0.1478  0.1478  0.1478  0.1478  0.1478  0.1476  0.1476  0.1523  0.1206  0.1206  0.0039  0.0000  0.0039  0.0000  0.0000  0.0000  0.0000  0.0000  0.0000  0.0000  0.0000  0.0000  0.0000  0.0000  0.0000  0.0000  0.0000  0.0000  0.0000  0.0000  0.0000  0.0000  0.0039  0.0000  0.0000  0.0000  0.0000  0.0000  0.0000  0.0000  0.0000  0.0000  0.0000  0.0000  0.0000  0.0000  0.0000  0.0000  0.0000  0.0000  0.0000  0.0000  0.0000  0.0000  0.0000  0.0000  0.0000  0.0000  0.0000  0.0039  0.0000  0.0000  0.0000  0.0000  0.0000  0.0000  0.0000  0.0000  0.0000  0.0000  0.0000  0.0000  0.0039  0.0039  0.0039  0.0000  0.0000  0.0000  0.0000  0.0000  0.0000  0.0000  0.0039  0.0077  0.0039  0.0039  0.0000  0.0039  0.0000  0.0116  0.0116  0.0116  0.0116  0.0116  0.0116  0.0116  0.0116  0.0000  0.0039  0.0039  0.0039  0.0039  0.0039  0.0000  0.0039  0.0039  0.0039  0.0039  0.0039  0.0039  0.0000  0.0039  0.0039  0.0000  0.0039  0.0039  0.0000  0.0000  0.0000  0.0039  0.0039  0.0039  0.0000  0.0039  0.0039  0.0039  0.0000  0.0000  0.0039  0.0000  0.0039  0.0039  0.0000  0.0039  0.0116  0.0000  0.0039  0.0000  0.0116  0.0000  0.0000  0.0039  0.0000  0.0039  0.0000  0.0000  0.0000  0.0000  0.0000  0.0077  0.0077  0.0039  0.0039  0.0116  0.0116  0.0077  0.0039  0.0077  0.0077  0.0039  0.0000  0.0116  0.0039  0.0039  0.0116  0.0000  0.0039  0.0039  0.0000  0.0039  0.0039  0.0000  0.0039  0.0039  0.0039  0.0000  0.0039  0.0039  0.0000  0.0039  0.0000  0.0000  0.0039  0.0077  0.0000  0.0000  0.0000  0.0000  0.0039  0.0039  0.0000  0.0000  0.0039  0.0039  0.0039  0.0039  0.0039  0.0000  0.0000  0.0000  0.0000  0.0000  0.0000  0.0000  0.0000  0.0000  0.0000  0.0000  0.0000  0.0000  0.0000  0.0000  0.0000  0.0000  0.0000  0.0000  0.0000
MFP4__GCA_001204515.1   0.8383  0.5500  0.5385  0.5385  0.5385  0.4677  0.5173  0.4201  0.4456  0.4005  0.4412  0.4404  0.5214  0.5302  0.8425  0.3852  0.3852  0.4879  0.4263  0.4331  0.4359  0.4315  0.4315  0.4315  0.4683  0.4474  0.4750  0.4711  0.4372  0.4372  0.4702  0.4746  0.4662  0.4438  0.4798  0.4801  0.4508  0.4585  0.4845  0.4884  0.4710  0.4796  0.4901  0.5755  0.5724  0.5939  0.5596  0.6214  0.6291  0.6335  0.6302  0.5695  0.5426  0.5098  0.5749  0.5749  0.5609  0.5106  0.5771  0.5949  0.6208  0.6120  0.1475  0.2027  0.1878  0.1475  0.1475  0.1475  0.1478  0.1478  0.1478  0.1478  0.1478  0.1476  0.1476  0.1523  0.1206  0.1206  0.0039  0.0000  0.0039  0.0000  0.0000  0.0000  0.0000  0.0000  0.0000  0.0000  0.0000  0.0000  0.0000  0.0000  0.0000  0.0000  0.0000  0.0000  0.0000  0.0000  0.0000  0.0000  0.0039  0.0000  0.0000  0.0000  0.0000  0.0000  0.0000  0.0000  0.0000  0.0000  0.0000  0.0000  0.0000  0.0000  0.0000  0.0000  0.0000  0.0000  0.0000  0.0000  0.0000  0.0000  0.0000  0.0000  0.0000  0.0000  0.0000  0.0039  0.0000  0.0000  0.0000  0.0000  0.0000  0.0000  0.0000  0.0000  0.0000  0.0000  0.0000  0.0000  0.0039  0.0039  0.0039  0.0000  0.0000  0.0000  0.0000  0.0000  0.0000  0.0000  0.0039  0.0077  0.0039  0.0039  0.0000  0.0039  0.0000  0.0116  0.0116  0.0116  0.0116  0.0116  0.0116  0.0116  0.0116  0.0000  0.0039  0.0039  0.0039  0.0039  0.0039  0.0000  0.0039  0.0039  0.0039  0.0039  0.0039  0.0039  0.0000  0.0039  0.0039  0.0000  0.0039  0.0039  0.0000  0.0000  0.0000  0.0039  0.0039  0.0039  0.0000  0.0039  0.0039  0.0039  0.0000  0.0000  0.0039  0.0000  0.0039  0.0039  0.0000  0.0039  0.0116  0.0000  0.0039  0.0000  0.0116  0.0000  0.0000  0.0039  0.0000  0.0039  0.0000  0.0000  0.0000  0.0000  0.0000  0.0077  0.0077  0.0039  0.0039  0.0116  0.0116  0.0077  0.0039  0.0077  0.0077  0.0039  0.0000  0.0116  0.0039  0.0039  0.0116  0.0000  0.0039  0.0039  0.0000  0.0039  0.0039  0.0000  0.0039  0.0039  0.0039  0.0000  0.0039  0.0039  0.0000  0.0039  0.0000  0.0000  0.0039  0.0077  0.0000  0.0000  0.0000  0.0000  0.0039  0.0039  0.0000  0.0000  0.0039  0.0039  0.0039  0.0039  0.0039  0.0000  0.0000  0.0000  0.0000  0.0000  0.0000  0.0000  0.0000  0.0000  0.0000  0.0000  0.0000  0.0000  0.0000  0.0000  0.0000  0.0000  0.0000  0.0000  0.0000  0.0000
MFP4__GCA_001205635.1   0.8383  0.5500  0.5385  0.5385  0.5385  0.4677  0.5173  0.4201  0.4456  0.4005  0.4412  0.4404  0.5214  0.5302  0.8425  0.3852  0.3852  0.4879  0.4263  0.4331  0.4359  0.4315  0.4315  0.4315  0.4683  0.4474  0.4750  0.4711  0.4372  0.4372  0.4702  0.4746  0.4662  0.4438  0.4798  0.4801  0.4508  0.4585  0.4845  0.4884  0.4710  0.4796  0.4901  0.5755  0.5724  0.5939  0.5596  0.6214  0.6291  0.6335  0.6302  0.5695  0.5426  0.5098  0.5749  0.5749  0.5609  0.5106  0.5771  0.5949  0.6208  0.6120  0.1475  0.2027  0.1878  0.1475  0.1475  0.1475  0.1478  0.1478  0.1478  0.1478  0.1478  0.1476  0.1476  0.1523  0.1206  0.1206  0.0039  0.0000  0.0039  0.0000  0.0000  0.0000  0.0000  0.0000  0.0000  0.0000  0.0000  0.0000  0.0000  0.0000  0.0000  0.0000  0.0000  0.0000  0.0000  0.0000  0.0000  0.0000  0.0039  0.0000  0.0000  0.0000  0.0000  0.0000  0.0000  0.0000  0.0000  0.0000  0.0000  0.0000  0.0000  0.0000  0.0000  0.0000  0.0000  0.0000  0.0000  0.0000  0.0000  0.0000  0.0000  0.0000  0.0000  0.0000  0.0000  0.0039  0.0000  0.0000  0.0000  0.0000  0.0000  0.0000  0.0000  0.0000  0.0000  0.0000  0.0000  0.0000  0.0039  0.0039  0.0039  0.0000  0.0000  0.0000  0.0000  0.0000  0.0000  0.0000  0.0039  0.0077  0.0039  0.0039  0.0000  0.0039  0.0000  0.0116  0.0116  0.0116  0.0116  0.0116  0.0116  0.0116  0.0116  0.0000  0.0039  0.0039  0.0039  0.0039  0.0039  0.0000  0.0039  0.0039  0.0039  0.0039  0.0039  0.0039  0.0000  0.0039  0.0039  0.0000  0.0039  0.0039  0.0000  0.0000  0.0000  0.0039  0.0039  0.0039  0.0000  0.0039  0.0039  0.0039  0.0000  0.0000  0.0039  0.0000  0.0039  0.0039  0.0000  0.0039  0.0116  0.0000  0.0039  0.0000  0.0116  0.0000  0.0000  0.0039  0.0000  0.0039  0.0000  0.0000  0.0000  0.0000  0.0000  0.0077  0.0077  0.0039  0.0039  0.0116  0.0116  0.0077  0.0039  0.0077  0.0077  0.0039  0.0000  0.0116  0.0039  0.0039  0.0116  0.0000  0.0039  0.0039  0.0000  0.0039  0.0039  0.0000  0.0039  0.0039  0.0039  0.0000  0.0039  0.0039  0.0000  0.0039  0.0000  0.0000  0.0039  0.0077  0.0000  0.0000  0.0000  0.0000  0.0039  0.0039  0.0000  0.0000  0.0039  0.0039  0.0039  0.0039  0.0039  0.0000  0.0000  0.0000  0.0000  0.0000  0.0000  0.0000  0.0000  0.0000  0.0000  0.0000  0.0000  0.0000  0.0000  0.0000  0.0000  0.0000  0.0000  0.0000  0.0000  0.0000  0.0000
MFP4__GCA_001206455.1   0.8383  0.5500  0.5385  0.5385  0.5385  0.4677  0.5173  0.4201  0.4456  0.4005  0.4412  0.4404  0.5214  0.5302  0.8425  0.3852  0.3852  0.4879  0.4263  0.4331  0.4359  0.4315  0.4315  0.4315  0.4683  0.4474  0.4750  0.4711  0.4372  0.4372  0.4702  0.4746  0.4662  0.4438  0.4798  0.4801  0.4508  0.4585  0.4845  0.4884  0.4710  0.4796  0.4901  0.5755  0.5724  0.5939  0.5596  0.6214  0.6291  0.6335  0.6302  0.5695  0.5426  0.5098  0.5749  0.5749  0.5609  0.5106  0.5771  0.5949  0.6208  0.6120  0.1475  0.2027  0.1878  0.1475  0.1475  0.1475  0.1478  0.1478  0.1478  0.1478  0.1478  0.1476  0.1476  0.1523  0.1206  0.1206  0.0039  0.0000  0.0039  0.0000  0.0000  0.0000  0.0000  0.0000  0.0000  0.0000  0.0000  0.0000  0.0000  0.0000  0.0000  0.0000  0.0000  0.0000  0.0000  0.0000  0.0000  0.0000  0.0039  0.0000  0.0000  0.0000  0.0000  0.0000  0.0000  0.0000  0.0000  0.0000  0.0000  0.0000  0.0000  0.0000  0.0000  0.0000  0.0000  0.0000  0.0000  0.0000  0.0000  0.0000  0.0000  0.0000  0.0000  0.0000  0.0000  0.0039  0.0000  0.0000  0.0000  0.0000  0.0000  0.0000  0.0000  0.0000  0.0000  0.0000  0.0000  0.0000  0.0039  0.0039  0.0039  0.0000  0.0000  0.0000  0.0000  0.0000  0.0000  0.0000  0.0039  0.0077  0.0039  0.0039  0.0000  0.0039  0.0000  0.0116  0.0116  0.0116  0.0116  0.0116  0.0116  0.0116  0.0116  0.0000  0.0039  0.0039  0.0039  0.0039  0.0039  0.0000  0.0039  0.0039  0.0039  0.0039  0.0039  0.0039  0.0000  0.0039  0.0039  0.0000  0.0039  0.0039  0.0000  0.0000  0.0000  0.0039  0.0039  0.0039  0.0000  0.0039  0.0039  0.0039  0.0000  0.0000  0.0039  0.0000  0.0039  0.0039  0.0000  0.0039  0.0116  0.0000  0.0039  0.0000  0.0116  0.0000  0.0000  0.0039  0.0000  0.0039  0.0000  0.0000  0.0000  0.0000  0.0000  0.0077  0.0077  0.0039  0.0039  0.0116  0.0116  0.0077  0.0039  0.0077  0.0077  0.0039  0.0000  0.0116  0.0039  0.0039  0.0116  0.0000  0.0039  0.0039  0.0000  0.0039  0.0039  0.0000  0.0039  0.0039  0.0039  0.0000  0.0039  0.0039  0.0000  0.0039  0.0000  0.0000  0.0039  0.0077  0.0000  0.0000  0.0000  0.0000  0.0039  0.0039  0.0000  0.0000  0.0039  0.0039  0.0039  0.0039  0.0039  0.0000  0.0000  0.0000  0.0000  0.0000  0.0000  0.0000  0.0000  0.0000  0.0000  0.0000  0.0000  0.0000  0.0000  0.0000  0.0000  0.0000  0.0000  0.0000  0.0000  0.0000  0.0000  0.0000
MFP4__GCA_001206495.1   0.8383  0.5500  0.5385  0.5385  0.5385  0.4677  0.5173  0.4201  0.4456  0.4005  0.4412  0.4404  0.5214  0.5302  0.8425  0.3852  0.3852  0.4879  0.4263  0.4331  0.4359  0.4315  0.4315  0.4315  0.4683  0.4474  0.4750  0.4711  0.4372  0.4372  0.4702  0.4746  0.4662  0.4438  0.4798  0.4801  0.4508  0.4585  0.4845  0.4884  0.4710  0.4796  0.4901  0.5755  0.5724  0.5939  0.5596  0.6214  0.6291  0.6335  0.6302  0.5695  0.5426  0.5098  0.5749  0.5749  0.5609  0.5106  0.5771  0.5949  0.6208  0.6120  0.1475  0.2027  0.1878  0.1475  0.1475  0.1475  0.1478  0.1478  0.1478  0.1478  0.1478  0.1476  0.1476  0.1523  0.1206  0.1206  0.0039  0.0000  0.0039  0.0000  0.0000  0.0000  0.0000  0.0000  0.0000  0.0000  0.0000  0.0000  0.0000  0.0000  0.0000  0.0000  0.0000  0.0000  0.0000  0.0000  0.0000  0.0000  0.0039  0.0000  0.0000  0.0000  0.0000  0.0000  0.0000  0.0000  0.0000  0.0000  0.0000  0.0000  0.0000  0.0000  0.0000  0.0000  0.0000  0.0000  0.0000  0.0000  0.0000  0.0000  0.0000  0.0000  0.0000  0.0000  0.0000  0.0039  0.0000  0.0000  0.0000  0.0000  0.0000  0.0000  0.0000  0.0000  0.0000  0.0000  0.0000  0.0000  0.0039  0.0039  0.0039  0.0000  0.0000  0.0000  0.0000  0.0000  0.0000  0.0000  0.0039  0.0077  0.0039  0.0039  0.0000  0.0039  0.0000  0.0116  0.0116  0.0116  0.0116  0.0116  0.0116  0.0116  0.0116  0.0000  0.0039  0.0039  0.0039  0.0039  0.0039  0.0000  0.0039  0.0039  0.0039  0.0039  0.0039  0.0039  0.0000  0.0039  0.0039  0.0000  0.0039  0.0039  0.0000  0.0000  0.0000  0.0039  0.0039  0.0039  0.0000  0.0039  0.0039  0.0039  0.0000  0.0000  0.0039  0.0000  0.0039  0.0039  0.0000  0.0039  0.0116  0.0000  0.0039  0.0000  0.0116  0.0000  0.0000  0.0039  0.0000  0.0039  0.0000  0.0000  0.0000  0.0000  0.0000  0.0077  0.0077  0.0039  0.0039  0.0116  0.0116  0.0077  0.0039  0.0077  0.0077  0.0039  0.0000  0.0116  0.0039  0.0039  0.0116  0.0000  0.0039  0.0039  0.0000  0.0039  0.0039  0.0000  0.0039  0.0039  0.0039  0.0000  0.0039  0.0039  0.0000  0.0039  0.0000  0.0000  0.0039  0.0077  0.0000  0.0000  0.0000  0.0000  0.0039  0.0039  0.0000  0.0000  0.0039  0.0039  0.0039  0.0039  0.0039  0.0000  0.0000  0.0000  0.0000  0.0000  0.0000  0.0000  0.0000  0.0000  0.0000  0.0000  0.0000  0.0000  0.0000  0.0000  0.0000  0.0000  0.0000  0.0000  0.0000  0.0000  0.0000  0.0000  0.0000
MFP4__GCA_001207675.1   0.8383  0.5500  0.5385  0.5385  0.5385  0.4677  0.5173  0.4201  0.4456  0.4005  0.4412  0.4404  0.5214  0.5302  0.8425  0.3852  0.3852  0.4879  0.4263  0.4331  0.4359  0.4315  0.4315  0.4315  0.4683  0.4474  0.4750  0.4711  0.4372  0.4372  0.4702  0.4746  0.4662  0.4438  0.4798  0.4801  0.4508  0.4585  0.4845  0.4884  0.4710  0.4796  0.4901  0.5755  0.5724  0.5939  0.5596  0.6214  0.6291  0.6335  0.6302  0.5695  0.5426  0.5098  0.5749  0.5749  0.5609  0.5106  0.5771  0.5949  0.6208  0.6120  0.1475  0.2027  0.1878  0.1475  0.1475  0.1475  0.1478  0.1478  0.1478  0.1478  0.1478  0.1476  0.1476  0.1523  0.1206  0.1206  0.0039  0.0000  0.0039  0.0000  0.0000  0.0000  0.0000  0.0000  0.0000  0.0000  0.0000  0.0000  0.0000  0.0000  0.0000  0.0000  0.0000  0.0000  0.0000  0.0000  0.0000  0.0000  0.0039  0.0000  0.0000  0.0000  0.0000  0.0000  0.0000  0.0000  0.0000  0.0000  0.0000  0.0000  0.0000  0.0000  0.0000  0.0000  0.0000  0.0000  0.0000  0.0000  0.0000  0.0000  0.0000  0.0000  0.0000  0.0000  0.0000  0.0039  0.0000  0.0000  0.0000  0.0000  0.0000  0.0000  0.0000  0.0000  0.0000  0.0000  0.0000  0.0000  0.0039  0.0039  0.0039  0.0000  0.0000  0.0000  0.0000  0.0000  0.0000  0.0000  0.0039  0.0077  0.0039  0.0039  0.0000  0.0039  0.0000  0.0116  0.0116  0.0116  0.0116  0.0116  0.0116  0.0116  0.0116  0.0000  0.0039  0.0039  0.0039  0.0039  0.0039  0.0000  0.0039  0.0039  0.0039  0.0039  0.0039  0.0039  0.0000  0.0039  0.0039  0.0000  0.0039  0.0039  0.0000  0.0000  0.0000  0.0039  0.0039  0.0039  0.0000  0.0039  0.0039  0.0039  0.0000  0.0000  0.0039  0.0000  0.0039  0.0039  0.0000  0.0039  0.0116  0.0000  0.0039  0.0000  0.0116  0.0000  0.0000  0.0039  0.0000  0.0039  0.0000  0.0000  0.0000  0.0000  0.0000  0.0077  0.0077  0.0039  0.0039  0.0116  0.0116  0.0077  0.0039  0.0077  0.0077  0.0039  0.0000  0.0116  0.0039  0.0039  0.0116  0.0000  0.0039  0.0039  0.0000  0.0039  0.0039  0.0000  0.0039  0.0039  0.0039  0.0000  0.0039  0.0039  0.0000  0.0039  0.0000  0.0000  0.0039  0.0077  0.0000  0.0000  0.0000  0.0000  0.0039  0.0039  0.0000  0.0000  0.0039  0.0039  0.0039  0.0039  0.0039  0.0000  0.0000  0.0000  0.0000  0.0000  0.0000  0.0000  0.0000  0.0000  0.0000  0.0000  0.0000  0.0000  0.0000  0.0000  0.0000  0.0000  0.0000  0.0000  0.0000  0.0000  0.0000  0.0000  0.0000  0.0000
MFP4__GCA_001208545.1   0.8383  0.5500  0.5385  0.5385  0.5385  0.4677  0.5173  0.4201  0.4456  0.4005  0.4412  0.4404  0.5214  0.5302  0.8425  0.3852  0.3852  0.4879  0.4263  0.4331  0.4359  0.4315  0.4315  0.4315  0.4683  0.4474  0.4750  0.4711  0.4372  0.4372  0.4702  0.4746  0.4662  0.4438  0.4798  0.4801  0.4508  0.4585  0.4845  0.4884  0.4710  0.4796  0.4901  0.5755  0.5724  0.5939  0.5596  0.6214  0.6291  0.6335  0.6302  0.5695  0.5426  0.5098  0.5749  0.5749  0.5609  0.5106  0.5771  0.5949  0.6208  0.6120  0.1475  0.2027  0.1878  0.1475  0.1475  0.1475  0.1478  0.1478  0.1478  0.1478  0.1478  0.1476  0.1476  0.1523  0.1206  0.1206  0.0039  0.0000  0.0039  0.0000  0.0000  0.0000  0.0000  0.0000  0.0000  0.0000  0.0000  0.0000  0.0000  0.0000  0.0000  0.0000  0.0000  0.0000  0.0000  0.0000  0.0000  0.0000  0.0039  0.0000  0.0000  0.0000  0.0000  0.0000  0.0000  0.0000  0.0000  0.0000  0.0000  0.0000  0.0000  0.0000  0.0000  0.0000  0.0000  0.0000  0.0000  0.0000  0.0000  0.0000  0.0000  0.0000  0.0000  0.0000  0.0000  0.0039  0.0000  0.0000  0.0000  0.0000  0.0000  0.0000  0.0000  0.0000  0.0000  0.0000  0.0000  0.0000  0.0039  0.0039  0.0039  0.0000  0.0000  0.0000  0.0000  0.0000  0.0000  0.0000  0.0039  0.0077  0.0039  0.0039  0.0000  0.0039  0.0000  0.0116  0.0116  0.0116  0.0116  0.0116  0.0116  0.0116  0.0116  0.0000  0.0039  0.0039  0.0039  0.0039  0.0039  0.0000  0.0039  0.0039  0.0039  0.0039  0.0039  0.0039  0.0000  0.0039  0.0039  0.0000  0.0039  0.0039  0.0000  0.0000  0.0000  0.0039  0.0039  0.0039  0.0000  0.0039  0.0039  0.0039  0.0000  0.0000  0.0039  0.0000  0.0039  0.0039  0.0000  0.0039  0.0116  0.0000  0.0039  0.0000  0.0116  0.0000  0.0000  0.0039  0.0000  0.0039  0.0000  0.0000  0.0000  0.0000  0.0000  0.0077  0.0077  0.0039  0.0039  0.0116  0.0116  0.0077  0.0039  0.0077  0.0077  0.0039  0.0000  0.0116  0.0039  0.0039  0.0116  0.0000  0.0039  0.0039  0.0000  0.0039  0.0039  0.0000  0.0039  0.0039  0.0039  0.0000  0.0039  0.0039  0.0000  0.0039  0.0000  0.0000  0.0039  0.0077  0.0000  0.0000  0.0000  0.0000  0.0039  0.0039  0.0000  0.0000  0.0039  0.0039  0.0039  0.0039  0.0039  0.0000  0.0000  0.0000  0.0000  0.0000  0.0000  0.0000  0.0000  0.0000  0.0000  0.0000  0.0000  0.0000  0.0000  0.0000  0.0000  0.0000  0.0000  0.0000  0.0000  0.0000  0.0000  0.0000  0.0000  0.0000  0.0000
MFP4__GCA_001209045.1   0.8383  0.5500  0.5385  0.5385  0.5385  0.4677  0.5173  0.4201  0.4456  0.4005  0.4412  0.4404  0.5214  0.5302  0.8425  0.3852  0.3852  0.4879  0.4263  0.4331  0.4359  0.4315  0.4315  0.4315  0.4683  0.4474  0.4750  0.4711  0.4372  0.4372  0.4702  0.4746  0.4662  0.4438  0.4798  0.4801  0.4508  0.4585  0.4845  0.4884  0.4710  0.4796  0.4901  0.5755  0.5724  0.5939  0.5596  0.6214  0.6291  0.6335  0.6302  0.5695  0.5426  0.5098  0.5749  0.5749  0.5609  0.5106  0.5771  0.5949  0.6208  0.6120  0.1475  0.2027  0.1878  0.1475  0.1475  0.1475  0.1478  0.1478  0.1478  0.1478  0.1478  0.1476  0.1476  0.1523  0.1206  0.1206  0.0039  0.0000  0.0039  0.0000  0.0000  0.0000  0.0000  0.0000  0.0000  0.0000  0.0000  0.0000  0.0000  0.0000  0.0000  0.0000  0.0000  0.0000  0.0000  0.0000  0.0000  0.0000  0.0039  0.0000  0.0000  0.0000  0.0000  0.0000  0.0000  0.0000  0.0000  0.0000  0.0000  0.0000  0.0000  0.0000  0.0000  0.0000  0.0000  0.0000  0.0000  0.0000  0.0000  0.0000  0.0000  0.0000  0.0000  0.0000  0.0000  0.0039  0.0000  0.0000  0.0000  0.0000  0.0000  0.0000  0.0000  0.0000  0.0000  0.0000  0.0000  0.0000  0.0039  0.0039  0.0039  0.0000  0.0000  0.0000  0.0000  0.0000  0.0000  0.0000  0.0039  0.0077  0.0039  0.0039  0.0000  0.0039  0.0000  0.0116  0.0116  0.0116  0.0116  0.0116  0.0116  0.0116  0.0116  0.0000  0.0039  0.0039  0.0039  0.0039  0.0039  0.0000  0.0039  0.0039  0.0039  0.0039  0.0039  0.0039  0.0000  0.0039  0.0039  0.0000  0.0039  0.0039  0.0000  0.0000  0.0000  0.0039  0.0039  0.0039  0.0000  0.0039  0.0039  0.0039  0.0000  0.0000  0.0039  0.0000  0.0039  0.0039  0.0000  0.0039  0.0116  0.0000  0.0039  0.0000  0.0116  0.0000  0.0000  0.0039  0.0000  0.0039  0.0000  0.0000  0.0000  0.0000  0.0000  0.0077  0.0077  0.0039  0.0039  0.0116  0.0116  0.0077  0.0039  0.0077  0.0077  0.0039  0.0000  0.0116  0.0039  0.0039  0.0116  0.0000  0.0039  0.0039  0.0000  0.0039  0.0039  0.0000  0.0039  0.0039  0.0039  0.0000  0.0039  0.0039  0.0000  0.0039  0.0000  0.0000  0.0039  0.0077  0.0000  0.0000  0.0000  0.0000  0.0039  0.0039  0.0000  0.0000  0.0039  0.0039  0.0039  0.0039  0.0039  0.0000  0.0000  0.0000  0.0000  0.0000  0.0000  0.0000  0.0000  0.0000  0.0000  0.0000  0.0000  0.0000  0.0000  0.0000  0.0000  0.0000  0.0000  0.0000  0.0000  0.0000  0.0000  0.0000  0.0000  0.0000  0.0000  0.0000
MFP4__GCA_001209405.1   0.8383  0.5500  0.5385  0.5385  0.5385  0.4677  0.5173  0.4201  0.4456  0.4005  0.4412  0.4404  0.5214  0.5302  0.8425  0.3852  0.3852  0.4879  0.4263  0.4331  0.4359  0.4315  0.4315  0.4315  0.4683  0.4474  0.4750  0.4711  0.4372  0.4372  0.4702  0.4746  0.4662  0.4438  0.4798  0.4801  0.4508  0.4585  0.4845  0.4884  0.4710  0.4796  0.4901  0.5755  0.5724  0.5939  0.5596  0.6214  0.6291  0.6335  0.6302  0.5695  0.5426  0.5098  0.5749  0.5749  0.5609  0.5106  0.5771  0.5949  0.6208  0.6120  0.1475  0.2027  0.1878  0.1475  0.1475  0.1475  0.1478  0.1478  0.1478  0.1478  0.1478  0.1476  0.1476  0.1523  0.1206  0.1206  0.0039  0.0000  0.0039  0.0000  0.0000  0.0000  0.0000  0.0000  0.0000  0.0000  0.0000  0.0000  0.0000  0.0000  0.0000  0.0000  0.0000  0.0000  0.0000  0.0000  0.0000  0.0000  0.0039  0.0000  0.0000  0.0000  0.0000  0.0000  0.0000  0.0000  0.0000  0.0000  0.0000  0.0000  0.0000  0.0000  0.0000  0.0000  0.0000  0.0000  0.0000  0.0000  0.0000  0.0000  0.0000  0.0000  0.0000  0.0000  0.0000  0.0039  0.0000  0.0000  0.0000  0.0000  0.0000  0.0000  0.0000  0.0000  0.0000  0.0000  0.0000  0.0000  0.0039  0.0039  0.0039  0.0000  0.0000  0.0000  0.0000  0.0000  0.0000  0.0000  0.0039  0.0077  0.0039  0.0039  0.0000  0.0039  0.0000  0.0116  0.0116  0.0116  0.0116  0.0116  0.0116  0.0116  0.0116  0.0000  0.0039  0.0039  0.0039  0.0039  0.0039  0.0000  0.0039  0.0039  0.0039  0.0039  0.0039  0.0039  0.0000  0.0039  0.0039  0.0000  0.0039  0.0039  0.0000  0.0000  0.0000  0.0039  0.0039  0.0039  0.0000  0.0039  0.0039  0.0039  0.0000  0.0000  0.0039  0.0000  0.0039  0.0039  0.0000  0.0039  0.0116  0.0000  0.0039  0.0000  0.0116  0.0000  0.0000  0.0039  0.0000  0.0039  0.0000  0.0000  0.0000  0.0000  0.0000  0.0077  0.0077  0.0039  0.0039  0.0116  0.0116  0.0077  0.0039  0.0077  0.0077  0.0039  0.0000  0.0116  0.0039  0.0039  0.0116  0.0000  0.0039  0.0039  0.0000  0.0039  0.0039  0.0000  0.0039  0.0039  0.0039  0.0000  0.0039  0.0039  0.0000  0.0039  0.0000  0.0000  0.0039  0.0077  0.0000  0.0000  0.0000  0.0000  0.0039  0.0039  0.0000  0.0000  0.0039  0.0039  0.0039  0.0039  0.0039  0.0000  0.0000  0.0000  0.0000  0.0000  0.0000  0.0000  0.0000  0.0000  0.0000  0.0000  0.0000  0.0000  0.0000  0.0000  0.0000  0.0000  0.0000  0.0000  0.0000  0.0000  0.0000  0.0000  0.0000  0.0000  0.0000  0.0000  0.0000
MFP4__GCA_001209505.1   0.8383  0.5500  0.5385  0.5385  0.5385  0.4677  0.5173  0.4201  0.4456  0.4005  0.4412  0.4404  0.5214  0.5302  0.8425  0.3852  0.3852  0.4879  0.4263  0.4331  0.4359  0.4315  0.4315  0.4315  0.4683  0.4474  0.4750  0.4711  0.4372  0.4372  0.4702  0.4746  0.4662  0.4438  0.4798  0.4801  0.4508  0.4585  0.4845  0.4884  0.4710  0.4796  0.4901  0.5755  0.5724  0.5939  0.5596  0.6214  0.6291  0.6335  0.6302  0.5695  0.5426  0.5098  0.5749  0.5749  0.5609  0.5106  0.5771  0.5949  0.6208  0.6120  0.1475  0.2027  0.1878  0.1475  0.1475  0.1475  0.1478  0.1478  0.1478  0.1478  0.1478  0.1476  0.1476  0.1523  0.1206  0.1206  0.0039  0.0000  0.0039  0.0000  0.0000  0.0000  0.0000  0.0000  0.0000  0.0000  0.0000  0.0000  0.0000  0.0000  0.0000  0.0000  0.0000  0.0000  0.0000  0.0000  0.0000  0.0000  0.0039  0.0000  0.0000  0.0000  0.0000  0.0000  0.0000  0.0000  0.0000  0.0000  0.0000  0.0000  0.0000  0.0000  0.0000  0.0000  0.0000  0.0000  0.0000  0.0000  0.0000  0.0000  0.0000  0.0000  0.0000  0.0000  0.0000  0.0039  0.0000  0.0000  0.0000  0.0000  0.0000  0.0000  0.0000  0.0000  0.0000  0.0000  0.0000  0.0000  0.0039  0.0039  0.0039  0.0000  0.0000  0.0000  0.0000  0.0000  0.0000  0.0000  0.0039  0.0077  0.0039  0.0039  0.0000  0.0039  0.0000  0.0116  0.0116  0.0116  0.0116  0.0116  0.0116  0.0116  0.0116  0.0000  0.0039  0.0039  0.0039  0.0039  0.0039  0.0000  0.0039  0.0039  0.0039  0.0039  0.0039  0.0039  0.0000  0.0039  0.0039  0.0000  0.0039  0.0039  0.0000  0.0000  0.0000  0.0039  0.0039  0.0039  0.0000  0.0039  0.0039  0.0039  0.0000  0.0000  0.0039  0.0000  0.0039  0.0039  0.0000  0.0039  0.0116  0.0000  0.0039  0.0000  0.0116  0.0000  0.0000  0.0039  0.0000  0.0039  0.0000  0.0000  0.0000  0.0000  0.0000  0.0077  0.0077  0.0039  0.0039  0.0116  0.0116  0.0077  0.0039  0.0077  0.0077  0.0039  0.0000  0.0116  0.0039  0.0039  0.0116  0.0000  0.0039  0.0039  0.0000  0.0039  0.0039  0.0000  0.0039  0.0039  0.0039  0.0000  0.0039  0.0039  0.0000  0.0039  0.0000  0.0000  0.0039  0.0077  0.0000  0.0000  0.0000  0.0000  0.0039  0.0039  0.0000  0.0000  0.0039  0.0039  0.0039  0.0039  0.0039  0.0000  0.0000  0.0000  0.0000  0.0000  0.0000  0.0000  0.0000  0.0000  0.0000  0.0000  0.0000  0.0000  0.0000  0.0000  0.0000  0.0000  0.0000  0.0000  0.0000  0.0000  0.0000  0.0000  0.0000  0.0000  0.0000  0.0000  0.0000  0.0000
MFP4__GCA_001210645.1   0.8383  0.5500  0.5385  0.5385  0.5385  0.4677  0.5173  0.4201  0.4456  0.4005  0.4412  0.4404  0.5214  0.5302  0.8425  0.3852  0.3852  0.4879  0.4263  0.4331  0.4359  0.4315  0.4315  0.4315  0.4683  0.4474  0.4750  0.4711  0.4372  0.4372  0.4702  0.4746  0.4662  0.4438  0.4798  0.4801  0.4508  0.4585  0.4845  0.4884  0.4710  0.4796  0.4901  0.5755  0.5724  0.5939  0.5596  0.6214  0.6291  0.6335  0.6302  0.5695  0.5426  0.5098  0.5749  0.5749  0.5609  0.5106  0.5771  0.5949  0.6208  0.6120  0.1475  0.2027  0.1878  0.1475  0.1475  0.1475  0.1478  0.1478  0.1478  0.1478  0.1478  0.1476  0.1476  0.1523  0.1206  0.1206  0.0039  0.0000  0.0039  0.0000  0.0000  0.0000  0.0000  0.0000  0.0000  0.0000  0.0000  0.0000  0.0000  0.0000  0.0000  0.0000  0.0000  0.0000  0.0000  0.0000  0.0000  0.0000  0.0039  0.0000  0.0000  0.0000  0.0000  0.0000  0.0000  0.0000  0.0000  0.0000  0.0000  0.0000  0.0000  0.0000  0.0000  0.0000  0.0000  0.0000  0.0000  0.0000  0.0000  0.0000  0.0000  0.0000  0.0000  0.0000  0.0000  0.0039  0.0000  0.0000  0.0000  0.0000  0.0000  0.0000  0.0000  0.0000  0.0000  0.0000  0.0000  0.0000  0.0039  0.0039  0.0039  0.0000  0.0000  0.0000  0.0000  0.0000  0.0000  0.0000  0.0039  0.0077  0.0039  0.0039  0.0000  0.0039  0.0000  0.0116  0.0116  0.0116  0.0116  0.0116  0.0116  0.0116  0.0116  0.0000  0.0039  0.0039  0.0039  0.0039  0.0039  0.0000  0.0039  0.0039  0.0039  0.0039  0.0039  0.0039  0.0000  0.0039  0.0039  0.0000  0.0039  0.0039  0.0000  0.0000  0.0000  0.0039  0.0039  0.0039  0.0000  0.0039  0.0039  0.0039  0.0000  0.0000  0.0039  0.0000  0.0039  0.0039  0.0000  0.0039  0.0116  0.0000  0.0039  0.0000  0.0116  0.0000  0.0000  0.0039  0.0000  0.0039  0.0000  0.0000  0.0000  0.0000  0.0000  0.0077  0.0077  0.0039  0.0039  0.0116  0.0116  0.0077  0.0039  0.0077  0.0077  0.0039  0.0000  0.0116  0.0039  0.0039  0.0116  0.0000  0.0039  0.0039  0.0000  0.0039  0.0039  0.0000  0.0039  0.0039  0.0039  0.0000  0.0039  0.0039  0.0000  0.0039  0.0000  0.0000  0.0039  0.0077  0.0000  0.0000  0.0000  0.0000  0.0039  0.0039  0.0000  0.0000  0.0039  0.0039  0.0039  0.0039  0.0039  0.0000  0.0000  0.0000  0.0000  0.0000  0.0000  0.0000  0.0000  0.0000  0.0000  0.0000  0.0000  0.0000  0.0000  0.0000  0.0000  0.0000  0.0000  0.0000  0.0000  0.0000  0.0000  0.0000  0.0000  0.0000  0.0000  0.0000  0.0000  0.0000  0.0000
MFP4__GCA_001210965.1   0.8383  0.5500  0.5385  0.5385  0.5385  0.4677  0.5173  0.4201  0.4456  0.4005  0.4412  0.4404  0.5214  0.5302  0.8425  0.3852  0.3852  0.4879  0.4263  0.4331  0.4359  0.4315  0.4315  0.4315  0.4683  0.4474  0.4750  0.4711  0.4372  0.4372  0.4702  0.4746  0.4662  0.4438  0.4798  0.4801  0.4508  0.4585  0.4845  0.4884  0.4710  0.4796  0.4901  0.5755  0.5724  0.5939  0.5596  0.6214  0.6291  0.6335  0.6302  0.5695  0.5426  0.5098  0.5749  0.5749  0.5609  0.5106  0.5771  0.5949  0.6208  0.6120  0.1475  0.2027  0.1878  0.1475  0.1475  0.1475  0.1478  0.1478  0.1478  0.1478  0.1478  0.1476  0.1476  0.1523  0.1206  0.1206  0.0039  0.0000  0.0039  0.0000  0.0000  0.0000  0.0000  0.0000  0.0000  0.0000  0.0000  0.0000  0.0000  0.0000  0.0000  0.0000  0.0000  0.0000  0.0000  0.0000  0.0000  0.0000  0.0039  0.0000  0.0000  0.0000  0.0000  0.0000  0.0000  0.0000  0.0000  0.0000  0.0000  0.0000  0.0000  0.0000  0.0000  0.0000  0.0000  0.0000  0.0000  0.0000  0.0000  0.0000  0.0000  0.0000  0.0000  0.0000  0.0000  0.0039  0.0000  0.0000  0.0000  0.0000  0.0000  0.0000  0.0000  0.0000  0.0000  0.0000  0.0000  0.0000  0.0039  0.0039  0.0039  0.0000  0.0000  0.0000  0.0000  0.0000  0.0000  0.0000  0.0039  0.0077  0.0039  0.0039  0.0000  0.0039  0.0000  0.0116  0.0116  0.0116  0.0116  0.0116  0.0116  0.0116  0.0116  0.0000  0.0039  0.0039  0.0039  0.0039  0.0039  0.0000  0.0039  0.0039  0.0039  0.0039  0.0039  0.0039  0.0000  0.0039  0.0039  0.0000  0.0039  0.0039  0.0000  0.0000  0.0000  0.0039  0.0039  0.0039  0.0000  0.0039  0.0039  0.0039  0.0000  0.0000  0.0039  0.0000  0.0039  0.0039  0.0000  0.0039  0.0116  0.0000  0.0039  0.0000  0.0116  0.0000  0.0000  0.0039  0.0000  0.0039  0.0000  0.0000  0.0000  0.0000  0.0000  0.0077  0.0077  0.0039  0.0039  0.0116  0.0116  0.0077  0.0039  0.0077  0.0077  0.0039  0.0000  0.0116  0.0039  0.0039  0.0116  0.0000  0.0039  0.0039  0.0000  0.0039  0.0039  0.0000  0.0039  0.0039  0.0039  0.0000  0.0039  0.0039  0.0000  0.0039  0.0000  0.0000  0.0039  0.0077  0.0000  0.0000  0.0000  0.0000  0.0039  0.0039  0.0000  0.0000  0.0039  0.0039  0.0039  0.0039  0.0039  0.0000  0.0000  0.0000  0.0000  0.0000  0.0000  0.0000  0.0000  0.0000  0.0000  0.0000  0.0000  0.0000  0.0000  0.0000  0.0000  0.0000  0.0000  0.0000  0.0000  0.0000  0.0000  0.0000  0.0000  0.0000  0.0000  0.0000  0.0000  0.0000  0.0000  0.0000
MFP4__GCA_001211305.1   0.8383  0.5500  0.5385  0.5385  0.5385  0.4677  0.5173  0.4201  0.4456  0.4005  0.4412  0.4404  0.5214  0.5302  0.8425  0.3852  0.3852  0.4879  0.4263  0.4331  0.4359  0.4315  0.4315  0.4315  0.4683  0.4474  0.4750  0.4711  0.4372  0.4372  0.4702  0.4746  0.4662  0.4438  0.4798  0.4801  0.4508  0.4585  0.4845  0.4884  0.4710  0.4796  0.4901  0.5755  0.5724  0.5939  0.5596  0.6214  0.6291  0.6335  0.6302  0.5695  0.5426  0.5098  0.5749  0.5749  0.5609  0.5106  0.5771  0.5949  0.6208  0.6120  0.1475  0.2027  0.1878  0.1475  0.1475  0.1475  0.1478  0.1478  0.1478  0.1478  0.1478  0.1476  0.1476  0.1523  0.1206  0.1206  0.0039  0.0000  0.0039  0.0000  0.0000  0.0000  0.0000  0.0000  0.0000  0.0000  0.0000  0.0000  0.0000  0.0000  0.0000  0.0000  0.0000  0.0000  0.0000  0.0000  0.0000  0.0000  0.0039  0.0000  0.0000  0.0000  0.0000  0.0000  0.0000  0.0000  0.0000  0.0000  0.0000  0.0000  0.0000  0.0000  0.0000  0.0000  0.0000  0.0000  0.0000  0.0000  0.0000  0.0000  0.0000  0.0000  0.0000  0.0000  0.0000  0.0039  0.0000  0.0000  0.0000  0.0000  0.0000  0.0000  0.0000  0.0000  0.0000  0.0000  0.0000  0.0000  0.0039  0.0039  0.0039  0.0000  0.0000  0.0000  0.0000  0.0000  0.0000  0.0000  0.0039  0.0077  0.0039  0.0039  0.0000  0.0039  0.0000  0.0116  0.0116  0.0116  0.0116  0.0116  0.0116  0.0116  0.0116  0.0000  0.0039  0.0039  0.0039  0.0039  0.0039  0.0000  0.0039  0.0039  0.0039  0.0039  0.0039  0.0039  0.0000  0.0039  0.0039  0.0000  0.0039  0.0039  0.0000  0.0000  0.0000  0.0039  0.0039  0.0039  0.0000  0.0039  0.0039  0.0039  0.0000  0.0000  0.0039  0.0000  0.0039  0.0039  0.0000  0.0039  0.0116  0.0000  0.0039  0.0000  0.0116  0.0000  0.0000  0.0039  0.0000  0.0039  0.0000  0.0000  0.0000  0.0000  0.0000  0.0077  0.0077  0.0039  0.0039  0.0116  0.0116  0.0077  0.0039  0.0077  0.0077  0.0039  0.0000  0.0116  0.0039  0.0039  0.0116  0.0000  0.0039  0.0039  0.0000  0.0039  0.0039  0.0000  0.0039  0.0039  0.0039  0.0000  0.0039  0.0039  0.0000  0.0039  0.0000  0.0000  0.0039  0.0077  0.0000  0.0000  0.0000  0.0000  0.0039  0.0039  0.0000  0.0000  0.0039  0.0039  0.0039  0.0039  0.0039  0.0000  0.0000  0.0000  0.0000  0.0000  0.0000  0.0000  0.0000  0.0000  0.0000  0.0000  0.0000  0.0000  0.0000  0.0000  0.0000  0.0000  0.0000  0.0000  0.0000  0.0000  0.0000  0.0000  0.0000  0.0000  0.0000  0.0000  0.0000  0.0000  0.0000  0.0000  0.0000
MFP4__GCA_001211345.1   0.8383  0.5500  0.5385  0.5385  0.5385  0.4677  0.5173  0.4201  0.4456  0.4005  0.4412  0.4404  0.5214  0.5302  0.8425  0.3852  0.3852  0.4879  0.4263  0.4331  0.4359  0.4315  0.4315  0.4315  0.4683  0.4474  0.4750  0.4711  0.4372  0.4372  0.4702  0.4746  0.4662  0.4438  0.4798  0.4801  0.4508  0.4585  0.4845  0.4884  0.4710  0.4796  0.4901  0.5755  0.5724  0.5939  0.5596  0.6214  0.6291  0.6335  0.6302  0.5695  0.5426  0.5098  0.5749  0.5749  0.5609  0.5106  0.5771  0.5949  0.6208  0.6120  0.1475  0.2027  0.1878  0.1475  0.1475  0.1475  0.1478  0.1478  0.1478  0.1478  0.1478  0.1476  0.1476  0.1523  0.1206  0.1206  0.0039  0.0000  0.0039  0.0000  0.0000  0.0000  0.0000  0.0000  0.0000  0.0000  0.0000  0.0000  0.0000  0.0000  0.0000  0.0000  0.0000  0.0000  0.0000  0.0000  0.0000  0.0000  0.0039  0.0000  0.0000  0.0000  0.0000  0.0000  0.0000  0.0000  0.0000  0.0000  0.0000  0.0000  0.0000  0.0000  0.0000  0.0000  0.0000  0.0000  0.0000  0.0000  0.0000  0.0000  0.0000  0.0000  0.0000  0.0000  0.0000  0.0039  0.0000  0.0000  0.0000  0.0000  0.0000  0.0000  0.0000  0.0000  0.0000  0.0000  0.0000  0.0000  0.0039  0.0039  0.0039  0.0000  0.0000  0.0000  0.0000  0.0000  0.0000  0.0000  0.0039  0.0077  0.0039  0.0039  0.0000  0.0039  0.0000  0.0116  0.0116  0.0116  0.0116  0.0116  0.0116  0.0116  0.0116  0.0000  0.0039  0.0039  0.0039  0.0039  0.0039  0.0000  0.0039  0.0039  0.0039  0.0039  0.0039  0.0039  0.0000  0.0039  0.0039  0.0000  0.0039  0.0039  0.0000  0.0000  0.0000  0.0039  0.0039  0.0039  0.0000  0.0039  0.0039  0.0039  0.0000  0.0000  0.0039  0.0000  0.0039  0.0039  0.0000  0.0039  0.0116  0.0000  0.0039  0.0000  0.0116  0.0000  0.0000  0.0039  0.0000  0.0039  0.0000  0.0000  0.0000  0.0000  0.0000  0.0077  0.0077  0.0039  0.0039  0.0116  0.0116  0.0077  0.0039  0.0077  0.0077  0.0039  0.0000  0.0116  0.0039  0.0039  0.0116  0.0000  0.0039  0.0039  0.0000  0.0039  0.0039  0.0000  0.0039  0.0039  0.0039  0.0000  0.0039  0.0039  0.0000  0.0039  0.0000  0.0000  0.0039  0.0077  0.0000  0.0000  0.0000  0.0000  0.0039  0.0039  0.0000  0.0000  0.0039  0.0039  0.0039  0.0039  0.0039  0.0000  0.0000  0.0000  0.0000  0.0000  0.0000  0.0000  0.0000  0.0000  0.0000  0.0000  0.0000  0.0000  0.0000  0.0000  0.0000  0.0000  0.0000  0.0000  0.0000  0.0000  0.0000  0.0000  0.0000  0.0000  0.0000  0.0000  0.0000  0.0000  0.0000  0.0000  0.0000  0.0000
MFP4__GCA_001211405.1   0.8383  0.5500  0.5385  0.5385  0.5385  0.4677  0.5173  0.4201  0.4456  0.4005  0.4412  0.4404  0.5214  0.5302  0.8425  0.3852  0.3852  0.4879  0.4263  0.4331  0.4359  0.4315  0.4315  0.4315  0.4683  0.4474  0.4750  0.4711  0.4372  0.4372  0.4702  0.4746  0.4662  0.4438  0.4798  0.4801  0.4508  0.4585  0.4845  0.4884  0.4710  0.4796  0.4901  0.5755  0.5724  0.5939  0.5596  0.6214  0.6291  0.6335  0.6302  0.5695  0.5426  0.5098  0.5749  0.5749  0.5609  0.5106  0.5771  0.5949  0.6208  0.6120  0.1475  0.2027  0.1878  0.1475  0.1475  0.1475  0.1478  0.1478  0.1478  0.1478  0.1478  0.1476  0.1476  0.1523  0.1206  0.1206  0.0039  0.0000  0.0039  0.0000  0.0000  0.0000  0.0000  0.0000  0.0000  0.0000  0.0000  0.0000  0.0000  0.0000  0.0000  0.0000  0.0000  0.0000  0.0000  0.0000  0.0000  0.0000  0.0039  0.0000  0.0000  0.0000  0.0000  0.0000  0.0000  0.0000  0.0000  0.0000  0.0000  0.0000  0.0000  0.0000  0.0000  0.0000  0.0000  0.0000  0.0000  0.0000  0.0000  0.0000  0.0000  0.0000  0.0000  0.0000  0.0000  0.0039  0.0000  0.0000  0.0000  0.0000  0.0000  0.0000  0.0000  0.0000  0.0000  0.0000  0.0000  0.0000  0.0039  0.0039  0.0039  0.0000  0.0000  0.0000  0.0000  0.0000  0.0000  0.0000  0.0039  0.0077  0.0039  0.0039  0.0000  0.0039  0.0000  0.0116  0.0116  0.0116  0.0116  0.0116  0.0116  0.0116  0.0116  0.0000  0.0039  0.0039  0.0039  0.0039  0.0039  0.0000  0.0039  0.0039  0.0039  0.0039  0.0039  0.0039  0.0000  0.0039  0.0039  0.0000  0.0039  0.0039  0.0000  0.0000  0.0000  0.0039  0.0039  0.0039  0.0000  0.0039  0.0039  0.0039  0.0000  0.0000  0.0039  0.0000  0.0039  0.0039  0.0000  0.0039  0.0116  0.0000  0.0039  0.0000  0.0116  0.0000  0.0000  0.0039  0.0000  0.0039  0.0000  0.0000  0.0000  0.0000  0.0000  0.0077  0.0077  0.0039  0.0039  0.0116  0.0116  0.0077  0.0039  0.0077  0.0077  0.0039  0.0000  0.0116  0.0039  0.0039  0.0116  0.0000  0.0039  0.0039  0.0000  0.0039  0.0039  0.0000  0.0039  0.0039  0.0039  0.0000  0.0039  0.0039  0.0000  0.0039  0.0000  0.0000  0.0039  0.0077  0.0000  0.0000  0.0000  0.0000  0.0039  0.0039  0.0000  0.0000  0.0039  0.0039  0.0039  0.0039  0.0039  0.0000  0.0000  0.0000  0.0000  0.0000  0.0000  0.0000  0.0000  0.0000  0.0000  0.0000  0.0000  0.0000  0.0000  0.0000  0.0000  0.0000  0.0000  0.0000  0.0000  0.0000  0.0000  0.0000  0.0000  0.0000  0.0000  0.0000  0.0000  0.0000  0.0000  0.0000  0.0000  0.0000  0.0000
MFP4__GCA_001211505.1   0.8383  0.5500  0.5385  0.5385  0.5385  0.4677  0.5173  0.4201  0.4456  0.4005  0.4412  0.4404  0.5214  0.5302  0.8425  0.3852  0.3852  0.4879  0.4263  0.4331  0.4359  0.4315  0.4315  0.4315  0.4683  0.4474  0.4750  0.4711  0.4372  0.4372  0.4702  0.4746  0.4662  0.4438  0.4798  0.4801  0.4508  0.4585  0.4845  0.4884  0.4710  0.4796  0.4901  0.5755  0.5724  0.5939  0.5596  0.6214  0.6291  0.6335  0.6302  0.5695  0.5426  0.5098  0.5749  0.5749  0.5609  0.5106  0.5771  0.5949  0.6208  0.6120  0.1475  0.2027  0.1878  0.1475  0.1475  0.1475  0.1478  0.1478  0.1478  0.1478  0.1478  0.1476  0.1476  0.1523  0.1206  0.1206  0.0039  0.0000  0.0039  0.0000  0.0000  0.0000  0.0000  0.0000  0.0000  0.0000  0.0000  0.0000  0.0000  0.0000  0.0000  0.0000  0.0000  0.0000  0.0000  0.0000  0.0000  0.0000  0.0039  0.0000  0.0000  0.0000  0.0000  0.0000  0.0000  0.0000  0.0000  0.0000  0.0000  0.0000  0.0000  0.0000  0.0000  0.0000  0.0000  0.0000  0.0000  0.0000  0.0000  0.0000  0.0000  0.0000  0.0000  0.0000  0.0000  0.0039  0.0000  0.0000  0.0000  0.0000  0.0000  0.0000  0.0000  0.0000  0.0000  0.0000  0.0000  0.0000  0.0039  0.0039  0.0039  0.0000  0.0000  0.0000  0.0000  0.0000  0.0000  0.0000  0.0039  0.0077  0.0039  0.0039  0.0000  0.0039  0.0000  0.0116  0.0116  0.0116  0.0116  0.0116  0.0116  0.0116  0.0116  0.0000  0.0039  0.0039  0.0039  0.0039  0.0039  0.0000  0.0039  0.0039  0.0039  0.0039  0.0039  0.0039  0.0000  0.0039  0.0039  0.0000  0.0039  0.0039  0.0000  0.0000  0.0000  0.0039  0.0039  0.0039  0.0000  0.0039  0.0039  0.0039  0.0000  0.0000  0.0039  0.0000  0.0039  0.0039  0.0000  0.0039  0.0116  0.0000  0.0039  0.0000  0.0116  0.0000  0.0000  0.0039  0.0000  0.0039  0.0000  0.0000  0.0000  0.0000  0.0000  0.0077  0.0077  0.0039  0.0039  0.0116  0.0116  0.0077  0.0039  0.0077  0.0077  0.0039  0.0000  0.0116  0.0039  0.0039  0.0116  0.0000  0.0039  0.0039  0.0000  0.0039  0.0039  0.0000  0.0039  0.0039  0.0039  0.0000  0.0039  0.0039  0.0000  0.0039  0.0000  0.0000  0.0039  0.0077  0.0000  0.0000  0.0000  0.0000  0.0039  0.0039  0.0000  0.0000  0.0039  0.0039  0.0039  0.0039  0.0039  0.0000  0.0000  0.0000  0.0000  0.0000  0.0000  0.0000  0.0000  0.0000  0.0000  0.0000  0.0000  0.0000  0.0000  0.0000  0.0000  0.0000  0.0000  0.0000  0.0000  0.0000  0.0000  0.0000  0.0000  0.0000  0.0000  0.0000  0.0000  0.0000  0.0000  0.0000  0.0000  0.0000  0.0000  0.0000
MFP4__GCA_001211705.1   0.8383  0.5500  0.5385  0.5385  0.5385  0.4677  0.5173  0.4201  0.4456  0.4005  0.4412  0.4404  0.5214  0.5302  0.8425  0.3852  0.3852  0.4879  0.4263  0.4331  0.4359  0.4315  0.4315  0.4315  0.4683  0.4474  0.4750  0.4711  0.4372  0.4372  0.4702  0.4746  0.4662  0.4438  0.4798  0.4801  0.4508  0.4585  0.4845  0.4884  0.4710  0.4796  0.4901  0.5755  0.5724  0.5939  0.5596  0.6214  0.6291  0.6335  0.6302  0.5695  0.5426  0.5098  0.5749  0.5749  0.5609  0.5106  0.5771  0.5949  0.6208  0.6120  0.1475  0.2027  0.1878  0.1475  0.1475  0.1475  0.1478  0.1478  0.1478  0.1478  0.1478  0.1476  0.1476  0.1523  0.1206  0.1206  0.0039  0.0000  0.0039  0.0000  0.0000  0.0000  0.0000  0.0000  0.0000  0.0000  0.0000  0.0000  0.0000  0.0000  0.0000  0.0000  0.0000  0.0000  0.0000  0.0000  0.0000  0.0000  0.0039  0.0000  0.0000  0.0000  0.0000  0.0000  0.0000  0.0000  0.0000  0.0000  0.0000  0.0000  0.0000  0.0000  0.0000  0.0000  0.0000  0.0000  0.0000  0.0000  0.0000  0.0000  0.0000  0.0000  0.0000  0.0000  0.0000  0.0039  0.0000  0.0000  0.0000  0.0000  0.0000  0.0000  0.0000  0.0000  0.0000  0.0000  0.0000  0.0000  0.0039  0.0039  0.0039  0.0000  0.0000  0.0000  0.0000  0.0000  0.0000  0.0000  0.0039  0.0077  0.0039  0.0039  0.0000  0.0039  0.0000  0.0116  0.0116  0.0116  0.0116  0.0116  0.0116  0.0116  0.0116  0.0000  0.0039  0.0039  0.0039  0.0039  0.0039  0.0000  0.0039  0.0039  0.0039  0.0039  0.0039  0.0039  0.0000  0.0039  0.0039  0.0000  0.0039  0.0039  0.0000  0.0000  0.0000  0.0039  0.0039  0.0039  0.0000  0.0039  0.0039  0.0039  0.0000  0.0000  0.0039  0.0000  0.0039  0.0039  0.0000  0.0039  0.0116  0.0000  0.0039  0.0000  0.0116  0.0000  0.0000  0.0039  0.0000  0.0039  0.0000  0.0000  0.0000  0.0000  0.0000  0.0077  0.0077  0.0039  0.0039  0.0116  0.0116  0.0077  0.0039  0.0077  0.0077  0.0039  0.0000  0.0116  0.0039  0.0039  0.0116  0.0000  0.0039  0.0039  0.0000  0.0039  0.0039  0.0000  0.0039  0.0039  0.0039  0.0000  0.0039  0.0039  0.0000  0.0039  0.0000  0.0000  0.0039  0.0077  0.0000  0.0000  0.0000  0.0000  0.0039  0.0039  0.0000  0.0000  0.0039  0.0039  0.0039  0.0039  0.0039  0.0000  0.0000  0.0000  0.0000  0.0000  0.0000  0.0000  0.0000  0.0000  0.0000  0.0000  0.0000  0.0000  0.0000  0.0000  0.0000  0.0000  0.0000  0.0000  0.0000  0.0000  0.0000  0.0000  0.0000  0.0000  0.0000  0.0000  0.0000  0.0000  0.0000  0.0000  0.0000  0.0000  0.0000  0.0000  0.0000
MFP4__GCA_001211865.1   0.8383  0.5500  0.5385  0.5385  0.5385  0.4677  0.5173  0.4201  0.4456  0.4005  0.4412  0.4404  0.5214  0.5302  0.8425  0.3852  0.3852  0.4879  0.4263  0.4331  0.4359  0.4315  0.4315  0.4315  0.4683  0.4474  0.4750  0.4711  0.4372  0.4372  0.4702  0.4746  0.4662  0.4438  0.4798  0.4801  0.4508  0.4585  0.4845  0.4884  0.4710  0.4796  0.4901  0.5755  0.5724  0.5939  0.5596  0.6214  0.6291  0.6335  0.6302  0.5695  0.5426  0.5098  0.5749  0.5749  0.5609  0.5106  0.5771  0.5949  0.6208  0.6120  0.1475  0.2027  0.1878  0.1475  0.1475  0.1475  0.1478  0.1478  0.1478  0.1478  0.1478  0.1476  0.1476  0.1523  0.1206  0.1206  0.0039  0.0000  0.0039  0.0000  0.0000  0.0000  0.0000  0.0000  0.0000  0.0000  0.0000  0.0000  0.0000  0.0000  0.0000  0.0000  0.0000  0.0000  0.0000  0.0000  0.0000  0.0000  0.0039  0.0000  0.0000  0.0000  0.0000  0.0000  0.0000  0.0000  0.0000  0.0000  0.0000  0.0000  0.0000  0.0000  0.0000  0.0000  0.0000  0.0000  0.0000  0.0000  0.0000  0.0000  0.0000  0.0000  0.0000  0.0000  0.0000  0.0039  0.0000  0.0000  0.0000  0.0000  0.0000  0.0000  0.0000  0.0000  0.0000  0.0000  0.0000  0.0000  0.0039  0.0039  0.0039  0.0000  0.0000  0.0000  0.0000  0.0000  0.0000  0.0000  0.0039  0.0077  0.0039  0.0039  0.0000  0.0039  0.0000  0.0116  0.0116  0.0116  0.0116  0.0116  0.0116  0.0116  0.0116  0.0000  0.0039  0.0039  0.0039  0.0039  0.0039  0.0000  0.0039  0.0039  0.0039  0.0039  0.0039  0.0039  0.0000  0.0039  0.0039  0.0000  0.0039  0.0039  0.0000  0.0000  0.0000  0.0039  0.0039  0.0039  0.0000  0.0039  0.0039  0.0039  0.0000  0.0000  0.0039  0.0000  0.0039  0.0039  0.0000  0.0039  0.0116  0.0000  0.0039  0.0000  0.0116  0.0000  0.0000  0.0039  0.0000  0.0039  0.0000  0.0000  0.0000  0.0000  0.0000  0.0077  0.0077  0.0039  0.0039  0.0116  0.0116  0.0077  0.0039  0.0077  0.0077  0.0039  0.0000  0.0116  0.0039  0.0039  0.0116  0.0000  0.0039  0.0039  0.0000  0.0039  0.0039  0.0000  0.0039  0.0039  0.0039  0.0000  0.0039  0.0039  0.0000  0.0039  0.0000  0.0000  0.0039  0.0077  0.0000  0.0000  0.0000  0.0000  0.0039  0.0039  0.0000  0.0000  0.0039  0.0039  0.0039  0.0039  0.0039  0.0000  0.0000  0.0000  0.0000  0.0000  0.0000  0.0000  0.0000  0.0000  0.0000  0.0000  0.0000  0.0000  0.0000  0.0000  0.0000  0.0000  0.0000  0.0000  0.0000  0.0000  0.0000  0.0000  0.0000  0.0000  0.0000  0.0000  0.0000  0.0000  0.0000  0.0000  0.0000  0.0000  0.0000  0.0000  0.0000  0.0000
MFP4__GCA_001212025.1   0.8383  0.5500  0.5385  0.5385  0.5385  0.4677  0.5173  0.4201  0.4456  0.4005  0.4412  0.4404  0.5214  0.5302  0.8425  0.3852  0.3852  0.4879  0.4263  0.4331  0.4359  0.4315  0.4315  0.4315  0.4683  0.4474  0.4750  0.4711  0.4372  0.4372  0.4702  0.4746  0.4662  0.4438  0.4798  0.4801  0.4508  0.4585  0.4845  0.4884  0.4710  0.4796  0.4901  0.5755  0.5724  0.5939  0.5596  0.6214  0.6291  0.6335  0.6302  0.5695  0.5426  0.5098  0.5749  0.5749  0.5609  0.5106  0.5771  0.5949  0.6208  0.6120  0.1475  0.2027  0.1878  0.1475  0.1475  0.1475  0.1478  0.1478  0.1478  0.1478  0.1478  0.1476  0.1476  0.1523  0.1206  0.1206  0.0039  0.0000  0.0039  0.0000  0.0000  0.0000  0.0000  0.0000  0.0000  0.0000  0.0000  0.0000  0.0000  0.0000  0.0000  0.0000  0.0000  0.0000  0.0000  0.0000  0.0000  0.0000  0.0039  0.0000  0.0000  0.0000  0.0000  0.0000  0.0000  0.0000  0.0000  0.0000  0.0000  0.0000  0.0000  0.0000  0.0000  0.0000  0.0000  0.0000  0.0000  0.0000  0.0000  0.0000  0.0000  0.0000  0.0000  0.0000  0.0000  0.0039  0.0000  0.0000  0.0000  0.0000  0.0000  0.0000  0.0000  0.0000  0.0000  0.0000  0.0000  0.0000  0.0039  0.0039  0.0039  0.0000  0.0000  0.0000  0.0000  0.0000  0.0000  0.0000  0.0039  0.0077  0.0039  0.0039  0.0000  0.0039  0.0000  0.0116  0.0116  0.0116  0.0116  0.0116  0.0116  0.0116  0.0116  0.0000  0.0039  0.0039  0.0039  0.0039  0.0039  0.0000  0.0039  0.0039  0.0039  0.0039  0.0039  0.0039  0.0000  0.0039  0.0039  0.0000  0.0039  0.0039  0.0000  0.0000  0.0000  0.0039  0.0039  0.0039  0.0000  0.0039  0.0039  0.0039  0.0000  0.0000  0.0039  0.0000  0.0039  0.0039  0.0000  0.0039  0.0116  0.0000  0.0039  0.0000  0.0116  0.0000  0.0000  0.0039  0.0000  0.0039  0.0000  0.0000  0.0000  0.0000  0.0000  0.0077  0.0077  0.0039  0.0039  0.0116  0.0116  0.0077  0.0039  0.0077  0.0077  0.0039  0.0000  0.0116  0.0039  0.0039  0.0116  0.0000  0.0039  0.0039  0.0000  0.0039  0.0039  0.0000  0.0039  0.0039  0.0039  0.0000  0.0039  0.0039  0.0000  0.0039  0.0000  0.0000  0.0039  0.0077  0.0000  0.0000  0.0000  0.0000  0.0039  0.0039  0.0000  0.0000  0.0039  0.0039  0.0039  0.0039  0.0039  0.0000  0.0000  0.0000  0.0000  0.0000  0.0000  0.0000  0.0000  0.0000  0.0000  0.0000  0.0000  0.0000  0.0000  0.0000  0.0000  0.0000  0.0000  0.0000  0.0000  0.0000  0.0000  0.0000  0.0000  0.0000  0.0000  0.0000  0.0000  0.0000  0.0000  0.0000  0.0000  0.0000  0.0000  0.0000  0.0000  0.0000  0.0000
MFP4__GCA_001212325.1   0.8383  0.5500  0.5385  0.5385  0.5385  0.4677  0.5173  0.4201  0.4456  0.4005  0.4412  0.4404  0.5214  0.5302  0.8425  0.3852  0.3852  0.4879  0.4263  0.4331  0.4359  0.4315  0.4315  0.4315  0.4683  0.4474  0.4750  0.4711  0.4372  0.4372  0.4702  0.4746  0.4662  0.4438  0.4798  0.4801  0.4508  0.4585  0.4845  0.4884  0.4710  0.4796  0.4901  0.5755  0.5724  0.5939  0.5596  0.6214  0.6291  0.6335  0.6302  0.5695  0.5426  0.5098  0.5749  0.5749  0.5609  0.5106  0.5771  0.5949  0.6208  0.6120  0.1475  0.2027  0.1878  0.1475  0.1475  0.1475  0.1478  0.1478  0.1478  0.1478  0.1478  0.1476  0.1476  0.1523  0.1206  0.1206  0.0039  0.0000  0.0039  0.0000  0.0000  0.0000  0.0000  0.0000  0.0000  0.0000  0.0000  0.0000  0.0000  0.0000  0.0000  0.0000  0.0000  0.0000  0.0000  0.0000  0.0000  0.0000  0.0039  0.0000  0.0000  0.0000  0.0000  0.0000  0.0000  0.0000  0.0000  0.0000  0.0000  0.0000  0.0000  0.0000  0.0000  0.0000  0.0000  0.0000  0.0000  0.0000  0.0000  0.0000  0.0000  0.0000  0.0000  0.0000  0.0000  0.0039  0.0000  0.0000  0.0000  0.0000  0.0000  0.0000  0.0000  0.0000  0.0000  0.0000  0.0000  0.0000  0.0039  0.0039  0.0039  0.0000  0.0000  0.0000  0.0000  0.0000  0.0000  0.0000  0.0039  0.0077  0.0039  0.0039  0.0000  0.0039  0.0000  0.0116  0.0116  0.0116  0.0116  0.0116  0.0116  0.0116  0.0116  0.0000  0.0039  0.0039  0.0039  0.0039  0.0039  0.0000  0.0039  0.0039  0.0039  0.0039  0.0039  0.0039  0.0000  0.0039  0.0039  0.0000  0.0039  0.0039  0.0000  0.0000  0.0000  0.0039  0.0039  0.0039  0.0000  0.0039  0.0039  0.0039  0.0000  0.0000  0.0039  0.0000  0.0039  0.0039  0.0000  0.0039  0.0116  0.0000  0.0039  0.0000  0.0116  0.0000  0.0000  0.0039  0.0000  0.0039  0.0000  0.0000  0.0000  0.0000  0.0000  0.0077  0.0077  0.0039  0.0039  0.0116  0.0116  0.0077  0.0039  0.0077  0.0077  0.0039  0.0000  0.0116  0.0039  0.0039  0.0116  0.0000  0.0039  0.0039  0.0000  0.0039  0.0039  0.0000  0.0039  0.0039  0.0039  0.0000  0.0039  0.0039  0.0000  0.0039  0.0000  0.0000  0.0039  0.0077  0.0000  0.0000  0.0000  0.0000  0.0039  0.0039  0.0000  0.0000  0.0039  0.0039  0.0039  0.0039  0.0039  0.0000  0.0000  0.0000  0.0000  0.0000  0.0000  0.0000  0.0000  0.0000  0.0000  0.0000  0.0000  0.0000  0.0000  0.0000  0.0000  0.0000  0.0000  0.0000  0.0000  0.0000  0.0000  0.0000  0.0000  0.0000  0.0000  0.0000  0.0000  0.0000  0.0000  0.0000  0.0000  0.0000  0.0000  0.0000  0.0000  0.0000  0.0000  0.0000
MFP4__GCA_001212405.1   0.8383  0.5500  0.5385  0.5385  0.5385  0.4677  0.5173  0.4201  0.4456  0.4005  0.4412  0.4404  0.5214  0.5302  0.8425  0.3852  0.3852  0.4879  0.4263  0.4331  0.4359  0.4315  0.4315  0.4315  0.4683  0.4474  0.4750  0.4711  0.4372  0.4372  0.4702  0.4746  0.4662  0.4438  0.4798  0.4801  0.4508  0.4585  0.4845  0.4884  0.4710  0.4796  0.4901  0.5755  0.5724  0.5939  0.5596  0.6214  0.6291  0.6335  0.6302  0.5695  0.5426  0.5098  0.5749  0.5749  0.5609  0.5106  0.5771  0.5949  0.6208  0.6120  0.1475  0.2027  0.1878  0.1475  0.1475  0.1475  0.1478  0.1478  0.1478  0.1478  0.1478  0.1476  0.1476  0.1523  0.1206  0.1206  0.0039  0.0000  0.0039  0.0000  0.0000  0.0000  0.0000  0.0000  0.0000  0.0000  0.0000  0.0000  0.0000  0.0000  0.0000  0.0000  0.0000  0.0000  0.0000  0.0000  0.0000  0.0000  0.0039  0.0000  0.0000  0.0000  0.0000  0.0000  0.0000  0.0000  0.0000  0.0000  0.0000  0.0000  0.0000  0.0000  0.0000  0.0000  0.0000  0.0000  0.0000  0.0000  0.0000  0.0000  0.0000  0.0000  0.0000  0.0000  0.0000  0.0039  0.0000  0.0000  0.0000  0.0000  0.0000  0.0000  0.0000  0.0000  0.0000  0.0000  0.0000  0.0000  0.0039  0.0039  0.0039  0.0000  0.0000  0.0000  0.0000  0.0000  0.0000  0.0000  0.0039  0.0077  0.0039  0.0039  0.0000  0.0039  0.0000  0.0116  0.0116  0.0116  0.0116  0.0116  0.0116  0.0116  0.0116  0.0000  0.0039  0.0039  0.0039  0.0039  0.0039  0.0000  0.0039  0.0039  0.0039  0.0039  0.0039  0.0039  0.0000  0.0039  0.0039  0.0000  0.0039  0.0039  0.0000  0.0000  0.0000  0.0039  0.0039  0.0039  0.0000  0.0039  0.0039  0.0039  0.0000  0.0000  0.0039  0.0000  0.0039  0.0039  0.0000  0.0039  0.0116  0.0000  0.0039  0.0000  0.0116  0.0000  0.0000  0.0039  0.0000  0.0039  0.0000  0.0000  0.0000  0.0000  0.0000  0.0077  0.0077  0.0039  0.0039  0.0116  0.0116  0.0077  0.0039  0.0077  0.0077  0.0039  0.0000  0.0116  0.0039  0.0039  0.0116  0.0000  0.0039  0.0039  0.0000  0.0039  0.0039  0.0000  0.0039  0.0039  0.0039  0.0000  0.0039  0.0039  0.0000  0.0039  0.0000  0.0000  0.0039  0.0077  0.0000  0.0000  0.0000  0.0000  0.0039  0.0039  0.0000  0.0000  0.0039  0.0039  0.0039  0.0039  0.0039  0.0000  0.0000  0.0000  0.0000  0.0000  0.0000  0.0000  0.0000  0.0000  0.0000  0.0000  0.0000  0.0000  0.0000  0.0000  0.0000  0.0000  0.0000  0.0000  0.0000  0.0000  0.0000  0.0000  0.0000  0.0000  0.0000  0.0000  0.0000  0.0000  0.0000  0.0000  0.0000  0.0000  0.0000  0.0000  0.0000  0.0000  0.0000  0.0000  0.0000
MFP4__GCA_001262275.1   0.8383  0.5500  0.5385  0.5385  0.5385  0.4677  0.5173  0.4201  0.4456  0.4005  0.4412  0.4404  0.5214  0.5302  0.8425  0.3852  0.3852  0.4879  0.4263  0.4331  0.4359  0.4315  0.4315  0.4315  0.4683  0.4474  0.4750  0.4711  0.4372  0.4372  0.4702  0.4746  0.4662  0.4438  0.4798  0.4801  0.4508  0.4585  0.4845  0.4884  0.4710  0.4796  0.4901  0.5755  0.5724  0.5939  0.5596  0.6214  0.6291  0.6335  0.6302  0.5695  0.5426  0.5098  0.5749  0.5749  0.5609  0.5106  0.5771  0.5949  0.6208  0.6120  0.1475  0.2027  0.1878  0.1475  0.1475  0.1475  0.1478  0.1478  0.1478  0.1478  0.1478  0.1476  0.1476  0.1523  0.1206  0.1206  0.0039  0.0000  0.0039  0.0000  0.0000  0.0000  0.0000  0.0000  0.0000  0.0000  0.0000  0.0000  0.0000  0.0000  0.0000  0.0000  0.0000  0.0000  0.0000  0.0000  0.0000  0.0000  0.0039  0.0000  0.0000  0.0000  0.0000  0.0000  0.0000  0.0000  0.0000  0.0000  0.0000  0.0000  0.0000  0.0000  0.0000  0.0000  0.0000  0.0000  0.0000  0.0000  0.0000  0.0000  0.0000  0.0000  0.0000  0.0000  0.0000  0.0039  0.0000  0.0000  0.0000  0.0000  0.0000  0.0000  0.0000  0.0000  0.0000  0.0000  0.0000  0.0000  0.0039  0.0039  0.0039  0.0000  0.0000  0.0000  0.0000  0.0000  0.0000  0.0000  0.0039  0.0077  0.0039  0.0039  0.0000  0.0039  0.0000  0.0116  0.0116  0.0116  0.0116  0.0116  0.0116  0.0116  0.0116  0.0000  0.0039  0.0039  0.0039  0.0039  0.0039  0.0000  0.0039  0.0039  0.0039  0.0039  0.0039  0.0039  0.0000  0.0039  0.0039  0.0000  0.0039  0.0039  0.0000  0.0000  0.0000  0.0039  0.0039  0.0039  0.0000  0.0039  0.0039  0.0039  0.0000  0.0000  0.0039  0.0000  0.0039  0.0039  0.0000  0.0039  0.0116  0.0000  0.0039  0.0000  0.0116  0.0000  0.0000  0.0039  0.0000  0.0039  0.0000  0.0000  0.0000  0.0000  0.0000  0.0077  0.0077  0.0039  0.0039  0.0116  0.0116  0.0077  0.0039  0.0077  0.0077  0.0039  0.0000  0.0116  0.0039  0.0039  0.0116  0.0000  0.0039  0.0039  0.0000  0.0039  0.0039  0.0000  0.0039  0.0039  0.0039  0.0000  0.0039  0.0039  0.0000  0.0039  0.0000  0.0000  0.0039  0.0077  0.0000  0.0000  0.0000  0.0000  0.0039  0.0039  0.0000  0.0000  0.0039  0.0039  0.0039  0.0039  0.0039  0.0000  0.0000  0.0000  0.0000  0.0000  0.0000  0.0000  0.0000  0.0000  0.0000  0.0000  0.0000  0.0000  0.0000  0.0000  0.0000  0.0000  0.0000  0.0000  0.0000  0.0000  0.0000  0.0000  0.0000  0.0000  0.0000  0.0000  0.0000  0.0000  0.0000  0.0000  0.0000  0.0000  0.0000  0.0000  0.0000  0.0000  0.0000  0.0000  0.0000  0.0000
MFP4__GCA_001262355.1   0.8383  0.5500  0.5385  0.5385  0.5385  0.4677  0.5173  0.4201  0.4456  0.4005  0.4412  0.4404  0.5214  0.5302  0.8425  0.3852  0.3852  0.4879  0.4263  0.4331  0.4359  0.4315  0.4315  0.4315  0.4683  0.4474  0.4750  0.4711  0.4372  0.4372  0.4702  0.4746  0.4662  0.4438  0.4798  0.4801  0.4508  0.4585  0.4845  0.4884  0.4710  0.4796  0.4901  0.5755  0.5724  0.5939  0.5596  0.6214  0.6291  0.6335  0.6302  0.5695  0.5426  0.5098  0.5749  0.5749  0.5609  0.5106  0.5771  0.5949  0.6208  0.6120  0.1475  0.2027  0.1878  0.1475  0.1475  0.1475  0.1478  0.1478  0.1478  0.1478  0.1478  0.1476  0.1476  0.1523  0.1206  0.1206  0.0039  0.0000  0.0039  0.0000  0.0000  0.0000  0.0000  0.0000  0.0000  0.0000  0.0000  0.0000  0.0000  0.0000  0.0000  0.0000  0.0000  0.0000  0.0000  0.0000  0.0000  0.0000  0.0039  0.0000  0.0000  0.0000  0.0000  0.0000  0.0000  0.0000  0.0000  0.0000  0.0000  0.0000  0.0000  0.0000  0.0000  0.0000  0.0000  0.0000  0.0000  0.0000  0.0000  0.0000  0.0000  0.0000  0.0000  0.0000  0.0000  0.0039  0.0000  0.0000  0.0000  0.0000  0.0000  0.0000  0.0000  0.0000  0.0000  0.0000  0.0000  0.0000  0.0039  0.0039  0.0039  0.0000  0.0000  0.0000  0.0000  0.0000  0.0000  0.0000  0.0039  0.0077  0.0039  0.0039  0.0000  0.0039  0.0000  0.0116  0.0116  0.0116  0.0116  0.0116  0.0116  0.0116  0.0116  0.0000  0.0039  0.0039  0.0039  0.0039  0.0039  0.0000  0.0039  0.0039  0.0039  0.0039  0.0039  0.0039  0.0000  0.0039  0.0039  0.0000  0.0039  0.0039  0.0000  0.0000  0.0000  0.0039  0.0039  0.0039  0.0000  0.0039  0.0039  0.0039  0.0000  0.0000  0.0039  0.0000  0.0039  0.0039  0.0000  0.0039  0.0116  0.0000  0.0039  0.0000  0.0116  0.0000  0.0000  0.0039  0.0000  0.0039  0.0000  0.0000  0.0000  0.0000  0.0000  0.0077  0.0077  0.0039  0.0039  0.0116  0.0116  0.0077  0.0039  0.0077  0.0077  0.0039  0.0000  0.0116  0.0039  0.0039  0.0116  0.0000  0.0039  0.0039  0.0000  0.0039  0.0039  0.0000  0.0039  0.0039  0.0039  0.0000  0.0039  0.0039  0.0000  0.0039  0.0000  0.0000  0.0039  0.0077  0.0000  0.0000  0.0000  0.0000  0.0039  0.0039  0.0000  0.0000  0.0039  0.0039  0.0039  0.0039  0.0039  0.0000  0.0000  0.0000  0.0000  0.0000  0.0000  0.0000  0.0000  0.0000  0.0000  0.0000  0.0000  0.0000  0.0000  0.0000  0.0000  0.0000  0.0000  0.0000  0.0000  0.0000  0.0000  0.0000  0.0000  0.0000  0.0000  0.0000  0.0000  0.0000  0.0000  0.0000  0.0000  0.0000  0.0000  0.0000  0.0000  0.0000  0.0000  0.0000  0.0000  0.0000  0.0000
MFP4__GCA_001277875.1   0.8383  0.5500  0.5385  0.5385  0.5385  0.4677  0.5173  0.4201  0.4456  0.4005  0.4412  0.4404  0.5214  0.5302  0.8425  0.3852  0.3852  0.4879  0.4263  0.4331  0.4359  0.4315  0.4315  0.4315  0.4683  0.4474  0.4750  0.4711  0.4372  0.4372  0.4702  0.4746  0.4662  0.4438  0.4798  0.4801  0.4508  0.4585  0.4845  0.4884  0.4710  0.4796  0.4901  0.5755  0.5724  0.5939  0.5596  0.6214  0.6291  0.6335  0.6302  0.5695  0.5426  0.5098  0.5749  0.5749  0.5609  0.5106  0.5771  0.5949  0.6208  0.6120  0.1475  0.2027  0.1878  0.1475  0.1475  0.1475  0.1478  0.1478  0.1478  0.1478  0.1478  0.1476  0.1476  0.1523  0.1206  0.1206  0.0039  0.0000  0.0039  0.0000  0.0000  0.0000  0.0000  0.0000  0.0000  0.0000  0.0000  0.0000  0.0000  0.0000  0.0000  0.0000  0.0000  0.0000  0.0000  0.0000  0.0000  0.0000  0.0039  0.0000  0.0000  0.0000  0.0000  0.0000  0.0000  0.0000  0.0000  0.0000  0.0000  0.0000  0.0000  0.0000  0.0000  0.0000  0.0000  0.0000  0.0000  0.0000  0.0000  0.0000  0.0000  0.0000  0.0000  0.0000  0.0000  0.0039  0.0000  0.0000  0.0000  0.0000  0.0000  0.0000  0.0000  0.0000  0.0000  0.0000  0.0000  0.0000  0.0039  0.0039  0.0039  0.0000  0.0000  0.0000  0.0000  0.0000  0.0000  0.0000  0.0039  0.0077  0.0039  0.0039  0.0000  0.0039  0.0000  0.0116  0.0116  0.0116  0.0116  0.0116  0.0116  0.0116  0.0116  0.0000  0.0039  0.0039  0.0039  0.0039  0.0039  0.0000  0.0039  0.0039  0.0039  0.0039  0.0039  0.0039  0.0000  0.0039  0.0039  0.0000  0.0039  0.0039  0.0000  0.0000  0.0000  0.0039  0.0039  0.0039  0.0000  0.0039  0.0039  0.0039  0.0000  0.0000  0.0039  0.0000  0.0039  0.0039  0.0000  0.0039  0.0116  0.0000  0.0039  0.0000  0.0116  0.0000  0.0000  0.0039  0.0000  0.0039  0.0000  0.0000  0.0000  0.0000  0.0000  0.0077  0.0077  0.0039  0.0039  0.0116  0.0116  0.0077  0.0039  0.0077  0.0077  0.0039  0.0000  0.0116  0.0039  0.0039  0.0116  0.0000  0.0039  0.0039  0.0000  0.0039  0.0039  0.0000  0.0039  0.0039  0.0039  0.0000  0.0039  0.0039  0.0000  0.0039  0.0000  0.0000  0.0039  0.0077  0.0000  0.0000  0.0000  0.0000  0.0039  0.0039  0.0000  0.0000  0.0039  0.0039  0.0039  0.0039  0.0039  0.0000  0.0000  0.0000  0.0000  0.0000  0.0000  0.0000  0.0000  0.0000  0.0000  0.0000  0.0000  0.0000  0.0000  0.0000  0.0000  0.0000  0.0000  0.0000  0.0000  0.0000  0.0000  0.0000  0.0000  0.0000  0.0000  0.0000  0.0000  0.0000  0.0000  0.0000  0.0000  0.0000  0.0000  0.0000  0.0000  0.0000  0.0000  0.0000  0.0000  0.0000  0.0000  0.0000
MFP4__GCA_001277895.1   0.8383  0.5500  0.5385  0.5385  0.5385  0.4677  0.5173  0.4201  0.4456  0.4005  0.4412  0.4404  0.5214  0.5302  0.8425  0.3852  0.3852  0.4879  0.4263  0.4331  0.4359  0.4315  0.4315  0.4315  0.4683  0.4474  0.4750  0.4711  0.4372  0.4372  0.4702  0.4746  0.4662  0.4438  0.4798  0.4801  0.4508  0.4585  0.4845  0.4884  0.4710  0.4796  0.4901  0.5755  0.5724  0.5939  0.5596  0.6214  0.6291  0.6335  0.6302  0.5695  0.5426  0.5098  0.5749  0.5749  0.5609  0.5106  0.5771  0.5949  0.6208  0.6120  0.1475  0.2027  0.1878  0.1475  0.1475  0.1475  0.1478  0.1478  0.1478  0.1478  0.1478  0.1476  0.1476  0.1523  0.1206  0.1206  0.0039  0.0000  0.0039  0.0000  0.0000  0.0000  0.0000  0.0000  0.0000  0.0000  0.0000  0.0000  0.0000  0.0000  0.0000  0.0000  0.0000  0.0000  0.0000  0.0000  0.0000  0.0000  0.0039  0.0000  0.0000  0.0000  0.0000  0.0000  0.0000  0.0000  0.0000  0.0000  0.0000  0.0000  0.0000  0.0000  0.0000  0.0000  0.0000  0.0000  0.0000  0.0000  0.0000  0.0000  0.0000  0.0000  0.0000  0.0000  0.0000  0.0039  0.0000  0.0000  0.0000  0.0000  0.0000  0.0000  0.0000  0.0000  0.0000  0.0000  0.0000  0.0000  0.0039  0.0039  0.0039  0.0000  0.0000  0.0000  0.0000  0.0000  0.0000  0.0000  0.0039  0.0077  0.0039  0.0039  0.0000  0.0039  0.0000  0.0116  0.0116  0.0116  0.0116  0.0116  0.0116  0.0116  0.0116  0.0000  0.0039  0.0039  0.0039  0.0039  0.0039  0.0000  0.0039  0.0039  0.0039  0.0039  0.0039  0.0039  0.0000  0.0039  0.0039  0.0000  0.0039  0.0039  0.0000  0.0000  0.0000  0.0039  0.0039  0.0039  0.0000  0.0039  0.0039  0.0039  0.0000  0.0000  0.0039  0.0000  0.0039  0.0039  0.0000  0.0039  0.0116  0.0000  0.0039  0.0000  0.0116  0.0000  0.0000  0.0039  0.0000  0.0039  0.0000  0.0000  0.0000  0.0000  0.0000  0.0077  0.0077  0.0039  0.0039  0.0116  0.0116  0.0077  0.0039  0.0077  0.0077  0.0039  0.0000  0.0116  0.0039  0.0039  0.0116  0.0000  0.0039  0.0039  0.0000  0.0039  0.0039  0.0000  0.0039  0.0039  0.0039  0.0000  0.0039  0.0039  0.0000  0.0039  0.0000  0.0000  0.0039  0.0077  0.0000  0.0000  0.0000  0.0000  0.0039  0.0039  0.0000  0.0000  0.0039  0.0039  0.0039  0.0039  0.0039  0.0000  0.0000  0.0000  0.0000  0.0000  0.0000  0.0000  0.0000  0.0000  0.0000  0.0000  0.0000  0.0000  0.0000  0.0000  0.0000  0.0000  0.0000  0.0000  0.0000  0.0000  0.0000  0.0000  0.0000  0.0000  0.0000  0.0000  0.0000  0.0000  0.0000  0.0000  0.0000  0.0000  0.0000  0.0000  0.0000  0.0000  0.0000  0.0000  0.0000  0.0000  0.0000  0.0000  0.0000
MFP4__GCA_001279165.1   0.8518  0.5509  0.5315  0.5315  0.5315  0.4756  0.5258  0.4275  0.4533  0.4077  0.4350  0.4480  0.5146  0.5388  0.8443  0.3794  0.3794  0.4813  0.4202  0.4270  0.4297  0.4254  0.4254  0.4254  0.4619  0.4412  0.4830  0.4790  0.4447  0.4447  0.4781  0.4826  0.4599  0.4514  0.4806  0.4808  0.4585  0.4663  0.4926  0.4892  0.4717  0.4804  0.4909  0.5765  0.5734  0.5950  0.5605  0.6225  0.6302  0.6347  0.6313  0.5705  0.5435  0.5107  0.5758  0.5758  0.5619  0.5114  0.5781  0.5960  0.6219  0.6131  0.1430  0.2080  0.1929  0.1430  0.1430  0.1430  0.1433  0.1433  0.1433  0.1433  0.1433  0.1431  0.1431  0.1478  0.1253  0.1253  0.0077  0.0039  0.0000  0.0039  0.0039  0.0039  0.0039  0.0039  0.0039  0.0039  0.0039  0.0039  0.0039  0.0039  0.0039  0.0039  0.0039  0.0039  0.0039  0.0039  0.0039  0.0039  0.0077  0.0039  0.0039  0.0039  0.0039  0.0039  0.0039  0.0039  0.0039  0.0039  0.0039  0.0039  0.0039  0.0039  0.0039  0.0039  0.0039  0.0039  0.0039  0.0039  0.0039  0.0039  0.0039  0.0039  0.0039  0.0039  0.0039  0.0077  0.0039  0.0039  0.0039  0.0039  0.0039  0.0039  0.0039  0.0039  0.0039  0.0039  0.0039  0.0039  0.0077  0.0077  0.0077  0.0039  0.0039  0.0039  0.0039  0.0039  0.0039  0.0039  0.0077  0.0116  0.0077  0.0077  0.0039  0.0077  0.0039  0.0156  0.0156  0.0156  0.0156  0.0156  0.0156  0.0156  0.0156  0.0039  0.0000  0.0000  0.0000  0.0000  0.0077  0.0039  0.0000  0.0000  0.0000  0.0000  0.0077  0.0000  0.0039  0.0077  0.0077  0.0039  0.0077  0.0077  0.0039  0.0039  0.0039  0.0077  0.0077  0.0000  0.0039  0.0000  0.0000  0.0000  0.0039  0.0039  0.0000  0.0039  0.0077  0.0077  0.0039  0.0000  0.0156  0.0039  0.0077  0.0039  0.0156  0.0039  0.0039  0.0000  0.0039  0.0000  0.0039  0.0039  0.0039  0.0039  0.0039  0.0116  0.0116  0.0077  0.0077  0.0156  0.0156  0.0116  0.0077  0.0116  0.0116  0.0077  0.0039  0.0156  0.0077  0.0077  0.0156  0.0039  0.0077  0.0077  0.0039  0.0077  0.0077  0.0039  0.0077  0.0077  0.0077  0.0039  0.0077  0.0077  0.0039  0.0077  0.0039  0.0039  0.0077  0.0116  0.0039  0.0039  0.0039  0.0039  0.0000  0.0077  0.0039  0.0039  0.0000  0.0000  0.0000  0.0000  0.0000  0.0039  0.0039  0.0039  0.0039  0.0039  0.0039  0.0039  0.0039  0.0039  0.0039  0.0039  0.0039  0.0039  0.0039  0.0039  0.0039  0.0039  0.0039  0.0039  0.0039  0.0039  0.0039  0.0039  0.0039  0.0039  0.0039  0.0039  0.0039  0.0039  0.0039  0.0039  0.0039  0.0039  0.0039  0.0039  0.0039  0.0039  0.0039  0.0039  0.0039  0.0039  0.0039  0.0039  0.0039  0.0039
MFP4__GCA_001279185.1   0.8518  0.5509  0.5315  0.5315  0.5315  0.4756  0.5258  0.4275  0.4533  0.4077  0.4350  0.4480  0.5146  0.5388  0.8443  0.3794  0.3794  0.4813  0.4202  0.4270  0.4297  0.4254  0.4254  0.4254  0.4619  0.4412  0.4830  0.4790  0.4447  0.4447  0.4781  0.4826  0.4599  0.4514  0.4806  0.4808  0.4585  0.4663  0.4926  0.4892  0.4717  0.4804  0.4909  0.5765  0.5734  0.5950  0.5605  0.6225  0.6302  0.6347  0.6313  0.5705  0.5435  0.5107  0.5758  0.5758  0.5619  0.5114  0.5781  0.5960  0.6219  0.6131  0.1430  0.2080  0.1929  0.1430  0.1430  0.1430  0.1433  0.1433  0.1433  0.1433  0.1433  0.1431  0.1431  0.1478  0.1253  0.1253  0.0077  0.0039  0.0000  0.0039  0.0039  0.0039  0.0039  0.0039  0.0039  0.0039  0.0039  0.0039  0.0039  0.0039  0.0039  0.0039  0.0039  0.0039  0.0039  0.0039  0.0039  0.0039  0.0077  0.0039  0.0039  0.0039  0.0039  0.0039  0.0039  0.0039  0.0039  0.0039  0.0039  0.0039  0.0039  0.0039  0.0039  0.0039  0.0039  0.0039  0.0039  0.0039  0.0039  0.0039  0.0039  0.0039  0.0039  0.0039  0.0039  0.0077  0.0039  0.0039  0.0039  0.0039  0.0039  0.0039  0.0039  0.0039  0.0039  0.0039  0.0039  0.0039  0.0077  0.0077  0.0077  0.0039  0.0039  0.0039  0.0039  0.0039  0.0039  0.0039  0.0077  0.0116  0.0077  0.0077  0.0039  0.0077  0.0039  0.0156  0.0156  0.0156  0.0156  0.0156  0.0156  0.0156  0.0156  0.0039  0.0000  0.0000  0.0000  0.0000  0.0077  0.0039  0.0000  0.0000  0.0000  0.0000  0.0077  0.0000  0.0039  0.0077  0.0077  0.0039  0.0077  0.0077  0.0039  0.0039  0.0039  0.0077  0.0077  0.0000  0.0039  0.0000  0.0000  0.0000  0.0039  0.0039  0.0000  0.0039  0.0077  0.0077  0.0039  0.0000  0.0156  0.0039  0.0077  0.0039  0.0156  0.0039  0.0039  0.0000  0.0039  0.0000  0.0039  0.0039  0.0039  0.0039  0.0039  0.0116  0.0116  0.0077  0.0077  0.0156  0.0156  0.0116  0.0077  0.0116  0.0116  0.0077  0.0039  0.0156  0.0077  0.0077  0.0156  0.0039  0.0077  0.0077  0.0039  0.0077  0.0077  0.0039  0.0077  0.0077  0.0077  0.0039  0.0077  0.0077  0.0039  0.0077  0.0039  0.0039  0.0077  0.0116  0.0039  0.0039  0.0039  0.0039  0.0000  0.0077  0.0039  0.0039  0.0000  0.0000  0.0000  0.0000  0.0000  0.0039  0.0039  0.0039  0.0039  0.0039  0.0039  0.0039  0.0039  0.0039  0.0039  0.0039  0.0039  0.0039  0.0039  0.0039  0.0039  0.0039  0.0039  0.0039  0.0039  0.0039  0.0039  0.0039  0.0039  0.0039  0.0039  0.0039  0.0039  0.0039  0.0039  0.0039  0.0039  0.0039  0.0039  0.0039  0.0039  0.0039  0.0039  0.0039  0.0039  0.0039  0.0039  0.0039  0.0039  0.0039  0.0000
MFP4__GCA_001279265.1   0.8518  0.5509  0.5315  0.5315  0.5315  0.4756  0.5258  0.4275  0.4533  0.4077  0.4350  0.4480  0.5146  0.5388  0.8443  0.3794  0.3794  0.4813  0.4202  0.4270  0.4297  0.4254  0.4254  0.4254  0.4619  0.4412  0.4830  0.4790  0.4447  0.4447  0.4781  0.4826  0.4599  0.4514  0.4806  0.4808  0.4585  0.4663  0.4926  0.4892  0.4717  0.4804  0.4909  0.5765  0.5734  0.5950  0.5605  0.6225  0.6302  0.6347  0.6313  0.5705  0.5435  0.5107  0.5758  0.5758  0.5619  0.5114  0.5781  0.5960  0.6219  0.6131  0.1430  0.2080  0.1929  0.1430  0.1430  0.1430  0.1433  0.1433  0.1433  0.1433  0.1433  0.1431  0.1431  0.1478  0.1253  0.1253  0.0077  0.0039  0.0000  0.0039  0.0039  0.0039  0.0039  0.0039  0.0039  0.0039  0.0039  0.0039  0.0039  0.0039  0.0039  0.0039  0.0039  0.0039  0.0039  0.0039  0.0039  0.0039  0.0077  0.0039  0.0039  0.0039  0.0039  0.0039  0.0039  0.0039  0.0039  0.0039  0.0039  0.0039  0.0039  0.0039  0.0039  0.0039  0.0039  0.0039  0.0039  0.0039  0.0039  0.0039  0.0039  0.0039  0.0039  0.0039  0.0039  0.0077  0.0039  0.0039  0.0039  0.0039  0.0039  0.0039  0.0039  0.0039  0.0039  0.0039  0.0039  0.0039  0.0077  0.0077  0.0077  0.0039  0.0039  0.0039  0.0039  0.0039  0.0039  0.0039  0.0077  0.0116  0.0077  0.0077  0.0039  0.0077  0.0039  0.0156  0.0156  0.0156  0.0156  0.0156  0.0156  0.0156  0.0156  0.0039  0.0000  0.0000  0.0000  0.0000  0.0077  0.0039  0.0000  0.0000  0.0000  0.0000  0.0077  0.0000  0.0039  0.0077  0.0077  0.0039  0.0077  0.0077  0.0039  0.0039  0.0039  0.0077  0.0077  0.0000  0.0039  0.0000  0.0000  0.0000  0.0039  0.0039  0.0000  0.0039  0.0077  0.0077  0.0039  0.0000  0.0156  0.0039  0.0077  0.0039  0.0156  0.0039  0.0039  0.0000  0.0039  0.0000  0.0039  0.0039  0.0039  0.0039  0.0039  0.0116  0.0116  0.0077  0.0077  0.0156  0.0156  0.0116  0.0077  0.0116  0.0116  0.0077  0.0039  0.0156  0.0077  0.0077  0.0156  0.0039  0.0077  0.0077  0.0039  0.0077  0.0077  0.0039  0.0077  0.0077  0.0077  0.0039  0.0077  0.0077  0.0039  0.0077  0.0039  0.0039  0.0077  0.0116  0.0039  0.0039  0.0039  0.0039  0.0000  0.0077  0.0039  0.0039  0.0000  0.0000  0.0000  0.0000  0.0000  0.0039  0.0039  0.0039  0.0039  0.0039  0.0039  0.0039  0.0039  0.0039  0.0039  0.0039  0.0039  0.0039  0.0039  0.0039  0.0039  0.0039  0.0039  0.0039  0.0039  0.0039  0.0039  0.0039  0.0039  0.0039  0.0039  0.0039  0.0039  0.0039  0.0039  0.0039  0.0039  0.0039  0.0039  0.0039  0.0039  0.0039  0.0039  0.0039  0.0039  0.0039  0.0039  0.0039  0.0039  0.0039  0.0000  0.0000
[truncated: 631,873 more chars]
