# Supplementary material for: Subfunctionalization influences the expansion of bacterial multidrug antibiotic resistance
Source: BMC Genomics. 2017 Oct 30;18:834. doi: 10.1186/s12864-017-4222-4 (PMC5663151; doi:10.1186/s12864-017-4222-4)
Supplement: Supplementary file 1 — Calculation of synonymous/non-synonymous substitution. (ZIP 34380 kb) [file 12864_2017_4222_MOESM1_ESM.zip › Additional_File_1/MFP/2NG_MFP.t]

   505
MFP4__GCA_000198775.1 
MFP4__GCA_000818655.1   1.1500
MFP4__GCA_000472825.1   1.2715  0.9209
MFP4__GCA_000472845.1   1.2715  0.9209  0.0000
MFP4__GCA_000739815.1   1.2715  0.9209  0.0000  0.0000
MFP4__GCA_000739775.1   1.2715  0.8986  0.4005  0.4005  0.4005
MFP4__GCA_000519185.1   1.1706  0.9590  0.3203  0.3203  0.3203  0.2939
MFP4__GCA_000685015.1   1.2609  0.9614  0.6254  0.6254  0.6254  0.6042  0.5772
MFP4__GCA_000685075.1   1.2338  0.8499  0.5954  0.5954  0.5954  0.5504  0.5180  0.3952
MFP4__GCA_000785435.1   1.1381  0.8565  0.5695  0.5695  0.5695  0.5328  0.5253  0.4059  0.2639
MFP4__GCA_000684975.1   1.1597  0.8836  0.5721  0.5721  0.5721  0.5502  0.5108  0.6346  0.5245  0.4996
MFP4__GCA_000685035.1   1.1592  0.8591  0.5570  0.5570  0.5570  0.5068  0.4866  0.5334  0.4882  0.4718  0.3785
MFP4__GCA_000341045.1   1.1468  0.9246  0.7327  0.7327  0.7327  0.7646  0.7439  0.7737  0.6609  0.6706  0.6948  0.7130
MFP4__GCA_000739795.1   1.1447  0.9055  0.7109  0.7109  0.7109  0.7193  0.7026  0.7406  0.6357  0.6253  0.6664  0.6858  0.0891
MFP4__GCA_000729995.1   1.4545  1.2414  1.1435  1.1435  1.1435  1.0193  0.9968  1.0368  1.0214  0.9345  0.9584  0.9409  1.0759  1.0219
MFP4__GCA_000698595.1   1.0720  0.8660  0.8242  0.8242  0.8242  0.6760  0.7142  0.7094  0.7459  0.6873  0.6924  0.7334  0.8557  0.8442  0.7659
MFP4__GCA_000751215.1   1.0720  0.8660  0.8242  0.8242  0.8242  0.6760  0.7142  0.7094  0.7459  0.6873  0.6924  0.7334  0.8557  0.8442  0.7659  0.0000
MFP4__GCA_000402035.1   1.1720  0.9458  0.8494  0.8494  0.8494  0.8016  0.7842  0.7863  0.8493  0.7887  0.7461  0.7289  0.8577  0.8445  1.0207  0.5666  0.5666
MFP4__GCA_000236065.1   1.0844  0.9274  0.7306  0.7306  0.7306  0.7226  0.6700  0.7651  0.7673  0.7271  0.7444  0.6972  0.7548  0.7702  0.8549  0.4896  0.4896  0.3502
MFP4__GCA_000828875.1   1.0595  0.9076  0.7364  0.7364  0.7364  0.7226  0.6919  0.7826  0.7617  0.7271  0.7282  0.7026  0.7724  0.7946  0.8549  0.4946  0.4946  0.3689  0.0341
MFP4__GCA_001278535.1   1.0924  0.8883  0.7490  0.7490  0.7490  0.7234  0.6983  0.7895  0.7737  0.7387  0.7397  0.7089  0.7733  0.8019  0.8631  0.5012  0.5012  0.3555  0.0405  0.0309
MFP4__GCA_000256585.3   1.2167  1.0360  0.8252  0.8252  0.8252  0.7541  0.7517  0.7109  0.8166  0.7752  0.7306  0.7073  0.8390  0.8268  0.8340  0.5700  0.5700  0.2683  0.3006  0.3050  0.2974
MFP4__GCA_000773055.1   1.2167  1.0360  0.8252  0.8252  0.8252  0.7541  0.7517  0.7109  0.8166  0.7752  0.7306  0.7073  0.8390  0.8268  0.8340  0.5700  0.5700  0.2683  0.3006  0.3050  0.2974  0.0000
MFP4__GCA_000698575.1   1.2167  1.0325  0.8421  0.8421  0.8421  0.7635  0.7614  0.7072  0.8204  0.7713  0.7398  0.7091  0.8523  0.8401  0.8541  0.5666  0.5666  0.2797  0.3126  0.3171  0.3094  0.0091  0.0091
MFP4__GCA_000648925.1   1.1420  0.9971  0.7759  0.7759  0.7759  0.7312  0.7508  0.7270  0.8203  0.7209  0.7088  0.6954  0.8781  0.8588  0.9126  0.5608  0.5608  0.2853  0.2899  0.3079  0.2911  0.2083  0.2083  0.2132
MFP4__GCA_001319865.1   1.1021  0.8053  0.7129  0.7129  0.7129  0.7103  0.7336  0.7905  0.7527  0.6846  0.6375  0.5841  0.7593  0.7534  0.9130  0.7378  0.7378  0.7896  0.6696  0.6696  0.6814  0.7863  0.7863  0.7863  0.6984
MFP4__GCA_000522545.2   1.0852  0.8646  0.7827  0.7827  0.7827  0.7238  0.7111  0.7351  0.7826  0.7107  0.6808  0.6879  0.7824  0.8273  1.0200  0.7325  0.7325  0.7659  0.6619  0.6513  0.6734  0.7600  0.7600  0.7541  0.7105  0.3419
MFP4__GCA_001319905.1   1.0882  0.8655  0.7568  0.7568  0.7568  0.7004  0.6914  0.7117  0.7931  0.7149  0.6514  0.6554  0.8100  0.8161  1.0068  0.7164  0.7164  0.7919  0.6951  0.6839  0.7074  0.8048  0.8048  0.7987  0.7366  0.3722  0.0786
MFP4__GCA_000265115.1   1.0754  0.8689  0.7528  0.7528  0.7528  0.7237  0.7064  0.7149  0.7731  0.6877  0.6557  0.6790  0.7880  0.7696  0.9776  0.7092  0.7092  0.7714  0.6812  0.6647  0.6923  0.7391  0.7391  0.7279  0.7258  0.3498  0.1533  0.1789
MFP4__GCA_000281995.2   1.0754  0.8689  0.7528  0.7528  0.7528  0.7237  0.7064  0.7149  0.7731  0.6877  0.6557  0.6790  0.7880  0.7696  0.9776  0.7092  0.7092  0.7714  0.6812  0.6647  0.6923  0.7391  0.7391  0.7279  0.7258  0.3498  0.1533  0.1789  0.0000
MFP4__GCA_000739835.1   1.1304  0.8904  0.7947  0.7947  0.7947  0.7542  0.7309  0.7388  0.8005  0.7137  0.6710  0.6858  0.8292  0.8139  0.9395  0.7276  0.7276  0.7713  0.6954  0.6843  0.7074  0.7671  0.7671  0.7671  0.7426  0.3521  0.1789  0.1971  0.1043  0.1043
MFP4__GCA_000020045.1   1.1390  0.8686  0.7297  0.7297  0.7297  0.7405  0.6699  0.7451  0.7464  0.7017  0.6985  0.6422  0.8337  0.8085  0.9616  0.7447  0.7447  0.7511  0.6774  0.6774  0.6883  0.8236  0.8236  0.8366  0.7229  0.3488  0.2973  0.3074  0.2783  0.2783  0.2889
MFP4__GCA_000519245.1   1.0929  0.8480  0.7403  0.7403  0.7403  0.7411  0.6768  0.7465  0.7532  0.7033  0.7009  0.6781  0.7906  0.8031  0.9973  0.7298  0.7298  0.7522  0.6940  0.6940  0.7005  0.8505  0.8505  0.8643  0.7538  0.3542  0.3161  0.3180  0.2854  0.2854  0.3061  0.1679
MFP4__GCA_000698555.1   1.0710  0.7902  0.8107  0.8107  0.8107  0.7255  0.7308  0.8378  0.7863  0.7338  0.7241  0.6829  0.7590  0.7420  1.0707  0.7658  0.7658  0.7056  0.6121  0.6172  0.6128  0.7489  0.7489  0.7606  0.7373  0.5922  0.6304  0.6589  0.6191  0.6191  0.6052  0.6447  0.6133
MFP4__GCA_000092885.1   1.0596  0.8960  0.7969  0.7969  0.7969  0.7944  0.7214  0.8149  0.7746  0.7741  0.7827  0.7976  0.8229  0.8048  1.0918  0.7164  0.7164  0.8113  0.7053  0.6942  0.7109  0.8189  0.8189  0.8064  0.8227  0.6807  0.6441  0.6462  0.6200  0.6200  0.6440  0.7217  0.6941  0.6529
MFP4__GCA_000372985.1   1.0682  0.8754  0.7905  0.7905  0.7905  0.7816  0.7276  0.8150  0.7747  0.7679  0.7767  0.7846  0.8297  0.8115  1.0811  0.7108  0.7108  0.8237  0.7168  0.7054  0.7109  0.8004  0.8004  0.7883  0.8036  0.6690  0.6385  0.6406  0.6148  0.6148  0.6385  0.7156  0.7002  0.6470  0.0246
MFP4__GCA_000372945.1   1.0872  0.8552  0.7790  0.7790  0.7790  0.7358  0.6944  0.7674  0.7588  0.7262  0.7510  0.7291  0.7999  0.7793  0.9164  0.7251  0.7251  0.7838  0.6959  0.6959  0.7127  0.7673  0.7673  0.7673  0.7740  0.6418  0.6210  0.6156  0.6028  0.6028  0.5874  0.6709  0.6707  0.6509  0.1729  0.1655
MFP4__GCA_000473465.1   1.0845  0.8587  0.8162  0.8162  0.8162  0.7916  0.7632  0.8095  0.7769  0.7548  0.7726  0.7817  0.7997  0.7792  0.9760  0.7065  0.7065  0.8224  0.7387  0.7272  0.7444  0.8116  0.8116  0.8116  0.8040  0.6384  0.6117  0.6061  0.6048  0.6048  0.6033  0.6683  0.6480  0.6479  0.1507  0.1471  0.1652
MFP4__GCA_000173575.1   1.0869  0.8395  0.8014  0.8014  0.8014  0.8095  0.7767  0.8359  0.7987  0.7797  0.7826  0.8231  0.8626  0.8194  1.0000  0.7391  0.7391  0.8344  0.7896  0.7832  0.7767  0.8268  0.8268  0.8268  0.8118  0.6498  0.6712  0.6488  0.6375  0.6375  0.6422  0.6788  0.6718  0.6822  0.1993  0.1839  0.2044  0.1726
MFP4__GCA_000739735.1   1.0263  0.8896  0.8031  0.8031  0.8031  0.7741  0.7171  0.7031  0.7606  0.7346  0.8089  0.7904  0.8944  0.8717  0.9290  0.7499  0.7499  0.7685  0.6911  0.7025  0.6797  0.7495  0.7495  0.7495  0.7535  0.6959  0.6768  0.6803  0.6835  0.6835  0.6687  0.6730  0.6810  0.6947  0.4646  0.4541  0.4120  0.4567  0.4734
MFP4__GCA_000172415.1   1.1693  0.9466  0.7701  0.7701  0.7701  0.7450  0.7285  0.7973  0.7998  0.8045  0.7793  0.7664  0.8744  0.8396  0.9153  0.7255  0.7255  0.7387  0.7270  0.7072  0.7135  0.7153  0.7153  0.7130  0.7040  0.7081  0.6893  0.6861  0.6615  0.6615  0.6594  0.7139  0.7208  0.7112  0.5275  0.5165  0.5191  0.5470  0.5525  0.4222
MFP4__GCA_000421865.1   1.1361  0.8982  0.7692  0.7692  0.7692  0.7378  0.7211  0.7848  0.7923  0.7901  0.7666  0.7406  0.8970  0.8611  0.9165  0.6950  0.6950  0.7245  0.6760  0.6577  0.6635  0.7038  0.7038  0.7015  0.6963  0.6810  0.6700  0.6665  0.6369  0.6369  0.6354  0.7064  0.7063  0.6873  0.5266  0.5212  0.5074  0.5406  0.5516  0.4174  0.0437
MFP4__GCA_001293045.1   1.1318  0.9153  0.7704  0.7704  0.7704  0.7390  0.7224  0.7782  0.7807  0.7915  0.7735  0.7479  0.9156  0.8707  0.9346  0.7071  0.7071  0.7377  0.6883  0.6697  0.6756  0.7156  0.7156  0.7132  0.6984  0.6887  0.6772  0.6677  0.6438  0.6438  0.6422  0.7078  0.7077  0.7045  0.5166  0.5112  0.4976  0.5306  0.5356  0.4073  0.0341  0.0153
MFP4__GCA_000383275.1   1.0749  0.9790  0.7514  0.7514  0.7514  0.7847  0.7140  0.8247  0.8190  0.8117  0.7926  0.7621  0.8540  0.8064  0.9659  0.8106  0.8106  0.8257  0.6796  0.6858  0.6856  0.7487  0.7487  0.7523  0.7590  0.6724  0.6951  0.6672  0.6695  0.6695  0.7089  0.7005  0.7168  0.7545  0.5235  0.5181  0.5175  0.5654  0.5239  0.4536  0.3363  0.3117  0.3165
MFP4__GCA_000685095.1   1.1172  0.9781  0.7701  0.7701  0.7701  0.8054  0.7203  0.8279  0.7960  0.7843  0.8235  0.7431  0.8635  0.8297  0.9572  0.7683  0.7683  0.8361  0.6843  0.6906  0.6967  0.7468  0.7468  0.7505  0.7682  0.6778  0.7196  0.6910  0.6990  0.6990  0.7208  0.6941  0.7190  0.7837  0.5282  0.5227  0.4885  0.5285  0.5084  0.4606  0.3346  0.3149  0.3198  0.0892
MFP4__GCA_000472545.1   1.2054  1.0052  0.8102  0.8102  0.8102  0.7646  0.7586  0.7830  0.7254  0.7679  0.8328  0.8004  0.9465  0.9250  0.8954  0.7858  0.7858  0.7569  0.7224  0.7032  0.6843  0.6859  0.6859  0.6839  0.7169  0.6928  0.6843  0.6998  0.7055  0.7055  0.7363  0.7284  0.7151  0.7685  0.5389  0.5389  0.5293  0.5358  0.5476  0.4679  0.3651  0.3497  0.3445  0.3264  0.3286
MFP4__GCA_000148685.1   1.1384  0.9743  0.7821  0.7821  0.7821  0.7259  0.7309  0.7665  0.7403  0.7214  0.8182  0.7513  0.9155  0.8710  0.9036  0.7549  0.7549  0.7726  0.7162  0.7099  0.6911  0.6893  0.6893  0.6873  0.7202  0.6449  0.6649  0.6799  0.6870  0.6870  0.6846  0.7006  0.6871  0.7196  0.5132  0.5132  0.5059  0.5245  0.5030  0.4383  0.3669  0.3567  0.3515  0.3476  0.3396  0.1094
MFP4__GCA_000416445.1   1.1003  0.9546  0.7529  0.7529  0.7529  0.7884  0.7133  0.8020  0.8384  0.8084  0.7586  0.7128  0.8944  0.8661  0.9257  0.8367  0.8367  0.7861  0.6909  0.6847  0.6907  0.6955  0.6955  0.7049  0.6761  0.6526  0.7136  0.7044  0.7054  0.7054  0.7147  0.7197  0.7481  0.7138  0.5735  0.5736  0.5178  0.5898  0.5589  0.4889  0.3756  0.3492  0.3440  0.2850  0.2914  0.2958  0.3250
MFP4__GCA_000176935.2   1.1292  0.9647  0.7576  0.7576  0.7576  0.7829  0.7020  0.7952  0.8469  0.8301  0.7739  0.7173  0.9069  0.8700  0.9470  0.8160  0.8160  0.7873  0.6858  0.6797  0.6856  0.6906  0.6906  0.7000  0.6657  0.6709  0.7200  0.7107  0.7117  0.7117  0.7276  0.7538  0.7549  0.7207  0.5673  0.5674  0.5232  0.5717  0.5645  0.5123  0.3755  0.3491  0.3438  0.3084  0.3152  0.3005  0.3347  0.0246
MFP4__GCA_000300095.1   1.1103  0.9571  0.7576  0.7576  0.7576  0.7891  0.7020  0.7822  0.8259  0.8164  0.7575  0.7014  0.9045  0.8757  0.9536  0.8295  0.8295  0.7794  0.6845  0.6784  0.6843  0.6953  0.6953  0.7047  0.6703  0.6777  0.7139  0.7046  0.7122  0.7122  0.7281  0.7403  0.7413  0.7154  0.5568  0.5569  0.5132  0.5721  0.5650  0.5009  0.3647  0.3388  0.3336  0.3084  0.3152  0.3005  0.3397  0.0278  0.0341
MFP4__GCA_000515195.1   1.1199  0.9629  0.7590  0.7590  0.7590  0.7952  0.7195  0.8020  0.8455  0.8151  0.7644  0.7072  0.9026  0.8740  0.9257  0.8367  0.8367  0.7861  0.6909  0.6847  0.6907  0.6955  0.6955  0.7049  0.6761  0.6649  0.7136  0.7044  0.7054  0.7054  0.7147  0.7197  0.7481  0.7138  0.5735  0.5736  0.5178  0.5838  0.5589  0.4889  0.3756  0.3492  0.3440  0.2850  0.2914  0.2958  0.3250  0.0061  0.0184  0.0278
MFP4__GCA_000472445.1   1.1946  0.9589  0.8118  0.8118  0.8118  0.7769  0.6844  0.7907  0.7665  0.7845  0.8181  0.8226  0.8903  0.8401  0.8666  0.7965  0.7965  0.8097  0.7294  0.7227  0.7240  0.7318  0.7318  0.7292  0.7557  0.6591  0.6996  0.7032  0.6571  0.6571  0.6839  0.7265  0.7271  0.7096  0.5148  0.5095  0.5076  0.5283  0.5479  0.4607  0.3518  0.3417  0.3416  0.2741  0.3059  0.2051  0.2597  0.2115  0.2241  0.2326  0.2115
MFP4__GCA_000472525.1   1.1845  0.9925  0.7765  0.7765  0.7765  0.7509  0.6597  0.7578  0.7592  0.7552  0.8006  0.7674  0.8976  0.8817  0.7873  0.7371  0.7371  0.8011  0.7185  0.7119  0.7117  0.7202  0.7202  0.7300  0.7731  0.6911  0.6885  0.6666  0.6624  0.6624  0.6774  0.6940  0.7007  0.7598  0.5605  0.5547  0.5063  0.5619  0.5569  0.3829  0.3035  0.2754  0.2894  0.2604  0.2772  0.3233  0.3777  0.2742  0.2930  0.2978  0.2696  0.2757
MFP4__GCA_000020125.1   1.1524  0.9517  0.7711  0.7711  0.7711  0.7381  0.7288  0.7585  0.7132  0.7169  0.8015  0.7417  0.8749  0.8720  0.9051  0.7674  0.7674  0.7763  0.7630  0.7630  0.7847  0.7178  0.7178  0.7122  0.7113  0.6769  0.6029  0.6221  0.6498  0.6498  0.6342  0.6965  0.6916  0.7532  0.5620  0.5562  0.5270  0.5656  0.5694  0.4024  0.3729  0.3580  0.3454  0.4610  0.4640  0.4430  0.4170  0.4200  0.4308  0.4199  0.4200  0.4401  0.4099
MFP4__GCA_000013645.1   1.0506  0.9011  0.7616  0.7616  0.7616  0.7292  0.7202  0.8039  0.6688  0.6803  0.7356  0.7029  0.8646  0.8046  0.8624  0.7716  0.7716  0.7698  0.7514  0.7514  0.7874  0.7250  0.7250  0.7191  0.7516  0.6633  0.6421  0.6274  0.6492  0.6492  0.6569  0.6887  0.6717  0.7494  0.5469  0.5413  0.5228  0.5729  0.6033  0.4318  0.4460  0.4246  0.4113  0.4624  0.4672  0.4775  0.4493  0.4160  0.4370  0.4370  0.4265  0.4361  0.4294  0.2286
MFP4__GCA_000756045.1   1.0506  0.9011  0.7616  0.7616  0.7616  0.7292  0.7202  0.8039  0.6688  0.6803  0.7356  0.7029  0.8646  0.8046  0.8624  0.7716  0.7716  0.7698  0.7514  0.7514  0.7874  0.7250  0.7250  0.7191  0.7516  0.6633  0.6421  0.6274  0.6492  0.6492  0.6569  0.6887  0.6717  0.7494  0.5469  0.5413  0.5228  0.5729  0.6033  0.4318  0.4460  0.4246  0.4113  0.4624  0.4672  0.4775  0.4493  0.4160  0.4370  0.4370  0.4265  0.4361  0.4294  0.2286  0.0000
MFP4__GCA_000178415.2   1.0985  0.9176  0.7443  0.7443  0.7443  0.7046  0.6885  0.7784  0.7007  0.7273  0.7435  0.7318  0.8862  0.8323  0.8879  0.7613  0.7613  0.7287  0.7281  0.7216  0.7634  0.6963  0.6963  0.6906  0.7322  0.6707  0.6425  0.6278  0.6675  0.6675  0.6879  0.7000  0.6792  0.7874  0.5438  0.5383  0.4971  0.5523  0.5759  0.4494  0.4508  0.4295  0.4163  0.4937  0.4877  0.4756  0.4634  0.4157  0.4362  0.4362  0.4157  0.4250  0.4240  0.2593  0.1052  0.1052
MFP4__GCA_000745015.1   1.1188  0.9007  0.8455  0.8455  0.8455  0.7226  0.6922  0.7625  0.7477  0.7699  0.7640  0.7723  0.9025  0.8742  0.9813  0.7626  0.7626  0.8096  0.8135  0.8135  0.7780  0.8116  0.8116  0.8220  0.7791  0.7604  0.7132  0.6790  0.6948  0.6948  0.6775  0.7125  0.6745  0.7442  0.4991  0.4992  0.4876  0.5239  0.5192  0.3201  0.3764  0.3861  0.3717  0.4560  0.4643  0.4582  0.4583  0.4674  0.4906  0.4672  0.4674  0.4411  0.3980  0.3929  0.4092  0.4092  0.4094
MFP4__GCA_001294705.1   1.1906  0.9705  0.8100  0.8100  0.8100  0.7856  0.7146  0.7462  0.7601  0.8064  0.7496  0.7152  0.9481  0.9795  1.0081  0.8246  0.8246  0.7931  0.7925  0.7857  0.7655  0.7848  0.7848  0.7885  0.7665  0.7063  0.6949  0.7132  0.7315  0.7315  0.7640  0.6934  0.6844  0.7435  0.5086  0.4980  0.4961  0.5310  0.5463  0.3402  0.4334  0.4181  0.4078  0.4962  0.5039  0.4519  0.4465  0.4453  0.4677  0.4507  0.4453  0.4778  0.4146  0.4239  0.4369  0.4369  0.4322  0.3184
MFP4__GCA_000685055.1   1.1824  0.9826  0.8563  0.8563  0.8563  0.7811  0.7676  0.8271  0.7898  0.8105  0.7297  0.7469  0.9714  0.9464  1.0459  0.8002  0.8002  0.8954  0.8606  0.8457  0.8454  0.8978  0.8978  0.8978  0.8207  0.7387  0.7040  0.7079  0.6884  0.6884  0.6989  0.7422  0.7268  0.7805  0.5339  0.5226  0.5492  0.5445  0.5767  0.4692  0.4955  0.4725  0.4790  0.5380  0.5591  0.5204  0.5241  0.5718  0.5848  0.6052  0.5718  0.4957  0.5083  0.4933  0.4737  0.4737  0.5073  0.4239  0.2917
MFP4__GCA_000714855.1   1.2166  0.9741  0.8563  0.8563  0.8563  0.7811  0.7542  0.8413  0.7830  0.8036  0.7357  0.7725  0.9891  0.9637  1.0349  0.8202  0.8202  0.8804  0.8606  0.8457  0.8454  0.8978  0.8978  0.8978  0.8207  0.7523  0.6976  0.7013  0.6946  0.6946  0.7180  0.7291  0.7268  0.8049  0.5170  0.5060  0.5434  0.5388  0.5828  0.4638  0.4955  0.4725  0.4790  0.5262  0.5468  0.5088  0.5300  0.5718  0.5848  0.6052  0.5718  0.4789  0.4967  0.4820  0.4630  0.4630  0.4960  0.4089  0.2917  0.0184
MFP4__GCA_000961515.1   1.2050  0.9657  0.8563  0.8563  0.8563  0.7811  0.7542  0.8413  0.7898  0.8105  0.7418  0.7725  0.9982  0.9726  1.0459  0.8202  0.8202  0.8878  0.8606  0.8457  0.8454  0.8978  0.8978  0.8978  0.8277  0.7455  0.6976  0.7013  0.6946  0.6946  0.7311  0.7291  0.7268  0.7967  0.5226  0.5115  0.5492  0.5445  0.5889  0.4530  0.5012  0.4779  0.4845  0.5204  0.5529  0.5146  0.5361  0.5784  0.5915  0.6122  0.5784  0.4734  0.5025  0.4820  0.4684  0.4684  0.5016  0.4139  0.2960  0.0215  0.0091
MFP4__GCA_000567945.1   1.0991  0.8142  0.7416  0.7416  0.7416  0.7353  0.7615  0.7617  0.6579  0.6396  0.6603  0.7319  0.6783  0.7058  0.9812  0.6744  0.6744  0.8450  0.7170  0.7224  0.7343  0.7782  0.7782  0.7782  0.7746  0.6429  0.6586  0.6680  0.6522  0.6522  0.6752  0.7031  0.7138  0.6775  0.7974  0.7974  0.7801  0.7726  0.7853  0.7447  0.7305  0.7459  0.7584  0.8060  0.8174  0.8091  0.7864  0.8029  0.8052  0.8102  0.8092  0.7805  0.7408  0.7349  0.7758  0.7758  0.7968  0.7928  0.7881  0.8121  0.8388  0.8320
MFP4__GCA_000755985.1   1.1263  0.8139  0.7001  0.7001  0.7001  0.6886  0.7093  0.7098  0.6479  0.6036  0.6567  0.7025  0.7106  0.6877  0.9660  0.6860  0.6860  0.8064  0.6980  0.7083  0.7141  0.7391  0.7391  0.7430  0.7623  0.6198  0.6476  0.6562  0.6397  0.6397  0.6425  0.7164  0.7225  0.6785  0.7486  0.7487  0.7148  0.7485  0.7640  0.7265  0.7551  0.7571  0.7698  0.7638  0.7981  0.7925  0.7531  0.7838  0.7860  0.7909  0.7899  0.7484  0.7367  0.7422  0.7324  0.7324  0.7384  0.7690  0.7839  0.8195  0.8195  0.8195  0.1804
MFP4__GCA_000959365.1   1.1305  0.8208  0.7018  0.7018  0.7018  0.6904  0.7114  0.7111  0.6495  0.6049  0.6583  0.7039  0.7129  0.6898  0.9743  0.6771  0.6771  0.8082  0.6993  0.7097  0.7156  0.7391  0.7391  0.7430  0.7641  0.6209  0.6490  0.6577  0.6411  0.6411  0.6438  0.7182  0.7241  0.6796  0.7500  0.7501  0.7159  0.7500  0.7640  0.7280  0.7551  0.7592  0.7721  0.7660  0.7882  0.7948  0.7551  0.7862  0.7884  0.7933  0.7923  0.7484  0.7444  0.7328  0.7342  0.7342  0.7404  0.7709  0.7863  0.8221  0.8221  0.8221  0.1767  0.0091
MFP4__GCA_000706745.1   1.0991  0.8142  0.7416  0.7416  0.7416  0.7353  0.7615  0.7617  0.6579  0.6396  0.6603  0.7319  0.6783  0.7058  0.9812  0.6744  0.6744  0.8450  0.7170  0.7224  0.7343  0.7782  0.7782  0.7782  0.7746  0.6429  0.6586  0.6680  0.6522  0.6522  0.6752  0.7031  0.7138  0.6775  0.7974  0.7974  0.7801  0.7726  0.7853  0.7447  0.7305  0.7459  0.7584  0.8060  0.8174  0.8091  0.7864  0.8029  0.8052  0.8102  0.8092  0.7805  0.7408  0.7349  0.7758  0.7758  0.7968  0.7928  0.7881  0.8121  0.8388  0.8320  0.0000  0.1804  0.1767
MFP4__GCA_000764595.1   1.0991  0.8142  0.7416  0.7416  0.7416  0.7353  0.7615  0.7617  0.6579  0.6396  0.6603  0.7319  0.6783  0.7058  0.9812  0.6744  0.6744  0.8450  0.7170  0.7224  0.7343  0.7782  0.7782  0.7782  0.7746  0.6429  0.6586  0.6680  0.6522  0.6522  0.6752  0.7031  0.7138  0.6775  0.7974  0.7974  0.7801  0.7726  0.7853  0.7447  0.7305  0.7459  0.7584  0.8060  0.8174  0.8091  0.7864  0.8029  0.8052  0.8102  0.8092  0.7805  0.7408  0.7349  0.7758  0.7758  0.7968  0.7928  0.7881  0.8121  0.8388  0.8320  0.0000  0.1804  0.1767  0.0000
MFP4__GCA_000765375.1   1.0991  0.8142  0.7416  0.7416  0.7416  0.7353  0.7615  0.7617  0.6579  0.6396  0.6603  0.7319  0.6783  0.7058  0.9812  0.6744  0.6744  0.8450  0.7170  0.7224  0.7343  0.7782  0.7782  0.7782  0.7746  0.6429  0.6586  0.6680  0.6522  0.6522  0.6752  0.7031  0.7138  0.6775  0.7974  0.7974  0.7801  0.7726  0.7853  0.7447  0.7305  0.7459  0.7584  0.8060  0.8174  0.8091  0.7864  0.8029  0.8052  0.8102  0.8092  0.7805  0.7408  0.7349  0.7758  0.7758  0.7968  0.7928  0.7881  0.8121  0.8388  0.8320  0.0000  0.1804  0.1767  0.0000  0.0000
MFP4__GCA_000012365.1   1.0957  0.8107  0.7382  0.7382  0.7382  0.7319  0.7581  0.7581  0.6544  0.6362  0.6568  0.7283  0.6748  0.7024  0.9783  0.6709  0.6709  0.8415  0.7134  0.7189  0.7308  0.7746  0.7746  0.7746  0.7711  0.6394  0.6551  0.6646  0.6488  0.6488  0.6717  0.6996  0.7102  0.6739  0.7938  0.7938  0.7765  0.7690  0.7818  0.7411  0.7270  0.7424  0.7550  0.8025  0.8140  0.8057  0.7829  0.7994  0.8018  0.8068  0.8058  0.7771  0.7373  0.7314  0.7724  0.7724  0.7935  0.7893  0.7848  0.8088  0.8355  0.8287  0.0030  0.1773  0.1736  0.0030  0.0030  0.0030
MFP4__GCA_000152285.1   1.0957  0.8107  0.7382  0.7382  0.7382  0.7319  0.7581  0.7581  0.6544  0.6362  0.6568  0.7283  0.6748  0.7024  0.9783  0.6709  0.6709  0.8415  0.7134  0.7189  0.7308  0.7746  0.7746  0.7746  0.7711  0.6394  0.6551  0.6646  0.6488  0.6488  0.6717  0.6996  0.7102  0.6739  0.7938  0.7938  0.7765  0.7690  0.7818  0.7411  0.7270  0.7424  0.7550  0.8025  0.8140  0.8057  0.7829  0.7994  0.8018  0.8068  0.8058  0.7771  0.7373  0.7314  0.7724  0.7724  0.7935  0.7893  0.7848  0.8088  0.8355  0.8287  0.0030  0.1773  0.1736  0.0030  0.0030  0.0030  0.0000
MFP4__GCA_000567925.1   1.0957  0.8107  0.7382  0.7382  0.7382  0.7319  0.7581  0.7581  0.6544  0.6362  0.6568  0.7283  0.6748  0.7024  0.9783  0.6709  0.6709  0.8415  0.7134  0.7189  0.7308  0.7746  0.7746  0.7746  0.7711  0.6394  0.6551  0.6646  0.6488  0.6488  0.6717  0.6996  0.7102  0.6739  0.7938  0.7938  0.7765  0.7690  0.7818  0.7411  0.7270  0.7424  0.7550  0.8025  0.8140  0.8057  0.7829  0.7994  0.8018  0.8068  0.8058  0.7771  0.7373  0.7314  0.7724  0.7724  0.7935  0.7893  0.7848  0.8088  0.8355  0.8287  0.0030  0.1773  0.1736  0.0030  0.0030  0.0030  0.0000  0.0000
MFP4__GCA_000877335.1   1.0957  0.8107  0.7382  0.7382  0.7382  0.7319  0.7581  0.7581  0.6544  0.6362  0.6568  0.7283  0.6748  0.7024  0.9783  0.6709  0.6709  0.8415  0.7134  0.7189  0.7308  0.7746  0.7746  0.7746  0.7711  0.6394  0.6551  0.6646  0.6488  0.6488  0.6717  0.6996  0.7102  0.6739  0.7938  0.7938  0.7765  0.7690  0.7818  0.7411  0.7270  0.7424  0.7550  0.8025  0.8140  0.8057  0.7829  0.7994  0.8018  0.8068  0.8058  0.7771  0.7373  0.7314  0.7724  0.7724  0.7935  0.7893  0.7848  0.8088  0.8355  0.8287  0.0030  0.1773  0.1736  0.0030  0.0030  0.0030  0.0000  0.0000  0.0000
MFP4__GCA_000959425.1   1.0957  0.8107  0.7382  0.7382  0.7382  0.7319  0.7581  0.7581  0.6544  0.6362  0.6568  0.7283  0.6748  0.7024  0.9783  0.6709  0.6709  0.8415  0.7134  0.7189  0.7308  0.7746  0.7746  0.7746  0.7711  0.6394  0.6551  0.6646  0.6488  0.6488  0.6717  0.6996  0.7102  0.6739  0.7938  0.7938  0.7765  0.7690  0.7818  0.7411  0.7270  0.7424  0.7550  0.8025  0.8140  0.8057  0.7829  0.7994  0.8018  0.8068  0.8058  0.7771  0.7373  0.7314  0.7724  0.7724  0.7935  0.7893  0.7848  0.8088  0.8355  0.8287  0.0030  0.1773  0.1736  0.0030  0.0030  0.0030  0.0000  0.0000  0.0000  0.0000
MFP4__GCA_000567905.1   1.0912  0.8007  0.7285  0.7285  0.7285  0.7221  0.7480  0.7486  0.6453  0.6271  0.6459  0.7189  0.6656  0.6929  0.9778  0.6603  0.6603  0.8300  0.7142  0.7197  0.7316  0.7642  0.7642  0.7642  0.7604  0.6291  0.6453  0.6546  0.6390  0.6390  0.6617  0.6886  0.6993  0.6746  0.7946  0.7947  0.7773  0.7699  0.7709  0.7419  0.7166  0.7318  0.7442  0.7911  0.8024  0.7942  0.7741  0.8005  0.8029  0.8079  0.8068  0.7781  0.7268  0.7209  0.7735  0.7735  0.7947  0.7902  0.7858  0.8099  0.8368  0.8299  0.0091  0.1773  0.1736  0.0091  0.0091  0.0091  0.0061  0.0061  0.0061  0.0061  0.0061
MFP4__GCA_000808035.2   1.0912  0.8007  0.7285  0.7285  0.7285  0.7221  0.7480  0.7486  0.6453  0.6271  0.6459  0.7189  0.6656  0.6929  0.9778  0.6603  0.6603  0.8300  0.7142  0.7197  0.7316  0.7642  0.7642  0.7642  0.7604  0.6291  0.6453  0.6546  0.6390  0.6390  0.6617  0.6886  0.6993  0.6746  0.7946  0.7947  0.7773  0.7699  0.7709  0.7419  0.7166  0.7318  0.7442  0.7911  0.8024  0.7942  0.7741  0.8005  0.8029  0.8079  0.8068  0.7781  0.7268  0.7209  0.7735  0.7735  0.7947  0.7902  0.7858  0.8099  0.8368  0.8299  0.0091  0.1773  0.1736  0.0091  0.0091  0.0091  0.0061  0.0061  0.0061  0.0061  0.0061  0.0000
MFP4__GCA_000959605.1   1.0912  0.8067  0.7343  0.7343  0.7343  0.7281  0.7542  0.7542  0.6507  0.6324  0.6513  0.7244  0.6710  0.6986  0.9865  0.6655  0.6655  0.8362  0.7197  0.7252  0.7373  0.7697  0.7697  0.7697  0.7661  0.6342  0.6505  0.6599  0.6442  0.6442  0.6671  0.6940  0.7047  0.6799  0.8005  0.8005  0.7716  0.7757  0.7767  0.7476  0.7222  0.7375  0.7500  0.7973  0.8087  0.8004  0.7802  0.8068  0.8093  0.8144  0.8133  0.7842  0.7325  0.7265  0.7797  0.7797  0.8012  0.7963  0.7922  0.8165  0.8436  0.8368  0.0121  0.1809  0.1773  0.0121  0.0121  0.0121  0.0091  0.0091  0.0091  0.0091  0.0091  0.0030  0.0030
MFP4__GCA_000385525.1   1.1311  0.8127  0.7365  0.7365  0.7365  0.6845  0.7140  0.7179  0.6353  0.6024  0.6489  0.7186  0.7052  0.6930  0.9768  0.6409  0.6409  0.7951  0.6845  0.6998  0.7003  0.7354  0.7354  0.7354  0.7398  0.6613  0.6678  0.6817  0.6362  0.6362  0.6532  0.7093  0.7149  0.6620  0.7597  0.7597  0.7310  0.7376  0.7369  0.7573  0.7165  0.7317  0.7440  0.7863  0.7913  0.7903  0.7575  0.7890  0.7913  0.7963  0.7953  0.7598  0.7155  0.7451  0.7869  0.7869  0.8000  0.7703  0.8235  0.8121  0.8384  0.8384  0.1158  0.1559  0.1524  0.1158  0.1158  0.1158  0.1127  0.1127  0.1127  0.1127  0.1127  0.1060  0.1060  0.1094
MFP4__GCA_000959325.1   1.1311  0.8127  0.7365  0.7365  0.7365  0.6845  0.7140  0.7179  0.6353  0.6024  0.6489  0.7186  0.7052  0.6930  0.9768  0.6409  0.6409  0.7951  0.6845  0.6998  0.7003  0.7354  0.7354  0.7354  0.7398  0.6613  0.6678  0.6817  0.6362  0.6362  0.6532  0.7093  0.7149  0.6620  0.7597  0.7597  0.7310  0.7376  0.7369  0.7573  0.7165  0.7317  0.7440  0.7863  0.7913  0.7903  0.7575  0.7890  0.7913  0.7963  0.7953  0.7598  0.7155  0.7451  0.7869  0.7869  0.8000  0.7703  0.8235  0.8121  0.8384  0.8384  0.1158  0.1559  0.1524  0.1158  0.1158  0.1158  0.1127  0.1127  0.1127  0.1127  0.1127  0.1060  0.1060  0.1094  0.0000
MFP4__GCA_000774545.1   1.1515  0.8182  0.7802  0.7802  0.7802  0.7009  0.7480  0.7189  0.6528  0.6088  0.6843  0.7160  0.7133  0.7199  1.0426  0.6516  0.6516  0.7922  0.6939  0.6992  0.6999  0.7442  0.7442  0.7442  0.7530  0.7012  0.7105  0.7057  0.6710  0.6710  0.7129  0.7365  0.7416  0.6872  0.7772  0.7772  0.7453  0.7416  0.7708  0.7551  0.7054  0.7151  0.7218  0.8076  0.8063  0.8177  0.7876  0.8307  0.8336  0.8390  0.8376  0.7869  0.7635  0.7520  0.8031  0.8031  0.7807  0.7841  0.7974  0.8067  0.8270  0.8201  0.1749  0.2298  0.2180  0.1749  0.1749  0.1749  0.1718  0.1718  0.1718  0.1718  0.1718  0.1718  0.1718  0.1755  0.1347  0.1347
MFP4__GCA_000774625.1   1.1515  0.8182  0.7802  0.7802  0.7802  0.7009  0.7480  0.7189  0.6473  0.6037  0.6788  0.7160  0.7133  0.7199  1.0332  0.6516  0.6516  0.7922  0.6939  0.6992  0.6999  0.7442  0.7442  0.7442  0.7530  0.6957  0.7105  0.7057  0.6710  0.6710  0.7129  0.7365  0.7416  0.6872  0.7715  0.7715  0.7453  0.7471  0.7650  0.7551  0.7054  0.7151  0.7218  0.8076  0.8063  0.8177  0.7876  0.8307  0.8336  0.8390  0.8376  0.7869  0.7635  0.7460  0.7966  0.7966  0.7807  0.7841  0.7974  0.8067  0.8270  0.8201  0.1712  0.2258  0.2141  0.1712  0.1712  0.1712  0.1681  0.1681  0.1681  0.1681  0.1681  0.1681  0.1681  0.1718  0.1311  0.1311  0.0030
MFP4__GCA_001279325.1   1.1614  0.8184  0.7743  0.7743  0.7743  0.7067  0.7542  0.7243  0.6529  0.6089  0.6736  0.7216  0.7075  0.7262  1.0376  0.6466  0.6466  0.7866  0.6887  0.6940  0.6946  0.7390  0.7390  0.7390  0.7475  0.6903  0.7163  0.7116  0.6766  0.6766  0.7187  0.7424  0.7362  0.6928  0.7754  0.7755  0.7509  0.7528  0.7709  0.7590  0.7093  0.7190  0.7256  0.8115  0.8103  0.8217  0.7916  0.8347  0.8376  0.8430  0.8417  0.7909  0.7674  0.7499  0.8006  0.8006  0.7846  0.7881  0.8014  0.8106  0.8310  0.8241  0.1676  0.2298  0.2180  0.1676  0.1676  0.1676  0.1645  0.1645  0.1645  0.1645  0.1645  0.1645  0.1645  0.1681  0.1347  0.1347  0.0061  0.0030
MFP4__GCA_000774765.1   1.1525  0.8224  0.7843  0.7843  0.7843  0.7049  0.7520  0.7229  0.6511  0.6074  0.6827  0.7200  0.7173  0.7238  1.0381  0.6554  0.6554  0.7963  0.6978  0.7031  0.7038  0.7483  0.7483  0.7483  0.7571  0.6953  0.7101  0.7053  0.6707  0.6707  0.7125  0.7368  0.7419  0.6911  0.7755  0.7756  0.7493  0.7511  0.7691  0.7592  0.7094  0.7191  0.7258  0.8117  0.8105  0.8219  0.7917  0.8349  0.8379  0.8432  0.8419  0.7910  0.7675  0.7501  0.8008  0.8008  0.7848  0.7882  0.8016  0.8108  0.8312  0.8243  0.1744  0.2290  0.2173  0.1744  0.1744  0.1744  0.1713  0.1713  0.1713  0.1713  0.1713  0.1712  0.1712  0.1749  0.1342  0.1342  0.0060  0.0030  0.0060
MFP4__GCA_000970935.1   1.1525  0.8224  0.7843  0.7843  0.7843  0.7049  0.7520  0.7229  0.6511  0.6074  0.6827  0.7200  0.7173  0.7238  1.0381  0.6554  0.6554  0.7963  0.6978  0.7031  0.7038  0.7483  0.7483  0.7483  0.7571  0.6953  0.7101  0.7053  0.6707  0.6707  0.7125  0.7368  0.7419  0.6911  0.7755  0.7756  0.7493  0.7511  0.7691  0.7592  0.7094  0.7191  0.7258  0.8117  0.8105  0.8219  0.7917  0.8349  0.8379  0.8432  0.8419  0.7910  0.7675  0.7501  0.8008  0.8008  0.7848  0.7882  0.8016  0.8108  0.8312  0.8243  0.1744  0.2290  0.2173  0.1744  0.1744  0.1744  0.1713  0.1713  0.1713  0.1713  0.1713  0.1712  0.1712  0.1749  0.1342  0.1342  0.0060  0.0030  0.0060  0.0000
MFP4__GCA_000012785.1   1.1515  0.8182  0.7802  0.7802  0.7802  0.7009  0.7480  0.7189  0.6473  0.6037  0.6788  0.7160  0.7133  0.7199  1.0332  0.6516  0.6516  0.7922  0.6939  0.6992  0.6999  0.7442  0.7442  0.7442  0.7530  0.6957  0.7105  0.7057  0.6710  0.6710  0.7129  0.7365  0.7416  0.6872  0.7715  0.7715  0.7453  0.7471  0.7650  0.7551  0.7054  0.7151  0.7218  0.8076  0.8063  0.8177  0.7876  0.8307  0.8336  0.8390  0.8376  0.7869  0.7635  0.7460  0.7966  0.7966  0.7807  0.7841  0.7974  0.8067  0.8270  0.8201  0.1712  0.2258  0.2141  0.1712  0.1712  0.1712  0.1681  0.1681  0.1681  0.1681  0.1681  0.1681  0.1681  0.1718  0.1311  0.1311  0.0030  0.0000  0.0030  0.0030  0.0030
MFP4__GCA_000193455.1   1.1515  0.8182  0.7802  0.7802  0.7802  0.7009  0.7480  0.7189  0.6473  0.6037  0.6788  0.7160  0.7133  0.7199  1.0332  0.6516  0.6516  0.7922  0.6939  0.6992  0.6999  0.7442  0.7442  0.7442  0.7530  0.6957  0.7105  0.7057  0.6710  0.6710  0.7129  0.7365  0.7416  0.6872  0.7715  0.7715  0.7453  0.7471  0.7650  0.7551  0.7054  0.7151  0.7218  0.8076  0.8063  0.8177  0.7876  0.8307  0.8336  0.8390  0.8376  0.7869  0.7635  0.7460  0.7966  0.7966  0.7807  0.7841  0.7974  0.8067  0.8270  0.8201  0.1712  0.2258  0.2141  0.1712  0.1712  0.1712  0.1681  0.1681  0.1681  0.1681  0.1681  0.1681  0.1681  0.1718  0.1311  0.1311  0.0030  0.0000  0.0030  0.0030  0.0030  0.0000
MFP4__GCA_000259735.1   1.1515  0.8182  0.7802  0.7802  0.7802  0.7009  0.7480  0.7189  0.6473  0.6037  0.6788  0.7160  0.7133  0.7199  1.0332  0.6516  0.6516  0.7922  0.6939  0.6992  0.6999  0.7442  0.7442  0.7442  0.7530  0.6957  0.7105  0.7057  0.6710  0.6710  0.7129  0.7365  0.7416  0.6872  0.7715  0.7715  0.7453  0.7471  0.7650  0.7551  0.7054  0.7151  0.7218  0.8076  0.8063  0.8177  0.7876  0.8307  0.8336  0.8390  0.8376  0.7869  0.7635  0.7460  0.7966  0.7966  0.7807  0.7841  0.7974  0.8067  0.8270  0.8201  0.1712  0.2258  0.2141  0.1712  0.1712  0.1712  0.1681  0.1681  0.1681  0.1681  0.1681  0.1681  0.1681  0.1718  0.1311  0.1311  0.0030  0.0000  0.0030  0.0030  0.0030  0.0000  0.0000
MFP4__GCA_000260515.1   1.1515  0.8182  0.7802  0.7802  0.7802  0.7009  0.7480  0.7189  0.6473  0.6037  0.6788  0.7160  0.7133  0.7199  1.0332  0.6516  0.6516  0.7922  0.6939  0.6992  0.6999  0.7442  0.7442  0.7442  0.7530  0.6957  0.7105  0.7057  0.6710  0.6710  0.7129  0.7365  0.7416  0.6872  0.7715  0.7715  0.7453  0.7471  0.7650  0.7551  0.7054  0.7151  0.7218  0.8076  0.8063  0.8177  0.7876  0.8307  0.8336  0.8390  0.8376  0.7869  0.7635  0.7460  0.7966  0.7966  0.7807  0.7841  0.7974  0.8067  0.8270  0.8201  0.1712  0.2258  0.2141  0.1712  0.1712  0.1712  0.1681  0.1681  0.1681  0.1681  0.1681  0.1681  0.1681  0.1718  0.1311  0.1311  0.0030  0.0000  0.0030  0.0030  0.0030  0.0000  0.0000  0.0000
MFP4__GCA_000294635.1   1.1515  0.8182  0.7802  0.7802  0.7802  0.7009  0.7480  0.7189  0.6473  0.6037  0.6788  0.7160  0.7133  0.7199  1.0332  0.6516  0.6516  0.7922  0.6939  0.6992  0.6999  0.7442  0.7442  0.7442  0.7530  0.6957  0.7105  0.7057  0.6710  0.6710  0.7129  0.7365  0.7416  0.6872  0.7715  0.7715  0.7453  0.7471  0.7650  0.7551  0.7054  0.7151  0.7218  0.8076  0.8063  0.8177  0.7876  0.8307  0.8336  0.8390  0.8376  0.7869  0.7635  0.7460  0.7966  0.7966  0.7807  0.7841  0.7974  0.8067  0.8270  0.8201  0.1712  0.2258  0.2141  0.1712  0.1712  0.1712  0.1681  0.1681  0.1681  0.1681  0.1681  0.1681  0.1681  0.1718  0.1311  0.1311  0.0030  0.0000  0.0030  0.0030  0.0030  0.0000  0.0000  0.0000  0.0000
MFP4__GCA_000350505.1   1.1515  0.8182  0.7802  0.7802  0.7802  0.7009  0.7480  0.7189  0.6473  0.6037  0.6788  0.7160  0.7133  0.7199  1.0332  0.6516  0.6516  0.7922  0.6939  0.6992  0.6999  0.7442  0.7442  0.7442  0.7530  0.6957  0.7105  0.7057  0.6710  0.6710  0.7129  0.7365  0.7416  0.6872  0.7715  0.7715  0.7453  0.7471  0.7650  0.7551  0.7054  0.7151  0.7218  0.8076  0.8063  0.8177  0.7876  0.8307  0.8336  0.8390  0.8376  0.7869  0.7635  0.7460  0.7966  0.7966  0.7807  0.7841  0.7974  0.8067  0.8270  0.8201  0.1712  0.2258  0.2141  0.1712  0.1712  0.1712  0.1681  0.1681  0.1681  0.1681  0.1681  0.1681  0.1681  0.1718  0.1311  0.1311  0.0030  0.0000  0.0030  0.0030  0.0030  0.0000  0.0000  0.0000  0.0000  0.0000
MFP4__GCA_000454625.1   1.1515  0.8182  0.7802  0.7802  0.7802  0.7009  0.7480  0.7189  0.6473  0.6037  0.6788  0.7160  0.7133  0.7199  1.0332  0.6516  0.6516  0.7922  0.6939  0.6992  0.6999  0.7442  0.7442  0.7442  0.7530  0.6957  0.7105  0.7057  0.6710  0.6710  0.7129  0.7365  0.7416  0.6872  0.7715  0.7715  0.7453  0.7471  0.7650  0.7551  0.7054  0.7151  0.7218  0.8076  0.8063  0.8177  0.7876  0.8307  0.8336  0.8390  0.8376  0.7869  0.7635  0.7460  0.7966  0.7966  0.7807  0.7841  0.7974  0.8067  0.8270  0.8201  0.1712  0.2258  0.2141  0.1712  0.1712  0.1712  0.1681  0.1681  0.1681  0.1681  0.1681  0.1681  0.1681  0.1718  0.1311  0.1311  0.0030  0.0000  0.0030  0.0030  0.0030  0.0000  0.0000  0.0000  0.0000  0.0000  0.0000
MFP4__GCA_000755905.1   1.1515  0.8182  0.7802  0.7802  0.7802  0.7009  0.7480  0.7189  0.6473  0.6037  0.6788  0.7160  0.7133  0.7199  1.0332  0.6516  0.6516  0.7922  0.6939  0.6992  0.6999  0.7442  0.7442  0.7442  0.7530  0.6957  0.7105  0.7057  0.6710  0.6710  0.7129  0.7365  0.7416  0.6872  0.7715  0.7715  0.7453  0.7471  0.7650  0.7551  0.7054  0.7151  0.7218  0.8076  0.8063  0.8177  0.7876  0.8307  0.8336  0.8390  0.8376  0.7869  0.7635  0.7460  0.7966  0.7966  0.7807  0.7841  0.7974  0.8067  0.8270  0.8201  0.1712  0.2258  0.2141  0.1712  0.1712  0.1712  0.1681  0.1681  0.1681  0.1681  0.1681  0.1681  0.1681  0.1718  0.1311  0.1311  0.0030  0.0000  0.0030  0.0030  0.0030  0.0000  0.0000  0.0000  0.0000  0.0000  0.0000  0.0000
MFP4__GCA_000755925.1   1.1515  0.8182  0.7802  0.7802  0.7802  0.7009  0.7480  0.7189  0.6473  0.6037  0.6788  0.7160  0.7133  0.7199  1.0332  0.6516  0.6516  0.7922  0.6939  0.6992  0.6999  0.7442  0.7442  0.7442  0.7530  0.6957  0.7105  0.7057  0.6710  0.6710  0.7129  0.7365  0.7416  0.6872  0.7715  0.7715  0.7453  0.7471  0.7650  0.7551  0.7054  0.7151  0.7218  0.8076  0.8063  0.8177  0.7876  0.8307  0.8336  0.8390  0.8376  0.7869  0.7635  0.7460  0.7966  0.7966  0.7807  0.7841  0.7974  0.8067  0.8270  0.8201  0.1712  0.2258  0.2141  0.1712  0.1712  0.1712  0.1681  0.1681  0.1681  0.1681  0.1681  0.1681  0.1681  0.1718  0.1311  0.1311  0.0030  0.0000  0.0030  0.0030  0.0030  0.0000  0.0000  0.0000  0.0000  0.0000  0.0000  0.0000  0.0000
MFP4__GCA_000756085.1   1.1515  0.8182  0.7802  0.7802  0.7802  0.7009  0.7480  0.7189  0.6473  0.6037  0.6788  0.7160  0.7133  0.7199  1.0332  0.6516  0.6516  0.7922  0.6939  0.6992  0.6999  0.7442  0.7442  0.7442  0.7530  0.6957  0.7105  0.7057  0.6710  0.6710  0.7129  0.7365  0.7416  0.6872  0.7715  0.7715  0.7453  0.7471  0.7650  0.7551  0.7054  0.7151  0.7218  0.8076  0.8063  0.8177  0.7876  0.8307  0.8336  0.8390  0.8376  0.7869  0.7635  0.7460  0.7966  0.7966  0.7807  0.7841  0.7974  0.8067  0.8270  0.8201  0.1712  0.2258  0.2141  0.1712  0.1712  0.1712  0.1681  0.1681  0.1681  0.1681  0.1681  0.1681  0.1681  0.1718  0.1311  0.1311  0.0030  0.0000  0.0030  0.0030  0.0030  0.0000  0.0000  0.0000  0.0000  0.0000  0.0000  0.0000  0.0000  0.0000
MFP4__GCA_000757015.2   1.1515  0.8182  0.7802  0.7802  0.7802  0.7009  0.7480  0.7189  0.6473  0.6037  0.6788  0.7160  0.7133  0.7199  1.0332  0.6516  0.6516  0.7922  0.6939  0.6992  0.6999  0.7442  0.7442  0.7442  0.7530  0.6957  0.7105  0.7057  0.6710  0.6710  0.7129  0.7365  0.7416  0.6872  0.7715  0.7715  0.7453  0.7471  0.7650  0.7551  0.7054  0.7151  0.7218  0.8076  0.8063  0.8177  0.7876  0.8307  0.8336  0.8390  0.8376  0.7869  0.7635  0.7460  0.7966  0.7966  0.7807  0.7841  0.7974  0.8067  0.8270  0.8201  0.1712  0.2258  0.2141  0.1712  0.1712  0.1712  0.1681  0.1681  0.1681  0.1681  0.1681  0.1681  0.1681  0.1718  0.1311  0.1311  0.0030  0.0000  0.0030  0.0030  0.0030  0.0000  0.0000  0.0000  0.0000  0.0000  0.0000  0.0000  0.0000  0.0000  0.0000
MFP4__GCA_000757035.2   1.1515  0.8182  0.7802  0.7802  0.7802  0.7009  0.7480  0.7189  0.6473  0.6037  0.6788  0.7160  0.7133  0.7199  1.0332  0.6516  0.6516  0.7922  0.6939  0.6992  0.6999  0.7442  0.7442  0.7442  0.7530  0.6957  0.7105  0.7057  0.6710  0.6710  0.7129  0.7365  0.7416  0.6872  0.7715  0.7715  0.7453  0.7471  0.7650  0.7551  0.7054  0.7151  0.7218  0.8076  0.8063  0.8177  0.7876  0.8307  0.8336  0.8390  0.8376  0.7869  0.7635  0.7460  0.7966  0.7966  0.7807  0.7841  0.7974  0.8067  0.8270  0.8201  0.1712  0.2258  0.2141  0.1712  0.1712  0.1712  0.1681  0.1681  0.1681  0.1681  0.1681  0.1681  0.1681  0.1718  0.1311  0.1311  0.0030  0.0000  0.0030  0.0030  0.0030  0.0000  0.0000  0.0000  0.0000  0.0000  0.0000  0.0000  0.0000  0.0000  0.0000  0.0000
MFP4__GCA_000757225.1   1.1515  0.8182  0.7802  0.7802  0.7802  0.7009  0.7480  0.7189  0.6473  0.6037  0.6788  0.7160  0.7133  0.7199  1.0332  0.6516  0.6516  0.7922  0.6939  0.6992  0.6999  0.7442  0.7442  0.7442  0.7530  0.6957  0.7105  0.7057  0.6710  0.6710  0.7129  0.7365  0.7416  0.6872  0.7715  0.7715  0.7453  0.7471  0.7650  0.7551  0.7054  0.7151  0.7218  0.8076  0.8063  0.8177  0.7876  0.8307  0.8336  0.8390  0.8376  0.7869  0.7635  0.7460  0.7966  0.7966  0.7807  0.7841  0.7974  0.8067  0.8270  0.8201  0.1712  0.2258  0.2141  0.1712  0.1712  0.1712  0.1681  0.1681  0.1681  0.1681  0.1681  0.1681  0.1681  0.1718  0.1311  0.1311  0.0030  0.0000  0.0030  0.0030  0.0030  0.0000  0.0000  0.0000  0.0000  0.0000  0.0000  0.0000  0.0000  0.0000  0.0000  0.0000  0.0000
MFP4__GCA_000757255.1   1.1515  0.8182  0.7802  0.7802  0.7802  0.7009  0.7480  0.7189  0.6473  0.6037  0.6788  0.7160  0.7133  0.7199  1.0332  0.6516  0.6516  0.7922  0.6939  0.6992  0.6999  0.7442  0.7442  0.7442  0.7530  0.6957  0.7105  0.7057  0.6710  0.6710  0.7129  0.7365  0.7416  0.6872  0.7715  0.7715  0.7453  0.7471  0.7650  0.7551  0.7054  0.7151  0.7218  0.8076  0.8063  0.8177  0.7876  0.8307  0.8336  0.8390  0.8376  0.7869  0.7635  0.7460  0.7966  0.7966  0.7807  0.7841  0.7974  0.8067  0.8270  0.8201  0.1712  0.2258  0.2141  0.1712  0.1712  0.1712  0.1681  0.1681  0.1681  0.1681  0.1681  0.1681  0.1681  0.1718  0.1311  0.1311  0.0030  0.0000  0.0030  0.0030  0.0030  0.0000  0.0000  0.0000  0.0000  0.0000  0.0000  0.0000  0.0000  0.0000  0.0000  0.0000  0.0000  0.0000
MFP4__GCA_000763555.1   1.1515  0.8182  0.7802  0.7802  0.7802  0.7009  0.7480  0.7189  0.6473  0.6037  0.6788  0.7160  0.7133  0.7199  1.0332  0.6516  0.6516  0.7922  0.6939  0.6992  0.6999  0.7442  0.7442  0.7442  0.7530  0.6957  0.7105  0.7057  0.6710  0.6710  0.7129  0.7365  0.7416  0.6872  0.7715  0.7715  0.7453  0.7471  0.7650  0.7551  0.7054  0.7151  0.7218  0.8076  0.8063  0.8177  0.7876  0.8307  0.8336  0.8390  0.8376  0.7869  0.7635  0.7460  0.7966  0.7966  0.7807  0.7841  0.7974  0.8067  0.8270  0.8201  0.1712  0.2258  0.2141  0.1712  0.1712  0.1712  0.1681  0.1681  0.1681  0.1681  0.1681  0.1681  0.1681  0.1718  0.1311  0.1311  0.0030  0.0000  0.0030  0.0030  0.0030  0.0000  0.0000  0.0000  0.0000  0.0000  0.0000  0.0000  0.0000  0.0000  0.0000  0.0000  0.0000  0.0000  0.0000
MFP4__GCA_000774465.1   1.1515  0.8182  0.7802  0.7802  0.7802  0.7009  0.7480  0.7189  0.6473  0.6037  0.6788  0.7160  0.7133  0.7199  1.0332  0.6516  0.6516  0.7922  0.6939  0.6992  0.6999  0.7442  0.7442  0.7442  0.7530  0.6957  0.7105  0.7057  0.6710  0.6710  0.7129  0.7365  0.7416  0.6872  0.7715  0.7715  0.7453  0.7471  0.7650  0.7551  0.7054  0.7151  0.7218  0.8076  0.8063  0.8177  0.7876  0.8307  0.8336  0.8390  0.8376  0.7869  0.7635  0.7460  0.7966  0.7966  0.7807  0.7841  0.7974  0.8067  0.8270  0.8201  0.1712  0.2258  0.2141  0.1712  0.1712  0.1712  0.1681  0.1681  0.1681  0.1681  0.1681  0.1681  0.1681  0.1718  0.1311  0.1311  0.0030  0.0000  0.0030  0.0030  0.0030  0.0000  0.0000  0.0000  0.0000  0.0000  0.0000  0.0000  0.0000  0.0000  0.0000  0.0000  0.0000  0.0000  0.0000  0.0000
MFP4__GCA_000959125.1   1.1515  0.8182  0.7802  0.7802  0.7802  0.7009  0.7480  0.7189  0.6473  0.6037  0.6788  0.7160  0.7133  0.7199  1.0332  0.6516  0.6516  0.7922  0.6939  0.6992  0.6999  0.7442  0.7442  0.7442  0.7530  0.6957  0.7105  0.7057  0.6710  0.6710  0.7129  0.7365  0.7416  0.6872  0.7715  0.7715  0.7453  0.7471  0.7650  0.7551  0.7054  0.7151  0.7218  0.8076  0.8063  0.8177  0.7876  0.8307  0.8336  0.8390  0.8376  0.7869  0.7635  0.7460  0.7966  0.7966  0.7807  0.7841  0.7974  0.8067  0.8270  0.8201  0.1712  0.2258  0.2141  0.1712  0.1712  0.1712  0.1681  0.1681  0.1681  0.1681  0.1681  0.1681  0.1681  0.1718  0.1311  0.1311  0.0030  0.0000  0.0030  0.0030  0.0030  0.0000  0.0000  0.0000  0.0000  0.0000  0.0000  0.0000  0.0000  0.0000  0.0000  0.0000  0.0000  0.0000  0.0000  0.0000  0.0000
MFP4__GCA_000959265.1   1.1515  0.8182  0.7802  0.7802  0.7802  0.7009  0.7480  0.7189  0.6528  0.6088  0.6843  0.7160  0.7133  0.7199  1.0426  0.6516  0.6516  0.7922  0.6939  0.6992  0.6999  0.7442  0.7442  0.7442  0.7530  0.7012  0.7105  0.7057  0.6710  0.6710  0.7129  0.7365  0.7416  0.6872  0.7772  0.7772  0.7453  0.7416  0.7708  0.7551  0.7054  0.7151  0.7218  0.8076  0.8063  0.8177  0.7876  0.8307  0.8336  0.8390  0.8376  0.7869  0.7635  0.7520  0.8031  0.8031  0.7807  0.7841  0.7974  0.8067  0.8270  0.8201  0.1749  0.2298  0.2180  0.1749  0.1749  0.1749  0.1718  0.1718  0.1718  0.1718  0.1718  0.1718  0.1718  0.1755  0.1347  0.1347  0.0000  0.0030  0.0061  0.0060  0.0060  0.0030  0.0030  0.0030  0.0030  0.0030  0.0030  0.0030  0.0030  0.0030  0.0030  0.0030  0.0030  0.0030  0.0030  0.0030  0.0030  0.0030
MFP4__GCA_001193375.1   1.1515  0.8182  0.7802  0.7802  0.7802  0.7009  0.7480  0.7189  0.6473  0.6037  0.6788  0.7160  0.7133  0.7199  1.0332  0.6516  0.6516  0.7922  0.6939  0.6992  0.6999  0.7442  0.7442  0.7442  0.7530  0.6957  0.7105  0.7057  0.6710  0.6710  0.7129  0.7365  0.7416  0.6872  0.7715  0.7715  0.7453  0.7471  0.7650  0.7551  0.7054  0.7151  0.7218  0.8076  0.8063  0.8177  0.7876  0.8307  0.8336  0.8390  0.8376  0.7869  0.7635  0.7460  0.7966  0.7966  0.7807  0.7841  0.7974  0.8067  0.8270  0.8201  0.1712  0.2258  0.2141  0.1712  0.1712  0.1712  0.1681  0.1681  0.1681  0.1681  0.1681  0.1681  0.1681  0.1718  0.1311  0.1311  0.0030  0.0000  0.0030  0.0030  0.0030  0.0000  0.0000  0.0000  0.0000  0.0000  0.0000  0.0000  0.0000  0.0000  0.0000  0.0000  0.0000  0.0000  0.0000  0.0000  0.0000  0.0000  0.0030
MFP4__GCA_001197355.1   1.1515  0.8182  0.7802  0.7802  0.7802  0.7009  0.7480  0.7189  0.6473  0.6037  0.6788  0.7160  0.7133  0.7199  1.0332  0.6516  0.6516  0.7922  0.6939  0.6992  0.6999  0.7442  0.7442  0.7442  0.7530  0.6957  0.7105  0.7057  0.6710  0.6710  0.7129  0.7365  0.7416  0.6872  0.7715  0.7715  0.7453  0.7471  0.7650  0.7551  0.7054  0.7151  0.7218  0.8076  0.8063  0.8177  0.7876  0.8307  0.8336  0.8390  0.8376  0.7869  0.7635  0.7460  0.7966  0.7966  0.7807  0.7841  0.7974  0.8067  0.8270  0.8201  0.1712  0.2258  0.2141  0.1712  0.1712  0.1712  0.1681  0.1681  0.1681  0.1681  0.1681  0.1681  0.1681  0.1718  0.1311  0.1311  0.0030  0.0000  0.0030  0.0030  0.0030  0.0000  0.0000  0.0000  0.0000  0.0000  0.0000  0.0000  0.0000  0.0000  0.0000  0.0000  0.0000  0.0000  0.0000  0.0000  0.0000  0.0000  0.0030  0.0000
MFP4__GCA_001198755.1   1.1515  0.8182  0.7802  0.7802  0.7802  0.7009  0.7480  0.7189  0.6473  0.6037  0.6788  0.7160  0.7133  0.7199  1.0332  0.6516  0.6516  0.7922  0.6939  0.6992  0.6999  0.7442  0.7442  0.7442  0.7530  0.6957  0.7105  0.7057  0.6710  0.6710  0.7129  0.7365  0.7416  0.6872  0.7715  0.7715  0.7453  0.7471  0.7650  0.7551  0.7054  0.7151  0.7218  0.8076  0.8063  0.8177  0.7876  0.8307  0.8336  0.8390  0.8376  0.7869  0.7635  0.7460  0.7966  0.7966  0.7807  0.7841  0.7974  0.8067  0.8270  0.8201  0.1712  0.2258  0.2141  0.1712  0.1712  0.1712  0.1681  0.1681  0.1681  0.1681  0.1681  0.1681  0.1681  0.1718  0.1311  0.1311  0.0030  0.0000  0.0030  0.0030  0.0030  0.0000  0.0000  0.0000  0.0000  0.0000  0.0000  0.0000  0.0000  0.0000  0.0000  0.0000  0.0000  0.0000  0.0000  0.0000  0.0000  0.0000  0.0030  0.0000  0.0000
MFP4__GCA_001200935.1   1.1515  0.8182  0.7802  0.7802  0.7802  0.7009  0.7480  0.7189  0.6473  0.6037  0.6788  0.7160  0.7133  0.7199  1.0332  0.6516  0.6516  0.7922  0.6939  0.6992  0.6999  0.7442  0.7442  0.7442  0.7530  0.6957  0.7105  0.7057  0.6710  0.6710  0.7129  0.7365  0.7416  0.6872  0.7715  0.7715  0.7453  0.7471  0.7650  0.7551  0.7054  0.7151  0.7218  0.8076  0.8063  0.8177  0.7876  0.8307  0.8336  0.8390  0.8376  0.7869  0.7635  0.7460  0.7966  0.7966  0.7807  0.7841  0.7974  0.8067  0.8270  0.8201  0.1712  0.2258  0.2141  0.1712  0.1712  0.1712  0.1681  0.1681  0.1681  0.1681  0.1681  0.1681  0.1681  0.1718  0.1311  0.1311  0.0030  0.0000  0.0030  0.0030  0.0030  0.0000  0.0000  0.0000  0.0000  0.0000  0.0000  0.0000  0.0000  0.0000  0.0000  0.0000  0.0000  0.0000  0.0000  0.0000  0.0000  0.0000  0.0030  0.0000  0.0000  0.0000
MFP4__GCA_001202895.1   1.1515  0.8182  0.7802  0.7802  0.7802  0.7009  0.7480  0.7189  0.6473  0.6037  0.6788  0.7160  0.7133  0.7199  1.0332  0.6516  0.6516  0.7922  0.6939  0.6992  0.6999  0.7442  0.7442  0.7442  0.7530  0.6957  0.7105  0.7057  0.6710  0.6710  0.7129  0.7365  0.7416  0.6872  0.7715  0.7715  0.7453  0.7471  0.7650  0.7551  0.7054  0.7151  0.7218  0.8076  0.8063  0.8177  0.7876  0.8307  0.8336  0.8390  0.8376  0.7869  0.7635  0.7460  0.7966  0.7966  0.7807  0.7841  0.7974  0.8067  0.8270  0.8201  0.1712  0.2258  0.2141  0.1712  0.1712  0.1712  0.1681  0.1681  0.1681  0.1681  0.1681  0.1681  0.1681  0.1718  0.1311  0.1311  0.0030  0.0000  0.0030  0.0030  0.0030  0.0000  0.0000  0.0000  0.0000  0.0000  0.0000  0.0000  0.0000  0.0000  0.0000  0.0000  0.0000  0.0000  0.0000  0.0000  0.0000  0.0000  0.0030  0.0000  0.0000  0.0000  0.0000
MFP4__GCA_001203735.1   1.1515  0.8182  0.7802  0.7802  0.7802  0.7009  0.7480  0.7189  0.6473  0.6037  0.6788  0.7160  0.7133  0.7199  1.0332  0.6516  0.6516  0.7922  0.6939  0.6992  0.6999  0.7442  0.7442  0.7442  0.7530  0.6957  0.7105  0.7057  0.6710  0.6710  0.7129  0.7365  0.7416  0.6872  0.7715  0.7715  0.7453  0.7471  0.7650  0.7551  0.7054  0.7151  0.7218  0.8076  0.8063  0.8177  0.7876  0.8307  0.8336  0.8390  0.8376  0.7869  0.7635  0.7460  0.7966  0.7966  0.7807  0.7841  0.7974  0.8067  0.8270  0.8201  0.1712  0.2258  0.2141  0.1712  0.1712  0.1712  0.1681  0.1681  0.1681  0.1681  0.1681  0.1681  0.1681  0.1718  0.1311  0.1311  0.0030  0.0000  0.0030  0.0030  0.0030  0.0000  0.0000  0.0000  0.0000  0.0000  0.0000  0.0000  0.0000  0.0000  0.0000  0.0000  0.0000  0.0000  0.0000  0.0000  0.0000  0.0000  0.0030  0.0000  0.0000  0.0000  0.0000  0.0000
MFP4__GCA_001204455.1   1.1515  0.8182  0.7802  0.7802  0.7802  0.7009  0.7480  0.7189  0.6473  0.6037  0.6788  0.7160  0.7133  0.7199  1.0332  0.6516  0.6516  0.7922  0.6939  0.6992  0.6999  0.7442  0.7442  0.7442  0.7530  0.6957  0.7105  0.7057  0.6710  0.6710  0.7129  0.7365  0.7416  0.6872  0.7715  0.7715  0.7453  0.7471  0.7650  0.7551  0.7054  0.7151  0.7218  0.8076  0.8063  0.8177  0.7876  0.8307  0.8336  0.8390  0.8376  0.7869  0.7635  0.7460  0.7966  0.7966  0.7807  0.7841  0.7974  0.8067  0.8270  0.8201  0.1712  0.2258  0.2141  0.1712  0.1712  0.1712  0.1681  0.1681  0.1681  0.1681  0.1681  0.1681  0.1681  0.1718  0.1311  0.1311  0.0030  0.0000  0.0030  0.0030  0.0030  0.0000  0.0000  0.0000  0.0000  0.0000  0.0000  0.0000  0.0000  0.0000  0.0000  0.0000  0.0000  0.0000  0.0000  0.0000  0.0000  0.0000  0.0030  0.0000  0.0000  0.0000  0.0000  0.0000  0.0000
MFP4__GCA_001207035.1   1.1515  0.8182  0.7802  0.7802  0.7802  0.7009  0.7480  0.7189  0.6473  0.6037  0.6788  0.7160  0.7133  0.7199  1.0332  0.6516  0.6516  0.7922  0.6939  0.6992  0.6999  0.7442  0.7442  0.7442  0.7530  0.6957  0.7105  0.7057  0.6710  0.6710  0.7129  0.7365  0.7416  0.6872  0.7715  0.7715  0.7453  0.7471  0.7650  0.7551  0.7054  0.7151  0.7218  0.8076  0.8063  0.8177  0.7876  0.8307  0.8336  0.8390  0.8376  0.7869  0.7635  0.7460  0.7966  0.7966  0.7807  0.7841  0.7974  0.8067  0.8270  0.8201  0.1712  0.2258  0.2141  0.1712  0.1712  0.1712  0.1681  0.1681  0.1681  0.1681  0.1681  0.1681  0.1681  0.1718  0.1311  0.1311  0.0030  0.0000  0.0030  0.0030  0.0030  0.0000  0.0000  0.0000  0.0000  0.0000  0.0000  0.0000  0.0000  0.0000  0.0000  0.0000  0.0000  0.0000  0.0000  0.0000  0.0000  0.0000  0.0030  0.0000  0.0000  0.0000  0.0000  0.0000  0.0000  0.0000
MFP4__GCA_001207055.1   1.1515  0.8182  0.7802  0.7802  0.7802  0.7009  0.7480  0.7189  0.6473  0.6037  0.6788  0.7160  0.7133  0.7199  1.0332  0.6516  0.6516  0.7922  0.6939  0.6992  0.6999  0.7442  0.7442  0.7442  0.7530  0.6957  0.7105  0.7057  0.6710  0.6710  0.7129  0.7365  0.7416  0.6872  0.7715  0.7715  0.7453  0.7471  0.7650  0.7551  0.7054  0.7151  0.7218  0.8076  0.8063  0.8177  0.7876  0.8307  0.8336  0.8390  0.8376  0.7869  0.7635  0.7460  0.7966  0.7966  0.7807  0.7841  0.7974  0.8067  0.8270  0.8201  0.1712  0.2258  0.2141  0.1712  0.1712  0.1712  0.1681  0.1681  0.1681  0.1681  0.1681  0.1681  0.1681  0.1718  0.1311  0.1311  0.0030  0.0000  0.0030  0.0030  0.0030  0.0000  0.0000  0.0000  0.0000  0.0000  0.0000  0.0000  0.0000  0.0000  0.0000  0.0000  0.0000  0.0000  0.0000  0.0000  0.0000  0.0000  0.0030  0.0000  0.0000  0.0000  0.0000  0.0000  0.0000  0.0000  0.0000
MFP4__GCA_001208265.1   1.1515  0.8182  0.7802  0.7802  0.7802  0.7009  0.7480  0.7189  0.6473  0.6037  0.6788  0.7160  0.7133  0.7199  1.0332  0.6516  0.6516  0.7922  0.6939  0.6992  0.6999  0.7442  0.7442  0.7442  0.7530  0.6957  0.7105  0.7057  0.6710  0.6710  0.7129  0.7365  0.7416  0.6872  0.7715  0.7715  0.7453  0.7471  0.7650  0.7551  0.7054  0.7151  0.7218  0.8076  0.8063  0.8177  0.7876  0.8307  0.8336  0.8390  0.8376  0.7869  0.7635  0.7460  0.7966  0.7966  0.7807  0.7841  0.7974  0.8067  0.8270  0.8201  0.1712  0.2258  0.2141  0.1712  0.1712  0.1712  0.1681  0.1681  0.1681  0.1681  0.1681  0.1681  0.1681  0.1718  0.1311  0.1311  0.0030  0.0000  0.0030  0.0030  0.0030  0.0000  0.0000  0.0000  0.0000  0.0000  0.0000  0.0000  0.0000  0.0000  0.0000  0.0000  0.0000  0.0000  0.0000  0.0000  0.0000  0.0000  0.0030  0.0000  0.0000  0.0000  0.0000  0.0000  0.0000  0.0000  0.0000  0.0000
MFP4__GCA_001209325.1   1.1515  0.8182  0.7802  0.7802  0.7802  0.7009  0.7480  0.7189  0.6473  0.6037  0.6788  0.7160  0.7133  0.7199  1.0332  0.6516  0.6516  0.7922  0.6939  0.6992  0.6999  0.7442  0.7442  0.7442  0.7530  0.6957  0.7105  0.7057  0.6710  0.6710  0.7129  0.7365  0.7416  0.6872  0.7715  0.7715  0.7453  0.7471  0.7650  0.7551  0.7054  0.7151  0.7218  0.8076  0.8063  0.8177  0.7876  0.8307  0.8336  0.8390  0.8376  0.7869  0.7635  0.7460  0.7966  0.7966  0.7807  0.7841  0.7974  0.8067  0.8270  0.8201  0.1712  0.2258  0.2141  0.1712  0.1712  0.1712  0.1681  0.1681  0.1681  0.1681  0.1681  0.1681  0.1681  0.1718  0.1311  0.1311  0.0030  0.0000  0.0030  0.0030  0.0030  0.0000  0.0000  0.0000  0.0000  0.0000  0.0000  0.0000  0.0000  0.0000  0.0000  0.0000  0.0000  0.0000  0.0000  0.0000  0.0000  0.0000  0.0030  0.0000  0.0000  0.0000  0.0000  0.0000  0.0000  0.0000  0.0000  0.0000  0.0000
MFP4__GCA_001210025.1   1.1515  0.8182  0.7802  0.7802  0.7802  0.7009  0.7480  0.7189  0.6473  0.6037  0.6788  0.7160  0.7133  0.7199  1.0332  0.6516  0.6516  0.7922  0.6939  0.6992  0.6999  0.7442  0.7442  0.7442  0.7530  0.6957  0.7105  0.7057  0.6710  0.6710  0.7129  0.7365  0.7416  0.6872  0.7715  0.7715  0.7453  0.7471  0.7650  0.7551  0.7054  0.7151  0.7218  0.8076  0.8063  0.8177  0.7876  0.8307  0.8336  0.8390  0.8376  0.7869  0.7635  0.7460  0.7966  0.7966  0.7807  0.7841  0.7974  0.8067  0.8270  0.8201  0.1712  0.2258  0.2141  0.1712  0.1712  0.1712  0.1681  0.1681  0.1681  0.1681  0.1681  0.1681  0.1681  0.1718  0.1311  0.1311  0.0030  0.0000  0.0030  0.0030  0.0030  0.0000  0.0000  0.0000  0.0000  0.0000  0.0000  0.0000  0.0000  0.0000  0.0000  0.0000  0.0000  0.0000  0.0000  0.0000  0.0000  0.0000  0.0030  0.0000  0.0000  0.0000  0.0000  0.0000  0.0000  0.0000  0.0000  0.0000  0.0000  0.0000
MFP4__GCA_001212065.1   1.1515  0.8182  0.7802  0.7802  0.7802  0.7009  0.7480  0.7189  0.6473  0.6037  0.6788  0.7160  0.7133  0.7199  1.0332  0.6516  0.6516  0.7922  0.6939  0.6992  0.6999  0.7442  0.7442  0.7442  0.7530  0.6957  0.7105  0.7057  0.6710  0.6710  0.7129  0.7365  0.7416  0.6872  0.7715  0.7715  0.7453  0.7471  0.7650  0.7551  0.7054  0.7151  0.7218  0.8076  0.8063  0.8177  0.7876  0.8307  0.8336  0.8390  0.8376  0.7869  0.7635  0.7460  0.7966  0.7966  0.7807  0.7841  0.7974  0.8067  0.8270  0.8201  0.1712  0.2258  0.2141  0.1712  0.1712  0.1712  0.1681  0.1681  0.1681  0.1681  0.1681  0.1681  0.1681  0.1718  0.1311  0.1311  0.0030  0.0000  0.0030  0.0030  0.0030  0.0000  0.0000  0.0000  0.0000  0.0000  0.0000  0.0000  0.0000  0.0000  0.0000  0.0000  0.0000  0.0000  0.0000  0.0000  0.0000  0.0000  0.0030  0.0000  0.0000  0.0000  0.0000  0.0000  0.0000  0.0000  0.0000  0.0000  0.0000  0.0000  0.0000
MFP4__GCA_001212185.1   1.1515  0.8182  0.7802  0.7802  0.7802  0.7009  0.7480  0.7189  0.6473  0.6037  0.6788  0.7160  0.7133  0.7199  1.0332  0.6516  0.6516  0.7922  0.6939  0.6992  0.6999  0.7442  0.7442  0.7442  0.7530  0.6957  0.7105  0.7057  0.6710  0.6710  0.7129  0.7365  0.7416  0.6872  0.7715  0.7715  0.7453  0.7471  0.7650  0.7551  0.7054  0.7151  0.7218  0.8076  0.8063  0.8177  0.7876  0.8307  0.8336  0.8390  0.8376  0.7869  0.7635  0.7460  0.7966  0.7966  0.7807  0.7841  0.7974  0.8067  0.8270  0.8201  0.1712  0.2258  0.2141  0.1712  0.1712  0.1712  0.1681  0.1681  0.1681  0.1681  0.1681  0.1681  0.1681  0.1718  0.1311  0.1311  0.0030  0.0000  0.0030  0.0030  0.0030  0.0000  0.0000  0.0000  0.0000  0.0000  0.0000  0.0000  0.0000  0.0000  0.0000  0.0000  0.0000  0.0000  0.0000  0.0000  0.0000  0.0000  0.0030  0.0000  0.0000  0.0000  0.0000  0.0000  0.0000  0.0000  0.0000  0.0000  0.0000  0.0000  0.0000  0.0000
MFP4__GCA_001212265.1   1.1515  0.8182  0.7802  0.7802  0.7802  0.7009  0.7480  0.7189  0.6473  0.6037  0.6788  0.7160  0.7133  0.7199  1.0332  0.6516  0.6516  0.7922  0.6939  0.6992  0.6999  0.7442  0.7442  0.7442  0.7530  0.6957  0.7105  0.7057  0.6710  0.6710  0.7129  0.7365  0.7416  0.6872  0.7715  0.7715  0.7453  0.7471  0.7650  0.7551  0.7054  0.7151  0.7218  0.8076  0.8063  0.8177  0.7876  0.8307  0.8336  0.8390  0.8376  0.7869  0.7635  0.7460  0.7966  0.7966  0.7807  0.7841  0.7974  0.8067  0.8270  0.8201  0.1712  0.2258  0.2141  0.1712  0.1712  0.1712  0.1681  0.1681  0.1681  0.1681  0.1681  0.1681  0.1681  0.1718  0.1311  0.1311  0.0030  0.0000  0.0030  0.0030  0.0030  0.0000  0.0000  0.0000  0.0000  0.0000  0.0000  0.0000  0.0000  0.0000  0.0000  0.0000  0.0000  0.0000  0.0000  0.0000  0.0000  0.0000  0.0030  0.0000  0.0000  0.0000  0.0000  0.0000  0.0000  0.0000  0.0000  0.0000  0.0000  0.0000  0.0000  0.0000  0.0000
MFP4__GCA_001212465.1   1.1515  0.8182  0.7802  0.7802  0.7802  0.7009  0.7480  0.7189  0.6473  0.6037  0.6788  0.7160  0.7133  0.7199  1.0332  0.6516  0.6516  0.7922  0.6939  0.6992  0.6999  0.7442  0.7442  0.7442  0.7530  0.6957  0.7105  0.7057  0.6710  0.6710  0.7129  0.7365  0.7416  0.6872  0.7715  0.7715  0.7453  0.7471  0.7650  0.7551  0.7054  0.7151  0.7218  0.8076  0.8063  0.8177  0.7876  0.8307  0.8336  0.8390  0.8376  0.7869  0.7635  0.7460  0.7966  0.7966  0.7807  0.7841  0.7974  0.8067  0.8270  0.8201  0.1712  0.2258  0.2141  0.1712  0.1712  0.1712  0.1681  0.1681  0.1681  0.1681  0.1681  0.1681  0.1681  0.1718  0.1311  0.1311  0.0030  0.0000  0.0030  0.0030  0.0030  0.0000  0.0000  0.0000  0.0000  0.0000  0.0000  0.0000  0.0000  0.0000  0.0000  0.0000  0.0000  0.0000  0.0000  0.0000  0.0000  0.0000  0.0030  0.0000  0.0000  0.0000  0.0000  0.0000  0.0000  0.0000  0.0000  0.0000  0.0000  0.0000  0.0000  0.0000  0.0000  0.0000
MFP4__GCA_001212705.1   1.1515  0.8182  0.7802  0.7802  0.7802  0.7009  0.7480  0.7189  0.6473  0.6037  0.6788  0.7160  0.7133  0.7199  1.0332  0.6516  0.6516  0.7922  0.6939  0.6992  0.6999  0.7442  0.7442  0.7442  0.7530  0.6957  0.7105  0.7057  0.6710  0.6710  0.7129  0.7365  0.7416  0.6872  0.7715  0.7715  0.7453  0.7471  0.7650  0.7551  0.7054  0.7151  0.7218  0.8076  0.8063  0.8177  0.7876  0.8307  0.8336  0.8390  0.8376  0.7869  0.7635  0.7460  0.7966  0.7966  0.7807  0.7841  0.7974  0.8067  0.8270  0.8201  0.1712  0.2258  0.2141  0.1712  0.1712  0.1712  0.1681  0.1681  0.1681  0.1681  0.1681  0.1681  0.1681  0.1718  0.1311  0.1311  0.0030  0.0000  0.0030  0.0030  0.0030  0.0000  0.0000  0.0000  0.0000  0.0000  0.0000  0.0000  0.0000  0.0000  0.0000  0.0000  0.0000  0.0000  0.0000  0.0000  0.0000  0.0000  0.0030  0.0000  0.0000  0.0000  0.0000  0.0000  0.0000  0.0000  0.0000  0.0000  0.0000  0.0000  0.0000  0.0000  0.0000  0.0000  0.0000
MFP4__GCA_001277975.1   1.1515  0.8182  0.7802  0.7802  0.7802  0.7009  0.7480  0.7189  0.6473  0.6037  0.6788  0.7160  0.7133  0.7199  1.0332  0.6516  0.6516  0.7922  0.6939  0.6992  0.6999  0.7442  0.7442  0.7442  0.7530  0.6957  0.7105  0.7057  0.6710  0.6710  0.7129  0.7365  0.7416  0.6872  0.7715  0.7715  0.7453  0.7471  0.7650  0.7551  0.7054  0.7151  0.7218  0.8076  0.8063  0.8177  0.7876  0.8307  0.8336  0.8390  0.8376  0.7869  0.7635  0.7460  0.7966  0.7966  0.7807  0.7841  0.7974  0.8067  0.8270  0.8201  0.1712  0.2258  0.2141  0.1712  0.1712  0.1712  0.1681  0.1681  0.1681  0.1681  0.1681  0.1681  0.1681  0.1718  0.1311  0.1311  0.0030  0.0000  0.0030  0.0030  0.0030  0.0000  0.0000  0.0000  0.0000  0.0000  0.0000  0.0000  0.0000  0.0000  0.0000  0.0000  0.0000  0.0000  0.0000  0.0000  0.0000  0.0000  0.0030  0.0000  0.0000  0.0000  0.0000  0.0000  0.0000  0.0000  0.0000  0.0000  0.0000  0.0000  0.0000  0.0000  0.0000  0.0000  0.0000  0.0000
MFP4__GCA_001320065.1   1.1515  0.8182  0.7802  0.7802  0.7802  0.7009  0.7480  0.7189  0.6473  0.6037  0.6788  0.7160  0.7133  0.7199  1.0332  0.6516  0.6516  0.7922  0.6939  0.6992  0.6999  0.7442  0.7442  0.7442  0.7530  0.6957  0.7105  0.7057  0.6710  0.6710  0.7129  0.7365  0.7416  0.6872  0.7715  0.7715  0.7453  0.7471  0.7650  0.7551  0.7054  0.7151  0.7218  0.8076  0.8063  0.8177  0.7876  0.8307  0.8336  0.8390  0.8376  0.7869  0.7635  0.7460  0.7966  0.7966  0.7807  0.7841  0.7974  0.8067  0.8270  0.8201  0.1712  0.2258  0.2141  0.1712  0.1712  0.1712  0.1681  0.1681  0.1681  0.1681  0.1681  0.1681  0.1681  0.1718  0.1311  0.1311  0.0030  0.0000  0.0030  0.0030  0.0030  0.0000  0.0000  0.0000  0.0000  0.0000  0.0000  0.0000  0.0000  0.0000  0.0000  0.0000  0.0000  0.0000  0.0000  0.0000  0.0000  0.0000  0.0030  0.0000  0.0000  0.0000  0.0000  0.0000  0.0000  0.0000  0.0000  0.0000  0.0000  0.0000  0.0000  0.0000  0.0000  0.0000  0.0000  0.0000  0.0000
MFP4__GCA_001320105.1   1.1515  0.8182  0.7802  0.7802  0.7802  0.7009  0.7480  0.7189  0.6473  0.6037  0.6788  0.7160  0.7133  0.7199  1.0332  0.6516  0.6516  0.7922  0.6939  0.6992  0.6999  0.7442  0.7442  0.7442  0.7530  0.6957  0.7105  0.7057  0.6710  0.6710  0.7129  0.7365  0.7416  0.6872  0.7715  0.7715  0.7453  0.7471  0.7650  0.7551  0.7054  0.7151  0.7218  0.8076  0.8063  0.8177  0.7876  0.8307  0.8336  0.8390  0.8376  0.7869  0.7635  0.7460  0.7966  0.7966  0.7807  0.7841  0.7974  0.8067  0.8270  0.8201  0.1712  0.2258  0.2141  0.1712  0.1712  0.1712  0.1681  0.1681  0.1681  0.1681  0.1681  0.1681  0.1681  0.1718  0.1311  0.1311  0.0030  0.0000  0.0030  0.0030  0.0030  0.0000  0.0000  0.0000  0.0000  0.0000  0.0000  0.0000  0.0000  0.0000  0.0000  0.0000  0.0000  0.0000  0.0000  0.0000  0.0000  0.0000  0.0030  0.0000  0.0000  0.0000  0.0000  0.0000  0.0000  0.0000  0.0000  0.0000  0.0000  0.0000  0.0000  0.0000  0.0000  0.0000  0.0000  0.0000  0.0000  0.0000
MFP4__GCA_001320215.1   1.1515  0.8182  0.7802  0.7802  0.7802  0.7009  0.7480  0.7189  0.6473  0.6037  0.6788  0.7160  0.7133  0.7199  1.0332  0.6516  0.6516  0.7922  0.6939  0.6992  0.6999  0.7442  0.7442  0.7442  0.7530  0.6957  0.7105  0.7057  0.6710  0.6710  0.7129  0.7365  0.7416  0.6872  0.7715  0.7715  0.7453  0.7471  0.7650  0.7551  0.7054  0.7151  0.7218  0.8076  0.8063  0.8177  0.7876  0.8307  0.8336  0.8390  0.8376  0.7869  0.7635  0.7460  0.7966  0.7966  0.7807  0.7841  0.7974  0.8067  0.8270  0.8201  0.1712  0.2258  0.2141  0.1712  0.1712  0.1712  0.1681  0.1681  0.1681  0.1681  0.1681  0.1681  0.1681  0.1718  0.1311  0.1311  0.0030  0.0000  0.0030  0.0030  0.0030  0.0000  0.0000  0.0000  0.0000  0.0000  0.0000  0.0000  0.0000  0.0000  0.0000  0.0000  0.0000  0.0000  0.0000  0.0000  0.0000  0.0000  0.0030  0.0000  0.0000  0.0000  0.0000  0.0000  0.0000  0.0000  0.0000  0.0000  0.0000  0.0000  0.0000  0.0000  0.0000  0.0000  0.0000  0.0000  0.0000  0.0000  0.0000
MFP4__GCA_001320285.1   1.1515  0.8182  0.7802  0.7802  0.7802  0.7009  0.7480  0.7189  0.6473  0.6037  0.6788  0.7160  0.7133  0.7199  1.0332  0.6516  0.6516  0.7922  0.6939  0.6992  0.6999  0.7442  0.7442  0.7442  0.7530  0.6957  0.7105  0.7057  0.6710  0.6710  0.7129  0.7365  0.7416  0.6872  0.7715  0.7715  0.7453  0.7471  0.7650  0.7551  0.7054  0.7151  0.7218  0.8076  0.8063  0.8177  0.7876  0.8307  0.8336  0.8390  0.8376  0.7869  0.7635  0.7460  0.7966  0.7966  0.7807  0.7841  0.7974  0.8067  0.8270  0.8201  0.1712  0.2258  0.2141  0.1712  0.1712  0.1712  0.1681  0.1681  0.1681  0.1681  0.1681  0.1681  0.1681  0.1718  0.1311  0.1311  0.0030  0.0000  0.0030  0.0030  0.0030  0.0000  0.0000  0.0000  0.0000  0.0000  0.0000  0.0000  0.0000  0.0000  0.0000  0.0000  0.0000  0.0000  0.0000  0.0000  0.0000  0.0000  0.0030  0.0000  0.0000  0.0000  0.0000  0.0000  0.0000  0.0000  0.0000  0.0000  0.0000  0.0000  0.0000  0.0000  0.0000  0.0000  0.0000  0.0000  0.0000  0.0000  0.0000  0.0000
MFP4__GCA_001320465.1   1.1515  0.8182  0.7802  0.7802  0.7802  0.7009  0.7480  0.7189  0.6473  0.6037  0.6788  0.7160  0.7133  0.7199  1.0332  0.6516  0.6516  0.7922  0.6939  0.6992  0.6999  0.7442  0.7442  0.7442  0.7530  0.6957  0.7105  0.7057  0.6710  0.6710  0.7129  0.7365  0.7416  0.6872  0.7715  0.7715  0.7453  0.7471  0.7650  0.7551  0.7054  0.7151  0.7218  0.8076  0.8063  0.8177  0.7876  0.8307  0.8336  0.8390  0.8376  0.7869  0.7635  0.7460  0.7966  0.7966  0.7807  0.7841  0.7974  0.8067  0.8270  0.8201  0.1712  0.2258  0.2141  0.1712  0.1712  0.1712  0.1681  0.1681  0.1681  0.1681  0.1681  0.1681  0.1681  0.1718  0.1311  0.1311  0.0030  0.0000  0.0030  0.0030  0.0030  0.0000  0.0000  0.0000  0.0000  0.0000  0.0000  0.0000  0.0000  0.0000  0.0000  0.0000  0.0000  0.0000  0.0000  0.0000  0.0000  0.0000  0.0030  0.0000  0.0000  0.0000  0.0000  0.0000  0.0000  0.0000  0.0000  0.0000  0.0000  0.0000  0.0000  0.0000  0.0000  0.0000  0.0000  0.0000  0.0000  0.0000  0.0000  0.0000  0.0000
MFP4__GCA_001320585.1   1.1515  0.8182  0.7802  0.7802  0.7802  0.7009  0.7480  0.7189  0.6473  0.6037  0.6788  0.7160  0.7133  0.7199  1.0332  0.6516  0.6516  0.7922  0.6939  0.6992  0.6999  0.7442  0.7442  0.7442  0.7530  0.6957  0.7105  0.7057  0.6710  0.6710  0.7129  0.7365  0.7416  0.6872  0.7715  0.7715  0.7453  0.7471  0.7650  0.7551  0.7054  0.7151  0.7218  0.8076  0.8063  0.8177  0.7876  0.8307  0.8336  0.8390  0.8376  0.7869  0.7635  0.7460  0.7966  0.7966  0.7807  0.7841  0.7974  0.8067  0.8270  0.8201  0.1712  0.2258  0.2141  0.1712  0.1712  0.1712  0.1681  0.1681  0.1681  0.1681  0.1681  0.1681  0.1681  0.1718  0.1311  0.1311  0.0030  0.0000  0.0030  0.0030  0.0030  0.0000  0.0000  0.0000  0.0000  0.0000  0.0000  0.0000  0.0000  0.0000  0.0000  0.0000  0.0000  0.0000  0.0000  0.0000  0.0000  0.0000  0.0030  0.0000  0.0000  0.0000  0.0000  0.0000  0.0000  0.0000  0.0000  0.0000  0.0000  0.0000  0.0000  0.0000  0.0000  0.0000  0.0000  0.0000  0.0000  0.0000  0.0000  0.0000  0.0000  0.0000
MFP4__GCA_001320645.1   1.1515  0.8182  0.7802  0.7802  0.7802  0.7009  0.7480  0.7189  0.6473  0.6037  0.6788  0.7160  0.7133  0.7199  1.0332  0.6516  0.6516  0.7922  0.6939  0.6992  0.6999  0.7442  0.7442  0.7442  0.7530  0.6957  0.7105  0.7057  0.6710  0.6710  0.7129  0.7365  0.7416  0.6872  0.7715  0.7715  0.7453  0.7471  0.7650  0.7551  0.7054  0.7151  0.7218  0.8076  0.8063  0.8177  0.7876  0.8307  0.8336  0.8390  0.8376  0.7869  0.7635  0.7460  0.7966  0.7966  0.7807  0.7841  0.7974  0.8067  0.8270  0.8201  0.1712  0.2258  0.2141  0.1712  0.1712  0.1712  0.1681  0.1681  0.1681  0.1681  0.1681  0.1681  0.1681  0.1718  0.1311  0.1311  0.0030  0.0000  0.0030  0.0030  0.0030  0.0000  0.0000  0.0000  0.0000  0.0000  0.0000  0.0000  0.0000  0.0000  0.0000  0.0000  0.0000  0.0000  0.0000  0.0000  0.0000  0.0000  0.0030  0.0000  0.0000  0.0000  0.0000  0.0000  0.0000  0.0000  0.0000  0.0000  0.0000  0.0000  0.0000  0.0000  0.0000  0.0000  0.0000  0.0000  0.0000  0.0000  0.0000  0.0000  0.0000  0.0000  0.0000
MFP4__GCA_001320755.1   1.1515  0.8182  0.7802  0.7802  0.7802  0.7009  0.7480  0.7189  0.6473  0.6037  0.6788  0.7160  0.7133  0.7199  1.0332  0.6516  0.6516  0.7922  0.6939  0.6992  0.6999  0.7442  0.7442  0.7442  0.7530  0.6957  0.7105  0.7057  0.6710  0.6710  0.7129  0.7365  0.7416  0.6872  0.7715  0.7715  0.7453  0.7471  0.7650  0.7551  0.7054  0.7151  0.7218  0.8076  0.8063  0.8177  0.7876  0.8307  0.8336  0.8390  0.8376  0.7869  0.7635  0.7460  0.7966  0.7966  0.7807  0.7841  0.7974  0.8067  0.8270  0.8201  0.1712  0.2258  0.2141  0.1712  0.1712  0.1712  0.1681  0.1681  0.1681  0.1681  0.1681  0.1681  0.1681  0.1718  0.1311  0.1311  0.0030  0.0000  0.0030  0.0030  0.0030  0.0000  0.0000  0.0000  0.0000  0.0000  0.0000  0.0000  0.0000  0.0000  0.0000  0.0000  0.0000  0.0000  0.0000  0.0000  0.0000  0.0000  0.0030  0.0000  0.0000  0.0000  0.0000  0.0000  0.0000  0.0000  0.0000  0.0000  0.0000  0.0000  0.0000  0.0000  0.0000  0.0000  0.0000  0.0000  0.0000  0.0000  0.0000  0.0000  0.0000  0.0000  0.0000  0.0000
MFP4__GCA_001326895.1   1.1515  0.8182  0.7802  0.7802  0.7802  0.7009  0.7480  0.7189  0.6528  0.6088  0.6843  0.7160  0.7133  0.7199  1.0426  0.6516  0.6516  0.7922  0.6939  0.6992  0.6999  0.7442  0.7442  0.7442  0.7530  0.7012  0.7105  0.7057  0.6710  0.6710  0.7129  0.7365  0.7416  0.6872  0.7772  0.7772  0.7453  0.7416  0.7708  0.7551  0.7054  0.7151  0.7218  0.8076  0.8063  0.8177  0.7876  0.8307  0.8336  0.8390  0.8376  0.7869  0.7635  0.7520  0.8031  0.8031  0.7807  0.7841  0.7974  0.8067  0.8270  0.8201  0.1749  0.2298  0.2180  0.1749  0.1749  0.1749  0.1718  0.1718  0.1718  0.1718  0.1718  0.1718  0.1718  0.1755  0.1347  0.1347  0.0000  0.0030  0.0061  0.0060  0.0060  0.0030  0.0030  0.0030  0.0030  0.0030  0.0030  0.0030  0.0030  0.0030  0.0030  0.0030  0.0030  0.0030  0.0030  0.0030  0.0030  0.0030  0.0000  0.0030  0.0030  0.0030  0.0030  0.0030  0.0030  0.0030  0.0030  0.0030  0.0030  0.0030  0.0030  0.0030  0.0030  0.0030  0.0030  0.0030  0.0030  0.0030  0.0030  0.0030  0.0030  0.0030  0.0030  0.0030  0.0030
MFP4__GCA_001326935.1   1.1515  0.8182  0.7802  0.7802  0.7802  0.7009  0.7480  0.7189  0.6473  0.6037  0.6788  0.7160  0.7133  0.7199  1.0332  0.6516  0.6516  0.7922  0.6939  0.6992  0.6999  0.7442  0.7442  0.7442  0.7530  0.6957  0.7105  0.7057  0.6710  0.6710  0.7129  0.7365  0.7416  0.6872  0.7715  0.7715  0.7453  0.7471  0.7650  0.7551  0.7054  0.7151  0.7218  0.8076  0.8063  0.8177  0.7876  0.8307  0.8336  0.8390  0.8376  0.7869  0.7635  0.7460  0.7966  0.7966  0.7807  0.7841  0.7974  0.8067  0.8270  0.8201  0.1712  0.2258  0.2141  0.1712  0.1712  0.1712  0.1681  0.1681  0.1681  0.1681  0.1681  0.1681  0.1681  0.1718  0.1311  0.1311  0.0030  0.0000  0.0030  0.0030  0.0030  0.0000  0.0000  0.0000  0.0000  0.0000  0.0000  0.0000  0.0000  0.0000  0.0000  0.0000  0.0000  0.0000  0.0000  0.0000  0.0000  0.0000  0.0030  0.0000  0.0000  0.0000  0.0000  0.0000  0.0000  0.0000  0.0000  0.0000  0.0000  0.0000  0.0000  0.0000  0.0000  0.0000  0.0000  0.0000  0.0000  0.0000  0.0000  0.0000  0.0000  0.0000  0.0000  0.0000  0.0000  0.0030
MFP4__GCA_001326995.1   1.1515  0.8182  0.7802  0.7802  0.7802  0.7009  0.7480  0.7189  0.6473  0.6037  0.6788  0.7160  0.7133  0.7199  1.0332  0.6516  0.6516  0.7922  0.6939  0.6992  0.6999  0.7442  0.7442  0.7442  0.7530  0.6957  0.7105  0.7057  0.6710  0.6710  0.7129  0.7365  0.7416  0.6872  0.7715  0.7715  0.7453  0.7471  0.7650  0.7551  0.7054  0.7151  0.7218  0.8076  0.8063  0.8177  0.7876  0.8307  0.8336  0.8390  0.8376  0.7869  0.7635  0.7460  0.7966  0.7966  0.7807  0.7841  0.7974  0.8067  0.8270  0.8201  0.1712  0.2258  0.2141  0.1712  0.1712  0.1712  0.1681  0.1681  0.1681  0.1681  0.1681  0.1681  0.1681  0.1718  0.1311  0.1311  0.0030  0.0000  0.0030  0.0030  0.0030  0.0000  0.0000  0.0000  0.0000  0.0000  0.0000  0.0000  0.0000  0.0000  0.0000  0.0000  0.0000  0.0000  0.0000  0.0000  0.0000  0.0000  0.0030  0.0000  0.0000  0.0000  0.0000  0.0000  0.0000  0.0000  0.0000  0.0000  0.0000  0.0000  0.0000  0.0000  0.0000  0.0000  0.0000  0.0000  0.0000  0.0000  0.0000  0.0000  0.0000  0.0000  0.0000  0.0000  0.0000  0.0030  0.0000
MFP4__GCA_001327035.1   1.1515  0.8182  0.7802  0.7802  0.7802  0.7009  0.7480  0.7189  0.6473  0.6037  0.6788  0.7160  0.7133  0.7199  1.0332  0.6516  0.6516  0.7922  0.6939  0.6992  0.6999  0.7442  0.7442  0.7442  0.7530  0.6957  0.7105  0.7057  0.6710  0.6710  0.7129  0.7365  0.7416  0.6872  0.7715  0.7715  0.7453  0.7471  0.7650  0.7551  0.7054  0.7151  0.7218  0.8076  0.8063  0.8177  0.7876  0.8307  0.8336  0.8390  0.8376  0.7869  0.7635  0.7460  0.7966  0.7966  0.7807  0.7841  0.7974  0.8067  0.8270  0.8201  0.1712  0.2258  0.2141  0.1712  0.1712  0.1712  0.1681  0.1681  0.1681  0.1681  0.1681  0.1681  0.1681  0.1718  0.1311  0.1311  0.0030  0.0000  0.0030  0.0030  0.0030  0.0000  0.0000  0.0000  0.0000  0.0000  0.0000  0.0000  0.0000  0.0000  0.0000  0.0000  0.0000  0.0000  0.0000  0.0000  0.0000  0.0000  0.0030  0.0000  0.0000  0.0000  0.0000  0.0000  0.0000  0.0000  0.0000  0.0000  0.0000  0.0000  0.0000  0.0000  0.0000  0.0000  0.0000  0.0000  0.0000  0.0000  0.0000  0.0000  0.0000  0.0000  0.0000  0.0000  0.0000  0.0030  0.0000  0.0000
MFP4__GCA_001327075.1   1.1515  0.8182  0.7802  0.7802  0.7802  0.7009  0.7480  0.7189  0.6473  0.6037  0.6788  0.7160  0.7133  0.7199  1.0332  0.6516  0.6516  0.7922  0.6939  0.6992  0.6999  0.7442  0.7442  0.7442  0.7530  0.6957  0.7105  0.7057  0.6710  0.6710  0.7129  0.7365  0.7416  0.6872  0.7715  0.7715  0.7453  0.7471  0.7650  0.7551  0.7054  0.7151  0.7218  0.8076  0.8063  0.8177  0.7876  0.8307  0.8336  0.8390  0.8376  0.7869  0.7635  0.7460  0.7966  0.7966  0.7807  0.7841  0.7974  0.8067  0.8270  0.8201  0.1712  0.2258  0.2141  0.1712  0.1712  0.1712  0.1681  0.1681  0.1681  0.1681  0.1681  0.1681  0.1681  0.1718  0.1311  0.1311  0.0030  0.0000  0.0030  0.0030  0.0030  0.0000  0.0000  0.0000  0.0000  0.0000  0.0000  0.0000  0.0000  0.0000  0.0000  0.0000  0.0000  0.0000  0.0000  0.0000  0.0000  0.0000  0.0030  0.0000  0.0000  0.0000  0.0000  0.0000  0.0000  0.0000  0.0000  0.0000  0.0000  0.0000  0.0000  0.0000  0.0000  0.0000  0.0000  0.0000  0.0000  0.0000  0.0000  0.0000  0.0000  0.0000  0.0000  0.0000  0.0000  0.0030  0.0000  0.0000  0.0000
MFP4__GCA_001327155.1   1.1515  0.8182  0.7802  0.7802  0.7802  0.7009  0.7480  0.7189  0.6473  0.6037  0.6788  0.7160  0.7133  0.7199  1.0332  0.6516  0.6516  0.7922  0.6939  0.6992  0.6999  0.7442  0.7442  0.7442  0.7530  0.6957  0.7105  0.7057  0.6710  0.6710  0.7129  0.7365  0.7416  0.6872  0.7715  0.7715  0.7453  0.7471  0.7650  0.7551  0.7054  0.7151  0.7218  0.8076  0.8063  0.8177  0.7876  0.8307  0.8336  0.8390  0.8376  0.7869  0.7635  0.7460  0.7966  0.7966  0.7807  0.7841  0.7974  0.8067  0.8270  0.8201  0.1712  0.2258  0.2141  0.1712  0.1712  0.1712  0.1681  0.1681  0.1681  0.1681  0.1681  0.1681  0.1681  0.1718  0.1311  0.1311  0.0030  0.0000  0.0030  0.0030  0.0030  0.0000  0.0000  0.0000  0.0000  0.0000  0.0000  0.0000  0.0000  0.0000  0.0000  0.0000  0.0000  0.0000  0.0000  0.0000  0.0000  0.0000  0.0030  0.0000  0.0000  0.0000  0.0000  0.0000  0.0000  0.0000  0.0000  0.0000  0.0000  0.0000  0.0000  0.0000  0.0000  0.0000  0.0000  0.0000  0.0000  0.0000  0.0000  0.0000  0.0000  0.0000  0.0000  0.0000  0.0000  0.0030  0.0000  0.0000  0.0000  0.0000
MFP4__GCA_001327195.1   1.1515  0.8182  0.7802  0.7802  0.7802  0.7009  0.7480  0.7189  0.6473  0.6037  0.6788  0.7160  0.7133  0.7199  1.0332  0.6516  0.6516  0.7922  0.6939  0.6992  0.6999  0.7442  0.7442  0.7442  0.7530  0.6957  0.7105  0.7057  0.6710  0.6710  0.7129  0.7365  0.7416  0.6872  0.7715  0.7715  0.7453  0.7471  0.7650  0.7551  0.7054  0.7151  0.7218  0.8076  0.8063  0.8177  0.7876  0.8307  0.8336  0.8390  0.8376  0.7869  0.7635  0.7460  0.7966  0.7966  0.7807  0.7841  0.7974  0.8067  0.8270  0.8201  0.1712  0.2258  0.2141  0.1712  0.1712  0.1712  0.1681  0.1681  0.1681  0.1681  0.1681  0.1681  0.1681  0.1718  0.1311  0.1311  0.0030  0.0000  0.0030  0.0030  0.0030  0.0000  0.0000  0.0000  0.0000  0.0000  0.0000  0.0000  0.0000  0.0000  0.0000  0.0000  0.0000  0.0000  0.0000  0.0000  0.0000  0.0000  0.0030  0.0000  0.0000  0.0000  0.0000  0.0000  0.0000  0.0000  0.0000  0.0000  0.0000  0.0000  0.0000  0.0000  0.0000  0.0000  0.0000  0.0000  0.0000  0.0000  0.0000  0.0000  0.0000  0.0000  0.0000  0.0000  0.0000  0.0030  0.0000  0.0000  0.0000  0.0000  0.0000
MFP4__GCA_001327375.1   1.1515  0.8182  0.7802  0.7802  0.7802  0.7009  0.7480  0.7189  0.6473  0.6037  0.6788  0.7160  0.7133  0.7199  1.0332  0.6516  0.6516  0.7922  0.6939  0.6992  0.6999  0.7442  0.7442  0.7442  0.7530  0.6957  0.7105  0.7057  0.6710  0.6710  0.7129  0.7365  0.7416  0.6872  0.7715  0.7715  0.7453  0.7471  0.7650  0.7551  0.7054  0.7151  0.7218  0.8076  0.8063  0.8177  0.7876  0.8307  0.8336  0.8390  0.8376  0.7869  0.7635  0.7460  0.7966  0.7966  0.7807  0.7841  0.7974  0.8067  0.8270  0.8201  0.1712  0.2258  0.2141  0.1712  0.1712  0.1712  0.1681  0.1681  0.1681  0.1681  0.1681  0.1681  0.1681  0.1718  0.1311  0.1311  0.0030  0.0000  0.0030  0.0030  0.0030  0.0000  0.0000  0.0000  0.0000  0.0000  0.0000  0.0000  0.0000  0.0000  0.0000  0.0000  0.0000  0.0000  0.0000  0.0000  0.0000  0.0000  0.0030  0.0000  0.0000  0.0000  0.0000  0.0000  0.0000  0.0000  0.0000  0.0000  0.0000  0.0000  0.0000  0.0000  0.0000  0.0000  0.0000  0.0000  0.0000  0.0000  0.0000  0.0000  0.0000  0.0000  0.0000  0.0000  0.0000  0.0030  0.0000  0.0000  0.0000  0.0000  0.0000  0.0000
MFP4__GCA_001327395.1   1.1515  0.8182  0.7802  0.7802  0.7802  0.7009  0.7480  0.7189  0.6473  0.6037  0.6788  0.7160  0.7133  0.7199  1.0332  0.6516  0.6516  0.7922  0.6939  0.6992  0.6999  0.7442  0.7442  0.7442  0.7530  0.6957  0.7105  0.7057  0.6710  0.6710  0.7129  0.7365  0.7416  0.6872  0.7715  0.7715  0.7453  0.7471  0.7650  0.7551  0.7054  0.7151  0.7218  0.8076  0.8063  0.8177  0.7876  0.8307  0.8336  0.8390  0.8376  0.7869  0.7635  0.7460  0.7966  0.7966  0.7807  0.7841  0.7974  0.8067  0.8270  0.8201  0.1712  0.2258  0.2141  0.1712  0.1712  0.1712  0.1681  0.1681  0.1681  0.1681  0.1681  0.1681  0.1681  0.1718  0.1311  0.1311  0.0030  0.0000  0.0030  0.0030  0.0030  0.0000  0.0000  0.0000  0.0000  0.0000  0.0000  0.0000  0.0000  0.0000  0.0000  0.0000  0.0000  0.0000  0.0000  0.0000  0.0000  0.0000  0.0030  0.0000  0.0000  0.0000  0.0000  0.0000  0.0000  0.0000  0.0000  0.0000  0.0000  0.0000  0.0000  0.0000  0.0000  0.0000  0.0000  0.0000  0.0000  0.0000  0.0000  0.0000  0.0000  0.0000  0.0000  0.0000  0.0000  0.0030  0.0000  0.0000  0.0000  0.0000  0.0000  0.0000  0.0000
MFP4__GCA_001327435.1   1.1515  0.8182  0.7802  0.7802  0.7802  0.7009  0.7480  0.7189  0.6473  0.6037  0.6788  0.7160  0.7133  0.7199  1.0332  0.6516  0.6516  0.7922  0.6939  0.6992  0.6999  0.7442  0.7442  0.7442  0.7530  0.6957  0.7105  0.7057  0.6710  0.6710  0.7129  0.7365  0.7416  0.6872  0.7715  0.7715  0.7453  0.7471  0.7650  0.7551  0.7054  0.7151  0.7218  0.8076  0.8063  0.8177  0.7876  0.8307  0.8336  0.8390  0.8376  0.7869  0.7635  0.7460  0.7966  0.7966  0.7807  0.7841  0.7974  0.8067  0.8270  0.8201  0.1712  0.2258  0.2141  0.1712  0.1712  0.1712  0.1681  0.1681  0.1681  0.1681  0.1681  0.1681  0.1681  0.1718  0.1311  0.1311  0.0030  0.0000  0.0030  0.0030  0.0030  0.0000  0.0000  0.0000  0.0000  0.0000  0.0000  0.0000  0.0000  0.0000  0.0000  0.0000  0.0000  0.0000  0.0000  0.0000  0.0000  0.0000  0.0030  0.0000  0.0000  0.0000  0.0000  0.0000  0.0000  0.0000  0.0000  0.0000  0.0000  0.0000  0.0000  0.0000  0.0000  0.0000  0.0000  0.0000  0.0000  0.0000  0.0000  0.0000  0.0000  0.0000  0.0000  0.0000  0.0000  0.0030  0.0000  0.0000  0.0000  0.0000  0.0000  0.0000  0.0000  0.0000
MFP4__GCA_001327475.1   1.1515  0.8182  0.7802  0.7802  0.7802  0.7009  0.7480  0.7189  0.6473  0.6037  0.6788  0.7160  0.7133  0.7199  1.0332  0.6516  0.6516  0.7922  0.6939  0.6992  0.6999  0.7442  0.7442  0.7442  0.7530  0.6957  0.7105  0.7057  0.6710  0.6710  0.7129  0.7365  0.7416  0.6872  0.7715  0.7715  0.7453  0.7471  0.7650  0.7551  0.7054  0.7151  0.7218  0.8076  0.8063  0.8177  0.7876  0.8307  0.8336  0.8390  0.8376  0.7869  0.7635  0.7460  0.7966  0.7966  0.7807  0.7841  0.7974  0.8067  0.8270  0.8201  0.1712  0.2258  0.2141  0.1712  0.1712  0.1712  0.1681  0.1681  0.1681  0.1681  0.1681  0.1681  0.1681  0.1718  0.1311  0.1311  0.0030  0.0000  0.0030  0.0030  0.0030  0.0000  0.0000  0.0000  0.0000  0.0000  0.0000  0.0000  0.0000  0.0000  0.0000  0.0000  0.0000  0.0000  0.0000  0.0000  0.0000  0.0000  0.0030  0.0000  0.0000  0.0000  0.0000  0.0000  0.0000  0.0000  0.0000  0.0000  0.0000  0.0000  0.0000  0.0000  0.0000  0.0000  0.0000  0.0000  0.0000  0.0000  0.0000  0.0000  0.0000  0.0000  0.0000  0.0000  0.0000  0.0030  0.0000  0.0000  0.0000  0.0000  0.0000  0.0000  0.0000  0.0000  0.0000
MFP4__GCA_001327555.1   1.1515  0.8182  0.7802  0.7802  0.7802  0.7009  0.7480  0.7189  0.6473  0.6037  0.6788  0.7160  0.7133  0.7199  1.0332  0.6516  0.6516  0.7922  0.6939  0.6992  0.6999  0.7442  0.7442  0.7442  0.7530  0.6957  0.7105  0.7057  0.6710  0.6710  0.7129  0.7365  0.7416  0.6872  0.7715  0.7715  0.7453  0.7471  0.7650  0.7551  0.7054  0.7151  0.7218  0.8076  0.8063  0.8177  0.7876  0.8307  0.8336  0.8390  0.8376  0.7869  0.7635  0.7460  0.7966  0.7966  0.7807  0.7841  0.7974  0.8067  0.8270  0.8201  0.1712  0.2258  0.2141  0.1712  0.1712  0.1712  0.1681  0.1681  0.1681  0.1681  0.1681  0.1681  0.1681  0.1718  0.1311  0.1311  0.0030  0.0000  0.0030  0.0030  0.0030  0.0000  0.0000  0.0000  0.0000  0.0000  0.0000  0.0000  0.0000  0.0000  0.0000  0.0000  0.0000  0.0000  0.0000  0.0000  0.0000  0.0000  0.0030  0.0000  0.0000  0.0000  0.0000  0.0000  0.0000  0.0000  0.0000  0.0000  0.0000  0.0000  0.0000  0.0000  0.0000  0.0000  0.0000  0.0000  0.0000  0.0000  0.0000  0.0000  0.0000  0.0000  0.0000  0.0000  0.0000  0.0030  0.0000  0.0000  0.0000  0.0000  0.0000  0.0000  0.0000  0.0000  0.0000  0.0000
MFP4__GCA_001327575.1   1.1515  0.8182  0.7802  0.7802  0.7802  0.7009  0.7480  0.7189  0.6473  0.6037  0.6788  0.7160  0.7133  0.7199  1.0332  0.6516  0.6516  0.7922  0.6939  0.6992  0.6999  0.7442  0.7442  0.7442  0.7530  0.6957  0.7105  0.7057  0.6710  0.6710  0.7129  0.7365  0.7416  0.6872  0.7715  0.7715  0.7453  0.7471  0.7650  0.7551  0.7054  0.7151  0.7218  0.8076  0.8063  0.8177  0.7876  0.8307  0.8336  0.8390  0.8376  0.7869  0.7635  0.7460  0.7966  0.7966  0.7807  0.7841  0.7974  0.8067  0.8270  0.8201  0.1712  0.2258  0.2141  0.1712  0.1712  0.1712  0.1681  0.1681  0.1681  0.1681  0.1681  0.1681  0.1681  0.1718  0.1311  0.1311  0.0030  0.0000  0.0030  0.0030  0.0030  0.0000  0.0000  0.0000  0.0000  0.0000  0.0000  0.0000  0.0000  0.0000  0.0000  0.0000  0.0000  0.0000  0.0000  0.0000  0.0000  0.0000  0.0030  0.0000  0.0000  0.0000  0.0000  0.0000  0.0000  0.0000  0.0000  0.0000  0.0000  0.0000  0.0000  0.0000  0.0000  0.0000  0.0000  0.0000  0.0000  0.0000  0.0000  0.0000  0.0000  0.0000  0.0000  0.0000  0.0000  0.0030  0.0000  0.0000  0.0000  0.0000  0.0000  0.0000  0.0000  0.0000  0.0000  0.0000  0.0000
MFP4__GCA_000774345.1   1.1424  0.8120  0.7741  0.7741  0.7741  0.7066  0.7431  0.7136  0.6419  0.5985  0.6843  0.7106  0.7073  0.7138  1.0360  0.6566  0.6566  0.7864  0.6886  0.6939  0.6945  0.7442  0.7442  0.7442  0.7587  0.7012  0.7162  0.7114  0.6765  0.6765  0.7186  0.7422  0.7472  0.6818  0.7658  0.7658  0.7398  0.7527  0.7593  0.7609  0.7111  0.7208  0.7276  0.8011  0.7999  0.8111  0.7813  0.8239  0.8267  0.8320  0.8307  0.7805  0.7573  0.7520  0.8031  0.8031  0.7871  0.7901  0.8040  0.8134  0.8339  0.8270  0.1749  0.2298  0.2180  0.1749  0.1749  0.1749  0.1718  0.1718  0.1718  0.1718  0.1718  0.1718  0.1718  0.1755  0.1347  0.1347  0.0061  0.0030  0.0061  0.0060  0.0060  0.0030  0.0030  0.0030  0.0030  0.0030  0.0030  0.0030  0.0030  0.0030  0.0030  0.0030  0.0030  0.0030  0.0030  0.0030  0.0030  0.0030  0.0061  0.0030  0.0030  0.0030  0.0030  0.0030  0.0030  0.0030  0.0030  0.0030  0.0030  0.0030  0.0030  0.0030  0.0030  0.0030  0.0030  0.0030  0.0030  0.0030  0.0030  0.0030  0.0030  0.0030  0.0030  0.0030  0.0030  0.0061  0.0030  0.0030  0.0030  0.0030  0.0030  0.0030  0.0030  0.0030  0.0030  0.0030  0.0030  0.0030
MFP4__GCA_000774885.1   1.1424  0.8120  0.7741  0.7741  0.7741  0.7066  0.7431  0.7136  0.6419  0.5985  0.6843  0.7106  0.7073  0.7138  1.0360  0.6566  0.6566  0.7864  0.6886  0.6939  0.6945  0.7442  0.7442  0.7442  0.7587  0.7012  0.7162  0.7114  0.6765  0.6765  0.7186  0.7422  0.7472  0.6818  0.7658  0.7658  0.7398  0.7527  0.7593  0.7609  0.7111  0.7208  0.7276  0.8011  0.7999  0.8111  0.7813  0.8239  0.8267  0.8320  0.8307  0.7805  0.7573  0.7520  0.8031  0.8031  0.7871  0.7901  0.8040  0.8134  0.8339  0.8270  0.1749  0.2298  0.2180  0.1749  0.1749  0.1749  0.1718  0.1718  0.1718  0.1718  0.1718  0.1718  0.1718  0.1755  0.1347  0.1347  0.0061  0.0030  0.0061  0.0060  0.0060  0.0030  0.0030  0.0030  0.0030  0.0030  0.0030  0.0030  0.0030  0.0030  0.0030  0.0030  0.0030  0.0030  0.0030  0.0030  0.0030  0.0030  0.0061  0.0030  0.0030  0.0030  0.0030  0.0030  0.0030  0.0030  0.0030  0.0030  0.0030  0.0030  0.0030  0.0030  0.0030  0.0030  0.0030  0.0030  0.0030  0.0030  0.0030  0.0030  0.0030  0.0030  0.0030  0.0030  0.0030  0.0061  0.0030  0.0030  0.0030  0.0030  0.0030  0.0030  0.0030  0.0030  0.0030  0.0030  0.0030  0.0030  0.0000
MFP4__GCA_001327415.1   1.1515  0.8182  0.7802  0.7802  0.7802  0.7009  0.7480  0.7189  0.6528  0.6088  0.6843  0.7160  0.7133  0.7199  1.0426  0.6516  0.6516  0.7922  0.6939  0.6992  0.6999  0.7442  0.7442  0.7442  0.7530  0.7012  0.7105  0.7057  0.6710  0.6710  0.7129  0.7365  0.7416  0.6872  0.7772  0.7772  0.7453  0.7416  0.7708  0.7551  0.7054  0.7151  0.7218  0.8076  0.8063  0.8177  0.7876  0.8307  0.8336  0.8390  0.8376  0.7869  0.7635  0.7520  0.8031  0.8031  0.7807  0.7841  0.7974  0.8067  0.8270  0.8201  0.1749  0.2298  0.2180  0.1749  0.1749  0.1749  0.1718  0.1718  0.1718  0.1718  0.1718  0.1718  0.1718  0.1755  0.1347  0.1347  0.0000  0.0030  0.0061  0.0060  0.0060  0.0030  0.0030  0.0030  0.0030  0.0030  0.0030  0.0030  0.0030  0.0030  0.0030  0.0030  0.0030  0.0030  0.0030  0.0030  0.0030  0.0030  0.0000  0.0030  0.0030  0.0030  0.0030  0.0030  0.0030  0.0030  0.0030  0.0030  0.0030  0.0030  0.0030  0.0030  0.0030  0.0030  0.0030  0.0030  0.0030  0.0030  0.0030  0.0030  0.0030  0.0030  0.0030  0.0030  0.0030  0.0000  0.0030  0.0030  0.0030  0.0030  0.0030  0.0030  0.0030  0.0030  0.0030  0.0030  0.0030  0.0030  0.0061  0.0061
MFP4__GCA_000770515.1   1.1562  0.8210  0.7842  0.7842  0.7842  0.7048  0.7519  0.7228  0.6511  0.6074  0.6827  0.7199  0.7171  0.7237  1.0377  0.6554  0.6554  0.7962  0.6977  0.7031  0.7038  0.7482  0.7482  0.7482  0.7570  0.6995  0.7143  0.7096  0.6749  0.6749  0.7168  0.7404  0.7455  0.6902  0.7755  0.7755  0.7492  0.7511  0.7690  0.7591  0.7093  0.7190  0.7257  0.8116  0.8104  0.8217  0.7916  0.8348  0.8377  0.8430  0.8417  0.7909  0.7674  0.7500  0.8006  0.8006  0.7846  0.7881  0.8014  0.8107  0.8310  0.8242  0.1743  0.2290  0.2173  0.1743  0.1743  0.1743  0.1713  0.1713  0.1713  0.1713  0.1713  0.1712  0.1712  0.1749  0.1342  0.1342  0.0060  0.0030  0.0060  0.0060  0.0060  0.0030  0.0030  0.0030  0.0030  0.0030  0.0030  0.0030  0.0030  0.0030  0.0030  0.0030  0.0030  0.0030  0.0030  0.0030  0.0030  0.0030  0.0060  0.0030  0.0030  0.0030  0.0030  0.0030  0.0030  0.0030  0.0030  0.0030  0.0030  0.0030  0.0030  0.0030  0.0030  0.0030  0.0030  0.0030  0.0030  0.0030  0.0030  0.0030  0.0030  0.0030  0.0030  0.0030  0.0030  0.0060  0.0030  0.0030  0.0030  0.0030  0.0030  0.0030  0.0030  0.0030  0.0030  0.0030  0.0030  0.0030  0.0060  0.0060  0.0060
MFP4__GCA_000959225.1   1.1562  0.8210  0.7842  0.7842  0.7842  0.7048  0.7519  0.7228  0.6511  0.6074  0.6827  0.7199  0.7171  0.7237  1.0377  0.6554  0.6554  0.7962  0.6977  0.7031  0.7038  0.7482  0.7482  0.7482  0.7570  0.6995  0.7143  0.7096  0.6749  0.6749  0.7168  0.7404  0.7455  0.6902  0.7755  0.7755  0.7492  0.7511  0.7690  0.7591  0.7093  0.7190  0.7257  0.8116  0.8104  0.8217  0.7916  0.8348  0.8377  0.8430  0.8417  0.7909  0.7674  0.7500  0.8006  0.8006  0.7846  0.7881  0.8014  0.8107  0.8310  0.8242  0.1743  0.2290  0.2173  0.1743  0.1743  0.1743  0.1713  0.1713  0.1713  0.1713  0.1713  0.1712  0.1712  0.1749  0.1342  0.1342  0.0060  0.0030  0.0060  0.0060  0.0060  0.0030  0.0030  0.0030  0.0030  0.0030  0.0030  0.0030  0.0030  0.0030  0.0030  0.0030  0.0030  0.0030  0.0030  0.0030  0.0030  0.0030  0.0060  0.0030  0.0030  0.0030  0.0030  0.0030  0.0030  0.0030  0.0030  0.0030  0.0030  0.0030  0.0030  0.0030  0.0030  0.0030  0.0030  0.0030  0.0030  0.0030  0.0030  0.0030  0.0030  0.0030  0.0030  0.0030  0.0030  0.0060  0.0030  0.0030  0.0030  0.0030  0.0030  0.0030  0.0030  0.0030  0.0030  0.0030  0.0030  0.0030  0.0060  0.0060  0.0060  0.0000
MFP4__GCA_000015925.1   1.1533  0.8221  0.7766  0.7766  0.7766  0.6973  0.7444  0.7151  0.6438  0.6001  0.6817  0.7190  0.7086  0.7151  1.0346  0.6547  0.6547  0.7878  0.6969  0.7022  0.7029  0.7400  0.7400  0.7400  0.7487  0.6912  0.7069  0.7095  0.6748  0.6748  0.7167  0.7403  0.7455  0.6901  0.7744  0.7745  0.7491  0.7501  0.7689  0.7580  0.7083  0.7179  0.7245  0.8101  0.8089  0.8201  0.7902  0.8330  0.8359  0.8412  0.8399  0.7894  0.7660  0.7499  0.7991  0.7991  0.7832  0.7880  0.7939  0.8105  0.8309  0.8240  0.1743  0.2290  0.2173  0.1743  0.1743  0.1743  0.1712  0.1712  0.1712  0.1712  0.1712  0.1712  0.1712  0.1749  0.1342  0.1342  0.0060  0.0030  0.0060  0.0060  0.0060  0.0030  0.0030  0.0030  0.0030  0.0030  0.0030  0.0030  0.0030  0.0030  0.0030  0.0030  0.0030  0.0030  0.0030  0.0030  0.0030  0.0030  0.0060  0.0030  0.0030  0.0030  0.0030  0.0030  0.0030  0.0030  0.0030  0.0030  0.0030  0.0030  0.0030  0.0030  0.0030  0.0030  0.0030  0.0030  0.0030  0.0030  0.0030  0.0030  0.0030  0.0030  0.0030  0.0030  0.0030  0.0060  0.0030  0.0030  0.0030  0.0030  0.0030  0.0030  0.0030  0.0030  0.0030  0.0030  0.0030  0.0030  0.0060  0.0060  0.0060  0.0060  0.0060
MFP4__GCA_000193475.1   1.1533  0.8221  0.7766  0.7766  0.7766  0.6973  0.7444  0.7151  0.6438  0.6001  0.6817  0.7190  0.7086  0.7151  1.0346  0.6547  0.6547  0.7878  0.6969  0.7022  0.7029  0.7400  0.7400  0.7400  0.7487  0.6912  0.7069  0.7095  0.6748  0.6748  0.7167  0.7403  0.7455  0.6901  0.7744  0.7745  0.7491  0.7501  0.7689  0.7580  0.7083  0.7179  0.7245  0.8101  0.8089  0.8201  0.7902  0.8330  0.8359  0.8412  0.8399  0.7894  0.7660  0.7499  0.7991  0.7991  0.7832  0.7880  0.7939  0.8105  0.8309  0.8240  0.1743  0.2290  0.2173  0.1743  0.1743  0.1743  0.1712  0.1712  0.1712  0.1712  0.1712  0.1712  0.1712  0.1749  0.1342  0.1342  0.0060  0.0030  0.0060  0.0060  0.0060  0.0030  0.0030  0.0030  0.0030  0.0030  0.0030  0.0030  0.0030  0.0030  0.0030  0.0030  0.0030  0.0030  0.0030  0.0030  0.0030  0.0030  0.0060  0.0030  0.0030  0.0030  0.0030  0.0030  0.0030  0.0030  0.0030  0.0030  0.0030  0.0030  0.0030  0.0030  0.0030  0.0030  0.0030  0.0030  0.0030  0.0030  0.0030  0.0030  0.0030  0.0030  0.0030  0.0030  0.0030  0.0060  0.0030  0.0030  0.0030  0.0030  0.0030  0.0030  0.0030  0.0030  0.0030  0.0030  0.0030  0.0030  0.0060  0.0060  0.0060  0.0060  0.0060  0.0000
MFP4__GCA_000756125.1   1.1533  0.8221  0.7766  0.7766  0.7766  0.6973  0.7444  0.7151  0.6438  0.6001  0.6817  0.7190  0.7086  0.7151  1.0346  0.6547  0.6547  0.7878  0.6969  0.7022  0.7029  0.7400  0.7400  0.7400  0.7487  0.6912  0.7069  0.7095  0.6748  0.6748  0.7167  0.7403  0.7455  0.6901  0.7744  0.7745  0.7491  0.7501  0.7689  0.7580  0.7083  0.7179  0.7245  0.8101  0.8089  0.8201  0.7902  0.8330  0.8359  0.8412  0.8399  0.7894  0.7660  0.7499  0.7991  0.7991  0.7832  0.7880  0.7939  0.8105  0.8309  0.8240  0.1743  0.2290  0.2173  0.1743  0.1743  0.1743  0.1712  0.1712  0.1712  0.1712  0.1712  0.1712  0.1712  0.1749  0.1342  0.1342  0.0060  0.0030  0.0060  0.0060  0.0060  0.0030  0.0030  0.0030  0.0030  0.0030  0.0030  0.0030  0.0030  0.0030  0.0030  0.0030  0.0030  0.0030  0.0030  0.0030  0.0030  0.0030  0.0060  0.0030  0.0030  0.0030  0.0030  0.0030  0.0030  0.0030  0.0030  0.0030  0.0030  0.0030  0.0030  0.0030  0.0030  0.0030  0.0030  0.0030  0.0030  0.0030  0.0030  0.0030  0.0030  0.0030  0.0030  0.0030  0.0030  0.0060  0.0030  0.0030  0.0030  0.0030  0.0030  0.0030  0.0030  0.0030  0.0030  0.0030  0.0030  0.0030  0.0060  0.0060  0.0060  0.0060  0.0060  0.0000  0.0000
MFP4__GCA_000756145.1   1.1533  0.8221  0.7766  0.7766  0.7766  0.6973  0.7444  0.7151  0.6438  0.6001  0.6817  0.7190  0.7086  0.7151  1.0346  0.6547  0.6547  0.7878  0.6969  0.7022  0.7029  0.7400  0.7400  0.7400  0.7487  0.6912  0.7069  0.7095  0.6748  0.6748  0.7167  0.7403  0.7455  0.6901  0.7744  0.7745  0.7491  0.7501  0.7689  0.7580  0.7083  0.7179  0.7245  0.8101  0.8089  0.8201  0.7902  0.8330  0.8359  0.8412  0.8399  0.7894  0.7660  0.7499  0.7991  0.7991  0.7832  0.7880  0.7939  0.8105  0.8309  0.8240  0.1743  0.2290  0.2173  0.1743  0.1743  0.1743  0.1712  0.1712  0.1712  0.1712  0.1712  0.1712  0.1712  0.1749  0.1342  0.1342  0.0060  0.0030  0.0060  0.0060  0.0060  0.0030  0.0030  0.0030  0.0030  0.0030  0.0030  0.0030  0.0030  0.0030  0.0030  0.0030  0.0030  0.0030  0.0030  0.0030  0.0030  0.0030  0.0060  0.0030  0.0030  0.0030  0.0030  0.0030  0.0030  0.0030  0.0030  0.0030  0.0030  0.0030  0.0030  0.0030  0.0030  0.0030  0.0030  0.0030  0.0030  0.0030  0.0030  0.0030  0.0030  0.0030  0.0030  0.0030  0.0030  0.0060  0.0030  0.0030  0.0030  0.0030  0.0030  0.0030  0.0030  0.0030  0.0030  0.0030  0.0030  0.0030  0.0060  0.0060  0.0060  0.0060  0.0060  0.0000  0.0000  0.0000
MFP4__GCA_000757185.1   1.1533  0.8221  0.7766  0.7766  0.7766  0.6973  0.7444  0.7151  0.6438  0.6001  0.6817  0.7190  0.7086  0.7151  1.0346  0.6547  0.6547  0.7878  0.6969  0.7022  0.7029  0.7400  0.7400  0.7400  0.7487  0.6912  0.7069  0.7095  0.6748  0.6748  0.7167  0.7403  0.7455  0.6901  0.7744  0.7745  0.7491  0.7501  0.7689  0.7580  0.7083  0.7179  0.7245  0.8101  0.8089  0.8201  0.7902  0.8330  0.8359  0.8412  0.8399  0.7894  0.7660  0.7499  0.7991  0.7991  0.7832  0.7880  0.7939  0.8105  0.8309  0.8240  0.1743  0.2290  0.2173  0.1743  0.1743  0.1743  0.1712  0.1712  0.1712  0.1712  0.1712  0.1712  0.1712  0.1749  0.1342  0.1342  0.0060  0.0030  0.0060  0.0060  0.0060  0.0030  0.0030  0.0030  0.0030  0.0030  0.0030  0.0030  0.0030  0.0030  0.0030  0.0030  0.0030  0.0030  0.0030  0.0030  0.0030  0.0030  0.0060  0.0030  0.0030  0.0030  0.0030  0.0030  0.0030  0.0030  0.0030  0.0030  0.0030  0.0030  0.0030  0.0030  0.0030  0.0030  0.0030  0.0030  0.0030  0.0030  0.0030  0.0030  0.0030  0.0030  0.0030  0.0030  0.0030  0.0060  0.0030  0.0030  0.0030  0.0030  0.0030  0.0030  0.0030  0.0030  0.0030  0.0030  0.0030  0.0030  0.0060  0.0060  0.0060  0.0060  0.0060  0.0000  0.0000  0.0000  0.0000
MFP4__GCA_000511895.1   1.1424  0.8120  0.7741  0.7741  0.7741  0.6953  0.7420  0.7136  0.6419  0.5985  0.6734  0.7106  0.7073  0.7138  1.0426  0.6466  0.6466  0.7864  0.6886  0.6939  0.6945  0.7389  0.7389  0.7389  0.7474  0.6902  0.7048  0.7001  0.6657  0.6657  0.7073  0.7309  0.7360  0.6818  0.7658  0.7658  0.7398  0.7416  0.7593  0.7494  0.6998  0.7094  0.7160  0.8011  0.7999  0.8111  0.7813  0.8239  0.8267  0.8320  0.8307  0.7934  0.7573  0.7401  0.7902  0.7902  0.7743  0.7782  0.7910  0.8001  0.8339  0.8270  0.1712  0.2298  0.2180  0.1712  0.1712  0.1712  0.1681  0.1681  0.1681  0.1681  0.1681  0.1681  0.1681  0.1718  0.1276  0.1276  0.0061  0.0030  0.0061  0.0060  0.0060  0.0030  0.0030  0.0030  0.0030  0.0030  0.0030  0.0030  0.0030  0.0030  0.0030  0.0030  0.0030  0.0030  0.0030  0.0030  0.0030  0.0030  0.0061  0.0030  0.0030  0.0030  0.0030  0.0030  0.0030  0.0030  0.0030  0.0030  0.0030  0.0030  0.0030  0.0030  0.0030  0.0030  0.0030  0.0030  0.0030  0.0030  0.0030  0.0030  0.0030  0.0030  0.0030  0.0030  0.0030  0.0061  0.0030  0.0030  0.0030  0.0030  0.0030  0.0030  0.0030  0.0030  0.0030  0.0030  0.0030  0.0030  0.0061  0.0061  0.0061  0.0060  0.0060  0.0060  0.0060  0.0060  0.0060  0.0060
MFP4__GCA_000757075.1   1.1334  0.8058  0.7680  0.7680  0.7680  0.7009  0.7372  0.7084  0.6365  0.5935  0.6788  0.7052  0.7014  0.7078  1.0454  0.6516  0.6516  0.7807  0.6833  0.6886  0.6892  0.7389  0.7389  0.7389  0.7530  0.6957  0.7105  0.7057  0.6710  0.6710  0.7129  0.7365  0.7416  0.6764  0.7601  0.7602  0.7344  0.7471  0.7536  0.7551  0.7054  0.7151  0.7218  0.7947  0.7936  0.8045  0.7750  0.8171  0.8199  0.8251  0.8239  0.7869  0.7512  0.7460  0.7966  0.7966  0.7807  0.7841  0.7974  0.8067  0.8409  0.8339  0.1749  0.2338  0.2219  0.1749  0.1749  0.1749  0.1718  0.1718  0.1718  0.1718  0.1718  0.1718  0.1718  0.1755  0.1311  0.1311  0.0091  0.0061  0.0091  0.0091  0.0091  0.0061  0.0061  0.0061  0.0061  0.0061  0.0061  0.0061  0.0061  0.0061  0.0061  0.0061  0.0061  0.0061  0.0061  0.0061  0.0061  0.0061  0.0091  0.0061  0.0061  0.0061  0.0061  0.0061  0.0061  0.0061  0.0061  0.0061  0.0061  0.0061  0.0061  0.0061  0.0061  0.0061  0.0061  0.0061  0.0061  0.0061  0.0061  0.0061  0.0061  0.0061  0.0061  0.0061  0.0061  0.0091  0.0061  0.0061  0.0061  0.0061  0.0061  0.0061  0.0061  0.0061  0.0061  0.0061  0.0061  0.0061  0.0030  0.0030  0.0091  0.0091  0.0091  0.0091  0.0091  0.0091  0.0091  0.0091  0.0030
MFP4__GCA_000764575.1   1.1424  0.8120  0.7741  0.7741  0.7741  0.6953  0.7420  0.7136  0.6419  0.5985  0.6734  0.7106  0.7073  0.7138  1.0426  0.6466  0.6466  0.7864  0.6886  0.6939  0.6945  0.7389  0.7389  0.7389  0.7474  0.6902  0.7048  0.7001  0.6657  0.6657  0.7073  0.7309  0.7360  0.6818  0.7658  0.7658  0.7398  0.7416  0.7593  0.7494  0.6998  0.7094  0.7160  0.8011  0.7999  0.8111  0.7813  0.8239  0.8267  0.8320  0.8307  0.7934  0.7573  0.7401  0.7902  0.7902  0.7743  0.7782  0.7910  0.8001  0.8339  0.8270  0.1712  0.2298  0.2180  0.1712  0.1712  0.1712  0.1681  0.1681  0.1681  0.1681  0.1681  0.1681  0.1681  0.1718  0.1276  0.1276  0.0061  0.0030  0.0061  0.0060  0.0060  0.0030  0.0030  0.0030  0.0030  0.0030  0.0030  0.0030  0.0030  0.0030  0.0030  0.0030  0.0030  0.0030  0.0030  0.0030  0.0030  0.0030  0.0061  0.0030  0.0030  0.0030  0.0030  0.0030  0.0030  0.0030  0.0030  0.0030  0.0030  0.0030  0.0030  0.0030  0.0030  0.0030  0.0030  0.0030  0.0030  0.0030  0.0030  0.0030  0.0030  0.0030  0.0030  0.0030  0.0030  0.0061  0.0030  0.0030  0.0030  0.0030  0.0030  0.0030  0.0030  0.0030  0.0030  0.0030  0.0030  0.0030  0.0061  0.0061  0.0061  0.0060  0.0060  0.0060  0.0060  0.0060  0.0060  0.0060  0.0000  0.0030
MFP4__GCA_000770565.1   1.1424  0.8120  0.7741  0.7741  0.7741  0.7066  0.7431  0.7136  0.6419  0.5985  0.6843  0.7106  0.7073  0.7138  1.0360  0.6566  0.6566  0.7864  0.6886  0.6939  0.6945  0.7442  0.7442  0.7442  0.7587  0.7012  0.7162  0.7114  0.6765  0.6765  0.7186  0.7422  0.7472  0.6818  0.7658  0.7658  0.7398  0.7527  0.7593  0.7609  0.7111  0.7208  0.7276  0.8011  0.7999  0.8111  0.7813  0.8239  0.8267  0.8320  0.8307  0.7805  0.7573  0.7520  0.8031  0.8031  0.7871  0.7901  0.8040  0.8134  0.8339  0.8270  0.1749  0.2298  0.2180  0.1749  0.1749  0.1749  0.1718  0.1718  0.1718  0.1718  0.1718  0.1718  0.1718  0.1755  0.1347  0.1347  0.0061  0.0030  0.0061  0.0060  0.0060  0.0030  0.0030  0.0030  0.0030  0.0030  0.0030  0.0030  0.0030  0.0030  0.0030  0.0030  0.0030  0.0030  0.0030  0.0030  0.0030  0.0030  0.0061  0.0030  0.0030  0.0030  0.0030  0.0030  0.0030  0.0030  0.0030  0.0030  0.0030  0.0030  0.0030  0.0030  0.0030  0.0030  0.0030  0.0030  0.0030  0.0030  0.0030  0.0030  0.0030  0.0030  0.0030  0.0030  0.0030  0.0061  0.0030  0.0030  0.0030  0.0030  0.0030  0.0030  0.0030  0.0030  0.0030  0.0030  0.0030  0.0030  0.0000  0.0000  0.0061  0.0060  0.0060  0.0060  0.0060  0.0060  0.0060  0.0060  0.0061  0.0030  0.0061
MFP4__GCA_000774495.1   1.1515  0.8182  0.7802  0.7802  0.7802  0.7009  0.7480  0.7189  0.6473  0.6037  0.6788  0.7160  0.7133  0.7199  1.0332  0.6516  0.6516  0.7922  0.6939  0.6992  0.6999  0.7442  0.7442  0.7442  0.7530  0.6957  0.7105  0.7057  0.6710  0.6710  0.7129  0.7365  0.7416  0.6872  0.7715  0.7715  0.7453  0.7471  0.7650  0.7551  0.7054  0.7151  0.7218  0.8076  0.8063  0.8177  0.7876  0.8307  0.8336  0.8390  0.8376  0.7869  0.7635  0.7460  0.7966  0.7966  0.7807  0.7841  0.7974  0.8067  0.8270  0.8201  0.1712  0.2258  0.2141  0.1712  0.1712  0.1712  0.1681  0.1681  0.1681  0.1681  0.1681  0.1681  0.1681  0.1718  0.1311  0.1311  0.0030  0.0000  0.0030  0.0030  0.0030  0.0000  0.0000  0.0000  0.0000  0.0000  0.0000  0.0000  0.0000  0.0000  0.0000  0.0000  0.0000  0.0000  0.0000  0.0000  0.0000  0.0000  0.0030  0.0000  0.0000  0.0000  0.0000  0.0000  0.0000  0.0000  0.0000  0.0000  0.0000  0.0000  0.0000  0.0000  0.0000  0.0000  0.0000  0.0000  0.0000  0.0000  0.0000  0.0000  0.0000  0.0000  0.0000  0.0000  0.0000  0.0030  0.0000  0.0000  0.0000  0.0000  0.0000  0.0000  0.0000  0.0000  0.0000  0.0000  0.0000  0.0000  0.0030  0.0030  0.0030  0.0030  0.0030  0.0030  0.0030  0.0030  0.0030  0.0030  0.0030  0.0061  0.0030  0.0030
MFP4__GCA_000774805.1   1.1424  0.8120  0.7741  0.7741  0.7741  0.6953  0.7420  0.7136  0.6419  0.5985  0.6734  0.7106  0.7073  0.7138  1.0426  0.6466  0.6466  0.7864  0.6886  0.6939  0.6945  0.7389  0.7389  0.7389  0.7474  0.6902  0.7048  0.7001  0.6657  0.6657  0.7073  0.7309  0.7360  0.6818  0.7658  0.7658  0.7398  0.7416  0.7593  0.7494  0.6998  0.7094  0.7160  0.8011  0.7999  0.8111  0.7813  0.8239  0.8267  0.8320  0.8307  0.7934  0.7573  0.7401  0.7902  0.7902  0.7743  0.7782  0.7910  0.8001  0.8339  0.8270  0.1712  0.2298  0.2180  0.1712  0.1712  0.1712  0.1681  0.1681  0.1681  0.1681  0.1681  0.1681  0.1681  0.1718  0.1276  0.1276  0.0061  0.0030  0.0061  0.0060  0.0060  0.0030  0.0030  0.0030  0.0030  0.0030  0.0030  0.0030  0.0030  0.0030  0.0030  0.0030  0.0030  0.0030  0.0030  0.0030  0.0030  0.0030  0.0061  0.0030  0.0030  0.0030  0.0030  0.0030  0.0030  0.0030  0.0030  0.0030  0.0030  0.0030  0.0030  0.0030  0.0030  0.0030  0.0030  0.0030  0.0030  0.0030  0.0030  0.0030  0.0030  0.0030  0.0030  0.0030  0.0030  0.0061  0.0030  0.0030  0.0030  0.0030  0.0030  0.0030  0.0030  0.0030  0.0030  0.0030  0.0030  0.0030  0.0061  0.0061  0.0061  0.0060  0.0060  0.0060  0.0060  0.0060  0.0060  0.0060  0.0000  0.0030  0.0000  0.0061  0.0030
MFP4__GCA_000774865.1   1.1515  0.8182  0.7802  0.7802  0.7802  0.7009  0.7480  0.7189  0.6473  0.6037  0.6788  0.7160  0.7133  0.7199  1.0332  0.6516  0.6516  0.7922  0.6939  0.6992  0.6999  0.7442  0.7442  0.7442  0.7530  0.6957  0.7105  0.7057  0.6710  0.6710  0.7129  0.7365  0.7416  0.6872  0.7715  0.7715  0.7453  0.7471  0.7650  0.7551  0.7054  0.7151  0.7218  0.8076  0.8063  0.8177  0.7876  0.8307  0.8336  0.8390  0.8376  0.7869  0.7635  0.7460  0.7966  0.7966  0.7807  0.7841  0.7974  0.8067  0.8270  0.8201  0.1712  0.2258  0.2141  0.1712  0.1712  0.1712  0.1681  0.1681  0.1681  0.1681  0.1681  0.1681  0.1681  0.1718  0.1311  0.1311  0.0030  0.0000  0.0030  0.0030  0.0030  0.0000  0.0000  0.0000  0.0000  0.0000  0.0000  0.0000  0.0000  0.0000  0.0000  0.0000  0.0000  0.0000  0.0000  0.0000  0.0000  0.0000  0.0030  0.0000  0.0000  0.0000  0.0000  0.0000  0.0000  0.0000  0.0000  0.0000  0.0000  0.0000  0.0000  0.0000  0.0000  0.0000  0.0000  0.0000  0.0000  0.0000  0.0000  0.0000  0.0000  0.0000  0.0000  0.0000  0.0000  0.0030  0.0000  0.0000  0.0000  0.0000  0.0000  0.0000  0.0000  0.0000  0.0000  0.0000  0.0000  0.0000  0.0030  0.0030  0.0030  0.0030  0.0030  0.0030  0.0030  0.0030  0.0030  0.0030  0.0030  0.0061  0.0030  0.0030  0.0000  0.0030
MFP4__GCA_000015905.1   1.1245  0.8120  0.7620  0.7620  0.7620  0.7009  0.7431  0.7136  0.6312  0.5884  0.6734  0.7106  0.6955  0.7018  1.0550  0.6466  0.6466  0.7864  0.6781  0.6833  0.6840  0.7442  0.7442  0.7442  0.7530  0.6902  0.7048  0.7001  0.6657  0.6657  0.7073  0.7309  0.7360  0.6711  0.7546  0.7546  0.7398  0.7416  0.7480  0.7609  0.6998  0.7094  0.7160  0.7884  0.7873  0.7981  0.7689  0.8104  0.8131  0.8183  0.8171  0.7805  0.7451  0.7401  0.7902  0.7902  0.7871  0.7901  0.8040  0.8001  0.8339  0.8270  0.1712  0.2298  0.2180  0.1712  0.1712  0.1712  0.1681  0.1681  0.1681  0.1681  0.1681  0.1681  0.1681  0.1718  0.1276  0.1276  0.0122  0.0091  0.0122  0.0121  0.0121  0.0091  0.0091  0.0091  0.0091  0.0091  0.0091  0.0091  0.0091  0.0091  0.0091  0.0091  0.0091  0.0091  0.0091  0.0091  0.0091  0.0091  0.0122  0.0091  0.0091  0.0091  0.0091  0.0091  0.0091  0.0091  0.0091  0.0091  0.0091  0.0091  0.0091  0.0091  0.0091  0.0091  0.0091  0.0091  0.0091  0.0091  0.0091  0.0091  0.0091  0.0091  0.0091  0.0091  0.0091  0.0122  0.0091  0.0091  0.0091  0.0091  0.0091  0.0091  0.0091  0.0091  0.0091  0.0091  0.0091  0.0091  0.0061  0.0061  0.0122  0.0121  0.0121  0.0121  0.0121  0.0121  0.0121  0.0121  0.0061  0.0030  0.0061  0.0061  0.0091  0.0061  0.0091
MFP4__GCA_000770395.1   1.1380  0.8172  0.7719  0.7719  0.7719  0.6992  0.7519  0.7228  0.6402  0.5972  0.6719  0.7199  0.7051  0.7116  1.0624  0.6454  0.6454  0.7962  0.6872  0.6924  0.6931  0.7497  0.7497  0.7497  0.7514  0.6887  0.7031  0.6984  0.6641  0.6641  0.7056  0.7292  0.7344  0.6802  0.7641  0.7642  0.7492  0.7400  0.7576  0.7590  0.7000  0.7076  0.7142  0.7987  0.7975  0.8085  0.7790  0.8211  0.8239  0.8291  0.8278  0.7936  0.7551  0.7381  0.7877  0.7877  0.7846  0.7881  0.8014  0.7975  0.8310  0.8241  0.1712  0.2219  0.2180  0.1712  0.1712  0.1712  0.1681  0.1681  0.1681  0.1681  0.1681  0.1681  0.1681  0.1718  0.1276  0.1276  0.0122  0.0091  0.0122  0.0121  0.0121  0.0091  0.0091  0.0091  0.0091  0.0091  0.0091  0.0091  0.0091  0.0091  0.0091  0.0091  0.0091  0.0091  0.0091  0.0091  0.0091  0.0091  0.0122  0.0091  0.0091  0.0091  0.0091  0.0091  0.0091  0.0091  0.0091  0.0091  0.0091  0.0091  0.0091  0.0091  0.0091  0.0091  0.0091  0.0091  0.0091  0.0091  0.0091  0.0091  0.0091  0.0091  0.0091  0.0091  0.0091  0.0122  0.0091  0.0091  0.0091  0.0091  0.0091  0.0091  0.0091  0.0091  0.0091  0.0091  0.0091  0.0091  0.0122  0.0122  0.0122  0.0121  0.0121  0.0121  0.0121  0.0121  0.0121  0.0121  0.0061  0.0091  0.0061  0.0122  0.0091  0.0061  0.0091  0.0061
MFP4__GCA_000770415.1   1.1380  0.8172  0.7719  0.7719  0.7719  0.6992  0.7519  0.7228  0.6402  0.5972  0.6719  0.7199  0.7051  0.7116  1.0624  0.6454  0.6454  0.7962  0.6872  0.6924  0.6931  0.7497  0.7497  0.7497  0.7514  0.6887  0.7031  0.6984  0.6641  0.6641  0.7056  0.7292  0.7344  0.6802  0.7641  0.7642  0.7492  0.7400  0.7576  0.7590  0.7000  0.7076  0.7142  0.7987  0.7975  0.8085  0.7790  0.8211  0.8239  0.8291  0.8278  0.7936  0.7551  0.7381  0.7877  0.7877  0.7846  0.7881  0.8014  0.7975  0.8310  0.8241  0.1712  0.2219  0.2180  0.1712  0.1712  0.1712  0.1681  0.1681  0.1681  0.1681  0.1681  0.1681  0.1681  0.1718  0.1276  0.1276  0.0122  0.0091  0.0122  0.0121  0.0121  0.0091  0.0091  0.0091  0.0091  0.0091  0.0091  0.0091  0.0091  0.0091  0.0091  0.0091  0.0091  0.0091  0.0091  0.0091  0.0091  0.0091  0.0122  0.0091  0.0091  0.0091  0.0091  0.0091  0.0091  0.0091  0.0091  0.0091  0.0091  0.0091  0.0091  0.0091  0.0091  0.0091  0.0091  0.0091  0.0091  0.0091  0.0091  0.0091  0.0091  0.0091  0.0091  0.0091  0.0091  0.0122  0.0091  0.0091  0.0091  0.0091  0.0091  0.0091  0.0091  0.0091  0.0091  0.0091  0.0091  0.0091  0.0122  0.0122  0.0122  0.0121  0.0121  0.0121  0.0121  0.0121  0.0121  0.0121  0.0061  0.0091  0.0061  0.0122  0.0091  0.0061  0.0091  0.0061  0.0000
MFP4__GCA_000774195.1   1.1380  0.8172  0.7719  0.7719  0.7719  0.6992  0.7519  0.7228  0.6402  0.5972  0.6719  0.7199  0.7051  0.7116  1.0624  0.6454  0.6454  0.7962  0.6872  0.6924  0.6931  0.7497  0.7497  0.7497  0.7514  0.6887  0.7031  0.6984  0.6641  0.6641  0.7056  0.7292  0.7344  0.6802  0.7641  0.7642  0.7492  0.7400  0.7576  0.7590  0.7000  0.7076  0.7142  0.7987  0.7975  0.8085  0.7790  0.8211  0.8239  0.8291  0.8278  0.7936  0.7551  0.7381  0.7877  0.7877  0.7846  0.7881  0.8014  0.7975  0.8310  0.8241  0.1712  0.2219  0.2180  0.1712  0.1712  0.1712  0.1681  0.1681  0.1681  0.1681  0.1681  0.1681  0.1681  0.1718  0.1276  0.1276  0.0122  0.0091  0.0122  0.0121  0.0121  0.0091  0.0091  0.0091  0.0091  0.0091  0.0091  0.0091  0.0091  0.0091  0.0091  0.0091  0.0091  0.0091  0.0091  0.0091  0.0091  0.0091  0.0122  0.0091  0.0091  0.0091  0.0091  0.0091  0.0091  0.0091  0.0091  0.0091  0.0091  0.0091  0.0091  0.0091  0.0091  0.0091  0.0091  0.0091  0.0091  0.0091  0.0091  0.0091  0.0091  0.0091  0.0091  0.0091  0.0091  0.0122  0.0091  0.0091  0.0091  0.0091  0.0091  0.0091  0.0091  0.0091  0.0091  0.0091  0.0091  0.0091  0.0122  0.0122  0.0122  0.0121  0.0121  0.0121  0.0121  0.0121  0.0121  0.0121  0.0061  0.0091  0.0061  0.0122  0.0091  0.0061  0.0091  0.0061  0.0000  0.0000
MFP4__GCA_000774705.1   1.1380  0.8172  0.7719  0.7719  0.7719  0.6992  0.7519  0.7228  0.6402  0.5972  0.6719  0.7199  0.7051  0.7116  1.0624  0.6454  0.6454  0.7962  0.6872  0.6924  0.6931  0.7497  0.7497  0.7497  0.7514  0.6887  0.7031  0.6984  0.6641  0.6641  0.7056  0.7292  0.7344  0.6802  0.7641  0.7642  0.7492  0.7400  0.7576  0.7590  0.7000  0.7076  0.7142  0.7987  0.7975  0.8085  0.7790  0.8211  0.8239  0.8291  0.8278  0.7936  0.7551  0.7381  0.7877  0.7877  0.7846  0.7881  0.8014  0.7975  0.8310  0.8241  0.1712  0.2219  0.2180  0.1712  0.1712  0.1712  0.1681  0.1681  0.1681  0.1681  0.1681  0.1681  0.1681  0.1718  0.1276  0.1276  0.0122  0.0091  0.0122  0.0121  0.0121  0.0091  0.0091  0.0091  0.0091  0.0091  0.0091  0.0091  0.0091  0.0091  0.0091  0.0091  0.0091  0.0091  0.0091  0.0091  0.0091  0.0091  0.0122  0.0091  0.0091  0.0091  0.0091  0.0091  0.0091  0.0091  0.0091  0.0091  0.0091  0.0091  0.0091  0.0091  0.0091  0.0091  0.0091  0.0091  0.0091  0.0091  0.0091  0.0091  0.0091  0.0091  0.0091  0.0091  0.0091  0.0122  0.0091  0.0091  0.0091  0.0091  0.0091  0.0091  0.0091  0.0091  0.0091  0.0091  0.0091  0.0091  0.0122  0.0122  0.0122  0.0121  0.0121  0.0121  0.0121  0.0121  0.0121  0.0121  0.0061  0.0091  0.0061  0.0122  0.0091  0.0061  0.0091  0.0061  0.0000  0.0000  0.0000
MFP4__GCA_000775025.1   1.1380  0.8172  0.7719  0.7719  0.7719  0.6992  0.7519  0.7228  0.6402  0.5972  0.6719  0.7199  0.7051  0.7116  1.0624  0.6454  0.6454  0.7962  0.6872  0.6924  0.6931  0.7497  0.7497  0.7497  0.7514  0.6887  0.7031  0.6984  0.6641  0.6641  0.7056  0.7292  0.7344  0.6802  0.7641  0.7642  0.7492  0.7400  0.7576  0.7590  0.7000  0.7076  0.7142  0.7987  0.7975  0.8085  0.7790  0.8211  0.8239  0.8291  0.8278  0.7936  0.7551  0.7381  0.7877  0.7877  0.7846  0.7881  0.8014  0.7975  0.8310  0.8241  0.1712  0.2219  0.2180  0.1712  0.1712  0.1712  0.1681  0.1681  0.1681  0.1681  0.1681  0.1681  0.1681  0.1718  0.1276  0.1276  0.0122  0.0091  0.0122  0.0121  0.0121  0.0091  0.0091  0.0091  0.0091  0.0091  0.0091  0.0091  0.0091  0.0091  0.0091  0.0091  0.0091  0.0091  0.0091  0.0091  0.0091  0.0091  0.0122  0.0091  0.0091  0.0091  0.0091  0.0091  0.0091  0.0091  0.0091  0.0091  0.0091  0.0091  0.0091  0.0091  0.0091  0.0091  0.0091  0.0091  0.0091  0.0091  0.0091  0.0091  0.0091  0.0091  0.0091  0.0091  0.0091  0.0122  0.0091  0.0091  0.0091  0.0091  0.0091  0.0091  0.0091  0.0091  0.0091  0.0091  0.0091  0.0091  0.0122  0.0122  0.0122  0.0121  0.0121  0.0121  0.0121  0.0121  0.0121  0.0121  0.0061  0.0091  0.0061  0.0122  0.0091  0.0061  0.0091  0.0061  0.0000  0.0000  0.0000  0.0000
MFP4__GCA_000959185.1   1.1245  0.8120  0.7620  0.7620  0.7620  0.7009  0.7431  0.7136  0.6312  0.5884  0.6734  0.7106  0.6955  0.7018  1.0550  0.6466  0.6466  0.7864  0.6781  0.6833  0.6840  0.7442  0.7442  0.7442  0.7530  0.6902  0.7048  0.7001  0.6657  0.6657  0.7073  0.7309  0.7360  0.6711  0.7546  0.7546  0.7398  0.7416  0.7480  0.7609  0.6998  0.7094  0.7160  0.7884  0.7873  0.7981  0.7689  0.8104  0.8131  0.8183  0.8171  0.7805  0.7451  0.7401  0.7902  0.7902  0.7871  0.7901  0.8040  0.8001  0.8339  0.8270  0.1712  0.2298  0.2180  0.1712  0.1712  0.1712  0.1681  0.1681  0.1681  0.1681  0.1681  0.1681  0.1681  0.1718  0.1276  0.1276  0.0122  0.0091  0.0122  0.0121  0.0121  0.0091  0.0091  0.0091  0.0091  0.0091  0.0091  0.0091  0.0091  0.0091  0.0091  0.0091  0.0091  0.0091  0.0091  0.0091  0.0091  0.0091  0.0122  0.0091  0.0091  0.0091  0.0091  0.0091  0.0091  0.0091  0.0091  0.0091  0.0091  0.0091  0.0091  0.0091  0.0091  0.0091  0.0091  0.0091  0.0091  0.0091  0.0091  0.0091  0.0091  0.0091  0.0091  0.0091  0.0091  0.0122  0.0091  0.0091  0.0091  0.0091  0.0091  0.0091  0.0091  0.0091  0.0091  0.0091  0.0091  0.0091  0.0061  0.0061  0.0122  0.0121  0.0121  0.0121  0.0121  0.0121  0.0121  0.0121  0.0061  0.0030  0.0061  0.0061  0.0091  0.0061  0.0091  0.0000  0.0061  0.0061  0.0061  0.0061  0.0061
MFP4__GCA_000959305.1   1.1245  0.8120  0.7620  0.7620  0.7620  0.7009  0.7431  0.7136  0.6312  0.5884  0.6734  0.7106  0.6955  0.7018  1.0550  0.6466  0.6466  0.7864  0.6781  0.6833  0.6840  0.7442  0.7442  0.7442  0.7530  0.6902  0.7048  0.7001  0.6657  0.6657  0.7073  0.7309  0.7360  0.6711  0.7546  0.7546  0.7398  0.7416  0.7480  0.7609  0.6998  0.7094  0.7160  0.7884  0.7873  0.7981  0.7689  0.8104  0.8131  0.8183  0.8171  0.7805  0.7451  0.7401  0.7902  0.7902  0.7871  0.7901  0.8040  0.8001  0.8339  0.8270  0.1712  0.2298  0.2180  0.1712  0.1712  0.1712  0.1681  0.1681  0.1681  0.1681  0.1681  0.1681  0.1681  0.1718  0.1276  0.1276  0.0122  0.0091  0.0122  0.0121  0.0121  0.0091  0.0091  0.0091  0.0091  0.0091  0.0091  0.0091  0.0091  0.0091  0.0091  0.0091  0.0091  0.0091  0.0091  0.0091  0.0091  0.0091  0.0122  0.0091  0.0091  0.0091  0.0091  0.0091  0.0091  0.0091  0.0091  0.0091  0.0091  0.0091  0.0091  0.0091  0.0091  0.0091  0.0091  0.0091  0.0091  0.0091  0.0091  0.0091  0.0091  0.0091  0.0091  0.0091  0.0091  0.0122  0.0091  0.0091  0.0091  0.0091  0.0091  0.0091  0.0091  0.0091  0.0091  0.0091  0.0091  0.0091  0.0061  0.0061  0.0122  0.0121  0.0121  0.0121  0.0121  0.0121  0.0121  0.0121  0.0061  0.0030  0.0061  0.0061  0.0091  0.0061  0.0091  0.0000  0.0061  0.0061  0.0061  0.0061  0.0061  0.0000
MFP4__GCA_000011545.1   1.1515  0.8182  0.7802  0.7802  0.7802  0.7009  0.7480  0.7189  0.6473  0.6037  0.6788  0.7160  0.7133  0.7199  1.0332  0.6516  0.6516  0.7922  0.6939  0.6992  0.6999  0.7442  0.7442  0.7442  0.7530  0.6957  0.7105  0.7057  0.6710  0.6710  0.7129  0.7365  0.7416  0.6872  0.7715  0.7715  0.7453  0.7471  0.7650  0.7551  0.7054  0.7151  0.7218  0.8076  0.8063  0.8177  0.7876  0.8307  0.8336  0.8390  0.8376  0.7869  0.7635  0.7460  0.7966  0.7966  0.7807  0.7841  0.7974  0.8067  0.8270  0.8201  0.1712  0.2258  0.2141  0.1712  0.1712  0.1712  0.1681  0.1681  0.1681  0.1681  0.1681  0.1681  0.1681  0.1718  0.1311  0.1311  0.0030  0.0000  0.0030  0.0030  0.0030  0.0000  0.0000  0.0000  0.0000  0.0000  0.0000  0.0000  0.0000  0.0000  0.0000  0.0000  0.0000  0.0000  0.0000  0.0000  0.0000  0.0000  0.0030  0.0000  0.0000  0.0000  0.0000  0.0000  0.0000  0.0000  0.0000  0.0000  0.0000  0.0000  0.0000  0.0000  0.0000  0.0000  0.0000  0.0000  0.0000  0.0000  0.0000  0.0000  0.0000  0.0000  0.0000  0.0000  0.0000  0.0030  0.0000  0.0000  0.0000  0.0000  0.0000  0.0000  0.0000  0.0000  0.0000  0.0000  0.0000  0.0000  0.0030  0.0030  0.0030  0.0030  0.0030  0.0030  0.0030  0.0030  0.0030  0.0030  0.0030  0.0061  0.0030  0.0030  0.0000  0.0030  0.0000  0.0091  0.0091  0.0091  0.0091  0.0091  0.0091  0.0091  0.0091
MFP4__GCA_000011705.1   1.1614  0.8184  0.7743  0.7743  0.7743  0.7067  0.7542  0.7243  0.6529  0.6089  0.6736  0.7216  0.7075  0.7262  1.0376  0.6466  0.6466  0.7866  0.6887  0.6940  0.6946  0.7390  0.7390  0.7390  0.7475  0.6903  0.7163  0.7116  0.6766  0.6766  0.7187  0.7424  0.7362  0.6928  0.7754  0.7755  0.7509  0.7528  0.7709  0.7590  0.7093  0.7190  0.7256  0.8115  0.8103  0.8217  0.7916  0.8347  0.8376  0.8430  0.8417  0.7909  0.7674  0.7499  0.8006  0.8006  0.7846  0.7881  0.8014  0.8106  0.8310  0.8241  0.1676  0.2298  0.2180  0.1676  0.1676  0.1676  0.1645  0.1645  0.1645  0.1645  0.1645  0.1645  0.1645  0.1681  0.1347  0.1347  0.0061  0.0030  0.0000  0.0060  0.0060  0.0030  0.0030  0.0030  0.0030  0.0030  0.0030  0.0030  0.0030  0.0030  0.0030  0.0030  0.0030  0.0030  0.0030  0.0030  0.0030  0.0030  0.0061  0.0030  0.0030  0.0030  0.0030  0.0030  0.0030  0.0030  0.0030  0.0030  0.0030  0.0030  0.0030  0.0030  0.0030  0.0030  0.0030  0.0030  0.0030  0.0030  0.0030  0.0030  0.0030  0.0030  0.0030  0.0030  0.0030  0.0061  0.0030  0.0030  0.0030  0.0030  0.0030  0.0030  0.0030  0.0030  0.0030  0.0030  0.0030  0.0030  0.0061  0.0061  0.0061  0.0060  0.0060  0.0060  0.0060  0.0060  0.0060  0.0060  0.0061  0.0091  0.0061  0.0061  0.0030  0.0061  0.0030  0.0122  0.0122  0.0122  0.0122  0.0122  0.0122  0.0122  0.0122  0.0030
MFP4__GCA_000015465.1   1.1614  0.8184  0.7743  0.7743  0.7743  0.7067  0.7542  0.7243  0.6529  0.6089  0.6736  0.7216  0.7075  0.7262  1.0376  0.6466  0.6466  0.7866  0.6887  0.6940  0.6946  0.7390  0.7390  0.7390  0.7475  0.6903  0.7163  0.7116  0.6766  0.6766  0.7187  0.7424  0.7362  0.6928  0.7754  0.7755  0.7509  0.7528  0.7709  0.7590  0.7093  0.7190  0.7256  0.8115  0.8103  0.8217  0.7916  0.8347  0.8376  0.8430  0.8417  0.7909  0.7674  0.7499  0.8006  0.8006  0.7846  0.7881  0.8014  0.8106  0.8310  0.8241  0.1676  0.2298  0.2180  0.1676  0.1676  0.1676  0.1645  0.1645  0.1645  0.1645  0.1645  0.1645  0.1645  0.1681  0.1347  0.1347  0.0061  0.0030  0.0000  0.0060  0.0060  0.0030  0.0030  0.0030  0.0030  0.0030  0.0030  0.0030  0.0030  0.0030  0.0030  0.0030  0.0030  0.0030  0.0030  0.0030  0.0030  0.0030  0.0061  0.0030  0.0030  0.0030  0.0030  0.0030  0.0030  0.0030  0.0030  0.0030  0.0030  0.0030  0.0030  0.0030  0.0030  0.0030  0.0030  0.0030  0.0030  0.0030  0.0030  0.0030  0.0030  0.0030  0.0030  0.0030  0.0030  0.0061  0.0030  0.0030  0.0030  0.0030  0.0030  0.0030  0.0030  0.0030  0.0030  0.0030  0.0030  0.0030  0.0061  0.0061  0.0061  0.0060  0.0060  0.0060  0.0060  0.0060  0.0060  0.0060  0.0061  0.0091  0.0061  0.0061  0.0030  0.0061  0.0030  0.0122  0.0122  0.0122  0.0122  0.0122  0.0122  0.0122  0.0122  0.0030  0.0000
MFP4__GCA_000015605.1   1.1614  0.8184  0.7743  0.7743  0.7743  0.7067  0.7542  0.7243  0.6529  0.6089  0.6736  0.7216  0.7075  0.7262  1.0376  0.6466  0.6466  0.7866  0.6887  0.6940  0.6946  0.7390  0.7390  0.7390  0.7475  0.6903  0.7163  0.7116  0.6766  0.6766  0.7187  0.7424  0.7362  0.6928  0.7754  0.7755  0.7509  0.7528  0.7709  0.7590  0.7093  0.7190  0.7256  0.8115  0.8103  0.8217  0.7916  0.8347  0.8376  0.8430  0.8417  0.7909  0.7674  0.7499  0.8006  0.8006  0.7846  0.7881  0.8014  0.8106  0.8310  0.8241  0.1676  0.2298  0.2180  0.1676  0.1676  0.1676  0.1645  0.1645  0.1645  0.1645  0.1645  0.1645  0.1645  0.1681  0.1347  0.1347  0.0061  0.0030  0.0000  0.0060  0.0060  0.0030  0.0030  0.0030  0.0030  0.0030  0.0030  0.0030  0.0030  0.0030  0.0030  0.0030  0.0030  0.0030  0.0030  0.0030  0.0030  0.0030  0.0061  0.0030  0.0030  0.0030  0.0030  0.0030  0.0030  0.0030  0.0030  0.0030  0.0030  0.0030  0.0030  0.0030  0.0030  0.0030  0.0030  0.0030  0.0030  0.0030  0.0030  0.0030  0.0030  0.0030  0.0030  0.0030  0.0030  0.0061  0.0030  0.0030  0.0030  0.0030  0.0030  0.0030  0.0030  0.0030  0.0030  0.0030  0.0030  0.0030  0.0061  0.0061  0.0061  0.0060  0.0060  0.0060  0.0060  0.0060  0.0060  0.0060  0.0061  0.0091  0.0061  0.0061  0.0030  0.0061  0.0030  0.0122  0.0122  0.0122  0.0122  0.0122  0.0122  0.0122  0.0122  0.0030  0.0000  0.0000
MFP4__GCA_000015625.1   1.1614  0.8184  0.7743  0.7743  0.7743  0.7067  0.7542  0.7243  0.6529  0.6089  0.6736  0.7216  0.7075  0.7262  1.0376  0.6466  0.6466  0.7866  0.6887  0.6940  0.6946  0.7390  0.7390  0.7390  0.7475  0.6903  0.7163  0.7116  0.6766  0.6766  0.7187  0.7424  0.7362  0.6928  0.7754  0.7755  0.7509  0.7528  0.7709  0.7590  0.7093  0.7190  0.7256  0.8115  0.8103  0.8217  0.7916  0.8347  0.8376  0.8430  0.8417  0.7909  0.7674  0.7499  0.8006  0.8006  0.7846  0.7881  0.8014  0.8106  0.8310  0.8241  0.1676  0.2298  0.2180  0.1676  0.1676  0.1676  0.1645  0.1645  0.1645  0.1645  0.1645  0.1645  0.1645  0.1681  0.1347  0.1347  0.0061  0.0030  0.0000  0.0060  0.0060  0.0030  0.0030  0.0030  0.0030  0.0030  0.0030  0.0030  0.0030  0.0030  0.0030  0.0030  0.0030  0.0030  0.0030  0.0030  0.0030  0.0030  0.0061  0.0030  0.0030  0.0030  0.0030  0.0030  0.0030  0.0030  0.0030  0.0030  0.0030  0.0030  0.0030  0.0030  0.0030  0.0030  0.0030  0.0030  0.0030  0.0030  0.0030  0.0030  0.0030  0.0030  0.0030  0.0030  0.0030  0.0061  0.0030  0.0030  0.0030  0.0030  0.0030  0.0030  0.0030  0.0030  0.0030  0.0030  0.0030  0.0030  0.0061  0.0061  0.0061  0.0060  0.0060  0.0060  0.0060  0.0060  0.0060  0.0060  0.0061  0.0091  0.0061  0.0061  0.0030  0.0061  0.0030  0.0122  0.0122  0.0122  0.0122  0.0122  0.0122  0.0122  0.0122  0.0030  0.0000  0.0000  0.0000
MFP4__GCA_000152325.1   1.1424  0.8120  0.7741  0.7741  0.7741  0.6953  0.7420  0.7136  0.6419  0.5985  0.6734  0.7106  0.7073  0.7138  1.0426  0.6466  0.6466  0.7864  0.6886  0.6939  0.6945  0.7389  0.7389  0.7389  0.7474  0.6902  0.7048  0.7001  0.6657  0.6657  0.7073  0.7309  0.7360  0.6818  0.7658  0.7658  0.7398  0.7416  0.7593  0.7494  0.6998  0.7094  0.7160  0.8011  0.7999  0.8111  0.7813  0.8239  0.8267  0.8320  0.8307  0.7934  0.7573  0.7401  0.7902  0.7902  0.7743  0.7782  0.7910  0.8001  0.8339  0.8270  0.1712  0.2298  0.2180  0.1712  0.1712  0.1712  0.1681  0.1681  0.1681  0.1681  0.1681  0.1681  0.1681  0.1718  0.1276  0.1276  0.0061  0.0030  0.0061  0.0060  0.0060  0.0030  0.0030  0.0030  0.0030  0.0030  0.0030  0.0030  0.0030  0.0030  0.0030  0.0030  0.0030  0.0030  0.0030  0.0030  0.0030  0.0030  0.0061  0.0030  0.0030  0.0030  0.0030  0.0030  0.0030  0.0030  0.0030  0.0030  0.0030  0.0030  0.0030  0.0030  0.0030  0.0030  0.0030  0.0030  0.0030  0.0030  0.0030  0.0030  0.0030  0.0030  0.0030  0.0030  0.0030  0.0061  0.0030  0.0030  0.0030  0.0030  0.0030  0.0030  0.0030  0.0030  0.0030  0.0030  0.0030  0.0030  0.0061  0.0061  0.0061  0.0060  0.0060  0.0060  0.0060  0.0060  0.0060  0.0060  0.0000  0.0030  0.0000  0.0061  0.0030  0.0000  0.0030  0.0061  0.0061  0.0061  0.0061  0.0061  0.0061  0.0061  0.0061  0.0030  0.0061  0.0061  0.0061  0.0061
MFP4__GCA_000152365.1   1.1515  0.8182  0.7802  0.7802  0.7802  0.7009  0.7480  0.7189  0.6473  0.6037  0.6788  0.7160  0.7133  0.7199  1.0332  0.6516  0.6516  0.7922  0.6939  0.6992  0.6999  0.7442  0.7442  0.7442  0.7530  0.6957  0.7105  0.7057  0.6710  0.6710  0.7129  0.7365  0.7416  0.6872  0.7715  0.7715  0.7453  0.7471  0.7650  0.7551  0.7054  0.7151  0.7218  0.8076  0.8063  0.8177  0.7876  0.8307  0.8336  0.8390  0.8376  0.7869  0.7635  0.7460  0.7966  0.7966  0.7807  0.7841  0.7974  0.8067  0.8270  0.8201  0.1712  0.2258  0.2141  0.1712  0.1712  0.1712  0.1681  0.1681  0.1681  0.1681  0.1681  0.1681  0.1681  0.1718  0.1311  0.1311  0.0030  0.0000  0.0030  0.0030  0.0030  0.0000  0.0000  0.0000  0.0000  0.0000  0.0000  0.0000  0.0000  0.0000  0.0000  0.0000  0.0000  0.0000  0.0000  0.0000  0.0000  0.0000  0.0030  0.0000  0.0000  0.0000  0.0000  0.0000  0.0000  0.0000  0.0000  0.0000  0.0000  0.0000  0.0000  0.0000  0.0000  0.0000  0.0000  0.0000  0.0000  0.0000  0.0000  0.0000  0.0000  0.0000  0.0000  0.0000  0.0000  0.0030  0.0000  0.0000  0.0000  0.0000  0.0000  0.0000  0.0000  0.0000  0.0000  0.0000  0.0000  0.0000  0.0030  0.0030  0.0030  0.0030  0.0030  0.0030  0.0030  0.0030  0.0030  0.0030  0.0030  0.0061  0.0030  0.0030  0.0000  0.0030  0.0000  0.0091  0.0091  0.0091  0.0091  0.0091  0.0091  0.0091  0.0091  0.0000  0.0030  0.0030  0.0030  0.0030  0.0030
MFP4__GCA_000152385.1   1.1614  0.8184  0.7743  0.7743  0.7743  0.7067  0.7542  0.7243  0.6529  0.6089  0.6736  0.7216  0.7075  0.7262  1.0376  0.6466  0.6466  0.7866  0.6887  0.6940  0.6946  0.7390  0.7390  0.7390  0.7475  0.6903  0.7163  0.7116  0.6766  0.6766  0.7187  0.7424  0.7362  0.6928  0.7754  0.7755  0.7509  0.7528  0.7709  0.7590  0.7093  0.7190  0.7256  0.8115  0.8103  0.8217  0.7916  0.8347  0.8376  0.8430  0.8417  0.7909  0.7674  0.7499  0.8006  0.8006  0.7846  0.7881  0.8014  0.8106  0.8310  0.8241  0.1676  0.2298  0.2180  0.1676  0.1676  0.1676  0.1645  0.1645  0.1645  0.1645  0.1645  0.1645  0.1645  0.1681  0.1347  0.1347  0.0061  0.0030  0.0000  0.0060  0.0060  0.0030  0.0030  0.0030  0.0030  0.0030  0.0030  0.0030  0.0030  0.0030  0.0030  0.0030  0.0030  0.0030  0.0030  0.0030  0.0030  0.0030  0.0061  0.0030  0.0030  0.0030  0.0030  0.0030  0.0030  0.0030  0.0030  0.0030  0.0030  0.0030  0.0030  0.0030  0.0030  0.0030  0.0030  0.0030  0.0030  0.0030  0.0030  0.0030  0.0030  0.0030  0.0030  0.0030  0.0030  0.0061  0.0030  0.0030  0.0030  0.0030  0.0030  0.0030  0.0030  0.0030  0.0030  0.0030  0.0030  0.0030  0.0061  0.0061  0.0061  0.0060  0.0060  0.0060  0.0060  0.0060  0.0060  0.0060  0.0061  0.0091  0.0061  0.0061  0.0030  0.0061  0.0030  0.0122  0.0122  0.0122  0.0122  0.0122  0.0122  0.0122  0.0122  0.0030  0.0000  0.0000  0.0000  0.0000  0.0061  0.0030
MFP4__GCA_000152405.1   1.1614  0.8184  0.7743  0.7743  0.7743  0.7067  0.7542  0.7243  0.6529  0.6089  0.6736  0.7216  0.7075  0.7262  1.0376  0.6466  0.6466  0.7866  0.6887  0.6940  0.6946  0.7390  0.7390  0.7390  0.7475  0.6903  0.7163  0.7116  0.6766  0.6766  0.7187  0.7424  0.7362  0.6928  0.7754  0.7755  0.7509  0.7528  0.7709  0.7590  0.7093  0.7190  0.7256  0.8115  0.8103  0.8217  0.7916  0.8347  0.8376  0.8430  0.8417  0.7909  0.7674  0.7499  0.8006  0.8006  0.7846  0.7881  0.8014  0.8106  0.8310  0.8241  0.1676  0.2298  0.2180  0.1676  0.1676  0.1676  0.1645  0.1645  0.1645  0.1645  0.1645  0.1645  0.1645  0.1681  0.1347  0.1347  0.0061  0.0030  0.0000  0.0060  0.0060  0.0030  0.0030  0.0030  0.0030  0.0030  0.0030  0.0030  0.0030  0.0030  0.0030  0.0030  0.0030  0.0030  0.0030  0.0030  0.0030  0.0030  0.0061  0.0030  0.0030  0.0030  0.0030  0.0030  0.0030  0.0030  0.0030  0.0030  0.0030  0.0030  0.0030  0.0030  0.0030  0.0030  0.0030  0.0030  0.0030  0.0030  0.0030  0.0030  0.0030  0.0030  0.0030  0.0030  0.0030  0.0061  0.0030  0.0030  0.0030  0.0030  0.0030  0.0030  0.0030  0.0030  0.0030  0.0030  0.0030  0.0030  0.0061  0.0061  0.0061  0.0060  0.0060  0.0060  0.0060  0.0060  0.0060  0.0060  0.0061  0.0091  0.0061  0.0061  0.0030  0.0061  0.0030  0.0122  0.0122  0.0122  0.0122  0.0122  0.0122  0.0122  0.0122  0.0030  0.0000  0.0000  0.0000  0.0000  0.0061  0.0030  0.0000
MFP4__GCA_000153085.1   1.1614  0.8184  0.7743  0.7743  0.7743  0.7067  0.7542  0.7243  0.6529  0.6089  0.6736  0.7216  0.7075  0.7262  1.0376  0.6466  0.6466  0.7866  0.6887  0.6940  0.6946  0.7390  0.7390  0.7390  0.7475  0.6903  0.7163  0.7116  0.6766  0.6766  0.7187  0.7424  0.7362  0.6928  0.7754  0.7755  0.7509  0.7528  0.7709  0.7590  0.7093  0.7190  0.7256  0.8115  0.8103  0.8217  0.7916  0.8347  0.8376  0.8430  0.8417  0.7909  0.7674  0.7499  0.8006  0.8006  0.7846  0.7881  0.8014  0.8106  0.8310  0.8241  0.1676  0.2298  0.2180  0.1676  0.1676  0.1676  0.1645  0.1645  0.1645  0.1645  0.1645  0.1645  0.1645  0.1681  0.1347  0.1347  0.0061  0.0030  0.0000  0.0060  0.0060  0.0030  0.0030  0.0030  0.0030  0.0030  0.0030  0.0030  0.0030  0.0030  0.0030  0.0030  0.0030  0.0030  0.0030  0.0030  0.0030  0.0030  0.0061  0.0030  0.0030  0.0030  0.0030  0.0030  0.0030  0.0030  0.0030  0.0030  0.0030  0.0030  0.0030  0.0030  0.0030  0.0030  0.0030  0.0030  0.0030  0.0030  0.0030  0.0030  0.0030  0.0030  0.0030  0.0030  0.0030  0.0061  0.0030  0.0030  0.0030  0.0030  0.0030  0.0030  0.0030  0.0030  0.0030  0.0030  0.0030  0.0030  0.0061  0.0061  0.0061  0.0060  0.0060  0.0060  0.0060  0.0060  0.0060  0.0060  0.0061  0.0091  0.0061  0.0061  0.0030  0.0061  0.0030  0.0122  0.0122  0.0122  0.0122  0.0122  0.0122  0.0122  0.0122  0.0030  0.0000  0.0000  0.0000  0.0000  0.0061  0.0030  0.0000  0.0000
MFP4__GCA_000167635.1   1.1614  0.8184  0.7743  0.7743  0.7743  0.7067  0.7542  0.7243  0.6529  0.6089  0.6736  0.7216  0.7075  0.7262  1.0376  0.6466  0.6466  0.7866  0.6887  0.6940  0.6946  0.7390  0.7390  0.7390  0.7475  0.6903  0.7163  0.7116  0.6766  0.6766  0.7187  0.7424  0.7362  0.6928  0.7754  0.7755  0.7509  0.7528  0.7709  0.7590  0.7093  0.7190  0.7256  0.8115  0.8103  0.8217  0.7916  0.8347  0.8376  0.8430  0.8417  0.7909  0.7674  0.7499  0.8006  0.8006  0.7846  0.7881  0.8014  0.8106  0.8310  0.8241  0.1676  0.2298  0.2180  0.1676  0.1676  0.1676  0.1645  0.1645  0.1645  0.1645  0.1645  0.1645  0.1645  0.1681  0.1347  0.1347  0.0061  0.0030  0.0000  0.0060  0.0060  0.0030  0.0030  0.0030  0.0030  0.0030  0.0030  0.0030  0.0030  0.0030  0.0030  0.0030  0.0030  0.0030  0.0030  0.0030  0.0030  0.0030  0.0061  0.0030  0.0030  0.0030  0.0030  0.0030  0.0030  0.0030  0.0030  0.0030  0.0030  0.0030  0.0030  0.0030  0.0030  0.0030  0.0030  0.0030  0.0030  0.0030  0.0030  0.0030  0.0030  0.0030  0.0030  0.0030  0.0030  0.0061  0.0030  0.0030  0.0030  0.0030  0.0030  0.0030  0.0030  0.0030  0.0030  0.0030  0.0030  0.0030  0.0061  0.0061  0.0061  0.0060  0.0060  0.0060  0.0060  0.0060  0.0060  0.0060  0.0061  0.0091  0.0061  0.0061  0.0030  0.0061  0.0030  0.0122  0.0122  0.0122  0.0122  0.0122  0.0122  0.0122  0.0122  0.0030  0.0000  0.0000  0.0000  0.0000  0.0061  0.0030  0.0000  0.0000  0.0000
MFP4__GCA_000169715.1   1.1515  0.8182  0.7802  0.7802  0.7802  0.7009  0.7480  0.7189  0.6528  0.6088  0.6843  0.7160  0.7133  0.7199  1.0426  0.6516  0.6516  0.7922  0.6939  0.6992  0.6999  0.7442  0.7442  0.7442  0.7530  0.7012  0.7105  0.7057  0.6710  0.6710  0.7129  0.7365  0.7416  0.6872  0.7772  0.7772  0.7453  0.7416  0.7708  0.7551  0.7054  0.7151  0.7218  0.8076  0.8063  0.8177  0.7876  0.8307  0.8336  0.8390  0.8376  0.7869  0.7635  0.7520  0.8031  0.8031  0.7807  0.7841  0.7974  0.8067  0.8270  0.8201  0.1749  0.2298  0.2180  0.1749  0.1749  0.1749  0.1718  0.1718  0.1718  0.1718  0.1718  0.1718  0.1718  0.1755  0.1347  0.1347  0.0000  0.0030  0.0061  0.0060  0.0060  0.0030  0.0030  0.0030  0.0030  0.0030  0.0030  0.0030  0.0030  0.0030  0.0030  0.0030  0.0030  0.0030  0.0030  0.0030  0.0030  0.0030  0.0000  0.0030  0.0030  0.0030  0.0030  0.0030  0.0030  0.0030  0.0030  0.0030  0.0030  0.0030  0.0030  0.0030  0.0030  0.0030  0.0030  0.0030  0.0030  0.0030  0.0030  0.0030  0.0030  0.0030  0.0030  0.0030  0.0030  0.0000  0.0030  0.0030  0.0030  0.0030  0.0030  0.0030  0.0030  0.0030  0.0030  0.0030  0.0030  0.0030  0.0061  0.0061  0.0000  0.0060  0.0060  0.0060  0.0060  0.0060  0.0060  0.0060  0.0061  0.0091  0.0061  0.0061  0.0030  0.0061  0.0030  0.0122  0.0122  0.0122  0.0122  0.0122  0.0122  0.0122  0.0122  0.0030  0.0061  0.0061  0.0061  0.0061  0.0061  0.0030  0.0061  0.0061  0.0061  0.0061
MFP4__GCA_000169875.1   1.1614  0.8184  0.7743  0.7743  0.7743  0.7067  0.7542  0.7243  0.6529  0.6089  0.6736  0.7216  0.7075  0.7262  1.0376  0.6466  0.6466  0.7866  0.6887  0.6940  0.6946  0.7390  0.7390  0.7390  0.7475  0.6903  0.7163  0.7116  0.6766  0.6766  0.7187  0.7424  0.7362  0.6928  0.7754  0.7755  0.7509  0.7528  0.7709  0.7590  0.7093  0.7190  0.7256  0.8115  0.8103  0.8217  0.7916  0.8347  0.8376  0.8430  0.8417  0.7909  0.7674  0.7499  0.8006  0.8006  0.7846  0.7881  0.8014  0.8106  0.8310  0.8241  0.1676  0.2298  0.2180  0.1676  0.1676  0.1676  0.1645  0.1645  0.1645  0.1645  0.1645  0.1645  0.1645  0.1681  0.1347  0.1347  0.0061  0.0030  0.0000  0.0060  0.0060  0.0030  0.0030  0.0030  0.0030  0.0030  0.0030  0.0030  0.0030  0.0030  0.0030  0.0030  0.0030  0.0030  0.0030  0.0030  0.0030  0.0030  0.0061  0.0030  0.0030  0.0030  0.0030  0.0030  0.0030  0.0030  0.0030  0.0030  0.0030  0.0030  0.0030  0.0030  0.0030  0.0030  0.0030  0.0030  0.0030  0.0030  0.0030  0.0030  0.0030  0.0030  0.0030  0.0030  0.0030  0.0061  0.0030  0.0030  0.0030  0.0030  0.0030  0.0030  0.0030  0.0030  0.0030  0.0030  0.0030  0.0030  0.0061  0.0061  0.0061  0.0060  0.0060  0.0060  0.0060  0.0060  0.0060  0.0060  0.0061  0.0091  0.0061  0.0061  0.0030  0.0061  0.0030  0.0122  0.0122  0.0122  0.0122  0.0122  0.0122  0.0122  0.0122  0.0030  0.0000  0.0000  0.0000  0.0000  0.0061  0.0030  0.0000  0.0000  0.0000  0.0000  0.0061
MFP4__GCA_000182195.1   1.1515  0.8182  0.7802  0.7802  0.7802  0.7009  0.7480  0.7189  0.6473  0.6037  0.6788  0.7160  0.7133  0.7199  1.0332  0.6516  0.6516  0.7922  0.6939  0.6992  0.6999  0.7442  0.7442  0.7442  0.7530  0.6957  0.7105  0.7057  0.6710  0.6710  0.7129  0.7365  0.7416  0.6872  0.7715  0.7715  0.7453  0.7471  0.7650  0.7551  0.7054  0.7151  0.7218  0.8076  0.8063  0.8177  0.7876  0.8307  0.8336  0.8390  0.8376  0.7869  0.7635  0.7460  0.7966  0.7966  0.7807  0.7841  0.7974  0.8067  0.8270  0.8201  0.1712  0.2258  0.2141  0.1712  0.1712  0.1712  0.1681  0.1681  0.1681  0.1681  0.1681  0.1681  0.1681  0.1718  0.1311  0.1311  0.0030  0.0000  0.0030  0.0030  0.0030  0.0000  0.0000  0.0000  0.0000  0.0000  0.0000  0.0000  0.0000  0.0000  0.0000  0.0000  0.0000  0.0000  0.0000  0.0000  0.0000  0.0000  0.0030  0.0000  0.0000  0.0000  0.0000  0.0000  0.0000  0.0000  0.0000  0.0000  0.0000  0.0000  0.0000  0.0000  0.0000  0.0000  0.0000  0.0000  0.0000  0.0000  0.0000  0.0000  0.0000  0.0000  0.0000  0.0000  0.0000  0.0030  0.0000  0.0000  0.0000  0.0000  0.0000  0.0000  0.0000  0.0000  0.0000  0.0000  0.0000  0.0000  0.0030  0.0030  0.0030  0.0030  0.0030  0.0030  0.0030  0.0030  0.0030  0.0030  0.0030  0.0061  0.0030  0.0030  0.0000  0.0030  0.0000  0.0091  0.0091  0.0091  0.0091  0.0091  0.0091  0.0091  0.0091  0.0000  0.0030  0.0030  0.0030  0.0030  0.0030  0.0000  0.0030  0.0030  0.0030  0.0030  0.0030  0.0030
MFP4__GCA_000182585.2   1.1515  0.8182  0.7802  0.7802  0.7802  0.7009  0.7480  0.7189  0.6528  0.6088  0.6843  0.7160  0.7133  0.7199  1.0426  0.6516  0.6516  0.7922  0.6939  0.6992  0.6999  0.7442  0.7442  0.7442  0.7530  0.7012  0.7105  0.7057  0.6710  0.6710  0.7129  0.7365  0.7416  0.6872  0.7772  0.7772  0.7453  0.7416  0.7708  0.7551  0.7054  0.7151  0.7218  0.8076  0.8063  0.8177  0.7876  0.8307  0.8336  0.8390  0.8376  0.7869  0.7635  0.7520  0.8031  0.8031  0.7807  0.7841  0.7974  0.8067  0.8270  0.8201  0.1749  0.2298  0.2180  0.1749  0.1749  0.1749  0.1718  0.1718  0.1718  0.1718  0.1718  0.1718  0.1718  0.1755  0.1347  0.1347  0.0000  0.0030  0.0061  0.0060  0.0060  0.0030  0.0030  0.0030  0.0030  0.0030  0.0030  0.0030  0.0030  0.0030  0.0030  0.0030  0.0030  0.0030  0.0030  0.0030  0.0030  0.0030  0.0000  0.0030  0.0030  0.0030  0.0030  0.0030  0.0030  0.0030  0.0030  0.0030  0.0030  0.0030  0.0030  0.0030  0.0030  0.0030  0.0030  0.0030  0.0030  0.0030  0.0030  0.0030  0.0030  0.0030  0.0030  0.0030  0.0030  0.0000  0.0030  0.0030  0.0030  0.0030  0.0030  0.0030  0.0030  0.0030  0.0030  0.0030  0.0030  0.0030  0.0061  0.0061  0.0000  0.0060  0.0060  0.0060  0.0060  0.0060  0.0060  0.0060  0.0061  0.0091  0.0061  0.0061  0.0030  0.0061  0.0030  0.0122  0.0122  0.0122  0.0122  0.0122  0.0122  0.0122  0.0122  0.0030  0.0061  0.0061  0.0061  0.0061  0.0061  0.0030  0.0061  0.0061  0.0061  0.0061  0.0000  0.0061  0.0030
MFP4__GCA_000347975.1   1.1424  0.8120  0.7741  0.7741  0.7741  0.6953  0.7420  0.7136  0.6419  0.5985  0.6734  0.7106  0.7073  0.7138  1.0426  0.6466  0.6466  0.7864  0.6886  0.6939  0.6945  0.7389  0.7389  0.7389  0.7474  0.6902  0.7048  0.7001  0.6657  0.6657  0.7073  0.7309  0.7360  0.6818  0.7658  0.7658  0.7398  0.7416  0.7593  0.7494  0.6998  0.7094  0.7160  0.8011  0.7999  0.8111  0.7813  0.8239  0.8267  0.8320  0.8307  0.7934  0.7573  0.7401  0.7902  0.7902  0.7743  0.7782  0.7910  0.8001  0.8339  0.8270  0.1712  0.2298  0.2180  0.1712  0.1712  0.1712  0.1681  0.1681  0.1681  0.1681  0.1681  0.1681  0.1681  0.1718  0.1276  0.1276  0.0061  0.0030  0.0061  0.0060  0.0060  0.0030  0.0030  0.0030  0.0030  0.0030  0.0030  0.0030  0.0030  0.0030  0.0030  0.0030  0.0030  0.0030  0.0030  0.0030  0.0030  0.0030  0.0061  0.0030  0.0030  0.0030  0.0030  0.0030  0.0030  0.0030  0.0030  0.0030  0.0030  0.0030  0.0030  0.0030  0.0030  0.0030  0.0030  0.0030  0.0030  0.0030  0.0030  0.0030  0.0030  0.0030  0.0030  0.0030  0.0030  0.0061  0.0030  0.0030  0.0030  0.0030  0.0030  0.0030  0.0030  0.0030  0.0030  0.0030  0.0030  0.0030  0.0061  0.0061  0.0061  0.0060  0.0060  0.0060  0.0060  0.0060  0.0060  0.0060  0.0000  0.0030  0.0000  0.0061  0.0030  0.0000  0.0030  0.0061  0.0061  0.0061  0.0061  0.0061  0.0061  0.0061  0.0061  0.0030  0.0061  0.0061  0.0061  0.0061  0.0000  0.0030  0.0061  0.0061  0.0061  0.0061  0.0061  0.0061  0.0030  0.0061
MFP4__GCA_000410895.1   1.1515  0.8182  0.7802  0.7802  0.7802  0.7009  0.7480  0.7189  0.6473  0.6037  0.6788  0.7160  0.7133  0.7199  1.0332  0.6516  0.6516  0.7922  0.6939  0.6992  0.6999  0.7442  0.7442  0.7442  0.7530  0.6957  0.7105  0.7057  0.6710  0.6710  0.7129  0.7365  0.7416  0.6872  0.7715  0.7715  0.7453  0.7471  0.7650  0.7551  0.7054  0.7151  0.7218  0.8076  0.8063  0.8177  0.7876  0.8307  0.8336  0.8390  0.8376  0.7869  0.7635  0.7460  0.7966  0.7966  0.7807  0.7841  0.7974  0.8067  0.8270  0.8201  0.1712  0.2258  0.2141  0.1712  0.1712  0.1712  0.1681  0.1681  0.1681  0.1681  0.1681  0.1681  0.1681  0.1718  0.1311  0.1311  0.0030  0.0000  0.0030  0.0030  0.0030  0.0000  0.0000  0.0000  0.0000  0.0000  0.0000  0.0000  0.0000  0.0000  0.0000  0.0000  0.0000  0.0000  0.0000  0.0000  0.0000  0.0000  0.0030  0.0000  0.0000  0.0000  0.0000  0.0000  0.0000  0.0000  0.0000  0.0000  0.0000  0.0000  0.0000  0.0000  0.0000  0.0000  0.0000  0.0000  0.0000  0.0000  0.0000  0.0000  0.0000  0.0000  0.0000  0.0000  0.0000  0.0030  0.0000  0.0000  0.0000  0.0000  0.0000  0.0000  0.0000  0.0000  0.0000  0.0000  0.0000  0.0000  0.0030  0.0030  0.0030  0.0030  0.0030  0.0030  0.0030  0.0030  0.0030  0.0030  0.0030  0.0061  0.0030  0.0030  0.0000  0.0030  0.0000  0.0091  0.0091  0.0091  0.0091  0.0091  0.0091  0.0091  0.0091  0.0000  0.0030  0.0030  0.0030  0.0030  0.0030  0.0000  0.0030  0.0030  0.0030  0.0030  0.0030  0.0030  0.0000  0.0030  0.0030
MFP4__GCA_000439695.1   1.1515  0.8182  0.7802  0.7802  0.7802  0.7009  0.7480  0.7189  0.6528  0.6088  0.6843  0.7160  0.7133  0.7199  1.0426  0.6516  0.6516  0.7922  0.6939  0.6992  0.6999  0.7442  0.7442  0.7442  0.7530  0.7012  0.7105  0.7057  0.6710  0.6710  0.7129  0.7365  0.7416  0.6872  0.7772  0.7772  0.7453  0.7416  0.7708  0.7551  0.7054  0.7151  0.7218  0.8076  0.8063  0.8177  0.7876  0.8307  0.8336  0.8390  0.8376  0.7869  0.7635  0.7520  0.8031  0.8031  0.7807  0.7841  0.7974  0.8067  0.8270  0.8201  0.1749  0.2298  0.2180  0.1749  0.1749  0.1749  0.1718  0.1718  0.1718  0.1718  0.1718  0.1718  0.1718  0.1755  0.1347  0.1347  0.0000  0.0030  0.0061  0.0060  0.0060  0.0030  0.0030  0.0030  0.0030  0.0030  0.0030  0.0030  0.0030  0.0030  0.0030  0.0030  0.0030  0.0030  0.0030  0.0030  0.0030  0.0030  0.0000  0.0030  0.0030  0.0030  0.0030  0.0030  0.0030  0.0030  0.0030  0.0030  0.0030  0.0030  0.0030  0.0030  0.0030  0.0030  0.0030  0.0030  0.0030  0.0030  0.0030  0.0030  0.0030  0.0030  0.0030  0.0030  0.0030  0.0000  0.0030  0.0030  0.0030  0.0030  0.0030  0.0030  0.0030  0.0030  0.0030  0.0030  0.0030  0.0030  0.0061  0.0061  0.0000  0.0060  0.0060  0.0060  0.0060  0.0060  0.0060  0.0060  0.0061  0.0091  0.0061  0.0061  0.0030  0.0061  0.0030  0.0122  0.0122  0.0122  0.0122  0.0122  0.0122  0.0122  0.0122  0.0030  0.0061  0.0061  0.0061  0.0061  0.0061  0.0030  0.0061  0.0061  0.0061  0.0061  0.0000  0.0061  0.0030  0.0000  0.0061  0.0030
MFP4__GCA_000445385.1   1.1515  0.8182  0.7802  0.7802  0.7802  0.7009  0.7480  0.7189  0.6528  0.6088  0.6843  0.7160  0.7133  0.7199  1.0426  0.6516  0.6516  0.7922  0.6939  0.6992  0.6999  0.7442  0.7442  0.7442  0.7530  0.7012  0.7105  0.7057  0.6710  0.6710  0.7129  0.7365  0.7416  0.6872  0.7772  0.7772  0.7453  0.7416  0.7708  0.7551  0.7054  0.7151  0.7218  0.8076  0.8063  0.8177  0.7876  0.8307  0.8336  0.8390  0.8376  0.7869  0.7635  0.7520  0.8031  0.8031  0.7807  0.7841  0.7974  0.8067  0.8270  0.8201  0.1749  0.2298  0.2180  0.1749  0.1749  0.1749  0.1718  0.1718  0.1718  0.1718  0.1718  0.1718  0.1718  0.1755  0.1347  0.1347  0.0000  0.0030  0.0061  0.0060  0.0060  0.0030  0.0030  0.0030  0.0030  0.0030  0.0030  0.0030  0.0030  0.0030  0.0030  0.0030  0.0030  0.0030  0.0030  0.0030  0.0030  0.0030  0.0000  0.0030  0.0030  0.0030  0.0030  0.0030  0.0030  0.0030  0.0030  0.0030  0.0030  0.0030  0.0030  0.0030  0.0030  0.0030  0.0030  0.0030  0.0030  0.0030  0.0030  0.0030  0.0030  0.0030  0.0030  0.0030  0.0030  0.0000  0.0030  0.0030  0.0030  0.0030  0.0030  0.0030  0.0030  0.0030  0.0030  0.0030  0.0030  0.0030  0.0061  0.0061  0.0000  0.0060  0.0060  0.0060  0.0060  0.0060  0.0060  0.0060  0.0061  0.0091  0.0061  0.0061  0.0030  0.0061  0.0030  0.0122  0.0122  0.0122  0.0122  0.0122  0.0122  0.0122  0.0122  0.0030  0.0061  0.0061  0.0061  0.0061  0.0061  0.0030  0.0061  0.0061  0.0061  0.0061  0.0000  0.0061  0.0030  0.0000  0.0061  0.0030  0.0000
MFP4__GCA_000511915.1   1.1515  0.8182  0.7802  0.7802  0.7802  0.7009  0.7480  0.7189  0.6473  0.6037  0.6788  0.7160  0.7133  0.7199  1.0332  0.6516  0.6516  0.7922  0.6939  0.6992  0.6999  0.7442  0.7442  0.7442  0.7530  0.6957  0.7105  0.7057  0.6710  0.6710  0.7129  0.7365  0.7416  0.6872  0.7715  0.7715  0.7453  0.7471  0.7650  0.7551  0.7054  0.7151  0.7218  0.8076  0.8063  0.8177  0.7876  0.8307  0.8336  0.8390  0.8376  0.7869  0.7635  0.7460  0.7966  0.7966  0.7807  0.7841  0.7974  0.8067  0.8270  0.8201  0.1712  0.2258  0.2141  0.1712  0.1712  0.1712  0.1681  0.1681  0.1681  0.1681  0.1681  0.1681  0.1681  0.1718  0.1311  0.1311  0.0030  0.0000  0.0030  0.0030  0.0030  0.0000  0.0000  0.0000  0.0000  0.0000  0.0000  0.0000  0.0000  0.0000  0.0000  0.0000  0.0000  0.0000  0.0000  0.0000  0.0000  0.0000  0.0030  0.0000  0.0000  0.0000  0.0000  0.0000  0.0000  0.0000  0.0000  0.0000  0.0000  0.0000  0.0000  0.0000  0.0000  0.0000  0.0000  0.0000  0.0000  0.0000  0.0000  0.0000  0.0000  0.0000  0.0000  0.0000  0.0000  0.0030  0.0000  0.0000  0.0000  0.0000  0.0000  0.0000  0.0000  0.0000  0.0000  0.0000  0.0000  0.0000  0.0030  0.0030  0.0030  0.0030  0.0030  0.0030  0.0030  0.0030  0.0030  0.0030  0.0030  0.0061  0.0030  0.0030  0.0000  0.0030  0.0000  0.0091  0.0091  0.0091  0.0091  0.0091  0.0091  0.0091  0.0091  0.0000  0.0030  0.0030  0.0030  0.0030  0.0030  0.0000  0.0030  0.0030  0.0030  0.0030  0.0030  0.0030  0.0000  0.0030  0.0030  0.0000  0.0030  0.0030
MFP4__GCA_000520895.1   1.1515  0.8182  0.7802  0.7802  0.7802  0.7009  0.7480  0.7189  0.6473  0.6037  0.6788  0.7160  0.7133  0.7199  1.0332  0.6516  0.6516  0.7922  0.6939  0.6992  0.6999  0.7442  0.7442  0.7442  0.7530  0.6957  0.7105  0.7057  0.6710  0.6710  0.7129  0.7365  0.7416  0.6872  0.7715  0.7715  0.7453  0.7471  0.7650  0.7551  0.7054  0.7151  0.7218  0.8076  0.8063  0.8177  0.7876  0.8307  0.8336  0.8390  0.8376  0.7869  0.7635  0.7460  0.7966  0.7966  0.7807  0.7841  0.7974  0.8067  0.8270  0.8201  0.1712  0.2258  0.2141  0.1712  0.1712  0.1712  0.1681  0.1681  0.1681  0.1681  0.1681  0.1681  0.1681  0.1718  0.1311  0.1311  0.0030  0.0000  0.0030  0.0030  0.0030  0.0000  0.0000  0.0000  0.0000  0.0000  0.0000  0.0000  0.0000  0.0000  0.0000  0.0000  0.0000  0.0000  0.0000  0.0000  0.0000  0.0000  0.0030  0.0000  0.0000  0.0000  0.0000  0.0000  0.0000  0.0000  0.0000  0.0000  0.0000  0.0000  0.0000  0.0000  0.0000  0.0000  0.0000  0.0000  0.0000  0.0000  0.0000  0.0000  0.0000  0.0000  0.0000  0.0000  0.0000  0.0030  0.0000  0.0000  0.0000  0.0000  0.0000  0.0000  0.0000  0.0000  0.0000  0.0000  0.0000  0.0000  0.0030  0.0030  0.0030  0.0030  0.0030  0.0030  0.0030  0.0030  0.0030  0.0030  0.0030  0.0061  0.0030  0.0030  0.0000  0.0030  0.0000  0.0091  0.0091  0.0091  0.0091  0.0091  0.0091  0.0091  0.0091  0.0000  0.0030  0.0030  0.0030  0.0030  0.0030  0.0000  0.0030  0.0030  0.0030  0.0030  0.0030  0.0030  0.0000  0.0030  0.0030  0.0000  0.0030  0.0030  0.0000
MFP4__GCA_000521645.1   1.1515  0.8182  0.7802  0.7802  0.7802  0.7009  0.7480  0.7189  0.6473  0.6037  0.6788  0.7160  0.7133  0.7199  1.0332  0.6516  0.6516  0.7922  0.6939  0.6992  0.6999  0.7442  0.7442  0.7442  0.7530  0.6957  0.7105  0.7057  0.6710  0.6710  0.7129  0.7365  0.7416  0.6872  0.7715  0.7715  0.7453  0.7471  0.7650  0.7551  0.7054  0.7151  0.7218  0.8076  0.8063  0.8177  0.7876  0.8307  0.8336  0.8390  0.8376  0.7869  0.7635  0.7460  0.7966  0.7966  0.7807  0.7841  0.7974  0.8067  0.8270  0.8201  0.1712  0.2258  0.2141  0.1712  0.1712  0.1712  0.1681  0.1681  0.1681  0.1681  0.1681  0.1681  0.1681  0.1718  0.1311  0.1311  0.0030  0.0000  0.0030  0.0030  0.0030  0.0000  0.0000  0.0000  0.0000  0.0000  0.0000  0.0000  0.0000  0.0000  0.0000  0.0000  0.0000  0.0000  0.0000  0.0000  0.0000  0.0000  0.0030  0.0000  0.0000  0.0000  0.0000  0.0000  0.0000  0.0000  0.0000  0.0000  0.0000  0.0000  0.0000  0.0000  0.0000  0.0000  0.0000  0.0000  0.0000  0.0000  0.0000  0.0000  0.0000  0.0000  0.0000  0.0000  0.0000  0.0030  0.0000  0.0000  0.0000  0.0000  0.0000  0.0000  0.0000  0.0000  0.0000  0.0000  0.0000  0.0000  0.0030  0.0030  0.0030  0.0030  0.0030  0.0030  0.0030  0.0030  0.0030  0.0030  0.0030  0.0061  0.0030  0.0030  0.0000  0.0030  0.0000  0.0091  0.0091  0.0091  0.0091  0.0091  0.0091  0.0091  0.0091  0.0000  0.0030  0.0030  0.0030  0.0030  0.0030  0.0000  0.0030  0.0030  0.0030  0.0030  0.0030  0.0030  0.0000  0.0030  0.0030  0.0000  0.0030  0.0030  0.0000  0.0000
MFP4__GCA_000583835.1   1.1515  0.8182  0.7802  0.7802  0.7802  0.7009  0.7480  0.7189  0.6528  0.6088  0.6843  0.7160  0.7133  0.7199  1.0426  0.6516  0.6516  0.7922  0.6939  0.6992  0.6999  0.7442  0.7442  0.7442  0.7530  0.7012  0.7105  0.7057  0.6710  0.6710  0.7129  0.7365  0.7416  0.6872  0.7772  0.7772  0.7453  0.7416  0.7708  0.7551  0.7054  0.7151  0.7218  0.8076  0.8063  0.8177  0.7876  0.8307  0.8336  0.8390  0.8376  0.7869  0.7635  0.7520  0.8031  0.8031  0.7807  0.7841  0.7974  0.8067  0.8270  0.8201  0.1749  0.2298  0.2180  0.1749  0.1749  0.1749  0.1718  0.1718  0.1718  0.1718  0.1718  0.1718  0.1718  0.1755  0.1347  0.1347  0.0000  0.0030  0.0061  0.0060  0.0060  0.0030  0.0030  0.0030  0.0030  0.0030  0.0030  0.0030  0.0030  0.0030  0.0030  0.0030  0.0030  0.0030  0.0030  0.0030  0.0030  0.0030  0.0000  0.0030  0.0030  0.0030  0.0030  0.0030  0.0030  0.0030  0.0030  0.0030  0.0030  0.0030  0.0030  0.0030  0.0030  0.0030  0.0030  0.0030  0.0030  0.0030  0.0030  0.0030  0.0030  0.0030  0.0030  0.0030  0.0030  0.0000  0.0030  0.0030  0.0030  0.0030  0.0030  0.0030  0.0030  0.0030  0.0030  0.0030  0.0030  0.0030  0.0061  0.0061  0.0000  0.0060  0.0060  0.0060  0.0060  0.0060  0.0060  0.0060  0.0061  0.0091  0.0061  0.0061  0.0030  0.0061  0.0030  0.0122  0.0122  0.0122  0.0122  0.0122  0.0122  0.0122  0.0122  0.0030  0.0061  0.0061  0.0061  0.0061  0.0061  0.0030  0.0061  0.0061  0.0061  0.0061  0.0000  0.0061  0.0030  0.0000  0.0061  0.0030  0.0000  0.0000  0.0030  0.0030  0.0030
MFP4__GCA_000755765.1   1.1515  0.8182  0.7802  0.7802  0.7802  0.7009  0.7480  0.7189  0.6528  0.6088  0.6843  0.7160  0.7133  0.7199  1.0426  0.6516  0.6516  0.7922  0.6939  0.6992  0.6999  0.7442  0.7442  0.7442  0.7530  0.7012  0.7105  0.7057  0.6710  0.6710  0.7129  0.7365  0.7416  0.6872  0.7772  0.7772  0.7453  0.7416  0.7708  0.7551  0.7054  0.7151  0.7218  0.8076  0.8063  0.8177  0.7876  0.8307  0.8336  0.8390  0.8376  0.7869  0.7635  0.7520  0.8031  0.8031  0.7807  0.7841  0.7974  0.8067  0.8270  0.8201  0.1749  0.2298  0.2180  0.1749  0.1749  0.1749  0.1718  0.1718  0.1718  0.1718  0.1718  0.1718  0.1718  0.1755  0.1347  0.1347  0.0000  0.0030  0.0061  0.0060  0.0060  0.0030  0.0030  0.0030  0.0030  0.0030  0.0030  0.0030  0.0030  0.0030  0.0030  0.0030  0.0030  0.0030  0.0030  0.0030  0.0030  0.0030  0.0000  0.0030  0.0030  0.0030  0.0030  0.0030  0.0030  0.0030  0.0030  0.0030  0.0030  0.0030  0.0030  0.0030  0.0030  0.0030  0.0030  0.0030  0.0030  0.0030  0.0030  0.0030  0.0030  0.0030  0.0030  0.0030  0.0030  0.0000  0.0030  0.0030  0.0030  0.0030  0.0030  0.0030  0.0030  0.0030  0.0030  0.0030  0.0030  0.0030  0.0061  0.0061  0.0000  0.0060  0.0060  0.0060  0.0060  0.0060  0.0060  0.0060  0.0061  0.0091  0.0061  0.0061  0.0030  0.0061  0.0030  0.0122  0.0122  0.0122  0.0122  0.0122  0.0122  0.0122  0.0122  0.0030  0.0061  0.0061  0.0061  0.0061  0.0061  0.0030  0.0061  0.0061  0.0061  0.0061  0.0000  0.0061  0.0030  0.0000  0.0061  0.0030  0.0000  0.0000  0.0030  0.0030  0.0030  0.0000
MFP4__GCA_000755785.1   1.1614  0.8184  0.7743  0.7743  0.7743  0.7067  0.7542  0.7243  0.6529  0.6089  0.6736  0.7216  0.7075  0.7262  1.0376  0.6466  0.6466  0.7866  0.6887  0.6940  0.6946  0.7390  0.7390  0.7390  0.7475  0.6903  0.7163  0.7116  0.6766  0.6766  0.7187  0.7424  0.7362  0.6928  0.7754  0.7755  0.7509  0.7528  0.7709  0.7590  0.7093  0.7190  0.7256  0.8115  0.8103  0.8217  0.7916  0.8347  0.8376  0.8430  0.8417  0.7909  0.7674  0.7499  0.8006  0.8006  0.7846  0.7881  0.8014  0.8106  0.8310  0.8241  0.1676  0.2298  0.2180  0.1676  0.1676  0.1676  0.1645  0.1645  0.1645  0.1645  0.1645  0.1645  0.1645  0.1681  0.1347  0.1347  0.0061  0.0030  0.0000  0.0060  0.0060  0.0030  0.0030  0.0030  0.0030  0.0030  0.0030  0.0030  0.0030  0.0030  0.0030  0.0030  0.0030  0.0030  0.0030  0.0030  0.0030  0.0030  0.0061  0.0030  0.0030  0.0030  0.0030  0.0030  0.0030  0.0030  0.0030  0.0030  0.0030  0.0030  0.0030  0.0030  0.0030  0.0030  0.0030  0.0030  0.0030  0.0030  0.0030  0.0030  0.0030  0.0030  0.0030  0.0030  0.0030  0.0061  0.0030  0.0030  0.0030  0.0030  0.0030  0.0030  0.0030  0.0030  0.0030  0.0030  0.0030  0.0030  0.0061  0.0061  0.0061  0.0060  0.0060  0.0060  0.0060  0.0060  0.0060  0.0060  0.0061  0.0091  0.0061  0.0061  0.0030  0.0061  0.0030  0.0122  0.0122  0.0122  0.0122  0.0122  0.0122  0.0122  0.0122  0.0030  0.0000  0.0000  0.0000  0.0000  0.0061  0.0030  0.0000  0.0000  0.0000  0.0000  0.0061  0.0000  0.0030  0.0061  0.0061  0.0030  0.0061  0.0061  0.0030  0.0030  0.0030  0.0061  0.0061
MFP4__GCA_000755825.1   1.1515  0.8182  0.7802  0.7802  0.7802  0.7009  0.7480  0.7189  0.6473  0.6037  0.6788  0.7160  0.7133  0.7199  1.0332  0.6516  0.6516  0.7922  0.6939  0.6992  0.6999  0.7442  0.7442  0.7442  0.7530  0.6957  0.7105  0.7057  0.6710  0.6710  0.7129  0.7365  0.7416  0.6872  0.7715  0.7715  0.7453  0.7471  0.7650  0.7551  0.7054  0.7151  0.7218  0.8076  0.8063  0.8177  0.7876  0.8307  0.8336  0.8390  0.8376  0.7869  0.7635  0.7460  0.7966  0.7966  0.7807  0.7841  0.7974  0.8067  0.8270  0.8201  0.1712  0.2258  0.2141  0.1712  0.1712  0.1712  0.1681  0.1681  0.1681  0.1681  0.1681  0.1681  0.1681  0.1718  0.1311  0.1311  0.0030  0.0000  0.0030  0.0030  0.0030  0.0000  0.0000  0.0000  0.0000  0.0000  0.0000  0.0000  0.0000  0.0000  0.0000  0.0000  0.0000  0.0000  0.0000  0.0000  0.0000  0.0000  0.0030  0.0000  0.0000  0.0000  0.0000  0.0000  0.0000  0.0000  0.0000  0.0000  0.0000  0.0000  0.0000  0.0000  0.0000  0.0000  0.0000  0.0000  0.0000  0.0000  0.0000  0.0000  0.0000  0.0000  0.0000  0.0000  0.0000  0.0030  0.0000  0.0000  0.0000  0.0000  0.0000  0.0000  0.0000  0.0000  0.0000  0.0000  0.0000  0.0000  0.0030  0.0030  0.0030  0.0030  0.0030  0.0030  0.0030  0.0030  0.0030  0.0030  0.0030  0.0061  0.0030  0.0030  0.0000  0.0030  0.0000  0.0091  0.0091  0.0091  0.0091  0.0091  0.0091  0.0091  0.0091  0.0000  0.0030  0.0030  0.0030  0.0030  0.0030  0.0000  0.0030  0.0030  0.0030  0.0030  0.0030  0.0030  0.0000  0.0030  0.0030  0.0000  0.0030  0.0030  0.0000  0.0000  0.0000  0.0030  0.0030  0.0030
MFP4__GCA_000755845.1   1.1614  0.8184  0.7743  0.7743  0.7743  0.7067  0.7542  0.7243  0.6529  0.6089  0.6736  0.7216  0.7075  0.7262  1.0376  0.6466  0.6466  0.7866  0.6887  0.6940  0.6946  0.7390  0.7390  0.7390  0.7475  0.6903  0.7163  0.7116  0.6766  0.6766  0.7187  0.7424  0.7362  0.6928  0.7754  0.7755  0.7509  0.7528  0.7709  0.7590  0.7093  0.7190  0.7256  0.8115  0.8103  0.8217  0.7916  0.8347  0.8376  0.8430  0.8417  0.7909  0.7674  0.7499  0.8006  0.8006  0.7846  0.7881  0.8014  0.8106  0.8310  0.8241  0.1676  0.2298  0.2180  0.1676  0.1676  0.1676  0.1645  0.1645  0.1645  0.1645  0.1645  0.1645  0.1645  0.1681  0.1347  0.1347  0.0061  0.0030  0.0000  0.0060  0.0060  0.0030  0.0030  0.0030  0.0030  0.0030  0.0030  0.0030  0.0030  0.0030  0.0030  0.0030  0.0030  0.0030  0.0030  0.0030  0.0030  0.0030  0.0061  0.0030  0.0030  0.0030  0.0030  0.0030  0.0030  0.0030  0.0030  0.0030  0.0030  0.0030  0.0030  0.0030  0.0030  0.0030  0.0030  0.0030  0.0030  0.0030  0.0030  0.0030  0.0030  0.0030  0.0030  0.0030  0.0030  0.0061  0.0030  0.0030  0.0030  0.0030  0.0030  0.0030  0.0030  0.0030  0.0030  0.0030  0.0030  0.0030  0.0061  0.0061  0.0061  0.0060  0.0060  0.0060  0.0060  0.0060  0.0060  0.0060  0.0061  0.0091  0.0061  0.0061  0.0030  0.0061  0.0030  0.0122  0.0122  0.0122  0.0122  0.0122  0.0122  0.0122  0.0122  0.0030  0.0000  0.0000  0.0000  0.0000  0.0061  0.0030  0.0000  0.0000  0.0000  0.0000  0.0061  0.0000  0.0030  0.0061  0.0061  0.0030  0.0061  0.0061  0.0030  0.0030  0.0030  0.0061  0.0061  0.0000  0.0030
MFP4__GCA_000755865.1   1.1614  0.8184  0.7743  0.7743  0.7743  0.7067  0.7542  0.7243  0.6529  0.6089  0.6736  0.7216  0.7075  0.7262  1.0376  0.6466  0.6466  0.7866  0.6887  0.6940  0.6946  0.7390  0.7390  0.7390  0.7475  0.6903  0.7163  0.7116  0.6766  0.6766  0.7187  0.7424  0.7362  0.6928  0.7754  0.7755  0.7509  0.7528  0.7709  0.7590  0.7093  0.7190  0.7256  0.8115  0.8103  0.8217  0.7916  0.8347  0.8376  0.8430  0.8417  0.7909  0.7674  0.7499  0.8006  0.8006  0.7846  0.7881  0.8014  0.8106  0.8310  0.8241  0.1676  0.2298  0.2180  0.1676  0.1676  0.1676  0.1645  0.1645  0.1645  0.1645  0.1645  0.1645  0.1645  0.1681  0.1347  0.1347  0.0061  0.0030  0.0000  0.0060  0.0060  0.0030  0.0030  0.0030  0.0030  0.0030  0.0030  0.0030  0.0030  0.0030  0.0030  0.0030  0.0030  0.0030  0.0030  0.0030  0.0030  0.0030  0.0061  0.0030  0.0030  0.0030  0.0030  0.0030  0.0030  0.0030  0.0030  0.0030  0.0030  0.0030  0.0030  0.0030  0.0030  0.0030  0.0030  0.0030  0.0030  0.0030  0.0030  0.0030  0.0030  0.0030  0.0030  0.0030  0.0030  0.0061  0.0030  0.0030  0.0030  0.0030  0.0030  0.0030  0.0030  0.0030  0.0030  0.0030  0.0030  0.0030  0.0061  0.0061  0.0061  0.0060  0.0060  0.0060  0.0060  0.0060  0.0060  0.0060  0.0061  0.0091  0.0061  0.0061  0.0030  0.0061  0.0030  0.0122  0.0122  0.0122  0.0122  0.0122  0.0122  0.0122  0.0122  0.0030  0.0000  0.0000  0.0000  0.0000  0.0061  0.0030  0.0000  0.0000  0.0000  0.0000  0.0061  0.0000  0.0030  0.0061  0.0061  0.0030  0.0061  0.0061  0.0030  0.0030  0.0030  0.0061  0.0061  0.0000  0.0030  0.0000
MFP4__GCA_000755885.1   1.1614  0.8184  0.7743  0.7743  0.7743  0.7067  0.7542  0.7243  0.6529  0.6089  0.6736  0.7216  0.7075  0.7262  1.0376  0.6466  0.6466  0.7866  0.6887  0.6940  0.6946  0.7390  0.7390  0.7390  0.7475  0.6903  0.7163  0.7116  0.6766  0.6766  0.7187  0.7424  0.7362  0.6928  0.7754  0.7755  0.7509  0.7528  0.7709  0.7590  0.7093  0.7190  0.7256  0.8115  0.8103  0.8217  0.7916  0.8347  0.8376  0.8430  0.8417  0.7909  0.7674  0.7499  0.8006  0.8006  0.7846  0.7881  0.8014  0.8106  0.8310  0.8241  0.1676  0.2298  0.2180  0.1676  0.1676  0.1676  0.1645  0.1645  0.1645  0.1645  0.1645  0.1645  0.1645  0.1681  0.1347  0.1347  0.0061  0.0030  0.0000  0.0060  0.0060  0.0030  0.0030  0.0030  0.0030  0.0030  0.0030  0.0030  0.0030  0.0030  0.0030  0.0030  0.0030  0.0030  0.0030  0.0030  0.0030  0.0030  0.0061  0.0030  0.0030  0.0030  0.0030  0.0030  0.0030  0.0030  0.0030  0.0030  0.0030  0.0030  0.0030  0.0030  0.0030  0.0030  0.0030  0.0030  0.0030  0.0030  0.0030  0.0030  0.0030  0.0030  0.0030  0.0030  0.0030  0.0061  0.0030  0.0030  0.0030  0.0030  0.0030  0.0030  0.0030  0.0030  0.0030  0.0030  0.0030  0.0030  0.0061  0.0061  0.0061  0.0060  0.0060  0.0060  0.0060  0.0060  0.0060  0.0060  0.0061  0.0091  0.0061  0.0061  0.0030  0.0061  0.0030  0.0122  0.0122  0.0122  0.0122  0.0122  0.0122  0.0122  0.0122  0.0030  0.0000  0.0000  0.0000  0.0000  0.0061  0.0030  0.0000  0.0000  0.0000  0.0000  0.0061  0.0000  0.0030  0.0061  0.0061  0.0030  0.0061  0.0061  0.0030  0.0030  0.0030  0.0061  0.0061  0.0000  0.0030  0.0000  0.0000
MFP4__GCA_000755945.1   1.1515  0.8182  0.7802  0.7802  0.7802  0.7009  0.7480  0.7189  0.6473  0.6037  0.6788  0.7160  0.7133  0.7199  1.0332  0.6516  0.6516  0.7922  0.6939  0.6992  0.6999  0.7442  0.7442  0.7442  0.7530  0.6957  0.7105  0.7057  0.6710  0.6710  0.7129  0.7365  0.7416  0.6872  0.7715  0.7715  0.7453  0.7471  0.7650  0.7551  0.7054  0.7151  0.7218  0.8076  0.8063  0.8177  0.7876  0.8307  0.8336  0.8390  0.8376  0.7869  0.7635  0.7460  0.7966  0.7966  0.7807  0.7841  0.7974  0.8067  0.8270  0.8201  0.1712  0.2258  0.2141  0.1712  0.1712  0.1712  0.1681  0.1681  0.1681  0.1681  0.1681  0.1681  0.1681  0.1718  0.1311  0.1311  0.0030  0.0000  0.0030  0.0030  0.0030  0.0000  0.0000  0.0000  0.0000  0.0000  0.0000  0.0000  0.0000  0.0000  0.0000  0.0000  0.0000  0.0000  0.0000  0.0000  0.0000  0.0000  0.0030  0.0000  0.0000  0.0000  0.0000  0.0000  0.0000  0.0000  0.0000  0.0000  0.0000  0.0000  0.0000  0.0000  0.0000  0.0000  0.0000  0.0000  0.0000  0.0000  0.0000  0.0000  0.0000  0.0000  0.0000  0.0000  0.0000  0.0030  0.0000  0.0000  0.0000  0.0000  0.0000  0.0000  0.0000  0.0000  0.0000  0.0000  0.0000  0.0000  0.0030  0.0030  0.0030  0.0030  0.0030  0.0030  0.0030  0.0030  0.0030  0.0030  0.0030  0.0061  0.0030  0.0030  0.0000  0.0030  0.0000  0.0091  0.0091  0.0091  0.0091  0.0091  0.0091  0.0091  0.0091  0.0000  0.0030  0.0030  0.0030  0.0030  0.0030  0.0000  0.0030  0.0030  0.0030  0.0030  0.0030  0.0030  0.0000  0.0030  0.0030  0.0000  0.0030  0.0030  0.0000  0.0000  0.0000  0.0030  0.0030  0.0030  0.0000  0.0030  0.0030  0.0030
MFP4__GCA_000755965.1   1.1515  0.8182  0.7802  0.7802  0.7802  0.7009  0.7480  0.7189  0.6473  0.6037  0.6788  0.7160  0.7133  0.7199  1.0332  0.6516  0.6516  0.7922  0.6939  0.6992  0.6999  0.7442  0.7442  0.7442  0.7530  0.6957  0.7105  0.7057  0.6710  0.6710  0.7129  0.7365  0.7416  0.6872  0.7715  0.7715  0.7453  0.7471  0.7650  0.7551  0.7054  0.7151  0.7218  0.8076  0.8063  0.8177  0.7876  0.8307  0.8336  0.8390  0.8376  0.7869  0.7635  0.7460  0.7966  0.7966  0.7807  0.7841  0.7974  0.8067  0.8270  0.8201  0.1712  0.2258  0.2141  0.1712  0.1712  0.1712  0.1681  0.1681  0.1681  0.1681  0.1681  0.1681  0.1681  0.1718  0.1311  0.1311  0.0030  0.0000  0.0030  0.0030  0.0030  0.0000  0.0000  0.0000  0.0000  0.0000  0.0000  0.0000  0.0000  0.0000  0.0000  0.0000  0.0000  0.0000  0.0000  0.0000  0.0000  0.0000  0.0030  0.0000  0.0000  0.0000  0.0000  0.0000  0.0000  0.0000  0.0000  0.0000  0.0000  0.0000  0.0000  0.0000  0.0000  0.0000  0.0000  0.0000  0.0000  0.0000  0.0000  0.0000  0.0000  0.0000  0.0000  0.0000  0.0000  0.0030  0.0000  0.0000  0.0000  0.0000  0.0000  0.0000  0.0000  0.0000  0.0000  0.0000  0.0000  0.0000  0.0030  0.0030  0.0030  0.0030  0.0030  0.0030  0.0030  0.0030  0.0030  0.0030  0.0030  0.0061  0.0030  0.0030  0.0000  0.0030  0.0000  0.0091  0.0091  0.0091  0.0091  0.0091  0.0091  0.0091  0.0091  0.0000  0.0030  0.0030  0.0030  0.0030  0.0030  0.0000  0.0030  0.0030  0.0030  0.0030  0.0030  0.0030  0.0000  0.0030  0.0030  0.0000  0.0030  0.0030  0.0000  0.0000  0.0000  0.0030  0.0030  0.0030  0.0000  0.0030  0.0030  0.0030  0.0000
MFP4__GCA_000756025.2   1.1614  0.8184  0.7743  0.7743  0.7743  0.7067  0.7542  0.7243  0.6529  0.6089  0.6736  0.7216  0.7075  0.7262  1.0376  0.6466  0.6466  0.7866  0.6887  0.6940  0.6946  0.7390  0.7390  0.7390  0.7475  0.6903  0.7163  0.7116  0.6766  0.6766  0.7187  0.7424  0.7362  0.6928  0.7754  0.7755  0.7509  0.7528  0.7709  0.7590  0.7093  0.7190  0.7256  0.8115  0.8103  0.8217  0.7916  0.8347  0.8376  0.8430  0.8417  0.7909  0.7674  0.7499  0.8006  0.8006  0.7846  0.7881  0.8014  0.8106  0.8310  0.8241  0.1676  0.2298  0.2180  0.1676  0.1676  0.1676  0.1645  0.1645  0.1645  0.1645  0.1645  0.1645  0.1645  0.1681  0.1347  0.1347  0.0061  0.0030  0.0000  0.0060  0.0060  0.0030  0.0030  0.0030  0.0030  0.0030  0.0030  0.0030  0.0030  0.0030  0.0030  0.0030  0.0030  0.0030  0.0030  0.0030  0.0030  0.0030  0.0061  0.0030  0.0030  0.0030  0.0030  0.0030  0.0030  0.0030  0.0030  0.0030  0.0030  0.0030  0.0030  0.0030  0.0030  0.0030  0.0030  0.0030  0.0030  0.0030  0.0030  0.0030  0.0030  0.0030  0.0030  0.0030  0.0030  0.0061  0.0030  0.0030  0.0030  0.0030  0.0030  0.0030  0.0030  0.0030  0.0030  0.0030  0.0030  0.0030  0.0061  0.0061  0.0061  0.0060  0.0060  0.0060  0.0060  0.0060  0.0060  0.0060  0.0061  0.0091  0.0061  0.0061  0.0030  0.0061  0.0030  0.0122  0.0122  0.0122  0.0122  0.0122  0.0122  0.0122  0.0122  0.0030  0.0000  0.0000  0.0000  0.0000  0.0061  0.0030  0.0000  0.0000  0.0000  0.0000  0.0061  0.0000  0.0030  0.0061  0.0061  0.0030  0.0061  0.0061  0.0030  0.0030  0.0030  0.0061  0.0061  0.0000  0.0030  0.0000  0.0000  0.0000  0.0030  0.0030
MFP4__GCA_000756065.1   1.1515  0.8182  0.7802  0.7802  0.7802  0.7009  0.7480  0.7189  0.6473  0.6037  0.6788  0.7160  0.7133  0.7199  1.0332  0.6516  0.6516  0.7922  0.6939  0.6992  0.6999  0.7442  0.7442  0.7442  0.7530  0.6957  0.7105  0.7057  0.6710  0.6710  0.7129  0.7365  0.7416  0.6872  0.7715  0.7715  0.7453  0.7471  0.7650  0.7551  0.7054  0.7151  0.7218  0.8076  0.8063  0.8177  0.7876  0.8307  0.8336  0.8390  0.8376  0.7869  0.7635  0.7460  0.7966  0.7966  0.7807  0.7841  0.7974  0.8067  0.8270  0.8201  0.1712  0.2258  0.2141  0.1712  0.1712  0.1712  0.1681  0.1681  0.1681  0.1681  0.1681  0.1681  0.1681  0.1718  0.1311  0.1311  0.0030  0.0000  0.0030  0.0030  0.0030  0.0000  0.0000  0.0000  0.0000  0.0000  0.0000  0.0000  0.0000  0.0000  0.0000  0.0000  0.0000  0.0000  0.0000  0.0000  0.0000  0.0000  0.0030  0.0000  0.0000  0.0000  0.0000  0.0000  0.0000  0.0000  0.0000  0.0000  0.0000  0.0000  0.0000  0.0000  0.0000  0.0000  0.0000  0.0000  0.0000  0.0000  0.0000  0.0000  0.0000  0.0000  0.0000  0.0000  0.0000  0.0030  0.0000  0.0000  0.0000  0.0000  0.0000  0.0000  0.0000  0.0000  0.0000  0.0000  0.0000  0.0000  0.0030  0.0030  0.0030  0.0030  0.0030  0.0030  0.0030  0.0030  0.0030  0.0030  0.0030  0.0061  0.0030  0.0030  0.0000  0.0030  0.0000  0.0091  0.0091  0.0091  0.0091  0.0091  0.0091  0.0091  0.0091  0.0000  0.0030  0.0030  0.0030  0.0030  0.0030  0.0000  0.0030  0.0030  0.0030  0.0030  0.0030  0.0030  0.0000  0.0030  0.0030  0.0000  0.0030  0.0030  0.0000  0.0000  0.0000  0.0030  0.0030  0.0030  0.0000  0.0030  0.0030  0.0030  0.0000  0.0000  0.0030
MFP4__GCA_000756105.1   1.1515  0.8182  0.7802  0.7802  0.7802  0.7009  0.7480  0.7189  0.6528  0.6088  0.6843  0.7160  0.7133  0.7199  1.0426  0.6516  0.6516  0.7922  0.6939  0.6992  0.6999  0.7442  0.7442  0.7442  0.7530  0.7012  0.7105  0.7057  0.6710  0.6710  0.7129  0.7365  0.7416  0.6872  0.7772  0.7772  0.7453  0.7416  0.7708  0.7551  0.7054  0.7151  0.7218  0.8076  0.8063  0.8177  0.7876  0.8307  0.8336  0.8390  0.8376  0.7869  0.7635  0.7520  0.8031  0.8031  0.7807  0.7841  0.7974  0.8067  0.8270  0.8201  0.1749  0.2298  0.2180  0.1749  0.1749  0.1749  0.1718  0.1718  0.1718  0.1718  0.1718  0.1718  0.1718  0.1755  0.1347  0.1347  0.0000  0.0030  0.0061  0.0060  0.0060  0.0030  0.0030  0.0030  0.0030  0.0030  0.0030  0.0030  0.0030  0.0030  0.0030  0.0030  0.0030  0.0030  0.0030  0.0030  0.0030  0.0030  0.0000  0.0030  0.0030  0.0030  0.0030  0.0030  0.0030  0.0030  0.0030  0.0030  0.0030  0.0030  0.0030  0.0030  0.0030  0.0030  0.0030  0.0030  0.0030  0.0030  0.0030  0.0030  0.0030  0.0030  0.0030  0.0030  0.0030  0.0000  0.0030  0.0030  0.0030  0.0030  0.0030  0.0030  0.0030  0.0030  0.0030  0.0030  0.0030  0.0030  0.0061  0.0061  0.0000  0.0060  0.0060  0.0060  0.0060  0.0060  0.0060  0.0060  0.0061  0.0091  0.0061  0.0061  0.0030  0.0061  0.0030  0.0122  0.0122  0.0122  0.0122  0.0122  0.0122  0.0122  0.0122  0.0030  0.0061  0.0061  0.0061  0.0061  0.0061  0.0030  0.0061  0.0061  0.0061  0.0061  0.0000  0.0061  0.0030  0.0000  0.0061  0.0030  0.0000  0.0000  0.0030  0.0030  0.0030  0.0000  0.0000  0.0061  0.0030  0.0061  0.0061  0.0061  0.0030  0.0030  0.0061  0.0030
MFP4__GCA_000756165.1   1.1424  0.8120  0.7741  0.7741  0.7741  0.6953  0.7420  0.7136  0.6419  0.5985  0.6734  0.7106  0.7073  0.7138  1.0426  0.6466  0.6466  0.7864  0.6886  0.6939  0.6945  0.7389  0.7389  0.7389  0.7474  0.6902  0.7048  0.7001  0.6657  0.6657  0.7073  0.7309  0.7360  0.6818  0.7658  0.7658  0.7398  0.7416  0.7593  0.7494  0.6998  0.7094  0.7160  0.8011  0.7999  0.8111  0.7813  0.8239  0.8267  0.8320  0.8307  0.7934  0.7573  0.7401  0.7902  0.7902  0.7743  0.7782  0.7910  0.8001  0.8339  0.8270  0.1712  0.2298  0.2180  0.1712  0.1712  0.1712  0.1681  0.1681  0.1681  0.1681  0.1681  0.1681  0.1681  0.1718  0.1276  0.1276  0.0061  0.0030  0.0061  0.0060  0.0060  0.0030  0.0030  0.0030  0.0030  0.0030  0.0030  0.0030  0.0030  0.0030  0.0030  0.0030  0.0030  0.0030  0.0030  0.0030  0.0030  0.0030  0.0061  0.0030  0.0030  0.0030  0.0030  0.0030  0.0030  0.0030  0.0030  0.0030  0.0030  0.0030  0.0030  0.0030  0.0030  0.0030  0.0030  0.0030  0.0030  0.0030  0.0030  0.0030  0.0030  0.0030  0.0030  0.0030  0.0030  0.0061  0.0030  0.0030  0.0030  0.0030  0.0030  0.0030  0.0030  0.0030  0.0030  0.0030  0.0030  0.0030  0.0061  0.0061  0.0061  0.0060  0.0060  0.0060  0.0060  0.0060  0.0060  0.0060  0.0000  0.0030  0.0000  0.0061  0.0030  0.0000  0.0030  0.0061  0.0061  0.0061  0.0061  0.0061  0.0061  0.0061  0.0061  0.0030  0.0061  0.0061  0.0061  0.0061  0.0000  0.0030  0.0061  0.0061  0.0061  0.0061  0.0061  0.0061  0.0030  0.0061  0.0000  0.0030  0.0061  0.0061  0.0030  0.0030  0.0030  0.0061  0.0061  0.0061  0.0030  0.0061  0.0061  0.0061  0.0030  0.0030  0.0061  0.0030  0.0061
MFP4__GCA_000756185.1   1.1515  0.8182  0.7802  0.7802  0.7802  0.7009  0.7480  0.7189  0.6473  0.6037  0.6788  0.7160  0.7133  0.7199  1.0332  0.6516  0.6516  0.7922  0.6939  0.6992  0.6999  0.7442  0.7442  0.7442  0.7530  0.6957  0.7105  0.7057  0.6710  0.6710  0.7129  0.7365  0.7416  0.6872  0.7715  0.7715  0.7453  0.7471  0.7650  0.7551  0.7054  0.7151  0.7218  0.8076  0.8063  0.8177  0.7876  0.8307  0.8336  0.8390  0.8376  0.7869  0.7635  0.7460  0.7966  0.7966  0.7807  0.7841  0.7974  0.8067  0.8270  0.8201  0.1712  0.2258  0.2141  0.1712  0.1712  0.1712  0.1681  0.1681  0.1681  0.1681  0.1681  0.1681  0.1681  0.1718  0.1311  0.1311  0.0030  0.0000  0.0030  0.0030  0.0030  0.0000  0.0000  0.0000  0.0000  0.0000  0.0000  0.0000  0.0000  0.0000  0.0000  0.0000  0.0000  0.0000  0.0000  0.0000  0.0000  0.0000  0.0030  0.0000  0.0000  0.0000  0.0000  0.0000  0.0000  0.0000  0.0000  0.0000  0.0000  0.0000  0.0000  0.0000  0.0000  0.0000  0.0000  0.0000  0.0000  0.0000  0.0000  0.0000  0.0000  0.0000  0.0000  0.0000  0.0000  0.0030  0.0000  0.0000  0.0000  0.0000  0.0000  0.0000  0.0000  0.0000  0.0000  0.0000  0.0000  0.0000  0.0030  0.0030  0.0030  0.0030  0.0030  0.0030  0.0030  0.0030  0.0030  0.0030  0.0030  0.0061  0.0030  0.0030  0.0000  0.0030  0.0000  0.0091  0.0091  0.0091  0.0091  0.0091  0.0091  0.0091  0.0091  0.0000  0.0030  0.0030  0.0030  0.0030  0.0030  0.0000  0.0030  0.0030  0.0030  0.0030  0.0030  0.0030  0.0000  0.0030  0.0030  0.0000  0.0030  0.0030  0.0000  0.0000  0.0000  0.0030  0.0030  0.0030  0.0000  0.0030  0.0030  0.0030  0.0000  0.0000  0.0030  0.0000  0.0030  0.0030
MFP4__GCA_000756865.1   1.1614  0.8184  0.7743  0.7743  0.7743  0.7067  0.7542  0.7243  0.6529  0.6089  0.6736  0.7216  0.7075  0.7262  1.0376  0.6466  0.6466  0.7866  0.6887  0.6940  0.6946  0.7390  0.7390  0.7390  0.7475  0.6903  0.7163  0.7116  0.6766  0.6766  0.7187  0.7424  0.7362  0.6928  0.7754  0.7755  0.7509  0.7528  0.7709  0.7590  0.7093  0.7190  0.7256  0.8115  0.8103  0.8217  0.7916  0.8347  0.8376  0.8430  0.8417  0.7909  0.7674  0.7499  0.8006  0.8006  0.7846  0.7881  0.8014  0.8106  0.8310  0.8241  0.1676  0.2298  0.2180  0.1676  0.1676  0.1676  0.1645  0.1645  0.1645  0.1645  0.1645  0.1645  0.1645  0.1681  0.1347  0.1347  0.0061  0.0030  0.0000  0.0060  0.0060  0.0030  0.0030  0.0030  0.0030  0.0030  0.0030  0.0030  0.0030  0.0030  0.0030  0.0030  0.0030  0.0030  0.0030  0.0030  0.0030  0.0030  0.0061  0.0030  0.0030  0.0030  0.0030  0.0030  0.0030  0.0030  0.0030  0.0030  0.0030  0.0030  0.0030  0.0030  0.0030  0.0030  0.0030  0.0030  0.0030  0.0030  0.0030  0.0030  0.0030  0.0030  0.0030  0.0030  0.0030  0.0061  0.0030  0.0030  0.0030  0.0030  0.0030  0.0030  0.0030  0.0030  0.0030  0.0030  0.0030  0.0030  0.0061  0.0061  0.0061  0.0060  0.0060  0.0060  0.0060  0.0060  0.0060  0.0060  0.0061  0.0091  0.0061  0.0061  0.0030  0.0061  0.0030  0.0122  0.0122  0.0122  0.0122  0.0122  0.0122  0.0122  0.0122  0.0030  0.0000  0.0000  0.0000  0.0000  0.0061  0.0030  0.0000  0.0000  0.0000  0.0000  0.0061  0.0000  0.0030  0.0061  0.0061  0.0030  0.0061  0.0061  0.0030  0.0030  0.0030  0.0061  0.0061  0.0000  0.0030  0.0000  0.0000  0.0000  0.0030  0.0030  0.0000  0.0030  0.0061  0.0061  0.0030
MFP4__GCA_000756925.1   1.1245  0.8120  0.7620  0.7620  0.7620  0.7009  0.7431  0.7136  0.6312  0.5884  0.6734  0.7106  0.6955  0.7018  1.0550  0.6466  0.6466  0.7864  0.6781  0.6833  0.6840  0.7442  0.7442  0.7442  0.7530  0.6902  0.7048  0.7001  0.6657  0.6657  0.7073  0.7309  0.7360  0.6711  0.7546  0.7546  0.7398  0.7416  0.7480  0.7609  0.6998  0.7094  0.7160  0.7884  0.7873  0.7981  0.7689  0.8104  0.8131  0.8183  0.8171  0.7805  0.7451  0.7401  0.7902  0.7902  0.7871  0.7901  0.8040  0.8001  0.8339  0.8270  0.1712  0.2298  0.2180  0.1712  0.1712  0.1712  0.1681  0.1681  0.1681  0.1681  0.1681  0.1681  0.1681  0.1718  0.1276  0.1276  0.0122  0.0091  0.0122  0.0121  0.0121  0.0091  0.0091  0.0091  0.0091  0.0091  0.0091  0.0091  0.0091  0.0091  0.0091  0.0091  0.0091  0.0091  0.0091  0.0091  0.0091  0.0091  0.0122  0.0091  0.0091  0.0091  0.0091  0.0091  0.0091  0.0091  0.0091  0.0091  0.0091  0.0091  0.0091  0.0091  0.0091  0.0091  0.0091  0.0091  0.0091  0.0091  0.0091  0.0091  0.0091  0.0091  0.0091  0.0091  0.0091  0.0122  0.0091  0.0091  0.0091  0.0091  0.0091  0.0091  0.0091  0.0091  0.0091  0.0091  0.0091  0.0091  0.0061  0.0061  0.0122  0.0121  0.0121  0.0121  0.0121  0.0121  0.0121  0.0121  0.0061  0.0030  0.0061  0.0061  0.0091  0.0061  0.0091  0.0000  0.0061  0.0061  0.0061  0.0061  0.0061  0.0000  0.0000  0.0091  0.0122  0.0122  0.0122  0.0122  0.0061  0.0091  0.0122  0.0122  0.0122  0.0122  0.0122  0.0122  0.0091  0.0122  0.0061  0.0091  0.0122  0.0122  0.0091  0.0091  0.0091  0.0122  0.0122  0.0122  0.0091  0.0122  0.0122  0.0122  0.0091  0.0091  0.0122  0.0091  0.0122  0.0061  0.0091  0.0122
MFP4__GCA_000757055.1   1.1515  0.8182  0.7802  0.7802  0.7802  0.7009  0.7480  0.7189  0.6473  0.6037  0.6788  0.7160  0.7133  0.7199  1.0332  0.6516  0.6516  0.7922  0.6939  0.6992  0.6999  0.7442  0.7442  0.7442  0.7530  0.6957  0.7105  0.7057  0.6710  0.6710  0.7129  0.7365  0.7416  0.6872  0.7715  0.7715  0.7453  0.7471  0.7650  0.7551  0.7054  0.7151  0.7218  0.8076  0.8063  0.8177  0.7876  0.8307  0.8336  0.8390  0.8376  0.7869  0.7635  0.7460  0.7966  0.7966  0.7807  0.7841  0.7974  0.8067  0.8270  0.8201  0.1712  0.2258  0.2141  0.1712  0.1712  0.1712  0.1681  0.1681  0.1681  0.1681  0.1681  0.1681  0.1681  0.1718  0.1311  0.1311  0.0030  0.0000  0.0030  0.0030  0.0030  0.0000  0.0000  0.0000  0.0000  0.0000  0.0000  0.0000  0.0000  0.0000  0.0000  0.0000  0.0000  0.0000  0.0000  0.0000  0.0000  0.0000  0.0030  0.0000  0.0000  0.0000  0.0000  0.0000  0.0000  0.0000  0.0000  0.0000  0.0000  0.0000  0.0000  0.0000  0.0000  0.0000  0.0000  0.0000  0.0000  0.0000  0.0000  0.0000  0.0000  0.0000  0.0000  0.0000  0.0000  0.0030  0.0000  0.0000  0.0000  0.0000  0.0000  0.0000  0.0000  0.0000  0.0000  0.0000  0.0000  0.0000  0.0030  0.0030  0.0030  0.0030  0.0030  0.0030  0.0030  0.0030  0.0030  0.0030  0.0030  0.0061  0.0030  0.0030  0.0000  0.0030  0.0000  0.0091  0.0091  0.0091  0.0091  0.0091  0.0091  0.0091  0.0091  0.0000  0.0030  0.0030  0.0030  0.0030  0.0030  0.0000  0.0030  0.0030  0.0030  0.0030  0.0030  0.0030  0.0000  0.0030  0.0030  0.0000  0.0030  0.0030  0.0000  0.0000  0.0000  0.0030  0.0030  0.0030  0.0000  0.0030  0.0030  0.0030  0.0000  0.0000  0.0030  0.0000  0.0030  0.0030  0.0000  0.0030  0.0091
MFP4__GCA_000757095.1   1.1424  0.8120  0.7741  0.7741  0.7741  0.6953  0.7420  0.7136  0.6419  0.5985  0.6734  0.7106  0.7073  0.7138  1.0426  0.6466  0.6466  0.7864  0.6886  0.6939  0.6945  0.7389  0.7389  0.7389  0.7474  0.6902  0.7048  0.7001  0.6657  0.6657  0.7073  0.7309  0.7360  0.6818  0.7658  0.7658  0.7398  0.7416  0.7593  0.7494  0.6998  0.7094  0.7160  0.8011  0.7999  0.8111  0.7813  0.8239  0.8267  0.8320  0.8307  0.7934  0.7573  0.7401  0.7902  0.7902  0.7743  0.7782  0.7910  0.8001  0.8339  0.8270  0.1712  0.2298  0.2180  0.1712  0.1712  0.1712  0.1681  0.1681  0.1681  0.1681  0.1681  0.1681  0.1681  0.1718  0.1276  0.1276  0.0061  0.0030  0.0061  0.0060  0.0060  0.0030  0.0030  0.0030  0.0030  0.0030  0.0030  0.0030  0.0030  0.0030  0.0030  0.0030  0.0030  0.0030  0.0030  0.0030  0.0030  0.0030  0.0061  0.0030  0.0030  0.0030  0.0030  0.0030  0.0030  0.0030  0.0030  0.0030  0.0030  0.0030  0.0030  0.0030  0.0030  0.0030  0.0030  0.0030  0.0030  0.0030  0.0030  0.0030  0.0030  0.0030  0.0030  0.0030  0.0030  0.0061  0.0030  0.0030  0.0030  0.0030  0.0030  0.0030  0.0030  0.0030  0.0030  0.0030  0.0030  0.0030  0.0061  0.0061  0.0061  0.0060  0.0060  0.0060  0.0060  0.0060  0.0060  0.0060  0.0000  0.0030  0.0000  0.0061  0.0030  0.0000  0.0030  0.0061  0.0061  0.0061  0.0061  0.0061  0.0061  0.0061  0.0061  0.0030  0.0061  0.0061  0.0061  0.0061  0.0000  0.0030  0.0061  0.0061  0.0061  0.0061  0.0061  0.0061  0.0030  0.0061  0.0000  0.0030  0.0061  0.0061  0.0030  0.0030  0.0030  0.0061  0.0061  0.0061  0.0030  0.0061  0.0061  0.0061  0.0030  0.0030  0.0061  0.0030  0.0061  0.0000  0.0030  0.0061  0.0061  0.0030
MFP4__GCA_000757105.1   1.1515  0.8182  0.7802  0.7802  0.7802  0.7009  0.7480  0.7189  0.6473  0.6037  0.6788  0.7160  0.7133  0.7199  1.0332  0.6516  0.6516  0.7922  0.6939  0.6992  0.6999  0.7442  0.7442  0.7442  0.7530  0.6957  0.7105  0.7057  0.6710  0.6710  0.7129  0.7365  0.7416  0.6872  0.7715  0.7715  0.7453  0.7471  0.7650  0.7551  0.7054  0.7151  0.7218  0.8076  0.8063  0.8177  0.7876  0.8307  0.8336  0.8390  0.8376  0.7869  0.7635  0.7460  0.7966  0.7966  0.7807  0.7841  0.7974  0.8067  0.8270  0.8201  0.1712  0.2258  0.2141  0.1712  0.1712  0.1712  0.1681  0.1681  0.1681  0.1681  0.1681  0.1681  0.1681  0.1718  0.1311  0.1311  0.0030  0.0000  0.0030  0.0030  0.0030  0.0000  0.0000  0.0000  0.0000  0.0000  0.0000  0.0000  0.0000  0.0000  0.0000  0.0000  0.0000  0.0000  0.0000  0.0000  0.0000  0.0000  0.0030  0.0000  0.0000  0.0000  0.0000  0.0000  0.0000  0.0000  0.0000  0.0000  0.0000  0.0000  0.0000  0.0000  0.0000  0.0000  0.0000  0.0000  0.0000  0.0000  0.0000  0.0000  0.0000  0.0000  0.0000  0.0000  0.0000  0.0030  0.0000  0.0000  0.0000  0.0000  0.0000  0.0000  0.0000  0.0000  0.0000  0.0000  0.0000  0.0000  0.0030  0.0030  0.0030  0.0030  0.0030  0.0030  0.0030  0.0030  0.0030  0.0030  0.0030  0.0061  0.0030  0.0030  0.0000  0.0030  0.0000  0.0091  0.0091  0.0091  0.0091  0.0091  0.0091  0.0091  0.0091  0.0000  0.0030  0.0030  0.0030  0.0030  0.0030  0.0000  0.0030  0.0030  0.0030  0.0030  0.0030  0.0030  0.0000  0.0030  0.0030  0.0000  0.0030  0.0030  0.0000  0.0000  0.0000  0.0030  0.0030  0.0030  0.0000  0.0030  0.0030  0.0030  0.0000  0.0000  0.0030  0.0000  0.0030  0.0030  0.0000  0.0030  0.0091  0.0000  0.0030
MFP4__GCA_000757145.1   1.1380  0.8172  0.7719  0.7719  0.7719  0.6992  0.7519  0.7228  0.6402  0.5972  0.6719  0.7199  0.7051  0.7116  1.0624  0.6454  0.6454  0.7962  0.6872  0.6924  0.6931  0.7497  0.7497  0.7497  0.7514  0.6887  0.7031  0.6984  0.6641  0.6641  0.7056  0.7292  0.7344  0.6802  0.7641  0.7642  0.7492  0.7400  0.7576  0.7590  0.7000  0.7076  0.7142  0.7987  0.7975  0.8085  0.7790  0.8211  0.8239  0.8291  0.8278  0.7936  0.7551  0.7381  0.7877  0.7877  0.7846  0.7881  0.8014  0.7975  0.8310  0.8241  0.1712  0.2219  0.2180  0.1712  0.1712  0.1712  0.1681  0.1681  0.1681  0.1681  0.1681  0.1681  0.1681  0.1718  0.1276  0.1276  0.0122  0.0091  0.0122  0.0121  0.0121  0.0091  0.0091  0.0091  0.0091  0.0091  0.0091  0.0091  0.0091  0.0091  0.0091  0.0091  0.0091  0.0091  0.0091  0.0091  0.0091  0.0091  0.0122  0.0091  0.0091  0.0091  0.0091  0.0091  0.0091  0.0091  0.0091  0.0091  0.0091  0.0091  0.0091  0.0091  0.0091  0.0091  0.0091  0.0091  0.0091  0.0091  0.0091  0.0091  0.0091  0.0091  0.0091  0.0091  0.0091  0.0122  0.0091  0.0091  0.0091  0.0091  0.0091  0.0091  0.0091  0.0091  0.0091  0.0091  0.0091  0.0091  0.0122  0.0122  0.0122  0.0121  0.0121  0.0121  0.0121  0.0121  0.0121  0.0121  0.0061  0.0091  0.0061  0.0122  0.0091  0.0061  0.0091  0.0061  0.0000  0.0000  0.0000  0.0000  0.0000  0.0061  0.0061  0.0091  0.0122  0.0122  0.0122  0.0122  0.0061  0.0091  0.0122  0.0122  0.0122  0.0122  0.0122  0.0122  0.0091  0.0122  0.0061  0.0091  0.0122  0.0122  0.0091  0.0091  0.0091  0.0122  0.0122  0.0122  0.0091  0.0122  0.0122  0.0122  0.0091  0.0091  0.0122  0.0091  0.0122  0.0061  0.0091  0.0122  0.0061  0.0091  0.0061  0.0091
MFP4__GCA_000757175.1   1.1515  0.8182  0.7802  0.7802  0.7802  0.7009  0.7480  0.7189  0.6473  0.6037  0.6788  0.7160  0.7133  0.7199  1.0332  0.6516  0.6516  0.7922  0.6939  0.6992  0.6999  0.7442  0.7442  0.7442  0.7530  0.6957  0.7105  0.7057  0.6710  0.6710  0.7129  0.7365  0.7416  0.6872  0.7715  0.7715  0.7453  0.7471  0.7650  0.7551  0.7054  0.7151  0.7218  0.8076  0.8063  0.8177  0.7876  0.8307  0.8336  0.8390  0.8376  0.7869  0.7635  0.7460  0.7966  0.7966  0.7807  0.7841  0.7974  0.8067  0.8270  0.8201  0.1712  0.2258  0.2141  0.1712  0.1712  0.1712  0.1681  0.1681  0.1681  0.1681  0.1681  0.1681  0.1681  0.1718  0.1311  0.1311  0.0030  0.0000  0.0030  0.0030  0.0030  0.0000  0.0000  0.0000  0.0000  0.0000  0.0000  0.0000  0.0000  0.0000  0.0000  0.0000  0.0000  0.0000  0.0000  0.0000  0.0000  0.0000  0.0030  0.0000  0.0000  0.0000  0.0000  0.0000  0.0000  0.0000  0.0000  0.0000  0.0000  0.0000  0.0000  0.0000  0.0000  0.0000  0.0000  0.0000  0.0000  0.0000  0.0000  0.0000  0.0000  0.0000  0.0000  0.0000  0.0000  0.0030  0.0000  0.0000  0.0000  0.0000  0.0000  0.0000  0.0000  0.0000  0.0000  0.0000  0.0000  0.0000  0.0030  0.0030  0.0030  0.0030  0.0030  0.0030  0.0030  0.0030  0.0030  0.0030  0.0030  0.0061  0.0030  0.0030  0.0000  0.0030  0.0000  0.0091  0.0091  0.0091  0.0091  0.0091  0.0091  0.0091  0.0091  0.0000  0.0030  0.0030  0.0030  0.0030  0.0030  0.0000  0.0030  0.0030  0.0030  0.0030  0.0030  0.0030  0.0000  0.0030  0.0030  0.0000  0.0030  0.0030  0.0000  0.0000  0.0000  0.0030  0.0030  0.0030  0.0000  0.0030  0.0030  0.0030  0.0000  0.0000  0.0030  0.0000  0.0030  0.0030  0.0000  0.0030  0.0091  0.0000  0.0030  0.0000  0.0091
MFP4__GCA_000757245.1   1.1515  0.8182  0.7802  0.7802  0.7802  0.7009  0.7480  0.7189  0.6473  0.6037  0.6788  0.7160  0.7133  0.7199  1.0332  0.6516  0.6516  0.7922  0.6939  0.6992  0.6999  0.7442  0.7442  0.7442  0.7530  0.6957  0.7105  0.7057  0.6710  0.6710  0.7129  0.7365  0.7416  0.6872  0.7715  0.7715  0.7453  0.7471  0.7650  0.7551  0.7054  0.7151  0.7218  0.8076  0.8063  0.8177  0.7876  0.8307  0.8336  0.8390  0.8376  0.7869  0.7635  0.7460  0.7966  0.7966  0.7807  0.7841  0.7974  0.8067  0.8270  0.8201  0.1712  0.2258  0.2141  0.1712  0.1712  0.1712  0.1681  0.1681  0.1681  0.1681  0.1681  0.1681  0.1681  0.1718  0.1311  0.1311  0.0030  0.0000  0.0030  0.0030  0.0030  0.0000  0.0000  0.0000  0.0000  0.0000  0.0000  0.0000  0.0000  0.0000  0.0000  0.0000  0.0000  0.0000  0.0000  0.0000  0.0000  0.0000  0.0030  0.0000  0.0000  0.0000  0.0000  0.0000  0.0000  0.0000  0.0000  0.0000  0.0000  0.0000  0.0000  0.0000  0.0000  0.0000  0.0000  0.0000  0.0000  0.0000  0.0000  0.0000  0.0000  0.0000  0.0000  0.0000  0.0000  0.0030  0.0000  0.0000  0.0000  0.0000  0.0000  0.0000  0.0000  0.0000  0.0000  0.0000  0.0000  0.0000  0.0030  0.0030  0.0030  0.0030  0.0030  0.0030  0.0030  0.0030  0.0030  0.0030  0.0030  0.0061  0.0030  0.0030  0.0000  0.0030  0.0000  0.0091  0.0091  0.0091  0.0091  0.0091  0.0091  0.0091  0.0091  0.0000  0.0030  0.0030  0.0030  0.0030  0.0030  0.0000  0.0030  0.0030  0.0030  0.0030  0.0030  0.0030  0.0000  0.0030  0.0030  0.0000  0.0030  0.0030  0.0000  0.0000  0.0000  0.0030  0.0030  0.0030  0.0000  0.0030  0.0030  0.0030  0.0000  0.0000  0.0030  0.0000  0.0030  0.0030  0.0000  0.0030  0.0091  0.0000  0.0030  0.0000  0.0091  0.0000
MFP4__GCA_000757315.2   1.1614  0.8184  0.7743  0.7743  0.7743  0.7067  0.7542  0.7243  0.6529  0.6089  0.6736  0.7216  0.7075  0.7262  1.0376  0.6466  0.6466  0.7866  0.6887  0.6940  0.6946  0.7390  0.7390  0.7390  0.7475  0.6903  0.7163  0.7116  0.6766  0.6766  0.7187  0.7424  0.7362  0.6928  0.7754  0.7755  0.7509  0.7528  0.7709  0.7590  0.7093  0.7190  0.7256  0.8115  0.8103  0.8217  0.7916  0.8347  0.8376  0.8430  0.8417  0.7909  0.7674  0.7499  0.8006  0.8006  0.7846  0.7881  0.8014  0.8106  0.8310  0.8241  0.1676  0.2298  0.2180  0.1676  0.1676  0.1676  0.1645  0.1645  0.1645  0.1645  0.1645  0.1645  0.1645  0.1681  0.1347  0.1347  0.0061  0.0030  0.0000  0.0060  0.0060  0.0030  0.0030  0.0030  0.0030  0.0030  0.0030  0.0030  0.0030  0.0030  0.0030  0.0030  0.0030  0.0030  0.0030  0.0030  0.0030  0.0030  0.0061  0.0030  0.0030  0.0030  0.0030  0.0030  0.0030  0.0030  0.0030  0.0030  0.0030  0.0030  0.0030  0.0030  0.0030  0.0030  0.0030  0.0030  0.0030  0.0030  0.0030  0.0030  0.0030  0.0030  0.0030  0.0030  0.0030  0.0061  0.0030  0.0030  0.0030  0.0030  0.0030  0.0030  0.0030  0.0030  0.0030  0.0030  0.0030  0.0030  0.0061  0.0061  0.0061  0.0060  0.0060  0.0060  0.0060  0.0060  0.0060  0.0060  0.0061  0.0091  0.0061  0.0061  0.0030  0.0061  0.0030  0.0122  0.0122  0.0122  0.0122  0.0122  0.0122  0.0122  0.0122  0.0030  0.0000  0.0000  0.0000  0.0000  0.0061  0.0030  0.0000  0.0000  0.0000  0.0000  0.0061  0.0000  0.0030  0.0061  0.0061  0.0030  0.0061  0.0061  0.0030  0.0030  0.0030  0.0061  0.0061  0.0000  0.0030  0.0000  0.0000  0.0000  0.0030  0.0030  0.0000  0.0030  0.0061  0.0061  0.0030  0.0000  0.0122  0.0030  0.0061  0.0030  0.0122  0.0030  0.0030
MFP4__GCA_000757325.1   1.1515  0.8182  0.7802  0.7802  0.7802  0.7009  0.7480  0.7189  0.6473  0.6037  0.6788  0.7160  0.7133  0.7199  1.0332  0.6516  0.6516  0.7922  0.6939  0.6992  0.6999  0.7442  0.7442  0.7442  0.7530  0.6957  0.7105  0.7057  0.6710  0.6710  0.7129  0.7365  0.7416  0.6872  0.7715  0.7715  0.7453  0.7471  0.7650  0.7551  0.7054  0.7151  0.7218  0.8076  0.8063  0.8177  0.7876  0.8307  0.8336  0.8390  0.8376  0.7869  0.7635  0.7460  0.7966  0.7966  0.7807  0.7841  0.7974  0.8067  0.8270  0.8201  0.1712  0.2258  0.2141  0.1712  0.1712  0.1712  0.1681  0.1681  0.1681  0.1681  0.1681  0.1681  0.1681  0.1718  0.1311  0.1311  0.0030  0.0000  0.0030  0.0030  0.0030  0.0000  0.0000  0.0000  0.0000  0.0000  0.0000  0.0000  0.0000  0.0000  0.0000  0.0000  0.0000  0.0000  0.0000  0.0000  0.0000  0.0000  0.0030  0.0000  0.0000  0.0000  0.0000  0.0000  0.0000  0.0000  0.0000  0.0000  0.0000  0.0000  0.0000  0.0000  0.0000  0.0000  0.0000  0.0000  0.0000  0.0000  0.0000  0.0000  0.0000  0.0000  0.0000  0.0000  0.0000  0.0030  0.0000  0.0000  0.0000  0.0000  0.0000  0.0000  0.0000  0.0000  0.0000  0.0000  0.0000  0.0000  0.0030  0.0030  0.0030  0.0030  0.0030  0.0030  0.0030  0.0030  0.0030  0.0030  0.0030  0.0061  0.0030  0.0030  0.0000  0.0030  0.0000  0.0091  0.0091  0.0091  0.0091  0.0091  0.0091  0.0091  0.0091  0.0000  0.0030  0.0030  0.0030  0.0030  0.0030  0.0000  0.0030  0.0030  0.0030  0.0030  0.0030  0.0030  0.0000  0.0030  0.0030  0.0000  0.0030  0.0030  0.0000  0.0000  0.0000  0.0030  0.0030  0.0030  0.0000  0.0030  0.0030  0.0030  0.0000  0.0000  0.0030  0.0000  0.0030  0.0030  0.0000  0.0030  0.0091  0.0000  0.0030  0.0000  0.0091  0.0000  0.0000  0.0030
MFP4__GCA_000762285.1   1.1614  0.8184  0.7743  0.7743  0.7743  0.7067  0.7542  0.7243  0.6529  0.6089  0.6736  0.7216  0.7075  0.7262  1.0376  0.6466  0.6466  0.7866  0.6887  0.6940  0.6946  0.7390  0.7390  0.7390  0.7475  0.6903  0.7163  0.7116  0.6766  0.6766  0.7187  0.7424  0.7362  0.6928  0.7754  0.7755  0.7509  0.7528  0.7709  0.7590  0.7093  0.7190  0.7256  0.8115  0.8103  0.8217  0.7916  0.8347  0.8376  0.8430  0.8417  0.7909  0.7674  0.7499  0.8006  0.8006  0.7846  0.7881  0.8014  0.8106  0.8310  0.8241  0.1676  0.2298  0.2180  0.1676  0.1676  0.1676  0.1645  0.1645  0.1645  0.1645  0.1645  0.1645  0.1645  0.1681  0.1347  0.1347  0.0061  0.0030  0.0000  0.0060  0.0060  0.0030  0.0030  0.0030  0.0030  0.0030  0.0030  0.0030  0.0030  0.0030  0.0030  0.0030  0.0030  0.0030  0.0030  0.0030  0.0030  0.0030  0.0061  0.0030  0.0030  0.0030  0.0030  0.0030  0.0030  0.0030  0.0030  0.0030  0.0030  0.0030  0.0030  0.0030  0.0030  0.0030  0.0030  0.0030  0.0030  0.0030  0.0030  0.0030  0.0030  0.0030  0.0030  0.0030  0.0030  0.0061  0.0030  0.0030  0.0030  0.0030  0.0030  0.0030  0.0030  0.0030  0.0030  0.0030  0.0030  0.0030  0.0061  0.0061  0.0061  0.0060  0.0060  0.0060  0.0060  0.0060  0.0060  0.0060  0.0061  0.0091  0.0061  0.0061  0.0030  0.0061  0.0030  0.0122  0.0122  0.0122  0.0122  0.0122  0.0122  0.0122  0.0122  0.0030  0.0000  0.0000  0.0000  0.0000  0.0061  0.0030  0.0000  0.0000  0.0000  0.0000  0.0061  0.0000  0.0030  0.0061  0.0061  0.0030  0.0061  0.0061  0.0030  0.0030  0.0030  0.0061  0.0061  0.0000  0.0030  0.0000  0.0000  0.0000  0.0030  0.0030  0.0000  0.0030  0.0061  0.0061  0.0030  0.0000  0.0122  0.0030  0.0061  0.0030  0.0122  0.0030  0.0030  0.0000  0.0030
MFP4__GCA_000770435.1   1.1515  0.8182  0.7802  0.7802  0.7802  0.7009  0.7480  0.7189  0.6473  0.6037  0.6788  0.7160  0.7133  0.7199  1.0332  0.6516  0.6516  0.7922  0.6939  0.6992  0.6999  0.7442  0.7442  0.7442  0.7530  0.6957  0.7105  0.7057  0.6710  0.6710  0.7129  0.7365  0.7416  0.6872  0.7715  0.7715  0.7453  0.7471  0.7650  0.7551  0.7054  0.7151  0.7218  0.8076  0.8063  0.8177  0.7876  0.8307  0.8336  0.8390  0.8376  0.7869  0.7635  0.7460  0.7966  0.7966  0.7807  0.7841  0.7974  0.8067  0.8270  0.8201  0.1712  0.2258  0.2141  0.1712  0.1712  0.1712  0.1681  0.1681  0.1681  0.1681  0.1681  0.1681  0.1681  0.1718  0.1311  0.1311  0.0030  0.0000  0.0030  0.0030  0.0030  0.0000  0.0000  0.0000  0.0000  0.0000  0.0000  0.0000  0.0000  0.0000  0.0000  0.0000  0.0000  0.0000  0.0000  0.0000  0.0000  0.0000  0.0030  0.0000  0.0000  0.0000  0.0000  0.0000  0.0000  0.0000  0.0000  0.0000  0.0000  0.0000  0.0000  0.0000  0.0000  0.0000  0.0000  0.0000  0.0000  0.0000  0.0000  0.0000  0.0000  0.0000  0.0000  0.0000  0.0000  0.0030  0.0000  0.0000  0.0000  0.0000  0.0000  0.0000  0.0000  0.0000  0.0000  0.0000  0.0000  0.0000  0.0030  0.0030  0.0030  0.0030  0.0030  0.0030  0.0030  0.0030  0.0030  0.0030  0.0030  0.0061  0.0030  0.0030  0.0000  0.0030  0.0000  0.0091  0.0091  0.0091  0.0091  0.0091  0.0091  0.0091  0.0091  0.0000  0.0030  0.0030  0.0030  0.0030  0.0030  0.0000  0.0030  0.0030  0.0030  0.0030  0.0030  0.0030  0.0000  0.0030  0.0030  0.0000  0.0030  0.0030  0.0000  0.0000  0.0000  0.0030  0.0030  0.0030  0.0000  0.0030  0.0030  0.0030  0.0000  0.0000  0.0030  0.0000  0.0030  0.0030  0.0000  0.0030  0.0091  0.0000  0.0030  0.0000  0.0091  0.0000  0.0000  0.0030  0.0000  0.0030
MFP4__GCA_000770455.1   1.1515  0.8182  0.7802  0.7802  0.7802  0.7009  0.7480  0.7189  0.6473  0.6037  0.6788  0.7160  0.7133  0.7199  1.0332  0.6516  0.6516  0.7922  0.6939  0.6992  0.6999  0.7442  0.7442  0.7442  0.7530  0.6957  0.7105  0.7057  0.6710  0.6710  0.7129  0.7365  0.7416  0.6872  0.7715  0.7715  0.7453  0.7471  0.7650  0.7551  0.7054  0.7151  0.7218  0.8076  0.8063  0.8177  0.7876  0.8307  0.8336  0.8390  0.8376  0.7869  0.7635  0.7460  0.7966  0.7966  0.7807  0.7841  0.7974  0.8067  0.8270  0.8201  0.1712  0.2258  0.2141  0.1712  0.1712  0.1712  0.1681  0.1681  0.1681  0.1681  0.1681  0.1681  0.1681  0.1718  0.1311  0.1311  0.0030  0.0000  0.0030  0.0030  0.0030  0.0000  0.0000  0.0000  0.0000  0.0000  0.0000  0.0000  0.0000  0.0000  0.0000  0.0000  0.0000  0.0000  0.0000  0.0000  0.0000  0.0000  0.0030  0.0000  0.0000  0.0000  0.0000  0.0000  0.0000  0.0000  0.0000  0.0000  0.0000  0.0000  0.0000  0.0000  0.0000  0.0000  0.0000  0.0000  0.0000  0.0000  0.0000  0.0000  0.0000  0.0000  0.0000  0.0000  0.0000  0.0030  0.0000  0.0000  0.0000  0.0000  0.0000  0.0000  0.0000  0.0000  0.0000  0.0000  0.0000  0.0000  0.0030  0.0030  0.0030  0.0030  0.0030  0.0030  0.0030  0.0030  0.0030  0.0030  0.0030  0.0061  0.0030  0.0030  0.0000  0.0030  0.0000  0.0091  0.0091  0.0091  0.0091  0.0091  0.0091  0.0091  0.0091  0.0000  0.0030  0.0030  0.0030  0.0030  0.0030  0.0000  0.0030  0.0030  0.0030  0.0030  0.0030  0.0030  0.0000  0.0030  0.0030  0.0000  0.0030  0.0030  0.0000  0.0000  0.0000  0.0030  0.0030  0.0030  0.0000  0.0030  0.0030  0.0030  0.0000  0.0000  0.0030  0.0000  0.0030  0.0030  0.0000  0.0030  0.0091  0.0000  0.0030  0.0000  0.0091  0.0000  0.0000  0.0030  0.0000  0.0030  0.0000
MFP4__GCA_000770475.1   1.1515  0.8182  0.7802  0.7802  0.7802  0.7009  0.7480  0.7189  0.6473  0.6037  0.6788  0.7160  0.7133  0.7199  1.0332  0.6516  0.6516  0.7922  0.6939  0.6992  0.6999  0.7442  0.7442  0.7442  0.7530  0.6957  0.7105  0.7057  0.6710  0.6710  0.7129  0.7365  0.7416  0.6872  0.7715  0.7715  0.7453  0.7471  0.7650  0.7551  0.7054  0.7151  0.7218  0.8076  0.8063  0.8177  0.7876  0.8307  0.8336  0.8390  0.8376  0.7869  0.7635  0.7460  0.7966  0.7966  0.7807  0.7841  0.7974  0.8067  0.8270  0.8201  0.1712  0.2258  0.2141  0.1712  0.1712  0.1712  0.1681  0.1681  0.1681  0.1681  0.1681  0.1681  0.1681  0.1718  0.1311  0.1311  0.0030  0.0000  0.0030  0.0030  0.0030  0.0000  0.0000  0.0000  0.0000  0.0000  0.0000  0.0000  0.0000  0.0000  0.0000  0.0000  0.0000  0.0000  0.0000  0.0000  0.0000  0.0000  0.0030  0.0000  0.0000  0.0000  0.0000  0.0000  0.0000  0.0000  0.0000  0.0000  0.0000  0.0000  0.0000  0.0000  0.0000  0.0000  0.0000  0.0000  0.0000  0.0000  0.0000  0.0000  0.0000  0.0000  0.0000  0.0000  0.0000  0.0030  0.0000  0.0000  0.0000  0.0000  0.0000  0.0000  0.0000  0.0000  0.0000  0.0000  0.0000  0.0000  0.0030  0.0030  0.0030  0.0030  0.0030  0.0030  0.0030  0.0030  0.0030  0.0030  0.0030  0.0061  0.0030  0.0030  0.0000  0.0030  0.0000  0.0091  0.0091  0.0091  0.0091  0.0091  0.0091  0.0091  0.0091  0.0000  0.0030  0.0030  0.0030  0.0030  0.0030  0.0000  0.0030  0.0030  0.0030  0.0030  0.0030  0.0030  0.0000  0.0030  0.0030  0.0000  0.0030  0.0030  0.0000  0.0000  0.0000  0.0030  0.0030  0.0030  0.0000  0.0030  0.0030  0.0030  0.0000  0.0000  0.0030  0.0000  0.0030  0.0030  0.0000  0.0030  0.0091  0.0000  0.0030  0.0000  0.0091  0.0000  0.0000  0.0030  0.0000  0.0030  0.0000  0.0000
MFP4__GCA_000770495.1   1.1515  0.8182  0.7802  0.7802  0.7802  0.7009  0.7480  0.7189  0.6473  0.6037  0.6788  0.7160  0.7133  0.7199  1.0332  0.6516  0.6516  0.7922  0.6939  0.6992  0.6999  0.7442  0.7442  0.7442  0.7530  0.6957  0.7105  0.7057  0.6710  0.6710  0.7129  0.7365  0.7416  0.6872  0.7715  0.7715  0.7453  0.7471  0.7650  0.7551  0.7054  0.7151  0.7218  0.8076  0.8063  0.8177  0.7876  0.8307  0.8336  0.8390  0.8376  0.7869  0.7635  0.7460  0.7966  0.7966  0.7807  0.7841  0.7974  0.8067  0.8270  0.8201  0.1712  0.2258  0.2141  0.1712  0.1712  0.1712  0.1681  0.1681  0.1681  0.1681  0.1681  0.1681  0.1681  0.1718  0.1311  0.1311  0.0030  0.0000  0.0030  0.0030  0.0030  0.0000  0.0000  0.0000  0.0000  0.0000  0.0000  0.0000  0.0000  0.0000  0.0000  0.0000  0.0000  0.0000  0.0000  0.0000  0.0000  0.0000  0.0030  0.0000  0.0000  0.0000  0.0000  0.0000  0.0000  0.0000  0.0000  0.0000  0.0000  0.0000  0.0000  0.0000  0.0000  0.0000  0.0000  0.0000  0.0000  0.0000  0.0000  0.0000  0.0000  0.0000  0.0000  0.0000  0.0000  0.0030  0.0000  0.0000  0.0000  0.0000  0.0000  0.0000  0.0000  0.0000  0.0000  0.0000  0.0000  0.0000  0.0030  0.0030  0.0030  0.0030  0.0030  0.0030  0.0030  0.0030  0.0030  0.0030  0.0030  0.0061  0.0030  0.0030  0.0000  0.0030  0.0000  0.0091  0.0091  0.0091  0.0091  0.0091  0.0091  0.0091  0.0091  0.0000  0.0030  0.0030  0.0030  0.0030  0.0030  0.0000  0.0030  0.0030  0.0030  0.0030  0.0030  0.0030  0.0000  0.0030  0.0030  0.0000  0.0030  0.0030  0.0000  0.0000  0.0000  0.0030  0.0030  0.0030  0.0000  0.0030  0.0030  0.0030  0.0000  0.0000  0.0030  0.0000  0.0030  0.0030  0.0000  0.0030  0.0091  0.0000  0.0030  0.0000  0.0091  0.0000  0.0000  0.0030  0.0000  0.0030  0.0000  0.0000  0.0000
MFP4__GCA_000770535.1   1.1515  0.8182  0.7802  0.7802  0.7802  0.7009  0.7480  0.7189  0.6473  0.6037  0.6788  0.7160  0.7133  0.7199  1.0332  0.6516  0.6516  0.7922  0.6939  0.6992  0.6999  0.7442  0.7442  0.7442  0.7530  0.6957  0.7105  0.7057  0.6710  0.6710  0.7129  0.7365  0.7416  0.6872  0.7715  0.7715  0.7453  0.7471  0.7650  0.7551  0.7054  0.7151  0.7218  0.8076  0.8063  0.8177  0.7876  0.8307  0.8336  0.8390  0.8376  0.7869  0.7635  0.7460  0.7966  0.7966  0.7807  0.7841  0.7974  0.8067  0.8270  0.8201  0.1712  0.2258  0.2141  0.1712  0.1712  0.1712  0.1681  0.1681  0.1681  0.1681  0.1681  0.1681  0.1681  0.1718  0.1311  0.1311  0.0030  0.0000  0.0030  0.0030  0.0030  0.0000  0.0000  0.0000  0.0000  0.0000  0.0000  0.0000  0.0000  0.0000  0.0000  0.0000  0.0000  0.0000  0.0000  0.0000  0.0000  0.0000  0.0030  0.0000  0.0000  0.0000  0.0000  0.0000  0.0000  0.0000  0.0000  0.0000  0.0000  0.0000  0.0000  0.0000  0.0000  0.0000  0.0000  0.0000  0.0000  0.0000  0.0000  0.0000  0.0000  0.0000  0.0000  0.0000  0.0000  0.0030  0.0000  0.0000  0.0000  0.0000  0.0000  0.0000  0.0000  0.0000  0.0000  0.0000  0.0000  0.0000  0.0030  0.0030  0.0030  0.0030  0.0030  0.0030  0.0030  0.0030  0.0030  0.0030  0.0030  0.0061  0.0030  0.0030  0.0000  0.0030  0.0000  0.0091  0.0091  0.0091  0.0091  0.0091  0.0091  0.0091  0.0091  0.0000  0.0030  0.0030  0.0030  0.0030  0.0030  0.0000  0.0030  0.0030  0.0030  0.0030  0.0030  0.0030  0.0000  0.0030  0.0030  0.0000  0.0030  0.0030  0.0000  0.0000  0.0000  0.0030  0.0030  0.0030  0.0000  0.0030  0.0030  0.0030  0.0000  0.0000  0.0030  0.0000  0.0030  0.0030  0.0000  0.0030  0.0091  0.0000  0.0030  0.0000  0.0091  0.0000  0.0000  0.0030  0.0000  0.0030  0.0000  0.0000  0.0000  0.0000
MFP4__GCA_000773305.1   1.1424  0.8245  0.7741  0.7741  0.7741  0.7009  0.7540  0.7242  0.6473  0.6037  0.6788  0.7214  0.7073  0.7138  1.0521  0.6466  0.6466  0.7980  0.6886  0.6939  0.6945  0.7496  0.7496  0.7496  0.7530  0.6957  0.7048  0.7001  0.6657  0.6657  0.7073  0.7309  0.7360  0.6818  0.7715  0.7715  0.7508  0.7361  0.7650  0.7609  0.6998  0.7094  0.7160  0.8011  0.7999  0.8111  0.7813  0.8239  0.8267  0.8320  0.8307  0.7805  0.7573  0.7460  0.7966  0.7966  0.7871  0.7901  0.8040  0.8001  0.8201  0.8134  0.1712  0.2258  0.2141  0.1712  0.1712  0.1712  0.1681  0.1681  0.1681  0.1681  0.1681  0.1681  0.1681  0.1718  0.1311  0.1311  0.0030  0.0061  0.0091  0.0091  0.0091  0.0061  0.0061  0.0061  0.0061  0.0061  0.0061  0.0061  0.0061  0.0061  0.0061  0.0061  0.0061  0.0061  0.0061  0.0061  0.0061  0.0061  0.0030  0.0061  0.0061  0.0061  0.0061  0.0061  0.0061  0.0061  0.0061  0.0061  0.0061  0.0061  0.0061  0.0061  0.0061  0.0061  0.0061  0.0061  0.0061  0.0061  0.0061  0.0061  0.0061  0.0061  0.0061  0.0061  0.0061  0.0030  0.0061  0.0061  0.0061  0.0061  0.0061  0.0061  0.0061  0.0061  0.0061  0.0061  0.0061  0.0061  0.0091  0.0091  0.0030  0.0091  0.0091  0.0091  0.0091  0.0091  0.0091  0.0091  0.0091  0.0122  0.0091  0.0091  0.0061  0.0091  0.0061  0.0091  0.0091  0.0091  0.0091  0.0091  0.0091  0.0091  0.0091  0.0061  0.0091  0.0091  0.0091  0.0091  0.0091  0.0061  0.0091  0.0091  0.0091  0.0091  0.0030  0.0091  0.0061  0.0030  0.0091  0.0061  0.0030  0.0030  0.0061  0.0061  0.0061  0.0030  0.0030  0.0091  0.0061  0.0091  0.0091  0.0091  0.0061  0.0061  0.0091  0.0061  0.0030  0.0091  0.0061  0.0091  0.0091  0.0061  0.0091  0.0061  0.0091  0.0061  0.0061  0.0091  0.0061  0.0091  0.0061  0.0061  0.0061  0.0061  0.0061
MFP4__GCA_000773345.1   1.1608  0.8245  0.7864  0.7864  0.7864  0.7066  0.7540  0.7242  0.6583  0.6140  0.6898  0.7214  0.7194  0.7260  1.0332  0.6566  0.6566  0.7980  0.6992  0.7046  0.7053  0.7496  0.7496  0.7496  0.7587  0.7012  0.7162  0.7114  0.6765  0.6765  0.7186  0.7422  0.7360  0.6927  0.7830  0.7830  0.7508  0.7471  0.7766  0.7609  0.7111  0.7208  0.7276  0.8141  0.8128  0.8244  0.7940  0.8376  0.8407  0.8460  0.8447  0.7934  0.7697  0.7580  0.8097  0.8097  0.7743  0.7901  0.8040  0.8134  0.8339  0.8270  0.1786  0.2338  0.2219  0.1786  0.1786  0.1786  0.1755  0.1755  0.1755  0.1755  0.1755  0.1755  0.1755  0.1792  0.1382  0.1382  0.0030  0.0061  0.0091  0.0091  0.0091  0.0061  0.0061  0.0061  0.0061  0.0061  0.0061  0.0061  0.0061  0.0061  0.0061  0.0061  0.0061  0.0061  0.0061  0.0061  0.0061  0.0061  0.0030  0.0061  0.0061  0.0061  0.0061  0.0061  0.0061  0.0061  0.0061  0.0061  0.0061  0.0061  0.0061  0.0061  0.0061  0.0061  0.0061  0.0061  0.0061  0.0061  0.0061  0.0061  0.0061  0.0061  0.0061  0.0061  0.0061  0.0030  0.0061  0.0061  0.0061  0.0061  0.0061  0.0061  0.0061  0.0061  0.0061  0.0061  0.0061  0.0061  0.0091  0.0091  0.0030  0.0091  0.0091  0.0091  0.0091  0.0091  0.0091  0.0091  0.0091  0.0122  0.0091  0.0091  0.0061  0.0091  0.0061  0.0153  0.0153  0.0153  0.0153  0.0153  0.0153  0.0153  0.0153  0.0061  0.0091  0.0091  0.0091  0.0091  0.0091  0.0061  0.0091  0.0091  0.0091  0.0091  0.0030  0.0091  0.0061  0.0030  0.0091  0.0061  0.0030  0.0030  0.0061  0.0061  0.0061  0.0030  0.0030  0.0091  0.0061  0.0091  0.0091  0.0091  0.0061  0.0061  0.0091  0.0061  0.0030  0.0091  0.0061  0.0091  0.0153  0.0061  0.0091  0.0061  0.0153  0.0061  0.0061  0.0091  0.0061  0.0091  0.0061  0.0061  0.0061  0.0061  0.0061  0.0061
MFP4__GCA_000774175.1   1.1424  0.8120  0.7741  0.7741  0.7741  0.7066  0.7431  0.7136  0.6419  0.5985  0.6843  0.7106  0.7073  0.7138  1.0360  0.6566  0.6566  0.7864  0.6886  0.6939  0.6945  0.7442  0.7442  0.7442  0.7587  0.7012  0.7162  0.7114  0.6765  0.6765  0.7186  0.7422  0.7472  0.6818  0.7658  0.7658  0.7398  0.7527  0.7593  0.7609  0.7111  0.7208  0.7276  0.8011  0.7999  0.8111  0.7813  0.8239  0.8267  0.8320  0.8307  0.7805  0.7573  0.7520  0.8031  0.8031  0.7871  0.7901  0.8040  0.8134  0.8339  0.8270  0.1749  0.2298  0.2180  0.1749  0.1749  0.1749  0.1718  0.1718  0.1718  0.1718  0.1718  0.1718  0.1718  0.1755  0.1347  0.1347  0.0061  0.0030  0.0061  0.0060  0.0060  0.0030  0.0030  0.0030  0.0030  0.0030  0.0030  0.0030  0.0030  0.0030  0.0030  0.0030  0.0030  0.0030  0.0030  0.0030  0.0030  0.0030  0.0061  0.0030  0.0030  0.0030  0.0030  0.0030  0.0030  0.0030  0.0030  0.0030  0.0030  0.0030  0.0030  0.0030  0.0030  0.0030  0.0030  0.0030  0.0030  0.0030  0.0030  0.0030  0.0030  0.0030  0.0030  0.0030  0.0030  0.0061  0.0030  0.0030  0.0030  0.0030  0.0030  0.0030  0.0030  0.0030  0.0030  0.0030  0.0030  0.0030  0.0000  0.0000  0.0061  0.0060  0.0060  0.0060  0.0060  0.0060  0.0060  0.0060  0.0061  0.0030  0.0061  0.0000  0.0030  0.0061  0.0030  0.0061  0.0122  0.0122  0.0122  0.0122  0.0122  0.0061  0.0061  0.0030  0.0061  0.0061  0.0061  0.0061  0.0061  0.0030  0.0061  0.0061  0.0061  0.0061  0.0061  0.0061  0.0030  0.0061  0.0061  0.0030  0.0061  0.0061  0.0030  0.0030  0.0030  0.0061  0.0061  0.0061  0.0030  0.0061  0.0061  0.0061  0.0030  0.0030  0.0061  0.0030  0.0061  0.0061  0.0030  0.0061  0.0061  0.0030  0.0061  0.0030  0.0122  0.0030  0.0030  0.0061  0.0030  0.0061  0.0030  0.0030  0.0030  0.0030  0.0030  0.0091  0.0091
MFP4__GCA_000774185.1   1.1424  0.8120  0.7741  0.7741  0.7741  0.6953  0.7420  0.7136  0.6419  0.5985  0.6734  0.7106  0.7073  0.7138  1.0426  0.6466  0.6466  0.7864  0.6886  0.6939  0.6945  0.7389  0.7389  0.7389  0.7474  0.6902  0.7048  0.7001  0.6657  0.6657  0.7073  0.7309  0.7360  0.6818  0.7658  0.7658  0.7398  0.7416  0.7593  0.7494  0.6998  0.7094  0.7160  0.8011  0.7999  0.8111  0.7813  0.8239  0.8267  0.8320  0.8307  0.7934  0.7573  0.7401  0.7902  0.7902  0.7743  0.7782  0.7910  0.8001  0.8339  0.8270  0.1712  0.2298  0.2180  0.1712  0.1712  0.1712  0.1681  0.1681  0.1681  0.1681  0.1681  0.1681  0.1681  0.1718  0.1276  0.1276  0.0061  0.0030  0.0061  0.0060  0.0060  0.0030  0.0030  0.0030  0.0030  0.0030  0.0030  0.0030  0.0030  0.0030  0.0030  0.0030  0.0030  0.0030  0.0030  0.0030  0.0030  0.0030  0.0061  0.0030  0.0030  0.0030  0.0030  0.0030  0.0030  0.0030  0.0030  0.0030  0.0030  0.0030  0.0030  0.0030  0.0030  0.0030  0.0030  0.0030  0.0030  0.0030  0.0030  0.0030  0.0030  0.0030  0.0030  0.0030  0.0030  0.0061  0.0030  0.0030  0.0030  0.0030  0.0030  0.0030  0.0030  0.0030  0.0030  0.0030  0.0030  0.0030  0.0061  0.0061  0.0061  0.0060  0.0060  0.0060  0.0060  0.0060  0.0060  0.0060  0.0000  0.0030  0.0000  0.0061  0.0030  0.0000  0.0030  0.0061  0.0061  0.0061  0.0061  0.0061  0.0061  0.0061  0.0061  0.0030  0.0061  0.0061  0.0061  0.0061  0.0000  0.0030  0.0061  0.0061  0.0061  0.0061  0.0061  0.0061  0.0030  0.0061  0.0000  0.0030  0.0061  0.0061  0.0030  0.0030  0.0030  0.0061  0.0061  0.0061  0.0030  0.0061  0.0061  0.0061  0.0030  0.0030  0.0061  0.0030  0.0061  0.0000  0.0030  0.0061  0.0061  0.0030  0.0000  0.0030  0.0061  0.0030  0.0030  0.0061  0.0030  0.0061  0.0030  0.0030  0.0030  0.0030  0.0030  0.0091  0.0091  0.0061
MFP4__GCA_000774245.1   1.1245  0.8120  0.7620  0.7620  0.7620  0.7009  0.7431  0.7136  0.6312  0.5884  0.6734  0.7106  0.6955  0.7018  1.0550  0.6466  0.6466  0.7864  0.6781  0.6833  0.6840  0.7442  0.7442  0.7442  0.7530  0.6902  0.7048  0.7001  0.6657  0.6657  0.7073  0.7309  0.7360  0.6711  0.7546  0.7546  0.7398  0.7416  0.7480  0.7609  0.6998  0.7094  0.7160  0.7884  0.7873  0.7981  0.7689  0.8104  0.8131  0.8183  0.8171  0.7805  0.7451  0.7401  0.7902  0.7902  0.7871  0.7901  0.8040  0.8001  0.8339  0.8270  0.1712  0.2298  0.2180  0.1712  0.1712  0.1712  0.1681  0.1681  0.1681  0.1681  0.1681  0.1681  0.1681  0.1718  0.1276  0.1276  0.0122  0.0091  0.0122  0.0121  0.0121  0.0091  0.0091  0.0091  0.0091  0.0091  0.0091  0.0091  0.0091  0.0091  0.0091  0.0091  0.0091  0.0091  0.0091  0.0091  0.0091  0.0091  0.0122  0.0091  0.0091  0.0091  0.0091  0.0091  0.0091  0.0091  0.0091  0.0091  0.0091  0.0091  0.0091  0.0091  0.0091  0.0091  0.0091  0.0091  0.0091  0.0091  0.0091  0.0091  0.0091  0.0091  0.0091  0.0091  0.0091  0.0122  0.0091  0.0091  0.0091  0.0091  0.0091  0.0091  0.0091  0.0091  0.0091  0.0091  0.0091  0.0091  0.0061  0.0061  0.0122  0.0121  0.0121  0.0121  0.0121  0.0121  0.0121  0.0121  0.0061  0.0030  0.0061  0.0061  0.0091  0.0061  0.0091  0.0000  0.0061  0.0061  0.0061  0.0061  0.0061  0.0000  0.0000  0.0091  0.0122  0.0122  0.0122  0.0122  0.0061  0.0091  0.0122  0.0122  0.0122  0.0122  0.0122  0.0122  0.0091  0.0122  0.0061  0.0091  0.0122  0.0122  0.0091  0.0091  0.0091  0.0122  0.0122  0.0122  0.0091  0.0122  0.0122  0.0122  0.0091  0.0091  0.0122  0.0091  0.0122  0.0061  0.0091  0.0122  0.0000  0.0091  0.0061  0.0091  0.0061  0.0091  0.0091  0.0122  0.0091  0.0122  0.0091  0.0091  0.0091  0.0091  0.0091  0.0091  0.0153  0.0061  0.0061
MFP4__GCA_000774255.1   1.1245  0.8120  0.7620  0.7620  0.7620  0.7009  0.7431  0.7136  0.6312  0.5884  0.6734  0.7106  0.6955  0.7018  1.0550  0.6466  0.6466  0.7864  0.6781  0.6833  0.6840  0.7442  0.7442  0.7442  0.7530  0.6902  0.7048  0.7001  0.6657  0.6657  0.7073  0.7309  0.7360  0.6711  0.7546  0.7546  0.7398  0.7416  0.7480  0.7609  0.6998  0.7094  0.7160  0.7884  0.7873  0.7981  0.7689  0.8104  0.8131  0.8183  0.8171  0.7805  0.7451  0.7401  0.7902  0.7902  0.7871  0.7901  0.8040  0.8001  0.8339  0.8270  0.1712  0.2298  0.2180  0.1712  0.1712  0.1712  0.1681  0.1681  0.1681  0.1681  0.1681  0.1681  0.1681  0.1718  0.1276  0.1276  0.0122  0.0091  0.0122  0.0121  0.0121  0.0091  0.0091  0.0091  0.0091  0.0091  0.0091  0.0091  0.0091  0.0091  0.0091  0.0091  0.0091  0.0091  0.0091  0.0091  0.0091  0.0091  0.0122  0.0091  0.0091  0.0091  0.0091  0.0091  0.0091  0.0091  0.0091  0.0091  0.0091  0.0091  0.0091  0.0091  0.0091  0.0091  0.0091  0.0091  0.0091  0.0091  0.0091  0.0091  0.0091  0.0091  0.0091  0.0091  0.0091  0.0122  0.0091  0.0091  0.0091  0.0091  0.0091  0.0091  0.0091  0.0091  0.0091  0.0091  0.0091  0.0091  0.0061  0.0061  0.0122  0.0121  0.0121  0.0121  0.0121  0.0121  0.0121  0.0121  0.0061  0.0030  0.0061  0.0061  0.0091  0.0061  0.0091  0.0000  0.0061  0.0061  0.0061  0.0061  0.0061  0.0000  0.0000  0.0091  0.0122  0.0122  0.0122  0.0122  0.0061  0.0091  0.0122  0.0122  0.0122  0.0122  0.0122  0.0122  0.0091  0.0122  0.0061  0.0091  0.0122  0.0122  0.0091  0.0091  0.0091  0.0122  0.0122  0.0122  0.0091  0.0122  0.0122  0.0122  0.0091  0.0091  0.0122  0.0091  0.0122  0.0061  0.0091  0.0122  0.0000  0.0091  0.0061  0.0091  0.0061  0.0091  0.0091  0.0122  0.0091  0.0122  0.0091  0.0091  0.0091  0.0091  0.0091  0.0091  0.0153  0.0061  0.0061  0.0000
MFP4__GCA_000774265.1   1.1334  0.8058  0.7680  0.7680  0.7680  0.7009  0.7372  0.7084  0.6365  0.5935  0.6788  0.7052  0.7014  0.7078  1.0454  0.6516  0.6516  0.7807  0.6833  0.6886  0.6892  0.7389  0.7389  0.7389  0.7530  0.6957  0.7105  0.7057  0.6710  0.6710  0.7129  0.7365  0.7416  0.6764  0.7601  0.7602  0.7344  0.7471  0.7536  0.7551  0.7054  0.7151  0.7218  0.7947  0.7936  0.8045  0.7750  0.8171  0.8199  0.8251  0.8239  0.7869  0.7512  0.7460  0.7966  0.7966  0.7807  0.7841  0.7974  0.8067  0.8409  0.8339  0.1749  0.2338  0.2219  0.1749  0.1749  0.1749  0.1718  0.1718  0.1718  0.1718  0.1718  0.1718  0.1718  0.1755  0.1311  0.1311  0.0091  0.0061  0.0091  0.0091  0.0091  0.0061  0.0061  0.0061  0.0061  0.0061  0.0061  0.0061  0.0061  0.0061  0.0061  0.0061  0.0061  0.0061  0.0061  0.0061  0.0061  0.0061  0.0091  0.0061  0.0061  0.0061  0.0061  0.0061  0.0061  0.0061  0.0061  0.0061  0.0061  0.0061  0.0061  0.0061  0.0061  0.0061  0.0061  0.0061  0.0061  0.0061  0.0061  0.0061  0.0061  0.0061  0.0061  0.0061  0.0061  0.0091  0.0061  0.0061  0.0061  0.0061  0.0061  0.0061  0.0061  0.0061  0.0061  0.0061  0.0061  0.0061  0.0030  0.0030  0.0091  0.0091  0.0091  0.0091  0.0091  0.0091  0.0091  0.0091  0.0030  0.0000  0.0030  0.0030  0.0061  0.0030  0.0061  0.0030  0.0091  0.0091  0.0091  0.0091  0.0091  0.0030  0.0030  0.0061  0.0091  0.0091  0.0091  0.0091  0.0030  0.0061  0.0091  0.0091  0.0091  0.0091  0.0091  0.0091  0.0061  0.0091  0.0030  0.0061  0.0091  0.0091  0.0061  0.0061  0.0061  0.0091  0.0091  0.0091  0.0061  0.0091  0.0091  0.0091  0.0061  0.0061  0.0091  0.0061  0.0091  0.0030  0.0061  0.0091  0.0030  0.0061  0.0030  0.0061  0.0091  0.0061  0.0061  0.0091  0.0061  0.0091  0.0061  0.0061  0.0061  0.0061  0.0061  0.0122  0.0122  0.0030  0.0030  0.0030  0.0030
MFP4__GCA_000774275.1   1.1515  0.8182  0.7802  0.7802  0.7802  0.7009  0.7480  0.7189  0.6528  0.6088  0.6843  0.7160  0.7133  0.7199  1.0426  0.6516  0.6516  0.7922  0.6939  0.6992  0.6999  0.7442  0.7442  0.7442  0.7530  0.7012  0.7105  0.7057  0.6710  0.6710  0.7129  0.7365  0.7416  0.6872  0.7772  0.7772  0.7453  0.7416  0.7708  0.7551  0.7054  0.7151  0.7218  0.8076  0.8063  0.8177  0.7876  0.8307  0.8336  0.8390  0.8376  0.7869  0.7635  0.7520  0.8031  0.8031  0.7807  0.7841  0.7974  0.8067  0.8270  0.8201  0.1749  0.2298  0.2180  0.1749  0.1749  0.1749  0.1718  0.1718  0.1718  0.1718  0.1718  0.1718  0.1718  0.1755  0.1347  0.1347  0.0000  0.0030  0.0061  0.0060  0.0060  0.0030  0.0030  0.0030  0.0030  0.0030  0.0030  0.0030  0.0030  0.0030  0.0030  0.0030  0.0030  0.0030  0.0030  0.0030  0.0030  0.0030  0.0000  0.0030  0.0030  0.0030  0.0030  0.0030  0.0030  0.0030  0.0030  0.0030  0.0030  0.0030  0.0030  0.0030  0.0030  0.0030  0.0030  0.0030  0.0030  0.0030  0.0030  0.0030  0.0030  0.0030  0.0030  0.0030  0.0030  0.0000  0.0030  0.0030  0.0030  0.0030  0.0030  0.0030  0.0030  0.0030  0.0030  0.0030  0.0030  0.0030  0.0061  0.0061  0.0000  0.0060  0.0060  0.0060  0.0060  0.0060  0.0060  0.0060  0.0061  0.0091  0.0061  0.0061  0.0030  0.0061  0.0030  0.0122  0.0122  0.0122  0.0122  0.0122  0.0122  0.0122  0.0122  0.0030  0.0061  0.0061  0.0061  0.0061  0.0061  0.0030  0.0061  0.0061  0.0061  0.0061  0.0000  0.0061  0.0030  0.0000  0.0061  0.0030  0.0000  0.0000  0.0030  0.0030  0.0030  0.0000  0.0000  0.0061  0.0030  0.0061  0.0061  0.0061  0.0030  0.0030  0.0061  0.0030  0.0000  0.0061  0.0030  0.0061  0.0122  0.0030  0.0061  0.0030  0.0122  0.0030  0.0030  0.0061  0.0030  0.0061  0.0030  0.0030  0.0030  0.0030  0.0030  0.0030  0.0030  0.0061  0.0061  0.0122  0.0122  0.0091
MFP4__GCA_000774325.1   1.1515  0.8182  0.7802  0.7802  0.7802  0.7123  0.7491  0.7189  0.6473  0.6037  0.6898  0.7160  0.7133  0.7199  1.0268  0.6566  0.6566  0.7922  0.6833  0.6886  0.6892  0.7496  0.7496  0.7496  0.7644  0.7067  0.7219  0.7171  0.6819  0.6819  0.7243  0.7480  0.7529  0.6818  0.7601  0.7602  0.7344  0.7583  0.7650  0.7668  0.7168  0.7266  0.7335  0.8076  0.8063  0.8177  0.7876  0.8307  0.8336  0.8390  0.8376  0.7869  0.7512  0.7580  0.8097  0.8097  0.7935  0.7962  0.7974  0.8067  0.8270  0.8201  0.1786  0.2298  0.2180  0.1786  0.1786  0.1786  0.1755  0.1755  0.1755  0.1755  0.1755  0.1755  0.1755  0.1792  0.1382  0.1382  0.0091  0.0061  0.0091  0.0091  0.0091  0.0061  0.0061  0.0061  0.0061  0.0061  0.0061  0.0061  0.0061  0.0061  0.0061  0.0061  0.0061  0.0061  0.0061  0.0061  0.0061  0.0061  0.0091  0.0061  0.0061  0.0061  0.0061  0.0061  0.0061  0.0061  0.0061  0.0061  0.0061  0.0061  0.0061  0.0061  0.0061  0.0061  0.0061  0.0061  0.0061  0.0061  0.0061  0.0061  0.0061  0.0061  0.0061  0.0061  0.0061  0.0091  0.0061  0.0061  0.0061  0.0061  0.0061  0.0061  0.0061  0.0061  0.0061  0.0061  0.0061  0.0061  0.0030  0.0030  0.0091  0.0091  0.0091  0.0091  0.0091  0.0091  0.0091  0.0091  0.0091  0.0061  0.0091  0.0030  0.0061  0.0091  0.0061  0.0091  0.0153  0.0153  0.0153  0.0153  0.0153  0.0091  0.0091  0.0061  0.0091  0.0091  0.0091  0.0091  0.0091  0.0061  0.0091  0.0091  0.0091  0.0091  0.0091  0.0091  0.0061  0.0091  0.0091  0.0061  0.0091  0.0091  0.0061  0.0061  0.0061  0.0091  0.0091  0.0091  0.0061  0.0091  0.0091  0.0091  0.0061  0.0061  0.0091  0.0061  0.0091  0.0091  0.0061  0.0091  0.0091  0.0061  0.0091  0.0061  0.0153  0.0061  0.0061  0.0091  0.0061  0.0091  0.0061  0.0061  0.0061  0.0061  0.0061  0.0122  0.0122  0.0030  0.0091  0.0091  0.0091  0.0061  0.0091
MFP4__GCA_000774335.1   1.1515  0.8182  0.7802  0.7802  0.7802  0.7123  0.7491  0.7189  0.6473  0.6037  0.6898  0.7160  0.7133  0.7199  1.0268  0.6566  0.6566  0.7922  0.6833  0.6886  0.6892  0.7496  0.7496  0.7496  0.7644  0.7067  0.7219  0.7171  0.6819  0.6819  0.7243  0.7480  0.7529  0.6818  0.7601  0.7602  0.7344  0.7583  0.7650  0.7668  0.7168  0.7266  0.7335  0.8076  0.8063  0.8177  0.7876  0.8307  0.8336  0.8390  0.8376  0.7869  0.7512  0.7580  0.8097  0.8097  0.7935  0.7962  0.7974  0.8067  0.8270  0.8201  0.1786  0.2298  0.2180  0.1786  0.1786  0.1786  0.1755  0.1755  0.1755  0.1755  0.1755  0.1755  0.1755  0.1792  0.1382  0.1382  0.0091  0.0061  0.0091  0.0091  0.0091  0.0061  0.0061  0.0061  0.0061  0.0061  0.0061  0.0061  0.0061  0.0061  0.0061  0.0061  0.0061  0.0061  0.0061  0.0061  0.0061  0.0061  0.0091  0.0061  0.0061  0.0061  0.0061  0.0061  0.0061  0.0061  0.0061  0.0061  0.0061  0.0061  0.0061  0.0061  0.0061  0.0061  0.0061  0.0061  0.0061  0.0061  0.0061  0.0061  0.0061  0.0061  0.0061  0.0061  0.0061  0.0091  0.0061  0.0061  0.0061  0.0061  0.0061  0.0061  0.0061  0.0061  0.0061  0.0061  0.0061  0.0061  0.0030  0.0030  0.0091  0.0091  0.0091  0.0091  0.0091  0.0091  0.0091  0.0091  0.0091  0.0061  0.0091  0.0030  0.0061  0.0091  0.0061  0.0091  0.0153  0.0153  0.0153  0.0153  0.0153  0.0091  0.0091  0.0061  0.0091  0.0091  0.0091  0.0091  0.0091  0.0061  0.0091  0.0091  0.0091  0.0091  0.0091  0.0091  0.0061  0.0091  0.0091  0.0061  0.0091  0.0091  0.0061  0.0061  0.0061  0.0091  0.0091  0.0091  0.0061  0.0091  0.0091  0.0091  0.0061  0.0061  0.0091  0.0061  0.0091  0.0091  0.0061  0.0091  0.0091  0.0061  0.0091  0.0061  0.0153  0.0061  0.0061  0.0091  0.0061  0.0091  0.0061  0.0061  0.0061  0.0061  0.0061  0.0122  0.0122  0.0030  0.0091  0.0091  0.0091  0.0061  0.0091  0.0000
MFP4__GCA_000774385.1   1.1424  0.8120  0.7741  0.7741  0.7741  0.7066  0.7431  0.7136  0.6419  0.5985  0.6843  0.7106  0.7073  0.7138  1.0360  0.6566  0.6566  0.7864  0.6886  0.6939  0.6945  0.7442  0.7442  0.7442  0.7587  0.7012  0.7162  0.7114  0.6765  0.6765  0.7186  0.7422  0.7472  0.6818  0.7658  0.7658  0.7398  0.7527  0.7593  0.7609  0.7111  0.7208  0.7276  0.8011  0.7999  0.8111  0.7813  0.8239  0.8267  0.8320  0.8307  0.7805  0.7573  0.7520  0.8031  0.8031  0.7871  0.7901  0.8040  0.8134  0.8339  0.8270  0.1749  0.2298  0.2180  0.1749  0.1749  0.1749  0.1718  0.1718  0.1718  0.1718  0.1718  0.1718  0.1718  0.1755  0.1347  0.1347  0.0061  0.0030  0.0061  0.0060  0.0060  0.0030  0.0030  0.0030  0.0030  0.0030  0.0030  0.0030  0.0030  0.0030  0.0030  0.0030  0.0030  0.0030  0.0030  0.0030  0.0030  0.0030  0.0061  0.0030  0.0030  0.0030  0.0030  0.0030  0.0030  0.0030  0.0030  0.0030  0.0030  0.0030  0.0030  0.0030  0.0030  0.0030  0.0030  0.0030  0.0030  0.0030  0.0030  0.0030  0.0030  0.0030  0.0030  0.0030  0.0030  0.0061  0.0030  0.0030  0.0030  0.0030  0.0030  0.0030  0.0030  0.0030  0.0030  0.0030  0.0030  0.0030  0.0000  0.0000  0.0061  0.0060  0.0060  0.0060  0.0060  0.0060  0.0060  0.0060  0.0061  0.0030  0.0061  0.0000  0.0030  0.0061  0.0030  0.0061  0.0122  0.0122  0.0122  0.0122  0.0122  0.0061  0.0061  0.0030  0.0061  0.0061  0.0061  0.0061  0.0061  0.0030  0.0061  0.0061  0.0061  0.0061  0.0061  0.0061  0.0030  0.0061  0.0061  0.0030  0.0061  0.0061  0.0030  0.0030  0.0030  0.0061  0.0061  0.0061  0.0030  0.0061  0.0061  0.0061  0.0030  0.0030  0.0061  0.0030  0.0061  0.0061  0.0030  0.0061  0.0061  0.0030  0.0061  0.0030  0.0122  0.0030  0.0030  0.0061  0.0030  0.0061  0.0030  0.0030  0.0030  0.0030  0.0030  0.0091  0.0091  0.0000  0.0061  0.0061  0.0061  0.0030  0.0061  0.0030  0.0030
MFP4__GCA_000774395.1   1.1515  0.8182  0.7802  0.7802  0.7802  0.7009  0.7480  0.7189  0.6473  0.6037  0.6788  0.7160  0.7133  0.7199  1.0332  0.6516  0.6516  0.7922  0.6939  0.6992  0.6999  0.7442  0.7442  0.7442  0.7530  0.6957  0.7105  0.7057  0.6710  0.6710  0.7129  0.7365  0.7416  0.6872  0.7715  0.7715  0.7453  0.7471  0.7650  0.7551  0.7054  0.7151  0.7218  0.8076  0.8063  0.8177  0.7876  0.8307  0.8336  0.8390  0.8376  0.7869  0.7635  0.7460  0.7966  0.7966  0.7807  0.7841  0.7974  0.8067  0.8270  0.8201  0.1712  0.2258  0.2141  0.1712  0.1712  0.1712  0.1681  0.1681  0.1681  0.1681  0.1681  0.1681  0.1681  0.1718  0.1311  0.1311  0.0030  0.0000  0.0030  0.0030  0.0030  0.0000  0.0000  0.0000  0.0000  0.0000  0.0000  0.0000  0.0000  0.0000  0.0000  0.0000  0.0000  0.0000  0.0000  0.0000  0.0000  0.0000  0.0030  0.0000  0.0000  0.0000  0.0000  0.0000  0.0000  0.0000  0.0000  0.0000  0.0000  0.0000  0.0000  0.0000  0.0000  0.0000  0.0000  0.0000  0.0000  0.0000  0.0000  0.0000  0.0000  0.0000  0.0000  0.0000  0.0000  0.0030  0.0000  0.0000  0.0000  0.0000  0.0000  0.0000  0.0000  0.0000  0.0000  0.0000  0.0000  0.0000  0.0030  0.0030  0.0030  0.0030  0.0030  0.0030  0.0030  0.0030  0.0030  0.0030  0.0030  0.0061  0.0030  0.0030  0.0000  0.0030  0.0000  0.0091  0.0091  0.0091  0.0091  0.0091  0.0091  0.0091  0.0091  0.0000  0.0030  0.0030  0.0030  0.0030  0.0030  0.0000  0.0030  0.0030  0.0030  0.0030  0.0030  0.0030  0.0000  0.0030  0.0030  0.0000  0.0030  0.0030  0.0000  0.0000  0.0000  0.0030  0.0030  0.0030  0.0000  0.0030  0.0030  0.0030  0.0000  0.0000  0.0030  0.0000  0.0030  0.0030  0.0000  0.0030  0.0091  0.0000  0.0030  0.0000  0.0091  0.0000  0.0000  0.0030  0.0000  0.0030  0.0000  0.0000  0.0000  0.0000  0.0000  0.0061  0.0061  0.0030  0.0030  0.0091  0.0091  0.0061  0.0030  0.0061  0.0061  0.0030
MFP4__GCA_000774405.1   1.1245  0.8120  0.7620  0.7620  0.7620  0.7009  0.7431  0.7136  0.6312  0.5884  0.6734  0.7106  0.6955  0.7018  1.0550  0.6466  0.6466  0.7864  0.6781  0.6833  0.6840  0.7442  0.7442  0.7442  0.7530  0.6902  0.7048  0.7001  0.6657  0.6657  0.7073  0.7309  0.7360  0.6711  0.7546  0.7546  0.7398  0.7416  0.7480  0.7609  0.6998  0.7094  0.7160  0.7884  0.7873  0.7981  0.7689  0.8104  0.8131  0.8183  0.8171  0.7805  0.7451  0.7401  0.7902  0.7902  0.7871  0.7901  0.8040  0.8001  0.8339  0.8270  0.1712  0.2298  0.2180  0.1712  0.1712  0.1712  0.1681  0.1681  0.1681  0.1681  0.1681  0.1681  0.1681  0.1718  0.1276  0.1276  0.0122  0.0091  0.0122  0.0121  0.0121  0.0091  0.0091  0.0091  0.0091  0.0091  0.0091  0.0091  0.0091  0.0091  0.0091  0.0091  0.0091  0.0091  0.0091  0.0091  0.0091  0.0091  0.0122  0.0091  0.0091  0.0091  0.0091  0.0091  0.0091  0.0091  0.0091  0.0091  0.0091  0.0091  0.0091  0.0091  0.0091  0.0091  0.0091  0.0091  0.0091  0.0091  0.0091  0.0091  0.0091  0.0091  0.0091  0.0091  0.0091  0.0122  0.0091  0.0091  0.0091  0.0091  0.0091  0.0091  0.0091  0.0091  0.0091  0.0091  0.0091  0.0091  0.0061  0.0061  0.0122  0.0121  0.0121  0.0121  0.0121  0.0121  0.0121  0.0121  0.0061  0.0030  0.0061  0.0061  0.0091  0.0061  0.0091  0.0000  0.0061  0.0061  0.0061  0.0061  0.0061  0.0000  0.0000  0.0091  0.0122  0.0122  0.0122  0.0122  0.0061  0.0091  0.0122  0.0122  0.0122  0.0122  0.0122  0.0122  0.0091  0.0122  0.0061  0.0091  0.0122  0.0122  0.0091  0.0091  0.0091  0.0122  0.0122  0.0122  0.0091  0.0122  0.0122  0.0122  0.0091  0.0091  0.0122  0.0091  0.0122  0.0061  0.0091  0.0122  0.0000  0.0091  0.0061  0.0091  0.0061  0.0091  0.0091  0.0122  0.0091  0.0122  0.0091  0.0091  0.0091  0.0091  0.0091  0.0091  0.0153  0.0061  0.0061  0.0000  0.0000  0.0030  0.0122  0.0091  0.0091  0.0061  0.0091
MFP4__GCA_000774415.1   1.1424  0.8120  0.7741  0.7741  0.7741  0.6953  0.7420  0.7136  0.6419  0.5985  0.6734  0.7106  0.7073  0.7138  1.0426  0.6466  0.6466  0.7864  0.6886  0.6939  0.6945  0.7389  0.7389  0.7389  0.7474  0.6902  0.7048  0.7001  0.6657  0.6657  0.7073  0.7309  0.7360  0.6818  0.7658  0.7658  0.7398  0.7416  0.7593  0.7494  0.6998  0.7094  0.7160  0.8011  0.7999  0.8111  0.7813  0.8239  0.8267  0.8320  0.8307  0.7934  0.7573  0.7401  0.7902  0.7902  0.7743  0.7782  0.7910  0.8001  0.8339  0.8270  0.1712  0.2298  0.2180  0.1712  0.1712  0.1712  0.1681  0.1681  0.1681  0.1681  0.1681  0.1681  0.1681  0.1718  0.1276  0.1276  0.0061  0.0030  0.0061  0.0060  0.0060  0.0030  0.0030  0.0030  0.0030  0.0030  0.0030  0.0030  0.0030  0.0030  0.0030  0.0030  0.0030  0.0030  0.0030  0.0030  0.0030  0.0030  0.0061  0.0030  0.0030  0.0030  0.0030  0.0030  0.0030  0.0030  0.0030  0.0030  0.0030  0.0030  0.0030  0.0030  0.0030  0.0030  0.0030  0.0030  0.0030  0.0030  0.0030  0.0030  0.0030  0.0030  0.0030  0.0030  0.0030  0.0061  0.0030  0.0030  0.0030  0.0030  0.0030  0.0030  0.0030  0.0030  0.0030  0.0030  0.0030  0.0030  0.0061  0.0061  0.0061  0.0060  0.0060  0.0060  0.0060  0.0060  0.0060  0.0060  0.0000  0.0030  0.0000  0.0061  0.0030  0.0000  0.0030  0.0061  0.0061  0.0061  0.0061  0.0061  0.0061  0.0061  0.0061  0.0030  0.0061  0.0061  0.0061  0.0061  0.0000  0.0030  0.0061  0.0061  0.0061  0.0061  0.0061  0.0061  0.0030  0.0061  0.0000  0.0030  0.0061  0.0061  0.0030  0.0030  0.0030  0.0061  0.0061  0.0061  0.0030  0.0061  0.0061  0.0061  0.0030  0.0030  0.0061  0.0030  0.0061  0.0000  0.0030  0.0061  0.0061  0.0030  0.0000  0.0030  0.0061  0.0030  0.0030  0.0061  0.0030  0.0061  0.0030  0.0030  0.0030  0.0030  0.0030  0.0091  0.0091  0.0061  0.0000  0.0061  0.0061  0.0030  0.0061  0.0091  0.0091  0.0061  0.0030  0.0061
MFP4__GCA_000774475.1   1.1424  0.8120  0.7741  0.7741  0.7741  0.7066  0.7431  0.7136  0.6419  0.5985  0.6843  0.7106  0.7073  0.7138  1.0360  0.6566  0.6566  0.7864  0.6886  0.6939  0.6945  0.7442  0.7442  0.7442  0.7587  0.7012  0.7162  0.7114  0.6765  0.6765  0.7186  0.7422  0.7472  0.6818  0.7658  0.7658  0.7398  0.7527  0.7593  0.7609  0.7111  0.7208  0.7276  0.8011  0.7999  0.8111  0.7813  0.8239  0.8267  0.8320  0.8307  0.7805  0.7573  0.7520  0.8031  0.8031  0.7871  0.7901  0.8040  0.8134  0.8339  0.8270  0.1749  0.2298  0.2180  0.1749  0.1749  0.1749  0.1718  0.1718  0.1718  0.1718  0.1718  0.1718  0.1718  0.1755  0.1347  0.1347  0.0061  0.0030  0.0061  0.0060  0.0060  0.0030  0.0030  0.0030  0.0030  0.0030  0.0030  0.0030  0.0030  0.0030  0.0030  0.0030  0.0030  0.0030  0.0030  0.0030  0.0030  0.0030  0.0061  0.0030  0.0030  0.0030  0.0030  0.0030  0.0030  0.0030  0.0030  0.0030  0.0030  0.0030  0.0030  0.0030  0.0030  0.0030  0.0030  0.0030  0.0030  0.0030  0.0030  0.0030  0.0030  0.0030  0.0030  0.0030  0.0030  0.0061  0.0030  0.0030  0.0030  0.0030  0.0030  0.0030  0.0030  0.0030  0.0030  0.0030  0.0030  0.0030  0.0000  0.0000  0.0061  0.0060  0.0060  0.0060  0.0060  0.0060  0.0060  0.0060  0.0061  0.0030  0.0061  0.0000  0.0030  0.0061  0.0030  0.0061  0.0122  0.0122  0.0122  0.0122  0.0122  0.0061  0.0061  0.0030  0.0061  0.0061  0.0061  0.0061  0.0061  0.0030  0.0061  0.0061  0.0061  0.0061  0.0061  0.0061  0.0030  0.0061  0.0061  0.0030  0.0061  0.0061  0.0030  0.0030  0.0030  0.0061  0.0061  0.0061  0.0030  0.0061  0.0061  0.0061  0.0030  0.0030  0.0061  0.0030  0.0061  0.0061  0.0030  0.0061  0.0061  0.0030  0.0061  0.0030  0.0122  0.0030  0.0030  0.0061  0.0030  0.0061  0.0030  0.0030  0.0030  0.0030  0.0030  0.0091  0.0091  0.0000  0.0061  0.0061  0.0061  0.0030  0.0061  0.0030  0.0030  0.0000  0.0030  0.0061  0.0061
MFP4__GCA_000774485.1   1.1245  0.8120  0.7620  0.7620  0.7620  0.7009  0.7431  0.7136  0.6312  0.5884  0.6734  0.7106  0.6955  0.7018  1.0550  0.6466  0.6466  0.7864  0.6781  0.6833  0.6840  0.7442  0.7442  0.7442  0.7530  0.6902  0.7048  0.7001  0.6657  0.6657  0.7073  0.7309  0.7360  0.6711  0.7546  0.7546  0.7398  0.7416  0.7480  0.7609  0.6998  0.7094  0.7160  0.7884  0.7873  0.7981  0.7689  0.8104  0.8131  0.8183  0.8171  0.7805  0.7451  0.7401  0.7902  0.7902  0.7871  0.7901  0.8040  0.8001  0.8339  0.8270  0.1712  0.2298  0.2180  0.1712  0.1712  0.1712  0.1681  0.1681  0.1681  0.1681  0.1681  0.1681  0.1681  0.1718  0.1276  0.1276  0.0122  0.0091  0.0122  0.0121  0.0121  0.0091  0.0091  0.0091  0.0091  0.0091  0.0091  0.0091  0.0091  0.0091  0.0091  0.0091  0.0091  0.0091  0.0091  0.0091  0.0091  0.0091  0.0122  0.0091  0.0091  0.0091  0.0091  0.0091  0.0091  0.0091  0.0091  0.0091  0.0091  0.0091  0.0091  0.0091  0.0091  0.0091  0.0091  0.0091  0.0091  0.0091  0.0091  0.0091  0.0091  0.0091  0.0091  0.0091  0.0091  0.0122  0.0091  0.0091  0.0091  0.0091  0.0091  0.0091  0.0091  0.0091  0.0091  0.0091  0.0091  0.0091  0.0061  0.0061  0.0122  0.0121  0.0121  0.0121  0.0121  0.0121  0.0121  0.0121  0.0061  0.0030  0.0061  0.0061  0.0091  0.0061  0.0091  0.0000  0.0061  0.0061  0.0061  0.0061  0.0061  0.0000  0.0000  0.0091  0.0122  0.0122  0.0122  0.0122  0.0061  0.0091  0.0122  0.0122  0.0122  0.0122  0.0122  0.0122  0.0091  0.0122  0.0061  0.0091  0.0122  0.0122  0.0091  0.0091  0.0091  0.0122  0.0122  0.0122  0.0091  0.0122  0.0122  0.0122  0.0091  0.0091  0.0122  0.0091  0.0122  0.0061  0.0091  0.0122  0.0000  0.0091  0.0061  0.0091  0.0061  0.0091  0.0091  0.0122  0.0091  0.0122  0.0091  0.0091  0.0091  0.0091  0.0091  0.0091  0.0153  0.0061  0.0061  0.0000  0.0000  0.0030  0.0122  0.0091  0.0091  0.0061  0.0091  0.0000  0.0061  0.0061
MFP4__GCA_000774555.1   1.1515  0.8182  0.7802  0.7802  0.7802  0.7009  0.7480  0.7189  0.6473  0.6037  0.6788  0.7160  0.7133  0.7199  1.0332  0.6516  0.6516  0.7922  0.6939  0.6992  0.6999  0.7442  0.7442  0.7442  0.7530  0.6957  0.7105  0.7057  0.6710  0.6710  0.7129  0.7365  0.7416  0.6872  0.7715  0.7715  0.7453  0.7471  0.7650  0.7551  0.7054  0.7151  0.7218  0.8076  0.8063  0.8177  0.7876  0.8307  0.8336  0.8390  0.8376  0.7869  0.7635  0.7460  0.7966  0.7966  0.7807  0.7841  0.7974  0.8067  0.8270  0.8201  0.1712  0.2258  0.2141  0.1712  0.1712  0.1712  0.1681  0.1681  0.1681  0.1681  0.1681  0.1681  0.1681  0.1718  0.1311  0.1311  0.0030  0.0000  0.0030  0.0030  0.0030  0.0000  0.0000  0.0000  0.0000  0.0000  0.0000  0.0000  0.0000  0.0000  0.0000  0.0000  0.0000  0.0000  0.0000  0.0000  0.0000  0.0000  0.0030  0.0000  0.0000  0.0000  0.0000  0.0000  0.0000  0.0000  0.0000  0.0000  0.0000  0.0000  0.0000  0.0000  0.0000  0.0000  0.0000  0.0000  0.0000  0.0000  0.0000  0.0000  0.0000  0.0000  0.0000  0.0000  0.0000  0.0030  0.0000  0.0000  0.0000  0.0000  0.0000  0.0000  0.0000  0.0000  0.0000  0.0000  0.0000  0.0000  0.0030  0.0030  0.0030  0.0030  0.0030  0.0030  0.0030  0.0030  0.0030  0.0030  0.0030  0.0061  0.0030  0.0030  0.0000  0.0030  0.0000  0.0091  0.0091  0.0091  0.0091  0.0091  0.0091  0.0091  0.0091  0.0000  0.0030  0.0030  0.0030  0.0030  0.0030  0.0000  0.0030  0.0030  0.0030  0.0030  0.0030  0.0030  0.0000  0.0030  0.0030  0.0000  0.0030  0.0030  0.0000  0.0000  0.0000  0.0030  0.0030  0.0030  0.0000  0.0030  0.0030  0.0030  0.0000  0.0000  0.0030  0.0000  0.0030  0.0030  0.0000  0.0030  0.0091  0.0000  0.0030  0.0000  0.0091  0.0000  0.0000  0.0030  0.0000  0.0030  0.0000  0.0000  0.0000  0.0000  0.0000  0.0061  0.0061  0.0030  0.0030  0.0091  0.0091  0.0061  0.0030  0.0061  0.0061  0.0030  0.0000  0.0091  0.0030  0.0030  0.0091
MFP4__GCA_000774565.1   1.1424  0.8120  0.7741  0.7741  0.7741  0.6953  0.7420  0.7136  0.6419  0.5985  0.6734  0.7106  0.7073  0.7138  1.0426  0.6466  0.6466  0.7864  0.6886  0.6939  0.6945  0.7389  0.7389  0.7389  0.7474  0.6902  0.7048  0.7001  0.6657  0.6657  0.7073  0.7309  0.7360  0.6818  0.7658  0.7658  0.7398  0.7416  0.7593  0.7494  0.6998  0.7094  0.7160  0.8011  0.7999  0.8111  0.7813  0.8239  0.8267  0.8320  0.8307  0.7934  0.7573  0.7401  0.7902  0.7902  0.7743  0.7782  0.7910  0.8001  0.8339  0.8270  0.1712  0.2298  0.2180  0.1712  0.1712  0.1712  0.1681  0.1681  0.1681  0.1681  0.1681  0.1681  0.1681  0.1718  0.1276  0.1276  0.0061  0.0030  0.0061  0.0060  0.0060  0.0030  0.0030  0.0030  0.0030  0.0030  0.0030  0.0030  0.0030  0.0030  0.0030  0.0030  0.0030  0.0030  0.0030  0.0030  0.0030  0.0030  0.0061  0.0030  0.0030  0.0030  0.0030  0.0030  0.0030  0.0030  0.0030  0.0030  0.0030  0.0030  0.0030  0.0030  0.0030  0.0030  0.0030  0.0030  0.0030  0.0030  0.0030  0.0030  0.0030  0.0030  0.0030  0.0030  0.0030  0.0061  0.0030  0.0030  0.0030  0.0030  0.0030  0.0030  0.0030  0.0030  0.0030  0.0030  0.0030  0.0030  0.0061  0.0061  0.0061  0.0060  0.0060  0.0060  0.0060  0.0060  0.0060  0.0060  0.0000  0.0030  0.0000  0.0061  0.0030  0.0000  0.0030  0.0061  0.0061  0.0061  0.0061  0.0061  0.0061  0.0061  0.0061  0.0030  0.0061  0.0061  0.0061  0.0061  0.0000  0.0030  0.0061  0.0061  0.0061  0.0061  0.0061  0.0061  0.0030  0.0061  0.0000  0.0030  0.0061  0.0061  0.0030  0.0030  0.0030  0.0061  0.0061  0.0061  0.0030  0.0061  0.0061  0.0061  0.0030  0.0030  0.0061  0.0030  0.0061  0.0000  0.0030  0.0061  0.0061  0.0030  0.0000  0.0030  0.0061  0.0030  0.0030  0.0061  0.0030  0.0061  0.0030  0.0030  0.0030  0.0030  0.0030  0.0091  0.0091  0.0061  0.0000  0.0061  0.0061  0.0030  0.0061  0.0091  0.0091  0.0061  0.0030  0.0061  0.0000  0.0061  0.0061  0.0030
MFP4__GCA_000774575.1   1.1424  0.8120  0.7741  0.7741  0.7741  0.7066  0.7431  0.7136  0.6419  0.5985  0.6843  0.7106  0.7073  0.7138  1.0360  0.6566  0.6566  0.7864  0.6886  0.6939  0.6945  0.7442  0.7442  0.7442  0.7587  0.7012  0.7162  0.7114  0.6765  0.6765  0.7186  0.7422  0.7472  0.6818  0.7658  0.7658  0.7398  0.7527  0.7593  0.7609  0.7111  0.7208  0.7276  0.8011  0.7999  0.8111  0.7813  0.8239  0.8267  0.8320  0.8307  0.7805  0.7573  0.7520  0.8031  0.8031  0.7871  0.7901  0.8040  0.8134  0.8339  0.8270  0.1749  0.2298  0.2180  0.1749  0.1749  0.1749  0.1718  0.1718  0.1718  0.1718  0.1718  0.1718  0.1718  0.1755  0.1347  0.1347  0.0061  0.0030  0.0061  0.0060  0.0060  0.0030  0.0030  0.0030  0.0030  0.0030  0.0030  0.0030  0.0030  0.0030  0.0030  0.0030  0.0030  0.0030  0.0030  0.0030  0.0030  0.0030  0.0061  0.0030  0.0030  0.0030  0.0030  0.0030  0.0030  0.0030  0.0030  0.0030  0.0030  0.0030  0.0030  0.0030  0.0030  0.0030  0.0030  0.0030  0.0030  0.0030  0.0030  0.0030  0.0030  0.0030  0.0030  0.0030  0.0030  0.0061  0.0030  0.0030  0.0030  0.0030  0.0030  0.0030  0.0030  0.0030  0.0030  0.0030  0.0030  0.0030  0.0000  0.0000  0.0061  0.0060  0.0060  0.0060  0.0060  0.0060  0.0060  0.0060  0.0061  0.0030  0.0061  0.0000  0.0030  0.0061  0.0030  0.0061  0.0122  0.0122  0.0122  0.0122  0.0122  0.0061  0.0061  0.0030  0.0061  0.0061  0.0061  0.0061  0.0061  0.0030  0.0061  0.0061  0.0061  0.0061  0.0061  0.0061  0.0030  0.0061  0.0061  0.0030  0.0061  0.0061  0.0030  0.0030  0.0030  0.0061  0.0061  0.0061  0.0030  0.0061  0.0061  0.0061  0.0030  0.0030  0.0061  0.0030  0.0061  0.0061  0.0030  0.0061  0.0061  0.0030  0.0061  0.0030  0.0122  0.0030  0.0030  0.0061  0.0030  0.0061  0.0030  0.0030  0.0030  0.0030  0.0030  0.0091  0.0091  0.0000  0.0061  0.0061  0.0061  0.0030  0.0061  0.0030  0.0030  0.0000  0.0030  0.0061  0.0061  0.0000  0.0061  0.0030  0.0061
MFP4__GCA_000774645.1   1.1515  0.8182  0.7802  0.7802  0.7802  0.7009  0.7480  0.7189  0.6473  0.6037  0.6788  0.7160  0.7133  0.7199  1.0332  0.6516  0.6516  0.7922  0.6939  0.6992  0.6999  0.7442  0.7442  0.7442  0.7530  0.6957  0.7105  0.7057  0.6710  0.6710  0.7129  0.7365  0.7416  0.6872  0.7715  0.7715  0.7453  0.7471  0.7650  0.7551  0.7054  0.7151  0.7218  0.8076  0.8063  0.8177  0.7876  0.8307  0.8336  0.8390  0.8376  0.7869  0.7635  0.7460  0.7966  0.7966  0.7807  0.7841  0.7974  0.8067  0.8270  0.8201  0.1712  0.2258  0.2141  0.1712  0.1712  0.1712  0.1681  0.1681  0.1681  0.1681  0.1681  0.1681  0.1681  0.1718  0.1311  0.1311  0.0030  0.0000  0.0030  0.0030  0.0030  0.0000  0.0000  0.0000  0.0000  0.0000  0.0000  0.0000  0.0000  0.0000  0.0000  0.0000  0.0000  0.0000  0.0000  0.0000  0.0000  0.0000  0.0030  0.0000  0.0000  0.0000  0.0000  0.0000  0.0000  0.0000  0.0000  0.0000  0.0000  0.0000  0.0000  0.0000  0.0000  0.0000  0.0000  0.0000  0.0000  0.0000  0.0000  0.0000  0.0000  0.0000  0.0000  0.0000  0.0000  0.0030  0.0000  0.0000  0.0000  0.0000  0.0000  0.0000  0.0000  0.0000  0.0000  0.0000  0.0000  0.0000  0.0030  0.0030  0.0030  0.0030  0.0030  0.0030  0.0030  0.0030  0.0030  0.0030  0.0030  0.0061  0.0030  0.0030  0.0000  0.0030  0.0000  0.0091  0.0091  0.0091  0.0091  0.0091  0.0091  0.0091  0.0091  0.0000  0.0030  0.0030  0.0030  0.0030  0.0030  0.0000  0.0030  0.0030  0.0030  0.0030  0.0030  0.0030  0.0000  0.0030  0.0030  0.0000  0.0030  0.0030  0.0000  0.0000  0.0000  0.0030  0.0030  0.0030  0.0000  0.0030  0.0030  0.0030  0.0000  0.0000  0.0030  0.0000  0.0030  0.0030  0.0000  0.0030  0.0091  0.0000  0.0030  0.0000  0.0091  0.0000  0.0000  0.0030  0.0000  0.0030  0.0000  0.0000  0.0000  0.0000  0.0000  0.0061  0.0061  0.0030  0.0030  0.0091  0.0091  0.0061  0.0030  0.0061  0.0061  0.0030  0.0000  0.0091  0.0030  0.0030  0.0091  0.0000  0.0030  0.0030
MFP4__GCA_000774685.1   1.1515  0.8182  0.7802  0.7802  0.7802  0.7009  0.7480  0.7189  0.6528  0.6088  0.6843  0.7160  0.7133  0.7199  1.0426  0.6516  0.6516  0.7922  0.6939  0.6992  0.6999  0.7442  0.7442  0.7442  0.7530  0.7012  0.7105  0.7057  0.6710  0.6710  0.7129  0.7365  0.7416  0.6872  0.7772  0.7772  0.7453  0.7416  0.7708  0.7551  0.7054  0.7151  0.7218  0.8076  0.8063  0.8177  0.7876  0.8307  0.8336  0.8390  0.8376  0.7869  0.7635  0.7520  0.8031  0.8031  0.7807  0.7841  0.7974  0.8067  0.8270  0.8201  0.1749  0.2298  0.2180  0.1749  0.1749  0.1749  0.1718  0.1718  0.1718  0.1718  0.1718  0.1718  0.1718  0.1755  0.1347  0.1347  0.0000  0.0030  0.0061  0.0060  0.0060  0.0030  0.0030  0.0030  0.0030  0.0030  0.0030  0.0030  0.0030  0.0030  0.0030  0.0030  0.0030  0.0030  0.0030  0.0030  0.0030  0.0030  0.0000  0.0030  0.0030  0.0030  0.0030  0.0030  0.0030  0.0030  0.0030  0.0030  0.0030  0.0030  0.0030  0.0030  0.0030  0.0030  0.0030  0.0030  0.0030  0.0030  0.0030  0.0030  0.0030  0.0030  0.0030  0.0030  0.0030  0.0000  0.0030  0.0030  0.0030  0.0030  0.0030  0.0030  0.0030  0.0030  0.0030  0.0030  0.0030  0.0030  0.0061  0.0061  0.0000  0.0060  0.0060  0.0060  0.0060  0.0060  0.0060  0.0060  0.0061  0.0091  0.0061  0.0061  0.0030  0.0061  0.0030  0.0122  0.0122  0.0122  0.0122  0.0122  0.0122  0.0122  0.0122  0.0030  0.0061  0.0061  0.0061  0.0061  0.0061  0.0030  0.0061  0.0061  0.0061  0.0061  0.0000  0.0061  0.0030  0.0000  0.0061  0.0030  0.0000  0.0000  0.0030  0.0030  0.0030  0.0000  0.0000  0.0061  0.0030  0.0061  0.0061  0.0061  0.0030  0.0030  0.0061  0.0030  0.0000  0.0061  0.0030  0.0061  0.0122  0.0030  0.0061  0.0030  0.0122  0.0030  0.0030  0.0061  0.0030  0.0061  0.0030  0.0030  0.0030  0.0030  0.0030  0.0030  0.0030  0.0061  0.0061  0.0122  0.0122  0.0091  0.0000  0.0091  0.0091  0.0061  0.0030  0.0122  0.0061  0.0061  0.0122  0.0030  0.0061  0.0061  0.0030
MFP4__GCA_000774695.1   1.1515  0.8182  0.7802  0.7802  0.7802  0.7009  0.7480  0.7189  0.6528  0.6088  0.6843  0.7160  0.7133  0.7199  1.0426  0.6516  0.6516  0.7922  0.6939  0.6992  0.6999  0.7442  0.7442  0.7442  0.7530  0.7012  0.7105  0.7057  0.6710  0.6710  0.7129  0.7365  0.7416  0.6872  0.7772  0.7772  0.7453  0.7416  0.7708  0.7551  0.7054  0.7151  0.7218  0.8076  0.8063  0.8177  0.7876  0.8307  0.8336  0.8390  0.8376  0.7869  0.7635  0.7520  0.8031  0.8031  0.7807  0.7841  0.7974  0.8067  0.8270  0.8201  0.1749  0.2298  0.2180  0.1749  0.1749  0.1749  0.1718  0.1718  0.1718  0.1718  0.1718  0.1718  0.1718  0.1755  0.1347  0.1347  0.0000  0.0030  0.0061  0.0060  0.0060  0.0030  0.0030  0.0030  0.0030  0.0030  0.0030  0.0030  0.0030  0.0030  0.0030  0.0030  0.0030  0.0030  0.0030  0.0030  0.0030  0.0030  0.0000  0.0030  0.0030  0.0030  0.0030  0.0030  0.0030  0.0030  0.0030  0.0030  0.0030  0.0030  0.0030  0.0030  0.0030  0.0030  0.0030  0.0030  0.0030  0.0030  0.0030  0.0030  0.0030  0.0030  0.0030  0.0030  0.0030  0.0000  0.0030  0.0030  0.0030  0.0030  0.0030  0.0030  0.0030  0.0030  0.0030  0.0030  0.0030  0.0030  0.0061  0.0061  0.0000  0.0060  0.0060  0.0060  0.0060  0.0060  0.0060  0.0060  0.0061  0.0091  0.0061  0.0061  0.0030  0.0061  0.0030  0.0122  0.0122  0.0122  0.0122  0.0122  0.0122  0.0122  0.0122  0.0030  0.0061  0.0061  0.0061  0.0061  0.0061  0.0030  0.0061  0.0061  0.0061  0.0061  0.0000  0.0061  0.0030  0.0000  0.0061  0.0030  0.0000  0.0000  0.0030  0.0030  0.0030  0.0000  0.0000  0.0061  0.0030  0.0061  0.0061  0.0061  0.0030  0.0030  0.0061  0.0030  0.0000  0.0061  0.0030  0.0061  0.0122  0.0030  0.0061  0.0030  0.0122  0.0030  0.0030  0.0061  0.0030  0.0061  0.0030  0.0030  0.0030  0.0030  0.0030  0.0030  0.0030  0.0061  0.0061  0.0122  0.0122  0.0091  0.0000  0.0091  0.0091  0.0061  0.0030  0.0122  0.0061  0.0061  0.0122  0.0030  0.0061  0.0061  0.0030  0.0000
MFP4__GCA_000774785.1   1.1515  0.8182  0.7802  0.7802  0.7802  0.7009  0.7480  0.7189  0.6473  0.6037  0.6788  0.7160  0.7133  0.7199  1.0332  0.6516  0.6516  0.7922  0.6939  0.6992  0.6999  0.7442  0.7442  0.7442  0.7530  0.6957  0.7105  0.7057  0.6710  0.6710  0.7129  0.7365  0.7416  0.6872  0.7715  0.7715  0.7453  0.7471  0.7650  0.7551  0.7054  0.7151  0.7218  0.8076  0.8063  0.8177  0.7876  0.8307  0.8336  0.8390  0.8376  0.7869  0.7635  0.7460  0.7966  0.7966  0.7807  0.7841  0.7974  0.8067  0.8270  0.8201  0.1712  0.2258  0.2141  0.1712  0.1712  0.1712  0.1681  0.1681  0.1681  0.1681  0.1681  0.1681  0.1681  0.1718  0.1311  0.1311  0.0030  0.0000  0.0030  0.0030  0.0030  0.0000  0.0000  0.0000  0.0000  0.0000  0.0000  0.0000  0.0000  0.0000  0.0000  0.0000  0.0000  0.0000  0.0000  0.0000  0.0000  0.0000  0.0030  0.0000  0.0000  0.0000  0.0000  0.0000  0.0000  0.0000  0.0000  0.0000  0.0000  0.0000  0.0000  0.0000  0.0000  0.0000  0.0000  0.0000  0.0000  0.0000  0.0000  0.0000  0.0000  0.0000  0.0000  0.0000  0.0000  0.0030  0.0000  0.0000  0.0000  0.0000  0.0000  0.0000  0.0000  0.0000  0.0000  0.0000  0.0000  0.0000  0.0030  0.0030  0.0030  0.0030  0.0030  0.0030  0.0030  0.0030  0.0030  0.0030  0.0030  0.0061  0.0030  0.0030  0.0000  0.0030  0.0000  0.0091  0.0091  0.0091  0.0091  0.0091  0.0091  0.0091  0.0091  0.0000  0.0030  0.0030  0.0030  0.0030  0.0030  0.0000  0.0030  0.0030  0.0030  0.0030  0.0030  0.0030  0.0000  0.0030  0.0030  0.0000  0.0030  0.0030  0.0000  0.0000  0.0000  0.0030  0.0030  0.0030  0.0000  0.0030  0.0030  0.0030  0.0000  0.0000  0.0030  0.0000  0.0030  0.0030  0.0000  0.0030  0.0091  0.0000  0.0030  0.0000  0.0091  0.0000  0.0000  0.0030  0.0000  0.0030  0.0000  0.0000  0.0000  0.0000  0.0000  0.0061  0.0061  0.0030  0.0030  0.0091  0.0091  0.0061  0.0030  0.0061  0.0061  0.0030  0.0000  0.0091  0.0030  0.0030  0.0091  0.0000  0.0030  0.0030  0.0000  0.0030  0.0030
MFP4__GCA_000774815.1   1.1608  0.8245  0.7864  0.7864  0.7864  0.7066  0.7540  0.7242  0.6528  0.6088  0.6843  0.7214  0.7194  0.7260  1.0241  0.6566  0.6566  0.7980  0.6992  0.7046  0.7053  0.7496  0.7496  0.7496  0.7587  0.6957  0.7162  0.7114  0.6765  0.6765  0.7186  0.7422  0.7360  0.6927  0.7772  0.7772  0.7508  0.7527  0.7708  0.7609  0.7111  0.7208  0.7276  0.8141  0.8128  0.8244  0.7940  0.8376  0.8407  0.8460  0.8447  0.7934  0.7697  0.7520  0.8031  0.8031  0.7743  0.7901  0.8040  0.8134  0.8339  0.8270  0.1749  0.2298  0.2180  0.1749  0.1749  0.1749  0.1718  0.1718  0.1718  0.1718  0.1718  0.1718  0.1718  0.1755  0.1347  0.1347  0.0061  0.0030  0.0061  0.0060  0.0060  0.0030  0.0030  0.0030  0.0030  0.0030  0.0030  0.0030  0.0030  0.0030  0.0030  0.0030  0.0030  0.0030  0.0030  0.0030  0.0030  0.0030  0.0061  0.0030  0.0030  0.0030  0.0030  0.0030  0.0030  0.0030  0.0030  0.0030  0.0030  0.0030  0.0030  0.0030  0.0030  0.0030  0.0030  0.0030  0.0030  0.0030  0.0030  0.0030  0.0030  0.0030  0.0030  0.0030  0.0030  0.0061  0.0030  0.0030  0.0030  0.0030  0.0030  0.0030  0.0030  0.0030  0.0030  0.0030  0.0030  0.0030  0.0061  0.0061  0.0061  0.0060  0.0060  0.0060  0.0060  0.0060  0.0060  0.0060  0.0061  0.0091  0.0061  0.0061  0.0030  0.0061  0.0030  0.0122  0.0122  0.0122  0.0122  0.0122  0.0122  0.0122  0.0122  0.0030  0.0061  0.0061  0.0061  0.0061  0.0061  0.0030  0.0061  0.0061  0.0061  0.0061  0.0061  0.0061  0.0030  0.0061  0.0061  0.0030  0.0061  0.0061  0.0030  0.0030  0.0030  0.0061  0.0061  0.0061  0.0030  0.0061  0.0061  0.0061  0.0030  0.0030  0.0061  0.0030  0.0061  0.0061  0.0030  0.0061  0.0122  0.0030  0.0061  0.0030  0.0122  0.0030  0.0030  0.0061  0.0030  0.0061  0.0030  0.0030  0.0030  0.0030  0.0030  0.0091  0.0030  0.0061  0.0061  0.0122  0.0122  0.0091  0.0061  0.0091  0.0091  0.0061  0.0030  0.0122  0.0061  0.0061  0.0122  0.0030  0.0061  0.0061  0.0030  0.0061  0.0061  0.0030
MFP4__GCA_000774945.1   1.1424  0.8120  0.7741  0.7741  0.7741  0.7066  0.7431  0.7136  0.6419  0.5985  0.6843  0.7106  0.7073  0.7138  1.0360  0.6566  0.6566  0.7864  0.6886  0.6939  0.6945  0.7442  0.7442  0.7442  0.7587  0.7012  0.7162  0.7114  0.6765  0.6765  0.7186  0.7422  0.7472  0.6818  0.7658  0.7658  0.7398  0.7527  0.7593  0.7609  0.7111  0.7208  0.7276  0.8011  0.7999  0.8111  0.7813  0.8239  0.8267  0.8320  0.8307  0.7805  0.7573  0.7520  0.8031  0.8031  0.7871  0.7901  0.8040  0.8134  0.8339  0.8270  0.1749  0.2298  0.2180  0.1749  0.1749  0.1749  0.1718  0.1718  0.1718  0.1718  0.1718  0.1718  0.1718  0.1755  0.1347  0.1347  0.0061  0.0030  0.0061  0.0060  0.0060  0.0030  0.0030  0.0030  0.0030  0.0030  0.0030  0.0030  0.0030  0.0030  0.0030  0.0030  0.0030  0.0030  0.0030  0.0030  0.0030  0.0030  0.0061  0.0030  0.0030  0.0030  0.0030  0.0030  0.0030  0.0030  0.0030  0.0030  0.0030  0.0030  0.0030  0.0030  0.0030  0.0030  0.0030  0.0030  0.0030  0.0030  0.0030  0.0030  0.0030  0.0030  0.0030  0.0030  0.0030  0.0061  0.0030  0.0030  0.0030  0.0030  0.0030  0.0030  0.0030  0.0030  0.0030  0.0030  0.0030  0.0030  0.0000  0.0000  0.0061  0.0060  0.0060  0.0060  0.0060  0.0060  0.0060  0.0060  0.0061  0.0030  0.0061  0.0000  0.0030  0.0061  0.0030  0.0061  0.0122  0.0122  0.0122  0.0122  0.0122  0.0061  0.0061  0.0030  0.0061  0.0061  0.0061  0.0061  0.0061  0.0030  0.0061  0.0061  0.0061  0.0061  0.0061  0.0061  0.0030  0.0061  0.0061  0.0030  0.0061  0.0061  0.0030  0.0030  0.0030  0.0061  0.0061  0.0061  0.0030  0.0061  0.0061  0.0061  0.0030  0.0030  0.0061  0.0030  0.0061  0.0061  0.0030  0.0061  0.0061  0.0030  0.0061  0.0030  0.0122  0.0030  0.0030  0.0061  0.0030  0.0061  0.0030  0.0030  0.0030  0.0030  0.0030  0.0091  0.0091  0.0000  0.0061  0.0061  0.0061  0.0030  0.0061  0.0030  0.0030  0.0000  0.0030  0.0061  0.0061  0.0000  0.0061  0.0030  0.0061  0.0000  0.0030  0.0061  0.0061  0.0030  0.0061
MFP4__GCA_000774955.1   1.1424  0.8120  0.7741  0.7741  0.7741  0.7066  0.7431  0.7136  0.6419  0.5985  0.6843  0.7106  0.7073  0.7138  1.0360  0.6566  0.6566  0.7864  0.6886  0.6939  0.6945  0.7442  0.7442  0.7442  0.7587  0.7012  0.7162  0.7114  0.6765  0.6765  0.7186  0.7422  0.7472  0.6818  0.7658  0.7658  0.7398  0.7527  0.7593  0.7609  0.7111  0.7208  0.7276  0.8011  0.7999  0.8111  0.7813  0.8239  0.8267  0.8320  0.8307  0.7805  0.7573  0.7520  0.8031  0.8031  0.7871  0.7901  0.8040  0.8134  0.8339  0.8270  0.1749  0.2298  0.2180  0.1749  0.1749  0.1749  0.1718  0.1718  0.1718  0.1718  0.1718  0.1718  0.1718  0.1755  0.1347  0.1347  0.0061  0.0030  0.0061  0.0060  0.0060  0.0030  0.0030  0.0030  0.0030  0.0030  0.0030  0.0030  0.0030  0.0030  0.0030  0.0030  0.0030  0.0030  0.0030  0.0030  0.0030  0.0030  0.0061  0.0030  0.0030  0.0030  0.0030  0.0030  0.0030  0.0030  0.0030  0.0030  0.0030  0.0030  0.0030  0.0030  0.0030  0.0030  0.0030  0.0030  0.0030  0.0030  0.0030  0.0030  0.0030  0.0030  0.0030  0.0030  0.0030  0.0061  0.0030  0.0030  0.0030  0.0030  0.0030  0.0030  0.0030  0.0030  0.0030  0.0030  0.0030  0.0030  0.0000  0.0000  0.0061  0.0060  0.0060  0.0060  0.0060  0.0060  0.0060  0.0060  0.0061  0.0030  0.0061  0.0000  0.0030  0.0061  0.0030  0.0061  0.0122  0.0122  0.0122  0.0122  0.0122  0.0061  0.0061  0.0030  0.0061  0.0061  0.0061  0.0061  0.0061  0.0030  0.0061  0.0061  0.0061  0.0061  0.0061  0.0061  0.0030  0.0061  0.0061  0.0030  0.0061  0.0061  0.0030  0.0030  0.0030  0.0061  0.0061  0.0061  0.0030  0.0061  0.0061  0.0061  0.0030  0.0030  0.0061  0.0030  0.0061  0.0061  0.0030  0.0061  0.0061  0.0030  0.0061  0.0030  0.0122  0.0030  0.0030  0.0061  0.0030  0.0061  0.0030  0.0030  0.0030  0.0030  0.0030  0.0091  0.0091  0.0000  0.0061  0.0061  0.0061  0.0030  0.0061  0.0030  0.0030  0.0000  0.0030  0.0061  0.0061  0.0000  0.0061  0.0030  0.0061  0.0000  0.0030  0.0061  0.0061  0.0030  0.0061  0.0000
MFP4__GCA_000774965.1   1.1515  0.8182  0.7802  0.7802  0.7802  0.7009  0.7480  0.7189  0.6473  0.6037  0.6788  0.7160  0.7133  0.7199  1.0332  0.6516  0.6516  0.7922  0.6939  0.6992  0.6999  0.7442  0.7442  0.7442  0.7530  0.6957  0.7105  0.7057  0.6710  0.6710  0.7129  0.7365  0.7416  0.6872  0.7715  0.7715  0.7453  0.7471  0.7650  0.7551  0.7054  0.7151  0.7218  0.8076  0.8063  0.8177  0.7876  0.8307  0.8336  0.8390  0.8376  0.7869  0.7635  0.7460  0.7966  0.7966  0.7807  0.7841  0.7974  0.8067  0.8270  0.8201  0.1712  0.2258  0.2141  0.1712  0.1712  0.1712  0.1681  0.1681  0.1681  0.1681  0.1681  0.1681  0.1681  0.1718  0.1311  0.1311  0.0030  0.0000  0.0030  0.0030  0.0030  0.0000  0.0000  0.0000  0.0000  0.0000  0.0000  0.0000  0.0000  0.0000  0.0000  0.0000  0.0000  0.0000  0.0000  0.0000  0.0000  0.0000  0.0030  0.0000  0.0000  0.0000  0.0000  0.0000  0.0000  0.0000  0.0000  0.0000  0.0000  0.0000  0.0000  0.0000  0.0000  0.0000  0.0000  0.0000  0.0000  0.0000  0.0000  0.0000  0.0000  0.0000  0.0000  0.0000  0.0000  0.0030  0.0000  0.0000  0.0000  0.0000  0.0000  0.0000  0.0000  0.0000  0.0000  0.0000  0.0000  0.0000  0.0030  0.0030  0.0030  0.0030  0.0030  0.0030  0.0030  0.0030  0.0030  0.0030  0.0030  0.0061  0.0030  0.0030  0.0000  0.0030  0.0000  0.0091  0.0091  0.0091  0.0091  0.0091  0.0091  0.0091  0.0091  0.0000  0.0030  0.0030  0.0030  0.0030  0.0030  0.0000  0.0030  0.0030  0.0030  0.0030  0.0030  0.0030  0.0000  0.0030  0.0030  0.0000  0.0030  0.0030  0.0000  0.0000  0.0000  0.0030  0.0030  0.0030  0.0000  0.0030  0.0030  0.0030  0.0000  0.0000  0.0030  0.0000  0.0030  0.0030  0.0000  0.0030  0.0091  0.0000  0.0030  0.0000  0.0091  0.0000  0.0000  0.0030  0.0000  0.0030  0.0000  0.0000  0.0000  0.0000  0.0000  0.0061  0.0061  0.0030  0.0030  0.0091  0.0091  0.0061  0.0030  0.0061  0.0061  0.0030  0.0000  0.0091  0.0030  0.0030  0.0091  0.0000  0.0030  0.0030  0.0000  0.0030  0.0030  0.0000  0.0030  0.0030  0.0030
MFP4__GCA_000774975.1   1.1424  0.8120  0.7741  0.7741  0.7741  0.6953  0.7420  0.7136  0.6419  0.5985  0.6734  0.7106  0.7073  0.7138  1.0426  0.6466  0.6466  0.7864  0.6886  0.6939  0.6945  0.7389  0.7389  0.7389  0.7474  0.6902  0.7048  0.7001  0.6657  0.6657  0.7073  0.7309  0.7360  0.6818  0.7658  0.7658  0.7398  0.7416  0.7593  0.7494  0.6998  0.7094  0.7160  0.8011  0.7999  0.8111  0.7813  0.8239  0.8267  0.8320  0.8307  0.7934  0.7573  0.7401  0.7902  0.7902  0.7743  0.7782  0.7910  0.8001  0.8339  0.8270  0.1712  0.2298  0.2180  0.1712  0.1712  0.1712  0.1681  0.1681  0.1681  0.1681  0.1681  0.1681  0.1681  0.1718  0.1276  0.1276  0.0061  0.0030  0.0061  0.0060  0.0060  0.0030  0.0030  0.0030  0.0030  0.0030  0.0030  0.0030  0.0030  0.0030  0.0030  0.0030  0.0030  0.0030  0.0030  0.0030  0.0030  0.0030  0.0061  0.0030  0.0030  0.0030  0.0030  0.0030  0.0030  0.0030  0.0030  0.0030  0.0030  0.0030  0.0030  0.0030  0.0030  0.0030  0.0030  0.0030  0.0030  0.0030  0.0030  0.0030  0.0030  0.0030  0.0030  0.0030  0.0030  0.0061  0.0030  0.0030  0.0030  0.0030  0.0030  0.0030  0.0030  0.0030  0.0030  0.0030  0.0030  0.0030  0.0061  0.0061  0.0061  0.0060  0.0060  0.0060  0.0060  0.0060  0.0060  0.0060  0.0000  0.0030  0.0000  0.0061  0.0030  0.0000  0.0030  0.0061  0.0061  0.0061  0.0061  0.0061  0.0061  0.0061  0.0061  0.0030  0.0061  0.0061  0.0061  0.0061  0.0000  0.0030  0.0061  0.0061  0.0061  0.0061  0.0061  0.0061  0.0030  0.0061  0.0000  0.0030  0.0061  0.0061  0.0030  0.0030  0.0030  0.0061  0.0061  0.0061  0.0030  0.0061  0.0061  0.0061  0.0030  0.0030  0.0061  0.0030  0.0061  0.0000  0.0030  0.0061  0.0061  0.0030  0.0000  0.0030  0.0061  0.0030  0.0030  0.0061  0.0030  0.0061  0.0030  0.0030  0.0030  0.0030  0.0030  0.0091  0.0091  0.0061  0.0000  0.0061  0.0061  0.0030  0.0061  0.0091  0.0091  0.0061  0.0030  0.0061  0.0000  0.0061  0.0061  0.0030  0.0000  0.0061  0.0030  0.0061  0.0061  0.0030  0.0061  0.0061  0.0061  0.0030
MFP4__GCA_000775035.1   1.1515  0.8182  0.7802  0.7802  0.7802  0.7009  0.7480  0.7189  0.6528  0.6088  0.6843  0.7160  0.7133  0.7199  1.0426  0.6516  0.6516  0.7922  0.6939  0.6992  0.6999  0.7442  0.7442  0.7442  0.7530  0.7012  0.7105  0.7057  0.6710  0.6710  0.7129  0.7365  0.7416  0.6872  0.7772  0.7772  0.7453  0.7416  0.7708  0.7551  0.7054  0.7151  0.7218  0.8076  0.8063  0.8177  0.7876  0.8307  0.8336  0.8390  0.8376  0.7869  0.7635  0.7520  0.8031  0.8031  0.7807  0.7841  0.7974  0.8067  0.8270  0.8201  0.1749  0.2298  0.2180  0.1749  0.1749  0.1749  0.1718  0.1718  0.1718  0.1718  0.1718  0.1718  0.1718  0.1755  0.1347  0.1347  0.0000  0.0030  0.0061  0.0060  0.0060  0.0030  0.0030  0.0030  0.0030  0.0030  0.0030  0.0030  0.0030  0.0030  0.0030  0.0030  0.0030  0.0030  0.0030  0.0030  0.0030  0.0030  0.0000  0.0030  0.0030  0.0030  0.0030  0.0030  0.0030  0.0030  0.0030  0.0030  0.0030  0.0030  0.0030  0.0030  0.0030  0.0030  0.0030  0.0030  0.0030  0.0030  0.0030  0.0030  0.0030  0.0030  0.0030  0.0030  0.0030  0.0000  0.0030  0.0030  0.0030  0.0030  0.0030  0.0030  0.0030  0.0030  0.0030  0.0030  0.0030  0.0030  0.0061  0.0061  0.0000  0.0060  0.0060  0.0060  0.0060  0.0060  0.0060  0.0060  0.0061  0.0091  0.0061  0.0061  0.0030  0.0061  0.0030  0.0122  0.0122  0.0122  0.0122  0.0122  0.0122  0.0122  0.0122  0.0030  0.0061  0.0061  0.0061  0.0061  0.0061  0.0030  0.0061  0.0061  0.0061  0.0061  0.0000  0.0061  0.0030  0.0000  0.0061  0.0030  0.0000  0.0000  0.0030  0.0030  0.0030  0.0000  0.0000  0.0061  0.0030  0.0061  0.0061  0.0061  0.0030  0.0030  0.0061  0.0030  0.0000  0.0061  0.0030  0.0061  0.0122  0.0030  0.0061  0.0030  0.0122  0.0030  0.0030  0.0061  0.0030  0.0061  0.0030  0.0030  0.0030  0.0030  0.0030  0.0030  0.0030  0.0061  0.0061  0.0122  0.0122  0.0091  0.0000  0.0091  0.0091  0.0061  0.0030  0.0122  0.0061  0.0061  0.0122  0.0030  0.0061  0.0061  0.0030  0.0000  0.0000  0.0030  0.0061  0.0061  0.0061  0.0030  0.0061
MFP4__GCA_000775045.1   1.1515  0.8182  0.7802  0.7802  0.7802  0.7009  0.7480  0.7189  0.6473  0.6037  0.6788  0.7160  0.7133  0.7199  1.0332  0.6516  0.6516  0.7922  0.6939  0.6992  0.6999  0.7442  0.7442  0.7442  0.7530  0.6957  0.7105  0.7057  0.6710  0.6710  0.7129  0.7365  0.7416  0.6872  0.7715  0.7715  0.7453  0.7471  0.7650  0.7551  0.7054  0.7151  0.7218  0.8076  0.8063  0.8177  0.7876  0.8307  0.8336  0.8390  0.8376  0.7869  0.7635  0.7460  0.7966  0.7966  0.7807  0.7841  0.7974  0.8067  0.8270  0.8201  0.1712  0.2258  0.2141  0.1712  0.1712  0.1712  0.1681  0.1681  0.1681  0.1681  0.1681  0.1681  0.1681  0.1718  0.1311  0.1311  0.0030  0.0000  0.0030  0.0030  0.0030  0.0000  0.0000  0.0000  0.0000  0.0000  0.0000  0.0000  0.0000  0.0000  0.0000  0.0000  0.0000  0.0000  0.0000  0.0000  0.0000  0.0000  0.0030  0.0000  0.0000  0.0000  0.0000  0.0000  0.0000  0.0000  0.0000  0.0000  0.0000  0.0000  0.0000  0.0000  0.0000  0.0000  0.0000  0.0000  0.0000  0.0000  0.0000  0.0000  0.0000  0.0000  0.0000  0.0000  0.0000  0.0030  0.0000  0.0000  0.0000  0.0000  0.0000  0.0000  0.0000  0.0000  0.0000  0.0000  0.0000  0.0000  0.0030  0.0030  0.0030  0.0030  0.0030  0.0030  0.0030  0.0030  0.0030  0.0030  0.0030  0.0061  0.0030  0.0030  0.0000  0.0030  0.0000  0.0091  0.0091  0.0091  0.0091  0.0091  0.0091  0.0091  0.0091  0.0000  0.0030  0.0030  0.0030  0.0030  0.0030  0.0000  0.0030  0.0030  0.0030  0.0030  0.0030  0.0030  0.0000  0.0030  0.0030  0.0000  0.0030  0.0030  0.0000  0.0000  0.0000  0.0030  0.0030  0.0030  0.0000  0.0030  0.0030  0.0030  0.0000  0.0000  0.0030  0.0000  0.0030  0.0030  0.0000  0.0030  0.0091  0.0000  0.0030  0.0000  0.0091  0.0000  0.0000  0.0030  0.0000  0.0030  0.0000  0.0000  0.0000  0.0000  0.0000  0.0061  0.0061  0.0030  0.0030  0.0091  0.0091  0.0061  0.0030  0.0061  0.0061  0.0030  0.0000  0.0091  0.0030  0.0030  0.0091  0.0000  0.0030  0.0030  0.0000  0.0030  0.0030  0.0000  0.0030  0.0030  0.0030  0.0000  0.0030  0.0030
MFP4__GCA_000775165.1   1.1515  0.8182  0.7802  0.7802  0.7802  0.7009  0.7480  0.7189  0.6528  0.6088  0.6843  0.7160  0.7133  0.7199  1.0426  0.6516  0.6516  0.7922  0.6939  0.6992  0.6999  0.7442  0.7442  0.7442  0.7530  0.7012  0.7105  0.7057  0.6710  0.6710  0.7129  0.7365  0.7416  0.6872  0.7772  0.7772  0.7453  0.7416  0.7708  0.7551  0.7054  0.7151  0.7218  0.8076  0.8063  0.8177  0.7876  0.8307  0.8336  0.8390  0.8376  0.7869  0.7635  0.7520  0.8031  0.8031  0.7807  0.7841  0.7974  0.8067  0.8270  0.8201  0.1749  0.2298  0.2180  0.1749  0.1749  0.1749  0.1718  0.1718  0.1718  0.1718  0.1718  0.1718  0.1718  0.1755  0.1347  0.1347  0.0000  0.0030  0.0061  0.0060  0.0060  0.0030  0.0030  0.0030  0.0030  0.0030  0.0030  0.0030  0.0030  0.0030  0.0030  0.0030  0.0030  0.0030  0.0030  0.0030  0.0030  0.0030  0.0000  0.0030  0.0030  0.0030  0.0030  0.0030  0.0030  0.0030  0.0030  0.0030  0.0030  0.0030  0.0030  0.0030  0.0030  0.0030  0.0030  0.0030  0.0030  0.0030  0.0030  0.0030  0.0030  0.0030  0.0030  0.0030  0.0030  0.0000  0.0030  0.0030  0.0030  0.0030  0.0030  0.0030  0.0030  0.0030  0.0030  0.0030  0.0030  0.0030  0.0061  0.0061  0.0000  0.0060  0.0060  0.0060  0.0060  0.0060  0.0060  0.0060  0.0061  0.0091  0.0061  0.0061  0.0030  0.0061  0.0030  0.0122  0.0122  0.0122  0.0122  0.0122  0.0122  0.0122  0.0122  0.0030  0.0061  0.0061  0.0061  0.0061  0.0061  0.0030  0.0061  0.0061  0.0061  0.0061  0.0000  0.0061  0.0030  0.0000  0.0061  0.0030  0.0000  0.0000  0.0030  0.0030  0.0030  0.0000  0.0000  0.0061  0.0030  0.0061  0.0061  0.0061  0.0030  0.0030  0.0061  0.0030  0.0000  0.0061  0.0030  0.0061  0.0122  0.0030  0.0061  0.0030  0.0122  0.0030  0.0030  0.0061  0.0030  0.0061  0.0030  0.0030  0.0030  0.0030  0.0030  0.0030  0.0030  0.0061  0.0061  0.0122  0.0122  0.0091  0.0000  0.0091  0.0091  0.0061  0.0030  0.0122  0.0061  0.0061  0.0122  0.0030  0.0061  0.0061  0.0030  0.0000  0.0000  0.0030  0.0061  0.0061  0.0061  0.0030  0.0061  0.0000  0.0030
MFP4__GCA_000775655.1   1.1515  0.8182  0.7802  0.7802  0.7802  0.7009  0.7480  0.7189  0.6473  0.6037  0.6788  0.7160  0.7133  0.7199  1.0332  0.6516  0.6516  0.7922  0.6939  0.6992  0.6999  0.7442  0.7442  0.7442  0.7530  0.6957  0.7105  0.7057  0.6710  0.6710  0.7129  0.7365  0.7416  0.6872  0.7715  0.7715  0.7453  0.7471  0.7650  0.7551  0.7054  0.7151  0.7218  0.8076  0.8063  0.8177  0.7876  0.8307  0.8336  0.8390  0.8376  0.7869  0.7635  0.7460  0.7966  0.7966  0.7807  0.7841  0.7974  0.8067  0.8270  0.8201  0.1712  0.2258  0.2141  0.1712  0.1712  0.1712  0.1681  0.1681  0.1681  0.1681  0.1681  0.1681  0.1681  0.1718  0.1311  0.1311  0.0030  0.0000  0.0030  0.0030  0.0030  0.0000  0.0000  0.0000  0.0000  0.0000  0.0000  0.0000  0.0000  0.0000  0.0000  0.0000  0.0000  0.0000  0.0000  0.0000  0.0000  0.0000  0.0030  0.0000  0.0000  0.0000  0.0000  0.0000  0.0000  0.0000  0.0000  0.0000  0.0000  0.0000  0.0000  0.0000  0.0000  0.0000  0.0000  0.0000  0.0000  0.0000  0.0000  0.0000  0.0000  0.0000  0.0000  0.0000  0.0000  0.0030  0.0000  0.0000  0.0000  0.0000  0.0000  0.0000  0.0000  0.0000  0.0000  0.0000  0.0000  0.0000  0.0030  0.0030  0.0030  0.0030  0.0030  0.0030  0.0030  0.0030  0.0030  0.0030  0.0030  0.0061  0.0030  0.0030  0.0000  0.0030  0.0000  0.0091  0.0091  0.0091  0.0091  0.0091  0.0091  0.0091  0.0091  0.0000  0.0030  0.0030  0.0030  0.0030  0.0030  0.0000  0.0030  0.0030  0.0030  0.0030  0.0030  0.0030  0.0000  0.0030  0.0030  0.0000  0.0030  0.0030  0.0000  0.0000  0.0000  0.0030  0.0030  0.0030  0.0000  0.0030  0.0030  0.0030  0.0000  0.0000  0.0030  0.0000  0.0030  0.0030  0.0000  0.0030  0.0091  0.0000  0.0030  0.0000  0.0091  0.0000  0.0000  0.0030  0.0000  0.0030  0.0000  0.0000  0.0000  0.0000  0.0000  0.0061  0.0061  0.0030  0.0030  0.0091  0.0091  0.0061  0.0030  0.0061  0.0061  0.0030  0.0000  0.0091  0.0030  0.0030  0.0091  0.0000  0.0030  0.0030  0.0000  0.0030  0.0030  0.0000  0.0030  0.0030  0.0030  0.0000  0.0030  0.0030  0.0000  0.0030
MFP4__GCA_000932075.1   1.1515  0.8182  0.7802  0.7802  0.7802  0.7009  0.7480  0.7189  0.6473  0.6037  0.6788  0.7160  0.7133  0.7199  1.0332  0.6516  0.6516  0.7922  0.6939  0.6992  0.6999  0.7442  0.7442  0.7442  0.7530  0.6957  0.7105  0.7057  0.6710  0.6710  0.7129  0.7365  0.7416  0.6872  0.7715  0.7715  0.7453  0.7471  0.7650  0.7551  0.7054  0.7151  0.7218  0.8076  0.8063  0.8177  0.7876  0.8307  0.8336  0.8390  0.8376  0.7869  0.7635  0.7460  0.7966  0.7966  0.7807  0.7841  0.7974  0.8067  0.8270  0.8201  0.1712  0.2258  0.2141  0.1712  0.1712  0.1712  0.1681  0.1681  0.1681  0.1681  0.1681  0.1681  0.1681  0.1718  0.1311  0.1311  0.0030  0.0000  0.0030  0.0030  0.0030  0.0000  0.0000  0.0000  0.0000  0.0000  0.0000  0.0000  0.0000  0.0000  0.0000  0.0000  0.0000  0.0000  0.0000  0.0000  0.0000  0.0000  0.0030  0.0000  0.0000  0.0000  0.0000  0.0000  0.0000  0.0000  0.0000  0.0000  0.0000  0.0000  0.0000  0.0000  0.0000  0.0000  0.0000  0.0000  0.0000  0.0000  0.0000  0.0000  0.0000  0.0000  0.0000  0.0000  0.0000  0.0030  0.0000  0.0000  0.0000  0.0000  0.0000  0.0000  0.0000  0.0000  0.0000  0.0000  0.0000  0.0000  0.0030  0.0030  0.0030  0.0030  0.0030  0.0030  0.0030  0.0030  0.0030  0.0030  0.0030  0.0061  0.0030  0.0030  0.0000  0.0030  0.0000  0.0091  0.0091  0.0091  0.0091  0.0091  0.0091  0.0091  0.0091  0.0000  0.0030  0.0030  0.0030  0.0030  0.0030  0.0000  0.0030  0.0030  0.0030  0.0030  0.0030  0.0030  0.0000  0.0030  0.0030  0.0000  0.0030  0.0030  0.0000  0.0000  0.0000  0.0030  0.0030  0.0030  0.0000  0.0030  0.0030  0.0030  0.0000  0.0000  0.0030  0.0000  0.0030  0.0030  0.0000  0.0030  0.0091  0.0000  0.0030  0.0000  0.0091  0.0000  0.0000  0.0030  0.0000  0.0030  0.0000  0.0000  0.0000  0.0000  0.0000  0.0061  0.0061  0.0030  0.0030  0.0091  0.0091  0.0061  0.0030  0.0061  0.0061  0.0030  0.0000  0.0091  0.0030  0.0030  0.0091  0.0000  0.0030  0.0030  0.0000  0.0030  0.0030  0.0000  0.0030  0.0030  0.0030  0.0000  0.0030  0.0030  0.0000  0.0030  0.0000
MFP4__GCA_000932085.1   1.1424  0.8120  0.7741  0.7741  0.7741  0.6953  0.7420  0.7136  0.6419  0.5985  0.6734  0.7106  0.7073  0.7138  1.0426  0.6466  0.6466  0.7864  0.6886  0.6939  0.6945  0.7389  0.7389  0.7389  0.7474  0.6902  0.7048  0.7001  0.6657  0.6657  0.7073  0.7309  0.7360  0.6818  0.7658  0.7658  0.7398  0.7416  0.7593  0.7494  0.6998  0.7094  0.7160  0.8011  0.7999  0.8111  0.7813  0.8239  0.8267  0.8320  0.8307  0.7934  0.7573  0.7401  0.7902  0.7902  0.7743  0.7782  0.7910  0.8001  0.8339  0.8270  0.1712  0.2298  0.2180  0.1712  0.1712  0.1712  0.1681  0.1681  0.1681  0.1681  0.1681  0.1681  0.1681  0.1718  0.1276  0.1276  0.0061  0.0030  0.0061  0.0060  0.0060  0.0030  0.0030  0.0030  0.0030  0.0030  0.0030  0.0030  0.0030  0.0030  0.0030  0.0030  0.0030  0.0030  0.0030  0.0030  0.0030  0.0030  0.0061  0.0030  0.0030  0.0030  0.0030  0.0030  0.0030  0.0030  0.0030  0.0030  0.0030  0.0030  0.0030  0.0030  0.0030  0.0030  0.0030  0.0030  0.0030  0.0030  0.0030  0.0030  0.0030  0.0030  0.0030  0.0030  0.0030  0.0061  0.0030  0.0030  0.0030  0.0030  0.0030  0.0030  0.0030  0.0030  0.0030  0.0030  0.0030  0.0030  0.0061  0.0061  0.0061  0.0060  0.0060  0.0060  0.0060  0.0060  0.0060  0.0060  0.0000  0.0030  0.0000  0.0061  0.0030  0.0000  0.0030  0.0061  0.0061  0.0061  0.0061  0.0061  0.0061  0.0061  0.0061  0.0030  0.0061  0.0061  0.0061  0.0061  0.0000  0.0030  0.0061  0.0061  0.0061  0.0061  0.0061  0.0061  0.0030  0.0061  0.0000  0.0030  0.0061  0.0061  0.0030  0.0030  0.0030  0.0061  0.0061  0.0061  0.0030  0.0061  0.0061  0.0061  0.0030  0.0030  0.0061  0.0030  0.0061  0.0000  0.0030  0.0061  0.0061  0.0030  0.0000  0.0030  0.0061  0.0030  0.0030  0.0061  0.0030  0.0061  0.0030  0.0030  0.0030  0.0030  0.0030  0.0091  0.0091  0.0061  0.0000  0.0061  0.0061  0.0030  0.0061  0.0091  0.0091  0.0061  0.0030  0.0061  0.0000  0.0061  0.0061  0.0030  0.0000  0.0061  0.0030  0.0061  0.0061  0.0030  0.0061  0.0061  0.0061  0.0030  0.0000  0.0061  0.0030  0.0061  0.0030  0.0030
MFP4__GCA_000932095.1   1.1424  0.8245  0.7864  0.7864  0.7864  0.7066  0.7540  0.7295  0.6419  0.6088  0.6898  0.7214  0.7194  0.7260  1.0332  0.6566  0.6566  0.7980  0.6992  0.6939  0.7053  0.7496  0.7496  0.7496  0.7644  0.6957  0.7162  0.7114  0.6710  0.6710  0.7129  0.7422  0.7416  0.6872  0.7772  0.7772  0.7508  0.7527  0.7593  0.7551  0.7168  0.7266  0.7335  0.8011  0.7999  0.8111  0.7876  0.8376  0.8407  0.8460  0.8447  0.7934  0.7573  0.7520  0.8031  0.8031  0.7871  0.7841  0.8106  0.8201  0.8409  0.8339  0.1749  0.2258  0.2141  0.1749  0.1749  0.1749  0.1718  0.1718  0.1718  0.1718  0.1718  0.1718  0.1718  0.1755  0.1347  0.1347  0.0091  0.0061  0.0091  0.0091  0.0091  0.0061  0.0061  0.0061  0.0061  0.0061  0.0061  0.0061  0.0061  0.0061  0.0061  0.0061  0.0061  0.0061  0.0061  0.0061  0.0061  0.0061  0.0091  0.0061  0.0061  0.0061  0.0061  0.0061  0.0061  0.0061  0.0061  0.0061  0.0061  0.0061  0.0061  0.0061  0.0061  0.0061  0.0061  0.0061  0.0061  0.0061  0.0061  0.0061  0.0061  0.0061  0.0061  0.0061  0.0061  0.0091  0.0061  0.0061  0.0061  0.0061  0.0061  0.0061  0.0061  0.0061  0.0061  0.0061  0.0061  0.0061  0.0091  0.0091  0.0091  0.0091  0.0091  0.0091  0.0091  0.0091  0.0091  0.0091  0.0091  0.0122  0.0091  0.0091  0.0061  0.0091  0.0061  0.0153  0.0153  0.0153  0.0153  0.0153  0.0153  0.0153  0.0153  0.0061  0.0091  0.0091  0.0091  0.0091  0.0091  0.0061  0.0091  0.0091  0.0091  0.0091  0.0091  0.0091  0.0061  0.0091  0.0091  0.0061  0.0091  0.0091  0.0061  0.0061  0.0061  0.0091  0.0091  0.0091  0.0061  0.0091  0.0091  0.0091  0.0061  0.0061  0.0091  0.0061  0.0091  0.0091  0.0061  0.0091  0.0153  0.0061  0.0091  0.0061  0.0153  0.0061  0.0061  0.0091  0.0061  0.0091  0.0061  0.0061  0.0061  0.0061  0.0061  0.0122  0.0122  0.0091  0.0091  0.0153  0.0153  0.0122  0.0091  0.0122  0.0122  0.0091  0.0061  0.0153  0.0091  0.0091  0.0153  0.0061  0.0091  0.0091  0.0061  0.0091  0.0091  0.0061  0.0091  0.0091  0.0091  0.0061  0.0091  0.0091  0.0061  0.0091  0.0061  0.0061  0.0091
MFP4__GCA_000932105.1   1.1515  0.8182  0.7802  0.7802  0.7802  0.7009  0.7480  0.7189  0.6473  0.6037  0.6788  0.7160  0.7133  0.7199  1.0332  0.6516  0.6516  0.7922  0.6939  0.6992  0.6999  0.7442  0.7442  0.7442  0.7530  0.6957  0.7105  0.7057  0.6710  0.6710  0.7129  0.7365  0.7416  0.6872  0.7715  0.7715  0.7453  0.7471  0.7650  0.7551  0.7054  0.7151  0.7218  0.8076  0.8063  0.8177  0.7876  0.8307  0.8336  0.8390  0.8376  0.7869  0.7635  0.7460  0.7966  0.7966  0.7807  0.7841  0.7974  0.8067  0.8270  0.8201  0.1712  0.2258  0.2141  0.1712  0.1712  0.1712  0.1681  0.1681  0.1681  0.1681  0.1681  0.1681  0.1681  0.1718  0.1311  0.1311  0.0030  0.0000  0.0030  0.0030  0.0030  0.0000  0.0000  0.0000  0.0000  0.0000  0.0000  0.0000  0.0000  0.0000  0.0000  0.0000  0.0000  0.0000  0.0000  0.0000  0.0000  0.0000  0.0030  0.0000  0.0000  0.0000  0.0000  0.0000  0.0000  0.0000  0.0000  0.0000  0.0000  0.0000  0.0000  0.0000  0.0000  0.0000  0.0000  0.0000  0.0000  0.0000  0.0000  0.0000  0.0000  0.0000  0.0000  0.0000  0.0000  0.0030  0.0000  0.0000  0.0000  0.0000  0.0000  0.0000  0.0000  0.0000  0.0000  0.0000  0.0000  0.0000  0.0030  0.0030  0.0030  0.0030  0.0030  0.0030  0.0030  0.0030  0.0030  0.0030  0.0030  0.0061  0.0030  0.0030  0.0000  0.0030  0.0000  0.0091  0.0091  0.0091  0.0091  0.0091  0.0091  0.0091  0.0091  0.0000  0.0030  0.0030  0.0030  0.0030  0.0030  0.0000  0.0030  0.0030  0.0030  0.0030  0.0030  0.0030  0.0000  0.0030  0.0030  0.0000  0.0030  0.0030  0.0000  0.0000  0.0000  0.0030  0.0030  0.0030  0.0000  0.0030  0.0030  0.0030  0.0000  0.0000  0.0030  0.0000  0.0030  0.0030  0.0000  0.0030  0.0091  0.0000  0.0030  0.0000  0.0091  0.0000  0.0000  0.0030  0.0000  0.0030  0.0000  0.0000  0.0000  0.0000  0.0000  0.0061  0.0061  0.0030  0.0030  0.0091  0.0091  0.0061  0.0030  0.0061  0.0061  0.0030  0.0000  0.0091  0.0030  0.0030  0.0091  0.0000  0.0030  0.0030  0.0000  0.0030  0.0030  0.0000  0.0030  0.0030  0.0030  0.0000  0.0030  0.0030  0.0000  0.0030  0.0000  0.0000  0.0030  0.0061
MFP4__GCA_000953095.1   1.1515  0.8182  0.7802  0.7802  0.7802  0.7009  0.7480  0.7189  0.6473  0.6037  0.6788  0.7160  0.7133  0.7199  1.0332  0.6516  0.6516  0.7922  0.6939  0.6992  0.6999  0.7442  0.7442  0.7442  0.7530  0.6957  0.7105  0.7057  0.6710  0.6710  0.7129  0.7365  0.7416  0.6872  0.7715  0.7715  0.7453  0.7471  0.7650  0.7551  0.7054  0.7151  0.7218  0.8076  0.8063  0.8177  0.7876  0.8307  0.8336  0.8390  0.8376  0.7869  0.7635  0.7460  0.7966  0.7966  0.7807  0.7841  0.7974  0.8067  0.8270  0.8201  0.1712  0.2258  0.2141  0.1712  0.1712  0.1712  0.1681  0.1681  0.1681  0.1681  0.1681  0.1681  0.1681  0.1718  0.1311  0.1311  0.0030  0.0000  0.0030  0.0030  0.0030  0.0000  0.0000  0.0000  0.0000  0.0000  0.0000  0.0000  0.0000  0.0000  0.0000  0.0000  0.0000  0.0000  0.0000  0.0000  0.0000  0.0000  0.0030  0.0000  0.0000  0.0000  0.0000  0.0000  0.0000  0.0000  0.0000  0.0000  0.0000  0.0000  0.0000  0.0000  0.0000  0.0000  0.0000  0.0000  0.0000  0.0000  0.0000  0.0000  0.0000  0.0000  0.0000  0.0000  0.0000  0.0030  0.0000  0.0000  0.0000  0.0000  0.0000  0.0000  0.0000  0.0000  0.0000  0.0000  0.0000  0.0000  0.0030  0.0030  0.0030  0.0030  0.0030  0.0030  0.0030  0.0030  0.0030  0.0030  0.0030  0.0061  0.0030  0.0030  0.0000  0.0030  0.0000  0.0091  0.0091  0.0091  0.0091  0.0091  0.0091  0.0091  0.0091  0.0000  0.0030  0.0030  0.0030  0.0030  0.0030  0.0000  0.0030  0.0030  0.0030  0.0030  0.0030  0.0030  0.0000  0.0030  0.0030  0.0000  0.0030  0.0030  0.0000  0.0000  0.0000  0.0030  0.0030  0.0030  0.0000  0.0030  0.0030  0.0030  0.0000  0.0000  0.0030  0.0000  0.0030  0.0030  0.0000  0.0030  0.0091  0.0000  0.0030  0.0000  0.0091  0.0000  0.0000  0.0030  0.0000  0.0030  0.0000  0.0000  0.0000  0.0000  0.0000  0.0061  0.0061  0.0030  0.0030  0.0091  0.0091  0.0061  0.0030  0.0061  0.0061  0.0030  0.0000  0.0091  0.0030  0.0030  0.0091  0.0000  0.0030  0.0030  0.0000  0.0030  0.0030  0.0000  0.0030  0.0030  0.0030  0.0000  0.0030  0.0030  0.0000  0.0030  0.0000  0.0000  0.0030  0.0061  0.0000
MFP4__GCA_000954175.1   1.1515  0.8182  0.7802  0.7802  0.7802  0.7009  0.7480  0.7189  0.6473  0.6037  0.6788  0.7160  0.7133  0.7199  1.0332  0.6516  0.6516  0.7922  0.6939  0.6992  0.6999  0.7442  0.7442  0.7442  0.7530  0.6957  0.7105  0.7057  0.6710  0.6710  0.7129  0.7365  0.7416  0.6872  0.7715  0.7715  0.7453  0.7471  0.7650  0.7551  0.7054  0.7151  0.7218  0.8076  0.8063  0.8177  0.7876  0.8307  0.8336  0.8390  0.8376  0.7869  0.7635  0.7460  0.7966  0.7966  0.7807  0.7841  0.7974  0.8067  0.8270  0.8201  0.1712  0.2258  0.2141  0.1712  0.1712  0.1712  0.1681  0.1681  0.1681  0.1681  0.1681  0.1681  0.1681  0.1718  0.1311  0.1311  0.0030  0.0000  0.0030  0.0030  0.0030  0.0000  0.0000  0.0000  0.0000  0.0000  0.0000  0.0000  0.0000  0.0000  0.0000  0.0000  0.0000  0.0000  0.0000  0.0000  0.0000  0.0000  0.0030  0.0000  0.0000  0.0000  0.0000  0.0000  0.0000  0.0000  0.0000  0.0000  0.0000  0.0000  0.0000  0.0000  0.0000  0.0000  0.0000  0.0000  0.0000  0.0000  0.0000  0.0000  0.0000  0.0000  0.0000  0.0000  0.0000  0.0030  0.0000  0.0000  0.0000  0.0000  0.0000  0.0000  0.0000  0.0000  0.0000  0.0000  0.0000  0.0000  0.0030  0.0030  0.0030  0.0030  0.0030  0.0030  0.0030  0.0030  0.0030  0.0030  0.0030  0.0061  0.0030  0.0030  0.0000  0.0030  0.0000  0.0091  0.0091  0.0091  0.0091  0.0091  0.0091  0.0091  0.0091  0.0000  0.0030  0.0030  0.0030  0.0030  0.0030  0.0000  0.0030  0.0030  0.0030  0.0030  0.0030  0.0030  0.0000  0.0030  0.0030  0.0000  0.0030  0.0030  0.0000  0.0000  0.0000  0.0030  0.0030  0.0030  0.0000  0.0030  0.0030  0.0030  0.0000  0.0000  0.0030  0.0000  0.0030  0.0030  0.0000  0.0030  0.0091  0.0000  0.0030  0.0000  0.0091  0.0000  0.0000  0.0030  0.0000  0.0030  0.0000  0.0000  0.0000  0.0000  0.0000  0.0061  0.0061  0.0030  0.0030  0.0091  0.0091  0.0061  0.0030  0.0061  0.0061  0.0030  0.0000  0.0091  0.0030  0.0030  0.0091  0.0000  0.0030  0.0030  0.0000  0.0030  0.0030  0.0000  0.0030  0.0030  0.0030  0.0000  0.0030  0.0030  0.0000  0.0030  0.0000  0.0000  0.0030  0.0061  0.0000  0.0000
MFP4__GCA_000959145.1   1.1515  0.8182  0.7802  0.7802  0.7802  0.7009  0.7480  0.7189  0.6473  0.6037  0.6788  0.7160  0.7133  0.7199  1.0332  0.6516  0.6516  0.7922  0.6939  0.6992  0.6999  0.7442  0.7442  0.7442  0.7530  0.6957  0.7105  0.7057  0.6710  0.6710  0.7129  0.7365  0.7416  0.6872  0.7715  0.7715  0.7453  0.7471  0.7650  0.7551  0.7054  0.7151  0.7218  0.8076  0.8063  0.8177  0.7876  0.8307  0.8336  0.8390  0.8376  0.7869  0.7635  0.7460  0.7966  0.7966  0.7807  0.7841  0.7974  0.8067  0.8270  0.8201  0.1712  0.2258  0.2141  0.1712  0.1712  0.1712  0.1681  0.1681  0.1681  0.1681  0.1681  0.1681  0.1681  0.1718  0.1311  0.1311  0.0030  0.0000  0.0030  0.0030  0.0030  0.0000  0.0000  0.0000  0.0000  0.0000  0.0000  0.0000  0.0000  0.0000  0.0000  0.0000  0.0000  0.0000  0.0000  0.0000  0.0000  0.0000  0.0030  0.0000  0.0000  0.0000  0.0000  0.0000  0.0000  0.0000  0.0000  0.0000  0.0000  0.0000  0.0000  0.0000  0.0000  0.0000  0.0000  0.0000  0.0000  0.0000  0.0000  0.0000  0.0000  0.0000  0.0000  0.0000  0.0000  0.0030  0.0000  0.0000  0.0000  0.0000  0.0000  0.0000  0.0000  0.0000  0.0000  0.0000  0.0000  0.0000  0.0030  0.0030  0.0030  0.0030  0.0030  0.0030  0.0030  0.0030  0.0030  0.0030  0.0030  0.0061  0.0030  0.0030  0.0000  0.0030  0.0000  0.0091  0.0091  0.0091  0.0091  0.0091  0.0091  0.0091  0.0091  0.0000  0.0030  0.0030  0.0030  0.0030  0.0030  0.0000  0.0030  0.0030  0.0030  0.0030  0.0030  0.0030  0.0000  0.0030  0.0030  0.0000  0.0030  0.0030  0.0000  0.0000  0.0000  0.0030  0.0030  0.0030  0.0000  0.0030  0.0030  0.0030  0.0000  0.0000  0.0030  0.0000  0.0030  0.0030  0.0000  0.0030  0.0091  0.0000  0.0030  0.0000  0.0091  0.0000  0.0000  0.0030  0.0000  0.0030  0.0000  0.0000  0.0000  0.0000  0.0000  0.0061  0.0061  0.0030  0.0030  0.0091  0.0091  0.0061  0.0030  0.0061  0.0061  0.0030  0.0000  0.0091  0.0030  0.0030  0.0091  0.0000  0.0030  0.0030  0.0000  0.0030  0.0030  0.0000  0.0030  0.0030  0.0030  0.0000  0.0030  0.0030  0.0000  0.0030  0.0000  0.0000  0.0030  0.0061  0.0000  0.0000  0.0000
MFP4__GCA_000959165.1   1.1614  0.8184  0.7743  0.7743  0.7743  0.7067  0.7542  0.7243  0.6529  0.6089  0.6736  0.7216  0.7075  0.7262  1.0376  0.6466  0.6466  0.7866  0.6887  0.6940  0.6946  0.7390  0.7390  0.7390  0.7475  0.6903  0.7163  0.7116  0.6766  0.6766  0.7187  0.7424  0.7362  0.6928  0.7754  0.7755  0.7509  0.7528  0.7709  0.7590  0.7093  0.7190  0.7256  0.8115  0.8103  0.8217  0.7916  0.8347  0.8376  0.8430  0.8417  0.7909  0.7674  0.7499  0.8006  0.8006  0.7846  0.7881  0.8014  0.8106  0.8310  0.8241  0.1676  0.2298  0.2180  0.1676  0.1676  0.1676  0.1645  0.1645  0.1645  0.1645  0.1645  0.1645  0.1645  0.1681  0.1347  0.1347  0.0061  0.0030  0.0000  0.0060  0.0060  0.0030  0.0030  0.0030  0.0030  0.0030  0.0030  0.0030  0.0030  0.0030  0.0030  0.0030  0.0030  0.0030  0.0030  0.0030  0.0030  0.0030  0.0061  0.0030  0.0030  0.0030  0.0030  0.0030  0.0030  0.0030  0.0030  0.0030  0.0030  0.0030  0.0030  0.0030  0.0030  0.0030  0.0030  0.0030  0.0030  0.0030  0.0030  0.0030  0.0030  0.0030  0.0030  0.0030  0.0030  0.0061  0.0030  0.0030  0.0030  0.0030  0.0030  0.0030  0.0030  0.0030  0.0030  0.0030  0.0030  0.0030  0.0061  0.0061  0.0061  0.0060  0.0060  0.0060  0.0060  0.0060  0.0060  0.0060  0.0061  0.0091  0.0061  0.0061  0.0030  0.0061  0.0030  0.0122  0.0122  0.0122  0.0122  0.0122  0.0122  0.0122  0.0122  0.0030  0.0000  0.0000  0.0000  0.0000  0.0061  0.0030  0.0000  0.0000  0.0000  0.0000  0.0061  0.0000  0.0030  0.0061  0.0061  0.0030  0.0061  0.0061  0.0030  0.0030  0.0030  0.0061  0.0061  0.0000  0.0030  0.0000  0.0000  0.0000  0.0030  0.0030  0.0000  0.0030  0.0061  0.0061  0.0030  0.0000  0.0122  0.0030  0.0061  0.0030  0.0122  0.0030  0.0030  0.0000  0.0030  0.0000  0.0030  0.0030  0.0030  0.0030  0.0030  0.0091  0.0091  0.0061  0.0061  0.0122  0.0122  0.0091  0.0061  0.0091  0.0091  0.0061  0.0030  0.0122  0.0061  0.0061  0.0122  0.0030  0.0061  0.0061  0.0030  0.0061  0.0061  0.0030  0.0061  0.0061  0.0061  0.0030  0.0061  0.0061  0.0030  0.0061  0.0030  0.0030  0.0061  0.0091  0.0030  0.0030  0.0030  0.0030
MFP4__GCA_000959205.1   1.1515  0.8182  0.7802  0.7802  0.7802  0.7009  0.7480  0.7189  0.6528  0.6088  0.6843  0.7160  0.7133  0.7199  1.0426  0.6516  0.6516  0.7922  0.6939  0.6992  0.6999  0.7442  0.7442  0.7442  0.7530  0.7012  0.7105  0.7057  0.6710  0.6710  0.7129  0.7365  0.7416  0.6872  0.7772  0.7772  0.7453  0.7416  0.7708  0.7551  0.7054  0.7151  0.7218  0.8076  0.8063  0.8177  0.7876  0.8307  0.8336  0.8390  0.8376  0.7869  0.7635  0.7520  0.8031  0.8031  0.7807  0.7841  0.7974  0.8067  0.8270  0.8201  0.1749  0.2298  0.2180  0.1749  0.1749  0.1749  0.1718  0.1718  0.1718  0.1718  0.1718  0.1718  0.1718  0.1755  0.1347  0.1347  0.0000  0.0030  0.0061  0.0060  0.0060  0.0030  0.0030  0.0030  0.0030  0.0030  0.0030  0.0030  0.0030  0.0030  0.0030  0.0030  0.0030  0.0030  0.0030  0.0030  0.0030  0.0030  0.0000  0.0030  0.0030  0.0030  0.0030  0.0030  0.0030  0.0030  0.0030  0.0030  0.0030  0.0030  0.0030  0.0030  0.0030  0.0030  0.0030  0.0030  0.0030  0.0030  0.0030  0.0030  0.0030  0.0030  0.0030  0.0030  0.0030  0.0000  0.0030  0.0030  0.0030  0.0030  0.0030  0.0030  0.0030  0.0030  0.0030  0.0030  0.0030  0.0030  0.0061  0.0061  0.0000  0.0060  0.0060  0.0060  0.0060  0.0060  0.0060  0.0060  0.0061  0.0091  0.0061  0.0061  0.0030  0.0061  0.0030  0.0122  0.0122  0.0122  0.0122  0.0122  0.0122  0.0122  0.0122  0.0030  0.0061  0.0061  0.0061  0.0061  0.0061  0.0030  0.0061  0.0061  0.0061  0.0061  0.0000  0.0061  0.0030  0.0000  0.0061  0.0030  0.0000  0.0000  0.0030  0.0030  0.0030  0.0000  0.0000  0.0061  0.0030  0.0061  0.0061  0.0061  0.0030  0.0030  0.0061  0.0030  0.0000  0.0061  0.0030  0.0061  0.0122  0.0030  0.0061  0.0030  0.0122  0.0030  0.0030  0.0061  0.0030  0.0061  0.0030  0.0030  0.0030  0.0030  0.0030  0.0030  0.0030  0.0061  0.0061  0.0122  0.0122  0.0091  0.0000  0.0091  0.0091  0.0061  0.0030  0.0122  0.0061  0.0061  0.0122  0.0030  0.0061  0.0061  0.0030  0.0000  0.0000  0.0030  0.0061  0.0061  0.0061  0.0030  0.0061  0.0000  0.0030  0.0000  0.0030  0.0030  0.0061  0.0091  0.0030  0.0030  0.0030  0.0030  0.0061
MFP4__GCA_000959285.1   1.1515  0.8182  0.7802  0.7802  0.7802  0.7009  0.7480  0.7189  0.6473  0.6037  0.6788  0.7160  0.7133  0.7199  1.0332  0.6516  0.6516  0.7922  0.6939  0.6992  0.6999  0.7442  0.7442  0.7442  0.7530  0.6957  0.7105  0.7057  0.6710  0.6710  0.7129  0.7365  0.7416  0.6872  0.7715  0.7715  0.7453  0.7471  0.7650  0.7551  0.7054  0.7151  0.7218  0.8076  0.8063  0.8177  0.7876  0.8307  0.8336  0.8390  0.8376  0.7869  0.7635  0.7460  0.7966  0.7966  0.7807  0.7841  0.7974  0.8067  0.8270  0.8201  0.1712  0.2258  0.2141  0.1712  0.1712  0.1712  0.1681  0.1681  0.1681  0.1681  0.1681  0.1681  0.1681  0.1718  0.1311  0.1311  0.0030  0.0000  0.0030  0.0030  0.0030  0.0000  0.0000  0.0000  0.0000  0.0000  0.0000  0.0000  0.0000  0.0000  0.0000  0.0000  0.0000  0.0000  0.0000  0.0000  0.0000  0.0000  0.0030  0.0000  0.0000  0.0000  0.0000  0.0000  0.0000  0.0000  0.0000  0.0000  0.0000  0.0000  0.0000  0.0000  0.0000  0.0000  0.0000  0.0000  0.0000  0.0000  0.0000  0.0000  0.0000  0.0000  0.0000  0.0000  0.0000  0.0030  0.0000  0.0000  0.0000  0.0000  0.0000  0.0000  0.0000  0.0000  0.0000  0.0000  0.0000  0.0000  0.0030  0.0030  0.0030  0.0030  0.0030  0.0030  0.0030  0.0030  0.0030  0.0030  0.0030  0.0061  0.0030  0.0030  0.0000  0.0030  0.0000  0.0091  0.0091  0.0091  0.0091  0.0091  0.0091  0.0091  0.0091  0.0000  0.0030  0.0030  0.0030  0.0030  0.0030  0.0000  0.0030  0.0030  0.0030  0.0030  0.0030  0.0030  0.0000  0.0030  0.0030  0.0000  0.0030  0.0030  0.0000  0.0000  0.0000  0.0030  0.0030  0.0030  0.0000  0.0030  0.0030  0.0030  0.0000  0.0000  0.0030  0.0000  0.0030  0.0030  0.0000  0.0030  0.0091  0.0000  0.0030  0.0000  0.0091  0.0000  0.0000  0.0030  0.0000  0.0030  0.0000  0.0000  0.0000  0.0000  0.0000  0.0061  0.0061  0.0030  0.0030  0.0091  0.0091  0.0061  0.0030  0.0061  0.0061  0.0030  0.0000  0.0091  0.0030  0.0030  0.0091  0.0000  0.0030  0.0030  0.0000  0.0030  0.0030  0.0000  0.0030  0.0030  0.0030  0.0000  0.0030  0.0030  0.0000  0.0030  0.0000  0.0000  0.0030  0.0061  0.0000  0.0000  0.0000  0.0000  0.0030  0.0030
MFP4__GCA_000959345.1   1.1515  0.8182  0.7802  0.7802  0.7802  0.7009  0.7480  0.7189  0.6473  0.6037  0.6788  0.7160  0.7133  0.7199  1.0332  0.6516  0.6516  0.7922  0.6939  0.6992  0.6999  0.7442  0.7442  0.7442  0.7530  0.6957  0.7105  0.7057  0.6710  0.6710  0.7129  0.7365  0.7416  0.6872  0.7715  0.7715  0.7453  0.7471  0.7650  0.7551  0.7054  0.7151  0.7218  0.8076  0.8063  0.8177  0.7876  0.8307  0.8336  0.8390  0.8376  0.7869  0.7635  0.7460  0.7966  0.7966  0.7807  0.7841  0.7974  0.8067  0.8270  0.8201  0.1712  0.2258  0.2141  0.1712  0.1712  0.1712  0.1681  0.1681  0.1681  0.1681  0.1681  0.1681  0.1681  0.1718  0.1311  0.1311  0.0030  0.0000  0.0030  0.0030  0.0030  0.0000  0.0000  0.0000  0.0000  0.0000  0.0000  0.0000  0.0000  0.0000  0.0000  0.0000  0.0000  0.0000  0.0000  0.0000  0.0000  0.0000  0.0030  0.0000  0.0000  0.0000  0.0000  0.0000  0.0000  0.0000  0.0000  0.0000  0.0000  0.0000  0.0000  0.0000  0.0000  0.0000  0.0000  0.0000  0.0000  0.0000  0.0000  0.0000  0.0000  0.0000  0.0000  0.0000  0.0000  0.0030  0.0000  0.0000  0.0000  0.0000  0.0000  0.0000  0.0000  0.0000  0.0000  0.0000  0.0000  0.0000  0.0030  0.0030  0.0030  0.0030  0.0030  0.0030  0.0030  0.0030  0.0030  0.0030  0.0030  0.0061  0.0030  0.0030  0.0000  0.0030  0.0000  0.0091  0.0091  0.0091  0.0091  0.0091  0.0091  0.0091  0.0091  0.0000  0.0030  0.0030  0.0030  0.0030  0.0030  0.0000  0.0030  0.0030  0.0030  0.0030  0.0030  0.0030  0.0000  0.0030  0.0030  0.0000  0.0030  0.0030  0.0000  0.0000  0.0000  0.0030  0.0030  0.0030  0.0000  0.0030  0.0030  0.0030  0.0000  0.0000  0.0030  0.0000  0.0030  0.0030  0.0000  0.0030  0.0091  0.0000  0.0030  0.0000  0.0091  0.0000  0.0000  0.0030  0.0000  0.0030  0.0000  0.0000  0.0000  0.0000  0.0000  0.0061  0.0061  0.0030  0.0030  0.0091  0.0091  0.0061  0.0030  0.0061  0.0061  0.0030  0.0000  0.0091  0.0030  0.0030  0.0091  0.0000  0.0030  0.0030  0.0000  0.0030  0.0030  0.0000  0.0030  0.0030  0.0030  0.0000  0.0030  0.0030  0.0000  0.0030  0.0000  0.0000  0.0030  0.0061  0.0000  0.0000  0.0000  0.0000  0.0030  0.0030  0.0000
MFP4__GCA_000959405.1   1.1614  0.8184  0.7743  0.7743  0.7743  0.7067  0.7542  0.7243  0.6529  0.6089  0.6736  0.7216  0.7075  0.7262  1.0376  0.6466  0.6466  0.7866  0.6887  0.6940  0.6946  0.7390  0.7390  0.7390  0.7475  0.6903  0.7163  0.7116  0.6766  0.6766  0.7187  0.7424  0.7362  0.6928  0.7754  0.7755  0.7509  0.7528  0.7709  0.7590  0.7093  0.7190  0.7256  0.8115  0.8103  0.8217  0.7916  0.8347  0.8376  0.8430  0.8417  0.7909  0.7674  0.7499  0.8006  0.8006  0.7846  0.7881  0.8014  0.8106  0.8310  0.8241  0.1676  0.2298  0.2180  0.1676  0.1676  0.1676  0.1645  0.1645  0.1645  0.1645  0.1645  0.1645  0.1645  0.1681  0.1347  0.1347  0.0061  0.0030  0.0000  0.0060  0.0060  0.0030  0.0030  0.0030  0.0030  0.0030  0.0030  0.0030  0.0030  0.0030  0.0030  0.0030  0.0030  0.0030  0.0030  0.0030  0.0030  0.0030  0.0061  0.0030  0.0030  0.0030  0.0030  0.0030  0.0030  0.0030  0.0030  0.0030  0.0030  0.0030  0.0030  0.0030  0.0030  0.0030  0.0030  0.0030  0.0030  0.0030  0.0030  0.0030  0.0030  0.0030  0.0030  0.0030  0.0030  0.0061  0.0030  0.0030  0.0030  0.0030  0.0030  0.0030  0.0030  0.0030  0.0030  0.0030  0.0030  0.0030  0.0061  0.0061  0.0061  0.0060  0.0060  0.0060  0.0060  0.0060  0.0060  0.0060  0.0061  0.0091  0.0061  0.0061  0.0030  0.0061  0.0030  0.0122  0.0122  0.0122  0.0122  0.0122  0.0122  0.0122  0.0122  0.0030  0.0000  0.0000  0.0000  0.0000  0.0061  0.0030  0.0000  0.0000  0.0000  0.0000  0.0061  0.0000  0.0030  0.0061  0.0061  0.0030  0.0061  0.0061  0.0030  0.0030  0.0030  0.0061  0.0061  0.0000  0.0030  0.0000  0.0000  0.0000  0.0030  0.0030  0.0000  0.0030  0.0061  0.0061  0.0030  0.0000  0.0122  0.0030  0.0061  0.0030  0.0122  0.0030  0.0030  0.0000  0.0030  0.0000  0.0030  0.0030  0.0030  0.0030  0.0030  0.0091  0.0091  0.0061  0.0061  0.0122  0.0122  0.0091  0.0061  0.0091  0.0091  0.0061  0.0030  0.0122  0.0061  0.0061  0.0122  0.0030  0.0061  0.0061  0.0030  0.0061  0.0061  0.0030  0.0061  0.0061  0.0061  0.0030  0.0061  0.0061  0.0030  0.0061  0.0030  0.0030  0.0061  0.0091  0.0030  0.0030  0.0030  0.0030  0.0000  0.0061  0.0030  0.0030
MFP4__GCA_000959465.1   1.1614  0.8184  0.7743  0.7743  0.7743  0.7067  0.7542  0.7243  0.6529  0.6089  0.6736  0.7216  0.7075  0.7262  1.0376  0.6466  0.6466  0.7866  0.6887  0.6940  0.6946  0.7390  0.7390  0.7390  0.7475  0.6903  0.7163  0.7116  0.6766  0.6766  0.7187  0.7424  0.7362  0.6928  0.7754  0.7755  0.7509  0.7528  0.7709  0.7590  0.7093  0.7190  0.7256  0.8115  0.8103  0.8217  0.7916  0.8347  0.8376  0.8430  0.8417  0.7909  0.7674  0.7499  0.8006  0.8006  0.7846  0.7881  0.8014  0.8106  0.8310  0.8241  0.1676  0.2298  0.2180  0.1676  0.1676  0.1676  0.1645  0.1645  0.1645  0.1645  0.1645  0.1645  0.1645  0.1681  0.1347  0.1347  0.0061  0.0030  0.0000  0.0060  0.0060  0.0030  0.0030  0.0030  0.0030  0.0030  0.0030  0.0030  0.0030  0.0030  0.0030  0.0030  0.0030  0.0030  0.0030  0.0030  0.0030  0.0030  0.0061  0.0030  0.0030  0.0030  0.0030  0.0030  0.0030  0.0030  0.0030  0.0030  0.0030  0.0030  0.0030  0.0030  0.0030  0.0030  0.0030  0.0030  0.0030  0.0030  0.0030  0.0030  0.0030  0.0030  0.0030  0.0030  0.0030  0.0061  0.0030  0.0030  0.0030  0.0030  0.0030  0.0030  0.0030  0.0030  0.0030  0.0030  0.0030  0.0030  0.0061  0.0061  0.0061  0.0060  0.0060  0.0060  0.0060  0.0060  0.0060  0.0060  0.0061  0.0091  0.0061  0.0061  0.0030  0.0061  0.0030  0.0122  0.0122  0.0122  0.0122  0.0122  0.0122  0.0122  0.0122  0.0030  0.0000  0.0000  0.0000  0.0000  0.0061  0.0030  0.0000  0.0000  0.0000  0.0000  0.0061  0.0000  0.0030  0.0061  0.0061  0.0030  0.0061  0.0061  0.0030  0.0030  0.0030  0.0061  0.0061  0.0000  0.0030  0.0000  0.0000  0.0000  0.0030  0.0030  0.0000  0.0030  0.0061  0.0061  0.0030  0.0000  0.0122  0.0030  0.0061  0.0030  0.0122  0.0030  0.0030  0.0000  0.0030  0.0000  0.0030  0.0030  0.0030  0.0030  0.0030  0.0091  0.0091  0.0061  0.0061  0.0122  0.0122  0.0091  0.0061  0.0091  0.0091  0.0061  0.0030  0.0122  0.0061  0.0061  0.0122  0.0030  0.0061  0.0061  0.0030  0.0061  0.0061  0.0030  0.0061  0.0061  0.0061  0.0030  0.0061  0.0061  0.0030  0.0061  0.0030  0.0030  0.0061  0.0091  0.0030  0.0030  0.0030  0.0030  0.0000  0.0061  0.0030  0.0030  0.0000
MFP4__GCA_000959485.1   1.1614  0.8184  0.7743  0.7743  0.7743  0.7067  0.7542  0.7243  0.6529  0.6089  0.6736  0.7216  0.7075  0.7262  1.0376  0.6466  0.6466  0.7866  0.6887  0.6940  0.6946  0.7390  0.7390  0.7390  0.7475  0.6903  0.7163  0.7116  0.6766  0.6766  0.7187  0.7424  0.7362  0.6928  0.7754  0.7755  0.7509  0.7528  0.7709  0.7590  0.7093  0.7190  0.7256  0.8115  0.8103  0.8217  0.7916  0.8347  0.8376  0.8430  0.8417  0.7909  0.7674  0.7499  0.8006  0.8006  0.7846  0.7881  0.8014  0.8106  0.8310  0.8241  0.1676  0.2298  0.2180  0.1676  0.1676  0.1676  0.1645  0.1645  0.1645  0.1645  0.1645  0.1645  0.1645  0.1681  0.1347  0.1347  0.0061  0.0030  0.0000  0.0060  0.0060  0.0030  0.0030  0.0030  0.0030  0.0030  0.0030  0.0030  0.0030  0.0030  0.0030  0.0030  0.0030  0.0030  0.0030  0.0030  0.0030  0.0030  0.0061  0.0030  0.0030  0.0030  0.0030  0.0030  0.0030  0.0030  0.0030  0.0030  0.0030  0.0030  0.0030  0.0030  0.0030  0.0030  0.0030  0.0030  0.0030  0.0030  0.0030  0.0030  0.0030  0.0030  0.0030  0.0030  0.0030  0.0061  0.0030  0.0030  0.0030  0.0030  0.0030  0.0030  0.0030  0.0030  0.0030  0.0030  0.0030  0.0030  0.0061  0.0061  0.0061  0.0060  0.0060  0.0060  0.0060  0.0060  0.0060  0.0060  0.0061  0.0091  0.0061  0.0061  0.0030  0.0061  0.0030  0.0122  0.0122  0.0122  0.0122  0.0122  0.0122  0.0122  0.0122  0.0030  0.0000  0.0000  0.0000  0.0000  0.0061  0.0030  0.0000  0.0000  0.0000  0.0000  0.0061  0.0000  0.0030  0.0061  0.0061  0.0030  0.0061  0.0061  0.0030  0.0030  0.0030  0.0061  0.0061  0.0000  0.0030  0.0000  0.0000  0.0000  0.0030  0.0030  0.0000  0.0030  0.0061  0.0061  0.0030  0.0000  0.0122  0.0030  0.0061  0.0030  0.0122  0.0030  0.0030  0.0000  0.0030  0.0000  0.0030  0.0030  0.0030  0.0030  0.0030  0.0091  0.0091  0.0061  0.0061  0.0122  0.0122  0.0091  0.0061  0.0091  0.0091  0.0061  0.0030  0.0122  0.0061  0.0061  0.0122  0.0030  0.0061  0.0061  0.0030  0.0061  0.0061  0.0030  0.0061  0.0061  0.0061  0.0030  0.0061  0.0061  0.0030  0.0061  0.0030  0.0030  0.0061  0.0091  0.0030  0.0030  0.0030  0.0030  0.0000  0.0061  0.0030  0.0030  0.0000  0.0000
MFP4__GCA_000959585.1   1.1614  0.8184  0.7743  0.7743  0.7743  0.7067  0.7542  0.7243  0.6529  0.6089  0.6736  0.7216  0.7075  0.7262  1.0376  0.6466  0.6466  0.7866  0.6887  0.6940  0.6946  0.7390  0.7390  0.7390  0.7475  0.6903  0.7163  0.7116  0.6766  0.6766  0.7187  0.7424  0.7362  0.6928  0.7754  0.7755  0.7509  0.7528  0.7709  0.7590  0.7093  0.7190  0.7256  0.8115  0.8103  0.8217  0.7916  0.8347  0.8376  0.8430  0.8417  0.7909  0.7674  0.7499  0.8006  0.8006  0.7846  0.7881  0.8014  0.8106  0.8310  0.8241  0.1676  0.2298  0.2180  0.1676  0.1676  0.1676  0.1645  0.1645  0.1645  0.1645  0.1645  0.1645  0.1645  0.1681  0.1347  0.1347  0.0061  0.0030  0.0000  0.0060  0.0060  0.0030  0.0030  0.0030  0.0030  0.0030  0.0030  0.0030  0.0030  0.0030  0.0030  0.0030  0.0030  0.0030  0.0030  0.0030  0.0030  0.0030  0.0061  0.0030  0.0030  0.0030  0.0030  0.0030  0.0030  0.0030  0.0030  0.0030  0.0030  0.0030  0.0030  0.0030  0.0030  0.0030  0.0030  0.0030  0.0030  0.0030  0.0030  0.0030  0.0030  0.0030  0.0030  0.0030  0.0030  0.0061  0.0030  0.0030  0.0030  0.0030  0.0030  0.0030  0.0030  0.0030  0.0030  0.0030  0.0030  0.0030  0.0061  0.0061  0.0061  0.0060  0.0060  0.0060  0.0060  0.0060  0.0060  0.0060  0.0061  0.0091  0.0061  0.0061  0.0030  0.0061  0.0030  0.0122  0.0122  0.0122  0.0122  0.0122  0.0122  0.0122  0.0122  0.0030  0.0000  0.0000  0.0000  0.0000  0.0061  0.0030  0.0000  0.0000  0.0000  0.0000  0.0061  0.0000  0.0030  0.0061  0.0061  0.0030  0.0061  0.0061  0.0030  0.0030  0.0030  0.0061  0.0061  0.0000  0.0030  0.0000  0.0000  0.0000  0.0030  0.0030  0.0000  0.0030  0.0061  0.0061  0.0030  0.0000  0.0122  0.0030  0.0061  0.0030  0.0122  0.0030  0.0030  0.0000  0.0030  0.0000  0.0030  0.0030  0.0030  0.0030  0.0030  0.0091  0.0091  0.0061  0.0061  0.0122  0.0122  0.0091  0.0061  0.0091  0.0091  0.0061  0.0030  0.0122  0.0061  0.0061  0.0122  0.0030  0.0061  0.0061  0.0030  0.0061  0.0061  0.0030  0.0061  0.0061  0.0061  0.0030  0.0061  0.0061  0.0030  0.0061  0.0030  0.0030  0.0061  0.0091  0.0030  0.0030  0.0030  0.0030  0.0000  0.0061  0.0030  0.0030  0.0000  0.0000  0.0000
MFP4__GCA_000959625.1   1.1614  0.8184  0.7743  0.7743  0.7743  0.7067  0.7542  0.7243  0.6529  0.6089  0.6736  0.7216  0.7075  0.7262  1.0376  0.6466  0.6466  0.7866  0.6887  0.6940  0.6946  0.7390  0.7390  0.7390  0.7475  0.6903  0.7163  0.7116  0.6766  0.6766  0.7187  0.7424  0.7362  0.6928  0.7754  0.7755  0.7509  0.7528  0.7709  0.7590  0.7093  0.7190  0.7256  0.8115  0.8103  0.8217  0.7916  0.8347  0.8376  0.8430  0.8417  0.7909  0.7674  0.7499  0.8006  0.8006  0.7846  0.7881  0.8014  0.8106  0.8310  0.8241  0.1676  0.2298  0.2180  0.1676  0.1676  0.1676  0.1645  0.1645  0.1645  0.1645  0.1645  0.1645  0.1645  0.1681  0.1347  0.1347  0.0061  0.0030  0.0000  0.0060  0.0060  0.0030  0.0030  0.0030  0.0030  0.0030  0.0030  0.0030  0.0030  0.0030  0.0030  0.0030  0.0030  0.0030  0.0030  0.0030  0.0030  0.0030  0.0061  0.0030  0.0030  0.0030  0.0030  0.0030  0.0030  0.0030  0.0030  0.0030  0.0030  0.0030  0.0030  0.0030  0.0030  0.0030  0.0030  0.0030  0.0030  0.0030  0.0030  0.0030  0.0030  0.0030  0.0030  0.0030  0.0030  0.0061  0.0030  0.0030  0.0030  0.0030  0.0030  0.0030  0.0030  0.0030  0.0030  0.0030  0.0030  0.0030  0.0061  0.0061  0.0061  0.0060  0.0060  0.0060  0.0060  0.0060  0.0060  0.0060  0.0061  0.0091  0.0061  0.0061  0.0030  0.0061  0.0030  0.0122  0.0122  0.0122  0.0122  0.0122  0.0122  0.0122  0.0122  0.0030  0.0000  0.0000  0.0000  0.0000  0.0061  0.0030  0.0000  0.0000  0.0000  0.0000  0.0061  0.0000  0.0030  0.0061  0.0061  0.0030  0.0061  0.0061  0.0030  0.0030  0.0030  0.0061  0.0061  0.0000  0.0030  0.0000  0.0000  0.0000  0.0030  0.0030  0.0000  0.0030  0.0061  0.0061  0.0030  0.0000  0.0122  0.0030  0.0061  0.0030  0.0122  0.0030  0.0030  0.0000  0.0030  0.0000  0.0030  0.0030  0.0030  0.0030  0.0030  0.0091  0.0091  0.0061  0.0061  0.0122  0.0122  0.0091  0.0061  0.0091  0.0091  0.0061  0.0030  0.0122  0.0061  0.0061  0.0122  0.0030  0.0061  0.0061  0.0030  0.0061  0.0061  0.0030  0.0061  0.0061  0.0061  0.0030  0.0061  0.0061  0.0030  0.0061  0.0030  0.0030  0.0061  0.0091  0.0030  0.0030  0.0030  0.0030  0.0000  0.0061  0.0030  0.0030  0.0000  0.0000  0.0000  0.0000
MFP4__GCA_001191815.1   1.1515  0.8182  0.7802  0.7802  0.7802  0.7009  0.7480  0.7189  0.6473  0.6037  0.6788  0.7160  0.7133  0.7199  1.0332  0.6516  0.6516  0.7922  0.6939  0.6992  0.6999  0.7442  0.7442  0.7442  0.7530  0.6957  0.7105  0.7057  0.6710  0.6710  0.7129  0.7365  0.7416  0.6872  0.7715  0.7715  0.7453  0.7471  0.7650  0.7551  0.7054  0.7151  0.7218  0.8076  0.8063  0.8177  0.7876  0.8307  0.8336  0.8390  0.8376  0.7869  0.7635  0.7460  0.7966  0.7966  0.7807  0.7841  0.7974  0.8067  0.8270  0.8201  0.1712  0.2258  0.2141  0.1712  0.1712  0.1712  0.1681  0.1681  0.1681  0.1681  0.1681  0.1681  0.1681  0.1718  0.1311  0.1311  0.0030  0.0000  0.0030  0.0030  0.0030  0.0000  0.0000  0.0000  0.0000  0.0000  0.0000  0.0000  0.0000  0.0000  0.0000  0.0000  0.0000  0.0000  0.0000  0.0000  0.0000  0.0000  0.0030  0.0000  0.0000  0.0000  0.0000  0.0000  0.0000  0.0000  0.0000  0.0000  0.0000  0.0000  0.0000  0.0000  0.0000  0.0000  0.0000  0.0000  0.0000  0.0000  0.0000  0.0000  0.0000  0.0000  0.0000  0.0000  0.0000  0.0030  0.0000  0.0000  0.0000  0.0000  0.0000  0.0000  0.0000  0.0000  0.0000  0.0000  0.0000  0.0000  0.0030  0.0030  0.0030  0.0030  0.0030  0.0030  0.0030  0.0030  0.0030  0.0030  0.0030  0.0061  0.0030  0.0030  0.0000  0.0030  0.0000  0.0091  0.0091  0.0091  0.0091  0.0091  0.0091  0.0091  0.0091  0.0000  0.0030  0.0030  0.0030  0.0030  0.0030  0.0000  0.0030  0.0030  0.0030  0.0030  0.0030  0.0030  0.0000  0.0030  0.0030  0.0000  0.0030  0.0030  0.0000  0.0000  0.0000  0.0030  0.0030  0.0030  0.0000  0.0030  0.0030  0.0030  0.0000  0.0000  0.0030  0.0000  0.0030  0.0030  0.0000  0.0030  0.0091  0.0000  0.0030  0.0000  0.0091  0.0000  0.0000  0.0030  0.0000  0.0030  0.0000  0.0000  0.0000  0.0000  0.0000  0.0061  0.0061  0.0030  0.0030  0.0091  0.0091  0.0061  0.0030  0.0061  0.0061  0.0030  0.0000  0.0091  0.0030  0.0030  0.0091  0.0000  0.0030  0.0030  0.0000  0.0030  0.0030  0.0000  0.0030  0.0030  0.0030  0.0000  0.0030  0.0030  0.0000  0.0030  0.0000  0.0000  0.0030  0.0061  0.0000  0.0000  0.0000  0.0000  0.0030  0.0030  0.0000  0.0000  0.0030  0.0030  0.0030  0.0030  0.0030
MFP4__GCA_001192415.1   1.1515  0.8182  0.7802  0.7802  0.7802  0.7009  0.7480  0.7189  0.6473  0.6037  0.6788  0.7160  0.7133  0.7199  1.0332  0.6516  0.6516  0.7922  0.6939  0.6992  0.6999  0.7442  0.7442  0.7442  0.7530  0.6957  0.7105  0.7057  0.6710  0.6710  0.7129  0.7365  0.7416  0.6872  0.7715  0.7715  0.7453  0.7471  0.7650  0.7551  0.7054  0.7151  0.7218  0.8076  0.8063  0.8177  0.7876  0.8307  0.8336  0.8390  0.8376  0.7869  0.7635  0.7460  0.7966  0.7966  0.7807  0.7841  0.7974  0.8067  0.8270  0.8201  0.1712  0.2258  0.2141  0.1712  0.1712  0.1712  0.1681  0.1681  0.1681  0.1681  0.1681  0.1681  0.1681  0.1718  0.1311  0.1311  0.0030  0.0000  0.0030  0.0030  0.0030  0.0000  0.0000  0.0000  0.0000  0.0000  0.0000  0.0000  0.0000  0.0000  0.0000  0.0000  0.0000  0.0000  0.0000  0.0000  0.0000  0.0000  0.0030  0.0000  0.0000  0.0000  0.0000  0.0000  0.0000  0.0000  0.0000  0.0000  0.0000  0.0000  0.0000  0.0000  0.0000  0.0000  0.0000  0.0000  0.0000  0.0000  0.0000  0.0000  0.0000  0.0000  0.0000  0.0000  0.0000  0.0030  0.0000  0.0000  0.0000  0.0000  0.0000  0.0000  0.0000  0.0000  0.0000  0.0000  0.0000  0.0000  0.0030  0.0030  0.0030  0.0030  0.0030  0.0030  0.0030  0.0030  0.0030  0.0030  0.0030  0.0061  0.0030  0.0030  0.0000  0.0030  0.0000  0.0091  0.0091  0.0091  0.0091  0.0091  0.0091  0.0091  0.0091  0.0000  0.0030  0.0030  0.0030  0.0030  0.0030  0.0000  0.0030  0.0030  0.0030  0.0030  0.0030  0.0030  0.0000  0.0030  0.0030  0.0000  0.0030  0.0030  0.0000  0.0000  0.0000  0.0030  0.0030  0.0030  0.0000  0.0030  0.0030  0.0030  0.0000  0.0000  0.0030  0.0000  0.0030  0.0030  0.0000  0.0030  0.0091  0.0000  0.0030  0.0000  0.0091  0.0000  0.0000  0.0030  0.0000  0.0030  0.0000  0.0000  0.0000  0.0000  0.0000  0.0061  0.0061  0.0030  0.0030  0.0091  0.0091  0.0061  0.0030  0.0061  0.0061  0.0030  0.0000  0.0091  0.0030  0.0030  0.0091  0.0000  0.0030  0.0030  0.0000  0.0030  0.0030  0.0000  0.0030  0.0030  0.0030  0.0000  0.0030  0.0030  0.0000  0.0030  0.0000  0.0000  0.0030  0.0061  0.0000  0.0000  0.0000  0.0000  0.0030  0.0030  0.0000  0.0000  0.0030  0.0030  0.0030  0.0030  0.0030  0.0000
MFP4__GCA_001192815.1   1.1515  0.8182  0.7802  0.7802  0.7802  0.7009  0.7480  0.7189  0.6473  0.6037  0.6788  0.7160  0.7133  0.7199  1.0332  0.6516  0.6516  0.7922  0.6939  0.6992  0.6999  0.7442  0.7442  0.7442  0.7530  0.6957  0.7105  0.7057  0.6710  0.6710  0.7129  0.7365  0.7416  0.6872  0.7715  0.7715  0.7453  0.7471  0.7650  0.7551  0.7054  0.7151  0.7218  0.8076  0.8063  0.8177  0.7876  0.8307  0.8336  0.8390  0.8376  0.7869  0.7635  0.7460  0.7966  0.7966  0.7807  0.7841  0.7974  0.8067  0.8270  0.8201  0.1712  0.2258  0.2141  0.1712  0.1712  0.1712  0.1681  0.1681  0.1681  0.1681  0.1681  0.1681  0.1681  0.1718  0.1311  0.1311  0.0030  0.0000  0.0030  0.0030  0.0030  0.0000  0.0000  0.0000  0.0000  0.0000  0.0000  0.0000  0.0000  0.0000  0.0000  0.0000  0.0000  0.0000  0.0000  0.0000  0.0000  0.0000  0.0030  0.0000  0.0000  0.0000  0.0000  0.0000  0.0000  0.0000  0.0000  0.0000  0.0000  0.0000  0.0000  0.0000  0.0000  0.0000  0.0000  0.0000  0.0000  0.0000  0.0000  0.0000  0.0000  0.0000  0.0000  0.0000  0.0000  0.0030  0.0000  0.0000  0.0000  0.0000  0.0000  0.0000  0.0000  0.0000  0.0000  0.0000  0.0000  0.0000  0.0030  0.0030  0.0030  0.0030  0.0030  0.0030  0.0030  0.0030  0.0030  0.0030  0.0030  0.0061  0.0030  0.0030  0.0000  0.0030  0.0000  0.0091  0.0091  0.0091  0.0091  0.0091  0.0091  0.0091  0.0091  0.0000  0.0030  0.0030  0.0030  0.0030  0.0030  0.0000  0.0030  0.0030  0.0030  0.0030  0.0030  0.0030  0.0000  0.0030  0.0030  0.0000  0.0030  0.0030  0.0000  0.0000  0.0000  0.0030  0.0030  0.0030  0.0000  0.0030  0.0030  0.0030  0.0000  0.0000  0.0030  0.0000  0.0030  0.0030  0.0000  0.0030  0.0091  0.0000  0.0030  0.0000  0.0091  0.0000  0.0000  0.0030  0.0000  0.0030  0.0000  0.0000  0.0000  0.0000  0.0000  0.0061  0.0061  0.0030  0.0030  0.0091  0.0091  0.0061  0.0030  0.0061  0.0061  0.0030  0.0000  0.0091  0.0030  0.0030  0.0091  0.0000  0.0030  0.0030  0.0000  0.0030  0.0030  0.0000  0.0030  0.0030  0.0030  0.0000  0.0030  0.0030  0.0000  0.0030  0.0000  0.0000  0.0030  0.0061  0.0000  0.0000  0.0000  0.0000  0.0030  0.0030  0.0000  0.0000  0.0030  0.0030  0.0030  0.0030  0.0030  0.0000  0.0000
MFP4__GCA_001193035.1   1.1515  0.8182  0.7802  0.7802  0.7802  0.7009  0.7480  0.7189  0.6473  0.6037  0.6788  0.7160  0.7133  0.7199  1.0332  0.6516  0.6516  0.7922  0.6939  0.6992  0.6999  0.7442  0.7442  0.7442  0.7530  0.6957  0.7105  0.7057  0.6710  0.6710  0.7129  0.7365  0.7416  0.6872  0.7715  0.7715  0.7453  0.7471  0.7650  0.7551  0.7054  0.7151  0.7218  0.8076  0.8063  0.8177  0.7876  0.8307  0.8336  0.8390  0.8376  0.7869  0.7635  0.7460  0.7966  0.7966  0.7807  0.7841  0.7974  0.8067  0.8270  0.8201  0.1712  0.2258  0.2141  0.1712  0.1712  0.1712  0.1681  0.1681  0.1681  0.1681  0.1681  0.1681  0.1681  0.1718  0.1311  0.1311  0.0030  0.0000  0.0030  0.0030  0.0030  0.0000  0.0000  0.0000  0.0000  0.0000  0.0000  0.0000  0.0000  0.0000  0.0000  0.0000  0.0000  0.0000  0.0000  0.0000  0.0000  0.0000  0.0030  0.0000  0.0000  0.0000  0.0000  0.0000  0.0000  0.0000  0.0000  0.0000  0.0000  0.0000  0.0000  0.0000  0.0000  0.0000  0.0000  0.0000  0.0000  0.0000  0.0000  0.0000  0.0000  0.0000  0.0000  0.0000  0.0000  0.0030  0.0000  0.0000  0.0000  0.0000  0.0000  0.0000  0.0000  0.0000  0.0000  0.0000  0.0000  0.0000  0.0030  0.0030  0.0030  0.0030  0.0030  0.0030  0.0030  0.0030  0.0030  0.0030  0.0030  0.0061  0.0030  0.0030  0.0000  0.0030  0.0000  0.0091  0.0091  0.0091  0.0091  0.0091  0.0091  0.0091  0.0091  0.0000  0.0030  0.0030  0.0030  0.0030  0.0030  0.0000  0.0030  0.0030  0.0030  0.0030  0.0030  0.0030  0.0000  0.0030  0.0030  0.0000  0.0030  0.0030  0.0000  0.0000  0.0000  0.0030  0.0030  0.0030  0.0000  0.0030  0.0030  0.0030  0.0000  0.0000  0.0030  0.0000  0.0030  0.0030  0.0000  0.0030  0.0091  0.0000  0.0030  0.0000  0.0091  0.0000  0.0000  0.0030  0.0000  0.0030  0.0000  0.0000  0.0000  0.0000  0.0000  0.0061  0.0061  0.0030  0.0030  0.0091  0.0091  0.0061  0.0030  0.0061  0.0061  0.0030  0.0000  0.0091  0.0030  0.0030  0.0091  0.0000  0.0030  0.0030  0.0000  0.0030  0.0030  0.0000  0.0030  0.0030  0.0030  0.0000  0.0030  0.0030  0.0000  0.0030  0.0000  0.0000  0.0030  0.0061  0.0000  0.0000  0.0000  0.0000  0.0030  0.0030  0.0000  0.0000  0.0030  0.0030  0.0030  0.0030  0.0030  0.0000  0.0000  0.0000
MFP4__GCA_001193655.1   1.1515  0.8182  0.7802  0.7802  0.7802  0.7009  0.7480  0.7189  0.6473  0.6037  0.6788  0.7160  0.7133  0.7199  1.0332  0.6516  0.6516  0.7922  0.6939  0.6992  0.6999  0.7442  0.7442  0.7442  0.7530  0.6957  0.7105  0.7057  0.6710  0.6710  0.7129  0.7365  0.7416  0.6872  0.7715  0.7715  0.7453  0.7471  0.7650  0.7551  0.7054  0.7151  0.7218  0.8076  0.8063  0.8177  0.7876  0.8307  0.8336  0.8390  0.8376  0.7869  0.7635  0.7460  0.7966  0.7966  0.7807  0.7841  0.7974  0.8067  0.8270  0.8201  0.1712  0.2258  0.2141  0.1712  0.1712  0.1712  0.1681  0.1681  0.1681  0.1681  0.1681  0.1681  0.1681  0.1718  0.1311  0.1311  0.0030  0.0000  0.0030  0.0030  0.0030  0.0000  0.0000  0.0000  0.0000  0.0000  0.0000  0.0000  0.0000  0.0000  0.0000  0.0000  0.0000  0.0000  0.0000  0.0000  0.0000  0.0000  0.0030  0.0000  0.0000  0.0000  0.0000  0.0000  0.0000  0.0000  0.0000  0.0000  0.0000  0.0000  0.0000  0.0000  0.0000  0.0000  0.0000  0.0000  0.0000  0.0000  0.0000  0.0000  0.0000  0.0000  0.0000  0.0000  0.0000  0.0030  0.0000  0.0000  0.0000  0.0000  0.0000  0.0000  0.0000  0.0000  0.0000  0.0000  0.0000  0.0000  0.0030  0.0030  0.0030  0.0030  0.0030  0.0030  0.0030  0.0030  0.0030  0.0030  0.0030  0.0061  0.0030  0.0030  0.0000  0.0030  0.0000  0.0091  0.0091  0.0091  0.0091  0.0091  0.0091  0.0091  0.0091  0.0000  0.0030  0.0030  0.0030  0.0030  0.0030  0.0000  0.0030  0.0030  0.0030  0.0030  0.0030  0.0030  0.0000  0.0030  0.0030  0.0000  0.0030  0.0030  0.0000  0.0000  0.0000  0.0030  0.0030  0.0030  0.0000  0.0030  0.0030  0.0030  0.0000  0.0000  0.0030  0.0000  0.0030  0.0030  0.0000  0.0030  0.0091  0.0000  0.0030  0.0000  0.0091  0.0000  0.0000  0.0030  0.0000  0.0030  0.0000  0.0000  0.0000  0.0000  0.0000  0.0061  0.0061  0.0030  0.0030  0.0091  0.0091  0.0061  0.0030  0.0061  0.0061  0.0030  0.0000  0.0091  0.0030  0.0030  0.0091  0.0000  0.0030  0.0030  0.0000  0.0030  0.0030  0.0000  0.0030  0.0030  0.0030  0.0000  0.0030  0.0030  0.0000  0.0030  0.0000  0.0000  0.0030  0.0061  0.0000  0.0000  0.0000  0.0000  0.0030  0.0030  0.0000  0.0000  0.0030  0.0030  0.0030  0.0030  0.0030  0.0000  0.0000  0.0000  0.0000
MFP4__GCA_001194765.1   1.1515  0.8182  0.7802  0.7802  0.7802  0.7009  0.7480  0.7189  0.6473  0.6037  0.6788  0.7160  0.7133  0.7199  1.0332  0.6516  0.6516  0.7922  0.6939  0.6992  0.6999  0.7442  0.7442  0.7442  0.7530  0.6957  0.7105  0.7057  0.6710  0.6710  0.7129  0.7365  0.7416  0.6872  0.7715  0.7715  0.7453  0.7471  0.7650  0.7551  0.7054  0.7151  0.7218  0.8076  0.8063  0.8177  0.7876  0.8307  0.8336  0.8390  0.8376  0.7869  0.7635  0.7460  0.7966  0.7966  0.7807  0.7841  0.7974  0.8067  0.8270  0.8201  0.1712  0.2258  0.2141  0.1712  0.1712  0.1712  0.1681  0.1681  0.1681  0.1681  0.1681  0.1681  0.1681  0.1718  0.1311  0.1311  0.0030  0.0000  0.0030  0.0030  0.0030  0.0000  0.0000  0.0000  0.0000  0.0000  0.0000  0.0000  0.0000  0.0000  0.0000  0.0000  0.0000  0.0000  0.0000  0.0000  0.0000  0.0000  0.0030  0.0000  0.0000  0.0000  0.0000  0.0000  0.0000  0.0000  0.0000  0.0000  0.0000  0.0000  0.0000  0.0000  0.0000  0.0000  0.0000  0.0000  0.0000  0.0000  0.0000  0.0000  0.0000  0.0000  0.0000  0.0000  0.0000  0.0030  0.0000  0.0000  0.0000  0.0000  0.0000  0.0000  0.0000  0.0000  0.0000  0.0000  0.0000  0.0000  0.0030  0.0030  0.0030  0.0030  0.0030  0.0030  0.0030  0.0030  0.0030  0.0030  0.0030  0.0061  0.0030  0.0030  0.0000  0.0030  0.0000  0.0091  0.0091  0.0091  0.0091  0.0091  0.0091  0.0091  0.0091  0.0000  0.0030  0.0030  0.0030  0.0030  0.0030  0.0000  0.0030  0.0030  0.0030  0.0030  0.0030  0.0030  0.0000  0.0030  0.0030  0.0000  0.0030  0.0030  0.0000  0.0000  0.0000  0.0030  0.0030  0.0030  0.0000  0.0030  0.0030  0.0030  0.0000  0.0000  0.0030  0.0000  0.0030  0.0030  0.0000  0.0030  0.0091  0.0000  0.0030  0.0000  0.0091  0.0000  0.0000  0.0030  0.0000  0.0030  0.0000  0.0000  0.0000  0.0000  0.0000  0.0061  0.0061  0.0030  0.0030  0.0091  0.0091  0.0061  0.0030  0.0061  0.0061  0.0030  0.0000  0.0091  0.0030  0.0030  0.0091  0.0000  0.0030  0.0030  0.0000  0.0030  0.0030  0.0000  0.0030  0.0030  0.0030  0.0000  0.0030  0.0030  0.0000  0.0030  0.0000  0.0000  0.0030  0.0061  0.0000  0.0000  0.0000  0.0000  0.0030  0.0030  0.0000  0.0000  0.0030  0.0030  0.0030  0.0030  0.0030  0.0000  0.0000  0.0000  0.0000  0.0000
MFP4__GCA_001195465.1   1.1515  0.8182  0.7802  0.7802  0.7802  0.7009  0.7480  0.7189  0.6473  0.6037  0.6788  0.7160  0.7133  0.7199  1.0332  0.6516  0.6516  0.7922  0.6939  0.6992  0.6999  0.7442  0.7442  0.7442  0.7530  0.6957  0.7105  0.7057  0.6710  0.6710  0.7129  0.7365  0.7416  0.6872  0.7715  0.7715  0.7453  0.7471  0.7650  0.7551  0.7054  0.7151  0.7218  0.8076  0.8063  0.8177  0.7876  0.8307  0.8336  0.8390  0.8376  0.7869  0.7635  0.7460  0.7966  0.7966  0.7807  0.7841  0.7974  0.8067  0.8270  0.8201  0.1712  0.2258  0.2141  0.1712  0.1712  0.1712  0.1681  0.1681  0.1681  0.1681  0.1681  0.1681  0.1681  0.1718  0.1311  0.1311  0.0030  0.0000  0.0030  0.0030  0.0030  0.0000  0.0000  0.0000  0.0000  0.0000  0.0000  0.0000  0.0000  0.0000  0.0000  0.0000  0.0000  0.0000  0.0000  0.0000  0.0000  0.0000  0.0030  0.0000  0.0000  0.0000  0.0000  0.0000  0.0000  0.0000  0.0000  0.0000  0.0000  0.0000  0.0000  0.0000  0.0000  0.0000  0.0000  0.0000  0.0000  0.0000  0.0000  0.0000  0.0000  0.0000  0.0000  0.0000  0.0000  0.0030  0.0000  0.0000  0.0000  0.0000  0.0000  0.0000  0.0000  0.0000  0.0000  0.0000  0.0000  0.0000  0.0030  0.0030  0.0030  0.0030  0.0030  0.0030  0.0030  0.0030  0.0030  0.0030  0.0030  0.0061  0.0030  0.0030  0.0000  0.0030  0.0000  0.0091  0.0091  0.0091  0.0091  0.0091  0.0091  0.0091  0.0091  0.0000  0.0030  0.0030  0.0030  0.0030  0.0030  0.0000  0.0030  0.0030  0.0030  0.0030  0.0030  0.0030  0.0000  0.0030  0.0030  0.0000  0.0030  0.0030  0.0000  0.0000  0.0000  0.0030  0.0030  0.0030  0.0000  0.0030  0.0030  0.0030  0.0000  0.0000  0.0030  0.0000  0.0030  0.0030  0.0000  0.0030  0.0091  0.0000  0.0030  0.0000  0.0091  0.0000  0.0000  0.0030  0.0000  0.0030  0.0000  0.0000  0.0000  0.0000  0.0000  0.0061  0.0061  0.0030  0.0030  0.0091  0.0091  0.0061  0.0030  0.0061  0.0061  0.0030  0.0000  0.0091  0.0030  0.0030  0.0091  0.0000  0.0030  0.0030  0.0000  0.0030  0.0030  0.0000  0.0030  0.0030  0.0030  0.0000  0.0030  0.0030  0.0000  0.0030  0.0000  0.0000  0.0030  0.0061  0.0000  0.0000  0.0000  0.0000  0.0030  0.0030  0.0000  0.0000  0.0030  0.0030  0.0030  0.0030  0.0030  0.0000  0.0000  0.0000  0.0000  0.0000  0.0000
MFP4__GCA_001196125.1   1.1515  0.8182  0.7802  0.7802  0.7802  0.7009  0.7480  0.7189  0.6473  0.6037  0.6788  0.7160  0.7133  0.7199  1.0332  0.6516  0.6516  0.7922  0.6939  0.6992  0.6999  0.7442  0.7442  0.7442  0.7530  0.6957  0.7105  0.7057  0.6710  0.6710  0.7129  0.7365  0.7416  0.6872  0.7715  0.7715  0.7453  0.7471  0.7650  0.7551  0.7054  0.7151  0.7218  0.8076  0.8063  0.8177  0.7876  0.8307  0.8336  0.8390  0.8376  0.7869  0.7635  0.7460  0.7966  0.7966  0.7807  0.7841  0.7974  0.8067  0.8270  0.8201  0.1712  0.2258  0.2141  0.1712  0.1712  0.1712  0.1681  0.1681  0.1681  0.1681  0.1681  0.1681  0.1681  0.1718  0.1311  0.1311  0.0030  0.0000  0.0030  0.0030  0.0030  0.0000  0.0000  0.0000  0.0000  0.0000  0.0000  0.0000  0.0000  0.0000  0.0000  0.0000  0.0000  0.0000  0.0000  0.0000  0.0000  0.0000  0.0030  0.0000  0.0000  0.0000  0.0000  0.0000  0.0000  0.0000  0.0000  0.0000  0.0000  0.0000  0.0000  0.0000  0.0000  0.0000  0.0000  0.0000  0.0000  0.0000  0.0000  0.0000  0.0000  0.0000  0.0000  0.0000  0.0000  0.0030  0.0000  0.0000  0.0000  0.0000  0.0000  0.0000  0.0000  0.0000  0.0000  0.0000  0.0000  0.0000  0.0030  0.0030  0.0030  0.0030  0.0030  0.0030  0.0030  0.0030  0.0030  0.0030  0.0030  0.0061  0.0030  0.0030  0.0000  0.0030  0.0000  0.0091  0.0091  0.0091  0.0091  0.0091  0.0091  0.0091  0.0091  0.0000  0.0030  0.0030  0.0030  0.0030  0.0030  0.0000  0.0030  0.0030  0.0030  0.0030  0.0030  0.0030  0.0000  0.0030  0.0030  0.0000  0.0030  0.0030  0.0000  0.0000  0.0000  0.0030  0.0030  0.0030  0.0000  0.0030  0.0030  0.0030  0.0000  0.0000  0.0030  0.0000  0.0030  0.0030  0.0000  0.0030  0.0091  0.0000  0.0030  0.0000  0.0091  0.0000  0.0000  0.0030  0.0000  0.0030  0.0000  0.0000  0.0000  0.0000  0.0000  0.0061  0.0061  0.0030  0.0030  0.0091  0.0091  0.0061  0.0030  0.0061  0.0061  0.0030  0.0000  0.0091  0.0030  0.0030  0.0091  0.0000  0.0030  0.0030  0.0000  0.0030  0.0030  0.0000  0.0030  0.0030  0.0030  0.0000  0.0030  0.0030  0.0000  0.0030  0.0000  0.0000  0.0030  0.0061  0.0000  0.0000  0.0000  0.0000  0.0030  0.0030  0.0000  0.0000  0.0030  0.0030  0.0030  0.0030  0.0030  0.0000  0.0000  0.0000  0.0000  0.0000  0.0000  0.0000
MFP4__GCA_001196775.1   1.1515  0.8182  0.7802  0.7802  0.7802  0.7009  0.7480  0.7189  0.6473  0.6037  0.6788  0.7160  0.7133  0.7199  1.0332  0.6516  0.6516  0.7922  0.6939  0.6992  0.6999  0.7442  0.7442  0.7442  0.7530  0.6957  0.7105  0.7057  0.6710  0.6710  0.7129  0.7365  0.7416  0.6872  0.7715  0.7715  0.7453  0.7471  0.7650  0.7551  0.7054  0.7151  0.7218  0.8076  0.8063  0.8177  0.7876  0.8307  0.8336  0.8390  0.8376  0.7869  0.7635  0.7460  0.7966  0.7966  0.7807  0.7841  0.7974  0.8067  0.8270  0.8201  0.1712  0.2258  0.2141  0.1712  0.1712  0.1712  0.1681  0.1681  0.1681  0.1681  0.1681  0.1681  0.1681  0.1718  0.1311  0.1311  0.0030  0.0000  0.0030  0.0030  0.0030  0.0000  0.0000  0.0000  0.0000  0.0000  0.0000  0.0000  0.0000  0.0000  0.0000  0.0000  0.0000  0.0000  0.0000  0.0000  0.0000  0.0000  0.0030  0.0000  0.0000  0.0000  0.0000  0.0000  0.0000  0.0000  0.0000  0.0000  0.0000  0.0000  0.0000  0.0000  0.0000  0.0000  0.0000  0.0000  0.0000  0.0000  0.0000  0.0000  0.0000  0.0000  0.0000  0.0000  0.0000  0.0030  0.0000  0.0000  0.0000  0.0000  0.0000  0.0000  0.0000  0.0000  0.0000  0.0000  0.0000  0.0000  0.0030  0.0030  0.0030  0.0030  0.0030  0.0030  0.0030  0.0030  0.0030  0.0030  0.0030  0.0061  0.0030  0.0030  0.0000  0.0030  0.0000  0.0091  0.0091  0.0091  0.0091  0.0091  0.0091  0.0091  0.0091  0.0000  0.0030  0.0030  0.0030  0.0030  0.0030  0.0000  0.0030  0.0030  0.0030  0.0030  0.0030  0.0030  0.0000  0.0030  0.0030  0.0000  0.0030  0.0030  0.0000  0.0000  0.0000  0.0030  0.0030  0.0030  0.0000  0.0030  0.0030  0.0030  0.0000  0.0000  0.0030  0.0000  0.0030  0.0030  0.0000  0.0030  0.0091  0.0000  0.0030  0.0000  0.0091  0.0000  0.0000  0.0030  0.0000  0.0030  0.0000  0.0000  0.0000  0.0000  0.0000  0.0061  0.0061  0.0030  0.0030  0.0091  0.0091  0.0061  0.0030  0.0061  0.0061  0.0030  0.0000  0.0091  0.0030  0.0030  0.0091  0.0000  0.0030  0.0030  0.0000  0.0030  0.0030  0.0000  0.0030  0.0030  0.0030  0.0000  0.0030  0.0030  0.0000  0.0030  0.0000  0.0000  0.0030  0.0061  0.0000  0.0000  0.0000  0.0000  0.0030  0.0030  0.0000  0.0000  0.0030  0.0030  0.0030  0.0030  0.0030  0.0000  0.0000  0.0000  0.0000  0.0000  0.0000  0.0000  0.0000
MFP4__GCA_001197775.1   1.1515  0.8182  0.7802  0.7802  0.7802  0.7009  0.7480  0.7189  0.6473  0.6037  0.6788  0.7160  0.7133  0.7199  1.0332  0.6516  0.6516  0.7922  0.6939  0.6992  0.6999  0.7442  0.7442  0.7442  0.7530  0.6957  0.7105  0.7057  0.6710  0.6710  0.7129  0.7365  0.7416  0.6872  0.7715  0.7715  0.7453  0.7471  0.7650  0.7551  0.7054  0.7151  0.7218  0.8076  0.8063  0.8177  0.7876  0.8307  0.8336  0.8390  0.8376  0.7869  0.7635  0.7460  0.7966  0.7966  0.7807  0.7841  0.7974  0.8067  0.8270  0.8201  0.1712  0.2258  0.2141  0.1712  0.1712  0.1712  0.1681  0.1681  0.1681  0.1681  0.1681  0.1681  0.1681  0.1718  0.1311  0.1311  0.0030  0.0000  0.0030  0.0030  0.0030  0.0000  0.0000  0.0000  0.0000  0.0000  0.0000  0.0000  0.0000  0.0000  0.0000  0.0000  0.0000  0.0000  0.0000  0.0000  0.0000  0.0000  0.0030  0.0000  0.0000  0.0000  0.0000  0.0000  0.0000  0.0000  0.0000  0.0000  0.0000  0.0000  0.0000  0.0000  0.0000  0.0000  0.0000  0.0000  0.0000  0.0000  0.0000  0.0000  0.0000  0.0000  0.0000  0.0000  0.0000  0.0030  0.0000  0.0000  0.0000  0.0000  0.0000  0.0000  0.0000  0.0000  0.0000  0.0000  0.0000  0.0000  0.0030  0.0030  0.0030  0.0030  0.0030  0.0030  0.0030  0.0030  0.0030  0.0030  0.0030  0.0061  0.0030  0.0030  0.0000  0.0030  0.0000  0.0091  0.0091  0.0091  0.0091  0.0091  0.0091  0.0091  0.0091  0.0000  0.0030  0.0030  0.0030  0.0030  0.0030  0.0000  0.0030  0.0030  0.0030  0.0030  0.0030  0.0030  0.0000  0.0030  0.0030  0.0000  0.0030  0.0030  0.0000  0.0000  0.0000  0.0030  0.0030  0.0030  0.0000  0.0030  0.0030  0.0030  0.0000  0.0000  0.0030  0.0000  0.0030  0.0030  0.0000  0.0030  0.0091  0.0000  0.0030  0.0000  0.0091  0.0000  0.0000  0.0030  0.0000  0.0030  0.0000  0.0000  0.0000  0.0000  0.0000  0.0061  0.0061  0.0030  0.0030  0.0091  0.0091  0.0061  0.0030  0.0061  0.0061  0.0030  0.0000  0.0091  0.0030  0.0030  0.0091  0.0000  0.0030  0.0030  0.0000  0.0030  0.0030  0.0000  0.0030  0.0030  0.0030  0.0000  0.0030  0.0030  0.0000  0.0030  0.0000  0.0000  0.0030  0.0061  0.0000  0.0000  0.0000  0.0000  0.0030  0.0030  0.0000  0.0000  0.0030  0.0030  0.0030  0.0030  0.0030  0.0000  0.0000  0.0000  0.0000  0.0000  0.0000  0.0000  0.0000  0.0000
MFP4__GCA_001197795.1   1.1515  0.8182  0.7802  0.7802  0.7802  0.7009  0.7480  0.7189  0.6473  0.6037  0.6788  0.7160  0.7133  0.7199  1.0332  0.6516  0.6516  0.7922  0.6939  0.6992  0.6999  0.7442  0.7442  0.7442  0.7530  0.6957  0.7105  0.7057  0.6710  0.6710  0.7129  0.7365  0.7416  0.6872  0.7715  0.7715  0.7453  0.7471  0.7650  0.7551  0.7054  0.7151  0.7218  0.8076  0.8063  0.8177  0.7876  0.8307  0.8336  0.8390  0.8376  0.7869  0.7635  0.7460  0.7966  0.7966  0.7807  0.7841  0.7974  0.8067  0.8270  0.8201  0.1712  0.2258  0.2141  0.1712  0.1712  0.1712  0.1681  0.1681  0.1681  0.1681  0.1681  0.1681  0.1681  0.1718  0.1311  0.1311  0.0030  0.0000  0.0030  0.0030  0.0030  0.0000  0.0000  0.0000  0.0000  0.0000  0.0000  0.0000  0.0000  0.0000  0.0000  0.0000  0.0000  0.0000  0.0000  0.0000  0.0000  0.0000  0.0030  0.0000  0.0000  0.0000  0.0000  0.0000  0.0000  0.0000  0.0000  0.0000  0.0000  0.0000  0.0000  0.0000  0.0000  0.0000  0.0000  0.0000  0.0000  0.0000  0.0000  0.0000  0.0000  0.0000  0.0000  0.0000  0.0000  0.0030  0.0000  0.0000  0.0000  0.0000  0.0000  0.0000  0.0000  0.0000  0.0000  0.0000  0.0000  0.0000  0.0030  0.0030  0.0030  0.0030  0.0030  0.0030  0.0030  0.0030  0.0030  0.0030  0.0030  0.0061  0.0030  0.0030  0.0000  0.0030  0.0000  0.0091  0.0091  0.0091  0.0091  0.0091  0.0091  0.0091  0.0091  0.0000  0.0030  0.0030  0.0030  0.0030  0.0030  0.0000  0.0030  0.0030  0.0030  0.0030  0.0030  0.0030  0.0000  0.0030  0.0030  0.0000  0.0030  0.0030  0.0000  0.0000  0.0000  0.0030  0.0030  0.0030  0.0000  0.0030  0.0030  0.0030  0.0000  0.0000  0.0030  0.0000  0.0030  0.0030  0.0000  0.0030  0.0091  0.0000  0.0030  0.0000  0.0091  0.0000  0.0000  0.0030  0.0000  0.0030  0.0000  0.0000  0.0000  0.0000  0.0000  0.0061  0.0061  0.0030  0.0030  0.0091  0.0091  0.0061  0.0030  0.0061  0.0061  0.0030  0.0000  0.0091  0.0030  0.0030  0.0091  0.0000  0.0030  0.0030  0.0000  0.0030  0.0030  0.0000  0.0030  0.0030  0.0030  0.0000  0.0030  0.0030  0.0000  0.0030  0.0000  0.0000  0.0030  0.0061  0.0000  0.0000  0.0000  0.0000  0.0030  0.0030  0.0000  0.0000  0.0030  0.0030  0.0030  0.0030  0.0030  0.0000  0.0000  0.0000  0.0000  0.0000  0.0000  0.0000  0.0000  0.0000  0.0000
MFP4__GCA_001197955.1   1.1515  0.8182  0.7802  0.7802  0.7802  0.7009  0.7480  0.7189  0.6473  0.6037  0.6788  0.7160  0.7133  0.7199  1.0332  0.6516  0.6516  0.7922  0.6939  0.6992  0.6999  0.7442  0.7442  0.7442  0.7530  0.6957  0.7105  0.7057  0.6710  0.6710  0.7129  0.7365  0.7416  0.6872  0.7715  0.7715  0.7453  0.7471  0.7650  0.7551  0.7054  0.7151  0.7218  0.8076  0.8063  0.8177  0.7876  0.8307  0.8336  0.8390  0.8376  0.7869  0.7635  0.7460  0.7966  0.7966  0.7807  0.7841  0.7974  0.8067  0.8270  0.8201  0.1712  0.2258  0.2141  0.1712  0.1712  0.1712  0.1681  0.1681  0.1681  0.1681  0.1681  0.1681  0.1681  0.1718  0.1311  0.1311  0.0030  0.0000  0.0030  0.0030  0.0030  0.0000  0.0000  0.0000  0.0000  0.0000  0.0000  0.0000  0.0000  0.0000  0.0000  0.0000  0.0000  0.0000  0.0000  0.0000  0.0000  0.0000  0.0030  0.0000  0.0000  0.0000  0.0000  0.0000  0.0000  0.0000  0.0000  0.0000  0.0000  0.0000  0.0000  0.0000  0.0000  0.0000  0.0000  0.0000  0.0000  0.0000  0.0000  0.0000  0.0000  0.0000  0.0000  0.0000  0.0000  0.0030  0.0000  0.0000  0.0000  0.0000  0.0000  0.0000  0.0000  0.0000  0.0000  0.0000  0.0000  0.0000  0.0030  0.0030  0.0030  0.0030  0.0030  0.0030  0.0030  0.0030  0.0030  0.0030  0.0030  0.0061  0.0030  0.0030  0.0000  0.0030  0.0000  0.0091  0.0091  0.0091  0.0091  0.0091  0.0091  0.0091  0.0091  0.0000  0.0030  0.0030  0.0030  0.0030  0.0030  0.0000  0.0030  0.0030  0.0030  0.0030  0.0030  0.0030  0.0000  0.0030  0.0030  0.0000  0.0030  0.0030  0.0000  0.0000  0.0000  0.0030  0.0030  0.0030  0.0000  0.0030  0.0030  0.0030  0.0000  0.0000  0.0030  0.0000  0.0030  0.0030  0.0000  0.0030  0.0091  0.0000  0.0030  0.0000  0.0091  0.0000  0.0000  0.0030  0.0000  0.0030  0.0000  0.0000  0.0000  0.0000  0.0000  0.0061  0.0061  0.0030  0.0030  0.0091  0.0091  0.0061  0.0030  0.0061  0.0061  0.0030  0.0000  0.0091  0.0030  0.0030  0.0091  0.0000  0.0030  0.0030  0.0000  0.0030  0.0030  0.0000  0.0030  0.0030  0.0030  0.0000  0.0030  0.0030  0.0000  0.0030  0.0000  0.0000  0.0030  0.0061  0.0000  0.0000  0.0000  0.0000  0.0030  0.0030  0.0000  0.0000  0.0030  0.0030  0.0030  0.0030  0.0030  0.0000  0.0000  0.0000  0.0000  0.0000  0.0000  0.0000  0.0000  0.0000  0.0000  0.0000
MFP4__GCA_001199695.1   1.1515  0.8182  0.7802  0.7802  0.7802  0.7009  0.7480  0.7189  0.6473  0.6037  0.6788  0.7160  0.7133  0.7199  1.0332  0.6516  0.6516  0.7922  0.6939  0.6992  0.6999  0.7442  0.7442  0.7442  0.7530  0.6957  0.7105  0.7057  0.6710  0.6710  0.7129  0.7365  0.7416  0.6872  0.7715  0.7715  0.7453  0.7471  0.7650  0.7551  0.7054  0.7151  0.7218  0.8076  0.8063  0.8177  0.7876  0.8307  0.8336  0.8390  0.8376  0.7869  0.7635  0.7460  0.7966  0.7966  0.7807  0.7841  0.7974  0.8067  0.8270  0.8201  0.1712  0.2258  0.2141  0.1712  0.1712  0.1712  0.1681  0.1681  0.1681  0.1681  0.1681  0.1681  0.1681  0.1718  0.1311  0.1311  0.0030  0.0000  0.0030  0.0030  0.0030  0.0000  0.0000  0.0000  0.0000  0.0000  0.0000  0.0000  0.0000  0.0000  0.0000  0.0000  0.0000  0.0000  0.0000  0.0000  0.0000  0.0000  0.0030  0.0000  0.0000  0.0000  0.0000  0.0000  0.0000  0.0000  0.0000  0.0000  0.0000  0.0000  0.0000  0.0000  0.0000  0.0000  0.0000  0.0000  0.0000  0.0000  0.0000  0.0000  0.0000  0.0000  0.0000  0.0000  0.0000  0.0030  0.0000  0.0000  0.0000  0.0000  0.0000  0.0000  0.0000  0.0000  0.0000  0.0000  0.0000  0.0000  0.0030  0.0030  0.0030  0.0030  0.0030  0.0030  0.0030  0.0030  0.0030  0.0030  0.0030  0.0061  0.0030  0.0030  0.0000  0.0030  0.0000  0.0091  0.0091  0.0091  0.0091  0.0091  0.0091  0.0091  0.0091  0.0000  0.0030  0.0030  0.0030  0.0030  0.0030  0.0000  0.0030  0.0030  0.0030  0.0030  0.0030  0.0030  0.0000  0.0030  0.0030  0.0000  0.0030  0.0030  0.0000  0.0000  0.0000  0.0030  0.0030  0.0030  0.0000  0.0030  0.0030  0.0030  0.0000  0.0000  0.0030  0.0000  0.0030  0.0030  0.0000  0.0030  0.0091  0.0000  0.0030  0.0000  0.0091  0.0000  0.0000  0.0030  0.0000  0.0030  0.0000  0.0000  0.0000  0.0000  0.0000  0.0061  0.0061  0.0030  0.0030  0.0091  0.0091  0.0061  0.0030  0.0061  0.0061  0.0030  0.0000  0.0091  0.0030  0.0030  0.0091  0.0000  0.0030  0.0030  0.0000  0.0030  0.0030  0.0000  0.0030  0.0030  0.0030  0.0000  0.0030  0.0030  0.0000  0.0030  0.0000  0.0000  0.0030  0.0061  0.0000  0.0000  0.0000  0.0000  0.0030  0.0030  0.0000  0.0000  0.0030  0.0030  0.0030  0.0030  0.0030  0.0000  0.0000  0.0000  0.0000  0.0000  0.0000  0.0000  0.0000  0.0000  0.0000  0.0000  0.0000
MFP4__GCA_001199735.1   1.1515  0.8182  0.7802  0.7802  0.7802  0.7009  0.7480  0.7189  0.6473  0.6037  0.6788  0.7160  0.7133  0.7199  1.0332  0.6516  0.6516  0.7922  0.6939  0.6992  0.6999  0.7442  0.7442  0.7442  0.7530  0.6957  0.7105  0.7057  0.6710  0.6710  0.7129  0.7365  0.7416  0.6872  0.7715  0.7715  0.7453  0.7471  0.7650  0.7551  0.7054  0.7151  0.7218  0.8076  0.8063  0.8177  0.7876  0.8307  0.8336  0.8390  0.8376  0.7869  0.7635  0.7460  0.7966  0.7966  0.7807  0.7841  0.7974  0.8067  0.8270  0.8201  0.1712  0.2258  0.2141  0.1712  0.1712  0.1712  0.1681  0.1681  0.1681  0.1681  0.1681  0.1681  0.1681  0.1718  0.1311  0.1311  0.0030  0.0000  0.0030  0.0030  0.0030  0.0000  0.0000  0.0000  0.0000  0.0000  0.0000  0.0000  0.0000  0.0000  0.0000  0.0000  0.0000  0.0000  0.0000  0.0000  0.0000  0.0000  0.0030  0.0000  0.0000  0.0000  0.0000  0.0000  0.0000  0.0000  0.0000  0.0000  0.0000  0.0000  0.0000  0.0000  0.0000  0.0000  0.0000  0.0000  0.0000  0.0000  0.0000  0.0000  0.0000  0.0000  0.0000  0.0000  0.0000  0.0030  0.0000  0.0000  0.0000  0.0000  0.0000  0.0000  0.0000  0.0000  0.0000  0.0000  0.0000  0.0000  0.0030  0.0030  0.0030  0.0030  0.0030  0.0030  0.0030  0.0030  0.0030  0.0030  0.0030  0.0061  0.0030  0.0030  0.0000  0.0030  0.0000  0.0091  0.0091  0.0091  0.0091  0.0091  0.0091  0.0091  0.0091  0.0000  0.0030  0.0030  0.0030  0.0030  0.0030  0.0000  0.0030  0.0030  0.0030  0.0030  0.0030  0.0030  0.0000  0.0030  0.0030  0.0000  0.0030  0.0030  0.0000  0.0000  0.0000  0.0030  0.0030  0.0030  0.0000  0.0030  0.0030  0.0030  0.0000  0.0000  0.0030  0.0000  0.0030  0.0030  0.0000  0.0030  0.0091  0.0000  0.0030  0.0000  0.0091  0.0000  0.0000  0.0030  0.0000  0.0030  0.0000  0.0000  0.0000  0.0000  0.0000  0.0061  0.0061  0.0030  0.0030  0.0091  0.0091  0.0061  0.0030  0.0061  0.0061  0.0030  0.0000  0.0091  0.0030  0.0030  0.0091  0.0000  0.0030  0.0030  0.0000  0.0030  0.0030  0.0000  0.0030  0.0030  0.0030  0.0000  0.0030  0.0030  0.0000  0.0030  0.0000  0.0000  0.0030  0.0061  0.0000  0.0000  0.0000  0.0000  0.0030  0.0030  0.0000  0.0000  0.0030  0.0030  0.0030  0.0030  0.0030  0.0000  0.0000  0.0000  0.0000  0.0000  0.0000  0.0000  0.0000  0.0000  0.0000  0.0000  0.0000  0.0000
MFP4__GCA_001199815.1   1.1515  0.8182  0.7802  0.7802  0.7802  0.7009  0.7480  0.7189  0.6473  0.6037  0.6788  0.7160  0.7133  0.7199  1.0332  0.6516  0.6516  0.7922  0.6939  0.6992  0.6999  0.7442  0.7442  0.7442  0.7530  0.6957  0.7105  0.7057  0.6710  0.6710  0.7129  0.7365  0.7416  0.6872  0.7715  0.7715  0.7453  0.7471  0.7650  0.7551  0.7054  0.7151  0.7218  0.8076  0.8063  0.8177  0.7876  0.8307  0.8336  0.8390  0.8376  0.7869  0.7635  0.7460  0.7966  0.7966  0.7807  0.7841  0.7974  0.8067  0.8270  0.8201  0.1712  0.2258  0.2141  0.1712  0.1712  0.1712  0.1681  0.1681  0.1681  0.1681  0.1681  0.1681  0.1681  0.1718  0.1311  0.1311  0.0030  0.0000  0.0030  0.0030  0.0030  0.0000  0.0000  0.0000  0.0000  0.0000  0.0000  0.0000  0.0000  0.0000  0.0000  0.0000  0.0000  0.0000  0.0000  0.0000  0.0000  0.0000  0.0030  0.0000  0.0000  0.0000  0.0000  0.0000  0.0000  0.0000  0.0000  0.0000  0.0000  0.0000  0.0000  0.0000  0.0000  0.0000  0.0000  0.0000  0.0000  0.0000  0.0000  0.0000  0.0000  0.0000  0.0000  0.0000  0.0000  0.0030  0.0000  0.0000  0.0000  0.0000  0.0000  0.0000  0.0000  0.0000  0.0000  0.0000  0.0000  0.0000  0.0030  0.0030  0.0030  0.0030  0.0030  0.0030  0.0030  0.0030  0.0030  0.0030  0.0030  0.0061  0.0030  0.0030  0.0000  0.0030  0.0000  0.0091  0.0091  0.0091  0.0091  0.0091  0.0091  0.0091  0.0091  0.0000  0.0030  0.0030  0.0030  0.0030  0.0030  0.0000  0.0030  0.0030  0.0030  0.0030  0.0030  0.0030  0.0000  0.0030  0.0030  0.0000  0.0030  0.0030  0.0000  0.0000  0.0000  0.0030  0.0030  0.0030  0.0000  0.0030  0.0030  0.0030  0.0000  0.0000  0.0030  0.0000  0.0030  0.0030  0.0000  0.0030  0.0091  0.0000  0.0030  0.0000  0.0091  0.0000  0.0000  0.0030  0.0000  0.0030  0.0000  0.0000  0.0000  0.0000  0.0000  0.0061  0.0061  0.0030  0.0030  0.0091  0.0091  0.0061  0.0030  0.0061  0.0061  0.0030  0.0000  0.0091  0.0030  0.0030  0.0091  0.0000  0.0030  0.0030  0.0000  0.0030  0.0030  0.0000  0.0030  0.0030  0.0030  0.0000  0.0030  0.0030  0.0000  0.0030  0.0000  0.0000  0.0030  0.0061  0.0000  0.0000  0.0000  0.0000  0.0030  0.0030  0.0000  0.0000  0.0030  0.0030  0.0030  0.0030  0.0030  0.0000  0.0000  0.0000  0.0000  0.0000  0.0000  0.0000  0.0000  0.0000  0.0000  0.0000  0.0000  0.0000  0.0000
MFP4__GCA_001199855.1   1.1515  0.8182  0.7802  0.7802  0.7802  0.7009  0.7480  0.7189  0.6473  0.6037  0.6788  0.7160  0.7133  0.7199  1.0332  0.6516  0.6516  0.7922  0.6939  0.6992  0.6999  0.7442  0.7442  0.7442  0.7530  0.6957  0.7105  0.7057  0.6710  0.6710  0.7129  0.7365  0.7416  0.6872  0.7715  0.7715  0.7453  0.7471  0.7650  0.7551  0.7054  0.7151  0.7218  0.8076  0.8063  0.8177  0.7876  0.8307  0.8336  0.8390  0.8376  0.7869  0.7635  0.7460  0.7966  0.7966  0.7807  0.7841  0.7974  0.8067  0.8270  0.8201  0.1712  0.2258  0.2141  0.1712  0.1712  0.1712  0.1681  0.1681  0.1681  0.1681  0.1681  0.1681  0.1681  0.1718  0.1311  0.1311  0.0030  0.0000  0.0030  0.0030  0.0030  0.0000  0.0000  0.0000  0.0000  0.0000  0.0000  0.0000  0.0000  0.0000  0.0000  0.0000  0.0000  0.0000  0.0000  0.0000  0.0000  0.0000  0.0030  0.0000  0.0000  0.0000  0.0000  0.0000  0.0000  0.0000  0.0000  0.0000  0.0000  0.0000  0.0000  0.0000  0.0000  0.0000  0.0000  0.0000  0.0000  0.0000  0.0000  0.0000  0.0000  0.0000  0.0000  0.0000  0.0000  0.0030  0.0000  0.0000  0.0000  0.0000  0.0000  0.0000  0.0000  0.0000  0.0000  0.0000  0.0000  0.0000  0.0030  0.0030  0.0030  0.0030  0.0030  0.0030  0.0030  0.0030  0.0030  0.0030  0.0030  0.0061  0.0030  0.0030  0.0000  0.0030  0.0000  0.0091  0.0091  0.0091  0.0091  0.0091  0.0091  0.0091  0.0091  0.0000  0.0030  0.0030  0.0030  0.0030  0.0030  0.0000  0.0030  0.0030  0.0030  0.0030  0.0030  0.0030  0.0000  0.0030  0.0030  0.0000  0.0030  0.0030  0.0000  0.0000  0.0000  0.0030  0.0030  0.0030  0.0000  0.0030  0.0030  0.0030  0.0000  0.0000  0.0030  0.0000  0.0030  0.0030  0.0000  0.0030  0.0091  0.0000  0.0030  0.0000  0.0091  0.0000  0.0000  0.0030  0.0000  0.0030  0.0000  0.0000  0.0000  0.0000  0.0000  0.0061  0.0061  0.0030  0.0030  0.0091  0.0091  0.0061  0.0030  0.0061  0.0061  0.0030  0.0000  0.0091  0.0030  0.0030  0.0091  0.0000  0.0030  0.0030  0.0000  0.0030  0.0030  0.0000  0.0030  0.0030  0.0030  0.0000  0.0030  0.0030  0.0000  0.0030  0.0000  0.0000  0.0030  0.0061  0.0000  0.0000  0.0000  0.0000  0.0030  0.0030  0.0000  0.0000  0.0030  0.0030  0.0030  0.0030  0.0030  0.0000  0.0000  0.0000  0.0000  0.0000  0.0000  0.0000  0.0000  0.0000  0.0000  0.0000  0.0000  0.0000  0.0000  0.0000
MFP4__GCA_001200615.1   1.1515  0.8182  0.7802  0.7802  0.7802  0.7009  0.7480  0.7189  0.6473  0.6037  0.6788  0.7160  0.7133  0.7199  1.0332  0.6516  0.6516  0.7922  0.6939  0.6992  0.6999  0.7442  0.7442  0.7442  0.7530  0.6957  0.7105  0.7057  0.6710  0.6710  0.7129  0.7365  0.7416  0.6872  0.7715  0.7715  0.7453  0.7471  0.7650  0.7551  0.7054  0.7151  0.7218  0.8076  0.8063  0.8177  0.7876  0.8307  0.8336  0.8390  0.8376  0.7869  0.7635  0.7460  0.7966  0.7966  0.7807  0.7841  0.7974  0.8067  0.8270  0.8201  0.1712  0.2258  0.2141  0.1712  0.1712  0.1712  0.1681  0.1681  0.1681  0.1681  0.1681  0.1681  0.1681  0.1718  0.1311  0.1311  0.0030  0.0000  0.0030  0.0030  0.0030  0.0000  0.0000  0.0000  0.0000  0.0000  0.0000  0.0000  0.0000  0.0000  0.0000  0.0000  0.0000  0.0000  0.0000  0.0000  0.0000  0.0000  0.0030  0.0000  0.0000  0.0000  0.0000  0.0000  0.0000  0.0000  0.0000  0.0000  0.0000  0.0000  0.0000  0.0000  0.0000  0.0000  0.0000  0.0000  0.0000  0.0000  0.0000  0.0000  0.0000  0.0000  0.0000  0.0000  0.0000  0.0030  0.0000  0.0000  0.0000  0.0000  0.0000  0.0000  0.0000  0.0000  0.0000  0.0000  0.0000  0.0000  0.0030  0.0030  0.0030  0.0030  0.0030  0.0030  0.0030  0.0030  0.0030  0.0030  0.0030  0.0061  0.0030  0.0030  0.0000  0.0030  0.0000  0.0091  0.0091  0.0091  0.0091  0.0091  0.0091  0.0091  0.0091  0.0000  0.0030  0.0030  0.0030  0.0030  0.0030  0.0000  0.0030  0.0030  0.0030  0.0030  0.0030  0.0030  0.0000  0.0030  0.0030  0.0000  0.0030  0.0030  0.0000  0.0000  0.0000  0.0030  0.0030  0.0030  0.0000  0.0030  0.0030  0.0030  0.0000  0.0000  0.0030  0.0000  0.0030  0.0030  0.0000  0.0030  0.0091  0.0000  0.0030  0.0000  0.0091  0.0000  0.0000  0.0030  0.0000  0.0030  0.0000  0.0000  0.0000  0.0000  0.0000  0.0061  0.0061  0.0030  0.0030  0.0091  0.0091  0.0061  0.0030  0.0061  0.0061  0.0030  0.0000  0.0091  0.0030  0.0030  0.0091  0.0000  0.0030  0.0030  0.0000  0.0030  0.0030  0.0000  0.0030  0.0030  0.0030  0.0000  0.0030  0.0030  0.0000  0.0030  0.0000  0.0000  0.0030  0.0061  0.0000  0.0000  0.0000  0.0000  0.0030  0.0030  0.0000  0.0000  0.0030  0.0030  0.0030  0.0030  0.0030  0.0000  0.0000  0.0000  0.0000  0.0000  0.0000  0.0000  0.0000  0.0000  0.0000  0.0000  0.0000  0.0000  0.0000  0.0000  0.0000
MFP4__GCA_001202135.1   1.1515  0.8182  0.7802  0.7802  0.7802  0.7009  0.7480  0.7189  0.6473  0.6037  0.6788  0.7160  0.7133  0.7199  1.0332  0.6516  0.6516  0.7922  0.6939  0.6992  0.6999  0.7442  0.7442  0.7442  0.7530  0.6957  0.7105  0.7057  0.6710  0.6710  0.7129  0.7365  0.7416  0.6872  0.7715  0.7715  0.7453  0.7471  0.7650  0.7551  0.7054  0.7151  0.7218  0.8076  0.8063  0.8177  0.7876  0.8307  0.8336  0.8390  0.8376  0.7869  0.7635  0.7460  0.7966  0.7966  0.7807  0.7841  0.7974  0.8067  0.8270  0.8201  0.1712  0.2258  0.2141  0.1712  0.1712  0.1712  0.1681  0.1681  0.1681  0.1681  0.1681  0.1681  0.1681  0.1718  0.1311  0.1311  0.0030  0.0000  0.0030  0.0030  0.0030  0.0000  0.0000  0.0000  0.0000  0.0000  0.0000  0.0000  0.0000  0.0000  0.0000  0.0000  0.0000  0.0000  0.0000  0.0000  0.0000  0.0000  0.0030  0.0000  0.0000  0.0000  0.0000  0.0000  0.0000  0.0000  0.0000  0.0000  0.0000  0.0000  0.0000  0.0000  0.0000  0.0000  0.0000  0.0000  0.0000  0.0000  0.0000  0.0000  0.0000  0.0000  0.0000  0.0000  0.0000  0.0030  0.0000  0.0000  0.0000  0.0000  0.0000  0.0000  0.0000  0.0000  0.0000  0.0000  0.0000  0.0000  0.0030  0.0030  0.0030  0.0030  0.0030  0.0030  0.0030  0.0030  0.0030  0.0030  0.0030  0.0061  0.0030  0.0030  0.0000  0.0030  0.0000  0.0091  0.0091  0.0091  0.0091  0.0091  0.0091  0.0091  0.0091  0.0000  0.0030  0.0030  0.0030  0.0030  0.0030  0.0000  0.0030  0.0030  0.0030  0.0030  0.0030  0.0030  0.0000  0.0030  0.0030  0.0000  0.0030  0.0030  0.0000  0.0000  0.0000  0.0030  0.0030  0.0030  0.0000  0.0030  0.0030  0.0030  0.0000  0.0000  0.0030  0.0000  0.0030  0.0030  0.0000  0.0030  0.0091  0.0000  0.0030  0.0000  0.0091  0.0000  0.0000  0.0030  0.0000  0.0030  0.0000  0.0000  0.0000  0.0000  0.0000  0.0061  0.0061  0.0030  0.0030  0.0091  0.0091  0.0061  0.0030  0.0061  0.0061  0.0030  0.0000  0.0091  0.0030  0.0030  0.0091  0.0000  0.0030  0.0030  0.0000  0.0030  0.0030  0.0000  0.0030  0.0030  0.0030  0.0000  0.0030  0.0030  0.0000  0.0030  0.0000  0.0000  0.0030  0.0061  0.0000  0.0000  0.0000  0.0000  0.0030  0.0030  0.0000  0.0000  0.0030  0.0030  0.0030  0.0030  0.0030  0.0000  0.0000  0.0000  0.0000  0.0000  0.0000  0.0000  0.0000  0.0000  0.0000  0.0000  0.0000  0.0000  0.0000  0.0000  0.0000  0.0000
MFP4__GCA_001202415.1   1.1515  0.8182  0.7802  0.7802  0.7802  0.7009  0.7480  0.7189  0.6473  0.6037  0.6788  0.7160  0.7133  0.7199  1.0332  0.6516  0.6516  0.7922  0.6939  0.6992  0.6999  0.7442  0.7442  0.7442  0.7530  0.6957  0.7105  0.7057  0.6710  0.6710  0.7129  0.7365  0.7416  0.6872  0.7715  0.7715  0.7453  0.7471  0.7650  0.7551  0.7054  0.7151  0.7218  0.8076  0.8063  0.8177  0.7876  0.8307  0.8336  0.8390  0.8376  0.7869  0.7635  0.7460  0.7966  0.7966  0.7807  0.7841  0.7974  0.8067  0.8270  0.8201  0.1712  0.2258  0.2141  0.1712  0.1712  0.1712  0.1681  0.1681  0.1681  0.1681  0.1681  0.1681  0.1681  0.1718  0.1311  0.1311  0.0030  0.0000  0.0030  0.0030  0.0030  0.0000  0.0000  0.0000  0.0000  0.0000  0.0000  0.0000  0.0000  0.0000  0.0000  0.0000  0.0000  0.0000  0.0000  0.0000  0.0000  0.0000  0.0030  0.0000  0.0000  0.0000  0.0000  0.0000  0.0000  0.0000  0.0000  0.0000  0.0000  0.0000  0.0000  0.0000  0.0000  0.0000  0.0000  0.0000  0.0000  0.0000  0.0000  0.0000  0.0000  0.0000  0.0000  0.0000  0.0000  0.0030  0.0000  0.0000  0.0000  0.0000  0.0000  0.0000  0.0000  0.0000  0.0000  0.0000  0.0000  0.0000  0.0030  0.0030  0.0030  0.0030  0.0030  0.0030  0.0030  0.0030  0.0030  0.0030  0.0030  0.0061  0.0030  0.0030  0.0000  0.0030  0.0000  0.0091  0.0091  0.0091  0.0091  0.0091  0.0091  0.0091  0.0091  0.0000  0.0030  0.0030  0.0030  0.0030  0.0030  0.0000  0.0030  0.0030  0.0030  0.0030  0.0030  0.0030  0.0000  0.0030  0.0030  0.0000  0.0030  0.0030  0.0000  0.0000  0.0000  0.0030  0.0030  0.0030  0.0000  0.0030  0.0030  0.0030  0.0000  0.0000  0.0030  0.0000  0.0030  0.0030  0.0000  0.0030  0.0091  0.0000  0.0030  0.0000  0.0091  0.0000  0.0000  0.0030  0.0000  0.0030  0.0000  0.0000  0.0000  0.0000  0.0000  0.0061  0.0061  0.0030  0.0030  0.0091  0.0091  0.0061  0.0030  0.0061  0.0061  0.0030  0.0000  0.0091  0.0030  0.0030  0.0091  0.0000  0.0030  0.0030  0.0000  0.0030  0.0030  0.0000  0.0030  0.0030  0.0030  0.0000  0.0030  0.0030  0.0000  0.0030  0.0000  0.0000  0.0030  0.0061  0.0000  0.0000  0.0000  0.0000  0.0030  0.0030  0.0000  0.0000  0.0030  0.0030  0.0030  0.0030  0.0030  0.0000  0.0000  0.0000  0.0000  0.0000  0.0000  0.0000  0.0000  0.0000  0.0000  0.0000  0.0000  0.0000  0.0000  0.0000  0.0000  0.0000  0.0000
MFP4__GCA_001204155.1   1.1515  0.8182  0.7802  0.7802  0.7802  0.7009  0.7480  0.7189  0.6473  0.6037  0.6788  0.7160  0.7133  0.7199  1.0332  0.6516  0.6516  0.7922  0.6939  0.6992  0.6999  0.7442  0.7442  0.7442  0.7530  0.6957  0.7105  0.7057  0.6710  0.6710  0.7129  0.7365  0.7416  0.6872  0.7715  0.7715  0.7453  0.7471  0.7650  0.7551  0.7054  0.7151  0.7218  0.8076  0.8063  0.8177  0.7876  0.8307  0.8336  0.8390  0.8376  0.7869  0.7635  0.7460  0.7966  0.7966  0.7807  0.7841  0.7974  0.8067  0.8270  0.8201  0.1712  0.2258  0.2141  0.1712  0.1712  0.1712  0.1681  0.1681  0.1681  0.1681  0.1681  0.1681  0.1681  0.1718  0.1311  0.1311  0.0030  0.0000  0.0030  0.0030  0.0030  0.0000  0.0000  0.0000  0.0000  0.0000  0.0000  0.0000  0.0000  0.0000  0.0000  0.0000  0.0000  0.0000  0.0000  0.0000  0.0000  0.0000  0.0030  0.0000  0.0000  0.0000  0.0000  0.0000  0.0000  0.0000  0.0000  0.0000  0.0000  0.0000  0.0000  0.0000  0.0000  0.0000  0.0000  0.0000  0.0000  0.0000  0.0000  0.0000  0.0000  0.0000  0.0000  0.0000  0.0000  0.0030  0.0000  0.0000  0.0000  0.0000  0.0000  0.0000  0.0000  0.0000  0.0000  0.0000  0.0000  0.0000  0.0030  0.0030  0.0030  0.0030  0.0030  0.0030  0.0030  0.0030  0.0030  0.0030  0.0030  0.0061  0.0030  0.0030  0.0000  0.0030  0.0000  0.0091  0.0091  0.0091  0.0091  0.0091  0.0091  0.0091  0.0091  0.0000  0.0030  0.0030  0.0030  0.0030  0.0030  0.0000  0.0030  0.0030  0.0030  0.0030  0.0030  0.0030  0.0000  0.0030  0.0030  0.0000  0.0030  0.0030  0.0000  0.0000  0.0000  0.0030  0.0030  0.0030  0.0000  0.0030  0.0030  0.0030  0.0000  0.0000  0.0030  0.0000  0.0030  0.0030  0.0000  0.0030  0.0091  0.0000  0.0030  0.0000  0.0091  0.0000  0.0000  0.0030  0.0000  0.0030  0.0000  0.0000  0.0000  0.0000  0.0000  0.0061  0.0061  0.0030  0.0030  0.0091  0.0091  0.0061  0.0030  0.0061  0.0061  0.0030  0.0000  0.0091  0.0030  0.0030  0.0091  0.0000  0.0030  0.0030  0.0000  0.0030  0.0030  0.0000  0.0030  0.0030  0.0030  0.0000  0.0030  0.0030  0.0000  0.0030  0.0000  0.0000  0.0030  0.0061  0.0000  0.0000  0.0000  0.0000  0.0030  0.0030  0.0000  0.0000  0.0030  0.0030  0.0030  0.0030  0.0030  0.0000  0.0000  0.0000  0.0000  0.0000  0.0000  0.0000  0.0000  0.0000  0.0000  0.0000  0.0000  0.0000  0.0000  0.0000  0.0000  0.0000  0.0000  0.0000
MFP4__GCA_001204275.1   1.1515  0.8182  0.7802  0.7802  0.7802  0.7009  0.7480  0.7189  0.6473  0.6037  0.6788  0.7160  0.7133  0.7199  1.0332  0.6516  0.6516  0.7922  0.6939  0.6992  0.6999  0.7442  0.7442  0.7442  0.7530  0.6957  0.7105  0.7057  0.6710  0.6710  0.7129  0.7365  0.7416  0.6872  0.7715  0.7715  0.7453  0.7471  0.7650  0.7551  0.7054  0.7151  0.7218  0.8076  0.8063  0.8177  0.7876  0.8307  0.8336  0.8390  0.8376  0.7869  0.7635  0.7460  0.7966  0.7966  0.7807  0.7841  0.7974  0.8067  0.8270  0.8201  0.1712  0.2258  0.2141  0.1712  0.1712  0.1712  0.1681  0.1681  0.1681  0.1681  0.1681  0.1681  0.1681  0.1718  0.1311  0.1311  0.0030  0.0000  0.0030  0.0030  0.0030  0.0000  0.0000  0.0000  0.0000  0.0000  0.0000  0.0000  0.0000  0.0000  0.0000  0.0000  0.0000  0.0000  0.0000  0.0000  0.0000  0.0000  0.0030  0.0000  0.0000  0.0000  0.0000  0.0000  0.0000  0.0000  0.0000  0.0000  0.0000  0.0000  0.0000  0.0000  0.0000  0.0000  0.0000  0.0000  0.0000  0.0000  0.0000  0.0000  0.0000  0.0000  0.0000  0.0000  0.0000  0.0030  0.0000  0.0000  0.0000  0.0000  0.0000  0.0000  0.0000  0.0000  0.0000  0.0000  0.0000  0.0000  0.0030  0.0030  0.0030  0.0030  0.0030  0.0030  0.0030  0.0030  0.0030  0.0030  0.0030  0.0061  0.0030  0.0030  0.0000  0.0030  0.0000  0.0091  0.0091  0.0091  0.0091  0.0091  0.0091  0.0091  0.0091  0.0000  0.0030  0.0030  0.0030  0.0030  0.0030  0.0000  0.0030  0.0030  0.0030  0.0030  0.0030  0.0030  0.0000  0.0030  0.0030  0.0000  0.0030  0.0030  0.0000  0.0000  0.0000  0.0030  0.0030  0.0030  0.0000  0.0030  0.0030  0.0030  0.0000  0.0000  0.0030  0.0000  0.0030  0.0030  0.0000  0.0030  0.0091  0.0000  0.0030  0.0000  0.0091  0.0000  0.0000  0.0030  0.0000  0.0030  0.0000  0.0000  0.0000  0.0000  0.0000  0.0061  0.0061  0.0030  0.0030  0.0091  0.0091  0.0061  0.0030  0.0061  0.0061  0.0030  0.0000  0.0091  0.0030  0.0030  0.0091  0.0000  0.0030  0.0030  0.0000  0.0030  0.0030  0.0000  0.0030  0.0030  0.0030  0.0000  0.0030  0.0030  0.0000  0.0030  0.0000  0.0000  0.0030  0.0061  0.0000  0.0000  0.0000  0.0000  0.0030  0.0030  0.0000  0.0000  0.0030  0.0030  0.0030  0.0030  0.0030  0.0000  0.0000  0.0000  0.0000  0.0000  0.0000  0.0000  0.0000  0.0000  0.0000  0.0000  0.0000  0.0000  0.0000  0.0000  0.0000  0.0000  0.0000  0.0000  0.0000
MFP4__GCA_001204515.1   1.1515  0.8182  0.7802  0.7802  0.7802  0.7009  0.7480  0.7189  0.6473  0.6037  0.6788  0.7160  0.7133  0.7199  1.0332  0.6516  0.6516  0.7922  0.6939  0.6992  0.6999  0.7442  0.7442  0.7442  0.7530  0.6957  0.7105  0.7057  0.6710  0.6710  0.7129  0.7365  0.7416  0.6872  0.7715  0.7715  0.7453  0.7471  0.7650  0.7551  0.7054  0.7151  0.7218  0.8076  0.8063  0.8177  0.7876  0.8307  0.8336  0.8390  0.8376  0.7869  0.7635  0.7460  0.7966  0.7966  0.7807  0.7841  0.7974  0.8067  0.8270  0.8201  0.1712  0.2258  0.2141  0.1712  0.1712  0.1712  0.1681  0.1681  0.1681  0.1681  0.1681  0.1681  0.1681  0.1718  0.1311  0.1311  0.0030  0.0000  0.0030  0.0030  0.0030  0.0000  0.0000  0.0000  0.0000  0.0000  0.0000  0.0000  0.0000  0.0000  0.0000  0.0000  0.0000  0.0000  0.0000  0.0000  0.0000  0.0000  0.0030  0.0000  0.0000  0.0000  0.0000  0.0000  0.0000  0.0000  0.0000  0.0000  0.0000  0.0000  0.0000  0.0000  0.0000  0.0000  0.0000  0.0000  0.0000  0.0000  0.0000  0.0000  0.0000  0.0000  0.0000  0.0000  0.0000  0.0030  0.0000  0.0000  0.0000  0.0000  0.0000  0.0000  0.0000  0.0000  0.0000  0.0000  0.0000  0.0000  0.0030  0.0030  0.0030  0.0030  0.0030  0.0030  0.0030  0.0030  0.0030  0.0030  0.0030  0.0061  0.0030  0.0030  0.0000  0.0030  0.0000  0.0091  0.0091  0.0091  0.0091  0.0091  0.0091  0.0091  0.0091  0.0000  0.0030  0.0030  0.0030  0.0030  0.0030  0.0000  0.0030  0.0030  0.0030  0.0030  0.0030  0.0030  0.0000  0.0030  0.0030  0.0000  0.0030  0.0030  0.0000  0.0000  0.0000  0.0030  0.0030  0.0030  0.0000  0.0030  0.0030  0.0030  0.0000  0.0000  0.0030  0.0000  0.0030  0.0030  0.0000  0.0030  0.0091  0.0000  0.0030  0.0000  0.0091  0.0000  0.0000  0.0030  0.0000  0.0030  0.0000  0.0000  0.0000  0.0000  0.0000  0.0061  0.0061  0.0030  0.0030  0.0091  0.0091  0.0061  0.0030  0.0061  0.0061  0.0030  0.0000  0.0091  0.0030  0.0030  0.0091  0.0000  0.0030  0.0030  0.0000  0.0030  0.0030  0.0000  0.0030  0.0030  0.0030  0.0000  0.0030  0.0030  0.0000  0.0030  0.0000  0.0000  0.0030  0.0061  0.0000  0.0000  0.0000  0.0000  0.0030  0.0030  0.0000  0.0000  0.0030  0.0030  0.0030  0.0030  0.0030  0.0000  0.0000  0.0000  0.0000  0.0000  0.0000  0.0000  0.0000  0.0000  0.0000  0.0000  0.0000  0.0000  0.0000  0.0000  0.0000  0.0000  0.0000  0.0000  0.0000  0.0000
MFP4__GCA_001205635.1   1.1515  0.8182  0.7802  0.7802  0.7802  0.7009  0.7480  0.7189  0.6473  0.6037  0.6788  0.7160  0.7133  0.7199  1.0332  0.6516  0.6516  0.7922  0.6939  0.6992  0.6999  0.7442  0.7442  0.7442  0.7530  0.6957  0.7105  0.7057  0.6710  0.6710  0.7129  0.7365  0.7416  0.6872  0.7715  0.7715  0.7453  0.7471  0.7650  0.7551  0.7054  0.7151  0.7218  0.8076  0.8063  0.8177  0.7876  0.8307  0.8336  0.8390  0.8376  0.7869  0.7635  0.7460  0.7966  0.7966  0.7807  0.7841  0.7974  0.8067  0.8270  0.8201  0.1712  0.2258  0.2141  0.1712  0.1712  0.1712  0.1681  0.1681  0.1681  0.1681  0.1681  0.1681  0.1681  0.1718  0.1311  0.1311  0.0030  0.0000  0.0030  0.0030  0.0030  0.0000  0.0000  0.0000  0.0000  0.0000  0.0000  0.0000  0.0000  0.0000  0.0000  0.0000  0.0000  0.0000  0.0000  0.0000  0.0000  0.0000  0.0030  0.0000  0.0000  0.0000  0.0000  0.0000  0.0000  0.0000  0.0000  0.0000  0.0000  0.0000  0.0000  0.0000  0.0000  0.0000  0.0000  0.0000  0.0000  0.0000  0.0000  0.0000  0.0000  0.0000  0.0000  0.0000  0.0000  0.0030  0.0000  0.0000  0.0000  0.0000  0.0000  0.0000  0.0000  0.0000  0.0000  0.0000  0.0000  0.0000  0.0030  0.0030  0.0030  0.0030  0.0030  0.0030  0.0030  0.0030  0.0030  0.0030  0.0030  0.0061  0.0030  0.0030  0.0000  0.0030  0.0000  0.0091  0.0091  0.0091  0.0091  0.0091  0.0091  0.0091  0.0091  0.0000  0.0030  0.0030  0.0030  0.0030  0.0030  0.0000  0.0030  0.0030  0.0030  0.0030  0.0030  0.0030  0.0000  0.0030  0.0030  0.0000  0.0030  0.0030  0.0000  0.0000  0.0000  0.0030  0.0030  0.0030  0.0000  0.0030  0.0030  0.0030  0.0000  0.0000  0.0030  0.0000  0.0030  0.0030  0.0000  0.0030  0.0091  0.0000  0.0030  0.0000  0.0091  0.0000  0.0000  0.0030  0.0000  0.0030  0.0000  0.0000  0.0000  0.0000  0.0000  0.0061  0.0061  0.0030  0.0030  0.0091  0.0091  0.0061  0.0030  0.0061  0.0061  0.0030  0.0000  0.0091  0.0030  0.0030  0.0091  0.0000  0.0030  0.0030  0.0000  0.0030  0.0030  0.0000  0.0030  0.0030  0.0030  0.0000  0.0030  0.0030  0.0000  0.0030  0.0000  0.0000  0.0030  0.0061  0.0000  0.0000  0.0000  0.0000  0.0030  0.0030  0.0000  0.0000  0.0030  0.0030  0.0030  0.0030  0.0030  0.0000  0.0000  0.0000  0.0000  0.0000  0.0000  0.0000  0.0000  0.0000  0.0000  0.0000  0.0000  0.0000  0.0000  0.0000  0.0000  0.0000  0.0000  0.0000  0.0000  0.0000  0.0000
MFP4__GCA_001206455.1   1.1515  0.8182  0.7802  0.7802  0.7802  0.7009  0.7480  0.7189  0.6473  0.6037  0.6788  0.7160  0.7133  0.7199  1.0332  0.6516  0.6516  0.7922  0.6939  0.6992  0.6999  0.7442  0.7442  0.7442  0.7530  0.6957  0.7105  0.7057  0.6710  0.6710  0.7129  0.7365  0.7416  0.6872  0.7715  0.7715  0.7453  0.7471  0.7650  0.7551  0.7054  0.7151  0.7218  0.8076  0.8063  0.8177  0.7876  0.8307  0.8336  0.8390  0.8376  0.7869  0.7635  0.7460  0.7966  0.7966  0.7807  0.7841  0.7974  0.8067  0.8270  0.8201  0.1712  0.2258  0.2141  0.1712  0.1712  0.1712  0.1681  0.1681  0.1681  0.1681  0.1681  0.1681  0.1681  0.1718  0.1311  0.1311  0.0030  0.0000  0.0030  0.0030  0.0030  0.0000  0.0000  0.0000  0.0000  0.0000  0.0000  0.0000  0.0000  0.0000  0.0000  0.0000  0.0000  0.0000  0.0000  0.0000  0.0000  0.0000  0.0030  0.0000  0.0000  0.0000  0.0000  0.0000  0.0000  0.0000  0.0000  0.0000  0.0000  0.0000  0.0000  0.0000  0.0000  0.0000  0.0000  0.0000  0.0000  0.0000  0.0000  0.0000  0.0000  0.0000  0.0000  0.0000  0.0000  0.0030  0.0000  0.0000  0.0000  0.0000  0.0000  0.0000  0.0000  0.0000  0.0000  0.0000  0.0000  0.0000  0.0030  0.0030  0.0030  0.0030  0.0030  0.0030  0.0030  0.0030  0.0030  0.0030  0.0030  0.0061  0.0030  0.0030  0.0000  0.0030  0.0000  0.0091  0.0091  0.0091  0.0091  0.0091  0.0091  0.0091  0.0091  0.0000  0.0030  0.0030  0.0030  0.0030  0.0030  0.0000  0.0030  0.0030  0.0030  0.0030  0.0030  0.0030  0.0000  0.0030  0.0030  0.0000  0.0030  0.0030  0.0000  0.0000  0.0000  0.0030  0.0030  0.0030  0.0000  0.0030  0.0030  0.0030  0.0000  0.0000  0.0030  0.0000  0.0030  0.0030  0.0000  0.0030  0.0091  0.0000  0.0030  0.0000  0.0091  0.0000  0.0000  0.0030  0.0000  0.0030  0.0000  0.0000  0.0000  0.0000  0.0000  0.0061  0.0061  0.0030  0.0030  0.0091  0.0091  0.0061  0.0030  0.0061  0.0061  0.0030  0.0000  0.0091  0.0030  0.0030  0.0091  0.0000  0.0030  0.0030  0.0000  0.0030  0.0030  0.0000  0.0030  0.0030  0.0030  0.0000  0.0030  0.0030  0.0000  0.0030  0.0000  0.0000  0.0030  0.0061  0.0000  0.0000  0.0000  0.0000  0.0030  0.0030  0.0000  0.0000  0.0030  0.0030  0.0030  0.0030  0.0030  0.0000  0.0000  0.0000  0.0000  0.0000  0.0000  0.0000  0.0000  0.0000  0.0000  0.0000  0.0000  0.0000  0.0000  0.0000  0.0000  0.0000  0.0000  0.0000  0.0000  0.0000  0.0000  0.0000
MFP4__GCA_001206495.1   1.1515  0.8182  0.7802  0.7802  0.7802  0.7009  0.7480  0.7189  0.6473  0.6037  0.6788  0.7160  0.7133  0.7199  1.0332  0.6516  0.6516  0.7922  0.6939  0.6992  0.6999  0.7442  0.7442  0.7442  0.7530  0.6957  0.7105  0.7057  0.6710  0.6710  0.7129  0.7365  0.7416  0.6872  0.7715  0.7715  0.7453  0.7471  0.7650  0.7551  0.7054  0.7151  0.7218  0.8076  0.8063  0.8177  0.7876  0.8307  0.8336  0.8390  0.8376  0.7869  0.7635  0.7460  0.7966  0.7966  0.7807  0.7841  0.7974  0.8067  0.8270  0.8201  0.1712  0.2258  0.2141  0.1712  0.1712  0.1712  0.1681  0.1681  0.1681  0.1681  0.1681  0.1681  0.1681  0.1718  0.1311  0.1311  0.0030  0.0000  0.0030  0.0030  0.0030  0.0000  0.0000  0.0000  0.0000  0.0000  0.0000  0.0000  0.0000  0.0000  0.0000  0.0000  0.0000  0.0000  0.0000  0.0000  0.0000  0.0000  0.0030  0.0000  0.0000  0.0000  0.0000  0.0000  0.0000  0.0000  0.0000  0.0000  0.0000  0.0000  0.0000  0.0000  0.0000  0.0000  0.0000  0.0000  0.0000  0.0000  0.0000  0.0000  0.0000  0.0000  0.0000  0.0000  0.0000  0.0030  0.0000  0.0000  0.0000  0.0000  0.0000  0.0000  0.0000  0.0000  0.0000  0.0000  0.0000  0.0000  0.0030  0.0030  0.0030  0.0030  0.0030  0.0030  0.0030  0.0030  0.0030  0.0030  0.0030  0.0061  0.0030  0.0030  0.0000  0.0030  0.0000  0.0091  0.0091  0.0091  0.0091  0.0091  0.0091  0.0091  0.0091  0.0000  0.0030  0.0030  0.0030  0.0030  0.0030  0.0000  0.0030  0.0030  0.0030  0.0030  0.0030  0.0030  0.0000  0.0030  0.0030  0.0000  0.0030  0.0030  0.0000  0.0000  0.0000  0.0030  0.0030  0.0030  0.0000  0.0030  0.0030  0.0030  0.0000  0.0000  0.0030  0.0000  0.0030  0.0030  0.0000  0.0030  0.0091  0.0000  0.0030  0.0000  0.0091  0.0000  0.0000  0.0030  0.0000  0.0030  0.0000  0.0000  0.0000  0.0000  0.0000  0.0061  0.0061  0.0030  0.0030  0.0091  0.0091  0.0061  0.0030  0.0061  0.0061  0.0030  0.0000  0.0091  0.0030  0.0030  0.0091  0.0000  0.0030  0.0030  0.0000  0.0030  0.0030  0.0000  0.0030  0.0030  0.0030  0.0000  0.0030  0.0030  0.0000  0.0030  0.0000  0.0000  0.0030  0.0061  0.0000  0.0000  0.0000  0.0000  0.0030  0.0030  0.0000  0.0000  0.0030  0.0030  0.0030  0.0030  0.0030  0.0000  0.0000  0.0000  0.0000  0.0000  0.0000  0.0000  0.0000  0.0000  0.0000  0.0000  0.0000  0.0000  0.0000  0.0000  0.0000  0.0000  0.0000  0.0000  0.0000  0.0000  0.0000  0.0000  0.0000
MFP4__GCA_001207675.1   1.1515  0.8182  0.7802  0.7802  0.7802  0.7009  0.7480  0.7189  0.6473  0.6037  0.6788  0.7160  0.7133  0.7199  1.0332  0.6516  0.6516  0.7922  0.6939  0.6992  0.6999  0.7442  0.7442  0.7442  0.7530  0.6957  0.7105  0.7057  0.6710  0.6710  0.7129  0.7365  0.7416  0.6872  0.7715  0.7715  0.7453  0.7471  0.7650  0.7551  0.7054  0.7151  0.7218  0.8076  0.8063  0.8177  0.7876  0.8307  0.8336  0.8390  0.8376  0.7869  0.7635  0.7460  0.7966  0.7966  0.7807  0.7841  0.7974  0.8067  0.8270  0.8201  0.1712  0.2258  0.2141  0.1712  0.1712  0.1712  0.1681  0.1681  0.1681  0.1681  0.1681  0.1681  0.1681  0.1718  0.1311  0.1311  0.0030  0.0000  0.0030  0.0030  0.0030  0.0000  0.0000  0.0000  0.0000  0.0000  0.0000  0.0000  0.0000  0.0000  0.0000  0.0000  0.0000  0.0000  0.0000  0.0000  0.0000  0.0000  0.0030  0.0000  0.0000  0.0000  0.0000  0.0000  0.0000  0.0000  0.0000  0.0000  0.0000  0.0000  0.0000  0.0000  0.0000  0.0000  0.0000  0.0000  0.0000  0.0000  0.0000  0.0000  0.0000  0.0000  0.0000  0.0000  0.0000  0.0030  0.0000  0.0000  0.0000  0.0000  0.0000  0.0000  0.0000  0.0000  0.0000  0.0000  0.0000  0.0000  0.0030  0.0030  0.0030  0.0030  0.0030  0.0030  0.0030  0.0030  0.0030  0.0030  0.0030  0.0061  0.0030  0.0030  0.0000  0.0030  0.0000  0.0091  0.0091  0.0091  0.0091  0.0091  0.0091  0.0091  0.0091  0.0000  0.0030  0.0030  0.0030  0.0030  0.0030  0.0000  0.0030  0.0030  0.0030  0.0030  0.0030  0.0030  0.0000  0.0030  0.0030  0.0000  0.0030  0.0030  0.0000  0.0000  0.0000  0.0030  0.0030  0.0030  0.0000  0.0030  0.0030  0.0030  0.0000  0.0000  0.0030  0.0000  0.0030  0.0030  0.0000  0.0030  0.0091  0.0000  0.0030  0.0000  0.0091  0.0000  0.0000  0.0030  0.0000  0.0030  0.0000  0.0000  0.0000  0.0000  0.0000  0.0061  0.0061  0.0030  0.0030  0.0091  0.0091  0.0061  0.0030  0.0061  0.0061  0.0030  0.0000  0.0091  0.0030  0.0030  0.0091  0.0000  0.0030  0.0030  0.0000  0.0030  0.0030  0.0000  0.0030  0.0030  0.0030  0.0000  0.0030  0.0030  0.0000  0.0030  0.0000  0.0000  0.0030  0.0061  0.0000  0.0000  0.0000  0.0000  0.0030  0.0030  0.0000  0.0000  0.0030  0.0030  0.0030  0.0030  0.0030  0.0000  0.0000  0.0000  0.0000  0.0000  0.0000  0.0000  0.0000  0.0000  0.0000  0.0000  0.0000  0.0000  0.0000  0.0000  0.0000  0.0000  0.0000  0.0000  0.0000  0.0000  0.0000  0.0000  0.0000  0.0000
MFP4__GCA_001208545.1   1.1515  0.8182  0.7802  0.7802  0.7802  0.7009  0.7480  0.7189  0.6473  0.6037  0.6788  0.7160  0.7133  0.7199  1.0332  0.6516  0.6516  0.7922  0.6939  0.6992  0.6999  0.7442  0.7442  0.7442  0.7530  0.6957  0.7105  0.7057  0.6710  0.6710  0.7129  0.7365  0.7416  0.6872  0.7715  0.7715  0.7453  0.7471  0.7650  0.7551  0.7054  0.7151  0.7218  0.8076  0.8063  0.8177  0.7876  0.8307  0.8336  0.8390  0.8376  0.7869  0.7635  0.7460  0.7966  0.7966  0.7807  0.7841  0.7974  0.8067  0.8270  0.8201  0.1712  0.2258  0.2141  0.1712  0.1712  0.1712  0.1681  0.1681  0.1681  0.1681  0.1681  0.1681  0.1681  0.1718  0.1311  0.1311  0.0030  0.0000  0.0030  0.0030  0.0030  0.0000  0.0000  0.0000  0.0000  0.0000  0.0000  0.0000  0.0000  0.0000  0.0000  0.0000  0.0000  0.0000  0.0000  0.0000  0.0000  0.0000  0.0030  0.0000  0.0000  0.0000  0.0000  0.0000  0.0000  0.0000  0.0000  0.0000  0.0000  0.0000  0.0000  0.0000  0.0000  0.0000  0.0000  0.0000  0.0000  0.0000  0.0000  0.0000  0.0000  0.0000  0.0000  0.0000  0.0000  0.0030  0.0000  0.0000  0.0000  0.0000  0.0000  0.0000  0.0000  0.0000  0.0000  0.0000  0.0000  0.0000  0.0030  0.0030  0.0030  0.0030  0.0030  0.0030  0.0030  0.0030  0.0030  0.0030  0.0030  0.0061  0.0030  0.0030  0.0000  0.0030  0.0000  0.0091  0.0091  0.0091  0.0091  0.0091  0.0091  0.0091  0.0091  0.0000  0.0030  0.0030  0.0030  0.0030  0.0030  0.0000  0.0030  0.0030  0.0030  0.0030  0.0030  0.0030  0.0000  0.0030  0.0030  0.0000  0.0030  0.0030  0.0000  0.0000  0.0000  0.0030  0.0030  0.0030  0.0000  0.0030  0.0030  0.0030  0.0000  0.0000  0.0030  0.0000  0.0030  0.0030  0.0000  0.0030  0.0091  0.0000  0.0030  0.0000  0.0091  0.0000  0.0000  0.0030  0.0000  0.0030  0.0000  0.0000  0.0000  0.0000  0.0000  0.0061  0.0061  0.0030  0.0030  0.0091  0.0091  0.0061  0.0030  0.0061  0.0061  0.0030  0.0000  0.0091  0.0030  0.0030  0.0091  0.0000  0.0030  0.0030  0.0000  0.0030  0.0030  0.0000  0.0030  0.0030  0.0030  0.0000  0.0030  0.0030  0.0000  0.0030  0.0000  0.0000  0.0030  0.0061  0.0000  0.0000  0.0000  0.0000  0.0030  0.0030  0.0000  0.0000  0.0030  0.0030  0.0030  0.0030  0.0030  0.0000  0.0000  0.0000  0.0000  0.0000  0.0000  0.0000  0.0000  0.0000  0.0000  0.0000  0.0000  0.0000  0.0000  0.0000  0.0000  0.0000  0.0000  0.0000  0.0000  0.0000  0.0000  0.0000  0.0000  0.0000  0.0000
MFP4__GCA_001209045.1   1.1515  0.8182  0.7802  0.7802  0.7802  0.7009  0.7480  0.7189  0.6473  0.6037  0.6788  0.7160  0.7133  0.7199  1.0332  0.6516  0.6516  0.7922  0.6939  0.6992  0.6999  0.7442  0.7442  0.7442  0.7530  0.6957  0.7105  0.7057  0.6710  0.6710  0.7129  0.7365  0.7416  0.6872  0.7715  0.7715  0.7453  0.7471  0.7650  0.7551  0.7054  0.7151  0.7218  0.8076  0.8063  0.8177  0.7876  0.8307  0.8336  0.8390  0.8376  0.7869  0.7635  0.7460  0.7966  0.7966  0.7807  0.7841  0.7974  0.8067  0.8270  0.8201  0.1712  0.2258  0.2141  0.1712  0.1712  0.1712  0.1681  0.1681  0.1681  0.1681  0.1681  0.1681  0.1681  0.1718  0.1311  0.1311  0.0030  0.0000  0.0030  0.0030  0.0030  0.0000  0.0000  0.0000  0.0000  0.0000  0.0000  0.0000  0.0000  0.0000  0.0000  0.0000  0.0000  0.0000  0.0000  0.0000  0.0000  0.0000  0.0030  0.0000  0.0000  0.0000  0.0000  0.0000  0.0000  0.0000  0.0000  0.0000  0.0000  0.0000  0.0000  0.0000  0.0000  0.0000  0.0000  0.0000  0.0000  0.0000  0.0000  0.0000  0.0000  0.0000  0.0000  0.0000  0.0000  0.0030  0.0000  0.0000  0.0000  0.0000  0.0000  0.0000  0.0000  0.0000  0.0000  0.0000  0.0000  0.0000  0.0030  0.0030  0.0030  0.0030  0.0030  0.0030  0.0030  0.0030  0.0030  0.0030  0.0030  0.0061  0.0030  0.0030  0.0000  0.0030  0.0000  0.0091  0.0091  0.0091  0.0091  0.0091  0.0091  0.0091  0.0091  0.0000  0.0030  0.0030  0.0030  0.0030  0.0030  0.0000  0.0030  0.0030  0.0030  0.0030  0.0030  0.0030  0.0000  0.0030  0.0030  0.0000  0.0030  0.0030  0.0000  0.0000  0.0000  0.0030  0.0030  0.0030  0.0000  0.0030  0.0030  0.0030  0.0000  0.0000  0.0030  0.0000  0.0030  0.0030  0.0000  0.0030  0.0091  0.0000  0.0030  0.0000  0.0091  0.0000  0.0000  0.0030  0.0000  0.0030  0.0000  0.0000  0.0000  0.0000  0.0000  0.0061  0.0061  0.0030  0.0030  0.0091  0.0091  0.0061  0.0030  0.0061  0.0061  0.0030  0.0000  0.0091  0.0030  0.0030  0.0091  0.0000  0.0030  0.0030  0.0000  0.0030  0.0030  0.0000  0.0030  0.0030  0.0030  0.0000  0.0030  0.0030  0.0000  0.0030  0.0000  0.0000  0.0030  0.0061  0.0000  0.0000  0.0000  0.0000  0.0030  0.0030  0.0000  0.0000  0.0030  0.0030  0.0030  0.0030  0.0030  0.0000  0.0000  0.0000  0.0000  0.0000  0.0000  0.0000  0.0000  0.0000  0.0000  0.0000  0.0000  0.0000  0.0000  0.0000  0.0000  0.0000  0.0000  0.0000  0.0000  0.0000  0.0000  0.0000  0.0000  0.0000  0.0000  0.0000
MFP4__GCA_001209405.1   1.1515  0.8182  0.7802  0.7802  0.7802  0.7009  0.7480  0.7189  0.6473  0.6037  0.6788  0.7160  0.7133  0.7199  1.0332  0.6516  0.6516  0.7922  0.6939  0.6992  0.6999  0.7442  0.7442  0.7442  0.7530  0.6957  0.7105  0.7057  0.6710  0.6710  0.7129  0.7365  0.7416  0.6872  0.7715  0.7715  0.7453  0.7471  0.7650  0.7551  0.7054  0.7151  0.7218  0.8076  0.8063  0.8177  0.7876  0.8307  0.8336  0.8390  0.8376  0.7869  0.7635  0.7460  0.7966  0.7966  0.7807  0.7841  0.7974  0.8067  0.8270  0.8201  0.1712  0.2258  0.2141  0.1712  0.1712  0.1712  0.1681  0.1681  0.1681  0.1681  0.1681  0.1681  0.1681  0.1718  0.1311  0.1311  0.0030  0.0000  0.0030  0.0030  0.0030  0.0000  0.0000  0.0000  0.0000  0.0000  0.0000  0.0000  0.0000  0.0000  0.0000  0.0000  0.0000  0.0000  0.0000  0.0000  0.0000  0.0000  0.0030  0.0000  0.0000  0.0000  0.0000  0.0000  0.0000  0.0000  0.0000  0.0000  0.0000  0.0000  0.0000  0.0000  0.0000  0.0000  0.0000  0.0000  0.0000  0.0000  0.0000  0.0000  0.0000  0.0000  0.0000  0.0000  0.0000  0.0030  0.0000  0.0000  0.0000  0.0000  0.0000  0.0000  0.0000  0.0000  0.0000  0.0000  0.0000  0.0000  0.0030  0.0030  0.0030  0.0030  0.0030  0.0030  0.0030  0.0030  0.0030  0.0030  0.0030  0.0061  0.0030  0.0030  0.0000  0.0030  0.0000  0.0091  0.0091  0.0091  0.0091  0.0091  0.0091  0.0091  0.0091  0.0000  0.0030  0.0030  0.0030  0.0030  0.0030  0.0000  0.0030  0.0030  0.0030  0.0030  0.0030  0.0030  0.0000  0.0030  0.0030  0.0000  0.0030  0.0030  0.0000  0.0000  0.0000  0.0030  0.0030  0.0030  0.0000  0.0030  0.0030  0.0030  0.0000  0.0000  0.0030  0.0000  0.0030  0.0030  0.0000  0.0030  0.0091  0.0000  0.0030  0.0000  0.0091  0.0000  0.0000  0.0030  0.0000  0.0030  0.0000  0.0000  0.0000  0.0000  0.0000  0.0061  0.0061  0.0030  0.0030  0.0091  0.0091  0.0061  0.0030  0.0061  0.0061  0.0030  0.0000  0.0091  0.0030  0.0030  0.0091  0.0000  0.0030  0.0030  0.0000  0.0030  0.0030  0.0000  0.0030  0.0030  0.0030  0.0000  0.0030  0.0030  0.0000  0.0030  0.0000  0.0000  0.0030  0.0061  0.0000  0.0000  0.0000  0.0000  0.0030  0.0030  0.0000  0.0000  0.0030  0.0030  0.0030  0.0030  0.0030  0.0000  0.0000  0.0000  0.0000  0.0000  0.0000  0.0000  0.0000  0.0000  0.0000  0.0000  0.0000  0.0000  0.0000  0.0000  0.0000  0.0000  0.0000  0.0000  0.0000  0.0000  0.0000  0.0000  0.0000  0.0000  0.0000  0.0000  0.0000
MFP4__GCA_001209505.1   1.1515  0.8182  0.7802  0.7802  0.7802  0.7009  0.7480  0.7189  0.6473  0.6037  0.6788  0.7160  0.7133  0.7199  1.0332  0.6516  0.6516  0.7922  0.6939  0.6992  0.6999  0.7442  0.7442  0.7442  0.7530  0.6957  0.7105  0.7057  0.6710  0.6710  0.7129  0.7365  0.7416  0.6872  0.7715  0.7715  0.7453  0.7471  0.7650  0.7551  0.7054  0.7151  0.7218  0.8076  0.8063  0.8177  0.7876  0.8307  0.8336  0.8390  0.8376  0.7869  0.7635  0.7460  0.7966  0.7966  0.7807  0.7841  0.7974  0.8067  0.8270  0.8201  0.1712  0.2258  0.2141  0.1712  0.1712  0.1712  0.1681  0.1681  0.1681  0.1681  0.1681  0.1681  0.1681  0.1718  0.1311  0.1311  0.0030  0.0000  0.0030  0.0030  0.0030  0.0000  0.0000  0.0000  0.0000  0.0000  0.0000  0.0000  0.0000  0.0000  0.0000  0.0000  0.0000  0.0000  0.0000  0.0000  0.0000  0.0000  0.0030  0.0000  0.0000  0.0000  0.0000  0.0000  0.0000  0.0000  0.0000  0.0000  0.0000  0.0000  0.0000  0.0000  0.0000  0.0000  0.0000  0.0000  0.0000  0.0000  0.0000  0.0000  0.0000  0.0000  0.0000  0.0000  0.0000  0.0030  0.0000  0.0000  0.0000  0.0000  0.0000  0.0000  0.0000  0.0000  0.0000  0.0000  0.0000  0.0000  0.0030  0.0030  0.0030  0.0030  0.0030  0.0030  0.0030  0.0030  0.0030  0.0030  0.0030  0.0061  0.0030  0.0030  0.0000  0.0030  0.0000  0.0091  0.0091  0.0091  0.0091  0.0091  0.0091  0.0091  0.0091  0.0000  0.0030  0.0030  0.0030  0.0030  0.0030  0.0000  0.0030  0.0030  0.0030  0.0030  0.0030  0.0030  0.0000  0.0030  0.0030  0.0000  0.0030  0.0030  0.0000  0.0000  0.0000  0.0030  0.0030  0.0030  0.0000  0.0030  0.0030  0.0030  0.0000  0.0000  0.0030  0.0000  0.0030  0.0030  0.0000  0.0030  0.0091  0.0000  0.0030  0.0000  0.0091  0.0000  0.0000  0.0030  0.0000  0.0030  0.0000  0.0000  0.0000  0.0000  0.0000  0.0061  0.0061  0.0030  0.0030  0.0091  0.0091  0.0061  0.0030  0.0061  0.0061  0.0030  0.0000  0.0091  0.0030  0.0030  0.0091  0.0000  0.0030  0.0030  0.0000  0.0030  0.0030  0.0000  0.0030  0.0030  0.0030  0.0000  0.0030  0.0030  0.0000  0.0030  0.0000  0.0000  0.0030  0.0061  0.0000  0.0000  0.0000  0.0000  0.0030  0.0030  0.0000  0.0000  0.0030  0.0030  0.0030  0.0030  0.0030  0.0000  0.0000  0.0000  0.0000  0.0000  0.0000  0.0000  0.0000  0.0000  0.0000  0.0000  0.0000  0.0000  0.0000  0.0000  0.0000  0.0000  0.0000  0.0000  0.0000  0.0000  0.0000  0.0000  0.0000  0.0000  0.0000  0.0000  0.0000  0.0000
MFP4__GCA_001210645.1   1.1515  0.8182  0.7802  0.7802  0.7802  0.7009  0.7480  0.7189  0.6473  0.6037  0.6788  0.7160  0.7133  0.7199  1.0332  0.6516  0.6516  0.7922  0.6939  0.6992  0.6999  0.7442  0.7442  0.7442  0.7530  0.6957  0.7105  0.7057  0.6710  0.6710  0.7129  0.7365  0.7416  0.6872  0.7715  0.7715  0.7453  0.7471  0.7650  0.7551  0.7054  0.7151  0.7218  0.8076  0.8063  0.8177  0.7876  0.8307  0.8336  0.8390  0.8376  0.7869  0.7635  0.7460  0.7966  0.7966  0.7807  0.7841  0.7974  0.8067  0.8270  0.8201  0.1712  0.2258  0.2141  0.1712  0.1712  0.1712  0.1681  0.1681  0.1681  0.1681  0.1681  0.1681  0.1681  0.1718  0.1311  0.1311  0.0030  0.0000  0.0030  0.0030  0.0030  0.0000  0.0000  0.0000  0.0000  0.0000  0.0000  0.0000  0.0000  0.0000  0.0000  0.0000  0.0000  0.0000  0.0000  0.0000  0.0000  0.0000  0.0030  0.0000  0.0000  0.0000  0.0000  0.0000  0.0000  0.0000  0.0000  0.0000  0.0000  0.0000  0.0000  0.0000  0.0000  0.0000  0.0000  0.0000  0.0000  0.0000  0.0000  0.0000  0.0000  0.0000  0.0000  0.0000  0.0000  0.0030  0.0000  0.0000  0.0000  0.0000  0.0000  0.0000  0.0000  0.0000  0.0000  0.0000  0.0000  0.0000  0.0030  0.0030  0.0030  0.0030  0.0030  0.0030  0.0030  0.0030  0.0030  0.0030  0.0030  0.0061  0.0030  0.0030  0.0000  0.0030  0.0000  0.0091  0.0091  0.0091  0.0091  0.0091  0.0091  0.0091  0.0091  0.0000  0.0030  0.0030  0.0030  0.0030  0.0030  0.0000  0.0030  0.0030  0.0030  0.0030  0.0030  0.0030  0.0000  0.0030  0.0030  0.0000  0.0030  0.0030  0.0000  0.0000  0.0000  0.0030  0.0030  0.0030  0.0000  0.0030  0.0030  0.0030  0.0000  0.0000  0.0030  0.0000  0.0030  0.0030  0.0000  0.0030  0.0091  0.0000  0.0030  0.0000  0.0091  0.0000  0.0000  0.0030  0.0000  0.0030  0.0000  0.0000  0.0000  0.0000  0.0000  0.0061  0.0061  0.0030  0.0030  0.0091  0.0091  0.0061  0.0030  0.0061  0.0061  0.0030  0.0000  0.0091  0.0030  0.0030  0.0091  0.0000  0.0030  0.0030  0.0000  0.0030  0.0030  0.0000  0.0030  0.0030  0.0030  0.0000  0.0030  0.0030  0.0000  0.0030  0.0000  0.0000  0.0030  0.0061  0.0000  0.0000  0.0000  0.0000  0.0030  0.0030  0.0000  0.0000  0.0030  0.0030  0.0030  0.0030  0.0030  0.0000  0.0000  0.0000  0.0000  0.0000  0.0000  0.0000  0.0000  0.0000  0.0000  0.0000  0.0000  0.0000  0.0000  0.0000  0.0000  0.0000  0.0000  0.0000  0.0000  0.0000  0.0000  0.0000  0.0000  0.0000  0.0000  0.0000  0.0000  0.0000  0.0000
MFP4__GCA_001210965.1   1.1515  0.8182  0.7802  0.7802  0.7802  0.7009  0.7480  0.7189  0.6473  0.6037  0.6788  0.7160  0.7133  0.7199  1.0332  0.6516  0.6516  0.7922  0.6939  0.6992  0.6999  0.7442  0.7442  0.7442  0.7530  0.6957  0.7105  0.7057  0.6710  0.6710  0.7129  0.7365  0.7416  0.6872  0.7715  0.7715  0.7453  0.7471  0.7650  0.7551  0.7054  0.7151  0.7218  0.8076  0.8063  0.8177  0.7876  0.8307  0.8336  0.8390  0.8376  0.7869  0.7635  0.7460  0.7966  0.7966  0.7807  0.7841  0.7974  0.8067  0.8270  0.8201  0.1712  0.2258  0.2141  0.1712  0.1712  0.1712  0.1681  0.1681  0.1681  0.1681  0.1681  0.1681  0.1681  0.1718  0.1311  0.1311  0.0030  0.0000  0.0030  0.0030  0.0030  0.0000  0.0000  0.0000  0.0000  0.0000  0.0000  0.0000  0.0000  0.0000  0.0000  0.0000  0.0000  0.0000  0.0000  0.0000  0.0000  0.0000  0.0030  0.0000  0.0000  0.0000  0.0000  0.0000  0.0000  0.0000  0.0000  0.0000  0.0000  0.0000  0.0000  0.0000  0.0000  0.0000  0.0000  0.0000  0.0000  0.0000  0.0000  0.0000  0.0000  0.0000  0.0000  0.0000  0.0000  0.0030  0.0000  0.0000  0.0000  0.0000  0.0000  0.0000  0.0000  0.0000  0.0000  0.0000  0.0000  0.0000  0.0030  0.0030  0.0030  0.0030  0.0030  0.0030  0.0030  0.0030  0.0030  0.0030  0.0030  0.0061  0.0030  0.0030  0.0000  0.0030  0.0000  0.0091  0.0091  0.0091  0.0091  0.0091  0.0091  0.0091  0.0091  0.0000  0.0030  0.0030  0.0030  0.0030  0.0030  0.0000  0.0030  0.0030  0.0030  0.0030  0.0030  0.0030  0.0000  0.0030  0.0030  0.0000  0.0030  0.0030  0.0000  0.0000  0.0000  0.0030  0.0030  0.0030  0.0000  0.0030  0.0030  0.0030  0.0000  0.0000  0.0030  0.0000  0.0030  0.0030  0.0000  0.0030  0.0091  0.0000  0.0030  0.0000  0.0091  0.0000  0.0000  0.0030  0.0000  0.0030  0.0000  0.0000  0.0000  0.0000  0.0000  0.0061  0.0061  0.0030  0.0030  0.0091  0.0091  0.0061  0.0030  0.0061  0.0061  0.0030  0.0000  0.0091  0.0030  0.0030  0.0091  0.0000  0.0030  0.0030  0.0000  0.0030  0.0030  0.0000  0.0030  0.0030  0.0030  0.0000  0.0030  0.0030  0.0000  0.0030  0.0000  0.0000  0.0030  0.0061  0.0000  0.0000  0.0000  0.0000  0.0030  0.0030  0.0000  0.0000  0.0030  0.0030  0.0030  0.0030  0.0030  0.0000  0.0000  0.0000  0.0000  0.0000  0.0000  0.0000  0.0000  0.0000  0.0000  0.0000  0.0000  0.0000  0.0000  0.0000  0.0000  0.0000  0.0000  0.0000  0.0000  0.0000  0.0000  0.0000  0.0000  0.0000  0.0000  0.0000  0.0000  0.0000  0.0000  0.0000
MFP4__GCA_001211305.1   1.1515  0.8182  0.7802  0.7802  0.7802  0.7009  0.7480  0.7189  0.6473  0.6037  0.6788  0.7160  0.7133  0.7199  1.0332  0.6516  0.6516  0.7922  0.6939  0.6992  0.6999  0.7442  0.7442  0.7442  0.7530  0.6957  0.7105  0.7057  0.6710  0.6710  0.7129  0.7365  0.7416  0.6872  0.7715  0.7715  0.7453  0.7471  0.7650  0.7551  0.7054  0.7151  0.7218  0.8076  0.8063  0.8177  0.7876  0.8307  0.8336  0.8390  0.8376  0.7869  0.7635  0.7460  0.7966  0.7966  0.7807  0.7841  0.7974  0.8067  0.8270  0.8201  0.1712  0.2258  0.2141  0.1712  0.1712  0.1712  0.1681  0.1681  0.1681  0.1681  0.1681  0.1681  0.1681  0.1718  0.1311  0.1311  0.0030  0.0000  0.0030  0.0030  0.0030  0.0000  0.0000  0.0000  0.0000  0.0000  0.0000  0.0000  0.0000  0.0000  0.0000  0.0000  0.0000  0.0000  0.0000  0.0000  0.0000  0.0000  0.0030  0.0000  0.0000  0.0000  0.0000  0.0000  0.0000  0.0000  0.0000  0.0000  0.0000  0.0000  0.0000  0.0000  0.0000  0.0000  0.0000  0.0000  0.0000  0.0000  0.0000  0.0000  0.0000  0.0000  0.0000  0.0000  0.0000  0.0030  0.0000  0.0000  0.0000  0.0000  0.0000  0.0000  0.0000  0.0000  0.0000  0.0000  0.0000  0.0000  0.0030  0.0030  0.0030  0.0030  0.0030  0.0030  0.0030  0.0030  0.0030  0.0030  0.0030  0.0061  0.0030  0.0030  0.0000  0.0030  0.0000  0.0091  0.0091  0.0091  0.0091  0.0091  0.0091  0.0091  0.0091  0.0000  0.0030  0.0030  0.0030  0.0030  0.0030  0.0000  0.0030  0.0030  0.0030  0.0030  0.0030  0.0030  0.0000  0.0030  0.0030  0.0000  0.0030  0.0030  0.0000  0.0000  0.0000  0.0030  0.0030  0.0030  0.0000  0.0030  0.0030  0.0030  0.0000  0.0000  0.0030  0.0000  0.0030  0.0030  0.0000  0.0030  0.0091  0.0000  0.0030  0.0000  0.0091  0.0000  0.0000  0.0030  0.0000  0.0030  0.0000  0.0000  0.0000  0.0000  0.0000  0.0061  0.0061  0.0030  0.0030  0.0091  0.0091  0.0061  0.0030  0.0061  0.0061  0.0030  0.0000  0.0091  0.0030  0.0030  0.0091  0.0000  0.0030  0.0030  0.0000  0.0030  0.0030  0.0000  0.0030  0.0030  0.0030  0.0000  0.0030  0.0030  0.0000  0.0030  0.0000  0.0000  0.0030  0.0061  0.0000  0.0000  0.0000  0.0000  0.0030  0.0030  0.0000  0.0000  0.0030  0.0030  0.0030  0.0030  0.0030  0.0000  0.0000  0.0000  0.0000  0.0000  0.0000  0.0000  0.0000  0.0000  0.0000  0.0000  0.0000  0.0000  0.0000  0.0000  0.0000  0.0000  0.0000  0.0000  0.0000  0.0000  0.0000  0.0000  0.0000  0.0000  0.0000  0.0000  0.0000  0.0000  0.0000  0.0000  0.0000
MFP4__GCA_001211345.1   1.1515  0.8182  0.7802  0.7802  0.7802  0.7009  0.7480  0.7189  0.6473  0.6037  0.6788  0.7160  0.7133  0.7199  1.0332  0.6516  0.6516  0.7922  0.6939  0.6992  0.6999  0.7442  0.7442  0.7442  0.7530  0.6957  0.7105  0.7057  0.6710  0.6710  0.7129  0.7365  0.7416  0.6872  0.7715  0.7715  0.7453  0.7471  0.7650  0.7551  0.7054  0.7151  0.7218  0.8076  0.8063  0.8177  0.7876  0.8307  0.8336  0.8390  0.8376  0.7869  0.7635  0.7460  0.7966  0.7966  0.7807  0.7841  0.7974  0.8067  0.8270  0.8201  0.1712  0.2258  0.2141  0.1712  0.1712  0.1712  0.1681  0.1681  0.1681  0.1681  0.1681  0.1681  0.1681  0.1718  0.1311  0.1311  0.0030  0.0000  0.0030  0.0030  0.0030  0.0000  0.0000  0.0000  0.0000  0.0000  0.0000  0.0000  0.0000  0.0000  0.0000  0.0000  0.0000  0.0000  0.0000  0.0000  0.0000  0.0000  0.0030  0.0000  0.0000  0.0000  0.0000  0.0000  0.0000  0.0000  0.0000  0.0000  0.0000  0.0000  0.0000  0.0000  0.0000  0.0000  0.0000  0.0000  0.0000  0.0000  0.0000  0.0000  0.0000  0.0000  0.0000  0.0000  0.0000  0.0030  0.0000  0.0000  0.0000  0.0000  0.0000  0.0000  0.0000  0.0000  0.0000  0.0000  0.0000  0.0000  0.0030  0.0030  0.0030  0.0030  0.0030  0.0030  0.0030  0.0030  0.0030  0.0030  0.0030  0.0061  0.0030  0.0030  0.0000  0.0030  0.0000  0.0091  0.0091  0.0091  0.0091  0.0091  0.0091  0.0091  0.0091  0.0000  0.0030  0.0030  0.0030  0.0030  0.0030  0.0000  0.0030  0.0030  0.0030  0.0030  0.0030  0.0030  0.0000  0.0030  0.0030  0.0000  0.0030  0.0030  0.0000  0.0000  0.0000  0.0030  0.0030  0.0030  0.0000  0.0030  0.0030  0.0030  0.0000  0.0000  0.0030  0.0000  0.0030  0.0030  0.0000  0.0030  0.0091  0.0000  0.0030  0.0000  0.0091  0.0000  0.0000  0.0030  0.0000  0.0030  0.0000  0.0000  0.0000  0.0000  0.0000  0.0061  0.0061  0.0030  0.0030  0.0091  0.0091  0.0061  0.0030  0.0061  0.0061  0.0030  0.0000  0.0091  0.0030  0.0030  0.0091  0.0000  0.0030  0.0030  0.0000  0.0030  0.0030  0.0000  0.0030  0.0030  0.0030  0.0000  0.0030  0.0030  0.0000  0.0030  0.0000  0.0000  0.0030  0.0061  0.0000  0.0000  0.0000  0.0000  0.0030  0.0030  0.0000  0.0000  0.0030  0.0030  0.0030  0.0030  0.0030  0.0000  0.0000  0.0000  0.0000  0.0000  0.0000  0.0000  0.0000  0.0000  0.0000  0.0000  0.0000  0.0000  0.0000  0.0000  0.0000  0.0000  0.0000  0.0000  0.0000  0.0000  0.0000  0.0000  0.0000  0.0000  0.0000  0.0000  0.0000  0.0000  0.0000  0.0000  0.0000  0.0000
MFP4__GCA_001211405.1   1.1515  0.8182  0.7802  0.7802  0.7802  0.7009  0.7480  0.7189  0.6473  0.6037  0.6788  0.7160  0.7133  0.7199  1.0332  0.6516  0.6516  0.7922  0.6939  0.6992  0.6999  0.7442  0.7442  0.7442  0.7530  0.6957  0.7105  0.7057  0.6710  0.6710  0.7129  0.7365  0.7416  0.6872  0.7715  0.7715  0.7453  0.7471  0.7650  0.7551  0.7054  0.7151  0.7218  0.8076  0.8063  0.8177  0.7876  0.8307  0.8336  0.8390  0.8376  0.7869  0.7635  0.7460  0.7966  0.7966  0.7807  0.7841  0.7974  0.8067  0.8270  0.8201  0.1712  0.2258  0.2141  0.1712  0.1712  0.1712  0.1681  0.1681  0.1681  0.1681  0.1681  0.1681  0.1681  0.1718  0.1311  0.1311  0.0030  0.0000  0.0030  0.0030  0.0030  0.0000  0.0000  0.0000  0.0000  0.0000  0.0000  0.0000  0.0000  0.0000  0.0000  0.0000  0.0000  0.0000  0.0000  0.0000  0.0000  0.0000  0.0030  0.0000  0.0000  0.0000  0.0000  0.0000  0.0000  0.0000  0.0000  0.0000  0.0000  0.0000  0.0000  0.0000  0.0000  0.0000  0.0000  0.0000  0.0000  0.0000  0.0000  0.0000  0.0000  0.0000  0.0000  0.0000  0.0000  0.0030  0.0000  0.0000  0.0000  0.0000  0.0000  0.0000  0.0000  0.0000  0.0000  0.0000  0.0000  0.0000  0.0030  0.0030  0.0030  0.0030  0.0030  0.0030  0.0030  0.0030  0.0030  0.0030  0.0030  0.0061  0.0030  0.0030  0.0000  0.0030  0.0000  0.0091  0.0091  0.0091  0.0091  0.0091  0.0091  0.0091  0.0091  0.0000  0.0030  0.0030  0.0030  0.0030  0.0030  0.0000  0.0030  0.0030  0.0030  0.0030  0.0030  0.0030  0.0000  0.0030  0.0030  0.0000  0.0030  0.0030  0.0000  0.0000  0.0000  0.0030  0.0030  0.0030  0.0000  0.0030  0.0030  0.0030  0.0000  0.0000  0.0030  0.0000  0.0030  0.0030  0.0000  0.0030  0.0091  0.0000  0.0030  0.0000  0.0091  0.0000  0.0000  0.0030  0.0000  0.0030  0.0000  0.0000  0.0000  0.0000  0.0000  0.0061  0.0061  0.0030  0.0030  0.0091  0.0091  0.0061  0.0030  0.0061  0.0061  0.0030  0.0000  0.0091  0.0030  0.0030  0.0091  0.0000  0.0030  0.0030  0.0000  0.0030  0.0030  0.0000  0.0030  0.0030  0.0030  0.0000  0.0030  0.0030  0.0000  0.0030  0.0000  0.0000  0.0030  0.0061  0.0000  0.0000  0.0000  0.0000  0.0030  0.0030  0.0000  0.0000  0.0030  0.0030  0.0030  0.0030  0.0030  0.0000  0.0000  0.0000  0.0000  0.0000  0.0000  0.0000  0.0000  0.0000  0.0000  0.0000  0.0000  0.0000  0.0000  0.0000  0.0000  0.0000  0.0000  0.0000  0.0000  0.0000  0.0000  0.0000  0.0000  0.0000  0.0000  0.0000  0.0000  0.0000  0.0000  0.0000  0.0000  0.0000  0.0000
MFP4__GCA_001211505.1   1.1515  0.8182  0.7802  0.7802  0.7802  0.7009  0.7480  0.7189  0.6473  0.6037  0.6788  0.7160  0.7133  0.7199  1.0332  0.6516  0.6516  0.7922  0.6939  0.6992  0.6999  0.7442  0.7442  0.7442  0.7530  0.6957  0.7105  0.7057  0.6710  0.6710  0.7129  0.7365  0.7416  0.6872  0.7715  0.7715  0.7453  0.7471  0.7650  0.7551  0.7054  0.7151  0.7218  0.8076  0.8063  0.8177  0.7876  0.8307  0.8336  0.8390  0.8376  0.7869  0.7635  0.7460  0.7966  0.7966  0.7807  0.7841  0.7974  0.8067  0.8270  0.8201  0.1712  0.2258  0.2141  0.1712  0.1712  0.1712  0.1681  0.1681  0.1681  0.1681  0.1681  0.1681  0.1681  0.1718  0.1311  0.1311  0.0030  0.0000  0.0030  0.0030  0.0030  0.0000  0.0000  0.0000  0.0000  0.0000  0.0000  0.0000  0.0000  0.0000  0.0000  0.0000  0.0000  0.0000  0.0000  0.0000  0.0000  0.0000  0.0030  0.0000  0.0000  0.0000  0.0000  0.0000  0.0000  0.0000  0.0000  0.0000  0.0000  0.0000  0.0000  0.0000  0.0000  0.0000  0.0000  0.0000  0.0000  0.0000  0.0000  0.0000  0.0000  0.0000  0.0000  0.0000  0.0000  0.0030  0.0000  0.0000  0.0000  0.0000  0.0000  0.0000  0.0000  0.0000  0.0000  0.0000  0.0000  0.0000  0.0030  0.0030  0.0030  0.0030  0.0030  0.0030  0.0030  0.0030  0.0030  0.0030  0.0030  0.0061  0.0030  0.0030  0.0000  0.0030  0.0000  0.0091  0.0091  0.0091  0.0091  0.0091  0.0091  0.0091  0.0091  0.0000  0.0030  0.0030  0.0030  0.0030  0.0030  0.0000  0.0030  0.0030  0.0030  0.0030  0.0030  0.0030  0.0000  0.0030  0.0030  0.0000  0.0030  0.0030  0.0000  0.0000  0.0000  0.0030  0.0030  0.0030  0.0000  0.0030  0.0030  0.0030  0.0000  0.0000  0.0030  0.0000  0.0030  0.0030  0.0000  0.0030  0.0091  0.0000  0.0030  0.0000  0.0091  0.0000  0.0000  0.0030  0.0000  0.0030  0.0000  0.0000  0.0000  0.0000  0.0000  0.0061  0.0061  0.0030  0.0030  0.0091  0.0091  0.0061  0.0030  0.0061  0.0061  0.0030  0.0000  0.0091  0.0030  0.0030  0.0091  0.0000  0.0030  0.0030  0.0000  0.0030  0.0030  0.0000  0.0030  0.0030  0.0030  0.0000  0.0030  0.0030  0.0000  0.0030  0.0000  0.0000  0.0030  0.0061  0.0000  0.0000  0.0000  0.0000  0.0030  0.0030  0.0000  0.0000  0.0030  0.0030  0.0030  0.0030  0.0030  0.0000  0.0000  0.0000  0.0000  0.0000  0.0000  0.0000  0.0000  0.0000  0.0000  0.0000  0.0000  0.0000  0.0000  0.0000  0.0000  0.0000  0.0000  0.0000  0.0000  0.0000  0.0000  0.0000  0.0000  0.0000  0.0000  0.0000  0.0000  0.0000  0.0000  0.0000  0.0000  0.0000  0.0000  0.0000
MFP4__GCA_001211705.1   1.1515  0.8182  0.7802  0.7802  0.7802  0.7009  0.7480  0.7189  0.6473  0.6037  0.6788  0.7160  0.7133  0.7199  1.0332  0.6516  0.6516  0.7922  0.6939  0.6992  0.6999  0.7442  0.7442  0.7442  0.7530  0.6957  0.7105  0.7057  0.6710  0.6710  0.7129  0.7365  0.7416  0.6872  0.7715  0.7715  0.7453  0.7471  0.7650  0.7551  0.7054  0.7151  0.7218  0.8076  0.8063  0.8177  0.7876  0.8307  0.8336  0.8390  0.8376  0.7869  0.7635  0.7460  0.7966  0.7966  0.7807  0.7841  0.7974  0.8067  0.8270  0.8201  0.1712  0.2258  0.2141  0.1712  0.1712  0.1712  0.1681  0.1681  0.1681  0.1681  0.1681  0.1681  0.1681  0.1718  0.1311  0.1311  0.0030  0.0000  0.0030  0.0030  0.0030  0.0000  0.0000  0.0000  0.0000  0.0000  0.0000  0.0000  0.0000  0.0000  0.0000  0.0000  0.0000  0.0000  0.0000  0.0000  0.0000  0.0000  0.0030  0.0000  0.0000  0.0000  0.0000  0.0000  0.0000  0.0000  0.0000  0.0000  0.0000  0.0000  0.0000  0.0000  0.0000  0.0000  0.0000  0.0000  0.0000  0.0000  0.0000  0.0000  0.0000  0.0000  0.0000  0.0000  0.0000  0.0030  0.0000  0.0000  0.0000  0.0000  0.0000  0.0000  0.0000  0.0000  0.0000  0.0000  0.0000  0.0000  0.0030  0.0030  0.0030  0.0030  0.0030  0.0030  0.0030  0.0030  0.0030  0.0030  0.0030  0.0061  0.0030  0.0030  0.0000  0.0030  0.0000  0.0091  0.0091  0.0091  0.0091  0.0091  0.0091  0.0091  0.0091  0.0000  0.0030  0.0030  0.0030  0.0030  0.0030  0.0000  0.0030  0.0030  0.0030  0.0030  0.0030  0.0030  0.0000  0.0030  0.0030  0.0000  0.0030  0.0030  0.0000  0.0000  0.0000  0.0030  0.0030  0.0030  0.0000  0.0030  0.0030  0.0030  0.0000  0.0000  0.0030  0.0000  0.0030  0.0030  0.0000  0.0030  0.0091  0.0000  0.0030  0.0000  0.0091  0.0000  0.0000  0.0030  0.0000  0.0030  0.0000  0.0000  0.0000  0.0000  0.0000  0.0061  0.0061  0.0030  0.0030  0.0091  0.0091  0.0061  0.0030  0.0061  0.0061  0.0030  0.0000  0.0091  0.0030  0.0030  0.0091  0.0000  0.0030  0.0030  0.0000  0.0030  0.0030  0.0000  0.0030  0.0030  0.0030  0.0000  0.0030  0.0030  0.0000  0.0030  0.0000  0.0000  0.0030  0.0061  0.0000  0.0000  0.0000  0.0000  0.0030  0.0030  0.0000  0.0000  0.0030  0.0030  0.0030  0.0030  0.0030  0.0000  0.0000  0.0000  0.0000  0.0000  0.0000  0.0000  0.0000  0.0000  0.0000  0.0000  0.0000  0.0000  0.0000  0.0000  0.0000  0.0000  0.0000  0.0000  0.0000  0.0000  0.0000  0.0000  0.0000  0.0000  0.0000  0.0000  0.0000  0.0000  0.0000  0.0000  0.0000  0.0000  0.0000  0.0000  0.0000
MFP4__GCA_001211865.1   1.1515  0.8182  0.7802  0.7802  0.7802  0.7009  0.7480  0.7189  0.6473  0.6037  0.6788  0.7160  0.7133  0.7199  1.0332  0.6516  0.6516  0.7922  0.6939  0.6992  0.6999  0.7442  0.7442  0.7442  0.7530  0.6957  0.7105  0.7057  0.6710  0.6710  0.7129  0.7365  0.7416  0.6872  0.7715  0.7715  0.7453  0.7471  0.7650  0.7551  0.7054  0.7151  0.7218  0.8076  0.8063  0.8177  0.7876  0.8307  0.8336  0.8390  0.8376  0.7869  0.7635  0.7460  0.7966  0.7966  0.7807  0.7841  0.7974  0.8067  0.8270  0.8201  0.1712  0.2258  0.2141  0.1712  0.1712  0.1712  0.1681  0.1681  0.1681  0.1681  0.1681  0.1681  0.1681  0.1718  0.1311  0.1311  0.0030  0.0000  0.0030  0.0030  0.0030  0.0000  0.0000  0.0000  0.0000  0.0000  0.0000  0.0000  0.0000  0.0000  0.0000  0.0000  0.0000  0.0000  0.0000  0.0000  0.0000  0.0000  0.0030  0.0000  0.0000  0.0000  0.0000  0.0000  0.0000  0.0000  0.0000  0.0000  0.0000  0.0000  0.0000  0.0000  0.0000  0.0000  0.0000  0.0000  0.0000  0.0000  0.0000  0.0000  0.0000  0.0000  0.0000  0.0000  0.0000  0.0030  0.0000  0.0000  0.0000  0.0000  0.0000  0.0000  0.0000  0.0000  0.0000  0.0000  0.0000  0.0000  0.0030  0.0030  0.0030  0.0030  0.0030  0.0030  0.0030  0.0030  0.0030  0.0030  0.0030  0.0061  0.0030  0.0030  0.0000  0.0030  0.0000  0.0091  0.0091  0.0091  0.0091  0.0091  0.0091  0.0091  0.0091  0.0000  0.0030  0.0030  0.0030  0.0030  0.0030  0.0000  0.0030  0.0030  0.0030  0.0030  0.0030  0.0030  0.0000  0.0030  0.0030  0.0000  0.0030  0.0030  0.0000  0.0000  0.0000  0.0030  0.0030  0.0030  0.0000  0.0030  0.0030  0.0030  0.0000  0.0000  0.0030  0.0000  0.0030  0.0030  0.0000  0.0030  0.0091  0.0000  0.0030  0.0000  0.0091  0.0000  0.0000  0.0030  0.0000  0.0030  0.0000  0.0000  0.0000  0.0000  0.0000  0.0061  0.0061  0.0030  0.0030  0.0091  0.0091  0.0061  0.0030  0.0061  0.0061  0.0030  0.0000  0.0091  0.0030  0.0030  0.0091  0.0000  0.0030  0.0030  0.0000  0.0030  0.0030  0.0000  0.0030  0.0030  0.0030  0.0000  0.0030  0.0030  0.0000  0.0030  0.0000  0.0000  0.0030  0.0061  0.0000  0.0000  0.0000  0.0000  0.0030  0.0030  0.0000  0.0000  0.0030  0.0030  0.0030  0.0030  0.0030  0.0000  0.0000  0.0000  0.0000  0.0000  0.0000  0.0000  0.0000  0.0000  0.0000  0.0000  0.0000  0.0000  0.0000  0.0000  0.0000  0.0000  0.0000  0.0000  0.0000  0.0000  0.0000  0.0000  0.0000  0.0000  0.0000  0.0000  0.0000  0.0000  0.0000  0.0000  0.0000  0.0000  0.0000  0.0000  0.0000  0.0000
MFP4__GCA_001212025.1   1.1515  0.8182  0.7802  0.7802  0.7802  0.7009  0.7480  0.7189  0.6473  0.6037  0.6788  0.7160  0.7133  0.7199  1.0332  0.6516  0.6516  0.7922  0.6939  0.6992  0.6999  0.7442  0.7442  0.7442  0.7530  0.6957  0.7105  0.7057  0.6710  0.6710  0.7129  0.7365  0.7416  0.6872  0.7715  0.7715  0.7453  0.7471  0.7650  0.7551  0.7054  0.7151  0.7218  0.8076  0.8063  0.8177  0.7876  0.8307  0.8336  0.8390  0.8376  0.7869  0.7635  0.7460  0.7966  0.7966  0.7807  0.7841  0.7974  0.8067  0.8270  0.8201  0.1712  0.2258  0.2141  0.1712  0.1712  0.1712  0.1681  0.1681  0.1681  0.1681  0.1681  0.1681  0.1681  0.1718  0.1311  0.1311  0.0030  0.0000  0.0030  0.0030  0.0030  0.0000  0.0000  0.0000  0.0000  0.0000  0.0000  0.0000  0.0000  0.0000  0.0000  0.0000  0.0000  0.0000  0.0000  0.0000  0.0000  0.0000  0.0030  0.0000  0.0000  0.0000  0.0000  0.0000  0.0000  0.0000  0.0000  0.0000  0.0000  0.0000  0.0000  0.0000  0.0000  0.0000  0.0000  0.0000  0.0000  0.0000  0.0000  0.0000  0.0000  0.0000  0.0000  0.0000  0.0000  0.0030  0.0000  0.0000  0.0000  0.0000  0.0000  0.0000  0.0000  0.0000  0.0000  0.0000  0.0000  0.0000  0.0030  0.0030  0.0030  0.0030  0.0030  0.0030  0.0030  0.0030  0.0030  0.0030  0.0030  0.0061  0.0030  0.0030  0.0000  0.0030  0.0000  0.0091  0.0091  0.0091  0.0091  0.0091  0.0091  0.0091  0.0091  0.0000  0.0030  0.0030  0.0030  0.0030  0.0030  0.0000  0.0030  0.0030  0.0030  0.0030  0.0030  0.0030  0.0000  0.0030  0.0030  0.0000  0.0030  0.0030  0.0000  0.0000  0.0000  0.0030  0.0030  0.0030  0.0000  0.0030  0.0030  0.0030  0.0000  0.0000  0.0030  0.0000  0.0030  0.0030  0.0000  0.0030  0.0091  0.0000  0.0030  0.0000  0.0091  0.0000  0.0000  0.0030  0.0000  0.0030  0.0000  0.0000  0.0000  0.0000  0.0000  0.0061  0.0061  0.0030  0.0030  0.0091  0.0091  0.0061  0.0030  0.0061  0.0061  0.0030  0.0000  0.0091  0.0030  0.0030  0.0091  0.0000  0.0030  0.0030  0.0000  0.0030  0.0030  0.0000  0.0030  0.0030  0.0030  0.0000  0.0030  0.0030  0.0000  0.0030  0.0000  0.0000  0.0030  0.0061  0.0000  0.0000  0.0000  0.0000  0.0030  0.0030  0.0000  0.0000  0.0030  0.0030  0.0030  0.0030  0.0030  0.0000  0.0000  0.0000  0.0000  0.0000  0.0000  0.0000  0.0000  0.0000  0.0000  0.0000  0.0000  0.0000  0.0000  0.0000  0.0000  0.0000  0.0000  0.0000  0.0000  0.0000  0.0000  0.0000  0.0000  0.0000  0.0000  0.0000  0.0000  0.0000  0.0000  0.0000  0.0000  0.0000  0.0000  0.0000  0.0000  0.0000  0.0000
MFP4__GCA_001212325.1   1.1515  0.8182  0.7802  0.7802  0.7802  0.7009  0.7480  0.7189  0.6473  0.6037  0.6788  0.7160  0.7133  0.7199  1.0332  0.6516  0.6516  0.7922  0.6939  0.6992  0.6999  0.7442  0.7442  0.7442  0.7530  0.6957  0.7105  0.7057  0.6710  0.6710  0.7129  0.7365  0.7416  0.6872  0.7715  0.7715  0.7453  0.7471  0.7650  0.7551  0.7054  0.7151  0.7218  0.8076  0.8063  0.8177  0.7876  0.8307  0.8336  0.8390  0.8376  0.7869  0.7635  0.7460  0.7966  0.7966  0.7807  0.7841  0.7974  0.8067  0.8270  0.8201  0.1712  0.2258  0.2141  0.1712  0.1712  0.1712  0.1681  0.1681  0.1681  0.1681  0.1681  0.1681  0.1681  0.1718  0.1311  0.1311  0.0030  0.0000  0.0030  0.0030  0.0030  0.0000  0.0000  0.0000  0.0000  0.0000  0.0000  0.0000  0.0000  0.0000  0.0000  0.0000  0.0000  0.0000  0.0000  0.0000  0.0000  0.0000  0.0030  0.0000  0.0000  0.0000  0.0000  0.0000  0.0000  0.0000  0.0000  0.0000  0.0000  0.0000  0.0000  0.0000  0.0000  0.0000  0.0000  0.0000  0.0000  0.0000  0.0000  0.0000  0.0000  0.0000  0.0000  0.0000  0.0000  0.0030  0.0000  0.0000  0.0000  0.0000  0.0000  0.0000  0.0000  0.0000  0.0000  0.0000  0.0000  0.0000  0.0030  0.0030  0.0030  0.0030  0.0030  0.0030  0.0030  0.0030  0.0030  0.0030  0.0030  0.0061  0.0030  0.0030  0.0000  0.0030  0.0000  0.0091  0.0091  0.0091  0.0091  0.0091  0.0091  0.0091  0.0091  0.0000  0.0030  0.0030  0.0030  0.0030  0.0030  0.0000  0.0030  0.0030  0.0030  0.0030  0.0030  0.0030  0.0000  0.0030  0.0030  0.0000  0.0030  0.0030  0.0000  0.0000  0.0000  0.0030  0.0030  0.0030  0.0000  0.0030  0.0030  0.0030  0.0000  0.0000  0.0030  0.0000  0.0030  0.0030  0.0000  0.0030  0.0091  0.0000  0.0030  0.0000  0.0091  0.0000  0.0000  0.0030  0.0000  0.0030  0.0000  0.0000  0.0000  0.0000  0.0000  0.0061  0.0061  0.0030  0.0030  0.0091  0.0091  0.0061  0.0030  0.0061  0.0061  0.0030  0.0000  0.0091  0.0030  0.0030  0.0091  0.0000  0.0030  0.0030  0.0000  0.0030  0.0030  0.0000  0.0030  0.0030  0.0030  0.0000  0.0030  0.0030  0.0000  0.0030  0.0000  0.0000  0.0030  0.0061  0.0000  0.0000  0.0000  0.0000  0.0030  0.0030  0.0000  0.0000  0.0030  0.0030  0.0030  0.0030  0.0030  0.0000  0.0000  0.0000  0.0000  0.0000  0.0000  0.0000  0.0000  0.0000  0.0000  0.0000  0.0000  0.0000  0.0000  0.0000  0.0000  0.0000  0.0000  0.0000  0.0000  0.0000  0.0000  0.0000  0.0000  0.0000  0.0000  0.0000  0.0000  0.0000  0.0000  0.0000  0.0000  0.0000  0.0000  0.0000  0.0000  0.0000  0.0000  0.0000
MFP4__GCA_001212405.1   1.1515  0.8182  0.7802  0.7802  0.7802  0.7009  0.7480  0.7189  0.6473  0.6037  0.6788  0.7160  0.7133  0.7199  1.0332  0.6516  0.6516  0.7922  0.6939  0.6992  0.6999  0.7442  0.7442  0.7442  0.7530  0.6957  0.7105  0.7057  0.6710  0.6710  0.7129  0.7365  0.7416  0.6872  0.7715  0.7715  0.7453  0.7471  0.7650  0.7551  0.7054  0.7151  0.7218  0.8076  0.8063  0.8177  0.7876  0.8307  0.8336  0.8390  0.8376  0.7869  0.7635  0.7460  0.7966  0.7966  0.7807  0.7841  0.7974  0.8067  0.8270  0.8201  0.1712  0.2258  0.2141  0.1712  0.1712  0.1712  0.1681  0.1681  0.1681  0.1681  0.1681  0.1681  0.1681  0.1718  0.1311  0.1311  0.0030  0.0000  0.0030  0.0030  0.0030  0.0000  0.0000  0.0000  0.0000  0.0000  0.0000  0.0000  0.0000  0.0000  0.0000  0.0000  0.0000  0.0000  0.0000  0.0000  0.0000  0.0000  0.0030  0.0000  0.0000  0.0000  0.0000  0.0000  0.0000  0.0000  0.0000  0.0000  0.0000  0.0000  0.0000  0.0000  0.0000  0.0000  0.0000  0.0000  0.0000  0.0000  0.0000  0.0000  0.0000  0.0000  0.0000  0.0000  0.0000  0.0030  0.0000  0.0000  0.0000  0.0000  0.0000  0.0000  0.0000  0.0000  0.0000  0.0000  0.0000  0.0000  0.0030  0.0030  0.0030  0.0030  0.0030  0.0030  0.0030  0.0030  0.0030  0.0030  0.0030  0.0061  0.0030  0.0030  0.0000  0.0030  0.0000  0.0091  0.0091  0.0091  0.0091  0.0091  0.0091  0.0091  0.0091  0.0000  0.0030  0.0030  0.0030  0.0030  0.0030  0.0000  0.0030  0.0030  0.0030  0.0030  0.0030  0.0030  0.0000  0.0030  0.0030  0.0000  0.0030  0.0030  0.0000  0.0000  0.0000  0.0030  0.0030  0.0030  0.0000  0.0030  0.0030  0.0030  0.0000  0.0000  0.0030  0.0000  0.0030  0.0030  0.0000  0.0030  0.0091  0.0000  0.0030  0.0000  0.0091  0.0000  0.0000  0.0030  0.0000  0.0030  0.0000  0.0000  0.0000  0.0000  0.0000  0.0061  0.0061  0.0030  0.0030  0.0091  0.0091  0.0061  0.0030  0.0061  0.0061  0.0030  0.0000  0.0091  0.0030  0.0030  0.0091  0.0000  0.0030  0.0030  0.0000  0.0030  0.0030  0.0000  0.0030  0.0030  0.0030  0.0000  0.0030  0.0030  0.0000  0.0030  0.0000  0.0000  0.0030  0.0061  0.0000  0.0000  0.0000  0.0000  0.0030  0.0030  0.0000  0.0000  0.0030  0.0030  0.0030  0.0030  0.0030  0.0000  0.0000  0.0000  0.0000  0.0000  0.0000  0.0000  0.0000  0.0000  0.0000  0.0000  0.0000  0.0000  0.0000  0.0000  0.0000  0.0000  0.0000  0.0000  0.0000  0.0000  0.0000  0.0000  0.0000  0.0000  0.0000  0.0000  0.0000  0.0000  0.0000  0.0000  0.0000  0.0000  0.0000  0.0000  0.0000  0.0000  0.0000  0.0000  0.0000
MFP4__GCA_001262275.1   1.1515  0.8182  0.7802  0.7802  0.7802  0.7009  0.7480  0.7189  0.6473  0.6037  0.6788  0.7160  0.7133  0.7199  1.0332  0.6516  0.6516  0.7922  0.6939  0.6992  0.6999  0.7442  0.7442  0.7442  0.7530  0.6957  0.7105  0.7057  0.6710  0.6710  0.7129  0.7365  0.7416  0.6872  0.7715  0.7715  0.7453  0.7471  0.7650  0.7551  0.7054  0.7151  0.7218  0.8076  0.8063  0.8177  0.7876  0.8307  0.8336  0.8390  0.8376  0.7869  0.7635  0.7460  0.7966  0.7966  0.7807  0.7841  0.7974  0.8067  0.8270  0.8201  0.1712  0.2258  0.2141  0.1712  0.1712  0.1712  0.1681  0.1681  0.1681  0.1681  0.1681  0.1681  0.1681  0.1718  0.1311  0.1311  0.0030  0.0000  0.0030  0.0030  0.0030  0.0000  0.0000  0.0000  0.0000  0.0000  0.0000  0.0000  0.0000  0.0000  0.0000  0.0000  0.0000  0.0000  0.0000  0.0000  0.0000  0.0000  0.0030  0.0000  0.0000  0.0000  0.0000  0.0000  0.0000  0.0000  0.0000  0.0000  0.0000  0.0000  0.0000  0.0000  0.0000  0.0000  0.0000  0.0000  0.0000  0.0000  0.0000  0.0000  0.0000  0.0000  0.0000  0.0000  0.0000  0.0030  0.0000  0.0000  0.0000  0.0000  0.0000  0.0000  0.0000  0.0000  0.0000  0.0000  0.0000  0.0000  0.0030  0.0030  0.0030  0.0030  0.0030  0.0030  0.0030  0.0030  0.0030  0.0030  0.0030  0.0061  0.0030  0.0030  0.0000  0.0030  0.0000  0.0091  0.0091  0.0091  0.0091  0.0091  0.0091  0.0091  0.0091  0.0000  0.0030  0.0030  0.0030  0.0030  0.0030  0.0000  0.0030  0.0030  0.0030  0.0030  0.0030  0.0030  0.0000  0.0030  0.0030  0.0000  0.0030  0.0030  0.0000  0.0000  0.0000  0.0030  0.0030  0.0030  0.0000  0.0030  0.0030  0.0030  0.0000  0.0000  0.0030  0.0000  0.0030  0.0030  0.0000  0.0030  0.0091  0.0000  0.0030  0.0000  0.0091  0.0000  0.0000  0.0030  0.0000  0.0030  0.0000  0.0000  0.0000  0.0000  0.0000  0.0061  0.0061  0.0030  0.0030  0.0091  0.0091  0.0061  0.0030  0.0061  0.0061  0.0030  0.0000  0.0091  0.0030  0.0030  0.0091  0.0000  0.0030  0.0030  0.0000  0.0030  0.0030  0.0000  0.0030  0.0030  0.0030  0.0000  0.0030  0.0030  0.0000  0.0030  0.0000  0.0000  0.0030  0.0061  0.0000  0.0000  0.0000  0.0000  0.0030  0.0030  0.0000  0.0000  0.0030  0.0030  0.0030  0.0030  0.0030  0.0000  0.0000  0.0000  0.0000  0.0000  0.0000  0.0000  0.0000  0.0000  0.0000  0.0000  0.0000  0.0000  0.0000  0.0000  0.0000  0.0000  0.0000  0.0000  0.0000  0.0000  0.0000  0.0000  0.0000  0.0000  0.0000  0.0000  0.0000  0.0000  0.0000  0.0000  0.0000  0.0000  0.0000  0.0000  0.0000  0.0000  0.0000  0.0000  0.0000  0.0000
MFP4__GCA_001262355.1   1.1515  0.8182  0.7802  0.7802  0.7802  0.7009  0.7480  0.7189  0.6473  0.6037  0.6788  0.7160  0.7133  0.7199  1.0332  0.6516  0.6516  0.7922  0.6939  0.6992  0.6999  0.7442  0.7442  0.7442  0.7530  0.6957  0.7105  0.7057  0.6710  0.6710  0.7129  0.7365  0.7416  0.6872  0.7715  0.7715  0.7453  0.7471  0.7650  0.7551  0.7054  0.7151  0.7218  0.8076  0.8063  0.8177  0.7876  0.8307  0.8336  0.8390  0.8376  0.7869  0.7635  0.7460  0.7966  0.7966  0.7807  0.7841  0.7974  0.8067  0.8270  0.8201  0.1712  0.2258  0.2141  0.1712  0.1712  0.1712  0.1681  0.1681  0.1681  0.1681  0.1681  0.1681  0.1681  0.1718  0.1311  0.1311  0.0030  0.0000  0.0030  0.0030  0.0030  0.0000  0.0000  0.0000  0.0000  0.0000  0.0000  0.0000  0.0000  0.0000  0.0000  0.0000  0.0000  0.0000  0.0000  0.0000  0.0000  0.0000  0.0030  0.0000  0.0000  0.0000  0.0000  0.0000  0.0000  0.0000  0.0000  0.0000  0.0000  0.0000  0.0000  0.0000  0.0000  0.0000  0.0000  0.0000  0.0000  0.0000  0.0000  0.0000  0.0000  0.0000  0.0000  0.0000  0.0000  0.0030  0.0000  0.0000  0.0000  0.0000  0.0000  0.0000  0.0000  0.0000  0.0000  0.0000  0.0000  0.0000  0.0030  0.0030  0.0030  0.0030  0.0030  0.0030  0.0030  0.0030  0.0030  0.0030  0.0030  0.0061  0.0030  0.0030  0.0000  0.0030  0.0000  0.0091  0.0091  0.0091  0.0091  0.0091  0.0091  0.0091  0.0091  0.0000  0.0030  0.0030  0.0030  0.0030  0.0030  0.0000  0.0030  0.0030  0.0030  0.0030  0.0030  0.0030  0.0000  0.0030  0.0030  0.0000  0.0030  0.0030  0.0000  0.0000  0.0000  0.0030  0.0030  0.0030  0.0000  0.0030  0.0030  0.0030  0.0000  0.0000  0.0030  0.0000  0.0030  0.0030  0.0000  0.0030  0.0091  0.0000  0.0030  0.0000  0.0091  0.0000  0.0000  0.0030  0.0000  0.0030  0.0000  0.0000  0.0000  0.0000  0.0000  0.0061  0.0061  0.0030  0.0030  0.0091  0.0091  0.0061  0.0030  0.0061  0.0061  0.0030  0.0000  0.0091  0.0030  0.0030  0.0091  0.0000  0.0030  0.0030  0.0000  0.0030  0.0030  0.0000  0.0030  0.0030  0.0030  0.0000  0.0030  0.0030  0.0000  0.0030  0.0000  0.0000  0.0030  0.0061  0.0000  0.0000  0.0000  0.0000  0.0030  0.0030  0.0000  0.0000  0.0030  0.0030  0.0030  0.0030  0.0030  0.0000  0.0000  0.0000  0.0000  0.0000  0.0000  0.0000  0.0000  0.0000  0.0000  0.0000  0.0000  0.0000  0.0000  0.0000  0.0000  0.0000  0.0000  0.0000  0.0000  0.0000  0.0000  0.0000  0.0000  0.0000  0.0000  0.0000  0.0000  0.0000  0.0000  0.0000  0.0000  0.0000  0.0000  0.0000  0.0000  0.0000  0.0000  0.0000  0.0000  0.0000  0.0000
MFP4__GCA_001277875.1   1.1515  0.8182  0.7802  0.7802  0.7802  0.7009  0.7480  0.7189  0.6473  0.6037  0.6788  0.7160  0.7133  0.7199  1.0332  0.6516  0.6516  0.7922  0.6939  0.6992  0.6999  0.7442  0.7442  0.7442  0.7530  0.6957  0.7105  0.7057  0.6710  0.6710  0.7129  0.7365  0.7416  0.6872  0.7715  0.7715  0.7453  0.7471  0.7650  0.7551  0.7054  0.7151  0.7218  0.8076  0.8063  0.8177  0.7876  0.8307  0.8336  0.8390  0.8376  0.7869  0.7635  0.7460  0.7966  0.7966  0.7807  0.7841  0.7974  0.8067  0.8270  0.8201  0.1712  0.2258  0.2141  0.1712  0.1712  0.1712  0.1681  0.1681  0.1681  0.1681  0.1681  0.1681  0.1681  0.1718  0.1311  0.1311  0.0030  0.0000  0.0030  0.0030  0.0030  0.0000  0.0000  0.0000  0.0000  0.0000  0.0000  0.0000  0.0000  0.0000  0.0000  0.0000  0.0000  0.0000  0.0000  0.0000  0.0000  0.0000  0.0030  0.0000  0.0000  0.0000  0.0000  0.0000  0.0000  0.0000  0.0000  0.0000  0.0000  0.0000  0.0000  0.0000  0.0000  0.0000  0.0000  0.0000  0.0000  0.0000  0.0000  0.0000  0.0000  0.0000  0.0000  0.0000  0.0000  0.0030  0.0000  0.0000  0.0000  0.0000  0.0000  0.0000  0.0000  0.0000  0.0000  0.0000  0.0000  0.0000  0.0030  0.0030  0.0030  0.0030  0.0030  0.0030  0.0030  0.0030  0.0030  0.0030  0.0030  0.0061  0.0030  0.0030  0.0000  0.0030  0.0000  0.0091  0.0091  0.0091  0.0091  0.0091  0.0091  0.0091  0.0091  0.0000  0.0030  0.0030  0.0030  0.0030  0.0030  0.0000  0.0030  0.0030  0.0030  0.0030  0.0030  0.0030  0.0000  0.0030  0.0030  0.0000  0.0030  0.0030  0.0000  0.0000  0.0000  0.0030  0.0030  0.0030  0.0000  0.0030  0.0030  0.0030  0.0000  0.0000  0.0030  0.0000  0.0030  0.0030  0.0000  0.0030  0.0091  0.0000  0.0030  0.0000  0.0091  0.0000  0.0000  0.0030  0.0000  0.0030  0.0000  0.0000  0.0000  0.0000  0.0000  0.0061  0.0061  0.0030  0.0030  0.0091  0.0091  0.0061  0.0030  0.0061  0.0061  0.0030  0.0000  0.0091  0.0030  0.0030  0.0091  0.0000  0.0030  0.0030  0.0000  0.0030  0.0030  0.0000  0.0030  0.0030  0.0030  0.0000  0.0030  0.0030  0.0000  0.0030  0.0000  0.0000  0.0030  0.0061  0.0000  0.0000  0.0000  0.0000  0.0030  0.0030  0.0000  0.0000  0.0030  0.0030  0.0030  0.0030  0.0030  0.0000  0.0000  0.0000  0.0000  0.0000  0.0000  0.0000  0.0000  0.0000  0.0000  0.0000  0.0000  0.0000  0.0000  0.0000  0.0000  0.0000  0.0000  0.0000  0.0000  0.0000  0.0000  0.0000  0.0000  0.0000  0.0000  0.0000  0.0000  0.0000  0.0000  0.0000  0.0000  0.0000  0.0000  0.0000  0.0000  0.0000  0.0000  0.0000  0.0000  0.0000  0.0000  0.0000
MFP4__GCA_001277895.1   1.1515  0.8182  0.7802  0.7802  0.7802  0.7009  0.7480  0.7189  0.6473  0.6037  0.6788  0.7160  0.7133  0.7199  1.0332  0.6516  0.6516  0.7922  0.6939  0.6992  0.6999  0.7442  0.7442  0.7442  0.7530  0.6957  0.7105  0.7057  0.6710  0.6710  0.7129  0.7365  0.7416  0.6872  0.7715  0.7715  0.7453  0.7471  0.7650  0.7551  0.7054  0.7151  0.7218  0.8076  0.8063  0.8177  0.7876  0.8307  0.8336  0.8390  0.8376  0.7869  0.7635  0.7460  0.7966  0.7966  0.7807  0.7841  0.7974  0.8067  0.8270  0.8201  0.1712  0.2258  0.2141  0.1712  0.1712  0.1712  0.1681  0.1681  0.1681  0.1681  0.1681  0.1681  0.1681  0.1718  0.1311  0.1311  0.0030  0.0000  0.0030  0.0030  0.0030  0.0000  0.0000  0.0000  0.0000  0.0000  0.0000  0.0000  0.0000  0.0000  0.0000  0.0000  0.0000  0.0000  0.0000  0.0000  0.0000  0.0000  0.0030  0.0000  0.0000  0.0000  0.0000  0.0000  0.0000  0.0000  0.0000  0.0000  0.0000  0.0000  0.0000  0.0000  0.0000  0.0000  0.0000  0.0000  0.0000  0.0000  0.0000  0.0000  0.0000  0.0000  0.0000  0.0000  0.0000  0.0030  0.0000  0.0000  0.0000  0.0000  0.0000  0.0000  0.0000  0.0000  0.0000  0.0000  0.0000  0.0000  0.0030  0.0030  0.0030  0.0030  0.0030  0.0030  0.0030  0.0030  0.0030  0.0030  0.0030  0.0061  0.0030  0.0030  0.0000  0.0030  0.0000  0.0091  0.0091  0.0091  0.0091  0.0091  0.0091  0.0091  0.0091  0.0000  0.0030  0.0030  0.0030  0.0030  0.0030  0.0000  0.0030  0.0030  0.0030  0.0030  0.0030  0.0030  0.0000  0.0030  0.0030  0.0000  0.0030  0.0030  0.0000  0.0000  0.0000  0.0030  0.0030  0.0030  0.0000  0.0030  0.0030  0.0030  0.0000  0.0000  0.0030  0.0000  0.0030  0.0030  0.0000  0.0030  0.0091  0.0000  0.0030  0.0000  0.0091  0.0000  0.0000  0.0030  0.0000  0.0030  0.0000  0.0000  0.0000  0.0000  0.0000  0.0061  0.0061  0.0030  0.0030  0.0091  0.0091  0.0061  0.0030  0.0061  0.0061  0.0030  0.0000  0.0091  0.0030  0.0030  0.0091  0.0000  0.0030  0.0030  0.0000  0.0030  0.0030  0.0000  0.0030  0.0030  0.0030  0.0000  0.0030  0.0030  0.0000  0.0030  0.0000  0.0000  0.0030  0.0061  0.0000  0.0000  0.0000  0.0000  0.0030  0.0030  0.0000  0.0000  0.0030  0.0030  0.0030  0.0030  0.0030  0.0000  0.0000  0.0000  0.0000  0.0000  0.0000  0.0000  0.0000  0.0000  0.0000  0.0000  0.0000  0.0000  0.0000  0.0000  0.0000  0.0000  0.0000  0.0000  0.0000  0.0000  0.0000  0.0000  0.0000  0.0000  0.0000  0.0000  0.0000  0.0000  0.0000  0.0000  0.0000  0.0000  0.0000  0.0000  0.0000  0.0000  0.0000  0.0000  0.0000  0.0000  0.0000  0.0000  0.0000
MFP4__GCA_001279165.1   1.1614  0.8184  0.7743  0.7743  0.7743  0.7067  0.7542  0.7243  0.6529  0.6089  0.6736  0.7216  0.7075  0.7262  1.0376  0.6466  0.6466  0.7866  0.6887  0.6940  0.6946  0.7390  0.7390  0.7390  0.7475  0.6903  0.7163  0.7116  0.6766  0.6766  0.7187  0.7424  0.7362  0.6928  0.7754  0.7755  0.7509  0.7528  0.7709  0.7590  0.7093  0.7190  0.7256  0.8115  0.8103  0.8217  0.7916  0.8347  0.8376  0.8430  0.8417  0.7909  0.7674  0.7499  0.8006  0.8006  0.7846  0.7881  0.8014  0.8106  0.8310  0.8241  0.1676  0.2298  0.2180  0.1676  0.1676  0.1676  0.1645  0.1645  0.1645  0.1645  0.1645  0.1645  0.1645  0.1681  0.1347  0.1347  0.0061  0.0030  0.0000  0.0060  0.0060  0.0030  0.0030  0.0030  0.0030  0.0030  0.0030  0.0030  0.0030  0.0030  0.0030  0.0030  0.0030  0.0030  0.0030  0.0030  0.0030  0.0030  0.0061  0.0030  0.0030  0.0030  0.0030  0.0030  0.0030  0.0030  0.0030  0.0030  0.0030  0.0030  0.0030  0.0030  0.0030  0.0030  0.0030  0.0030  0.0030  0.0030  0.0030  0.0030  0.0030  0.0030  0.0030  0.0030  0.0030  0.0061  0.0030  0.0030  0.0030  0.0030  0.0030  0.0030  0.0030  0.0030  0.0030  0.0030  0.0030  0.0030  0.0061  0.0061  0.0061  0.0060  0.0060  0.0060  0.0060  0.0060  0.0060  0.0060  0.0061  0.0091  0.0061  0.0061  0.0030  0.0061  0.0030  0.0122  0.0122  0.0122  0.0122  0.0122  0.0122  0.0122  0.0122  0.0030  0.0000  0.0000  0.0000  0.0000  0.0061  0.0030  0.0000  0.0000  0.0000  0.0000  0.0061  0.0000  0.0030  0.0061  0.0061  0.0030  0.0061  0.0061  0.0030  0.0030  0.0030  0.0061  0.0061  0.0000  0.0030  0.0000  0.0000  0.0000  0.0030  0.0030  0.0000  0.0030  0.0061  0.0061  0.0030  0.0000  0.0122  0.0030  0.0061  0.0030  0.0122  0.0030  0.0030  0.0000  0.0030  0.0000  0.0030  0.0030  0.0030  0.0030  0.0030  0.0091  0.0091  0.0061  0.0061  0.0122  0.0122  0.0091  0.0061  0.0091  0.0091  0.0061  0.0030  0.0122  0.0061  0.0061  0.0122  0.0030  0.0061  0.0061  0.0030  0.0061  0.0061  0.0030  0.0061  0.0061  0.0061  0.0030  0.0061  0.0061  0.0030  0.0061  0.0030  0.0030  0.0061  0.0091  0.0030  0.0030  0.0030  0.0030  0.0000  0.0061  0.0030  0.0030  0.0000  0.0000  0.0000  0.0000  0.0000  0.0030  0.0030  0.0030  0.0030  0.0030  0.0030  0.0030  0.0030  0.0030  0.0030  0.0030  0.0030  0.0030  0.0030  0.0030  0.0030  0.0030  0.0030  0.0030  0.0030  0.0030  0.0030  0.0030  0.0030  0.0030  0.0030  0.0030  0.0030  0.0030  0.0030  0.0030  0.0030  0.0030  0.0030  0.0030  0.0030  0.0030  0.0030  0.0030  0.0030  0.0030  0.0030  0.0030  0.0030  0.0030
MFP4__GCA_001279185.1   1.1614  0.8184  0.7743  0.7743  0.7743  0.7067  0.7542  0.7243  0.6529  0.6089  0.6736  0.7216  0.7075  0.7262  1.0376  0.6466  0.6466  0.7866  0.6887  0.6940  0.6946  0.7390  0.7390  0.7390  0.7475  0.6903  0.7163  0.7116  0.6766  0.6766  0.7187  0.7424  0.7362  0.6928  0.7754  0.7755  0.7509  0.7528  0.7709  0.7590  0.7093  0.7190  0.7256  0.8115  0.8103  0.8217  0.7916  0.8347  0.8376  0.8430  0.8417  0.7909  0.7674  0.7499  0.8006  0.8006  0.7846  0.7881  0.8014  0.8106  0.8310  0.8241  0.1676  0.2298  0.2180  0.1676  0.1676  0.1676  0.1645  0.1645  0.1645  0.1645  0.1645  0.1645  0.1645  0.1681  0.1347  0.1347  0.0061  0.0030  0.0000  0.0060  0.0060  0.0030  0.0030  0.0030  0.0030  0.0030  0.0030  0.0030  0.0030  0.0030  0.0030  0.0030  0.0030  0.0030  0.0030  0.0030  0.0030  0.0030  0.0061  0.0030  0.0030  0.0030  0.0030  0.0030  0.0030  0.0030  0.0030  0.0030  0.0030  0.0030  0.0030  0.0030  0.0030  0.0030  0.0030  0.0030  0.0030  0.0030  0.0030  0.0030  0.0030  0.0030  0.0030  0.0030  0.0030  0.0061  0.0030  0.0030  0.0030  0.0030  0.0030  0.0030  0.0030  0.0030  0.0030  0.0030  0.0030  0.0030  0.0061  0.0061  0.0061  0.0060  0.0060  0.0060  0.0060  0.0060  0.0060  0.0060  0.0061  0.0091  0.0061  0.0061  0.0030  0.0061  0.0030  0.0122  0.0122  0.0122  0.0122  0.0122  0.0122  0.0122  0.0122  0.0030  0.0000  0.0000  0.0000  0.0000  0.0061  0.0030  0.0000  0.0000  0.0000  0.0000  0.0061  0.0000  0.0030  0.0061  0.0061  0.0030  0.0061  0.0061  0.0030  0.0030  0.0030  0.0061  0.0061  0.0000  0.0030  0.0000  0.0000  0.0000  0.0030  0.0030  0.0000  0.0030  0.0061  0.0061  0.0030  0.0000  0.0122  0.0030  0.0061  0.0030  0.0122  0.0030  0.0030  0.0000  0.0030  0.0000  0.0030  0.0030  0.0030  0.0030  0.0030  0.0091  0.0091  0.0061  0.0061  0.0122  0.0122  0.0091  0.0061  0.0091  0.0091  0.0061  0.0030  0.0122  0.0061  0.0061  0.0122  0.0030  0.0061  0.0061  0.0030  0.0061  0.0061  0.0030  0.0061  0.0061  0.0061  0.0030  0.0061  0.0061  0.0030  0.0061  0.0030  0.0030  0.0061  0.0091  0.0030  0.0030  0.0030  0.0030  0.0000  0.0061  0.0030  0.0030  0.0000  0.0000  0.0000  0.0000  0.0000  0.0030  0.0030  0.0030  0.0030  0.0030  0.0030  0.0030  0.0030  0.0030  0.0030  0.0030  0.0030  0.0030  0.0030  0.0030  0.0030  0.0030  0.0030  0.0030  0.0030  0.0030  0.0030  0.0030  0.0030  0.0030  0.0030  0.0030  0.0030  0.0030  0.0030  0.0030  0.0030  0.0030  0.0030  0.0030  0.0030  0.0030  0.0030  0.0030  0.0030  0.0030  0.0030  0.0030  0.0030  0.0030  0.0000
MFP4__GCA_001279265.1   1.1614  0.8184  0.7743  0.7743  0.7743  0.7067  0.7542  0.7243  0.6529  0.6089  0.6736  0.7216  0.7075  0.7262  1.0376  0.6466  0.6466  0.7866  0.6887  0.6940  0.6946  0.7390  0.7390  0.7390  0.7475  0.6903  0.7163  0.7116  0.6766  0.6766  0.7187  0.7424  0.7362  0.6928  0.7754  0.7755  0.7509  0.7528  0.7709  0.7590  0.7093  0.7190  0.7256  0.8115  0.8103  0.8217  0.7916  0.8347  0.8376  0.8430  0.8417  0.7909  0.7674  0.7499  0.8006  0.8006  0.7846  0.7881  0.8014  0.8106  0.8310  0.8241  0.1676  0.2298  0.2180  0.1676  0.1676  0.1676  0.1645  0.1645  0.1645  0.1645  0.1645  0.1645  0.1645  0.1681  0.1347  0.1347  0.0061  0.0030  0.0000  0.0060  0.0060  0.0030  0.0030  0.0030  0.0030  0.0030  0.0030  0.0030  0.0030  0.0030  0.0030  0.0030  0.0030  0.0030  0.0030  0.0030  0.0030  0.0030  0.0061  0.0030  0.0030  0.0030  0.0030  0.0030  0.0030  0.0030  0.0030  0.0030  0.0030  0.0030  0.0030  0.0030  0.0030  0.0030  0.0030  0.0030  0.0030  0.0030  0.0030  0.0030  0.0030  0.0030  0.0030  0.0030  0.0030  0.0061  0.0030  0.0030  0.0030  0.0030  0.0030  0.0030  0.0030  0.0030  0.0030  0.0030  0.0030  0.0030  0.0061  0.0061  0.0061  0.0060  0.0060  0.0060  0.0060  0.0060  0.0060  0.0060  0.0061  0.0091  0.0061  0.0061  0.0030  0.0061  0.0030  0.0122  0.0122  0.0122  0.0122  0.0122  0.0122  0.0122  0.0122  0.0030  0.0000  0.0000  0.0000  0.0000  0.0061  0.0030  0.0000  0.0000  0.0000  0.0000  0.0061  0.0000  0.0030  0.0061  0.0061  0.0030  0.0061  0.0061  0.0030  0.0030  0.0030  0.0061  0.0061  0.0000  0.0030  0.0000  0.0000  0.0000  0.0030  0.0030  0.0000  0.0030  0.0061  0.0061  0.0030  0.0000  0.0122  0.0030  0.0061  0.0030  0.0122  0.0030  0.0030  0.0000  0.0030  0.0000  0.0030  0.0030  0.0030  0.0030  0.0030  0.0091  0.0091  0.0061  0.0061  0.0122  0.0122  0.0091  0.0061  0.0091  0.0091  0.0061  0.0030  0.0122  0.0061  0.0061  0.0122  0.0030  0.0061  0.0061  0.0030  0.0061  0.0061  0.0030  0.0061  0.0061  0.0061  0.0030  0.0061  0.0061  0.0030  0.0061  0.0030  0.0030  0.0061  0.0091  0.0030  0.0030  0.0030  0.0030  0.0000  0.0061  0.0030  0.0030  0.0000  0.0000  0.0000  0.0000  0.0000  0.0030  0.0030  0.0030  0.0030  0.0030  0.0030  0.0030  0.0030  0.0030  0.0030  0.0030  0.0030  0.0030  0.0030  0.0030  0.0030  0.0030  0.0030  0.0030  0.0030  0.0030  0.0030  0.0030  0.0030  0.0030  0.0030  0.0030  0.0030  0.0030  0.0030  0.0030  0.0030  0.0030  0.0030  0.0030  0.0030  0.0030  0.0030  0.0030  0.0030  0.0030  0.0030  0.0030  0.0030  0.0030  0.0000  0.0000
[truncated: 631,873 more chars]
