# Supplementary material for: Subfunctionalization influences the expansion of bacterial multidrug antibiotic resistance
Source: BMC Genomics. 2017 Oct 30;18:834. doi: 10.1186/s12864-017-4222-4 (PMC5663151; doi:10.1186/s12864-017-4222-4)
Supplement: Supplementary file 1 — Calculation of synonymous/non-synonymous substitution. (ZIP 34380 kb) [file 12864_2017_4222_MOESM1_ESM.zip › Additional_File_1/MFP/4fold_MFP.nuc]

   505      93

MFP4__GCA_000198775.1
GCGCCGGGCGCGCGCTCCGGGGCGGCGCTCGCGCGCGCGTCCGGCTCCGCAGCGCGCATGGCGTCCGGCCCGCGAGCTGCGAGGTCCCTCCGG

MFP4__GCA_000818655.1
GGGCCGCGCACCCGCCGCACGGGGGTCGTACCGGCGGATGCGCCCCGCGCGGCGCGCGCTGTCCCCCGGCCCCCGGGCGCCGGGCCCCCGCGC

MFP4__GCA_000472825.1
GCCCCCGGCGGGTCCCGCGTGGCCCCGGACGGGGTGCCCGCCCGCCGCGCCGGGGGCGGCGCCCCCCCCGCCCCGGCCGCTGGGCTCGCGCGC

MFP4__GCA_000472845.1
GCCCCCGGCGGGTCCCGCGTGGCCCCGGACGGGGTGCCCGCCCGCCGCGCCGGGGGCGGCGCCCCCCCCGCCCCGGCCGCTGGGCTCGCGCGC

MFP4__GCA_000739815.1
GCCCCCGGCGGGTCCCGCGTGGCCCCGGACGGGGTGCCCGCCCGCCGCGCCGGGGGCGGCGCCCCCCCCGCCCCGGCCGCTGGGCTCGCGCGC

MFP4__GCA_000739775.1
GCCTCCGGCCGGCCCCGTGCGGCCCCGCGCGGCCTGGCCGCCCGCCGCGCCGGGGGCGCCCCCCCCCCCCCGGCGGGCGCCGGGCCGCCGCGT

MFP4__GCA_000519185.1
GCCTCCGGCAGGCGCCCTGCGGCCCCGCACCGGTTCCCCGCCCGCCGCGCCGCGGGGGCCTCTCCCCCCGCGCCGGGCGCCGGGCCCTCGCGT

MFP4__GCA_000685015.1
GGCCCCGGCAGCCGCTGCCGGGCCGTGGCCCGGGCGCCTCCCGGCCGCGTGGGGCGCGCCGCCCCCCCCGCGGTGGGCGCCGGGCCGCCGCGC

MFP4__GCA_000685075.1
GGCCCTGGCGGCCGCGGCCGGCCCCTGGACCCGGGGCCCGCGGCCCGCGCCGCGCGGGCCGCCCCCCCCCCGCCGGGCGCCGGGCCCCCGCCC

MFP4__GCA_000785435.1
GGCCCCGGCGGCCGCCGCCGGGCCTCGGACCCGCGGCCCGCCGGCCGCGCCGGGCGGGCCGCCCCCCCCCCGCCGGGCGCCGGGCCCTCGCGC

MFP4__GCA_000684975.1
GGCTCCCGCGGCGGCCCTGCGCCGCCGCGCCGCCCAGCCGCGCCCCGCGCGGCGCGCGCCGCCGCCGGCCTGGCGGGCGCCGGGCCCCCGTGC

MFP4__GCA_000685035.1
GGCCCCGGCAGGCGCCCCTCGGCCCTGCACCGCCGGCGCGCGCCCCGCGCCGCGCGCGCCGCCCGCGGCGCGGCGGGCGCCGGGCCCCCGCGC

MFP4__GCA_000341045.1
GGCCGCGGCGGGCGGCGCCGGTTGGCGGGCCCCCGCGTCCCGGCCCGCGCTGCGCCCGGCCTCGCCCCCTTGCCCGCCGCCCGGCCCATGCGC

MFP4__GCA_000739795.1
AGCCGCAGCGGGCGGCGCCGGTTGGCGGGCCCCTGTGCCCCCGCCCGCGCCGCGCCCGGCCCCGCCCCCCTGCCCGCCGCCGGGCCCATGCGC

MFP4__GCA_000729995.1
TTCCAACTTAGCCGTCGCGCAGGCACGCCCCTGCGCCCGGTGATCTGCGCTGCGGGCGCCCCCGCCGGGCTGCCGGACGTTGCGCGGCCGCGC

MFP4__GCA_000698595.1
GCGCCGCGGGGCCACCCCTTGGGGGTGCGCCCGCCGGGCGCGGGCTGGGCGGCGGGCGCCGCCCCCCGCCCGCCGGGCGCCGGGCCGCCGCCC

MFP4__GCA_000751215.1
GCGCCGCGGGGCCACCCCTTGGGGGTGCGCCCGCCGGGCGCGGGCTGGGCGGCGGGCGCCGCCCCCCGCCCGCCGGGCGCCGGGCCGCCGCCC

MFP4__GCA_000402035.1
GGTCCGGGCAGCCGCCCTTCGGCGGTGGGCCCCCCTGCTGCCCGCCGCGCGGGGCGCGGCGCCCCCGGCCTGGCGGGCGCCGGGCCCCCGCCC

MFP4__GCA_000236065.1
GGCCCGGGTGCCCGCCCTGCGGGGGCGGGCCCCCGCCCCGCCCGCTGCGCGGGCCGCGCCGCGGCCCGCGCCCCGGGCGCCGGGCCCTCGCCC

MFP4__GCA_000828875.1
GGCCCGGGTGCCCGCCCTGCGGGGGCGGGCCCCCGCCCCGCGCGCTGCGCAGGCCGCGCCGCGGCCCGCCCCCCGGGCGCCGGGCCCTCGCCC

MFP4__GCA_001278535.1
GGCCCGGGTGCCCGCCCTGCGGGGGCGGGCCCCCGCCCCGCGCGCTGCGCGGGCCGCGCCGCGGCCCGCCCCCCGGGCGCCGGGCCCTCGCGC

MFP4__GCA_000256585.3
GGCCCCGGCAGCCGCCCTTCGGCCGCGGGCCCCCCCGCAGCCCGCTGCGCCTGGCGCGCCCCCCCCGGCCTGGCGGGCGCCGGGCCCCCGCCC

MFP4__GCA_000773055.1
GGCCCCGGCAGCCGCCCTTCGGCCGCGGGCCCCCCCGCAGCCCGCTGCGCCTGGCGCGCCCCCCCCGGCCTGGCGGGCGCCGGGCCCCCGCCC

MFP4__GCA_000698575.1
GGCCCCGGCAGCCGCCCTTCGGCCGCGGGCCCCCCCGCAGCCCGCTGCGCCTGGCGCGCCCCCCCCGGCCTGGCGGGCGCCGGGCCCCCGCCC

MFP4__GCA_000648925.1
GGCCCCGGCCGCCGTCCTGCGGCGGGGGACCCGCGCGCAGCCCGCCGCGCGGGGCGCGCCCCCCCCGGCCCCGCGGGCGCCGGGCCCCCGCCC

MFP4__GCA_001319865.1
GGCCCGGGCGGCCGTCCCTGGGCAGCGGGCGGGCGCCGCGCGCCCTGGGCCGGGCCCGCTCCCCCCGGCGCCGCGGGCGGCGGGCCCCCGCGC

MFP4__GCA_000522545.2
GGCCCGGGCGGCCGCCCTTGGGGGGCGAGCGCGCCCCCCGCGCCCTGCGCGGGGCCCGCCCTCCCCGGCGCCGCCGGCGCCGGGCCCCCGCGT

MFP4__GCA_001319905.1
GGCCCGGGCGGCCGCCCTTGGGGGGCGAGCGCGCCGACCGCGCCCCGCGCGGGGCCCGCCCTCCCCGGCGCCGCAGGCGCCGGGCCCCCGCGT

MFP4__GCA_000265115.1
GGCCCAGGCGGCCGCCCCTGGAAGACGGGCGCGCCGCCCGCGCCCTGGGCTGGGCCCGCCCCCACCGCCGCCGCGGGCGCCGGGCCCCCGCGT

MFP4__GCA_000281995.2
GGCCCAGGCGGCCGCCCCTGGAAGACGGGCGCGCCGCCCGCGCCCTGGGCTGGGCCCGCCCCCACCGCCGCCGCGGGCGCCGGGCCCCCGCGT

MFP4__GCA_000739835.1
GGCCTGGGCGGCCGCCCGTCGGGGGCGGGCGCGCCCCCCGCGCCCTGCGCTGGGCCCGCTCCCTCCGCCGTCGCGGGCGCCGGGCCCCCGCGT

MFP4__GCA_000020045.1
GGCCCGGGCGGGCGGCCCTGGGCGATGGACGCCCGGCCCGCGCCCGGCGCGGGGCCGGCCCCCCCCGCCGCAGCGGGCGCCGGGCCCCCGCGC

MFP4__GCA_000519245.1
GGCCCGGGCGGCCGCCCCTGGGCGAGGGGCGCCCGGCCAACGCTCCGCGCTGGGTCGGCCCCCCCCGCCGCCGCGGGCGTCGGGCCCTCGCGC

MFP4__GCA_000698555.1
GGCCGGCGGGCCCGTCCTGCGGCGATGGGCCCCCCCGGCGCCCGTCGCGTCGGGCCCGCTGCCGCCGCCCCCCCGGGCGCCGGGCCCCTGCGT

MFP4__GCA_000092885.1
GCTTCCGGTGGCCGCTCCTGGCGGACGGGTGCGGCCCCCGCCGCCCGCGCCGCAGGCGACGCCGCCGGCCCGCCGGGCGCCGGGCTGGTGCCC

MFP4__GCA_000372985.1
GCTTCCGGTGGCCGCTCCTGGCGGACGGGCGCGGCCCCCGCCGCCCGCGCCGCGGGCGTCGCCGCCGGCCCGCCGGGCGCCGGGCTGGTGCCC

MFP4__GCA_000372945.1
GCCTCCGGTAGCCGCTCCTCGGGGACGGGCGTGGCCCCCGTCGCCCGCGCCGCGGGCGTCGCCGCCGGCCTACCGGGCGCCGGGCTCCTGCCC

MFP4__GCA_000473465.1
GTCTCCGGCGGCCGCTCCTGGGGGACGGGCGCGGCCCCCGCCGCCCGCGCCGCGGGCGGCGCCGTCGGCCCGCCGGGCGCCGGGCTGATGCCC

MFP4__GCA_000173575.1
GCTTCTCGCGGCCGTCCCTGGGGGACGGGCGCGGCCCCCGCCGCCCGGGCCGCGGGCGTTGCGGCCGGCCCGCCGGGCGCCGGGCTCCTGCCC

MFP4__GCA_000739735.1
GGCCCCGGCACCCGCCGCCGGGAGGCGCGCGCGGCCCCAGCCGGCCGCGCAGCGGGGGTCGTGCCCGCCCTGCCGGGCGCCGGGCTCCCGCGC

MFP4__GCA_000172415.1
ACCCCCGGCGGCCGTCCTTGGTCGCCGCGCGCGGGCCCCGCGCGCTGCGCGGGGCGCGTCGACCCCGCCCTGCCGGGCGCCGGGTTCGCGCCC

MFP4__GCA_000421865.1
ACCCCCGGCGGCCGCCCTTGGTCGCCGCGCGCGGGCCCCGCGCGCTGCGCGGGGCGCGCCGAGCCCGCCCTCCCGGGTGCCGGGTTCCCGCCC

MFP4__GCA_001293045.1
ACCCCCGGCGGCCGCCCTTGGTCGCCGCGCGCGGGCCCCGCGCGCTGCGCGGGGCGCGCCGAGCCCGCCCTCCCGGGTGCCGGGTTCCCGCCC

MFP4__GCA_000383275.1
AGCCCTGGCGGGCGCCCCCGGGCGGCGCGCGTGAATCCCGCCGCCCGCGCTTGCCGCGTCGCTGCCGGCGCCCCGGGCGCCGGGTTCCCGCGC

MFP4__GCA_000685095.1
AGCCCTGGCGGGCGCCCCCGGGCGGCGCGCGTGAACCCCGCCGCCCGCGCTTACCGCGTCGCTCCCGGCGCTCCGGGCGCCGGGTTCCCGCGC

MFP4__GCA_000472545.1
AGCCCTGGCGGCCGCTCTTGGGCGCCGGGCGCGGGCCCAGCGCTTCGCGCCGGCCGCGTCCCTCCCGGCCCGCCCGGCGCGAGGCACCCGCGC

MFP4__GCA_000148685.1
AGCCCGGGCGGCCGGCCTTGGGCGCCGGGCGCGGGCCCAGCCCGCCGCGCCGGCCGCGTCCCTCCCGGCCTGCCCGGCGCGAGGCACCCGCGC

MFP4__GCA_000416445.1
AGCCCCGGCGGCCGCCCTTCGGCGGCGGGCGGGCGCCCAGCGGCCCGCGCCGGCCGCGCCGTTCCCGGCGCGCCGGCCGCCGGGCTCCCGCGC

MFP4__GCA_000176935.2
ACCCCCGGCGGCCGCCCTTCGGCGGCGGGCGGGCGCCCAGCGGCCCGCGCCGGCCGCGCCGTTCGCGGCGCGCCGGCCGCCGGGCTCCCGCGC

MFP4__GCA_000300095.1
AGCCCCGGCGGCCGCTCTTCGGCGCCGGGCAGGCGCCCAGCGGCCCGCGCCGGCCGCGCCGTTCCCGGCGCGCCGGCCGCCGGGCTCCCGCGC

MFP4__GCA_000515195.1
AGCCCCGGCGGCCGCCCTTCGGCGGCGGGCGGGCGCCCAGCGGCCCGCGCCGGCCGCGCCGTTCGCGGCGCGCCGGCCGCCGGGCTCCCGCGC

MFP4__GCA_000472445.1
AGCCGCGGCGGCCGCCCTTGAGCGCCGGGCGGGGGTCCAGCGTCCCGGGCCGGCCTCGTCGCTCCCGACCCGCCGGGCGCCAGGCGCCCGCGC

MFP4__GCA_000472525.1
AGCCCTGGTGGCCGCCCCTGGGCCGCGCGCGGGAGCCCGGCGGGCCGCGTTGGGGGGGCCGTCCTCCCCCTGCCGGGCGCCGCGCTCCCGCGC

MFP4__GCA_000020125.1
GCCCCCGGCGGCCGCCCTTGGGCCGGGCGCGCGGGCTCGGCGGGCCGCGCCAGGCGGTGCGTGGCCGGCGTGTCGGGCGCCGAGCTCCCGCCC

MFP4__GCA_000013645.1
CCCCCCGGCGGCCGCCCTTGGGCCGGGCGCGTGGCGTCGGCCCGCCGCGCCGCGCGGGCCGTGCCCGGCCTGCCGGTCGCCGGGCGCCCGCCC

MFP4__GCA_000756045.1
CCCCCCGGCGGCCGCCCTTGGGCCGGGCGCGTGGCGTCGGCCCGCCGCGCCGCGCGGGCCGTGCCCGGCCTGCCGGTCGCCGGGCGCCCGCCC

MFP4__GCA_000178415.2
GCCCCCGGCAGCCGCCCTTGGGCCGCGCGCGGGGCGTCGGCCCGCCGCGCCGCGTGGGCCGTGCCCGGCCTGCCGGGCGTCGGGCTCCCGCCC

MFP4__GCA_000745015.1
GCCCCTGGCAGCCGCTCTTGGGCGCGGCGCGGGGCAACAGCGGGCCGCGCGGCGCGTGTTCTCCCCGCCCCGCCGGGCGCCGGGCTCCCGCGT

MFP4__GCA_001294705.1
GCCCCCGGTAGCCGCTCTTGGCGGAGCCGCGGGGGCTGAGCCGGCCGCGCGGCGGGGCTCGTCCCCGGCCCGGCGGGTGCCTGGCCGCCGTGC

MFP4__GCA_000685055.1
GCCCTCGGTGGCCGCCCCTGGCAGAGTCGCGTGGGCTGCGCCGGCCGCGCGGCGGGGCTCACCTCCGGTCCGGCGGGCGCCGGGCCGCCGCGG

MFP4__GCA_000714855.1
GCCCCCGGTGGCCGCCCCTGACAGAGTCGCGTGGGCTACGCCGGCCGCGCGGCGGGGCTCACCTCCGGTCCGGCGGGCGCCGGGCCGCCGCGG

MFP4__GCA_000961515.1
GCCCCCGGTGGCCGCCCCTGACAGAGTCGCGTGGGCTGCGCCGGCCGCGCGGCGGGGCTCACCTCCGGTCCGGCGGGCGCCGGGCCGCCGCGG

MFP4__GCA_000567945.1
GGCCGGGGCGGGCGTCCCTGCGGGGCGGGCCCGGGCCGCGCGGGCCGCGCGGGGCCCGCCGTCCCCGCCGCGCCGGGCGCCGCGCCCCCGCGC

MFP4__GCA_000755985.1
GGCCGGGGGGGCCGCCCCTCAGGGGCGGGCCCGGCGCCCGCCGGCCGCGCCGGGCGCGCTGTCCCCGGCGCGCCGGGCGCCGCGCCCCCGCGC

MFP4__GCA_000959365.1
GGCCGGGGGGGCCGCCCCTCAGGGGCGGGCCCGGCGCCCGCCGGCCGCGCCGGGCGCGCTGTCCCCGGCGCGCCGGGCGCCGTGCCCCCGCGC

MFP4__GCA_000706745.1
GGCCGGGGCGGGCGTCCCTGCGGGGCGGGCCCGGGCCGCGCGGGCCGCGCGGGGCCCGCCGTCCCCGCCGCGCCGGGCGCCGCGCCCCCGCGC

MFP4__GCA_000764595.1
GGCCGGGGCGGGCGTCCCTGCGGGGCGGGCCCGGGCCGCGCGGGCCGCGCGGGGCCCGCCGTCCCCGCCGCGCCGGGCGCCGCGCCCCCGCGC

MFP4__GCA_000765375.1
GGCCGGGGCGGGCGTCCCTGCGGGGCGGGCCCGGGCCGCGCGGGCCGCGCGGGGCCCGCCGTCCCCGCCGCGCCGGGCGCCGCGCCCCCGCGC

MFP4__GCA_000012365.1
GGCCGGGGCGGGCGTCCCTGCGGGGCGGGCCCGGGCCGCGCGGGCCGCGCGGGGCCCGCCGTCCCCGCCGCGCCGGGCGCCGCGCCCCCGCGC

MFP4__GCA_000152285.1
GGCCGGGGCGGGCGTCCCTGCGGGGCGGGCCCGGGCCGCGCGGGCCGCGCGGGGCCCGCCGTCCCCGCCGCGCCGGGCGCCGCGCCCCCGCGC

MFP4__GCA_000567925.1
GGCCGGGGCGGGCGTCCCTGCGGGGCGGGCCCGGGCCGCGCGGGCCGCGCGGGGCCCGCCGTCCCCGCCGCGCCGGGCGCCGCGCCCCCGCGC

MFP4__GCA_000877335.1
GGCCGGGGCGGGCGTCCCTGCGGGGCGGGCCCGGGCCGCGCGGGCCGCGCGGGGCCCGCCGTCCCCGCCGCGCCGGGCGCCGCGCCCCCGCGC

MFP4__GCA_000959425.1
GGCCGGGGCGGGCGTCCCTGCGGGGCGGGCCCGGGCCGCGCGGGCCGCGCGGGGCCCGCCGTCCCCGCCGCGCCGGGCGCCGCGCCCCCGCGC

MFP4__GCA_000567905.1
GGCCGGGGCGGGCGTCCCTGCGGGGCGGGCCCGGGCCGCGCGGGCCGCGCGGGGCCCGCCGTCCCCGCCGCGCCGGGCGCCGCGCCCCCGCGC

MFP4__GCA_000808035.2
GGCCGGGGCGGGCGTCCCTGCGGGGCGGGCCCGGGCCGCGCGGGCCGCGCGGGGCCCGCCGTCCCCGCCGCGCCGGGCGCCGCGCCCCCGCGC

MFP4__GCA_000959605.1
GGCCGGGGCGGGCGTCCCTGCGGGGCGGGCCCGGGCCGCGCGGGCCGCGCGGGGCCCGCCGTCCCCGCCGCGCCGGGCGCCGCGCCCCCGCGC

MFP4__GCA_000385525.1
GGCCGGGGCGGCCGTCCCTCGGGGGCGGGCCCGGCGCCCGCGGGCCGCGCGGGGCGCGCCGCCCCCGCCGCGCCGGGCGCCGCGCCCCCGCGG

MFP4__GCA_000959325.1
GGCCGGGGCGGCCGTCCCTCGGGGGCGGGCCCGGCGCCCGCGGGCCGCGCGGGGCGCGCCGCCCCCGCCGCGCCGGGCGCCGCGCCCCCGCGG

MFP4__GCA_000774545.1
GGCTGCGGCAGCCGCCCCCGACGGGCGGGCCCGGGGCGCGCGCGCCGCGCGGGGCGCGCCGCCCCCGCCGCGCCGGGCGCCGTGCCCCCGCGC

MFP4__GCA_000774625.1
GGCTGCGGCAGCCGCCCCCGACGGGCGGGCCCGGGGCGCGCGCGCCGCGCGGGGCGCGCCGCCCCCGCCGCGCCGGGCGCCGTGCCCCCGCGC

MFP4__GCA_001279325.1
GGCTGCGGCAGCCGCCCCCGACGGGCGGGCCCGGGGCGCGCGCGCCGCGCGGGGCGCGCCGCCCCCGCCGCGCCGGGCGCCGTGCCCCCGCGC

MFP4__GCA_000774765.1
GGCTGCGGCAGCCGCCCCCGACGGGCGGGCCCGGGGCGCGCGCGCCGCGCGGGGCGCGCCGCCCCCGCCGCGCCGGGCGCCGTGCCCCCGCGC

MFP4__GCA_000970935.1
GGCTGCGGCAGCCGCCCCCGACGGGCGGGCCCGGGGCGCGCGCGCCGCGCGGGGCGCGCCGCCCCCGCCGCGCCGGGCGCCGTGCCCCCGCGC

MFP4__GCA_000012785.1
GGCTGCGGCAGCCGCCCCCGACGGGCGGGCCCGGGGCGCGCGCGCCGCGCGGGGCGCGCCGCCCCCGCCGCGCCGGGCGCCGTGCCCCCGCGC

MFP4__GCA_000193455.1
GGCTGCGGCAGCCGCCCCCGACGGGCGGGCCCGGGGCGCGCGCGCCGCGCGGGGCGCGCCGCCCCCGCCGCGCCGGGCGCCGTGCCCCCGCGC

MFP4__GCA_000259735.1
GGCTGCGGCAGCCGCCCCCGACGGGCGGGCCCGGGGCGCGCGCGCCGCGCGGGGCGCGCCGCCCCCGCCGCGCCGGGCGCCGTGCCCCCGCGC

MFP4__GCA_000260515.1
GGCTGCGGCAGCCGCCCCCGACGGGCGGGCCCGGGGCGCGCGCGCCGCGCGGGGCGCGCCGCCCCCGCCGCGCCGGGCGCCGTGCCCCCGCGC

MFP4__GCA_000294635.1
GGCTGCGGCAGCCGCCCCCGACGGGCGGGCCCGGGGCGCGCGCGCCGCGCGGGGCGCGCCGCCCCCGCCGCGCCGGGCGCCGTGCCCCCGCGC

MFP4__GCA_000350505.1
GGCTGCGGCAGCCGCCCCCGACGGGCGGGCCCGGGGCGCGCGCGCCGCGCGGGGCGCGCCGCCCCCGCCGCGCCGGGCGCCGTGCCCCCGCGC

MFP4__GCA_000454625.1
GGCTGCGGCAGCCGCCCCCGACGGGCGGGCCCGGGGCGCGCGCGCCGCGCGGGGCGCGCCGCCCCCGCCGCGCCGGGCGCCGTGCCCCCGCGC

MFP4__GCA_000755905.1
GGCTGCGGCAGCCGCCCCCGACGGGCGGGCCCGGGGCGCGCGCGCCGCGCGGGGCGCGCCGCCCCCGCCGCGCCGGGCGCCGTGCCCCCGCGC

MFP4__GCA_000755925.1
GGCTGCGGCAGCCGCCCCCGACGGGCGGGCCCGGGGCGCGCGCGCCGCGCGGGGCGCGCCGCCCCCGCCGCGCCGGGCGCCGTGCCCCCGCGC

MFP4__GCA_000756085.1
GGCTGCGGCAGCCGCCCCCGACGGGCGGGCCCGGGGCGCGCGCGCCGCGCGGGGCGCGCCGCCCCCGCCGCGCCGGGCGCCGTGCCCCCGCGC

MFP4__GCA_000757015.2
GGCTGCGGCAGCCGCCCCCGACGGGCGGGCCCGGGGCGCGCGCGCCGCGCGGGGCGCGCCGCCCCCGCCGCGCCGGGCGCCGTGCCCCCGCGC

MFP4__GCA_000757035.2
GGCTGCGGCAGCCGCCCCCGACGGGCGGGCCCGGGGCGCGCGCGCCGCGCGGGGCGCGCCGCCCCCGCCGCGCCGGGCGCCGTGCCCCCGCGC

MFP4__GCA_000757225.1
GGCTGCGGCAGCCGCCCCCGACGGGCGGGCCCGGGGCGCGCGCGCCGCGCGGGGCGCGCCGCCCCCGCCGCGCCGGGCGCCGTGCCCCCGCGC

MFP4__GCA_000757255.1
GGCTGCGGCAGCCGCCCCCGACGGGCGGGCCCGGGGCGCGCGCGCCGCGCGGGGCGCGCCGCCCCCGCCGCGCCGGGCGCCGTGCCCCCGCGC

MFP4__GCA_000763555.1
GGCTGCGGCAGCCGCCCCCGACGGGCGGGCCCGGGGCGCGCGCGCCGCGCGGGGCGCGCCGCCCCCGCCGCGCCGGGCGCCGTGCCCCCGCGC

MFP4__GCA_000774465.1
GGCTGCGGCAGCCGCCCCCGACGGGCGGGCCCGGGGCGCGCGCGCCGCGCGGGGCGCGCCGCCCCCGCCGCGCCGGGCGCCGTGCCCCCGCGC

MFP4__GCA_000959125.1
GGCTGCGGCAGCCGCCCCCGACGGGCGGGCCCGGGGCGCGCGCGCCGCGCGGGGCGCGCCGCCCCCGCCGCGCCGGGCGCCGTGCCCCCGCGC

MFP4__GCA_000959265.1
GGCTGCGGCAGCCGCCCCCGACGGGCGGGCCCGGGGCGCGCGCGCCGCGCGGGGCGCGCCGCCCCCGCCGCGCCGGGCGCCGTGCCCCCGCGC

MFP4__GCA_001193375.1
GGCTGCGGCAGCCGCCCCCGACGGGCGGGCCCGGGGCGCGCGCGCCGCGCGGGGCGCGCCGCCCCCGCCGCGCCGGGCGCCGTGCCCCCGCGC

MFP4__GCA_001197355.1
GGCTGCGGCAGCCGCCCCCGACGGGCGGGCCCGGGGCGCGCGCGCCGCGCGGGGCGCGCCGCCCCCGCCGCGCCGGGCGCCGTGCCCCCGCGC

MFP4__GCA_001198755.1
GGCTGCGGCAGCCGCCCCCGACGGGCGGGCCCGGGGCGCGCGCGCCGCGCGGGGCGCGCCGCCCCCGCCGCGCCGGGCGCCGTGCCCCCGCGC

MFP4__GCA_001200935.1
GGCTGCGGCAGCCGCCCCCGACGGGCGGGCCCGGGGCGCGCGCGCCGCGCGGGGCGCGCCGCCCCCGCCGCGCCGGGCGCCGTGCCCCCGCGC

MFP4__GCA_001202895.1
GGCTGCGGCAGCCGCCCCCGACGGGCGGGCCCGGGGCGCGCGCGCCGCGCGGGGCGCGCCGCCCCCGCCGCGCCGGGCGCCGTGCCCCCGCGC

MFP4__GCA_001203735.1
GGCTGCGGCAGCCGCCCCCGACGGGCGGGCCCGGGGCGCGCGCGCCGCGCGGGGCGCGCCGCCCCCGCCGCGCCGGGCGCCGTGCCCCCGCGC

MFP4__GCA_001204455.1
GGCTGCGGCAGCCGCCCCCGACGGGCGGGCCCGGGGCGCGCGCGCCGCGCGGGGCGCGCCGCCCCCGCCGCGCCGGGCGCCGTGCCCCCGCGC

MFP4__GCA_001207035.1
GGCTGCGGCAGCCGCCCCCGACGGGCGGGCCCGGGGCGCGCGCGCCGCGCGGGGCGCGCCGCCCCCGCCGCGCCGGGCGCCGTGCCCCCGCGC

MFP4__GCA_001207055.1
GGCTGCGGCAGCCGCCCCCGACGGGCGGGCCCGGGGCGCGCGCGCCGCGCGGGGCGCGCCGCCCCCGCCGCGCCGGGCGCCGTGCCCCCGCGC

MFP4__GCA_001208265.1
GGCTGCGGCAGCCGCCCCCGACGGGCGGGCCCGGGGCGCGCGCGCCGCGCGGGGCGCGCCGCCCCCGCCGCGCCGGGCGCCGTGCCCCCGCGC

MFP4__GCA_001209325.1
GGCTGCGGCAGCCGCCCCCGACGGGCGGGCCCGGGGCGCGCGCGCCGCGCGGGGCGCGCCGCCCCCGCCGCGCCGGGCGCCGTGCCCCCGCGC

MFP4__GCA_001210025.1
GGCTGCGGCAGCCGCCCCCGACGGGCGGGCCCGGGGCGCGCGCGCCGCGCGGGGCGCGCCGCCCCCGCCGCGCCGGGCGCCGTGCCCCCGCGC

MFP4__GCA_001212065.1
GGCTGCGGCAGCCGCCCCCGACGGGCGGGCCCGGGGCGCGCGCGCCGCGCGGGGCGCGCCGCCCCCGCCGCGCCGGGCGCCGTGCCCCCGCGC

MFP4__GCA_001212185.1
GGCTGCGGCAGCCGCCCCCGACGGGCGGGCCCGGGGCGCGCGCGCCGCGCGGGGCGCGCCGCCCCCGCCGCGCCGGGCGCCGTGCCCCCGCGC

MFP4__GCA_001212265.1
GGCTGCGGCAGCCGCCCCCGACGGGCGGGCCCGGGGCGCGCGCGCCGCGCGGGGCGCGCCGCCCCCGCCGCGCCGGGCGCCGTGCCCCCGCGC

MFP4__GCA_001212465.1
GGCTGCGGCAGCCGCCCCCGACGGGCGGGCCCGGGGCGCGCGCGCCGCGCGGGGCGCGCCGCCCCCGCCGCGCCGGGCGCCGTGCCCCCGCGC

MFP4__GCA_001212705.1
GGCTGCGGCAGCCGCCCCCGACGGGCGGGCCCGGGGCGCGCGCGCCGCGCGGGGCGCGCCGCCCCCGCCGCGCCGGGCGCCGTGCCCCCGCGC

MFP4__GCA_001277975.1
GGCTGCGGCAGCCGCCCCCGACGGGCGGGCCCGGGGCGCGCGCGCCGCGCGGGGCGCGCCGCCCCCGCCGCGCCGGGCGCCGTGCCCCCGCGC

MFP4__GCA_001320065.1
GGCTGCGGCAGCCGCCCCCGACGGGCGGGCCCGGGGCGCGCGCGCCGCGCGGGGCGCGCCGCCCCCGCCGCGCCGGGCGCCGTGCCCCCGCGC

MFP4__GCA_001320105.1
GGCTGCGGCAGCCGCCCCCGACGGGCGGGCCCGGGGCGCGCGCGCCGCGCGGGGCGCGCCGCCCCCGCCGCGCCGGGCGCCGTGCCCCCGCGC

MFP4__GCA_001320215.1
GGCTGCGGCAGCCGCCCCCGACGGGCGGGCCCGGGGCGCGCGCGCCGCGCGGGGCGCGCCGCCCCCGCCGCGCCGGGCGCCGTGCCCCCGCGC

MFP4__GCA_001320285.1
GGCTGCGGCAGCCGCCCCCGACGGGCGGGCCCGGGGCGCGCGCGCCGCGCGGGGCGCGCCGCCCCCGCCGCGCCGGGCGCCGTGCCCCCGCGC

MFP4__GCA_001320465.1
GGCTGCGGCAGCCGCCCCCGACGGGCGGGCCCGGGGCGCGCGCGCCGCGCGGGGCGCGCCGCCCCCGCCGCGCCGGGCGCCGTGCCCCCGCGC

MFP4__GCA_001320585.1
GGCTGCGGCAGCCGCCCCCGACGGGCGGGCCCGGGGCGCGCGCGCCGCGCGGGGCGCGCCGCCCCCGCCGCGCCGGGCGCCGTGCCCCCGCGC

MFP4__GCA_001320645.1
GGCTGCGGCAGCCGCCCCCGACGGGCGGGCCCGGGGCGCGCGCGCCGCGCGGGGCGCGCCGCCCCCGCCGCGCCGGGCGCCGTGCCCCCGCGC

MFP4__GCA_001320755.1
GGCTGCGGCAGCCGCCCCCGACGGGCGGGCCCGGGGCGCGCGCGCCGCGCGGGGCGCGCCGCCCCCGCCGCGCCGGGCGCCGTGCCCCCGCGC

MFP4__GCA_001326895.1
GGCTGCGGCAGCCGCCCCCGACGGGCGGGCCCGGGGCGCGCGCGCCGCGCGGGGCGCGCCGCCCCCGCCGCGCCGGGCGCCGTGCCCCCGCGC

MFP4__GCA_001326935.1
GGCTGCGGCAGCCGCCCCCGACGGGCGGGCCCGGGGCGCGCGCGCCGCGCGGGGCGCGCCGCCCCCGCCGCGCCGGGCGCCGTGCCCCCGCGC

MFP4__GCA_001326995.1
GGCTGCGGCAGCCGCCCCCGACGGGCGGGCCCGGGGCGCGCGCGCCGCGCGGGGCGCGCCGCCCCCGCCGCGCCGGGCGCCGTGCCCCCGCGC

MFP4__GCA_001327035.1
GGCTGCGGCAGCCGCCCCCGACGGGCGGGCCCGGGGCGCGCGCGCCGCGCGGGGCGCGCCGCCCCCGCCGCGCCGGGCGCCGTGCCCCCGCGC

MFP4__GCA_001327075.1
GGCTGCGGCAGCCGCCCCCGACGGGCGGGCCCGGGGCGCGCGCGCCGCGCGGGGCGCGCCGCCCCCGCCGCGCCGGGCGCCGTGCCCCCGCGC

MFP4__GCA_001327155.1
GGCTGCGGCAGCCGCCCCCGACGGGCGGGCCCGGGGCGCGCGCGCCGCGCGGGGCGCGCCGCCCCCGCCGCGCCGGGCGCCGTGCCCCCGCGC

MFP4__GCA_001327195.1
GGCTGCGGCAGCCGCCCCCGACGGGCGGGCCCGGGGCGCGCGCGCCGCGCGGGGCGCGCCGCCCCCGCCGCGCCGGGCGCCGTGCCCCCGCGC

MFP4__GCA_001327375.1
GGCTGCGGCAGCCGCCCCCGACGGGCGGGCCCGGGGCGCGCGCGCCGCGCGGGGCGCGCCGCCCCCGCCGCGCCGGGCGCCGTGCCCCCGCGC

MFP4__GCA_001327395.1
GGCTGCGGCAGCCGCCCCCGACGGGCGGGCCCGGGGCGCGCGCGCCGCGCGGGGCGCGCCGCCCCCGCCGCGCCGGGCGCCGTGCCCCCGCGC

MFP4__GCA_001327435.1
GGCTGCGGCAGCCGCCCCCGACGGGCGGGCCCGGGGCGCGCGCGCCGCGCGGGGCGCGCCGCCCCCGCCGCGCCGGGCGCCGTGCCCCCGCGC

MFP4__GCA_001327475.1
GGCTGCGGCAGCCGCCCCCGACGGGCGGGCCCGGGGCGCGCGCGCCGCGCGGGGCGCGCCGCCCCCGCCGCGCCGGGCGCCGTGCCCCCGCGC

MFP4__GCA_001327555.1
GGCTGCGGCAGCCGCCCCCGACGGGCGGGCCCGGGGCGCGCGCGCCGCGCGGGGCGCGCCGCCCCCGCCGCGCCGGGCGCCGTGCCCCCGCGC

MFP4__GCA_001327575.1
GGCTGCGGCAGCCGCCCCCGACGGGCGGGCCCGGGGCGCGCGCGCCGCGCGGGGCGCGCCGCCCCCGCCGCGCCGGGCGCCGTGCCCCCGCGC

MFP4__GCA_000774345.1
GGCTGCGGCAGCCGCCCCCGACGGGCGGGCCCGGGGCGCGCGCGCCGCGCGGGGCGCGCCGCCCCCGCCGCGCCGGGCGCCGTGCCCCCGCGC

MFP4__GCA_000774885.1
GGCTGCGGCAGCCGCCCCCGACGGGCGGGCCCGGGGCGCGCGCGCCGCGCGGGGCGCGCCGCCCCCGCCGCGCCGGGCGCCGTGCCCCCGCGC

MFP4__GCA_001327415.1
GGCTGCGGCAGCCGCCCCCGACGGGCGGGCCCGGGGCGCGCGCGCCGCGCGGGGCGCGCCGCCCCCGCCGCGCCGGGCGCCGTGCCCCCGCGC

MFP4__GCA_000770515.1
GGCTGCGGCAGCCGCCCCCGACGGGCGGGCCCGGGGCGCGCGCGCCGCGCGGGGCGCGCCGCCCCCGCCGCGCCGGGCGCCGTGCCCCCGCGC

MFP4__GCA_000959225.1
GGCTGCGGCAGCCGCCCCCGACGGGCGGGCCCGGGGCGCGCGCGCCGCGCGGGGCGCGCCGCCCCCGCCGCGCCGGGCGCCGTGCCCCCGCGC

MFP4__GCA_000015925.1
GGCTGCGGCAGCCGCCCCCGACGGGCGGGCCCGGGGCGCGCGCGCCGCGCGGGGCGCGCCGCCCCCGCCGCGCCGGGCGCCGTGCCCCCGCGC

MFP4__GCA_000193475.1
GGCTGCGGCAGCCGCCCCCGACGGGCGGGCCCGGGGCGCGCGCGCCGCGCGGGGCGCGCCGCCCCCGCCGCGCCGGGCGCCGTGCCCCCGCGC

MFP4__GCA_000756125.1
GGCTGCGGCAGCCGCCCCCGACGGGCGGGCCCGGGGCGCGCGCGCCGCGCGGGGCGCGCCGCCCCCGCCGCGCCGGGCGCCGTGCCCCCGCGC

MFP4__GCA_000756145.1
GGCTGCGGCAGCCGCCCCCGACGGGCGGGCCCGGGGCGCGCGCGCCGCGCGGGGCGCGCCGCCCCCGCCGCGCCGGGCGCCGTGCCCCCGCGC

MFP4__GCA_000757185.1
GGCTGCGGCAGCCGCCCCCGACGGGCGGGCCCGGGGCGCGCGCGCCGCGCGGGGCGCGCCGCCCCCGCCGCGCCGGGCGCCGTGCCCCCGCGC

MFP4__GCA_000511895.1
GGCTGCGGCAGCCGCCCCCGGCGGGCGGGCCCGGGGCGCGCGCGCCGCGCGGGGCGCGCCGCCCCCGCCGCGCCGGGCGCCGTGCCCCCGCGC

MFP4__GCA_000757075.1
GGCTGCGGCAGCCGCCCCCGGCGGGCGGGCCCGGGGCGCGCGCGCCGCGCGGGGCGCGCCGCCCCCGCCGCGCCGGGCGCCGTGCCCCCGCGC

MFP4__GCA_000764575.1
GGCTGCGGCAGCCGCCCCCGGCGGGCGGGCCCGGGGCGCGCGCGCCGCGCGGGGCGCGCCGCCCCCGCCGCGCCGGGCGCCGTGCCCCCGCGC

MFP4__GCA_000770565.1
GGCTGCGGCAGCCGCCCCCGACGGGCGGGCCCGGGGCGCGCGCGCCGCGCGGGGCGCGCCGCCCCCGCCGCGCCGGGCGCCGTGCCCCCGCGC

MFP4__GCA_000774495.1
GGCTGCGGCAGCCGCCCCCGACGGGCGGGCCCGGGGCGCGCGCGCCGCGCGGGGCGCGCCGCCCCCGCCGCGCCGGGCGCCGTGCCCCCGCGC

MFP4__GCA_000774805.1
GGCTGCGGCAGCCGCCCCCGGCGGGCGGGCCCGGGGCGCGCGCGCCGCGCGGGGCGCGCCGCCCCCGCCGCGCCGGGCGCCGTGCCCCCGCGC

MFP4__GCA_000774865.1
GGCTGCGGCAGCCGCCCCCGACGGGCGGGCCCGGGGCGCGCGCGCCGCGCGGGGCGCGCCGCCCCCGCCGCGCCGGGCGCCGTGCCCCCGCGC

MFP4__GCA_000015905.1
GGCTGCGGCGGCCGCCCCCGGCGGGCGGGCCCGGGGCGCGCGCGCCGCGCGGGGCGCGCCGCCCCCGCCGCGCCGGGCGCCGTGCCCCCGCGC

MFP4__GCA_000770395.1
GGCTGCGGCGGCCGCCCCCGGCGGGCGGGCCCGGGGCGCGCGCGCCGCGCGGGGCGCGCCGCCCCCGCCGCGCCGGGCGCCGTGCCCCCGCGC

MFP4__GCA_000770415.1
GGCTGCGGCGGCCGCCCCCGGCGGGCGGGCCCGGGGCGCGCGCGCCGCGCGGGGCGCGCCGCCCCCGCCGCGCCGGGCGCCGTGCCCCCGCGC

MFP4__GCA_000774195.1
GGCTGCGGCGGCCGCCCCCGGCGGGCGGGCCCGGGGCGCGCGCGCCGCGCGGGGCGCGCCGCCCCCGCCGCGCCGGGCGCCGTGCCCCCGCGC

MFP4__GCA_000774705.1
GGCTGCGGCGGCCGCCCCCGGCGGGCGGGCCCGGGGCGCGCGCGCCGCGCGGGGCGCGCCGCCCCCGCCGCGCCGGGCGCCGTGCCCCCGCGC

MFP4__GCA_000775025.1
GGCTGCGGCGGCCGCCCCCGGCGGGCGGGCCCGGGGCGCGCGCGCCGCGCGGGGCGCGCCGCCCCCGCCGCGCCGGGCGCCGTGCCCCCGCGC

MFP4__GCA_000959185.1
GGCTGCGGCGGCCGCCCCCGGCGGGCGGGCCCGGGGCGCGCGCGCCGCGCGGGGCGCGCCGCCCCCGCCGCGCCGGGCGCCGTGCCCCCGCGC

MFP4__GCA_000959305.1
GGCTGCGGCGGCCGCCCCCGGCGGGCGGGCCCGGGGCGCGCGCGCCGCGCGGGGCGCGCCGCCCCCGCCGCGCCGGGCGCCGTGCCCCCGCGC

MFP4__GCA_000011545.1
GGCTGCGGCAGCCGCCCCCGACGGGCGGGCCCGGGGCGCGCGCGCCGCGCGGGGCGCGCCGCCCCCGCCGCGCCGGGCGCCGTGCCCCCGCGC

MFP4__GCA_000011705.1
GGCTGCGGCAGCCGCCCCCGACGGGCGGGCCCGGGGCGCGCGCGCCGCGCGGGGCGCGCCGCCCCCGCCGCGCCGGGCGCCGTGCCCCCGCGC

MFP4__GCA_000015465.1
GGCTGCGGCAGCCGCCCCCGACGGGCGGGCCCGGGGCGCGCGCGCCGCGCGGGGCGCGCCGCCCCCGCCGCGCCGGGCGCCGTGCCCCCGCGC

MFP4__GCA_000015605.1
GGCTGCGGCAGCCGCCCCCGACGGGCGGGCCCGGGGCGCGCGCGCCGCGCGGGGCGCGCCGCCCCCGCCGCGCCGGGCGCCGTGCCCCCGCGC

MFP4__GCA_000015625.1
GGCTGCGGCAGCCGCCCCCGACGGGCGGGCCCGGGGCGCGCGCGCCGCGCGGGGCGCGCCGCCCCCGCCGCGCCGGGCGCCGTGCCCCCGCGC

MFP4__GCA_000152325.1
GGCTGCGGCAGCCGCCCCCGGCGGGCGGGCCCGGGGCGCGCGCGCCGCGCGGGGCGCGCCGCCCCCGCCGCGCCGGGCGCCGTGCCCCCGCGC

MFP4__GCA_000152365.1
GGCTGCGGCAGCCGCCCCCGACGGGCGGGCCCGGGGCGCGCGCGCCGCGCGGGGCGCGCCGCCCCCGCCGCGCCGGGCGCCGTGCCCCCGCGC

MFP4__GCA_000152385.1
GGCTGCGGCAGCCGCCCCCGACGGGCGGGCCCGGGGCGCGCGCGCCGCGCGGGGCGCGCCGCCCCCGCCGCGCCGGGCGCCGTGCCCCCGCGC

MFP4__GCA_000152405.1
GGCTGCGGCAGCCGCCCCCGACGGGCGGGCCCGGGGCGCGCGCGCCGCGCGGGGCGCGCCGCCCCCGCCGCGCCGGGCGCCGTGCCCCCGCGC

MFP4__GCA_000153085.1
GGCTGCGGCAGCCGCCCCCGACGGGCGGGCCCGGGGCGCGCGCGCCGCGCGGGGCGCGCCGCCCCCGCCGCGCCGGGCGCCGTGCCCCCGCGC

MFP4__GCA_000167635.1
GGCTGCGGCAGCCGCCCCCGACGGGCGGGCCCGGGGCGCGCGCGCCGCGCGGGGCGCGCCGCCCCCGCCGCGCCGGGCGCCGTGCCCCCGCGC

MFP4__GCA_000169715.1
GGCTGCGGCAGCCGCCCCCGACGGGCGGGCCCGGGGCGCGCGCGCCGCGCGGGGCGCGCCGCCCCCGCCGCGCCGGGCGCCGTGCCCCCGCGC

MFP4__GCA_000169875.1
GGCTGCGGCAGCCGCCCCCGACGGGCGGGCCCGGGGCGCGCGCGCCGCGCGGGGCGCGCCGCCCCCGCCGCGCCGGGCGCCGTGCCCCCGCGC

MFP4__GCA_000182195.1
GGCTGCGGCAGCCGCCCCCGACGGGCGGGCCCGGGGCGCGCGCGCCGCGCGGGGCGCGCCGCCCCCGCCGCGCCGGGCGCCGTGCCCCCGCGC

MFP4__GCA_000182585.2
GGCTGCGGCAGCCGCCCCCGACGGGCGGGCCCGGGGCGCGCGCGCCGCGCGGGGCGCGCCGCCCCCGCCGCGCCGGGCGCCGTGCCCCCGCGC

MFP4__GCA_000347975.1
GGCTGCGGCAGCCGCCCCCGGCGGGCGGGCCCGGGGCGCGCGCGCCGCGCGGGGCGCGCCGCCCCCGCCGCGCCGGGCGCCGTGCCCCCGCGC

MFP4__GCA_000410895.1
GGCTGCGGCAGCCGCCCCCGACGGGCGGGCCCGGGGCGCGCGCGCCGCGCGGGGCGCGCCGCCCCCGCCGCGCCGGGCGCCGTGCCCCCGCGC

MFP4__GCA_000439695.1
GGCTGCGGCAGCCGCCCCCGACGGGCGGGCCCGGGGCGCGCGCGCCGCGCGGGGCGCGCCGCCCCCGCCGCGCCGGGCGCCGTGCCCCCGCGC

MFP4__GCA_000445385.1
GGCTGCGGCAGCCGCCCCCGACGGGCGGGCCCGGGGCGCGCGCGCCGCGCGGGGCGCGCCGCCCCCGCCGCGCCGGGCGCCGTGCCCCCGCGC

MFP4__GCA_000511915.1
GGCTGCGGCAGCCGCCCCCGACGGGCGGGCCCGGGGCGCGCGCGCCGCGCGGGGCGCGCCGCCCCCGCCGCGCCGGGCGCCGTGCCCCCGCGC

MFP4__GCA_000520895.1
GGCTGCGGCAGCCGCCCCCGACGGGCGGGCCCGGGGCGCGCGCGCCGCGCGGGGCGCGCCGCCCCCGCCGCGCCGGGCGCCGTGCCCCCGCGC

MFP4__GCA_000521645.1
GGCTGCGGCAGCCGCCCCCGACGGGCGGGCCCGGGGCGCGCGCGCCGCGCGGGGCGCGCCGCCCCCGCCGCGCCGGGCGCCGTGCCCCCGCGC

MFP4__GCA_000583835.1
GGCTGCGGCAGCCGCCCCCGACGGGCGGGCCCGGGGCGCGCGCGCCGCGCGGGGCGCGCCGCCCCCGCCGCGCCGGGCGCCGTGCCCCCGCGC

MFP4__GCA_000755765.1
GGCTGCGGCAGCCGCCCCCGACGGGCGGGCCCGGGGCGCGCGCGCCGCGCGGGGCGCGCCGCCCCCGCCGCGCCGGGCGCCGTGCCCCCGCGC

MFP4__GCA_000755785.1
GGCTGCGGCAGCCGCCCCCGACGGGCGGGCCCGGGGCGCGCGCGCCGCGCGGGGCGCGCCGCCCCCGCCGCGCCGGGCGCCGTGCCCCCGCGC

MFP4__GCA_000755825.1
GGCTGCGGCAGCCGCCCCCGACGGGCGGGCCCGGGGCGCGCGCGCCGCGCGGGGCGCGCCGCCCCCGCCGCGCCGGGCGCCGTGCCCCCGCGC

MFP4__GCA_000755845.1
GGCTGCGGCAGCCGCCCCCGACGGGCGGGCCCGGGGCGCGCGCGCCGCGCGGGGCGCGCCGCCCCCGCCGCGCCGGGCGCCGTGCCCCCGCGC

MFP4__GCA_000755865.1
GGCTGCGGCAGCCGCCCCCGACGGGCGGGCCCGGGGCGCGCGCGCCGCGCGGGGCGCGCCGCCCCCGCCGCGCCGGGCGCCGTGCCCCCGCGC

MFP4__GCA_000755885.1
GGCTGCGGCAGCCGCCCCCGACGGGCGGGCCCGGGGCGCGCGCGCCGCGCGGGGCGCGCCGCCCCCGCCGCGCCGGGCGCCGTGCCCCCGCGC

MFP4__GCA_000755945.1
GGCTGCGGCAGCCGCCCCCGACGGGCGGGCCCGGGGCGCGCGCGCCGCGCGGGGCGCGCCGCCCCCGCCGCGCCGGGCGCCGTGCCCCCGCGC

MFP4__GCA_000755965.1
GGCTGCGGCAGCCGCCCCCGACGGGCGGGCCCGGGGCGCGCGCGCCGCGCGGGGCGCGCCGCCCCCGCCGCGCCGGGCGCCGTGCCCCCGCGC

MFP4__GCA_000756025.2
GGCTGCGGCAGCCGCCCCCGACGGGCGGGCCCGGGGCGCGCGCGCCGCGCGGGGCGCGCCGCCCCCGCCGCGCCGGGCGCCGTGCCCCCGCGC

MFP4__GCA_000756065.1
GGCTGCGGCAGCCGCCCCCGACGGGCGGGCCCGGGGCGCGCGCGCCGCGCGGGGCGCGCCGCCCCCGCCGCGCCGGGCGCCGTGCCCCCGCGC

MFP4__GCA_000756105.1
GGCTGCGGCAGCCGCCCCCGACGGGCGGGCCCGGGGCGCGCGCGCCGCGCGGGGCGCGCCGCCCCCGCCGCGCCGGGCGCCGTGCCCCCGCGC

MFP4__GCA_000756165.1
GGCTGCGGCAGCCGCCCCCGGCGGGCGGGCCCGGGGCGCGCGCGCCGCGCGGGGCGCGCCGCCCCCGCCGCGCCGGGCGCCGTGCCCCCGCGC

MFP4__GCA_000756185.1
GGCTGCGGCAGCCGCCCCCGACGGGCGGGCCCGGGGCGCGCGCGCCGCGCGGGGCGCGCCGCCCCCGCCGCGCCGGGCGCCGTGCCCCCGCGC

MFP4__GCA_000756865.1
GGCTGCGGCAGCCGCCCCCGACGGGCGGGCCCGGGGCGCGCGCGCCGCGCGGGGCGCGCCGCCCCCGCCGCGCCGGGCGCCGTGCCCCCGCGC

MFP4__GCA_000756925.1
GGCTGCGGCGGCCGCCCCCGGCGGGCGGGCCCGGGGCGCGCGCGCCGCGCGGGGCGCGCCGCCCCCGCCGCGCCGGGCGCCGTGCCCCCGCGC

MFP4__GCA_000757055.1
GGCTGCGGCAGCCGCCCCCGACGGGCGGGCCCGGGGCGCGCGCGCCGCGCGGGGCGCGCCGCCCCCGCCGCGCCGGGCGCCGTGCCCCCGCGC

MFP4__GCA_000757095.1
GGCTGCGGCAGCCGCCCCCGGCGGGCGGGCCCGGGGCGCGCGCGCCGCGCGGGGCGCGCCGCCCCCGCCGCGCCGGGCGCCGTGCCCCCGCGC

MFP4__GCA_000757105.1
GGCTGCGGCAGCCGCCCCCGACGGGCGGGCCCGGGGCGCGCGCGCCGCGCGGGGCGCGCCGCCCCCGCCGCGCCGGGCGCCGTGCCCCCGCGC

MFP4__GCA_000757145.1
GGCTGCGGCGGCCGCCCCCGGCGGGCGGGCCCGGGGCGCGCGCGCCGCGCGGGGCGCGCCGCCCCCGCCGCGCCGGGCGCCGTGCCCCCGCGC

MFP4__GCA_000757175.1
GGCTGCGGCAGCCGCCCCCGACGGGCGGGCCCGGGGCGCGCGCGCCGCGCGGGGCGCGCCGCCCCCGCCGCGCCGGGCGCCGTGCCCCCGCGC

MFP4__GCA_000757245.1
GGCTGCGGCAGCCGCCCCCGACGGGCGGGCCCGGGGCGCGCGCGCCGCGCGGGGCGCGCCGCCCCCGCCGCGCCGGGCGCCGTGCCCCCGCGC

MFP4__GCA_000757315.2
GGCTGCGGCAGCCGCCCCCGACGGGCGGGCCCGGGGCGCGCGCGCCGCGCGGGGCGCGCCGCCCCCGCCGCGCCGGGCGCCGTGCCCCCGCGC

MFP4__GCA_000757325.1
GGCTGCGGCAGCCGCCCCCGACGGGCGGGCCCGGGGCGCGCGCGCCGCGCGGGGCGCGCCGCCCCCGCCGCGCCGGGCGCCGTGCCCCCGCGC

MFP4__GCA_000762285.1
GGCTGCGGCAGCCGCCCCCGACGGGCGGGCCCGGGGCGCGCGCGCCGCGCGGGGCGCGCCGCCCCCGCCGCGCCGGGCGCCGTGCCCCCGCGC

MFP4__GCA_000770435.1
GGCTGCGGCAGCCGCCCCCGACGGGCGGGCCCGGGGCGCGCGCGCCGCGCGGGGCGCGCCGCCCCCGCCGCGCCGGGCGCCGTGCCCCCGCGC

MFP4__GCA_000770455.1
GGCTGCGGCAGCCGCCCCCGACGGGCGGGCCCGGGGCGCGCGCGCCGCGCGGGGCGCGCCGCCCCCGCCGCGCCGGGCGCCGTGCCCCCGCGC

MFP4__GCA_000770475.1
GGCTGCGGCAGCCGCCCCCGACGGGCGGGCCCGGGGCGCGCGCGCCGCGCGGGGCGCGCCGCCCCCGCCGCGCCGGGCGCCGTGCCCCCGCGC

MFP4__GCA_000770495.1
GGCTGCGGCAGCCGCCCCCGACGGGCGGGCCCGGGGCGCGCGCGCCGCGCGGGGCGCGCCGCCCCCGCCGCGCCGGGCGCCGTGCCCCCGCGC

MFP4__GCA_000770535.1
GGCTGCGGCAGCCGCCCCCGACGGGCGGGCCCGGGGCGCGCGCGCCGCGCGGGGCGCGCCGCCCCCGCCGCGCCGGGCGCCGTGCCCCCGCGC

MFP4__GCA_000773305.1
GGCTGCGGCGGCCGCCCCCGACGGGCGGGCCCGGGGCGCGCGCGCCGCGCGGGGCGCGCCGCCCCCGCCGCGCCGGGCGCCGTGCCCCCGCGC

MFP4__GCA_000773345.1
GGCTGCGGCAGCCGCCCCCGACGGGCGGGCCCGGGGCGCGCGCGCCGCGCGGGGCGCGCCGCCCCCGCCGCGCCGGGCGTCGTGCCCCCGCGC

MFP4__GCA_000774175.1
GGCTGCGGCAGCCGCCCCCGACGGGCGGGCCCGGGGCGCGCGCGCCGCGCGGGGCGCGCCGCCCCCGCCGCGCCGGGCGCCGTGCCCCCGCGC

MFP4__GCA_000774185.1
GGCTGCGGCAGCCGCCCCCGGCGGGCGGGCCCGGGGCGCGCGCGCCGCGCGGGGCGCGCCGCCCCCGCCGCGCCGGGCGCCGTGCCCCCGCGC

MFP4__GCA_000774245.1
GGCTGCGGCGGCCGCCCCCGGCGGGCGGGCCCGGGGCGCGCGCGCCGCGCGGGGCGCGCCGCCCCCGCCGCGCCGGGCGCCGTGCCCCCGCGC

MFP4__GCA_000774255.1
GGCTGCGGCGGCCGCCCCCGGCGGGCGGGCCCGGGGCGCGCGCGCCGCGCGGGGCGCGCCGCCCCCGCCGCGCCGGGCGCCGTGCCCCCGCGC

MFP4__GCA_000774265.1
GGCTGCGGCAGCCGCCCCCGGCGGGCGGGCCCGGGGCGCGCGCGCCGCGCGGGGCGCGCCGCCCCCGCCGCGCCGGGCGCCGTGCCCCCGCGC

MFP4__GCA_000774275.1
GGCTGCGGCAGCCGCCCCCGACGGGCGGGCCCGGGGCGCGCGCGCCGCGCGGGGCGCGCCGCCCCCGCCGCGCCGGGCGCCGTGCCCCCGCGC

MFP4__GCA_000774325.1
GGCTGCGGTAGCCGCCCCCGACGGGCGGGCCCGGGGCGCGCGCGCCGCGCGGGGCGCGCCGCCCCCGCCGCGCCGGGCGCCGTGCCCCCGCGC

MFP4__GCA_000774335.1
GGCTGCGGTAGCCGCCCCCGACGGGCGGGCCCGGGGCGCGCGCGCCGCGCGGGGCGCGCCGCCCCCGCCGCGCCGGGCGCCGTGCCCCCGCGC

MFP4__GCA_000774385.1
GGCTGCGGCAGCCGCCCCCGACGGGCGGGCCCGGGGCGCGCGCGCCGCGCGGGGCGCGCCGCCCCCGCCGCGCCGGGCGCCGTGCCCCCGCGC

MFP4__GCA_000774395.1
GGCTGCGGCAGCCGCCCCCGACGGGCGGGCCCGGGGCGCGCGCGCCGCGCGGGGCGCGCCGCCCCCGCCGCGCCGGGCGCCGTGCCCCCGCGC

MFP4__GCA_000774405.1
GGCTGCGGCGGCCGCCCCCGGCGGGCGGGCCCGGGGCGCGCGCGCCGCGCGGGGCGCGCCGCCCCCGCCGCGCCGGGCGCCGTGCCCCCGCGC

MFP4__GCA_000774415.1
GGCTGCGGCAGCCGCCCCCGGCGGGCGGGCCCGGGGCGCGCGCGCCGCGCGGGGCGCGCCGCCCCCGCCGCGCCGGGCGCCGTGCCCCCGCGC

MFP4__GCA_000774475.1
GGCTGCGGCAGCCGCCCCCGACGGGCGGGCCCGGGGCGCGCGCGCCGCGCGGGGCGCGCCGCCCCCGCCGCGCCGGGCGCCGTGCCCCCGCGC

MFP4__GCA_000774485.1
GGCTGCGGCGGCCGCCCCCGGCGGGCGGGCCCGGGGCGCGCGCGCCGCGCGGGGCGCGCCGCCCCCGCCGCGCCGGGCGCCGTGCCCCCGCGC

MFP4__GCA_000774555.1
GGCTGCGGCAGCCGCCCCCGACGGGCGGGCCCGGGGCGCGCGCGCCGCGCGGGGCGCGCCGCCCCCGCCGCGCCGGGCGCCGTGCCCCCGCGC

MFP4__GCA_000774565.1
GGCTGCGGCAGCCGCCCCCGGCGGGCGGGCCCGGGGCGCGCGCGCCGCGCGGGGCGCGCCGCCCCCGCCGCGCCGGGCGCCGTGCCCCCGCGC

MFP4__GCA_000774575.1
GGCTGCGGCAGCCGCCCCCGACGGGCGGGCCCGGGGCGCGCGCGCCGCGCGGGGCGCGCCGCCCCCGCCGCGCCGGGCGCCGTGCCCCCGCGC

MFP4__GCA_000774645.1
GGCTGCGGCAGCCGCCCCCGACGGGCGGGCCCGGGGCGCGCGCGCCGCGCGGGGCGCGCCGCCCCCGCCGCGCCGGGCGCCGTGCCCCCGCGC

MFP4__GCA_000774685.1
GGCTGCGGCAGCCGCCCCCGACGGGCGGGCCCGGGGCGCGCGCGCCGCGCGGGGCGCGCCGCCCCCGCCGCGCCGGGCGCCGTGCCCCCGCGC

MFP4__GCA_000774695.1
GGCTGCGGCAGCCGCCCCCGACGGGCGGGCCCGGGGCGCGCGCGCCGCGCGGGGCGCGCCGCCCCCGCCGCGCCGGGCGCCGTGCCCCCGCGC

MFP4__GCA_000774785.1
GGCTGCGGCAGCCGCCCCCGACGGGCGGGCCCGGGGCGCGCGCGCCGCGCGGGGCGCGCCGCCCCCGCCGCGCCGGGCGCCGTGCCCCCGCGC

MFP4__GCA_000774815.1
GGCTGCGGCAGCCGCCCCCGACGGGCGGGCCCGGGGCGCGCGCGCCGCGCGGGGCGCGCCGCCCCCGCCGCGCCGGGCGTCGTGCCCCCGCGC

MFP4__GCA_000774945.1
GGCTGCGGCAGCCGCCCCCGACGGGCGGGCCCGGGGCGCGCGCGCCGCGCGGGGCGCGCCGCCCCCGCCGCGCCGGGCGCCGTGCCCCCGCGC

MFP4__GCA_000774955.1
GGCTGCGGCAGCCGCCCCCGACGGGCGGGCCCGGGGCGCGCGCGCCGCGCGGGGCGCGCCGCCCCCGCCGCGCCGGGCGCCGTGCCCCCGCGC

MFP4__GCA_000774965.1
GGCTGCGGCAGCCGCCCCCGACGGGCGGGCCCGGGGCGCGCGCGCCGCGCGGGGCGCGCCGCCCCCGCCGCGCCGGGCGCCGTGCCCCCGCGC

MFP4__GCA_000774975.1
GGCTGCGGCAGCCGCCCCCGGCGGGCGGGCCCGGGGCGCGCGCGCCGCGCGGGGCGCGCCGCCCCCGCCGCGCCGGGCGCCGTGCCCCCGCGC

MFP4__GCA_000775035.1
GGCTGCGGCAGCCGCCCCCGACGGGCGGGCCCGGGGCGCGCGCGCCGCGCGGGGCGCGCCGCCCCCGCCGCGCCGGGCGCCGTGCCCCCGCGC

MFP4__GCA_000775045.1
GGCTGCGGCAGCCGCCCCCGACGGGCGGGCCCGGGGCGCGCGCGCCGCGCGGGGCGCGCCGCCCCCGCCGCGCCGGGCGCCGTGCCCCCGCGC

MFP4__GCA_000775165.1
GGCTGCGGCAGCCGCCCCCGACGGGCGGGCCCGGGGCGCGCGCGCCGCGCGGGGCGCGCCGCCCCCGCCGCGCCGGGCGCCGTGCCCCCGCGC

MFP4__GCA_000775655.1
GGCTGCGGCAGCCGCCCCCGACGGGCGGGCCCGGGGCGCGCGCGCCGCGCGGGGCGCGCCGCCCCCGCCGCGCCGGGCGCCGTGCCCCCGCGC

MFP4__GCA_000932075.1
GGCTGCGGCAGCCGCCCCCGACGGGCGGGCCCGGGGCGCGCGCGCCGCGCGGGGCGCGCCGCCCCCGCCGCGCCGGGCGCCGTGCCCCCGCGC

MFP4__GCA_000932085.1
GGCTGCGGCAGCCGCCCCCGGCGGGCGGGCCCGGGGCGCGCGCGCCGCGCGGGGCGCGCCGCCCCCGCCGCGCCGGGCGCCGTGCCCCCGCGC

MFP4__GCA_000932095.1
GGCTGTGGCAGCCGCCCCCGACGGGCGGGCCCGGGGCGCGCGCGCCGCGCAGGGCGCGCCGCCCCCGCCGCGCCGGGCGCCGTGCCCCCGCGC

MFP4__GCA_000932105.1
GGCTGCGGCAGCCGCCCCCGACGGGCGGGCCCGGGGCGCGCGCGCCGCGCGGGGCGCGCCGCCCCCGCCGCGCCGGGCGCCGTGCCCCCGCGC

MFP4__GCA_000953095.1
GGCTGCGGCAGCCGCCCCCGACGGGCGGGCCCGGGGCGCGCGCGCCGCGCGGGGCGCGCCGCCCCCGCCGCGCCGGGCGCCGTGCCCCCGCGC

MFP4__GCA_000954175.1
GGCTGCGGCAGCCGCCCCCGACGGGCGGGCCCGGGGCGCGCGCGCCGCGCGGGGCGCGCCGCCCCCGCCGCGCCGGGCGCCGTGCCCCCGCGC

MFP4__GCA_000959145.1
GGCTGCGGCAGCCGCCCCCGACGGGCGGGCCCGGGGCGCGCGCGCCGCGCGGGGCGCGCCGCCCCCGCCGCGCCGGGCGCCGTGCCCCCGCGC

MFP4__GCA_000959165.1
GGCTGCGGCAGCCGCCCCCGACGGGCGGGCCCGGGGCGCGCGCGCCGCGCGGGGCGCGCCGCCCCCGCCGCGCCGGGCGCCGTGCCCCCGCGC

MFP4__GCA_000959205.1
GGCTGCGGCAGCCGCCCCCGACGGGCGGGCCCGGGGCGCGCGCGCCGCGCGGGGCGCGCCGCCCCCGCCGCGCCGGGCGCCGTGCCCCCGCGC

MFP4__GCA_000959285.1
GGCTGCGGCAGCCGCCCCCGACGGGCGGGCCCGGGGCGCGCGCGCCGCGCGGGGCGCGCCGCCCCCGCCGCGCCGGGCGCCGTGCCCCCGCGC

MFP4__GCA_000959345.1
GGCTGCGGCAGCCGCCCCCGACGGGCGGGCCCGGGGCGCGCGCGCCGCGCGGGGCGCGCCGCCCCCGCCGCGCCGGGCGCCGTGCCCCCGCGC

MFP4__GCA_000959405.1
GGCTGCGGCAGCCGCCCCCGACGGGCGGGCCCGGGGCGCGCGCGCCGCGCGGGGCGCGCCGCCCCCGCCGCGCCGGGCGCCGTGCCCCCGCGC

MFP4__GCA_000959465.1
GGCTGCGGCAGCCGCCCCCGACGGGCGGGCCCGGGGCGCGCGCGCCGCGCGGGGCGCGCCGCCCCCGCCGCGCCGGGCGCCGTGCCCCCGCGC

MFP4__GCA_000959485.1
GGCTGCGGCAGCCGCCCCCGACGGGCGGGCCCGGGGCGCGCGCGCCGCGCGGGGCGCGCCGCCCCCGCCGCGCCGGGCGCCGTGCCCCCGCGC

MFP4__GCA_000959585.1
GGCTGCGGCAGCCGCCCCCGACGGGCGGGCCCGGGGCGCGCGCGCCGCGCGGGGCGCGCCGCCCCCGCCGCGCCGGGCGCCGTGCCCCCGCGC

MFP4__GCA_000959625.1
GGCTGCGGCAGCCGCCCCCGACGGGCGGGCCCGGGGCGCGCGCGCCGCGCGGGGCGCGCCGCCCCCGCCGCGCCGGGCGCCGTGCCCCCGCGC

MFP4__GCA_001191815.1
GGCTGCGGCAGCCGCCCCCGACGGGCGGGCCCGGGGCGCGCGCGCCGCGCGGGGCGCGCCGCCCCCGCCGCGCCGGGCGCCGTGCCCCCGCGC

MFP4__GCA_001192415.1
GGCTGCGGCAGCCGCCCCCGACGGGCGGGCCCGGGGCGCGCGCGCCGCGCGGGGCGCGCCGCCCCCGCCGCGCCGGGCGCCGTGCCCCCGCGC

MFP4__GCA_001192815.1
GGCTGCGGCAGCCGCCCCCGACGGGCGGGCCCGGGGCGCGCGCGCCGCGCGGGGCGCGCCGCCCCCGCCGCGCCGGGCGCCGTGCCCCCGCGC

MFP4__GCA_001193035.1
GGCTGCGGCAGCCGCCCCCGACGGGCGGGCCCGGGGCGCGCGCGCCGCGCGGGGCGCGCCGCCCCCGCCGCGCCGGGCGCCGTGCCCCCGCGC

MFP4__GCA_001193655.1
GGCTGCGGCAGCCGCCCCCGACGGGCGGGCCCGGGGCGCGCGCGCCGCGCGGGGCGCGCCGCCCCCGCCGCGCCGGGCGCCGTGCCCCCGCGC

MFP4__GCA_001194765.1
GGCTGCGGCAGCCGCCCCCGACGGGCGGGCCCGGGGCGCGCGCGCCGCGCGGGGCGCGCCGCCCCCGCCGCGCCGGGCGCCGTGCCCCCGCGC

MFP4__GCA_001195465.1
GGCTGCGGCAGCCGCCCCCGACGGGCGGGCCCGGGGCGCGCGCGCCGCGCGGGGCGCGCCGCCCCCGCCGCGCCGGGCGCCGTGCCCCCGCGC

MFP4__GCA_001196125.1
GGCTGCGGCAGCCGCCCCCGACGGGCGGGCCCGGGGCGCGCGCGCCGCGCGGGGCGCGCCGCCCCCGCCGCGCCGGGCGCCGTGCCCCCGCGC

MFP4__GCA_001196775.1
GGCTGCGGCAGCCGCCCCCGACGGGCGGGCCCGGGGCGCGCGCGCCGCGCGGGGCGCGCCGCCCCCGCCGCGCCGGGCGCCGTGCCCCCGCGC

MFP4__GCA_001197775.1
GGCTGCGGCAGCCGCCCCCGACGGGCGGGCCCGGGGCGCGCGCGCCGCGCGGGGCGCGCCGCCCCCGCCGCGCCGGGCGCCGTGCCCCCGCGC

MFP4__GCA_001197795.1
GGCTGCGGCAGCCGCCCCCGACGGGCGGGCCCGGGGCGCGCGCGCCGCGCGGGGCGCGCCGCCCCCGCCGCGCCGGGCGCCGTGCCCCCGCGC

MFP4__GCA_001197955.1
GGCTGCGGCAGCCGCCCCCGACGGGCGGGCCCGGGGCGCGCGCGCCGCGCGGGGCGCGCCGCCCCCGCCGCGCCGGGCGCCGTGCCCCCGCGC

MFP4__GCA_001199695.1
GGCTGCGGCAGCCGCCCCCGACGGGCGGGCCCGGGGCGCGCGCGCCGCGCGGGGCGCGCCGCCCCCGCCGCGCCGGGCGCCGTGCCCCCGCGC

MFP4__GCA_001199735.1
GGCTGCGGCAGCCGCCCCCGACGGGCGGGCCCGGGGCGCGCGCGCCGCGCGGGGCGCGCCGCCCCCGCCGCGCCGGGCGCCGTGCCCCCGCGC

MFP4__GCA_001199815.1
GGCTGCGGCAGCCGCCCCCGACGGGCGGGCCCGGGGCGCGCGCGCCGCGCGGGGCGCGCCGCCCCCGCCGCGCCGGGCGCCGTGCCCCCGCGC

MFP4__GCA_001199855.1
GGCTGCGGCAGCCGCCCCCGACGGGCGGGCCCGGGGCGCGCGCGCCGCGCGGGGCGCGCCGCCCCCGCCGCGCCGGGCGCCGTGCCCCCGCGC

MFP4__GCA_001200615.1
GGCTGCGGCAGCCGCCCCCGACGGGCGGGCCCGGGGCGCGCGCGCCGCGCGGGGCGCGCCGCCCCCGCCGCGCCGGGCGCCGTGCCCCCGCGC

MFP4__GCA_001202135.1
GGCTGCGGCAGCCGCCCCCGACGGGCGGGCCCGGGGCGCGCGCGCCGCGCGGGGCGCGCCGCCCCCGCCGCGCCGGGCGCCGTGCCCCCGCGC

MFP4__GCA_001202415.1
GGCTGCGGCAGCCGCCCCCGACGGGCGGGCCCGGGGCGCGCGCGCCGCGCGGGGCGCGCCGCCCCCGCCGCGCCGGGCGCCGTGCCCCCGCGC

MFP4__GCA_001204155.1
GGCTGCGGCAGCCGCCCCCGACGGGCGGGCCCGGGGCGCGCGCGCCGCGCGGGGCGCGCCGCCCCCGCCGCGCCGGGCGCCGTGCCCCCGCGC

MFP4__GCA_001204275.1
GGCTGCGGCAGCCGCCCCCGACGGGCGGGCCCGGGGCGCGCGCGCCGCGCGGGGCGCGCCGCCCCCGCCGCGCCGGGCGCCGTGCCCCCGCGC

MFP4__GCA_001204515.1
GGCTGCGGCAGCCGCCCCCGACGGGCGGGCCCGGGGCGCGCGCGCCGCGCGGGGCGCGCCGCCCCCGCCGCGCCGGGCGCCGTGCCCCCGCGC

MFP4__GCA_001205635.1
GGCTGCGGCAGCCGCCCCCGACGGGCGGGCCCGGGGCGCGCGCGCCGCGCGGGGCGCGCCGCCCCCGCCGCGCCGGGCGCCGTGCCCCCGCGC

MFP4__GCA_001206455.1
GGCTGCGGCAGCCGCCCCCGACGGGCGGGCCCGGGGCGCGCGCGCCGCGCGGGGCGCGCCGCCCCCGCCGCGCCGGGCGCCGTGCCCCCGCGC

MFP4__GCA_001206495.1
GGCTGCGGCAGCCGCCCCCGACGGGCGGGCCCGGGGCGCGCGCGCCGCGCGGGGCGCGCCGCCCCCGCCGCGCCGGGCGCCGTGCCCCCGCGC

MFP4__GCA_001207675.1
GGCTGCGGCAGCCGCCCCCGACGGGCGGGCCCGGGGCGCGCGCGCCGCGCGGGGCGCGCCGCCCCCGCCGCGCCGGGCGCCGTGCCCCCGCGC

MFP4__GCA_001208545.1
GGCTGCGGCAGCCGCCCCCGACGGGCGGGCCCGGGGCGCGCGCGCCGCGCGGGGCGCGCCGCCCCCGCCGCGCCGGGCGCCGTGCCCCCGCGC

MFP4__GCA_001209045.1
GGCTGCGGCAGCCGCCCCCGACGGGCGGGCCCGGGGCGCGCGCGCCGCGCGGGGCGCGCCGCCCCCGCCGCGCCGGGCGCCGTGCCCCCGCGC

MFP4__GCA_001209405.1
GGCTGCGGCAGCCGCCCCCGACGGGCGGGCCCGGGGCGCGCGCGCCGCGCGGGGCGCGCCGCCCCCGCCGCGCCGGGCGCCGTGCCCCCGCGC

MFP4__GCA_001209505.1
GGCTGCGGCAGCCGCCCCCGACGGGCGGGCCCGGGGCGCGCGCGCCGCGCGGGGCGCGCCGCCCCCGCCGCGCCGGGCGCCGTGCCCCCGCGC

MFP4__GCA_001210645.1
GGCTGCGGCAGCCGCCCCCGACGGGCGGGCCCGGGGCGCGCGCGCCGCGCGGGGCGCGCCGCCCCCGCCGCGCCGGGCGCCGTGCCCCCGCGC

MFP4__GCA_001210965.1
GGCTGCGGCAGCCGCCCCCGACGGGCGGGCCCGGGGCGCGCGCGCCGCGCGGGGCGCGCCGCCCCCGCCGCGCCGGGCGCCGTGCCCCCGCGC

MFP4__GCA_001211305.1
GGCTGCGGCAGCCGCCCCCGACGGGCGGGCCCGGGGCGCGCGCGCCGCGCGGGGCGCGCCGCCCCCGCCGCGCCGGGCGCCGTGCCCCCGCGC

MFP4__GCA_001211345.1
GGCTGCGGCAGCCGCCCCCGACGGGCGGGCCCGGGGCGCGCGCGCCGCGCGGGGCGCGCCGCCCCCGCCGCGCCGGGCGCCGTGCCCCCGCGC

MFP4__GCA_001211405.1
GGCTGCGGCAGCCGCCCCCGACGGGCGGGCCCGGGGCGCGCGCGCCGCGCGGGGCGCGCCGCCCCCGCCGCGCCGGGCGCCGTGCCCCCGCGC

MFP4__GCA_001211505.1
GGCTGCGGCAGCCGCCCCCGACGGGCGGGCCCGGGGCGCGCGCGCCGCGCGGGGCGCGCCGCCCCCGCCGCGCCGGGCGCCGTGCCCCCGCGC

MFP4__GCA_001211705.1
GGCTGCGGCAGCCGCCCCCGACGGGCGGGCCCGGGGCGCGCGCGCCGCGCGGGGCGCGCCGCCCCCGCCGCGCCGGGCGCCGTGCCCCCGCGC

MFP4__GCA_001211865.1
GGCTGCGGCAGCCGCCCCCGACGGGCGGGCCCGGGGCGCGCGCGCCGCGCGGGGCGCGCCGCCCCCGCCGCGCCGGGCGCCGTGCCCCCGCGC

MFP4__GCA_001212025.1
GGCTGCGGCAGCCGCCCCCGACGGGCGGGCCCGGGGCGCGCGCGCCGCGCGGGGCGCGCCGCCCCCGCCGCGCCGGGCGCCGTGCCCCCGCGC

MFP4__GCA_001212325.1
GGCTGCGGCAGCCGCCCCCGACGGGCGGGCCCGGGGCGCGCGCGCCGCGCGGGGCGCGCCGCCCCCGCCGCGCCGGGCGCCGTGCCCCCGCGC

MFP4__GCA_001212405.1
GGCTGCGGCAGCCGCCCCCGACGGGCGGGCCCGGGGCGCGCGCGCCGCGCGGGGCGCGCCGCCCCCGCCGCGCCGGGCGCCGTGCCCCCGCGC

MFP4__GCA_001262275.1
GGCTGCGGCAGCCGCCCCCGACGGGCGGGCCCGGGGCGCGCGCGCCGCGCGGGGCGCGCCGCCCCCGCCGCGCCGGGCGCCGTGCCCCCGCGC

MFP4__GCA_001262355.1
GGCTGCGGCAGCCGCCCCCGACGGGCGGGCCCGGGGCGCGCGCGCCGCGCGGGGCGCGCCGCCCCCGCCGCGCCGGGCGCCGTGCCCCCGCGC

MFP4__GCA_001277875.1
GGCTGCGGCAGCCGCCCCCGACGGGCGGGCCCGGGGCGCGCGCGCCGCGCGGGGCGCGCCGCCCCCGCCGCGCCGGGCGCCGTGCCCCCGCGC

MFP4__GCA_001277895.1
GGCTGCGGCAGCCGCCCCCGACGGGCGGGCCCGGGGCGCGCGCGCCGCGCGGGGCGCGCCGCCCCCGCCGCGCCGGGCGCCGTGCCCCCGCGC

MFP4__GCA_001279165.1
GGCTGCGGCAGCCGCCCCCGACGGGCGGGCCCGGGGCGCGCGCGCCGCGCGGGGCGCGCCGCCCCCGCCGCGCCGGGCGCCGTGCCCCCGCGC

MFP4__GCA_001279185.1
GGCTGCGGCAGCCGCCCCCGACGGGCGGGCCCGGGGCGCGCGCGCCGCGCGGGGCGCGCCGCCCCCGCCGCGCCGGGCGCCGTGCCCCCGCGC

MFP4__GCA_001279265.1
GGCTGCGGCAGCCGCCCCCGACGGGCGGGCCCGGGGCGCGCGCGCCGCGCGGGGCGCGCCGCCCCCGCCGCGCCGGGCGCCGTGCCCCCGCGC

MFP4__GCA_001318245.1
GGCTGCGGCAGCCGCCCCCGACGGGCGGGCCCGGGGCGCGCGCGCCGCGCGGGGCGCGCCGCCCCCGCCGCGCCGGGCGCCGTGCCCCCGCGC

MFP4__GCA_001320255.1
GGCTGCGGCAGCCGCCCCCGACGGGCGGGCCCGGGGCGCGCGCGCCGCGCGGGGCGCGCCGCCCCCGCCGCGCCGGGCGCCGTGCCCCCGCGC

MFP4__GCA_001320325.1
GGCTGCGGCAGCCGCCCCCGACGGGCGGGCCCGGGGCGCGCGCGCCGCGCGGGGCGCGCCGCCCCCGCCGCGCCGGGCGCCGTGCCCCCGCGC

MFP4__GCA_001320365.1
GGCTGCGGCAGCCGCCCCCGACGGGCGGGCCCGGGGCGCGCGCGCCGCGCGGGGCGCGCCGCCCCCGCCGCGCCGGGCGCCGTGCCCCCGCGC

MFP4__GCA_001320425.1
GGCTGCGGCAGCCGCCCCCGACGGGCGGGCCCGGGGCGCGCGCGCCGCGCGGGGCGCGCCGCCCCCGCCGCGCCGGGCGCCGTGCCCCCGCGC

MFP4__GCA_001320505.1
GGCTGCGGCAGCCGCCCCCGACGGGCGGGCCCGGGGCGCGCGCGCCGCGCGGGGCGCGCCGCCCCCGCCGCGCCGGGCGCCGTGCCCCCGCGC

MFP4__GCA_001320545.1
GGCTGCGGCAGCCGCCCCCGACGGGCGGGCCCGGGGCGCGCGCGCCGCGCGGGGCGCGCCGCCCCCGCCGCGCCGGGCGCCGTGCCCCCGCGC

MFP4__GCA_001320685.1
GGCTGCGGCAGCCGCCCCCGACGGGCGGGCCCGGGGCGCGCGCGCCGCGCGGGGCGCGCCGCCCCCGCCGCGCCGGGCGCCGTGCCCCCGCGC

MFP4__GCA_001320725.1
GGCTGCGGCAGCCGCCCCCGACGGGCGGGCCCGGGGCGCGCGCGCCGCGCGGGGCGCGCCGCCCCCGCCGCGCCGGGCGCCGTGCCCCCGCGC

MFP4__GCA_001320795.1
GGCTGCGGCAGCCGCCCCCGACGGGCGGGCCCGGGGCGCGCGCGCCGCGCGGGGCGCGCCGCCCCCGCCGCGCCGGGCGCCGTGCCCCCGCGC

MFP4__GCA_001320825.1
GGCTGCGGCAGCCGCCCCCGACGGGCGGGCCCGGGGCGCGCGCGCCGCGCGGGGCGCGCCGCCCCCGCCGCGCCGGGCGCCGTGCCCCCGCGC

MFP4__GCA_001320865.1
GGCTGCGGCAGCCGCCCCCGACGGGCGGGCCCGGGGCGCGCGCGCCGCGCGGGGCGCGCCGCCCCCGCCGCGCCGGGCGCCGTGCCCCCGCGC

MFP4__GCA_001320905.1
GGCTGCGGCAGCCGCCCCCGACGGGCGGGCCCGGGGCGCGCGCGCCGCGCGGGGCGCGCCGCCCCCGCCGCGCCGGGCGCCGTGCCCCCGCGC

MFP4__GCA_001320945.1
GGCTGCGGCAGCCGCCCCCGACGGGCGGGCCCGGGGCGCGCGCGCCGCGCGGGGCGCGCCGCCCCCGCCGCGCCGGGCGCCGTGCCCCCGCGC

MFP4__GCA_001320985.1
GGCTGCGGCAGCCGCCCCCGACGGGCGGGCCCGGGGCGCGCGCGCCGCGCGGGGCGCGCCGCCCCCGCCGCGCCGGGCGCCGTGCCCCCGCGC

MFP4__GCA_001321015.1
GGCTGCGGCAGCCGCCCCCGACGGGCGGGCCCGGGGCGCGCGCGCCGCGCGGGGCGCGCCGCCCCCGCCGCGCCGGGCGCCGTGCCCCCGCGC

MFP4__GCA_001321085.1
GGCTGCGGCAGCCGCCCCCGACGGGCGGGCCCGGGGCGCGCGCGCCGCGCGGGGCGCGCCGCCCCCGCCGCGCCGGGCGCCGTGCCCCCGCGC

MFP4__GCA_001321125.1
GGCTGCGGCAGCCGCCCCCGACGGGCGGGCCCGGGGCGCGCGCGCCGCGCGGGGCGCGCCGCCCCCGCCGCGCCGGGCGCCGTGCCCCCGCGC

MFP4__GCA_001321165.1
GGCTGCGGCAGCCGCCCCCGACGGGCGGGCCCGGGGCGCGCGCGCCGCGCGGGGCGCGCCGCCCCCGCCGCGCCGGGCGCCGTGCCCCCGCGC

MFP4__GCA_001321185.1
GGCTGCGGCAGCCGCCCCCGACGGGCGGGCCCGGGGCGCGCGCGCCGCGCGGGGCGCGCCGCCCCCGCCGCGCCGGGCGCCGTGCCCCCGCGC

MFP4__GCA_001321205.1
GGCTGCGGCAGCCGCCCCCGACGGGCGGGCCCGGGGCGCGCGCGCCGCGCGGGGCGCGCCGCCCCCGCCGCGCCGGGCGCCGTGCCCCCGCGC

MFP4__GCA_001321225.1
GGCTGCGGCAGCCGCCCCCGACGGGCGGGCCCGGGGCGCGCGCGCCGCGCGGGGCGCGCCGCCCCCGCCGCGCCGGGCGCCGTGCCCCCGCGC

MFP4__GCA_001321245.1
GGCTGCGGCAGCCGCCCCCGACGGGCGGGCCCGGGGCGCGCGCGCCGCGCGGGGCGCGCCGCCCCCGCCGCGCCGGGCGCCGTGCCCCCGCGC

MFP4__GCA_001321265.1
GGCTGCGGCAGCCGCCCCCGACGGGCGGGCCCGGGGCGCGCGCGCCGCGCGGGGCGCGCCGCCCCCGCCGCGCCGGGCGCCGTGCCCCCGCGC

MFP4__GCA_001321285.1
GGCTGCGGCAGCCGCCCCCGACGGGCGGGCCCGGGGCGCGCGCGCCGCGCGGGGCGCGCCGCCCCCGCCGCGCCGGGCGCCGTGCCCCCGCGC

MFP4__GCA_001321305.1
GGCTGCGGCAGCCGCCCCCGACGGGCGGGCCCGGGGCGCGCGCGCCGCGCGGGGCGCGCCGCCCCCGCCGCGCCGGGCGCCGTGCCCCCGCGC

MFP4__GCA_001321345.1
GGCTGCGGCAGCCGCCCCCGACGGGCGGGCCCGGGGCGCGCGCGCCGCGCGGGGCGCGCCGCCCCCGCCGCGCCGGGCGCCGTGCCCCCGCGC

MFP4__GCA_001321365.1
GGCTGCGGCAGCCGCCCCCGACGGGCGGGCCCGGGGCGCGCGCGCCGCGCGGGGCGCGCCGCCCCCGCCGCGCCGGGCGCCGTGCCCCCGCGC

MFP4__GCA_001321385.1
GGCTGCGGCAGCCGCCCCCGACGGGCGGGCCCGGGGCGCGCGCGCCGCGCGGGGCGCGCCGCCCCCGCCGCGCCGGGCGCCGTGCCCCCGCGC

MFP4__GCA_001321405.1
GGCTGCGGCAGCCGCCCCCGACGGGCGGGCCCGGGGCGCGCGCGCCGCGCGGGGCGCGCCGCCCCCGCCGCGCCGGGCGCCGTGCCCCCGCGC

MFP4__GCA_001321425.1
GGCTGCGGCAGCCGCCCCCGACGGGCGGGCCCGGGGCGCGCGCGCCGCGCGGGGCGCGCCGCCCCCGCCGCGCCGGGCGCCGTGCCCCCGCGC

MFP4__GCA_001321465.1
GGCTGCGGCAGCCGCCCCCGACGGGCGGGCCCGGGGCGCGCGCGCCGCGCGGGGCGCGCCGCCCCCGCCGCGCCGGGCGCCGTGCCCCCGCGC

MFP4__GCA_001321505.1
GGCTGCGGCAGCCGCCCCCGACGGGCGGGCCCGGGGCGCGCGCGCCGCGCGGGGCGCGCCGCCCCCGCCGCGCCGGGCGCCGTGCCCCCGCGC

MFP4__GCA_001321525.1
GGCTGCGGCAGCCGCCCCCGACGGGCGGGCCCGGGGCGCGCGCGCCGCGCGGGGCGCGCCGCCCCCGCCGCGCCGGGCGCCGTGCCCCCGCGC

MFP4__GCA_001321565.1
GGCTGCGGCAGCCGCCCCCGACGGGCGGGCCCGGGGCGCGCGCGCCGCGCGGGGCGCGCCGCCCCCGCCGCGCCGGGCGCCGTGCCCCCGCGC

MFP4__GCA_001321605.1
GGCTGCGGCAGCCGCCCCCGACGGGCGGGCCCGGGGCGCGCGCGCCGCGCGGGGCGCGCCGCCCCCGCCGCGCCGGGCGCCGTGCCCCCGCGC

MFP4__GCA_001321625.1
GGCTGCGGCAGCCGCCCCCGACGGGCGGGCCCGGGGCGCGCGCGCCGCGCGGGGCGCGCCGCCCCCGCCGCGCCGGGCGCCGTGCCCCCGCGC

MFP4__GCA_001326915.1
GGCTGCGGCAGCCGCCCCCGACGGGCGGGCCCGGGGCGCGCGCGCCGCGCGGGGCGCGCCGCCCCCGCCGCGCCGGGCGCCGTGCCCCCGCGC

MFP4__GCA_001326975.1
GGCTGCGGCAGCCGCCCCCGACGGGCGGGCCCGGGGCGCGCGCGCCGCGCGGGGCGCGCCGCCCCCGCCGCGCCGGGCGCCGTGCCCCCGCGC

MFP4__GCA_001327055.1
GGCTGCGGCAGCCGCCCCCGACGGGCGGGCCCGGGGCGCGCGCGCCGCGCGGGGCGCGCCGCCCCCGCCGCGCCGGGCGCCGTGCCCCCGCGC

MFP4__GCA_001327095.1
GGCTGCGGCAGCCGCCCCCGACGGGCGGGCCCGGGGCGCGCGCGCCGCGCGGGGCGCGCCGCCCCCGCCGCGCCGGGCGCCGTGCCCCCGCGC

MFP4__GCA_001327115.1
GGCTGCGGCAGCCGCCCCCGACGGGCGGGCCCGGGGCGCGCGCGCCGCGCGGGGCGCGCCGCCCCCGCCGCGCCGGGCGCCGTGCCCCCGCGC

MFP4__GCA_001327135.1
GGCTGCGGCAGCCGCCCCCGACGGGCGGGCCCGGGGCGCGCGCGCCGCGCGGGGCGCGCCGCCCCCGCCGCGCCGGGCGCCGTGCCCCCGCGC

MFP4__GCA_001327235.1
GGCTGCGGCAGCCGCCCCCGACGGGCGGGCCCGGGGCGCGCGCGCCGCGCGGGGCGCGCCGCCCCCGCCGCGCCGGGCGCCGTGCCCCCGCGC

MFP4__GCA_001327255.1
GGCTGCGGCAGCCGCCCCCGACGGGCGGGCCCGGGGCGCGCGCGCCGCGCGGGGCGCGCCGCCCCCGCCGCGCCGGGCGCCGTGCCCCCGCGC

MFP4__GCA_001327355.1
GGCTGCGGCAGCCGCCCCCGACGGGCGGGCCCGGGGCGCGCGCGCCGCGCGGGGCGCGCCGCCCCCGCCGCGCCGGGCGCCGTGCCCCCGCGC

MFP4__GCA_001327455.1
GGCTGCGGCAGCCGCCCCCGACGGGCGGGCCCGGGGCGCGCGCGCCGCGCGGGGCGCGCCGCCCCCGCCGCGCCGGGCGCCGTGCCCCCGCGC

MFP4__GCA_001327495.1
GGCTGCGGCAGCCGCCCCCGACGGGCGGGCCCGGGGCGCGCGCGCCGCGCGGGGCGCGCCGCCCCCGCCGCGCCGGGCGCCGTGCCCCCGCGC

MFP4__GCA_001327535.1
GGCTGCGGCAGCCGCCCCCGACGGGCGGGCCCGGGGCGCGCGCGCCGCGCGGGGCGCGCCGCCCCCGCCGCGCCGGGCGCCGTGCCCCCGCGC

MFP4__GCA_001186165.1
GGCTGCGGCGGCCGCCCCCGGCGGGCGGGCCCGGGGCGCGCGCGCCGCGCGGGGCGCGCCGCCCCCGCCGCGCCGGGCGCCGTGCCCCCGCGC

MFP4__GCA_000494855.1
GGCTGCGGCAGCCGCCCCCGACGGGCGGGCCCGGGGCGCGCGCGCCGCGCGGGGCGCGCCGCCCCCGCCGCGCCGGGCGCCGTGCCCCCGCGC

MFP4__GCA_000774875.1
GGCTGCGGCAGCCGCCCCCGACGGGCGGGCCCGGGGCGCGCGCGCCGCGCGGGGCGCGCCGCCCCCGCCGCGCCGGGCGCCGTGCCCCCGCGC

MFP4__GCA_000182275.1
ATCCCCGGCAGCCGTCCTCCAGCGGCGGGCGGGGGCCCGGCGCGCCGGGCGGGGCGCGGTCCGCCCGGCCCGCTGCGGGCCGGGCCCGCGTGC

MFP4__GCA_000182295.1
ATCCCCGGCAGCCGTCCTCCAGCGGCGGGCGGGGGCCCGGCGCGCCGGGCGGGGCGCGGTCCGCCCGGCCCGCTGCGGGCCGGGCCCGCGTGC

MFP4__GCA_000959525.1
ATCCCCGGCAGCCGTCCTCCAGCGGCGGGCGGGGGCCCGGCGCGCCGGGCGGGGCGCGGTTCGCCCGGCCCGCTGCGGGCCGGGCCCGCGTGC

MFP4__GCA_001267755.1
ATCCCCGGCAGCCGTCCTCCAGCGGCGGGCGGTGGCCCGGCGCGCCGGGCGGGGCGCGGTTCGCCCGGCCCGCTGCGGGCCGGGCCCGCGTGC

MFP4__GCA_000756005.1
ATCCCGGCCGGCCGTCCTCCAGCGGCGGGCGGGGGCCCGGCGCGCCGGGCGGGGCGCGGTCCGCCCGGCCCGCTGCGGGCCGGGCCCGCGTGC

MFP4__GCA_000182255.1
ATCCCGGCCAGCCGTCCTCCAGCGGCGGGCGGGGGCCCGGCGCGCCGGGCGGGGCGCGGTCCGCCCGGCCCGCTGCGGGCCGGGCCCGCGTGC

MFP4__GCA_000010545.1
ATCCCGGCCGGCCGTCCTCCAGCGGCGGGCGGGGGCCCGGCGCGCCGGGCGGGGCGCGGTCCGGCCGGCCCGCTGCGGGCCGGGCCCGCGTGC

MFP4__GCA_000018505.1
ATCCCGGCCGGCCGTCCTCCAGCGGCGGGCGGGGGCCCGGCGCGCCGGGCGGGGCGCGGTCCGGCCGGCCCGCTGCGGGCCGGGCCCGCGTGC

MFP4__GCA_000807815.1
ATCCCGGCCGGCCGTCCTCCAGCGGCGGGCGGGGGCCCGGCGCGCCGGGCGGGGCGCGGTCCGCCCGGCCCGCTGCGGGCCGGGCCCGCGTGC

MFP4__GCA_000807825.1
ATCCCGGCCGGCCGTCCTCCAGCGGCGGGCGGGGGCCCGGCGCGCCGGGCGGGGCGCGGTCCGCCCGGCCCGCTGCGGGCCGGGCCCGCGTGC

MFP4__GCA_001058025.1
ATCCCGGCCGGCCGTCCTCCAGCGGCGGGCGGGGGCCCGGCGCGCCGGGCGGGGCGCGGTCCGCCCGGCCCGCTGCGGGCCGGGCCCGCGTGC

MFP4__GCA_000756965.1
ATCCCGGCCGGCCGTCCTCCAGCGGCGGGCGGGGGCCCGGCGCGCCGGGCGGGGCCCGGTCCGGCCGGCCCGCTGCGGGCCGGGCCCGCGTGC

MFP4__GCA_000152585.1
AGCCCGGCTGGCCGCCGGCCGGGGGCGGGCGCGAGCCCAGCACGCCGGGCAGGGCGCCGCGCGCCCGGCCCCGCGGGGGTCGGGCCCCCGTGC

MFP4__GCA_000497165.1
AGCCCGGCTGGCCGCCGGCCGGGGGCGGGCGCGAGCCCAGCACGCCGGGCAGGGCGCCGCGCGCCCGGCCCCGCGGGGGTCGGGCCCCCGTGC

MFP4__GCA_000959505.1
AGCCCGGCTGGCCGCCGGCCGGGGGCGGGCGCGAGCCCAGCACGCCGGGCAGGGCGCCGCGCGCCCGGCCCCGCGGGGGTCGGGCCCCCGTGC

MFP4__GCA_000974835.1
AGCCCGGCTGGCCGCCGGCCGGGGGCGGGCGCGAGCCCAGCACGCCGGGCAGGGCGCCGCGCGCCCGGCCCCGCGGGGGTCGGGCCCCCGTGC

MFP4__GCA_000687455.2
GGCCCGGGCGGCCGCCGCTCGGCGGCGGGCGTGCCCGCCGCCGGCCGCGCGGGGCGCGGCCCCCCCGGCCCGGCGGGCGCCGGGCCCCCGGGC

MFP4__GCA_000833595.1
GGCCCGGGCGGCCGTCCCCCGGGGGCGGACGGGGCGGCGGCGGGCCGCGCGGGGGGGGGCGCGGCCGGGGCGGCGGGGGCCGGGCGCGCGCGC

MFP4__GCA_000959245.1
GGCCCGGGCGGCCGTCCCCCGGGGGCGGCCGGGGCGGCGGCGGGCCGCGCGGGGGGGGGCGCGGCCGGGGCGGCGGGGGCCGGGCGCCCGCGC

MFP4__GCA_000297475.1
AGCCCGGGCGGCCGTCCCCCGGGAGTGGACGCGGCCCCCGCGCGCCGCGCCGGGCCCGGCGCGGCCGGGGCGGCGGGGGCCGGGCCCTCGCGT

MFP4__GCA_001527265.1
CGCCCAGGCGGCCGTCCCCCGTGGGCGGACCTGGGCCCCGCGCGCCGCGCCGGGCGGGGCCCGGCCGGGGCGGCGGGGGCCGGGCCCCCGCGC

MFP4__GCA_001532925.1
CGCCCAGGCGGCCGTCCCCCGTGGGCGGACCTGGGCCCTGCGCGCCGCGCCGGGCGGGGCCCGGCCGGGGCGGCGGGGGCCGGGCCCCCGCGC

MFP4__GCA_001526825.1
CGCCCAGGCGGCCGTCCCCCGTGGGCGGACCTGGGCCCCGCGCGCCGCGCCGGGCGGGGCCCGGCCGGGGCGGCGGGGGCCGGGCCCCCGCGC

MFP4__GCA_001527585.1
CGCCCAGGCGGCCGTCCCCCGTGGGCGGACCTGGGCCCCGCGCGCCGCGCCGGGCGGGGCCCGGCCGGGGCGGCGGGGGCCGGGCCCCCGCGC

MFP4__GCA_001526815.1
CGCCCAGGCGGCCGTCCCCCGTGGGCGGACCTGGGCCCCGCGCGCCGCGCCGGGCGGGGCCCGGCCGGGGCGGCGGGGGCCGGGCCCCCGCGC

MFP4__GCA_001533645.1
CGCCCAGGCGGCCGTCCCCCGGGGGCGGACCTGGGCCCCGCGCGCCGCGCCGGGCGGGGCCCGGCCGGGGCGGCGGGGGCCGGGCCCCCGCGC

MFP4__GCA_001523185.1
CGCCCAGGCGGCCGTCCCCCGTGGGCGGACCTGGGCCCCGCGCGCCGCGCCGGGCGGGGCCCGGCCGGGGCGGCGGGGGCCGGGCCCCCGCGC

MFP4__GCA_001527825.1
CGCCCAGGCGGCCGTCCCCCGGGGGCGGACCTGGGCCCCGCGCGCCGCGCCGGGCGGGGCCCGGCCGGGGCGGCGGGGGCCGGGCCCCCGCGC

MFP4__GCA_001530605.1
CGCCCAGGCGGCCGTCCCCCGTGGGCGGACCTGGGCCCCGCGCCCCGCGCCGGGCGGGGCCCGGCCGGGGCGGCGGGGGCCGGGCCCCCGCGC

MFP4__GCA_001532995.1
CGCCCAGGCGGCCGTCCCCCGTGGGCGGACCTGGGCCCCGCGCGCCGCGCCGGGCGGGGCCCGGCCGGGGCGGCGGGGGCCGGGCCCCCGCGC

MFP4__GCA_001533495.1
CGCCCAGGCGGCCGTCCCCCGTGGGCGGACCTGGGCCCCGCGCGCCGCGCCGGGCGGGGCCCGGCCGGGGCGGCGGGGGCCGGGCCCCCGCGC

MFP4__GCA_001534185.1
CGCCCAGGCGGCCGTCCCCCGTGGGCGGACCTGGGCCCCGCGCGCCGCGCCGGGCGGGGCCCGGCCGGGGCGGCGGGGGCCGGGCCCCCGCGC

MFP2__GCA_001531975.1
AGCCCAGCCGGCCGTCCTCCGTCCACGGGCGCCGGCGCAGCGCGCCGGGCCGGGCGCGGCCCGCCCGGCCCGGCGGGGGCCGGGCCCTCGTGT

MFP2__GCA_001532105.1
AGCCCAGCCGGCCGTCCTCCGTCCACGGGCGCCGGCGCAGCGCGCCGGGCCGGGCGCGGCCCGCCCGGCCCGGCGGGGGCCGGGCCCTCGTGT

MFP2__GCA_001532285.1
AGCCCAGCCGGCCGTCCTCCGTCCACGGGCGCCGGCGCAGCGCGCCGGGCCGGGCGCGGCCCGCCCGGCCCGGCGGGGGCCGGGCCCTCGTGT

MFP2__GCA_001533155.1
AGCCCAGCCGGCCGTCCTCCGTCCACGGGCGCCGGCGCAGCGCGCCGGGCCGGGCGCGGCCCGCCCGGCCCGGCGGGGGCCGGGCCCTCGTGT

MFP2__GCA_001038835.1
AGCCCGGCCGGCCGTCCTCCGTCGACGGGCGGGGGCGCGGCGCGCCGGGCGGGGGGGGGCGCGGCCGGCCCGGCGGGCGTCGGGCGCTTGCGT

MFP2__GCA_001043615.1
AGCCCGGCCGGCCGTCCTCCGTCGACGGGCGGGGGCGCGGCGCGCCGGGCGGGGGGGGGCGCGGCCGGCCCGGCGGGCGTCGGGCGCTTGCGT

MFP2__GCA_000473485.1
AGCCCGGCCGGCCGTCCTCCGTCGACGGGCGGGGGCGCGGCCCGCCGGGCGGGGGGGGGTGCGGCCGGCCCGGCGGGCGTCGGGCTCTTGCGG

MFP2__GCA_001411495.1
AGCCCGGCCGGCCGTCCTCCGTCGACGGGCGGGGGCGCGGCCCGCCGGGCAGGGGGGGGTGCGGCCGGCCCGGCGGGCGTCGGGCTCTTGCGG

MFP4__GCA_001523105.1
AGCCCCGGCGGCCGCCCCCCGGCGGCGGGCGGGGGCGCGGCCCGCCGCGCCGGGCGCGGCCCGCCCGGCGCGGCGGGCGCCGGGCCCCCGCGT

MFP4__GCA_001523165.1
AGCCCCGGCGGCCGCCCCCCGGCGGCGGGCGGGGGCGCGGCCCGCCGCGCCGGGCGCGGCCCGCCCGGCGCGGCGGGCGCCGGGCCCCCGCGT

MFP4__GCA_001524505.1
AGCCCCGGCGGCCGCCCCCCGGCGGCGGGCGGGGGCGCGGCCCGCCGCGCCGGGCGCGGCCCGCCCGGCGCGGCGGGCGCCGGGCCCCCGCGT

MFP4__GCA_001525825.1
AGCCCCGGCGGCCGCCCCCCGGCGGCGGGCGGGGGCGCGGCCCGCCGCGCCGGGCGCGGCCCGCCCGGCGCGGCGGGCGCCGGGCCCCCGCGT

MFP4__GCA_001532085.1
AGCCCCGGCGGCCGCCCCCCGGCGGCGGGCGGGGGCGCGGCCCGCCGCGCCGGGCGCGGCCCGCCCGGCGCGGCGGCCGCCGGGCCCCCGCGT

MFP4__GCA_001718415.1
AGCCCCGGCGGCCGCCCCCCGGCGGCGGGCGGGGGCGCGGCCCGCCGCGCCGGGCGCGGCCCGCCCGGCGCGGCGGGCGCCGGGCCCCCGCGT

MFP4__GCA_000755725.1
AGCCCCGGCGGCCGCCCCCCGGCGGCGGGCGGGGGCGCGGCCCGCCGCGCCGGGCGCGGCCCGCCCGGCGCGGCGGGCGCCGGGCCCCCGCGT

MFP4__GCA_001532065.1
AGCCCCGGCGGCCGCCCCCCGGCGGCGGGCGGGGGCGCGGCCCGCCGCGCCGGGCGCGGCCCGCCCGGCGCGGCGGCCGCCGGGCCCCCGCGT

MFP4__GCA_001533465.1
AGCCCCGGCGGCCGCCCCTCGGCGGCGGGCGGGGGCGCGGCCCGCCGCGCCGGGCGCGGCCCGCCCGGCGCGGCGGCCGCCGGGCCCCCGCGT

MFP4__GCA_000019925.1
CGCCCCGGTAGCCGTCCCCCAGTGGCGGGCGGGGGCGCAGCGCGCCGCGCCGGGGGCGGCCCGCCCGCCGCGGCGGCGGCCGGGCCCCCGCGC

MFP4__GCA_000203915.1
CGCCCCGGCAGCCGTCCCCCAGTGGCGGGCGGGGGCGCAGCGCGCCGCGCCGGGGGCGGCCGGGCCGGCGCGGCGGGGGCCGGGCCCCCGCGC

MFP4__GCA_000959545.1
CGCCCCGGCAGCCGTCCCCCAGTGGCGGGCGGGGGCGCAGCGCGCCGCGCCGGGGGCGGCCGGGCCGGCGCGGCGGGGGCCGGGCCCCCGCGC

MFP4__GCA_000181975.1
CGCCCCGGCGGCCGTCCCCCAGTGGCGGGCGGGGGCGCAGCGCGCCGCGCCGGGGGCGGCCCGGCCGGCGCGGCGGGGGCCGGGCCCCCGCGC

MFP2__GCA_001718535.1
AGCCCGGGCGGCCGTCCTTGGGCGGCGGGCGGGGGCGCGACGCGCCGGGTGGGGCGGGGCGCGGCCGGCCCGGCGGGGGCCGGGCGCTCGCGT

MFP4__GCA_000016205.1
AGCCCGGCCGGCCGTCCCCCGGGGGCGGGCAGGGGCCCAGCGCGCCGGGCTGGGGGCGGCCCGCCCGGCCCGCCGGGCGCCGGGCCCGCGCGC

MFP4__GCA_000262695.1
AGCCCGGCCGGCCGTCCCCCGGGGGCGGGCGGGGGCCCAGCGCGCCGGGCTGGGGGCGGCCCGCCCGGCCCGCCGGGCGCCGGGCCCGCGCGC

MFP4__GCA_000745665.1
AGCCCGGCCGGCCGTCCCCCGGGGGCGGGCGGGGGCCCAGCGCGCCGGGCTGGGGGCGGCCCGCCCGGCGCGCCGGGCGCCGGGCCCGCGCGC

MFP4__GCA_000959445.1
AGCCCGGCCGGCCGTCGCCCGGGGGCGGGCGGGGGCCCAGCGCGCCGGGCTGGGGGCGGCCCGCCCGGCTCGCCGGGCGCCGGGCCCGCGCGC

MFP4__GCA_000292915.1
CGCCCGGCCAGCCGGCCCCCGGTGGCGGACGGGGGCGCGGCCCGCCGGGCCGGGGGCGGCCCGGCCGGCGCGGCGGGGGTCGGGCCCTCGCGC

MFP4__GCA_001443045.1
AGCCCGGCCAGCCGTCCCCCGGCGGCGGGCGGGGGCGCAGCGCGCCGGGCCGAGGGCGGCCCGCCCGGCCCGGCGGGGGCCGGGCCCCCGCGC

MFP4__GCA_000764955.1
AGCCCAGCCGGCCGTCCCCCGGGGGCGGGCGTGGCGGCAGCGCGCCGGGCGGGGGGCGGTCCGCCCGGCCTGCCGGGGGCCGGGCCCTCGCGT

MFP4__GCA_001718795.1
AGCCCAGCCGGCCGTCCCCCGGGGGCGGGCGTGGCGGCAGCGCGCCGGGCGGGGGGCGGTCCGCCCGGCCTGCCGGGGGCCGGGCCCTCGCGT

MFP4__GCA_000504665.1
AGCCCTGGCAGCCGTCCCCCGGCGGCGGGCGCGGCCGCGGCGCGCCGGGCAGGGGGCGGTCCGGCCGGCCCGGCGGGGGCCGGGCCCTCGCGC

MFP4__GCA_000012945.1
AGCCCAGCCGGCCGTCCTCCGGCGGCGGGCGGGGGCGCAGCCCGCCGGGCCGGGGGGGGTCCGGCCGGCTCGGCGGGCGCCGGGCCCTCGCGT

MFP4__GCA_000724975.1
AGCCCGGCCAGCCGCCCTCCGGCGGCGGGCGGGGGCGCAACCCGCCGGGCGGGGGGCGCCCTGGCCGGTCTGGCGGGCGTTGGGCCCTCGCGT

MFP4__GCA_000473485.1
AGCCCGGCCGGCCGTCCTCCGTCAACGGGCGGGGGCGCGGCCCGCCGGGCGGGGGGGGGTGCGGCCGGCCCGGCGGGCGTCGGGCTCTTGCGT

MFP4__GCA_001411495.1
AGCCCGGCCGGCCGTCCTCCGTCAACGGGCGGGGGCTCGGCCCGCCGGGCGGGGGGGGGTGCGGCCGGCCCGGCGGGCGTCGGGCTCTTGCGT

MFP4__GCA_000009485.1
AGCCCAGGCGGCCGTCCCTCGGGGGCGGGCGCGGCCGCGGCGCGCCGGGCCGGGCGCGGTCTGCCCGGCCCGGCGGGCGTCGGGCCCTCGCGC

MFP4__GCA_000236215.4
AGCCCAGGCGGCCGTCTCTCGGGGGCGGGCGCGGCCGCGGCGCGCCGGGCCGGGCGCGGGCCGCCCGGCCCGGCGGGCGTCGGGCCCTCGCGC

MFP4__GCA_000333155.2
AGCCCAGGCGGCCGTCCCTCGGGGGCGGGCGCGGCCGCGGCGCGCCGGGCCGGGCGCGGTCTGCCCGGCCCGGCGGGCGTCGGGCCCTCGCGC

MFP4__GCA_000755805.1
AGCCCAGGCGGCCGTCCCTCGGGGGCGGGCGCGGCCGCGGCGCGCCGGGCCGGGCGCGGGTCGCCCGGCCCGGCGGGCGTCGGGCCCTCGCGC

MFP4__GCA_000757365.1
AGCCCAGGCGGCCGTCCCTCGGGGGCGGGCGCGGCCGCGGCGCGCCGGGCCGGGCGCGGGTCGCCCGGCCCGGCGGGCGTCGGGCCCTCGCGC

MFP4__GCA_000877315.1
AGCCCAGGCGGCCGTCCCTCGGGGGCGGGCGCGGCCGCGGCGCGCCGGGCCGGGCGCGGTCTGCCCGGCCCGGCGGGCGTCGGGCCCTCGCGC

MFP4__GCA_000981305.1
AGCCCAGGCGGCCGTCCCTCGGGGGCGGGCGCGGCCGCGGCGCGCCGGGCCGGGCGCGGTCTGCCCGGCCCGGCGGGCGTCGGGCCCTCGCGC

MFP4__GCA_001718555.1
AGTCCCGCCGGCCGTCCTCGGGCGGCGGACGGGGGCGCAGCGCGCCGGGCAGGGCGCGGTGCGGCCGGCCCGCCGGGGGTCGGGCCCTCGCGT

MFP4__GCA_001547525.1
AGCCCTGGTAGCCGTCCTCCGGGGGCGGGCGCGGCCGCGGCGCGCCGCGCCGGGGGCGGCCCGGCCGGCCCGGCGGGGGCCGGGCGGTCGCGC

MFP4__GCA_001524815.1
AGCCCAGGTAGCCGTCCTCCGGGGGTGGGCGCGGGCGCGGCGCGCCGCGCCGGGGGCGGCCCGGCCGGCCCGGCGGGGGCTGGGCGGTCGCGC

MFP4__GCA_001530695.1
AGCCCAGGTAGCCGTCCTCCGGGGGTGGGCGCGGGCGCGGCGCGCCGCGCCGGGGGCGGCCCGGCCGGCCCGGCGGGGGCTGGGCGGTCGCGC

MFP4__GCA_000014085.1
AGCCCAGGTGGCCGTCCTCCGGGGGCGGGCGGGGCCGCGGCGCGCCGGGCAGGGCGCGGTCCGGCCGGCCCGGCGGGGGCCCGGCCCTCGCGC

MFP4__GCA_000203955.1
AGCCCAGGTGGCCGTCCTCCGGGGGCGGGCGGGGCCGCGGCGCGCCGGGCAGGGCGCGGTCCGGCCGGCCCGGCGGGGGCCCGGCCCTCGCGC

MFP4__GCA_000019505.1
AGCCCAGGCGGCCGTCGTCCGGGGGCGGGCGCGGCCGCGGCGCGCCGGGCTGGGCGCGGTCCGGCCGGCCCGGCGGGCGCCGGGCCCTCGCGC

MFP4__GCA_000756845.1
GGCCCAGGTGGCCGTCCTCCGGCGGGGGGCGCGGCCGCGGCGCGCCGGGCAGGGGGCGGTGCGGCCGGCGCGGCGGGGGTCGGGCCCTCGCGC

MFP4__GCA_001718535.1
AGCCCGGGCGGCCGTCCTTGGGCGGCGGGCGGGGGCGCGGCGCGCCGGGCGGGGCGGGGCGCGGCCGGCCCGGCGGGGGCCGGGCGCTCGCGT

MFP4__GCA_001742165.1
AGCTCGGCCAGCCGTTCCCCAGCGGCGGGCGGGGGCGCAGCGGGCCGGGCGGGGGGCGCCCCGGCCGGCCCGGTGGGGGCCGGGCCCTCGCGT

MFP4__GCA_000743695.1
ACCCCGGCCGGCCGTCCCTGGGCGGCGGGCGGGGGCGCGGCCGGCCGGGCGGGGGGCGCCCCGCCCGGCCCGGTGGGGGCCGGGCCCTCGCGT

MFP4__GCA_001028665.1
AGCCCGGCCGGCCGTCCCTCGGCGGCGGGCGGGGGCGCGGCGGGCCGGGCGGGGGGGGCCCCGCCCGGCCCGGTGGGGGCCGGGTCCTCGCGT

MFP4__GCA_001685505.1
AGCCCGGCCGGCCGTCCCTCGGCGGCGGGCGGGGGCGCGGCGGGCCGGGCGGGGGGGGCCCCGCCCGGCCCGGTGGGGGCCGGGTCCTCACGT

MFP4__GCA_000987055.1
AGCCCAGGCAGCCGTCCCTGGGCGACGGACGGGAGCTCGGCCCGCCGGGCGGGGGGCGCTCCGGCCGGCCTGGCGGGCGCCGGGCCCCCGCGT

MFP4__GCA_001029145.1
AGCCCAGGCAGCCGTCCCTGGGCGACGGACGGGAGCACGGCCCGCCGGGCAGGGGGCGCTCCGGCCGGCCTGGCGGGCGCCGGGCCCTCGCGT

MFP4__GCA_000987075.1
AGCCCAGGCAACCGTCGCTGGGCGACGGACGGGAGAGCGGCCCGCCGGGCCGGGGGCGCTCCGGCCGGCCTGGCGGGCGCCGGGCCCTCGCGT

MFP4__GCA_001038745.1
AGCCCAGGCAACCGCCCCCGGGCGACGGACGGGAGCGCGGCCCGCCGGGCCGGGGGCGCGCCGGCCGGCCCGGCGGGCGCCGGGCCCTCGCGT

MFP4__GCA_001038835.1
AGCCCAGGCAACCGCCCCCGGGCGACGGACGGGAGCGCGGCCCGCCGGGCCGGGGGCGCGCCGGCCGGCCCGGCGGGCGCCGGGCCCTCGCGT

MFP4__GCA_001043615.1
AGCCCAGGCAACCGCCCCCGGGCGACGGACGGGAGCGCGGCCCGCCGGGCCGGGGGCGCGCCGGCCGGCCCGGCGGGCGCCGGGCCCTCGCGT

MFP4__GCA_000949135.1
GGCTCAGCCGGCCGTCCCTGGGTGGCGGGCGGGGGCGCGGCGGGCCGGGCGGGGGGCGGCCCGGCCGGCCCGGCGGGGGCTGGGCCCTCGGGC

MFP4__GCA_001718335.1
TGGCCAGCCAGCCGTCCCTGGGGGGCGGGCCGGGGCGCGGCGGGCCGGGCTGGGGCGGGCCCGCCCGGCCCGGCGGGGGCCGGGCCCTCGCGC

MFP4__GCA_001527605.1
GGCCCAGCCGGCCGTCCCTGGGGGACGGGCCGGGGCGCTGCGAGCCGGGCGGGGGCGGGCCCGCCCGGCCTGGCGGGGGCCGGGCTCTCGGGC

MFP4__GCA_001522375.1
GGTCCAGCCGGCCGTCCCTGGGGGACGGGCCGGGGCGCTGCGAGCCGGGCGGGGGCGGGCCCGCCCGGCCCGGCGGGGGCCGGGCTCTCGGGC

MFP4__GCA_001523065.1
GGTCCAGCCGGCCGTCCCTGGGGGACGGGCCGGGGCGCTGCGAGCCGGGCGGGGGCGGGCCCGCCCGGCCCGGCGGGGGCCGGGCTCTCGGGC

MFP4__GCA_001523145.1
GGCCCAGCCGGCCGTCCCTGGGGGACGGGCCGGGGCGCTGCGAGCCGGGCGGGGGCGGGCCCGCCCGGCCCGGCGGGGGCCGGGCTCTCGGGC

MFP4__GCA_001524385.1
GGCCCAGCCGGCCGTCCCTGGGGGACGGGCCGGGGCGCTGCGAGCCGGGCGGGGGCGGGCCCGCCCGGCCCGGCGGGGGCCGGGCTCTCGGGC

MFP4__GCA_001524705.1
GGCCCAGCCGGCCGTCCCTGGGGGACGGGCCGGGGCGCTGCGAGCCGGGCGGGGGCGGGCCCGCCCGGCCCGGCGGGGGCCGGGCTCTCGGGC

MFP4__GCA_001531975.1
GGCCCAGCCGGCCGTCCCTGGGGGACGGGCCGGGGCGCTGCGAGCCGGGCGGGGGCGGGCCCGCCCGGCCCGGCGGGGGCCGGGCTCTCGGGC

MFP4__GCA_001532105.1
GGCCCAGCCGGCCGTCCCTGGGGGACGGGCCGGGGCGCTGCGAGCCGGGCGGGGGCGGGCCCGCCCGGCCCGGCGGGGGCCGGGCTCTCGGGC

MFP4__GCA_001532285.1
GGCCCAGCCGGCCGTCCCTGGGGGACGGGCCGGGGCGCTGCGAGCCGGGCGGGGGCGGGCCCGCCCGGCCCGGCGGGGGCCGGGCTCTCGGGC

MFP4__GCA_001533155.1
GGCCCAGCCGGCCGTCCCTGGGGGACGGGCCGGGGCGCTGCGAGCCGGGCGGGGGCGGGCCCGCCCGGCCCGGCGGGGGCCGGGCTCTCGGGC

MFP4__GCA_001533185.1
GGCCCAGCCGGCCGTCCCTGGGGGACGGGCCGGGGCGCTGCGAGCCGGGCGGGGGCGGGCCCGCCCGGCCCGGTGGGGGCCGGGCTCTCGGGC

MFP4__GCA_001718315.1
GGCCCAGCCGGCCGTCCCTGAGGGACGGGCCGGGGCGCTGCGGGCCGGGCGGGGGCGGGCCCGCCCGGCCCGGCGGGGGCCGGGCTCTCGGGC

MFP2__GCA_000724975.1
GGCCCGAGTAACCGCCCCCCGGCGGTGAGCGGGGGCGTGACCCGCCGGGCGGGGGGGGGCCCGGCCGGCCCGGCGGGCGCCGGGTGCTCGCGT

MFP2__GCA_001742165.1
GGCTCGGGTGCCCGTCCCCCGGCGGCGGGCGGGGGCACAGCCCGCCGGGCGGGGGCGGCCCCGCCCGGCCCGGCCGGGGCCGGGCCCTCGCGC

MFP2__GCA_001039005.1
CGACCGAGCAGCCGTCCCCCGGCGGGAGGCGGGGGCGCAGCCCGCCGGGCCGGGGGGGGCGCGGCCGGCCCGGTGGGGGTCGGGCCCTTGCGC

MFP2__GCA_000019505.1
GGCCCGGGTGGCCGCCCTCGGGGGGCGGGCGGGGCCGCGGCGCGCCGGGCAGGGCGCGGCCCGCCCGGCCCGGCGGGCGCCGGGCGCTCGCGC

MFP2__GCA_000014085.1
GGCCCGGGTGGCCGCCCTCCGGGGGCGGGCGCGACCGCGGCGCGCCGGGCTGGGCGCGGTCCGCCCGGCCCGGCGGGGGCCGGGCTCTCGCGC

MFP2__GCA_000203955.1
GGCCCGGGTGGCCGCCCTCCGGGGGCGGGCGCGACCGCGGCGCGCCGGGCTGGGCGCGGTCCGCCCGGCCCGGCGGGGGCCGGGCTCTCGCGC

MFP2__GCA_001527785.1
GGCCCAGGGGGCCGTCCTCCGGGGGCGGGCGCGGGCGCGGCGCGCCGCGCCGGGCGCGGGCCGGCCGGCCCGGCGGGGGCTGGGCGGTCGCGC

MFP2__GCA_001524815.1
GGCCCAGGGGGCCGTCCTCCGGGGGCGGGCGCGGGCGCGGCGCGCCGCGCCGGGCGCGGGCCGGCCGGCCCGGCGGGGGCTGGGCGGTCGCGC

MFP2__GCA_001547525.1
GGCCCAGGTAGCCGTCCTCCGGGGGCGGGCGCGGCCGCGGCGCGCCGCGCCGGGGGCGGCCCGGCCGGCCCGGCGGGGGCCGGGCGGCCGCGC

MFP2__GCA_000755805.1
GGCCCAGGTGGCCGTCCCTCGGGGGCGGGCGCGGCCGCGGCGCGCCGGGCCGGGCGCGGGTCGCCCGGCCCGGCGGGCGTCGGGCGCTCGCGC

MFP2__GCA_000757365.1
GGCCCAGGTGGCCGTCCCTCGGGGGCGGGCGCGGCCGCGGCGCGCCGGGCCGGGCGCGGGTCGCCCGGCCCGGCGGGCGTCGGGCGCTCGCGC

MFP2__GCA_000009485.1
GGCCCAGGTGGCCGTCCCTGGGGGGCGGGCGCGGCCGCGGCGCGCCGGGCCGGGCGCGGTCTGCCCGGCCCGGCGGGCGTCGGGCGCTCGCGC

MFP2__GCA_000333135.2
GGCCCAGGTGGCCGTCCCTGGGGGGCGGGCGCGGCCGCGGCGCGCCGGGCCGGGCGCGGTCTGCCCGGCCCGGCGGGCGTCGGGCGCTCGCGC

MFP2__GCA_000333155.2
GGCCCAGGTGGCCGTCCCTGGGGGGCGGGCGCGGCCGCGGCGCGCCGGGCCGGGCGCGGTCTGCCCGGCCCGGCGGGCGTCGGGCGCTCGCGC

MFP2__GCA_000877315.1
GGCCCAGGTGGCCGTCCCTGGGGGGCGGGCGCGGCCGCGGCGCGCCGGGCCGGGCGCGGTCTGCCCGGCCCGGCGGGCGTCGGGCGCTCGCGC

MFP2__GCA_000981305.1
GGCCCAGGTGGCCGTCCCTGGGGGGCGGGCGCGGCCGCGGCGCGCCGGGCCGGGCGCGGTCTGCCCGGCCCGGCGGGCGTCGGGCGCTCGCGC

MFP2__GCA_000236215.4
GGCCCGGGTGGCCGTCCCTCGGGGGCGGGCGCGGCCGCGGCGCTCCGGGCCGGGCGCGGGCCGCCCGGCCCGGCGGGCGTCGGGCGCTCGCGC

MFP2__GCA_000756845.1
GGCCCAGGTGGCCGTCCTCCGGCGGGGGGCGCGGCCGCGGCGCGCCGGGCAGGGGGCGGTGCGGCCGGCGCGGCGGGGGTCGGGCCCTCGCGC

MFP2__GCA_000504665.1
GGCCCTGGCAGCCGTCCCCCGGCGGCGGGCGTGGCCGCGGCGCGCCGGGCAGGGGGCGGTCCGGCCGGCCCGGCGGGGGCCGGGCGCTCGCGC

MFP2__GCA_000987075.1
GGCCCGGGCGGCCGCCGTTGGGCGGCGGACGGGAGCGCGGCCCGCCGGGCCGGGGGCGGCCCGGCCGGCCCGACGGGCGTCAGACCCCCGCGT

MFP2__GCA_000987055.1
GGCGCGGGCGGCCGTCCCTCGGCGGCAGACGGGAGCCCGGCCCGCCGGGCAGGGGGCGCTCCGGCCGGCCTGACGGGCGCCGGGCCCTCGCAT

MFP2__GCA_001029145.1
GGCGCGGGCGGCCGTCCCTCAGCGACGGACGGGAGCCCGGCCCGCCGGGCAGGGGGCGCTCCGGCCGGCCTGGCGGGCGCCGGGCCCTCGCGT

MFP2__GCA_000012945.1
GGTCCGAGTGGCCGCCCTCCAGCAGCAGGTGGGAGCGCGACCCGCCGGGCGGGGGCGGGCCCGGCCGGCCCGGCGGGCGTCGGGCGCTCGCGC

MFP2__GCA_001718555.1
GGTCCGGGTGGCCGTCCTCGGGCGGCGGACGGGGGCGCAGCCCTCCGAGCAGGGCGCGGTCCGGCCGGCCTGGCGGGGGCCGGGCGCTCGCCT

MFP4__GCA_000756855.1
GGCCCCCGCGGGCGCCCGCGGCCCCCCGGCGGGCGCCGGGCCGCCCGCGCCGAGCGCGCCGGCGCCGGCCCGGCAGGCGCCCGGCCCCCGCGC

MFP4__GCA_000959725.1
GGCCCCCGCGGGCGCCCGCGGCCCCCCGGCGGGCGCCGGGCCGCCCGCGCCGAGCGCGCCGGCGCCGGCCCGGCAGGCGCCCGGCCCCCGCGC

MFP4__GCA_000194745.1
GGCCCCCGGAGCTGCCCGCGGCCCCCCGGCGGGCGCTGGGCCGCCCGCGCCGGGCGCGCCGGCGCCGGCCCGGCAGGCGCCCGGCCCCCGCGC

MFP4__GCA_000835205.1
AGTCCGTCGGCCCGCCGCCCGGCCCCTGGCGGGCGCCCGGCCGGCGGCGCCGGGCGGGCCGCGCCCGGGCCGGCGGGCGCCGGGCCCCCGCGC

MFP4__GCA_001411805.1
AGTCCGCCGGCCCGCCGCCCGGCCCCTGGCGGGCGCCCGGCCGGCGGCGCCGGGCGGGCCGCGCCCGGGCCGGCGGGCGCCGGGCCCCCGCGC

MFP4__GCA_000022645.2
AGGCCGCGCGCGCGCCGCCCGGCCCCCGGCGGGGGCCCGGCCGGCGGCGCCGGGCGCCGCCTGGCCGGGGGGGCGGCCGCGGGGCCGTCGCGC

MFP4__GCA_000365245.1
AGGCCGCGCGCGCGCCGCCCGGCCCCCGGCGGGGGCCCGGCCGGCGGCGCCGGGCGCCGCCTGGCCGGGGGGGCGGCCGCGGGGCGGTCGCGC

MFP4__GCA_000960995.1
AGGCCGCGCGCGCGCCGCCCGGCCCCCGGCGGGGGCCCGGCCGGCGGCGCCGGGCGCCGCCTGGCCGGGGGGGCGGCCGCGGGGCCGTCGCGC

MFP4__GCA_000300395.1
AGGCCGCGCGCGCGCCGCCCGGCCCCCGGCGGGGGCCCGGCCGGCGGCGCCGGGCGCCGCCTGGCCGGGGGGGCGGCCGCGGGGCCGTCGCGC


codons included
  1  8  9 10 11 13 17 19 20 21 22 23 25 27 30 35 38 41 43 44 50 51 54 59 61 63 66 68 75 79 83 84 88 97 98 104 106 108 113 118 123 125 127 130 133 136 138 140 141 143 144 146 151 152 156 162 165 170 174 178 184 190 196 200 203 210 212 217 219 223 224 225 226 229 230 238 241 242 245 246 252 257 260 261 264 271 301 304 308 311 315 321 322
