# Supplementary material for: Subfunctionalization influences the expansion of bacterial multidrug antibiotic resistance
Source: BMC Genomics. 2017 Oct 30;18:834. doi: 10.1186/s12864-017-4222-4 (PMC5663151; doi:10.1186/s12864-017-4222-4)
Supplement: Supplementary file 1 — Calculation of synonymous/non-synonymous substitution. (ZIP 34380 kb) [file 12864_2017_4222_MOESM1_ESM.zip › Additional_File_1/MFP/MFP_codemlResults.res]

Before deleting alignment gaps
    505   1530

MFP4__GCA_000198775.1           GTG CGT TCC ATG CGC GTC GAT TGG GTT CGA GTA CGT TTT TTC CCC GCT ACC GCG GCG GCC GCG GTA GCC GCA GCT TTC GTG CTT GCC GGG TGC GGC AAG AAG CCA GCC GCT CCA CCG GCG CAA GTA CCC GAA GTC GGC GTG GTG ACG GTG GAG CCC AAG CCG GTG CCG GTG ATT ACC GAT TTG CCC GGG CGC ACC AGC GCG TAC CTC GTT GCG CAG GTG CGC GCG CGC GTG GAC GGC ATC GTG CAG CGC CGC GAA TTC ACC GAG GGT AGC GAG GTC AAG ACC GGC CAG CGG CTG TAC AAG ATC GAC CCG GCG CCG TAC GAG GCC GCG CTC GCC AGC GCG AAG GCG TCG CTC GCC AAG GCG CAA GCC AAT CTC GCA TCG ACC CGT GCT CAG GCG GAG CGC TTC GAG GTG CTG GTC GCC TCG AAC GCG ATC AGC AAG CAG GAC TAC GAC AAT GCC GTG GCC GCC GAG CGG CAG GCC GAG GCG GAT GTC GCG GCC GGC AAG GCG TCA GTG CAG ACA GCT GCC ATC AAT CTG GGC TAT ACC GAC GTG GTA TCA CCG ATT AAT GGC CGC ATC GGT CTG TCC GTT GTC ACG CCG GGC GCA TAC GTG CAG GCG AAC CAG GCC ACG CTG ATG AGC ACC GTG CAG CAA CTC GAT CCG ATG TAT GTC GAT CTG ACT CAA TCA AGT GCG GAT GGT TTG CGA TTG CGG CGC GAG ATC CAG CAG GGG CGC TTG CGC ACC CAG GGC TCG AAC AGC GCG AAA GTG CAG CTG ATG CTT GAG GAC GGC ACG TTT TAT CCG ATC GAG GGC AAG CTG CAG TTT GCT GAC GTG ACG GTC GAT CAG TCC ACC GGC TCG GTC ATC CTG CGG GCA TTG TTT CCA AAC CCG GAT CGC GTG CTG CTG CCC GGT ATG TTT GTG CGC GCG CGC ATC GTC GAG GGG GTG AAC GAG CGG GCA ATT GTC GTG CCG CAG GTC GGT ATC ACG CGC GAC CAG AAA GGC ATG CCG ACC GCG CTG GTG GTC GGC CCA GAC AAC AAG GTC GCG CTG CGC CAG TTG GTT ACC AGC CGA ACC CAT GGC GCG AAC TGG ATT GTC GAG AGC GGC CTG AAC CCG GGT GAA CGC GTC ATC GTG CAG GGC ACC GAG AAA GTG CGC CCG GGG GCA ACC GTC AAG CCG GTG CCC GCG CAA CTG CCG --- --- --- --- --- CCC --- --- --- --- --- --- --- --- --- --- --- --- --- --- --- --- --- --- --- --- GAA ATG ACG GCG --- --- --- --- AGC CCG TCG --- --- --- --- --- --- CCC GGC --- --- --- --- GGG GCG CCG --- --- --- --- --- --- --- --- --- --- --- GCC --- --- --- --- --- --- --- --- --- --- --- --- --- --- GCA TCT GGC GTG --- --- --- --- --- --- --- --- --- --- CAG CCC GCC GCG CCC CGC GGG GCC AGC CAG GCT --- --- --- --- --- --- --- GCC GCG AGT GCG CCG GCC GAT GCA AGC GCC GCG CAA --- 
MFP4__GCA_000818655.1           --- --- --- ATG CGC TTC GAA --- --- AGG ATT CCA AAC CGA TTC ATC CGT GTC GCG ACG GCC ATG TCG GCC GCC ATG CTC GTG GCC GCC TGC GGG GAC AAG CAT CCG CCG ATG ACC CCG CCC ACG CCC GAA GTC GGC GTC GTC ACG CTC GCG CCC GTC GCG GTG CCC GTG ACC AGC GAA TTG CCG GGG CGC ACC AGC GCG TTC GTC GAT GCC CAA GTG CGC GCA CGC GTC GAT GGC ATC GTG CAG CGG CGC GAT TTC ACC GAA GGC GCG CTC GTG AAG GCC GGC CAG CGA CTC TAC AAG ATC GAT CAC GCG CCG TAT CTC GCG CAG CTC GAC AGC GCG AAG GCG TCG CTT GCG AAG GCC GAG GCG AAT CTC GTC TCG ACA TCG GCT CAG GCC GAG CGA TAC AAG GTG CTC GTC GCC GCG AAC GCG GTC AGC AAG CAG GAC TAC GAC AAC GCG GTC GCC GCG CAA GGC CAG GCG GCG GCG GAA GTA GCG GCG GCG AAG GCT GCG CTG CGC ACG GCG CAG ATC AAC GTC GGC TAT ACG GAC GTC GCG TCG CCC GTC ACG GGC CAG ATC GGC ATA TCG CAA GTC ACG CCG GGC GCG TAC GTG CAG GCG AGC CAG GCC ACG CTG ATG GCG ACC GTG CAG CAG CTC GAC CCG ATG TAC GTC GAT CTC ACG CAA TCG AGT CTC GAC GGC CTC AAG CTG CGT CGC CAG ATC CAG GAA GGG CGG CTC GTG AGC GCC GGT CCG AAC GCC GCC GAA GTC ACG CTG ATT CTC GAA GAC GGC CGC GTT TAT CCC GAG AAA GGC AAG CTC CAG TTC AGC GAC GTG ACC GTG GAC CGC TCG ACC GGC TCC GTC ACC GTG CGC GCG GTG TTC CCG AAC CAT GAC CGC GTG CTG TTG CCG GGC ATG TTC GTG CGC GCG CGC ATC GCC GAG GGC GTC AAT GAG CAC GCG CTG CTC GTG CCG GTC GCG GGC GTC ACG CAC GAC CAG AAA GGC ACC CCC ATC GCG ATG ATC GTC GAC AAG GAC GGC AAG GTC GCG CCG CGC CCG CTC GTG ACA TCG GGC ACG GCG GGG CAG AAC TGG ATC GTC GAG AGC GGC GTG CAG GCG GGC GAT CGC GTG ATC GTC GAA GGC ACC GAC AAG GTT CGG CCG GGC ATG GTC GTG AAG GCC GCG CCG GCT TCG GTG GCT --- --- --- --- --- TTT --- --- --- --- GCC GCT TCC --- --- --- --- --- --- --- --- --- --- --- --- --- GCA GCT TCG GCC --- --- --- --- --- --- --- --- --- --- --- --- --- GCT TCC --- --- --- --- --- --- --- --- --- --- --- --- --- --- --- --- --- --- --- --- --- --- --- --- --- --- --- --- --- --- --- --- --- --- --- --- --- --- --- --- --- --- --- --- --- --- --- GCA GCT TCG GCC GCG TCC GGC GCG --- --- --- --- --- --- --- --- --- --- --- --- --- --- --- --- --- --- --- --- --- --- --- 
MFP4__GCA_000472825.1           --- --- --- ATG CGC GTC GAA --- --- CGG GTT CCA TTC CGC CTA ATC AGT GTC GCG ACG --- --- --- GCT GCC ATC GTG CTC GCA GCC TGC GGG CAA AAG CAG TCG GCG CCC CCG CCG CAA ACT CCC GAA GTC GGT ATC GTC ACC CTC CAG CCG ACC GCC GTG CCG GTC GTC TCC GAA CTT CCC GGC CGC ACC AGC GCC TAC CTC GTC GCG CAA GTG CGC GCG CGG GTG GAC GGT ATC GTC CTG CGC CGC GAA TTC ACC GAA GGC GCG CTC GTG AAG GCC GGC CAG CGG CTT TAC AAG ATC GAC CCG GCG CCG TAC ATC GCC GCG CTC AAC AAC GCC AAG GCC ACG CTC GCC AAG GCG CAG GCG AAC CTC GTC ACG CAG AAC GCA TTG GTG GCG CGC TAC AAG GTG CTG GTG CAG GCC AAC GCG GTG AGC AAG CAG GAC TAC GAC AAC GCG GTT TCC GCG CAA GGC CAG GCG GTG GCC GAC GTC GCT GCC GGC AAG GCC GCG GTC GAC ACC GCG CAG ATC AAC CTC GGC TAC ACC GAT GTC GTT TCT CCG GTC ACG GGC CAG GTC GGC ATC TCG CAG GTC ACG CCG GGC GCC TTC GTG CAG GCG AGC GCG GCG ACG CTG ATG TCG ACG GTG CAG CAG CTC GAC CCG ATG TAC GTC GAC GTC ACC CAA TCG AGC CTC GAT GGG CTC AAG CTG CGC CGC CAG ATC CAG GAA GGG CGC CTG AAG ACG AGC GGC CCG AAC GCC ACG AAG GTC GCG CTC GTC CTC GAA GAC GGC CGC ACC TAC GTG GAA AAG GGC AAG CTC CAG TTC AGC GAC GTC ACG GTC GAC CAG ACC ACG GGC TCC GTC ACG GTA CGC GCG ATC TTC CCG AAC CCC GAC CGC GTG CTG CTG CCC GGC ATG TTC GTG CGC GCG CGC ATC GAG GAA GGT ATC GAC AAC AAC GCG TTC CTC GTG CCG CAG GTC GGC GTG CAG CAC GAT CAG AAG GGT CAG GCA TCG GTG TAT GTC GTG AAC AAG GAA GAC AAG GTC GTG TCG ACG CCG GTC ACG ATC GGG TCC GCG CAG GGT CAG GAC TGG GTC GTC CAG AGC GGG TTG AAC CCG GGC GAC CGC GTG ATC GTG CAG GGC ACC GAC AAG GTC AAG CCG GGC TTG CAG GTC AAG CCC GTC CCC GCG CAG TTG CCG --- --- --- --- --- CCG --- --- --- --- CCG CCG GTG --- --- --- --- --- --- --- --- --- --- --- --- --- --- --- GCG GGC --- --- --- --- --- GCG CCT TCG GCC GAC ATG GCG ACG GCC TCG --- --- --- --- GGC AAT ACC --- --- --- --- --- --- --- --- --- --- --- --- --- --- --- --- --- --- --- --- --- --- --- --- --- --- AAC GCT GCC AGC --- --- --- --- --- --- --- --- --- --- GCG GCA TCG GCC GCG CAC GGC GCC TCG GCT GCG --- --- --- --- --- --- --- --- --- --- --- --- CCT GCC GCT TCC GCA GCG CAA --- 
MFP4__GCA_000472845.1           --- --- --- ATG CGC GTC GAA --- --- CGG GTT CCA TTC CGC CTA ATC AGT GTC GCG ACG --- --- --- GCT GCC ATC GTG CTC GCA GCC TGC GGG CAA AAG CAG TCG GCG CCC CCG CCG CAA ACT CCC GAA GTC GGT ATC GTC ACC CTC CAG CCG ACC GCC GTG CCG GTC GTC TCC GAA CTT CCC GGC CGC ACC AGC GCC TAC CTC GTC GCG CAA GTG CGC GCG CGG GTG GAC GGT ATC GTC CTG CGC CGC GAA TTC ACC GAA GGC GCG CTC GTG AAG GCC GGC CAG CGG CTT TAC AAG ATC GAC CCG GCG CCG TAC ATC GCC GCG CTC AAC AAC GCC AAG GCC ACG CTC GCC AAG GCG CAG GCG AAC CTC GTC ACG CAG AAC GCA TTG GTG GCG CGC TAC AAG GTG CTG GTG CAG GCC AAC GCG GTG AGC AAG CAG GAC TAC GAC AAC GCG GTT TCC GCG CAA GGC CAG GCG GTG GCC GAC GTC GCT GCC GGC AAG GCC GCG GTC GAC ACC GCG CAG ATC AAC CTC GGC TAC ACC GAT GTC GTT TCT CCG GTC ACG GGC CAG GTC GGC ATC TCG CAG GTC ACG CCG GGC GCC TTC GTG CAG GCG AGC GCG GCG ACG CTG ATG TCG ACG GTG CAG CAG CTC GAC CCG ATG TAC GTC GAC GTC ACC CAA TCG AGC CTC GAT GGG CTC AAG CTG CGC CGC CAG ATC CAG GAA GGG CGC CTG AAG ACG AGC GGC CCG AAC GCC ACG AAG GTC GCG CTC GTC CTC GAA GAC GGC CGC ACC TAC GTG GAA AAG GGC AAG CTC CAG TTC AGC GAC GTC ACG GTC GAC CAG ACC ACG GGC TCC GTC ACG GTA CGC GCG ATC TTC CCG AAC CCC GAC CGC GTG CTG CTG CCC GGC ATG TTC GTG CGC GCG CGC ATC GAG GAA GGT ATC GAC AAC AAC GCG TTC CTC GTG CCG CAG GTC GGC GTG CAG CAC GAT CAG AAG GGT CAG GCA TCG GTG TAT GTC GTG AAC AAG GAA GAC AAG GTC GTG TCG ACG CCG GTC ACG ATC GGG TCC GCG CAG GGT CAG GAC TGG GTC GTC CAG AGC GGG TTG AAC CCG GGC GAC CGC GTG ATC GTG CAG GGC ACC GAC AAG GTC AAG CCG GGC TTG CAG GTC AAG CCC GTC CCC GCG CAG TTG CCG --- --- --- --- --- CCG --- --- --- --- CCG CCG GTG --- --- --- --- --- --- --- --- --- --- --- --- --- --- --- GCG GGC --- --- --- --- --- GCG CCT TCG GCC GAC ATG GCG ACG GCC TCG --- --- --- --- GGC AAT ACC --- --- --- --- --- --- --- --- --- --- --- --- --- --- --- --- --- --- --- --- --- --- --- --- --- --- AAC GCT GCC AGC --- --- --- --- --- --- --- --- --- --- GCG GCA TCG GCC GCG CAC GGC GCC TCG GCT GCG --- --- --- --- --- --- --- --- --- --- --- --- CCT GCC GCT TCC GCA GCG CAA --- 
MFP4__GCA_000739815.1           --- --- --- ATG CGC GTC GAA --- --- CGG GTT CCA TTC CGC CTA ATC AGT GTC GCG ACG --- --- --- GCT GCC ATC GTG CTC GCA GCC TGC GGG CAA AAG CAG TCG GCG CCC CCG CCG CAA ACT CCC GAA GTC GGT ATC GTC ACC CTC CAG CCG ACC GCC GTG CCG GTC GTC TCC GAA CTT CCC GGC CGC ACC AGC GCC TAC CTC GTC GCG CAA GTG CGC GCG CGG GTG GAC GGT ATC GTC CTG CGC CGC GAA TTC ACC GAA GGC GCG CTC GTG AAG GCC GGC CAG CGG CTT TAC AAG ATC GAC CCG GCG CCG TAC ATC GCC GCG CTC AAC AAC GCC AAG GCC ACG CTC GCC AAG GCG CAG GCG AAC CTC GTC ACG CAG AAC GCA TTG GTG GCG CGC TAC AAG GTG CTG GTG CAG GCC AAC GCG GTG AGC AAG CAG GAC TAC GAC AAC GCG GTT TCC GCG CAA GGC CAG GCG GTG GCC GAC GTC GCT GCC GGC AAG GCC GCG GTC GAC ACC GCG CAG ATC AAC CTC GGC TAC ACC GAT GTC GTT TCT CCG GTC ACG GGC CAG GTC GGC ATC TCG CAG GTC ACG CCG GGC GCC TTC GTG CAG GCG AGC GCG GCG ACG CTG ATG TCG ACG GTG CAG CAG CTC GAC CCG ATG TAC GTC GAC GTC ACC CAA TCG AGC CTC GAT GGG CTC AAG CTG CGC CGC CAG ATC CAG GAA GGG CGC CTG AAG ACG AGC GGC CCG AAC GCC ACG AAG GTC GCG CTC GTC CTC GAA GAC GGC CGC ACC TAC GTG GAA AAG GGC AAG CTC CAG TTC AGC GAC GTC ACG GTC GAC CAG ACC ACG GGC TCC GTC ACG GTA CGC GCG ATC TTC CCG AAC CCC GAC CGC GTG CTG CTG CCC GGC ATG TTC GTG CGC GCG CGC ATC GAG GAA GGT ATC GAC AAC AAC GCG TTC CTC GTG CCG CAG GTC GGC GTG CAG CAC GAT CAG AAG GGT CAG GCA TCG GTG TAT GTC GTG AAC AAG GAA GAC AAG GTC GTG TCG ACG CCG GTC ACG ATC GGG TCC GCG CAG GGT CAG GAC TGG GTC GTC CAG AGC GGG TTG AAC CCG GGC GAC CGC GTG ATC GTG CAG GGC ACC GAC AAG GTC AAG CCG GGC TTG CAG GTC AAG CCC GTC CCC GCG CAG TTG CCG --- --- --- --- --- CCG --- --- --- --- CCG CCG GTG --- --- --- --- --- --- --- --- --- --- --- --- --- --- --- GCG GGC --- --- --- --- --- GCG CCT TCG GCC GAC ATG GCG ACG GCC TCG --- --- --- --- GGC AAT ACC --- --- --- --- --- --- --- --- --- --- --- --- --- --- --- --- --- --- --- --- --- --- --- --- --- --- AAC GCT GCC AGC --- --- --- --- --- --- --- --- --- --- GCG GCA TCG GCC GCG CAC GGC GCC TCG GCT GCG --- --- --- --- --- --- --- --- --- --- --- --- CCT GCC GCT TCC GCA GCG CAA --- 
MFP4__GCA_000739775.1           --- --- --- ATG CGC GTC GAA --- --- CGG GTT CCA TTC CGC CTA ATC AGT GTC GCG ACG --- --- --- GCT GCC ATC GTG CTC GCA GCC TGC GGG CAA AAG CAG TCG GCG CCG CCG CCG CAA GCC CCC GAA GTG GGT ATC GTT ACC GTC CAG CCG ACC GCC GTG CCG GTC GTC TCC GAG CTT CCC GGC CGT ACC AGT GCC TAT CTC GTC GCG CAG GTG CGC GCC CGG GTG GAC GGC ATC GTC CTG CGC CGC GAG TTC ACG GAA GGC GCG ATC GTG AAG GCC GGT CAG CGG CTC TAC AAG ATC GAT CCC GCG CCG TAT ATC GCC GCG CTC AAC ACC GCC AAG GCC ACG CTC GCC AAG GCG CAG GCC AAC CTC GTC ACG CAG AAC GCG CTG GTT TCG CGC TAC AAG GTT CTG GTG CAG GCC AAC GCC GTC AGC AAG CAG GAC TAC GAC AAC GCC GTT TCC GCG CAA GGC CAG GCG GCG GCG GAC GTC GCC TCC GGC AAG GCC GCC GTC GAT ACG GCG CAG ATC AAC CTC GGC TAC ACC GAC GTC GTT TCG CCG GTC ACG GGC CAG GTC GGC ATC TCG CAG GTC ACG CCG GGC GCC TAT GTG CAG GCG AGC GCC GCG ACG CTC ATG TCG ACG GTT CAG CAG CTC GAC CCG ATG TAT GTC GAC GTC ACG CAG TCG AGC CTC GAC GGC CTG AAG CTG CGC CGC GCG ATC CAG GAC GGC CGC CTG TCG ACC AAC GGC CCG AAT GCC GCG AAG GTC TCG CTC GTG CTC GAA GAC GGC CGC GTG TAC GCG CAG AAG GGC AAG CTC CAG TTC AGC GAC GTC ACG GTC GAT CAG ACC ACC GGC TCG GTG ACG GTG CGC GCG CTC TTC CCG AAC GCC GAC CGC GTG CTG CTG CCG GGC ATG TTC GTG CGC GCG CGC ATC GAA GAA GGC ATC AAC AAC AAC GCG TTC CTC GTG CCG CAG GTG GGC GTG CTG CAC GAC CAG AAG GGC CAG GCC TCG GTG TAC GTC GTC GGC AAG GAC GAC AAG GTC GTG CCG ACG CCG ATC GTC ACG TCG GGC ACG CAG GGC CAG GAC TGG GTC GTG GAG AGC GGC CTG CAG GCC GGC GAC CGC GTG ATC GTG CAA GGC ACC GAC AAG GTC AAG CCG GGT GCG CAG GTC AAG CCT GTC GCG GCG CAA CTG CCG --- --- --- --- --- CCG CCG CCG --- --- CCG CCG GGC --- --- --- --- --- --- --- --- --- --- --- --- --- GCG CCT TCG GCC --- --- GAC ATG GCG ACC GCT --- --- --- --- --- --- TCG GGC --- --- --- --- TAT GCG AAC --- --- --- --- --- --- --- --- --- --- --- GCT --- --- --- --- --- --- --- --- --- --- --- --- --- --- GCC AGC GCC GCG --- --- --- --- --- --- --- --- --- --- TCG GGT CCC GCA GCG GGC AAA GGC GGT GCC TCG --- --- --- --- --- --- --- --- GCT GCG --- --- CCT GCC GCC TCC GCA GCG CAA --- 
MFP4__GCA_000519185.1           --- --- --- ATG CGC GTC GAA --- --- CGG GTT CCA TTC CGC CTA ATC AGT GTC GCG ACG --- --- --- GCT GCC ATC GTG CTC GCA GCC TGC GGG CAA AAG CAG TCG GCG CCG CCG CCG CAA GCC CCC GAA GTG GGT ATC GTC ACC GTC CAG CCG TCC TCC GTG CCG GTC GTC TCC GAG CTT CCC GGC CGT ACC AGT GCC TTC CTC GTC GCG CAA GTG CGC GCA CGG GTG GAC GGC ATC GTG CTG CGC CGC GAA TTC ATC GAA GGC GCG CTC GTC AAG GCC GGT CAG CGG CTC TAC AAG ATC GAC CCG GCG CCG TAT ATC GCC GCG CTC AAC AAC GCC AAG GCC ACG CTC GCC AAG GCG CAG GCC AAC CTC GTC ACG CAG AAC GCA CTG GTT GCG CGC TAC AAG GTG CTC GTG CAG GCC AAT GCG GTG AGC AAG CAG GAC TAC GAC AAC GCT GTT TCC GCC CAG GGC CAG GCC GCC GCC GAC GTC GCC GCC GGC AAG GCC GCC GTC GAC ACC GCG CAG ATC AAT CTC GGC TAT ACC GAC GTC GTT TCG CCG GTC TCG GGC CAG GTC GGC ATC TCG CAG GTC ACG CCG GGC GCC TAT GTG CAG GCG AGC GCG GCC ACG TTG ATG TCG ACG GTG CAG CAG CTC GAT CCG ATG TAC GTG GAC GTC ACG CAG TCG AGC CTC GAT GGC CTG AAG CTG CGC CGC GAG ATC CAG GAA GGT CGC CTG AAG ACC AAC GGC CCG AAC GCC GCG AAG GTT TCG CTC GTG CTC GAA GAC GGC CGC ACC TAT TCG GAA AAG GGC AAG CTC CAG TTC TCC GAC GTC ACC GTC GAC CAG ACC ACG GGC TCG GTC ACG GTT CGC GCG ATT TTC CCG AAC CCC GAC CGC GTG CTG CTG CCG GGC ATG TTC GTG CGC GCG CGC ATC GAA GAA GGC ATC AAC AAC AAC GCG TTC CTC GTG CCG CAG GTC GGC GTG CAG CAC GAC CAG AAG GGC CAG GCA TCG GTG TAC GTC GTC AAC CAG GAC AAC AAG GTC GTG CCG ACG CCG ATC ACC ACT GCG GGC ACG CAG GGC CAG GAC TGG GTC GTC CAG AGC GGT CTG AAC GCC GGC GAC CGC GTG ATC GTT CAG GGC ACG GAC AAG GTC AAG CCG GGT GCG CAG GTC AAG CCG GTT GCC GCG CAA CTG CCG --- --- --- --- --- CCG CCG --- --- --- CCG CCG TCG --- --- --- --- --- --- --- --- --- --- --- --- --- GGC GCG CCT TCG --- --- --- --- GCC GAC ATG --- --- --- --- --- --- GCA ACG --- --- --- --- GCT TCG GGC --- --- --- --- --- --- --- --- --- --- --- --- --- --- --- --- --- --- --- --- --- --- --- --- --- --- TAT GCG AAC GCC --- --- --- --- --- --- --- --- --- --- GCC AGC GCC GCA TCG GGG CCG AAG GCT GCC TCG --- --- --- --- --- --- --- --- GCT GCG --- --- CCT GCC GCC TCC GCA GCG CAA --- 
MFP4__GCA_000685015.1           --- --- --- ATG CGC GTC GAA --- --- CGG GTT CCA TTC CGC CTA ATC AGC TTC GCG ACG --- --- --- GCT GCA GTA GTG CTC GCA GCG TGC GGG CAA AAG CAG TCG GCG CCG CCG CCG CAA ACC CCC GAA GTG GGT GTT GTC ACC GTC CAG ACC AGC ACC GTG CCG GTC GTC ACC GAA CTG CCG GGC CGC ACC AAC GCC TTC CTC GTC GCG CAG GTG CGC GCA CGG GTC GAC GGC ATC GTG CTG CGC CGC GAG TTC ACC GAA GGT TCG GTC GTG AAG GCC GGC CAG CGC CTG TAC AAG ATC GAT CCG GCG CCG TAC ATC GCC ACC CTC AAT AAC GCC AAG GCG ACG CTT GCC AAG GCG AAG GCG AAC CTC GTC ACG CAG AAC GCC CTC GTC GCG CGC TAC AAG GTG CTC GTG TCG GCC AAT GCG GTG AGC AAG CAG GAC TAC GAC AAC GCG GTC GCA GCA CAA GGT CAG GCG CAA GCC GAT GTC GAT GCC GGC AAG GCT TCC GTC GAC ACC GCC CAG ATC AAC CTG GGC TAC ACC GAC GTG CTC TCG CCG ATC ACC GGC AAG GTC GGC ATC TCG CAG GTC ACG CCG GGT GCG TAC GTG CAG GCG AGC GCC GCG ACG CTG CTC TCG ACC GTG CAG CAG ATG ACG CCG ATG TAC GTC GAC CTC ACG CAG TCG AGC CTC GAC GGC CTG CGC CTG CGC CGC GAA GTC GAA GAA GGG CGC CTG AAG ACC AAC GGC CCC GAC GCC GCC AAG GTC ACG CTG GTG CTC GAA GAC GGC CGC AAC TAT GCG CAG CAG GGC AAG CTC CAG TTC ACC GAC GTC ACG GTC GAC CAG ACC ACG GGC TCG GTG ACG ATC CGT GCG CTG TTC CCG AAT CCG GAC AAC GTG CTG CTG CCG GGC ATG TTC GTG CGC GCG CGC ATC GAC GAA GGC ACC AAC GAT CAC GCG ATC CTC GTG CCG CAG ATC GGC GTC CAG CAC GAC CAG AAG GGC CAG GCG ACG GTG ATG GTC GTC AAC GCC CAG AAC AAG GTC GAG CTG CAT CCG GTC GTC ACG TCG GCT TCC ATC GGC CAG GAC TGG GTC GTG GAC AGC GGC CTG AAT CCG GGC GAC CGC GTG ATC GTG CAA GGC ACG GAA AAG GTC AAG CCG GGC GCC CAG GTC AAG GCC GTG GAC GCC CAT CTG CCG --- --- --- --- --- CCG CCG CCC CCG CCG GGC GCG CCT --- --- --- --- --- --- --- --- --- --- --- --- --- TCG GCG GAC GAG --- --- --- --- GCG ACG GCT --- --- --- --- --- --- TCG GGT --- --- --- --- TAC GCG AGC --- --- --- --- --- --- --- --- --- --- --- --- --- --- --- --- --- --- --- --- --- --- --- --- --- --- GCA GGC GCG GCA --- --- --- --- --- --- --- --- --- --- TCG GGC GCA TCC GGC GCC TCG GCT GCC CCC GCG --- --- --- --- --- --- --- GCT TCC GCA --- --- CCC GCT GCC TCC GCT GCG CAA --- 
MFP4__GCA_000685075.1           --- --- --- ATG CGC GTC GAA --- --- CGG GTT CCA TTC CGC CTT ATT ACC TTC GCG ACG --- --- --- GCT GCC GTA GTG CTC GCA GCG TGC GGG CAA AAG CAG TCC GCG CCG CCG CCG CAA ACC CCC GAA GTC GGT GTC GTC GCC GTC CAG CCC ACC TCG GTG CCG GTC GTG AGC GAG CTG CCG GGC CGC ACC AAT GCT TTC CTC GTC GCG CAA GTG CGC GCG CGG GTC GAC GGC ATT GTG CTG CGC CGC GAG TTC ACC GAA GGG GCG GTC GTG AAC GCG GGC CAG CGC CTG TAC AAG ATC GAT CCG GCG CCC TAC ATC GCC ACG CTC AAT AAC GCC AAG GCC ACG CTT GCG AAG GCG AAG GCG AAT CTC GTC ACG CAG AAC GCA CTC GTC GCG CGC TAC AAG GTG CTC GTC GCG GCC AAT GCG GTC AGC AAG CAG GAC TAC GAC AAC GCG GTG TCC GCG CAA GGC CAA GCG CAA GCC GAC GTC GAT GCG GGC AAG GCC GCG GTC GAC ACC GCG CAG ATC AAT CTG GGC TAC ACG GAC GTG CTC TCG CCC ATC ACC GGC AAG GTC GGC ATC TCG CAG GTC ACG CCG GGC GCC TAC GTG CAG GCG AGC CAG GCC ACG CTG ATG TCC ACC GTG CAG CAG ATG GAC CCG ATG TAC GTG GAC CTC ACG CAG TCG AGT CTC GAC GGC CTG AAG CTG CGC CGC GAC GTC GAG TCG GGG CGC CTG AAG ACC AAT GGC CCG AAT GCG GCC AAG GTC ACG CTC GTG CTC GAA GAC GGC CGC ACC TAT GCG CAG CAG GGC AAG CTC CAG TTC ACC GAC GTC ACG GTC GAC CAG ACC ACC GGC TCG GTC ACG ATC CGC GCG CTG TTC CCG AAC CCC GAC CGC GTG CTG CTG CCG GGC ATG TTC GTG CGC GCG CGC ATC GAC GAA GGC ACC AAC GAC AAC GCG TAC CTC GTG CCG CAG GTG GGC GTG CAG CAC GAC CAG AAG GGC CAG GCC ACG GTG CTG GTC GTC GAC GGC AAG AAC AAG GTC GTG GTC CAT CCG ATC GTC ACG TCG GGC ACG CAG GGC CAG GAC TGG GTC GTC GAA AGC GGC CTG CAA CCC GGC GAC CGC GTG ATC GTG CAG GGC ACC GAG AAG GTC CAC CCC GGC ACG ACC GTG AAG GCC GTG GAC GCG CAC CTG CCG --- --- --- --- --- CCG CCG CCC --- --- CCG CCG GGC --- --- --- --- --- --- --- --- --- --- --- --- --- GCG CCT TCG GCG --- --- GAT GAG GCG ACG GCC --- --- --- --- --- --- --- TCG --- --- --- --- GGC TAT GCG --- --- --- --- --- --- --- --- --- --- --- --- --- --- --- --- --- --- --- --- --- --- --- --- --- --- AAC GCA GGT GCG --- --- --- --- --- --- --- --- --- --- TCC GGC GCA TCC GCG GCC AAC GCT GCG TCC GCA --- --- --- --- --- --- --- --- --- --- --- --- CCC GCT GCC TCC GCT GCG CAA --- 
MFP4__GCA_000785435.1           --- --- --- ATG CGC GTC GAA --- --- CGG GTT CCA TTC CGC CTA ATC ACC TTC GCG ACG --- --- --- GCT GCC GTA GTG CTC GCA GCG TGC GGG CAA AAA AAT TCC GCG CCG CCG CCC CAA ACT CCC GAA GTA GGC GTG GTT GCC GTC CAA CCT GCG TCC GTG CCG GTC GTG ACC GAA CTG CCG GGC CGC ACC AAT GCC TTC CTC GTC GCG CAG GTG CGC GCG CGG GTC GAC GGC ATC GTG CTG CGC CGC GAA TTC ACC GAG GGC TCG GTC GTG AAG GCG GGC CAG CGC CTG TAC AAG ATC GAT CCG GCG CCG TAC ATC GCC ACC CTC AAT AAC GCC AAG GCT GCG CTC GCG AAG GCG AAG GCG AAT CTC GTC ACG CAG AAC GCA CTC GTC GCG CGC TAC AAG GTG CTC GTC GCG GCC AAC GCG GTC AGC AAG CAG GAT TAC GAC AAC GCC GTG GCC GCG CAA GGC CAG GCG CAG GCC GAT GTC GAT GCG GGC AAG GCC GCG GTC GAC ACC GCG CAG ATC AAC CTC GGC TAC ACC GAT GTG GTC TCG CCG ATC ACC GGC AAG GTC GGC ATC TCG CAG GTC ACG CCG GGC GCC TAC GTG CAG GCG AGC CAG GCG ACG CTG ATG TCC ACC GTG CAG CAA ATG GAC CCG GTG TAC GTG GAC CTC ACG CAG TCG AGC CTC GAC GGC CTG AAG CTG CGC CGC GCC ATC GAA GCG GGG CGC CTG AAG ACC AAC GGC CCC GAC GCG GCC AAG GTC TCG CTC GTG CTC GAA GAC GGC CGC ACC TAC TCG CAG CAG GGC AAG CTC CAG TTC ACC GAC GTC ACG GTC GAC CAG GCC ACC GGC TCG GTC ACG ATC CGC GCG CTT TTC CCG AAC CCC GAC CGC GTG CTG CTG CCG GGC ATG TTC GTG CGC GCG CGC ATC GAC GAA GGC ACC AAT GAG CAC GCG TTC CTC GTG CCG CAG GTC GGC GTA CAG CAC GAC CAG AAG GGC CAG GCC ACG GTG CTG CTC GTC GAC AAG GAC AAC AAG GTC GTG CCG CAC GTC ATC GTC ACG TCG GGC ACG CAG GGC CAG GAC TGG ATC GTC GAA AGC GGT CTG AAT GCG GGC GAC CGC GTG ATC GTG CAG GGC ACC GAG AAA GTC CGT CCG GGC GCA ACC GTG AAG GCG GTC GAG GCG CAT CTG CCG --- --- --- --- --- CCG CCG CCG --- --- CCG CCG GGC --- --- --- --- --- --- --- --- --- --- --- --- --- GCG CCT TCA GCG --- --- --- GAT CAG GCG ACG --- --- --- --- --- --- GCT GGG --- --- --- --- GGT CTC GCG --- --- --- --- --- --- --- --- --- --- --- GGC --- --- --- --- --- --- --- --- --- --- --- --- --- --- GCG AGC GGC GCT --- --- --- --- --- --- --- --- --- --- TCG GGC GCA TCG GCG GCT CAC GCT GCA TCC GCA --- --- --- --- --- --- --- --- --- --- --- --- CCC GCT GCC TCC GCT GCG CAA --- 
MFP4__GCA_000684975.1           --- --- --- ATG CGC GTC GAA --- --- CGG GTT CCA TTC CAC CTG ATC AGT ATC GCG ACG --- --- --- GCT GCC GTC GTG CTC GCA GCG TGC GGG CAG AAG CAG TCG GCG CCG CCG CAG CAA ACG CCC GAA GTG GGC GTC GTT ACG GTC CAG CCG ACC GCC GTG CCG GTC GTC ACC GAG TTG CCG GGC CGT ACC AAC GCC TTC CTC GTC GCC CAG GTG CGC GCG CGG GTC GAC GGG ATC GTG CTG CGC CGC GAA TTC ACG GAA GGC GCG CTC GTC AAG GCC GGT CAG CGG CTC TAC AAG ATC GAC CCG GCG CCC TAC ATC GCC GCG CTG AAC AGC GCG AAG GCC ACG CTC GCC AAG GCG CAG GCC AAT CTC GTC ACG CAG AAC GCG CTC GTT GCG CGC TAC AAG GTG CTC GTG AGC GCG AAC GCC GTG TCG AAG CAG GAC TAT GAC AAC GCC GTC GCG GCC CAG GGC CAG GCA CAG GCG GAC GTC GAC GCC GGC CGT GCC TCG GTC GAT ACC GCG CAG ATC AAC CTC GGC TAT ACG GAT GTC ATC TCG CCC GTC ACG GGC CAG GTC GGC ATC TCG CAG GTC ACG CCG GGC GCG TAT GTG CAG GCG AGC CAG GCC ACG CTG ATG TCC ACC GTG CAG CAG CTC GAC CCG ATG TAC GTC GAC CTC ACG CAG TCG AGC CTC GAC GGC CTG AAG CTG CGC CGC GAC GTC CAG GAA GGG CGC CTG AAG ACG AGC GGC CCG AAC GCC GCC AAG GTC ACG CTC GTG CTG GAA GAC GGC CGC AGC TAC AAG GAG CAG GGC AAG CTG CAG TTC ACC GAC GTG ACG GTC GAC CAG ACC ACC GGT TCG GTG ACG GTG CGC GCG TTG TTC CCG AAC CCC GAC CGC GTG CTG CTG CCG GGC ATG TTC GTG CGC GCG CGC ATC GAG GAA GGC GTG AAC GAC AGC GCG TAC CTC GTG CCG CAG ATC GGC GTG CAG CAC GAC CAG AAG GGC CAG GCG TCG GTG TTG GTC GTC GAC AGC GCC AAC AAG GTC GAA TCG CAC GTC ATC CAG ACC TCG GGC ACG CAA GGC CAG GAC TGG ATC GTC GAC GGC GGC CTG AAT CCG GGC GAC CGC GTG ATC GTT CAG GGT ACC GAG AAG GTG CGT CCG GGC GCG ACC GTG AAG ACC GTC GAC GCG CAG TTG CCG --- --- --- --- --- CCG --- --- --- --- CCG CCC GCG --- --- --- --- --- --- --- --- --- --- --- --- --- CCG GGC GCG CCC --- --- --- --- TCG GCG GAC --- --- --- --- --- --- ATG ACG --- --- --- --- ACG TCG CCC --- --- --- --- --- --- --- --- --- --- --- --- --- --- --- --- --- --- --- --- --- --- --- --- --- --- --- GCG AGC ACC --- --- --- --- --- --- --- --- --- --- GCC GGT GGC GCC GCC TCG GGT GCG CAG GCC GGG --- --- --- CAG GCG CAA GCG GCG GCT TCC GCC GCG CCT GCC GCC TCC GCC GCG CAA --- 
MFP4__GCA_000685035.1           --- --- --- ATG CGC GTC GAA --- --- CGG GTT CCA TTC CGC CTA ATC AGC TTC GCG ACG --- --- --- GCC GCC ATC GTG CTC GCC GCA TGC GGA CAG AAG CAG TCA GCG CCG CCG CAA CAA ACG CCC GAA GTC GGC GTC GTT ACG GTG CAG CCG ACG GCC GTG CCG GTC GTC ACC GAA CTG CCG GGC CGC ACC AAC GCC TTC CTC GTC GCG CAG GTG CGC GCA CGG GTG GAC GGC ATC GTG CTG CGC CGC GAA TTC ACC GAA GGC TCG ATC GTC AAG GCG GGC CAG CGT CTC TAC AAG ATC GAC CCG GCG CCG TAC ATC GCC GCG CTC AAC AAC GCC AGG GCC GCG CTT GCC AAG GCG CAG GCC AAC CTC GTC ACG CAG AAC GCA CTC GTT GCG CGC TAC AAG GTG CTC GTG GCG GCC AAC GCC GTC TCG AAG CAG GAC TAC GAC AAC GCC GTG GCC GCG CAA GGC CAG GCG CAG GCC GAC GTG GAT GCC GGC AAG GCC TCC GTC GAT ACG GCG CAG ATC AAC CTC GGC TAC ACG GAC GTC ATT TCG CCC GTG ACG GGC CAG GTC GGC ATC TCG CAG GTC ACG CCT GGC GCC TAC GTG CAG GCG AGC CAG GCC ACG CTG ATG TCC ACC GTG CAG CAG CTC GAT CCG ATG TAC GTC GAT CTC ACG CAG TCG AGC CTC GAC GGC CTG CGG CTG CGC CGC GAA GTG CAG GAA GGG CGC CTG AAG ACG AGC GGC CCG AAC GCC GCG AAG GTC ACG CTC GTG CTC GAA GAC GGG CGC AGC TAC GGC GAG CAG GGC AAG CTG CAG TTC ACC GAC GTG ACG GTC GAT CAG ACC ACG GGC TCG GTG ACC GTG CGC GCG CTC TTC CCG AAC CCC GAC CGC GTG CTG CTG CCG GGC ATG TTC GTG CGC GCG CGC ATC GAG GAA GGC GTG AAC GAC CGC GCG TTC CTC GTG CCG CAA GTG GGC GTG CAG CAC GAC CAG AAG GGC CAG GCG ACG GTG CTC GTC GTC GAT CAG AAC AAC AAG GTG GAA CTG CAC CCG ATC CAG ACG TCG GGC ACG CAG GGC CAG GAC TGG ATC GTC GAT AGC GGC CTG AAT CCG GGC GAC CGC GTG ATT GTT CAG GGC ACC GAA AAG GTT CGC CCG GGC GCG CAA GTG AAG GCG ATT GCC GCC AGT CTG CCG --- --- --- --- --- CCT CCG CCC --- --- CCG CCG GGC --- --- --- --- --- --- --- --- --- --- --- --- --- GCT CCG TCG GCG GAC ATG ACG ACG TCG GCC AGC --- --- --- --- --- --- GCA GGC --- --- --- --- --- --- --- --- --- --- --- --- --- --- --- --- --- --- GCG --- --- --- --- --- --- --- --- --- --- --- --- --- --- CAG GCC GGC GCA --- --- --- --- --- --- --- --- --- --- GGC GCC GCT TCC GGC GCC GGG GCA CAA CCG GCG --- --- --- --- --- --- --- --- TCC GCC --- --- GCG CCC GCT GCC TCC GCC GCG CAA 
MFP4__GCA_000341045.1           --- --- --- ATG CGC GTC GAA --- --- CGG GTT CCA TTC CGC TTA ATC AGT GTC GCG ACC --- --- --- GCT GCC GTG GTG TTG GCA GCA TGC GGA CAA AAA CAA TCG GCA CCG CCG CAA CAA ACT CCC GAG GTC GGC GTG GTG ACG GTC CAG CCG ACC GCC GTG CCG GTC ACC ACG GAA TTG CCG GGC CGC ACG AGC GCC TAC CTT GTC GCG CAG GTG CGC GCG CGG GTG GAC GGC ATC GTG CTG CGC CGG GAA TTC ACC GAA GGC AGC ATC GTG AAG GCC GGC CAG CGC CTG TAC AAG ATC GAT CCG GCG CCT TAC ATC GCT TCG CTC AAT AGC GCG AAG GCG ACG CTC GCG AAG GCG CAG GCG AAC CTC GCC ACG CAG AAC GCG TTG GTG GCG CGC TAC AAG GTG CTC GTC GCG GCG AAC GCC GTG AGC AAG CAG AAC TAC GAC GAC GCC GTG GCC GCG CAA GGG CAG GCC GCC GCG GAC GTT GCT TCG GGC AAG GCC GCA GTC GAA ACG GCC CAG ATC AAT CTG GGC TAT ACG GAT GTG ACC TCG CCC ATC ACG GGC CAG GTC GGC ATC TCG CAG GTC ACG CCG GGC GCT TAC GTG CAG GCG AGC GCG GCC ACG CTG ATG TCC ACC GTG CAG CAG ATC GAT CCC GTC TAC GTC GAC CTC ACG CAG TCG AGC CTC GAA GGG CTC GAA CTG CGC CGG CAG ATT CAG GAA GGC AAG ATC AAG ACC GCC GGT CCG CAT GCC GCC AAG GTC ACG CTG CTG CTG GAA GAC GGC CGC GCC TAT TCG CAG CCG GGC AAG CTC CAG TTC TCG GAC GTC ACT GTC GAC CAG ACC ACT GGT TCG GTC ACG GTT CGC GCC ATC TTC CCG AAC CCC GAC CGC GTG CTG CTG CCC GGC ATG TTC GTG CGC GCG CGC ATC GAA GAG GGC ATG AAC GAA AAC GCC TTC CTC GTG CCG CAG GTG GGC GTG ACG CAC AAC GCG TCG GGC CAG GCC ACG ACA CTC GTG GTG GGC GCC GAC AAC AAG GTG GCG ATC CGC ACC ATC GTG ACG GGC GGC ACG CAA GGC ACG AAC TGG ATC GTC GAG AGC GGA CTG AAC CCG GGT GAC CGC GTG ATC GTC CAG GGC ACC GAG AAG GTT CGT CCG GGC GCC GAG GTG AAG GCC GTG CCG GCG CAG TTG CCG --- --- --- --- --- GCC --- --- --- --- GCG CCG GCC --- --- --- --- --- --- --- --- --- --- --- --- TCT GGG GCG CAA GCG GCG GGG CGC CAG GTG TGC CAG --- --- --- --- --- --- GCG CAC CGG GTG CAA CGG GTG CCG CCG CGG GCT CGG GCG CTG CCG CCG GTT CCG CCG CGC AGC --- --- --- --- --- --- --- --- --- --- --- --- --- --- CAG GTG CCG CTG CTT CCG CGG CGT CTG --- --- --- --- --- CTG CGT CGG GCG CGT AAT AAC AGG GAG CCT GCT --- --- --- --- --- --- TCA TGG CAA AGT TCT TTA TCG ATC GCC CGA TCT TCG CGT GGG 
MFP4__GCA_000739795.1           --- --- --- ATG CGC GTC GAA --- --- CGG GTT CCA TTC CGC TTA ATC AGT GTC GCG ACC --- --- --- GCT GCC GTG GTG TTG GCA GCA TGC GGA CAA AAA CAA TCG GCA CCG CCG CAA CAA ACT CCC GAG GTC GGC GTG GTG ACG GTC CAG CCG ACC GCC GTA CCG GTC ACC ACG GAA TTG CCG GGC CGC ACG AGC GCC TAC CTC GTC GCA CAG GTG CGC GCG CGG GTG GAC GGC ATC GTG CTG CGC CGG GAA TTC ACC GAA GGC AGC ATC GTG AAG GCC GGC CAG CGC CTG TAC AAG ATC GAT CCG GCG CCT TAC ATC GCT TCG CTC AAT AGC GCG AAG GCG ACG CTC GCC AAG GCG CAG GCG AAC CTC GCC ACG CAG AAC GCG TTG GTG GCG CGC TAC AAG GTG CTC GTC GCG GCG AAC GCC GTG AGC AAG CAG AAC TAC GAC GAC GCT GTG GCC GCG CAA GGG CAG GCT GCT GCG GAC GTC GCT TCG GGC AAG GCC GCG GTC GAA ACG GCC CAG ATC AAT CTG GGC TAT ACC GAT GTG ACG TCG CCC ATC ACG GGC CAG GTC GGC ATC TCG CAG GTC ACG CCG GGC GCC TAC GTG CAG GCG AGC GCG GCC ACG CTG ATG TCC ACC GTG CAG CAG ATC GAT CCC GTC TAC GTC GAC CTC ACG CAG TCG AGC CTC GAA GGG CTC GAA CTG CGC CGG CAG ATT CAG GAA GGC AAG ATC AAG ACC GCC GGC CCG CAT GCG GCC AAG GTC ACG CTG CTG CTG GAA GAC GGC CGC GCC TAT TCG CAG CCG GGC AAG CTC CAG TTC TCG GAC GTC ACC GTC GAC CAG ACT ACC GGT TCG GTC ACG GTT CGC GCC ATC TTC CCG AAC CCC GAC CGC GTG CTG CTG CCC GGC ATG TTC GTG CGC GCG CGC ATC GAA GAA GGC ATG AAC GAA AAC GCG TTC CTC GTG CCG CAG GTG GGC GTG ACG CAC AAC GCG TCG GGC GAG GCC ACG GCG CTC GTG GTC GGC ACC GAC AAC AAG GTG GCG ATC CGC ACC CTC GTG ACG GGC GGC ACG CAA GGC ACG AAC TGG ATC GTC GAG AGC GGA CTG AAT CCG GGT GAC CGC GTG ATC GTT CAG GGC ACC GAG AAG GTT CGT CCG GGC GCC GAG GTG AAG GCC GTG CCG GCG CAG CTG CCG --- --- --- --- --- --- --- --- --- --- GCC GCC GCG --- --- --- --- --- --- --- --- --- --- --- --- --- CCG GCC TCC GGC --- --- --- --- --- GCG CAA --- --- --- --- --- --- GCG GGC --- --- --- --- GGA GCG CCG --- --- --- --- --- --- --- --- --- --- --- --- --- --- --- --- --- --- --- --- --- --- --- --- --- --- GGT GCC ACG GGT --- --- --- --- --- --- --- --- --- --- GCA GCC GCG GGC TCG GGT GCT GCC GCC GGT TCC GCC GCG CAG CCC GGT GCG GCT GCT TCC GCG --- --- GCG TCT GCT GCG TCG GGC GCG --- 
MFP4__GCA_000729995.1           --- --- --- ATG CGC GTC GAA --- --- CGG GTT CCA TTC CGC TTA ATC AGT GCC GCG ACG --- --- --- GCT GCC GTG ATT CTT GCA GCC TGC GGA CAA AAA CCA TCA GCA CCG CCG CCC CAA ACC CCC GAA GTC GGG GTC ATC ACC GTC CAG CCC ACC ACC GTT CCT GTC GTG AGC GAA CTG CCT GGC CGC ACA AGT GCA TTT CTG GTC GCC CAG GTT CGT GCA CGG GTC GAC GGC ATT GTG CTG CGT CGT GAA TTC ATT GAA GGC GCG GAA GTG AAG GCG GGC CAG CGG CTC TAC AAG ATC GAT CCG GCA CCG TAC ATC GCG GCC CTG AAC ACG GCC AAG GCA ACA CTC GCC AAG GCG CAG GCC AAC GTT GTC ACG CAA AAC GCC CAG GCG GCG CGC TAC AAG ATC CTC GTT GCG GCA AAC GCG GTC AGC AAG CAG GAC TAC GAC AAC GCC GTG GCG ACT CAA GGC CAG GCC GTA GCC GAC GTC GCG TCG GGC AAG GCG GCT GTC GAC ACC GCG CAG ATC AAC CTC GGT TAT ACG GAC GTA GTG TCG CCT ATC ACG GGC CGC ACG GGT TTG TCG CAG GTC ACG CCG GGC GCT TAC GTG CAG GCT AGC GCC GCC ACG TTG CTC ACC ACG ATT CAA CAA CTC GAT CCG GTC TAT GTC GAC CTG ACG CAA TCG AGC GTG GAC GGC CTG AAG CTT CGC CGT GAC ATT CAG GAA GGC CGC TTG CAG ACC GGT GGC GTC AAC GCC GCC AAG GTC ACG CTG ATC CTG GAA GAC GGC CGC ACG TAT TCG GAA GCG GGC AAG CTG CAA TTC TCC GAC GTG AGC GTG GAC CAG GGC ACC GGT TCG GTC ACC GTG CGC GCG ATT TTC CCC AAT AAG GAC CGC GTG CTG CTG CCA GGC ATG TTC GTG CGT GCG CGT ATT GAC GAA GGT GTG AAC GAC AAG GCG CTG GTG GTC CCG CAA GTC GGC GTG ACG CAT GAC CAG AAG GGG CAG CCG ACG GCG CTC GTG GTC GGT CCG GAC AAC AAG GTG GCT TTG CGC CAA CTG GTG ACG TCG GGT ACC TAC GGC GAC AAG TGG GTC GTG GAT AGC GGC CTG AAT GCG GGC GAT CGC GTG ATC GTG CAG GGC ACG GAG AAA GCG CGA CCG GGC TCG ACT GTG AAG CCT GTC GAC GCA CAG CTT CCG GCT GAG GCG GCT CAA CCG --- --- --- --- GCA TCC GGC --- --- --- --- --- --- --- --- --- --- --- --- --- GCG GCT CCA GGT --- --- --- --- GCA GCT CCT --- --- --- --- --- --- --- --- --- --- --- --- GCG GCA GCA --- --- --- --- --- --- --- --- --- --- --- GAC --- --- --- --- --- --- --- --- --- --- --- --- --- --- GCC GGC GCA AGC --- --- --- --- --- --- --- --- --- --- GGT GCG GCG GCT TCG AGC AAT CCG GCA CCC ACT --- --- --- --- --- --- --- --- TCC GCG GCG GCA GCA TCC GCG GCA TCA GGC GCG --- 
MFP4__GCA_000698595.1           --- --- --- ATG CGC GTC GAA --- --- CGG GTT CCA TTC CGC TTA ATC AGT GCC GCG ACG --- --- --- GCT GCC GTG TTT CTT GCA GCC TGC GGA CAA AAA CAG TCA GCA CCT CCG CCT CAG ACG CCC GAA GTC GGC GTC GTC TCC GTA GAG CCG TCG AGC GTG CCG GTC GTC TCC GAG CTG CCC GGG CGC ACC AGC GCG TTT CTC GTC GCC CAG GTG CGG GCG CGG GTC GAC GGC ATC GTA TTG CGC CGC GAG TTC ACG GAA GGC TCG GAC GTC AAG GCC GGC CAG CGT CTT TAC AAG ATC GAT CCG GCG CCG TTC ATC GCG TCA CTG AAC AAC GCG AAG GCG TCG CTT GCG AAG GCG CAG GCC AAC GTC GCC ACG CAG AAC GCG CTG GTC GCG CGC TAC AAG GTG CTC GTC GCG GCG AAC GCG GTC AGC AAG CAG GAC TAC GAC AAC GCC GTC GCC GCG CAG GGC CAG GCG GTC GCG GAC GTG GCC GCG GGC CGT GCC GCC GTC GAT ACG GCG CAG ATC AAC CTC GGC TAT ACG GAC GTG GTC TCG CCG ATC ACC GGC CGC ACC GGT CTC TCG CAG GTG ACG CCG GGC GCG TAC GTG CAG GCG AGC GCC GCC ACG CTG CTC ACC ACG GTG CAG CAG CTC GAC CCG GTG TAC GTC GAT CTG ACG CAG TCG AGC GTC GAC GGC CTG AAG CTG CGC CGC CAG ATC CAG GAA GGG CGC CTG CAG ACC AAC GGC GCC AAC GCG GCG AAG GTC ACG CTC GTG CTC GAG GAC GGC CGC GTC TAT CCG GAC GCG GGC AGG CTC CAG TTC TCG GAC GTG AGC GTC GAC CAG GGC ACC GGC TCG GTC ACG GTG CGC GCG ATT TTC CCG AAC AAG GAC CGC GTG CTG CTG CCG GGC ATG TTC GTG CGC GCG CGC ATC GAG GAA GGC GTG AAC GAC CAC GCG CTG GTG GTG CCG CAG ATC GGC ATC ACG CAC GAC CAG AAG GGC CAG GCG GTC GCG CTG GTG GTC GGC CAG GGC GAC AAG GTC GAG CAG CGC ACG CTC GTC ACG TCG GGT GTC TAC GGC AGC AAC TGG GTG GTG GAC AGC GGC CTG AGG CCG GGC GAT CGC GTG ATC GTG AAC GGC GTG GAA AAA GCG AAG CCC GGC ATG ACG GTG AAG CCG GTC GCG GCT CAA TTG CCG --- --- --- --- --- GCG --- --- --- --- CAG CCG GCC --- --- --- --- --- --- --- --- --- --- --- --- --- TCG GAT GCG CAA --- --- --- --- --- --- --- --- --- --- --- --- --- GCC TCC --- --- --- --- GCC GCG CCC --- --- --- --- --- --- --- --- --- --- --- --- --- --- --- --- --- --- --- --- --- --- --- --- --- --- --- --- --- --- --- --- --- --- --- --- --- --- --- --- GCC GCG AGC GGT GCC CAG GGC GCC GCG AGC GCG --- --- --- --- --- --- --- --- --- --- --- --- GCC GCC GCC TCG GGC GCC AAA --- 
MFP4__GCA_000751215.1           --- --- --- ATG CGC GTC GAA --- --- CGG GTT CCA TTC CGC TTA ATC AGT GCC GCG ACG --- --- --- GCT GCC GTG TTT CTT GCA GCC TGC GGA CAA AAA CAG TCA GCA CCT CCG CCT CAG ACG CCC GAA GTC GGC GTC GTC TCC GTA GAG CCG TCG AGC GTG CCG GTC GTC TCC GAG CTG CCC GGG CGC ACC AGC GCG TTT CTC GTC GCC CAG GTG CGG GCG CGG GTC GAC GGC ATC GTA TTG CGC CGC GAG TTC ACG GAA GGC TCG GAC GTC AAG GCC GGC CAG CGT CTT TAC AAG ATC GAT CCG GCG CCG TTC ATC GCG TCA CTG AAC AAC GCG AAG GCG TCG CTT GCG AAG GCG CAG GCC AAC GTC GCC ACG CAG AAC GCG CTG GTC GCG CGC TAC AAG GTG CTC GTC GCG GCG AAC GCG GTC AGC AAG CAG GAC TAC GAC AAC GCC GTC GCC GCG CAG GGC CAG GCG GTC GCG GAC GTG GCC GCG GGC CGT GCC GCC GTC GAT ACG GCG CAG ATC AAC CTC GGC TAT ACG GAC GTG GTC TCG CCG ATC ACC GGC CGC ACC GGT CTC TCG CAG GTG ACG CCG GGC GCG TAC GTG CAG GCG AGC GCC GCC ACG CTG CTC ACC ACG GTG CAG CAG CTC GAC CCG GTG TAC GTC GAT CTG ACG CAG TCG AGC GTC GAC GGC CTG AAG CTG CGC CGC CAG ATC CAG GAA GGG CGC CTG CAG ACC AAC GGC GCC AAC GCG GCG AAG GTC ACG CTC GTG CTC GAG GAC GGC CGC GTC TAT CCG GAC GCG GGC AGG CTC CAG TTC TCG GAC GTG AGC GTC GAC CAG GGC ACC GGC TCG GTC ACG GTG CGC GCG ATT TTC CCG AAC AAG GAC CGC GTG CTG CTG CCG GGC ATG TTC GTG CGC GCG CGC ATC GAG GAA GGC GTG AAC GAC CAC GCG CTG GTG GTG CCG CAG ATC GGC ATC ACG CAC GAC CAG AAG GGC CAG GCG GTC GCG CTG GTG GTC GGC CAG GGC GAC AAG GTC GAG CAG CGC ACG CTC GTC ACG TCG GGT GTC TAC GGC AGC AAC TGG GTG GTG GAC AGC GGC CTG AGG CCG GGC GAT CGC GTG ATC GTG AAC GGC GTG GAA AAA GCG AAG CCC GGC ATG ACG GTG AAG CCG GTC GCG GCT CAA TTG CCG --- --- --- --- --- GCG --- --- --- --- CAG CCG GCC --- --- --- --- --- --- --- --- --- --- --- --- --- TCG GAT GCG CAA --- --- --- --- --- --- --- --- --- --- --- --- --- GCC TCC --- --- --- --- GCC GCG CCC --- --- --- --- --- --- --- --- --- --- --- --- --- --- --- --- --- --- --- --- --- --- --- --- --- --- --- --- --- --- --- --- --- --- --- --- --- --- --- --- GCC GCG AGC GGT GCC CAG GGC GCC GCG AGC GCG --- --- --- --- --- --- --- --- --- --- --- --- GCC GCC GCC TCG GGC GCC AAA --- 
MFP4__GCA_000402035.1           --- --- --- --- --- --- --- --- --- --- --- --- --- --- --- --- --- --- --- --- --- --- --- --- --- GTG TTC CTG GCA GCG TGC GGA CAA AAA CAG TCA GCA CCT CCG CCG CAA ACG CCC GAA GTC GGC ATC GTC ACC GTG CAG CCG ACG AGC GTG CCG GTC ACT GTC GAC TTG CCG GGT CGC ACC AAT GCG TTT CTC GTG GCG CAA GTG CGC GCA CGG GTC GAC GGC ATC GTG CAG CGC CGC GAG TTC ACC GAA GGC GCC GAG GTC AAG GCC GGT CAG CGT CTC TAC AAG ATC GAC CCG GCG CCG TAT ATC GCC GCG CTG AAT AAC GCG AAG GCG TCG CTT TCG AAG GCG CAG GCG AAC GTC GCG TCG CAG AAC GCG CTG GTG CAA CGC TAC AAG ATT CTC GTC GCG GCC AAC GCC GTG TCG AAG CAG GAT TAC GAC AAC GCC GTC GCC GCG CAG GGT CAG GCT GTG GCG GAT GTC GCC GCG GGC AAG GCT TCC GTC GAT ACG GCG CAG ATC AAT CTC GGC TAC ACC GAT GTC ATC GCG CCG ATC AGC GGC CGC ACC GGC ATC TCG CAG GTC ACG CCG GGC GCG TAC GTG CAG GCG AGC CAG GCG ACG CTG CTC ACC ACC ATC CAG CAG CTC GAT CCG ATC TAC GTC GAT CTG ACG CAA TCG AGC GTC GAA GGG CTC AAG CTG CGC AGG CAG ATT CAG GAA GGG CGT CTG CAG ACC GAA GGC ATC CAC GCC GCG AAG GTC ACG CTC GTG CTC GAA GAC GGC CGC ACC TAC ACC GAG CAG GGC AAG CTG CAG TTC TCC GAC GTG AGC GTC GAC CAG AGC ACC GGT TCG GTG ACT GTG CGC GCG ATC TTC CAG AAC AAG GAC CGC GTG CTG CTG CCG GGC ATG TTC GTG CGC GCG CGC ATC CAG GAA GGC ACG AAC GAC CAC GCG CTC GTC GTG CCG CAG ATC GGC GTC ACG CAT GAC CAG AAG GGC ACG CCG ACC GCG CTC GTC GTA AAC AAG GAC GAC AAG GTC GAA CTG CGC CAG CTC GTT ACG AGC GCG ACC TAC GGC AAC AAC TGG GTG GTC GAC AGC GGC CTG AAC GCG GGC GAT CGC GTG ATC GTC AAC GGC GTG GAG AAG GCC AAG CCC GGC ATG CAG GTG AAG CCG GTC GAC GCG AAA TTC CCG --- --- --- --- TAT CCC --- --- --- --- GCA TCC GAT --- --- --- --- --- --- --- --- --- --- --- --- --- GCG CAG GCA GCG --- --- --- --- CAG GCG CCG --- --- --- --- --- --- --- --- --- --- --- --- GCC GCA TCG --- --- --- --- --- --- --- --- --- --- --- --- --- --- --- --- --- --- --- --- --- --- --- --- --- --- AGT TCA CCG GGC --- --- --- --- --- --- --- --- --- --- GCC GCT GCT CCG GCG AGC GGT GCG CAC GCC GCA --- --- --- --- --- --- --- --- --- --- --- --- TCG GCC GCT TCG GGC GCG --- --- 
MFP4__GCA_000236065.1           --- --- --- ATG CGC GTC GAA --- --- CGG GTT CCA CTC CGC TTA ATC ACC GCC GCG ACG --- --- --- GCT GCC GTG TTC CTG GCA GCG TGC GGG CAA AAA CAA TCA GCA CCT CCG CCG CAA ACG CCC GAA GTG GGC ATC GTC ACC GTG CAG CCG ACG AGC GTG CCG GTC GTC GTC GAT CTG CCG GGC CGC ACC AAC GCG TAT CTC GTC GCG CAA GTG CGT GCG CGC GTC GAC GGC ATC GTG CTG CGC CGC GAA TTC ACC GAA GGC GCC GAG GTC AAG GCC GGT CAG CGG CTC TAC AAG ATC GAT CCG GCG CCG TAC ATC GCG CAG TTG AAC AAC GCG AAG GCG TCG CTC GCG AAG GCG CAG GCG AAC GTC GCG TCG CAG AAC GCG CTC GTG TCG CGC TAC AAG ATC CTC GTC GCG GCG AAC GCC GTG TCG AAG CAG GAC TAC GAC AAC GCC GTG GCC GCG CAA GGC CAG GCC GTC GCC GAT GTC GCC GCG GGC AAG GCC GCC GTC GAT ACC GCG CAG ATC AAT CTG GGC TAC ACC GAC GTC GTC TCG CCG ATC ACC GGC CGC ACC GGT TTG TCG CAA GTC ACG CCG GGC GCG TAC GTG CAG GCG AGC GCG GCG ACC CTG CTC ACG ACC GTG CAG CAG CTC GAT CCG ATC TAC GTC GAT CTG ACG CAA TCG AGC GTC GAG GGC CTC AAG CTG CGC CGC CAG ATT CAG GAA GGG CGC CTG CAG ACC GAA GGC ATT CAT GCC GCG AAG GTG TCG CTC GTG CTG GAA GAC GGC CGC ACC TAT ACC GAG CAG GGC AAG CTC CAG TTC TCC GAC GTG AGC GTC GAT CAG AGC ACG GGC TCC GTC ACG GTT CGC GCG ATT TTC CAG AAC AAG GAC CGC GTG CTG CTG CCG GGC ATG TTC GTG CGC GCG CGC ATT CAG GAA GGC GTG AAC GAC CAC GCG CTC GTC GTG CCG CAG ATC GGC GTC ACG CAC GAC CAG AAG GGC CAG CCG ACG GCG CTC GTC GTG GGC AAG GAC GAC AAG GTC GAA CTG CGC CAG CTC GTC ACG GGC GGC ACC TAC GGC AAC AAC TGG GTC GTC GAT AAC GGT CTG AAC CCG GGC GAT CGC GTG ATC GTG AAC GGC GTC GAC AAG GCG AAG CCC GGC ATG CAG GTG AAG CCG GTC GCG GCG AAA TTC CCG TAT CCC GCC TCG GAC GCG CAG GTC GCG CAG GCG CCG GGC --- --- --- --- --- --- --- --- --- --- --- --- --- GCG GCT TCA GGC --- --- --- --- GCG CAG GGG --- --- --- --- --- --- GCG GCA --- --- --- --- TCG GCC CCG --- --- --- --- --- --- --- --- --- --- --- --- --- --- --- --- --- --- --- --- --- --- --- --- --- --- --- --- GCA TCG --- --- --- --- --- --- --- --- --- --- GCC CCG GCG AAC GCG AGT GGT GCG CAA GCC GCA --- --- --- --- --- --- --- --- --- --- --- --- TCG GCC GCT TCG GGC GCG CAA --- 
MFP4__GCA_000828875.1           --- --- --- ATG CGC GTC GAA --- --- CGG GTT CCA CTC CGC TTA ATC ACC GCC GCG ACG --- --- --- GCT GCC GTG TTC CTG GCA GCG TGC GGG CAA AAA CAA TCA GCA CCT CCG CCG CAA ACG CCC GAA GTG GGC ATC GTC ACC GTG CAG CCG ACG AGC GTG CCG GTC GTC GTC GAT CTG CCG GGC CGC ACC AAC GCG TAT CTC GTC GCG CAA GTG CGT GCG CGC GTC GAC GGC ATC GTG CTG CGC CGC GAA TTC ACC GAA GGC GCC GAG GTC AAG GCC GGT CAG CGG CTC TAC AAG ATC GAT CCG GCG CCG TAC ATC GCG CAG TTG AAC AAC GCG AAG GCG TCG CTC GCG AAG GCG CAG GCG AAC GTC GCG TCG CAG AAC GCG CTC GTG TCG CGC TAC AAG ATC CTC GTC GCG GCG AAC GCC GTG TCG AAG CAG GAC TAC GAC AAC GCC GTG GCC GCC CAA GGC CAG GCC GTC GCC GAT GTC GCC GCG GGC AAG GCC GCC GTC GAT ACC GCG CAG ATC AAT CTG GGC TAC ACG GAC GTC GTC TCG CCG ATC ACC GGC CGC ACC GGT TTG TCG CAA GTC ACG CCG GGC GCA TAC GTG CAG GCG AGC GCG GCG ACC CTG CTC ACG ACC GTG CAG CAG CTC GAC CCG ATC TAC GTC GAT CTG ACG CAA TCG AGC GTC GAG GGC CTC AAG CTG CGC CGC CAG ATT CAG GAA GGG CGC CTG CAG ACC GAG GGC ATT CAC GCC GCG AAG GTG TCG CTC GTG CTG GAA GAC GGC CGC ACT TAT ACC GAG CAG GGC AAG CTC CAG TTC TCC GAC GTG AGC GTC GAT CAG AGC ACC GGC TCC GTC ACG GTC CGC GCG ATC TTC CAG AAC AAG GAC CGC GTG CTG CTG CCG GGC ATG TTC GTG CGC GCG CGC ATT CAG GAA GGC GTG AAC GAC CAC GCG CTC GTC GTG CCG CAG ATC GGC GTC ACG CAC GAC CAG AAG GGC CAG CCG ACG GCG CTC GTC GTG GGC AAG GAC GAC AAG GTC GAA CTG CGC CAG CTC GTC ACG GGC GGC ACT TAC GGC AAC AAC TGG GTC GTC GAT AAC GGT CTG AAC CCG GGC GAT CGC GTG ATC GTG AAC GGC GTC GAC AAG GCG AAG CCC GGC ATG CAG GTG AAG CCG GTC GCG GCG AAA TTC CCG TAT CCC GCC TCG GAC GCG CAG GTC GCG CAG GCG CCG GGC --- --- --- --- --- --- --- --- --- --- --- --- --- GCG GCT TCA GGC --- --- --- --- GCG CAG GGA --- --- --- --- --- --- GCG GCA --- --- --- --- TCG GCC CCG --- --- --- --- --- --- --- --- --- --- --- --- --- --- --- --- --- --- --- --- --- --- --- --- --- --- --- --- GCA TCG --- --- --- --- --- --- --- --- --- --- GCC CCG GCG AAC GCG AGT GGT GCG CAA GCC GCA --- --- --- --- --- --- --- --- --- --- --- --- TCG GCC GCT TCG GGC GCG CAA --- 
MFP4__GCA_001278535.1           --- --- --- ATG CGC GTC GAA --- --- CGG GTT CCA CTC CGC TTA ATC ACC GCC GCG ACG --- --- --- GCT GCC GTG TTC CTG GCA GCG TGC GGG CAA AAA CAA TCA GCA CCT CCG CCG CAA ACG CCC GAA GTG GGC ATC GTC ACC GTG CAG CCG ACG AGC GTG CCG GTC GTC GTC GAT CTG CCG GGC CGC ACC AAC GCG TAT CTC GTC GCG CAA GTG CGT GCG CGC GTC GAT GGC ATC GTG CTG CGC CGC GAA TTC ACC GAA GGC GCC GAG GTC AAG GCC GGT CAG CGG CTC TAC AAG ATC GAT CCG GCG CCG TAC ATC GCG CAG TTG AAC AAC GCG AAG GCG TCG CTC GCG AAG GCG CAG GCG AAC GTC GCG TCG CAG AAC GCG CTC GTG TCG CGC TAC AAG ATC CTC GTC GCG GCG AAC GCC GTG TCG AAG CAG GAC TAC GAC AAC GCC GTG GCC GCG CAA GGC CAG GCC GTC GCC GAT GTC GCC GCG GGC AAG GCC GCC GTC GAT ACC GCG CAG ATC AAT CTG GGC TAC ACG GAC GTC GTC TCG CCG ATC ACC GGC CGC ACC GGT CTG TCG CAA GTC ACG CCG GGC GCG TAC GTG CAG GCG AGC GCG GCG ACC CTG CTC ACG ACC GTG CAG CAG CTC GAC CCG ATC TAC GTC GAT CTG ACG CAA TCG AGC GTC GAG GGC CTC AAG CTG CGC CGC CAG ATT CAG GAA GGG CGC CTG CAG ACC GAA GGC ATT CAC GCC GCG AAG GTG TCG CTC GTG CTG GAA GAC GGC CGC ACT TAT ACC GAG CAG GGC AAG CTC CAG TTC TCC GAC GTG AGC GTC GAT CAG AGC ACC GGC TCC GTC ACG GTC CGC GCG ATC TTC CAG AAC AAG GAC CGC GTG CTG CTG CCG GGC ATG TTC GTG CGC GCG CGC ATT CAG GAA GGC GTG AAC GAC CAC GCG CTC GTC GTG CCG CAG ATC GGC GTC ACG CAT GAC CAG AAG GGC CAG CCG ACG GCG CTC GTC GTG GGC AAG GAC GAC AAG GTC GAA CTG CGC CAG CTC GTC ACG GGC GGC ACC TAC GGC AAC AAC TGG GTC GTC GAT AAC GGT CTG AAC CCC GGC GAT CGC GTG ATC GTC AAC GGC GTC GAC AAG GCG AAG CCG GGC ATG CAG GTG AAG CCG GTC GCG GCG AAA TTC CCG TAT CCC GCC TCG GAC GCG CAG GTC GCG CAG GCG CCG GGC --- --- --- --- --- --- --- --- --- --- --- --- --- GCG GCT TCG GGC --- --- --- --- GCG CAG GGT --- --- --- --- --- --- GCG GCA --- --- --- --- TCG GCC CCG --- --- --- --- --- --- --- --- --- --- --- --- --- --- --- --- --- --- --- --- --- --- --- --- --- --- --- --- GCA TCG --- --- --- --- --- --- --- --- --- --- GCC CCG GCG AAC GCG AGC GGT GCG CAA GCC GCA --- --- --- --- --- --- --- --- --- --- --- --- TCG GCC GCT TCG GGC GCG CAA --- 
MFP4__GCA_000256585.3           --- --- --- ATG CGC GTC GAA --- --- CGG GTT CCA CTC CGC TTA ATC ACC GCC GCG ACG --- --- --- GCT GCC GTG TTC CTG GCA GCG TGC GGG CAA AAA CAA TCA GCG CCT CCG CCG CAA ACG CCC GAA GTG GGT ATC GTC ACC GTG CAG CCG ACG AGC GTG CCG GTC ATC GTC GAT TTG CCG GGC CGC ACC AAC GCC TAT CTG GTC GCG CAA GTG CGC GCA CGG GTC GAT GGC ATC GTG CTG CGC CGC GAG TTC ACT GAA GGC GCC GAG GTC AAG GCC GGT CAG CGT CTC TAC AAG ATC GAT CCG GCG CCG TAC ATC GCC GCG CTG AAC AAC GCC AAG GCG ACG CTC GCG AAG GCG CAG GCG AAC GTC GCG TCG CAG AAC GCG CTC GTG GCG CGC TAC AAG ATC CTC GTC GCG GCC AAT GCC GTG TCG AAG CAG GAT TAC GAC AAC GCC GTC GCG GCG CAA GGC CAG GCC GTC GCG GAT GTC GCC GCG GGC AAG GCA TCG GTC GAT ACC GCG CAG ATC AAC TTG GGC TAC ACC GAC GTC GTC TCG CCG ATC ACC GGC CGC ACC GGT CTC TCG CAG GTC ACG CCG GGC GCC TAC GTT CAG GCG AGC GCC GCG ACG CTG CTC ACG ACC GTG CAG CAG CTC GAT CCG ATC TAC GTC GAT CTG ACG CAA TCG AGC GTC GAA GGC TTG CGC CTG CGC CGT CAG ATT CAG GAA GGC CGT CTG CAG ACC GAA GGC ATC CAC GCC GCG AAG GTC ACG CTC CAG CTC GAA GAC GGC CGC ACG TAC ACC GAG CAG GGC AAG CTG CAG TTC TCC GAC GTG AGC GTC GAC CAG AGC ACC GGT TCG GTG ACG GTG CGC GCG ATC TTC CAG AAC AAG GAC CGC GTG CTT CTG CCG GGC ATG TTC GTG CGC GCG CGG ATT CAG GAA GGC ACG AAC GAC CAC GCG CTC GTC GTG CCG CAG ATC GGC GTC ACG CAT GAC CAG AAG GGC ACG CCG ACC GCG CTC GTC GTC AAC AAG GAC AAC AAG GTG GAA CTG CGC CAG CTC GTC ACG GGC AGC ACG TTC GGC AAC AAC TGG GTG GTC GAC AGC GGC CTG AAC CCG GGC GAC CGC GTG ATC GTG AAC GGC GTG GAG AAG GCG AAG CCC GGC ATG CAG GTG AAG CCG GTC GAC GCG AAA TTC CCG --- --- --- --- --- TAT --- --- --- --- CCC GTA GCC --- --- --- --- --- --- --- --- --- --- --- --- --- GGC GCA TCG GAT --- --- --- --- --- GCG CAG --- --- --- --- --- --- GCG GCA --- --- --- --- TCG GCG CCG --- --- --- --- --- --- --- --- --- --- --- GCC --- --- --- --- --- --- --- --- --- --- --- --- --- --- GGT GCC AGC GGC --- --- --- --- --- --- --- --- --- --- GCG AGC GCT GCC AGC GGT CCG CAA GCC GCA TCG --- --- --- --- --- --- --- --- GCC GCC --- --- TCC GCT GCA TCG GGC GCG CAA --- 
MFP4__GCA_000773055.1           --- --- --- ATG CGC GTC GAA --- --- CGG GTT CCA CTC CGC TTA ATC ACC GCC GCG ACG --- --- --- GCT GCC GTG TTC CTG GCA GCG TGC GGG CAA AAA CAA TCA GCG CCT CCG CCG CAA ACG CCC GAA GTG GGT ATC GTC ACC GTG CAG CCG ACG AGC GTG CCG GTC ATC GTC GAT TTG CCG GGC CGC ACC AAC GCC TAT CTG GTC GCG CAA GTG CGC GCA CGG GTC GAT GGC ATC GTG CTG CGC CGC GAG TTC ACT GAA GGC GCC GAG GTC AAG GCC GGT CAG CGT CTC TAC AAG ATC GAT CCG GCG CCG TAC ATC GCC GCG CTG AAC AAC GCC AAG GCG ACG CTC GCG AAG GCG CAG GCG AAC GTC GCG TCG CAG AAC GCG CTC GTG GCG CGC TAC AAG ATC CTC GTC GCG GCC AAT GCC GTG TCG AAG CAG GAT TAC GAC AAC GCC GTC GCG GCG CAA GGC CAG GCC GTC GCG GAT GTC GCC GCG GGC AAG GCA TCG GTC GAT ACC GCG CAG ATC AAC TTG GGC TAC ACC GAC GTC GTC TCG CCG ATC ACC GGC CGC ACC GGT CTC TCG CAG GTC ACG CCG GGC GCC TAC GTT CAG GCG AGC GCC GCG ACG CTG CTC ACG ACC GTG CAG CAG CTC GAT CCG ATC TAC GTC GAT CTG ACG CAA TCG AGC GTC GAA GGC TTG CGC CTG CGC CGT CAG ATT CAG GAA GGC CGT CTG CAG ACC GAA GGC ATC CAC GCC GCG AAG GTC ACG CTC CAG CTC GAA GAC GGC CGC ACG TAC ACC GAG CAG GGC AAG CTG CAG TTC TCC GAC GTG AGC GTC GAC CAG AGC ACC GGT TCG GTG ACG GTG CGC GCG ATC TTC CAG AAC AAG GAC CGC GTG CTT CTG CCG GGC ATG TTC GTG CGC GCG CGG ATT CAG GAA GGC ACG AAC GAC CAC GCG CTC GTC GTG CCG CAG ATC GGC GTC ACG CAT GAC CAG AAG GGC ACG CCG ACC GCG CTC GTC GTC AAC AAG GAC AAC AAG GTG GAA CTG CGC CAG CTC GTC ACG GGC AGC ACG TTC GGC AAC AAC TGG GTG GTC GAC AGC GGC CTG AAC CCG GGC GAC CGC GTG ATC GTG AAC GGC GTG GAG AAG GCG AAG CCC GGC ATG CAG GTG AAG CCG GTC GAC GCG AAA TTC CCG --- --- --- --- --- TAT --- --- --- --- CCC GTA GCC --- --- --- --- --- --- --- --- --- --- --- --- --- GGC GCA TCG GAT --- --- --- --- --- GCG CAG --- --- --- --- --- --- GCG GCA --- --- --- --- TCG GCG CCG --- --- --- --- --- --- --- --- --- --- --- GCC --- --- --- --- --- --- --- --- --- --- --- --- --- --- GGT GCC AGC GGC --- --- --- --- --- --- --- --- --- --- GCG AGC GCT GCC AGC GGT CCG CAA GCC GCA TCG --- --- --- --- --- --- --- --- GCC GCC --- --- TCC GCT GCA TCG GGC GCG CAA --- 
MFP4__GCA_000698575.1           --- --- --- ATG CGC GTC GAA --- --- CGG GTT CCA CTC CGC TTA ATC ACC GCC GCG ACG --- --- --- GCT GCC GTG TTC CTG GCA GCG TGC GGG CAA AAA CAA TCA GCG CCT CCG CCG CAA ACG CCC GAA GTG GGT ATC GTC ACC GTG CAG CCG ACG AGC GTG CCG GTC ATC GTC GAT TTG CCG GGC CGC ACC AAC GCC TAT CTG GTC GCG CAA GTG CGC GCA CGG GTC GAT GGC ATC GTG CTG CGC CGC GAG TTC ACT GAA GGC TCC GAG GTC AAG GCC GGT CAG CGT CTC TAC AAG ATC GAT CCG GCG CCG TAC ATC GCC GCG CTG AAC AAC GCC AAG GCG ACG CTC GCG AAG GCG CAG GCG AAC GTC GCG TCG CAG AAT GCG CTC GTC GCG CGC TAC AAG ATC CTC GTC GCG GCC AAT GCC GTG TCG AAG CAG GAT TAC GAC AAC GCC GTC GCG GCG CAA GGC CAG GCC GTC GCG GAT GTC GCC GCG GGC AAG GCA TCG GTC GAT ACC GCG CAG ATC AAC TTG GGC TAC ACC GAC GTC GTC TCG CCG ATC ACC GGC CGC ACC GGT CTC TCG CAG GTC ACG CCG GGC GCC TAC GTT CAG GCG AGC GCC GCG ACG CTG CTC ACG ACC GTG CAG CAG CTC GAT CCG ATC TAC GTC GAT CTG ACG CAA TCG AGC GTC GAA GGC TTG CGC CTG CGC CGT CAG ATT CAG GAA GGC CGT CTG CAG ACC GAA GGC ATC CAC GCC GCG AAG GTC ACG CTC CAG CTC GAA GAC GGC CGC ACG TAC ACC GAG CAG GGC AAG CTG CAG TTC TCC GAC GTG AGC GTC GAC CAG AGC ACC GGT TCG GTG ACG GTG CGC GCG ATC TTC CAG AAC AAG GAC CGC GTG CTT CTG CCG GGC ATG TTC GTG CGC GCG CGG ATT CAG GAA GGC ACG AAC GAC CAC GCG CTC GTC GTG CCG CAG ATC GGC GTC ACG CAT GAC CAG AAG GGC ACG CCG ACC GCG CTC GTC GTC AAC AAG GAC AAC AAG GTG GAA CTG CGC CAG CTC GTC ACG GGC AGC ACG TTC GGC AAC AAC TGG GTG GTC GAC AGC GGC CTG AAC CCG GGC GAC CGC GTG ATC GTG AAC GGC GTG GAG AAG GCG AAG CCC GGC ATG CAG GTG AAG CCG GTC GAC GCG AAA TTC CCG --- --- --- --- --- TAT --- --- --- --- CCC GTA GCC --- --- --- --- --- --- --- --- --- --- --- --- --- GGC GCA TCG GAT --- --- --- --- --- GCG CAG --- --- --- --- --- --- GCG GCA --- --- --- --- TCG GCG CCG --- --- --- --- --- --- --- --- --- --- --- GCC --- --- --- --- --- --- --- --- --- --- --- --- --- --- AGT GCC AGC GGC --- --- --- --- --- --- --- --- --- --- GCG AGC GCT GCC AGC GGT CCG CAA GCC GCA TCG --- --- --- --- --- --- --- --- GCC GCC --- --- TCC GCT GCA TCG GGC GCG CAA --- 
MFP4__GCA_000648925.1           --- --- --- ATG CGC GTC GAA --- --- CGG ATT CCA CTC CGC TTA CTC ACC GCC GCG ACG --- --- --- GCT GCC GTG TTC CTG GCA GCG TGC GGG CAA AAA CAA TCA GCG CCT CCG CCG CAA ACG CCC GAA GTG GGC ACC GTC ACC GTG CAG CCG ACG AGC GTG CCG GTC GTC GTC GAT TTG CCG GGC CGC ACC AAC GCC TAC CTC GTC GCG CAA GTG CGC GCC CGG GTC GAT GGC ATC GTG CTG CGC CGT GAA TTC ACG GAA GGC TCC GAG GTC AAG GCC GGT CAG CGG CTC TAC AAA ATC GAT CCG GCG CCG TAC ATC GCC ACG CTG AAC AAC GCG AAG GCG ACG CTG GCG AAG GCG CAG GCG AAC GTC GCG TCG CAG AAC GCA CTC GTG TCG CGC TAC AAG ATC CTC GTC GCG GCC AAC GCG GTG TCG AAG CAG GAT TAC GAC AAC GCC GTG GCC GCG CAA GGC CAG GCC GTG GCG GAT GTC GCC GCG GGC AAG GCA TCG GTC GAT ACC GCG CAG ATC AAC CTC GGC TAC ACC GAT GTC GTC TCG CCG ATC ACC GGC CGC ACC GGC CTT TCG CAG GTC ACG CCG GGC GCG TAT GTG CAG GCG AGC GCC GCG ACG CTC TTG ACC ACC GTG CAG CAG CTC GAT CCG ATC TAC GTC GAC CTG ACG CAA TCG AGC GTC GAG GGC CTG CAA TTG CGC CGG CAG ATC CAG GAA GGC CGC CTG CAG ACC GAA GGC ATC CAC GCC GCG AAG GTC ACG CTC GTG CTC GAA GAC GGC CGC ACC TAC ACC GAG CAG GGC AAG CTG CAG TTC TCC GAC GTG AGC GTC GAT CAG AGC ACC GGC TCC GTG ACC GTG CGC GCG ATC TTC CAG AAC AAG GAC CGC GTG CTC CTT CCG GGC ATG TTC GTG CGC GCG CGC ATT CAG GAA GGC ACG AAC GAT CAC GCG CTC GTC GTG CCG CAG ATC GGC GTC ACG CAT GAC CAG AAG GGC ACG CCG ACC GCG CTC GTC GTC AAC AAG GAC GAC AAG GTC GAA CTG CGC CAG CTC GTC ACG AGC GCC ACC TAC GGC AAC AAC TGG GTG GTC GAC AGC GGC CTG AAC CCG GGC GAT CGG GTG ATC GTG AAC GGC GTG GAA AAG GCG AAG CCC GGC ATG CAG GTG AAG CCG GTC GAC GCG AAA TTC CCG --- --- --- --- TAT CCG --- --- --- --- GCG TCG GAC --- --- --- --- --- --- --- --- --- --- --- --- --- GCG CAG GCA GCT --- --- --- --- CAG GCG CCG --- --- --- --- --- GGC GCA TCG --- --- --- --- GGC GCG CAG --- --- --- --- --- --- --- --- --- --- --- --- --- --- --- --- --- --- --- --- --- --- --- --- --- --- GGC GCC GCC GCC --- --- --- --- --- --- --- --- --- --- GCT CCG GCG AAC GCA AGC GGC GCG AGT GGT GCG --- --- --- --- --- --- --- CAG GCA GCA --- --- TCG GCC GCT TCG GGC GCG CAA --- 
MFP4__GCA_001319865.1           --- --- --- ATG CGC GTC GAA --- --- CGG GTT CCA TTC CGC TTA CTC ACT GCC GCG ACG --- --- --- GCT GCC GTA ATG CTG GCA GCG TGC GGA CAA AAA CAA TCA GCA CCT CCG CCT CAA ACG CCC GAA GTC GGT ATC GTC ACG GTC CAG CCG CAG CCG GTG CCC GTC GTC ACG GAA CTC CCG GGC CGC ACC AGC GCG TTC CTC GTC GCG CAG GTG CGC GCG CGG GTC GAC GGC ATC GTG CTG CGT CGT GAA TTC ACG GAA GGC ACG CAG GTC AAG GCC GGC CAG CGT CTG TAC AAG ATC GAC CCG GCG CCG TAC ATC GCC ACG CTG AAC AAT GCA AAG GCG GCG CTC GCG AAG GCG CAG GCG AAC CTC GCG TCG ACC ACC GCG CAA GCC AAC CGC TAC AAG GTG CTG GTG GCC GCG AAC GCG GTC TCG AAG CAG GAC TAC GAC AAC GCC GTG GCC GCG CAA GGC CAG GCC GTC GCC GAC GTG GCG GCG GGC AAG GCC GCT GTC GAT ACC GCG CAG ATC AAC CTC GGC TAC ACG GAT GTC GTG TCG CCC GTG ACG GGC CAG GTC GGT ATT TCG CAG GTG ACG CCG GGC GCC TAT GTG CAG GCG AGC CAG GCG ACG CTG ATG TCG ACC GTG CAG CAG CTC GAT CCC GTG TAT GTC GAC GTC ACG CAG TCG AGC CTC GCG GGC CTG AAG CTG CGT CGC GAC ATC CAG CAG GGC CGT CTG GTG ACG GCG GGC CCG AAC GCC GCG AAG GTC GAC CTG ATC CTC GAA GAC GGC CGT GTC TAT TCG GAG AAG GGC AAG CTG CAG TTC ACC GAC GTG ACC GTC GAC CAG ACC ACG GGC TCC GTG ACG ATC CGC GCG ATC TTC CCG AAC AAG GAC CAC GTG CTG CTG CCG GGC ATG TTC GTG CGG GCG CGC ATC GAG GAA GGC ATG AAC GAC CAC GCG CTG CTC GTG CCG CAA GTG GGC GTC ACG CAC GAC CAG AAG GGC CAG CCG ACG GCG CTC GTG CTC GGC AAG GAC GAC AAG GTC GAA CTG CGC ACG CTG CAG ACC TCC GCC ACC TAT GGC CAG TAC TGG GTC GTC GAA GGC GGC CTG AAT GCG GGC GAT CGC GTG ATC GTG CAG GGC ACC GAC AAG GTC CGT CCG GGC GCG CAG GCG AAG GGC GTG CCG GCG CAG TTG CCG --- --- --- --- --- CCG --- --- --- --- GCG CCC GCC --- --- --- --- --- --- --- --- --- --- --- --- --- GCG TCG GAT GCA --- --- --- --- GCG GCG CAG --- --- --- --- --- --- --- --- --- --- --- --- AGC TCG CCG --- --- --- --- --- --- --- --- --- --- --- --- --- --- --- --- --- --- --- --- --- --- --- --- --- --- --- --- --- --- --- --- --- --- --- --- --- --- --- --- --- --- --- --- GCC AGC GGC GCG GCC GCC GCC --- --- --- --- --- --- --- --- --- --- --- --- TCC GCT GCA TCG GGC GCG --- --- 
MFP4__GCA_000522545.2           --- --- --- --- --- --- --- --- --- --- --- --- --- --- --- --- --- --- --- --- --- --- --- --- --- --- ATG CTG GCA GCA TGC GGA CAA AAA CAA TCA GCA CCT CCG CCT CAA ACC CCT GAA GTC GGC ATC GTC ACG GTC CAG CCG CAA GCC GTG CCC GTC GTC ACC GAA TTG CCG GGC CGC ACC AGT GCG TAC CTT GTT GCG CAG GTG CGC GCG CGG GTC GAC GGC ATC GTG CTG CGC CGC GAA TTT ACG GAA GGC ACG CAG GTC AAG GCC GGT CAG CGT CTG TAC AAG ATC GAT CCG GCG CCG TAC ATC GCG ACG CTG AAC AAC GCG AAG GCG TCG CTC GCG AAG GCG CAG GCA AAC CTC GTG TCG ACC ACG GCG CAG GCC AAT CGC TAC AAG GTG CTG GTC GCT GCG AAC GCG GTG TCG AAG CAG GAC TAC GAC AAC GCC GTC GCA TCC GAA GGC CAG GCC GCC GCC GAC GTC GCG GCC GGC AAG GCC GCC GTC GAT ACC GCG CAG ATC AAC CTC GGC TAC ACG GAC GTC GTC TCG CCC GTG ACG GGC CAG GTC GGT ATC TCG CAG GTC ACG CCG GGC GCG TAC GTG CAG GCG AGC CAG GCG ACG CTG ATG TCG ACC GTG CAA CAG CTC GAT CCC GTC TAC GTC GAC GTC ACG CAG TCG AGT CTC GCG GGC CTG AAG CTG CGC CGC GAA ATC CAG CAG GGC CGC CTG AAG ACC TCG GGT CCG GAC GCC GCG AAG GTC GAA CTG GTG CTC GAA GAC GGC CGC GTC TAT TCG GAG AAG GGC AAG CTG CAG TTC ACC GAC GTG ACC GTC GAT CAG GCC ACG GGC TCC GTG ACG ATC CGC GCC ATC TTC CAG AAC AAG GAC CAC GTG CTG CTG CCG GGC ATG TTC GTG CGC GCG CGC ATC GAG GAA GGC ACC AAC GAA AAC GCG CTG CTG GTG CCG CAG ATC GGC GTC ACG CAC GAC CAG AAG GGC CAG CCG ACG GCA CTC GTT CTG AAT AAG GAA GAC AAG GTC GAG CTG CGC ACG CTG CAG GCC ACG GCG ACG TAC GGC CAG TAC TGG GTG GTC GAA AGC GGC CTG AAT GCG GGC GAC CGC GTG ATC GTG AAC GGC GTC GAC AAG GTG CGT CCG GGT GCA ACG GCC AAG GCC GTG CCG GCG CAA CTG CCG --- --- --- --- --- CCG --- --- --- --- TCG CCC GCA --- --- --- --- --- --- --- --- --- --- --- --- --- --- --- --- --- --- --- --- --- TCG GAC GCA --- --- --- --- --- --- GCC GCG --- --- --- --- GCG GCT CCG --- --- --- --- --- --- --- --- --- --- --- GCC --- --- --- --- --- --- --- --- --- --- --- --- --- --- --- --- --- --- --- --- --- --- --- --- --- --- --- --- GGC GCG CAG GCA GCT AGC GGC GCA GCC GCC GCC --- --- --- --- --- --- --- --- --- --- --- --- TCC GCT GCA TCG GGC GCG --- --- 
MFP4__GCA_001319905.1           --- --- --- ATG CGC GTC GAA --- --- CGG GTT CCA TTC CGC TTA CTC ACT GCC GCG ACG --- --- --- GCT GCC GTA ATG CTG GCA GCA TGC GGA CAA AAA CAA TCA GCA CCT CCG CCT CAA ACG CCT GAA GTC GGC GTC GTC ACG GTC CAG CCG CAA GCC GTG CCC GTC GTC ACC GAA TTG CCG GGC CGC ACC AGT GCG TTC CTC GTC GCG CAG GTG CGC GCG CGG GTC GAC GGC ATC GTG CTG CGC CGC GAA TTC ACG GAA GGC ACG CAG GTC AAG GCC GGT CAG CGT CTG TAC AAG ATC GAT CCG GCG CCG TAC ATC GCG ACG CTG AAC AAC GCG AAA GCG TCG CTC GCC AAG GCG CAG GCA AAC CTC GTC TCC ACC ACG GCG CAG GCC AAT CGC TAC AAG GTG CTG GTC GCG GCG AAC GCG GTG TCT AAG CAG GAC TAC GAC AAT GCC GTC GCA TCC GAA GGC CAG GCG GCC GCA GAC GTC GCG GCC GGC AAG GCC GCC GTC GAT ACC GCG CAG ATC AAC CTC GGC TAC ACG GAC GTC GTC TCG CCC GTG ACG GGC CAG GTC GGC ATC TCG CAG GTC ACG CCG GGC GCG TAC GTG CAG GCG AGC CAG GCG ACG CTG ATG TCG ACC GTG CAA CAG CTC GAT CCC GTC TAC GTC GAC GTC ACG CAG TCG AGC CTC GCG GGC CTG AAG CTG CGC CGC GAA ATC CAG CAG GGC CGC CTG AAG ACC ACG GGT CCG GAC GCC GCG AAG GTC GAA CTG GTG CTC GAA GAC GGC CGC GTC TAT TCG GAG AAG GGC AAG CTG CAG TTC ACC GAC GTG ACC GTC GAT CAG GCC ACG GGC TCC GTG ACG ATC CGC GCA ATC TTC CAG AAC AAG GAC CAC GTG CTG CTG CCG GGC ATG TTC GTG CGC GCG CGC ATC GAG GAA GGC GTC AAC GAA AAC GCG CTG CTG GTG CCG CAG ATC GGC GTC ACG CAC GAC CAG AAG GGC CAG CCG ACG GCT CTC GTT CTG AAT AAG GAA GAC AAG GTC GAG CTG CGC ACG CTG CAG GCC ACG GCA ACG TAC GGC CAG TAC TGG GTG GTC GAG GGC GGC CTG AAT GCG GGC GAC CGC GTG ATC GTG AAC GGC GTC GAC AAG GTG CGT CCG GGT GCA ACG GCC AAG GCC GTG CCA GCA CAA CTG CCG --- --- --- --- --- CCG --- --- --- --- TCG CCC GCA --- --- --- --- --- --- --- --- --- --- --- --- --- --- --- TCG GAC --- --- --- --- GCA GCC GCG --- --- --- --- --- --- --- --- --- --- --- --- GCG GCT CCG --- --- --- --- --- --- --- --- --- --- --- GCC --- --- --- --- --- --- --- --- --- --- --- --- --- --- --- --- --- --- --- --- --- --- --- --- --- --- --- --- GGC GCG CAG GCA GCT AGC GGC GCA GCC GCC GCC --- --- --- --- --- --- --- --- --- --- --- --- TCC GCT GCA TCG GGC GCG --- --- 
MFP4__GCA_000265115.1           --- --- --- ATG CGC GTC GAA --- --- CGG GTT CCA TTC CGC TTA CTC ACT GCC GCG ACG --- --- --- GCT GCC GTA ATG CTG GCA GCA TGC GGA CAA AAA CAA TCA GCA CCT CCG CCT CAA ACC CCT GAA GTC GGC GTC GTC ACG GTC CAG CCG CAC GCC GTG CCC GTC GTC ACC GAA TTG CCG GGC CGC ACC AGC GCA TAC CTC GTC GCG CAG GTG CGC GCG CGG GTC GAC GGC ATC GTG CTG CGC CGC GAG TTC ACG GAA GGC ACG CAG GTC AAG GCC GGC CAG CGT CTG TAC AAG ATC GAT CCG GCG CCA TAC ATC GCA GCG CTG AAC AAC GCG AAG GCA TCG CTC GCG AAG GCG CAG GCG AAC CTC GCG TCG ACC ACT GCG CAG GCC AAT CGC TTC AAG GTG CTG GTC GCG GCG AAC GCG GTG TCG AAG CAG GAC TAC GAC AAC GCC GTC GCA TCC GAA GGC CAG GCG GCC GCC GAT GTC GCA GCC GGC AAG GCC GCT GTC GAT ACC GCG CAG ATC AAC CTC GGC TAT ACG GAC GTC GTG TCG CCC GTC ACG GGC CAG GTC GGT ATC TCG CAG GTG ACG CCG GGC GCT TAC GTG CAG GCG AGC CAG GCG ACG CTG ATG TCG ACC GTG CAG CAA CTC GAT CCC GTC TAC GTC GAC GTT ACG CAG TCG AGC CTC GCG GGC CTG AAG CTG CGC CGC GAA ATC CAG GCT GGC CGG CTG AAG ACC TCG GGC CCG GAC GCC GCG AAG GTC GAA CTG GTG CTA GAA GAC GGC CGC GTC TAT TCG GAG AAG GGC AAG CTG CAG TTC ACC GAC GTC ACC GTC GAC CAG ACC ACG GGC TCC GTG ACG ATC CGC GCG ATC TTC CAG AAC AAG GAT CAC GTG CTG CTG CCG GGC ATG TTC GTG CGC GCG CGC ATC GAG GAA GGC GTC AAC GAA AGC GCG CTG CTG GTG CCG CAG ATC GGC GTC ACG CAC GAC CAG AAG GGC CAG CCG ACG GCG CTC GTC CTC AAT AAG GAA GAC AAG GTC GAG CTG CGC ACG CTG CAG GCC ACG GCG ACG TAC GGC CAG TAC TGG GTG GTC GAA AGC GGC CTG AAT GCG GGC GAC CGC GTG ATC TTG AAC GGC GTC GAC AAG GTG CGT CCG GGT GCA ACG GCC AAG GCC GTG CCG GCG CAA CTG CCG --- --- --- --- --- CCG --- --- --- --- TCG CCC GCT --- --- --- --- --- --- --- --- --- --- --- --- --- TCG GAC GCA GCC --- --- --- --- --- --- --- --- --- --- --- --- --- GCG TCG --- --- --- --- --- GCT CCG --- --- --- --- --- --- --- --- --- --- --- GCC --- --- --- --- --- --- --- --- --- --- --- --- --- --- --- --- --- --- --- --- --- --- --- --- --- --- --- --- GCC GCA CAG CCA GCC AGC GGC GCG GCC GCG GCC --- --- --- --- --- --- --- --- --- --- --- --- TCT GCT GCA TCG GGC GCG --- --- 
MFP4__GCA_000281995.2           --- --- --- ATG CGC GTC GAA --- --- CGG GTT CCA TTC CGC TTA CTC ACT GCC GCG ACG --- --- --- GCT GCC GTA ATG CTG GCA GCA TGC GGA CAA AAA CAA TCA GCA CCT CCG CCT CAA ACC CCT GAA GTC GGC GTC GTC ACG GTC CAG CCG CAC GCC GTG CCC GTC GTC ACC GAA TTG CCG GGC CGC ACC AGC GCA TAC CTC GTC GCG CAG GTG CGC GCG CGG GTC GAC GGC ATC GTG CTG CGC CGC GAG TTC ACG GAA GGC ACG CAG GTC AAG GCC GGC CAG CGT CTG TAC AAG ATC GAT CCG GCG CCA TAC ATC GCA GCG CTG AAC AAC GCG AAG GCA TCG CTC GCG AAG GCG CAG GCG AAC CTC GCG TCG ACC ACT GCG CAG GCC AAT CGC TTC AAG GTG CTG GTC GCG GCG AAC GCG GTG TCG AAG CAG GAC TAC GAC AAC GCC GTC GCA TCC GAA GGC CAG GCG GCC GCC GAT GTC GCA GCC GGC AAG GCC GCT GTC GAT ACC GCG CAG ATC AAC CTC GGC TAT ACG GAC GTC GTG TCG CCC GTC ACG GGC CAG GTC GGT ATC TCG CAG GTG ACG CCG GGC GCT TAC GTG CAG GCG AGC CAG GCG ACG CTG ATG TCG ACC GTG CAG CAA CTC GAT CCC GTC TAC GTC GAC GTT ACG CAG TCG AGC CTC GCG GGC CTG AAG CTG CGC CGC GAA ATC CAG GCT GGC CGG CTG AAG ACC TCG GGC CCG GAC GCC GCG AAG GTC GAA CTG GTG CTA GAA GAC GGC CGC GTC TAT TCG GAG AAG GGC AAG CTG CAG TTC ACC GAC GTC ACC GTC GAC CAG ACC ACG GGC TCC GTG ACG ATC CGC GCG ATC TTC CAG AAC AAG GAT CAC GTG CTG CTG CCG GGC ATG TTC GTG CGC GCG CGC ATC GAG GAA GGC GTC AAC GAA AGC GCG CTG CTG GTG CCG CAG ATC GGC GTC ACG CAC GAC CAG AAG GGC CAG CCG ACG GCG CTC GTC CTC AAT AAG GAA GAC AAG GTC GAG CTG CGC ACG CTG CAG GCC ACG GCG ACG TAC GGC CAG TAC TGG GTG GTC GAA AGC GGC CTG AAT GCG GGC GAC CGC GTG ATC TTG AAC GGC GTC GAC AAG GTG CGT CCG GGT GCA ACG GCC AAG GCC GTG CCG GCG CAA CTG CCG --- --- --- --- --- CCG --- --- --- --- TCG CCC GCT --- --- --- --- --- --- --- --- --- --- --- --- --- --- --- TCG GAC --- --- --- --- GCA GCC GCG --- --- --- --- --- --- --- --- --- --- --- --- TCG GCT CCG --- --- --- --- --- --- --- --- --- --- --- GCC --- --- --- --- --- --- --- --- --- --- --- --- --- --- --- --- --- --- --- --- --- --- --- --- --- --- --- --- GCC GCA CAG CCA GCC AGC GGC GCG GCC GCG GCC --- --- --- --- --- --- --- --- --- --- --- --- TCT GCT GCA TCG GGC GCG --- --- 
MFP4__GCA_000739835.1           --- --- --- ATG CGC GTC GAA --- --- CGG GTT CCA TTC CGC TTA CTC ACT GCC GCG ACG --- --- --- GCT GCC GTA ATG CTG GCA GCA TGC GGA CAA AAA CAA TCA GCA CCT CCG CCT CAA ACC CCT GAA GTC GGC GTC GTC GAG GTC CAG CCT CAC GCC GTG CCC GTC GTC ACC GAA CTG CCG GGC CGC ACT AGC GCG TTC CTC GTC GCG CAG GTG CGC GCG CGG GTC GAC GGC ATC GTG CTG CGC CGC GAG TTC ACG GAA GGC ACG CAG GTC AAG GCG GGG CAA CGT CTC TAC AAG ATC GAT CCG GCG CCG TAC ATC GCG ACG CTG AAC AAC GCG AAG GCG TCG CTC GCG AAG GCG CAG GCG AAC CTC GTG TCG ACC ACC GCG CAG GCC AAT CGC TTC AAG GTG CTG GTC GCG GCG AAC GCG GTG TCG AAG CAG GAC TAC GAC AAC GCC GTC GCT TCC GAA GGC CAG GCC GCG GCC GAC GTC GCA GCC GGC AAG GCC GCT GTC GAT ACC GCG CAG ATC AAC CTC GGC TAT ACG GAC GTC GTG TCG CCC GTC ACG GGC CAG GTC GGT ATC TCG CAG GTC ACG CCG GGC GCT TAC GTG CAG GCG AGC CAG GCG ACG CTG ATG TCA ACC GTG CAG CAA CTC GAT CCC GTC TAC GTC GAC GTT ACG CAG TCG AGC CTC GCG GGC CTG AAG CTG CGT CGC GAA ATC CAG GCT GGC CGT CTG AAG ACC TCG GGC CCG GAC GCC GCG AAG GTC GAA CTG GTG CTT GAA GAC GGC CGC GTC TAT TCG GAG AAG GGC AAG CTG CAG TTC ACC GAC GTC ACC GTC GAC CAG ACC ACG GGT TCC GTG ACG ATC CGC GCG ATC TTC CAG AAC AAG GAT CAC GTG CTG CTG CCG GGC ATG TTC GTG CGC GCG CGC ATC GAG GAA GGC GTC AAC GAA AAC GCG CTG CTG GTG CCG CAG ATC GGC GTC ACG CAC GAC CAG AAG GGC CAG CCG ACG TCG CTC GTC CTC AAT AAG GAA GAC AAG GTC GAG CTG CGC ACG CTG CAG GCC ACG ACG ACC TAC GGC CAG TAC TGG GTG GTC GAA GGT GGC CTG AAT GCG GGC GAC CGC GTG ATC GTG AAC GGC GTC GAC AAG GTG CGT CCG GGT GCA ACG GCC AAG GCC GTG CCG GGC CAA CTG CCG --- --- --- --- --- CCG --- --- --- --- TCG CCC GCA --- --- --- --- --- --- --- --- --- --- --- --- --- --- --- TCG GAC --- --- --- --- GCA GCC GCA --- --- --- --- --- --- --- --- --- --- --- --- TCG GCT CCG --- --- --- --- --- --- --- --- --- --- --- GCC --- --- --- --- --- --- --- --- --- --- --- --- --- --- --- --- --- --- --- --- --- --- --- --- --- --- --- --- GTT GCA CAG CCA GCT AGC GGC GCA GCC GCG GCC --- --- --- --- --- --- --- --- --- --- --- --- TCC GCT GCA TCG GGC GCG --- --- 
MFP4__GCA_000020045.1           --- --- --- ATG CGC GTC GAA --- --- CGG GTT CCA TTC CGC TTA CTC ACT GCC GCG ACG --- --- --- GCT GCC GTA ATG CTG GCA GCG TGC GGA CAA AAA CAA TCA GCA CCT CCG CCT CAA ACT CCT GAA GTC GGC GTC GTC ACG GTC CAG CCG CAA GCC GTG CCC GTC GTC ACC GAA CTG CCG GGC CGC ACC AGT GCG TTC CTC GTT GCG CAA GTG CGC GCG CGG GTG GAC GGC ATC GTG CTG CGC CGG GAA TTT ACG GAA GGC ACG CAG GTC AAG GCC GGC CAG CGT CTG TAC AAG ATC GAC CCG GCG CCG TAC ATC GCC ACG CTG AAC AGC GCG AAG GCA TCG CTT GCC AAG GCG CAG GCG AAT CTC GCG TCG ACC ACC GCA CAG GCG AAC CGC TAC AAG GTG CTG GTC GCG GCG AAC GCC GTC TCG AAG CAG GAC TAC GAC AAC GCC GTG GCC GCC GAA GGC CAG GCG GCC GCC GAC GTC GCA GCG GGC AAG GCC GCC GTC GAC ACC GCG CAG ATC AAC CTC GGC TAT ACG GAC GTC GTG TCG CCC GTG TCG GGC CAG GTC GGG ATA TCG CAG GTC ACG CCG GGC GCG TAC GTG CAG GCG AGC CAG GCG ACG CTG ATG TCG ACC GTG CAG CAA CTC GAT CCC GTC TAC GTG GAC GTC ACG CAG TCG AGC CTT TCG GGC CTG AAG CTG CGC CGC GCA ATC CAG GCA GGC CGC CTG AAG ACC AAC GGC CCG AAC GCC GCG AAG GTC GAG CTG GTG CTC GAA GAC GGC CGC GTC TAT TCG GAG AAG GGC AAG CTG CAG TTC ACC GAC GTC ACC GTC GAC CAG ACC ACG GGC TCA GTG ACG ATC CGC GCG ATC TTC GCG AAC AAG GAT CAT GTG CTG CTG CCG GGC ATG TTC GTG CGC GCG CGC ATT GAG GAA GGC GTC AAC GAA AAC GCG CTG CTG GTG CCG CAG ATC GGC GTC ACG CAC GAC CAG AAG GGC CAG CCG ACG GCG CTC GTA CTG AAC AAG GAC GGC AAG GTC GAA TTG CGC ACG CTG CAG GCC ACG TCG ACC TAC GGC CAG TAC TGG GTG GTC GAA GGC GGC CTG AAT GTG GGC GAT CGC GTG ATC GTG AAT GGC GTC GAC AAG GTC AAA CCG GGC GCG CAG GCG AAG GGC GTG CCG GCC CAA CTG CCG --- --- --- --- --- --- --- --- --- --- CCG CCG GCC --- --- --- --- --- --- --- --- --- --- --- --- --- GCA GCA TCG GAC --- --- GCG AGC GCG GCG GCT --- --- --- --- --- --- GCG CCG --- --- --- --- GGC GCG CCC --- --- --- --- --- --- --- --- --- --- --- --- --- --- --- --- --- --- --- --- --- --- --- --- --- --- --- --- GCC GCA --- --- --- --- --- --- --- AGC --- --- GGC GCG CAG GCA GCC AGC GGC GCG GCC GCG GCC --- --- --- --- --- --- --- --- --- --- --- --- TCC GCT GCA TCG GGC GCG --- --- 
MFP4__GCA_000519245.1           --- --- --- ATG CGC GTC GAA --- --- CGG GTT CCA TTC CGC TTA CTC ACT GCC GCG ACG --- --- --- GCT GCC GTA ATG CTG GCA GCG TGC GGA CAA AAA CAA TCA GCA CCT CCG CCT CAA ACT CCT GAA GTC GGC ATC GTT ACG GTC CAG CCG CAA GCC GTG CCC GTC GTC ACC GAA CTG CCG GGC CGC ACC AGT GCG TTC CTC GTC GCG CAG GTG CGC GCG CGG GTC GAC GGC ATC GTG CTG CGC CGC GAA TTC ACG GAA GGC ACG CAG GTC AAG GCC GGC CAG CGT CTG TAC AAG ATC GAC CCC GCG CCG TAC ATC GCC ACG CTG AAC AAC GCG AAG GCA TCG CTG GCC AAG GCG CAG GCG AAT CTC GCA TCG ACC ACC GCG CAG GCG AAC CGC TTC AAG GTG CTG GTC GCC GCG AAC GCC GTC TCG AAG CAG GAC TAC GAC AAC GCC GTG GCC GCC GAA GGC CAG GCG GCC GCC GAC GTC GCA GCG GGC AAG GCA GCC GTC GAC ACG GCA CAG ATC AAT CTC GGC TAT ACG GAC GTC GTG TCG CCT GTG ACG GGC CAG GTC GGC ATT TCG CAG GTC ACG CCG GGC GCT TAC GTG CAG GCG AGC CAG GCG ACG CTG ATG TCG ACT GTG CAG CAG CTC GAT CCC GTC TAC GTG GAC GTC ACG CAG TCG AGT CTC GCC GGC CTG AAG CTG CGC CGC GAA ATC CAG GCA GGC CGC CTG AAG ACC AAC GGC CCG AAC GCC GCG AAG GTC GAG CTG GTG CTC GAA GAC GGC CGC GTC TAT TCG GAG AAG GGC AAG CTG CAG TTC ACC GAT GTC ACC GTC GAC CAG ACC ACG GGC TCC GTG ACG ATC CGC GCG ATG TTC GCG AAC AGG GAT CAC GTG CTG CTG CCG GGC ATG TTC GTG CGT GCG CGC ATC GAG GAG GGC GTC GAC GAA AAC GCG CTG CTG GTG CCG CAG ATC GGC GTC ACG CAC GAC CAG AAG GGC CAG CCG ACG GCG CTC GTG CTG AAC AAG GAC AAC AAG GTC GAG CTG CGC ACG CTG CAG GCC ACG TCG ACC TAC GGT CAG TAC TGG GTG GTC GAA GGC GGT CTG AAT GCG GGC GAT CGT GTG ATC GTC AAC GGC GTC GAC AAG GTC AAA CCG GGC GCA CAG GCG AAG GGC GTG CCG GCG CAA TTG CCG --- --- --- --- --- CCG --- --- --- --- --- --- --- --- --- --- --- --- --- --- --- --- --- --- --- --- --- --- --- --- --- --- --- --- --- --- --- --- --- --- --- --- --- --- --- --- --- --- --- --- --- CCA --- --- --- --- --- --- --- --- --- --- --- --- --- --- --- --- --- --- --- --- --- --- --- --- --- --- --- GGC GTG GCA --- --- --- --- --- --- --- TCG --- --- --- --- --- --- --- --- --- --- --- --- --- --- --- --- --- --- --- --- --- GAC GCG --- --- --- --- --- --- --- --- --- --- 
MFP4__GCA_000698555.1           --- --- --- ATG CGC TTC GAA --- --- AGG GTT CCC TAT CAC CTC GTG AGT GCC GCA ACG --- --- --- GCT GCC ATG CTG CTG GCG GCA TGC GGG CAA AAA CAA TCG GCC CCG CCG CCG CAG ACG CCC GAA GTC GGC GTC GTG ACG GTC CAG CCG ACC GCC GTG CCG GTC ACG GCC GAA CTG CCG GGC CGC ACG AGC GCG TAT CTC GTC GCC CAG GTG CGG GCG CGC GTC GAC GGC GTC GTG CTG CGC CGT GAA TTC ACC GAA GGC AGC ATC GTC AAG GCG GGT CAG CGG CTC TAC AAG ATC GAC CCG GCG CCG TAC ATC GCC CAG TTG AAC AAT GCG AAG GCA TCG CTT GCG AAG GCG CAG GCG AAT CTC GCG TCG ACG ACC GCG CAG GCG AAT CGC TAC AAG GTG CTC GTC GCC GCG AAC GCC GTC AGC AAG CAG GAC TAC GAC AAC GCC GTC GCC TCG CAA GGC CAG GCC GCA GCG GAC GTG GCA GCC GGC AAG GCC GCC GTC GAT GCC GCG CAG ATC AAC CTC GGC TAT ACC GAC GTC GTC TCG CCG GTG ACG GGT CAG GTC GGC ATC TCG CAG GTC ACG CCG GGT GCC TAC GTG CAG GCG AGC CAG GCG ACG CTG TTG GCG ACC GTA CAG CAG CTC GAT CCC ACA TAC GTC GAT CTC ACG CAG TCG AGT CTC GAT GGC CTC AAG CTG CGT CGC CAG ATT CAG GAA GGG CGT CTG ACG ACG AGC GGC CCG AAC GCC GCG AAG GTC TCG CTT GTG CTG GAA GAC GGC CGC ATC TAT TCG GAG AAG GGC AAG CTG CAA TTC ACC GAT GTC ACC GTC GAT CCG ACC ACC GGC TCC GTC ACG GTC CGC GCG ATC TTC CAG AAC AAG GAC CGC GTG CTG TTG CCG GGC ATG TTC GTG CGC GGG CGC ATC GAA GAG GGC GTG AAT CCG AGC GCG CTC GTC GTG CCG CAG ATC GGC ATC ACG CAT GAC CAG AAG GGC ACG CCG ACC GCG CTC GTC GTC GGC GAC GAC AAC AAG GTC ATG CTG CGC CAG CTC GTC ACG TCC GGC ACC TAC GGG CAG AAC TGG GTC GTC GAA AGC GGC CTC AAG GCG GGT GAC CGC GTG ATC GTG CAG GGC GTC GAC AAG GTC CGT CCG GGT GCG GAA GTG AAG GTC GTG CCC GCG CAA CTG CCG --- --- --- --- --- GCA --- --- --- --- ACG GCC GGG --- --- --- --- --- --- --- --- --- --- --- --- --- GGA GCC TCG CAG --- --- --- --- --- --- --- --- --- --- --- --- --- GCG AGC --- --- --- --- GAT GCG CAA --- --- --- --- --- --- --- --- --- --- --- --- --- --- --- --- --- --- --- --- --- --- --- --- --- --- --- --- --- --- --- --- --- --- --- --- --- --- --- --- GCC GCA CAA GCC GCG TCG TCC GCT CAA CCC GCA --- --- --- --- --- --- --- --- --- --- --- --- TCT GCT GCC TCG GGC GCG --- --- 
MFP4__GCA_000092885.1           --- --- --- ATG CGC GTC GAA --- --- CGG GTT CCA TTC CGC TTA ATC AGT GCC GCG ACG --- --- --- GCT GCC ATC TTG CTG GCG GCG TGC GGA CCA AAA CAA TCT GCC CCG CCG CCC CAG ACG CCC GAA GTC GGC GTC GTC ACT CTC CAG CCG ACG ACC GTG CCC GTC GTC ACC GAA CTC CCC GGT CGT ACC AGT GCC TTC CTC GTC GCG CAA GTG CGT GCG CGG GTC GAC GGC ATC GTG CTG CGC CGC GAG TTC ACC GAG GGT AGC GAG GTC AAG GCA GGC CAG CGT CTG TAC AAG ATC GAT CCG GCG CCC TTC ATC GCG TCG TTG AAC AAC GCG AAG GCA TCG CTC GCG AAG GCG CAG GCG AAC CTC GTG ACA ACC ACT GCG CAG GCC AGT CGT TAC AAG GTG CTG GTC GCA GCG AAC GCG GTC AGC AAG CAG GAC TAC GAC AAC GCG GTC GCC GCC GAA GGA CAG GCC GCC GCC GAC GTC GCC GCC GGC AAG GCC GCG GTC GAT ACC GCG CAG ATC AAT CTC GGC TAT ACC GAC GTG ACC TCG CCC GTG ACC GGC CAG ATC GGC GTG TCG CAG GTC ACG CCG GGC GCC TTC GTG CAG CAG AGC GCG GCC ACA CTG ATG GCC ACG GTC CAG CAG CTC GAC CCG ATG TAC GTC GAC CTC ACG CAA TCG AGC CTC GAT GGA CTG AAG CTG CGC CGC GAC ATG CAG GAA GGG CGT CTG AAG ACG ACC GGC CCG GGC GCC GCG CAG GTC TCG CTG GTG CTG GAG GAC GGC CGC ATC TAT TCC GAG AAG GGC AAG CTG CAG TTC ACC GAC GTG ACC GTC GAC CCG GGC ACC GGC TCG GTC ACG GTG CGC GCG ATC TTC AAG AAC CCG AAC CAC GTG CTG CTG CCG GGC ATG TTC GTG CGC GCG AAG ATC GAA GAG GGC GTG AAC CAG AAC GCG CTG ATC GTG CCG CAA GTC GGC GTC ACG CAC GAC CAG AAG GGT CAG CCC ACC GCG CTC GTC GTC GAC AAC GAC AAC AAG GTC GAG CTG CGT CAG CTC GTC ACC ACG GGC ACC TTC GGC TCG TAC TGG GTG GTG TCG AAC GGG CTG AAG CCG GGT GAC CGC GTG ATC GTC CAG GGC ACC GAA AAG GCG CGT CCC GGC CAG CAG GTC AAG CCC GTG CCG GCG CAA CTC CCC --- --- --- --- --- --- --- --- --- --- --- --- --- --- --- --- --- --- --- --- --- --- --- --- --- --- --- --- --- --- --- --- --- --- --- --- --- --- --- --- --- --- --- --- --- --- --- --- --- GGC ACC CCG --- --- --- --- --- --- --- --- --- --- --- GCT --- --- --- --- --- --- --- --- --- --- --- --- --- --- TCC AAC GCG GCC --- --- --- --- --- --- --- --- --- --- GCT GGC GGC GCC CAG ACA GGT CAA CCC GCG GCT --- --- --- --- --- --- --- --- CAG CCT --- --- GCC TCC GCC GCT TCG GGC GCG --- 
MFP4__GCA_000372985.1           --- --- --- ATG CGC GTC GAA --- --- CGG GTT CCA TTC CGC TTA ATC AGT GCC GCG ACG --- --- --- GCT GCC ATC TTG CTG GCG GCG TGC GGA CCA AAA CAA TCT GCC CCG CCG CCC CAG ACG CCC GAA GTC GGC GTC GTC ACC CTC CAG CCG ACG ACC GTG CCC GTC GTC ACC GAA CTC CCC GGT CGT ACC AGT GCC TTC CTC GTC GCG CAA GTG CGT GCG CGG GTC GAT GGC ATC GTG CTG CGC CGC GAG TTC ACC GAG GGT AGC GAG GTC AAG GCA GGC CAG CGT CTG TAC AAG ATC GAT CCG GCG CCC TTC ATC GCG TCG TTG AAC AAC GCG AAG GCA TCG CTC GCG AAG GCG CAG GCG AAC CTC GTG ACA ACC ACT GCG CAG GCC AGT CGC TAC AAG GTG CTG GTC GCA GCG AAC GCG GTC AGC AAG CAG GAC TAC GAC AAC GCG GTC GCC GCC GAA GGC CAG GCC GCC GCC GAC GTC GCC GCC GGC AAG GCC GCG GTC GAT ACC GCG CAG ATC AAC CTC GGC TAT ACC GAC GTG ACC TCG CCC GTG ACC GGC CAG ATC GGC GTG TCG CAG GTC ACG CCG GGC GCC TTC GTG CAA CAG AGC GCG GCC ACG CTG ATG GCC ACG GTC CAG CAG CTC GAC CCG ATG TAC GTC GAC CTC ACG CAA TCG AGC CTC GAT GGT CTG AAG CTG CGC CGC GAC ATG CAG GAA GGG CGT CTG AAG ACG ACC GGC CCG GGC GCC GCG CAG GTC TCG CTG GTG CTG GAG GAC GGC CGC ATC TAT TCC GAG AAG GGC AAG CTG CAG TTC ACC GAC GTG ACC GTC GAC CCG GGC ACC GGC TCG GTC ACG GTG CGC GCG ATC TTC AAG AAC CCG AAC CAC GTG CTG CTG CCG GGC ATG TTC GTG CGC GCG AAG ATC GAA GAG GGC GTG AAC CAG AAC GCG CTG ATC GTG CCG CAA GTT GGC GTC ACG CAC GAC CAG AAG GGT CAG CCC ACC GCG CTC GTC GTC GAC AAC GAC AAC AAG GTC GAG CTG CGT CAG CTC GTC ACC ACG GGC ACC TTC GGC TCG TAC TGG GTG GTG TCG AAC GGG CTG AAG CCG GGT GAC CGC GTG ATC GTC CAG GGC ACC GAA AAG GCG CGT CCC GGC CAG CAG GTC AAG CCC GTG CCG GCG CAA CTC CCC --- --- --- GGC ACC CCG --- --- --- --- GCT TCC AAC --- --- --- --- --- --- --- --- --- --- --- --- --- GCG GCC GCT GGC --- --- --- --- GGC GCC CAG --- --- --- --- --- --- --- ACA --- --- --- --- GGT CAA CCC --- --- --- --- --- --- --- --- --- --- --- --- --- --- --- --- --- --- --- --- --- --- --- --- --- --- --- GCG GCT CAG --- --- --- --- --- --- --- CCT --- --- --- --- --- --- --- --- --- --- --- --- --- --- --- --- --- --- --- --- --- --- --- --- --- GCC TCC GCC GCT TCG GGC GCG --- 
MFP4__GCA_000372945.1           --- --- --- ATG CGC GTC GAA --- --- CGG GTT CCA TTC CGC TTA ATT AGT GCC GCG ACG --- --- --- GCT GCC ATC TTG CTG GCG GCG TGC GGA CCA AAA CAA TCT GCC CCG CCG CCA CAG ACG CCC GAA GTC GGC GTC GTC ACC CTC CAG CCG ACG ACC GTG CCT GTC GTC ACC GAA CTT CCC GGC CGT ACC AGT GCC TTC CTC GTC GCG CAG GTG CGT GCA CGG GTC GAC GGC ATC GTG CTG CGC CGC GAG TTC ACC GAG GGT AGT GAG GTC AAG GCC GGC CAG CGT CTC TAC AAG ATC GAT CCG GCG CCG TAC ATT GCG TCG TTG AAC AAC GCG AAG GCA TCG CTC GCG AAG GCG CAG GCG AAC CTG GTG ACG ACC ACC GCG CAG GCC AAT CGC TAC AAG GTG CTG GTT GCG GCG AAC GCG GTC AGC AAG CAG GAC TAC GAC AAC GCG GTC GCC GCC GAA GGC CAG GCC GCC GCC GAC GTC GCC GCG GGC AAG GCC GCG GTC GAT ACC GCG CAG ATC AAC CTC GGT TAC ACC GAC GTG ACC TCG CCC GTG ACC GGC CAG ATC GGC GTG TCG CAG GTC ACG CCG GGC GCC TTC GTG CAG CAG AGC GCG GCC ACG CTG ATG TCC ACG GTC CAG CAA CTC GAT CCG GTC TAC GTC GAC CTC ACG CAA TCG AGC CTC GAC GGT CTG AAG CTG CGC CGC GAG GTC CAG GAA GGG CGT CTG AAG ACG ACC GGC CCG GGC GCC GCG CAG GTC ACG CTG GTG CTG GAA GAC GGC CGC ATC TAT TCC GAG AAG GGC AAG CTG CAG TTC ACC GAC GTG ACC GTC GAC CAA GGC ACC GGT TCA GTC ACC GTG CGC GCG ATC TTC AAG AAC CCG AAC CAC GTG CTG CTG CCG GGC ATG TTC GTG CGC GCG AAG ATC GAC GAG GGC GTC AAC CAG AAC GCG CTC ATC GTG CCG CAA GTC GGC GTC ACG CAC GAC CAG AAG GGT CAG CCC ACC GCG CTC GTC GTC GGC AAC GAC AAC AAG GTC GAG CTG CGT CAG CTC GTC ACT TCG GGC ACC TTC GGC TCG TAC TGG GTG GTC TCG GAC GGC CTG AAG CCG GGT GAC CGC GTG GTC GTC CAG GGC ACC GAC AAG GCG CGT CCC GGC CAG CAG GTC AAG CCC GTG CCG GCG CAA CTG CCC --- --- --- --- --- --- --- --- --- --- --- --- --- --- --- --- --- --- --- --- --- --- --- --- --- --- --- --- --- --- --- --- --- --- --- --- --- --- --- --- --- --- --- --- GGC --- --- --- --- --- ACC CCG --- --- --- --- --- --- --- --- --- --- --- GCT --- --- --- --- --- --- --- --- --- --- --- --- --- --- TCC GAC GCG GCC --- --- --- --- --- --- --- --- --- --- GCG AAC GGC GCG CAG ACG GGT CAA CCG GCG GCT --- --- --- --- --- --- --- --- CAA CCT --- --- GCC TCC GCC GCC TCG GGC GCG --- 
MFP4__GCA_000473465.1           --- --- --- ATG CGC GTC GAA --- --- CGG GTT CCA TTC CGC TTA ATC AGT GCC GCG ACG --- --- --- GCT GCC ATT TTG CTG GCG GCG TGC GGA CCA AAA CAA TCT GCC CCG CCG CCA CAG ACG CCC GAA GTC GGC GTC GTC ACC CTC CAG CCG ACG ACG GTG CCC GTC ATC ACC GAA CTG CCT GGC CGT ACC AGT GCC TTC CTC GTC GCG CAG GTG CGC GCG CGG GTC GAC GGC ATC GTG CTG CGC CGC GAG TTC ACG GAG GGT AGC GAG GTC AAG GCC GGC CAG CGT CTG TAC AAA ATC GAT CCG GCG CCG TAC ATC GCG TCG TTG AAC AAT GCG AAG GCA TCG CTC GCG AAG GCG CAG GCG AAC CTG GTG ACG ACC ACC GCG CAG GCC AAT CGC TAT AAG GTG CTG GTC GCG GCG AAC GCG GTC AGC AAG CAG GAC TAC GAC AAC GCG GTC GCC GCC GAA GGC CAG GCC GCC GCC GAC GTC GCC GCG GGC AAG GCC GCG GTC GAT ACC GCG CAG ATC AAC CTC GGC TAT ACC GAC GTG ACC TCG CCC GTG ACC GGC CAG ATC GGC GTG TCG CAG GTC ACG CCG GGC GCC TTC GTG CAG CAG AGC GCG GCC ACG CTG ATG GCC ACG GTC CAG CAG CTC GAC CCG GTC TAC GTC GAC CTC ACG CAA TCG AGT CTC GAG GGG CTG AAG CTG CGC CGC GAT ATG CAG GAA GGG CGT CTG AAG ACG AGC GGC CCG GGC GCC GCG CAG GTC ACG CTG GTG CTG GAG GAC GGT CGC GTC TAT CCC GAG AAG GGC AAG CTG CAG TTC ACC GAC GTG ACC GTC GAC CCG GGC ACC GGC TCG GTC ACG GTG CGC GCG ATC TTC AAG AAC CCG AAC CAC GTG CTG CTG CCG GGC ATG TTC GTG CGC GCG AAG ATC GAC GAG GGC GTG AAC CAG AAT GCG CTG ATC GTG CCG CAA GTC GGC GTC ACG CAC GAC CAG AAG GGT CAA CCC ACC GCG CTC GTC GTC GAC AAC GAC AAC AAG GTC GGG CTG CGT CAG CTC GTC ACC ACG GGC ACC TTC GGC TCG TAC TGG GTG GTG TCG GAC GGA CTG AAA GCG GGT GAC CGC GTG ATC GTC CAG GGC ACC GAC AAG GCG CGT CCC GGC CAG CAG GTC AAG CCC GTG GCG GCA CAG CTG CCC --- --- --- GGC GCC CCG --- --- --- --- GCT TCC GAC --- --- --- --- --- --- --- --- --- --- --- --- --- GCG GTC GCG GGC --- --- --- --- GGC GCA CAG --- --- --- --- --- --- ACA GGT --- --- --- --- --- CAA CCC --- --- --- --- --- --- --- --- --- --- --- --- --- --- --- --- --- --- --- --- --- --- --- --- --- --- --- --- --- --- --- --- --- --- --- --- --- --- --- --- --- --- GCG GCT CAA CCC GCG GCT CAG CCT GCC --- --- --- --- --- --- --- --- --- --- --- --- TCC GCC GCC TCG GGC GCG --- --- 
MFP4__GCA_000173575.1           --- --- --- ATG CGC GTC GAA --- --- CGG GTT CCA TTC CGC TTA ATT AGT GCC GCG ACG --- --- --- GCT GCC ATC TTG CTG GCG GCA TGC GGA CCA AAA CAA TCT GCC CCT CCG CCA CAG ACG GCC GAA GTC GGC GTC GTC ACC CTC CAG CCG ACG ACC GTG CCC GTC ATC ACC GAA CTG CCC GGT CGT ACC AGT GCT TTC CTC GTC GCC CAG GTG CGC GCG CGG GTC GAT GGC ATC GTG CTC CAC CGT GAG TTC ACC GAG GGC AGC GAG GTC AAG GCC GGC CAG CGT CTG TAC AAG ATC GAT CCG GCG CCG TAC ATC GCG TCG CTG AAC AAC GCG AAG GCA TCG CTC GCC AAG GCG CAG GCG AAC CTC GTG ACG ACC ACC GCG CAG GCC AGT CGC TAC AAG GTG CTG GTC GCC GCA AAC GCG GTC AGC AAG CAG GAC TAC GAC AAT GCG GTC GCC GCT GAA GGC CAG GCC GCC GCC GAC GTC GCC GCG GGC AAG GCC GCG GTC GAT ACC GCG CAG ATC AAC CTC GGC TAT ACC GAC GTG ACC TCG CCC GTG ACC GGC CAG ATC GGC GTG TCG CAG GTG ACG CCG GGC GCC TTC GTG CAG CAG AGC GCG GCC ACG CTG ATG GCC ACG GTC CAG CAG CTC GAC CCG GTC TAC GTC GAC CTC ACG CAA TCG AGC CTC GAT GGT CTG AAG TTG CGT CGC GAC ATC CAG GAA GGG CGT CTG AAG ACG ACC GGC CCC GGC GCC GCG CAG GTG ACG CTG GTG CTG GAA GAC GGC CGC GTC TAC CCC GAG AAG GGC AAG CTG CAG TTC ACC GAC GTG ACC GTC GAC CAG AGC ACC GGC TCG GTC ACG GTG CGC GCG ATC TTC AAG AAT CCG AAC CAT GTG CTG CTG CCG GGC ATG TTC GTG CGC GCG AAG ATC GAC CAG GGC GTC AAC CAG AAC GCG CTG ATC GTG CCG CAA GTC GGC GTC ACG CAC GAC CAG AAG GGT CAA CCC ACC GCG CTC GTC GTC GAC AAC GAC AAC AAG GTC GAG TTG CGT CAG CTC GTC ACC ACG GGC ACC TTC GGT TCG TAC TGG GTG GTC TCG GAC GGC CTG AAG GCA GGT GAC CGC GTG ATC GTC CAG GGC ACC GAC AAG GCG CGC CCC GGC CAG CAG GTC AAG CCC GTG CCG GCG CAG CTG CCC --- --- --- --- --- GGC --- --- --- --- ACC CCG GCT --- --- --- --- --- --- --- --- --- --- TCC GAC GCC GCC GCG AAC GGC --- --- --- --- GCT CAG ACA --- --- --- --- --- --- --- --- --- --- --- --- GGT CAA CCC --- --- --- --- --- --- --- --- --- --- --- --- --- --- --- --- --- --- --- --- --- --- --- --- --- --- --- --- --- --- --- --- --- --- --- --- --- --- --- --- --- --- GCG GCT CAA CCC GCG GCT CAA CCT GCC --- --- --- --- --- --- --- --- --- --- --- --- TCC GCT GCC TCG GGC GCG --- --- 
MFP4__GCA_000739735.1           --- --- --- ATG CGC GTC GAA --- --- CGG GTT CCA TTC CGC TTA ATC AGT GCC GCG ACG --- --- --- GCT GCC GTA TTG CTG GCA GCG TGC GGA CCA AAA CAA TCT GCC CCG CCG CCC CAG ACG CCC GAA GTC GGC GTC GTC ACC GTC CAG CCG ACG ACC GTG CCG GTC GTC ACC GAA CTG CCG GGC CGC ACC AGT GCC TTC CTC GTC GCG CAA GTG CGC GCA CGC GTC GAC GGC ATC GTG CTG CGC CGC GAG TTC ACG GAA GGC AGC CAG GTG AAG GCC GGC CAA CGC CTG TAC AAG ATC GAT CCG GCG CCG TAC ATC GCA ACG TTG AAC AAC GCG AAG GCG ACG CTC GCC AAG GCG CAG GCC AAC CTC GTG TCG ACC ACC GCG CAG GCC AAC CGC TAC AAG GTG CTG GTC GCC GCG AAC GCG GTC AGC AAG CAG GAC TAC GAC AAC GCG GTC GCC TCG CAA GGC CAG GCC GTG GCC GAC GTC GCG GCC GGC AAG GCA GCG GTC GAC ACC GCG CAG ATC AAC CTC GGC TAC ACC GAC GTG ACC TCG CCG GTG ACC GGC CAG ATC GGC GTG TCG CAA GTC ACG CCG GGC GCA TAC GTG CAG GCG AGC GCC GCC ACG CTG CTC GCG ACG GTC CAG CAA CTC GAT CCG GTC TAC GTG GAC CTG ACC CAA TCG AGC CTC GAT GGT CTG AAG CTG CGC CGC GAA GTA CAG GAA GGG CGC CTG AAG ACC AGC GGT CCG GGC GCA GCC CAA GTG TCG CTG ATT CTC GAA GAC GGC CGC GTC TAT TCA GAG AAG GGC AAG CTG CAG TTC ACC GAC GTC ACG GTC GAC CAG GGC ACC GGT TCG GTC ACG GTT CGC GCG ATC TTC AAG AAC GCG GAC AAG GTG CTG CTG CCG GGC ATG TTC GTG CGC GCA AAG ATC GAG GAA GGC GTG AAC CAG AAC GCG CTC GTC GTG CCG CAG ATC GGC ATC ACG CAT GAC CAG AAA GGT CAG CCG ACC GCG CTG GTC ATC GGC GCC GAC AAC AAG GTC GAA CTG CGT CAG CTG GTC ACT TCG GGC ACC TTC GGC TCG AAC TGG GTG GTC GCA AGC GGC CTG AAG GCC GGC GAT CGC GTG ATC GTC CAG GGC ACC GAC AAG GCC CGC CCG GGC CAG CAG GTC AAG CCG GTT GCC GCG CAA CTT CCC --- --- --- --- --- GCC --- --- --- --- ACC CCC GCT --- --- --- --- --- --- --- --- --- --- --- --- --- --- --- TCC GGT --- --- --- --- GTC GCC GCC --- --- --- --- --- --- --- CAA --- --- --- --- GGC GCG CCG --- --- --- --- --- --- --- --- --- --- --- GCC --- --- --- --- --- --- --- --- --- --- --- --- --- --- --- --- --- --- --- --- --- --- --- --- --- --- --- --- GCC AGC GGT GCT GCC CAG ACG GCT CAA CCA GCC --- --- --- --- --- --- --- --- --- --- --- --- TCT GCT GCA TCG GGC GCG --- --- 
MFP4__GCA_000172415.1           --- --- --- ATG CGC GTC GAA --- --- CGG GTT CCA TTC CGC TTA ATC AGT GCC GCG ACG --- --- --- GCT GCC ATA TTG CTG GCA GCA TGC GGA CCA AAA CAA TCT GCC CCG CCG CAA CAG ACG CCC GAA GTT GGC GTC GTC ACC GTC CAG CCG ACT ACC GTA CCT GTC GTC ACC GAA TTG CCC GGC CGC ACC AGC GCC TTC CTG GTC GCG CAA GTG CGC GCG CGG GTC GAC GGC ATC GTG CTG CGC CGT GAG TTC ACG GAA GGC GGT CAG GTC AAG GCG GGT CAA CGT CTG TAC AAG ATC GAT CCG GCG CCT TAT ATC GCC GCG CTG AAT AAC GCG AAG GCC TCG CTC GCC AAG GCG CAG GCC AAC CTT GCG TCG ACC ACG GCG CAG GCC AGC CGC TTC AAA GTG CTG GTC GCC GCC AAC GCG GTC AGC AAG CAG GAC TAC GAC AAC GCG GTG GCC GCG CAA GGC CAG GCC GCG GCC GAC GTC GCC GCC GGC AAG GCC GCG GTC GAG ACG GCG CAG ATC AAC CTC GGC TAT ACG GAC GTC ACC TCG CCG GTG ACG GGC CAG GTC GGT GTA TCG CAA GTC ACG CCG GGC GCG TAT GTG CAG GCG AGC GCC GCG ACG TTG CTG GCC ACC GTC CAG CAG CTC GAC CCG GTC TAC GTC GAC CTG ACG CAA TCG AGC CTC GAC GGT CTG AAG CTG CGC CGG GAA ATT CAG GAA GGG CGT CTC AAG ACG AAC GGA CCT GAC GCA GCG AAG GTC TCG CTG ATT CTC GAA GAC GGC CGC ACC TAT TCG GAA AAG GGC AAG CTG CAG TTC ACC GAC GTC ACG GTC GAC CAG AGC ACC GGT TCG GTC ACC GTC CGC GCG ATC TTC CAG AAC AAG GAC AAG GTG CTG CTG CCG GGC ATG TTC GTG CGC GCG AAG ATC GAG GAA GGC GTG AAC GAG AAC GCG CTC GTC GTG CCG CAG GTC GGT ATC ACG CAT GAC CAG AAG GGT CAG CCG ACC GCG CTC GTC GTC GGC GAA GAC AAC AAG GTC GCG CTG CGT CAG CTT GTC ACG TCG GGT ACG TAC GGT TCG AAC TGG GTG GTC GAG AAC GGG CTG AAG CCG GGC GAC CGC GTG ATC GTG CAG GGC ACC GAC AAG GCG AAG CCC GGC ATG CAG GTC AAA GCC GTT GCC GCA CAA CTT CCC --- --- --- --- --- GCC --- --- --- --- TCG CCA GCC --- --- --- --- --- --- --- --- --- --- --- --- --- --- --- TCG GGC --- --- --- --- --- GCA GCC --- --- --- --- --- --- GCC CAG --- --- --- --- GGC GCG CCG --- --- --- --- --- --- --- --- --- --- --- GCC --- --- --- --- --- --- --- --- --- --- --- --- --- --- --- --- --- --- --- --- --- --- --- --- --- --- --- --- GCC AGC GGC GCT GCG CAG ACG GCT CAA CCC GCT --- --- --- --- --- --- --- --- --- --- --- --- TCC GCA GCA TCG GGC GCG --- --- 
MFP4__GCA_000421865.1           --- --- --- ATG CGC GTC GAA --- --- CGG GTT CCA TTC CGC TTA ATC AGT GCC GCG ACG --- --- --- GCT GCC ATA TTG CTG GCA GCA TGC GGA CCA AAA CAA TCT GCC CCG CCG CAA CAG ACG CCC GAA GTT GGC GTC GTC ACC GTC CAG CCG ACT ACC GTA CCT GTC GTC ACC GAA TTG CCC GGC CGC ACC AGC GCC TTC CTC GTC GCG CAA GTG CGC GCG CGG GTC GAC GGC ATC GTG CTG CGC CGC GAG TTC ACG GAA GGC GGT CAG GTC AAG GCG GGT CAA CGT CTG TAC AAG ATC GAT CCG GCG CCT TAT ATC GCC GCG CTG AAT AAC GCG AAG GCC TCG CTC GCA AAG GCG CAG GCC AAC CTT GCG TCG ACC ACG GCG CAG GCC AGC CGC TTC AAG GTG CTG GTC GCC GCC AAC GCG GTC AGC AAG CAG GAC TAC GAC AAC GCG GTG GCC GCG CAA GGC CAG GCC GCG GCC GAC GTC GCC GCC GGC AAG GCC GCG GTC GAG ACG GCG CAG ATC AAC CTC GGC TAT ACG GAC GTC ACC TCG CCG GTG ACG GGC CAG GTC GGT GTA TCG CAA GTC ACG CCG GGC GCG TAT GTG CAG GCG AGC GCC GCG ACG TTG CTC GCC ACC GTC CAG CAG CTC GAC CCG GTC TAC GTC GAC CTG ACG CAA TCG AGC CTC GAC GGC CTG AAG CTG CGC CGC GAA ATT CAG GAA GGG CGT CTC AAG ACG AAC GGA CCT GAC GCA GCG AAG GTG TCG CTG ATT CTC GAA GAC GGC CGC ACC TAT TCG GAA AAG GGC AAG CTG CAG TTC ACC GAC GTC ACG GTC GAC CAG AGC ACC GGT TCC GTC ACC GTC CGC GCG ATC TTC CAG AAC AAG GAC AAG GTG CTG CTG CCG GGT ATG TTC GTG CGC GCG AAG ATC GAG GAA GGC GTG AAC GAG AAC GCG CTC GTC GTG CCG CAA GTC GGT ATC ACG CAT GAC CAG AAG GGT CAG CCG ACC GCG CTC GTC GTC GGC GAA GAC AAC AAG GTC GCG CTG CGC CAG CTC GTC ACG TCG GGT ACG TAC GGT TCG AAC TGG GTG GTC GAG AAC GGC CTG AAG CCG GGC GAC CGC GTG ATC GTG CAG GGC ACC GAC AAG GCG AAG CCC GGC ATG CAG GTC AAA GCC GTT GCC GCA CAA CTT CCC --- --- --- --- --- GCC --- --- --- --- TCG CCA GCC --- --- --- --- --- --- --- --- --- --- --- --- --- --- --- TCG GGC --- --- --- --- --- GCA GCC --- --- --- --- --- --- GCC CAG --- --- --- --- GGC GCG CCG --- --- --- --- --- --- --- --- --- --- --- GCC --- --- --- --- --- --- --- --- --- --- --- --- --- --- --- --- --- --- --- --- --- --- --- --- --- --- --- --- GCC AGC GGC GCT GCG CAG ACG GCT CAA CCC GCT --- --- --- --- --- --- --- --- --- --- --- --- TCC GCA GCA TCG GGC GCG --- --- 
MFP4__GCA_001293045.1           --- --- --- ATG CGC GTC GAA --- --- CGG GTT CCA TTC CGC TTA ATC AGT GCC GCG ACG --- --- --- GCT GCC ATA TTG CTG GCA GCA TGC GGA CCA AAA CAA TCT GCC CCG CCG CAA CAG ACG CCC GAA GTT GGC GTC GTC ACC GTC CAG CCG ACT ACC GTA CCT GTC GTC ACC GAA TTG CCC GGC CGC ACC AGC GCC TTC CTC GTC GCG CAA GTG CGC GCG CGG GTC GAC GGC ATC GTG CTG CGC CGC GAG TTC ACG GAA GGC GGT CAG GTC AAG GCG GGT CAA CGT CTG TAC AAG ATC GAT CCG GCG CCT TAT ATC GCC GCG CTG AAT AAC GCG AAG GCC TCG CTC GCC AAG GCG CAG GCC AAC CTT GCG TCG ACC ACG GCG CAG GCC AGC CGC TTC AAG GTG CTG GTC GCC GCC AAC GCG GTC AGC AAG CAG GAC TAC GAC AAC GCG GTG GCC GCG CAA GGC CAG GCC GCG GCC GAC GTC GCC GCC GGC AAG GCC GCG GTC GAG ACG GCG CAG ATC AAC CTC GGC TAT ACG GAC GTC ACC TCG CCG GTG ACC GGC CAG GTC GGT GTA TCG CAA GTC ACG CCG GGC GCG TAT GTG CAG GCG AGC GCC GCG ACG TTG CTG GCC ACC GTC CAG CAG CTC GAC CCG GTC TAC GTC GAC CTG ACG CAA TCG AGC CTC GAC GGC CTG AAG CTG CGC CGC GAA ATT CAG GAA GGG CGT CTC AAG ACG AAC GGA CCT GAC GCA GCG AAG GTG TCG CTG ATT CTC GAA GAC GGC CGC ACC TAT TCG GAA AAG GGC AAG CTG CAG TTC ACC GAC GTC ACG GTC GAC CAG AGC ACC GGT TCC GTC ACC GTC CGC GCG ATC TTC CAG AAC AAG GAC AAG GTG CTG CTG CCG GGT ATG TTC GTG CGC GCG AAG ATC GAG GAA GGC GTG AAC GAG AAC GCG CTC GTC GTG CCG CAA GTC GGT ATC ACG CAT GAC CAG AAG GGT CAG CCG ACC GCG CTC GTC GTC GGC GAA GAC AAC AAG GTC GCG CTG CGT CAG CTT GTC ACG TCG GGT ACG TAC GGT TCG AAC TGG GTG GTC GAG AAC GGC CTG AAG CCG GGC GAC CGC GTG ATC GTG CAG GGC ACC GAC AAG GCG AAG CCC GGC ATG CAG GTC AAA GCC GTT GCC GCA CAA CTT CCC --- --- --- --- --- GCC --- --- --- --- TCG CCA GCC --- --- --- --- --- --- --- --- --- --- --- --- --- --- --- TCG GGC --- --- --- --- --- GCA GCC --- --- --- --- --- --- GCC CAG --- --- --- --- GGC GCG CCG --- --- --- --- --- --- --- --- --- --- --- GCC --- --- --- --- --- --- --- --- --- --- --- --- --- --- --- --- --- --- --- --- --- --- --- --- --- --- --- --- GCC AGC GGC GCT GCG CAG ACG GCT CAA CCC GCT --- --- --- --- --- --- --- --- --- --- --- --- TCC GCA GCA TCG GGC GCG --- --- 
MFP4__GCA_000383275.1           --- --- --- ATG CGC GTC GAA --- --- CGG GTT CCA TTC CGC TTA ATC AGT GCC GCG ACG --- --- --- GCT GCC ATA TTG CTG GCA GCA TGC GGA CCA AAA CAA TCT GCC CCG CCG CAA CAG ACG CCC GAA GTC GGC GTC GTC ACA GTC CAG CCG ACT ACC GTA CCT GTC GTC ACT GAA TTA CCG GGC CGC ACC AGT GCT TTC CTC GTC GCG CAA GTG CGC GCG CGG GTG GAC GGC ATC GTG CTG CGC CGC GAA TTC ACC GAA GGC GGC CAG GTC AAG GCT GGC CAG CGC CTG TAC AAG ATC GAT CCG GCG CCG TAC ATC GCC ACG CTG AAC AAC GCG AAG GCG ACG CTC GCC AAG GCG CAG GCC AAC CTC GCG TCC ACC ACG GCG CAG GCA AGC CGC TTC AAG GTG CTG GTT GCC GCC AAC GCG GTC AGC AAG CAG GAC TAT GAC AAC GCA GTA GCC GCG CAA GGC CAG GCT GCC GCC GAC GTC GCC GCC GGC AAG GCC GCG GTC GAG ACG GCG CAG ATC AAC CTG GGC TAT ACC GAC GTG ACC TCG CCC GTG ACG GGC CAG ATC GGC GTG TCG CAA GTC ACG CCG GGC GCT TAT GTT CAG GCG AGC GCC GCG ACC CTG CTC GCC ACC GTG CAG CAA CTC GAT CCG GTC TAC GTC GAC CTG ACG CAG TCG AGC CTC GAA GGT CTG AAG TTG CGC CGC CAG ATG CAG GAA GGG CGT CTC AAG ACG AAC GGC CCA GAC GCC GCG AAG GTT TCG CTG ATT CTG GAA GAC GGC CGT ACG TAT TCC GAA AAG GGC AAG CTG CAG TTC ACC GAC GTG ACG GTC GAC CAG GGC ACG GGC TCC GTC ACG GTC CGC GCG ATC TTC CAG AAC AAG GAC AAG GTG CTG CTG CCG GGC ATG TTC GTG CGC GCG AAG ATC GAG GAA GGC GTG AAC GAG AAC GCG CTC GTC GTG CCG CAA GTC GGT ATC ACC CAC GAC CAG AAA GGT CAG CCT ACT GCG CTC GTC GTC GGT GAG GAC AAC AAG GTC GCG TTG CGT CAG CTC GTC ACC TCG GGC ACG TAC GGT TCG AAC TGG GTG GTC GAG AGC GGC CTG AAA CCC GGC GAC CGC GTG ATC GTG CAG GGC ACC GAC AAG GCG AAA CCG GGC ATG CAG GTC AAG ACC GTC GCC GCG CAA CTT CCC --- --- --- --- --- GCT --- --- --- --- ACA CCC GCC --- --- --- --- --- --- --- --- --- --- --- --- --- --- --- TCC GGC --- --- --- --- --- GCA GCC --- --- --- --- --- --- GCT CAA --- --- --- --- GGT GCG CCG --- --- --- --- --- --- --- --- --- --- --- GCC --- --- --- --- --- --- --- --- --- --- --- --- --- --- --- --- --- --- --- --- --- --- --- --- --- --- --- --- GCC AGC GGC AGT GCG CAG ACG GCT CAA CCT GCC --- --- --- --- --- --- --- --- --- --- --- --- TCC GCT GCA TCG GGC GCG --- --- 
MFP4__GCA_000685095.1           --- --- --- ATG CGC GTC GAA --- --- CGG GTT CCA TTC CGC TTA ATC AGT GCC GCG ACG --- --- --- GCT GCC ATA TTG CTG GCA GCA TGC GGA CCA AAA CAA TCT GCC CCG CCG CAA CAG ACG CCC GAA GTC GGC GTC GTC ACA GTC CAG CCG ACT ACC GTA CCT GTC GTC ACT GAA CTG CCG GGC CGC ACC AGT GCT TTC CTC GTC GCG CAA GTG CGC GCG CGG GTG GAC GGC ATC GTG TTG CGC CGC GAA TTC ACC GAG GGC GGT CAG GTC AAG GCA GGC CAG CGC CTG TAC AAG ATC GAT CCA GCG CCG TAC ATC GCC ACG CTG AAC AAC GCG AAG GCG TCG CTC GCC AAG GCG CAG GCC AAC CTC GCG TCC ACC ACG GCG CAG GCA AAC CGC TTC AAG GTG CTG GTT GCG GCC AAC GCG GTC AGC AAG CAG GAC TAC GAC AAC GCA GTA GCC GCG CAA GGC CAG GCC GCC GCC GAC GTC GCC GCG GGC AAG GCC GCG GTC GAG ACG GCG CAG ATC AAC TTG GGC TAT ACC GAC GTG ACC TCG CCC GTG ACG GGC CAG ATC GGC GTG TCG CAA GTC ACG CCG GGC GCT TAT GTT CAG GCG AGC GCC GCA ACC CTG CTC GCC ACC GTG CAG CAA CTC GAT CCG GTC TAC GTC GAC CTG ACG CAG TCG AGC CTC GAC GGT CTG AAG TTG CGC CGC CAG ATG CAG GAA GGG CGT CTC AAG ACG AAC GGC CCT GAC GCC GCG AAG GTT TCG CTC ATT CTC GAA GAC GGC CGT ACG TAT TCC GAA AAG GGC AAG CTG CAG TTC ACC GAC GTG ACG GTC GAC CAG GGC ACG GGC TCT GTC ACG GTC CGC GCG ATC TTC CAG AAC AAG GAC AAG GTG CTG CTG CCG GGC ATG TTC GTG CGC GCA AAG ATC GAG GAA GGC GTG AAC GAG AAC GCG CTC GTC GTG CCG CAA GTC GGT ATC ACG CAC GAC CAG AAG GGT CAG CCT ACC GCG CTC GTC GTC GGT GAC GAC AAC AAG GTC GCG TTG CGT CAG CTC GTC ACC TCG GGC ACG TAC GGT TCG AAC TGG GTG GTC GAG AGC GGC CTG AAA CCT GGC GAC CGC GTG ATC GTG CAG GGC ACC GAC AAG GCG AAA CCG GGC ATG CAG GTC AAG ACC GTT GCC GCG CAG CTT CCC --- --- --- --- --- GCT --- --- --- --- ACA CCC GCC --- --- --- --- --- --- --- --- --- --- --- --- --- --- --- TCC GGC --- --- --- --- --- GCA GCC --- --- --- --- --- --- GCT CAA --- --- --- --- GGT GCG CCG --- --- --- --- --- --- --- --- --- --- --- GCC --- --- --- --- --- --- --- --- --- --- --- --- --- --- --- --- --- --- --- --- --- --- --- --- --- --- --- --- GCC AGC GGC GGT GCG CAG ACG GCT CAA CCT GCC --- --- --- --- --- --- --- --- --- --- --- --- TCC GCT GCA TCG GGC GCG --- --- 
MFP4__GCA_000472545.1           --- --- --- ATG CGC GTC GAA --- --- CGG GTT CCA TTC CGC TTA ATC AGT GCC GCG ACG --- --- --- GCT GCC GTA TTG CTG GCA GCA TGC GGA CCA AAA CAA TCT GCC CCG CCG CAA CAG ACG CCC GAA GTC GGC GTC GTC ACT GTC CAG CCG ACT ACC GTA CCT GTC GTC ACC GAA TTG CCG GGC CGC ACC AGT GCT TTC CTC GTC GCG CAA GTG CGC GCG CGG GTC GAC GGC ATC GTG CTG CGC CGC GAG TTC ACC GAA GGT GCT CAG GTC AAG GCG GGT CAG CGT CTG TAC AAG ATC GAT CCG GCG CCG TAC ATC GCC GCG CTG AAC AAT GCG AAG GCC ACG CTC GCG AAG GCG CAG GCG AAC CTC GCG TCC ACC ACG GCG CAG GCC AAC CGC TTC AAG GTG CTG GTC GCT GCC AAT GCG GTC AGC AAG CAG GAC TAC GAC AAC GCG GTG GCC GCG CAA GGT CAG GCC GCC GCC GAC GTC GCC GCG GGT AAG GCA GCG GTC GAG ACC GCG CAG ATC AAC CTC GGC TAC ACG GAC GTC ACC TCG CCT GTC ACC GGT CAG ATC GGC GTG TCG CAA GTC ACG CCT GGC GCC TAC GTG CAG GCT AGC GCC GCG ACC CTG CTT GCC ACC GTC CAG CAG CTG GAC CCG GTT TAT GTC GAC CTG ACG CAG TCG AGT CTC GAC GGT CTG AAG CTG CGC CGC GAA ATA CAG GAA GGC CAC CTG AAG ACC AAC GGC CCC GAC GCC GCG AAG GTT TCG CTG ATC CTC GAA GAC GGC CGC ACG TAC TCG GAA AAA GGC AAG CTG CAG TTC ACC GAC GTG ACG GTC GAC CAG GGC ACC GGC TCG GTC ACG GTG CGC GCC ATC TTC CAG AAC AAG GAC AAG GTG CTG CTG CCG GGC ATG TTC GTG CGC GCG AAG ATC GAG GAA GGG GTG AAC GAA AAC GCA CTC GTC GTG CCG CAA GTC GGC ATC ACG CAT GAC CAG AAG GGA CAG CCT ACC GCG CTC GTC GTC GGC GAC GAC AAC AAG GTT GCT TTG CGT CAG CTC GTC ACT TCG GGC ACC TAC GGT TCG AAC TGG GTG GTC GAG AGC GGC CTG AAA GCC GGC GAC CGC GTG ATC GTG CAG GGC ACC GAC AAG GCG AAA CCG GGC ATG CAG GTC AAG ACC GTC GCC GCG CAA CTT CCC --- --- --- --- --- GCC --- --- --- --- TCG CCT GCC --- --- --- --- --- --- --- --- --- --- --- --- --- --- --- TCC GGC --- --- --- --- --- GCA GCC --- --- --- --- --- --- GCT CAG --- --- --- --- GGC GCG CCG --- --- --- --- --- --- --- --- --- --- --- GCC --- --- --- --- --- --- --- --- --- --- --- --- --- --- --- --- --- --- --- --- --- --- --- --- --- --- --- --- GCC AGC GGC AGT GCG CAG ACG GCT CAA CCT GCC --- --- --- --- --- --- --- --- --- --- --- --- TCC GCT GCA TCG GGC GCG --- --- 
MFP4__GCA_000148685.1           --- --- --- ATG CGC GTC GAA --- --- CGG GTT CCA TTC CGC TTA ATC AGT GCC GCG ACG --- --- --- GCT GCC GTA TTG CTG GCA GCG TGC GGA CCA AAA CAA TCT GCC CCG CCG CAA CAG ACG CCT GAA GTC GGC GTC GTC ACT CTC CAG CCG ACT ACC GTA CCC GTC GTC ACC GAA CTG CCG GGC CGC ACC AGT GCG TTC CTC GTC GCG CAG GTG CGC GCG CGG GTC GAC GGC ATC GTG CTG CGC CGG GAG TTC ACC GAA GGC GCT CAG GTC AAG GCG GGT CAG CGT CTG TAC AAG ATC GAT CCG GCG CCG TAC ATC GCC GCG CTC AAC AAT GCG AAG GCC ACG CTC GCG AAG GCG CAG GCG AAC CTC GCG TCC ACC ACG GCG CAG GCC AAC CGC TTC AAG GTG CTG GTC GCT GCC AAT GCG GTC AGC AAA CAG GAC TAC GAC AAC GCG GTG GCC GCG CAA GGT CAG GCC GCC GCC GAC GTC GCC GCG GGT AAG GCA GCG GTC GAG ACC GCG CAG ATC AAC CTC GGC TAC ACC GAC GTC ACT TCG CCG GTT ACC GGC CAG ATC GGC GTG TCG CAA GTC ACG CCC GGC GCC TAC GTG CAG GCC AGC GCC GCG ACC CTG CTT GCC ACC GTG CAG CAG CTC GAC CCG GTT TAT GTC GAC CTC ACG CAG TCG AGC CTC GAC GGT CTG AAG CTG CGC CGC GAA ATG CAG GAA GGC CGC CTG AAG ACC AAC GGC CCC GAC GCC GCG AAG GTT TCG CTG ATT CTC GAA GAC GGC CGC ACG TAC TCG GAA AAG GGC AAG CTG CAG TTC ACC GAC GTG ACG GTC GAC CAG GGC ACC GGT TCG GTC ACG GTG CGC GCC ATC TTC CAG AAC AAG GAC AAG GTG CTG CTG CCG GGC ATG TTC GTG CGC GCG AAG ATC GAG GAA GGG GTG AAC GAG AAC GCA CTG GTC GTG CCG CAA GTC GGC ATC ACG CAT GAC CAG AAG GGA CAG CCT ACC GCG CTC GTC GTC GGC GAC GAC AAC AAG GTT GCG TTG CGT CAG CTC GTC ACT TCG GGC ACC TAC GGT TCG AAC TGG GTG GTC GAA AGC GGC CTG AAG CCC GGC GAC CGT GTG ATC GTG CAG GGC ACC GAC AAG GCG CGC CCG GGC ATG CAG GTC AAG ACC GTC GCC GCG CAA CTT CCC --- --- --- --- --- AAC --- --- --- --- TCG CCT GCC --- --- --- --- --- --- --- --- --- --- --- --- --- --- --- TCC GGC --- --- --- --- --- GCA GCC --- --- --- --- --- --- GCT CAG --- --- --- --- GGC GCG CCG --- --- --- --- --- --- --- --- --- --- --- GCC --- --- --- --- --- --- --- --- --- --- --- --- --- --- --- --- --- --- --- --- --- --- --- --- --- --- --- --- GCC AGC GGC AGT GCG CAG ACG GCT CAA CCT GCC --- --- --- --- --- --- --- --- --- --- --- --- TCC GCT GCA TCG GGC GCG --- --- 
MFP4__GCA_000416445.1           --- --- --- ATG CGC GTC GAA --- --- CGG GTT CCA TTC CGC TTA ATC AGT GCC GCG ACG --- --- --- GCT GCC GTA TTG CTG GCA GCG TGC GGA CCA AAA CAA TCT GCC CCG CCG CAA CAG ACG CCC GAA GTC GGC GTC GTC ACC GTC CAG CCG ACT ACC GTA CCT GTC GTC ACC GAA TTG CCG GGC CGC ACC AGC GCC TTC CTC GTC GCG CAA GTG CGC GCG CGG GTC GAC GGC ATC GTG CTG CGC CGC GAA TTC ACC GAA GGC GGT CAG GTC AAG GCC GGT CAG CGT CTC TAT AAG ATC GAC CCG GCG CCG TAC ATC GCC ACG TTG AAC AAT GCG AAG GCG ACG CTC GCC AAG GCG CAG GCG AAC CTC GCG TCC ACC ACG GCG CAG GCG AAT CGC TAC AAG GTG CTG GTG GCC GCC AAC GCG GTG AGC AAG CAG GAC TAC GAC AAC GCC GTG GCC GCA GAA GGC CAG GCC GCG GCC GAC GTC GCC GCC GGT AAG GCA GCG GTC GAG ACC GCG CAG ATC AAC CTC GGC TAT ACG GAC GTG ACT TCG CCC GTG ACC GGC CAG GTC GGC GTG TCG CAA GTC ACG CCG GGC GCC TAT GTG CAG GCG AGC GCC GCG ACC TTG CTC GCC ACC GTG CAG CAA CTC GAT CCG GTC TAT GTC GAT CTG ACG CAG TCG AGC CTC GAC GGC CTG AAA TTA CGC CGC GAG ATC CAG GAA GGG CGT CTG AAA ACG AAC GGT CCC GAC GCC GCC AAG GTT TCG CTG ATC CTC GAA GAC GGC CGC ACG TAC TCC GAA AAA GGC AAG CTG CAG TTC ACC GAC GTG ACG GTC GAC CAG AGC ACG GGC TCG GTC ACC GTG CGC GCG ATC TTC CAG AAC AAG GAC AAG GTG CTG CTG CCC GGC ATG TTC GTG CGC GCG AAG ATC GAG GAA GGC GTG AAC GAG AAC GCG CTC GTC GTG CCG CAA GTC GGC ATC ACG CAC GAC CAG AAG GGT CAG CCC ACC GCG CTC GTC GTC GGC GAC GAC AAC AAG GTT GCC TTG CGT CAG CTC GTC ACG TCG GGC ACG TAT GGT TCC AAC TGG GTG GTC GAA AGC GGC CTC AAA CCC GGC GAC CGC GTG ATC GTG CAG GGC ACC GAC AAG GCG AAA CCG GGC ATG CAG GTC AAG GCC GTT CCC GCG CAA CTT CCC --- --- --- --- --- GCC --- --- --- --- TCG CCT GCC --- --- --- --- --- --- --- --- --- --- --- --- --- --- --- TCC GGC --- --- --- --- --- GCA GCC --- --- --- --- --- --- GCT TCG --- --- --- --- GGC GCG CCG --- --- --- --- --- --- --- --- --- --- --- GCC --- --- --- --- --- --- --- --- --- --- --- --- --- --- --- --- --- --- --- --- --- --- --- --- --- --- --- --- GTC AGC GGC GGT GCG CAG ACG GCT CAA CCT GCC --- --- --- --- --- --- --- --- --- --- --- --- TCC GCT GCA TCG GGC GCG --- --- 
MFP4__GCA_000176935.2           --- --- --- ATG CGC GTC GAA --- --- CGG GTT CCA TTC CGC TTA ATC AGT GCC GCG ACG --- --- --- GCT GCC GTA TTG CTG GCA GCG TGC GGA CCA AAA CAA TCT GCC CCG CCG CAA CAG ACG CCC GAA GTC GGC GTC GTC ACC GTC CAG CCG ACT ACC GTA CCT GTC GTC ACC GAA TTG CCC GGC CGC ACC AGC GCC TTC CTC GTC GCG CAA GTG CGC GCG CGG GTC GAC GGC ATC GTG CTG CGC CGC GAA TTC ACC GAA GGC GGT CAG GTC AAG GCC GGT CAG CGT CTC TAT AAA ATC GAC CCG GCG CCG TAC ATC GCC ACG TTG AAC AAT GCG AAG GCG ACG CTC GCC AAG GCG CAG GCG AAC CTC GCG TCC ACC ACG GCG CAG GCG AAT CGC TAC AAG GTG CTG GTG GCC GCC AAC GCG GTG AGC AAG CAG GAC TAC GAC AAC GCC GTG GCC GCA GAA GGC CAG GCC GCT GCC GAC GTC GCC GCC GGT AAG GCA GCG GTC GAG ACC GCG CAG ATC AAC CTC GGC TAT ACG GAC GTG ACT TCG CCC GTC ACC GGC CAG GTC GGC GTG TCG CAA GTC ACG CCG GGC GCC TAT GTG CAG GCG AGC GCC GCG ACC TTG CTC GCC ACC GTG CAG CAG CTC GAT CCG GTC TAT GTC GAT CTG ACG CAG TCG AGC CTC GAC GGC CTG AAA TTA CGC CGC GAG ATC CAG GAA GGG CGT CTG AAA ACG AAC GGT CCC GAC GCC GCC AAG GTT TCG CTG ATC CTC GAA GAC GGG CGC ACG TAC TCC GAA AAA GGC AAG CTG CAG TTC ACC GAC GTG ACG GTC GAC CAG AGC ACG GGC TCG GTC ACC GTG CGC GCG ATC TTC CAG AAC AAG GAC AAG GTG CTG CTG CCC GGC ATG TTC GTG CGC GCG AAG ATC GAG GAA GGC GTG AAC GAG AAC GCG CTC GTC GTG CCG CAA GTC GGC ATC ACG CAC GAC CAG AAG GGT CAG CCC ACC GCG CTC GTC GTC GGC GAC GAC AAC AAG GTT GCC CTG CGT CAG CTC GTC ACG TCG GGC ACG TAC GGT TCC AAC TGG GTG GTC GAA AGC GGC CTC AAA CCC GGC GAC CGC GTG ATC GTG CAG GGC ACC GAC AAG GCG AAA CCG GGC ATG CAG GTC AAG GCC GTT CCC GCG CAA CTT CCC --- --- --- --- --- GCC --- --- --- --- TCG CCT GCC --- --- --- --- --- --- --- --- --- --- --- --- --- --- --- TCC GGC --- --- --- --- --- GCA GCC --- --- --- --- --- --- GCT TCG --- --- --- --- GGC GCG CCG --- --- --- --- --- --- --- --- --- --- --- GCC --- --- --- --- --- --- --- --- --- --- --- --- --- --- --- --- --- --- --- --- --- --- --- --- --- --- --- --- GCC AGC GGC GGT GCG CAG ACG GCT CAA CCT GCC --- --- --- --- --- --- --- --- --- --- --- --- TCC GCT GCA TCG GGC GCG --- --- 
MFP4__GCA_000300095.1           --- --- --- ATG CGC GTC GAA --- --- CGG GTT CCA TTC CGC TTA ATC AGT GCC GCG ACG --- --- --- GCT GCC GTA TTG CTG GCA GCG TGC GGA CCA AAA CAA TCT GCC CCG CCG CAA CAG ACG CCC GAA GTA GGC GTC GTC ACC GTC CAG CCG ACT ACC GTA CCT GTC GTC ACC GAA TTG CCG GGC CGC ACC AGC GCC TTC CTC GTC GCG CAA GTG CGC GCG CGG GTC GAC GGC ATC GTG CTG CGC CGC GAA TTC ACC GAA GGT GGT CAG GTC AAG GCC GGT CAG CGT CTC TAT AAG ATC GAC CCG GCG CCG TAC ATC GCC ACG TTG AAC AAC GCG AAG GCC ACG CTC GCC AAG GCG CAG GCG AAC CTC GCG TCC ACC ACG GCG CAG GCG AAT CGC TAC AAG GTG CTA GTG GCC GCC AAC GCG GTG AGC AAG CAG GAC TAC GAC AAC GCC GTG GCC GCA GAA GGC CAG GCC GCG GCC GAC GTC GCC GCC GGT AAG GCA GCG GTC GAG ACC GCG CAG ATC AAC CTC GGC TAT ACG GAC GTG ACT TCG CCC GTG ACC GGC CAG GTC GGC GTG TCG CAA GTC ACG CCG GGC GCC TAT GTG CAG GCG AGC GCC GCG ACC TTG CTC GCC ACC GTG CAG CAG CTC GAT CCG GTC TAT GTC GAT CTG ACG CAG TCG AGC CTC GAC GGC CTG AAA TTA CGC CGC GAG ATC CAG GAA GGG CGT CTG AAA ACG AAC GGT CCC GAC GCC GCC AAG GTT TCG CTG ATC CTC GAA GAC GGC CGC ACA TAC TCC GAA AAA GGC AAG CTG CAG TTC ACC GAC GTG ACG GTC GAC CAG AGC ACG GGC TCG GTC ACC GTG CGC GCG ATC TTC CAG AAC AAG GAC AAG GTG CTG CTG CCC GGC ATG TTC GTG CGC GCG AAG ATC GAG GAA GGC GTG AAC GAG AAT GCG CTC GTC GTG CCG CAA GTC GGC ATC ACG CAC GAC CAG AAG GGT CAG CCC ACC GCG CTC GTC GTC GGC GAC GAC AAC AAG GTT GCC CTG CGT CAG CTC GTC ACG TCG GGC ACG TAC GGT TCC AAC TGG GTG GTC GAA AGC GGC CTC AAA CCC GGC GAC CGC GTG ATC GTG CAG GGC ACC GAC AAG GCG AAA CCG GGC ATG CAG GTC AAG GCC GTT CCC GCG CAA CTT CCC --- --- --- --- --- GCC --- --- --- --- TCG CCT GCC --- --- --- --- --- --- --- --- --- --- --- --- --- --- --- TCC GGC --- --- --- --- --- GCA GCC --- --- --- --- --- --- GCT TCG --- --- --- --- GGC GCG CCG --- --- --- --- --- --- --- --- --- --- --- GCC --- --- --- --- --- --- --- --- --- --- --- --- --- --- --- --- --- --- --- --- --- --- --- --- --- --- --- --- GCC AGC GGC GGT GCG CAG ACG GCT CAA CCT GCC --- --- --- --- --- --- --- --- --- --- --- --- TCC GCT GCA TCG GGC GCG --- --- 
MFP4__GCA_000515195.1           --- --- --- ATG CGC GTC GAA --- --- CGG ATT CCA TTC CGC TTA ATC AGT GCC GCG ACG --- --- --- GCT GCC GTA TTG CTG GCA GCG TGC GGA CCA AAA CAA TCT GCC CCG CCG CAA CAG ACG CCC GAA GTC GGC GTC GTC ACC GTC CAG CCG ACT ACC GTA CCT GTC GTC ACC GAA TTG CCG GGC CGC ACC AGC GCC TTC CTC GTC GCG CAA GTG CGC GCG CGG GTC GAC GGC ATC GTG CTG CGC CGC GAA TTC ACC GAA GGC GGT CAG GTC AAG GCC GGT CAG CGT CTC TAT AAG ATC GAC CCG GCG CCG TAC ATC GCC ACG TTG AAC AAT GCG AAG GCG ACG CTC GCC AAG GCG CAG GCG AAC CTC GCG TCC ACC ACG GCG CAG GCG AAT CGC TAC AAG GTG CTG GTG GCC GCC AAC GCG GTG AGC AAG CAG GAC TAC GAC AAC GCC GTG GCC GCA GAA GGC CAG GCC GCG GCC GAC GTC GCC GCC GGT AAG GCA GCG GTC GAG ACC GCG CAG ATC AAC CTC GGC TAT ACG GAC GTG ACT TCG CCC GTG ACC GGC CAG GTC GGC GTG TCG CAA GTC ACG CCG GGC GCC TAT GTG CAG GCG AGC GCC GCG ACC TTG CTC GCC ACC GTG CAG CAA CTC GAT CCG GTC TAT GTC GAT CTG ACG CAG TCG AGC CTC GAC GGC CTG AAA TTA CGC CGC GAG ATC CAG GAA GGG CGT CTG AAA ACG AAC GGT CCC GAC GCC GCC AAG GTT TCG CTG ATC CTC GAA GAC GGG CGC ACG TAC TCC GAA AAA GGC AAG CTG CAG TTC ACC GAC GTG ACG GTC GAC CAG AGC ACG GGC TCG GTC ACC GTG CGC GCG ATC TTC CAG AAC AAG GAC AAG GTG CTG CTG CCC GGC ATG TTC GTG CGC GCG AAG ATC GAG GAA GGC GTG AAC GAG AAC GCG CTC GTC GTG CCG CAA GTC GGC ATC ACG CAC GAC CAG AAG GGT CAG CCC ACC GCG CTC GTC GTC GGC GAC GAC AAC AAG GTT GCC TTG CGT CAG CTC GTC ACG TCG GGC ACG TAC GGT TCC AAC TGG GTG GTC GAA AGC GGC CTC AAA CCC GGC GAC CGC GTG ATC GTG CAG GGC ACC GAC AAG GCG AAA CCG GGC ATG CAG GTC AAG GCC GTT CCC GCG CAA CTT CCC --- --- --- --- --- GCC --- --- --- --- TCG CCT GCC --- --- --- --- --- --- --- --- --- --- --- --- --- --- --- TCC GGC --- --- --- --- --- GCA GCC --- --- --- --- --- --- GCT TCG --- --- --- --- GGC GCG CCG --- --- --- --- --- --- --- --- --- --- --- GCC --- --- --- --- --- --- --- --- --- --- --- --- --- --- --- --- --- --- --- --- --- --- --- --- --- --- --- --- GCC AGC GGC GGT GCG CAG ACG GCT CAA CCT GCC --- --- --- --- --- --- --- --- --- --- --- --- TCC GCT GCA TCG GGC GCG --- --- 
MFP4__GCA_000472445.1           --- --- --- ATG CGC GTC GAA --- --- CGG GTT CCA TTC CGC TTA ATC AGT GCC GCG ACG --- --- --- GCT GCC GTA TTG CTG GCA GCG TGC GGA CCA AAA CAA TCT GCC CCG CCG CAG CAG ACG CCC GAA GTT GGC GTC GTC ACC GTC CAG CCG ACT ACC GTA CCT GTC GTC ACC GAA TTG CCG GGC CGC ACG AGT GCC TTC CTG GTC GCG CAA GTG CGC GCG CGG GTC GAC GGC ATC GTG CTG CGC CGC GAG TTC ACC GAA GGC GGT CAG GTC AAG GCG GGT CAG CGT CTG TAC AAG ATC GAT CCG GCA CCG TAC ATC GCC ACG TTG AAC AAT GCG AAG GCC ACG CTC GCG AAG GCG CAG GCG AAC CTC GCG TCC ACC ACG GCG CAG GCC AAT CGC TAC AAG GTG CTG GTG GCC GCC AAC GCG GTG AGC AAG CAG GAC TAC GAC AAC GCG GTG GCC GCA CAA GGC CAG GCT GCC GCC GAC GTC GCC GCC GGC AAG GCA GCG GTC GAG ACC GCG CAG ATC AAC CTC GGC TAT ACG GAC GTT ACG TCG CCC GTC ACC GGC CAG ATC GGC GTT TCG CAA GTG ACG CCG GGC GCC TAT GTG CAG GCG AGC GCC GCG ACC TTG CTC GCC ACC GTC CAG CAA CTC GAT CCT GTT TAT GTC GAC CTG ACG CAG TCG AGT CTC GAC GGT CTG AAG CTG CGC CGC GAG ATG CAG GAA GGG CGT CTG AAG ACC AAC GGC CCC GAC GCC GCC AAG GTT TCG CTG ATC CTC GAA GAC GGC CGC ACG TAT TCG GAA AAA GGC AAG CTG CAG TTC ACC GAC GTA ACC GTC GAC CAG GGC ACC GGC TCG GTC ACG GTT CGC GCG ATC TTC CAG AAC AAG GAC AAG GTG CTG CTG CCG GGC ATG TTC GTG CGC GCG AAG ATC GAA GAA GGC GTG AAC GAG AAC GCA CTC GTC GTG CCG CAA GTC GGC ATT ACG CAC GAC CAG AAA GGG CAG CCT ACC GCG CTC GTC GTC GGC GAG GAC AAC AAG GTT GCG TTG CGT CAG CTC GTC ACC TCG GGC ACC TAC GGT GCG AAC TGG GTG GTC GAG AGC GGC CTG AAA CCC GGC GAC CGC GTG ATC GTG CAG GGC ACC GAC AAG GCG AAA CCG GGC ATG CAG GTC AAG GCC GTT GCC GCG CAA CTT CCC --- --- --- --- --- GCC --- --- --- --- ACG CCA GCC --- --- --- --- --- --- --- --- --- --- --- --- --- --- --- TCG GGC --- --- --- --- --- GCA GCC --- --- --- --- --- --- GCT CAA --- --- --- --- GGC GCG CCG --- --- --- --- --- --- --- --- --- --- --- GCC --- --- --- --- --- --- --- --- --- --- --- --- --- --- --- --- --- --- --- --- --- --- --- --- --- --- --- --- GCC AGC GGC GCT GCG CAG ACG GCT CAA CCT GCC --- --- --- --- --- --- --- --- --- --- --- --- TCC GCT GCA TCG GGC GCG --- --- 
MFP4__GCA_000472525.1           --- --- --- ATG CGC GTC GAA --- --- CGG GTT CCA TTC CGC TTA ATC AGT GCC GCG ACG --- --- --- GCT GCC GTA TTG CTG GCA GCA TGC GGA CCA AAA CAA TCT GCC CCG CCG CAA CAG ACG CCC GAA GTT GGC GTC GTC ACA GTC CAG CCG ACT ACC GTA CCT GTC GTC ACC GAA TTG CCG GGC CGC ACC AGT GCT TTC CTC GTC GCG CAA GTG CGT GCG CGG GTC GAC GGC ATC GTG CTG CGC CGC GAG TTC ACC GAA GGC GGT CAG GTC AAG GCC GGC CAA CGT CTG TAC AAG ATC GAT CCG GCG CCG TAC ATC GCC ACA CTG AAC AAC GCC AAG GCG ACG CTC GCC AAG GCG CAG GCC AAC CTA GCG TCC ACC ACG GCG CAG GCG AAT CGC TAC AAG GTG CTG GTG GCC GCC AAT GCG GTC AGC AAG CAG GAC TAT GAC AAC GCA GTG GCC GCG CAA GGC CAG GCC GCC GCC GAC GTC GCC GCC GGC AAG GCG GCA GTC GAG ACC GCG CAG ATC AAC CTC GGC TAT ACG GAC GTG ACC TCG CCG GTG ACG GGC CAG ATC GGC GTG TCG CAA GTC ACG CCG GGT GCT TAT GTG CAG GCG AGC GCC GCG ACG CTG CTC GCC ACG GTC CAG CAA CTC GAT CCG GTC TAC GTG GAC CTG ACG CAA TCG AGC CTC GAC GGC CTG AAG CTG CGC CGC GAA ATC CAG GAA GGG CGT CTG AAG ACG AAT GGT CCT GAC GCG GCC AAG GTC TCG CTG ATC CTC GAA GAC GGT CGC ACG TAT TCG GAA AAA GGC AAG CTC CAG TTC ACC GAC GTC ACG GTC GAC CAG AGC ACC GGT TCG GTC ACG GTT CGC GCG ATC TTC CAG AAC AAG GAC AAG GTG CTG CTG CCG GGC ATG TTC GTG CGC GCG AAG ATC GAG GAA GGC GTG AAC GAG AAC GCG CTC GTC GTC CCG CAA GTC GGC ATC ACG CAC GAC CAG AAG GGT CAG CCG ACC GCG CTC GTC GTC GGT CAG GAC AAC AAG GTC GCG TTG CGC CAG CTC GTC ACT TCG GGC ACG TAC GGT TCG AAC TGG GTG GTC GAG AGC GGC CTG AAA GCC GGC GAC CGC GTG ATC GTG CAG GGC ACA GAC AAG GCG AAA CCG GGC ATG CAG GTC AAG GCT GTT GCC GCG CAA CTT CCC --- --- --- --- --- GCC --- --- --- --- TCG CCC GCC --- --- --- --- --- --- --- --- --- --- --- --- --- --- --- TCC GGC --- --- --- --- GCA GCC GCT --- --- --- --- --- --- --- CAA --- --- --- --- GGT GCG CCG --- --- --- --- --- --- --- --- --- --- --- --- --- --- --- --- --- --- --- --- --- --- --- --- --- --- --- --- --- GCC --- --- --- --- --- --- --- --- --- --- GCC AGC GGC AGC GCG CAG ACG GCT CAA CCT GCC --- --- --- --- --- --- --- --- --- --- --- --- TCC GCA GCA TCG GGC GCG --- --- 
MFP4__GCA_000020125.1           --- --- --- ATG CGC GTC GAA --- --- CGG GTT CCA TTC CGC TTA ATC AGT GCC GCG ACG --- --- --- GCT GCC GTA TTG CTG GCA GCG TGC GGA CCA AAA CAA TCT GCC CCG CCG CAA CAG ACG CCG GAA GTC GGC GTC GTC ACC GTT CAG CCG ACG GCC GTG CCC GTC GTC ACC GAA TTG CCC GGC CGC ACC AGT GCC TTC CTC GTC GCG CAA GTG CGC GCG CGG GTC GAC GGC ATC GTG TTG CGC CGC GAG TTT ACG GAA GGC AGC CAG GTC AAA GCG GGT CAA CGT CTG TAC AAG ATC GAT CCG GCG CCG TAC ATC GCC ACG CTG AAC AAC GCC AAG GCG ACG CTG GCG AAG GCG CAG GCC AAC CTC GTG TCG ACC ACG GCG CAG GCC AAT CGC TAC AAG GTG CTG GTC GCC GCC AAC GCG GTC AGC AAG CAG GAC TAC GAC AAC GCG GTG GCT TCG GAA GGC CAG GCC GCG GCT GAC GTC GCC GCG GGC AAG GCG GCG GTC GAC ACG GCG CAG ATC AAC CTC GGC TAC ACG GAT GTG GTT TCG CCG GTG AGC GGC CAG GTC GGC ATC TCG CAG GTC ACG CCG GGC GCC TAC GTA CAG GCG AGC GCC GCG ACG TTG ATG GCG ACC GTG CAG ACG CTG GAT CCG GTC TAT GTG GAC CTG ACG CAA TCT AGC CTC GAC GGG CTG AAG CTG CGC CGC GAC ATG CAG GAA GGG CGC CTG AAG ACC ACG GGT CCG GAC GCC GCC AAG GTG TCG CTG ATT CTG GAA GAC GGC CGC ACC TAT TCG GAG AAG GGC AAG CTG CAG TTC ACC GAC GTG ACG GTC GAC CAG GGC ACG GGT TCG GTT ACC GTG CGC GCG ATC TTC AAG AAC GCG GAC AAG GTG CTG CTG CCG GGC ATG TTC GTG CGC GCG CGC ATC GAA GAA GGC GTC AAC GAG AAT GCG CTC GTC GTA CCG CAA GTC GGC ATC ACG CAT GAC CAG AAG GGT CAG CCG ACC GCG CTG GTC GTC GGT GAC GAC AAT AAG GTG GCG TTG CGT CAG CTG GTC ACG TCG GGC ACG TAC GGT TCG AAC TGG GTG GTC GAA AGC GGC CTG AAG CCG GGC GAC CGC GTG ATC GTG CAG GGC ACC GAC AAG GCG AAG CCC GGC ATG CAG GTC AAG ACC GTT GCC GCG CAA CTT CCC --- --- --- --- --- GCC --- --- --- --- ACA CCC GCT --- --- --- --- --- --- --- --- --- --- --- --- --- --- --- TCC GGC --- --- --- --- --- GCT GCT --- --- --- --- --- --- GCT CAG --- --- --- --- AGC GCG CCG --- --- --- --- --- --- --- --- --- --- --- GCC --- --- --- --- --- --- --- --- --- --- --- --- --- --- --- --- --- --- --- --- --- --- --- --- --- --- --- --- GCC AGC GGT GCT GCG CAG ACG GCA CAA CCT GCC --- --- --- --- --- --- --- --- --- --- --- --- TCC GCT GCA TCG GGC GCG --- --- 
MFP4__GCA_000013645.1           --- --- --- ATG CGC GTC GAA --- --- CGG GTT CCA TTC CGC TTA ATC AGT GCC GCG ACG --- --- --- GCT GCC GTA TTG CTG GCA GCG TGC GGA CCA AAA CAA TCT GCG CCG CCG CCC CAA ACG CCC GAA GTC GGC GTT GTC ACA GTT CAG CCG ACG GCC GTC CCC GTC GTC ACC GAA TTG CCC GGC CGC ACC AGT GCC TTC CTC GTC GCG CAA GTG CGC GCG CGG GTC GAC GGC ATC GTG CTG CGC CGC GAG TTC ACG GAA GGC AGC CAG GTC AAG GCG GGT CAG CGT CTG TAC AAG ATC GAT CCG GCG CCG TAC ATC GCC ACG TTG AAC AAC GCC AAG GCG ACG CTG GCG AAG GCG CAG GCC AAT CTC GTG TCC ACC ACG GCG CAG GCC AAT CGC TAC AAG GTG CTG GTT GCC GCC AAC GCG GTC AGC AAG CAG GAC TAC GAC AAC GCG GTC GCG GCG GAA GGC CAG GCG GCG GCT GAC GTC GCA GCG GGC AAG GCG GCG GTC GAC ACG GCG CAG ATC AAT CTG GGC TAC ACC GAC GTC GTG TCG CCG GTG AGC GGC CAG GTC GGC ATC TCG CAG GTC ACG CCG GGC GCC TAC GTG CAA GCC AGC GCC GCC ACG CTG ATG GCC ACC GTG CAG ACA CTC GAT CCG GTC TAT GTG GAC CTG ACG CAA TCG AGC CTC GAC GGC CTG AAG CTG CGC CGC GAC ATG CAG GAA GGG CGC CTG AAA ACG ACG GGT CCG GAC GCC GCC AGA GTG TCG CTG ATT CTC GAA GAC GGC CGC ACC TAT TCG GAA AAG GGC AAG CTG CAG TTC ACC GAC GTG ACG GTC GAC CAG GGC ACC GGT TCG GTC ACG GTG CGC GCG ATC TTC AAG AAC GCC GAC CGG GTG CTG CTG CCT GGC ATG TTC GTG CGC GCG CGC ATC GAC GAA GGC GTG AAC GAC AAC GCG CTC GTG GTG CCG CAA GTC GGC GTG ACG CAC GAC CAG AAG GGG CAG CCC ACC GCG CTG GTC GTC GGT AAC GAC AAC AAG GTC GCA CTG CGT CAA CTG GTT ACG TCC GGC ACG TAT GGT TCG AAC TGG GTG GTC GAA AGC GGC CTG AAT CCG GGC GAC CGC GTG ATC GTG CAG GGC ACC GAC AAG GCG AAA CCC GGC ATG CAG GTC AAG GCC GTT GCC GCG CAA CTT CCC --- --- --- --- --- GCC --- --- --- --- ACA CCC GCT --- --- --- --- --- --- --- --- --- --- --- --- --- TCC GAC GCC TCC --- --- --- --- --- --- --- --- --- --- --- --- --- GCT CAG --- --- --- --- GGC GCG CCG --- --- --- --- --- --- --- --- --- --- --- GCC --- --- --- --- --- --- --- --- --- --- --- --- --- --- --- --- --- --- --- --- --- --- --- --- --- --- --- --- GCC AGC GGT GCT GCG CAG ATG GCT CAA CCT GCC --- --- --- --- --- --- --- --- --- --- --- --- TCC GCT GCA TCG GGC GCG --- --- 
MFP4__GCA_000756045.1           --- --- --- ATG CGC GTC GAA --- --- CGG GTT CCA TTC CGC TTA ATC AGT GCC GCG ACG --- --- --- GCT GCC GTA TTG CTG GCA GCG TGC GGA CCA AAA CAA TCT GCG CCG CCG CCC CAA ACG CCC GAA GTC GGC GTT GTC ACA GTT CAG CCG ACG GCC GTC CCC GTC GTC ACC GAA TTG CCC GGC CGC ACC AGT GCC TTC CTC GTC GCG CAA GTG CGC GCG CGG GTC GAC GGC ATC GTG CTG CGC CGC GAG TTC ACG GAA GGC AGC CAG GTC AAG GCG GGT CAG CGT CTG TAC AAG ATC GAT CCG GCG CCG TAC ATC GCC ACG TTG AAC AAC GCC AAG GCG ACG CTG GCG AAG GCG CAG GCC AAT CTC GTG TCC ACC ACG GCG CAG GCC AAT CGC TAC AAG GTG CTG GTT GCC GCC AAC GCG GTC AGC AAG CAG GAC TAC GAC AAC GCG GTC GCG GCG GAA GGC CAG GCG GCG GCT GAC GTC GCA GCG GGC AAG GCG GCG GTC GAC ACG GCG CAG ATC AAT CTG GGC TAC ACC GAC GTC GTG TCG CCG GTG AGC GGC CAG GTC GGC ATC TCG CAG GTC ACG CCG GGC GCC TAC GTG CAA GCC AGC GCC GCC ACG CTG ATG GCC ACC GTG CAG ACA CTC GAT CCG GTC TAT GTG GAC CTG ACG CAA TCG AGC CTC GAC GGC CTG AAG CTG CGC CGC GAC ATG CAG GAA GGG CGC CTG AAA ACG ACG GGT CCG GAC GCC GCC AGA GTG TCG CTG ATT CTC GAA GAC GGC CGC ACC TAT TCG GAA AAG GGC AAG CTG CAG TTC ACC GAC GTG ACG GTC GAC CAG GGC ACC GGT TCG GTC ACG GTG CGC GCG ATC TTC AAG AAC GCC GAC CGG GTG CTG CTG CCT GGC ATG TTC GTG CGC GCG CGC ATC GAC GAA GGC GTG AAC GAC AAC GCG CTC GTG GTG CCG CAA GTC GGC GTG ACG CAC GAC CAG AAG GGG CAG CCC ACC GCG CTG GTC GTC GGT AAC GAC AAC AAG GTC GCA CTG CGT CAA CTG GTT ACG TCC GGC ACG TAT GGT TCG AAC TGG GTG GTC GAA AGC GGC CTG AAT CCG GGC GAC CGC GTG ATC GTG CAG GGC ACC GAC AAG GCG AAA CCC GGC ATG CAG GTC AAG GCC GTT GCC GCG CAA CTT CCC --- --- --- --- --- GCC --- --- --- --- ACA CCC GCT --- --- --- --- --- --- --- --- --- --- --- --- --- TCC GAC GCC TCC --- --- --- --- --- --- --- --- --- --- --- --- --- GCT CAG --- --- --- --- GGC GCG CCG --- --- --- --- --- --- --- --- --- --- --- --- --- --- --- --- --- --- --- --- --- --- --- --- --- --- --- --- GCC --- --- --- --- --- --- --- --- --- --- --- GCC AGC GGT GCT GCG CAG ATG GCT CAA CCT GCC --- --- --- --- --- --- --- --- --- --- --- --- TCC GCT GCA TCG GGC GCG --- --- 
MFP4__GCA_000178415.2           --- --- --- ATG CGC GTC GAA --- --- CGG GTT CCA TTC CGC TTA ATC AGT GCC GCG ACG --- --- --- GCT GCC GTA TTG CTG GCA GCG TGC GGA CCA AAA CAA TCT GCG CCG CCG CCA CAA ACG CCC GAA GTC GGC GTT GTC ACT GTT CAG CCG ACG GCC GTG CCC GTC GTC ACC GAA TTG CCC GGC CGC ACC AGT GCC TTC CTC GTC GCG CAA GTG CGC GCA CGG GTC GAC GGC ATC GTG CTG CGC CGC GAG TTC ACG GAA GGC AGT GAG GTC AAG GCC GGT CAG CGT CTG TAC AAG ATC GAT CCG GCG CCG TAC ATC GCC ACG TTG AAT AAC GCC AAG GCG ACG CTC GCG AAG GCG CAG GCC AAC CTC GTG TCC ACC ACG GCG CAG GCC AAT CGC TAC AAG GTG CTG GTG GCC GCC AAC GCG GTC AGC AAG CAG GAC TAC GAC AAT GCG GTC GCG GCA GAA GGC CAG GCG GCG GCT GAC GTC GCC GCG GGC AAG GCG GCG GTC GAC ACG GCG CAG ATC AAT CTG GGC TAC ACC GAC GTC GTG TCG CCG GTG AGC GGC CAG GTC GGC ATC TCG CAG GTC ACG CCG GGC GCC TAC GTG CAA GCC AGC GCC GCC ACG CTG ATG GCC ACT GTG CAG ACA CTC GAT CCG GTC TAT GTG GAC CTG ACG CAA TCG AGT CTC GAC GGC CTG AAG CTG CGC CGC GAG ATG CAG GAA GGG CGC CTG AAA ACG ACG GGT CCG GAC GCC GCC AAG GTG TCG CTG ATT CTC GAA GAC GGC CGC ACC TAT TCG GAA AAA GGC AAG CTG CAG TTC ACC GAC GTG ACG GTC GAC CAG GGC ACC GGT TCG GTC ACG GTG CGC GCG ATC TTC AAG AAC GCC GAC CGG GTG TTG CTG CCG GGC ATG TTC GTG CGT GCG CGC ATC GAC GAA GGC GTG AAC GAC AAC GCG CTC GTG GTG CCG CAA GTC GGC GTG ACG CAC GAC CAG AAG GGT CAG CCG ACC GCG CTC GTC GTC GGC AAC GAC GGC AAG GTC GTA TTG CGT CAA CTG GTT ACG TCC GGC ACG TAC GGT TCG AAC TGG GTG GTC GAA AGC GGC CTG AAT CCG GGC GAC CGC GTG ATC GTG CAG GGC ACC GAC AAG GCG AAG CCC GGC ATG CAG GTC AAG ACC GTT GCC GCG CAA CTC CCC --- --- --- --- --- --- --- --- --- --- GCC ACA CCC --- --- --- --- --- --- --- --- --- --- --- --- --- GCT TCC GAC GCC --- --- --- --- TCC GCT CAG --- --- --- --- --- --- --- --- --- --- --- --- GGC GCG CCG --- --- --- --- --- --- --- --- --- --- --- GCC --- --- --- --- --- --- --- --- --- --- --- --- --- --- --- --- --- --- --- --- --- --- --- --- --- --- --- --- GCC AGC GGT GCT GCG CAG ACG GCT CAA CCT GCC --- --- --- --- --- --- --- --- --- --- --- --- TCC GCT GCA TCG GGC GCG --- --- 
MFP4__GCA_000745015.1           --- --- --- ATG CGC GTC GAA --- --- CGG GTT CCA TTC CGC TTA ATC AGT GCC GCG ACG --- --- --- GCT GCC GTA TTG CTG GCA GCG TGC GGA CCA AAA CAA TCT GCC CCG CCG CCA CAA ACG CCC GAA GTG GGC GTC GTC ACC GTT CAA CCG ACT TCG GTG CCC GTC GTC ACC GAA CTG CCC GGC CGC ACC AGT GCT TTC CTC GTC GCG CAA GTG CGC GCA CGG GTC GAC GGC ATC GTG CTG CGC CGC GAG TTC ACG GAA GGT GGC GAG GTC AAG GCG GGT CAG CGT CTG TAC AAG ATC GAT CCG GCG CCG TAT ATC GCC ACG TTG AAC AAC GCG AAG GCC ACG CTG GCC AAG GCG CAA GCC AAC CTC GTA TCG ACC ACC GCG CAA GCT AAC CGC TAC AAG GTG CTG GTG GCC GCG AAC GCG GTC AGC AAG CAG GAC TAC GAC AAC GCG GTC GCC TCG GAA GGC CAG GCA GCG GCA GAC GTC GCC GCC GGC AAG GCA GCG GTC GAC ACG GCG CAG ATC AAT CTC GGC TAT ACG GAC GTG ACC TCG CCG GTG ACC GGC CAG ATC GGC GTG TCG CAA GTC ACG CCG GGC GCG TAT GTG CAG GCG AGC GCC GCC ACG CTG CTG GCT ACC GTC CAG CAA CTC GAT CCG GTC TAC GTT GAC CTG ACG CAA TCG AGC CTC GAC GGT CTG AAG CTG CGT CGC GAA GTG CAA GAA GGC AAG CTG AAG ACG AGC GGT CCG GAC GCG GCC AAG GTC TCG CTG ATT CTC GAA GAC GGC CGC ACC TAT TCG GAA AAG GGC AAG CTG CAG TTC ACC GAC GTC ACG GTC GAC CAG AGC ACC GGC TCG GTC ACG GTG CGC GCG CTC TTC AAG AAC GCG GAC AAG GTG TTG CTG CCG GGC ATG TTC GTG CGC GCG CGG ATC GAA GAA GGC GTC AAC GAT AAC GCG CTG GTG GTG CCG CAG GTC GGC GTC ACG CAT GAC CAG AAG GGT CAG CCG ACC GCG CTG GTC GTC GGC GAC GAC AAC AAG GTC GCG TTG CGT CAG CTC GTC ACG TCG GGC ACG TAC GGT TCG AAC TGG GTG GTC GAG AGT GGC CTG AAG CCC GGC GAT CGC GTG ATC GTC GCG GGC ACC GAG AAG GCG CGT CCG GGT CAG CAG GTC AAG CCG GTT GCC GCG CAA CTT CCC --- --- --- --- --- GCC --- --- --- --- ACA CCC GCT --- --- --- --- --- --- --- --- --- --- --- --- --- TCC GAC GCA TCC --- --- --- --- --- --- --- --- --- --- --- --- --- GCT CAG --- --- --- --- GGT GCG CCG --- --- --- --- --- --- --- --- --- --- --- GCC --- --- --- --- --- --- --- --- --- --- --- --- --- --- --- --- --- --- --- --- --- --- --- --- --- --- --- --- GCC AGC GGT GCT GCA CAG ACG GCT CAA CCC GCC --- --- --- --- --- --- --- --- --- --- --- --- TCT GCG GCA TCG GGC GCG --- --- 
MFP4__GCA_001294705.1           --- --- --- ATG CGC GTC GAA --- --- CGG GTT CCA TTC CGC TTA ATC AGT GCC GCG ACG --- --- --- GCT GCC GTA TTG CTG GCA GCG TGC GGA CCA AAA CAA TCT GCC CCG CCG CAA CAA ACG CCT GAA GTC GGC GTT GTC ACC GTC CAG CCG ACG GCT GTG CCC GTC GTC ACC GAA TTG CCC GGC CGC ACC AGT GCC TTC CTC GTC GCG CAA GTG CGT GCA CGG GTC GAC GGC ATT GTG CTG CGC CGC GAA TTC ACG GAA GGT GGC GAG GTC AAG GCC GGT CAG CGT CTG TAC AAG ATC GAC CCG GCG CCC TAC ATC GCG ACG TTG AAC AAC GCG AAG GCA ACG CTG GCG AAG GCC CAG GCC AAC CTC GCG TCG ACT ACC GCG CAA GCC AAC CGC TAC AAG GTG CTG GTG GCC GCC AAT GCG GTC AGC AAG CAG GAC TAC GAC AAC GCG GTG GCC TCT GCA GGC CAG GCC GCG GCT GAC GTG GCA GCC GGC AAG GCA GCG GTC GAC ACG GCG CAG ATC AAC CTC GGC TAC ACC GAC GTG ACC TCG CCG GTG ACC GGC CAG ATC GGC GTG TCG CAA GTC ACG CCG GGC GCG TAT GTG CAG GCG AGC GCC GCC ACG CTG CTG GCA ACG GTC CAG CAA CTC GAC CCG GTC TAC GTG GAT CTG ACG CAA TCC AGC CTC GAC GGT CTG AAG CTG CGC CGC GAA GTG CAG GAA GGG CGC CTG AAG ACG AGC GGT CCG GAC GCC GCC AAG GTC TCG CTG ATT CTC GAA GAC GGC CGC ACC TAT TCG GAA AAG GGC AAG CTG CAG TTC ACC GAC GTG ACG GTC GAC CAG ACC ACC GGC TCG GTG ACG GTG CGC GCG ATC TTC AAG AAC ACG GAC AAG GTG CTG CTG CCG GGT ATG TTC GTG CGC GCG AAG ATC GAG GAA GGC ATT AAC GAC AAC GCT CTC GTC GTG CCG CAA GTC GGC ATC ACG CAT GAC CAG AAG GGC CAG CCG ACC GCG CTC GTC GTG AAC GCC GAG AAC AAG GTC GAA TTG CGT CAG CTC GTC ACT GCG GGC ACG TAC GGT TCG AAC TGG GTG GTG GAA AGC GGC CTG AAG GCA GGC GAC CGC GTG ATT GTC CAG GGT ACC GAC AAG GTC CGC CCG GGC GCG CAG GTC AAG GCC GTT GCC GCG CAA CTT CCC --- --- --- --- --- GCC --- --- --- --- ACA CCC GCT --- --- --- --- --- --- --- --- --- --- --- --- --- TCC GAC GCA TCC --- --- --- --- --- --- --- --- --- --- --- --- --- GCT CAG --- --- --- --- GGT GCG CCG --- --- --- --- --- --- --- --- --- --- --- GCC --- --- --- --- --- --- --- --- --- --- --- --- --- --- --- --- --- --- --- --- --- --- --- --- --- --- --- --- GCC AGC GGT GCG ACG CAG ACG GCT AAA CCC GCT --- --- --- --- --- --- --- --- --- --- --- --- TCT GCT GCA TCG GGC GCG --- --- 
MFP4__GCA_000685055.1           --- --- --- ATG CGC GTC GAA --- --- CGG GTT CCA TTC CGC TTA ATC AGT GCC GCG ACG --- --- --- GCT GCC GTA TTG CTG GCA GCG TGC GGA CCA AAA CAA TCT GCC CCG CCG CAA CAA ACG CCC GAA GTG GGC GTG GTC ACC GTC CAG CCG ACG GCC GTG CCC GTC GTC ACC GAA TTG CCC GGC CGC ACT AGC GCC TTC CTC GTC GCG CAG GTG CGT GCG CGG GTC GAC GGC ATC GTG CTG CGC CGC GAA TTC ACG GAA GGC AGC GAG GTC AAG GCG GGC CAG CGT CTG TAC AAG ATC GAT CCG GCG CCC TAT ATC GCA GCG TTG AAC AAT GCG AAG GCA ACG CTG GCA AAG GCT CAG GCC AAC CTC GTG TCG ACC ACC GCG CAA GCC AAT CGC TAC AAG GTG CTG GTT GCC GCC AAC GCG GTC AGC AAG CAG GAC TAC GAC AAC GCG GTG GCC GCC GAA GGC CAG GCC GCG GCT GAC GTG GCC GCC GGC AAA GCC GCG GTC GAT ACG GCG CAG ATC AAC CTC GGC TAC ACC GAC GTG GTC TCG CCG GTC ACC GGC CAG GTC GGC GTA TCG CAA GTC ACG CCG GGC GCG TAT GTG CAG GCA AGC GCC GCC ACG CTG ATG GCA ACG GTC CAG CAA ATC GAC CCG ATG TAC GTG GAC CTG ACG CAG TCC AGT CTC GAC GGT CTG AAG CTG CGC CGC GAA GTG CAG GAA GGA CGC CTG AAG ACA AGC GGC CCG AGC GCC GCC AAG GTC TCG CTG ATT CTT GAA GAC GGC CGC ACC TAT TCG GAA CAG GGC AAG CTG CAG TTC ACC GAC GTG ACG GTT GAC CAG AGC ACC GGC TCG GTG ACG GTT CGC GCG ATC TTC AAG AAC ACC GAC AAG GTG CTG CTG CCG GGC ATG TTC GTG CGC GCG AAG ATC GAG GAA GGC GTC AAC GAA AAC GCG CTG GTC GTG CCG CAA GTC GGC ATC ACG CAC GAC CAG AAG GGC ACG CCT ACC GCG CTG GTT GTA AAT AGC GCG AAC AAG GTC GAA TTG CGC CAG CTC GTT ACC TCG GGC ACT TAC GGT TCG AAC TGG GTG GTG GAG AGC GGC CTG AAG GCC GGC GAC CGC GTG ATT GTC CAG GGC ACC GAC AAG GCG CAC CCG GGG CAG GAC GTC AAA GCC GTT GCC GCG CAA CTT CCC --- --- --- --- --- GCC --- --- --- --- ACA CCC GCT --- --- --- --- --- --- --- --- --- --- --- --- --- TCC GAC GCA TCC --- --- --- --- --- --- --- --- --- --- --- --- --- GCT CAG --- --- --- --- GGT GCG CCG --- --- --- --- --- --- --- --- --- --- --- GCC --- --- --- --- --- --- --- --- --- --- --- --- --- --- --- --- --- --- --- --- --- --- --- --- --- --- --- --- GCC AGC GGT GCT ACG CAG ACG GCG CAA CCC GCT --- --- --- --- --- --- --- --- --- --- --- --- TCT GCC GCA TCG GGC GCG --- --- 
MFP4__GCA_000714855.1           --- --- --- ATG CGC GTC GAA --- --- CGG GTT CCA TTC CGC TTA ATC AGT GCC GCG ACG --- --- --- GCT GCC GTA TTG CTG GCA GCG TGC GGA CCA AAA CAA TCT GCC CCG CCG CAA CAA ACG CCC GAA GTG GGC GTG GTC ACC GTC CAG CCG ACG GCC GTG CCC GTC GTC ACC GAA TTG CCC GGC CGC ACC AGT GCC TTC CTC GTC GCG CAA GTG CGT GCG CGG GTC GAC GGC ATC GTG CTG CGC CGC GAA TTC ACG GAA GGC AGC GAG GTC AAG GCG GGC CAG CGT CTG TAC AAG ATC GAT CCG GCA CCC TAT ATC GCA GCG TTG AAC AAT GCG AAG GCA ACG CTG GCA AAG GCT CAG GCC AAC CTC GTG TCG ACC ACC GCG CAA GCC AAT CGC TAC AAG GTG CTG GTT GCC GCC AAC GCG GTC AGC AAG CAG GAC TAC GAC AAC GCG GTG GCC GCC GAA GGC CAG GCC GCG GCT GAC GTA GCC GCC GGC AAA GCC GCG GTC GAT ACG GCG CAG ATC AAC CTC GGC TAC ACC GAC GTG GTC TCG CCG GTC ACC GGC CAG GTC GGC GTA TCG CAA GTC ACG CCG GGC GCG TAT GTG CAG GCA AGC GCC GCC ACG CTG ATG GCA ACG GTC CAG CAA ATC GAC CCG ATG TAC GTG GAC CTG ACG CAG TCC AGT CTC GAC GGT CTG AAG CTG CGC CGC GAA GTG CAG GAA GGA CGC CTG AAG ACA AGC GGC CCG AGC GCC GCC AAG GTC TCG CTG ATT CTT GAA GAC GGC CGC ACC TAT TCG GAA CAG GGC AAG CTG CAG TTC ACC GAC GTG ACG GTT GAC CAG AGC ACC GGC TCG GTG ACG GTT CGC GCG ATC TTC AAG AAC ACC GAC AAG GTG CTG CTG CCG GGC ATG TTC GTG CGC GCG AAG ATC GAG GAA GGC GTC AAC GAA AAC GCG CTG GTC GTG CCG CAA GTC GGC ATC ACG CAC GAC CAG AAG GGC ACG CCT ACC GCG CTG GTT GTA AAT AGC GCG AAC AAG GTC GAA TTG CGC CAG CTC GTT ACC TCG GGC ACT TAC GGT TCG AAC TGG GTG GTG GAG AGC GGC CTG AAG GCC GGC GAC CGC GTG ATT GTC CAG GGC ACC GAC AAG GCG CAT CCG GGG CAG GAC GTC AAA GCC GTT GCC GCG CAA CTT CCC --- --- --- --- --- GCC --- --- --- --- ACA CCC GCT --- --- --- --- --- --- --- --- --- --- --- --- --- TCC GAC GCA TCC --- --- --- --- --- --- --- --- --- --- --- --- --- GCT CAG --- --- --- --- GGT GCG CCG --- --- --- --- --- --- --- --- --- --- --- --- --- --- --- --- --- --- --- --- --- --- --- --- --- --- --- GCC GCC AGC --- --- --- --- --- --- --- --- --- --- GGT GCT ACG CAG ACG GCG CAA CCC GCT --- --- --- --- --- --- --- --- --- --- --- --- --- --- TCT GCT GCA TCG GGC GCG --- --- 
MFP4__GCA_000961515.1           --- --- --- ATG CGC GTC GAA --- --- CGG GTT CCA TTC CGC TTA ATC AGT GCC GCG ACG --- --- --- GCT GCC GTA TTG CTG GCA GCG TGC GGA CCA AAA CAA TCT GCC CCG CCG CAA CAA ACG CCC GAA GTG GGC GTG GTC ACC GTC CAG CCG ACG GCC GTG CCC GTC GTC ACC GAA TTG CCC GGC CGC ACC AGT GCC TTC CTC GTC GCG CAA GTG CGT GCG CGG GTC GAC GGC ATC GTG CTG CGC CGC GAA TTC ACG GAA GGC AGC GAG GTC AAG GCG GGC CAG CGT CTG TAC AAG ATC GAT CCG GCA CCC TAT ATC GCA GCG TTG AAC AAT GCG AAG GCA ACG CTG GCA AAG GCT CAG GCC AAC CTC GTG TCG ACC ACC GCG CAA GCC AAT CGC TAC AAG GTG CTG GTT GCC GCC AAC GCG GTC AGC AAG CAG GAC TAC GAC AAC GCG GTG GCC GCC GAA GGC CAG GCC GCG GCT GAC GTG GCC GCC GGC AAA GCC GCG GTC GAT ACG GCG CAG ATC AAC CTC GGC TAC ACC GAC GTG GTC TCG CCG GTC ACC GGC CAG GTC GGC GTA TCG CAA GTC ACG CCG GGC GCG TAT GTG CAG GCA AGC GCC GCC ACG CTG ATG GCG ACG GTC CAG CAA ATC GAC CCG ATG TAC GTG GAC CTG ACG CAG TCC AGT CTC GAC GGT CTG AAG CTG CGC CGC GAA GTG CAG GAA GGA CGC CTG AAG ACA AGC GGC CCG AGC GCC GCC AAG GTC TCG CTG ATT CTT GAA GAC GGC CGC ACC TAT TCG GAA CAG GGC AAG CTG CAG TTC ACC GAC GTG ACG GTT GAC CAG AGC ACC GGC TCG GTG ACG GTT CGC GCG ATC TTC AAG AAC ACC GAC AAG GTG CTG CTG CCG GGC ATG TTC GTG CGC GCG AAG ATC GAG GAA GGC GTC AAC GAA AAC GCG CTG GTC GTG CCG CAA GTC GGC ATC ACG CAC GAC CAG AAA GGC ACG CCT ACC GCG CTG GTT GTA AAT AGC GCG AAC AAG GTC GAA TTG CGC CAG CTC GTT ACC TCG GGC ACT TAC GGT TCG AAC TGG GTG GTG GAG AGC GGC CTG AAG GCC GGC GAC CGC GTG ATT GTC CAG GGC ACC GAC AAG GCG CAT CCG GGG CAG GAC GTC AAA GCC GTT GCC GCG CAA CTT CCC --- --- --- --- --- GCC --- --- --- --- ACA CCC GCT --- --- --- --- --- --- --- --- --- --- --- --- --- TCC GAC GCA TCC --- --- --- --- --- --- --- --- --- --- --- --- --- GCT CAG --- --- --- --- GGT GCG CCG --- --- --- --- --- --- --- --- --- --- --- GCC --- --- --- --- --- --- --- --- --- --- --- --- --- --- --- --- --- --- --- --- --- --- --- --- --- --- --- --- GCC AGC GGT GCT ACG CAG ACG GCG CAA CCC GCT --- --- --- --- --- --- --- --- --- --- --- --- TCT GCT GCA TCG GGC GCG --- --- 
MFP4__GCA_000567945.1           --- --- --- ATG CGC GTC GAA --- --- CGG GTT CCA TAC CGC TTA ATC ACT GTC GCG ACG --- --- --- GCT GCC GTT TTT CTG GCC GCG TGC GGA AAA AAA GAA TCG GCT CCG CCC CCT CAA ACG CCC GAA GTC GGC GTC GTC ACC GTC CAG CCG CAA GCC GTG CCG GTC GTC TCC GAA TTG CCG GGC CGC ACG AGC GCG TAT CTG GTC GCG CAG GTG CGC GCG CGG GTG GAC GGC ATC GTG TTG CGG CGT GAG TTC ACG GAA GGC AGC GAC GTC AAG GCC GGC CAG CGT CTG TAC AAG ATC GAT CCC GCC CCG TAC ATC GCG CAG TTG AAC AGC GCG AAG GCG ACG CTC GCG AAG GCG CAG GCG AAT CTC GCG ACG CAG AAC GCG CTC GTC GCG CGC TAC AAG GTG CTC GTC GCC GCG AAC GCG GTC AGC AAG CAG GAC TAC GAC AAC GCG GTG GCC ACG CAA GGG CAG GCC GCC GCC GAC GTG GCG GCC GGC AAG GCC GCG GTC GAC ACC GCG CAG ATC AAC CTC GGC TAT ACG GAC GTG GTC TCG CCG ATC ACG GGC CGC GTC GGC ATC TCG CAG GTC ACG CCG GGC GCG TAC GTG CAG GCG AGC CAG GCG ACG CTG ATG TCG ACC GTC CAG CAG CTC GAT CCC GTC TAC GTC GAC CTC ACG CAG TCG AGC CTC GAC GGC CTG AAG CTG CGC CAG GAC ATC CGG AGC GGG CGC ATC AAG ACG GAG GGT CCG GGC GCG GCG AAG GTC ACG CTG ATC CTC GAG GAC GGC AAG GCG TAC TCG GAG CCG GGC AAG CTG CAG TTC AGC GAC GTC ACG GTC GAC CAG ACG ACG GGC TCG GTC ACG ATT CGC GCG ATC TTC CCC AAC AAG CAG CGC GTG CTG CTG CCG GGC ATG TTC GTG CGC GCG CGC ATC GAA GAG GGC GTC AAC GAC AAC GCG TTC CTC GTC CCG CAG ATC GGC GTC ACG CGC GAT CCG AAG GGC CAG GCG GTC GCG ATG ATC GTC GAC GGC AAG GGC AAG GTC GAG CCG CGC GTG CTC ACG ACG AGC GGC ACG CAG GGC CAG AAC TGG GTC GTC GAA GGC GGC CTG CAG GCG GGC GAC CGC GTG ATC GTG CAG GGC ATC GAC AAG GTG CGC CCG GGC ATG ACC GTG AAG ACC GCC GAA GCT CAA TTG CCG --- --- --- --- --- GCC --- --- --- --- GCG GCG TCC --- --- --- --- --- --- --- --- --- --- --- --- --- GGC GCG TCC GGC --- --- --- --- GCC GCG CCC --- --- --- --- --- --- --- GGG GCG GCT CGC CGC CCC AGG CCG CGG CGG CGA GCG CGG CCG CAT CGG GTG CCG CGC CGT --- --- --- --- --- --- --- --- --- --- --- --- --- --- CGA GCG CTG CCG --- --- --- --- --- --- --- --- --- --- CCG CGT CGA GCG CGA AAT AAC AGG GGG CCT GCT --- --- --- --- TCA TGG CAA AGT TTT TTA --- --- TCG ATC GCC CGA TCT TCG CGT GGG 
MFP4__GCA_000755985.1           --- --- --- ATG CGC GTC GAA --- --- CGG GTT CCA TAC CGC TTA ATC ACT GTC GCG ACG --- --- --- GCT GCC GTT TTC CTG GCC GCG TGC GGA AAA AAA GAA TCG GCT CCA CCC CCT CAA ACG CCG GAA GTC GGC GTC GTC ACC GTC CAG CCG CAA TCC GTG CCG GTC GTC TCC GAA CTG CCG GGC CGC ACG AGC GCG TAC TTG GTC GCG CAG GTG CGG GCG CGG GTC GAC GGC ATC GTG CTG CGA CGC GAG TTC ACG GAA GGC GGC GAC GTC AAG GCC GGC CAG CGT CTC TAC AAG ATC GAT CCC GCA CCG TAC ATC GCG ACG TTG AAC AGC GCG AAG GCG ACG CTC GCG AAG GCG CAG GCG AAC CTC GCG ACG CAG AAC GCG CTC GTC GCG CGC TAC AAG GTG CTC GTC GCC GCG AAC GCG GTC AGC AAG CAG CAG TAC GAC GAC GCG GTC GCC GCG CAA GGG CAG GCG TCC GCC GAC GTC GCG TCC GGC AAG GCC GCG GTC GAG ACC GCG CAG ATC AAC CTC GGC TAC ACC GAC GTG GTG TCG CCG ATC TCG GGC CGC GTC GGC ATC TCG CAG GTC ACG CCG GGC GCC TAC GTG CAG GCG AGC CAG GCG ACG CTG ATG TCG ACC GTC CAG CAG CTC GAT CCG GTG TAC GTC GAC CTC ACG CAG TCG AGC CTC GAA GGC CTG AAG CTG CGT CAG GAC ATC CAG AGC GGG CGC ATC AAG ACG GAA GGT CCG GGC GCG GCG AAG GTC ACG CTG ATC CTC GAA GAC GGC AAG CCG TAT TCG GAG CCG GGC AAG CTG CAG TTC AGC GAC GTG ACG GTC GAC CAG ACG ACG GGC TCG GTC ACG ATC CGC GCG ATC TTC CCG AAC AAG CAG CGC GTG CTG CTG CCG GGC ATG TTC GTG CGC GCG CGC ATC GAA GAG GGC GTC AAC GAC AAC GCG TTC CTC GTC CCG CAG ATC GGC GTC ACG CAC GAT CCG AAG GGC CAG GCG ATC GCG ATG ATC GTC GAC GCG AAG GGC AAG GTC GAG CCG CGC GTT CTC ACG ACG AGC GGC ATG CGA GGC CAG GAC TGG GTC GTC GAA GGC GGC CTG CAG GCG GGC GAC CGC GTG ATC GTG CAG GGC ATC GAC AAG GTG CGT CCG GGC ATG ACG GTG AAG ACC GCC GCC GCG CAA CTG ACG --- --- --- --- --- --- --- --- --- --- GCC GCC GCC --- --- --- --- --- --- --- --- --- --- --- --- --- GCG TCG CCG GGG --- --- --- --- GCA TCG CCC --- --- --- --- --- --- GCC GGC --- --- --- --- GCC GCG CCG --- --- --- --- --- --- --- --- --- --- --- GCC --- --- --- --- --- --- --- --- --- --- --- --- --- --- CAG GCC GCG GCA --- --- --- --- --- --- --- --- --- --- GCG AGC GCG GCC GCA TCG GGC GGC GCG TCG TCG --- --- --- --- AGC ACG GCC GCG AGT GCC --- --- GCC GCA GCG TCG AGC GCG CAA --- 
MFP4__GCA_000959365.1           --- --- --- ATG CGC GTC GAA --- --- CGG GTT CCA TAC CGC TTA ATC ACT GTC GCG ACG --- --- --- GCT GCC GTT TTC CTG GCC GCG TGC GGA AAA AAA GAA TCG GCT CCA CCC CCT CAA ACG CCG GAA GTC GGC GTC GTC ACC GTC CAG CCG CAA TCC GTG CCG GTC GTC TCC GAA CTG CCG GGC CGC ACG AGC GCG TAC CTG GTC GCG CAG GTG CGG GCG CGG GTC GAC GGC ATC GTG TTG CGA CGC GAG TTC ACG GAA GGC GGC GAC GTC AAG GCC GGC CAG CGT CTC TAC AAG ATC GAT CCC GCA CCG TAC ATC GCG ACG TTG AAC AGC GCG AAG GCG ACG CTC GCG AAG GCG CAG GCG AAC CTC GCG ACG CAG AAC GCG CTC GTC GCG CGC TAC AAG GTG CTC GTC GCC GCG AAC GCG GTC AGC AAG CAG CAG TAC GAC GAC GCG GTC GCC GCG CAA GGG CAG GCG TCC GCC GAC GTC GCG TCC GGC AAG GCC GCG GTC GAG ACC GCG CAG ATC AAC CTC GGC TAC ACC GAC GTG GTG TCG CCG ATC TCG GGC CGC GTC GGC ATC TCG CAG GTC ACG CCG GGC GCC TAC GTG CAG GCG AGC CAG GCG ACG CTG ATG TCG ACC GTC CAG CAG CTC GAT CCG GTG TAC GTC GAC CTC ACG CAG TCG AGC CTC GAA GGC CTG AAG CTG CGT CAG GAC ATC CAG AGC GGG CGC ATC AAG ACG GAA GGT CCG GGC GCG GCG AAG GTC ACG CTG ATC CTC GAA GAC GGC AAG CCG TAT TCG GAG CCG GGC AAG CTG CAG TTC AGC GAC GTG ACG GTC GAC CAG ACG ACG GGC TCG GTC ACG ATC CGC GCG ATC TTC CCG AAC AAG CAG CGC GTG CTG CTG CCG GGC ATG TTC GTG CGC GCG CGC ATC GAA GAG GGC GTC AAC GAC AAC GCG TTC CTC GTT CCG CAG ATC GGC GTC ACG CAC GAT CCG AAG GGC CAG GCG ATC GCG ATG ATC GTC GAC GCG AAG GGC AAG GTC GAG CCG CGC GTT CTC ACG ACG AGC GGC ATG CGA GGC CAG GAC TGG GTC GTC GAA GGC GGC CTG CAG GCG GGC GAC CGC GTG ATC GTG CAG GGC ATC GAC AAG GTG CGT CCG GGC ATG ACG GTG AAG ACC GCC GCC GCG CAA CTG ACG --- --- --- --- --- GCC --- --- --- --- GCC GCC GCG --- --- --- --- --- --- --- --- --- --- --- --- --- --- TCG CCG GGG --- --- --- --- GCA TCG CCC --- --- --- --- --- --- GCC GGC --- --- --- --- GCC GCG CCG --- --- --- --- --- --- --- --- --- --- --- GCC --- --- --- --- --- --- --- --- --- --- --- --- --- --- CAG GCC GCG GCA --- --- --- --- --- --- --- --- --- --- GCG AGC GCG GCC GCA TCG GGC GGC GCG TCG TCG --- --- --- --- AGC ACG GCC GCG AGT GCC --- --- GCC GCA GCG TCG AGC GCG CAA --- 
MFP4__GCA_000706745.1           --- --- --- ATG CGC GTC GAA --- --- CGG GTT CCA TAC CGC TTA ATC ACT GTC GCG ACG --- --- --- GCT GCC GTT TTT CTG GCC GCG TGC GGA AAA AAA GAA TCG GCT CCG CCC CCT CAA ACG CCC GAA GTC GGC GTC GTC ACC GTC CAG CCG CAA GCC GTG CCG GTC GTC TCC GAA TTG CCG GGC CGC ACG AGC GCG TAT CTG GTC GCG CAG GTG CGC GCG CGG GTG GAC GGC ATC GTG TTG CGG CGT GAG TTC ACG GAA GGC AGC GAC GTC AAG GCC GGC CAG CGT CTG TAC AAG ATC GAT CCC GCC CCG TAC ATC GCG CAG TTG AAC AGC GCG AAG GCG ACG CTC GCG AAG GCG CAG GCG AAT CTC GCG ACG CAG AAC GCG CTC GTC GCG CGC TAC AAG GTG CTC GTC GCC GCG AAC GCG GTC AGC AAG CAG GAC TAC GAC AAC GCG GTG GCC ACG CAA GGG CAG GCC GCC GCC GAC GTG GCG GCC GGC AAG GCC GCG GTC GAC ACC GCG CAG ATC AAC CTC GGC TAT ACG GAC GTG GTC TCG CCG ATC ACG GGC CGC GTC GGC ATC TCG CAG GTC ACG CCG GGC GCG TAC GTG CAG GCG AGC CAG GCG ACG CTG ATG TCG ACC GTC CAG CAG CTC GAT CCC GTC TAC GTC GAC CTC ACG CAG TCG AGC CTC GAC GGC CTG AAG CTG CGC CAG GAC ATC CGG AGC GGG CGC ATC AAG ACG GAG GGT CCG GGC GCG GCG AAG GTC ACG CTG ATC CTC GAG GAC GGC AAG GCG TAC TCG GAG CCG GGC AAG CTG CAG TTC AGC GAC GTC ACG GTC GAC CAG ACG ACG GGC TCG GTC ACG ATT CGC GCG ATC TTC CCC AAC AAG CAG CGC GTG CTG CTG CCG GGC ATG TTC GTG CGC GCG CGC ATC GAA GAG GGC GTC AAC GAC AAC GCG TTC CTC GTC CCG CAG ATC GGC GTC ACG CGC GAT CCG AAG GGC CAG GCG GTC GCG ATG ATC GTC GAC GGC AAG GGC AAG GTC GAG CCG CGC GTG CTC ACG ACG AGC GGC ACG CAG GGC CAG AAC TGG GTC GTC GAA GGC GGC CTG CAG GCG GGC GAC CGC GTG ATC GTG CAG GGC ATC GAC AAG GTG CGC CCG GGC ATG ACC GTG AAG ACC GCC GAA GCT CAA TTG CCG --- --- --- --- --- GCC --- --- --- --- GCG GCG TCC --- --- --- --- --- --- --- --- --- --- --- --- --- GGC GCG TCC GGC --- --- --- --- GCC GCG CCC --- --- --- --- --- --- GCG GGC --- --- --- --- GGC TCG CCC --- --- --- --- --- --- --- --- --- --- --- GCC --- --- --- --- --- --- --- --- --- --- --- --- --- --- CAG GCC GCG GCG --- --- --- --- --- --- --- --- --- --- GCG AGC GCG GCC GCA TCG GGT GCC GCG CCG TCG --- --- --- --- --- --- --- --- AGC GCT --- --- GCC GCC GCG TCG AGC GCG AAA --- 
MFP4__GCA_000764595.1           --- --- --- ATG CGC GTC GAA --- --- CGG GTT CCA TAC CGC TTA ATC ACT GTC GCG ACG --- --- --- GCT GCC GTT TTT CTG GCC GCG TGC GGA AAA AAA GAA TCG GCT CCG CCC CCT CAA ACG CCC GAA GTC GGC GTC GTC ACC GTC CAG CCG CAA GCC GTG CCG GTC GTC TCC GAA TTG CCG GGC CGC ACG AGC GCG TAT CTG GTC GCG CAG GTG CGC GCG CGG GTG GAC GGC ATC GTG TTG CGG CGT GAG TTC ACG GAA GGC AGC GAC GTC AAG GCC GGC CAG CGT CTG TAC AAG ATC GAT CCC GCC CCG TAC ATC GCG CAG TTG AAC AGC GCG AAG GCG ACG CTC GCG AAG GCG CAG GCG AAT CTC GCG ACG CAG AAC GCG CTC GTC GCG CGC TAC AAG GTG CTC GTC GCC GCG AAC GCG GTC AGC AAG CAG GAC TAC GAC AAC GCG GTG GCC ACG CAA GGG CAG GCC GCC GCC GAC GTG GCG GCC GGC AAG GCC GCG GTC GAC ACC GCG CAG ATC AAC CTC GGC TAT ACG GAC GTG GTC TCG CCG ATC ACG GGC CGC GTC GGC ATC TCG CAG GTC ACG CCG GGC GCG TAC GTG CAG GCG AGC CAG GCG ACG CTG ATG TCG ACC GTC CAG CAG CTC GAT CCC GTC TAC GTC GAC CTC ACG CAG TCG AGC CTC GAC GGC CTG AAG CTG CGC CAG GAC ATC CGG AGC GGG CGC ATC AAG ACG GAG GGT CCG GGC GCG GCG AAG GTC ACG CTG ATC CTC GAG GAC GGC AAG GCG TAC TCG GAG CCG GGC AAG CTG CAG TTC AGC GAC GTC ACG GTC GAC CAG ACG ACG GGC TCG GTC ACG ATT CGC GCG ATC TTC CCC AAC AAG CAG CGC GTG CTG CTG CCG GGC ATG TTC GTG CGC GCG CGC ATC GAA GAG GGC GTC AAC GAC AAC GCG TTC CTC GTC CCG CAG ATC GGC GTC ACG CGC GAT CCG AAG GGC CAG GCG GTC GCG ATG ATC GTC GAC GGC AAG GGC AAG GTC GAG CCG CGC GTG CTC ACG ACG AGC GGC ACG CAG GGC CAG AAC TGG GTC GTC GAA GGC GGC CTG CAG GCG GGC GAC CGC GTG ATC GTG CAG GGC ATC GAC AAG GTG CGC CCG GGC ATG ACC GTG AAG ACC GCC GAA GCT CAA TTG CCG --- --- --- --- --- GCC --- --- --- --- GCG GCG TCC --- --- --- --- --- --- --- --- --- --- --- --- --- GGC GCG TCC GGC --- --- --- --- GCC GCG CCC --- --- --- --- --- --- GCG GGC --- --- --- --- GGC TCG CCC --- --- --- --- --- --- --- --- --- --- --- GCC --- --- --- --- --- --- --- --- --- --- --- --- --- --- CAG GCC GCG GCG --- --- --- --- --- --- --- --- --- --- GCG AGC GCG GCC GCA TCG GGT GCC GCG CCG TCG --- --- --- --- --- --- --- --- AGC GCT --- --- GCC GCC GCG TCG AGC GCG AAA --- 
MFP4__GCA_000765375.1           --- --- --- ATG CGC GTC GAA --- --- CGG GTT CCA TAC CGC TTA ATC ACT GTC GCG ACG --- --- --- GCT GCC GTT TTT CTG GCC GCG TGC GGA AAA AAA GAA TCG GCT CCG CCC CCT CAA ACG CCC GAA GTC GGC GTC GTC ACC GTC CAG CCG CAA GCC GTG CCG GTC GTC TCC GAA TTG CCG GGC CGC ACG AGC GCG TAT CTG GTC GCG CAG GTG CGC GCG CGG GTG GAC GGC ATC GTG TTG CGG CGT GAG TTC ACG GAA GGC AGC GAC GTC AAG GCC GGC CAG CGT CTG TAC AAG ATC GAT CCC GCC CCG TAC ATC GCG CAG TTG AAC AGC GCG AAG GCG ACG CTC GCG AAG GCG CAG GCG AAT CTC GCG ACG CAG AAC GCG CTC GTC GCG CGC TAC AAG GTG CTC GTC GCC GCG AAC GCG GTC AGC AAG CAG GAC TAC GAC AAC GCG GTG GCC ACG CAA GGG CAG GCC GCC GCC GAC GTG GCG GCC GGC AAG GCC GCG GTC GAC ACC GCG CAG ATC AAC CTC GGC TAT ACG GAC GTG GTC TCG CCG ATC ACG GGC CGC GTC GGC ATC TCG CAG GTC ACG CCG GGC GCG TAC GTG CAG GCG AGC CAG GCG ACG CTG ATG TCG ACC GTC CAG CAG CTC GAT CCC GTC TAC GTC GAC CTC ACG CAG TCG AGC CTC GAC GGC CTG AAG CTG CGC CAG GAC ATC CGG AGC GGG CGC ATC AAG ACG GAG GGT CCG GGC GCG GCG AAG GTC ACG CTG ATC CTC GAG GAC GGC AAG GCG TAC TCG GAG CCG GGC AAG CTG CAG TTC AGC GAC GTC ACG GTC GAC CAG ACG ACG GGC TCG GTC ACG ATT CGC GCG ATC TTC CCC AAC AAG CAG CGC GTG CTG CTG CCG GGC ATG TTC GTG CGC GCG CGC ATC GAA GAG GGC GTC AAC GAC AAC GCG TTC CTC GTC CCG CAG ATC GGC GTC ACG CGC GAT CCG AAG GGC CAG GCG GTC GCG ATG ATC GTC GAC GGC AAG GGC AAG GTC GAG CCG CGC GTG CTC ACG ACG AGC GGC ACG CAG GGC CAG AAC TGG GTC GTC GAA GGC GGC CTG CAG GCG GGC GAC CGC GTG ATC GTG CAG GGC ATC GAC AAG GTG CGC CCG GGC ATG ACC GTG AAG ACC GCC GAA GCT CAA TTG CCG --- --- --- --- --- GCC --- --- --- --- GCG GCG TCC --- --- --- --- --- --- --- --- --- --- --- --- --- GGC GCG TCC GGC --- --- --- --- GCC GCG CCC --- --- --- --- --- --- GCG GGC --- --- --- --- GGC TCG CCC --- --- --- --- --- --- --- --- --- --- --- GCC --- --- --- --- --- --- --- --- --- --- --- --- --- --- CAG GCC GCG GCG --- --- --- --- --- --- --- --- --- --- GCG AGC GCG GCC GCA TCG GGT GCC GCG CCG TCG --- --- --- --- --- --- --- --- AGC GCT --- --- GCC GCC GCG TCG AGC GCG AAA --- 
MFP4__GCA_000012365.1           --- --- --- ATG CGC GTC GAA --- --- CGG GTT CCA TAC CGC TTA ATC ACT GTC GCG ACG --- --- --- GCT GCC GTT TTT CTG GCC GCG TGC GGA AAA AAA GAA TCG GCT CCG CCC CCT CAA ACG CCC GAA GTC GGC GTC GTC ACC GTC CAG CCG CAA GCC GTG CCG GTC GTC TCC GAA TTG CCG GGC CGC ACG AGC GCG TAT CTG GTC GCG CAG GTG CGC GCG CGG GTG GAC GGC ATC GTG TTG CGG CGT GAG TTC ACG GAA GGC AGC GAC GTC AAG GCC GGC CAG CGT CTG TAC AAG ATC GAT CCC GCC CCG TAC ATC GCG CAG TTG AAC AGC GCG AAG GCG ACG CTC GCG AAG GCG CAG GCG AAT CTC GCG ACG CAG AAC GCG CTC GTC GCG CGC TAC AAG GTG CTC GTC GCC GCG AAC GCG GTC AGC AAG CAG GAC TAC GAC AAC GCG GTG GCC ACG CAA GGG CAG GCC GCC GCC GAC GTG GCG GCC GGC AAG GCC GCG GTC GAC ACC GCG CAG ATC AAC CTC GGC TAT ACG GAC GTG GTC TCG CCG ATC ACG GGC CGC GTC GGC ATC TCG CAG GTC ACG CCG GGC GCG TAC GTG CAG GCG AGC CAG GCG ACG CTG ATG TCG ACC GTC CAG CAG CTC GAT CCC GTC TAC GTC GAC CTC ACG CAG TCG AGC CTC GAC GGC CTG AAG CTG CGC CAG GAC ATC CAG AGC GGG CGC ATC AAG ACG GAG GGT CCG GGC GCG GCG AAG GTC ACG CTG ATC CTC GAG GAC GGC AAG GCG TAC TCG GAG CCG GGC AAG CTG CAG TTC AGC GAC GTC ACG GTC GAC CAG ACG ACG GGC TCG GTC ACG ATT CGC GCG ATC TTC CCC AAC AAG CAG CGC GTG CTG CTG CCG GGC ATG TTC GTG CGC GCG CGC ATC GAA GAG GGC GTC AAC GAC AAC GCG TTC CTC GTC CCG CAG ATC GGC GTC ACG CGC GAT CCG AAG GGC CAG GCG GTC GCG ATG ATC GTC GAC GGC AAG GGC AAG GTC GAG CCG CGC GTG CTC ACG ACG AGC GGC ACG CAG GGC CAG AAC TGG GTC GTC GAA GGC GGC CTG CAG GCG GGC GAC CGC GTG ATC GTG CAG GGC ATC GAC AAG GTG CGC CCG GGC ATG ACC GTG AAG ACC GCC GAA GCT CAA TTG CCG --- --- --- --- --- GCC --- --- --- --- GCG GCG TCC --- --- --- --- --- --- --- --- --- --- --- --- --- GGC GCG TCC GGC --- --- --- --- GCC GCG CCC --- --- --- --- --- --- GCG GGC --- --- --- --- GGC TCG CCC --- --- --- --- --- --- --- --- --- --- --- GCC --- --- --- --- --- --- --- --- --- --- --- --- --- --- CAG GCC GCG GCG --- --- --- --- --- --- --- --- --- --- GCG AGC GCG GCC GCA TCG GGT GCC GCG CCG TCG --- --- --- --- --- --- --- --- AGC GCT --- --- GCC GCC GCG TCG AGC GCG AAA --- 
MFP4__GCA_000152285.1           --- --- --- ATG CGC GTC GAA --- --- CGG GTT CCA TAC CGC TTA ATC ACT GTC GCG ACG --- --- --- GCT GCC GTT TTT CTG GCC GCG TGC GGA AAA AAA GAA TCG GCT CCG CCC CCT CAA ACG CCC GAA GTC GGC GTC GTC ACC GTC CAG CCG CAA GCC GTG CCG GTC GTC TCC GAA TTG CCG GGC CGC ACG AGC GCG TAT CTG GTC GCG CAG GTG CGC GCG CGG GTG GAC GGC ATC GTG TTG CGG CGT GAG TTC ACG GAA GGC AGC GAC GTC AAG GCC GGC CAG CGT CTG TAC AAG ATC GAT CCC GCC CCG TAC ATC GCG CAG TTG AAC AGC GCG AAG GCG ACG CTC GCG AAG GCG CAG GCG AAT CTC GCG ACG CAG AAC GCG CTC GTC GCG CGC TAC AAG GTG CTC GTC GCC GCG AAC GCG GTC AGC AAG CAG GAC TAC GAC AAC GCG GTG GCC ACG CAA GGG CAG GCC GCC GCC GAC GTG GCG GCC GGC AAG GCC GCG GTC GAC ACC GCG CAG ATC AAC CTC GGC TAT ACG GAC GTG GTC TCG CCG ATC ACG GGC CGC GTC GGC ATC TCG CAG GTC ACG CCG GGC GCG TAC GTG CAG GCG AGC CAG GCG ACG CTG ATG TCG ACC GTC CAG CAG CTC GAT CCC GTC TAC GTC GAC CTC ACG CAG TCG AGC CTC GAC GGC CTG AAG CTG CGC CAG GAC ATC CAG AGC GGG CGC ATC AAG ACG GAG GGT CCG GGC GCG GCG AAG GTC ACG CTG ATC CTC GAG GAC GGC AAG GCG TAC TCG GAG CCG GGC AAG CTG CAG TTC AGC GAC GTC ACG GTC GAC CAG ACG ACG GGC TCG GTC ACG ATT CGC GCG ATC TTC CCC AAC AAG CAG CGC GTG CTG CTG CCG GGC ATG TTC GTG CGC GCG CGC ATC GAA GAG GGC GTC AAC GAC AAC GCG TTC CTC GTC CCG CAG ATC GGC GTC ACG CGC GAT CCG AAG GGC CAG GCG GTC GCG ATG ATC GTC GAC GGC AAG GGC AAG GTC GAG CCG CGC GTG CTC ACG ACG AGC GGC ACG CAG GGC CAG AAC TGG GTC GTC GAA GGC GGC CTG CAG GCG GGC GAC CGC GTG ATC GTG CAG GGC ATC GAC AAG GTG CGC CCG GGC ATG ACC GTG AAG ACC GCC GAA GCT CAA TTG CCG --- --- --- --- --- GCC --- --- --- --- GCG GCG TCC --- --- --- --- --- --- --- --- --- --- --- --- --- GGC GCG TCC GGC --- --- --- --- GCC GCG CCC --- --- --- --- --- --- GCG GGC --- --- --- --- GGC TCG CCC --- --- --- --- --- --- --- --- --- --- --- GCC --- --- --- --- --- --- --- --- --- --- --- --- --- --- CAG GCC GCG GCG --- --- --- --- --- --- --- --- --- --- GCG AGC GCG GCC GCA TCG GGT GCC GCG CCG TCG --- --- --- --- --- --- --- --- AGC GCT --- --- GCC GCC GCG TCG AGC GCG AAA --- 
MFP4__GCA_000567925.1           --- --- --- ATG CGC GTC GAA --- --- CGG GTT CCA TAC CGC TTA ATC ACT GTC GCG ACG --- --- --- GCT GCC GTT TTT CTG GCC GCG TGC GGA AAA AAA GAA TCG GCT CCG CCC CCT CAA ACG CCC GAA GTC GGC GTC GTC ACC GTC CAG CCG CAA GCC GTG CCG GTC GTC TCC GAA TTG CCG GGC CGC ACG AGC GCG TAT CTG GTC GCG CAG GTG CGC GCG CGG GTG GAC GGC ATC GTG TTG CGG CGT GAG TTC ACG GAA GGC AGC GAC GTC AAG GCC GGC CAG CGT CTG TAC AAG ATC GAT CCC GCC CCG TAC ATC GCG CAG TTG AAC AGC GCG AAG GCG ACG CTC GCG AAG GCG CAG GCG AAT CTC GCG ACG CAG AAC GCG CTC GTC GCG CGC TAC AAG GTG CTC GTC GCC GCG AAC GCG GTC AGC AAG CAG GAC TAC GAC AAC GCG GTG GCC ACG CAA GGG CAG GCC GCC GCC GAC GTG GCG GCC GGC AAG GCC GCG GTC GAC ACC GCG CAG ATC AAC CTC GGC TAT ACG GAC GTG GTC TCG CCG ATC ACG GGC CGC GTC GGC ATC TCG CAG GTC ACG CCG GGC GCG TAC GTG CAG GCG AGC CAG GCG ACG CTG ATG TCG ACC GTC CAG CAG CTC GAT CCC GTC TAC GTC GAC CTC ACG CAG TCG AGC CTC GAC GGC CTG AAG CTG CGC CAG GAC ATC CAG AGC GGG CGC ATC AAG ACG GAG GGT CCG GGC GCG GCG AAG GTC ACG CTG ATC CTC GAG GAC GGC AAG GCG TAC TCG GAG CCG GGC AAG CTG CAG TTC AGC GAC GTC ACG GTC GAC CAG ACG ACG GGC TCG GTC ACG ATT CGC GCG ATC TTC CCC AAC AAG CAG CGC GTG CTG CTG CCG GGC ATG TTC GTG CGC GCG CGC ATC GAA GAG GGC GTC AAC GAC AAC GCG TTC CTC GTC CCG CAG ATC GGC GTC ACG CGC GAT CCG AAG GGC CAG GCG GTC GCG ATG ATC GTC GAC GGC AAG GGC AAG GTC GAG CCG CGC GTG CTC ACG ACG AGC GGC ACG CAG GGC CAG AAC TGG GTC GTC GAA GGC GGC CTG CAG GCG GGC GAC CGC GTG ATC GTG CAG GGC ATC GAC AAG GTG CGC CCG GGC ATG ACC GTG AAG ACC GCC GAA GCT CAA TTG CCG --- --- --- --- --- GCC --- --- --- --- GCG GCG TCC --- --- --- --- --- --- --- --- --- --- --- --- --- GGC GCG TCC GGC --- --- --- --- GCC GCG CCC --- --- --- --- --- --- GCG GGC --- --- --- --- GGC TCG CCC --- --- --- --- --- --- --- --- --- --- --- GCC --- --- --- --- --- --- --- --- --- --- --- --- --- --- CAG GCC GCG GCG --- --- --- --- --- --- --- --- --- --- GCG AGC GCG GCC GCA TCG GGT GCC GCG CCG TCG --- --- --- --- --- --- --- --- AGC GCT --- --- GCC GCC GCG TCG AGC GCG AAA --- 
MFP4__GCA_000877335.1           --- --- --- ATG CGC GTC GAA --- --- CGG GTT CCA TAC CGC TTA ATC ACT GTC GCG ACG --- --- --- GCT GCC GTT TTT CTG GCC GCG TGC GGA AAA AAA GAA TCG GCT CCG CCC CCT CAA ACG CCC GAA GTC GGC GTC GTC ACC GTC CAG CCG CAA GCC GTG CCG GTC GTC TCC GAA TTG CCG GGC CGC ACG AGC GCG TAT CTG GTC GCG CAG GTG CGC GCG CGG GTG GAC GGC ATC GTG TTG CGG CGT GAG TTC ACG GAA GGC AGC GAC GTC AAG GCC GGC CAG CGT CTG TAC AAG ATC GAT CCC GCC CCG TAC ATC GCG CAG TTG AAC AGC GCG AAG GCG ACG CTC GCG AAG GCG CAG GCG AAT CTC GCG ACG CAG AAC GCG CTC GTC GCG CGC TAC AAG GTG CTC GTC GCC GCG AAC GCG GTC AGC AAG CAG GAC TAC GAC AAC GCG GTG GCC ACG CAA GGG CAG GCC GCC GCC GAC GTG GCG GCC GGC AAG GCC GCG GTC GAC ACC GCG CAG ATC AAC CTC GGC TAT ACG GAC GTG GTC TCG CCG ATC ACG GGC CGC GTC GGC ATC TCG CAG GTC ACG CCG GGC GCG TAC GTG CAG GCG AGC CAG GCG ACG CTG ATG TCG ACC GTC CAG CAG CTC GAT CCC GTC TAC GTC GAC CTC ACG CAG TCG AGC CTC GAC GGC CTG AAG CTG CGC CAG GAC ATC CAG AGC GGG CGC ATC AAG ACG GAG GGT CCG GGC GCG GCG AAG GTC ACG CTG ATC CTC GAG GAC GGC AAG GCG TAC TCG GAG CCG GGC AAG CTG CAG TTC AGC GAC GTC ACG GTC GAC CAG ACG ACG GGC TCG GTC ACG ATT CGC GCG ATC TTC CCC AAC AAG CAG CGC GTG CTG CTG CCG GGC ATG TTC GTG CGC GCG CGC ATC GAA GAG GGC GTC AAC GAC AAC GCG TTC CTC GTC CCG CAG ATC GGC GTC ACG CGC GAT CCG AAG GGC CAG GCG GTC GCG ATG ATC GTC GAC GGC AAG GGC AAG GTC GAG CCG CGC GTG CTC ACG ACG AGC GGC ACG CAG GGC CAG AAC TGG GTC GTC GAA GGC GGC CTG CAG GCG GGC GAC CGC GTG ATC GTG CAG GGC ATC GAC AAG GTG CGC CCG GGC ATG ACC GTG AAG ACC GCC GAA GCT CAA TTG CCG --- --- --- --- --- GCC --- --- --- --- GCG GCG TCC --- --- --- --- --- --- --- --- --- --- --- --- --- GGC GCG TCC GGC --- --- --- --- GCC GCG CCC --- --- --- --- --- --- GCG GGC --- --- --- --- GGC TCG CCC --- --- --- --- --- --- --- --- --- --- --- GCC --- --- --- --- --- --- --- --- --- --- --- --- --- --- CAG GCC GCG GCG --- --- --- --- --- --- --- --- --- --- GCG AGC GCG GCC GCA TCG GGT GCC GCG CCG TCG --- --- --- --- --- --- --- --- AGC GCT --- --- GCC GCC GCG TCG AGC GCG AAA --- 
MFP4__GCA_000959425.1           --- --- --- ATG CGC GTC GAA --- --- CGG GTT CCA TAC CGC TTA ATC ACT GTC GCG ACG --- --- --- GCT GCC GTT TTT CTG GCC GCG TGC GGA AAA AAA GAA TCG GCT CCG CCC CCT CAA ACG CCC GAA GTC GGC GTC GTC ACC GTC CAG CCG CAA GCC GTG CCG GTC GTC TCC GAA TTG CCG GGC CGC ACG AGC GCG TAT CTG GTC GCG CAG GTG CGC GCG CGG GTG GAC GGC ATC GTG TTG CGG CGT GAG TTC ACG GAA GGC AGC GAC GTC AAG GCC GGC CAG CGT CTG TAC AAG ATC GAT CCC GCC CCG TAC ATC GCG CAG TTG AAC AGC GCG AAG GCG ACG CTC GCG AAG GCG CAG GCG AAT CTC GCG ACG CAG AAC GCG CTC GTC GCG CGC TAC AAG GTG CTC GTC GCC GCG AAC GCG GTC AGC AAG CAG GAC TAC GAC AAC GCG GTG GCC ACG CAA GGG CAG GCC GCC GCC GAC GTG GCG GCC GGC AAG GCC GCG GTC GAC ACC GCG CAG ATC AAC CTC GGC TAT ACG GAC GTG GTC TCG CCG ATC ACG GGC CGC GTC GGC ATC TCG CAG GTC ACG CCG GGC GCG TAC GTG CAG GCG AGC CAG GCG ACG CTG ATG TCG ACC GTC CAG CAG CTC GAT CCC GTC TAC GTC GAC CTC ACG CAG TCG AGC CTC GAC GGC CTG AAG CTG CGC CAG GAC ATC CAG AGC GGG CGC ATC AAG ACG GAG GGT CCG GGC GCG GCG AAG GTC ACG CTG ATC CTC GAG GAC GGC AAG GCG TAC TCG GAG CCG GGC AAG CTG CAG TTC AGC GAC GTC ACG GTC GAC CAG ACG ACG GGC TCG GTC ACG ATT CGC GCG ATC TTC CCC AAC AAG CAG CGC GTG CTG CTG CCG GGC ATG TTC GTG CGC GCG CGC ATC GAA GAG GGC GTC AAC GAC AAC GCG TTC CTC GTC CCG CAG ATC GGC GTC ACG CGC GAT CCG AAG GGC CAG GCG GTC GCG ATG ATC GTC GAC GGC AAG GGC AAG GTC GAG CCG CGC GTG CTC ACG ACG AGC GGC ACG CAG GGC CAG AAC TGG GTC GTC GAA GGC GGC CTG CAG GCG GGC GAC CGC GTG ATC GTG CAG GGC ATC GAC AAG GTG CGC CCG GGC ATG ACC GTG AAG ACC GCC GAA GCT CAA TTG CCG --- --- --- --- --- GCC --- --- --- --- GCG GCG TCC --- --- --- --- --- --- --- --- --- --- --- --- --- GGC GCG TCC GGC --- --- --- --- GCC GCG CCC --- --- --- --- --- --- GCG GGC --- --- --- --- GGC TCG CCC --- --- --- --- --- --- --- --- --- --- --- GCC --- --- --- --- --- --- --- --- --- --- --- --- --- --- CAG GCC GCG GCG --- --- --- --- --- --- --- --- --- --- GCG AGC GCG GCC GCA TCG GGT GCC GCG CCG TCG --- --- --- --- --- --- --- --- AGC GCT --- --- GCC GCC GCG TCG AGC GCG AAA --- 
MFP4__GCA_000567905.1           --- --- --- ATG CGC GTC GAA --- --- CGG GTT CCA TAC CGC TTA ATC ACT GTC GCG ACG --- --- --- GCT GCC GTT TTT CTG GCC GCG TGC GGA AAA AAA GAA TCG GCT CCG CCC CCT CAA ACG CCC GAA GTC GGC GTC GTC ACC GTC CAG CCG CAA GCC GTG CCG GTC GTC TCC GAA TTG CCG GGC CGC ACG AGC GCG TAT CTG GTC GCG CAG GTG CGC GCG CGG GTG GAC GGC ATC GTG TTG CGG CGT GAG TTC ACG GAA GGC AGC GAC GTC AAG GCC GGC CAG CGT CTG TAC AAG ATC GAT CCC GCC CCG TAC ATC GCG CAG CTG AAC AGC GCG AAG GCG ACG CTC GCG AAG GCG CAG GCG AAT CTC GCG ACG CAG AAC GCG CTC GTC GCG CGC TAC AAG GTG CTC GTC GCC GCG AAC GCG GTC AGC AAG CAG GAC TAC GAC AAC GCG GTG GCC ACG CAA GGG CAG GCC GCC GCC GAC GTG GCG GCC GGC AAG GCC GCG GTC GAC ACC GCG CAG ATC AAC CTC GGC TAT ACG GAC GTG GTC TCG CCG ATC ACG GGC CGC GTC GGC ATC TCG CAG GTC ACG CCG GGC GCG TAC GTG CAG GCG AGC CAG GCG ACG CTG ATG TCG ACC GTC CAG CAG CTC GAT CCC GTC TAC GTC GAC CTC ACG CAG TCG AGC CTC GAC GGC CTG AAG CTG CGC CAG GAC ATC CAG AGC GGG CGC ATC AAG ACG GAG GGT CCG GGC GCG GCG AAG GTC ACG CTG ATC CTC GAG GAC GGC AAG GCG TAC TCG GAG CCG GGC AAG CTG CAG TTC AGC GAC GTC ACG GTC GAC CAG ACG ACG GGC TCG GTC ACG ATT CGC GCG ATC TTC CCG AAC AAG CAG CGC GTG CTG CTG CCG GGC ATG TTC GTG CGC GCG CGC ATC GAA GAG GGC GTC AAC GAC AAC GCG TTC CTC GTC CCG CAG ATC GGC GTC ACG CGC GAT CCG AAG GGC CAG GCG GTC GCG ATG ATC GTC GAC GGC AAG GGC AAG GTC GAG CCG CGC GTG CTC ACG ACG AGC GGC ACG CAG GGC CAG AAC TGG GTC GTC GAA GGC GGC CTG CAG GCG GGC GAC CGC GTG ATC GTG CAG GGC ATC GAC AAG GTG CGC CCG GGC ATG ACC GTG AAG ACC GCC GAA GCT CAA TTG CCG --- --- --- --- --- GCC --- --- --- --- GCG GCG TCC --- --- --- --- --- --- --- --- --- --- --- --- --- GGC GCG TCC GGC --- --- --- --- GCC GCG CCC --- --- --- --- --- --- GCG GGC --- --- --- --- GGC TCG CCC --- --- --- --- --- --- --- --- --- --- --- GCC --- --- --- --- --- --- --- --- --- --- --- --- --- --- CAG GCC GCG GCG --- --- --- --- --- --- --- --- --- --- GCG AGC TCG GCC GCA TCG GGT GCC GCG CCG TCG --- --- --- --- --- --- --- --- AGC GCT --- --- GCC GCC GCG TCG AGC GCG AAA --- 
MFP4__GCA_000808035.2           --- --- --- ATG CGC GTC GAA --- --- CGG GTT CCA TAC CGC TTA ATC ACT GTC GCG ACG --- --- --- GCT GCC GTT TTT CTG GCC GCG TGC GGA AAA AAA GAA TCG GCT CCG CCC CCT CAA ACG CCC GAA GTC GGC GTC GTC ACC GTC CAG CCG CAA GCC GTG CCG GTC GTC TCC GAA TTG CCG GGC CGC ACG AGC GCG TAT CTG GTC GCG CAG GTG CGC GCG CGG GTG GAC GGC ATC GTG TTG CGG CGT GAG TTC ACG GAA GGC AGC GAC GTC AAG GCC GGC CAG CGT CTG TAC AAG ATC GAT CCC GCC CCG TAC ATC GCG CAG CTG AAC AGC GCG AAG GCG ACG CTC GCG AAG GCG CAG GCG AAT CTC GCG ACG CAG AAC GCG CTC GTC GCG CGC TAC AAG GTG CTC GTC GCC GCG AAC GCG GTC AGC AAG CAG GAC TAC GAC AAC GCG GTG GCC ACG CAA GGG CAG GCC GCC GCC GAC GTG GCG GCC GGC AAG GCC GCG GTC GAC ACC GCG CAG ATC AAC CTC GGC TAT ACG GAC GTG GTC TCG CCG ATC ACG GGC CGC GTC GGC ATC TCG CAG GTC ACG CCG GGC GCG TAC GTG CAG GCG AGC CAG GCG ACG CTG ATG TCG ACC GTC CAG CAG CTC GAT CCC GTC TAC GTC GAC CTC ACG CAG TCG AGC CTC GAC GGC CTG AAG CTG CGC CAG GAC ATC CAG AGC GGG CGC ATC AAG ACG GAG GGT CCG GGC GCG GCG AAG GTC ACG CTG ATC CTC GAG GAC GGC AAG GCG TAC TCG GAG CCG GGC AAG CTG CAG TTC AGC GAC GTC ACG GTC GAC CAG ACG ACG GGC TCG GTC ACG ATT CGC GCG ATC TTC CCG AAC AAG CAG CGC GTG CTG CTG CCG GGC ATG TTC GTG CGC GCG CGC ATC GAA GAG GGC GTC AAC GAC AAC GCG TTC CTC GTC CCG CAG ATC GGC GTC ACG CGC GAT CCG AAG GGC CAG GCG GTC GCG ATG ATC GTC GAC GGC AAG GGC AAG GTC GAG CCG CGC GTG CTC ACG ACG AGC GGC ACG CAG GGC CAG AAC TGG GTC GTC GAA GGC GGC CTG CAG GCG GGC GAC CGC GTG ATC GTG CAG GGC ATC GAC AAG GTG CGC CCG GGC ATG ACC GTG AAG ACC GCC GAA GCT CAA TTG CCG --- --- --- --- --- GCC --- --- --- --- GCG GCG TCC --- --- --- --- --- --- --- --- --- --- --- --- --- GGC GCG TCC GGC --- --- --- --- GCC GCG CCC --- --- --- --- --- --- GCG GGC --- --- --- --- GGC TCG CCC --- --- --- --- --- --- --- --- --- --- --- GCC --- --- --- --- --- --- --- --- --- --- --- --- --- --- CAG GCC GCG GCG --- --- --- --- --- --- --- --- --- --- GCG AGC TCG GCC GCA TCG GGT GCC GCG CCG TCG --- --- --- --- --- --- --- --- AGC GCT --- --- GCC GCC GCG TCG AGC GCG AAA --- 
MFP4__GCA_000959605.1           --- --- --- ATG CGC GTC GAA --- --- CGG GTT CCA TAC CGC TTA ATC ACT GTC GCG ACG --- --- --- GCT GCC GTT TTT CTG GCC GCG TGC GGA AAA AAA GAA TCG GCT CCG CCC CCT CAA ACG CCC GAA GTC GGC GTC GTC ACC GTC CAG CCG CAA GCC GTG CCG GTC GTC TCC GAA TTG CCG GGC CGC ACG AGC GCG TAT CTG GTC GCG CAG GTG CGC GCG CGG GTG GAC GGC ATC GTG TTG CGG CGT GAG TTC ACG GAA GGC AGC GAC GTC AAG GCC GGC CAG CGT CTG TAC AAG ATC GAT CCC GCC CCG TAC ATT GCG CAG CTG AAC AGC GCG AAG GCG ACG CTC GCG AAG GCG CAG GCG AAT CTC GCG ACG CAG AAC GCG CTC GTC GCG CGC TAC AAG GTG CTC GTC GCC GCG AAC GCG GTC AGC AAG CAG GAC TAC GAC AAC GCG GTG GCC ACG CAA GGG CAG GCC GCC GCC GAC GTG GCG GCC GGC AAG GCC GCG GTC GAC ACC GCG CAG ATC AAC CTC GGC TAT ACG GAC GTG GTC TCG CCG ATC ACG GGC CGC GTC GGC ATC TCG CAG GTC ACG CCG GGC GCG TAC GTG CAG GCG AGC CAG GCG ACG CTG ATG TCG ACC GTC CAG CAG CTC GAT CCC GTC TAC GTC GAC CTC ACG CAG TCG AGC CTC GAC GGC CTG AAG CTG CGC CAG GAC ATC CAG AGC GGG CGC ATC AAG ACG GAG GGT CCG GGC GCG GCG AAG GTC ACG CTG ATC CTC GAG GAC GGC AAG GCG TAC TCG GAG CCG GGC AAG CTG CAG TTC AGC GAC GTC ACG GTC GAC CAG ACG ACG GGC TCG GTC ACG ATT CGC GCG ATC TTC CCG AAC AAG CAG CGC GTG CTG CTG CCG GGC ATG TTC GTG CGC GCG CGC ATC GAA GAG GGC GTC AAC GAC AAC GCG TTC CTC GTC CCG CAG ATC GGC GTC ACG CGC GAT CCG AAG GGC CAG GCG GTC GCG ATG ATC GTC GAC GGC AAG GGC AAG GTC GAG CCG CGC GTG CTC ACG ACG AGC GGC ACG CAG GGC CAG AAC TGG GTC GTC GAA GGC GGC CTG CAG GCG GGC GAC CGC GTG ATC GTG CAG GGC ATC GAC AAG GTG CGC CCG GGC ATG ACC GTG AAG ACC GCC GAA GCT CAA TTG CCG --- --- --- --- --- GCC --- --- --- --- GCG GCG TCC --- --- --- --- --- --- --- --- --- --- --- --- --- GGC GCG TCC GGC --- --- --- --- GCC GCG CCC --- --- --- --- --- --- GCG GGC --- --- --- --- GGC TCG CCC --- --- --- --- --- --- --- --- --- --- --- GCC --- --- --- --- --- --- --- --- --- --- --- --- --- --- CAG GCC GCG GCG --- --- --- --- --- --- --- --- --- --- GCG AGC TCG GCC GCA TCG GGT GCC GCG CCG TCG --- --- --- --- --- --- --- --- AGC GCT --- --- GCC GCC GCG TCG AGC GCG AAA --- 
MFP4__GCA_000385525.1           --- --- --- ATG CGC GTC GAA --- --- CGG GTT CCA TAC CGC TTA ATC ACT GTC GCG ACG --- --- --- GCT GCC GTT TTC CTG GCC GCG TGC GGA AAA AAA GAA TCG GCT CCG CCC CCT CAA ACG CTC GAA GTC GGC GTG GTC ACC GTC CAG CCG CAA GCC GTG CCG GTC GTC TCC GAA CTG CCG GGC CGC ACG AGC GCG TAT CTG GTC GCG CAG GTG CGC GCG CGG GTC GAC GGC ATC GTG TTG CGG CGT GAG TTC ACG GAA GGC AGC GAC GTC AAG GCC GGC CAG CGT CTC TAC AAG ATC GAT CCC GCG CCG TAC GTC GCG CAA CTG AAC AGC GCG AAG GCG ACG CTC GCG AAG GCG CAG GCG AAC CTC GCG ACG CAG AAC GCG CTC GTC GCG CGC TAC AAG GTG CTC GTC GCC GCG AAC GCG GTC AGC AAG CAG CAG TAC GAC GAC GCG GTC GCC GCG CAA GGG CAG GCG GCC GCC GAC GTC GGC GCC GGC AGG GCC GCG GTC GAG ACC GCG CAG ATC AAC CTC GGC TAT ACG GAC GTG GTC TCG CCG ATC ACG GGC CGC GTC GGC ATC TCG CAG GTC ACG CCG GGC GCG TAC GTG CAG GCG AGC CAG GCG ACG CTG ATG TCG ACC GTC CAG CAG CTC GAT CCG GTC TAC GTC GAC CTC ACG CAG TCG AGC CTC GAC GGC CTG AAG CTG CGC CAG GAC ATC CAG AGC GGG CGC ATC AAG ACG GAA GGC CCG GGC GCG GCG AAG GTC ACG CTG ATC CTC GAG GAC GGC AAG CCG TAC TCG GAG CCG GGC AAG CTG CAG TTC AGC GAC GTC ACC GTC GAC CAG ACG ACG GGC TCG GTC ACG ATT CGC GCG ATC TTC CCG AAC AAG CAG CGC GTG CTG CTG CCG GGC ATG TTC GTG CGC GCG CGC ATC GAA GAG GGC GTC AAC GAC AAC GCG TTC CTC GTC CCG CAG ATC GGC GTC TCG CAC GAT CCG AAG GGC CAG GCG ATC GCG ATG ATC GTC GAC GGC AAG GGC AAG GTC GCG CCG CGC GTG CTC ACC ACG AGC GGC ACG CAG GGC CAG AAC TGG GTC GTC GAA GGC GGC CTG CAG GCG GGC GAC CGC GTG ATC GTG CAG GGC ATC GAC AAG GTG CGC CCG GGG ATG AGC GTG AAG GCC GCC GAG GCG CAA CTG CCG --- --- --- --- --- GCC --- --- --- --- --- --- --- --- --- --- --- --- --- --- --- --- --- --- --- --- --- --- --- --- --- --- --- --- GCC GCG CCT --- --- --- --- --- --- GCG GGC --- --- --- --- ACA TCG CCT --- --- --- --- --- --- --- --- --- --- --- --- --- --- --- --- --- --- --- --- --- --- --- --- --- --- --- --- --- --- --- --- --- --- --- --- --- --- --- --- --- GCC CAG GCC GCG TCG GGC GCC GCG CCG TCG --- --- --- --- --- --- --- --- AGC GCC --- --- GCT GCC GTG TCG AGC GCG CAA --- 
MFP4__GCA_000959325.1           --- --- --- ATG CGC GTC GAA --- --- CGG GTT CCA TAC CGC TTA ATC ACT GTC GCG ACG --- --- --- GCT GCC GTT TTC CTG GCC GCG TGC GGA AAA AAA GAA TCG GCT CCG CCC CCT CAA ACG CTC GAA GTC GGC GTG GTC ACC GTC CAG CCG CAA GCC GTG CCG GTC GTC TCC GAA CTG CCG GGC CGC ACG AGC GCG TAT CTG GTC GCG CAG GTG CGC GCG CGG GTC GAC GGC ATC GTG TTG CGG CGT GAG TTC ACG GAA GGC AGC GAC GTC AAG GCC GGC CAG CGT CTC TAC AAG ATC GAT CCC GCG CCG TAC GTC GCG CAA CTG AAC AGC GCG AAG GCG ACG CTC GCG AAG GCG CAG GCG AAC CTC GCG ACG CAG AAC GCG CTC GTC GCG CGC TAC AAG GTG CTC GTC GCC GCG AAC GCG GTC AGC AAG CAG CAG TAC GAC GAC GCG GTC GCC GCG CAA GGG CAG GCG GCC GCC GAC GTC GGC GCC GGC AGG GCC GCG GTC GAG ACC GCG CAG ATC AAC CTC GGC TAT ACG GAC GTG GTC TCG CCG ATC ACG GGC CGC GTC GGC ATC TCG CAG GTC ACG CCG GGC GCG TAC GTG CAG GCG AGC CAG GCG ACG CTG ATG TCG ACC GTC CAG CAG CTC GAT CCG GTC TAC GTC GAC CTC ACG CAG TCG AGC CTC GAC GGC CTG AAG CTG CGC CAG GAC ATC CAG AGC GGG CGC ATC AAG ACG GAA GGC CCG GGC GCG GCG AAG GTC ACG CTG ATC CTC GAG GAC GGC AAG CCG TAC TCG GAG CCG GGC AAG CTG CAG TTC AGC GAC GTC ACC GTC GAC CAG ACG ACG GGC TCG GTC ACG ATT CGC GCG ATC TTC CCG AAC AAG CAG CGC GTG CTG CTG CCG GGC ATG TTC GTG CGC GCG CGC ATC GAA GAG GGC GTC AAC GAC AAC GCG TTC CTC GTC CCG CAG ATC GGC GTC TCG CAC GAT CCG AAG GGC CAG GCG ATC GCG ATG ATC GTC GAC GGC AAG GGC AAG GTC GCG CCG CGC GTG CTC ACC ACG AGC GGC ACG CAG GGC CAG AAC TGG GTC GTC GAA GGC GGC CTG CAG GCG GGC GAC CGC GTG ATC GTG CAG GGC ATC GAC AAG GTG CGC CCG GGG ATG AGC GTG AAG GCC GCC GAG GCG CAA CTG CCG --- --- --- --- --- GCC --- --- --- --- GCG GCG GCC --- --- --- --- --- --- --- --- --- --- --- --- --- GGC GCG CCG GGC --- --- --- --- GCC GCG CCT --- --- --- --- --- --- GCG GGC --- --- --- --- ACA TCG CCT --- --- --- --- --- --- --- --- --- --- --- GCC --- --- --- --- --- --- --- --- --- --- --- --- --- --- --- --- --- --- --- --- --- --- --- --- --- --- --- --- --- --- CAG GCC GCG TCG GGC GCC GCG CCG TCG --- --- --- --- --- --- --- --- AGC GCC --- --- GCC GCC GCG TCG AGC GCG CAA --- 
MFP4__GCA_000774545.1           --- --- --- --- --- --- --- --- --- --- --- --- --- --- --- --- --- --- --- --- --- --- --- --- --- --- --- --- --- --- --- --- --- --- --- --- --- --- --- --- --- --- --- --- --- --- --- --- --- --- --- --- --- --- GTG CCG GTC GTC TCC GAA CTG CCG GGC CGT ACG AGC GCC TAT CTG GTC GCG CAG GTG CGC GCA CGG GTC GAC GGC ATC GTG TTG CGG CGC GAG TTC ACG GAA GGC AGC GAC GTC AAG GCC GGC CAG CGC CTG TAC AAG ATC GAT CCG GCA CCC TAT ATC GCG CAA TTG AAC AGC GCG AAG GCG ACG CTC GCG AAG GCG CAG GCG AAC CTC GCG ACG CAG AAC GCG CTC GTC GCG CGC TAC AAG GTG CTC GTC GCC GCG AAC GCG GTC AGC AAG CAG CAG TAC GAC GAT GCG GTG GCC GCG CAA GGG CAG GCG GCC GCC GAC GTG GGC GCG GGC AAG GCC GCC GTC GAG ACC GCG CAG ATC AAC CTC GGC TAT ACG GAT GTC GTC TCG CCG ATC ACG GGC CGC GTC GGC ATC TCG CAG GTC ACG CCG GGC GCG TAC GTG CAG GCG AGC CAG GCG ACG CTG ATG TCG ACC GTC CAG CAG CTC GAT CCG GTC TAC GTC GAT CTC ACG CAG TCG AGC CTC GAC GGC CTG AAG CTG CGC CAG GAT ATC CAG AGC GGG CGC ATC AAG ACG GAA GGC CCG GGC GCG GCG AAG GTC ACG CTG ATT CTC GAG GAC GGC AAG CCG TAC CCG GAG CGG GGC AAG CTG CAG TTC AGC GAT GTC ACG GTC GAC CAG ACG ACG GGC TCG GTC ACG ATC CGC GCG ATC TTC CCG AAC AAG CAG CGC GTG CTG CTG CCG GGC ATG TTC GTG CGC GCG CGC ATC GAA GAG GGC GTC AAC GAG AAC GCG TTC CTC GTT CCG CAG ATC GGC GTC ACG CAC GAT CCG AAG GGC CAG GCG ATC GCG ATG ATC GTC GAC GGC AAG GGC AAG GTC GAG CCG CGC GTG CTG GTC ACG GGC GGC ACG CAG GGC CAG AAC TGG GTG GTC GAG AGC GGC CTG CAG GCG GGC GAC CGC GTG ATC GTG CAG GGC ATC GAC AAG GTG CGC CCG GGC ATG ACC GTG AAG GCC GCC GAG GCT CAA CTG CCG --- --- --- --- --- GCC --- --- --- --- GCG GCG GCC --- --- --- --- --- --- --- --- --- --- --- --- --- GGC GCG TCG GGT --- --- --- --- GCC GCG CCC --- --- --- --- --- --- GCG GGC --- --- --- --- GGC TCG CCC --- --- --- --- --- --- --- --- --- --- --- GCC --- --- --- --- --- --- --- --- --- --- --- --- --- --- CAG GCC GCG GCG --- --- --- --- --- --- --- --- --- --- GCG AGC GCG GCC GCG TCG GGC GCC GCG CCG TCG --- --- --- --- --- --- --- --- AGC GCT --- --- GCC GCC GCG TCG AGC GCG CAA --- 
MFP4__GCA_000774625.1           --- --- --- --- --- --- --- --- --- --- --- --- --- --- --- --- --- --- --- --- --- --- --- --- --- --- --- --- --- --- --- --- --- --- --- --- --- --- --- --- --- --- --- --- --- --- --- --- --- --- --- --- --- --- GTG CCG GTC GTC TCC GAA CTG CCG GGC CGT ACG AGC GCC TAT CTG GTC GCG CAG GTG CGC GCA CGG GTC GAC GGC ATC GTG TTG CGG CGC GAG TTC ACG GAA GGC AGC GAC GTC AAG GCC GGC CAG CGC CTG TAC AAG ATC GAT CCG GCA CCC TAT ATC GCG CAA TTG AAC AGC GCG AAG GCG ACG CTC GCG AAG GCG CAG GCG AAC CTC GCG ACG CAG AAC GCG CTC GTC GCG CGC TAC AAG GTG CTC GTC GCC GCG AAC GCG GTC AGC AAG CAG CAG TAC GAC GAT GCG GTG GCC GCG CAA GGG CAG GCG GCC GCC GAC GTG GGC GCG GGC AAG GCC GCC GTC GAG ACC GCG CAG ATC AAC CTC GGC TAT ACG GAT GTC GTC TCG CCG ATC ACG GGC CGC GTC GGC ATC TCG CAG GTC ACG CCG GGC GCG TAC GTG CAG GCG AGC CAG GCG ACG CTG ATG TCG ACC GTC CAG CAG CTC GAT CCG GTC TAC GTC GAT CTC ACG CAG TCG AGC CTC GAC GGC CTG AAG CTG CGC CAG GAC ATC CAG AGC GGG CGC ATC AAG ACG GAA GGC CCG GGC GCG GCG AAG GTC ACG CTG ATT CTC GAG GAC GGC AAG CCG TAC CCG GAG CGG GGC AAG CTG CAG TTC AGC GAT GTC ACG GTC GAC CAG ACG ACG GGC TCG GTC ACG ATC CGC GCG ATC TTC CCG AAC AAG CAG CGC GTG CTG CTG CCG GGC ATG TTC GTG CGC GCG CGC ATC GAA GAG GGC GTC AAC GAG AAC GCG TTC CTC GTT CCG CAG ATC GGC GTC ACG CAC GAT CCG AAG GGC CAG GCG ATC GCG ATG ATC GTC GAC GGC AAG GGC AAG GTC GAG CCG CGC GTG CTG GTC ACG GGC GGC ACG CAG GGC CAG AAC TGG GTG GTC GAG AGC GGC CTG CAG GCG GGC GAC CGC GTG ATC GTG CAG GGC ATC GAC AAG GTG CGC CCG GGC ATG ACC GTG AAG GCC GCC GAG GCT CAA CTG CCG --- --- --- --- --- GCC --- --- --- --- GCG GCG GCC --- --- --- --- --- --- --- --- --- --- --- --- --- GGC GCG TCG GGT --- --- --- --- GCC GCG CCC --- --- --- --- --- --- GCG GGC --- --- --- --- GGC TCG CCC --- --- --- --- --- --- --- --- --- --- --- GCC --- --- --- --- --- --- --- --- --- --- --- --- --- --- CAG GCC GCG GCG --- --- --- --- --- --- --- --- --- --- GCG AGC GCG GCC GCG TCG GGT GCC GCG CCG TCG --- --- --- --- --- --- --- --- AGC GCT --- --- GCC GCC GCG TCG AGC GCG CAA --- 
MFP4__GCA_001279325.1           --- --- --- --- --- --- --- --- --- --- --- --- --- --- --- --- --- --- --- --- --- --- --- --- --- --- --- --- --- --- --- --- --- --- --- --- --- --- --- --- --- --- --- --- --- --- --- --- --- --- --- --- --- --- GTG CCG GTC GTC TCC GAA CTG CCG GGC CGT ACG AGC GCC TAT CTG GTC GCG CAG GTG CGC GCA CGG GTC GAC GGC ATC GTG TTG CGG CGC GAG TTC ACG GAA GGC AGC GAC GTC AAG GCC GGC CAG CGC CTG TAC AAG ATC GAT CCG GCA CCC TAT ATC GCG CAA TTG AAC AGC GCG AAG GCG ACG CTC GCG AAG GCG CAG GCG AAC CTC GCG ACG CAG AAC GCG CTC GTC GCG CGC TAC AAG GTG CTC GTC GCC GCG AAC GCG GTC AGC AAG CAG CAG TAC GAC GAT GCG GTG GCC GCG CAA GGG CAG GCG GCC GCC GAC GTG GGC GCG GGC AAG GCC GCC GTC GAG ACC GCG CAG ATC AAC CTC GGC TAT ACG GAT GTC GTC TCG CCG ATC ACG GGC CGC GTC GGC ATC TCG CAG GTC ACG CCG GGC GCG TAC GTG CAG GCG AGC CAG GCG ACG CTG ATG TCG ACC GTC CAG CAG CTC GAT CCG GTC TAC GTC GAT CTC ACG CAG TCG AGC CTC GAC GGC CTG AAG CTG CGC CAG GAC ATC CAG AGC GGG CGC ATC AAG ACG GAA GGC CCG GGC GCG GCG AAG GTC ACG CTG ATT CTC GAG GAC GGC AAG CCG TAC CCG GAG CGG GGC AAG CTG CAG TTC AGC GAT GTC ACG GTC GAC CAG ACG ACG GGC TCG GTC ACG ATC CGC GCG ATC TTC CCG AAC AAG CAG CGC GTG CTG CTG CCG GGC ATG TTC GTG CGC GCG CGC ATC GAA GAG GGC GTC AAC GAG AAC GCG TTC CTC GTT CCG CAG ATC GGC GTC ACG CAC GAT CCG AAG GGC CAG GCG ATC GCG ATG ATC GTC GAC GGC AAG GGC AAG GTC GAG CCG CGC GTG CTG GTC ACG GGC GGC ACG CAG GGC CAG AAC TGG GTG GTC GAG AGC GGC CTG CAG GCG GGC GAC CGC GTG ATC GTG CAG GGC ATC GAC AAG GTG CGC CCG GGC ATG ACC GTG AAG GCC GCC GAG GCT CAA TTG CCG --- --- --- --- --- GCC --- --- --- --- GCG GCG GCC --- --- --- --- --- --- --- --- --- --- --- --- --- GGC GCG TCG GGT --- --- --- --- GCC GCG CCC --- --- --- --- --- --- GCG GGC --- --- --- --- GGC TCG CCC --- --- --- --- --- --- --- --- --- --- --- GCC --- --- --- --- --- --- --- --- --- --- --- --- --- --- CAG GCC GCG GCG --- --- --- --- --- --- --- --- --- --- GCG AGC GCG GCC GCG TCG GGT GCC GCG CCG TCG --- --- --- --- --- --- --- --- AGC GCT --- --- GCC GCC GCG TCG AGC GCG CAA --- 
MFP4__GCA_000774765.1           --- --- --- ATG CGC GTC GAA --- --- CGG GTT CCA TAC CGC TTA ATC ACT GTC GCG ACG --- --- --- GCT GCC GTT TTC CTG GCC GCG TGC GGA AAA AAA GAA TCG GCT CCG CCC CCT CAA ACG CCC GAA GTC GGC GTC GTC ACC GTC CAG CCG CAG TCC GTG CCG GTC GTC TCC GAA CTG CCG GGC CGT ACG AGC GCC TAT CTG GTC GCG CAG GTG CGC GCA CGG GTC GAC GGC ATC GTG TTG CGG CGC GAG TTC ACG GAA GGC AGC GAC GTC AAG GCC GGC CAG CGC CTG TAC AAG ATC GAT CCG GCA CCC TAT ATC GCG CAA TTG AAC AGC GCG AAG GCG ACG CTC GCG AAG GCG CAG GCG AAC CTC GCG ACG CAG AAC GCG CTC GTC GCG CGC TAC AAG GTG CTC GTC GCC GCG AAC GCG GTC AGC AAG CAG CAG TAC GAC GAT GCG GTG GCC GCG CAA GGG CAG GCG GCC GCC GAC GTG GGC GCG GGC AAG GCC GCC GTC GAG ACC GCG CAG ATC AAC CTC GGC TAT ACG GAT GTC GTC TCG CCG ATC ACG GGC CGC GTC GGC ATC TCG CAG GTC ACG CCG GGC GCG TAC GTG CAG GCG AGC CAG GCG ACG CTG ATG TCG ACC GTC CAG CAG CTC GAT CCG GTC TAC GTC GAT CTC ACG CAG TCG AGC CTC GAC GGC CTG AAG CTG CGC CAG GAC ATC CAG AGC GGG CGC ATC AAG ACG GAA GGC CCG GGC GCG GCG AAG GTC ATG CTG ATT CTC GAG GAC GGC AAG CCG TAC CCG GAG CGG GGC AAG CTG CAG TTC AGC GAT GTC ACG GTC GAC CAG ACG ACG GGC TCG GTC ACG ATC CGC GCG ATC TTC CCG AAC AAG CAG CGC GTG CTG CTG CCG GGC ATG TTC GTG CGC GCG CGC ATC GAA GAG GGC GTC AAC GAG AAC GCG TTC CTC GTT CCG CAG ATC GGC GTC ACG CAC GAT CCG AAG GGC CAG GCG ATC GCG ATG ATC GTC GAC GGC AAG GGC AAG GTC GAG CCG CGC GTG CTG GTC ACG GGC GGC ACG CAG GGC CAG AAC TGG GTG GTC GAG AGC GGC CTG CAG GCG GGC GAC CGC GTG ATC GTG CAG GGC ATC GAC AAG GTG CGC CCG GGC ATG ACC GTG AAG GCC GCC GAG GCT CAA CTG CCG --- --- --- --- --- GCC --- --- --- --- GCG GCG GCC --- --- --- --- --- --- --- --- --- --- --- --- --- GGC GCG TCG GGT --- --- --- --- GCC GCG CCC --- --- --- --- --- --- GCG GGC --- --- --- --- GGC TCG CCC --- --- --- --- --- --- --- --- --- --- --- GCC --- --- --- --- --- --- --- --- --- --- --- --- --- --- CAG GCC GCG GCG --- --- --- --- --- --- --- --- --- --- GCG AGC GCG GCC GCG TCG GGC GCC GCG CCG TCG --- --- --- --- --- --- --- --- AGC GCT --- --- GCC GCC GCG TCG AGC GCG CAA --- 
MFP4__GCA_000970935.1           --- --- --- ATG CGC GTC GAA --- --- CGG GTT CCA TAC CGC TTA ATC ACT GTC GCG ACG --- --- --- GCT GCC GTT TTC CTG GCC GCG TGC GGA AAA AAA GAA TCG GCT CCG CCC CCT CAA ACG CCC GAA GTC GGC GTC GTC ACC GTC CAG CCG CAG TCC GTG CCG GTC GTC TCC GAA CTG CCG GGC CGT ACG AGC GCC TAT CTG GTC GCG CAG GTG CGC GCA CGG GTC GAC GGC ATC GTG TTG CGG CGC GAG TTC ACG GAA GGC AGC GAC GTC AAG GCC GGC CAG CGC CTG TAC AAG ATC GAT CCG GCA CCC TAT ATC GCG CAA TTG AAC AGC GCG AAG GCG ACG CTC GCG AAG GCG CAG GCG AAC CTC GCG ACG CAG AAC GCG CTC GTC GCG CGC TAC AAG GTG CTC GTC GCC GCG AAC GCG GTC AGC AAG CAG CAG TAC GAC GAT GCG GTG GCC GCG CAA GGG CAG GCG GCC GCC GAC GTG GGC GCG GGC AAG GCC GCC GTC GAG ACC GCG CAG ATC AAC CTC GGC TAT ACG GAT GTC GTC TCG CCG ATC ACG GGC CGC GTC GGC ATC TCG CAG GTC ACG CCG GGC GCG TAC GTG CAG GCG AGC CAG GCG ACG CTG ATG TCG ACC GTC CAG CAG CTC GAT CCG GTC TAC GTC GAT CTC ACG CAG TCG AGC CTC GAC GGC CTG AAG CTG CGC CAG GAC ATC CAG AGC GGG CGC ATC AAG ACG GAA GGC CCG GGC GCG GCG AAG GTC ATG CTG ATT CTC GAG GAC GGC AAG CCG TAC CCG GAG CGG GGC AAG CTG CAG TTC AGC GAT GTC ACG GTC GAC CAG ACG ACG GGC TCG GTC ACG ATC CGC GCG ATC TTC CCG AAC AAG CAG CGC GTG CTG CTG CCG GGC ATG TTC GTG CGC GCG CGC ATC GAA GAG GGC GTC AAC GAG AAC GCG TTC CTC GTT CCG CAG ATC GGC GTC ACG CAC GAT CCG AAG GGC CAG GCG ATC GCG ATG ATC GTC GAC GGC AAG GGC AAG GTC GAG CCG CGC GTG CTG GTC ACG GGC GGC ACG CAG GGC CAG AAC TGG GTG GTC GAG AGC GGC CTG CAG GCG GGC GAC CGC GTG ATC GTG CAG GGC ATC GAC AAG GTG CGC CCG GGC ATG ACC GTG AAG GCC GCC GAG GCT CAA CTG CCG --- --- --- --- --- GCC --- --- --- --- GCG GCG GCC --- --- --- --- --- --- --- --- --- --- --- --- --- GGC GCG TCG GGT --- --- --- --- GCC GCG CCC --- --- --- --- --- --- GCG GGC --- --- --- --- GGC TCG CCC --- --- --- --- --- --- --- --- --- --- --- GCC --- --- --- --- --- --- --- --- --- --- --- --- --- --- CAG GCC GCG GCG --- --- --- --- --- --- --- --- --- --- GCG AGC GCG GCC GCG TCG GGC GCC GCG CCG TCG --- --- --- --- --- --- --- --- AGC GCT --- --- GCC GCC GCG TCG AGC GCG CAA --- 
MFP4__GCA_000012785.1           --- --- --- ATG CGC GTC GAA --- --- CGG GTT CCA TAC CGC TTA ATC ACT GTC GCG ACG --- --- --- GCT GCC GTT TTC CTG GCC GCG TGC GGA AAA AAA GAA TCG GCT CCG CCC CCT CAA ACG CCC GAA GTC GGC GTC GTC ACC GTC CAG CCG CAG TCC GTG CCG GTC GTC TCC GAA CTG CCG GGC CGT ACG AGC GCC TAT CTG GTC GCG CAG GTG CGC GCA CGG GTC GAC GGC ATC GTG TTG CGG CGC GAG TTC ACG GAA GGC AGC GAC GTC AAG GCC GGC CAG CGC CTG TAC AAG ATC GAT CCG GCA CCC TAT ATC GCG CAA TTG AAC AGC GCG AAG GCG ACG CTC GCG AAG GCG CAG GCG AAC CTC GCG ACG CAG AAC GCG CTC GTC GCG CGC TAC AAG GTG CTC GTC GCC GCG AAC GCG GTC AGC AAG CAG CAG TAC GAC GAT GCG GTG GCC GCG CAA GGG CAG GCG GCC GCC GAC GTG GGC GCG GGC AAG GCC GCC GTC GAG ACC GCG CAG ATC AAC CTC GGC TAT ACG GAT GTC GTC TCG CCG ATC ACG GGC CGC GTC GGC ATC TCG CAG GTC ACG CCG GGC GCG TAC GTG CAG GCG AGC CAG GCG ACG CTG ATG TCG ACC GTC CAG CAG CTC GAT CCG GTC TAC GTC GAT CTC ACG CAG TCG AGC CTC GAC GGC CTG AAG CTG CGC CAG GAC ATC CAG AGC GGG CGC ATC AAG ACG GAA GGC CCG GGC GCG GCG AAG GTC ACG CTG ATT CTC GAG GAC GGC AAG CCG TAC CCG GAG CGG GGC AAG CTG CAG TTC AGC GAT GTC ACG GTC GAC CAG ACG ACG GGC TCG GTC ACG ATC CGC GCG ATC TTC CCG AAC AAG CAG CGC GTG CTG CTG CCG GGC ATG TTC GTG CGC GCG CGC ATC GAA GAG GGC GTC AAC GAG AAC GCG TTC CTC GTT CCG CAG ATC GGC GTC ACG CAC GAT CCG AAG GGC CAG GCG ATC GCG ATG ATC GTC GAC GGC AAG GGC AAG GTC GAG CCG CGC GTG CTG GTC ACG GGC GGC ACG CAG GGC CAG AAC TGG GTG GTC GAG AGC GGC CTG CAG GCG GGC GAC CGC GTG ATC GTG CAG GGC ATC GAC AAG GTG CGC CCG GGC ATG ACC GTG AAG GCC GCC GAG GCT CAA CTG CCG --- --- --- --- --- GCC --- --- --- --- GCG GCG GCC --- --- --- --- --- --- --- --- --- --- --- --- --- GGC GCG TCG GGT --- --- --- --- GCC GCG CCC --- --- --- --- --- --- GCG GGC --- --- --- --- GGC TCG CCC --- --- --- --- --- --- --- --- --- --- --- GCC --- --- --- --- --- --- --- --- --- --- --- --- --- --- CAG GCC GCG GCG --- --- --- --- --- --- --- --- --- --- GCG AGC GCG GCC GCG TCG GGT GCC GCG CCG TCG --- --- --- --- --- --- --- --- AGC GCT --- --- GCC GCC GCG TCG AGC GCG CAA --- 
MFP4__GCA_000193455.1           --- --- --- ATG CGC GTC GAA --- --- CGG GTT CCA TAC CGC TTA ATC ACT GTC GCG ACG --- --- --- GCT GCC GTT TTC CTG GCC GCG TGC GGA AAA AAA GAA TCG GCT CCG CCC CCT CAA ACG CCC GAA GTC GGC GTC GTC ACC GTC CAG CCG CAG TCC GTG CCG GTC GTC TCC GAA CTG CCG GGC CGT ACG AGC GCC TAT CTG GTC GCG CAG GTG CGC GCA CGG GTC GAC GGC ATC GTG TTG CGG CGC GAG TTC ACG GAA GGC AGC GAC GTC AAG GCC GGC CAG CGC CTG TAC AAG ATC GAT CCG GCA CCC TAT ATC GCG CAA TTG AAC AGC GCG AAG GCG ACG CTC GCG AAG GCG CAG GCG AAC CTC GCG ACG CAG AAC GCG CTC GTC GCG CGC TAC AAG GTG CTC GTC GCC GCG AAC GCG GTC AGC AAG CAG CAG TAC GAC GAT GCG GTG GCC GCG CAA GGG CAG GCG GCC GCC GAC GTG GGC GCG GGC AAG GCC GCC GTC GAG ACC GCG CAG ATC AAC CTC GGC TAT ACG GAT GTC GTC TCG CCG ATC ACG GGC CGC GTC GGC ATC TCG CAG GTC ACG CCG GGC GCG TAC GTG CAG GCG AGC CAG GCG ACG CTG ATG TCG ACC GTC CAG CAG CTC GAT CCG GTC TAC GTC GAT CTC ACG CAG TCG AGC CTC GAC GGC CTG AAG CTG CGC CAG GAC ATC CAG AGC GGG CGC ATC AAG ACG GAA GGC CCG GGC GCG GCG AAG GTC ACG CTG ATT CTC GAG GAC GGC AAG CCG TAC CCG GAG CGG GGC AAG CTG CAG TTC AGC GAT GTC ACG GTC GAC CAG ACG ACG GGC TCG GTC ACG ATC CGC GCG ATC TTC CCG AAC AAG CAG CGC GTG CTG CTG CCG GGC ATG TTC GTG CGC GCG CGC ATC GAA GAG GGC GTC AAC GAG AAC GCG TTC CTC GTT CCG CAG ATC GGC GTC ACG CAC GAT CCG AAG GGC CAG GCG ATC GCG ATG ATC GTC GAC GGC AAG GGC AAG GTC GAG CCG CGC GTG CTG GTC ACG GGC GGC ACG CAG GGC CAG AAC TGG GTG GTC GAG AGC GGC CTG CAG GCG GGC GAC CGC GTG ATC GTG CAG GGC ATC GAC AAG GTG CGC CCG GGC ATG ACC GTG AAG GCC GCC GAG GCT CAA CTG CCG --- --- --- --- --- GCC --- --- --- --- GCG GCG GCC --- --- --- --- --- --- --- --- --- --- --- --- --- GGC GCG TCG GGT --- --- --- --- GCC GCG CCC --- --- --- --- --- --- GCG GGC --- --- --- --- GGC TCG CCC --- --- --- --- --- --- --- --- --- --- --- GCC --- --- --- --- --- --- --- --- --- --- --- --- --- --- CAG GCC GCG GCG --- --- --- --- --- --- --- --- --- --- GCG AGC GCG GCC GCG TCG GGT GCC GCG CCG TCG --- --- --- --- --- --- --- --- AGC GCT --- --- GCC GCC GCG TCG AGC GCG CAA --- 
MFP4__GCA_000259735.1           --- --- --- ATG CGC GTC GAA --- --- CGG GTT CCA TAC CGC TTA ATC ACT GTC GCG ACG --- --- --- GCT GCC GTT TTC CTG GCC GCG TGC GGA AAA AAA GAA TCG GCT CCG CCC CCT CAA ACG CCC GAA GTC GGC GTC GTC ACC GTC CAG CCG CAG TCC GTG CCG GTC GTC TCC GAA CTG CCG GGC CGT ACG AGC GCC TAT CTG GTC GCG CAG GTG CGC GCA CGG GTC GAC GGC ATC GTG TTG CGG CGC GAG TTC ACG GAA GGC AGC GAC GTC AAG GCC GGC CAG CGC CTG TAC AAG ATC GAT CCG GCA CCC TAT ATC GCG CAA TTG AAC AGC GCG AAG GCG ACG CTC GCG AAG GCG CAG GCG AAC CTC GCG ACG CAG AAC GCG CTC GTC GCG CGC TAC AAG GTG CTC GTC GCC GCG AAC GCG GTC AGC AAG CAG CAG TAC GAC GAT GCG GTG GCC GCG CAA GGG CAG GCG GCC GCC GAC GTG GGC GCG GGC AAG GCC GCC GTC GAG ACC GCG CAG ATC AAC CTC GGC TAT ACG GAT GTC GTC TCG CCG ATC ACG GGC CGC GTC GGC ATC TCG CAG GTC ACG CCG GGC GCG TAC GTG CAG GCG AGC CAG GCG ACG CTG ATG TCG ACC GTC CAG CAG CTC GAT CCG GTC TAC GTC GAT CTC ACG CAG TCG AGC CTC GAC GGC CTG AAG CTG CGC CAG GAC ATC CAG AGC GGG CGC ATC AAG ACG GAA GGC CCG GGC GCG GCG AAG GTC ACG CTG ATT CTC GAG GAC GGC AAG CCG TAC CCG GAG CGG GGC AAG CTG CAG TTC AGC GAT GTC ACG GTC GAC CAG ACG ACG GGC TCG GTC ACG ATC CGC GCG ATC TTC CCG AAC AAG CAG CGC GTG CTG CTG CCG GGC ATG TTC GTG CGC GCG CGC ATC GAA GAG GGC GTC AAC GAG AAC GCG TTC CTC GTT CCG CAG ATC GGC GTC ACG CAC GAT CCG AAG GGC CAG GCG ATC GCG ATG ATC GTC GAC GGC AAG GGC AAG GTC GAG CCG CGC GTG CTG GTC ACG GGC GGC ACG CAG GGC CAG AAC TGG GTG GTC GAG AGC GGC CTG CAG GCG GGC GAC CGC GTG ATC GTG CAG GGC ATC GAC AAG GTG CGC CCG GGC ATG ACC GTG AAG GCC GCC GAG GCT CAA CTG CCG --- --- --- --- --- GCC --- --- --- --- GCG GCG GCC --- --- --- --- --- --- --- --- --- --- --- --- --- GGC GCG TCG GGT --- --- --- --- GCC GCG CCC --- --- --- --- --- --- GCG GGC --- --- --- --- GGC TCG CCC --- --- --- --- --- --- --- --- --- --- --- GCC --- --- --- --- --- --- --- --- --- --- --- --- --- --- CAG GCC GCG GCG --- --- --- --- --- --- --- --- --- --- GCG AGC GCG GCC GCG TCG GGT GCC GCG CCG TCG --- --- --- --- --- --- --- --- AGC GCT --- --- GCC GCC GCG TCG AGC GCG CAA --- 
MFP4__GCA_000260515.1           --- --- --- ATG CGC GTC GAA --- --- CGG GTT CCA TAC CGC TTA ATC ACT GTC GCG ACG --- --- --- GCT GCC GTT TTC CTG GCC GCG TGC GGA AAA AAA GAA TCG GCT CCG CCC CCT CAA ACG CCC GAA GTC GGC GTC GTC ACC GTC CAG CCG CAG TCC GTG CCG GTC GTC TCC GAA CTG CCG GGC CGT ACG AGC GCC TAT CTG GTC GCG CAG GTG CGC GCA CGG GTC GAC GGC ATC GTG TTG CGG CGC GAG TTC ACG GAA GGC AGC GAC GTC AAG GCC GGC CAG CGC CTG TAC AAG ATC GAT CCG GCA CCC TAT ATC GCG CAA TTG AAC AGC GCG AAG GCG ACG CTC GCG AAG GCG CAG GCG AAC CTC GCG ACG CAG AAC GCG CTC GTC GCG CGC TAC AAG GTG CTC GTC GCC GCG AAC GCG GTC AGC AAG CAG CAG TAC GAC GAT GCG GTG GCC GCG CAA GGG CAG GCG GCC GCC GAC GTG GGC GCG GGC AAG GCC GCC GTC GAG ACC GCG CAG ATC AAC CTC GGC TAT ACG GAT GTC GTC TCG CCG ATC ACG GGC CGC GTC GGC ATC TCG CAG GTC ACG CCG GGC GCG TAC GTG CAG GCG AGC CAG GCG ACG CTG ATG TCG ACC GTC CAG CAG CTC GAT CCG GTC TAC GTC GAT CTC ACG CAG TCG AGC CTC GAC GGC CTG AAG CTG CGC CAG GAC ATC CAG AGC GGG CGC ATC AAG ACG GAA GGC CCG GGC GCG GCG AAG GTC ACG CTG ATT CTC GAG GAC GGC AAG CCG TAC CCG GAG CGG GGC AAG CTG CAG TTC AGC GAT GTC ACG GTC GAC CAG ACG ACG GGC TCG GTC ACG ATC CGC GCG ATC TTC CCG AAC AAG CAG CGC GTG CTG CTG CCG GGC ATG TTC GTG CGC GCG CGC ATC GAA GAG GGC GTC AAC GAG AAC GCG TTC CTC GTT CCG CAG ATC GGC GTC ACG CAC GAT CCG AAG GGC CAG GCG ATC GCG ATG ATC GTC GAC GGC AAG GGC AAG GTC GAG CCG CGC GTG CTG GTC ACG GGC GGC ACG CAG GGC CAG AAC TGG GTG GTC GAG AGC GGC CTG CAG GCG GGC GAC CGC GTG ATC GTG CAG GGC ATC GAC AAG GTG CGC CCG GGC ATG ACC GTG AAG GCC GCC GAG GCT CAA CTG CCG --- --- --- --- --- GCC --- --- --- --- GCG GCG GCC --- --- --- --- --- --- --- --- --- --- --- --- --- GGC GCG TCG GGT --- --- --- --- GCC GCG CCC --- --- --- --- --- --- GCG GGC --- --- --- --- GGC TCG CCC --- --- --- --- --- --- --- --- --- --- --- GCC --- --- --- --- --- --- --- --- --- --- --- --- --- --- CAG GCC GCG GCG --- --- --- --- --- --- --- --- --- --- GCG AGC GCG GCC GCG TCG GGT GCC GCG CCG TCG --- --- --- --- --- --- --- --- AGC GCT --- --- GCC GCC GCG TCG AGC GCG CAA --- 
MFP4__GCA_000294635.1           --- --- --- ATG CGC GTC GAA --- --- CGG GTT CCA TAC CGC TTA ATC ACT GTC GCG ACG --- --- --- GCT GCC GTT TTC CTG GCC GCG TGC GGA AAA AAA GAA TCG GCT CCG CCC CCT CAA ACG CCC GAA GTC GGC GTC GTC ACC GTC CAG CCG CAG TCC GTG CCG GTC GTC TCC GAA CTG CCG GGC CGT ACG AGC GCC TAT CTG GTC GCG CAG GTG CGC GCA CGG GTC GAC GGC ATC GTG TTG CGG CGC GAG TTC ACG GAA GGC AGC GAC GTC AAG GCC GGC CAG CGC CTG TAC AAG ATC GAT CCG GCA CCC TAT ATC GCG CAA TTG AAC AGC GCG AAG GCG ACG CTC GCG AAG GCG CAG GCG AAC CTC GCG ACG CAG AAC GCG CTC GTC GCG CGC TAC AAG GTG CTC GTC GCC GCG AAC GCG GTC AGC AAG CAG CAG TAC GAC GAT GCG GTG GCC GCG CAA GGG CAG GCG GCC GCC GAC GTG GGC GCG GGC AAG GCC GCC GTC GAG ACC GCG CAG ATC AAC CTC GGC TAT ACG GAT GTC GTC TCG CCG ATC ACG GGC CGC GTC GGC ATC TCG CAG GTC ACG CCG GGC GCG TAC GTG CAG GCG AGC CAG GCG ACG CTG ATG TCG ACC GTC CAG CAG CTC GAT CCG GTC TAC GTC GAT CTC ACG CAG TCG AGC CTC GAC GGC CTG AAG CTG CGC CAG GAC ATC CAG AGC GGG CGC ATC AAG ACG GAA GGC CCG GGC GCG GCG AAG GTC ACG CTG ATT CTC GAG GAC GGC AAG CCG TAC CCG GAG CGG GGC AAG CTG CAG TTC AGC GAT GTC ACG GTC GAC CAG ACG ACG GGC TCG GTC ACG ATC CGC GCG ATC TTC CCG AAC AAG CAG CGC GTG CTG CTG CCG GGC ATG TTC GTG CGC GCG CGC ATC GAA GAG GGC GTC AAC GAG AAC GCG TTC CTC GTT CCG CAG ATC GGC GTC ACG CAC GAT CCG AAG GGC CAG GCG ATC GCG ATG ATC GTC GAC GGC AAG GGC AAG GTC GAG CCG CGC GTG CTG GTC ACG GGC GGC ACG CAG GGC CAG AAC TGG GTG GTC GAG AGC GGC CTG CAG GCG GGC GAC CGC GTG ATC GTG CAG GGC ATC GAC AAG GTG CGC CCG GGC ATG ACC GTG AAG GCC GCC GAG GCT CAA CTG CCG --- --- --- --- --- GCC --- --- --- --- GCG GCG GCC --- --- --- --- --- --- --- --- --- --- --- --- --- GGC GCG TCG GGT --- --- --- --- GCC GCG CCC --- --- --- --- --- --- GCG GGC --- --- --- --- GGC TCG CCC --- --- --- --- --- --- --- --- --- --- --- GCC --- --- --- --- --- --- --- --- --- --- --- --- --- --- CAG GCC GCG GCG --- --- --- --- --- --- --- --- --- --- GCG AGC GCG GCC GCG TCG GGT GCC GCG CCG TCG --- --- --- --- --- --- --- --- AGC GCT --- --- GCC GCC GCG TCG AGC GCG CAA --- 
MFP4__GCA_000350505.1           --- --- --- ATG CGC GTC GAA --- --- CGG GTT CCA TAC CGC TTA ATC ACT GTC GCG ACG --- --- --- GCT GCC GTT TTC CTG GCC GCG TGC GGA AAA AAA GAA TCG GCT CCG CCC CCT CAA ACG CCC GAA GTC GGC GTC GTC ACC GTC CAG CCG CAG TCC GTG CCG GTC GTC TCC GAA CTG CCG GGC CGT ACG AGC GCC TAT CTG GTC GCG CAG GTG CGC GCA CGG GTC GAC GGC ATC GTG TTG CGG CGC GAG TTC ACG GAA GGC AGC GAC GTC AAG GCC GGC CAG CGC CTG TAC AAG ATC GAT CCG GCA CCC TAT ATC GCG CAA TTG AAC AGC GCG AAG GCG ACG CTC GCG AAG GCG CAG GCG AAC CTC GCG ACG CAG AAC GCG CTC GTC GCG CGC TAC AAG GTG CTC GTC GCC GCG AAC GCG GTC AGC AAG CAG CAG TAC GAC GAT GCG GTG GCC GCG CAA GGG CAG GCG GCC GCC GAC GTG GGC GCG GGC AAG GCC GCC GTC GAG ACC GCG CAG ATC AAC CTC GGC TAT ACG GAT GTC GTC TCG CCG ATC ACG GGC CGC GTC GGC ATC TCG CAG GTC ACG CCG GGC GCG TAC GTG CAG GCG AGC CAG GCG ACG CTG ATG TCG ACC GTC CAG CAG CTC GAT CCG GTC TAC GTC GAT CTC ACG CAG TCG AGC CTC GAC GGC CTG AAG CTG CGC CAG GAC ATC CAG AGC GGG CGC ATC AAG ACG GAA GGC CCG GGC GCG GCG AAG GTC ACG CTG ATT CTC GAG GAC GGC AAG CCG TAC CCG GAG CGG GGC AAG CTG CAG TTC AGC GAT GTC ACG GTC GAC CAG ACG ACG GGC TCG GTC ACG ATC CGC GCG ATC TTC CCG AAC AAG CAG CGC GTG CTG CTG CCG GGC ATG TTC GTG CGC GCG CGC ATC GAA GAG GGC GTC AAC GAG AAC GCG TTC CTC GTT CCG CAG ATC GGC GTC ACG CAC GAT CCG AAG GGC CAG GCG ATC GCG ATG ATC GTC GAC GGC AAG GGC AAG GTC GAG CCG CGC GTG CTG GTC ACG GGC GGC ACG CAG GGC CAG AAC TGG GTG GTC GAG AGC GGC CTG CAG GCG GGC GAC CGC GTG ATC GTG CAG GGC ATC GAC AAG GTG CGC CCG GGC ATG ACC GTG AAG GCC GCC GAG GCT CAA CTG CCG --- --- --- --- --- GCC --- --- --- --- GCG GCG GCC --- --- --- --- --- --- --- --- --- --- --- --- --- GGC GCG TCG GGT --- --- --- --- GCC GCG CCC --- --- --- --- --- --- GCG GGC --- --- --- --- GGC TCG CCC --- --- --- --- --- --- --- --- --- --- --- GCC --- --- --- --- --- --- --- --- --- --- --- --- --- --- CAG GCC GCG GCG --- --- --- --- --- --- --- --- --- --- GCG AGC GCG GCC GCG TCG GGT GCC GCG CCG TCG --- --- --- --- --- --- --- --- AGC GCT --- --- GCC GCC GCG TCG AGC GCG CAA --- 
MFP4__GCA_000454625.1           --- --- --- ATG CGC GTC GAA --- --- CGG GTT CCA TAC CGC TTA ATC ACT GTC GCG ACG --- --- --- GCT GCC GTT TTC CTG GCC GCG TGC GGA AAA AAA GAA TCG GCT CCG CCC CCT CAA ACG CCC GAA GTC GGC GTC GTC ACC GTC CAG CCG CAG TCC GTG CCG GTC GTC TCC GAA CTG CCG GGC CGT ACG AGC GCC TAT CTG GTC GCG CAG GTG CGC GCA CGG GTC GAC GGC ATC GTG TTG CGG CGC GAG TTC ACG GAA GGC AGC GAC GTC AAG GCC GGC CAG CGC CTG TAC AAG ATC GAT CCG GCA CCC TAT ATC GCG CAA TTG AAC AGC GCG AAG GCG ACG CTC GCG AAG GCG CAG GCG AAC CTC GCG ACG CAG AAC GCG CTC GTC GCG CGC TAC AAG GTG CTC GTC GCC GCG AAC GCG GTC AGC AAG CAG CAG TAC GAC GAT GCG GTG GCC GCG CAA GGG CAG GCG GCC GCC GAC GTG GGC GCG GGC AAG GCC GCC GTC GAG ACC GCG CAG ATC AAC CTC GGC TAT ACG GAT GTC GTC TCG CCG ATC ACG GGC CGC GTC GGC ATC TCG CAG GTC ACG CCG GGC GCG TAC GTG CAG GCG AGC CAG GCG ACG CTG ATG TCG ACC GTC CAG CAG CTC GAT CCG GTC TAC GTC GAT CTC ACG CAG TCG AGC CTC GAC GGC CTG AAG CTG CGC CAG GAC ATC CAG AGC GGG CGC ATC AAG ACG GAA GGC CCG GGC GCG GCG AAG GTC ACG CTG ATT CTC GAG GAC GGC AAG CCG TAC CCG GAG CGG GGC AAG CTG CAG TTC AGC GAT GTC ACG GTC GAC CAG ACG ACG GGC TCG GTC ACG ATC CGC GCG ATC TTC CCG AAC AAG CAG CGC GTG CTG CTG CCG GGC ATG TTC GTG CGC GCG CGC ATC GAA GAG GGC GTC AAC GAG AAC GCG TTC CTC GTT CCG CAG ATC GGC GTC ACG CAC GAT CCG AAG GGC CAG GCG ATC GCG ATG ATC GTC GAC GGC AAG GGC AAG GTC GAG CCG CGC GTG CTG GTC ACG GGC GGC ACG CAG GGC CAG AAC TGG GTG GTC GAG AGC GGC CTG CAG GCG GGC GAC CGC GTG ATC GTG CAG GGC ATC GAC AAG GTG CGC CCG GGC ATG ACC GTG AAG GCC GCC GAG GCT CAA CTG CCG --- --- --- --- --- GCC --- --- --- --- GCG GCG GCC --- --- --- --- --- --- --- --- --- --- --- --- --- GGC GCG TCG GGT --- --- --- --- GCC GCG CCC --- --- --- --- --- --- GCG GGC --- --- --- --- GGC TCG CCC --- --- --- --- --- --- --- --- --- --- --- GCC --- --- --- --- --- --- --- --- --- --- --- --- --- --- CAG GCC GCG GCG --- --- --- --- --- --- --- --- --- --- GCG AGC GCG GCC GCG TCG GGT GCC GCG CCG TCG --- --- --- --- --- --- --- --- AGC GCT --- --- GCC GCC GCG TCG AGC GCG CAA --- 
MFP4__GCA_000755905.1           --- --- --- ATG CGC GTC GAA --- --- CGG GTT CCA TAC CGC TTA ATC ACT GTC GCG ACG --- --- --- GCT GCC GTT TTC CTG GCC GCG TGC GGA AAA AAA GAA TCG GCT CCG CCC CCT CAA ACG CCC GAA GTC GGC GTC GTC ACC GTC CAG CCG CAG TCC GTG CCG GTC GTC TCC GAA CTG CCG GGC CGT ACG AGC GCC TAT CTG GTC GCG CAG GTG CGC GCA CGG GTC GAC GGC ATC GTG TTG CGG CGC GAG TTC ACG GAA GGC AGC GAC GTC AAG GCC GGC CAG CGC CTG TAC AAG ATC GAT CCG GCA CCC TAT ATC GCG CAA TTG AAC AGC GCG AAG GCG ACG CTC GCG AAG GCG CAG GCG AAC CTC GCG ACG CAG AAC GCG CTC GTC GCG CGC TAC AAG GTG CTC GTC GCC GCG AAC GCG GTC AGC AAG CAG CAG TAC GAC GAT GCG GTG GCC GCG CAA GGG CAG GCG GCC GCC GAC GTG GGC GCG GGC AAG GCC GCC GTC GAG ACC GCG CAG ATC AAC CTC GGC TAT ACG GAT GTC GTC TCG CCG ATC ACG GGC CGC GTC GGC ATC TCG CAG GTC ACG CCG GGC GCG TAC GTG CAG GCG AGC CAG GCG ACG CTG ATG TCG ACC GTC CAG CAG CTC GAT CCG GTC TAC GTC GAT CTC ACG CAG TCG AGC CTC GAC GGC CTG AAG CTG CGC CAG GAC ATC CAG AGC GGG CGC ATC AAG ACG GAA GGC CCG GGC GCG GCG AAG GTC ACG CTG ATT CTC GAG GAC GGC AAG CCG TAC CCG GAG CGG GGC AAG CTG CAG TTC AGC GAT GTC ACG GTC GAC CAG ACG ACG GGC TCG GTC ACG ATC CGC GCG ATC TTC CCG AAC AAG CAG CGC GTG CTG CTG CCG GGC ATG TTC GTG CGC GCG CGC ATC GAA GAG GGC GTC AAC GAG AAC GCG TTC CTC GTT CCG CAG ATC GGC GTC ACG CAC GAT CCG AAG GGC CAG GCG ATC GCG ATG ATC GTC GAC GGC AAG GGC AAG GTC GAG CCG CGC GTG CTG GTC ACG GGC GGC ACG CAG GGC CAG AAC TGG GTG GTC GAG AGC GGC CTG CAG GCG GGC GAC CGC GTG ATC GTG CAG GGC ATC GAC AAG GTG CGC CCG GGC ATG ACC GTG AAG GCC GCC GAG GCT CAA CTG CCG --- --- --- --- --- GCC --- --- --- --- GCG GCG GCC --- --- --- --- --- --- --- --- --- --- --- --- --- GGC GCG TCG GGT --- --- --- --- GCC GCG CCC --- --- --- --- --- --- GCG GGC --- --- --- --- GGC TCG CCC --- --- --- --- --- --- --- --- --- --- --- GCC --- --- --- --- --- --- --- --- --- --- --- --- --- --- CAG GCC GCG GCG --- --- --- --- --- --- --- --- --- --- GCG AGC GCG GCC GCG TCG GGT GCC GCG CCG TCG --- --- --- --- --- --- --- --- AGC GCT --- --- GCC GCC GCG TCG AGC GCG CAA --- 
MFP4__GCA_000755925.1           --- --- --- ATG CGC GTC GAA --- --- CGG GTT CCA TAC CGC TTA ATC ACT GTC GCG ACG --- --- --- GCT GCC GTT TTC CTG GCC GCG TGC GGA AAA AAA GAA TCG GCT CCG CCC CCT CAA ACG CCC GAA GTC GGC GTC GTC ACC GTC CAG CCG CAG TCC GTG CCG GTC GTC TCC GAA CTG CCG GGC CGT ACG AGC GCC TAT CTG GTC GCG CAG GTG CGC GCA CGG GTC GAC GGC ATC GTG TTG CGG CGC GAG TTC ACG GAA GGC AGC GAC GTC AAG GCC GGC CAG CGC CTG TAC AAG ATC GAT CCG GCA CCC TAT ATC GCG CAA TTG AAC AGC GCG AAG GCG ACG CTC GCG AAG GCG CAG GCG AAC CTC GCG ACG CAG AAC GCG CTC GTC GCG CGC TAC AAG GTG CTC GTC GCC GCG AAC GCG GTC AGC AAG CAG CAG TAC GAC GAT GCG GTG GCC GCG CAA GGG CAG GCG GCC GCC GAC GTG GGC GCG GGC AAG GCC GCC GTC GAG ACC GCG CAG ATC AAC CTC GGC TAT ACG GAT GTC GTC TCG CCG ATC ACG GGC CGC GTC GGC ATC TCG CAG GTC ACG CCG GGC GCG TAC GTG CAG GCG AGC CAG GCG ACG CTG ATG TCG ACC GTC CAG CAG CTC GAT CCG GTC TAC GTC GAT CTC ACG CAG TCG AGC CTC GAC GGC CTG AAG CTG CGC CAG GAC ATC CAG AGC GGG CGC ATC AAG ACG GAA GGC CCG GGC GCG GCG AAG GTC ACG CTG ATT CTC GAG GAC GGC AAG CCG TAC CCG GAG CGG GGC AAG CTG CAG TTC AGC GAT GTC ACG GTC GAC CAG ACG ACG GGC TCG GTC ACG ATC CGC GCG ATC TTC CCG AAC AAG CAG CGC GTG CTG CTG CCG GGC ATG TTC GTG CGC GCG CGC ATC GAA GAG GGC GTC AAC GAG AAC GCG TTC CTC GTT CCG CAG ATC GGC GTC ACG CAC GAT CCG AAG GGC CAG GCG ATC GCG ATG ATC GTC GAC GGC AAG GGC AAG GTC GAG CCG CGC GTG CTG GTC ACG GGC GGC ACG CAG GGC CAG AAC TGG GTG GTC GAG AGC GGC CTG CAG GCG GGC GAC CGC GTG ATC GTG CAG GGC ATC GAC AAG GTG CGC CCG GGC ATG ACC GTG AAG GCC GCC GAG GCT CAA CTG CCG --- --- --- --- --- GCC --- --- --- --- GCG GCG GCC --- --- --- --- --- --- --- --- --- --- --- --- --- GGC GCG TCG GGT --- --- --- --- GCC GCG CCC --- --- --- --- --- --- GCG GGC --- --- --- --- GGC TCG CCC --- --- --- --- --- --- --- --- --- --- --- GCC --- --- --- --- --- --- --- --- --- --- --- --- --- --- CAG GCC GCG GCG --- --- --- --- --- --- --- --- --- --- GCG AGC GCG GCC GCG TCG GGT GCC GCG CCG TCG --- --- --- --- --- --- --- --- AGC GCT --- --- GCC GCC GCG TCG AGC GCG CAA --- 
MFP4__GCA_000756085.1           --- --- --- ATG CGC GTC GAA --- --- CGG GTT CCA TAC CGC TTA ATC ACT GTC GCG ACG --- --- --- GCT GCC GTT TTC CTG GCC GCG TGC GGA AAA AAA GAA TCG GCT CCG CCC CCT CAA ACG CCC GAA GTC GGC GTC GTC ACC GTC CAG CCG CAG TCC GTG CCG GTC GTC TCC GAA CTG CCG GGC CGT ACG AGC GCC TAT CTG GTC GCG CAG GTG CGC GCA CGG GTC GAC GGC ATC GTG TTG CGG CGC GAG TTC ACG GAA GGC AGC GAC GTC AAG GCC GGC CAG CGC CTG TAC AAG ATC GAT CCG GCA CCC TAT ATC GCG CAA TTG AAC AGC GCG AAG GCG ACG CTC GCG AAG GCG CAG GCG AAC CTC GCG ACG CAG AAC GCG CTC GTC GCG CGC TAC AAG GTG CTC GTC GCC GCG AAC GCG GTC AGC AAG CAG CAG TAC GAC GAT GCG GTG GCC GCG CAA GGG CAG GCG GCC GCC GAC GTG GGC GCG GGC AAG GCC GCC GTC GAG ACC GCG CAG ATC AAC CTC GGC TAT ACG GAT GTC GTC TCG CCG ATC ACG GGC CGC GTC GGC ATC TCG CAG GTC ACG CCG GGC GCG TAC GTG CAG GCG AGC CAG GCG ACG CTG ATG TCG ACC GTC CAG CAG CTC GAT CCG GTC TAC GTC GAT CTC ACG CAG TCG AGC CTC GAC GGC CTG AAG CTG CGC CAG GAC ATC CAG AGC GGG CGC ATC AAG ACG GAA GGC CCG GGC GCG GCG AAG GTC ACG CTG ATT CTC GAG GAC GGC AAG CCG TAC CCG GAG CGG GGC AAG CTG CAG TTC AGC GAT GTC ACG GTC GAC CAG ACG ACG GGC TCG GTC ACG ATC CGC GCG ATC TTC CCG AAC AAG CAG CGC GTG CTG CTG CCG GGC ATG TTC GTG CGC GCG CGC ATC GAA GAG GGC GTC AAC GAG AAC GCG TTC CTC GTT CCG CAG ATC GGC GTC ACG CAC GAT CCG AAG GGC CAG GCG ATC GCG ATG ATC GTC GAC GGC AAG GGC AAG GTC GAG CCG CGC GTG CTG GTC ACG GGC GGC ACG CAG GGC CAG AAC TGG GTG GTC GAG AGC GGC CTG CAG GCG GGC GAC CGC GTG ATC GTG CAG GGC ATC GAC AAG GTG CGC CCG GGC ATG ACC GTG AAG GCC GCC GAG GCT CAA CTG CCG --- --- --- --- --- GCC --- --- --- --- GCG GCG GCC --- --- --- --- --- --- --- --- --- --- --- --- --- GGC GCG TCG GGT --- --- --- --- GCC GCG CCC --- --- --- --- --- --- GCG GGC --- --- --- --- GGC TCG CCC --- --- --- --- --- --- --- --- --- --- --- GCC --- --- --- --- --- --- --- --- --- --- --- --- --- --- CAG GCC GCG GCG --- --- --- --- --- --- --- --- --- --- GCG AGC GCG GCC GCG TCG GGT GCC GCG CCG TCG --- --- --- --- --- --- --- --- AGC GCT --- --- GCC GCC GCG TCG AGC GCG CAA --- 
MFP4__GCA_000757015.2           --- --- --- ATG CGC GTC GAA --- --- CGG GTT CCA TAC CGC TTA ATC ACT GTC GCG ACG --- --- --- GCT GCC GTT TTC CTG GCC GCG TGC GGA AAA AAA GAA TCG GCT CCG CCC CCT CAA ACG CCC GAA GTC GGC GTC GTC ACC GTC CAG CCG CAG TCC GTG CCG GTC GTC TCC GAA CTG CCG GGC CGT ACG AGC GCC TAT CTG GTC GCG CAG GTG CGC GCA CGG GTC GAC GGC ATC GTG TTG CGG CGC GAG TTC ACG GAA GGC AGC GAC GTC AAG GCC GGC CAG CGC CTG TAC AAG ATC GAT CCG GCA CCC TAT ATC GCG CAA TTG AAC AGC GCG AAG GCG ACG CTC GCG AAG GCG CAG GCG AAC CTC GCG ACG CAG AAC GCG CTC GTC GCG CGC TAC AAG GTG CTC GTC GCC GCG AAC GCG GTC AGC AAG CAG CAG TAC GAC GAT GCG GTG GCC GCG CAA GGG CAG GCG GCC GCC GAC GTG GGC GCG GGC AAG GCC GCC GTC GAG ACC GCG CAG ATC AAC CTC GGC TAT ACG GAT GTC GTC TCG CCG ATC ACG GGC CGC GTC GGC ATC TCG CAG GTC ACG CCG GGC GCG TAC GTG CAG GCG AGC CAG GCG ACG CTG ATG TCG ACC GTC CAG CAG CTC GAT CCG GTC TAC GTC GAT CTC ACG CAG TCG AGC CTC GAC GGC CTG AAG CTG CGC CAG GAC ATC CAG AGC GGG CGC ATC AAG ACG GAA GGC CCG GGC GCG GCG AAG GTC ACG CTG ATT CTC GAG GAC GGC AAG CCG TAC CCG GAG CGG GGC AAG CTG CAG TTC AGC GAT GTC ACG GTC GAC CAG ACG ACG GGC TCG GTC ACG ATC CGC GCG ATC TTC CCG AAC AAG CAG CGC GTG CTG CTG CCG GGC ATG TTC GTG CGC GCG CGC ATC GAA GAG GGC GTC AAC GAG AAC GCG TTC CTC GTT CCG CAG ATC GGC GTC ACG CAC GAT CCG AAG GGC CAG GCG ATC GCG ATG ATC GTC GAC GGC AAG GGC AAG GTC GAG CCG CGC GTG CTG GTC ACG GGC GGC ACG CAG GGC CAG AAC TGG GTG GTC GAG AGC GGC CTG CAG GCG GGC GAC CGC GTG ATC GTG CAG GGC ATC GAC AAG GTG CGC CCG GGC ATG ACC GTG AAG GCC GCC GAG GCT CAA CTG CCG --- --- --- --- --- GCC --- --- --- --- GCG GCG GCC --- --- --- --- --- --- --- --- --- --- --- --- --- GGC GCG TCG GGT --- --- --- --- GCC GCG CCC --- --- --- --- --- --- GCG GGC --- --- --- --- GGC TCG CCC --- --- --- --- --- --- --- --- --- --- --- GCC --- --- --- --- --- --- --- --- --- --- --- --- --- --- CAG GCC GCG GCG --- --- --- --- --- --- --- --- --- --- GCG AGC GCG GCC GCG TCG GGT GCC GCG CCG TCG --- --- --- --- --- --- --- --- AGC GCT --- --- GCC GCC GCG TCG AGC GCG CAA --- 
MFP4__GCA_000757035.2           --- --- --- ATG CGC GTC GAA --- --- CGG GTT CCA TAC CGC TTA ATC ACT GTC GCG ACG --- --- --- GCT GCC GTT TTC CTG GCC GCG TGC GGA AAA AAA GAA TCG GCT CCG CCC CCT CAA ACG CCC GAA GTC GGC GTC GTC ACC GTC CAG CCG CAG TCC GTG CCG GTC GTC TCC GAA CTG CCG GGC CGT ACG AGC GCC TAT CTG GTC GCG CAG GTG CGC GCA CGG GTC GAC GGC ATC GTG TTG CGG CGC GAG TTC ACG GAA GGC AGC GAC GTC AAG GCC GGC CAG CGC CTG TAC AAG ATC GAT CCG GCA CCC TAT ATC GCG CAA TTG AAC AGC GCG AAG GCG ACG CTC GCG AAG GCG CAG GCG AAC CTC GCG ACG CAG AAC GCG CTC GTC GCG CGC TAC AAG GTG CTC GTC GCC GCG AAC GCG GTC AGC AAG CAG CAG TAC GAC GAT GCG GTG GCC GCG CAA GGG CAG GCG GCC GCC GAC GTG GGC GCG GGC AAG GCC GCC GTC GAG ACC GCG CAG ATC AAC CTC GGC TAT ACG GAT GTC GTC TCG CCG ATC ACG GGC CGC GTC GGC ATC TCG CAG GTC ACG CCG GGC GCG TAC GTG CAG GCG AGC CAG GCG ACG CTG ATG TCG ACC GTC CAG CAG CTC GAT CCG GTC TAC GTC GAT CTC ACG CAG TCG AGC CTC GAC GGC CTG AAG CTG CGC CAG GAC ATC CAG AGC GGG CGC ATC AAG ACG GAA GGC CCG GGC GCG GCG AAG GTC ACG CTG ATT CTC GAG GAC GGC AAG CCG TAC CCG GAG CGG GGC AAG CTG CAG TTC AGC GAT GTC ACG GTC GAC CAG ACG ACG GGC TCG GTC ACG ATC CGC GCG ATC TTC CCG AAC AAG CAG CGC GTG CTG CTG CCG GGC ATG TTC GTG CGC GCG CGC ATC GAA GAG GGC GTC AAC GAG AAC GCG TTC CTC GTT CCG CAG ATC GGC GTC ACG CAC GAT CCG AAG GGC CAG GCG ATC GCG ATG ATC GTC GAC GGC AAG GGC AAG GTC GAG CCG CGC GTG CTG GTC ACG GGC GGC ACG CAG GGC CAG AAC TGG GTG GTC GAG AGC GGC CTG CAG GCG GGC GAC CGC GTG ATC GTG CAG GGC ATC GAC AAG GTG CGC CCG GGC ATG ACC GTG AAG GCC GCC GAG GCT CAA CTG CCG --- --- --- --- --- GCC --- --- --- --- GCG GCG GCC --- --- --- --- --- --- --- --- --- --- --- --- --- GGC GCG TCG GGT --- --- --- --- GCC GCG CCC --- --- --- --- --- --- GCG GGC --- --- --- --- GGC TCG CCC --- --- --- --- --- --- --- --- --- --- --- GCC --- --- --- --- --- --- --- --- --- --- --- --- --- --- CAG GCC GCG GCG --- --- --- --- --- --- --- --- --- --- GCG AGC GCG GCC GCG TCG GGT GCC GCG CCG TCG --- --- --- --- --- --- --- --- AGC GCT --- --- GCC GCC GCG TCG AGC GCG CAA --- 
MFP4__GCA_000757225.1           --- --- --- ATG CGC GTC GAA --- --- CGG GTT CCA TAC CGC TTA ATC ACT GTC GCG ACG --- --- --- GCT GCC GTT TTC CTG GCC GCG TGC GGA AAA AAA GAA TCG GCT CCG CCC CCT CAA ACG CCC GAA GTC GGC GTC GTC ACC GTC CAG CCG CAG TCC GTG CCG GTC GTC TCC GAA CTG CCG GGC CGT ACG AGC GCC TAT CTG GTC GCG CAG GTG CGC GCA CGG GTC GAC GGC ATC GTG TTG CGG CGC GAG TTC ACG GAA GGC AGC GAC GTC AAG GCC GGC CAG CGC CTG TAC AAG ATC GAT CCG GCA CCC TAT ATC GCG CAA TTG AAC AGC GCG AAG GCG ACG CTC GCG AAG GCG CAG GCG AAC CTC GCG ACG CAG AAC GCG CTC GTC GCG CGC TAC AAG GTG CTC GTC GCC GCG AAC GCG GTC AGC AAG CAG CAG TAC GAC GAT GCG GTG GCC GCG CAA GGG CAG GCG GCC GCC GAC GTG GGC GCG GGC AAG GCC GCC GTC GAG ACC GCG CAG ATC AAC CTC GGC TAT ACG GAT GTC GTC TCG CCG ATC ACG GGC CGC GTC GGC ATC TCG CAG GTC ACG CCG GGC GCG TAC GTG CAG GCG AGC CAG GCG ACG CTG ATG TCG ACC GTC CAG CAG CTC GAT CCG GTC TAC GTC GAT CTC ACG CAG TCG AGC CTC GAC GGC CTG AAG CTG CGC CAG GAC ATC CAG AGC GGG CGC ATC AAG ACG GAA GGC CCG GGC GCG GCG AAG GTC ACG CTG ATT CTC GAG GAC GGC AAG CCG TAC CCG GAG CGG GGC AAG CTG CAG TTC AGC GAT GTC ACG GTC GAC CAG ACG ACG GGC TCG GTC ACG ATC CGC GCG ATC TTC CCG AAC AAG CAG CGC GTG CTG CTG CCG GGC ATG TTC GTG CGC GCG CGC ATC GAA GAG GGC GTC AAC GAG AAC GCG TTC CTC GTT CCG CAG ATC GGC GTC ACG CAC GAT CCG AAG GGC CAG GCG ATC GCG ATG ATC GTC GAC GGC AAG GGC AAG GTC GAG CCG CGC GTG CTG GTC ACG GGC GGC ACG CAG GGC CAG AAC TGG GTG GTC GAG AGC GGC CTG CAG GCG GGC GAC CGC GTG ATC GTG CAG GGC ATC GAC AAG GTG CGC CCG GGC ATG ACC GTG AAG GCC GCC GAG GCT CAA CTG CCG --- --- --- --- --- GCC --- --- --- --- GCG GCG GCC --- --- --- --- --- --- --- --- --- --- --- --- --- GGC GCG TCG GGT --- --- --- --- GCC GCG CCC --- --- --- --- --- --- GCG GGC --- --- --- --- GGC TCG CCC --- --- --- --- --- --- --- --- --- --- --- GCC --- --- --- --- --- --- --- --- --- --- --- --- --- --- CAG GCC GCG GCG --- --- --- --- --- --- --- --- --- --- GCG AGC GCG GCC GCG TCG GGC GCC GCG CCG TCG --- --- --- --- --- --- --- --- AGC GCT --- --- GCC GCC GCG TCG AGC GCG CAA --- 
MFP4__GCA_000757255.1           --- --- --- ATG CGC GTC GAA --- --- CGG GTT CCA TAC CGC TTA ATC ACT GTC GCG ACG --- --- --- GCT GCC GTT TTC CTG GCC GCG TGC GGA AAA AAA GAA TCG GCT CCG CCC CCT CAA ACG CCC GAA GTC GGC GTC GTC ACC GTC CAG CCG CAG TCC GTG CCG GTC GTC TCC GAA CTG CCG GGC CGT ACG AGC GCC TAT CTG GTC GCG CAG GTG CGC GCA CGG GTC GAC GGC ATC GTG TTG CGG CGC GAG TTC ACG GAA GGC AGC GAC GTC AAG GCC GGC CAG CGC CTG TAC AAG ATC GAT CCG GCA CCC TAT ATC GCG CAA TTG AAC AGC GCG AAG GCG ACG CTC GCG AAG GCG CAG GCG AAC CTC GCG ACG CAG AAC GCG CTC GTC GCG CGC TAC AAG GTG CTC GTC GCC GCG AAC GCG GTC AGC AAG CAG CAG TAC GAC GAT GCG GTG GCC GCG CAA GGG CAG GCG GCC GCC GAC GTG GGC GCG GGC AAG GCC GCC GTC GAG ACC GCG CAG ATC AAC CTC GGC TAT ACG GAT GTC GTC TCG CCG ATC ACG GGC CGC GTC GGC ATC TCG CAG GTC ACG CCG GGC GCG TAC GTG CAG GCG AGC CAG GCG ACG CTG ATG TCG ACC GTC CAG CAG CTC GAT CCG GTC TAC GTC GAT CTC ACG CAG TCG AGC CTC GAC GGC CTG AAG CTG CGC CAG GAC ATC CAG AGC GGG CGC ATC AAG ACG GAA GGC CCG GGC GCG GCG AAG GTC ACG CTG ATT CTC GAG GAC GGC AAG CCG TAC CCG GAG CGG GGC AAG CTG CAG TTC AGC GAT GTC ACG GTC GAC CAG ACG ACG GGC TCG GTC ACG ATC CGC GCG ATC TTC CCG AAC AAG CAG CGC GTG CTG CTG CCG GGC ATG TTC GTG CGC GCG CGC ATC GAA GAG GGC GTC AAC GAG AAC GCG TTC CTC GTT CCG CAG ATC GGC GTC ACG CAC GAT CCG AAG GGC CAG GCG ATC GCG ATG ATC GTC GAC GGC AAG GGC AAG GTC GAG CCG CGC GTG CTG GTC ACG GGC GGC ACG CAG GGC CAG AAC TGG GTG GTC GAG AGC GGC CTG CAG GCG GGC GAC CGC GTG ATC GTG CAG GGC ATC GAC AAG GTG CGC CCG GGC ATG ACC GTG AAG GCC GCC GAG GCT CAA CTG CCG --- --- --- --- --- GCC --- --- --- --- GCG GCG GCC --- --- --- --- --- --- --- --- --- --- --- --- --- GGC GCG TCG GGT --- --- --- --- GCC GCG CCC --- --- --- --- --- --- GCG GGC --- --- --- --- GGC TCG CCC --- --- --- --- --- --- --- --- --- --- --- GCC --- --- --- --- --- --- --- --- --- --- --- --- --- --- CAG GCC GCG GCG --- --- --- --- --- --- --- --- --- --- GCG AGC GCG GCC GCG TCG GGT GCC GCG CCG TCG --- --- --- --- --- --- --- --- AGC GCT --- --- GCC GCC GCG TCG AGC GCG CAA --- 
MFP4__GCA_000763555.1           --- --- --- ATG CGC GTC GAA --- --- CGG GTT CCA TAC CGC TTA ATC ACT GTC GCG ACG --- --- --- GCT GCC GTT TTC CTG GCC GCG TGC GGA AAA AAA GAA TCG GCT CCG CCC CCT CAA ACG CCC GAA GTC GGC GTC GTC ACC GTC CAG CCG CAG TCC GTG CCG GTC GTC TCC GAA CTG CCG GGC CGT ACG AGC GCC TAT CTG GTC GCG CAG GTG CGC GCA CGG GTC GAC GGC ATC GTG TTG CGG CGC GAG TTC ACG GAA GGC AGC GAC GTC AAG GCC GGC CAG CGC CTG TAC AAG ATC GAT CCG GCA CCC TAT ATC GCG CAA TTG AAC AGC GCG AAG GCG ACG CTC GCG AAG GCG CAG GCG AAC CTC GCG ACG CAG AAC GCG CTC GTC GCG CGC TAC AAG GTG CTC GTC GCC GCG AAC GCG GTC AGC AAG CAG CAG TAC GAC GAT GCG GTG GCC GCG CAA GGG CAG GCG GCC GCC GAC GTG GGC GCG GGC AAG GCC GCC GTC GAG ACC GCG CAG ATC AAC CTC GGC TAT ACG GAT GTC GTC TCG CCG ATC ACG GGC CGC GTC GGC ATC TCG CAG GTC ACG CCG GGC GCG TAC GTG CAG GCG AGC CAG GCG ACG CTG ATG TCG ACC GTC CAG CAG CTC GAT CCG GTC TAC GTC GAT CTC ACG CAG TCG AGC CTC GAC GGC CTG AAG CTG CGC CAG GAC ATC CAG AGC GGG CGC ATC AAG ACG GAA GGC CCG GGC GCG GCG AAG GTC ACG CTG ATT CTC GAG GAC GGC AAG CCG TAC CCG GAG CGG GGC AAG CTG CAG TTC AGC GAT GTC ACG GTC GAC CAG ACG ACG GGC TCG GTC ACG ATC CGC GCG ATC TTC CCG AAC AAG CAG CGC GTG CTG CTG CCG GGC ATG TTC GTG CGC GCG CGC ATC GAA GAG GGC GTC AAC GAG AAC GCG TTC CTC GTT CCG CAG ATC GGC GTC ACG CAC GAT CCG AAG GGC CAG GCG ATC GCG ATG ATC GTC GAC GGC AAG GGC AAG GTC GAG CCG CGC GTG CTG GTC ACG GGC GGC ACG CAG GGC CAG AAC TGG GTG GTC GAG AGC GGC CTG CAG GCG GGC GAC CGC GTG ATC GTG CAG GGC ATC GAC AAG GTG CGC CCG GGC ATG ACC GTG AAG GCC GCC GAG GCT CAA CTG CCG --- --- --- --- --- GCC --- --- --- --- GCG GCG GCC --- --- --- --- --- --- --- --- --- --- --- --- --- GGC GCG TCG GGT --- --- --- --- GCC GCG CCC --- --- --- --- --- --- GCG GGC --- --- --- --- GGC TCG CCC --- --- --- --- --- --- --- --- --- --- --- GCC --- --- --- --- --- --- --- --- --- --- --- --- --- --- CAG GCC GCG GCG --- --- --- --- --- --- --- --- --- --- GCG AGC GCG GCC GCG TCG GGT GCC GCG CCG TCG --- --- --- --- --- --- --- --- AGC GCT --- --- GCC GCC GCG TCG AGC GCG CAA --- 
MFP4__GCA_000774465.1           --- --- --- ATG CGC GTC GAA --- --- CGG GTT CCA TAC CGC TTA ATC ACT GTC GCG ACG --- --- --- GCT GCC GTT TTC CTG GCC GCG TGC GGA AAA AAA GAA TCG GCT CCG CCC CCT CAA ACG CCC GAA GTC GGC GTC GTC ACC GTC CAG CCG CAG TCC GTG CCG GTC GTC TCC GAA CTG CCG GGC CGT ACG AGC GCC TAT CTG GTC GCG CAG GTG CGC GCA CGG GTC GAC GGC ATC GTG TTG CGG CGC GAG TTC ACG GAA GGC AGC GAC GTC AAG GCC GGC CAG CGC CTG TAC AAG ATC GAT CCG GCA CCC TAT ATC GCG CAA TTG AAC AGC GCG AAG GCG ACG CTC GCG AAG GCG CAG GCG AAC CTC GCG ACG CAG AAC GCG CTC GTC GCG CGC TAC AAG GTG CTC GTC GCC GCG AAC GCG GTC AGC AAG CAG CAG TAC GAC GAT GCG GTG GCC GCG CAA GGG CAG GCG GCC GCC GAC GTG GGC GCG GGC AAG GCC GCC GTC GAG ACC GCG CAG ATC AAC CTC GGC TAT ACG GAT GTC GTC TCG CCG ATC ACG GGC CGC GTC GGC ATC TCG CAG GTC ACG CCG GGC GCG TAC GTG CAG GCG AGC CAG GCG ACG CTG ATG TCG ACC GTC CAG CAG CTC GAT CCG GTC TAC GTC GAT CTC ACG CAG TCG AGC CTC GAC GGC CTG AAG CTG CGC CAG GAC ATC CAG AGC GGG CGC ATC AAG ACG GAA GGC CCG GGC GCG GCG AAG GTC ACG CTG ATT CTC GAG GAC GGC AAG CCG TAC CCG GAG CGG GGC AAG CTG CAG TTC AGC GAT GTC ACG GTC GAC CAG ACG ACG GGC TCG GTC ACG ATC CGC GCG ATC TTC CCG AAC AAG CAG CGC GTG CTG CTG CCG GGC ATG TTC GTG CGC GCG CGC ATC GAA GAG GGC GTC AAC GAG AAC GCG TTC CTC GTT CCG CAG ATC GGC GTC ACG CAC GAT CCG AAG GGC CAG GCG ATC GCG ATG ATC GTC GAC GGC AAG GGC AAG GTC GAG CCG CGC GTG CTG GTC ACG GGC GGC ACG CAG GGC CAG AAC TGG GTG GTC GAG AGC GGC CTG CAG GCG GGC GAC CGC GTG ATC GTG CAG GGC ATC GAC AAG GTG CGC CCG GGC ATG ACC GTG AAG GCC GCC GAG GCT CAA CTG CCG --- --- --- --- --- GCC --- --- --- --- GCG GCG GCC --- --- --- --- --- --- --- --- --- --- --- --- --- GGC GCG TCG GGT --- --- --- --- GCC GCG CCC --- --- --- --- --- --- GCG GGC --- --- --- --- GGC TCG CCC --- --- --- --- --- --- --- --- --- --- --- GCC --- --- --- --- --- --- --- --- --- --- --- --- --- --- CAG GCC GCG GCG --- --- --- --- --- --- --- --- --- --- GCG AGC GCG GCC GCG TCG GGT GCC GCG CCG TCG --- --- --- --- --- --- --- --- AGC GCT --- --- GCC GCC GCG TCG AGC GCG CAA --- 
MFP4__GCA_000959125.1           --- --- --- ATG CGC GTC GAA --- --- CGG GTT CCA TAC CGC TTA ATC ACT GTC GCG ACG --- --- --- GCT GCC GTT TTC CTG GCC GCG TGC GGA AAA AAA GAA TCG GCT CCG CCC CCT CAA ACG CCC GAA GTC GGC GTC GTC ACC GTC CAG CCG CAG TCC GTG CCG GTC GTC TCC GAA CTG CCG GGC CGT ACG AGC GCC TAT CTG GTC GCG CAG GTG CGC GCA CGG GTC GAC GGC ATC GTG TTG CGG CGC GAG TTC ACG GAA GGC AGC GAC GTC AAG GCC GGC CAG CGC CTG TAC AAG ATC GAT CCG GCA CCC TAT ATC GCG CAA TTG AAC AGC GCG AAG GCG ACG CTC GCG AAG GCG CAG GCG AAC CTC GCG ACG CAG AAC GCG CTC GTC GCG CGC TAC AAG GTG CTC GTC GCC GCG AAC GCG GTC AGC AAG CAG CAG TAC GAC GAT GCG GTG GCC GCG CAA GGG CAG GCG GCC GCC GAC GTG GGC GCG GGC AAG GCC GCC GTC GAG ACC GCG CAG ATC AAC CTC GGC TAT ACG GAT GTC GTC TCG CCG ATC ACG GGC CGC GTC GGC ATC TCG CAG GTC ACG CCG GGC GCG TAC GTG CAG GCG AGC CAG GCG ACG CTG ATG TCG ACC GTC CAG CAG CTC GAT CCG GTC TAC GTC GAT CTC ACG CAG TCG AGC CTC GAC GGC CTG AAG CTG CGC CAG GAC ATC CAG AGC GGG CGC ATC AAG ACG GAA GGC CCG GGC GCG GCG AAG GTC ACG CTG ATT CTC GAG GAC GGC AAG CCG TAC CCG GAG CGG GGC AAG CTG CAG TTC AGC GAT GTC ACG GTC GAC CAG ACG ACG GGC TCG GTC ACG ATC CGC GCG ATC TTC CCG AAC AAG CAG CGC GTG CTG CTG CCG GGC ATG TTC GTG CGC GCG CGC ATC GAA GAG GGC GTC AAC GAG AAC GCG TTC CTC GTT CCG CAG ATC GGC GTC ACG CAC GAT CCG AAG GGC CAG GCG ATC GCG ATG ATC GTC GAC GGC AAG GGC AAG GTC GAG CCG CGC GTG CTG GTC ACG GGC GGC ACG CAG GGC CAG AAC TGG GTG GTC GAG AGC GGC CTG CAG GCG GGC GAC CGC GTG ATC GTG CAG GGC ATC GAC AAG GTG CGC CCG GGC ATG ACC GTG AAG GCC GCC GAG GCT CAA CTG CCG --- --- --- --- --- GCC --- --- --- --- GCG GCG GCC --- --- --- --- --- --- --- --- --- --- --- --- --- GGC GCG TCG GGT --- --- --- --- GCC GCG CCC --- --- --- --- --- --- GCG GGC --- --- --- --- GGC TCG CCC --- --- --- --- --- --- --- --- --- --- --- GCC --- --- --- --- --- --- --- --- --- --- --- --- --- --- CAG GCC GCG GCG --- --- --- --- --- --- --- --- --- --- GCG AGC GCG GCC GCG TCG GGT GCC GCG CCG TCG --- --- --- --- --- --- --- --- AGC GCT --- --- GCC GCC GCG TCG AGC GCG CAA --- 
MFP4__GCA_000959265.1           --- --- --- ATG CGC GTC GAA --- --- CGG GTT CCA TAC CGC TTA ATC ACT GTC GCG ACG --- --- --- GCT GCC GTT TTC CTG GCC GCG TGC GGA AAA AAA GAA TCG GCT CCG CCC CCT CAA ACG CCC GAA GTC GGC GTC GTC ACC GTC CAG CCG CAG TCC GTG CCG GTC GTC TCC GAA CTG CCG GGC CGT ACG AGC GCC TAT CTG GTC GCG CAG GTG CGC GCA CGG GTC GAC GGC ATC GTG TTG CGG CGC GAG TTC ACG GAA GGC AGC GAC GTC AAG GCC GGC CAG CGC CTG TAC AAG ATC GAT CCG GCA CCC TAT ATC GCG CAA TTG AAC AGC GCG AAG GCG ACG CTC GCG AAG GCG CAG GCG AAC CTC GCG ACG CAG AAC GCG CTC GTC GCG CGC TAC AAG GTG CTC GTC GCC GCG AAC GCG GTC AGC AAG CAG CAG TAC GAC GAT GCG GTG GCC GCG CAA GGG CAG GCG GCC GCC GAC GTG GGC GCG GGC AAG GCC GCC GTC GAG ACC GCG CAG ATC AAC CTC GGC TAT ACG GAT GTC GTC TCG CCG ATC ACG GGC CGC GTC GGC ATC TCG CAG GTC ACG CCG GGC GCG TAC GTG CAG GCG AGC CAG GCG ACG CTG ATG TCG ACC GTC CAG CAG CTC GAT CCG GTC TAC GTC GAT CTC ACG CAG TCG AGC CTC GAC GGC CTG AAG CTG CGC CAG GAT ATC CAG AGC GGG CGC ATC AAG ACG GAA GGC CCG GGC GCG GCG AAG GTC ACG CTG ATT CTC GAG GAC GGC AAG CCG TAC CCG GAG CGG GGC AAG CTG CAG TTC AGC GAT GTC ACG GTC GAC CAG ACG ACG GGC TCG GTC ACG ATC CGC GCG ATC TTC CCG AAC AAG CAG CGC GTG CTG CTG CCG GGC ATG TTC GTG CGC GCG CGC ATC GAA GAG GGC GTC AAC GAG AAC GCG TTC CTC GTT CCG CAG ATC GGC GTC ACG CAC GAT CCG AAG GGC CAG GCG ATC GCG ATG ATC GTC GAC GGC AAG GGC AAG GTC GAG CCG CGC GTG CTG GTC ACG GGC GGC ACG CAG GGC CAG AAC TGG GTG GTC GAG AGC GGC CTG CAG GCG GGC GAC CGC GTG ATC GTG CAG GGC ATC GAC AAG GTG CGC CCG GGC ATG ACC GTG AAG GCC GCC GAG GCT CAA CTG CCG --- --- --- --- --- GCC --- --- --- --- GCG GCG GCC --- --- --- --- --- --- --- --- --- --- --- --- --- GGC GCG TCG GGT --- --- --- --- GCC GCG CCC --- --- --- --- --- --- GCG GGC --- --- --- --- GGC TCG CCC --- --- --- --- --- --- --- --- --- --- --- GCC --- --- --- --- --- --- --- --- --- --- --- --- --- --- CAG GCC GCG GCG --- --- --- --- --- --- --- --- --- --- GCG AGC GCG GCC GCG TCG GGC GCC GCG CCG TCG --- --- --- --- --- --- --- --- AGC GCT --- --- GCC GCC GCG TCG AGC GCG CAA --- 
MFP4__GCA_001193375.1           --- --- --- ATG CGC GTC GAA --- --- CGG GTT CCA TAC CGC TTA ATC ACT GTC GCG ACG --- --- --- GCT GCC GTT TTC CTG GCC GCG TGC GGA AAA AAA GAA TCG GCT CCG CCC CCT CAA ACG CCC GAA GTC GGC GTC GTC ACC GTC CAG CCG CAG TCC GTG CCG GTC GTC TCC GAA CTG CCG GGC CGT ACG AGC GCC TAT CTG GTC GCG CAG GTG CGC GCA CGG GTC GAC GGC ATC GTG TTG CGG CGC GAG TTC ACG GAA GGC AGC GAC GTC AAG GCC GGC CAG CGC CTG TAC AAG ATC GAT CCG GCA CCC TAT ATC GCG CAA TTG AAC AGC GCG AAG GCG ACG CTC GCG AAG GCG CAG GCG AAC CTC GCG ACG CAG AAC GCG CTC GTC GCG CGC TAC AAG GTG CTC GTC GCC GCG AAC GCG GTC AGC AAG CAG CAG TAC GAC GAT GCG GTG GCC GCG CAA GGG CAG GCG GCC GCC GAC GTG GGC GCG GGC AAG GCC GCC GTC GAG ACC GCG CAG ATC AAC CTC GGC TAT ACG GAT GTC GTC TCG CCG ATC ACG GGC CGC GTC GGC ATC TCG CAG GTC ACG CCG GGC GCG TAC GTG CAG GCG AGC CAG GCG ACG CTG ATG TCG ACC GTC CAG CAG CTC GAT CCG GTC TAC GTC GAT CTC ACG CAG TCG AGC CTC GAC GGC CTG AAG CTG CGC CAG GAC ATC CAG AGC GGG CGC ATC AAG ACG GAA GGC CCG GGC GCG GCG AAG GTC ACG CTG ATT CTC GAG GAC GGC AAG CCG TAC CCG GAG CGG GGC AAG CTG CAG TTC AGC GAT GTC ACG GTC GAC CAG ACG ACG GGC TCG GTC ACG ATC CGC GCG ATC TTC CCG AAC AAG CAG CGC GTG CTG CTG CCG GGC ATG TTC GTG CGC GCG CGC ATC GAA GAG GGC GTC AAC GAG AAC GCG TTC CTC GTT CCG CAG ATC GGC GTC ACG CAC GAT CCG AAG GGC CAG GCG ATC GCG ATG ATC GTC GAC GGC AAG GGC AAG GTC GAG CCG CGC GTG CTG GTC ACG GGC GGC ACG CAG GGC CAG AAC TGG GTG GTC GAG AGC GGC CTG CAG GCG GGC GAC CGC GTG ATC GTG CAG GGC ATC GAC AAG GTG CGC CCG GGC ATG ACC GTG AAG GCC GCC GAG GCT CAA CTG CCG --- --- --- --- --- GCC --- --- --- --- GCG GCG GCC --- --- --- --- --- --- --- --- --- --- --- --- --- GGC GCG TCG GGT --- --- --- --- GCC GCG CCC --- --- --- --- --- --- GCG GGC --- --- --- --- GGC TCG CCC --- --- --- --- --- --- --- --- --- --- --- GCC --- --- --- --- --- --- --- --- --- --- --- --- --- --- CAG GCC GCG GCG --- --- --- --- --- --- --- --- --- --- GCG AGC GCG GCC GCG TCG GGT GCC GCG CCG TCG --- --- --- --- --- --- --- --- AGC GCT --- --- GCC GCC GCG TCG AGC GCG CAA --- 
MFP4__GCA_001197355.1           --- --- --- ATG CGC GTC GAA --- --- CGG GTT CCA TAC CGC TTA ATC ACT GTC GCG ACG --- --- --- GCT GCC GTT TTC CTG GCC GCG TGC GGA AAA AAA GAA TCG GCT CCG CCC CCT CAA ACG CCC GAA GTC GGC GTC GTC ACC GTC CAG CCG CAG TCC GTG CCG GTC GTC TCC GAA CTG CCG GGC CGT ACG AGC GCC TAT CTG GTC GCG CAG GTG CGC GCA CGG GTC GAC GGC ATC GTG TTG CGG CGC GAG TTC ACG GAA GGC AGC GAC GTC AAG GCC GGC CAG CGC CTG TAC AAG ATC GAT CCG GCA CCC TAT ATC GCG CAA TTG AAC AGC GCG AAG GCG ACG CTC GCG AAG GCG CAG GCG AAC CTC GCG ACG CAG AAC GCG CTC GTC GCG CGC TAC AAG GTG CTC GTC GCC GCG AAC GCG GTC AGC AAG CAG CAG TAC GAC GAT GCG GTG GCC GCG CAA GGG CAG GCG GCC GCC GAC GTG GGC GCG GGC AAG GCC GCC GTC GAG ACC GCG CAG ATC AAC CTC GGC TAT ACG GAT GTC GTC TCG CCG ATC ACG GGC CGC GTC GGC ATC TCG CAG GTC ACG CCG GGC GCG TAC GTG CAG GCG AGC CAG GCG ACG CTG ATG TCG ACC GTC CAG CAG CTC GAT CCG GTC TAC GTC GAT CTC ACG CAG TCG AGC CTC GAC GGC CTG AAG CTG CGC CAG GAC ATC CAG AGC GGG CGC ATC AAG ACG GAA GGC CCG GGC GCG GCG AAG GTC ACG CTG ATT CTC GAG GAC GGC AAG CCG TAC CCG GAG CGG GGC AAG CTG CAG TTC AGC GAT GTC ACG GTC GAC CAG ACG ACG GGC TCG GTC ACG ATC CGC GCG ATC TTC CCG AAC AAG CAG CGC GTG CTG CTG CCG GGC ATG TTC GTG CGC GCG CGC ATC GAA GAG GGC GTC AAC GAG AAC GCG TTC CTC GTT CCG CAG ATC GGC GTC ACG CAC GAT CCG AAG GGC CAG GCG ATC GCG ATG ATC GTC GAC GGC AAG GGC AAG GTC GAG CCG CGC GTG CTG GTC ACG GGC GGC ACG CAG GGC CAG AAC TGG GTG GTC GAG AGC GGC CTG CAG GCG GGC GAC CGC GTG ATC GTG CAG GGC ATC GAC AAG GTG CGC CCG GGC ATG ACC GTG AAG GCC GCC GAG GCT CAA CTG CCG --- --- --- --- --- GCC --- --- --- --- GCG GCG GCC --- --- --- --- --- --- --- --- --- --- --- --- --- GGC GCG TCG GGT --- --- --- --- GCC GCG CCC --- --- --- --- --- --- GCG GGC --- --- --- --- GGC TCG CCC --- --- --- --- --- --- --- --- --- --- --- GCC --- --- --- --- --- --- --- --- --- --- --- --- --- --- CAG GCC GCG GCG --- --- --- --- --- --- --- --- --- --- GCG AGC GCG GCC GCG TCG GGT GCC GCG CCG TCG --- --- --- --- --- --- --- --- AGC GCT --- --- GCC GCC GCG TCG AGC GCG CAA --- 
MFP4__GCA_001198755.1           --- --- --- ATG CGC GTC GAA --- --- CGG GTT CCA TAC CGC TTA ATC ACT GTC GCG ACG --- --- --- GCT GCC GTT TTC CTG GCC GCG TGC GGA AAA AAA GAA TCG GCT CCG CCC CCT CAA ACG CCC GAA GTC GGC GTC GTC ACC GTC CAG CCG CAG TCC GTG CCG GTC GTC TCC GAA CTG CCG GGC CGT ACG AGC GCC TAT CTG GTC GCG CAG GTG CGC GCA CGG GTC GAC GGC ATC GTG TTG CGG CGC GAG TTC ACG GAA GGC AGC GAC GTC AAG GCC GGC CAG CGC CTG TAC AAG ATC GAT CCG GCA CCC TAT ATC GCG CAA TTG AAC AGC GCG AAG GCG ACG CTC GCG AAG GCG CAG GCG AAC CTC GCG ACG CAG AAC GCG CTC GTC GCG CGC TAC AAG GTG CTC GTC GCC GCG AAC GCG GTC AGC AAG CAG CAG TAC GAC GAT GCG GTG GCC GCG CAA GGG CAG GCG GCC GCC GAC GTG GGC GCG GGC AAG GCC GCC GTC GAG ACC GCG CAG ATC AAC CTC GGC TAT ACG GAT GTC GTC TCG CCG ATC ACG GGC CGC GTC GGC ATC TCG CAG GTC ACG CCG GGC GCG TAC GTG CAG GCG AGC CAG GCG ACG CTG ATG TCG ACC GTC CAG CAG CTC GAT CCG GTC TAC GTC GAT CTC ACG CAG TCG AGC CTC GAC GGC CTG AAG CTG CGC CAG GAC ATC CAG AGC GGG CGC ATC AAG ACG GAA GGC CCG GGC GCG GCG AAG GTC ACG CTG ATT CTC GAG GAC GGC AAG CCG TAC CCG GAG CGG GGC AAG CTG CAG TTC AGC GAT GTC ACG GTC GAC CAG ACG ACG GGC TCG GTC ACG ATC CGC GCG ATC TTC CCG AAC AAG CAG CGC GTG CTG CTG CCG GGC ATG TTC GTG CGC GCG CGC ATC GAA GAG GGC GTC AAC GAG AAC GCG TTC CTC GTT CCG CAG ATC GGC GTC ACG CAC GAT CCG AAG GGC CAG GCG ATC GCG ATG ATC GTC GAC GGC AAG GGC AAG GTC GAG CCG CGC GTG CTG GTC ACG GGC GGC ACG CAG GGC CAG AAC TGG GTG GTC GAG AGC GGC CTG CAG GCG GGC GAC CGC GTG ATC GTG CAG GGC ATC GAC AAG GTG CGC CCG GGC ATG ACC GTG AAG GCC GCC GAG GCT CAA CTG CCG --- --- --- --- --- GCC --- --- --- --- GCG GCG GCC --- --- --- --- --- --- --- --- --- --- --- --- --- GGC GCG TCG GGT --- --- --- --- GCC GCG CCC --- --- --- --- --- --- GCG GGC --- --- --- --- GGC TCG CCC --- --- --- --- --- --- --- --- --- --- --- GCC --- --- --- --- --- --- --- --- --- --- --- --- --- --- CAG GCC GCG GCG --- --- --- --- --- --- --- --- --- --- GCG AGC GCG GCC GCG TCG GGT GCC GCG CCG TCG --- --- --- --- --- --- --- --- AGC GCT --- --- GCC GCC GCG TCG AGC GCG CAA --- 
MFP4__GCA_001200935.1           --- --- --- ATG CGC GTC GAA --- --- CGG GTT CCA TAC CGC TTA ATC ACT GTC GCG ACG --- --- --- GCT GCC GTT TTC CTG GCC GCG TGC GGA AAA AAA GAA TCG GCT CCG CCC CCT CAA ACG CCC GAA GTC GGC GTC GTC ACC GTC CAG CCG CAG TCC GTG CCG GTC GTC TCC GAA CTG CCG GGC CGT ACG AGC GCC TAT CTG GTC GCG CAG GTG CGC GCA CGG GTC GAC GGC ATC GTG TTG CGG CGC GAG TTC ACG GAA GGC AGC GAC GTC AAG GCC GGC CAG CGC CTG TAC AAG ATC GAT CCG GCA CCC TAT ATC GCG CAA TTG AAC AGC GCG AAG GCG ACG CTC GCG AAG GCG CAG GCG AAC CTC GCG ACG CAG AAC GCG CTC GTC GCG CGC TAC AAG GTG CTC GTC GCC GCG AAC GCG GTC AGC AAG CAG CAG TAC GAC GAT GCG GTG GCC GCG CAA GGG CAG GCG GCC GCC GAC GTG GGC GCG GGC AAG GCC GCC GTC GAG ACC GCG CAG ATC AAC CTC GGC TAT ACG GAT GTC GTC TCG CCG ATC ACG GGC CGC GTC GGC ATC TCG CAG GTC ACG CCG GGC GCG TAC GTG CAG GCG AGC CAG GCG ACG CTG ATG TCG ACC GTC CAG CAG CTC GAT CCG GTC TAC GTC GAT CTC ACG CAG TCG AGC CTC GAC GGC CTG AAG CTG CGC CAG GAC ATC CAG AGC GGG CGC ATC AAG ACG GAA GGC CCG GGC GCG GCG AAG GTC ACG CTG ATT CTC GAG GAC GGC AAG CCG TAC CCG GAG CGG GGC AAG CTG CAG TTC AGC GAT GTC ACG GTC GAC CAG ACG ACG GGC TCG GTC ACG ATC CGC GCG ATC TTC CCG AAC AAG CAG CGC GTG CTG CTG CCG GGC ATG TTC GTG CGC GCG CGC ATC GAA GAG GGC GTC AAC GAG AAC GCG TTC CTC GTT CCG CAG ATC GGC GTC ACG CAC GAT CCG AAG GGC CAG GCG ATC GCG ATG ATC GTC GAC GGC AAG GGC AAG GTC GAG CCG CGC GTG CTG GTC ACG GGC GGC ACG CAG GGC CAG AAC TGG GTG GTC GAG AGC GGC CTG CAG GCG GGC GAC CGC GTG ATC GTG CAG GGC ATC GAC AAG GTG CGC CCG GGC ATG ACC GTG AAG GCC GCC GAG GCT CAA CTG CCG --- --- --- --- --- GCC --- --- --- --- GCG GCG GCC --- --- --- --- --- --- --- --- --- --- --- --- --- GGC GCG TCG GGT --- --- --- --- GCC GCG CCC --- --- --- --- --- --- GCG GGC --- --- --- --- GGC TCG CCC --- --- --- --- --- --- --- --- --- --- --- GCC --- --- --- --- --- --- --- --- --- --- --- --- --- --- CAG GCC GCG GCG --- --- --- --- --- --- --- --- --- --- GCG AGC GCG GCC GCG TCG GGT GCC GCG CCG TCG --- --- --- --- --- --- --- --- AGC GCT --- --- GCC GCC GCG TCG AGC GCG CAA --- 
MFP4__GCA_001202895.1           --- --- --- ATG CGC GTC GAA --- --- CGG GTT CCA TAC CGC TTA ATC ACT GTC GCG ACG --- --- --- GCT GCC GTT TTC CTG GCC GCG TGC GGA AAA AAA GAA TCG GCT CCG CCC CCT CAA ACG CCC GAA GTC GGC GTC GTC ACC GTC CAG CCG CAG TCC GTG CCG GTC GTC TCC GAA CTG CCG GGC CGT ACG AGC GCC TAT CTG GTC GCG CAG GTG CGC GCA CGG GTC GAC GGC ATC GTG TTG CGG CGC GAG TTC ACG GAA GGC AGC GAC GTC AAG GCC GGC CAG CGC CTG TAC AAG ATC GAT CCG GCA CCC TAT ATC GCG CAA TTG AAC AGC GCG AAG GCG ACG CTC GCG AAG GCG CAG GCG AAC CTC GCG ACG CAG AAC GCG CTC GTC GCG CGC TAC AAG GTG CTC GTC GCC GCG AAC GCG GTC AGC AAG CAG CAG TAC GAC GAT GCG GTG GCC GCG CAA GGG CAG GCG GCC GCC GAC GTG GGC GCG GGC AAG GCC GCC GTC GAG ACC GCG CAG ATC AAC CTC GGC TAT ACG GAT GTC GTC TCG CCG ATC ACG GGC CGC GTC GGC ATC TCG CAG GTC ACG CCG GGC GCG TAC GTG CAG GCG AGC CAG GCG ACG CTG ATG TCG ACC GTC CAG CAG CTC GAT CCG GTC TAC GTC GAT CTC ACG CAG TCG AGC CTC GAC GGC CTG AAG CTG CGC CAG GAC ATC CAG AGC GGG CGC ATC AAG ACG GAA GGC CCG GGC GCG GCG AAG GTC ACG CTG ATT CTC GAG GAC GGC AAG CCG TAC CCG GAG CGG GGC AAG CTG CAG TTC AGC GAT GTC ACG GTC GAC CAG ACG ACG GGC TCG GTC ACG ATC CGC GCG ATC TTC CCG AAC AAG CAG CGC GTG CTG CTG CCG GGC ATG TTC GTG CGC GCG CGC ATC GAA GAG GGC GTC AAC GAG AAC GCG TTC CTC GTT CCG CAG ATC GGC GTC ACG CAC GAT CCG AAG GGC CAG GCG ATC GCG ATG ATC GTC GAC GGC AAG GGC AAG GTC GAG CCG CGC GTG CTG GTC ACG GGC GGC ACG CAG GGC CAG AAC TGG GTG GTC GAG AGC GGC CTG CAG GCG GGC GAC CGC GTG ATC GTG CAG GGC ATC GAC AAG GTG CGC CCG GGC ATG ACC GTG AAG GCC GCC GAG GCT CAA CTG CCG --- --- --- --- --- GCC --- --- --- --- GCG GCG GCC --- --- --- --- --- --- --- --- --- --- --- --- --- GGC GCG TCG GGT --- --- --- --- GCC GCG CCC --- --- --- --- --- --- GCG GGC --- --- --- --- GGC TCG CCC --- --- --- --- --- --- --- --- --- --- --- GCC --- --- --- --- --- --- --- --- --- --- --- --- --- --- CAG GCC GCG GCG --- --- --- --- --- --- --- --- --- --- GCG AGC GCG GCC GCG TCG GGC GCC GCG CCG TCG --- --- --- --- --- --- --- --- AGC GCT --- --- GCC GCC GCG TCG AGC GCG CAA --- 
MFP4__GCA_001203735.1           --- --- --- ATG CGC GTC GAA --- --- CGG GTT CCA TAC CGC TTA ATC ACT GTC GCG ACG --- --- --- GCT GCC GTT TTC CTG GCC GCG TGC GGA AAA AAA GAA TCG GCT CCG CCC CCT CAA ACG CCC GAA GTC GGC GTC GTC ACC GTC CAG CCG CAG TCC GTG CCG GTC GTC TCC GAA CTG CCG GGC CGT ACG AGC GCC TAT CTG GTC GCG CAG GTG CGC GCA CGG GTC GAC GGC ATC GTG TTG CGG CGC GAG TTC ACG GAA GGC AGC GAC GTC AAG GCC GGC CAG CGC CTG TAC AAG ATC GAT CCG GCA CCC TAT ATC GCG CAA TTG AAC AGC GCG AAG GCG ACG CTC GCG AAG GCG CAG GCG AAC CTC GCG ACG CAG AAC GCG CTC GTC GCG CGC TAC AAG GTG CTC GTC GCC GCG AAC GCG GTC AGC AAG CAG CAG TAC GAC GAT GCG GTG GCC GCG CAA GGG CAG GCG GCC GCC GAC GTG GGC GCG GGC AAG GCC GCC GTC GAG ACC GCG CAG ATC AAC CTC GGC TAT ACG GAT GTC GTC TCG CCG ATC ACG GGC CGC GTC GGC ATC TCG CAG GTC ACG CCG GGC GCG TAC GTG CAG GCG AGC CAG GCG ACG CTG ATG TCG ACC GTC CAG CAG CTC GAT CCG GTC TAC GTC GAT CTC ACG CAG TCG AGC CTC GAC GGC CTG AAG CTG CGC CAG GAC ATC CAG AGC GGG CGC ATC AAG ACG GAA GGC CCG GGC GCG GCG AAG GTC ACG CTG ATT CTC GAG GAC GGC AAG CCG TAC CCG GAG CGG GGC AAG CTG CAG TTC AGC GAT GTC ACG GTC GAC CAG ACG ACG GGC TCG GTC ACG ATC CGC GCG ATC TTC CCG AAC AAG CAG CGC GTG CTG CTG CCG GGC ATG TTC GTG CGC GCG CGC ATC GAA GAG GGC GTC AAC GAG AAC GCG TTC CTC GTT CCG CAG ATC GGC GTC ACG CAC GAT CCG AAG GGC CAG GCG ATC GCG ATG ATC GTC GAC GGC AAG GGC AAG GTC GAG CCG CGC GTG CTG GTC ACG GGC GGC ACG CAG GGC CAG AAC TGG GTG GTC GAG AGC GGC CTG CAG GCG GGC GAC CGC GTG ATC GTG CAG GGC ATC GAC AAG GTG CGC CCG GGC ATG ACC GTG AAG GCC GCC GAG GCT CAA CTG CCG --- --- --- --- --- GCC --- --- --- --- GCG GCG GCC --- --- --- --- --- --- --- --- --- --- --- --- --- GGC GCG TCG GGT --- --- --- --- GCC GCG CCC --- --- --- --- --- --- GCG GGC --- --- --- --- GGC TCG CCC --- --- --- --- --- --- --- --- --- --- --- GCC --- --- --- --- --- --- --- --- --- --- --- --- --- --- CAG GCC GCG GCG --- --- --- --- --- --- --- --- --- --- GCG AGC GCG GCC GCG TCG GGC GCC GCG CCG TCG --- --- --- --- --- --- --- --- AGC GCT --- --- GCC GCC GCG TCG AGC GCG CAA --- 
MFP4__GCA_001204455.1           --- --- --- ATG CGC GTC GAA --- --- CGG GTT CCA TAC CGC TTA ATC ACT GTC GCG ACG --- --- --- GCT GCC GTT TTC CTG GCC GCG TGC GGA AAA AAA GAA TCG GCT CCG CCC CCT CAA ACG CCC GAA GTC GGC GTC GTC ACC GTC CAG CCG CAG TCC GTG CCG GTC GTC TCC GAA CTG CCG GGC CGT ACG AGC GCC TAT CTG GTC GCG CAG GTG CGC GCA CGG GTC GAC GGC ATC GTG TTG CGG CGC GAG TTC ACG GAA GGC AGC GAC GTC AAG GCC GGC CAG CGC CTG TAC AAG ATC GAT CCG GCA CCC TAT ATC GCG CAA TTG AAC AGC GCG AAG GCG ACG CTC GCG AAG GCG CAG GCG AAC CTC GCG ACG CAG AAC GCG CTC GTC GCG CGC TAC AAG GTG CTC GTC GCC GCG AAC GCG GTC AGC AAG CAG CAG TAC GAC GAT GCG GTG GCC GCG CAA GGG CAG GCG GCC GCC GAC GTG GGC GCG GGC AAG GCC GCC GTC GAG ACC GCG CAG ATC AAC CTC GGC TAT ACG GAT GTC GTC TCG CCG ATC ACG GGC CGC GTC GGC ATC TCG CAG GTC ACG CCG GGC GCG TAC GTG CAG GCG AGC CAG GCG ACG CTG ATG TCG ACC GTC CAG CAG CTC GAT CCG GTC TAC GTC GAT CTC ACG CAG TCG AGC CTC GAC GGC CTG AAG CTG CGC CAG GAC ATC CAG AGC GGG CGC ATC AAG ACG GAA GGC CCG GGC GCG GCG AAG GTC ACG CTG ATT CTC GAG GAC GGC AAG CCG TAC CCG GAG CGG GGC AAG CTG CAG TTC AGC GAT GTC ACG GTC GAC CAG ACG ACG GGC TCG GTC ACG ATC CGC GCG ATC TTC CCG AAC AAG CAG CGC GTG CTG CTG CCG GGC ATG TTC GTG CGC GCG CGC ATC GAA GAG GGC GTC AAC GAG AAC GCG TTC CTC GTT CCG CAG ATC GGC GTC ACG CAC GAT CCG AAG GGC CAG GCG ATC GCG ATG ATC GTC GAC GGC AAG GGC AAG GTC GAG CCG CGC GTG CTG GTC ACG GGC GGC ACG CAG GGC CAG AAC TGG GTG GTC GAG AGC GGC CTG CAG GCG GGC GAC CGC GTG ATC GTG CAG GGC ATC GAC AAG GTG CGC CCG GGC ATG ACC GTG AAG GCC GCC GAG GCT CAA CTG CCG --- --- --- --- --- GCC --- --- --- --- GCG GCG GCC --- --- --- --- --- --- --- --- --- --- --- --- --- GGC GCG TCG GGT --- --- --- --- GCC GCG CCC --- --- --- --- --- --- GCG GGC --- --- --- --- GGC TCG CCC --- --- --- --- --- --- --- --- --- --- --- GCC --- --- --- --- --- --- --- --- --- --- --- --- --- --- CAG GCC GCG GCG --- --- --- --- --- --- --- --- --- --- GCG AGC GCG GCC GCG TCG GGT GCC GCG CCG TCG --- --- --- --- --- --- --- --- AGC GCT --- --- GCC GCC GCG TCG AGC GCG CAA --- 
MFP4__GCA_001207035.1           --- --- --- ATG CGC GTC GAA --- --- CGG GTT CCA TAC CGC TTA ATC ACT GTC GCG ACG --- --- --- GCT GCC GTT TTC CTG GCC GCG TGC GGA AAA AAA GAA TCG GCT CCG CCC CCT CAA ACG CCC GAA GTC GGC GTC GTC ACC GTC CAG CCG CAG TCC GTG CCG GTC GTC TCC GAA CTG CCG GGC CGT ACG AGC GCC TAT CTG GTC GCG CAG GTG CGC GCA CGG GTC GAC GGC ATC GTG TTG CGG CGC GAG TTC ACG GAA GGC AGC GAC GTC AAG GCC GGC CAG CGC CTG TAC AAG ATC GAT CCG GCA CCC TAT ATC GCG CAA TTG AAC AGC GCG AAG GCG ACG CTC GCG AAG GCG CAG GCG AAC CTC GCG ACG CAG AAC GCG CTC GTC GCG CGC TAC AAG GTG CTC GTC GCC GCG AAC GCG GTC AGC AAG CAG CAG TAC GAC GAT GCG GTG GCC GCG CAA GGG CAG GCG GCC GCC GAC GTG GGC GCG GGC AAG GCC GCC GTC GAG ACC GCG CAG ATC AAC CTC GGC TAT ACG GAT GTC GTC TCG CCG ATC ACG GGC CGC GTC GGC ATC TCG CAG GTC ACG CCG GGC GCG TAC GTG CAG GCG AGC CAG GCG ACG CTG ATG TCG ACC GTC CAG CAG CTC GAT CCG GTC TAC GTC GAT CTC ACG CAG TCG AGC CTC GAC GGC CTG AAG CTG CGC CAG GAC ATC CAG AGC GGG CGC ATC AAG ACG GAA GGC CCG GGC GCG GCG AAG GTC ACG CTG ATT CTC GAG GAC GGC AAG CCG TAC CCG GAG CGG GGC AAG CTG CAG TTC AGC GAT GTC ACG GTC GAC CAG ACG ACG GGC TCG GTC ACG ATC CGC GCG ATC TTC CCG AAC AAG CAG CGC GTG CTG CTG CCG GGC ATG TTC GTG CGC GCG CGC ATC GAA GAG GGC GTC AAC GAG AAC GCG TTC CTC GTT CCG CAG ATC GGC GTC ACG CAC GAT CCG AAG GGC CAG GCG ATC GCG ATG ATC GTC GAC GGC AAG GGC AAG GTC GAG CCG CGC GTG CTG GTC ACG GGC GGC ACG CAG GGC CAG AAC TGG GTG GTC GAG AGC GGC CTG CAG GCG GGC GAC CGC GTG ATC GTG CAG GGC ATC GAC AAG GTG CGC CCG GGC ATG ACC GTG AAG GCC GCC GAG GCT CAA CTG CCG --- --- --- --- --- GCC --- --- --- --- GCG GCG GCC --- --- --- --- --- --- --- --- --- --- --- --- --- GGC GCG TCG GGT --- --- --- --- GCC GCG CCC --- --- --- --- --- --- GCG GGC --- --- --- --- GGC TCG CCC --- --- --- --- --- --- --- --- --- --- --- GCC --- --- --- --- --- --- --- --- --- --- --- --- --- --- CAG GCC GCG GCG --- --- --- --- --- --- --- --- --- --- GCG AGC GCG GCC GCG TCG GGC GCC GCG CCG TCG --- --- --- --- --- --- --- --- AGC GCT --- --- GCC GCC GCG TCG AGC GCG CAA --- 
MFP4__GCA_001207055.1           --- --- --- ATG CGC GTC GAA --- --- CGG GTT CCA TAC CGC TTA ATC ACT GTC GCG ACG --- --- --- GCT GCC GTT TTC CTG GCC GCG TGC GGA AAA AAA GAA TCG GCT CCG CCC CCT CAA ACG CCC GAA GTC GGC GTC GTC ACC GTC CAG CCG CAG TCC GTG CCG GTC GTC TCC GAA CTG CCG GGC CGT ACG AGC GCC TAT CTG GTC GCG CAG GTG CGC GCA CGG GTC GAC GGC ATC GTG TTG CGG CGC GAG TTC ACG GAA GGC AGC GAC GTC AAG GCC GGC CAG CGC CTG TAC AAG ATC GAT CCG GCA CCC TAT ATC GCG CAA TTG AAC AGC GCG AAG GCG ACG CTC GCG AAG GCG CAG GCG AAC CTC GCG ACG CAG AAC GCG CTC GTC GCG CGC TAC AAG GTG CTC GTC GCC GCG AAC GCG GTC AGC AAG CAG CAG TAC GAC GAT GCG GTG GCC GCG CAA GGG CAG GCG GCC GCC GAC GTG GGC GCG GGC AAG GCC GCC GTC GAG ACC GCG CAG ATC AAC CTC GGC TAT ACG GAT GTC GTC TCG CCG ATC ACG GGC CGC GTC GGC ATC TCG CAG GTC ACG CCG GGC GCG TAC GTG CAG GCG AGC CAG GCG ACG CTG ATG TCG ACC GTC CAG CAG CTC GAT CCG GTC TAC GTC GAT CTC ACG CAG TCG AGC CTC GAC GGC CTG AAG CTG CGC CAG GAC ATC CAG AGC GGG CGC ATC AAG ACG GAA GGC CCG GGC GCG GCG AAG GTC ACG CTG ATT CTC GAG GAC GGC AAG CCG TAC CCG GAG CGG GGC AAG CTG CAG TTC AGC GAT GTC ACG GTC GAC CAG ACG ACG GGC TCG GTC ACG ATC CGC GCG ATC TTC CCG AAC AAG CAG CGC GTG CTG CTG CCG GGC ATG TTC GTG CGC GCG CGC ATC GAA GAG GGC GTC AAC GAG AAC GCG TTC CTC GTT CCG CAG ATC GGC GTC ACG CAC GAT CCG AAG GGC CAG GCG ATC GCG ATG ATC GTC GAC GGC AAG GGC AAG GTC GAG CCG CGC GTG CTG GTC ACG GGC GGC ACG CAG GGC CAG AAC TGG GTG GTC GAG AGC GGC CTG CAG GCG GGC GAC CGC GTG ATC GTG CAG GGC ATC GAC AAG GTG CGC CCG GGC ATG ACC GTG AAG GCC GCC GAG GCT CAA CTG CCG --- --- --- --- --- GCC --- --- --- --- GCG GCG GCC --- --- --- --- --- --- --- --- --- --- --- --- --- GGC GCG TCG GGT --- --- --- --- GCC GCG CCC --- --- --- --- --- --- GCG GGC --- --- --- --- GGC TCG CCC --- --- --- --- --- --- --- --- --- --- --- GCC --- --- --- --- --- --- --- --- --- --- --- --- --- --- CAG GCC GCG GCG --- --- --- --- --- --- --- --- --- --- GCG AGC GCG GCC GCG TCG GGC GCC GCG CCG TCG --- --- --- --- --- --- --- --- AGC GCT --- --- GCC GCC GCG TCG AGC GCG CAA --- 
MFP4__GCA_001208265.1           --- --- --- ATG CGC GTC GAA --- --- CGG GTT CCA TAC CGC TTA ATC ACT GTC GCG ACG --- --- --- GCT GCC GTT TTC CTG GCC GCG TGC GGA AAA AAA GAA TCG GCT CCG CCC CCT CAA ACG CCC GAA GTC GGC GTC GTC ACC GTC CAG CCG CAG TCC GTG CCG GTC GTC TCC GAA CTG CCG GGC CGT ACG AGC GCC TAT CTG GTC GCG CAG GTG CGC GCA CGG GTC GAC GGC ATC GTG TTG CGG CGC GAG TTC ACG GAA GGC AGC GAC GTC AAG GCC GGC CAG CGC CTG TAC AAG ATC GAT CCG GCA CCC TAT ATC GCG CAA TTG AAC AGC GCG AAG GCG ACG CTC GCG AAG GCG CAG GCG AAC CTC GCG ACG CAG AAC GCG CTC GTC GCG CGC TAC AAG GTG CTC GTC GCC GCG AAC GCG GTC AGC AAG CAG CAG TAC GAC GAT GCG GTG GCC GCG CAA GGG CAG GCG GCC GCC GAC GTG GGC GCG GGC AAG GCC GCC GTC GAG ACC GCG CAG ATC AAC CTC GGC TAT ACG GAT GTC GTC TCG CCG ATC ACG GGC CGC GTC GGC ATC TCG CAG GTC ACG CCG GGC GCG TAC GTG CAG GCG AGC CAG GCG ACG CTG ATG TCG ACC GTC CAG CAG CTC GAT CCG GTC TAC GTC GAT CTC ACG CAG TCG AGC CTC GAC GGC CTG AAG CTG CGC CAG GAC ATC CAG AGC GGG CGC ATC AAG ACG GAA GGC CCG GGC GCG GCG AAG GTC ACG CTG ATT CTC GAG GAC GGC AAG CCG TAC CCG GAG CGG GGC AAG CTG CAG TTC AGC GAT GTC ACG GTC GAC CAG ACG ACG GGC TCG GTC ACG ATC CGC GCG ATC TTC CCG AAC AAG CAG CGC GTG CTG CTG CCG GGC ATG TTC GTG CGC GCG CGC ATC GAA GAG GGC GTC AAC GAG AAC GCG TTC CTC GTT CCG CAG ATC GGC GTC ACG CAC GAT CCG AAG GGC CAG GCG ATC GCG ATG ATC GTC GAC GGC AAG GGC AAG GTC GAG CCG CGC GTG CTG GTC ACG GGC GGC ACG CAG GGC CAG AAC TGG GTG GTC GAG AGC GGC CTG CAG GCG GGC GAC CGC GTG ATC GTG CAG GGC ATC GAC AAG GTG CGC CCG GGC ATG ACC GTG AAG GCC GCC GAG GCT CAA CTG CCG --- --- --- --- --- GCC --- --- --- --- GCG GCG GCC --- --- --- --- --- --- --- --- --- --- --- --- --- GGC GCG TCG GGT --- --- --- --- GCC GCG CCC --- --- --- --- --- --- GCG GGC --- --- --- --- GGC TCG CCC --- --- --- --- --- --- --- --- --- --- --- GCC --- --- --- --- --- --- --- --- --- --- --- --- --- --- CAG GCC GCG GCG --- --- --- --- --- --- --- --- --- --- GCG AGC GCG GCC GCG TCG GGC GCC GCG CCG TCG --- --- --- --- --- --- --- --- AGC GCT --- --- GCC GCC GCG TCG AGC GCG CAA --- 
MFP4__GCA_001209325.1           --- --- --- ATG CGC GTC GAA --- --- CGG GTT CCA TAC CGC TTA ATC ACT GTC GCG ACG --- --- --- GCT GCC GTT TTC CTG GCC GCG TGC GGA AAA AAA GAA TCG GCT CCG CCC CCT CAA ACG CCC GAA GTC GGC GTC GTC ACC GTC CAG CCG CAG TCC GTG CCG GTC GTC TCC GAA CTG CCG GGC CGT ACG AGC GCC TAT CTG GTC GCG CAG GTG CGC GCA CGG GTC GAC GGC ATC GTG TTG CGG CGC GAG TTC ACG GAA GGC AGC GAC GTC AAG GCC GGC CAG CGC CTG TAC AAG ATC GAT CCG GCA CCC TAT ATC GCG CAA TTG AAC AGC GCG AAG GCG ACG CTC GCG AAG GCG CAG GCG AAC CTC GCG ACG CAG AAC GCG CTC GTC GCG CGC TAC AAG GTG CTC GTC GCC GCG AAC GCG GTC AGC AAG CAG CAG TAC GAC GAT GCG GTG GCC GCG CAA GGG CAG GCG GCC GCC GAC GTG GGC GCG GGC AAG GCC GCC GTC GAG ACC GCG CAG ATC AAC CTC GGC TAT ACG GAT GTC GTC TCG CCG ATC ACG GGC CGC GTC GGC ATC TCG CAG GTC ACG CCG GGC GCG TAC GTG CAG GCG AGC CAG GCG ACG CTG ATG TCG ACC GTC CAG CAG CTC GAT CCG GTC TAC GTC GAT CTC ACG CAG TCG AGC CTC GAC GGC CTG AAG CTG CGC CAG GAC ATC CAG AGC GGG CGC ATC AAG ACG GAA GGC CCG GGC GCG GCG AAG GTC ACG CTG ATT CTC GAG GAC GGC AAG CCG TAC CCG GAG CGG GGC AAG CTG CAG TTC AGC GAT GTC ACG GTC GAC CAG ACG ACG GGC TCG GTC ACG ATC CGC GCG ATC TTC CCG AAC AAG CAG CGC GTG CTG CTG CCG GGC ATG TTC GTG CGC GCG CGC ATC GAA GAG GGC GTC AAC GAG AAC GCG TTC CTC GTT CCG CAG ATC GGC GTC ACG CAC GAT CCG AAG GGC CAG GCG ATC GCG ATG ATC GTC GAC GGC AAG GGC AAG GTC GAG CCG CGC GTG CTG GTC ACG GGC GGC ACG CAG GGC CAG AAC TGG GTG GTC GAG AGC GGC CTG CAG GCG GGC GAC CGC GTG ATC GTG CAG GGC ATC GAC AAG GTG CGC CCG GGC ATG ACC GTG AAG GCC GCC GAG GCT CAA CTG CCG --- --- --- --- --- GCC --- --- --- --- GCG GCG GCC --- --- --- --- --- --- --- --- --- --- --- --- --- GGC GCG TCG GGT --- --- --- --- GCC GCG CCC --- --- --- --- --- --- GCG GGC --- --- --- --- GGC TCG CCC --- --- --- --- --- --- --- --- --- --- --- GCC --- --- --- --- --- --- --- --- --- --- --- --- --- --- CAG GCC GCG GCG --- --- --- --- --- --- --- --- --- --- GCG AGC GCG GCC GCG TCG GGT GCC GCG CCG TCG --- --- --- --- --- --- --- --- AGC GCT --- --- GCC GCC GCG TCG AGC GCG CAA --- 
MFP4__GCA_001210025.1           --- --- --- ATG CGC GTC GAA --- --- CGG GTT CCA TAC CGC TTA ATC ACT GTC GCG ACG --- --- --- GCT GCC GTT TTC CTG GCC GCG TGC GGA AAA AAA GAA TCG GCT CCG CCC CCT CAA ACG CCC GAA GTC GGC GTC GTC ACC GTC CAG CCG CAG TCC GTG CCG GTC GTC TCC GAA CTG CCG GGC CGT ACG AGC GCC TAT CTG GTC GCG CAG GTG CGC GCA CGG GTC GAC GGC ATC GTG TTG CGG CGC GAG TTC ACG GAA GGC AGC GAC GTC AAG GCC GGC CAG CGC CTG TAC AAG ATC GAT CCG GCA CCC TAT ATC GCG CAA TTG AAC AGC GCG AAG GCG ACG CTC GCG AAG GCG CAG GCG AAC CTC GCG ACG CAG AAC GCG CTC GTC GCG CGC TAC AAG GTG CTC GTC GCC GCG AAC GCG GTC AGC AAG CAG CAG TAC GAC GAT GCG GTG GCC GCG CAA GGG CAG GCG GCC GCC GAC GTG GGC GCG GGC AAG GCC GCC GTC GAG ACC GCG CAG ATC AAC CTC GGC TAT ACG GAT GTC GTC TCG CCG ATC ACG GGC CGC GTC GGC ATC TCG CAG GTC ACG CCG GGC GCG TAC GTG CAG GCG AGC CAG GCG ACG CTG ATG TCG ACC GTC CAG CAG CTC GAT CCG GTC TAC GTC GAT CTC ACG CAG TCG AGC CTC GAC GGC CTG AAG CTG CGC CAG GAC ATC CAG AGC GGG CGC ATC AAG ACG GAA GGC CCG GGC GCG GCG AAG GTC ACG CTG ATT CTC GAG GAC GGC AAG CCG TAC CCG GAG CGG GGC AAG CTG CAG TTC AGC GAT GTC ACG GTC GAC CAG ACG ACG GGC TCG GTC ACG ATC CGC GCG ATC TTC CCG AAC AAG CAG CGC GTG CTG CTG CCG GGC ATG TTC GTG CGC GCG CGC ATC GAA GAG GGC GTC AAC GAG AAC GCG TTC CTC GTT CCG CAG ATC GGC GTC ACG CAC GAT CCG AAG GGC CAG GCG ATC GCG ATG ATC GTC GAC GGC AAG GGC AAG GTC GAG CCG CGC GTG CTG GTC ACG GGC GGC ACG CAG GGC CAG AAC TGG GTG GTC GAG AGC GGC CTG CAG GCG GGC GAC CGC GTG ATC GTG CAG GGC ATC GAC AAG GTG CGC CCG GGC ATG ACC GTG AAG GCC GCC GAG GCT CAA CTG CCG --- --- --- --- --- GCC --- --- --- --- GCG GCG GCC --- --- --- --- --- --- --- --- --- --- --- --- --- GGC GCG TCG GGT --- --- --- --- GCC GCG CCC --- --- --- --- --- --- GCG GGC --- --- --- --- GGC TCG CCC --- --- --- --- --- --- --- --- --- --- --- GCC --- --- --- --- --- --- --- --- --- --- --- --- --- --- CAG GCC GCG GCG --- --- --- --- --- --- --- --- --- --- GCG AGC GCG GCC GCG TCG GGT GCC GCG CCG TCG --- --- --- --- --- --- --- --- AGC GCT --- --- GCC GCC GCG TCG AGC GCG CAA --- 
MFP4__GCA_001212065.1           --- --- --- ATG CGC GTC GAA --- --- CGG GTT CCA TAC CGC TTA ATC ACT GTC GCG ACG --- --- --- GCT GCC GTT TTC CTG GCC GCG TGC GGA AAA AAA GAA TCG GCT CCG CCC CCT CAA ACG CCC GAA GTC GGC GTC GTC ACC GTC CAG CCG CAG TCC GTG CCG GTC GTC TCC GAA CTG CCG GGC CGT ACG AGC GCC TAT CTG GTC GCG CAG GTG CGC GCA CGG GTC GAC GGC ATC GTG TTG CGG CGC GAG TTC ACG GAA GGC AGC GAC GTC AAG GCC GGC CAG CGC CTG TAC AAG ATC GAT CCG GCA CCC TAT ATC GCG CAA TTG AAC AGC GCG AAG GCG ACG CTC GCG AAG GCG CAG GCG AAC CTC GCG ACG CAG AAC GCG CTC GTC GCG CGC TAC AAG GTG CTC GTC GCC GCG AAC GCG GTC AGC AAG CAG CAG TAC GAC GAT GCG GTG GCC GCG CAA GGG CAG GCG GCC GCC GAC GTG GGC GCG GGC AAG GCC GCC GTC GAG ACC GCG CAG ATC AAC CTC GGC TAT ACG GAT GTC GTC TCG CCG ATC ACG GGC CGC GTC GGC ATC TCG CAG GTC ACG CCG GGC GCG TAC GTG CAG GCG AGC CAG GCG ACG CTG ATG TCG ACC GTC CAG CAG CTC GAT CCG GTC TAC GTC GAT CTC ACG CAG TCG AGC CTC GAC GGC CTG AAG CTG CGC CAG GAC ATC CAG AGC GGG CGC ATC AAG ACG GAA GGC CCG GGC GCG GCG AAG GTC ACG CTG ATT CTC GAG GAC GGC AAG CCG TAC CCG GAG CGG GGC AAG CTG CAG TTC AGC GAT GTC ACG GTC GAC CAG ACG ACG GGC TCG GTC ACG ATC CGC GCG ATC TTC CCG AAC AAG CAG CGC GTG CTG CTG CCG GGC ATG TTC GTG CGC GCG CGC ATC GAA GAG GGC GTC AAC GAG AAC GCG TTC CTC GTT CCG CAG ATC GGC GTC ACG CAC GAT CCG AAG GGC CAG GCG ATC GCG ATG ATC GTC GAC GGC AAG GGC AAG GTC GAG CCG CGC GTG CTG GTC ACG GGC GGC ACG CAG GGC CAG AAC TGG GTG GTC GAG AGC GGC CTG CAG GCG GGC GAC CGC GTG ATC GTG CAG GGC ATC GAC AAG GTG CGC CCG GGC ATG ACC GTG AAG GCC GCC GAG GCT CAA CTG CCG --- --- --- --- --- GCC --- --- --- --- GCG GCG GCC --- --- --- --- --- --- --- --- --- --- --- --- --- GGC GCG TCG GGT --- --- --- --- GCC GCG CCC --- --- --- --- --- --- GCG GGC --- --- --- --- GGC TCG CCC --- --- --- --- --- --- --- --- --- --- --- GCC --- --- --- --- --- --- --- --- --- --- --- --- --- --- CAG GCC GCG GCG --- --- --- --- --- --- --- --- --- --- GCG AGC GCG GCC GCG TCG GGT GCC GCG CCG TCG --- --- --- --- --- --- --- --- AGC GCT --- --- GCC GCC GCG TCG AGC GCG CAA --- 
MFP4__GCA_001212185.1           --- --- --- ATG CGC GTC GAA --- --- CGG GTT CCA TAC CGC TTA ATC ACT GTC GCG ACG --- --- --- GCT GCC GTT TTC CTG GCC GCG TGC GGA AAA AAA GAA TCG GCT CCG CCC CCT CAA ACG CCC GAA GTC GGC GTC GTC ACC GTC CAG CCG CAG TCC GTG CCG GTC GTC TCC GAA CTG CCG GGC CGT ACG AGC GCC TAT CTG GTC GCG CAG GTG CGC GCA CGG GTC GAC GGC ATC GTG TTG CGG CGC GAG TTC ACG GAA GGC AGC GAC GTC AAG GCC GGC CAG CGC CTG TAC AAG ATC GAT CCG GCA CCC TAT ATC GCG CAA TTG AAC AGC GCG AAG GCG ACG CTC GCG AAG GCG CAG GCG AAC CTC GCG ACG CAG AAC GCG CTC GTC GCG CGC TAC AAG GTG CTC GTC GCC GCG AAC GCG GTC AGC AAG CAG CAG TAC GAC GAT GCG GTG GCC GCG CAA GGG CAG GCG GCC GCC GAC GTG GGC GCG GGC AAG GCC GCC GTC GAG ACC GCG CAG ATC AAC CTC GGC TAT ACG GAT GTC GTC TCG CCG ATC ACG GGC CGC GTC GGC ATC TCG CAG GTC ACG CCG GGC GCG TAC GTG CAG GCG AGC CAG GCG ACG CTG ATG TCG ACC GTC CAG CAG CTC GAT CCG GTC TAC GTC GAT CTC ACG CAG TCG AGC CTC GAC GGC CTG AAG CTG CGC CAG GAC ATC CAG AGC GGG CGC ATC AAG ACG GAA GGC CCG GGC GCG GCG AAG GTC ACG CTG ATT CTC GAG GAC GGC AAG CCG TAC CCG GAG CGG GGC AAG CTG CAG TTC AGC GAT GTC ACG GTC GAC CAG ACG ACG GGC TCG GTC ACG ATC CGC GCG ATC TTC CCG AAC AAG CAG CGC GTG CTG CTG CCG GGC ATG TTC GTG CGC GCG CGC ATC GAA GAG GGC GTC AAC GAG AAC GCG TTC CTC GTT CCG CAG ATC GGC GTC ACG CAC GAT CCG AAG GGC CAG GCG ATC GCG ATG ATC GTC GAC GGC AAG GGC AAG GTC GAG CCG CGC GTG CTG GTC ACG GGC GGC ACG CAG GGC CAG AAC TGG GTG GTC GAG AGC GGC CTG CAG GCG GGC GAC CGC GTG ATC GTG CAG GGC ATC GAC AAG GTG CGC CCG GGC ATG ACC GTG AAG GCC GCC GAG GCT CAA CTG CCG --- --- --- --- --- GCC --- --- --- --- GCG GCG GCC --- --- --- --- --- --- --- --- --- --- --- --- --- GGC GCG TCG GGT --- --- --- --- GCC GCG CCC --- --- --- --- --- --- GCG GGC --- --- --- --- GGC TCG CCC --- --- --- --- --- --- --- --- --- --- --- GCC --- --- --- --- --- --- --- --- --- --- --- --- --- --- CAG GCC GCG GCG --- --- --- --- --- --- --- --- --- --- GCG AGC GCG GCC GCG TCG GGT GCC GCG CCG TCG --- --- --- --- --- --- --- --- AGC GCT --- --- GCC GCC GCG TCG AGC GCG CAA --- 
MFP4__GCA_001212265.1           --- --- --- ATG CGC GTC GAA --- --- CGG GTT CCA TAC CGC TTA ATC ACT GTC GCG ACG --- --- --- GCT GCC GTT TTC CTG GCC GCG TGC GGA AAA AAA GAA TCG GCT CCG CCC CCT CAA ACG CCC GAA GTC GGC GTC GTC ACC GTC CAG CCG CAG TCC GTG CCG GTC GTC TCC GAA CTG CCG GGC CGT ACG AGC GCC TAT CTG GTC GCG CAG GTG CGC GCA CGG GTC GAC GGC ATC GTG TTG CGG CGC GAG TTC ACG GAA GGC AGC GAC GTC AAG GCC GGC CAG CGC CTG TAC AAG ATC GAT CCG GCA CCC TAT ATC GCG CAA TTG AAC AGC GCG AAG GCG ACG CTC GCG AAG GCG CAG GCG AAC CTC GCG ACG CAG AAC GCG CTC GTC GCG CGC TAC AAG GTG CTC GTC GCC GCG AAC GCG GTC AGC AAG CAG CAG TAC GAC GAT GCG GTG GCC GCG CAA GGG CAG GCG GCC GCC GAC GTG GGC GCG GGC AAG GCC GCC GTC GAG ACC GCG CAG ATC AAC CTC GGC TAT ACG GAT GTC GTC TCG CCG ATC ACG GGC CGC GTC GGC ATC TCG CAG GTC ACG CCG GGC GCG TAC GTG CAG GCG AGC CAG GCG ACG CTG ATG TCG ACC GTC CAG CAG CTC GAT CCG GTC TAC GTC GAT CTC ACG CAG TCG AGC CTC GAC GGC CTG AAG CTG CGC CAG GAC ATC CAG AGC GGG CGC ATC AAG ACG GAA GGC CCG GGC GCG GCG AAG GTC ACG CTG ATT CTC GAG GAC GGC AAG CCG TAC CCG GAG CGG GGC AAG CTG CAG TTC AGC GAT GTC ACG GTC GAC CAG ACG ACG GGC TCG GTC ACG ATC CGC GCG ATC TTC CCG AAC AAG CAG CGC GTG CTG CTG CCG GGC ATG TTC GTG CGC GCG CGC ATC GAA GAG GGC GTC AAC GAG AAC GCG TTC CTC GTT CCG CAG ATC GGC GTC ACG CAC GAT CCG AAG GGC CAG GCG ATC GCG ATG ATC GTC GAC GGC AAG GGC AAG GTC GAG CCG CGC GTG CTG GTC ACG GGC GGC ACG CAG GGC CAG AAC TGG GTG GTC GAG AGC GGC CTG CAG GCG GGC GAC CGC GTG ATC GTG CAG GGC ATC GAC AAG GTG CGC CCG GGC ATG ACC GTG AAG GCC GCC GAG GCT CAA CTG CCG --- --- --- --- --- GCC --- --- --- --- GCG GCG GCC --- --- --- --- --- --- --- --- --- --- --- --- --- GGC GCG TCG GGT --- --- --- --- GCC GCG CCC --- --- --- --- --- --- GCG GGC --- --- --- --- GGC TCG CCC --- --- --- --- --- --- --- --- --- --- --- GCC --- --- --- --- --- --- --- --- --- --- --- --- --- --- CAG GCC GCG GCG --- --- --- --- --- --- --- --- --- --- GCG AGC GCG GCC GCG TCG GGC GCC GCG CCG TCG --- --- --- --- --- --- --- --- AGC GCT --- --- GCC GCC GCG TCG AGC GCG CAA --- 
MFP4__GCA_001212465.1           --- --- --- ATG CGC GTC GAA --- --- CGG GTT CCA TAC CGC TTA ATC ACT GTC GCG ACG --- --- --- GCT GCC GTT TTC CTG GCC GCG TGC GGA AAA AAA GAA TCG GCT CCG CCC CCT CAA ACG CCC GAA GTC GGC GTC GTC ACC GTC CAG CCG CAG TCC GTG CCG GTC GTC TCC GAA CTG CCG GGC CGT ACG AGC GCC TAT CTG GTC GCG CAG GTG CGC GCA CGG GTC GAC GGC ATC GTG TTG CGG CGC GAG TTC ACG GAA GGC AGC GAC GTC AAG GCC GGC CAG CGC CTG TAC AAG ATC GAT CCG GCA CCC TAT ATC GCG CAA TTG AAC AGC GCG AAG GCG ACG CTC GCG AAG GCG CAG GCG AAC CTC GCG ACG CAG AAC GCG CTC GTC GCG CGC TAC AAG GTG CTC GTC GCC GCG AAC GCG GTC AGC AAG CAG CAG TAC GAC GAT GCG GTG GCC GCG CAA GGG CAG GCG GCC GCC GAC GTG GGC GCG GGC AAG GCC GCC GTC GAG ACC GCG CAG ATC AAC CTC GGC TAT ACG GAT GTC GTC TCG CCG ATC ACG GGC CGC GTC GGC ATC TCG CAG GTC ACG CCG GGC GCG TAC GTG CAG GCG AGC CAG GCG ACG CTG ATG TCG ACC GTC CAG CAG CTC GAT CCG GTC TAC GTC GAT CTC ACG CAG TCG AGC CTC GAC GGC CTG AAG CTG CGC CAG GAC ATC CAG AGC GGG CGC ATC AAG ACG GAA GGC CCG GGC GCG GCG AAG GTC ACG CTG ATT CTC GAG GAC GGC AAG CCG TAC CCG GAG CGG GGC AAG CTG CAG TTC AGC GAT GTC ACG GTC GAC CAG ACG ACG GGC TCG GTC ACG ATC CGC GCG ATC TTC CCG AAC AAG CAG CGC GTG CTG CTG CCG GGC ATG TTC GTG CGC GCG CGC ATC GAA GAG GGC GTC AAC GAG AAC GCG TTC CTC GTT CCG CAG ATC GGC GTC ACG CAC GAT CCG AAG GGC CAG GCG ATC GCG ATG ATC GTC GAC GGC AAG GGC AAG GTC GAG CCG CGC GTG CTG GTC ACG GGC GGC ACG CAG GGC CAG AAC TGG GTG GTC GAG AGC GGC CTG CAG GCG GGC GAC CGC GTG ATC GTG CAG GGC ATC GAC AAG GTG CGC CCG GGC ATG ACC GTG AAG GCC GCC GAG GCT CAA CTG CCG --- --- --- --- --- GCC --- --- --- --- GCG GCG GCC --- --- --- --- --- --- --- --- --- --- --- --- --- GGC GCG TCG GGT --- --- --- --- GCC GCG CCC --- --- --- --- --- --- GCG GGC --- --- --- --- GGC TCG CCC --- --- --- --- --- --- --- --- --- --- --- GCC --- --- --- --- --- --- --- --- --- --- --- --- --- --- CAG GCC GCG GCG --- --- --- --- --- --- --- --- --- --- GCG AGC GCG GCC GCG TCG GGT GCC GCG CCG TCG --- --- --- --- --- --- --- --- AGC GCT --- --- GCC GCC GCG TCG AGC GCG CAA --- 
MFP4__GCA_001212705.1           --- --- --- ATG CGC GTC GAA --- --- CGG GTT CCA TAC CGC TTA ATC ACT GTC GCG ACG --- --- --- GCT GCC GTT TTC CTG GCC GCG TGC GGA AAA AAA GAA TCG GCT CCG CCC CCT CAA ACG CCC GAA GTC GGC GTC GTC ACC GTC CAG CCG CAG TCC GTG CCG GTC GTC TCC GAA CTG CCG GGC CGT ACG AGC GCC TAT CTG GTC GCG CAG GTG CGC GCA CGG GTC GAC GGC ATC GTG TTG CGG CGC GAG TTC ACG GAA GGC AGC GAC GTC AAG GCC GGC CAG CGC CTG TAC AAG ATC GAT CCG GCA CCC TAT ATC GCG CAA TTG AAC AGC GCG AAG GCG ACG CTC GCG AAG GCG CAG GCG AAC CTC GCG ACG CAG AAC GCG CTC GTC GCG CGC TAC AAG GTG CTC GTC GCC GCG AAC GCG GTC AGC AAG CAG CAG TAC GAC GAT GCG GTG GCC GCG CAA GGG CAG GCG GCC GCC GAC GTG GGC GCG GGC AAG GCC GCC GTC GAG ACC GCG CAG ATC AAC CTC GGC TAT ACG GAT GTC GTC TCG CCG ATC ACG GGC CGC GTC GGC ATC TCG CAG GTC ACG CCG GGC GCG TAC GTG CAG GCG AGC CAG GCG ACG CTG ATG TCG ACC GTC CAG CAG CTC GAT CCG GTC TAC GTC GAT CTC ACG CAG TCG AGC CTC GAC GGC CTG AAG CTG CGC CAG GAC ATC CAG AGC GGG CGC ATC AAG ACG GAA GGC CCG GGC GCG GCG AAG GTC ACG CTG ATT CTC GAG GAC GGC AAG CCG TAC CCG GAG CGG GGC AAG CTG CAG TTC AGC GAT GTC ACG GTC GAC CAG ACG ACG GGC TCG GTC ACG ATC CGC GCG ATC TTC CCG AAC AAG CAG CGC GTG CTG CTG CCG GGC ATG TTC GTG CGC GCG CGC ATC GAA GAG GGC GTC AAC GAG AAC GCG TTC CTC GTT CCG CAG ATC GGC GTC ACG CAC GAT CCG AAG GGC CAG GCG ATC GCG ATG ATC GTC GAC GGC AAG GGC AAG GTC GAG CCG CGC GTG CTG GTC ACG GGC GGC ACG CAG GGC CAG AAC TGG GTG GTC GAG AGC GGC CTG CAG GCG GGC GAC CGC GTG ATC GTG CAG GGC ATC GAC AAG GTG CGC CCG GGC ATG ACC GTG AAG GCC GCC GAG GCT CAA CTG CCG --- --- --- --- --- GCC --- --- --- --- GCG GCG GCC --- --- --- --- --- --- --- --- --- --- --- --- --- GGC GCG TCG GGT --- --- --- --- GCC GCG CCC --- --- --- --- --- --- GCG GGC --- --- --- --- GGC TCG CCC --- --- --- --- --- --- --- --- --- --- --- GCC --- --- --- --- --- --- --- --- --- --- --- --- --- --- CAG GCC GCG GCG --- --- --- --- --- --- --- --- --- --- GCG AGC GCG GCC GCG TCG GGT GCC GCG CCG TCG --- --- --- --- --- --- --- --- AGC GCT --- --- GCC GCC GCG TCG AGC GCG CAA --- 
MFP4__GCA_001277975.1           --- --- --- ATG CGC GTC GAA --- --- CGG GTT CCA TAC CGC TTA ATC ACT GTC GCG ACG --- --- --- GCT GCC GTT TTC CTG GCC GCG TGC GGA AAA AAA GAA TCG GCT CCG CCC CCT CAA ACG CCC GAA GTC GGC GTC GTC ACC GTC CAG CCG CAG TCC GTG CCG GTC GTC TCC GAA CTG CCG GGC CGT ACG AGC GCC TAT CTG GTC GCG CAG GTG CGC GCA CGG GTC GAC GGC ATC GTG TTG CGG CGC GAG TTC ACG GAA GGC AGC GAC GTC AAG GCC GGC CAG CGC CTG TAC AAG ATC GAT CCG GCA CCC TAT ATC GCG CAA TTG AAC AGC GCG AAG GCG ACG CTC GCG AAG GCG CAG GCG AAC CTC GCG ACG CAG AAC GCG CTC GTC GCG CGC TAC AAG GTG CTC GTC GCC GCG AAC GCG GTC AGC AAG CAG CAG TAC GAC GAT GCG GTG GCC GCG CAA GGG CAG GCG GCC GCC GAC GTG GGC GCG GGC AAG GCC GCC GTC GAG ACC GCG CAG ATC AAC CTC GGC TAT ACG GAT GTC GTC TCG CCG ATC ACG GGC CGC GTC GGC ATC TCG CAG GTC ACG CCG GGC GCG TAC GTG CAG GCG AGC CAG GCG ACG CTG ATG TCG ACC GTC CAG CAG CTC GAT CCG GTC TAC GTC GAT CTC ACG CAG TCG AGC CTC GAC GGC CTG AAG CTG CGC CAG GAC ATC CAG AGC GGG CGC ATC AAG ACG GAA GGC CCG GGC GCG GCG AAG GTC ACG CTG ATT CTC GAG GAC GGC AAG CCG TAC CCG GAG CGG GGC AAG CTG CAG TTC AGC GAT GTC ACG GTC GAC CAG ACG ACG GGC TCG GTC ACG ATC CGC GCG ATC TTC CCG AAC AAG CAG CGC GTG CTG CTG CCG GGC ATG TTC GTG CGC GCG CGC ATC GAA GAG GGC GTC AAC GAG AAC GCG TTC CTC GTT CCG CAG ATC GGC GTC ACG CAC GAT CCG AAG GGC CAG GCG ATC GCG ATG ATC GTC GAC GGC AAG GGC AAG GTC GAG CCG CGC GTG CTG GTC ACG GGC GGC ACG CAG GGC CAG AAC TGG GTG GTC GAG AGC GGC CTG CAG GCG GGC GAC CGC GTG ATC GTG CAG GGC ATC GAC AAG GTG CGC CCG GGC ATG ACC GTG AAG GCC GCC GAG GCT CAA CTG CCG --- --- --- --- --- GCC --- --- --- --- GCG GCG GCC --- --- --- --- --- --- --- --- --- --- --- --- --- GGC GCG TCG GGT --- --- --- --- GCC GCG CCC --- --- --- --- --- --- GCG GGC --- --- --- --- GGC TCG CCC --- --- --- --- --- --- --- --- --- --- --- GCC --- --- --- --- --- --- --- --- --- --- --- --- --- --- CAG GCC GCG GCG --- --- --- --- --- --- --- --- --- --- GCG AGC GCG GCC GCG TCG GGT GCC GCG CCG TCG --- --- --- --- --- --- --- --- AGC GCT --- --- GCC GCC GCG TCG AGC GCG CAA --- 
MFP4__GCA_001320065.1           --- --- --- ATG CGC GTC GAA --- --- CGG GTT CCA TAC CGC TTA ATC ACT GTC GCG ACG --- --- --- GCT GCC GTT TTC CTG GCC GCG TGC GGA AAA AAA GAA TCG GCT CCG CCC CCT CAA ACG CCC GAA GTC GGC GTC GTC ACC GTC CAG CCG CAG TCC GTG CCG GTC GTC TCC GAA CTG CCG GGC CGT ACG AGC GCC TAT CTG GTC GCG CAG GTG CGC GCA CGG GTC GAC GGC ATC GTG TTG CGG CGC GAG TTC ACG GAA GGC AGC GAC GTC AAG GCC GGC CAG CGC CTG TAC AAG ATC GAT CCG GCA CCC TAT ATC GCG CAA TTG AAC AGC GCG AAG GCG ACG CTC GCG AAG GCG CAG GCG AAC CTC GCG ACG CAG AAC GCG CTC GTC GCG CGC TAC AAG GTG CTC GTC GCC GCG AAC GCG GTC AGC AAG CAG CAG TAC GAC GAT GCG GTG GCC GCG CAA GGG CAG GCG GCC GCC GAC GTG GGC GCG GGC AAG GCC GCC GTC GAG ACC GCG CAG ATC AAC CTC GGC TAT ACG GAT GTC GTC TCG CCG ATC ACG GGC CGC GTC GGC ATC TCG CAG GTC ACG CCG GGC GCG TAC GTG CAG GCG AGC CAG GCG ACG CTG ATG TCG ACC GTC CAG CAG CTC GAT CCG GTC TAC GTC GAT CTC ACG CAG TCG AGC CTC GAC GGC CTG AAG CTG CGC CAG GAC ATC CAG AGC GGG CGC ATC AAG ACG GAA GGC CCG GGC GCG GCG AAG GTC ACG CTG ATT CTC GAG GAC GGC AAG CCG TAC CCG GAG CGG GGC AAG CTG CAG TTC AGC GAT GTC ACG GTC GAC CAG ACG ACG GGC TCG GTC ACG ATC CGC GCG ATC TTC CCG AAC AAG CAG CGC GTG CTG CTG CCG GGC ATG TTC GTG CGC GCG CGC ATC GAA GAG GGC GTC AAC GAG AAC GCG TTC CTC GTT CCG CAG ATC GGC GTC ACG CAC GAT CCG AAG GGC CAG GCG ATC GCG ATG ATC GTC GAC GGC AAG GGC AAG GTC GAG CCG CGC GTG CTG GTC ACG GGC GGC ACG CAG GGC CAG AAC TGG GTG GTC GAG AGC GGC CTG CAG GCG GGC GAC CGC GTG ATC GTG CAG GGC ATC GAC AAG GTG CGC CCG GGC ATG ACC GTG AAG GCC GCC GAG GCT CAA CTG CCG --- --- --- --- --- GCC --- --- --- --- GCG GCG GCC --- --- --- --- --- --- --- --- --- --- --- --- --- GGC GCG TCG GGT --- --- --- --- GCC GCG CCC --- --- --- --- --- --- GCG GGC --- --- --- --- GGC TCG CCC --- --- --- --- --- --- --- --- --- --- --- GCC --- --- --- --- --- --- --- --- --- --- --- --- --- --- CAG GCC GCG GCG --- --- --- --- --- --- --- --- --- --- GCG AGC GCG GCC GCG TCG GGT GCC GCG CCG TCG --- --- --- --- --- --- --- --- AGC GCT --- --- GCC GCC GCG TCG AGC GCG CAA --- 
MFP4__GCA_001320105.1           --- --- --- ATG CGC GTC GAA --- --- CGG GTT CCA TAC CGC TTA ATC ACT GTC GCG ACG --- --- --- GCT GCC GTT TTC CTG GCC GCG TGC GGA AAA AAA GAA TCG GCT CCG CCC CCT CAA ACG CCC GAA GTC GGC GTC GTC ACC GTC CAG CCG CAG TCC GTG CCG GTC GTC TCC GAA CTG CCG GGC CGT ACG AGC GCC TAT CTG GTC GCG CAG GTG CGC GCA CGG GTC GAC GGC ATC GTG TTG CGG CGC GAG TTC ACG GAA GGC AGC GAC GTC AAG GCC GGC CAG CGC CTG TAC AAG ATC GAT CCG GCA CCC TAT ATC GCG CAA TTG AAC AGC GCG AAG GCG ACG CTC GCG AAG GCG CAG GCG AAC CTC GCG ACG CAG AAC GCG CTC GTC GCG CGC TAC AAG GTG CTC GTC GCC GCG AAC GCG GTC AGC AAG CAG CAG TAC GAC GAT GCG GTG GCC GCG CAA GGG CAG GCG GCC GCC GAC GTG GGC GCG GGC AAG GCC GCC GTC GAG ACC GCG CAG ATC AAC CTC GGC TAT ACG GAT GTC GTC TCG CCG ATC ACG GGC CGC GTC GGC ATC TCG CAG GTC ACG CCG GGC GCG TAC GTG CAG GCG AGC CAG GCG ACG CTG ATG TCG ACC GTC CAG CAG CTC GAT CCG GTC TAC GTC GAT CTC ACG CAG TCG AGC CTC GAC GGC CTG AAG CTG CGC CAG GAC ATC CAG AGC GGG CGC ATC AAG ACG GAA GGC CCG GGC GCG GCG AAG GTC ACG CTG ATT CTC GAG GAC GGC AAG CCG TAC CCG GAG CGG GGC AAG CTG CAG TTC AGC GAT GTC ACG GTC GAC CAG ACG ACG GGC TCG GTC ACG ATC CGC GCG ATC TTC CCG AAC AAG CAG CGC GTG CTG CTG CCG GGC ATG TTC GTG CGC GCG CGC ATC GAA GAG GGC GTC AAC GAG AAC GCG TTC CTC GTT CCG CAG ATC GGC GTC ACG CAC GAT CCG AAG GGC CAG GCG ATC GCG ATG ATC GTC GAC GGC AAG GGC AAG GTC GAG CCG CGC GTG CTG GTC ACG GGC GGC ACG CAG GGC CAG AAC TGG GTG GTC GAG AGC GGC CTG CAG GCG GGC GAC CGC GTG ATC GTG CAG GGC ATC GAC AAG GTG CGC CCG GGC ATG ACC GTG AAG GCC GCC GAG GCT CAA CTG CCG --- --- --- --- --- GCC --- --- --- --- GCG GCG GCC --- --- --- --- --- --- --- --- --- --- --- --- --- GGC GCG TCG GGT --- --- --- --- GCC GCG CCC --- --- --- --- --- --- GCG GGC --- --- --- --- GGC TCG CCC --- --- --- --- --- --- --- --- --- --- --- GCC --- --- --- --- --- --- --- --- --- --- --- --- --- --- CAG GCC GCG GCG --- --- --- --- --- --- --- --- --- --- GCG AGC GCG GCC GCG TCG GGT GCC GCG CCG TCG --- --- --- --- --- --- --- --- AGC GCT --- --- GCC GCC GCG TCG AGC GCG CAA --- 
MFP4__GCA_001320215.1           --- --- --- ATG CGC GTC GAA --- --- CGG GTT CCA TAC CGC TTA ATC ACT GTC GCG ACG --- --- --- GCT GCC GTT TTC CTG GCC GCG TGC GGA AAA AAA GAA TCG GCT CCG CCC CCT CAA ACG CCC GAA GTC GGC GTC GTC ACC GTC CAG CCG CAG TCC GTG CCG GTC GTC TCC GAA CTG CCG GGC CGT ACG AGC GCC TAT CTG GTC GCG CAG GTG CGC GCA CGG GTC GAC GGC ATC GTG TTG CGG CGC GAG TTC ACG GAA GGC AGC GAC GTC AAG GCC GGC CAG CGC CTG TAC AAG ATC GAT CCG GCA CCC TAT ATC GCG CAA TTG AAC AGC GCG AAG GCG ACG CTC GCG AAG GCG CAG GCG AAC CTC GCG ACG CAG AAC GCG CTC GTC GCG CGC TAC AAG GTG CTC GTC GCC GCG AAC GCG GTC AGC AAG CAG CAG TAC GAC GAT GCG GTG GCC GCG CAA GGG CAG GCG GCC GCC GAC GTG GGC GCG GGC AAG GCC GCC GTC GAG ACC GCG CAG ATC AAC CTC GGC TAT ACG GAT GTC GTC TCG CCG ATC ACG GGC CGC GTC GGC ATC TCG CAG GTC ACG CCG GGC GCG TAC GTG CAG GCG AGC CAG GCG ACG CTG ATG TCG ACC GTC CAG CAG CTC GAT CCG GTC TAC GTC GAT CTC ACG CAG TCG AGC CTC GAC GGC CTG AAG CTG CGC CAG GAC ATC CAG AGC GGG CGC ATC AAG ACG GAA GGC CCG GGC GCG GCG AAG GTC ACG CTG ATT CTC GAG GAC GGC AAG CCG TAC CCG GAG CGG GGC AAG CTG CAG TTC AGC GAT GTC ACG GTC GAC CAG ACG ACG GGC TCG GTC ACG ATC CGC GCG ATC TTC CCG AAC AAG CAG CGC GTG CTG CTG CCG GGC ATG TTC GTG CGC GCG CGC ATC GAA GAG GGC GTC AAC GAG AAC GCG TTC CTC GTT CCG CAG ATC GGC GTC ACG CAC GAT CCG AAG GGC CAG GCG ATC GCG ATG ATC GTC GAC GGC AAG GGC AAG GTC GAG CCG CGC GTG CTG GTC ACG GGC GGC ACG CAG GGC CAG AAC TGG GTG GTC GAG AGC GGC CTG CAG GCG GGC GAC CGC GTG ATC GTG CAG GGC ATC GAC AAG GTG CGC CCG GGC ATG ACC GTG AAG GCC GCC GAG GCT CAA CTG CCG --- --- --- --- --- GCC --- --- --- --- GCG GCG GCC --- --- --- --- --- --- --- --- --- --- --- --- --- GGC GCG TCG GGT --- --- --- --- GCC GCG CCC --- --- --- --- --- --- GCG GGC --- --- --- --- GGC TCG CCC --- --- --- --- --- --- --- --- --- --- --- GCC --- --- --- --- --- --- --- --- --- --- --- --- --- --- CAG GCC GCG GCG --- --- --- --- --- --- --- --- --- --- GCG AGC GCG GCC GCG TCG GGT GCC GCG CCG TCG --- --- --- --- --- --- --- --- AGC GCT --- --- GCC GCC GCG TCG AGC GCG CAA --- 
MFP4__GCA_001320285.1           --- --- --- ATG CGC GTC GAA --- --- CGG GTT CCA TAC CGC TTA ATC ACT GTC GCG ACG --- --- --- GCT GCC GTT TTC CTG GCC GCG TGC GGA AAA AAA GAA TCG GCT CCG CCC CCT CAA ACG CCC GAA GTC GGC GTC GTC ACC GTC CAG CCG CAG TCC GTG CCG GTC GTC TCC GAA CTG CCG GGC CGT ACG AGC GCC TAT CTG GTC GCG CAG GTG CGC GCA CGG GTC GAC GGC ATC GTG TTG CGG CGC GAG TTC ACG GAA GGC AGC GAC GTC AAG GCC GGC CAG CGC CTG TAC AAG ATC GAT CCG GCA CCC TAT ATC GCG CAA TTG AAC AGC GCG AAG GCG ACG CTC GCG AAG GCG CAG GCG AAC CTC GCG ACG CAG AAC GCG CTC GTC GCG CGC TAC AAG GTG CTC GTC GCC GCG AAC GCG GTC AGC AAG CAG CAG TAC GAC GAT GCG GTG GCC GCG CAA GGG CAG GCG GCC GCC GAC GTG GGC GCG GGC AAG GCC GCC GTC GAG ACC GCG CAG ATC AAC CTC GGC TAT ACG GAT GTC GTC TCG CCG ATC ACG GGC CGC GTC GGC ATC TCG CAG GTC ACG CCG GGC GCG TAC GTG CAG GCG AGC CAG GCG ACG CTG ATG TCG ACC GTC CAG CAG CTC GAT CCG GTC TAC GTC GAT CTC ACG CAG TCG AGC CTC GAC GGC CTG AAG CTG CGC CAG GAC ATC CAG AGC GGG CGC ATC AAG ACG GAA GGC CCG GGC GCG GCG AAG GTC ACG CTG ATT CTC GAG GAC GGC AAG CCG TAC CCG GAG CGG GGC AAG CTG CAG TTC AGC GAT GTC ACG GTC GAC CAG ACG ACG GGC TCG GTC ACG ATC CGC GCG ATC TTC CCG AAC AAG CAG CGC GTG CTG CTG CCG GGC ATG TTC GTG CGC GCG CGC ATC GAA GAG GGC GTC AAC GAG AAC GCG TTC CTC GTT CCG CAG ATC GGC GTC ACG CAC GAT CCG AAG GGC CAG GCG ATC GCG ATG ATC GTC GAC GGC AAG GGC AAG GTC GAG CCG CGC GTG CTG GTC ACG GGC GGC ACG CAG GGC CAG AAC TGG GTG GTC GAG AGC GGC CTG CAG GCG GGC GAC CGC GTG ATC GTG CAG GGC ATC GAC AAG GTG CGC CCG GGC ATG ACC GTG AAG GCC GCC GAG GCT CAA CTG CCG --- --- --- --- --- GCC --- --- --- --- GCG GCG GCC --- --- --- --- --- --- --- --- --- --- --- --- --- GGC GCG TCG GGT --- --- --- --- GCC GCG CCC --- --- --- --- --- --- GCG GGC --- --- --- --- GGC TCG CCC --- --- --- --- --- --- --- --- --- --- --- GCC --- --- --- --- --- --- --- --- --- --- --- --- --- --- CAG GCC GCG GCG --- --- --- --- --- --- --- --- --- --- GCG AGC GCG GCC GCG TCG GGC GCC GCG CCG TCG --- --- --- --- --- --- --- --- AGC GCT --- --- GCC GCC GCG TCG AGC GCG CAA --- 
MFP4__GCA_001320465.1           --- --- --- ATG CGC GTC GAA --- --- CGG GTT CCA TAC CGC TTA ATC ACT GTC GCG ACG --- --- --- GCT GCC GTT TTC CTG GCC GCG TGC GGA AAA AAA GAA TCG GCT CCG CCC CCT CAA ACG CCC GAA GTC GGC GTC GTC ACC GTC CAG CCG CAG TCC GTG CCG GTC GTC TCC GAA CTG CCG GGC CGT ACG AGC GCC TAT CTG GTC GCG CAG GTG CGC GCA CGG GTC GAC GGC ATC GTG TTG CGG CGC GAG TTC ACG GAA GGC AGC GAC GTC AAG GCC GGC CAG CGC CTG TAC AAG ATC GAT CCG GCA CCC TAT ATC GCG CAA TTG AAC AGC GCG AAG GCG ACG CTC GCG AAG GCG CAG GCG AAC CTC GCG ACG CAG AAC GCG CTC GTC GCG CGC TAC AAG GTG CTC GTC GCC GCG AAC GCG GTC AGC AAG CAG CAG TAC GAC GAT GCG GTG GCC GCG CAA GGG CAG GCG GCC GCC GAC GTG GGC GCG GGC AAG GCC GCC GTC GAG ACC GCG CAG ATC AAC CTC GGC TAT ACG GAT GTC GTC TCG CCG ATC ACG GGC CGC GTC GGC ATC TCG CAG GTC ACG CCG GGC GCG TAC GTG CAG GCG AGC CAG GCG ACG CTG ATG TCG ACC GTC CAG CAG CTC GAT CCG GTC TAC GTC GAT CTC ACG CAG TCG AGC CTC GAC GGC CTG AAG CTG CGC CAG GAC ATC CAG AGC GGG CGC ATC AAG ACG GAA GGC CCG GGC GCG GCG AAG GTC ACG CTG ATT CTC GAG GAC GGC AAG CCG TAC CCG GAG CGG GGC AAG CTG CAG TTC AGC GAT GTC ACG GTC GAC CAG ACG ACG GGC TCG GTC ACG ATC CGC GCG ATC TTC CCG AAC AAG CAG CGC GTG CTG CTG CCG GGC ATG TTC GTG CGC GCG CGC ATC GAA GAG GGC GTC AAC GAG AAC GCG TTC CTC GTT CCG CAG ATC GGC GTC ACG CAC GAT CCG AAG GGC CAG GCG ATC GCG ATG ATC GTC GAC GGC AAG GGC AAG GTC GAG CCG CGC GTG CTG GTC ACG GGC GGC ACG CAG GGC CAG AAC TGG GTG GTC GAG AGC GGC CTG CAG GCG GGC GAC CGC GTG ATC GTG CAG GGC ATC GAC AAG GTG CGC CCG GGC ATG ACC GTG AAG GCC GCC GAG GCT CAA CTG CCG --- --- --- --- --- GCC --- --- --- --- GCG GCG GCC --- --- --- --- --- --- --- --- --- --- --- --- --- GGC GCG TCG GGT --- --- --- --- GCC GCG CCC --- --- --- --- --- --- GCG GGC --- --- --- --- GGC TCG CCC --- --- --- --- --- --- --- --- --- --- --- GCC --- --- --- --- --- --- --- --- --- --- --- --- --- --- CAG GCC GCG GCG --- --- --- --- --- --- --- --- --- --- GCG AGC GCG GCC GCG TCG GGC GCC GCG CCG TCG --- --- --- --- --- --- --- --- AGC GCT --- --- GCC GCC GCG TCG AGC GCG CAA --- 
MFP4__GCA_001320585.1           --- --- --- ATG CGC GTC GAA --- --- CGG GTT CCA TAC CGC TTA ATC ACT GTC GCG ACG --- --- --- GCT GCC GTT TTC CTG GCC GCG TGC GGA AAA AAA GAA TCG GCT CCG CCC CCT CAA ACG CCC GAA GTC GGC GTC GTC ACC GTC CAG CCG CAG TCC GTG CCG GTC GTC TCC GAA CTG CCG GGC CGT ACG AGC GCC TAT CTG GTC GCG CAG GTG CGC GCA CGG GTC GAC GGC ATC GTG TTG CGG CGC GAG TTC ACG GAA GGC AGC GAC GTC AAG GCC GGC CAG CGC CTG TAC AAG ATC GAT CCG GCA CCC TAT ATC GCG CAA TTG AAC AGC GCG AAG GCG ACG CTC GCG AAG GCG CAG GCG AAC CTC GCG ACG CAG AAC GCG CTC GTC GCG CGC TAC AAG GTG CTC GTC GCC GCG AAC GCG GTC AGC AAG CAG CAG TAC GAC GAT GCG GTG GCC GCG CAA GGG CAG GCG GCC GCC GAC GTG GGC GCG GGC AAG GCC GCC GTC GAG ACC GCG CAG ATC AAC CTC GGC TAT ACG GAT GTC GTC TCG CCG ATC ACG GGC CGC GTC GGC ATC TCG CAG GTC ACG CCG GGC GCG TAC GTG CAG GCG AGC CAG GCG ACG CTG ATG TCG ACC GTC CAG CAG CTC GAT CCG GTC TAC GTC GAT CTC ACG CAG TCG AGC CTC GAC GGC CTG AAG CTG CGC CAG GAC ATC CAG AGC GGG CGC ATC AAG ACG GAA GGC CCG GGC GCG GCG AAG GTC ACG CTG ATT CTC GAG GAC GGC AAG CCG TAC CCG GAG CGG GGC AAG CTG CAG TTC AGC GAT GTC ACG GTC GAC CAG ACG ACG GGC TCG GTC ACG ATC CGC GCG ATC TTC CCG AAC AAG CAG CGC GTG CTG CTG CCG GGC ATG TTC GTG CGC GCG CGC ATC GAA GAG GGC GTC AAC GAG AAC GCG TTC CTC GTT CCG CAG ATC GGC GTC ACG CAC GAT CCG AAG GGC CAG GCG ATC GCG ATG ATC GTC GAC GGC AAG GGC AAG GTC GAG CCG CGC GTG CTG GTC ACG GGC GGC ACG CAG GGC CAG AAC TGG GTG GTC GAG AGC GGC CTG CAG GCG GGC GAC CGC GTG ATC GTG CAG GGC ATC GAC AAG GTG CGC CCG GGC ATG ACC GTG AAG GCC GCC GAG GCT CAA CTG CCG --- --- --- --- --- GCC --- --- --- --- GCG GCG GCC --- --- --- --- --- --- --- --- --- --- --- --- --- GGC GCG TCG GGT --- --- --- --- GCC GCG CCC --- --- --- --- --- --- GCG GGC --- --- --- --- GGC TCG CCC --- --- --- --- --- --- --- --- --- --- --- GCC --- --- --- --- --- --- --- --- --- --- --- --- --- --- CAG GCC GCG GCG --- --- --- --- --- --- --- --- --- --- GCG AGC GCG GCC GCG TCG GGT GCC GCG CCG TCG --- --- --- --- --- --- --- --- AGC GCT --- --- GCC GCC GCG TCG AGC GCG CAA --- 
MFP4__GCA_001320645.1           --- --- --- ATG CGC GTC GAA --- --- CGG GTT CCA TAC CGC TTA ATC ACT GTC GCG ACG --- --- --- GCT GCC GTT TTC CTG GCC GCG TGC GGA AAA AAA GAA TCG GCT CCG CCC CCT CAA ACG CCC GAA GTC GGC GTC GTC ACC GTC CAG CCG CAG TCC GTG CCG GTC GTC TCC GAA CTG CCG GGC CGT ACG AGC GCC TAT CTG GTC GCG CAG GTG CGC GCA CGG GTC GAC GGC ATC GTG TTG CGG CGC GAG TTC ACG GAA GGC AGC GAC GTC AAG GCC GGC CAG CGC CTG TAC AAG ATC GAT CCG GCA CCC TAT ATC GCG CAA TTG AAC AGC GCG AAG GCG ACG CTC GCG AAG GCG CAG GCG AAC CTC GCG ACG CAG AAC GCG CTC GTC GCG CGC TAC AAG GTG CTC GTC GCC GCG AAC GCG GTC AGC AAG CAG CAG TAC GAC GAT GCG GTG GCC GCG CAA GGG CAG GCG GCC GCC GAC GTG GGC GCG GGC AAG GCC GCC GTC GAG ACC GCG CAG ATC AAC CTC GGC TAT ACG GAT GTC GTC TCG CCG ATC ACG GGC CGC GTC GGC ATC TCG CAG GTC ACG CCG GGC GCG TAC GTG CAG GCG AGC CAG GCG ACG CTG ATG TCG ACC GTC CAG CAG CTC GAT CCG GTC TAC GTC GAT CTC ACG CAG TCG AGC CTC GAC GGC CTG AAG CTG CGC CAG GAC ATC CAG AGC GGG CGC ATC AAG ACG GAA GGC CCG GGC GCG GCG AAG GTC ACG CTG ATT CTC GAG GAC GGC AAG CCG TAC CCG GAG CGG GGC AAG CTG CAG TTC AGC GAT GTC ACG GTC GAC CAG ACG ACG GGC TCG GTC ACG ATC CGC GCG ATC TTC CCG AAC AAG CAG CGC GTG CTG CTG CCG GGC ATG TTC GTG CGC GCG CGC ATC GAA GAG GGC GTC AAC GAG AAC GCG TTC CTC GTT CCG CAG ATC GGC GTC ACG CAC GAT CCG AAG GGC CAG GCG ATC GCG ATG ATC GTC GAC GGC AAG GGC AAG GTC GAG CCG CGC GTG CTG GTC ACG GGC GGC ACG CAG GGC CAG AAC TGG GTG GTC GAG AGC GGC CTG CAG GCG GGC GAC CGC GTG ATC GTG CAG GGC ATC GAC AAG GTG CGC CCG GGC ATG ACC GTG AAG GCC GCC GAG GCT CAA CTG CCG --- --- --- --- --- GCC --- --- --- --- GCG GCG GCC --- --- --- --- --- --- --- --- --- --- --- --- --- GGC GCG TCG GGT --- --- --- --- GCC GCG CCC --- --- --- --- --- --- GCG GGC --- --- --- --- GGC TCG CCC --- --- --- --- --- --- --- --- --- --- --- GCC --- --- --- --- --- --- --- --- --- --- --- --- --- --- CAG GCC GCG GCG --- --- --- --- --- --- --- --- --- --- GCG AGC GCG GCC GCG TCG GGT GCC GCG CCG TCG --- --- --- --- --- --- --- --- AGC GCT --- --- GCC GCC GCG TCG AGC GCG CAA --- 
MFP4__GCA_001320755.1           --- --- --- ATG CGC GTC GAA --- --- CGG GTT CCA TAC CGC TTA ATC ACT GTC GCG ACG --- --- --- GCT GCC GTT TTC CTG GCC GCG TGC GGA AAA AAA GAA TCG GCT CCG CCC CCT CAA ACG CCC GAA GTC GGC GTC GTC ACC GTC CAG CCG CAG TCC GTG CCG GTC GTC TCC GAA CTG CCG GGC CGT ACG AGC GCC TAT CTG GTC GCG CAG GTG CGC GCA CGG GTC GAC GGC ATC GTG TTG CGG CGC GAG TTC ACG GAA GGC AGC GAC GTC AAG GCC GGC CAG CGC CTG TAC AAG ATC GAT CCG GCA CCC TAT ATC GCG CAA TTG AAC AGC GCG AAG GCG ACG CTC GCG AAG GCG CAG GCG AAC CTC GCG ACG CAG AAC GCG CTC GTC GCG CGC TAC AAG GTG CTC GTC GCC GCG AAC GCG GTC AGC AAG CAG CAG TAC GAC GAT GCG GTG GCC GCG CAA GGG CAG GCG GCC GCC GAC GTG GGC GCG GGC AAG GCC GCC GTC GAG ACC GCG CAG ATC AAC CTC GGC TAT ACG GAT GTC GTC TCG CCG ATC ACG GGC CGC GTC GGC ATC TCG CAG GTC ACG CCG GGC GCG TAC GTG CAG GCG AGC CAG GCG ACG CTG ATG TCG ACC GTC CAG CAG CTC GAT CCG GTC TAC GTC GAT CTC ACG CAG TCG AGC CTC GAC GGC CTG AAG CTG CGC CAG GAC ATC CAG AGC GGG CGC ATC AAG ACG GAA GGC CCG GGC GCG GCG AAG GTC ACG CTG ATT CTC GAG GAC GGC AAG CCG TAC CCG GAG CGG GGC AAG CTG CAG TTC AGC GAT GTC ACG GTC GAC CAG ACG ACG GGC TCG GTC ACG ATC CGC GCG ATC TTC CCG AAC AAG CAG CGC GTG CTG CTG CCG GGC ATG TTC GTG CGC GCG CGC ATC GAA GAG GGC GTC AAC GAG AAC GCG TTC CTC GTT CCG CAG ATC GGC GTC ACG CAC GAT CCG AAG GGC CAG GCG ATC GCG ATG ATC GTC GAC GGC AAG GGC AAG GTC GAG CCG CGC GTG CTG GTC ACG GGC GGC ACG CAG GGC CAG AAC TGG GTG GTC GAG AGC GGC CTG CAG GCG GGC GAC CGC GTG ATC GTG CAG GGC ATC GAC AAG GTG CGC CCG GGC ATG ACC GTG AAG GCC GCC GAG GCT CAA CTG CCG --- --- --- --- --- GCC --- --- --- --- GCG GCG GCC --- --- --- --- --- --- --- --- --- --- --- --- --- GGC GCG TCG GGT --- --- --- --- GCC GCG CCC --- --- --- --- --- --- GCG GGC --- --- --- --- GGC TCG CCC --- --- --- --- --- --- --- --- --- --- --- GCC --- --- --- --- --- --- --- --- --- --- --- --- --- --- CAG GCC GCG GCG --- --- --- --- --- --- --- --- --- --- GCG AGC GCG GCC GCG TCG GGT GCC GCG CCG TCG --- --- --- --- --- --- --- --- AGC GCT --- --- GCC GCC GCG TCG AGC GCG CAA --- 
MFP4__GCA_001326895.1           --- --- --- ATG CGC GTC GAA --- --- CGG GTT CCA TAC CGC TTA ATC ACT GTC GCG ACG --- --- --- GCT GCC GTT TTC CTG GCC GCG TGC GGA AAA AAA GAA TCG GCT CCG CCC CCT CAA ACG CCC GAA GTC GGC GTC GTC ACC GTC CAG CCG CAG TCC GTG CCG GTC GTC TCC GAA CTG CCG GGC CGT ACG AGC GCC TAT CTG GTC GCG CAG GTG CGC GCA CGG GTC GAC GGC ATC GTG TTG CGG CGC GAG TTC ACG GAA GGC AGC GAC GTC AAG GCC GGC CAG CGC CTG TAC AAG ATC GAT CCG GCA CCC TAT ATC GCG CAA TTG AAC AGC GCG AAG GCG ACG CTC GCG AAG GCG CAG GCG AAC CTC GCG ACG CAG AAC GCG CTC GTC GCG CGC TAC AAG GTG CTC GTC GCC GCG AAC GCG GTC AGC AAG CAG CAG TAC GAC GAT GCG GTG GCC GCG CAA GGG CAG GCG GCC GCC GAC GTG GGC GCG GGC AAG GCC GCC GTC GAG ACC GCG CAG ATC AAC CTC GGC TAT ACG GAT GTC GTC TCG CCG ATC ACG GGC CGC GTC GGC ATC TCG CAG GTC ACG CCG GGC GCG TAC GTG CAG GCG AGC CAG GCG ACG CTG ATG TCG ACC GTC CAG CAG CTC GAT CCG GTC TAC GTC GAT CTC ACG CAG TCG AGC CTC GAC GGC CTG AAG CTG CGC CAG GAT ATC CAG AGC GGG CGC ATC AAG ACG GAA GGC CCG GGC GCG GCG AAG GTC ACG CTG ATT CTC GAG GAC GGC AAG CCG TAC CCG GAG CGG GGC AAG CTG CAG TTC AGC GAT GTC ACG GTC GAC CAG ACG ACG GGC TCG GTC ACG ATC CGC GCG ATC TTC CCG AAC AAG CAG CGC GTG CTG CTG CCG GGC ATG TTC GTG CGC GCG CGC ATC GAA GAG GGC GTC AAC GAG AAC GCG TTC CTC GTT CCG CAG ATC GGC GTC ACG CAC GAT CCG AAG GGC CAG GCG ATC GCG ATG ATC GTC GAC GGC AAG GGC AAG GTC GAG CCG CGC GTG CTG GTC ACG GGC GGC ACG CAG GGC CAG AAC TGG GTG GTC GAG AGC GGC CTG CAG GCG GGC GAC CGC GTG ATC GTG CAG GGC ATC GAC AAG GTG CGC CCG GGC ATG ACC GTG AAG GCC GCC GAG GCT CAA CTG CCG --- --- --- --- --- GCC --- --- --- --- GCG GCG GCC --- --- --- --- --- --- --- --- --- --- --- --- --- GGC GCG TCG GGT --- --- --- --- GCC GCG CCG --- --- --- --- --- --- --- --- --- --- --- --- TCG AGC GCT --- --- --- --- --- --- --- --- --- --- --- --- --- --- --- --- --- --- --- --- --- --- --- --- --- --- --- --- --- --- --- --- --- --- --- --- --- --- --- --- --- --- --- --- --- --- --- --- --- --- --- --- --- --- --- --- --- --- --- --- --- --- --- GCC GCC GCG TCG AGC GCG CAA --- 
MFP4__GCA_001326935.1           --- --- --- ATG CGC GTC GAA --- --- CGG GTT CCA TAC CGC TTA ATC ACT GTC GCG ACG --- --- --- GCT GCC GTT TTC CTG GCC GCG TGC GGA AAA AAA GAA TCG GCT CCG CCC CCT CAA ACG CCC GAA GTC GGC GTC GTC ACC GTC CAG CCG CAG TCC GTG CCG GTC GTC TCC GAA CTG CCG GGC CGT ACG AGC GCC TAT CTG GTC GCG CAG GTG CGC GCA CGG GTC GAC GGC ATC GTG TTG CGG CGC GAG TTC ACG GAA GGC AGC GAC GTC AAG GCC GGC CAG CGC CTG TAC AAG ATC GAT CCG GCA CCC TAT ATC GCG CAA TTG AAC AGC GCG AAG GCG ACG CTC GCG AAG GCG CAG GCG AAC CTC GCG ACG CAG AAC GCG CTC GTC GCG CGC TAC AAG GTG CTC GTC GCC GCG AAC GCG GTC AGC AAG CAG CAG TAC GAC GAT GCG GTG GCC GCG CAA GGG CAG GCG GCC GCC GAC GTG GGC GCG GGC AAG GCC GCC GTC GAG ACC GCG CAG ATC AAC CTC GGC TAT ACG GAT GTC GTC TCG CCG ATC ACG GGC CGC GTC GGC ATC TCG CAG GTC ACG CCG GGC GCG TAC GTG CAG GCG AGC CAG GCG ACG CTG ATG TCG ACC GTC CAG CAG CTC GAT CCG GTC TAC GTC GAT CTC ACG CAG TCG AGC CTC GAC GGC CTG AAG CTG CGC CAG GAC ATC CAG AGC GGG CGC ATC AAG ACG GAA GGC CCG GGC GCG GCG AAG GTC ACG CTG ATT CTC GAG GAC GGC AAG CCG TAC CCG GAG CGG GGC AAG CTG CAG TTC AGC GAT GTC ACG GTC GAC CAG ACG ACG GGC TCG GTC ACG ATC CGC GCG ATC TTC CCG AAC AAG CAG CGC GTG CTG CTG CCG GGC ATG TTC GTG CGC GCG CGC ATC GAA GAG GGC GTC AAC GAG AAC GCG TTC CTC GTT CCG CAG ATC GGC GTC ACG CAC GAT CCG AAG GGC CAG GCG ATC GCG ATG ATC GTC GAC GGC AAG GGC AAG GTC GAG CCG CGC GTG CTG GTC ACG GGC GGC ACG CAG GGC CAG AAC TGG GTG GTC GAG AGC GGC CTG CAG GCG GGC GAC CGC GTG ATC GTG CAG GGC ATC GAC AAG GTG CGC CCG GGC ATG ACC GTG AAG GCC GCC GAG GCT CAA CTG CCG --- --- --- --- --- GCC --- --- --- --- GCG GCG GCC --- --- --- --- --- --- --- --- --- --- --- --- --- GGC GCG TCG GGT --- --- --- --- GCC GCG CCC --- --- --- --- --- --- GCG GGC --- --- --- --- GGC TCG CCC --- --- --- --- --- --- --- --- --- --- --- GCC --- --- --- --- --- --- --- --- --- --- --- --- --- --- CAG GCC GCG GCG --- --- --- --- --- --- --- --- --- --- GCG AGC GCG GCC GCG TCG GGT GCC GCG CCG TCG --- --- --- --- --- --- --- --- AGC GCT --- --- GCC GCC GCG TCG AGC GCG CAA --- 
MFP4__GCA_001326995.1           --- --- --- ATG CGC GTC GAA --- --- CGG GTT CCA TAC CGC TTA ATC ACT GTC GCG ACG --- --- --- GCT GCC GTT TTC CTG GCC GCG TGC GGA AAA AAA GAA TCG GCT CCG CCC CCT CAA ACG CCC GAA GTC GGC GTC GTC ACC GTC CAG CCG CAG TCC GTG CCG GTC GTC TCC GAA CTG CCG GGC CGT ACG AGC GCC TAT CTG GTC GCG CAG GTG CGC GCA CGG GTC GAC GGC ATC GTG TTG CGG CGC GAG TTC ACG GAA GGC AGC GAC GTC AAG GCC GGC CAG CGC CTG TAC AAG ATC GAT CCG GCA CCC TAT ATC GCG CAA TTG AAC AGC GCG AAG GCG ACG CTC GCG AAG GCG CAG GCG AAC CTC GCG ACG CAG AAC GCG CTC GTC GCG CGC TAC AAG GTG CTC GTC GCC GCG AAC GCG GTC AGC AAG CAG CAG TAC GAC GAT GCG GTG GCC GCG CAA GGG CAG GCG GCC GCC GAC GTG GGC GCG GGC AAG GCC GCC GTC GAG ACC GCG CAG ATC AAC CTC GGC TAT ACG GAT GTC GTC TCG CCG ATC ACG GGC CGC GTC GGC ATC TCG CAG GTC ACG CCG GGC GCG TAC GTG CAG GCG AGC CAG GCG ACG CTG ATG TCG ACC GTC CAG CAG CTC GAT CCG GTC TAC GTC GAT CTC ACG CAG TCG AGC CTC GAC GGC CTG AAG CTG CGC CAG GAC ATC CAG AGC GGG CGC ATC AAG ACG GAA GGC CCG GGC GCG GCG AAG GTC ACG CTG ATT CTC GAG GAC GGC AAG CCG TAC CCG GAG CGG GGC AAG CTG CAG TTC AGC GAT GTC ACG GTC GAC CAG ACG ACG GGC TCG GTC ACG ATC CGC GCG ATC TTC CCG AAC AAG CAG CGC GTG CTG CTG CCG GGC ATG TTC GTG CGC GCG CGC ATC GAA GAG GGC GTC AAC GAG AAC GCG TTC CTC GTT CCG CAG ATC GGC GTC ACG CAC GAT CCG AAG GGC CAG GCG ATC GCG ATG ATC GTC GAC GGC AAG GGC AAG GTC GAG CCG CGC GTG CTG GTC ACG GGC GGC ACG CAG GGC CAG AAC TGG GTG GTC GAG AGC GGC CTG CAG GCG GGC GAC CGC GTG ATC GTG CAG GGC ATC GAC AAG GTG CGC CCG GGC ATG ACC GTG AAG GCC GCC GAG GCT CAA CTG CCG --- --- --- --- --- GCC --- --- --- --- GCG GCG GCC --- --- --- --- --- --- --- --- --- --- --- --- --- GGC GCG TCG GGT --- --- --- --- GCC GCG CCC --- --- --- --- --- --- GCG GGC --- --- --- --- GGC TCG CCC --- --- --- --- --- --- --- --- --- --- --- GCC --- --- --- --- --- --- --- --- --- --- --- --- --- --- CAG GCC GCG GCG --- --- --- --- --- --- --- --- --- --- GCG AGC GCG GCC GCG TCG GGC GCC GCG CCG TCG --- --- --- --- --- --- --- --- AGC GCT --- --- GCC GCC GCG TCG AGC GCG CAA --- 
MFP4__GCA_001327035.1           --- --- --- ATG CGC GTC GAA --- --- CGG GTT CCA TAC CGC TTA ATC ACT GTC GCG ACG --- --- --- GCT GCC GTT TTC CTG GCC GCG TGC GGA AAA AAA GAA TCG GCT CCG CCC CCT CAA ACG CCC GAA GTC GGC GTC GTC ACC GTC CAG CCG CAG TCC GTG CCG GTC GTC TCC GAA CTG CCG GGC CGT ACG AGC GCC TAT CTG GTC GCG CAG GTG CGC GCA CGG GTC GAC GGC ATC GTG TTG CGG CGC GAG TTC ACG GAA GGC AGC GAC GTC AAG GCC GGC CAG CGC CTG TAC AAG ATC GAT CCG GCA CCC TAT ATC GCG CAA TTG AAC AGC GCG AAG GCG ACG CTC GCG AAG GCG CAG GCG AAC CTC GCG ACG CAG AAC GCG CTC GTC GCG CGC TAC AAG GTG CTC GTC GCC GCG AAC GCG GTC AGC AAG CAG CAG TAC GAC GAT GCG GTG GCC GCG CAA GGG CAG GCG GCC GCC GAC GTG GGC GCG GGC AAG GCC GCC GTC GAG ACC GCG CAG ATC AAC CTC GGC TAT ACG GAT GTC GTC TCG CCG ATC ACG GGC CGC GTC GGC ATC TCG CAG GTC ACG CCG GGC GCG TAC GTG CAG GCG AGC CAG GCG ACG CTG ATG TCG ACC GTC CAG CAG CTC GAT CCG GTC TAC GTC GAT CTC ACG CAG TCG AGC CTC GAC GGC CTG AAG CTG CGC CAG GAC ATC CAG AGC GGG CGC ATC AAG ACG GAA GGC CCG GGC GCG GCG AAG GTC ACG CTG ATT CTC GAG GAC GGC AAG CCG TAC CCG GAG CGG GGC AAG CTG CAG TTC AGC GAT GTC ACG GTC GAC CAG ACG ACG GGC TCG GTC ACG ATC CGC GCG ATC TTC CCG AAC AAG CAG CGC GTG CTG CTG CCG GGC ATG TTC GTG CGC GCG CGC ATC GAA GAG GGC GTC AAC GAG AAC GCG TTC CTC GTT CCG CAG ATC GGC GTC ACG CAC GAT CCG AAG GGC CAG GCG ATC GCG ATG ATC GTC GAC GGC AAG GGC AAG GTC GAG CCG CGC GTG CTG GTC ACG GGC GGC ACG CAG GGC CAG AAC TGG GTG GTC GAG AGC GGC CTG CAG GCG GGC GAC CGC GTG ATC GTG CAG GGC ATC GAC AAG GTG CGC CCG GGC ATG ACC GTG AAG GCC GCC GAG GCT CAA CTG CCG --- --- --- --- --- GCC --- --- --- --- GCG GCG GCC --- --- --- --- --- --- --- --- --- --- --- --- --- GGC GCG TCG GGT --- --- --- --- GCC GCG CCC --- --- --- --- --- --- GCG GGC --- --- --- --- GGC TCG CCC --- --- --- --- --- --- --- --- --- --- --- GCC --- --- --- --- --- --- --- --- --- --- --- --- --- --- CAG GCC GCG GCG --- --- --- --- --- --- --- --- --- --- GCG AGC GCG GCC GCG TCG GGT GCC GCG CCG TCG --- --- --- --- --- --- --- --- AGC GCT --- --- GCC GCC GCG TCG AGC GCG CAA --- 
MFP4__GCA_001327075.1           --- --- --- ATG CGC GTC GAA --- --- CGG GTT CCA TAC CGC TTA ATC ACT GTC GCG ACG --- --- --- GCT GCC GTT TTC CTG GCC GCG TGC GGA AAA AAA GAA TCG GCT CCG CCC CCT CAA ACG CCC GAA GTC GGC GTC GTC ACC GTC CAG CCG CAG TCC GTG CCG GTC GTC TCC GAA CTG CCG GGC CGT ACG AGC GCC TAT CTG GTC GCG CAG GTG CGC GCA CGG GTC GAC GGC ATC GTG TTG CGG CGC GAG TTC ACG GAA GGC AGC GAC GTC AAG GCC GGC CAG CGC CTG TAC AAG ATC GAT CCG GCA CCC TAT ATC GCG CAA TTG AAC AGC GCG AAG GCG ACG CTC GCG AAG GCG CAG GCG AAC CTC GCG ACG CAG AAC GCG CTC GTC GCG CGC TAC AAG GTG CTC GTC GCC GCG AAC GCG GTC AGC AAG CAG CAG TAC GAC GAT GCG GTG GCC GCG CAA GGG CAG GCG GCC GCC GAC GTG GGC GCG GGC AAG GCC GCC GTC GAG ACC GCG CAG ATC AAC CTC GGC TAT ACG GAT GTC GTC TCG CCG ATC ACG GGC CGC GTC GGC ATC TCG CAG GTC ACG CCG GGC GCG TAC GTG CAG GCG AGC CAG GCG ACG CTG ATG TCG ACC GTC CAG CAG CTC GAT CCG GTC TAC GTC GAT CTC ACG CAG TCG AGC CTC GAC GGC CTG AAG CTG CGC CAG GAC ATC CAG AGC GGG CGC ATC AAG ACG GAA GGC CCG GGC GCG GCG AAG GTC ACG CTG ATT CTC GAG GAC GGC AAG CCG TAC CCG GAG CGG GGC AAG CTG CAG TTC AGC GAT GTC ACG GTC GAC CAG ACG ACG GGC TCG GTC ACG ATC CGC GCG ATC TTC CCG AAC AAG CAG CGC GTG CTG CTG CCG GGC ATG TTC GTG CGC GCG CGC ATC GAA GAG GGC GTC AAC GAG AAC GCG TTC CTC GTT CCG CAG ATC GGC GTC ACG CAC GAT CCG AAG GGC CAG GCG ATC GCG ATG ATC GTC GAC GGC AAG GGC AAG GTC GAG CCG CGC GTG CTG GTC ACG GGC GGC ACG CAG GGC CAG AAC TGG GTG GTC GAG AGC GGC CTG CAG GCG GGC GAC CGC GTG ATC GTG CAG GGC ATC GAC AAG GTG CGC CCG GGC ATG ACC GTG AAG GCC GCC GAG GCT CAA CTG CCG --- --- --- --- --- GCC --- --- --- --- GCG GCG GCC --- --- --- --- --- --- --- --- --- --- --- --- --- GGC GCG TCG GGT --- --- --- --- GCC GCG CCC --- --- --- --- --- --- GCG GGC --- --- --- --- GGC TCG CCC --- --- --- --- --- --- --- --- --- --- --- GCC --- --- --- --- --- --- --- --- --- --- --- --- --- --- CAG GCC GCG GCG --- --- --- --- --- --- --- --- --- --- GCG AGC GCG GCC GCG TCG GGT GCC GCG CCG TCG --- --- --- --- --- --- --- --- AGC GCT --- --- GCC GCC GCG TCG AGC GCG CAA --- 
MFP4__GCA_001327155.1           --- --- --- ATG CGC GTC GAA --- --- CGG GTT CCA TAC CGC TTA ATC ACT GTC GCG ACG --- --- --- GCT GCC GTT TTC CTG GCC GCG TGC GGA AAA AAA GAA TCG GCT CCG CCC CCT CAA ACG CCC GAA GTC GGC GTC GTC ACC GTC CAG CCG CAG TCC GTG CCG GTC GTC TCC GAA CTG CCG GGC CGT ACG AGC GCC TAT CTG GTC GCG CAG GTG CGC GCA CGG GTC GAC GGC ATC GTG TTG CGG CGC GAG TTC ACG GAA GGC AGC GAC GTC AAG GCC GGC CAG CGC CTG TAC AAG ATC GAT CCG GCA CCC TAT ATC GCG CAA TTG AAC AGC GCG AAG GCG ACG CTC GCG AAG GCG CAG GCG AAC CTC GCG ACG CAG AAC GCG CTC GTC GCG CGC TAC AAG GTG CTC GTC GCC GCG AAC GCG GTC AGC AAG CAG CAG TAC GAC GAT GCG GTG GCC GCG CAA GGG CAG GCG GCC GCC GAC GTG GGC GCG GGC AAG GCC GCC GTC GAG ACC GCG CAG ATC AAC CTC GGC TAT ACG GAT GTC GTC TCG CCG ATC ACG GGC CGC GTC GGC ATC TCG CAG GTC ACG CCG GGC GCG TAC GTG CAG GCG AGC CAG GCG ACG CTG ATG TCG ACC GTC CAG CAG CTC GAT CCG GTC TAC GTC GAT CTC ACG CAG TCG AGC CTC GAC GGC CTG AAG CTG CGC CAG GAC ATC CAG AGC GGG CGC ATC AAG ACG GAA GGC CCG GGC GCG GCG AAG GTC ACG CTG ATT CTC GAG GAC GGC AAG CCG TAC CCG GAG CGG GGC AAG CTG CAG TTC AGC GAT GTC ACG GTC GAC CAG ACG ACG GGC TCG GTC ACG ATC CGC GCG ATC TTC CCG AAC AAG CAG CGC GTG CTG CTG CCG GGC ATG TTC GTG CGC GCG CGC ATC GAA GAG GGC GTC AAC GAG AAC GCG TTC CTC GTT CCG CAG ATC GGC GTC ACG CAC GAT CCG AAG GGC CAG GCG ATC GCG ATG ATC GTC GAC GGC AAG GGC AAG GTC GAG CCG CGC GTG CTG GTC ACG GGC GGC ACG CAG GGC CAG AAC TGG GTG GTC GAG AGC GGC CTG CAG GCG GGC GAC CGC GTG ATC GTG CAG GGC ATC GAC AAG GTG CGC CCG GGC ATG ACC GTG AAG GCC GCC GAG GCT CAA CTG CCG --- --- --- --- --- GCC --- --- --- --- GCG GCG GCC --- --- --- --- --- --- --- --- --- --- --- --- --- GGC GCG TCG GGT --- --- --- --- GCC GCG CCC --- --- --- --- --- --- GCG GGC --- --- --- --- GGC TCG CCC --- --- --- --- --- --- --- --- --- --- --- GCC --- --- --- --- --- --- --- --- --- --- --- --- --- --- CAG GCC GCG GCG --- --- --- --- --- --- --- --- --- --- GCG AGC GCG GCC GCG TCG GGT GCC GCG CCG TCG --- --- --- --- --- --- --- --- AGC GCT --- --- GCC GCC GCG TCG AGC GCG CAA --- 
MFP4__GCA_001327195.1           --- --- --- ATG CGC GTC GAA --- --- CGG GTT CCA TAC CGC TTA ATC ACT GTC GCG ACG --- --- --- GCT GCC GTT TTC CTG GCC GCG TGC GGA AAA AAA GAA TCG GCT CCG CCC CCT CAA ACG CCC GAA GTC GGC GTC GTC ACC GTC CAG CCG CAG TCC GTG CCG GTC GTC TCC GAA CTG CCG GGC CGT ACG AGC GCC TAT CTG GTC GCG CAG GTG CGC GCA CGG GTC GAC GGC ATC GTG TTG CGG CGC GAG TTC ACG GAA GGC AGC GAC GTC AAG GCC GGC CAG CGC CTG TAC AAG ATC GAT CCG GCA CCC TAT ATC GCG CAA TTG AAC AGC GCG AAG GCG ACG CTC GCG AAG GCG CAG GCG AAC CTC GCG ACG CAG AAC GCG CTC GTC GCG CGC TAC AAG GTG CTC GTC GCC GCG AAC GCG GTC AGC AAG CAG CAG TAC GAC GAT GCG GTG GCC GCG CAA GGG CAG GCG GCC GCC GAC GTG GGC GCG GGC AAG GCC GCC GTC GAG ACC GCG CAG ATC AAC CTC GGC TAT ACG GAT GTC GTC TCG CCG ATC ACG GGC CGC GTC GGC ATC TCG CAG GTC ACG CCG GGC GCG TAC GTG CAG GCG AGC CAG GCG ACG CTG ATG TCG ACC GTC CAG CAG CTC GAT CCG GTC TAC GTC GAT CTC ACG CAG TCG AGC CTC GAC GGC CTG AAG CTG CGC CAG GAC ATC CAG AGC GGG CGC ATC AAG ACG GAA GGC CCG GGC GCG GCG AAG GTC ACG CTG ATT CTC GAG GAC GGC AAG CCG TAC CCG GAG CGG GGC AAG CTG CAG TTC AGC GAT GTC ACG GTC GAC CAG ACG ACG GGC TCG GTC ACG ATC CGC GCG ATC TTC CCG AAC AAG CAG CGC GTG CTG CTG CCG GGC ATG TTC GTG CGC GCG CGC ATC GAA GAG GGC GTC AAC GAG AAC GCG TTC CTC GTT CCG CAG ATC GGC GTC ACG CAC GAT CCG AAG GGC CAG GCG ATC GCG ATG ATC GTC GAC GGC AAG GGC AAG GTC GAG CCG CGC GTG CTG GTC ACG GGC GGC ACG CAG GGC CAG AAC TGG GTG GTC GAG AGC GGC CTG CAG GCG GGC GAC CGC GTG ATC GTG CAG GGC ATC GAC AAG GTG CGC CCG GGC ATG ACC GTG AAG GCC GCC GAG GCT CAA CTG CCG --- --- --- --- --- GCC --- --- --- --- GCG GCG GCC --- --- --- --- --- --- --- --- --- --- --- --- --- GGC GCG TCG GGT --- --- --- --- GCC GCG CCC --- --- --- --- --- --- GCG GGC --- --- --- --- GGC TCG CCC --- --- --- --- --- --- --- --- --- --- --- GCC --- --- --- --- --- --- --- --- --- --- --- --- --- --- CAG GCC GCG GCG --- --- --- --- --- --- --- --- --- --- GCG AGC GCG GCC GCG TCG GGT GCC GCG CCG TCG --- --- --- --- --- --- --- --- AGC GCT --- --- GCC GCC GCG TCG AGC GCG CAA --- 
MFP4__GCA_001327375.1           --- --- --- ATG CGC GTC GAA --- --- CGG GTT CCA TAC CGC TTA ATC ACT GTC GCG ACG --- --- --- GCT GCC GTT TTC CTG GCC GCG TGC GGA AAA AAA GAA TCG GCT CCG CCC CCT CAA ACG CCC GAA GTC GGC GTC GTC ACC GTC CAG CCG CAG TCC GTG CCG GTC GTC TCC GAA CTG CCG GGC CGT ACG AGC GCC TAT CTG GTC GCG CAG GTG CGC GCA CGG GTC GAC GGC ATC GTG TTG CGG CGC GAG TTC ACG GAA GGC AGC GAC GTC AAG GCC GGC CAG CGC CTG TAC AAG ATC GAT CCG GCA CCC TAT ATC GCG CAA TTG AAC AGC GCG AAG GCG ACG CTC GCG AAG GCG CAG GCG AAC CTC GCG ACG CAG AAC GCG CTC GTC GCG CGC TAC AAG GTG CTC GTC GCC GCG AAC GCG GTC AGC AAG CAG CAG TAC GAC GAT GCG GTG GCC GCG CAA GGG CAG GCG GCC GCC GAC GTG GGC GCG GGC AAG GCC GCC GTC GAG ACC GCG CAG ATC AAC CTC GGC TAT ACG GAT GTC GTC TCG CCG ATC ACG GGC CGC GTC GGC ATC TCG CAG GTC ACG CCG GGC GCG TAC GTG CAG GCG AGC CAG GCG ACG CTG ATG TCG ACC GTC CAG CAG CTC GAT CCG GTC TAC GTC GAT CTC ACG CAG TCG AGC CTC GAC GGC CTG AAG CTG CGC CAG GAC ATC CAG AGC GGG CGC ATC AAG ACG GAA GGC CCG GGC GCG GCG AAG GTC ACG CTG ATT CTC GAG GAC GGC AAG CCG TAC CCG GAG CGG GGC AAG CTG CAG TTC AGC GAT GTC ACG GTC GAC CAG ACG ACG GGC TCG GTC ACG ATC CGC GCG ATC TTC CCG AAC AAG CAG CGC GTG CTG CTG CCG GGC ATG TTC GTG CGC GCG CGC ATC GAA GAG GGC GTC AAC GAG AAC GCG TTC CTC GTT CCG CAG ATC GGC GTC ACG CAC GAT CCG AAG GGC CAG GCG ATC GCG ATG ATC GTC GAC GGC AAG GGC AAG GTC GAG CCG CGC GTG CTG GTC ACG GGC GGC ACG CAG GGC CAG AAC TGG GTG GTC GAG AGC GGC CTG CAG GCG GGC GAC CGC GTG ATC GTG CAG GGC ATC GAC AAG GTG CGC CCG GGC ATG ACC GTG AAG GCC GCC GAG GCT CAA CTG CCG --- --- --- --- --- GCC --- --- --- --- GCG GCG GCC --- --- --- --- --- --- --- --- --- --- --- --- --- GGC GCG TCG GGT --- --- --- --- GCC GCG CCC --- --- --- --- --- --- GCG GGC --- --- --- --- GGC TCG CCC --- --- --- --- --- --- --- --- --- --- --- GCC --- --- --- --- --- --- --- --- --- --- --- --- --- --- CAG GCC GCG GCG --- --- --- --- --- --- --- --- --- --- GCG AGC GCG GCC GCG TCG GGT GCC GCG CCG TCG --- --- --- --- --- --- --- --- AGC GCT --- --- GCC GCC GCG TCG AGC GCG CAA --- 
MFP4__GCA_001327395.1           --- --- --- ATG CGC GTC GAA --- --- CGG GTT CCA TAC CGC TTA ATC ACT GTC GCG ACG --- --- --- GCT GCC GTT TTC CTG GCC GCG TGC GGA AAA AAA GAA TCG GCT CCG CCC CCT CAA ACG CCC GAA GTC GGC GTC GTC ACC GTC CAG CCG CAG TCC GTG CCG GTC GTC TCC GAA CTG CCG GGC CGT ACG AGC GCC TAT CTG GTC GCG CAG GTG CGC GCA CGG GTC GAC GGC ATC GTG TTG CGG CGC GAG TTC ACG GAA GGC AGC GAC GTC AAG GCC GGC CAG CGC CTG TAC AAG ATC GAT CCG GCA CCC TAT ATC GCG CAA TTG AAC AGC GCG AAG GCG ACG CTC GCG AAG GCG CAG GCG AAC CTC GCG ACG CAG AAC GCG CTC GTC GCG CGC TAC AAG GTG CTC GTC GCC GCG AAC GCG GTC AGC AAG CAG CAG TAC GAC GAT GCG GTG GCC GCG CAA GGG CAG GCG GCC GCC GAC GTG GGC GCG GGC AAG GCC GCC GTC GAG ACC GCG CAG ATC AAC CTC GGC TAT ACG GAT GTC GTC TCG CCG ATC ACG GGC CGC GTC GGC ATC TCG CAG GTC ACG CCG GGC GCG TAC GTG CAG GCG AGC CAG GCG ACG CTG ATG TCG ACC GTC CAG CAG CTC GAT CCG GTC TAC GTC GAT CTC ACG CAG TCG AGC CTC GAC GGC CTG AAG CTG CGC CAG GAC ATC CAG AGC GGG CGC ATC AAG ACG GAA GGC CCG GGC GCG GCG AAG GTC ACG CTG ATT CTC GAG GAC GGC AAG CCG TAC CCG GAG CGG GGC AAG CTG CAG TTC AGC GAT GTC ACG GTC GAC CAG ACG ACG GGC TCG GTC ACG ATC CGC GCG ATC TTC CCG AAC AAG CAG CGC GTG CTG CTG CCG GGC ATG TTC GTG CGC GCG CGC ATC GAA GAG GGC GTC AAC GAG AAC GCG TTC CTC GTT CCG CAG ATC GGC GTC ACG CAC GAT CCG AAG GGC CAG GCG ATC GCG ATG ATC GTC GAC GGC AAG GGC AAG GTC GAG CCG CGC GTG CTG GTC ACG GGC GGC ACG CAG GGC CAG AAC TGG GTG GTC GAG AGC GGC CTG CAG GCG GGC GAC CGC GTG ATC GTG CAG GGC ATC GAC AAG GTG CGC CCG GGC ATG ACC GTG AAG GCC GCC GAG GCT CAA CTG CCG --- --- --- --- --- GCC --- --- --- --- GCG GCG GCC --- --- --- --- --- --- --- --- --- --- --- --- --- GGC GCG TCG GGT --- --- --- --- GCC GCG CCC --- --- --- --- --- --- GCG GGC --- --- --- --- GGC TCG CCC --- --- --- --- --- --- --- --- --- --- --- GCC --- --- --- --- --- --- --- --- --- --- --- --- --- --- CAG GCC GCG GCG --- --- --- --- --- --- --- --- --- --- GCG AGC GCG GCC GCG TCG GGT GCC GCG CCG TCG --- --- --- --- --- --- --- --- AGC GCT --- --- GCC GCC GCG TCG AGC GCG CAA --- 
MFP4__GCA_001327435.1           --- --- --- ATG CGC GTC GAA --- --- CGG GTT CCA TAC CGC TTA ATC ACT GTC GCG ACG --- --- --- GCT GCC GTT TTC CTG GCC GCG TGC GGA AAA AAA GAA TCG GCT CCG CCC CCT CAA ACG CCC GAA GTC GGC GTC GTC ACC GTC CAG CCG CAG TCC GTG CCG GTC GTC TCC GAA CTG CCG GGC CGT ACG AGC GCC TAT CTG GTC GCG CAG GTG CGC GCA CGG GTC GAC GGC ATC GTG TTG CGG CGC GAG TTC ACG GAA GGC AGC GAC GTC AAG GCC GGC CAG CGC CTG TAC AAG ATC GAT CCG GCA CCC TAT ATC GCG CAA TTG AAC AGC GCG AAG GCG ACG CTC GCG AAG GCG CAG GCG AAC CTC GCG ACG CAG AAC GCG CTC GTC GCG CGC TAC AAG GTG CTC GTC GCC GCG AAC GCG GTC AGC AAG CAG CAG TAC GAC GAT GCG GTG GCC GCG CAA GGG CAG GCG GCC GCC GAC GTG GGC GCG GGC AAG GCC GCC GTC GAG ACC GCG CAG ATC AAC CTC GGC TAT ACG GAT GTC GTC TCG CCG ATC ACG GGC CGC GTC GGC ATC TCG CAG GTC ACG CCG GGC GCG TAC GTG CAG GCG AGC CAG GCG ACG CTG ATG TCG ACC GTC CAG CAG CTC GAT CCG GTC TAC GTC GAT CTC ACG CAG TCG AGC CTC GAC GGC CTG AAG CTG CGC CAG GAC ATC CAG AGC GGG CGC ATC AAG ACG GAA GGC CCG GGC GCG GCG AAG GTC ACG CTG ATT CTC GAG GAC GGC AAG CCG TAC CCG GAG CGG GGC AAG CTG CAG TTC AGC GAT GTC ACG GTC GAC CAG ACG ACG GGC TCG GTC ACG ATC CGC GCG ATC TTC CCG AAC AAG CAG CGC GTG CTG CTG CCG GGC ATG TTC GTG CGC GCG CGC ATC GAA GAG GGC GTC AAC GAG AAC GCG TTC CTC GTT CCG CAG ATC GGC GTC ACG CAC GAT CCG AAG GGC CAG GCG ATC GCG ATG ATC GTC GAC GGC AAG GGC AAG GTC GAG CCG CGC GTG CTG GTC ACG GGC GGC ACG CAG GGC CAG AAC TGG GTG GTC GAG AGC GGC CTG CAG GCG GGC GAC CGC GTG ATC GTG CAG GGC ATC GAC AAG GTG CGC CCG GGC ATG ACC GTG AAG GCC GCC GAG GCT CAA CTG CCG --- --- --- --- --- GCC --- --- --- --- GCG GCG GCC --- --- --- --- --- --- --- --- --- --- --- --- --- GGC GCG TCG GGT --- --- --- --- GCC GCG CCC --- --- --- --- --- --- GCG GGC --- --- --- --- GGC TCG CCC --- --- --- --- --- --- --- --- --- --- --- GCC --- --- --- --- --- --- --- --- --- --- --- --- --- --- CAG GCC GCG GCG --- --- --- --- --- --- --- --- --- --- GCG AGC GCG GCC GCG TCG GGT GCC GCG CCG TCG --- --- --- --- --- --- --- --- AGC GCT --- --- GCC GCC GCG TCG AGC GCG CAA --- 
MFP4__GCA_001327475.1           --- --- --- ATG CGC GTC GAA --- --- CGG GTT CCA TAC CGC TTA ATC ACT GTC GCG ACG --- --- --- GCT GCC GTT TTC CTG GCC GCG TGC GGA AAA AAA GAA TCG GCT CCG CCC CCT CAA ACG CCC GAA GTC GGC GTC GTC ACC GTC CAG CCG CAG TCC GTG CCG GTC GTC TCC GAA CTG CCG GGC CGT ACG AGC GCC TAT CTG GTC GCG CAG GTG CGC GCA CGG GTC GAC GGC ATC GTG TTG CGG CGC GAG TTC ACG GAA GGC AGC GAC GTC AAG GCC GGC CAG CGC CTG TAC AAG ATC GAT CCG GCA CCC TAT ATC GCG CAA TTG AAC AGC GCG AAG GCG ACG CTC GCG AAG GCG CAG GCG AAC CTC GCG ACG CAG AAC GCG CTC GTC GCG CGC TAC AAG GTG CTC GTC GCC GCG AAC GCG GTC AGC AAG CAG CAG TAC GAC GAT GCG GTG GCC GCG CAA GGG CAG GCG GCC GCC GAC GTG GGC GCG GGC AAG GCC GCC GTC GAG ACC GCG CAG ATC AAC CTC GGC TAT ACG GAT GTC GTC TCG CCG ATC ACG GGC CGC GTC GGC ATC TCG CAG GTC ACG CCG GGC GCG TAC GTG CAG GCG AGC CAG GCG ACG CTG ATG TCG ACC GTC CAG CAG CTC GAT CCG GTC TAC GTC GAT CTC ACG CAG TCG AGC CTC GAC GGC CTG AAG CTG CGC CAG GAC ATC CAG AGC GGG CGC ATC AAG ACG GAA GGC CCG GGC GCG GCG AAG GTC ACG CTG ATT CTC GAG GAC GGC AAG CCG TAC CCG GAG CGG GGC AAG CTG CAG TTC AGC GAT GTC ACG GTC GAC CAG ACG ACG GGC TCG GTC ACG ATC CGC GCG ATC TTC CCG AAC AAG CAG CGC GTG CTG CTG CCG GGC ATG TTC GTG CGC GCG CGC ATC GAA GAG GGC GTC AAC GAG AAC GCG TTC CTC GTT CCG CAG ATC GGC GTC ACG CAC GAT CCG AAG GGC CAG GCG ATC GCG ATG ATC GTC GAC GGC AAG GGC AAG GTC GAG CCG CGC GTG CTG GTC ACG GGC GGC ACG CAG GGC CAG AAC TGG GTG GTC GAG AGC GGC CTG CAG GCG GGC GAC CGC GTG ATC GTG CAG GGC ATC GAC AAG GTG CGC CCG GGC ATG ACC GTG AAG GCC GCC GAG GCT CAA CTG CCG --- --- --- --- --- GCC --- --- --- --- GCG GCG GCC --- --- --- --- --- --- --- --- --- --- --- --- --- GGC GCG TCG GGT --- --- --- --- GCC GCG CCC --- --- --- --- --- --- GCG GGC --- --- --- --- GGC TCG CCC --- --- --- --- --- --- --- --- --- --- --- GCC --- --- --- --- --- --- --- --- --- --- --- --- --- --- CAG GCC GCG GCG --- --- --- --- --- --- --- --- --- --- GCG AGC GCG GCC GCG TCG GGT GCC GCG CCG TCG --- --- --- --- --- --- --- --- AGC GCT --- --- GCC GCC GCG TCG AGC GCG CAA --- 
MFP4__GCA_001327555.1           --- --- --- ATG CGC GTC GAA --- --- CGG GTT CCA TAC CGC TTA ATC ACT GTC GCG ACG --- --- --- GCT GCC GTT TTC CTG GCC GCG TGC GGA AAA AAA GAA TCG GCT CCG CCC CCT CAA ACG CCC GAA GTC GGC GTC GTC ACC GTC CAG CCG CAG TCC GTG CCG GTC GTC TCC GAA CTG CCG GGC CGT ACG AGC GCC TAT CTG GTC GCG CAG GTG CGC GCA CGG GTC GAC GGC ATC GTG TTG CGG CGC GAG TTC ACG GAA GGC AGC GAC GTC AAG GCC GGC CAG CGC CTG TAC AAG ATC GAT CCG GCA CCC TAT ATC GCG CAA TTG AAC AGC GCG AAG GCG ACG CTC GCG AAG GCG CAG GCG AAC CTC GCG ACG CAG AAC GCG CTC GTC GCG CGC TAC AAG GTG CTC GTC GCC GCG AAC GCG GTC AGC AAG CAG CAG TAC GAC GAT GCG GTG GCC GCG CAA GGG CAG GCG GCC GCC GAC GTG GGC GCG GGC AAG GCC GCC GTC GAG ACC GCG CAG ATC AAC CTC GGC TAT ACG GAT GTC GTC TCG CCG ATC ACG GGC CGC GTC GGC ATC TCG CAG GTC ACG CCG GGC GCG TAC GTG CAG GCG AGC CAG GCG ACG CTG ATG TCG ACC GTC CAG CAG CTC GAT CCG GTC TAC GTC GAT CTC ACG CAG TCG AGC CTC GAC GGC CTG AAG CTG CGC CAG GAC ATC CAG AGC GGG CGC ATC AAG ACG GAA GGC CCG GGC GCG GCG AAG GTC ACG CTG ATT CTC GAG GAC GGC AAG CCG TAC CCG GAG CGG GGC AAG CTG CAG TTC AGC GAT GTC ACG GTC GAC CAG ACG ACG GGC TCG GTC ACG ATC CGC GCG ATC TTC CCG AAC AAG CAG CGC GTG CTG CTG CCG GGC ATG TTC GTG CGC GCG CGC ATC GAA GAG GGC GTC AAC GAG AAC GCG TTC CTC GTT CCG CAG ATC GGC GTC ACG CAC GAT CCG AAG GGC CAG GCG ATC GCG ATG ATC GTC GAC GGC AAG GGC AAG GTC GAG CCG CGC GTG CTG GTC ACG GGC GGC ACG CAG GGC CAG AAC TGG GTG GTC GAG AGC GGC CTG CAG GCG GGC GAC CGC GTG ATC GTG CAG GGC ATC GAC AAG GTG CGC CCG GGC ATG ACC GTG AAG GCC GCC GAG GCT CAA CTG CCG --- --- --- --- --- GCC --- --- --- --- GCG GCG GCC --- --- --- --- --- --- --- --- --- --- --- --- --- GGC GCG TCG GGT --- --- --- --- GCC GCG CCC --- --- --- --- --- --- GCG GGC --- --- --- --- GGC TCG CCC --- --- --- --- --- --- --- --- --- --- --- GCC --- --- --- --- --- --- --- --- --- --- --- --- --- --- CAG GCC GCG GCG --- --- --- --- --- --- --- --- --- --- GCG AGC GCG GCC GCG TCG GGT GCC GCG CCG TCG --- --- --- --- --- --- --- --- AGC GCT --- --- GCC GCC GCG TCG AGC GCG CAA --- 
MFP4__GCA_001327575.1           --- --- --- ATG CGC GTC GAA --- --- CGG GTT CCA TAC CGC TTA ATC ACT GTC GCG ACG --- --- --- GCT GCC GTT TTC CTG GCC GCG TGC GGA AAA AAA GAA TCG GCT CCG CCC CCT CAA ACG CCC GAA GTC GGC GTC GTC ACC GTC CAG CCG CAG TCC GTG CCG GTC GTC TCC GAA CTG CCG GGC CGT ACG AGC GCC TAT CTG GTC GCG CAG GTG CGC GCA CGG GTC GAC GGC ATC GTG TTG CGG CGC GAG TTC ACG GAA GGC AGC GAC GTC AAG GCC GGC CAG CGC CTG TAC AAG ATC GAT CCG GCA CCC TAT ATC GCG CAA TTG AAC AGC GCG AAG GCG ACG CTC GCG AAG GCG CAG GCG AAC CTC GCG ACG CAG AAC GCG CTC GTC GCG CGC TAC AAG GTG CTC GTC GCC GCG AAC GCG GTC AGC AAG CAG CAG TAC GAC GAT GCG GTG GCC GCG CAA GGG CAG GCG GCC GCC GAC GTG GGC GCG GGC AAG GCC GCC GTC GAG ACC GCG CAG ATC AAC CTC GGC TAT ACG GAT GTC GTC TCG CCG ATC ACG GGC CGC GTC GGC ATC TCG CAG GTC ACG CCG GGC GCG TAC GTG CAG GCG AGC CAG GCG ACG CTG ATG TCG ACC GTC CAG CAG CTC GAT CCG GTC TAC GTC GAT CTC ACG CAG TCG AGC CTC GAC GGC CTG AAG CTG CGC CAG GAC ATC CAG AGC GGG CGC ATC AAG ACG GAA GGC CCG GGC GCG GCG AAG GTC ACG CTG ATT CTC GAG GAC GGC AAG CCG TAC CCG GAG CGG GGC AAG CTG CAG TTC AGC GAT GTC ACG GTC GAC CAG ACG ACG GGC TCG GTC ACG ATC CGC GCG ATC TTC CCG AAC AAG CAG CGC GTG CTG CTG CCG GGC ATG TTC GTG CGC GCG CGC ATC GAA GAG GGC GTC AAC GAG AAC GCG TTC CTC GTT CCG CAG ATC GGC GTC ACG CAC GAT CCG AAG GGC CAG GCG ATC GCG ATG ATC GTC GAC GGC AAG GGC AAG GTC GAG CCG CGC GTG CTG GTC ACG GGC GGC ACG CAG GGC CAG AAC TGG GTG GTC GAG AGC GGC CTG CAG GCG GGC GAC CGC GTG ATC GTG CAG GGC ATC GAC AAG GTG CGC CCG GGC ATG ACC GTG AAG GCC GCC GAG GCT CAA CTG CCG --- --- --- --- --- GCC --- --- --- --- GCG GCG GCC --- --- --- --- --- --- --- --- --- --- --- --- --- GGC GCG TCG GGT --- --- --- --- GCC GCG CCC --- --- --- --- --- --- GCG GGC --- --- --- --- GGC TCG CCC --- --- --- --- --- --- --- --- --- --- --- GCC --- --- --- --- --- --- --- --- --- --- --- --- --- --- CAG GCC GCG GCG --- --- --- --- --- --- --- --- --- --- GCG AGC GCG GCC GCG TCG GGT GCC GCG CCG TCG --- --- --- --- --- --- --- --- AGC GCT --- --- GCC GCC GCG TCG AGC GCG CAA --- 
MFP4__GCA_000774345.1           --- --- --- ATG CGC GTC GAA --- --- CGG GTT CCA TAC CGC TTA ATC ACT GTC GCG ACG --- --- --- GCT GCC GTT TTC CTG GCC GCG TGC GGA AAA AAA GAA TCG GCT CCG CCC CCT CAA ACG CCC GAA GTC GGC GTC GTC ACC GTC CAG CCG CAG TCC GTG CCG GTC GTC TCC GAA CTG CCG GGC CGT ACG AGC GCC TAT CTG GTC GCG CAG GTG CGC GCA CGG GTC GAC GGC ATC GTG TTG CGG CGC GAG TTC ACC GAA GGC AGC GAC GTC AAG GCC GGC CAG CGC CTG TAC AAG ATC GAT CCG GCA CCC TAT ATC GCG CAA TTG AAC AGC GCG AAG GCG ACG CTC GCG AAG GCG CAG GCG AAC CTC GCG ACG CAG AAC GCG CTC GTC GCG CGC TAC AAG GTG CTC GTC GCC GCG AAC GCG GTC AGC AAG CAG CAG TAC GAC GAT GCG GTG GCC GCG CAA GGG CAG GCG GCC GCC GAC GTG GGC GCG GGC AAG GCC GCC GTC GAG ACC GCG CAG ATC AAC CTC GGC TAT ACG GAT GTC GTC TCG CCG ATC ACG GGC CGC GTC GGC ATC TCG CAG GTC ACG CCG GGC GCG TAC GTG CAG GCG AGC CAG GCG ACG CTG ATG TCG ACC GTC CAG CAG CTC GAT CCG GTC TAC GTC GAT CTC ACG CAG TCG AGC CTC GAC GGC CTG AAG CTG CGC CAG GAC ATC CAG AGC GGG CGC ATC AAG ACG GAA GGC CCG GGC GCG GCG AAG GTC ACG CTG ATT CTC GAG GAC GGC AAG CCG TAC CCG GAG CGG GGC AAG CTG CAG TTC AGC GAT GTC ACG GTC GAC CAG ACG ACG GGC TCG GTC ACG ATC CGC GCG ATC TTC CCG AAC AAG CAG CGC GTG CTG CTG CCG GGC ATG TTC GTG CGC GCG CGC ATC GAA GAG GGC GTC AAC GAG AAC GCG TTC CTC GTT CCG CAG ATC GGC GTC ACG CAC GAT CCG AAG GGC CAG GCG ATC GCG ATG ATC GTC GAC GGC AAG GGC AAG GTC GAG CCG CGC GTG CTG GTC ACG GGC GGC ACG CAG GGC CAG AAC TGG GTG GTC GAG AGC GGC CTG CAG GCG GGC GAC CGC GTG ATC GTG CAG GGC ATC GAC AAG GTG CGC CCG GGC ATG ACC GTG AAG GCC GCC GAG GCT CAA CTG CCG --- --- --- --- --- GCC --- --- --- --- GCG GCG GCC --- --- --- --- --- --- --- --- --- --- --- --- --- GGC GCG TCG GGT --- --- --- --- GCC GCG TCC --- --- --- --- --- --- GCG GGC --- --- --- --- GGC TCG CCC --- --- --- --- --- --- --- --- --- --- --- GCC --- --- --- --- --- --- --- --- --- --- --- --- --- --- CAG GCC GCG GCG --- --- --- --- --- --- --- --- --- --- GCG AGC GCG GCC GCG TCG GGT GCC GCG CCG TCG --- --- --- --- --- --- --- --- AGC GCT --- --- GCC GCC GCG TCG AGC GCG CAA --- 
MFP4__GCA_000774885.1           --- --- --- ATG CGC GTC GAA --- --- CGG GTT CCA TAC CGC TTA ATC ACT GTC GCG ACG --- --- --- GCT GCC GTT TTC CTG GCC GCG TGC GGA AAA AAA GAA TCG GCT CCG CCC CCT CAA ACG CCC GAA GTC GGC GTC GTC ACC GTC CAG CCG CAG TCC GTG CCG GTC GTC TCC GAA CTG CCG GGC CGT ACG AGC GCC TAT CTG GTC GCG CAG GTG CGC GCA CGG GTC GAC GGC ATC GTG TTG CGG CGC GAG TTC ACC GAA GGC AGC GAC GTC AAG GCC GGC CAG CGC CTG TAC AAG ATC GAT CCG GCA CCC TAT ATC GCG CAA TTG AAC AGC GCG AAG GCG ACG CTC GCG AAG GCG CAG GCG AAC CTC GCG ACG CAG AAC GCG CTC GTC GCG CGC TAC AAG GTG CTC GTC GCC GCG AAC GCG GTC AGC AAG CAG CAG TAC GAC GAT GCG GTG GCC GCG CAA GGG CAG GCG GCC GCC GAC GTG GGC GCG GGC AAG GCC GCC GTC GAG ACC GCG CAG ATC AAC CTC GGC TAT ACG GAT GTC GTC TCG CCG ATC ACG GGC CGC GTC GGC ATC TCG CAG GTC ACG CCG GGC GCG TAC GTG CAG GCG AGC CAG GCG ACG CTG ATG TCG ACC GTC CAG CAG CTC GAT CCG GTC TAC GTC GAT CTC ACG CAG TCG AGC CTC GAC GGC CTG AAG CTG CGC CAG GAC ATC CAG AGC GGG CGC ATC AAG ACG GAA GGC CCG GGC GCG GCG AAG GTC ACG CTG ATT CTC GAG GAC GGC AAG CCG TAC CCG GAG CGG GGC AAG CTG CAG TTC AGC GAT GTC ACG GTC GAC CAG ACG ACG GGC TCG GTC ACG ATC CGC GCG ATC TTC CCG AAC AAG CAG CGC GTG CTG CTG CCG GGC ATG TTC GTG CGC GCG CGC ATC GAA GAG GGC GTC AAC GAG AAC GCG TTC CTC GTT CCG CAG ATC GGC GTC ACG CAC GAT CCG AAG GGC CAG GCG ATC GCG ATG ATC GTC GAC GGC AAG GGC AAG GTC GAG CCG CGC GTG CTG GTC ACG GGC GGC ACG CAG GGC CAG AAC TGG GTG GTC GAG AGC GGC CTG CAG GCG GGC GAC CGC GTG ATC GTG CAG GGC ATC GAC AAG GTG CGC CCG GGC ATG ACC GTG AAG GCC GCC GAG GCT CAA CTG CCG --- --- --- --- --- GCC --- --- --- --- GCG GCG GCC --- --- --- --- --- --- --- --- --- --- --- --- --- GGC GCG TCG GGT --- --- --- --- GCC GCG TCC --- --- --- --- --- --- GCG GGC --- --- --- --- GGC TCG CCC --- --- --- --- --- --- --- --- --- --- --- GCC --- --- --- --- --- --- --- --- --- --- --- --- --- --- CAG GCC GCG GCG --- --- --- --- --- --- --- --- --- --- GCG AGC GCG GCC GCG TCG GGT GCC GCG CCG TCG --- --- --- --- --- --- --- --- AGC GCT --- --- GCC GCC GCG TCG AGC GCG CAA --- 
MFP4__GCA_001327415.1           --- --- --- ATG CGC GTC GAA --- --- CGG GTT CCA TAC CGC TTA ATC ACT GTC GCG ACG --- --- --- GCT GCC GTT TTC CTG GCC GCG TGC GGA AAA AAA GAA TCG GCT CCG CCC CCT CAA ACG CCC GAA GTC GGC GTC GTC ACC GTC CAG CCG CAG CCC GTG CCG GTC GTC TCC GAA CTG CCG GGC CGT ACG AGC GCC TAT CTG GTC GCG CAG GTG CGC GCA CGG GTC GAC GGC ATC GTG TTG CGG CGC GAG TTC ACG GAA GGC AGC GAC GTC AAG GCC GGC CAG CGC CTG TAC AAG ATC GAT CCG GCA CCC TAT ATC GCG CAA TTG AAC AGC GCG AAG GCG ACG CTC GCG AAG GCG CAG GCG AAC CTC GCG ACG CAG AAC GCG CTC GTC GCG CGC TAC AAG GTG CTC GTC GCC GCG AAC GCG GTC AGC AAG CAG CAG TAC GAC GAT GCG GTG GCC GCG CAA GGG CAG GCG GCC GCC GAC GTG GGC GCG GGC AAG GCC GCC GTC GAG ACC GCG CAG ATC AAC CTC GGC TAT ACG GAT GTC GTC TCG CCG ATC ACG GGC CGC GTC GGC ATC TCG CAG GTC ACG CCG GGC GCG TAC GTG CAG GCG AGC CAG GCG ACG CTG ATG TCG ACC GTC CAG CAG CTC GAT CCG GTC TAC GTC GAT CTC ACG CAG TCG AGC CTC GAC GGC CTG AAG CTG CGC CAG GAT ATC CAG AGC GGG CGC ATC AAG ACG GAA GGC CCG GGC GCG GCG AAG GTC ACG CTG ATT CTC GAG GAC GGC AAG CCG TAC CCG GAG CGG GGC AAG CTG CAG TTC AGC GAT GTC ACG GTC GAC CAG ACG ACG GGC TCG GTC ACG ATC CGC GCG ATC TTC CCG AAC AAG CAG CGC GTG CTG CTG CCG GGC ATG TTC GTG CGC GCG CGC ATC GAA GAG GGC GTC AAC GAG AAC GCG TTC CTC GTT CCG CAG ATC GGC GTC ACG CAC GAT CCG AAG GGC CAG GCG ATC GCG ATG ATC GTC GAC GGC AAG GGC AAG GTC GAG CCG CGC GTG CTG GTC ACG GGC GGC ACG CAG GGC CAG AAC TGG GTG GTC GAG AGC GGC CTG CAG GCG GGC GAC CGC GTG ATC GTG CAG GGC ATC GAC AAG GTG CGC CCG GGC ATG ACC GTG AAG GCC GCC GAG GCT CAA CTG CCG --- --- --- --- --- GCC --- --- --- --- GCG GCG GCC --- --- --- --- --- --- --- --- --- --- --- --- --- GGC GCG TCG GGT --- --- --- --- GCC GCG TCC --- --- --- --- --- --- GCG GGC --- --- --- --- GGC TCG CCC --- --- --- --- --- --- --- --- --- --- --- GCC --- --- --- --- --- --- --- --- --- --- --- --- --- --- CAG GCC GCG GCG --- --- --- --- --- --- --- --- --- --- GCG AGC GCG GCC GCG TCG GGT GCC GCG CCG TCG --- --- --- --- --- --- --- --- AGC GCT --- --- ACC GCC GCG TCG AGC GCG CAA --- 
MFP4__GCA_000770515.1           --- --- --- ATG CGC GTC GAA --- --- CGG GTT CCA TAC CGC TTA ATC ACT GTC GCG ACG --- --- --- GCT GCC GTT TTC CTG GCC GCG TGC GGA AAA AAA GAA TCG GCT CCG CCC CCT CAA ACG CCC GAA GTC GGC GTC GTC ACC GTC CAG CCG CAG CCC GTG CCG GTC GTC TCC GAA CTG CCG GGC CGT ACG AGC GCC TAT CTG GTC GCG CAG GTG CGC GCA CGG GTC GAC GGC ATC GTG TTG CGG CGC GAG TTC ACG GAA GGC AGC GAC GTC AAG GCC GGC CAG CGC CTG TAC AAG ATC GAT CCG GCA CCC TAT ATC GCG CAA TTG AAC AGC GCG AAG GCG ACG CTC GCG AAG GCG CAG GCG AAC CTC GCG ACG CAG AAC GCG CTC GTC GCG CGC TAC AAG GTG CTC GTC GCC GCG AAC GCG GTC AGC AAG CAG CAG TAC GAC GAT GCG GTG GCC GCG CAA GGG CAG GCG GCC GCC GAC GTG GGC GCG GGC AAG GCC GCC GTC GAG ACC GCG CAG ATC AAC CTC GGC TAT ACG GAT GTC GTC TCG CCG ATC ACG GGC CGC GTC GGC ATC TCG CAG GTC ACG CCG GGC GCG TAC GTG CAG GCG AGC CAG GCG ACG CTG ATG TCG ACC GTC CAG CAG CTC GAT CCG GTC TAC GTC GAT CTC ACG CAG TCG AGC CTC GAC GGC CTG AAG CTG CGC CAG GAC ATC CAG AGC GGG CGC ATC AAG ACG GAA GGC CCG GGC GCG GCG AAG GTC ACG CTG ATT CTC GAG GAC GGC AAG CCG TAC CCG GAG CGG GGC AAG CTG CAG TTC AGC GAT GTC ACG GTC GAC CAG ACG ACG GGC TCG GTC ACG ATC CGC GCG ATC TTC CCG AAC AAG CAG CGC GTG CTG CTG CCG GGC ATG TTC GTG CGC GCG CGC ATC GAA GAG GGC GTC AAC GAG AAC GCG TTC CTC GTT CCG CAG ATC GGC GTC ACG CAC GAT CCG AAG GGC CAG GCG ATC GCG ATG ATC GTC GAC GGC AAG GGC AAG GTC GAG CCG CGC GTG CTG GTC ACG GGC GGC ACG CAG AGC CAG AAC TGG GTG GTC GAG AGC GGC CTG CAG GCG GGC GAC CGC GTG ATC GTG CAG GGC ATC GAC AAG GTG CGC CCG GGC ATG ACC GTG AAG GCC GCC GAG GCT CAA CTG CCG --- --- --- --- --- GCC --- --- --- --- GCG GCG GCC --- --- --- --- --- --- --- --- --- --- --- --- --- GGC GCG TCG GGT --- --- --- --- GCC GCG CCC --- --- --- --- --- --- GCG GGC --- --- --- --- GGC TCG CCC --- --- --- --- --- --- --- --- --- --- --- GCC --- --- --- --- --- --- --- --- --- --- --- --- --- --- CAG GCC GCG GCG --- --- --- --- --- --- --- --- --- --- GCG AGC GCG GCC GCG TCG GGT GCC GCG CCG TCG --- --- --- --- --- --- --- --- AGC GCT --- --- GCC GCC GCG TCG AGC GCG CAA --- 
MFP4__GCA_000959225.1           --- --- --- ATG CGC GTC GAA --- --- CGG GTT CCA TAC CGC TTA ATC ACT GTC GCG ACG --- --- --- GCT GCC GTT TTC CTG GCC GCG TGC GGA AAA AAA GAA TCG GCT CCG CCC CCT CAA ACG CCC GAA GTC GGC GTC GTC ACC GTC CAG CCG CAG CCC GTG CCG GTC GTC TCC GAA CTG CCG GGC CGT ACG AGC GCC TAT CTG GTC GCG CAG GTG CGC GCA CGG GTC GAC GGC ATC GTG TTG CGG CGC GAG TTC ACG GAA GGC AGC GAC GTC AAG GCC GGC CAG CGC CTG TAC AAG ATC GAT CCG GCA CCC TAT ATC GCG CAA TTG AAC AGC GCG AAG GCG ACG CTC GCG AAG GCG CAG GCG AAC CTC GCG ACG CAG AAC GCG CTC GTC GCG CGC TAC AAG GTG CTC GTC GCC GCG AAC GCG GTC AGC AAG CAG CAG TAC GAC GAT GCG GTG GCC GCG CAA GGG CAG GCG GCC GCC GAC GTG GGC GCG GGC AAG GCC GCC GTC GAG ACC GCG CAG ATC AAC CTC GGC TAT ACG GAT GTC GTC TCG CCG ATC ACG GGC CGC GTC GGC ATC TCG CAG GTC ACG CCG GGC GCG TAC GTG CAG GCG AGC CAG GCG ACG CTG ATG TCG ACC GTC CAG CAG CTC GAT CCG GTC TAC GTC GAT CTC ACG CAG TCG AGC CTC GAC GGC CTG AAG CTG CGC CAG GAC ATC CAG AGC GGG CGC ATC AAG ACG GAA GGC CCG GGC GCG GCG AAG GTC ACG CTG ATT CTC GAG GAC GGC AAG CCG TAC CCG GAG CGG GGC AAG CTG CAG TTC AGC GAT GTC ACG GTC GAC CAG ACG ACG GGC TCG GTC ACG ATC CGC GCG ATC TTC CCG AAC AAG CAG CGC GTG CTG CTG CCG GGC ATG TTC GTG CGC GCG CGC ATC GAA GAG GGC GTC AAC GAG AAC GCG TTC CTC GTT CCG CAG ATC GGC GTC ACG CAC GAT CCG AAG GGC CAG GCG ATC GCG ATG ATC GTC GAC GGC AAG GGC AAG GTC GAG CCG CGC GTG CTG GTC ACG GGC GGC ACG CAG AGC CAG AAC TGG GTG GTC GAG AGC GGC CTG CAG GCG GGC GAC CGC GTG ATC GTG CAG GGC ATC GAC AAG GTG CGC CCG GGC ATG ACC GTG AAG GCC GCC GAG GCT CAA CTG CCG --- --- --- --- --- GCC --- --- --- --- GCG GCG GCC --- --- --- --- --- --- --- --- --- --- --- --- --- GGC GCG TCG GGT --- --- --- --- GCC GCG CCC --- --- --- --- --- --- GCG GGC --- --- --- --- GGC TCG CCC --- --- --- --- --- --- --- --- --- --- --- GCC --- --- --- --- --- --- --- --- --- --- --- --- --- --- CAG GCC GCG GCG --- --- --- --- --- --- --- --- --- --- GCG AGC GCG GCC GCG TCG GGC GCC GCG CCG TCG --- --- --- --- --- --- --- --- AGC GCT --- --- GCC GCC GCG TCG AGC GCG CAA --- 
MFP4__GCA_000015925.1           --- --- --- ATG CGC GTC GAA --- --- CGG GTT CCA TAC CGC TTA ATC ACT GTC GCG ACG --- --- --- GCT GCC GTT TTC CTG GCC GCG TGC GGA AAA AAA GAA TCG GCT CCG CCC CCT CAA ACG CCC GAA GTC GGC GTC GTC ACC GTC CAG CCG CAG CCC GTG CCG GTC GTC TCC GAA CTG CCG GGC CGT ACG AGC GCC TAT CTG GTC GCG CAG GTG CGC GCA CGG GTC GAC GGC ATC GTG TTG CGG CGC GAG TTC ACG GAA GGC AGC GAC GTC AAG GCC GGC CAG CGC CTG TAC AAG ATC GAT CCG GCA CCC TAT ATC GCG CAA TTG AAC AGC GCG AAG GCG ACG CTC GCG AAG GCG CAG GCG AAC CTC GCG ACG CAG AAC GCG CTC GTC GCG CGC TAC AAG GTG CTC GTC GCC GCG AAC GCG GTC AGC AAG CAG CAG TAC GAC GAT GCG GTG GCC GCG CAA GGG CAG GCG GCC GCC GAC GTG GGC GCG GGC AAG GCC GCC GTC GAG ACC GCG CAG ATC AAC CTC GGC TAT ACG GAT GTC GTC TCG CCG ATC ACG GGC CGC GTC GGC ATC TCG CAG GTC ACG CCG GGC GCG TAC GTG CAG GCG AGC CAG GCG ACG CTG ATG TCG ACC GTC CAG CAG CTC GAT CCG GTC TAC GTC GAT CTC ACG CAG TCG AGC CTC GAC GGC CTG AAG CTG CGC CAG GAC ATC CAG AGC GGG CGC ATC AAG ACG GAA GGC CCG GGC GCG GCG AAG GTC ACG CTG ATT CTC GAG GAC GGC AAG CCG TAC CCG GAG CGG GGC AAG CTG CAG TTC AGC GAT GTC ACG GTC GAC CAG ACG ACG GGC TCG GTC ACG ATC CGC GCG ATC TTC CCG AAC AAG CAG CGC GTG CTG CTG CCG GGC ATG TTC GTG CGC GCG CGC ATC GAA GAG GGC ATC AAC GAG AAC GCG TTC CTC GTT CCG CAG ATC GGC GTC ACG CAC GAT CCG AAG GGC CAG GCG ATC GCG ATG ATC GTC GAC GGC AAG GGC AAG GTC GAG CCG CGC GTG CTG GTC ACG GGC GGC ACG CAG GGC CAG AAC TGG GTG GTC GAG AGC GGC CTG CAG GCG GGC GAC CGC GTG ATC GTG CAG GGC ATC GAC AAG GTG CGC CCG GGC ATG ACC GTG AAG GCC GCC GAG GCT CAA CTG CCG --- --- --- --- --- GCC --- --- --- --- GCG GCG GCC --- --- --- --- --- --- --- --- --- --- --- --- --- GGC GCG TCG GGT --- --- --- --- GCC GCG CCC --- --- --- --- --- --- GCG GGC --- --- --- --- GGC TCG CCC --- --- --- --- --- --- --- --- --- --- --- GCC --- --- --- --- --- --- --- --- --- --- --- --- --- --- CAG GCC GCG GCG --- --- --- --- --- --- --- --- --- --- GCG AGC GCG GCC GCG TCG GGT GCC GCG CCG TCG --- --- --- --- --- --- --- --- AGC GCT --- --- GCC GCC GCG TCG AGC GCG CAA --- 
MFP4__GCA_000193475.1           --- --- --- ATG CGC GTC GAA --- --- CGG GTT CCA TAC CGC TTA ATC ACT GTC GCG ACG --- --- --- GCT GCC GTT TTC CTG GCC GCG TGC GGA AAA AAA GAA TCG GCT CCG CCC CCT CAA ACG CCC GAA GTC GGC GTC GTC ACC GTC CAG CCG CAG CCC GTG CCG GTC GTC TCC GAA CTG CCG GGC CGT ACG AGC GCC TAT CTG GTC GCG CAG GTG CGC GCA CGG GTC GAC GGC ATC GTG TTG CGG CGC GAG TTC ACG GAA GGC AGC GAC GTC AAG GCC GGC CAG CGC CTG TAC AAG ATC GAT CCG GCA CCC TAT ATC GCG CAA TTG AAC AGC GCG AAG GCG ACG CTC GCG AAG GCG CAG GCG AAC CTC GCG ACG CAG AAC GCG CTC GTC GCG CGC TAC AAG GTG CTC GTC GCC GCG AAC GCG GTC AGC AAG CAG CAG TAC GAC GAT GCG GTG GCC GCG CAA GGG CAG GCG GCC GCC GAC GTG GGC GCG GGC AAG GCC GCC GTC GAG ACC GCG CAG ATC AAC CTC GGC TAT ACG GAT GTC GTC TCG CCG ATC ACG GGC CGC GTC GGC ATC TCG CAG GTC ACG CCG GGC GCG TAC GTG CAG GCG AGC CAG GCG ACG CTG ATG TCG ACC GTC CAG CAG CTC GAT CCG GTC TAC GTC GAT CTC ACG CAG TCG AGC CTC GAC GGC CTG AAG CTG CGC CAG GAC ATC CAG AGC GGG CGC ATC AAG ACG GAA GGC CCG GGC GCG GCG AAG GTC ACG CTG ATT CTC GAG GAC GGC AAG CCG TAC CCG GAG CGG GGC AAG CTG CAG TTC AGC GAT GTC ACG GTC GAC CAG ACG ACG GGC TCG GTC ACG ATC CGC GCG ATC TTC CCG AAC AAG CAG CGC GTG CTG CTG CCG GGC ATG TTC GTG CGC GCG CGC ATC GAA GAG GGC ATC AAC GAG AAC GCG TTC CTC GTT CCG CAG ATC GGC GTC ACG CAC GAT CCG AAG GGC CAG GCG ATC GCG ATG ATC GTC GAC GGC AAG GGC AAG GTC GAG CCG CGC GTG CTG GTC ACG GGC GGC ACG CAG GGC CAG AAC TGG GTG GTC GAG AGC GGC CTG CAG GCG GGC GAC CGC GTG ATC GTG CAG GGC ATC GAC AAG GTG CGC CCG GGC ATG ACC GTG AAG GCC GCC GAG GCT CAA CTG CCG --- --- --- --- --- GCC --- --- --- --- GCG GCG GCC --- --- --- --- --- --- --- --- --- --- --- --- --- GGC GCG TCG GGT --- --- --- --- GCC GCG CCC --- --- --- --- --- --- GCG GGC --- --- --- --- GGC TCG CCC --- --- --- --- --- --- --- --- --- --- --- GCC --- --- --- --- --- --- --- --- --- --- --- --- --- --- CAG GCC GCG GCG --- --- --- --- --- --- --- --- --- --- GCG AGC GCG GCC GCG TCG GGT GCC GCG CCG TCG --- --- --- --- --- --- --- --- AGC GCT --- --- GCC GCC GCG TCG AGC GCG CAA --- 
MFP4__GCA_000756125.1           --- --- --- ATG CGC GTC GAA --- --- CGG GTT CCA TAC CGC TTA ATC ACT GTC GCG ACG --- --- --- GCT GCC GTT TTC CTG GCC GCG TGC GGA AAA AAA GAA TCG GCT CCG CCC CCT CAA ACG CCC GAA GTC GGC GTC GTC ACC GTC CAG CCG CAG CCC GTG CCG GTC GTC TCC GAA CTG CCG GGC CGT ACG AGC GCC TAT CTG GTC GCG CAG GTG CGC GCA CGG GTC GAC GGC ATC GTG TTG CGG CGC GAG TTC ACG GAA GGC AGC GAC GTC AAG GCC GGC CAG CGC CTG TAC AAG ATC GAT CCG GCA CCC TAT ATC GCG CAA TTG AAC AGC GCG AAG GCG ACG CTC GCG AAG GCG CAG GCG AAC CTC GCG ACG CAG AAC GCG CTC GTC GCG CGC TAC AAG GTG CTC GTC GCC GCG AAC GCG GTC AGC AAG CAG CAG TAC GAC GAT GCG GTG GCC GCG CAA GGG CAG GCG GCC GCC GAC GTG GGC GCG GGC AAG GCC GCC GTC GAG ACC GCG CAG ATC AAC CTC GGC TAT ACG GAT GTC GTC TCG CCG ATC ACG GGC CGC GTC GGC ATC TCG CAG GTC ACG CCG GGC GCG TAC GTG CAG GCG AGC CAG GCG ACG CTG ATG TCG ACC GTC CAG CAG CTC GAT CCG GTC TAC GTC GAT CTC ACG CAG TCG AGC CTC GAC GGC CTG AAG CTG CGC CAG GAC ATC CAG AGC GGG CGC ATC AAG ACG GAA GGC CCG GGC GCG GCG AAG GTC ACG CTG ATT CTC GAG GAC GGC AAG CCG TAC CCG GAG CGG GGC AAG CTG CAG TTC AGC GAT GTC ACG GTC GAC CAG ACG ACG GGC TCG GTC ACG ATC CGC GCG ATC TTC CCG AAC AAG CAG CGC GTG CTG CTG CCG GGC ATG TTC GTG CGC GCG CGC ATC GAA GAG GGC ATC AAC GAG AAC GCG TTC CTC GTT CCG CAG ATC GGC GTC ACG CAC GAT CCG AAG GGC CAG GCG ATC GCG ATG ATC GTC GAC GGC AAG GGC AAG GTC GAG CCG CGC GTG CTG GTC ACG GGC GGC ACG CAG GGC CAG AAC TGG GTG GTC GAG AGC GGC CTG CAG GCG GGC GAC CGC GTG ATC GTG CAG GGC ATC GAC AAG GTG CGC CCG GGC ATG ACC GTG AAG GCC GCC GAG GCT CAA CTG CCG --- --- --- --- --- GCC --- --- --- --- GCG GCG GCC --- --- --- --- --- --- --- --- --- --- --- --- --- GGC GCG TCG GGT --- --- --- --- GCC GCG CCC --- --- --- --- --- --- GCG GGC --- --- --- --- GGC TCG CCC --- --- --- --- --- --- --- --- --- --- --- GCC --- --- --- --- --- --- --- --- --- --- --- --- --- --- CAG GCC GCG GCG --- --- --- --- --- --- --- --- --- --- GCG AGC GCG GCC GCG TCG GGT GCC GCG CCG TCG --- --- --- --- --- --- --- --- AGC GCT --- --- GCC GCC GCG TCG AGC GCG CAA --- 
MFP4__GCA_000756145.1           --- --- --- ATG CGC GTC GAA --- --- CGG GTT CCA TAC CGC TTA ATC ACT GTC GCG ACG --- --- --- GCT GCC GTT TTC CTG GCC GCG TGC GGA AAA AAA GAA TCG GCT CCG CCC CCT CAA ACG CCC GAA GTC GGC GTC GTC ACC GTC CAG CCG CAG CCC GTG CCG GTC GTC TCC GAA CTG CCG GGC CGT ACG AGC GCC TAT CTG GTC GCG CAG GTG CGC GCA CGG GTC GAC GGC ATC GTG TTG CGG CGC GAG TTC ACG GAA GGC AGC GAC GTC AAG GCC GGC CAG CGC CTG TAC AAG ATC GAT CCG GCA CCC TAT ATC GCG CAA TTG AAC AGC GCG AAG GCG ACG CTC GCG AAG GCG CAG GCG AAC CTC GCG ACG CAG AAC GCG CTC GTC GCG CGC TAC AAG GTG CTC GTC GCC GCG AAC GCG GTC AGC AAG CAG CAG TAC GAC GAT GCG GTG GCC GCG CAA GGG CAG GCG GCC GCC GAC GTG GGC GCG GGC AAG GCC GCC GTC GAG ACC GCG CAG ATC AAC CTC GGC TAT ACG GAT GTC GTC TCG CCG ATC ACG GGC CGC GTC GGC ATC TCG CAG GTC ACG CCG GGC GCG TAC GTG CAG GCG AGC CAG GCG ACG CTG ATG TCG ACC GTC CAG CAG CTC GAT CCG GTC TAC GTC GAT CTC ACG CAG TCG AGC CTC GAC GGC CTG AAG CTG CGC CAG GAC ATC CAG AGC GGG CGC ATC AAG ACG GAA GGC CCG GGC GCG GCG AAG GTC ACG CTG ATT CTC GAG GAC GGC AAG CCG TAC CCG GAG CGG GGC AAG CTG CAG TTC AGC GAT GTC ACG GTC GAC CAG ACG ACG GGC TCG GTC ACG ATC CGC GCG ATC TTC CCG AAC AAG CAG CGC GTG CTG CTG CCG GGC ATG TTC GTG CGC GCG CGC ATC GAA GAG GGC ATC AAC GAG AAC GCG TTC CTC GTT CCG CAG ATC GGC GTC ACG CAC GAT CCG AAG GGC CAG GCG ATC GCG ATG ATC GTC GAC GGC AAG GGC AAG GTC GAG CCG CGC GTG CTG GTC ACG GGC GGC ACG CAG GGC CAG AAC TGG GTG GTC GAG AGC GGC CTG CAG GCG GGC GAC CGC GTG ATC GTG CAG GGC ATC GAC AAG GTG CGC CCG GGC ATG ACC GTG AAG GCC GCC GAG GCT CAA CTG CCG --- --- --- --- --- GCC --- --- --- --- GCG GCG GCC --- --- --- --- --- --- --- --- --- --- --- --- --- GGC GCG TCG GGT --- --- --- --- GCC GCG CCC --- --- --- --- --- --- GCG GGC --- --- --- --- GGC TCG CCC --- --- --- --- --- --- --- --- --- --- --- GCC --- --- --- --- --- --- --- --- --- --- --- --- --- --- CAG GCC GCG GCG --- --- --- --- --- --- --- --- --- --- GCG AGC GCG GCC GCG TCG GGT GCC GCG CCG TCG --- --- --- --- --- --- --- --- AGC GCT --- --- GCC GCC GCG TCG AGC GCG CAA --- 
MFP4__GCA_000757185.1           --- --- --- ATG CGC GTC GAA --- --- CGG GTT CCA TAC CGC TTA ATC ACT GTC GCG ACG --- --- --- GCT GCC GTT TTC CTG GCC GCG TGC GGA AAA AAA GAA TCG GCT CCG CCC CCT CAA ACG CCC GAA GTC GGC GTC GTC ACC GTC CAG CCG CAG CCC GTG CCG GTC GTC TCC GAA CTG CCG GGC CGT ACG AGC GCC TAT CTG GTC GCG CAG GTG CGC GCA CGG GTC GAC GGC ATC GTG TTG CGG CGC GAG TTC ACG GAA GGC AGC GAC GTC AAG GCC GGC CAG CGC CTG TAC AAG ATC GAT CCG GCA CCC TAT ATC GCG CAA TTG AAC AGC GCG AAG GCG ACG CTC GCG AAG GCG CAG GCG AAC CTC GCG ACG CAG AAC GCG CTC GTC GCG CGC TAC AAG GTG CTC GTC GCC GCG AAC GCG GTC AGC AAG CAG CAG TAC GAC GAT GCG GTG GCC GCG CAA GGG CAG GCG GCC GCC GAC GTG GGC GCG GGC AAG GCC GCC GTC GAG ACC GCG CAG ATC AAC CTC GGC TAT ACG GAT GTC GTC TCG CCG ATC ACG GGC CGC GTC GGC ATC TCG CAG GTC ACG CCG GGC GCG TAC GTG CAG GCG AGC CAG GCG ACG CTG ATG TCG ACC GTC CAG CAG CTC GAT CCG GTC TAC GTC GAT CTC ACG CAG TCG AGC CTC GAC GGC CTG AAG CTG CGC CAG GAC ATC CAG AGC GGG CGC ATC AAG ACG GAA GGC CCG GGC GCG GCG AAG GTC ACG CTG ATT CTC GAG GAC GGC AAG CCG TAC CCG GAG CGG GGC AAG CTG CAG TTC AGC GAT GTC ACG GTC GAC CAG ACG ACG GGC TCG GTC ACG ATC CGC GCG ATC TTC CCG AAC AAG CAG CGC GTG CTG CTG CCG GGC ATG TTC GTG CGC GCG CGC ATC GAA GAG GGC ATC AAC GAG AAC GCG TTC CTC GTT CCG CAG ATC GGC GTC ACG CAC GAT CCG AAG GGC CAG GCG ATC GCG ATG ATC GTC GAC GGC AAG GGC AAG GTC GAG CCG CGC GTG CTG GTC ACG GGC GGC ACG CAG GGC CAG AAC TGG GTG GTC GAG AGC GGC CTG CAG GCG GGC GAC CGC GTG ATC GTG CAG GGC ATC GAC AAG GTG CGC CCG GGC ATG ACC GTG AAG GCC GCC GAG GCT CAA CTG CCG --- --- --- --- --- GCC --- --- --- --- GCG GCG GCC --- --- --- --- --- --- --- --- --- --- --- --- --- GGC GCG TCG GGT --- --- --- --- GCC GCG CCC --- --- --- --- --- --- GCG GGC --- --- --- --- GGC TCG CCC --- --- --- --- --- --- --- --- --- --- --- GCC --- --- --- --- --- --- --- --- --- --- --- --- --- --- CAG GCC GCG GCG --- --- --- --- --- --- --- --- --- --- GCG AGC GCG GCC GCG TCG GGT GCC GCG CCG TCG --- --- --- --- --- --- --- --- AGC GCT --- --- GCC GCC GCG TCG AGC GCG CAA --- 
MFP4__GCA_000511895.1           --- --- --- ATG CGC GTC GAA --- --- CGG GTT CCA TAC CGC TTA ATC ACT GTC GCG ACG --- --- --- GCT GCC GTT TTC CTG GCC GCG TGC GGA AAA AAA GAA TCG GCT CCG CCC CCT CAA ACG CCC GAA GTC GGC GTC GTC ACC GTC CAG CCG CAG CCC GTG CCG GTC GTC TCC GAA CTG CCG GGC CGT ACG AGC GCC TAT CTG GTC GCG CAG GTG CGC GCA CGG GTC GAC GGC ATC GTG TTG CGG CGC GAG TTC ACG GAA GGC AGC GAC GTC AAG GCC GGC CAG CGC CTG TAC AAG ATC GAT CCG GCG CCC TAT ATC GCG CAA TTG AAC AGC GCG AAG GCG ACG CTC GCG AAG GCG CAG GCG AAC CTC GCG ACG CAG AAC GCG CTC GTC GCG CGC TAC AAG GTG CTC GTC GCC GCG AAC GCG GTC AGC AAG CAG CAG TAC GAC GAT GCG GTG GCC GCG CAA GGG CAG GCG GCC GCC GAC GTG GGC GCG GGC AAG GCC GCC GTC GAG ACC GCG CAG ATC AAC CTC GGC TAT ACG GAT GTC GTC TCG CCG ATC ACG GGC CGC GTC GGC ATC TCG CAG GTC ACG CCG GGC GCG TAC GTG CAG GCG AGC CAG GCG ACG CTG ATG TCG ACC GTC CAG CAG CTC GAT CCG GTC TAC GTC GAT CTC ACG CAG TCG AGC CTC GAC GGC CTG AAG CTG CGC CAG GAC ATC CAG AGC GGG CGC ATC AAG ACG GAA GGC CCG GGC GCG GCG AAG GTC ACG CTG ATT CTC GAG GAC GGC AAG CCG TAC CCG GAG CGG GGC AAG CTG CAG TTC AGC GAT GTC ACG GTC GAC CAG ACG ACG GGC TCG GTC ACG ATC CGC GCG ATC TTC CCG AAC AAG CAG CGC GTG CTG CTG CCG GGC ATG TTC GTG CGC GCG CGC ATC GAA GAG GGC GTC AAC GAG AAC GCG TTC CTC GTT CCG CAG ATC GGC GTC ACG CAC GAT CCG AAG GGC CAG GCG ATC GCG ATG ATC GTC GAC GGC AAG GGC AAG GTC GAG CCG CGC GTG CTG GTC ACG GGC GGC ACG CAG GGC CAG AAC TGG GTG GTC GAG AGC GGC CTG CAG GCG GGC GAC CGC GTG ATC GTG CAG GGC ATC GAC AAG GTG CGC CCG GGC ATG ACC GTG AAG GCC GCC GAG GCT CAA CTG CCG --- --- --- --- --- GCC --- --- --- --- GCG GCG GCC --- --- --- --- --- --- --- --- --- --- --- --- --- GGC GCG TCG GGT --- --- --- --- GCC GCG TCC --- --- --- --- --- --- GCG GGC --- --- --- --- GGC TCG CCC --- --- --- --- --- --- --- --- --- --- --- GCC --- --- --- --- --- --- --- --- --- --- --- --- --- --- CAG GCC GCG GCG --- --- --- --- --- --- --- --- --- --- GCG AGC GCG GCC GCG TCG GGT GCC GCG CCG TCG --- --- --- --- --- --- --- --- AGC GCT --- --- GCC GCC GCG TCG AGC GCG CAA --- 
MFP4__GCA_000757075.1           --- --- --- ATG CGC GTC GAA --- --- CGG GTT CCA TAC CGC TTA ATC ACT GTC GCG ACG --- --- --- GCT GCC GTT TTC CTG GCC GCG TGC GGA AAA AAA GAA TCG GCT CCG CCC CCT CAA ACG CCC GAA GTC GGC GTC GTC ACC GTC CAG CCG CAG CCC GTG CCG GTC GTC TCC GAA CTG CCG GGC CGT ACG AGC GCC TAT CTG GTC GCG CAG GTG CGC GCA CGG GTC GAC GGC ATC GTG TTG CGG CGC GAG TTC ACC GAA GGC AGC GAC GTC AAG GCC GGC CAG CGC CTG TAC AAG ATC GAT CCG GCG CCC TAT ATC GCG CAA TTG AAC AGC GCG AAG GCG ACG CTC GCG AAG GCG CAG GCG AAC CTC GCG ACG CAG AAC GCG CTC GTC GCG CGC TAC AAG GTG CTC GTC GCC GCG AAC GCG GTC AGC AAG CAG CAG TAC GAC GAT GCG GTG GCC GCG CAA GGG CAG GCG GCC GCC GAC GTG GGC GCG GGC AAG GCC GCC GTC GAG ACC GCG CAG ATC AAC CTC GGC TAT ACG GAT GTC GTC TCG CCG ATC ACG GGC CGC GTC GGC ATC TCG CAG GTC ACG CCG GGC GCG TAC GTG CAG GCG AGC CAG GCG ACG CTG ATG TCG ACC GTC CAG CAG CTC GAT CCG GTC TAC GTC GAT CTC ACG CAG TCG AGC CTC GAC GGC CTG AAG CTG CGC CAG GAC ATC CAG AGC GGG CGC ATC AAG ACG GAA GGC CCG GGC GCG GCG AAG GTC ACG CTG ATT CTC GAG GAC GGC AAG CCG TAC CCG GAG CGG GGC AAG CTG CAG TTC AGC GAT GTC ACG GTC GAC CAG ACG ACG GGC TCG GTC ACG ATC CGC GCG ATC TTC CCG AAC AAG CAG CGC GTG CTG CTG CCG GGC ATG TTC GTG CGC GCG CGC ATC GAA GAG GGC GTC AAC GAG AAC GCG TTC CTC GTT CCG CAG ATC GGC GTC ACG CAC GAT CCG AAG GGC CAG GCG ATC GCG ATG ATC GTC GAC GGC AAG GGC AAG GTC GAG CCG CGC GTG CTG GTC ACG GGC GGC ACG CAG GGC CAG AAC TGG GTG GTC GAG AGC GGC CTG CAG GCG GGC GAC CGC GTG ATC GTG CAG GGC ATC GAC AAG GTG CGC CCG GGC ATG ACC GTG AAG GCC GCC GAG GCT CAA CTG CCG --- --- --- --- --- GCC --- --- --- --- GCG GCG GCC --- --- --- --- --- --- --- --- --- --- --- --- --- GGC GCG TCG GGT --- --- --- --- GCC GCG TCC --- --- --- --- --- --- GCG GGC --- --- --- --- GGC TCG CCC --- --- --- --- --- --- --- --- --- --- --- GCC --- --- --- --- --- --- --- --- --- --- --- --- --- --- CAG GCC GCG GCG --- --- --- --- --- --- --- --- --- --- GCG AGC GCG GCC GCG TCG GGT GCC GCG CCG TCG --- --- --- --- --- --- --- --- AGC GCT --- --- GCC GCC GCG TCG AGC GCG CAA --- 
MFP4__GCA_000764575.1           --- --- --- ATG CGC GTC GAA --- --- CGG GTT CCA TAC CGC TTA ATC ACT GTC GCG ACG --- --- --- GCT GCC GTT TTC CTG GCC GCG TGC GGA AAA AAA GAA TCG GCT CCG CCC CCT CAA ACG CCC GAA GTC GGC GTC GTC ACC GTC CAG CCG CAG CCC GTG CCG GTC GTC TCC GAA CTG CCG GGC CGT ACG AGC GCC TAT CTG GTC GCG CAG GTG CGC GCA CGG GTC GAC GGC ATC GTG TTG CGG CGC GAG TTC ACG GAA GGC AGC GAC GTC AAG GCC GGC CAG CGC CTG TAC AAG ATC GAT CCG GCG CCC TAT ATC GCG CAA TTG AAC AGC GCG AAG GCG ACG CTC GCG AAG GCG CAG GCG AAC CTC GCG ACG CAG AAC GCG CTC GTC GCG CGC TAC AAG GTG CTC GTC GCC GCG AAC GCG GTC AGC AAG CAG CAG TAC GAC GAT GCG GTG GCC GCG CAA GGG CAG GCG GCC GCC GAC GTG GGC GCG GGC AAG GCC GCC GTC GAG ACC GCG CAG ATC AAC CTC GGC TAT ACG GAT GTC GTC TCG CCG ATC ACG GGC CGC GTC GGC ATC TCG CAG GTC ACG CCG GGC GCG TAC GTG CAG GCG AGC CAG GCG ACG CTG ATG TCG ACC GTC CAG CAG CTC GAT CCG GTC TAC GTC GAT CTC ACG CAG TCG AGC CTC GAC GGC CTG AAG CTG CGC CAG GAC ATC CAG AGC GGG CGC ATC AAG ACG GAA GGC CCG GGC GCG GCG AAG GTC ACG CTG ATT CTC GAG GAC GGC AAG CCG TAC CCG GAG CGG GGC AAG CTG CAG TTC AGC GAT GTC ACG GTC GAC CAG ACG ACG GGC TCG GTC ACG ATC CGC GCG ATC TTC CCG AAC AAG CAG CGC GTG CTG CTG CCG GGC ATG TTC GTG CGC GCG CGC ATC GAA GAG GGC GTC AAC GAG AAC GCG TTC CTC GTT CCG CAG ATC GGC GTC ACG CAC GAT CCG AAG GGC CAG GCG ATC GCG ATG ATC GTC GAC GGC AAG GGC AAG GTC GAG CCG CGC GTG CTG GTC ACG GGC GGC ACG CAG GGC CAG AAC TGG GTG GTC GAG AGC GGC CTG CAG GCG GGC GAC CGC GTG ATC GTG CAG GGC ATC GAC AAG GTG CGC CCG GGC ATG ACC GTG AAG GCC GCC GAG GCT CAA CTG CCG --- --- --- --- --- GCC --- --- --- --- GCG GCG GCC --- --- --- --- --- --- --- --- --- --- --- --- --- GGC GCG TCG GGT --- --- --- --- GCC GCG TCC --- --- --- --- --- --- GCG GGC --- --- --- --- GGC TCG CCC --- --- --- --- --- --- --- --- --- --- --- GCC --- --- --- --- --- --- --- --- --- --- --- --- --- --- CAG GCC GCG GCG --- --- --- --- --- --- --- --- --- --- GCG AGC GCG GCC GCG TCG GGT GCC GCG CCG TCG --- --- --- --- --- --- --- --- AGC GCT --- --- GCC GCC GCG TCG AGC GCG CAA --- 
MFP4__GCA_000770565.1           --- --- --- ATG CGC GTC GAA --- --- CGG GTT CCA TAC CGC TTA ATC ACT GTC GCG ACG --- --- --- GCT GCC GTT TTC CTG GCC GCG TGC GGA AAA AAA GAA TCG GCT CCG CCC CCT CAA ACG CCC GAA GTC GGC GTC GTC ACC GTC CAG CCG CAG CCC GTG CCG GTC GTC TCC GAA CTG CCG GGC CGT ACG AGC GCC TAT CTG GTC GCG CAG GTG CGC GCA CGG GTC GAC GGC ATC GTG TTG CGG CGC GAG TTC ACC GAA GGC AGC GAC GTC AAG GCC GGC CAG CGC CTG TAC AAG ATC GAT CCG GCA CCC TAT ATC GCG CAA TTG AAC AGC GCG AAG GCG ACG CTC GCG AAG GCG CAG GCG AAC CTC GCG ACG CAG AAC GCG CTC GTC GCG CGC TAC AAG GTG CTC GTC GCC GCG AAC GCG GTC AGC AAG CAG CAG TAC GAC GAT GCG GTG GCC GCG CAA GGG CAG GCG GCC GCC GAC GTG GGC GCG GGC AAG GCC GCC GTC GAG ACC GCG CAG ATC AAC CTC GGC TAT ACG GAT GTC GTC TCG CCG ATC ACG GGC CGC GTC GGC ATC TCG CAG GTC ACG CCG GGC GCG TAC GTG CAG GCG AGC CAG GCG ACG CTG ATG TCG ACC GTC CAG CAG CTC GAT CCG GTC TAC GTC GAT CTC ACG CAG TCG AGC CTC GAC GGC CTG AAG CTG CGC CAG GAC ATC CAG AGC GGG CGC ATC AAG ACG GAA GGC CCG GGC GCG GCG AAG GTC ACG CTG ATT CTC GAG GAC GGC AAG CCG TAC CCG GAG CGG GGC AAG CTG CAG TTC AGC GAT GTC ACG GTC GAC CAG ACG ACG GGC TCG GTC ACG ATC CGC GCG ATC TTC CCG AAC AAG CAG CGC GTG CTG CTG CCG GGC ATG TTC GTG CGC GCG CGC ATC GAA GAG GGC GTC AAC GAG AAC GCG TTC CTC GTT CCG CAG ATC GGC GTC ACG CAC GAT CCG AAG GGC CAG GCG ATC GCG ATG ATC GTC GAC GGC AAG GGC AAG GTC GAG CCG CGC GTG CTG GTC ACG GGC GGC ACG CAG GGC CAG AAC TGG GTG GTC GAG AGC GGC CTG CAG GCG GGC GAC CGC GTG ATC GTG CAG GGC ATC GAC AAG GTG CGC CCG GGC ATG ACC GTG AAG GCC GCC GAG GCT CAA CTG CCG --- --- --- --- --- GCC --- --- --- --- GCG GCG GCC --- --- --- --- --- --- --- --- --- --- --- --- --- GGC GCG TCG GGT --- --- --- --- GCC GCG TCC --- --- --- --- --- --- GCG GGC --- --- --- --- GGC TCG CCC --- --- --- --- --- --- --- --- --- --- --- GCC --- --- --- --- --- --- --- --- --- --- --- --- --- --- CAG GCC GCG GCG --- --- --- --- --- --- --- --- --- --- GCG AGC GCG GCC GCG TCG GGT GCC GCG CCG TCG --- --- --- --- --- --- --- --- AGC GCT --- --- GCC GCC GCG TCG AGC GCG CAA --- 
MFP4__GCA_000774495.1           --- --- --- ATG CGC GTC GAA --- --- CGG GTT CCA TAC CGC TTA ATC ACT GTC GCG ACG --- --- --- GCT GCC GTT TTC CTG GCC GCG TGC GGA AAA AAA GAA TCG GCT CCG CCC CCT CAA ACG CCC GAA GTC GGC GTC GTC ACC GTC CAG CCG CAG CCC GTG CCG GTC GTC TCC GAA CTG CCG GGC CGT ACG AGC GCC TAT CTG GTC GCG CAG GTG CGC GCA CGG GTC GAC GGC ATC GTG TTG CGG CGC GAG TTC ACG GAA GGC AGC GAC GTC AAG GCC GGC CAG CGC CTG TAC AAG ATC GAT CCG GCA CCC TAT ATC GCG CAA TTG AAC AGC GCG AAG GCG ACG CTC GCG AAG GCG CAG GCG AAC CTC GCG ACG CAG AAC GCG CTC GTC GCG CGC TAC AAG GTG CTC GTC GCC GCG AAC GCG GTC AGC AAG CAG CAG TAC GAC GAT GCG GTG GCC GCG CAA GGG CAG GCG GCC GCC GAC GTG GGC GCG GGC AAG GCC GCC GTC GAG ACC GCG CAG ATC AAC CTC GGC TAT ACG GAT GTC GTC TCG CCG ATC ACG GGC CGC GTC GGC ATC TCG CAG GTC ACG CCG GGC GCG TAC GTG CAG GCG AGC CAG GCG ACG CTG ATG TCG ACC GTC CAG CAG CTC GAT CCG GTC TAC GTC GAT CTC ACG CAG TCG AGC CTC GAC GGC CTG AAG CTG CGC CAG GAC ATC CAG AGC GGG CGC ATC AAG ACG GAA GGC CCG GGC GCG GCG AAG GTC ACG CTG ATT CTC GAG GAC GGC AAG CCG TAC CCG GAG CGG GGC AAG CTG CAG TTC AGC GAT GTC ACG GTC GAC CAG ACG ACG GGC TCG GTC ACG ATC CGC GCG ATC TTC CCG AAC AAG CAG CGC GTG CTG CTG CCG GGC ATG TTC GTG CGC GCG CGC ATC GAA GAG GGC GTC AAC GAG AAC GCG TTC CTC GTT CCG CAG ATC GGC GTC ACG CAC GAT CCG AAG GGC CAG GCG ATC GCG ATG ATC GTC GAC GGC AAG GGC AAG GTC GAG CCG CGC GTG CTG GTC ACG GGC GGC ACG CAG GGC CAG AAC TGG GTG GTC GAG AGC GGC CTG CAG GCG GGC GAC CGC GTG ATC GTG CAG GGC ATC GAC AAG GTG CGC CCG GGC ATG ACC GTG AAG GCC GCC GAG GCT CAA CTG CCG --- --- --- --- --- GCC --- --- --- --- GCG GCG GCC --- --- --- --- --- --- --- --- --- --- --- --- --- GGC GCG TCG GGT --- --- --- --- GCC GCG TCC --- --- --- --- --- --- GCG GGC --- --- --- --- GGC TCG CCC --- --- --- --- --- --- --- --- --- --- --- GCC --- --- --- --- --- --- --- --- --- --- --- --- --- --- CAG GCC GCG GCG --- --- --- --- --- --- --- --- --- --- GCG AGC GCG GCC GCG TCG GGT GCC GCG CCG TCG --- --- --- --- --- --- --- --- AGC GCT --- --- GCC GCC GCG TCG AGC GCG CAA --- 
MFP4__GCA_000774805.1           --- --- --- ATG CGC GTC GAA --- --- CGG GTT CCA TAC CGC TTA ATC ACT GTC GCG ACG --- --- --- GCT GCC GTT TTC CTG GCC GCG TGC GGA AAA AAA GAA TCG GCT CCG CCC CCT CAA ACG CCC GAA GTC GGC GTC GTC ACC GTC CAG CCG CAG CCC GTG CCG GTC GTC TCC GAA CTG CCG GGC CGT ACG AGC GCC TAT CTG GTC GCG CAG GTG CGC GCA CGG GTC GAC GGC ATC GTG TTG CGG CGC GAG TTC ACG GAA GGC AGC GAC GTC AAG GCC GGC CAG CGC CTG TAC AAG ATC GAT CCG GCG CCC TAT ATC GCG CAA TTG AAC AGC GCG AAG GCG ACG CTC GCG AAG GCG CAG GCG AAC CTC GCG ACG CAG AAC GCG CTC GTC GCG CGC TAC AAG GTG CTC GTC GCC GCG AAC GCG GTC AGC AAG CAG CAG TAC GAC GAT GCG GTG GCC GCG CAA GGG CAG GCG GCC GCC GAC GTG GGC GCG GGC AAG GCC GCC GTC GAG ACC GCG CAG ATC AAC CTC GGC TAT ACG GAT GTC GTC TCG CCG ATC ACG GGC CGC GTC GGC ATC TCG CAG GTC ACG CCG GGC GCG TAC GTG CAG GCG AGC CAG GCG ACG CTG ATG TCG ACC GTC CAG CAG CTC GAT CCG GTC TAC GTC GAT CTC ACG CAG TCG AGC CTC GAC GGC CTG AAG CTG CGC CAG GAC ATC CAG AGC GGG CGC ATC AAG ACG GAA GGC CCG GGC GCG GCG AAG GTC ACG CTG ATT CTC GAG GAC GGC AAG CCG TAC CCG GAG CGG GGC AAG CTG CAG TTC AGC GAT GTC ACG GTC GAC CAG ACG ACG GGC TCG GTC ACG ATC CGC GCG ATC TTC CCG AAC AAG CAG CGC GTG CTG CTG CCG GGC ATG TTC GTG CGC GCG CGC ATC GAA GAG GGC GTC AAC GAG AAC GCG TTC CTC GTT CCG CAG ATC GGC GTC ACG CAC GAT CCG AAG GGC CAG GCG ATC GCG ATG ATC GTC GAC GGC AAG GGC AAG GTC GAG CCG CGC GTG CTG GTC ACG GGC GGC ACG CAG GGC CAG AAC TGG GTG GTC GAG AGC GGC CTG CAG GCG GGC GAC CGC GTG ATC GTG CAG GGC ATC GAC AAG GTG CGC CCG GGC ATG ACC GTG AAG GCC GCC GAG GCT CAA CTG CCG --- --- --- --- --- GCC --- --- --- --- GCG GCG GCC --- --- --- --- --- --- --- --- --- --- --- --- --- GGC GCG TCG GGT --- --- --- --- GCC GCG TCC --- --- --- --- --- --- GCG GGC --- --- --- --- GGC TCG CCC --- --- --- --- --- --- --- --- --- --- --- GCC --- --- --- --- --- --- --- --- --- --- --- --- --- --- CAG GCC GCG GCG --- --- --- --- --- --- --- --- --- --- GCG AGC GCG GCC GCG TCG GGT GCC GCG CCG TCG --- --- --- --- --- --- --- --- AGC GCT --- --- GCC GCC GCG TCG AGC GCG CAA --- 
MFP4__GCA_000774865.1           --- --- --- ATG CGC GTC GAA --- --- CGG GTT CCA TAC CGC TTA ATC ACT GTC GCG ACG --- --- --- GCT GCC GTT TTC CTG GCC GCG TGC GGA AAA AAA GAA TCG GCT CCG CCC CCT CAA ACG CCC GAA GTC GGC GTC GTC ACC GTC CAG CCG CAG CCC GTG CCG GTC GTC TCC GAA CTG CCG GGC CGT ACG AGC GCC TAT CTG GTC GCG CAG GTG CGC GCA CGG GTC GAC GGC ATC GTG TTG CGG CGC GAG TTC ACG GAA GGC AGC GAC GTC AAG GCC GGC CAG CGC CTG TAC AAG ATC GAT CCG GCA CCC TAT ATC GCG CAA TTG AAC AGC GCG AAG GCG ACG CTC GCG AAG GCG CAG GCG AAC CTC GCG ACG CAG AAC GCG CTC GTC GCG CGC TAC AAG GTG CTC GTC GCC GCG AAC GCG GTC AGC AAG CAG CAG TAC GAC GAT GCG GTG GCC GCG CAA GGG CAG GCG GCC GCC GAC GTG GGC GCG GGC AAG GCC GCC GTC GAG ACC GCG CAG ATC AAC CTC GGC TAT ACG GAT GTC GTC TCG CCG ATC ACG GGC CGC GTC GGC ATC TCG CAG GTC ACG CCG GGC GCG TAC GTG CAG GCG AGC CAG GCG ACG CTG ATG TCG ACC GTC CAG CAG CTC GAT CCG GTC TAC GTC GAT CTC ACG CAG TCG AGC CTC GAC GGC CTG AAG CTG CGC CAG GAC ATC CAG AGC GGG CGC ATC AAG ACG GAA GGC CCG GGC GCG GCG AAG GTC ACG CTG ATT CTC GAG GAC GGC AAG CCG TAC CCG GAG CGG GGC AAG CTG CAG TTC AGC GAT GTC ACG GTC GAC CAG ACG ACG GGC TCG GTC ACG ATC CGC GCG ATC TTC CCG AAC AAG CAG CGC GTG CTG CTG CCG GGC ATG TTC GTG CGC GCG CGC ATC GAA GAG GGC GTC AAC GAG AAC GCG TTC CTC GTT CCG CAG ATC GGC GTC ACG CAC GAT CCG AAG GGC CAG GCG ATC GCG ATG ATC GTC GAC GGC AAG GGC AAG GTC GAG CCG CGC GTG CTG GTC ACG GGC GGC ACG CAG GGC CAG AAC TGG GTG GTC GAG AGC GGC CTG CAG GCG GGC GAC CGC GTG ATC GTG CAG GGC ATC GAC AAG GTG CGC CCG GGC ATG ACC GTG AAG GCC GCC GAG GCT CAA CTG CCG --- --- --- --- --- GCC --- --- --- --- GCG GCG GCC --- --- --- --- --- --- --- --- --- --- --- --- --- GGC GCG TCG GGT --- --- --- --- GCC GCG TCC --- --- --- --- --- --- GCG GGC --- --- --- --- GGC TCG CCC --- --- --- --- --- --- --- --- --- --- --- GCC --- --- --- --- --- --- --- --- --- --- --- --- --- --- CAG GCC GCG GCG --- --- --- --- --- --- --- --- --- --- GCG AGC GCG GCC GCG TCG GGT GCC GCG CCG TCG --- --- --- --- --- --- --- --- AGC GCT --- --- GCC GCC GCG TCG AGC GCG CAA --- 
MFP4__GCA_000015905.1           --- --- --- ATG CGC GTC GAA --- --- CGG GTT CCA TAC CGC TTA ATC ACT GTC GCG ACG --- --- --- GCT GCC GTT TTC CTG GCC GCG TGC GGA AAA AAA GAA TCG GCT CCG CCC CCT CAA ACG CCC GAA GTC GGC GTC GTC ACC GTC CAG CCG CAG CCC GTG CCG GTC GTC TCC GAA CTG CCG GGC CGT ACG AGC GCC TAT CTG GTC GCG CAG GTG CGC GCG CGG GTC GAC GGC ATC GTG TTG CGG CGC GAG TTC ACC GAA GGC AGC GAC GTC AAG GCC GGC CAG CGC CTG TAC AAG ATC GAT CCG GCG CCC TAT ATC GCG CAA TTG AAC AGC GCG AAG GCG ACG CTC GCG AAG GCG CAG GCG AAC CTC GCG ACG CAG AAC GCG CTC GTC GCG CGC TAC AAG GTG CTC GTC GCC GCG AAC GCG GTC AGC AAG CAG CAG TAC GAC GAT GCG GTG GCC GCG CAA GGG CAG GCG GCC GCC GAC GTG GGC GCG GGC AAG GCC GCC GTC GAG ACC GCG CAG ATC AAC CTC GGC TAT ACG GAT GTC GTC TCG CCG ATC ACG GGC CGC GTC GGC ATC TCG CAG GTC ACG CCG GGC GCG TAC GTG CAG GCG AGC CAG GCG ACG CTG ATG TCG ACC GTC CAG CAG CTC GAT CCG GTC TAC GTC GAT CTC ACG CAG TCG AGC CTC GAC GGC CTG AAG CTG CGC CAG GAC ATC CAG AGC GGG CGC ATC AAG ACG GAA GGC CCG GGC GCG GCG AAG GTC ACG CTG ATT CTC GAG GAC GGC AAG CCG TAC CCG GAG CGG GGC AAG CTG CAG TTC AGC GAT GTC ACG GTC GAC CAG ACG ACG GGC TCG GTC ACG ATC CGC GCG ATC TTC CCG AAC AAG CAG CGC GTG CTG CTG CCG GGC ATG TTC GTG CGC GCG CGC ATC GAA GAG GGC GTC AAC GAG AAC GCG TTC CTC GTT CCG CAG ATC GGC GTC ACG CAC GAT CCG AAG GGC CAG GCG ATC GCG ATG ATC GTC GAC GGC AAG GGC AAG GTC GAG CCG CGC GTG CTG GTC ACG GGC GGC ACG CAG GGC CAG AAC TGG GTG GTC GAG AGC GGC CTG CAG GCG GGC GAC CGC GTG ATC GTG CAG GGC ATC GAC AAG GTG CGC CCG GGC ATG ACC GTG AAG GCC GCC GAG GCT CAA CTG CCG --- --- --- --- --- GCC --- --- --- --- GCG GCG GCC --- --- --- --- --- --- --- --- --- --- --- --- --- GGC GCG CCG GGT --- --- --- --- GCC GCG CCC --- --- --- --- --- --- GCG GGC --- --- --- --- GGC TCG CCC --- --- --- --- --- --- --- --- --- --- --- GCC --- --- --- --- --- --- --- --- --- --- --- --- --- --- CAG GCC GCG GCG --- --- --- --- --- --- --- --- --- --- GCG AGC GCG GCC GCG TCG GGT GCC GCG CCG TCG --- --- --- --- --- --- --- --- AGC GCT --- --- GCC GCC GCG TCG AGC GCG CAA --- 
MFP4__GCA_000770395.1           --- --- --- ATG CGC GTC GAA --- --- CGG GTT CCA TAC CGC TTA ATC ACT GTC GCG ACG --- --- --- GCT GCC GTT TTC CTG GCC GCG TGC GGA AAA AAA GAA TCG GCT CCG CCC CCT CAA ACG CCC GAA GTC GGC GTC GTC ACC GTC CAG CCG CAG CCC GTG CCG GTC GTC TCC GAA CTG CCG GGC CGT ACG AGC GCC TAT TTG GTC GCG CAG GTG CGC GCG CGG GTC GAC GGC ATC GTG TTG CGG CGC GAG TTC ACG GAA GGC AGC GAC GTC AAG GCC GGC CAG CGC CTG TAC AAG ATC GAT CCG GCG CCC TAT ATC GCG CAA TTG AAC AGC GCG AAG GCG ACG CTC GCG AAG GCG CAG GCG AAC CTC GCG ACG CAG AAC GCG CTC GTC GCG CGC TAC AAG GTG CTC GTC GCC GCG AAC GCG GTC AGC AAG CAG CAG TAC GAC GAT GCG GTG GCC GCG CAA GGG CAG GCG GCC GCC GAC GTG GGC GCG GGC AAG GCC GCC GTC GAG ACC GCG CAG ATC AAC CTC GGC TAT ACG GAT GTC GTC TCG CCG ATC ACG GGC CGC GTC GGC ATC TCG CAG GTC ACG CCG GGC GCG TAC GTG CAG GCG AGC CAG GCG ACG CTG ATG TCG ACC GTC CAG CAG CTC GAT CCG GTC TAC GTC GAT CTC ACG CAG TCG AGC CTC GAC GGC CTG AAG CTG CGC CAG GAC ATC CAG AGC GGG CGC ATC AAG ACG GAA GGC CCG GGC GCG GCG AAG GTC ACG CTG ATT CTC GAG GAC GGC AAG CCG TAC CCG GAG CGG GGC AAG CTG CAG TTC AGC GAT GTC ACG GTC GAC CAG ACG ACG GGC TCG GTC ACG ATC CGC GCG ATC TTC CCG AAC AAG CAG CGC GTG CTG CTG CCG GGC ATG TTC GTG CGC GCG CGC ATC GAA GAG GGC GTC AAC GAG AAC GCG TTC CTC GTT CCG CAG ATC GGC GTC ACG CAC GAT CCG AAG GGC CAG GCG ATC GCG ATG ATC GTC GAC GGC AAG GGC AAG GTC GAG CCG CGC GTG CTG GTC ACG GGC GGC ACG CAG GGC CAG AAC TGG GTG GTC GAG AGC GGC CTG CAG GCG GGC GAC CGC GTG ATC GTG CAG GGC ATC GAC AAG GTG CGC CCG GGC ATG ACC GTG AAG GCC GCC GAG GCT CAA CTG CCG --- --- --- --- --- GCC --- --- --- --- GCG GCG GCC --- --- --- --- --- --- --- --- --- --- --- --- --- GGC GCG CCG GGT --- --- --- --- GCC GCG CCC --- --- --- --- --- --- GCG GGC --- --- --- --- GGC TCG CCC --- --- --- --- --- --- --- --- --- --- --- GCC --- --- --- --- --- --- --- --- --- --- --- --- --- --- CAG GCC GCG GCG --- --- --- --- --- --- --- --- --- --- GCG AGC GCG GCC GCG TCG GGT GCC GCG CCG TCG --- --- --- --- --- --- --- --- AGC GCT --- --- GCC GCC GCG TCG AGC GCG CAA --- 
MFP4__GCA_000770415.1           --- --- --- ATG CGC GTC GAA --- --- CGG GTT CCA TAC CGC TTA ATC ACT GTC GCG ACG --- --- --- GCT GCC GTT TTC CTG GCC GCG TGC GGA AAA AAA GAA TCG GCT CCG CCC CCT CAA ACG CCC GAA GTC GGC GTC GTC ACC GTC CAG CCG CAG CCC GTG CCG GTC GTC TCC GAA CTG CCG GGC CGT ACG AGC GCC TAT TTG GTC GCG CAG GTG CGC GCG CGG GTC GAC GGC ATC GTG TTG CGG CGC GAG TTC ACG GAA GGC AGC GAC GTC AAG GCC GGC CAG CGC CTG TAC AAG ATC GAT CCG GCG CCC TAT ATC GCG CAA TTG AAC AGC GCG AAG GCG ACG CTC GCG AAG GCG CAG GCG AAC CTC GCG ACG CAG AAC GCG CTC GTC GCG CGC TAC AAG GTG CTC GTC GCC GCG AAC GCG GTC AGC AAG CAG CAG TAC GAC GAT GCG GTG GCC GCG CAA GGG CAG GCG GCC GCC GAC GTG GGC GCG GGC AAG GCC GCC GTC GAG ACC GCG CAG ATC AAC CTC GGC TAT ACG GAT GTC GTC TCG CCG ATC ACG GGC CGC GTC GGC ATC TCG CAG GTC ACG CCG GGC GCG TAC GTG CAG GCG AGC CAG GCG ACG CTG ATG TCG ACC GTC CAG CAG CTC GAT CCG GTC TAC GTC GAT CTC ACG CAG TCG AGC CTC GAC GGC CTG AAG CTG CGC CAG GAC ATC CAG AGC GGG CGC ATC AAG ACG GAA GGC CCG GGC GCG GCG AAG GTC ACG CTG ATT CTC GAG GAC GGC AAG CCG TAC CCG GAG CGG GGC AAG CTG CAG TTC AGC GAT GTC ACG GTC GAC CAG ACG ACG GGC TCG GTC ACG ATC CGC GCG ATC TTC CCG AAC AAG CAG CGC GTG CTG CTG CCG GGC ATG TTC GTG CGC GCG CGC ATC GAA GAG GGC GTC AAC GAG AAC GCG TTC CTC GTT CCG CAG ATC GGC GTC ACG CAC GAT CCG AAG GGC CAG GCG ATC GCG ATG ATC GTC GAC GGC AAG GGC AAG GTC GAG CCG CGC GTG CTG GTC ACG GGC GGC ACG CAG GGC CAG AAC TGG GTG GTC GAG AGC GGC CTG CAG GCG GGC GAC CGC GTG ATC GTG CAG GGC ATC GAC AAG GTG CGC CCG GGC ATG ACC GTG AAG GCC GCC GAG GCT CAA CTG CCG --- --- --- --- --- GCC --- --- --- --- GCG GCG GCC --- --- --- --- --- --- --- --- --- --- --- --- --- GGC GCG CCG GGT --- --- --- --- GCC GCG CCC --- --- --- --- --- --- GCG GGC --- --- --- --- GGC TCG CCC --- --- --- --- --- --- --- --- --- --- --- GCC --- --- --- --- --- --- --- --- --- --- --- --- --- --- CAG GCC GCG GCG --- --- --- --- --- --- --- --- --- --- GCG AGC GCG GCC GCG TCG GGT GCC GCG CCG TCG --- --- --- --- --- --- --- --- AGC GCT --- --- GCC GCC GCG TCG AGC GCG CAA --- 
MFP4__GCA_000774195.1           --- --- --- ATG CGC GTC GAA --- --- CGG GTT CCA TAC CGC TTA ATC ACT GTC GCG ACG --- --- --- GCT GCC GTT TTC CTG GCC GCG TGC GGA AAA AAA GAA TCG GCT CCG CCC CCT CAA ACG CCC GAA GTC GGC GTC GTC ACC GTC CAG CCG CAG CCC GTG CCG GTC GTC TCC GAA CTG CCG GGC CGT ACG AGC GCC TAT TTG GTC GCG CAG GTG CGC GCG CGG GTC GAC GGC ATC GTG TTG CGG CGC GAG TTC ACG GAA GGC AGC GAC GTC AAG GCC GGC CAG CGC CTG TAC AAG ATC GAT CCG GCG CCC TAT ATC GCG CAA TTG AAC AGC GCG AAG GCG ACG CTC GCG AAG GCG CAG GCG AAC CTC GCG ACG CAG AAC GCG CTC GTC GCG CGC TAC AAG GTG CTC GTC GCC GCG AAC GCG GTC AGC AAG CAG CAG TAC GAC GAT GCG GTG GCC GCG CAA GGG CAG GCG GCC GCC GAC GTG GGC GCG GGC AAG GCC GCC GTC GAG ACC GCG CAG ATC AAC CTC GGC TAT ACG GAT GTC GTC TCG CCG ATC ACG GGC CGC GTC GGC ATC TCG CAG GTC ACG CCG GGC GCG TAC GTG CAG GCG AGC CAG GCG ACG CTG ATG TCG ACC GTC CAG CAG CTC GAT CCG GTC TAC GTC GAT CTC ACG CAG TCG AGC CTC GAC GGC CTG AAG CTG CGC CAG GAC ATC CAG AGC GGG CGC ATC AAG ACG GAA GGC CCG GGC GCG GCG AAG GTC ACG CTG ATT CTC GAG GAC GGC AAG CCG TAC CCG GAG CGG GGC AAG CTG CAG TTC AGC GAT GTC ACG GTC GAC CAG ACG ACG GGC TCG GTC ACG ATC CGC GCG ATC TTC CCG AAC AAG CAG CGC GTG CTG CTG CCG GGC ATG TTC GTG CGC GCG CGC ATC GAA GAG GGC GTC AAC GAG AAC GCG TTC CTC GTT CCG CAG ATC GGC GTC ACG CAC GAT CCG AAG GGC CAG GCG ATC GCG ATG ATC GTC GAC GGC AAG GGC AAG GTC GAG CCG CGC GTG CTG GTC ACG GGC GGC ACG CAG GGC CAG AAC TGG GTG GTC GAG AGC GGC CTG CAG GCG GGC GAC CGC GTG ATC GTG CAG GGC ATC GAC AAG GTG CGC CCG GGC ATG ACC GTG AAG GCC GCC GAG GCT CAA CTG CCG --- --- --- --- --- GCC --- --- --- --- GCG GCG GCC --- --- --- --- --- --- --- --- --- --- --- --- --- GGC GCG CCG GGT --- --- --- --- GCC GCG CCC --- --- --- --- --- --- GCG GGC --- --- --- --- GGC TCG CCC --- --- --- --- --- --- --- --- --- --- --- GCC --- --- --- --- --- --- --- --- --- --- --- --- --- --- CAG GCC GCG GCG --- --- --- --- --- --- --- --- --- --- GCG AGC GCG GCC GCG TCG GGT GCC GCG CCG TCG --- --- --- --- --- --- --- --- AGC GCT --- --- GCC GCC GCG TCG AGC GCG CAA --- 
MFP4__GCA_000774705.1           --- --- --- ATG CGC GTC GAA --- --- CGG GTT CCA TAC CGC TTA ATC ACT GTC GCG ACG --- --- --- GCT GCC GTT TTC CTG GCC GCG TGC GGA AAA AAA GAA TCG GCT CCG CCC CCT CAA ACG CCC GAA GTC GGC GTC GTC ACC GTC CAG CCG CAG CCC GTG CCG GTC GTC TCC GAA CTG CCG GGC CGT ACG AGC GCC TAT TTG GTC GCG CAG GTG CGC GCG CGG GTC GAC GGC ATC GTG TTG CGG CGC GAG TTC ACG GAA GGC AGC GAC GTC AAG GCC GGC CAG CGC CTG TAC AAG ATC GAT CCG GCG CCC TAT ATC GCG CAA TTG AAC AGC GCG AAG GCG ACG CTC GCG AAG GCG CAG GCG AAC CTC GCG ACG CAG AAC GCG CTC GTC GCG CGC TAC AAG GTG CTC GTC GCC GCG AAC GCG GTC AGC AAG CAG CAG TAC GAC GAT GCG GTG GCC GCG CAA GGG CAG GCG GCC GCC GAC GTG GGC GCG GGC AAG GCC GCC GTC GAG ACC GCG CAG ATC AAC CTC GGC TAT ACG GAT GTC GTC TCG CCG ATC ACG GGC CGC GTC GGC ATC TCG CAG GTC ACG CCG GGC GCG TAC GTG CAG GCG AGC CAG GCG ACG CTG ATG TCG ACC GTC CAG CAG CTC GAT CCG GTC TAC GTC GAT CTC ACG CAG TCG AGC CTC GAC GGC CTG AAG CTG CGC CAG GAC ATC CAG AGC GGG CGC ATC AAG ACG GAA GGC CCG GGC GCG GCG AAG GTC ACG CTG ATT CTC GAG GAC GGC AAG CCG TAC CCG GAG CGG GGC AAG CTG CAG TTC AGC GAT GTC ACG GTC GAC CAG ACG ACG GGC TCG GTC ACG ATC CGC GCG ATC TTC CCG AAC AAG CAG CGC GTG CTG CTG CCG GGC ATG TTC GTG CGC GCG CGC ATC GAA GAG GGC GTC AAC GAG AAC GCG TTC CTC GTT CCG CAG ATC GGC GTC ACG CAC GAT CCG AAG GGC CAG GCG ATC GCG ATG ATC GTC GAC GGC AAG GGC AAG GTC GAG CCG CGC GTG CTG GTC ACG GGC GGC ACG CAG GGC CAG AAC TGG GTG GTC GAG AGC GGC CTG CAG GCG GGC GAC CGC GTG ATC GTG CAG GGC ATC GAC AAG GTG CGC CCG GGC ATG ACC GTG AAG GCC GCC GAG GCT CAA CTG CCG --- --- --- --- --- GCC --- --- --- --- GCG GCG GCC --- --- --- --- --- --- --- --- --- --- --- --- --- GGC GCG CCG GGT --- --- --- --- GCC GCG CCC --- --- --- --- --- --- GCG GGC --- --- --- --- GGC TCG CCC --- --- --- --- --- --- --- --- --- --- --- GCC --- --- --- --- --- --- --- --- --- --- --- --- --- --- CAG GCC GCG GCG --- --- --- --- --- --- --- --- --- --- GCG AGC GCG GCC GCG TCG GGT GCC GCG CCG TCG --- --- --- --- --- --- --- --- AGC GCT --- --- GCC GCC GCG TCG AGC GCG CAA --- 
MFP4__GCA_000775025.1           --- --- --- ATG CGC GTC GAA --- --- CGG GTT CCA TAC CGC TTA ATC ACT GTC GCG ACG --- --- --- GCT GCC GTT TTC CTG GCC GCG TGC GGA AAA AAA GAA TCG GCT CCG CCC CCT CAA ACG CCC GAA GTC GGC GTC GTC ACC GTC CAG CCG CAG CCC GTG CCG GTC GTC TCC GAA CTG CCG GGC CGT ACG AGC GCC TAT TTG GTC GCG CAG GTG CGC GCG CGG GTC GAC GGC ATC GTG TTG CGG CGC GAG TTC ACG GAA GGC AGC GAC GTC AAG GCC GGC CAG CGC CTG TAC AAG ATC GAT CCG GCG CCC TAT ATC GCG CAA TTG AAC AGC GCG AAG GCG ACG CTC GCG AAG GCG CAG GCG AAC CTC GCG ACG CAG AAC GCG CTC GTC GCG CGC TAC AAG GTG CTC GTC GCC GCG AAC GCG GTC AGC AAG CAG CAG TAC GAC GAT GCG GTG GCC GCG CAA GGG CAG GCG GCC GCC GAC GTG GGC GCG GGC AAG GCC GCC GTC GAG ACC GCG CAG ATC AAC CTC GGC TAT ACG GAT GTC GTC TCG CCG ATC ACG GGC CGC GTC GGC ATC TCG CAG GTC ACG CCG GGC GCG TAC GTG CAG GCG AGC CAG GCG ACG CTG ATG TCG ACC GTC CAG CAG CTC GAT CCG GTC TAC GTC GAT CTC ACG CAG TCG AGC CTC GAC GGC CTG AAG CTG CGC CAG GAC ATC CAG AGC GGG CGC ATC AAG ACG GAA GGC CCG GGC GCG GCG AAG GTC ACG CTG ATT CTC GAG GAC GGC AAG CCG TAC CCG GAG CGG GGC AAG CTG CAG TTC AGC GAT GTC ACG GTC GAC CAG ACG ACG GGC TCG GTC ACG ATC CGC GCG ATC TTC CCG AAC AAG CAG CGC GTG CTG CTG CCG GGC ATG TTC GTG CGC GCG CGC ATC GAA GAG GGC GTC AAC GAG AAC GCG TTC CTC GTT CCG CAG ATC GGC GTC ACG CAC GAT CCG AAG GGC CAG GCG ATC GCG ATG ATC GTC GAC GGC AAG GGC AAG GTC GAG CCG CGC GTG CTG GTC ACG GGC GGC ACG CAG GGC CAG AAC TGG GTG GTC GAG AGC GGC CTG CAG GCG GGC GAC CGC GTG ATC GTG CAG GGC ATC GAC AAG GTG CGC CCG GGC ATG ACC GTG AAG GCC GCC GAG GCT CAA CTG CCG --- --- --- --- --- GCC --- --- --- --- GCG GCG GCC --- --- --- --- --- --- --- --- --- --- --- --- --- GGC GCG CCG GGT --- --- --- --- GCC GCG CCC --- --- --- --- --- --- GCG GGC --- --- --- --- GGC TCG CCC --- --- --- --- --- --- --- --- --- --- --- GCC --- --- --- --- --- --- --- --- --- --- --- --- --- --- CAG GCC GCG GCG --- --- --- --- --- --- --- --- --- --- GCG AGC GCG GCC GCG TCG GGT GCC GCG CCG TCG --- --- --- --- --- --- --- --- AGC GCT --- --- GCC GCC GCG TCG AGC GCG CAA --- 
MFP4__GCA_000959185.1           --- --- --- ATG CGC GTC GAA --- --- CGG GTT CCA TAC CGC TTA ATC ACT GTC GCG ACG --- --- --- GCT GCC GTT TTC CTG GCC GCG TGC GGA AAA AAA GAA TCG GCT CCG CCC CCT CAA ACG CCC GAA GTC GGC GTC GTC ACC GTC CAG CCG CAG CCC GTG CCG GTC GTC TCC GAA CTG CCG GGC CGT ACG AGC GCC TAT CTG GTC GCG CAG GTG CGC GCG CGG GTC GAC GGC ATC GTG TTG CGG CGC GAG TTC ACC GAA GGC AGC GAC GTC AAG GCC GGC CAG CGC CTG TAC AAG ATC GAT CCG GCG CCC TAT ATC GCG CAA TTG AAC AGC GCG AAG GCG ACG CTC GCG AAG GCG CAG GCG AAC CTC GCG ACG CAG AAC GCG CTC GTC GCG CGC TAC AAG GTG CTC GTC GCC GCG AAC GCG GTC AGC AAG CAG CAG TAC GAC GAT GCG GTG GCC GCG CAA GGG CAG GCG GCC GCC GAC GTG GGC GCG GGC AAG GCC GCC GTC GAG ACC GCG CAG ATC AAC CTC GGC TAT ACG GAT GTC GTC TCG CCG ATC ACG GGC CGC GTC GGC ATC TCG CAG GTC ACG CCG GGC GCG TAC GTG CAG GCG AGC CAG GCG ACG CTG ATG TCG ACC GTC CAG CAG CTC GAT CCG GTC TAC GTC GAT CTC ACG CAG TCG AGC CTC GAC GGC CTG AAG CTG CGC CAG GAC ATC CAG AGC GGG CGC ATC AAG ACG GAA GGC CCG GGC GCG GCG AAG GTC ACG CTG ATT CTC GAG GAC GGC AAG CCG TAC CCG GAG CGG GGC AAG CTG CAG TTC AGC GAT GTC ACG GTC GAC CAG ACG ACG GGC TCG GTC ACG ATC CGC GCG ATC TTC CCG AAC AAG CAG CGC GTG CTG CTG CCG GGC ATG TTC GTG CGC GCG CGC ATC GAA GAG GGC GTC AAC GAG AAC GCG TTC CTC GTT CCG CAG ATC GGC GTC ACG CAC GAT CCG AAG GGC CAG GCG ATC GCG ATG ATC GTC GAC GGC AAG GGC AAG GTC GAG CCG CGC GTG CTG GTC ACG GGC GGC ACG CAG GGC CAG AAC TGG GTG GTC GAG AGC GGC CTG CAG GCG GGC GAC CGC GTG ATC GTG CAG GGC ATC GAC AAG GTG CGC CCG GGC ATG ACC GTG AAG GCC GCC GAG GCT CAA CTG CCG --- --- --- --- --- GCC --- --- --- --- GCG GCG GCC --- --- --- --- --- --- --- --- --- --- --- --- --- GGC GCG CCG GGT --- --- --- --- GCC GCG CCC --- --- --- --- --- --- GCG GGC --- --- --- --- GGC TCG CCC --- --- --- --- --- --- --- --- --- --- --- GCC --- --- --- --- --- --- --- --- --- --- --- --- --- --- CAG GCC GCG GCG --- --- --- --- --- --- --- --- --- --- GCG AGC GCG GCC GCG TCG GGT GCC GCG CCG TCG --- --- --- --- --- --- --- --- AGC GCT --- --- GCC GCC GCG TCG AGC GCG CAA --- 
MFP4__GCA_000959305.1           --- --- --- ATG CGC GTC GAA --- --- CGG GTT CCA TAC CGC TTA ATC ACT GTC GCG ACG --- --- --- GCT GCC GTT TTC CTG GCC GCG TGC GGA AAA AAA GAA TCG GCT CCG CCC CCT CAA ACG CCC GAA GTC GGC GTC GTC ACC GTC CAG CCG CAG CCC GTG CCG GTC GTC TCC GAA CTG CCG GGC CGT ACG AGC GCC TAT CTG GTC GCG CAG GTG CGC GCG CGG GTC GAC GGC ATC GTG TTG CGG CGC GAG TTC ACC GAA GGC AGC GAC GTC AAG GCC GGC CAG CGC CTG TAC AAG ATC GAT CCG GCG CCC TAT ATC GCG CAA TTG AAC AGC GCG AAG GCG ACG CTC GCG AAG GCG CAG GCG AAC CTC GCG ACG CAG AAC GCG CTC GTC GCG CGC TAC AAG GTG CTC GTC GCC GCG AAC GCG GTC AGC AAG CAG CAG TAC GAC GAT GCG GTG GCC GCG CAA GGG CAG GCG GCC GCC GAC GTG GGC GCG GGC AAG GCC GCC GTC GAG ACC GCG CAG ATC AAC CTC GGC TAT ACG GAT GTC GTC TCG CCG ATC ACG GGC CGC GTC GGC ATC TCG CAG GTC ACG CCG GGC GCG TAC GTG CAG GCG AGC CAG GCG ACG CTG ATG TCG ACC GTC CAG CAG CTC GAT CCG GTC TAC GTC GAT CTC ACG CAG TCG AGC CTC GAC GGC CTG AAG CTG CGC CAG GAC ATC CAG AGC GGG CGC ATC AAG ACG GAA GGC CCG GGC GCG GCG AAG GTC ACG CTG ATT CTC GAG GAC GGC AAG CCG TAC CCG GAG CGG GGC AAG CTG CAG TTC AGC GAT GTC ACG GTC GAC CAG ACG ACG GGC TCG GTC ACG ATC CGC GCG ATC TTC CCG AAC AAG CAG CGC GTG CTG CTG CCG GGC ATG TTC GTG CGC GCG CGC ATC GAA GAG GGC GTC AAC GAG AAC GCG TTC CTC GTT CCG CAG ATC GGC GTC ACG CAC GAT CCG AAG GGC CAG GCG ATC GCG ATG ATC GTC GAC GGC AAG GGC AAG GTC GAG CCG CGC GTG CTG GTC ACG GGC GGC ACG CAG GGC CAG AAC TGG GTG GTC GAG AGC GGC CTG CAG GCG GGC GAC CGC GTG ATC GTG CAG GGC ATC GAC AAG GTG CGC CCG GGC ATG ACC GTG AAG GCC GCC GAG GCT CAA CTG CCG --- --- --- --- --- GCC --- --- --- --- GCG GCG GCC --- --- --- --- --- --- --- --- --- --- --- --- --- GGC GCG CCG GGT --- --- --- --- GCC GCG CCC --- --- --- --- --- --- GCG GGC --- --- --- --- GGC TCG CCC --- --- --- --- --- --- --- --- --- --- --- GCC --- --- --- --- --- --- --- --- --- --- --- --- --- --- CAG GCC GCG GCG --- --- --- --- --- --- --- --- --- --- GCG AGC GCG GCC GCG TCG GGT GCC GCG CCG TCG --- --- --- --- --- --- --- --- AGC GCT --- --- GCC GCC GCG TCG AGC GCG CAA --- 
MFP4__GCA_000011545.1           --- --- --- ATG CGC GTC GAA --- --- CGG GTT CCA TAC CGC TTA ATC ACT GTC GCG ACG --- --- --- GCT GCC GTT TTC CTG GCC GCG TGC GGA AAA AAA GAA TCG GCT CCG CCC CCT CAA ACG CCC GAA GTC GGC GTC GTC ACC GTC CAG CCG CAG CCC GTG CCG GTC GTC TCC GAA CTG CCG GGC CGT ACG AGC GCC TAT CTG GTC GCG CAG GTG CGC GCA CGG GTC GAC GGC ATC GTG TTG CGG CGC GAG TTC ACG GAA GGC AGC GAC GTC AAG GCC GGC CAG CGC CTG TAC AAG ATC GAT CCG GCA CCC TAT ATC GCG CAA TTG AAC AGC GCG AAG GCG ACG CTC GCG AAG GCG CAG GCG AAC CTC GCG ACG CAG AAC GCG CTC GTC GCG CGC TAC AAG GTG CTC GTC GCC GCG AAC GCG GTC AGC AAG CAG CAG TAC GAC GAT GCG GTG GCC GCG CAA GGG CAG GCG GCC GCC GAC GTG GGC GCG GGC AAG GCC GCC GTC GAG ACC GCG CAG ATC AAC CTC GGC TAT ACG GAT GTC GTC TCG CCG ATC ACG GGC CGC GTC GGC ATC TCG CAG GTC ACG CCG GGC GCG TAC GTG CAG GCG AGC CAG GCG ACG CTG ATG TCG ACC GTC CAG CAG CTC GAT CCG GTC TAC GTC GAT CTC ACG CAG TCG AGC CTC GAC GGC CTG AAG CTG CGC CAG GAC ATC CAG AGC GGG CGC ATC AAG ACG GAA GGC CCG GGC GCG GCG AAG GTC ACG CTG ATT CTC GAG GAC GGC AAG CCG TAC CCG GAG CGG GGC AAG CTG CAG TTC AGC GAT GTC ACG GTC GAC CAG ACG ACG GGC TCG GTC ACG ATC CGC GCG ATC TTC CCG AAC AAG CAG CGC GTG CTG CTG CCG GGC ATG TTC GTG CGC GCG CGC ATC GAA GAG GGC GTC AAC GAG AAC GCG TTC CTC GTT CCG CAG ATC GGC GTC ACG CAC GAT CCG AAG GGC CAG GCG ATC GCG ATG ATC GTC GAC GGC AAG GGC AAG GTC GAG CCG CGC GTG CTG GTC ACG GGC GGC ACG CAG GGC CAG AAC TGG GTG GTC GAG AGC GGC CTG CAG GCG GGC GAC CGC GTG ATC GTG CAG GGC ATC GAC AAG GTG CGC CCG GGC ATG ACC GTG AAG GCC GCC GAG GCT CAA CTG CCG --- --- --- --- --- GCC --- --- --- --- GCG GCG GCC --- --- --- --- --- --- --- --- --- --- --- --- --- GGC GCG TCG GGT --- --- --- --- GCC GCG CCC --- --- --- --- --- --- GCG GGC --- --- --- --- GGC TCG CCC --- --- --- --- --- --- --- --- --- --- --- GCC --- --- --- --- --- --- --- --- --- --- --- --- --- --- CAG GCC GCG GCG --- --- --- --- --- --- --- --- --- --- GCG AGC GCG GCC GCG TCG GGT GCC GCG CCG TCG --- --- --- --- --- --- --- --- AGC GCT --- --- GCC GCC GCG TCG AGC GCG CAA --- 
MFP4__GCA_000011705.1           --- --- --- ATG CGC GTC GAA --- --- CGG GTT CCA TAC CGC TTA ATC ACT GTC GCG ACG --- --- --- GCT GCC GTT TTC CTG GCC GCG TGC GGA AAA AAA GAA TCG GCT CCG CCC CCT CAA ACG CCC GAA GTC GGC GTC GTC ACC GTC CAG CCG CAG CCC GTG CCG GTC GTC TCC GAA CTG CCG GGC CGT ACG AGC GCC TAT CTG GTC GCG CAG GTG CGC GCA CGG GTC GAC GGC ATC GTG TTG CGG CGC GAG TTC ACG GAA GGC AGC GAC GTC AAG GCC GGC CAG CGC CTG TAC AAG ATC GAT CCG GCA CCC TAT ATC GCG CAA TTG AAC AGC GCG AAG GCG ACG CTC GCG AAG GCG CAG GCG AAC CTC GCG ACG CAG AAC GCG CTC GTC GCG CGC TAC AAG GTG CTC GTC GCC GCG AAC GCG GTC AGC AAG CAG CAG TAC GAC GAT GCG GTG GCC GCG CAA GGG CAG GCG GCC GCC GAC GTG GGC GCG GGC AAG GCC GCC GTC GAG ACC GCG CAG ATC AAC CTC GGC TAT ACG GAT GTC GTC TCG CCG ATC ACG GGC CGC GTC GGC ATC TCG CAG GTC ACG CCG GGC GCG TAC GTG CAG GCG AGC CAG GCG ACG CTG ATG TCG ACC GTC CAG CAG CTC GAT CCG GTC TAC GTC GAT CTC ACG CAG TCG AGC CTC GAC GGC CTG AAG CTG CGC CAG GAC ATC CAG AGC GGG CGC ATC AAG ACG GAA GGC CCG GGC GCG GCG AAG GTC ACG CTG ATT CTC GAG GAC GGC AAG CCG TAC CCG GAG CGG GGC AAG CTG CAG TTC AGC GAT GTC ACG GTC GAC CAG ACG ACG GGC TCG GTC ACG ATC CGC GCG ATC TTC CCG AAC AAG CAG CGC GTG CTG CTG CCG GGC ATG TTC GTG CGC GCG CGC ATC GAA GAG GGC GTC AAC GAG AAC GCG TTC CTC GTT CCG CAG ATC GGC GTC ACG CAC GAT CCG AAG GGC CAG GCG ATC GCG ATG ATC GTC GAC GGC AAG GGC AAG GTC GAG CCG CGC GTG CTG GTC ACG GGC GGC ACG CAG GGC CAG AAC TGG GTG GTC GAG AGC GGC CTG CAG GCG GGC GAC CGC GTG ATC GTG CAG GGC ATC GAC AAG GTG CGC CCG GGC ATG ACC GTG AAG GCC GCC GAG GCT CAA TTG CCG --- --- --- --- --- GCC --- --- --- --- GCG GCG GCC --- --- --- --- --- --- --- --- --- --- --- --- --- GGC GCG TCG GGT --- --- --- --- GCC GCG CCC --- --- --- --- --- --- GCG GGC --- --- --- --- GGC TCG CCC --- --- --- --- --- --- --- --- --- --- --- GCC --- --- --- --- --- --- --- --- --- --- --- --- --- --- CAG GCC GCG GCG --- --- --- --- --- --- --- --- --- --- GCG AGC GCG GCC GCG TCG GGT GCC GCG CCG TCG --- --- --- --- --- --- --- --- AGC GCT --- --- GCC GCC GCG TCG AGC GCG CAA --- 
MFP4__GCA_000015465.1           --- --- --- ATG CGC GTC GAA --- --- CGG GTT CCA TAC CGC TTA ATC ACT GTC GCG ACG --- --- --- GCT GCC GTT TTC CTG GCC GCG TGC GGA AAA AAA GAA TCG GCT CCG CCC CCT CAA ACG CCC GAA GTC GGC GTC GTC ACC GTC CAG CCG CAG CCC GTG CCG GTC GTC TCC GAA CTG CCG GGC CGT ACG AGC GCC TAT CTG GTC GCG CAG GTG CGC GCA CGG GTC GAC GGC ATC GTG TTG CGG CGC GAG TTC ACG GAA GGC AGC GAC GTC AAG GCC GGC CAG CGC CTG TAC AAG ATC GAT CCG GCA CCC TAT ATC GCG CAA TTG AAC AGC GCG AAG GCG ACG CTC GCG AAG GCG CAG GCG AAC CTC GCG ACG CAG AAC GCG CTC GTC GCG CGC TAC AAG GTG CTC GTC GCC GCG AAC GCG GTC AGC AAG CAG CAG TAC GAC GAT GCG GTG GCC GCG CAA GGG CAG GCG GCC GCC GAC GTG GGC GCG GGC AAG GCC GCC GTC GAG ACC GCG CAG ATC AAC CTC GGC TAT ACG GAT GTC GTC TCG CCG ATC ACG GGC CGC GTC GGC ATC TCG CAG GTC ACG CCG GGC GCG TAC GTG CAG GCG AGC CAG GCG ACG CTG ATG TCG ACC GTC CAG CAG CTC GAT CCG GTC TAC GTC GAT CTC ACG CAG TCG AGC CTC GAC GGC CTG AAG CTG CGC CAG GAC ATC CAG AGC GGG CGC ATC AAG ACG GAA GGC CCG GGC GCG GCG AAG GTC ACG CTG ATT CTC GAG GAC GGC AAG CCG TAC CCG GAG CGG GGC AAG CTG CAG TTC AGC GAT GTC ACG GTC GAC CAG ACG ACG GGC TCG GTC ACG ATC CGC GCG ATC TTC CCG AAC AAG CAG CGC GTG CTG CTG CCG GGC ATG TTC GTG CGC GCG CGC ATC GAA GAG GGC GTC AAC GAG AAC GCG TTC CTC GTT CCG CAG ATC GGC GTC ACG CAC GAT CCG AAG GGC CAG GCG ATC GCG ATG ATC GTC GAC GGC AAG GGC AAG GTC GAG CCG CGC GTG CTG GTC ACG GGC GGC ACG CAG GGC CAG AAC TGG GTG GTC GAG AGC GGC CTG CAG GCG GGC GAC CGC GTG ATC GTG CAG GGC ATC GAC AAG GTG CGC CCG GGC ATG ACC GTG AAG GCC GCC GAG GCT CAA TTG CCG --- --- --- --- --- GCC --- --- --- --- GCG GCG GCC --- --- --- --- --- --- --- --- --- --- --- --- --- GGC GCG TCG GGT --- --- --- --- GCC GCG CCC --- --- --- --- --- --- GCG GGC --- --- --- --- GGC TCG CCC --- --- --- --- --- --- --- --- --- --- --- GCC --- --- --- --- --- --- --- --- --- --- --- --- --- --- CAG GCC GCG GCG --- --- --- --- --- --- --- --- --- --- GCG AGC GCG GCC GCG TCG GGT GCC GCG CCG TCG --- --- --- --- --- --- --- --- AGC GCT --- --- GCC GCC GCG TCG AGC GCG CAA --- 
MFP4__GCA_000015605.1           --- --- --- ATG CGC GTC GAA --- --- CGG GTT CCA TAC CGC TTA ATC ACT GTC GCG ACG --- --- --- GCT GCC GTT TTC CTG GCC GCG TGC GGA AAA AAA GAA TCG GCT CCG CCC CCT CAA ACG CCC GAA GTC GGC GTC GTC ACC GTC CAG CCG CAG CCC GTG CCG GTC GTC TCC GAA CTG CCG GGC CGT ACG AGC GCC TAT CTG GTC GCG CAG GTG CGC GCA CGG GTC GAC GGC ATC GTG TTG CGG CGC GAG TTC ACG GAA GGC AGC GAC GTC AAG GCC GGC CAG CGC CTG TAC AAG ATC GAT CCG GCA CCC TAT ATC GCG CAA TTG AAC AGC GCG AAG GCG ACG CTC GCG AAG GCG CAG GCG AAC CTC GCG ACG CAG AAC GCG CTC GTC GCG CGC TAC AAG GTG CTC GTC GCC GCG AAC GCG GTC AGC AAG CAG CAG TAC GAC GAT GCG GTG GCC GCG CAA GGG CAG GCG GCC GCC GAC GTG GGC GCG GGC AAG GCC GCC GTC GAG ACC GCG CAG ATC AAC CTC GGC TAT ACG GAT GTC GTC TCG CCG ATC ACG GGC CGC GTC GGC ATC TCG CAG GTC ACG CCG GGC GCG TAC GTG CAG GCG AGC CAG GCG ACG CTG ATG TCG ACC GTC CAG CAG CTC GAT CCG GTC TAC GTC GAT CTC ACG CAG TCG AGC CTC GAC GGC CTG AAG CTG CGC CAG GAC ATC CAG AGC GGG CGC ATC AAG ACG GAA GGC CCG GGC GCG GCG AAG GTC ACG CTG ATT CTC GAG GAC GGC AAG CCG TAC CCG GAG CGG GGC AAG CTG CAG TTC AGC GAT GTC ACG GTC GAC CAG ACG ACG GGC TCG GTC ACG ATC CGC GCG ATC TTC CCG AAC AAG CAG CGC GTG CTG CTG CCG GGC ATG TTC GTG CGC GCG CGC ATC GAA GAG GGC GTC AAC GAG AAC GCG TTC CTC GTT CCG CAG ATC GGC GTC ACG CAC GAT CCG AAG GGC CAG GCG ATC GCG ATG ATC GTC GAC GGC AAG GGC AAG GTC GAG CCG CGC GTG CTG GTC ACG GGC GGC ACG CAG GGC CAG AAC TGG GTG GTC GAG AGC GGC CTG CAG GCG GGC GAC CGC GTG ATC GTG CAG GGC ATC GAC AAG GTG CGC CCG GGC ATG ACC GTG AAG GCC GCC GAG GCT CAA TTG CCG --- --- --- --- --- GCC --- --- --- --- GCG GCG GCC --- --- --- --- --- --- --- --- --- --- --- --- --- GGC GCG TCG GGT --- --- --- --- GCC GCG CCC --- --- --- --- --- --- GCG GGC --- --- --- --- GGC TCG CCC --- --- --- --- --- --- --- --- --- --- --- GCC --- --- --- --- --- --- --- --- --- --- --- --- --- --- CAG GCC GCG GCG --- --- --- --- --- --- --- --- --- --- GCG AGC GCG GCC GCG TCG GGT GCC GCG CCG TCG --- --- --- --- --- --- --- --- AGC GCT --- --- GCC GCC GCG TCG AGC GCG CAA --- 
MFP4__GCA_000015625.1           --- --- --- ATG CGC GTC GAA --- --- CGG GTT CCA TAC CGC TTA ATC ACT GTC GCG ACG --- --- --- GCT GCC GTT TTC CTG GCC GCG TGC GGA AAA AAA GAA TCG GCT CCG CCC CCT CAA ACG CCC GAA GTC GGC GTC GTC ACC GTC CAG CCG CAG CCC GTG CCG GTC GTC TCC GAA CTG CCG GGC CGT ACG AGC GCC TAT CTG GTC GCG CAG GTG CGC GCA CGG GTC GAC GGC ATC GTG TTG CGG CGC GAG TTC ACG GAA GGC AGC GAC GTC AAG GCC GGC CAG CGC CTG TAC AAG ATC GAT CCG GCA CCC TAT ATC GCG CAA TTG AAC AGC GCG AAG GCG ACG CTC GCG AAG GCG CAG GCG AAC CTC GCG ACG CAG AAC GCG CTC GTC GCG CGC TAC AAG GTG CTC GTC GCC GCG AAC GCG GTC AGC AAG CAG CAG TAC GAC GAT GCG GTG GCC GCG CAA GGG CAG GCG GCC GCC GAC GTG GGC GCG GGC AAG GCC GCC GTC GAG ACC GCG CAG ATC AAC CTC GGC TAT ACG GAT GTC GTC TCG CCG ATC ACG GGC CGC GTC GGC ATC TCG CAG GTC ACG CCG GGC GCG TAC GTG CAG GCG AGC CAG GCG ACG CTG ATG TCG ACC GTC CAG CAG CTC GAT CCG GTC TAC GTC GAT CTC ACG CAG TCG AGC CTC GAC GGC CTG AAG CTG CGC CAG GAC ATC CAG AGC GGG CGC ATC AAG ACG GAA GGC CCG GGC GCG GCG AAG GTC ACG CTG ATT CTC GAG GAC GGC AAG CCG TAC CCG GAG CGG GGC AAG CTG CAG TTC AGC GAT GTC ACG GTC GAC CAG ACG ACG GGC TCG GTC ACG ATC CGC GCG ATC TTC CCG AAC AAG CAG CGC GTG CTG CTG CCG GGC ATG TTC GTG CGC GCG CGC ATC GAA GAG GGC GTC AAC GAG AAC GCG TTC CTC GTT CCG CAG ATC GGC GTC ACG CAC GAT CCG AAG GGC CAG GCG ATC GCG ATG ATC GTC GAC GGC AAG GGC AAG GTC GAG CCG CGC GTG CTG GTC ACG GGC GGC ACG CAG GGC CAG AAC TGG GTG GTC GAG AGC GGC CTG CAG GCG GGC GAC CGC GTG ATC GTG CAG GGC ATC GAC AAG GTG CGC CCG GGC ATG ACC GTG AAG GCC GCC GAG GCT CAA TTG CCG --- --- --- --- --- GCC --- --- --- --- GCG GCG GCC --- --- --- --- --- --- --- --- --- --- --- --- --- GGC GCG TCG GGT --- --- --- --- GCC GCG CCC --- --- --- --- --- --- GCG GGC --- --- --- --- GGC TCG CCC --- --- --- --- --- --- --- --- --- --- --- GCC --- --- --- --- --- --- --- --- --- --- --- --- --- --- CAG GCC GCG GCG --- --- --- --- --- --- --- --- --- --- GCG AGC GCG GCC GCG TCG GGT GCC GCG CCG TCG --- --- --- --- --- --- --- --- AGC GCT --- --- GCC GCC GCG TCG AGC GCG CAA --- 
MFP4__GCA_000152325.1           --- --- --- ATG CGC GTC GAA --- --- CGG GTT CCA TAC CGC TTA ATC ACT GTC GCG ACG --- --- --- GCT GCC GTT TTC CTG GCC GCG TGC GGA AAA AAA GAA TCG GCT CCG CCC CCT CAA ACG CCC GAA GTC GGC GTC GTC ACC GTC CAG CCG CAG CCC GTG CCG GTC GTC TCC GAA CTG CCG GGC CGT ACG AGC GCC TAT CTG GTC GCG CAG GTG CGC GCA CGG GTC GAC GGC ATC GTG TTG CGG CGC GAG TTC ACG GAA GGC AGC GAC GTC AAG GCC GGC CAG CGC CTG TAC AAG ATC GAT CCG GCG CCC TAT ATC GCG CAA TTG AAC AGC GCG AAG GCG ACG CTC GCG AAG GCG CAG GCG AAC CTC GCG ACG CAG AAC GCG CTC GTC GCG CGC TAC AAG GTG CTC GTC GCC GCG AAC GCG GTC AGC AAG CAG CAG TAC GAC GAT GCG GTG GCC GCG CAA GGG CAG GCG GCC GCC GAC GTG GGC GCG GGC AAG GCC GCC GTC GAG ACC GCG CAG ATC AAC CTC GGC TAT ACG GAT GTC GTC TCG CCG ATC ACG GGC CGC GTC GGC ATC TCG CAG GTC ACG CCG GGC GCG TAC GTG CAG GCG AGC CAG GCG ACG CTG ATG TCG ACC GTC CAG CAG CTC GAT CCG GTC TAC GTC GAT CTC ACG CAG TCG AGC CTC GAC GGC CTG AAG CTG CGC CAG GAC ATC CAG AGC GGG CGC ATC AAG ACG GAA GGC CCG GGC GCG GCG AAG GTC ACG CTG ATT CTC GAG GAC GGC AAG CCG TAC CCG GAG CGG GGC AAG CTG CAG TTC AGC GAT GTC ACG GTC GAC CAG ACG ACG GGC TCG GTC ACG ATC CGC GCG ATC TTC CCG AAC AAG CAG CGC GTG CTG CTG CCG GGC ATG TTC GTG CGC GCG CGC ATC GAA GAG GGC GTC AAC GAG AAC GCG TTC CTC GTT CCG CAG ATC GGC GTC ACG CAC GAT CCG AAG GGC CAG GCG ATC GCG ATG ATC GTC GAC GGC AAG GGC AAG GTC GAG CCG CGC GTG CTG GTC ACG GGC GGC ACG CAG GGC CAG AAC TGG GTG GTC GAG AGC GGC CTG CAG GCG GGC GAC CGC GTG ATC GTG CAG GGC ATC GAC AAG GTG CGC CCG GGC ATG ACC GTG AAG GCC GCC GAG GCT CAA CTG CCG --- --- --- --- --- GCC --- --- --- --- GCG GCG GCC --- --- --- --- --- --- --- --- --- --- --- --- --- GGC GCG TCG GGT --- --- --- --- GCC GCG CCC --- --- --- --- --- --- GCG GGC --- --- --- --- GGC TCG CCC --- --- --- --- --- --- --- --- --- --- --- GCC --- --- --- --- --- --- --- --- --- --- --- --- --- --- CAG GCC GCG GCG --- --- --- --- --- --- --- --- --- --- GCG AGC GCG GCC GCG TCG GGC GCC GCG CCG TCG --- --- --- --- --- --- --- --- AGC GCT --- --- GCC GCC GCG TCG AGC GCG CAA --- 
MFP4__GCA_000152365.1           --- --- --- ATG CGC GTC GAA --- --- CGG GTT CCA TAC CGC TTA ATC ACT GTC GCG ACG --- --- --- GCT GCC GTT TTC CTG GCC GCG TGC GGA AAA AAA GAA TCG GCT CCG CCC CCT CAA ACG CCC GAA GTC GGC GTC GTC ACC GTC CAG CCG CAG CCC GTG CCG GTC GTC TCC GAA CTG CCG GGC CGT ACG AGC GCC TAT CTG GTC GCG CAG GTG CGC GCA CGG GTC GAC GGC ATC GTG TTG CGG CGC GAG TTC ACG GAA GGC AGC GAC GTC AAG GCC GGC CAG CGC CTG TAC AAG ATC GAT CCG GCA CCC TAT ATC GCG CAA TTG AAC AGC GCG AAG GCG ACG CTC GCG AAG GCG CAG GCG AAC CTC GCG ACG CAG AAC GCG CTC GTC GCG CGC TAC AAG GTG CTC GTC GCC GCG AAC GCG GTC AGC AAG CAG CAG TAC GAC GAT GCG GTG GCC GCG CAA GGG CAG GCG GCC GCC GAC GTG GGC GCG GGC AAG GCC GCC GTC GAG ACC GCG CAG ATC AAC CTC GGC TAT ACG GAT GTC GTC TCG CCG ATC ACG GGC CGC GTC GGC ATC TCG CAG GTC ACG CCG GGC GCG TAC GTG CAG GCG AGC CAG GCG ACG CTG ATG TCG ACC GTC CAG CAG CTC GAT CCG GTC TAC GTC GAT CTC ACG CAG TCG AGC CTC GAC GGC CTG AAG CTG CGC CAG GAC ATC CAG AGC GGG CGC ATC AAG ACG GAA GGC CCG GGC GCG GCG AAG GTC ACG CTG ATT CTC GAG GAC GGC AAG CCG TAC CCG GAG CGG GGC AAG CTG CAG TTC AGC GAT GTC ACG GTC GAC CAG ACG ACG GGC TCG GTC ACG ATC CGC GCG ATC TTC CCG AAC AAG CAG CGC GTG CTG CTG CCG GGC ATG TTC GTG CGC GCG CGC ATC GAA GAG GGC GTC AAC GAG AAC GCG TTC CTC GTT CCG CAG ATC GGC GTC ACG CAC GAT CCG AAG GGC CAG GCG ATC GCG ATG ATC GTC GAC GGC AAG GGC AAG GTC GAG CCG CGC GTG CTG GTC ACG GGC GGC ACG CAG GGC CAG AAC TGG GTG GTC GAG AGC GGC CTG CAG GCG GGC GAC CGC GTG ATC GTG CAG GGC ATC GAC AAG GTG CGC CCG GGC ATG ACC GTG AAG GCC GCC GAG GCT CAA CTG CCG --- --- --- --- --- GCC --- --- --- --- GCG GCG GCC --- --- --- --- --- --- --- --- --- --- --- --- --- GGC GCG TCG GGT --- --- --- --- GCC GCG CCC --- --- --- --- --- --- GCG GGC --- --- --- --- GGC TCG CCC --- --- --- --- --- --- --- --- --- --- --- GCC --- --- --- --- --- --- --- --- --- --- --- --- --- --- CAG GCC GCG GCG --- --- --- --- --- --- --- --- --- --- GCG AGC GCG GCC GCG TCG GGT GCC GCG CCG TCG --- --- --- --- --- --- --- --- AGC GCT --- --- GCC GCC GCG TCG AGC GCG CAA --- 
MFP4__GCA_000152385.1           --- --- --- ATG CGC GTC GAA --- --- CGG GTT CCA TAC CGC TTA ATC ACT GTC GCG ACG --- --- --- GCT GCC GTT TTC CTG GCC GCG TGC GGA AAA AAA GAA TCG GCT CCG CCC CCT CAA ACG CCC GAA GTC GGC GTC GTC ACC GTC CAG CCG CAG CCC GTG CCG GTC GTC TCC GAA CTG CCG GGC CGT ACG AGC GCC TAT CTG GTC GCG CAG GTG CGC GCA CGG GTC GAC GGC ATC GTG TTG CGG CGC GAG TTC ACG GAA GGC AGC GAC GTC AAG GCC GGC CAG CGC CTG TAC AAG ATC GAT CCG GCA CCC TAT ATC GCG CAA TTG AAC AGC GCG AAG GCG ACG CTC GCG AAG GCG CAG GCG AAC CTC GCG ACG CAG AAC GCG CTC GTC GCG CGC TAC AAG GTG CTC GTC GCC GCG AAC GCG GTC AGC AAG CAG CAG TAC GAC GAT GCG GTG GCC GCG CAA GGG CAG GCG GCC GCC GAC GTG GGC GCG GGC AAG GCC GCC GTC GAG ACC GCG CAG ATC AAC CTC GGC TAT ACG GAT GTC GTC TCG CCG ATC ACG GGC CGC GTC GGC ATC TCG CAG GTC ACG CCG GGC GCG TAC GTG CAG GCG AGC CAG GCG ACG CTG ATG TCG ACC GTC CAG CAG CTC GAT CCG GTC TAC GTC GAT CTC ACG CAG TCG AGC CTC GAC GGC CTG AAG CTG CGC CAG GAC ATC CAG AGC GGG CGC ATC AAG ACG GAA GGC CCG GGC GCG GCG AAG GTC ACG CTG ATT CTC GAG GAC GGC AAG CCG TAC CCG GAG CGG GGC AAG CTG CAG TTC AGC GAT GTC ACG GTC GAC CAG ACG ACG GGC TCG GTC ACG ATC CGC GCG ATC TTC CCG AAC AAG CAG CGC GTG CTG CTG CCG GGC ATG TTC GTG CGC GCG CGC ATC GAA GAG GGC GTC AAC GAG AAC GCG TTC CTC GTT CCG CAG ATC GGC GTC ACG CAC GAT CCG AAG GGC CAG GCG ATC GCG ATG ATC GTC GAC GGC AAG GGC AAG GTC GAG CCG CGC GTG CTG GTC ACG GGC GGC ACG CAG GGC CAG AAC TGG GTG GTC GAG AGC GGC CTG CAG GCG GGC GAC CGC GTG ATC GTG CAG GGC ATC GAC AAG GTG CGC CCG GGC ATG ACC GTG AAG GCC GCC GAG GCT CAA TTG CCG --- --- --- --- --- GCC --- --- --- --- GCG GCG GCC --- --- --- --- --- --- --- --- --- --- --- --- --- GGC GCG TCG GGT --- --- --- --- GCC GCG CCC --- --- --- --- --- --- GCG GGC --- --- --- --- GGC TCG CCC --- --- --- --- --- --- --- --- --- --- --- GCC --- --- --- --- --- --- --- --- --- --- --- --- --- --- CAG GCC GCG GCG --- --- --- --- --- --- --- --- --- --- GCG AGC GCG GCC GCG TCG GGT GCC GCG CCG TCG --- --- --- --- --- --- --- --- AGC GCT --- --- GCC GCC GCG TCG AGC GCG CAA --- 
MFP4__GCA_000152405.1           --- --- --- ATG CGC GTC GAA --- --- CGG GTT CCA TAC CGC TTA ATC ACT GTC GCG ACG --- --- --- GCT GCC GTT TTC CTG GCC GCG TGC GGA AAA AAA GAA TCG GCT CCG CCC CCT CAA ACG CCC GAA GTC GGC GTC GTC ACC GTC CAG CCG CAG CCC GTG CCG GTC GTC TCC GAA CTG CCG GGC CGT ACG AGC GCC TAT CTG GTC GCG CAG GTG CGC GCA CGG GTC GAC GGC ATC GTG TTG CGG CGC GAG TTC ACG GAA GGC AGC GAC GTC AAG GCC GGC CAG CGC CTG TAC AAG ATC GAT CCG GCA CCC TAT ATC GCG CAA TTG AAC AGC GCG AAG GCG ACG CTC GCG AAG GCG CAG GCG AAC CTC GCG ACG CAG AAC GCG CTC GTC GCG CGC TAC AAG GTG CTC GTC GCC GCG AAC GCG GTC AGC AAG CAG CAG TAC GAC GAT GCG GTG GCC GCG CAA GGG CAG GCG GCC GCC GAC GTG GGC GCG GGC AAG GCC GCC GTC GAG ACC GCG CAG ATC AAC CTC GGC TAT ACG GAT GTC GTC TCG CCG ATC ACG GGC CGC GTC GGC ATC TCG CAG GTC ACG CCG GGC GCG TAC GTG CAG GCG AGC CAG GCG ACG CTG ATG TCG ACC GTC CAG CAG CTC GAT CCG GTC TAC GTC GAT CTC ACG CAG TCG AGC CTC GAC GGC CTG AAG CTG CGC CAG GAC ATC CAG AGC GGG CGC ATC AAG ACG GAA GGC CCG GGC GCG GCG AAG GTC ACG CTG ATT CTC GAG GAC GGC AAG CCG TAC CCG GAG CGG GGC AAG CTG CAG TTC AGC GAT GTC ACG GTC GAC CAG ACG ACG GGC TCG GTC ACG ATC CGC GCG ATC TTC CCG AAC AAG CAG CGC GTG CTG CTG CCG GGC ATG TTC GTG CGC GCG CGC ATC GAA GAG GGC GTC AAC GAG AAC GCG TTC CTC GTT CCG CAG ATC GGC GTC ACG CAC GAT CCG AAG GGC CAG GCG ATC GCG ATG ATC GTC GAC GGC AAG GGC AAG GTC GAG CCG CGC GTG CTG GTC ACG GGC GGC ACG CAG GGC CAG AAC TGG GTG GTC GAG AGC GGC CTG CAG GCG GGC GAC CGC GTG ATC GTG CAG GGC ATC GAC AAG GTG CGC CCG GGC ATG ACC GTG AAG GCC GCC GAG GCT CAA TTG CCG --- --- --- --- --- GCC --- --- --- --- GCG GCG GCC --- --- --- --- --- --- --- --- --- --- --- --- --- GGC GCG TCG GGT --- --- --- --- GCC GCG CCC --- --- --- --- --- --- GCG GGC --- --- --- --- GGC TCG CCC --- --- --- --- --- --- --- --- --- --- --- GCC --- --- --- --- --- --- --- --- --- --- --- --- --- --- CAG GCC GCG GCG --- --- --- --- --- --- --- --- --- --- GCG AGC GCG GCC GCG TCG GGT GCC GCG CCG TCG --- --- --- --- --- --- --- --- AGC GCT --- --- GCC GCC GCG TCG AGC GCG CAA --- 
MFP4__GCA_000153085.1           --- --- --- ATG CGC GTC GAA --- --- CGG GTT CCA TAC CGC TTA ATC ACT GTC GCG ACG --- --- --- GCT GCC GTT TTC CTG GCC GCG TGC GGA AAA AAA GAA TCG GCT CCG CCC CCT CAA ACG CCC GAA GTC GGC GTC GTC ACC GTC CAG CCG CAG CCC GTG CCG GTC GTC TCC GAA CTG CCG GGC CGT ACG AGC GCC TAT CTG GTC GCG CAG GTG CGC GCA CGG GTC GAC GGC ATC GTG TTG CGG CGC GAG TTC ACG GAA GGC AGC GAC GTC AAG GCC GGC CAG CGC CTG TAC AAG ATC GAT CCG GCA CCC TAT ATC GCG CAA TTG AAC AGC GCG AAG GCG ACG CTC GCG AAG GCG CAG GCG AAC CTC GCG ACG CAG AAC GCG CTC GTC GCG CGC TAC AAG GTG CTC GTC GCC GCG AAC GCG GTC AGC AAG CAG CAG TAC GAC GAT GCG GTG GCC GCG CAA GGG CAG GCG GCC GCC GAC GTG GGC GCG GGC AAG GCC GCC GTC GAG ACC GCG CAG ATC AAC CTC GGC TAT ACG GAT GTC GTC TCG CCG ATC ACG GGC CGC GTC GGC ATC TCG CAG GTC ACG CCG GGC GCG TAC GTG CAG GCG AGC CAG GCG ACG CTG ATG TCG ACC GTC CAG CAG CTC GAT CCG GTC TAC GTC GAT CTC ACG CAG TCG AGC CTC GAC GGC CTG AAG CTG CGC CAG GAC ATC CAG AGC GGG CGC ATC AAG ACG GAA GGC CCG GGC GCG GCG AAG GTC ACG CTG ATT CTC GAG GAC GGC AAG CCG TAC CCG GAG CGG GGC AAG CTG CAG TTC AGC GAT GTC ACG GTC GAC CAG ACG ACG GGC TCG GTC ACG ATC CGC GCG ATC TTC CCG AAC AAG CAG CGC GTG CTG CTG CCG GGC ATG TTC GTG CGC GCG CGC ATC GAA GAG GGC GTC AAC GAG AAC GCG TTC CTC GTT CCG CAG ATC GGC GTC ACG CAC GAT CCG AAG GGC CAG GCG ATC GCG ATG ATC GTC GAC GGC AAG GGC AAG GTC GAG CCG CGC GTG CTG GTC ACG GGC GGC ACG CAG GGC CAG AAC TGG GTG GTC GAG AGC GGC CTG CAG GCG GGC GAC CGC GTG ATC GTG CAG GGC ATC GAC AAG GTG CGC CCG GGC ATG ACC GTG AAG GCC GCC GAG GCT CAA TTG CCG --- --- --- --- --- GCC --- --- --- --- GCG GCG GCC --- --- --- --- --- --- --- --- --- --- --- --- --- GGC GCG TCG GGT --- --- --- --- GCC GCG CCC --- --- --- --- --- --- GCG GGC --- --- --- --- GGC TCG CCC --- --- --- --- --- --- --- --- --- --- --- GCC --- --- --- --- --- --- --- --- --- --- --- --- --- --- CAG GCC GCG GCG --- --- --- --- --- --- --- --- --- --- GCG AGC GCG GCC GCG TCG GGT GCC GCG CCG TCG --- --- --- --- --- --- --- --- AGC GCT --- --- GCC GCC GCG TCG AGC GCG CAA --- 
MFP4__GCA_000167635.1           --- --- --- ATG CGC GTC GAA --- --- CGG GTT CCA TAC CGC TTA ATC ACT GTC GCG ACG --- --- --- GCT GCC GTT TTC CTG GCC GCG TGC GGA AAA AAA GAA TCG GCT CCG CCC CCT CAA ACG CCC GAA GTC GGC GTC GTC ACC GTC CAG CCG CAG CCC GTG CCG GTC GTC TCC GAA CTG CCG GGC CGT ACG AGC GCC TAT CTG GTC GCG CAG GTG CGC GCA CGG GTC GAC GGC ATC GTG TTG CGG CGC GAG TTC ACG GAA GGC AGC GAC GTC AAG GCC GGC CAG CGC CTG TAC AAG ATC GAT CCG GCA CCC TAT ATC GCG CAA TTG AAC AGC GCG AAG GCG ACG CTC GCG AAG GCG CAG GCG AAC CTC GCG ACG CAG AAC GCG CTC GTC GCG CGC TAC AAG GTG CTC GTC GCC GCG AAC GCG GTC AGC AAG CAG CAG TAC GAC GAT GCG GTG GCC GCG CAA GGG CAG GCG GCC GCC GAC GTG GGC GCG GGC AAG GCC GCC GTC GAG ACC GCG CAG ATC AAC CTC GGC TAT ACG GAT GTC GTC TCG CCG ATC ACG GGC CGC GTC GGC ATC TCG CAG GTC ACG CCG GGC GCG TAC GTG CAG GCG AGC CAG GCG ACG CTG ATG TCG ACC GTC CAG CAG CTC GAT CCG GTC TAC GTC GAT CTC ACG CAG TCG AGC CTC GAC GGC CTG AAG CTG CGC CAG GAC ATC CAG AGC GGG CGC ATC AAG ACG GAA GGC CCG GGC GCG GCG AAG GTC ACG CTG ATT CTC GAG GAC GGC AAG CCG TAC CCG GAG CGG GGC AAG CTG CAG TTC AGC GAT GTC ACG GTC GAC CAG ACG ACG GGC TCG GTC ACG ATC CGC GCG ATC TTC CCG AAC AAG CAG CGC GTG CTG CTG CCG GGC ATG TTC GTG CGC GCG CGC ATC GAA GAG GGC GTC AAC GAG AAC GCG TTC CTC GTT CCG CAG ATC GGC GTC ACG CAC GAT CCG AAG GGC CAG GCG ATC GCG ATG ATC GTC GAC GGC AAG GGC AAG GTC GAG CCG CGC GTG CTG GTC ACG GGC GGC ACG CAG GGC CAG AAC TGG GTG GTC GAG AGC GGC CTG CAG GCG GGC GAC CGC GTG ATC GTG CAG GGC ATC GAC AAG GTG CGC CCG GGC ATG ACC GTG AAG GCC GCC GAG GCT CAA TTG CCG --- --- --- --- --- GCC --- --- --- --- GCG GCG GCC --- --- --- --- --- --- --- --- --- --- --- --- --- GGC GCG TCG GGT --- --- --- --- GCC GCG CCC --- --- --- --- --- --- GCG GGC --- --- --- --- GGC TCG CCC --- --- --- --- --- --- --- --- --- --- --- GCC --- --- --- --- --- --- --- --- --- --- --- --- --- --- CAG GCC GCG GCG --- --- --- --- --- --- --- --- --- --- GCG AGC GCG GCC GCG TCG GGT GCC GCG CCG TCG --- --- --- --- --- --- --- --- AGC GCT --- --- GCC GCC GCG TCG AGC GCG CAA --- 
MFP4__GCA_000169715.1           --- --- --- ATG CGC GTC GAA --- --- CGG GTT CCA TAC CGC TTA ATC ACT GTC GCG ACG --- --- --- GCT GCC GTT TTC CTG GCC GCG TGC GGA AAA AAA GAA TCG GCT CCG CCC CCT CAA ACG CCC GAA GTC GGC GTC GTC ACC GTC CAG CCG CAG CCC GTG CCG GTC GTC TCC GAA CTG CCG GGC CGT ACG AGC GCC TAT CTG GTC GCG CAG GTG CGC GCA CGG GTC GAC GGC ATC GTG TTG CGG CGC GAG TTC ACG GAA GGC AGC GAC GTC AAG GCC GGC CAG CGC CTG TAC AAG ATC GAT CCG GCA CCC TAT ATC GCG CAA TTG AAC AGC GCG AAG GCG ACG CTC GCG AAG GCG CAG GCG AAC CTC GCG ACG CAG AAC GCG CTC GTC GCG CGC TAC AAG GTG CTC GTC GCC GCG AAC GCG GTC AGC AAG CAG CAG TAC GAC GAT GCG GTG GCC GCG CAA GGG CAG GCG GCC GCC GAC GTG GGC GCG GGC AAG GCC GCC GTC GAG ACC GCG CAG ATC AAC CTC GGC TAT ACG GAT GTC GTC TCG CCG ATC ACG GGC CGC GTC GGC ATC TCG CAG GTC ACG CCG GGC GCG TAC GTG CAG GCG AGC CAG GCG ACG CTG ATG TCG ACC GTC CAG CAG CTC GAT CCG GTC TAC GTC GAT CTC ACG CAG TCG AGC CTC GAC GGC CTG AAG CTG CGC CAG GAT ATC CAG AGC GGG CGC ATC AAG ACG GAA GGC CCG GGC GCG GCG AAG GTC ACG CTG ATT CTC GAG GAC GGC AAG CCG TAC CCG GAG CGG GGC AAG CTG CAG TTC AGC GAT GTC ACG GTC GAC CAG ACG ACG GGC TCG GTC ACG ATC CGC GCG ATC TTC CCG AAC AAG CAG CGC GTG CTG CTG CCG GGC ATG TTC GTG CGC GCG CGC ATC GAA GAG GGC GTC AAC GAG AAC GCG TTC CTC GTT CCG CAG ATC GGC GTC ACG CAC GAT CCG AAG GGC CAG GCG ATC GCG ATG ATC GTC GAC GGC AAG GGC AAG GTC GAG CCG CGC GTG CTG GTC ACG GGC GGC ACG CAG GGC CAG AAC TGG GTG GTC GAG AGC GGC CTG CAG GCG GGC GAC CGC GTG ATC GTG CAG GGC ATC GAC AAG GTG CGC CCG GGC ATG ACC GTG AAG GCC GCC GAG GCT CAA CTG CCG --- --- --- --- --- GCC --- --- --- --- GCG GCG GCC --- --- --- --- --- --- --- --- --- --- --- --- --- GGC GCG TCG GGT --- --- --- --- GCC GCG CCC --- --- --- --- --- --- GCG GGC --- --- --- --- GGC TCG CCC --- --- --- --- --- --- --- --- --- --- --- GCC --- --- --- --- --- --- --- --- --- --- --- --- --- --- CAG GCC GCG GCG --- --- --- --- --- --- --- --- --- --- GCG AGC GCG GCC GCG TCG GGT GCC GCG CCG TCG --- --- --- --- --- --- --- --- AGC GCT --- --- GCC GCC GCG TCG AGC GCG CAA --- 
MFP4__GCA_000169875.1           --- --- --- ATG CGC GTC GAA --- --- CGG GTT CCA TAC CGC TTA ATC ACT GTC GCG ACG --- --- --- GCT GCC GTT TTC CTG GCC GCG TGC GGA AAA AAA GAA TCG GCT CCG CCC CCT CAA ACG CCC GAA GTC GGC GTC GTC ACC GTC CAG CCG CAG CCC GTG CCG GTC GTC TCC GAA CTG CCG GGC CGT ACG AGC GCC TAT CTG GTC GCG CAG GTG CGC GCA CGG GTC GAC GGC ATC GTG TTG CGG CGC GAG TTC ACG GAA GGC AGC GAC GTC AAG GCC GGC CAG CGC CTG TAC AAG ATC GAT CCG GCA CCC TAT ATC GCG CAA TTG AAC AGC GCG AAG GCG ACG CTC GCG AAG GCG CAG GCG AAC CTC GCG ACG CAG AAC GCG CTC GTC GCG CGC TAC AAG GTG CTC GTC GCC GCG AAC GCG GTC AGC AAG CAG CAG TAC GAC GAT GCG GTG GCC GCG CAA GGG CAG GCG GCC GCC GAC GTG GGC GCG GGC AAG GCC GCC GTC GAG ACC GCG CAG ATC AAC CTC GGC TAT ACG GAT GTC GTC TCG CCG ATC ACG GGC CGC GTC GGC ATC TCG CAG GTC ACG CCG GGC GCG TAC GTG CAG GCG AGC CAG GCG ACG CTG ATG TCG ACC GTC CAG CAG CTC GAT CCG GTC TAC GTC GAT CTC ACG CAG TCG AGC CTC GAC GGC CTG AAG CTG CGC CAG GAC ATC CAG AGC GGG CGC ATC AAG ACG GAA GGC CCG GGC GCG GCG AAG GTC ACG CTG ATT CTC GAG GAC GGC AAG CCG TAC CCG GAG CGG GGC AAG CTG CAG TTC AGC GAT GTC ACG GTC GAC CAG ACG ACG GGC TCG GTC ACG ATC CGC GCG ATC TTC CCG AAC AAG CAG CGC GTG CTG CTG CCG GGC ATG TTC GTG CGC GCG CGC ATC GAA GAG GGC GTC AAC GAG AAC GCG TTC CTC GTT CCG CAG ATC GGC GTC ACG CAC GAT CCG AAG GGC CAG GCG ATC GCG ATG ATC GTC GAC GGC AAG GGC AAG GTC GAG CCG CGC GTG CTG GTC ACG GGC GGC ACG CAG GGC CAG AAC TGG GTG GTC GAG AGC GGC CTG CAG GCG GGC GAC CGC GTG ATC GTG CAG GGC ATC GAC AAG GTG CGC CCG GGC ATG ACC GTG AAG GCC GCC GAG GCT CAA TTG CCG --- --- --- --- --- GCC --- --- --- --- GCG GCG GCC --- --- --- --- --- --- --- --- --- --- --- --- --- GGC GCG TCG GGT --- --- --- --- GCC GCG CCC --- --- --- --- --- --- GCG GGC --- --- --- --- GGC TCG CCC --- --- --- --- --- --- --- --- --- --- --- GCC --- --- --- --- --- --- --- --- --- --- --- --- --- --- CAG GCC GCG GCG --- --- --- --- --- --- --- --- --- --- GCG AGC GCG GCC GCG TCG GGT GCC GCG CCG TCG --- --- --- --- --- --- --- --- AGC GCT --- --- GCC GCC GCG TCG AGC GCG CAA --- 
MFP4__GCA_000182195.1           --- --- --- ATG CGC GTC GAA --- --- CGG GTT CCA TAC CGC TTA ATC ACT GTC GCG ACG --- --- --- GCT GCC GTT TTC CTG GCC GCG TGC GGA AAA AAA GAA TCG GCT CCG CCC CCT CAA ACG CCC GAA GTC GGC GTC GTC ACC GTC CAG CCG CAG CCC GTG CCG GTC GTC TCC GAA CTG CCG GGC CGT ACG AGC GCC TAT CTG GTC GCG CAG GTG CGC GCA CGG GTC GAC GGC ATC GTG TTG CGG CGC GAG TTC ACG GAA GGC AGC GAC GTC AAG GCC GGC CAG CGC CTG TAC AAG ATC GAT CCG GCA CCC TAT ATC GCG CAA TTG AAC AGC GCG AAG GCG ACG CTC GCG AAG GCG CAG GCG AAC CTC GCG ACG CAG AAC GCG CTC GTC GCG CGC TAC AAG GTG CTC GTC GCC GCG AAC GCG GTC AGC AAG CAG CAG TAC GAC GAT GCG GTG GCC GCG CAA GGG CAG GCG GCC GCC GAC GTG GGC GCG GGC AAG GCC GCC GTC GAG ACC GCG CAG ATC AAC CTC GGC TAT ACG GAT GTC GTC TCG CCG ATC ACG GGC CGC GTC GGC ATC TCG CAG GTC ACG CCG GGC GCG TAC GTG CAG GCG AGC CAG GCG ACG CTG ATG TCG ACC GTC CAG CAG CTC GAT CCG GTC TAC GTC GAT CTC ACG CAG TCG AGC CTC GAC GGC CTG AAG CTG CGC CAG GAC ATC CAG AGC GGG CGC ATC AAG ACG GAA GGC CCG GGC GCG GCG AAG GTC ACG CTG ATT CTC GAG GAC GGC AAG CCG TAC CCG GAG CGG GGC AAG CTG CAG TTC AGC GAT GTC ACG GTC GAC CAG ACG ACG GGC TCG GTC ACG ATC CGC GCG ATC TTC CCG AAC AAG CAG CGC GTG CTG CTG CCG GGC ATG TTC GTG CGC GCG CGC ATC GAA GAG GGC GTC AAC GAG AAC GCG TTC CTC GTT CCG CAG ATC GGC GTC ACG CAC GAT CCG AAG GGC CAG GCG ATC GCG ATG ATC GTC GAC GGC AAG GGC AAG GTC GAG CCG CGC GTG CTG GTC ACG GGC GGC ACG CAG GGC CAG AAC TGG GTG GTC GAG AGC GGC CTG CAG GCG GGC GAC CGC GTG ATC GTG CAG GGC ATC GAC AAG GTG CGC CCG GGC ATG ACC GTG AAG GCC GCC GAG GCT CAA CTG CCG --- --- --- --- --- GCC --- --- --- --- GCG GCG GCC --- --- --- --- --- --- --- --- --- --- --- --- --- GGC GCG TCG GGT --- --- --- --- GCC GCG CCC --- --- --- --- --- --- GCG GGC --- --- --- --- GGC TCG CCC --- --- --- --- --- --- --- --- --- --- --- GCC --- --- --- --- --- --- --- --- --- --- --- --- --- --- CAG GCC GCG GCG --- --- --- --- --- --- --- --- --- --- GCG AGC GCG GCC GCG TCG GGC GCC GCG CCG TCG --- --- --- --- --- --- --- --- AGC GCT --- --- GCC GCC GCG TCG AGC GCG CAA --- 
MFP4__GCA_000182585.2           --- --- --- ATG CGC GTC GAA --- --- CGG GTT CCA TAC CGC TTA ATC ACT GTC GCG ACG --- --- --- GCT GCC GTT TTC CTG GCC GCG TGC GGA AAA AAA GAA TCG GCT CCG CCC CCT CAA ACG CCC GAA GTC GGC GTC GTC ACC GTC CAG CCG CAG CCC GTG CCG GTC GTC TCC GAA CTG CCG GGC CGT ACG AGC GCC TAT CTG GTC GCG CAG GTG CGC GCA CGG GTC GAC GGC ATC GTG TTG CGG CGC GAG TTC ACG GAA GGC AGC GAC GTC AAG GCC GGC CAG CGC CTG TAC AAG ATC GAT CCG GCA CCC TAT ATC GCG CAA TTG AAC AGC GCG AAG GCG ACG CTC GCG AAG GCG CAG GCG AAC CTC GCG ACG CAG AAC GCG CTC GTC GCG CGC TAC AAG GTG CTC GTC GCC GCG AAC GCG GTC AGC AAG CAG CAG TAC GAC GAT GCG GTG GCC GCG CAA GGG CAG GCG GCC GCC GAC GTG GGC GCG GGC AAG GCC GCC GTC GAG ACC GCG CAG ATC AAC CTC GGC TAT ACG GAT GTC GTC TCG CCG ATC ACG GGC CGC GTC GGC ATC TCG CAG GTC ACG CCG GGC GCG TAC GTG CAG GCG AGC CAG GCG ACG CTG ATG TCG ACC GTC CAG CAG CTC GAT CCG GTC TAC GTC GAT CTC ACG CAG TCG AGC CTC GAC GGC CTG AAG CTG CGC CAG GAT ATC CAG AGC GGG CGC ATC AAG ACG GAA GGC CCG GGC GCG GCG AAG GTC ACG CTG ATT CTC GAG GAC GGC AAG CCG TAC CCG GAG CGG GGC AAG CTG CAG TTC AGC GAT GTC ACG GTC GAC CAG ACG ACG GGC TCG GTC ACG ATC CGC GCG ATC TTC CCG AAC AAG CAG CGC GTG CTG CTG CCG GGC ATG TTC GTG CGC GCG CGC ATC GAA GAG GGC GTC AAC GAG AAC GCG TTC CTC GTT CCG CAG ATC GGC GTC ACG CAC GAT CCG AAG GGC CAG GCG ATC GCG ATG ATC GTC GAC GGC AAG GGC AAG GTC GAG CCG CGC GTG CTG GTC ACG GGC GGC ACG CAG GGC CAG AAC TGG GTG GTC GAG AGC GGC CTG CAG GCG GGC GAC CGC GTG ATC GTG CAG GGC ATC GAC AAG GTG CGC CCG GGC ATG ACC GTG AAG GCC GCC GAG GCT CAA CTG CCG --- --- --- --- --- GCC --- --- --- --- GCG GCG GCC --- --- --- --- --- --- --- --- --- --- --- --- --- GGC GCG TCG GGT --- --- --- --- GCC GCG CCC --- --- --- --- --- --- GCG GGC --- --- --- --- GGC TCG CCC --- --- --- --- --- --- --- --- --- --- --- GCC --- --- --- --- --- --- --- --- --- --- --- --- --- --- CAG GCC GCG GCG --- --- --- --- --- --- --- --- --- --- GCG AGC GCG GCC GCG TCG GGC GCC GCG CCG TCG --- --- --- --- --- --- --- --- AGC GCT --- --- GCC GCC GCG TCG AGC GCG CAA --- 
MFP4__GCA_000347975.1           --- --- --- ATG CGC GTC GAA --- --- CGG GTT CCA TAC CGC TTA ATC ACT GTC GCG ACG --- --- --- GCT GCC GTT TTC CTG GCC GCG TGC GGA AAA AAA GAA TCG GCT CCG CCC CCT CAA ACG CCC GAA GTC GGC GTC GTC ACC GTC CAG CCG CAG CCC GTG CCG GTC GTC TCC GAA CTG CCG GGC CGT ACG AGC GCC TAT CTG GTC GCG CAG GTG CGC GCA CGG GTC GAC GGC ATC GTG TTG CGG CGC GAG TTC ACG GAA GGC AGC GAC GTC AAG GCC GGC CAG CGC CTG TAC AAG ATC GAT CCG GCG CCC TAT ATC GCG CAA TTG AAC AGC GCG AAG GCG ACG CTC GCG AAG GCG CAG GCG AAC CTC GCG ACG CAG AAC GCG CTC GTC GCG CGC TAC AAG GTG CTC GTC GCC GCG AAC GCG GTC AGC AAG CAG CAG TAC GAC GAT GCG GTG GCC GCG CAA GGG CAG GCG GCC GCC GAC GTG GGC GCG GGC AAG GCC GCC GTC GAG ACC GCG CAG ATC AAC CTC GGC TAT ACG GAT GTC GTC TCG CCG ATC ACG GGC CGC GTC GGC ATC TCG CAG GTC ACG CCG GGC GCG TAC GTG CAG GCG AGC CAG GCG ACG CTG ATG TCG ACC GTC CAG CAG CTC GAT CCG GTC TAC GTC GAT CTC ACG CAG TCG AGC CTC GAC GGC CTG AAG CTG CGC CAG GAC ATC CAG AGC GGG CGC ATC AAG ACG GAA GGC CCG GGC GCG GCG AAG GTC ACG CTG ATT CTC GAG GAC GGC AAG CCG TAC CCG GAG CGG GGC AAG CTG CAG TTC AGC GAT GTC ACG GTC GAC CAG ACG ACG GGC TCG GTC ACG ATC CGC GCG ATC TTC CCG AAC AAG CAG CGC GTG CTG CTG CCG GGC ATG TTC GTG CGC GCG CGC ATC GAA GAG GGC GTC AAC GAG AAC GCG TTC CTC GTT CCG CAG ATC GGC GTC ACG CAC GAT CCG AAG GGC CAG GCG ATC GCG ATG ATC GTC GAC GGC AAG GGC AAG GTC GAG CCG CGC GTG CTG GTC ACG GGC GGC ACG CAG GGC CAG AAC TGG GTG GTC GAG AGC GGC CTG CAG GCG GGC GAC CGC GTG ATC GTG CAG GGC ATC GAC AAG GTG CGC CCG GGC ATG ACC GTG AAG GCC GCC GAG GCT CAA CTG CCG --- --- --- --- --- GCC --- --- --- --- GCG GCG GCC --- --- --- --- --- --- --- --- --- --- --- --- --- GGC GCG TCG GGT --- --- --- --- GCC GCG CCC --- --- --- --- --- --- GCG GGC --- --- --- --- GGC TCG CCC --- --- --- --- --- --- --- --- --- --- --- GCC --- --- --- --- --- --- --- --- --- --- --- --- --- --- CAG GCC GCG GCG --- --- --- --- --- --- --- --- --- --- GCG AGC GCG GCC GCG TCG GGC GCC GCG CCG TCG --- --- --- --- --- --- --- --- AGC GCT --- --- GCC GCC GCG TCG AGC GCG CAA --- 
MFP4__GCA_000410895.1           --- --- --- ATG CGC GTC GAA --- --- CGG GTT CCA TAC CGC TTA ATC ACT GTC GCG ACG --- --- --- GCT GCC GTT TTC CTG GCC GCG TGC GGA AAA AAA GAA TCG GCT CCG CCC CCT CAA ACG CCC GAA GTC GGC GTC GTC ACC GTC CAG CCG CAG CCC GTG CCG GTC GTC TCC GAA CTG CCG GGC CGT ACG AGC GCC TAT CTG GTC GCG CAG GTG CGC GCA CGG GTC GAC GGC ATC GTG TTG CGG CGC GAG TTC ACG GAA GGC AGC GAC GTC AAG GCC GGC CAG CGC CTG TAC AAG ATC GAT CCG GCA CCC TAT ATC GCG CAA TTG AAC AGC GCG AAG GCG ACG CTC GCG AAG GCG CAG GCG AAC CTC GCG ACG CAG AAC GCG CTC GTC GCG CGC TAC AAG GTG CTC GTC GCC GCG AAC GCG GTC AGC AAG CAG CAG TAC GAC GAT GCG GTG GCC GCG CAA GGG CAG GCG GCC GCC GAC GTG GGC GCG GGC AAG GCC GCC GTC GAG ACC GCG CAG ATC AAC CTC GGC TAT ACG GAT GTC GTC TCG CCG ATC ACG GGC CGC GTC GGC ATC TCG CAG GTC ACG CCG GGC GCG TAC GTG CAG GCG AGC CAG GCG ACG CTG ATG TCG ACC GTC CAG CAG CTC GAT CCG GTC TAC GTC GAT CTC ACG CAG TCG AGC CTC GAC GGC CTG AAG CTG CGC CAG GAC ATC CAG AGC GGG CGC ATC AAG ACG GAA GGC CCG GGC GCG GCG AAG GTC ACG CTG ATT CTC GAG GAC GGC AAG CCG TAC CCG GAG CGG GGC AAG CTG CAG TTC AGC GAT GTC ACG GTC GAC CAG ACG ACG GGC TCG GTC ACG ATC CGC GCG ATC TTC CCG AAC AAG CAG CGC GTG CTG CTG CCG GGC ATG TTC GTG CGC GCG CGC ATC GAA GAG GGC GTC AAC GAG AAC GCG TTC CTC GTT CCG CAG ATC GGC GTC ACG CAC GAT CCG AAG GGC CAG GCG ATC GCG ATG ATC GTC GAC GGC AAG GGC AAG GTC GAG CCG CGC GTG CTG GTC ACG GGC GGC ACG CAG GGC CAG AAC TGG GTG GTC GAG AGC GGC CTG CAG GCG GGC GAC CGC GTG ATC GTG CAG GGC ATC GAC AAG GTG CGC CCG GGC ATG ACC GTG AAG GCC GCC GAG GCT CAA CTG CCG --- --- --- --- --- GCC --- --- --- --- GCG GCG GCC --- --- --- --- --- --- --- --- --- --- --- --- --- GGC GCG TCG GGT --- --- --- --- GCC GCG CCC --- --- --- --- --- --- GCG GGC --- --- --- --- GGC TCG CCC --- --- --- --- --- --- --- --- --- --- --- GCC --- --- --- --- --- --- --- --- --- --- --- --- --- --- CAG GCC GCG GCG --- --- --- --- --- --- --- --- --- --- GCG AGC GCG GCC GCG TCG GGT GCC GCG CCG TCG --- --- --- --- --- --- --- --- AGC GCT --- --- GCC GCC GCG TCG AGC GCG CAA --- 
MFP4__GCA_000439695.1           --- --- --- ATG CGC GTC GAA --- --- CGG GTT CCA TAC CGC TTA ATC ACT GTC GCG ACG --- --- --- GCT GCC GTT TTC CTG GCC GCG TGC GGA AAA AAA GAA TCG GCT CCG CCC CCT CAA ACG CCC GAA GTC GGC GTC GTC ACC GTC CAG CCG CAG CCC GTG CCG GTC GTC TCC GAA CTG CCG GGC CGT ACG AGC GCC TAT CTG GTC GCG CAG GTG CGC GCA CGG GTC GAC GGC ATC GTG TTG CGG CGC GAG TTC ACG GAA GGC AGC GAC GTC AAG GCC GGC CAG CGC CTG TAC AAG ATC GAT CCG GCA CCC TAT ATC GCG CAA TTG AAC AGC GCG AAG GCG ACG CTC GCG AAG GCG CAG GCG AAC CTC GCG ACG CAG AAC GCG CTC GTC GCG CGC TAC AAG GTG CTC GTC GCC GCG AAC GCG GTC AGC AAG CAG CAG TAC GAC GAT GCG GTG GCC GCG CAA GGG CAG GCG GCC GCC GAC GTG GGC GCG GGC AAG GCC GCC GTC GAG ACC GCG CAG ATC AAC CTC GGC TAT ACG GAT GTC GTC TCG CCG ATC ACG GGC CGC GTC GGC ATC TCG CAG GTC ACG CCG GGC GCG TAC GTG CAG GCG AGC CAG GCG ACG CTG ATG TCG ACC GTC CAG CAG CTC GAT CCG GTC TAC GTC GAT CTC ACG CAG TCG AGC CTC GAC GGC CTG AAG CTG CGC CAG GAT ATC CAG AGC GGG CGC ATC AAG ACG GAA GGC CCG GGC GCG GCG AAG GTC ACG CTG ATT CTC GAG GAC GGC AAG CCG TAC CCG GAG CGG GGC AAG CTG CAG TTC AGC GAT GTC ACG GTC GAC CAG ACG ACG GGC TCG GTC ACG ATC CGC GCG ATC TTC CCG AAC AAG CAG CGC GTG CTG CTG CCG GGC ATG TTC GTG CGC GCG CGC ATC GAA GAG GGC GTC AAC GAG AAC GCG TTC CTC GTT CCG CAG ATC GGC GTC ACG CAC GAT CCG AAG GGC CAG GCG ATC GCG ATG ATC GTC GAC GGC AAG GGC AAG GTC GAG CCG CGC GTG CTG GTC ACG GGC GGC ACG CAG GGC CAG AAC TGG GTG GTC GAG AGC GGC CTG CAG GCG GGC GAC CGC GTG ATC GTG CAG GGC ATC GAC AAG GTG CGC CCG GGC ATG ACC GTG AAG GCC GCC GAG GCT CAA CTG CCG --- --- --- --- --- GCC --- --- --- --- GCG GCG GCC --- --- --- --- --- --- --- --- --- --- --- --- --- GGC GCG TCG GGT --- --- --- --- GCC GCG CCC --- --- --- --- --- --- GCG GGC --- --- --- --- GGC TCG CCC --- --- --- --- --- --- --- --- --- --- --- GCC --- --- --- --- --- --- --- --- --- --- --- --- --- --- CAG GCC GCG GCG --- --- --- --- --- --- --- --- --- --- GCG AGC GCG GCC GCG TCG GGT GCC GCG CCG TCG --- --- --- --- --- --- --- --- AGC GCT --- --- GCC GCC GCG TCG AGC GCG CAA --- 
MFP4__GCA_000445385.1           --- --- --- ATG CGC GTC GAA --- --- CGG GTT CCA TAC CGC TTA ATC ACT GTC GCG ACG --- --- --- GCT GCC GTT TTC CTG GCC GCG TGC GGA AAA AAA GAA TCG GCT CCG CCC CCT CAA ACG CCC GAA GTC GGC GTC GTC ACC GTC CAG CCG CAG CCC GTG CCG GTC GTC TCC GAA CTG CCG GGC CGT ACG AGC GCC TAT CTG GTC GCG CAG GTG CGC GCA CGG GTC GAC GGC ATC GTG TTG CGG CGC GAG TTC ACG GAA GGC AGC GAC GTC AAG GCC GGC CAG CGC CTG TAC AAG ATC GAT CCG GCA CCC TAT ATC GCG CAA TTG AAC AGC GCG AAG GCG ACG CTC GCG AAG GCG CAG GCG AAC CTC GCG ACG CAG AAC GCG CTC GTC GCG CGC TAC AAG GTG CTC GTC GCC GCG AAC GCG GTC AGC AAG CAG CAG TAC GAC GAT GCG GTG GCC GCG CAA GGG CAG GCG GCC GCC GAC GTG GGC GCG GGC AAG GCC GCC GTC GAG ACC GCG CAG ATC AAC CTC GGC TAT ACG GAT GTC GTC TCG CCG ATC ACG GGC CGC GTC GGC ATC TCG CAG GTC ACG CCG GGC GCG TAC GTG CAG GCG AGC CAG GCG ACG CTG ATG TCG ACC GTC CAG CAG CTC GAT CCG GTC TAC GTC GAT CTC ACG CAG TCG AGC CTC GAC GGC CTG AAG CTG CGC CAG GAT ATC CAG AGC GGG CGC ATC AAG ACG GAA GGC CCG GGC GCG GCG AAG GTC ACG CTG ATT CTC GAG GAC GGC AAG CCG TAC CCG GAG CGG GGC AAG CTG CAG TTC AGC GAT GTC ACG GTC GAC CAG ACG ACG GGC TCG GTC ACG ATC CGC GCG ATC TTC CCG AAC AAG CAG CGC GTG CTG CTG CCG GGC ATG TTC GTG CGC GCG CGC ATC GAA GAG GGC GTC AAC GAG AAC GCG TTC CTC GTT CCG CAG ATC GGC GTC ACG CAC GAT CCG AAG GGC CAG GCG ATC GCG ATG ATC GTC GAC GGC AAG GGC AAG GTC GAG CCG CGC GTG CTG GTC ACG GGC GGC ACG CAG GGC CAG AAC TGG GTG GTC GAG AGC GGC CTG CAG GCG GGC GAC CGC GTG ATC GTG CAG GGC ATC GAC AAG GTG CGC CCG GGC ATG ACC GTG AAG GCC GCC GAG GCT CAA CTG CCG --- --- --- --- --- GCC --- --- --- --- GCG GCG GCC --- --- --- --- --- --- --- --- --- --- --- --- --- GGC GCG TCG GGT --- --- --- --- GCC GCG CCC --- --- --- --- --- --- GCG GGC --- --- --- --- GGC TCG CCC --- --- --- --- --- --- --- --- --- --- --- GCC --- --- --- --- --- --- --- --- --- --- --- --- --- --- CAG GCC GCG GCG --- --- --- --- --- --- --- --- --- --- GCG AGC GCG GCC GCG TCG GGC GCC GCG CCG TCG --- --- --- --- --- --- --- --- AGC GCT --- --- GCC GCC GCG TCG AGC GCG CAA --- 
MFP4__GCA_000511915.1           --- --- --- ATG CGC GTC GAA --- --- CGG GTT CCA TAC CGC TTA ATC ACT GTC GCG ACG --- --- --- GCT GCC GTT TTC CTG GCC GCG TGC GGA AAA AAA GAA TCG GCT CCG CCC CCT CAA ACG CCC GAA GTC GGC GTC GTC ACC GTC CAG CCG CAG CCC GTG CCG GTC GTC TCC GAA CTG CCG GGC CGT ACG AGC GCC TAT CTG GTC GCG CAG GTG CGC GCA CGG GTC GAC GGC ATC GTG TTG CGG CGC GAG TTC ACG GAA GGC AGC GAC GTC AAG GCC GGC CAG CGC CTG TAC AAG ATC GAT CCG GCA CCC TAT ATC GCG CAA TTG AAC AGC GCG AAG GCG ACG CTC GCG AAG GCG CAG GCG AAC CTC GCG ACG CAG AAC GCG CTC GTC GCG CGC TAC AAG GTG CTC GTC GCC GCG AAC GCG GTC AGC AAG CAG CAG TAC GAC GAT GCG GTG GCC GCG CAA GGG CAG GCG GCC GCC GAC GTG GGC GCG GGC AAG GCC GCC GTC GAG ACC GCG CAG ATC AAC CTC GGC TAT ACG GAT GTC GTC TCG CCG ATC ACG GGC CGC GTC GGC ATC TCG CAG GTC ACG CCG GGC GCG TAC GTG CAG GCG AGC CAG GCG ACG CTG ATG TCG ACC GTC CAG CAG CTC GAT CCG GTC TAC GTC GAT CTC ACG CAG TCG AGC CTC GAC GGC CTG AAG CTG CGC CAG GAC ATC CAG AGC GGG CGC ATC AAG ACG GAA GGC CCG GGC GCG GCG AAG GTC ACG CTG ATT CTC GAG GAC GGC AAG CCG TAC CCG GAG CGG GGC AAG CTG CAG TTC AGC GAT GTC ACG GTC GAC CAG ACG ACG GGC TCG GTC ACG ATC CGC GCG ATC TTC CCG AAC AAG CAG CGC GTG CTG CTG CCG GGC ATG TTC GTG CGC GCG CGC ATC GAA GAG GGC GTC AAC GAG AAC GCG TTC CTC GTT CCG CAG ATC GGC GTC ACG CAC GAT CCG AAG GGC CAG GCG ATC GCG ATG ATC GTC GAC GGC AAG GGC AAG GTC GAG CCG CGC GTG CTG GTC ACG GGC GGC ACG CAG GGC CAG AAC TGG GTG GTC GAG AGC GGC CTG CAG GCG GGC GAC CGC GTG ATC GTG CAG GGC ATC GAC AAG GTG CGC CCG GGC ATG ACC GTG AAG GCC GCC GAG GCT CAA CTG CCG --- --- --- --- --- GCC --- --- --- --- GCG GCG GCC --- --- --- --- --- --- --- --- --- --- --- --- --- GGC GCG TCG GGT --- --- --- --- GCC GCG CCC --- --- --- --- --- --- GCG GGC --- --- --- --- GGC TCG CCC --- --- --- --- --- --- --- --- --- --- --- GCC --- --- --- --- --- --- --- --- --- --- --- --- --- --- CAG GCC GCG GCG --- --- --- --- --- --- --- --- --- --- GCG AGC GCG GCC GCG TCG GGT GCC GCG CCG TCG --- --- --- --- --- --- --- --- AGC GCT --- --- GCC GCC GCG TCG AGC GCG CAA --- 
MFP4__GCA_000520895.1           --- --- --- ATG CGC GTC GAA --- --- CGG GTT CCA TAC CGC TTA ATC ACT GTC GCG ACG --- --- --- GCT GCC GTT TTC CTG GCC GCG TGC GGA AAA AAA GAA TCG GCT CCG CCC CCT CAA ACG CCC GAA GTC GGC GTC GTC ACC GTC CAG CCG CAG CCC GTG CCG GTC GTC TCC GAA CTG CCG GGC CGT ACG AGC GCC TAT CTG GTC GCG CAG GTG CGC GCA CGG GTC GAC GGC ATC GTG TTG CGG CGC GAG TTC ACG GAA GGC AGC GAC GTC AAG GCC GGC CAG CGC CTG TAC AAG ATC GAT CCG GCA CCC TAT ATC GCG CAA TTG AAC AGC GCG AAG GCG ACG CTC GCG AAG GCG CAG GCG AAC CTC GCG ACG CAG AAC GCG CTC GTC GCG CGC TAC AAG GTG CTC GTC GCC GCG AAC GCG GTC AGC AAG CAG CAG TAC GAC GAT GCG GTG GCC GCG CAA GGG CAG GCG GCC GCC GAC GTG GGC GCG GGC AAG GCC GCC GTC GAG ACC GCG CAG ATC AAC CTC GGC TAT ACG GAT GTC GTC TCG CCG ATC ACG GGC CGC GTC GGC ATC TCG CAG GTC ACG CCG GGC GCG TAC GTG CAG GCG AGC CAG GCG ACG CTG ATG TCG ACC GTC CAG CAG CTC GAT CCG GTC TAC GTC GAT CTC ACG CAG TCG AGC CTC GAC GGC CTG AAG CTG CGC CAG GAC ATC CAG AGC GGG CGC ATC AAG ACG GAA GGC CCG GGC GCG GCG AAG GTC ACG CTG ATT CTC GAG GAC GGC AAG CCG TAC CCG GAG CGG GGC AAG CTG CAG TTC AGC GAT GTC ACG GTC GAC CAG ACG ACG GGC TCG GTC ACG ATC CGC GCG ATC TTC CCG AAC AAG CAG CGC GTG CTG CTG CCG GGC ATG TTC GTG CGC GCG CGC ATC GAA GAG GGC GTC AAC GAG AAC GCG TTC CTC GTT CCG CAG ATC GGC GTC ACG CAC GAT CCG AAG GGC CAG GCG ATC GCG ATG ATC GTC GAC GGC AAG GGC AAG GTC GAG CCG CGC GTG CTG GTC ACG GGC GGC ACG CAG GGC CAG AAC TGG GTG GTC GAG AGC GGC CTG CAG GCG GGC GAC CGC GTG ATC GTG CAG GGC ATC GAC AAG GTG CGC CCG GGC ATG ACC GTG AAG GCC GCC GAG GCT CAA CTG CCG --- --- --- --- --- GCC --- --- --- --- GCG GCG GCC --- --- --- --- --- --- --- --- --- --- --- --- --- GGC GCG TCG GGT --- --- --- --- GCC GCG CCC --- --- --- --- --- --- GCG GGC --- --- --- --- GGC TCG CCC --- --- --- --- --- --- --- --- --- --- --- GCC --- --- --- --- --- --- --- --- --- --- --- --- --- --- CAG GCC GCG GCG --- --- --- --- --- --- --- --- --- --- GCG AGC GCG GCC GCG TCG GGT GCC GCG CCG TCG --- --- --- --- --- --- --- --- AGC GCT --- --- GCC GCC GCG TCG AGC GCG CAA --- 
MFP4__GCA_000521645.1           --- --- --- ATG CGC GTC GAA --- --- CGG GTT CCA TAC CGC TTA ATC ACT GTC GCG ACG --- --- --- GCT GCC GTT TTC CTG GCC GCG TGC GGA AAA AAA GAA TCG GCT CCG CCC CCT CAA ACG CCC GAA GTC GGC GTC GTC ACC GTC CAG CCG CAG CCC GTG CCG GTC GTC TCC GAA CTG CCG GGC CGT ACG AGC GCC TAT CTG GTC GCG CAG GTG CGC GCA CGG GTC GAC GGC ATC GTG TTG CGG CGC GAG TTC ACG GAA GGC AGC GAC GTC AAG GCC GGC CAG CGC CTG TAC AAG ATC GAT CCG GCA CCC TAT ATC GCG CAA TTG AAC AGC GCG AAG GCG ACG CTC GCG AAG GCG CAG GCG AAC CTC GCG ACG CAG AAC GCG CTC GTC GCG CGC TAC AAG GTG CTC GTC GCC GCG AAC GCG GTC AGC AAG CAG CAG TAC GAC GAT GCG GTG GCC GCG CAA GGG CAG GCG GCC GCC GAC GTG GGC GCG GGC AAG GCC GCC GTC GAG ACC GCG CAG ATC AAC CTC GGC TAT ACG GAT GTC GTC TCG CCG ATC ACG GGC CGC GTC GGC ATC TCG CAG GTC ACG CCG GGC GCG TAC GTG CAG GCG AGC CAG GCG ACG CTG ATG TCG ACC GTC CAG CAG CTC GAT CCG GTC TAC GTC GAT CTC ACG CAG TCG AGC CTC GAC GGC CTG AAG CTG CGC CAG GAC ATC CAG AGC GGG CGC ATC AAG ACG GAA GGC CCG GGC GCG GCG AAG GTC ACG CTG ATT CTC GAG GAC GGC AAG CCG TAC CCG GAG CGG GGC AAG CTG CAG TTC AGC GAT GTC ACG GTC GAC CAG ACG ACG GGC TCG GTC ACG ATC CGC GCG ATC TTC CCG AAC AAG CAG CGC GTG CTG CTG CCG GGC ATG TTC GTG CGC GCG CGC ATC GAA GAG GGC GTC AAC GAG AAC GCG TTC CTC GTT CCG CAG ATC GGC GTC ACG CAC GAT CCG AAG GGC CAG GCG ATC GCG ATG ATC GTC GAC GGC AAG GGC AAG GTC GAG CCG CGC GTG CTG GTC ACG GGC GGC ACG CAG GGC CAG AAC TGG GTG GTC GAG AGC GGC CTG CAG GCG GGC GAC CGC GTG ATC GTG CAG GGC ATC GAC AAG GTG CGC CCG GGC ATG ACC GTG AAG GCC GCC GAG GCT CAA CTG CCG --- --- --- --- --- GCC --- --- --- --- GCG GCG GCC --- --- --- --- --- --- --- --- --- --- --- --- --- GGC GCG TCG GGT --- --- --- --- GCC GCG CCC --- --- --- --- --- --- GCG GGC --- --- --- --- GGC TCG CCC --- --- --- --- --- --- --- --- --- --- --- GCC --- --- --- --- --- --- --- --- --- --- --- --- --- --- CAG GCC GCG GCG --- --- --- --- --- --- --- --- --- --- GCG AGC GCG GCC GCG TCG GGT GCC GCG CCG TCG --- --- --- --- --- --- --- --- AGC GCT --- --- GCC GCC GCG TCG AGC GCG CAA --- 
MFP4__GCA_000583835.1           --- --- --- ATG CGC GTC GAA --- --- CGG GTT CCA TAC CGC TTA ATC ACT GTC GCG ACG --- --- --- GCT GCC GTT TTC CTG GCC GCG TGC GGA AAA AAA GAA TCG GCT CCG CCC CCT CAA ACG CCC GAA GTC GGC GTC GTC ACC GTC CAG CCG CAG CCC GTG CCG GTC GTC TCC GAA CTG CCG GGC CGT ACG AGC GCC TAT CTG GTC GCG CAG GTG CGC GCA CGG GTC GAC GGC ATC GTG TTG CGG CGC GAG TTC ACG GAA GGC AGC GAC GTC AAG GCC GGC CAG CGC CTG TAC AAG ATC GAT CCG GCA CCC TAT ATC GCG CAA TTG AAC AGC GCG AAG GCG ACG CTC GCG AAG GCG CAG GCG AAC CTC GCG ACG CAG AAC GCG CTC GTC GCG CGC TAC AAG GTG CTC GTC GCC GCG AAC GCG GTC AGC AAG CAG CAG TAC GAC GAT GCG GTG GCC GCG CAA GGG CAG GCG GCC GCC GAC GTG GGC GCG GGC AAG GCC GCC GTC GAG ACC GCG CAG ATC AAC CTC GGC TAT ACG GAT GTC GTC TCG CCG ATC ACG GGC CGC GTC GGC ATC TCG CAG GTC ACG CCG GGC GCG TAC GTG CAG GCG AGC CAG GCG ACG CTG ATG TCG ACC GTC CAG CAG CTC GAT CCG GTC TAC GTC GAT CTC ACG CAG TCG AGC CTC GAC GGC CTG AAG CTG CGC CAG GAT ATC CAG AGC GGG CGC ATC AAG ACG GAA GGC CCG GGC GCG GCG AAG GTC ACG CTG ATT CTC GAG GAC GGC AAG CCG TAC CCG GAG CGG GGC AAG CTG CAG TTC AGC GAT GTC ACG GTC GAC CAG ACG ACG GGC TCG GTC ACG ATC CGC GCG ATC TTC CCG AAC AAG CAG CGC GTG CTG CTG CCG GGC ATG TTC GTG CGC GCG CGC ATC GAA GAG GGC GTC AAC GAG AAC GCG TTC CTC GTT CCG CAG ATC GGC GTC ACG CAC GAT CCG AAG GGC CAG GCG ATC GCG ATG ATC GTC GAC GGC AAG GGC AAG GTC GAG CCG CGC GTG CTG GTC ACG GGC GGC ACG CAG GGC CAG AAC TGG GTG GTC GAG AGC GGC CTG CAG GCG GGC GAC CGC GTG ATC GTG CAG GGC ATC GAC AAG GTG CGC CCG GGC ATG ACC GTG AAG GCC GCC GAG GCT CAA CTG CCG --- --- --- --- --- GCC --- --- --- --- GCG GCG GCC --- --- --- --- --- --- --- --- --- --- --- --- --- GGC GCG TCG GGT --- --- --- --- GCC GCG CCC --- --- --- --- --- --- GCG GGC --- --- --- --- GGC TCG CCC --- --- --- --- --- --- --- --- --- --- --- GCC --- --- --- --- --- --- --- --- --- --- --- --- --- --- CAG GCC GCG GCG --- --- --- --- --- --- --- --- --- --- GCG AGC GCG GCC GCG TCG GGT GCC GCG CCG TCG --- --- --- --- --- --- --- --- AGC GCT --- --- GCC GCC GCG TCG AGC GCG CAA --- 
MFP4__GCA_000755765.1           --- --- --- ATG CGC GTC GAA --- --- CGG GTT CCA TAC CGC TTA ATC ACT GTC GCG ACG --- --- --- GCT GCC GTT TTC CTG GCC GCG TGC GGA AAA AAA GAA TCG GCT CCG CCC CCT CAA ACG CCC GAA GTC GGC GTC GTC ACC GTC CAG CCG CAG CCC GTG CCG GTC GTC TCC GAA CTG CCG GGC CGT ACG AGC GCC TAT CTG GTC GCG CAG GTG CGC GCA CGG GTC GAC GGC ATC GTG TTG CGG CGC GAG TTC ACG GAA GGC AGC GAC GTC AAG GCC GGC CAG CGC CTG TAC AAG ATC GAT CCG GCA CCC TAT ATC GCG CAA TTG AAC AGC GCG AAG GCG ACG CTC GCG AAG GCG CAG GCG AAC CTC GCG ACG CAG AAC GCG CTC GTC GCG CGC TAC AAG GTG CTC GTC GCC GCG AAC GCG GTC AGC AAG CAG CAG TAC GAC GAT GCG GTG GCC GCG CAA GGG CAG GCG GCC GCC GAC GTG GGC GCG GGC AAG GCC GCC GTC GAG ACC GCG CAG ATC AAC CTC GGC TAT ACG GAT GTC GTC TCG CCG ATC ACG GGC CGC GTC GGC ATC TCG CAG GTC ACG CCG GGC GCG TAC GTG CAG GCG AGC CAG GCG ACG CTG ATG TCG ACC GTC CAG CAG CTC GAT CCG GTC TAC GTC GAT CTC ACG CAG TCG AGC CTC GAC GGC CTG AAG CTG CGC CAG GAT ATC CAG AGC GGG CGC ATC AAG ACG GAA GGC CCG GGC GCG GCG AAG GTC ACG CTG ATT CTC GAG GAC GGC AAG CCG TAC CCG GAG CGG GGC AAG CTG CAG TTC AGC GAT GTC ACG GTC GAC CAG ACG ACG GGC TCG GTC ACG ATC CGC GCG ATC TTC CCG AAC AAG CAG CGC GTG CTG CTG CCG GGC ATG TTC GTG CGC GCG CGC ATC GAA GAG GGC GTC AAC GAG AAC GCG TTC CTC GTT CCG CAG ATC GGC GTC ACG CAC GAT CCG AAG GGC CAG GCG ATC GCG ATG ATC GTC GAC GGC AAG GGC AAG GTC GAG CCG CGC GTG CTG GTC ACG GGC GGC ACG CAG GGC CAG AAC TGG GTG GTC GAG AGC GGC CTG CAG GCG GGC GAC CGC GTG ATC GTG CAG GGC ATC GAC AAG GTG CGC CCG GGC ATG ACC GTG AAG GCC GCC GAG GCT CAA CTG CCG --- --- --- --- --- GCC --- --- --- --- GCG GCG GCC --- --- --- --- --- --- --- --- --- --- --- --- --- GGC GCG TCG GGT --- --- --- --- GCC GCG CCC --- --- --- --- --- --- GCG GGC --- --- --- --- GGC TCG CCC --- --- --- --- --- --- --- --- --- --- --- GCC --- --- --- --- --- --- --- --- --- --- --- --- --- --- CAG GCC GCG GCG --- --- --- --- --- --- --- --- --- --- GCG AGC GCG GCC GCG TCG GGT GCC GCG CCG TCG --- --- --- --- --- --- --- --- AGC GCT --- --- GCC GCC GCG TCG AGC GCG CAA --- 
MFP4__GCA_000755785.1           --- --- --- ATG CGC GTC GAA --- --- CGG GTT CCA TAC CGC TTA ATC ACT GTC GCG ACG --- --- --- GCT GCC GTT TTC CTG GCC GCG TGC GGA AAA AAA GAA TCG GCT CCG CCC CCT CAA ACG CCC GAA GTC GGC GTC GTC ACC GTC CAG CCG CAG CCC GTG CCG GTC GTC TCC GAA CTG CCG GGC CGT ACG AGC GCC TAT CTG GTC GCG CAG GTG CGC GCA CGG GTC GAC GGC ATC GTG TTG CGG CGC GAG TTC ACG GAA GGC AGC GAC GTC AAG GCC GGC CAG CGC CTG TAC AAG ATC GAT CCG GCA CCC TAT ATC GCG CAA TTG AAC AGC GCG AAG GCG ACG CTC GCG AAG GCG CAG GCG AAC CTC GCG ACG CAG AAC GCG CTC GTC GCG CGC TAC AAG GTG CTC GTC GCC GCG AAC GCG GTC AGC AAG CAG CAG TAC GAC GAT GCG GTG GCC GCG CAA GGG CAG GCG GCC GCC GAC GTG GGC GCG GGC AAG GCC GCC GTC GAG ACC GCG CAG ATC AAC CTC GGC TAT ACG GAT GTC GTC TCG CCG ATC ACG GGC CGC GTC GGC ATC TCG CAG GTC ACG CCG GGC GCG TAC GTG CAG GCG AGC CAG GCG ACG CTG ATG TCG ACC GTC CAG CAG CTC GAT CCG GTC TAC GTC GAT CTC ACG CAG TCG AGC CTC GAC GGC CTG AAG CTG CGC CAG GAC ATC CAG AGC GGG CGC ATC AAG ACG GAA GGC CCG GGC GCG GCG AAG GTC ACG CTG ATT CTC GAG GAC GGC AAG CCG TAC CCG GAG CGG GGC AAG CTG CAG TTC AGC GAT GTC ACG GTC GAC CAG ACG ACG GGC TCG GTC ACG ATC CGC GCG ATC TTC CCG AAC AAG CAG CGC GTG CTG CTG CCG GGC ATG TTC GTG CGC GCG CGC ATC GAA GAG GGC GTC AAC GAG AAC GCG TTC CTC GTT CCG CAG ATC GGC GTC ACG CAC GAT CCG AAG GGC CAG GCG ATC GCG ATG ATC GTC GAC GGC AAG GGC AAG GTC GAG CCG CGC GTG CTG GTC ACG GGC GGC ACG CAG GGC CAG AAC TGG GTG GTC GAG AGC GGC CTG CAG GCG GGC GAC CGC GTG ATC GTG CAG GGC ATC GAC AAG GTG CGC CCG GGC ATG ACC GTG AAG GCC GCC GAG GCT CAA TTG CCG --- --- --- --- --- GCC --- --- --- --- GCG GCG GCC --- --- --- --- --- --- --- --- --- --- --- --- --- GGC GCG TCG GGT --- --- --- --- GCC GCG CCC --- --- --- --- --- --- GCG GGC --- --- --- --- GGC TCG CCC --- --- --- --- --- --- --- --- --- --- --- GCC --- --- --- --- --- --- --- --- --- --- --- --- --- --- CAG GCC GCG GCG --- --- --- --- --- --- --- --- --- --- GCG AGC GCG GCC GCG TCG GGT GCC GCG CCG TCG --- --- --- --- --- --- --- --- AGC GCT --- --- GCC GCC GCG TCG AGC GCG CAA --- 
MFP4__GCA_000755825.1           --- --- --- ATG CGC GTC GAA --- --- CGG GTT CCA TAC CGC TTA ATC ACT GTC GCG ACG --- --- --- GCT GCC GTT TTC CTG GCC GCG TGC GGA AAA AAA GAA TCG GCT CCG CCC CCT CAA ACG CCC GAA GTC GGC GTC GTC ACC GTC CAG CCG CAG CCC GTG CCG GTC GTC TCC GAA CTG CCG GGC CGT ACG AGC GCC TAT CTG GTC GCG CAG GTG CGC GCA CGG GTC GAC GGC ATC GTG TTG CGG CGC GAG TTC ACG GAA GGC AGC GAC GTC AAG GCC GGC CAG CGC CTG TAC AAG ATC GAT CCG GCA CCC TAT ATC GCG CAA TTG AAC AGC GCG AAG GCG ACG CTC GCG AAG GCG CAG GCG AAC CTC GCG ACG CAG AAC GCG CTC GTC GCG CGC TAC AAG GTG CTC GTC GCC GCG AAC GCG GTC AGC AAG CAG CAG TAC GAC GAT GCG GTG GCC GCG CAA GGG CAG GCG GCC GCC GAC GTG GGC GCG GGC AAG GCC GCC GTC GAG ACC GCG CAG ATC AAC CTC GGC TAT ACG GAT GTC GTC TCG CCG ATC ACG GGC CGC GTC GGC ATC TCG CAG GTC ACG CCG GGC GCG TAC GTG CAG GCG AGC CAG GCG ACG CTG ATG TCG ACC GTC CAG CAG CTC GAT CCG GTC TAC GTC GAT CTC ACG CAG TCG AGC CTC GAC GGC CTG AAG CTG CGC CAG GAC ATC CAG AGC GGG CGC ATC AAG ACG GAA GGC CCG GGC GCG GCG AAG GTC ACG CTG ATT CTC GAG GAC GGC AAG CCG TAC CCG GAG CGG GGC AAG CTG CAG TTC AGC GAT GTC ACG GTC GAC CAG ACG ACG GGC TCG GTC ACG ATC CGC GCG ATC TTC CCG AAC AAG CAG CGC GTG CTG CTG CCG GGC ATG TTC GTG CGC GCG CGC ATC GAA GAG GGC GTC AAC GAG AAC GCG TTC CTC GTT CCG CAG ATC GGC GTC ACG CAC GAT CCG AAG GGC CAG GCG ATC GCG ATG ATC GTC GAC GGC AAG GGC AAG GTC GAG CCG CGC GTG CTG GTC ACG GGC GGC ACG CAG GGC CAG AAC TGG GTG GTC GAG AGC GGC CTG CAG GCG GGC GAC CGC GTG ATC GTG CAG GGC ATC GAC AAG GTG CGC CCG GGC ATG ACC GTG AAG GCC GCC GAG GCT CAA CTG CCG --- --- --- --- --- GCC --- --- --- --- GCG GCG GCC --- --- --- --- --- --- --- --- --- --- --- --- --- GGC GCG TCG GGT --- --- --- --- GCC GCG CCC --- --- --- --- --- --- GCG GGC --- --- --- --- GGC TCG CCC --- --- --- --- --- --- --- --- --- --- --- GCC --- --- --- --- --- --- --- --- --- --- --- --- --- --- CAG GCC GCG GCG --- --- --- --- --- --- --- --- --- --- GCG AGC GCG GCC GCG TCG GGT GCC GCG CCG TCG --- --- --- --- --- --- --- --- AGC GCT --- --- GCC GCC GCG TCG AGC GCG CAA --- 
MFP4__GCA_000755845.1           --- --- --- ATG CGC GTC GAA --- --- CGG GTT CCA TAC CGC TTA ATC ACT GTC GCG ACG --- --- --- GCT GCC GTT TTC CTG GCC GCG TGC GGA AAA AAA GAA TCG GCT CCG CCC CCT CAA ACG CCC GAA GTC GGC GTC GTC ACC GTC CAG CCG CAG CCC GTG CCG GTC GTC TCC GAA CTG CCG GGC CGT ACG AGC GCC TAT CTG GTC GCG CAG GTG CGC GCA CGG GTC GAC GGC ATC GTG TTG CGG CGC GAG TTC ACG GAA GGC AGC GAC GTC AAG GCC GGC CAG CGC CTG TAC AAG ATC GAT CCG GCA CCC TAT ATC GCG CAA TTG AAC AGC GCG AAG GCG ACG CTC GCG AAG GCG CAG GCG AAC CTC GCG ACG CAG AAC GCG CTC GTC GCG CGC TAC AAG GTG CTC GTC GCC GCG AAC GCG GTC AGC AAG CAG CAG TAC GAC GAT GCG GTG GCC GCG CAA GGG CAG GCG GCC GCC GAC GTG GGC GCG GGC AAG GCC GCC GTC GAG ACC GCG CAG ATC AAC CTC GGC TAT ACG GAT GTC GTC TCG CCG ATC ACG GGC CGC GTC GGC ATC TCG CAG GTC ACG CCG GGC GCG TAC GTG CAG GCG AGC CAG GCG ACG CTG ATG TCG ACC GTC CAG CAG CTC GAT CCG GTC TAC GTC GAT CTC ACG CAG TCG AGC CTC GAC GGC CTG AAG CTG CGC CAG GAC ATC CAG AGC GGG CGC ATC AAG ACG GAA GGC CCG GGC GCG GCG AAG GTC ACG CTG ATT CTC GAG GAC GGC AAG CCG TAC CCG GAG CGG GGC AAG CTG CAG TTC AGC GAT GTC ACG GTC GAC CAG ACG ACG GGC TCG GTC ACG ATC CGC GCG ATC TTC CCG AAC AAG CAG CGC GTG CTG CTG CCG GGC ATG TTC GTG CGC GCG CGC ATC GAA GAG GGC GTC AAC GAG AAC GCG TTC CTC GTT CCG CAG ATC GGC GTC ACG CAC GAT CCG AAG GGC CAG GCG ATC GCG ATG ATC GTC GAC GGC AAG GGC AAG GTC GAG CCG CGC GTG CTG GTC ACG GGC GGC ACG CAG GGC CAG AAC TGG GTG GTC GAG AGC GGC CTG CAG GCG GGC GAC CGC GTG ATC GTG CAG GGC ATC GAC AAG GTG CGC CCG GGC ATG ACC GTG AAG GCC GCC GAG GCT CAA TTG CCG --- --- --- --- --- GCC --- --- --- --- GCG GCG GCC --- --- --- --- --- --- --- --- --- --- --- --- --- GGC GCG TCG GGT --- --- --- --- GCC GCG CCC --- --- --- --- --- --- GCG GGC --- --- --- --- GGC TCG CCC --- --- --- --- --- --- --- --- --- --- --- GCC --- --- --- --- --- --- --- --- --- --- --- --- --- --- CAG GCC GCG GCG --- --- --- --- --- --- --- --- --- --- GCG AGC GCG GCC GCG TCG GGT GCC GCG CCG TCG --- --- --- --- --- --- --- --- AGC GCT --- --- GCC GCC GCG TCG AGC GCG CAA ---
[truncated: 27,691,784 more chars]
