# Supplementary material for: Subfunctionalization influences the expansion of bacterial multidrug antibiotic resistance
Source: BMC Genomics. 2017 Oct 30;18:834. doi: 10.1186/s12864-017-4222-4 (PMC5663151; doi:10.1186/s12864-017-4222-4)
Supplement: Supplementary file 1 — Calculation of synonymous/non-synonymous substitution. (ZIP 34380 kb) [file 12864_2017_4222_MOESM1_ESM.zip › Additional_File_1/MFP/translatorx_MFP.aln]

>MFP4__GCA_000198775.1
GTGCGTTCCATGCGCGTCGATTGGGTTCGAGTACGTTTTTTCCCCGCTACCGCGGCGGCCGCGGTAGCCGCAGCTTTCGTGCTTGCCGGGTGCGGCAAGAAGCCAGCCGCTCCACCGGCGCAAGTACCCGAAGTCGGCGTGGTGACGGTGGAGCCCAAGCCGGTGCCGGTGATTACCGATTTGCCCGGGCGCACCAGCGCGTACCTCGTTGCGCAGGTGCGCGCGCGCGTGGACGGCATCGTGCAGCGCCGCGAATTCACCGAGGGTAGCGAGGTCAAGACCGGCCAGCGGCTGTACAAGATCGACCCGGCGCCGTACGAGGCCGCGCTCGCCAGCGCGAAGGCGTCGCTCGCCAAGGCGCAAGCCAATCTCGCATCGACCCGTGCTCAGGCGGAGCGCTTCGAGGTGCTGGTCGCCTCGAACGCGATCAGCAAGCAGGACTACGACAATGCCGTGGCCGCCGAGCGGCAGGCCGAGGCGGATGTCGCGGCCGGCAAGGCGTCAGTGCAGACAGCTGCCATCAATCTGGGCTATACCGACGTGGTATCACCGATTAATGGCCGCATCGGTCTGTCCGTTGTCACGCCGGGCGCATACGTGCAGGCGAACCAGGCCACGCTGATGAGCACCGTGCAGCAACTCGATCCGATGTATGTCGATCTGACTCAATCAAGTGCGGATGGTTTGCGATTGCGGCGCGAGATCCAGCAGGGGCGCTTGCGCACCCAGGGCTCGAACAGCGCGAAAGTGCAGCTGATGCTTGAGGACGGCACGTTTTATCCGATCGAGGGCAAGCTGCAGTTTGCTGACGTGACGGTCGATCAGTCCACCGGCTCGGTCATCCTGCGGGCATTGTTTCCAAACCCGGATCGCGTGCTGCTGCCCGGTATGTTTGTGCGCGCGCGCATCGTCGAGGGGGTGAACGAGCGGGCAATTGTCGTGCCGCAGGTCGGTATCACGCGCGACCAGAAAGGCATGCCGACCGCGCTGGTGGTCGGCCCAGACAACAAGGTCGCGCTGCGCCAGTTGGTTACCAGCCGAACCCATGGCGCGAACTGGATTGTCGAGAGCGGCCTGAACCCGGGTGAACGCGTCATCGTGCAGGGCACCGAGAAAGTGCGCCCGGGGGCAACCGTCAAGCCGGTGCCCGCGCAACTGCCG---------------CCC------------------------------------------------------------GAAATGACGGCG------------AGCCCGTCG------------------CCCGGC------------GGGGCGCCG---------------------------------GCC------------------------------------------GCATCTGGCGTG------------------------------CAGCCCGCCGCGCCCCGCGGGGCCAGCCAGGCT---------------------GCCGCGAGTGCGCCGGCCGATGCAAGCGCCGCGCAA---
>MFP4__GCA_000818655.1
---------ATGCGCTTCGAA------AGGATTCCAAACCGATTCATCCGTGTCGCGACGGCCATGTCGGCCGCCATGCTCGTGGCCGCCTGCGGGGACAAGCATCCGCCGATGACCCCGCCCACGCCCGAAGTCGGCGTCGTCACGCTCGCGCCCGTCGCGGTGCCCGTGACCAGCGAATTGCCGGGGCGCACCAGCGCGTTCGTCGATGCCCAAGTGCGCGCACGCGTCGATGGCATCGTGCAGCGGCGCGATTTCACCGAAGGCGCGCTCGTGAAGGCCGGCCAGCGACTCTACAAGATCGATCACGCGCCGTATCTCGCGCAGCTCGACAGCGCGAAGGCGTCGCTTGCGAAGGCCGAGGCGAATCTCGTCTCGACATCGGCTCAGGCCGAGCGATACAAGGTGCTCGTCGCCGCGAACGCGGTCAGCAAGCAGGACTACGACAACGCGGTCGCCGCGCAAGGCCAGGCGGCGGCGGAAGTAGCGGCGGCGAAGGCTGCGCTGCGCACGGCGCAGATCAACGTCGGCTATACGGACGTCGCGTCGCCCGTCACGGGCCAGATCGGCATATCGCAAGTCACGCCGGGCGCGTACGTGCAGGCGAGCCAGGCCACGCTGATGGCGACCGTGCAGCAGCTCGACCCGATGTACGTCGATCTCACGCAATCGAGTCTCGACGGCCTCAAGCTGCGTCGCCAGATCCAGGAAGGGCGGCTCGTGAGCGCCGGTCCGAACGCCGCCGAAGTCACGCTGATTCTCGAAGACGGCCGCGTTTATCCCGAGAAAGGCAAGCTCCAGTTCAGCGACGTGACCGTGGACCGCTCGACCGGCTCCGTCACCGTGCGCGCGGTGTTCCCGAACCATGACCGCGTGCTGTTGCCGGGCATGTTCGTGCGCGCGCGCATCGCCGAGGGCGTCAATGAGCACGCGCTGCTCGTGCCGGTCGCGGGCGTCACGCACGACCAGAAAGGCACCCCCATCGCGATGATCGTCGACAAGGACGGCAAGGTCGCGCCGCGCCCGCTCGTGACATCGGGCACGGCGGGGCAGAACTGGATCGTCGAGAGCGGCGTGCAGGCGGGCGATCGCGTGATCGTCGAAGGCACCGACAAGGTTCGGCCGGGCATGGTCGTGAAGGCCGCGCCGGCTTCGGTGGCT---------------TTT------------GCCGCTTCC---------------------------------------GCAGCTTCGGCC---------------------------------------GCTTCC---------------------------------------------------------------------------------------------------------------------------------------------GCAGCTTCGGCCGCGTCCGGCGCG---------------------------------------------------------------------
>MFP4__GCA_000472825.1
---------ATGCGCGTCGAA------CGGGTTCCATTCCGCCTAATCAGTGTCGCGACG---------GCTGCCATCGTGCTCGCAGCCTGCGGGCAAAAGCAGTCGGCGCCCCCGCCGCAAACTCCCGAAGTCGGTATCGTCACCCTCCAGCCGACCGCCGTGCCGGTCGTCTCCGAACTTCCCGGCCGCACCAGCGCCTACCTCGTCGCGCAAGTGCGCGCGCGGGTGGACGGTATCGTCCTGCGCCGCGAATTCACCGAAGGCGCGCTCGTGAAGGCCGGCCAGCGGCTTTACAAGATCGACCCGGCGCCGTACATCGCCGCGCTCAACAACGCCAAGGCCACGCTCGCCAAGGCGCAGGCGAACCTCGTCACGCAGAACGCATTGGTGGCGCGCTACAAGGTGCTGGTGCAGGCCAACGCGGTGAGCAAGCAGGACTACGACAACGCGGTTTCCGCGCAAGGCCAGGCGGTGGCCGACGTCGCTGCCGGCAAGGCCGCGGTCGACACCGCGCAGATCAACCTCGGCTACACCGATGTCGTTTCTCCGGTCACGGGCCAGGTCGGCATCTCGCAGGTCACGCCGGGCGCCTTCGTGCAGGCGAGCGCGGCGACGCTGATGTCGACGGTGCAGCAGCTCGACCCGATGTACGTCGACGTCACCCAATCGAGCCTCGATGGGCTCAAGCTGCGCCGCCAGATCCAGGAAGGGCGCCTGAAGACGAGCGGCCCGAACGCCACGAAGGTCGCGCTCGTCCTCGAAGACGGCCGCACCTACGTGGAAAAGGGCAAGCTCCAGTTCAGCGACGTCACGGTCGACCAGACCACGGGCTCCGTCACGGTACGCGCGATCTTCCCGAACCCCGACCGCGTGCTGCTGCCCGGCATGTTCGTGCGCGCGCGCATCGAGGAAGGTATCGACAACAACGCGTTCCTCGTGCCGCAGGTCGGCGTGCAGCACGATCAGAAGGGTCAGGCATCGGTGTATGTCGTGAACAAGGAAGACAAGGTCGTGTCGACGCCGGTCACGATCGGGTCCGCGCAGGGTCAGGACTGGGTCGTCCAGAGCGGGTTGAACCCGGGCGACCGCGTGATCGTGCAGGGCACCGACAAGGTCAAGCCGGGCTTGCAGGTCAAGCCCGTCCCCGCGCAGTTGCCG---------------CCG------------CCGCCGGTG---------------------------------------------GCGGGC---------------GCGCCTTCGGCCGACATGGCGACGGCCTCG------------GGCAATACC------------------------------------------------------------------------------AACGCTGCCAGC------------------------------GCGGCATCGGCCGCGCACGGCGCCTCGGCTGCG------------------------------------CCTGCCGCTTCCGCAGCGCAA---
>MFP4__GCA_000472845.1
---------ATGCGCGTCGAA------CGGGTTCCATTCCGCCTAATCAGTGTCGCGACG---------GCTGCCATCGTGCTCGCAGCCTGCGGGCAAAAGCAGTCGGCGCCCCCGCCGCAAACTCCCGAAGTCGGTATCGTCACCCTCCAGCCGACCGCCGTGCCGGTCGTCTCCGAACTTCCCGGCCGCACCAGCGCCTACCTCGTCGCGCAAGTGCGCGCGCGGGTGGACGGTATCGTCCTGCGCCGCGAATTCACCGAAGGCGCGCTCGTGAAGGCCGGCCAGCGGCTTTACAAGATCGACCCGGCGCCGTACATCGCCGCGCTCAACAACGCCAAGGCCACGCTCGCCAAGGCGCAGGCGAACCTCGTCACGCAGAACGCATTGGTGGCGCGCTACAAGGTGCTGGTGCAGGCCAACGCGGTGAGCAAGCAGGACTACGACAACGCGGTTTCCGCGCAAGGCCAGGCGGTGGCCGACGTCGCTGCCGGCAAGGCCGCGGTCGACACCGCGCAGATCAACCTCGGCTACACCGATGTCGTTTCTCCGGTCACGGGCCAGGTCGGCATCTCGCAGGTCACGCCGGGCGCCTTCGTGCAGGCGAGCGCGGCGACGCTGATGTCGACGGTGCAGCAGCTCGACCCGATGTACGTCGACGTCACCCAATCGAGCCTCGATGGGCTCAAGCTGCGCCGCCAGATCCAGGAAGGGCGCCTGAAGACGAGCGGCCCGAACGCCACGAAGGTCGCGCTCGTCCTCGAAGACGGCCGCACCTACGTGGAAAAGGGCAAGCTCCAGTTCAGCGACGTCACGGTCGACCAGACCACGGGCTCCGTCACGGTACGCGCGATCTTCCCGAACCCCGACCGCGTGCTGCTGCCCGGCATGTTCGTGCGCGCGCGCATCGAGGAAGGTATCGACAACAACGCGTTCCTCGTGCCGCAGGTCGGCGTGCAGCACGATCAGAAGGGTCAGGCATCGGTGTATGTCGTGAACAAGGAAGACAAGGTCGTGTCGACGCCGGTCACGATCGGGTCCGCGCAGGGTCAGGACTGGGTCGTCCAGAGCGGGTTGAACCCGGGCGACCGCGTGATCGTGCAGGGCACCGACAAGGTCAAGCCGGGCTTGCAGGTCAAGCCCGTCCCCGCGCAGTTGCCG---------------CCG------------CCGCCGGTG---------------------------------------------GCGGGC---------------GCGCCTTCGGCCGACATGGCGACGGCCTCG------------GGCAATACC------------------------------------------------------------------------------AACGCTGCCAGC------------------------------GCGGCATCGGCCGCGCACGGCGCCTCGGCTGCG------------------------------------CCTGCCGCTTCCGCAGCGCAA---
>MFP4__GCA_000739815.1
---------ATGCGCGTCGAA------CGGGTTCCATTCCGCCTAATCAGTGTCGCGACG---------GCTGCCATCGTGCTCGCAGCCTGCGGGCAAAAGCAGTCGGCGCCCCCGCCGCAAACTCCCGAAGTCGGTATCGTCACCCTCCAGCCGACCGCCGTGCCGGTCGTCTCCGAACTTCCCGGCCGCACCAGCGCCTACCTCGTCGCGCAAGTGCGCGCGCGGGTGGACGGTATCGTCCTGCGCCGCGAATTCACCGAAGGCGCGCTCGTGAAGGCCGGCCAGCGGCTTTACAAGATCGACCCGGCGCCGTACATCGCCGCGCTCAACAACGCCAAGGCCACGCTCGCCAAGGCGCAGGCGAACCTCGTCACGCAGAACGCATTGGTGGCGCGCTACAAGGTGCTGGTGCAGGCCAACGCGGTGAGCAAGCAGGACTACGACAACGCGGTTTCCGCGCAAGGCCAGGCGGTGGCCGACGTCGCTGCCGGCAAGGCCGCGGTCGACACCGCGCAGATCAACCTCGGCTACACCGATGTCGTTTCTCCGGTCACGGGCCAGGTCGGCATCTCGCAGGTCACGCCGGGCGCCTTCGTGCAGGCGAGCGCGGCGACGCTGATGTCGACGGTGCAGCAGCTCGACCCGATGTACGTCGACGTCACCCAATCGAGCCTCGATGGGCTCAAGCTGCGCCGCCAGATCCAGGAAGGGCGCCTGAAGACGAGCGGCCCGAACGCCACGAAGGTCGCGCTCGTCCTCGAAGACGGCCGCACCTACGTGGAAAAGGGCAAGCTCCAGTTCAGCGACGTCACGGTCGACCAGACCACGGGCTCCGTCACGGTACGCGCGATCTTCCCGAACCCCGACCGCGTGCTGCTGCCCGGCATGTTCGTGCGCGCGCGCATCGAGGAAGGTATCGACAACAACGCGTTCCTCGTGCCGCAGGTCGGCGTGCAGCACGATCAGAAGGGTCAGGCATCGGTGTATGTCGTGAACAAGGAAGACAAGGTCGTGTCGACGCCGGTCACGATCGGGTCCGCGCAGGGTCAGGACTGGGTCGTCCAGAGCGGGTTGAACCCGGGCGACCGCGTGATCGTGCAGGGCACCGACAAGGTCAAGCCGGGCTTGCAGGTCAAGCCCGTCCCCGCGCAGTTGCCG---------------CCG------------CCGCCGGTG---------------------------------------------GCGGGC---------------GCGCCTTCGGCCGACATGGCGACGGCCTCG------------GGCAATACC------------------------------------------------------------------------------AACGCTGCCAGC------------------------------GCGGCATCGGCCGCGCACGGCGCCTCGGCTGCG------------------------------------CCTGCCGCTTCCGCAGCGCAA---
>MFP4__GCA_000739775.1
---------ATGCGCGTCGAA------CGGGTTCCATTCCGCCTAATCAGTGTCGCGACG---------GCTGCCATCGTGCTCGCAGCCTGCGGGCAAAAGCAGTCGGCGCCGCCGCCGCAAGCCCCCGAAGTGGGTATCGTTACCGTCCAGCCGACCGCCGTGCCGGTCGTCTCCGAGCTTCCCGGCCGTACCAGTGCCTATCTCGTCGCGCAGGTGCGCGCCCGGGTGGACGGCATCGTCCTGCGCCGCGAGTTCACGGAAGGCGCGATCGTGAAGGCCGGTCAGCGGCTCTACAAGATCGATCCCGCGCCGTATATCGCCGCGCTCAACACCGCCAAGGCCACGCTCGCCAAGGCGCAGGCCAACCTCGTCACGCAGAACGCGCTGGTTTCGCGCTACAAGGTTCTGGTGCAGGCCAACGCCGTCAGCAAGCAGGACTACGACAACGCCGTTTCCGCGCAAGGCCAGGCGGCGGCGGACGTCGCCTCCGGCAAGGCCGCCGTCGATACGGCGCAGATCAACCTCGGCTACACCGACGTCGTTTCGCCGGTCACGGGCCAGGTCGGCATCTCGCAGGTCACGCCGGGCGCCTATGTGCAGGCGAGCGCCGCGACGCTCATGTCGACGGTTCAGCAGCTCGACCCGATGTATGTCGACGTCACGCAGTCGAGCCTCGACGGCCTGAAGCTGCGCCGCGCGATCCAGGACGGCCGCCTGTCGACCAACGGCCCGAATGCCGCGAAGGTCTCGCTCGTGCTCGAAGACGGCCGCGTGTACGCGCAGAAGGGCAAGCTCCAGTTCAGCGACGTCACGGTCGATCAGACCACCGGCTCGGTGACGGTGCGCGCGCTCTTCCCGAACGCCGACCGCGTGCTGCTGCCGGGCATGTTCGTGCGCGCGCGCATCGAAGAAGGCATCAACAACAACGCGTTCCTCGTGCCGCAGGTGGGCGTGCTGCACGACCAGAAGGGCCAGGCCTCGGTGTACGTCGTCGGCAAGGACGACAAGGTCGTGCCGACGCCGATCGTCACGTCGGGCACGCAGGGCCAGGACTGGGTCGTGGAGAGCGGCCTGCAGGCCGGCGACCGCGTGATCGTGCAAGGCACCGACAAGGTCAAGCCGGGTGCGCAGGTCAAGCCTGTCGCGGCGCAACTGCCG---------------CCGCCGCCG------CCGCCGGGC---------------------------------------GCGCCTTCGGCC------GACATGGCGACCGCT------------------TCGGGC------------TATGCGAAC---------------------------------GCT------------------------------------------GCCAGCGCCGCG------------------------------TCGGGTCCCGCAGCGGGCAAAGGCGGTGCCTCG------------------------GCTGCG------CCTGCCGCCTCCGCAGCGCAA---
>MFP4__GCA_000519185.1
---------ATGCGCGTCGAA------CGGGTTCCATTCCGCCTAATCAGTGTCGCGACG---------GCTGCCATCGTGCTCGCAGCCTGCGGGCAAAAGCAGTCGGCGCCGCCGCCGCAAGCCCCCGAAGTGGGTATCGTCACCGTCCAGCCGTCCTCCGTGCCGGTCGTCTCCGAGCTTCCCGGCCGTACCAGTGCCTTCCTCGTCGCGCAAGTGCGCGCACGGGTGGACGGCATCGTGCTGCGCCGCGAATTCATCGAAGGCGCGCTCGTCAAGGCCGGTCAGCGGCTCTACAAGATCGACCCGGCGCCGTATATCGCCGCGCTCAACAACGCCAAGGCCACGCTCGCCAAGGCGCAGGCCAACCTCGTCACGCAGAACGCACTGGTTGCGCGCTACAAGGTGCTCGTGCAGGCCAATGCGGTGAGCAAGCAGGACTACGACAACGCTGTTTCCGCCCAGGGCCAGGCCGCCGCCGACGTCGCCGCCGGCAAGGCCGCCGTCGACACCGCGCAGATCAATCTCGGCTATACCGACGTCGTTTCGCCGGTCTCGGGCCAGGTCGGCATCTCGCAGGTCACGCCGGGCGCCTATGTGCAGGCGAGCGCGGCCACGTTGATGTCGACGGTGCAGCAGCTCGATCCGATGTACGTGGACGTCACGCAGTCGAGCCTCGATGGCCTGAAGCTGCGCCGCGAGATCCAGGAAGGTCGCCTGAAGACCAACGGCCCGAACGCCGCGAAGGTTTCGCTCGTGCTCGAAGACGGCCGCACCTATTCGGAAAAGGGCAAGCTCCAGTTCTCCGACGTCACCGTCGACCAGACCACGGGCTCGGTCACGGTTCGCGCGATTTTCCCGAACCCCGACCGCGTGCTGCTGCCGGGCATGTTCGTGCGCGCGCGCATCGAAGAAGGCATCAACAACAACGCGTTCCTCGTGCCGCAGGTCGGCGTGCAGCACGACCAGAAGGGCCAGGCATCGGTGTACGTCGTCAACCAGGACAACAAGGTCGTGCCGACGCCGATCACCACTGCGGGCACGCAGGGCCAGGACTGGGTCGTCCAGAGCGGTCTGAACGCCGGCGACCGCGTGATCGTTCAGGGCACGGACAAGGTCAAGCCGGGTGCGCAGGTCAAGCCGGTTGCCGCGCAACTGCCG---------------CCGCCG---------CCGCCGTCG---------------------------------------GGCGCGCCTTCG------------GCCGACATG------------------GCAACG------------GCTTCGGGC------------------------------------------------------------------------------TATGCGAACGCC------------------------------GCCAGCGCCGCATCGGGGCCGAAGGCTGCCTCG------------------------GCTGCG------CCTGCCGCCTCCGCAGCGCAA---
>MFP4__GCA_000685015.1
---------ATGCGCGTCGAA------CGGGTTCCATTCCGCCTAATCAGCTTCGCGACG---------GCTGCAGTAGTGCTCGCAGCGTGCGGGCAAAAGCAGTCGGCGCCGCCGCCGCAAACCCCCGAAGTGGGTGTTGTCACCGTCCAGACCAGCACCGTGCCGGTCGTCACCGAACTGCCGGGCCGCACCAACGCCTTCCTCGTCGCGCAGGTGCGCGCACGGGTCGACGGCATCGTGCTGCGCCGCGAGTTCACCGAAGGTTCGGTCGTGAAGGCCGGCCAGCGCCTGTACAAGATCGATCCGGCGCCGTACATCGCCACCCTCAATAACGCCAAGGCGACGCTTGCCAAGGCGAAGGCGAACCTCGTCACGCAGAACGCCCTCGTCGCGCGCTACAAGGTGCTCGTGTCGGCCAATGCGGTGAGCAAGCAGGACTACGACAACGCGGTCGCAGCACAAGGTCAGGCGCAAGCCGATGTCGATGCCGGCAAGGCTTCCGTCGACACCGCCCAGATCAACCTGGGCTACACCGACGTGCTCTCGCCGATCACCGGCAAGGTCGGCATCTCGCAGGTCACGCCGGGTGCGTACGTGCAGGCGAGCGCCGCGACGCTGCTCTCGACCGTGCAGCAGATGACGCCGATGTACGTCGACCTCACGCAGTCGAGCCTCGACGGCCTGCGCCTGCGCCGCGAAGTCGAAGAAGGGCGCCTGAAGACCAACGGCCCCGACGCCGCCAAGGTCACGCTGGTGCTCGAAGACGGCCGCAACTATGCGCAGCAGGGCAAGCTCCAGTTCACCGACGTCACGGTCGACCAGACCACGGGCTCGGTGACGATCCGTGCGCTGTTCCCGAATCCGGACAACGTGCTGCTGCCGGGCATGTTCGTGCGCGCGCGCATCGACGAAGGCACCAACGATCACGCGATCCTCGTGCCGCAGATCGGCGTCCAGCACGACCAGAAGGGCCAGGCGACGGTGATGGTCGTCAACGCCCAGAACAAGGTCGAGCTGCATCCGGTCGTCACGTCGGCTTCCATCGGCCAGGACTGGGTCGTGGACAGCGGCCTGAATCCGGGCGACCGCGTGATCGTGCAAGGCACGGAAAAGGTCAAGCCGGGCGCCCAGGTCAAGGCCGTGGACGCCCATCTGCCG---------------CCGCCGCCCCCGCCGGGCGCGCCT---------------------------------------TCGGCGGACGAG------------GCGACGGCT------------------TCGGGT------------TACGCGAGC------------------------------------------------------------------------------GCAGGCGCGGCA------------------------------TCGGGCGCATCCGGCGCCTCGGCTGCCCCCGCG---------------------GCTTCCGCA------CCCGCTGCCTCCGCTGCGCAA---
>MFP4__GCA_000685075.1
---------ATGCGCGTCGAA------CGGGTTCCATTCCGCCTTATTACCTTCGCGACG---------GCTGCCGTAGTGCTCGCAGCGTGCGGGCAAAAGCAGTCCGCGCCGCCGCCGCAAACCCCCGAAGTCGGTGTCGTCGCCGTCCAGCCCACCTCGGTGCCGGTCGTGAGCGAGCTGCCGGGCCGCACCAATGCTTTCCTCGTCGCGCAAGTGCGCGCGCGGGTCGACGGCATTGTGCTGCGCCGCGAGTTCACCGAAGGGGCGGTCGTGAACGCGGGCCAGCGCCTGTACAAGATCGATCCGGCGCCCTACATCGCCACGCTCAATAACGCCAAGGCCACGCTTGCGAAGGCGAAGGCGAATCTCGTCACGCAGAACGCACTCGTCGCGCGCTACAAGGTGCTCGTCGCGGCCAATGCGGTCAGCAAGCAGGACTACGACAACGCGGTGTCCGCGCAAGGCCAAGCGCAAGCCGACGTCGATGCGGGCAAGGCCGCGGTCGACACCGCGCAGATCAATCTGGGCTACACGGACGTGCTCTCGCCCATCACCGGCAAGGTCGGCATCTCGCAGGTCACGCCGGGCGCCTACGTGCAGGCGAGCCAGGCCACGCTGATGTCCACCGTGCAGCAGATGGACCCGATGTACGTGGACCTCACGCAGTCGAGTCTCGACGGCCTGAAGCTGCGCCGCGACGTCGAGTCGGGGCGCCTGAAGACCAATGGCCCGAATGCGGCCAAGGTCACGCTCGTGCTCGAAGACGGCCGCACCTATGCGCAGCAGGGCAAGCTCCAGTTCACCGACGTCACGGTCGACCAGACCACCGGCTCGGTCACGATCCGCGCGCTGTTCCCGAACCCCGACCGCGTGCTGCTGCCGGGCATGTTCGTGCGCGCGCGCATCGACGAAGGCACCAACGACAACGCGTACCTCGTGCCGCAGGTGGGCGTGCAGCACGACCAGAAGGGCCAGGCCACGGTGCTGGTCGTCGACGGCAAGAACAAGGTCGTGGTCCATCCGATCGTCACGTCGGGCACGCAGGGCCAGGACTGGGTCGTCGAAAGCGGCCTGCAACCCGGCGACCGCGTGATCGTGCAGGGCACCGAGAAGGTCCACCCCGGCACGACCGTGAAGGCCGTGGACGCGCACCTGCCG---------------CCGCCGCCC------CCGCCGGGC---------------------------------------GCGCCTTCGGCG------GATGAGGCGACGGCC---------------------TCG------------GGCTATGCG------------------------------------------------------------------------------AACGCAGGTGCG------------------------------TCCGGCGCATCCGCGGCCAACGCTGCGTCCGCA------------------------------------CCCGCTGCCTCCGCTGCGCAA---
>MFP4__GCA_000785435.1
---------ATGCGCGTCGAA------CGGGTTCCATTCCGCCTAATCACCTTCGCGACG---------GCTGCCGTAGTGCTCGCAGCGTGCGGGCAAAAAAATTCCGCGCCGCCGCCCCAAACTCCCGAAGTAGGCGTGGTTGCCGTCCAACCTGCGTCCGTGCCGGTCGTGACCGAACTGCCGGGCCGCACCAATGCCTTCCTCGTCGCGCAGGTGCGCGCGCGGGTCGACGGCATCGTGCTGCGCCGCGAATTCACCGAGGGCTCGGTCGTGAAGGCGGGCCAGCGCCTGTACAAGATCGATCCGGCGCCGTACATCGCCACCCTCAATAACGCCAAGGCTGCGCTCGCGAAGGCGAAGGCGAATCTCGTCACGCAGAACGCACTCGTCGCGCGCTACAAGGTGCTCGTCGCGGCCAACGCGGTCAGCAAGCAGGATTACGACAACGCCGTGGCCGCGCAAGGCCAGGCGCAGGCCGATGTCGATGCGGGCAAGGCCGCGGTCGACACCGCGCAGATCAACCTCGGCTACACCGATGTGGTCTCGCCGATCACCGGCAAGGTCGGCATCTCGCAGGTCACGCCGGGCGCCTACGTGCAGGCGAGCCAGGCGACGCTGATGTCCACCGTGCAGCAAATGGACCCGGTGTACGTGGACCTCACGCAGTCGAGCCTCGACGGCCTGAAGCTGCGCCGCGCCATCGAAGCGGGGCGCCTGAAGACCAACGGCCCCGACGCGGCCAAGGTCTCGCTCGTGCTCGAAGACGGCCGCACCTACTCGCAGCAGGGCAAGCTCCAGTTCACCGACGTCACGGTCGACCAGGCCACCGGCTCGGTCACGATCCGCGCGCTTTTCCCGAACCCCGACCGCGTGCTGCTGCCGGGCATGTTCGTGCGCGCGCGCATCGACGAAGGCACCAATGAGCACGCGTTCCTCGTGCCGCAGGTCGGCGTACAGCACGACCAGAAGGGCCAGGCCACGGTGCTGCTCGTCGACAAGGACAACAAGGTCGTGCCGCACGTCATCGTCACGTCGGGCACGCAGGGCCAGGACTGGATCGTCGAAAGCGGTCTGAATGCGGGCGACCGCGTGATCGTGCAGGGCACCGAGAAAGTCCGTCCGGGCGCAACCGTGAAGGCGGTCGAGGCGCATCTGCCG---------------CCGCCGCCG------CCGCCGGGC---------------------------------------GCGCCTTCAGCG---------GATCAGGCGACG------------------GCTGGG------------GGTCTCGCG---------------------------------GGC------------------------------------------GCGAGCGGCGCT------------------------------TCGGGCGCATCGGCGGCTCACGCTGCATCCGCA------------------------------------CCCGCTGCCTCCGCTGCGCAA---
>MFP4__GCA_000684975.1
---------ATGCGCGTCGAA------CGGGTTCCATTCCACCTGATCAGTATCGCGACG---------GCTGCCGTCGTGCTCGCAGCGTGCGGGCAGAAGCAGTCGGCGCCGCCGCAGCAAACGCCCGAAGTGGGCGTCGTTACGGTCCAGCCGACCGCCGTGCCGGTCGTCACCGAGTTGCCGGGCCGTACCAACGCCTTCCTCGTCGCCCAGGTGCGCGCGCGGGTCGACGGGATCGTGCTGCGCCGCGAATTCACGGAAGGCGCGCTCGTCAAGGCCGGTCAGCGGCTCTACAAGATCGACCCGGCGCCCTACATCGCCGCGCTGAACAGCGCGAAGGCCACGCTCGCCAAGGCGCAGGCCAATCTCGTCACGCAGAACGCGCTCGTTGCGCGCTACAAGGTGCTCGTGAGCGCGAACGCCGTGTCGAAGCAGGACTATGACAACGCCGTCGCGGCCCAGGGCCAGGCACAGGCGGACGTCGACGCCGGCCGTGCCTCGGTCGATACCGCGCAGATCAACCTCGGCTATACGGATGTCATCTCGCCCGTCACGGGCCAGGTCGGCATCTCGCAGGTCACGCCGGGCGCGTATGTGCAGGCGAGCCAGGCCACGCTGATGTCCACCGTGCAGCAGCTCGACCCGATGTACGTCGACCTCACGCAGTCGAGCCTCGACGGCCTGAAGCTGCGCCGCGACGTCCAGGAAGGGCGCCTGAAGACGAGCGGCCCGAACGCCGCCAAGGTCACGCTCGTGCTGGAAGACGGCCGCAGCTACAAGGAGCAGGGCAAGCTGCAGTTCACCGACGTGACGGTCGACCAGACCACCGGTTCGGTGACGGTGCGCGCGTTGTTCCCGAACCCCGACCGCGTGCTGCTGCCGGGCATGTTCGTGCGCGCGCGCATCGAGGAAGGCGTGAACGACAGCGCGTACCTCGTGCCGCAGATCGGCGTGCAGCACGACCAGAAGGGCCAGGCGTCGGTGTTGGTCGTCGACAGCGCCAACAAGGTCGAATCGCACGTCATCCAGACCTCGGGCACGCAAGGCCAGGACTGGATCGTCGACGGCGGCCTGAATCCGGGCGACCGCGTGATCGTTCAGGGTACCGAGAAGGTGCGTCCGGGCGCGACCGTGAAGACCGTCGACGCGCAGTTGCCG---------------CCG------------CCGCCCGCG---------------------------------------CCGGGCGCGCCC------------TCGGCGGAC------------------ATGACG------------ACGTCGCCC---------------------------------------------------------------------------------GCGAGCACC------------------------------GCCGGTGGCGCCGCCTCGGGTGCGCAGGCCGGG---------CAGGCGCAAGCGGCGGCTTCCGCCGCGCCTGCCGCCTCCGCCGCGCAA---
>MFP4__GCA_000685035.1
---------ATGCGCGTCGAA------CGGGTTCCATTCCGCCTAATCAGCTTCGCGACG---------GCCGCCATCGTGCTCGCCGCATGCGGACAGAAGCAGTCAGCGCCGCCGCAACAAACGCCCGAAGTCGGCGTCGTTACGGTGCAGCCGACGGCCGTGCCGGTCGTCACCGAACTGCCGGGCCGCACCAACGCCTTCCTCGTCGCGCAGGTGCGCGCACGGGTGGACGGCATCGTGCTGCGCCGCGAATTCACCGAAGGCTCGATCGTCAAGGCGGGCCAGCGTCTCTACAAGATCGACCCGGCGCCGTACATCGCCGCGCTCAACAACGCCAGGGCCGCGCTTGCCAAGGCGCAGGCCAACCTCGTCACGCAGAACGCACTCGTTGCGCGCTACAAGGTGCTCGTGGCGGCCAACGCCGTCTCGAAGCAGGACTACGACAACGCCGTGGCCGCGCAAGGCCAGGCGCAGGCCGACGTGGATGCCGGCAAGGCCTCCGTCGATACGGCGCAGATCAACCTCGGCTACACGGACGTCATTTCGCCCGTGACGGGCCAGGTCGGCATCTCGCAGGTCACGCCTGGCGCCTACGTGCAGGCGAGCCAGGCCACGCTGATGTCCACCGTGCAGCAGCTCGATCCGATGTACGTCGATCTCACGCAGTCGAGCCTCGACGGCCTGCGGCTGCGCCGCGAAGTGCAGGAAGGGCGCCTGAAGACGAGCGGCCCGAACGCCGCGAAGGTCACGCTCGTGCTCGAAGACGGGCGCAGCTACGGCGAGCAGGGCAAGCTGCAGTTCACCGACGTGACGGTCGATCAGACCACGGGCTCGGTGACCGTGCGCGCGCTCTTCCCGAACCCCGACCGCGTGCTGCTGCCGGGCATGTTCGTGCGCGCGCGCATCGAGGAAGGCGTGAACGACCGCGCGTTCCTCGTGCCGCAAGTGGGCGTGCAGCACGACCAGAAGGGCCAGGCGACGGTGCTCGTCGTCGATCAGAACAACAAGGTGGAACTGCACCCGATCCAGACGTCGGGCACGCAGGGCCAGGACTGGATCGTCGATAGCGGCCTGAATCCGGGCGACCGCGTGATTGTTCAGGGCACCGAAAAGGTTCGCCCGGGCGCGCAAGTGAAGGCGATTGCCGCCAGTCTGCCG---------------CCTCCGCCC------CCGCCGGGC---------------------------------------GCTCCGTCGGCGGACATGACGACGTCGGCCAGC------------------GCAGGC------------------------------------------------------GCG------------------------------------------CAGGCCGGCGCA------------------------------GGCGCCGCTTCCGGCGCCGGGGCACAACCGGCG------------------------TCCGCC------GCGCCCGCTGCCTCCGCCGCGCAA
>MFP4__GCA_000341045.1
---------ATGCGCGTCGAA------CGGGTTCCATTCCGCTTAATCAGTGTCGCGACC---------GCTGCCGTGGTGTTGGCAGCATGCGGACAAAAACAATCGGCACCGCCGCAACAAACTCCCGAGGTCGGCGTGGTGACGGTCCAGCCGACCGCCGTGCCGGTCACCACGGAATTGCCGGGCCGCACGAGCGCCTACCTTGTCGCGCAGGTGCGCGCGCGGGTGGACGGCATCGTGCTGCGCCGGGAATTCACCGAAGGCAGCATCGTGAAGGCCGGCCAGCGCCTGTACAAGATCGATCCGGCGCCTTACATCGCTTCGCTCAATAGCGCGAAGGCGACGCTCGCGAAGGCGCAGGCGAACCTCGCCACGCAGAACGCGTTGGTGGCGCGCTACAAGGTGCTCGTCGCGGCGAACGCCGTGAGCAAGCAGAACTACGACGACGCCGTGGCCGCGCAAGGGCAGGCCGCCGCGGACGTTGCTTCGGGCAAGGCCGCAGTCGAAACGGCCCAGATCAATCTGGGCTATACGGATGTGACCTCGCCCATCACGGGCCAGGTCGGCATCTCGCAGGTCACGCCGGGCGCTTACGTGCAGGCGAGCGCGGCCACGCTGATGTCCACCGTGCAGCAGATCGATCCCGTCTACGTCGACCTCACGCAGTCGAGCCTCGAAGGGCTCGAACTGCGCCGGCAGATTCAGGAAGGCAAGATCAAGACCGCCGGTCCGCATGCCGCCAAGGTCACGCTGCTGCTGGAAGACGGCCGCGCCTATTCGCAGCCGGGCAAGCTCCAGTTCTCGGACGTCACTGTCGACCAGACCACTGGTTCGGTCACGGTTCGCGCCATCTTCCCGAACCCCGACCGCGTGCTGCTGCCCGGCATGTTCGTGCGCGCGCGCATCGAAGAGGGCATGAACGAAAACGCCTTCCTCGTGCCGCAGGTGGGCGTGACGCACAACGCGTCGGGCCAGGCCACGACACTCGTGGTGGGCGCCGACAACAAGGTGGCGATCCGCACCATCGTGACGGGCGGCACGCAAGGCACGAACTGGATCGTCGAGAGCGGACTGAACCCGGGTGACCGCGTGATCGTCCAGGGCACCGAGAAGGTTCGTCCGGGCGCCGAGGTGAAGGCCGTGCCGGCGCAGTTGCCG---------------GCC------------GCGCCGGCC------------------------------------TCTGGGGCGCAAGCGGCGGGGCGCCAGGTGTGCCAG------------------GCGCACCGGGTGCAACGGGTGCCGCCGCGGGCTCGGGCGCTGCCGCCGGTTCCGCCGCGCAGC------------------------------------------CAGGTGCCGCTGCTTCCGCGGCGTCTG---------------CTGCGTCGGGCGCGTAATAACAGGGAGCCTGCT------------------TCATGGCAAAGTTCTTTATCGATCGCCCGATCTTCGCGTGGG
>MFP4__GCA_000739795.1
---------ATGCGCGTCGAA------CGGGTTCCATTCCGCTTAATCAGTGTCGCGACC---------GCTGCCGTGGTGTTGGCAGCATGCGGACAAAAACAATCGGCACCGCCGCAACAAACTCCCGAGGTCGGCGTGGTGACGGTCCAGCCGACCGCCGTACCGGTCACCACGGAATTGCCGGGCCGCACGAGCGCCTACCTCGTCGCACAGGTGCGCGCGCGGGTGGACGGCATCGTGCTGCGCCGGGAATTCACCGAAGGCAGCATCGTGAAGGCCGGCCAGCGCCTGTACAAGATCGATCCGGCGCCTTACATCGCTTCGCTCAATAGCGCGAAGGCGACGCTCGCCAAGGCGCAGGCGAACCTCGCCACGCAGAACGCGTTGGTGGCGCGCTACAAGGTGCTCGTCGCGGCGAACGCCGTGAGCAAGCAGAACTACGACGACGCTGTGGCCGCGCAAGGGCAGGCTGCTGCGGACGTCGCTTCGGGCAAGGCCGCGGTCGAAACGGCCCAGATCAATCTGGGCTATACCGATGTGACGTCGCCCATCACGGGCCAGGTCGGCATCTCGCAGGTCACGCCGGGCGCCTACGTGCAGGCGAGCGCGGCCACGCTGATGTCCACCGTGCAGCAGATCGATCCCGTCTACGTCGACCTCACGCAGTCGAGCCTCGAAGGGCTCGAACTGCGCCGGCAGATTCAGGAAGGCAAGATCAAGACCGCCGGCCCGCATGCGGCCAAGGTCACGCTGCTGCTGGAAGACGGCCGCGCCTATTCGCAGCCGGGCAAGCTCCAGTTCTCGGACGTCACCGTCGACCAGACTACCGGTTCGGTCACGGTTCGCGCCATCTTCCCGAACCCCGACCGCGTGCTGCTGCCCGGCATGTTCGTGCGCGCGCGCATCGAAGAAGGCATGAACGAAAACGCGTTCCTCGTGCCGCAGGTGGGCGTGACGCACAACGCGTCGGGCGAGGCCACGGCGCTCGTGGTCGGCACCGACAACAAGGTGGCGATCCGCACCCTCGTGACGGGCGGCACGCAAGGCACGAACTGGATCGTCGAGAGCGGACTGAATCCGGGTGACCGCGTGATCGTTCAGGGCACCGAGAAGGTTCGTCCGGGCGCCGAGGTGAAGGCCGTGCCGGCGCAGCTGCCG------------------------------GCCGCCGCG---------------------------------------CCGGCCTCCGGC---------------GCGCAA------------------GCGGGC------------GGAGCGCCG------------------------------------------------------------------------------GGTGCCACGGGT------------------------------GCAGCCGCGGGCTCGGGTGCTGCCGCCGGTTCCGCCGCGCAGCCCGGTGCGGCTGCTTCCGCG------GCGTCTGCTGCGTCGGGCGCG---
>MFP4__GCA_000729995.1
---------ATGCGCGTCGAA------CGGGTTCCATTCCGCTTAATCAGTGCCGCGACG---------GCTGCCGTGATTCTTGCAGCCTGCGGACAAAAACCATCAGCACCGCCGCCCCAAACCCCCGAAGTCGGGGTCATCACCGTCCAGCCCACCACCGTTCCTGTCGTGAGCGAACTGCCTGGCCGCACAAGTGCATTTCTGGTCGCCCAGGTTCGTGCACGGGTCGACGGCATTGTGCTGCGTCGTGAATTCATTGAAGGCGCGGAAGTGAAGGCGGGCCAGCGGCTCTACAAGATCGATCCGGCACCGTACATCGCGGCCCTGAACACGGCCAAGGCAACACTCGCCAAGGCGCAGGCCAACGTTGTCACGCAAAACGCCCAGGCGGCGCGCTACAAGATCCTCGTTGCGGCAAACGCGGTCAGCAAGCAGGACTACGACAACGCCGTGGCGACTCAAGGCCAGGCCGTAGCCGACGTCGCGTCGGGCAAGGCGGCTGTCGACACCGCGCAGATCAACCTCGGTTATACGGACGTAGTGTCGCCTATCACGGGCCGCACGGGTTTGTCGCAGGTCACGCCGGGCGCTTACGTGCAGGCTAGCGCCGCCACGTTGCTCACCACGATTCAACAACTCGATCCGGTCTATGTCGACCTGACGCAATCGAGCGTGGACGGCCTGAAGCTTCGCCGTGACATTCAGGAAGGCCGCTTGCAGACCGGTGGCGTCAACGCCGCCAAGGTCACGCTGATCCTGGAAGACGGCCGCACGTATTCGGAAGCGGGCAAGCTGCAATTCTCCGACGTGAGCGTGGACCAGGGCACCGGTTCGGTCACCGTGCGCGCGATTTTCCCCAATAAGGACCGCGTGCTGCTGCCAGGCATGTTCGTGCGTGCGCGTATTGACGAAGGTGTGAACGACAAGGCGCTGGTGGTCCCGCAAGTCGGCGTGACGCATGACCAGAAGGGGCAGCCGACGGCGCTCGTGGTCGGTCCGGACAACAAGGTGGCTTTGCGCCAACTGGTGACGTCGGGTACCTACGGCGACAAGTGGGTCGTGGATAGCGGCCTGAATGCGGGCGATCGCGTGATCGTGCAGGGCACGGAGAAAGCGCGACCGGGCTCGACTGTGAAGCCTGTCGACGCACAGCTTCCGGCTGAGGCGGCTCAACCG------------GCATCCGGC---------------------------------------GCGGCTCCAGGT------------GCAGCTCCT------------------------------------GCGGCAGCA---------------------------------GAC------------------------------------------GCCGGCGCAAGC------------------------------GGTGCGGCGGCTTCGAGCAATCCGGCACCCACT------------------------TCCGCGGCGGCAGCATCCGCGGCATCAGGCGCG---
>MFP4__GCA_000698595.1
---------ATGCGCGTCGAA------CGGGTTCCATTCCGCTTAATCAGTGCCGCGACG---------GCTGCCGTGTTTCTTGCAGCCTGCGGACAAAAACAGTCAGCACCTCCGCCTCAGACGCCCGAAGTCGGCGTCGTCTCCGTAGAGCCGTCGAGCGTGCCGGTCGTCTCCGAGCTGCCCGGGCGCACCAGCGCGTTTCTCGTCGCCCAGGTGCGGGCGCGGGTCGACGGCATCGTATTGCGCCGCGAGTTCACGGAAGGCTCGGACGTCAAGGCCGGCCAGCGTCTTTACAAGATCGATCCGGCGCCGTTCATCGCGTCACTGAACAACGCGAAGGCGTCGCTTGCGAAGGCGCAGGCCAACGTCGCCACGCAGAACGCGCTGGTCGCGCGCTACAAGGTGCTCGTCGCGGCGAACGCGGTCAGCAAGCAGGACTACGACAACGCCGTCGCCGCGCAGGGCCAGGCGGTCGCGGACGTGGCCGCGGGCCGTGCCGCCGTCGATACGGCGCAGATCAACCTCGGCTATACGGACGTGGTCTCGCCGATCACCGGCCGCACCGGTCTCTCGCAGGTGACGCCGGGCGCGTACGTGCAGGCGAGCGCCGCCACGCTGCTCACCACGGTGCAGCAGCTCGACCCGGTGTACGTCGATCTGACGCAGTCGAGCGTCGACGGCCTGAAGCTGCGCCGCCAGATCCAGGAAGGGCGCCTGCAGACCAACGGCGCCAACGCGGCGAAGGTCACGCTCGTGCTCGAGGACGGCCGCGTCTATCCGGACGCGGGCAGGCTCCAGTTCTCGGACGTGAGCGTCGACCAGGGCACCGGCTCGGTCACGGTGCGCGCGATTTTCCCGAACAAGGACCGCGTGCTGCTGCCGGGCATGTTCGTGCGCGCGCGCATCGAGGAAGGCGTGAACGACCACGCGCTGGTGGTGCCGCAGATCGGCATCACGCACGACCAGAAGGGCCAGGCGGTCGCGCTGGTGGTCGGCCAGGGCGACAAGGTCGAGCAGCGCACGCTCGTCACGTCGGGTGTCTACGGCAGCAACTGGGTGGTGGACAGCGGCCTGAGGCCGGGCGATCGCGTGATCGTGAACGGCGTGGAAAAAGCGAAGCCCGGCATGACGGTGAAGCCGGTCGCGGCTCAATTGCCG---------------GCG------------CAGCCGGCC---------------------------------------TCGGATGCGCAA---------------------------------------GCCTCC------------GCCGCGCCC------------------------------------------------------------------------------------------------------------------------GCCGCGAGCGGTGCCCAGGGCGCCGCGAGCGCG------------------------------------GCCGCCGCCTCGGGCGCCAAA---
>MFP4__GCA_000751215.1
---------ATGCGCGTCGAA------CGGGTTCCATTCCGCTTAATCAGTGCCGCGACG---------GCTGCCGTGTTTCTTGCAGCCTGCGGACAAAAACAGTCAGCACCTCCGCCTCAGACGCCCGAAGTCGGCGTCGTCTCCGTAGAGCCGTCGAGCGTGCCGGTCGTCTCCGAGCTGCCCGGGCGCACCAGCGCGTTTCTCGTCGCCCAGGTGCGGGCGCGGGTCGACGGCATCGTATTGCGCCGCGAGTTCACGGAAGGCTCGGACGTCAAGGCCGGCCAGCGTCTTTACAAGATCGATCCGGCGCCGTTCATCGCGTCACTGAACAACGCGAAGGCGTCGCTTGCGAAGGCGCAGGCCAACGTCGCCACGCAGAACGCGCTGGTCGCGCGCTACAAGGTGCTCGTCGCGGCGAACGCGGTCAGCAAGCAGGACTACGACAACGCCGTCGCCGCGCAGGGCCAGGCGGTCGCGGACGTGGCCGCGGGCCGTGCCGCCGTCGATACGGCGCAGATCAACCTCGGCTATACGGACGTGGTCTCGCCGATCACCGGCCGCACCGGTCTCTCGCAGGTGACGCCGGGCGCGTACGTGCAGGCGAGCGCCGCCACGCTGCTCACCACGGTGCAGCAGCTCGACCCGGTGTACGTCGATCTGACGCAGTCGAGCGTCGACGGCCTGAAGCTGCGCCGCCAGATCCAGGAAGGGCGCCTGCAGACCAACGGCGCCAACGCGGCGAAGGTCACGCTCGTGCTCGAGGACGGCCGCGTCTATCCGGACGCGGGCAGGCTCCAGTTCTCGGACGTGAGCGTCGACCAGGGCACCGGCTCGGTCACGGTGCGCGCGATTTTCCCGAACAAGGACCGCGTGCTGCTGCCGGGCATGTTCGTGCGCGCGCGCATCGAGGAAGGCGTGAACGACCACGCGCTGGTGGTGCCGCAGATCGGCATCACGCACGACCAGAAGGGCCAGGCGGTCGCGCTGGTGGTCGGCCAGGGCGACAAGGTCGAGCAGCGCACGCTCGTCACGTCGGGTGTCTACGGCAGCAACTGGGTGGTGGACAGCGGCCTGAGGCCGGGCGATCGCGTGATCGTGAACGGCGTGGAAAAAGCGAAGCCCGGCATGACGGTGAAGCCGGTCGCGGCTCAATTGCCG---------------GCG------------CAGCCGGCC---------------------------------------TCGGATGCGCAA---------------------------------------GCCTCC------------GCCGCGCCC------------------------------------------------------------------------------------------------------------------------GCCGCGAGCGGTGCCCAGGGCGCCGCGAGCGCG------------------------------------GCCGCCGCCTCGGGCGCCAAA---
>MFP4__GCA_000402035.1
---------------------------------------------------------------------------GTGTTCCTGGCAGCGTGCGGACAAAAACAGTCAGCACCTCCGCCGCAAACGCCCGAAGTCGGCATCGTCACCGTGCAGCCGACGAGCGTGCCGGTCACTGTCGACTTGCCGGGTCGCACCAATGCGTTTCTCGTGGCGCAAGTGCGCGCACGGGTCGACGGCATCGTGCAGCGCCGCGAGTTCACCGAAGGCGCCGAGGTCAAGGCCGGTCAGCGTCTCTACAAGATCGACCCGGCGCCGTATATCGCCGCGCTGAATAACGCGAAGGCGTCGCTTTCGAAGGCGCAGGCGAACGTCGCGTCGCAGAACGCGCTGGTGCAACGCTACAAGATTCTCGTCGCGGCCAACGCCGTGTCGAAGCAGGATTACGACAACGCCGTCGCCGCGCAGGGTCAGGCTGTGGCGGATGTCGCCGCGGGCAAGGCTTCCGTCGATACGGCGCAGATCAATCTCGGCTACACCGATGTCATCGCGCCGATCAGCGGCCGCACCGGCATCTCGCAGGTCACGCCGGGCGCGTACGTGCAGGCGAGCCAGGCGACGCTGCTCACCACCATCCAGCAGCTCGATCCGATCTACGTCGATCTGACGCAATCGAGCGTCGAAGGGCTCAAGCTGCGCAGGCAGATTCAGGAAGGGCGTCTGCAGACCGAAGGCATCCACGCCGCGAAGGTCACGCTCGTGCTCGAAGACGGCCGCACCTACACCGAGCAGGGCAAGCTGCAGTTCTCCGACGTGAGCGTCGACCAGAGCACCGGTTCGGTGACTGTGCGCGCGATCTTCCAGAACAAGGACCGCGTGCTGCTGCCGGGCATGTTCGTGCGCGCGCGCATCCAGGAAGGCACGAACGACCACGCGCTCGTCGTGCCGCAGATCGGCGTCACGCATGACCAGAAGGGCACGCCGACCGCGCTCGTCGTAAACAAGGACGACAAGGTCGAACTGCGCCAGCTCGTTACGAGCGCGACCTACGGCAACAACTGGGTGGTCGACAGCGGCCTGAACGCGGGCGATCGCGTGATCGTCAACGGCGTGGAGAAGGCCAAGCCCGGCATGCAGGTGAAGCCGGTCGACGCGAAATTCCCG------------TATCCC------------GCATCCGAT---------------------------------------GCGCAGGCAGCG------------CAGGCGCCG------------------------------------GCCGCATCG------------------------------------------------------------------------------AGTTCACCGGGC------------------------------GCCGCTGCTCCGGCGAGCGGTGCGCACGCCGCA------------------------------------TCGGCCGCTTCGGGCGCG------
>MFP4__GCA_000236065.1
---------ATGCGCGTCGAA------CGGGTTCCACTCCGCTTAATCACCGCCGCGACG---------GCTGCCGTGTTCCTGGCAGCGTGCGGGCAAAAACAATCAGCACCTCCGCCGCAAACGCCCGAAGTGGGCATCGTCACCGTGCAGCCGACGAGCGTGCCGGTCGTCGTCGATCTGCCGGGCCGCACCAACGCGTATCTCGTCGCGCAAGTGCGTGCGCGCGTCGACGGCATCGTGCTGCGCCGCGAATTCACCGAAGGCGCCGAGGTCAAGGCCGGTCAGCGGCTCTACAAGATCGATCCGGCGCCGTACATCGCGCAGTTGAACAACGCGAAGGCGTCGCTCGCGAAGGCGCAGGCGAACGTCGCGTCGCAGAACGCGCTCGTGTCGCGCTACAAGATCCTCGTCGCGGCGAACGCCGTGTCGAAGCAGGACTACGACAACGCCGTGGCCGCGCAAGGCCAGGCCGTCGCCGATGTCGCCGCGGGCAAGGCCGCCGTCGATACCGCGCAGATCAATCTGGGCTACACCGACGTCGTCTCGCCGATCACCGGCCGCACCGGTTTGTCGCAAGTCACGCCGGGCGCGTACGTGCAGGCGAGCGCGGCGACCCTGCTCACGACCGTGCAGCAGCTCGATCCGATCTACGTCGATCTGACGCAATCGAGCGTCGAGGGCCTCAAGCTGCGCCGCCAGATTCAGGAAGGGCGCCTGCAGACCGAAGGCATTCATGCCGCGAAGGTGTCGCTCGTGCTGGAAGACGGCCGCACCTATACCGAGCAGGGCAAGCTCCAGTTCTCCGACGTGAGCGTCGATCAGAGCACGGGCTCCGTCACGGTTCGCGCGATTTTCCAGAACAAGGACCGCGTGCTGCTGCCGGGCATGTTCGTGCGCGCGCGCATTCAGGAAGGCGTGAACGACCACGCGCTCGTCGTGCCGCAGATCGGCGTCACGCACGACCAGAAGGGCCAGCCGACGGCGCTCGTCGTGGGCAAGGACGACAAGGTCGAACTGCGCCAGCTCGTCACGGGCGGCACCTACGGCAACAACTGGGTCGTCGATAACGGTCTGAACCCGGGCGATCGCGTGATCGTGAACGGCGTCGACAAGGCGAAGCCCGGCATGCAGGTGAAGCCGGTCGCGGCGAAATTCCCGTATCCCGCCTCGGACGCGCAGGTCGCGCAGGCGCCGGGC---------------------------------------GCGGCTTCAGGC------------GCGCAGGGG------------------GCGGCA------------TCGGCCCCG------------------------------------------------------------------------------------GCATCG------------------------------GCCCCGGCGAACGCGAGTGGTGCGCAAGCCGCA------------------------------------TCGGCCGCTTCGGGCGCGCAA---
>MFP4__GCA_000828875.1
---------ATGCGCGTCGAA------CGGGTTCCACTCCGCTTAATCACCGCCGCGACG---------GCTGCCGTGTTCCTGGCAGCGTGCGGGCAAAAACAATCAGCACCTCCGCCGCAAACGCCCGAAGTGGGCATCGTCACCGTGCAGCCGACGAGCGTGCCGGTCGTCGTCGATCTGCCGGGCCGCACCAACGCGTATCTCGTCGCGCAAGTGCGTGCGCGCGTCGACGGCATCGTGCTGCGCCGCGAATTCACCGAAGGCGCCGAGGTCAAGGCCGGTCAGCGGCTCTACAAGATCGATCCGGCGCCGTACATCGCGCAGTTGAACAACGCGAAGGCGTCGCTCGCGAAGGCGCAGGCGAACGTCGCGTCGCAGAACGCGCTCGTGTCGCGCTACAAGATCCTCGTCGCGGCGAACGCCGTGTCGAAGCAGGACTACGACAACGCCGTGGCCGCCCAAGGCCAGGCCGTCGCCGATGTCGCCGCGGGCAAGGCCGCCGTCGATACCGCGCAGATCAATCTGGGCTACACGGACGTCGTCTCGCCGATCACCGGCCGCACCGGTTTGTCGCAAGTCACGCCGGGCGCATACGTGCAGGCGAGCGCGGCGACCCTGCTCACGACCGTGCAGCAGCTCGACCCGATCTACGTCGATCTGACGCAATCGAGCGTCGAGGGCCTCAAGCTGCGCCGCCAGATTCAGGAAGGGCGCCTGCAGACCGAGGGCATTCACGCCGCGAAGGTGTCGCTCGTGCTGGAAGACGGCCGCACTTATACCGAGCAGGGCAAGCTCCAGTTCTCCGACGTGAGCGTCGATCAGAGCACCGGCTCCGTCACGGTCCGCGCGATCTTCCAGAACAAGGACCGCGTGCTGCTGCCGGGCATGTTCGTGCGCGCGCGCATTCAGGAAGGCGTGAACGACCACGCGCTCGTCGTGCCGCAGATCGGCGTCACGCACGACCAGAAGGGCCAGCCGACGGCGCTCGTCGTGGGCAAGGACGACAAGGTCGAACTGCGCCAGCTCGTCACGGGCGGCACTTACGGCAACAACTGGGTCGTCGATAACGGTCTGAACCCGGGCGATCGCGTGATCGTGAACGGCGTCGACAAGGCGAAGCCCGGCATGCAGGTGAAGCCGGTCGCGGCGAAATTCCCGTATCCCGCCTCGGACGCGCAGGTCGCGCAGGCGCCGGGC---------------------------------------GCGGCTTCAGGC------------GCGCAGGGA------------------GCGGCA------------TCGGCCCCG------------------------------------------------------------------------------------GCATCG------------------------------GCCCCGGCGAACGCGAGTGGTGCGCAAGCCGCA------------------------------------TCGGCCGCTTCGGGCGCGCAA---
>MFP4__GCA_001278535.1
---------ATGCGCGTCGAA------CGGGTTCCACTCCGCTTAATCACCGCCGCGACG---------GCTGCCGTGTTCCTGGCAGCGTGCGGGCAAAAACAATCAGCACCTCCGCCGCAAACGCCCGAAGTGGGCATCGTCACCGTGCAGCCGACGAGCGTGCCGGTCGTCGTCGATCTGCCGGGCCGCACCAACGCGTATCTCGTCGCGCAAGTGCGTGCGCGCGTCGATGGCATCGTGCTGCGCCGCGAATTCACCGAAGGCGCCGAGGTCAAGGCCGGTCAGCGGCTCTACAAGATCGATCCGGCGCCGTACATCGCGCAGTTGAACAACGCGAAGGCGTCGCTCGCGAAGGCGCAGGCGAACGTCGCGTCGCAGAACGCGCTCGTGTCGCGCTACAAGATCCTCGTCGCGGCGAACGCCGTGTCGAAGCAGGACTACGACAACGCCGTGGCCGCGCAAGGCCAGGCCGTCGCCGATGTCGCCGCGGGCAAGGCCGCCGTCGATACCGCGCAGATCAATCTGGGCTACACGGACGTCGTCTCGCCGATCACCGGCCGCACCGGTCTGTCGCAAGTCACGCCGGGCGCGTACGTGCAGGCGAGCGCGGCGACCCTGCTCACGACCGTGCAGCAGCTCGACCCGATCTACGTCGATCTGACGCAATCGAGCGTCGAGGGCCTCAAGCTGCGCCGCCAGATTCAGGAAGGGCGCCTGCAGACCGAAGGCATTCACGCCGCGAAGGTGTCGCTCGTGCTGGAAGACGGCCGCACTTATACCGAGCAGGGCAAGCTCCAGTTCTCCGACGTGAGCGTCGATCAGAGCACCGGCTCCGTCACGGTCCGCGCGATCTTCCAGAACAAGGACCGCGTGCTGCTGCCGGGCATGTTCGTGCGCGCGCGCATTCAGGAAGGCGTGAACGACCACGCGCTCGTCGTGCCGCAGATCGGCGTCACGCATGACCAGAAGGGCCAGCCGACGGCGCTCGTCGTGGGCAAGGACGACAAGGTCGAACTGCGCCAGCTCGTCACGGGCGGCACCTACGGCAACAACTGGGTCGTCGATAACGGTCTGAACCCCGGCGATCGCGTGATCGTCAACGGCGTCGACAAGGCGAAGCCGGGCATGCAGGTGAAGCCGGTCGCGGCGAAATTCCCGTATCCCGCCTCGGACGCGCAGGTCGCGCAGGCGCCGGGC---------------------------------------GCGGCTTCGGGC------------GCGCAGGGT------------------GCGGCA------------TCGGCCCCG------------------------------------------------------------------------------------GCATCG------------------------------GCCCCGGCGAACGCGAGCGGTGCGCAAGCCGCA------------------------------------TCGGCCGCTTCGGGCGCGCAA---
>MFP4__GCA_000256585.3
---------ATGCGCGTCGAA------CGGGTTCCACTCCGCTTAATCACCGCCGCGACG---------GCTGCCGTGTTCCTGGCAGCGTGCGGGCAAAAACAATCAGCGCCTCCGCCGCAAACGCCCGAAGTGGGTATCGTCACCGTGCAGCCGACGAGCGTGCCGGTCATCGTCGATTTGCCGGGCCGCACCAACGCCTATCTGGTCGCGCAAGTGCGCGCACGGGTCGATGGCATCGTGCTGCGCCGCGAGTTCACTGAAGGCGCCGAGGTCAAGGCCGGTCAGCGTCTCTACAAGATCGATCCGGCGCCGTACATCGCCGCGCTGAACAACGCCAAGGCGACGCTCGCGAAGGCGCAGGCGAACGTCGCGTCGCAGAACGCGCTCGTGGCGCGCTACAAGATCCTCGTCGCGGCCAATGCCGTGTCGAAGCAGGATTACGACAACGCCGTCGCGGCGCAAGGCCAGGCCGTCGCGGATGTCGCCGCGGGCAAGGCATCGGTCGATACCGCGCAGATCAACTTGGGCTACACCGACGTCGTCTCGCCGATCACCGGCCGCACCGGTCTCTCGCAGGTCACGCCGGGCGCCTACGTTCAGGCGAGCGCCGCGACGCTGCTCACGACCGTGCAGCAGCTCGATCCGATCTACGTCGATCTGACGCAATCGAGCGTCGAAGGCTTGCGCCTGCGCCGTCAGATTCAGGAAGGCCGTCTGCAGACCGAAGGCATCCACGCCGCGAAGGTCACGCTCCAGCTCGAAGACGGCCGCACGTACACCGAGCAGGGCAAGCTGCAGTTCTCCGACGTGAGCGTCGACCAGAGCACCGGTTCGGTGACGGTGCGCGCGATCTTCCAGAACAAGGACCGCGTGCTTCTGCCGGGCATGTTCGTGCGCGCGCGGATTCAGGAAGGCACGAACGACCACGCGCTCGTCGTGCCGCAGATCGGCGTCACGCATGACCAGAAGGGCACGCCGACCGCGCTCGTCGTCAACAAGGACAACAAGGTGGAACTGCGCCAGCTCGTCACGGGCAGCACGTTCGGCAACAACTGGGTGGTCGACAGCGGCCTGAACCCGGGCGACCGCGTGATCGTGAACGGCGTGGAGAAGGCGAAGCCCGGCATGCAGGTGAAGCCGGTCGACGCGAAATTCCCG---------------TAT------------CCCGTAGCC---------------------------------------GGCGCATCGGAT---------------GCGCAG------------------GCGGCA------------TCGGCGCCG---------------------------------GCC------------------------------------------GGTGCCAGCGGC------------------------------GCGAGCGCTGCCAGCGGTCCGCAAGCCGCATCG------------------------GCCGCC------TCCGCTGCATCGGGCGCGCAA---
>MFP4__GCA_000773055.1
---------ATGCGCGTCGAA------CGGGTTCCACTCCGCTTAATCACCGCCGCGACG---------GCTGCCGTGTTCCTGGCAGCGTGCGGGCAAAAACAATCAGCGCCTCCGCCGCAAACGCCCGAAGTGGGTATCGTCACCGTGCAGCCGACGAGCGTGCCGGTCATCGTCGATTTGCCGGGCCGCACCAACGCCTATCTGGTCGCGCAAGTGCGCGCACGGGTCGATGGCATCGTGCTGCGCCGCGAGTTCACTGAAGGCGCCGAGGTCAAGGCCGGTCAGCGTCTCTACAAGATCGATCCGGCGCCGTACATCGCCGCGCTGAACAACGCCAAGGCGACGCTCGCGAAGGCGCAGGCGAACGTCGCGTCGCAGAACGCGCTCGTGGCGCGCTACAAGATCCTCGTCGCGGCCAATGCCGTGTCGAAGCAGGATTACGACAACGCCGTCGCGGCGCAAGGCCAGGCCGTCGCGGATGTCGCCGCGGGCAAGGCATCGGTCGATACCGCGCAGATCAACTTGGGCTACACCGACGTCGTCTCGCCGATCACCGGCCGCACCGGTCTCTCGCAGGTCACGCCGGGCGCCTACGTTCAGGCGAGCGCCGCGACGCTGCTCACGACCGTGCAGCAGCTCGATCCGATCTACGTCGATCTGACGCAATCGAGCGTCGAAGGCTTGCGCCTGCGCCGTCAGATTCAGGAAGGCCGTCTGCAGACCGAAGGCATCCACGCCGCGAAGGTCACGCTCCAGCTCGAAGACGGCCGCACGTACACCGAGCAGGGCAAGCTGCAGTTCTCCGACGTGAGCGTCGACCAGAGCACCGGTTCGGTGACGGTGCGCGCGATCTTCCAGAACAAGGACCGCGTGCTTCTGCCGGGCATGTTCGTGCGCGCGCGGATTCAGGAAGGCACGAACGACCACGCGCTCGTCGTGCCGCAGATCGGCGTCACGCATGACCAGAAGGGCACGCCGACCGCGCTCGTCGTCAACAAGGACAACAAGGTGGAACTGCGCCAGCTCGTCACGGGCAGCACGTTCGGCAACAACTGGGTGGTCGACAGCGGCCTGAACCCGGGCGACCGCGTGATCGTGAACGGCGTGGAGAAGGCGAAGCCCGGCATGCAGGTGAAGCCGGTCGACGCGAAATTCCCG---------------TAT------------CCCGTAGCC---------------------------------------GGCGCATCGGAT---------------GCGCAG------------------GCGGCA------------TCGGCGCCG---------------------------------GCC------------------------------------------GGTGCCAGCGGC------------------------------GCGAGCGCTGCCAGCGGTCCGCAAGCCGCATCG------------------------GCCGCC------TCCGCTGCATCGGGCGCGCAA---
>MFP4__GCA_000698575.1
---------ATGCGCGTCGAA------CGGGTTCCACTCCGCTTAATCACCGCCGCGACG---------GCTGCCGTGTTCCTGGCAGCGTGCGGGCAAAAACAATCAGCGCCTCCGCCGCAAACGCCCGAAGTGGGTATCGTCACCGTGCAGCCGACGAGCGTGCCGGTCATCGTCGATTTGCCGGGCCGCACCAACGCCTATCTGGTCGCGCAAGTGCGCGCACGGGTCGATGGCATCGTGCTGCGCCGCGAGTTCACTGAAGGCTCCGAGGTCAAGGCCGGTCAGCGTCTCTACAAGATCGATCCGGCGCCGTACATCGCCGCGCTGAACAACGCCAAGGCGACGCTCGCGAAGGCGCAGGCGAACGTCGCGTCGCAGAATGCGCTCGTCGCGCGCTACAAGATCCTCGTCGCGGCCAATGCCGTGTCGAAGCAGGATTACGACAACGCCGTCGCGGCGCAAGGCCAGGCCGTCGCGGATGTCGCCGCGGGCAAGGCATCGGTCGATACCGCGCAGATCAACTTGGGCTACACCGACGTCGTCTCGCCGATCACCGGCCGCACCGGTCTCTCGCAGGTCACGCCGGGCGCCTACGTTCAGGCGAGCGCCGCGACGCTGCTCACGACCGTGCAGCAGCTCGATCCGATCTACGTCGATCTGACGCAATCGAGCGTCGAAGGCTTGCGCCTGCGCCGTCAGATTCAGGAAGGCCGTCTGCAGACCGAAGGCATCCACGCCGCGAAGGTCACGCTCCAGCTCGAAGACGGCCGCACGTACACCGAGCAGGGCAAGCTGCAGTTCTCCGACGTGAGCGTCGACCAGAGCACCGGTTCGGTGACGGTGCGCGCGATCTTCCAGAACAAGGACCGCGTGCTTCTGCCGGGCATGTTCGTGCGCGCGCGGATTCAGGAAGGCACGAACGACCACGCGCTCGTCGTGCCGCAGATCGGCGTCACGCATGACCAGAAGGGCACGCCGACCGCGCTCGTCGTCAACAAGGACAACAAGGTGGAACTGCGCCAGCTCGTCACGGGCAGCACGTTCGGCAACAACTGGGTGGTCGACAGCGGCCTGAACCCGGGCGACCGCGTGATCGTGAACGGCGTGGAGAAGGCGAAGCCCGGCATGCAGGTGAAGCCGGTCGACGCGAAATTCCCG---------------TAT------------CCCGTAGCC---------------------------------------GGCGCATCGGAT---------------GCGCAG------------------GCGGCA------------TCGGCGCCG---------------------------------GCC------------------------------------------AGTGCCAGCGGC------------------------------GCGAGCGCTGCCAGCGGTCCGCAAGCCGCATCG------------------------GCCGCC------TCCGCTGCATCGGGCGCGCAA---
>MFP4__GCA_000648925.1
---------ATGCGCGTCGAA------CGGATTCCACTCCGCTTACTCACCGCCGCGACG---------GCTGCCGTGTTCCTGGCAGCGTGCGGGCAAAAACAATCAGCGCCTCCGCCGCAAACGCCCGAAGTGGGCACCGTCACCGTGCAGCCGACGAGCGTGCCGGTCGTCGTCGATTTGCCGGGCCGCACCAACGCCTACCTCGTCGCGCAAGTGCGCGCCCGGGTCGATGGCATCGTGCTGCGCCGTGAATTCACGGAAGGCTCCGAGGTCAAGGCCGGTCAGCGGCTCTACAAAATCGATCCGGCGCCGTACATCGCCACGCTGAACAACGCGAAGGCGACGCTGGCGAAGGCGCAGGCGAACGTCGCGTCGCAGAACGCACTCGTGTCGCGCTACAAGATCCTCGTCGCGGCCAACGCGGTGTCGAAGCAGGATTACGACAACGCCGTGGCCGCGCAAGGCCAGGCCGTGGCGGATGTCGCCGCGGGCAAGGCATCGGTCGATACCGCGCAGATCAACCTCGGCTACACCGATGTCGTCTCGCCGATCACCGGCCGCACCGGCCTTTCGCAGGTCACGCCGGGCGCGTATGTGCAGGCGAGCGCCGCGACGCTCTTGACCACCGTGCAGCAGCTCGATCCGATCTACGTCGACCTGACGCAATCGAGCGTCGAGGGCCTGCAATTGCGCCGGCAGATCCAGGAAGGCCGCCTGCAGACCGAAGGCATCCACGCCGCGAAGGTCACGCTCGTGCTCGAAGACGGCCGCACCTACACCGAGCAGGGCAAGCTGCAGTTCTCCGACGTGAGCGTCGATCAGAGCACCGGCTCCGTGACCGTGCGCGCGATCTTCCAGAACAAGGACCGCGTGCTCCTTCCGGGCATGTTCGTGCGCGCGCGCATTCAGGAAGGCACGAACGATCACGCGCTCGTCGTGCCGCAGATCGGCGTCACGCATGACCAGAAGGGCACGCCGACCGCGCTCGTCGTCAACAAGGACGACAAGGTCGAACTGCGCCAGCTCGTCACGAGCGCCACCTACGGCAACAACTGGGTGGTCGACAGCGGCCTGAACCCGGGCGATCGGGTGATCGTGAACGGCGTGGAAAAGGCGAAGCCCGGCATGCAGGTGAAGCCGGTCGACGCGAAATTCCCG------------TATCCG------------GCGTCGGAC---------------------------------------GCGCAGGCAGCT------------CAGGCGCCG---------------GGCGCATCG------------GGCGCGCAG------------------------------------------------------------------------------GGCGCCGCCGCC------------------------------GCTCCGGCGAACGCAAGCGGCGCGAGTGGTGCG---------------------CAGGCAGCA------TCGGCCGCTTCGGGCGCGCAA---
>MFP4__GCA_001319865.1
---------ATGCGCGTCGAA------CGGGTTCCATTCCGCTTACTCACTGCCGCGACG---------GCTGCCGTAATGCTGGCAGCGTGCGGACAAAAACAATCAGCACCTCCGCCTCAAACGCCCGAAGTCGGTATCGTCACGGTCCAGCCGCAGCCGGTGCCCGTCGTCACGGAACTCCCGGGCCGCACCAGCGCGTTCCTCGTCGCGCAGGTGCGCGCGCGGGTCGACGGCATCGTGCTGCGTCGTGAATTCACGGAAGGCACGCAGGTCAAGGCCGGCCAGCGTCTGTACAAGATCGACCCGGCGCCGTACATCGCCACGCTGAACAATGCAAAGGCGGCGCTCGCGAAGGCGCAGGCGAACCTCGCGTCGACCACCGCGCAAGCCAACCGCTACAAGGTGCTGGTGGCCGCGAACGCGGTCTCGAAGCAGGACTACGACAACGCCGTGGCCGCGCAAGGCCAGGCCGTCGCCGACGTGGCGGCGGGCAAGGCCGCTGTCGATACCGCGCAGATCAACCTCGGCTACACGGATGTCGTGTCGCCCGTGACGGGCCAGGTCGGTATTTCGCAGGTGACGCCGGGCGCCTATGTGCAGGCGAGCCAGGCGACGCTGATGTCGACCGTGCAGCAGCTCGATCCCGTGTATGTCGACGTCACGCAGTCGAGCCTCGCGGGCCTGAAGCTGCGTCGCGACATCCAGCAGGGCCGTCTGGTGACGGCGGGCCCGAACGCCGCGAAGGTCGACCTGATCCTCGAAGACGGCCGTGTCTATTCGGAGAAGGGCAAGCTGCAGTTCACCGACGTGACCGTCGACCAGACCACGGGCTCCGTGACGATCCGCGCGATCTTCCCGAACAAGGACCACGTGCTGCTGCCGGGCATGTTCGTGCGGGCGCGCATCGAGGAAGGCATGAACGACCACGCGCTGCTCGTGCCGCAAGTGGGCGTCACGCACGACCAGAAGGGCCAGCCGACGGCGCTCGTGCTCGGCAAGGACGACAAGGTCGAACTGCGCACGCTGCAGACCTCCGCCACCTATGGCCAGTACTGGGTCGTCGAAGGCGGCCTGAATGCGGGCGATCGCGTGATCGTGCAGGGCACCGACAAGGTCCGTCCGGGCGCGCAGGCGAAGGGCGTGCCGGCGCAGTTGCCG---------------CCG------------GCGCCCGCC---------------------------------------GCGTCGGATGCA------------GCGGCGCAG------------------------------------AGCTCGCCG------------------------------------------------------------------------------------------------------------------------------------GCCAGCGGCGCGGCCGCCGCC------------------------------------TCCGCTGCATCGGGCGCG------
>MFP4__GCA_000522545.2
------------------------------------------------------------------------------ATGCTGGCAGCATGCGGACAAAAACAATCAGCACCTCCGCCTCAAACCCCTGAAGTCGGCATCGTCACGGTCCAGCCGCAAGCCGTGCCCGTCGTCACCGAATTGCCGGGCCGCACCAGTGCGTACCTTGTTGCGCAGGTGCGCGCGCGGGTCGACGGCATCGTGCTGCGCCGCGAATTTACGGAAGGCACGCAGGTCAAGGCCGGTCAGCGTCTGTACAAGATCGATCCGGCGCCGTACATCGCGACGCTGAACAACGCGAAGGCGTCGCTCGCGAAGGCGCAGGCAAACCTCGTGTCGACCACGGCGCAGGCCAATCGCTACAAGGTGCTGGTCGCTGCGAACGCGGTGTCGAAGCAGGACTACGACAACGCCGTCGCATCCGAAGGCCAGGCCGCCGCCGACGTCGCGGCCGGCAAGGCCGCCGTCGATACCGCGCAGATCAACCTCGGCTACACGGACGTCGTCTCGCCCGTGACGGGCCAGGTCGGTATCTCGCAGGTCACGCCGGGCGCGTACGTGCAGGCGAGCCAGGCGACGCTGATGTCGACCGTGCAACAGCTCGATCCCGTCTACGTCGACGTCACGCAGTCGAGTCTCGCGGGCCTGAAGCTGCGCCGCGAAATCCAGCAGGGCCGCCTGAAGACCTCGGGTCCGGACGCCGCGAAGGTCGAACTGGTGCTCGAAGACGGCCGCGTCTATTCGGAGAAGGGCAAGCTGCAGTTCACCGACGTGACCGTCGATCAGGCCACGGGCTCCGTGACGATCCGCGCCATCTTCCAGAACAAGGACCACGTGCTGCTGCCGGGCATGTTCGTGCGCGCGCGCATCGAGGAAGGCACCAACGAAAACGCGCTGCTGGTGCCGCAGATCGGCGTCACGCACGACCAGAAGGGCCAGCCGACGGCACTCGTTCTGAATAAGGAAGACAAGGTCGAGCTGCGCACGCTGCAGGCCACGGCGACGTACGGCCAGTACTGGGTGGTCGAAAGCGGCCTGAATGCGGGCGACCGCGTGATCGTGAACGGCGTCGACAAGGTGCGTCCGGGTGCAACGGCCAAGGCCGTGCCGGCGCAACTGCCG---------------CCG------------TCGCCCGCA---------------------------------------------------------------TCGGACGCA------------------GCCGCG------------GCGGCTCCG---------------------------------GCC------------------------------------------------------------------------------------GGCGCGCAGGCAGCTAGCGGCGCAGCCGCCGCC------------------------------------TCCGCTGCATCGGGCGCG------
>MFP4__GCA_001319905.1
---------ATGCGCGTCGAA------CGGGTTCCATTCCGCTTACTCACTGCCGCGACG---------GCTGCCGTAATGCTGGCAGCATGCGGACAAAAACAATCAGCACCTCCGCCTCAAACGCCTGAAGTCGGCGTCGTCACGGTCCAGCCGCAAGCCGTGCCCGTCGTCACCGAATTGCCGGGCCGCACCAGTGCGTTCCTCGTCGCGCAGGTGCGCGCGCGGGTCGACGGCATCGTGCTGCGCCGCGAATTCACGGAAGGCACGCAGGTCAAGGCCGGTCAGCGTCTGTACAAGATCGATCCGGCGCCGTACATCGCGACGCTGAACAACGCGAAAGCGTCGCTCGCCAAGGCGCAGGCAAACCTCGTCTCCACCACGGCGCAGGCCAATCGCTACAAGGTGCTGGTCGCGGCGAACGCGGTGTCTAAGCAGGACTACGACAATGCCGTCGCATCCGAAGGCCAGGCGGCCGCAGACGTCGCGGCCGGCAAGGCCGCCGTCGATACCGCGCAGATCAACCTCGGCTACACGGACGTCGTCTCGCCCGTGACGGGCCAGGTCGGCATCTCGCAGGTCACGCCGGGCGCGTACGTGCAGGCGAGCCAGGCGACGCTGATGTCGACCGTGCAACAGCTCGATCCCGTCTACGTCGACGTCACGCAGTCGAGCCTCGCGGGCCTGAAGCTGCGCCGCGAAATCCAGCAGGGCCGCCTGAAGACCACGGGTCCGGACGCCGCGAAGGTCGAACTGGTGCTCGAAGACGGCCGCGTCTATTCGGAGAAGGGCAAGCTGCAGTTCACCGACGTGACCGTCGATCAGGCCACGGGCTCCGTGACGATCCGCGCAATCTTCCAGAACAAGGACCACGTGCTGCTGCCGGGCATGTTCGTGCGCGCGCGCATCGAGGAAGGCGTCAACGAAAACGCGCTGCTGGTGCCGCAGATCGGCGTCACGCACGACCAGAAGGGCCAGCCGACGGCTCTCGTTCTGAATAAGGAAGACAAGGTCGAGCTGCGCACGCTGCAGGCCACGGCAACGTACGGCCAGTACTGGGTGGTCGAGGGCGGCCTGAATGCGGGCGACCGCGTGATCGTGAACGGCGTCGACAAGGTGCGTCCGGGTGCAACGGCCAAGGCCGTGCCAGCACAACTGCCG---------------CCG------------TCGCCCGCA---------------------------------------------TCGGAC------------GCAGCCGCG------------------------------------GCGGCTCCG---------------------------------GCC------------------------------------------------------------------------------------GGCGCGCAGGCAGCTAGCGGCGCAGCCGCCGCC------------------------------------TCCGCTGCATCGGGCGCG------
>MFP4__GCA_000265115.1
---------ATGCGCGTCGAA------CGGGTTCCATTCCGCTTACTCACTGCCGCGACG---------GCTGCCGTAATGCTGGCAGCATGCGGACAAAAACAATCAGCACCTCCGCCTCAAACCCCTGAAGTCGGCGTCGTCACGGTCCAGCCGCACGCCGTGCCCGTCGTCACCGAATTGCCGGGCCGCACCAGCGCATACCTCGTCGCGCAGGTGCGCGCGCGGGTCGACGGCATCGTGCTGCGCCGCGAGTTCACGGAAGGCACGCAGGTCAAGGCCGGCCAGCGTCTGTACAAGATCGATCCGGCGCCATACATCGCAGCGCTGAACAACGCGAAGGCATCGCTCGCGAAGGCGCAGGCGAACCTCGCGTCGACCACTGCGCAGGCCAATCGCTTCAAGGTGCTGGTCGCGGCGAACGCGGTGTCGAAGCAGGACTACGACAACGCCGTCGCATCCGAAGGCCAGGCGGCCGCCGATGTCGCAGCCGGCAAGGCCGCTGTCGATACCGCGCAGATCAACCTCGGCTATACGGACGTCGTGTCGCCCGTCACGGGCCAGGTCGGTATCTCGCAGGTGACGCCGGGCGCTTACGTGCAGGCGAGCCAGGCGACGCTGATGTCGACCGTGCAGCAACTCGATCCCGTCTACGTCGACGTTACGCAGTCGAGCCTCGCGGGCCTGAAGCTGCGCCGCGAAATCCAGGCTGGCCGGCTGAAGACCTCGGGCCCGGACGCCGCGAAGGTCGAACTGGTGCTAGAAGACGGCCGCGTCTATTCGGAGAAGGGCAAGCTGCAGTTCACCGACGTCACCGTCGACCAGACCACGGGCTCCGTGACGATCCGCGCGATCTTCCAGAACAAGGATCACGTGCTGCTGCCGGGCATGTTCGTGCGCGCGCGCATCGAGGAAGGCGTCAACGAAAGCGCGCTGCTGGTGCCGCAGATCGGCGTCACGCACGACCAGAAGGGCCAGCCGACGGCGCTCGTCCTCAATAAGGAAGACAAGGTCGAGCTGCGCACGCTGCAGGCCACGGCGACGTACGGCCAGTACTGGGTGGTCGAAAGCGGCCTGAATGCGGGCGACCGCGTGATCTTGAACGGCGTCGACAAGGTGCGTCCGGGTGCAACGGCCAAGGCCGTGCCGGCGCAACTGCCG---------------CCG------------TCGCCCGCT---------------------------------------TCGGACGCAGCC---------------------------------------GCGTCG---------------GCTCCG---------------------------------GCC------------------------------------------------------------------------------------GCCGCACAGCCAGCCAGCGGCGCGGCCGCGGCC------------------------------------TCTGCTGCATCGGGCGCG------
>MFP4__GCA_000281995.2
---------ATGCGCGTCGAA------CGGGTTCCATTCCGCTTACTCACTGCCGCGACG---------GCTGCCGTAATGCTGGCAGCATGCGGACAAAAACAATCAGCACCTCCGCCTCAAACCCCTGAAGTCGGCGTCGTCACGGTCCAGCCGCACGCCGTGCCCGTCGTCACCGAATTGCCGGGCCGCACCAGCGCATACCTCGTCGCGCAGGTGCGCGCGCGGGTCGACGGCATCGTGCTGCGCCGCGAGTTCACGGAAGGCACGCAGGTCAAGGCCGGCCAGCGTCTGTACAAGATCGATCCGGCGCCATACATCGCAGCGCTGAACAACGCGAAGGCATCGCTCGCGAAGGCGCAGGCGAACCTCGCGTCGACCACTGCGCAGGCCAATCGCTTCAAGGTGCTGGTCGCGGCGAACGCGGTGTCGAAGCAGGACTACGACAACGCCGTCGCATCCGAAGGCCAGGCGGCCGCCGATGTCGCAGCCGGCAAGGCCGCTGTCGATACCGCGCAGATCAACCTCGGCTATACGGACGTCGTGTCGCCCGTCACGGGCCAGGTCGGTATCTCGCAGGTGACGCCGGGCGCTTACGTGCAGGCGAGCCAGGCGACGCTGATGTCGACCGTGCAGCAACTCGATCCCGTCTACGTCGACGTTACGCAGTCGAGCCTCGCGGGCCTGAAGCTGCGCCGCGAAATCCAGGCTGGCCGGCTGAAGACCTCGGGCCCGGACGCCGCGAAGGTCGAACTGGTGCTAGAAGACGGCCGCGTCTATTCGGAGAAGGGCAAGCTGCAGTTCACCGACGTCACCGTCGACCAGACCACGGGCTCCGTGACGATCCGCGCGATCTTCCAGAACAAGGATCACGTGCTGCTGCCGGGCATGTTCGTGCGCGCGCGCATCGAGGAAGGCGTCAACGAAAGCGCGCTGCTGGTGCCGCAGATCGGCGTCACGCACGACCAGAAGGGCCAGCCGACGGCGCTCGTCCTCAATAAGGAAGACAAGGTCGAGCTGCGCACGCTGCAGGCCACGGCGACGTACGGCCAGTACTGGGTGGTCGAAAGCGGCCTGAATGCGGGCGACCGCGTGATCTTGAACGGCGTCGACAAGGTGCGTCCGGGTGCAACGGCCAAGGCCGTGCCGGCGCAACTGCCG---------------CCG------------TCGCCCGCT---------------------------------------------TCGGAC------------GCAGCCGCG------------------------------------TCGGCTCCG---------------------------------GCC------------------------------------------------------------------------------------GCCGCACAGCCAGCCAGCGGCGCGGCCGCGGCC------------------------------------TCTGCTGCATCGGGCGCG------
>MFP4__GCA_000739835.1
---------ATGCGCGTCGAA------CGGGTTCCATTCCGCTTACTCACTGCCGCGACG---------GCTGCCGTAATGCTGGCAGCATGCGGACAAAAACAATCAGCACCTCCGCCTCAAACCCCTGAAGTCGGCGTCGTCGAGGTCCAGCCTCACGCCGTGCCCGTCGTCACCGAACTGCCGGGCCGCACTAGCGCGTTCCTCGTCGCGCAGGTGCGCGCGCGGGTCGACGGCATCGTGCTGCGCCGCGAGTTCACGGAAGGCACGCAGGTCAAGGCGGGGCAACGTCTCTACAAGATCGATCCGGCGCCGTACATCGCGACGCTGAACAACGCGAAGGCGTCGCTCGCGAAGGCGCAGGCGAACCTCGTGTCGACCACCGCGCAGGCCAATCGCTTCAAGGTGCTGGTCGCGGCGAACGCGGTGTCGAAGCAGGACTACGACAACGCCGTCGCTTCCGAAGGCCAGGCCGCGGCCGACGTCGCAGCCGGCAAGGCCGCTGTCGATACCGCGCAGATCAACCTCGGCTATACGGACGTCGTGTCGCCCGTCACGGGCCAGGTCGGTATCTCGCAGGTCACGCCGGGCGCTTACGTGCAGGCGAGCCAGGCGACGCTGATGTCAACCGTGCAGCAACTCGATCCCGTCTACGTCGACGTTACGCAGTCGAGCCTCGCGGGCCTGAAGCTGCGTCGCGAAATCCAGGCTGGCCGTCTGAAGACCTCGGGCCCGGACGCCGCGAAGGTCGAACTGGTGCTTGAAGACGGCCGCGTCTATTCGGAGAAGGGCAAGCTGCAGTTCACCGACGTCACCGTCGACCAGACCACGGGTTCCGTGACGATCCGCGCGATCTTCCAGAACAAGGATCACGTGCTGCTGCCGGGCATGTTCGTGCGCGCGCGCATCGAGGAAGGCGTCAACGAAAACGCGCTGCTGGTGCCGCAGATCGGCGTCACGCACGACCAGAAGGGCCAGCCGACGTCGCTCGTCCTCAATAAGGAAGACAAGGTCGAGCTGCGCACGCTGCAGGCCACGACGACCTACGGCCAGTACTGGGTGGTCGAAGGTGGCCTGAATGCGGGCGACCGCGTGATCGTGAACGGCGTCGACAAGGTGCGTCCGGGTGCAACGGCCAAGGCCGTGCCGGGCCAACTGCCG---------------CCG------------TCGCCCGCA---------------------------------------------TCGGAC------------GCAGCCGCA------------------------------------TCGGCTCCG---------------------------------GCC------------------------------------------------------------------------------------GTTGCACAGCCAGCTAGCGGCGCAGCCGCGGCC------------------------------------TCCGCTGCATCGGGCGCG------
>MFP4__GCA_000020045.1
---------ATGCGCGTCGAA------CGGGTTCCATTCCGCTTACTCACTGCCGCGACG---------GCTGCCGTAATGCTGGCAGCGTGCGGACAAAAACAATCAGCACCTCCGCCTCAAACTCCTGAAGTCGGCGTCGTCACGGTCCAGCCGCAAGCCGTGCCCGTCGTCACCGAACTGCCGGGCCGCACCAGTGCGTTCCTCGTTGCGCAAGTGCGCGCGCGGGTGGACGGCATCGTGCTGCGCCGGGAATTTACGGAAGGCACGCAGGTCAAGGCCGGCCAGCGTCTGTACAAGATCGACCCGGCGCCGTACATCGCCACGCTGAACAGCGCGAAGGCATCGCTTGCCAAGGCGCAGGCGAATCTCGCGTCGACCACCGCACAGGCGAACCGCTACAAGGTGCTGGTCGCGGCGAACGCCGTCTCGAAGCAGGACTACGACAACGCCGTGGCCGCCGAAGGCCAGGCGGCCGCCGACGTCGCAGCGGGCAAGGCCGCCGTCGACACCGCGCAGATCAACCTCGGCTATACGGACGTCGTGTCGCCCGTGTCGGGCCAGGTCGGGATATCGCAGGTCACGCCGGGCGCGTACGTGCAGGCGAGCCAGGCGACGCTGATGTCGACCGTGCAGCAACTCGATCCCGTCTACGTGGACGTCACGCAGTCGAGCCTTTCGGGCCTGAAGCTGCGCCGCGCAATCCAGGCAGGCCGCCTGAAGACCAACGGCCCGAACGCCGCGAAGGTCGAGCTGGTGCTCGAAGACGGCCGCGTCTATTCGGAGAAGGGCAAGCTGCAGTTCACCGACGTCACCGTCGACCAGACCACGGGCTCAGTGACGATCCGCGCGATCTTCGCGAACAAGGATCATGTGCTGCTGCCGGGCATGTTCGTGCGCGCGCGCATTGAGGAAGGCGTCAACGAAAACGCGCTGCTGGTGCCGCAGATCGGCGTCACGCACGACCAGAAGGGCCAGCCGACGGCGCTCGTACTGAACAAGGACGGCAAGGTCGAATTGCGCACGCTGCAGGCCACGTCGACCTACGGCCAGTACTGGGTGGTCGAAGGCGGCCTGAATGTGGGCGATCGCGTGATCGTGAATGGCGTCGACAAGGTCAAACCGGGCGCGCAGGCGAAGGGCGTGCCGGCCCAACTGCCG------------------------------CCGCCGGCC---------------------------------------GCAGCATCGGAC------GCGAGCGCGGCGGCT------------------GCGCCG------------GGCGCGCCC------------------------------------------------------------------------------------GCCGCA---------------------AGC------GGCGCGCAGGCAGCCAGCGGCGCGGCCGCGGCC------------------------------------TCCGCTGCATCGGGCGCG------
>MFP4__GCA_000519245.1
---------ATGCGCGTCGAA------CGGGTTCCATTCCGCTTACTCACTGCCGCGACG---------GCTGCCGTAATGCTGGCAGCGTGCGGACAAAAACAATCAGCACCTCCGCCTCAAACTCCTGAAGTCGGCATCGTTACGGTCCAGCCGCAAGCCGTGCCCGTCGTCACCGAACTGCCGGGCCGCACCAGTGCGTTCCTCGTCGCGCAGGTGCGCGCGCGGGTCGACGGCATCGTGCTGCGCCGCGAATTCACGGAAGGCACGCAGGTCAAGGCCGGCCAGCGTCTGTACAAGATCGACCCCGCGCCGTACATCGCCACGCTGAACAACGCGAAGGCATCGCTGGCCAAGGCGCAGGCGAATCTCGCATCGACCACCGCGCAGGCGAACCGCTTCAAGGTGCTGGTCGCCGCGAACGCCGTCTCGAAGCAGGACTACGACAACGCCGTGGCCGCCGAAGGCCAGGCGGCCGCCGACGTCGCAGCGGGCAAGGCAGCCGTCGACACGGCACAGATCAATCTCGGCTATACGGACGTCGTGTCGCCTGTGACGGGCCAGGTCGGCATTTCGCAGGTCACGCCGGGCGCTTACGTGCAGGCGAGCCAGGCGACGCTGATGTCGACTGTGCAGCAGCTCGATCCCGTCTACGTGGACGTCACGCAGTCGAGTCTCGCCGGCCTGAAGCTGCGCCGCGAAATCCAGGCAGGCCGCCTGAAGACCAACGGCCCGAACGCCGCGAAGGTCGAGCTGGTGCTCGAAGACGGCCGCGTCTATTCGGAGAAGGGCAAGCTGCAGTTCACCGATGTCACCGTCGACCAGACCACGGGCTCCGTGACGATCCGCGCGATGTTCGCGAACAGGGATCACGTGCTGCTGCCGGGCATGTTCGTGCGTGCGCGCATCGAGGAGGGCGTCGACGAAAACGCGCTGCTGGTGCCGCAGATCGGCGTCACGCACGACCAGAAGGGCCAGCCGACGGCGCTCGTGCTGAACAAGGACAACAAGGTCGAGCTGCGCACGCTGCAGGCCACGTCGACCTACGGTCAGTACTGGGTGGTCGAAGGCGGTCTGAATGCGGGCGATCGTGTGATCGTCAACGGCGTCGACAAGGTCAAACCGGGCGCACAGGCGAAGGGCGTGCCGGCGCAATTGCCG---------------CCG---------------------------------------------------------------------------------------------------------------------------------------CCA---------------------------------------------------------------------------------GGCGTGGCA---------------------TCG---------------------------------------------------------------GACGCG------------------------------
>MFP4__GCA_000698555.1
---------ATGCGCTTCGAA------AGGGTTCCCTATCACCTCGTGAGTGCCGCAACG---------GCTGCCATGCTGCTGGCGGCATGCGGGCAAAAACAATCGGCCCCGCCGCCGCAGACGCCCGAAGTCGGCGTCGTGACGGTCCAGCCGACCGCCGTGCCGGTCACGGCCGAACTGCCGGGCCGCACGAGCGCGTATCTCGTCGCCCAGGTGCGGGCGCGCGTCGACGGCGTCGTGCTGCGCCGTGAATTCACCGAAGGCAGCATCGTCAAGGCGGGTCAGCGGCTCTACAAGATCGACCCGGCGCCGTACATCGCCCAGTTGAACAATGCGAAGGCATCGCTTGCGAAGGCGCAGGCGAATCTCGCGTCGACGACCGCGCAGGCGAATCGCTACAAGGTGCTCGTCGCCGCGAACGCCGTCAGCAAGCAGGACTACGACAACGCCGTCGCCTCGCAAGGCCAGGCCGCAGCGGACGTGGCAGCCGGCAAGGCCGCCGTCGATGCCGCGCAGATCAACCTCGGCTATACCGACGTCGTCTCGCCGGTGACGGGTCAGGTCGGCATCTCGCAGGTCACGCCGGGTGCCTACGTGCAGGCGAGCCAGGCGACGCTGTTGGCGACCGTACAGCAGCTCGATCCCACATACGTCGATCTCACGCAGTCGAGTCTCGATGGCCTCAAGCTGCGTCGCCAGATTCAGGAAGGGCGTCTGACGACGAGCGGCCCGAACGCCGCGAAGGTCTCGCTTGTGCTGGAAGACGGCCGCATCTATTCGGAGAAGGGCAAGCTGCAATTCACCGATGTCACCGTCGATCCGACCACCGGCTCCGTCACGGTCCGCGCGATCTTCCAGAACAAGGACCGCGTGCTGTTGCCGGGCATGTTCGTGCGCGGGCGCATCGAAGAGGGCGTGAATCCGAGCGCGCTCGTCGTGCCGCAGATCGGCATCACGCATGACCAGAAGGGCACGCCGACCGCGCTCGTCGTCGGCGACGACAACAAGGTCATGCTGCGCCAGCTCGTCACGTCCGGCACCTACGGGCAGAACTGGGTCGTCGAAAGCGGCCTCAAGGCGGGTGACCGCGTGATCGTGCAGGGCGTCGACAAGGTCCGTCCGGGTGCGGAAGTGAAGGTCGTGCCCGCGCAACTGCCG---------------GCA------------ACGGCCGGG---------------------------------------GGAGCCTCGCAG---------------------------------------GCGAGC------------GATGCGCAA------------------------------------------------------------------------------------------------------------------------GCCGCACAAGCCGCGTCGTCCGCTCAACCCGCA------------------------------------TCTGCTGCCTCGGGCGCG------
>MFP4__GCA_000092885.1
---------ATGCGCGTCGAA------CGGGTTCCATTCCGCTTAATCAGTGCCGCGACG---------GCTGCCATCTTGCTGGCGGCGTGCGGACCAAAACAATCTGCCCCGCCGCCCCAGACGCCCGAAGTCGGCGTCGTCACTCTCCAGCCGACGACCGTGCCCGTCGTCACCGAACTCCCCGGTCGTACCAGTGCCTTCCTCGTCGCGCAAGTGCGTGCGCGGGTCGACGGCATCGTGCTGCGCCGCGAGTTCACCGAGGGTAGCGAGGTCAAGGCAGGCCAGCGTCTGTACAAGATCGATCCGGCGCCCTTCATCGCGTCGTTGAACAACGCGAAGGCATCGCTCGCGAAGGCGCAGGCGAACCTCGTGACAACCACTGCGCAGGCCAGTCGTTACAAGGTGCTGGTCGCAGCGAACGCGGTCAGCAAGCAGGACTACGACAACGCGGTCGCCGCCGAAGGACAGGCCGCCGCCGACGTCGCCGCCGGCAAGGCCGCGGTCGATACCGCGCAGATCAATCTCGGCTATACCGACGTGACCTCGCCCGTGACCGGCCAGATCGGCGTGTCGCAGGTCACGCCGGGCGCCTTCGTGCAGCAGAGCGCGGCCACACTGATGGCCACGGTCCAGCAGCTCGACCCGATGTACGTCGACCTCACGCAATCGAGCCTCGATGGACTGAAGCTGCGCCGCGACATGCAGGAAGGGCGTCTGAAGACGACCGGCCCGGGCGCCGCGCAGGTCTCGCTGGTGCTGGAGGACGGCCGCATCTATTCCGAGAAGGGCAAGCTGCAGTTCACCGACGTGACCGTCGACCCGGGCACCGGCTCGGTCACGGTGCGCGCGATCTTCAAGAACCCGAACCACGTGCTGCTGCCGGGCATGTTCGTGCGCGCGAAGATCGAAGAGGGCGTGAACCAGAACGCGCTGATCGTGCCGCAAGTCGGCGTCACGCACGACCAGAAGGGTCAGCCCACCGCGCTCGTCGTCGACAACGACAACAAGGTCGAGCTGCGTCAGCTCGTCACCACGGGCACCTTCGGCTCGTACTGGGTGGTGTCGAACGGGCTGAAGCCGGGTGACCGCGTGATCGTCCAGGGCACCGAAAAGGCGCGTCCCGGCCAGCAGGTCAAGCCCGTGCCGGCGCAACTCCCC---------------------------------------------------------------------------------------------------------------------------------------------------GGCACCCCG---------------------------------GCT------------------------------------------TCCAACGCGGCC------------------------------GCTGGCGGCGCCCAGACAGGTCAACCCGCGGCT------------------------CAGCCT------GCCTCCGCCGCTTCGGGCGCG---
>MFP4__GCA_000372985.1
---------ATGCGCGTCGAA------CGGGTTCCATTCCGCTTAATCAGTGCCGCGACG---------GCTGCCATCTTGCTGGCGGCGTGCGGACCAAAACAATCTGCCCCGCCGCCCCAGACGCCCGAAGTCGGCGTCGTCACCCTCCAGCCGACGACCGTGCCCGTCGTCACCGAACTCCCCGGTCGTACCAGTGCCTTCCTCGTCGCGCAAGTGCGTGCGCGGGTCGATGGCATCGTGCTGCGCCGCGAGTTCACCGAGGGTAGCGAGGTCAAGGCAGGCCAGCGTCTGTACAAGATCGATCCGGCGCCCTTCATCGCGTCGTTGAACAACGCGAAGGCATCGCTCGCGAAGGCGCAGGCGAACCTCGTGACAACCACTGCGCAGGCCAGTCGCTACAAGGTGCTGGTCGCAGCGAACGCGGTCAGCAAGCAGGACTACGACAACGCGGTCGCCGCCGAAGGCCAGGCCGCCGCCGACGTCGCCGCCGGCAAGGCCGCGGTCGATACCGCGCAGATCAACCTCGGCTATACCGACGTGACCTCGCCCGTGACCGGCCAGATCGGCGTGTCGCAGGTCACGCCGGGCGCCTTCGTGCAACAGAGCGCGGCCACGCTGATGGCCACGGTCCAGCAGCTCGACCCGATGTACGTCGACCTCACGCAATCGAGCCTCGATGGTCTGAAGCTGCGCCGCGACATGCAGGAAGGGCGTCTGAAGACGACCGGCCCGGGCGCCGCGCAGGTCTCGCTGGTGCTGGAGGACGGCCGCATCTATTCCGAGAAGGGCAAGCTGCAGTTCACCGACGTGACCGTCGACCCGGGCACCGGCTCGGTCACGGTGCGCGCGATCTTCAAGAACCCGAACCACGTGCTGCTGCCGGGCATGTTCGTGCGCGCGAAGATCGAAGAGGGCGTGAACCAGAACGCGCTGATCGTGCCGCAAGTTGGCGTCACGCACGACCAGAAGGGTCAGCCCACCGCGCTCGTCGTCGACAACGACAACAAGGTCGAGCTGCGTCAGCTCGTCACCACGGGCACCTTCGGCTCGTACTGGGTGGTGTCGAACGGGCTGAAGCCGGGTGACCGCGTGATCGTCCAGGGCACCGAAAAGGCGCGTCCCGGCCAGCAGGTCAAGCCCGTGCCGGCGCAACTCCCC---------GGCACCCCG------------GCTTCCAAC---------------------------------------GCGGCCGCTGGC------------GGCGCCCAG---------------------ACA------------GGTCAACCC---------------------------------------------------------------------------------GCGGCTCAG---------------------CCT---------------------------------------------------------------------------GCCTCCGCCGCTTCGGGCGCG---
>MFP4__GCA_000372945.1
---------ATGCGCGTCGAA------CGGGTTCCATTCCGCTTAATTAGTGCCGCGACG---------GCTGCCATCTTGCTGGCGGCGTGCGGACCAAAACAATCTGCCCCGCCGCCACAGACGCCCGAAGTCGGCGTCGTCACCCTCCAGCCGACGACCGTGCCTGTCGTCACCGAACTTCCCGGCCGTACCAGTGCCTTCCTCGTCGCGCAGGTGCGTGCACGGGTCGACGGCATCGTGCTGCGCCGCGAGTTCACCGAGGGTAGTGAGGTCAAGGCCGGCCAGCGTCTCTACAAGATCGATCCGGCGCCGTACATTGCGTCGTTGAACAACGCGAAGGCATCGCTCGCGAAGGCGCAGGCGAACCTGGTGACGACCACCGCGCAGGCCAATCGCTACAAGGTGCTGGTTGCGGCGAACGCGGTCAGCAAGCAGGACTACGACAACGCGGTCGCCGCCGAAGGCCAGGCCGCCGCCGACGTCGCCGCGGGCAAGGCCGCGGTCGATACCGCGCAGATCAACCTCGGTTACACCGACGTGACCTCGCCCGTGACCGGCCAGATCGGCGTGTCGCAGGTCACGCCGGGCGCCTTCGTGCAGCAGAGCGCGGCCACGCTGATGTCCACGGTCCAGCAACTCGATCCGGTCTACGTCGACCTCACGCAATCGAGCCTCGACGGTCTGAAGCTGCGCCGCGAGGTCCAGGAAGGGCGTCTGAAGACGACCGGCCCGGGCGCCGCGCAGGTCACGCTGGTGCTGGAAGACGGCCGCATCTATTCCGAGAAGGGCAAGCTGCAGTTCACCGACGTGACCGTCGACCAAGGCACCGGTTCAGTCACCGTGCGCGCGATCTTCAAGAACCCGAACCACGTGCTGCTGCCGGGCATGTTCGTGCGCGCGAAGATCGACGAGGGCGTCAACCAGAACGCGCTCATCGTGCCGCAAGTCGGCGTCACGCACGACCAGAAGGGTCAGCCCACCGCGCTCGTCGTCGGCAACGACAACAAGGTCGAGCTGCGTCAGCTCGTCACTTCGGGCACCTTCGGCTCGTACTGGGTGGTCTCGGACGGCCTGAAGCCGGGTGACCGCGTGGTCGTCCAGGGCACCGACAAGGCGCGTCCCGGCCAGCAGGTCAAGCCCGTGCCGGCGCAACTGCCC------------------------------------------------------------------------------------------------------------------------------------GGC---------------ACCCCG---------------------------------GCT------------------------------------------TCCGACGCGGCC------------------------------GCGAACGGCGCGCAGACGGGTCAACCGGCGGCT------------------------CAACCT------GCCTCCGCCGCCTCGGGCGCG---
>MFP4__GCA_000473465.1
---------ATGCGCGTCGAA------CGGGTTCCATTCCGCTTAATCAGTGCCGCGACG---------GCTGCCATTTTGCTGGCGGCGTGCGGACCAAAACAATCTGCCCCGCCGCCACAGACGCCCGAAGTCGGCGTCGTCACCCTCCAGCCGACGACGGTGCCCGTCATCACCGAACTGCCTGGCCGTACCAGTGCCTTCCTCGTCGCGCAGGTGCGCGCGCGGGTCGACGGCATCGTGCTGCGCCGCGAGTTCACGGAGGGTAGCGAGGTCAAGGCCGGCCAGCGTCTGTACAAAATCGATCCGGCGCCGTACATCGCGTCGTTGAACAATGCGAAGGCATCGCTCGCGAAGGCGCAGGCGAACCTGGTGACGACCACCGCGCAGGCCAATCGCTATAAGGTGCTGGTCGCGGCGAACGCGGTCAGCAAGCAGGACTACGACAACGCGGTCGCCGCCGAAGGCCAGGCCGCCGCCGACGTCGCCGCGGGCAAGGCCGCGGTCGATACCGCGCAGATCAACCTCGGCTATACCGACGTGACCTCGCCCGTGACCGGCCAGATCGGCGTGTCGCAGGTCACGCCGGGCGCCTTCGTGCAGCAGAGCGCGGCCACGCTGATGGCCACGGTCCAGCAGCTCGACCCGGTCTACGTCGACCTCACGCAATCGAGTCTCGAGGGGCTGAAGCTGCGCCGCGATATGCAGGAAGGGCGTCTGAAGACGAGCGGCCCGGGCGCCGCGCAGGTCACGCTGGTGCTGGAGGACGGTCGCGTCTATCCCGAGAAGGGCAAGCTGCAGTTCACCGACGTGACCGTCGACCCGGGCACCGGCTCGGTCACGGTGCGCGCGATCTTCAAGAACCCGAACCACGTGCTGCTGCCGGGCATGTTCGTGCGCGCGAAGATCGACGAGGGCGTGAACCAGAATGCGCTGATCGTGCCGCAAGTCGGCGTCACGCACGACCAGAAGGGTCAACCCACCGCGCTCGTCGTCGACAACGACAACAAGGTCGGGCTGCGTCAGCTCGTCACCACGGGCACCTTCGGCTCGTACTGGGTGGTGTCGGACGGACTGAAAGCGGGTGACCGCGTGATCGTCCAGGGCACCGACAAGGCGCGTCCCGGCCAGCAGGTCAAGCCCGTGGCGGCACAGCTGCCC---------GGCGCCCCG------------GCTTCCGAC---------------------------------------GCGGTCGCGGGC------------GGCGCACAG------------------ACAGGT---------------CAACCC------------------------------------------------------------------------------------------------------------------------------GCGGCTCAACCCGCGGCTCAGCCTGCC------------------------------------TCCGCCGCCTCGGGCGCG------
>MFP4__GCA_000173575.1
---------ATGCGCGTCGAA------CGGGTTCCATTCCGCTTAATTAGTGCCGCGACG---------GCTGCCATCTTGCTGGCGGCATGCGGACCAAAACAATCTGCCCCTCCGCCACAGACGGCCGAAGTCGGCGTCGTCACCCTCCAGCCGACGACCGTGCCCGTCATCACCGAACTGCCCGGTCGTACCAGTGCTTTCCTCGTCGCCCAGGTGCGCGCGCGGGTCGATGGCATCGTGCTCCACCGTGAGTTCACCGAGGGCAGCGAGGTCAAGGCCGGCCAGCGTCTGTACAAGATCGATCCGGCGCCGTACATCGCGTCGCTGAACAACGCGAAGGCATCGCTCGCCAAGGCGCAGGCGAACCTCGTGACGACCACCGCGCAGGCCAGTCGCTACAAGGTGCTGGTCGCCGCAAACGCGGTCAGCAAGCAGGACTACGACAATGCGGTCGCCGCTGAAGGCCAGGCCGCCGCCGACGTCGCCGCGGGCAAGGCCGCGGTCGATACCGCGCAGATCAACCTCGGCTATACCGACGTGACCTCGCCCGTGACCGGCCAGATCGGCGTGTCGCAGGTGACGCCGGGCGCCTTCGTGCAGCAGAGCGCGGCCACGCTGATGGCCACGGTCCAGCAGCTCGACCCGGTCTACGTCGACCTCACGCAATCGAGCCTCGATGGTCTGAAGTTGCGTCGCGACATCCAGGAAGGGCGTCTGAAGACGACCGGCCCCGGCGCCGCGCAGGTGACGCTGGTGCTGGAAGACGGCCGCGTCTACCCCGAGAAGGGCAAGCTGCAGTTCACCGACGTGACCGTCGACCAGAGCACCGGCTCGGTCACGGTGCGCGCGATCTTCAAGAATCCGAACCATGTGCTGCTGCCGGGCATGTTCGTGCGCGCGAAGATCGACCAGGGCGTCAACCAGAACGCGCTGATCGTGCCGCAAGTCGGCGTCACGCACGACCAGAAGGGTCAACCCACCGCGCTCGTCGTCGACAACGACAACAAGGTCGAGTTGCGTCAGCTCGTCACCACGGGCACCTTCGGTTCGTACTGGGTGGTCTCGGACGGCCTGAAGGCAGGTGACCGCGTGATCGTCCAGGGCACCGACAAGGCGCGCCCCGGCCAGCAGGTCAAGCCCGTGCCGGCGCAGCTGCCC---------------GGC------------ACCCCGGCT------------------------------TCCGACGCCGCCGCGAACGGC------------GCTCAGACA------------------------------------GGTCAACCC------------------------------------------------------------------------------------------------------------------------------GCGGCTCAACCCGCGGCTCAACCTGCC------------------------------------TCCGCTGCCTCGGGCGCG------
>MFP4__GCA_000739735.1
---------ATGCGCGTCGAA------CGGGTTCCATTCCGCTTAATCAGTGCCGCGACG---------GCTGCCGTATTGCTGGCAGCGTGCGGACCAAAACAATCTGCCCCGCCGCCCCAGACGCCCGAAGTCGGCGTCGTCACCGTCCAGCCGACGACCGTGCCGGTCGTCACCGAACTGCCGGGCCGCACCAGTGCCTTCCTCGTCGCGCAAGTGCGCGCACGCGTCGACGGCATCGTGCTGCGCCGCGAGTTCACGGAAGGCAGCCAGGTGAAGGCCGGCCAACGCCTGTACAAGATCGATCCGGCGCCGTACATCGCAACGTTGAACAACGCGAAGGCGACGCTCGCCAAGGCGCAGGCCAACCTCGTGTCGACCACCGCGCAGGCCAACCGCTACAAGGTGCTGGTCGCCGCGAACGCGGTCAGCAAGCAGGACTACGACAACGCGGTCGCCTCGCAAGGCCAGGCCGTGGCCGACGTCGCGGCCGGCAAGGCAGCGGTCGACACCGCGCAGATCAACCTCGGCTACACCGACGTGACCTCGCCGGTGACCGGCCAGATCGGCGTGTCGCAAGTCACGCCGGGCGCATACGTGCAGGCGAGCGCCGCCACGCTGCTCGCGACGGTCCAGCAACTCGATCCGGTCTACGTGGACCTGACCCAATCGAGCCTCGATGGTCTGAAGCTGCGCCGCGAAGTACAGGAAGGGCGCCTGAAGACCAGCGGTCCGGGCGCAGCCCAAGTGTCGCTGATTCTCGAAGACGGCCGCGTCTATTCAGAGAAGGGCAAGCTGCAGTTCACCGACGTCACGGTCGACCAGGGCACCGGTTCGGTCACGGTTCGCGCGATCTTCAAGAACGCGGACAAGGTGCTGCTGCCGGGCATGTTCGTGCGCGCAAAGATCGAGGAAGGCGTGAACCAGAACGCGCTCGTCGTGCCGCAGATCGGCATCACGCATGACCAGAAAGGTCAGCCGACCGCGCTGGTCATCGGCGCCGACAACAAGGTCGAACTGCGTCAGCTGGTCACTTCGGGCACCTTCGGCTCGAACTGGGTGGTCGCAAGCGGCCTGAAGGCCGGCGATCGCGTGATCGTCCAGGGCACCGACAAGGCCCGCCCGGGCCAGCAGGTCAAGCCGGTTGCCGCGCAACTTCCC---------------GCC------------ACCCCCGCT---------------------------------------------TCCGGT------------GTCGCCGCC---------------------CAA------------GGCGCGCCG---------------------------------GCC------------------------------------------------------------------------------------GCCAGCGGTGCTGCCCAGACGGCTCAACCAGCC------------------------------------TCTGCTGCATCGGGCGCG------
>MFP4__GCA_000172415.1
---------ATGCGCGTCGAA------CGGGTTCCATTCCGCTTAATCAGTGCCGCGACG---------GCTGCCATATTGCTGGCAGCATGCGGACCAAAACAATCTGCCCCGCCGCAACAGACGCCCGAAGTTGGCGTCGTCACCGTCCAGCCGACTACCGTACCTGTCGTCACCGAATTGCCCGGCCGCACCAGCGCCTTCCTGGTCGCGCAAGTGCGCGCGCGGGTCGACGGCATCGTGCTGCGCCGTGAGTTCACGGAAGGCGGTCAGGTCAAGGCGGGTCAACGTCTGTACAAGATCGATCCGGCGCCTTATATCGCCGCGCTGAATAACGCGAAGGCCTCGCTCGCCAAGGCGCAGGCCAACCTTGCGTCGACCACGGCGCAGGCCAGCCGCTTCAAAGTGCTGGTCGCCGCCAACGCGGTCAGCAAGCAGGACTACGACAACGCGGTGGCCGCGCAAGGCCAGGCCGCGGCCGACGTCGCCGCCGGCAAGGCCGCGGTCGAGACGGCGCAGATCAACCTCGGCTATACGGACGTCACCTCGCCGGTGACGGGCCAGGTCGGTGTATCGCAAGTCACGCCGGGCGCGTATGTGCAGGCGAGCGCCGCGACGTTGCTGGCCACCGTCCAGCAGCTCGACCCGGTCTACGTCGACCTGACGCAATCGAGCCTCGACGGTCTGAAGCTGCGCCGGGAAATTCAGGAAGGGCGTCTCAAGACGAACGGACCTGACGCAGCGAAGGTCTCGCTGATTCTCGAAGACGGCCGCACCTATTCGGAAAAGGGCAAGCTGCAGTTCACCGACGTCACGGTCGACCAGAGCACCGGTTCGGTCACCGTCCGCGCGATCTTCCAGAACAAGGACAAGGTGCTGCTGCCGGGCATGTTCGTGCGCGCGAAGATCGAGGAAGGCGTGAACGAGAACGCGCTCGTCGTGCCGCAGGTCGGTATCACGCATGACCAGAAGGGTCAGCCGACCGCGCTCGTCGTCGGCGAAGACAACAAGGTCGCGCTGCGTCAGCTTGTCACGTCGGGTACGTACGGTTCGAACTGGGTGGTCGAGAACGGGCTGAAGCCGGGCGACCGCGTGATCGTGCAGGGCACCGACAAGGCGAAGCCCGGCATGCAGGTCAAAGCCGTTGCCGCACAACTTCCC---------------GCC------------TCGCCAGCC---------------------------------------------TCGGGC---------------GCAGCC------------------GCCCAG------------GGCGCGCCG---------------------------------GCC------------------------------------------------------------------------------------GCCAGCGGCGCTGCGCAGACGGCTCAACCCGCT------------------------------------TCCGCAGCATCGGGCGCG------
>MFP4__GCA_000421865.1
---------ATGCGCGTCGAA------CGGGTTCCATTCCGCTTAATCAGTGCCGCGACG---------GCTGCCATATTGCTGGCAGCATGCGGACCAAAACAATCTGCCCCGCCGCAACAGACGCCCGAAGTTGGCGTCGTCACCGTCCAGCCGACTACCGTACCTGTCGTCACCGAATTGCCCGGCCGCACCAGCGCCTTCCTCGTCGCGCAAGTGCGCGCGCGGGTCGACGGCATCGTGCTGCGCCGCGAGTTCACGGAAGGCGGTCAGGTCAAGGCGGGTCAACGTCTGTACAAGATCGATCCGGCGCCTTATATCGCCGCGCTGAATAACGCGAAGGCCTCGCTCGCAAAGGCGCAGGCCAACCTTGCGTCGACCACGGCGCAGGCCAGCCGCTTCAAGGTGCTGGTCGCCGCCAACGCGGTCAGCAAGCAGGACTACGACAACGCGGTGGCCGCGCAAGGCCAGGCCGCGGCCGACGTCGCCGCCGGCAAGGCCGCGGTCGAGACGGCGCAGATCAACCTCGGCTATACGGACGTCACCTCGCCGGTGACGGGCCAGGTCGGTGTATCGCAAGTCACGCCGGGCGCGTATGTGCAGGCGAGCGCCGCGACGTTGCTCGCCACCGTCCAGCAGCTCGACCCGGTCTACGTCGACCTGACGCAATCGAGCCTCGACGGCCTGAAGCTGCGCCGCGAAATTCAGGAAGGGCGTCTCAAGACGAACGGACCTGACGCAGCGAAGGTGTCGCTGATTCTCGAAGACGGCCGCACCTATTCGGAAAAGGGCAAGCTGCAGTTCACCGACGTCACGGTCGACCAGAGCACCGGTTCCGTCACCGTCCGCGCGATCTTCCAGAACAAGGACAAGGTGCTGCTGCCGGGTATGTTCGTGCGCGCGAAGATCGAGGAAGGCGTGAACGAGAACGCGCTCGTCGTGCCGCAAGTCGGTATCACGCATGACCAGAAGGGTCAGCCGACCGCGCTCGTCGTCGGCGAAGACAACAAGGTCGCGCTGCGCCAGCTCGTCACGTCGGGTACGTACGGTTCGAACTGGGTGGTCGAGAACGGCCTGAAGCCGGGCGACCGCGTGATCGTGCAGGGCACCGACAAGGCGAAGCCCGGCATGCAGGTCAAAGCCGTTGCCGCACAACTTCCC---------------GCC------------TCGCCAGCC---------------------------------------------TCGGGC---------------GCAGCC------------------GCCCAG------------GGCGCGCCG---------------------------------GCC------------------------------------------------------------------------------------GCCAGCGGCGCTGCGCAGACGGCTCAACCCGCT------------------------------------TCCGCAGCATCGGGCGCG------
>MFP4__GCA_001293045.1
---------ATGCGCGTCGAA------CGGGTTCCATTCCGCTTAATCAGTGCCGCGACG---------GCTGCCATATTGCTGGCAGCATGCGGACCAAAACAATCTGCCCCGCCGCAACAGACGCCCGAAGTTGGCGTCGTCACCGTCCAGCCGACTACCGTACCTGTCGTCACCGAATTGCCCGGCCGCACCAGCGCCTTCCTCGTCGCGCAAGTGCGCGCGCGGGTCGACGGCATCGTGCTGCGCCGCGAGTTCACGGAAGGCGGTCAGGTCAAGGCGGGTCAACGTCTGTACAAGATCGATCCGGCGCCTTATATCGCCGCGCTGAATAACGCGAAGGCCTCGCTCGCCAAGGCGCAGGCCAACCTTGCGTCGACCACGGCGCAGGCCAGCCGCTTCAAGGTGCTGGTCGCCGCCAACGCGGTCAGCAAGCAGGACTACGACAACGCGGTGGCCGCGCAAGGCCAGGCCGCGGCCGACGTCGCCGCCGGCAAGGCCGCGGTCGAGACGGCGCAGATCAACCTCGGCTATACGGACGTCACCTCGCCGGTGACCGGCCAGGTCGGTGTATCGCAAGTCACGCCGGGCGCGTATGTGCAGGCGAGCGCCGCGACGTTGCTGGCCACCGTCCAGCAGCTCGACCCGGTCTACGTCGACCTGACGCAATCGAGCCTCGACGGCCTGAAGCTGCGCCGCGAAATTCAGGAAGGGCGTCTCAAGACGAACGGACCTGACGCAGCGAAGGTGTCGCTGATTCTCGAAGACGGCCGCACCTATTCGGAAAAGGGCAAGCTGCAGTTCACCGACGTCACGGTCGACCAGAGCACCGGTTCCGTCACCGTCCGCGCGATCTTCCAGAACAAGGACAAGGTGCTGCTGCCGGGTATGTTCGTGCGCGCGAAGATCGAGGAAGGCGTGAACGAGAACGCGCTCGTCGTGCCGCAAGTCGGTATCACGCATGACCAGAAGGGTCAGCCGACCGCGCTCGTCGTCGGCGAAGACAACAAGGTCGCGCTGCGTCAGCTTGTCACGTCGGGTACGTACGGTTCGAACTGGGTGGTCGAGAACGGCCTGAAGCCGGGCGACCGCGTGATCGTGCAGGGCACCGACAAGGCGAAGCCCGGCATGCAGGTCAAAGCCGTTGCCGCACAACTTCCC---------------GCC------------TCGCCAGCC---------------------------------------------TCGGGC---------------GCAGCC------------------GCCCAG------------GGCGCGCCG---------------------------------GCC------------------------------------------------------------------------------------GCCAGCGGCGCTGCGCAGACGGCTCAACCCGCT------------------------------------TCCGCAGCATCGGGCGCG------
>MFP4__GCA_000383275.1
---------ATGCGCGTCGAA------CGGGTTCCATTCCGCTTAATCAGTGCCGCGACG---------GCTGCCATATTGCTGGCAGCATGCGGACCAAAACAATCTGCCCCGCCGCAACAGACGCCCGAAGTCGGCGTCGTCACAGTCCAGCCGACTACCGTACCTGTCGTCACTGAATTACCGGGCCGCACCAGTGCTTTCCTCGTCGCGCAAGTGCGCGCGCGGGTGGACGGCATCGTGCTGCGCCGCGAATTCACCGAAGGCGGCCAGGTCAAGGCTGGCCAGCGCCTGTACAAGATCGATCCGGCGCCGTACATCGCCACGCTGAACAACGCGAAGGCGACGCTCGCCAAGGCGCAGGCCAACCTCGCGTCCACCACGGCGCAGGCAAGCCGCTTCAAGGTGCTGGTTGCCGCCAACGCGGTCAGCAAGCAGGACTATGACAACGCAGTAGCCGCGCAAGGCCAGGCTGCCGCCGACGTCGCCGCCGGCAAGGCCGCGGTCGAGACGGCGCAGATCAACCTGGGCTATACCGACGTGACCTCGCCCGTGACGGGCCAGATCGGCGTGTCGCAAGTCACGCCGGGCGCTTATGTTCAGGCGAGCGCCGCGACCCTGCTCGCCACCGTGCAGCAACTCGATCCGGTCTACGTCGACCTGACGCAGTCGAGCCTCGAAGGTCTGAAGTTGCGCCGCCAGATGCAGGAAGGGCGTCTCAAGACGAACGGCCCAGACGCCGCGAAGGTTTCGCTGATTCTGGAAGACGGCCGTACGTATTCCGAAAAGGGCAAGCTGCAGTTCACCGACGTGACGGTCGACCAGGGCACGGGCTCCGTCACGGTCCGCGCGATCTTCCAGAACAAGGACAAGGTGCTGCTGCCGGGCATGTTCGTGCGCGCGAAGATCGAGGAAGGCGTGAACGAGAACGCGCTCGTCGTGCCGCAAGTCGGTATCACCCACGACCAGAAAGGTCAGCCTACTGCGCTCGTCGTCGGTGAGGACAACAAGGTCGCGTTGCGTCAGCTCGTCACCTCGGGCACGTACGGTTCGAACTGGGTGGTCGAGAGCGGCCTGAAACCCGGCGACCGCGTGATCGTGCAGGGCACCGACAAGGCGAAACCGGGCATGCAGGTCAAGACCGTCGCCGCGCAACTTCCC---------------GCT------------ACACCCGCC---------------------------------------------TCCGGC---------------GCAGCC------------------GCTCAA------------GGTGCGCCG---------------------------------GCC------------------------------------------------------------------------------------GCCAGCGGCAGTGCGCAGACGGCTCAACCTGCC------------------------------------TCCGCTGCATCGGGCGCG------
>MFP4__GCA_000685095.1
---------ATGCGCGTCGAA------CGGGTTCCATTCCGCTTAATCAGTGCCGCGACG---------GCTGCCATATTGCTGGCAGCATGCGGACCAAAACAATCTGCCCCGCCGCAACAGACGCCCGAAGTCGGCGTCGTCACAGTCCAGCCGACTACCGTACCTGTCGTCACTGAACTGCCGGGCCGCACCAGTGCTTTCCTCGTCGCGCAAGTGCGCGCGCGGGTGGACGGCATCGTGTTGCGCCGCGAATTCACCGAGGGCGGTCAGGTCAAGGCAGGCCAGCGCCTGTACAAGATCGATCCAGCGCCGTACATCGCCACGCTGAACAACGCGAAGGCGTCGCTCGCCAAGGCGCAGGCCAACCTCGCGTCCACCACGGCGCAGGCAAACCGCTTCAAGGTGCTGGTTGCGGCCAACGCGGTCAGCAAGCAGGACTACGACAACGCAGTAGCCGCGCAAGGCCAGGCCGCCGCCGACGTCGCCGCGGGCAAGGCCGCGGTCGAGACGGCGCAGATCAACTTGGGCTATACCGACGTGACCTCGCCCGTGACGGGCCAGATCGGCGTGTCGCAAGTCACGCCGGGCGCTTATGTTCAGGCGAGCGCCGCAACCCTGCTCGCCACCGTGCAGCAACTCGATCCGGTCTACGTCGACCTGACGCAGTCGAGCCTCGACGGTCTGAAGTTGCGCCGCCAGATGCAGGAAGGGCGTCTCAAGACGAACGGCCCTGACGCCGCGAAGGTTTCGCTCATTCTCGAAGACGGCCGTACGTATTCCGAAAAGGGCAAGCTGCAGTTCACCGACGTGACGGTCGACCAGGGCACGGGCTCTGTCACGGTCCGCGCGATCTTCCAGAACAAGGACAAGGTGCTGCTGCCGGGCATGTTCGTGCGCGCAAAGATCGAGGAAGGCGTGAACGAGAACGCGCTCGTCGTGCCGCAAGTCGGTATCACGCACGACCAGAAGGGTCAGCCTACCGCGCTCGTCGTCGGTGACGACAACAAGGTCGCGTTGCGTCAGCTCGTCACCTCGGGCACGTACGGTTCGAACTGGGTGGTCGAGAGCGGCCTGAAACCTGGCGACCGCGTGATCGTGCAGGGCACCGACAAGGCGAAACCGGGCATGCAGGTCAAGACCGTTGCCGCGCAGCTTCCC---------------GCT------------ACACCCGCC---------------------------------------------TCCGGC---------------GCAGCC------------------GCTCAA------------GGTGCGCCG---------------------------------GCC------------------------------------------------------------------------------------GCCAGCGGCGGTGCGCAGACGGCTCAACCTGCC------------------------------------TCCGCTGCATCGGGCGCG------
>MFP4__GCA_000472545.1
---------ATGCGCGTCGAA------CGGGTTCCATTCCGCTTAATCAGTGCCGCGACG---------GCTGCCGTATTGCTGGCAGCATGCGGACCAAAACAATCTGCCCCGCCGCAACAGACGCCCGAAGTCGGCGTCGTCACTGTCCAGCCGACTACCGTACCTGTCGTCACCGAATTGCCGGGCCGCACCAGTGCTTTCCTCGTCGCGCAAGTGCGCGCGCGGGTCGACGGCATCGTGCTGCGCCGCGAGTTCACCGAAGGTGCTCAGGTCAAGGCGGGTCAGCGTCTGTACAAGATCGATCCGGCGCCGTACATCGCCGCGCTGAACAATGCGAAGGCCACGCTCGCGAAGGCGCAGGCGAACCTCGCGTCCACCACGGCGCAGGCCAACCGCTTCAAGGTGCTGGTCGCTGCCAATGCGGTCAGCAAGCAGGACTACGACAACGCGGTGGCCGCGCAAGGTCAGGCCGCCGCCGACGTCGCCGCGGGTAAGGCAGCGGTCGAGACCGCGCAGATCAACCTCGGCTACACGGACGTCACCTCGCCTGTCACCGGTCAGATCGGCGTGTCGCAAGTCACGCCTGGCGCCTACGTGCAGGCTAGCGCCGCGACCCTGCTTGCCACCGTCCAGCAGCTGGACCCGGTTTATGTCGACCTGACGCAGTCGAGTCTCGACGGTCTGAAGCTGCGCCGCGAAATACAGGAAGGCCACCTGAAGACCAACGGCCCCGACGCCGCGAAGGTTTCGCTGATCCTCGAAGACGGCCGCACGTACTCGGAAAAAGGCAAGCTGCAGTTCACCGACGTGACGGTCGACCAGGGCACCGGCTCGGTCACGGTGCGCGCCATCTTCCAGAACAAGGACAAGGTGCTGCTGCCGGGCATGTTCGTGCGCGCGAAGATCGAGGAAGGGGTGAACGAAAACGCACTCGTCGTGCCGCAAGTCGGCATCACGCATGACCAGAAGGGACAGCCTACCGCGCTCGTCGTCGGCGACGACAACAAGGTTGCTTTGCGTCAGCTCGTCACTTCGGGCACCTACGGTTCGAACTGGGTGGTCGAGAGCGGCCTGAAAGCCGGCGACCGCGTGATCGTGCAGGGCACCGACAAGGCGAAACCGGGCATGCAGGTCAAGACCGTCGCCGCGCAACTTCCC---------------GCC------------TCGCCTGCC---------------------------------------------TCCGGC---------------GCAGCC------------------GCTCAG------------GGCGCGCCG---------------------------------GCC------------------------------------------------------------------------------------GCCAGCGGCAGTGCGCAGACGGCTCAACCTGCC------------------------------------TCCGCTGCATCGGGCGCG------
>MFP4__GCA_000148685.1
---------ATGCGCGTCGAA------CGGGTTCCATTCCGCTTAATCAGTGCCGCGACG---------GCTGCCGTATTGCTGGCAGCGTGCGGACCAAAACAATCTGCCCCGCCGCAACAGACGCCTGAAGTCGGCGTCGTCACTCTCCAGCCGACTACCGTACCCGTCGTCACCGAACTGCCGGGCCGCACCAGTGCGTTCCTCGTCGCGCAGGTGCGCGCGCGGGTCGACGGCATCGTGCTGCGCCGGGAGTTCACCGAAGGCGCTCAGGTCAAGGCGGGTCAGCGTCTGTACAAGATCGATCCGGCGCCGTACATCGCCGCGCTCAACAATGCGAAGGCCACGCTCGCGAAGGCGCAGGCGAACCTCGCGTCCACCACGGCGCAGGCCAACCGCTTCAAGGTGCTGGTCGCTGCCAATGCGGTCAGCAAACAGGACTACGACAACGCGGTGGCCGCGCAAGGTCAGGCCGCCGCCGACGTCGCCGCGGGTAAGGCAGCGGTCGAGACCGCGCAGATCAACCTCGGCTACACCGACGTCACTTCGCCGGTTACCGGCCAGATCGGCGTGTCGCAAGTCACGCCCGGCGCCTACGTGCAGGCCAGCGCCGCGACCCTGCTTGCCACCGTGCAGCAGCTCGACCCGGTTTATGTCGACCTCACGCAGTCGAGCCTCGACGGTCTGAAGCTGCGCCGCGAAATGCAGGAAGGCCGCCTGAAGACCAACGGCCCCGACGCCGCGAAGGTTTCGCTGATTCTCGAAGACGGCCGCACGTACTCGGAAAAGGGCAAGCTGCAGTTCACCGACGTGACGGTCGACCAGGGCACCGGTTCGGTCACGGTGCGCGCCATCTTCCAGAACAAGGACAAGGTGCTGCTGCCGGGCATGTTCGTGCGCGCGAAGATCGAGGAAGGGGTGAACGAGAACGCACTGGTCGTGCCGCAAGTCGGCATCACGCATGACCAGAAGGGACAGCCTACCGCGCTCGTCGTCGGCGACGACAACAAGGTTGCGTTGCGTCAGCTCGTCACTTCGGGCACCTACGGTTCGAACTGGGTGGTCGAAAGCGGCCTGAAGCCCGGCGACCGTGTGATCGTGCAGGGCACCGACAAGGCGCGCCCGGGCATGCAGGTCAAGACCGTCGCCGCGCAACTTCCC---------------AAC------------TCGCCTGCC---------------------------------------------TCCGGC---------------GCAGCC------------------GCTCAG------------GGCGCGCCG---------------------------------GCC------------------------------------------------------------------------------------GCCAGCGGCAGTGCGCAGACGGCTCAACCTGCC------------------------------------TCCGCTGCATCGGGCGCG------
>MFP4__GCA_000416445.1
---------ATGCGCGTCGAA------CGGGTTCCATTCCGCTTAATCAGTGCCGCGACG---------GCTGCCGTATTGCTGGCAGCGTGCGGACCAAAACAATCTGCCCCGCCGCAACAGACGCCCGAAGTCGGCGTCGTCACCGTCCAGCCGACTACCGTACCTGTCGTCACCGAATTGCCGGGCCGCACCAGCGCCTTCCTCGTCGCGCAAGTGCGCGCGCGGGTCGACGGCATCGTGCTGCGCCGCGAATTCACCGAAGGCGGTCAGGTCAAGGCCGGTCAGCGTCTCTATAAGATCGACCCGGCGCCGTACATCGCCACGTTGAACAATGCGAAGGCGACGCTCGCCAAGGCGCAGGCGAACCTCGCGTCCACCACGGCGCAGGCGAATCGCTACAAGGTGCTGGTGGCCGCCAACGCGGTGAGCAAGCAGGACTACGACAACGCCGTGGCCGCAGAAGGCCAGGCCGCGGCCGACGTCGCCGCCGGTAAGGCAGCGGTCGAGACCGCGCAGATCAACCTCGGCTATACGGACGTGACTTCGCCCGTGACCGGCCAGGTCGGCGTGTCGCAAGTCACGCCGGGCGCCTATGTGCAGGCGAGCGCCGCGACCTTGCTCGCCACCGTGCAGCAACTCGATCCGGTCTATGTCGATCTGACGCAGTCGAGCCTCGACGGCCTGAAATTACGCCGCGAGATCCAGGAAGGGCGTCTGAAAACGAACGGTCCCGACGCCGCCAAGGTTTCGCTGATCCTCGAAGACGGCCGCACGTACTCCGAAAAAGGCAAGCTGCAGTTCACCGACGTGACGGTCGACCAGAGCACGGGCTCGGTCACCGTGCGCGCGATCTTCCAGAACAAGGACAAGGTGCTGCTGCCCGGCATGTTCGTGCGCGCGAAGATCGAGGAAGGCGTGAACGAGAACGCGCTCGTCGTGCCGCAAGTCGGCATCACGCACGACCAGAAGGGTCAGCCCACCGCGCTCGTCGTCGGCGACGACAACAAGGTTGCCTTGCGTCAGCTCGTCACGTCGGGCACGTATGGTTCCAACTGGGTGGTCGAAAGCGGCCTCAAACCCGGCGACCGCGTGATCGTGCAGGGCACCGACAAGGCGAAACCGGGCATGCAGGTCAAGGCCGTTCCCGCGCAACTTCCC---------------GCC------------TCGCCTGCC---------------------------------------------TCCGGC---------------GCAGCC------------------GCTTCG------------GGCGCGCCG---------------------------------GCC------------------------------------------------------------------------------------GTCAGCGGCGGTGCGCAGACGGCTCAACCTGCC------------------------------------TCCGCTGCATCGGGCGCG------
>MFP4__GCA_000176935.2
---------ATGCGCGTCGAA------CGGGTTCCATTCCGCTTAATCAGTGCCGCGACG---------GCTGCCGTATTGCTGGCAGCGTGCGGACCAAAACAATCTGCCCCGCCGCAACAGACGCCCGAAGTCGGCGTCGTCACCGTCCAGCCGACTACCGTACCTGTCGTCACCGAATTGCCCGGCCGCACCAGCGCCTTCCTCGTCGCGCAAGTGCGCGCGCGGGTCGACGGCATCGTGCTGCGCCGCGAATTCACCGAAGGCGGTCAGGTCAAGGCCGGTCAGCGTCTCTATAAAATCGACCCGGCGCCGTACATCGCCACGTTGAACAATGCGAAGGCGACGCTCGCCAAGGCGCAGGCGAACCTCGCGTCCACCACGGCGCAGGCGAATCGCTACAAGGTGCTGGTGGCCGCCAACGCGGTGAGCAAGCAGGACTACGACAACGCCGTGGCCGCAGAAGGCCAGGCCGCTGCCGACGTCGCCGCCGGTAAGGCAGCGGTCGAGACCGCGCAGATCAACCTCGGCTATACGGACGTGACTTCGCCCGTCACCGGCCAGGTCGGCGTGTCGCAAGTCACGCCGGGCGCCTATGTGCAGGCGAGCGCCGCGACCTTGCTCGCCACCGTGCAGCAGCTCGATCCGGTCTATGTCGATCTGACGCAGTCGAGCCTCGACGGCCTGAAATTACGCCGCGAGATCCAGGAAGGGCGTCTGAAAACGAACGGTCCCGACGCCGCCAAGGTTTCGCTGATCCTCGAAGACGGGCGCACGTACTCCGAAAAAGGCAAGCTGCAGTTCACCGACGTGACGGTCGACCAGAGCACGGGCTCGGTCACCGTGCGCGCGATCTTCCAGAACAAGGACAAGGTGCTGCTGCCCGGCATGTTCGTGCGCGCGAAGATCGAGGAAGGCGTGAACGAGAACGCGCTCGTCGTGCCGCAAGTCGGCATCACGCACGACCAGAAGGGTCAGCCCACCGCGCTCGTCGTCGGCGACGACAACAAGGTTGCCCTGCGTCAGCTCGTCACGTCGGGCACGTACGGTTCCAACTGGGTGGTCGAAAGCGGCCTCAAACCCGGCGACCGCGTGATCGTGCAGGGCACCGACAAGGCGAAACCGGGCATGCAGGTCAAGGCCGTTCCCGCGCAACTTCCC---------------GCC------------TCGCCTGCC---------------------------------------------TCCGGC---------------GCAGCC------------------GCTTCG------------GGCGCGCCG---------------------------------GCC------------------------------------------------------------------------------------GCCAGCGGCGGTGCGCAGACGGCTCAACCTGCC------------------------------------TCCGCTGCATCGGGCGCG------
>MFP4__GCA_000300095.1
---------ATGCGCGTCGAA------CGGGTTCCATTCCGCTTAATCAGTGCCGCGACG---------GCTGCCGTATTGCTGGCAGCGTGCGGACCAAAACAATCTGCCCCGCCGCAACAGACGCCCGAAGTAGGCGTCGTCACCGTCCAGCCGACTACCGTACCTGTCGTCACCGAATTGCCGGGCCGCACCAGCGCCTTCCTCGTCGCGCAAGTGCGCGCGCGGGTCGACGGCATCGTGCTGCGCCGCGAATTCACCGAAGGTGGTCAGGTCAAGGCCGGTCAGCGTCTCTATAAGATCGACCCGGCGCCGTACATCGCCACGTTGAACAACGCGAAGGCCACGCTCGCCAAGGCGCAGGCGAACCTCGCGTCCACCACGGCGCAGGCGAATCGCTACAAGGTGCTAGTGGCCGCCAACGCGGTGAGCAAGCAGGACTACGACAACGCCGTGGCCGCAGAAGGCCAGGCCGCGGCCGACGTCGCCGCCGGTAAGGCAGCGGTCGAGACCGCGCAGATCAACCTCGGCTATACGGACGTGACTTCGCCCGTGACCGGCCAGGTCGGCGTGTCGCAAGTCACGCCGGGCGCCTATGTGCAGGCGAGCGCCGCGACCTTGCTCGCCACCGTGCAGCAGCTCGATCCGGTCTATGTCGATCTGACGCAGTCGAGCCTCGACGGCCTGAAATTACGCCGCGAGATCCAGGAAGGGCGTCTGAAAACGAACGGTCCCGACGCCGCCAAGGTTTCGCTGATCCTCGAAGACGGCCGCACATACTCCGAAAAAGGCAAGCTGCAGTTCACCGACGTGACGGTCGACCAGAGCACGGGCTCGGTCACCGTGCGCGCGATCTTCCAGAACAAGGACAAGGTGCTGCTGCCCGGCATGTTCGTGCGCGCGAAGATCGAGGAAGGCGTGAACGAGAATGCGCTCGTCGTGCCGCAAGTCGGCATCACGCACGACCAGAAGGGTCAGCCCACCGCGCTCGTCGTCGGCGACGACAACAAGGTTGCCCTGCGTCAGCTCGTCACGTCGGGCACGTACGGTTCCAACTGGGTGGTCGAAAGCGGCCTCAAACCCGGCGACCGCGTGATCGTGCAGGGCACCGACAAGGCGAAACCGGGCATGCAGGTCAAGGCCGTTCCCGCGCAACTTCCC---------------GCC------------TCGCCTGCC---------------------------------------------TCCGGC---------------GCAGCC------------------GCTTCG------------GGCGCGCCG---------------------------------GCC------------------------------------------------------------------------------------GCCAGCGGCGGTGCGCAGACGGCTCAACCTGCC------------------------------------TCCGCTGCATCGGGCGCG------
>MFP4__GCA_000515195.1
---------ATGCGCGTCGAA------CGGATTCCATTCCGCTTAATCAGTGCCGCGACG---------GCTGCCGTATTGCTGGCAGCGTGCGGACCAAAACAATCTGCCCCGCCGCAACAGACGCCCGAAGTCGGCGTCGTCACCGTCCAGCCGACTACCGTACCTGTCGTCACCGAATTGCCGGGCCGCACCAGCGCCTTCCTCGTCGCGCAAGTGCGCGCGCGGGTCGACGGCATCGTGCTGCGCCGCGAATTCACCGAAGGCGGTCAGGTCAAGGCCGGTCAGCGTCTCTATAAGATCGACCCGGCGCCGTACATCGCCACGTTGAACAATGCGAAGGCGACGCTCGCCAAGGCGCAGGCGAACCTCGCGTCCACCACGGCGCAGGCGAATCGCTACAAGGTGCTGGTGGCCGCCAACGCGGTGAGCAAGCAGGACTACGACAACGCCGTGGCCGCAGAAGGCCAGGCCGCGGCCGACGTCGCCGCCGGTAAGGCAGCGGTCGAGACCGCGCAGATCAACCTCGGCTATACGGACGTGACTTCGCCCGTGACCGGCCAGGTCGGCGTGTCGCAAGTCACGCCGGGCGCCTATGTGCAGGCGAGCGCCGCGACCTTGCTCGCCACCGTGCAGCAACTCGATCCGGTCTATGTCGATCTGACGCAGTCGAGCCTCGACGGCCTGAAATTACGCCGCGAGATCCAGGAAGGGCGTCTGAAAACGAACGGTCCCGACGCCGCCAAGGTTTCGCTGATCCTCGAAGACGGGCGCACGTACTCCGAAAAAGGCAAGCTGCAGTTCACCGACGTGACGGTCGACCAGAGCACGGGCTCGGTCACCGTGCGCGCGATCTTCCAGAACAAGGACAAGGTGCTGCTGCCCGGCATGTTCGTGCGCGCGAAGATCGAGGAAGGCGTGAACGAGAACGCGCTCGTCGTGCCGCAAGTCGGCATCACGCACGACCAGAAGGGTCAGCCCACCGCGCTCGTCGTCGGCGACGACAACAAGGTTGCCTTGCGTCAGCTCGTCACGTCGGGCACGTACGGTTCCAACTGGGTGGTCGAAAGCGGCCTCAAACCCGGCGACCGCGTGATCGTGCAGGGCACCGACAAGGCGAAACCGGGCATGCAGGTCAAGGCCGTTCCCGCGCAACTTCCC---------------GCC------------TCGCCTGCC---------------------------------------------TCCGGC---------------GCAGCC------------------GCTTCG------------GGCGCGCCG---------------------------------GCC------------------------------------------------------------------------------------GCCAGCGGCGGTGCGCAGACGGCTCAACCTGCC------------------------------------TCCGCTGCATCGGGCGCG------
>MFP4__GCA_000472445.1
---------ATGCGCGTCGAA------CGGGTTCCATTCCGCTTAATCAGTGCCGCGACG---------GCTGCCGTATTGCTGGCAGCGTGCGGACCAAAACAATCTGCCCCGCCGCAGCAGACGCCCGAAGTTGGCGTCGTCACCGTCCAGCCGACTACCGTACCTGTCGTCACCGAATTGCCGGGCCGCACGAGTGCCTTCCTGGTCGCGCAAGTGCGCGCGCGGGTCGACGGCATCGTGCTGCGCCGCGAGTTCACCGAAGGCGGTCAGGTCAAGGCGGGTCAGCGTCTGTACAAGATCGATCCGGCACCGTACATCGCCACGTTGAACAATGCGAAGGCCACGCTCGCGAAGGCGCAGGCGAACCTCGCGTCCACCACGGCGCAGGCCAATCGCTACAAGGTGCTGGTGGCCGCCAACGCGGTGAGCAAGCAGGACTACGACAACGCGGTGGCCGCACAAGGCCAGGCTGCCGCCGACGTCGCCGCCGGCAAGGCAGCGGTCGAGACCGCGCAGATCAACCTCGGCTATACGGACGTTACGTCGCCCGTCACCGGCCAGATCGGCGTTTCGCAAGTGACGCCGGGCGCCTATGTGCAGGCGAGCGCCGCGACCTTGCTCGCCACCGTCCAGCAACTCGATCCTGTTTATGTCGACCTGACGCAGTCGAGTCTCGACGGTCTGAAGCTGCGCCGCGAGATGCAGGAAGGGCGTCTGAAGACCAACGGCCCCGACGCCGCCAAGGTTTCGCTGATCCTCGAAGACGGCCGCACGTATTCGGAAAAAGGCAAGCTGCAGTTCACCGACGTAACCGTCGACCAGGGCACCGGCTCGGTCACGGTTCGCGCGATCTTCCAGAACAAGGACAAGGTGCTGCTGCCGGGCATGTTCGTGCGCGCGAAGATCGAAGAAGGCGTGAACGAGAACGCACTCGTCGTGCCGCAAGTCGGCATTACGCACGACCAGAAAGGGCAGCCTACCGCGCTCGTCGTCGGCGAGGACAACAAGGTTGCGTTGCGTCAGCTCGTCACCTCGGGCACCTACGGTGCGAACTGGGTGGTCGAGAGCGGCCTGAAACCCGGCGACCGCGTGATCGTGCAGGGCACCGACAAGGCGAAACCGGGCATGCAGGTCAAGGCCGTTGCCGCGCAACTTCCC---------------GCC------------ACGCCAGCC---------------------------------------------TCGGGC---------------GCAGCC------------------GCTCAA------------GGCGCGCCG---------------------------------GCC------------------------------------------------------------------------------------GCCAGCGGCGCTGCGCAGACGGCTCAACCTGCC------------------------------------TCCGCTGCATCGGGCGCG------
>MFP4__GCA_000472525.1
---------ATGCGCGTCGAA------CGGGTTCCATTCCGCTTAATCAGTGCCGCGACG---------GCTGCCGTATTGCTGGCAGCATGCGGACCAAAACAATCTGCCCCGCCGCAACAGACGCCCGAAGTTGGCGTCGTCACAGTCCAGCCGACTACCGTACCTGTCGTCACCGAATTGCCGGGCCGCACCAGTGCTTTCCTCGTCGCGCAAGTGCGTGCGCGGGTCGACGGCATCGTGCTGCGCCGCGAGTTCACCGAAGGCGGTCAGGTCAAGGCCGGCCAACGTCTGTACAAGATCGATCCGGCGCCGTACATCGCCACACTGAACAACGCCAAGGCGACGCTCGCCAAGGCGCAGGCCAACCTAGCGTCCACCACGGCGCAGGCGAATCGCTACAAGGTGCTGGTGGCCGCCAATGCGGTCAGCAAGCAGGACTATGACAACGCAGTGGCCGCGCAAGGCCAGGCCGCCGCCGACGTCGCCGCCGGCAAGGCGGCAGTCGAGACCGCGCAGATCAACCTCGGCTATACGGACGTGACCTCGCCGGTGACGGGCCAGATCGGCGTGTCGCAAGTCACGCCGGGTGCTTATGTGCAGGCGAGCGCCGCGACGCTGCTCGCCACGGTCCAGCAACTCGATCCGGTCTACGTGGACCTGACGCAATCGAGCCTCGACGGCCTGAAGCTGCGCCGCGAAATCCAGGAAGGGCGTCTGAAGACGAATGGTCCTGACGCGGCCAAGGTCTCGCTGATCCTCGAAGACGGTCGCACGTATTCGGAAAAAGGCAAGCTCCAGTTCACCGACGTCACGGTCGACCAGAGCACCGGTTCGGTCACGGTTCGCGCGATCTTCCAGAACAAGGACAAGGTGCTGCTGCCGGGCATGTTCGTGCGCGCGAAGATCGAGGAAGGCGTGAACGAGAACGCGCTCGTCGTCCCGCAAGTCGGCATCACGCACGACCAGAAGGGTCAGCCGACCGCGCTCGTCGTCGGTCAGGACAACAAGGTCGCGTTGCGCCAGCTCGTCACTTCGGGCACGTACGGTTCGAACTGGGTGGTCGAGAGCGGCCTGAAAGCCGGCGACCGCGTGATCGTGCAGGGCACAGACAAGGCGAAACCGGGCATGCAGGTCAAGGCTGTTGCCGCGCAACTTCCC---------------GCC------------TCGCCCGCC---------------------------------------------TCCGGC------------GCAGCCGCT---------------------CAA------------GGTGCGCCG---------------------------------------------------------------------------------------GCC------------------------------GCCAGCGGCAGCGCGCAGACGGCTCAACCTGCC------------------------------------TCCGCAGCATCGGGCGCG------
>MFP4__GCA_000020125.1
---------ATGCGCGTCGAA------CGGGTTCCATTCCGCTTAATCAGTGCCGCGACG---------GCTGCCGTATTGCTGGCAGCGTGCGGACCAAAACAATCTGCCCCGCCGCAACAGACGCCGGAAGTCGGCGTCGTCACCGTTCAGCCGACGGCCGTGCCCGTCGTCACCGAATTGCCCGGCCGCACCAGTGCCTTCCTCGTCGCGCAAGTGCGCGCGCGGGTCGACGGCATCGTGTTGCGCCGCGAGTTTACGGAAGGCAGCCAGGTCAAAGCGGGTCAACGTCTGTACAAGATCGATCCGGCGCCGTACATCGCCACGCTGAACAACGCCAAGGCGACGCTGGCGAAGGCGCAGGCCAACCTCGTGTCGACCACGGCGCAGGCCAATCGCTACAAGGTGCTGGTCGCCGCCAACGCGGTCAGCAAGCAGGACTACGACAACGCGGTGGCTTCGGAAGGCCAGGCCGCGGCTGACGTCGCCGCGGGCAAGGCGGCGGTCGACACGGCGCAGATCAACCTCGGCTACACGGATGTGGTTTCGCCGGTGAGCGGCCAGGTCGGCATCTCGCAGGTCACGCCGGGCGCCTACGTACAGGCGAGCGCCGCGACGTTGATGGCGACCGTGCAGACGCTGGATCCGGTCTATGTGGACCTGACGCAATCTAGCCTCGACGGGCTGAAGCTGCGCCGCGACATGCAGGAAGGGCGCCTGAAGACCACGGGTCCGGACGCCGCCAAGGTGTCGCTGATTCTGGAAGACGGCCGCACCTATTCGGAGAAGGGCAAGCTGCAGTTCACCGACGTGACGGTCGACCAGGGCACGGGTTCGGTTACCGTGCGCGCGATCTTCAAGAACGCGGACAAGGTGCTGCTGCCGGGCATGTTCGTGCGCGCGCGCATCGAAGAAGGCGTCAACGAGAATGCGCTCGTCGTACCGCAAGTCGGCATCACGCATGACCAGAAGGGTCAGCCGACCGCGCTGGTCGTCGGTGACGACAATAAGGTGGCGTTGCGTCAGCTGGTCACGTCGGGCACGTACGGTTCGAACTGGGTGGTCGAAAGCGGCCTGAAGCCGGGCGACCGCGTGATCGTGCAGGGCACCGACAAGGCGAAGCCCGGCATGCAGGTCAAGACCGTTGCCGCGCAACTTCCC---------------GCC------------ACACCCGCT---------------------------------------------TCCGGC---------------GCTGCT------------------GCTCAG------------AGCGCGCCG---------------------------------GCC------------------------------------------------------------------------------------GCCAGCGGTGCTGCGCAGACGGCACAACCTGCC------------------------------------TCCGCTGCATCGGGCGCG------
>MFP4__GCA_000013645.1
---------ATGCGCGTCGAA------CGGGTTCCATTCCGCTTAATCAGTGCCGCGACG---------GCTGCCGTATTGCTGGCAGCGTGCGGACCAAAACAATCTGCGCCGCCGCCCCAAACGCCCGAAGTCGGCGTTGTCACAGTTCAGCCGACGGCCGTCCCCGTCGTCACCGAATTGCCCGGCCGCACCAGTGCCTTCCTCGTCGCGCAAGTGCGCGCGCGGGTCGACGGCATCGTGCTGCGCCGCGAGTTCACGGAAGGCAGCCAGGTCAAGGCGGGTCAGCGTCTGTACAAGATCGATCCGGCGCCGTACATCGCCACGTTGAACAACGCCAAGGCGACGCTGGCGAAGGCGCAGGCCAATCTCGTGTCCACCACGGCGCAGGCCAATCGCTACAAGGTGCTGGTTGCCGCCAACGCGGTCAGCAAGCAGGACTACGACAACGCGGTCGCGGCGGAAGGCCAGGCGGCGGCTGACGTCGCAGCGGGCAAGGCGGCGGTCGACACGGCGCAGATCAATCTGGGCTACACCGACGTCGTGTCGCCGGTGAGCGGCCAGGTCGGCATCTCGCAGGTCACGCCGGGCGCCTACGTGCAAGCCAGCGCCGCCACGCTGATGGCCACCGTGCAGACACTCGATCCGGTCTATGTGGACCTGACGCAATCGAGCCTCGACGGCCTGAAGCTGCGCCGCGACATGCAGGAAGGGCGCCTGAAAACGACGGGTCCGGACGCCGCCAGAGTGTCGCTGATTCTCGAAGACGGCCGCACCTATTCGGAAAAGGGCAAGCTGCAGTTCACCGACGTGACGGTCGACCAGGGCACCGGTTCGGTCACGGTGCGCGCGATCTTCAAGAACGCCGACCGGGTGCTGCTGCCTGGCATGTTCGTGCGCGCGCGCATCGACGAAGGCGTGAACGACAACGCGCTCGTGGTGCCGCAAGTCGGCGTGACGCACGACCAGAAGGGGCAGCCCACCGCGCTGGTCGTCGGTAACGACAACAAGGTCGCACTGCGTCAACTGGTTACGTCCGGCACGTATGGTTCGAACTGGGTGGTCGAAAGCGGCCTGAATCCGGGCGACCGCGTGATCGTGCAGGGCACCGACAAGGCGAAACCCGGCATGCAGGTCAAGGCCGTTGCCGCGCAACTTCCC---------------GCC------------ACACCCGCT---------------------------------------TCCGACGCCTCC---------------------------------------GCTCAG------------GGCGCGCCG---------------------------------GCC------------------------------------------------------------------------------------GCCAGCGGTGCTGCGCAGATGGCTCAACCTGCC------------------------------------TCCGCTGCATCGGGCGCG------
>MFP4__GCA_000756045.1
---------ATGCGCGTCGAA------CGGGTTCCATTCCGCTTAATCAGTGCCGCGACG---------GCTGCCGTATTGCTGGCAGCGTGCGGACCAAAACAATCTGCGCCGCCGCCCCAAACGCCCGAAGTCGGCGTTGTCACAGTTCAGCCGACGGCCGTCCCCGTCGTCACCGAATTGCCCGGCCGCACCAGTGCCTTCCTCGTCGCGCAAGTGCGCGCGCGGGTCGACGGCATCGTGCTGCGCCGCGAGTTCACGGAAGGCAGCCAGGTCAAGGCGGGTCAGCGTCTGTACAAGATCGATCCGGCGCCGTACATCGCCACGTTGAACAACGCCAAGGCGACGCTGGCGAAGGCGCAGGCCAATCTCGTGTCCACCACGGCGCAGGCCAATCGCTACAAGGTGCTGGTTGCCGCCAACGCGGTCAGCAAGCAGGACTACGACAACGCGGTCGCGGCGGAAGGCCAGGCGGCGGCTGACGTCGCAGCGGGCAAGGCGGCGGTCGACACGGCGCAGATCAATCTGGGCTACACCGACGTCGTGTCGCCGGTGAGCGGCCAGGTCGGCATCTCGCAGGTCACGCCGGGCGCCTACGTGCAAGCCAGCGCCGCCACGCTGATGGCCACCGTGCAGACACTCGATCCGGTCTATGTGGACCTGACGCAATCGAGCCTCGACGGCCTGAAGCTGCGCCGCGACATGCAGGAAGGGCGCCTGAAAACGACGGGTCCGGACGCCGCCAGAGTGTCGCTGATTCTCGAAGACGGCCGCACCTATTCGGAAAAGGGCAAGCTGCAGTTCACCGACGTGACGGTCGACCAGGGCACCGGTTCGGTCACGGTGCGCGCGATCTTCAAGAACGCCGACCGGGTGCTGCTGCCTGGCATGTTCGTGCGCGCGCGCATCGACGAAGGCGTGAACGACAACGCGCTCGTGGTGCCGCAAGTCGGCGTGACGCACGACCAGAAGGGGCAGCCCACCGCGCTGGTCGTCGGTAACGACAACAAGGTCGCACTGCGTCAACTGGTTACGTCCGGCACGTATGGTTCGAACTGGGTGGTCGAAAGCGGCCTGAATCCGGGCGACCGCGTGATCGTGCAGGGCACCGACAAGGCGAAACCCGGCATGCAGGTCAAGGCCGTTGCCGCGCAACTTCCC---------------GCC------------ACACCCGCT---------------------------------------TCCGACGCCTCC---------------------------------------GCTCAG------------GGCGCGCCG------------------------------------------------------------------------------------GCC---------------------------------GCCAGCGGTGCTGCGCAGATGGCTCAACCTGCC------------------------------------TCCGCTGCATCGGGCGCG------
>MFP4__GCA_000178415.2
---------ATGCGCGTCGAA------CGGGTTCCATTCCGCTTAATCAGTGCCGCGACG---------GCTGCCGTATTGCTGGCAGCGTGCGGACCAAAACAATCTGCGCCGCCGCCACAAACGCCCGAAGTCGGCGTTGTCACTGTTCAGCCGACGGCCGTGCCCGTCGTCACCGAATTGCCCGGCCGCACCAGTGCCTTCCTCGTCGCGCAAGTGCGCGCACGGGTCGACGGCATCGTGCTGCGCCGCGAGTTCACGGAAGGCAGTGAGGTCAAGGCCGGTCAGCGTCTGTACAAGATCGATCCGGCGCCGTACATCGCCACGTTGAATAACGCCAAGGCGACGCTCGCGAAGGCGCAGGCCAACCTCGTGTCCACCACGGCGCAGGCCAATCGCTACAAGGTGCTGGTGGCCGCCAACGCGGTCAGCAAGCAGGACTACGACAATGCGGTCGCGGCAGAAGGCCAGGCGGCGGCTGACGTCGCCGCGGGCAAGGCGGCGGTCGACACGGCGCAGATCAATCTGGGCTACACCGACGTCGTGTCGCCGGTGAGCGGCCAGGTCGGCATCTCGCAGGTCACGCCGGGCGCCTACGTGCAAGCCAGCGCCGCCACGCTGATGGCCACTGTGCAGACACTCGATCCGGTCTATGTGGACCTGACGCAATCGAGTCTCGACGGCCTGAAGCTGCGCCGCGAGATGCAGGAAGGGCGCCTGAAAACGACGGGTCCGGACGCCGCCAAGGTGTCGCTGATTCTCGAAGACGGCCGCACCTATTCGGAAAAAGGCAAGCTGCAGTTCACCGACGTGACGGTCGACCAGGGCACCGGTTCGGTCACGGTGCGCGCGATCTTCAAGAACGCCGACCGGGTGTTGCTGCCGGGCATGTTCGTGCGTGCGCGCATCGACGAAGGCGTGAACGACAACGCGCTCGTGGTGCCGCAAGTCGGCGTGACGCACGACCAGAAGGGTCAGCCGACCGCGCTCGTCGTCGGCAACGACGGCAAGGTCGTATTGCGTCAACTGGTTACGTCCGGCACGTACGGTTCGAACTGGGTGGTCGAAAGCGGCCTGAATCCGGGCGACCGCGTGATCGTGCAGGGCACCGACAAGGCGAAGCCCGGCATGCAGGTCAAGACCGTTGCCGCGCAACTCCCC------------------------------GCCACACCC---------------------------------------GCTTCCGACGCC------------TCCGCTCAG------------------------------------GGCGCGCCG---------------------------------GCC------------------------------------------------------------------------------------GCCAGCGGTGCTGCGCAGACGGCTCAACCTGCC------------------------------------TCCGCTGCATCGGGCGCG------
>MFP4__GCA_000745015.1
---------ATGCGCGTCGAA------CGGGTTCCATTCCGCTTAATCAGTGCCGCGACG---------GCTGCCGTATTGCTGGCAGCGTGCGGACCAAAACAATCTGCCCCGCCGCCACAAACGCCCGAAGTGGGCGTCGTCACCGTTCAACCGACTTCGGTGCCCGTCGTCACCGAACTGCCCGGCCGCACCAGTGCTTTCCTCGTCGCGCAAGTGCGCGCACGGGTCGACGGCATCGTGCTGCGCCGCGAGTTCACGGAAGGTGGCGAGGTCAAGGCGGGTCAGCGTCTGTACAAGATCGATCCGGCGCCGTATATCGCCACGTTGAACAACGCGAAGGCCACGCTGGCCAAGGCGCAAGCCAACCTCGTATCGACCACCGCGCAAGCTAACCGCTACAAGGTGCTGGTGGCCGCGAACGCGGTCAGCAAGCAGGACTACGACAACGCGGTCGCCTCGGAAGGCCAGGCAGCGGCAGACGTCGCCGCCGGCAAGGCAGCGGTCGACACGGCGCAGATCAATCTCGGCTATACGGACGTGACCTCGCCGGTGACCGGCCAGATCGGCGTGTCGCAAGTCACGCCGGGCGCGTATGTGCAGGCGAGCGCCGCCACGCTGCTGGCTACCGTCCAGCAACTCGATCCGGTCTACGTTGACCTGACGCAATCGAGCCTCGACGGTCTGAAGCTGCGTCGCGAAGTGCAAGAAGGCAAGCTGAAGACGAGCGGTCCGGACGCGGCCAAGGTCTCGCTGATTCTCGAAGACGGCCGCACCTATTCGGAAAAGGGCAAGCTGCAGTTCACCGACGTCACGGTCGACCAGAGCACCGGCTCGGTCACGGTGCGCGCGCTCTTCAAGAACGCGGACAAGGTGTTGCTGCCGGGCATGTTCGTGCGCGCGCGGATCGAAGAAGGCGTCAACGATAACGCGCTGGTGGTGCCGCAGGTCGGCGTCACGCATGACCAGAAGGGTCAGCCGACCGCGCTGGTCGTCGGCGACGACAACAAGGTCGCGTTGCGTCAGCTCGTCACGTCGGGCACGTACGGTTCGAACTGGGTGGTCGAGAGTGGCCTGAAGCCCGGCGATCGCGTGATCGTCGCGGGCACCGAGAAGGCGCGTCCGGGTCAGCAGGTCAAGCCGGTTGCCGCGCAACTTCCC---------------GCC------------ACACCCGCT---------------------------------------TCCGACGCATCC---------------------------------------GCTCAG------------GGTGCGCCG---------------------------------GCC------------------------------------------------------------------------------------GCCAGCGGTGCTGCACAGACGGCTCAACCCGCC------------------------------------TCTGCGGCATCGGGCGCG------
>MFP4__GCA_001294705.1
---------ATGCGCGTCGAA------CGGGTTCCATTCCGCTTAATCAGTGCCGCGACG---------GCTGCCGTATTGCTGGCAGCGTGCGGACCAAAACAATCTGCCCCGCCGCAACAAACGCCTGAAGTCGGCGTTGTCACCGTCCAGCCGACGGCTGTGCCCGTCGTCACCGAATTGCCCGGCCGCACCAGTGCCTTCCTCGTCGCGCAAGTGCGTGCACGGGTCGACGGCATTGTGCTGCGCCGCGAATTCACGGAAGGTGGCGAGGTCAAGGCCGGTCAGCGTCTGTACAAGATCGACCCGGCGCCCTACATCGCGACGTTGAACAACGCGAAGGCAACGCTGGCGAAGGCCCAGGCCAACCTCGCGTCGACTACCGCGCAAGCCAACCGCTACAAGGTGCTGGTGGCCGCCAATGCGGTCAGCAAGCAGGACTACGACAACGCGGTGGCCTCTGCAGGCCAGGCCGCGGCTGACGTGGCAGCCGGCAAGGCAGCGGTCGACACGGCGCAGATCAACCTCGGCTACACCGACGTGACCTCGCCGGTGACCGGCCAGATCGGCGTGTCGCAAGTCACGCCGGGCGCGTATGTGCAGGCGAGCGCCGCCACGCTGCTGGCAACGGTCCAGCAACTCGACCCGGTCTACGTGGATCTGACGCAATCCAGCCTCGACGGTCTGAAGCTGCGCCGCGAAGTGCAGGAAGGGCGCCTGAAGACGAGCGGTCCGGACGCCGCCAAGGTCTCGCTGATTCTCGAAGACGGCCGCACCTATTCGGAAAAGGGCAAGCTGCAGTTCACCGACGTGACGGTCGACCAGACCACCGGCTCGGTGACGGTGCGCGCGATCTTCAAGAACACGGACAAGGTGCTGCTGCCGGGTATGTTCGTGCGCGCGAAGATCGAGGAAGGCATTAACGACAACGCTCTCGTCGTGCCGCAAGTCGGCATCACGCATGACCAGAAGGGCCAGCCGACCGCGCTCGTCGTGAACGCCGAGAACAAGGTCGAATTGCGTCAGCTCGTCACTGCGGGCACGTACGGTTCGAACTGGGTGGTGGAAAGCGGCCTGAAGGCAGGCGACCGCGTGATTGTCCAGGGTACCGACAAGGTCCGCCCGGGCGCGCAGGTCAAGGCCGTTGCCGCGCAACTTCCC---------------GCC------------ACACCCGCT---------------------------------------TCCGACGCATCC---------------------------------------GCTCAG------------GGTGCGCCG---------------------------------GCC------------------------------------------------------------------------------------GCCAGCGGTGCGACGCAGACGGCTAAACCCGCT------------------------------------TCTGCTGCATCGGGCGCG------
>MFP4__GCA_000685055.1
---------ATGCGCGTCGAA------CGGGTTCCATTCCGCTTAATCAGTGCCGCGACG---------GCTGCCGTATTGCTGGCAGCGTGCGGACCAAAACAATCTGCCCCGCCGCAACAAACGCCCGAAGTGGGCGTGGTCACCGTCCAGCCGACGGCCGTGCCCGTCGTCACCGAATTGCCCGGCCGCACTAGCGCCTTCCTCGTCGCGCAGGTGCGTGCGCGGGTCGACGGCATCGTGCTGCGCCGCGAATTCACGGAAGGCAGCGAGGTCAAGGCGGGCCAGCGTCTGTACAAGATCGATCCGGCGCCCTATATCGCAGCGTTGAACAATGCGAAGGCAACGCTGGCAAAGGCTCAGGCCAACCTCGTGTCGACCACCGCGCAAGCCAATCGCTACAAGGTGCTGGTTGCCGCCAACGCGGTCAGCAAGCAGGACTACGACAACGCGGTGGCCGCCGAAGGCCAGGCCGCGGCTGACGTGGCCGCCGGCAAAGCCGCGGTCGATACGGCGCAGATCAACCTCGGCTACACCGACGTGGTCTCGCCGGTCACCGGCCAGGTCGGCGTATCGCAAGTCACGCCGGGCGCGTATGTGCAGGCAAGCGCCGCCACGCTGATGGCAACGGTCCAGCAAATCGACCCGATGTACGTGGACCTGACGCAGTCCAGTCTCGACGGTCTGAAGCTGCGCCGCGAAGTGCAGGAAGGACGCCTGAAGACAAGCGGCCCGAGCGCCGCCAAGGTCTCGCTGATTCTTGAAGACGGCCGCACCTATTCGGAACAGGGCAAGCTGCAGTTCACCGACGTGACGGTTGACCAGAGCACCGGCTCGGTGACGGTTCGCGCGATCTTCAAGAACACCGACAAGGTGCTGCTGCCGGGCATGTTCGTGCGCGCGAAGATCGAGGAAGGCGTCAACGAAAACGCGCTGGTCGTGCCGCAAGTCGGCATCACGCACGACCAGAAGGGCACGCCTACCGCGCTGGTTGTAAATAGCGCGAACAAGGTCGAATTGCGCCAGCTCGTTACCTCGGGCACTTACGGTTCGAACTGGGTGGTGGAGAGCGGCCTGAAGGCCGGCGACCGCGTGATTGTCCAGGGCACCGACAAGGCGCACCCGGGGCAGGACGTCAAAGCCGTTGCCGCGCAACTTCCC---------------GCC------------ACACCCGCT---------------------------------------TCCGACGCATCC---------------------------------------GCTCAG------------GGTGCGCCG---------------------------------GCC------------------------------------------------------------------------------------GCCAGCGGTGCTACGCAGACGGCGCAACCCGCT------------------------------------TCTGCCGCATCGGGCGCG------
>MFP4__GCA_000714855.1
---------ATGCGCGTCGAA------CGGGTTCCATTCCGCTTAATCAGTGCCGCGACG---------GCTGCCGTATTGCTGGCAGCGTGCGGACCAAAACAATCTGCCCCGCCGCAACAAACGCCCGAAGTGGGCGTGGTCACCGTCCAGCCGACGGCCGTGCCCGTCGTCACCGAATTGCCCGGCCGCACCAGTGCCTTCCTCGTCGCGCAAGTGCGTGCGCGGGTCGACGGCATCGTGCTGCGCCGCGAATTCACGGAAGGCAGCGAGGTCAAGGCGGGCCAGCGTCTGTACAAGATCGATCCGGCACCCTATATCGCAGCGTTGAACAATGCGAAGGCAACGCTGGCAAAGGCTCAGGCCAACCTCGTGTCGACCACCGCGCAAGCCAATCGCTACAAGGTGCTGGTTGCCGCCAACGCGGTCAGCAAGCAGGACTACGACAACGCGGTGGCCGCCGAAGGCCAGGCCGCGGCTGACGTAGCCGCCGGCAAAGCCGCGGTCGATACGGCGCAGATCAACCTCGGCTACACCGACGTGGTCTCGCCGGTCACCGGCCAGGTCGGCGTATCGCAAGTCACGCCGGGCGCGTATGTGCAGGCAAGCGCCGCCACGCTGATGGCAACGGTCCAGCAAATCGACCCGATGTACGTGGACCTGACGCAGTCCAGTCTCGACGGTCTGAAGCTGCGCCGCGAAGTGCAGGAAGGACGCCTGAAGACAAGCGGCCCGAGCGCCGCCAAGGTCTCGCTGATTCTTGAAGACGGCCGCACCTATTCGGAACAGGGCAAGCTGCAGTTCACCGACGTGACGGTTGACCAGAGCACCGGCTCGGTGACGGTTCGCGCGATCTTCAAGAACACCGACAAGGTGCTGCTGCCGGGCATGTTCGTGCGCGCGAAGATCGAGGAAGGCGTCAACGAAAACGCGCTGGTCGTGCCGCAAGTCGGCATCACGCACGACCAGAAGGGCACGCCTACCGCGCTGGTTGTAAATAGCGCGAACAAGGTCGAATTGCGCCAGCTCGTTACCTCGGGCACTTACGGTTCGAACTGGGTGGTGGAGAGCGGCCTGAAGGCCGGCGACCGCGTGATTGTCCAGGGCACCGACAAGGCGCATCCGGGGCAGGACGTCAAAGCCGTTGCCGCGCAACTTCCC---------------GCC------------ACACCCGCT---------------------------------------TCCGACGCATCC---------------------------------------GCTCAG------------GGTGCGCCG---------------------------------------------------------------------------------GCCGCCAGC------------------------------GGTGCTACGCAGACGGCGCAACCCGCT------------------------------------------TCTGCTGCATCGGGCGCG------
>MFP4__GCA_000961515.1
---------ATGCGCGTCGAA------CGGGTTCCATTCCGCTTAATCAGTGCCGCGACG---------GCTGCCGTATTGCTGGCAGCGTGCGGACCAAAACAATCTGCCCCGCCGCAACAAACGCCCGAAGTGGGCGTGGTCACCGTCCAGCCGACGGCCGTGCCCGTCGTCACCGAATTGCCCGGCCGCACCAGTGCCTTCCTCGTCGCGCAAGTGCGTGCGCGGGTCGACGGCATCGTGCTGCGCCGCGAATTCACGGAAGGCAGCGAGGTCAAGGCGGGCCAGCGTCTGTACAAGATCGATCCGGCACCCTATATCGCAGCGTTGAACAATGCGAAGGCAACGCTGGCAAAGGCTCAGGCCAACCTCGTGTCGACCACCGCGCAAGCCAATCGCTACAAGGTGCTGGTTGCCGCCAACGCGGTCAGCAAGCAGGACTACGACAACGCGGTGGCCGCCGAAGGCCAGGCCGCGGCTGACGTGGCCGCCGGCAAAGCCGCGGTCGATACGGCGCAGATCAACCTCGGCTACACCGACGTGGTCTCGCCGGTCACCGGCCAGGTCGGCGTATCGCAAGTCACGCCGGGCGCGTATGTGCAGGCAAGCGCCGCCACGCTGATGGCGACGGTCCAGCAAATCGACCCGATGTACGTGGACCTGACGCAGTCCAGTCTCGACGGTCTGAAGCTGCGCCGCGAAGTGCAGGAAGGACGCCTGAAGACAAGCGGCCCGAGCGCCGCCAAGGTCTCGCTGATTCTTGAAGACGGCCGCACCTATTCGGAACAGGGCAAGCTGCAGTTCACCGACGTGACGGTTGACCAGAGCACCGGCTCGGTGACGGTTCGCGCGATCTTCAAGAACACCGACAAGGTGCTGCTGCCGGGCATGTTCGTGCGCGCGAAGATCGAGGAAGGCGTCAACGAAAACGCGCTGGTCGTGCCGCAAGTCGGCATCACGCACGACCAGAAAGGCACGCCTACCGCGCTGGTTGTAAATAGCGCGAACAAGGTCGAATTGCGCCAGCTCGTTACCTCGGGCACTTACGGTTCGAACTGGGTGGTGGAGAGCGGCCTGAAGGCCGGCGACCGCGTGATTGTCCAGGGCACCGACAAGGCGCATCCGGGGCAGGACGTCAAAGCCGTTGCCGCGCAACTTCCC---------------GCC------------ACACCCGCT---------------------------------------TCCGACGCATCC---------------------------------------GCTCAG------------GGTGCGCCG---------------------------------GCC------------------------------------------------------------------------------------GCCAGCGGTGCTACGCAGACGGCGCAACCCGCT------------------------------------TCTGCTGCATCGGGCGCG------
>MFP4__GCA_000567945.1
---------ATGCGCGTCGAA------CGGGTTCCATACCGCTTAATCACTGTCGCGACG---------GCTGCCGTTTTTCTGGCCGCGTGCGGAAAAAAAGAATCGGCTCCGCCCCCTCAAACGCCCGAAGTCGGCGTCGTCACCGTCCAGCCGCAAGCCGTGCCGGTCGTCTCCGAATTGCCGGGCCGCACGAGCGCGTATCTGGTCGCGCAGGTGCGCGCGCGGGTGGACGGCATCGTGTTGCGGCGTGAGTTCACGGAAGGCAGCGACGTCAAGGCCGGCCAGCGTCTGTACAAGATCGATCCCGCCCCGTACATCGCGCAGTTGAACAGCGCGAAGGCGACGCTCGCGAAGGCGCAGGCGAATCTCGCGACGCAGAACGCGCTCGTCGCGCGCTACAAGGTGCTCGTCGCCGCGAACGCGGTCAGCAAGCAGGACTACGACAACGCGGTGGCCACGCAAGGGCAGGCCGCCGCCGACGTGGCGGCCGGCAAGGCCGCGGTCGACACCGCGCAGATCAACCTCGGCTATACGGACGTGGTCTCGCCGATCACGGGCCGCGTCGGCATCTCGCAGGTCACGCCGGGCGCGTACGTGCAGGCGAGCCAGGCGACGCTGATGTCGACCGTCCAGCAGCTCGATCCCGTCTACGTCGACCTCACGCAGTCGAGCCTCGACGGCCTGAAGCTGCGCCAGGACATCCGGAGCGGGCGCATCAAGACGGAGGGTCCGGGCGCGGCGAAGGTCACGCTGATCCTCGAGGACGGCAAGGCGTACTCGGAGCCGGGCAAGCTGCAGTTCAGCGACGTCACGGTCGACCAGACGACGGGCTCGGTCACGATTCGCGCGATCTTCCCCAACAAGCAGCGCGTGCTGCTGCCGGGCATGTTCGTGCGCGCGCGCATCGAAGAGGGCGTCAACGACAACGCGTTCCTCGTCCCGCAGATCGGCGTCACGCGCGATCCGAAGGGCCAGGCGGTCGCGATGATCGTCGACGGCAAGGGCAAGGTCGAGCCGCGCGTGCTCACGACGAGCGGCACGCAGGGCCAGAACTGGGTCGTCGAAGGCGGCCTGCAGGCGGGCGACCGCGTGATCGTGCAGGGCATCGACAAGGTGCGCCCGGGCATGACCGTGAAGACCGCCGAAGCTCAATTGCCG---------------GCC------------GCGGCGTCC---------------------------------------GGCGCGTCCGGC------------GCCGCGCCC---------------------GGGGCGGCTCGCCGCCCCAGGCCGCGGCGGCGAGCGCGGCCGCATCGGGTGCCGCGCCGT------------------------------------------CGAGCGCTGCCG------------------------------CCGCGTCGAGCGCGAAATAACAGGGGGCCTGCT------------TCATGGCAAAGTTTTTTA------TCGATCGCCCGATCTTCGCGTGGG
>MFP4__GCA_000755985.1
---------ATGCGCGTCGAA------CGGGTTCCATACCGCTTAATCACTGTCGCGACG---------GCTGCCGTTTTCCTGGCCGCGTGCGGAAAAAAAGAATCGGCTCCACCCCCTCAAACGCCGGAAGTCGGCGTCGTCACCGTCCAGCCGCAATCCGTGCCGGTCGTCTCCGAACTGCCGGGCCGCACGAGCGCGTACTTGGTCGCGCAGGTGCGGGCGCGGGTCGACGGCATCGTGCTGCGACGCGAGTTCACGGAAGGCGGCGACGTCAAGGCCGGCCAGCGTCTCTACAAGATCGATCCCGCACCGTACATCGCGACGTTGAACAGCGCGAAGGCGACGCTCGCGAAGGCGCAGGCGAACCTCGCGACGCAGAACGCGCTCGTCGCGCGCTACAAGGTGCTCGTCGCCGCGAACGCGGTCAGCAAGCAGCAGTACGACGACGCGGTCGCCGCGCAAGGGCAGGCGTCCGCCGACGTCGCGTCCGGCAAGGCCGCGGTCGAGACCGCGCAGATCAACCTCGGCTACACCGACGTGGTGTCGCCGATCTCGGGCCGCGTCGGCATCTCGCAGGTCACGCCGGGCGCCTACGTGCAGGCGAGCCAGGCGACGCTGATGTCGACCGTCCAGCAGCTCGATCCGGTGTACGTCGACCTCACGCAGTCGAGCCTCGAAGGCCTGAAGCTGCGTCAGGACATCCAGAGCGGGCGCATCAAGACGGAAGGTCCGGGCGCGGCGAAGGTCACGCTGATCCTCGAAGACGGCAAGCCGTATTCGGAGCCGGGCAAGCTGCAGTTCAGCGACGTGACGGTCGACCAGACGACGGGCTCGGTCACGATCCGCGCGATCTTCCCGAACAAGCAGCGCGTGCTGCTGCCGGGCATGTTCGTGCGCGCGCGCATCGAAGAGGGCGTCAACGACAACGCGTTCCTCGTCCCGCAGATCGGCGTCACGCACGATCCGAAGGGCCAGGCGATCGCGATGATCGTCGACGCGAAGGGCAAGGTCGAGCCGCGCGTTCTCACGACGAGCGGCATGCGAGGCCAGGACTGGGTCGTCGAAGGCGGCCTGCAGGCGGGCGACCGCGTGATCGTGCAGGGCATCGACAAGGTGCGTCCGGGCATGACGGTGAAGACCGCCGCCGCGCAACTGACG------------------------------GCCGCCGCC---------------------------------------GCGTCGCCGGGG------------GCATCGCCC------------------GCCGGC------------GCCGCGCCG---------------------------------GCC------------------------------------------CAGGCCGCGGCA------------------------------GCGAGCGCGGCCGCATCGGGCGGCGCGTCGTCG------------AGCACGGCCGCGAGTGCC------GCCGCAGCGTCGAGCGCGCAA---
>MFP4__GCA_000959365.1
---------ATGCGCGTCGAA------CGGGTTCCATACCGCTTAATCACTGTCGCGACG---------GCTGCCGTTTTCCTGGCCGCGTGCGGAAAAAAAGAATCGGCTCCACCCCCTCAAACGCCGGAAGTCGGCGTCGTCACCGTCCAGCCGCAATCCGTGCCGGTCGTCTCCGAACTGCCGGGCCGCACGAGCGCGTACCTGGTCGCGCAGGTGCGGGCGCGGGTCGACGGCATCGTGTTGCGACGCGAGTTCACGGAAGGCGGCGACGTCAAGGCCGGCCAGCGTCTCTACAAGATCGATCCCGCACCGTACATCGCGACGTTGAACAGCGCGAAGGCGACGCTCGCGAAGGCGCAGGCGAACCTCGCGACGCAGAACGCGCTCGTCGCGCGCTACAAGGTGCTCGTCGCCGCGAACGCGGTCAGCAAGCAGCAGTACGACGACGCGGTCGCCGCGCAAGGGCAGGCGTCCGCCGACGTCGCGTCCGGCAAGGCCGCGGTCGAGACCGCGCAGATCAACCTCGGCTACACCGACGTGGTGTCGCCGATCTCGGGCCGCGTCGGCATCTCGCAGGTCACGCCGGGCGCCTACGTGCAGGCGAGCCAGGCGACGCTGATGTCGACCGTCCAGCAGCTCGATCCGGTGTACGTCGACCTCACGCAGTCGAGCCTCGAAGGCCTGAAGCTGCGTCAGGACATCCAGAGCGGGCGCATCAAGACGGAAGGTCCGGGCGCGGCGAAGGTCACGCTGATCCTCGAAGACGGCAAGCCGTATTCGGAGCCGGGCAAGCTGCAGTTCAGCGACGTGACGGTCGACCAGACGACGGGCTCGGTCACGATCCGCGCGATCTTCCCGAACAAGCAGCGCGTGCTGCTGCCGGGCATGTTCGTGCGCGCGCGCATCGAAGAGGGCGTCAACGACAACGCGTTCCTCGTTCCGCAGATCGGCGTCACGCACGATCCGAAGGGCCAGGCGATCGCGATGATCGTCGACGCGAAGGGCAAGGTCGAGCCGCGCGTTCTCACGACGAGCGGCATGCGAGGCCAGGACTGGGTCGTCGAAGGCGGCCTGCAGGCGGGCGACCGCGTGATCGTGCAGGGCATCGACAAGGTGCGTCCGGGCATGACGGTGAAGACCGCCGCCGCGCAACTGACG---------------GCC------------GCCGCCGCG------------------------------------------TCGCCGGGG------------GCATCGCCC------------------GCCGGC------------GCCGCGCCG---------------------------------GCC------------------------------------------CAGGCCGCGGCA------------------------------GCGAGCGCGGCCGCATCGGGCGGCGCGTCGTCG------------AGCACGGCCGCGAGTGCC------GCCGCAGCGTCGAGCGCGCAA---
>MFP4__GCA_000706745.1
---------ATGCGCGTCGAA------CGGGTTCCATACCGCTTAATCACTGTCGCGACG---------GCTGCCGTTTTTCTGGCCGCGTGCGGAAAAAAAGAATCGGCTCCGCCCCCTCAAACGCCCGAAGTCGGCGTCGTCACCGTCCAGCCGCAAGCCGTGCCGGTCGTCTCCGAATTGCCGGGCCGCACGAGCGCGTATCTGGTCGCGCAGGTGCGCGCGCGGGTGGACGGCATCGTGTTGCGGCGTGAGTTCACGGAAGGCAGCGACGTCAAGGCCGGCCAGCGTCTGTACAAGATCGATCCCGCCCCGTACATCGCGCAGTTGAACAGCGCGAAGGCGACGCTCGCGAAGGCGCAGGCGAATCTCGCGACGCAGAACGCGCTCGTCGCGCGCTACAAGGTGCTCGTCGCCGCGAACGCGGTCAGCAAGCAGGACTACGACAACGCGGTGGCCACGCAAGGGCAGGCCGCCGCCGACGTGGCGGCCGGCAAGGCCGCGGTCGACACCGCGCAGATCAACCTCGGCTATACGGACGTGGTCTCGCCGATCACGGGCCGCGTCGGCATCTCGCAGGTCACGCCGGGCGCGTACGTGCAGGCGAGCCAGGCGACGCTGATGTCGACCGTCCAGCAGCTCGATCCCGTCTACGTCGACCTCACGCAGTCGAGCCTCGACGGCCTGAAGCTGCGCCAGGACATCCGGAGCGGGCGCATCAAGACGGAGGGTCCGGGCGCGGCGAAGGTCACGCTGATCCTCGAGGACGGCAAGGCGTACTCGGAGCCGGGCAAGCTGCAGTTCAGCGACGTCACGGTCGACCAGACGACGGGCTCGGTCACGATTCGCGCGATCTTCCCCAACAAGCAGCGCGTGCTGCTGCCGGGCATGTTCGTGCGCGCGCGCATCGAAGAGGGCGTCAACGACAACGCGTTCCTCGTCCCGCAGATCGGCGTCACGCGCGATCCGAAGGGCCAGGCGGTCGCGATGATCGTCGACGGCAAGGGCAAGGTCGAGCCGCGCGTGCTCACGACGAGCGGCACGCAGGGCCAGAACTGGGTCGTCGAAGGCGGCCTGCAGGCGGGCGACCGCGTGATCGTGCAGGGCATCGACAAGGTGCGCCCGGGCATGACCGTGAAGACCGCCGAAGCTCAATTGCCG---------------GCC------------GCGGCGTCC---------------------------------------GGCGCGTCCGGC------------GCCGCGCCC------------------GCGGGC------------GGCTCGCCC---------------------------------GCC------------------------------------------CAGGCCGCGGCG------------------------------GCGAGCGCGGCCGCATCGGGTGCCGCGCCGTCG------------------------AGCGCT------GCCGCCGCGTCGAGCGCGAAA---
>MFP4__GCA_000764595.1
---------ATGCGCGTCGAA------CGGGTTCCATACCGCTTAATCACTGTCGCGACG---------GCTGCCGTTTTTCTGGCCGCGTGCGGAAAAAAAGAATCGGCTCCGCCCCCTCAAACGCCCGAAGTCGGCGTCGTCACCGTCCAGCCGCAAGCCGTGCCGGTCGTCTCCGAATTGCCGGGCCGCACGAGCGCGTATCTGGTCGCGCAGGTGCGCGCGCGGGTGGACGGCATCGTGTTGCGGCGTGAGTTCACGGAAGGCAGCGACGTCAAGGCCGGCCAGCGTCTGTACAAGATCGATCCCGCCCCGTACATCGCGCAGTTGAACAGCGCGAAGGCGACGCTCGCGAAGGCGCAGGCGAATCTCGCGACGCAGAACGCGCTCGTCGCGCGCTACAAGGTGCTCGTCGCCGCGAACGCGGTCAGCAAGCAGGACTACGACAACGCGGTGGCCACGCAAGGGCAGGCCGCCGCCGACGTGGCGGCCGGCAAGGCCGCGGTCGACACCGCGCAGATCAACCTCGGCTATACGGACGTGGTCTCGCCGATCACGGGCCGCGTCGGCATCTCGCAGGTCACGCCGGGCGCGTACGTGCAGGCGAGCCAGGCGACGCTGATGTCGACCGTCCAGCAGCTCGATCCCGTCTACGTCGACCTCACGCAGTCGAGCCTCGACGGCCTGAAGCTGCGCCAGGACATCCGGAGCGGGCGCATCAAGACGGAGGGTCCGGGCGCGGCGAAGGTCACGCTGATCCTCGAGGACGGCAAGGCGTACTCGGAGCCGGGCAAGCTGCAGTTCAGCGACGTCACGGTCGACCAGACGACGGGCTCGGTCACGATTCGCGCGATCTTCCCCAACAAGCAGCGCGTGCTGCTGCCGGGCATGTTCGTGCGCGCGCGCATCGAAGAGGGCGTCAACGACAACGCGTTCCTCGTCCCGCAGATCGGCGTCACGCGCGATCCGAAGGGCCAGGCGGTCGCGATGATCGTCGACGGCAAGGGCAAGGTCGAGCCGCGCGTGCTCACGACGAGCGGCACGCAGGGCCAGAACTGGGTCGTCGAAGGCGGCCTGCAGGCGGGCGACCGCGTGATCGTGCAGGGCATCGACAAGGTGCGCCCGGGCATGACCGTGAAGACCGCCGAAGCTCAATTGCCG---------------GCC------------GCGGCGTCC---------------------------------------GGCGCGTCCGGC------------GCCGCGCCC------------------GCGGGC------------GGCTCGCCC---------------------------------GCC------------------------------------------CAGGCCGCGGCG------------------------------GCGAGCGCGGCCGCATCGGGTGCCGCGCCGTCG------------------------AGCGCT------GCCGCCGCGTCGAGCGCGAAA---
>MFP4__GCA_000765375.1
---------ATGCGCGTCGAA------CGGGTTCCATACCGCTTAATCACTGTCGCGACG---------GCTGCCGTTTTTCTGGCCGCGTGCGGAAAAAAAGAATCGGCTCCGCCCCCTCAAACGCCCGAAGTCGGCGTCGTCACCGTCCAGCCGCAAGCCGTGCCGGTCGTCTCCGAATTGCCGGGCCGCACGAGCGCGTATCTGGTCGCGCAGGTGCGCGCGCGGGTGGACGGCATCGTGTTGCGGCGTGAGTTCACGGAAGGCAGCGACGTCAAGGCCGGCCAGCGTCTGTACAAGATCGATCCCGCCCCGTACATCGCGCAGTTGAACAGCGCGAAGGCGACGCTCGCGAAGGCGCAGGCGAATCTCGCGACGCAGAACGCGCTCGTCGCGCGCTACAAGGTGCTCGTCGCCGCGAACGCGGTCAGCAAGCAGGACTACGACAACGCGGTGGCCACGCAAGGGCAGGCCGCCGCCGACGTGGCGGCCGGCAAGGCCGCGGTCGACACCGCGCAGATCAACCTCGGCTATACGGACGTGGTCTCGCCGATCACGGGCCGCGTCGGCATCTCGCAGGTCACGCCGGGCGCGTACGTGCAGGCGAGCCAGGCGACGCTGATGTCGACCGTCCAGCAGCTCGATCCCGTCTACGTCGACCTCACGCAGTCGAGCCTCGACGGCCTGAAGCTGCGCCAGGACATCCGGAGCGGGCGCATCAAGACGGAGGGTCCGGGCGCGGCGAAGGTCACGCTGATCCTCGAGGACGGCAAGGCGTACTCGGAGCCGGGCAAGCTGCAGTTCAGCGACGTCACGGTCGACCAGACGACGGGCTCGGTCACGATTCGCGCGATCTTCCCCAACAAGCAGCGCGTGCTGCTGCCGGGCATGTTCGTGCGCGCGCGCATCGAAGAGGGCGTCAACGACAACGCGTTCCTCGTCCCGCAGATCGGCGTCACGCGCGATCCGAAGGGCCAGGCGGTCGCGATGATCGTCGACGGCAAGGGCAAGGTCGAGCCGCGCGTGCTCACGACGAGCGGCACGCAGGGCCAGAACTGGGTCGTCGAAGGCGGCCTGCAGGCGGGCGACCGCGTGATCGTGCAGGGCATCGACAAGGTGCGCCCGGGCATGACCGTGAAGACCGCCGAAGCTCAATTGCCG---------------GCC------------GCGGCGTCC---------------------------------------GGCGCGTCCGGC------------GCCGCGCCC------------------GCGGGC------------GGCTCGCCC---------------------------------GCC------------------------------------------CAGGCCGCGGCG------------------------------GCGAGCGCGGCCGCATCGGGTGCCGCGCCGTCG------------------------AGCGCT------GCCGCCGCGTCGAGCGCGAAA---
>MFP4__GCA_000012365.1
---------ATGCGCGTCGAA------CGGGTTCCATACCGCTTAATCACTGTCGCGACG---------GCTGCCGTTTTTCTGGCCGCGTGCGGAAAAAAAGAATCGGCTCCGCCCCCTCAAACGCCCGAAGTCGGCGTCGTCACCGTCCAGCCGCAAGCCGTGCCGGTCGTCTCCGAATTGCCGGGCCGCACGAGCGCGTATCTGGTCGCGCAGGTGCGCGCGCGGGTGGACGGCATCGTGTTGCGGCGTGAGTTCACGGAAGGCAGCGACGTCAAGGCCGGCCAGCGTCTGTACAAGATCGATCCCGCCCCGTACATCGCGCAGTTGAACAGCGCGAAGGCGACGCTCGCGAAGGCGCAGGCGAATCTCGCGACGCAGAACGCGCTCGTCGCGCGCTACAAGGTGCTCGTCGCCGCGAACGCGGTCAGCAAGCAGGACTACGACAACGCGGTGGCCACGCAAGGGCAGGCCGCCGCCGACGTGGCGGCCGGCAAGGCCGCGGTCGACACCGCGCAGATCAACCTCGGCTATACGGACGTGGTCTCGCCGATCACGGGCCGCGTCGGCATCTCGCAGGTCACGCCGGGCGCGTACGTGCAGGCGAGCCAGGCGACGCTGATGTCGACCGTCCAGCAGCTCGATCCCGTCTACGTCGACCTCACGCAGTCGAGCCTCGACGGCCTGAAGCTGCGCCAGGACATCCAGAGCGGGCGCATCAAGACGGAGGGTCCGGGCGCGGCGAAGGTCACGCTGATCCTCGAGGACGGCAAGGCGTACTCGGAGCCGGGCAAGCTGCAGTTCAGCGACGTCACGGTCGACCAGACGACGGGCTCGGTCACGATTCGCGCGATCTTCCCCAACAAGCAGCGCGTGCTGCTGCCGGGCATGTTCGTGCGCGCGCGCATCGAAGAGGGCGTCAACGACAACGCGTTCCTCGTCCCGCAGATCGGCGTCACGCGCGATCCGAAGGGCCAGGCGGTCGCGATGATCGTCGACGGCAAGGGCAAGGTCGAGCCGCGCGTGCTCACGACGAGCGGCACGCAGGGCCAGAACTGGGTCGTCGAAGGCGGCCTGCAGGCGGGCGACCGCGTGATCGTGCAGGGCATCGACAAGGTGCGCCCGGGCATGACCGTGAAGACCGCCGAAGCTCAATTGCCG---------------GCC------------GCGGCGTCC---------------------------------------GGCGCGTCCGGC------------GCCGCGCCC------------------GCGGGC------------GGCTCGCCC---------------------------------GCC------------------------------------------CAGGCCGCGGCG------------------------------GCGAGCGCGGCCGCATCGGGTGCCGCGCCGTCG------------------------AGCGCT------GCCGCCGCGTCGAGCGCGAAA---
>MFP4__GCA_000152285.1
---------ATGCGCGTCGAA------CGGGTTCCATACCGCTTAATCACTGTCGCGACG---------GCTGCCGTTTTTCTGGCCGCGTGCGGAAAAAAAGAATCGGCTCCGCCCCCTCAAACGCCCGAAGTCGGCGTCGTCACCGTCCAGCCGCAAGCCGTGCCGGTCGTCTCCGAATTGCCGGGCCGCACGAGCGCGTATCTGGTCGCGCAGGTGCGCGCGCGGGTGGACGGCATCGTGTTGCGGCGTGAGTTCACGGAAGGCAGCGACGTCAAGGCCGGCCAGCGTCTGTACAAGATCGATCCCGCCCCGTACATCGCGCAGTTGAACAGCGCGAAGGCGACGCTCGCGAAGGCGCAGGCGAATCTCGCGACGCAGAACGCGCTCGTCGCGCGCTACAAGGTGCTCGTCGCCGCGAACGCGGTCAGCAAGCAGGACTACGACAACGCGGTGGCCACGCAAGGGCAGGCCGCCGCCGACGTGGCGGCCGGCAAGGCCGCGGTCGACACCGCGCAGATCAACCTCGGCTATACGGACGTGGTCTCGCCGATCACGGGCCGCGTCGGCATCTCGCAGGTCACGCCGGGCGCGTACGTGCAGGCGAGCCAGGCGACGCTGATGTCGACCGTCCAGCAGCTCGATCCCGTCTACGTCGACCTCACGCAGTCGAGCCTCGACGGCCTGAAGCTGCGCCAGGACATCCAGAGCGGGCGCATCAAGACGGAGGGTCCGGGCGCGGCGAAGGTCACGCTGATCCTCGAGGACGGCAAGGCGTACTCGGAGCCGGGCAAGCTGCAGTTCAGCGACGTCACGGTCGACCAGACGACGGGCTCGGTCACGATTCGCGCGATCTTCCCCAACAAGCAGCGCGTGCTGCTGCCGGGCATGTTCGTGCGCGCGCGCATCGAAGAGGGCGTCAACGACAACGCGTTCCTCGTCCCGCAGATCGGCGTCACGCGCGATCCGAAGGGCCAGGCGGTCGCGATGATCGTCGACGGCAAGGGCAAGGTCGAGCCGCGCGTGCTCACGACGAGCGGCACGCAGGGCCAGAACTGGGTCGTCGAAGGCGGCCTGCAGGCGGGCGACCGCGTGATCGTGCAGGGCATCGACAAGGTGCGCCCGGGCATGACCGTGAAGACCGCCGAAGCTCAATTGCCG---------------GCC------------GCGGCGTCC---------------------------------------GGCGCGTCCGGC------------GCCGCGCCC------------------GCGGGC------------GGCTCGCCC---------------------------------GCC------------------------------------------CAGGCCGCGGCG------------------------------GCGAGCGCGGCCGCATCGGGTGCCGCGCCGTCG------------------------AGCGCT------GCCGCCGCGTCGAGCGCGAAA---
>MFP4__GCA_000567925.1
---------ATGCGCGTCGAA------CGGGTTCCATACCGCTTAATCACTGTCGCGACG---------GCTGCCGTTTTTCTGGCCGCGTGCGGAAAAAAAGAATCGGCTCCGCCCCCTCAAACGCCCGAAGTCGGCGTCGTCACCGTCCAGCCGCAAGCCGTGCCGGTCGTCTCCGAATTGCCGGGCCGCACGAGCGCGTATCTGGTCGCGCAGGTGCGCGCGCGGGTGGACGGCATCGTGTTGCGGCGTGAGTTCACGGAAGGCAGCGACGTCAAGGCCGGCCAGCGTCTGTACAAGATCGATCCCGCCCCGTACATCGCGCAGTTGAACAGCGCGAAGGCGACGCTCGCGAAGGCGCAGGCGAATCTCGCGACGCAGAACGCGCTCGTCGCGCGCTACAAGGTGCTCGTCGCCGCGAACGCGGTCAGCAAGCAGGACTACGACAACGCGGTGGCCACGCAAGGGCAGGCCGCCGCCGACGTGGCGGCCGGCAAGGCCGCGGTCGACACCGCGCAGATCAACCTCGGCTATACGGACGTGGTCTCGCCGATCACGGGCCGCGTCGGCATCTCGCAGGTCACGCCGGGCGCGTACGTGCAGGCGAGCCAGGCGACGCTGATGTCGACCGTCCAGCAGCTCGATCCCGTCTACGTCGACCTCACGCAGTCGAGCCTCGACGGCCTGAAGCTGCGCCAGGACATCCAGAGCGGGCGCATCAAGACGGAGGGTCCGGGCGCGGCGAAGGTCACGCTGATCCTCGAGGACGGCAAGGCGTACTCGGAGCCGGGCAAGCTGCAGTTCAGCGACGTCACGGTCGACCAGACGACGGGCTCGGTCACGATTCGCGCGATCTTCCCCAACAAGCAGCGCGTGCTGCTGCCGGGCATGTTCGTGCGCGCGCGCATCGAAGAGGGCGTCAACGACAACGCGTTCCTCGTCCCGCAGATCGGCGTCACGCGCGATCCGAAGGGCCAGGCGGTCGCGATGATCGTCGACGGCAAGGGCAAGGTCGAGCCGCGCGTGCTCACGACGAGCGGCACGCAGGGCCAGAACTGGGTCGTCGAAGGCGGCCTGCAGGCGGGCGACCGCGTGATCGTGCAGGGCATCGACAAGGTGCGCCCGGGCATGACCGTGAAGACCGCCGAAGCTCAATTGCCG---------------GCC------------GCGGCGTCC---------------------------------------GGCGCGTCCGGC------------GCCGCGCCC------------------GCGGGC------------GGCTCGCCC---------------------------------GCC------------------------------------------CAGGCCGCGGCG------------------------------GCGAGCGCGGCCGCATCGGGTGCCGCGCCGTCG------------------------AGCGCT------GCCGCCGCGTCGAGCGCGAAA---
>MFP4__GCA_000877335.1
---------ATGCGCGTCGAA------CGGGTTCCATACCGCTTAATCACTGTCGCGACG---------GCTGCCGTTTTTCTGGCCGCGTGCGGAAAAAAAGAATCGGCTCCGCCCCCTCAAACGCCCGAAGTCGGCGTCGTCACCGTCCAGCCGCAAGCCGTGCCGGTCGTCTCCGAATTGCCGGGCCGCACGAGCGCGTATCTGGTCGCGCAGGTGCGCGCGCGGGTGGACGGCATCGTGTTGCGGCGTGAGTTCACGGAAGGCAGCGACGTCAAGGCCGGCCAGCGTCTGTACAAGATCGATCCCGCCCCGTACATCGCGCAGTTGAACAGCGCGAAGGCGACGCTCGCGAAGGCGCAGGCGAATCTCGCGACGCAGAACGCGCTCGTCGCGCGCTACAAGGTGCTCGTCGCCGCGAACGCGGTCAGCAAGCAGGACTACGACAACGCGGTGGCCACGCAAGGGCAGGCCGCCGCCGACGTGGCGGCCGGCAAGGCCGCGGTCGACACCGCGCAGATCAACCTCGGCTATACGGACGTGGTCTCGCCGATCACGGGCCGCGTCGGCATCTCGCAGGTCACGCCGGGCGCGTACGTGCAGGCGAGCCAGGCGACGCTGATGTCGACCGTCCAGCAGCTCGATCCCGTCTACGTCGACCTCACGCAGTCGAGCCTCGACGGCCTGAAGCTGCGCCAGGACATCCAGAGCGGGCGCATCAAGACGGAGGGTCCGGGCGCGGCGAAGGTCACGCTGATCCTCGAGGACGGCAAGGCGTACTCGGAGCCGGGCAAGCTGCAGTTCAGCGACGTCACGGTCGACCAGACGACGGGCTCGGTCACGATTCGCGCGATCTTCCCCAACAAGCAGCGCGTGCTGCTGCCGGGCATGTTCGTGCGCGCGCGCATCGAAGAGGGCGTCAACGACAACGCGTTCCTCGTCCCGCAGATCGGCGTCACGCGCGATCCGAAGGGCCAGGCGGTCGCGATGATCGTCGACGGCAAGGGCAAGGTCGAGCCGCGCGTGCTCACGACGAGCGGCACGCAGGGCCAGAACTGGGTCGTCGAAGGCGGCCTGCAGGCGGGCGACCGCGTGATCGTGCAGGGCATCGACAAGGTGCGCCCGGGCATGACCGTGAAGACCGCCGAAGCTCAATTGCCG---------------GCC------------GCGGCGTCC---------------------------------------GGCGCGTCCGGC------------GCCGCGCCC------------------GCGGGC------------GGCTCGCCC---------------------------------GCC------------------------------------------CAGGCCGCGGCG------------------------------GCGAGCGCGGCCGCATCGGGTGCCGCGCCGTCG------------------------AGCGCT------GCCGCCGCGTCGAGCGCGAAA---
>MFP4__GCA_000959425.1
---------ATGCGCGTCGAA------CGGGTTCCATACCGCTTAATCACTGTCGCGACG---------GCTGCCGTTTTTCTGGCCGCGTGCGGAAAAAAAGAATCGGCTCCGCCCCCTCAAACGCCCGAAGTCGGCGTCGTCACCGTCCAGCCGCAAGCCGTGCCGGTCGTCTCCGAATTGCCGGGCCGCACGAGCGCGTATCTGGTCGCGCAGGTGCGCGCGCGGGTGGACGGCATCGTGTTGCGGCGTGAGTTCACGGAAGGCAGCGACGTCAAGGCCGGCCAGCGTCTGTACAAGATCGATCCCGCCCCGTACATCGCGCAGTTGAACAGCGCGAAGGCGACGCTCGCGAAGGCGCAGGCGAATCTCGCGACGCAGAACGCGCTCGTCGCGCGCTACAAGGTGCTCGTCGCCGCGAACGCGGTCAGCAAGCAGGACTACGACAACGCGGTGGCCACGCAAGGGCAGGCCGCCGCCGACGTGGCGGCCGGCAAGGCCGCGGTCGACACCGCGCAGATCAACCTCGGCTATACGGACGTGGTCTCGCCGATCACGGGCCGCGTCGGCATCTCGCAGGTCACGCCGGGCGCGTACGTGCAGGCGAGCCAGGCGACGCTGATGTCGACCGTCCAGCAGCTCGATCCCGTCTACGTCGACCTCACGCAGTCGAGCCTCGACGGCCTGAAGCTGCGCCAGGACATCCAGAGCGGGCGCATCAAGACGGAGGGTCCGGGCGCGGCGAAGGTCACGCTGATCCTCGAGGACGGCAAGGCGTACTCGGAGCCGGGCAAGCTGCAGTTCAGCGACGTCACGGTCGACCAGACGACGGGCTCGGTCACGATTCGCGCGATCTTCCCCAACAAGCAGCGCGTGCTGCTGCCGGGCATGTTCGTGCGCGCGCGCATCGAAGAGGGCGTCAACGACAACGCGTTCCTCGTCCCGCAGATCGGCGTCACGCGCGATCCGAAGGGCCAGGCGGTCGCGATGATCGTCGACGGCAAGGGCAAGGTCGAGCCGCGCGTGCTCACGACGAGCGGCACGCAGGGCCAGAACTGGGTCGTCGAAGGCGGCCTGCAGGCGGGCGACCGCGTGATCGTGCAGGGCATCGACAAGGTGCGCCCGGGCATGACCGTGAAGACCGCCGAAGCTCAATTGCCG---------------GCC------------GCGGCGTCC---------------------------------------GGCGCGTCCGGC------------GCCGCGCCC------------------GCGGGC------------GGCTCGCCC---------------------------------GCC------------------------------------------CAGGCCGCGGCG------------------------------GCGAGCGCGGCCGCATCGGGTGCCGCGCCGTCG------------------------AGCGCT------GCCGCCGCGTCGAGCGCGAAA---
>MFP4__GCA_000567905.1
---------ATGCGCGTCGAA------CGGGTTCCATACCGCTTAATCACTGTCGCGACG---------GCTGCCGTTTTTCTGGCCGCGTGCGGAAAAAAAGAATCGGCTCCGCCCCCTCAAACGCCCGAAGTCGGCGTCGTCACCGTCCAGCCGCAAGCCGTGCCGGTCGTCTCCGAATTGCCGGGCCGCACGAGCGCGTATCTGGTCGCGCAGGTGCGCGCGCGGGTGGACGGCATCGTGTTGCGGCGTGAGTTCACGGAAGGCAGCGACGTCAAGGCCGGCCAGCGTCTGTACAAGATCGATCCCGCCCCGTACATCGCGCAGCTGAACAGCGCGAAGGCGACGCTCGCGAAGGCGCAGGCGAATCTCGCGACGCAGAACGCGCTCGTCGCGCGCTACAAGGTGCTCGTCGCCGCGAACGCGGTCAGCAAGCAGGACTACGACAACGCGGTGGCCACGCAAGGGCAGGCCGCCGCCGACGTGGCGGCCGGCAAGGCCGCGGTCGACACCGCGCAGATCAACCTCGGCTATACGGACGTGGTCTCGCCGATCACGGGCCGCGTCGGCATCTCGCAGGTCACGCCGGGCGCGTACGTGCAGGCGAGCCAGGCGACGCTGATGTCGACCGTCCAGCAGCTCGATCCCGTCTACGTCGACCTCACGCAGTCGAGCCTCGACGGCCTGAAGCTGCGCCAGGACATCCAGAGCGGGCGCATCAAGACGGAGGGTCCGGGCGCGGCGAAGGTCACGCTGATCCTCGAGGACGGCAAGGCGTACTCGGAGCCGGGCAAGCTGCAGTTCAGCGACGTCACGGTCGACCAGACGACGGGCTCGGTCACGATTCGCGCGATCTTCCCGAACAAGCAGCGCGTGCTGCTGCCGGGCATGTTCGTGCGCGCGCGCATCGAAGAGGGCGTCAACGACAACGCGTTCCTCGTCCCGCAGATCGGCGTCACGCGCGATCCGAAGGGCCAGGCGGTCGCGATGATCGTCGACGGCAAGGGCAAGGTCGAGCCGCGCGTGCTCACGACGAGCGGCACGCAGGGCCAGAACTGGGTCGTCGAAGGCGGCCTGCAGGCGGGCGACCGCGTGATCGTGCAGGGCATCGACAAGGTGCGCCCGGGCATGACCGTGAAGACCGCCGAAGCTCAATTGCCG---------------GCC------------GCGGCGTCC---------------------------------------GGCGCGTCCGGC------------GCCGCGCCC------------------GCGGGC------------GGCTCGCCC---------------------------------GCC------------------------------------------CAGGCCGCGGCG------------------------------GCGAGCTCGGCCGCATCGGGTGCCGCGCCGTCG------------------------AGCGCT------GCCGCCGCGTCGAGCGCGAAA---
>MFP4__GCA_000808035.2
---------ATGCGCGTCGAA------CGGGTTCCATACCGCTTAATCACTGTCGCGACG---------GCTGCCGTTTTTCTGGCCGCGTGCGGAAAAAAAGAATCGGCTCCGCCCCCTCAAACGCCCGAAGTCGGCGTCGTCACCGTCCAGCCGCAAGCCGTGCCGGTCGTCTCCGAATTGCCGGGCCGCACGAGCGCGTATCTGGTCGCGCAGGTGCGCGCGCGGGTGGACGGCATCGTGTTGCGGCGTGAGTTCACGGAAGGCAGCGACGTCAAGGCCGGCCAGCGTCTGTACAAGATCGATCCCGCCCCGTACATCGCGCAGCTGAACAGCGCGAAGGCGACGCTCGCGAAGGCGCAGGCGAATCTCGCGACGCAGAACGCGCTCGTCGCGCGCTACAAGGTGCTCGTCGCCGCGAACGCGGTCAGCAAGCAGGACTACGACAACGCGGTGGCCACGCAAGGGCAGGCCGCCGCCGACGTGGCGGCCGGCAAGGCCGCGGTCGACACCGCGCAGATCAACCTCGGCTATACGGACGTGGTCTCGCCGATCACGGGCCGCGTCGGCATCTCGCAGGTCACGCCGGGCGCGTACGTGCAGGCGAGCCAGGCGACGCTGATGTCGACCGTCCAGCAGCTCGATCCCGTCTACGTCGACCTCACGCAGTCGAGCCTCGACGGCCTGAAGCTGCGCCAGGACATCCAGAGCGGGCGCATCAAGACGGAGGGTCCGGGCGCGGCGAAGGTCACGCTGATCCTCGAGGACGGCAAGGCGTACTCGGAGCCGGGCAAGCTGCAGTTCAGCGACGTCACGGTCGACCAGACGACGGGCTCGGTCACGATTCGCGCGATCTTCCCGAACAAGCAGCGCGTGCTGCTGCCGGGCATGTTCGTGCGCGCGCGCATCGAAGAGGGCGTCAACGACAACGCGTTCCTCGTCCCGCAGATCGGCGTCACGCGCGATCCGAAGGGCCAGGCGGTCGCGATGATCGTCGACGGCAAGGGCAAGGTCGAGCCGCGCGTGCTCACGACGAGCGGCACGCAGGGCCAGAACTGGGTCGTCGAAGGCGGCCTGCAGGCGGGCGACCGCGTGATCGTGCAGGGCATCGACAAGGTGCGCCCGGGCATGACCGTGAAGACCGCCGAAGCTCAATTGCCG---------------GCC------------GCGGCGTCC---------------------------------------GGCGCGTCCGGC------------GCCGCGCCC------------------GCGGGC------------GGCTCGCCC---------------------------------GCC------------------------------------------CAGGCCGCGGCG------------------------------GCGAGCTCGGCCGCATCGGGTGCCGCGCCGTCG------------------------AGCGCT------GCCGCCGCGTCGAGCGCGAAA---
>MFP4__GCA_000959605.1
---------ATGCGCGTCGAA------CGGGTTCCATACCGCTTAATCACTGTCGCGACG---------GCTGCCGTTTTTCTGGCCGCGTGCGGAAAAAAAGAATCGGCTCCGCCCCCTCAAACGCCCGAAGTCGGCGTCGTCACCGTCCAGCCGCAAGCCGTGCCGGTCGTCTCCGAATTGCCGGGCCGCACGAGCGCGTATCTGGTCGCGCAGGTGCGCGCGCGGGTGGACGGCATCGTGTTGCGGCGTGAGTTCACGGAAGGCAGCGACGTCAAGGCCGGCCAGCGTCTGTACAAGATCGATCCCGCCCCGTACATTGCGCAGCTGAACAGCGCGAAGGCGACGCTCGCGAAGGCGCAGGCGAATCTCGCGACGCAGAACGCGCTCGTCGCGCGCTACAAGGTGCTCGTCGCCGCGAACGCGGTCAGCAAGCAGGACTACGACAACGCGGTGGCCACGCAAGGGCAGGCCGCCGCCGACGTGGCGGCCGGCAAGGCCGCGGTCGACACCGCGCAGATCAACCTCGGCTATACGGACGTGGTCTCGCCGATCACGGGCCGCGTCGGCATCTCGCAGGTCACGCCGGGCGCGTACGTGCAGGCGAGCCAGGCGACGCTGATGTCGACCGTCCAGCAGCTCGATCCCGTCTACGTCGACCTCACGCAGTCGAGCCTCGACGGCCTGAAGCTGCGCCAGGACATCCAGAGCGGGCGCATCAAGACGGAGGGTCCGGGCGCGGCGAAGGTCACGCTGATCCTCGAGGACGGCAAGGCGTACTCGGAGCCGGGCAAGCTGCAGTTCAGCGACGTCACGGTCGACCAGACGACGGGCTCGGTCACGATTCGCGCGATCTTCCCGAACAAGCAGCGCGTGCTGCTGCCGGGCATGTTCGTGCGCGCGCGCATCGAAGAGGGCGTCAACGACAACGCGTTCCTCGTCCCGCAGATCGGCGTCACGCGCGATCCGAAGGGCCAGGCGGTCGCGATGATCGTCGACGGCAAGGGCAAGGTCGAGCCGCGCGTGCTCACGACGAGCGGCACGCAGGGCCAGAACTGGGTCGTCGAAGGCGGCCTGCAGGCGGGCGACCGCGTGATCGTGCAGGGCATCGACAAGGTGCGCCCGGGCATGACCGTGAAGACCGCCGAAGCTCAATTGCCG---------------GCC------------GCGGCGTCC---------------------------------------GGCGCGTCCGGC------------GCCGCGCCC------------------GCGGGC------------GGCTCGCCC---------------------------------GCC------------------------------------------CAGGCCGCGGCG------------------------------GCGAGCTCGGCCGCATCGGGTGCCGCGCCGTCG------------------------AGCGCT------GCCGCCGCGTCGAGCGCGAAA---
>MFP4__GCA_000385525.1
---------ATGCGCGTCGAA------CGGGTTCCATACCGCTTAATCACTGTCGCGACG---------GCTGCCGTTTTCCTGGCCGCGTGCGGAAAAAAAGAATCGGCTCCGCCCCCTCAAACGCTCGAAGTCGGCGTGGTCACCGTCCAGCCGCAAGCCGTGCCGGTCGTCTCCGAACTGCCGGGCCGCACGAGCGCGTATCTGGTCGCGCAGGTGCGCGCGCGGGTCGACGGCATCGTGTTGCGGCGTGAGTTCACGGAAGGCAGCGACGTCAAGGCCGGCCAGCGTCTCTACAAGATCGATCCCGCGCCGTACGTCGCGCAACTGAACAGCGCGAAGGCGACGCTCGCGAAGGCGCAGGCGAACCTCGCGACGCAGAACGCGCTCGTCGCGCGCTACAAGGTGCTCGTCGCCGCGAACGCGGTCAGCAAGCAGCAGTACGACGACGCGGTCGCCGCGCAAGGGCAGGCGGCCGCCGACGTCGGCGCCGGCAGGGCCGCGGTCGAGACCGCGCAGATCAACCTCGGCTATACGGACGTGGTCTCGCCGATCACGGGCCGCGTCGGCATCTCGCAGGTCACGCCGGGCGCGTACGTGCAGGCGAGCCAGGCGACGCTGATGTCGACCGTCCAGCAGCTCGATCCGGTCTACGTCGACCTCACGCAGTCGAGCCTCGACGGCCTGAAGCTGCGCCAGGACATCCAGAGCGGGCGCATCAAGACGGAAGGCCCGGGCGCGGCGAAGGTCACGCTGATCCTCGAGGACGGCAAGCCGTACTCGGAGCCGGGCAAGCTGCAGTTCAGCGACGTCACCGTCGACCAGACGACGGGCTCGGTCACGATTCGCGCGATCTTCCCGAACAAGCAGCGCGTGCTGCTGCCGGGCATGTTCGTGCGCGCGCGCATCGAAGAGGGCGTCAACGACAACGCGTTCCTCGTCCCGCAGATCGGCGTCTCGCACGATCCGAAGGGCCAGGCGATCGCGATGATCGTCGACGGCAAGGGCAAGGTCGCGCCGCGCGTGCTCACCACGAGCGGCACGCAGGGCCAGAACTGGGTCGTCGAAGGCGGCCTGCAGGCGGGCGACCGCGTGATCGTGCAGGGCATCGACAAGGTGCGCCCGGGGATGAGCGTGAAGGCCGCCGAGGCGCAACTGCCG---------------GCC------------------------------------------------------------------------------------GCCGCGCCT------------------GCGGGC------------ACATCGCCT---------------------------------------------------------------------------------------------------------------------------GCCCAGGCCGCGTCGGGCGCCGCGCCGTCG------------------------AGCGCC------GCTGCCGTGTCGAGCGCGCAA---
>MFP4__GCA_000959325.1
---------ATGCGCGTCGAA------CGGGTTCCATACCGCTTAATCACTGTCGCGACG---------GCTGCCGTTTTCCTGGCCGCGTGCGGAAAAAAAGAATCGGCTCCGCCCCCTCAAACGCTCGAAGTCGGCGTGGTCACCGTCCAGCCGCAAGCCGTGCCGGTCGTCTCCGAACTGCCGGGCCGCACGAGCGCGTATCTGGTCGCGCAGGTGCGCGCGCGGGTCGACGGCATCGTGTTGCGGCGTGAGTTCACGGAAGGCAGCGACGTCAAGGCCGGCCAGCGTCTCTACAAGATCGATCCCGCGCCGTACGTCGCGCAACTGAACAGCGCGAAGGCGACGCTCGCGAAGGCGCAGGCGAACCTCGCGACGCAGAACGCGCTCGTCGCGCGCTACAAGGTGCTCGTCGCCGCGAACGCGGTCAGCAAGCAGCAGTACGACGACGCGGTCGCCGCGCAAGGGCAGGCGGCCGCCGACGTCGGCGCCGGCAGGGCCGCGGTCGAGACCGCGCAGATCAACCTCGGCTATACGGACGTGGTCTCGCCGATCACGGGCCGCGTCGGCATCTCGCAGGTCACGCCGGGCGCGTACGTGCAGGCGAGCCAGGCGACGCTGATGTCGACCGTCCAGCAGCTCGATCCGGTCTACGTCGACCTCACGCAGTCGAGCCTCGACGGCCTGAAGCTGCGCCAGGACATCCAGAGCGGGCGCATCAAGACGGAAGGCCCGGGCGCGGCGAAGGTCACGCTGATCCTCGAGGACGGCAAGCCGTACTCGGAGCCGGGCAAGCTGCAGTTCAGCGACGTCACCGTCGACCAGACGACGGGCTCGGTCACGATTCGCGCGATCTTCCCGAACAAGCAGCGCGTGCTGCTGCCGGGCATGTTCGTGCGCGCGCGCATCGAAGAGGGCGTCAACGACAACGCGTTCCTCGTCCCGCAGATCGGCGTCTCGCACGATCCGAAGGGCCAGGCGATCGCGATGATCGTCGACGGCAAGGGCAAGGTCGCGCCGCGCGTGCTCACCACGAGCGGCACGCAGGGCCAGAACTGGGTCGTCGAAGGCGGCCTGCAGGCGGGCGACCGCGTGATCGTGCAGGGCATCGACAAGGTGCGCCCGGGGATGAGCGTGAAGGCCGCCGAGGCGCAACTGCCG---------------GCC------------GCGGCGGCC---------------------------------------GGCGCGCCGGGC------------GCCGCGCCT------------------GCGGGC------------ACATCGCCT---------------------------------GCC------------------------------------------------------------------------------------------CAGGCCGCGTCGGGCGCCGCGCCGTCG------------------------AGCGCC------GCCGCCGCGTCGAGCGCGCAA---
>MFP4__GCA_000774545.1
------------------------------------------------------------------------------------------------------------------------------------------------------------------GTGCCGGTCGTCTCCGAACTGCCGGGCCGTACGAGCGCCTATCTGGTCGCGCAGGTGCGCGCACGGGTCGACGGCATCGTGTTGCGGCGCGAGTTCACGGAAGGCAGCGACGTCAAGGCCGGCCAGCGCCTGTACAAGATCGATCCGGCACCCTATATCGCGCAATTGAACAGCGCGAAGGCGACGCTCGCGAAGGCGCAGGCGAACCTCGCGACGCAGAACGCGCTCGTCGCGCGCTACAAGGTGCTCGTCGCCGCGAACGCGGTCAGCAAGCAGCAGTACGACGATGCGGTGGCCGCGCAAGGGCAGGCGGCCGCCGACGTGGGCGCGGGCAAGGCCGCCGTCGAGACCGCGCAGATCAACCTCGGCTATACGGATGTCGTCTCGCCGATCACGGGCCGCGTCGGCATCTCGCAGGTCACGCCGGGCGCGTACGTGCAGGCGAGCCAGGCGACGCTGATGTCGACCGTCCAGCAGCTCGATCCGGTCTACGTCGATCTCACGCAGTCGAGCCTCGACGGCCTGAAGCTGCGCCAGGATATCCAGAGCGGGCGCATCAAGACGGAAGGCCCGGGCGCGGCGAAGGTCACGCTGATTCTCGAGGACGGCAAGCCGTACCCGGAGCGGGGCAAGCTGCAGTTCAGCGATGTCACGGTCGACCAGACGACGGGCTCGGTCACGATCCGCGCGATCTTCCCGAACAAGCAGCGCGTGCTGCTGCCGGGCATGTTCGTGCGCGCGCGCATCGAAGAGGGCGTCAACGAGAACGCGTTCCTCGTTCCGCAGATCGGCGTCACGCACGATCCGAAGGGCCAGGCGATCGCGATGATCGTCGACGGCAAGGGCAAGGTCGAGCCGCGCGTGCTGGTCACGGGCGGCACGCAGGGCCAGAACTGGGTGGTCGAGAGCGGCCTGCAGGCGGGCGACCGCGTGATCGTGCAGGGCATCGACAAGGTGCGCCCGGGCATGACCGTGAAGGCCGCCGAGGCTCAACTGCCG---------------GCC------------GCGGCGGCC---------------------------------------GGCGCGTCGGGT------------GCCGCGCCC------------------GCGGGC------------GGCTCGCCC---------------------------------GCC------------------------------------------CAGGCCGCGGCG------------------------------GCGAGCGCGGCCGCGTCGGGCGCCGCGCCGTCG------------------------AGCGCT------GCCGCCGCGTCGAGCGCGCAA---
>MFP4__GCA_000774625.1
------------------------------------------------------------------------------------------------------------------------------------------------------------------GTGCCGGTCGTCTCCGAACTGCCGGGCCGTACGAGCGCCTATCTGGTCGCGCAGGTGCGCGCACGGGTCGACGGCATCGTGTTGCGGCGCGAGTTCACGGAAGGCAGCGACGTCAAGGCCGGCCAGCGCCTGTACAAGATCGATCCGGCACCCTATATCGCGCAATTGAACAGCGCGAAGGCGACGCTCGCGAAGGCGCAGGCGAACCTCGCGACGCAGAACGCGCTCGTCGCGCGCTACAAGGTGCTCGTCGCCGCGAACGCGGTCAGCAAGCAGCAGTACGACGATGCGGTGGCCGCGCAAGGGCAGGCGGCCGCCGACGTGGGCGCGGGCAAGGCCGCCGTCGAGACCGCGCAGATCAACCTCGGCTATACGGATGTCGTCTCGCCGATCACGGGCCGCGTCGGCATCTCGCAGGTCACGCCGGGCGCGTACGTGCAGGCGAGCCAGGCGACGCTGATGTCGACCGTCCAGCAGCTCGATCCGGTCTACGTCGATCTCACGCAGTCGAGCCTCGACGGCCTGAAGCTGCGCCAGGACATCCAGAGCGGGCGCATCAAGACGGAAGGCCCGGGCGCGGCGAAGGTCACGCTGATTCTCGAGGACGGCAAGCCGTACCCGGAGCGGGGCAAGCTGCAGTTCAGCGATGTCACGGTCGACCAGACGACGGGCTCGGTCACGATCCGCGCGATCTTCCCGAACAAGCAGCGCGTGCTGCTGCCGGGCATGTTCGTGCGCGCGCGCATCGAAGAGGGCGTCAACGAGAACGCGTTCCTCGTTCCGCAGATCGGCGTCACGCACGATCCGAAGGGCCAGGCGATCGCGATGATCGTCGACGGCAAGGGCAAGGTCGAGCCGCGCGTGCTGGTCACGGGCGGCACGCAGGGCCAGAACTGGGTGGTCGAGAGCGGCCTGCAGGCGGGCGACCGCGTGATCGTGCAGGGCATCGACAAGGTGCGCCCGGGCATGACCGTGAAGGCCGCCGAGGCTCAACTGCCG---------------GCC------------GCGGCGGCC---------------------------------------GGCGCGTCGGGT------------GCCGCGCCC------------------GCGGGC------------GGCTCGCCC---------------------------------GCC------------------------------------------CAGGCCGCGGCG------------------------------GCGAGCGCGGCCGCGTCGGGTGCCGCGCCGTCG------------------------AGCGCT------GCCGCCGCGTCGAGCGCGCAA---
>MFP4__GCA_001279325.1
------------------------------------------------------------------------------------------------------------------------------------------------------------------GTGCCGGTCGTCTCCGAACTGCCGGGCCGTACGAGCGCCTATCTGGTCGCGCAGGTGCGCGCACGGGTCGACGGCATCGTGTTGCGGCGCGAGTTCACGGAAGGCAGCGACGTCAAGGCCGGCCAGCGCCTGTACAAGATCGATCCGGCACCCTATATCGCGCAATTGAACAGCGCGAAGGCGACGCTCGCGAAGGCGCAGGCGAACCTCGCGACGCAGAACGCGCTCGTCGCGCGCTACAAGGTGCTCGTCGCCGCGAACGCGGTCAGCAAGCAGCAGTACGACGATGCGGTGGCCGCGCAAGGGCAGGCGGCCGCCGACGTGGGCGCGGGCAAGGCCGCCGTCGAGACCGCGCAGATCAACCTCGGCTATACGGATGTCGTCTCGCCGATCACGGGCCGCGTCGGCATCTCGCAGGTCACGCCGGGCGCGTACGTGCAGGCGAGCCAGGCGACGCTGATGTCGACCGTCCAGCAGCTCGATCCGGTCTACGTCGATCTCACGCAGTCGAGCCTCGACGGCCTGAAGCTGCGCCAGGACATCCAGAGCGGGCGCATCAAGACGGAAGGCCCGGGCGCGGCGAAGGTCACGCTGATTCTCGAGGACGGCAAGCCGTACCCGGAGCGGGGCAAGCTGCAGTTCAGCGATGTCACGGTCGACCAGACGACGGGCTCGGTCACGATCCGCGCGATCTTCCCGAACAAGCAGCGCGTGCTGCTGCCGGGCATGTTCGTGCGCGCGCGCATCGAAGAGGGCGTCAACGAGAACGCGTTCCTCGTTCCGCAGATCGGCGTCACGCACGATCCGAAGGGCCAGGCGATCGCGATGATCGTCGACGGCAAGGGCAAGGTCGAGCCGCGCGTGCTGGTCACGGGCGGCACGCAGGGCCAGAACTGGGTGGTCGAGAGCGGCCTGCAGGCGGGCGACCGCGTGATCGTGCAGGGCATCGACAAGGTGCGCCCGGGCATGACCGTGAAGGCCGCCGAGGCTCAATTGCCG---------------GCC------------GCGGCGGCC---------------------------------------GGCGCGTCGGGT------------GCCGCGCCC------------------GCGGGC------------GGCTCGCCC---------------------------------GCC------------------------------------------CAGGCCGCGGCG------------------------------GCGAGCGCGGCCGCGTCGGGTGCCGCGCCGTCG------------------------AGCGCT------GCCGCCGCGTCGAGCGCGCAA---
>MFP4__GCA_000774765.1
---------ATGCGCGTCGAA------CGGGTTCCATACCGCTTAATCACTGTCGCGACG---------GCTGCCGTTTTCCTGGCCGCGTGCGGAAAAAAAGAATCGGCTCCGCCCCCTCAAACGCCCGAAGTCGGCGTCGTCACCGTCCAGCCGCAGTCCGTGCCGGTCGTCTCCGAACTGCCGGGCCGTACGAGCGCCTATCTGGTCGCGCAGGTGCGCGCACGGGTCGACGGCATCGTGTTGCGGCGCGAGTTCACGGAAGGCAGCGACGTCAAGGCCGGCCAGCGCCTGTACAAGATCGATCCGGCACCCTATATCGCGCAATTGAACAGCGCGAAGGCGACGCTCGCGAAGGCGCAGGCGAACCTCGCGACGCAGAACGCGCTCGTCGCGCGCTACAAGGTGCTCGTCGCCGCGAACGCGGTCAGCAAGCAGCAGTACGACGATGCGGTGGCCGCGCAAGGGCAGGCGGCCGCCGACGTGGGCGCGGGCAAGGCCGCCGTCGAGACCGCGCAGATCAACCTCGGCTATACGGATGTCGTCTCGCCGATCACGGGCCGCGTCGGCATCTCGCAGGTCACGCCGGGCGCGTACGTGCAGGCGAGCCAGGCGACGCTGATGTCGACCGTCCAGCAGCTCGATCCGGTCTACGTCGATCTCACGCAGTCGAGCCTCGACGGCCTGAAGCTGCGCCAGGACATCCAGAGCGGGCGCATCAAGACGGAAGGCCCGGGCGCGGCGAAGGTCATGCTGATTCTCGAGGACGGCAAGCCGTACCCGGAGCGGGGCAAGCTGCAGTTCAGCGATGTCACGGTCGACCAGACGACGGGCTCGGTCACGATCCGCGCGATCTTCCCGAACAAGCAGCGCGTGCTGCTGCCGGGCATGTTCGTGCGCGCGCGCATCGAAGAGGGCGTCAACGAGAACGCGTTCCTCGTTCCGCAGATCGGCGTCACGCACGATCCGAAGGGCCAGGCGATCGCGATGATCGTCGACGGCAAGGGCAAGGTCGAGCCGCGCGTGCTGGTCACGGGCGGCACGCAGGGCCAGAACTGGGTGGTCGAGAGCGGCCTGCAGGCGGGCGACCGCGTGATCGTGCAGGGCATCGACAAGGTGCGCCCGGGCATGACCGTGAAGGCCGCCGAGGCTCAACTGCCG---------------GCC------------GCGGCGGCC---------------------------------------GGCGCGTCGGGT------------GCCGCGCCC------------------GCGGGC------------GGCTCGCCC---------------------------------GCC------------------------------------------CAGGCCGCGGCG------------------------------GCGAGCGCGGCCGCGTCGGGCGCCGCGCCGTCG------------------------AGCGCT------GCCGCCGCGTCGAGCGCGCAA---
>MFP4__GCA_000970935.1
---------ATGCGCGTCGAA------CGGGTTCCATACCGCTTAATCACTGTCGCGACG---------GCTGCCGTTTTCCTGGCCGCGTGCGGAAAAAAAGAATCGGCTCCGCCCCCTCAAACGCCCGAAGTCGGCGTCGTCACCGTCCAGCCGCAGTCCGTGCCGGTCGTCTCCGAACTGCCGGGCCGTACGAGCGCCTATCTGGTCGCGCAGGTGCGCGCACGGGTCGACGGCATCGTGTTGCGGCGCGAGTTCACGGAAGGCAGCGACGTCAAGGCCGGCCAGCGCCTGTACAAGATCGATCCGGCACCCTATATCGCGCAATTGAACAGCGCGAAGGCGACGCTCGCGAAGGCGCAGGCGAACCTCGCGACGCAGAACGCGCTCGTCGCGCGCTACAAGGTGCTCGTCGCCGCGAACGCGGTCAGCAAGCAGCAGTACGACGATGCGGTGGCCGCGCAAGGGCAGGCGGCCGCCGACGTGGGCGCGGGCAAGGCCGCCGTCGAGACCGCGCAGATCAACCTCGGCTATACGGATGTCGTCTCGCCGATCACGGGCCGCGTCGGCATCTCGCAGGTCACGCCGGGCGCGTACGTGCAGGCGAGCCAGGCGACGCTGATGTCGACCGTCCAGCAGCTCGATCCGGTCTACGTCGATCTCACGCAGTCGAGCCTCGACGGCCTGAAGCTGCGCCAGGACATCCAGAGCGGGCGCATCAAGACGGAAGGCCCGGGCGCGGCGAAGGTCATGCTGATTCTCGAGGACGGCAAGCCGTACCCGGAGCGGGGCAAGCTGCAGTTCAGCGATGTCACGGTCGACCAGACGACGGGCTCGGTCACGATCCGCGCGATCTTCCCGAACAAGCAGCGCGTGCTGCTGCCGGGCATGTTCGTGCGCGCGCGCATCGAAGAGGGCGTCAACGAGAACGCGTTCCTCGTTCCGCAGATCGGCGTCACGCACGATCCGAAGGGCCAGGCGATCGCGATGATCGTCGACGGCAAGGGCAAGGTCGAGCCGCGCGTGCTGGTCACGGGCGGCACGCAGGGCCAGAACTGGGTGGTCGAGAGCGGCCTGCAGGCGGGCGACCGCGTGATCGTGCAGGGCATCGACAAGGTGCGCCCGGGCATGACCGTGAAGGCCGCCGAGGCTCAACTGCCG---------------GCC------------GCGGCGGCC---------------------------------------GGCGCGTCGGGT------------GCCGCGCCC------------------GCGGGC------------GGCTCGCCC---------------------------------GCC------------------------------------------CAGGCCGCGGCG------------------------------GCGAGCGCGGCCGCGTCGGGCGCCGCGCCGTCG------------------------AGCGCT------GCCGCCGCGTCGAGCGCGCAA---
>MFP4__GCA_000012785.1
---------ATGCGCGTCGAA------CGGGTTCCATACCGCTTAATCACTGTCGCGACG---------GCTGCCGTTTTCCTGGCCGCGTGCGGAAAAAAAGAATCGGCTCCGCCCCCTCAAACGCCCGAAGTCGGCGTCGTCACCGTCCAGCCGCAGTCCGTGCCGGTCGTCTCCGAACTGCCGGGCCGTACGAGCGCCTATCTGGTCGCGCAGGTGCGCGCACGGGTCGACGGCATCGTGTTGCGGCGCGAGTTCACGGAAGGCAGCGACGTCAAGGCCGGCCAGCGCCTGTACAAGATCGATCCGGCACCCTATATCGCGCAATTGAACAGCGCGAAGGCGACGCTCGCGAAGGCGCAGGCGAACCTCGCGACGCAGAACGCGCTCGTCGCGCGCTACAAGGTGCTCGTCGCCGCGAACGCGGTCAGCAAGCAGCAGTACGACGATGCGGTGGCCGCGCAAGGGCAGGCGGCCGCCGACGTGGGCGCGGGCAAGGCCGCCGTCGAGACCGCGCAGATCAACCTCGGCTATACGGATGTCGTCTCGCCGATCACGGGCCGCGTCGGCATCTCGCAGGTCACGCCGGGCGCGTACGTGCAGGCGAGCCAGGCGACGCTGATGTCGACCGTCCAGCAGCTCGATCCGGTCTACGTCGATCTCACGCAGTCGAGCCTCGACGGCCTGAAGCTGCGCCAGGACATCCAGAGCGGGCGCATCAAGACGGAAGGCCCGGGCGCGGCGAAGGTCACGCTGATTCTCGAGGACGGCAAGCCGTACCCGGAGCGGGGCAAGCTGCAGTTCAGCGATGTCACGGTCGACCAGACGACGGGCTCGGTCACGATCCGCGCGATCTTCCCGAACAAGCAGCGCGTGCTGCTGCCGGGCATGTTCGTGCGCGCGCGCATCGAAGAGGGCGTCAACGAGAACGCGTTCCTCGTTCCGCAGATCGGCGTCACGCACGATCCGAAGGGCCAGGCGATCGCGATGATCGTCGACGGCAAGGGCAAGGTCGAGCCGCGCGTGCTGGTCACGGGCGGCACGCAGGGCCAGAACTGGGTGGTCGAGAGCGGCCTGCAGGCGGGCGACCGCGTGATCGTGCAGGGCATCGACAAGGTGCGCCCGGGCATGACCGTGAAGGCCGCCGAGGCTCAACTGCCG---------------GCC------------GCGGCGGCC---------------------------------------GGCGCGTCGGGT------------GCCGCGCCC------------------GCGGGC------------GGCTCGCCC---------------------------------GCC------------------------------------------CAGGCCGCGGCG------------------------------GCGAGCGCGGCCGCGTCGGGTGCCGCGCCGTCG------------------------AGCGCT------GCCGCCGCGTCGAGCGCGCAA---
>MFP4__GCA_000193455.1
---------ATGCGCGTCGAA------CGGGTTCCATACCGCTTAATCACTGTCGCGACG---------GCTGCCGTTTTCCTGGCCGCGTGCGGAAAAAAAGAATCGGCTCCGCCCCCTCAAACGCCCGAAGTCGGCGTCGTCACCGTCCAGCCGCAGTCCGTGCCGGTCGTCTCCGAACTGCCGGGCCGTACGAGCGCCTATCTGGTCGCGCAGGTGCGCGCACGGGTCGACGGCATCGTGTTGCGGCGCGAGTTCACGGAAGGCAGCGACGTCAAGGCCGGCCAGCGCCTGTACAAGATCGATCCGGCACCCTATATCGCGCAATTGAACAGCGCGAAGGCGACGCTCGCGAAGGCGCAGGCGAACCTCGCGACGCAGAACGCGCTCGTCGCGCGCTACAAGGTGCTCGTCGCCGCGAACGCGGTCAGCAAGCAGCAGTACGACGATGCGGTGGCCGCGCAAGGGCAGGCGGCCGCCGACGTGGGCGCGGGCAAGGCCGCCGTCGAGACCGCGCAGATCAACCTCGGCTATACGGATGTCGTCTCGCCGATCACGGGCCGCGTCGGCATCTCGCAGGTCACGCCGGGCGCGTACGTGCAGGCGAGCCAGGCGACGCTGATGTCGACCGTCCAGCAGCTCGATCCGGTCTACGTCGATCTCACGCAGTCGAGCCTCGACGGCCTGAAGCTGCGCCAGGACATCCAGAGCGGGCGCATCAAGACGGAAGGCCCGGGCGCGGCGAAGGTCACGCTGATTCTCGAGGACGGCAAGCCGTACCCGGAGCGGGGCAAGCTGCAGTTCAGCGATGTCACGGTCGACCAGACGACGGGCTCGGTCACGATCCGCGCGATCTTCCCGAACAAGCAGCGCGTGCTGCTGCCGGGCATGTTCGTGCGCGCGCGCATCGAAGAGGGCGTCAACGAGAACGCGTTCCTCGTTCCGCAGATCGGCGTCACGCACGATCCGAAGGGCCAGGCGATCGCGATGATCGTCGACGGCAAGGGCAAGGTCGAGCCGCGCGTGCTGGTCACGGGCGGCACGCAGGGCCAGAACTGGGTGGTCGAGAGCGGCCTGCAGGCGGGCGACCGCGTGATCGTGCAGGGCATCGACAAGGTGCGCCCGGGCATGACCGTGAAGGCCGCCGAGGCTCAACTGCCG---------------GCC------------GCGGCGGCC---------------------------------------GGCGCGTCGGGT------------GCCGCGCCC------------------GCGGGC------------GGCTCGCCC---------------------------------GCC------------------------------------------CAGGCCGCGGCG------------------------------GCGAGCGCGGCCGCGTCGGGTGCCGCGCCGTCG------------------------AGCGCT------GCCGCCGCGTCGAGCGCGCAA---
>MFP4__GCA_000259735.1
---------ATGCGCGTCGAA------CGGGTTCCATACCGCTTAATCACTGTCGCGACG---------GCTGCCGTTTTCCTGGCCGCGTGCGGAAAAAAAGAATCGGCTCCGCCCCCTCAAACGCCCGAAGTCGGCGTCGTCACCGTCCAGCCGCAGTCCGTGCCGGTCGTCTCCGAACTGCCGGGCCGTACGAGCGCCTATCTGGTCGCGCAGGTGCGCGCACGGGTCGACGGCATCGTGTTGCGGCGCGAGTTCACGGAAGGCAGCGACGTCAAGGCCGGCCAGCGCCTGTACAAGATCGATCCGGCACCCTATATCGCGCAATTGAACAGCGCGAAGGCGACGCTCGCGAAGGCGCAGGCGAACCTCGCGACGCAGAACGCGCTCGTCGCGCGCTACAAGGTGCTCGTCGCCGCGAACGCGGTCAGCAAGCAGCAGTACGACGATGCGGTGGCCGCGCAAGGGCAGGCGGCCGCCGACGTGGGCGCGGGCAAGGCCGCCGTCGAGACCGCGCAGATCAACCTCGGCTATACGGATGTCGTCTCGCCGATCACGGGCCGCGTCGGCATCTCGCAGGTCACGCCGGGCGCGTACGTGCAGGCGAGCCAGGCGACGCTGATGTCGACCGTCCAGCAGCTCGATCCGGTCTACGTCGATCTCACGCAGTCGAGCCTCGACGGCCTGAAGCTGCGCCAGGACATCCAGAGCGGGCGCATCAAGACGGAAGGCCCGGGCGCGGCGAAGGTCACGCTGATTCTCGAGGACGGCAAGCCGTACCCGGAGCGGGGCAAGCTGCAGTTCAGCGATGTCACGGTCGACCAGACGACGGGCTCGGTCACGATCCGCGCGATCTTCCCGAACAAGCAGCGCGTGCTGCTGCCGGGCATGTTCGTGCGCGCGCGCATCGAAGAGGGCGTCAACGAGAACGCGTTCCTCGTTCCGCAGATCGGCGTCACGCACGATCCGAAGGGCCAGGCGATCGCGATGATCGTCGACGGCAAGGGCAAGGTCGAGCCGCGCGTGCTGGTCACGGGCGGCACGCAGGGCCAGAACTGGGTGGTCGAGAGCGGCCTGCAGGCGGGCGACCGCGTGATCGTGCAGGGCATCGACAAGGTGCGCCCGGGCATGACCGTGAAGGCCGCCGAGGCTCAACTGCCG---------------GCC------------GCGGCGGCC---------------------------------------GGCGCGTCGGGT------------GCCGCGCCC------------------GCGGGC------------GGCTCGCCC---------------------------------GCC------------------------------------------CAGGCCGCGGCG------------------------------GCGAGCGCGGCCGCGTCGGGTGCCGCGCCGTCG------------------------AGCGCT------GCCGCCGCGTCGAGCGCGCAA---
>MFP4__GCA_000260515.1
---------ATGCGCGTCGAA------CGGGTTCCATACCGCTTAATCACTGTCGCGACG---------GCTGCCGTTTTCCTGGCCGCGTGCGGAAAAAAAGAATCGGCTCCGCCCCCTCAAACGCCCGAAGTCGGCGTCGTCACCGTCCAGCCGCAGTCCGTGCCGGTCGTCTCCGAACTGCCGGGCCGTACGAGCGCCTATCTGGTCGCGCAGGTGCGCGCACGGGTCGACGGCATCGTGTTGCGGCGCGAGTTCACGGAAGGCAGCGACGTCAAGGCCGGCCAGCGCCTGTACAAGATCGATCCGGCACCCTATATCGCGCAATTGAACAGCGCGAAGGCGACGCTCGCGAAGGCGCAGGCGAACCTCGCGACGCAGAACGCGCTCGTCGCGCGCTACAAGGTGCTCGTCGCCGCGAACGCGGTCAGCAAGCAGCAGTACGACGATGCGGTGGCCGCGCAAGGGCAGGCGGCCGCCGACGTGGGCGCGGGCAAGGCCGCCGTCGAGACCGCGCAGATCAACCTCGGCTATACGGATGTCGTCTCGCCGATCACGGGCCGCGTCGGCATCTCGCAGGTCACGCCGGGCGCGTACGTGCAGGCGAGCCAGGCGACGCTGATGTCGACCGTCCAGCAGCTCGATCCGGTCTACGTCGATCTCACGCAGTCGAGCCTCGACGGCCTGAAGCTGCGCCAGGACATCCAGAGCGGGCGCATCAAGACGGAAGGCCCGGGCGCGGCGAAGGTCACGCTGATTCTCGAGGACGGCAAGCCGTACCCGGAGCGGGGCAAGCTGCAGTTCAGCGATGTCACGGTCGACCAGACGACGGGCTCGGTCACGATCCGCGCGATCTTCCCGAACAAGCAGCGCGTGCTGCTGCCGGGCATGTTCGTGCGCGCGCGCATCGAAGAGGGCGTCAACGAGAACGCGTTCCTCGTTCCGCAGATCGGCGTCACGCACGATCCGAAGGGCCAGGCGATCGCGATGATCGTCGACGGCAAGGGCAAGGTCGAGCCGCGCGTGCTGGTCACGGGCGGCACGCAGGGCCAGAACTGGGTGGTCGAGAGCGGCCTGCAGGCGGGCGACCGCGTGATCGTGCAGGGCATCGACAAGGTGCGCCCGGGCATGACCGTGAAGGCCGCCGAGGCTCAACTGCCG---------------GCC------------GCGGCGGCC---------------------------------------GGCGCGTCGGGT------------GCCGCGCCC------------------GCGGGC------------GGCTCGCCC---------------------------------GCC------------------------------------------CAGGCCGCGGCG------------------------------GCGAGCGCGGCCGCGTCGGGTGCCGCGCCGTCG------------------------AGCGCT------GCCGCCGCGTCGAGCGCGCAA---
>MFP4__GCA_000294635.1
---------ATGCGCGTCGAA------CGGGTTCCATACCGCTTAATCACTGTCGCGACG---------GCTGCCGTTTTCCTGGCCGCGTGCGGAAAAAAAGAATCGGCTCCGCCCCCTCAAACGCCCGAAGTCGGCGTCGTCACCGTCCAGCCGCAGTCCGTGCCGGTCGTCTCCGAACTGCCGGGCCGTACGAGCGCCTATCTGGTCGCGCAGGTGCGCGCACGGGTCGACGGCATCGTGTTGCGGCGCGAGTTCACGGAAGGCAGCGACGTCAAGGCCGGCCAGCGCCTGTACAAGATCGATCCGGCACCCTATATCGCGCAATTGAACAGCGCGAAGGCGACGCTCGCGAAGGCGCAGGCGAACCTCGCGACGCAGAACGCGCTCGTCGCGCGCTACAAGGTGCTCGTCGCCGCGAACGCGGTCAGCAAGCAGCAGTACGACGATGCGGTGGCCGCGCAAGGGCAGGCGGCCGCCGACGTGGGCGCGGGCAAGGCCGCCGTCGAGACCGCGCAGATCAACCTCGGCTATACGGATGTCGTCTCGCCGATCACGGGCCGCGTCGGCATCTCGCAGGTCACGCCGGGCGCGTACGTGCAGGCGAGCCAGGCGACGCTGATGTCGACCGTCCAGCAGCTCGATCCGGTCTACGTCGATCTCACGCAGTCGAGCCTCGACGGCCTGAAGCTGCGCCAGGACATCCAGAGCGGGCGCATCAAGACGGAAGGCCCGGGCGCGGCGAAGGTCACGCTGATTCTCGAGGACGGCAAGCCGTACCCGGAGCGGGGCAAGCTGCAGTTCAGCGATGTCACGGTCGACCAGACGACGGGCTCGGTCACGATCCGCGCGATCTTCCCGAACAAGCAGCGCGTGCTGCTGCCGGGCATGTTCGTGCGCGCGCGCATCGAAGAGGGCGTCAACGAGAACGCGTTCCTCGTTCCGCAGATCGGCGTCACGCACGATCCGAAGGGCCAGGCGATCGCGATGATCGTCGACGGCAAGGGCAAGGTCGAGCCGCGCGTGCTGGTCACGGGCGGCACGCAGGGCCAGAACTGGGTGGTCGAGAGCGGCCTGCAGGCGGGCGACCGCGTGATCGTGCAGGGCATCGACAAGGTGCGCCCGGGCATGACCGTGAAGGCCGCCGAGGCTCAACTGCCG---------------GCC------------GCGGCGGCC---------------------------------------GGCGCGTCGGGT------------GCCGCGCCC------------------GCGGGC------------GGCTCGCCC---------------------------------GCC------------------------------------------CAGGCCGCGGCG------------------------------GCGAGCGCGGCCGCGTCGGGTGCCGCGCCGTCG------------------------AGCGCT------GCCGCCGCGTCGAGCGCGCAA---
>MFP4__GCA_000350505.1
---------ATGCGCGTCGAA------CGGGTTCCATACCGCTTAATCACTGTCGCGACG---------GCTGCCGTTTTCCTGGCCGCGTGCGGAAAAAAAGAATCGGCTCCGCCCCCTCAAACGCCCGAAGTCGGCGTCGTCACCGTCCAGCCGCAGTCCGTGCCGGTCGTCTCCGAACTGCCGGGCCGTACGAGCGCCTATCTGGTCGCGCAGGTGCGCGCACGGGTCGACGGCATCGTGTTGCGGCGCGAGTTCACGGAAGGCAGCGACGTCAAGGCCGGCCAGCGCCTGTACAAGATCGATCCGGCACCCTATATCGCGCAATTGAACAGCGCGAAGGCGACGCTCGCGAAGGCGCAGGCGAACCTCGCGACGCAGAACGCGCTCGTCGCGCGCTACAAGGTGCTCGTCGCCGCGAACGCGGTCAGCAAGCAGCAGTACGACGATGCGGTGGCCGCGCAAGGGCAGGCGGCCGCCGACGTGGGCGCGGGCAAGGCCGCCGTCGAGACCGCGCAGATCAACCTCGGCTATACGGATGTCGTCTCGCCGATCACGGGCCGCGTCGGCATCTCGCAGGTCACGCCGGGCGCGTACGTGCAGGCGAGCCAGGCGACGCTGATGTCGACCGTCCAGCAGCTCGATCCGGTCTACGTCGATCTCACGCAGTCGAGCCTCGACGGCCTGAAGCTGCGCCAGGACATCCAGAGCGGGCGCATCAAGACGGAAGGCCCGGGCGCGGCGAAGGTCACGCTGATTCTCGAGGACGGCAAGCCGTACCCGGAGCGGGGCAAGCTGCAGTTCAGCGATGTCACGGTCGACCAGACGACGGGCTCGGTCACGATCCGCGCGATCTTCCCGAACAAGCAGCGCGTGCTGCTGCCGGGCATGTTCGTGCGCGCGCGCATCGAAGAGGGCGTCAACGAGAACGCGTTCCTCGTTCCGCAGATCGGCGTCACGCACGATCCGAAGGGCCAGGCGATCGCGATGATCGTCGACGGCAAGGGCAAGGTCGAGCCGCGCGTGCTGGTCACGGGCGGCACGCAGGGCCAGAACTGGGTGGTCGAGAGCGGCCTGCAGGCGGGCGACCGCGTGATCGTGCAGGGCATCGACAAGGTGCGCCCGGGCATGACCGTGAAGGCCGCCGAGGCTCAACTGCCG---------------GCC------------GCGGCGGCC---------------------------------------GGCGCGTCGGGT------------GCCGCGCCC------------------GCGGGC------------GGCTCGCCC---------------------------------GCC------------------------------------------CAGGCCGCGGCG------------------------------GCGAGCGCGGCCGCGTCGGGTGCCGCGCCGTCG------------------------AGCGCT------GCCGCCGCGTCGAGCGCGCAA---
>MFP4__GCA_000454625.1
---------ATGCGCGTCGAA------CGGGTTCCATACCGCTTAATCACTGTCGCGACG---------GCTGCCGTTTTCCTGGCCGCGTGCGGAAAAAAAGAATCGGCTCCGCCCCCTCAAACGCCCGAAGTCGGCGTCGTCACCGTCCAGCCGCAGTCCGTGCCGGTCGTCTCCGAACTGCCGGGCCGTACGAGCGCCTATCTGGTCGCGCAGGTGCGCGCACGGGTCGACGGCATCGTGTTGCGGCGCGAGTTCACGGAAGGCAGCGACGTCAAGGCCGGCCAGCGCCTGTACAAGATCGATCCGGCACCCTATATCGCGCAATTGAACAGCGCGAAGGCGACGCTCGCGAAGGCGCAGGCGAACCTCGCGACGCAGAACGCGCTCGTCGCGCGCTACAAGGTGCTCGTCGCCGCGAACGCGGTCAGCAAGCAGCAGTACGACGATGCGGTGGCCGCGCAAGGGCAGGCGGCCGCCGACGTGGGCGCGGGCAAGGCCGCCGTCGAGACCGCGCAGATCAACCTCGGCTATACGGATGTCGTCTCGCCGATCACGGGCCGCGTCGGCATCTCGCAGGTCACGCCGGGCGCGTACGTGCAGGCGAGCCAGGCGACGCTGATGTCGACCGTCCAGCAGCTCGATCCGGTCTACGTCGATCTCACGCAGTCGAGCCTCGACGGCCTGAAGCTGCGCCAGGACATCCAGAGCGGGCGCATCAAGACGGAAGGCCCGGGCGCGGCGAAGGTCACGCTGATTCTCGAGGACGGCAAGCCGTACCCGGAGCGGGGCAAGCTGCAGTTCAGCGATGTCACGGTCGACCAGACGACGGGCTCGGTCACGATCCGCGCGATCTTCCCGAACAAGCAGCGCGTGCTGCTGCCGGGCATGTTCGTGCGCGCGCGCATCGAAGAGGGCGTCAACGAGAACGCGTTCCTCGTTCCGCAGATCGGCGTCACGCACGATCCGAAGGGCCAGGCGATCGCGATGATCGTCGACGGCAAGGGCAAGGTCGAGCCGCGCGTGCTGGTCACGGGCGGCACGCAGGGCCAGAACTGGGTGGTCGAGAGCGGCCTGCAGGCGGGCGACCGCGTGATCGTGCAGGGCATCGACAAGGTGCGCCCGGGCATGACCGTGAAGGCCGCCGAGGCTCAACTGCCG---------------GCC------------GCGGCGGCC---------------------------------------GGCGCGTCGGGT------------GCCGCGCCC------------------GCGGGC------------GGCTCGCCC---------------------------------GCC------------------------------------------CAGGCCGCGGCG------------------------------GCGAGCGCGGCCGCGTCGGGTGCCGCGCCGTCG------------------------AGCGCT------GCCGCCGCGTCGAGCGCGCAA---
>MFP4__GCA_000755905.1
---------ATGCGCGTCGAA------CGGGTTCCATACCGCTTAATCACTGTCGCGACG---------GCTGCCGTTTTCCTGGCCGCGTGCGGAAAAAAAGAATCGGCTCCGCCCCCTCAAACGCCCGAAGTCGGCGTCGTCACCGTCCAGCCGCAGTCCGTGCCGGTCGTCTCCGAACTGCCGGGCCGTACGAGCGCCTATCTGGTCGCGCAGGTGCGCGCACGGGTCGACGGCATCGTGTTGCGGCGCGAGTTCACGGAAGGCAGCGACGTCAAGGCCGGCCAGCGCCTGTACAAGATCGATCCGGCACCCTATATCGCGCAATTGAACAGCGCGAAGGCGACGCTCGCGAAGGCGCAGGCGAACCTCGCGACGCAGAACGCGCTCGTCGCGCGCTACAAGGTGCTCGTCGCCGCGAACGCGGTCAGCAAGCAGCAGTACGACGATGCGGTGGCCGCGCAAGGGCAGGCGGCCGCCGACGTGGGCGCGGGCAAGGCCGCCGTCGAGACCGCGCAGATCAACCTCGGCTATACGGATGTCGTCTCGCCGATCACGGGCCGCGTCGGCATCTCGCAGGTCACGCCGGGCGCGTACGTGCAGGCGAGCCAGGCGACGCTGATGTCGACCGTCCAGCAGCTCGATCCGGTCTACGTCGATCTCACGCAGTCGAGCCTCGACGGCCTGAAGCTGCGCCAGGACATCCAGAGCGGGCGCATCAAGACGGAAGGCCCGGGCGCGGCGAAGGTCACGCTGATTCTCGAGGACGGCAAGCCGTACCCGGAGCGGGGCAAGCTGCAGTTCAGCGATGTCACGGTCGACCAGACGACGGGCTCGGTCACGATCCGCGCGATCTTCCCGAACAAGCAGCGCGTGCTGCTGCCGGGCATGTTCGTGCGCGCGCGCATCGAAGAGGGCGTCAACGAGAACGCGTTCCTCGTTCCGCAGATCGGCGTCACGCACGATCCGAAGGGCCAGGCGATCGCGATGATCGTCGACGGCAAGGGCAAGGTCGAGCCGCGCGTGCTGGTCACGGGCGGCACGCAGGGCCAGAACTGGGTGGTCGAGAGCGGCCTGCAGGCGGGCGACCGCGTGATCGTGCAGGGCATCGACAAGGTGCGCCCGGGCATGACCGTGAAGGCCGCCGAGGCTCAACTGCCG---------------GCC------------GCGGCGGCC---------------------------------------GGCGCGTCGGGT------------GCCGCGCCC------------------GCGGGC------------GGCTCGCCC---------------------------------GCC------------------------------------------CAGGCCGCGGCG------------------------------GCGAGCGCGGCCGCGTCGGGTGCCGCGCCGTCG------------------------AGCGCT------GCCGCCGCGTCGAGCGCGCAA---
>MFP4__GCA_000755925.1
---------ATGCGCGTCGAA------CGGGTTCCATACCGCTTAATCACTGTCGCGACG---------GCTGCCGTTTTCCTGGCCGCGTGCGGAAAAAAAGAATCGGCTCCGCCCCCTCAAACGCCCGAAGTCGGCGTCGTCACCGTCCAGCCGCAGTCCGTGCCGGTCGTCTCCGAACTGCCGGGCCGTACGAGCGCCTATCTGGTCGCGCAGGTGCGCGCACGGGTCGACGGCATCGTGTTGCGGCGCGAGTTCACGGAAGGCAGCGACGTCAAGGCCGGCCAGCGCCTGTACAAGATCGATCCGGCACCCTATATCGCGCAATTGAACAGCGCGAAGGCGACGCTCGCGAAGGCGCAGGCGAACCTCGCGACGCAGAACGCGCTCGTCGCGCGCTACAAGGTGCTCGTCGCCGCGAACGCGGTCAGCAAGCAGCAGTACGACGATGCGGTGGCCGCGCAAGGGCAGGCGGCCGCCGACGTGGGCGCGGGCAAGGCCGCCGTCGAGACCGCGCAGATCAACCTCGGCTATACGGATGTCGTCTCGCCGATCACGGGCCGCGTCGGCATCTCGCAGGTCACGCCGGGCGCGTACGTGCAGGCGAGCCAGGCGACGCTGATGTCGACCGTCCAGCAGCTCGATCCGGTCTACGTCGATCTCACGCAGTCGAGCCTCGACGGCCTGAAGCTGCGCCAGGACATCCAGAGCGGGCGCATCAAGACGGAAGGCCCGGGCGCGGCGAAGGTCACGCTGATTCTCGAGGACGGCAAGCCGTACCCGGAGCGGGGCAAGCTGCAGTTCAGCGATGTCACGGTCGACCAGACGACGGGCTCGGTCACGATCCGCGCGATCTTCCCGAACAAGCAGCGCGTGCTGCTGCCGGGCATGTTCGTGCGCGCGCGCATCGAAGAGGGCGTCAACGAGAACGCGTTCCTCGTTCCGCAGATCGGCGTCACGCACGATCCGAAGGGCCAGGCGATCGCGATGATCGTCGACGGCAAGGGCAAGGTCGAGCCGCGCGTGCTGGTCACGGGCGGCACGCAGGGCCAGAACTGGGTGGTCGAGAGCGGCCTGCAGGCGGGCGACCGCGTGATCGTGCAGGGCATCGACAAGGTGCGCCCGGGCATGACCGTGAAGGCCGCCGAGGCTCAACTGCCG---------------GCC------------GCGGCGGCC---------------------------------------GGCGCGTCGGGT------------GCCGCGCCC------------------GCGGGC------------GGCTCGCCC---------------------------------GCC------------------------------------------CAGGCCGCGGCG------------------------------GCGAGCGCGGCCGCGTCGGGTGCCGCGCCGTCG------------------------AGCGCT------GCCGCCGCGTCGAGCGCGCAA---
>MFP4__GCA_000756085.1
---------ATGCGCGTCGAA------CGGGTTCCATACCGCTTAATCACTGTCGCGACG---------GCTGCCGTTTTCCTGGCCGCGTGCGGAAAAAAAGAATCGGCTCCGCCCCCTCAAACGCCCGAAGTCGGCGTCGTCACCGTCCAGCCGCAGTCCGTGCCGGTCGTCTCCGAACTGCCGGGCCGTACGAGCGCCTATCTGGTCGCGCAGGTGCGCGCACGGGTCGACGGCATCGTGTTGCGGCGCGAGTTCACGGAAGGCAGCGACGTCAAGGCCGGCCAGCGCCTGTACAAGATCGATCCGGCACCCTATATCGCGCAATTGAACAGCGCGAAGGCGACGCTCGCGAAGGCGCAGGCGAACCTCGCGACGCAGAACGCGCTCGTCGCGCGCTACAAGGTGCTCGTCGCCGCGAACGCGGTCAGCAAGCAGCAGTACGACGATGCGGTGGCCGCGCAAGGGCAGGCGGCCGCCGACGTGGGCGCGGGCAAGGCCGCCGTCGAGACCGCGCAGATCAACCTCGGCTATACGGATGTCGTCTCGCCGATCACGGGCCGCGTCGGCATCTCGCAGGTCACGCCGGGCGCGTACGTGCAGGCGAGCCAGGCGACGCTGATGTCGACCGTCCAGCAGCTCGATCCGGTCTACGTCGATCTCACGCAGTCGAGCCTCGACGGCCTGAAGCTGCGCCAGGACATCCAGAGCGGGCGCATCAAGACGGAAGGCCCGGGCGCGGCGAAGGTCACGCTGATTCTCGAGGACGGCAAGCCGTACCCGGAGCGGGGCAAGCTGCAGTTCAGCGATGTCACGGTCGACCAGACGACGGGCTCGGTCACGATCCGCGCGATCTTCCCGAACAAGCAGCGCGTGCTGCTGCCGGGCATGTTCGTGCGCGCGCGCATCGAAGAGGGCGTCAACGAGAACGCGTTCCTCGTTCCGCAGATCGGCGTCACGCACGATCCGAAGGGCCAGGCGATCGCGATGATCGTCGACGGCAAGGGCAAGGTCGAGCCGCGCGTGCTGGTCACGGGCGGCACGCAGGGCCAGAACTGGGTGGTCGAGAGCGGCCTGCAGGCGGGCGACCGCGTGATCGTGCAGGGCATCGACAAGGTGCGCCCGGGCATGACCGTGAAGGCCGCCGAGGCTCAACTGCCG---------------GCC------------GCGGCGGCC---------------------------------------GGCGCGTCGGGT------------GCCGCGCCC------------------GCGGGC------------GGCTCGCCC---------------------------------GCC------------------------------------------CAGGCCGCGGCG------------------------------GCGAGCGCGGCCGCGTCGGGTGCCGCGCCGTCG------------------------AGCGCT------GCCGCCGCGTCGAGCGCGCAA---
>MFP4__GCA_000757015.2
---------ATGCGCGTCGAA------CGGGTTCCATACCGCTTAATCACTGTCGCGACG---------GCTGCCGTTTTCCTGGCCGCGTGCGGAAAAAAAGAATCGGCTCCGCCCCCTCAAACGCCCGAAGTCGGCGTCGTCACCGTCCAGCCGCAGTCCGTGCCGGTCGTCTCCGAACTGCCGGGCCGTACGAGCGCCTATCTGGTCGCGCAGGTGCGCGCACGGGTCGACGGCATCGTGTTGCGGCGCGAGTTCACGGAAGGCAGCGACGTCAAGGCCGGCCAGCGCCTGTACAAGATCGATCCGGCACCCTATATCGCGCAATTGAACAGCGCGAAGGCGACGCTCGCGAAGGCGCAGGCGAACCTCGCGACGCAGAACGCGCTCGTCGCGCGCTACAAGGTGCTCGTCGCCGCGAACGCGGTCAGCAAGCAGCAGTACGACGATGCGGTGGCCGCGCAAGGGCAGGCGGCCGCCGACGTGGGCGCGGGCAAGGCCGCCGTCGAGACCGCGCAGATCAACCTCGGCTATACGGATGTCGTCTCGCCGATCACGGGCCGCGTCGGCATCTCGCAGGTCACGCCGGGCGCGTACGTGCAGGCGAGCCAGGCGACGCTGATGTCGACCGTCCAGCAGCTCGATCCGGTCTACGTCGATCTCACGCAGTCGAGCCTCGACGGCCTGAAGCTGCGCCAGGACATCCAGAGCGGGCGCATCAAGACGGAAGGCCCGGGCGCGGCGAAGGTCACGCTGATTCTCGAGGACGGCAAGCCGTACCCGGAGCGGGGCAAGCTGCAGTTCAGCGATGTCACGGTCGACCAGACGACGGGCTCGGTCACGATCCGCGCGATCTTCCCGAACAAGCAGCGCGTGCTGCTGCCGGGCATGTTCGTGCGCGCGCGCATCGAAGAGGGCGTCAACGAGAACGCGTTCCTCGTTCCGCAGATCGGCGTCACGCACGATCCGAAGGGCCAGGCGATCGCGATGATCGTCGACGGCAAGGGCAAGGTCGAGCCGCGCGTGCTGGTCACGGGCGGCACGCAGGGCCAGAACTGGGTGGTCGAGAGCGGCCTGCAGGCGGGCGACCGCGTGATCGTGCAGGGCATCGACAAGGTGCGCCCGGGCATGACCGTGAAGGCCGCCGAGGCTCAACTGCCG---------------GCC------------GCGGCGGCC---------------------------------------GGCGCGTCGGGT------------GCCGCGCCC------------------GCGGGC------------GGCTCGCCC---------------------------------GCC------------------------------------------CAGGCCGCGGCG------------------------------GCGAGCGCGGCCGCGTCGGGTGCCGCGCCGTCG------------------------AGCGCT------GCCGCCGCGTCGAGCGCGCAA---
>MFP4__GCA_000757035.2
---------ATGCGCGTCGAA------CGGGTTCCATACCGCTTAATCACTGTCGCGACG---------GCTGCCGTTTTCCTGGCCGCGTGCGGAAAAAAAGAATCGGCTCCGCCCCCTCAAACGCCCGAAGTCGGCGTCGTCACCGTCCAGCCGCAGTCCGTGCCGGTCGTCTCCGAACTGCCGGGCCGTACGAGCGCCTATCTGGTCGCGCAGGTGCGCGCACGGGTCGACGGCATCGTGTTGCGGCGCGAGTTCACGGAAGGCAGCGACGTCAAGGCCGGCCAGCGCCTGTACAAGATCGATCCGGCACCCTATATCGCGCAATTGAACAGCGCGAAGGCGACGCTCGCGAAGGCGCAGGCGAACCTCGCGACGCAGAACGCGCTCGTCGCGCGCTACAAGGTGCTCGTCGCCGCGAACGCGGTCAGCAAGCAGCAGTACGACGATGCGGTGGCCGCGCAAGGGCAGGCGGCCGCCGACGTGGGCGCGGGCAAGGCCGCCGTCGAGACCGCGCAGATCAACCTCGGCTATACGGATGTCGTCTCGCCGATCACGGGCCGCGTCGGCATCTCGCAGGTCACGCCGGGCGCGTACGTGCAGGCGAGCCAGGCGACGCTGATGTCGACCGTCCAGCAGCTCGATCCGGTCTACGTCGATCTCACGCAGTCGAGCCTCGACGGCCTGAAGCTGCGCCAGGACATCCAGAGCGGGCGCATCAAGACGGAAGGCCCGGGCGCGGCGAAGGTCACGCTGATTCTCGAGGACGGCAAGCCGTACCCGGAGCGGGGCAAGCTGCAGTTCAGCGATGTCACGGTCGACCAGACGACGGGCTCGGTCACGATCCGCGCGATCTTCCCGAACAAGCAGCGCGTGCTGCTGCCGGGCATGTTCGTGCGCGCGCGCATCGAAGAGGGCGTCAACGAGAACGCGTTCCTCGTTCCGCAGATCGGCGTCACGCACGATCCGAAGGGCCAGGCGATCGCGATGATCGTCGACGGCAAGGGCAAGGTCGAGCCGCGCGTGCTGGTCACGGGCGGCACGCAGGGCCAGAACTGGGTGGTCGAGAGCGGCCTGCAGGCGGGCGACCGCGTGATCGTGCAGGGCATCGACAAGGTGCGCCCGGGCATGACCGTGAAGGCCGCCGAGGCTCAACTGCCG---------------GCC------------GCGGCGGCC---------------------------------------GGCGCGTCGGGT------------GCCGCGCCC------------------GCGGGC------------GGCTCGCCC---------------------------------GCC------------------------------------------CAGGCCGCGGCG------------------------------GCGAGCGCGGCCGCGTCGGGTGCCGCGCCGTCG------------------------AGCGCT------GCCGCCGCGTCGAGCGCGCAA---
>MFP4__GCA_000757225.1
---------ATGCGCGTCGAA------CGGGTTCCATACCGCTTAATCACTGTCGCGACG---------GCTGCCGTTTTCCTGGCCGCGTGCGGAAAAAAAGAATCGGCTCCGCCCCCTCAAACGCCCGAAGTCGGCGTCGTCACCGTCCAGCCGCAGTCCGTGCCGGTCGTCTCCGAACTGCCGGGCCGTACGAGCGCCTATCTGGTCGCGCAGGTGCGCGCACGGGTCGACGGCATCGTGTTGCGGCGCGAGTTCACGGAAGGCAGCGACGTCAAGGCCGGCCAGCGCCTGTACAAGATCGATCCGGCACCCTATATCGCGCAATTGAACAGCGCGAAGGCGACGCTCGCGAAGGCGCAGGCGAACCTCGCGACGCAGAACGCGCTCGTCGCGCGCTACAAGGTGCTCGTCGCCGCGAACGCGGTCAGCAAGCAGCAGTACGACGATGCGGTGGCCGCGCAAGGGCAGGCGGCCGCCGACGTGGGCGCGGGCAAGGCCGCCGTCGAGACCGCGCAGATCAACCTCGGCTATACGGATGTCGTCTCGCCGATCACGGGCCGCGTCGGCATCTCGCAGGTCACGCCGGGCGCGTACGTGCAGGCGAGCCAGGCGACGCTGATGTCGACCGTCCAGCAGCTCGATCCGGTCTACGTCGATCTCACGCAGTCGAGCCTCGACGGCCTGAAGCTGCGCCAGGACATCCAGAGCGGGCGCATCAAGACGGAAGGCCCGGGCGCGGCGAAGGTCACGCTGATTCTCGAGGACGGCAAGCCGTACCCGGAGCGGGGCAAGCTGCAGTTCAGCGATGTCACGGTCGACCAGACGACGGGCTCGGTCACGATCCGCGCGATCTTCCCGAACAAGCAGCGCGTGCTGCTGCCGGGCATGTTCGTGCGCGCGCGCATCGAAGAGGGCGTCAACGAGAACGCGTTCCTCGTTCCGCAGATCGGCGTCACGCACGATCCGAAGGGCCAGGCGATCGCGATGATCGTCGACGGCAAGGGCAAGGTCGAGCCGCGCGTGCTGGTCACGGGCGGCACGCAGGGCCAGAACTGGGTGGTCGAGAGCGGCCTGCAGGCGGGCGACCGCGTGATCGTGCAGGGCATCGACAAGGTGCGCCCGGGCATGACCGTGAAGGCCGCCGAGGCTCAACTGCCG---------------GCC------------GCGGCGGCC---------------------------------------GGCGCGTCGGGT------------GCCGCGCCC------------------GCGGGC------------GGCTCGCCC---------------------------------GCC------------------------------------------CAGGCCGCGGCG------------------------------GCGAGCGCGGCCGCGTCGGGCGCCGCGCCGTCG------------------------AGCGCT------GCCGCCGCGTCGAGCGCGCAA---
>MFP4__GCA_000757255.1
---------ATGCGCGTCGAA------CGGGTTCCATACCGCTTAATCACTGTCGCGACG---------GCTGCCGTTTTCCTGGCCGCGTGCGGAAAAAAAGAATCGGCTCCGCCCCCTCAAACGCCCGAAGTCGGCGTCGTCACCGTCCAGCCGCAGTCCGTGCCGGTCGTCTCCGAACTGCCGGGCCGTACGAGCGCCTATCTGGTCGCGCAGGTGCGCGCACGGGTCGACGGCATCGTGTTGCGGCGCGAGTTCACGGAAGGCAGCGACGTCAAGGCCGGCCAGCGCCTGTACAAGATCGATCCGGCACCCTATATCGCGCAATTGAACAGCGCGAAGGCGACGCTCGCGAAGGCGCAGGCGAACCTCGCGACGCAGAACGCGCTCGTCGCGCGCTACAAGGTGCTCGTCGCCGCGAACGCGGTCAGCAAGCAGCAGTACGACGATGCGGTGGCCGCGCAAGGGCAGGCGGCCGCCGACGTGGGCGCGGGCAAGGCCGCCGTCGAGACCGCGCAGATCAACCTCGGCTATACGGATGTCGTCTCGCCGATCACGGGCCGCGTCGGCATCTCGCAGGTCACGCCGGGCGCGTACGTGCAGGCGAGCCAGGCGACGCTGATGTCGACCGTCCAGCAGCTCGATCCGGTCTACGTCGATCTCACGCAGTCGAGCCTCGACGGCCTGAAGCTGCGCCAGGACATCCAGAGCGGGCGCATCAAGACGGAAGGCCCGGGCGCGGCGAAGGTCACGCTGATTCTCGAGGACGGCAAGCCGTACCCGGAGCGGGGCAAGCTGCAGTTCAGCGATGTCACGGTCGACCAGACGACGGGCTCGGTCACGATCCGCGCGATCTTCCCGAACAAGCAGCGCGTGCTGCTGCCGGGCATGTTCGTGCGCGCGCGCATCGAAGAGGGCGTCAACGAGAACGCGTTCCTCGTTCCGCAGATCGGCGTCACGCACGATCCGAAGGGCCAGGCGATCGCGATGATCGTCGACGGCAAGGGCAAGGTCGAGCCGCGCGTGCTGGTCACGGGCGGCACGCAGGGCCAGAACTGGGTGGTCGAGAGCGGCCTGCAGGCGGGCGACCGCGTGATCGTGCAGGGCATCGACAAGGTGCGCCCGGGCATGACCGTGAAGGCCGCCGAGGCTCAACTGCCG---------------GCC------------GCGGCGGCC---------------------------------------GGCGCGTCGGGT------------GCCGCGCCC------------------GCGGGC------------GGCTCGCCC---------------------------------GCC------------------------------------------CAGGCCGCGGCG------------------------------GCGAGCGCGGCCGCGTCGGGTGCCGCGCCGTCG------------------------AGCGCT------GCCGCCGCGTCGAGCGCGCAA---
>MFP4__GCA_000763555.1
---------ATGCGCGTCGAA------CGGGTTCCATACCGCTTAATCACTGTCGCGACG---------GCTGCCGTTTTCCTGGCCGCGTGCGGAAAAAAAGAATCGGCTCCGCCCCCTCAAACGCCCGAAGTCGGCGTCGTCACCGTCCAGCCGCAGTCCGTGCCGGTCGTCTCCGAACTGCCGGGCCGTACGAGCGCCTATCTGGTCGCGCAGGTGCGCGCACGGGTCGACGGCATCGTGTTGCGGCGCGAGTTCACGGAAGGCAGCGACGTCAAGGCCGGCCAGCGCCTGTACAAGATCGATCCGGCACCCTATATCGCGCAATTGAACAGCGCGAAGGCGACGCTCGCGAAGGCGCAGGCGAACCTCGCGACGCAGAACGCGCTCGTCGCGCGCTACAAGGTGCTCGTCGCCGCGAACGCGGTCAGCAAGCAGCAGTACGACGATGCGGTGGCCGCGCAAGGGCAGGCGGCCGCCGACGTGGGCGCGGGCAAGGCCGCCGTCGAGACCGCGCAGATCAACCTCGGCTATACGGATGTCGTCTCGCCGATCACGGGCCGCGTCGGCATCTCGCAGGTCACGCCGGGCGCGTACGTGCAGGCGAGCCAGGCGACGCTGATGTCGACCGTCCAGCAGCTCGATCCGGTCTACGTCGATCTCACGCAGTCGAGCCTCGACGGCCTGAAGCTGCGCCAGGACATCCAGAGCGGGCGCATCAAGACGGAAGGCCCGGGCGCGGCGAAGGTCACGCTGATTCTCGAGGACGGCAAGCCGTACCCGGAGCGGGGCAAGCTGCAGTTCAGCGATGTCACGGTCGACCAGACGACGGGCTCGGTCACGATCCGCGCGATCTTCCCGAACAAGCAGCGCGTGCTGCTGCCGGGCATGTTCGTGCGCGCGCGCATCGAAGAGGGCGTCAACGAGAACGCGTTCCTCGTTCCGCAGATCGGCGTCACGCACGATCCGAAGGGCCAGGCGATCGCGATGATCGTCGACGGCAAGGGCAAGGTCGAGCCGCGCGTGCTGGTCACGGGCGGCACGCAGGGCCAGAACTGGGTGGTCGAGAGCGGCCTGCAGGCGGGCGACCGCGTGATCGTGCAGGGCATCGACAAGGTGCGCCCGGGCATGACCGTGAAGGCCGCCGAGGCTCAACTGCCG---------------GCC------------GCGGCGGCC---------------------------------------GGCGCGTCGGGT------------GCCGCGCCC------------------GCGGGC------------GGCTCGCCC---------------------------------GCC------------------------------------------CAGGCCGCGGCG------------------------------GCGAGCGCGGCCGCGTCGGGTGCCGCGCCGTCG------------------------AGCGCT------GCCGCCGCGTCGAGCGCGCAA---
>MFP4__GCA_000774465.1
---------ATGCGCGTCGAA------CGGGTTCCATACCGCTTAATCACTGTCGCGACG---------GCTGCCGTTTTCCTGGCCGCGTGCGGAAAAAAAGAATCGGCTCCGCCCCCTCAAACGCCCGAAGTCGGCGTCGTCACCGTCCAGCCGCAGTCCGTGCCGGTCGTCTCCGAACTGCCGGGCCGTACGAGCGCCTATCTGGTCGCGCAGGTGCGCGCACGGGTCGACGGCATCGTGTTGCGGCGCGAGTTCACGGAAGGCAGCGACGTCAAGGCCGGCCAGCGCCTGTACAAGATCGATCCGGCACCCTATATCGCGCAATTGAACAGCGCGAAGGCGACGCTCGCGAAGGCGCAGGCGAACCTCGCGACGCAGAACGCGCTCGTCGCGCGCTACAAGGTGCTCGTCGCCGCGAACGCGGTCAGCAAGCAGCAGTACGACGATGCGGTGGCCGCGCAAGGGCAGGCGGCCGCCGACGTGGGCGCGGGCAAGGCCGCCGTCGAGACCGCGCAGATCAACCTCGGCTATACGGATGTCGTCTCGCCGATCACGGGCCGCGTCGGCATCTCGCAGGTCACGCCGGGCGCGTACGTGCAGGCGAGCCAGGCGACGCTGATGTCGACCGTCCAGCAGCTCGATCCGGTCTACGTCGATCTCACGCAGTCGAGCCTCGACGGCCTGAAGCTGCGCCAGGACATCCAGAGCGGGCGCATCAAGACGGAAGGCCCGGGCGCGGCGAAGGTCACGCTGATTCTCGAGGACGGCAAGCCGTACCCGGAGCGGGGCAAGCTGCAGTTCAGCGATGTCACGGTCGACCAGACGACGGGCTCGGTCACGATCCGCGCGATCTTCCCGAACAAGCAGCGCGTGCTGCTGCCGGGCATGTTCGTGCGCGCGCGCATCGAAGAGGGCGTCAACGAGAACGCGTTCCTCGTTCCGCAGATCGGCGTCACGCACGATCCGAAGGGCCAGGCGATCGCGATGATCGTCGACGGCAAGGGCAAGGTCGAGCCGCGCGTGCTGGTCACGGGCGGCACGCAGGGCCAGAACTGGGTGGTCGAGAGCGGCCTGCAGGCGGGCGACCGCGTGATCGTGCAGGGCATCGACAAGGTGCGCCCGGGCATGACCGTGAAGGCCGCCGAGGCTCAACTGCCG---------------GCC------------GCGGCGGCC---------------------------------------GGCGCGTCGGGT------------GCCGCGCCC------------------GCGGGC------------GGCTCGCCC---------------------------------GCC------------------------------------------CAGGCCGCGGCG------------------------------GCGAGCGCGGCCGCGTCGGGTGCCGCGCCGTCG------------------------AGCGCT------GCCGCCGCGTCGAGCGCGCAA---
>MFP4__GCA_000959125.1
---------ATGCGCGTCGAA------CGGGTTCCATACCGCTTAATCACTGTCGCGACG---------GCTGCCGTTTTCCTGGCCGCGTGCGGAAAAAAAGAATCGGCTCCGCCCCCTCAAACGCCCGAAGTCGGCGTCGTCACCGTCCAGCCGCAGTCCGTGCCGGTCGTCTCCGAACTGCCGGGCCGTACGAGCGCCTATCTGGTCGCGCAGGTGCGCGCACGGGTCGACGGCATCGTGTTGCGGCGCGAGTTCACGGAAGGCAGCGACGTCAAGGCCGGCCAGCGCCTGTACAAGATCGATCCGGCACCCTATATCGCGCAATTGAACAGCGCGAAGGCGACGCTCGCGAAGGCGCAGGCGAACCTCGCGACGCAGAACGCGCTCGTCGCGCGCTACAAGGTGCTCGTCGCCGCGAACGCGGTCAGCAAGCAGCAGTACGACGATGCGGTGGCCGCGCAAGGGCAGGCGGCCGCCGACGTGGGCGCGGGCAAGGCCGCCGTCGAGACCGCGCAGATCAACCTCGGCTATACGGATGTCGTCTCGCCGATCACGGGCCGCGTCGGCATCTCGCAGGTCACGCCGGGCGCGTACGTGCAGGCGAGCCAGGCGACGCTGATGTCGACCGTCCAGCAGCTCGATCCGGTCTACGTCGATCTCACGCAGTCGAGCCTCGACGGCCTGAAGCTGCGCCAGGACATCCAGAGCGGGCGCATCAAGACGGAAGGCCCGGGCGCGGCGAAGGTCACGCTGATTCTCGAGGACGGCAAGCCGTACCCGGAGCGGGGCAAGCTGCAGTTCAGCGATGTCACGGTCGACCAGACGACGGGCTCGGTCACGATCCGCGCGATCTTCCCGAACAAGCAGCGCGTGCTGCTGCCGGGCATGTTCGTGCGCGCGCGCATCGAAGAGGGCGTCAACGAGAACGCGTTCCTCGTTCCGCAGATCGGCGTCACGCACGATCCGAAGGGCCAGGCGATCGCGATGATCGTCGACGGCAAGGGCAAGGTCGAGCCGCGCGTGCTGGTCACGGGCGGCACGCAGGGCCAGAACTGGGTGGTCGAGAGCGGCCTGCAGGCGGGCGACCGCGTGATCGTGCAGGGCATCGACAAGGTGCGCCCGGGCATGACCGTGAAGGCCGCCGAGGCTCAACTGCCG---------------GCC------------GCGGCGGCC---------------------------------------GGCGCGTCGGGT------------GCCGCGCCC------------------GCGGGC------------GGCTCGCCC---------------------------------GCC------------------------------------------CAGGCCGCGGCG------------------------------GCGAGCGCGGCCGCGTCGGGTGCCGCGCCGTCG------------------------AGCGCT------GCCGCCGCGTCGAGCGCGCAA---
>MFP4__GCA_000959265.1
---------ATGCGCGTCGAA------CGGGTTCCATACCGCTTAATCACTGTCGCGACG---------GCTGCCGTTTTCCTGGCCGCGTGCGGAAAAAAAGAATCGGCTCCGCCCCCTCAAACGCCCGAAGTCGGCGTCGTCACCGTCCAGCCGCAGTCCGTGCCGGTCGTCTCCGAACTGCCGGGCCGTACGAGCGCCTATCTGGTCGCGCAGGTGCGCGCACGGGTCGACGGCATCGTGTTGCGGCGCGAGTTCACGGAAGGCAGCGACGTCAAGGCCGGCCAGCGCCTGTACAAGATCGATCCGGCACCCTATATCGCGCAATTGAACAGCGCGAAGGCGACGCTCGCGAAGGCGCAGGCGAACCTCGCGACGCAGAACGCGCTCGTCGCGCGCTACAAGGTGCTCGTCGCCGCGAACGCGGTCAGCAAGCAGCAGTACGACGATGCGGTGGCCGCGCAAGGGCAGGCGGCCGCCGACGTGGGCGCGGGCAAGGCCGCCGTCGAGACCGCGCAGATCAACCTCGGCTATACGGATGTCGTCTCGCCGATCACGGGCCGCGTCGGCATCTCGCAGGTCACGCCGGGCGCGTACGTGCAGGCGAGCCAGGCGACGCTGATGTCGACCGTCCAGCAGCTCGATCCGGTCTACGTCGATCTCACGCAGTCGAGCCTCGACGGCCTGAAGCTGCGCCAGGATATCCAGAGCGGGCGCATCAAGACGGAAGGCCCGGGCGCGGCGAAGGTCACGCTGATTCTCGAGGACGGCAAGCCGTACCCGGAGCGGGGCAAGCTGCAGTTCAGCGATGTCACGGTCGACCAGACGACGGGCTCGGTCACGATCCGCGCGATCTTCCCGAACAAGCAGCGCGTGCTGCTGCCGGGCATGTTCGTGCGCGCGCGCATCGAAGAGGGCGTCAACGAGAACGCGTTCCTCGTTCCGCAGATCGGCGTCACGCACGATCCGAAGGGCCAGGCGATCGCGATGATCGTCGACGGCAAGGGCAAGGTCGAGCCGCGCGTGCTGGTCACGGGCGGCACGCAGGGCCAGAACTGGGTGGTCGAGAGCGGCCTGCAGGCGGGCGACCGCGTGATCGTGCAGGGCATCGACAAGGTGCGCCCGGGCATGACCGTGAAGGCCGCCGAGGCTCAACTGCCG---------------GCC------------GCGGCGGCC---------------------------------------GGCGCGTCGGGT------------GCCGCGCCC------------------GCGGGC------------GGCTCGCCC---------------------------------GCC------------------------------------------CAGGCCGCGGCG------------------------------GCGAGCGCGGCCGCGTCGGGCGCCGCGCCGTCG------------------------AGCGCT------GCCGCCGCGTCGAGCGCGCAA---
>MFP4__GCA_001193375.1
---------ATGCGCGTCGAA------CGGGTTCCATACCGCTTAATCACTGTCGCGACG---------GCTGCCGTTTTCCTGGCCGCGTGCGGAAAAAAAGAATCGGCTCCGCCCCCTCAAACGCCCGAAGTCGGCGTCGTCACCGTCCAGCCGCAGTCCGTGCCGGTCGTCTCCGAACTGCCGGGCCGTACGAGCGCCTATCTGGTCGCGCAGGTGCGCGCACGGGTCGACGGCATCGTGTTGCGGCGCGAGTTCACGGAAGGCAGCGACGTCAAGGCCGGCCAGCGCCTGTACAAGATCGATCCGGCACCCTATATCGCGCAATTGAACAGCGCGAAGGCGACGCTCGCGAAGGCGCAGGCGAACCTCGCGACGCAGAACGCGCTCGTCGCGCGCTACAAGGTGCTCGTCGCCGCGAACGCGGTCAGCAAGCAGCAGTACGACGATGCGGTGGCCGCGCAAGGGCAGGCGGCCGCCGACGTGGGCGCGGGCAAGGCCGCCGTCGAGACCGCGCAGATCAACCTCGGCTATACGGATGTCGTCTCGCCGATCACGGGCCGCGTCGGCATCTCGCAGGTCACGCCGGGCGCGTACGTGCAGGCGAGCCAGGCGACGCTGATGTCGACCGTCCAGCAGCTCGATCCGGTCTACGTCGATCTCACGCAGTCGAGCCTCGACGGCCTGAAGCTGCGCCAGGACATCCAGAGCGGGCGCATCAAGACGGAAGGCCCGGGCGCGGCGAAGGTCACGCTGATTCTCGAGGACGGCAAGCCGTACCCGGAGCGGGGCAAGCTGCAGTTCAGCGATGTCACGGTCGACCAGACGACGGGCTCGGTCACGATCCGCGCGATCTTCCCGAACAAGCAGCGCGTGCTGCTGCCGGGCATGTTCGTGCGCGCGCGCATCGAAGAGGGCGTCAACGAGAACGCGTTCCTCGTTCCGCAGATCGGCGTCACGCACGATCCGAAGGGCCAGGCGATCGCGATGATCGTCGACGGCAAGGGCAAGGTCGAGCCGCGCGTGCTGGTCACGGGCGGCACGCAGGGCCAGAACTGGGTGGTCGAGAGCGGCCTGCAGGCGGGCGACCGCGTGATCGTGCAGGGCATCGACAAGGTGCGCCCGGGCATGACCGTGAAGGCCGCCGAGGCTCAACTGCCG---------------GCC------------GCGGCGGCC---------------------------------------GGCGCGTCGGGT------------GCCGCGCCC------------------GCGGGC------------GGCTCGCCC---------------------------------GCC------------------------------------------CAGGCCGCGGCG------------------------------GCGAGCGCGGCCGCGTCGGGTGCCGCGCCGTCG------------------------AGCGCT------GCCGCCGCGTCGAGCGCGCAA---
>MFP4__GCA_001197355.1
---------ATGCGCGTCGAA------CGGGTTCCATACCGCTTAATCACTGTCGCGACG---------GCTGCCGTTTTCCTGGCCGCGTGCGGAAAAAAAGAATCGGCTCCGCCCCCTCAAACGCCCGAAGTCGGCGTCGTCACCGTCCAGCCGCAGTCCGTGCCGGTCGTCTCCGAACTGCCGGGCCGTACGAGCGCCTATCTGGTCGCGCAGGTGCGCGCACGGGTCGACGGCATCGTGTTGCGGCGCGAGTTCACGGAAGGCAGCGACGTCAAGGCCGGCCAGCGCCTGTACAAGATCGATCCGGCACCCTATATCGCGCAATTGAACAGCGCGAAGGCGACGCTCGCGAAGGCGCAGGCGAACCTCGCGACGCAGAACGCGCTCGTCGCGCGCTACAAGGTGCTCGTCGCCGCGAACGCGGTCAGCAAGCAGCAGTACGACGATGCGGTGGCCGCGCAAGGGCAGGCGGCCGCCGACGTGGGCGCGGGCAAGGCCGCCGTCGAGACCGCGCAGATCAACCTCGGCTATACGGATGTCGTCTCGCCGATCACGGGCCGCGTCGGCATCTCGCAGGTCACGCCGGGCGCGTACGTGCAGGCGAGCCAGGCGACGCTGATGTCGACCGTCCAGCAGCTCGATCCGGTCTACGTCGATCTCACGCAGTCGAGCCTCGACGGCCTGAAGCTGCGCCAGGACATCCAGAGCGGGCGCATCAAGACGGAAGGCCCGGGCGCGGCGAAGGTCACGCTGATTCTCGAGGACGGCAAGCCGTACCCGGAGCGGGGCAAGCTGCAGTTCAGCGATGTCACGGTCGACCAGACGACGGGCTCGGTCACGATCCGCGCGATCTTCCCGAACAAGCAGCGCGTGCTGCTGCCGGGCATGTTCGTGCGCGCGCGCATCGAAGAGGGCGTCAACGAGAACGCGTTCCTCGTTCCGCAGATCGGCGTCACGCACGATCCGAAGGGCCAGGCGATCGCGATGATCGTCGACGGCAAGGGCAAGGTCGAGCCGCGCGTGCTGGTCACGGGCGGCACGCAGGGCCAGAACTGGGTGGTCGAGAGCGGCCTGCAGGCGGGCGACCGCGTGATCGTGCAGGGCATCGACAAGGTGCGCCCGGGCATGACCGTGAAGGCCGCCGAGGCTCAACTGCCG---------------GCC------------GCGGCGGCC---------------------------------------GGCGCGTCGGGT------------GCCGCGCCC------------------GCGGGC------------GGCTCGCCC---------------------------------GCC------------------------------------------CAGGCCGCGGCG------------------------------GCGAGCGCGGCCGCGTCGGGTGCCGCGCCGTCG------------------------AGCGCT------GCCGCCGCGTCGAGCGCGCAA---
>MFP4__GCA_001198755.1
---------ATGCGCGTCGAA------CGGGTTCCATACCGCTTAATCACTGTCGCGACG---------GCTGCCGTTTTCCTGGCCGCGTGCGGAAAAAAAGAATCGGCTCCGCCCCCTCAAACGCCCGAAGTCGGCGTCGTCACCGTCCAGCCGCAGTCCGTGCCGGTCGTCTCCGAACTGCCGGGCCGTACGAGCGCCTATCTGGTCGCGCAGGTGCGCGCACGGGTCGACGGCATCGTGTTGCGGCGCGAGTTCACGGAAGGCAGCGACGTCAAGGCCGGCCAGCGCCTGTACAAGATCGATCCGGCACCCTATATCGCGCAATTGAACAGCGCGAAGGCGACGCTCGCGAAGGCGCAGGCGAACCTCGCGACGCAGAACGCGCTCGTCGCGCGCTACAAGGTGCTCGTCGCCGCGAACGCGGTCAGCAAGCAGCAGTACGACGATGCGGTGGCCGCGCAAGGGCAGGCGGCCGCCGACGTGGGCGCGGGCAAGGCCGCCGTCGAGACCGCGCAGATCAACCTCGGCTATACGGATGTCGTCTCGCCGATCACGGGCCGCGTCGGCATCTCGCAGGTCACGCCGGGCGCGTACGTGCAGGCGAGCCAGGCGACGCTGATGTCGACCGTCCAGCAGCTCGATCCGGTCTACGTCGATCTCACGCAGTCGAGCCTCGACGGCCTGAAGCTGCGCCAGGACATCCAGAGCGGGCGCATCAAGACGGAAGGCCCGGGCGCGGCGAAGGTCACGCTGATTCTCGAGGACGGCAAGCCGTACCCGGAGCGGGGCAAGCTGCAGTTCAGCGATGTCACGGTCGACCAGACGACGGGCTCGGTCACGATCCGCGCGATCTTCCCGAACAAGCAGCGCGTGCTGCTGCCGGGCATGTTCGTGCGCGCGCGCATCGAAGAGGGCGTCAACGAGAACGCGTTCCTCGTTCCGCAGATCGGCGTCACGCACGATCCGAAGGGCCAGGCGATCGCGATGATCGTCGACGGCAAGGGCAAGGTCGAGCCGCGCGTGCTGGTCACGGGCGGCACGCAGGGCCAGAACTGGGTGGTCGAGAGCGGCCTGCAGGCGGGCGACCGCGTGATCGTGCAGGGCATCGACAAGGTGCGCCCGGGCATGACCGTGAAGGCCGCCGAGGCTCAACTGCCG---------------GCC------------GCGGCGGCC---------------------------------------GGCGCGTCGGGT------------GCCGCGCCC------------------GCGGGC------------GGCTCGCCC---------------------------------GCC------------------------------------------CAGGCCGCGGCG------------------------------GCGAGCGCGGCCGCGTCGGGTGCCGCGCCGTCG------------------------AGCGCT------GCCGCCGCGTCGAGCGCGCAA---
>MFP4__GCA_001200935.1
---------ATGCGCGTCGAA------CGGGTTCCATACCGCTTAATCACTGTCGCGACG---------GCTGCCGTTTTCCTGGCCGCGTGCGGAAAAAAAGAATCGGCTCCGCCCCCTCAAACGCCCGAAGTCGGCGTCGTCACCGTCCAGCCGCAGTCCGTGCCGGTCGTCTCCGAACTGCCGGGCCGTACGAGCGCCTATCTGGTCGCGCAGGTGCGCGCACGGGTCGACGGCATCGTGTTGCGGCGCGAGTTCACGGAAGGCAGCGACGTCAAGGCCGGCCAGCGCCTGTACAAGATCGATCCGGCACCCTATATCGCGCAATTGAACAGCGCGAAGGCGACGCTCGCGAAGGCGCAGGCGAACCTCGCGACGCAGAACGCGCTCGTCGCGCGCTACAAGGTGCTCGTCGCCGCGAACGCGGTCAGCAAGCAGCAGTACGACGATGCGGTGGCCGCGCAAGGGCAGGCGGCCGCCGACGTGGGCGCGGGCAAGGCCGCCGTCGAGACCGCGCAGATCAACCTCGGCTATACGGATGTCGTCTCGCCGATCACGGGCCGCGTCGGCATCTCGCAGGTCACGCCGGGCGCGTACGTGCAGGCGAGCCAGGCGACGCTGATGTCGACCGTCCAGCAGCTCGATCCGGTCTACGTCGATCTCACGCAGTCGAGCCTCGACGGCCTGAAGCTGCGCCAGGACATCCAGAGCGGGCGCATCAAGACGGAAGGCCCGGGCGCGGCGAAGGTCACGCTGATTCTCGAGGACGGCAAGCCGTACCCGGAGCGGGGCAAGCTGCAGTTCAGCGATGTCACGGTCGACCAGACGACGGGCTCGGTCACGATCCGCGCGATCTTCCCGAACAAGCAGCGCGTGCTGCTGCCGGGCATGTTCGTGCGCGCGCGCATCGAAGAGGGCGTCAACGAGAACGCGTTCCTCGTTCCGCAGATCGGCGTCACGCACGATCCGAAGGGCCAGGCGATCGCGATGATCGTCGACGGCAAGGGCAAGGTCGAGCCGCGCGTGCTGGTCACGGGCGGCACGCAGGGCCAGAACTGGGTGGTCGAGAGCGGCCTGCAGGCGGGCGACCGCGTGATCGTGCAGGGCATCGACAAGGTGCGCCCGGGCATGACCGTGAAGGCCGCCGAGGCTCAACTGCCG---------------GCC------------GCGGCGGCC---------------------------------------GGCGCGTCGGGT------------GCCGCGCCC------------------GCGGGC------------GGCTCGCCC---------------------------------GCC------------------------------------------CAGGCCGCGGCG------------------------------GCGAGCGCGGCCGCGTCGGGTGCCGCGCCGTCG------------------------AGCGCT------GCCGCCGCGTCGAGCGCGCAA---
>MFP4__GCA_001202895.1
---------ATGCGCGTCGAA------CGGGTTCCATACCGCTTAATCACTGTCGCGACG---------GCTGCCGTTTTCCTGGCCGCGTGCGGAAAAAAAGAATCGGCTCCGCCCCCTCAAACGCCCGAAGTCGGCGTCGTCACCGTCCAGCCGCAGTCCGTGCCGGTCGTCTCCGAACTGCCGGGCCGTACGAGCGCCTATCTGGTCGCGCAGGTGCGCGCACGGGTCGACGGCATCGTGTTGCGGCGCGAGTTCACGGAAGGCAGCGACGTCAAGGCCGGCCAGCGCCTGTACAAGATCGATCCGGCACCCTATATCGCGCAATTGAACAGCGCGAAGGCGACGCTCGCGAAGGCGCAGGCGAACCTCGCGACGCAGAACGCGCTCGTCGCGCGCTACAAGGTGCTCGTCGCCGCGAACGCGGTCAGCAAGCAGCAGTACGACGATGCGGTGGCCGCGCAAGGGCAGGCGGCCGCCGACGTGGGCGCGGGCAAGGCCGCCGTCGAGACCGCGCAGATCAACCTCGGCTATACGGATGTCGTCTCGCCGATCACGGGCCGCGTCGGCATCTCGCAGGTCACGCCGGGCGCGTACGTGCAGGCGAGCCAGGCGACGCTGATGTCGACCGTCCAGCAGCTCGATCCGGTCTACGTCGATCTCACGCAGTCGAGCCTCGACGGCCTGAAGCTGCGCCAGGACATCCAGAGCGGGCGCATCAAGACGGAAGGCCCGGGCGCGGCGAAGGTCACGCTGATTCTCGAGGACGGCAAGCCGTACCCGGAGCGGGGCAAGCTGCAGTTCAGCGATGTCACGGTCGACCAGACGACGGGCTCGGTCACGATCCGCGCGATCTTCCCGAACAAGCAGCGCGTGCTGCTGCCGGGCATGTTCGTGCGCGCGCGCATCGAAGAGGGCGTCAACGAGAACGCGTTCCTCGTTCCGCAGATCGGCGTCACGCACGATCCGAAGGGCCAGGCGATCGCGATGATCGTCGACGGCAAGGGCAAGGTCGAGCCGCGCGTGCTGGTCACGGGCGGCACGCAGGGCCAGAACTGGGTGGTCGAGAGCGGCCTGCAGGCGGGCGACCGCGTGATCGTGCAGGGCATCGACAAGGTGCGCCCGGGCATGACCGTGAAGGCCGCCGAGGCTCAACTGCCG---------------GCC------------GCGGCGGCC---------------------------------------GGCGCGTCGGGT------------GCCGCGCCC------------------GCGGGC------------GGCTCGCCC---------------------------------GCC------------------------------------------CAGGCCGCGGCG------------------------------GCGAGCGCGGCCGCGTCGGGCGCCGCGCCGTCG------------------------AGCGCT------GCCGCCGCGTCGAGCGCGCAA---
>MFP4__GCA_001203735.1
---------ATGCGCGTCGAA------CGGGTTCCATACCGCTTAATCACTGTCGCGACG---------GCTGCCGTTTTCCTGGCCGCGTGCGGAAAAAAAGAATCGGCTCCGCCCCCTCAAACGCCCGAAGTCGGCGTCGTCACCGTCCAGCCGCAGTCCGTGCCGGTCGTCTCCGAACTGCCGGGCCGTACGAGCGCCTATCTGGTCGCGCAGGTGCGCGCACGGGTCGACGGCATCGTGTTGCGGCGCGAGTTCACGGAAGGCAGCGACGTCAAGGCCGGCCAGCGCCTGTACAAGATCGATCCGGCACCCTATATCGCGCAATTGAACAGCGCGAAGGCGACGCTCGCGAAGGCGCAGGCGAACCTCGCGACGCAGAACGCGCTCGTCGCGCGCTACAAGGTGCTCGTCGCCGCGAACGCGGTCAGCAAGCAGCAGTACGACGATGCGGTGGCCGCGCAAGGGCAGGCGGCCGCCGACGTGGGCGCGGGCAAGGCCGCCGTCGAGACCGCGCAGATCAACCTCGGCTATACGGATGTCGTCTCGCCGATCACGGGCCGCGTCGGCATCTCGCAGGTCACGCCGGGCGCGTACGTGCAGGCGAGCCAGGCGACGCTGATGTCGACCGTCCAGCAGCTCGATCCGGTCTACGTCGATCTCACGCAGTCGAGCCTCGACGGCCTGAAGCTGCGCCAGGACATCCAGAGCGGGCGCATCAAGACGGAAGGCCCGGGCGCGGCGAAGGTCACGCTGATTCTCGAGGACGGCAAGCCGTACCCGGAGCGGGGCAAGCTGCAGTTCAGCGATGTCACGGTCGACCAGACGACGGGCTCGGTCACGATCCGCGCGATCTTCCCGAACAAGCAGCGCGTGCTGCTGCCGGGCATGTTCGTGCGCGCGCGCATCGAAGAGGGCGTCAACGAGAACGCGTTCCTCGTTCCGCAGATCGGCGTCACGCACGATCCGAAGGGCCAGGCGATCGCGATGATCGTCGACGGCAAGGGCAAGGTCGAGCCGCGCGTGCTGGTCACGGGCGGCACGCAGGGCCAGAACTGGGTGGTCGAGAGCGGCCTGCAGGCGGGCGACCGCGTGATCGTGCAGGGCATCGACAAGGTGCGCCCGGGCATGACCGTGAAGGCCGCCGAGGCTCAACTGCCG---------------GCC------------GCGGCGGCC---------------------------------------GGCGCGTCGGGT------------GCCGCGCCC------------------GCGGGC------------GGCTCGCCC---------------------------------GCC------------------------------------------CAGGCCGCGGCG------------------------------GCGAGCGCGGCCGCGTCGGGCGCCGCGCCGTCG------------------------AGCGCT------GCCGCCGCGTCGAGCGCGCAA---
>MFP4__GCA_001204455.1
---------ATGCGCGTCGAA------CGGGTTCCATACCGCTTAATCACTGTCGCGACG---------GCTGCCGTTTTCCTGGCCGCGTGCGGAAAAAAAGAATCGGCTCCGCCCCCTCAAACGCCCGAAGTCGGCGTCGTCACCGTCCAGCCGCAGTCCGTGCCGGTCGTCTCCGAACTGCCGGGCCGTACGAGCGCCTATCTGGTCGCGCAGGTGCGCGCACGGGTCGACGGCATCGTGTTGCGGCGCGAGTTCACGGAAGGCAGCGACGTCAAGGCCGGCCAGCGCCTGTACAAGATCGATCCGGCACCCTATATCGCGCAATTGAACAGCGCGAAGGCGACGCTCGCGAAGGCGCAGGCGAACCTCGCGACGCAGAACGCGCTCGTCGCGCGCTACAAGGTGCTCGTCGCCGCGAACGCGGTCAGCAAGCAGCAGTACGACGATGCGGTGGCCGCGCAAGGGCAGGCGGCCGCCGACGTGGGCGCGGGCAAGGCCGCCGTCGAGACCGCGCAGATCAACCTCGGCTATACGGATGTCGTCTCGCCGATCACGGGCCGCGTCGGCATCTCGCAGGTCACGCCGGGCGCGTACGTGCAGGCGAGCCAGGCGACGCTGATGTCGACCGTCCAGCAGCTCGATCCGGTCTACGTCGATCTCACGCAGTCGAGCCTCGACGGCCTGAAGCTGCGCCAGGACATCCAGAGCGGGCGCATCAAGACGGAAGGCCCGGGCGCGGCGAAGGTCACGCTGATTCTCGAGGACGGCAAGCCGTACCCGGAGCGGGGCAAGCTGCAGTTCAGCGATGTCACGGTCGACCAGACGACGGGCTCGGTCACGATCCGCGCGATCTTCCCGAACAAGCAGCGCGTGCTGCTGCCGGGCATGTTCGTGCGCGCGCGCATCGAAGAGGGCGTCAACGAGAACGCGTTCCTCGTTCCGCAGATCGGCGTCACGCACGATCCGAAGGGCCAGGCGATCGCGATGATCGTCGACGGCAAGGGCAAGGTCGAGCCGCGCGTGCTGGTCACGGGCGGCACGCAGGGCCAGAACTGGGTGGTCGAGAGCGGCCTGCAGGCGGGCGACCGCGTGATCGTGCAGGGCATCGACAAGGTGCGCCCGGGCATGACCGTGAAGGCCGCCGAGGCTCAACTGCCG---------------GCC------------GCGGCGGCC---------------------------------------GGCGCGTCGGGT------------GCCGCGCCC------------------GCGGGC------------GGCTCGCCC---------------------------------GCC------------------------------------------CAGGCCGCGGCG------------------------------GCGAGCGCGGCCGCGTCGGGTGCCGCGCCGTCG------------------------AGCGCT------GCCGCCGCGTCGAGCGCGCAA---
>MFP4__GCA_001207035.1
---------ATGCGCGTCGAA------CGGGTTCCATACCGCTTAATCACTGTCGCGACG---------GCTGCCGTTTTCCTGGCCGCGTGCGGAAAAAAAGAATCGGCTCCGCCCCCTCAAACGCCCGAAGTCGGCGTCGTCACCGTCCAGCCGCAGTCCGTGCCGGTCGTCTCCGAACTGCCGGGCCGTACGAGCGCCTATCTGGTCGCGCAGGTGCGCGCACGGGTCGACGGCATCGTGTTGCGGCGCGAGTTCACGGAAGGCAGCGACGTCAAGGCCGGCCAGCGCCTGTACAAGATCGATCCGGCACCCTATATCGCGCAATTGAACAGCGCGAAGGCGACGCTCGCGAAGGCGCAGGCGAACCTCGCGACGCAGAACGCGCTCGTCGCGCGCTACAAGGTGCTCGTCGCCGCGAACGCGGTCAGCAAGCAGCAGTACGACGATGCGGTGGCCGCGCAAGGGCAGGCGGCCGCCGACGTGGGCGCGGGCAAGGCCGCCGTCGAGACCGCGCAGATCAACCTCGGCTATACGGATGTCGTCTCGCCGATCACGGGCCGCGTCGGCATCTCGCAGGTCACGCCGGGCGCGTACGTGCAGGCGAGCCAGGCGACGCTGATGTCGACCGTCCAGCAGCTCGATCCGGTCTACGTCGATCTCACGCAGTCGAGCCTCGACGGCCTGAAGCTGCGCCAGGACATCCAGAGCGGGCGCATCAAGACGGAAGGCCCGGGCGCGGCGAAGGTCACGCTGATTCTCGAGGACGGCAAGCCGTACCCGGAGCGGGGCAAGCTGCAGTTCAGCGATGTCACGGTCGACCAGACGACGGGCTCGGTCACGATCCGCGCGATCTTCCCGAACAAGCAGCGCGTGCTGCTGCCGGGCATGTTCGTGCGCGCGCGCATCGAAGAGGGCGTCAACGAGAACGCGTTCCTCGTTCCGCAGATCGGCGTCACGCACGATCCGAAGGGCCAGGCGATCGCGATGATCGTCGACGGCAAGGGCAAGGTCGAGCCGCGCGTGCTGGTCACGGGCGGCACGCAGGGCCAGAACTGGGTGGTCGAGAGCGGCCTGCAGGCGGGCGACCGCGTGATCGTGCAGGGCATCGACAAGGTGCGCCCGGGCATGACCGTGAAGGCCGCCGAGGCTCAACTGCCG---------------GCC------------GCGGCGGCC---------------------------------------GGCGCGTCGGGT------------GCCGCGCCC------------------GCGGGC------------GGCTCGCCC---------------------------------GCC------------------------------------------CAGGCCGCGGCG------------------------------GCGAGCGCGGCCGCGTCGGGCGCCGCGCCGTCG------------------------AGCGCT------GCCGCCGCGTCGAGCGCGCAA---
>MFP4__GCA_001207055.1
---------ATGCGCGTCGAA------CGGGTTCCATACCGCTTAATCACTGTCGCGACG---------GCTGCCGTTTTCCTGGCCGCGTGCGGAAAAAAAGAATCGGCTCCGCCCCCTCAAACGCCCGAAGTCGGCGTCGTCACCGTCCAGCCGCAGTCCGTGCCGGTCGTCTCCGAACTGCCGGGCCGTACGAGCGCCTATCTGGTCGCGCAGGTGCGCGCACGGGTCGACGGCATCGTGTTGCGGCGCGAGTTCACGGAAGGCAGCGACGTCAAGGCCGGCCAGCGCCTGTACAAGATCGATCCGGCACCCTATATCGCGCAATTGAACAGCGCGAAGGCGACGCTCGCGAAGGCGCAGGCGAACCTCGCGACGCAGAACGCGCTCGTCGCGCGCTACAAGGTGCTCGTCGCCGCGAACGCGGTCAGCAAGCAGCAGTACGACGATGCGGTGGCCGCGCAAGGGCAGGCGGCCGCCGACGTGGGCGCGGGCAAGGCCGCCGTCGAGACCGCGCAGATCAACCTCGGCTATACGGATGTCGTCTCGCCGATCACGGGCCGCGTCGGCATCTCGCAGGTCACGCCGGGCGCGTACGTGCAGGCGAGCCAGGCGACGCTGATGTCGACCGTCCAGCAGCTCGATCCGGTCTACGTCGATCTCACGCAGTCGAGCCTCGACGGCCTGAAGCTGCGCCAGGACATCCAGAGCGGGCGCATCAAGACGGAAGGCCCGGGCGCGGCGAAGGTCACGCTGATTCTCGAGGACGGCAAGCCGTACCCGGAGCGGGGCAAGCTGCAGTTCAGCGATGTCACGGTCGACCAGACGACGGGCTCGGTCACGATCCGCGCGATCTTCCCGAACAAGCAGCGCGTGCTGCTGCCGGGCATGTTCGTGCGCGCGCGCATCGAAGAGGGCGTCAACGAGAACGCGTTCCTCGTTCCGCAGATCGGCGTCACGCACGATCCGAAGGGCCAGGCGATCGCGATGATCGTCGACGGCAAGGGCAAGGTCGAGCCGCGCGTGCTGGTCACGGGCGGCACGCAGGGCCAGAACTGGGTGGTCGAGAGCGGCCTGCAGGCGGGCGACCGCGTGATCGTGCAGGGCATCGACAAGGTGCGCCCGGGCATGACCGTGAAGGCCGCCGAGGCTCAACTGCCG---------------GCC------------GCGGCGGCC---------------------------------------GGCGCGTCGGGT------------GCCGCGCCC------------------GCGGGC------------GGCTCGCCC---------------------------------GCC------------------------------------------CAGGCCGCGGCG------------------------------GCGAGCGCGGCCGCGTCGGGCGCCGCGCCGTCG------------------------AGCGCT------GCCGCCGCGTCGAGCGCGCAA---
>MFP4__GCA_001208265.1
---------ATGCGCGTCGAA------CGGGTTCCATACCGCTTAATCACTGTCGCGACG---------GCTGCCGTTTTCCTGGCCGCGTGCGGAAAAAAAGAATCGGCTCCGCCCCCTCAAACGCCCGAAGTCGGCGTCGTCACCGTCCAGCCGCAGTCCGTGCCGGTCGTCTCCGAACTGCCGGGCCGTACGAGCGCCTATCTGGTCGCGCAGGTGCGCGCACGGGTCGACGGCATCGTGTTGCGGCGCGAGTTCACGGAAGGCAGCGACGTCAAGGCCGGCCAGCGCCTGTACAAGATCGATCCGGCACCCTATATCGCGCAATTGAACAGCGCGAAGGCGACGCTCGCGAAGGCGCAGGCGAACCTCGCGACGCAGAACGCGCTCGTCGCGCGCTACAAGGTGCTCGTCGCCGCGAACGCGGTCAGCAAGCAGCAGTACGACGATGCGGTGGCCGCGCAAGGGCAGGCGGCCGCCGACGTGGGCGCGGGCAAGGCCGCCGTCGAGACCGCGCAGATCAACCTCGGCTATACGGATGTCGTCTCGCCGATCACGGGCCGCGTCGGCATCTCGCAGGTCACGCCGGGCGCGTACGTGCAGGCGAGCCAGGCGACGCTGATGTCGACCGTCCAGCAGCTCGATCCGGTCTACGTCGATCTCACGCAGTCGAGCCTCGACGGCCTGAAGCTGCGCCAGGACATCCAGAGCGGGCGCATCAAGACGGAAGGCCCGGGCGCGGCGAAGGTCACGCTGATTCTCGAGGACGGCAAGCCGTACCCGGAGCGGGGCAAGCTGCAGTTCAGCGATGTCACGGTCGACCAGACGACGGGCTCGGTCACGATCCGCGCGATCTTCCCGAACAAGCAGCGCGTGCTGCTGCCGGGCATGTTCGTGCGCGCGCGCATCGAAGAGGGCGTCAACGAGAACGCGTTCCTCGTTCCGCAGATCGGCGTCACGCACGATCCGAAGGGCCAGGCGATCGCGATGATCGTCGACGGCAAGGGCAAGGTCGAGCCGCGCGTGCTGGTCACGGGCGGCACGCAGGGCCAGAACTGGGTGGTCGAGAGCGGCCTGCAGGCGGGCGACCGCGTGATCGTGCAGGGCATCGACAAGGTGCGCCCGGGCATGACCGTGAAGGCCGCCGAGGCTCAACTGCCG---------------GCC------------GCGGCGGCC---------------------------------------GGCGCGTCGGGT------------GCCGCGCCC------------------GCGGGC------------GGCTCGCCC---------------------------------GCC------------------------------------------CAGGCCGCGGCG------------------------------GCGAGCGCGGCCGCGTCGGGCGCCGCGCCGTCG------------------------AGCGCT------GCCGCCGCGTCGAGCGCGCAA---
>MFP4__GCA_001209325.1
---------ATGCGCGTCGAA------CGGGTTCCATACCGCTTAATCACTGTCGCGACG---------GCTGCCGTTTTCCTGGCCGCGTGCGGAAAAAAAGAATCGGCTCCGCCCCCTCAAACGCCCGAAGTCGGCGTCGTCACCGTCCAGCCGCAGTCCGTGCCGGTCGTCTCCGAACTGCCGGGCCGTACGAGCGCCTATCTGGTCGCGCAGGTGCGCGCACGGGTCGACGGCATCGTGTTGCGGCGCGAGTTCACGGAAGGCAGCGACGTCAAGGCCGGCCAGCGCCTGTACAAGATCGATCCGGCACCCTATATCGCGCAATTGAACAGCGCGAAGGCGACGCTCGCGAAGGCGCAGGCGAACCTCGCGACGCAGAACGCGCTCGTCGCGCGCTACAAGGTGCTCGTCGCCGCGAACGCGGTCAGCAAGCAGCAGTACGACGATGCGGTGGCCGCGCAAGGGCAGGCGGCCGCCGACGTGGGCGCGGGCAAGGCCGCCGTCGAGACCGCGCAGATCAACCTCGGCTATACGGATGTCGTCTCGCCGATCACGGGCCGCGTCGGCATCTCGCAGGTCACGCCGGGCGCGTACGTGCAGGCGAGCCAGGCGACGCTGATGTCGACCGTCCAGCAGCTCGATCCGGTCTACGTCGATCTCACGCAGTCGAGCCTCGACGGCCTGAAGCTGCGCCAGGACATCCAGAGCGGGCGCATCAAGACGGAAGGCCCGGGCGCGGCGAAGGTCACGCTGATTCTCGAGGACGGCAAGCCGTACCCGGAGCGGGGCAAGCTGCAGTTCAGCGATGTCACGGTCGACCAGACGACGGGCTCGGTCACGATCCGCGCGATCTTCCCGAACAAGCAGCGCGTGCTGCTGCCGGGCATGTTCGTGCGCGCGCGCATCGAAGAGGGCGTCAACGAGAACGCGTTCCTCGTTCCGCAGATCGGCGTCACGCACGATCCGAAGGGCCAGGCGATCGCGATGATCGTCGACGGCAAGGGCAAGGTCGAGCCGCGCGTGCTGGTCACGGGCGGCACGCAGGGCCAGAACTGGGTGGTCGAGAGCGGCCTGCAGGCGGGCGACCGCGTGATCGTGCAGGGCATCGACAAGGTGCGCCCGGGCATGACCGTGAAGGCCGCCGAGGCTCAACTGCCG---------------GCC------------GCGGCGGCC---------------------------------------GGCGCGTCGGGT------------GCCGCGCCC------------------GCGGGC------------GGCTCGCCC---------------------------------GCC------------------------------------------CAGGCCGCGGCG------------------------------GCGAGCGCGGCCGCGTCGGGTGCCGCGCCGTCG------------------------AGCGCT------GCCGCCGCGTCGAGCGCGCAA---
>MFP4__GCA_001210025.1
---------ATGCGCGTCGAA------CGGGTTCCATACCGCTTAATCACTGTCGCGACG---------GCTGCCGTTTTCCTGGCCGCGTGCGGAAAAAAAGAATCGGCTCCGCCCCCTCAAACGCCCGAAGTCGGCGTCGTCACCGTCCAGCCGCAGTCCGTGCCGGTCGTCTCCGAACTGCCGGGCCGTACGAGCGCCTATCTGGTCGCGCAGGTGCGCGCACGGGTCGACGGCATCGTGTTGCGGCGCGAGTTCACGGAAGGCAGCGACGTCAAGGCCGGCCAGCGCCTGTACAAGATCGATCCGGCACCCTATATCGCGCAATTGAACAGCGCGAAGGCGACGCTCGCGAAGGCGCAGGCGAACCTCGCGACGCAGAACGCGCTCGTCGCGCGCTACAAGGTGCTCGTCGCCGCGAACGCGGTCAGCAAGCAGCAGTACGACGATGCGGTGGCCGCGCAAGGGCAGGCGGCCGCCGACGTGGGCGCGGGCAAGGCCGCCGTCGAGACCGCGCAGATCAACCTCGGCTATACGGATGTCGTCTCGCCGATCACGGGCCGCGTCGGCATCTCGCAGGTCACGCCGGGCGCGTACGTGCAGGCGAGCCAGGCGACGCTGATGTCGACCGTCCAGCAGCTCGATCCGGTCTACGTCGATCTCACGCAGTCGAGCCTCGACGGCCTGAAGCTGCGCCAGGACATCCAGAGCGGGCGCATCAAGACGGAAGGCCCGGGCGCGGCGAAGGTCACGCTGATTCTCGAGGACGGCAAGCCGTACCCGGAGCGGGGCAAGCTGCAGTTCAGCGATGTCACGGTCGACCAGACGACGGGCTCGGTCACGATCCGCGCGATCTTCCCGAACAAGCAGCGCGTGCTGCTGCCGGGCATGTTCGTGCGCGCGCGCATCGAAGAGGGCGTCAACGAGAACGCGTTCCTCGTTCCGCAGATCGGCGTCACGCACGATCCGAAGGGCCAGGCGATCGCGATGATCGTCGACGGCAAGGGCAAGGTCGAGCCGCGCGTGCTGGTCACGGGCGGCACGCAGGGCCAGAACTGGGTGGTCGAGAGCGGCCTGCAGGCGGGCGACCGCGTGATCGTGCAGGGCATCGACAAGGTGCGCCCGGGCATGACCGTGAAGGCCGCCGAGGCTCAACTGCCG---------------GCC------------GCGGCGGCC---------------------------------------GGCGCGTCGGGT------------GCCGCGCCC------------------GCGGGC------------GGCTCGCCC---------------------------------GCC------------------------------------------CAGGCCGCGGCG------------------------------GCGAGCGCGGCCGCGTCGGGTGCCGCGCCGTCG------------------------AGCGCT------GCCGCCGCGTCGAGCGCGCAA---
>MFP4__GCA_001212065.1
---------ATGCGCGTCGAA------CGGGTTCCATACCGCTTAATCACTGTCGCGACG---------GCTGCCGTTTTCCTGGCCGCGTGCGGAAAAAAAGAATCGGCTCCGCCCCCTCAAACGCCCGAAGTCGGCGTCGTCACCGTCCAGCCGCAGTCCGTGCCGGTCGTCTCCGAACTGCCGGGCCGTACGAGCGCCTATCTGGTCGCGCAGGTGCGCGCACGGGTCGACGGCATCGTGTTGCGGCGCGAGTTCACGGAAGGCAGCGACGTCAAGGCCGGCCAGCGCCTGTACAAGATCGATCCGGCACCCTATATCGCGCAATTGAACAGCGCGAAGGCGACGCTCGCGAAGGCGCAGGCGAACCTCGCGACGCAGAACGCGCTCGTCGCGCGCTACAAGGTGCTCGTCGCCGCGAACGCGGTCAGCAAGCAGCAGTACGACGATGCGGTGGCCGCGCAAGGGCAGGCGGCCGCCGACGTGGGCGCGGGCAAGGCCGCCGTCGAGACCGCGCAGATCAACCTCGGCTATACGGATGTCGTCTCGCCGATCACGGGCCGCGTCGGCATCTCGCAGGTCACGCCGGGCGCGTACGTGCAGGCGAGCCAGGCGACGCTGATGTCGACCGTCCAGCAGCTCGATCCGGTCTACGTCGATCTCACGCAGTCGAGCCTCGACGGCCTGAAGCTGCGCCAGGACATCCAGAGCGGGCGCATCAAGACGGAAGGCCCGGGCGCGGCGAAGGTCACGCTGATTCTCGAGGACGGCAAGCCGTACCCGGAGCGGGGCAAGCTGCAGTTCAGCGATGTCACGGTCGACCAGACGACGGGCTCGGTCACGATCCGCGCGATCTTCCCGAACAAGCAGCGCGTGCTGCTGCCGGGCATGTTCGTGCGCGCGCGCATCGAAGAGGGCGTCAACGAGAACGCGTTCCTCGTTCCGCAGATCGGCGTCACGCACGATCCGAAGGGCCAGGCGATCGCGATGATCGTCGACGGCAAGGGCAAGGTCGAGCCGCGCGTGCTGGTCACGGGCGGCACGCAGGGCCAGAACTGGGTGGTCGAGAGCGGCCTGCAGGCGGGCGACCGCGTGATCGTGCAGGGCATCGACAAGGTGCGCCCGGGCATGACCGTGAAGGCCGCCGAGGCTCAACTGCCG---------------GCC------------GCGGCGGCC---------------------------------------GGCGCGTCGGGT------------GCCGCGCCC------------------GCGGGC------------GGCTCGCCC---------------------------------GCC------------------------------------------CAGGCCGCGGCG------------------------------GCGAGCGCGGCCGCGTCGGGTGCCGCGCCGTCG------------------------AGCGCT------GCCGCCGCGTCGAGCGCGCAA---
>MFP4__GCA_001212185.1
---------ATGCGCGTCGAA------CGGGTTCCATACCGCTTAATCACTGTCGCGACG---------GCTGCCGTTTTCCTGGCCGCGTGCGGAAAAAAAGAATCGGCTCCGCCCCCTCAAACGCCCGAAGTCGGCGTCGTCACCGTCCAGCCGCAGTCCGTGCCGGTCGTCTCCGAACTGCCGGGCCGTACGAGCGCCTATCTGGTCGCGCAGGTGCGCGCACGGGTCGACGGCATCGTGTTGCGGCGCGAGTTCACGGAAGGCAGCGACGTCAAGGCCGGCCAGCGCCTGTACAAGATCGATCCGGCACCCTATATCGCGCAATTGAACAGCGCGAAGGCGACGCTCGCGAAGGCGCAGGCGAACCTCGCGACGCAGAACGCGCTCGTCGCGCGCTACAAGGTGCTCGTCGCCGCGAACGCGGTCAGCAAGCAGCAGTACGACGATGCGGTGGCCGCGCAAGGGCAGGCGGCCGCCGACGTGGGCGCGGGCAAGGCCGCCGTCGAGACCGCGCAGATCAACCTCGGCTATACGGATGTCGTCTCGCCGATCACGGGCCGCGTCGGCATCTCGCAGGTCACGCCGGGCGCGTACGTGCAGGCGAGCCAGGCGACGCTGATGTCGACCGTCCAGCAGCTCGATCCGGTCTACGTCGATCTCACGCAGTCGAGCCTCGACGGCCTGAAGCTGCGCCAGGACATCCAGAGCGGGCGCATCAAGACGGAAGGCCCGGGCGCGGCGAAGGTCACGCTGATTCTCGAGGACGGCAAGCCGTACCCGGAGCGGGGCAAGCTGCAGTTCAGCGATGTCACGGTCGACCAGACGACGGGCTCGGTCACGATCCGCGCGATCTTCCCGAACAAGCAGCGCGTGCTGCTGCCGGGCATGTTCGTGCGCGCGCGCATCGAAGAGGGCGTCAACGAGAACGCGTTCCTCGTTCCGCAGATCGGCGTCACGCACGATCCGAAGGGCCAGGCGATCGCGATGATCGTCGACGGCAAGGGCAAGGTCGAGCCGCGCGTGCTGGTCACGGGCGGCACGCAGGGCCAGAACTGGGTGGTCGAGAGCGGCCTGCAGGCGGGCGACCGCGTGATCGTGCAGGGCATCGACAAGGTGCGCCCGGGCATGACCGTGAAGGCCGCCGAGGCTCAACTGCCG---------------GCC------------GCGGCGGCC---------------------------------------GGCGCGTCGGGT------------GCCGCGCCC------------------GCGGGC------------GGCTCGCCC---------------------------------GCC------------------------------------------CAGGCCGCGGCG------------------------------GCGAGCGCGGCCGCGTCGGGTGCCGCGCCGTCG------------------------AGCGCT------GCCGCCGCGTCGAGCGCGCAA---
>MFP4__GCA_001212265.1
---------ATGCGCGTCGAA------CGGGTTCCATACCGCTTAATCACTGTCGCGACG---------GCTGCCGTTTTCCTGGCCGCGTGCGGAAAAAAAGAATCGGCTCCGCCCCCTCAAACGCCCGAAGTCGGCGTCGTCACCGTCCAGCCGCAGTCCGTGCCGGTCGTCTCCGAACTGCCGGGCCGTACGAGCGCCTATCTGGTCGCGCAGGTGCGCGCACGGGTCGACGGCATCGTGTTGCGGCGCGAGTTCACGGAAGGCAGCGACGTCAAGGCCGGCCAGCGCCTGTACAAGATCGATCCGGCACCCTATATCGCGCAATTGAACAGCGCGAAGGCGACGCTCGCGAAGGCGCAGGCGAACCTCGCGACGCAGAACGCGCTCGTCGCGCGCTACAAGGTGCTCGTCGCCGCGAACGCGGTCAGCAAGCAGCAGTACGACGATGCGGTGGCCGCGCAAGGGCAGGCGGCCGCCGACGTGGGCGCGGGCAAGGCCGCCGTCGAGACCGCGCAGATCAACCTCGGCTATACGGATGTCGTCTCGCCGATCACGGGCCGCGTCGGCATCTCGCAGGTCACGCCGGGCGCGTACGTGCAGGCGAGCCAGGCGACGCTGATGTCGACCGTCCAGCAGCTCGATCCGGTCTACGTCGATCTCACGCAGTCGAGCCTCGACGGCCTGAAGCTGCGCCAGGACATCCAGAGCGGGCGCATCAAGACGGAAGGCCCGGGCGCGGCGAAGGTCACGCTGATTCTCGAGGACGGCAAGCCGTACCCGGAGCGGGGCAAGCTGCAGTTCAGCGATGTCACGGTCGACCAGACGACGGGCTCGGTCACGATCCGCGCGATCTTCCCGAACAAGCAGCGCGTGCTGCTGCCGGGCATGTTCGTGCGCGCGCGCATCGAAGAGGGCGTCAACGAGAACGCGTTCCTCGTTCCGCAGATCGGCGTCACGCACGATCCGAAGGGCCAGGCGATCGCGATGATCGTCGACGGCAAGGGCAAGGTCGAGCCGCGCGTGCTGGTCACGGGCGGCACGCAGGGCCAGAACTGGGTGGTCGAGAGCGGCCTGCAGGCGGGCGACCGCGTGATCGTGCAGGGCATCGACAAGGTGCGCCCGGGCATGACCGTGAAGGCCGCCGAGGCTCAACTGCCG---------------GCC------------GCGGCGGCC---------------------------------------GGCGCGTCGGGT------------GCCGCGCCC------------------GCGGGC------------GGCTCGCCC---------------------------------GCC------------------------------------------CAGGCCGCGGCG------------------------------GCGAGCGCGGCCGCGTCGGGCGCCGCGCCGTCG------------------------AGCGCT------GCCGCCGCGTCGAGCGCGCAA---
>MFP4__GCA_001212465.1
---------ATGCGCGTCGAA------CGGGTTCCATACCGCTTAATCACTGTCGCGACG---------GCTGCCGTTTTCCTGGCCGCGTGCGGAAAAAAAGAATCGGCTCCGCCCCCTCAAACGCCCGAAGTCGGCGTCGTCACCGTCCAGCCGCAGTCCGTGCCGGTCGTCTCCGAACTGCCGGGCCGTACGAGCGCCTATCTGGTCGCGCAGGTGCGCGCACGGGTCGACGGCATCGTGTTGCGGCGCGAGTTCACGGAAGGCAGCGACGTCAAGGCCGGCCAGCGCCTGTACAAGATCGATCCGGCACCCTATATCGCGCAATTGAACAGCGCGAAGGCGACGCTCGCGAAGGCGCAGGCGAACCTCGCGACGCAGAACGCGCTCGTCGCGCGCTACAAGGTGCTCGTCGCCGCGAACGCGGTCAGCAAGCAGCAGTACGACGATGCGGTGGCCGCGCAAGGGCAGGCGGCCGCCGACGTGGGCGCGGGCAAGGCCGCCGTCGAGACCGCGCAGATCAACCTCGGCTATACGGATGTCGTCTCGCCGATCACGGGCCGCGTCGGCATCTCGCAGGTCACGCCGGGCGCGTACGTGCAGGCGAGCCAGGCGACGCTGATGTCGACCGTCCAGCAGCTCGATCCGGTCTACGTCGATCTCACGCAGTCGAGCCTCGACGGCCTGAAGCTGCGCCAGGACATCCAGAGCGGGCGCATCAAGACGGAAGGCCCGGGCGCGGCGAAGGTCACGCTGATTCTCGAGGACGGCAAGCCGTACCCGGAGCGGGGCAAGCTGCAGTTCAGCGATGTCACGGTCGACCAGACGACGGGCTCGGTCACGATCCGCGCGATCTTCCCGAACAAGCAGCGCGTGCTGCTGCCGGGCATGTTCGTGCGCGCGCGCATCGAAGAGGGCGTCAACGAGAACGCGTTCCTCGTTCCGCAGATCGGCGTCACGCACGATCCGAAGGGCCAGGCGATCGCGATGATCGTCGACGGCAAGGGCAAGGTCGAGCCGCGCGTGCTGGTCACGGGCGGCACGCAGGGCCAGAACTGGGTGGTCGAGAGCGGCCTGCAGGCGGGCGACCGCGTGATCGTGCAGGGCATCGACAAGGTGCGCCCGGGCATGACCGTGAAGGCCGCCGAGGCTCAACTGCCG---------------GCC------------GCGGCGGCC---------------------------------------GGCGCGTCGGGT------------GCCGCGCCC------------------GCGGGC------------GGCTCGCCC---------------------------------GCC------------------------------------------CAGGCCGCGGCG------------------------------GCGAGCGCGGCCGCGTCGGGTGCCGCGCCGTCG------------------------AGCGCT------GCCGCCGCGTCGAGCGCGCAA---
>MFP4__GCA_001212705.1
---------ATGCGCGTCGAA------CGGGTTCCATACCGCTTAATCACTGTCGCGACG---------GCTGCCGTTTTCCTGGCCGCGTGCGGAAAAAAAGAATCGGCTCCGCCCCCTCAAACGCCCGAAGTCGGCGTCGTCACCGTCCAGCCGCAGTCCGTGCCGGTCGTCTCCGAACTGCCGGGCCGTACGAGCGCCTATCTGGTCGCGCAGGTGCGCGCACGGGTCGACGGCATCGTGTTGCGGCGCGAGTTCACGGAAGGCAGCGACGTCAAGGCCGGCCAGCGCCTGTACAAGATCGATCCGGCACCCTATATCGCGCAATTGAACAGCGCGAAGGCGACGCTCGCGAAGGCGCAGGCGAACCTCGCGACGCAGAACGCGCTCGTCGCGCGCTACAAGGTGCTCGTCGCCGCGAACGCGGTCAGCAAGCAGCAGTACGACGATGCGGTGGCCGCGCAAGGGCAGGCGGCCGCCGACGTGGGCGCGGGCAAGGCCGCCGTCGAGACCGCGCAGATCAACCTCGGCTATACGGATGTCGTCTCGCCGATCACGGGCCGCGTCGGCATCTCGCAGGTCACGCCGGGCGCGTACGTGCAGGCGAGCCAGGCGACGCTGATGTCGACCGTCCAGCAGCTCGATCCGGTCTACGTCGATCTCACGCAGTCGAGCCTCGACGGCCTGAAGCTGCGCCAGGACATCCAGAGCGGGCGCATCAAGACGGAAGGCCCGGGCGCGGCGAAGGTCACGCTGATTCTCGAGGACGGCAAGCCGTACCCGGAGCGGGGCAAGCTGCAGTTCAGCGATGTCACGGTCGACCAGACGACGGGCTCGGTCACGATCCGCGCGATCTTCCCGAACAAGCAGCGCGTGCTGCTGCCGGGCATGTTCGTGCGCGCGCGCATCGAAGAGGGCGTCAACGAGAACGCGTTCCTCGTTCCGCAGATCGGCGTCACGCACGATCCGAAGGGCCAGGCGATCGCGATGATCGTCGACGGCAAGGGCAAGGTCGAGCCGCGCGTGCTGGTCACGGGCGGCACGCAGGGCCAGAACTGGGTGGTCGAGAGCGGCCTGCAGGCGGGCGACCGCGTGATCGTGCAGGGCATCGACAAGGTGCGCCCGGGCATGACCGTGAAGGCCGCCGAGGCTCAACTGCCG---------------GCC------------GCGGCGGCC---------------------------------------GGCGCGTCGGGT------------GCCGCGCCC------------------GCGGGC------------GGCTCGCCC---------------------------------GCC------------------------------------------CAGGCCGCGGCG------------------------------GCGAGCGCGGCCGCGTCGGGTGCCGCGCCGTCG------------------------AGCGCT------GCCGCCGCGTCGAGCGCGCAA---
>MFP4__GCA_001277975.1
---------ATGCGCGTCGAA------CGGGTTCCATACCGCTTAATCACTGTCGCGACG---------GCTGCCGTTTTCCTGGCCGCGTGCGGAAAAAAAGAATCGGCTCCGCCCCCTCAAACGCCCGAAGTCGGCGTCGTCACCGTCCAGCCGCAGTCCGTGCCGGTCGTCTCCGAACTGCCGGGCCGTACGAGCGCCTATCTGGTCGCGCAGGTGCGCGCACGGGTCGACGGCATCGTGTTGCGGCGCGAGTTCACGGAAGGCAGCGACGTCAAGGCCGGCCAGCGCCTGTACAAGATCGATCCGGCACCCTATATCGCGCAATTGAACAGCGCGAAGGCGACGCTCGCGAAGGCGCAGGCGAACCTCGCGACGCAGAACGCGCTCGTCGCGCGCTACAAGGTGCTCGTCGCCGCGAACGCGGTCAGCAAGCAGCAGTACGACGATGCGGTGGCCGCGCAAGGGCAGGCGGCCGCCGACGTGGGCGCGGGCAAGGCCGCCGTCGAGACCGCGCAGATCAACCTCGGCTATACGGATGTCGTCTCGCCGATCACGGGCCGCGTCGGCATCTCGCAGGTCACGCCGGGCGCGTACGTGCAGGCGAGCCAGGCGACGCTGATGTCGACCGTCCAGCAGCTCGATCCGGTCTACGTCGATCTCACGCAGTCGAGCCTCGACGGCCTGAAGCTGCGCCAGGACATCCAGAGCGGGCGCATCAAGACGGAAGGCCCGGGCGCGGCGAAGGTCACGCTGATTCTCGAGGACGGCAAGCCGTACCCGGAGCGGGGCAAGCTGCAGTTCAGCGATGTCACGGTCGACCAGACGACGGGCTCGGTCACGATCCGCGCGATCTTCCCGAACAAGCAGCGCGTGCTGCTGCCGGGCATGTTCGTGCGCGCGCGCATCGAAGAGGGCGTCAACGAGAACGCGTTCCTCGTTCCGCAGATCGGCGTCACGCACGATCCGAAGGGCCAGGCGATCGCGATGATCGTCGACGGCAAGGGCAAGGTCGAGCCGCGCGTGCTGGTCACGGGCGGCACGCAGGGCCAGAACTGGGTGGTCGAGAGCGGCCTGCAGGCGGGCGACCGCGTGATCGTGCAGGGCATCGACAAGGTGCGCCCGGGCATGACCGTGAAGGCCGCCGAGGCTCAACTGCCG---------------GCC------------GCGGCGGCC---------------------------------------GGCGCGTCGGGT------------GCCGCGCCC------------------GCGGGC------------GGCTCGCCC---------------------------------GCC------------------------------------------CAGGCCGCGGCG------------------------------GCGAGCGCGGCCGCGTCGGGTGCCGCGCCGTCG------------------------AGCGCT------GCCGCCGCGTCGAGCGCGCAA---
>MFP4__GCA_001320065.1
---------ATGCGCGTCGAA------CGGGTTCCATACCGCTTAATCACTGTCGCGACG---------GCTGCCGTTTTCCTGGCCGCGTGCGGAAAAAAAGAATCGGCTCCGCCCCCTCAAACGCCCGAAGTCGGCGTCGTCACCGTCCAGCCGCAGTCCGTGCCGGTCGTCTCCGAACTGCCGGGCCGTACGAGCGCCTATCTGGTCGCGCAGGTGCGCGCACGGGTCGACGGCATCGTGTTGCGGCGCGAGTTCACGGAAGGCAGCGACGTCAAGGCCGGCCAGCGCCTGTACAAGATCGATCCGGCACCCTATATCGCGCAATTGAACAGCGCGAAGGCGACGCTCGCGAAGGCGCAGGCGAACCTCGCGACGCAGAACGCGCTCGTCGCGCGCTACAAGGTGCTCGTCGCCGCGAACGCGGTCAGCAAGCAGCAGTACGACGATGCGGTGGCCGCGCAAGGGCAGGCGGCCGCCGACGTGGGCGCGGGCAAGGCCGCCGTCGAGACCGCGCAGATCAACCTCGGCTATACGGATGTCGTCTCGCCGATCACGGGCCGCGTCGGCATCTCGCAGGTCACGCCGGGCGCGTACGTGCAGGCGAGCCAGGCGACGCTGATGTCGACCGTCCAGCAGCTCGATCCGGTCTACGTCGATCTCACGCAGTCGAGCCTCGACGGCCTGAAGCTGCGCCAGGACATCCAGAGCGGGCGCATCAAGACGGAAGGCCCGGGCGCGGCGAAGGTCACGCTGATTCTCGAGGACGGCAAGCCGTACCCGGAGCGGGGCAAGCTGCAGTTCAGCGATGTCACGGTCGACCAGACGACGGGCTCGGTCACGATCCGCGCGATCTTCCCGAACAAGCAGCGCGTGCTGCTGCCGGGCATGTTCGTGCGCGCGCGCATCGAAGAGGGCGTCAACGAGAACGCGTTCCTCGTTCCGCAGATCGGCGTCACGCACGATCCGAAGGGCCAGGCGATCGCGATGATCGTCGACGGCAAGGGCAAGGTCGAGCCGCGCGTGCTGGTCACGGGCGGCACGCAGGGCCAGAACTGGGTGGTCGAGAGCGGCCTGCAGGCGGGCGACCGCGTGATCGTGCAGGGCATCGACAAGGTGCGCCCGGGCATGACCGTGAAGGCCGCCGAGGCTCAACTGCCG---------------GCC------------GCGGCGGCC---------------------------------------GGCGCGTCGGGT------------GCCGCGCCC------------------GCGGGC------------GGCTCGCCC---------------------------------GCC------------------------------------------CAGGCCGCGGCG------------------------------GCGAGCGCGGCCGCGTCGGGTGCCGCGCCGTCG------------------------AGCGCT------GCCGCCGCGTCGAGCGCGCAA---
>MFP4__GCA_001320105.1
---------ATGCGCGTCGAA------CGGGTTCCATACCGCTTAATCACTGTCGCGACG---------GCTGCCGTTTTCCTGGCCGCGTGCGGAAAAAAAGAATCGGCTCCGCCCCCTCAAACGCCCGAAGTCGGCGTCGTCACCGTCCAGCCGCAGTCCGTGCCGGTCGTCTCCGAACTGCCGGGCCGTACGAGCGCCTATCTGGTCGCGCAGGTGCGCGCACGGGTCGACGGCATCGTGTTGCGGCGCGAGTTCACGGAAGGCAGCGACGTCAAGGCCGGCCAGCGCCTGTACAAGATCGATCCGGCACCCTATATCGCGCAATTGAACAGCGCGAAGGCGACGCTCGCGAAGGCGCAGGCGAACCTCGCGACGCAGAACGCGCTCGTCGCGCGCTACAAGGTGCTCGTCGCCGCGAACGCGGTCAGCAAGCAGCAGTACGACGATGCGGTGGCCGCGCAAGGGCAGGCGGCCGCCGACGTGGGCGCGGGCAAGGCCGCCGTCGAGACCGCGCAGATCAACCTCGGCTATACGGATGTCGTCTCGCCGATCACGGGCCGCGTCGGCATCTCGCAGGTCACGCCGGGCGCGTACGTGCAGGCGAGCCAGGCGACGCTGATGTCGACCGTCCAGCAGCTCGATCCGGTCTACGTCGATCTCACGCAGTCGAGCCTCGACGGCCTGAAGCTGCGCCAGGACATCCAGAGCGGGCGCATCAAGACGGAAGGCCCGGGCGCGGCGAAGGTCACGCTGATTCTCGAGGACGGCAAGCCGTACCCGGAGCGGGGCAAGCTGCAGTTCAGCGATGTCACGGTCGACCAGACGACGGGCTCGGTCACGATCCGCGCGATCTTCCCGAACAAGCAGCGCGTGCTGCTGCCGGGCATGTTCGTGCGCGCGCGCATCGAAGAGGGCGTCAACGAGAACGCGTTCCTCGTTCCGCAGATCGGCGTCACGCACGATCCGAAGGGCCAGGCGATCGCGATGATCGTCGACGGCAAGGGCAAGGTCGAGCCGCGCGTGCTGGTCACGGGCGGCACGCAGGGCCAGAACTGGGTGGTCGAGAGCGGCCTGCAGGCGGGCGACCGCGTGATCGTGCAGGGCATCGACAAGGTGCGCCCGGGCATGACCGTGAAGGCCGCCGAGGCTCAACTGCCG---------------GCC------------GCGGCGGCC---------------------------------------GGCGCGTCGGGT------------GCCGCGCCC------------------GCGGGC------------GGCTCGCCC---------------------------------GCC------------------------------------------CAGGCCGCGGCG------------------------------GCGAGCGCGGCCGCGTCGGGTGCCGCGCCGTCG------------------------AGCGCT------GCCGCCGCGTCGAGCGCGCAA---
>MFP4__GCA_001320215.1
---------ATGCGCGTCGAA------CGGGTTCCATACCGCTTAATCACTGTCGCGACG---------GCTGCCGTTTTCCTGGCCGCGTGCGGAAAAAAAGAATCGGCTCCGCCCCCTCAAACGCCCGAAGTCGGCGTCGTCACCGTCCAGCCGCAGTCCGTGCCGGTCGTCTCCGAACTGCCGGGCCGTACGAGCGCCTATCTGGTCGCGCAGGTGCGCGCACGGGTCGACGGCATCGTGTTGCGGCGCGAGTTCACGGAAGGCAGCGACGTCAAGGCCGGCCAGCGCCTGTACAAGATCGATCCGGCACCCTATATCGCGCAATTGAACAGCGCGAAGGCGACGCTCGCGAAGGCGCAGGCGAACCTCGCGACGCAGAACGCGCTCGTCGCGCGCTACAAGGTGCTCGTCGCCGCGAACGCGGTCAGCAAGCAGCAGTACGACGATGCGGTGGCCGCGCAAGGGCAGGCGGCCGCCGACGTGGGCGCGGGCAAGGCCGCCGTCGAGACCGCGCAGATCAACCTCGGCTATACGGATGTCGTCTCGCCGATCACGGGCCGCGTCGGCATCTCGCAGGTCACGCCGGGCGCGTACGTGCAGGCGAGCCAGGCGACGCTGATGTCGACCGTCCAGCAGCTCGATCCGGTCTACGTCGATCTCACGCAGTCGAGCCTCGACGGCCTGAAGCTGCGCCAGGACATCCAGAGCGGGCGCATCAAGACGGAAGGCCCGGGCGCGGCGAAGGTCACGCTGATTCTCGAGGACGGCAAGCCGTACCCGGAGCGGGGCAAGCTGCAGTTCAGCGATGTCACGGTCGACCAGACGACGGGCTCGGTCACGATCCGCGCGATCTTCCCGAACAAGCAGCGCGTGCTGCTGCCGGGCATGTTCGTGCGCGCGCGCATCGAAGAGGGCGTCAACGAGAACGCGTTCCTCGTTCCGCAGATCGGCGTCACGCACGATCCGAAGGGCCAGGCGATCGCGATGATCGTCGACGGCAAGGGCAAGGTCGAGCCGCGCGTGCTGGTCACGGGCGGCACGCAGGGCCAGAACTGGGTGGTCGAGAGCGGCCTGCAGGCGGGCGACCGCGTGATCGTGCAGGGCATCGACAAGGTGCGCCCGGGCATGACCGTGAAGGCCGCCGAGGCTCAACTGCCG---------------GCC------------GCGGCGGCC---------------------------------------GGCGCGTCGGGT------------GCCGCGCCC------------------GCGGGC------------GGCTCGCCC---------------------------------GCC------------------------------------------CAGGCCGCGGCG------------------------------GCGAGCGCGGCCGCGTCGGGTGCCGCGCCGTCG------------------------AGCGCT------GCCGCCGCGTCGAGCGCGCAA---
>MFP4__GCA_001320285.1
---------ATGCGCGTCGAA------CGGGTTCCATACCGCTTAATCACTGTCGCGACG---------GCTGCCGTTTTCCTGGCCGCGTGCGGAAAAAAAGAATCGGCTCCGCCCCCTCAAACGCCCGAAGTCGGCGTCGTCACCGTCCAGCCGCAGTCCGTGCCGGTCGTCTCCGAACTGCCGGGCCGTACGAGCGCCTATCTGGTCGCGCAGGTGCGCGCACGGGTCGACGGCATCGTGTTGCGGCGCGAGTTCACGGAAGGCAGCGACGTCAAGGCCGGCCAGCGCCTGTACAAGATCGATCCGGCACCCTATATCGCGCAATTGAACAGCGCGAAGGCGACGCTCGCGAAGGCGCAGGCGAACCTCGCGACGCAGAACGCGCTCGTCGCGCGCTACAAGGTGCTCGTCGCCGCGAACGCGGTCAGCAAGCAGCAGTACGACGATGCGGTGGCCGCGCAAGGGCAGGCGGCCGCCGACGTGGGCGCGGGCAAGGCCGCCGTCGAGACCGCGCAGATCAACCTCGGCTATACGGATGTCGTCTCGCCGATCACGGGCCGCGTCGGCATCTCGCAGGTCACGCCGGGCGCGTACGTGCAGGCGAGCCAGGCGACGCTGATGTCGACCGTCCAGCAGCTCGATCCGGTCTACGTCGATCTCACGCAGTCGAGCCTCGACGGCCTGAAGCTGCGCCAGGACATCCAGAGCGGGCGCATCAAGACGGAAGGCCCGGGCGCGGCGAAGGTCACGCTGATTCTCGAGGACGGCAAGCCGTACCCGGAGCGGGGCAAGCTGCAGTTCAGCGATGTCACGGTCGACCAGACGACGGGCTCGGTCACGATCCGCGCGATCTTCCCGAACAAGCAGCGCGTGCTGCTGCCGGGCATGTTCGTGCGCGCGCGCATCGAAGAGGGCGTCAACGAGAACGCGTTCCTCGTTCCGCAGATCGGCGTCACGCACGATCCGAAGGGCCAGGCGATCGCGATGATCGTCGACGGCAAGGGCAAGGTCGAGCCGCGCGTGCTGGTCACGGGCGGCACGCAGGGCCAGAACTGGGTGGTCGAGAGCGGCCTGCAGGCGGGCGACCGCGTGATCGTGCAGGGCATCGACAAGGTGCGCCCGGGCATGACCGTGAAGGCCGCCGAGGCTCAACTGCCG---------------GCC------------GCGGCGGCC---------------------------------------GGCGCGTCGGGT------------GCCGCGCCC------------------GCGGGC------------GGCTCGCCC---------------------------------GCC------------------------------------------CAGGCCGCGGCG------------------------------GCGAGCGCGGCCGCGTCGGGCGCCGCGCCGTCG------------------------AGCGCT------GCCGCCGCGTCGAGCGCGCAA---
>MFP4__GCA_001320465.1
---------ATGCGCGTCGAA------CGGGTTCCATACCGCTTAATCACTGTCGCGACG---------GCTGCCGTTTTCCTGGCCGCGTGCGGAAAAAAAGAATCGGCTCCGCCCCCTCAAACGCCCGAAGTCGGCGTCGTCACCGTCCAGCCGCAGTCCGTGCCGGTCGTCTCCGAACTGCCGGGCCGTACGAGCGCCTATCTGGTCGCGCAGGTGCGCGCACGGGTCGACGGCATCGTGTTGCGGCGCGAGTTCACGGAAGGCAGCGACGTCAAGGCCGGCCAGCGCCTGTACAAGATCGATCCGGCACCCTATATCGCGCAATTGAACAGCGCGAAGGCGACGCTCGCGAAGGCGCAGGCGAACCTCGCGACGCAGAACGCGCTCGTCGCGCGCTACAAGGTGCTCGTCGCCGCGAACGCGGTCAGCAAGCAGCAGTACGACGATGCGGTGGCCGCGCAAGGGCAGGCGGCCGCCGACGTGGGCGCGGGCAAGGCCGCCGTCGAGACCGCGCAGATCAACCTCGGCTATACGGATGTCGTCTCGCCGATCACGGGCCGCGTCGGCATCTCGCAGGTCACGCCGGGCGCGTACGTGCAGGCGAGCCAGGCGACGCTGATGTCGACCGTCCAGCAGCTCGATCCGGTCTACGTCGATCTCACGCAGTCGAGCCTCGACGGCCTGAAGCTGCGCCAGGACATCCAGAGCGGGCGCATCAAGACGGAAGGCCCGGGCGCGGCGAAGGTCACGCTGATTCTCGAGGACGGCAAGCCGTACCCGGAGCGGGGCAAGCTGCAGTTCAGCGATGTCACGGTCGACCAGACGACGGGCTCGGTCACGATCCGCGCGATCTTCCCGAACAAGCAGCGCGTGCTGCTGCCGGGCATGTTCGTGCGCGCGCGCATCGAAGAGGGCGTCAACGAGAACGCGTTCCTCGTTCCGCAGATCGGCGTCACGCACGATCCGAAGGGCCAGGCGATCGCGATGATCGTCGACGGCAAGGGCAAGGTCGAGCCGCGCGTGCTGGTCACGGGCGGCACGCAGGGCCAGAACTGGGTGGTCGAGAGCGGCCTGCAGGCGGGCGACCGCGTGATCGTGCAGGGCATCGACAAGGTGCGCCCGGGCATGACCGTGAAGGCCGCCGAGGCTCAACTGCCG---------------GCC------------GCGGCGGCC---------------------------------------GGCGCGTCGGGT------------GCCGCGCCC------------------GCGGGC------------GGCTCGCCC---------------------------------GCC------------------------------------------CAGGCCGCGGCG------------------------------GCGAGCGCGGCCGCGTCGGGCGCCGCGCCGTCG------------------------AGCGCT------GCCGCCGCGTCGAGCGCGCAA---
>MFP4__GCA_001320585.1
---------ATGCGCGTCGAA------CGGGTTCCATACCGCTTAATCACTGTCGCGACG---------GCTGCCGTTTTCCTGGCCGCGTGCGGAAAAAAAGAATCGGCTCCGCCCCCTCAAACGCCCGAAGTCGGCGTCGTCACCGTCCAGCCGCAGTCCGTGCCGGTCGTCTCCGAACTGCCGGGCCGTACGAGCGCCTATCTGGTCGCGCAGGTGCGCGCACGGGTCGACGGCATCGTGTTGCGGCGCGAGTTCACGGAAGGCAGCGACGTCAAGGCCGGCCAGCGCCTGTACAAGATCGATCCGGCACCCTATATCGCGCAATTGAACAGCGCGAAGGCGACGCTCGCGAAGGCGCAGGCGAACCTCGCGACGCAGAACGCGCTCGTCGCGCGCTACAAGGTGCTCGTCGCCGCGAACGCGGTCAGCAAGCAGCAGTACGACGATGCGGTGGCCGCGCAAGGGCAGGCGGCCGCCGACGTGGGCGCGGGCAAGGCCGCCGTCGAGACCGCGCAGATCAACCTCGGCTATACGGATGTCGTCTCGCCGATCACGGGCCGCGTCGGCATCTCGCAGGTCACGCCGGGCGCGTACGTGCAGGCGAGCCAGGCGACGCTGATGTCGACCGTCCAGCAGCTCGATCCGGTCTACGTCGATCTCACGCAGTCGAGCCTCGACGGCCTGAAGCTGCGCCAGGACATCCAGAGCGGGCGCATCAAGACGGAAGGCCCGGGCGCGGCGAAGGTCACGCTGATTCTCGAGGACGGCAAGCCGTACCCGGAGCGGGGCAAGCTGCAGTTCAGCGATGTCACGGTCGACCAGACGACGGGCTCGGTCACGATCCGCGCGATCTTCCCGAACAAGCAGCGCGTGCTGCTGCCGGGCATGTTCGTGCGCGCGCGCATCGAAGAGGGCGTCAACGAGAACGCGTTCCTCGTTCCGCAGATCGGCGTCACGCACGATCCGAAGGGCCAGGCGATCGCGATGATCGTCGACGGCAAGGGCAAGGTCGAGCCGCGCGTGCTGGTCACGGGCGGCACGCAGGGCCAGAACTGGGTGGTCGAGAGCGGCCTGCAGGCGGGCGACCGCGTGATCGTGCAGGGCATCGACAAGGTGCGCCCGGGCATGACCGTGAAGGCCGCCGAGGCTCAACTGCCG---------------GCC------------GCGGCGGCC---------------------------------------GGCGCGTCGGGT------------GCCGCGCCC------------------GCGGGC------------GGCTCGCCC---------------------------------GCC------------------------------------------CAGGCCGCGGCG------------------------------GCGAGCGCGGCCGCGTCGGGTGCCGCGCCGTCG------------------------AGCGCT------GCCGCCGCGTCGAGCGCGCAA---
>MFP4__GCA_001320645.1
---------ATGCGCGTCGAA------CGGGTTCCATACCGCTTAATCACTGTCGCGACG---------GCTGCCGTTTTCCTGGCCGCGTGCGGAAAAAAAGAATCGGCTCCGCCCCCTCAAACGCCCGAAGTCGGCGTCGTCACCGTCCAGCCGCAGTCCGTGCCGGTCGTCTCCGAACTGCCGGGCCGTACGAGCGCCTATCTGGTCGCGCAGGTGCGCGCACGGGTCGACGGCATCGTGTTGCGGCGCGAGTTCACGGAAGGCAGCGACGTCAAGGCCGGCCAGCGCCTGTACAAGATCGATCCGGCACCCTATATCGCGCAATTGAACAGCGCGAAGGCGACGCTCGCGAAGGCGCAGGCGAACCTCGCGACGCAGAACGCGCTCGTCGCGCGCTACAAGGTGCTCGTCGCCGCGAACGCGGTCAGCAAGCAGCAGTACGACGATGCGGTGGCCGCGCAAGGGCAGGCGGCCGCCGACGTGGGCGCGGGCAAGGCCGCCGTCGAGACCGCGCAGATCAACCTCGGCTATACGGATGTCGTCTCGCCGATCACGGGCCGCGTCGGCATCTCGCAGGTCACGCCGGGCGCGTACGTGCAGGCGAGCCAGGCGACGCTGATGTCGACCGTCCAGCAGCTCGATCCGGTCTACGTCGATCTCACGCAGTCGAGCCTCGACGGCCTGAAGCTGCGCCAGGACATCCAGAGCGGGCGCATCAAGACGGAAGGCCCGGGCGCGGCGAAGGTCACGCTGATTCTCGAGGACGGCAAGCCGTACCCGGAGCGGGGCAAGCTGCAGTTCAGCGATGTCACGGTCGACCAGACGACGGGCTCGGTCACGATCCGCGCGATCTTCCCGAACAAGCAGCGCGTGCTGCTGCCGGGCATGTTCGTGCGCGCGCGCATCGAAGAGGGCGTCAACGAGAACGCGTTCCTCGTTCCGCAGATCGGCGTCACGCACGATCCGAAGGGCCAGGCGATCGCGATGATCGTCGACGGCAAGGGCAAGGTCGAGCCGCGCGTGCTGGTCACGGGCGGCACGCAGGGCCAGAACTGGGTGGTCGAGAGCGGCCTGCAGGCGGGCGACCGCGTGATCGTGCAGGGCATCGACAAGGTGCGCCCGGGCATGACCGTGAAGGCCGCCGAGGCTCAACTGCCG---------------GCC------------GCGGCGGCC---------------------------------------GGCGCGTCGGGT------------GCCGCGCCC------------------GCGGGC------------GGCTCGCCC---------------------------------GCC------------------------------------------CAGGCCGCGGCG------------------------------GCGAGCGCGGCCGCGTCGGGTGCCGCGCCGTCG------------------------AGCGCT------GCCGCCGCGTCGAGCGCGCAA---
>MFP4__GCA_001320755.1
---------ATGCGCGTCGAA------CGGGTTCCATACCGCTTAATCACTGTCGCGACG---------GCTGCCGTTTTCCTGGCCGCGTGCGGAAAAAAAGAATCGGCTCCGCCCCCTCAAACGCCCGAAGTCGGCGTCGTCACCGTCCAGCCGCAGTCCGTGCCGGTCGTCTCCGAACTGCCGGGCCGTACGAGCGCCTATCTGGTCGCGCAGGTGCGCGCACGGGTCGACGGCATCGTGTTGCGGCGCGAGTTCACGGAAGGCAGCGACGTCAAGGCCGGCCAGCGCCTGTACAAGATCGATCCGGCACCCTATATCGCGCAATTGAACAGCGCGAAGGCGACGCTCGCGAAGGCGCAGGCGAACCTCGCGACGCAGAACGCGCTCGTCGCGCGCTACAAGGTGCTCGTCGCCGCGAACGCGGTCAGCAAGCAGCAGTACGACGATGCGGTGGCCGCGCAAGGGCAGGCGGCCGCCGACGTGGGCGCGGGCAAGGCCGCCGTCGAGACCGCGCAGATCAACCTCGGCTATACGGATGTCGTCTCGCCGATCACGGGCCGCGTCGGCATCTCGCAGGTCACGCCGGGCGCGTACGTGCAGGCGAGCCAGGCGACGCTGATGTCGACCGTCCAGCAGCTCGATCCGGTCTACGTCGATCTCACGCAGTCGAGCCTCGACGGCCTGAAGCTGCGCCAGGACATCCAGAGCGGGCGCATCAAGACGGAAGGCCCGGGCGCGGCGAAGGTCACGCTGATTCTCGAGGACGGCAAGCCGTACCCGGAGCGGGGCAAGCTGCAGTTCAGCGATGTCACGGTCGACCAGACGACGGGCTCGGTCACGATCCGCGCGATCTTCCCGAACAAGCAGCGCGTGCTGCTGCCGGGCATGTTCGTGCGCGCGCGCATCGAAGAGGGCGTCAACGAGAACGCGTTCCTCGTTCCGCAGATCGGCGTCACGCACGATCCGAAGGGCCAGGCGATCGCGATGATCGTCGACGGCAAGGGCAAGGTCGAGCCGCGCGTGCTGGTCACGGGCGGCACGCAGGGCCAGAACTGGGTGGTCGAGAGCGGCCTGCAGGCGGGCGACCGCGTGATCGTGCAGGGCATCGACAAGGTGCGCCCGGGCATGACCGTGAAGGCCGCCGAGGCTCAACTGCCG---------------GCC------------GCGGCGGCC---------------------------------------GGCGCGTCGGGT------------GCCGCGCCC------------------GCGGGC------------GGCTCGCCC---------------------------------GCC------------------------------------------CAGGCCGCGGCG------------------------------GCGAGCGCGGCCGCGTCGGGTGCCGCGCCGTCG------------------------AGCGCT------GCCGCCGCGTCGAGCGCGCAA---
>MFP4__GCA_001326895.1
---------ATGCGCGTCGAA------CGGGTTCCATACCGCTTAATCACTGTCGCGACG---------GCTGCCGTTTTCCTGGCCGCGTGCGGAAAAAAAGAATCGGCTCCGCCCCCTCAAACGCCCGAAGTCGGCGTCGTCACCGTCCAGCCGCAGTCCGTGCCGGTCGTCTCCGAACTGCCGGGCCGTACGAGCGCCTATCTGGTCGCGCAGGTGCGCGCACGGGTCGACGGCATCGTGTTGCGGCGCGAGTTCACGGAAGGCAGCGACGTCAAGGCCGGCCAGCGCCTGTACAAGATCGATCCGGCACCCTATATCGCGCAATTGAACAGCGCGAAGGCGACGCTCGCGAAGGCGCAGGCGAACCTCGCGACGCAGAACGCGCTCGTCGCGCGCTACAAGGTGCTCGTCGCCGCGAACGCGGTCAGCAAGCAGCAGTACGACGATGCGGTGGCCGCGCAAGGGCAGGCGGCCGCCGACGTGGGCGCGGGCAAGGCCGCCGTCGAGACCGCGCAGATCAACCTCGGCTATACGGATGTCGTCTCGCCGATCACGGGCCGCGTCGGCATCTCGCAGGTCACGCCGGGCGCGTACGTGCAGGCGAGCCAGGCGACGCTGATGTCGACCGTCCAGCAGCTCGATCCGGTCTACGTCGATCTCACGCAGTCGAGCCTCGACGGCCTGAAGCTGCGCCAGGATATCCAGAGCGGGCGCATCAAGACGGAAGGCCCGGGCGCGGCGAAGGTCACGCTGATTCTCGAGGACGGCAAGCCGTACCCGGAGCGGGGCAAGCTGCAGTTCAGCGATGTCACGGTCGACCAGACGACGGGCTCGGTCACGATCCGCGCGATCTTCCCGAACAAGCAGCGCGTGCTGCTGCCGGGCATGTTCGTGCGCGCGCGCATCGAAGAGGGCGTCAACGAGAACGCGTTCCTCGTTCCGCAGATCGGCGTCACGCACGATCCGAAGGGCCAGGCGATCGCGATGATCGTCGACGGCAAGGGCAAGGTCGAGCCGCGCGTGCTGGTCACGGGCGGCACGCAGGGCCAGAACTGGGTGGTCGAGAGCGGCCTGCAGGCGGGCGACCGCGTGATCGTGCAGGGCATCGACAAGGTGCGCCCGGGCATGACCGTGAAGGCCGCCGAGGCTCAACTGCCG---------------GCC------------GCGGCGGCC---------------------------------------GGCGCGTCGGGT------------GCCGCGCCG------------------------------------TCGAGCGCT---------------------------------------------------------------------------------------------------------------------------------------------------------------------------------------------GCCGCCGCGTCGAGCGCGCAA---
>MFP4__GCA_001326935.1
---------ATGCGCGTCGAA------CGGGTTCCATACCGCTTAATCACTGTCGCGACG---------GCTGCCGTTTTCCTGGCCGCGTGCGGAAAAAAAGAATCGGCTCCGCCCCCTCAAACGCCCGAAGTCGGCGTCGTCACCGTCCAGCCGCAGTCCGTGCCGGTCGTCTCCGAACTGCCGGGCCGTACGAGCGCCTATCTGGTCGCGCAGGTGCGCGCACGGGTCGACGGCATCGTGTTGCGGCGCGAGTTCACGGAAGGCAGCGACGTCAAGGCCGGCCAGCGCCTGTACAAGATCGATCCGGCACCCTATATCGCGCAATTGAACAGCGCGAAGGCGACGCTCGCGAAGGCGCAGGCGAACCTCGCGACGCAGAACGCGCTCGTCGCGCGCTACAAGGTGCTCGTCGCCGCGAACGCGGTCAGCAAGCAGCAGTACGACGATGCGGTGGCCGCGCAAGGGCAGGCGGCCGCCGACGTGGGCGCGGGCAAGGCCGCCGTCGAGACCGCGCAGATCAACCTCGGCTATACGGATGTCGTCTCGCCGATCACGGGCCGCGTCGGCATCTCGCAGGTCACGCCGGGCGCGTACGTGCAGGCGAGCCAGGCGACGCTGATGTCGACCGTCCAGCAGCTCGATCCGGTCTACGTCGATCTCACGCAGTCGAGCCTCGACGGCCTGAAGCTGCGCCAGGACATCCAGAGCGGGCGCATCAAGACGGAAGGCCCGGGCGCGGCGAAGGTCACGCTGATTCTCGAGGACGGCAAGCCGTACCCGGAGCGGGGCAAGCTGCAGTTCAGCGATGTCACGGTCGACCAGACGACGGGCTCGGTCACGATCCGCGCGATCTTCCCGAACAAGCAGCGCGTGCTGCTGCCGGGCATGTTCGTGCGCGCGCGCATCGAAGAGGGCGTCAACGAGAACGCGTTCCTCGTTCCGCAGATCGGCGTCACGCACGATCCGAAGGGCCAGGCGATCGCGATGATCGTCGACGGCAAGGGCAAGGTCGAGCCGCGCGTGCTGGTCACGGGCGGCACGCAGGGCCAGAACTGGGTGGTCGAGAGCGGCCTGCAGGCGGGCGACCGCGTGATCGTGCAGGGCATCGACAAGGTGCGCCCGGGCATGACCGTGAAGGCCGCCGAGGCTCAACTGCCG---------------GCC------------GCGGCGGCC---------------------------------------GGCGCGTCGGGT------------GCCGCGCCC------------------GCGGGC------------GGCTCGCCC---------------------------------GCC------------------------------------------CAGGCCGCGGCG------------------------------GCGAGCGCGGCCGCGTCGGGTGCCGCGCCGTCG------------------------AGCGCT------GCCGCCGCGTCGAGCGCGCAA---
>MFP4__GCA_001326995.1
---------ATGCGCGTCGAA------CGGGTTCCATACCGCTTAATCACTGTCGCGACG---------GCTGCCGTTTTCCTGGCCGCGTGCGGAAAAAAAGAATCGGCTCCGCCCCCTCAAACGCCCGAAGTCGGCGTCGTCACCGTCCAGCCGCAGTCCGTGCCGGTCGTCTCCGAACTGCCGGGCCGTACGAGCGCCTATCTGGTCGCGCAGGTGCGCGCACGGGTCGACGGCATCGTGTTGCGGCGCGAGTTCACGGAAGGCAGCGACGTCAAGGCCGGCCAGCGCCTGTACAAGATCGATCCGGCACCCTATATCGCGCAATTGAACAGCGCGAAGGCGACGCTCGCGAAGGCGCAGGCGAACCTCGCGACGCAGAACGCGCTCGTCGCGCGCTACAAGGTGCTCGTCGCCGCGAACGCGGTCAGCAAGCAGCAGTACGACGATGCGGTGGCCGCGCAAGGGCAGGCGGCCGCCGACGTGGGCGCGGGCAAGGCCGCCGTCGAGACCGCGCAGATCAACCTCGGCTATACGGATGTCGTCTCGCCGATCACGGGCCGCGTCGGCATCTCGCAGGTCACGCCGGGCGCGTACGTGCAGGCGAGCCAGGCGACGCTGATGTCGACCGTCCAGCAGCTCGATCCGGTCTACGTCGATCTCACGCAGTCGAGCCTCGACGGCCTGAAGCTGCGCCAGGACATCCAGAGCGGGCGCATCAAGACGGAAGGCCCGGGCGCGGCGAAGGTCACGCTGATTCTCGAGGACGGCAAGCCGTACCCGGAGCGGGGCAAGCTGCAGTTCAGCGATGTCACGGTCGACCAGACGACGGGCTCGGTCACGATCCGCGCGATCTTCCCGAACAAGCAGCGCGTGCTGCTGCCGGGCATGTTCGTGCGCGCGCGCATCGAAGAGGGCGTCAACGAGAACGCGTTCCTCGTTCCGCAGATCGGCGTCACGCACGATCCGAAGGGCCAGGCGATCGCGATGATCGTCGACGGCAAGGGCAAGGTCGAGCCGCGCGTGCTGGTCACGGGCGGCACGCAGGGCCAGAACTGGGTGGTCGAGAGCGGCCTGCAGGCGGGCGACCGCGTGATCGTGCAGGGCATCGACAAGGTGCGCCCGGGCATGACCGTGAAGGCCGCCGAGGCTCAACTGCCG---------------GCC------------GCGGCGGCC---------------------------------------GGCGCGTCGGGT------------GCCGCGCCC------------------GCGGGC------------GGCTCGCCC---------------------------------GCC------------------------------------------CAGGCCGCGGCG------------------------------GCGAGCGCGGCCGCGTCGGGCGCCGCGCCGTCG------------------------AGCGCT------GCCGCCGCGTCGAGCGCGCAA---
>MFP4__GCA_001327035.1
---------ATGCGCGTCGAA------CGGGTTCCATACCGCTTAATCACTGTCGCGACG---------GCTGCCGTTTTCCTGGCCGCGTGCGGAAAAAAAGAATCGGCTCCGCCCCCTCAAACGCCCGAAGTCGGCGTCGTCACCGTCCAGCCGCAGTCCGTGCCGGTCGTCTCCGAACTGCCGGGCCGTACGAGCGCCTATCTGGTCGCGCAGGTGCGCGCACGGGTCGACGGCATCGTGTTGCGGCGCGAGTTCACGGAAGGCAGCGACGTCAAGGCCGGCCAGCGCCTGTACAAGATCGATCCGGCACCCTATATCGCGCAATTGAACAGCGCGAAGGCGACGCTCGCGAAGGCGCAGGCGAACCTCGCGACGCAGAACGCGCTCGTCGCGCGCTACAAGGTGCTCGTCGCCGCGAACGCGGTCAGCAAGCAGCAGTACGACGATGCGGTGGCCGCGCAAGGGCAGGCGGCCGCCGACGTGGGCGCGGGCAAGGCCGCCGTCGAGACCGCGCAGATCAACCTCGGCTATACGGATGTCGTCTCGCCGATCACGGGCCGCGTCGGCATCTCGCAGGTCACGCCGGGCGCGTACGTGCAGGCGAGCCAGGCGACGCTGATGTCGACCGTCCAGCAGCTCGATCCGGTCTACGTCGATCTCACGCAGTCGAGCCTCGACGGCCTGAAGCTGCGCCAGGACATCCAGAGCGGGCGCATCAAGACGGAAGGCCCGGGCGCGGCGAAGGTCACGCTGATTCTCGAGGACGGCAAGCCGTACCCGGAGCGGGGCAAGCTGCAGTTCAGCGATGTCACGGTCGACCAGACGACGGGCTCGGTCACGATCCGCGCGATCTTCCCGAACAAGCAGCGCGTGCTGCTGCCGGGCATGTTCGTGCGCGCGCGCATCGAAGAGGGCGTCAACGAGAACGCGTTCCTCGTTCCGCAGATCGGCGTCACGCACGATCCGAAGGGCCAGGCGATCGCGATGATCGTCGACGGCAAGGGCAAGGTCGAGCCGCGCGTGCTGGTCACGGGCGGCACGCAGGGCCAGAACTGGGTGGTCGAGAGCGGCCTGCAGGCGGGCGACCGCGTGATCGTGCAGGGCATCGACAAGGTGCGCCCGGGCATGACCGTGAAGGCCGCCGAGGCTCAACTGCCG---------------GCC------------GCGGCGGCC---------------------------------------GGCGCGTCGGGT------------GCCGCGCCC------------------GCGGGC------------GGCTCGCCC---------------------------------GCC------------------------------------------CAGGCCGCGGCG------------------------------GCGAGCGCGGCCGCGTCGGGTGCCGCGCCGTCG------------------------AGCGCT------GCCGCCGCGTCGAGCGCGCAA---
>MFP4__GCA_001327075.1
---------ATGCGCGTCGAA------CGGGTTCCATACCGCTTAATCACTGTCGCGACG---------GCTGCCGTTTTCCTGGCCGCGTGCGGAAAAAAAGAATCGGCTCCGCCCCCTCAAACGCCCGAAGTCGGCGTCGTCACCGTCCAGCCGCAGTCCGTGCCGGTCGTCTCCGAACTGCCGGGCCGTACGAGCGCCTATCTGGTCGCGCAGGTGCGCGCACGGGTCGACGGCATCGTGTTGCGGCGCGAGTTCACGGAAGGCAGCGACGTCAAGGCCGGCCAGCGCCTGTACAAGATCGATCCGGCACCCTATATCGCGCAATTGAACAGCGCGAAGGCGACGCTCGCGAAGGCGCAGGCGAACCTCGCGACGCAGAACGCGCTCGTCGCGCGCTACAAGGTGCTCGTCGCCGCGAACGCGGTCAGCAAGCAGCAGTACGACGATGCGGTGGCCGCGCAAGGGCAGGCGGCCGCCGACGTGGGCGCGGGCAAGGCCGCCGTCGAGACCGCGCAGATCAACCTCGGCTATACGGATGTCGTCTCGCCGATCACGGGCCGCGTCGGCATCTCGCAGGTCACGCCGGGCGCGTACGTGCAGGCGAGCCAGGCGACGCTGATGTCGACCGTCCAGCAGCTCGATCCGGTCTACGTCGATCTCACGCAGTCGAGCCTCGACGGCCTGAAGCTGCGCCAGGACATCCAGAGCGGGCGCATCAAGACGGAAGGCCCGGGCGCGGCGAAGGTCACGCTGATTCTCGAGGACGGCAAGCCGTACCCGGAGCGGGGCAAGCTGCAGTTCAGCGATGTCACGGTCGACCAGACGACGGGCTCGGTCACGATCCGCGCGATCTTCCCGAACAAGCAGCGCGTGCTGCTGCCGGGCATGTTCGTGCGCGCGCGCATCGAAGAGGGCGTCAACGAGAACGCGTTCCTCGTTCCGCAGATCGGCGTCACGCACGATCCGAAGGGCCAGGCGATCGCGATGATCGTCGACGGCAAGGGCAAGGTCGAGCCGCGCGTGCTGGTCACGGGCGGCACGCAGGGCCAGAACTGGGTGGTCGAGAGCGGCCTGCAGGCGGGCGACCGCGTGATCGTGCAGGGCATCGACAAGGTGCGCCCGGGCATGACCGTGAAGGCCGCCGAGGCTCAACTGCCG---------------GCC------------GCGGCGGCC---------------------------------------GGCGCGTCGGGT------------GCCGCGCCC------------------GCGGGC------------GGCTCGCCC---------------------------------GCC------------------------------------------CAGGCCGCGGCG------------------------------GCGAGCGCGGCCGCGTCGGGTGCCGCGCCGTCG------------------------AGCGCT------GCCGCCGCGTCGAGCGCGCAA---
>MFP4__GCA_001327155.1
---------ATGCGCGTCGAA------CGGGTTCCATACCGCTTAATCACTGTCGCGACG---------GCTGCCGTTTTCCTGGCCGCGTGCGGAAAAAAAGAATCGGCTCCGCCCCCTCAAACGCCCGAAGTCGGCGTCGTCACCGTCCAGCCGCAGTCCGTGCCGGTCGTCTCCGAACTGCCGGGCCGTACGAGCGCCTATCTGGTCGCGCAGGTGCGCGCACGGGTCGACGGCATCGTGTTGCGGCGCGAGTTCACGGAAGGCAGCGACGTCAAGGCCGGCCAGCGCCTGTACAAGATCGATCCGGCACCCTATATCGCGCAATTGAACAGCGCGAAGGCGACGCTCGCGAAGGCGCAGGCGAACCTCGCGACGCAGAACGCGCTCGTCGCGCGCTACAAGGTGCTCGTCGCCGCGAACGCGGTCAGCAAGCAGCAGTACGACGATGCGGTGGCCGCGCAAGGGCAGGCGGCCGCCGACGTGGGCGCGGGCAAGGCCGCCGTCGAGACCGCGCAGATCAACCTCGGCTATACGGATGTCGTCTCGCCGATCACGGGCCGCGTCGGCATCTCGCAGGTCACGCCGGGCGCGTACGTGCAGGCGAGCCAGGCGACGCTGATGTCGACCGTCCAGCAGCTCGATCCGGTCTACGTCGATCTCACGCAGTCGAGCCTCGACGGCCTGAAGCTGCGCCAGGACATCCAGAGCGGGCGCATCAAGACGGAAGGCCCGGGCGCGGCGAAGGTCACGCTGATTCTCGAGGACGGCAAGCCGTACCCGGAGCGGGGCAAGCTGCAGTTCAGCGATGTCACGGTCGACCAGACGACGGGCTCGGTCACGATCCGCGCGATCTTCCCGAACAAGCAGCGCGTGCTGCTGCCGGGCATGTTCGTGCGCGCGCGCATCGAAGAGGGCGTCAACGAGAACGCGTTCCTCGTTCCGCAGATCGGCGTCACGCACGATCCGAAGGGCCAGGCGATCGCGATGATCGTCGACGGCAAGGGCAAGGTCGAGCCGCGCGTGCTGGTCACGGGCGGCACGCAGGGCCAGAACTGGGTGGTCGAGAGCGGCCTGCAGGCGGGCGACCGCGTGATCGTGCAGGGCATCGACAAGGTGCGCCCGGGCATGACCGTGAAGGCCGCCGAGGCTCAACTGCCG---------------GCC------------GCGGCGGCC---------------------------------------GGCGCGTCGGGT------------GCCGCGCCC------------------GCGGGC------------GGCTCGCCC---------------------------------GCC------------------------------------------CAGGCCGCGGCG------------------------------GCGAGCGCGGCCGCGTCGGGTGCCGCGCCGTCG------------------------AGCGCT------GCCGCCGCGTCGAGCGCGCAA---
>MFP4__GCA_001327195.1
---------ATGCGCGTCGAA------CGGGTTCCATACCGCTTAATCACTGTCGCGACG---------GCTGCCGTTTTCCTGGCCGCGTGCGGAAAAAAAGAATCGGCTCCGCCCCCTCAAACGCCCGAAGTCGGCGTCGTCACCGTCCAGCCGCAGTCCGTGCCGGTCGTCTCCGAACTGCCGGGCCGTACGAGCGCCTATCTGGTCGCGCAGGTGCGCGCACGGGTCGACGGCATCGTGTTGCGGCGCGAGTTCACGGAAGGCAGCGACGTCAAGGCCGGCCAGCGCCTGTACAAGATCGATCCGGCACCCTATATCGCGCAATTGAACAGCGCGAAGGCGACGCTCGCGAAGGCGCAGGCGAACCTCGCGACGCAGAACGCGCTCGTCGCGCGCTACAAGGTGCTCGTCGCCGCGAACGCGGTCAGCAAGCAGCAGTACGACGATGCGGTGGCCGCGCAAGGGCAGGCGGCCGCCGACGTGGGCGCGGGCAAGGCCGCCGTCGAGACCGCGCAGATCAACCTCGGCTATACGGATGTCGTCTCGCCGATCACGGGCCGCGTCGGCATCTCGCAGGTCACGCCGGGCGCGTACGTGCAGGCGAGCCAGGCGACGCTGATGTCGACCGTCCAGCAGCTCGATCCGGTCTACGTCGATCTCACGCAGTCGAGCCTCGACGGCCTGAAGCTGCGCCAGGACATCCAGAGCGGGCGCATCAAGACGGAAGGCCCGGGCGCGGCGAAGGTCACGCTGATTCTCGAGGACGGCAAGCCGTACCCGGAGCGGGGCAAGCTGCAGTTCAGCGATGTCACGGTCGACCAGACGACGGGCTCGGTCACGATCCGCGCGATCTTCCCGAACAAGCAGCGCGTGCTGCTGCCGGGCATGTTCGTGCGCGCGCGCATCGAAGAGGGCGTCAACGAGAACGCGTTCCTCGTTCCGCAGATCGGCGTCACGCACGATCCGAAGGGCCAGGCGATCGCGATGATCGTCGACGGCAAGGGCAAGGTCGAGCCGCGCGTGCTGGTCACGGGCGGCACGCAGGGCCAGAACTGGGTGGTCGAGAGCGGCCTGCAGGCGGGCGACCGCGTGATCGTGCAGGGCATCGACAAGGTGCGCCCGGGCATGACCGTGAAGGCCGCCGAGGCTCAACTGCCG---------------GCC------------GCGGCGGCC---------------------------------------GGCGCGTCGGGT------------GCCGCGCCC------------------GCGGGC------------GGCTCGCCC---------------------------------GCC------------------------------------------CAGGCCGCGGCG------------------------------GCGAGCGCGGCCGCGTCGGGTGCCGCGCCGTCG------------------------AGCGCT------GCCGCCGCGTCGAGCGCGCAA---
>MFP4__GCA_001327375.1
---------ATGCGCGTCGAA------CGGGTTCCATACCGCTTAATCACTGTCGCGACG---------GCTGCCGTTTTCCTGGCCGCGTGCGGAAAAAAAGAATCGGCTCCGCCCCCTCAAACGCCCGAAGTCGGCGTCGTCACCGTCCAGCCGCAGTCCGTGCCGGTCGTCTCCGAACTGCCGGGCCGTACGAGCGCCTATCTGGTCGCGCAGGTGCGCGCACGGGTCGACGGCATCGTGTTGCGGCGCGAGTTCACGGAAGGCAGCGACGTCAAGGCCGGCCAGCGCCTGTACAAGATCGATCCGGCACCCTATATCGCGCAATTGAACAGCGCGAAGGCGACGCTCGCGAAGGCGCAGGCGAACCTCGCGACGCAGAACGCGCTCGTCGCGCGCTACAAGGTGCTCGTCGCCGCGAACGCGGTCAGCAAGCAGCAGTACGACGATGCGGTGGCCGCGCAAGGGCAGGCGGCCGCCGACGTGGGCGCGGGCAAGGCCGCCGTCGAGACCGCGCAGATCAACCTCGGCTATACGGATGTCGTCTCGCCGATCACGGGCCGCGTCGGCATCTCGCAGGTCACGCCGGGCGCGTACGTGCAGGCGAGCCAGGCGACGCTGATGTCGACCGTCCAGCAGCTCGATCCGGTCTACGTCGATCTCACGCAGTCGAGCCTCGACGGCCTGAAGCTGCGCCAGGACATCCAGAGCGGGCGCATCAAGACGGAAGGCCCGGGCGCGGCGAAGGTCACGCTGATTCTCGAGGACGGCAAGCCGTACCCGGAGCGGGGCAAGCTGCAGTTCAGCGATGTCACGGTCGACCAGACGACGGGCTCGGTCACGATCCGCGCGATCTTCCCGAACAAGCAGCGCGTGCTGCTGCCGGGCATGTTCGTGCGCGCGCGCATCGAAGAGGGCGTCAACGAGAACGCGTTCCTCGTTCCGCAGATCGGCGTCACGCACGATCCGAAGGGCCAGGCGATCGCGATGATCGTCGACGGCAAGGGCAAGGTCGAGCCGCGCGTGCTGGTCACGGGCGGCACGCAGGGCCAGAACTGGGTGGTCGAGAGCGGCCTGCAGGCGGGCGACCGCGTGATCGTGCAGGGCATCGACAAGGTGCGCCCGGGCATGACCGTGAAGGCCGCCGAGGCTCAACTGCCG---------------GCC------------GCGGCGGCC---------------------------------------GGCGCGTCGGGT------------GCCGCGCCC------------------GCGGGC------------GGCTCGCCC---------------------------------GCC------------------------------------------CAGGCCGCGGCG------------------------------GCGAGCGCGGCCGCGTCGGGTGCCGCGCCGTCG------------------------AGCGCT------GCCGCCGCGTCGAGCGCGCAA---
>MFP4__GCA_001327395.1
---------ATGCGCGTCGAA------CGGGTTCCATACCGCTTAATCACTGTCGCGACG---------GCTGCCGTTTTCCTGGCCGCGTGCGGAAAAAAAGAATCGGCTCCGCCCCCTCAAACGCCCGAAGTCGGCGTCGTCACCGTCCAGCCGCAGTCCGTGCCGGTCGTCTCCGAACTGCCGGGCCGTACGAGCGCCTATCTGGTCGCGCAGGTGCGCGCACGGGTCGACGGCATCGTGTTGCGGCGCGAGTTCACGGAAGGCAGCGACGTCAAGGCCGGCCAGCGCCTGTACAAGATCGATCCGGCACCCTATATCGCGCAATTGAACAGCGCGAAGGCGACGCTCGCGAAGGCGCAGGCGAACCTCGCGACGCAGAACGCGCTCGTCGCGCGCTACAAGGTGCTCGTCGCCGCGAACGCGGTCAGCAAGCAGCAGTACGACGATGCGGTGGCCGCGCAAGGGCAGGCGGCCGCCGACGTGGGCGCGGGCAAGGCCGCCGTCGAGACCGCGCAGATCAACCTCGGCTATACGGATGTCGTCTCGCCGATCACGGGCCGCGTCGGCATCTCGCAGGTCACGCCGGGCGCGTACGTGCAGGCGAGCCAGGCGACGCTGATGTCGACCGTCCAGCAGCTCGATCCGGTCTACGTCGATCTCACGCAGTCGAGCCTCGACGGCCTGAAGCTGCGCCAGGACATCCAGAGCGGGCGCATCAAGACGGAAGGCCCGGGCGCGGCGAAGGTCACGCTGATTCTCGAGGACGGCAAGCCGTACCCGGAGCGGGGCAAGCTGCAGTTCAGCGATGTCACGGTCGACCAGACGACGGGCTCGGTCACGATCCGCGCGATCTTCCCGAACAAGCAGCGCGTGCTGCTGCCGGGCATGTTCGTGCGCGCGCGCATCGAAGAGGGCGTCAACGAGAACGCGTTCCTCGTTCCGCAGATCGGCGTCACGCACGATCCGAAGGGCCAGGCGATCGCGATGATCGTCGACGGCAAGGGCAAGGTCGAGCCGCGCGTGCTGGTCACGGGCGGCACGCAGGGCCAGAACTGGGTGGTCGAGAGCGGCCTGCAGGCGGGCGACCGCGTGATCGTGCAGGGCATCGACAAGGTGCGCCCGGGCATGACCGTGAAGGCCGCCGAGGCTCAACTGCCG---------------GCC------------GCGGCGGCC---------------------------------------GGCGCGTCGGGT------------GCCGCGCCC------------------GCGGGC------------GGCTCGCCC---------------------------------GCC------------------------------------------CAGGCCGCGGCG------------------------------GCGAGCGCGGCCGCGTCGGGTGCCGCGCCGTCG------------------------AGCGCT------GCCGCCGCGTCGAGCGCGCAA---
>MFP4__GCA_001327435.1
---------ATGCGCGTCGAA------CGGGTTCCATACCGCTTAATCACTGTCGCGACG---------GCTGCCGTTTTCCTGGCCGCGTGCGGAAAAAAAGAATCGGCTCCGCCCCCTCAAACGCCCGAAGTCGGCGTCGTCACCGTCCAGCCGCAGTCCGTGCCGGTCGTCTCCGAACTGCCGGGCCGTACGAGCGCCTATCTGGTCGCGCAGGTGCGCGCACGGGTCGACGGCATCGTGTTGCGGCGCGAGTTCACGGAAGGCAGCGACGTCAAGGCCGGCCAGCGCCTGTACAAGATCGATCCGGCACCCTATATCGCGCAATTGAACAGCGCGAAGGCGACGCTCGCGAAGGCGCAGGCGAACCTCGCGACGCAGAACGCGCTCGTCGCGCGCTACAAGGTGCTCGTCGCCGCGAACGCGGTCAGCAAGCAGCAGTACGACGATGCGGTGGCCGCGCAAGGGCAGGCGGCCGCCGACGTGGGCGCGGGCAAGGCCGCCGTCGAGACCGCGCAGATCAACCTCGGCTATACGGATGTCGTCTCGCCGATCACGGGCCGCGTCGGCATCTCGCAGGTCACGCCGGGCGCGTACGTGCAGGCGAGCCAGGCGACGCTGATGTCGACCGTCCAGCAGCTCGATCCGGTCTACGTCGATCTCACGCAGTCGAGCCTCGACGGCCTGAAGCTGCGCCAGGACATCCAGAGCGGGCGCATCAAGACGGAAGGCCCGGGCGCGGCGAAGGTCACGCTGATTCTCGAGGACGGCAAGCCGTACCCGGAGCGGGGCAAGCTGCAGTTCAGCGATGTCACGGTCGACCAGACGACGGGCTCGGTCACGATCCGCGCGATCTTCCCGAACAAGCAGCGCGTGCTGCTGCCGGGCATGTTCGTGCGCGCGCGCATCGAAGAGGGCGTCAACGAGAACGCGTTCCTCGTTCCGCAGATCGGCGTCACGCACGATCCGAAGGGCCAGGCGATCGCGATGATCGTCGACGGCAAGGGCAAGGTCGAGCCGCGCGTGCTGGTCACGGGCGGCACGCAGGGCCAGAACTGGGTGGTCGAGAGCGGCCTGCAGGCGGGCGACCGCGTGATCGTGCAGGGCATCGACAAGGTGCGCCCGGGCATGACCGTGAAGGCCGCCGAGGCTCAACTGCCG---------------GCC------------GCGGCGGCC---------------------------------------GGCGCGTCGGGT------------GCCGCGCCC------------------GCGGGC------------GGCTCGCCC---------------------------------GCC------------------------------------------CAGGCCGCGGCG------------------------------GCGAGCGCGGCCGCGTCGGGTGCCGCGCCGTCG------------------------AGCGCT------GCCGCCGCGTCGAGCGCGCAA---
>MFP4__GCA_001327475.1
---------ATGCGCGTCGAA------CGGGTTCCATACCGCTTAATCACTGTCGCGACG---------GCTGCCGTTTTCCTGGCCGCGTGCGGAAAAAAAGAATCGGCTCCGCCCCCTCAAACGCCCGAAGTCGGCGTCGTCACCGTCCAGCCGCAGTCCGTGCCGGTCGTCTCCGAACTGCCGGGCCGTACGAGCGCCTATCTGGTCGCGCAGGTGCGCGCACGGGTCGACGGCATCGTGTTGCGGCGCGAGTTCACGGAAGGCAGCGACGTCAAGGCCGGCCAGCGCCTGTACAAGATCGATCCGGCACCCTATATCGCGCAATTGAACAGCGCGAAGGCGACGCTCGCGAAGGCGCAGGCGAACCTCGCGACGCAGAACGCGCTCGTCGCGCGCTACAAGGTGCTCGTCGCCGCGAACGCGGTCAGCAAGCAGCAGTACGACGATGCGGTGGCCGCGCAAGGGCAGGCGGCCGCCGACGTGGGCGCGGGCAAGGCCGCCGTCGAGACCGCGCAGATCAACCTCGGCTATACGGATGTCGTCTCGCCGATCACGGGCCGCGTCGGCATCTCGCAGGTCACGCCGGGCGCGTACGTGCAGGCGAGCCAGGCGACGCTGATGTCGACCGTCCAGCAGCTCGATCCGGTCTACGTCGATCTCACGCAGTCGAGCCTCGACGGCCTGAAGCTGCGCCAGGACATCCAGAGCGGGCGCATCAAGACGGAAGGCCCGGGCGCGGCGAAGGTCACGCTGATTCTCGAGGACGGCAAGCCGTACCCGGAGCGGGGCAAGCTGCAGTTCAGCGATGTCACGGTCGACCAGACGACGGGCTCGGTCACGATCCGCGCGATCTTCCCGAACAAGCAGCGCGTGCTGCTGCCGGGCATGTTCGTGCGCGCGCGCATCGAAGAGGGCGTCAACGAGAACGCGTTCCTCGTTCCGCAGATCGGCGTCACGCACGATCCGAAGGGCCAGGCGATCGCGATGATCGTCGACGGCAAGGGCAAGGTCGAGCCGCGCGTGCTGGTCACGGGCGGCACGCAGGGCCAGAACTGGGTGGTCGAGAGCGGCCTGCAGGCGGGCGACCGCGTGATCGTGCAGGGCATCGACAAGGTGCGCCCGGGCATGACCGTGAAGGCCGCCGAGGCTCAACTGCCG---------------GCC------------GCGGCGGCC---------------------------------------GGCGCGTCGGGT------------GCCGCGCCC------------------GCGGGC------------GGCTCGCCC---------------------------------GCC------------------------------------------CAGGCCGCGGCG------------------------------GCGAGCGCGGCCGCGTCGGGTGCCGCGCCGTCG------------------------AGCGCT------GCCGCCGCGTCGAGCGCGCAA---
>MFP4__GCA_001327555.1
---------ATGCGCGTCGAA------CGGGTTCCATACCGCTTAATCACTGTCGCGACG---------GCTGCCGTTTTCCTGGCCGCGTGCGGAAAAAAAGAATCGGCTCCGCCCCCTCAAACGCCCGAAGTCGGCGTCGTCACCGTCCAGCCGCAGTCCGTGCCGGTCGTCTCCGAACTGCCGGGCCGTACGAGCGCCTATCTGGTCGCGCAGGTGCGCGCACGGGTCGACGGCATCGTGTTGCGGCGCGAGTTCACGGAAGGCAGCGACGTCAAGGCCGGCCAGCGCCTGTACAAGATCGATCCGGCACCCTATATCGCGCAATTGAACAGCGCGAAGGCGACGCTCGCGAAGGCGCAGGCGAACCTCGCGACGCAGAACGCGCTCGTCGCGCGCTACAAGGTGCTCGTCGCCGCGAACGCGGTCAGCAAGCAGCAGTACGACGATGCGGTGGCCGCGCAAGGGCAGGCGGCCGCCGACGTGGGCGCGGGCAAGGCCGCCGTCGAGACCGCGCAGATCAACCTCGGCTATACGGATGTCGTCTCGCCGATCACGGGCCGCGTCGGCATCTCGCAGGTCACGCCGGGCGCGTACGTGCAGGCGAGCCAGGCGACGCTGATGTCGACCGTCCAGCAGCTCGATCCGGTCTACGTCGATCTCACGCAGTCGAGCCTCGACGGCCTGAAGCTGCGCCAGGACATCCAGAGCGGGCGCATCAAGACGGAAGGCCCGGGCGCGGCGAAGGTCACGCTGATTCTCGAGGACGGCAAGCCGTACCCGGAGCGGGGCAAGCTGCAGTTCAGCGATGTCACGGTCGACCAGACGACGGGCTCGGTCACGATCCGCGCGATCTTCCCGAACAAGCAGCGCGTGCTGCTGCCGGGCATGTTCGTGCGCGCGCGCATCGAAGAGGGCGTCAACGAGAACGCGTTCCTCGTTCCGCAGATCGGCGTCACGCACGATCCGAAGGGCCAGGCGATCGCGATGATCGTCGACGGCAAGGGCAAGGTCGAGCCGCGCGTGCTGGTCACGGGCGGCACGCAGGGCCAGAACTGGGTGGTCGAGAGCGGCCTGCAGGCGGGCGACCGCGTGATCGTGCAGGGCATCGACAAGGTGCGCCCGGGCATGACCGTGAAGGCCGCCGAGGCTCAACTGCCG---------------GCC------------GCGGCGGCC---------------------------------------GGCGCGTCGGGT------------GCCGCGCCC------------------GCGGGC------------GGCTCGCCC---------------------------------GCC------------------------------------------CAGGCCGCGGCG------------------------------GCGAGCGCGGCCGCGTCGGGTGCCGCGCCGTCG------------------------AGCGCT------GCCGCCGCGTCGAGCGCGCAA---
>MFP4__GCA_001327575.1
---------ATGCGCGTCGAA------CGGGTTCCATACCGCTTAATCACTGTCGCGACG---------GCTGCCGTTTTCCTGGCCGCGTGCGGAAAAAAAGAATCGGCTCCGCCCCCTCAAACGCCCGAAGTCGGCGTCGTCACCGTCCAGCCGCAGTCCGTGCCGGTCGTCTCCGAACTGCCGGGCCGTACGAGCGCCTATCTGGTCGCGCAGGTGCGCGCACGGGTCGACGGCATCGTGTTGCGGCGCGAGTTCACGGAAGGCAGCGACGTCAAGGCCGGCCAGCGCCTGTACAAGATCGATCCGGCACCCTATATCGCGCAATTGAACAGCGCGAAGGCGACGCTCGCGAAGGCGCAGGCGAACCTCGCGACGCAGAACGCGCTCGTCGCGCGCTACAAGGTGCTCGTCGCCGCGAACGCGGTCAGCAAGCAGCAGTACGACGATGCGGTGGCCGCGCAAGGGCAGGCGGCCGCCGACGTGGGCGCGGGCAAGGCCGCCGTCGAGACCGCGCAGATCAACCTCGGCTATACGGATGTCGTCTCGCCGATCACGGGCCGCGTCGGCATCTCGCAGGTCACGCCGGGCGCGTACGTGCAGGCGAGCCAGGCGACGCTGATGTCGACCGTCCAGCAGCTCGATCCGGTCTACGTCGATCTCACGCAGTCGAGCCTCGACGGCCTGAAGCTGCGCCAGGACATCCAGAGCGGGCGCATCAAGACGGAAGGCCCGGGCGCGGCGAAGGTCACGCTGATTCTCGAGGACGGCAAGCCGTACCCGGAGCGGGGCAAGCTGCAGTTCAGCGATGTCACGGTCGACCAGACGACGGGCTCGGTCACGATCCGCGCGATCTTCCCGAACAAGCAGCGCGTGCTGCTGCCGGGCATGTTCGTGCGCGCGCGCATCGAAGAGGGCGTCAACGAGAACGCGTTCCTCGTTCCGCAGATCGGCGTCACGCACGATCCGAAGGGCCAGGCGATCGCGATGATCGTCGACGGCAAGGGCAAGGTCGAGCCGCGCGTGCTGGTCACGGGCGGCACGCAGGGCCAGAACTGGGTGGTCGAGAGCGGCCTGCAGGCGGGCGACCGCGTGATCGTGCAGGGCATCGACAAGGTGCGCCCGGGCATGACCGTGAAGGCCGCCGAGGCTCAACTGCCG---------------GCC------------GCGGCGGCC---------------------------------------GGCGCGTCGGGT------------GCCGCGCCC------------------GCGGGC------------GGCTCGCCC---------------------------------GCC------------------------------------------CAGGCCGCGGCG------------------------------GCGAGCGCGGCCGCGTCGGGTGCCGCGCCGTCG------------------------AGCGCT------GCCGCCGCGTCGAGCGCGCAA---
>MFP4__GCA_000774345.1
---------ATGCGCGTCGAA------CGGGTTCCATACCGCTTAATCACTGTCGCGACG---------GCTGCCGTTTTCCTGGCCGCGTGCGGAAAAAAAGAATCGGCTCCGCCCCCTCAAACGCCCGAAGTCGGCGTCGTCACCGTCCAGCCGCAGTCCGTGCCGGTCGTCTCCGAACTGCCGGGCCGTACGAGCGCCTATCTGGTCGCGCAGGTGCGCGCACGGGTCGACGGCATCGTGTTGCGGCGCGAGTTCACCGAAGGCAGCGACGTCAAGGCCGGCCAGCGCCTGTACAAGATCGATCCGGCACCCTATATCGCGCAATTGAACAGCGCGAAGGCGACGCTCGCGAAGGCGCAGGCGAACCTCGCGACGCAGAACGCGCTCGTCGCGCGCTACAAGGTGCTCGTCGCCGCGAACGCGGTCAGCAAGCAGCAGTACGACGATGCGGTGGCCGCGCAAGGGCAGGCGGCCGCCGACGTGGGCGCGGGCAAGGCCGCCGTCGAGACCGCGCAGATCAACCTCGGCTATACGGATGTCGTCTCGCCGATCACGGGCCGCGTCGGCATCTCGCAGGTCACGCCGGGCGCGTACGTGCAGGCGAGCCAGGCGACGCTGATGTCGACCGTCCAGCAGCTCGATCCGGTCTACGTCGATCTCACGCAGTCGAGCCTCGACGGCCTGAAGCTGCGCCAGGACATCCAGAGCGGGCGCATCAAGACGGAAGGCCCGGGCGCGGCGAAGGTCACGCTGATTCTCGAGGACGGCAAGCCGTACCCGGAGCGGGGCAAGCTGCAGTTCAGCGATGTCACGGTCGACCAGACGACGGGCTCGGTCACGATCCGCGCGATCTTCCCGAACAAGCAGCGCGTGCTGCTGCCGGGCATGTTCGTGCGCGCGCGCATCGAAGAGGGCGTCAACGAGAACGCGTTCCTCGTTCCGCAGATCGGCGTCACGCACGATCCGAAGGGCCAGGCGATCGCGATGATCGTCGACGGCAAGGGCAAGGTCGAGCCGCGCGTGCTGGTCACGGGCGGCACGCAGGGCCAGAACTGGGTGGTCGAGAGCGGCCTGCAGGCGGGCGACCGCGTGATCGTGCAGGGCATCGACAAGGTGCGCCCGGGCATGACCGTGAAGGCCGCCGAGGCTCAACTGCCG---------------GCC------------GCGGCGGCC---------------------------------------GGCGCGTCGGGT------------GCCGCGTCC------------------GCGGGC------------GGCTCGCCC---------------------------------GCC------------------------------------------CAGGCCGCGGCG------------------------------GCGAGCGCGGCCGCGTCGGGTGCCGCGCCGTCG------------------------AGCGCT------GCCGCCGCGTCGAGCGCGCAA---
>MFP4__GCA_000774885.1
---------ATGCGCGTCGAA------CGGGTTCCATACCGCTTAATCACTGTCGCGACG---------GCTGCCGTTTTCCTGGCCGCGTGCGGAAAAAAAGAATCGGCTCCGCCCCCTCAAACGCCCGAAGTCGGCGTCGTCACCGTCCAGCCGCAGTCCGTGCCGGTCGTCTCCGAACTGCCGGGCCGTACGAGCGCCTATCTGGTCGCGCAGGTGCGCGCACGGGTCGACGGCATCGTGTTGCGGCGCGAGTTCACCGAAGGCAGCGACGTCAAGGCCGGCCAGCGCCTGTACAAGATCGATCCGGCACCCTATATCGCGCAATTGAACAGCGCGAAGGCGACGCTCGCGAAGGCGCAGGCGAACCTCGCGACGCAGAACGCGCTCGTCGCGCGCTACAAGGTGCTCGTCGCCGCGAACGCGGTCAGCAAGCAGCAGTACGACGATGCGGTGGCCGCGCAAGGGCAGGCGGCCGCCGACGTGGGCGCGGGCAAGGCCGCCGTCGAGACCGCGCAGATCAACCTCGGCTATACGGATGTCGTCTCGCCGATCACGGGCCGCGTCGGCATCTCGCAGGTCACGCCGGGCGCGTACGTGCAGGCGAGCCAGGCGACGCTGATGTCGACCGTCCAGCAGCTCGATCCGGTCTACGTCGATCTCACGCAGTCGAGCCTCGACGGCCTGAAGCTGCGCCAGGACATCCAGAGCGGGCGCATCAAGACGGAAGGCCCGGGCGCGGCGAAGGTCACGCTGATTCTCGAGGACGGCAAGCCGTACCCGGAGCGGGGCAAGCTGCAGTTCAGCGATGTCACGGTCGACCAGACGACGGGCTCGGTCACGATCCGCGCGATCTTCCCGAACAAGCAGCGCGTGCTGCTGCCGGGCATGTTCGTGCGCGCGCGCATCGAAGAGGGCGTCAACGAGAACGCGTTCCTCGTTCCGCAGATCGGCGTCACGCACGATCCGAAGGGCCAGGCGATCGCGATGATCGTCGACGGCAAGGGCAAGGTCGAGCCGCGCGTGCTGGTCACGGGCGGCACGCAGGGCCAGAACTGGGTGGTCGAGAGCGGCCTGCAGGCGGGCGACCGCGTGATCGTGCAGGGCATCGACAAGGTGCGCCCGGGCATGACCGTGAAGGCCGCCGAGGCTCAACTGCCG---------------GCC------------GCGGCGGCC---------------------------------------GGCGCGTCGGGT------------GCCGCGTCC------------------GCGGGC------------GGCTCGCCC---------------------------------GCC------------------------------------------CAGGCCGCGGCG------------------------------GCGAGCGCGGCCGCGTCGGGTGCCGCGCCGTCG------------------------AGCGCT------GCCGCCGCGTCGAGCGCGCAA---
>MFP4__GCA_001327415.1
---------ATGCGCGTCGAA------CGGGTTCCATACCGCTTAATCACTGTCGCGACG---------GCTGCCGTTTTCCTGGCCGCGTGCGGAAAAAAAGAATCGGCTCCGCCCCCTCAAACGCCCGAAGTCGGCGTCGTCACCGTCCAGCCGCAGCCCGTGCCGGTCGTCTCCGAACTGCCGGGCCGTACGAGCGCCTATCTGGTCGCGCAGGTGCGCGCACGGGTCGACGGCATCGTGTTGCGGCGCGAGTTCACGGAAGGCAGCGACGTCAAGGCCGGCCAGCGCCTGTACAAGATCGATCCGGCACCCTATATCGCGCAATTGAACAGCGCGAAGGCGACGCTCGCGAAGGCGCAGGCGAACCTCGCGACGCAGAACGCGCTCGTCGCGCGCTACAAGGTGCTCGTCGCCGCGAACGCGGTCAGCAAGCAGCAGTACGACGATGCGGTGGCCGCGCAAGGGCAGGCGGCCGCCGACGTGGGCGCGGGCAAGGCCGCCGTCGAGACCGCGCAGATCAACCTCGGCTATACGGATGTCGTCTCGCCGATCACGGGCCGCGTCGGCATCTCGCAGGTCACGCCGGGCGCGTACGTGCAGGCGAGCCAGGCGACGCTGATGTCGACCGTCCAGCAGCTCGATCCGGTCTACGTCGATCTCACGCAGTCGAGCCTCGACGGCCTGAAGCTGCGCCAGGATATCCAGAGCGGGCGCATCAAGACGGAAGGCCCGGGCGCGGCGAAGGTCACGCTGATTCTCGAGGACGGCAAGCCGTACCCGGAGCGGGGCAAGCTGCAGTTCAGCGATGTCACGGTCGACCAGACGACGGGCTCGGTCACGATCCGCGCGATCTTCCCGAACAAGCAGCGCGTGCTGCTGCCGGGCATGTTCGTGCGCGCGCGCATCGAAGAGGGCGTCAACGAGAACGCGTTCCTCGTTCCGCAGATCGGCGTCACGCACGATCCGAAGGGCCAGGCGATCGCGATGATCGTCGACGGCAAGGGCAAGGTCGAGCCGCGCGTGCTGGTCACGGGCGGCACGCAGGGCCAGAACTGGGTGGTCGAGAGCGGCCTGCAGGCGGGCGACCGCGTGATCGTGCAGGGCATCGACAAGGTGCGCCCGGGCATGACCGTGAAGGCCGCCGAGGCTCAACTGCCG---------------GCC------------GCGGCGGCC---------------------------------------GGCGCGTCGGGT------------GCCGCGTCC------------------GCGGGC------------GGCTCGCCC---------------------------------GCC------------------------------------------CAGGCCGCGGCG------------------------------GCGAGCGCGGCCGCGTCGGGTGCCGCGCCGTCG------------------------AGCGCT------ACCGCCGCGTCGAGCGCGCAA---
>MFP4__GCA_000770515.1
---------ATGCGCGTCGAA------CGGGTTCCATACCGCTTAATCACTGTCGCGACG---------GCTGCCGTTTTCCTGGCCGCGTGCGGAAAAAAAGAATCGGCTCCGCCCCCTCAAACGCCCGAAGTCGGCGTCGTCACCGTCCAGCCGCAGCCCGTGCCGGTCGTCTCCGAACTGCCGGGCCGTACGAGCGCCTATCTGGTCGCGCAGGTGCGCGCACGGGTCGACGGCATCGTGTTGCGGCGCGAGTTCACGGAAGGCAGCGACGTCAAGGCCGGCCAGCGCCTGTACAAGATCGATCCGGCACCCTATATCGCGCAATTGAACAGCGCGAAGGCGACGCTCGCGAAGGCGCAGGCGAACCTCGCGACGCAGAACGCGCTCGTCGCGCGCTACAAGGTGCTCGTCGCCGCGAACGCGGTCAGCAAGCAGCAGTACGACGATGCGGTGGCCGCGCAAGGGCAGGCGGCCGCCGACGTGGGCGCGGGCAAGGCCGCCGTCGAGACCGCGCAGATCAACCTCGGCTATACGGATGTCGTCTCGCCGATCACGGGCCGCGTCGGCATCTCGCAGGTCACGCCGGGCGCGTACGTGCAGGCGAGCCAGGCGACGCTGATGTCGACCGTCCAGCAGCTCGATCCGGTCTACGTCGATCTCACGCAGTCGAGCCTCGACGGCCTGAAGCTGCGCCAGGACATCCAGAGCGGGCGCATCAAGACGGAAGGCCCGGGCGCGGCGAAGGTCACGCTGATTCTCGAGGACGGCAAGCCGTACCCGGAGCGGGGCAAGCTGCAGTTCAGCGATGTCACGGTCGACCAGACGACGGGCTCGGTCACGATCCGCGCGATCTTCCCGAACAAGCAGCGCGTGCTGCTGCCGGGCATGTTCGTGCGCGCGCGCATCGAAGAGGGCGTCAACGAGAACGCGTTCCTCGTTCCGCAGATCGGCGTCACGCACGATCCGAAGGGCCAGGCGATCGCGATGATCGTCGACGGCAAGGGCAAGGTCGAGCCGCGCGTGCTGGTCACGGGCGGCACGCAGAGCCAGAACTGGGTGGTCGAGAGCGGCCTGCAGGCGGGCGACCGCGTGATCGTGCAGGGCATCGACAAGGTGCGCCCGGGCATGACCGTGAAGGCCGCCGAGGCTCAACTGCCG---------------GCC------------GCGGCGGCC---------------------------------------GGCGCGTCGGGT------------GCCGCGCCC------------------GCGGGC------------GGCTCGCCC---------------------------------GCC------------------------------------------CAGGCCGCGGCG------------------------------GCGAGCGCGGCCGCGTCGGGTGCCGCGCCGTCG------------------------AGCGCT------GCCGCCGCGTCGAGCGCGCAA---
>MFP4__GCA_000959225.1
---------ATGCGCGTCGAA------CGGGTTCCATACCGCTTAATCACTGTCGCGACG---------GCTGCCGTTTTCCTGGCCGCGTGCGGAAAAAAAGAATCGGCTCCGCCCCCTCAAACGCCCGAAGTCGGCGTCGTCACCGTCCAGCCGCAGCCCGTGCCGGTCGTCTCCGAACTGCCGGGCCGTACGAGCGCCTATCTGGTCGCGCAGGTGCGCGCACGGGTCGACGGCATCGTGTTGCGGCGCGAGTTCACGGAAGGCAGCGACGTCAAGGCCGGCCAGCGCCTGTACAAGATCGATCCGGCACCCTATATCGCGCAATTGAACAGCGCGAAGGCGACGCTCGCGAAGGCGCAGGCGAACCTCGCGACGCAGAACGCGCTCGTCGCGCGCTACAAGGTGCTCGTCGCCGCGAACGCGGTCAGCAAGCAGCAGTACGACGATGCGGTGGCCGCGCAAGGGCAGGCGGCCGCCGACGTGGGCGCGGGCAAGGCCGCCGTCGAGACCGCGCAGATCAACCTCGGCTATACGGATGTCGTCTCGCCGATCACGGGCCGCGTCGGCATCTCGCAGGTCACGCCGGGCGCGTACGTGCAGGCGAGCCAGGCGACGCTGATGTCGACCGTCCAGCAGCTCGATCCGGTCTACGTCGATCTCACGCAGTCGAGCCTCGACGGCCTGAAGCTGCGCCAGGACATCCAGAGCGGGCGCATCAAGACGGAAGGCCCGGGCGCGGCGAAGGTCACGCTGATTCTCGAGGACGGCAAGCCGTACCCGGAGCGGGGCAAGCTGCAGTTCAGCGATGTCACGGTCGACCAGACGACGGGCTCGGTCACGATCCGCGCGATCTTCCCGAACAAGCAGCGCGTGCTGCTGCCGGGCATGTTCGTGCGCGCGCGCATCGAAGAGGGCGTCAACGAGAACGCGTTCCTCGTTCCGCAGATCGGCGTCACGCACGATCCGAAGGGCCAGGCGATCGCGATGATCGTCGACGGCAAGGGCAAGGTCGAGCCGCGCGTGCTGGTCACGGGCGGCACGCAGAGCCAGAACTGGGTGGTCGAGAGCGGCCTGCAGGCGGGCGACCGCGTGATCGTGCAGGGCATCGACAAGGTGCGCCCGGGCATGACCGTGAAGGCCGCCGAGGCTCAACTGCCG---------------GCC------------GCGGCGGCC---------------------------------------GGCGCGTCGGGT------------GCCGCGCCC------------------GCGGGC------------GGCTCGCCC---------------------------------GCC------------------------------------------CAGGCCGCGGCG------------------------------GCGAGCGCGGCCGCGTCGGGCGCCGCGCCGTCG------------------------AGCGCT------GCCGCCGCGTCGAGCGCGCAA---
>MFP4__GCA_000015925.1
---------ATGCGCGTCGAA------CGGGTTCCATACCGCTTAATCACTGTCGCGACG---------GCTGCCGTTTTCCTGGCCGCGTGCGGAAAAAAAGAATCGGCTCCGCCCCCTCAAACGCCCGAAGTCGGCGTCGTCACCGTCCAGCCGCAGCCCGTGCCGGTCGTCTCCGAACTGCCGGGCCGTACGAGCGCCTATCTGGTCGCGCAGGTGCGCGCACGGGTCGACGGCATCGTGTTGCGGCGCGAGTTCACGGAAGGCAGCGACGTCAAGGCCGGCCAGCGCCTGTACAAGATCGATCCGGCACCCTATATCGCGCAATTGAACAGCGCGAAGGCGACGCTCGCGAAGGCGCAGGCGAACCTCGCGACGCAGAACGCGCTCGTCGCGCGCTACAAGGTGCTCGTCGCCGCGAACGCGGTCAGCAAGCAGCAGTACGACGATGCGGTGGCCGCGCAAGGGCAGGCGGCCGCCGACGTGGGCGCGGGCAAGGCCGCCGTCGAGACCGCGCAGATCAACCTCGGCTATACGGATGTCGTCTCGCCGATCACGGGCCGCGTCGGCATCTCGCAGGTCACGCCGGGCGCGTACGTGCAGGCGAGCCAGGCGACGCTGATGTCGACCGTCCAGCAGCTCGATCCGGTCTACGTCGATCTCACGCAGTCGAGCCTCGACGGCCTGAAGCTGCGCCAGGACATCCAGAGCGGGCGCATCAAGACGGAAGGCCCGGGCGCGGCGAAGGTCACGCTGATTCTCGAGGACGGCAAGCCGTACCCGGAGCGGGGCAAGCTGCAGTTCAGCGATGTCACGGTCGACCAGACGACGGGCTCGGTCACGATCCGCGCGATCTTCCCGAACAAGCAGCGCGTGCTGCTGCCGGGCATGTTCGTGCGCGCGCGCATCGAAGAGGGCATCAACGAGAACGCGTTCCTCGTTCCGCAGATCGGCGTCACGCACGATCCGAAGGGCCAGGCGATCGCGATGATCGTCGACGGCAAGGGCAAGGTCGAGCCGCGCGTGCTGGTCACGGGCGGCACGCAGGGCCAGAACTGGGTGGTCGAGAGCGGCCTGCAGGCGGGCGACCGCGTGATCGTGCAGGGCATCGACAAGGTGCGCCCGGGCATGACCGTGAAGGCCGCCGAGGCTCAACTGCCG---------------GCC------------GCGGCGGCC---------------------------------------GGCGCGTCGGGT------------GCCGCGCCC------------------GCGGGC------------GGCTCGCCC---------------------------------GCC------------------------------------------CAGGCCGCGGCG------------------------------GCGAGCGCGGCCGCGTCGGGTGCCGCGCCGTCG------------------------AGCGCT------GCCGCCGCGTCGAGCGCGCAA---
>MFP4__GCA_000193475.1
---------ATGCGCGTCGAA------CGGGTTCCATACCGCTTAATCACTGTCGCGACG---------GCTGCCGTTTTCCTGGCCGCGTGCGGAAAAAAAGAATCGGCTCCGCCCCCTCAAACGCCCGAAGTCGGCGTCGTCACCGTCCAGCCGCAGCCCGTGCCGGTCGTCTCCGAACTGCCGGGCCGTACGAGCGCCTATCTGGTCGCGCAGGTGCGCGCACGGGTCGACGGCATCGTGTTGCGGCGCGAGTTCACGGAAGGCAGCGACGTCAAGGCCGGCCAGCGCCTGTACAAGATCGATCCGGCACCCTATATCGCGCAATTGAACAGCGCGAAGGCGACGCTCGCGAAGGCGCAGGCGAACCTCGCGACGCAGAACGCGCTCGTCGCGCGCTACAAGGTGCTCGTCGCCGCGAACGCGGTCAGCAAGCAGCAGTACGACGATGCGGTGGCCGCGCAAGGGCAGGCGGCCGCCGACGTGGGCGCGGGCAAGGCCGCCGTCGAGACCGCGCAGATCAACCTCGGCTATACGGATGTCGTCTCGCCGATCACGGGCCGCGTCGGCATCTCGCAGGTCACGCCGGGCGCGTACGTGCAGGCGAGCCAGGCGACGCTGATGTCGACCGTCCAGCAGCTCGATCCGGTCTACGTCGATCTCACGCAGTCGAGCCTCGACGGCCTGAAGCTGCGCCAGGACATCCAGAGCGGGCGCATCAAGACGGAAGGCCCGGGCGCGGCGAAGGTCACGCTGATTCTCGAGGACGGCAAGCCGTACCCGGAGCGGGGCAAGCTGCAGTTCAGCGATGTCACGGTCGACCAGACGACGGGCTCGGTCACGATCCGCGCGATCTTCCCGAACAAGCAGCGCGTGCTGCTGCCGGGCATGTTCGTGCGCGCGCGCATCGAAGAGGGCATCAACGAGAACGCGTTCCTCGTTCCGCAGATCGGCGTCACGCACGATCCGAAGGGCCAGGCGATCGCGATGATCGTCGACGGCAAGGGCAAGGTCGAGCCGCGCGTGCTGGTCACGGGCGGCACGCAGGGCCAGAACTGGGTGGTCGAGAGCGGCCTGCAGGCGGGCGACCGCGTGATCGTGCAGGGCATCGACAAGGTGCGCCCGGGCATGACCGTGAAGGCCGCCGAGGCTCAACTGCCG---------------GCC------------GCGGCGGCC---------------------------------------GGCGCGTCGGGT------------GCCGCGCCC------------------GCGGGC------------GGCTCGCCC---------------------------------GCC------------------------------------------CAGGCCGCGGCG------------------------------GCGAGCGCGGCCGCGTCGGGTGCCGCGCCGTCG------------------------AGCGCT------GCCGCCGCGTCGAGCGCGCAA---
>MFP4__GCA_000756125.1
---------ATGCGCGTCGAA------CGGGTTCCATACCGCTTAATCACTGTCGCGACG---------GCTGCCGTTTTCCTGGCCGCGTGCGGAAAAAAAGAATCGGCTCCGCCCCCTCAAACGCCCGAAGTCGGCGTCGTCACCGTCCAGCCGCAGCCCGTGCCGGTCGTCTCCGAACTGCCGGGCCGTACGAGCGCCTATCTGGTCGCGCAGGTGCGCGCACGGGTCGACGGCATCGTGTTGCGGCGCGAGTTCACGGAAGGCAGCGACGTCAAGGCCGGCCAGCGCCTGTACAAGATCGATCCGGCACCCTATATCGCGCAATTGAACAGCGCGAAGGCGACGCTCGCGAAGGCGCAGGCGAACCTCGCGACGCAGAACGCGCTCGTCGCGCGCTACAAGGTGCTCGTCGCCGCGAACGCGGTCAGCAAGCAGCAGTACGACGATGCGGTGGCCGCGCAAGGGCAGGCGGCCGCCGACGTGGGCGCGGGCAAGGCCGCCGTCGAGACCGCGCAGATCAACCTCGGCTATACGGATGTCGTCTCGCCGATCACGGGCCGCGTCGGCATCTCGCAGGTCACGCCGGGCGCGTACGTGCAGGCGAGCCAGGCGACGCTGATGTCGACCGTCCAGCAGCTCGATCCGGTCTACGTCGATCTCACGCAGTCGAGCCTCGACGGCCTGAAGCTGCGCCAGGACATCCAGAGCGGGCGCATCAAGACGGAAGGCCCGGGCGCGGCGAAGGTCACGCTGATTCTCGAGGACGGCAAGCCGTACCCGGAGCGGGGCAAGCTGCAGTTCAGCGATGTCACGGTCGACCAGACGACGGGCTCGGTCACGATCCGCGCGATCTTCCCGAACAAGCAGCGCGTGCTGCTGCCGGGCATGTTCGTGCGCGCGCGCATCGAAGAGGGCATCAACGAGAACGCGTTCCTCGTTCCGCAGATCGGCGTCACGCACGATCCGAAGGGCCAGGCGATCGCGATGATCGTCGACGGCAAGGGCAAGGTCGAGCCGCGCGTGCTGGTCACGGGCGGCACGCAGGGCCAGAACTGGGTGGTCGAGAGCGGCCTGCAGGCGGGCGACCGCGTGATCGTGCAGGGCATCGACAAGGTGCGCCCGGGCATGACCGTGAAGGCCGCCGAGGCTCAACTGCCG---------------GCC------------GCGGCGGCC---------------------------------------GGCGCGTCGGGT------------GCCGCGCCC------------------GCGGGC------------GGCTCGCCC---------------------------------GCC------------------------------------------CAGGCCGCGGCG------------------------------GCGAGCGCGGCCGCGTCGGGTGCCGCGCCGTCG------------------------AGCGCT------GCCGCCGCGTCGAGCGCGCAA---
>MFP4__GCA_000756145.1
---------ATGCGCGTCGAA------CGGGTTCCATACCGCTTAATCACTGTCGCGACG---------GCTGCCGTTTTCCTGGCCGCGTGCGGAAAAAAAGAATCGGCTCCGCCCCCTCAAACGCCCGAAGTCGGCGTCGTCACCGTCCAGCCGCAGCCCGTGCCGGTCGTCTCCGAACTGCCGGGCCGTACGAGCGCCTATCTGGTCGCGCAGGTGCGCGCACGGGTCGACGGCATCGTGTTGCGGCGCGAGTTCACGGAAGGCAGCGACGTCAAGGCCGGCCAGCGCCTGTACAAGATCGATCCGGCACCCTATATCGCGCAATTGAACAGCGCGAAGGCGACGCTCGCGAAGGCGCAGGCGAACCTCGCGACGCAGAACGCGCTCGTCGCGCGCTACAAGGTGCTCGTCGCCGCGAACGCGGTCAGCAAGCAGCAGTACGACGATGCGGTGGCCGCGCAAGGGCAGGCGGCCGCCGACGTGGGCGCGGGCAAGGCCGCCGTCGAGACCGCGCAGATCAACCTCGGCTATACGGATGTCGTCTCGCCGATCACGGGCCGCGTCGGCATCTCGCAGGTCACGCCGGGCGCGTACGTGCAGGCGAGCCAGGCGACGCTGATGTCGACCGTCCAGCAGCTCGATCCGGTCTACGTCGATCTCACGCAGTCGAGCCTCGACGGCCTGAAGCTGCGCCAGGACATCCAGAGCGGGCGCATCAAGACGGAAGGCCCGGGCGCGGCGAAGGTCACGCTGATTCTCGAGGACGGCAAGCCGTACCCGGAGCGGGGCAAGCTGCAGTTCAGCGATGTCACGGTCGACCAGACGACGGGCTCGGTCACGATCCGCGCGATCTTCCCGAACAAGCAGCGCGTGCTGCTGCCGGGCATGTTCGTGCGCGCGCGCATCGAAGAGGGCATCAACGAGAACGCGTTCCTCGTTCCGCAGATCGGCGTCACGCACGATCCGAAGGGCCAGGCGATCGCGATGATCGTCGACGGCAAGGGCAAGGTCGAGCCGCGCGTGCTGGTCACGGGCGGCACGCAGGGCCAGAACTGGGTGGTCGAGAGCGGCCTGCAGGCGGGCGACCGCGTGATCGTGCAGGGCATCGACAAGGTGCGCCCGGGCATGACCGTGAAGGCCGCCGAGGCTCAACTGCCG---------------GCC------------GCGGCGGCC---------------------------------------GGCGCGTCGGGT------------GCCGCGCCC------------------GCGGGC------------GGCTCGCCC---------------------------------GCC------------------------------------------CAGGCCGCGGCG------------------------------GCGAGCGCGGCCGCGTCGGGTGCCGCGCCGTCG------------------------AGCGCT------GCCGCCGCGTCGAGCGCGCAA---
>MFP4__GCA_000757185.1
---------ATGCGCGTCGAA------CGGGTTCCATACCGCTTAATCACTGTCGCGACG---------GCTGCCGTTTTCCTGGCCGCGTGCGGAAAAAAAGAATCGGCTCCGCCCCCTCAAACGCCCGAAGTCGGCGTCGTCACCGTCCAGCCGCAGCCCGTGCCGGTCGTCTCCGAACTGCCGGGCCGTACGAGCGCCTATCTGGTCGCGCAGGTGCGCGCACGGGTCGACGGCATCGTGTTGCGGCGCGAGTTCACGGAAGGCAGCGACGTCAAGGCCGGCCAGCGCCTGTACAAGATCGATCCGGCACCCTATATCGCGCAATTGAACAGCGCGAAGGCGACGCTCGCGAAGGCGCAGGCGAACCTCGCGACGCAGAACGCGCTCGTCGCGCGCTACAAGGTGCTCGTCGCCGCGAACGCGGTCAGCAAGCAGCAGTACGACGATGCGGTGGCCGCGCAAGGGCAGGCGGCCGCCGACGTGGGCGCGGGCAAGGCCGCCGTCGAGACCGCGCAGATCAACCTCGGCTATACGGATGTCGTCTCGCCGATCACGGGCCGCGTCGGCATCTCGCAGGTCACGCCGGGCGCGTACGTGCAGGCGAGCCAGGCGACGCTGATGTCGACCGTCCAGCAGCTCGATCCGGTCTACGTCGATCTCACGCAGTCGAGCCTCGACGGCCTGAAGCTGCGCCAGGACATCCAGAGCGGGCGCATCAAGACGGAAGGCCCGGGCGCGGCGAAGGTCACGCTGATTCTCGAGGACGGCAAGCCGTACCCGGAGCGGGGCAAGCTGCAGTTCAGCGATGTCACGGTCGACCAGACGACGGGCTCGGTCACGATCCGCGCGATCTTCCCGAACAAGCAGCGCGTGCTGCTGCCGGGCATGTTCGTGCGCGCGCGCATCGAAGAGGGCATCAACGAGAACGCGTTCCTCGTTCCGCAGATCGGCGTCACGCACGATCCGAAGGGCCAGGCGATCGCGATGATCGTCGACGGCAAGGGCAAGGTCGAGCCGCGCGTGCTGGTCACGGGCGGCACGCAGGGCCAGAACTGGGTGGTCGAGAGCGGCCTGCAGGCGGGCGACCGCGTGATCGTGCAGGGCATCGACAAGGTGCGCCCGGGCATGACCGTGAAGGCCGCCGAGGCTCAACTGCCG---------------GCC------------GCGGCGGCC---------------------------------------GGCGCGTCGGGT------------GCCGCGCCC------------------GCGGGC------------GGCTCGCCC---------------------------------GCC------------------------------------------CAGGCCGCGGCG------------------------------GCGAGCGCGGCCGCGTCGGGTGCCGCGCCGTCG------------------------AGCGCT------GCCGCCGCGTCGAGCGCGCAA---
>MFP4__GCA_000511895.1
---------ATGCGCGTCGAA------CGGGTTCCATACCGCTTAATCACTGTCGCGACG---------GCTGCCGTTTTCCTGGCCGCGTGCGGAAAAAAAGAATCGGCTCCGCCCCCTCAAACGCCCGAAGTCGGCGTCGTCACCGTCCAGCCGCAGCCCGTGCCGGTCGTCTCCGAACTGCCGGGCCGTACGAGCGCCTATCTGGTCGCGCAGGTGCGCGCACGGGTCGACGGCATCGTGTTGCGGCGCGAGTTCACGGAAGGCAGCGACGTCAAGGCCGGCCAGCGCCTGTACAAGATCGATCCGGCGCCCTATATCGCGCAATTGAACAGCGCGAAGGCGACGCTCGCGAAGGCGCAGGCGAACCTCGCGACGCAGAACGCGCTCGTCGCGCGCTACAAGGTGCTCGTCGCCGCGAACGCGGTCAGCAAGCAGCAGTACGACGATGCGGTGGCCGCGCAAGGGCAGGCGGCCGCCGACGTGGGCGCGGGCAAGGCCGCCGTCGAGACCGCGCAGATCAACCTCGGCTATACGGATGTCGTCTCGCCGATCACGGGCCGCGTCGGCATCTCGCAGGTCACGCCGGGCGCGTACGTGCAGGCGAGCCAGGCGACGCTGATGTCGACCGTCCAGCAGCTCGATCCGGTCTACGTCGATCTCACGCAGTCGAGCCTCGACGGCCTGAAGCTGCGCCAGGACATCCAGAGCGGGCGCATCAAGACGGAAGGCCCGGGCGCGGCGAAGGTCACGCTGATTCTCGAGGACGGCAAGCCGTACCCGGAGCGGGGCAAGCTGCAGTTCAGCGATGTCACGGTCGACCAGACGACGGGCTCGGTCACGATCCGCGCGATCTTCCCGAACAAGCAGCGCGTGCTGCTGCCGGGCATGTTCGTGCGCGCGCGCATCGAAGAGGGCGTCAACGAGAACGCGTTCCTCGTTCCGCAGATCGGCGTCACGCACGATCCGAAGGGCCAGGCGATCGCGATGATCGTCGACGGCAAGGGCAAGGTCGAGCCGCGCGTGCTGGTCACGGGCGGCACGCAGGGCCAGAACTGGGTGGTCGAGAGCGGCCTGCAGGCGGGCGACCGCGTGATCGTGCAGGGCATCGACAAGGTGCGCCCGGGCATGACCGTGAAGGCCGCCGAGGCTCAACTGCCG---------------GCC------------GCGGCGGCC---------------------------------------GGCGCGTCGGGT------------GCCGCGTCC------------------GCGGGC------------GGCTCGCCC---------------------------------GCC------------------------------------------CAGGCCGCGGCG------------------------------GCGAGCGCGGCCGCGTCGGGTGCCGCGCCGTCG------------------------AGCGCT------GCCGCCGCGTCGAGCGCGCAA---
>MFP4__GCA_000757075.1
---------ATGCGCGTCGAA------CGGGTTCCATACCGCTTAATCACTGTCGCGACG---------GCTGCCGTTTTCCTGGCCGCGTGCGGAAAAAAAGAATCGGCTCCGCCCCCTCAAACGCCCGAAGTCGGCGTCGTCACCGTCCAGCCGCAGCCCGTGCCGGTCGTCTCCGAACTGCCGGGCCGTACGAGCGCCTATCTGGTCGCGCAGGTGCGCGCACGGGTCGACGGCATCGTGTTGCGGCGCGAGTTCACCGAAGGCAGCGACGTCAAGGCCGGCCAGCGCCTGTACAAGATCGATCCGGCGCCCTATATCGCGCAATTGAACAGCGCGAAGGCGACGCTCGCGAAGGCGCAGGCGAACCTCGCGACGCAGAACGCGCTCGTCGCGCGCTACAAGGTGCTCGTCGCCGCGAACGCGGTCAGCAAGCAGCAGTACGACGATGCGGTGGCCGCGCAAGGGCAGGCGGCCGCCGACGTGGGCGCGGGCAAGGCCGCCGTCGAGACCGCGCAGATCAACCTCGGCTATACGGATGTCGTCTCGCCGATCACGGGCCGCGTCGGCATCTCGCAGGTCACGCCGGGCGCGTACGTGCAGGCGAGCCAGGCGACGCTGATGTCGACCGTCCAGCAGCTCGATCCGGTCTACGTCGATCTCACGCAGTCGAGCCTCGACGGCCTGAAGCTGCGCCAGGACATCCAGAGCGGGCGCATCAAGACGGAAGGCCCGGGCGCGGCGAAGGTCACGCTGATTCTCGAGGACGGCAAGCCGTACCCGGAGCGGGGCAAGCTGCAGTTCAGCGATGTCACGGTCGACCAGACGACGGGCTCGGTCACGATCCGCGCGATCTTCCCGAACAAGCAGCGCGTGCTGCTGCCGGGCATGTTCGTGCGCGCGCGCATCGAAGAGGGCGTCAACGAGAACGCGTTCCTCGTTCCGCAGATCGGCGTCACGCACGATCCGAAGGGCCAGGCGATCGCGATGATCGTCGACGGCAAGGGCAAGGTCGAGCCGCGCGTGCTGGTCACGGGCGGCACGCAGGGCCAGAACTGGGTGGTCGAGAGCGGCCTGCAGGCGGGCGACCGCGTGATCGTGCAGGGCATCGACAAGGTGCGCCCGGGCATGACCGTGAAGGCCGCCGAGGCTCAACTGCCG---------------GCC------------GCGGCGGCC---------------------------------------GGCGCGTCGGGT------------GCCGCGTCC------------------GCGGGC------------GGCTCGCCC---------------------------------GCC------------------------------------------CAGGCCGCGGCG------------------------------GCGAGCGCGGCCGCGTCGGGTGCCGCGCCGTCG------------------------AGCGCT------GCCGCCGCGTCGAGCGCGCAA---
>MFP4__GCA_000764575.1
---------ATGCGCGTCGAA------CGGGTTCCATACCGCTTAATCACTGTCGCGACG---------GCTGCCGTTTTCCTGGCCGCGTGCGGAAAAAAAGAATCGGCTCCGCCCCCTCAAACGCCCGAAGTCGGCGTCGTCACCGTCCAGCCGCAGCCCGTGCCGGTCGTCTCCGAACTGCCGGGCCGTACGAGCGCCTATCTGGTCGCGCAGGTGCGCGCACGGGTCGACGGCATCGTGTTGCGGCGCGAGTTCACGGAAGGCAGCGACGTCAAGGCCGGCCAGCGCCTGTACAAGATCGATCCGGCGCCCTATATCGCGCAATTGAACAGCGCGAAGGCGACGCTCGCGAAGGCGCAGGCGAACCTCGCGACGCAGAACGCGCTCGTCGCGCGCTACAAGGTGCTCGTCGCCGCGAACGCGGTCAGCAAGCAGCAGTACGACGATGCGGTGGCCGCGCAAGGGCAGGCGGCCGCCGACGTGGGCGCGGGCAAGGCCGCCGTCGAGACCGCGCAGATCAACCTCGGCTATACGGATGTCGTCTCGCCGATCACGGGCCGCGTCGGCATCTCGCAGGTCACGCCGGGCGCGTACGTGCAGGCGAGCCAGGCGACGCTGATGTCGACCGTCCAGCAGCTCGATCCGGTCTACGTCGATCTCACGCAGTCGAGCCTCGACGGCCTGAAGCTGCGCCAGGACATCCAGAGCGGGCGCATCAAGACGGAAGGCCCGGGCGCGGCGAAGGTCACGCTGATTCTCGAGGACGGCAAGCCGTACCCGGAGCGGGGCAAGCTGCAGTTCAGCGATGTCACGGTCGACCAGACGACGGGCTCGGTCACGATCCGCGCGATCTTCCCGAACAAGCAGCGCGTGCTGCTGCCGGGCATGTTCGTGCGCGCGCGCATCGAAGAGGGCGTCAACGAGAACGCGTTCCTCGTTCCGCAGATCGGCGTCACGCACGATCCGAAGGGCCAGGCGATCGCGATGATCGTCGACGGCAAGGGCAAGGTCGAGCCGCGCGTGCTGGTCACGGGCGGCACGCAGGGCCAGAACTGGGTGGTCGAGAGCGGCCTGCAGGCGGGCGACCGCGTGATCGTGCAGGGCATCGACAAGGTGCGCCCGGGCATGACCGTGAAGGCCGCCGAGGCTCAACTGCCG---------------GCC------------GCGGCGGCC---------------------------------------GGCGCGTCGGGT------------GCCGCGTCC------------------GCGGGC------------GGCTCGCCC---------------------------------GCC------------------------------------------CAGGCCGCGGCG------------------------------GCGAGCGCGGCCGCGTCGGGTGCCGCGCCGTCG------------------------AGCGCT------GCCGCCGCGTCGAGCGCGCAA---
>MFP4__GCA_000770565.1
---------ATGCGCGTCGAA------CGGGTTCCATACCGCTTAATCACTGTCGCGACG---------GCTGCCGTTTTCCTGGCCGCGTGCGGAAAAAAAGAATCGGCTCCGCCCCCTCAAACGCCCGAAGTCGGCGTCGTCACCGTCCAGCCGCAGCCCGTGCCGGTCGTCTCCGAACTGCCGGGCCGTACGAGCGCCTATCTGGTCGCGCAGGTGCGCGCACGGGTCGACGGCATCGTGTTGCGGCGCGAGTTCACCGAAGGCAGCGACGTCAAGGCCGGCCAGCGCCTGTACAAGATCGATCCGGCACCCTATATCGCGCAATTGAACAGCGCGAAGGCGACGCTCGCGAAGGCGCAGGCGAACCTCGCGACGCAGAACGCGCTCGTCGCGCGCTACAAGGTGCTCGTCGCCGCGAACGCGGTCAGCAAGCAGCAGTACGACGATGCGGTGGCCGCGCAAGGGCAGGCGGCCGCCGACGTGGGCGCGGGCAAGGCCGCCGTCGAGACCGCGCAGATCAACCTCGGCTATACGGATGTCGTCTCGCCGATCACGGGCCGCGTCGGCATCTCGCAGGTCACGCCGGGCGCGTACGTGCAGGCGAGCCAGGCGACGCTGATGTCGACCGTCCAGCAGCTCGATCCGGTCTACGTCGATCTCACGCAGTCGAGCCTCGACGGCCTGAAGCTGCGCCAGGACATCCAGAGCGGGCGCATCAAGACGGAAGGCCCGGGCGCGGCGAAGGTCACGCTGATTCTCGAGGACGGCAAGCCGTACCCGGAGCGGGGCAAGCTGCAGTTCAGCGATGTCACGGTCGACCAGACGACGGGCTCGGTCACGATCCGCGCGATCTTCCCGAACAAGCAGCGCGTGCTGCTGCCGGGCATGTTCGTGCGCGCGCGCATCGAAGAGGGCGTCAACGAGAACGCGTTCCTCGTTCCGCAGATCGGCGTCACGCACGATCCGAAGGGCCAGGCGATCGCGATGATCGTCGACGGCAAGGGCAAGGTCGAGCCGCGCGTGCTGGTCACGGGCGGCACGCAGGGCCAGAACTGGGTGGTCGAGAGCGGCCTGCAGGCGGGCGACCGCGTGATCGTGCAGGGCATCGACAAGGTGCGCCCGGGCATGACCGTGAAGGCCGCCGAGGCTCAACTGCCG---------------GCC------------GCGGCGGCC---------------------------------------GGCGCGTCGGGT------------GCCGCGTCC------------------GCGGGC------------GGCTCGCCC---------------------------------GCC------------------------------------------CAGGCCGCGGCG------------------------------GCGAGCGCGGCCGCGTCGGGTGCCGCGCCGTCG------------------------AGCGCT------GCCGCCGCGTCGAGCGCGCAA---
>MFP4__GCA_000774495.1
---------ATGCGCGTCGAA------CGGGTTCCATACCGCTTAATCACTGTCGCGACG---------GCTGCCGTTTTCCTGGCCGCGTGCGGAAAAAAAGAATCGGCTCCGCCCCCTCAAACGCCCGAAGTCGGCGTCGTCACCGTCCAGCCGCAGCCCGTGCCGGTCGTCTCCGAACTGCCGGGCCGTACGAGCGCCTATCTGGTCGCGCAGGTGCGCGCACGGGTCGACGGCATCGTGTTGCGGCGCGAGTTCACGGAAGGCAGCGACGTCAAGGCCGGCCAGCGCCTGTACAAGATCGATCCGGCACCCTATATCGCGCAATTGAACAGCGCGAAGGCGACGCTCGCGAAGGCGCAGGCGAACCTCGCGACGCAGAACGCGCTCGTCGCGCGCTACAAGGTGCTCGTCGCCGCGAACGCGGTCAGCAAGCAGCAGTACGACGATGCGGTGGCCGCGCAAGGGCAGGCGGCCGCCGACGTGGGCGCGGGCAAGGCCGCCGTCGAGACCGCGCAGATCAACCTCGGCTATACGGATGTCGTCTCGCCGATCACGGGCCGCGTCGGCATCTCGCAGGTCACGCCGGGCGCGTACGTGCAGGCGAGCCAGGCGACGCTGATGTCGACCGTCCAGCAGCTCGATCCGGTCTACGTCGATCTCACGCAGTCGAGCCTCGACGGCCTGAAGCTGCGCCAGGACATCCAGAGCGGGCGCATCAAGACGGAAGGCCCGGGCGCGGCGAAGGTCACGCTGATTCTCGAGGACGGCAAGCCGTACCCGGAGCGGGGCAAGCTGCAGTTCAGCGATGTCACGGTCGACCAGACGACGGGCTCGGTCACGATCCGCGCGATCTTCCCGAACAAGCAGCGCGTGCTGCTGCCGGGCATGTTCGTGCGCGCGCGCATCGAAGAGGGCGTCAACGAGAACGCGTTCCTCGTTCCGCAGATCGGCGTCACGCACGATCCGAAGGGCCAGGCGATCGCGATGATCGTCGACGGCAAGGGCAAGGTCGAGCCGCGCGTGCTGGTCACGGGCGGCACGCAGGGCCAGAACTGGGTGGTCGAGAGCGGCCTGCAGGCGGGCGACCGCGTGATCGTGCAGGGCATCGACAAGGTGCGCCCGGGCATGACCGTGAAGGCCGCCGAGGCTCAACTGCCG---------------GCC------------GCGGCGGCC---------------------------------------GGCGCGTCGGGT------------GCCGCGTCC------------------GCGGGC------------GGCTCGCCC---------------------------------GCC------------------------------------------CAGGCCGCGGCG------------------------------GCGAGCGCGGCCGCGTCGGGTGCCGCGCCGTCG------------------------AGCGCT------GCCGCCGCGTCGAGCGCGCAA---
>MFP4__GCA_000774805.1
---------ATGCGCGTCGAA------CGGGTTCCATACCGCTTAATCACTGTCGCGACG---------GCTGCCGTTTTCCTGGCCGCGTGCGGAAAAAAAGAATCGGCTCCGCCCCCTCAAACGCCCGAAGTCGGCGTCGTCACCGTCCAGCCGCAGCCCGTGCCGGTCGTCTCCGAACTGCCGGGCCGTACGAGCGCCTATCTGGTCGCGCAGGTGCGCGCACGGGTCGACGGCATCGTGTTGCGGCGCGAGTTCACGGAAGGCAGCGACGTCAAGGCCGGCCAGCGCCTGTACAAGATCGATCCGGCGCCCTATATCGCGCAATTGAACAGCGCGAAGGCGACGCTCGCGAAGGCGCAGGCGAACCTCGCGACGCAGAACGCGCTCGTCGCGCGCTACAAGGTGCTCGTCGCCGCGAACGCGGTCAGCAAGCAGCAGTACGACGATGCGGTGGCCGCGCAAGGGCAGGCGGCCGCCGACGTGGGCGCGGGCAAGGCCGCCGTCGAGACCGCGCAGATCAACCTCGGCTATACGGATGTCGTCTCGCCGATCACGGGCCGCGTCGGCATCTCGCAGGTCACGCCGGGCGCGTACGTGCAGGCGAGCCAGGCGACGCTGATGTCGACCGTCCAGCAGCTCGATCCGGTCTACGTCGATCTCACGCAGTCGAGCCTCGACGGCCTGAAGCTGCGCCAGGACATCCAGAGCGGGCGCATCAAGACGGAAGGCCCGGGCGCGGCGAAGGTCACGCTGATTCTCGAGGACGGCAAGCCGTACCCGGAGCGGGGCAAGCTGCAGTTCAGCGATGTCACGGTCGACCAGACGACGGGCTCGGTCACGATCCGCGCGATCTTCCCGAACAAGCAGCGCGTGCTGCTGCCGGGCATGTTCGTGCGCGCGCGCATCGAAGAGGGCGTCAACGAGAACGCGTTCCTCGTTCCGCAGATCGGCGTCACGCACGATCCGAAGGGCCAGGCGATCGCGATGATCGTCGACGGCAAGGGCAAGGTCGAGCCGCGCGTGCTGGTCACGGGCGGCACGCAGGGCCAGAACTGGGTGGTCGAGAGCGGCCTGCAGGCGGGCGACCGCGTGATCGTGCAGGGCATCGACAAGGTGCGCCCGGGCATGACCGTGAAGGCCGCCGAGGCTCAACTGCCG---------------GCC------------GCGGCGGCC---------------------------------------GGCGCGTCGGGT------------GCCGCGTCC------------------GCGGGC------------GGCTCGCCC---------------------------------GCC------------------------------------------CAGGCCGCGGCG------------------------------GCGAGCGCGGCCGCGTCGGGTGCCGCGCCGTCG------------------------AGCGCT------GCCGCCGCGTCGAGCGCGCAA---
>MFP4__GCA_000774865.1
---------ATGCGCGTCGAA------CGGGTTCCATACCGCTTAATCACTGTCGCGACG---------GCTGCCGTTTTCCTGGCCGCGTGCGGAAAAAAAGAATCGGCTCCGCCCCCTCAAACGCCCGAAGTCGGCGTCGTCACCGTCCAGCCGCAGCCCGTGCCGGTCGTCTCCGAACTGCCGGGCCGTACGAGCGCCTATCTGGTCGCGCAGGTGCGCGCACGGGTCGACGGCATCGTGTTGCGGCGCGAGTTCACGGAAGGCAGCGACGTCAAGGCCGGCCAGCGCCTGTACAAGATCGATCCGGCACCCTATATCGCGCAATTGAACAGCGCGAAGGCGACGCTCGCGAAGGCGCAGGCGAACCTCGCGACGCAGAACGCGCTCGTCGCGCGCTACAAGGTGCTCGTCGCCGCGAACGCGGTCAGCAAGCAGCAGTACGACGATGCGGTGGCCGCGCAAGGGCAGGCGGCCGCCGACGTGGGCGCGGGCAAGGCCGCCGTCGAGACCGCGCAGATCAACCTCGGCTATACGGATGTCGTCTCGCCGATCACGGGCCGCGTCGGCATCTCGCAGGTCACGCCGGGCGCGTACGTGCAGGCGAGCCAGGCGACGCTGATGTCGACCGTCCAGCAGCTCGATCCGGTCTACGTCGATCTCACGCAGTCGAGCCTCGACGGCCTGAAGCTGCGCCAGGACATCCAGAGCGGGCGCATCAAGACGGAAGGCCCGGGCGCGGCGAAGGTCACGCTGATTCTCGAGGACGGCAAGCCGTACCCGGAGCGGGGCAAGCTGCAGTTCAGCGATGTCACGGTCGACCAGACGACGGGCTCGGTCACGATCCGCGCGATCTTCCCGAACAAGCAGCGCGTGCTGCTGCCGGGCATGTTCGTGCGCGCGCGCATCGAAGAGGGCGTCAACGAGAACGCGTTCCTCGTTCCGCAGATCGGCGTCACGCACGATCCGAAGGGCCAGGCGATCGCGATGATCGTCGACGGCAAGGGCAAGGTCGAGCCGCGCGTGCTGGTCACGGGCGGCACGCAGGGCCAGAACTGGGTGGTCGAGAGCGGCCTGCAGGCGGGCGACCGCGTGATCGTGCAGGGCATCGACAAGGTGCGCCCGGGCATGACCGTGAAGGCCGCCGAGGCTCAACTGCCG---------------GCC------------GCGGCGGCC---------------------------------------GGCGCGTCGGGT------------GCCGCGTCC------------------GCGGGC------------GGCTCGCCC---------------------------------GCC------------------------------------------CAGGCCGCGGCG------------------------------GCGAGCGCGGCCGCGTCGGGTGCCGCGCCGTCG------------------------AGCGCT------GCCGCCGCGTCGAGCGCGCAA---
>MFP4__GCA_000015905.1
---------ATGCGCGTCGAA------CGGGTTCCATACCGCTTAATCACTGTCGCGACG---------GCTGCCGTTTTCCTGGCCGCGTGCGGAAAAAAAGAATCGGCTCCGCCCCCTCAAACGCCCGAAGTCGGCGTCGTCACCGTCCAGCCGCAGCCCGTGCCGGTCGTCTCCGAACTGCCGGGCCGTACGAGCGCCTATCTGGTCGCGCAGGTGCGCGCGCGGGTCGACGGCATCGTGTTGCGGCGCGAGTTCACCGAAGGCAGCGACGTCAAGGCCGGCCAGCGCCTGTACAAGATCGATCCGGCGCCCTATATCGCGCAATTGAACAGCGCGAAGGCGACGCTCGCGAAGGCGCAGGCGAACCTCGCGACGCAGAACGCGCTCGTCGCGCGCTACAAGGTGCTCGTCGCCGCGAACGCGGTCAGCAAGCAGCAGTACGACGATGCGGTGGCCGCGCAAGGGCAGGCGGCCGCCGACGTGGGCGCGGGCAAGGCCGCCGTCGAGACCGCGCAGATCAACCTCGGCTATACGGATGTCGTCTCGCCGATCACGGGCCGCGTCGGCATCTCGCAGGTCACGCCGGGCGCGTACGTGCAGGCGAGCCAGGCGACGCTGATGTCGACCGTCCAGCAGCTCGATCCGGTCTACGTCGATCTCACGCAGTCGAGCCTCGACGGCCTGAAGCTGCGCCAGGACATCCAGAGCGGGCGCATCAAGACGGAAGGCCCGGGCGCGGCGAAGGTCACGCTGATTCTCGAGGACGGCAAGCCGTACCCGGAGCGGGGCAAGCTGCAGTTCAGCGATGTCACGGTCGACCAGACGACGGGCTCGGTCACGATCCGCGCGATCTTCCCGAACAAGCAGCGCGTGCTGCTGCCGGGCATGTTCGTGCGCGCGCGCATCGAAGAGGGCGTCAACGAGAACGCGTTCCTCGTTCCGCAGATCGGCGTCACGCACGATCCGAAGGGCCAGGCGATCGCGATGATCGTCGACGGCAAGGGCAAGGTCGAGCCGCGCGTGCTGGTCACGGGCGGCACGCAGGGCCAGAACTGGGTGGTCGAGAGCGGCCTGCAGGCGGGCGACCGCGTGATCGTGCAGGGCATCGACAAGGTGCGCCCGGGCATGACCGTGAAGGCCGCCGAGGCTCAACTGCCG---------------GCC------------GCGGCGGCC---------------------------------------GGCGCGCCGGGT------------GCCGCGCCC------------------GCGGGC------------GGCTCGCCC---------------------------------GCC------------------------------------------CAGGCCGCGGCG------------------------------GCGAGCGCGGCCGCGTCGGGTGCCGCGCCGTCG------------------------AGCGCT------GCCGCCGCGTCGAGCGCGCAA---
>MFP4__GCA_000770395.1
---------ATGCGCGTCGAA------CGGGTTCCATACCGCTTAATCACTGTCGCGACG---------GCTGCCGTTTTCCTGGCCGCGTGCGGAAAAAAAGAATCGGCTCCGCCCCCTCAAACGCCCGAAGTCGGCGTCGTCACCGTCCAGCCGCAGCCCGTGCCGGTCGTCTCCGAACTGCCGGGCCGTACGAGCGCCTATTTGGTCGCGCAGGTGCGCGCGCGGGTCGACGGCATCGTGTTGCGGCGCGAGTTCACGGAAGGCAGCGACGTCAAGGCCGGCCAGCGCCTGTACAAGATCGATCCGGCGCCCTATATCGCGCAATTGAACAGCGCGAAGGCGACGCTCGCGAAGGCGCAGGCGAACCTCGCGACGCAGAACGCGCTCGTCGCGCGCTACAAGGTGCTCGTCGCCGCGAACGCGGTCAGCAAGCAGCAGTACGACGATGCGGTGGCCGCGCAAGGGCAGGCGGCCGCCGACGTGGGCGCGGGCAAGGCCGCCGTCGAGACCGCGCAGATCAACCTCGGCTATACGGATGTCGTCTCGCCGATCACGGGCCGCGTCGGCATCTCGCAGGTCACGCCGGGCGCGTACGTGCAGGCGAGCCAGGCGACGCTGATGTCGACCGTCCAGCAGCTCGATCCGGTCTACGTCGATCTCACGCAGTCGAGCCTCGACGGCCTGAAGCTGCGCCAGGACATCCAGAGCGGGCGCATCAAGACGGAAGGCCCGGGCGCGGCGAAGGTCACGCTGATTCTCGAGGACGGCAAGCCGTACCCGGAGCGGGGCAAGCTGCAGTTCAGCGATGTCACGGTCGACCAGACGACGGGCTCGGTCACGATCCGCGCGATCTTCCCGAACAAGCAGCGCGTGCTGCTGCCGGGCATGTTCGTGCGCGCGCGCATCGAAGAGGGCGTCAACGAGAACGCGTTCCTCGTTCCGCAGATCGGCGTCACGCACGATCCGAAGGGCCAGGCGATCGCGATGATCGTCGACGGCAAGGGCAAGGTCGAGCCGCGCGTGCTGGTCACGGGCGGCACGCAGGGCCAGAACTGGGTGGTCGAGAGCGGCCTGCAGGCGGGCGACCGCGTGATCGTGCAGGGCATCGACAAGGTGCGCCCGGGCATGACCGTGAAGGCCGCCGAGGCTCAACTGCCG---------------GCC------------GCGGCGGCC---------------------------------------GGCGCGCCGGGT------------GCCGCGCCC------------------GCGGGC------------GGCTCGCCC---------------------------------GCC------------------------------------------CAGGCCGCGGCG------------------------------GCGAGCGCGGCCGCGTCGGGTGCCGCGCCGTCG------------------------AGCGCT------GCCGCCGCGTCGAGCGCGCAA---
>MFP4__GCA_000770415.1
---------ATGCGCGTCGAA------CGGGTTCCATACCGCTTAATCACTGTCGCGACG---------GCTGCCGTTTTCCTGGCCGCGTGCGGAAAAAAAGAATCGGCTCCGCCCCCTCAAACGCCCGAAGTCGGCGTCGTCACCGTCCAGCCGCAGCCCGTGCCGGTCGTCTCCGAACTGCCGGGCCGTACGAGCGCCTATTTGGTCGCGCAGGTGCGCGCGCGGGTCGACGGCATCGTGTTGCGGCGCGAGTTCACGGAAGGCAGCGACGTCAAGGCCGGCCAGCGCCTGTACAAGATCGATCCGGCGCCCTATATCGCGCAATTGAACAGCGCGAAGGCGACGCTCGCGAAGGCGCAGGCGAACCTCGCGACGCAGAACGCGCTCGTCGCGCGCTACAAGGTGCTCGTCGCCGCGAACGCGGTCAGCAAGCAGCAGTACGACGATGCGGTGGCCGCGCAAGGGCAGGCGGCCGCCGACGTGGGCGCGGGCAAGGCCGCCGTCGAGACCGCGCAGATCAACCTCGGCTATACGGATGTCGTCTCGCCGATCACGGGCCGCGTCGGCATCTCGCAGGTCACGCCGGGCGCGTACGTGCAGGCGAGCCAGGCGACGCTGATGTCGACCGTCCAGCAGCTCGATCCGGTCTACGTCGATCTCACGCAGTCGAGCCTCGACGGCCTGAAGCTGCGCCAGGACATCCAGAGCGGGCGCATCAAGACGGAAGGCCCGGGCGCGGCGAAGGTCACGCTGATTCTCGAGGACGGCAAGCCGTACCCGGAGCGGGGCAAGCTGCAGTTCAGCGATGTCACGGTCGACCAGACGACGGGCTCGGTCACGATCCGCGCGATCTTCCCGAACAAGCAGCGCGTGCTGCTGCCGGGCATGTTCGTGCGCGCGCGCATCGAAGAGGGCGTCAACGAGAACGCGTTCCTCGTTCCGCAGATCGGCGTCACGCACGATCCGAAGGGCCAGGCGATCGCGATGATCGTCGACGGCAAGGGCAAGGTCGAGCCGCGCGTGCTGGTCACGGGCGGCACGCAGGGCCAGAACTGGGTGGTCGAGAGCGGCCTGCAGGCGGGCGACCGCGTGATCGTGCAGGGCATCGACAAGGTGCGCCCGGGCATGACCGTGAAGGCCGCCGAGGCTCAACTGCCG---------------GCC------------GCGGCGGCC---------------------------------------GGCGCGCCGGGT------------GCCGCGCCC------------------GCGGGC------------GGCTCGCCC---------------------------------GCC------------------------------------------CAGGCCGCGGCG------------------------------GCGAGCGCGGCCGCGTCGGGTGCCGCGCCGTCG------------------------AGCGCT------GCCGCCGCGTCGAGCGCGCAA---
>MFP4__GCA_000774195.1
---------ATGCGCGTCGAA------CGGGTTCCATACCGCTTAATCACTGTCGCGACG---------GCTGCCGTTTTCCTGGCCGCGTGCGGAAAAAAAGAATCGGCTCCGCCCCCTCAAACGCCCGAAGTCGGCGTCGTCACCGTCCAGCCGCAGCCCGTGCCGGTCGTCTCCGAACTGCCGGGCCGTACGAGCGCCTATTTGGTCGCGCAGGTGCGCGCGCGGGTCGACGGCATCGTGTTGCGGCGCGAGTTCACGGAAGGCAGCGACGTCAAGGCCGGCCAGCGCCTGTACAAGATCGATCCGGCGCCCTATATCGCGCAATTGAACAGCGCGAAGGCGACGCTCGCGAAGGCGCAGGCGAACCTCGCGACGCAGAACGCGCTCGTCGCGCGCTACAAGGTGCTCGTCGCCGCGAACGCGGTCAGCAAGCAGCAGTACGACGATGCGGTGGCCGCGCAAGGGCAGGCGGCCGCCGACGTGGGCGCGGGCAAGGCCGCCGTCGAGACCGCGCAGATCAACCTCGGCTATACGGATGTCGTCTCGCCGATCACGGGCCGCGTCGGCATCTCGCAGGTCACGCCGGGCGCGTACGTGCAGGCGAGCCAGGCGACGCTGATGTCGACCGTCCAGCAGCTCGATCCGGTCTACGTCGATCTCACGCAGTCGAGCCTCGACGGCCTGAAGCTGCGCCAGGACATCCAGAGCGGGCGCATCAAGACGGAAGGCCCGGGCGCGGCGAAGGTCACGCTGATTCTCGAGGACGGCAAGCCGTACCCGGAGCGGGGCAAGCTGCAGTTCAGCGATGTCACGGTCGACCAGACGACGGGCTCGGTCACGATCCGCGCGATCTTCCCGAACAAGCAGCGCGTGCTGCTGCCGGGCATGTTCGTGCGCGCGCGCATCGAAGAGGGCGTCAACGAGAACGCGTTCCTCGTTCCGCAGATCGGCGTCACGCACGATCCGAAGGGCCAGGCGATCGCGATGATCGTCGACGGCAAGGGCAAGGTCGAGCCGCGCGTGCTGGTCACGGGCGGCACGCAGGGCCAGAACTGGGTGGTCGAGAGCGGCCTGCAGGCGGGCGACCGCGTGATCGTGCAGGGCATCGACAAGGTGCGCCCGGGCATGACCGTGAAGGCCGCCGAGGCTCAACTGCCG---------------GCC------------GCGGCGGCC---------------------------------------GGCGCGCCGGGT------------GCCGCGCCC------------------GCGGGC------------GGCTCGCCC---------------------------------GCC------------------------------------------CAGGCCGCGGCG------------------------------GCGAGCGCGGCCGCGTCGGGTGCCGCGCCGTCG------------------------AGCGCT------GCCGCCGCGTCGAGCGCGCAA---
>MFP4__GCA_000774705.1
---------ATGCGCGTCGAA------CGGGTTCCATACCGCTTAATCACTGTCGCGACG---------GCTGCCGTTTTCCTGGCCGCGTGCGGAAAAAAAGAATCGGCTCCGCCCCCTCAAACGCCCGAAGTCGGCGTCGTCACCGTCCAGCCGCAGCCCGTGCCGGTCGTCTCCGAACTGCCGGGCCGTACGAGCGCCTATTTGGTCGCGCAGGTGCGCGCGCGGGTCGACGGCATCGTGTTGCGGCGCGAGTTCACGGAAGGCAGCGACGTCAAGGCCGGCCAGCGCCTGTACAAGATCGATCCGGCGCCCTATATCGCGCAATTGAACAGCGCGAAGGCGACGCTCGCGAAGGCGCAGGCGAACCTCGCGACGCAGAACGCGCTCGTCGCGCGCTACAAGGTGCTCGTCGCCGCGAACGCGGTCAGCAAGCAGCAGTACGACGATGCGGTGGCCGCGCAAGGGCAGGCGGCCGCCGACGTGGGCGCGGGCAAGGCCGCCGTCGAGACCGCGCAGATCAACCTCGGCTATACGGATGTCGTCTCGCCGATCACGGGCCGCGTCGGCATCTCGCAGGTCACGCCGGGCGCGTACGTGCAGGCGAGCCAGGCGACGCTGATGTCGACCGTCCAGCAGCTCGATCCGGTCTACGTCGATCTCACGCAGTCGAGCCTCGACGGCCTGAAGCTGCGCCAGGACATCCAGAGCGGGCGCATCAAGACGGAAGGCCCGGGCGCGGCGAAGGTCACGCTGATTCTCGAGGACGGCAAGCCGTACCCGGAGCGGGGCAAGCTGCAGTTCAGCGATGTCACGGTCGACCAGACGACGGGCTCGGTCACGATCCGCGCGATCTTCCCGAACAAGCAGCGCGTGCTGCTGCCGGGCATGTTCGTGCGCGCGCGCATCGAAGAGGGCGTCAACGAGAACGCGTTCCTCGTTCCGCAGATCGGCGTCACGCACGATCCGAAGGGCCAGGCGATCGCGATGATCGTCGACGGCAAGGGCAAGGTCGAGCCGCGCGTGCTGGTCACGGGCGGCACGCAGGGCCAGAACTGGGTGGTCGAGAGCGGCCTGCAGGCGGGCGACCGCGTGATCGTGCAGGGCATCGACAAGGTGCGCCCGGGCATGACCGTGAAGGCCGCCGAGGCTCAACTGCCG---------------GCC------------GCGGCGGCC---------------------------------------GGCGCGCCGGGT------------GCCGCGCCC------------------GCGGGC------------GGCTCGCCC---------------------------------GCC------------------------------------------CAGGCCGCGGCG------------------------------GCGAGCGCGGCCGCGTCGGGTGCCGCGCCGTCG------------------------AGCGCT------GCCGCCGCGTCGAGCGCGCAA---
>MFP4__GCA_000775025.1
---------ATGCGCGTCGAA------CGGGTTCCATACCGCTTAATCACTGTCGCGACG---------GCTGCCGTTTTCCTGGCCGCGTGCGGAAAAAAAGAATCGGCTCCGCCCCCTCAAACGCCCGAAGTCGGCGTCGTCACCGTCCAGCCGCAGCCCGTGCCGGTCGTCTCCGAACTGCCGGGCCGTACGAGCGCCTATTTGGTCGCGCAGGTGCGCGCGCGGGTCGACGGCATCGTGTTGCGGCGCGAGTTCACGGAAGGCAGCGACGTCAAGGCCGGCCAGCGCCTGTACAAGATCGATCCGGCGCCCTATATCGCGCAATTGAACAGCGCGAAGGCGACGCTCGCGAAGGCGCAGGCGAACCTCGCGACGCAGAACGCGCTCGTCGCGCGCTACAAGGTGCTCGTCGCCGCGAACGCGGTCAGCAAGCAGCAGTACGACGATGCGGTGGCCGCGCAAGGGCAGGCGGCCGCCGACGTGGGCGCGGGCAAGGCCGCCGTCGAGACCGCGCAGATCAACCTCGGCTATACGGATGTCGTCTCGCCGATCACGGGCCGCGTCGGCATCTCGCAGGTCACGCCGGGCGCGTACGTGCAGGCGAGCCAGGCGACGCTGATGTCGACCGTCCAGCAGCTCGATCCGGTCTACGTCGATCTCACGCAGTCGAGCCTCGACGGCCTGAAGCTGCGCCAGGACATCCAGAGCGGGCGCATCAAGACGGAAGGCCCGGGCGCGGCGAAGGTCACGCTGATTCTCGAGGACGGCAAGCCGTACCCGGAGCGGGGCAAGCTGCAGTTCAGCGATGTCACGGTCGACCAGACGACGGGCTCGGTCACGATCCGCGCGATCTTCCCGAACAAGCAGCGCGTGCTGCTGCCGGGCATGTTCGTGCGCGCGCGCATCGAAGAGGGCGTCAACGAGAACGCGTTCCTCGTTCCGCAGATCGGCGTCACGCACGATCCGAAGGGCCAGGCGATCGCGATGATCGTCGACGGCAAGGGCAAGGTCGAGCCGCGCGTGCTGGTCACGGGCGGCACGCAGGGCCAGAACTGGGTGGTCGAGAGCGGCCTGCAGGCGGGCGACCGCGTGATCGTGCAGGGCATCGACAAGGTGCGCCCGGGCATGACCGTGAAGGCCGCCGAGGCTCAACTGCCG---------------GCC------------GCGGCGGCC---------------------------------------GGCGCGCCGGGT------------GCCGCGCCC------------------GCGGGC------------GGCTCGCCC---------------------------------GCC------------------------------------------CAGGCCGCGGCG------------------------------GCGAGCGCGGCCGCGTCGGGTGCCGCGCCGTCG------------------------AGCGCT------GCCGCCGCGTCGAGCGCGCAA---
>MFP4__GCA_000959185.1
---------ATGCGCGTCGAA------CGGGTTCCATACCGCTTAATCACTGTCGCGACG---------GCTGCCGTTTTCCTGGCCGCGTGCGGAAAAAAAGAATCGGCTCCGCCCCCTCAAACGCCCGAAGTCGGCGTCGTCACCGTCCAGCCGCAGCCCGTGCCGGTCGTCTCCGAACTGCCGGGCCGTACGAGCGCCTATCTGGTCGCGCAGGTGCGCGCGCGGGTCGACGGCATCGTGTTGCGGCGCGAGTTCACCGAAGGCAGCGACGTCAAGGCCGGCCAGCGCCTGTACAAGATCGATCCGGCGCCCTATATCGCGCAATTGAACAGCGCGAAGGCGACGCTCGCGAAGGCGCAGGCGAACCTCGCGACGCAGAACGCGCTCGTCGCGCGCTACAAGGTGCTCGTCGCCGCGAACGCGGTCAGCAAGCAGCAGTACGACGATGCGGTGGCCGCGCAAGGGCAGGCGGCCGCCGACGTGGGCGCGGGCAAGGCCGCCGTCGAGACCGCGCAGATCAACCTCGGCTATACGGATGTCGTCTCGCCGATCACGGGCCGCGTCGGCATCTCGCAGGTCACGCCGGGCGCGTACGTGCAGGCGAGCCAGGCGACGCTGATGTCGACCGTCCAGCAGCTCGATCCGGTCTACGTCGATCTCACGCAGTCGAGCCTCGACGGCCTGAAGCTGCGCCAGGACATCCAGAGCGGGCGCATCAAGACGGAAGGCCCGGGCGCGGCGAAGGTCACGCTGATTCTCGAGGACGGCAAGCCGTACCCGGAGCGGGGCAAGCTGCAGTTCAGCGATGTCACGGTCGACCAGACGACGGGCTCGGTCACGATCCGCGCGATCTTCCCGAACAAGCAGCGCGTGCTGCTGCCGGGCATGTTCGTGCGCGCGCGCATCGAAGAGGGCGTCAACGAGAACGCGTTCCTCGTTCCGCAGATCGGCGTCACGCACGATCCGAAGGGCCAGGCGATCGCGATGATCGTCGACGGCAAGGGCAAGGTCGAGCCGCGCGTGCTGGTCACGGGCGGCACGCAGGGCCAGAACTGGGTGGTCGAGAGCGGCCTGCAGGCGGGCGACCGCGTGATCGTGCAGGGCATCGACAAGGTGCGCCCGGGCATGACCGTGAAGGCCGCCGAGGCTCAACTGCCG---------------GCC------------GCGGCGGCC---------------------------------------GGCGCGCCGGGT------------GCCGCGCCC------------------GCGGGC------------GGCTCGCCC---------------------------------GCC------------------------------------------CAGGCCGCGGCG------------------------------GCGAGCGCGGCCGCGTCGGGTGCCGCGCCGTCG------------------------AGCGCT------GCCGCCGCGTCGAGCGCGCAA---
>MFP4__GCA_000959305.1
---------ATGCGCGTCGAA------CGGGTTCCATACCGCTTAATCACTGTCGCGACG---------GCTGCCGTTTTCCTGGCCGCGTGCGGAAAAAAAGAATCGGCTCCGCCCCCTCAAACGCCCGAAGTCGGCGTCGTCACCGTCCAGCCGCAGCCCGTGCCGGTCGTCTCCGAACTGCCGGGCCGTACGAGCGCCTATCTGGTCGCGCAGGTGCGCGCGCGGGTCGACGGCATCGTGTTGCGGCGCGAGTTCACCGAAGGCAGCGACGTCAAGGCCGGCCAGCGCCTGTACAAGATCGATCCGGCGCCCTATATCGCGCAATTGAACAGCGCGAAGGCGACGCTCGCGAAGGCGCAGGCGAACCTCGCGACGCAGAACGCGCTCGTCGCGCGCTACAAGGTGCTCGTCGCCGCGAACGCGGTCAGCAAGCAGCAGTACGACGATGCGGTGGCCGCGCAAGGGCAGGCGGCCGCCGACGTGGGCGCGGGCAAGGCCGCCGTCGAGACCGCGCAGATCAACCTCGGCTATACGGATGTCGTCTCGCCGATCACGGGCCGCGTCGGCATCTCGCAGGTCACGCCGGGCGCGTACGTGCAGGCGAGCCAGGCGACGCTGATGTCGACCGTCCAGCAGCTCGATCCGGTCTACGTCGATCTCACGCAGTCGAGCCTCGACGGCCTGAAGCTGCGCCAGGACATCCAGAGCGGGCGCATCAAGACGGAAGGCCCGGGCGCGGCGAAGGTCACGCTGATTCTCGAGGACGGCAAGCCGTACCCGGAGCGGGGCAAGCTGCAGTTCAGCGATGTCACGGTCGACCAGACGACGGGCTCGGTCACGATCCGCGCGATCTTCCCGAACAAGCAGCGCGTGCTGCTGCCGGGCATGTTCGTGCGCGCGCGCATCGAAGAGGGCGTCAACGAGAACGCGTTCCTCGTTCCGCAGATCGGCGTCACGCACGATCCGAAGGGCCAGGCGATCGCGATGATCGTCGACGGCAAGGGCAAGGTCGAGCCGCGCGTGCTGGTCACGGGCGGCACGCAGGGCCAGAACTGGGTGGTCGAGAGCGGCCTGCAGGCGGGCGACCGCGTGATCGTGCAGGGCATCGACAAGGTGCGCCCGGGCATGACCGTGAAGGCCGCCGAGGCTCAACTGCCG---------------GCC------------GCGGCGGCC---------------------------------------GGCGCGCCGGGT------------GCCGCGCCC------------------GCGGGC------------GGCTCGCCC---------------------------------GCC------------------------------------------CAGGCCGCGGCG------------------------------GCGAGCGCGGCCGCGTCGGGTGCCGCGCCGTCG------------------------AGCGCT------GCCGCCGCGTCGAGCGCGCAA---
>MFP4__GCA_000011545.1
---------ATGCGCGTCGAA------CGGGTTCCATACCGCTTAATCACTGTCGCGACG---------GCTGCCGTTTTCCTGGCCGCGTGCGGAAAAAAAGAATCGGCTCCGCCCCCTCAAACGCCCGAAGTCGGCGTCGTCACCGTCCAGCCGCAGCCCGTGCCGGTCGTCTCCGAACTGCCGGGCCGTACGAGCGCCTATCTGGTCGCGCAGGTGCGCGCACGGGTCGACGGCATCGTGTTGCGGCGCGAGTTCACGGAAGGCAGCGACGTCAAGGCCGGCCAGCGCCTGTACAAGATCGATCCGGCACCCTATATCGCGCAATTGAACAGCGCGAAGGCGACGCTCGCGAAGGCGCAGGCGAACCTCGCGACGCAGAACGCGCTCGTCGCGCGCTACAAGGTGCTCGTCGCCGCGAACGCGGTCAGCAAGCAGCAGTACGACGATGCGGTGGCCGCGCAAGGGCAGGCGGCCGCCGACGTGGGCGCGGGCAAGGCCGCCGTCGAGACCGCGCAGATCAACCTCGGCTATACGGATGTCGTCTCGCCGATCACGGGCCGCGTCGGCATCTCGCAGGTCACGCCGGGCGCGTACGTGCAGGCGAGCCAGGCGACGCTGATGTCGACCGTCCAGCAGCTCGATCCGGTCTACGTCGATCTCACGCAGTCGAGCCTCGACGGCCTGAAGCTGCGCCAGGACATCCAGAGCGGGCGCATCAAGACGGAAGGCCCGGGCGCGGCGAAGGTCACGCTGATTCTCGAGGACGGCAAGCCGTACCCGGAGCGGGGCAAGCTGCAGTTCAGCGATGTCACGGTCGACCAGACGACGGGCTCGGTCACGATCCGCGCGATCTTCCCGAACAAGCAGCGCGTGCTGCTGCCGGGCATGTTCGTGCGCGCGCGCATCGAAGAGGGCGTCAACGAGAACGCGTTCCTCGTTCCGCAGATCGGCGTCACGCACGATCCGAAGGGCCAGGCGATCGCGATGATCGTCGACGGCAAGGGCAAGGTCGAGCCGCGCGTGCTGGTCACGGGCGGCACGCAGGGCCAGAACTGGGTGGTCGAGAGCGGCCTGCAGGCGGGCGACCGCGTGATCGTGCAGGGCATCGACAAGGTGCGCCCGGGCATGACCGTGAAGGCCGCCGAGGCTCAACTGCCG---------------GCC------------GCGGCGGCC---------------------------------------GGCGCGTCGGGT------------GCCGCGCCC------------------GCGGGC------------GGCTCGCCC---------------------------------GCC------------------------------------------CAGGCCGCGGCG------------------------------GCGAGCGCGGCCGCGTCGGGTGCCGCGCCGTCG------------------------AGCGCT------GCCGCCGCGTCGAGCGCGCAA---
>MFP4__GCA_000011705.1
---------ATGCGCGTCGAA------CGGGTTCCATACCGCTTAATCACTGTCGCGACG---------GCTGCCGTTTTCCTGGCCGCGTGCGGAAAAAAAGAATCGGCTCCGCCCCCTCAAACGCCCGAAGTCGGCGTCGTCACCGTCCAGCCGCAGCCCGTGCCGGTCGTCTCCGAACTGCCGGGCCGTACGAGCGCCTATCTGGTCGCGCAGGTGCGCGCACGGGTCGACGGCATCGTGTTGCGGCGCGAGTTCACGGAAGGCAGCGACGTCAAGGCCGGCCAGCGCCTGTACAAGATCGATCCGGCACCCTATATCGCGCAATTGAACAGCGCGAAGGCGACGCTCGCGAAGGCGCAGGCGAACCTCGCGACGCAGAACGCGCTCGTCGCGCGCTACAAGGTGCTCGTCGCCGCGAACGCGGTCAGCAAGCAGCAGTACGACGATGCGGTGGCCGCGCAAGGGCAGGCGGCCGCCGACGTGGGCGCGGGCAAGGCCGCCGTCGAGACCGCGCAGATCAACCTCGGCTATACGGATGTCGTCTCGCCGATCACGGGCCGCGTCGGCATCTCGCAGGTCACGCCGGGCGCGTACGTGCAGGCGAGCCAGGCGACGCTGATGTCGACCGTCCAGCAGCTCGATCCGGTCTACGTCGATCTCACGCAGTCGAGCCTCGACGGCCTGAAGCTGCGCCAGGACATCCAGAGCGGGCGCATCAAGACGGAAGGCCCGGGCGCGGCGAAGGTCACGCTGATTCTCGAGGACGGCAAGCCGTACCCGGAGCGGGGCAAGCTGCAGTTCAGCGATGTCACGGTCGACCAGACGACGGGCTCGGTCACGATCCGCGCGATCTTCCCGAACAAGCAGCGCGTGCTGCTGCCGGGCATGTTCGTGCGCGCGCGCATCGAAGAGGGCGTCAACGAGAACGCGTTCCTCGTTCCGCAGATCGGCGTCACGCACGATCCGAAGGGCCAGGCGATCGCGATGATCGTCGACGGCAAGGGCAAGGTCGAGCCGCGCGTGCTGGTCACGGGCGGCACGCAGGGCCAGAACTGGGTGGTCGAGAGCGGCCTGCAGGCGGGCGACCGCGTGATCGTGCAGGGCATCGACAAGGTGCGCCCGGGCATGACCGTGAAGGCCGCCGAGGCTCAATTGCCG---------------GCC------------GCGGCGGCC---------------------------------------GGCGCGTCGGGT------------GCCGCGCCC------------------GCGGGC------------GGCTCGCCC---------------------------------GCC------------------------------------------CAGGCCGCGGCG------------------------------GCGAGCGCGGCCGCGTCGGGTGCCGCGCCGTCG------------------------AGCGCT------GCCGCCGCGTCGAGCGCGCAA---
>MFP4__GCA_000015465.1
---------ATGCGCGTCGAA------CGGGTTCCATACCGCTTAATCACTGTCGCGACG---------GCTGCCGTTTTCCTGGCCGCGTGCGGAAAAAAAGAATCGGCTCCGCCCCCTCAAACGCCCGAAGTCGGCGTCGTCACCGTCCAGCCGCAGCCCGTGCCGGTCGTCTCCGAACTGCCGGGCCGTACGAGCGCCTATCTGGTCGCGCAGGTGCGCGCACGGGTCGACGGCATCGTGTTGCGGCGCGAGTTCACGGAAGGCAGCGACGTCAAGGCCGGCCAGCGCCTGTACAAGATCGATCCGGCACCCTATATCGCGCAATTGAACAGCGCGAAGGCGACGCTCGCGAAGGCGCAGGCGAACCTCGCGACGCAGAACGCGCTCGTCGCGCGCTACAAGGTGCTCGTCGCCGCGAACGCGGTCAGCAAGCAGCAGTACGACGATGCGGTGGCCGCGCAAGGGCAGGCGGCCGCCGACGTGGGCGCGGGCAAGGCCGCCGTCGAGACCGCGCAGATCAACCTCGGCTATACGGATGTCGTCTCGCCGATCACGGGCCGCGTCGGCATCTCGCAGGTCACGCCGGGCGCGTACGTGCAGGCGAGCCAGGCGACGCTGATGTCGACCGTCCAGCAGCTCGATCCGGTCTACGTCGATCTCACGCAGTCGAGCCTCGACGGCCTGAAGCTGCGCCAGGACATCCAGAGCGGGCGCATCAAGACGGAAGGCCCGGGCGCGGCGAAGGTCACGCTGATTCTCGAGGACGGCAAGCCGTACCCGGAGCGGGGCAAGCTGCAGTTCAGCGATGTCACGGTCGACCAGACGACGGGCTCGGTCACGATCCGCGCGATCTTCCCGAACAAGCAGCGCGTGCTGCTGCCGGGCATGTTCGTGCGCGCGCGCATCGAAGAGGGCGTCAACGAGAACGCGTTCCTCGTTCCGCAGATCGGCGTCACGCACGATCCGAAGGGCCAGGCGATCGCGATGATCGTCGACGGCAAGGGCAAGGTCGAGCCGCGCGTGCTGGTCACGGGCGGCACGCAGGGCCAGAACTGGGTGGTCGAGAGCGGCCTGCAGGCGGGCGACCGCGTGATCGTGCAGGGCATCGACAAGGTGCGCCCGGGCATGACCGTGAAGGCCGCCGAGGCTCAATTGCCG---------------GCC------------GCGGCGGCC---------------------------------------GGCGCGTCGGGT------------GCCGCGCCC------------------GCGGGC------------GGCTCGCCC---------------------------------GCC------------------------------------------CAGGCCGCGGCG------------------------------GCGAGCGCGGCCGCGTCGGGTGCCGCGCCGTCG------------------------AGCGCT------GCCGCCGCGTCGAGCGCGCAA---
>MFP4__GCA_000015605.1
---------ATGCGCGTCGAA------CGGGTTCCATACCGCTTAATCACTGTCGCGACG---------GCTGCCGTTTTCCTGGCCGCGTGCGGAAAAAAAGAATCGGCTCCGCCCCCTCAAACGCCCGAAGTCGGCGTCGTCACCGTCCAGCCGCAGCCCGTGCCGGTCGTCTCCGAACTGCCGGGCCGTACGAGCGCCTATCTGGTCGCGCAGGTGCGCGCACGGGTCGACGGCATCGTGTTGCGGCGCGAGTTCACGGAAGGCAGCGACGTCAAGGCCGGCCAGCGCCTGTACAAGATCGATCCGGCACCCTATATCGCGCAATTGAACAGCGCGAAGGCGACGCTCGCGAAGGCGCAGGCGAACCTCGCGACGCAGAACGCGCTCGTCGCGCGCTACAAGGTGCTCGTCGCCGCGAACGCGGTCAGCAAGCAGCAGTACGACGATGCGGTGGCCGCGCAAGGGCAGGCGGCCGCCGACGTGGGCGCGGGCAAGGCCGCCGTCGAGACCGCGCAGATCAACCTCGGCTATACGGATGTCGTCTCGCCGATCACGGGCCGCGTCGGCATCTCGCAGGTCACGCCGGGCGCGTACGTGCAGGCGAGCCAGGCGACGCTGATGTCGACCGTCCAGCAGCTCGATCCGGTCTACGTCGATCTCACGCAGTCGAGCCTCGACGGCCTGAAGCTGCGCCAGGACATCCAGAGCGGGCGCATCAAGACGGAAGGCCCGGGCGCGGCGAAGGTCACGCTGATTCTCGAGGACGGCAAGCCGTACCCGGAGCGGGGCAAGCTGCAGTTCAGCGATGTCACGGTCGACCAGACGACGGGCTCGGTCACGATCCGCGCGATCTTCCCGAACAAGCAGCGCGTGCTGCTGCCGGGCATGTTCGTGCGCGCGCGCATCGAAGAGGGCGTCAACGAGAACGCGTTCCTCGTTCCGCAGATCGGCGTCACGCACGATCCGAAGGGCCAGGCGATCGCGATGATCGTCGACGGCAAGGGCAAGGTCGAGCCGCGCGTGCTGGTCACGGGCGGCACGCAGGGCCAGAACTGGGTGGTCGAGAGCGGCCTGCAGGCGGGCGACCGCGTGATCGTGCAGGGCATCGACAAGGTGCGCCCGGGCATGACCGTGAAGGCCGCCGAGGCTCAATTGCCG---------------GCC------------GCGGCGGCC---------------------------------------GGCGCGTCGGGT------------GCCGCGCCC------------------GCGGGC------------GGCTCGCCC---------------------------------GCC------------------------------------------CAGGCCGCGGCG------------------------------GCGAGCGCGGCCGCGTCGGGTGCCGCGCCGTCG------------------------AGCGCT------GCCGCCGCGTCGAGCGCGCAA---
>MFP4__GCA_000015625.1
---------ATGCGCGTCGAA------CGGGTTCCATACCGCTTAATCACTGTCGCGACG---------GCTGCCGTTTTCCTGGCCGCGTGCGGAAAAAAAGAATCGGCTCCGCCCCCTCAAACGCCCGAAGTCGGCGTCGTCACCGTCCAGCCGCAGCCCGTGCCGGTCGTCTCCGAACTGCCGGGCCGTACGAGCGCCTATCTGGTCGCGCAGGTGCGCGCACGGGTCGACGGCATCGTGTTGCGGCGCGAGTTCACGGAAGGCAGCGACGTCAAGGCCGGCCAGCGCCTGTACAAGATCGATCCGGCACCCTATATCGCGCAATTGAACAGCGCGAAGGCGACGCTCGCGAAGGCGCAGGCGAACCTCGCGACGCAGAACGCGCTCGTCGCGCGCTACAAGGTGCTCGTCGCCGCGAACGCGGTCAGCAAGCAGCAGTACGACGATGCGGTGGCCGCGCAAGGGCAGGCGGCCGCCGACGTGGGCGCGGGCAAGGCCGCCGTCGAGACCGCGCAGATCAACCTCGGCTATACGGATGTCGTCTCGCCGATCACGGGCCGCGTCGGCATCTCGCAGGTCACGCCGGGCGCGTACGTGCAGGCGAGCCAGGCGACGCTGATGTCGACCGTCCAGCAGCTCGATCCGGTCTACGTCGATCTCACGCAGTCGAGCCTCGACGGCCTGAAGCTGCGCCAGGACATCCAGAGCGGGCGCATCAAGACGGAAGGCCCGGGCGCGGCGAAGGTCACGCTGATTCTCGAGGACGGCAAGCCGTACCCGGAGCGGGGCAAGCTGCAGTTCAGCGATGTCACGGTCGACCAGACGACGGGCTCGGTCACGATCCGCGCGATCTTCCCGAACAAGCAGCGCGTGCTGCTGCCGGGCATGTTCGTGCGCGCGCGCATCGAAGAGGGCGTCAACGAGAACGCGTTCCTCGTTCCGCAGATCGGCGTCACGCACGATCCGAAGGGCCAGGCGATCGCGATGATCGTCGACGGCAAGGGCAAGGTCGAGCCGCGCGTGCTGGTCACGGGCGGCACGCAGGGCCAGAACTGGGTGGTCGAGAGCGGCCTGCAGGCGGGCGACCGCGTGATCGTGCAGGGCATCGACAAGGTGCGCCCGGGCATGACCGTGAAGGCCGCCGAGGCTCAATTGCCG---------------GCC------------GCGGCGGCC---------------------------------------GGCGCGTCGGGT------------GCCGCGCCC------------------GCGGGC------------GGCTCGCCC---------------------------------GCC------------------------------------------CAGGCCGCGGCG------------------------------GCGAGCGCGGCCGCGTCGGGTGCCGCGCCGTCG------------------------AGCGCT------GCCGCCGCGTCGAGCGCGCAA---
>MFP4__GCA_000152325.1
---------ATGCGCGTCGAA------CGGGTTCCATACCGCTTAATCACTGTCGCGACG---------GCTGCCGTTTTCCTGGCCGCGTGCGGAAAAAAAGAATCGGCTCCGCCCCCTCAAACGCCCGAAGTCGGCGTCGTCACCGTCCAGCCGCAGCCCGTGCCGGTCGTCTCCGAACTGCCGGGCCGTACGAGCGCCTATCTGGTCGCGCAGGTGCGCGCACGGGTCGACGGCATCGTGTTGCGGCGCGAGTTCACGGAAGGCAGCGACGTCAAGGCCGGCCAGCGCCTGTACAAGATCGATCCGGCGCCCTATATCGCGCAATTGAACAGCGCGAAGGCGACGCTCGCGAAGGCGCAGGCGAACCTCGCGACGCAGAACGCGCTCGTCGCGCGCTACAAGGTGCTCGTCGCCGCGAACGCGGTCAGCAAGCAGCAGTACGACGATGCGGTGGCCGCGCAAGGGCAGGCGGCCGCCGACGTGGGCGCGGGCAAGGCCGCCGTCGAGACCGCGCAGATCAACCTCGGCTATACGGATGTCGTCTCGCCGATCACGGGCCGCGTCGGCATCTCGCAGGTCACGCCGGGCGCGTACGTGCAGGCGAGCCAGGCGACGCTGATGTCGACCGTCCAGCAGCTCGATCCGGTCTACGTCGATCTCACGCAGTCGAGCCTCGACGGCCTGAAGCTGCGCCAGGACATCCAGAGCGGGCGCATCAAGACGGAAGGCCCGGGCGCGGCGAAGGTCACGCTGATTCTCGAGGACGGCAAGCCGTACCCGGAGCGGGGCAAGCTGCAGTTCAGCGATGTCACGGTCGACCAGACGACGGGCTCGGTCACGATCCGCGCGATCTTCCCGAACAAGCAGCGCGTGCTGCTGCCGGGCATGTTCGTGCGCGCGCGCATCGAAGAGGGCGTCAACGAGAACGCGTTCCTCGTTCCGCAGATCGGCGTCACGCACGATCCGAAGGGCCAGGCGATCGCGATGATCGTCGACGGCAAGGGCAAGGTCGAGCCGCGCGTGCTGGTCACGGGCGGCACGCAGGGCCAGAACTGGGTGGTCGAGAGCGGCCTGCAGGCGGGCGACCGCGTGATCGTGCAGGGCATCGACAAGGTGCGCCCGGGCATGACCGTGAAGGCCGCCGAGGCTCAACTGCCG---------------GCC------------GCGGCGGCC---------------------------------------GGCGCGTCGGGT------------GCCGCGCCC------------------GCGGGC------------GGCTCGCCC---------------------------------GCC------------------------------------------CAGGCCGCGGCG------------------------------GCGAGCGCGGCCGCGTCGGGCGCCGCGCCGTCG------------------------AGCGCT------GCCGCCGCGTCGAGCGCGCAA---
>MFP4__GCA_000152365.1
---------ATGCGCGTCGAA------CGGGTTCCATACCGCTTAATCACTGTCGCGACG---------GCTGCCGTTTTCCTGGCCGCGTGCGGAAAAAAAGAATCGGCTCCGCCCCCTCAAACGCCCGAAGTCGGCGTCGTCACCGTCCAGCCGCAGCCCGTGCCGGTCGTCTCCGAACTGCCGGGCCGTACGAGCGCCTATCTGGTCGCGCAGGTGCGCGCACGGGTCGACGGCATCGTGTTGCGGCGCGAGTTCACGGAAGGCAGCGACGTCAAGGCCGGCCAGCGCCTGTACAAGATCGATCCGGCACCCTATATCGCGCAATTGAACAGCGCGAAGGCGACGCTCGCGAAGGCGCAGGCGAACCTCGCGACGCAGAACGCGCTCGTCGCGCGCTACAAGGTGCTCGTCGCCGCGAACGCGGTCAGCAAGCAGCAGTACGACGATGCGGTGGCCGCGCAAGGGCAGGCGGCCGCCGACGTGGGCGCGGGCAAGGCCGCCGTCGAGACCGCGCAGATCAACCTCGGCTATACGGATGTCGTCTCGCCGATCACGGGCCGCGTCGGCATCTCGCAGGTCACGCCGGGCGCGTACGTGCAGGCGAGCCAGGCGACGCTGATGTCGACCGTCCAGCAGCTCGATCCGGTCTACGTCGATCTCACGCAGTCGAGCCTCGACGGCCTGAAGCTGCGCCAGGACATCCAGAGCGGGCGCATCAAGACGGAAGGCCCGGGCGCGGCGAAGGTCACGCTGATTCTCGAGGACGGCAAGCCGTACCCGGAGCGGGGCAAGCTGCAGTTCAGCGATGTCACGGTCGACCAGACGACGGGCTCGGTCACGATCCGCGCGATCTTCCCGAACAAGCAGCGCGTGCTGCTGCCGGGCATGTTCGTGCGCGCGCGCATCGAAGAGGGCGTCAACGAGAACGCGTTCCTCGTTCCGCAGATCGGCGTCACGCACGATCCGAAGGGCCAGGCGATCGCGATGATCGTCGACGGCAAGGGCAAGGTCGAGCCGCGCGTGCTGGTCACGGGCGGCACGCAGGGCCAGAACTGGGTGGTCGAGAGCGGCCTGCAGGCGGGCGACCGCGTGATCGTGCAGGGCATCGACAAGGTGCGCCCGGGCATGACCGTGAAGGCCGCCGAGGCTCAACTGCCG---------------GCC------------GCGGCGGCC---------------------------------------GGCGCGTCGGGT------------GCCGCGCCC------------------GCGGGC------------GGCTCGCCC---------------------------------GCC------------------------------------------CAGGCCGCGGCG------------------------------GCGAGCGCGGCCGCGTCGGGTGCCGCGCCGTCG------------------------AGCGCT------GCCGCCGCGTCGAGCGCGCAA---
>MFP4__GCA_000152385.1
---------ATGCGCGTCGAA------CGGGTTCCATACCGCTTAATCACTGTCGCGACG---------GCTGCCGTTTTCCTGGCCGCGTGCGGAAAAAAAGAATCGGCTCCGCCCCCTCAAACGCCCGAAGTCGGCGTCGTCACCGTCCAGCCGCAGCCCGTGCCGGTCGTCTCCGAACTGCCGGGCCGTACGAGCGCCTATCTGGTCGCGCAGGTGCGCGCACGGGTCGACGGCATCGTGTTGCGGCGCGAGTTCACGGAAGGCAGCGACGTCAAGGCCGGCCAGCGCCTGTACAAGATCGATCCGGCACCCTATATCGCGCAATTGAACAGCGCGAAGGCGACGCTCGCGAAGGCGCAGGCGAACCTCGCGACGCAGAACGCGCTCGTCGCGCGCTACAAGGTGCTCGTCGCCGCGAACGCGGTCAGCAAGCAGCAGTACGACGATGCGGTGGCCGCGCAAGGGCAGGCGGCCGCCGACGTGGGCGCGGGCAAGGCCGCCGTCGAGACCGCGCAGATCAACCTCGGCTATACGGATGTCGTCTCGCCGATCACGGGCCGCGTCGGCATCTCGCAGGTCACGCCGGGCGCGTACGTGCAGGCGAGCCAGGCGACGCTGATGTCGACCGTCCAGCAGCTCGATCCGGTCTACGTCGATCTCACGCAGTCGAGCCTCGACGGCCTGAAGCTGCGCCAGGACATCCAGAGCGGGCGCATCAAGACGGAAGGCCCGGGCGCGGCGAAGGTCACGCTGATTCTCGAGGACGGCAAGCCGTACCCGGAGCGGGGCAAGCTGCAGTTCAGCGATGTCACGGTCGACCAGACGACGGGCTCGGTCACGATCCGCGCGATCTTCCCGAACAAGCAGCGCGTGCTGCTGCCGGGCATGTTCGTGCGCGCGCGCATCGAAGAGGGCGTCAACGAGAACGCGTTCCTCGTTCCGCAGATCGGCGTCACGCACGATCCGAAGGGCCAGGCGATCGCGATGATCGTCGACGGCAAGGGCAAGGTCGAGCCGCGCGTGCTGGTCACGGGCGGCACGCAGGGCCAGAACTGGGTGGTCGAGAGCGGCCTGCAGGCGGGCGACCGCGTGATCGTGCAGGGCATCGACAAGGTGCGCCCGGGCATGACCGTGAAGGCCGCCGAGGCTCAATTGCCG---------------GCC------------GCGGCGGCC---------------------------------------GGCGCGTCGGGT------------GCCGCGCCC------------------GCGGGC------------GGCTCGCCC---------------------------------GCC------------------------------------------CAGGCCGCGGCG------------------------------GCGAGCGCGGCCGCGTCGGGTGCCGCGCCGTCG------------------------AGCGCT------GCCGCCGCGTCGAGCGCGCAA---
>MFP4__GCA_000152405.1
---------ATGCGCGTCGAA------CGGGTTCCATACCGCTTAATCACTGTCGCGACG---------GCTGCCGTTTTCCTGGCCGCGTGCGGAAAAAAAGAATCGGCTCCGCCCCCTCAAACGCCCGAAGTCGGCGTCGTCACCGTCCAGCCGCAGCCCGTGCCGGTCGTCTCCGAACTGCCGGGCCGTACGAGCGCCTATCTGGTCGCGCAGGTGCGCGCACGGGTCGACGGCATCGTGTTGCGGCGCGAGTTCACGGAAGGCAGCGACGTCAAGGCCGGCCAGCGCCTGTACAAGATCGATCCGGCACCCTATATCGCGCAATTGAACAGCGCGAAGGCGACGCTCGCGAAGGCGCAGGCGAACCTCGCGACGCAGAACGCGCTCGTCGCGCGCTACAAGGTGCTCGTCGCCGCGAACGCGGTCAGCAAGCAGCAGTACGACGATGCGGTGGCCGCGCAAGGGCAGGCGGCCGCCGACGTGGGCGCGGGCAAGGCCGCCGTCGAGACCGCGCAGATCAACCTCGGCTATACGGATGTCGTCTCGCCGATCACGGGCCGCGTCGGCATCTCGCAGGTCACGCCGGGCGCGTACGTGCAGGCGAGCCAGGCGACGCTGATGTCGACCGTCCAGCAGCTCGATCCGGTCTACGTCGATCTCACGCAGTCGAGCCTCGACGGCCTGAAGCTGCGCCAGGACATCCAGAGCGGGCGCATCAAGACGGAAGGCCCGGGCGCGGCGAAGGTCACGCTGATTCTCGAGGACGGCAAGCCGTACCCGGAGCGGGGCAAGCTGCAGTTCAGCGATGTCACGGTCGACCAGACGACGGGCTCGGTCACGATCCGCGCGATCTTCCCGAACAAGCAGCGCGTGCTGCTGCCGGGCATGTTCGTGCGCGCGCGCATCGAAGAGGGCGTCAACGAGAACGCGTTCCTCGTTCCGCAGATCGGCGTCACGCACGATCCGAAGGGCCAGGCGATCGCGATGATCGTCGACGGCAAGGGCAAGGTCGAGCCGCGCGTGCTGGTCACGGGCGGCACGCAGGGCCAGAACTGGGTGGTCGAGAGCGGCCTGCAGGCGGGCGACCGCGTGATCGTGCAGGGCATCGACAAGGTGCGCCCGGGCATGACCGTGAAGGCCGCCGAGGCTCAATTGCCG---------------GCC------------GCGGCGGCC---------------------------------------GGCGCGTCGGGT------------GCCGCGCCC------------------GCGGGC------------GGCTCGCCC---------------------------------GCC------------------------------------------CAGGCCGCGGCG------------------------------GCGAGCGCGGCCGCGTCGGGTGCCGCGCCGTCG------------------------AGCGCT------GCCGCCGCGTCGAGCGCGCAA---
>MFP4__GCA_000153085.1
---------ATGCGCGTCGAA------CGGGTTCCATACCGCTTAATCACTGTCGCGACG---------GCTGCCGTTTTCCTGGCCGCGTGCGGAAAAAAAGAATCGGCTCCGCCCCCTCAAACGCCCGAAGTCGGCGTCGTCACCGTCCAGCCGCAGCCCGTGCCGGTCGTCTCCGAACTGCCGGGCCGTACGAGCGCCTATCTGGTCGCGCAGGTGCGCGCACGGGTCGACGGCATCGTGTTGCGGCGCGAGTTCACGGAAGGCAGCGACGTCAAGGCCGGCCAGCGCCTGTACAAGATCGATCCGGCACCCTATATCGCGCAATTGAACAGCGCGAAGGCGACGCTCGCGAAGGCGCAGGCGAACCTCGCGACGCAGAACGCGCTCGTCGCGCGCTACAAGGTGCTCGTCGCCGCGAACGCGGTCAGCAAGCAGCAGTACGACGATGCGGTGGCCGCGCAAGGGCAGGCGGCCGCCGACGTGGGCGCGGGCAAGGCCGCCGTCGAGACCGCGCAGATCAACCTCGGCTATACGGATGTCGTCTCGCCGATCACGGGCCGCGTCGGCATCTCGCAGGTCACGCCGGGCGCGTACGTGCAGGCGAGCCAGGCGACGCTGATGTCGACCGTCCAGCAGCTCGATCCGGTCTACGTCGATCTCACGCAGTCGAGCCTCGACGGCCTGAAGCTGCGCCAGGACATCCAGAGCGGGCGCATCAAGACGGAAGGCCCGGGCGCGGCGAAGGTCACGCTGATTCTCGAGGACGGCAAGCCGTACCCGGAGCGGGGCAAGCTGCAGTTCAGCGATGTCACGGTCGACCAGACGACGGGCTCGGTCACGATCCGCGCGATCTTCCCGAACAAGCAGCGCGTGCTGCTGCCGGGCATGTTCGTGCGCGCGCGCATCGAAGAGGGCGTCAACGAGAACGCGTTCCTCGTTCCGCAGATCGGCGTCACGCACGATCCGAAGGGCCAGGCGATCGCGATGATCGTCGACGGCAAGGGCAAGGTCGAGCCGCGCGTGCTGGTCACGGGCGGCACGCAGGGCCAGAACTGGGTGGTCGAGAGCGGCCTGCAGGCGGGCGACCGCGTGATCGTGCAGGGCATCGACAAGGTGCGCCCGGGCATGACCGTGAAGGCCGCCGAGGCTCAATTGCCG---------------GCC------------GCGGCGGCC---------------------------------------GGCGCGTCGGGT------------GCCGCGCCC------------------GCGGGC------------GGCTCGCCC---------------------------------GCC------------------------------------------CAGGCCGCGGCG------------------------------GCGAGCGCGGCCGCGTCGGGTGCCGCGCCGTCG------------------------AGCGCT------GCCGCCGCGTCGAGCGCGCAA---
>MFP4__GCA_000167635.1
---------ATGCGCGTCGAA------CGGGTTCCATACCGCTTAATCACTGTCGCGACG---------GCTGCCGTTTTCCTGGCCGCGTGCGGAAAAAAAGAATCGGCTCCGCCCCCTCAAACGCCCGAAGTCGGCGTCGTCACCGTCCAGCCGCAGCCCGTGCCGGTCGTCTCCGAACTGCCGGGCCGTACGAGCGCCTATCTGGTCGCGCAGGTGCGCGCACGGGTCGACGGCATCGTGTTGCGGCGCGAGTTCACGGAAGGCAGCGACGTCAAGGCCGGCCAGCGCCTGTACAAGATCGATCCGGCACCCTATATCGCGCAATTGAACAGCGCGAAGGCGACGCTCGCGAAGGCGCAGGCGAACCTCGCGACGCAGAACGCGCTCGTCGCGCGCTACAAGGTGCTCGTCGCCGCGAACGCGGTCAGCAAGCAGCAGTACGACGATGCGGTGGCCGCGCAAGGGCAGGCGGCCGCCGACGTGGGCGCGGGCAAGGCCGCCGTCGAGACCGCGCAGATCAACCTCGGCTATACGGATGTCGTCTCGCCGATCACGGGCCGCGTCGGCATCTCGCAGGTCACGCCGGGCGCGTACGTGCAGGCGAGCCAGGCGACGCTGATGTCGACCGTCCAGCAGCTCGATCCGGTCTACGTCGATCTCACGCAGTCGAGCCTCGACGGCCTGAAGCTGCGCCAGGACATCCAGAGCGGGCGCATCAAGACGGAAGGCCCGGGCGCGGCGAAGGTCACGCTGATTCTCGAGGACGGCAAGCCGTACCCGGAGCGGGGCAAGCTGCAGTTCAGCGATGTCACGGTCGACCAGACGACGGGCTCGGTCACGATCCGCGCGATCTTCCCGAACAAGCAGCGCGTGCTGCTGCCGGGCATGTTCGTGCGCGCGCGCATCGAAGAGGGCGTCAACGAGAACGCGTTCCTCGTTCCGCAGATCGGCGTCACGCACGATCCGAAGGGCCAGGCGATCGCGATGATCGTCGACGGCAAGGGCAAGGTCGAGCCGCGCGTGCTGGTCACGGGCGGCACGCAGGGCCAGAACTGGGTGGTCGAGAGCGGCCTGCAGGCGGGCGACCGCGTGATCGTGCAGGGCATCGACAAGGTGCGCCCGGGCATGACCGTGAAGGCCGCCGAGGCTCAATTGCCG---------------GCC------------GCGGCGGCC---------------------------------------GGCGCGTCGGGT------------GCCGCGCCC------------------GCGGGC------------GGCTCGCCC---------------------------------GCC------------------------------------------CAGGCCGCGGCG------------------------------GCGAGCGCGGCCGCGTCGGGTGCCGCGCCGTCG------------------------AGCGCT------GCCGCCGCGTCGAGCGCGCAA---
>MFP4__GCA_000169715.1
---------ATGCGCGTCGAA------CGGGTTCCATACCGCTTAATCACTGTCGCGACG---------GCTGCCGTTTTCCTGGCCGCGTGCGGAAAAAAAGAATCGGCTCCGCCCCCTCAAACGCCCGAAGTCGGCGTCGTCACCGTCCAGCCGCAGCCCGTGCCGGTCGTCTCCGAACTGCCGGGCCGTACGAGCGCCTATCTGGTCGCGCAGGTGCGCGCACGGGTCGACGGCATCGTGTTGCGGCGCGAGTTCACGGAAGGCAGCGACGTCAAGGCCGGCCAGCGCCTGTACAAGATCGATCCGGCACCCTATATCGCGCAATTGAACAGCGCGAAGGCGACGCTCGCGAAGGCGCAGGCGAACCTCGCGACGCAGAACGCGCTCGTCGCGCGCTACAAGGTGCTCGTCGCCGCGAACGCGGTCAGCAAGCAGCAGTACGACGATGCGGTGGCCGCGCAAGGGCAGGCGGCCGCCGACGTGGGCGCGGGCAAGGCCGCCGTCGAGACCGCGCAGATCAACCTCGGCTATACGGATGTCGTCTCGCCGATCACGGGCCGCGTCGGCATCTCGCAGGTCACGCCGGGCGCGTACGTGCAGGCGAGCCAGGCGACGCTGATGTCGACCGTCCAGCAGCTCGATCCGGTCTACGTCGATCTCACGCAGTCGAGCCTCGACGGCCTGAAGCTGCGCCAGGATATCCAGAGCGGGCGCATCAAGACGGAAGGCCCGGGCGCGGCGAAGGTCACGCTGATTCTCGAGGACGGCAAGCCGTACCCGGAGCGGGGCAAGCTGCAGTTCAGCGATGTCACGGTCGACCAGACGACGGGCTCGGTCACGATCCGCGCGATCTTCCCGAACAAGCAGCGCGTGCTGCTGCCGGGCATGTTCGTGCGCGCGCGCATCGAAGAGGGCGTCAACGAGAACGCGTTCCTCGTTCCGCAGATCGGCGTCACGCACGATCCGAAGGGCCAGGCGATCGCGATGATCGTCGACGGCAAGGGCAAGGTCGAGCCGCGCGTGCTGGTCACGGGCGGCACGCAGGGCCAGAACTGGGTGGTCGAGAGCGGCCTGCAGGCGGGCGACCGCGTGATCGTGCAGGGCATCGACAAGGTGCGCCCGGGCATGACCGTGAAGGCCGCCGAGGCTCAACTGCCG---------------GCC------------GCGGCGGCC---------------------------------------GGCGCGTCGGGT------------GCCGCGCCC------------------GCGGGC------------GGCTCGCCC---------------------------------GCC------------------------------------------CAGGCCGCGGCG------------------------------GCGAGCGCGGCCGCGTCGGGTGCCGCGCCGTCG------------------------AGCGCT------GCCGCCGCGTCGAGCGCGCAA---
>MFP4__GCA_000169875.1
---------ATGCGCGTCGAA------CGGGTTCCATACCGCTTAATCACTGTCGCGACG---------GCTGCCGTTTTCCTGGCCGCGTGCGGAAAAAAAGAATCGGCTCCGCCCCCTCAAACGCCCGAAGTCGGCGTCGTCACCGTCCAGCCGCAGCCCGTGCCGGTCGTCTCCGAACTGCCGGGCCGTACGAGCGCCTATCTGGTCGCGCAGGTGCGCGCACGGGTCGACGGCATCGTGTTGCGGCGCGAGTTCACGGAAGGCAGCGACGTCAAGGCCGGCCAGCGCCTGTACAAGATCGATCCGGCACCCTATATCGCGCAATTGAACAGCGCGAAGGCGACGCTCGCGAAGGCGCAGGCGAACCTCGCGACGCAGAACGCGCTCGTCGCGCGCTACAAGGTGCTCGTCGCCGCGAACGCGGTCAGCAAGCAGCAGTACGACGATGCGGTGGCCGCGCAAGGGCAGGCGGCCGCCGACGTGGGCGCGGGCAAGGCCGCCGTCGAGACCGCGCAGATCAACCTCGGCTATACGGATGTCGTCTCGCCGATCACGGGCCGCGTCGGCATCTCGCAGGTCACGCCGGGCGCGTACGTGCAGGCGAGCCAGGCGACGCTGATGTCGACCGTCCAGCAGCTCGATCCGGTCTACGTCGATCTCACGCAGTCGAGCCTCGACGGCCTGAAGCTGCGCCAGGACATCCAGAGCGGGCGCATCAAGACGGAAGGCCCGGGCGCGGCGAAGGTCACGCTGATTCTCGAGGACGGCAAGCCGTACCCGGAGCGGGGCAAGCTGCAGTTCAGCGATGTCACGGTCGACCAGACGACGGGCTCGGTCACGATCCGCGCGATCTTCCCGAACAAGCAGCGCGTGCTGCTGCCGGGCATGTTCGTGCGCGCGCGCATCGAAGAGGGCGTCAACGAGAACGCGTTCCTCGTTCCGCAGATCGGCGTCACGCACGATCCGAAGGGCCAGGCGATCGCGATGATCGTCGACGGCAAGGGCAAGGTCGAGCCGCGCGTGCTGGTCACGGGCGGCACGCAGGGCCAGAACTGGGTGGTCGAGAGCGGCCTGCAGGCGGGCGACCGCGTGATCGTGCAGGGCATCGACAAGGTGCGCCCGGGCATGACCGTGAAGGCCGCCGAGGCTCAATTGCCG---------------GCC------------GCGGCGGCC---------------------------------------GGCGCGTCGGGT------------GCCGCGCCC------------------GCGGGC------------GGCTCGCCC---------------------------------GCC------------------------------------------CAGGCCGCGGCG------------------------------GCGAGCGCGGCCGCGTCGGGTGCCGCGCCGTCG------------------------AGCGCT------GCCGCCGCGTCGAGCGCGCAA---
>MFP4__GCA_000182195.1
---------ATGCGCGTCGAA------CGGGTTCCATACCGCTTAATCACTGTCGCGACG---------GCTGCCGTTTTCCTGGCCGCGTGCGGAAAAAAAGAATCGGCTCCGCCCCCTCAAACGCCCGAAGTCGGCGTCGTCACCGTCCAGCCGCAGCCCGTGCCGGTCGTCTCCGAACTGCCGGGCCGTACGAGCGCCTATCTGGTCGCGCAGGTGCGCGCACGGGTCGACGGCATCGTGTTGCGGCGCGAGTTCACGGAAGGCAGCGACGTCAAGGCCGGCCAGCGCCTGTACAAGATCGATCCGGCACCCTATATCGCGCAATTGAACAGCGCGAAGGCGACGCTCGCGAAGGCGCAGGCGAACCTCGCGACGCAGAACGCGCTCGTCGCGCGCTACAAGGTGCTCGTCGCCGCGAACGCGGTCAGCAAGCAGCAGTACGACGATGCGGTGGCCGCGCAAGGGCAGGCGGCCGCCGACGTGGGCGCGGGCAAGGCCGCCGTCGAGACCGCGCAGATCAACCTCGGCTATACGGATGTCGTCTCGCCGATCACGGGCCGCGTCGGCATCTCGCAGGTCACGCCGGGCGCGTACGTGCAGGCGAGCCAGGCGACGCTGATGTCGACCGTCCAGCAGCTCGATCCGGTCTACGTCGATCTCACGCAGTCGAGCCTCGACGGCCTGAAGCTGCGCCAGGACATCCAGAGCGGGCGCATCAAGACGGAAGGCCCGGGCGCGGCGAAGGTCACGCTGATTCTCGAGGACGGCAAGCCGTACCCGGAGCGGGGCAAGCTGCAGTTCAGCGATGTCACGGTCGACCAGACGACGGGCTCGGTCACGATCCGCGCGATCTTCCCGAACAAGCAGCGCGTGCTGCTGCCGGGCATGTTCGTGCGCGCGCGCATCGAAGAGGGCGTCAACGAGAACGCGTTCCTCGTTCCGCAGATCGGCGTCACGCACGATCCGAAGGGCCAGGCGATCGCGATGATCGTCGACGGCAAGGGCAAGGTCGAGCCGCGCGTGCTGGTCACGGGCGGCACGCAGGGCCAGAACTGGGTGGTCGAGAGCGGCCTGCAGGCGGGCGACCGCGTGATCGTGCAGGGCATCGACAAGGTGCGCCCGGGCATGACCGTGAAGGCCGCCGAGGCTCAACTGCCG---------------GCC------------GCGGCGGCC---------------------------------------GGCGCGTCGGGT------------GCCGCGCCC------------------GCGGGC------------GGCTCGCCC---------------------------------GCC------------------------------------------CAGGCCGCGGCG------------------------------GCGAGCGCGGCCGCGTCGGGCGCCGCGCCGTCG------------------------AGCGCT------GCCGCCGCGTCGAGCGCGCAA---
>MFP4__GCA_000182585.2
---------ATGCGCGTCGAA------CGGGTTCCATACCGCTTAATCACTGTCGCGACG---------GCTGCCGTTTTCCTGGCCGCGTGCGGAAAAAAAGAATCGGCTCCGCCCCCTCAAACGCCCGAAGTCGGCGTCGTCACCGTCCAGCCGCAGCCCGTGCCGGTCGTCTCCGAACTGCCGGGCCGTACGAGCGCCTATCTGGTCGCGCAGGTGCGCGCACGGGTCGACGGCATCGTGTTGCGGCGCGAGTTCACGGAAGGCAGCGACGTCAAGGCCGGCCAGCGCCTGTACAAGATCGATCCGGCACCCTATATCGCGCAATTGAACAGCGCGAAGGCGACGCTCGCGAAGGCGCAGGCGAACCTCGCGACGCAGAACGCGCTCGTCGCGCGCTACAAGGTGCTCGTCGCCGCGAACGCGGTCAGCAAGCAGCAGTACGACGATGCGGTGGCCGCGCAAGGGCAGGCGGCCGCCGACGTGGGCGCGGGCAAGGCCGCCGTCGAGACCGCGCAGATCAACCTCGGCTATACGGATGTCGTCTCGCCGATCACGGGCCGCGTCGGCATCTCGCAGGTCACGCCGGGCGCGTACGTGCAGGCGAGCCAGGCGACGCTGATGTCGACCGTCCAGCAGCTCGATCCGGTCTACGTCGATCTCACGCAGTCGAGCCTCGACGGCCTGAAGCTGCGCCAGGATATCCAGAGCGGGCGCATCAAGACGGAAGGCCCGGGCGCGGCGAAGGTCACGCTGATTCTCGAGGACGGCAAGCCGTACCCGGAGCGGGGCAAGCTGCAGTTCAGCGATGTCACGGTCGACCAGACGACGGGCTCGGTCACGATCCGCGCGATCTTCCCGAACAAGCAGCGCGTGCTGCTGCCGGGCATGTTCGTGCGCGCGCGCATCGAAGAGGGCGTCAACGAGAACGCGTTCCTCGTTCCGCAGATCGGCGTCACGCACGATCCGAAGGGCCAGGCGATCGCGATGATCGTCGACGGCAAGGGCAAGGTCGAGCCGCGCGTGCTGGTCACGGGCGGCACGCAGGGCCAGAACTGGGTGGTCGAGAGCGGCCTGCAGGCGGGCGACCGCGTGATCGTGCAGGGCATCGACAAGGTGCGCCCGGGCATGACCGTGAAGGCCGCCGAGGCTCAACTGCCG---------------GCC------------GCGGCGGCC---------------------------------------GGCGCGTCGGGT------------GCCGCGCCC------------------GCGGGC------------GGCTCGCCC---------------------------------GCC------------------------------------------CAGGCCGCGGCG------------------------------GCGAGCGCGGCCGCGTCGGGCGCCGCGCCGTCG------------------------AGCGCT------GCCGCCGCGTCGAGCGCGCAA---
>MFP4__GCA_000347975.1
---------ATGCGCGTCGAA------CGGGTTCCATACCGCTTAATCACTGTCGCGACG---------GCTGCCGTTTTCCTGGCCGCGTGCGGAAAAAAAGAATCGGCTCCGCCCCCTCAAACGCCCGAAGTCGGCGTCGTCACCGTCCAGCCGCAGCCCGTGCCGGTCGTCTCCGAACTGCCGGGCCGTACGAGCGCCTATCTGGTCGCGCAGGTGCGCGCACGGGTCGACGGCATCGTGTTGCGGCGCGAGTTCACGGAAGGCAGCGACGTCAAGGCCGGCCAGCGCCTGTACAAGATCGATCCGGCGCCCTATATCGCGCAATTGAACAGCGCGAAGGCGACGCTCGCGAAGGCGCAGGCGAACCTCGCGACGCAGAACGCGCTCGTCGCGCGCTACAAGGTGCTCGTCGCCGCGAACGCGGTCAGCAAGCAGCAGTACGACGATGCGGTGGCCGCGCAAGGGCAGGCGGCCGCCGACGTGGGCGCGGGCAAGGCCGCCGTCGAGACCGCGCAGATCAACCTCGGCTATACGGATGTCGTCTCGCCGATCACGGGCCGCGTCGGCATCTCGCAGGTCACGCCGGGCGCGTACGTGCAGGCGAGCCAGGCGACGCTGATGTCGACCGTCCAGCAGCTCGATCCGGTCTACGTCGATCTCACGCAGTCGAGCCTCGACGGCCTGAAGCTGCGCCAGGACATCCAGAGCGGGCGCATCAAGACGGAAGGCCCGGGCGCGGCGAAGGTCACGCTGATTCTCGAGGACGGCAAGCCGTACCCGGAGCGGGGCAAGCTGCAGTTCAGCGATGTCACGGTCGACCAGACGACGGGCTCGGTCACGATCCGCGCGATCTTCCCGAACAAGCAGCGCGTGCTGCTGCCGGGCATGTTCGTGCGCGCGCGCATCGAAGAGGGCGTCAACGAGAACGCGTTCCTCGTTCCGCAGATCGGCGTCACGCACGATCCGAAGGGCCAGGCGATCGCGATGATCGTCGACGGCAAGGGCAAGGTCGAGCCGCGCGTGCTGGTCACGGGCGGCACGCAGGGCCAGAACTGGGTGGTCGAGAGCGGCCTGCAGGCGGGCGACCGCGTGATCGTGCAGGGCATCGACAAGGTGCGCCCGGGCATGACCGTGAAGGCCGCCGAGGCTCAACTGCCG---------------GCC------------GCGGCGGCC---------------------------------------GGCGCGTCGGGT------------GCCGCGCCC------------------GCGGGC------------GGCTCGCCC---------------------------------GCC------------------------------------------CAGGCCGCGGCG------------------------------GCGAGCGCGGCCGCGTCGGGCGCCGCGCCGTCG------------------------AGCGCT------GCCGCCGCGTCGAGCGCGCAA---
>MFP4__GCA_000410895.1
---------ATGCGCGTCGAA------CGGGTTCCATACCGCTTAATCACTGTCGCGACG---------GCTGCCGTTTTCCTGGCCGCGTGCGGAAAAAAAGAATCGGCTCCGCCCCCTCAAACGCCCGAAGTCGGCGTCGTCACCGTCCAGCCGCAGCCCGTGCCGGTCGTCTCCGAACTGCCGGGCCGTACGAGCGCCTATCTGGTCGCGCAGGTGCGCGCACGGGTCGACGGCATCGTGTTGCGGCGCGAGTTCACGGAAGGCAGCGACGTCAAGGCCGGCCAGCGCCTGTACAAGATCGATCCGGCACCCTATATCGCGCAATTGAACAGCGCGAAGGCGACGCTCGCGAAGGCGCAGGCGAACCTCGCGACGCAGAACGCGCTCGTCGCGCGCTACAAGGTGCTCGTCGCCGCGAACGCGGTCAGCAAGCAGCAGTACGACGATGCGGTGGCCGCGCAAGGGCAGGCGGCCGCCGACGTGGGCGCGGGCAAGGCCGCCGTCGAGACCGCGCAGATCAACCTCGGCTATACGGATGTCGTCTCGCCGATCACGGGCCGCGTCGGCATCTCGCAGGTCACGCCGGGCGCGTACGTGCAGGCGAGCCAGGCGACGCTGATGTCGACCGTCCAGCAGCTCGATCCGGTCTACGTCGATCTCACGCAGTCGAGCCTCGACGGCCTGAAGCTGCGCCAGGACATCCAGAGCGGGCGCATCAAGACGGAAGGCCCGGGCGCGGCGAAGGTCACGCTGATTCTCGAGGACGGCAAGCCGTACCCGGAGCGGGGCAAGCTGCAGTTCAGCGATGTCACGGTCGACCAGACGACGGGCTCGGTCACGATCCGCGCGATCTTCCCGAACAAGCAGCGCGTGCTGCTGCCGGGCATGTTCGTGCGCGCGCGCATCGAAGAGGGCGTCAACGAGAACGCGTTCCTCGTTCCGCAGATCGGCGTCACGCACGATCCGAAGGGCCAGGCGATCGCGATGATCGTCGACGGCAAGGGCAAGGTCGAGCCGCGCGTGCTGGTCACGGGCGGCACGCAGGGCCAGAACTGGGTGGTCGAGAGCGGCCTGCAGGCGGGCGACCGCGTGATCGTGCAGGGCATCGACAAGGTGCGCCCGGGCATGACCGTGAAGGCCGCCGAGGCTCAACTGCCG---------------GCC------------GCGGCGGCC---------------------------------------GGCGCGTCGGGT------------GCCGCGCCC------------------GCGGGC------------GGCTCGCCC---------------------------------GCC------------------------------------------CAGGCCGCGGCG------------------------------GCGAGCGCGGCCGCGTCGGGTGCCGCGCCGTCG------------------------AGCGCT------GCCGCCGCGTCGAGCGCGCAA---
>MFP4__GCA_000439695.1
---------ATGCGCGTCGAA------CGGGTTCCATACCGCTTAATCACTGTCGCGACG---------GCTGCCGTTTTCCTGGCCGCGTGCGGAAAAAAAGAATCGGCTCCGCCCCCTCAAACGCCCGAAGTCGGCGTCGTCACCGTCCAGCCGCAGCCCGTGCCGGTCGTCTCCGAACTGCCGGGCCGTACGAGCGCCTATCTGGTCGCGCAGGTGCGCGCACGGGTCGACGGCATCGTGTTGCGGCGCGAGTTCACGGAAGGCAGCGACGTCAAGGCCGGCCAGCGCCTGTACAAGATCGATCCGGCACCCTATATCGCGCAATTGAACAGCGCGAAGGCGACGCTCGCGAAGGCGCAGGCGAACCTCGCGACGCAGAACGCGCTCGTCGCGCGCTACAAGGTGCTCGTCGCCGCGAACGCGGTCAGCAAGCAGCAGTACGACGATGCGGTGGCCGCGCAAGGGCAGGCGGCCGCCGACGTGGGCGCGGGCAAGGCCGCCGTCGAGACCGCGCAGATCAACCTCGGCTATACGGATGTCGTCTCGCCGATCACGGGCCGCGTCGGCATCTCGCAGGTCACGCCGGGCGCGTACGTGCAGGCGAGCCAGGCGACGCTGATGTCGACCGTCCAGCAGCTCGATCCGGTCTACGTCGATCTCACGCAGTCGAGCCTCGACGGCCTGAAGCTGCGCCAGGATATCCAGAGCGGGCGCATCAAGACGGAAGGCCCGGGCGCGGCGAAGGTCACGCTGATTCTCGAGGACGGCAAGCCGTACCCGGAGCGGGGCAAGCTGCAGTTCAGCGATGTCACGGTCGACCAGACGACGGGCTCGGTCACGATCCGCGCGATCTTCCCGAACAAGCAGCGCGTGCTGCTGCCGGGCATGTTCGTGCGCGCGCGCATCGAAGAGGGCGTCAACGAGAACGCGTTCCTCGTTCCGCAGATCGGCGTCACGCACGATCCGAAGGGCCAGGCGATCGCGATGATCGTCGACGGCAAGGGCAAGGTCGAGCCGCGCGTGCTGGTCACGGGCGGCACGCAGGGCCAGAACTGGGTGGTCGAGAGCGGCCTGCAGGCGGGCGACCGCGTGATCGTGCAGGGCATCGACAAGGTGCGCCCGGGCATGACCGTGAAGGCCGCCGAGGCTCAACTGCCG---------------GCC------------GCGGCGGCC---------------------------------------GGCGCGTCGGGT------------GCCGCGCCC------------------GCGGGC------------GGCTCGCCC---------------------------------GCC------------------------------------------CAGGCCGCGGCG------------------------------GCGAGCGCGGCCGCGTCGGGTGCCGCGCCGTCG------------------------AGCGCT------GCCGCCGCGTCGAGCGCGCAA---
>MFP4__GCA_000445385.1
---------ATGCGCGTCGAA------CGGGTTCCATACCGCTTAATCACTGTCGCGACG---------GCTGCCGTTTTCCTGGCCGCGTGCGGAAAAAAAGAATCGGCTCCGCCCCCTCAAACGCCCGAAGTCGGCGTCGTCACCGTCCAGCCGCAGCCCGTGCCGGTCGTCTCCGAACTGCCGGGCCGTACGAGCGCCTATCTGGTCGCGCAGGTGCGCGCACGGGTCGACGGCATCGTGTTGCGGCGCGAGTTCACGGAAGGCAGCGACGTCAAGGCCGGCCAGCGCCTGTACAAGATCGATCCGGCACCCTATATCGCGCAATTGAACAGCGCGAAGGCGACGCTCGCGAAGGCGCAGGCGAACCTCGCGACGCAGAACGCGCTCGTCGCGCGCTACAAGGTGCTCGTCGCCGCGAACGCGGTCAGCAAGCAGCAGTACGACGATGCGGTGGCCGCGCAAGGGCAGGCGGCCGCCGACGTGGGCGCGGGCAAGGCCGCCGTCGAGACCGCGCAGATCAACCTCGGCTATACGGATGTCGTCTCGCCGATCACGGGCCGCGTCGGCATCTCGCAGGTCACGCCGGGCGCGTACGTGCAGGCGAGCCAGGCGACGCTGATGTCGACCGTCCAGCAGCTCGATCCGGTCTACGTCGATCTCACGCAGTCGAGCCTCGACGGCCTGAAGCTGCGCCAGGATATCCAGAGCGGGCGCATCAAGACGGAAGGCCCGGGCGCGGCGAAGGTCACGCTGATTCTCGAGGACGGCAAGCCGTACCCGGAGCGGGGCAAGCTGCAGTTCAGCGATGTCACGGTCGACCAGACGACGGGCTCGGTCACGATCCGCGCGATCTTCCCGAACAAGCAGCGCGTGCTGCTGCCGGGCATGTTCGTGCGCGCGCGCATCGAAGAGGGCGTCAACGAGAACGCGTTCCTCGTTCCGCAGATCGGCGTCACGCACGATCCGAAGGGCCAGGCGATCGCGATGATCGTCGACGGCAAGGGCAAGGTCGAGCCGCGCGTGCTGGTCACGGGCGGCACGCAGGGCCAGAACTGGGTGGTCGAGAGCGGCCTGCAGGCGGGCGACCGCGTGATCGTGCAGGGCATCGACAAGGTGCGCCCGGGCATGACCGTGAAGGCCGCCGAGGCTCAACTGCCG---------------GCC------------GCGGCGGCC---------------------------------------GGCGCGTCGGGT------------GCCGCGCCC------------------GCGGGC------------GGCTCGCCC---------------------------------GCC------------------------------------------CAGGCCGCGGCG------------------------------GCGAGCGCGGCCGCGTCGGGCGCCGCGCCGTCG------------------------AGCGCT------GCCGCCGCGTCGAGCGCGCAA---
>MFP4__GCA_000511915.1
---------ATGCGCGTCGAA------CGGGTTCCATACCGCTTAATCACTGTCGCGACG---------GCTGCCGTTTTCCTGGCCGCGTGCGGAAAAAAAGAATCGGCTCCGCCCCCTCAAACGCCCGAAGTCGGCGTCGTCACCGTCCAGCCGCAGCCCGTGCCGGTCGTCTCCGAACTGCCGGGCCGTACGAGCGCCTATCTGGTCGCGCAGGTGCGCGCACGGGTCGACGGCATCGTGTTGCGGCGCGAGTTCACGGAAGGCAGCGACGTCAAGGCCGGCCAGCGCCTGTACAAGATCGATCCGGCACCCTATATCGCGCAATTGAACAGCGCGAAGGCGACGCTCGCGAAGGCGCAGGCGAACCTCGCGACGCAGAACGCGCTCGTCGCGCGCTACAAGGTGCTCGTCGCCGCGAACGCGGTCAGCAAGCAGCAGTACGACGATGCGGTGGCCGCGCAAGGGCAGGCGGCCGCCGACGTGGGCGCGGGCAAGGCCGCCGTCGAGACCGCGCAGATCAACCTCGGCTATACGGATGTCGTCTCGCCGATCACGGGCCGCGTCGGCATCTCGCAGGTCACGCCGGGCGCGTACGTGCAGGCGAGCCAGGCGACGCTGATGTCGACCGTCCAGCAGCTCGATCCGGTCTACGTCGATCTCACGCAGTCGAGCCTCGACGGCCTGAAGCTGCGCCAGGACATCCAGAGCGGGCGCATCAAGACGGAAGGCCCGGGCGCGGCGAAGGTCACGCTGATTCTCGAGGACGGCAAGCCGTACCCGGAGCGGGGCAAGCTGCAGTTCAGCGATGTCACGGTCGACCAGACGACGGGCTCGGTCACGATCCGCGCGATCTTCCCGAACAAGCAGCGCGTGCTGCTGCCGGGCATGTTCGTGCGCGCGCGCATCGAAGAGGGCGTCAACGAGAACGCGTTCCTCGTTCCGCAGATCGGCGTCACGCACGATCCGAAGGGCCAGGCGATCGCGATGATCGTCGACGGCAAGGGCAAGGTCGAGCCGCGCGTGCTGGTCACGGGCGGCACGCAGGGCCAGAACTGGGTGGTCGAGAGCGGCCTGCAGGCGGGCGACCGCGTGATCGTGCAGGGCATCGACAAGGTGCGCCCGGGCATGACCGTGAAGGCCGCCGAGGCTCAACTGCCG---------------GCC------------GCGGCGGCC---------------------------------------GGCGCGTCGGGT------------GCCGCGCCC------------------GCGGGC------------GGCTCGCCC---------------------------------GCC------------------------------------------CAGGCCGCGGCG------------------------------GCGAGCGCGGCCGCGTCGGGTGCCGCGCCGTCG------------------------AGCGCT------GCCGCCGCGTCGAGCGCGCAA---
>MFP4__GCA_000520895.1
---------ATGCGCGTCGAA------CGGGTTCCATACCGCTTAATCACTGTCGCGACG---------GCTGCCGTTTTCCTGGCCGCGTGCGGAAAAAAAGAATCGGCTCCGCCCCCTCAAACGCCCGAAGTCGGCGTCGTCACCGTCCAGCCGCAGCCCGTGCCGGTCGTCTCCGAACTGCCGGGCCGTACGAGCGCCTATCTGGTCGCGCAGGTGCGCGCACGGGTCGACGGCATCGTGTTGCGGCGCGAGTTCACGGAAGGCAGCGACGTCAAGGCCGGCCAGCGCCTGTACAAGATCGATCCGGCACCCTATATCGCGCAATTGAACAGCGCGAAGGCGACGCTCGCGAAGGCGCAGGCGAACCTCGCGACGCAGAACGCGCTCGTCGCGCGCTACAAGGTGCTCGTCGCCGCGAACGCGGTCAGCAAGCAGCAGTACGACGATGCGGTGGCCGCGCAAGGGCAGGCGGCCGCCGACGTGGGCGCGGGCAAGGCCGCCGTCGAGACCGCGCAGATCAACCTCGGCTATACGGATGTCGTCTCGCCGATCACGGGCCGCGTCGGCATCTCGCAGGTCACGCCGGGCGCGTACGTGCAGGCGAGCCAGGCGACGCTGATGTCGACCGTCCAGCAGCTCGATCCGGTCTACGTCGATCTCACGCAGTCGAGCCTCGACGGCCTGAAGCTGCGCCAGGACATCCAGAGCGGGCGCATCAAGACGGAAGGCCCGGGCGCGGCGAAGGTCACGCTGATTCTCGAGGACGGCAAGCCGTACCCGGAGCGGGGCAAGCTGCAGTTCAGCGATGTCACGGTCGACCAGACGACGGGCTCGGTCACGATCCGCGCGATCTTCCCGAACAAGCAGCGCGTGCTGCTGCCGGGCATGTTCGTGCGCGCGCGCATCGAAGAGGGCGTCAACGAGAACGCGTTCCTCGTTCCGCAGATCGGCGTCACGCACGATCCGAAGGGCCAGGCGATCGCGATGATCGTCGACGGCAAGGGCAAGGTCGAGCCGCGCGTGCTGGTCACGGGCGGCACGCAGGGCCAGAACTGGGTGGTCGAGAGCGGCCTGCAGGCGGGCGACCGCGTGATCGTGCAGGGCATCGACAAGGTGCGCCCGGGCATGACCGTGAAGGCCGCCGAGGCTCAACTGCCG---------------GCC------------GCGGCGGCC---------------------------------------GGCGCGTCGGGT------------GCCGCGCCC------------------GCGGGC------------GGCTCGCCC---------------------------------GCC------------------------------------------CAGGCCGCGGCG------------------------------GCGAGCGCGGCCGCGTCGGGTGCCGCGCCGTCG------------------------AGCGCT------GCCGCCGCGTCGAGCGCGCAA---
>MFP4__GCA_000521645.1
---------ATGCGCGTCGAA------CGGGTTCCATACCGCTTAATCACTGTCGCGACG---------GCTGCCGTTTTCCTGGCCGCGTGCGGAAAAAAAGAATCGGCTCCGCCCCCTCAAACGCCCGAAGTCGGCGTCGTCACCGTCCAGCCGCAGCCCGTGCCGGTCGTCTCCGAACTGCCGGGCCGTACGAGCGCCTATCTGGTCGCGCAGGTGCGCGCACGGGTCGACGGCATCGTGTTGCGGCGCGAGTTCACGGAAGGCAGCGACGTCAAGGCCGGCCAGCGCCTGTACAAGATCGATCCGGCACCCTATATCGCGCAATTGAACAGCGCGAAGGCGACGCTCGCGAAGGCGCAGGCGAACCTCGCGACGCAGAACGCGCTCGTCGCGCGCTACAAGGTGCTCGTCGCCGCGAACGCGGTCAGCAAGCAGCAGTACGACGATGCGGTGGCCGCGCAAGGGCAGGCGGCCGCCGACGTGGGCGCGGGCAAGGCCGCCGTCGAGACCGCGCAGATCAACCTCGGCTATACGGATGTCGTCTCGCCGATCACGGGCCGCGTCGGCATCTCGCAGGTCACGCCGGGCGCGTACGTGCAGGCGAGCCAGGCGACGCTGATGTCGACCGTCCAGCAGCTCGATCCGGTCTACGTCGATCTCACGCAGTCGAGCCTCGACGGCCTGAAGCTGCGCCAGGACATCCAGAGCGGGCGCATCAAGACGGAAGGCCCGGGCGCGGCGAAGGTCACGCTGATTCTCGAGGACGGCAAGCCGTACCCGGAGCGGGGCAAGCTGCAGTTCAGCGATGTCACGGTCGACCAGACGACGGGCTCGGTCACGATCCGCGCGATCTTCCCGAACAAGCAGCGCGTGCTGCTGCCGGGCATGTTCGTGCGCGCGCGCATCGAAGAGGGCGTCAACGAGAACGCGTTCCTCGTTCCGCAGATCGGCGTCACGCACGATCCGAAGGGCCAGGCGATCGCGATGATCGTCGACGGCAAGGGCAAGGTCGAGCCGCGCGTGCTGGTCACGGGCGGCACGCAGGGCCAGAACTGGGTGGTCGAGAGCGGCCTGCAGGCGGGCGACCGCGTGATCGTGCAGGGCATCGACAAGGTGCGCCCGGGCATGACCGTGAAGGCCGCCGAGGCTCAACTGCCG---------------GCC------------GCGGCGGCC---------------------------------------GGCGCGTCGGGT------------GCCGCGCCC------------------GCGGGC------------GGCTCGCCC---------------------------------GCC------------------------------------------CAGGCCGCGGCG------------------------------GCGAGCGCGGCCGCGTCGGGTGCCGCGCCGTCG------------------------AGCGCT------GCCGCCGCGTCGAGCGCGCAA---
>MFP4__GCA_000583835.1
---------ATGCGCGTCGAA------CGGGTTCCATACCGCTTAATCACTGTCGCGACG---------GCTGCCGTTTTCCTGGCCGCGTGCGGAAAAAAAGAATCGGCTCCGCCCCCTCAAACGCCCGAAGTCGGCGTCGTCACCGTCCAGCCGCAGCCCGTGCCGGTCGTCTCCGAACTGCCGGGCCGTACGAGCGCCTATCTGGTCGCGCAGGTGCGCGCACGGGTCGACGGCATCGTGTTGCGGCGCGAGTTCACGGAAGGCAGCGACGTCAAGGCCGGCCAGCGCCTGTACAAGATCGATCCGGCACCCTATATCGCGCAATTGAACAGCGCGAAGGCGACGCTCGCGAAGGCGCAGGCGAACCTCGCGACGCAGAACGCGCTCGTCGCGCGCTACAAGGTGCTCGTCGCCGCGAACGCGGTCAGCAAGCAGCAGTACGACGATGCGGTGGCCGCGCAAGGGCAGGCGGCCGCCGACGTGGGCGCGGGCAAGGCCGCCGTCGAGACCGCGCAGATCAACCTCGGCTATACGGATGTCGTCTCGCCGATCACGGGCCGCGTCGGCATCTCGCAGGTCACGCCGGGCGCGTACGTGCAGGCGAGCCAGGCGACGCTGATGTCGACCGTCCAGCAGCTCGATCCGGTCTACGTCGATCTCACGCAGTCGAGCCTCGACGGCCTGAAGCTGCGCCAGGATATCCAGAGCGGGCGCATCAAGACGGAAGGCCCGGGCGCGGCGAAGGTCACGCTGATTCTCGAGGACGGCAAGCCGTACCCGGAGCGGGGCAAGCTGCAGTTCAGCGATGTCACGGTCGACCAGACGACGGGCTCGGTCACGATCCGCGCGATCTTCCCGAACAAGCAGCGCGTGCTGCTGCCGGGCATGTTCGTGCGCGCGCGCATCGAAGAGGGCGTCAACGAGAACGCGTTCCTCGTTCCGCAGATCGGCGTCACGCACGATCCGAAGGGCCAGGCGATCGCGATGATCGTCGACGGCAAGGGCAAGGTCGAGCCGCGCGTGCTGGTCACGGGCGGCACGCAGGGCCAGAACTGGGTGGTCGAGAGCGGCCTGCAGGCGGGCGACCGCGTGATCGTGCAGGGCATCGACAAGGTGCGCCCGGGCATGACCGTGAAGGCCGCCGAGGCTCAACTGCCG---------------GCC------------GCGGCGGCC---------------------------------------GGCGCGTCGGGT------------GCCGCGCCC------------------GCGGGC------------GGCTCGCCC---------------------------------GCC------------------------------------------CAGGCCGCGGCG------------------------------GCGAGCGCGGCCGCGTCGGGTGCCGCGCCGTCG------------------------AGCGCT------GCCGCCGCGTCGAGCGCGCAA---
>MFP4__GCA_000755765.1
---------ATGCGCGTCGAA------CGGGTTCCATACCGCTTAATCACTGTCGCGACG---------GCTGCCGTTTTCCTGGCCGCGTGCGGAAAAAAAGAATCGGCTCCGCCCCCTCAAACGCCCGAAGTCGGCGTCGTCACCGTCCAGCCGCAGCCCGTGCCGGTCGTCTCCGAACTGCCGGGCCGTACGAGCGCCTATCTGGTCGCGCAGGTGCGCGCACGGGTCGACGGCATCGTGTTGCGGCGCGAGTTCACGGAAGGCAGCGACGTCAAGGCCGGCCAGCGCCTGTACAAGATCGATCCGGCACCCTATATCGCGCAATTGAACAGCGCGAAGGCGACGCTCGCGAAGGCGCAGGCGAACCTCGCGACGCAGAACGCGCTCGTCGCGCGCTACAAGGTGCTCGTCGCCGCGAACGCGGTCAGCAAGCAGCAGTACGACGATGCGGTGGCCGCGCAAGGGCAGGCGGCCGCCGACGTGGGCGCGGGCAAGGCCGCCGTCGAGACCGCGCAGATCAACCTCGGCTATACGGATGTCGTCTCGCCGATCACGGGCCGCGTCGGCATCTCGCAGGTCACGCCGGGCGCGTACGTGCAGGCGAGCCAGGCGACGCTGATGTCGACCGTCCAGCAGCTCGATCCGGTCTACGTCGATCTCACGCAGTCGAGCCTCGACGGCCTGAAGCTGCGCCAGGATATCCAGAGCGGGCGCATCAAGACGGAAGGCCCGGGCGCGGCGAAGGTCACGCTGATTCTCGAGGACGGCAAGCCGTACCCGGAGCGGGGCAAGCTGCAGTTCAGCGATGTCACGGTCGACCAGACGACGGGCTCGGTCACGATCCGCGCGATCTTCCCGAACAAGCAGCGCGTGCTGCTGCCGGGCATGTTCGTGCGCGCGCGCATCGAAGAGGGCGTCAACGAGAACGCGTTCCTCGTTCCGCAGATCGGCGTCACGCACGATCCGAAGGGCCAGGCGATCGCGATGATCGTCGACGGCAAGGGCAAGGTCGAGCCGCGCGTGCTGGTCACGGGCGGCACGCAGGGCCAGAACTGGGTGGTCGAGAGCGGCCTGCAGGCGGGCGACCGCGTGATCGTGCAGGGCATCGACAAGGTGCGCCCGGGCATGACCGTGAAGGCCGCCGAGGCTCAACTGCCG---------------GCC------------GCGGCGGCC---------------------------------------GGCGCGTCGGGT------------GCCGCGCCC------------------GCGGGC------------GGCTCGCCC---------------------------------GCC------------------------------------------CAGGCCGCGGCG------------------------------GCGAGCGCGGCCGCGTCGGGTGCCGCGCCGTCG------------------------AGCGCT------GCCGCCGCGTCGAGCGCGCAA---
>MFP4__GCA_000755785.1
---------ATGCGCGTCGAA------CGGGTTCCATACCGCTTAATCACTGTCGCGACG---------GCTGCCGTTTTCCTGGCCGCGTGCGGAAAAAAAGAATCGGCTCCGCCCCCTCAAACGCCCGAAGTCGGCGTCGTCACCGTCCAGCCGCAGCCCGTGCCGGTCGTCTCCGAACTGCCGGGCCGTACGAGCGCCTATCTGGTCGCGCAGGTGCGCGCACGGGTCGACGGCATCGTGTTGCGGCGCGAGTTCACGGAAGGCAGCGACGTCAAGGCCGGCCAGCGCCTGTACAAGATCGATCCGGCACCCTATATCGCGCAATTGAACAGCGCGAAGGCGACGCTCGCGAAGGCGCAGGCGAACCTCGCGACGCAGAACGCGCTCGTCGCGCGCTACAAGGTGCTCGTCGCCGCGAACGCGGTCAGCAAGCAGCAGTACGACGATGCGGTGGCCGCGCAAGGGCAGGCGGCCGCCGACGTGGGCGCGGGCAAGGCCGCCGTCGAGACCGCGCAGATCAACCTCGGCTATACGGATGTCGTCTCGCCGATCACGGGCCGCGTCGGCATCTCGCAGGTCACGCCGGGCGCGTACGTGCAGGCGAGCCAGGCGACGCTGATGTCGACCGTCCAGCAGCTCGATCCGGTCTACGTCGATCTCACGCAGTCGAGCCTCGACGGCCTGAAGCTGCGCCAGGACATCCAGAGCGGGCGCATCAAGACGGAAGGCCCGGGCGCGGCGAAGGTCACGCTGATTCTCGAGGACGGCAAGCCGTACCCGGAGCGGGGCAAGCTGCAGTTCAGCGATGTCACGGTCGACCAGACGACGGGCTCGGTCACGATCCGCGCGATCTTCCCGAACAAGCAGCGCGTGCTGCTGCCGGGCATGTTCGTGCGCGCGCGCATCGAAGAGGGCGTCAACGAGAACGCGTTCCTCGTTCCGCAGATCGGCGTCACGCACGATCCGAAGGGCCAGGCGATCGCGATGATCGTCGACGGCAAGGGCAAGGTCGAGCCGCGCGTGCTGGTCACGGGCGGCACGCAGGGCCAGAACTGGGTGGTCGAGAGCGGCCTGCAGGCGGGCGACCGCGTGATCGTGCAGGGCATCGACAAGGTGCGCCCGGGCATGACCGTGAAGGCCGCCGAGGCTCAATTGCCG---------------GCC------------GCGGCGGCC---------------------------------------GGCGCGTCGGGT------------GCCGCGCCC------------------GCGGGC------------GGCTCGCCC---------------------------------GCC------------------------------------------CAGGCCGCGGCG------------------------------GCGAGCGCGGCCGCGTCGGGTGCCGCGCCGTCG------------------------AGCGCT------GCCGCCGCGTCGAGCGCGCAA---
>MFP4__GCA_000755825.1
---------ATGCGCGTCGAA------CGGGTTCCATACCGCTTAATCACTGTCGCGACG---------GCTGCCGTTTTCCTGGCCGCGTGCGGAAAAAAAGAATCGGCTCCGCCCCCTCAAACGCCCGAAGTCGGCGTCGTCACCGTCCAGCCGCAGCCCGTGCCGGTCGTCTCCGAACTGCCGGGCCGTACGAGCGCCTATCTGGTCGCGCAGGTGCGCGCACGGGTCGACGGCATCGTGTTGCGGCGCGAGTTCACGGAAGGCAGCGACGTCAAGGCCGGCCAGCGCCTGTACAAGATCGATCCGGCACCCTATATCGCGCAATTGAACAGCGCGAAGGCGACGCTCGCGAAGGCGCAGGCGAACCTCGCGACGCAGAACGCGCTCGTCGCGCGCTACAAGGTGCTCGTCGCCGCGAACGCGGTCAGCAAGCAGCAGTACGACGATGCGGTGGCCGCGCAAGGGCAGGCGGCCGCCGACGTGGGCGCGGGCAAGGCCGCCGTCGAGACCGCGCAGATCAACCTCGGCTATACGGATGTCGTCTCGCCGATCACGGGCCGCGTCGGCATCTCGCAGGTCACGCCGGGCGCGTACGTGCAGGCGAGCCAGGCGACGCTGATGTCGACCGTCCAGCAGCTCGATCCGGTCTACGTCGATCTCACGCAGTCGAGCCTCGACGGCCTGAAGCTGCGCCAGGACATCCAGAGCGGGCGCATCAAGACGGAAGGCCCGGGCGCGGCGAAGGTCACGCTGATTCTCGAGGACGGCAAGCCGTACCCGGAGCGGGGCAAGCTGCAGTTCAGCGATGTCACGGTCGACCAGACGACGGGCTCGGTCACGATCCGCGCGATCTTCCCGAACAAGCAGCGCGTGCTGCTGCCGGGCATGTTCGTGCGCGCGCGCATCGAAGAGGGCGTCAACGAGAACGCGTTCCTCGTTCCGCAGATCGGCGTCACGCACGATCCGAAGGGCCAGGCGATCGCGATGATCGTCGACGGCAAGGGCAAGGTCGAGCCGCGCGTGCTGGTCACGGGCGGCACGCAGGGCCAGAACTGGGTGGTCGAGAGCGGCCTGCAGGCGGGCGACCGCGTGATCGTGCAGGGCATCGACAAGGTGCGCCCGGGCATGACCGTGAAGGCCGCCGAGGCTCAACTGCCG---------------GCC------------GCGGCGGCC---------------------------------------GGCGCGTCGGGT------------GCCGCGCCC------------------GCGGGC------------GGCTCGCCC---------------------------------GCC------------------------------------------CAGGCCGCGGCG------------------------------GCGAGCGCGGCCGCGTCGGGTGCCGCGCCGTCG------------------------AGCGCT------GCCGCCGCGTCGAGCGCGCAA---
>MFP4__GCA_000755845.1
---------ATGCGCGTCGAA------CGGGTTCCATACCGCTTAATCACTGTCGCGACG---------GCTGCCGTTTTCCTGGCCGCGTGCGGAAAAAAAGAATCGGCTCCGCCCCCTCAAACGCCCGAAGTCGGCGTCGTCACCGTCCAGCCGCAGCCCGTGCCGGTCGTCTCCGAACTGCCGGGCCGTACGAGCGCCTATCTGGTCGCGCAGGTGCGCGCACGGGTCGACGGCATCGTGTTGCGGCGCGAGTTCACGGAAGGCAGCGACGTCAAGGCCGGCCAGCGCCTGTACAAGATCGATCCGGCACCCTATATCGCGCAATTGAACAGCGCGAAGGCGACGCTCGCGAAGGCGCAGGCGAACCTCGCGACGCAGAACGCGCTCGTCGCGCGCTACAAGGTGCTCGTCGCCGCGAACGCGGTCAGCAAGCAGCAGTACGACGATGCGGTGGCCGCGCAAGGGCAGGCGGCCGCCGACGTGGGCGCGGGCAAGGCCGCCGTCGAGACCGCGCAGATCAACCTCGGCTATACGGATGTCGTCTCGCCGATCACGGGCCGCGTCGGCATCTCGCAGGTCACGCCGGGCGCGTACGTGCAGGCGAGCCAGGCGACGCTGATGTCGACCGTCCAGCAGCTCGATCCGGTCTACGTCGATCTCACGCAGTCGAGCCTCGACGGCCTGAAGCTGCGCCAGGACATCCAGAGCGGGCGCATCAAGACGGAAGGCCCGGGCGCGGCGAAGGTCACGCTGATTCTCGAGGACGGCAAGCCGTACCCGGAGCGGGGCAAGCTGCAGTTCAGCGATGTCACGGTCGACCAGACGACGGGCTCGGTCACGATCCGCGCGATCTTCCCGAACAAGCAGCGCGTGCTGCTGCCGGGCATGTTCGTGCGCGCGCGCATCGAAGAGGGCGTCAACGAGAACGCGTTCCTCGTTCCGCAGATCGGCGTCACGCACGATCCGAAGGGCCAGGCGATCGCGATGATCGTCGACGGCAAGGGCAAGGTCGAGCCGCGCGTGCTGGTCACGGGCGGCACGCAGGGCCAGAACTGGGTGGTCGAGAGCGGCCTGCAGGCGGGCGACCGCGTGATCGTGCAGGGCATCGACAAGGTGCGCCCGGGCATGACCGTGAAGGCCGCCGAGGCTCAATTGCCG---------------GCC------------GCGGCGGCC---------------------------------------GGCGCGTCGGGT------------GCCGCGCCC------------------GCGGGC------------GGCTCGCCC---------------------------------GCC------------------------------------------CAGGCCGCGGCG------------------------------GCGAGCGCGGCCGCGTCGGGTGCCGCGCCGTCG------------------------AGCGCT------GCCGCCGCGTCGAGCGCGCAA---
>MFP4__GCA_000755865.1
---------ATGCGCGTCGAA------CGGGTTCCATACCGCTTAATCACTGTCGCGACG---------GCTGCCGTTTTCCTGGCCGCGTGCGGAAAAAAAGAATCGGCTCCGCCCCCTCAAACGCCCGAAGTCGGCGTCGTCACCGTCCAGCCGCAGCCCGTGCCGGTCGTCTCCGAACTGCCGGGCCGTACGAGCGCCTATCTGGTCGCGCAGGTGCGCGCACGGGTCGACGGCATCGTGTTGCGGCGCGAGTTCACGGAAGGCAGCGACGTCAAGGCCGGCCAGCGCCTGTACAAGATCGATCCGGCACCCTATATCGCGCAATTGAACAGCGCGAAGGCGACGCTCGCGAAGGCGCAGGCGAACCTCGCGACGCAGAACGCGCTCGTCGCGCGCTACAAGGTGCTCGTCGCCGCGAACGCGGTCAGCAAGCAGCAGTACGACGATGCGGTGGCCGCGCAAGGGCAGGCGGCCGCCGACGTGGGCGCGGGCAAGGCCGCCGTCGAGACCGCGCAGATCAACCTCGGCTATACGGATGTCGTCTCGCCGATCACGGGCCGCGTCGGCATCTCGCAGGTCACGCCGGGCGCGTACGTGCAGGCGAGCCAGGCGACGCTGATGTCGACCGTCCAGCAGCTCGATCCGGTCTACGTCGATCTCACGCAGTCGAGCCTCGACGGCCTGAAGCTGCGCCAGGACATCCAGAGCGGGCGCATCAAGACGGAAGGCCCGGGCGCGGCGAAGGTCACGCTGATTCTCGAGGACGGCAAGCCGTACCCGGAGCGGGGCAAGCTGCAGTTCAGCGATGTCACGGTCGACCAGACGACGGGCTCGGTCACGATCCGCGCGATCTTCCCGAACAAGCAGCGCGTGCTGCTGCCGGGCATGTTCGTGCGCGCGCGCATCGAAGAGGGCGTCAACGAGAACGCGTTCCTCGTTCCGCAGATCGGCGTCACGCACGATCCGAAGGGCCAGGCGATCGCGATGATCGTCGACGGCAAGGGCAAGGTCGAGCCGCGCGTGCTGGTCACGGGCGGCACGCAGGGCCAGAACTGGGTGGTCGAGAGCGGCCTGCAGGCGGGCGACCGCGTGATCGTGCAGGGCATCGACAAGGTGCGCCCGGGCATGACCGTGAAGGCCGCCGAGGCTCAATTGCCG---------------GCC------------GCGGCGGCC---------------------------------------GGCGCGTCGGGT------------GCCGCGCCC------------------GCGGGC------------GGCTCGCCC---------------------------------GCC------------------------------------------CAGGCCGCGGCG------------------------------GCGAGCGCGGCCGCGTCGGGTGCCGCGCCGTCG------------------------AGCGCT------GCCGCCGCGTCGAGCGCGCAA---
>MFP4__GCA_000755885.1
---------ATGCGCGTCGAA------CGGGTTCCATACCGCTTAATCACTGTCGCGACG---------GCTGCCGTTTTCCTGGCCGCGTGCGGAAAAAAAGAATCGGCTCCGCCCCCTCAAACGCCCGAAGTCGGCGTCGTCACCGTCCAGCCGCAGCCCGTGCCGGTCGTCTCCGAACTGCCGGGCCGTACGAGCGCCTATCTGGTCGCGCAGGTGCGCGCACGGGTCGACGGCATCGTGTTGCGGCGCGAGTTCACGGAAGGCAGCGACGTCAAGGCCGGCCAGCGCCTGTACAAGATCGATCCGGCACCCTATATCGCGCAATTGAACAGCGCGAAGGCGACGCTCGCGAAGGCGCAGGCGAACCTCGCGACGCAGAACGCGCTCGTCGCGCGCTACAAGGTGCTCGTCGCCGCGAACGCGGTCAGCAAGCAGCAGTACGACGATGCGGTGGCCGCGCAAGGGCAGGCGGCCGCCGACGTGGGCGCGGGCAAGGCCGCCGTCGAGACCGCGCAGATCAACCTCGGCTATACGGATGTCGTCTCGCCGATCACGGGCCGCGTCGGCATCTCGCAGGTCACGCCGGGCGCGTACGTGCAGGCGAGCCAGGCGACGCTGATGTCGACCGTCCAGCAGCTCGATCCGGTCTACGTCGATCTCACGCAGTCGAGCCTCGACGGCCTGAAGCTGCGCCAGGACATCCAGAGCGGGCGCATCAAGACGGAAGGCCCGGGCGCGGCGAAGGTCACGCTGATTCTCGAGGACGGCAAGCCGTACCCGGAGCGGGGCAAGCTGCAGTTCAGCGATGTCACGGTCGACCAGACGACGGGCTCGGTCACGATCCGCGCGATCTTCCCGAACAAGCAGCGCGTGCTGCTGCCGGGCATGTTCGTGCGCGCGCGCATCGAAGAGGGCGTCAACGAGAACGCGTTCCTCGTTCCGCAGATCGGCGTCACGCACGATCCGAAGGGCCAGGCGATCGCGATGATCGTCGACGGCAAGGGCAAGGTCGAGCCGCGCGTGCTGGTCACGGGCGGCACGCAGGGCCAGAACTGGGTGGTCGAGAGCGGCCTGCAGGCGGGCGACCGCGTGATCGTGCAGGGCATCGACAAGGTGCGCCCGGGCATGACCGTGAAGGCCGCCGAGGCTCAATTGCCG---------------GCC------------GCGGCGGCC---------------------------------------GGCGCGTCGGGT------------GCCGCGCCC------------------GCGGGC------------GGCTCGCCC---------------------------------GCC------------------------------------------CAGGCCGCGGCG------------------------------GCGAGCGCGGCCGCGTCGGGTGCCGCGCCGTCG------------------------AGCGCT------GCCGCCGCGTCGAGCGCGCAA---
>MFP4__GCA_000755945.1
---------ATGCGCGTCGAA------CGGGTTCCATACCGCTTAATCACTGTCGCGACG---------GCTGCCGTTTTCCTGGCCGCGTGCGGAAAAAAAGAATCGGCTCCGCCCCCTCAAACGCCCGAAGTCGGCGTCGTCACCGTCCAGCCGCAGCCCGTGCCGGTCGTCTCCGAACTGCCGGGCCGTACGAGCGCCTATCTGGTCGCGCAGGTGCGCGCACGGGTCGACGGCATCGTGTTGCGGCGCGAGTTCACGGAAGGCAGCGACGTCAAGGCCGGCCAGCGCCTGTACAAGATCGATCCGGCACCCTATATCGCGCAATTGAACAGCGCGAAGGCGACGCTCGCGAAGGCGCAGGCGAACCTCGCGACGCAGAACGCGCTCGTCGCGCGCTACAAGGTGCTCGTCGCCGCGAACGCGGTCAGCAAGCAGCAGTACGACGATGCGGTGGCCGCGCAAGGGCAGGCGGCCGCCGACGTGGGCGCGGGCAAGGCCGCCGTCGAGACCGCGCAGATCAACCTCGGCTATACGGATGTCGTCTCGCCGATCACGGGCCGCGTCGGCATCTCGCAGGTCACGCCGGGCGCGTACGTGCAGGCGAGCCAGGCGACGCTGATGTCGACCGTCCAGCAGCTCGATCCGGTCTACGTCGATCTCACGCAGTCGAGCCTCGACGGCCTGAAGCTGCGCCAGGACATCCAGAGCGGGCGCATCAAGACGGAAGGCCCGGGCGCGGCGAAGGTCACGCTGATTCTCGAGGACGGCAAGCCGTACCCGGAGCGGGGCAAGCTGCAGTTCAGCGATGTCACGGTCGACCAGACGACGGGCTCGGTCACGATCCGCGCGATCTTCCCGAACAAGCAGCGCGTGCTGCTGCCGGGCATGTTCGTGCGCGCGCGCATCGAAGAGGGCGTCAACGAGAACGCGTTCCTCGTTCCGCAGATCGGCGTCACGCACGATCCGAAGGGCCAGGCGATCGCGATGATCGTCGACGGCAAGGGCAAGGTCGAGCCGCGCGTGCTGGTCACGGGCGGCACGCAGGGCCAGAACTGGGTGGTCGAGAGCGGCCTGCAGGCGGGCGACCGCGTGATCGTGCAGGGCATCGACAAGGTGCGCCCGGGCATGACCGTGAAGGCCGCCGAGGCTCAACTGCCG---------------GCC------------GCGGCGGCC---------------------------------------GGCGCGTCGGGT------------GCCGCGCCC------------------GCGGGC------------GGCTCGCCC---------------------------------GCC------------------------------------------CAGGCCGCGGCG------------------------------GCGAGCGCGGCCGCGTCGGGTGCCGCGCCGTCG------------------------AGCGCT------GCCGCCGCGTCGAGCGCGCAA---
>MFP4__GCA_000755965.1
---------ATGCGCGTCGAA------CGGGTTCCATACCGCTTAATCACTGTCGCGACG---------GCTGCCGTTTTCCTGGCCGCGTGCGGAAAAAAAGAATCGGCTCCGCCCCCTCAAACGCCCGAAGTCGGCGTCGTCACCGTCCAGCCGCAGCCCGTGCCGGTCGTCTCCGAACTGCCGGGCCGTACGAGCGCCTATCTGGTCGCGCAGGTGCGCGCACGGGTCGACGGCATCGTGTTGCGGCGCGAGTTCACGGAAGGCAGCGACGTCAAGGCCGGCCAGCGCCTGTACAAGATCGATCCGGCACCCTATATCGCGCAATTGAACAGCGCGAAGGCGACGCTCGCGAAGGCGCAGGCGAACCTCGCGACGCAGAACGCGCTCGTCGCGCGCTACAAGGTGCTCGTCGCCGCGAACGCGGTCAGCAAGCAGCAGTACGACGATGCGGTGGCCGCGCAAGGGCAGGCGGCCGCCGACGTGGGCGCGGGCAAGGCCGCCGTCGAGACCGCGCAGATCAACCTCGGCTATACGGATGTCGTCTCGCCGATCACGGGCCGCGTCGGCATCTCGCAGGTCACGCCGGGCGCGTACGTGCAGGCGAGCCAGGCGACGCTGATGTCGACCGTCCAGCAGCTCGATCCGGTCTACGTCGATCTCACGCAGTCGAGCCTCGACGGCCTGAAGCTGCGCCAGGACATCCAGAGCGGGCGCATCAAGACGGAAGGCCCGGGCGCGGCGAAGGTCACGCTGATTCTCGAGGACGGCAAGCCGTACCCGGAGCGGGGCAAGCTGCAGTTCAGCGATGTCACGGTCGACCAGACGACGGGCTCGGTCACGATCCGCGCGATCTTCCCGAACAAGCAGCGCGTGCTGCTGCCGGGCATGTTCGTGCGCGCGCGCATCGAAGAGGGCGTCAACGAGAACGCGTTCCTCGTTCCGCAGATCGGCGTCACGCACGATCCGAAGGGCCAGGCGATCGCGATGATCGTCGACGGCAAGGGCAAGGTCGAGCCGCGCGTGCTGGTCACGGGCGGCACGCAGGGCCAGAACTGGGTGGTCGAGAGCGGCCTGCAGGCGGGCGACCGCGTGATCGTGCAGGGCATCGACAAGGTGCGCCCGGGCATGACCGTGAAGGCCGCCGAGGCTCAACTGCCG---------------GCC------------GCGGCGGCC---------------------------------------GGCGCGTCGGGT------------GCCGCGCCC------------------GCGGGC------------GGCTCGCCC---------------------------------GCC------------------------------------------CAGGCCGCGGCG------------------------------GCGAGCGCGGCCGCGTCGGGTGCCGCGCCGTCG------------------------AGCGCT------GCCGCCGCGTCGAGCGCGCAA---
>MFP4__GCA_000756025.2
---------ATGCGCGTCGAA------CGGGTTCCATACCGCTTAATCACTGTCGCGACG---------GCTGCCGTTTTCCTGGCCGCGTGCGGAAAAAAAGAATCGGCTCCGCCCCCTCAAACGCCCGAAGTCGGCGTCGTCACCGTCCAGCCGCAGCCCGTGCCGGTCGTCTCCGAACTGCCGGGCCGTACGAGCGCCTATCTGGTCGCGCAGGTGCGCGCACGGGTCGACGGCATCGTGTTGCGGCGCGAGTTCACGGAAGGCAGCGACGTCAAGGCCGGCCAGCGCCTGTACAAGATCGATCCGGCACCCTATATCGCGCAATTGAACAGCGCGAAGGCGACGCTCGCGAAGGCGCAGGCGAACCTCGCGACGCAGAACGCGCTCGTCGCGCGCTACAAGGTGCTCGTCGCCGCGAACGCGGTCAGCAAGCAGCAGTACGACGATGCGGTGGCCGCGCAAGGGCAGGCGGCCGCCGACGTGGGCGCGGGCAAGGCCGCCGTCGAGACCGCGCAGATCAACCTCGGCTATACGGATGTCGTCTCGCCGATCACGGGCCGCGTCGGCATCTCGCAGGTCACGCCGGGCGCGTACGTGCAGGCGAGCCAGGCGACGCTGATGTCGACCGTCCAGCAGCTCGATCCGGTCTACGTCGATCTCACGCAGTCGAGCCTCGACGGCCTGAAGCTGCGCCAGGACATCCAGAGCGGGCGCATCAAGACGGAAGGCCCGGGCGCGGCGAAGGTCACGCTGATTCTCGAGGACGGCAAGCCGTACCCGGAGCGGGGCAAGCTGCAGTTCAGCGATGTCACGGTCGACCAGACGACGGGCTCGGTCACGATCCGCGCGATCTTCCCGAACAAGCAGCGCGTGCTGCTGCCGGGCATGTTCGTGCGCGCGCGCATCGAAGAGGGCGTCAACGAGAACGCGTTCCTCGTTCCGCAGATCGGCGTCACGCACGATCCGAAGGGCCAGGCGATCGCGATGATCGTCGACGGCAAGGGCAAGGTCGAGCCGCGCGTGCTGGTCACGGGCGGCACGCAGGGCCAGAACTGGGTGGTCGAGAGCGGCCTGCAGGCGGGCGACCGCGTGATCGTGCAGGGCATCGACAAGGTGCGCCCGGGCATGACCGTGAAGGCCGCCGAGGCTCAATTGCCG---------------GCC------------GCGGCGGCC---------------------------------------GGCGCGTCGGGT------------GCCGCGCCC------------------GCGGGC------------GGCTCGCCC---------------------------------GCC------------------------------------------CAGGCCGCGGCG------------------------------GCGAGCGCGGCCGCGTCGGGTGCCGCGCCGTCG------------------------AGCGCT------GCCGCCGCGTCGAGCGCGCAA---
>MFP4__GCA_000756065.1
---------ATGCGCGTCGAA------CGGGTTCCATACCGCTTAATCACTGTCGCGACG---------GCTGCCGTTTTCCTGGCCGCGTGCGGAAAAAAAGAATCGGCTCCGCCCCCTCAAACGCCCGAAGTCGGCGTCGTCACCGTCCAGCCGCAGCCCGTGCCGGTCGTCTCCGAACTGCCGGGCCGTACGAGCGCCTATCTGGTCGCGCAGGTGCGCGCACGGGTCGACGGCATCGTGTTGCGGCGCGAGTTCACGGAAGGCAGCGACGTCAAGGCCGGCCAGCGCCTGTACAAGATCGATCCGGCACCCTATATCGCGCAATTGAACAGCGCGAAGGCGACGCTCGCGAAGGCGCAGGCGAACCTCGCGACGCAGAACGCGCTCGTCGCGCGCTACAAGGTGCTCGTCGCCGCGAACGCGGTCAGCAAGCAGCAGTACGACGATGCGGTGGCCGCGCAAGGGCAGGCGGCCGCCGACGTGGGCGCGGGCAAGGCCGCCGTCGAGACCGCGCAGATCAACCTCGGCTATACGGATGTCGTCTCGCCGATCACGGGCCGCGTCGGCATCTCGCAGGTCACGCCGGGCGCGTACGTGCAGGCGAGCCAGGCGACGCTGATGTCGACCGTCCAGCAGCTCGATCCGGTCTACGTCGATCTCACGCAGTCGAGCCTCGACGGCCTGAAGCTGCGCCAGGACATCCAGAGCGGGCGCATCAAGACGGAAGGCCCGGGCGCGGCGAAGGTCACGCTGATTCTCGAGGACGGCAAGCCGTACCCGGAGCGGGGCAAGCTGCAGTTCAGCGATGTCACGGTCGACCAGACGACGGGCTCGGTCACGATCCGCGCGATCTTCCCGAACAAGCAGCGCGTGCTGCTGCCGGGCATGTTCGTGCGCGCGCGCATCGAAGAGGGCGTCAACGAGAACGCGTTCCTCGTTCCGCAGATCGGCGTCACGCACGATCCGAAGGGCCAGGCGATCGCGATGATCGTCGACGGCAAGGGCAAGGTCGAGCCGCGCGTGCTGGTCACGGGCGGCACGCAGGGCCAGAACTGGGTGGTCGAGAGCGGCCTGCAGGCGGGCGACCGCGTGATCGTGCAGGGCATCGACAAGGTGCGCCCGGGCATGACCGTGAAGGCCGCCGAGGCTCAACTGCCG---------------GCC------------GCGGCGGCC---------------------------------------GGCGCGTCGGGT------------GCCGCGCCC------------------GCGGGC------------GGCTCGCCC---------------------------------GCC------------------------------------------CAGGCCGCGGCG------------------------------GCGAGCGCGGCCGCGTCGGGTGCCGCGCCGTCG------------------------AGCGCT------GCCGCCGCGTCGAGCGCGCAA---
>MFP4__GCA_000756105.1
---------ATGCGCGTCGAA------CGGGTTCCATACCGCTTAATCACTGTCGCGACG---------GCTGCCGTTTTCCTGGCCGCGTGCGGAAAAAAAGAATCGGCTCCGCCCCCTCAAACGCCCGAAGTCGGCGTCGTCACCGTCCAGCCGCAGCCCGTGCCGGTCGTCTCCGAACTGCCGGGCCGTACGAGCGCCTATCTGGTCGCGCAGGTGCGCGCACGGGTCGACGGCATCGTGTTGCGGCGCGAGTTCACGGAAGGCAGCGACGTCAAGGCCGGCCAGCGCCTGTACAAGATCGATCCGGCACCCTATATCGCGCAATTGAACAGCGCGAAGGCGACGCTCGCGAAGGCGCAGGCGAACCTCGCGACGCAGAACGCGCTCGTCGCGCGCTACAAGGTGCTCGTCGCCGCGAACGCGGTCAGCAAGCAGCAGTACGACGATGCGGTGGCCGCGCAAGGGCAGGCGGCCGCCGACGTGGGCGCGGGCAAGGCCGCCGTCGAGACCGCGCAGATCAACCTCGGCTATACGGATGTCGTCTCGCCGATCACGGGCCGCGTCGGCATCTCGCAGGTCACGCCGGGCGCGTACGTGCAGGCGAGCCAGGCGACGCTGATGTCGACCGTCCAGCAGCTCGATCCGGTCTACGTCGATCTCACGCAGTCGAGCCTCGACGGCCTGAAGCTGCGCCAGGATATCCAGAGCGGGCGCATCAAGACGGAAGGCCCGGGCGCGGCGAAGGTCACGCTGATTCTCGAGGACGGCAAGCCGTACCCGGAGCGGGGCAAGCTGCAGTTCAGCGATGTCACGGTCGACCAGACGACGGGCTCGGTCACGATCCGCGCGATCTTCCCGAACAAGCAGCGCGTGCTGCTGCCGGGCATGTTCGTGCGCGCGCGCATCGAAGAGGGCGTCAACGAGAACGCGTTCCTCGTTCCGCAGATCGGCGTCACGCACGATCCGAAGGGCCAGGCGATCGCGATGATCGTCGACGGCAAGGGCAAGGTCGAGCCGCGCGTGCTGGTCACGGGCGGCACGCAGGGCCAGAACTGGGTGGTCGAGAGCGGCCTGCAGGCGGGCGACCGCGTGATCGTGCAGGGCATCGACAAGGTGCGCCCGGGCATGACCGTGAAGGCCGCCGAGGCTCAACTGCCG---------------GCC------------GCGGCGGCC---------------------------------------GGCGCGTCGGGT------------GCCGCGCCC------------------GCGGGC------------GGCTCGCCC---------------------------------GCC------------------------------------------CAGGCCGCGGCG------------------------------GCGAGCGCGGCCGCGTCGGGCGCCGCGCCGTCG------------------------AGCGCT------GCCGCCGCGTCGAGCGCGCAA---
>MFP4__GCA_000756165.1
---------ATGCGCGTCGAA------CGGGTTCCATACCGCTTAATCACTGTCGCGACG---------GCTGCCGTTTTCCTGGCCGCGTGCGGAAAAAAAGAATCGGCTCCGCCCCCTCAAACGCCCGAAGTCGGCGTCGTCACCGTCCAGCCGCAGCCCGTGCCGGTCGTCTCCGAACTGCCGGGCCGTACGAGCGCCTATCTGGTCGCGCAGGTGCGCGCACGGGTCGACGGCATCGTGTTGCGGCGCGAGTTCACGGAAGGCAGCGACGTCAAGGCCGGCCAGCGCCTGTACAAGATCGATCCGGCGCCCTATATCGCGCAATTGAACAGCGCGAAGGCGACGCTCGCGAAGGCGCAGGCGAACCTCGCGACGCAGAACGCGCTCGTCGCGCGCTACAAGGTGCTCGTCGCCGCGAACGCGGTCAGCAAGCAGCAGTACGACGATGCGGTGGCCGCGCAAGGGCAGGCGGCCGCCGACGTGGGCGCGGGCAAGGCCGCCGTCGAGACCGCGCAGATCAACCTCGGCTATACGGATGTCGTCTCGCCGATCACGGGCCGCGTCGGCATCTCGCAGGTCACGCCGGGCGCGTACGTGCAGGCGAGCCAGGCGACGCTGATGTCGACCGTCCAGCAGCTCGATCCGGTCTACGTCGATCTCACGCAGTCGAGCCTCGACGGCCTGAAGCTGCGCCAGGACATCCAGAGCGGGCGCATCAAGACGGAAGGCCCGGGCGCGGCGAAGGTCACGCTGATTCTCGAGGACGGCAAGCCGTACCCGGAGCGGGGCAAGCTGCAGTTCAGCGATGTCACGGTCGACCAGACGACGGGCTCGGTCACGATCCGCGCGATCTTCCCGAACAAGCAGCGCGTGCTGCTGCCGGGCATGTTCGTGCGCGCGCGCATCGAAGAGGGCGTCAACGAGAACGCGTTCCTCGTTCCGCAGATCGGCGTCACGCACGATCCGAAGGGCCAGGCGATCGCGATGATCGTCGACGGCAAGGGCAAGGTCGAGCCGCGCGTGCTGGTCACGGGCGGCACGCAGGGCCAGAACTGGGTGGTCGAGAGCGGCCTGCAGGCGGGCGACCGCGTGATCGTGCAGGGCATCGACAAGGTGCGCCCGGGCATGACCGTGAAGGCCGCCGAGGCTCAACTGCCG---------------GCC------------GCGGCGGCC---------------------------------------GGCGCGTCGGGT------------GCCGCGCCC------------------GCGGGC------------GGCTCGCCC---------------------------------GCC------------------------------------------CAGGCCGCGGCG------------------------------GCGAGCGCGGCCGCGTCGGGCGCCGCGCCGTCG------------------------AGCGCT------GCCGCCGCGTCGAGCGCGCAA---
>MFP4__GCA_000756185.1
---------ATGCGCGTCGAA------CGGGTTCCATACCGCTTAATCACTGTCGCGACG---------GCTGCCGTTTTCCTGGCCGCGTGCGGAAAAAAAGAATCGGCTCCGCCCCCTCAAACGCCCGAAGTCGGCGTCGTCACCGTCCAGCCGCAGCCCGTGCCGGTCGTCTCCGAACTGCCGGGCCGTACGAGCGCCTATCTGGTCGCGCAGGTGCGCGCACGGGTCGACGGCATCGTGTTGCGGCGCGAGTTCACGGAAGGCAGCGACGTCAAGGCCGGCCAGCGCCTGTACAAGATCGATCCGGCACCCTATATCGCGCAATTGAACAGCGCGAAGGCGACGCTCGCGAAGGCGCAGGCGAACCTCGCGACGCAGAACGCGCTCGTCGCGCGCTACAAGGTGCTCGTCGCCGCGAACGCGGTCAGCAAGCAGCAGTACGACGATGCGGTGGCCGCGCAAGGGCAGGCGGCCGCCGACGTGGGCGCGGGCAAGGCCGCCGTCGAGACCGCGCAGATCAACCTCGGCTATACGGATGTCGTCTCGCCGATCACGGGCCGCGTCGGCATCTCGCAGGTCACGCCGGGCGCGTACGTGCAGGCGAGCCAGGCGACGCTGATGTCGACCGTCCAGCAGCTCGATCCGGTCTACGTCGATCTCACGCAGTCGAGCCTCGACGGCCTGAAGCTGCGCCAGGACATCCAGAGCGGGCGCATCAAGACGGAAGGCCCGGGCGCGGCGAAGGTCACGCTGATTCTCGAGGACGGCAAGCCGTACCCGGAGCGGGGCAAGCTGCAGTTCAGCGATGTCACGGTCGACCAGACGACGGGCTCGGTCACGATCCGCGCGATCTTCCCGAACAAGCAGCGCGTGCTGCTGCCGGGCATGTTCGTGCGCGCGCGCATCGAAGAGGGCGTCAACGAGAACGCGTTCCTCGTTCCGCAGATCGGCGTCACGCACGATCCGAAGGGCCAGGCGATCGCGATGATCGTCGACGGCAAGGGCAAGGTCGAGCCGCGCGTGCTGGTCACGGGCGGCACGCAGGGCCAGAACTGGGTGGTCGAGAGCGGCCTGCAGGCGGGCGACCGCGTGATCGTGCAGGGCATCGACAAGGTGCGCCCGGGCATGACCGTGAAGGCCGCCGAGGCTCAACTGCCG---------------GCC------------GCGGCGGCC---------------------------------------GGCGCGTCGGGT------------GCCGCGCCC------------------GCGGGC------------GGCTCGCCC---------------------------------GCC------------------------------------------CAGGCCGCGGCG------------------------------GCGAGCGCGGCCGCGTCGGGCGCCGCGCCGTCG------------------------AGCGCT------GCCGCCGCGTCGAGCGCGCAA---
>MFP4__GCA_000756865.1
---------ATGCGCGTCGAA------CGGGTTCCATACCGCTTAATCACTGTCGCGACG---------GCTGCCGTTTTCCTGGCCGCGTGCGGAAAAAAAGAATCGGCTCCGCCCCCTCAAACGCCCGAAGTCGGCGTCGTCACCGTCCAGCCGCAGCCCGTGCCGGTCGTCTCCGAACTGCCGGGCCGTACGAGCGCCTATCTGGTCGCGCAGGTGCGCGCACGGGTCGACGGCATCGTGTTGCGGCGCGAGTTCACGGAAGGCAGCGACGTCAAGGCCGGCCAGCGCCTGTACAAGATCGATCCGGCACCCTATATCGCGCAATTGAACAGCGCGAAGGCGACGCTCGCGAAGGCGCAGGCGAACCTCGCGACGCAGAACGCGCTCGTCGCGCGCTACAAGGTGCTCGTCGCCGCGAACGCGGTCAGCAAGCAGCAGTACGACGATGCGGTGGCCGCGCAAGGGCAGGCGGCCGCCGACGTGGGCGCGGGCAAGGCCGCCGTCGAGACCGCGCAGATCAACCTCGGCTATACGGATGTCGTCTCGCCGATCACGGGCCGCGTCGGCATCTCGCAGGTCACGCCGGGCGCGTACGTGCAGGCGAGCCAGGCGACGCTGATGTCGACCGTCCAGCAGCTCGATCCGGTCTACGTCGATCTCACGCAGTCGAGCCTCGACGGCCTGAAGCTGCGCCAGGACATCCAGAGCGGGCGCATCAAGACGGAAGGCCCGGGCGCGGCGAAGGTCACGCTGATTCTCGAGGACGGCAAGCCGTACCCGGAGCGGGGCAAGCTGCAGTTCAGCGATGTCACGGTCGACCAGACGACGGGCTCGGTCACGATCCGCGCGATCTTCCCGAACAAGCAGCGCGTGCTGCTGCCGGGCATGTTCGTGCGCGCGCGCATCGAAGAGGGCGTCAACGAGAACGCGTTCCTCGTTCCGCAGATCGGCGTCACGCACGATCCGAAGGGCCAGGCGATCGCGATGATCGTCGACGGCAAGGGCAAGGTCGAGCCGCGCGTGCTGGTCACGGGCGGCACGCAGGGCCAGAACTGGGTGGTCGAGAGCGGCCTGCAGGCGGGCGACCGCGTGATCGTGCAGGGCATCGACAAGGTGCGCCCGGGCATGACCGTGAAGGCCGCCGAGGCTCAATTGCCG---------------GCC------------GCGGCGGCC---------------------------------------GGCGCGTCGGGT------------GCCGCGCCC------------------GCGGGC------------GGCTCGCCC---------------------------------GCC------------------------------------------CAGGCCGCGGCG------------------------------GCGAGCGCGGCCGCGTCGGGTGCCGCGCCGTCG------------------------AGCGCT------GCCGCCGCGTCGAGCGCGCAA---
>MFP4__GCA_000756925.1
---------ATGCGCGTCGAA------CGGGTTCCATACCGCTTAATCACTGTCGCGACG---------GCTGCCGTTTTCCTGGCCGCGTGCGGAAAAAAAGAATCGGCTCCGCCCCCTCAAACGCCCGAAGTCGGCGTCGTCACCGTCCAGCCGCAGCCCGTGCCGGTCGTCTCCGAACTGCCGGGCCGTACGAGCGCCTATCTGGTCGCGCAGGTGCGCGCGCGGGTCGACGGCATCGTGTTGCGGCGCGAGTTCACCGAAGGCAGCGACGTCAAGGCCGGCCAGCGCCTGTACAAGATCGATCCGGCGCCCTATATCGCGCAATTGAACAGCGCGAAGGCGACGCTCGCGAAGGCGCAGGCGAACCTCGCGACGCAGAACGCGCTCGTCGCGCGCTACAAGGTGCTCGTCGCCGCGAACGCGGTCAGCAAGCAGCAGTACGACGATGCGGTGGCCGCGCAAGGGCAGGCGGCCGCCGACGTGGGCGCGGGCAAGGCCGCCGTCGAGACCGCGCAGATCAACCTCGGCTATACGGATGTCGTCTCGCCGATCACGGGCCGCGTCGGCATCTCGCAGGTCACGCCGGGCGCGTACGTGCAGGCGAGCCAGGCGACGCTGATGTCGACCGTCCAGCAGCTCGATCCGGTCTACGTCGATCTCACGCAGTCGAGCCTCGACGGCCTGAAGCTGCGCCAGGACATCCAGAGCGGGCGCATCAAGACGGAAGGCCCGGGCGCGGCGAAGGTCACGCTGATTCTCGAGGACGGCAAGCCGTACCCGGAGCGGGGCAAGCTGCAGTTCAGCGATGTCACGGTCGACCAGACGACGGGCTCGGTCACGATCCGCGCGATCTTCCCGAACAAGCAGCGCGTGCTGCTGCCGGGCATGTTCGTGCGCGCGCGCATCGAAGAGGGCGTCAACGAGAACGCGTTCCTCGTTCCGCAGATCGGCGTCACGCACGATCCGAAGGGCCAGGCGATCGCGATGATCGTCGACGGCAAGGGCAAGGTCGAGCCGCGCGTGCTGGTCACGGGCGGCACGCAGGGCCAGAACTGGGTGGTCGAGAGCGGCCTGCAGGCGGGCGACCGCGTGATCGTGCAGGGCATCGACAAGGTGCGCCCGGGCATGACCGTGAAGGCCGCCGAGGCTCAACTGCCG---------------GCC------------GCGGCGGCC---------------------------------------GGCGCGTCGGGT------------GCCGCGCCC------------------GCGGGC------------GGCTCGCCC---------------------------------GCC------------------------------------------CAGGCCGCGGCG------------------------------GCGAGCGCGGCCGCGTCGGGCGCCGCGCCGTCG------------------------AGCGCT------GCCGCCGCGTCGAGCGCGCAA---
>MFP4__GCA_000757055.1
---------ATGCGCGTCGAA------CGGGTTCCATACCGCTTAATCACTGTCGCGACG---------GCTGCCGTTTTCCTGGCCGCGTGCGGAAAAAAAGAATCGGCTCCGCCCCCTCAAACGCCCGAAGTCGGCGTCGTCACCGTCCAGCCGCAGCCCGTGCCGGTCGTCTCCGAACTGCCGGGCCGTACGAGCGCCTATCTGGTCGCGCAGGTGCGCGCACGGGTCGACGGCATCGTGTTGCGGCGCGAGTTCACGGAAGGCAGCGACGTCAAGGCCGGCCAGCGCCTGTACAAGATCGATCCGGCACCCTATATCGCGCAATTGAACAGCGCGAAGGCGACGCTCGCGAAGGCGCAGGCGAACCTCGCGACGCAGAACGCGCTCGTCGCGCGCTACAAGGTGCTCGTCGCCGCGAACGCGGTCAGCAAGCAGCAGTACGACGATGCGGTGGCCGCGCAAGGGCAGGCGGCCGCCGACGTGGGCGCGGGCAAGGCCGCCGTCGAGACCGCGCAGATCAACCTCGGCTATACGGATGTCGTCTCGCCGATCACGGGCCGCGTCGGCATCTCGCAGGTCACGCCGGGCGCGTACGTGCAGGCGAGCCAGGCGACGCTGATGTCGACCGTCCAGCAGCTCGATCCGGTCTACGTCGATCTCACGCAGTCGAGCCTCGACGGCCTGAAGCTGCGCCAGGACATCCAGAGCGGGCGCATCAAGACGGAAGGCCCGGGCGCGGCGAAGGTCACGCTGATTCTCGAGGACGGCAAGCCGTACCCGGAGCGGGGCAAGCTGCAGTTCAGCGATGTCACGGTCGACCAGACGACGGGCTCGGTCACGATCCGCGCGATCTTCCCGAACAAGCAGCGCGTGCTGCTGCCGGGCATGTTCGTGCGCGCGCGCATCGAAGAGGGCGTCAACGAGAACGCGTTCCTCGTTCCGCAGATCGGCGTCACGCACGATCCGAAGGGCCAGGCGATCGCGATGATCGTCGACGGCAAGGGCAAGGTCGAGCCGCGCGTGCTGGTCACGGGCGGCACGCAGGGCCAGAACTGGGTGGTCGAGAGCGGCCTGCAGGCGGGCGACCGCGTGATCGTGCAGGGCATCGACAAGGTGCGCCCGGGCATGACCGTGAAGGCCGCCGAGGCTCAACTGCCG---------------GCC------------GCGGCGGCC---------------------------------------GGCGCGTCGGGT------------GCCGCGCCC------------------GCGGGC------------GGCTCGCCC---------------------------------GCC------------------------------------------CAGGCCGCGGCG------------------------------GCGAGCGCGGCCGCGTCGGGTGCCGCGCCGTCG------------------------AGCGCT------GCCGCCGCGTCGAGCGCGCAA---
>MFP4__GCA_000757095.1
---------ATGCGCGTCGAA------CGGGTTCCATACCGCTTAATCACTGTCGCGACG---------GCTGCCGTTTTCCTGGCCGCGTGCGGAAAAAAAGAATCGGCTCCGCCCCCTCAAACGCCCGAAGTCGGCGTCGTCACCGTCCAGCCGCAGCCCGTGCCGGTCGTCTCCGAACTGCCGGGCCGTACGAGCGCCTATCTGGTCGCGCAGGTGCGCGCACGGGTCGACGGCATCGTGTTGCGGCGCGAGTTCACGGAAGGCAGCGACGTCAAGGCCGGCCAGCGCCTGTACAAGATCGATCCGGCGCCCTATATCGCGCAATTGAACAGCGCGAAGGCGACGCTCGCGAAGGCGCAGGCGAACCTCGCGACGCAGAACGCGCTCGTCGCGCGCTACAAGGTGCTCGTCGCCGCGAACGCGGTCAGCAAGCAGCAGTACGACGATGCGGTGGCCGCGCAAGGGCAGGCGGCCGCCGACGTGGGCGCGGGCAAGGCCGCCGTCGAGACCGCGCAGATCAACCTCGGCTATACGGATGTCGTCTCGCCGATCACGGGCCGCGTCGGCATCTCGCAGGTCACGCCGGGCGCGTACGTGCAGGCGAGCCAGGCGACGCTGATGTCGACCGTCCAGCAGCTCGATCCGGTCTACGTCGATCTCACGCAGTCGAGCCTCGACGGCCTGAAGCTGCGCCAGGACATCCAGAGCGGGCGCATCAAGACGGAAGGCCCGGGCGCGGCGAAGGTCACGCTGATTCTCGAGGACGGCAAGCCGTACCCGGAGCGGGGCAAGCTGCAGTTCAGCGATGTCACGGTCGACCAGACGACGGGCTCGGTCACGATCCGCGCGATCTTCCCGAACAAGCAGCGCGTGCTGCTGCCGGGCATGTTCGTGCGCGCGCGCATCGAAGAGGGCGTCAACGAGAACGCGTTCCTCGTTCCGCAGATCGGCGTCACGCACGATCCGAAGGGCCAGGCGATCGCGATGATCGTCGACGGCAAGGGCAAGGTCGAGCCGCGCGTGCTGGTCACGGGCGGCACGCAGGGCCAGAACTGGGTGGTCGAGAGCGGCCTGCAGGCGGGCGACCGCGTGATCGTGCAGGGCATCGACAAGGTGCGCCCGGGCATGACCGTGAAGGCCGCCGAGGCTCAACTGCCG---------------GCC------------GCGGCGGCC---------------------------------------GGCGCGTCGGGT------------GCCGCGCCC------------------GCGGGC------------GGCTCGCCC---------------------------------GCC------------------------------------------CAGGCCGCGGCG------------------------------GCGAGCGCGGCCGCGTCGGGCGCCGCGCCGTCG------------------------AGCGCT------GCCGCCGCGTCGAGCGCGCAA---
>MFP4__GCA_000757105.1
---------ATGCGCGTCGAA------CGGGTTCCATACCGCTTAATCACTGTCGCGACG---------GCTGCCGTTTTTCTGGCCGCGTGCGGAAAAAAAGAATCGGCTCCGCCCCCTCAAACGCCCGAAGTCGGCGTCGTCACCGTCCAGCCGCAGCCCGTGCCGGTCGTCTCCGAACTGCCGGGCCGTACGAGCGCCTATCTGGTCGCGCAGGTGCGCGCACGGGTCGACGGCATCGTGTTGCGGCGCGAGTTCACGGAAGGCAGCGACGTCAAGGCCGGCCAGCGCCTGTACAAGATCGATCCGGCACCCTATATCGCGCAATTGAACAGCGCGAAGGCGACGCTCGCGAAGGCGCAGGCGAACCTCGCGACGCAGAACGCGCTCGTCGCGCGCTACAAGGTGCTCGTCGCCGCGAACGCGGTCAGCAAGCAGCAGTACGACGATGCGGTGGCCGCGCAAGGGCAGGCGGCCGCCGACGTGGGCGCGGGCAAGGCCGCCGTCGAGACCGCGCAGATCAACCTCGGCTATACGGATGTCGTCTCGCCGATCACGGGCCGCGTCGGCATCTCGCAGGTCACGCCGGGCGCGTACGTGCAGGCGAGCCAGGCGACGCTGATGTCGACCGTCCAGCAGCTCGATCCGGTCTACGTCGATCTCACGCAGTCGAGCCTCGACGGCCTGAAGCTGCGCCAGGACATCCAGAGCGGGCGCATCAAGACGGAAGGCCCGGGCGCGGCGAAGGTCACGCTGATTCTCGAGGACGGCAAGCCGTACCCGGAGCGGGGCAAGCTGCAGTTCAGCGATGTCACGGTCGACCAGACGACGGGCTCGGTCACGATCCGCGCGATCTTCCCGAACAAGCAGCGCGTGCTGCTGCCGGGCATGTTCGTGCGCGCGCGCATCGAAGAGGGCGTCAACGAGAACGCGTTCCTCGTTCCGCAGATCGGCGTCACGCACGATCCGAAGGGCCAGGCGATCGCGATGATCGTCGACGGCAAGGGCAAGGTCGAGCCGCGCGTGCTGGTCACGGGCGGCACGCAGGGCCAGAACTGGGTGGTCGAGAGCGGCCTGCAGGCGGGCGACCGCGTGATCGTGCAGGGCATCGACAAGGTGCGCCCGGGCATGACCGTGAAGGCCGCCGAGGCTCAACTGCCG---------------GCC------------GCGGCGGCC---------------------------------------GGCGCGTCGGGT------------GCCGCGCCC------------------GCGGGC------------GGCTCGCCC---------------------------------GCC------------------------------------------CAGGCCGCGGCG------------------------------GCGAGCGCGGCCGCGTCGGGTGCCGCGCCGTCG------------------------AGCGCT------GCCGCCGCGTCGAGCGCGCAA---
>MFP4__GCA_000757145.1
---------ATGCGCGTCGAA------CGGGTTCCATACCGCTTAATCACTGTCGCGACG---------GCTGCCGTTTTCCTGGCCGCGTGCGGAAAAAAAGAATCGGCTCCGCCCCCTCAAACGCCCGAAGTCGGCGTCGTCACCGTCCAGCCGCAGCCCGTGCCGGTCGTCTCCGAACTGCCGGGCCGTACGAGCGCCTATTTGGTCGCGCAGGTGCGCGCGCGGGTCGACGGCATCGTGTTGCGGCGCGAGTTCACGGAAGGCAGCGACGTCAAGGCCGGCCAGCGCCTGTACAAGATCGATCCGGCGCCCTATATCGCGCAATTGAACAGCGCGAAGGCGACGCTCGCGAAGGCGCAGGCGAACCTCGCGACGCAGAACGCGCTCGTCGCGCGCTACAAGGTGCTCGTCGCCGCGAACGCGGTCAGCAAGCAGCAGTACGACGATGCGGTGGCCGCGCAAGGGCAGGCGGCCGCCGACGTGGGCGCGGGCAAGGCCGCCGTCGAGACCGCGCAGATCAACCTCGGCTATACGGATGTCGTCTCGCCGATCACGGGCCGCGTCGGCATCTCGCAGGTCACGCCGGGCGCGTACGTGCAGGCGAGCCAGGCGACGCTGATGTCGACCGTCCAGCAGCTCGATCCGGTCTACGTCGATCTCACGCAGTCGAGCCTCGACGGCCTGAAGCTGCGCCAGGACATCCAGAGCGGGCGCATCAAGACGGAAGGCCCGGGCGCGGCGAAGGTCACGCTGATTCTCGAGGACGGCAAGCCGTACCCGGAGCGGGGCAAGCTGCAGTTCAGCGATGTCACGGTCGACCAGACGACGGGCTCGGTCACGATCCGCGCGATCTTCCCGAACAAGCAGCGCGTGCTGCTGCCGGGCATGTTCGTGCGCGCGCGCATCGAAGAGGGCGTCAACGAGAACGCGTTCCTCGTTCCGCAGATCGGCGTCACGCACGATCCGAAGGGCCAGGCGATCGCGATGATCGTCGACGGCAAGGGCAAGGTCGAGCCGCGCGTGCTGGTCACGGGCGGCACGCAGGGCCAGAACTGGGTGGTCGAGAGCGGCCTGCAGGCGGGCGACCGCGTGATCGTGCAGGGCATCGACAAGGTGCGCCCGGGCATGACCGTGAAGGCCGCCGAGGCTCAACTGCCG---------------GCC------------GCGGCGGCC---------------------------------------GGCGCGTCGGGT------------GCCGCGCCC------------------GCGGGC------------GGCTCGCCC---------------------------------GCC------------------------------------------CAGGCCGCGGCG------------------------------GCGAGCGCGGCCGCGTCGGGTGCCGCGCCGTCG------------------------AGCGCT------GCCGCCGCGTCGAGCGCGCAA---
>MFP4__GCA_000757175.1
---------ATGCGCGTCGAA------CGGGTTCCATACCGCTTAATCACTGTCGCGACG---------GCTGCCGTTTTCCTGGCCGCGTGCGGAAAAAAAGAATCGGCTCCGCCCCCTCAAACGCCCGAAGTCGGCGTCGTCACCGTCCAGCCGCAGCCCGTGCCGGTCGTCTCCGAACTGCCGGGCCGTACGAGCGCCTATCTGGTCGCGCAGGTGCGCGCACGGGTCGACGGCATCGTGTTGCGGCGCGAGTTCACGGAAGGCAGCGACGTCAAGGCCGGCCAGCGCCTGTACAAGATCGATCCGGCACCCTATATCGCGCAATTGAACAGCGCGAAGGCGACGCTCGCGAAGGCGCAGGCGAACCTCGCGACGCAGAACGCGCTCGTCGCGCGCTACAAGGTGCTCGTCGCCGCGAACGCGGTCAGCAAGCAGCAGTACGACGATGCGGTGGCCGCGCAAGGGCAGGCGGCCGCCGACGTGGGCGCGGGCAAGGCCGCCGTCGAGACCGCGCAGATCAACCTCGGCTATACGGATGTCGTCTCGCCGATCACGGGCCGCGTCGGCATCTCGCAGGTCACGCCGGGCGCGTACGTGCAGGCGAGCCAGGCGACGCTGATGTCGACCGTCCAGCAGCTCGATCCGGTCTACGTCGATCTCACGCAGTCGAGCCTCGACGGCCTGAAGCTGCGCCAGGACATCCAGAGCGGGCGCATCAAGACGGAAGGCCCGGGCGCGGCGAAGGTCACGCTGATTCTCGAGGACGGCAAGCCGTACCCGGAGCGGGGCAAGCTGCAGTTCAGCGATGTCACGGTCGACCAGACGACGGGCTCGGTCACGATCCGCGCGATCTTCCCGAACAAGCAGCGCGTGCTGCTGCCGGGCATGTTCGTGCGCGCGCGCATCGAAGAGGGCGTCAACGAGAACGCGTTCCTCGTTCCGCAGATCGGCGTCACGCACGATCCGAAGGGCCAGGCGATCGCGATGATCGTCGACGGCAAGGGCAAGGTCGAGCCGCGCGTGCTGGTCACGGGCGGCACGCAGGGCCAGAACTGGGTGGTCGAGAGCGGCCTGCAGGCGGGCGACCGCGTGATCGTGCAGGGCATCGACAAGGTGCGCCCGGGCATGACCGTGAAGGCCGCCGAGGCTCAACTGCCG---------------GCC------------GCGGCGGCC---------------------------------------GGCGCGTCGGGT------------GCCGCGCCC------------------GCGGGC------------GGCTCGCCC---------------------------------GCC------------------------------------------CAGGCCGCGGCG------------------------------GCGAGCGCGGCCGCGTCGGGCGCCGCGCCGTCG------------------------AGCGCT------GCCGCCGCGTCGAGCGCGCAA---
>MFP4__GCA_000757245.1
---------ATGCGCGTCGAA------CGGGTTCCATACCGCTTAATCACTGTCGCGACG---------GCTGCCGTTTTCCTGGCCGCGTGCGGAAAAAAAGAATCGGCTCCGCCCCCTCAAACGCCCGAAGTCGGCGTCGTCACCGTCCAGCCGCAGCCCGTGCCGGTCGTCTCCGAACTGCCGGGCCGTACGAGCGCCTATCTGGTCGCGCAGGTGCGCGCACGGGTCGACGGCATCGTGTTGCGGCGCGAGTTCACGGAAGGCAGCGACGTCAAGGCCGGCCAGCGCCTGTACAAGATCGATCCGGCACCCTATATCGCGCAATTGAACAGCGCGAAGGCGACGCTCGCGAAGGCGCAGGCGAACCTCGCGACGCAGAACGCGCTCGTCGCGCGCTACAAGGTGCTCGTCGCCGCGAACGCGGTCAGCAAGCAGCAGTACGACGATGCGGTGGCCGCGCAAGGGCAGGCGGCCGCCGACGTGGGCGCGGGCAAGGCCGCCGTCGAGACCGCGCAGATCAACCTCGGCTATACGGATGTCGTCTCGCCGATCACGGGCCGCGTCGGCATCTCGCAGGTCACGCCGGGCGCGTACGTGCAGGCGAGCCAGGCGACGCTGATGTCGACCGTCCAGCAGCTCGATCCGGTCTACGTCGATCTCACGCAGTCGAGCCTCGACGGCCTGAAGCTGCGCCAGGACATCCAGAGCGGGCGCATCAAGACGGAAGGCCCGGGCGCGGCGAAGGTCACGCTGATTCTCGAGGACGGCAAGCCGTACCCGGAGCGGGGCAAGCTGCAGTTCAGCGATGTCACGGTCGACCAGACGACGGGCTCGGTCACGATCCGCGCGATCTTCCCGAACAAGCAGCGCGTGCTGCTGCCGGGCATGTTCGTGCGCGCGCGCATCGAAGAGGGCGTCAACGAGAACGCGTTCCTCGTTCCGCAGATCGGCGTCACGCACGATCCGAAGGGCCAGGCGATCGCGATGATCGTCGACGGCAAGGGCAAGGTCGAGCCGCGCGTGCTGGTCACGGGCGGCACGCAGGGCCAGAACTGGGTGGTCGAGAGCGGCCTGCAGGCGGGCGACCGCGTGATCGTGCAGGGCATCGACAAGGTGCGCCCGGGCATGACCGTGAAGGCCGCCGAGGCTCAACTGCCG---------------GCC------------GCGGCGGCC---------------------------------------GGCGCGTCGGGT------------GCCGCGCCC------------------GCGGGC------------GGCTCGCCC---------------------------------GCC------------------------------------------CAGGCCGCGGCG------------------------------GCGAGCGCGGCCGCGTCGGGTGCCGCGCCGTCG------------------------AGCGCT------GCCGCCGCGTCGAGCGCGCAA---
>MFP4__GCA_000757315.2
---------ATGCGCGTCGAA------CGGGTTCCATACCGCTTAATCACTGTCGCGACG---------GCTGCCGTTTTCCTGGCCGCGTGCGGAAAAAAAGAATCGGCTCCGCCCCCTCAAACGCCCGAAGTCGGCGTCGTCACCGTCCAGCCGCAGCCCGTGCCGGTCGTCTCCGAACTGCCGGGCCGTACGAGCGCCTATCTGGTCGCGCAGGTGCGCGCACGGGTCGACGGCATCGTGTTGCGGCGCGAGTTCACGGAAGGCAGCGACGTCAAGGCCGGCCAGCGCCTGTACAAGATCGATCCGGCACCCTATATCGCGCAATTGAACAGCGCGAAGGCGACGCTCGCGAAGGCGCAGGCGAACCTCGCGACGCAGAACGCGCTCGTCGCGCGCTACAAGGTGCTCGTCGCCGCGAACGCGGTCAGCAAGCAGCAGTACGACGATGCGGTGGCCGCGCAAGGGCAGGCGGCCGCCGACGTGGGCGCGGGCAAGGCCGCCGTCGAGACCGCGCAGATCAACCTCGGCTATACGGATGTCGTCTCGCCGATCACGGGCCGCGTCGGCATCTCGCAGGTCACGCCGGGCGCGTACGTGCAGGCGAGCCAGGCGACGCTGATGTCGACCGTCCAGCAGCTCGATCCGGTCTACGTCGATCTCACGCAGTCGAGCCTCGACGGCCTGAAGCTGCGCCAGGACATCCAGAGCGGGCGCATCAAGACGGAAGGCCCGGGCGCGGCGAAGGTCACGCTGATTCTCGAGGACGGCAAGCCGTACCCGGAGCGGGGCAAGCTGCAGTTCAGCGATGTCACGGTCGACCAGACGACGGGCTCGGTCACGATCCGCGCGATCTTCCCGAACAAGCAGCGCGTGCTGCTGCCGGGCATGTTCGTGCGCGCGCGCATCGAAGAGGGCGTCAACGAGAACGCGTTCCTCGTTCCGCAGATCGGCGTCACGCACGATCCGAAGGGCCAGGCGATCGCGATGATCGTCGACGGCAAGGGCAAGGTCGAGCCGCGCGTGCTGGTCACGGGCGGCACGCAGGGCCAGAACTGGGTGGTCGAGAGCGGCCTGCAGGCGGGCGACCGCGTGATCGTGCAGGGCATCGACAAGGTGCGCCCGGGCATGACCGTGAAGGCCGCCGAGGCTCAATTGCCG---------------GCC------------GCGGCGGCC---------------------------------------GGCGCGTCGGGT------------GCCGCGCCC------------------GCGGGC------------GGCTCGCCC---------------------------------GCC------------------------------------------CAGGCCGCGGCG------------------------------GCGAGCGCGGCCGCGTCGGGTGCCGCGCCGTCG------------------------AGCGCT------GCCGCCGCGTCGAGCGCGCAA---
>MFP4__GCA_000757325.1
---------ATGCGCGTCGAA------CGGGTTCCATACCGCTTAATCACTGTCGCGACG---------GCTGCCGTTTTCCTGGCCGCGTGCGGAAAAAAAGAATCGGCTCCGCCCCCTCAAACGCCCGAAGTCGGCGTCGTCACCGTCCAGCCGCAGCCCGTGCCGGTCGTCTCCGAACTGCCGGGCCGTACGAGCGCCTATCTGGTCGCGCAGGTGCGCGCACGGGTCGACGGCATCGTGTTGCGGCGCGAGTTCACGGAAGGCAGCGACGTCAAGGCCGGCCAGCGCCTGTACAAGATCGATCCGGCACCCTATATCGCGCAATTGAACAGCGCGAAGGCGACGCTCGCGAAGGCGCAGGCGAACCTCGCGACGCAGAACGCGCTCGTCGCGCGCTACAAGGTGCTCGTCGCCGCGAACGCGGTCAGCAAGCAGCAGTACGACGATGCGGTGGCCGCGCAAGGGCAGGCGGCCGCCGACGTGGGCGCGGGCAAGGCCGCCGTCGAGACCGCGCAGATCAACCTCGGCTATACGGATGTCGTCTCGCCGATCACGGGCCGCGTCGGCATCTCGCAGGTCACGCCGGGCGCGTACGTGCAGGCGAGCCAGGCGACGCTGATGTCGACCGTCCAGCAGCTCGATCCGGTCTACGTCGATCTCACGCAGTCGAGCCTCGACGGCCTGAAGCTGCGCCAGGACATCCAGAGCGGGCGCATCAAGACGGAAGGCCCGGGCGCGGCGAAGGTCACGCTGATTCTCGAGGACGGCAAGCCGTACCCGGAGCGGGGCAAGCTGCAGTTCAGCGATGTCACGGTCGACCAGACGACGGGCTCGGTCACGATCCGCGCGATCTTCCCGAACAAGCAGCGCGTGCTGCTGCCGGGCATGTTCGTGCGCGCGCGCATCGAAGAGGGCGTCAACGAGAACGCGTTCCTCGTTCCGCAGATCGGCGTCACGCACGATCCGAAGGGCCAGGCGATCGCGATGATCGTCGACGGCAAGGGCAAGGTCGAGCCGCGCGTGCTGGTCACGGGCGGCACGCAGGGCCAGAACTGGGTGGTCGAGAGCGGCCTGCAGGCGGGCGACCGCGTGATCGTGCAGGGCATCGACAAGGTGCGCCCGGGCATGACCGTGAAGGCCGCCGAGGCTCAACTGCCG---------------GCC------------GCGGCGGCC---------------------------------------GGCGCGTCGGGT------------GCCGCGCCC------------------GCGGGC------------GGCTCGCCC---------------------------------GCC------------------------------------------CAGGCCGCGGCG------------------------------GCGAGCGCGGCCGCGTCGGGCGCCGCGCCGTCG------------------------AGCGCT------GCCGCCGCGTCGAGCGCGCAA---
>MFP4__GCA_000762285.1
---------ATGCGCGTCGAA------CGGGTTCCATACCGCTTAATCACTGTCGCGACG---------GCTGCCGTTTTCCTGGCCGCGTGCGGAAAAAAAGAATCGGCTCCGCCCCCTCAAACGCCCGAAGTCGGCGTCGTCACCGTCCAGCCGCAGCCCGTGCCGGTCGTCTCCGAACTGCCGGGCCGTACGAGCGCCTATCTGGTCGCGCAGGTGCGCGCACGGGTCGACGGCATCGTGTTGCGGCGCGAGTTCACGGAAGGCAGCGACGTCAAGGCCGGCCAGCGCCTGTACAAGATCGATCCGGCACCCTATATCGCGCAATTGAACAGCGCGAAGGCGACGCTCGCGAAGGCGCAGGCGAACCTCGCGACGCAGAACGCGCTCGTCGCGCGCTACAAGGTGCTCGTCGCCGCGAACGCGGTCAGCAAGCAGCAGTACGACGATGCGGTGGCCGCGCAAGGGCAGGCGGCCGCCGACGTGGGCGCGGGCAAGGCCGCCGTCGAGACCGCGCAGATCAACCTCGGCTATACGGATGTCGTCTCGCCGATCACGGGCCGCGTCGGCATCTCGCAGGTCACGCCGGGCGCGTACGTGCAGGCGAGCCAGGCGACGCTGATGTCGACCGTCCAGCAGCTCGATCCGGTCTACGTCGATCTCACGCAGTCGAGCCTCGACGGCCTGAAGCTGCGCCAGGACATCCAGAGCGGGCGCATCAAGACGGAAGGCCCGGGCGCGGCGAAGGTCACGCTGATTCTCGAGGACGGCAAGCCGTACCCGGAGCGGGGCAAGCTGCAGTTCAGCGATGTCACGGTCGACCAGACGACGGGCTCGGTCACGATCCGCGCGATCTTCCCGAACAAGCAGCGCGTGCTGCTGCCGGGCATGTTCGTGCGCGCGCGCATCGAAGAGGGCGTCAACGAGAACGCGTTCCTCGTTCCGCAGATCGGCGTCACGCACGATCCGAAGGGCCAGGCGATCGCGATGATCGTCGACGGCAAGGGCAAGGTCGAGCCGCGCGTGCTGGTCACGGGCGGCACGCAGGGCCAGAACTGGGTGGTCGAGAGCGGCCTGCAGGCGGGCGACCGCGTGATCGTGCAGGGCATCGACAAGGTGCGCCCGGGCATGACCGTGAAGGCCGCCGAGGCTCAATTGCCG---------------GCC------------GCGGCGGCC---------------------------------------GGCGCGTCGGGT------------GCCGCGCCC------------------GCGGGC------------GGCTCGCCC---------------------------------GCC------------------------------------------CAGGCCGCGGCG------------------------------GCGAGCGCGGCCGCGTCGGGTGCCGCGCCGTCG------------------------AGCGCT------GCCGCCGCGTCGAGCGCGCAA---
>MFP4__GCA_000770435.1
---------ATGCGCGTCGAA------CGGGTTCCATACCGCTTAATCACTGTCGCGACG---------GCTGCCGTTTTCCTGGCCGCGTGCGGAAAAAAAGAATCGGCTCCGCCCCCTCAAACGCCCGAAGTCGGCGTCGTCACCGTCCAGCCGCAGCCCGTGCCGGTCGTCTCCGAACTGCCGGGCCGTACGAGCGCCTATCTGGTCGCGCAGGTGCGCGCACGGGTCGACGGCATCGTGTTGCGGCGCGAGTTCACGGAAGGCAGCGACGTCAAGGCCGGCCAGCGCCTGTACAAGATCGATCCGGCACCCTATATCGCGCAATTGAACAGCGCGAAGGCGACGCTCGCGAAGGCGCAGGCGAACCTCGCGACGCAGAACGCGCTCGTCGCGCGCTACAAGGTGCTCGTCGCCGCGAACGCGGTCAGCAAGCAGCAGTACGACGATGCGGTGGCCGCGCAAGGGCAGGCGGCCGCCGACGTGGGCGCGGGCAAGGCCGCCGTCGAGACCGCGCAGATCAACCTCGGCTATACGGATGTCGTCTCGCCGATCACGGGCCGCGTCGGCATCTCGCAGGTCACGCCGGGCGCGTACGTGCAGGCGAGCCAGGCGACGCTGATGTCGACCGTCCAGCAGCTCGATCCGGTCTACGTCGATCTCACGCAGTCGAGCCTCGACGGCCTGAAGCTGCGCCAGGACATCCAGAGCGGGCGCATCAAGACGGAAGGCCCGGGCGCGGCGAAGGTCACGCTGATTCTCGAGGACGGCAAGCCGTACCCGGAGCGGGGCAAGCTGCAGTTCAGCGATGTCACGGTCGACCAGACGACGGGCTCGGTCACGATCCGCGCGATCTTCCCGAACAAGCAGCGCGTGCTGCTGCCGGGCATGTTCGTGCGCGCGCGCATCGAAGAGGGCGTCAACGAGAACGCGTTCCTCGTTCCGCAGATCGGCGTCACGCACGATCCGAAGGGCCAGGCGATCGCGATGATCGTCGACGGCAAGGGCAAGGTCGAGCCGCGCGTGCTGGTCACGGGCGGCACGCAGGGCCAGAACTGGGTGGTCGAGAGCGGCCTGCAGGCGGGCGACCGCGTGATCGTGCAGGGCATCGACAAGGTGCGCCCGGGCATGACCGTGAAGGCCGCCGAGGCTCAACTGCCG---------------GCC------------GCGGCGGCC---------------------------------------GGCGCGTCGGGT------------GCCGCGCCC------------------GCGGGC------------GGCTCGCCC---------------------------------GCC------------------------------------------CAGGCCGCGGCG------------------------------GCGAGCGCGGCCGCGTCGGGTGCCGCGCCGTCG------------------------AGCGCT------GCCGCCGCGTCGAGCGCGCAA---
>MFP4__GCA_000770455.1
---------ATGCGCGTCGAA------CGGGTTCCATACCGCTTAATCACTGTCGCGACG---------GCTGCCGTTTTCCTGGCCGCGTGCGGAAAAAAAGAATCGGCTCCGCCCCCTCAAACGCCCGAAGTCGGCGTCGTCACCGTCCAGCCGCAGCCCGTGCCGGTCGTCTCCGAACTGCCGGGCCGTACGAGCGCCTATCTGGTCGCGCAGGTGCGCGCACGGGTCGACGGCATCGTGTTGCGGCGCGAGTTCACGGAAGGCAGCGACGTCAAGGCCGGCCAGCGCCTGTACAAGATCGATCCGGCACCCTATATCGCGCAATTGAACAGCGCGAAGGCGACGCTCGCGAAGGCGCAGGCGAACCTCGCGACGCAGAACGCGCTCGTCGCGCGCTACAAGGTGCTCGTCGCCGCGAACGCGGTCAGCAAGCAGCAGTACGACGATGCGGTGGCCGCGCAAGGGCAGGCGGCCGCCGACGTGGGCGCGGGCAAGGCCGCCGTCGAGACCGCGCAGATCAACCTCGGCTATACGGATGTCGTCTCGCCGATCACGGGCCGCGTCGGCATCTCGCAGGTCACGCCGGGCGCGTACGTGCAGGCGAGCCAGGCGACGCTGATGTCGACCGTCCAGCAGCTCGATCCGGTCTACGTCGATCTCACGCAGTCGAGCCTCGACGGCCTGAAGCTGCGCCAGGACATCCAGAGCGGGCGCATCAAGACGGAAGGCCCGGGCGCGGCGAAGGTCACGCTGATTCTCGAGGACGGCAAGCCGTACCCGGAGCGGGGCAAGCTGCAGTTCAGCGATGTCACGGTCGACCAGACGACGGGCTCGGTCACGATCCGCGCGATCTTCCCGAACAAGCAGCGCGTGCTGCTGCCGGGCATGTTCGTGCGCGCGCGCATCGAAGAGGGCGTCAACGAGAACGCGTTCCTCGTTCCGCAGATCGGCGTCACGCACGATCCGAAGGGCCAGGCGATCGCGATGATCGTCGACGGCAAGGGCAAGGTCGAGCCGCGCGTGCTGGTCACGGGCGGCACGCAGGGCCAGAACTGGGTGGTCGAGAGCGGCCTGCAGGCGGGCGACCGCGTGATCGTGCAGGGCATCGACAAGGTGCGCCCGGGCATGACCGTGAAGGCCGCCGAGGCTCAACTGCCG---------------GCC------------GCGGCGGCC---------------------------------------GGCGCGTCGGGT------------GCCGCGCCC------------------GCGGGC------------GGCTCGCCC---------------------------------GCC------------------------------------------CAGGCCGCGGCG------------------------------GCGAGCGCGGCCGCGTCGGGTGCCGCGCCGTCG------------------------AGCGCT------GCCGCCGCGTCGAGCGCGCAA---
>MFP4__GCA_000770475.1
---------ATGCGCGTCGAA------CGGGTTCCATACCGCTTAATCACTGTCGCGACG---------GCTGCCGTTTTCCTGGCCGCGTGCGGAAAAAAAGAATCGGCTCCGCCCCCTCAAACGCCCGAAGTCGGCGTCGTCACCGTCCAGCCGCAGCCCGTGCCGGTCGTCTCCGAACTGCCGGGCCGTACGAGCGCCTATCTGGTCGCGCAGGTGCGCGCACGGGTCGACGGCATCGTGTTGCGGCGCGAGTTCACGGAAGGCAGCGACGTCAAGGCCGGCCAGCGCCTGTACAAGATCGATCCGGCACCCTATATCGCGCAATTGAACAGCGCGAAGGCGACGCTCGCGAAGGCGCAGGCGAACCTCGCGACGCAGAACGCGCTCGTCGCGCGCTACAAGGTGCTCGTCGCCGCGAACGCGGTCAGCAAGCAGCAGTACGACGATGCGGTGGCCGCGCAAGGGCAGGCGGCCGCCGACGTGGGCGCGGGCAAGGCCGCCGTCGAGACCGCGCAGATCAACCTCGGCTATACGGATGTCGTCTCGCCGATCACGGGCCGCGTCGGCATCTCGCAGGTCACGCCGGGCGCGTACGTGCAGGCGAGCCAGGCGACGCTGATGTCGACCGTCCAGCAGCTCGATCCGGTCTACGTCGATCTCACGCAGTCGAGCCTCGACGGCCTGAAGCTGCGCCAGGACATCCAGAGCGGGCGCATCAAGACGGAAGGCCCGGGCGCGGCGAAGGTCACGCTGATTCTCGAGGACGGCAAGCCGTACCCGGAGCGGGGCAAGCTGCAGTTCAGCGATGTCACGGTCGACCAGACGACGGGCTCGGTCACGATCCGCGCGATCTTCCCGAACAAGCAGCGCGTGCTGCTGCCGGGCATGTTCGTGCGCGCGCGCATCGAAGAGGGCGTCAACGAGAACGCGTTCCTCGTTCCGCAGATCGGCGTCACGCACGATCCGAAGGGCCAGGCGATCGCGATGATCGTCGACGGCAAGGGCAAGGTCGAGCCGCGCGTGCTGGTCACGGGCGGCACGCAGGGCCAGAACTGGGTGGTCGAGAGCGGCCTGCAGGCGGGCGACCGCGTGATCGTGCAGGGCATCGACAAGGTGCGCCCGGGCATGACCGTGAAGGCCGCCGAGGCTCAACTGCCG---------------GCC------------GCGGCGGCC---------------------------------------GGCGCGTCGGGT------------GCCGCGCCC------------------GCGGGC------------GGCTCGCCC---------------------------------GCC------------------------------------------CAGGCCGCGGCG------------------------------GCGAGCGCGGCCGCGTCGGGTGCCGCGCCGTCG------------------------AGCGCT------GCCGCCGCGTCGAGCGCGCAA---
>MFP4__GCA_000770495.1
---------ATGCGCGTCGAA------CGGGTTCCATACCGCTTAATCACTGTCGCGACG---------GCTGCCGTTTTCCTGGCCGCGTGCGGAAAAAAAGAATCGGCTCCGCCCCCTCAAACGCCCGAAGTCGGCGTCGTCACCGTCCAGCCGCAGCCCGTGCCGGTCGTCTCCGAACTGCCGGGCCGTACGAGCGCCTATCTGGTCGCGCAGGTGCGCGCACGGGTCGACGGCATCGTGTTGCGGCGCGAGTTCACGGAAGGCAGCGACGTCAAGGCCGGCCAGCGCCTGTACAAGATCGATCCGGCACCCTATATCGCGCAATTGAACAGCGCGAAGGCGACGCTCGCGAAGGCGCAGGCGAACCTCGCGACGCAGAACGCGCTCGTCGCGCGCTACAAGGTGCTCGTCGCCGCGAACGCGGTCAGCAAGCAGCAGTACGACGATGCGGTGGCCGCGCAAGGGCAGGCGGCCGCCGACGTGGGCGCGGGCAAGGCCGCCGTCGAGACCGCGCAGATCAACCTCGGCTATACGGATGTCGTCTCGCCGATCACGGGCCGCGTCGGCATCTCGCAGGTCACGCCGGGCGCGTACGTGCAGGCGAGCCAGGCGACGCTGATGTCGACCGTCCAGCAGCTCGATCCGGTCTACGTCGATCTCACGCAGTCGAGCCTCGACGGCCTGAAGCTGCGCCAGGACATCCAGAGCGGGCGCATCAAGACGGAAGGCCCGGGCGCGGCGAAGGTCACGCTGATTCTCGAGGACGGCAAGCCGTACCCGGAGCGGGGCAAGCTGCAGTTCAGCGATGTCACGGTCGACCAGACGACGGGCTCGGTCACGATCCGCGCGATCTTCCCGAACAAGCAGCGCGTGCTGCTGCCGGGCATGTTCGTGCGCGCGCGCATCGAAGAGGGCGTCAACGAGAACGCGTTCCTCGTTCCGCAGATCGGCGTCACGCACGATCCGAAGGGCCAGGCGATCGCGATGATCGTCGACGGCAAGGGCAAGGTCGAGCCGCGCGTGCTGGTCACGGGCGGCACGCAGGGCCAGAACTGGGTGGTCGAGAGCGGCCTGCAGGCGGGCGACCGCGTGATCGTGCAGGGCATCGACAAGGTGCGCCCGGGCATGACCGTGAAGGCCGCCGAGGCTCAACTGCCG---------------GCC------------GCGGCGGCC---------------------------------------GGCGCGTCGGGT------------GCCGCGCCC------------------GCGGGC------------GGCTCGCCC---------------------------------GCC------------------------------------------CAGGCCGCGGCG------------------------------GCGAGCGCGGCCGCGTCGGGTGCCGCGCCGTCG------------------------AGCGCT------GCCGCCGCGTCGAGCGCGCAA---
>MFP4__GCA_000770535.1
---------ATGCGCGTCGAA------CGGGTTCCATACCGCTTAATCACTGTCGCGACG---------GCTGCCGTTTTCCTGGCCGCGTGCGGAAAAAAAGAATCGGCTCCGCCCCCTCAAACGCCCGAAGTCGGCGTCGTCACCGTCCAGCCGCAGCCCGTGCCGGTCGTCTCCGAACTGCCGGGCCGTACGAGCGCCTATCTGGTCGCGCAGGTGCGCGCACGGGTCGACGGCATCGTGTTGCGGCGCGAGTTCACGGAAGGCAGCGACGTCAAGGCCGGCCAGCGCCTGTACAAGATCGATCCGGCACCCTATATCGCGCAATTGAACAGCGCGAAGGCGACGCTCGCGAAGGCGCAGGCGAACCTCGCGACGCAGAACGCGCTCGTCGCGCGCTACAAGGTGCTCGTCGCCGCGAACGCGGTCAGCAAGCAGCAGTACGACGATGCGGTGGCCGCGCAAGGGCAGGCGGCCGCCGACGTGGGCGCGGGCAAGGCCGCCGTCGAGACCGCGCAGATCAACCTCGGCTATACGGATGTCGTCTCGCCGATCACGGGCCGCGTCGGCATCTCGCAGGTCACGCCGGGCGCGTACGTGCAGGCGAGCCAGGCGACGCTGATGTCGACCGTCCAGCAGCTCGATCCGGTCTACGTCGATCTCACGCAGTCGAGCCTCGACGGCCTGAAGCTGCGCCAGGACATCCAGAGCGGGCGCATCAAGACGGAAGGCCCGGGCGCGGCGAAGGTCACGCTGATTCTCGAGGACGGCAAGCCGTACCCGGAGCGGGGCAAGCTGCAGTTCAGCGATGTCACGGTCGACCAGACGACGGGCTCGGTCACGATCCGCGCGATCTTCCCGAACAAGCAGCGCGTGCTGCTGCCGGGCATGTTCGTGCGCGCGCGCATCGAAGAGGGCGTCAACGAGAACGCGTTCCTCGTTCCGCAGATCGGCGTCACGCACGATCCGAAGGGCCAGGCGATCGCGATGATCGTCGACGGCAAGGGCAAGGTCGAGCCGCGCGTGCTGGTCACGGGCGGCACGCAGGGCCAGAACTGGGTGGTCGAGAGCGGCCTGCAGGCGGGCGACCGCGTGATCGTGCAGGGCATCGACAAGGTGCGCCCGGGCATGACCGTGAAGGCCGCCGAGGCTCAACTGCCG---------------GCC------------GCGGCGGCC---------------------------------------GGCGCGTCGGGT------------GCCGCGCCC------------------GCGGGC------------GGCTCGCCC---------------------------------GCC------------------------------------------CAGGCCGCGGCG------------------------------GCGAGCGCGGCCGCGTCGGGTGCCGCGCCGTCG------------------------AGCGCT------GCCGCCGCGTCGAGCGCGCAA---
>MFP4__GCA_000773305.1
---------ATGCGCGTCGAA------CGGGTTCCATACCGCTTAATCACTGTCGCGACG---------GCTGCCGTTTTCCTGGCCGCGTGCGGAAAAAAAGAATCGGCTCCGCCCCCTCAAACGCCCGAAGTCGGCGTCGTCACCGTCCAGCCGCAGCCCGTGCCGGTCGTCTCCGAACTGCCGGGCCGTACGAGCGCCTATCTGGTCGCGCAGGTGCGCGCGCGGGTCGACGGCATCGTGTTGCGGCGCGAGTTCACGGAAGGCAGCGACGTCAAGGCCGGCCAGCGCCTGTACAAGATCGATCCGGCACCCTATATCGCGCAATTGAACAGCGCGAAGGCGACGCTCGCGAAGGCGCAGGCGAACCTCGCGACGCAGAACGCGCTCGTCGCGCGCTACAAGGTGCTCGTCGCCGCGAACGCGGTCAGCAAGCAGCAGTACGACGATGCGGTGGCCGCGCAAGGGCAGGCGGCCGCCGACGTGGGCGCGGGCAAGGCCGCCGTCGAGACCGCGCAGATCAACCTCGGCTATACGGATGTCGTCTCGCCGATCACGGGCCGCGTCGGCATCTCGCAGGTCACGCCGGGCGCGTACGTGCAGGCGAGCCAGGCGACGCTGATGTCGACCGTCCAGCAGCTCGATCCGGTCTACGTCGATCTCACGCAGTCGAGCCTCGACGGCCTGAAGCTGCGCCAGGATATCCAGAGCGGGCGCATCAAGACGGAAGGCCCGGGCGCGGCGAAGGTCACGCTGATTCTCGAGGACGGCAAGCCGTACCCGGAGCGGGGCAAGCTGCAGTTCAGCGATGTCACGGTCGACCAGACGACGGGCTCGGTCACGATCCGCGCGATCTTCCCGAACAAGCAGCGCGTGCTGCTGCCGGGCATGTTCGTGCGCGCGCGCATCGAAGAGGGCGTCAACGAGAACGCGTTCCTCGTTCCGCAGATCGGCGTCACGCACGATCCGAAGGGCCAGGCGATCGCGATGATCGTCGACGGCAAGGGCAAGGTCGAGCCGCGCGTGCTGGTCACGGGCGGCACGCAGGGCCAGAACTGGGTGGTCGAGAGCGGCCTGCAGGCGGGCGACCGCGTGATCGTGCAGGGCATCGACAAGGTGCGCCCGGGCATGACCGTGAAGGCCGCCGAGGCTCAACTGCCG---------------GCC------------GCGGCGGCC---------------------------------------GGCGCGTCGGGT------------GCCGCGCCC------------------GCGGGC------------GGCTCGCCC---------------------------------GCC------------------------------------------CAGGCCGCGGCG------------------------------GCGAGCGCGGCCGCGTCGGGCGCCGCGCCGTCG------------------------AGCGCT------GCCGCCGCGTCGAGCGCGCAA---
>MFP4__GCA_000773345.1
---------ATGCGCGTCGAA------CGGGTTCCATACCGCTTAATCACTGTCGCGACG---------GCTGCCGTTTTCCTGGCCGCGTGCGGAAAAAAAGAATCGGCTCCGCCCCCTCAAACGCCCGAAGTCGGCGTCGTCACCGTCCAGCCGCAGCCCGTGCCGGTCGTCTCCGAACTGCCGGGCCGTACGAGCGCCTATCTGGTCGCGCAGGTGCGCGCACGGGTCGACGGCATCGTGTTGCGGCGCGAGTTCACGGAAGGCAGCGACGTCAAGGCCGGCCAGCGCCTGTACAAGATCGATCCGGCACCCTATATCGCGCAATTGAACAGCGCGAAGGCGACGCTCGCGAAGGCGCAGGCGAACCTCGCGACGCAGAACGCGCTCGTCGCGCGCTACAAGGTGCTCGTCGCCGCGAACGCGGTCAGCAAGCAGCAGTACGACGATGCGGTGGCCGCGCAAGGGCAGGCGGCCGCCGACGTGGGCGCGGGCAAGGCCGCCGTCGAGACCGCGCAGATCAACCTCGGCTATACGGATGTCGTCTCGCCGATCACGGGCCGCGTCGGCATCTCGCAGGTCACGCCGGGCGCGTACGTGCAGGCGAGCCAGGCGACGCTGATGTCGACCGTCCAGCAGCTCGATCCGGTCTACGTCGATCTCACGCAGTCGAGCCTCGACGGCCTGAAGCTGCGCCAGGATATCCAGAGCGGGCGCATCAAGACGGAAGGCCCGGGCGCGGCGAAGGTCACGCTGATTCTCGAGGACGGCAAGCCGTACCCGGAGCGGGGCAAGCTGCAGTTCAGCGATGTCACGGTCGACCAGACGACGGGCTCGGTCACGATCCGCGCGATCTTCCCGAACAAGCAGCGCGTGCTGCTGCCGGGCATGTTCGTGCGTGCGCGCATCGAAGAGGGCGTCAACGAGAACGCGTTCCTCGTTCCGCAGATCGGCGTCACGCACGATCCGAAGGGCCAGGCGATCGCGATGATCGTCGACGGCAAGGGCAAGGTCGAGCCGCGCGTGCTGGTCACGGGCGGCACGCAGGGCCAGAACTGGGTGGTCGAGAGCGGCCTGCAGGCGGGCGACCGCGTGATCGTGCAGGGCATCGACAAGGTGCGCCCGGGCATGACCGTGAAGGCCGCCGAGGCTCAACTGCCG---------------GCC------------GCGGCGGCC---------------------------------------GGCGCGTCGGGT------------GCCGCGCCC------------------GCGGGC------------GGCTCGCCC---------------------------------GCC------------------------------------------CAGGCCGCGGCG------------------------------GCGAGCGCGGCCGCGTCGGGCGCCGCGCCGTCG------------------------AGCGCT------GCCGCCGCGTCGAGCGCGCAA---
>MFP4__GCA_000774175.1
---------ATGCGCGTCGAA------CGGGTTCCATACCGCTTAATCACTGTCGCGACG---------GCTGCCGTTTTCCTGGCCGCGTGCGGAAAAAAAGAATCGGCTCCGCCCCCTCAAACGCCCGAAGTCGGCGTCGTCACCGTCCAGCCGCAGCCCGTGCCGGTCGTCTCCGAACTGCCGGGCCGTACGAGCGCCTATCTGGTCGCGCAGGTGCGCGCACGGGTCGACGGCATCGTGTTGCGGCGCGAGTTCACCGAAGGCAGCGACGTCAAGGCCGGCCAGCGCCTGTACAAGATCGATCCGGCACCCTATATCGCGCAATTGAACAGCGCGAAGGCGACGCTCGCGAAGGCGCAGGCGAACCTCGCGACGCAGAACGCGCTCGTCGCGCGCTACAAGGTGCTCGTCGCCGCGAACGCGGTCAGCAAGCAGCAGTACGACGATGCGGTGGCCGCGCAAGGGCAGGCGGCCGCCGACGTGGGCGCGGGCAAGGCCGCCGTCGAGACCGCGCAGATCAACCTCGGCTATACGGATGTCGTCTCGCCGATCACGGGCCGCGTCGGCATCTCGCAGGTCACGCCGGGCGCGTACGTGCAGGCGAGCCAGGCGACGCTGATGTCGACCGTCCAGCAGCTCGATCCGGTCTACGTCGATCTCACGCAGTCGAGCCTCGACGGCCTGAAGCTGCGCCAGGACATCCAGAGCGGGCGCATCAAGACGGAAGGCCCGGGCGCGGCGAAGGTCACGCTGATTCTCGAGGACGGCAAGCCGTACCCGGAGCGGGGCAAGCTGCAGTTCAGCGATGTCACGGTCGACCAGACGACGGGCTCGGTCACGATCCGCGCGATCTTCCCGAACAAGCAGCGCGTGCTGCTGCCGGGCATGTTCGTGCGCGCGCGCATCGAAGAGGGCGTCAACGAGAACGCGTTCCTCGTTCCGCAGATCGGCGTCACGCACGATCCGAAGGGCCAGGCGATCGCGATGATCGTCGACGGCAAGGGCAAGGTCGAGCCGCGCGTGCTGGTCACGGGCGGCACGCAGGGCCAGAACTGGGTGGTCGAGAGCGGCCTGCAGGCGGGCGACCGCGTGATCGTGCAGGGCATCGACAAGGTGCGCCCGGGCATGACCGTGAAGGCCGCCGAGGCTCAACTGCCG---------------GCC------------GCGGCGGCC---------------------------------------GGCGCGTCGGGT------------GCCGCGCCC------------------GCGGGC------------GGCTCGCCC---------------------------------GCC------------------------------------------CAGGCCGCGGCG------------------------------GCGAGCGCGGCCGCGTCGGGCGCCGCGCCGTCG------------------------AGCGCT------GCCGCCGCGTCGAGCGCGCAA---
>MFP4__GCA_000774185.1
---------ATGCGCGTCGAA------CGGGTTCCATACCGCTTAATCACTGTCGCGACG---------GCTGCCGTTTTCCTGGCCGCGTGCGGAAAAAAAGAATCGGCTCCGCCCCCTCAAACGCCCGAAGTCGGCGTCGTCACCGTCCAGCCGCAGCCCGTGCCGGTCGTCTCCGAACTGCCGGGCCGTACGAGCGCCTATCTGGTCGCGCAGGTGCGCGCACGGGTCGACGGCATCGTGTTGCGGCGCGAGTTCACGGAAGGCAGCGACGTCAAGGCCGGCCAGCGCCTGTACAAGATCGATCCGGCGCCCTATATCGCGCAATTGAACAGCGCGAAGGCGACGCTCGCGAAGGCGCAGGCGAACCTCGCGACGCAGAACGCGCTCGTCGCGCGCTACAAGGTGCTCGTCGCCGCGAACGCGGTCAGCAAGCAGCAGTACGACGATGCGGTGGCCGCGCAAGGGCAGGCGGCCGCCGACGTGGGCGCGGGCAAGGCCGCCGTCGAGACCGCGCAGATCAACCTCGGCTATACGGATGTCGTCTCGCCGATCACGGGCCGCGTCGGCATCTCGCAGGTCACGCCGGGCGCGTACGTGCAGGCGAGCCAGGCGACGCTGATGTCGACCGTCCAGCAGCTCGATCCGGTCTACGTCGATCTCACGCAGTCGAGCCTCGACGGCCTGAAGCTGCGCCAGGACATCCAGAGCGGGCGCATCAAGACGGAAGGCCCGGGCGCGGCGAAGGTCACGCTGATTCTCGAGGACGGCAAGCCGTACCCGGAGCGGGGCAAGCTGCAGTTCAGCGATGTCACGGTCGACCAGACGACGGGCTCGGTCACGATCCGCGCGATCTTCCCGAACAAGCAGCGCGTGCTGCTGCCGGGCATGTTCGTGCGCGCGCGCATCGAAGAGGGCGTCAACGAGAACGCGTTCCTCGTTCCGCAGATCGGCGTCACGCACGATCCGAAGGGCCAGGCGATCGCGATGATCGTCGACGGCAAGGGCAAGGTCGAGCCGCGCGTGCTGGTCACGGGCGGCACGCAGGGCCAGAACTGGGTGGTCGAGAGCGGCCTGCAGGCGGGCGACCGCGTGATCGTGCAGGGCATCGACAAGGTGCGCCCGGGCATGACCGTGAAGGCCGCCGAGGCTCAACTGCCG---------------GCC------------GCGGCGGCC---------------------------------------GGCGCGTCGGGT------------GCCGCGCCC------------------GCGGGC------------GGCTCGCCC---------------------------------GCC------------------------------------------CAGGCCGCGGCG------------------------------GCGAGCGCGGCCGCGTCGGGCGCCGCGCCGTCG------------------------AGCGCT------GCCGCCGCGTCGAGCGCGCAA---
>MFP4__GCA_000774245.1
---------ATGCGCGTCGAA------CGGGTTCCATACCGCTTAATCACTGTCGCGACG---------GCTGCCGTTTTCCTGGCCGCGTGCGGAAAAAAAGAATCGGCTCCGCCCCCTCAAACGCCCGAAGTCGGCGTCGTCACCGTCCAGCCGCAGCCCGTGCCGGTCGTCTCCGAACTGCCGGGCCGTACGAGCGCCTATCTGGTCGCGCAGGTGCGCGCGCGGGTCGACGGCATCGTGTTGCGGCGCGAGTTCACCGAAGGCAGCGACGTCAAGGCCGGCCAGCGCCTGTACAAGATCGATCCGGCGCCCTATATCGCGCAATTGAACAGCGCGAAGGCGACGCTCGCGAAGGCGCAGGCGAACCTCGCGACGCAGAACGCGCTCGTCGCGCGCTACAAGGTGCTCGTCGCCGCGAACGCGGTCAGCAAGCAGCAGTACGACGATGCGGTGGCCGCGCAAGGGCAGGCGGCCGCCGACGTGGGCGCGGGCAAGGCCGCCGTCGAGACCGCGCAGATCAACCTCGGCTATACGGATGTCGTCTCGCCGATCACGGGCCGCGTCGGCATCTCGCAGGTCACGCCGGGCGCGTACGTGCAGGCGAGCCAGGCGACGCTGATGTCGACCGTCCAGCAGCTCGATCCGGTCTACGTCGATCTCACGCAGTCGAGCCTCGACGGCCTGAAGCTGCGCCAGGACATCCAGAGCGGGCGCATCAAGACGGAAGGCCCGGGCGCGGCGAAGGTCACGCTGATTCTCGAGGACGGCAAGCCGTACCCGGAGCGGGGCAAGCTGCAGTTCAGCGATGTCACGGTCGACCAGACGACGGGCTCGGTCACGATCCGCGCGATCTTCCCGAACAAGCAGCGCGTGCTGCTGCCGGGCATGTTCGTGCGCGCGCGCATCGAAGAGGGCGTCAACGAGAACGCGTTCCTCGTTCCGCAGATCGGCGTCACGCACGATCCGAAGGGCCAGGCGATCGCGATGATCGTCGACGGCAAGGGCAAGGTCGAGCCGCGCGTGCTGGTCACGGGCGGCACGCAGGGCCAGAACTGGGTGGTCGAGAGCGGCCTGCAGGCGGGCGACCGCGTGATCGTGCAGGGCATCGACAAGGTGCGCCCGGGCATGACCGTGAAGGCCGCCGAGGCTCAACTGCCG---------------GCC------------GCGGCGGCC---------------------------------------GGCGCGTCGGGT------------GCCGCGCCC------------------GCGGGC------------GGCTCGCCC---------------------------------GCC------------------------------------------CAGGCCGCGGCG------------------------------GCGAGCGCGGCCGCGTCGGGTGCCGCGCCGTCG------------------------AGCGCT------GCCGCCGCGTCGAGCGCGCAA---
>MFP4__GCA_000774255.1
---------ATGCGCGTCGAA------CGGGTTCCATACCGCTTAATCACTGTCGCGACG---------GCTGCCGTTTTCCTGGCCGCGTGCGGAAAAAAAGAATCGGCTCCGCCCCCTCAAACGCCCGAAGTCGGCGTCGTCACCGTCCAGCCGCAGCCCGTGCCGGTCGTCTCCGAACTGCCGGGCCGTACGAGCGCCTATCTGGTCGCGCAGGTGCGCGCGCGGGTCGACGGCATCGTGTTGCGGCGCGAGTTCACCGAAGGCAGCGACGTCAAGGCCGGCCAGCGCCTGTACAAGATCGATCCGGCGCCCTATATCGCGCAATTGAACAGCGCGAAGGCGACGCTCGCGAAGGCGCAGGCGAACCTCGCGACGCAGAACGCGCTCGTCGCGCGCTACAAGGTGCTCGTCGCCGCGAACGCGGTCAGCAAGCAGCAGTACGACGATGCGGTGGCCGCGCAAGGGCAGGCGGCCGCCGACGTGGGCGCGGGCAAGGCCGCCGTCGAGACCGCGCAGATCAACCTCGGCTATACGGATGTCGTCTCGCCGATCACGGGCCGCGTCGGCATCTCGCAGGTCACGCCGGGCGCGTACGTGCAGGCGAGCCAGGCGACGCTGATGTCGACCGTCCAGCAGCTCGATCCGGTCTACGTCGATCTCACGCAGTCGAGCCTCGACGGCCTGAAGCTGCGCCAGGACATCCAGAGCGGGCGCATCAAGACGGAAGGCCCGGGCGCGGCGAAGGTCACGCTGATTCTCGAGGACGGCAAGCCGTACCCGGAGCGGGGCAAGCTGCAGTTCAGCGATGTCACGGTCGACCAGACGACGGGCTCGGTCACGATCCGCGCGATCTTCCCGAACAAGCAGCGCGTGCTGCTGCCGGGCATGTTCGTGCGCGCGCGCATCGAAGAGGGCGTCAACGAGAACGCGTTCCTCGTTCCGCAGATCGGCGTCACGCACGATCCGAAGGGCCAGGCGATCGCGATGATCGTCGACGGCAAGGGCAAGGTCGAGCCGCGCGTGCTGGTCACGGGCGGCACGCAGGGCCAGAACTGGGTGGTCGAGAGCGGCCTGCAGGCGGGCGACCGCGTGATCGTGCAGGGCATCGACAAGGTGCGCCCGGGCATGACCGTGAAGGCCGCCGAGGCTCAACTGCCG---------------GCC------------GCGGCGGCC---------------------------------------GGCGCGTCGGGT------------GCCGCGCCC------------------GCGGGC------------GGCTCGCCC---------------------------------GCC------------------------------------------CAGGCCGCGGCG------------------------------GCGAGCGCGGCCGCGTCGGGCGCCGCGCCGTCG------------------------AGCGCT------GCCGCCGCGTCGAGCGCGCAA---
>MFP4__GCA_000774265.1
---------ATGCGCGTCGAA------CGGGTTCCATACCGCTTAATCACTGTCGCGACG---------GCTGCCGTTTTCCTGGCCGCGTGCGGAAAAAAAGAATCGGCTCCGCCCCCTCAAACGCCCGAAGTCGGCGTCGTCACCGTCCAGCCGCAGCCCGTGCCGGTCGTCTCCGAACTGCCGGGCCGTACGAGCGCCTATCTGGTCGCGCAGGTGCGCGCACGGGTCGACGGCATCGTGTTGCGGCGCGAGTTCACCGAAGGCAGCGACGTCAAGGCCGGCCAGCGCCTGTACAAGATCGATCCGGCGCCCTATATCGCGCAATTGAACAGCGCGAAGGCGACGCTCGCGAAGGCGCAGGCGAACCTCGCGACGCAGAACGCGCTCGTCGCGCGCTACAAGGTGCTCGTCGCCGCGAACGCGGTCAGCAAGCAGCAGTACGACGATGCGGTGGCCGCGCAAGGGCAGGCGGCCGCCGACGTGGGCGCGGGCAAGGCCGCCGTCGAGACCGCGCAGATCAACCTCGGCTATACGGATGTCGTCTCGCCGATCACGGGCCGCGTCGGCATCTCGCAGGTCACGCCGGGCGCGTACGTGCAGGCGAGCCAGGCGACGCTGATGTCGACCGTCCAGCAGCTCGATCCGGTCTACGTCGATCTCACGCAGTCGAGCCTCGACGGCCTGAAGCTGCGCCAGGACATCCAGAGCGGGCGCATCAAGACGGAAGGCCCGGGCGCGGCGAAGGTCACGCTGATTCTCGAGGACGGCAAGCCGTACCCGGAGCGGGGCAAGCTGCAGTTCAGCGATGTCACGGTCGACCAGACGACGGGCTCGGTCACGATCCGCGCGATCTTCCCGAACAAGCAGCGCGTGCTGCTGCCGGGCATGTTCGTGCGCGCGCGCATCGAAGAGGGCGTCAACGAGAACGCGTTCCTCGTTCCGCAGATCGGCGTCACGCACGATCCGAAGGGCCAGGCGATCGCGATGATCGTCGACGGCAAGGGCAAGGTCGAGCCGCGCGTGCTGGTCACGGGCGGCACGCAGGGCCAGAACTGGGTGGTCGAGAGCGGCCTGCAGGCGGGCGACCGCGTGATCGTGCAGGGCATCGACAAGGTGCGCCCGGGCATGACCGTGAAGGCCGCCGAGGCTCAACTGCCG---------------GCC------------GCGGCGGCC---------------------------------------GGCGCGTCGGGG------------GCCGCGCCC------------------GCGGGC------------GGCTCGCCC---------------------------------GCC------------------------------------------CAGGCCGCGGCG------------------------------GCGAGCGCGGCCGCGTCGGGCGCCGCGCCGTCG------------------------AGCGCT------GCCGCCGCGTCGAGCGCGCAA---
>MFP4__GCA_000774275.1
---------ATGCGCGTCGAA------CGGGTTCCATACCGCTTAATCACTGTCGCGACG---------GCTGCCGTTTTCCTGGCCGCGTGCGGAAAAAAAGAATCGGCTCCGCCCCCTCAAACGCCCGAAGTCGGCGTCGTCACCGTCCAGCCGCAGCCCGTGCCGGTCGTCTCCGAACTGCCGGGCCGTACGAGCGCCTATCTGGTCGCGCAGGTGCGCGCACGGGTCGACGGCATCGTGTTGCGGCGCGAGTTCACGGAAGGCAGCGACGTCAAGGCCGGCCAGCGCCTGTACAAGATCGATCCGGCACCCTATATCGCGCAATTGAACAGCGCGAAGGCGACGCTCGCGAAGGCGCAGGCGAACCTCGCGACGCAGAACGCGCTCGTCGCGCGCTACAAGGTGCTCGTCGCCGCGAACGCGGTCAGCAAGCAGCAGTACGACGATGCGGTGGCCGCGCAAGGGCAGGCGGCCGCCGACGTGGGCGCGGGCAAGGCCGCCGTCGAGACCGCGCAGATCAACCTCGGCTATACGGATGTCGTCTCGCCGATCACGGGCCGCGTCGGCATCTCGCAGGTCACGCCGGGCGCGTACGTGCAGGCGAGCCAGGCGACGCTGATGTCGACCGTCCAGCAGCTCGATCCGGTCTACGTCGATCTCACGCAGTCGAGCCTCGACGGCCTGAAGCTGCGCCAGGATATCCAGAGCGGGCGCATCAAGACGGAAGGCCCGGGCGCGGCGAAGGTCACGCTGATTCTCGAGGACGGCAAGCCGTACCCGGAGCGGGGCAAGCTGCAGTTCAGCGATGTCACGGTCGACCAGACGACGGGCTCGGTCACGATCCGCGCGATCTTCCCGAACAAGCAGCGCGTGCTGCTGCCGGGCATGTTCGTGCGCGCGCGCATCGAAGAGGGCGTCAACGAGAACGCGTTCCTCGTTCCGCAGATCGGCGTCACGCACGATCCGAAGGGCCAGGCGATCGCGATGATCGTCGACGGCAAGGGCAAGGTCGAGCCGCGCGTGCTGGTCACGGGCGGCACGCAGGGCCAGAACTGGGTGGTCGAGAGCGGCCTGCAGGCGGGCGACCGCGTGATCGTGCAGGGCATCGACAAGGTGCGCCCGGGCATGACCGTGAAGGCCGCCGAGGCTCAACTGCCG---------------GCC------------GCGGCGGCC---------------------------------------GGCGCGTCGGGT------------GCCGCGCCC------------------GCGGGC------------GGCTCGCCC---------------------------------GCC------------------------------------------CAGGCCGCGGCG------------------------------GCGAGCGCGGCCGCGTCGGGCGCCGCGCCGTCG------------------------AGCGCT------GCCGCCGCGTCGAGCGCGCAA---
>MFP4__GCA_000774325.1
---------ATGCGCGTCGAA------CGGGTTCCATACCGCTTAATCACTGTCGCGACG---------GCTGCCGTTTTCCTGGCCGCGTGCGGAAAAAAAGAATCGGCTCCGCCCCCTCAAACGCCCGAAGTCGGCGTCGTCACCGTCCAGCCGCAGCCCGTGCCGGTCGTCTCCGAACTGCCGGGCCGTACGAGCGCCTATCTGGTCGCGCAGGTGCGTGCACGGGTCGACGGCATCGTGTTGCGGCGCGAGTTCACCGAAGGCAGCGACGTCAAGGCCGGCCAGCGCCTGTACAAGATCGATCCGGCACCCTATATCGCGCAATTGAACAGCGCGAAGGCGACGCTCGCGAAGGCGCAGGCGAACCTCGCGACGCAGAACGCGCTCGTCGCGCGCTACAAGGTGCTCGTCGCCGCGAACGCGGTCAGCAAGCAGCAGTACGACGATGCGGTGGCCGCGCAAGGGCAGGCGGCCGCCGACGTGGGCGCGGGCAAGGCCGCCGTCGAGACCGCGCAGATCAACCTCGGCTATACGGATGTCGTCTCGCCGATCACGGGCCGCGTCGGCATCTCGCAGGTCACGCCGGGCGCGTACGTGCAGGCGAGCCAGGCGACGCTGATGTCGACCGTCCAGCAGCTCGATCCGGTCTACGTCGATCTCACGCAGTCGAGCCTCGACGGCCTGAAGCTGCGCCAGGACATCCAGAGCGGGCGCATCAAGACGGAAGGCCCGGGCGCGGCGAAGGTCACGCTGATTCTCGAGGACGGCAAGCCGTACCCGGAGCGGGGCAAGCTGCAGTTCAGCGATGTCACGGTCGACCAGACGACGGGCTCGGTCACGATCCGCGCGATCTTCCCGAACAAGCAGCGCGTGCTGCTGCCGGGCATGTTCGTGCGCGCGCGCATCGAAGAGGGCGTCAACGAGAACGCGTTCCTCGTTCCGCAGATCGGCGTCACGCACGATCCGAAGGGCCAGGCGATCGCGATGATCGTCGACGGCAAGGGCAAGGTCGAGCCGCGCGTGCTGGTCACGGGCGGCACGCAGGGCCAGAACTGGGTGGTCGAGAGCGGCCTGCAGGCGGGCGACCGCGTGATCGTGCAGGGCATCGACAAGGTGCGCCCGGGCATGACCGTGAAGGCCGCCGAGGCTCAACTGCCG---------------GCC------------GCGGCGGCC---------------------------------------GGCGCGTCGGGT------------GCCGCGCCC------------------GCGGGC------------GGCTCGCCC---------------------------------GCC------------------------------------------CAGGCCGCGGCG------------------------------GCGAGCGCGGCCGCGTCGGGCGCCGCGCCGTCG------------------------AGCGCT------GCCGCCGCGTCGAGCGCGCAA---
>MFP4__GCA_000774335.1
---------ATGCGCGTCGAA------CGGGTTCCATACCGCTTAATCACTGTCGCGACG---------GCTGCCGTTTTCCTGGCCGCGTGCGGAAAAAAAGAATCGGCTCCGCCCCCTCAAACGCCCGAAGTCGGCGTCGTCACCGTCCAGCCGCAGCCCGTGCCGGTCGTCTCCGAACTGCCGGGCCGTACGAGCGCCTATCTGGTCGCGCAGGTGCGTGCACGGGTCGACGGCATCGTGTTGCGGCGCGAGTTCACCGAAGGCAGCGACGTCAAGGCCGGCCAGCGCCTGTACAAGATCGATCCGGCACCCTATATCGCGCAATTGAACAGCGCGAAGGCGACGCTCGCGAAGGCGCAGGCGAACCTCGCGACGCAGAACGCGCTCGTCGCGCGCTACAAGGTGCTCGTCGCCGCGAACGCGGTCAGCAAGCAGCAGTACGACGATGCGGTGGCCGCGCAAGGGCAGGCGGCCGCCGACGTGGGCGCGGGCAAGGCCGCCGTCGAGACCGCGCAGATCAACCTCGGCTATACGGATGTCGTCTCGCCGATCACGGGCCGCGTCGGCATCTCGCAGGTCACGCCGGGCGCGTACGTGCAGGCGAGCCAGGCGACGCTGATGTCGACCGTCCAGCAGCTCGATCCGGTCTACGTCGATCTCACGCAGTCGAGCCTCGACGGCCTGAAGCTGCGCCAGGACATCCAGAGCGGGCGCATCAAGACGGAAGGCCCGGGCGCGGCGAAGGTCACGCTGATTCTCGAGGACGGCAAGCCGTACCCGGAGCGGGGCAAGCTGCAGTTCAGCGATGTCACGGTCGACCAGACGACGGGCTCGGTCACGATCCGCGCGATCTTCCCGAACAAGCAGCGCGTGCTGCTGCCGGGCATGTTCGTGCGCGCGCGCATCGAAGAGGGCGTCAACGAGAACGCGTTCCTCGTTCCGCAGATCGGCGTCACGCACGATCCGAAGGGCCAGGCGATCGCGATGATCGTCGACGGCAAGGGCAAGGTCGAGCCGCGCGTGCTGGTCACGGGCGGCACGCAGGGCCAGAACTGGGTGGTCGAGAGCGGCCTGCAGGCGGGCGACCGCGTGATCGTGCAGGGCATCGACAAGGTGCGCCCGGGCATGACCGTGAAGGCCGCCGAGGCTCAACTGCCG---------------GCC------------GCGGCGGCC---------------------------------------GGCGCGTCGGGT------------GCCGCGCCC------------------GCGGGC------------GGCTCGCCC---------------------------------GCC------------------------------------------CAGGCCGCGGCG------------------------------GCGAGCGCGGCCGCGTCGGGCGCCGCGCCGTCG------------------------AGCGCT------GCCGCCGCGTCGAGCGCGCAA---
>MFP4__GCA_000774385.1
---------ATGCGCGTCGAA------CGGGTTCCATACCGCTTAATCACTGTCGCGACG---------GCTGCCGTTTTCCTGGCCGCGTGCGGAAAAAAAGAATCGGCTCCGCCCCCTCAAACGCCCGAAGTCGGCGTCGTCACCGTCCAGCCGCAGCCCGTGCCGGTCGTCTCCGAACTGCCGGGCCGTACGAGCGCCTATCTGGTCGCGCAGGTGCGCGCACGGGTCGACGGCATCGTGTTGCGGCGCGAGTTCACCGAAGGCAGCGACGTCAAGGCCGGCCAGCGCCTGTACAAGATCGATCCGGCACCCTATATCGCGCAATTGAACAGCGCGAAGGCGACGCTCGCGAAGGCGCAGGCGAACCTCGCGACGCAGAACGCGCTCGTCGCGCGCTACAAGGTGCTCGTCGCCGCGAACGCGGTCAGCAAGCAGCAGTACGACGATGCGGTGGCCGCGCAAGGGCAGGCGGCCGCCGACGTGGGCGCGGGCAAGGCCGCCGTCGAGACCGCGCAGATCAACCTCGGCTATACGGATGTCGTCTCGCCGATCACGGGCCGCGTCGGCATCTCGCAGGTCACGCCGGGCGCGTACGTGCAGGCGAGCCAGGCGACGCTGATGTCGACCGTCCAGCAGCTCGATCCGGTCTACGTCGATCTCACGCAGTCGAGCCTCGACGGCCTGAAGCTGCGCCAGGACATCCAGAGCGGGCGCATCAAGACGGAAGGCCCGGGCGCGGCGAAGGTCACGCTGATTCTCGAGGACGGCAAGCCGTACCCGGAGCGGGGCAAGCTGCAGTTCAGCGATGTCACGGTCGACCAGACGACGGGCTCGGTCACGATCCGCGCGATCTTCCCGAACAAGCAGCGCGTGCTGCTGCCGGGCATGTTCGTGCGCGCGCGCATCGAAGAGGGCGTCAACGAGAACGCGTTCCTCGTTCCGCAGATCGGCGTCACGCACGATCCGAAGGGCCAGGCGATCGCGATGATCGTCGACGGCAAGGGCAAGGTCGAGCCGCGCGTGCTGGTCACGGGCGGCACGCAGGGCCAGAACTGGGTGGTCGAGAGCGGCCTGCAGGCGGGCGACCGCGTGATCGTGCAGGGCATCGACAAGGTGCGCCCGGGCATGACCGTGAAGGCCGCCGAGGCTCAACTGCCG---------------GCC------------GCGGCGGCC---------------------------------------GGCGCGTCGGGT------------GCCGCGCCC------------------GCGGGC------------GGCTCGCCC---------------------------------GCC------------------------------------------CAGGCCGCGGCG------------------------------GCGAGCGCGGCCGCGTCGGGCGCCGCGCCGTCG------------------------AGCGCT------GCCGCCGCGTCGAGCGCGCAA---
>MFP4__GCA_000774395.1
---------ATGCGCGTCGAA------CGGGTTCCATACCGCTTAATCACTGTCGCGACG---------GCTGCCGTTTTCCTGGCCGCGTGCGGAAAAAAAGAATCGGCTCCGCCCCCTCAAACGCCCGAAGTCGGCGTCGTCACCGTCCAGCCGCAGCCCGTGCCGGTCGTCTCCGAACTGCCGGGCCGTACGAGCGCCTATCTGGTCGCGCAGGTGCGCGCACGGGTCGACGGCATCGTGTTGCGGCGCGAGTTCACGGAAGGCAGCGACGTCAAGGCCGGCCAGCGCCTGTACAAGATCGATCCGGCACCCTATATCGCGCAATTGAACAGCGCGAAGGCGACGCTCGCGAAGGCGCAGGCGAACCTCGCGACGCAGAACGCGCTCGTCGCGCGCTACAAGGTGCTCGTCGCCGCGAACGCGGTCAGCAAGCAGCAGTACGACGATGCGGTGGCCGCGCAAGGGCAGGCGGCCGCCGACGTGGGCGCGGGCAAGGCCGCCGTCGAGACCGCGCAGATCAACCTCGGCTATACGGATGTCGTCTCGCCGATCACGGGCCGCGTCGGCATCTCGCAGGTCACGCCGGGCGCGTACGTGCAGGCGAGCCAGGCGACGCTGATGTCGACCGTCCAGCAGCTCGATCCGGTCTACGTCGATCTCACGCAGTCGAGCCTCGACGGCCTGAAGCTGCGCCAGGACATCCAGAGCGGGCGCATCAAGACGGAAGGCCCGGGCGCGGCGAAGGTCACGCTGATTCTCGAGGACGGCAAGCCGTACCCGGAGCGGGGCAAGCTGCAGTTCAGCGATGTCACGGTCGACCAGACGACGGGCTCGGTCACGATCCGCGCGATCTTCCCGAACAAGCAGCGCGTGCTGCTGCCGGGCATGTTCGTGCGCGCGCGCATCGAAGAGGGCGTCAACGAGAACGCGTTCCTCGTTCCGCAGATCGGCGTCACGCACGATCCGAAGGGCCAGGCGATCGCGATGATCGTCGACGGCAAGGGCAAGGTCGAGCCGCGCGTGCTGGTCACGGGCGGCACGCAGGGCCAGAACTGGGTGGTCGAGAGCGGCCTGCAGGCGGGCGACCGCGTGATCGTGCAGGGCATCGACAAGGTGCGCCCGGGCATGACCGTGAAGGCCGCCGAGGCTCAACTGCCG---------------GCC------------GCGGCGGCC---------------------------------------GGCGCGTCGGGT------------GCCGCGCCC------------------GCGGGC------------GGCTCGCCC---------------------------------GCC------------------------------------------CAGGCCGCGGCG------------------------------GCGAGCGCGGCCGCGTCGGGCGCCGCGCCGTCG------------------------AGCGCT------GCCGCCGCGTCGAGCGCGCAA---
>MFP4__GCA_000774405.1
---------ATGCGCGTCGAA------CGGGTTCCATACCGCTTAATCACTGTCGCGACG---------GCTGCCGTTTTCCTGGCCGCGTGCGGAAAAAAAGAATCGGCTCCGCCCCCTCAAACGCCCGAAGTCGGCGTCGTCACCGTCCAGCCGCAGCCCGTGCCGGTCGTCTCCGAACTGCCGGGCCGTACGAGCGCCTATCTGGTCGCGCAGGTGCGCGCGCGGGTCGACGGCATCGTGTTGCGGCGCGAGTTCACCGAAGGCAGCGACGTCAAGGCCGGCCAGCGCCTGTACAAGATCGATCCGGCGCCCTATATCGCGCAATTGAACAGCGCGAAGGCGACGCTCGCGAAGGCGCAGGCGAACCTCGCGACGCAGAACGCGCTCGTCGCGCGCTACAAGGTGCTCGTCGCCGCGAACGCGGTCAGCAAGCAGCAGTACGACGATGCGGTGGCCGCGCAAGGGCAGGCGGCCGCCGACGTGGGCGCGGGCAAGGCCGCCGTCGAGACCGCGCAGATCAACCTCGGCTATACGGATGTCGTCTCGCCGATCACGGGCCGCGTCGGCATCTCGCAGGTCACGCCGGGCGCGTACGTGCAGGCGAGCCAGGCGACGCTGATGTCGACCGTCCAGCAGCTCGATCCGGTCTACGTCGATCTCACGCAGTCGAGCCTCGACGGCCTGAAGCTGCGCCAGGACATCCAGAGCGGGCGCATCAAGACGGAAGGCCCGGGCGCGGCGAAGGTCACGCTGATTCTCGAGGACGGCAAGCCGTACCCGGAGCGGGGCAAGCTGCAGTTCAGCGATGTCACGGTCGACCAGACGACGGGCTCGGTCACGATCCGCGCGATCTTCCCGAACAAGCAGCGCGTGCTGCTGCCGGGCATGTTCGTGCGCGCGCGCATCGAAGAGGGCGTCAACGAGAACGCGTTCCTCGTTCCGCAGATCGGCGTCACGCACGATCCGAAGGGCCAGGCGATCGCGATGATCGTCGACGGCAAGGGCAAGGTCGAGCCGCGCGTGCTGGTCACGGGCGGCACGCAGGGCCAGAACTGGGTGGTCGAGAGCGGCCTGCAGGCGGGCGACCGCGTGATCGTGCAGGGCATCGACAAGGTGCGCCCGGGCATGACCGTGAAGGCCGCCGAGGCTCAACTGCCG---------------GCC------------GCGGCGGCC---------------------------------------GGCGCGTCGGGT------------GCCGCGCCC------------------GCGGGC------------GGCTCGCCC---------------------------------GCC------------------------------------------CAGGCCGCGGCG------------------------------GCGAGCGCGGCCGCGTCGGGTGCCGCGCCGTCG------------------------AGCGCT------GCCGCCGCGTCGAGCGCGCAA---
>MFP4__GCA_000774415.1
---------ATGCGCGTCGAA------CGGGTTCCATACCGCTTAATCACTGTCGCGACG---------GCTGCCGTTTTCCTGGCCGCGTGCGGAAAAAAAGAATCGGCTCCGCCCCCTCAAACGCCCGAAGTCGGCGTCGTCACCGTCCAGCCGCAGCCCGTGCCGGTCGTCTCCGAACTGCCGGGCCGTACGAGCGCCTATCTGGTCGCGCAGGTGCGCGCACGGGTCGACGGCATCGTGTTGCGGCGCGAGTTCACGGAAGGCAGCGACGTCAAGGCCGGCCAGCGCCTGTACAAGATCGATCCGGCGCCCTATATCGCGCAATTGAACAGCGCGAAGGCGACGCTCGCGAAGGCGCAGGCGAACCTCGCGACGCAGAACGCGCTCGTCGCGCGCTACAAGGTGCTCGTCGCCGCGAACGCGGTCAGCAAGCAGCAGTACGACGATGCGGTGGCCGCGCAAGGGCAGGCGGCCGCCGACGTGGGCGCGGGCAAGGCCGCCGTCGAGACCGCGCAGATCAACCTCGGCTATACGGATGTCGTCTCGCCGATCACGGGCCGCGTCGGCATCTCGCAGGTCACGCCGGGCGCGTACGTGCAGGCGAGCCAGGCGACGCTGATGTCGACCGTCCAGCAGCTCGATCCGGTCTACGTCGATCTCACGCAGTCGAGCCTCGACGGCCTGAAGCTGCGCCAGGACATCCAGAGCGGGCGCATCAAGACGGAAGGCCCGGGCGCGGCGAAGGTCACGCTGATTCTCGAGGACGGCAAGCCGTACCCGGAGCGGGGCAAGCTGCAGTTCAGCGATGTCACGGTCGACCAGACGACGGGCTCGGTCACGATCCGCGCGATCTTCCCGAACAAGCAGCGCGTGCTGCTGCCGGGCATGTTCGTGCGCGCGCGCATCGAAGAGGGCGTCAACGAGAACGCGTTCCTCGTTCCGCAGATCGGCGTCACGCACGATCCGAAGGGCCAGGCGATCGCGATGATCGTCGACGGCAAGGGCAAGGTCGAGCCGCGCGTGCTGGTCACGGGCGGCACGCAGGGCCAGAACTGGGTGGTCGAGAGCGGCCTGCAGGCGGGCGACCGCGTGATCGTGCAGGGCATCGACAAGGTGCGCCCGGGCATGACCGTGAAGGCCGCCGAGGCTCAACTGCCG---------------GCC------------GCGGCGGCC---------------------------------------GGCGCGTCGGGT------------GCCGCGCCC------------------GCGGGC------------GGCTCGCCC---------------------------------GCC------------------------------------------CAGGCCGCGGCG------------------------------GCGAGCGCGGCCGCGTCGGGCGCCGCGCCGTCG------------------------AGCGCT------GCCGCCGCGTCGAGCGCGCAA---
>MFP4__GCA_000774475.1
---------ATGCGCGTCGAA------CGGGTTCCATACCGCTTAATCACTGTCGCGACG---------GCTGCCGTTTTCCTGGCCGCGTGCGGAAAAAAAGAATCGGCTCCGCCCCCTCAAACGCCCGAAGTCGGCGTCGTCACCGTCCAGCCGCAGCCCGTGCCGGTCGTCTCCGAACTGCCGGGCCGTACGAGCGCCTATCTGGTCGCGCAGGTGCGCGCACGGGTCGACGGCATCGTGTTGCGGCGCGAGTTCACCGAAGGCAGCGACGTCAAGGCCGGCCAGCGCCTGTACAAGATCGATCCGGCACCCTATATCGCGCAATTGAACAGCGCGAAGGCGACGCTCGCGAAGGCGCAGGCGAACCTCGCGACGCAGAACGCGCTCGTCGCGCGCTACAAGGTGCTCGTCGCCGCGAACGCGGTCAGCAAGCAGCAGTACGACGATGCGGTGGCCGCGCAAGGGCAGGCGGCCGCCGACGTGGGCGCGGGCAAGGCCGCCGTCGAGACCGCGCAGATCAACCTCGGCTATACGGATGTCGTCTCGCCGATCACGGGCCGCGTCGGCATCTCGCAGGTCACGCCGGGCGCGTACGTGCAGGCGAGCCAGGCGACGCTGATGTCGACCGTCCAGCAGCTCGATCCGGTCTACGTCGATCTCACGCAGTCGAGCCTCGACGGCCTGAAGCTGCGCCAGGACATCCAGAGCGGGCGCATCAAGACGGAAGGCCCGGGCGCGGCGAAGGTCACGCTGATTCTCGAGGACGGCAAGCCGTACCCGGAGCGGGGCAAGCTGCAGTTCAGCGATGTCACGGTCGACCAGACGACGGGCTCGGTCACGATCCGCGCGATCTTCCCGAACAAGCAGCGCGTGCTGCTGCCGGGCATGTTCGTGCGCGCGCGCATCGAAGAGGGCGTCAACGAGAACGCGTTCCTCGTTCCGCAGATCGGCGTCACGCACGATCCGAAGGGCCAGGCGATCGCGATGATCGTCGACGGCAAGGGCAAGGTCGAGCCGCGCGTGCTGGTCACGGGCGGCACGCAGGGCCAGAACTGGGTGGTCGAGAGCGGCCTGCAGGCGGGCGACCGCGTGATCGTGCAGGGCATCGACAAGGTGCGCCCGGGCATGACCGTGAAGGCCGCCGAGGCTCAACTGCCG---------------GCC------------GCGGCGGCC---------------------------------------GGCGCGTCGGGT------------GCCGCGCCC------------------GCGGGC------------GGCTCGCCC---------------------------------GCC------------------------------------------CAGGCCGCGGCG------------------------------GCGAGCGCGGCCGCGTCGGGCGCCGCGCCGTCG------------------------AGCGCT------GCCGCCGCGTCGAGCGCGCAA---
>MFP4__GCA_000774485.1
---------ATGCGCGTCGAA------CGGGTTCCATACCGCTTAATCACTGTCGCGACG---------GCTGCCGTTTTCCTGGCCGCGTGCGGAAAAAAAGAATCGGCTCCGCCCCCTCAAACGCCCGAAGTCGGCGTCGTCACCGTCCAGCCGCAGCCCGTGCCGGTCGTCTCCGAACTGCCGGGCCGTACGAGCGCCTATCTGGTCGCGCAGGTGCGCGCGCGGGTCGACGGCATCGTGTTGCGGCGCGAGTTCACCGAAGGCAGCGACGTCAAGGCCGGCCAGCGCCTGTACAAGATCGATCCGGCGCCCTATATCGCGCAATTGAACAGCGCGAAGGCGACGCTCGCGAAGGCGCAGGCGAACCTCGCGACGCAGAACGCGCTCGTCGCGCGCTACAAGGTGCTCGTCGCCGCGAACGCGGTCAGCAAGCAGCAGTACGACGATGCGGTGGCCGCGCAAGGGCAGGCGGCCGCCGACGTGGGCGCGGGCAAGGCCGCCGTCGAGACCGCGCAGATCAACCTCGGCTATACGGATGTCGTCTCGCCGATCACGGGCCGCGTCGGCATCTCGCAGGTCACGCCGGGCGCGTACGTGCAGGCGAGCCAGGCGACGCTGATGTCGACCGTCCAGCAGCTCGATCCGGTCTACGTCGATCTCACGCAGTCGAGCCTCGACGGCCTGAAGCTGCGCCAGGACATCCAGAGCGGGCGCATCAAGACGGAAGGCCCGGGCGCGGCGAAGGTCACGCTGATTCTCGAGGACGGCAAGCCGTACCCGGAGCGGGGCAAGCTGCAGTTCAGCGATGTCACGGTCGACCAGACGACGGGCTCGGTCACGATCCGCGCGATCTTCCCGAACAAGCAGCGCGTGCTGCTGCCGGGCATGTTCGTGCGCGCGCGCATCGAAGAGGGCGTCAACGAGAACGCGTTCCTCGTTCCGCAGATCGGCGTCACGCACGATCCGAAGGGCCAGGCGATCGCGATGATCGTCGACGGCAAGGGCAAGGTCGAGCCGCGCGTGCTGGTCACGGGCGGCACGCAGGGCCAGAACTGGGTGGTCGAGAGCGGCCTGCAGGCGGGCGACCGCGTGATCGTGCAGGGCATCGACAAGGTGCGCCCGGGCATGACCGTGAAGGCCGCCGAGGCTCAACTGCCG---------------GCC------------GCGGCGGCC---------------------------------------GGCGCGTCGGGT------------GCCGCGCCC------------------GCGGGC------------GGCTCGCCC---------------------------------GCC------------------------------------------CAGGCCGCGGCG------------------------------GCGAGCGCGGCCGCGTCGGGCGCCGCGCCGTCG------------------------AGCGCT------GCCGCCGCGTCGAGCGCGCAA---
>MFP4__GCA_000774555.1
---------ATGCGCGTCGAA------CGGGTTCCATACCGCTTAATCACTGTCGCGACG---------GCTGCCGTTTTCCTGGCCGCGTGCGGAAAAAAAGAATCGGCTCCGCCCCCTCAAACGCCCGAAGTCGGCGTCGTCACCGTCCAGCCGCAGCCCGTGCCGGTCGTCTCCGAACTGCCGGGCCGTACGAGCGCCTATCTGGTCGCGCAGGTGCGCGCACGGGTCGACGGCATCGTGTTGCGGCGCGAGTTCACGGAAGGCAGCGACGTCAAGGCCGGCCAGCGCCTGTACAAGATCGATCCGGCACCCTATATCGCGCAATTGAACAGCGCGAAGGCGACGCTCGCGAAGGCGCAGGCGAACCTCGCGACGCAGAACGCGCTCGTCGCGCGCTACAAGGTGCTCGTCGCCGCGAACGCGGTCAGCAAGCAGCAGTACGACGATGCGGTGGCCGCGCAAGGGCAGGCGGCCGCCGACGTGGGCGCGGGCAAGGCCGCCGTCGAGACCGCGCAGATCAACCTCGGCTATACGGATGTCGTCTCGCCGATCACGGGCCGCGTCGGCATCTCGCAGGTCACGCCGGGCGCGTACGTGCAGGCGAGCCAGGCGACGCTGATGTCGACCGTCCAGCAGCTCGATCCGGTCTACGTCGATCTCACGCAGTCGAGCCTCGACGGCCTGAAGCTGCGCCAGGACATCCAGAGCGGGCGCATCAAGACGGAAGGCCCGGGCGCGGCGAAGGTCACGCTGATTCTCGAGGACGGCAAGCCGTACCCGGAGCGGGGCAAGCTGCAGTTCAGCGATGTCACGGTCGACCAGACGACGGGCTCGGTCACGATCCGCGCGATCTTCCCGAACAAGCAGCGCGTGCTGCTGCCGGGCATGTTCGTGCGCGCGCGCATCGAAGAGGGCGTCAACGAGAACGCGTTCCTCGTTCCGCAGATCGGCGTCACGCACGATCCGAAGGGCCAGGCGATCGCGATGATCGTCGACGGCAAGGGCAAGGTCGAGCCGCGCGTGCTGGTCACGGGCGGCACGCAGGGCCAGAACTGGGTGGTCGAGAGCGGCCTGCAGGCGGGCGACCGCGTGATCGTGCAGGGCATCGACAAGGTGCGCCCGGGCATGACCGTGAAGGCCGCCGAGGCTCAACTGCCG---------------GCC------------GCGGCGGCC---------------------------------------GGCGCGTCGGGT------------GCCGCGCCC------------------GCGGGC------------GGCTCGCCC---------------------------------GCC------------------------------------------CAGGCCGCGGCG------------------------------GCGAGCGCGGCCGCGTCGGGCGCCGCGCCGTCG------------------------AGCGCT------GCCGCCGCGTCGAGCGCGCAA---
>MFP4__GCA_000774565.1
---------ATGCGCGTCGAA------CGGGTTCCATACCGCTTAATCACTGTCGCGACG---------GCTGCCGTTTTCCTGGCCGCGTGCGGAAAAAAAGAATCGGCTCCGCCCCCTCAAACGCCCGAAGTCGGCGTCGTCACCGTCCAGCCGCAGCCCGTGCCGGTCGTCTCCGAACTGCCGGGCCGTACGAGCGCCTATCTGGTCGCGCAGGTGCGCGCACGGGTCGACGGCATCGTGTTGCGGCGCGAGTTCACGGAAGGCAGCGACGTCAAGGCCGGCCAGCGCCTGTACAAGATCGATCCGGCGCCCTATATCGCGCAATTGAACAGCGCGAAGGCGACGCTCGCGAAGGCGCAGGCGAACCTCGCGACGCAGAACGCGCTCGTCGCGCGCTACAAGGTGCTCGTCGCCGCGAACGCGGTCAGCAAGCAGCAGTACGACGATGCGGTGGCCGCGCAAGGGCAGGCGGCCGCCGACGTGGGCGCGGGCAAGGCCGCCGTCGAGACCGCGCAGATCAACCTCGGCTATACGGATGTCGTCTCGCCGATCACGGGCCGCGTCGGCATCTCGCAGGTCACGCCGGGCGCGTACGTGCAGGCGAGCCAGGCGACGCTGATGTCGACCGTCCAGCAGCTCGATCCGGTCTACGTCGATCTCACGCAGTCGAGCCTCGACGGCCTGAAGCTGCGCCAGGACATCCAGAGCGGGCGCATCAAGACGGAAGGCCCGGGCGCGGCGAAGGTCACGCTGATTCTCGAGGACGGCAAGCCGTACCCGGAGCGGGGCAAGCTGCAGTTCAGCGATGTCACGGTCGACCAGACGACGGGCTCGGTCACGATCCGCGCGATCTTCCCGAACAAGCAGCGCGTGCTGCTGCCGGGCATGTTCGTGCGCGCGCGCATCGAAGAGGGCGTCAACGAGAACGCGTTCCTCGTTCCGCAGATCGGCGTCACGCACGATCCGAAGGGCCAGGCGATCGCGATGATCGTCGACGGCAAGGGCAAGGTCGAGCCGCGCGTGCTGGTCACGGGCGGCACGCAGGGCCAGAACTGGGTGGTCGAGAGCGGCCTGCAGGCGGGCGACCGCGTGATCGTGCAGGGCATCGACAAGGTGCGCCCGGGCATGACCGTGAAGGCCGCCGAGGCTCAACTGCCG---------------GCC------------GCGGCGGCC---------------------------------------GGCGCGTCGGGT------------GCCGCGCCC------------------GCGGGC------------GGCTCGCCC---------------------------------GCC------------------------------------------CAGGCCGCGGCG------------------------------GCGAGCGCGGCCGCGTCGGGCGCCGCGCCGTCG------------------------AGCGCT------GCCGCCGCGTCGAGCGCGCAA---
>MFP4__GCA_000774575.1
---------ATGCGCGTCGAA------CGGGTTCCATACCGCTTAATCACTGTCGCGACG---------GCTGCCGTTTTCCTGGCCGCGTGCGGAAAAAAAGAATCGGCTCCGCCCCCTCAAACGCCCGAAGTCGGCGTCGTCACCGTCCAGCCGCAGCCCGTGCCGGTCGTCTCCGAACTGCCGGGCCGTACGAGCGCCTATCTGGTCGCGCAGGTGCGCGCACGGGTCGACGGCATCGTGTTGCGGCGCGAGTTCACCGAAGGCAGCGACGTCAAGGCCGGCCAGCGCCTGTACAAGATCGATCCGGCACCCTATATCGCGCAATTGAACAGCGCGAAGGCGACGCTCGCGAAGGCGCAGGCGAACCTCGCGACGCAGAACGCGCTCGTCGCGCGCTACAAGGTGCTCGTCGCCGCGAACGCGGTCAGCAAGCAGCAGTACGACGATGCGGTGGCCGCGCAAGGGCAGGCGGCCGCCGACGTGGGCGCGGGCAAGGCCGCCGTCGAGACCGCGCAGATCAACCTCGGCTATACGGATGTCGTCTCGCCGATCACGGGCCGCGTCGGCATCTCGCAGGTCACGCCGGGCGCGTACGTGCAGGCGAGCCAGGCGACGCTGATGTCGACCGTCCAGCAGCTCGATCCGGTCTACGTCGATCTCACGCAGTCGAGCCTCGACGGCCTGAAGCTGCGCCAGGACATCCAGAGCGGGCGCATCAAGACGGAAGGCCCGGGCGCGGCGAAGGTCACGCTGATTCTCGAGGACGGCAAGCCGTACCCGGAGCGGGGCAAGCTGCAGTTCAGCGATGTCACGGTCGACCAGACGACGGGCTCGGTCACGATCCGCGCGATCTTCCCGAACAAGCAGCGCGTGCTGCTGCCGGGCATGTTCGTGCGCGCGCGCATCGAAGAGGGCGTCAACGAGAACGCGTTCCTCGTTCCGCAGATCGGCGTCACGCACGATCCGAAGGGCCAGGCGATCGCGATGATCGTCGACGGCAAGGGCAAGGTCGAGCCGCGCGTGCTGGTCACGGGCGGCACGCAGGGCCAGAACTGGGTGGTCGAGAGCGGCCTGCAGGCGGGCGACCGCGTGATCGTGCAGGGCATCGACAAGGTGCGCCCGGGCATGACCGTGAAGGCCGCCGAGGCTCAACTGCCG---------------GCC------------GCGGCGGCC---------------------------------------GGCGCGTCGGGT------------GCCGCGCCC------------------GCGGGC------------GGCTCGCCC---------------------------------GCC------------------------------------------CAGGCCGCGGCG------------------------------GCGAGCGCGGCCGCGTCGGGCGCCGCGCCGTCG------------------------AGCGCT------GCCGCCGCGTCGAGCGCGCAA---
>MFP4__GCA_000774645.1
---------ATGCGCGTCGAA------CGGGTTCCATACCGCTTAATCACTGTCGCGACG---------GCTGCCGTTTTCCTGGCCGCGTGCGGAAAAAAAGAATCGGCTCCGCCCCCTCAAACGCCCGAAGTCGGCGTCGTCACCGTCCAGCCGCAGCCCGTGCCGGTCGTCTCCGAACTGCCGGGCCGTACGAGCGCCTATCTGGTCGCGCAGGTGCGCGCACGGGTCGACGGCATCGTGTTGCGGCGCGAGTTCACGGAAGGCAGCGACGTCAAGGCCGGCCAGCGCCTGTACAAGATCGATCCGGCACCCTATATCGCGCAATTGAACAGCGCGAAGGCGACGCTCGCGAAGGCGCAGGCGAACCTCGCGACGCAGAACGCGCTCGTCGCGCGCTACAAGGTGCTCGTCGCCGCGAACGCGGTCAGCAAGCAGCAGTACGACGATGCGGTGGCCGCGCAAGGGCAGGCGGCCGCCGACGTGGGCGCGGGCAAGGCCGCCGTCGAGACCGCGCAGATCAACCTCGGCTATACGGATGTCGTCTCGCCGATCACGGGCCGCGTCGGCATCTCGCAGGTCACGCCGGGCGCGTACGTGCAGGCGAGCCAGGCGACGCTGATGTCGACCGTCCAGCAGCTCGATCCGGTCTACGTCGATCTCACGCAGTCGAGCCTCGACGGCCTGAAGCTGCGCCAGGACATCCAGAGCGGGCGCATCAAGACGGAAGGCCCGGGCGCGGCGAAGGTCACGCTGATTCTCGAGGACGGCAAGCCGTACCCGGAGCGGGGCAAGCTGCAGTTCAGCGATGTCACGGTCGACCAGACGACGGGCTCGGTCACGATCCGCGCGATCTTCCCGAACAAGCAGCGCGTGCTGCTGCCGGGCATGTTCGTGCGCGCGCGCATCGAAGAGGGCGTCAACGAGAACGCGTTCCTCGTTCCGCAGATCGGCGTCACGCACGATCCGAAGGGCCAGGCGATCGCGATGATCGTCGACGGCAAGGGCAAGGTCGAGCCGCGCGTGCTGGTCACGGGCGGCACGCAGGGCCAGAACTGGGTGGTCGAGAGCGGCCTGCAGGCGGGCGACCGCGTGATCGTGCAGGGCATCGACAAGGTGCGCCCGGGCATGACCGTGAAGGCCGCCGAGGCTCAACTGCCG---------------GCC------------GCGGCGGCC---------------------------------------GGCGCGTCGGGT------------GCCGCGCCC------------------GCGGGC------------GGCTCGCCC---------------------------------GCC------------------------------------------CAGGCCGCGGCG------------------------------GCGAGCGCGGCCGCGTCGGGTGCCGCGCCGTCG------------------------AGCGCT------GCCGCCGCGTCGAGCGCGCAA---
>MFP4__GCA_000774685.1
---------ATGCGCGTCGAA------CGGGTTCCATACCGCTTAATCACTGTCGCGACG---------GCTGCCGTTTTCCTGGCCGCGTGCGGAAAAAAAGAATCGGCTCCGCCCCCTCAAACGCCCGAAGTCGGCGTCGTCACCGTCCAGCCGCAGCCCGTGCCGGTCGTCTCCGAACTGCCGGGCCGTACGAGCGCCTATCTGGTCGCGCAGGTGCGCGCACGGGTCGACGGCATCGTGTTGCGGCGCGAGTTCACGGAAGGCAGCGACGTCAAGGCCGGCCAGCGCCTGTACAAGATCGATCCGGCACCCTATATCGCGCAATTGAACAGCGCGAAGGCGACGCTCGCGAAGGCGCAGGCGAACCTCGCGACGCAGAACGCGCTCGTCGCGCGCTACAAGGTGCTCGTCGCCGCGAACGCGGTCAGCAAGCAGCAGTACGACGATGCGGTGGCCGCGCAAGGGCAGGCGGCCGCCGACGTGGGCGCGGGCAAGGCCGCCGTCGAGACCGCGCAGATCAACCTCGGCTATACGGATGTCGTCTCGCCGATCACGGGCCGCGTCGGCATCTCGCAGGTCACGCCGGGCGCGTACGTGCAGGCGAGCCAGGCGACGCTGATGTCGACCGTCCAGCAGCTCGATCCGGTCTACGTCGATCTCACGCAGTCGAGCCTCGACGGCCTGAAGCTGCGCCAGGATATCCAGAGCGGGCGCATCAAGACGGAAGGCCCGGGCGCGGCGAAGGTCACGCTGATTCTCGAGGACGGCAAGCCGTACCCGGAGCGGGGCAAGCTGCAGTTCAGCGATGTCACGGTCGACCAGACGACGGGCTCGGTCACGATCCGCGCGATCTTCCCGAACAAGCAGCGCGTGCTGCTGCCGGGCATGTTCGTGCGCGCGCGCATCGAAGAGGGCGTCAACGAGAACGCGTTCCTCGTTCCGCAGATCGGCGTCACGCACGATCCGAAGGGCCAGGCGATCGCGATGATCGTCGACGGCAAGGGCAAGGTCGAGCCGCGCGTGCTGGTCACGGGCGGCACGCAGGGCCAGAACTGGGTGGTCGAGAGCGGCCTGCAGGCGGGCGACCGCGTGATCGTGCAGGGCATCGACAAGGTGCGCCCGGGCATGACCGTGAAGGCCGCCGAGGCTCAACTGCCG---------------GCC------------GCGGCGGCC---------------------------------------GGCGCGTCGGGT------------GCCGCGCCC------------------GCGGGC------------GGCTCGCCC---------------------------------GCC------------------------------------------CAGGCCGCGGCG------------------------------GCGAGCGCGGCCGCGTCGGGCGCCGCGCCGTCG------------------------AGCGCT------GCCGCCGCGTCGAGCGCGCAA---
>MFP4__GCA_000774695.1
---------ATGCGCGTCGAA------CGGGTTCCATACCGCTTAATCACTGTCGCGACG---------GCTGCCGTTTTCCTGGCCGCGTGCGGAAAAAAAGAATCGGCTCCGCCCCCTCAAACGCCCGAAGTCGGCGTCGTCACCGTCCAGCCGCAGCCCGTGCCGGTCGTCTCCGAACTGCCGGGCCGTACGAGCGCCTATCTGGTCGCGCAGGTGCGCGCACGGGTCGACGGCATCGTGTTGCGGCGCGAGTTCACGGAAGGCAGCGACGTCAAGGCCGGCCAGCGCCTGTACAAGATCGATCCGGCACCCTATATCGCGCAATTGAACAGCGCGAAGGCGACGCTCGCGAAGGCGCAGGCGAACCTCGCGACGCAGAACGCGCTCGTCGCGCGCTACAAGGTGCTCGTCGCCGCGAACGCGGTCAGCAAGCAGCAGTACGACGATGCGGTGGCCGCGCAAGGGCAGGCGGCCGCCGACGTGGGCGCGGGCAAGGCCGCCGTCGAGACCGCGCAGATCAACCTCGGCTATACGGATGTCGTCTCGCCGATCACGGGCCGCGTCGGCATCTCGCAGGTCACGCCGGGCGCGTACGTGCAGGCGAGCCAGGCGACGCTGATGTCGACCGTCCAGCAGCTCGATCCGGTCTACGTCGATCTCACGCAGTCGAGCCTCGACGGCCTGAAGCTGCGCCAGGATATCCAGAGCGGGCGCATCAAGACGGAAGGCCCGGGCGCGGCGAAGGTCACGCTGATTCTCGAGGACGGCAAGCCGTACCCGGAGCGGGGCAAGCTGCAGTTCAGCGATGTCACGGTCGACCAGACGACGGGCTCGGTCACGATCCGCGCGATCTTCCCGAACAAGCAGCGCGTGCTGCTGCCGGGCATGTTCGTGCGCGCGCGCATCGAAGAGGGCGTCAACGAGAACGCGTTCCTCGTTCCGCAGATCGGCGTCACGCACGATCCGAAGGGCCAGGCGATCGCGATGATCGTCGACGGCAAGGGCAAGGTCGAGCCGCGCGTGCTGGTCACGGGCGGCACGCAGGGCCAGAACTGGGTGGTCGAGAGCGGCCTGCAGGCGGGCGACCGCGTGATCGTGCAGGGCATCGACAAGGTGCGCCCGGGCATGACCGTGAAGGCCGCCGAGGCTCAACTGCCG---------------GCC------------GCGGCGGCC---------------------------------------GGCGCGTCGGGT------------GCCGCGCCC------------------GCGGGC------------GGCTCGCCC---------------------------------GCC------------------------------------------CAGGCCGCGGCG------------------------------GCGAGCGCGGCCGCGTCGGGTGCCGCGCCGTCG------------------------AGCGCT------GCCGCCGCGTCGAGCGCGCAA---
>MFP4__GCA_000774785.1
---------ATGCGCGTCGAA------CGGGTTCCATACCGCTTAATCACTGTCGCGACG---------GCTGCCGTTTTCCTGGCCGCGTGCGGAAAAAAAGAATCGGCTCCGCCCCCTCAAACGCCCGAAGTCGGCGTCGTCACCGTCCAGCCGCAGCCCGTGCCGGTCGTCTCCGAACTGCCGGGCCGTACGAGCGCCTATCTGGTCGCGCAGGTGCGCGCACGGGTCGACGGCATCGTGTTGCGGCGCGAGTTCACGGAAGGCAGCGACGTCAAGGCCGGCCAGCGCCTGTACAAGATCGATCCGGCACCCTATATCGCGCAATTGAACAGCGCGAAGGCGACGCTCGCGAAGGCGCAGGCGAACCTCGCGACGCAGAACGCGCTCGTCGCGCGCTACAAGGTGCTCGTCGCCGCGAACGCGGTCAGCAAGCAGCAGTACGACGATGCGGTGGCCGCGCAAGGGCAGGCGGCCGCCGACGTGGGCGCGGGCAAGGCCGCCGTCGAGACCGCGCAGATCAACCTCGGCTATACGGATGTCGTCTCGCCGATCACGGGCCGCGTCGGCATCTCGCAGGTCACGCCGGGCGCGTACGTGCAGGCGAGCCAGGCGACGCTGATGTCGACCGTCCAGCAGCTCGATCCGGTCTACGTCGATCTCACGCAGTCGAGCCTCGACGGCCTGAAGCTGCGCCAGGACATCCAGAGCGGGCGCATCAAGACGGAAGGCCCGGGCGCGGCGAAGGTCACGCTGATTCTCGAGGACGGCAAGCCGTACCCGGAGCGGGGCAAGCTGCAGTTCAGCGATGTCACGGTCGACCAGACGACGGGCTCGGTCACGATCCGCGCGATCTTCCCGAACAAGCAGCGCGTGCTGCTGCCGGGCATGTTCGTGCGCGCGCGCATCGAAGAGGGCGTCAACGAGAACGCGTTCCTCGTTCCGCAGATCGGCGTCACGCACGATCCGAAGGGCCAGGCGATCGCGATGATCGTCGACGGCAAGGGCAAGGTCGAGCCGCGCGTGCTGGTCACGGGCGGCACGCAGGGCCAGAACTGGGTGGTCGAGAGCGGCCTGCAGGCGGGCGACCGCGTGATCGTGCAGGGCATCGACAAGGTGCGCCCGGGCATGACCGTGAAGGCCGCCGAGGCTCAACTGCCG---------------GCC------------GCGGCGGCC---------------------------------------GGCGCGTCGGGT------------GCCGCGCCC------------------GCGGGC------------GGCTCGCCC---------------------------------GCC------------------------------------------CAGGCCGCGGCG------------------------------GCGAGCGCGGCCGCGTCGGGCGCCGCGCCGTCG------------------------AGCGCT------GCCGCCGCGTCGAGCGCGCAA---
>MFP4__GCA_000774815.1
---------ATGCGCGTCGAA------CGGGTTCCATACCGCTTAATCACTGTCGCGACG---------GCTGCCGTTTTCCTGGCCGCGTGCGGAAAAAAAGAATCGGCTCCGCCCCCTCAAACGCCCGAAGTCGGCGTCGTCACCGTCCAGCCGCAGCCCGTGCCGGTCGTCTCCGAACTGCCGGGCCGTACGAGCGCCTATCTGGTCGCGCAGGTGCGCGCACGGGTCGACGGCATCGTGTTGCGGCGCGAGTTCACGGAAGGCAGCGACGTCAAGGCCGGCCAGCGCCTGTACAAGATCGATCCGGCACCCTATATCGCGCAATTGAACAGCGCGAAGGCGACGCTCGCGAAGGCGCAGGCGAACCTCGCGACGCAGAACGCGCTCGTCGCGCGCTACAAGGTGCTCGTCGCCGCGAACGCGGTCAGCAAGCAGCAGTACGACGATGCGGTGGCCGCGCAAGGGCAGGCGGCCGCCGACGTGGGCGCGGGCAAGGCCGCCGTCGAGACCGCGCAGATCAACCTCGGCTATACGGATGTCGTCTCGCCGATCACGGGCCGCGTCGGCATCTCGCAGGTCACGCCGGGCGCGTACGTGCAGGCGAGCCAGGCGACGCTGATGTCGACCGTCCAGCAGCTCGATCCGGTCTACGTCGATCTCACGCAGTCGAGCCTCGACGGCCTGAAGCTGCGCCAGGACATCCAGAGCGGGCGCATCAAGACGGAAGGCCCGGGCGCGGCGAAGGTCACGCTGATTCTCGAGGACGGCAAGCCGTACCCGGAGCGGGGCAAGCTGCAGTTCAGCGATGTCACGGTCGACCAGACGACGGGCTCGGTCACGATCCGCGCGATCTTCCCGAACAAGCAGCGCGTGCTGCTGCCGGGCATGTTCGTGCGTGCGCGCATCGAAGAGGGCGTCAACGAGAACGCGTTCCTCGTTCCGCAGATCGGCGTCACGCACGATCCGAAGGGCCAGGCGATCGCGATGATCGTCGACGGCAAGGGCAAGGTCGAGCCGCGCGTGCTGGTCACGGGCGGCACGCAGGGCCAGAACTGGGTGGTCGAGAGCGGCCTGCAGGCGGGCGACCGCGTGATCGTGCAGGGCATCGACAAGGTGCGCCCGGGCATGACCGTGAAGGCCGCCGAGGCTCAACTGCCG---------------GCC------------GCGGCGGCC---------------------------------------GGCGCGTCGGGT------------GCCGCGCCC------------------GCGGGC------------GGCTCGCCC---------------------------------GCC------------------------------------------CAGGCCGCGGCG------------------------------GCGAGCGCGGCCGCGTCGGGCGCCGCGCCGTCG------------------------AGCGCT------GCCGCCGCGTCGAGCGCGCAA---
>MFP4__GCA_000774945.1
---------ATGCGCGTCGAA------CGGGTTCCATACCGCTTAATCACTGTCGCGACG---------GCTGCCGTTTTCCTGGCCGCGTGCGGAAAAAAAGAATCGGCTCCGCCCCCTCAAACGCCCGAAGTCGGCGTCGTCACCGTCCAGCCGCAGCCCGTGCCGGTCGTCTCCGAACTGCCGGGCCGTACGAGCGCCTATCTGGTCGCGCAGGTGCGCGCACGGGTCGACGGCATCGTGTTGCGGCGCGAGTTCACCGAAGGCAGCGACGTCAAGGCCGGCCAGCGCCTGTACAAGATCGATCCGGCACCCTATATCGCGCAATTGAACAGCGCGAAGGCGACGCTCGCGAAGGCGCAGGCGAACCTCGCGACGCAGAACGCGCTCGTCGCGCGCTACAAGGTGCTCGTCGCCGCGAACGCGGTCAGCAAGCAGCAGTACGACGATGCGGTGGCCGCGCAAGGGCAGGCGGCCGCCGACGTGGGCGCGGGCAAGGCCGCCGTCGAGACCGCGCAGATCAACCTCGGCTATACGGATGTCGTCTCGCCGATCACGGGCCGCGTCGGCATCTCGCAGGTCACGCCGGGCGCGTACGTGCAGGCGAGCCAGGCGACGCTGATGTCGACCGTCCAGCAGCTCGATCCGGTCTACGTCGATCTCACGCAGTCGAGCCTCGACGGCCTGAAGCTGCGCCAGGACATCCAGAGCGGGCGCATCAAGACGGAAGGCCCGGGCGCGGCGAAGGTCACGCTGATTCTCGAGGACGGCAAGCCGTACCCGGAGCGGGGCAAGCTGCAGTTCAGCGATGTCACGGTCGACCAGACGACGGGCTCGGTCACGATCCGCGCGATCTTCCCGAACAAGCAGCGCGTGCTGCTGCCGGGCATGTTCGTGCGCGCGCGCATCGAAGAGGGCGTCAACGAGAACGCGTTCCTCGTTCCGCAGATCGGCGTCACGCACGATCCGAAGGGCCAGGCGATCGCGATGATCGTCGACGGCAAGGGCAAGGTCGAGCCGCGCGTGCTGGTCACGGGCGGCACGCAGGGCCAGAACTGGGTGGTCGAGAGCGGCCTGCAGGCGGGCGACCGCGTGATCGTGCAGGGCATCGACAAGGTGCGCCCGGGCATGACCGTGAAGGCCGCCGAGGCTCAACTGCCG---------------GCC------------GCGGCGGCC---------------------------------------GGCGCGTCGGGT------------GCCGCGCCC------------------GCGGGC------------GGCTCGCCC---------------------------------GCC------------------------------------------CAGGCCGCGGCG------------------------------GCGAGCGCGGCCGCGTCGGGCGCCGCGCCGTCG------------------------AGCGCT------GCCGCCGCGTCGAGCGCGCAA---
>MFP4__GCA_000774955.1
---------ATGCGCGTCGAA------CGGGTTCCATACCGCTTAATCACTGTCGCGACG---------GCTGCCGTTTTCCTGGCCGCGTGCGGAAAAAAAGAATCGGCTCCGCCCCCTCAAACGCCCGAAGTCGGCGTCGTCACCGTCCAGCCGCAGCCCGTGCCGGTCGTCTCCGAACTGCCGGGCCGTACGAGCGCCTATCTGGTCGCGCAGGTGCGCGCACGGGTCGACGGCATCGTGTTGCGGCGCGAGTTCACCGAAGGCAGCGACGTCAAGGCCGGCCAGCGCCTGTACAAGATCGATCCGGCACCCTATATCGCGCAATTGAACAGCGCGAAGGCGACGCTCGCGAAGGCGCAGGCGAACCTCGCGACGCAGAACGCGCTCGTCGCGCGCTACAAGGTGCTCGTCGCCGCGAACGCGGTCAGCAAGCAGCAGTACGACGATGCGGTGGCCGCGCAAGGGCAGGCGGCCGCCGACGTGGGCGCGGGCAAGGCCGCCGTCGAGACCGCGCAGATCAACCTCGGCTATACGGATGTCGTCTCGCCGATCACGGGCCGCGTCGGCATCTCGCAGGTCACGCCGGGCGCGTACGTGCAGGCGAGCCAGGCGACGCTGATGTCGACCGTCCAGCAGCTCGATCCGGTCTACGTCGATCTCACGCAGTCGAGCCTCGACGGCCTGAAGCTGCGCCAGGACATCCAGAGCGGGCGCATCAAGACGGAAGGCCCGGGCGCGGCGAAGGTCACGCTGATTCTCGAGGACGGCAAGCCGTACCCGGAGCGGGGCAAGCTGCAGTTCAGCGATGTCACGGTCGACCAGACGACGGGCTCGGTCACGATCCGCGCGATCTTCCCGAACAAGCAGCGCGTGCTGCTGCCGGGCATGTTCGTGCGCGCGCGCATCGAAGAGGGCGTCAACGAGAACGCGTTCCTCGTTCCGCAGATCGGCGTCACGCACGATCCGAAGGGCCAGGCGATCGCGATGATCGTCGACGGCAAGGGCAAGGTCGAGCCGCGCGTGCTGGTCACGGGCGGCACGCAGGGCCAGAACTGGGTGGTCGAGAGCGGCCTGCAGGCGGGCGACCGCGTGATCGTGCAGGGCATCGACAAGGTGCGCCCGGGCATGACCGTGAAGGCCGCCGAGGCTCAACTGCCG---------------GCC------------GCGGCGGCC---------------------------------------GGCGCGTCGGGT------------GCCGCGCCC------------------GCGGGC------------GGCTCGCCC---------------------------------GCC------------------------------------------CAGGCCGCGGCG------------------------------GCGAGCGCGGCCGCGTCGGGCGCCGCGCCGTCG------------------------AGCGCT------GCCGCCGCGTCGAGCGCGCAA---
>MFP4__GCA_000774965.1
---------ATGCGCGTCGAA------CGGGTTCCATACCGCTTAATCACTGTCGCGACG---------GCTGCCGTTTTCCTGGCCGCGTGCGGAAAAAAAGAATCGGCTCCGCCCCCTCAAACGCCCGAAGTCGGCGTCGTCACCGTCCAGCCGCAGCCCGTGCCGGTCGTCTCCGAACTGCCGGGCCGTACGAGCGCCTATCTGGTCGCGCAGGTGCGCGCACGGGTCGACGGCATCGTGTTGCGGCGCGAGTTCACGGAAGGCAGCGACGTCAAGGCCGGCCAGCGCCTGTACAAGATCGATCCGGCACCCTATATCGCGCAATTGAACAGCGCGAAGGCGACGCTCGCGAAGGCGCAGGCGAACCTCGCGACGCAGAACGCGCTCGTCGCGCGCTACAAGGTGCTCGTCGCCGCGAACGCGGTCAGCAAGCAGCAGTACGACGATGCGGTGGCCGCGCAAGGGCAGGCGGCCGCCGACGTGGGCGCGGGCAAGGCCGCCGTCGAGACCGCGCAGATCAACCTCGGCTATACGGATGTCGTCTCGCCGATCACGGGCCGCGTCGGCATCTCGCAGGTCACGCCGGGCGCGTACGTGCAGGCGAGCCAGGCGACGCTGATGTCGACCGTCCAGCAGCTCGATCCGGTCTACGTCGATCTCACGCAGTCGAGCCTCGACGGCCTGAAGCTGCGCCAGGACATCCAGAGCGGGCGCATCAAGACGGAAGGCCCGGGCGCGGCGAAGGTCACGCTGATTCTCGAGGACGGCAAGCCGTACCCGGAGCGGGGCAAGCTGCAGTTCAGCGATGTCACGGTCGACCAGACGACGGGCTCGGTCACGATCCGCGCGATCTTCCCGAACAAGCAGCGCGTGCTGCTGCCGGGCATGTTCGTGCGCGCGCGCATCGAAGAGGGCGTCAACGAGAACGCGTTCCTCGTTCCGCAGATCGGCGTCACGCACGATCCGAAGGGCCAGGCGATCGCGATGATCGTCGACGGCAAGGGCAAGGTCGAGCCGCGCGTGCTGGTCACGGGCGGCACGCAGGGCCAGAACTGGGTGGTCGAGAGCGGCCTGCAGGCGGGCGACCGCGTGATCGTGCAGGGCATCGACAAGGTGCGCCCGGGCATGACCGTGAAGGCCGCCGAGGCTCAACTGCCG---------------GCC------------GCGGCGGCC---------------------------------------GGCGCGTCGGGT------------GCCGCGCCC------------------GCGGGC------------GGCTCGCCC---------------------------------GCC------------------------------------------CAGGCCGCGGCG------------------------------GCGAGCGCGGCCGCGTCGGGCGCCGCGCCGTCG------------------------AGCGCT------GCCGCCGCGTCGAGCGCGCAA---
>MFP4__GCA_000774975.1
---------ATGCGCGTCGAA------CGGGTTCCATACCGCTTAATCACTGTCGCGACG---------GCTGCCGTTTTCCTGGCCGCGTGCGGAAAAAAAGAATCGGCTCCGCCCCCTCAAACGCCCGAAGTCGGCGTCGTCACCGTCCAGCCGCAGCCCGTGCCGGTCGTCTCCGAACTGCCGGGCCGTACGAGCGCCTATCTGGTCGCGCAGGTGCGCGCACGGGTCGACGGCATCGTGTTGCGGCGCGAGTTCACGGAAGGCAGCGACGTCAAGGCCGGCCAGCGCCTGTACAAGATCGATCCGGCGCCCTATATCGCGCAATTGAACAGCGCGAAGGCGACGCTCGCGAAGGCGCAGGCGAACCTCGCGACGCAGAACGCGCTCGTCGCGCGCTACAAGGTGCTCGTCGCCGCGAACGCGGTCAGCAAGCAGCAGTACGACGATGCGGTGGCCGCGCAAGGGCAGGCGGCCGCCGACGTGGGCGCGGGCAAGGCCGCCGTCGAGACCGCGCAGATCAACCTCGGCTATACGGATGTCGTCTCGCCGATCACGGGCCGCGTCGGCATCTCGCAGGTCACGCCGGGCGCGTACGTGCAGGCGAGCCAGGCGACGCTGATGTCGACCGTCCAGCAGCTCGATCCGGTCTACGTCGATCTCACGCAGTCGAGCCTCGACGGCCTGAAGCTGCGCCAGGACATCCAGAGCGGGCGCATCAAGACGGAAGGCCCGGGCGCGGCGAAGGTCACGCTGATTCTCGAGGACGGCAAGCCGTACCCGGAGCGGGGCAAGCTGCAGTTCAGCGATGTCACGGTCGACCAGACGACGGGCTCGGTCACGATCCGCGCGATCTTCCCGAACAAGCAGCGCGTGCTGCTGCCGGGCATGTTCGTGCGCGCGCGCATCGAAGAGGGCGTCAACGAGAACGCGTTCCTCGTTCCGCAGATCGGCGTCACGCACGATCCGAAGGGCCAGGCGATCGCGATGATCGTCGACGGCAAGGGCAAGGTCGAGCCGCGCGTGCTGGTCACGGGCGGCACGCAGGGCCAGAACTGGGTGGTCGAGAGCGGCCTGCAGGCGGGCGACCGCGTGATCGTGCAGGGCATCGACAAGGTGCGCCCGGGCATGACCGTGAAGGCCGCCGAGGCTCAACTGCCG---------------GCC------------GCGGCGGCC---------------------------------------GGCGCGTCGGGT------------GCCGCGCCC------------------GCGGGC------------GGCTCGCCC---------------------------------GCC------------------------------------------CAGGCCGCGGCG------------------------------GCGAGCGCGGCCGCGTCGGGCGCCGCGCCGTCG------------------------AGCGCT------GCCGCCGCGTCGAGCGCGCAA---
>MFP4__GCA_000775035.1
---------ATGCGCGTCGAA------CGGGTTCCATACCGCTTAATCACTGTCGCGACG---------GCTGCCGTTTTCCTGGCCGCGTGCGGAAAAAAAGAATCGGCTCCGCCCCCTCAAACGCCCGAAGTCGGCGTCGTCACCGTCCAGCCGCAGCCCGTGCCGGTCGTCTCCGAACTGCCGGGCCGTACGAGCGCCTATCTGGTCGCGCAGGTGCGCGCACGGGTCGACGGCATCGTGTTGCGGCGCGAGTTCACGGAAGGCAGCGACGTCAAGGCCGGCCAGCGCCTGTACAAGATCGATCCGGCACCCTATATCGCGCAATTGAACAGCGCGAAGGCGACGCTCGCGAAGGCGCAGGCGAACCTCGCGACGCAGAACGCGCTCGTCGCGCGCTACAAGGTGCTCGTCGCCGCGAACGCGGTCAGCAAGCAGCAGTACGACGATGCGGTGGCCGCGCAAGGGCAGGCGGCCGCCGACGTGGGCGCGGGCAAGGCCGCCGTCGAGACCGCGCAGATCAACCTCGGCTATACGGATGTCGTCTCGCCGATCACGGGCCGCGTCGGCATCTCGCAGGTCACGCCGGGCGCGTACGTGCAGGCGAGCCAGGCGACGCTGATGTCGACCGTCCAGCAGCTCGATCCGGTCTACGTCGATCTCACGCAGTCGAGCCTCGACGGCCTGAAGCTGCGCCAGGATATCCAGAGCGGGCGCATCAAGACGGAAGGCCCGGGCGCGGCGAAGGTCACGCTGATTCTCGAGGACGGCAAGCCGTACCCGGAGCGGGGCAAGCTGCAGTTCAGCGATGTCACGGTCGACCAGACGACGGGCTCGGTCACGATCCGCGCGATCTTCCCGAACAAGCAGCGCGTGCTGCTGCCGGGCATGTTCGTGCGCGCGCGCATCGAAGAGGGCGTCAACGAGAACGCGTTCCTCGTTCCGCAGATCGGCGTCACGCACGATCCGAAGGGCCAGGCGATCGCGATGATCGTCGACGGCAAGGGCAAGGTCGAGCCGCGCGTGCTGGTCACGGGCGGCACGCAGGGCCAGAACTGGGTGGTCGAGAGCGGCCTGCAGGCGGGCGACCGCGTGATCGTGCAGGGCATCGACAAGGTGCGCCCGGGCATGACCGTGAAGGCCGCCGAGGCTCAACTGCCG---------------GCC------------GCGGCGGCC---------------------------------------GGCGCGTCGGGT------------GCCGCGCCC------------------GCGGGC------------GGCTCGCCC---------------------------------GCC------------------------------------------CAGGCCGCGGCG------------------------------GCGAGCGCGGCCGCGTCGGGCGCCGCGCCGTCG------------------------AGCGCT------GCCGCCGCGTCGAGCGCGCAA---
>MFP4__GCA_000775045.1
---------ATGCGCGTCGAA------CGGGTTCCATACCGCTTAATCACTGTCGCGACG---------GCTGCCGTTTTCCTGGCCGCGTGCGGAAAAAAAGAATCGGCTCCGCCCCCTCAAACGCCCGAAGTCGGCGTCGTCACCGTCCAGCCGCAGCCCGTGCCGGTCGTCTCCGAACTGCCGGGCCGTACGAGCGCCTATCTGGTCGCGCAGGTGCGCGCACGGGTCGACGGCATCGTGTTGCGGCGCGAGTTCACGGAAGGCAGCGACGTCAAGGCCGGCCAGCGCCTGTACAAGATCGATCCGGCACCCTATATCGCGCAATTGAACAGCGCGAAGGCGACGCTCGCGAAGGCGCAGGCGAACCTCGCGACGCAGAACGCGCTCGTCGCGCGCTACAAGGTGCTCGTCGCCGCGAACGCGGTCAGCAAGCAGCAGTACGACGATGCGGTGGCCGCGCAAGGGCAGGCGGCCGCCGACGTGGGCGCGGGCAAGGCCGCCGTCGAGACCGCGCAGATCAACCTCGGCTATACGGATGTCGTCTCGCCGATCACGGGCCGCGTCGGCATCTCGCAGGTCACGCCGGGCGCGTACGTGCAGGCGAGCCAGGCGACGCTGATGTCGACCGTCCAGCAGCTCGATCCGGTCTACGTCGATCTCACGCAGTCGAGCCTCGACGGCCTGAAGCTGCGCCAGGACATCCAGAGCGGGCGCATCAAGACGGAAGGCCCGGGCGCGGCGAAGGTCACGCTGATTCTCGAGGACGGCAAGCCGTACCCGGAGCGGGGCAAGCTGCAGTTCAGCGATGTCACGGTCGACCAGACGACGGGCTCGGTCACGATCCGCGCGATCTTCCCGAACAAGCAGCGCGTGCTGCTGCCGGGCATGTTCGTGCGCGCGCGCATCGAAGAGGGCGTCAACGAGAACGCGTTCCTCGTTCCGCAGATCGGCGTCACGCACGATCCGAAGGGCCAGGCGATCGCGATGATCGTCGACGGCAAGGGCAAGGTCGAGCCGCGCGTGCTGGTCACGGGCGGCACGCAGGGCCAGAACTGGGTGGTCGAGAGCGGCCTGCAGGCGGGCGACCGCGTGATCGTGCAGGGCATCGACAAGGTGCGCCCGGGCATGACCGTGAAGGCCGCCGAGGCTCAACTGCCG---------------GCC------------GCGGCGGCC---------------------------------------GGCGCGTCGGGT------------GCCGCGCCC------------------GCGGGC------------GGCTCGCCC---------------------------------GCC------------------------------------------CAGGCCGCGGCG------------------------------GCGAGCGCGGCCGCGTCGGGCGCCGCGCCGTCG------------------------AGCGCT------GCCGCCGCGTCGAGCGCGCAA---
>MFP4__GCA_000775165.1
---------ATGCGCGTCGAA------CGGGTTCCATACCGCTTAATCACTGTCGCGACG---------GCTGCCGTTTTCCTGGCCGCGTGCGGAAAAAAAGAATCGGCTCCGCCCCCTCAAACGCCCGAAGTCGGCGTCGTCACCGTCCAGCCGCAGCCCGTGCCGGTCGTCTCCGAACTGCCGGGCCGTACGAGCGCCTATCTGGTCGCGCAGGTGCGCGCACGGGTCGACGGCATCGTGTTGCGGCGCGAGTTCACGGAAGGCAGCGACGTCAAGGCCGGCCAGCGCCTGTACAAGATCGATCCGGCACCCTATATCGCGCAATTGAACAGCGCGAAGGCGACGCTCGCGAAGGCGCAGGCGAACCTCGCGACGCAGAACGCGCTCGTCGCGCGCTACAAGGTGCTCGTCGCCGCGAACGCGGTCAGCAAGCAGCAGTACGACGATGCGGTGGCCGCGCAAGGGCAGGCGGCCGCCGACGTGGGCGCGGGCAAGGCCGCCGTCGAGACCGCGCAGATCAACCTCGGCTATACGGATGTCGTCTCGCCGATCACGGGCCGCGTCGGCATCTCGCAGGTCACGCCGGGCGCGTACGTGCAGGCGAGCCAGGCGACGCTGATGTCGACCGTCCAGCAGCTCGATCCGGTCTACGTCGATCTCACGCAGTCGAGCCTCGACGGCCTGAAGCTGCGCCAGGATATCCAGAGCGGGCGCATCAAGACGGAAGGCCCGGGCGCGGCGAAGGTCACGCTGATTCTCGAGGACGGCAAGCCGTACCCGGAGCGGGGCAAGCTGCAGTTCAGCGATGTCACGGTCGACCAGACGACGGGCTCGGTCACGATCCGCGCGATCTTCCCGAACAAGCAGCGCGTGCTGCTGCCGGGCATGTTCGTGCGCGCGCGCATCGAAGAGGGCGTCAACGAGAACGCGTTCCTCGTTCCGCAGATCGGCGTCACGCACGATCCGAAGGGCCAGGCGATCGCGATGATCGTCGACGGCAAGGGCAAGGTCGAGCCGCGCGTGCTGGTCACGGGCGGCACGCAGGGCCAGAACTGGGTGGTCGAGAGCGGCCTGCAGGCGGGCGACCGCGTGATCGTGCAGGGCATCGACAAGGTGCGCCCGGGCATGACCGTGAAGGCCGCCGAGGCTCAACTGCCG---------------GCC------------GCGGCGGCC---------------------------------------GGCGCGTCGGGT------------GCCGCGCCC------------------GCGGGC------------GGCTCGCCC---------------------------------GCC------------------------------------------CAGGCCGCGGCG------------------------------GCGAGCGCGGCCGCGTCGGGTGCCGCGCCGTCG------------------------AGCGCT------GCCGCCGCGTCGAGCGCGCAA---
>MFP4__GCA_000775655.1
---------ATGCGCGTCGAA------CGGGTTCCATACCGCTTAATCACTGTCGCGACG---------GCTGCCGTTTTCCTGGCCGCGTGCGGAAAAAAAGAATCGGCTCCGCCCCCTCAAACGCCCGAAGTCGGCGTCGTCACCGTCCAGCCGCAGCCCGTGCCGGTCGTCTCCGAACTGCCGGGCCGTACGAGCGCCTATCTGGTCGCGCAGGTGCGCGCACGGGTCGACGGCATCGTGTTGCGGCGCGAGTTCACGGAAGGCAGCGACGTCAAGGCCGGCCAGCGCCTGTACAAGATCGATCCGGCACCCTATATCGCGCAATTGAACAGCGCGAAGGCGACGCTCGCGAAGGCGCAGGCGAACCTCGCGACGCAGAACGCGCTCGTCGCGCGCTACAAGGTGCTCGTCGCCGCGAACGCGGTCAGCAAGCAGCAGTACGACGATGCGGTGGCCGCGCAAGGGCAGGCGGCCGCCGACGTGGGCGCGGGCAAGGCCGCCGTCGAGACCGCGCAGATCAACCTCGGCTATACGGATGTCGTCTCGCCGATCACGGGCCGCGTCGGCATCTCGCAGGTCACGCCGGGCGCGTACGTGCAGGCGAGCCAGGCGACGCTGATGTCGACCGTCCAGCAGCTCGATCCGGTCTACGTCGATCTCACGCAGTCGAGCCTCGACGGCCTGAAGCTGCGCCAGGACATCCAGAGCGGGCGCATCAAGACGGAAGGCCCGGGCGCGGCGAAGGTCACGCTGATTCTCGAGGACGGCAAGCCGTACCCGGAGCGGGGCAAGCTGCAGTTCAGCGATGTCACGGTCGACCAGACGACGGGCTCGGTCACGATCCGCGCGATCTTCCCGAACAAGCAGCGCGTGCTGCTGCCGGGCATGTTCGTGCGCGCGCGCATCGAAGAGGGCGTCAACGAGAACGCGTTCCTCGTTCCGCAGATCGGCGTCACGCACGATCCGAAGGGCCAGGCGATCGCGATGATCGTCGACGGCAAGGGCAAGGTCGAGCCGCGCGTGCTGGTCACGGGCGGCACGCAGGGCCAGAACTGGGTGGTCGAGAGCGGCCTGCAGGCGGGCGACCGCGTGATCGTGCAGGGCATCGACAAGGTGCGCCCGGGCATGACCGTGAAGGCCGCCGAGGCTCAACTGCCG---------------GCC------------GCGGCGGCC---------------------------------------GGCGCGTCGGGT------------GCCGCGCCC------------------GCGGGC------------GGCTCGCCC---------------------------------GCC------------------------------------------CAGGCCGCGGCG------------------------------GCGAGCGCGGCCGCGTCGGGCGCCGCGCCGTCG------------------------AGCGCT------GCCGCCGCGTCGAGCGCGCAA---
>MFP4__GCA_000932075.1
---------ATGCGCGTCGAA------CGGGTTCCATACCGCTTAATCACTGTCGCGACG---------GCTGCCGTTTTCCTGGCCGCGTGCGGAAAAAAAGAATCGGCTCCGCCCCCTCAAACGCCCGAAGTCGGCGTCGTCACCGTCCAGCCGCAGCCCGTGCCGGTCGTCTCCGAACTGCCGGGCCGTACGAGCGCCTATCTGGTCGCGCAGGTGCGCGCACGGGTCGACGGCATCGTGTTGCGGCGCGAGTTCACGGAAGGCAGCGACGTCAAGGCCGGCCAGCGCCTGTACAAGATCGATCCGGCACCCTATATCGCGCAATTGAACAGCGCGAAGGCGACGCTCGCGAAGGCGCAGGCGAACCTCGCGACGCAGAACGCGCTCGTCGCGCGCTACAAGGTGCTCGTCGCCGCGAACGCGGTCAGCAAGCAGCAGTACGACGATGCGGTGGCCGCGCAAGGGCAGGCGGCCGCCGACGTGGGCGCGGGCAAGGCCGCCGTCGAGACCGCGCAGATCAACCTCGGCTATACGGATGTCGTCTCGCCGATCACGGGCCGCGTCGGCATCTCGCAGGTCACGCCGGGCGCGTACGTGCAGGCGAGCCAGGCGACGCTGATGTCGACCGTCCAGCAGCTCGATCCGGTCTACGTCGATCTCACGCAGTCGAGCCTCGACGGCCTGAAGCTGCGCCAGGACATCCAGAGCGGGCGCATCAAGACGGAAGGCCCGGGCGCGGCGAAGGTCACGCTGATTCTCGAGGACGGCAAGCCGTACCCGGAGCGGGGCAAGCTGCAGTTCAGCGATGTCACGGTCGACCAGACGACGGGCTCGGTCACGATCCGCGCGATCTTCCCGAACAAGCAGCGCGTGCTGCTGCCGGGCATGTTCGTGCGCGCGCGCATCGAAGAGGGCGTCAACGAGAACGCGTTCCTCGTTCCGCAGATCGGCGTCACGCACGATCCGAAGGGCCAGGCGATCGCGATGATCGTCGACGGCAAGGGCAAGGTCGAGCCGCGCGTGCTGGTCACGGGCGGCACGCAGGGCCAGAACTGGGTGGTCGAGAGCGGCCTGCAGGCGGGCGACCGCGTGATCGTGCAGGGCATCGACAAGGTGCGCCCGGGCATGACCGTGAAGGCCGCCGAGGCTCAACTGCCG---------------GCC------------GCGGCGGCC---------------------------------------GGCGCGTCGGGT------------GCCGCGCCC------------------GCGGGC------------GGCTCGCCC---------------------------------GCC------------------------------------------CAGGCCGCGGCG------------------------------GCGAGCGCGGCCGCGTCGGGCGCCGCGCCGTCG------------------------AGCGCT------GCCGCCGCGTCGAGCGCGCAA---
>MFP4__GCA_000932085.1
---------ATGCGCGTCGAA------CGGGTTCCATACCGCTTAATCACTGTCGCGACG---------GCTGCCGTTTTCCTGGCCGCGTGCGGAAAAAAAGAATCGGCTCCGCCCCCTCAAACGCCCGAAGTCGGCGTCGTCACTGTCCAGCCGCAGCCCGTGCCGGTCGTCTCCGAACTGCCGGGCCGTACGAGCGCCTATCTGGTCGCGCAGGTGCGCGCACGGGTCGACGGCATCGTGTTGCGGCGCGAGTTCACGGAAGGCAGCGACGTCAAGGCCGGCCAGCGCCTGTACAAGATCGATCCGGCGCCCTATATCGCGCAATTGAACAGCGCGAAGGCGACGCTCGCGAAGGCGCAGGCGAACCTCGCGACGCAGAACGCGCTCGTCGCGCGCTACAAGGTGCTCGTCGCCGCGAACGCGGTCAGCAAGCAGCAGTACGACGATGCGGTGGCCGCGCAAGGGCAGGCGGCCGCCGACGTGGGCGCGGGCAAGGCCGCCGTCGAGACCGCGCAGATCAACCTCGGCTATACGGATGTCGTCTCGCCGATCACGGGCCGCGTCGGCATCTCGCAGGTCACGCCGGGCGCGTACGTGCAGGCGAGCCAGGCGACGCTGATGTCGACCGTCCAGCAGCTCGATCCGGTCTACGTCGATCTCACGCAGTCGAGCCTCGACGGCCTGAAGCTGCGCCAGGACATCCAGAGCGGGCGCATCAAGACGGAAGGCCCGGGCGCGGCGAAGGTCACGCTGATTCTCGAGGACGGCAAGCCGTACCCGGAGCGGGGCAAGCTGCAGTTCAGCGATGTCACGGTCGACCAGACGACGGGCTCGGTCACGATCCGCGCGATCTTCCCGAACAAGCAGCGCGTGCTGCTGCCGGGCATGTTCGTGCGCGCGCGCATCGAAGAGGGCGTCAACGAGAACGCGTTCCTCGTTCCGCAGATCGGCGTCACGCACGATCCGAAGGGCCAGGCGATCGCGATGATCGTCGACGGCAAGGGCAAGGTCGAGCCGCGCGTGCTGGTCACGGGCGGCACGCAGGGCCAGAACTGGGTGGTCGAGAGCGGCCTGCAGGCGGGCGACCGCGTGATCGTGCAGGGCATCGACAAGGTGCGCCCGGGCATGACCGTGAAGGCCGCCGAGGCTCAACTGCCG---------------GCC------------GCGGCGGCC---------------------------------------GGCGCGTCGGGT------------GCCGCGCCC------------------GCGGGC------------GGCTCGCCC---------------------------------GCC------------------------------------------CAGGCCGCGGCG------------------------------GCGAGCGCGGCCGCGTCGGGTGCCGCGCCGTCG------------------------AGCGCT------GCCGCCGCGTCGAGCGCGCAA---
>MFP4__GCA_000932095.1
---------ATGCGCGTCGAA------CGGGTTCCATACCGCTTAATCACTGTCGCGACG---------GCTGCCGTTTTCCTGGCCGCGTGCGGAAAAAAAGAATCGGCTCCGCCCCCTCAAACGCCCGAAGTCGGCGTCGTCACCGTCCAGCCGCAGCCCGTGCCGGTCGTCTCCGAACTGCCGGGCCGTACGAGCGCTTATCTGGTCGCGCAGGTGCGCGCACGGGTCGACGGCATCGTGTTGCGGCGCGAGTTCACGGAAGGCAGCGACGTCAAGGCCGGCCAGCGCCTGTACAAGATCGATCCGGCACCCTATATCGCGCAATTGAACAGCGCGAAGGCGACGCTCGCGAAGGCGCAGGCGAACCTCGCGACGCAGAACGCGCTCGTCGCGCGCTACAAGGTGCTCGTCGCCGCGAACGCGGTCAGCAAGCAGCAGTACGACGATGCGGTGGCCGCGCAAGGGCAGGCGGCCGCCGACGTGGGCGCGGGCAAGGCCGCCGTCGAGACCGCGCAGATCAACCTCGGCTATACGGATGTCGTCTCGCCGATCACGGGCCGCGTCGGCATCTCGCAGGTCACGCCGGGCGCATACGTGCAGGCGAGCCAGGCGACGCTGATGTCGACCGTCCAGCAGCTCGATCCGGTCTACGTCGATCTCACGCAGTCGAGCCTCGACGGCCTGAAGCTGCGCCAGGACATCCAGAGCGGGCGCATCAAGACGGAAGGCCCGGGCGCGGCGAAGGTCACGCTGATTCTCGAGGACGGCAAGCCGTACCCGGAGCGGGGCAAGCTGCAGTTCAGCGATGTCACGGTCGACCAGACGACGGGCTCGGTCACGATCCGCGCGATCTTCCCGAACAAGCAGCGCGTGCTGCTGCCGGGCATGTTCGTGCGCGCGCGCATCGAAGAGGGCGTCAACGAGAACGCGTTCCTCGTTCCGCAGATCGGCGTCACGCACGATCCGAAGGGCCAGGCGATCGCGATGATCGTCGACGGCAAGGGCAAGGTCGAGCCGCGCGTGCTGGTCACGGGCGGCACGCAGGGCCAGAACTGGGTGGTCGAGAGCGGCCTGCAGGCGGGCGACCGCGTGATCGTGCAGGGCATCGACAAGGTGCGCCCGGGCATGACCGTGAAGGCCGCCGAGGCTCAACTGCCG---------------GCC------------GCGGCGGCC---------------------------------------GGCGCGTCGGGT------------GCCGCGCCC------------------GCGGGC------------GGCTCGCCC---------------------------------GCC------------------------------------------CAGGCCGCGGCG------------------------------GCGAGCGCGGCCGCGTCGGGTGCCGCGCCGTCG------------------------AGCGCT------GCCGCCGCGTCGAGCGCGCAA---
>MFP4__GCA_000932105.1
---------ATGCGCGTCGAA------CGGGTTCCATACCGCTTAATCACTGTCGCGACG---------GCTGCCGTTTTCCTGGCCGCGTGCGGAAAAAAAGAATCGGCTCCGCCCCCTCAAACGCCCGAAGTCGGCGTCGTCACCGTCCAGCCGCAGCCCGTGCCGGTCGTCTCCGAACTGCCGGGCCGTACGAGCGCCTATCTGGTCGCGCAGGTGCGCGCACGGGTCGACGGCATCGTGTTGCGGCGCGAGTTCACGGAAGGCAGCGACGTCAAGGCCGGCCAGCGCCTGTACAAGATCGATCCGGCACCCTATATCGCGCAATTGAACAGCGCGAAGGCGACGCTCGCGAAGGCGCAGGCGAACCTCGCGACGCAGAACGCGCTCGTCGCGCGCTACAAGGTGCTCGTCGCCGCGAACGCGGTCAGCAAGCAGCAGTACGACGATGCGGTGGCCGCGCAAGGGCAGGCGGCCGCCGACGTGGGCGCGGGCAAGGCCGCCGTCGAGACCGCGCAGATCAACCTCGGCTATACGGATGTCGTCTCGCCGATCACGGGCCGCGTCGGCATCTCGCAGGTCACGCCGGGCGCGTACGTGCAGGCGAGCCAGGCGACGCTGATGTCGACCGTCCAGCAGCTCGATCCGGTCTACGTCGATCTCACGCAGTCGAGCCTCGACGGCCTGAAGCTGCGCCAGGACATCCAGAGCGGGCGCATCAAGACGGAAGGCCCGGGCGCGGCGAAGGTCACGCTGATTCTCGAGGACGGCAAGCCGTACCCGGAGCGGGGCAAGCTGCAGTTCAGCGATGTCACGGTCGACCAGACGACGGGCTCGGTCACGATCCGCGCGATCTTCCCGAACAAGCAGCGCGTGCTGCTGCCGGGCATGTTCGTGCGCGCGCGCATCGAAGAGGGCGTCAACGAGAACGCGTTCCTCGTTCCGCAGATCGGCGTCACGCACGATCCGAAGGGCCAGGCGATCGCGATGATCGTCGACGGCAAGGGCAAGGTCGAGCCGCGCGTGCTGGTCACGGGCGGCACGCAGGGCCAGAACTGGGTGGTCGAGAGCGGCCTGCAGGCGGGCGACCGCGTGATCGTGCAGGGCATCGACAAGGTGCGCCCGGGCATGACCGTGAAGGCCGCCGAGGCTCAACTGCCG---------------GCC------------GCGGCGGCC---------------------------------------GGCGCGTCGGGT------------GCCGCGCCC------------------GCGGGC------------GGCTCGCCC---------------------------------GCC------------------------------------------CAGGCCGCGGCG------------------------------GCGAGCGCGGCCGCGTCGGGTGCCGCGCCGTCG------------------------AGCGCT------GCCGCCGCGTCGAGCGCGCAA---
>MFP4__GCA_000953095.1
---------ATGCGCGTCGAA------CGGGTTCCATACCGCTTAATCACTGTCGCGACG---------GCTGCCGTTTTCCTGGCCGCGTGCGGAAAAAAAGAATCGGCTCCGCCCCCTCAAACGCCCGAAGTCGGCGTCGTCACCGTCCAGCCGCAGCCCGTGCCGGTCGTCTCCGAACTGCCGGGCCGTACGAGCGCCTATCTGGTCGCGCAGGTGCGCGCACGGGTCGACGGCATCGTGTTGCGGCGCGAGTTCACGGAAGGCAGCGACGTCAAGGCCGGCCAGCGCCTGTACAAGATCGATCCGGCACCCTATATCGCGCAATTGAACAGCGCGAAGGCGACGCTCGCGAAGGCGCAGGCGAACCTCGCGACGCAGAACGCGCTCGTCGCGCGCTACAAGGTGCTCGTCGCCGCGAACGCGGTCAGCAAGCAGCAGTACGACGATGCGGTGGCCGCGCAAGGGCAGGCGGCCGCCGACGTGGGCGCGGGCAAGGCCGCCGTCGAGACCGCGCAGATCAACCTCGGCTATACGGATGTCGTCTCGCCGATCACGGGCCGCGTCGGCATCTCGCAGGTCACGCCGGGCGCGTACGTGCAGGCGAGCCAGGCGACGCTGATGTCGACCGTCCAGCAGCTCGATCCGGTCTACGTCGATCTCACGCAGTCGAGCCTCGACGGCCTGAAGCTGCGCCAGGACATCCAGAGCGGGCGCATCAAGACGGAAGGCCCGGGCGCGGCGAAGGTCACGCTGATTCTCGAGGACGGCAAGCCGTACCCGGAGCGGGGCAAGCTGCAGTTCAGCGATGTCACGGTCGACCAGACGACGGGCTCGGTCACGATCCGCGCGATCTTCCCGAACAAGCAGCGCGTGCTGCTGCCGGGCATGTTCGTGCGCGCGCGCATCGAAGAGGGCGTCAACGAGAACGCGTTCCTCGTTCCGCAGATCGGCGTCACGCACGATCCGAAGGGCCAGGCGATCGCGATGATCGTCGACGGCAAGGGCAAGGTCGAGCCGCGCGTGCTGGTCACGGGCGGCACGCAGGGCCAGAACTGGGTGGTCGAGAGCGGCCTGCAGGCGGGCGACCGCGTGATCGTGCAGGGCATCGACAAGGTGCGCCCGGGCATGACCGTGAAGGCCGCCGAGGCTCAACTGCCG---------------GCC------------GCGGCGGCC---------------------------------------GGCGCGTCGGGT------------GCCGCGCCC------------------GCGGGC------------GGCTCGCCC---------------------------------GCC------------------------------------------CAGGCCGCGGCG------------------------------GCGAGCGCGGCCGCGTCGGGTGCCGCGCCGTCG------------------------AGCGCT------GCCGCCGCGTCGAGCGCGCAA---
>MFP4__GCA_000954175.1
---------ATGCGCGTCGAA------CGGGTTCCATACCGCTTAATCACTGTCGCGACG---------GCTGCCGTTTTCCTGGCCGCGTGCGGAAAAAAAGAATCGGCTCCGCCCCCTCAAACGCCCGAAGTCGGCGTCGTCACCGTCCAGCCGCAGCCCGTGCCGGTCGTCTCCGAACTGCCGGGCCGTACGAGCGCCTATCTGGTCGCGCAGGTGCGCGCACGGGTCGACGGCATCGTGTTGCGGCGCGAGTTCACGGAAGGCAGCGACGTCAAGGCCGGCCAGCGCCTGTACAAGATCGATCCGGCACCCTATATCGCGCAATTGAACAGCGCGAAGGCGACGCTCGCGAAGGCGCAGGCGAACCTCGCGACGCAGAACGCGCTCGTCGCGCGCTACAAGGTGCTCGTCGCCGCGAACGCGGTCAGCAAGCAGCAGTACGACGATGCGGTGGCCGCGCAAGGGCAGGCGGCCGCCGACGTGGGCGCGGGCAAGGCCGCCGTCGAGACCGCGCAGATCAACCTCGGCTATACGGATGTCGTCTCGCCGATCACGGGCCGCGTCGGCATCTCGCAGGTCACGCCGGGCGCGTACGTGCAGGCGAGCCAGGCGACGCTGATGTCGACCGTCCAGCAGCTCGATCCGGTCTACGTCGATCTCACGCAGTCGAGCCTCGACGGCCTGAAGCTGCGCCAGGACATCCAGAGCGGGCGCATCAAGACGGAAGGCCCGGGCGCGGCGAAGGTCACGCTGATTCTCGAGGACGGCAAGCCGTACCCGGAGCGGGGCAAGCTGCAGTTCAGCGATGTCACGGTCGACCAGACGACGGGCTCGGTCACGATCCGCGCGATCTTCCCGAACAAGCAGCGCGTGCTGCTGCCGGGCATGTTCGTGCGCGCGCGCATCGAAGAGGGCGTCAACGAGAACGCGTTCCTCGTTCCGCAGATCGGCGTCACGCACGATCCGAAGGGCCAGGCGATCGCGATGATCGTCGACGGCAAGGGCAAGGTCGAGCCGCGCGTGCTGGTCACGGGCGGCACGCAGGGCCAGAACTGGGTGGTCGAGAGCGGCCTGCAGGCGGGCGACCGCGTGATCGTGCAGGGCATCGACAAGGTGCGCCCGGGCATGACCGTGAAGGCCGCCGAGGCTCAACTGCCG---------------GCC------------GCGGCGGCC---------------------------------------GGCGCGTCGGGT------------GCCGCGCCC------------------GCGGGC------------GGCTCGCCC---------------------------------GCC------------------------------------------CAGGCCGCGGCG------------------------------GCGAGCGCGGCCGCGTCGGGTGCCGCGCCGTCG------------------------AGCGCT------GCCGCCGCGTCGAGCGCGCAA---
>MFP4__GCA_000959145.1
---------ATGCGCGTCGAA------CGGGTTCCATACCGCTTAATCACTGTCGCGACG---------GCTGCCGTTTTCCTGGCCGCGTGCGGAAAAAAAGAATCGGCTCCGCCCCCTCAAACGCCCGAAGTCGGCGTCGTCACCGTCCAGCCGCAGCCCGTGCCGGTCGTCTCCGAACTGCCGGGCCGTACGAGCGCCTATCTGGTCGCGCAGGTGCGCGCACGGGTCGACGGCATCGTGTTGCGGCGCGAGTTCACGGAAGGCAGCGACGTCAAGGCCGGCCAGCGCCTGTACAAGATCGATCCGGCACCCTATATCGCGCAATTGAACAGCGCGAAGGCGACGCTCGCGAAGGCGCAGGCGAACCTCGCGACGCAGAACGCGCTCGTCGCGCGCTACAAGGTGCTCGTCGCCGCGAACGCGGTCAGCAAGCAGCAGTACGACGATGCGGTGGCCGCGCAAGGGCAGGCGGCCGCCGACGTGGGCGCGGGCAAGGCCGCCGTCGAGACCGCGCAGATCAACCTCGGCTATACGGATGTCGTCTCGCCGATCACGGGCCGCGTCGGCATCTCGCAGGTCACGCCGGGCGCGTACGTGCAGGCGAGCCAGGCGACGCTGATGTCGACCGTCCAGCAGCTCGATCCGGTCTACGTCGATCTCACGCAGTCGAGCCTCGACGGCCTGAAGCTGCGCCAGGACATCCAGAGCGGGCGCATCAAGACGGAAGGCCCGGGCGCGGCGAAGGTCACGCTGATTCTCGAGGACGGCAAGCCGTACCCGGAGCGGGGCAAGCTGCAGTTCAGCGATGTCACGGTCGACCAGACGACGGGCTCGGTCACGATCCGCGCGATCTTCCCGAACAAGCAGCGCGTGCTGCTGCCGGGCATGTTCGTGCGCGCGCGCATCGAAGAGGGCGTCAACGAGAACGCGTTCCTCGTTCCGCAGATCGGCGTCACGCACGATCCGAAGGGCCAGGCGATCGCGATGATCGTCGACGGCAAGGGCAAGGTCGAGCCGCGCGTGCTGGTCACGGGCGGCACGCAGGGCCAGAACTGGGTGGTCGAGAGCGGCCTGCAGGCGGGCGACCGCGTGATCGTGCAGGGCATCGACAAGGTGCGCCCGGGCATGACCGTGAAGGCCGCCGAGGCTCAACTGCCG---------------GCC------------GCGGCGGCC---------------------------------------GGCGCGTCGGGT------------GCCGCGCCC------------------GCGGGC------------GGCTCGCCC---------------------------------GCC------------------------------------------CAGGCCGCGGCG------------------------------GCGAGCGCGGCCGCGTCGGGTGCCGCGCCGTCG------------------------AGCGCT------GCCGCCGCGTCGAGCGCGCAA---
>MFP4__GCA_000959165.1
---------ATGCGCGTCGAA------CGGGTTCCATACCGCTTAATCACTGTCGCGACG---------GCTGCCGTTTTCCTGGCCGCGTGCGGAAAAAAAGAATCGGCTCCGCCCCCTCAAACGCCCGAAGTCGGCGTCGTCACCGTCCAGCCGCAGCCCGTGCCGGTCGTCTCCGAACTGCCGGGCCGTACGAGCGCCTATCTGGTCGCGCAGGTGCGCGCACGGGTCGACGGCATCGTGTTGCGGCGCGAGTTCACGGAAGGCAGCGACGTCAAGGCCGGCCAGCGCCTGTACAAGATCGATCCGGCACCCTATATCGCGCAATTGAACAGCGCGAAGGCGACGCTCGCGAAGGCGCAGGCGAACCTCGCGACGCAGAACGCGCTCGTCGCGCGCTACAAGGTGCTCGTCGCCGCGAACGCGGTCAGCAAGCAGCAGTACGACGATGCGGTGGCCGCGCAAGGGCAGGCGGCCGCCGACGTGGGCGCGGGCAAGGCCGCCGTCGAGACCGCGCAGATCAACCTCGGCTATACGGATGTCGTCTCGCCGATCACGGGCCGCGTCGGCATCTCGCAGGTCACGCCGGGCGCGTACGTGCAGGCGAGCCAGGCGACGCTGATGTCGACCGTCCAGCAGCTCGATCCGGTCTACGTCGATCTCACGCAGTCGAGCCTCGACGGCCTGAAGCTGCGCCAGGACATCCAGAGCGGGCGCATCAAGACGGAAGGCCCGGGCGCGGCGAAGGTCACGCTGATTCTCGAGGACGGCAAGCCGTACCCGGAGCGGGGCAAGCTGCAGTTCAGCGATGTCACGGTCGACCAGACGACGGGCTCGGTCACGATCCGCGCGATCTTCCCGAACAAGCAGCGCGTGCTGCTGCCGGGCATGTTCGTGCGCGCGCGCATCGAAGAGGGCGTCAACGAGAACGCGTTCCTCGTTCCGCAGATCGGCGTCACGCACGATCCGAAGGGCCAGGCGATCGCGATGATCGTCGACGGCAAGGGCAAGGTCGAGCCGCGCGTGCTGGTCACGGGCGGCACGCAGGGCCAGAACTGGGTGGTCGAGAGCGGCCTGCAGGCGGGCGACCGCGTGATCGTGCAGGGCATCGACAAGGTGCGCCCGGGCATGACCGTGAAGGCCGCCGAGGCTCAATTGCCG---------------GCC------------GCGGCGGCC---------------------------------------GGCGCGTCGGGT------------GCCGCGCCC------------------GCGGGC------------GGCTCGCCC---------------------------------GCC------------------------------------------CAGGCCGCGGCG------------------------------GCGAGCGCGGCCGCGTCGGGTGCCGCGCCGTCG------------------------AGCGCT------GCCGCCGCGTCGAGCGCGCAA---
>MFP4__GCA_000959205.1
[truncated: 385,370 more chars]
