# Supplementary material for: Subfunctionalization influences the expansion of bacterial multidrug antibiotic resistance
Source: BMC Genomics. 2017 Oct 30;18:834. doi: 10.1186/s12864-017-4222-4 (PMC5663151; doi:10.1186/s12864-017-4222-4)
Supplement: Supplementary file 1 — Calculation of synonymous/non-synonymous substitution. (ZIP 34380 kb) [file 12864_2017_4222_MOESM1_ESM.zip › Additional_File_1/MFP/translatorx_MFP.phb]

(
(
(
(
(
(
(
(
(
(
(
(
(
(
(
(
(
(
(
(
(
(
(
(
(
(
(
(
(
(
(
(
(
(
(
(
(
(
(
(
MFP4__GCA_000198775.1:0.18916,
MFP4__GCA_000818655.1:0.12067)
:0.01001[37],
(
(
(
MFP4__GCA_000729995.1:0.13376,
(
MFP4__GCA_000698595.1:0.00000,
MFP4__GCA_000751215.1:0.00000)
:0.07376[100])
:0.00253[59],
(
(
(
MFP4__GCA_000402035.1:0.05543,
MFP4__GCA_000648925.1:0.04340)
:0.00905[85],
(
(
MFP4__GCA_000256585.3:0.00000,
MFP4__GCA_000773055.1:0.00000)
:0.00148[100],
MFP4__GCA_000698575.1:0.00170)
:0.04913[100])
:0.01054[96],
(
(
MFP4__GCA_000236065.1:0.00458,
MFP4__GCA_000828875.1:0.00486)
:0.00114[53],
MFP4__GCA_001278535.1:0.00554)
:0.04227[100])
:0.03675[100])
:0.01754[89],
(
(
MFP4__GCA_001319865.1:0.04770,
(
(
(
MFP4__GCA_000522545.2:0.01832,
MFP4__GCA_001319905.1:0.00824)
:0.01551[100],
(
(
MFP4__GCA_000265115.1:0.00236,
MFP4__GCA_000281995.2:0.00010)
:0.01346[100],
MFP4__GCA_000739835.1:0.02134)
:0.00852[99])
:0.01629[100],
(
MFP4__GCA_000020045.1:0.03041,
MFP4__GCA_000519245.1:0.02094)
:0.01509[99])
:0.01295[100])
:0.03669[100],
(
MFP4__GCA_000698555.1:0.09590,
(
(
(
(
(
MFP4__GCA_000092885.1:0.00996,
MFP4__GCA_000372985.1:0.00790)
:0.02050[100],
MFP4__GCA_000372945.1:0.02574)
:0.00719[87],
MFP4__GCA_000473465.1:0.03062)
:0.00271[61],
MFP4__GCA_000173575.1:0.03836)
:0.04260[100],
(
(
(
MFP4__GCA_000739735.1:0.04395,
(
MFP4__GCA_000745015.1:0.04940,
(
MFP4__GCA_001294705.1:0.03942,
(
(
MFP4__GCA_000685055.1:0.00237,
MFP4__GCA_000961515.1:0.00413)
:0.00564[95],
MFP4__GCA_000714855.1:0.01241)
:0.03319[100])
:0.00776[69])
:0.00751[74])
:0.00672[78],
(
MFP4__GCA_000020125.1:0.03235,
(
(
MFP4__GCA_000013645.1:-0.00024,
MFP4__GCA_000756045.1:0.00024)
:0.02055[100],
MFP4__GCA_000178415.2:0.01881)
:0.01877[99])
:0.01951[100])
:0.00138[56],
(
(
MFP4__GCA_000172415.1:0.00435,
(
MFP4__GCA_000421865.1:0.00196,
MFP4__GCA_001293045.1:0.00211)
:0.00378[93])
:0.03074[100],
(
(
(
MFP4__GCA_000383275.1:0.01181,
MFP4__GCA_000685095.1:0.01177)
:0.02583[100],
MFP4__GCA_000472525.1:0.03142)
:0.00576[76],
(
(
MFP4__GCA_000472545.1:0.01723,
MFP4__GCA_000148685.1:0.01448)
:0.01979[99],
(
(
(
(
MFP4__GCA_000416445.1:0.00128,
MFP4__GCA_000515195.1:0.00198)
:0.00205[79],
MFP4__GCA_000176935.2:0.00283)
:0.00099[75],
MFP4__GCA_000300095.1:0.00510)
:0.02796[100],
MFP4__GCA_000472445.1:0.02712)
:0.00404[67])
:0.00350[55])
:0.00711[92])
:0.01456[100])
:0.01613[99])
:0.02506[100])
:0.00209[19])
:0.00587[18])
:0.00254[11])
:0.00283[31],
(
(
(
(
(
(
MFP4__GCA_000472825.1:0.00000,
MFP4__GCA_000472845.1:0.00000)
:0.00000[100],
MFP4__GCA_000739815.1:0.00000)
:0.06234[100],
(
MFP4__GCA_000739775.1:0.05472,
MFP4__GCA_000519185.1:0.05639)
:0.00851[78])
:0.02696[100],
(
MFP4__GCA_000684975.1:0.06761,
MFP4__GCA_000685035.1:0.07295)
:0.01507[99])
:0.00569[78],
(
MFP4__GCA_000685015.1:0.08149,
(
MFP4__GCA_000685075.1:0.05081,
MFP4__GCA_000785435.1:0.04704)
:0.01055[86])
:0.01743[99])
:0.02225[100],
(
MFP4__GCA_000341045.1:0.05176,
MFP4__GCA_000739795.1:0.03654)
:0.06980[100])
:0.00322[47])
:0.01037[92],
(
(
(
MFP4__GCA_000756855.1:0.00299,
MFP4__GCA_000959725.1:0.00086)
:0.00721[97],
MFP4__GCA_000194745.1:0.00896)
:0.05596[100],
(
(
MFP4__GCA_000835205.1:0.01840,
MFP4__GCA_001411805.1:0.02327)
:0.02437[100],
(
(
MFP4__GCA_000022645.2:0.00000,
MFP4__GCA_000960995.1:0.00000)
:0.00140[64],
(
MFP4__GCA_000365245.1:0.00051,
MFP4__GCA_000300395.1:0.00201)
:0.00092[42])
:0.05662[100])
:0.03320[100])
:0.03478[99])
:0.01532[99],
(
(
(
(
(
(
(
MFP4__GCA_000182275.1:0.00216,
(
MFP4__GCA_000182295.1:0.00092,
MFP4__GCA_000959525.1:0.00143)
:0.00178[89])
:0.00381[94],
(
(
MFP4__GCA_000010545.1:0.00000,
MFP4__GCA_000018505.1:0.00000)
:0.00379[100],
(
(
(
MFP4__GCA_000807815.1:0.00000,
MFP4__GCA_000807825.1:0.00000)
:0.00000[100],
MFP4__GCA_001058025.1:0.00000)
:0.00209[100],
MFP4__GCA_000756965.1:0.00332)
:0.00085[56])
:0.00606[99])
:0.00727[99],
(
MFP4__GCA_001267755.1:0.00929,
(
MFP4__GCA_000756005.1:0.00130,
MFP4__GCA_000182255.1:0.00027)
:0.00722[100])
:0.00815[98])
:0.02225[100],
(
MFP4__GCA_000152585.1:0.01197,
(
(
MFP4__GCA_000497165.1:0.00000,
MFP4__GCA_000959505.1:0.00000)
:0.00000[100],
MFP4__GCA_000974835.1:0.00000)
:0.01234[100])
:0.03473[100])
:0.01980[100],
(
(
(
(
(
(
(
MFP2__GCA_001531975.1:0.00000,
MFP2__GCA_001532105.1:0.00000)
:0.00000[100],
MFP2__GCA_001532285.1:0.00000)
:0.00000[96],
MFP2__GCA_001533155.1:0.00000)
:0.03696[100],
(
(
(
(
MFP4__GCA_000019925.1:0.00931,
(
MFP4__GCA_000203915.1:0.00000,
MFP4__GCA_000959545.1:0.00000)
:0.01153[100])
:0.00228[81],
MFP4__GCA_000181975.1:0.01055)
:0.01993[100],
(
MFP4__GCA_000292915.1:0.02849,
MFP4__GCA_001443045.1:0.02297)
:0.00764[93])
:0.00528[70],
(
(
(
MFP2__GCA_001718535.1:0.01879,
MFP4__GCA_001718535.1:0.01771)
:0.01532[93],
(
(
(
(
(
MFP4__GCA_000504665.1:0.01633,
MFP4__GCA_000756845.1:0.01197)
:0.00122[40],
(
(
MFP4__GCA_000014085.1:0.00000,
MFP4__GCA_000203955.1:0.00000)
:0.00351[100],
MFP4__GCA_000019505.1:0.00592)
:0.00566[97])
:0.00405[87],
(
MFP4__GCA_001547525.1:0.00172,
(
MFP4__GCA_001524815.1:0.00000,
MFP4__GCA_001530695.1:0.00000)
:0.00378[100])
:0.01050[100])
:0.00420[60],
(
(
(
(
MFP4__GCA_000009485.1:0.00000,
MFP4__GCA_000333155.2:0.00000)
:0.00000[100],
MFP4__GCA_000877315.1:0.00000)
:0.00000[97],
MFP4__GCA_000981305.1:0.00000)
:0.00200[100],
(
MFP4__GCA_000236215.4:0.00184,
(
MFP4__GCA_000755805.1:0.00068,
MFP4__GCA_000757365.1:0.00089)
:0.00209[84])
:0.00036[49])
:0.01489[100])
:0.00522[83],
(
(
(
(
MFP4__GCA_000012945.1:0.01476,
MFP4__GCA_000724975.1:0.01740)
:0.00550[96],
(
MFP4__GCA_000473485.1:0.00064,
MFP4__GCA_001411495.1:0.00093)
:0.01803[100])
:0.00700[54],
(
(
(
MFP4__GCA_000987055.1:0.00284,
MFP4__GCA_001029145.1:0.00187)
:0.00165[90],
MFP4__GCA_000987075.1:0.00542)
:0.00361[74],
(
(
MFP4__GCA_001038745.1:0.00000,
MFP4__GCA_001038835.1:0.00000)
:0.00000[100],
MFP4__GCA_001043615.1:0.00000)
:0.00504[100])
:0.01844[100])
:0.00166[18],
MFP4__GCA_001718555.1:0.01970)
:0.00392[20])
:0.00463[14])
:0.00137[4],
(
(
MFP4__GCA_001742165.1:0.01764,
(
MFP4__GCA_000743695.1:0.01005,
(
MFP4__GCA_001028665.1:0.00073,
MFP4__GCA_001685505.1:0.00248)
:0.01055[100])
:0.00762[98])
:0.01463[100],
(
MFP4__GCA_000949135.1:0.02147,
(
MFP4__GCA_001718335.1:0.01167,
(
(
(
(
MFP4__GCA_001527605.1:0.00236,
(
(
(
(
(
MFP4__GCA_001523145.1:0.00000,
MFP4__GCA_001531975.1:0.00000)
:0.00000[92],
MFP4__GCA_001532105.1:0.00000)
:0.00000[90],
MFP4__GCA_001532285.1:0.00000)
:0.00000[91],
MFP4__GCA_001533155.1:0.00000)
:0.00000[91],
MFP4__GCA_001533185.1:0.00155)
:0.00077[86])
:0.00064[45],
(
(
MFP4__GCA_001522375.1:0.00000,
MFP4__GCA_001523065.1:0.00000)
:0.00157[99],
MFP4__GCA_001524385.1:0.00157)
:0.00014[74])
:0.00091[55],
MFP4__GCA_001524705.1:0.00144)
:0.00102[50],
MFP4__GCA_001718315.1:0.00310)
:0.00760[100])
:0.01154[100])
:0.00628[98])
:0.00700[44])
:0.00639[16])
:0.00207[6])
:0.00265[6],
(
(
(
(
(
MFP2__GCA_001038835.1:0.00000,
MFP2__GCA_001043615.1:0.00000)
:0.00741[100],
(
MFP2__GCA_000473485.1:0.00058,
MFP2__GCA_001411495.1:0.00101)
:0.00934[100])
:0.02915[100],
(
(
MFP2__GCA_001742165.1:0.03913,
(
(
(
MFP2__GCA_000987075.1:0.02703,
(
MFP2__GCA_000987055.1:0.00762,
MFP2__GCA_001029145.1:0.00753)
:0.01868[100])
:0.00513[63],
MFP2__GCA_000012945.1:0.03779)
:0.00157[55],
MFP2__GCA_001718555.1:0.03674)
:0.00525[47])
:0.00094[19],
MFP2__GCA_001039005.1:0.04383)
:0.00243[35])
:0.00425[12],
(
(
(
MFP2__GCA_000019505.1:0.00838,
(
MFP2__GCA_000014085.1:0.00081,
MFP2__GCA_000203955.1:0.00000)
:0.01590[100])
:0.00864[98],
(
(
(
MFP2__GCA_001527785.1:0.00080,
MFP2__GCA_001524815.1:0.00000)
:0.00711[100],
MFP2__GCA_001547525.1:0.00568)
:0.01318[100],
(
(
MFP2__GCA_000755805.1:0.00094,
MFP2__GCA_000757365.1:0.00067)
:0.00789[100],
(
(
(
(
(
MFP2__GCA_000009485.1:0.00000,
MFP2__GCA_000333135.2:0.00000)
:0.00000[100],
MFP2__GCA_000333155.2:0.00000)
:0.00000[100],
MFP2__GCA_000877315.1:0.00000)
:0.00000[100],
MFP2__GCA_000981305.1:0.00000)
:0.00525[100],
MFP2__GCA_000236215.4:0.01012)
:0.00303[79])
:0.01188[100])
:0.00067[27])
:0.00172[44],
(
MFP2__GCA_000756845.1:0.01772,
MFP2__GCA_000504665.1:0.01796)
:0.00912[97])
:0.01129[92])
:0.00399[17],
MFP2__GCA_000724975.1:0.05470)
:0.00951[24])
:0.00160[11],
(
(
(
(
(
MFP4__GCA_001523105.1:0.00000,
MFP4__GCA_001523165.1:0.00000)
:0.00000[98],
MFP4__GCA_001525825.1:0.00000)
:0.00081[97],
MFP4__GCA_001524505.1:0.00234)
:0.00073[37],
(
MFP4__GCA_001532085.1:0.00096,
MFP4__GCA_001718415.1:0.00138)
:0.00226[82])
:0.00067[42],
(
MFP4__GCA_000755725.1:0.00252,
(
MFP4__GCA_001532065.1:0.00136,
MFP4__GCA_001533465.1:0.00337)
:0.00142[73])
:0.00160[70])
:0.03466[100])
:0.00464[30],
(
(
(
MFP4__GCA_000016205.1:0.00126,
MFP4__GCA_000262695.1:0.00033)
:0.00099[79],
(
MFP4__GCA_000745665.1:0.00080,
MFP4__GCA_000959445.1:0.00159)
:0.00021[39])
:0.03539[100],
(
MFP4__GCA_000764955.1:0.00248,
MFP4__GCA_001718795.1:0.00231)
:0.03326[100])
:0.00561[57])
:0.00546[66])
:0.00505[57],
(
(
MFP4__GCA_000833595.1:0.01271,
MFP4__GCA_000959245.1:-0.00429)
:0.03698[100],
(
MFP4__GCA_000297475.1:0.03464,
(
MFP4__GCA_001527265.1:0.00165,
(
(
(
(
MFP4__GCA_001532925.1:0.00153,
(
MFP4__GCA_001523185.1:0.00000,
MFP4__GCA_001533495.1:0.00000)
:0.00084[83])
:0.00071[45],
MFP4__GCA_001532995.1:0.00087)
:0.00058[50],
(
(
MFP4__GCA_001526825.1:0.00000,
MFP4__GCA_001527585.1:0.00000)
:0.00042[99],
(
MFP4__GCA_001530605.1:0.00078,
MFP4__GCA_001534185.1:0.00000)
:0.00037[30])
:0.00021[19])
:0.00025[22],
(
(
MFP4__GCA_001526815.1:0.00049,
MFP4__GCA_001533645.1:0.00109)
:0.00103[72],
MFP4__GCA_001527825.1:0.00055)
:0.00015[11])
:0.00588[100])
:0.02402[100])
:0.00924[92])
:0.00835[85])
:0.00599[83],
MFP4__GCA_000687455.2:0.06566)
:0.01053[99])
:0.03738[100],
(
MFP4__GCA_000755985.1:0.00311,
MFP4__GCA_000959365.1:0.00000)
:0.03347[100])
:0.00940[98],
(
(
MFP4__GCA_000567945.1:0.04545,
(
(
(
MFP4__GCA_000706745.1:0.00000,
MFP4__GCA_000764595.1:0.00000)
:0.00000[99],
MFP4__GCA_000765375.1:0.00000)
:0.00079[98],
(
(
(
(
MFP4__GCA_000012365.1:0.00000,
MFP4__GCA_000152285.1:0.00000)
:0.00000[61],
MFP4__GCA_000567925.1:0.00000)
:0.00000[53],
MFP4__GCA_000877335.1:0.00000)
:0.00000[51],
MFP4__GCA_000959425.1:0.00000)
:0.00000[59])
:0.00069[66])
:0.00046[46],
(
(
MFP4__GCA_000567905.1:0.00000,
MFP4__GCA_000959605.1:0.00079)
:0.00000[64],
MFP4__GCA_000808035.2:0.00000)
:0.00192[95])
:0.01815[99])
:0.00078[50],
(
MFP4__GCA_000385525.1:0.00202,
MFP4__GCA_000959325.1:-0.00038)
:0.01752[100])
:0.02296[100],
(
MFP4__GCA_001326895.1:0.00150,
MFP4__GCA_000774875.1:0.00184)
:0.00283[84])
:0.00383[98],
(
(
(
(
(
(
(
MFP4__GCA_000015905.1:0.00000,
MFP4__GCA_000959185.1:0.00000)
:0.00000[55],
MFP4__GCA_000959305.1:0.00000)
:0.00079[60],
(
MFP4__GCA_000774245.1:0.00000,
MFP4__GCA_000774405.1:0.00000)
:0.00000[31])
:0.00016[24],
(
(
MFP4__GCA_000756925.1:0.00000,
(
MFP4__GCA_000774255.1:0.00000,
MFP4__GCA_000774485.1:0.00000)
:0.00000[7])
:0.00000[43],
MFP4__GCA_001186165.1:0.00079)
:0.00064[46])
:0.00046[17],
MFP4__GCA_000774265.1:0.00112)
:0.00060[8],
(
(
(
(
(
MFP4__GCA_000774175.1:0.00000,
(
(
MFP4__GCA_000774325.1:0.00000,
MFP4__GCA_000774335.1:0.00000)
:0.00079[75],
MFP4__GCA_000774945.1:0.00000)
:0.00000[4])
:0.00000[3],
MFP4__GCA_000774385.1:0.00000)
:0.00000[3],
MFP4__GCA_000774475.1:0.00000)
:0.00000[3],
MFP4__GCA_000774575.1:0.00000)
:0.00000[31],
MFP4__GCA_000774955.1:0.00000)
:0.00019[42])
:0.00030[5],
(
(
(
(
MFP4__GCA_000152325.1:0.00000,
MFP4__GCA_000347975.1:0.00000)
:0.00000[42],
(
MFP4__GCA_000756165.1:0.00000,
MFP4__GCA_000757095.1:0.00000)
:0.00000[18])
:0.00000[34],
(
MFP4__GCA_000774185.1:0.00000,
MFP4__GCA_000774415.1:0.00000)
:0.00000[15])
:0.00000[29],
(
MFP4__GCA_000774565.1:0.00000,
MFP4__GCA_000774975.1:0.00000)
:0.00000[12])
:0.00049[42])
:0.00028[1])
:0.00021,
(
(
(
(
(
MFP4__GCA_000774545.1:-0.00021,
MFP4__GCA_000959265.1:0.00021)
:0.00032[58],
(
(
(
(
MFP4__GCA_000182585.2:0.00000,
MFP4__GCA_000445385.1:0.00000)
:0.00000[28],
(
MFP4__GCA_000756105.1:0.00000,
MFP4__GCA_000774275.1:0.00000)
:0.00000[8])
:0.00000[9],
(
MFP4__GCA_000774685.1:0.00000,
MFP4__GCA_000775035.1:0.00000)
:0.00000[7])
:0.00000[14],
MFP4__GCA_000773305.1:0.00079)
:0.00000[11])
:0.00035[18],
(
MFP4__GCA_000773345.1:0.00074,
MFP4__GCA_000774815.1:0.00000)
:0.00047[52])
:0.00036[16],
(
(
(
(
(
(
MFP4__GCA_000182195.1:0.00000,
MFP4__GCA_000756185.1:0.00000)
:0.00000[5],
(
MFP4__GCA_000757175.1:0.00000,
MFP4__GCA_000757325.1:0.00000)
:0.00000[2])
:0.00000[5],
(
MFP4__GCA_000774395.1:0.00000,
MFP4__GCA_000774555.1:0.00000)
:0.00000[4])
:0.00000[5],
(
MFP4__GCA_000774785.1:0.00000,
MFP4__GCA_000774965.1:0.00000)
:0.00000[2])
:0.00000[1],
(
MFP4__GCA_000775045.1:0.00000,
MFP4__GCA_001212405.1:0.00000)
:0.00000[1])
:0.00000[1],
(
MFP4__GCA_000775655.1:0.00000,
MFP4__GCA_000932075.1:0.00000)
:0.00000[9])
:0.00000[4])
:0.00000[1],
(
(
(
(
(
(
(
(
(
(
(
MFP4__GCA_000774765.1:0.00000,
MFP4__GCA_000970935.1:0.00000)
:0.00079[87],
MFP4__GCA_001202895.1:0.00000)
:0.00000,
MFP4__GCA_001212265.1:0.00000)
:0.00000,
MFP4__GCA_001320285.1:0.00000)
:0.00000,
MFP4__GCA_001320465.1:0.00000)
:0.00000,
MFP4__GCA_001326995.1:0.00000)
:0.00000[2],
MFP4__GCA_000757225.1:0.00000)
:0.00000,
MFP4__GCA_001203735.1:0.00000)
:0.00000[1],
MFP4__GCA_001207035.1:0.00000)
:0.00000[2],
MFP4__GCA_001207055.1:0.00000)
:0.00000[3],
MFP4__GCA_001208265.1:0.00000)
:0.00055[41])
:0.00000[7])
:0.00039,
(
MFP4__GCA_000770515.1:0.00000,
MFP4__GCA_000959225.1:0.00074)
:0.00045[43])
:0.00022,
MFP4__GCA_000494855.1:0.00146)
:0.00000,
(
(
(
(
(
MFP4__GCA_000774345.1:0.00000,
MFP4__GCA_000774885.1:0.00000)
:0.00064[81],
(
MFP4__GCA_000757075.1:0.00076,
MFP4__GCA_000770565.1:0.00000)
:0.00016[19])
:0.00051[25],
(
(
MFP4__GCA_000511895.1:0.00000,
MFP4__GCA_000764575.1:0.00000)
:0.00000[40],
MFP4__GCA_000774805.1:0.00000)
:0.00068[36])
:0.00015[10],
(
MFP4__GCA_001327415.1:0.00156,
(
MFP4__GCA_000774495.1:0.00000,
MFP4__GCA_000774865.1:0.00000)
:0.00000[22])
:0.00000[9])
:0.00054[28],
(
(
(
(
(
MFP4__GCA_000770395.1:0.00000,
MFP4__GCA_000770415.1:0.00000)
:0.00000[70],
MFP4__GCA_000775025.1:0.00000)
:0.00000[20],
(
MFP4__GCA_000774195.1:0.00000,
MFP4__GCA_000774705.1:0.00000)
:0.00000[32])
:0.00079[58],
MFP4__GCA_000757145.1:0.00000)
:0.00159[56],
MFP4__GCA_000932085.1:0.00079)
:0.00055[4])
:0.00014[1])
:0.00000,
(
(
MFP4__GCA_000169715.1:0.00000,
(
(
MFP4__GCA_000583835.1:0.00000,
(
MFP4__GCA_000774695.1:0.00000,
(
MFP4__GCA_000775165.1:0.00000,
(
MFP4__GCA_000959205.1:0.00000,
MFP4__GCA_001318245.1:0.00079)
:0.00000[13])
:0.00000[5])
:0.00000[8])
:0.00000[1],
MFP4__GCA_000755765.1:0.00000)
:0.00000[1])
:0.00000[2],
MFP4__GCA_000439695.1:0.00000)
:0.00073[34])
:0.00000[5],
MFP4__GCA_000932095.1:0.00158)
:0.00000[5],
MFP4__GCA_001320865.1:0.00000)
:0.00000,
MFP4__GCA_001320985.1:0.00000)
:0.00000,
MFP4__GCA_001321125.1:0.00000)
:0.00000,
MFP4__GCA_001321205.1:0.00000)
:0.00000,
MFP4__GCA_001321265.1:0.00000)
:0.00000,
MFP4__GCA_001321345.1:0.00000)
:0.00000,
MFP4__GCA_001321405.1:0.00000)
:0.00000,
MFP4__GCA_001321505.1:0.00000)
:0.00000,
MFP4__GCA_001321605.1:0.00000)
:0.00000,
MFP4__GCA_001326975.1:0.00000)
:0.00000,
MFP4__GCA_000774645.1:0.00000)
:0.00000,
(
MFP4__GCA_000410895.1:0.00000,
MFP4__GCA_000755825.1:0.00000)
:0.00000[1])
:0.00000,
(
MFP4__GCA_000756065.1:0.00000,
MFP4__GCA_000757055.1:0.00000)
:0.00000[2])
:0.00000,
(
MFP4__GCA_000932105.1:0.00000,
MFP4__GCA_000953095.1:0.00000)
:0.00000[17])
:0.00000,
(
MFP4__GCA_000959285.1:0.00000,
MFP4__GCA_000959345.1:0.00000)
:0.00000[12])
:0.00000,
(
MFP4__GCA_001193655.1:0.00000,
MFP4__GCA_001194765.1:0.00000)
:0.00000[16])
:0.00000,
(
MFP4__GCA_001197795.1:0.00000,
MFP4__GCA_001197955.1:0.00000)
:0.00000[19])
:0.00000,
(
MFP4__GCA_001200615.1:0.00000,
MFP4__GCA_001202135.1:0.00000)
:0.00000[19])
:0.00000,
(
MFP4__GCA_001205635.1:0.00000,
MFP4__GCA_001206455.1:0.00000)
:0.00000[19])
:0.00000,
(
MFP4__GCA_001209405.1:0.00000,
MFP4__GCA_001209505.1:0.00000)
:0.00000[21])
:0.00000,
(
MFP4__GCA_001211405.1:0.00000,
MFP4__GCA_001211505.1:0.00000)
:0.00000[22])
:0.00000,
(
MFP4__GCA_001262275.1:0.00000,
MFP4__GCA_001262355.1:0.00000)
:0.00000[20])
:0.00000,
(
MFP4__GCA_001327235.1:0.00000,
MFP4__GCA_001327255.1:0.00000)
:0.00000[26])
:0.00000,
(
(
(
(
(
(
(
(
(
(
(
(
(
(
(
(
(
(
(
(
(
(
(
(
(
(
(
(
(
(
(
(
(
(
(
(
MFP4__GCA_000774625.1:-0.00039,
MFP4__GCA_000757105.1:0.00039)
:0.00020[49],
(
(
(
(
(
(
(
(
(
(
(
(
(
(
(
(
(
(
(
(
(
(
(
MFP4__GCA_000012785.1:0.00000,
MFP4__GCA_000193455.1:0.00000)
:0.00000[29],
MFP4__GCA_000959125.1:0.00000)
:0.00000,
(
MFP4__GCA_000259735.1:0.00000,
MFP4__GCA_000260515.1:0.00000)
:0.00000[17])
:0.00000,
(
MFP4__GCA_000294635.1:0.00000,
MFP4__GCA_000350505.1:0.00000)
:0.00000[17])
:0.00000,
(
MFP4__GCA_000454625.1:0.00000,
MFP4__GCA_000755905.1:0.00000)
:0.00000[17])
:0.00000,
(
MFP4__GCA_000755925.1:0.00000,
MFP4__GCA_000756085.1:0.00000)
:0.00000[17])
:0.00000,
(
MFP4__GCA_000757015.2:0.00000,
MFP4__GCA_000757035.2:0.00000)
:0.00000[20])
:0.00000,
(
MFP4__GCA_000757255.1:0.00000,
MFP4__GCA_001204455.1:0.00000)
:0.00000[1])
:0.00000,
(
MFP4__GCA_000763555.1:0.00000,
MFP4__GCA_000774465.1:0.00000)
:0.00000[12])
:0.00000[1],
(
MFP4__GCA_001193375.1:0.00000,
MFP4__GCA_001197355.1:0.00000)
:0.00000[21])
:0.00000[1],
(
MFP4__GCA_001198755.1:0.00000,
MFP4__GCA_001200935.1:0.00000)
:0.00000[19])
:0.00000[10],
(
MFP4__GCA_001209325.1:0.00000,
MFP4__GCA_001210025.1:0.00000)
:0.00000[10])
:0.00000[10],
(
MFP4__GCA_001212065.1:0.00000,
MFP4__GCA_001212185.1:0.00000)
:0.00000[9])
:0.00000[13],
(
MFP4__GCA_001212465.1:0.00000,
MFP4__GCA_001212705.1:0.00000)
:0.00000[13])
:0.00000[11],
(
MFP4__GCA_001277975.1:0.00000,
MFP4__GCA_001320065.1:0.00000)
:0.00000[12])
:0.00000[11],
(
MFP4__GCA_001320105.1:0.00000,
MFP4__GCA_001320215.1:0.00000)
:0.00000[14])
:0.00000[14],
(
MFP4__GCA_001320585.1:0.00000,
MFP4__GCA_001320645.1:0.00000)
:0.00000[15])
:0.00000[12],
(
MFP4__GCA_001320755.1:0.00000,
MFP4__GCA_001326935.1:0.00000)
:0.00000[4])
:0.00000[20],
(
MFP4__GCA_001327035.1:0.00000,
MFP4__GCA_001327075.1:0.00000)
:0.00000[20])
:0.00000[19],
(
MFP4__GCA_001327155.1:0.00000,
MFP4__GCA_001327195.1:0.00000)
:0.00000[18])
:0.00000[20],
(
MFP4__GCA_001327375.1:0.00000,
MFP4__GCA_001327395.1:0.00000)
:0.00000[19])
:0.00000[20],
(
MFP4__GCA_001327435.1:0.00000,
MFP4__GCA_001327475.1:0.00000)
:0.00000[19])
:0.00000[20],
(
MFP4__GCA_001327555.1:0.00000,
MFP4__GCA_001327575.1:0.00000)
:0.00000[20])
:0.00059[40])
:0.00000[3],
(
MFP4__GCA_001279325.1:0.00000,
(
(
(
(
(
(
(
(
(
(
(
(
(
MFP4__GCA_000011705.1:0.00000,
MFP4__GCA_000167635.1:0.00000)
:0.00000,
(
MFP4__GCA_000015465.1:0.00000,
MFP4__GCA_000015605.1:0.00000)
:0.00000[10])
:0.00000,
(
MFP4__GCA_000015625.1:0.00000,
MFP4__GCA_000169875.1:0.00000)
:0.00000[1])
:0.00000,
(
MFP4__GCA_000152385.1:0.00000,
MFP4__GCA_000755785.1:0.00000)
:0.00000)
:0.00000,
(
MFP4__GCA_000152405.1:0.00000,
MFP4__GCA_000153085.1:0.00000)
:0.00000[7])
:0.00000[13],
(
MFP4__GCA_000755845.1:0.00000,
MFP4__GCA_000755865.1:0.00000)
:0.00000[12])
:0.00000[13],
(
MFP4__GCA_000755885.1:0.00000,
MFP4__GCA_000756025.2:0.00000)
:0.00000[4])
:0.00000[15],
(
MFP4__GCA_000756865.1:0.00000,
MFP4__GCA_000762285.1:0.00000)
:0.00000)
:0.00000,
(
MFP4__GCA_000757315.2:0.00000,
MFP4__GCA_000959625.1:0.00000)
:0.00000[1])
:0.00000,
(
MFP4__GCA_000959165.1:0.00000,
MFP4__GCA_001279265.1:0.00000)
:0.00000[1])
:0.00000,
(
MFP4__GCA_000959405.1:0.00000,
MFP4__GCA_000959465.1:0.00000)
:0.00000[6])
:0.00000,
(
MFP4__GCA_000959485.1:0.00000,
MFP4__GCA_000959585.1:0.00000)
:0.00000[7])
:0.00000[1],
(
MFP4__GCA_001279165.1:0.00000,
MFP4__GCA_001279185.1:0.00000)
:0.00000[14])
:0.00000[20])
:0.00070[56])
:0.00014[1],
MFP4__GCA_001320255.1:0.00000)
:0.00000,
MFP4__GCA_001320325.1:0.00000)
:0.00000,
MFP4__GCA_001320365.1:0.00000)
:0.00000,
MFP4__GCA_001320425.1:0.00000)
:0.00000,
MFP4__GCA_001320505.1:0.00000)
:0.00000,
MFP4__GCA_001320545.1:0.00000)
:0.00000,
MFP4__GCA_001320685.1:0.00000)
:0.00000,
MFP4__GCA_001320725.1:0.00000)
:0.00000,
MFP4__GCA_001320795.1:0.00000)
:0.00000,
MFP4__GCA_001320825.1:0.00000)
:0.00000,
MFP4__GCA_001320945.1:0.00000)
:0.00000,
MFP4__GCA_001321085.1:0.00000)
:0.00000,
MFP4__GCA_001321185.1:0.00000)
:0.00000,
MFP4__GCA_001321245.1:0.00000)
:0.00000,
MFP4__GCA_001321305.1:0.00000)
:0.00000,
MFP4__GCA_001321385.1:0.00000)
:0.00000,
MFP4__GCA_001321465.1:0.00000)
:0.00000,
MFP4__GCA_001321565.1:0.00000)
:0.00000,
MFP4__GCA_001326915.1:0.00000)
:0.00000,
MFP4__GCA_001327095.1:0.00000)
:0.00000,
(
MFP4__GCA_000152365.1:0.00000,
MFP4__GCA_000521645.1:0.00000)
:0.00000[1])
:0.00000,
(
MFP4__GCA_000755945.1:0.00000,
MFP4__GCA_000755965.1:0.00000)
:0.00000[18])
:0.00000,
(
MFP4__GCA_000770435.1:0.00000,
MFP4__GCA_000770455.1:0.00000)
:0.00000[23])
:0.00000,
(
MFP4__GCA_000954175.1:0.00000,
MFP4__GCA_000959145.1:0.00000)
:0.00000[18])
:0.00000,
(
MFP4__GCA_001192815.1:0.00000,
MFP4__GCA_001193035.1:0.00000)
:0.00000[15])
:0.00000,
(
MFP4__GCA_001196775.1:0.00000,
MFP4__GCA_001197775.1:0.00000)
:0.00000[19])
:0.00000,
(
MFP4__GCA_001199815.1:0.00000,
MFP4__GCA_001199855.1:0.00000)
:0.00000[19])
:0.00000,
(
MFP4__GCA_001204275.1:0.00000,
MFP4__GCA_001204515.1:0.00000)
:0.00000[19])
:0.00000,
(
MFP4__GCA_001208545.1:0.00000,
MFP4__GCA_001209045.1:0.00000)
:0.00000[20])
:0.00000,
(
MFP4__GCA_001211305.1:0.00000,
MFP4__GCA_001211345.1:0.00000)
:0.00000[22])
:0.00000,
(
MFP4__GCA_001212025.1:0.00000,
MFP4__GCA_001212325.1:0.00000)
:0.00000[28])
:0.00000,
(
MFP4__GCA_001327115.1:0.00000,
MFP4__GCA_001327135.1:0.00000)
:0.00000[25])
:0.00000,
(
MFP4__GCA_001327495.1:0.00000,
MFP4__GCA_001327535.1:0.00000)
:0.00000[41])
:0.00000,
(
(
(
(
(
(
(
(
(
(
(
(
(
(
(
(
(
(
(
(
(
(
(
(
(
(
MFP4__GCA_000015925.1:0.00000,
MFP4__GCA_000193475.1:0.00000)
:0.00000[77],
MFP4__GCA_000757185.1:0.00000)
:0.00000[33],
(
MFP4__GCA_000756125.1:0.00000,
MFP4__GCA_000756145.1:0.00000)
:0.00000[39])
:0.00079[72],
MFP4__GCA_001320905.1:0.00000)
:0.00000,
MFP4__GCA_001321015.1:0.00000)
:0.00000,
MFP4__GCA_001321165.1:0.00000)
:0.00000,
MFP4__GCA_001321225.1:0.00000)
:0.00000,
MFP4__GCA_001321285.1:0.00000)
:0.00000,
MFP4__GCA_001321365.1:0.00000)
:0.00000,
MFP4__GCA_001321425.1:0.00000)
:0.00000,
MFP4__GCA_001321525.1:0.00000)
:0.00000,
MFP4__GCA_001321625.1:0.00000)
:0.00000,
MFP4__GCA_001327055.1:0.00000)
:0.00000,
MFP4__GCA_000011545.1:0.00000)
:0.00000,
(
MFP4__GCA_000511915.1:0.00000,
MFP4__GCA_000520895.1:0.00000)
:0.00000[25])
:0.00000,
(
MFP4__GCA_000757245.1:0.00000,
MFP4__GCA_000770535.1:0.00000)
:0.00000[4])
:0.00000,
(
MFP4__GCA_000770475.1:0.00000,
MFP4__GCA_000770495.1:0.00000)
:0.00000[23])
:0.00000,
(
MFP4__GCA_001191815.1:0.00000,
MFP4__GCA_001192415.1:0.00000)
:0.00000[15])
:0.00000,
(
MFP4__GCA_001195465.1:0.00000,
MFP4__GCA_001196125.1:0.00000)
:0.00000[19])
:0.00000,
(
MFP4__GCA_001199695.1:0.00000,
MFP4__GCA_001199735.1:0.00000)
:0.00000[19])
:0.00000,
(
MFP4__GCA_001202415.1:0.00000,
MFP4__GCA_001204155.1:0.00000)
:0.00000[19])
:0.00000,
(
MFP4__GCA_001206495.1:0.00000,
MFP4__GCA_001207675.1:0.00000)
:0.00000[20])
:0.00000,
(
MFP4__GCA_001210645.1:0.00000,
MFP4__GCA_001210965.1:0.00000)
:0.00000[22])
:0.00000,
(
MFP4__GCA_001211705.1:0.00000,
MFP4__GCA_001211865.1:0.00000)
:0.00000[22])
:0.00000,
(
MFP4__GCA_001277875.1:0.00000,
MFP4__GCA_001277895.1:0.00000)
:0.00000[29])
:0.00000,
(
MFP4__GCA_001327355.1:0.00000,
MFP4__GCA_001327455.1:0.00000)
:0.00000[27])
:0.00000);
