# Supplementary material for: Subfunctionalization influences the expansion of bacterial multidrug antibiotic resistance
Source: BMC Genomics. 2017 Oct 30;18:834. doi: 10.1186/s12864-017-4222-4 (PMC5663151; doi:10.1186/s12864-017-4222-4)
Supplement: Supplementary file 1 — Calculation of synonymous/non-synonymous substitution. (ZIP 34380 kb) [file 12864_2017_4222_MOESM1_ESM.zip › Additional_File_1/OMP/2ML_OMP.dN]

   505
OMP4__GCA_000198775.1 
OMP4__GCA_000236065.1   0.2360
OMP4__GCA_000698555.1   0.2337  0.1137
OMP4__GCA_000818655.1   0.2267  0.1158  0.0430
OMP4__GCA_000729995.1   0.2513  0.2056  0.2296  0.2329
OMP4__GCA_000698595.1   0.2147  0.2140  0.2147  0.2236  0.1522
OMP4__GCA_000751215.1   0.2149  0.2143  0.2188  0.2238  0.1504  0.0030
OMP4__GCA_000402035.1   0.2342  0.2334  0.2220  0.2266  0.1539  0.0931  0.0898
OMP4__GCA_000828875.1   0.2218  0.2213  0.2083  0.2100  0.1442  0.0765  0.0732  0.0521
OMP4__GCA_001278535.1   0.2217  0.2205  0.2080  0.2098  0.1438  0.0763  0.0731  0.0524  0.0001
OMP4__GCA_000256585.3   0.2142  0.2224  0.2102  0.2167  0.1352  0.0874  0.0893  0.0555  0.0357  0.0359
OMP4__GCA_000698575.1   0.2142  0.2223  0.2100  0.2164  0.1352  0.0873  0.0893  0.0555  0.0357  0.0359  0.0000
OMP4__GCA_000773055.1   0.2142  0.2224  0.2102  0.2167  0.1352  0.0874  0.0893  0.0555  0.0357  0.0359  0.0000  0.0000
OMP4__GCA_000648925.1   0.2212  0.2209  0.2142  0.2126  0.1373  0.0861  0.0828  0.0416  0.0323  0.0325  0.0329  0.0329  0.0329
OMP4__GCA_000020045.1   0.2352  0.2033  0.1749  0.1891  0.1838  0.1479  0.1517  0.1482  0.1346  0.1344  0.1366  0.1365  0.1366  0.1425
OMP4__GCA_001319865.1   0.2363  0.2050  0.1791  0.1852  0.1805  0.1518  0.1555  0.1433  0.1336  0.1331  0.1313  0.1313  0.1313  0.1444  0.0537
OMP4__GCA_000519245.1   0.2325  0.1990  0.1803  0.1912  0.1730  0.1567  0.1604  0.1530  0.1465  0.1457  0.1403  0.1403  0.1403  0.1524  0.0574  0.0396
OMP4__GCA_001319905.1   0.2387  0.2075  0.1898  0.1990  0.1790  0.1514  0.1552  0.1410  0.1420  0.1414  0.1447  0.1446  0.1447  0.1459  0.0557  0.0366  0.0384
OMP4__GCA_000739835.1   0.2426  0.2094  0.1949  0.1994  0.1749  0.1477  0.1514  0.1484  0.1392  0.1389  0.1455  0.1455  0.1455  0.1474  0.0606  0.0412  0.0446  0.0248
OMP4__GCA_000522545.2   0.2388  0.2075  0.1847  0.1900  0.1722  0.1447  0.1485  0.1438  0.1352  0.1347  0.1428  0.1427  0.1428  0.1432  0.0576  0.0381  0.0464  0.0204  0.0115
OMP4__GCA_000265115.1   0.2434  0.2141  0.1895  0.1948  0.1773  0.1480  0.1516  0.1529  0.1435  0.1431  0.1517  0.1518  0.1517  0.1518  0.0591  0.0398  0.0449  0.0233  0.0132  0.0102
OMP4__GCA_000281995.2   0.2434  0.2141  0.1895  0.1948  0.1773  0.1480  0.1516  0.1529  0.1435  0.1431  0.1517  0.1518  0.1517  0.1518  0.0591  0.0398  0.0449  0.0233  0.0132  0.0102  0.0000
OMP4__GCA_000739735.1   0.2439  0.1995  0.1947  0.1904  0.2017  0.1935  0.1913  0.1826  0.1902  0.1900  0.1926  0.1924  0.1926  0.1813  0.1401  0.1368  0.1444  0.1447  0.1449  0.1399  0.1403  0.1403
OMP4__GCA_000473465.1   0.2358  0.1810  0.1690  0.1690  0.1986  0.1796  0.1798  0.1690  0.1681  0.1678  0.1719  0.1717  0.1719  0.1610  0.1313  0.1290  0.1301  0.1331  0.1357  0.1340  0.1360  0.1360  0.0895
OMP4__GCA_000173575.1   0.2248  0.2050  0.1836  0.1850  0.1927  0.1919  0.1898  0.1818  0.1790  0.1782  0.1826  0.1824  0.1826  0.1802  0.1462  0.1463  0.1457  0.1552  0.1540  0.1506  0.1509  0.1509  0.0846  0.0498
OMP4__GCA_000372945.1   0.2317  0.1924  0.1797  0.1822  0.1948  0.1807  0.1804  0.1786  0.1660  0.1657  0.1744  0.1741  0.1744  0.1675  0.1324  0.1228  0.1225  0.1316  0.1312  0.1258  0.1296  0.1296  0.0897  0.0424  0.0343
OMP4__GCA_000092885.1   0.2357  0.1977  0.1806  0.1785  0.2039  0.1828  0.1825  0.1734  0.1659  0.1656  0.1741  0.1740  0.1741  0.1658  0.1322  0.1254  0.1264  0.1358  0.1355  0.1301  0.1339  0.1339  0.0857  0.0402  0.0296  0.0144
OMP4__GCA_000372985.1   0.2359  0.1976  0.1809  0.1786  0.2040  0.1829  0.1826  0.1730  0.1659  0.1656  0.1743  0.1741  0.1743  0.1657  0.1323  0.1256  0.1265  0.1360  0.1356  0.1303  0.1342  0.1342  0.0854  0.0402  0.0297  0.0144  0.0000
OMP4__GCA_000745015.1   0.2212  0.1779  0.1618  0.1645  0.1906  0.1897  0.1877  0.1740  0.1825  0.1823  0.1791  0.1789  0.1791  0.1743  0.1275  0.1241  0.1284  0.1311  0.1396  0.1341  0.1359  0.1359  0.0668  0.0835  0.0818  0.0774  0.0789  0.0790
OMP4__GCA_001294705.1   0.2244  0.1758  0.1589  0.1624  0.1717  0.1492  0.1494  0.1317  0.1369  0.1369  0.1445  0.1443  0.1445  0.1404  0.0945  0.1033  0.1126  0.1149  0.1146  0.1148  0.1167  0.1167  0.0823  0.0882  0.0817  0.0791  0.0807  0.0805  0.0743
OMP4__GCA_000685055.1   0.2144  0.1620  0.1531  0.1579  0.1587  0.1413  0.1415  0.1294  0.1291  0.1292  0.1362  0.1361  0.1362  0.1308  0.0969  0.1017  0.1091  0.1116  0.1116  0.1080  0.1097  0.1097  0.0874  0.0891  0.0898  0.0829  0.0878  0.0878  0.0786  0.0189
OMP4__GCA_000714855.1   0.2146  0.1621  0.1530  0.1580  0.1588  0.1416  0.1417  0.1293  0.1292  0.1292  0.1361  0.1359  0.1361  0.1307  0.0970  0.1018  0.1092  0.1116  0.1117  0.1080  0.1098  0.1098  0.0872  0.0890  0.0897  0.0829  0.0877  0.0878  0.0786  0.0189  0.0000
OMP4__GCA_000961515.1   0.2144  0.1601  0.1509  0.1559  0.1587  0.1418  0.1420  0.1276  0.1273  0.1275  0.1358  0.1357  0.1358  0.1290  0.0966  0.1015  0.1088  0.1117  0.1117  0.1080  0.1098  0.1098  0.0854  0.0872  0.0878  0.0810  0.0858  0.0859  0.0767  0.0173  0.0014  0.0014
OMP4__GCA_000383275.1   0.2106  0.1664  0.1484  0.1529  0.1709  0.1670  0.1669  0.1525  0.1487  0.1481  0.1548  0.1549  0.1548  0.1497  0.1070  0.1101  0.1057  0.1162  0.1230  0.1177  0.1197  0.1197  0.0904  0.0765  0.0896  0.0849  0.0845  0.0846  0.0689  0.0723  0.0722  0.0722  0.0704
OMP4__GCA_000685095.1   0.2117  0.1684  0.1501  0.1545  0.1688  0.1698  0.1680  0.1575  0.1550  0.1543  0.1580  0.1580  0.1580  0.1548  0.1101  0.1129  0.1084  0.1175  0.1241  0.1190  0.1191  0.1191  0.0883  0.0799  0.0894  0.0878  0.0907  0.0908  0.0657  0.0752  0.0750  0.0750  0.0732  0.0071
OMP4__GCA_000172415.1   0.2065  0.1619  0.1520  0.1554  0.1823  0.1726  0.1707  0.1633  0.1639  0.1639  0.1691  0.1690  0.1691  0.1601  0.1202  0.1136  0.1103  0.1178  0.1305  0.1203  0.1255  0.1255  0.0754  0.0915  0.0857  0.0873  0.0868  0.0869  0.0571  0.0692  0.0729  0.0728  0.0712  0.0427  0.0396
OMP4__GCA_000421865.1   0.2065  0.1620  0.1521  0.1556  0.1827  0.1723  0.1705  0.1635  0.1637  0.1637  0.1697  0.1696  0.1697  0.1598  0.1200  0.1134  0.1105  0.1178  0.1304  0.1202  0.1254  0.1254  0.0753  0.0914  0.0857  0.0873  0.0868  0.0869  0.0571  0.0692  0.0728  0.0728  0.0711  0.0427  0.0396  0.0000
OMP4__GCA_001293045.1   0.2065  0.1619  0.1520  0.1554  0.1823  0.1726  0.1707  0.1633  0.1639  0.1639  0.1691  0.1690  0.1691  0.1601  0.1202  0.1136  0.1103  0.1178  0.1305  0.1203  0.1255  0.1255  0.0754  0.0915  0.0857  0.0873  0.0868  0.0869  0.0571  0.0692  0.0729  0.0728  0.0712  0.0427  0.0396  0.0000  0.0000
OMP4__GCA_000472525.1   0.2013  0.1636  0.1435  0.1424  0.1724  0.1567  0.1566  0.1497  0.1402  0.1403  0.1493  0.1493  0.1493  0.1436  0.1011  0.1063  0.1068  0.1146  0.1194  0.1129  0.1148  0.1148  0.0745  0.0794  0.0810  0.0811  0.0826  0.0827  0.0596  0.0626  0.0609  0.0609  0.0593  0.0214  0.0229  0.0352  0.0352  0.0352
OMP4__GCA_000176935.2   0.1989  0.1611  0.1381  0.1421  0.1718  0.1616  0.1615  0.1595  0.1531  0.1530  0.1519  0.1518  0.1519  0.1547  0.1014  0.1082  0.1107  0.1201  0.1275  0.1186  0.1243  0.1243  0.0836  0.0842  0.0808  0.0857  0.0874  0.0874  0.0615  0.0695  0.0712  0.0711  0.0694  0.0335  0.0334  0.0306  0.0306  0.0306  0.0231
OMP4__GCA_000416445.1   0.1986  0.1612  0.1382  0.1421  0.1714  0.1613  0.1612  0.1595  0.1530  0.1529  0.1517  0.1516  0.1517  0.1547  0.1015  0.1081  0.1107  0.1201  0.1276  0.1186  0.1243  0.1243  0.0836  0.0842  0.0808  0.0857  0.0874  0.0874  0.0615  0.0695  0.0712  0.0712  0.0694  0.0335  0.0334  0.0306  0.0306  0.0306  0.0231  0.0000
OMP4__GCA_000515195.1   0.1989  0.1613  0.1382  0.1421  0.1717  0.1617  0.1616  0.1595  0.1530  0.1529  0.1518  0.1518  0.1518  0.1547  0.1015  0.1082  0.1107  0.1201  0.1276  0.1186  0.1243  0.1243  0.0837  0.0842  0.0808  0.0857  0.0874  0.0874  0.0615  0.0695  0.0712  0.0712  0.0694  0.0335  0.0334  0.0306  0.0306  0.0306  0.0231  0.0000  0.0000
OMP4__GCA_000300095.1   0.1969  0.1607  0.1379  0.1383  0.1715  0.1593  0.1592  0.1569  0.1513  0.1514  0.1498  0.1497  0.1498  0.1525  0.0977  0.1046  0.1070  0.1160  0.1246  0.1160  0.1215  0.1215  0.0810  0.0806  0.0774  0.0822  0.0839  0.0839  0.0582  0.0662  0.0696  0.0696  0.0679  0.0338  0.0337  0.0306  0.0306  0.0306  0.0217  0.0028  0.0028  0.0028
OMP4__GCA_000472445.1   0.2015  0.1688  0.1470  0.1517  0.1663  0.1580  0.1579  0.1528  0.1483  0.1482  0.1548  0.1547  0.1548  0.1493  0.0979  0.0977  0.0969  0.1097  0.1144  0.1080  0.1095  0.1095  0.0713  0.0847  0.0744  0.0758  0.0774  0.0775  0.0551  0.0613  0.0630  0.0630  0.0613  0.0289  0.0289  0.0217  0.0217  0.0217  0.0158  0.0157  0.0157  0.0157  0.0157
OMP4__GCA_000148685.1   0.2064  0.1687  0.1463  0.1514  0.1614  0.1555  0.1554  0.1491  0.1423  0.1425  0.1504  0.1503  0.1504  0.1451  0.0915  0.0914  0.0899  0.1025  0.1043  0.0979  0.1012  0.1012  0.0723  0.0832  0.0748  0.0746  0.0761  0.0762  0.0600  0.0598  0.0615  0.0615  0.0598  0.0335  0.0365  0.0305  0.0306  0.0305  0.0232  0.0232  0.0232  0.0232  0.0231  0.0085
OMP4__GCA_000472545.1   0.2090  0.1721  0.1506  0.1510  0.1694  0.1570  0.1551  0.1503  0.1439  0.1441  0.1497  0.1497  0.1497  0.1462  0.1000  0.0928  0.0914  0.1005  0.1070  0.1006  0.1039  0.1039  0.0731  0.0816  0.0748  0.0762  0.0745  0.0746  0.0586  0.0646  0.0681  0.0681  0.0663  0.0339  0.0324  0.0261  0.0261  0.0261  0.0218  0.0247  0.0247  0.0247  0.0217  0.0100  0.0100
OMP4__GCA_000020125.1   0.2159  0.1812  0.1598  0.1622  0.1729  0.1567  0.1548  0.1529  0.1555  0.1552  0.1575  0.1573  0.1575  0.1486  0.1183  0.1198  0.1290  0.1329  0.1368  0.1278  0.1293  0.1293  0.0844  0.0862  0.0793  0.0859  0.0874  0.0875  0.0821  0.0580  0.0533  0.0533  0.0516  0.0685  0.0668  0.0628  0.0628  0.0628  0.0576  0.0629  0.0629  0.0629  0.0614  0.0614  0.0582  0.0616
OMP4__GCA_000013645.1   0.2149  0.1732  0.1462  0.1528  0.1648  0.1524  0.1505  0.1467  0.1502  0.1502  0.1505  0.1503  0.1505  0.1496  0.1058  0.1182  0.1221  0.1228  0.1188  0.1155  0.1155  0.1155  0.0800  0.0855  0.0839  0.0870  0.0886  0.0886  0.0730  0.0556  0.0502  0.0502  0.0485  0.0641  0.0609  0.0661  0.0661  0.0661  0.0502  0.0550  0.0550  0.0550  0.0535  0.0521  0.0505  0.0538  0.0336
OMP4__GCA_000756045.1   0.2149  0.1732  0.1462  0.1528  0.1648  0.1524  0.1505  0.1467  0.1502  0.1502  0.1505  0.1503  0.1505  0.1496  0.1058  0.1182  0.1221  0.1228  0.1188  0.1155  0.1155  0.1155  0.0800  0.0855  0.0839  0.0870  0.0886  0.0886  0.0730  0.0556  0.0502  0.0502  0.0485  0.0641  0.0609  0.0661  0.0661  0.0661  0.0502  0.0550  0.0550  0.0550  0.0535  0.0521  0.0505  0.0538  0.0336  0.0000
OMP4__GCA_000178415.2   0.2130  0.1749  0.1488  0.1544  0.1585  0.1531  0.1512  0.1511  0.1513  0.1515  0.1541  0.1540  0.1541  0.1488  0.1091  0.1128  0.1167  0.1242  0.1207  0.1173  0.1173  0.1173  0.0785  0.0850  0.0791  0.0789  0.0805  0.0806  0.0678  0.0537  0.0502  0.0501  0.0485  0.0626  0.0594  0.0582  0.0582  0.0582  0.0502  0.0566  0.0566  0.0566  0.0551  0.0444  0.0428  0.0461  0.0336  0.0087  0.0087
OMP4__GCA_000756855.1   0.2494  0.2229  0.2090  0.2174  0.2509  0.2218  0.2241  0.2126  0.2227  0.2218  0.2241  0.2238  0.2241  0.2217  0.1792  0.1840  0.1926  0.1921  0.1874  0.1896  0.1960  0.1960  0.1760  0.1805  0.1850  0.1804  0.1779  0.1781  0.1791  0.1552  0.1561  0.1561  0.1544  0.1708  0.1719  0.1718  0.1717  0.1718  0.1613  0.1719  0.1718  0.1719  0.1701  0.1668  0.1635  0.1666  0.1712  0.1717  0.1717  0.1755
OMP4__GCA_000959725.1   0.2494  0.2229  0.2090  0.2174  0.2509  0.2218  0.2241  0.2126  0.2227  0.2218  0.2241  0.2238  0.2241  0.2217  0.1792  0.1840  0.1926  0.1921  0.1874  0.1896  0.1960  0.1960  0.1760  0.1805  0.1850  0.1804  0.1779  0.1781  0.1791  0.1552  0.1561  0.1561  0.1544  0.1708  0.1719  0.1718  0.1717  0.1718  0.1613  0.1719  0.1718  0.1719  0.1701  0.1668  0.1635  0.1666  0.1712  0.1717  0.1717  0.1755  0.0000
OMP4__GCA_000194745.1   0.2507  0.2229  0.2100  0.2178  0.2515  0.2222  0.2245  0.2129  0.2232  0.2227  0.2257  0.2254  0.2257  0.2228  0.1797  0.1849  0.1931  0.1930  0.1881  0.1904  0.1972  0.1972  0.1765  0.1807  0.1854  0.1805  0.1780  0.1783  0.1794  0.1555  0.1566  0.1566  0.1548  0.1712  0.1722  0.1719  0.1719  0.1719  0.1615  0.1723  0.1721  0.1722  0.1703  0.1670  0.1641  0.1670  0.1717  0.1723  0.1723  0.1758  0.0001  0.0001
OMP4__GCA_000022645.2   0.2469  0.2349  0.2069  0.2218  0.2607  0.2197  0.2223  0.2118  0.2176  0.2169  0.2183  0.2180  0.2183  0.2229  0.1926  0.1936  0.1884  0.1935  0.1871  0.1913  0.1982  0.1982  0.1904  0.1898  0.1986  0.2004  0.1924  0.1930  0.1867  0.1810  0.1796  0.1800  0.1787  0.1856  0.1836  0.1884  0.1887  0.1884  0.1801  0.1914  0.1911  0.1912  0.1881  0.1860  0.1790  0.1725  0.1863  0.1802  0.1802  0.1854  0.0650  0.0650  0.0653
OMP4__GCA_000960995.1   0.2469  0.2349  0.2069  0.2218  0.2607  0.2197  0.2223  0.2118  0.2176  0.2169  0.2183  0.2180  0.2183  0.2229  0.1926  0.1936  0.1884  0.1935  0.1871  0.1913  0.1982  0.1982  0.1904  0.1898  0.1986  0.2004  0.1924  0.1930  0.1867  0.1810  0.1796  0.1800  0.1787  0.1856  0.1836  0.1884  0.1887  0.1884  0.1801  0.1914  0.1911  0.1912  0.1881  0.1860  0.1790  0.1725  0.1863  0.1802  0.1802  0.1854  0.0650  0.0650  0.0653  0.0000
OMP4__GCA_000300395.1   0.2451  0.2329  0.2049  0.2198  0.2588  0.2178  0.2204  0.2099  0.2158  0.2151  0.2164  0.2162  0.2164  0.2210  0.1904  0.1913  0.1867  0.1912  0.1847  0.1890  0.1957  0.1957  0.1885  0.1880  0.1967  0.1986  0.1907  0.1912  0.1849  0.1792  0.1778  0.1782  0.1770  0.1834  0.1814  0.1861  0.1864  0.1861  0.1779  0.1890  0.1887  0.1888  0.1858  0.1838  0.1768  0.1703  0.1845  0.1784  0.1784  0.1836  0.0635  0.0635  0.0638  0.0014  0.0014
OMP4__GCA_000365245.1   0.2451  0.2329  0.2049  0.2198  0.2588  0.2178  0.2204  0.2099  0.2158  0.2151  0.2164  0.2162  0.2164  0.2210  0.1904  0.1913  0.1867  0.1912  0.1847  0.1890  0.1957  0.1957  0.1885  0.1880  0.1967  0.1986  0.1907  0.1912  0.1849  0.1792  0.1778  0.1782  0.1770  0.1834  0.1814  0.1861  0.1864  0.1861  0.1779  0.1890  0.1887  0.1888  0.1858  0.1838  0.1768  0.1703  0.1845  0.1784  0.1784  0.1836  0.0635  0.0635  0.0638  0.0014  0.0014  0.0000
OMP4__GCA_000835205.1   0.2489  0.2363  0.2171  0.2251  0.2618  0.2351  0.2377  0.2123  0.2272  0.2260  0.2223  0.2221  0.2223  0.2288  0.2077  0.1961  0.1945  0.1985  0.1931  0.1958  0.2023  0.2023  0.1963  0.2016  0.2098  0.2137  0.2042  0.2045  0.2063  0.1846  0.1891  0.1895  0.1884  0.1909  0.1882  0.1928  0.1928  0.1928  0.1890  0.1992  0.1988  0.1990  0.1957  0.1927  0.1875  0.1810  0.1935  0.1930  0.1930  0.1993  0.0693  0.0693  0.0693  0.0304  0.0304  0.0289  0.0289
OMP4__GCA_001411805.1   0.2491  0.2366  0.2177  0.2253  0.2617  0.2351  0.2378  0.2132  0.2266  0.2253  0.2224  0.2222  0.2224  0.2288  0.2088  0.1972  0.1949  0.1988  0.1937  0.1964  0.2029  0.2029  0.1970  0.2022  0.2099  0.2134  0.2049  0.2052  0.2070  0.1857  0.1898  0.1902  0.1891  0.1911  0.1884  0.1931  0.1931  0.1931  0.1892  0.1995  0.1992  0.1993  0.1963  0.1927  0.1875  0.1806  0.1947  0.1941  0.1941  0.2005  0.0709  0.0709  0.0710  0.0320  0.0320  0.0305  0.0305  0.0014
OMP4__GCA_000687455.2   0.2410  0.2137  0.2275  0.2170  0.2391  0.2303  0.2283  0.2288  0.2264  0.2244  0.2152  0.2152  0.2152  0.2220  0.1915  0.1870  0.1832  0.1950  0.1920  0.1946  0.1973  0.1973  0.1949  0.1903  0.1899  0.1975  0.1945  0.1949  0.1780  0.1798  0.1754  0.1755  0.1761  0.1895  0.1885  0.1857  0.1856  0.1857  0.1800  0.1877  0.1876  0.1876  0.1850  0.1818  0.1745  0.1725  0.1875  0.1833  0.1833  0.1862  0.1109  0.1109  0.1107  0.0882  0.0882  0.0866  0.0866  0.0952  0.0972
OMP4__GCA_000567945.1   0.2336  0.2058  0.1953  0.1910  0.2412  0.2224  0.2227  0.2112  0.2166  0.2166  0.2247  0.2247  0.2247  0.2212  0.1736  0.1828  0.1852  0.1844  0.1806  0.1789  0.1863  0.1863  0.1680  0.1560  0.1699  0.1628  0.1609  0.1613  0.1637  0.1664  0.1591  0.1589  0.1577  0.1647  0.1703  0.1728  0.1729  0.1728  0.1523  0.1570  0.1570  0.1570  0.1544  0.1613  0.1516  0.1611  0.1633  0.1606  0.1606  0.1661  0.0818  0.0818  0.0820  0.0844  0.0844  0.0828  0.0828  0.0942  0.0941  0.1027
OMP4__GCA_000755985.1   0.2389  0.2157  0.2016  0.1977  0.2559  0.2259  0.2262  0.2163  0.2201  0.2197  0.2231  0.2230  0.2231  0.2254  0.1790  0.1929  0.1841  0.1939  0.1898  0.1879  0.1954  0.1954  0.1802  0.1703  0.1843  0.1763  0.1754  0.1756  0.1770  0.1741  0.1703  0.1704  0.1687  0.1709  0.1760  0.1791  0.1788  0.1791  0.1627  0.1683  0.1683  0.1683  0.1659  0.1724  0.1627  0.1725  0.1837  0.1740  0.1740  0.1792  0.0899  0.0899  0.0901  0.0886  0.0886  0.0870  0.0870  0.0964  0.0962  0.1009  0.0175
OMP4__GCA_000959365.1   0.2391  0.2159  0.2018  0.1979  0.2560  0.2261  0.2264  0.2165  0.2203  0.2199  0.2233  0.2233  0.2233  0.2257  0.1792  0.1931  0.1843  0.1941  0.1900  0.1881  0.1956  0.1956  0.1802  0.1704  0.1844  0.1764  0.1755  0.1757  0.1771  0.1742  0.1704  0.1705  0.1688  0.1709  0.1762  0.1793  0.1789  0.1793  0.1628  0.1684  0.1684  0.1684  0.1660  0.1725  0.1628  0.1726  0.1838  0.1741  0.1741  0.1793  0.0899  0.0899  0.0901  0.0886  0.0886  0.0870  0.0870  0.0964  0.0962  0.1009  0.0175  0.0000
OMP4__GCA_001192815.1   0.2533  0.2145  0.2063  0.2029  0.2432  0.2305  0.2308  0.2087  0.2221  0.2216  0.2233  0.2232  0.2233  0.2187  0.1866  0.1924  0.1929  0.1943  0.1944  0.1926  0.1998  0.1998  0.1804  0.1725  0.1831  0.1801  0.1783  0.1786  0.1727  0.1748  0.1678  0.1679  0.1665  0.1783  0.1814  0.1857  0.1854  0.1857  0.1652  0.1700  0.1699  0.1700  0.1672  0.1744  0.1647  0.1760  0.1757  0.1767  0.1767  0.1825  0.0947  0.0947  0.0946  0.0900  0.0900  0.0884  0.0884  0.1003  0.1009  0.1020  0.0190  0.0342  0.0342
OMP4__GCA_001197775.1   0.2533  0.2145  0.2063  0.2029  0.2432  0.2305  0.2308  0.2087  0.2221  0.2216  0.2233  0.2232  0.2233  0.2187  0.1866  0.1924  0.1929  0.1943  0.1944  0.1926  0.1998  0.1998  0.1804  0.1725  0.1831  0.1801  0.1783  0.1786  0.1727  0.1748  0.1678  0.1679  0.1665  0.1783  0.1814  0.1857  0.1854  0.1857  0.1652  0.1700  0.1699  0.1700  0.1672  0.1744  0.1647  0.1760  0.1757  0.1767  0.1767  0.1825  0.0947  0.0947  0.0946  0.0900  0.0900  0.0884  0.0884  0.1003  0.1009  0.1020  0.0190  0.0342  0.0342  0.0000
OMP4__GCA_001202415.1   0.2533  0.2145  0.2063  0.2029  0.2432  0.2305  0.2308  0.2087  0.2221  0.2216  0.2233  0.2232  0.2233  0.2187  0.1866  0.1924  0.1929  0.1943  0.1944  0.1926  0.1998  0.1998  0.1804  0.1725  0.1831  0.1801  0.1783  0.1786  0.1727  0.1748  0.1678  0.1679  0.1665  0.1783  0.1814  0.1857  0.1854  0.1857  0.1652  0.1700  0.1699  0.1700  0.1672  0.1744  0.1647  0.1760  0.1757  0.1767  0.1767  0.1825  0.0947  0.0947  0.0946  0.0900  0.0900  0.0884  0.0884  0.1003  0.1009  0.1020  0.0190  0.0342  0.0342  0.0000  0.0000
OMP4__GCA_001209505.1   0.2533  0.2148  0.2062  0.2030  0.2432  0.2306  0.2309  0.2088  0.2221  0.2217  0.2233  0.2232  0.2233  0.2188  0.1867  0.1924  0.1929  0.1944  0.1944  0.1926  0.1999  0.1999  0.1805  0.1726  0.1832  0.1802  0.1784  0.1787  0.1727  0.1749  0.1678  0.1679  0.1666  0.1784  0.1814  0.1857  0.1855  0.1857  0.1653  0.1700  0.1699  0.1701  0.1673  0.1744  0.1647  0.1761  0.1757  0.1768  0.1768  0.1826  0.0947  0.0947  0.0946  0.0901  0.0901  0.0885  0.0885  0.1004  0.1010  0.1020  0.0190  0.0342  0.0342  0.0000  0.0000  0.0000
OMP4__GCA_001211345.1   0.2533  0.2145  0.2063  0.2029  0.2432  0.2305  0.2308  0.2087  0.2221  0.2216  0.2233  0.2232  0.2233  0.2187  0.1866  0.1924  0.1929  0.1943  0.1944  0.1926  0.1998  0.1998  0.1804  0.1725  0.1831  0.1801  0.1783  0.1786  0.1727  0.1748  0.1678  0.1679  0.1665  0.1783  0.1814  0.1857  0.1854  0.1857  0.1652  0.1700  0.1699  0.1700  0.1672  0.1744  0.1647  0.1760  0.1757  0.1767  0.1767  0.1825  0.0947  0.0947  0.0946  0.0900  0.0900  0.0884  0.0884  0.1003  0.1009  0.1020  0.0190  0.0342  0.0342  0.0000  0.0000  0.0000  0.0000
OMP4__GCA_001321015.1   0.2533  0.2145  0.2063  0.2029  0.2432  0.2305  0.2308  0.2087  0.2221  0.2216  0.2233  0.2232  0.2233  0.2187  0.1866  0.1924  0.1929  0.1943  0.1944  0.1926  0.1998  0.1998  0.1804  0.1725  0.1831  0.1801  0.1783  0.1786  0.1727  0.1748  0.1678  0.1679  0.1665  0.1783  0.1814  0.1857  0.1854  0.1857  0.1652  0.1700  0.1699  0.1700  0.1672  0.1744  0.1647  0.1760  0.1757  0.1767  0.1767  0.1825  0.0947  0.0947  0.0946  0.0900  0.0900  0.0884  0.0884  0.1003  0.1009  0.1020  0.0190  0.0342  0.0342  0.0000  0.0000  0.0000  0.0000  0.0000
OMP4__GCA_001321505.1   0.2533  0.2145  0.2063  0.2029  0.2432  0.2305  0.2308  0.2087  0.2221  0.2216  0.2233  0.2232  0.2233  0.2187  0.1866  0.1924  0.1929  0.1943  0.1944  0.1926  0.1998  0.1998  0.1804  0.1725  0.1831  0.1801  0.1783  0.1786  0.1727  0.1748  0.1678  0.1679  0.1665  0.1783  0.1814  0.1857  0.1854  0.1857  0.1652  0.1700  0.1699  0.1700  0.1672  0.1744  0.1647  0.1760  0.1757  0.1767  0.1767  0.1825  0.0947  0.0947  0.0946  0.0900  0.0900  0.0884  0.0884  0.1003  0.1009  0.1020  0.0190  0.0342  0.0342  0.0000  0.0000  0.0000  0.0000  0.0000  0.0000
OMP4__GCA_001321625.1   0.2533  0.2145  0.2063  0.2029  0.2432  0.2305  0.2308  0.2087  0.2221  0.2216  0.2233  0.2232  0.2233  0.2187  0.1866  0.1924  0.1929  0.1943  0.1944  0.1926  0.1998  0.1998  0.1804  0.1725  0.1831  0.1801  0.1783  0.1786  0.1727  0.1748  0.1678  0.1679  0.1665  0.1783  0.1814  0.1857  0.1854  0.1857  0.1652  0.1700  0.1699  0.1700  0.1672  0.1744  0.1647  0.1760  0.1757  0.1767  0.1767  0.1825  0.0947  0.0947  0.0946  0.0900  0.0900  0.0884  0.0884  0.1003  0.1009  0.1020  0.0190  0.0342  0.0342  0.0000  0.0000  0.0000  0.0000  0.0000  0.0000  0.0000
OMP4__GCA_001327155.1   0.2532  0.2144  0.2063  0.2029  0.2432  0.2305  0.2308  0.2086  0.2220  0.2216  0.2232  0.2231  0.2232  0.2187  0.1867  0.1923  0.1930  0.1944  0.1943  0.1926  0.1999  0.1999  0.1804  0.1725  0.1832  0.1801  0.1783  0.1786  0.1726  0.1748  0.1678  0.1678  0.1665  0.1784  0.1814  0.1856  0.1853  0.1856  0.1653  0.1699  0.1698  0.1700  0.1672  0.1745  0.1647  0.1761  0.1756  0.1766  0.1766  0.1825  0.0947  0.0947  0.0946  0.0900  0.0900  0.0884  0.0884  0.1003  0.1009  0.1020  0.0190  0.0342  0.0342  0.0000  0.0000  0.0000  0.0000  0.0000  0.0000  0.0000  0.0000
OMP4__GCA_001327235.1   0.2532  0.2144  0.2063  0.2029  0.2432  0.2305  0.2308  0.2086  0.2220  0.2216  0.2232  0.2231  0.2232  0.2187  0.1867  0.1923  0.1930  0.1944  0.1943  0.1926  0.1999  0.1999  0.1804  0.1725  0.1832  0.1801  0.1783  0.1786  0.1726  0.1748  0.1678  0.1678  0.1665  0.1784  0.1814  0.1856  0.1853  0.1856  0.1653  0.1699  0.1698  0.1700  0.1672  0.1745  0.1647  0.1761  0.1756  0.1766  0.1766  0.1825  0.0947  0.0947  0.0946  0.0900  0.0900  0.0884  0.0884  0.1003  0.1009  0.1020  0.0190  0.0342  0.0342  0.0000  0.0000  0.0000  0.0000  0.0000  0.0000  0.0000  0.0000  0.0000
OMP4__GCA_001198755.1   0.2532  0.2144  0.2063  0.2029  0.2432  0.2305  0.2308  0.2086  0.2220  0.2216  0.2232  0.2231  0.2232  0.2187  0.1867  0.1923  0.1930  0.1944  0.1943  0.1926  0.1999  0.1999  0.1804  0.1725  0.1832  0.1801  0.1783  0.1786  0.1726  0.1748  0.1678  0.1678  0.1665  0.1784  0.1814  0.1856  0.1853  0.1856  0.1653  0.1699  0.1698  0.1700  0.1672  0.1745  0.1647  0.1761  0.1756  0.1766  0.1766  0.1825  0.0947  0.0947  0.0946  0.0900  0.0900  0.0884  0.0884  0.1003  0.1009  0.1020  0.0190  0.0342  0.0342  0.0000  0.0000  0.0000  0.0000  0.0000  0.0000  0.0000  0.0000  0.0000  0.0000
OMP4__GCA_001327575.1   0.2511  0.2162  0.2081  0.2047  0.2453  0.2326  0.2328  0.2109  0.2243  0.2239  0.2255  0.2254  0.2255  0.2210  0.1846  0.1901  0.1911  0.1922  0.1921  0.1905  0.1977  0.1977  0.1783  0.1705  0.1811  0.1782  0.1763  0.1766  0.1706  0.1727  0.1657  0.1658  0.1644  0.1763  0.1793  0.1836  0.1834  0.1836  0.1632  0.1680  0.1679  0.1680  0.1653  0.1725  0.1628  0.1741  0.1736  0.1746  0.1746  0.1804  0.0933  0.0933  0.0932  0.0886  0.0886  0.0870  0.0870  0.0989  0.0991  0.1006  0.0175  0.0327  0.0327  0.0014  0.0014  0.0014  0.0014  0.0014  0.0014  0.0014  0.0014  0.0014  0.0014  0.0014
OMP4__GCA_001320795.1   0.2533  0.2145  0.2063  0.2029  0.2432  0.2305  0.2308  0.2087  0.2221  0.2216  0.2233  0.2232  0.2233  0.2187  0.1866  0.1924  0.1929  0.1943  0.1944  0.1926  0.1998  0.1998  0.1804  0.1725  0.1831  0.1801  0.1783  0.1786  0.1727  0.1748  0.1678  0.1679  0.1665  0.1783  0.1814  0.1857  0.1854  0.1857  0.1652  0.1700  0.1699  0.1700  0.1672  0.1744  0.1647  0.1760  0.1757  0.1767  0.1767  0.1825  0.0947  0.0947  0.0946  0.0900  0.0900  0.0884  0.0884  0.1003  0.1009  0.1020  0.0190  0.0342  0.0342  0.0000  0.0000  0.0000  0.0000  0.0000  0.0000  0.0000  0.0000  0.0000  0.0000  0.0000  0.0014
OMP4__GCA_001326995.1   0.2532  0.2144  0.2063  0.2029  0.2432  0.2305  0.2308  0.2086  0.2220  0.2216  0.2232  0.2231  0.2232  0.2187  0.1867  0.1923  0.1930  0.1944  0.1943  0.1926  0.1999  0.1999  0.1804  0.1725  0.1832  0.1801  0.1783  0.1786  0.1726  0.1748  0.1678  0.1678  0.1665  0.1784  0.1814  0.1856  0.1853  0.1856  0.1653  0.1699  0.1698  0.1700  0.1672  0.1745  0.1647  0.1761  0.1756  0.1766  0.1766  0.1825  0.0947  0.0947  0.0946  0.0900  0.0900  0.0884  0.0884  0.1003  0.1009  0.1020  0.0190  0.0342  0.0342  0.0000  0.0000  0.0000  0.0000  0.0000  0.0000  0.0000  0.0000  0.0000  0.0000  0.0000  0.0014  0.0000
OMP4__GCA_001186165.1   0.2509  0.2163  0.2080  0.2046  0.2451  0.2326  0.2329  0.2107  0.2246  0.2237  0.2254  0.2253  0.2254  0.2208  0.1844  0.1902  0.1912  0.1923  0.1920  0.1905  0.1974  0.1974  0.1784  0.1704  0.1812  0.1781  0.1762  0.1764  0.1708  0.1729  0.1657  0.1657  0.1644  0.1761  0.1791  0.1839  0.1836  0.1839  0.1633  0.1682  0.1681  0.1682  0.1654  0.1726  0.1628  0.1741  0.1738  0.1747  0.1747  0.1805  0.0933  0.0933  0.0932  0.0886  0.0886  0.0871  0.0871  0.0989  0.0990  0.1007  0.0175  0.0327  0.0327  0.0014  0.0014  0.0014  0.0014  0.0014  0.0014  0.0014  0.0014  0.0014  0.0014  0.0014  0.0000  0.0014  0.0014
OMP4__GCA_001212325.1   0.2533  0.2145  0.2063  0.2029  0.2432  0.2305  0.2308  0.2087  0.2221  0.2216  0.2233  0.2232  0.2233  0.2187  0.1866  0.1924  0.1929  0.1943  0.1944  0.1926  0.1998  0.1998  0.1804  0.1725  0.1831  0.1801  0.1783  0.1786  0.1727  0.1748  0.1678  0.1679  0.1665  0.1783  0.1814  0.1857  0.1854  0.1857  0.1652  0.1700  0.1699  0.1700  0.1672  0.1744  0.1647  0.1760  0.1757  0.1767  0.1767  0.1825  0.0947  0.0947  0.0946  0.0900  0.0900  0.0884  0.0884  0.1003  0.1009  0.1020  0.0190  0.0342  0.0342  0.0000  0.0000  0.0000  0.0000  0.0000  0.0000  0.0000  0.0000  0.0000  0.0000  0.0000  0.0014  0.0000  0.0000  0.0014
OMP4__GCA_001199735.1   0.2533  0.2145  0.2063  0.2029  0.2432  0.2305  0.2308  0.2087  0.2221  0.2216  0.2233  0.2232  0.2233  0.2187  0.1866  0.1924  0.1929  0.1943  0.1944  0.1926  0.1998  0.1998  0.1804  0.1725  0.1831  0.1801  0.1783  0.1786  0.1727  0.1748  0.1678  0.1679  0.1665  0.1783  0.1814  0.1857  0.1854  0.1857  0.1652  0.1700  0.1699  0.1700  0.1672  0.1744  0.1647  0.1760  0.1757  0.1767  0.1767  0.1825  0.0947  0.0947  0.0946  0.0900  0.0900  0.0884  0.0884  0.1003  0.1009  0.1020  0.0190  0.0342  0.0342  0.0000  0.0000  0.0000  0.0000  0.0000  0.0000  0.0000  0.0000  0.0000  0.0000  0.0000  0.0014  0.0000  0.0000  0.0014  0.0000
OMP4__GCA_001205635.1   0.2532  0.2144  0.2063  0.2029  0.2432  0.2305  0.2308  0.2086  0.2220  0.2216  0.2232  0.2231  0.2232  0.2187  0.1867  0.1923  0.1930  0.1944  0.1943  0.1926  0.1999  0.1999  0.1804  0.1725  0.1832  0.1801  0.1783  0.1786  0.1726  0.1748  0.1678  0.1678  0.1665  0.1784  0.1814  0.1856  0.1853  0.1856  0.1653  0.1699  0.1698  0.1700  0.1672  0.1745  0.1647  0.1761  0.1756  0.1766  0.1766  0.1825  0.0947  0.0947  0.0946  0.0900  0.0900  0.0884  0.0884  0.1003  0.1009  0.1020  0.0190  0.0342  0.0342  0.0000  0.0000  0.0000  0.0000  0.0000  0.0000  0.0000  0.0000  0.0000  0.0000  0.0000  0.0014  0.0000  0.0000  0.0014  0.0000  0.0000
OMP4__GCA_000756865.1   0.2508  0.2175  0.2104  0.2066  0.2544  0.2332  0.2335  0.2188  0.2258  0.2254  0.2331  0.2330  0.2331  0.2284  0.1910  0.1977  0.1974  0.1962  0.1965  0.1948  0.2021  0.2021  0.1851  0.1726  0.1832  0.1802  0.1783  0.1786  0.1765  0.1793  0.1715  0.1715  0.1702  0.1821  0.1869  0.1896  0.1894  0.1896  0.1688  0.1743  0.1742  0.1744  0.1709  0.1781  0.1690  0.1785  0.1795  0.1806  0.1806  0.1864  0.0951  0.0951  0.0953  0.0908  0.0908  0.0892  0.0892  0.1010  0.1008  0.1045  0.0162  0.0312  0.0312  0.0086  0.0086  0.0086  0.0086  0.0086  0.0086  0.0086  0.0086  0.0086  0.0086  0.0086  0.0072  0.0086  0.0086  0.0072  0.0086  0.0086  0.0086
OMP4__GCA_001279185.1   0.2507  0.2174  0.2103  0.2066  0.2542  0.2332  0.2334  0.2187  0.2257  0.2253  0.2329  0.2328  0.2329  0.2283  0.1909  0.1976  0.1974  0.1961  0.1964  0.1947  0.2021  0.2021  0.1851  0.1725  0.1831  0.1802  0.1783  0.1786  0.1765  0.1793  0.1714  0.1715  0.1701  0.1820  0.1869  0.1895  0.1893  0.1895  0.1687  0.1743  0.1742  0.1743  0.1709  0.1781  0.1689  0.1785  0.1794  0.1805  0.1805  0.1863  0.0951  0.0951  0.0954  0.0908  0.0908  0.0892  0.0892  0.1011  0.1009  0.1045  0.0162  0.0312  0.0312  0.0086  0.0086  0.0086  0.0086  0.0086  0.0086  0.0086  0.0086  0.0086  0.0086  0.0086  0.0072  0.0086  0.0086  0.0072  0.0086  0.0086  0.0086  0.0000
OMP4__GCA_001279325.1   0.2487  0.2175  0.2104  0.2067  0.2540  0.2306  0.2308  0.2167  0.2237  0.2234  0.2308  0.2308  0.2308  0.2263  0.1890  0.1957  0.1954  0.1942  0.1945  0.1928  0.2001  0.2001  0.1827  0.1707  0.1812  0.1783  0.1764  0.1767  0.1746  0.1770  0.1696  0.1696  0.1683  0.1801  0.1850  0.1876  0.1874  0.1876  0.1669  0.1724  0.1723  0.1725  0.1690  0.1762  0.1671  0.1766  0.1776  0.1787  0.1787  0.1844  0.0934  0.0934  0.0937  0.0891  0.0891  0.0875  0.0875  0.0993  0.0991  0.1028  0.0146  0.0297  0.0297  0.0072  0.0072  0.0072  0.0072  0.0072  0.0072  0.0072  0.0072  0.0072  0.0072  0.0072  0.0057  0.0072  0.0072  0.0057  0.0072  0.0072  0.0072  0.0014  0.0014
OMP4__GCA_000011705.1   0.2488  0.2177  0.2105  0.2068  0.2542  0.2307  0.2310  0.2168  0.2239  0.2235  0.2310  0.2309  0.2310  0.2265  0.1891  0.1958  0.1955  0.1943  0.1946  0.1929  0.2002  0.2002  0.1828  0.1708  0.1813  0.1784  0.1765  0.1768  0.1747  0.1771  0.1697  0.1697  0.1684  0.1802  0.1851  0.1878  0.1875  0.1878  0.1670  0.1725  0.1724  0.1726  0.1691  0.1763  0.1672  0.1767  0.1776  0.1788  0.1788  0.1845  0.0934  0.0934  0.0937  0.0891  0.0891  0.0875  0.0875  0.0993  0.0991  0.1029  0.0146  0.0297  0.0297  0.0072  0.0072  0.0072  0.0072  0.0072  0.0072  0.0072  0.0072  0.0072  0.0072  0.0072  0.0057  0.0072  0.0072  0.0057  0.0072  0.0072  0.0072  0.0014  0.0014  0.0000
OMP4__GCA_000015465.1   0.2488  0.2177  0.2105  0.2068  0.2542  0.2307  0.2310  0.2168  0.2239  0.2235  0.2310  0.2309  0.2310  0.2265  0.1891  0.1958  0.1955  0.1943  0.1946  0.1929  0.2002  0.2002  0.1828  0.1708  0.1813  0.1784  0.1765  0.1768  0.1747  0.1771  0.1697  0.1697  0.1684  0.1802  0.1851  0.1878  0.1875  0.1878  0.1670  0.1725  0.1724  0.1726  0.1691  0.1763  0.1672  0.1767  0.1776  0.1788  0.1788  0.1845  0.0934  0.0934  0.0937  0.0891  0.0891  0.0875  0.0875  0.0993  0.0991  0.1029  0.0146  0.0297  0.0297  0.0072  0.0072  0.0072  0.0072  0.0072  0.0072  0.0072  0.0072  0.0072  0.0072  0.0072  0.0057  0.0072  0.0072  0.0057  0.0072  0.0072  0.0072  0.0014  0.0014  0.0000  0.0000
OMP4__GCA_000152385.1   0.2488  0.2177  0.2105  0.2068  0.2542  0.2307  0.2310  0.2168  0.2239  0.2235  0.2310  0.2309  0.2310  0.2265  0.1891  0.1958  0.1955  0.1943  0.1946  0.1929  0.2002  0.2002  0.1828  0.1708  0.1813  0.1784  0.1765  0.1768  0.1747  0.1771  0.1697  0.1697  0.1684  0.1802  0.1851  0.1878  0.1875  0.1878  0.1670  0.1725  0.1724  0.1726  0.1691  0.1763  0.1672  0.1767  0.1776  0.1788  0.1788  0.1845  0.0934  0.0934  0.0937  0.0891  0.0891  0.0875  0.0875  0.0993  0.0991  0.1029  0.0146  0.0297  0.0297  0.0072  0.0072  0.0072  0.0072  0.0072  0.0072  0.0072  0.0072  0.0072  0.0072  0.0072  0.0057  0.0072  0.0072  0.0057  0.0072  0.0072  0.0072  0.0014  0.0014  0.0000  0.0000  0.0000
OMP4__GCA_000152405.1   0.2488  0.2177  0.2105  0.2068  0.2542  0.2307  0.2310  0.2168  0.2239  0.2235  0.2310  0.2309  0.2310  0.2265  0.1891  0.1958  0.1955  0.1943  0.1946  0.1929  0.2002  0.2002  0.1828  0.1708  0.1813  0.1784  0.1765  0.1768  0.1747  0.1771  0.1697  0.1697  0.1684  0.1802  0.1851  0.1878  0.1875  0.1878  0.1670  0.1725  0.1724  0.1726  0.1691  0.1763  0.1672  0.1767  0.1776  0.1788  0.1788  0.1845  0.0934  0.0934  0.0937  0.0891  0.0891  0.0875  0.0875  0.0993  0.0991  0.1029  0.0146  0.0297  0.0297  0.0072  0.0072  0.0072  0.0072  0.0072  0.0072  0.0072  0.0072  0.0072  0.0072  0.0072  0.0057  0.0072  0.0072  0.0057  0.0072  0.0072  0.0072  0.0014  0.0014  0.0000  0.0000  0.0000  0.0000
OMP4__GCA_000167635.1   0.2488  0.2177  0.2105  0.2068  0.2542  0.2307  0.2310  0.2168  0.2239  0.2235  0.2310  0.2309  0.2310  0.2265  0.1891  0.1958  0.1955  0.1943  0.1946  0.1929  0.2002  0.2002  0.1828  0.1708  0.1813  0.1784  0.1765  0.1768  0.1747  0.1771  0.1697  0.1697  0.1684  0.1802  0.1851  0.1878  0.1875  0.1878  0.1670  0.1725  0.1724  0.1726  0.1691  0.1763  0.1672  0.1767  0.1776  0.1788  0.1788  0.1845  0.0934  0.0934  0.0937  0.0891  0.0891  0.0875  0.0875  0.0993  0.0991  0.1029  0.0146  0.0297  0.0297  0.0072  0.0072  0.0072  0.0072  0.0072  0.0072  0.0072  0.0072  0.0072  0.0072  0.0072  0.0057  0.0072  0.0072  0.0057  0.0072  0.0072  0.0072  0.0014  0.0014  0.0000  0.0000  0.0000  0.0000  0.0000
OMP4__GCA_000169875.1   0.2488  0.2177  0.2105  0.2068  0.2542  0.2307  0.2310  0.2168  0.2239  0.2235  0.2310  0.2309  0.2310  0.2265  0.1891  0.1958  0.1955  0.1943  0.1946  0.1929  0.2002  0.2002  0.1828  0.1708  0.1813  0.1784  0.1765  0.1768  0.1747  0.1771  0.1697  0.1697  0.1684  0.1802  0.1851  0.1878  0.1875  0.1878  0.1670  0.1725  0.1724  0.1726  0.1691  0.1763  0.1672  0.1767  0.1776  0.1788  0.1788  0.1845  0.0934  0.0934  0.0937  0.0891  0.0891  0.0875  0.0875  0.0993  0.0991  0.1029  0.0146  0.0297  0.0297  0.0072  0.0072  0.0072  0.0072  0.0072  0.0072  0.0072  0.0072  0.0072  0.0072  0.0072  0.0057  0.0072  0.0072  0.0057  0.0072  0.0072  0.0072  0.0014  0.0014  0.0000  0.0000  0.0000  0.0000  0.0000  0.0000
OMP4__GCA_000755785.1   0.2488  0.2177  0.2105  0.2068  0.2542  0.2307  0.2310  0.2168  0.2239  0.2235  0.2310  0.2309  0.2310  0.2265  0.1891  0.1958  0.1955  0.1943  0.1946  0.1929  0.2002  0.2002  0.1828  0.1708  0.1813  0.1784  0.1765  0.1768  0.1747  0.1771  0.1697  0.1697  0.1684  0.1802  0.1851  0.1878  0.1875  0.1878  0.1670  0.1725  0.1724  0.1726  0.1691  0.1763  0.1672  0.1767  0.1776  0.1788  0.1788  0.1845  0.0934  0.0934  0.0937  0.0891  0.0891  0.0875  0.0875  0.0993  0.0991  0.1029  0.0146  0.0297  0.0297  0.0072  0.0072  0.0072  0.0072  0.0072  0.0072  0.0072  0.0072  0.0072  0.0072  0.0072  0.0057  0.0072  0.0072  0.0057  0.0072  0.0072  0.0072  0.0014  0.0014  0.0000  0.0000  0.0000  0.0000  0.0000  0.0000  0.0000
OMP4__GCA_000756025.2   0.2488  0.2177  0.2105  0.2068  0.2542  0.2307  0.2310  0.2168  0.2239  0.2235  0.2310  0.2309  0.2310  0.2265  0.1891  0.1958  0.1955  0.1943  0.1946  0.1929  0.2002  0.2002  0.1828  0.1708  0.1813  0.1784  0.1765  0.1768  0.1747  0.1771  0.1697  0.1697  0.1684  0.1802  0.1851  0.1878  0.1875  0.1878  0.1670  0.1725  0.1724  0.1726  0.1691  0.1763  0.1672  0.1767  0.1776  0.1788  0.1788  0.1845  0.0934  0.0934  0.0937  0.0891  0.0891  0.0875  0.0875  0.0993  0.0991  0.1029  0.0146  0.0297  0.0297  0.0072  0.0072  0.0072  0.0072  0.0072  0.0072  0.0072  0.0072  0.0072  0.0072  0.0072  0.0057  0.0072  0.0072  0.0057  0.0072  0.0072  0.0072  0.0014  0.0014  0.0000  0.0000  0.0000  0.0000  0.0000  0.0000  0.0000  0.0000
OMP4__GCA_000757315.2   0.2488  0.2177  0.2105  0.2068  0.2542  0.2307  0.2310  0.2168  0.2239  0.2235  0.2310  0.2309  0.2310  0.2265  0.1891  0.1958  0.1955  0.1943  0.1946  0.1929  0.2002  0.2002  0.1828  0.1708  0.1813  0.1784  0.1765  0.1768  0.1747  0.1771  0.1697  0.1697  0.1684  0.1802  0.1851  0.1878  0.1875  0.1878  0.1670  0.1725  0.1724  0.1726  0.1691  0.1763  0.1672  0.1767  0.1776  0.1788  0.1788  0.1845  0.0934  0.0934  0.0937  0.0891  0.0891  0.0875  0.0875  0.0993  0.0991  0.1029  0.0146  0.0297  0.0297  0.0072  0.0072  0.0072  0.0072  0.0072  0.0072  0.0072  0.0072  0.0072  0.0072  0.0072  0.0057  0.0072  0.0072  0.0057  0.0072  0.0072  0.0072  0.0014  0.0014  0.0000  0.0000  0.0000  0.0000  0.0000  0.0000  0.0000  0.0000  0.0000
OMP4__GCA_000959465.1   0.2488  0.2177  0.2105  0.2068  0.2542  0.2307  0.2310  0.2168  0.2239  0.2235  0.2310  0.2309  0.2310  0.2265  0.1891  0.1958  0.1955  0.1943  0.1946  0.1929  0.2002  0.2002  0.1828  0.1708  0.1813  0.1784  0.1765  0.1768  0.1747  0.1771  0.1697  0.1697  0.1684  0.1802  0.1851  0.1878  0.1875  0.1878  0.1670  0.1725  0.1724  0.1726  0.1691  0.1763  0.1672  0.1767  0.1776  0.1788  0.1788  0.1845  0.0934  0.0934  0.0937  0.0891  0.0891  0.0875  0.0875  0.0993  0.0991  0.1029  0.0146  0.0297  0.0297  0.0072  0.0072  0.0072  0.0072  0.0072  0.0072  0.0072  0.0072  0.0072  0.0072  0.0072  0.0057  0.0072  0.0072  0.0057  0.0072  0.0072  0.0072  0.0014  0.0014  0.0000  0.0000  0.0000  0.0000  0.0000  0.0000  0.0000  0.0000  0.0000  0.0000
OMP4__GCA_000959585.1   0.2488  0.2177  0.2105  0.2068  0.2542  0.2307  0.2310  0.2168  0.2239  0.2235  0.2310  0.2309  0.2310  0.2265  0.1891  0.1958  0.1955  0.1943  0.1946  0.1929  0.2002  0.2002  0.1828  0.1708  0.1813  0.1784  0.1765  0.1768  0.1747  0.1771  0.1697  0.1697  0.1684  0.1802  0.1851  0.1878  0.1875  0.1878  0.1670  0.1725  0.1724  0.1726  0.1691  0.1763  0.1672  0.1767  0.1776  0.1788  0.1788  0.1845  0.0934  0.0934  0.0937  0.0891  0.0891  0.0875  0.0875  0.0993  0.0991  0.1029  0.0146  0.0297  0.0297  0.0072  0.0072  0.0072  0.0072  0.0072  0.0072  0.0072  0.0072  0.0072  0.0072  0.0072  0.0057  0.0072  0.0072  0.0057  0.0072  0.0072  0.0072  0.0014  0.0014  0.0000  0.0000  0.0000  0.0000  0.0000  0.0000  0.0000  0.0000  0.0000  0.0000  0.0000
OMP4__GCA_000959625.1   0.2488  0.2177  0.2105  0.2068  0.2542  0.2307  0.2310  0.2168  0.2239  0.2235  0.2310  0.2309  0.2310  0.2265  0.1891  0.1958  0.1955  0.1943  0.1946  0.1929  0.2002  0.2002  0.1828  0.1708  0.1813  0.1784  0.1765  0.1768  0.1747  0.1771  0.1697  0.1697  0.1684  0.1802  0.1851  0.1878  0.1875  0.1878  0.1670  0.1725  0.1724  0.1726  0.1691  0.1763  0.1672  0.1767  0.1776  0.1788  0.1788  0.1845  0.0934  0.0934  0.0937  0.0891  0.0891  0.0875  0.0875  0.0993  0.0991  0.1029  0.0146  0.0297  0.0297  0.0072  0.0072  0.0072  0.0072  0.0072  0.0072  0.0072  0.0072  0.0072  0.0072  0.0072  0.0057  0.0072  0.0072  0.0057  0.0072  0.0072  0.0072  0.0014  0.0014  0.0000  0.0000  0.0000  0.0000  0.0000  0.0000  0.0000  0.0000  0.0000  0.0000  0.0000  0.0000
OMP4__GCA_000015605.1   0.2508  0.2175  0.2104  0.2066  0.2544  0.2332  0.2335  0.2188  0.2258  0.2254  0.2331  0.2330  0.2331  0.2284  0.1910  0.1977  0.1974  0.1962  0.1965  0.1948  0.2021  0.2021  0.1851  0.1726  0.1832  0.1802  0.1783  0.1786  0.1765  0.1793  0.1715  0.1715  0.1702  0.1821  0.1869  0.1896  0.1894  0.1896  0.1688  0.1743  0.1742  0.1744  0.1709  0.1781  0.1690  0.1785  0.1795  0.1806  0.1806  0.1864  0.0951  0.0951  0.0953  0.0908  0.0908  0.0892  0.0892  0.1010  0.1008  0.1045  0.0162  0.0312  0.0312  0.0086  0.0086  0.0086  0.0086  0.0086  0.0086  0.0086  0.0086  0.0086  0.0086  0.0086  0.0072  0.0086  0.0086  0.0072  0.0086  0.0086  0.0086  0.0000  0.0000  0.0014  0.0014  0.0014  0.0014  0.0014  0.0014  0.0014  0.0014  0.0014  0.0014  0.0014  0.0014  0.0014
OMP4__GCA_000015625.1   0.2508  0.2175  0.2104  0.2066  0.2544  0.2332  0.2335  0.2188  0.2258  0.2254  0.2331  0.2330  0.2331  0.2284  0.1910  0.1977  0.1974  0.1962  0.1965  0.1948  0.2021  0.2021  0.1851  0.1726  0.1832  0.1802  0.1783  0.1786  0.1765  0.1793  0.1715  0.1715  0.1702  0.1821  0.1869  0.1896  0.1894  0.1896  0.1688  0.1743  0.1742  0.1744  0.1709  0.1781  0.1690  0.1785  0.1795  0.1806  0.1806  0.1864  0.0951  0.0951  0.0953  0.0908  0.0908  0.0892  0.0892  0.1010  0.1008  0.1045  0.0162  0.0312  0.0312  0.0086  0.0086  0.0086  0.0086  0.0086  0.0086  0.0086  0.0086  0.0086  0.0086  0.0086  0.0072  0.0086  0.0086  0.0072  0.0086  0.0086  0.0086  0.0000  0.0000  0.0014  0.0014  0.0014  0.0014  0.0014  0.0014  0.0014  0.0014  0.0014  0.0014  0.0014  0.0014  0.0014  0.0000
OMP4__GCA_000153085.1   0.2508  0.2175  0.2104  0.2066  0.2544  0.2332  0.2335  0.2188  0.2258  0.2254  0.2331  0.2330  0.2331  0.2284  0.1910  0.1977  0.1974  0.1962  0.1965  0.1948  0.2021  0.2021  0.1851  0.1726  0.1832  0.1802  0.1783  0.1786  0.1765  0.1793  0.1715  0.1715  0.1702  0.1821  0.1869  0.1896  0.1894  0.1896  0.1688  0.1743  0.1742  0.1744  0.1709  0.1781  0.1690  0.1785  0.1795  0.1806  0.1806  0.1864  0.0951  0.0951  0.0953  0.0908  0.0908  0.0892  0.0892  0.1010  0.1008  0.1045  0.0162  0.0312  0.0312  0.0086  0.0086  0.0086  0.0086  0.0086  0.0086  0.0086  0.0086  0.0086  0.0086  0.0086  0.0072  0.0086  0.0086  0.0072  0.0086  0.0086  0.0086  0.0000  0.0000  0.0014  0.0014  0.0014  0.0014  0.0014  0.0014  0.0014  0.0014  0.0014  0.0014  0.0014  0.0014  0.0014  0.0000  0.0000
OMP4__GCA_000762285.1   0.2508  0.2175  0.2104  0.2066  0.2544  0.2332  0.2335  0.2188  0.2258  0.2254  0.2331  0.2330  0.2331  0.2284  0.1910  0.1977  0.1974  0.1962  0.1965  0.1948  0.2021  0.2021  0.1851  0.1726  0.1832  0.1802  0.1783  0.1786  0.1765  0.1793  0.1715  0.1715  0.1702  0.1821  0.1869  0.1896  0.1894  0.1896  0.1688  0.1743  0.1742  0.1744  0.1709  0.1781  0.1690  0.1785  0.1795  0.1806  0.1806  0.1864  0.0951  0.0951  0.0953  0.0908  0.0908  0.0892  0.0892  0.1010  0.1008  0.1045  0.0162  0.0312  0.0312  0.0086  0.0086  0.0086  0.0086  0.0086  0.0086  0.0086  0.0086  0.0086  0.0086  0.0086  0.0072  0.0086  0.0086  0.0072  0.0086  0.0086  0.0086  0.0000  0.0000  0.0014  0.0014  0.0014  0.0014  0.0014  0.0014  0.0014  0.0014  0.0014  0.0014  0.0014  0.0014  0.0014  0.0000  0.0000  0.0000
OMP4__GCA_000959165.1   0.2508  0.2175  0.2104  0.2066  0.2544  0.2332  0.2335  0.2188  0.2258  0.2254  0.2331  0.2330  0.2331  0.2284  0.1910  0.1977  0.1974  0.1962  0.1965  0.1948  0.2021  0.2021  0.1851  0.1726  0.1832  0.1802  0.1783  0.1786  0.1765  0.1793  0.1715  0.1715  0.1702  0.1821  0.1869  0.1896  0.1894  0.1896  0.1688  0.1743  0.1742  0.1744  0.1709  0.1781  0.1690  0.1785  0.1795  0.1806  0.1806  0.1864  0.0951  0.0951  0.0953  0.0908  0.0908  0.0892  0.0892  0.1010  0.1008  0.1045  0.0162  0.0312  0.0312  0.0086  0.0086  0.0086  0.0086  0.0086  0.0086  0.0086  0.0086  0.0086  0.0086  0.0086  0.0072  0.0086  0.0086  0.0072  0.0086  0.0086  0.0086  0.0000  0.0000  0.0014  0.0014  0.0014  0.0014  0.0014  0.0014  0.0014  0.0014  0.0014  0.0014  0.0014  0.0014  0.0014  0.0000  0.0000  0.0000  0.0000
OMP4__GCA_000959405.1   0.2508  0.2175  0.2104  0.2066  0.2544  0.2332  0.2335  0.2188  0.2258  0.2254  0.2331  0.2330  0.2331  0.2284  0.1910  0.1977  0.1974  0.1962  0.1965  0.1948  0.2021  0.2021  0.1851  0.1726  0.1832  0.1802  0.1783  0.1786  0.1765  0.1793  0.1715  0.1715  0.1702  0.1821  0.1869  0.1896  0.1894  0.1896  0.1688  0.1743  0.1742  0.1744  0.1709  0.1781  0.1690  0.1785  0.1795  0.1806  0.1806  0.1864  0.0951  0.0951  0.0953  0.0908  0.0908  0.0892  0.0892  0.1010  0.1008  0.1045  0.0162  0.0312  0.0312  0.0086  0.0086  0.0086  0.0086  0.0086  0.0086  0.0086  0.0086  0.0086  0.0086  0.0086  0.0072  0.0086  0.0086  0.0072  0.0086  0.0086  0.0086  0.0000  0.0000  0.0014  0.0014  0.0014  0.0014  0.0014  0.0014  0.0014  0.0014  0.0014  0.0014  0.0014  0.0014  0.0014  0.0000  0.0000  0.0000  0.0000  0.0000
OMP4__GCA_000755845.1   0.2490  0.2179  0.2106  0.2069  0.2544  0.2309  0.2312  0.2170  0.2241  0.2237  0.2313  0.2312  0.2313  0.2267  0.1893  0.1960  0.1957  0.1945  0.1947  0.1931  0.2004  0.2004  0.1829  0.1709  0.1815  0.1785  0.1766  0.1769  0.1748  0.1772  0.1698  0.1698  0.1685  0.1802  0.1852  0.1880  0.1877  0.1880  0.1671  0.1727  0.1726  0.1727  0.1692  0.1764  0.1673  0.1768  0.1777  0.1789  0.1789  0.1846  0.0935  0.0935  0.0937  0.0892  0.0892  0.0876  0.0876  0.0994  0.0992  0.1029  0.0146  0.0297  0.0297  0.0072  0.0072  0.0072  0.0072  0.0072  0.0072  0.0072  0.0072  0.0072  0.0072  0.0072  0.0057  0.0072  0.0072  0.0057  0.0072  0.0072  0.0072  0.0014  0.0014  0.0000  0.0000  0.0000  0.0000  0.0000  0.0000  0.0000  0.0000  0.0000  0.0000  0.0000  0.0000  0.0000  0.0014  0.0014  0.0014  0.0014  0.0014  0.0014
OMP4__GCA_000755865.1   0.2488  0.2177  0.2105  0.2068  0.2542  0.2307  0.2310  0.2168  0.2239  0.2235  0.2310  0.2309  0.2310  0.2265  0.1891  0.1958  0.1955  0.1943  0.1946  0.1929  0.2002  0.2002  0.1828  0.1708  0.1813  0.1784  0.1765  0.1768  0.1747  0.1771  0.1697  0.1697  0.1684  0.1802  0.1851  0.1878  0.1875  0.1878  0.1670  0.1725  0.1724  0.1726  0.1691  0.1763  0.1672  0.1767  0.1776  0.1788  0.1788  0.1845  0.0934  0.0934  0.0937  0.0891  0.0891  0.0875  0.0875  0.0993  0.0991  0.1029  0.0146  0.0297  0.0297  0.0072  0.0072  0.0072  0.0072  0.0072  0.0072  0.0072  0.0072  0.0072  0.0072  0.0072  0.0057  0.0072  0.0072  0.0057  0.0072  0.0072  0.0072  0.0014  0.0014  0.0000  0.0000  0.0000  0.0000  0.0000  0.0000  0.0000  0.0000  0.0000  0.0000  0.0000  0.0000  0.0000  0.0014  0.0014  0.0014  0.0014  0.0014  0.0014  0.0000
OMP4__GCA_000755885.1   0.2488  0.2177  0.2105  0.2068  0.2542  0.2307  0.2310  0.2168  0.2239  0.2235  0.2310  0.2309  0.2310  0.2265  0.1891  0.1958  0.1955  0.1943  0.1946  0.1929  0.2002  0.2002  0.1828  0.1708  0.1813  0.1784  0.1765  0.1768  0.1747  0.1771  0.1697  0.1697  0.1684  0.1802  0.1851  0.1878  0.1875  0.1878  0.1670  0.1725  0.1724  0.1726  0.1691  0.1763  0.1672  0.1767  0.1776  0.1788  0.1788  0.1845  0.0934  0.0934  0.0937  0.0891  0.0891  0.0875  0.0875  0.0993  0.0991  0.1029  0.0146  0.0297  0.0297  0.0072  0.0072  0.0072  0.0072  0.0072  0.0072  0.0072  0.0072  0.0072  0.0072  0.0072  0.0057  0.0072  0.0072  0.0057  0.0072  0.0072  0.0072  0.0014  0.0014  0.0000  0.0000  0.0000  0.0000  0.0000  0.0000  0.0000  0.0000  0.0000  0.0000  0.0000  0.0000  0.0000  0.0014  0.0014  0.0014  0.0014  0.0014  0.0014  0.0000  0.0000
OMP4__GCA_000959485.1   0.2488  0.2177  0.2105  0.2068  0.2542  0.2307  0.2310  0.2168  0.2239  0.2235  0.2310  0.2309  0.2310  0.2265  0.1891  0.1958  0.1955  0.1943  0.1946  0.1929  0.2002  0.2002  0.1828  0.1708  0.1813  0.1784  0.1765  0.1768  0.1747  0.1771  0.1697  0.1697  0.1684  0.1802  0.1851  0.1878  0.1875  0.1878  0.1670  0.1725  0.1724  0.1726  0.1691  0.1763  0.1672  0.1767  0.1776  0.1788  0.1788  0.1845  0.0934  0.0934  0.0937  0.0891  0.0891  0.0875  0.0875  0.0993  0.0991  0.1029  0.0146  0.0297  0.0297  0.0072  0.0072  0.0072  0.0072  0.0072  0.0072  0.0072  0.0072  0.0072  0.0072  0.0072  0.0057  0.0072  0.0072  0.0057  0.0072  0.0072  0.0072  0.0014  0.0014  0.0000  0.0000  0.0000  0.0000  0.0000  0.0000  0.0000  0.0000  0.0000  0.0000  0.0000  0.0000  0.0000  0.0014  0.0014  0.0014  0.0014  0.0014  0.0014  0.0000  0.0000  0.0000
OMP4__GCA_001279165.1   0.2486  0.2175  0.2104  0.2066  0.2541  0.2305  0.2308  0.2166  0.2237  0.2233  0.2308  0.2308  0.2308  0.2262  0.1890  0.1956  0.1953  0.1941  0.1944  0.1927  0.2000  0.2000  0.1826  0.1707  0.1812  0.1783  0.1764  0.1767  0.1746  0.1769  0.1695  0.1696  0.1682  0.1801  0.1849  0.1876  0.1873  0.1876  0.1668  0.1724  0.1723  0.1724  0.1690  0.1761  0.1670  0.1765  0.1775  0.1787  0.1787  0.1844  0.0934  0.0934  0.0937  0.0891  0.0891  0.0875  0.0875  0.0993  0.0991  0.1028  0.0146  0.0297  0.0297  0.0072  0.0072  0.0072  0.0072  0.0072  0.0072  0.0072  0.0072  0.0072  0.0072  0.0072  0.0057  0.0072  0.0072  0.0057  0.0072  0.0072  0.0072  0.0014  0.0014  0.0000  0.0000  0.0000  0.0000  0.0000  0.0000  0.0000  0.0000  0.0000  0.0000  0.0000  0.0000  0.0000  0.0014  0.0014  0.0014  0.0014  0.0014  0.0014  0.0000  0.0000  0.0000  0.0000
OMP4__GCA_001279265.1   0.2487  0.2175  0.2104  0.2067  0.2540  0.2306  0.2308  0.2167  0.2237  0.2234  0.2308  0.2308  0.2308  0.2263  0.1890  0.1957  0.1954  0.1942  0.1945  0.1928  0.2001  0.2001  0.1827  0.1707  0.1812  0.1783  0.1764  0.1767  0.1746  0.1770  0.1696  0.1696  0.1683  0.1801  0.1850  0.1876  0.1874  0.1876  0.1669  0.1724  0.1723  0.1725  0.1690  0.1762  0.1671  0.1766  0.1776  0.1787  0.1787  0.1844  0.0934  0.0934  0.0937  0.0891  0.0891  0.0875  0.0875  0.0993  0.0991  0.1028  0.0146  0.0297  0.0297  0.0072  0.0072  0.0072  0.0072  0.0072  0.0072  0.0072  0.0072  0.0072  0.0072  0.0072  0.0057  0.0072  0.0072  0.0057  0.0072  0.0072  0.0072  0.0014  0.0014  0.0000  0.0000  0.0000  0.0000  0.0000  0.0000  0.0000  0.0000  0.0000  0.0000  0.0000  0.0000  0.0000  0.0014  0.0014  0.0014  0.0014  0.0014  0.0014  0.0000  0.0000  0.0000  0.0000  0.0000
OMP4__GCA_000932075.1   0.2469  0.2160  0.2090  0.2051  0.2522  0.2292  0.2295  0.2154  0.2225  0.2221  0.2297  0.2296  0.2297  0.2251  0.1871  0.1942  0.1938  0.1925  0.1929  0.1911  0.1984  0.1984  0.1808  0.1691  0.1796  0.1768  0.1749  0.1752  0.1730  0.1752  0.1681  0.1682  0.1669  0.1785  0.1835  0.1864  0.1861  0.1864  0.1654  0.1706  0.1704  0.1706  0.1676  0.1747  0.1649  0.1744  0.1761  0.1770  0.1770  0.1829  0.0918  0.0918  0.0918  0.0872  0.0872  0.0856  0.0856  0.0973  0.0971  0.1009  0.0131  0.0282  0.0282  0.0057  0.0057  0.0057  0.0057  0.0057  0.0057  0.0057  0.0057  0.0057  0.0057  0.0057  0.0043  0.0057  0.0057  0.0043  0.0057  0.0057  0.0057  0.0029  0.0029  0.0014  0.0014  0.0014  0.0014  0.0014  0.0014  0.0014  0.0014  0.0014  0.0014  0.0014  0.0014  0.0014  0.0029  0.0029  0.0029  0.0029  0.0029  0.0029  0.0014  0.0014  0.0014  0.0014  0.0014  0.0014
OMP4__GCA_000757225.1   0.2477  0.2163  0.2089  0.2049  0.2519  0.2300  0.2303  0.2153  0.2230  0.2226  0.2305  0.2304  0.2305  0.2256  0.1871  0.1943  0.1937  0.1924  0.1928  0.1910  0.1983  0.1983  0.1807  0.1690  0.1795  0.1767  0.1748  0.1751  0.1729  0.1752  0.1680  0.1681  0.1667  0.1783  0.1833  0.1861  0.1861  0.1861  0.1653  0.1704  0.1703  0.1704  0.1675  0.1745  0.1648  0.1743  0.1761  0.1770  0.1770  0.1829  0.0918  0.0918  0.0917  0.0872  0.0872  0.0856  0.0856  0.0973  0.0971  0.1008  0.0131  0.0282  0.0282  0.0057  0.0057  0.0057  0.0057  0.0057  0.0057  0.0057  0.0057  0.0057  0.0057  0.0057  0.0043  0.0057  0.0057  0.0043  0.0057  0.0057  0.0057  0.0029  0.0029  0.0014  0.0014  0.0014  0.0014  0.0014  0.0014  0.0014  0.0014  0.0014  0.0014  0.0014  0.0014  0.0014  0.0029  0.0029  0.0029  0.0029  0.0029  0.0029  0.0014  0.0014  0.0014  0.0014  0.0014  0.0014  0.0000
OMP4__GCA_001327495.1   0.2491  0.2181  0.2113  0.2075  0.2545  0.2317  0.2320  0.2172  0.2244  0.2240  0.2315  0.2315  0.2315  0.2270  0.1889  0.1961  0.1956  0.1943  0.1947  0.1929  0.2002  0.2002  0.1826  0.1710  0.1815  0.1787  0.1767  0.1770  0.1748  0.1773  0.1699  0.1700  0.1687  0.1803  0.1853  0.1882  0.1879  0.1882  0.1671  0.1723  0.1722  0.1724  0.1694  0.1765  0.1669  0.1764  0.1779  0.1790  0.1790  0.1847  0.0934  0.0934  0.0934  0.0892  0.0892  0.0876  0.0876  0.0994  0.0992  0.1026  0.0146  0.0297  0.0297  0.0072  0.0072  0.0072  0.0072  0.0072  0.0072  0.0072  0.0072  0.0072  0.0072  0.0072  0.0057  0.0072  0.0072  0.0057  0.0072  0.0072  0.0072  0.0043  0.0043  0.0029  0.0029  0.0029  0.0029  0.0029  0.0029  0.0029  0.0029  0.0029  0.0029  0.0029  0.0029  0.0029  0.0043  0.0043  0.0043  0.0043  0.0043  0.0043  0.0029  0.0029  0.0029  0.0029  0.0029  0.0029  0.0014  0.0014
OMP4__GCA_000774575.1   0.2447  0.2139  0.2069  0.2031  0.2500  0.2271  0.2273  0.2132  0.2202  0.2198  0.2274  0.2273  0.2274  0.2230  0.1850  0.1921  0.1916  0.1903  0.1907  0.1889  0.1962  0.1962  0.1787  0.1671  0.1776  0.1748  0.1729  0.1732  0.1710  0.1732  0.1661  0.1662  0.1648  0.1768  0.1818  0.1842  0.1840  0.1842  0.1633  0.1685  0.1684  0.1685  0.1656  0.1726  0.1629  0.1724  0.1740  0.1750  0.1750  0.1809  0.0934  0.0934  0.0934  0.0888  0.0888  0.0872  0.0872  0.0989  0.0987  0.1026  0.0146  0.0297  0.0297  0.0072  0.0072  0.0072  0.0072  0.0072  0.0072  0.0072  0.0072  0.0072  0.0072  0.0072  0.0057  0.0072  0.0072  0.0057  0.0072  0.0072  0.0072  0.0043  0.0043  0.0029  0.0029  0.0029  0.0029  0.0029  0.0029  0.0029  0.0029  0.0029  0.0029  0.0029  0.0029  0.0029  0.0043  0.0043  0.0043  0.0043  0.0043  0.0043  0.0029  0.0029  0.0029  0.0029  0.0029  0.0029  0.0014  0.0014  0.0029
OMP4__GCA_000770495.1   0.2472  0.2160  0.2087  0.2051  0.2518  0.2288  0.2291  0.2149  0.2219  0.2218  0.2290  0.2290  0.2290  0.2247  0.1868  0.1939  0.1933  0.1922  0.1926  0.1908  0.1982  0.1982  0.1804  0.1688  0.1793  0.1765  0.1746  0.1749  0.1727  0.1750  0.1679  0.1680  0.1666  0.1785  0.1835  0.1859  0.1856  0.1859  0.1653  0.1702  0.1701  0.1702  0.1673  0.1744  0.1646  0.1741  0.1757  0.1769  0.1769  0.1827  0.0918  0.0918  0.0916  0.0870  0.0870  0.0855  0.0855  0.0970  0.0969  0.1008  0.0131  0.0282  0.0282  0.0057  0.0057  0.0057  0.0057  0.0057  0.0057  0.0057  0.0057  0.0057  0.0057  0.0057  0.0043  0.0057  0.0057  0.0043  0.0057  0.0057  0.0057  0.0029  0.0029  0.0014  0.0014  0.0014  0.0014  0.0014  0.0014  0.0014  0.0014  0.0014  0.0014  0.0014  0.0014  0.0014  0.0029  0.0029  0.0029  0.0029  0.0029  0.0029  0.0014  0.0014  0.0014  0.0014  0.0014  0.0014  0.0000  0.0000  0.0014  0.0014
OMP4__GCA_000774175.1   0.2470  0.2156  0.2086  0.2048  0.2521  0.2288  0.2290  0.2149  0.2219  0.2215  0.2290  0.2289  0.2290  0.2246  0.1867  0.1938  0.1936  0.1920  0.1924  0.1906  0.1978  0.1978  0.1804  0.1688  0.1793  0.1765  0.1746  0.1749  0.1727  0.1751  0.1678  0.1679  0.1665  0.1785  0.1835  0.1859  0.1856  0.1859  0.1650  0.1702  0.1701  0.1702  0.1673  0.1743  0.1648  0.1743  0.1758  0.1768  0.1768  0.1827  0.0916  0.0916  0.0916  0.0870  0.0870  0.0855  0.0855  0.0971  0.0969  0.1007  0.0131  0.0282  0.0282  0.0057  0.0057  0.0057  0.0057  0.0057  0.0057  0.0057  0.0057  0.0057  0.0057  0.0057  0.0043  0.0057  0.0057  0.0043  0.0057  0.0057  0.0057  0.0029  0.0029  0.0014  0.0014  0.0014  0.0014  0.0014  0.0014  0.0014  0.0014  0.0014  0.0014  0.0014  0.0014  0.0014  0.0029  0.0029  0.0029  0.0029  0.0029  0.0029  0.0014  0.0014  0.0014  0.0014  0.0014  0.0014  0.0000  0.0000  0.0014  0.0014  0.0000
OMP4__GCA_000932105.1   0.2472  0.2160  0.2087  0.2051  0.2518  0.2288  0.2291  0.2149  0.2219  0.2218  0.2290  0.2290  0.2290  0.2247  0.1868  0.1939  0.1933  0.1922  0.1926  0.1908  0.1982  0.1982  0.1804  0.1688  0.1793  0.1765  0.1746  0.1749  0.1727  0.1750  0.1679  0.1680  0.1666  0.1785  0.1835  0.1859  0.1856  0.1859  0.1653  0.1702  0.1701  0.1702  0.1673  0.1744  0.1646  0.1741  0.1757  0.1769  0.1769  0.1827  0.0918  0.0918  0.0916  0.0870  0.0870  0.0855  0.0855  0.0970  0.0969  0.1008  0.0131  0.0282  0.0282  0.0057  0.0057  0.0057  0.0057  0.0057  0.0057  0.0057  0.0057  0.0057  0.0057  0.0057  0.0043  0.0057  0.0057  0.0043  0.0057  0.0057  0.0057  0.0029  0.0029  0.0014  0.0014  0.0014  0.0014  0.0014  0.0014  0.0014  0.0014  0.0014  0.0014  0.0014  0.0014  0.0014  0.0029  0.0029  0.0029  0.0029  0.0029  0.0029  0.0014  0.0014  0.0014  0.0014  0.0014  0.0014  0.0000  0.0000  0.0014  0.0014  0.0000  0.0000
OMP4__GCA_000774625.1   0.2472  0.2160  0.2087  0.2051  0.2518  0.2288  0.2291  0.2149  0.2219  0.2218  0.2290  0.2290  0.2290  0.2247  0.1868  0.1939  0.1933  0.1922  0.1926  0.1908  0.1982  0.1982  0.1804  0.1688  0.1793  0.1765  0.1746  0.1749  0.1727  0.1750  0.1679  0.1680  0.1666  0.1785  0.1835  0.1859  0.1856  0.1859  0.1653  0.1702  0.1701  0.1702  0.1673  0.1744  0.1646  0.1741  0.1757  0.1769  0.1769  0.1827  0.0918  0.0918  0.0916  0.0870  0.0870  0.0855  0.0855  0.0970  0.0969  0.1008  0.0131  0.0282  0.0282  0.0057  0.0057  0.0057  0.0057  0.0057  0.0057  0.0057  0.0057  0.0057  0.0057  0.0057  0.0043  0.0057  0.0057  0.0043  0.0057  0.0057  0.0057  0.0029  0.0029  0.0014  0.0014  0.0014  0.0014  0.0014  0.0014  0.0014  0.0014  0.0014  0.0014  0.0014  0.0014  0.0014  0.0029  0.0029  0.0029  0.0029  0.0029  0.0029  0.0014  0.0014  0.0014  0.0014  0.0014  0.0014  0.0000  0.0000  0.0014  0.0014  0.0000  0.0000  0.0000
OMP4__GCA_000439695.1   0.2474  0.2163  0.2088  0.2049  0.2527  0.2296  0.2299  0.2151  0.2229  0.2225  0.2301  0.2300  0.2301  0.2254  0.1868  0.1941  0.1935  0.1922  0.1926  0.1908  0.1980  0.1980  0.1805  0.1689  0.1794  0.1766  0.1747  0.1750  0.1728  0.1752  0.1679  0.1680  0.1666  0.1782  0.1832  0.1860  0.1858  0.1860  0.1651  0.1703  0.1702  0.1703  0.1674  0.1744  0.1649  0.1744  0.1760  0.1769  0.1769  0.1827  0.0917  0.0917  0.0917  0.0871  0.0871  0.0855  0.0855  0.0971  0.0969  0.1008  0.0131  0.0282  0.0282  0.0057  0.0057  0.0057  0.0057  0.0057  0.0057  0.0057  0.0057  0.0057  0.0057  0.0057  0.0043  0.0057  0.0057  0.0043  0.0057  0.0057  0.0057  0.0029  0.0029  0.0014  0.0014  0.0014  0.0014  0.0014  0.0014  0.0014  0.0014  0.0014  0.0014  0.0014  0.0014  0.0014  0.0029  0.0029  0.0029  0.0029  0.0029  0.0029  0.0014  0.0014  0.0014  0.0014  0.0014  0.0014  0.0000  0.0000  0.0014  0.0014  0.0000  0.0000  0.0000  0.0000
OMP4__GCA_000445385.1   0.2469  0.2160  0.2090  0.2051  0.2522  0.2292  0.2295  0.2154  0.2225  0.2221  0.2297  0.2296  0.2297  0.2251  0.1871  0.1942  0.1938  0.1925  0.1929  0.1911  0.1984  0.1984  0.1808  0.1691  0.1796  0.1768  0.1749  0.1752  0.1730  0.1752  0.1681  0.1682  0.1669  0.1785  0.1835  0.1864  0.1861  0.1864  0.1654  0.1706  0.1704  0.1706  0.1676  0.1747  0.1649  0.1744  0.1761  0.1770  0.1770  0.1829  0.0918  0.0918  0.0918  0.0872  0.0872  0.0856  0.0856  0.0973  0.0971  0.1009  0.0131  0.0282  0.0282  0.0057  0.0057  0.0057  0.0057  0.0057  0.0057  0.0057  0.0057  0.0057  0.0057  0.0057  0.0043  0.0057  0.0057  0.0043  0.0057  0.0057  0.0057  0.0029  0.0029  0.0014  0.0014  0.0014  0.0014  0.0014  0.0014  0.0014  0.0014  0.0014  0.0014  0.0014  0.0014  0.0014  0.0029  0.0029  0.0029  0.0029  0.0029  0.0029  0.0014  0.0014  0.0014  0.0014  0.0014  0.0014  0.0000  0.0000  0.0014  0.0014  0.0000  0.0000  0.0000  0.0000  0.0000
OMP4__GCA_000774545.1   0.2468  0.2158  0.2088  0.2050  0.2520  0.2290  0.2293  0.2151  0.2222  0.2218  0.2293  0.2292  0.2293  0.2249  0.1868  0.1939  0.1934  0.1922  0.1926  0.1908  0.1980  0.1980  0.1805  0.1689  0.1794  0.1766  0.1747  0.1750  0.1728  0.1750  0.1679  0.1680  0.1666  0.1787  0.1836  0.1861  0.1858  0.1861  0.1651  0.1703  0.1702  0.1703  0.1674  0.1746  0.1647  0.1742  0.1759  0.1769  0.1769  0.1827  0.0918  0.0918  0.0917  0.0871  0.0871  0.0855  0.0855  0.0971  0.0969  0.1008  0.0131  0.0282  0.0282  0.0057  0.0057  0.0057  0.0057  0.0057  0.0057  0.0057  0.0057  0.0057  0.0057  0.0057  0.0043  0.0057  0.0057  0.0043  0.0057  0.0057  0.0057  0.0029  0.0029  0.0014  0.0014  0.0014  0.0014  0.0014  0.0014  0.0014  0.0014  0.0014  0.0014  0.0014  0.0014  0.0014  0.0029  0.0029  0.0029  0.0029  0.0029  0.0029  0.0014  0.0014  0.0014  0.0014  0.0014  0.0014  0.0000  0.0000  0.0014  0.0014  0.0000  0.0000  0.0000  0.0000  0.0000  0.0000
OMP4__GCA_000494855.1   0.2467  0.2160  0.2089  0.2051  0.2520  0.2290  0.2293  0.2154  0.2225  0.2221  0.2297  0.2296  0.2297  0.2251  0.1870  0.1944  0.1938  0.1923  0.1927  0.1911  0.1982  0.1982  0.1809  0.1691  0.1796  0.1768  0.1749  0.1752  0.1729  0.1752  0.1681  0.1682  0.1669  0.1785  0.1835  0.1864  0.1861  0.1864  0.1654  0.1706  0.1704  0.1706  0.1676  0.1747  0.1649  0.1743  0.1761  0.1770  0.1770  0.1829  0.0917  0.0917  0.0917  0.0871  0.0871  0.0856  0.0856  0.0973  0.0971  0.1008  0.0131  0.0282  0.0282  0.0057  0.0057  0.0057  0.0057  0.0057  0.0057  0.0057  0.0057  0.0057  0.0057  0.0057  0.0043  0.0057  0.0057  0.0043  0.0057  0.0057  0.0057  0.0029  0.0029  0.0014  0.0014  0.0014  0.0014  0.0014  0.0014  0.0014  0.0014  0.0014  0.0014  0.0014  0.0014  0.0014  0.0029  0.0029  0.0029  0.0029  0.0029  0.0029  0.0014  0.0014  0.0014  0.0014  0.0014  0.0014  0.0000  0.0000  0.0014  0.0014  0.0000  0.0000  0.0000  0.0000  0.0000  0.0000  0.0000
OMP4__GCA_000774785.1   0.2447  0.2180  0.2110  0.2071  0.2544  0.2271  0.2273  0.2132  0.2203  0.2199  0.2274  0.2273  0.2274  0.2229  0.1852  0.1922  0.1918  0.1905  0.1908  0.1891  0.1964  0.1964  0.1788  0.1672  0.1777  0.1749  0.1730  0.1733  0.1711  0.1733  0.1662  0.1663  0.1649  0.1766  0.1815  0.1846  0.1844  0.1846  0.1635  0.1686  0.1685  0.1686  0.1657  0.1728  0.1631  0.1726  0.1741  0.1752  0.1752  0.1810  0.0902  0.0902  0.0901  0.0855  0.0855  0.0839  0.0839  0.0956  0.0954  0.1027  0.0146  0.0297  0.0297  0.0072  0.0072  0.0072  0.0072  0.0072  0.0072  0.0072  0.0072  0.0072  0.0072  0.0072  0.0057  0.0072  0.0072  0.0057  0.0072  0.0072  0.0072  0.0043  0.0043  0.0029  0.0029  0.0029  0.0029  0.0029  0.0029  0.0029  0.0029  0.0029  0.0029  0.0029  0.0029  0.0029  0.0043  0.0043  0.0043  0.0043  0.0043  0.0043  0.0029  0.0029  0.0029  0.0029  0.0029  0.0029  0.0014  0.0014  0.0029  0.0029  0.0014  0.0014  0.0014  0.0014  0.0014  0.0014  0.0014  0.0014
OMP4__GCA_000774325.1   0.2451  0.2163  0.2093  0.2049  0.2504  0.2288  0.2291  0.2174  0.2221  0.2217  0.2313  0.2313  0.2313  0.2268  0.1888  0.1959  0.1918  0.1941  0.1945  0.1927  0.2000  0.2000  0.1827  0.1709  0.1816  0.1788  0.1769  0.1772  0.1750  0.1774  0.1700  0.1701  0.1688  0.1804  0.1854  0.1883  0.1880  0.1883  0.1673  0.1725  0.1724  0.1725  0.1695  0.1764  0.1671  0.1766  0.1780  0.1792  0.1792  0.1849  0.0934  0.0934  0.0934  0.0888  0.0888  0.0872  0.0872  0.0990  0.0987  0.0991  0.0146  0.0297  0.0297  0.0072  0.0072  0.0072  0.0072  0.0072  0.0072  0.0072  0.0072  0.0072  0.0072  0.0072  0.0057  0.0072  0.0072  0.0057  0.0072  0.0072  0.0072  0.0043  0.0043  0.0029  0.0029  0.0029  0.0029  0.0029  0.0029  0.0029  0.0029  0.0029  0.0029  0.0029  0.0029  0.0029  0.0043  0.0043  0.0043  0.0043  0.0043  0.0043  0.0029  0.0029  0.0029  0.0029  0.0029  0.0029  0.0014  0.0014  0.0029  0.0029  0.0014  0.0014  0.0014  0.0014  0.0014  0.0014  0.0014  0.0014  0.0029
OMP4__GCA_000757245.1   0.2451  0.2163  0.2093  0.2049  0.2504  0.2288  0.2291  0.2174  0.2221  0.2217  0.2313  0.2313  0.2313  0.2268  0.1888  0.1959  0.1918  0.1941  0.1945  0.1927  0.2000  0.2000  0.1827  0.1709  0.1816  0.1788  0.1769  0.1772  0.1750  0.1774  0.1700  0.1701  0.1688  0.1804  0.1854  0.1883  0.1880  0.1883  0.1673  0.1725  0.1724  0.1725  0.1695  0.1764  0.1671  0.1766  0.1780  0.1792  0.1792  0.1849  0.0934  0.0934  0.0934  0.0888  0.0888  0.0872  0.0872  0.0990  0.0987  0.0991  0.0146  0.0297  0.0297  0.0072  0.0072  0.0072  0.0072  0.0072  0.0072  0.0072  0.0072  0.0072  0.0072  0.0072  0.0057  0.0072  0.0072  0.0057  0.0072  0.0072  0.0072  0.0043  0.0043  0.0029  0.0029  0.0029  0.0029  0.0029  0.0029  0.0029  0.0029  0.0029  0.0029  0.0029  0.0029  0.0029  0.0043  0.0043  0.0043  0.0043  0.0043  0.0043  0.0029  0.0029  0.0029  0.0029  0.0029  0.0029  0.0014  0.0014  0.0029  0.0029  0.0014  0.0014  0.0014  0.0014  0.0014  0.0014  0.0014  0.0014  0.0029  0.0000
OMP4__GCA_000011545.1   0.2491  0.2181  0.2113  0.2075  0.2545  0.2317  0.2320  0.2172  0.2244  0.2240  0.2315  0.2315  0.2315  0.2270  0.1889  0.1961  0.1956  0.1943  0.1947  0.1929  0.2002  0.2002  0.1826  0.1710  0.1815  0.1787  0.1767  0.1770  0.1748  0.1773  0.1699  0.1700  0.1687  0.1803  0.1853  0.1882  0.1879  0.1882  0.1671  0.1723  0.1722  0.1724  0.1694  0.1765  0.1669  0.1764  0.1779  0.1790  0.1790  0.1847  0.0934  0.0934  0.0934  0.0892  0.0892  0.0876  0.0876  0.0994  0.0992  0.1026  0.0146  0.0297  0.0297  0.0072  0.0072  0.0072  0.0072  0.0072  0.0072  0.0072  0.0072  0.0072  0.0072  0.0072  0.0057  0.0072  0.0072  0.0057  0.0072  0.0072  0.0072  0.0043  0.0043  0.0029  0.0029  0.0029  0.0029  0.0029  0.0029  0.0029  0.0029  0.0029  0.0029  0.0029  0.0029  0.0029  0.0043  0.0043  0.0043  0.0043  0.0043  0.0043  0.0029  0.0029  0.0029  0.0029  0.0029  0.0029  0.0014  0.0014  0.0000  0.0029  0.0014  0.0014  0.0014  0.0014  0.0014  0.0014  0.0014  0.0014  0.0029  0.0029  0.0029
OMP4__GCA_000959285.1   0.2491  0.2181  0.2113  0.2075  0.2545  0.2317  0.2320  0.2172  0.2244  0.2240  0.2315  0.2315  0.2315  0.2270  0.1889  0.1961  0.1956  0.1943  0.1947  0.1929  0.2002  0.2002  0.1826  0.1710  0.1815  0.1787  0.1767  0.1770  0.1748  0.1773  0.1699  0.1700  0.1687  0.1803  0.1853  0.1882  0.1879  0.1882  0.1671  0.1723  0.1722  0.1724  0.1694  0.1765  0.1669  0.1764  0.1779  0.1790  0.1790  0.1847  0.0934  0.0934  0.0934  0.0892  0.0892  0.0876  0.0876  0.0994  0.0992  0.1026  0.0146  0.0297  0.0297  0.0072  0.0072  0.0072  0.0072  0.0072  0.0072  0.0072  0.0072  0.0072  0.0072  0.0072  0.0057  0.0072  0.0072  0.0057  0.0072  0.0072  0.0072  0.0043  0.0043  0.0029  0.0029  0.0029  0.0029  0.0029  0.0029  0.0029  0.0029  0.0029  0.0029  0.0029  0.0029  0.0029  0.0043  0.0043  0.0043  0.0043  0.0043  0.0043  0.0029  0.0029  0.0029  0.0029  0.0029  0.0029  0.0014  0.0014  0.0000  0.0029  0.0014  0.0014  0.0014  0.0014  0.0014  0.0014  0.0014  0.0014  0.0029  0.0029  0.0029  0.0000
OMP4__GCA_000511915.1   0.2469  0.2160  0.2090  0.2051  0.2522  0.2292  0.2295  0.2154  0.2225  0.2221  0.2297  0.2296  0.2297  0.2251  0.1871  0.1942  0.1938  0.1925  0.1929  0.1911  0.1984  0.1984  0.1808  0.1691  0.1796  0.1768  0.1749  0.1752  0.1730  0.1752  0.1681  0.1682  0.1669  0.1785  0.1835  0.1864  0.1861  0.1864  0.1654  0.1706  0.1704  0.1706  0.1676  0.1747  0.1649  0.1744  0.1761  0.1770  0.1770  0.1829  0.0918  0.0918  0.0918  0.0872  0.0872  0.0856  0.0856  0.0973  0.0971  0.1009  0.0131  0.0282  0.0282  0.0057  0.0057  0.0057  0.0057  0.0057  0.0057  0.0057  0.0057  0.0057  0.0057  0.0057  0.0043  0.0057  0.0057  0.0043  0.0057  0.0057  0.0057  0.0029  0.0029  0.0014  0.0014  0.0014  0.0014  0.0014  0.0014  0.0014  0.0014  0.0014  0.0014  0.0014  0.0014  0.0014  0.0029  0.0029  0.0029  0.0029  0.0029  0.0029  0.0014  0.0014  0.0014  0.0014  0.0014  0.0014  0.0000  0.0000  0.0014  0.0014  0.0000  0.0000  0.0000  0.0000  0.0000  0.0000  0.0000  0.0000  0.0014  0.0014  0.0014  0.0014  0.0014
OMP4__GCA_000520895.1   0.2469  0.2160  0.2090  0.2051  0.2522  0.2292  0.2295  0.2154  0.2225  0.2221  0.2297  0.2296  0.2297  0.2251  0.1871  0.1942  0.1938  0.1925  0.1929  0.1911  0.1984  0.1984  0.1808  0.1691  0.1796  0.1768  0.1749  0.1752  0.1730  0.1752  0.1681  0.1682  0.1669  0.1785  0.1835  0.1864  0.1861  0.1864  0.1654  0.1706  0.1704  0.1706  0.1676  0.1747  0.1649  0.1744  0.1761  0.1770  0.1770  0.1829  0.0918  0.0918  0.0918  0.0872  0.0872  0.0856  0.0856  0.0973  0.0971  0.1009  0.0131  0.0282  0.0282  0.0057  0.0057  0.0057  0.0057  0.0057  0.0057  0.0057  0.0057  0.0057  0.0057  0.0057  0.0043  0.0057  0.0057  0.0043  0.0057  0.0057  0.0057  0.0029  0.0029  0.0014  0.0014  0.0014  0.0014  0.0014  0.0014  0.0014  0.0014  0.0014  0.0014  0.0014  0.0014  0.0014  0.0029  0.0029  0.0029  0.0029  0.0029  0.0029  0.0014  0.0014  0.0014  0.0014  0.0014  0.0014  0.0000  0.0000  0.0014  0.0014  0.0000  0.0000  0.0000  0.0000  0.0000  0.0000  0.0000  0.0000  0.0014  0.0014  0.0014  0.0014  0.0014  0.0000
OMP4__GCA_000521645.1   0.2469  0.2160  0.2090  0.2051  0.2522  0.2292  0.2295  0.2154  0.2225  0.2221  0.2297  0.2296  0.2297  0.2251  0.1871  0.1942  0.1938  0.1925  0.1929  0.1911  0.1984  0.1984  0.1808  0.1691  0.1796  0.1768  0.1749  0.1752  0.1730  0.1752  0.1681  0.1682  0.1669  0.1785  0.1835  0.1864  0.1861  0.1864  0.1654  0.1706  0.1704  0.1706  0.1676  0.1747  0.1649  0.1744  0.1761  0.1770  0.1770  0.1829  0.0918  0.0918  0.0918  0.0872  0.0872  0.0856  0.0856  0.0973  0.0971  0.1009  0.0131  0.0282  0.0282  0.0057  0.0057  0.0057  0.0057  0.0057  0.0057  0.0057  0.0057  0.0057  0.0057  0.0057  0.0043  0.0057  0.0057  0.0043  0.0057  0.0057  0.0057  0.0029  0.0029  0.0014  0.0014  0.0014  0.0014  0.0014  0.0014  0.0014  0.0014  0.0014  0.0014  0.0014  0.0014  0.0014  0.0029  0.0029  0.0029  0.0029  0.0029  0.0029  0.0014  0.0014  0.0014  0.0014  0.0014  0.0014  0.0000  0.0000  0.0014  0.0014  0.0000  0.0000  0.0000  0.0000  0.0000  0.0000  0.0000  0.0000  0.0014  0.0014  0.0014  0.0014  0.0014  0.0000  0.0000
OMP4__GCA_000755965.1   0.2468  0.2158  0.2087  0.2050  0.2520  0.2288  0.2291  0.2149  0.2219  0.2215  0.2290  0.2290  0.2290  0.2249  0.1868  0.1939  0.1934  0.1922  0.1926  0.1908  0.1980  0.1980  0.1805  0.1689  0.1794  0.1765  0.1746  0.1749  0.1728  0.1750  0.1679  0.1680  0.1666  0.1785  0.1836  0.1861  0.1858  0.1861  0.1650  0.1703  0.1702  0.1703  0.1674  0.1746  0.1647  0.1742  0.1757  0.1769  0.1769  0.1827  0.0918  0.0918  0.0916  0.0871  0.0871  0.0855  0.0855  0.0970  0.0969  0.1007  0.0131  0.0282  0.0282  0.0057  0.0057  0.0057  0.0057  0.0057  0.0057  0.0057  0.0057  0.0057  0.0057  0.0057  0.0043  0.0057  0.0057  0.0043  0.0057  0.0057  0.0057  0.0029  0.0029  0.0014  0.0014  0.0014  0.0014  0.0014  0.0014  0.0014  0.0014  0.0014  0.0014  0.0014  0.0014  0.0014  0.0029  0.0029  0.0029  0.0029  0.0029  0.0029  0.0014  0.0014  0.0014  0.0014  0.0014  0.0014  0.0000  0.0000  0.0014  0.0014  0.0000  0.0000  0.0000  0.0000  0.0000  0.0000  0.0000  0.0000  0.0014  0.0014  0.0014  0.0014  0.0014  0.0000  0.0000  0.0000
OMP4__GCA_000756065.1   0.2468  0.2158  0.2087  0.2050  0.2520  0.2288  0.2291  0.2149  0.2219  0.2215  0.2290  0.2290  0.2290  0.2249  0.1868  0.1939  0.1934  0.1922  0.1926  0.1908  0.1980  0.1980  0.1805  0.1689  0.1794  0.1765  0.1746  0.1749  0.1728  0.1750  0.1679  0.1680  0.1666  0.1785  0.1836  0.1861  0.1858  0.1861  0.1650  0.1703  0.1702  0.1703  0.1674  0.1746  0.1647  0.1742  0.1757  0.1769  0.1769  0.1827  0.0918  0.0918  0.0916  0.0871  0.0871  0.0855  0.0855  0.0970  0.0969  0.1007  0.0131  0.0282  0.0282  0.0057  0.0057  0.0057  0.0057  0.0057  0.0057  0.0057  0.0057  0.0057  0.0057  0.0057  0.0043  0.0057  0.0057  0.0043  0.0057  0.0057  0.0057  0.0029  0.0029  0.0014  0.0014  0.0014  0.0014  0.0014  0.0014  0.0014  0.0014  0.0014  0.0014  0.0014  0.0014  0.0014  0.0029  0.0029  0.0029  0.0029  0.0029  0.0029  0.0014  0.0014  0.0014  0.0014  0.0014  0.0014  0.0000  0.0000  0.0014  0.0014  0.0000  0.0000  0.0000  0.0000  0.0000  0.0000  0.0000  0.0000  0.0014  0.0014  0.0014  0.0014  0.0014  0.0000  0.0000  0.0000  0.0000
OMP4__GCA_000757105.1   0.2470  0.2157  0.2088  0.2049  0.2523  0.2289  0.2292  0.2150  0.2221  0.2217  0.2292  0.2293  0.2292  0.2250  0.1868  0.1939  0.1934  0.1921  0.1927  0.1907  0.1981  0.1981  0.1805  0.1689  0.1793  0.1766  0.1747  0.1749  0.1728  0.1752  0.1679  0.1679  0.1666  0.1787  0.1837  0.1860  0.1857  0.1860  0.1651  0.1703  0.1701  0.1703  0.1673  0.1744  0.1649  0.1743  0.1758  0.1768  0.1768  0.1827  0.0917  0.0917  0.0916  0.0871  0.0871  0.0855  0.0855  0.0971  0.0969  0.1007  0.0131  0.0282  0.0282  0.0057  0.0057  0.0057  0.0057  0.0057  0.0057  0.0057  0.0057  0.0057  0.0057  0.0057  0.0043  0.0057  0.0057  0.0043  0.0057  0.0057  0.0057  0.0029  0.0029  0.0014  0.0014  0.0014  0.0014  0.0014  0.0014  0.0014  0.0014  0.0014  0.0014  0.0014  0.0014  0.0014  0.0029  0.0029  0.0029  0.0029  0.0029  0.0029  0.0014  0.0014  0.0014  0.0014  0.0014  0.0014  0.0000  0.0000  0.0014  0.0014  0.0000  0.0000  0.0000  0.0000  0.0000  0.0000  0.0000  0.0000  0.0014  0.0014  0.0014  0.0014  0.0014  0.0000  0.0000  0.0000  0.0000  0.0000
OMP4__GCA_000774185.1   0.2469  0.2160  0.2090  0.2051  0.2522  0.2292  0.2295  0.2154  0.2225  0.2221  0.2297  0.2296  0.2297  0.2251  0.1871  0.1942  0.1938  0.1925  0.1929  0.1911  0.1984  0.1984  0.1808  0.1691  0.1796  0.1768  0.1749  0.1752  0.1730  0.1752  0.1681  0.1682  0.1669  0.1785  0.1835  0.1864  0.1861  0.1864  0.1654  0.1706  0.1704  0.1706  0.1676  0.1747  0.1649  0.1744  0.1761  0.1770  0.1770  0.1829  0.0918  0.0918  0.0918  0.0872  0.0872  0.0856  0.0856  0.0973  0.0971  0.1009  0.0131  0.0282  0.0282  0.0057  0.0057  0.0057  0.0057  0.0057  0.0057  0.0057  0.0057  0.0057  0.0057  0.0057  0.0043  0.0057  0.0057  0.0043  0.0057  0.0057  0.0057  0.0029  0.0029  0.0014  0.0014  0.0014  0.0014  0.0014  0.0014  0.0014  0.0014  0.0014  0.0014  0.0014  0.0014  0.0014  0.0029  0.0029  0.0029  0.0029  0.0029  0.0029  0.0014  0.0014  0.0014  0.0014  0.0014  0.0014  0.0000  0.0000  0.0014  0.0014  0.0000  0.0000  0.0000  0.0000  0.0000  0.0000  0.0000  0.0000  0.0014  0.0014  0.0014  0.0014  0.0014  0.0000  0.0000  0.0000  0.0000  0.0000  0.0000
OMP4__GCA_000774275.1   0.2468  0.2160  0.2089  0.2051  0.2521  0.2292  0.2294  0.2152  0.2223  0.2219  0.2295  0.2294  0.2295  0.2251  0.1870  0.1941  0.1936  0.1923  0.1927  0.1909  0.1982  0.1982  0.1806  0.1690  0.1795  0.1767  0.1748  0.1751  0.1729  0.1751  0.1680  0.1681  0.1667  0.1788  0.1838  0.1862  0.1860  0.1862  0.1652  0.1704  0.1703  0.1705  0.1675  0.1746  0.1648  0.1743  0.1760  0.1770  0.1770  0.1828  0.0917  0.0917  0.0917  0.0871  0.0871  0.0856  0.0856  0.0972  0.0970  0.1008  0.0131  0.0282  0.0282  0.0057  0.0057  0.0057  0.0057  0.0057  0.0057  0.0057  0.0057  0.0057  0.0057  0.0057  0.0043  0.0057  0.0057  0.0043  0.0057  0.0057  0.0057  0.0029  0.0029  0.0014  0.0014  0.0014  0.0014  0.0014  0.0014  0.0014  0.0014  0.0014  0.0014  0.0014  0.0014  0.0014  0.0029  0.0029  0.0029  0.0029  0.0029  0.0029  0.0014  0.0014  0.0014  0.0014  0.0014  0.0014  0.0000  0.0000  0.0014  0.0014  0.0000  0.0000  0.0000  0.0000  0.0000  0.0000  0.0000  0.0000  0.0014  0.0014  0.0014  0.0014  0.0014  0.0000  0.0000  0.0000  0.0000  0.0000  0.0000  0.0000
OMP4__GCA_000774405.1   0.2474  0.2160  0.2087  0.2051  0.2521  0.2288  0.2290  0.2149  0.2219  0.2217  0.2290  0.2289  0.2290  0.2246  0.1869  0.1939  0.1933  0.1922  0.1926  0.1908  0.1982  0.1982  0.1804  0.1688  0.1793  0.1765  0.1746  0.1749  0.1727  0.1752  0.1679  0.1680  0.1666  0.1785  0.1835  0.1859  0.1856  0.1859  0.1653  0.1702  0.1701  0.1702  0.1673  0.1743  0.1648  0.1743  0.1758  0.1769  0.1769  0.1827  0.0916  0.0916  0.0916  0.0870  0.0870  0.0855  0.0855  0.0971  0.0969  0.1008  0.0131  0.0282  0.0282  0.0057  0.0057  0.0057  0.0057  0.0057  0.0057  0.0057  0.0057  0.0057  0.0057  0.0057  0.0043  0.0057  0.0057  0.0043  0.0057  0.0057  0.0057  0.0029  0.0029  0.0014  0.0014  0.0014  0.0014  0.0014  0.0014  0.0014  0.0014  0.0014  0.0014  0.0014  0.0014  0.0014  0.0029  0.0029  0.0029  0.0029  0.0029  0.0029  0.0014  0.0014  0.0014  0.0014  0.0014  0.0014  0.0000  0.0000  0.0014  0.0014  0.0000  0.0000  0.0000  0.0000  0.0000  0.0000  0.0000  0.0000  0.0014  0.0014  0.0014  0.0014  0.0014  0.0000  0.0000  0.0000  0.0000  0.0000  0.0000  0.0000  0.0000
OMP4__GCA_000774415.1   0.2469  0.2160  0.2090  0.2051  0.2522  0.2292  0.2295  0.2154  0.2225  0.2221  0.2297  0.2296  0.2297  0.2251  0.1871  0.1942  0.1938  0.1925  0.1929  0.1911  0.1984  0.1984  0.1808  0.1691  0.1796  0.1768  0.1749  0.1752  0.1730  0.1752  0.1681  0.1682  0.1669  0.1785  0.1835  0.1864  0.1861  0.1864  0.1654  0.1706  0.1704  0.1706  0.1676  0.1747  0.1649  0.1744  0.1761  0.1770  0.1770  0.1829  0.0918  0.0918  0.0918  0.0872  0.0872  0.0856  0.0856  0.0973  0.0971  0.1009  0.0131  0.0282  0.0282  0.0057  0.0057  0.0057  0.0057  0.0057  0.0057  0.0057  0.0057  0.0057  0.0057  0.0057  0.0043  0.0057  0.0057  0.0043  0.0057  0.0057  0.0057  0.0029  0.0029  0.0014  0.0014  0.0014  0.0014  0.0014  0.0014  0.0014  0.0014  0.0014  0.0014  0.0014  0.0014  0.0014  0.0029  0.0029  0.0029  0.0029  0.0029  0.0029  0.0014  0.0014  0.0014  0.0014  0.0014  0.0014  0.0000  0.0000  0.0014  0.0014  0.0000  0.0000  0.0000  0.0000  0.0000  0.0000  0.0000  0.0000  0.0014  0.0014  0.0014  0.0014  0.0014  0.0000  0.0000  0.0000  0.0000  0.0000  0.0000  0.0000  0.0000  0.0000
OMP4__GCA_000774565.1   0.2468  0.2158  0.2088  0.2050  0.2520  0.2290  0.2293  0.2151  0.2222  0.2218  0.2293  0.2292  0.2293  0.2249  0.1868  0.1939  0.1934  0.1922  0.1926  0.1908  0.1980  0.1980  0.1805  0.1689  0.1794  0.1766  0.1747  0.1750  0.1728  0.1750  0.1679  0.1680  0.1666  0.1787  0.1836  0.1861  0.1858  0.1861  0.1651  0.1703  0.1702  0.1703  0.1674  0.1746  0.1647  0.1742  0.1759  0.1769  0.1769  0.1827  0.0918  0.0918  0.0917  0.0871  0.0871  0.0855  0.0855  0.0971  0.0969  0.1008  0.0131  0.0282  0.0282  0.0057  0.0057  0.0057  0.0057  0.0057  0.0057  0.0057  0.0057  0.0057  0.0057  0.0057  0.0043  0.0057  0.0057  0.0043  0.0057  0.0057  0.0057  0.0029  0.0029  0.0014  0.0014  0.0014  0.0014  0.0014  0.0014  0.0014  0.0014  0.0014  0.0014  0.0014  0.0014  0.0014  0.0029  0.0029  0.0029  0.0029  0.0029  0.0029  0.0014  0.0014  0.0014  0.0014  0.0014  0.0014  0.0000  0.0000  0.0014  0.0014  0.0000  0.0000  0.0000  0.0000  0.0000  0.0000  0.0000  0.0000  0.0014  0.0014  0.0014  0.0014  0.0014  0.0000  0.0000  0.0000  0.0000  0.0000  0.0000  0.0000  0.0000  0.0000  0.0000
OMP4__GCA_000774685.1   0.2470  0.2159  0.2089  0.2050  0.2524  0.2291  0.2293  0.2152  0.2223  0.2219  0.2295  0.2294  0.2295  0.2249  0.1870  0.1941  0.1936  0.1923  0.1927  0.1909  0.1982  0.1982  0.1807  0.1690  0.1795  0.1767  0.1748  0.1751  0.1729  0.1753  0.1680  0.1681  0.1667  0.1784  0.1834  0.1862  0.1859  0.1862  0.1653  0.1704  0.1703  0.1705  0.1675  0.1746  0.1650  0.1745  0.1760  0.1770  0.1770  0.1828  0.0918  0.0918  0.0917  0.0872  0.0872  0.0856  0.0856  0.0972  0.0970  0.1008  0.0131  0.0282  0.0282  0.0057  0.0057  0.0057  0.0057  0.0057  0.0057  0.0057  0.0057  0.0057  0.0057  0.0057  0.0043  0.0057  0.0057  0.0043  0.0057  0.0057  0.0057  0.0029  0.0029  0.0014  0.0014  0.0014  0.0014  0.0014  0.0014  0.0014  0.0014  0.0014  0.0014  0.0014  0.0014  0.0014  0.0029  0.0029  0.0029  0.0029  0.0029  0.0029  0.0014  0.0014  0.0014  0.0014  0.0014  0.0014  0.0000  0.0000  0.0014  0.0014  0.0000  0.0000  0.0000  0.0000  0.0000  0.0000  0.0000  0.0000  0.0014  0.0014  0.0014  0.0014  0.0014  0.0000  0.0000  0.0000  0.0000  0.0000  0.0000  0.0000  0.0000  0.0000  0.0000  0.0000
OMP4__GCA_000152365.1   0.2470  0.2159  0.2089  0.2050  0.2524  0.2291  0.2293  0.2152  0.2223  0.2219  0.2295  0.2294  0.2295  0.2249  0.1870  0.1941  0.1936  0.1923  0.1927  0.1909  0.1982  0.1982  0.1807  0.1690  0.1795  0.1767  0.1748  0.1751  0.1729  0.1753  0.1680  0.1681  0.1667  0.1784  0.1834  0.1862  0.1859  0.1862  0.1653  0.1704  0.1703  0.1705  0.1675  0.1746  0.1650  0.1745  0.1760  0.1770  0.1770  0.1828  0.0918  0.0918  0.0917  0.0872  0.0872  0.0856  0.0856  0.0972  0.0970  0.1008  0.0131  0.0282  0.0282  0.0057  0.0057  0.0057  0.0057  0.0057  0.0057  0.0057  0.0057  0.0057  0.0057  0.0057  0.0043  0.0057  0.0057  0.0043  0.0057  0.0057  0.0057  0.0029  0.0029  0.0014  0.0014  0.0014  0.0014  0.0014  0.0014  0.0014  0.0014  0.0014  0.0014  0.0014  0.0014  0.0014  0.0029  0.0029  0.0029  0.0029  0.0029  0.0029  0.0014  0.0014  0.0014  0.0014  0.0014  0.0014  0.0000  0.0000  0.0014  0.0014  0.0000  0.0000  0.0000  0.0000  0.0000  0.0000  0.0000  0.0000  0.0014  0.0014  0.0014  0.0014  0.0014  0.0000  0.0000  0.0000  0.0000  0.0000  0.0000  0.0000  0.0000  0.0000  0.0000  0.0000  0.0000
OMP4__GCA_001197955.1   0.2470  0.2159  0.2089  0.2050  0.2524  0.2291  0.2293  0.2152  0.2223  0.2219  0.2295  0.2294  0.2295  0.2249  0.1870  0.1941  0.1936  0.1923  0.1927  0.1909  0.1982  0.1982  0.1807  0.1690  0.1795  0.1767  0.1748  0.1751  0.1729  0.1753  0.1680  0.1681  0.1667  0.1784  0.1834  0.1862  0.1859  0.1862  0.1653  0.1704  0.1703  0.1705  0.1675  0.1746  0.1650  0.1745  0.1760  0.1770  0.1770  0.1828  0.0918  0.0918  0.0917  0.0872  0.0872  0.0856  0.0856  0.0972  0.0970  0.1008  0.0131  0.0282  0.0282  0.0057  0.0057  0.0057  0.0057  0.0057  0.0057  0.0057  0.0057  0.0057  0.0057  0.0057  0.0043  0.0057  0.0057  0.0043  0.0057  0.0057  0.0057  0.0029  0.0029  0.0014  0.0014  0.0014  0.0014  0.0014  0.0014  0.0014  0.0014  0.0014  0.0014  0.0014  0.0014  0.0014  0.0029  0.0029  0.0029  0.0029  0.0029  0.0029  0.0014  0.0014  0.0014  0.0014  0.0014  0.0014  0.0000  0.0000  0.0014  0.0014  0.0000  0.0000  0.0000  0.0000  0.0000  0.0000  0.0000  0.0000  0.0014  0.0014  0.0014  0.0014  0.0014  0.0000  0.0000  0.0000  0.0000  0.0000  0.0000  0.0000  0.0000  0.0000  0.0000  0.0000  0.0000  0.0000
OMP4__GCA_001211305.1   0.2470  0.2158  0.2089  0.2050  0.2524  0.2290  0.2293  0.2151  0.2222  0.2218  0.2294  0.2293  0.2294  0.2248  0.1870  0.1940  0.1937  0.1924  0.1927  0.1910  0.1983  0.1983  0.1806  0.1690  0.1795  0.1767  0.1748  0.1751  0.1729  0.1753  0.1680  0.1680  0.1667  0.1784  0.1834  0.1861  0.1859  0.1861  0.1653  0.1704  0.1703  0.1704  0.1675  0.1746  0.1651  0.1746  0.1759  0.1769  0.1769  0.1828  0.0918  0.0918  0.0917  0.0871  0.0871  0.0855  0.0855  0.0973  0.0971  0.1009  0.0131  0.0282  0.0282  0.0057  0.0057  0.0057  0.0057  0.0057  0.0057  0.0057  0.0057  0.0057  0.0057  0.0057  0.0043  0.0057  0.0057  0.0043  0.0057  0.0057  0.0057  0.0029  0.0029  0.0014  0.0014  0.0014  0.0014  0.0014  0.0014  0.0014  0.0014  0.0014  0.0014  0.0014  0.0014  0.0014  0.0029  0.0029  0.0029  0.0029  0.0029  0.0029  0.0014  0.0014  0.0014  0.0014  0.0014  0.0014  0.0000  0.0000  0.0014  0.0014  0.0000  0.0000  0.0000  0.0000  0.0000  0.0000  0.0000  0.0000  0.0014  0.0014  0.0014  0.0014  0.0014  0.0000  0.0000  0.0000  0.0000  0.0000  0.0000  0.0000  0.0000  0.0000  0.0000  0.0000  0.0000  0.0000  0.0000
OMP4__GCA_001320685.1   0.2471  0.2161  0.2088  0.2051  0.2524  0.2291  0.2294  0.2153  0.2224  0.2220  0.2295  0.2295  0.2295  0.2250  0.1870  0.1941  0.1937  0.1924  0.1928  0.1910  0.1983  0.1983  0.1807  0.1691  0.1796  0.1768  0.1749  0.1751  0.1730  0.1754  0.1681  0.1681  0.1668  0.1784  0.1834  0.1863  0.1860  0.1863  0.1653  0.1705  0.1704  0.1705  0.1676  0.1746  0.1651  0.1746  0.1760  0.1771  0.1771  0.1829  0.0918  0.0918  0.0917  0.0872  0.0872  0.0856  0.0856  0.0973  0.0971  0.1009  0.0131  0.0282  0.0282  0.0057  0.0057  0.0057  0.0057  0.0057  0.0057  0.0057  0.0057  0.0057  0.0057  0.0057  0.0043  0.0057  0.0057  0.0043  0.0057  0.0057  0.0057  0.0029  0.0029  0.0014  0.0014  0.0014  0.0014  0.0014  0.0014  0.0014  0.0014  0.0014  0.0014  0.0014  0.0014  0.0014  0.0029  0.0029  0.0029  0.0029  0.0029  0.0029  0.0014  0.0014  0.0014  0.0014  0.0014  0.0014  0.0000  0.0000  0.0014  0.0014  0.0000  0.0000  0.0000  0.0000  0.0000  0.0000  0.0000  0.0000  0.0014  0.0014  0.0014  0.0014  0.0014  0.0000  0.0000  0.0000  0.0000  0.0000  0.0000  0.0000  0.0000  0.0000  0.0000  0.0000  0.0000  0.0000  0.0000  0.0000
OMP4__GCA_001327255.1   0.2469  0.2160  0.2090  0.2051  0.2522  0.2292  0.2295  0.2154  0.2225  0.2221  0.2297  0.2296  0.2297  0.2251  0.1871  0.1942  0.1938  0.1925  0.1929  0.1911  0.1984  0.1984  0.1808  0.1691  0.1796  0.1768  0.1749  0.1752  0.1730  0.1752  0.1681  0.1682  0.1669  0.1785  0.1835  0.1864  0.1861  0.1864  0.1654  0.1706  0.1704  0.1706  0.1676  0.1747  0.1649  0.1744  0.1761  0.1770  0.1770  0.1829  0.0918  0.0918  0.0918  0.0872  0.0872  0.0856  0.0856  0.0973  0.0971  0.1009  0.0131  0.0282  0.0282  0.0057  0.0057  0.0057  0.0057  0.0057  0.0057  0.0057  0.0057  0.0057  0.0057  0.0057  0.0043  0.0057  0.0057  0.0043  0.0057  0.0057  0.0057  0.0029  0.0029  0.0014  0.0014  0.0014  0.0014  0.0014  0.0014  0.0014  0.0014  0.0014  0.0014  0.0014  0.0014  0.0014  0.0029  0.0029  0.0029  0.0029  0.0029  0.0029  0.0014  0.0014  0.0014  0.0014  0.0014  0.0014  0.0000  0.0000  0.0014  0.0014  0.0000  0.0000  0.0000  0.0000  0.0000  0.0000  0.0000  0.0000  0.0014  0.0014  0.0014  0.0014  0.0014  0.0000  0.0000  0.0000  0.0000  0.0000  0.0000  0.0000  0.0000  0.0000  0.0000  0.0000  0.0000  0.0000  0.0000  0.0000  0.0000
OMP4__GCA_000012785.1   0.2469  0.2162  0.2089  0.2051  0.2523  0.2293  0.2295  0.2154  0.2225  0.2221  0.2297  0.2296  0.2297  0.2251  0.1872  0.1942  0.1939  0.1926  0.1929  0.1912  0.1985  0.1985  0.1808  0.1691  0.1797  0.1769  0.1749  0.1753  0.1730  0.1753  0.1681  0.1682  0.1669  0.1786  0.1836  0.1864  0.1861  0.1864  0.1655  0.1706  0.1704  0.1706  0.1676  0.1748  0.1650  0.1745  0.1761  0.1772  0.1772  0.1829  0.0918  0.0918  0.0918  0.0873  0.0873  0.0857  0.0857  0.0975  0.0973  0.1010  0.0131  0.0282  0.0282  0.0057  0.0057  0.0057  0.0057  0.0057  0.0057  0.0057  0.0057  0.0057  0.0057  0.0057  0.0043  0.0057  0.0057  0.0043  0.0057  0.0057  0.0057  0.0029  0.0029  0.0014  0.0014  0.0014  0.0014  0.0014  0.0014  0.0014  0.0014  0.0014  0.0014  0.0014  0.0014  0.0014  0.0029  0.0029  0.0029  0.0029  0.0029  0.0029  0.0014  0.0014  0.0014  0.0014  0.0014  0.0014  0.0000  0.0000  0.0014  0.0014  0.0000  0.0000  0.0000  0.0000  0.0000  0.0000  0.0000  0.0000  0.0014  0.0014  0.0014  0.0014  0.0014  0.0000  0.0000  0.0000  0.0000  0.0000  0.0000  0.0000  0.0000  0.0000  0.0000  0.0000  0.0000  0.0000  0.0000  0.0000  0.0000  0.0000
OMP4__GCA_000193455.1   0.2469  0.2162  0.2089  0.2051  0.2523  0.2293  0.2295  0.2154  0.2225  0.2221  0.2297  0.2296  0.2297  0.2251  0.1872  0.1942  0.1939  0.1926  0.1929  0.1912  0.1985  0.1985  0.1808  0.1691  0.1797  0.1769  0.1749  0.1753  0.1730  0.1753  0.1681  0.1682  0.1669  0.1786  0.1836  0.1864  0.1861  0.1864  0.1655  0.1706  0.1704  0.1706  0.1676  0.1748  0.1650  0.1745  0.1761  0.1772  0.1772  0.1829  0.0918  0.0918  0.0918  0.0873  0.0873  0.0857  0.0857  0.0975  0.0973  0.1010  0.0131  0.0282  0.0282  0.0057  0.0057  0.0057  0.0057  0.0057  0.0057  0.0057  0.0057  0.0057  0.0057  0.0057  0.0043  0.0057  0.0057  0.0043  0.0057  0.0057  0.0057  0.0029  0.0029  0.0014  0.0014  0.0014  0.0014  0.0014  0.0014  0.0014  0.0014  0.0014  0.0014  0.0014  0.0014  0.0014  0.0029  0.0029  0.0029  0.0029  0.0029  0.0029  0.0014  0.0014  0.0014  0.0014  0.0014  0.0014  0.0000  0.0000  0.0014  0.0014  0.0000  0.0000  0.0000  0.0000  0.0000  0.0000  0.0000  0.0000  0.0014  0.0014  0.0014  0.0014  0.0014  0.0000  0.0000  0.0000  0.0000  0.0000  0.0000  0.0000  0.0000  0.0000  0.0000  0.0000  0.0000  0.0000  0.0000  0.0000  0.0000  0.0000  0.0000
OMP4__GCA_000294635.1   0.2469  0.2162  0.2089  0.2051  0.2523  0.2293  0.2295  0.2154  0.2225  0.2221  0.2297  0.2296  0.2297  0.2251  0.1872  0.1942  0.1939  0.1926  0.1929  0.1912  0.1985  0.1985  0.1808  0.1691  0.1797  0.1769  0.1749  0.1753  0.1730  0.1753  0.1681  0.1682  0.1669  0.1786  0.1836  0.1864  0.1861  0.1864  0.1655  0.1706  0.1704  0.1706  0.1676  0.1748  0.1650  0.1745  0.1761  0.1772  0.1772  0.1829  0.0918  0.0918  0.0918  0.0873  0.0873  0.0857  0.0857  0.0975  0.0973  0.1010  0.0131  0.0282  0.0282  0.0057  0.0057  0.0057  0.0057  0.0057  0.0057  0.0057  0.0057  0.0057  0.0057  0.0057  0.0043  0.0057  0.0057  0.0043  0.0057  0.0057  0.0057  0.0029  0.0029  0.0014  0.0014  0.0014  0.0014  0.0014  0.0014  0.0014  0.0014  0.0014  0.0014  0.0014  0.0014  0.0014  0.0029  0.0029  0.0029  0.0029  0.0029  0.0029  0.0014  0.0014  0.0014  0.0014  0.0014  0.0014  0.0000  0.0000  0.0014  0.0014  0.0000  0.0000  0.0000  0.0000  0.0000  0.0000  0.0000  0.0000  0.0014  0.0014  0.0014  0.0014  0.0014  0.0000  0.0000  0.0000  0.0000  0.0000  0.0000  0.0000  0.0000  0.0000  0.0000  0.0000  0.0000  0.0000  0.0000  0.0000  0.0000  0.0000  0.0000  0.0000
OMP4__GCA_000350505.1   0.2471  0.2161  0.2088  0.2051  0.2524  0.2291  0.2294  0.2153  0.2224  0.2220  0.2295  0.2295  0.2295  0.2250  0.1870  0.1941  0.1937  0.1924  0.1928  0.1910  0.1983  0.1983  0.1807  0.1691  0.1796  0.1768  0.1749  0.1751  0.1730  0.1754  0.1681  0.1681  0.1668  0.1784  0.1834  0.1863  0.1860  0.1863  0.1653  0.1705  0.1704  0.1705  0.1676  0.1746  0.1651  0.1746  0.1760  0.1771  0.1771  0.1829  0.0918  0.0918  0.0917  0.0872  0.0872  0.0856  0.0856  0.0973  0.0971  0.1009  0.0131  0.0282  0.0282  0.0057  0.0057  0.0057  0.0057  0.0057  0.0057  0.0057  0.0057  0.0057  0.0057  0.0057  0.0043  0.0057  0.0057  0.0043  0.0057  0.0057  0.0057  0.0029  0.0029  0.0014  0.0014  0.0014  0.0014  0.0014  0.0014  0.0014  0.0014  0.0014  0.0014  0.0014  0.0014  0.0014  0.0029  0.0029  0.0029  0.0029  0.0029  0.0029  0.0014  0.0014  0.0014  0.0014  0.0014  0.0014  0.0000  0.0000  0.0014  0.0014  0.0000  0.0000  0.0000  0.0000  0.0000  0.0000  0.0000  0.0000  0.0014  0.0014  0.0014  0.0014  0.0014  0.0000  0.0000  0.0000  0.0000  0.0000  0.0000  0.0000  0.0000  0.0000  0.0000  0.0000  0.0000  0.0000  0.0000  0.0000  0.0000  0.0000  0.0000  0.0000  0.0000
OMP4__GCA_000755905.1   0.2471  0.2161  0.2088  0.2050  0.2525  0.2291  0.2294  0.2152  0.2223  0.2219  0.2295  0.2294  0.2295  0.2249  0.1871  0.1941  0.1938  0.1925  0.1927  0.1911  0.1983  0.1983  0.1807  0.1690  0.1796  0.1768  0.1748  0.1752  0.1730  0.1754  0.1680  0.1681  0.1667  0.1785  0.1835  0.1862  0.1859  0.1862  0.1654  0.1704  0.1703  0.1705  0.1675  0.1747  0.1651  0.1746  0.1760  0.1771  0.1771  0.1828  0.0918  0.0918  0.0918  0.0872  0.0872  0.0856  0.0856  0.0974  0.0972  0.1009  0.0131  0.0282  0.0282  0.0057  0.0057  0.0057  0.0057  0.0057  0.0057  0.0057  0.0057  0.0057  0.0057  0.0057  0.0043  0.0057  0.0057  0.0043  0.0057  0.0057  0.0057  0.0029  0.0029  0.0014  0.0014  0.0014  0.0014  0.0014  0.0014  0.0014  0.0014  0.0014  0.0014  0.0014  0.0014  0.0014  0.0029  0.0029  0.0029  0.0029  0.0029  0.0029  0.0014  0.0014  0.0014  0.0014  0.0014  0.0014  0.0000  0.0000  0.0014  0.0014  0.0000  0.0000  0.0000  0.0000  0.0000  0.0000  0.0000  0.0000  0.0014  0.0014  0.0014  0.0014  0.0014  0.0000  0.0000  0.0000  0.0000  0.0000  0.0000  0.0000  0.0000  0.0000  0.0000  0.0000  0.0000  0.0000  0.0000  0.0000  0.0000  0.0000  0.0000  0.0000  0.0000  0.0000
OMP4__GCA_000755925.1   0.2469  0.2162  0.2089  0.2051  0.2523  0.2293  0.2295  0.2154  0.2225  0.2221  0.2297  0.2296  0.2297  0.2251  0.1872  0.1942  0.1939  0.1926  0.1929  0.1912  0.1985  0.1985  0.1808  0.1691  0.1797  0.1769  0.1749  0.1753  0.1730  0.1753  0.1681  0.1682  0.1669  0.1786  0.1836  0.1864  0.1861  0.1864  0.1655  0.1706  0.1704  0.1706  0.1676  0.1748  0.1650  0.1745  0.1761  0.1772  0.1772  0.1829  0.0918  0.0918  0.0918  0.0873  0.0873  0.0857  0.0857  0.0975  0.0973  0.1010  0.0131  0.0282  0.0282  0.0057  0.0057  0.0057  0.0057  0.0057  0.0057  0.0057  0.0057  0.0057  0.0057  0.0057  0.0043  0.0057  0.0057  0.0043  0.0057  0.0057  0.0057  0.0029  0.0029  0.0014  0.0014  0.0014  0.0014  0.0014  0.0014  0.0014  0.0014  0.0014  0.0014  0.0014  0.0014  0.0014  0.0029  0.0029  0.0029  0.0029  0.0029  0.0029  0.0014  0.0014  0.0014  0.0014  0.0014  0.0014  0.0000  0.0000  0.0014  0.0014  0.0000  0.0000  0.0000  0.0000  0.0000  0.0000  0.0000  0.0000  0.0014  0.0014  0.0014  0.0014  0.0014  0.0000  0.0000  0.0000  0.0000  0.0000  0.0000  0.0000  0.0000  0.0000  0.0000  0.0000  0.0000  0.0000  0.0000  0.0000  0.0000  0.0000  0.0000  0.0000  0.0000  0.0000  0.0000
OMP4__GCA_000755945.1   0.2471  0.2161  0.2088  0.2050  0.2525  0.2291  0.2294  0.2152  0.2223  0.2219  0.2295  0.2294  0.2295  0.2249  0.1871  0.1941  0.1938  0.1925  0.1927  0.1911  0.1983  0.1983  0.1807  0.1690  0.1796  0.1768  0.1748  0.1752  0.1730  0.1754  0.1680  0.1681  0.1667  0.1785  0.1835  0.1862  0.1859  0.1862  0.1654  0.1704  0.1703  0.1705  0.1675  0.1747  0.1651  0.1746  0.1760  0.1771  0.1771  0.1828  0.0918  0.0918  0.0918  0.0872  0.0872  0.0856  0.0856  0.0974  0.0972  0.1009  0.0131  0.0282  0.0282  0.0057  0.0057  0.0057  0.0057  0.0057  0.0057  0.0057  0.0057  0.0057  0.0057  0.0057  0.0043  0.0057  0.0057  0.0043  0.0057  0.0057  0.0057  0.0029  0.0029  0.0014  0.0014  0.0014  0.0014  0.0014  0.0014  0.0014  0.0014  0.0014  0.0014  0.0014  0.0014  0.0014  0.0029  0.0029  0.0029  0.0029  0.0029  0.0029  0.0014  0.0014  0.0014  0.0014  0.0014  0.0014  0.0000  0.0000  0.0014  0.0014  0.0000  0.0000  0.0000  0.0000  0.0000  0.0000  0.0000  0.0000  0.0014  0.0014  0.0014  0.0014  0.0014  0.0000  0.0000  0.0000  0.0000  0.0000  0.0000  0.0000  0.0000  0.0000  0.0000  0.0000  0.0000  0.0000  0.0000  0.0000  0.0000  0.0000  0.0000  0.0000  0.0000  0.0000  0.0000  0.0000
OMP4__GCA_000757035.2   0.2469  0.2162  0.2089  0.2051  0.2523  0.2293  0.2295  0.2154  0.2225  0.2221  0.2297  0.2296  0.2297  0.2251  0.1872  0.1942  0.1939  0.1926  0.1929  0.1912  0.1985  0.1985  0.1808  0.1691  0.1797  0.1769  0.1749  0.1753  0.1730  0.1753  0.1681  0.1682  0.1669  0.1786  0.1836  0.1864  0.1861  0.1864  0.1655  0.1706  0.1704  0.1706  0.1676  0.1748  0.1650  0.1745  0.1761  0.1772  0.1772  0.1829  0.0918  0.0918  0.0918  0.0873  0.0873  0.0857  0.0857  0.0975  0.0973  0.1010  0.0131  0.0282  0.0282  0.0057  0.0057  0.0057  0.0057  0.0057  0.0057  0.0057  0.0057  0.0057  0.0057  0.0057  0.0043  0.0057  0.0057  0.0043  0.0057  0.0057  0.0057  0.0029  0.0029  0.0014  0.0014  0.0014  0.0014  0.0014  0.0014  0.0014  0.0014  0.0014  0.0014  0.0014  0.0014  0.0014  0.0029  0.0029  0.0029  0.0029  0.0029  0.0029  0.0014  0.0014  0.0014  0.0014  0.0014  0.0014  0.0000  0.0000  0.0014  0.0014  0.0000  0.0000  0.0000  0.0000  0.0000  0.0000  0.0000  0.0000  0.0014  0.0014  0.0014  0.0014  0.0014  0.0000  0.0000  0.0000  0.0000  0.0000  0.0000  0.0000  0.0000  0.0000  0.0000  0.0000  0.0000  0.0000  0.0000  0.0000  0.0000  0.0000  0.0000  0.0000  0.0000  0.0000  0.0000  0.0000  0.0000
OMP4__GCA_000757055.1   0.2468  0.2160  0.2089  0.2051  0.2521  0.2292  0.2294  0.2152  0.2223  0.2219  0.2295  0.2294  0.2295  0.2251  0.1870  0.1941  0.1936  0.1923  0.1927  0.1909  0.1982  0.1982  0.1806  0.1690  0.1795  0.1767  0.1748  0.1751  0.1729  0.1751  0.1680  0.1681  0.1667  0.1788  0.1838  0.1862  0.1860  0.1862  0.1652  0.1704  0.1703  0.1705  0.1675  0.1746  0.1648  0.1743  0.1760  0.1770  0.1770  0.1828  0.0917  0.0917  0.0917  0.0871  0.0871  0.0856  0.0856  0.0972  0.0970  0.1008  0.0131  0.0282  0.0282  0.0057  0.0057  0.0057  0.0057  0.0057  0.0057  0.0057  0.0057  0.0057  0.0057  0.0057  0.0043  0.0057  0.0057  0.0043  0.0057  0.0057  0.0057  0.0029  0.0029  0.0014  0.0014  0.0014  0.0014  0.0014  0.0014  0.0014  0.0014  0.0014  0.0014  0.0014  0.0014  0.0014  0.0029  0.0029  0.0029  0.0029  0.0029  0.0029  0.0014  0.0014  0.0014  0.0014  0.0014  0.0014  0.0000  0.0000  0.0014  0.0014  0.0000  0.0000  0.0000  0.0000  0.0000  0.0000  0.0000  0.0000  0.0014  0.0014  0.0014  0.0014  0.0014  0.0000  0.0000  0.0000  0.0000  0.0000  0.0000  0.0000  0.0000  0.0000  0.0000  0.0000  0.0000  0.0000  0.0000  0.0000  0.0000  0.0000  0.0000  0.0000  0.0000  0.0000  0.0000  0.0000  0.0000  0.0000
OMP4__GCA_000757095.1   0.2472  0.2163  0.2088  0.2049  0.2524  0.2297  0.2300  0.2151  0.2229  0.2225  0.2301  0.2300  0.2301  0.2255  0.1868  0.1941  0.1934  0.1922  0.1926  0.1908  0.1980  0.1980  0.1805  0.1689  0.1794  0.1766  0.1747  0.1750  0.1728  0.1750  0.1679  0.1680  0.1666  0.1782  0.1832  0.1861  0.1858  0.1861  0.1651  0.1703  0.1702  0.1703  0.1674  0.1746  0.1647  0.1742  0.1759  0.1769  0.1769  0.1827  0.0919  0.0919  0.0917  0.0871  0.0871  0.0855  0.0855  0.0971  0.0969  0.1008  0.0131  0.0282  0.0282  0.0057  0.0057  0.0057  0.0057  0.0057  0.0057  0.0057  0.0057  0.0057  0.0057  0.0057  0.0043  0.0057  0.0057  0.0043  0.0057  0.0057  0.0057  0.0029  0.0029  0.0014  0.0014  0.0014  0.0014  0.0014  0.0014  0.0014  0.0014  0.0014  0.0014  0.0014  0.0014  0.0014  0.0029  0.0029  0.0029  0.0029  0.0029  0.0029  0.0014  0.0014  0.0014  0.0014  0.0014  0.0014  0.0000  0.0000  0.0014  0.0014  0.0000  0.0000  0.0000  0.0000  0.0000  0.0000  0.0000  0.0000  0.0014  0.0014  0.0014  0.0014  0.0014  0.0000  0.0000  0.0000  0.0000  0.0000  0.0000  0.0000  0.0000  0.0000  0.0000  0.0000  0.0000  0.0000  0.0000  0.0000  0.0000  0.0000  0.0000  0.0000  0.0000  0.0000  0.0000  0.0000  0.0000  0.0000  0.0000
OMP4__GCA_000757145.1   0.2473  0.2162  0.2089  0.2053  0.2520  0.2290  0.2293  0.2152  0.2223  0.2221  0.2294  0.2293  0.2294  0.2249  0.1871  0.1942  0.1936  0.1925  0.1929  0.1911  0.1986  0.1986  0.1806  0.1690  0.1795  0.1767  0.1748  0.1751  0.1729  0.1752  0.1681  0.1682  0.1669  0.1784  0.1833  0.1862  0.1859  0.1862  0.1655  0.1704  0.1703  0.1704  0.1675  0.1746  0.1648  0.1743  0.1760  0.1771  0.1771  0.1829  0.0917  0.0917  0.0917  0.0871  0.0871  0.0856  0.0856  0.0972  0.0970  0.1010  0.0131  0.0282  0.0282  0.0057  0.0057  0.0057  0.0057  0.0057  0.0057  0.0057  0.0057  0.0057  0.0057  0.0057  0.0043  0.0057  0.0057  0.0043  0.0057  0.0057  0.0057  0.0029  0.0029  0.0014  0.0014  0.0014  0.0014  0.0014  0.0014  0.0014  0.0014  0.0014  0.0014  0.0014  0.0014  0.0014  0.0029  0.0029  0.0029  0.0029  0.0029  0.0029  0.0014  0.0014  0.0014  0.0014  0.0014  0.0014  0.0000  0.0000  0.0014  0.0014  0.0000  0.0000  0.0000  0.0000  0.0000  0.0000  0.0000  0.0000  0.0014  0.0014  0.0014  0.0014  0.0014  0.0000  0.0000  0.0000  0.0000  0.0000  0.0000  0.0000  0.0000  0.0000  0.0000  0.0000  0.0000  0.0000  0.0000  0.0000  0.0000  0.0000  0.0000  0.0000  0.0000  0.0000  0.0000  0.0000  0.0000  0.0000  0.0000  0.0000
OMP4__GCA_000757255.1   0.2469  0.2162  0.2089  0.2051  0.2523  0.2293  0.2295  0.2154  0.2225  0.2221  0.2297  0.2296  0.2297  0.2251  0.1872  0.1942  0.1939  0.1926  0.1929  0.1912  0.1985  0.1985  0.1808  0.1691  0.1797  0.1769  0.1749  0.1753  0.1730  0.1753  0.1681  0.1682  0.1669  0.1786  0.1836  0.1864  0.1861  0.1864  0.1655  0.1706  0.1704  0.1706  0.1676  0.1748  0.1650  0.1745  0.1761  0.1772  0.1772  0.1829  0.0918  0.0918  0.0918  0.0873  0.0873  0.0857  0.0857  0.0975  0.0973  0.1010  0.0131  0.0282  0.0282  0.0057  0.0057  0.0057  0.0057  0.0057  0.0057  0.0057  0.0057  0.0057  0.0057  0.0057  0.0043  0.0057  0.0057  0.0043  0.0057  0.0057  0.0057  0.0029  0.0029  0.0014  0.0014  0.0014  0.0014  0.0014  0.0014  0.0014  0.0014  0.0014  0.0014  0.0014  0.0014  0.0014  0.0029  0.0029  0.0029  0.0029  0.0029  0.0029  0.0014  0.0014  0.0014  0.0014  0.0014  0.0014  0.0000  0.0000  0.0014  0.0014  0.0000  0.0000  0.0000  0.0000  0.0000  0.0000  0.0000  0.0000  0.0014  0.0014  0.0014  0.0014  0.0014  0.0000  0.0000  0.0000  0.0000  0.0000  0.0000  0.0000  0.0000  0.0000  0.0000  0.0000  0.0000  0.0000  0.0000  0.0000  0.0000  0.0000  0.0000  0.0000  0.0000  0.0000  0.0000  0.0000  0.0000  0.0000  0.0000  0.0000  0.0000
OMP4__GCA_000763555.1   0.2469  0.2162  0.2089  0.2051  0.2523  0.2293  0.2295  0.2154  0.2225  0.2221  0.2297  0.2296  0.2297  0.2251  0.1872  0.1942  0.1939  0.1926  0.1929  0.1912  0.1985  0.1985  0.1808  0.1691  0.1797  0.1769  0.1749  0.1753  0.1730  0.1753  0.1681  0.1682  0.1669  0.1786  0.1836  0.1864  0.1861  0.1864  0.1655  0.1706  0.1704  0.1706  0.1676  0.1748  0.1650  0.1745  0.1761  0.1772  0.1772  0.1829  0.0918  0.0918  0.0918  0.0873  0.0873  0.0857  0.0857  0.0975  0.0973  0.1010  0.0131  0.0282  0.0282  0.0057  0.0057  0.0057  0.0057  0.0057  0.0057  0.0057  0.0057  0.0057  0.0057  0.0057  0.0043  0.0057  0.0057  0.0043  0.0057  0.0057  0.0057  0.0029  0.0029  0.0014  0.0014  0.0014  0.0014  0.0014  0.0014  0.0014  0.0014  0.0014  0.0014  0.0014  0.0014  0.0014  0.0029  0.0029  0.0029  0.0029  0.0029  0.0029  0.0014  0.0014  0.0014  0.0014  0.0014  0.0014  0.0000  0.0000  0.0014  0.0014  0.0000  0.0000  0.0000  0.0000  0.0000  0.0000  0.0000  0.0000  0.0014  0.0014  0.0014  0.0014  0.0014  0.0000  0.0000  0.0000  0.0000  0.0000  0.0000  0.0000  0.0000  0.0000  0.0000  0.0000  0.0000  0.0000  0.0000  0.0000  0.0000  0.0000  0.0000  0.0000  0.0000  0.0000  0.0000  0.0000  0.0000  0.0000  0.0000  0.0000  0.0000  0.0000
OMP4__GCA_000770475.1   0.2468  0.2154  0.2087  0.2048  0.2525  0.2289  0.2291  0.2150  0.2221  0.2217  0.2292  0.2291  0.2292  0.2247  0.1868  0.1939  0.1938  0.1922  0.1926  0.1908  0.1980  0.1980  0.1805  0.1689  0.1794  0.1766  0.1747  0.1749  0.1728  0.1752  0.1679  0.1680  0.1666  0.1782  0.1832  0.1860  0.1858  0.1860  0.1651  0.1703  0.1702  0.1703  0.1674  0.1744  0.1650  0.1745  0.1759  0.1769  0.1769  0.1827  0.0917  0.0917  0.0917  0.0871  0.0871  0.0855  0.0855  0.0971  0.0969  0.1008  0.0131  0.0282  0.0282  0.0057  0.0057  0.0057  0.0057  0.0057  0.0057  0.0057  0.0057  0.0057  0.0057  0.0057  0.0043  0.0057  0.0057  0.0043  0.0057  0.0057  0.0057  0.0029  0.0029  0.0014  0.0014  0.0014  0.0014  0.0014  0.0014  0.0014  0.0014  0.0014  0.0014  0.0014  0.0014  0.0014  0.0029  0.0029  0.0029  0.0029  0.0029  0.0029  0.0014  0.0014  0.0014  0.0014  0.0014  0.0014  0.0000  0.0000  0.0014  0.0014  0.0000  0.0000  0.0000  0.0000  0.0000  0.0000  0.0000  0.0000  0.0014  0.0014  0.0014  0.0014  0.0014  0.0000  0.0000  0.0000  0.0000  0.0000  0.0000  0.0000  0.0000  0.0000  0.0000  0.0000  0.0000  0.0000  0.0000  0.0000  0.0000  0.0000  0.0000  0.0000  0.0000  0.0000  0.0000  0.0000  0.0000  0.0000  0.0000  0.0000  0.0000  0.0000  0.0000
OMP4__GCA_000773345.1   0.2468  0.2159  0.2090  0.2051  0.2521  0.2292  0.2294  0.2153  0.2224  0.2222  0.2295  0.2295  0.2295  0.2250  0.1870  0.1942  0.1938  0.1925  0.1928  0.1910  0.1983  0.1983  0.1808  0.1691  0.1796  0.1768  0.1749  0.1751  0.1730  0.1752  0.1681  0.1681  0.1668  0.1784  0.1834  0.1863  0.1860  0.1863  0.1653  0.1705  0.1704  0.1705  0.1676  0.1746  0.1649  0.1744  0.1760  0.1770  0.1770  0.1829  0.0918  0.0918  0.0917  0.0872  0.0872  0.0856  0.0856  0.0972  0.0970  0.1009  0.0131  0.0282  0.0282  0.0057  0.0057  0.0057  0.0057  0.0057  0.0057  0.0057  0.0057  0.0057  0.0057  0.0057  0.0043  0.0057  0.0057  0.0043  0.0057  0.0057  0.0057  0.0029  0.0029  0.0014  0.0014  0.0014  0.0014  0.0014  0.0014  0.0014  0.0014  0.0014  0.0014  0.0014  0.0014  0.0014  0.0029  0.0029  0.0029  0.0029  0.0029  0.0029  0.0014  0.0014  0.0014  0.0014  0.0014  0.0014  0.0000  0.0000  0.0014  0.0014  0.0000  0.0000  0.0000  0.0000  0.0000  0.0000  0.0000  0.0000  0.0014  0.0014  0.0014  0.0014  0.0014  0.0000  0.0000  0.0000  0.0000  0.0000  0.0000  0.0000  0.0000  0.0000  0.0000  0.0000  0.0000  0.0000  0.0000  0.0000  0.0000  0.0000  0.0000  0.0000  0.0000  0.0000  0.0000  0.0000  0.0000  0.0000  0.0000  0.0000  0.0000  0.0000  0.0000  0.0000
OMP4__GCA_000774245.1   0.2470  0.2160  0.2088  0.2048  0.2527  0.2296  0.2299  0.2150  0.2228  0.2225  0.2301  0.2300  0.2301  0.2254  0.1868  0.1940  0.1938  0.1922  0.1926  0.1907  0.1980  0.1980  0.1805  0.1689  0.1794  0.1766  0.1747  0.1750  0.1728  0.1750  0.1679  0.1680  0.1666  0.1782  0.1832  0.1860  0.1858  0.1860  0.1651  0.1703  0.1702  0.1703  0.1674  0.1744  0.1648  0.1743  0.1759  0.1769  0.1769  0.1827  0.0917  0.0917  0.0917  0.0871  0.0871  0.0855  0.0855  0.0971  0.0969  0.1008  0.0131  0.0282  0.0282  0.0057  0.0057  0.0057  0.0057  0.0057  0.0057  0.0057  0.0057  0.0057  0.0057  0.0057  0.0043  0.0057  0.0057  0.0043  0.0057  0.0057  0.0057  0.0029  0.0029  0.0014  0.0014  0.0014  0.0014  0.0014  0.0014  0.0014  0.0014  0.0014  0.0014  0.0014  0.0014  0.0014  0.0029  0.0029  0.0029  0.0029  0.0029  0.0029  0.0014  0.0014  0.0014  0.0014  0.0014  0.0014  0.0000  0.0000  0.0014  0.0014  0.0000  0.0000  0.0000  0.0000  0.0000  0.0000  0.0000  0.0000  0.0014  0.0014  0.0014  0.0014  0.0014  0.0000  0.0000  0.0000  0.0000  0.0000  0.0000  0.0000  0.0000  0.0000  0.0000  0.0000  0.0000  0.0000  0.0000  0.0000  0.0000  0.0000  0.0000  0.0000  0.0000  0.0000  0.0000  0.0000  0.0000  0.0000  0.0000  0.0000  0.0000  0.0000  0.0000  0.0000  0.0000
OMP4__GCA_000774335.1   0.2468  0.2154  0.2087  0.2048  0.2525  0.2289  0.2291  0.2150  0.2221  0.2217  0.2292  0.2291  0.2292  0.2247  0.1868  0.1939  0.1938  0.1922  0.1926  0.1908  0.1980  0.1980  0.1805  0.1689  0.1794  0.1766  0.1747  0.1749  0.1728  0.1752  0.1679  0.1680  0.1666  0.1782  0.1832  0.1860  0.1858  0.1860  0.1651  0.1703  0.1702  0.1703  0.1674  0.1744  0.1650  0.1745  0.1759  0.1769  0.1769  0.1827  0.0917  0.0917  0.0917  0.0871  0.0871  0.0855  0.0855  0.0971  0.0969  0.1008  0.0131  0.0282  0.0282  0.0057  0.0057  0.0057  0.0057  0.0057  0.0057  0.0057  0.0057  0.0057  0.0057  0.0057  0.0043  0.0057  0.0057  0.0043  0.0057  0.0057  0.0057  0.0029  0.0029  0.0014  0.0014  0.0014  0.0014  0.0014  0.0014  0.0014  0.0014  0.0014  0.0014  0.0014  0.0014  0.0014  0.0029  0.0029  0.0029  0.0029  0.0029  0.0029  0.0014  0.0014  0.0014  0.0014  0.0014  0.0014  0.0000  0.0000  0.0014  0.0014  0.0000  0.0000  0.0000  0.0000  0.0000  0.0000  0.0000  0.0000  0.0014  0.0014  0.0014  0.0014  0.0014  0.0000  0.0000  0.0000  0.0000  0.0000  0.0000  0.0000  0.0000  0.0000  0.0000  0.0000  0.0000  0.0000  0.0000  0.0000  0.0000  0.0000  0.0000  0.0000  0.0000  0.0000  0.0000  0.0000  0.0000  0.0000  0.0000  0.0000  0.0000  0.0000  0.0000  0.0000  0.0000  0.0000
OMP4__GCA_000774345.1   0.2470  0.2159  0.2089  0.2050  0.2524  0.2291  0.2293  0.2152  0.2223  0.2219  0.2295  0.2294  0.2295  0.2249  0.1870  0.1941  0.1936  0.1923  0.1927  0.1909  0.1982  0.1982  0.1807  0.1690  0.1795  0.1767  0.1748  0.1751  0.1729  0.1753  0.1680  0.1681  0.1667  0.1784  0.1834  0.1862  0.1859  0.1862  0.1653  0.1704  0.1703  0.1705  0.1675  0.1746  0.1650  0.1745  0.1760  0.1770  0.1770  0.1828  0.0918  0.0918  0.0917  0.0872  0.0872  0.0856  0.0856  0.0972  0.0970  0.1008  0.0131  0.0282  0.0282  0.0057  0.0057  0.0057  0.0057  0.0057  0.0057  0.0057  0.0057  0.0057  0.0057  0.0057  0.0043  0.0057  0.0057  0.0043  0.0057  0.0057  0.0057  0.0029  0.0029  0.0014  0.0014  0.0014  0.0014  0.0014  0.0014  0.0014  0.0014  0.0014  0.0014  0.0014  0.0014  0.0014  0.0029  0.0029  0.0029  0.0029  0.0029  0.0029  0.0014  0.0014  0.0014  0.0014  0.0014  0.0014  0.0000  0.0000  0.0014  0.0014  0.0000  0.0000  0.0000  0.0000  0.0000  0.0000  0.0000  0.0000  0.0014  0.0014  0.0014  0.0014  0.0014  0.0000  0.0000  0.0000  0.0000  0.0000  0.0000  0.0000  0.0000  0.0000  0.0000  0.0000  0.0000  0.0000  0.0000  0.0000  0.0000  0.0000  0.0000  0.0000  0.0000  0.0000  0.0000  0.0000  0.0000  0.0000  0.0000  0.0000  0.0000  0.0000  0.0000  0.0000  0.0000  0.0000  0.0000
OMP4__GCA_000774645.1   0.2470  0.2159  0.2089  0.2050  0.2524  0.2291  0.2293  0.2152  0.2223  0.2219  0.2295  0.2294  0.2295  0.2249  0.1870  0.1941  0.1936  0.1923  0.1927  0.1909  0.1982  0.1982  0.1807  0.1690  0.1795  0.1767  0.1748  0.1751  0.1729  0.1753  0.1680  0.1681  0.1667  0.1784  0.1834  0.1862  0.1859  0.1862  0.1653  0.1704  0.1703  0.1705  0.1675  0.1746  0.1650  0.1745  0.1760  0.1770  0.1770  0.1828  0.0918  0.0918  0.0917  0.0872  0.0872  0.0856  0.0856  0.0972  0.0970  0.1008  0.0131  0.0282  0.0282  0.0057  0.0057  0.0057  0.0057  0.0057  0.0057  0.0057  0.0057  0.0057  0.0057  0.0057  0.0043  0.0057  0.0057  0.0043  0.0057  0.0057  0.0057  0.0029  0.0029  0.0014  0.0014  0.0014  0.0014  0.0014  0.0014  0.0014  0.0014  0.0014  0.0014  0.0014  0.0014  0.0014  0.0029  0.0029  0.0029  0.0029  0.0029  0.0029  0.0014  0.0014  0.0014  0.0014  0.0014  0.0014  0.0000  0.0000  0.0014  0.0014  0.0000  0.0000  0.0000  0.0000  0.0000  0.0000  0.0000  0.0000  0.0014  0.0014  0.0014  0.0014  0.0014  0.0000  0.0000  0.0000  0.0000  0.0000  0.0000  0.0000  0.0000  0.0000  0.0000  0.0000  0.0000  0.0000  0.0000  0.0000  0.0000  0.0000  0.0000  0.0000  0.0000  0.0000  0.0000  0.0000  0.0000  0.0000  0.0000  0.0000  0.0000  0.0000  0.0000  0.0000  0.0000  0.0000  0.0000  0.0000
OMP4__GCA_000774765.1   0.2470  0.2159  0.2089  0.2050  0.2524  0.2291  0.2293  0.2152  0.2223  0.2219  0.2295  0.2294  0.2295  0.2249  0.1870  0.1941  0.1936  0.1923  0.1927  0.1909  0.1982  0.1982  0.1807  0.1690  0.1795  0.1767  0.1748  0.1751  0.1729  0.1753  0.1680  0.1681  0.1667  0.1784  0.1834  0.1862  0.1859  0.1862  0.1653  0.1704  0.1703  0.1705  0.1675  0.1746  0.1650  0.1745  0.1760  0.1770  0.1770  0.1828  0.0918  0.0918  0.0917  0.0872  0.0872  0.0856  0.0856  0.0972  0.0970  0.1008  0.0131  0.0282  0.0282  0.0057  0.0057  0.0057  0.0057  0.0057  0.0057  0.0057  0.0057  0.0057  0.0057  0.0057  0.0043  0.0057  0.0057  0.0043  0.0057  0.0057  0.0057  0.0029  0.0029  0.0014  0.0014  0.0014  0.0014  0.0014  0.0014  0.0014  0.0014  0.0014  0.0014  0.0014  0.0014  0.0014  0.0029  0.0029  0.0029  0.0029  0.0029  0.0029  0.0014  0.0014  0.0014  0.0014  0.0014  0.0014  0.0000  0.0000  0.0014  0.0014  0.0000  0.0000  0.0000  0.0000  0.0000  0.0000  0.0000  0.0000  0.0014  0.0014  0.0014  0.0014  0.0014  0.0000  0.0000  0.0000  0.0000  0.0000  0.0000  0.0000  0.0000  0.0000  0.0000  0.0000  0.0000  0.0000  0.0000  0.0000  0.0000  0.0000  0.0000  0.0000  0.0000  0.0000  0.0000  0.0000  0.0000  0.0000  0.0000  0.0000  0.0000  0.0000  0.0000  0.0000  0.0000  0.0000  0.0000  0.0000  0.0000
OMP4__GCA_000774805.1   0.2470  0.2159  0.2089  0.2050  0.2524  0.2291  0.2293  0.2152  0.2223  0.2219  0.2295  0.2294  0.2295  0.2249  0.1870  0.1941  0.1936  0.1923  0.1927  0.1909  0.1982  0.1982  0.1807  0.1690  0.1795  0.1767  0.1748  0.1751  0.1729  0.1753  0.1680  0.1681  0.1667  0.1784  0.1834  0.1862  0.1859  0.1862  0.1653  0.1704  0.1703  0.1705  0.1675  0.1746  0.1650  0.1745  0.1760  0.1770  0.1770  0.1828  0.0918  0.0918  0.0917  0.0872  0.0872  0.0856  0.0856  0.0972  0.0970  0.1008  0.0131  0.0282  0.0282  0.0057  0.0057  0.0057  0.0057  0.0057  0.0057  0.0057  0.0057  0.0057  0.0057  0.0057  0.0043  0.0057  0.0057  0.0043  0.0057  0.0057  0.0057  0.0029  0.0029  0.0014  0.0014  0.0014  0.0014  0.0014  0.0014  0.0014  0.0014  0.0014  0.0014  0.0014  0.0014  0.0014  0.0029  0.0029  0.0029  0.0029  0.0029  0.0029  0.0014  0.0014  0.0014  0.0014  0.0014  0.0014  0.0000  0.0000  0.0014  0.0014  0.0000  0.0000  0.0000  0.0000  0.0000  0.0000  0.0000  0.0000  0.0014  0.0014  0.0014  0.0014  0.0014  0.0000  0.0000  0.0000  0.0000  0.0000  0.0000  0.0000  0.0000  0.0000  0.0000  0.0000  0.0000  0.0000  0.0000  0.0000  0.0000  0.0000  0.0000  0.0000  0.0000  0.0000  0.0000  0.0000  0.0000  0.0000  0.0000  0.0000  0.0000  0.0000  0.0000  0.0000  0.0000  0.0000  0.0000  0.0000  0.0000  0.0000
OMP4__GCA_000774815.1   0.2469  0.2160  0.2090  0.2051  0.2522  0.2292  0.2295  0.2154  0.2225  0.2221  0.2297  0.2296  0.2297  0.2251  0.1871  0.1942  0.1938  0.1925  0.1929  0.1911  0.1984  0.1984  0.1808  0.1691  0.1796  0.1768  0.1749  0.1752  0.1730  0.1752  0.1681  0.1682  0.1669  0.1785  0.1835  0.1864  0.1861  0.1864  0.1654  0.1706  0.1704  0.1706  0.1676  0.1747  0.1649  0.1744  0.1761  0.1770  0.1770  0.1829  0.0918  0.0918  0.0918  0.0872  0.0872  0.0856  0.0856  0.0973  0.0971  0.1009  0.0131  0.0282  0.0282  0.0057  0.0057  0.0057  0.0057  0.0057  0.0057  0.0057  0.0057  0.0057  0.0057  0.0057  0.0043  0.0057  0.0057  0.0043  0.0057  0.0057  0.0057  0.0029  0.0029  0.0014  0.0014  0.0014  0.0014  0.0014  0.0014  0.0014  0.0014  0.0014  0.0014  0.0014  0.0014  0.0014  0.0029  0.0029  0.0029  0.0029  0.0029  0.0029  0.0014  0.0014  0.0014  0.0014  0.0014  0.0014  0.0000  0.0000  0.0014  0.0014  0.0000  0.0000  0.0000  0.0000  0.0000  0.0000  0.0000  0.0000  0.0014  0.0014  0.0014  0.0014  0.0014  0.0000  0.0000  0.0000  0.0000  0.0000  0.0000  0.0000  0.0000  0.0000  0.0000  0.0000  0.0000  0.0000  0.0000  0.0000  0.0000  0.0000  0.0000  0.0000  0.0000  0.0000  0.0000  0.0000  0.0000  0.0000  0.0000  0.0000  0.0000  0.0000  0.0000  0.0000  0.0000  0.0000  0.0000  0.0000  0.0000  0.0000  0.0000
OMP4__GCA_000774865.1   0.2468  0.2160  0.2090  0.2051  0.2522  0.2290  0.2293  0.2152  0.2225  0.2221  0.2294  0.2294  0.2294  0.2249  0.1871  0.1942  0.1938  0.1925  0.1929  0.1911  0.1984  0.1984  0.1808  0.1691  0.1796  0.1768  0.1749  0.1752  0.1730  0.1752  0.1681  0.1682  0.1669  0.1785  0.1835  0.1864  0.1861  0.1864  0.1654  0.1706  0.1704  0.1706  0.1676  0.1747  0.1649  0.1744  0.1761  0.1770  0.1770  0.1829  0.0918  0.0918  0.0918  0.0872  0.0872  0.0856  0.0856  0.0973  0.0971  0.1009  0.0131  0.0282  0.0282  0.0057  0.0057  0.0057  0.0057  0.0057  0.0057  0.0057  0.0057  0.0057  0.0057  0.0057  0.0043  0.0057  0.0057  0.0043  0.0057  0.0057  0.0057  0.0029  0.0029  0.0014  0.0014  0.0014  0.0014  0.0014  0.0014  0.0014  0.0014  0.0014  0.0014  0.0014  0.0014  0.0014  0.0029  0.0029  0.0029  0.0029  0.0029  0.0029  0.0014  0.0014  0.0014  0.0014  0.0014  0.0014  0.0000  0.0000  0.0014  0.0014  0.0000  0.0000  0.0000  0.0000  0.0000  0.0000  0.0000  0.0000  0.0014  0.0014  0.0014  0.0014  0.0014  0.0000  0.0000  0.0000  0.0000  0.0000  0.0000  0.0000  0.0000  0.0000  0.0000  0.0000  0.0000  0.0000  0.0000  0.0000  0.0000  0.0000  0.0000  0.0000  0.0000  0.0000  0.0000  0.0000  0.0000  0.0000  0.0000  0.0000  0.0000  0.0000  0.0000  0.0000  0.0000  0.0000  0.0000  0.0000  0.0000  0.0000  0.0000  0.0000
OMP4__GCA_000774885.1   0.2470  0.2159  0.2089  0.2050  0.2524  0.2291  0.2293  0.2152  0.2223  0.2219  0.2295  0.2294  0.2295  0.2249  0.1870  0.1941  0.1936  0.1923  0.1927  0.1909  0.1982  0.1982  0.1807  0.1690  0.1795  0.1767  0.1748  0.1751  0.1729  0.1753  0.1680  0.1681  0.1667  0.1784  0.1834  0.1862  0.1859  0.1862  0.1653  0.1704  0.1703  0.1705  0.1675  0.1746  0.1650  0.1745  0.1760  0.1770  0.1770  0.1828  0.0918  0.0918  0.0917  0.0872  0.0872  0.0856  0.0856  0.0972  0.0970  0.1008  0.0131  0.0282  0.0282  0.0057  0.0057  0.0057  0.0057  0.0057  0.0057  0.0057  0.0057  0.0057  0.0057  0.0057  0.0043  0.0057  0.0057  0.0043  0.0057  0.0057  0.0057  0.0029  0.0029  0.0014  0.0014  0.0014  0.0014  0.0014  0.0014  0.0014  0.0014  0.0014  0.0014  0.0014  0.0014  0.0014  0.0029  0.0029  0.0029  0.0029  0.0029  0.0029  0.0014  0.0014  0.0014  0.0014  0.0014  0.0014  0.0000  0.0000  0.0014  0.0014  0.0000  0.0000  0.0000  0.0000  0.0000  0.0000  0.0000  0.0000  0.0014  0.0014  0.0014  0.0014  0.0014  0.0000  0.0000  0.0000  0.0000  0.0000  0.0000  0.0000  0.0000  0.0000  0.0000  0.0000  0.0000  0.0000  0.0000  0.0000  0.0000  0.0000  0.0000  0.0000  0.0000  0.0000  0.0000  0.0000  0.0000  0.0000  0.0000  0.0000  0.0000  0.0000  0.0000  0.0000  0.0000  0.0000  0.0000  0.0000  0.0000  0.0000  0.0000  0.0000  0.0000
OMP4__GCA_000775045.1   0.2469  0.2160  0.2090  0.2051  0.2522  0.2292  0.2295  0.2154  0.2225  0.2221  0.2297  0.2296  0.2297  0.2251  0.1871  0.1942  0.1938  0.1925  0.1929  0.1911  0.1984  0.1984  0.1808  0.1691  0.1796  0.1768  0.1749  0.1752  0.1730  0.1752  0.1681  0.1682  0.1669  0.1785  0.1835  0.1864  0.1861  0.1864  0.1654  0.1706  0.1704  0.1706  0.1676  0.1747  0.1649  0.1744  0.1761  0.1770  0.1770  0.1829  0.0918  0.0918  0.0918  0.0872  0.0872  0.0856  0.0856  0.0973  0.0971  0.1009  0.0131  0.0282  0.0282  0.0057  0.0057  0.0057  0.0057  0.0057  0.0057  0.0057  0.0057  0.0057  0.0057  0.0057  0.0043  0.0057  0.0057  0.0043  0.0057  0.0057  0.0057  0.0029  0.0029  0.0014  0.0014  0.0014  0.0014  0.0014  0.0014  0.0014  0.0014  0.0014  0.0014  0.0014  0.0014  0.0014  0.0029  0.0029  0.0029  0.0029  0.0029  0.0029  0.0014  0.0014  0.0014  0.0014  0.0014  0.0014  0.0000  0.0000  0.0014  0.0014  0.0000  0.0000  0.0000  0.0000  0.0000  0.0000  0.0000  0.0000  0.0014  0.0014  0.0014  0.0014  0.0014  0.0000  0.0000  0.0000  0.0000  0.0000  0.0000  0.0000  0.0000  0.0000  0.0000  0.0000  0.0000  0.0000  0.0000  0.0000  0.0000  0.0000  0.0000  0.0000  0.0000  0.0000  0.0000  0.0000  0.0000  0.0000  0.0000  0.0000  0.0000  0.0000  0.0000  0.0000  0.0000  0.0000  0.0000  0.0000  0.0000  0.0000  0.0000  0.0000  0.0000  0.0000
OMP4__GCA_000954175.1   0.2471  0.2161  0.2088  0.2050  0.2525  0.2291  0.2294  0.2152  0.2223  0.2219  0.2295  0.2294  0.2295  0.2249  0.1871  0.1941  0.1938  0.1925  0.1927  0.1911  0.1983  0.1983  0.1807  0.1690  0.1796  0.1768  0.1748  0.1752  0.1730  0.1754  0.1680  0.1681  0.1667  0.1785  0.1835  0.1862  0.1859  0.1862  0.1654  0.1704  0.1703  0.1705  0.1675  0.1747  0.1651  0.1746  0.1760  0.1771  0.1771  0.1828  0.0918  0.0918  0.0918  0.0872  0.0872  0.0856  0.0856  0.0974  0.0972  0.1009  0.0131  0.0282  0.0282  0.0057  0.0057  0.0057  0.0057  0.0057  0.0057  0.0057  0.0057  0.0057  0.0057  0.0057  0.0043  0.0057  0.0057  0.0043  0.0057  0.0057  0.0057  0.0029  0.0029  0.0014  0.0014  0.0014  0.0014  0.0014  0.0014  0.0014  0.0014  0.0014  0.0014  0.0014  0.0014  0.0014  0.0029  0.0029  0.0029  0.0029  0.0029  0.0029  0.0014  0.0014  0.0014  0.0014  0.0014  0.0014  0.0000  0.0000  0.0014  0.0014  0.0000  0.0000  0.0000  0.0000  0.0000  0.0000  0.0000  0.0000  0.0014  0.0014  0.0014  0.0014  0.0014  0.0000  0.0000  0.0000  0.0000  0.0000  0.0000  0.0000  0.0000  0.0000  0.0000  0.0000  0.0000  0.0000  0.0000  0.0000  0.0000  0.0000  0.0000  0.0000  0.0000  0.0000  0.0000  0.0000  0.0000  0.0000  0.0000  0.0000  0.0000  0.0000  0.0000  0.0000  0.0000  0.0000  0.0000  0.0000  0.0000  0.0000  0.0000  0.0000  0.0000  0.0000  0.0000
OMP4__GCA_000959265.1   0.2471  0.2161  0.2088  0.2050  0.2525  0.2291  0.2294  0.2152  0.2223  0.2219  0.2295  0.2294  0.2295  0.2249  0.1871  0.1941  0.1938  0.1925  0.1927  0.1911  0.1983  0.1983  0.1807  0.1690  0.1796  0.1768  0.1748  0.1752  0.1730  0.1754  0.1680  0.1681  0.1667  0.1785  0.1835  0.1862  0.1859  0.1862  0.1654  0.1704  0.1703  0.1705  0.1675  0.1747  0.1651  0.1746  0.1760  0.1771  0.1771  0.1828  0.0918  0.0918  0.0918  0.0872  0.0872  0.0856  0.0856  0.0974  0.0972  0.1009  0.0131  0.0282  0.0282  0.0057  0.0057  0.0057  0.0057  0.0057  0.0057  0.0057  0.0057  0.0057  0.0057  0.0057  0.0043  0.0057  0.0057  0.0043  0.0057  0.0057  0.0057  0.0029  0.0029  0.0014  0.0014  0.0014  0.0014  0.0014  0.0014  0.0014  0.0014  0.0014  0.0014  0.0014  0.0014  0.0014  0.0029  0.0029  0.0029  0.0029  0.0029  0.0029  0.0014  0.0014  0.0014  0.0014  0.0014  0.0014  0.0000  0.0000  0.0014  0.0014  0.0000  0.0000  0.0000  0.0000  0.0000  0.0000  0.0000  0.0000  0.0014  0.0014  0.0014  0.0014  0.0014  0.0000  0.0000  0.0000  0.0000  0.0000  0.0000  0.0000  0.0000  0.0000  0.0000  0.0000  0.0000  0.0000  0.0000  0.0000  0.0000  0.0000  0.0000  0.0000  0.0000  0.0000  0.0000  0.0000  0.0000  0.0000  0.0000  0.0000  0.0000  0.0000  0.0000  0.0000  0.0000  0.0000  0.0000  0.0000  0.0000  0.0000  0.0000  0.0000  0.0000  0.0000  0.0000  0.0000
OMP4__GCA_000970935.1   0.2470  0.2159  0.2089  0.2050  0.2524  0.2291  0.2293  0.2152  0.2223  0.2219  0.2295  0.2294  0.2295  0.2249  0.1870  0.1941  0.1936  0.1923  0.1927  0.1909  0.1982  0.1982  0.1807  0.1690  0.1795  0.1767  0.1748  0.1751  0.1729  0.1753  0.1680  0.1681  0.1667  0.1784  0.1834  0.1862  0.1859  0.1862  0.1653  0.1704  0.1703  0.1705  0.1675  0.1746  0.1650  0.1745  0.1760  0.1770  0.1770  0.1828  0.0918  0.0918  0.0917  0.0872  0.0872  0.0856  0.0856  0.0972  0.0970  0.1008  0.0131  0.0282  0.0282  0.0057  0.0057  0.0057  0.0057  0.0057  0.0057  0.0057  0.0057  0.0057  0.0057  0.0057  0.0043  0.0057  0.0057  0.0043  0.0057  0.0057  0.0057  0.0029  0.0029  0.0014  0.0014  0.0014  0.0014  0.0014  0.0014  0.0014  0.0014  0.0014  0.0014  0.0014  0.0014  0.0014  0.0029  0.0029  0.0029  0.0029  0.0029  0.0029  0.0014  0.0014  0.0014  0.0014  0.0014  0.0014  0.0000  0.0000  0.0014  0.0014  0.0000  0.0000  0.0000  0.0000  0.0000  0.0000  0.0000  0.0000  0.0014  0.0014  0.0014  0.0014  0.0014  0.0000  0.0000  0.0000  0.0000  0.0000  0.0000  0.0000  0.0000  0.0000  0.0000  0.0000  0.0000  0.0000  0.0000  0.0000  0.0000  0.0000  0.0000  0.0000  0.0000  0.0000  0.0000  0.0000  0.0000  0.0000  0.0000  0.0000  0.0000  0.0000  0.0000  0.0000  0.0000  0.0000  0.0000  0.0000  0.0000  0.0000  0.0000  0.0000  0.0000  0.0000  0.0000  0.0000  0.0000
OMP4__GCA_001212065.1   0.2470  0.2158  0.2089  0.2050  0.2524  0.2290  0.2293  0.2151  0.2222  0.2218  0.2294  0.2293  0.2294  0.2248  0.1870  0.1940  0.1937  0.1924  0.1927  0.1910  0.1983  0.1983  0.1806  0.1690  0.1795  0.1767  0.1748  0.1751  0.1729  0.1753  0.1680  0.1680  0.1667  0.1784  0.1834  0.1861  0.1859  0.1861  0.1653  0.1704  0.1703  0.1704  0.1675  0.1746  0.1651  0.1746  0.1759  0.1769  0.1769  0.1828  0.0918  0.0918  0.0917  0.0871  0.0871  0.0855  0.0855  0.0973  0.0971  0.1009  0.0131  0.0282  0.0282  0.0057  0.0057  0.0057  0.0057  0.0057  0.0057  0.0057  0.0057  0.0057  0.0057  0.0057  0.0043  0.0057  0.0057  0.0043  0.0057  0.0057  0.0057  0.0029  0.0029  0.0014  0.0014  0.0014  0.0014  0.0014  0.0014  0.0014  0.0014  0.0014  0.0014  0.0014  0.0014  0.0014  0.0029  0.0029  0.0029  0.0029  0.0029  0.0029  0.0014  0.0014  0.0014  0.0014  0.0014  0.0014  0.0000  0.0000  0.0014  0.0014  0.0000  0.0000  0.0000  0.0000  0.0000  0.0000  0.0000  0.0000  0.0014  0.0014  0.0014  0.0014  0.0014  0.0000  0.0000  0.0000  0.0000  0.0000  0.0000  0.0000  0.0000  0.0000  0.0000  0.0000  0.0000  0.0000  0.0000  0.0000  0.0000  0.0000  0.0000  0.0000  0.0000  0.0000  0.0000  0.0000  0.0000  0.0000  0.0000  0.0000  0.0000  0.0000  0.0000  0.0000  0.0000  0.0000  0.0000  0.0000  0.0000  0.0000  0.0000  0.0000  0.0000  0.0000  0.0000  0.0000  0.0000  0.0000
OMP4__GCA_001277975.1   0.2471  0.2161  0.2088  0.2050  0.2525  0.2291  0.2294  0.2152  0.2223  0.2219  0.2295  0.2294  0.2295  0.2249  0.1871  0.1941  0.1938  0.1925  0.1927  0.1911  0.1983  0.1983  0.1807  0.1690  0.1796  0.1768  0.1748  0.1752  0.1730  0.1754  0.1680  0.1681  0.1667  0.1785  0.1835  0.1862  0.1859  0.1862  0.1654  0.1704  0.1703  0.1705  0.1675  0.1747  0.1651  0.1746  0.1760  0.1771  0.1771  0.1828  0.0918  0.0918  0.0918  0.0872  0.0872  0.0856  0.0856  0.0974  0.0972  0.1009  0.0131  0.0282  0.0282  0.0057  0.0057  0.0057  0.0057  0.0057  0.0057  0.0057  0.0057  0.0057  0.0057  0.0057  0.0043  0.0057  0.0057  0.0043  0.0057  0.0057  0.0057  0.0029  0.0029  0.0014  0.0014  0.0014  0.0014  0.0014  0.0014  0.0014  0.0014  0.0014  0.0014  0.0014  0.0014  0.0014  0.0029  0.0029  0.0029  0.0029  0.0029  0.0029  0.0014  0.0014  0.0014  0.0014  0.0014  0.0014  0.0000  0.0000  0.0014  0.0014  0.0000  0.0000  0.0000  0.0000  0.0000  0.0000  0.0000  0.0000  0.0014  0.0014  0.0014  0.0014  0.0014  0.0000  0.0000  0.0000  0.0000  0.0000  0.0000  0.0000  0.0000  0.0000  0.0000  0.0000  0.0000  0.0000  0.0000  0.0000  0.0000  0.0000  0.0000  0.0000  0.0000  0.0000  0.0000  0.0000  0.0000  0.0000  0.0000  0.0000  0.0000  0.0000  0.0000  0.0000  0.0000  0.0000  0.0000  0.0000  0.0000  0.0000  0.0000  0.0000  0.0000  0.0000  0.0000  0.0000  0.0000  0.0000  0.0000
OMP4__GCA_001318245.1   0.2471  0.2156  0.2087  0.2048  0.2518  0.2289  0.2291  0.2149  0.2220  0.2216  0.2291  0.2290  0.2291  0.2249  0.1867  0.1938  0.1933  0.1920  0.1924  0.1906  0.1979  0.1979  0.1804  0.1688  0.1793  0.1766  0.1746  0.1749  0.1727  0.1749  0.1678  0.1679  0.1665  0.1785  0.1835  0.1861  0.1858  0.1861  0.1650  0.1702  0.1701  0.1702  0.1673  0.1744  0.1646  0.1741  0.1757  0.1768  0.1768  0.1826  0.0918  0.0918  0.0916  0.0870  0.0870  0.0855  0.0855  0.0970  0.0969  0.1007  0.0131  0.0282  0.0282  0.0057  0.0057  0.0057  0.0057  0.0057  0.0057  0.0057  0.0057  0.0057  0.0057  0.0057  0.0043  0.0057  0.0057  0.0043  0.0057  0.0057  0.0057  0.0029  0.0029  0.0014  0.0014  0.0014  0.0014  0.0014  0.0014  0.0014  0.0014  0.0014  0.0014  0.0014  0.0014  0.0014  0.0029  0.0029  0.0029  0.0029  0.0029  0.0029  0.0014  0.0014  0.0014  0.0014  0.0014  0.0014  0.0000  0.0000  0.0014  0.0014  0.0000  0.0000  0.0000  0.0000  0.0000  0.0000  0.0000  0.0000  0.0014  0.0014  0.0014  0.0014  0.0014  0.0000  0.0000  0.0000  0.0000  0.0000  0.0000  0.0000  0.0000  0.0000  0.0000  0.0000  0.0000  0.0000  0.0000  0.0000  0.0000  0.0000  0.0000  0.0000  0.0000  0.0000  0.0000  0.0000  0.0000  0.0000  0.0000  0.0000  0.0000  0.0000  0.0000  0.0000  0.0000  0.0000  0.0000  0.0000  0.0000  0.0000  0.0000  0.0000  0.0000  0.0000  0.0000  0.0000  0.0000  0.0000  0.0000  0.0000
OMP4__GCA_000015905.1   0.2473  0.2162  0.2089  0.2053  0.2520  0.2290  0.2293  0.2152  0.2223  0.2221  0.2294  0.2293  0.2294  0.2249  0.1871  0.1942  0.1936  0.1925  0.1929  0.1911  0.1986  0.1986  0.1806  0.1690  0.1795  0.1767  0.1748  0.1751  0.1729  0.1752  0.1681  0.1682  0.1669  0.1784  0.1833  0.1862  0.1859  0.1862  0.1655  0.1704  0.1703  0.1704  0.1675  0.1746  0.1648  0.1743  0.1760  0.1771  0.1771  0.1829  0.0917  0.0917  0.0917  0.0871  0.0871  0.0856  0.0856  0.0972  0.0970  0.1010  0.0131  0.0282  0.0282  0.0057  0.0057  0.0057  0.0057  0.0057  0.0057  0.0057  0.0057  0.0057  0.0057  0.0057  0.0043  0.0057  0.0057  0.0043  0.0057  0.0057  0.0057  0.0029  0.0029  0.0014  0.0014  0.0014  0.0014  0.0014  0.0014  0.0014  0.0014  0.0014  0.0014  0.0014  0.0014  0.0014  0.0029  0.0029  0.0029  0.0029  0.0029  0.0029  0.0014  0.0014  0.0014  0.0014  0.0014  0.0014  0.0000  0.0000  0.0014  0.0014  0.0000  0.0000  0.0000  0.0000  0.0000  0.0000  0.0000  0.0000  0.0014  0.0014  0.0014  0.0014  0.0014  0.0000  0.0000  0.0000  0.0000  0.0000  0.0000  0.0000  0.0000  0.0000  0.0000  0.0000  0.0000  0.0000  0.0000  0.0000  0.0000  0.0000  0.0000  0.0000  0.0000  0.0000  0.0000  0.0000  0.0000  0.0000  0.0000  0.0000  0.0000  0.0000  0.0000  0.0000  0.0000  0.0000  0.0000  0.0000  0.0000  0.0000  0.0000  0.0000  0.0000  0.0000  0.0000  0.0000  0.0000  0.0000  0.0000  0.0000  0.0000
OMP4__GCA_000015925.1   0.2469  0.2160  0.2090  0.2051  0.2522  0.2292  0.2295  0.2154  0.2225  0.2221  0.2297  0.2296  0.2297  0.2251  0.1871  0.1942  0.1938  0.1925  0.1929  0.1911  0.1984  0.1984  0.1808  0.1691  0.1796  0.1768  0.1749  0.1752  0.1730  0.1752  0.1681  0.1682  0.1669  0.1785  0.1835  0.1864  0.1861  0.1864  0.1654  0.1706  0.1704  0.1706  0.1676  0.1747  0.1649  0.1744  0.1761  0.1770  0.1770  0.1829  0.0918  0.0918  0.0918  0.0872  0.0872  0.0856  0.0856  0.0973  0.0971  0.1009  0.0131  0.0282  0.0282  0.0057  0.0057  0.0057  0.0057  0.0057  0.0057  0.0057  0.0057  0.0057  0.0057  0.0057  0.0043  0.0057  0.0057  0.0043  0.0057  0.0057  0.0057  0.0029  0.0029  0.0014  0.0014  0.0014  0.0014  0.0014  0.0014  0.0014  0.0014  0.0014  0.0014  0.0014  0.0014  0.0014  0.0029  0.0029  0.0029  0.0029  0.0029  0.0029  0.0014  0.0014  0.0014  0.0014  0.0014  0.0014  0.0000  0.0000  0.0014  0.0014  0.0000  0.0000  0.0000  0.0000  0.0000  0.0000  0.0000  0.0000  0.0014  0.0014  0.0014  0.0014  0.0014  0.0000  0.0000  0.0000  0.0000  0.0000  0.0000  0.0000  0.0000  0.0000  0.0000  0.0000  0.0000  0.0000  0.0000  0.0000  0.0000  0.0000  0.0000  0.0000  0.0000  0.0000  0.0000  0.0000  0.0000  0.0000  0.0000  0.0000  0.0000  0.0000  0.0000  0.0000  0.0000  0.0000  0.0000  0.0000  0.0000  0.0000  0.0000  0.0000  0.0000  0.0000  0.0000  0.0000  0.0000  0.0000  0.0000  0.0000  0.0000  0.0000
OMP4__GCA_000152325.1   0.2468  0.2160  0.2089  0.2051  0.2521  0.2292  0.2294  0.2152  0.2223  0.2219  0.2295  0.2294  0.2295  0.2251  0.1870  0.1941  0.1936  0.1923  0.1927  0.1909  0.1982  0.1982  0.1806  0.1690  0.1795  0.1767  0.1748  0.1751  0.1729  0.1751  0.1680  0.1681  0.1667  0.1788  0.1838  0.1862  0.1860  0.1862  0.1652  0.1704  0.1703  0.1705  0.1675  0.1746  0.1648  0.1743  0.1760  0.1770  0.1770  0.1828  0.0917  0.0917  0.0917  0.0871  0.0871  0.0856  0.0856  0.0972  0.0970  0.1008  0.0131  0.0282  0.0282  0.0057  0.0057  0.0057  0.0057  0.0057  0.0057  0.0057  0.0057  0.0057  0.0057  0.0057  0.0043  0.0057  0.0057  0.0043  0.0057  0.0057  0.0057  0.0029  0.0029  0.0014  0.0014  0.0014  0.0014  0.0014  0.0014  0.0014  0.0014  0.0014  0.0014  0.0014  0.0014  0.0014  0.0029  0.0029  0.0029  0.0029  0.0029  0.0029  0.0014  0.0014  0.0014  0.0014  0.0014  0.0014  0.0000  0.0000  0.0014  0.0014  0.0000  0.0000  0.0000  0.0000  0.0000  0.0000  0.0000  0.0000  0.0014  0.0014  0.0014  0.0014  0.0014  0.0000  0.0000  0.0000  0.0000  0.0000  0.0000  0.0000  0.0000  0.0000  0.0000  0.0000  0.0000  0.0000  0.0000  0.0000  0.0000  0.0000  0.0000  0.0000  0.0000  0.0000  0.0000  0.0000  0.0000  0.0000  0.0000  0.0000  0.0000  0.0000  0.0000  0.0000  0.0000  0.0000  0.0000  0.0000  0.0000  0.0000  0.0000  0.0000  0.0000  0.0000  0.0000  0.0000  0.0000  0.0000  0.0000  0.0000  0.0000  0.0000  0.0000
OMP4__GCA_000169715.1   0.2474  0.2163  0.2088  0.2049  0.2527  0.2296  0.2299  0.2151  0.2229  0.2225  0.2301  0.2300  0.2301  0.2254  0.1868  0.1941  0.1935  0.1922  0.1926  0.1908  0.1980  0.1980  0.1805  0.1689  0.1794  0.1766  0.1747  0.1750  0.1728  0.1752  0.1679  0.1680  0.1666  0.1782  0.1832  0.1860  0.1858  0.1860  0.1651  0.1703  0.1702  0.1703  0.1674  0.1744  0.1649  0.1744  0.1760  0.1769  0.1769  0.1827  0.0917  0.0917  0.0917  0.0871  0.0871  0.0855  0.0855  0.0971  0.0969  0.1008  0.0131  0.0282  0.0282  0.0057  0.0057  0.0057  0.0057  0.0057  0.0057  0.0057  0.0057  0.0057  0.0057  0.0057  0.0043  0.0057  0.0057  0.0043  0.0057  0.0057  0.0057  0.0029  0.0029  0.0014  0.0014  0.0014  0.0014  0.0014  0.0014  0.0014  0.0014  0.0014  0.0014  0.0014  0.0014  0.0014  0.0029  0.0029  0.0029  0.0029  0.0029  0.0029  0.0014  0.0014  0.0014  0.0014  0.0014  0.0014  0.0000  0.0000  0.0014  0.0014  0.0000  0.0000  0.0000  0.0000  0.0000  0.0000  0.0000  0.0000  0.0014  0.0014  0.0014  0.0014  0.0014  0.0000  0.0000  0.0000  0.0000  0.0000  0.0000  0.0000  0.0000  0.0000  0.0000  0.0000  0.0000  0.0000  0.0000  0.0000  0.0000  0.0000  0.0000  0.0000  0.0000  0.0000  0.0000  0.0000  0.0000  0.0000  0.0000  0.0000  0.0000  0.0000  0.0000  0.0000  0.0000  0.0000  0.0000  0.0000  0.0000  0.0000  0.0000  0.0000  0.0000  0.0000  0.0000  0.0000  0.0000  0.0000  0.0000  0.0000  0.0000  0.0000  0.0000  0.0000
OMP4__GCA_000182195.1   0.2470  0.2159  0.2089  0.2050  0.2524  0.2291  0.2293  0.2152  0.2223  0.2219  0.2295  0.2294  0.2295  0.2249  0.1870  0.1941  0.1936  0.1923  0.1927  0.1909  0.1982  0.1982  0.1807  0.1690  0.1795  0.1767  0.1748  0.1751  0.1729  0.1753  0.1680  0.1681  0.1667  0.1784  0.1834  0.1862  0.1859  0.1862  0.1653  0.1704  0.1703  0.1705  0.1675  0.1746  0.1650  0.1745  0.1760  0.1770  0.1770  0.1828  0.0918  0.0918  0.0917  0.0872  0.0872  0.0856  0.0856  0.0972  0.0970  0.1008  0.0131  0.0282  0.0282  0.0057  0.0057  0.0057  0.0057  0.0057  0.0057  0.0057  0.0057  0.0057  0.0057  0.0057  0.0043  0.0057  0.0057  0.0043  0.0057  0.0057  0.0057  0.0029  0.0029  0.0014  0.0014  0.0014  0.0014  0.0014  0.0014  0.0014  0.0014  0.0014  0.0014  0.0014  0.0014  0.0014  0.0029  0.0029  0.0029  0.0029  0.0029  0.0029  0.0014  0.0014  0.0014  0.0014  0.0014  0.0014  0.0000  0.0000  0.0014  0.0014  0.0000  0.0000  0.0000  0.0000  0.0000  0.0000  0.0000  0.0000  0.0014  0.0014  0.0014  0.0014  0.0014  0.0000  0.0000  0.0000  0.0000  0.0000  0.0000  0.0000  0.0000  0.0000  0.0000  0.0000  0.0000  0.0000  0.0000  0.0000  0.0000  0.0000  0.0000  0.0000  0.0000  0.0000  0.0000  0.0000  0.0000  0.0000  0.0000  0.0000  0.0000  0.0000  0.0000  0.0000  0.0000  0.0000  0.0000  0.0000  0.0000  0.0000  0.0000  0.0000  0.0000  0.0000  0.0000  0.0000  0.0000  0.0000  0.0000  0.0000  0.0000  0.0000  0.0000  0.0000  0.0000
OMP4__GCA_000182585.2   0.2469  0.2160  0.2090  0.2051  0.2522  0.2292  0.2295  0.2154  0.2225  0.2221  0.2297  0.2296  0.2297  0.2251  0.1871  0.1942  0.1938  0.1925  0.1929  0.1911  0.1984  0.1984  0.1808  0.1691  0.1796  0.1768  0.1749  0.1752  0.1730  0.1752  0.1681  0.1682  0.1669  0.1785  0.1835  0.1864  0.1861  0.1864  0.1654  0.1706  0.1704  0.1706  0.1676  0.1747  0.1649  0.1744  0.1761  0.1770  0.1770  0.1829  0.0918  0.0918  0.0918  0.0872  0.0872  0.0856  0.0856  0.0973  0.0971  0.1009  0.0131  0.0282  0.0282  0.0057  0.0057  0.0057  0.0057  0.0057  0.0057  0.0057  0.0057  0.0057  0.0057  0.0057  0.0043  0.0057  0.0057  0.0043  0.0057  0.0057  0.0057  0.0029  0.0029  0.0014  0.0014  0.0014  0.0014  0.0014  0.0014  0.0014  0.0014  0.0014  0.0014  0.0014  0.0014  0.0014  0.0029  0.0029  0.0029  0.0029  0.0029  0.0029  0.0014  0.0014  0.0014  0.0014  0.0014  0.0014  0.0000  0.0000  0.0014  0.0014  0.0000  0.0000  0.0000  0.0000  0.0000  0.0000  0.0000  0.0000  0.0014  0.0014  0.0014  0.0014  0.0014  0.0000  0.0000  0.0000  0.0000  0.0000  0.0000  0.0000  0.0000  0.0000  0.0000  0.0000  0.0000  0.0000  0.0000  0.0000  0.0000  0.0000  0.0000  0.0000  0.0000  0.0000  0.0000  0.0000  0.0000  0.0000  0.0000  0.0000  0.0000  0.0000  0.0000  0.0000  0.0000  0.0000  0.0000  0.0000  0.0000  0.0000  0.0000  0.0000  0.0000  0.0000  0.0000  0.0000  0.0000  0.0000  0.0000  0.0000  0.0000  0.0000  0.0000  0.0000  0.0000  0.0000
OMP4__GCA_000193475.1   0.2469  0.2160  0.2090  0.2051  0.2522  0.2292  0.2295  0.2154  0.2225  0.2221  0.2297  0.2296  0.2297  0.2251  0.1871  0.1942  0.1938  0.1925  0.1929  0.1911  0.1984  0.1984  0.1808  0.1691  0.1796  0.1768  0.1749  0.1752  0.1730  0.1752  0.1681  0.1682  0.1669  0.1785  0.1835  0.1864  0.1861  0.1864  0.1654  0.1706  0.1704  0.1706  0.1676  0.1747  0.1649  0.1744  0.1761  0.1770  0.1770  0.1829  0.0918  0.0918  0.0918  0.0872  0.0872  0.0856  0.0856  0.0973  0.0971  0.1009  0.0131  0.0282  0.0282  0.0057  0.0057  0.0057  0.0057  0.0057  0.0057  0.0057  0.0057  0.0057  0.0057  0.0057  0.0043  0.0057  0.0057  0.0043  0.0057  0.0057  0.0057  0.0029  0.0029  0.0014  0.0014  0.0014  0.0014  0.0014  0.0014  0.0014  0.0014  0.0014  0.0014  0.0014  0.0014  0.0014  0.0029  0.0029  0.0029  0.0029  0.0029  0.0029  0.0014  0.0014  0.0014  0.0014  0.0014  0.0014  0.0000  0.0000  0.0014  0.0014  0.0000  0.0000  0.0000  0.0000  0.0000  0.0000  0.0000  0.0000  0.0014  0.0014  0.0014  0.0014  0.0014  0.0000  0.0000  0.0000  0.0000  0.0000  0.0000  0.0000  0.0000  0.0000  0.0000  0.0000  0.0000  0.0000  0.0000  0.0000  0.0000  0.0000  0.0000  0.0000  0.0000  0.0000  0.0000  0.0000  0.0000  0.0000  0.0000  0.0000  0.0000  0.0000  0.0000  0.0000  0.0000  0.0000  0.0000  0.0000  0.0000  0.0000  0.0000  0.0000  0.0000  0.0000  0.0000  0.0000  0.0000  0.0000  0.0000  0.0000  0.0000  0.0000  0.0000  0.0000  0.0000  0.0000  0.0000
OMP4__GCA_000259735.1   0.2470  0.2159  0.2089  0.2050  0.2524  0.2291  0.2293  0.2152  0.2223  0.2219  0.2295  0.2294  0.2295  0.2249  0.1870  0.1941  0.1936  0.1923  0.1927  0.1909  0.1982  0.1982  0.1807  0.1690  0.1795  0.1767  0.1748  0.1751  0.1729  0.1753  0.1680  0.1681  0.1667  0.1784  0.1834  0.1862  0.1859  0.1862  0.1653  0.1704  0.1703  0.1705  0.1675  0.1746  0.1650  0.1745  0.1760  0.1770  0.1770  0.1828  0.0918  0.0918  0.0917  0.0872  0.0872  0.0856  0.0856  0.0972  0.0970  0.1008  0.0131  0.0282  0.0282  0.0057  0.0057  0.0057  0.0057  0.0057  0.0057  0.0057  0.0057  0.0057  0.0057  0.0057  0.0043  0.0057  0.0057  0.0043  0.0057  0.0057  0.0057  0.0029  0.0029  0.0014  0.0014  0.0014  0.0014  0.0014  0.0014  0.0014  0.0014  0.0014  0.0014  0.0014  0.0014  0.0014  0.0029  0.0029  0.0029  0.0029  0.0029  0.0029  0.0014  0.0014  0.0014  0.0014  0.0014  0.0014  0.0000  0.0000  0.0014  0.0014  0.0000  0.0000  0.0000  0.0000  0.0000  0.0000  0.0000  0.0000  0.0014  0.0014  0.0014  0.0014  0.0014  0.0000  0.0000  0.0000  0.0000  0.0000  0.0000  0.0000  0.0000  0.0000  0.0000  0.0000  0.0000  0.0000  0.0000  0.0000  0.0000  0.0000  0.0000  0.0000  0.0000  0.0000  0.0000  0.0000  0.0000  0.0000  0.0000  0.0000  0.0000  0.0000  0.0000  0.0000  0.0000  0.0000  0.0000  0.0000  0.0000  0.0000  0.0000  0.0000  0.0000  0.0000  0.0000  0.0000  0.0000  0.0000  0.0000  0.0000  0.0000  0.0000  0.0000  0.0000  0.0000  0.0000  0.0000  0.0000
OMP4__GCA_000260515.1   0.2470  0.2159  0.2089  0.2050  0.2524  0.2291  0.2293  0.2152  0.2223  0.2219  0.2295  0.2294  0.2295  0.2249  0.1870  0.1941  0.1936  0.1923  0.1927  0.1909  0.1982  0.1982  0.1807  0.1690  0.1795  0.1767  0.1748  0.1751  0.1729  0.1753  0.1680  0.1681  0.1667  0.1784  0.1834  0.1862  0.1859  0.1862  0.1653  0.1704  0.1703  0.1705  0.1675  0.1746  0.1650  0.1745  0.1760  0.1770  0.1770  0.1828  0.0918  0.0918  0.0917  0.0872  0.0872  0.0856  0.0856  0.0972  0.0970  0.1008  0.0131  0.0282  0.0282  0.0057  0.0057  0.0057  0.0057  0.0057  0.0057  0.0057  0.0057  0.0057  0.0057  0.0057  0.0043  0.0057  0.0057  0.0043  0.0057  0.0057  0.0057  0.0029  0.0029  0.0014  0.0014  0.0014  0.0014  0.0014  0.0014  0.0014  0.0014  0.0014  0.0014  0.0014  0.0014  0.0014  0.0029  0.0029  0.0029  0.0029  0.0029  0.0029  0.0014  0.0014  0.0014  0.0014  0.0014  0.0014  0.0000  0.0000  0.0014  0.0014  0.0000  0.0000  0.0000  0.0000  0.0000  0.0000  0.0000  0.0000  0.0014  0.0014  0.0014  0.0014  0.0014  0.0000  0.0000  0.0000  0.0000  0.0000  0.0000  0.0000  0.0000  0.0000  0.0000  0.0000  0.0000  0.0000  0.0000  0.0000  0.0000  0.0000  0.0000  0.0000  0.0000  0.0000  0.0000  0.0000  0.0000  0.0000  0.0000  0.0000  0.0000  0.0000  0.0000  0.0000  0.0000  0.0000  0.0000  0.0000  0.0000  0.0000  0.0000  0.0000  0.0000  0.0000  0.0000  0.0000  0.0000  0.0000  0.0000  0.0000  0.0000  0.0000  0.0000  0.0000  0.0000  0.0000  0.0000  0.0000  0.0000
OMP4__GCA_000347975.1   0.2468  0.2160  0.2089  0.2051  0.2521  0.2292  0.2294  0.2152  0.2223  0.2219  0.2295  0.2294  0.2295  0.2251  0.1870  0.1941  0.1936  0.1923  0.1927  0.1909  0.1982  0.1982  0.1806  0.1690  0.1795  0.1767  0.1748  0.1751  0.1729  0.1751  0.1680  0.1681  0.1667  0.1788  0.1838  0.1862  0.1860  0.1862  0.1652  0.1704  0.1703  0.1705  0.1675  0.1746  0.1648  0.1743  0.1760  0.1770  0.1770  0.1828  0.0917  0.0917  0.0917  0.0871  0.0871  0.0856  0.0856  0.0972  0.0970  0.1008  0.0131  0.0282  0.0282  0.0057  0.0057  0.0057  0.0057  0.0057  0.0057  0.0057  0.0057  0.0057  0.0057  0.0057  0.0043  0.0057  0.0057  0.0043  0.0057  0.0057  0.0057  0.0029  0.0029  0.0014  0.0014  0.0014  0.0014  0.0014  0.0014  0.0014  0.0014  0.0014  0.0014  0.0014  0.0014  0.0014  0.0029  0.0029  0.0029  0.0029  0.0029  0.0029  0.0014  0.0014  0.0014  0.0014  0.0014  0.0014  0.0000  0.0000  0.0014  0.0014  0.0000  0.0000  0.0000  0.0000  0.0000  0.0000  0.0000  0.0000  0.0014  0.0014  0.0014  0.0014  0.0014  0.0000  0.0000  0.0000  0.0000  0.0000  0.0000  0.0000  0.0000  0.0000  0.0000  0.0000  0.0000  0.0000  0.0000  0.0000  0.0000  0.0000  0.0000  0.0000  0.0000  0.0000  0.0000  0.0000  0.0000  0.0000  0.0000  0.0000  0.0000  0.0000  0.0000  0.0000  0.0000  0.0000  0.0000  0.0000  0.0000  0.0000  0.0000  0.0000  0.0000  0.0000  0.0000  0.0000  0.0000  0.0000  0.0000  0.0000  0.0000  0.0000  0.0000  0.0000  0.0000  0.0000  0.0000  0.0000  0.0000  0.0000
OMP4__GCA_000410895.1   0.2470  0.2158  0.2089  0.2050  0.2524  0.2290  0.2293  0.2151  0.2222  0.2218  0.2294  0.2293  0.2294  0.2248  0.1870  0.1940  0.1937  0.1924  0.1927  0.1910  0.1983  0.1983  0.1806  0.1690  0.1795  0.1767  0.1748  0.1751  0.1729  0.1753  0.1680  0.1680  0.1667  0.1784  0.1834  0.1861  0.1859  0.1861  0.1653  0.1704  0.1703  0.1704  0.1675  0.1746  0.1651  0.1746  0.1759  0.1769  0.1769  0.1828  0.0918  0.0918  0.0917  0.0871  0.0871  0.0855  0.0855  0.0973  0.0971  0.1009  0.0131  0.0282  0.0282  0.0057  0.0057  0.0057  0.0057  0.0057  0.0057  0.0057  0.0057  0.0057  0.0057  0.0057  0.0043  0.0057  0.0057  0.0043  0.0057  0.0057  0.0057  0.0029  0.0029  0.0014  0.0014  0.0014  0.0014  0.0014  0.0014  0.0014  0.0014  0.0014  0.0014  0.0014  0.0014  0.0014  0.0029  0.0029  0.0029  0.0029  0.0029  0.0029  0.0014  0.0014  0.0014  0.0014  0.0014  0.0014  0.0000  0.0000  0.0014  0.0014  0.0000  0.0000  0.0000  0.0000  0.0000  0.0000  0.0000  0.0000  0.0014  0.0014  0.0014  0.0014  0.0014  0.0000  0.0000  0.0000  0.0000  0.0000  0.0000  0.0000  0.0000  0.0000  0.0000  0.0000  0.0000  0.0000  0.0000  0.0000  0.0000  0.0000  0.0000  0.0000  0.0000  0.0000  0.0000  0.0000  0.0000  0.0000  0.0000  0.0000  0.0000  0.0000  0.0000  0.0000  0.0000  0.0000  0.0000  0.0000  0.0000  0.0000  0.0000  0.0000  0.0000  0.0000  0.0000  0.0000  0.0000  0.0000  0.0000  0.0000  0.0000  0.0000  0.0000  0.0000  0.0000  0.0000  0.0000  0.0000  0.0000  0.0000  0.0000
OMP4__GCA_000511895.1   0.2474  0.2161  0.2087  0.2051  0.2522  0.2289  0.2291  0.2150  0.2221  0.2219  0.2292  0.2291  0.2292  0.2247  0.1870  0.1941  0.1934  0.1923  0.1927  0.1909  0.1984  0.1984  0.1805  0.1689  0.1794  0.1766  0.1747  0.1749  0.1728  0.1753  0.1680  0.1681  0.1667  0.1782  0.1832  0.1860  0.1858  0.1860  0.1654  0.1703  0.1702  0.1703  0.1674  0.1744  0.1649  0.1744  0.1759  0.1770  0.1770  0.1828  0.0917  0.0917  0.0917  0.0871  0.0871  0.0855  0.0855  0.0971  0.0969  0.1009  0.0131  0.0282  0.0282  0.0057  0.0057  0.0057  0.0057  0.0057  0.0057  0.0057  0.0057  0.0057  0.0057  0.0057  0.0043  0.0057  0.0057  0.0043  0.0057  0.0057  0.0057  0.0029  0.0029  0.0014  0.0014  0.0014  0.0014  0.0014  0.0014  0.0014  0.0014  0.0014  0.0014  0.0014  0.0014  0.0014  0.0029  0.0029  0.0029  0.0029  0.0029  0.0029  0.0014  0.0014  0.0014  0.0014  0.0014  0.0014  0.0000  0.0000  0.0014  0.0014  0.0000  0.0000  0.0000  0.0000  0.0000  0.0000  0.0000  0.0000  0.0014  0.0014  0.0014  0.0014  0.0014  0.0000  0.0000  0.0000  0.0000  0.0000  0.0000  0.0000  0.0000  0.0000  0.0000  0.0000  0.0000  0.0000  0.0000  0.0000  0.0000  0.0000  0.0000  0.0000  0.0000  0.0000  0.0000  0.0000  0.0000  0.0000  0.0000  0.0000  0.0000  0.0000  0.0000  0.0000  0.0000  0.0000  0.0000  0.0000  0.0000  0.0000  0.0000  0.0000  0.0000  0.0000  0.0000  0.0000  0.0000  0.0000  0.0000  0.0000  0.0000  0.0000  0.0000  0.0000  0.0000  0.0000  0.0000  0.0000  0.0000  0.0000  0.0000  0.0000
OMP4__GCA_000583835.1   0.2474  0.2163  0.2088  0.2049  0.2527  0.2296  0.2299  0.2151  0.2229  0.2225  0.2301  0.2300  0.2301  0.2254  0.1868  0.1941  0.1935  0.1922  0.1926  0.1908  0.1980  0.1980  0.1805  0.1689  0.1794  0.1766  0.1747  0.1750  0.1728  0.1752  0.1679  0.1680  0.1666  0.1782  0.1832  0.1860  0.1858  0.1860  0.1651  0.1703  0.1702  0.1703  0.1674  0.1744  0.1649  0.1744  0.1760  0.1769  0.1769  0.1827  0.0917  0.0917  0.0917  0.0871  0.0871  0.0855  0.0855  0.0971  0.0969  0.1008  0.0131  0.0282  0.0282  0.0057  0.0057  0.0057  0.0057  0.0057  0.0057  0.0057  0.0057  0.0057  0.0057  0.0057  0.0043  0.0057  0.0057  0.0043  0.0057  0.0057  0.0057  0.0029  0.0029  0.0014  0.0014  0.0014  0.0014  0.0014  0.0014  0.0014  0.0014  0.0014  0.0014  0.0014  0.0014  0.0014  0.0029  0.0029  0.0029  0.0029  0.0029  0.0029  0.0014  0.0014  0.0014  0.0014  0.0014  0.0014  0.0000  0.0000  0.0014  0.0014  0.0000  0.0000  0.0000  0.0000  0.0000  0.0000  0.0000  0.0000  0.0014  0.0014  0.0014  0.0014  0.0014  0.0000  0.0000  0.0000  0.0000  0.0000  0.0000  0.0000  0.0000  0.0000  0.0000  0.0000  0.0000  0.0000  0.0000  0.0000  0.0000  0.0000  0.0000  0.0000  0.0000  0.0000  0.0000  0.0000  0.0000  0.0000  0.0000  0.0000  0.0000  0.0000  0.0000  0.0000  0.0000  0.0000  0.0000  0.0000  0.0000  0.0000  0.0000  0.0000  0.0000  0.0000  0.0000  0.0000  0.0000  0.0000  0.0000  0.0000  0.0000  0.0000  0.0000  0.0000  0.0000  0.0000  0.0000  0.0000  0.0000  0.0000  0.0000  0.0000  0.0000
OMP4__GCA_000755765.1   0.2474  0.2163  0.2088  0.2049  0.2527  0.2296  0.2299  0.2151  0.2229  0.2225  0.2301  0.2300  0.2301  0.2254  0.1868  0.1941  0.1935  0.1922  0.1926  0.1908  0.1980  0.1980  0.1805  0.1689  0.1794  0.1766  0.1747  0.1750  0.1728  0.1752  0.1679  0.1680  0.1666  0.1782  0.1832  0.1860  0.1858  0.1860  0.1651  0.1703  0.1702  0.1703  0.1674  0.1744  0.1649  0.1744  0.1760  0.1769  0.1769  0.1827  0.0917  0.0917  0.0917  0.0871  0.0871  0.0855  0.0855  0.0971  0.0969  0.1008  0.0131  0.0282  0.0282  0.0057  0.0057  0.0057  0.0057  0.0057  0.0057  0.0057  0.0057  0.0057  0.0057  0.0057  0.0043  0.0057  0.0057  0.0043  0.0057  0.0057  0.0057  0.0029  0.0029  0.0014  0.0014  0.0014  0.0014  0.0014  0.0014  0.0014  0.0014  0.0014  0.0014  0.0014  0.0014  0.0014  0.0029  0.0029  0.0029  0.0029  0.0029  0.0029  0.0014  0.0014  0.0014  0.0014  0.0014  0.0014  0.0000  0.0000  0.0014  0.0014  0.0000  0.0000  0.0000  0.0000  0.0000  0.0000  0.0000  0.0000  0.0014  0.0014  0.0014  0.0014  0.0014  0.0000  0.0000  0.0000  0.0000  0.0000  0.0000  0.0000  0.0000  0.0000  0.0000  0.0000  0.0000  0.0000  0.0000  0.0000  0.0000  0.0000  0.0000  0.0000  0.0000  0.0000  0.0000  0.0000  0.0000  0.0000  0.0000  0.0000  0.0000  0.0000  0.0000  0.0000  0.0000  0.0000  0.0000  0.0000  0.0000  0.0000  0.0000  0.0000  0.0000  0.0000  0.0000  0.0000  0.0000  0.0000  0.0000  0.0000  0.0000  0.0000  0.0000  0.0000  0.0000  0.0000  0.0000  0.0000  0.0000  0.0000  0.0000  0.0000  0.0000  0.0000
OMP4__GCA_000755825.1   0.2470  0.2158  0.2089  0.2050  0.2524  0.2290  0.2293  0.2151  0.2222  0.2218  0.2294  0.2293  0.2294  0.2248  0.1870  0.1940  0.1937  0.1924  0.1927  0.1910  0.1983  0.1983  0.1806  0.1690  0.1795  0.1767  0.1748  0.1751  0.1729  0.1753  0.1680  0.1680  0.1667  0.1784  0.1834  0.1861  0.1859  0.1861  0.1653  0.1704  0.1703  0.1704  0.1675  0.1746  0.1651  0.1746  0.1759  0.1769  0.1769  0.1828  0.0918  0.0918  0.0917  0.0871  0.0871  0.0855  0.0855  0.0973  0.0971  0.1009  0.0131  0.0282  0.0282  0.0057  0.0057  0.0057  0.0057  0.0057  0.0057  0.0057  0.0057  0.0057  0.0057  0.0057  0.0043  0.0057  0.0057  0.0043  0.0057  0.0057  0.0057  0.0029  0.0029  0.0014  0.0014  0.0014  0.0014  0.0014  0.0014  0.0014  0.0014  0.0014  0.0014  0.0014  0.0014  0.0014  0.0029  0.0029  0.0029  0.0029  0.0029  0.0029  0.0014  0.0014  0.0014  0.0014  0.0014  0.0014  0.0000  0.0000  0.0014  0.0014  0.0000  0.0000  0.0000  0.0000  0.0000  0.0000  0.0000  0.0000  0.0014  0.0014  0.0014  0.0014  0.0014  0.0000  0.0000  0.0000  0.0000  0.0000  0.0000  0.0000  0.0000  0.0000  0.0000  0.0000  0.0000  0.0000  0.0000  0.0000  0.0000  0.0000  0.0000  0.0000  0.0000  0.0000  0.0000  0.0000  0.0000  0.0000  0.0000  0.0000  0.0000  0.0000  0.0000  0.0000  0.0000  0.0000  0.0000  0.0000  0.0000  0.0000  0.0000  0.0000  0.0000  0.0000  0.0000  0.0000  0.0000  0.0000  0.0000  0.0000  0.0000  0.0000  0.0000  0.0000  0.0000  0.0000  0.0000  0.0000  0.0000  0.0000  0.0000  0.0000  0.0000  0.0000  0.0000
OMP4__GCA_000756085.1   0.2470  0.2159  0.2089  0.2050  0.2524  0.2291  0.2293  0.2152  0.2223  0.2219  0.2295  0.2294  0.2295  0.2249  0.1870  0.1941  0.1936  0.1923  0.1927  0.1909  0.1982  0.1982  0.1807  0.1690  0.1795  0.1767  0.1748  0.1751  0.1729  0.1753  0.1680  0.1681  0.1667  0.1784  0.1834  0.1862  0.1859  0.1862  0.1653  0.1704  0.1703  0.1705  0.1675  0.1746  0.1650  0.1745  0.1760  0.1770  0.1770  0.1828  0.0918  0.0918  0.0917  0.0872  0.0872  0.0856  0.0856  0.0972  0.0970  0.1008  0.0131  0.0282  0.0282  0.0057  0.0057  0.0057  0.0057  0.0057  0.0057  0.0057  0.0057  0.0057  0.0057  0.0057  0.0043  0.0057  0.0057  0.0043  0.0057  0.0057  0.0057  0.0029  0.0029  0.0014  0.0014  0.0014  0.0014  0.0014  0.0014  0.0014  0.0014  0.0014  0.0014  0.0014  0.0014  0.0014  0.0029  0.0029  0.0029  0.0029  0.0029  0.0029  0.0014  0.0014  0.0014  0.0014  0.0014  0.0014  0.0000  0.0000  0.0014  0.0014  0.0000  0.0000  0.0000  0.0000  0.0000  0.0000  0.0000  0.0000  0.0014  0.0014  0.0014  0.0014  0.0014  0.0000  0.0000  0.0000  0.0000  0.0000  0.0000  0.0000  0.0000  0.0000  0.0000  0.0000  0.0000  0.0000  0.0000  0.0000  0.0000  0.0000  0.0000  0.0000  0.0000  0.0000  0.0000  0.0000  0.0000  0.0000  0.0000  0.0000  0.0000  0.0000  0.0000  0.0000  0.0000  0.0000  0.0000  0.0000  0.0000  0.0000  0.0000  0.0000  0.0000  0.0000  0.0000  0.0000  0.0000  0.0000  0.0000  0.0000  0.0000  0.0000  0.0000  0.0000  0.0000  0.0000  0.0000  0.0000  0.0000  0.0000  0.0000  0.0000  0.0000  0.0000  0.0000  0.0000
OMP4__GCA_000756105.1   0.2469  0.2160  0.2090  0.2051  0.2522  0.2292  0.2295  0.2154  0.2225  0.2221  0.2297  0.2296  0.2297  0.2251  0.1871  0.1942  0.1938  0.1925  0.1929  0.1911  0.1984  0.1984  0.1808  0.1691  0.1796  0.1768  0.1749  0.1752  0.1730  0.1752  0.1681  0.1682  0.1669  0.1785  0.1835  0.1864  0.1861  0.1864  0.1654  0.1706  0.1704  0.1706  0.1676  0.1747  0.1649  0.1744  0.1761  0.1770  0.1770  0.1829  0.0918  0.0918  0.0918  0.0872  0.0872  0.0856  0.0856  0.0973  0.0971  0.1009  0.0131  0.0282  0.0282  0.0057  0.0057  0.0057  0.0057  0.0057  0.0057  0.0057  0.0057  0.0057  0.0057  0.0057  0.0043  0.0057  0.0057  0.0043  0.0057  0.0057  0.0057  0.0029  0.0029  0.0014  0.0014  0.0014  0.0014  0.0014  0.0014  0.0014  0.0014  0.0014  0.0014  0.0014  0.0014  0.0014  0.0029  0.0029  0.0029  0.0029  0.0029  0.0029  0.0014  0.0014  0.0014  0.0014  0.0014  0.0014  0.0000  0.0000  0.0014  0.0014  0.0000  0.0000  0.0000  0.0000  0.0000  0.0000  0.0000  0.0000  0.0014  0.0014  0.0014  0.0014  0.0014  0.0000  0.0000  0.0000  0.0000  0.0000  0.0000  0.0000  0.0000  0.0000  0.0000  0.0000  0.0000  0.0000  0.0000  0.0000  0.0000  0.0000  0.0000  0.0000  0.0000  0.0000  0.0000  0.0000  0.0000  0.0000  0.0000  0.0000  0.0000  0.0000  0.0000  0.0000  0.0000  0.0000  0.0000  0.0000  0.0000  0.0000  0.0000  0.0000  0.0000  0.0000  0.0000  0.0000  0.0000  0.0000  0.0000  0.0000  0.0000  0.0000  0.0000  0.0000  0.0000  0.0000  0.0000  0.0000  0.0000  0.0000  0.0000  0.0000  0.0000  0.0000  0.0000  0.0000  0.0000
OMP4__GCA_000756125.1   0.2469  0.2160  0.2090  0.2051  0.2522  0.2292  0.2295  0.2154  0.2225  0.2221  0.2297  0.2296  0.2297  0.2251  0.1871  0.1942  0.1938  0.1925  0.1929  0.1911  0.1984  0.1984  0.1808  0.1691  0.1796  0.1768  0.1749  0.1752  0.1730  0.1752  0.1681  0.1682  0.1669  0.1785  0.1835  0.1864  0.1861  0.1864  0.1654  0.1706  0.1704  0.1706  0.1676  0.1747  0.1649  0.1744  0.1761  0.1770  0.1770  0.1829  0.0918  0.0918  0.0918  0.0872  0.0872  0.0856  0.0856  0.0973  0.0971  0.1009  0.0131  0.0282  0.0282  0.0057  0.0057  0.0057  0.0057  0.0057  0.0057  0.0057  0.0057  0.0057  0.0057  0.0057  0.0043  0.0057  0.0057  0.0043  0.0057  0.0057  0.0057  0.0029  0.0029  0.0014  0.0014  0.0014  0.0014  0.0014  0.0014  0.0014  0.0014  0.0014  0.0014  0.0014  0.0014  0.0014  0.0029  0.0029  0.0029  0.0029  0.0029  0.0029  0.0014  0.0014  0.0014  0.0014  0.0014  0.0014  0.0000  0.0000  0.0014  0.0014  0.0000  0.0000  0.0000  0.0000  0.0000  0.0000  0.0000  0.0000  0.0014  0.0014  0.0014  0.0014  0.0014  0.0000  0.0000  0.0000  0.0000  0.0000  0.0000  0.0000  0.0000  0.0000  0.0000  0.0000  0.0000  0.0000  0.0000  0.0000  0.0000  0.0000  0.0000  0.0000  0.0000  0.0000  0.0000  0.0000  0.0000  0.0000  0.0000  0.0000  0.0000  0.0000  0.0000  0.0000  0.0000  0.0000  0.0000  0.0000  0.0000  0.0000  0.0000  0.0000  0.0000  0.0000  0.0000  0.0000  0.0000  0.0000  0.0000  0.0000  0.0000  0.0000  0.0000  0.0000  0.0000  0.0000  0.0000  0.0000  0.0000  0.0000  0.0000  0.0000  0.0000  0.0000  0.0000  0.0000  0.0000  0.0000
OMP4__GCA_000756145.1   0.2469  0.2160  0.2090  0.2051  0.2522  0.2292  0.2295  0.2154  0.2225  0.2221  0.2297  0.2296  0.2297  0.2251  0.1871  0.1942  0.1938  0.1925  0.1929  0.1911  0.1984  0.1984  0.1808  0.1691  0.1796  0.1768  0.1749  0.1752  0.1730  0.1752  0.1681  0.1682  0.1669  0.1785  0.1835  0.1864  0.1861  0.1864  0.1654  0.1706  0.1704  0.1706  0.1676  0.1747  0.1649  0.1744  0.1761  0.1770  0.1770  0.1829  0.0918  0.0918  0.0918  0.0872  0.0872  0.0856  0.0856  0.0973  0.0971  0.1009  0.0131  0.0282  0.0282  0.0057  0.0057  0.0057  0.0057  0.0057  0.0057  0.0057  0.0057  0.0057  0.0057  0.0057  0.0043  0.0057  0.0057  0.0043  0.0057  0.0057  0.0057  0.0029  0.0029  0.0014  0.0014  0.0014  0.0014  0.0014  0.0014  0.0014  0.0014  0.0014  0.0014  0.0014  0.0014  0.0014  0.0029  0.0029  0.0029  0.0029  0.0029  0.0029  0.0014  0.0014  0.0014  0.0014  0.0014  0.0014  0.0000  0.0000  0.0014  0.0014  0.0000  0.0000  0.0000  0.0000  0.0000  0.0000  0.0000  0.0000  0.0014  0.0014  0.0014  0.0014  0.0014  0.0000  0.0000  0.0000  0.0000  0.0000  0.0000  0.0000  0.0000  0.0000  0.0000  0.0000  0.0000  0.0000  0.0000  0.0000  0.0000  0.0000  0.0000  0.0000  0.0000  0.0000  0.0000  0.0000  0.0000  0.0000  0.0000  0.0000  0.0000  0.0000  0.0000  0.0000  0.0000  0.0000  0.0000  0.0000  0.0000  0.0000  0.0000  0.0000  0.0000  0.0000  0.0000  0.0000  0.0000  0.0000  0.0000  0.0000  0.0000  0.0000  0.0000  0.0000  0.0000  0.0000  0.0000  0.0000  0.0000  0.0000  0.0000  0.0000  0.0000  0.0000  0.0000  0.0000  0.0000  0.0000  0.0000
OMP4__GCA_000756165.1   0.2468  0.2160  0.2089  0.2051  0.2521  0.2292  0.2294  0.2152  0.2223  0.2219  0.2295  0.2294  0.2295  0.2251  0.1870  0.1941  0.1936  0.1923  0.1927  0.1909  0.1982  0.1982  0.1806  0.1690  0.1795  0.1767  0.1748  0.1751  0.1729  0.1751  0.1680  0.1681  0.1667  0.1788  0.1838  0.1862  0.1860  0.1862  0.1652  0.1704  0.1703  0.1705  0.1675  0.1746  0.1648  0.1743  0.1760  0.1770  0.1770  0.1828  0.0917  0.0917  0.0917  0.0871  0.0871  0.0856  0.0856  0.0972  0.0970  0.1008  0.0131  0.0282  0.0282  0.0057  0.0057  0.0057  0.0057  0.0057  0.0057  0.0057  0.0057  0.0057  0.0057  0.0057  0.0043  0.0057  0.0057  0.0043  0.0057  0.0057  0.0057  0.0029  0.0029  0.0014  0.0014  0.0014  0.0014  0.0014  0.0014  0.0014  0.0014  0.0014  0.0014  0.0014  0.0014  0.0014  0.0029  0.0029  0.0029  0.0029  0.0029  0.0029  0.0014  0.0014  0.0014  0.0014  0.0014  0.0014  0.0000  0.0000  0.0014  0.0014  0.0000  0.0000  0.0000  0.0000  0.0000  0.0000  0.0000  0.0000  0.0014  0.0014  0.0014  0.0014  0.0014  0.0000  0.0000  0.0000  0.0000  0.0000  0.0000  0.0000  0.0000  0.0000  0.0000  0.0000  0.0000  0.0000  0.0000  0.0000  0.0000  0.0000  0.0000  0.0000  0.0000  0.0000  0.0000  0.0000  0.0000  0.0000  0.0000  0.0000  0.0000  0.0000  0.0000  0.0000  0.0000  0.0000  0.0000  0.0000  0.0000  0.0000  0.0000  0.0000  0.0000  0.0000  0.0000  0.0000  0.0000  0.0000  0.0000  0.0000  0.0000  0.0000  0.0000  0.0000  0.0000  0.0000  0.0000  0.0000  0.0000  0.0000  0.0000  0.0000  0.0000  0.0000  0.0000  0.0000  0.0000  0.0000  0.0000  0.0000
OMP4__GCA_000756185.1   0.2470  0.2159  0.2089  0.2050  0.2524  0.2291  0.2293  0.2152  0.2223  0.2219  0.2295  0.2294  0.2295  0.2249  0.1870  0.1941  0.1936  0.1923  0.1927  0.1909  0.1982  0.1982  0.1807  0.1690  0.1795  0.1767  0.1748  0.1751  0.1729  0.1753  0.1680  0.1681  0.1667  0.1784  0.1834  0.1862  0.1859  0.1862  0.1653  0.1704  0.1703  0.1705  0.1675  0.1746  0.1650  0.1745  0.1760  0.1770  0.1770  0.1828  0.0918  0.0918  0.0917  0.0872  0.0872  0.0856  0.0856  0.0972  0.0970  0.1008  0.0131  0.0282  0.0282  0.0057  0.0057  0.0057  0.0057  0.0057  0.0057  0.0057  0.0057  0.0057  0.0057  0.0057  0.0043  0.0057  0.0057  0.0043  0.0057  0.0057  0.0057  0.0029  0.0029  0.0014  0.0014  0.0014  0.0014  0.0014  0.0014  0.0014  0.0014  0.0014  0.0014  0.0014  0.0014  0.0014  0.0029  0.0029  0.0029  0.0029  0.0029  0.0029  0.0014  0.0014  0.0014  0.0014  0.0014  0.0014  0.0000  0.0000  0.0014  0.0014  0.0000  0.0000  0.0000  0.0000  0.0000  0.0000  0.0000  0.0000  0.0014  0.0014  0.0014  0.0014  0.0014  0.0000  0.0000  0.0000  0.0000  0.0000  0.0000  0.0000  0.0000  0.0000  0.0000  0.0000  0.0000  0.0000  0.0000  0.0000  0.0000  0.0000  0.0000  0.0000  0.0000  0.0000  0.0000  0.0000  0.0000  0.0000  0.0000  0.0000  0.0000  0.0000  0.0000  0.0000  0.0000  0.0000  0.0000  0.0000  0.0000  0.0000  0.0000  0.0000  0.0000  0.0000  0.0000  0.0000  0.0000  0.0000  0.0000  0.0000  0.0000  0.0000  0.0000  0.0000  0.0000  0.0000  0.0000  0.0000  0.0000  0.0000  0.0000  0.0000  0.0000  0.0000  0.0000  0.0000  0.0000  0.0000  0.0000  0.0000  0.0000
OMP4__GCA_000756925.1   0.2470  0.2158  0.2088  0.2050  0.2523  0.2290  0.2293  0.2151  0.2221  0.2217  0.2293  0.2292  0.2293  0.2249  0.1868  0.1939  0.1935  0.1922  0.1926  0.1908  0.1980  0.1980  0.1805  0.1689  0.1794  0.1766  0.1747  0.1750  0.1728  0.1752  0.1679  0.1680  0.1666  0.1787  0.1837  0.1860  0.1858  0.1860  0.1651  0.1703  0.1702  0.1703  0.1674  0.1744  0.1649  0.1744  0.1759  0.1769  0.1769  0.1827  0.0917  0.0917  0.0917  0.0871  0.0871  0.0855  0.0855  0.0971  0.0969  0.1008  0.0131  0.0282  0.0282  0.0057  0.0057  0.0057  0.0057  0.0057  0.0057  0.0057  0.0057  0.0057  0.0057  0.0057  0.0043  0.0057  0.0057  0.0043  0.0057  0.0057  0.0057  0.0029  0.0029  0.0014  0.0014  0.0014  0.0014  0.0014  0.0014  0.0014  0.0014  0.0014  0.0014  0.0014  0.0014  0.0014  0.0029  0.0029  0.0029  0.0029  0.0029  0.0029  0.0014  0.0014  0.0014  0.0014  0.0014  0.0014  0.0000  0.0000  0.0014  0.0014  0.0000  0.0000  0.0000  0.0000  0.0000  0.0000  0.0000  0.0000  0.0014  0.0014  0.0014  0.0014  0.0014  0.0000  0.0000  0.0000  0.0000  0.0000  0.0000  0.0000  0.0000  0.0000  0.0000  0.0000  0.0000  0.0000  0.0000  0.0000  0.0000  0.0000  0.0000  0.0000  0.0000  0.0000  0.0000  0.0000  0.0000  0.0000  0.0000  0.0000  0.0000  0.0000  0.0000  0.0000  0.0000  0.0000  0.0000  0.0000  0.0000  0.0000  0.0000  0.0000  0.0000  0.0000  0.0000  0.0000  0.0000  0.0000  0.0000  0.0000  0.0000  0.0000  0.0000  0.0000  0.0000  0.0000  0.0000  0.0000  0.0000  0.0000  0.0000  0.0000  0.0000  0.0000  0.0000  0.0000  0.0000  0.0000  0.0000  0.0000  0.0000  0.0000
OMP4__GCA_000757015.2   0.2470  0.2159  0.2089  0.2050  0.2524  0.2291  0.2293  0.2152  0.2223  0.2219  0.2295  0.2294  0.2295  0.2249  0.1870  0.1941  0.1936  0.1923  0.1927  0.1909  0.1982  0.1982  0.1807  0.1690  0.1795  0.1767  0.1748  0.1751  0.1729  0.1753  0.1680  0.1681  0.1667  0.1784  0.1834  0.1862  0.1859  0.1862  0.1653  0.1704  0.1703  0.1705  0.1675  0.1746  0.1650  0.1745  0.1760  0.1770  0.1770  0.1828  0.0918  0.0918  0.0917  0.0872  0.0872  0.0856  0.0856  0.0972  0.0970  0.1008  0.0131  0.0282  0.0282  0.0057  0.0057  0.0057  0.0057  0.0057  0.0057  0.0057  0.0057  0.0057  0.0057  0.0057  0.0043  0.0057  0.0057  0.0043  0.0057  0.0057  0.0057  0.0029  0.0029  0.0014  0.0014  0.0014  0.0014  0.0014  0.0014  0.0014  0.0014  0.0014  0.0014  0.0014  0.0014  0.0014  0.0029  0.0029  0.0029  0.0029  0.0029  0.0029  0.0014  0.0014  0.0014  0.0014  0.0014  0.0014  0.0000  0.0000  0.0014  0.0014  0.0000  0.0000  0.0000  0.0000  0.0000  0.0000  0.0000  0.0000  0.0014  0.0014  0.0014  0.0014  0.0014  0.0000  0.0000  0.0000  0.0000  0.0000  0.0000  0.0000  0.0000  0.0000  0.0000  0.0000  0.0000  0.0000  0.0000  0.0000  0.0000  0.0000  0.0000  0.0000  0.0000  0.0000  0.0000  0.0000  0.0000  0.0000  0.0000  0.0000  0.0000  0.0000  0.0000  0.0000  0.0000  0.0000  0.0000  0.0000  0.0000  0.0000  0.0000  0.0000  0.0000  0.0000  0.0000  0.0000  0.0000  0.0000  0.0000  0.0000  0.0000  0.0000  0.0000  0.0000  0.0000  0.0000  0.0000  0.0000  0.0000  0.0000  0.0000  0.0000  0.0000  0.0000  0.0000  0.0000  0.0000  0.0000  0.0000  0.0000  0.0000  0.0000  0.0000
OMP4__GCA_000757075.1   0.2470  0.2159  0.2089  0.2050  0.2524  0.2291  0.2293  0.2152  0.2223  0.2219  0.2295  0.2294  0.2295  0.2249  0.1870  0.1941  0.1936  0.1923  0.1927  0.1909  0.1982  0.1982  0.1807  0.1690  0.1795  0.1767  0.1748  0.1751  0.1729  0.1753  0.1680  0.1681  0.1667  0.1784  0.1834  0.1862  0.1859  0.1862  0.1653  0.1704  0.1703  0.1705  0.1675  0.1746  0.1650  0.1745  0.1760  0.1770  0.1770  0.1828  0.0918  0.0918  0.0917  0.0872  0.0872  0.0856  0.0856  0.0972  0.0970  0.1008  0.0131  0.0282  0.0282  0.0057  0.0057  0.0057  0.0057  0.0057  0.0057  0.0057  0.0057  0.0057  0.0057  0.0057  0.0043  0.0057  0.0057  0.0043  0.0057  0.0057  0.0057  0.0029  0.0029  0.0014  0.0014  0.0014  0.0014  0.0014  0.0014  0.0014  0.0014  0.0014  0.0014  0.0014  0.0014  0.0014  0.0029  0.0029  0.0029  0.0029  0.0029  0.0029  0.0014  0.0014  0.0014  0.0014  0.0014  0.0014  0.0000  0.0000  0.0014  0.0014  0.0000  0.0000  0.0000  0.0000  0.0000  0.0000  0.0000  0.0000  0.0014  0.0014  0.0014  0.0014  0.0014  0.0000  0.0000  0.0000  0.0000  0.0000  0.0000  0.0000  0.0000  0.0000  0.0000  0.0000  0.0000  0.0000  0.0000  0.0000  0.0000  0.0000  0.0000  0.0000  0.0000  0.0000  0.0000  0.0000  0.0000  0.0000  0.0000  0.0000  0.0000  0.0000  0.0000  0.0000  0.0000  0.0000  0.0000  0.0000  0.0000  0.0000  0.0000  0.0000  0.0000  0.0000  0.0000  0.0000  0.0000  0.0000  0.0000  0.0000  0.0000  0.0000  0.0000  0.0000  0.0000  0.0000  0.0000  0.0000  0.0000  0.0000  0.0000  0.0000  0.0000  0.0000  0.0000  0.0000  0.0000  0.0000  0.0000  0.0000  0.0000  0.0000  0.0000  0.0000
OMP4__GCA_000757175.1   0.2470  0.2159  0.2089  0.2050  0.2524  0.2291  0.2293  0.2152  0.2223  0.2219  0.2295  0.2294  0.2295  0.2249  0.1870  0.1941  0.1936  0.1923  0.1927  0.1909  0.1982  0.1982  0.1807  0.1690  0.1795  0.1767  0.1748  0.1751  0.1729  0.1753  0.1680  0.1681  0.1667  0.1784  0.1834  0.1862  0.1859  0.1862  0.1653  0.1704  0.1703  0.1705  0.1675  0.1746  0.1650  0.1745  0.1760  0.1770  0.1770  0.1828  0.0918  0.0918  0.0917  0.0872  0.0872  0.0856  0.0856  0.0972  0.0970  0.1008  0.0131  0.0282  0.0282  0.0057  0.0057  0.0057  0.0057  0.0057  0.0057  0.0057  0.0057  0.0057  0.0057  0.0057  0.0043  0.0057  0.0057  0.0043  0.0057  0.0057  0.0057  0.0029  0.0029  0.0014  0.0014  0.0014  0.0014  0.0014  0.0014  0.0014  0.0014  0.0014  0.0014  0.0014  0.0014  0.0014  0.0029  0.0029  0.0029  0.0029  0.0029  0.0029  0.0014  0.0014  0.0014  0.0014  0.0014  0.0014  0.0000  0.0000  0.0014  0.0014  0.0000  0.0000  0.0000  0.0000  0.0000  0.0000  0.0000  0.0000  0.0014  0.0014  0.0014  0.0014  0.0014  0.0000  0.0000  0.0000  0.0000  0.0000  0.0000  0.0000  0.0000  0.0000  0.0000  0.0000  0.0000  0.0000  0.0000  0.0000  0.0000  0.0000  0.0000  0.0000  0.0000  0.0000  0.0000  0.0000  0.0000  0.0000  0.0000  0.0000  0.0000  0.0000  0.0000  0.0000  0.0000  0.0000  0.0000  0.0000  0.0000  0.0000  0.0000  0.0000  0.0000  0.0000  0.0000  0.0000  0.0000  0.0000  0.0000  0.0000  0.0000  0.0000  0.0000  0.0000  0.0000  0.0000  0.0000  0.0000  0.0000  0.0000  0.0000  0.0000  0.0000  0.0000  0.0000  0.0000  0.0000  0.0000  0.0000  0.0000  0.0000  0.0000  0.0000  0.0000  0.0000
OMP4__GCA_000757185.1   0.2468  0.2160  0.2090  0.2051  0.2523  0.2292  0.2295  0.2153  0.2224  0.2220  0.2296  0.2295  0.2296  0.2250  0.1871  0.1942  0.1938  0.1925  0.1928  0.1911  0.1985  0.1985  0.1807  0.1691  0.1797  0.1768  0.1749  0.1752  0.1730  0.1752  0.1681  0.1682  0.1668  0.1786  0.1835  0.1863  0.1860  0.1863  0.1654  0.1705  0.1704  0.1705  0.1676  0.1748  0.1650  0.1745  0.1760  0.1770  0.1770  0.1829  0.0918  0.0918  0.0918  0.0872  0.0872  0.0856  0.0856  0.0973  0.0971  0.1009  0.0131  0.0282  0.0282  0.0057  0.0057  0.0057  0.0057  0.0057  0.0057  0.0057  0.0057  0.0057  0.0057  0.0057  0.0043  0.0057  0.0057  0.0043  0.0057  0.0057  0.0057  0.0029  0.0029  0.0014  0.0014  0.0014  0.0014  0.0014  0.0014  0.0014  0.0014  0.0014  0.0014  0.0014  0.0014  0.0014  0.0029  0.0029  0.0029  0.0029  0.0029  0.0029  0.0014  0.0014  0.0014  0.0014  0.0014  0.0014  0.0000  0.0000  0.0014  0.0014  0.0000  0.0000  0.0000  0.0000  0.0000  0.0000  0.0000  0.0000  0.0014  0.0014  0.0014  0.0014  0.0014  0.0000  0.0000  0.0000  0.0000  0.0000  0.0000  0.0000  0.0000  0.0000  0.0000  0.0000  0.0000  0.0000  0.0000  0.0000  0.0000  0.0000  0.0000  0.0000  0.0000  0.0000  0.0000  0.0000  0.0000  0.0000  0.0000  0.0000  0.0000  0.0000  0.0000  0.0000  0.0000  0.0000  0.0000  0.0000  0.0000  0.0000  0.0000  0.0000  0.0000  0.0000  0.0000  0.0000  0.0000  0.0000  0.0000  0.0000  0.0000  0.0000  0.0000  0.0000  0.0000  0.0000  0.0000  0.0000  0.0000  0.0000  0.0000  0.0000  0.0000  0.0000  0.0000  0.0000  0.0000  0.0000  0.0000  0.0000  0.0000  0.0000  0.0000  0.0000  0.0000  0.0000
OMP4__GCA_000757325.1   0.2474  0.2161  0.2087  0.2051  0.2522  0.2289  0.2291  0.2150  0.2221  0.2219  0.2292  0.2291  0.2292  0.2247  0.1870  0.1941  0.1934  0.1923  0.1927  0.1909  0.1984  0.1984  0.1805  0.1689  0.1794  0.1766  0.1747  0.1749  0.1728  0.1753  0.1680  0.1681  0.1667  0.1782  0.1832  0.1860  0.1858  0.1860  0.1654  0.1703  0.1702  0.1703  0.1674  0.1744  0.1649  0.1744  0.1759  0.1770  0.1770  0.1828  0.0917  0.0917  0.0917  0.0871  0.0871  0.0855  0.0855  0.0971  0.0969  0.1009  0.0131  0.0282  0.0282  0.0057  0.0057  0.0057  0.0057  0.0057  0.0057  0.0057  0.0057  0.0057  0.0057  0.0057  0.0043  0.0057  0.0057  0.0043  0.0057  0.0057  0.0057  0.0029  0.0029  0.0014  0.0014  0.0014  0.0014  0.0014  0.0014  0.0014  0.0014  0.0014  0.0014  0.0014  0.0014  0.0014  0.0029  0.0029  0.0029  0.0029  0.0029  0.0029  0.0014  0.0014  0.0014  0.0014  0.0014  0.0014  0.0000  0.0000  0.0014  0.0014  0.0000  0.0000  0.0000  0.0000  0.0000  0.0000  0.0000  0.0000  0.0014  0.0014  0.0014  0.0014  0.0014  0.0000  0.0000  0.0000  0.0000  0.0000  0.0000  0.0000  0.0000  0.0000  0.0000  0.0000  0.0000  0.0000  0.0000  0.0000  0.0000  0.0000  0.0000  0.0000  0.0000  0.0000  0.0000  0.0000  0.0000  0.0000  0.0000  0.0000  0.0000  0.0000  0.0000  0.0000  0.0000  0.0000  0.0000  0.0000  0.0000  0.0000  0.0000  0.0000  0.0000  0.0000  0.0000  0.0000  0.0000  0.0000  0.0000  0.0000  0.0000  0.0000  0.0000  0.0000  0.0000  0.0000  0.0000  0.0000  0.0000  0.0000  0.0000  0.0000  0.0000  0.0000  0.0000  0.0000  0.0000  0.0000  0.0000  0.0000  0.0000  0.0000  0.0000  0.0000  0.0000  0.0000  0.0000
OMP4__GCA_000764575.1   0.2470  0.2158  0.2088  0.2050  0.2523  0.2290  0.2293  0.2151  0.2221  0.2217  0.2293  0.2292  0.2293  0.2249  0.1868  0.1939  0.1935  0.1922  0.1926  0.1908  0.1980  0.1980  0.1805  0.1689  0.1794  0.1766  0.1747  0.1750  0.1728  0.1752  0.1679  0.1680  0.1666  0.1787  0.1837  0.1860  0.1858  0.1860  0.1651  0.1703  0.1702  0.1703  0.1674  0.1744  0.1649  0.1744  0.1759  0.1769  0.1769  0.1827  0.0917  0.0917  0.0917  0.0871  0.0871  0.0855  0.0855  0.0971  0.0969  0.1008  0.0131  0.0282  0.0282  0.0057  0.0057  0.0057  0.0057  0.0057  0.0057  0.0057  0.0057  0.0057  0.0057  0.0057  0.0043  0.0057  0.0057  0.0043  0.0057  0.0057  0.0057  0.0029  0.0029  0.0014  0.0014  0.0014  0.0014  0.0014  0.0014  0.0014  0.0014  0.0014  0.0014  0.0014  0.0014  0.0014  0.0029  0.0029  0.0029  0.0029  0.0029  0.0029  0.0014  0.0014  0.0014  0.0014  0.0014  0.0014  0.0000  0.0000  0.0014  0.0014  0.0000  0.0000  0.0000  0.0000  0.0000  0.0000  0.0000  0.0000  0.0014  0.0014  0.0014  0.0014  0.0014  0.0000  0.0000  0.0000  0.0000  0.0000  0.0000  0.0000  0.0000  0.0000  0.0000  0.0000  0.0000  0.0000  0.0000  0.0000  0.0000  0.0000  0.0000  0.0000  0.0000  0.0000  0.0000  0.0000  0.0000  0.0000  0.0000  0.0000  0.0000  0.0000  0.0000  0.0000  0.0000  0.0000  0.0000  0.0000  0.0000  0.0000  0.0000  0.0000  0.0000  0.0000  0.0000  0.0000  0.0000  0.0000  0.0000  0.0000  0.0000  0.0000  0.0000  0.0000  0.0000  0.0000  0.0000  0.0000  0.0000  0.0000  0.0000  0.0000  0.0000  0.0000  0.0000  0.0000  0.0000  0.0000  0.0000  0.0000  0.0000  0.0000  0.0000  0.0000  0.0000  0.0000  0.0000  0.0000
OMP4__GCA_000770395.1   0.2469  0.2160  0.2090  0.2051  0.2522  0.2292  0.2295  0.2154  0.2225  0.2221  0.2297  0.2296  0.2297  0.2251  0.1871  0.1942  0.1938  0.1925  0.1929  0.1911  0.1984  0.1984  0.1808  0.1691  0.1796  0.1768  0.1749  0.1752  0.1730  0.1752  0.1681  0.1682  0.1669  0.1785  0.1835  0.1864  0.1861  0.1864  0.1654  0.1706  0.1704  0.1706  0.1676  0.1747  0.1649  0.1744  0.1761  0.1770  0.1770  0.1829  0.0918  0.0918  0.0918  0.0872  0.0872  0.0856  0.0856  0.0973  0.0971  0.1009  0.0131  0.0282  0.0282  0.0057  0.0057  0.0057  0.0057  0.0057  0.0057  0.0057  0.0057  0.0057  0.0057  0.0057  0.0043  0.0057  0.0057  0.0043  0.0057  0.0057  0.0057  0.0029  0.0029  0.0014  0.0014  0.0014  0.0014  0.0014  0.0014  0.0014  0.0014  0.0014  0.0014  0.0014  0.0014  0.0014  0.0029  0.0029  0.0029  0.0029  0.0029  0.0029  0.0014  0.0014  0.0014  0.0014  0.0014  0.0014  0.0000  0.0000  0.0014  0.0014  0.0000  0.0000  0.0000  0.0000  0.0000  0.0000  0.0000  0.0000  0.0014  0.0014  0.0014  0.0014  0.0014  0.0000  0.0000  0.0000  0.0000  0.0000  0.0000  0.0000  0.0000  0.0000  0.0000  0.0000  0.0000  0.0000  0.0000  0.0000  0.0000  0.0000  0.0000  0.0000  0.0000  0.0000  0.0000  0.0000  0.0000  0.0000  0.0000  0.0000  0.0000  0.0000  0.0000  0.0000  0.0000  0.0000  0.0000  0.0000  0.0000  0.0000  0.0000  0.0000  0.0000  0.0000  0.0000  0.0000  0.0000  0.0000  0.0000  0.0000  0.0000  0.0000  0.0000  0.0000  0.0000  0.0000  0.0000  0.0000  0.0000  0.0000  0.0000  0.0000  0.0000  0.0000  0.0000  0.0000  0.0000  0.0000  0.0000  0.0000  0.0000  0.0000  0.0000  0.0000  0.0000  0.0000  0.0000  0.0000  0.0000
OMP4__GCA_000770415.1   0.2468  0.2158  0.2088  0.2050  0.2520  0.2290  0.2293  0.2151  0.2222  0.2218  0.2293  0.2292  0.2293  0.2249  0.1868  0.1939  0.1934  0.1922  0.1926  0.1908  0.1980  0.1980  0.1805  0.1689  0.1794  0.1766  0.1747  0.1750  0.1728  0.1750  0.1679  0.1680  0.1666  0.1787  0.1836  0.1861  0.1858  0.1861  0.1651  0.1703  0.1702  0.1703  0.1674  0.1746  0.1647  0.1742  0.1759  0.1769  0.1769  0.1827  0.0918  0.0918  0.0917  0.0871  0.0871  0.0855  0.0855  0.0971  0.0969  0.1008  0.0131  0.0282  0.0282  0.0057  0.0057  0.0057  0.0057  0.0057  0.0057  0.0057  0.0057  0.0057  0.0057  0.0057  0.0043  0.0057  0.0057  0.0043  0.0057  0.0057  0.0057  0.0029  0.0029  0.0014  0.0014  0.0014  0.0014  0.0014  0.0014  0.0014  0.0014  0.0014  0.0014  0.0014  0.0014  0.0014  0.0029  0.0029  0.0029  0.0029  0.0029  0.0029  0.0014  0.0014  0.0014  0.0014  0.0014  0.0014  0.0000  0.0000  0.0014  0.0014  0.0000  0.0000  0.0000  0.0000  0.0000  0.0000  0.0000  0.0000  0.0014  0.0014  0.0014  0.0014  0.0014  0.0000  0.0000  0.0000  0.0000  0.0000  0.0000  0.0000  0.0000  0.0000  0.0000  0.0000  0.0000  0.0000  0.0000  0.0000  0.0000  0.0000  0.0000  0.0000  0.0000  0.0000  0.0000  0.0000  0.0000  0.0000  0.0000  0.0000  0.0000  0.0000  0.0000  0.0000  0.0000  0.0000  0.0000  0.0000  0.0000  0.0000  0.0000  0.0000  0.0000  0.0000  0.0000  0.0000  0.0000  0.0000  0.0000  0.0000  0.0000  0.0000  0.0000  0.0000  0.0000  0.0000  0.0000  0.0000  0.0000  0.0000  0.0000  0.0000  0.0000  0.0000  0.0000  0.0000  0.0000  0.0000  0.0000  0.0000  0.0000  0.0000  0.0000  0.0000  0.0000  0.0000  0.0000  0.0000  0.0000  0.0000
OMP4__GCA_000770435.1   0.2468  0.2158  0.2088  0.2050  0.2520  0.2290  0.2293  0.2151  0.2222  0.2218  0.2293  0.2292  0.2293  0.2249  0.1868  0.1939  0.1934  0.1922  0.1926  0.1908  0.1980  0.1980  0.1805  0.1689  0.1794  0.1766  0.1747  0.1750  0.1728  0.1750  0.1679  0.1680  0.1666  0.1787  0.1836  0.1861  0.1858  0.1861  0.1651  0.1703  0.1702  0.1703  0.1674  0.1746  0.1647  0.1742  0.1759  0.1769  0.1769  0.1827  0.0918  0.0918  0.0917  0.0871  0.0871  0.0855  0.0855  0.0971  0.0969  0.1008  0.0131  0.0282  0.0282  0.0057  0.0057  0.0057  0.0057  0.0057  0.0057  0.0057  0.0057  0.0057  0.0057  0.0057  0.0043  0.0057  0.0057  0.0043  0.0057  0.0057  0.0057  0.0029  0.0029  0.0014  0.0014  0.0014  0.0014  0.0014  0.0014  0.0014  0.0014  0.0014  0.0014  0.0014  0.0014  0.0014  0.0029  0.0029  0.0029  0.0029  0.0029  0.0029  0.0014  0.0014  0.0014  0.0014  0.0014  0.0014  0.0000  0.0000  0.0014  0.0014  0.0000  0.0000  0.0000  0.0000  0.0000  0.0000  0.0000  0.0000  0.0014  0.0014  0.0014  0.0014  0.0014  0.0000  0.0000  0.0000  0.0000  0.0000  0.0000  0.0000  0.0000  0.0000  0.0000  0.0000  0.0000  0.0000  0.0000  0.0000  0.0000  0.0000  0.0000  0.0000  0.0000  0.0000  0.0000  0.0000  0.0000  0.0000  0.0000  0.0000  0.0000  0.0000  0.0000  0.0000  0.0000  0.0000  0.0000  0.0000  0.0000  0.0000  0.0000  0.0000  0.0000  0.0000  0.0000  0.0000  0.0000  0.0000  0.0000  0.0000  0.0000  0.0000  0.0000  0.0000  0.0000  0.0000  0.0000  0.0000  0.0000  0.0000  0.0000  0.0000  0.0000  0.0000  0.0000  0.0000  0.0000  0.0000  0.0000  0.0000  0.0000  0.0000  0.0000  0.0000  0.0000  0.0000  0.0000  0.0000  0.0000  0.0000  0.0000
OMP4__GCA_000770455.1   0.2469  0.2159  0.2088  0.2050  0.2522  0.2289  0.2291  0.2152  0.2223  0.2219  0.2295  0.2294  0.2295  0.2249  0.1868  0.1943  0.1936  0.1922  0.1926  0.1909  0.1980  0.1980  0.1808  0.1690  0.1795  0.1767  0.1748  0.1751  0.1728  0.1753  0.1680  0.1681  0.1667  0.1784  0.1834  0.1862  0.1859  0.1862  0.1653  0.1704  0.1703  0.1705  0.1675  0.1746  0.1650  0.1744  0.1760  0.1770  0.1770  0.1828  0.0917  0.0917  0.0917  0.0871  0.0871  0.0855  0.0855  0.0972  0.0970  0.1008  0.0131  0.0282  0.0282  0.0057  0.0057  0.0057  0.0057  0.0057  0.0057  0.0057  0.0057  0.0057  0.0057  0.0057  0.0043  0.0057  0.0057  0.0043  0.0057  0.0057  0.0057  0.0029  0.0029  0.0014  0.0014  0.0014  0.0014  0.0014  0.0014  0.0014  0.0014  0.0014  0.0014  0.0014  0.0014  0.0014  0.0029  0.0029  0.0029  0.0029  0.0029  0.0029  0.0014  0.0014  0.0014  0.0014  0.0014  0.0014  0.0000  0.0000  0.0014  0.0014  0.0000  0.0000  0.0000  0.0000  0.0000  0.0000  0.0000  0.0000  0.0014  0.0014  0.0014  0.0014  0.0014  0.0000  0.0000  0.0000  0.0000  0.0000  0.0000  0.0000  0.0000  0.0000  0.0000  0.0000  0.0000  0.0000  0.0000  0.0000  0.0000  0.0000  0.0000  0.0000  0.0000  0.0000  0.0000  0.0000  0.0000  0.0000  0.0000  0.0000  0.0000  0.0000  0.0000  0.0000  0.0000  0.0000  0.0000  0.0000  0.0000  0.0000  0.0000  0.0000  0.0000  0.0000  0.0000  0.0000  0.0000  0.0000  0.0000  0.0000  0.0000  0.0000  0.0000  0.0000  0.0000  0.0000  0.0000  0.0000  0.0000  0.0000  0.0000  0.0000  0.0000  0.0000  0.0000  0.0000  0.0000  0.0000  0.0000  0.0000  0.0000  0.0000  0.0000  0.0000  0.0000  0.0000  0.0000  0.0000  0.0000  0.0000  0.0000  0.0000
OMP4__GCA_000770515.1   0.2471  0.2161  0.2088  0.2051  0.2524  0.2291  0.2294  0.2153  0.2224  0.2220  0.2295  0.2295  0.2295  0.2250  0.1870  0.1941  0.1937  0.1924  0.1928  0.1910  0.1983  0.1983  0.1807  0.1691  0.1796  0.1768  0.1749  0.1751  0.1730  0.1754  0.1681  0.1681  0.1668  0.1784  0.1834  0.1863  0.1860  0.1863  0.1653  0.1705  0.1704  0.1705  0.1676  0.1746  0.1651  0.1746  0.1760  0.1771  0.1771  0.1829  0.0918  0.0918  0.0917  0.0872  0.0872  0.0856  0.0856  0.0973  0.0971  0.1009  0.0131  0.0282  0.0282  0.0057  0.0057  0.0057  0.0057  0.0057  0.0057  0.0057  0.0057  0.0057  0.0057  0.0057  0.0043  0.0057  0.0057  0.0043  0.0057  0.0057  0.0057  0.0029  0.0029  0.0014  0.0014  0.0014  0.0014  0.0014  0.0014  0.0014  0.0014  0.0014  0.0014  0.0014  0.0014  0.0014  0.0029  0.0029  0.0029  0.0029  0.0029  0.0029  0.0014  0.0014  0.0014  0.0014  0.0014  0.0014  0.0000  0.0000  0.0014  0.0014  0.0000  0.0000  0.0000  0.0000  0.0000  0.0000  0.0000  0.0000  0.0014  0.0014  0.0014  0.0014  0.0014  0.0000  0.0000  0.0000  0.0000  0.0000  0.0000  0.0000  0.0000  0.0000  0.0000  0.0000  0.0000  0.0000  0.0000  0.0000  0.0000  0.0000  0.0000  0.0000  0.0000  0.0000  0.0000  0.0000  0.0000  0.0000  0.0000  0.0000  0.0000  0.0000  0.0000  0.0000  0.0000  0.0000  0.0000  0.0000  0.0000  0.0000  0.0000  0.0000  0.0000  0.0000  0.0000  0.0000  0.0000  0.0000  0.0000  0.0000  0.0000  0.0000  0.0000  0.0000  0.0000  0.0000  0.0000  0.0000  0.0000  0.0000  0.0000  0.0000  0.0000  0.0000  0.0000  0.0000  0.0000  0.0000  0.0000  0.0000  0.0000  0.0000  0.0000  0.0000  0.0000  0.0000  0.0000  0.0000  0.0000  0.0000  0.0000  0.0000  0.0000
OMP4__GCA_000770535.1   0.2469  0.2159  0.2088  0.2050  0.2522  0.2289  0.2291  0.2152  0.2223  0.2219  0.2295  0.2294  0.2295  0.2249  0.1868  0.1943  0.1936  0.1922  0.1926  0.1909  0.1980  0.1980  0.1808  0.1690  0.1795  0.1767  0.1748  0.1751  0.1728  0.1753  0.1680  0.1681  0.1667  0.1784  0.1834  0.1862  0.1859  0.1862  0.1653  0.1704  0.1703  0.1705  0.1675  0.1746  0.1650  0.1744  0.1760  0.1770  0.1770  0.1828  0.0917  0.0917  0.0917  0.0871  0.0871  0.0855  0.0855  0.0972  0.0970  0.1008  0.0131  0.0282  0.0282  0.0057  0.0057  0.0057  0.0057  0.0057  0.0057  0.0057  0.0057  0.0057  0.0057  0.0057  0.0043  0.0057  0.0057  0.0043  0.0057  0.0057  0.0057  0.0029  0.0029  0.0014  0.0014  0.0014  0.0014  0.0014  0.0014  0.0014  0.0014  0.0014  0.0014  0.0014  0.0014  0.0014  0.0029  0.0029  0.0029  0.0029  0.0029  0.0029  0.0014  0.0014  0.0014  0.0014  0.0014  0.0014  0.0000  0.0000  0.0014  0.0014  0.0000  0.0000  0.0000  0.0000  0.0000  0.0000  0.0000  0.0000  0.0014  0.0014  0.0014  0.0014  0.0014  0.0000  0.0000  0.0000  0.0000  0.0000  0.0000  0.0000  0.0000  0.0000  0.0000  0.0000  0.0000  0.0000  0.0000  0.0000  0.0000  0.0000  0.0000  0.0000  0.0000  0.0000  0.0000  0.0000  0.0000  0.0000  0.0000  0.0000  0.0000  0.0000  0.0000  0.0000  0.0000  0.0000  0.0000  0.0000  0.0000  0.0000  0.0000  0.0000  0.0000  0.0000  0.0000  0.0000  0.0000  0.0000  0.0000  0.0000  0.0000  0.0000  0.0000  0.0000  0.0000  0.0000  0.0000  0.0000  0.0000  0.0000  0.0000  0.0000  0.0000  0.0000  0.0000  0.0000  0.0000  0.0000  0.0000  0.0000  0.0000  0.0000  0.0000  0.0000  0.0000  0.0000  0.0000  0.0000  0.0000  0.0000  0.0000  0.0000  0.0000  0.0000
OMP4__GCA_000770565.1   0.2468  0.2158  0.2088  0.2050  0.2520  0.2290  0.2293  0.2151  0.2222  0.2218  0.2293  0.2292  0.2293  0.2249  0.1868  0.1939  0.1934  0.1922  0.1926  0.1908  0.1980  0.1980  0.1805  0.1689  0.1794  0.1766  0.1747  0.1750  0.1728  0.1750  0.1679  0.1680  0.1666  0.1787  0.1836  0.1861  0.1858  0.1861  0.1651  0.1703  0.1702  0.1703  0.1674  0.1746  0.1647  0.1742  0.1759  0.1769  0.1769  0.1827  0.0918  0.0918  0.0917  0.0871  0.0871  0.0855  0.0855  0.0971  0.0969  0.1008  0.0131  0.0282  0.0282  0.0057  0.0057  0.0057  0.0057  0.0057  0.0057  0.0057  0.0057  0.0057  0.0057  0.0057  0.0043  0.0057  0.0057  0.0043  0.0057  0.0057  0.0057  0.0029  0.0029  0.0014  0.0014  0.0014  0.0014  0.0014  0.0014  0.0014  0.0014  0.0014  0.0014  0.0014  0.0014  0.0014  0.0029  0.0029  0.0029  0.0029  0.0029  0.0029  0.0014  0.0014  0.0014  0.0014  0.0014  0.0014  0.0000  0.0000  0.0014  0.0014  0.0000  0.0000  0.0000  0.0000  0.0000  0.0000  0.0000  0.0000  0.0014  0.0014  0.0014  0.0014  0.0014  0.0000  0.0000  0.0000  0.0000  0.0000  0.0000  0.0000  0.0000  0.0000  0.0000  0.0000  0.0000  0.0000  0.0000  0.0000  0.0000  0.0000  0.0000  0.0000  0.0000  0.0000  0.0000  0.0000  0.0000  0.0000  0.0000  0.0000  0.0000  0.0000  0.0000  0.0000  0.0000  0.0000  0.0000  0.0000  0.0000  0.0000  0.0000  0.0000  0.0000  0.0000  0.0000  0.0000  0.0000  0.0000  0.0000  0.0000  0.0000  0.0000  0.0000  0.0000  0.0000  0.0000  0.0000  0.0000  0.0000  0.0000  0.0000  0.0000  0.0000  0.0000  0.0000  0.0000  0.0000  0.0000  0.0000  0.0000  0.0000  0.0000  0.0000  0.0000  0.0000  0.0000  0.0000  0.0000  0.0000  0.0000  0.0000  0.0000  0.0000  0.0000  0.0000
OMP4__GCA_000773305.1   0.2469  0.2160  0.2090  0.2051  0.2522  0.2292  0.2295  0.2154  0.2225  0.2221  0.2297  0.2296  0.2297  0.2251  0.1871  0.1942  0.1938  0.1925  0.1929  0.1911  0.1984  0.1984  0.1808  0.1691  0.1796  0.1768  0.1749  0.1752  0.1730  0.1752  0.1681  0.1682  0.1669  0.1785  0.1835  0.1864  0.1861  0.1864  0.1654  0.1706  0.1704  0.1706  0.1676  0.1747  0.1649  0.1744  0.1761  0.1770  0.1770  0.1829  0.0918  0.0918  0.0918  0.0872  0.0872  0.0856  0.0856  0.0973  0.0971  0.1009  0.0131  0.0282  0.0282  0.0057  0.0057  0.0057  0.0057  0.0057  0.0057  0.0057  0.0057  0.0057  0.0057  0.0057  0.0043  0.0057  0.0057  0.0043  0.0057  0.0057  0.0057  0.0029  0.0029  0.0014  0.0014  0.0014  0.0014  0.0014  0.0014  0.0014  0.0014  0.0014  0.0014  0.0014  0.0014  0.0014  0.0029  0.0029  0.0029  0.0029  0.0029  0.0029  0.0014  0.0014  0.0014  0.0014  0.0014  0.0014  0.0000  0.0000  0.0014  0.0014  0.0000  0.0000  0.0000  0.0000  0.0000  0.0000  0.0000  0.0000  0.0014  0.0014  0.0014  0.0014  0.0014  0.0000  0.0000  0.0000  0.0000  0.0000  0.0000  0.0000  0.0000  0.0000  0.0000  0.0000  0.0000  0.0000  0.0000  0.0000  0.0000  0.0000  0.0000  0.0000  0.0000  0.0000  0.0000  0.0000  0.0000  0.0000  0.0000  0.0000  0.0000  0.0000  0.0000  0.0000  0.0000  0.0000  0.0000  0.0000  0.0000  0.0000  0.0000  0.0000  0.0000  0.0000  0.0000  0.0000  0.0000  0.0000  0.0000  0.0000  0.0000  0.0000  0.0000  0.0000  0.0000  0.0000  0.0000  0.0000  0.0000  0.0000  0.0000  0.0000  0.0000  0.0000  0.0000  0.0000  0.0000  0.0000  0.0000  0.0000  0.0000  0.0000  0.0000  0.0000  0.0000  0.0000  0.0000  0.0000  0.0000  0.0000  0.0000  0.0000  0.0000  0.0000  0.0000  0.0000
OMP4__GCA_000774195.1   0.2468  0.2160  0.2089  0.2051  0.2521  0.2292  0.2294  0.2152  0.2223  0.2219  0.2295  0.2294  0.2295  0.2251  0.1870  0.1941  0.1936  0.1923  0.1927  0.1909  0.1982  0.1982  0.1806  0.1690  0.1795  0.1767  0.1748  0.1751  0.1729  0.1751  0.1680  0.1681  0.1667  0.1788  0.1838  0.1862  0.1860  0.1862  0.1652  0.1704  0.1703  0.1705  0.1675  0.1746  0.1648  0.1743  0.1760  0.1770  0.1770  0.1828  0.0917  0.0917  0.0917  0.0871  0.0871  0.0856  0.0856  0.0972  0.0970  0.1008  0.0131  0.0282  0.0282  0.0057  0.0057  0.0057  0.0057  0.0057  0.0057  0.0057  0.0057  0.0057  0.0057  0.0057  0.0043  0.0057  0.0057  0.0043  0.0057  0.0057  0.0057  0.0029  0.0029  0.0014  0.0014  0.0014  0.0014  0.0014  0.0014  0.0014  0.0014  0.0014  0.0014  0.0014  0.0014  0.0014  0.0029  0.0029  0.0029  0.0029  0.0029  0.0029  0.0014  0.0014  0.0014  0.0014  0.0014  0.0014  0.0000  0.0000  0.0014  0.0014  0.0000  0.0000  0.0000  0.0000  0.0000  0.0000  0.0000  0.0000  0.0014  0.0014  0.0014  0.0014  0.0014  0.0000  0.0000  0.0000  0.0000  0.0000  0.0000  0.0000  0.0000  0.0000  0.0000  0.0000  0.0000  0.0000  0.0000  0.0000  0.0000  0.0000  0.0000  0.0000  0.0000  0.0000  0.0000  0.0000  0.0000  0.0000  0.0000  0.0000  0.0000  0.0000  0.0000  0.0000  0.0000  0.0000  0.0000  0.0000  0.0000  0.0000  0.0000  0.0000  0.0000  0.0000  0.0000  0.0000  0.0000  0.0000  0.0000  0.0000  0.0000  0.0000  0.0000  0.0000  0.0000  0.0000  0.0000  0.0000  0.0000  0.0000  0.0000  0.0000  0.0000  0.0000  0.0000  0.0000  0.0000  0.0000  0.0000  0.0000  0.0000  0.0000  0.0000  0.0000  0.0000  0.0000  0.0000  0.0000  0.0000  0.0000  0.0000  0.0000  0.0000  0.0000  0.0000  0.0000  0.0000
OMP4__GCA_000774255.1   0.2470  0.2158  0.2088  0.2050  0.2523  0.2290  0.2293  0.2151  0.2221  0.2217  0.2293  0.2292  0.2293  0.2249  0.1868  0.1939  0.1935  0.1922  0.1926  0.1908  0.1980  0.1980  0.1805  0.1689  0.1794  0.1766  0.1747  0.1750  0.1728  0.1752  0.1679  0.1680  0.1666  0.1787  0.1837  0.1860  0.1858  0.1860  0.1651  0.1703  0.1702  0.1703  0.1674  0.1744  0.1649  0.1744  0.1759  0.1769  0.1769  0.1827  0.0917  0.0917  0.0917  0.0871  0.0871  0.0855  0.0855  0.0971  0.0969  0.1008  0.0131  0.0282  0.0282  0.0057  0.0057  0.0057  0.0057  0.0057  0.0057  0.0057  0.0057  0.0057  0.0057  0.0057  0.0043  0.0057  0.0057  0.0043  0.0057  0.0057  0.0057  0.0029  0.0029  0.0014  0.0014  0.0014  0.0014  0.0014  0.0014  0.0014  0.0014  0.0014  0.0014  0.0014  0.0014  0.0014  0.0029  0.0029  0.0029  0.0029  0.0029  0.0029  0.0014  0.0014  0.0014  0.0014  0.0014  0.0014  0.0000  0.0000  0.0014  0.0014  0.0000  0.0000  0.0000  0.0000  0.0000  0.0000  0.0000  0.0000  0.0014  0.0014  0.0014  0.0014  0.0014  0.0000  0.0000  0.0000  0.0000  0.0000  0.0000  0.0000  0.0000  0.0000  0.0000  0.0000  0.0000  0.0000  0.0000  0.0000  0.0000  0.0000  0.0000  0.0000  0.0000  0.0000  0.0000  0.0000  0.0000  0.0000  0.0000  0.0000  0.0000  0.0000  0.0000  0.0000  0.0000  0.0000  0.0000  0.0000  0.0000  0.0000  0.0000  0.0000  0.0000  0.0000  0.0000  0.0000  0.0000  0.0000  0.0000  0.0000  0.0000  0.0000  0.0000  0.0000  0.0000  0.0000  0.0000  0.0000  0.0000  0.0000  0.0000  0.0000  0.0000  0.0000  0.0000  0.0000  0.0000  0.0000  0.0000  0.0000  0.0000  0.0000  0.0000  0.0000  0.0000  0.0000  0.0000  0.0000  0.0000  0.0000  0.0000  0.0000  0.0000  0.0000  0.0000  0.0000  0.0000  0.0000
OMP4__GCA_000774265.1   0.2470  0.2158  0.2088  0.2050  0.2521  0.2294  0.2297  0.2152  0.2221  0.2217  0.2292  0.2292  0.2292  0.2249  0.1869  0.1939  0.1936  0.1923  0.1926  0.1909  0.1982  0.1982  0.1805  0.1690  0.1796  0.1768  0.1750  0.1753  0.1729  0.1750  0.1679  0.1680  0.1666  0.1788  0.1838  0.1860  0.1858  0.1860  0.1652  0.1703  0.1702  0.1703  0.1674  0.1745  0.1648  0.1743  0.1759  0.1769  0.1769  0.1827  0.0917  0.0917  0.0917  0.0871  0.0871  0.0855  0.0855  0.0972  0.0970  0.1010  0.0131  0.0282  0.0282  0.0057  0.0057  0.0057  0.0057  0.0057  0.0057  0.0057  0.0057  0.0057  0.0057  0.0057  0.0043  0.0057  0.0057  0.0043  0.0057  0.0057  0.0057  0.0029  0.0029  0.0014  0.0014  0.0014  0.0014  0.0014  0.0014  0.0014  0.0014  0.0014  0.0014  0.0014  0.0014  0.0014  0.0029  0.0029  0.0029  0.0029  0.0029  0.0029  0.0014  0.0014  0.0014  0.0014  0.0014  0.0014  0.0000  0.0000  0.0014  0.0014  0.0000  0.0000  0.0000  0.0000  0.0000  0.0000  0.0000  0.0000  0.0014  0.0014  0.0014  0.0014  0.0014  0.0000  0.0000  0.0000  0.0000  0.0000  0.0000  0.0000  0.0000  0.0000  0.0000  0.0000  0.0000  0.0000  0.0000  0.0000  0.0000  0.0000  0.0000  0.0000  0.0000  0.0000  0.0000  0.0000  0.0000  0.0000  0.0000  0.0000  0.0000  0.0000  0.0000  0.0000  0.0000  0.0000  0.0000  0.0000  0.0000  0.0000  0.0000  0.0000  0.0000  0.0000  0.0000  0.0000  0.0000  0.0000  0.0000  0.0000  0.0000  0.0000  0.0000  0.0000  0.0000  0.0000  0.0000  0.0000  0.0000  0.0000  0.0000  0.0000  0.0000  0.0000  0.0000  0.0000  0.0000  0.0000  0.0000  0.0000  0.0000  0.0000  0.0000  0.0000  0.0000  0.0000  0.0000  0.0000  0.0000  0.0000  0.0000  0.0000  0.0000  0.0000  0.0000  0.0000  0.0000  0.0000  0.0000
OMP4__GCA_000774385.1   0.2468  0.2160  0.2089  0.2051  0.2521  0.2292  0.2294  0.2152  0.2223  0.2219  0.2295  0.2294  0.2295  0.2251  0.1870  0.1941  0.1936  0.1923  0.1927  0.1909  0.1982  0.1982  0.1806  0.1690  0.1795  0.1767  0.1748  0.1751  0.1729  0.1751  0.1680  0.1681  0.1667  0.1788  0.1838  0.1862  0.1860  0.1862  0.1652  0.1704  0.1703  0.1705  0.1675  0.1746  0.1648  0.1743  0.1760  0.1770  0.1770  0.1828  0.0917  0.0917  0.0917  0.0871  0.0871  0.0856  0.0856  0.0972  0.0970  0.1008  0.0131  0.0282  0.0282  0.0057  0.0057  0.0057  0.0057  0.0057  0.0057  0.0057  0.0057  0.0057  0.0057  0.0057  0.0043  0.0057  0.0057  0.0043  0.0057  0.0057  0.0057  0.0029  0.0029  0.0014  0.0014  0.0014  0.0014  0.0014  0.0014  0.0014  0.0014  0.0014  0.0014  0.0014  0.0014  0.0014  0.0029  0.0029  0.0029  0.0029  0.0029  0.0029  0.0014  0.0014  0.0014  0.0014  0.0014  0.0014  0.0000  0.0000  0.0014  0.0014  0.0000  0.0000  0.0000  0.0000  0.0000  0.0000  0.0000  0.0000  0.0014  0.0014  0.0014  0.0014  0.0014  0.0000  0.0000  0.0000  0.0000  0.0000  0.0000  0.0000  0.0000  0.0000  0.0000  0.0000  0.0000  0.0000  0.0000  0.0000  0.0000  0.0000  0.0000  0.0000  0.0000  0.0000  0.0000  0.0000  0.0000  0.0000  0.0000  0.0000  0.0000  0.0000  0.0000  0.0000  0.0000  0.0000  0.0000  0.0000  0.0000  0.0000  0.0000  0.0000  0.0000  0.0000  0.0000  0.0000  0.0000  0.0000  0.0000  0.0000  0.0000  0.0000  0.0000  0.0000  0.0000  0.0000  0.0000  0.0000  0.0000  0.0000  0.0000  0.0000  0.0000  0.0000  0.0000  0.0000  0.0000  0.0000  0.0000  0.0000  0.0000  0.0000  0.0000  0.0000  0.0000  0.0000  0.0000  0.0000  0.0000  0.0000  0.0000  0.0000  0.0000  0.0000  0.0000  0.0000  0.0000  0.0000  0.0000  0.0000
OMP4__GCA_000774395.1   0.2470  0.2163  0.2089  0.2052  0.2523  0.2293  0.2296  0.2154  0.2226  0.2222  0.2298  0.2297  0.2298  0.2252  0.1871  0.1943  0.1938  0.1925  0.1929  0.1911  0.1984  0.1984  0.1808  0.1692  0.1797  0.1769  0.1750  0.1752  0.1731  0.1753  0.1682  0.1682  0.1669  0.1785  0.1835  0.1864  0.1862  0.1864  0.1654  0.1706  0.1705  0.1706  0.1677  0.1747  0.1650  0.1745  0.1761  0.1772  0.1772  0.1830  0.0918  0.0918  0.0918  0.0873  0.0873  0.0857  0.0857  0.0974  0.0972  0.1009  0.0131  0.0282  0.0282  0.0057  0.0057  0.0057  0.0057  0.0057  0.0057  0.0057  0.0057  0.0057  0.0057  0.0057  0.0043  0.0057  0.0057  0.0043  0.0057  0.0057  0.0057  0.0029  0.0029  0.0014  0.0014  0.0014  0.0014  0.0014  0.0014  0.0014  0.0014  0.0014  0.0014  0.0014  0.0014  0.0014  0.0029  0.0029  0.0029  0.0029  0.0029  0.0029  0.0014  0.0014  0.0014  0.0014  0.0014  0.0014  0.0000  0.0000  0.0014  0.0014  0.0000  0.0000  0.0000  0.0000  0.0000  0.0000  0.0000  0.0000  0.0014  0.0014  0.0014  0.0014  0.0014  0.0000  0.0000  0.0000  0.0000  0.0000  0.0000  0.0000  0.0000  0.0000  0.0000  0.0000  0.0000  0.0000  0.0000  0.0000  0.0000  0.0000  0.0000  0.0000  0.0000  0.0000  0.0000  0.0000  0.0000  0.0000  0.0000  0.0000  0.0000  0.0000  0.0000  0.0000  0.0000  0.0000  0.0000  0.0000  0.0000  0.0000  0.0000  0.0000  0.0000  0.0000  0.0000  0.0000  0.0000  0.0000  0.0000  0.0000  0.0000  0.0000  0.0000  0.0000  0.0000  0.0000  0.0000  0.0000  0.0000  0.0000  0.0000  0.0000  0.0000  0.0000  0.0000  0.0000  0.0000  0.0000  0.0000  0.0000  0.0000  0.0000  0.0000  0.0000  0.0000  0.0000  0.0000  0.0000  0.0000  0.0000  0.0000  0.0000  0.0000  0.0000  0.0000  0.0000  0.0000  0.0000  0.0000  0.0000  0.0000
OMP4__GCA_000774465.1   0.2472  0.2160  0.2087  0.2051  0.2518  0.2288  0.2291  0.2149  0.2219  0.2218  0.2290  0.2290  0.2290  0.2247  0.1868  0.1939  0.1933  0.1922  0.1926  0.1908  0.1982  0.1982  0.1804  0.1688  0.1793  0.1765  0.1746  0.1749  0.1727  0.1750  0.1679  0.1680  0.1666  0.1785  0.1835  0.1859  0.1856  0.1859  0.1653  0.1702  0.1701  0.1702  0.1673  0.1744  0.1646  0.1741  0.1757  0.1769  0.1769  0.1827  0.0918  0.0918  0.0916  0.0870  0.0870  0.0855  0.0855  0.0970  0.0969  0.1008  0.0131  0.0282  0.0282  0.0057  0.0057  0.0057  0.0057  0.0057  0.0057  0.0057  0.0057  0.0057  0.0057  0.0057  0.0043  0.0057  0.0057  0.0043  0.0057  0.0057  0.0057  0.0029  0.0029  0.0014  0.0014  0.0014  0.0014  0.0014  0.0014  0.0014  0.0014  0.0014  0.0014  0.0014  0.0014  0.0014  0.0029  0.0029  0.0029  0.0029  0.0029  0.0029  0.0014  0.0014  0.0014  0.0014  0.0014  0.0014  0.0000  0.0000  0.0014  0.0014  0.0000  0.0000  0.0000  0.0000  0.0000  0.0000  0.0000  0.0000  0.0014  0.0014  0.0014  0.0014  0.0014  0.0000  0.0000  0.0000  0.0000  0.0000  0.0000  0.0000  0.0000  0.0000  0.0000  0.0000  0.0000  0.0000  0.0000  0.0000  0.0000  0.0000  0.0000  0.0000  0.0000  0.0000  0.0000  0.0000  0.0000  0.0000  0.0000  0.0000  0.0000  0.0000  0.0000  0.0000  0.0000  0.0000  0.0000  0.0000  0.0000  0.0000  0.0000  0.0000  0.0000  0.0000  0.0000  0.0000  0.0000  0.0000  0.0000  0.0000  0.0000  0.0000  0.0000  0.0000  0.0000  0.0000  0.0000  0.0000  0.0000  0.0000  0.0000  0.0000  0.0000  0.0000  0.0000  0.0000  0.0000  0.0000  0.0000  0.0000  0.0000  0.0000  0.0000  0.0000  0.0000  0.0000  0.0000  0.0000  0.0000  0.0000  0.0000  0.0000  0.0000  0.0000  0.0000  0.0000  0.0000  0.0000  0.0000  0.0000  0.0000  0.0000
OMP4__GCA_000774475.1   0.2468  0.2160  0.2089  0.2051  0.2521  0.2292  0.2294  0.2152  0.2223  0.2219  0.2295  0.2294  0.2295  0.2251  0.1870  0.1941  0.1936  0.1923  0.1927  0.1909  0.1982  0.1982  0.1806  0.1690  0.1795  0.1767  0.1748  0.1751  0.1729  0.1751  0.1680  0.1681  0.1667  0.1788  0.1838  0.1862  0.1860  0.1862  0.1652  0.1704  0.1703  0.1705  0.1675  0.1746  0.1648  0.1743  0.1760  0.1770  0.1770  0.1828  0.0917  0.0917  0.0917  0.0871  0.0871  0.0856  0.0856  0.0972  0.0970  0.1008  0.0131  0.0282  0.0282  0.0057  0.0057  0.0057  0.0057  0.0057  0.0057  0.0057  0.0057  0.0057  0.0057  0.0057  0.0043  0.0057  0.0057  0.0043  0.0057  0.0057  0.0057  0.0029  0.0029  0.0014  0.0014  0.0014  0.0014  0.0014  0.0014  0.0014  0.0014  0.0014  0.0014  0.0014  0.0014  0.0014  0.0029  0.0029  0.0029  0.0029  0.0029  0.0029  0.0014  0.0014  0.0014  0.0014  0.0014  0.0014  0.0000  0.0000  0.0014  0.0014  0.0000  0.0000  0.0000  0.0000  0.0000  0.0000  0.0000  0.0000  0.0014  0.0014  0.0014  0.0014  0.0014  0.0000  0.0000  0.0000  0.0000  0.0000  0.0000  0.0000  0.0000  0.0000  0.0000  0.0000  0.0000  0.0000  0.0000  0.0000  0.0000  0.0000  0.0000  0.0000  0.0000  0.0000  0.0000  0.0000  0.0000  0.0000  0.0000  0.0000  0.0000  0.0000  0.0000  0.0000  0.0000  0.0000  0.0000  0.0000  0.0000  0.0000  0.0000  0.0000  0.0000  0.0000  0.0000  0.0000  0.0000  0.0000  0.0000  0.0000  0.0000  0.0000  0.0000  0.0000  0.0000  0.0000  0.0000  0.0000  0.0000  0.0000  0.0000  0.0000  0.0000  0.0000  0.0000  0.0000  0.0000  0.0000  0.0000  0.0000  0.0000  0.0000  0.0000  0.0000  0.0000  0.0000  0.0000  0.0000  0.0000  0.0000  0.0000  0.0000  0.0000  0.0000  0.0000  0.0000  0.0000  0.0000  0.0000  0.0000  0.0000  0.0000  0.0000
OMP4__GCA_000774485.1   0.2470  0.2158  0.2088  0.2050  0.2523  0.2290  0.2293  0.2151  0.2221  0.2217  0.2293  0.2292  0.2293  0.2249  0.1868  0.1939  0.1935  0.1922  0.1926  0.1908  0.1980  0.1980  0.1805  0.1689  0.1794  0.1766  0.1747  0.1750  0.1728  0.1752  0.1679  0.1680  0.1666  0.1787  0.1837  0.1860  0.1858  0.1860  0.1651  0.1703  0.1702  0.1703  0.1674  0.1744  0.1649  0.1744  0.1759  0.1769  0.1769  0.1827  0.0917  0.0917  0.0917  0.0871  0.0871  0.0855  0.0855  0.0971  0.0969  0.1008  0.0131  0.0282  0.0282  0.0057  0.0057  0.0057  0.0057  0.0057  0.0057  0.0057  0.0057  0.0057  0.0057  0.0057  0.0043  0.0057  0.0057  0.0043  0.0057  0.0057  0.0057  0.0029  0.0029  0.0014  0.0014  0.0014  0.0014  0.0014  0.0014  0.0014  0.0014  0.0014  0.0014  0.0014  0.0014  0.0014  0.0029  0.0029  0.0029  0.0029  0.0029  0.0029  0.0014  0.0014  0.0014  0.0014  0.0014  0.0014  0.0000  0.0000  0.0014  0.0014  0.0000  0.0000  0.0000  0.0000  0.0000  0.0000  0.0000  0.0000  0.0014  0.0014  0.0014  0.0014  0.0014  0.0000  0.0000  0.0000  0.0000  0.0000  0.0000  0.0000  0.0000  0.0000  0.0000  0.0000  0.0000  0.0000  0.0000  0.0000  0.0000  0.0000  0.0000  0.0000  0.0000  0.0000  0.0000  0.0000  0.0000  0.0000  0.0000  0.0000  0.0000  0.0000  0.0000  0.0000  0.0000  0.0000  0.0000  0.0000  0.0000  0.0000  0.0000  0.0000  0.0000  0.0000  0.0000  0.0000  0.0000  0.0000  0.0000  0.0000  0.0000  0.0000  0.0000  0.0000  0.0000  0.0000  0.0000  0.0000  0.0000  0.0000  0.0000  0.0000  0.0000  0.0000  0.0000  0.0000  0.0000  0.0000  0.0000  0.0000  0.0000  0.0000  0.0000  0.0000  0.0000  0.0000  0.0000  0.0000  0.0000  0.0000  0.0000  0.0000  0.0000  0.0000  0.0000  0.0000  0.0000  0.0000  0.0000  0.0000  0.0000  0.0000  0.0000  0.0000
OMP4__GCA_000774495.1   0.2468  0.2160  0.2090  0.2050  0.2522  0.2291  0.2294  0.2153  0.2225  0.2221  0.2297  0.2296  0.2297  0.2250  0.1872  0.1942  0.1939  0.1925  0.1927  0.1912  0.1984  0.1984  0.1808  0.1691  0.1797  0.1768  0.1749  0.1752  0.1730  0.1752  0.1681  0.1682  0.1669  0.1786  0.1836  0.1864  0.1861  0.1864  0.1655  0.1704  0.1703  0.1705  0.1675  0.1748  0.1649  0.1745  0.1761  0.1771  0.1771  0.1829  0.0918  0.0918  0.0918  0.0872  0.0872  0.0856  0.0856  0.0973  0.0971  0.1010  0.0131  0.0282  0.0282  0.0057  0.0057  0.0057  0.0057  0.0057  0.0057  0.0057  0.0057  0.0057  0.0057  0.0057  0.0043  0.0057  0.0057  0.0043  0.0057  0.0057  0.0057  0.0029  0.0029  0.0014  0.0014  0.0014  0.0014  0.0014  0.0014  0.0014  0.0014  0.0014  0.0014  0.0014  0.0014  0.0014  0.0029  0.0029  0.0029  0.0029  0.0029  0.0029  0.0014  0.0014  0.0014  0.0014  0.0014  0.0014  0.0000  0.0000  0.0014  0.0014  0.0000  0.0000  0.0000  0.0000  0.0000  0.0000  0.0000  0.0000  0.0014  0.0014  0.0014  0.0014  0.0014  0.0000  0.0000  0.0000  0.0000  0.0000  0.0000  0.0000  0.0000  0.0000  0.0000  0.0000  0.0000  0.0000  0.0000  0.0000  0.0000  0.0000  0.0000  0.0000  0.0000  0.0000  0.0000  0.0000  0.0000  0.0000  0.0000  0.0000  0.0000  0.0000  0.0000  0.0000  0.0000  0.0000  0.0000  0.0000  0.0000  0.0000  0.0000  0.0000  0.0000  0.0000  0.0000  0.0000  0.0000  0.0000  0.0000  0.0000  0.0000  0.0000  0.0000  0.0000  0.0000  0.0000  0.0000  0.0000  0.0000  0.0000  0.0000  0.0000  0.0000  0.0000  0.0000  0.0000  0.0000  0.0000  0.0000  0.0000  0.0000  0.0000  0.0000  0.0000  0.0000  0.0000  0.0000  0.0000  0.0000  0.0000  0.0000  0.0000  0.0000  0.0000  0.0000  0.0000  0.0000  0.0000  0.0000  0.0000  0.0000  0.0000  0.0000  0.0000  0.0000
OMP4__GCA_000774555.1   0.2469  0.2160  0.2090  0.2051  0.2522  0.2292  0.2295  0.2154  0.2225  0.2221  0.2297  0.2296  0.2297  0.2251  0.1871  0.1942  0.1938  0.1925  0.1929  0.1911  0.1984  0.1984  0.1808  0.1691  0.1796  0.1768  0.1749  0.1752  0.1730  0.1752  0.1681  0.1682  0.1669  0.1785  0.1835  0.1864  0.1861  0.1864  0.1654  0.1706  0.1704  0.1706  0.1676  0.1747  0.1649  0.1744  0.1761  0.1770  0.1770  0.1829  0.0918  0.0918  0.0918  0.0872  0.0872  0.0856  0.0856  0.0973  0.0971  0.1009  0.0131  0.0282  0.0282  0.0057  0.0057  0.0057  0.0057  0.0057  0.0057  0.0057  0.0057  0.0057  0.0057  0.0057  0.0043  0.0057  0.0057  0.0043  0.0057  0.0057  0.0057  0.0029  0.0029  0.0014  0.0014  0.0014  0.0014  0.0014  0.0014  0.0014  0.0014  0.0014  0.0014  0.0014  0.0014  0.0014  0.0029  0.0029  0.0029  0.0029  0.0029  0.0029  0.0014  0.0014  0.0014  0.0014  0.0014  0.0014  0.0000  0.0000  0.0014  0.0014  0.0000  0.0000  0.0000  0.0000  0.0000  0.0000  0.0000  0.0000  0.0014  0.0014  0.0014  0.0014  0.0014  0.0000  0.0000  0.0000  0.0000  0.0000  0.0000  0.0000  0.0000  0.0000  0.0000  0.0000  0.0000  0.0000  0.0000  0.0000  0.0000  0.0000  0.0000  0.0000  0.0000  0.0000  0.0000  0.0000  0.0000  0.0000  0.0000  0.0000  0.0000  0.0000  0.0000  0.0000  0.0000  0.0000  0.0000  0.0000  0.0000  0.0000  0.0000  0.0000  0.0000  0.0000  0.0000  0.0000  0.0000  0.0000  0.0000  0.0000  0.0000  0.0000  0.0000  0.0000  0.0000  0.0000  0.0000  0.0000  0.0000  0.0000  0.0000  0.0000  0.0000  0.0000  0.0000  0.0000  0.0000  0.0000  0.0000  0.0000  0.0000  0.0000  0.0000  0.0000  0.0000  0.0000  0.0000  0.0000  0.0000  0.0000  0.0000  0.0000  0.0000  0.0000  0.0000  0.0000  0.0000  0.0000  0.0000  0.0000  0.0000  0.0000  0.0000  0.0000  0.0000  0.0000
OMP4__GCA_000774695.1   0.2474  0.2163  0.2088  0.2049  0.2527  0.2296  0.2299  0.2151  0.2229  0.2225  0.2301  0.2300  0.2301  0.2254  0.1868  0.1941  0.1935  0.1922  0.1926  0.1908  0.1980  0.1980  0.1805  0.1689  0.1794  0.1766  0.1747  0.1750  0.1728  0.1752  0.1679  0.1680  0.1666  0.1782  0.1832  0.1860  0.1858  0.1860  0.1651  0.1703  0.1702  0.1703  0.1674  0.1744  0.1649  0.1744  0.1760  0.1769  0.1769  0.1827  0.0917  0.0917  0.0917  0.0871  0.0871  0.0855  0.0855  0.0971  0.0969  0.1008  0.0131  0.0282  0.0282  0.0057  0.0057  0.0057  0.0057  0.0057  0.0057  0.0057  0.0057  0.0057  0.0057  0.0057  0.0043  0.0057  0.0057  0.0043  0.0057  0.0057  0.0057  0.0029  0.0029  0.0014  0.0014  0.0014  0.0014  0.0014  0.0014  0.0014  0.0014  0.0014  0.0014  0.0014  0.0014  0.0014  0.0029  0.0029  0.0029  0.0029  0.0029  0.0029  0.0014  0.0014  0.0014  0.0014  0.0014  0.0014  0.0000  0.0000  0.0014  0.0014  0.0000  0.0000  0.0000  0.0000  0.0000  0.0000  0.0000  0.0000  0.0014  0.0014  0.0014  0.0014  0.0014  0.0000  0.0000  0.0000  0.0000  0.0000  0.0000  0.0000  0.0000  0.0000  0.0000  0.0000  0.0000  0.0000  0.0000  0.0000  0.0000  0.0000  0.0000  0.0000  0.0000  0.0000  0.0000  0.0000  0.0000  0.0000  0.0000  0.0000  0.0000  0.0000  0.0000  0.0000  0.0000  0.0000  0.0000  0.0000  0.0000  0.0000  0.0000  0.0000  0.0000  0.0000  0.0000  0.0000  0.0000  0.0000  0.0000  0.0000  0.0000  0.0000  0.0000  0.0000  0.0000  0.0000  0.0000  0.0000  0.0000  0.0000  0.0000  0.0000  0.0000  0.0000  0.0000  0.0000  0.0000  0.0000  0.0000  0.0000  0.0000  0.0000  0.0000  0.0000  0.0000  0.0000  0.0000  0.0000  0.0000  0.0000  0.0000  0.0000  0.0000  0.0000  0.0000  0.0000  0.0000  0.0000  0.0000  0.0000  0.0000  0.0000  0.0000  0.0000  0.0000  0.0000  0.0000
OMP4__GCA_000774705.1   0.2468  0.2158  0.2088  0.2050  0.2520  0.2290  0.2293  0.2151  0.2222  0.2218  0.2293  0.2292  0.2293  0.2249  0.1868  0.1939  0.1934  0.1922  0.1926  0.1908  0.1980  0.1980  0.1805  0.1689  0.1794  0.1766  0.1747  0.1750  0.1728  0.1750  0.1679  0.1680  0.1666  0.1787  0.1836  0.1861  0.1858  0.1861  0.1651  0.1703  0.1702  0.1703  0.1674  0.1746  0.1647  0.1742  0.1759  0.1769  0.1769  0.1827  0.0918  0.0918  0.0917  0.0871  0.0871  0.0855  0.0855  0.0971  0.0969  0.1008  0.0131  0.0282  0.0282  0.0057  0.0057  0.0057  0.0057  0.0057  0.0057  0.0057  0.0057  0.0057  0.0057  0.0057  0.0043  0.0057  0.0057  0.0043  0.0057  0.0057  0.0057  0.0029  0.0029  0.0014  0.0014  0.0014  0.0014  0.0014  0.0014  0.0014  0.0014  0.0014  0.0014  0.0014  0.0014  0.0014  0.0029  0.0029  0.0029  0.0029  0.0029  0.0029  0.0014  0.0014  0.0014  0.0014  0.0014  0.0014  0.0000  0.0000  0.0014  0.0014  0.0000  0.0000  0.0000  0.0000  0.0000  0.0000  0.0000  0.0000  0.0014  0.0014  0.0014  0.0014  0.0014  0.0000  0.0000  0.0000  0.0000  0.0000  0.0000  0.0000  0.0000  0.0000  0.0000  0.0000  0.0000  0.0000  0.0000  0.0000  0.0000  0.0000  0.0000  0.0000  0.0000  0.0000  0.0000  0.0000  0.0000  0.0000  0.0000  0.0000  0.0000  0.0000  0.0000  0.0000  0.0000  0.0000  0.0000  0.0000  0.0000  0.0000  0.0000  0.0000  0.0000  0.0000  0.0000  0.0000  0.0000  0.0000  0.0000  0.0000  0.0000  0.0000  0.0000  0.0000  0.0000  0.0000  0.0000  0.0000  0.0000  0.0000  0.0000  0.0000  0.0000  0.0000  0.0000  0.0000  0.0000  0.0000  0.0000  0.0000  0.0000  0.0000  0.0000  0.0000  0.0000  0.0000  0.0000  0.0000  0.0000  0.0000  0.0000  0.0000  0.0000  0.0000  0.0000  0.0000  0.0000  0.0000  0.0000  0.0000  0.0000  0.0000  0.0000  0.0000  0.0000  0.0000  0.0000  0.0000
OMP4__GCA_000774875.1   0.2470  0.2159  0.2089  0.2050  0.2524  0.2291  0.2293  0.2152  0.2223  0.2219  0.2295  0.2294  0.2295  0.2249  0.1870  0.1941  0.1936  0.1923  0.1927  0.1909  0.1982  0.1982  0.1807  0.1690  0.1795  0.1767  0.1748  0.1751  0.1729  0.1753  0.1680  0.1681  0.1667  0.1784  0.1834  0.1862  0.1859  0.1862  0.1653  0.1704  0.1703  0.1705  0.1675  0.1746  0.1650  0.1745  0.1760  0.1770  0.1770  0.1828  0.0918  0.0918  0.0917  0.0872  0.0872  0.0856  0.0856  0.0972  0.0970  0.1008  0.0131  0.0282  0.0282  0.0057  0.0057  0.0057  0.0057  0.0057  0.0057  0.0057  0.0057  0.0057  0.0057  0.0057  0.0043  0.0057  0.0057  0.0043  0.0057  0.0057  0.0057  0.0029  0.0029  0.0014  0.0014  0.0014  0.0014  0.0014  0.0014  0.0014  0.0014  0.0014  0.0014  0.0014  0.0014  0.0014  0.0029  0.0029  0.0029  0.0029  0.0029  0.0029  0.0014  0.0014  0.0014  0.0014  0.0014  0.0014  0.0000  0.0000  0.0014  0.0014  0.0000  0.0000  0.0000  0.0000  0.0000  0.0000  0.0000  0.0000  0.0014  0.0014  0.0014  0.0014  0.0014  0.0000  0.0000  0.0000  0.0000  0.0000  0.0000  0.0000  0.0000  0.0000  0.0000  0.0000  0.0000  0.0000  0.0000  0.0000  0.0000  0.0000  0.0000  0.0000  0.0000  0.0000  0.0000  0.0000  0.0000  0.0000  0.0000  0.0000  0.0000  0.0000  0.0000  0.0000  0.0000  0.0000  0.0000  0.0000  0.0000  0.0000  0.0000  0.0000  0.0000  0.0000  0.0000  0.0000  0.0000  0.0000  0.0000  0.0000  0.0000  0.0000  0.0000  0.0000  0.0000  0.0000  0.0000  0.0000  0.0000  0.0000  0.0000  0.0000  0.0000  0.0000  0.0000  0.0000  0.0000  0.0000  0.0000  0.0000  0.0000  0.0000  0.0000  0.0000  0.0000  0.0000  0.0000  0.0000  0.0000  0.0000  0.0000  0.0000  0.0000  0.0000  0.0000  0.0000  0.0000  0.0000  0.0000  0.0000  0.0000  0.0000  0.0000  0.0000  0.0000  0.0000  0.0000  0.0000  0.0000
OMP4__GCA_000774945.1   0.2469  0.2157  0.2089  0.2050  0.2522  0.2291  0.2293  0.2150  0.2221  0.2217  0.2292  0.2291  0.2292  0.2251  0.1869  0.1939  0.1938  0.1922  0.1926  0.1908  0.1980  0.1980  0.1805  0.1691  0.1796  0.1768  0.1749  0.1752  0.1728  0.1755  0.1681  0.1682  0.1669  0.1782  0.1832  0.1860  0.1858  0.1860  0.1651  0.1703  0.1702  0.1703  0.1674  0.1744  0.1649  0.1744  0.1759  0.1769  0.1769  0.1827  0.0917  0.0917  0.0917  0.0872  0.0872  0.0856  0.0856  0.0972  0.0970  0.1008  0.0131  0.0282  0.0282  0.0057  0.0057  0.0057  0.0057  0.0057  0.0057  0.0057  0.0057  0.0057  0.0057  0.0057  0.0043  0.0057  0.0057  0.0043  0.0057  0.0057  0.0057  0.0029  0.0029  0.0014  0.0014  0.0014  0.0014  0.0014  0.0014  0.0014  0.0014  0.0014  0.0014  0.0014  0.0014  0.0014  0.0029  0.0029  0.0029  0.0029  0.0029  0.0029  0.0014  0.0014  0.0014  0.0014  0.0014  0.0014  0.0000  0.0000  0.0014  0.0014  0.0000  0.0000  0.0000  0.0000  0.0000  0.0000  0.0000  0.0000  0.0014  0.0014  0.0014  0.0014  0.0014  0.0000  0.0000  0.0000  0.0000  0.0000  0.0000  0.0000  0.0000  0.0000  0.0000  0.0000  0.0000  0.0000  0.0000  0.0000  0.0000  0.0000  0.0000  0.0000  0.0000  0.0000  0.0000  0.0000  0.0000  0.0000  0.0000  0.0000  0.0000  0.0000  0.0000  0.0000  0.0000  0.0000  0.0000  0.0000  0.0000  0.0000  0.0000  0.0000  0.0000  0.0000  0.0000  0.0000  0.0000  0.0000  0.0000  0.0000  0.0000  0.0000  0.0000  0.0000  0.0000  0.0000  0.0000  0.0000  0.0000  0.0000  0.0000  0.0000  0.0000  0.0000  0.0000  0.0000  0.0000  0.0000  0.0000  0.0000  0.0000  0.0000  0.0000  0.0000  0.0000  0.0000  0.0000  0.0000  0.0000  0.0000  0.0000  0.0000  0.0000  0.0000  0.0000  0.0000  0.0000  0.0000  0.0000  0.0000  0.0000  0.0000  0.0000  0.0000  0.0000  0.0000  0.0000  0.0000  0.0000  0.0000
OMP4__GCA_000774955.1   0.2469  0.2157  0.2089  0.2050  0.2522  0.2291  0.2293  0.2150  0.2221  0.2217  0.2292  0.2291  0.2292  0.2251  0.1869  0.1939  0.1938  0.1922  0.1926  0.1908  0.1980  0.1980  0.1805  0.1691  0.1796  0.1768  0.1749  0.1752  0.1728  0.1755  0.1681  0.1682  0.1669  0.1782  0.1832  0.1860  0.1858  0.1860  0.1651  0.1703  0.1702  0.1703  0.1674  0.1744  0.1649  0.1744  0.1759  0.1769  0.1769  0.1827  0.0917  0.0917  0.0917  0.0872  0.0872  0.0856  0.0856  0.0972  0.0970  0.1008  0.0131  0.0282  0.0282  0.0057  0.0057  0.0057  0.0057  0.0057  0.0057  0.0057  0.0057  0.0057  0.0057  0.0057  0.0043  0.0057  0.0057  0.0043  0.0057  0.0057  0.0057  0.0029  0.0029  0.0014  0.0014  0.0014  0.0014  0.0014  0.0014  0.0014  0.0014  0.0014  0.0014  0.0014  0.0014  0.0014  0.0029  0.0029  0.0029  0.0029  0.0029  0.0029  0.0014  0.0014  0.0014  0.0014  0.0014  0.0014  0.0000  0.0000  0.0014  0.0014  0.0000  0.0000  0.0000  0.0000  0.0000  0.0000  0.0000  0.0000  0.0014  0.0014  0.0014  0.0014  0.0014  0.0000  0.0000  0.0000  0.0000  0.0000  0.0000  0.0000  0.0000  0.0000  0.0000  0.0000  0.0000  0.0000  0.0000  0.0000  0.0000  0.0000  0.0000  0.0000  0.0000  0.0000  0.0000  0.0000  0.0000  0.0000  0.0000  0.0000  0.0000  0.0000  0.0000  0.0000  0.0000  0.0000  0.0000  0.0000  0.0000  0.0000  0.0000  0.0000  0.0000  0.0000  0.0000  0.0000  0.0000  0.0000  0.0000  0.0000  0.0000  0.0000  0.0000  0.0000  0.0000  0.0000  0.0000  0.0000  0.0000  0.0000  0.0000  0.0000  0.0000  0.0000  0.0000  0.0000  0.0000  0.0000  0.0000  0.0000  0.0000  0.0000  0.0000  0.0000  0.0000  0.0000  0.0000  0.0000  0.0000  0.0000  0.0000  0.0000  0.0000  0.0000  0.0000  0.0000  0.0000  0.0000  0.0000  0.0000  0.0000  0.0000  0.0000  0.0000  0.0000  0.0000  0.0000  0.0000  0.0000  0.0000  0.0000
OMP4__GCA_000774965.1   0.2472  0.2165  0.2089  0.2050  0.2525  0.2298  0.2301  0.2152  0.2232  0.2228  0.2304  0.2303  0.2304  0.2256  0.1870  0.1943  0.1937  0.1923  0.1927  0.1910  0.1981  0.1981  0.1807  0.1690  0.1795  0.1767  0.1748  0.1751  0.1729  0.1751  0.1681  0.1681  0.1668  0.1784  0.1834  0.1863  0.1860  0.1863  0.1653  0.1704  0.1703  0.1704  0.1674  0.1746  0.1648  0.1743  0.1761  0.1770  0.1770  0.1829  0.0918  0.0918  0.0917  0.0871  0.0871  0.0855  0.0855  0.0972  0.0970  0.1009  0.0131  0.0282  0.0282  0.0057  0.0057  0.0057  0.0057  0.0057  0.0057  0.0057  0.0057  0.0057  0.0057  0.0057  0.0043  0.0057  0.0057  0.0043  0.0057  0.0057  0.0057  0.0029  0.0029  0.0014  0.0014  0.0014  0.0014  0.0014  0.0014  0.0014  0.0014  0.0014  0.0014  0.0014  0.0014  0.0014  0.0029  0.0029  0.0029  0.0029  0.0029  0.0029  0.0014  0.0014  0.0014  0.0014  0.0014  0.0014  0.0000  0.0000  0.0014  0.0014  0.0000  0.0000  0.0000  0.0000  0.0000  0.0000  0.0000  0.0000  0.0014  0.0014  0.0014  0.0014  0.0014  0.0000  0.0000  0.0000  0.0000  0.0000  0.0000  0.0000  0.0000  0.0000  0.0000  0.0000  0.0000  0.0000  0.0000  0.0000  0.0000  0.0000  0.0000  0.0000  0.0000  0.0000  0.0000  0.0000  0.0000  0.0000  0.0000  0.0000  0.0000  0.0000  0.0000  0.0000  0.0000  0.0000  0.0000  0.0000  0.0000  0.0000  0.0000  0.0000  0.0000  0.0000  0.0000  0.0000  0.0000  0.0000  0.0000  0.0000  0.0000  0.0000  0.0000  0.0000  0.0000  0.0000  0.0000  0.0000  0.0000  0.0000  0.0000  0.0000  0.0000  0.0000  0.0000  0.0000  0.0000  0.0000  0.0000  0.0000  0.0000  0.0000  0.0000  0.0000  0.0000  0.0000  0.0000  0.0000  0.0000  0.0000  0.0000  0.0000  0.0000  0.0000  0.0000  0.0000  0.0000  0.0000  0.0000  0.0000  0.0000  0.0000  0.0000  0.0000  0.0000  0.0000  0.0000  0.0000  0.0000  0.0000  0.0000  0.0000
OMP4__GCA_000774975.1   0.2468  0.2160  0.2089  0.2051  0.2521  0.2292  0.2294  0.2152  0.2223  0.2219  0.2295  0.2294  0.2295  0.2251  0.1870  0.1941  0.1936  0.1923  0.1927  0.1909  0.1982  0.1982  0.1806  0.1690  0.1795  0.1767  0.1748  0.1751  0.1729  0.1751  0.1680  0.1681  0.1667  0.1788  0.1838  0.1862  0.1860  0.1862  0.1652  0.1704  0.1703  0.1705  0.1675  0.1746  0.1648  0.1743  0.1760  0.1770  0.1770  0.1828  0.0917  0.0917  0.0917  0.0871  0.0871  0.0856  0.0856  0.0972  0.0970  0.1008  0.0131  0.0282  0.0282  0.0057  0.0057  0.0057  0.0057  0.0057  0.0057  0.0057  0.0057  0.0057  0.0057  0.0057  0.0043  0.0057  0.0057  0.0043  0.0057  0.0057  0.0057  0.0029  0.0029  0.0014  0.0014  0.0014  0.0014  0.0014  0.0014  0.0014  0.0014  0.0014  0.0014  0.0014  0.0014  0.0014  0.0029  0.0029  0.0029  0.0029  0.0029  0.0029  0.0014  0.0014  0.0014  0.0014  0.0014  0.0014  0.0000  0.0000  0.0014  0.0014  0.0000  0.0000  0.0000  0.0000  0.0000  0.0000  0.0000  0.0000  0.0014  0.0014  0.0014  0.0014  0.0014  0.0000  0.0000  0.0000  0.0000  0.0000  0.0000  0.0000  0.0000  0.0000  0.0000  0.0000  0.0000  0.0000  0.0000  0.0000  0.0000  0.0000  0.0000  0.0000  0.0000  0.0000  0.0000  0.0000  0.0000  0.0000  0.0000  0.0000  0.0000  0.0000  0.0000  0.0000  0.0000  0.0000  0.0000  0.0000  0.0000  0.0000  0.0000  0.0000  0.0000  0.0000  0.0000  0.0000  0.0000  0.0000  0.0000  0.0000  0.0000  0.0000  0.0000  0.0000  0.0000  0.0000  0.0000  0.0000  0.0000  0.0000  0.0000  0.0000  0.0000  0.0000  0.0000  0.0000  0.0000  0.0000  0.0000  0.0000  0.0000  0.0000  0.0000  0.0000  0.0000  0.0000  0.0000  0.0000  0.0000  0.0000  0.0000  0.0000  0.0000  0.0000  0.0000  0.0000  0.0000  0.0000  0.0000  0.0000  0.0000  0.0000  0.0000  0.0000  0.0000  0.0000  0.0000  0.0000  0.0000  0.0000  0.0000  0.0000  0.0000
OMP4__GCA_000775025.1   0.2468  0.2158  0.2088  0.2050  0.2520  0.2290  0.2293  0.2151  0.2222  0.2218  0.2293  0.2292  0.2293  0.2249  0.1868  0.1939  0.1934  0.1922  0.1926  0.1908  0.1980  0.1980  0.1805  0.1689  0.1794  0.1766  0.1747  0.1750  0.1728  0.1750  0.1679  0.1680  0.1666  0.1787  0.1836  0.1861  0.1858  0.1861  0.1651  0.1703  0.1702  0.1703  0.1674  0.1746  0.1647  0.1742  0.1759  0.1769  0.1769  0.1827  0.0918  0.0918  0.0917  0.0871  0.0871  0.0855  0.0855  0.0971  0.0969  0.1008  0.0131  0.0282  0.0282  0.0057  0.0057  0.0057  0.0057  0.0057  0.0057  0.0057  0.0057  0.0057  0.0057  0.0057  0.0043  0.0057  0.0057  0.0043  0.0057  0.0057  0.0057  0.0029  0.0029  0.0014  0.0014  0.0014  0.0014  0.0014  0.0014  0.0014  0.0014  0.0014  0.0014  0.0014  0.0014  0.0014  0.0029  0.0029  0.0029  0.0029  0.0029  0.0029  0.0014  0.0014  0.0014  0.0014  0.0014  0.0014  0.0000  0.0000  0.0014  0.0014  0.0000  0.0000  0.0000  0.0000  0.0000  0.0000  0.0000  0.0000  0.0014  0.0014  0.0014  0.0014  0.0014  0.0000  0.0000  0.0000  0.0000  0.0000  0.0000  0.0000  0.0000  0.0000  0.0000  0.0000  0.0000  0.0000  0.0000  0.0000  0.0000  0.0000  0.0000  0.0000  0.0000  0.0000  0.0000  0.0000  0.0000  0.0000  0.0000  0.0000  0.0000  0.0000  0.0000  0.0000  0.0000  0.0000  0.0000  0.0000  0.0000  0.0000  0.0000  0.0000  0.0000  0.0000  0.0000  0.0000  0.0000  0.0000  0.0000  0.0000  0.0000  0.0000  0.0000  0.0000  0.0000  0.0000  0.0000  0.0000  0.0000  0.0000  0.0000  0.0000  0.0000  0.0000  0.0000  0.0000  0.0000  0.0000  0.0000  0.0000  0.0000  0.0000  0.0000  0.0000  0.0000  0.0000  0.0000  0.0000  0.0000  0.0000  0.0000  0.0000  0.0000  0.0000  0.0000  0.0000  0.0000  0.0000  0.0000  0.0000  0.0000  0.0000  0.0000  0.0000  0.0000  0.0000  0.0000  0.0000  0.0000  0.0000  0.0000  0.0000  0.0000  0.0000
OMP4__GCA_000775035.1   0.2470  0.2159  0.2091  0.2052  0.2524  0.2294  0.2297  0.2155  0.2227  0.2223  0.2299  0.2298  0.2299  0.2253  0.1872  0.1944  0.1939  0.1926  0.1930  0.1912  0.1985  0.1985  0.1807  0.1690  0.1795  0.1767  0.1750  0.1753  0.1729  0.1751  0.1680  0.1681  0.1667  0.1784  0.1834  0.1862  0.1859  0.1862  0.1653  0.1704  0.1703  0.1705  0.1675  0.1746  0.1648  0.1743  0.1760  0.1770  0.1770  0.1828  0.0918  0.0918  0.0917  0.0872  0.0872  0.0856  0.0856  0.0972  0.0970  0.1010  0.0131  0.0282  0.0282  0.0057  0.0057  0.0057  0.0057  0.0057  0.0057  0.0057  0.0057  0.0057  0.0057  0.0057  0.0043  0.0057  0.0057  0.0043  0.0057  0.0057  0.0057  0.0029  0.0029  0.0014  0.0014  0.0014  0.0014  0.0014  0.0014  0.0014  0.0014  0.0014  0.0014  0.0014  0.0014  0.0014  0.0029  0.0029  0.0029  0.0029  0.0029  0.0029  0.0014  0.0014  0.0014  0.0014  0.0014  0.0014  0.0000  0.0000  0.0014  0.0014  0.0000  0.0000  0.0000  0.0000  0.0000  0.0000  0.0000  0.0000  0.0014  0.0014  0.0014  0.0014  0.0014  0.0000  0.0000  0.0000  0.0000  0.0000  0.0000  0.0000  0.0000  0.0000  0.0000  0.0000  0.0000  0.0000  0.0000  0.0000  0.0000  0.0000  0.0000  0.0000  0.0000  0.0000  0.0000  0.0000  0.0000  0.0000  0.0000  0.0000  0.0000  0.0000  0.0000  0.0000  0.0000  0.0000  0.0000  0.0000  0.0000  0.0000  0.0000  0.0000  0.0000  0.0000  0.0000  0.0000  0.0000  0.0000  0.0000  0.0000  0.0000  0.0000  0.0000  0.0000  0.0000  0.0000  0.0000  0.0000  0.0000  0.0000  0.0000  0.0000  0.0000  0.0000  0.0000  0.0000  0.0000  0.0000  0.0000  0.0000  0.0000  0.0000  0.0000  0.0000  0.0000  0.0000  0.0000  0.0000  0.0000  0.0000  0.0000  0.0000  0.0000  0.0000  0.0000  0.0000  0.0000  0.0000  0.0000  0.0000  0.0000  0.0000  0.0000  0.0000  0.0000  0.0000  0.0000  0.0000  0.0000  0.0000  0.0000  0.0000  0.0000  0.0000  0.0000
OMP4__GCA_000775655.1   0.2470  0.2158  0.2089  0.2050  0.2524  0.2290  0.2293  0.2151  0.2222  0.2218  0.2294  0.2293  0.2294  0.2248  0.1870  0.1940  0.1937  0.1924  0.1927  0.1910  0.1983  0.1983  0.1806  0.1690  0.1795  0.1767  0.1748  0.1751  0.1729  0.1753  0.1680  0.1680  0.1667  0.1784  0.1834  0.1861  0.1859  0.1861  0.1653  0.1704  0.1703  0.1704  0.1675  0.1746  0.1651  0.1746  0.1759  0.1769  0.1769  0.1828  0.0918  0.0918  0.0917  0.0871  0.0871  0.0855  0.0855  0.0973  0.0971  0.1009  0.0131  0.0282  0.0282  0.0057  0.0057  0.0057  0.0057  0.0057  0.0057  0.0057  0.0057  0.0057  0.0057  0.0057  0.0043  0.0057  0.0057  0.0043  0.0057  0.0057  0.0057  0.0029  0.0029  0.0014  0.0014  0.0014  0.0014  0.0014  0.0014  0.0014  0.0014  0.0014  0.0014  0.0014  0.0014  0.0014  0.0029  0.0029  0.0029  0.0029  0.0029  0.0029  0.0014  0.0014  0.0014  0.0014  0.0014  0.0014  0.0000  0.0000  0.0014  0.0014  0.0000  0.0000  0.0000  0.0000  0.0000  0.0000  0.0000  0.0000  0.0014  0.0014  0.0014  0.0014  0.0014  0.0000  0.0000  0.0000  0.0000  0.0000  0.0000  0.0000  0.0000  0.0000  0.0000  0.0000  0.0000  0.0000  0.0000  0.0000  0.0000  0.0000  0.0000  0.0000  0.0000  0.0000  0.0000  0.0000  0.0000  0.0000  0.0000  0.0000  0.0000  0.0000  0.0000  0.0000  0.0000  0.0000  0.0000  0.0000  0.0000  0.0000  0.0000  0.0000  0.0000  0.0000  0.0000  0.0000  0.0000  0.0000  0.0000  0.0000  0.0000  0.0000  0.0000  0.0000  0.0000  0.0000  0.0000  0.0000  0.0000  0.0000  0.0000  0.0000  0.0000  0.0000  0.0000  0.0000  0.0000  0.0000  0.0000  0.0000  0.0000  0.0000  0.0000  0.0000  0.0000  0.0000  0.0000  0.0000  0.0000  0.0000  0.0000  0.0000  0.0000  0.0000  0.0000  0.0000  0.0000  0.0000  0.0000  0.0000  0.0000  0.0000  0.0000  0.0000  0.0000  0.0000  0.0000  0.0000  0.0000  0.0000  0.0000  0.0000  0.0000  0.0000  0.0000  0.0000
OMP4__GCA_000932095.1   0.2468  0.2160  0.2089  0.2051  0.2521  0.2292  0.2294  0.2152  0.2223  0.2219  0.2295  0.2294  0.2295  0.2251  0.1870  0.1941  0.1936  0.1923  0.1927  0.1909  0.1982  0.1982  0.1806  0.1690  0.1795  0.1767  0.1748  0.1751  0.1729  0.1751  0.1680  0.1681  0.1667  0.1788  0.1838  0.1862  0.1860  0.1862  0.1652  0.1704  0.1703  0.1705  0.1675  0.1746  0.1648  0.1743  0.1760  0.1770  0.1770  0.1828  0.0917  0.0917  0.0917  0.0871  0.0871  0.0856  0.0856  0.0972  0.0970  0.1008  0.0131  0.0282  0.0282  0.0057  0.0057  0.0057  0.0057  0.0057  0.0057  0.0057  0.0057  0.0057  0.0057  0.0057  0.0043  0.0057  0.0057  0.0043  0.0057  0.0057  0.0057  0.0029  0.0029  0.0014  0.0014  0.0014  0.0014  0.0014  0.0014  0.0014  0.0014  0.0014  0.0014  0.0014  0.0014  0.0014  0.0029  0.0029  0.0029  0.0029  0.0029  0.0029  0.0014  0.0014  0.0014  0.0014  0.0014  0.0014  0.0000  0.0000  0.0014  0.0014  0.0000  0.0000  0.0000  0.0000  0.0000  0.0000  0.0000  0.0000  0.0014  0.0014  0.0014  0.0014  0.0014  0.0000  0.0000  0.0000  0.0000  0.0000  0.0000  0.0000  0.0000  0.0000  0.0000  0.0000  0.0000  0.0000  0.0000  0.0000  0.0000  0.0000  0.0000  0.0000  0.0000  0.0000  0.0000  0.0000  0.0000  0.0000  0.0000  0.0000  0.0000  0.0000  0.0000  0.0000  0.0000  0.0000  0.0000  0.0000  0.0000  0.0000  0.0000  0.0000  0.0000  0.0000  0.0000  0.0000  0.0000  0.0000  0.0000  0.0000  0.0000  0.0000  0.0000  0.0000  0.0000  0.0000  0.0000  0.0000  0.0000  0.0000  0.0000  0.0000  0.0000  0.0000  0.0000  0.0000  0.0000  0.0000  0.0000  0.0000  0.0000  0.0000  0.0000  0.0000  0.0000  0.0000  0.0000  0.0000  0.0000  0.0000  0.0000  0.0000  0.0000  0.0000  0.0000  0.0000  0.0000  0.0000  0.0000  0.0000  0.0000  0.0000  0.0000  0.0000  0.0000  0.0000  0.0000  0.0000  0.0000  0.0000  0.0000  0.0000  0.0000  0.0000  0.0000  0.0000  0.0000
OMP4__GCA_000953095.1   0.2470  0.2159  0.2089  0.2050  0.2524  0.2291  0.2293  0.2152  0.2223  0.2219  0.2295  0.2294  0.2295  0.2249  0.1870  0.1941  0.1936  0.1923  0.1927  0.1909  0.1982  0.1982  0.1807  0.1690  0.1795  0.1767  0.1748  0.1751  0.1729  0.1753  0.1680  0.1681  0.1667  0.1784  0.1834  0.1862  0.1859  0.1862  0.1653  0.1704  0.1703  0.1705  0.1675  0.1746  0.1650  0.1745  0.1760  0.1770  0.1770  0.1828  0.0918  0.0918  0.0917  0.0872  0.0872  0.0856  0.0856  0.0972  0.0970  0.1008  0.0131  0.0282  0.0282  0.0057  0.0057  0.0057  0.0057  0.0057  0.0057  0.0057  0.0057  0.0057  0.0057  0.0057  0.0043  0.0057  0.0057  0.0043  0.0057  0.0057  0.0057  0.0029  0.0029  0.0014  0.0014  0.0014  0.0014  0.0014  0.0014  0.0014  0.0014  0.0014  0.0014  0.0014  0.0014  0.0014  0.0029  0.0029  0.0029  0.0029  0.0029  0.0029  0.0014  0.0014  0.0014  0.0014  0.0014  0.0014  0.0000  0.0000  0.0014  0.0014  0.0000  0.0000  0.0000  0.0000  0.0000  0.0000  0.0000  0.0000  0.0014  0.0014  0.0014  0.0014  0.0014  0.0000  0.0000  0.0000  0.0000  0.0000  0.0000  0.0000  0.0000  0.0000  0.0000  0.0000  0.0000  0.0000  0.0000  0.0000  0.0000  0.0000  0.0000  0.0000  0.0000  0.0000  0.0000  0.0000  0.0000  0.0000  0.0000  0.0000  0.0000  0.0000  0.0000  0.0000  0.0000  0.0000  0.0000  0.0000  0.0000  0.0000  0.0000  0.0000  0.0000  0.0000  0.0000  0.0000  0.0000  0.0000  0.0000  0.0000  0.0000  0.0000  0.0000  0.0000  0.0000  0.0000  0.0000  0.0000  0.0000  0.0000  0.0000  0.0000  0.0000  0.0000  0.0000  0.0000  0.0000  0.0000  0.0000  0.0000  0.0000  0.0000  0.0000  0.0000  0.0000  0.0000  0.0000  0.0000  0.0000  0.0000  0.0000  0.0000  0.0000  0.0000  0.0000  0.0000  0.0000  0.0000  0.0000  0.0000  0.0000  0.0000  0.0000  0.0000  0.0000  0.0000  0.0000  0.0000  0.0000  0.0000  0.0000  0.0000  0.0000  0.0000  0.0000  0.0000  0.0000  0.0000
OMP4__GCA_000959125.1   0.2470  0.2159  0.2089  0.2050  0.2524  0.2291  0.2293  0.2152  0.2223  0.2219  0.2295  0.2294  0.2295  0.2249  0.1870  0.1941  0.1936  0.1923  0.1927  0.1909  0.1982  0.1982  0.1807  0.1690  0.1795  0.1767  0.1748  0.1751  0.1729  0.1753  0.1680  0.1681  0.1667  0.1784  0.1834  0.1862  0.1859  0.1862  0.1653  0.1704  0.1703  0.1705  0.1675  0.1746  0.1650  0.1745  0.1760  0.1770  0.1770  0.1828  0.0918  0.0918  0.0917  0.0872  0.0872  0.0856  0.0856  0.0972  0.0970  0.1008  0.0131  0.0282  0.0282  0.0057  0.0057  0.0057  0.0057  0.0057  0.0057  0.0057  0.0057  0.0057  0.0057  0.0057  0.0043  0.0057  0.0057  0.0043  0.0057  0.0057  0.0057  0.0029  0.0029  0.0014  0.0014  0.0014  0.0014  0.0014  0.0014  0.0014  0.0014  0.0014  0.0014  0.0014  0.0014  0.0014  0.0029  0.0029  0.0029  0.0029  0.0029  0.0029  0.0014  0.0014  0.0014  0.0014  0.0014  0.0014  0.0000  0.0000  0.0014  0.0014  0.0000  0.0000  0.0000  0.0000  0.0000  0.0000  0.0000  0.0000  0.0014  0.0014  0.0014  0.0014  0.0014  0.0000  0.0000  0.0000  0.0000  0.0000  0.0000  0.0000  0.0000  0.0000  0.0000  0.0000  0.0000  0.0000  0.0000  0.0000  0.0000  0.0000  0.0000  0.0000  0.0000  0.0000  0.0000  0.0000  0.0000  0.0000  0.0000  0.0000  0.0000  0.0000  0.0000  0.0000  0.0000  0.0000  0.0000  0.0000  0.0000  0.0000  0.0000  0.0000  0.0000  0.0000  0.0000  0.0000  0.0000  0.0000  0.0000  0.0000  0.0000  0.0000  0.0000  0.0000  0.0000  0.0000  0.0000  0.0000  0.0000  0.0000  0.0000  0.0000  0.0000  0.0000  0.0000  0.0000  0.0000  0.0000  0.0000  0.0000  0.0000  0.0000  0.0000  0.0000  0.0000  0.0000  0.0000  0.0000  0.0000  0.0000  0.0000  0.0000  0.0000  0.0000  0.0000  0.0000  0.0000  0.0000  0.0000  0.0000  0.0000  0.0000  0.0000  0.0000  0.0000  0.0000  0.0000  0.0000  0.0000  0.0000  0.0000  0.0000  0.0000  0.0000  0.0000  0.0000  0.0000  0.0000  0.0000
OMP4__GCA_000959145.1   0.2470  0.2158  0.2089  0.2050  0.2524  0.2290  0.2293  0.2151  0.2222  0.2218  0.2294  0.2293  0.2294  0.2248  0.1870  0.1940  0.1937  0.1924  0.1927  0.1910  0.1983  0.1983  0.1806  0.1690  0.1795  0.1767  0.1748  0.1751  0.1729  0.1753  0.1680  0.1680  0.1667  0.1784  0.1834  0.1861  0.1859  0.1861  0.1653  0.1704  0.1703  0.1704  0.1675  0.1746  0.1651  0.1746  0.1759  0.1769  0.1769  0.1828  0.0918  0.0918  0.0917  0.0871  0.0871  0.0855  0.0855  0.0973  0.0971  0.1009  0.0131  0.0282  0.0282  0.0057  0.0057  0.0057  0.0057  0.0057  0.0057  0.0057  0.0057  0.0057  0.0057  0.0057  0.0043  0.0057  0.0057  0.0043  0.0057  0.0057  0.0057  0.0029  0.0029  0.0014  0.0014  0.0014  0.0014  0.0014  0.0014  0.0014  0.0014  0.0014  0.0014  0.0014  0.0014  0.0014  0.0029  0.0029  0.0029  0.0029  0.0029  0.0029  0.0014  0.0014  0.0014  0.0014  0.0014  0.0014  0.0000  0.0000  0.0014  0.0014  0.0000  0.0000  0.0000  0.0000  0.0000  0.0000  0.0000  0.0000  0.0014  0.0014  0.0014  0.0014  0.0014  0.0000  0.0000  0.0000  0.0000  0.0000  0.0000  0.0000  0.0000  0.0000  0.0000  0.0000  0.0000  0.0000  0.0000  0.0000  0.0000  0.0000  0.0000  0.0000  0.0000  0.0000  0.0000  0.0000  0.0000  0.0000  0.0000  0.0000  0.0000  0.0000  0.0000  0.0000  0.0000  0.0000  0.0000  0.0000  0.0000  0.0000  0.0000  0.0000  0.0000  0.0000  0.0000  0.0000  0.0000  0.0000  0.0000  0.0000  0.0000  0.0000  0.0000  0.0000  0.0000  0.0000  0.0000  0.0000  0.0000  0.0000  0.0000  0.0000  0.0000  0.0000  0.0000  0.0000  0.0000  0.0000  0.0000  0.0000  0.0000  0.0000  0.0000  0.0000  0.0000  0.0000  0.0000  0.0000  0.0000  0.0000  0.0000  0.0000  0.0000  0.0000  0.0000  0.0000  0.0000  0.0000  0.0000  0.0000  0.0000  0.0000  0.0000  0.0000  0.0000  0.0000  0.0000  0.0000  0.0000  0.0000  0.0000  0.0000  0.0000  0.0000  0.0000  0.0000  0.0000  0.0000  0.0000  0.0000
OMP4__GCA_000959185.1   0.2469  0.2160  0.2090  0.2051  0.2522  0.2292  0.2295  0.2154  0.2225  0.2221  0.2297  0.2296  0.2297  0.2251  0.1871  0.1942  0.1938  0.1925  0.1929  0.1911  0.1984  0.1984  0.1808  0.1691  0.1796  0.1768  0.1749  0.1752  0.1730  0.1752  0.1681  0.1682  0.1669  0.1785  0.1835  0.1864  0.1861  0.1864  0.1654  0.1706  0.1704  0.1706  0.1676  0.1747  0.1649  0.1744  0.1761  0.1770  0.1770  0.1829  0.0918  0.0918  0.0918  0.0872  0.0872  0.0856  0.0856  0.0973  0.0971  0.1009  0.0131  0.0282  0.0282  0.0057  0.0057  0.0057  0.0057  0.0057  0.0057  0.0057  0.0057  0.0057  0.0057  0.0057  0.0043  0.0057  0.0057  0.0043  0.0057  0.0057  0.0057  0.0029  0.0029  0.0014  0.0014  0.0014  0.0014  0.0014  0.0014  0.0014  0.0014  0.0014  0.0014  0.0014  0.0014  0.0014  0.0029  0.0029  0.0029  0.0029  0.0029  0.0029  0.0014  0.0014  0.0014  0.0014  0.0014  0.0014  0.0000  0.0000  0.0014  0.0014  0.0000  0.0000  0.0000  0.0000  0.0000  0.0000  0.0000  0.0000  0.0014  0.0014  0.0014  0.0014  0.0014  0.0000  0.0000  0.0000  0.0000  0.0000  0.0000  0.0000  0.0000  0.0000  0.0000  0.0000  0.0000  0.0000  0.0000  0.0000  0.0000  0.0000  0.0000  0.0000  0.0000  0.0000  0.0000  0.0000  0.0000  0.0000  0.0000  0.0000  0.0000  0.0000  0.0000  0.0000  0.0000  0.0000  0.0000  0.0000  0.0000  0.0000  0.0000  0.0000  0.0000  0.0000  0.0000  0.0000  0.0000  0.0000  0.0000  0.0000  0.0000  0.0000  0.0000  0.0000  0.0000  0.0000  0.0000  0.0000  0.0000  0.0000  0.0000  0.0000  0.0000  0.0000  0.0000  0.0000  0.0000  0.0000  0.0000  0.0000  0.0000  0.0000  0.0000  0.0000  0.0000  0.0000  0.0000  0.0000  0.0000  0.0000  0.0000  0.0000  0.0000  0.0000  0.0000  0.0000  0.0000  0.0000  0.0000  0.0000  0.0000  0.0000  0.0000  0.0000  0.0000  0.0000  0.0000  0.0000  0.0000  0.0000  0.0000  0.0000  0.0000  0.0000  0.0000  0.0000  0.0000  0.0000  0.0000  0.0000  0.0000
OMP4__GCA_000959225.1   0.2468  0.2160  0.2089  0.2051  0.2521  0.2292  0.2294  0.2152  0.2223  0.2219  0.2295  0.2294  0.2295  0.2251  0.1870  0.1941  0.1936  0.1923  0.1927  0.1909  0.1982  0.1982  0.1806  0.1690  0.1795  0.1767  0.1748  0.1751  0.1729  0.1751  0.1680  0.1681  0.1667  0.1788  0.1838  0.1862  0.1860  0.1862  0.1652  0.1704  0.1703  0.1705  0.1675  0.1746  0.1648  0.1743  0.1760  0.1770  0.1770  0.1828  0.0917  0.0917  0.0917  0.0871  0.0871  0.0856  0.0856  0.0972  0.0970  0.1008  0.0131  0.0282  0.0282  0.0057  0.0057  0.0057  0.0057  0.0057  0.0057  0.0057  0.0057  0.0057  0.0057  0.0057  0.0043  0.0057  0.0057  0.0043  0.0057  0.0057  0.0057  0.0029  0.0029  0.0014  0.0014  0.0014  0.0014  0.0014  0.0014  0.0014  0.0014  0.0014  0.0014  0.0014  0.0014  0.0014  0.0029  0.0029  0.0029  0.0029  0.0029  0.0029  0.0014  0.0014  0.0014  0.0014  0.0014  0.0014  0.0000  0.0000  0.0014  0.0014  0.0000  0.0000  0.0000  0.0000  0.0000  0.0000  0.0000  0.0000  0.0014  0.0014  0.0014  0.0014  0.0014  0.0000  0.0000  0.0000  0.0000  0.0000  0.0000  0.0000  0.0000  0.0000  0.0000  0.0000  0.0000  0.0000  0.0000  0.0000  0.0000  0.0000  0.0000  0.0000  0.0000  0.0000  0.0000  0.0000  0.0000  0.0000  0.0000  0.0000  0.0000  0.0000  0.0000  0.0000  0.0000  0.0000  0.0000  0.0000  0.0000  0.0000  0.0000  0.0000  0.0000  0.0000  0.0000  0.0000  0.0000  0.0000  0.0000  0.0000  0.0000  0.0000  0.0000  0.0000  0.0000  0.0000  0.0000  0.0000  0.0000  0.0000  0.0000  0.0000  0.0000  0.0000  0.0000  0.0000  0.0000  0.0000  0.0000  0.0000  0.0000  0.0000  0.0000  0.0000  0.0000  0.0000  0.0000  0.0000  0.0000  0.0000  0.0000  0.0000  0.0000  0.0000  0.0000  0.0000  0.0000  0.0000  0.0000  0.0000  0.0000  0.0000  0.0000  0.0000  0.0000  0.0000  0.0000  0.0000  0.0000  0.0000  0.0000  0.0000  0.0000  0.0000  0.0000  0.0000  0.0000  0.0000  0.0000  0.0000  0.0000  0.0000
OMP4__GCA_000959305.1   0.2473  0.2162  0.2089  0.2053  0.2520  0.2290  0.2293  0.2152  0.2223  0.2221  0.2294  0.2293  0.2294  0.2249  0.1871  0.1942  0.1936  0.1925  0.1929  0.1911  0.1986  0.1986  0.1806  0.1690  0.1795  0.1767  0.1748  0.1751  0.1729  0.1752  0.1681  0.1682  0.1669  0.1784  0.1833  0.1862  0.1859  0.1862  0.1655  0.1704  0.1703  0.1704  0.1675  0.1746  0.1648  0.1743  0.1760  0.1771  0.1771  0.1829  0.0917  0.0917  0.0917  0.0871  0.0871  0.0856  0.0856  0.0972  0.0970  0.1010  0.0131  0.0282  0.0282  0.0057  0.0057  0.0057  0.0057  0.0057  0.0057  0.0057  0.0057  0.0057  0.0057  0.0057  0.0043  0.0057  0.0057  0.0043  0.0057  0.0057  0.0057  0.0029  0.0029  0.0014  0.0014  0.0014  0.0014  0.0014  0.0014  0.0014  0.0014  0.0014  0.0014  0.0014  0.0014  0.0014  0.0029  0.0029  0.0029  0.0029  0.0029  0.0029  0.0014  0.0014  0.0014  0.0014  0.0014  0.0014  0.0000  0.0000  0.0014  0.0014  0.0000  0.0000  0.0000  0.0000  0.0000  0.0000  0.0000  0.0000  0.0014  0.0014  0.0014  0.0014  0.0014  0.0000  0.0000  0.0000  0.0000  0.0000  0.0000  0.0000  0.0000  0.0000  0.0000  0.0000  0.0000  0.0000  0.0000  0.0000  0.0000  0.0000  0.0000  0.0000  0.0000  0.0000  0.0000  0.0000  0.0000  0.0000  0.0000  0.0000  0.0000  0.0000  0.0000  0.0000  0.0000  0.0000  0.0000  0.0000  0.0000  0.0000  0.0000  0.0000  0.0000  0.0000  0.0000  0.0000  0.0000  0.0000  0.0000  0.0000  0.0000  0.0000  0.0000  0.0000  0.0000  0.0000  0.0000  0.0000  0.0000  0.0000  0.0000  0.0000  0.0000  0.0000  0.0000  0.0000  0.0000  0.0000  0.0000  0.0000  0.0000  0.0000  0.0000  0.0000  0.0000  0.0000  0.0000  0.0000  0.0000  0.0000  0.0000  0.0000  0.0000  0.0000  0.0000  0.0000  0.0000  0.0000  0.0000  0.0000  0.0000  0.0000  0.0000  0.0000  0.0000  0.0000  0.0000  0.0000  0.0000  0.0000  0.0000  0.0000  0.0000  0.0000  0.0000  0.0000  0.0000  0.0000  0.0000  0.0000  0.0000  0.0000  0.0000
OMP4__GCA_000959345.1   0.2470  0.2163  0.2089  0.2052  0.2523  0.2293  0.2296  0.2154  0.2226  0.2222  0.2298  0.2297  0.2298  0.2252  0.1871  0.1943  0.1938  0.1925  0.1929  0.1911  0.1984  0.1984  0.1808  0.1692  0.1797  0.1769  0.1750  0.1752  0.1731  0.1753  0.1682  0.1682  0.1669  0.1785  0.1835  0.1864  0.1862  0.1864  0.1654  0.1706  0.1705  0.1706  0.1677  0.1747  0.1650  0.1745  0.1761  0.1772  0.1772  0.1830  0.0918  0.0918  0.0918  0.0873  0.0873  0.0857  0.0857  0.0974  0.0972  0.1009  0.0131  0.0282  0.0282  0.0057  0.0057  0.0057  0.0057  0.0057  0.0057  0.0057  0.0057  0.0057  0.0057  0.0057  0.0043  0.0057  0.0057  0.0043  0.0057  0.0057  0.0057  0.0029  0.0029  0.0014  0.0014  0.0014  0.0014  0.0014  0.0014  0.0014  0.0014  0.0014  0.0014  0.0014  0.0014  0.0014  0.0029  0.0029  0.0029  0.0029  0.0029  0.0029  0.0014  0.0014  0.0014  0.0014  0.0014  0.0014  0.0000  0.0000  0.0014  0.0014  0.0000  0.0000  0.0000  0.0000  0.0000  0.0000  0.0000  0.0000  0.0014  0.0014  0.0014  0.0014  0.0014  0.0000  0.0000  0.0000  0.0000  0.0000  0.0000  0.0000  0.0000  0.0000  0.0000  0.0000  0.0000  0.0000  0.0000  0.0000  0.0000  0.0000  0.0000  0.0000  0.0000  0.0000  0.0000  0.0000  0.0000  0.0000  0.0000  0.0000  0.0000  0.0000  0.0000  0.0000  0.0000  0.0000  0.0000  0.0000  0.0000  0.0000  0.0000  0.0000  0.0000  0.0000  0.0000  0.0000  0.0000  0.0000  0.0000  0.0000  0.0000  0.0000  0.0000  0.0000  0.0000  0.0000  0.0000  0.0000  0.0000  0.0000  0.0000  0.0000  0.0000  0.0000  0.0000  0.0000  0.0000  0.0000  0.0000  0.0000  0.0000  0.0000  0.0000  0.0000  0.0000  0.0000  0.0000  0.0000  0.0000  0.0000  0.0000  0.0000  0.0000  0.0000  0.0000  0.0000  0.0000  0.0000  0.0000  0.0000  0.0000  0.0000  0.0000  0.0000  0.0000  0.0000  0.0000  0.0000  0.0000  0.0000  0.0000  0.0000  0.0000  0.0000  0.0000  0.0000  0.0000  0.0000  0.0000  0.0000  0.0000  0.0000  0.0000  0.0000
OMP4__GCA_001204515.1   0.2470  0.2158  0.2089  0.2050  0.2524  0.2290  0.2293  0.2151  0.2222  0.2218  0.2294  0.2293  0.2294  0.2248  0.1870  0.1940  0.1937  0.1924  0.1927  0.1910  0.1983  0.1983  0.1806  0.1690  0.1795  0.1767  0.1748  0.1751  0.1729  0.1753  0.1680  0.1680  0.1667  0.1784  0.1834  0.1861  0.1859  0.1861  0.1653  0.1704  0.1703  0.1704  0.1675  0.1746  0.1651  0.1746  0.1759  0.1769  0.1769  0.1828  0.0918  0.0918  0.0917  0.0871  0.0871  0.0855  0.0855  0.0973  0.0971  0.1009  0.0131  0.0282  0.0282  0.0057  0.0057  0.0057  0.0057  0.0057  0.0057  0.0057  0.0057  0.0057  0.0057  0.0057  0.0043  0.0057  0.0057  0.0043  0.0057  0.0057  0.0057  0.0029  0.0029  0.0014  0.0014  0.0014  0.0014  0.0014  0.0014  0.0014  0.0014  0.0014  0.0014  0.0014  0.0014  0.0014  0.0029  0.0029  0.0029  0.0029  0.0029  0.0029  0.0014  0.0014  0.0014  0.0014  0.0014  0.0014  0.0000  0.0000  0.0014  0.0014  0.0000  0.0000  0.0000  0.0000  0.0000  0.0000  0.0000  0.0000  0.0014  0.0014  0.0014  0.0014  0.0014  0.0000  0.0000  0.0000  0.0000  0.0000  0.0000  0.0000  0.0000  0.0000  0.0000  0.0000  0.0000  0.0000  0.0000  0.0000  0.0000  0.0000  0.0000  0.0000  0.0000  0.0000  0.0000  0.0000  0.0000  0.0000  0.0000  0.0000  0.0000  0.0000  0.0000  0.0000  0.0000  0.0000  0.0000  0.0000  0.0000  0.0000  0.0000  0.0000  0.0000  0.0000  0.0000  0.0000  0.0000  0.0000  0.0000  0.0000  0.0000  0.0000  0.0000  0.0000  0.0000  0.0000  0.0000  0.0000  0.0000  0.0000  0.0000  0.0000  0.0000  0.0000  0.0000  0.0000  0.0000  0.0000  0.0000  0.0000  0.0000  0.0000  0.0000  0.0000  0.0000  0.0000  0.0000  0.0000  0.0000  0.0000  0.0000  0.0000  0.0000  0.0000  0.0000  0.0000  0.0000  0.0000  0.0000  0.0000  0.0000  0.0000  0.0000  0.0000  0.0000  0.0000  0.0000  0.0000  0.0000  0.0000  0.0000  0.0000  0.0000  0.0000  0.0000  0.0000  0.0000  0.0000  0.0000  0.0000  0.0000  0.0000  0.0000  0.0000  0.0000
OMP4__GCA_001277875.1   0.2468  0.2160  0.2090  0.2051  0.2523  0.2292  0.2295  0.2153  0.2224  0.2220  0.2296  0.2295  0.2296  0.2250  0.1871  0.1942  0.1938  0.1925  0.1928  0.1911  0.1985  0.1985  0.1807  0.1691  0.1797  0.1768  0.1749  0.1752  0.1730  0.1752  0.1681  0.1682  0.1668  0.1786  0.1835  0.1863  0.1860  0.1863  0.1654  0.1705  0.1704  0.1705  0.1676  0.1748  0.1650  0.1745  0.1760  0.1770  0.1770  0.1829  0.0918  0.0918  0.0918  0.0872  0.0872  0.0856  0.0856  0.0973  0.0971  0.1009  0.0131  0.0282  0.0282  0.0057  0.0057  0.0057  0.0057  0.0057  0.0057  0.0057  0.0057  0.0057  0.0057  0.0057  0.0043  0.0057  0.0057  0.0043  0.0057  0.0057  0.0057  0.0029  0.0029  0.0014  0.0014  0.0014  0.0014  0.0014  0.0014  0.0014  0.0014  0.0014  0.0014  0.0014  0.0014  0.0014  0.0029  0.0029  0.0029  0.0029  0.0029  0.0029  0.0014  0.0014  0.0014  0.0014  0.0014  0.0014  0.0000  0.0000  0.0014  0.0014  0.0000  0.0000  0.0000  0.0000  0.0000  0.0000  0.0000  0.0000  0.0014  0.0014  0.0014  0.0014  0.0014  0.0000  0.0000  0.0000  0.0000  0.0000  0.0000  0.0000  0.0000  0.0000  0.0000  0.0000  0.0000  0.0000  0.0000  0.0000  0.0000  0.0000  0.0000  0.0000  0.0000  0.0000  0.0000  0.0000  0.0000  0.0000  0.0000  0.0000  0.0000  0.0000  0.0000  0.0000  0.0000  0.0000  0.0000  0.0000  0.0000  0.0000  0.0000  0.0000  0.0000  0.0000  0.0000  0.0000  0.0000  0.0000  0.0000  0.0000  0.0000  0.0000  0.0000  0.0000  0.0000  0.0000  0.0000  0.0000  0.0000  0.0000  0.0000  0.0000  0.0000  0.0000  0.0000  0.0000  0.0000  0.0000  0.0000  0.0000  0.0000  0.0000  0.0000  0.0000  0.0000  0.0000  0.0000  0.0000  0.0000  0.0000  0.0000  0.0000  0.0000  0.0000  0.0000  0.0000  0.0000  0.0000  0.0000  0.0000  0.0000  0.0000  0.0000  0.0000  0.0000  0.0000  0.0000  0.0000  0.0000  0.0000  0.0000  0.0000  0.0000  0.0000  0.0000  0.0000  0.0000  0.0000  0.0000  0.0000  0.0000  0.0000  0.0000  0.0000  0.0000  0.0000
OMP4__GCA_001277895.1   0.2468  0.2160  0.2090  0.2051  0.2523  0.2292  0.2295  0.2153  0.2224  0.2220  0.2296  0.2295  0.2296  0.2250  0.1871  0.1942  0.1938  0.1925  0.1928  0.1911  0.1985  0.1985  0.1807  0.1691  0.1797  0.1768  0.1749  0.1752  0.1730  0.1752  0.1681  0.1682  0.1668  0.1786  0.1835  0.1863  0.1860  0.1863  0.1654  0.1705  0.1704  0.1705  0.1676  0.1748  0.1650  0.1745  0.1760  0.1770  0.1770  0.1829  0.0918  0.0918  0.0918  0.0872  0.0872  0.0856  0.0856  0.0973  0.0971  0.1009  0.0131  0.0282  0.0282  0.0057  0.0057  0.0057  0.0057  0.0057  0.0057  0.0057  0.0057  0.0057  0.0057  0.0057  0.0043  0.0057  0.0057  0.0043  0.0057  0.0057  0.0057  0.0029  0.0029  0.0014  0.0014  0.0014  0.0014  0.0014  0.0014  0.0014  0.0014  0.0014  0.0014  0.0014  0.0014  0.0014  0.0029  0.0029  0.0029  0.0029  0.0029  0.0029  0.0014  0.0014  0.0014  0.0014  0.0014  0.0014  0.0000  0.0000  0.0014  0.0014  0.0000  0.0000  0.0000  0.0000  0.0000  0.0000  0.0000  0.0000  0.0014  0.0014  0.0014  0.0014  0.0014  0.0000  0.0000  0.0000  0.0000  0.0000  0.0000  0.0000  0.0000  0.0000  0.0000  0.0000  0.0000  0.0000  0.0000  0.0000  0.0000  0.0000  0.0000  0.0000  0.0000  0.0000  0.0000  0.0000  0.0000  0.0000  0.0000  0.0000  0.0000  0.0000  0.0000  0.0000  0.0000  0.0000  0.0000  0.0000  0.0000  0.0000  0.0000  0.0000  0.0000  0.0000  0.0000  0.0000  0.0000  0.0000  0.0000  0.0000  0.0000  0.0000  0.0000  0.0000  0.0000  0.0000  0.0000  0.0000  0.0000  0.0000  0.0000  0.0000  0.0000  0.0000  0.0000  0.0000  0.0000  0.0000  0.0000  0.0000  0.0000  0.0000  0.0000  0.0000  0.0000  0.0000  0.0000  0.0000  0.0000  0.0000  0.0000  0.0000  0.0000  0.0000  0.0000  0.0000  0.0000  0.0000  0.0000  0.0000  0.0000  0.0000  0.0000  0.0000  0.0000  0.0000  0.0000  0.0000  0.0000  0.0000  0.0000  0.0000  0.0000  0.0000  0.0000  0.0000  0.0000  0.0000  0.0000  0.0000  0.0000  0.0000  0.0000  0.0000  0.0000  0.0000  0.0000
OMP4__GCA_001320505.1   0.2470  0.2159  0.2089  0.2050  0.2524  0.2291  0.2293  0.2152  0.2223  0.2219  0.2295  0.2294  0.2295  0.2249  0.1870  0.1941  0.1936  0.1923  0.1927  0.1909  0.1982  0.1982  0.1807  0.1690  0.1795  0.1767  0.1748  0.1751  0.1729  0.1753  0.1680  0.1681  0.1667  0.1784  0.1834  0.1862  0.1859  0.1862  0.1653  0.1704  0.1703  0.1705  0.1675  0.1746  0.1650  0.1745  0.1760  0.1770  0.1770  0.1828  0.0918  0.0918  0.0917  0.0872  0.0872  0.0856  0.0856  0.0972  0.0970  0.1008  0.0131  0.0282  0.0282  0.0057  0.0057  0.0057  0.0057  0.0057  0.0057  0.0057  0.0057  0.0057  0.0057  0.0057  0.0043  0.0057  0.0057  0.0043  0.0057  0.0057  0.0057  0.0029  0.0029  0.0014  0.0014  0.0014  0.0014  0.0014  0.0014  0.0014  0.0014  0.0014  0.0014  0.0014  0.0014  0.0014  0.0029  0.0029  0.0029  0.0029  0.0029  0.0029  0.0014  0.0014  0.0014  0.0014  0.0014  0.0014  0.0000  0.0000  0.0014  0.0014  0.0000  0.0000  0.0000  0.0000  0.0000  0.0000  0.0000  0.0000  0.0014  0.0014  0.0014  0.0014  0.0014  0.0000  0.0000  0.0000  0.0000  0.0000  0.0000  0.0000  0.0000  0.0000  0.0000  0.0000  0.0000  0.0000  0.0000  0.0000  0.0000  0.0000  0.0000  0.0000  0.0000  0.0000  0.0000  0.0000  0.0000  0.0000  0.0000  0.0000  0.0000  0.0000  0.0000  0.0000  0.0000  0.0000  0.0000  0.0000  0.0000  0.0000  0.0000  0.0000  0.0000  0.0000  0.0000  0.0000  0.0000  0.0000  0.0000  0.0000  0.0000  0.0000  0.0000  0.0000  0.0000  0.0000  0.0000  0.0000  0.0000  0.0000  0.0000  0.0000  0.0000  0.0000  0.0000  0.0000  0.0000  0.0000  0.0000  0.0000  0.0000  0.0000  0.0000  0.0000  0.0000  0.0000  0.0000  0.0000  0.0000  0.0000  0.0000  0.0000  0.0000  0.0000  0.0000  0.0000  0.0000  0.0000  0.0000  0.0000  0.0000  0.0000  0.0000  0.0000  0.0000  0.0000  0.0000  0.0000  0.0000  0.0000  0.0000  0.0000  0.0000  0.0000  0.0000  0.0000  0.0000  0.0000  0.0000  0.0000  0.0000  0.0000  0.0000  0.0000  0.0000  0.0000  0.0000  0.0000
OMP4__GCA_001321345.1   0.2471  0.2161  0.2088  0.2050  0.2525  0.2291  0.2294  0.2152  0.2223  0.2219  0.2295  0.2294  0.2295  0.2249  0.1871  0.1941  0.1938  0.1925  0.1927  0.1911  0.1983  0.1983  0.1807  0.1690  0.1796  0.1768  0.1748  0.1752  0.1730  0.1754  0.1680  0.1681  0.1667  0.1785  0.1835  0.1862  0.1859  0.1862  0.1654  0.1704  0.1703  0.1705  0.1675  0.1747  0.1651  0.1746  0.1760  0.1771  0.1771  0.1828  0.0918  0.0918  0.0918  0.0872  0.0872  0.0856  0.0856  0.0974  0.0972  0.1009  0.0131  0.0282  0.0282  0.0057  0.0057  0.0057  0.0057  0.0057  0.0057  0.0057  0.0057  0.0057  0.0057  0.0057  0.0043  0.0057  0.0057  0.0043  0.0057  0.0057  0.0057  0.0029  0.0029  0.0014  0.0014  0.0014  0.0014  0.0014  0.0014  0.0014  0.0014  0.0014  0.0014  0.0014  0.0014  0.0014  0.0029  0.0029  0.0029  0.0029  0.0029  0.0029  0.0014  0.0014  0.0014  0.0014  0.0014  0.0014  0.0000  0.0000  0.0014  0.0014  0.0000  0.0000  0.0000  0.0000  0.0000  0.0000  0.0000  0.0000  0.0014  0.0014  0.0014  0.0014  0.0014  0.0000  0.0000  0.0000  0.0000  0.0000  0.0000  0.0000  0.0000  0.0000  0.0000  0.0000  0.0000  0.0000  0.0000  0.0000  0.0000  0.0000  0.0000  0.0000  0.0000  0.0000  0.0000  0.0000  0.0000  0.0000  0.0000  0.0000  0.0000  0.0000  0.0000  0.0000  0.0000  0.0000  0.0000  0.0000  0.0000  0.0000  0.0000  0.0000  0.0000  0.0000  0.0000  0.0000  0.0000  0.0000  0.0000  0.0000  0.0000  0.0000  0.0000  0.0000  0.0000  0.0000  0.0000  0.0000  0.0000  0.0000  0.0000  0.0000  0.0000  0.0000  0.0000  0.0000  0.0000  0.0000  0.0000  0.0000  0.0000  0.0000  0.0000  0.0000  0.0000  0.0000  0.0000  0.0000  0.0000  0.0000  0.0000  0.0000  0.0000  0.0000  0.0000  0.0000  0.0000  0.0000  0.0000  0.0000  0.0000  0.0000  0.0000  0.0000  0.0000  0.0000  0.0000  0.0000  0.0000  0.0000  0.0000  0.0000  0.0000  0.0000  0.0000  0.0000  0.0000  0.0000  0.0000  0.0000  0.0000  0.0000  0.0000  0.0000  0.0000  0.0000  0.0000  0.0000  0.0000
OMP4__GCA_001321605.1   0.2470  0.2158  0.2089  0.2050  0.2524  0.2290  0.2293  0.2151  0.2222  0.2218  0.2294  0.2293  0.2294  0.2248  0.1870  0.1940  0.1937  0.1924  0.1927  0.1910  0.1983  0.1983  0.1806  0.1690  0.1795  0.1767  0.1748  0.1751  0.1729  0.1753  0.1680  0.1680  0.1667  0.1784  0.1834  0.1861  0.1859  0.1861  0.1653  0.1704  0.1703  0.1704  0.1675  0.1746  0.1651  0.1746  0.1759  0.1769  0.1769  0.1828  0.0918  0.0918  0.0917  0.0871  0.0871  0.0855  0.0855  0.0973  0.0971  0.1009  0.0131  0.0282  0.0282  0.0057  0.0057  0.0057  0.0057  0.0057  0.0057  0.0057  0.0057  0.0057  0.0057  0.0057  0.0043  0.0057  0.0057  0.0043  0.0057  0.0057  0.0057  0.0029  0.0029  0.0014  0.0014  0.0014  0.0014  0.0014  0.0014  0.0014  0.0014  0.0014  0.0014  0.0014  0.0014  0.0014  0.0029  0.0029  0.0029  0.0029  0.0029  0.0029  0.0014  0.0014  0.0014  0.0014  0.0014  0.0014  0.0000  0.0000  0.0014  0.0014  0.0000  0.0000  0.0000  0.0000  0.0000  0.0000  0.0000  0.0000  0.0014  0.0014  0.0014  0.0014  0.0014  0.0000  0.0000  0.0000  0.0000  0.0000  0.0000  0.0000  0.0000  0.0000  0.0000  0.0000  0.0000  0.0000  0.0000  0.0000  0.0000  0.0000  0.0000  0.0000  0.0000  0.0000  0.0000  0.0000  0.0000  0.0000  0.0000  0.0000  0.0000  0.0000  0.0000  0.0000  0.0000  0.0000  0.0000  0.0000  0.0000  0.0000  0.0000  0.0000  0.0000  0.0000  0.0000  0.0000  0.0000  0.0000  0.0000  0.0000  0.0000  0.0000  0.0000  0.0000  0.0000  0.0000  0.0000  0.0000  0.0000  0.0000  0.0000  0.0000  0.0000  0.0000  0.0000  0.0000  0.0000  0.0000  0.0000  0.0000  0.0000  0.0000  0.0000  0.0000  0.0000  0.0000  0.0000  0.0000  0.0000  0.0000  0.0000  0.0000  0.0000  0.0000  0.0000  0.0000  0.0000  0.0000  0.0000  0.0000  0.0000  0.0000  0.0000  0.0000  0.0000  0.0000  0.0000  0.0000  0.0000  0.0000  0.0000  0.0000  0.0000  0.0000  0.0000  0.0000  0.0000  0.0000  0.0000  0.0000  0.0000  0.0000  0.0000  0.0000  0.0000  0.0000  0.0000  0.0000  0.0000  0.0000
OMP4__GCA_000775165.1   0.2469  0.2159  0.2090  0.2050  0.2521  0.2291  0.2294  0.2154  0.2225  0.2221  0.2298  0.2298  0.2298  0.2251  0.1870  0.1942  0.1936  0.1926  0.1929  0.1911  0.1984  0.1984  0.1808  0.1691  0.1795  0.1768  0.1749  0.1751  0.1730  0.1752  0.1680  0.1681  0.1668  0.1784  0.1834  0.1862  0.1860  0.1862  0.1653  0.1706  0.1703  0.1705  0.1675  0.1747  0.1648  0.1743  0.1760  0.1770  0.1770  0.1829  0.0917  0.0917  0.0917  0.0872  0.0872  0.0856  0.0856  0.0972  0.0970  0.1008  0.0131  0.0282  0.0282  0.0057  0.0057  0.0057  0.0057  0.0057  0.0057  0.0057  0.0057  0.0057  0.0057  0.0057  0.0043  0.0057  0.0057  0.0043  0.0057  0.0057  0.0057  0.0029  0.0029  0.0014  0.0014  0.0014  0.0014  0.0014  0.0014  0.0014  0.0014  0.0014  0.0014  0.0014  0.0014  0.0014  0.0029  0.0029  0.0029  0.0029  0.0029  0.0029  0.0014  0.0014  0.0014  0.0014  0.0014  0.0014  0.0000  0.0000  0.0014  0.0014  0.0000  0.0000  0.0000  0.0000  0.0000  0.0000  0.0000  0.0000  0.0014  0.0014  0.0014  0.0014  0.0014  0.0000  0.0000  0.0000  0.0000  0.0000  0.0000  0.0000  0.0000  0.0000  0.0000  0.0000  0.0000  0.0000  0.0000  0.0000  0.0000  0.0000  0.0000  0.0000  0.0000  0.0000  0.0000  0.0000  0.0000  0.0000  0.0000  0.0000  0.0000  0.0000  0.0000  0.0000  0.0000  0.0000  0.0000  0.0000  0.0000  0.0000  0.0000  0.0000  0.0000  0.0000  0.0000  0.0000  0.0000  0.0000  0.0000  0.0000  0.0000  0.0000  0.0000  0.0000  0.0000  0.0000  0.0000  0.0000  0.0000  0.0000  0.0000  0.0000  0.0000  0.0000  0.0000  0.0000  0.0000  0.0000  0.0000  0.0000  0.0000  0.0000  0.0000  0.0000  0.0000  0.0000  0.0000  0.0000  0.0000  0.0000  0.0000  0.0000  0.0000  0.0000  0.0000  0.0000  0.0000  0.0000  0.0000  0.0000  0.0000  0.0000  0.0000  0.0000  0.0000  0.0000  0.0000  0.0000  0.0000  0.0000  0.0000  0.0000  0.0000  0.0000  0.0000  0.0000  0.0000  0.0000  0.0000  0.0000  0.0000  0.0000  0.0000  0.0000  0.0000  0.0000  0.0000  0.0000  0.0000  0.0000  0.0000
OMP4__GCA_000959205.1   0.2468  0.2158  0.2088  0.2050  0.2520  0.2290  0.2293  0.2151  0.2222  0.2218  0.2293  0.2292  0.2293  0.2249  0.1868  0.1939  0.1934  0.1922  0.1926  0.1908  0.1980  0.1980  0.1805  0.1689  0.1794  0.1766  0.1747  0.1750  0.1728  0.1750  0.1679  0.1680  0.1666  0.1787  0.1836  0.1861  0.1858  0.1861  0.1651  0.1703  0.1702  0.1703  0.1674  0.1746  0.1647  0.1742  0.1759  0.1769  0.1769  0.1827  0.0918  0.0918  0.0917  0.0871  0.0871  0.0855  0.0855  0.0971  0.0969  0.1008  0.0131  0.0282  0.0282  0.0057  0.0057  0.0057  0.0057  0.0057  0.0057  0.0057  0.0057  0.0057  0.0057  0.0057  0.0043  0.0057  0.0057  0.0043  0.0057  0.0057  0.0057  0.0029  0.0029  0.0014  0.0014  0.0014  0.0014  0.0014  0.0014  0.0014  0.0014  0.0014  0.0014  0.0014  0.0014  0.0014  0.0029  0.0029  0.0029  0.0029  0.0029  0.0029  0.0014  0.0014  0.0014  0.0014  0.0014  0.0014  0.0000  0.0000  0.0014  0.0014  0.0000  0.0000  0.0000  0.0000  0.0000  0.0000  0.0000  0.0000  0.0014  0.0014  0.0014  0.0014  0.0014  0.0000  0.0000  0.0000  0.0000  0.0000  0.0000  0.0000  0.0000  0.0000  0.0000  0.0000  0.0000  0.0000  0.0000  0.0000  0.0000  0.0000  0.0000  0.0000  0.0000  0.0000  0.0000  0.0000  0.0000  0.0000  0.0000  0.0000  0.0000  0.0000  0.0000  0.0000  0.0000  0.0000  0.0000  0.0000  0.0000  0.0000  0.0000  0.0000  0.0000  0.0000  0.0000  0.0000  0.0000  0.0000  0.0000  0.0000  0.0000  0.0000  0.0000  0.0000  0.0000  0.0000  0.0000  0.0000  0.0000  0.0000  0.0000  0.0000  0.0000  0.0000  0.0000  0.0000  0.0000  0.0000  0.0000  0.0000  0.0000  0.0000  0.0000  0.0000  0.0000  0.0000  0.0000  0.0000  0.0000  0.0000  0.0000  0.0000  0.0000  0.0000  0.0000  0.0000  0.0000  0.0000  0.0000  0.0000  0.0000  0.0000  0.0000  0.0000  0.0000  0.0000  0.0000  0.0000  0.0000  0.0000  0.0000  0.0000  0.0000  0.0000  0.0000  0.0000  0.0000  0.0000  0.0000  0.0000  0.0000  0.0000  0.0000  0.0000  0.0000  0.0000  0.0000  0.0000  0.0000  0.0000  0.0000  0.0000
OMP4__GCA_000932085.1   0.2470  0.2159  0.2089  0.2050  0.2524  0.2291  0.2293  0.2152  0.2223  0.2219  0.2295  0.2294  0.2295  0.2249  0.1870  0.1941  0.1936  0.1923  0.1927  0.1909  0.1982  0.1982  0.1807  0.1690  0.1795  0.1767  0.1748  0.1751  0.1729  0.1753  0.1680  0.1681  0.1667  0.1784  0.1834  0.1862  0.1859  0.1862  0.1653  0.1704  0.1703  0.1705  0.1675  0.1746  0.1650  0.1745  0.1760  0.1770  0.1770  0.1828  0.0918  0.0918  0.0917  0.0872  0.0872  0.0856  0.0856  0.0972  0.0970  0.1008  0.0131  0.0282  0.0282  0.0057  0.0057  0.0057  0.0057  0.0057  0.0057  0.0057  0.0057  0.0057  0.0057  0.0057  0.0043  0.0057  0.0057  0.0043  0.0057  0.0057  0.0057  0.0029  0.0029  0.0014  0.0014  0.0014  0.0014  0.0014  0.0014  0.0014  0.0014  0.0014  0.0014  0.0014  0.0014  0.0014  0.0029  0.0029  0.0029  0.0029  0.0029  0.0029  0.0014  0.0014  0.0014  0.0014  0.0014  0.0014  0.0000  0.0000  0.0014  0.0014  0.0000  0.0000  0.0000  0.0000  0.0000  0.0000  0.0000  0.0000  0.0014  0.0014  0.0014  0.0014  0.0014  0.0000  0.0000  0.0000  0.0000  0.0000  0.0000  0.0000  0.0000  0.0000  0.0000  0.0000  0.0000  0.0000  0.0000  0.0000  0.0000  0.0000  0.0000  0.0000  0.0000  0.0000  0.0000  0.0000  0.0000  0.0000  0.0000  0.0000  0.0000  0.0000  0.0000  0.0000  0.0000  0.0000  0.0000  0.0000  0.0000  0.0000  0.0000  0.0000  0.0000  0.0000  0.0000  0.0000  0.0000  0.0000  0.0000  0.0000  0.0000  0.0000  0.0000  0.0000  0.0000  0.0000  0.0000  0.0000  0.0000  0.0000  0.0000  0.0000  0.0000  0.0000  0.0000  0.0000  0.0000  0.0000  0.0000  0.0000  0.0000  0.0000  0.0000  0.0000  0.0000  0.0000  0.0000  0.0000  0.0000  0.0000  0.0000  0.0000  0.0000  0.0000  0.0000  0.0000  0.0000  0.0000  0.0000  0.0000  0.0000  0.0000  0.0000  0.0000  0.0000  0.0000  0.0000  0.0000  0.0000  0.0000  0.0000  0.0000  0.0000  0.0000  0.0000  0.0000  0.0000  0.0000  0.0000  0.0000  0.0000  0.0000  0.0000  0.0000  0.0000  0.0000  0.0000  0.0000  0.0000  0.0000  0.0000  0.0000  0.0000
OMP4__GCA_001212405.1   0.2471  0.2161  0.2088  0.2050  0.2525  0.2291  0.2294  0.2152  0.2223  0.2219  0.2295  0.2294  0.2295  0.2249  0.1871  0.1941  0.1938  0.1925  0.1927  0.1911  0.1983  0.1983  0.1807  0.1690  0.1796  0.1768  0.1748  0.1752  0.1730  0.1754  0.1680  0.1681  0.1667  0.1785  0.1835  0.1862  0.1859  0.1862  0.1654  0.1704  0.1703  0.1705  0.1675  0.1747  0.1651  0.1746  0.1760  0.1771  0.1771  0.1828  0.0918  0.0918  0.0918  0.0872  0.0872  0.0856  0.0856  0.0974  0.0972  0.1009  0.0131  0.0282  0.0282  0.0057  0.0057  0.0057  0.0057  0.0057  0.0057  0.0057  0.0057  0.0057  0.0057  0.0057  0.0043  0.0057  0.0057  0.0043  0.0057  0.0057  0.0057  0.0029  0.0029  0.0014  0.0014  0.0014  0.0014  0.0014  0.0014  0.0014  0.0014  0.0014  0.0014  0.0014  0.0014  0.0014  0.0029  0.0029  0.0029  0.0029  0.0029  0.0029  0.0014  0.0014  0.0014  0.0014  0.0014  0.0014  0.0000  0.0000  0.0014  0.0014  0.0000  0.0000  0.0000  0.0000  0.0000  0.0000  0.0000  0.0000  0.0014  0.0014  0.0014  0.0014  0.0014  0.0000  0.0000  0.0000  0.0000  0.0000  0.0000  0.0000  0.0000  0.0000  0.0000  0.0000  0.0000  0.0000  0.0000  0.0000  0.0000  0.0000  0.0000  0.0000  0.0000  0.0000  0.0000  0.0000  0.0000  0.0000  0.0000  0.0000  0.0000  0.0000  0.0000  0.0000  0.0000  0.0000  0.0000  0.0000  0.0000  0.0000  0.0000  0.0000  0.0000  0.0000  0.0000  0.0000  0.0000  0.0000  0.0000  0.0000  0.0000  0.0000  0.0000  0.0000  0.0000  0.0000  0.0000  0.0000  0.0000  0.0000  0.0000  0.0000  0.0000  0.0000  0.0000  0.0000  0.0000  0.0000  0.0000  0.0000  0.0000  0.0000  0.0000  0.0000  0.0000  0.0000  0.0000  0.0000  0.0000  0.0000  0.0000  0.0000  0.0000  0.0000  0.0000  0.0000  0.0000  0.0000  0.0000  0.0000  0.0000  0.0000  0.0000  0.0000  0.0000  0.0000  0.0000  0.0000  0.0000  0.0000  0.0000  0.0000  0.0000  0.0000  0.0000  0.0000  0.0000  0.0000  0.0000  0.0000  0.0000  0.0000  0.0000  0.0000  0.0000  0.0000  0.0000  0.0000  0.0000  0.0000  0.0000  0.0000  0.0000  0.0000
OMP4__GCA_001211705.1   0.2471  0.2161  0.2088  0.2051  0.2524  0.2291  0.2294  0.2153  0.2224  0.2220  0.2295  0.2295  0.2295  0.2250  0.1870  0.1941  0.1937  0.1924  0.1928  0.1910  0.1983  0.1983  0.1807  0.1691  0.1796  0.1768  0.1749  0.1751  0.1730  0.1754  0.1681  0.1681  0.1668  0.1784  0.1834  0.1863  0.1860  0.1863  0.1653  0.1705  0.1704  0.1705  0.1676  0.1746  0.1651  0.1746  0.1760  0.1771  0.1771  0.1829  0.0918  0.0918  0.0917  0.0872  0.0872  0.0856  0.0856  0.0973  0.0971  0.1009  0.0131  0.0282  0.0282  0.0057  0.0057  0.0057  0.0057  0.0057  0.0057  0.0057  0.0057  0.0057  0.0057  0.0057  0.0043  0.0057  0.0057  0.0043  0.0057  0.0057  0.0057  0.0029  0.0029  0.0014  0.0014  0.0014  0.0014  0.0014  0.0014  0.0014  0.0014  0.0014  0.0014  0.0014  0.0014  0.0014  0.0029  0.0029  0.0029  0.0029  0.0029  0.0029  0.0014  0.0014  0.0014  0.0014  0.0014  0.0014  0.0000  0.0000  0.0014  0.0014  0.0000  0.0000  0.0000  0.0000  0.0000  0.0000  0.0000  0.0000  0.0014  0.0014  0.0014  0.0014  0.0014  0.0000  0.0000  0.0000  0.0000  0.0000  0.0000  0.0000  0.0000  0.0000  0.0000  0.0000  0.0000  0.0000  0.0000  0.0000  0.0000  0.0000  0.0000  0.0000  0.0000  0.0000  0.0000  0.0000  0.0000  0.0000  0.0000  0.0000  0.0000  0.0000  0.0000  0.0000  0.0000  0.0000  0.0000  0.0000  0.0000  0.0000  0.0000  0.0000  0.0000  0.0000  0.0000  0.0000  0.0000  0.0000  0.0000  0.0000  0.0000  0.0000  0.0000  0.0000  0.0000  0.0000  0.0000  0.0000  0.0000  0.0000  0.0000  0.0000  0.0000  0.0000  0.0000  0.0000  0.0000  0.0000  0.0000  0.0000  0.0000  0.0000  0.0000  0.0000  0.0000  0.0000  0.0000  0.0000  0.0000  0.0000  0.0000  0.0000  0.0000  0.0000  0.0000  0.0000  0.0000  0.0000  0.0000  0.0000  0.0000  0.0000  0.0000  0.0000  0.0000  0.0000  0.0000  0.0000  0.0000  0.0000  0.0000  0.0000  0.0000  0.0000  0.0000  0.0000  0.0000  0.0000  0.0000  0.0000  0.0000  0.0000  0.0000  0.0000  0.0000  0.0000  0.0000  0.0000  0.0000  0.0000  0.0000  0.0000  0.0000  0.0000  0.0000
OMP4__GCA_001210645.1   0.2471  0.2161  0.2088  0.2051  0.2524  0.2291  0.2294  0.2153  0.2224  0.2220  0.2295  0.2295  0.2295  0.2250  0.1870  0.1941  0.1937  0.1924  0.1928  0.1910  0.1983  0.1983  0.1807  0.1691  0.1796  0.1768  0.1749  0.1751  0.1730  0.1754  0.1681  0.1681  0.1668  0.1784  0.1834  0.1863  0.1860  0.1863  0.1653  0.1705  0.1704  0.1705  0.1676  0.1746  0.1651  0.1746  0.1760  0.1771  0.1771  0.1829  0.0918  0.0918  0.0917  0.0872  0.0872  0.0856  0.0856  0.0973  0.0971  0.1009  0.0131  0.0282  0.0282  0.0057  0.0057  0.0057  0.0057  0.0057  0.0057  0.0057  0.0057  0.0057  0.0057  0.0057  0.0043  0.0057  0.0057  0.0043  0.0057  0.0057  0.0057  0.0029  0.0029  0.0014  0.0014  0.0014  0.0014  0.0014  0.0014  0.0014  0.0014  0.0014  0.0014  0.0014  0.0014  0.0014  0.0029  0.0029  0.0029  0.0029  0.0029  0.0029  0.0014  0.0014  0.0014  0.0014  0.0014  0.0014  0.0000  0.0000  0.0014  0.0014  0.0000  0.0000  0.0000  0.0000  0.0000  0.0000  0.0000  0.0000  0.0014  0.0014  0.0014  0.0014  0.0014  0.0000  0.0000  0.0000  0.0000  0.0000  0.0000  0.0000  0.0000  0.0000  0.0000  0.0000  0.0000  0.0000  0.0000  0.0000  0.0000  0.0000  0.0000  0.0000  0.0000  0.0000  0.0000  0.0000  0.0000  0.0000  0.0000  0.0000  0.0000  0.0000  0.0000  0.0000  0.0000  0.0000  0.0000  0.0000  0.0000  0.0000  0.0000  0.0000  0.0000  0.0000  0.0000  0.0000  0.0000  0.0000  0.0000  0.0000  0.0000  0.0000  0.0000  0.0000  0.0000  0.0000  0.0000  0.0000  0.0000  0.0000  0.0000  0.0000  0.0000  0.0000  0.0000  0.0000  0.0000  0.0000  0.0000  0.0000  0.0000  0.0000  0.0000  0.0000  0.0000  0.0000  0.0000  0.0000  0.0000  0.0000  0.0000  0.0000  0.0000  0.0000  0.0000  0.0000  0.0000  0.0000  0.0000  0.0000  0.0000  0.0000  0.0000  0.0000  0.0000  0.0000  0.0000  0.0000  0.0000  0.0000  0.0000  0.0000  0.0000  0.0000  0.0000  0.0000  0.0000  0.0000  0.0000  0.0000  0.0000  0.0000  0.0000  0.0000  0.0000  0.0000  0.0000  0.0000  0.0000  0.0000  0.0000  0.0000  0.0000  0.0000  0.0000  0.0000
OMP4__GCA_001209045.1   0.2470  0.2158  0.2089  0.2050  0.2524  0.2290  0.2293  0.2151  0.2222  0.2218  0.2294  0.2293  0.2294  0.2248  0.1870  0.1940  0.1937  0.1924  0.1927  0.1910  0.1983  0.1983  0.1806  0.1690  0.1795  0.1767  0.1748  0.1751  0.1729  0.1753  0.1680  0.1680  0.1667  0.1784  0.1834  0.1861  0.1859  0.1861  0.1653  0.1704  0.1703  0.1704  0.1675  0.1746  0.1651  0.1746  0.1759  0.1769  0.1769  0.1828  0.0918  0.0918  0.0917  0.0871  0.0871  0.0855  0.0855  0.0973  0.0971  0.1009  0.0131  0.0282  0.0282  0.0057  0.0057  0.0057  0.0057  0.0057  0.0057  0.0057  0.0057  0.0057  0.0057  0.0057  0.0043  0.0057  0.0057  0.0043  0.0057  0.0057  0.0057  0.0029  0.0029  0.0014  0.0014  0.0014  0.0014  0.0014  0.0014  0.0014  0.0014  0.0014  0.0014  0.0014  0.0014  0.0014  0.0029  0.0029  0.0029  0.0029  0.0029  0.0029  0.0014  0.0014  0.0014  0.0014  0.0014  0.0014  0.0000  0.0000  0.0014  0.0014  0.0000  0.0000  0.0000  0.0000  0.0000  0.0000  0.0000  0.0000  0.0014  0.0014  0.0014  0.0014  0.0014  0.0000  0.0000  0.0000  0.0000  0.0000  0.0000  0.0000  0.0000  0.0000  0.0000  0.0000  0.0000  0.0000  0.0000  0.0000  0.0000  0.0000  0.0000  0.0000  0.0000  0.0000  0.0000  0.0000  0.0000  0.0000  0.0000  0.0000  0.0000  0.0000  0.0000  0.0000  0.0000  0.0000  0.0000  0.0000  0.0000  0.0000  0.0000  0.0000  0.0000  0.0000  0.0000  0.0000  0.0000  0.0000  0.0000  0.0000  0.0000  0.0000  0.0000  0.0000  0.0000  0.0000  0.0000  0.0000  0.0000  0.0000  0.0000  0.0000  0.0000  0.0000  0.0000  0.0000  0.0000  0.0000  0.0000  0.0000  0.0000  0.0000  0.0000  0.0000  0.0000  0.0000  0.0000  0.0000  0.0000  0.0000  0.0000  0.0000  0.0000  0.0000  0.0000  0.0000  0.0000  0.0000  0.0000  0.0000  0.0000  0.0000  0.0000  0.0000  0.0000  0.0000  0.0000  0.0000  0.0000  0.0000  0.0000  0.0000  0.0000  0.0000  0.0000  0.0000  0.0000  0.0000  0.0000  0.0000  0.0000  0.0000  0.0000  0.0000  0.0000  0.0000  0.0000  0.0000  0.0000  0.0000  0.0000  0.0000  0.0000  0.0000  0.0000  0.0000  0.0000
OMP4__GCA_001206455.1   0.2471  0.2161  0.2088  0.2051  0.2524  0.2291  0.2294  0.2153  0.2224  0.2220  0.2295  0.2295  0.2295  0.2250  0.1870  0.1941  0.1937  0.1924  0.1928  0.1910  0.1983  0.1983  0.1807  0.1691  0.1796  0.1768  0.1749  0.1751  0.1730  0.1754  0.1681  0.1681  0.1668  0.1784  0.1834  0.1863  0.1860  0.1863  0.1653  0.1705  0.1704  0.1705  0.1676  0.1746  0.1651  0.1746  0.1760  0.1771  0.1771  0.1829  0.0918  0.0918  0.0917  0.0872  0.0872  0.0856  0.0856  0.0973  0.0971  0.1009  0.0131  0.0282  0.0282  0.0057  0.0057  0.0057  0.0057  0.0057  0.0057  0.0057  0.0057  0.0057  0.0057  0.0057  0.0043  0.0057  0.0057  0.0043  0.0057  0.0057  0.0057  0.0029  0.0029  0.0014  0.0014  0.0014  0.0014  0.0014  0.0014  0.0014  0.0014  0.0014  0.0014  0.0014  0.0014  0.0014  0.0029  0.0029  0.0029  0.0029  0.0029  0.0029  0.0014  0.0014  0.0014  0.0014  0.0014  0.0014  0.0000  0.0000  0.0014  0.0014  0.0000  0.0000  0.0000  0.0000  0.0000  0.0000  0.0000  0.0000  0.0014  0.0014  0.0014  0.0014  0.0014  0.0000  0.0000  0.0000  0.0000  0.0000  0.0000  0.0000  0.0000  0.0000  0.0000  0.0000  0.0000  0.0000  0.0000  0.0000  0.0000  0.0000  0.0000  0.0000  0.0000  0.0000  0.0000  0.0000  0.0000  0.0000  0.0000  0.0000  0.0000  0.0000  0.0000  0.0000  0.0000  0.0000  0.0000  0.0000  0.0000  0.0000  0.0000  0.0000  0.0000  0.0000  0.0000  0.0000  0.0000  0.0000  0.0000  0.0000  0.0000  0.0000  0.0000  0.0000  0.0000  0.0000  0.0000  0.0000  0.0000  0.0000  0.0000  0.0000  0.0000  0.0000  0.0000  0.0000  0.0000  0.0000  0.0000  0.0000  0.0000  0.0000  0.0000  0.0000  0.0000  0.0000  0.0000  0.0000  0.0000  0.0000  0.0000  0.0000  0.0000  0.0000  0.0000  0.0000  0.0000  0.0000  0.0000  0.0000  0.0000  0.0000  0.0000  0.0000  0.0000  0.0000  0.0000  0.0000  0.0000  0.0000  0.0000  0.0000  0.0000  0.0000  0.0000  0.0000  0.0000  0.0000  0.0000  0.0000  0.0000  0.0000  0.0000  0.0000  0.0000  0.0000  0.0000  0.0000  0.0000  0.0000  0.0000  0.0000  0.0000  0.0000  0.0000  0.0000  0.0000  0.0000
OMP4__GCA_001204275.1   0.2469  0.2160  0.2090  0.2051  0.2522  0.2292  0.2295  0.2154  0.2225  0.2221  0.2297  0.2296  0.2297  0.2251  0.1871  0.1942  0.1938  0.1925  0.1929  0.1911  0.1984  0.1984  0.1808  0.1691  0.1796  0.1768  0.1749  0.1752  0.1730  0.1752  0.1681  0.1682  0.1669  0.1785  0.1835  0.1864  0.1861  0.1864  0.1654  0.1706  0.1704  0.1706  0.1676  0.1747  0.1649  0.1744  0.1761  0.1770  0.1770  0.1829  0.0918  0.0918  0.0918  0.0872  0.0872  0.0856  0.0856  0.0973  0.0971  0.1009  0.0131  0.0282  0.0282  0.0057  0.0057  0.0057  0.0057  0.0057  0.0057  0.0057  0.0057  0.0057  0.0057  0.0057  0.0043  0.0057  0.0057  0.0043  0.0057  0.0057  0.0057  0.0029  0.0029  0.0014  0.0014  0.0014  0.0014  0.0014  0.0014  0.0014  0.0014  0.0014  0.0014  0.0014  0.0014  0.0014  0.0029  0.0029  0.0029  0.0029  0.0029  0.0029  0.0014  0.0014  0.0014  0.0014  0.0014  0.0014  0.0000  0.0000  0.0014  0.0014  0.0000  0.0000  0.0000  0.0000  0.0000  0.0000  0.0000  0.0000  0.0014  0.0014  0.0014  0.0014  0.0014  0.0000  0.0000  0.0000  0.0000  0.0000  0.0000  0.0000  0.0000  0.0000  0.0000  0.0000  0.0000  0.0000  0.0000  0.0000  0.0000  0.0000  0.0000  0.0000  0.0000  0.0000  0.0000  0.0000  0.0000  0.0000  0.0000  0.0000  0.0000  0.0000  0.0000  0.0000  0.0000  0.0000  0.0000  0.0000  0.0000  0.0000  0.0000  0.0000  0.0000  0.0000  0.0000  0.0000  0.0000  0.0000  0.0000  0.0000  0.0000  0.0000  0.0000  0.0000  0.0000  0.0000  0.0000  0.0000  0.0000  0.0000  0.0000  0.0000  0.0000  0.0000  0.0000  0.0000  0.0000  0.0000  0.0000  0.0000  0.0000  0.0000  0.0000  0.0000  0.0000  0.0000  0.0000  0.0000  0.0000  0.0000  0.0000  0.0000  0.0000  0.0000  0.0000  0.0000  0.0000  0.0000  0.0000  0.0000  0.0000  0.0000  0.0000  0.0000  0.0000  0.0000  0.0000  0.0000  0.0000  0.0000  0.0000  0.0000  0.0000  0.0000  0.0000  0.0000  0.0000  0.0000  0.0000  0.0000  0.0000  0.0000  0.0000  0.0000  0.0000  0.0000  0.0000  0.0000  0.0000  0.0000  0.0000  0.0000  0.0000  0.0000  0.0000  0.0000  0.0000  0.0000  0.0000
OMP4__GCA_001204155.1   0.2471  0.2161  0.2088  0.2050  0.2525  0.2291  0.2294  0.2152  0.2223  0.2219  0.2295  0.2294  0.2295  0.2249  0.1871  0.1941  0.1938  0.1925  0.1927  0.1911  0.1983  0.1983  0.1807  0.1690  0.1796  0.1768  0.1748  0.1752  0.1730  0.1754  0.1680  0.1681  0.1667  0.1785  0.1835  0.1862  0.1859  0.1862  0.1654  0.1704  0.1703  0.1705  0.1675  0.1747  0.1651  0.1746  0.1760  0.1771  0.1771  0.1828  0.0918  0.0918  0.0918  0.0872  0.0872  0.0856  0.0856  0.0974  0.0972  0.1009  0.0131  0.0282  0.0282  0.0057  0.0057  0.0057  0.0057  0.0057  0.0057  0.0057  0.0057  0.0057  0.0057  0.0057  0.0043  0.0057  0.0057  0.0043  0.0057  0.0057  0.0057  0.0029  0.0029  0.0014  0.0014  0.0014  0.0014  0.0014  0.0014  0.0014  0.0014  0.0014  0.0014  0.0014  0.0014  0.0014  0.0029  0.0029  0.0029  0.0029  0.0029  0.0029  0.0014  0.0014  0.0014  0.0014  0.0014  0.0014  0.0000  0.0000  0.0014  0.0014  0.0000  0.0000  0.0000  0.0000  0.0000  0.0000  0.0000  0.0000  0.0014  0.0014  0.0014  0.0014  0.0014  0.0000  0.0000  0.0000  0.0000  0.0000  0.0000  0.0000  0.0000  0.0000  0.0000  0.0000  0.0000  0.0000  0.0000  0.0000  0.0000  0.0000  0.0000  0.0000  0.0000  0.0000  0.0000  0.0000  0.0000  0.0000  0.0000  0.0000  0.0000  0.0000  0.0000  0.0000  0.0000  0.0000  0.0000  0.0000  0.0000  0.0000  0.0000  0.0000  0.0000  0.0000  0.0000  0.0000  0.0000  0.0000  0.0000  0.0000  0.0000  0.0000  0.0000  0.0000  0.0000  0.0000  0.0000  0.0000  0.0000  0.0000  0.0000  0.0000  0.0000  0.0000  0.0000  0.0000  0.0000  0.0000  0.0000  0.0000  0.0000  0.0000  0.0000  0.0000  0.0000  0.0000  0.0000  0.0000  0.0000  0.0000  0.0000  0.0000  0.0000  0.0000  0.0000  0.0000  0.0000  0.0000  0.0000  0.0000  0.0000  0.0000  0.0000  0.0000  0.0000  0.0000  0.0000  0.0000  0.0000  0.0000  0.0000  0.0000  0.0000  0.0000  0.0000  0.0000  0.0000  0.0000  0.0000  0.0000  0.0000  0.0000  0.0000  0.0000  0.0000  0.0000  0.0000  0.0000  0.0000  0.0000  0.0000  0.0000  0.0000  0.0000  0.0000  0.0000  0.0000  0.0000  0.0000  0.0000
OMP4__GCA_001202135.1   0.2471  0.2161  0.2088  0.2050  0.2525  0.2291  0.2294  0.2152  0.2223  0.2219  0.2295  0.2294  0.2295  0.2249  0.1871  0.1941  0.1938  0.1925  0.1927  0.1911  0.1983  0.1983  0.1807  0.1690  0.1796  0.1768  0.1748  0.1752  0.1730  0.1754  0.1680  0.1681  0.1667  0.1785  0.1835  0.1862  0.1859  0.1862  0.1654  0.1704  0.1703  0.1705  0.1675  0.1747  0.1651  0.1746  0.1760  0.1771  0.1771  0.1828  0.0918  0.0918  0.0918  0.0872  0.0872  0.0856  0.0856  0.0974  0.0972  0.1009  0.0131  0.0282  0.0282  0.0057  0.0057  0.0057  0.0057  0.0057  0.0057  0.0057  0.0057  0.0057  0.0057  0.0057  0.0043  0.0057  0.0057  0.0043  0.0057  0.0057  0.0057  0.0029  0.0029  0.0014  0.0014  0.0014  0.0014  0.0014  0.0014  0.0014  0.0014  0.0014  0.0014  0.0014  0.0014  0.0014  0.0029  0.0029  0.0029  0.0029  0.0029  0.0029  0.0014  0.0014  0.0014  0.0014  0.0014  0.0014  0.0000  0.0000  0.0014  0.0014  0.0000  0.0000  0.0000  0.0000  0.0000  0.0000  0.0000  0.0000  0.0014  0.0014  0.0014  0.0014  0.0014  0.0000  0.0000  0.0000  0.0000  0.0000  0.0000  0.0000  0.0000  0.0000  0.0000  0.0000  0.0000  0.0000  0.0000  0.0000  0.0000  0.0000  0.0000  0.0000  0.0000  0.0000  0.0000  0.0000  0.0000  0.0000  0.0000  0.0000  0.0000  0.0000  0.0000  0.0000  0.0000  0.0000  0.0000  0.0000  0.0000  0.0000  0.0000  0.0000  0.0000  0.0000  0.0000  0.0000  0.0000  0.0000  0.0000  0.0000  0.0000  0.0000  0.0000  0.0000  0.0000  0.0000  0.0000  0.0000  0.0000  0.0000  0.0000  0.0000  0.0000  0.0000  0.0000  0.0000  0.0000  0.0000  0.0000  0.0000  0.0000  0.0000  0.0000  0.0000  0.0000  0.0000  0.0000  0.0000  0.0000  0.0000  0.0000  0.0000  0.0000  0.0000  0.0000  0.0000  0.0000  0.0000  0.0000  0.0000  0.0000  0.0000  0.0000  0.0000  0.0000  0.0000  0.0000  0.0000  0.0000  0.0000  0.0000  0.0000  0.0000  0.0000  0.0000  0.0000  0.0000  0.0000  0.0000  0.0000  0.0000  0.0000  0.0000  0.0000  0.0000  0.0000  0.0000  0.0000  0.0000  0.0000  0.0000  0.0000  0.0000  0.0000  0.0000  0.0000  0.0000  0.0000  0.0000  0.0000  0.0000
OMP4__GCA_001195465.1   0.2470  0.2158  0.2089  0.2050  0.2524  0.2290  0.2293  0.2151  0.2222  0.2218  0.2294  0.2293  0.2294  0.2248  0.1870  0.1940  0.1937  0.1924  0.1927  0.1910  0.1983  0.1983  0.1806  0.1690  0.1795  0.1767  0.1748  0.1751  0.1729  0.1753  0.1680  0.1680  0.1667  0.1784  0.1834  0.1861  0.1859  0.1861  0.1653  0.1704  0.1703  0.1704  0.1675  0.1746  0.1651  0.1746  0.1759  0.1769  0.1769  0.1828  0.0918  0.0918  0.0917  0.0871  0.0871  0.0855  0.0855  0.0973  0.0971  0.1009  0.0131  0.0282  0.0282  0.0057  0.0057  0.0057  0.0057  0.0057  0.0057  0.0057  0.0057  0.0057  0.0057  0.0057  0.0043  0.0057  0.0057  0.0043  0.0057  0.0057  0.0057  0.0029  0.0029  0.0014  0.0014  0.0014  0.0014  0.0014  0.0014  0.0014  0.0014  0.0014  0.0014  0.0014  0.0014  0.0014  0.0029  0.0029  0.0029  0.0029  0.0029  0.0029  0.0014  0.0014  0.0014  0.0014  0.0014  0.0014  0.0000  0.0000  0.0014  0.0014  0.0000  0.0000  0.0000  0.0000  0.0000  0.0000  0.0000  0.0000  0.0014  0.0014  0.0014  0.0014  0.0014  0.0000  0.0000  0.0000  0.0000  0.0000  0.0000  0.0000  0.0000  0.0000  0.0000  0.0000  0.0000  0.0000  0.0000  0.0000  0.0000  0.0000  0.0000  0.0000  0.0000  0.0000  0.0000  0.0000  0.0000  0.0000  0.0000  0.0000  0.0000  0.0000  0.0000  0.0000  0.0000  0.0000  0.0000  0.0000  0.0000  0.0000  0.0000  0.0000  0.0000  0.0000  0.0000  0.0000  0.0000  0.0000  0.0000  0.0000  0.0000  0.0000  0.0000  0.0000  0.0000  0.0000  0.0000  0.0000  0.0000  0.0000  0.0000  0.0000  0.0000  0.0000  0.0000  0.0000  0.0000  0.0000  0.0000  0.0000  0.0000  0.0000  0.0000  0.0000  0.0000  0.0000  0.0000  0.0000  0.0000  0.0000  0.0000  0.0000  0.0000  0.0000  0.0000  0.0000  0.0000  0.0000  0.0000  0.0000  0.0000  0.0000  0.0000  0.0000  0.0000  0.0000  0.0000  0.0000  0.0000  0.0000  0.0000  0.0000  0.0000  0.0000  0.0000  0.0000  0.0000  0.0000  0.0000  0.0000  0.0000  0.0000  0.0000  0.0000  0.0000  0.0000  0.0000  0.0000  0.0000  0.0000  0.0000  0.0000  0.0000  0.0000  0.0000  0.0000  0.0000  0.0000  0.0000  0.0000  0.0000  0.0000
OMP4__GCA_001262355.1   0.2470  0.2159  0.2089  0.2050  0.2524  0.2291  0.2293  0.2152  0.2223  0.2219  0.2295  0.2294  0.2295  0.2249  0.1870  0.1941  0.1936  0.1923  0.1927  0.1909  0.1982  0.1982  0.1807  0.1690  0.1795  0.1767  0.1748  0.1751  0.1729  0.1753  0.1680  0.1681  0.1667  0.1784  0.1834  0.1862  0.1859  0.1862  0.1653  0.1704  0.1703  0.1705  0.1675  0.1746  0.1650  0.1745  0.1760  0.1770  0.1770  0.1828  0.0918  0.0918  0.0917  0.0872  0.0872  0.0856  0.0856  0.0972  0.0970  0.1008  0.0131  0.0282  0.0282  0.0057  0.0057  0.0057  0.0057  0.0057  0.0057  0.0057  0.0057  0.0057  0.0057  0.0057  0.0043  0.0057  0.0057  0.0043  0.0057  0.0057  0.0057  0.0029  0.0029  0.0014  0.0014  0.0014  0.0014  0.0014  0.0014  0.0014  0.0014  0.0014  0.0014  0.0014  0.0014  0.0014  0.0029  0.0029  0.0029  0.0029  0.0029  0.0029  0.0014  0.0014  0.0014  0.0014  0.0014  0.0014  0.0000  0.0000  0.0014  0.0014  0.0000  0.0000  0.0000  0.0000  0.0000  0.0000  0.0000  0.0000  0.0014  0.0014  0.0014  0.0014  0.0014  0.0000  0.0000  0.0000  0.0000  0.0000  0.0000  0.0000  0.0000  0.0000  0.0000  0.0000  0.0000  0.0000  0.0000  0.0000  0.0000  0.0000  0.0000  0.0000  0.0000  0.0000  0.0000  0.0000  0.0000  0.0000  0.0000  0.0000  0.0000  0.0000  0.0000  0.0000  0.0000  0.0000  0.0000  0.0000  0.0000  0.0000  0.0000  0.0000  0.0000  0.0000  0.0000  0.0000  0.0000  0.0000  0.0000  0.0000  0.0000  0.0000  0.0000  0.0000  0.0000  0.0000  0.0000  0.0000  0.0000  0.0000  0.0000  0.0000  0.0000  0.0000  0.0000  0.0000  0.0000  0.0000  0.0000  0.0000  0.0000  0.0000  0.0000  0.0000  0.0000  0.0000  0.0000  0.0000  0.0000  0.0000  0.0000  0.0000  0.0000  0.0000  0.0000  0.0000  0.0000  0.0000  0.0000  0.0000  0.0000  0.0000  0.0000  0.0000  0.0000  0.0000  0.0000  0.0000  0.0000  0.0000  0.0000  0.0000  0.0000  0.0000  0.0000  0.0000  0.0000  0.0000  0.0000  0.0000  0.0000  0.0000  0.0000  0.0000  0.0000  0.0000  0.0000  0.0000  0.0000  0.0000  0.0000  0.0000  0.0000  0.0000  0.0000  0.0000  0.0000  0.0000  0.0000  0.0000  0.0000  0.0000  0.0000
OMP4__GCA_001320255.1   0.2470  0.2158  0.2089  0.2050  0.2524  0.2290  0.2293  0.2151  0.2222  0.2218  0.2294  0.2293  0.2294  0.2248  0.1870  0.1940  0.1937  0.1924  0.1927  0.1910  0.1983  0.1983  0.1806  0.1690  0.1795  0.1767  0.1748  0.1751  0.1729  0.1753  0.1680  0.1680  0.1667  0.1784  0.1834  0.1861  0.1859  0.1861  0.1653  0.1704  0.1703  0.1704  0.1675  0.1746  0.1651  0.1746  0.1759  0.1769  0.1769  0.1828  0.0918  0.0918  0.0917  0.0871  0.0871  0.0855  0.0855  0.0973  0.0971  0.1009  0.0131  0.0282  0.0282  0.0057  0.0057  0.0057  0.0057  0.0057  0.0057  0.0057  0.0057  0.0057  0.0057  0.0057  0.0043  0.0057  0.0057  0.0043  0.0057  0.0057  0.0057  0.0029  0.0029  0.0014  0.0014  0.0014  0.0014  0.0014  0.0014  0.0014  0.0014  0.0014  0.0014  0.0014  0.0014  0.0014  0.0029  0.0029  0.0029  0.0029  0.0029  0.0029  0.0014  0.0014  0.0014  0.0014  0.0014  0.0014  0.0000  0.0000  0.0014  0.0014  0.0000  0.0000  0.0000  0.0000  0.0000  0.0000  0.0000  0.0000  0.0014  0.0014  0.0014  0.0014  0.0014  0.0000  0.0000  0.0000  0.0000  0.0000  0.0000  0.0000  0.0000  0.0000  0.0000  0.0000  0.0000  0.0000  0.0000  0.0000  0.0000  0.0000  0.0000  0.0000  0.0000  0.0000  0.0000  0.0000  0.0000  0.0000  0.0000  0.0000  0.0000  0.0000  0.0000  0.0000  0.0000  0.0000  0.0000  0.0000  0.0000  0.0000  0.0000  0.0000  0.0000  0.0000  0.0000  0.0000  0.0000  0.0000  0.0000  0.0000  0.0000  0.0000  0.0000  0.0000  0.0000  0.0000  0.0000  0.0000  0.0000  0.0000  0.0000  0.0000  0.0000  0.0000  0.0000  0.0000  0.0000  0.0000  0.0000  0.0000  0.0000  0.0000  0.0000  0.0000  0.0000  0.0000  0.0000  0.0000  0.0000  0.0000  0.0000  0.0000  0.0000  0.0000  0.0000  0.0000  0.0000  0.0000  0.0000  0.0000  0.0000  0.0000  0.0000  0.0000  0.0000  0.0000  0.0000  0.0000  0.0000  0.0000  0.0000  0.0000  0.0000  0.0000  0.0000  0.0000  0.0000  0.0000  0.0000  0.0000  0.0000  0.0000  0.0000  0.0000  0.0000  0.0000  0.0000  0.0000  0.0000  0.0000  0.0000  0.0000  0.0000  0.0000  0.0000  0.0000  0.0000  0.0000  0.0000  0.0000  0.0000  0.0000  0.0000  0.0000
OMP4__GCA_001320325.1   0.2470  0.2159  0.2089  0.2050  0.2524  0.2291  0.2293  0.2152  0.2223  0.2219  0.2295  0.2294  0.2295  0.2249  0.1870  0.1941  0.1936  0.1923  0.1927  0.1909  0.1982  0.1982  0.1807  0.1690  0.1795  0.1767  0.1748  0.1751  0.1729  0.1753  0.1680  0.1681  0.1667  0.1784  0.1834  0.1862  0.1859  0.1862  0.1653  0.1704  0.1703  0.1705  0.1675  0.1746  0.1650  0.1745  0.1760  0.1770  0.1770  0.1828  0.0918  0.0918  0.0917  0.0872  0.0872  0.0856  0.0856  0.0972  0.0970  0.1008  0.0131  0.0282  0.0282  0.0057  0.0057  0.0057  0.0057  0.0057  0.0057  0.0057  0.0057  0.0057  0.0057  0.0057  0.0043  0.0057  0.0057  0.0043  0.0057  0.0057  0.0057  0.0029  0.0029  0.0014  0.0014  0.0014  0.0014  0.0014  0.0014  0.0014  0.0014  0.0014  0.0014  0.0014  0.0014  0.0014  0.0029  0.0029  0.0029  0.0029  0.0029  0.0029  0.0014  0.0014  0.0014  0.0014  0.0014  0.0014  0.0000  0.0000  0.0014  0.0014  0.0000  0.0000  0.0000  0.0000  0.0000  0.0000  0.0000  0.0000  0.0014  0.0014  0.0014  0.0014  0.0014  0.0000  0.0000  0.0000  0.0000  0.0000  0.0000  0.0000  0.0000  0.0000  0.0000  0.0000  0.0000  0.0000  0.0000  0.0000  0.0000  0.0000  0.0000  0.0000  0.0000  0.0000  0.0000  0.0000  0.0000  0.0000  0.0000  0.0000  0.0000  0.0000  0.0000  0.0000  0.0000  0.0000  0.0000  0.0000  0.0000  0.0000  0.0000  0.0000  0.0000  0.0000  0.0000  0.0000  0.0000  0.0000  0.0000  0.0000  0.0000  0.0000  0.0000  0.0000  0.0000  0.0000  0.0000  0.0000  0.0000  0.0000  0.0000  0.0000  0.0000  0.0000  0.0000  0.0000  0.0000  0.0000  0.0000  0.0000  0.0000  0.0000  0.0000  0.0000  0.0000  0.0000  0.0000  0.0000  0.0000  0.0000  0.0000  0.0000  0.0000  0.0000  0.0000  0.0000  0.0000  0.0000  0.0000  0.0000  0.0000  0.0000  0.0000  0.0000  0.0000  0.0000  0.0000  0.0000  0.0000  0.0000  0.0000  0.0000  0.0000  0.0000  0.0000  0.0000  0.0000  0.0000  0.0000  0.0000  0.0000  0.0000  0.0000  0.0000  0.0000  0.0000  0.0000  0.0000  0.0000  0.0000  0.0000  0.0000  0.0000  0.0000  0.0000  0.0000  0.0000  0.0000  0.0000  0.0000  0.0000  0.0000  0.0000  0.0000  0.0000
OMP4__GCA_001320365.1   0.2470  0.2159  0.2089  0.2050  0.2524  0.2291  0.2293  0.2152  0.2223  0.2219  0.2295  0.2294  0.2295  0.2249  0.1870  0.1941  0.1936  0.1923  0.1927  0.1909  0.1982  0.1982  0.1807  0.1690  0.1795  0.1767  0.1748  0.1751  0.1729  0.1753  0.1680  0.1681  0.1667  0.1784  0.1834  0.1862  0.1859  0.1862  0.1653  0.1704  0.1703  0.1705  0.1675  0.1746  0.1650  0.1745  0.1760  0.1770  0.1770  0.1828  0.0918  0.0918  0.0917  0.0872  0.0872  0.0856  0.0856  0.0972  0.0970  0.1008  0.0131  0.0282  0.0282  0.0057  0.0057  0.0057  0.0057  0.0057  0.0057  0.0057  0.0057  0.0057  0.0057  0.0057  0.0043  0.0057  0.0057  0.0043  0.0057  0.0057  0.0057  0.0029  0.0029  0.0014  0.0014  0.0014  0.0014  0.0014  0.0014  0.0014  0.0014  0.0014  0.0014  0.0014  0.0014  0.0014  0.0029  0.0029  0.0029  0.0029  0.0029  0.0029  0.0014  0.0014  0.0014  0.0014  0.0014  0.0014  0.0000  0.0000  0.0014  0.0014  0.0000  0.0000  0.0000  0.0000  0.0000  0.0000  0.0000  0.0000  0.0014  0.0014  0.0014  0.0014  0.0014  0.0000  0.0000  0.0000  0.0000  0.0000  0.0000  0.0000  0.0000  0.0000  0.0000  0.0000  0.0000  0.0000  0.0000  0.0000  0.0000  0.0000  0.0000  0.0000  0.0000  0.0000  0.0000  0.0000  0.0000  0.0000  0.0000  0.0000  0.0000  0.0000  0.0000  0.0000  0.0000  0.0000  0.0000  0.0000  0.0000  0.0000  0.0000  0.0000  0.0000  0.0000  0.0000  0.0000  0.0000  0.0000  0.0000  0.0000  0.0000  0.0000  0.0000  0.0000  0.0000  0.0000  0.0000  0.0000  0.0000  0.0000  0.0000  0.0000  0.0000  0.0000  0.0000  0.0000  0.0000  0.0000  0.0000  0.0000  0.0000  0.0000  0.0000  0.0000  0.0000  0.0000  0.0000  0.0000  0.0000  0.0000  0.0000  0.0000  0.0000  0.0000  0.0000  0.0000  0.0000  0.0000  0.0000  0.0000  0.0000  0.0000  0.0000  0.0000  0.0000  0.0000  0.0000  0.0000  0.0000  0.0000  0.0000  0.0000  0.0000  0.0000  0.0000  0.0000  0.0000  0.0000  0.0000  0.0000  0.0000  0.0000  0.0000  0.0000  0.0000  0.0000  0.0000  0.0000  0.0000  0.0000  0.0000  0.0000  0.0000  0.0000  0.0000  0.0000  0.0000  0.0000  0.0000  0.0000  0.0000  0.0000  0.0000  0.0000  0.0000  0.0000
OMP4__GCA_001320425.1   0.2470  0.2159  0.2089  0.2050  0.2524  0.2291  0.2293  0.2152  0.2223  0.2219  0.2295  0.2294  0.2295  0.2249  0.1870  0.1941  0.1936  0.1923  0.1927  0.1909  0.1982  0.1982  0.1807  0.1690  0.1795  0.1767  0.1748  0.1751  0.1729  0.1753  0.1680  0.1681  0.1667  0.1784  0.1834  0.1862  0.1859  0.1862  0.1653  0.1704  0.1703  0.1705  0.1675  0.1746  0.1650  0.1745  0.1760  0.1770  0.1770  0.1828  0.0918  0.0918  0.0917  0.0872  0.0872  0.0856  0.0856  0.0972  0.0970  0.1008  0.0131  0.0282  0.0282  0.0057  0.0057  0.0057  0.0057  0.0057  0.0057  0.0057  0.0057  0.0057  0.0057  0.0057  0.0043  0.0057  0.0057  0.0043  0.0057  0.0057  0.0057  0.0029  0.0029  0.0014  0.0014  0.0014  0.0014  0.0014  0.0014  0.0014  0.0014  0.0014  0.0014  0.0014  0.0014  0.0014  0.0029  0.0029  0.0029  0.0029  0.0029  0.0029  0.0014  0.0014  0.0014  0.0014  0.0014  0.0014  0.0000  0.0000  0.0014  0.0014  0.0000  0.0000  0.0000  0.0000  0.0000  0.0000  0.0000  0.0000  0.0014  0.0014  0.0014  0.0014  0.0014  0.0000  0.0000  0.0000  0.0000  0.0000  0.0000  0.0000  0.0000  0.0000  0.0000  0.0000  0.0000  0.0000  0.0000  0.0000  0.0000  0.0000  0.0000  0.0000  0.0000  0.0000  0.0000  0.0000  0.0000  0.0000  0.0000  0.0000  0.0000  0.0000  0.0000  0.0000  0.0000  0.0000  0.0000  0.0000  0.0000  0.0000  0.0000  0.0000  0.0000  0.0000  0.0000  0.0000  0.0000  0.0000  0.0000  0.0000  0.0000  0.0000  0.0000  0.0000  0.0000  0.0000  0.0000  0.0000  0.0000  0.0000  0.0000  0.0000  0.0000  0.0000  0.0000  0.0000  0.0000  0.0000  0.0000  0.0000  0.0000  0.0000  0.0000  0.0000  0.0000  0.0000  0.0000  0.0000  0.0000  0.0000  0.0000  0.0000  0.0000  0.0000  0.0000  0.0000  0.0000  0.0000  0.0000  0.0000  0.0000  0.0000  0.0000  0.0000  0.0000  0.0000  0.0000  0.0000  0.0000  0.0000  0.0000  0.0000  0.0000  0.0000  0.0000  0.0000  0.0000  0.0000  0.0000  0.0000  0.0000  0.0000  0.0000  0.0000  0.0000  0.0000  0.0000  0.0000  0.0000  0.0000  0.0000  0.0000  0.0000  0.0000  0.0000  0.0000  0.0000  0.0000  0.0000  0.0000  0.0000  0.0000  0.0000  0.0000  0.0000  0.0000  0.0000
OMP4__GCA_001320725.1   0.2470  0.2159  0.2089  0.2050  0.2524  0.2291  0.2293  0.2152  0.2223  0.2219  0.2295  0.2294  0.2295  0.2249  0.1870  0.1941  0.1936  0.1923  0.1927  0.1909  0.1982  0.1982  0.1807  0.1690  0.1795  0.1767  0.1748  0.1751  0.1729  0.1753  0.1680  0.1681  0.1667  0.1784  0.1834  0.1862  0.1859  0.1862  0.1653  0.1704  0.1703  0.1705  0.1675  0.1746  0.1650  0.1745  0.1760  0.1770  0.1770  0.1828  0.0918  0.0918  0.0917  0.0872  0.0872  0.0856  0.0856  0.0972  0.0970  0.1008  0.0131  0.0282  0.0282  0.0057  0.0057  0.0057  0.0057  0.0057  0.0057  0.0057  0.0057  0.0057  0.0057  0.0057  0.0043  0.0057  0.0057  0.0043  0.0057  0.0057  0.0057  0.0029  0.0029  0.0014  0.0014  0.0014  0.0014  0.0014  0.0014  0.0014  0.0014  0.0014  0.0014  0.0014  0.0014  0.0014  0.0029  0.0029  0.0029  0.0029  0.0029  0.0029  0.0014  0.0014  0.0014  0.0014  0.0014  0.0014  0.0000  0.0000  0.0014  0.0014  0.0000  0.0000  0.0000  0.0000  0.0000  0.0000  0.0000  0.0000  0.0014  0.0014  0.0014  0.0014  0.0014  0.0000  0.0000  0.0000  0.0000  0.0000  0.0000  0.0000  0.0000  0.0000  0.0000  0.0000  0.0000  0.0000  0.0000  0.0000  0.0000  0.0000  0.0000  0.0000  0.0000  0.0000  0.0000  0.0000  0.0000  0.0000  0.0000  0.0000  0.0000  0.0000  0.0000  0.0000  0.0000  0.0000  0.0000  0.0000  0.0000  0.0000  0.0000  0.0000  0.0000  0.0000  0.0000  0.0000  0.0000  0.0000  0.0000  0.0000  0.0000  0.0000  0.0000  0.0000  0.0000  0.0000  0.0000  0.0000  0.0000  0.0000  0.0000  0.0000  0.0000  0.0000  0.0000  0.0000  0.0000  0.0000  0.0000  0.0000  0.0000  0.0000  0.0000  0.0000  0.0000  0.0000  0.0000  0.0000  0.0000  0.0000  0.0000  0.0000  0.0000  0.0000  0.0000  0.0000  0.0000  0.0000  0.0000  0.0000  0.0000  0.0000  0.0000  0.0000  0.0000  0.0000  0.0000  0.0000  0.0000  0.0000  0.0000  0.0000  0.0000  0.0000  0.0000  0.0000  0.0000  0.0000  0.0000  0.0000  0.0000  0.0000  0.0000  0.0000  0.0000  0.0000  0.0000  0.0000  0.0000  0.0000  0.0000  0.0000  0.0000  0.0000  0.0000  0.0000  0.0000  0.0000  0.0000  0.0000  0.0000  0.0000  0.0000  0.0000  0.0000  0.0000  0.0000  0.0000
OMP4__GCA_001326915.1   0.2471  0.2161  0.2088  0.2050  0.2525  0.2291  0.2294  0.2152  0.2223  0.2219  0.2295  0.2294  0.2295  0.2249  0.1871  0.1941  0.1938  0.1925  0.1927  0.1911  0.1983  0.1983  0.1807  0.1690  0.1796  0.1768  0.1748  0.1752  0.1730  0.1754  0.1680  0.1681  0.1667  0.1785  0.1835  0.1862  0.1859  0.1862  0.1654  0.1704  0.1703  0.1705  0.1675  0.1747  0.1651  0.1746  0.1760  0.1771  0.1771  0.1828  0.0918  0.0918  0.0918  0.0872  0.0872  0.0856  0.0856  0.0974  0.0972  0.1009  0.0131  0.0282  0.0282  0.0057  0.0057  0.0057  0.0057  0.0057  0.0057  0.0057  0.0057  0.0057  0.0057  0.0057  0.0043  0.0057  0.0057  0.0043  0.0057  0.0057  0.0057  0.0029  0.0029  0.0014  0.0014  0.0014  0.0014  0.0014  0.0014  0.0014  0.0014  0.0014  0.0014  0.0014  0.0014  0.0014  0.0029  0.0029  0.0029  0.0029  0.0029  0.0029  0.0014  0.0014  0.0014  0.0014  0.0014  0.0014  0.0000  0.0000  0.0014  0.0014  0.0000  0.0000  0.0000  0.0000  0.0000  0.0000  0.0000  0.0000  0.0014  0.0014  0.0014  0.0014  0.0014  0.0000  0.0000  0.0000  0.0000  0.0000  0.0000  0.0000  0.0000  0.0000  0.0000  0.0000  0.0000  0.0000  0.0000  0.0000  0.0000  0.0000  0.0000  0.0000  0.0000  0.0000  0.0000  0.0000  0.0000  0.0000  0.0000  0.0000  0.0000  0.0000  0.0000  0.0000  0.0000  0.0000  0.0000  0.0000  0.0000  0.0000  0.0000  0.0000  0.0000  0.0000  0.0000  0.0000  0.0000  0.0000  0.0000  0.0000  0.0000  0.0000  0.0000  0.0000  0.0000  0.0000  0.0000  0.0000  0.0000  0.0000  0.0000  0.0000  0.0000  0.0000  0.0000  0.0000  0.0000  0.0000  0.0000  0.0000  0.0000  0.0000  0.0000  0.0000  0.0000  0.0000  0.0000  0.0000  0.0000  0.0000  0.0000  0.0000  0.0000  0.0000  0.0000  0.0000  0.0000  0.0000  0.0000  0.0000  0.0000  0.0000  0.0000  0.0000  0.0000  0.0000  0.0000  0.0000  0.0000  0.0000  0.0000  0.0000  0.0000  0.0000  0.0000  0.0000  0.0000  0.0000  0.0000  0.0000  0.0000  0.0000  0.0000  0.0000  0.0000  0.0000  0.0000  0.0000  0.0000  0.0000  0.0000  0.0000  0.0000  0.0000  0.0000  0.0000  0.0000  0.0000  0.0000  0.0000  0.0000  0.0000  0.0000  0.0000  0.0000  0.0000  0.0000  0.0000  0.0000
OMP4__GCA_001327035.1   0.2471  0.2161  0.2088  0.2050  0.2525  0.2291  0.2294  0.2152  0.2223  0.2219  0.2295  0.2294  0.2295  0.2249  0.1871  0.1941  0.1938  0.1925  0.1927  0.1911  0.1983  0.1983  0.1807  0.1690  0.1796  0.1768  0.1748  0.1752  0.1730  0.1754  0.1680  0.1681  0.1667  0.1785  0.1835  0.1862  0.1859  0.1862  0.1654  0.1704  0.1703  0.1705  0.1675  0.1747  0.1651  0.1746  0.1760  0.1771  0.1771  0.1828  0.0918  0.0918  0.0918  0.0872  0.0872  0.0856  0.0856  0.0974  0.0972  0.1009  0.0131  0.0282  0.0282  0.0057  0.0057  0.0057  0.0057  0.0057  0.0057  0.0057  0.0057  0.0057  0.0057  0.0057  0.0043  0.0057  0.0057  0.0043  0.0057  0.0057  0.0057  0.0029  0.0029  0.0014  0.0014  0.0014  0.0014  0.0014  0.0014  0.0014  0.0014  0.0014  0.0014  0.0014  0.0014  0.0014  0.0029  0.0029  0.0029  0.0029  0.0029  0.0029  0.0014  0.0014  0.0014  0.0014  0.0014  0.0014  0.0000  0.0000  0.0014  0.0014  0.0000  0.0000  0.0000  0.0000  0.0000  0.0000  0.0000  0.0000  0.0014  0.0014  0.0014  0.0014  0.0014  0.0000  0.0000  0.0000  0.0000  0.0000  0.0000  0.0000  0.0000  0.0000  0.0000  0.0000  0.0000  0.0000  0.0000  0.0000  0.0000  0.0000  0.0000  0.0000  0.0000  0.0000  0.0000  0.0000  0.0000  0.0000  0.0000  0.0000  0.0000  0.0000  0.0000  0.0000  0.0000  0.0000  0.0000  0.0000  0.0000  0.0000  0.0000  0.0000  0.0000  0.0000  0.0000  0.0000  0.0000  0.0000  0.0000  0.0000  0.0000  0.0000  0.0000  0.0000  0.0000  0.0000  0.0000  0.0000  0.0000  0.0000  0.0000  0.0000  0.0000  0.0000  0.0000  0.0000  0.0000  0.0000  0.0000  0.0000  0.0000  0.0000  0.0000  0.0000  0.0000  0.0000  0.0000  0.0000  0.0000  0.0000  0.0000  0.0000  0.0000  0.0000  0.0000  0.0000  0.0000  0.0000  0.0000  0.0000  0.0000  0.0000  0.0000  0.0000  0.0000  0.0000  0.0000  0.0000  0.0000  0.0000  0.0000  0.0000  0.0000  0.0000  0.0000  0.0000  0.0000  0.0000  0.0000  0.0000  0.0000  0.0000  0.0000  0.0000  0.0000  0.0000  0.0000  0.0000  0.0000  0.0000  0.0000  0.0000  0.0000  0.0000  0.0000  0.0000  0.0000  0.0000  0.0000  0.0000  0.0000  0.0000  0.0000  0.0000  0.0000  0.0000  0.0000  0.0000  0.0000  0.0000
OMP4__GCA_001327055.1   0.2471  0.2161  0.2088  0.2051  0.2524  0.2291  0.2294  0.2153  0.2224  0.2220  0.2295  0.2295  0.2295  0.2250  0.1870  0.1941  0.1937  0.1924  0.1928  0.1910  0.1983  0.1983  0.1807  0.1691  0.1796  0.1768  0.1749  0.1751  0.1730  0.1754  0.1681  0.1681  0.1668  0.1784  0.1834  0.1863  0.1860  0.1863  0.1653  0.1705  0.1704  0.1705  0.1676  0.1746  0.1651  0.1746  0.1760  0.1771  0.1771  0.1829  0.0918  0.0918  0.0917  0.0872  0.0872  0.0856  0.0856  0.0973  0.0971  0.1009  0.0131  0.0282  0.0282  0.0057  0.0057  0.0057  0.0057  0.0057  0.0057  0.0057  0.0057  0.0057  0.0057  0.0057  0.0043  0.0057  0.0057  0.0043  0.0057  0.0057  0.0057  0.0029  0.0029  0.0014  0.0014  0.0014  0.0014  0.0014  0.0014  0.0014  0.0014  0.0014  0.0014  0.0014  0.0014  0.0014  0.0029  0.0029  0.0029  0.0029  0.0029  0.0029  0.0014  0.0014  0.0014  0.0014  0.0014  0.0014  0.0000  0.0000  0.0014  0.0014  0.0000  0.0000  0.0000  0.0000  0.0000  0.0000  0.0000  0.0000  0.0014  0.0014  0.0014  0.0014  0.0014  0.0000  0.0000  0.0000  0.0000  0.0000  0.0000  0.0000  0.0000  0.0000  0.0000  0.0000  0.0000  0.0000  0.0000  0.0000  0.0000  0.0000  0.0000  0.0000  0.0000  0.0000  0.0000  0.0000  0.0000  0.0000  0.0000  0.0000  0.0000  0.0000  0.0000  0.0000  0.0000  0.0000  0.0000  0.0000  0.0000  0.0000  0.0000  0.0000  0.0000  0.0000  0.0000  0.0000  0.0000  0.0000  0.0000  0.0000  0.0000  0.0000  0.0000  0.0000  0.0000  0.0000  0.0000  0.0000  0.0000  0.0000  0.0000  0.0000  0.0000  0.0000  0.0000  0.0000  0.0000  0.0000  0.0000  0.0000  0.0000  0.0000  0.0000  0.0000  0.0000  0.0000  0.0000  0.0000  0.0000  0.0000  0.0000  0.0000  0.0000  0.0000  0.0000  0.0000  0.0000  0.0000  0.0000  0.0000  0.0000  0.0000  0.0000  0.0000  0.0000  0.0000  0.0000  0.0000  0.0000  0.0000  0.0000  0.0000  0.0000  0.0000  0.0000  0.0000  0.0000  0.0000  0.0000  0.0000  0.0000  0.0000  0.0000  0.0000  0.0000  0.0000  0.0000  0.0000  0.0000  0.0000  0.0000  0.0000  0.0000  0.0000  0.0000  0.0000  0.0000  0.0000  0.0000  0.0000  0.0000  0.0000  0.0000  0.0000  0.0000  0.0000  0.0000  0.0000  0.0000  0.0000  0.0000
OMP4__GCA_001327115.1   0.2470  0.2159  0.2089  0.2050  0.2524  0.2291  0.2293  0.2152  0.2223  0.2219  0.2295  0.2294  0.2295  0.2249  0.1870  0.1941  0.1936  0.1923  0.1927  0.1909  0.1982  0.1982  0.1807  0.1690  0.1795  0.1767  0.1748  0.1751  0.1729  0.1753  0.1680  0.1681  0.1667  0.1784  0.1834  0.1862  0.1859  0.1862  0.1653  0.1704  0.1703  0.1705  0.1675  0.1746  0.1650  0.1745  0.1760  0.1770  0.1770  0.1828  0.0918  0.0918  0.0917  0.0872  0.0872  0.0856  0.0856  0.0972  0.0970  0.1008  0.0131  0.0282  0.0282  0.0057  0.0057  0.0057  0.0057  0.0057  0.0057  0.0057  0.0057  0.0057  0.0057  0.0057  0.0043  0.0057  0.0057  0.0043  0.0057  0.0057  0.0057  0.0029  0.0029  0.0014  0.0014  0.0014  0.0014  0.0014  0.0014  0.0014  0.0014  0.0014  0.0014  0.0014  0.0014  0.0014  0.0029  0.0029  0.0029  0.0029  0.0029  0.0029  0.0014  0.0014  0.0014  0.0014  0.0014  0.0014  0.0000  0.0000  0.0014  0.0014  0.0000  0.0000  0.0000  0.0000  0.0000  0.0000  0.0000  0.0000  0.0014  0.0014  0.0014  0.0014  0.0014  0.0000  0.0000  0.0000  0.0000  0.0000  0.0000  0.0000  0.0000  0.0000  0.0000  0.0000  0.0000  0.0000  0.0000  0.0000  0.0000  0.0000  0.0000  0.0000  0.0000  0.0000  0.0000  0.0000  0.0000  0.0000  0.0000  0.0000  0.0000  0.0000  0.0000  0.0000  0.0000  0.0000  0.0000  0.0000  0.0000  0.0000  0.0000  0.0000  0.0000  0.0000  0.0000  0.0000  0.0000  0.0000  0.0000  0.0000  0.0000  0.0000  0.0000  0.0000  0.0000  0.0000  0.0000  0.0000  0.0000  0.0000  0.0000  0.0000  0.0000  0.0000  0.0000  0.0000  0.0000  0.0000  0.0000  0.0000  0.0000  0.0000  0.0000  0.0000  0.0000  0.0000  0.0000  0.0000  0.0000  0.0000  0.0000  0.0000  0.0000  0.0000  0.0000  0.0000  0.0000  0.0000  0.0000  0.0000  0.0000  0.0000  0.0000  0.0000  0.0000  0.0000  0.0000  0.0000  0.0000  0.0000  0.0000  0.0000  0.0000  0.0000  0.0000  0.0000  0.0000  0.0000  0.0000  0.0000  0.0000  0.0000  0.0000  0.0000  0.0000  0.0000  0.0000  0.0000  0.0000  0.0000  0.0000  0.0000  0.0000  0.0000  0.0000  0.0000  0.0000  0.0000  0.0000  0.0000  0.0000  0.0000  0.0000  0.0000  0.0000  0.0000  0.0000  0.0000  0.0000  0.0000  0.0000  0.0000
OMP4__GCA_001327355.1   0.2470  0.2159  0.2089  0.2050  0.2524  0.2291  0.2293  0.2152  0.2223  0.2219  0.2295  0.2294  0.2295  0.2249  0.1870  0.1941  0.1936  0.1923  0.1927  0.1909  0.1982  0.1982  0.1807  0.1690  0.1795  0.1767  0.1748  0.1751  0.1729  0.1753  0.1680  0.1681  0.1667  0.1784  0.1834  0.1862  0.1859  0.1862  0.1653  0.1704  0.1703  0.1705  0.1675  0.1746  0.1650  0.1745  0.1760  0.1770  0.1770  0.1828  0.0918  0.0918  0.0917  0.0872  0.0872  0.0856  0.0856  0.0972  0.0970  0.1008  0.0131  0.0282  0.0282  0.0057  0.0057  0.0057  0.0057  0.0057  0.0057  0.0057  0.0057  0.0057  0.0057  0.0057  0.0043  0.0057  0.0057  0.0043  0.0057  0.0057  0.0057  0.0029  0.0029  0.0014  0.0014  0.0014  0.0014  0.0014  0.0014  0.0014  0.0014  0.0014  0.0014  0.0014  0.0014  0.0014  0.0029  0.0029  0.0029  0.0029  0.0029  0.0029  0.0014  0.0014  0.0014  0.0014  0.0014  0.0014  0.0000  0.0000  0.0014  0.0014  0.0000  0.0000  0.0000  0.0000  0.0000  0.0000  0.0000  0.0000  0.0014  0.0014  0.0014  0.0014  0.0014  0.0000  0.0000  0.0000  0.0000  0.0000  0.0000  0.0000  0.0000  0.0000  0.0000  0.0000  0.0000  0.0000  0.0000  0.0000  0.0000  0.0000  0.0000  0.0000  0.0000  0.0000  0.0000  0.0000  0.0000  0.0000  0.0000  0.0000  0.0000  0.0000  0.0000  0.0000  0.0000  0.0000  0.0000  0.0000  0.0000  0.0000  0.0000  0.0000  0.0000  0.0000  0.0000  0.0000  0.0000  0.0000  0.0000  0.0000  0.0000  0.0000  0.0000  0.0000  0.0000  0.0000  0.0000  0.0000  0.0000  0.0000  0.0000  0.0000  0.0000  0.0000  0.0000  0.0000  0.0000  0.0000  0.0000  0.0000  0.0000  0.0000  0.0000  0.0000  0.0000  0.0000  0.0000  0.0000  0.0000  0.0000  0.0000  0.0000  0.0000  0.0000  0.0000  0.0000  0.0000  0.0000  0.0000  0.0000  0.0000  0.0000  0.0000  0.0000  0.0000  0.0000  0.0000  0.0000  0.0000  0.0000  0.0000  0.0000  0.0000  0.0000  0.0000  0.0000  0.0000  0.0000  0.0000  0.0000  0.0000  0.0000  0.0000  0.0000  0.0000  0.0000  0.0000  0.0000  0.0000  0.0000  0.0000  0.0000  0.0000  0.0000  0.0000  0.0000  0.0000  0.0000  0.0000  0.0000  0.0000  0.0000  0.0000  0.0000  0.0000  0.0000  0.0000  0.0000  0.0000  0.0000  0.0000  0.0000  0.0000
OMP4__GCA_001327435.1   0.2471  0.2161  0.2088  0.2051  0.2524  0.2291  0.2294  0.2153  0.2224  0.2220  0.2295  0.2295  0.2295  0.2250  0.1870  0.1941  0.1937  0.1924  0.1928  0.1910  0.1983  0.1983  0.1807  0.1691  0.1796  0.1768  0.1749  0.1751  0.1730  0.1754  0.1681  0.1681  0.1668  0.1784  0.1834  0.1863  0.1860  0.1863  0.1653  0.1705  0.1704  0.1705  0.1676  0.1746  0.1651  0.1746  0.1760  0.1771  0.1771  0.1829  0.0918  0.0918  0.0917  0.0872  0.0872  0.0856  0.0856  0.0973  0.0971  0.1009  0.0131  0.0282  0.0282  0.0057  0.0057  0.0057  0.0057  0.0057  0.0057  0.0057  0.0057  0.0057  0.0057  0.0057  0.0043  0.0057  0.0057  0.0043  0.0057  0.0057  0.0057  0.0029  0.0029  0.0014  0.0014  0.0014  0.0014  0.0014  0.0014  0.0014  0.0014  0.0014  0.0014  0.0014  0.0014  0.0014  0.0029  0.0029  0.0029  0.0029  0.0029  0.0029  0.0014  0.0014  0.0014  0.0014  0.0014  0.0014  0.0000  0.0000  0.0014  0.0014  0.0000  0.0000  0.0000  0.0000  0.0000  0.0000  0.0000  0.0000  0.0014  0.0014  0.0014  0.0014  0.0014  0.0000  0.0000  0.0000  0.0000  0.0000  0.0000  0.0000  0.0000  0.0000  0.0000  0.0000  0.0000  0.0000  0.0000  0.0000  0.0000  0.0000  0.0000  0.0000  0.0000  0.0000  0.0000  0.0000  0.0000  0.0000  0.0000  0.0000  0.0000  0.0000  0.0000  0.0000  0.0000  0.0000  0.0000  0.0000  0.0000  0.0000  0.0000  0.0000  0.0000  0.0000  0.0000  0.0000  0.0000  0.0000  0.0000  0.0000  0.0000  0.0000  0.0000  0.0000  0.0000  0.0000  0.0000  0.0000  0.0000  0.0000  0.0000  0.0000  0.0000  0.0000  0.0000  0.0000  0.0000  0.0000  0.0000  0.0000  0.0000  0.0000  0.0000  0.0000  0.0000  0.0000  0.0000  0.0000  0.0000  0.0000  0.0000  0.0000  0.0000  0.0000  0.0000  0.0000  0.0000  0.0000  0.0000  0.0000  0.0000  0.0000  0.0000  0.0000  0.0000  0.0000  0.0000  0.0000  0.0000  0.0000  0.0000  0.0000  0.0000  0.0000  0.0000  0.0000  0.0000  0.0000  0.0000  0.0000  0.0000  0.0000  0.0000  0.0000  0.0000  0.0000  0.0000  0.0000  0.0000  0.0000  0.0000  0.0000  0.0000  0.0000  0.0000  0.0000  0.0000  0.0000  0.0000  0.0000  0.0000  0.0000  0.0000  0.0000  0.0000  0.0000  0.0000  0.0000  0.0000  0.0000  0.0000  0.0000  0.0000  0.0000
OMP4__GCA_001327455.1   0.2470  0.2158  0.2089  0.2050  0.2524  0.2290  0.2293  0.2151  0.2222  0.2218  0.2294  0.2293  0.2294  0.2248  0.1870  0.1940  0.1937  0.1924  0.1927  0.1910  0.1983  0.1983  0.1806  0.1690  0.1795  0.1767  0.1748  0.1751  0.1729  0.1753  0.1680  0.1680  0.1667  0.1784  0.1834  0.1861  0.1859  0.1861  0.1653  0.1704  0.1703  0.1704  0.1675  0.1746  0.1651  0.1746  0.1759  0.1769  0.1769  0.1828  0.0918  0.0918  0.0917  0.0871  0.0871  0.0855  0.0855  0.0973  0.0971  0.1009  0.0131  0.0282  0.0282  0.0057  0.0057  0.0057  0.0057  0.0057  0.0057  0.0057  0.0057  0.0057  0.0057  0.0057  0.0043  0.0057  0.0057  0.0043  0.0057  0.0057  0.0057  0.0029  0.0029  0.0014  0.0014  0.0014  0.0014  0.0014  0.0014  0.0014  0.0014  0.0014  0.0014  0.0014  0.0014  0.0014  0.0029  0.0029  0.0029  0.0029  0.0029  0.0029  0.0014  0.0014  0.0014  0.0014  0.0014  0.0014  0.0000  0.0000  0.0014  0.0014  0.0000  0.0000  0.0000  0.0000  0.0000  0.0000  0.0000  0.0000  0.0014  0.0014  0.0014  0.0014  0.0014  0.0000  0.0000  0.0000  0.0000  0.0000  0.0000  0.0000  0.0000  0.0000  0.0000  0.0000  0.0000  0.0000  0.0000  0.0000  0.0000  0.0000  0.0000  0.0000  0.0000  0.0000  0.0000  0.0000  0.0000  0.0000  0.0000  0.0000  0.0000  0.0000  0.0000  0.0000  0.0000  0.0000  0.0000  0.0000  0.0000  0.0000  0.0000  0.0000  0.0000  0.0000  0.0000  0.0000  0.0000  0.0000  0.0000  0.0000  0.0000  0.0000  0.0000  0.0000  0.0000  0.0000  0.0000  0.0000  0.0000  0.0000  0.0000  0.0000  0.0000  0.0000  0.0000  0.0000  0.0000  0.0000  0.0000  0.0000  0.0000  0.0000  0.0000  0.0000  0.0000  0.0000  0.0000  0.0000  0.0000  0.0000  0.0000  0.0000  0.0000  0.0000  0.0000  0.0000  0.0000  0.0000  0.0000  0.0000  0.0000  0.0000  0.0000  0.0000  0.0000  0.0000  0.0000  0.0000  0.0000  0.0000  0.0000  0.0000  0.0000  0.0000  0.0000  0.0000  0.0000  0.0000  0.0000  0.0000  0.0000  0.0000  0.0000  0.0000  0.0000  0.0000  0.0000  0.0000  0.0000  0.0000  0.0000  0.0000  0.0000  0.0000  0.0000  0.0000  0.0000  0.0000  0.0000  0.0000  0.0000  0.0000  0.0000  0.0000  0.0000  0.0000  0.0000  0.0000  0.0000  0.0000  0.0000  0.0000  0.0000  0.0000  0.0000
OMP4__GCA_001327535.1   0.2471  0.2161  0.2088  0.2051  0.2524  0.2291  0.2294  0.2153  0.2224  0.2220  0.2295  0.2295  0.2295  0.2250  0.1870  0.1941  0.1937  0.1924  0.1928  0.1910  0.1983  0.1983  0.1807  0.1691  0.1796  0.1768  0.1749  0.1751  0.1730  0.1754  0.1681  0.1681  0.1668  0.1784  0.1834  0.1863  0.1860  0.1863  0.1653  0.1705  0.1704  0.1705  0.1676  0.1746  0.1651  0.1746  0.1760  0.1771  0.1771  0.1829  0.0918  0.0918  0.0917  0.0872  0.0872  0.0856  0.0856  0.0973  0.0971  0.1009  0.0131  0.0282  0.0282  0.0057  0.0057  0.0057  0.0057  0.0057  0.0057  0.0057  0.0057  0.0057  0.0057  0.0057  0.0043  0.0057  0.0057  0.0043  0.0057  0.0057  0.0057  0.0029  0.0029  0.0014  0.0014  0.0014  0.0014  0.0014  0.0014  0.0014  0.0014  0.0014  0.0014  0.0014  0.0014  0.0014  0.0029  0.0029  0.0029  0.0029  0.0029  0.0029  0.0014  0.0014  0.0014  0.0014  0.0014  0.0014  0.0000  0.0000  0.0014  0.0014  0.0000  0.0000  0.0000  0.0000  0.0000  0.0000  0.0000  0.0000  0.0014  0.0014  0.0014  0.0014  0.0014  0.0000  0.0000  0.0000  0.0000  0.0000  0.0000  0.0000  0.0000  0.0000  0.0000  0.0000  0.0000  0.0000  0.0000  0.0000  0.0000  0.0000  0.0000  0.0000  0.0000  0.0000  0.0000  0.0000  0.0000  0.0000  0.0000  0.0000  0.0000  0.0000  0.0000  0.0000  0.0000  0.0000  0.0000  0.0000  0.0000  0.0000  0.0000  0.0000  0.0000  0.0000  0.0000  0.0000  0.0000  0.0000  0.0000  0.0000  0.0000  0.0000  0.0000  0.0000  0.0000  0.0000  0.0000  0.0000  0.0000  0.0000  0.0000  0.0000  0.0000  0.0000  0.0000  0.0000  0.0000  0.0000  0.0000  0.0000  0.0000  0.0000  0.0000  0.0000  0.0000  0.0000  0.0000  0.0000  0.0000  0.0000  0.0000  0.0000  0.0000  0.0000  0.0000  0.0000  0.0000  0.0000  0.0000  0.0000  0.0000  0.0000  0.0000  0.0000  0.0000  0.0000  0.0000  0.0000  0.0000  0.0000  0.0000  0.0000  0.0000  0.0000  0.0000  0.0000  0.0000  0.0000  0.0000  0.0000  0.0000  0.0000  0.0000  0.0000  0.0000  0.0000  0.0000  0.0000  0.0000  0.0000  0.0000  0.0000  0.0000  0.0000  0.0000  0.0000  0.0000  0.0000  0.0000  0.0000  0.0000  0.0000  0.0000  0.0000  0.0000  0.0000  0.0000  0.0000  0.0000  0.0000  0.0000  0.0000  0.0000  0.0000  0.0000  0.0000
OMP4__GCA_001327555.1   0.2471  0.2161  0.2088  0.2051  0.2524  0.2291  0.2294  0.2153  0.2224  0.2220  0.2295  0.2295  0.2295  0.2250  0.1870  0.1941  0.1937  0.1924  0.1928  0.1910  0.1983  0.1983  0.1807  0.1691  0.1796  0.1768  0.1749  0.1751  0.1730  0.1754  0.1681  0.1681  0.1668  0.1784  0.1834  0.1863  0.1860  0.1863  0.1653  0.1705  0.1704  0.1705  0.1676  0.1746  0.1651  0.1746  0.1760  0.1771  0.1771  0.1829  0.0918  0.0918  0.0917  0.0872  0.0872  0.0856  0.0856  0.0973  0.0971  0.1009  0.0131  0.0282  0.0282  0.0057  0.0057  0.0057  0.0057  0.0057  0.0057  0.0057  0.0057  0.0057  0.0057  0.0057  0.0043  0.0057  0.0057  0.0043  0.0057  0.0057  0.0057  0.0029  0.0029  0.0014  0.0014  0.0014  0.0014  0.0014  0.0014  0.0014  0.0014  0.0014  0.0014  0.0014  0.0014  0.0014  0.0029  0.0029  0.0029  0.0029  0.0029  0.0029  0.0014  0.0014  0.0014  0.0014  0.0014  0.0014  0.0000  0.0000  0.0014  0.0014  0.0000  0.0000  0.0000  0.0000  0.0000  0.0000  0.0000  0.0000  0.0014  0.0014  0.0014  0.0014  0.0014  0.0000  0.0000  0.0000  0.0000  0.0000  0.0000  0.0000  0.0000  0.0000  0.0000  0.0000  0.0000  0.0000  0.0000  0.0000  0.0000  0.0000  0.0000  0.0000  0.0000  0.0000  0.0000  0.0000  0.0000  0.0000  0.0000  0.0000  0.0000  0.0000  0.0000  0.0000  0.0000  0.0000  0.0000  0.0000  0.0000  0.0000  0.0000  0.0000  0.0000  0.0000  0.0000  0.0000  0.0000  0.0000  0.0000  0.0000  0.0000  0.0000  0.0000  0.0000  0.0000  0.0000  0.0000  0.0000  0.0000  0.0000  0.0000  0.0000  0.0000  0.0000  0.0000  0.0000  0.0000  0.0000  0.0000  0.0000  0.0000  0.0000  0.0000  0.0000  0.0000  0.0000  0.0000  0.0000  0.0000  0.0000  0.0000  0.0000  0.0000  0.0000  0.0000  0.0000  0.0000  0.0000  0.0000  0.0000  0.0000  0.0000  0.0000  0.0000  0.0000  0.0000  0.0000  0.0000  0.0000  0.0000  0.0000  0.0000  0.0000  0.0000  0.0000  0.0000  0.0000  0.0000  0.0000  0.0000  0.0000  0.0000  0.0000  0.0000  0.0000  0.0000  0.0000  0.0000  0.0000  0.0000  0.0000  0.0000  0.0000  0.0000  0.0000  0.0000  0.0000  0.0000  0.0000  0.0000  0.0000  0.0000  0.0000  0.0000  0.0000  0.0000  0.0000  0.0000  0.0000  0.0000  0.0000  0.0000  0.0000  0.0000  0.0000  0.0000  0.0000
OMP4__GCA_001326895.1   0.2490  0.2177  0.2107  0.2068  0.2543  0.2310  0.2312  0.2171  0.2242  0.2238  0.2314  0.2313  0.2314  0.2268  0.1888  0.1955  0.1952  0.1938  0.1946  0.1925  0.1997  0.1997  0.1821  0.1704  0.1809  0.1780  0.1761  0.1764  0.1744  0.1768  0.1695  0.1696  0.1683  0.1799  0.1849  0.1876  0.1874  0.1876  0.1667  0.1719  0.1718  0.1719  0.1690  0.1761  0.1666  0.1761  0.1775  0.1785  0.1785  0.1843  0.0933  0.0933  0.0933  0.0888  0.0888  0.0872  0.0872  0.0989  0.0987  0.1025  0.0146  0.0297  0.0297  0.0072  0.0072  0.0072  0.0072  0.0072  0.0072  0.0072  0.0072  0.0072  0.0072  0.0072  0.0057  0.0072  0.0072  0.0057  0.0072  0.0072  0.0072  0.0043  0.0043  0.0029  0.0029  0.0029  0.0029  0.0029  0.0029  0.0029  0.0029  0.0029  0.0029  0.0029  0.0029  0.0029  0.0043  0.0043  0.0043  0.0043  0.0043  0.0043  0.0029  0.0029  0.0029  0.0029  0.0029  0.0029  0.0014  0.0014  0.0029  0.0029  0.0014  0.0014  0.0014  0.0014  0.0014  0.0014  0.0014  0.0014  0.0029  0.0029  0.0029  0.0029  0.0029  0.0014  0.0014  0.0014  0.0014  0.0014  0.0014  0.0014  0.0014  0.0014  0.0014  0.0014  0.0014  0.0014  0.0014  0.0014  0.0014  0.0014  0.0014  0.0014  0.0014  0.0014  0.0014  0.0014  0.0014  0.0014  0.0014  0.0014  0.0014  0.0014  0.0014  0.0014  0.0014  0.0014  0.0014  0.0014  0.0014  0.0014  0.0014  0.0014  0.0014  0.0014  0.0014  0.0014  0.0014  0.0014  0.0014  0.0014  0.0014  0.0014  0.0014  0.0014  0.0014  0.0014  0.0014  0.0014  0.0014  0.0014  0.0014  0.0014  0.0014  0.0014  0.0014  0.0014  0.0014  0.0014  0.0014  0.0014  0.0014  0.0014  0.0014  0.0014  0.0014  0.0014  0.0014  0.0014  0.0014  0.0014  0.0014  0.0014  0.0014  0.0014  0.0014  0.0014  0.0014  0.0014  0.0014  0.0014  0.0014  0.0014  0.0014  0.0014  0.0014  0.0014  0.0014  0.0014  0.0014  0.0014  0.0014  0.0014  0.0014  0.0014  0.0014  0.0014  0.0014  0.0014  0.0014  0.0014  0.0014  0.0014  0.0014  0.0014  0.0014  0.0014  0.0014  0.0014  0.0014  0.0014  0.0014  0.0014  0.0014  0.0014  0.0014  0.0014  0.0014  0.0014  0.0014  0.0014  0.0014  0.0014  0.0014  0.0014  0.0014  0.0014  0.0014  0.0014  0.0014  0.0014  0.0014  0.0014  0.0014  0.0014  0.0014  0.0014  0.0014  0.0014
OMP4__GCA_001199855.1   0.2491  0.2184  0.2109  0.2074  0.2544  0.2311  0.2314  0.2177  0.2243  0.2239  0.2315  0.2314  0.2315  0.2269  0.1889  0.1960  0.1956  0.1943  0.1947  0.1929  0.2002  0.2002  0.1830  0.1713  0.1814  0.1791  0.1771  0.1774  0.1748  0.1777  0.1699  0.1700  0.1686  0.1803  0.1853  0.1881  0.1879  0.1881  0.1671  0.1727  0.1726  0.1728  0.1694  0.1765  0.1669  0.1764  0.1778  0.1788  0.1788  0.1847  0.0934  0.0934  0.0934  0.0888  0.0888  0.0872  0.0872  0.0989  0.0987  0.1029  0.0146  0.0297  0.0297  0.0072  0.0072  0.0072  0.0072  0.0072  0.0072  0.0072  0.0072  0.0072  0.0072  0.0072  0.0057  0.0072  0.0072  0.0057  0.0072  0.0072  0.0072  0.0043  0.0043  0.0029  0.0029  0.0029  0.0029  0.0029  0.0029  0.0029  0.0029  0.0029  0.0029  0.0029  0.0029  0.0029  0.0043  0.0043  0.0043  0.0043  0.0043  0.0043  0.0029  0.0029  0.0029  0.0029  0.0029  0.0029  0.0014  0.0014  0.0029  0.0029  0.0014  0.0014  0.0014  0.0014  0.0014  0.0014  0.0014  0.0014  0.0029  0.0029  0.0029  0.0029  0.0029  0.0014  0.0014  0.0014  0.0014  0.0014  0.0014  0.0014  0.0014  0.0014  0.0014  0.0014  0.0014  0.0014  0.0014  0.0014  0.0014  0.0014  0.0014  0.0014  0.0014  0.0014  0.0014  0.0014  0.0014  0.0014  0.0014  0.0014  0.0014  0.0014  0.0014  0.0014  0.0014  0.0014  0.0014  0.0014  0.0014  0.0014  0.0014  0.0014  0.0014  0.0014  0.0014  0.0014  0.0014  0.0014  0.0014  0.0014  0.0014  0.0014  0.0014  0.0014  0.0014  0.0014  0.0014  0.0014  0.0014  0.0014  0.0014  0.0014  0.0014  0.0014  0.0014  0.0014  0.0014  0.0014  0.0014  0.0014  0.0014  0.0014  0.0014  0.0014  0.0014  0.0014  0.0014  0.0014  0.0014  0.0014  0.0014  0.0014  0.0014  0.0014  0.0014  0.0014  0.0014  0.0014  0.0014  0.0014  0.0014  0.0014  0.0014  0.0014  0.0014  0.0014  0.0014  0.0014  0.0014  0.0014  0.0014  0.0014  0.0014  0.0014  0.0014  0.0014  0.0014  0.0014  0.0014  0.0014  0.0014  0.0014  0.0014  0.0014  0.0014  0.0014  0.0014  0.0014  0.0014  0.0014  0.0014  0.0014  0.0014  0.0014  0.0014  0.0014  0.0014  0.0014  0.0014  0.0014  0.0014  0.0014  0.0014  0.0014  0.0014  0.0014  0.0014  0.0014  0.0014  0.0014  0.0014  0.0014  0.0014  0.0014  0.0014  0.0014  0.0014  0.0014  0.0029
OMP4__GCA_001193375.1   0.2470  0.2158  0.2089  0.2050  0.2524  0.2290  0.2293  0.2151  0.2222  0.2218  0.2294  0.2293  0.2294  0.2248  0.1870  0.1940  0.1937  0.1924  0.1927  0.1910  0.1983  0.1983  0.1806  0.1690  0.1795  0.1767  0.1748  0.1751  0.1729  0.1753  0.1680  0.1680  0.1667  0.1784  0.1834  0.1861  0.1859  0.1861  0.1653  0.1704  0.1703  0.1704  0.1675  0.1746  0.1651  0.1746  0.1759  0.1769  0.1769  0.1828  0.0918  0.0918  0.0917  0.0871  0.0871  0.0855  0.0855  0.0973  0.0971  0.1009  0.0131  0.0282  0.0282  0.0057  0.0057  0.0057  0.0057  0.0057  0.0057  0.0057  0.0057  0.0057  0.0057  0.0057  0.0043  0.0057  0.0057  0.0043  0.0057  0.0057  0.0057  0.0029  0.0029  0.0014  0.0014  0.0014  0.0014  0.0014  0.0014  0.0014  0.0014  0.0014  0.0014  0.0014  0.0014  0.0014  0.0029  0.0029  0.0029  0.0029  0.0029  0.0029  0.0014  0.0014  0.0014  0.0014  0.0014  0.0014  0.0000  0.0000  0.0014  0.0014  0.0000  0.0000  0.0000  0.0000  0.0000  0.0000  0.0000  0.0000  0.0014  0.0014  0.0014  0.0014  0.0014  0.0000  0.0000  0.0000  0.0000  0.0000  0.0000  0.0000  0.0000  0.0000  0.0000  0.0000  0.0000  0.0000  0.0000  0.0000  0.0000  0.0000  0.0000  0.0000  0.0000  0.0000  0.0000  0.0000  0.0000  0.0000  0.0000  0.0000  0.0000  0.0000  0.0000  0.0000  0.0000  0.0000  0.0000  0.0000  0.0000  0.0000  0.0000  0.0000  0.0000  0.0000  0.0000  0.0000  0.0000  0.0000  0.0000  0.0000  0.0000  0.0000  0.0000  0.0000  0.0000  0.0000  0.0000  0.0000  0.0000  0.0000  0.0000  0.0000  0.0000  0.0000  0.0000  0.0000  0.0000  0.0000  0.0000  0.0000  0.0000  0.0000  0.0000  0.0000  0.0000  0.0000  0.0000  0.0000  0.0000  0.0000  0.0000  0.0000  0.0000  0.0000  0.0000  0.0000  0.0000  0.0000  0.0000  0.0000  0.0000  0.0000  0.0000  0.0000  0.0000  0.0000  0.0000  0.0000  0.0000  0.0000  0.0000  0.0000  0.0000  0.0000  0.0000  0.0000  0.0000  0.0000  0.0000  0.0000  0.0000  0.0000  0.0000  0.0000  0.0000  0.0000  0.0000  0.0000  0.0000  0.0000  0.0000  0.0000  0.0000  0.0000  0.0000  0.0000  0.0000  0.0000  0.0000  0.0000  0.0000  0.0000  0.0000  0.0000  0.0000  0.0000  0.0000  0.0000  0.0000  0.0000  0.0000  0.0000  0.0000  0.0000  0.0000  0.0000  0.0000  0.0000  0.0014  0.0014
OMP4__GCA_001197355.1   0.2470  0.2158  0.2089  0.2050  0.2524  0.2290  0.2293  0.2151  0.2222  0.2218  0.2294  0.2293  0.2294  0.2248  0.1870  0.1940  0.1937  0.1924  0.1927  0.1910  0.1983  0.1983  0.1806  0.1690  0.1795  0.1767  0.1748  0.1751  0.1729  0.1753  0.1680  0.1680  0.1667  0.1784  0.1834  0.1861  0.1859  0.1861  0.1653  0.1704  0.1703  0.1704  0.1675  0.1746  0.1651  0.1746  0.1759  0.1769  0.1769  0.1828  0.0918  0.0918  0.0917  0.0871  0.0871  0.0855  0.0855  0.0973  0.0971  0.1009  0.0131  0.0282  0.0282  0.0057  0.0057  0.0057  0.0057  0.0057  0.0057  0.0057  0.0057  0.0057  0.0057  0.0057  0.0043  0.0057  0.0057  0.0043  0.0057  0.0057  0.0057  0.0029  0.0029  0.0014  0.0014  0.0014  0.0014  0.0014  0.0014  0.0014  0.0014  0.0014  0.0014  0.0014  0.0014  0.0014  0.0029  0.0029  0.0029  0.0029  0.0029  0.0029  0.0014  0.0014  0.0014  0.0014  0.0014  0.0014  0.0000  0.0000  0.0014  0.0014  0.0000  0.0000  0.0000  0.0000  0.0000  0.0000  0.0000  0.0000  0.0014  0.0014  0.0014  0.0014  0.0014  0.0000  0.0000  0.0000  0.0000  0.0000  0.0000  0.0000  0.0000  0.0000  0.0000  0.0000  0.0000  0.0000  0.0000  0.0000  0.0000  0.0000  0.0000  0.0000  0.0000  0.0000  0.0000  0.0000  0.0000  0.0000  0.0000  0.0000  0.0000  0.0000  0.0000  0.0000  0.0000  0.0000  0.0000  0.0000  0.0000  0.0000  0.0000  0.0000  0.0000  0.0000  0.0000  0.0000  0.0000  0.0000  0.0000  0.0000  0.0000  0.0000  0.0000  0.0000  0.0000  0.0000  0.0000  0.0000  0.0000  0.0000  0.0000  0.0000  0.0000  0.0000  0.0000  0.0000  0.0000  0.0000  0.0000  0.0000  0.0000  0.0000  0.0000  0.0000  0.0000  0.0000  0.0000  0.0000  0.0000  0.0000  0.0000  0.0000  0.0000  0.0000  0.0000  0.0000  0.0000  0.0000  0.0000  0.0000  0.0000  0.0000  0.0000  0.0000  0.0000  0.0000  0.0000  0.0000  0.0000  0.0000  0.0000  0.0000  0.0000  0.0000  0.0000  0.0000  0.0000  0.0000  0.0000  0.0000  0.0000  0.0000  0.0000  0.0000  0.0000  0.0000  0.0000  0.0000  0.0000  0.0000  0.0000  0.0000  0.0000  0.0000  0.0000  0.0000  0.0000  0.0000  0.0000  0.0000  0.0000  0.0000  0.0000  0.0000  0.0000  0.0000  0.0000  0.0000  0.0000  0.0000  0.0000  0.0000  0.0000  0.0000  0.0000  0.0000  0.0000  0.0000  0.0014  0.0014  0.0000
OMP4__GCA_001202895.1   0.2469  0.2160  0.2090  0.2051  0.2522  0.2292  0.2295  0.2154  0.2225  0.2221  0.2297  0.2296  0.2297  0.2251  0.1871  0.1942  0.1938  0.1925  0.1929  0.1911  0.1984  0.1984  0.1808  0.1691  0.1796  0.1768  0.1749  0.1752  0.1730  0.1752  0.1681  0.1682  0.1669  0.1785  0.1835  0.1864  0.1861  0.1864  0.1654  0.1706  0.1704  0.1706  0.1676  0.1747  0.1649  0.1744  0.1761  0.1770  0.1770  0.1829  0.0918  0.0918  0.0918  0.0872  0.0872  0.0856  0.0856  0.0973  0.0971  0.1009  0.0131  0.0282  0.0282  0.0057  0.0057  0.0057  0.0057  0.0057  0.0057  0.0057  0.0057  0.0057  0.0057  0.0057  0.0043  0.0057  0.0057  0.0043  0.0057  0.0057  0.0057  0.0029  0.0029  0.0014  0.0014  0.0014  0.0014  0.0014  0.0014  0.0014  0.0014  0.0014  0.0014  0.0014  0.0014  0.0014  0.0029  0.0029  0.0029  0.0029  0.0029  0.0029  0.0014  0.0014  0.0014  0.0014  0.0014  0.0014  0.0000  0.0000  0.0014  0.0014  0.0000  0.0000  0.0000  0.0000  0.0000  0.0000  0.0000  0.0000  0.0014  0.0014  0.0014  0.0014  0.0014  0.0000  0.0000  0.0000  0.0000  0.0000  0.0000  0.0000  0.0000  0.0000  0.0000  0.0000  0.0000  0.0000  0.0000  0.0000  0.0000  0.0000  0.0000  0.0000  0.0000  0.0000  0.0000  0.0000  0.0000  0.0000  0.0000  0.0000  0.0000  0.0000  0.0000  0.0000  0.0000  0.0000  0.0000  0.0000  0.0000  0.0000  0.0000  0.0000  0.0000  0.0000  0.0000  0.0000  0.0000  0.0000  0.0000  0.0000  0.0000  0.0000  0.0000  0.0000  0.0000  0.0000  0.0000  0.0000  0.0000  0.0000  0.0000  0.0000  0.0000  0.0000  0.0000  0.0000  0.0000  0.0000  0.0000  0.0000  0.0000  0.0000  0.0000  0.0000  0.0000  0.0000  0.0000  0.0000  0.0000  0.0000  0.0000  0.0000  0.0000  0.0000  0.0000  0.0000  0.0000  0.0000  0.0000  0.0000  0.0000  0.0000  0.0000  0.0000  0.0000  0.0000  0.0000  0.0000  0.0000  0.0000  0.0000  0.0000  0.0000  0.0000  0.0000  0.0000  0.0000  0.0000  0.0000  0.0000  0.0000  0.0000  0.0000  0.0000  0.0000  0.0000  0.0000  0.0000  0.0000  0.0000  0.0000  0.0000  0.0000  0.0000  0.0000  0.0000  0.0000  0.0000  0.0000  0.0000  0.0000  0.0000  0.0000  0.0000  0.0000  0.0000  0.0000  0.0000  0.0000  0.0000  0.0000  0.0000  0.0000  0.0000  0.0000  0.0000  0.0000  0.0000  0.0014  0.0014  0.0000  0.0000
OMP4__GCA_001203735.1   0.2470  0.2159  0.2089  0.2050  0.2524  0.2291  0.2293  0.2152  0.2223  0.2219  0.2295  0.2294  0.2295  0.2249  0.1870  0.1941  0.1936  0.1923  0.1927  0.1909  0.1982  0.1982  0.1807  0.1690  0.1795  0.1767  0.1748  0.1751  0.1729  0.1753  0.1680  0.1681  0.1667  0.1784  0.1834  0.1862  0.1859  0.1862  0.1653  0.1704  0.1703  0.1705  0.1675  0.1746  0.1650  0.1745  0.1760  0.1770  0.1770  0.1828  0.0918  0.0918  0.0917  0.0872  0.0872  0.0856  0.0856  0.0972  0.0970  0.1008  0.0131  0.0282  0.0282  0.0057  0.0057  0.0057  0.0057  0.0057  0.0057  0.0057  0.0057  0.0057  0.0057  0.0057  0.0043  0.0057  0.0057  0.0043  0.0057  0.0057  0.0057  0.0029  0.0029  0.0014  0.0014  0.0014  0.0014  0.0014  0.0014  0.0014  0.0014  0.0014  0.0014  0.0014  0.0014  0.0014  0.0029  0.0029  0.0029  0.0029  0.0029  0.0029  0.0014  0.0014  0.0014  0.0014  0.0014  0.0014  0.0000  0.0000  0.0014  0.0014  0.0000  0.0000  0.0000  0.0000  0.0000  0.0000  0.0000  0.0000  0.0014  0.0014  0.0014  0.0014  0.0014  0.0000  0.0000  0.0000  0.0000  0.0000  0.0000  0.0000  0.0000  0.0000  0.0000  0.0000  0.0000  0.0000  0.0000  0.0000  0.0000  0.0000  0.0000  0.0000  0.0000  0.0000  0.0000  0.0000  0.0000  0.0000  0.0000  0.0000  0.0000  0.0000  0.0000  0.0000  0.0000  0.0000  0.0000  0.0000  0.0000  0.0000  0.0000  0.0000  0.0000  0.0000  0.0000  0.0000  0.0000  0.0000  0.0000  0.0000  0.0000  0.0000  0.0000  0.0000  0.0000  0.0000  0.0000  0.0000  0.0000  0.0000  0.0000  0.0000  0.0000  0.0000  0.0000  0.0000  0.0000  0.0000  0.0000  0.0000  0.0000  0.0000  0.0000  0.0000  0.0000  0.0000  0.0000  0.0000  0.0000  0.0000  0.0000  0.0000  0.0000  0.0000  0.0000  0.0000  0.0000  0.0000  0.0000  0.0000  0.0000  0.0000  0.0000  0.0000  0.0000  0.0000  0.0000  0.0000  0.0000  0.0000  0.0000  0.0000  0.0000  0.0000  0.0000  0.0000  0.0000  0.0000  0.0000  0.0000  0.0000  0.0000  0.0000  0.0000  0.0000  0.0000  0.0000  0.0000  0.0000  0.0000  0.0000  0.0000  0.0000  0.0000  0.0000  0.0000  0.0000  0.0000  0.0000  0.0000  0.0000  0.0000  0.0000  0.0000  0.0000  0.0000  0.0000  0.0000  0.0000  0.0000  0.0000  0.0000  0.0000  0.0000  0.0000  0.0000  0.0000  0.0000  0.0014  0.0014  0.0000  0.0000  0.0000
OMP4__GCA_001204455.1   0.2470  0.2159  0.2089  0.2050  0.2524  0.2291  0.2293  0.2152  0.2223  0.2219  0.2295  0.2294  0.2295  0.2249  0.1870  0.1941  0.1936  0.1923  0.1927  0.1909  0.1982  0.1982  0.1807  0.1690  0.1795  0.1767  0.1748  0.1751  0.1729  0.1753  0.1680  0.1681  0.1667  0.1784  0.1834  0.1862  0.1859  0.1862  0.1653  0.1704  0.1703  0.1705  0.1675  0.1746  0.1650  0.1745  0.1760  0.1770  0.1770  0.1828  0.0918  0.0918  0.0917  0.0872  0.0872  0.0856  0.0856  0.0972  0.0970  0.1008  0.0131  0.0282  0.0282  0.0057  0.0057  0.0057  0.0057  0.0057  0.0057  0.0057  0.0057  0.0057  0.0057  0.0057  0.0043  0.0057  0.0057  0.0043  0.0057  0.0057  0.0057  0.0029  0.0029  0.0014  0.0014  0.0014  0.0014  0.0014  0.0014  0.0014  0.0014  0.0014  0.0014  0.0014  0.0014  0.0014  0.0029  0.0029  0.0029  0.0029  0.0029  0.0029  0.0014  0.0014  0.0014  0.0014  0.0014  0.0014  0.0000  0.0000  0.0014  0.0014  0.0000  0.0000  0.0000  0.0000  0.0000  0.0000  0.0000  0.0000  0.0014  0.0014  0.0014  0.0014  0.0014  0.0000  0.0000  0.0000  0.0000  0.0000  0.0000  0.0000  0.0000  0.0000  0.0000  0.0000  0.0000  0.0000  0.0000  0.0000  0.0000  0.0000  0.0000  0.0000  0.0000  0.0000  0.0000  0.0000  0.0000  0.0000  0.0000  0.0000  0.0000  0.0000  0.0000  0.0000  0.0000  0.0000  0.0000  0.0000  0.0000  0.0000  0.0000  0.0000  0.0000  0.0000  0.0000  0.0000  0.0000  0.0000  0.0000  0.0000  0.0000  0.0000  0.0000  0.0000  0.0000  0.0000  0.0000  0.0000  0.0000  0.0000  0.0000  0.0000  0.0000  0.0000  0.0000  0.0000  0.0000  0.0000  0.0000  0.0000  0.0000  0.0000  0.0000  0.0000  0.0000  0.0000  0.0000  0.0000  0.0000  0.0000  0.0000  0.0000  0.0000  0.0000  0.0000  0.0000  0.0000  0.0000  0.0000  0.0000  0.0000  0.0000  0.0000  0.0000  0.0000  0.0000  0.0000  0.0000  0.0000  0.0000  0.0000  0.0000  0.0000  0.0000  0.0000  0.0000  0.0000  0.0000  0.0000  0.0000  0.0000  0.0000  0.0000  0.0000  0.0000  0.0000  0.0000  0.0000  0.0000  0.0000  0.0000  0.0000  0.0000  0.0000  0.0000  0.0000  0.0000  0.0000  0.0000  0.0000  0.0000  0.0000  0.0000  0.0000  0.0000  0.0000  0.0000  0.0000  0.0000  0.0000  0.0000  0.0000  0.0000  0.0000  0.0000  0.0000  0.0000  0.0000  0.0014  0.0014  0.0000  0.0000  0.0000  0.0000
OMP4__GCA_001207035.1   0.2470  0.2159  0.2089  0.2050  0.2524  0.2291  0.2293  0.2152  0.2223  0.2219  0.2295  0.2294  0.2295  0.2249  0.1870  0.1941  0.1936  0.1923  0.1927  0.1909  0.1982  0.1982  0.1807  0.1690  0.1795  0.1767  0.1748  0.1751  0.1729  0.1753  0.1680  0.1681  0.1667  0.1784  0.1834  0.1862  0.1859  0.1862  0.1653  0.1704  0.1703  0.1705  0.1675  0.1746  0.1650  0.1745  0.1760  0.1770  0.1770  0.1828  0.0918  0.0918  0.0917  0.0872  0.0872  0.0856  0.0856  0.0972  0.0970  0.1008  0.0131  0.0282  0.0282  0.0057  0.0057  0.0057  0.0057  0.0057  0.0057  0.0057  0.0057  0.0057  0.0057  0.0057  0.0043  0.0057  0.0057  0.0043  0.0057  0.0057  0.0057  0.0029  0.0029  0.0014  0.0014  0.0014  0.0014  0.0014  0.0014  0.0014  0.0014  0.0014  0.0014  0.0014  0.0014  0.0014  0.0029  0.0029  0.0029  0.0029  0.0029  0.0029  0.0014  0.0014  0.0014  0.0014  0.0014  0.0014  0.0000  0.0000  0.0014  0.0014  0.0000  0.0000  0.0000  0.0000  0.0000  0.0000  0.0000  0.0000  0.0014  0.0014  0.0014  0.0014  0.0014  0.0000  0.0000  0.0000  0.0000  0.0000  0.0000  0.0000  0.0000  0.0000  0.0000  0.0000  0.0000  0.0000  0.0000  0.0000  0.0000  0.0000  0.0000  0.0000  0.0000  0.0000  0.0000  0.0000  0.0000  0.0000  0.0000  0.0000  0.0000  0.0000  0.0000  0.0000  0.0000  0.0000  0.0000  0.0000  0.0000  0.0000  0.0000  0.0000  0.0000  0.0000  0.0000  0.0000  0.0000  0.0000  0.0000  0.0000  0.0000  0.0000  0.0000  0.0000  0.0000  0.0000  0.0000  0.0000  0.0000  0.0000  0.0000  0.0000  0.0000  0.0000  0.0000  0.0000  0.0000  0.0000  0.0000  0.0000  0.0000  0.0000  0.0000  0.0000  0.0000  0.0000  0.0000  0.0000  0.0000  0.0000  0.0000  0.0000  0.0000  0.0000  0.0000  0.0000  0.0000  0.0000  0.0000  0.0000  0.0000  0.0000  0.0000  0.0000  0.0000  0.0000  0.0000  0.0000  0.0000  0.0000  0.0000  0.0000  0.0000  0.0000  0.0000  0.0000  0.0000  0.0000  0.0000  0.0000  0.0000  0.0000  0.0000  0.0000  0.0000  0.0000  0.0000  0.0000  0.0000  0.0000  0.0000  0.0000  0.0000  0.0000  0.0000  0.0000  0.0000  0.0000  0.0000  0.0000  0.0000  0.0000  0.0000  0.0000  0.0000  0.0000  0.0000  0.0000  0.0000  0.0000  0.0000  0.0000  0.0000  0.0000  0.0000  0.0000  0.0000  0.0000  0.0014  0.0014  0.0000  0.0000  0.0000  0.0000  0.0000
OMP4__GCA_001207055.1   0.2470  0.2159  0.2089  0.2050  0.2524  0.2291  0.2293  0.2152  0.2223  0.2219  0.2295  0.2294  0.2295  0.2249  0.1870  0.1941  0.1936  0.1923  0.1927  0.1909  0.1982  0.1982  0.1807  0.1690  0.1795  0.1767  0.1748  0.1751  0.1729  0.1753  0.1680  0.1681  0.1667  0.1784  0.1834  0.1862  0.1859  0.1862  0.1653  0.1704  0.1703  0.1705  0.1675  0.1746  0.1650  0.1745  0.1760  0.1770  0.1770  0.1828  0.0918  0.0918  0.0917  0.0872  0.0872  0.0856  0.0856  0.0972  0.0970  0.1008  0.0131  0.0282  0.0282  0.0057  0.0057  0.0057  0.0057  0.0057  0.0057  0.0057  0.0057  0.0057  0.0057  0.0057  0.0043  0.0057  0.0057  0.0043  0.0057  0.0057  0.0057  0.0029  0.0029  0.0014  0.0014  0.0014  0.0014  0.0014  0.0014  0.0014  0.0014  0.0014  0.0014  0.0014  0.0014  0.0014  0.0029  0.0029  0.0029  0.0029  0.0029  0.0029  0.0014  0.0014  0.0014  0.0014  0.0014  0.0014  0.0000  0.0000  0.0014  0.0014  0.0000  0.0000  0.0000  0.0000  0.0000  0.0000  0.0000  0.0000  0.0014  0.0014  0.0014  0.0014  0.0014  0.0000  0.0000  0.0000  0.0000  0.0000  0.0000  0.0000  0.0000  0.0000  0.0000  0.0000  0.0000  0.0000  0.0000  0.0000  0.0000  0.0000  0.0000  0.0000  0.0000  0.0000  0.0000  0.0000  0.0000  0.0000  0.0000  0.0000  0.0000  0.0000  0.0000  0.0000  0.0000  0.0000  0.0000  0.0000  0.0000  0.0000  0.0000  0.0000  0.0000  0.0000  0.0000  0.0000  0.0000  0.0000  0.0000  0.0000  0.0000  0.0000  0.0000  0.0000  0.0000  0.0000  0.0000  0.0000  0.0000  0.0000  0.0000  0.0000  0.0000  0.0000  0.0000  0.0000  0.0000  0.0000  0.0000  0.0000  0.0000  0.0000  0.0000  0.0000  0.0000  0.0000  0.0000  0.0000  0.0000  0.0000  0.0000  0.0000  0.0000  0.0000  0.0000  0.0000  0.0000  0.0000  0.0000  0.0000  0.0000  0.0000  0.0000  0.0000  0.0000  0.0000  0.0000  0.0000  0.0000  0.0000  0.0000  0.0000  0.0000  0.0000  0.0000  0.0000  0.0000  0.0000  0.0000  0.0000  0.0000  0.0000  0.0000  0.0000  0.0000  0.0000  0.0000  0.0000  0.0000  0.0000  0.0000  0.0000  0.0000  0.0000  0.0000  0.0000  0.0000  0.0000  0.0000  0.0000  0.0000  0.0000  0.0000  0.0000  0.0000  0.0000  0.0000  0.0000  0.0000  0.0000  0.0000  0.0000  0.0000  0.0000  0.0000  0.0000  0.0000  0.0000  0.0014  0.0014  0.0000  0.0000  0.0000  0.0000  0.0000  0.0000
OMP4__GCA_001208265.1   0.2470  0.2159  0.2089  0.2050  0.2524  0.2291  0.2293  0.2152  0.2223  0.2219  0.2295  0.2294  0.2295  0.2249  0.1870  0.1941  0.1936  0.1923  0.1927  0.1909  0.1982  0.1982  0.1807  0.1690  0.1795  0.1767  0.1748  0.1751  0.1729  0.1753  0.1680  0.1681  0.1667  0.1784  0.1834  0.1862  0.1859  0.1862  0.1653  0.1704  0.1703  0.1705  0.1675  0.1746  0.1650  0.1745  0.1760  0.1770  0.1770  0.1828  0.0918  0.0918  0.0917  0.0872  0.0872  0.0856  0.0856  0.0972  0.0970  0.1008  0.0131  0.0282  0.0282  0.0057  0.0057  0.0057  0.0057  0.0057  0.0057  0.0057  0.0057  0.0057  0.0057  0.0057  0.0043  0.0057  0.0057  0.0043  0.0057  0.0057  0.0057  0.0029  0.0029  0.0014  0.0014  0.0014  0.0014  0.0014  0.0014  0.0014  0.0014  0.0014  0.0014  0.0014  0.0014  0.0014  0.0029  0.0029  0.0029  0.0029  0.0029  0.0029  0.0014  0.0014  0.0014  0.0014  0.0014  0.0014  0.0000  0.0000  0.0014  0.0014  0.0000  0.0000  0.0000  0.0000  0.0000  0.0000  0.0000  0.0000  0.0014  0.0014  0.0014  0.0014  0.0014  0.0000  0.0000  0.0000  0.0000  0.0000  0.0000  0.0000  0.0000  0.0000  0.0000  0.0000  0.0000  0.0000  0.0000  0.0000  0.0000  0.0000  0.0000  0.0000  0.0000  0.0000  0.0000  0.0000  0.0000  0.0000  0.0000  0.0000  0.0000  0.0000  0.0000  0.0000  0.0000  0.0000  0.0000  0.0000  0.0000  0.0000  0.0000  0.0000  0.0000  0.0000  0.0000  0.0000  0.0000  0.0000  0.0000  0.0000  0.0000  0.0000  0.0000  0.0000  0.0000  0.0000  0.0000  0.0000  0.0000  0.0000  0.0000  0.0000  0.0000  0.0000  0.0000  0.0000  0.0000  0.0000  0.0000  0.0000  0.0000  0.0000  0.0000  0.0000  0.0000  0.0000  0.0000  0.0000  0.0000  0.0000  0.0000  0.0000  0.0000  0.0000  0.0000  0.0000  0.0000  0.0000  0.0000  0.0000  0.0000  0.0000  0.0000  0.0000  0.0000  0.0000  0.0000  0.0000  0.0000  0.0000  0.0000  0.0000  0.0000  0.0000  0.0000  0.0000  0.0000  0.0000  0.0000  0.0000  0.0000  0.0000  0.0000  0.0000  0.0000  0.0000  0.0000  0.0000  0.0000  0.0000  0.0000  0.0000  0.0000  0.0000  0.0000  0.0000  0.0000  0.0000  0.0000  0.0000  0.0000  0.0000  0.0000  0.0000  0.0000  0.0000  0.0000  0.0000  0.0000  0.0000  0.0000  0.0000  0.0000  0.0000  0.0000  0.0000  0.0000  0.0000  0.0014  0.0014  0.0000  0.0000  0.0000  0.0000  0.0000  0.0000  0.0000
OMP4__GCA_001209325.1   0.2470  0.2159  0.2089  0.2050  0.2524  0.2291  0.2293  0.2152  0.2223  0.2219  0.2295  0.2294  0.2295  0.2249  0.1870  0.1941  0.1936  0.1923  0.1927  0.1909  0.1982  0.1982  0.1807  0.1690  0.1795  0.1767  0.1748  0.1751  0.1729  0.1753  0.1680  0.1681  0.1667  0.1784  0.1834  0.1862  0.1859  0.1862  0.1653  0.1704  0.1703  0.1705  0.1675  0.1746  0.1650  0.1745  0.1760  0.1770  0.1770  0.1828  0.0918  0.0918  0.0917  0.0872  0.0872  0.0856  0.0856  0.0972  0.0970  0.1008  0.0131  0.0282  0.0282  0.0057  0.0057  0.0057  0.0057  0.0057  0.0057  0.0057  0.0057  0.0057  0.0057  0.0057  0.0043  0.0057  0.0057  0.0043  0.0057  0.0057  0.0057  0.0029  0.0029  0.0014  0.0014  0.0014  0.0014  0.0014  0.0014  0.0014  0.0014  0.0014  0.0014  0.0014  0.0014  0.0014  0.0029  0.0029  0.0029  0.0029  0.0029  0.0029  0.0014  0.0014  0.0014  0.0014  0.0014  0.0014  0.0000  0.0000  0.0014  0.0014  0.0000  0.0000  0.0000  0.0000  0.0000  0.0000  0.0000  0.0000  0.0014  0.0014  0.0014  0.0014  0.0014  0.0000  0.0000  0.0000  0.0000  0.0000  0.0000  0.0000  0.0000  0.0000  0.0000  0.0000  0.0000  0.0000  0.0000  0.0000  0.0000  0.0000  0.0000  0.0000  0.0000  0.0000  0.0000  0.0000  0.0000  0.0000  0.0000  0.0000  0.0000  0.0000  0.0000  0.0000  0.0000  0.0000  0.0000  0.0000  0.0000  0.0000  0.0000  0.0000  0.0000  0.0000  0.0000  0.0000  0.0000  0.0000  0.0000  0.0000  0.0000  0.0000  0.0000  0.0000  0.0000  0.0000  0.0000  0.0000  0.0000  0.0000  0.0000  0.0000  0.0000  0.0000  0.0000  0.0000  0.0000  0.0000  0.0000  0.0000  0.0000  0.0000  0.0000  0.0000  0.0000  0.0000  0.0000  0.0000  0.0000  0.0000  0.0000  0.0000  0.0000  0.0000  0.0000  0.0000  0.0000  0.0000  0.0000  0.0000  0.0000  0.0000  0.0000  0.0000  0.0000  0.0000  0.0000  0.0000  0.0000  0.0000  0.0000  0.0000  0.0000  0.0000  0.0000  0.0000  0.0000  0.0000  0.0000  0.0000  0.0000  0.0000  0.0000  0.0000  0.0000  0.0000  0.0000  0.0000  0.0000  0.0000  0.0000  0.0000  0.0000  0.0000  0.0000  0.0000  0.0000  0.0000  0.0000  0.0000  0.0000  0.0000  0.0000  0.0000  0.0000  0.0000  0.0000  0.0000  0.0000  0.0000  0.0000  0.0000  0.0000  0.0000  0.0000  0.0000  0.0000  0.0000  0.0014  0.0014  0.0000  0.0000  0.0000  0.0000  0.0000  0.0000  0.0000  0.0000
OMP4__GCA_001210025.1   0.2470  0.2159  0.2089  0.2050  0.2524  0.2291  0.2293  0.2152  0.2223  0.2219  0.2295  0.2294  0.2295  0.2249  0.1870  0.1941  0.1936  0.1923  0.1927  0.1909  0.1982  0.1982  0.1807  0.1690  0.1795  0.1767  0.1748  0.1751  0.1729  0.1753  0.1680  0.1681  0.1667  0.1784  0.1834  0.1862  0.1859  0.1862  0.1653  0.1704  0.1703  0.1705  0.1675  0.1746  0.1650  0.1745  0.1760  0.1770  0.1770  0.1828  0.0918  0.0918  0.0917  0.0872  0.0872  0.0856  0.0856  0.0972  0.0970  0.1008  0.0131  0.0282  0.0282  0.0057  0.0057  0.0057  0.0057  0.0057  0.0057  0.0057  0.0057  0.0057  0.0057  0.0057  0.0043  0.0057  0.0057  0.0043  0.0057  0.0057  0.0057  0.0029  0.0029  0.0014  0.0014  0.0014  0.0014  0.0014  0.0014  0.0014  0.0014  0.0014  0.0014  0.0014  0.0014  0.0014  0.0029  0.0029  0.0029  0.0029  0.0029  0.0029  0.0014  0.0014  0.0014  0.0014  0.0014  0.0014  0.0000  0.0000  0.0014  0.0014  0.0000  0.0000  0.0000  0.0000  0.0000  0.0000  0.0000  0.0000  0.0014  0.0014  0.0014  0.0014  0.0014  0.0000  0.0000  0.0000  0.0000  0.0000  0.0000  0.0000  0.0000  0.0000  0.0000  0.0000  0.0000  0.0000  0.0000  0.0000  0.0000  0.0000  0.0000  0.0000  0.0000  0.0000  0.0000  0.0000  0.0000  0.0000  0.0000  0.0000  0.0000  0.0000  0.0000  0.0000  0.0000  0.0000  0.0000  0.0000  0.0000  0.0000  0.0000  0.0000  0.0000  0.0000  0.0000  0.0000  0.0000  0.0000  0.0000  0.0000  0.0000  0.0000  0.0000  0.0000  0.0000  0.0000  0.0000  0.0000  0.0000  0.0000  0.0000  0.0000  0.0000  0.0000  0.0000  0.0000  0.0000  0.0000  0.0000  0.0000  0.0000  0.0000  0.0000  0.0000  0.0000  0.0000  0.0000  0.0000  0.0000  0.0000  0.0000  0.0000  0.0000  0.0000  0.0000  0.0000  0.0000  0.0000  0.0000  0.0000  0.0000  0.0000  0.0000  0.0000  0.0000  0.0000  0.0000  0.0000  0.0000  0.0000  0.0000  0.0000  0.0000  0.0000  0.0000  0.0000  0.0000  0.0000  0.0000  0.0000  0.0000  0.0000  0.0000  0.0000  0.0000  0.0000  0.0000  0.0000  0.0000  0.0000  0.0000  0.0000  0.0000  0.0000  0.0000  0.0000  0.0000  0.0000  0.0000  0.0000  0.0000  0.0000  0.0000  0.0000  0.0000  0.0000  0.0000  0.0000  0.0000  0.0000  0.0000  0.0000  0.0000  0.0000  0.0000  0.0000  0.0000  0.0000  0.0014  0.0014  0.0000  0.0000  0.0000  0.0000  0.0000  0.0000  0.0000  0.0000  0.0000
OMP4__GCA_001212265.1   0.2470  0.2158  0.2089  0.2050  0.2524  0.2290  0.2293  0.2151  0.2222  0.2218  0.2294  0.2293  0.2294  0.2248  0.1870  0.1940  0.1937  0.1924  0.1927  0.1910  0.1983  0.1983  0.1806  0.1690  0.1795  0.1767  0.1748  0.1751  0.1729  0.1753  0.1680  0.1680  0.1667  0.1784  0.1834  0.1861  0.1859  0.1861  0.1653  0.1704  0.1703  0.1704  0.1675  0.1746  0.1651  0.1746  0.1759  0.1769  0.1769  0.1828  0.0918  0.0918  0.0917  0.0871  0.0871  0.0855  0.0855  0.0973  0.0971  0.1009  0.0131  0.0282  0.0282  0.0057  0.0057  0.0057  0.0057  0.0057  0.0057  0.0057  0.0057  0.0057  0.0057  0.0057  0.0043  0.0057  0.0057  0.0043  0.0057  0.0057  0.0057  0.0029  0.0029  0.0014  0.0014  0.0014  0.0014  0.0014  0.0014  0.0014  0.0014  0.0014  0.0014  0.0014  0.0014  0.0014  0.0029  0.0029  0.0029  0.0029  0.0029  0.0029  0.0014  0.0014  0.0014  0.0014  0.0014  0.0014  0.0000  0.0000  0.0014  0.0014  0.0000  0.0000  0.0000  0.0000  0.0000  0.0000  0.0000  0.0000  0.0014  0.0014  0.0014  0.0014  0.0014  0.0000  0.0000  0.0000  0.0000  0.0000  0.0000  0.0000  0.0000  0.0000  0.0000  0.0000  0.0000  0.0000  0.0000  0.0000  0.0000  0.0000  0.0000  0.0000  0.0000  0.0000  0.0000  0.0000  0.0000  0.0000  0.0000  0.0000  0.0000  0.0000  0.0000  0.0000  0.0000  0.0000  0.0000  0.0000  0.0000  0.0000  0.0000  0.0000  0.0000  0.0000  0.0000  0.0000  0.0000  0.0000  0.0000  0.0000  0.0000  0.0000  0.0000  0.0000  0.0000  0.0000  0.0000  0.0000  0.0000  0.0000  0.0000  0.0000  0.0000  0.0000  0.0000  0.0000  0.0000  0.0000  0.0000  0.0000  0.0000  0.0000  0.0000  0.0000  0.0000  0.0000  0.0000  0.0000  0.0000  0.0000  0.0000  0.0000  0.0000  0.0000  0.0000  0.0000  0.0000  0.0000  0.0000  0.0000  0.0000  0.0000  0.0000  0.0000  0.0000  0.0000  0.0000  0.0000  0.0000  0.0000  0.0000  0.0000  0.0000  0.0000  0.0000  0.0000  0.0000  0.0000  0.0000  0.0000  0.0000  0.0000  0.0000  0.0000  0.0000  0.0000  0.0000  0.0000  0.0000  0.0000  0.0000  0.0000  0.0000  0.0000  0.0000  0.0000  0.0000  0.0000  0.0000  0.0000  0.0000  0.0000  0.0000  0.0000  0.0000  0.0000  0.0000  0.0000  0.0000  0.0000  0.0000  0.0000  0.0000  0.0000  0.0000  0.0000  0.0000  0.0000  0.0014  0.0014  0.0000  0.0000  0.0000  0.0000  0.0000  0.0000  0.0000  0.0000  0.0000  0.0000
OMP4__GCA_001320105.1   0.2470  0.2159  0.2089  0.2050  0.2524  0.2291  0.2293  0.2152  0.2223  0.2219  0.2295  0.2294  0.2295  0.2249  0.1870  0.1941  0.1936  0.1923  0.1927  0.1909  0.1982  0.1982  0.1807  0.1690  0.1795  0.1767  0.1748  0.1751  0.1729  0.1753  0.1680  0.1681  0.1667  0.1784  0.1834  0.1862  0.1859  0.1862  0.1653  0.1704  0.1703  0.1705  0.1675  0.1746  0.1650  0.1745  0.1760  0.1770  0.1770  0.1828  0.0918  0.0918  0.0917  0.0872  0.0872  0.0856  0.0856  0.0972  0.0970  0.1008  0.0131  0.0282  0.0282  0.0057  0.0057  0.0057  0.0057  0.0057  0.0057  0.0057  0.0057  0.0057  0.0057  0.0057  0.0043  0.0057  0.0057  0.0043  0.0057  0.0057  0.0057  0.0029  0.0029  0.0014  0.0014  0.0014  0.0014  0.0014  0.0014  0.0014  0.0014  0.0014  0.0014  0.0014  0.0014  0.0014  0.0029  0.0029  0.0029  0.0029  0.0029  0.0029  0.0014  0.0014  0.0014  0.0014  0.0014  0.0014  0.0000  0.0000  0.0014  0.0014  0.0000  0.0000  0.0000  0.0000  0.0000  0.0000  0.0000  0.0000  0.0014  0.0014  0.0014  0.0014  0.0014  0.0000  0.0000  0.0000  0.0000  0.0000  0.0000  0.0000  0.0000  0.0000  0.0000  0.0000  0.0000  0.0000  0.0000  0.0000  0.0000  0.0000  0.0000  0.0000  0.0000  0.0000  0.0000  0.0000  0.0000  0.0000  0.0000  0.0000  0.0000  0.0000  0.0000  0.0000  0.0000  0.0000  0.0000  0.0000  0.0000  0.0000  0.0000  0.0000  0.0000  0.0000  0.0000  0.0000  0.0000  0.0000  0.0000  0.0000  0.0000  0.0000  0.0000  0.0000  0.0000  0.0000  0.0000  0.0000  0.0000  0.0000  0.0000  0.0000  0.0000  0.0000  0.0000  0.0000  0.0000  0.0000  0.0000  0.0000  0.0000  0.0000  0.0000  0.0000  0.0000  0.0000  0.0000  0.0000  0.0000  0.0000  0.0000  0.0000  0.0000  0.0000  0.0000  0.0000  0.0000  0.0000  0.0000  0.0000  0.0000  0.0000  0.0000  0.0000  0.0000  0.0000  0.0000  0.0000  0.0000  0.0000  0.0000  0.0000  0.0000  0.0000  0.0000  0.0000  0.0000  0.0000  0.0000  0.0000  0.0000  0.0000  0.0000  0.0000  0.0000  0.0000  0.0000  0.0000  0.0000  0.0000  0.0000  0.0000  0.0000  0.0000  0.0000  0.0000  0.0000  0.0000  0.0000  0.0000  0.0000  0.0000  0.0000  0.0000  0.0000  0.0000  0.0000  0.0000  0.0000  0.0000  0.0000  0.0000  0.0000  0.0000  0.0000  0.0000  0.0000  0.0000  0.0014  0.0014  0.0000  0.0000  0.0000  0.0000  0.0000  0.0000  0.0000  0.0000  0.0000  0.0000  0.0000
OMP4__GCA_001320285.1   0.2470  0.2158  0.2089  0.2050  0.2524  0.2290  0.2293  0.2151  0.2222  0.2218  0.2294  0.2293  0.2294  0.2248  0.1870  0.1940  0.1937  0.1924  0.1927  0.1910  0.1983  0.1983  0.1806  0.1690  0.1795  0.1767  0.1748  0.1751  0.1729  0.1753  0.1680  0.1680  0.1667  0.1784  0.1834  0.1861  0.1859  0.1861  0.1653  0.1704  0.1703  0.1704  0.1675  0.1746  0.1651  0.1746  0.1759  0.1769  0.1769  0.1828  0.0918  0.0918  0.0917  0.0871  0.0871  0.0855  0.0855  0.0973  0.0971  0.1009  0.0131  0.0282  0.0282  0.0057  0.0057  0.0057  0.0057  0.0057  0.0057  0.0057  0.0057  0.0057  0.0057  0.0057  0.0043  0.0057  0.0057  0.0043  0.0057  0.0057  0.0057  0.0029  0.0029  0.0014  0.0014  0.0014  0.0014  0.0014  0.0014  0.0014  0.0014  0.0014  0.0014  0.0014  0.0014  0.0014  0.0029  0.0029  0.0029  0.0029  0.0029  0.0029  0.0014  0.0014  0.0014  0.0014  0.0014  0.0014  0.0000  0.0000  0.0014  0.0014  0.0000  0.0000  0.0000  0.0000  0.0000  0.0000  0.0000  0.0000  0.0014  0.0014  0.0014  0.0014  0.0014  0.0000  0.0000  0.0000  0.0000  0.0000  0.0000  0.0000  0.0000  0.0000  0.0000  0.0000  0.0000  0.0000  0.0000  0.0000  0.0000  0.0000  0.0000  0.0000  0.0000  0.0000  0.0000  0.0000  0.0000  0.0000  0.0000  0.0000  0.0000  0.0000  0.0000  0.0000  0.0000  0.0000  0.0000  0.0000  0.0000  0.0000  0.0000  0.0000  0.0000  0.0000  0.0000  0.0000  0.0000  0.0000  0.0000  0.0000  0.0000  0.0000  0.0000  0.0000  0.0000  0.0000  0.0000  0.0000  0.0000  0.0000  0.0000  0.0000  0.0000  0.0000  0.0000  0.0000  0.0000  0.0000  0.0000  0.0000  0.0000  0.0000  0.0000  0.0000  0.0000  0.0000  0.0000  0.0000  0.0000  0.0000  0.0000  0.0000  0.0000  0.0000  0.0000  0.0000  0.0000  0.0000  0.0000  0.0000  0.0000  0.0000  0.0000  0.0000  0.0000  0.0000  0.0000  0.0000  0.0000  0.0000  0.0000  0.0000  0.0000  0.0000  0.0000  0.0000  0.0000  0.0000  0.0000  0.0000  0.0000  0.0000  0.0000  0.0000  0.0000  0.0000  0.0000  0.0000  0.0000  0.0000  0.0000  0.0000  0.0000  0.0000  0.0000  0.0000  0.0000  0.0000  0.0000  0.0000  0.0000  0.0000  0.0000  0.0000  0.0000  0.0000  0.0000  0.0000  0.0000  0.0000  0.0000  0.0000  0.0000  0.0000  0.0000  0.0000  0.0000  0.0000  0.0014  0.0014  0.0000  0.0000  0.0000  0.0000  0.0000  0.0000  0.0000  0.0000  0.0000  0.0000  0.0000  0.0000
OMP4__GCA_001320465.1   0.2470  0.2159  0.2089  0.2050  0.2524  0.2291  0.2293  0.2152  0.2223  0.2219  0.2295  0.2294  0.2295  0.2249  0.1870  0.1941  0.1936  0.1923  0.1927  0.1909  0.1982  0.1982  0.1807  0.1690  0.1795  0.1767  0.1748  0.1751  0.1729  0.1753  0.1680  0.1681  0.1667  0.1784  0.1834  0.1862  0.1859  0.1862  0.1653  0.1704  0.1703  0.1705  0.1675  0.1746  0.1650  0.1745  0.1760  0.1770  0.1770  0.1828  0.0918  0.0918  0.0917  0.0872  0.0872  0.0856  0.0856  0.0972  0.0970  0.1008  0.0131  0.0282  0.0282  0.0057  0.0057  0.0057  0.0057  0.0057  0.0057  0.0057  0.0057  0.0057  0.0057  0.0057  0.0043  0.0057  0.0057  0.0043  0.0057  0.0057  0.0057  0.0029  0.0029  0.0014  0.0014  0.0014  0.0014  0.0014  0.0014  0.0014  0.0014  0.0014  0.0014  0.0014  0.0014  0.0014  0.0029  0.0029  0.0029  0.0029  0.0029  0.0029  0.0014  0.0014  0.0014  0.0014  0.0014  0.0014  0.0000  0.0000  0.0014  0.0014  0.0000  0.0000  0.0000  0.0000  0.0000  0.0000  0.0000  0.0000  0.0014  0.0014  0.0014  0.0014  0.0014  0.0000  0.0000  0.0000  0.0000  0.0000  0.0000  0.0000  0.0000  0.0000  0.0000  0.0000  0.0000  0.0000  0.0000  0.0000  0.0000  0.0000  0.0000  0.0000  0.0000  0.0000  0.0000  0.0000  0.0000  0.0000  0.0000  0.0000  0.0000  0.0000  0.0000  0.0000  0.0000  0.0000  0.0000  0.0000  0.0000  0.0000  0.0000  0.0000  0.0000  0.0000  0.0000  0.0000  0.0000  0.0000  0.0000  0.0000  0.0000  0.0000  0.0000  0.0000  0.0000  0.0000  0.0000  0.0000  0.0000  0.0000  0.0000  0.0000  0.0000  0.0000  0.0000  0.0000  0.0000  0.0000  0.0000  0.0000  0.0000  0.0000  0.0000  0.0000  0.0000  0.0000  0.0000  0.0000  0.0000  0.0000  0.0000  0.0000  0.0000  0.0000  0.0000  0.0000  0.0000  0.0000  0.0000  0.0000  0.0000  0.0000  0.0000  0.0000  0.0000  0.0000  0.0000  0.0000  0.0000  0.0000  0.0000  0.0000  0.0000  0.0000  0.0000  0.0000  0.0000  0.0000  0.0000  0.0000  0.0000  0.0000  0.0000  0.0000  0.0000  0.0000  0.0000  0.0000  0.0000  0.0000  0.0000  0.0000  0.0000  0.0000  0.0000  0.0000  0.0000  0.0000  0.0000  0.0000  0.0000  0.0000  0.0000  0.0000  0.0000  0.0000  0.0000  0.0000  0.0000  0.0000  0.0000  0.0000  0.0000  0.0000  0.0000  0.0000  0.0000  0.0000  0.0014  0.0014  0.0000  0.0000  0.0000  0.0000  0.0000  0.0000  0.0000  0.0000  0.0000  0.0000  0.0000  0.0000  0.0000
OMP4__GCA_001320585.1   0.2470  0.2159  0.2089  0.2050  0.2524  0.2291  0.2293  0.2152  0.2223  0.2219  0.2295  0.2294  0.2295  0.2249  0.1870  0.1941  0.1936  0.1923  0.1927  0.1909  0.1982  0.1982  0.1807  0.1690  0.1795  0.1767  0.1748  0.1751  0.1729  0.1753  0.1680  0.1681  0.1667  0.1784  0.1834  0.1862  0.1859  0.1862  0.1653  0.1704  0.1703  0.1705  0.1675  0.1746  0.1650  0.1745  0.1760  0.1770  0.1770  0.1828  0.0918  0.0918  0.0917  0.0872  0.0872  0.0856  0.0856  0.0972  0.0970  0.1008  0.0131  0.0282  0.0282  0.0057  0.0057  0.0057  0.0057  0.0057  0.0057  0.0057  0.0057  0.0057  0.0057  0.0057  0.0043  0.0057  0.0057  0.0043  0.0057  0.0057  0.0057  0.0029  0.0029  0.0014  0.0014  0.0014  0.0014  0.0014  0.0014  0.0014  0.0014  0.0014  0.0014  0.0014  0.0014  0.0014  0.0029  0.0029  0.0029  0.0029  0.0029  0.0029  0.0014  0.0014  0.0014  0.0014  0.0014  0.0014  0.0000  0.0000  0.0014  0.0014  0.0000  0.0000  0.0000  0.0000  0.0000  0.0000  0.0000  0.0000  0.0014  0.0014  0.0014  0.0014  0.0014  0.0000  0.0000  0.0000  0.0000  0.0000  0.0000  0.0000  0.0000  0.0000  0.0000  0.0000  0.0000  0.0000  0.0000  0.0000  0.0000  0.0000  0.0000  0.0000  0.0000  0.0000  0.0000  0.0000  0.0000  0.0000  0.0000  0.0000  0.0000  0.0000  0.0000  0.0000  0.0000  0.0000  0.0000  0.0000  0.0000  0.0000  0.0000  0.0000  0.0000  0.0000  0.0000  0.0000  0.0000  0.0000  0.0000  0.0000  0.0000  0.0000  0.0000  0.0000  0.0000  0.0000  0.0000  0.0000  0.0000  0.0000  0.0000  0.0000  0.0000  0.0000  0.0000  0.0000  0.0000  0.0000  0.0000  0.0000  0.0000  0.0000  0.0000  0.0000  0.0000  0.0000  0.0000  0.0000  0.0000  0.0000  0.0000  0.0000  0.0000  0.0000  0.0000  0.0000  0.0000  0.0000  0.0000  0.0000  0.0000  0.0000  0.0000  0.0000  0.0000  0.0000  0.0000  0.0000  0.0000  0.0000  0.0000  0.0000  0.0000  0.0000  0.0000  0.0000  0.0000  0.0000  0.0000  0.0000  0.0000  0.0000  0.0000  0.0000  0.0000  0.0000  0.0000  0.0000  0.0000  0.0000  0.0000  0.0000  0.0000  0.0000  0.0000  0.0000  0.0000  0.0000  0.0000  0.0000  0.0000  0.0000  0.0000  0.0000  0.0000  0.0000  0.0000  0.0000  0.0000  0.0000  0.0000  0.0000  0.0000  0.0000  0.0000  0.0000  0.0000  0.0000  0.0014  0.0014  0.0000  0.0000  0.0000  0.0000  0.0000  0.0000  0.0000  0.0000  0.0000  0.0000  0.0000  0.0000  0.0000  0.0000
OMP4__GCA_001320645.1   0.2470  0.2159  0.2089  0.2050  0.2524  0.2291  0.2293  0.2152  0.2223  0.2219  0.2295  0.2294  0.2295  0.2249  0.1870  0.1941  0.1936  0.1923  0.1927  0.1909  0.1982  0.1982  0.1807  0.1690  0.1795  0.1767  0.1748  0.1751  0.1729  0.1753  0.1680  0.1681  0.1667  0.1784  0.1834  0.1862  0.1859  0.1862  0.1653  0.1704  0.1703  0.1705  0.1675  0.1746  0.1650  0.1745  0.1760  0.1770  0.1770  0.1828  0.0918  0.0918  0.0917  0.0872  0.0872  0.0856  0.0856  0.0972  0.0970  0.1008  0.0131  0.0282  0.0282  0.0057  0.0057  0.0057  0.0057  0.0057  0.0057  0.0057  0.0057  0.0057  0.0057  0.0057  0.0043  0.0057  0.0057  0.0043  0.0057  0.0057  0.0057  0.0029  0.0029  0.0014  0.0014  0.0014  0.0014  0.0014  0.0014  0.0014  0.0014  0.0014  0.0014  0.0014  0.0014  0.0014  0.0029  0.0029  0.0029  0.0029  0.0029  0.0029  0.0014  0.0014  0.0014  0.0014  0.0014  0.0014  0.0000  0.0000  0.0014  0.0014  0.0000  0.0000  0.0000  0.0000  0.0000  0.0000  0.0000  0.0000  0.0014  0.0014  0.0014  0.0014  0.0014  0.0000  0.0000  0.0000  0.0000  0.0000  0.0000  0.0000  0.0000  0.0000  0.0000  0.0000  0.0000  0.0000  0.0000  0.0000  0.0000  0.0000  0.0000  0.0000  0.0000  0.0000  0.0000  0.0000  0.0000  0.0000  0.0000  0.0000  0.0000  0.0000  0.0000  0.0000  0.0000  0.0000  0.0000  0.0000  0.0000  0.0000  0.0000  0.0000  0.0000  0.0000  0.0000  0.0000  0.0000  0.0000  0.0000  0.0000  0.0000  0.0000  0.0000  0.0000  0.0000  0.0000  0.0000  0.0000  0.0000  0.0000  0.0000  0.0000  0.0000  0.0000  0.0000  0.0000  0.0000  0.0000  0.0000  0.0000  0.0000  0.0000  0.0000  0.0000  0.0000  0.0000  0.0000  0.0000  0.0000  0.0000  0.0000  0.0000  0.0000  0.0000  0.0000  0.0000  0.0000  0.0000  0.0000  0.0000  0.0000  0.0000  0.0000  0.0000  0.0000  0.0000  0.0000  0.0000  0.0000  0.0000  0.0000  0.0000  0.0000  0.0000  0.0000  0.0000  0.0000  0.0000  0.0000  0.0000  0.0000  0.0000  0.0000  0.0000  0.0000  0.0000  0.0000  0.0000  0.0000  0.0000  0.0000  0.0000  0.0000  0.0000  0.0000  0.0000  0.0000  0.0000  0.0000  0.0000  0.0000  0.0000  0.0000  0.0000  0.0000  0.0000  0.0000  0.0000  0.0000  0.0000  0.0000  0.0000  0.0000  0.0000  0.0000  0.0000  0.0000  0.0000  0.0014  0.0014  0.0000  0.0000  0.0000  0.0000  0.0000  0.0000  0.0000  0.0000  0.0000  0.0000  0.0000  0.0000  0.0000  0.0000  0.0000
OMP4__GCA_001320755.1   0.2470  0.2159  0.2089  0.2050  0.2524  0.2291  0.2293  0.2152  0.2223  0.2219  0.2295  0.2294  0.2295  0.2249  0.1870  0.1941  0.1936  0.1923  0.1927  0.1909  0.1982  0.1982  0.1807  0.1690  0.1795  0.1767  0.1748  0.1751  0.1729  0.1753  0.1680  0.1681  0.1667  0.1784  0.1834  0.1862  0.1859  0.1862  0.1653  0.1704  0.1703  0.1705  0.1675  0.1746  0.1650  0.1745  0.1760  0.1770  0.1770  0.1828  0.0918  0.0918  0.0917  0.0872  0.0872  0.0856  0.0856  0.0972  0.0970  0.1008  0.0131  0.0282  0.0282  0.0057  0.0057  0.0057  0.0057  0.0057  0.0057  0.0057  0.0057  0.0057  0.0057  0.0057  0.0043  0.0057  0.0057  0.0043  0.0057  0.0057  0.0057  0.0029  0.0029  0.0014  0.0014  0.0014  0.0014  0.0014  0.0014  0.0014  0.0014  0.0014  0.0014  0.0014  0.0014  0.0014  0.0029  0.0029  0.0029  0.0029  0.0029  0.0029  0.0014  0.0014  0.0014  0.0014  0.0014  0.0014  0.0000  0.0000  0.0014  0.0014  0.0000  0.0000  0.0000  0.0000  0.0000  0.0000  0.0000  0.0000  0.0014  0.0014  0.0014  0.0014  0.0014  0.0000  0.0000  0.0000  0.0000  0.0000  0.0000  0.0000  0.0000  0.0000  0.0000  0.0000  0.0000  0.0000  0.0000  0.0000  0.0000  0.0000  0.0000  0.0000  0.0000  0.0000  0.0000  0.0000  0.0000  0.0000  0.0000  0.0000  0.0000  0.0000  0.0000  0.0000  0.0000  0.0000  0.0000  0.0000  0.0000  0.0000  0.0000  0.0000  0.0000  0.0000  0.0000  0.0000  0.0000  0.0000  0.0000  0.0000  0.0000  0.0000  0.0000  0.0000  0.0000  0.0000  0.0000  0.0000  0.0000  0.0000  0.0000  0.0000  0.0000  0.0000  0.0000  0.0000  0.0000  0.0000  0.0000  0.0000  0.0000  0.0000  0.0000  0.0000  0.0000  0.0000  0.0000  0.0000  0.0000  0.0000  0.0000  0.0000  0.0000  0.0000  0.0000  0.0000  0.0000  0.0000  0.0000  0.0000  0.0000  0.0000  0.0000  0.0000  0.0000  0.0000  0.0000  0.0000  0.0000  0.0000  0.0000  0.0000  0.0000  0.0000  0.0000  0.0000  0.0000  0.0000  0.0000  0.0000  0.0000  0.0000  0.0000  0.0000  0.0000  0.0000  0.0000  0.0000  0.0000  0.0000  0.0000  0.0000  0.0000  0.0000  0.0000  0.0000  0.0000  0.0000  0.0000  0.0000  0.0000  0.0000  0.0000  0.0000  0.0000  0.0000  0.0000  0.0000  0.0000  0.0000  0.0000  0.0000  0.0000  0.0000  0.0000  0.0000  0.0000  0.0000  0.0014  0.0014  0.0000  0.0000  0.0000  0.0000  0.0000  0.0000  0.0000  0.0000  0.0000  0.0000  0.0000  0.0000  0.0000  0.0000  0.0000  0.0000
OMP4__GCA_001326975.1   0.2470  0.2159  0.2089  0.2050  0.2524  0.2291  0.2293  0.2152  0.2223  0.2219  0.2295  0.2294  0.2295  0.2249  0.1870  0.1941  0.1936  0.1923  0.1927  0.1909  0.1982  0.1982  0.1807  0.1690  0.1795  0.1767  0.1748  0.1751  0.1729  0.1753  0.1680  0.1681  0.1667  0.1784  0.1834  0.1862  0.1859  0.1862  0.1653  0.1704  0.1703  0.1705  0.1675  0.1746  0.1650  0.1745  0.1760  0.1770  0.1770  0.1828  0.0918  0.0918  0.0917  0.0872  0.0872  0.0856  0.0856  0.0972  0.0970  0.1008  0.0131  0.0282  0.0282  0.0057  0.0057  0.0057  0.0057  0.0057  0.0057  0.0057  0.0057  0.0057  0.0057  0.0057  0.0043  0.0057  0.0057  0.0043  0.0057  0.0057  0.0057  0.0029  0.0029  0.0014  0.0014  0.0014  0.0014  0.0014  0.0014  0.0014  0.0014  0.0014  0.0014  0.0014  0.0014  0.0014  0.0029  0.0029  0.0029  0.0029  0.0029  0.0029  0.0014  0.0014  0.0014  0.0014  0.0014  0.0014  0.0000  0.0000  0.0014  0.0014  0.0000  0.0000  0.0000  0.0000  0.0000  0.0000  0.0000  0.0000  0.0014  0.0014  0.0014  0.0014  0.0014  0.0000  0.0000  0.0000  0.0000  0.0000  0.0000  0.0000  0.0000  0.0000  0.0000  0.0000  0.0000  0.0000  0.0000  0.0000  0.0000  0.0000  0.0000  0.0000  0.0000  0.0000  0.0000  0.0000  0.0000  0.0000  0.0000  0.0000  0.0000  0.0000  0.0000  0.0000  0.0000  0.0000  0.0000  0.0000  0.0000  0.0000  0.0000  0.0000  0.0000  0.0000  0.0000  0.0000  0.0000  0.0000  0.0000  0.0000  0.0000  0.0000  0.0000  0.0000  0.0000  0.0000  0.0000  0.0000  0.0000  0.0000  0.0000  0.0000  0.0000  0.0000  0.0000  0.0000  0.0000  0.0000  0.0000  0.0000  0.0000  0.0000  0.0000  0.0000  0.0000  0.0000  0.0000  0.0000  0.0000  0.0000  0.0000  0.0000  0.0000  0.0000  0.0000  0.0000  0.0000  0.0000  0.0000  0.0000  0.0000  0.0000  0.0000  0.0000  0.0000  0.0000  0.0000  0.0000  0.0000  0.0000  0.0000  0.0000  0.0000  0.0000  0.0000  0.0000  0.0000  0.0000  0.0000  0.0000  0.0000  0.0000  0.0000  0.0000  0.0000  0.0000  0.0000  0.0000  0.0000  0.0000  0.0000  0.0000  0.0000  0.0000  0.0000  0.0000  0.0000  0.0000  0.0000  0.0000  0.0000  0.0000  0.0000  0.0000  0.0000  0.0000  0.0000  0.0000  0.0000  0.0000  0.0000  0.0000  0.0000  0.0000  0.0000  0.0000  0.0000  0.0000  0.0014  0.0014  0.0000  0.0000  0.0000  0.0000  0.0000  0.0000  0.0000  0.0000  0.0000  0.0000  0.0000  0.0000  0.0000  0.0000  0.0000  0.0000  0.0000
OMP4__GCA_001327195.1   0.2470  0.2159  0.2089  0.2050  0.2524  0.2291  0.2293  0.2152  0.2223  0.2219  0.2295  0.2294  0.2295  0.2249  0.1870  0.1941  0.1936  0.1923  0.1927  0.1909  0.1982  0.1982  0.1807  0.1690  0.1795  0.1767  0.1748  0.1751  0.1729  0.1753  0.1680  0.1681  0.1667  0.1784  0.1834  0.1862  0.1859  0.1862  0.1653  0.1704  0.1703  0.1705  0.1675  0.1746  0.1650  0.1745  0.1760  0.1770  0.1770  0.1828  0.0918  0.0918  0.0917  0.0872  0.0872  0.0856  0.0856  0.0972  0.0970  0.1008  0.0131  0.0282  0.0282  0.0057  0.0057  0.0057  0.0057  0.0057  0.0057  0.0057  0.0057  0.0057  0.0057  0.0057  0.0043  0.0057  0.0057  0.0043  0.0057  0.0057  0.0057  0.0029  0.0029  0.0014  0.0014  0.0014  0.0014  0.0014  0.0014  0.0014  0.0014  0.0014  0.0014  0.0014  0.0014  0.0014  0.0029  0.0029  0.0029  0.0029  0.0029  0.0029  0.0014  0.0014  0.0014  0.0014  0.0014  0.0014  0.0000  0.0000  0.0014  0.0014  0.0000  0.0000  0.0000  0.0000  0.0000  0.0000  0.0000  0.0000  0.0014  0.0014  0.0014  0.0014  0.0014  0.0000  0.0000  0.0000  0.0000  0.0000  0.0000  0.0000  0.0000  0.0000  0.0000  0.0000  0.0000  0.0000  0.0000  0.0000  0.0000  0.0000  0.0000  0.0000  0.0000  0.0000  0.0000  0.0000  0.0000  0.0000  0.0000  0.0000  0.0000  0.0000  0.0000  0.0000  0.0000  0.0000  0.0000  0.0000  0.0000  0.0000  0.0000  0.0000  0.0000  0.0000  0.0000  0.0000  0.0000  0.0000  0.0000  0.0000  0.0000  0.0000  0.0000  0.0000  0.0000  0.0000  0.0000  0.0000  0.0000  0.0000  0.0000  0.0000  0.0000  0.0000  0.0000  0.0000  0.0000  0.0000  0.0000  0.0000  0.0000  0.0000  0.0000  0.0000  0.0000  0.0000  0.0000  0.0000  0.0000  0.0000  0.0000  0.0000  0.0000  0.0000  0.0000  0.0000  0.0000  0.0000  0.0000  0.0000  0.0000  0.0000  0.0000  0.0000  0.0000  0.0000  0.0000  0.0000  0.0000  0.0000  0.0000  0.0000  0.0000  0.0000  0.0000  0.0000  0.0000  0.0000  0.0000  0.0000  0.0000  0.0000  0.0000  0.0000  0.0000  0.0000  0.0000  0.0000  0.0000  0.0000  0.0000  0.0000  0.0000  0.0000  0.0000  0.0000  0.0000  0.0000  0.0000  0.0000  0.0000  0.0000  0.0000  0.0000  0.0000  0.0000  0.0000  0.0000  0.0000  0.0000  0.0000  0.0000  0.0000  0.0000  0.0000  0.0000  0.0000  0.0000  0.0014  0.0014  0.0000  0.0000  0.0000  0.0000  0.0000  0.0000  0.0000  0.0000  0.0000  0.0000  0.0000  0.0000  0.0000  0.0000  0.0000  0.0000  0.0000  0.0000
OMP4__GCA_001327375.1   0.2470  0.2158  0.2089  0.2050  0.2524  0.2290  0.2293  0.2151  0.2222  0.2218  0.2294  0.2293  0.2294  0.2248  0.1870  0.1940  0.1937  0.1924  0.1927  0.1910  0.1983  0.1983  0.1806  0.1690  0.1795  0.1767  0.1748  0.1751  0.1729  0.1753  0.1680  0.1680  0.1667  0.1784  0.1834  0.1861  0.1859  0.1861  0.1653  0.1704  0.1703  0.1704  0.1675  0.1746  0.1651  0.1746  0.1759  0.1769  0.1769  0.1828  0.0918  0.0918  0.0917  0.0871  0.0871  0.0855  0.0855  0.0973  0.0971  0.1009  0.0131  0.0282  0.0282  0.0057  0.0057  0.0057  0.0057  0.0057  0.0057  0.0057  0.0057  0.0057  0.0057  0.0057  0.0043  0.0057  0.0057  0.0043  0.0057  0.0057  0.0057  0.0029  0.0029  0.0014  0.0014  0.0014  0.0014  0.0014  0.0014  0.0014  0.0014  0.0014  0.0014  0.0014  0.0014  0.0014  0.0029  0.0029  0.0029  0.0029  0.0029  0.0029  0.0014  0.0014  0.0014  0.0014  0.0014  0.0014  0.0000  0.0000  0.0014  0.0014  0.0000  0.0000  0.0000  0.0000  0.0000  0.0000  0.0000  0.0000  0.0014  0.0014  0.0014  0.0014  0.0014  0.0000  0.0000  0.0000  0.0000  0.0000  0.0000  0.0000  0.0000  0.0000  0.0000  0.0000  0.0000  0.0000  0.0000  0.0000  0.0000  0.0000  0.0000  0.0000  0.0000  0.0000  0.0000  0.0000  0.0000  0.0000  0.0000  0.0000  0.0000  0.0000  0.0000  0.0000  0.0000  0.0000  0.0000  0.0000  0.0000  0.0000  0.0000  0.0000  0.0000  0.0000  0.0000  0.0000  0.0000  0.0000  0.0000  0.0000  0.0000  0.0000  0.0000  0.0000  0.0000  0.0000  0.0000  0.0000  0.0000  0.0000  0.0000  0.0000  0.0000  0.0000  0.0000  0.0000  0.0000  0.0000  0.0000  0.0000  0.0000  0.0000  0.0000  0.0000  0.0000  0.0000  0.0000  0.0000  0.0000  0.0000  0.0000  0.0000  0.0000  0.0000  0.0000  0.0000  0.0000  0.0000  0.0000  0.0000  0.0000  0.0000  0.0000  0.0000  0.0000  0.0000  0.0000  0.0000  0.0000  0.0000  0.0000  0.0000  0.0000  0.0000  0.0000  0.0000  0.0000  0.0000  0.0000  0.0000  0.0000  0.0000  0.0000  0.0000  0.0000  0.0000  0.0000  0.0000  0.0000  0.0000  0.0000  0.0000  0.0000  0.0000  0.0000  0.0000  0.0000  0.0000  0.0000  0.0000  0.0000  0.0000  0.0000  0.0000  0.0000  0.0000  0.0000  0.0000  0.0000  0.0000  0.0000  0.0000  0.0000  0.0000  0.0000  0.0000  0.0000  0.0000  0.0014  0.0014  0.0000  0.0000  0.0000  0.0000  0.0000  0.0000  0.0000  0.0000  0.0000  0.0000  0.0000  0.0000  0.0000  0.0000  0.0000  0.0000  0.0000  0.0000  0.0000
OMP4__GCA_001327475.1   0.2469  0.2160  0.2090  0.2051  0.2522  0.2292  0.2295  0.2154  0.2225  0.2221  0.2297  0.2296  0.2297  0.2251  0.1871  0.1942  0.1938  0.1925  0.1929  0.1911  0.1984  0.1984  0.1808  0.1691  0.1796  0.1768  0.1749  0.1752  0.1730  0.1752  0.1681  0.1682  0.1669  0.1785  0.1835  0.1864  0.1861  0.1864  0.1654  0.1706  0.1704  0.1706  0.1676  0.1747  0.1649  0.1744  0.1761  0.1770  0.1770  0.1829  0.0918  0.0918  0.0918  0.0872  0.0872  0.0856  0.0856  0.0973  0.0971  0.1009  0.0131  0.0282  0.0282  0.0057  0.0057  0.0057  0.0057  0.0057  0.0057  0.0057  0.0057  0.0057  0.0057  0.0057  0.0043  0.0057  0.0057  0.0043  0.0057  0.0057  0.0057  0.0029  0.0029  0.0014  0.0014  0.0014  0.0014  0.0014  0.0014  0.0014  0.0014  0.0014  0.0014  0.0014  0.0014  0.0014  0.0029  0.0029  0.0029  0.0029  0.0029  0.0029  0.0014  0.0014  0.0014  0.0014  0.0014  0.0014  0.0000  0.0000  0.0014  0.0014  0.0000  0.0000  0.0000  0.0000  0.0000  0.0000  0.0000  0.0000  0.0014  0.0014  0.0014  0.0014  0.0014  0.0000  0.0000  0.0000  0.0000  0.0000  0.0000  0.0000  0.0000  0.0000  0.0000  0.0000  0.0000  0.0000  0.0000  0.0000  0.0000  0.0000  0.0000  0.0000  0.0000  0.0000  0.0000  0.0000  0.0000  0.0000  0.0000  0.0000  0.0000  0.0000  0.0000  0.0000  0.0000  0.0000  0.0000  0.0000  0.0000  0.0000  0.0000  0.0000  0.0000  0.0000  0.0000  0.0000  0.0000  0.0000  0.0000  0.0000  0.0000  0.0000  0.0000  0.0000  0.0000  0.0000  0.0000  0.0000  0.0000  0.0000  0.0000  0.0000  0.0000  0.0000  0.0000  0.0000  0.0000  0.0000  0.0000  0.0000  0.0000  0.0000  0.0000  0.0000  0.0000  0.0000  0.0000  0.0000  0.0000  0.0000  0.0000  0.0000  0.0000  0.0000  0.0000  0.0000  0.0000  0.0000  0.0000  0.0000  0.0000  0.0000  0.0000  0.0000  0.0000  0.0000  0.0000  0.0000  0.0000  0.0000  0.0000  0.0000  0.0000  0.0000  0.0000  0.0000  0.0000  0.0000  0.0000  0.0000  0.0000  0.0000  0.0000  0.0000  0.0000  0.0000  0.0000  0.0000  0.0000  0.0000  0.0000  0.0000  0.0000  0.0000  0.0000  0.0000  0.0000  0.0000  0.0000  0.0000  0.0000  0.0000  0.0000  0.0000  0.0000  0.0000  0.0000  0.0000  0.0000  0.0000  0.0000  0.0000  0.0000  0.0000  0.0000  0.0000  0.0000  0.0000  0.0014  0.0014  0.0000  0.0000  0.0000  0.0000  0.0000  0.0000  0.0000  0.0000  0.0000  0.0000  0.0000  0.0000  0.0000  0.0000  0.0000  0.0000  0.0000  0.0000  0.0000  0.0000
OMP4__GCA_001212465.1   0.2471  0.2161  0.2088  0.2050  0.2525  0.2291  0.2294  0.2152  0.2223  0.2219  0.2295  0.2294  0.2295  0.2249  0.1871  0.1941  0.1938  0.1925  0.1927  0.1911  0.1983  0.1983  0.1807  0.1690  0.1796  0.1768  0.1748  0.1752  0.1730  0.1754  0.1680  0.1681  0.1667  0.1785  0.1835  0.1862  0.1859  0.1862  0.1654  0.1704  0.1703  0.1705  0.1675  0.1747  0.1651  0.1746  0.1760  0.1771  0.1771  0.1828  0.0918  0.0918  0.0918  0.0872  0.0872  0.0856  0.0856  0.0974  0.0972  0.1009  0.0131  0.0282  0.0282  0.0057  0.0057  0.0057  0.0057  0.0057  0.0057  0.0057  0.0057  0.0057  0.0057  0.0057  0.0043  0.0057  0.0057  0.0043  0.0057  0.0057  0.0057  0.0029  0.0029  0.0014  0.0014  0.0014  0.0014  0.0014  0.0014  0.0014  0.0014  0.0014  0.0014  0.0014  0.0014  0.0014  0.0029  0.0029  0.0029  0.0029  0.0029  0.0029  0.0014  0.0014  0.0014  0.0014  0.0014  0.0014  0.0000  0.0000  0.0014  0.0014  0.0000  0.0000  0.0000  0.0000  0.0000  0.0000  0.0000  0.0000  0.0014  0.0014  0.0014  0.0014  0.0014  0.0000  0.0000  0.0000  0.0000  0.0000  0.0000  0.0000  0.0000  0.0000  0.0000  0.0000  0.0000  0.0000  0.0000  0.0000  0.0000  0.0000  0.0000  0.0000  0.0000  0.0000  0.0000  0.0000  0.0000  0.0000  0.0000  0.0000  0.0000  0.0000  0.0000  0.0000  0.0000  0.0000  0.0000  0.0000  0.0000  0.0000  0.0000  0.0000  0.0000  0.0000  0.0000  0.0000  0.0000  0.0000  0.0000  0.0000  0.0000  0.0000  0.0000  0.0000  0.0000  0.0000  0.0000  0.0000  0.0000  0.0000  0.0000  0.0000  0.0000  0.0000  0.0000  0.0000  0.0000  0.0000  0.0000  0.0000  0.0000  0.0000  0.0000  0.0000  0.0000  0.0000  0.0000  0.0000  0.0000  0.0000  0.0000  0.0000  0.0000  0.0000  0.0000  0.0000  0.0000  0.0000  0.0000  0.0000  0.0000  0.0000  0.0000  0.0000  0.0000  0.0000  0.0000  0.0000  0.0000  0.0000  0.0000  0.0000  0.0000  0.0000  0.0000  0.0000  0.0000  0.0000  0.0000  0.0000  0.0000  0.0000  0.0000  0.0000  0.0000  0.0000  0.0000  0.0000  0.0000  0.0000  0.0000  0.0000  0.0000  0.0000  0.0000  0.0000  0.0000  0.0000  0.0000  0.0000  0.0000  0.0000  0.0000  0.0000  0.0000  0.0000  0.0000  0.0000  0.0000  0.0000  0.0000  0.0000  0.0000  0.0000  0.0000  0.0000  0.0000  0.0000  0.0014  0.0014  0.0000  0.0000  0.0000  0.0000  0.0000  0.0000  0.0000  0.0000  0.0000  0.0000  0.0000  0.0000  0.0000  0.0000  0.0000  0.0000  0.0000  0.0000  0.0000  0.0000  0.0000
OMP4__GCA_001212185.1   0.2470  0.2158  0.2089  0.2050  0.2524  0.2290  0.2293  0.2151  0.2222  0.2218  0.2294  0.2293  0.2294  0.2248  0.1870  0.1940  0.1937  0.1924  0.1927  0.1910  0.1983  0.1983  0.1806  0.1690  0.1795  0.1767  0.1748  0.1751  0.1729  0.1753  0.1680  0.1680  0.1667  0.1784  0.1834  0.1861  0.1859  0.1861  0.1653  0.1704  0.1703  0.1704  0.1675  0.1746  0.1651  0.1746  0.1759  0.1769  0.1769  0.1828  0.0918  0.0918  0.0917  0.0871  0.0871  0.0855  0.0855  0.0973  0.0971  0.1009  0.0131  0.0282  0.0282  0.0057  0.0057  0.0057  0.0057  0.0057  0.0057  0.0057  0.0057  0.0057  0.0057  0.0057  0.0043  0.0057  0.0057  0.0043  0.0057  0.0057  0.0057  0.0029  0.0029  0.0014  0.0014  0.0014  0.0014  0.0014  0.0014  0.0014  0.0014  0.0014  0.0014  0.0014  0.0014  0.0014  0.0029  0.0029  0.0029  0.0029  0.0029  0.0029  0.0014  0.0014  0.0014  0.0014  0.0014  0.0014  0.0000  0.0000  0.0014  0.0014  0.0000  0.0000  0.0000  0.0000  0.0000  0.0000  0.0000  0.0000  0.0014  0.0014  0.0014  0.0014  0.0014  0.0000  0.0000  0.0000  0.0000  0.0000  0.0000  0.0000  0.0000  0.0000  0.0000  0.0000  0.0000  0.0000  0.0000  0.0000  0.0000  0.0000  0.0000  0.0000  0.0000  0.0000  0.0000  0.0000  0.0000  0.0000  0.0000  0.0000  0.0000  0.0000  0.0000  0.0000  0.0000  0.0000  0.0000  0.0000  0.0000  0.0000  0.0000  0.0000  0.0000  0.0000  0.0000  0.0000  0.0000  0.0000  0.0000  0.0000  0.0000  0.0000  0.0000  0.0000  0.0000  0.0000  0.0000  0.0000  0.0000  0.0000  0.0000  0.0000  0.0000  0.0000  0.0000  0.0000  0.0000  0.0000  0.0000  0.0000  0.0000  0.0000  0.0000  0.0000  0.0000  0.0000  0.0000  0.0000  0.0000  0.0000  0.0000  0.0000  0.0000  0.0000  0.0000  0.0000  0.0000  0.0000  0.0000  0.0000  0.0000  0.0000  0.0000  0.0000  0.0000  0.0000  0.0000  0.0000  0.0000  0.0000  0.0000  0.0000  0.0000  0.0000  0.0000  0.0000  0.0000  0.0000  0.0000  0.0000  0.0000  0.0000  0.0000  0.0000  0.0000  0.0000  0.0000  0.0000  0.0000  0.0000  0.0000  0.0000  0.0000  0.0000  0.0000  0.0000  0.0000  0.0000  0.0000  0.0000  0.0000  0.0000  0.0000  0.0000  0.0000  0.0000  0.0000  0.0000  0.0000  0.0000  0.0000  0.0000  0.0000  0.0000  0.0000  0.0000  0.0000  0.0000  0.0014  0.0014  0.0000  0.0000  0.0000  0.0000  0.0000  0.0000  0.0000  0.0000  0.0000  0.0000  0.0000  0.0000  0.0000  0.0000  0.0000  0.0000  0.0000  0.0000  0.0000  0.0000  0.0000  0.0000
OMP4__GCA_001212025.1   0.2471  0.2161  0.2088  0.2051  0.2524  0.2291  0.2294  0.2153  0.2224  0.2220  0.2295  0.2295  0.2295  0.2250  0.1870  0.1941  0.1937  0.1924  0.1928  0.1910  0.1983  0.1983  0.1807  0.1691  0.1796  0.1768  0.1749  0.1751  0.1730  0.1754  0.1681  0.1681  0.1668  0.1784  0.1834  0.1863  0.1860  0.1863  0.1653  0.1705  0.1704  0.1705  0.1676  0.1746  0.1651  0.1746  0.1760  0.1771  0.1771  0.1829  0.0918  0.0918  0.0917  0.0872  0.0872  0.0856  0.0856  0.0973  0.0971  0.1009  0.0131  0.0282  0.0282  0.0057  0.0057  0.0057  0.0057  0.0057  0.0057  0.0057  0.0057  0.0057  0.0057  0.0057  0.0043  0.0057  0.0057  0.0043  0.0057  0.0057  0.0057  0.0029  0.0029  0.0014  0.0014  0.0014  0.0014  0.0014  0.0014  0.0014  0.0014  0.0014  0.0014  0.0014  0.0014  0.0014  0.0029  0.0029  0.0029  0.0029  0.0029  0.0029  0.0014  0.0014  0.0014  0.0014  0.0014  0.0014  0.0000  0.0000  0.0014  0.0014  0.0000  0.0000  0.0000  0.0000  0.0000  0.0000  0.0000  0.0000  0.0014  0.0014  0.0014  0.0014  0.0014  0.0000  0.0000  0.0000  0.0000  0.0000  0.0000  0.0000  0.0000  0.0000  0.0000  0.0000  0.0000  0.0000  0.0000  0.0000  0.0000  0.0000  0.0000  0.0000  0.0000  0.0000  0.0000  0.0000  0.0000  0.0000  0.0000  0.0000  0.0000  0.0000  0.0000  0.0000  0.0000  0.0000  0.0000  0.0000  0.0000  0.0000  0.0000  0.0000  0.0000  0.0000  0.0000  0.0000  0.0000  0.0000  0.0000  0.0000  0.0000  0.0000  0.0000  0.0000  0.0000  0.0000  0.0000  0.0000  0.0000  0.0000  0.0000  0.0000  0.0000  0.0000  0.0000  0.0000  0.0000  0.0000  0.0000  0.0000  0.0000  0.0000  0.0000  0.0000  0.0000  0.0000  0.0000  0.0000  0.0000  0.0000  0.0000  0.0000  0.0000  0.0000  0.0000  0.0000  0.0000  0.0000  0.0000  0.0000  0.0000  0.0000  0.0000  0.0000  0.0000  0.0000  0.0000  0.0000  0.0000  0.0000  0.0000  0.0000  0.0000  0.0000  0.0000  0.0000  0.0000  0.0000  0.0000  0.0000  0.0000  0.0000  0.0000  0.0000  0.0000  0.0000  0.0000  0.0000  0.0000  0.0000  0.0000  0.0000  0.0000  0.0000  0.0000  0.0000  0.0000  0.0000  0.0000  0.0000  0.0000  0.0000  0.0000  0.0000  0.0000  0.0000  0.0000  0.0000  0.0000  0.0000  0.0000  0.0000  0.0000  0.0000  0.0000  0.0000  0.0000  0.0000  0.0014  0.0014  0.0000  0.0000  0.0000  0.0000  0.0000  0.0000  0.0000  0.0000  0.0000  0.0000  0.0000  0.0000  0.0000  0.0000  0.0000  0.0000  0.0000  0.0000  0.0000  0.0000  0.0000  0.0000  0.0000
OMP4__GCA_001211865.1   0.2470  0.2158  0.2089  0.2050  0.2524  0.2290  0.2293  0.2151  0.2222  0.2218  0.2294  0.2293  0.2294  0.2248  0.1870  0.1940  0.1937  0.1924  0.1927  0.1910  0.1983  0.1983  0.1806  0.1690  0.1795  0.1767  0.1748  0.1751  0.1729  0.1753  0.1680  0.1680  0.1667  0.1784  0.1834  0.1861  0.1859  0.1861  0.1653  0.1704  0.1703  0.1704  0.1675  0.1746  0.1651  0.1746  0.1759  0.1769  0.1769  0.1828  0.0918  0.0918  0.0917  0.0871  0.0871  0.0855  0.0855  0.0973  0.0971  0.1009  0.0131  0.0282  0.0282  0.0057  0.0057  0.0057  0.0057  0.0057  0.0057  0.0057  0.0057  0.0057  0.0057  0.0057  0.0043  0.0057  0.0057  0.0043  0.0057  0.0057  0.0057  0.0029  0.0029  0.0014  0.0014  0.0014  0.0014  0.0014  0.0014  0.0014  0.0014  0.0014  0.0014  0.0014  0.0014  0.0014  0.0029  0.0029  0.0029  0.0029  0.0029  0.0029  0.0014  0.0014  0.0014  0.0014  0.0014  0.0014  0.0000  0.0000  0.0014  0.0014  0.0000  0.0000  0.0000  0.0000  0.0000  0.0000  0.0000  0.0000  0.0014  0.0014  0.0014  0.0014  0.0014  0.0000  0.0000  0.0000  0.0000  0.0000  0.0000  0.0000  0.0000  0.0000  0.0000  0.0000  0.0000  0.0000  0.0000  0.0000  0.0000  0.0000  0.0000  0.0000  0.0000  0.0000  0.0000  0.0000  0.0000  0.0000  0.0000  0.0000  0.0000  0.0000  0.0000  0.0000  0.0000  0.0000  0.0000  0.0000  0.0000  0.0000  0.0000  0.0000  0.0000  0.0000  0.0000  0.0000  0.0000  0.0000  0.0000  0.0000  0.0000  0.0000  0.0000  0.0000  0.0000  0.0000  0.0000  0.0000  0.0000  0.0000  0.0000  0.0000  0.0000  0.0000  0.0000  0.0000  0.0000  0.0000  0.0000  0.0000  0.0000  0.0000  0.0000  0.0000  0.0000  0.0000  0.0000  0.0000  0.0000  0.0000  0.0000  0.0000  0.0000  0.0000  0.0000  0.0000  0.0000  0.0000  0.0000  0.0000  0.0000  0.0000  0.0000  0.0000  0.0000  0.0000  0.0000  0.0000  0.0000  0.0000  0.0000  0.0000  0.0000  0.0000  0.0000  0.0000  0.0000  0.0000  0.0000  0.0000  0.0000  0.0000  0.0000  0.0000  0.0000  0.0000  0.0000  0.0000  0.0000  0.0000  0.0000  0.0000  0.0000  0.0000  0.0000  0.0000  0.0000  0.0000  0.0000  0.0000  0.0000  0.0000  0.0000  0.0000  0.0000  0.0000  0.0000  0.0000  0.0000  0.0000  0.0000  0.0000  0.0000  0.0000  0.0000  0.0000  0.0000  0.0000  0.0014  0.0014  0.0000  0.0000  0.0000  0.0000  0.0000  0.0000  0.0000  0.0000  0.0000  0.0000  0.0000  0.0000  0.0000  0.0000  0.0000  0.0000  0.0000  0.0000  0.0000  0.0000  0.0000  0.0000  0.0000  0.0000
OMP4__GCA_001211505.1   0.2471  0.2161  0.2088  0.2051  0.2524  0.2291  0.2294  0.2153  0.2224  0.2220  0.2295  0.2295  0.2295  0.2250  0.1870  0.1941  0.1937  0.1924  0.1928  0.1910  0.1983  0.1983  0.1807  0.1691  0.1796  0.1768  0.1749  0.1751  0.1730  0.1754  0.1681  0.1681  0.1668  0.1784  0.1834  0.1863  0.1860  0.1863  0.1653  0.1705  0.1704  0.1705  0.1676  0.1746  0.1651  0.1746  0.1760  0.1771  0.1771  0.1829  0.0918  0.0918  0.0917  0.0872  0.0872  0.0856  0.0856  0.0973  0.0971  0.1009  0.0131  0.0282  0.0282  0.0057  0.0057  0.0057  0.0057  0.0057  0.0057  0.0057  0.0057  0.0057  0.0057  0.0057  0.0043  0.0057  0.0057  0.0043  0.0057  0.0057  0.0057  0.0029  0.0029  0.0014  0.0014  0.0014  0.0014  0.0014  0.0014  0.0014  0.0014  0.0014  0.0014  0.0014  0.0014  0.0014  0.0029  0.0029  0.0029  0.0029  0.0029  0.0029  0.0014  0.0014  0.0014  0.0014  0.0014  0.0014  0.0000  0.0000  0.0014  0.0014  0.0000  0.0000  0.0000  0.0000  0.0000  0.0000  0.0000  0.0000  0.0014  0.0014  0.0014  0.0014  0.0014  0.0000  0.0000  0.0000  0.0000  0.0000  0.0000  0.0000  0.0000  0.0000  0.0000  0.0000  0.0000  0.0000  0.0000  0.0000  0.0000  0.0000  0.0000  0.0000  0.0000  0.0000  0.0000  0.0000  0.0000  0.0000  0.0000  0.0000  0.0000  0.0000  0.0000  0.0000  0.0000  0.0000  0.0000  0.0000  0.0000  0.0000  0.0000  0.0000  0.0000  0.0000  0.0000  0.0000  0.0000  0.0000  0.0000  0.0000  0.0000  0.0000  0.0000  0.0000  0.0000  0.0000  0.0000  0.0000  0.0000  0.0000  0.0000  0.0000  0.0000  0.0000  0.0000  0.0000  0.0000  0.0000  0.0000  0.0000  0.0000  0.0000  0.0000  0.0000  0.0000  0.0000  0.0000  0.0000  0.0000  0.0000  0.0000  0.0000  0.0000  0.0000  0.0000  0.0000  0.0000  0.0000  0.0000  0.0000  0.0000  0.0000  0.0000  0.0000  0.0000  0.0000  0.0000  0.0000  0.0000  0.0000  0.0000  0.0000  0.0000  0.0000  0.0000  0.0000  0.0000  0.0000  0.0000  0.0000  0.0000  0.0000  0.0000  0.0000  0.0000  0.0000  0.0000  0.0000  0.0000  0.0000  0.0000  0.0000  0.0000  0.0000  0.0000  0.0000  0.0000  0.0000  0.0000  0.0000  0.0000  0.0000  0.0000  0.0000  0.0000  0.0000  0.0000  0.0000  0.0000  0.0000  0.0000  0.0000  0.0000  0.0000  0.0000  0.0000  0.0000  0.0000  0.0014  0.0014  0.0000  0.0000  0.0000  0.0000  0.0000  0.0000  0.0000  0.0000  0.0000  0.0000  0.0000  0.0000  0.0000  0.0000  0.0000  0.0000  0.0000  0.0000  0.0000  0.0000  0.0000  0.0000  0.0000  0.0000  0.0000
OMP4__GCA_001211405.1   0.2471  0.2161  0.2088  0.2051  0.2524  0.2291  0.2294  0.2153  0.2224  0.2220  0.2295  0.2295  0.2295  0.2250  0.1870  0.1941  0.1937  0.1924  0.1928  0.1910  0.1983  0.1983  0.1807  0.1691  0.1796  0.1768  0.1749  0.1751  0.1730  0.1754  0.1681  0.1681  0.1668  0.1784  0.1834  0.1863  0.1860  0.1863  0.1653  0.1705  0.1704  0.1705  0.1676  0.1746  0.1651  0.1746  0.1760  0.1771  0.1771  0.1829  0.0918  0.0918  0.0917  0.0872  0.0872  0.0856  0.0856  0.0973  0.0971  0.1009  0.0131  0.0282  0.0282  0.0057  0.0057  0.0057  0.0057  0.0057  0.0057  0.0057  0.0057  0.0057  0.0057  0.0057  0.0043  0.0057  0.0057  0.0043  0.0057  0.0057  0.0057  0.0029  0.0029  0.0014  0.0014  0.0014  0.0014  0.0014  0.0014  0.0014  0.0014  0.0014  0.0014  0.0014  0.0014  0.0014  0.0029  0.0029  0.0029  0.0029  0.0029  0.0029  0.0014  0.0014  0.0014  0.0014  0.0014  0.0014  0.0000  0.0000  0.0014  0.0014  0.0000  0.0000  0.0000  0.0000  0.0000  0.0000  0.0000  0.0000  0.0014  0.0014  0.0014  0.0014  0.0014  0.0000  0.0000  0.0000  0.0000  0.0000  0.0000  0.0000  0.0000  0.0000  0.0000  0.0000  0.0000  0.0000  0.0000  0.0000  0.0000  0.0000  0.0000  0.0000  0.0000  0.0000  0.0000  0.0000  0.0000  0.0000  0.0000  0.0000  0.0000  0.0000  0.0000  0.0000  0.0000  0.0000  0.0000  0.0000  0.0000  0.0000  0.0000  0.0000  0.0000  0.0000  0.0000  0.0000  0.0000  0.0000  0.0000  0.0000  0.0000  0.0000  0.0000  0.0000  0.0000  0.0000  0.0000  0.0000  0.0000  0.0000  0.0000  0.0000  0.0000  0.0000  0.0000  0.0000  0.0000  0.0000  0.0000  0.0000  0.0000  0.0000  0.0000  0.0000  0.0000  0.0000  0.0000  0.0000  0.0000  0.0000  0.0000  0.0000  0.0000  0.0000  0.0000  0.0000  0.0000  0.0000  0.0000  0.0000  0.0000  0.0000  0.0000  0.0000  0.0000  0.0000  0.0000  0.0000  0.0000  0.0000  0.0000  0.0000  0.0000  0.0000  0.0000  0.0000  0.0000  0.0000  0.0000  0.0000  0.0000  0.0000  0.0000  0.0000  0.0000  0.0000  0.0000  0.0000  0.0000  0.0000  0.0000  0.0000  0.0000  0.0000  0.0000  0.0000  0.0000  0.0000  0.0000  0.0000  0.0000  0.0000  0.0000  0.0000  0.0000  0.0000  0.0000  0.0000  0.0000  0.0000  0.0000  0.0000  0.0000  0.0000  0.0000  0.0000  0.0000  0.0000  0.0014  0.0014  0.0000  0.0000  0.0000  0.0000  0.0000  0.0000  0.0000  0.0000  0.0000  0.0000  0.0000  0.0000  0.0000  0.0000  0.0000  0.0000  0.0000  0.0000  0.0000  0.0000  0.0000  0.0000  0.0000  0.0000  0.0000  0.0000
OMP4__GCA_001210965.1   0.2470  0.2159  0.2089  0.2050  0.2524  0.2291  0.2293  0.2152  0.2223  0.2219  0.2295  0.2294  0.2295  0.2249  0.1870  0.1941  0.1936  0.1923  0.1927  0.1909  0.1982  0.1982  0.1807  0.1690  0.1795  0.1767  0.1748  0.1751  0.1729  0.1753  0.1680  0.1681  0.1667  0.1784  0.1834  0.1862  0.1859  0.1862  0.1653  0.1704  0.1703  0.1705  0.1675  0.1746  0.1650  0.1745  0.1760  0.1770  0.1770  0.1828  0.0918  0.0918  0.0917  0.0872  0.0872  0.0856  0.0856  0.0972  0.0970  0.1008  0.0131  0.0282  0.0282  0.0057  0.0057  0.0057  0.0057  0.0057  0.0057  0.0057  0.0057  0.0057  0.0057  0.0057  0.0043  0.0057  0.0057  0.0043  0.0057  0.0057  0.0057  0.0029  0.0029  0.0014  0.0014  0.0014  0.0014  0.0014  0.0014  0.0014  0.0014  0.0014  0.0014  0.0014  0.0014  0.0014  0.0029  0.0029  0.0029  0.0029  0.0029  0.0029  0.0014  0.0014  0.0014  0.0014  0.0014  0.0014  0.0000  0.0000  0.0014  0.0014  0.0000  0.0000  0.0000  0.0000  0.0000  0.0000  0.0000  0.0000  0.0014  0.0014  0.0014  0.0014  0.0014  0.0000  0.0000  0.0000  0.0000  0.0000  0.0000  0.0000  0.0000  0.0000  0.0000  0.0000  0.0000  0.0000  0.0000  0.0000  0.0000  0.0000  0.0000  0.0000  0.0000  0.0000  0.0000  0.0000  0.0000  0.0000  0.0000  0.0000  0.0000  0.0000  0.0000  0.0000  0.0000  0.0000  0.0000  0.0000  0.0000  0.0000  0.0000  0.0000  0.0000  0.0000  0.0000  0.0000  0.0000  0.0000  0.0000  0.0000  0.0000  0.0000  0.0000  0.0000  0.0000  0.0000  0.0000  0.0000  0.0000  0.0000  0.0000  0.0000  0.0000  0.0000  0.0000  0.0000  0.0000  0.0000  0.0000  0.0000  0.0000  0.0000  0.0000  0.0000  0.0000  0.0000  0.0000  0.0000  0.0000  0.0000  0.0000  0.0000  0.0000  0.0000  0.0000  0.0000  0.0000  0.0000  0.0000  0.0000  0.0000  0.0000  0.0000  0.0000  0.0000  0.0000  0.0000  0.0000  0.0000  0.0000  0.0000  0.0000  0.0000  0.0000  0.0000  0.0000  0.0000  0.0000  0.0000  0.0000  0.0000  0.0000  0.0000  0.0000  0.0000  0.0000  0.0000  0.0000  0.0000  0.0000  0.0000  0.0000  0.0000  0.0000  0.0000  0.0000  0.0000  0.0000  0.0000  0.0000  0.0000  0.0000  0.0000  0.0000  0.0000  0.0000  0.0000  0.0000  0.0000  0.0000  0.0000  0.0000  0.0000  0.0000  0.0000  0.0000  0.0000  0.0000  0.0014  0.0014  0.0000  0.0000  0.0000  0.0000  0.0000  0.0000  0.0000  0.0000  0.0000  0.0000  0.0000  0.0000  0.0000  0.0000  0.0000  0.0000  0.0000  0.0000  0.0000  0.0000  0.0000  0.0000  0.0000  0.0000  0.0000  0.0000  0.0000
OMP4__GCA_001209405.1   0.2470  0.2159  0.2089  0.2050  0.2524  0.2291  0.2293  0.2152  0.2223  0.2219  0.2295  0.2294  0.2295  0.2249  0.1870  0.1941  0.1936  0.1923  0.1927  0.1909  0.1982  0.1982  0.1807  0.1690  0.1795  0.1767  0.1748  0.1751  0.1729  0.1753  0.1680  0.1681  0.1667  0.1784  0.1834  0.1862  0.1859  0.1862  0.1653  0.1704  0.1703  0.1705  0.1675  0.1746  0.1650  0.1745  0.1760  0.1770  0.1770  0.1828  0.0918  0.0918  0.0917  0.0872  0.0872  0.0856  0.0856  0.0972  0.0970  0.1008  0.0131  0.0282  0.0282  0.0057  0.0057  0.0057  0.0057  0.0057  0.0057  0.0057  0.0057  0.0057  0.0057  0.0057  0.0043  0.0057  0.0057  0.0043  0.0057  0.0057  0.0057  0.0029  0.0029  0.0014  0.0014  0.0014  0.0014  0.0014  0.0014  0.0014  0.0014  0.0014  0.0014  0.0014  0.0014  0.0014  0.0029  0.0029  0.0029  0.0029  0.0029  0.0029  0.0014  0.0014  0.0014  0.0014  0.0014  0.0014  0.0000  0.0000  0.0014  0.0014  0.0000  0.0000  0.0000  0.0000  0.0000  0.0000  0.0000  0.0000  0.0014  0.0014  0.0014  0.0014  0.0014  0.0000  0.0000  0.0000  0.0000  0.0000  0.0000  0.0000  0.0000  0.0000  0.0000  0.0000  0.0000  0.0000  0.0000  0.0000  0.0000  0.0000  0.0000  0.0000  0.0000  0.0000  0.0000  0.0000  0.0000  0.0000  0.0000  0.0000  0.0000  0.0000  0.0000  0.0000  0.0000  0.0000  0.0000  0.0000  0.0000  0.0000  0.0000  0.0000  0.0000  0.0000  0.0000  0.0000  0.0000  0.0000  0.0000  0.0000  0.0000  0.0000  0.0000  0.0000  0.0000  0.0000  0.0000  0.0000  0.0000  0.0000  0.0000  0.0000  0.0000  0.0000  0.0000  0.0000  0.0000  0.0000  0.0000  0.0000  0.0000  0.0000  0.0000  0.0000  0.0000  0.0000  0.0000  0.0000  0.0000  0.0000  0.0000  0.0000  0.0000  0.0000  0.0000  0.0000  0.0000  0.0000  0.0000  0.0000  0.0000  0.0000  0.0000  0.0000  0.0000  0.0000  0.0000  0.0000  0.0000  0.0000  0.0000  0.0000  0.0000  0.0000  0.0000  0.0000  0.0000  0.0000  0.0000  0.0000  0.0000  0.0000  0.0000  0.0000  0.0000  0.0000  0.0000  0.0000  0.0000  0.0000  0.0000  0.0000  0.0000  0.0000  0.0000  0.0000  0.0000  0.0000  0.0000  0.0000  0.0000  0.0000  0.0000  0.0000  0.0000  0.0000  0.0000  0.0000  0.0000  0.0000  0.0000  0.0000  0.0000  0.0000  0.0000  0.0000  0.0000  0.0000  0.0014  0.0014  0.0000  0.0000  0.0000  0.0000  0.0000  0.0000  0.0000  0.0000  0.0000  0.0000  0.0000  0.0000  0.0000  0.0000  0.0000  0.0000  0.0000  0.0000  0.0000  0.0000  0.0000  0.0000  0.0000  0.0000  0.0000  0.0000  0.0000  0.0000
OMP4__GCA_001208545.1   0.2470  0.2159  0.2089  0.2050  0.2524  0.2291  0.2293  0.2152  0.2223  0.2219  0.2295  0.2294  0.2295  0.2249  0.1870  0.1941  0.1936  0.1923  0.1927  0.1909  0.1982  0.1982  0.1807  0.1690  0.1795  0.1767  0.1748  0.1751  0.1729  0.1753  0.1680  0.1681  0.1667  0.1784  0.1834  0.1862  0.1859  0.1862  0.1653  0.1704  0.1703  0.1705  0.1675  0.1746  0.1650  0.1745  0.1760  0.1770  0.1770  0.1828  0.0918  0.0918  0.0917  0.0872  0.0872  0.0856  0.0856  0.0972  0.0970  0.1008  0.0131  0.0282  0.0282  0.0057  0.0057  0.0057  0.0057  0.0057  0.0057  0.0057  0.0057  0.0057  0.0057  0.0057  0.0043  0.0057  0.0057  0.0043  0.0057  0.0057  0.0057  0.0029  0.0029  0.0014  0.0014  0.0014  0.0014  0.0014  0.0014  0.0014  0.0014  0.0014  0.0014  0.0014  0.0014  0.0014  0.0029  0.0029  0.0029  0.0029  0.0029  0.0029  0.0014  0.0014  0.0014  0.0014  0.0014  0.0014  0.0000  0.0000  0.0014  0.0014  0.0000  0.0000  0.0000  0.0000  0.0000  0.0000  0.0000  0.0000  0.0014  0.0014  0.0014  0.0014  0.0014  0.0000  0.0000  0.0000  0.0000  0.0000  0.0000  0.0000  0.0000  0.0000  0.0000  0.0000  0.0000  0.0000  0.0000  0.0000  0.0000  0.0000  0.0000  0.0000  0.0000  0.0000  0.0000  0.0000  0.0000  0.0000  0.0000  0.0000  0.0000  0.0000  0.0000  0.0000  0.0000  0.0000  0.0000  0.0000  0.0000  0.0000  0.0000  0.0000  0.0000  0.0000  0.0000  0.0000  0.0000  0.0000  0.0000  0.0000  0.0000  0.0000  0.0000  0.0000  0.0000  0.0000  0.0000  0.0000  0.0000  0.0000  0.0000  0.0000  0.0000  0.0000  0.0000  0.0000  0.0000  0.0000  0.0000  0.0000  0.0000  0.0000  0.0000  0.0000  0.0000  0.0000  0.0000  0.0000  0.0000  0.0000  0.0000  0.0000  0.0000  0.0000  0.0000  0.0000  0.0000  0.0000  0.0000  0.0000  0.0000  0.0000  0.0000  0.0000  0.0000  0.0000  0.0000  0.0000  0.0000  0.0000  0.0000  0.0000  0.0000  0.0000  0.0000  0.0000  0.0000  0.0000  0.0000  0.0000  0.0000  0.0000  0.0000  0.0000  0.0000  0.0000  0.0000  0.0000  0.0000  0.0000  0.0000  0.0000  0.0000  0.0000  0.0000  0.0000  0.0000  0.0000  0.0000  0.0000  0.0000  0.0000  0.0000  0.0000  0.0000  0.0000  0.0000  0.0000  0.0000  0.0000  0.0000  0.0000  0.0000  0.0000  0.0000  0.0000  0.0000  0.0000  0.0014  0.0014  0.0000  0.0000  0.0000  0.0000  0.0000  0.0000  0.0000  0.0000  0.0000  0.0000  0.0000  0.0000  0.0000  0.0000  0.0000  0.0000  0.0000  0.0000  0.0000  0.0000  0.0000  0.0000  0.0000  0.0000  0.0000  0.0000  0.0000  0.0000  0.0000
OMP4__GCA_001207675.1   0.2470  0.2159  0.2089  0.2050  0.2524  0.2291  0.2293  0.2152  0.2223  0.2219  0.2295  0.2294  0.2295  0.2249  0.1870  0.1941  0.1936  0.1923  0.1927  0.1909  0.1982  0.1982  0.1807  0.1690  0.1795  0.1767  0.1748  0.1751  0.1729  0.1753  0.1680  0.1681  0.1667  0.1784  0.1834  0.1862  0.1859  0.1862  0.1653  0.1704  0.1703  0.1705  0.1675  0.1746  0.1650  0.1745  0.1760  0.1770  0.1770  0.1828  0.0918  0.0918  0.0917  0.0872  0.0872  0.0856  0.0856  0.0972  0.0970  0.1008  0.0131  0.0282  0.0282  0.0057  0.0057  0.0057  0.0057  0.0057  0.0057  0.0057  0.0057  0.0057  0.0057  0.0057  0.0043  0.0057  0.0057  0.0043  0.0057  0.0057  0.0057  0.0029  0.0029  0.0014  0.0014  0.0014  0.0014  0.0014  0.0014  0.0014  0.0014  0.0014  0.0014  0.0014  0.0014  0.0014  0.0029  0.0029  0.0029  0.0029  0.0029  0.0029  0.0014  0.0014  0.0014  0.0014  0.0014  0.0014  0.0000  0.0000  0.0014  0.0014  0.0000  0.0000  0.0000  0.0000  0.0000  0.0000  0.0000  0.0000  0.0014  0.0014  0.0014  0.0014  0.0014  0.0000  0.0000  0.0000  0.0000  0.0000  0.0000  0.0000  0.0000  0.0000  0.0000  0.0000  0.0000  0.0000  0.0000  0.0000  0.0000  0.0000  0.0000  0.0000  0.0000  0.0000  0.0000  0.0000  0.0000  0.0000  0.0000  0.0000  0.0000  0.0000  0.0000  0.0000  0.0000  0.0000  0.0000  0.0000  0.0000  0.0000  0.0000  0.0000  0.0000  0.0000  0.0000  0.0000  0.0000  0.0000  0.0000  0.0000  0.0000  0.0000  0.0000  0.0000  0.0000  0.0000  0.0000  0.0000  0.0000  0.0000  0.0000  0.0000  0.0000  0.0000  0.0000  0.0000  0.0000  0.0000  0.0000  0.0000  0.0000  0.0000  0.0000  0.0000  0.0000  0.0000  0.0000  0.0000  0.0000  0.0000  0.0000  0.0000  0.0000  0.0000  0.0000  0.0000  0.0000  0.0000  0.0000  0.0000  0.0000  0.0000  0.0000  0.0000  0.0000  0.0000  0.0000  0.0000  0.0000  0.0000  0.0000  0.0000  0.0000  0.0000  0.0000  0.0000  0.0000  0.0000  0.0000  0.0000  0.0000  0.0000  0.0000  0.0000  0.0000  0.0000  0.0000  0.0000  0.0000  0.0000  0.0000  0.0000  0.0000  0.0000  0.0000  0.0000  0.0000  0.0000  0.0000  0.0000  0.0000  0.0000  0.0000  0.0000  0.0000  0.0000  0.0000  0.0000  0.0000  0.0000  0.0000  0.0000  0.0000  0.0000  0.0000  0.0000  0.0000  0.0000  0.0014  0.0014  0.0000  0.0000  0.0000  0.0000  0.0000  0.0000  0.0000  0.0000  0.0000  0.0000  0.0000  0.0000  0.0000  0.0000  0.0000  0.0000  0.0000  0.0000  0.0000  0.0000  0.0000  0.0000  0.0000  0.0000  0.0000  0.0000  0.0000  0.0000  0.0000  0.0000
OMP4__GCA_001206495.1   0.2470  0.2159  0.2089  0.2050  0.2524  0.2291  0.2293  0.2152  0.2223  0.2219  0.2295  0.2294  0.2295  0.2249  0.1870  0.1941  0.1936  0.1923  0.1927  0.1909  0.1982  0.1982  0.1807  0.1690  0.1795  0.1767  0.1748  0.1751  0.1729  0.1753  0.1680  0.1681  0.1667  0.1784  0.1834  0.1862  0.1859  0.1862  0.1653  0.1704  0.1703  0.1705  0.1675  0.1746  0.1650  0.1745  0.1760  0.1770  0.1770  0.1828  0.0918  0.0918  0.0917  0.0872  0.0872  0.0856  0.0856  0.0972  0.0970  0.1008  0.0131  0.0282  0.0282  0.0057  0.0057  0.0057  0.0057  0.0057  0.0057  0.0057  0.0057  0.0057  0.0057  0.0057  0.0043  0.0057  0.0057  0.0043  0.0057  0.0057  0.0057  0.0029  0.0029  0.0014  0.0014  0.0014  0.0014  0.0014  0.0014  0.0014  0.0014  0.0014  0.0014  0.0014  0.0014  0.0014  0.0029  0.0029  0.0029  0.0029  0.0029  0.0029  0.0014  0.0014  0.0014  0.0014  0.0014  0.0014  0.0000  0.0000  0.0014  0.0014  0.0000  0.0000  0.0000  0.0000  0.0000  0.0000  0.0000  0.0000  0.0014  0.0014  0.0014  0.0014  0.0014  0.0000  0.0000  0.0000  0.0000  0.0000  0.0000  0.0000  0.0000  0.0000  0.0000  0.0000  0.0000  0.0000  0.0000  0.0000  0.0000  0.0000  0.0000  0.0000  0.0000  0.0000  0.0000  0.0000  0.0000  0.0000  0.0000  0.0000  0.0000  0.0000  0.0000  0.0000  0.0000  0.0000  0.0000  0.0000  0.0000  0.0000  0.0000  0.0000  0.0000  0.0000  0.0000  0.0000  0.0000  0.0000  0.0000  0.0000  0.0000  0.0000  0.0000  0.0000  0.0000  0.0000  0.0000  0.0000  0.0000  0.0000  0.0000  0.0000  0.0000  0.0000  0.0000  0.0000  0.0000  0.0000  0.0000  0.0000  0.0000  0.0000  0.0000  0.0000  0.0000  0.0000  0.0000  0.0000  0.0000  0.0000  0.0000  0.0000  0.0000  0.0000  0.0000  0.0000  0.0000  0.0000  0.0000  0.0000  0.0000  0.0000  0.0000  0.0000  0.0000  0.0000  0.0000  0.0000  0.0000  0.0000  0.0000  0.0000  0.0000  0.0000  0.0000  0.0000  0.0000  0.0000  0.0000  0.0000  0.0000  0.0000  0.0000  0.0000  0.0000  0.0000  0.0000  0.0000  0.0000  0.0000  0.0000  0.0000  0.0000  0.0000  0.0000  0.0000  0.0000  0.0000  0.0000  0.0000  0.0000  0.0000  0.0000  0.0000  0.0000  0.0000  0.0000  0.0000  0.0000  0.0000  0.0000  0.0000  0.0000  0.0000  0.0000  0.0000  0.0000  0.0000  0.0014  0.0014  0.0000  0.0000  0.0000  0.0000  0.0000  0.0000  0.0000  0.0000  0.0000  0.0000  0.0000  0.0000  0.0000  0.0000  0.0000  0.0000  0.0000  0.0000  0.0000  0.0000  0.0000  0.0000  0.0000  0.0000  0.0000  0.0000  0.0000  0.0000  0.0000  0.0000  0.0000
OMP4__GCA_001200935.1   0.2470  0.2158  0.2089  0.2050  0.2524  0.2290  0.2293  0.2151  0.2222  0.2218  0.2294  0.2293  0.2294  0.2248  0.1870  0.1940  0.1937  0.1924  0.1927  0.1910  0.1983  0.1983  0.1806  0.1690  0.1795  0.1767  0.1748  0.1751  0.1729  0.1753  0.1680  0.1680  0.1667  0.1784  0.1834  0.1861  0.1859  0.1861  0.1653  0.1704  0.1703  0.1704  0.1675  0.1746  0.1651  0.1746  0.1759  0.1769  0.1769  0.1828  0.0918  0.0918  0.0917  0.0871  0.0871  0.0855  0.0855  0.0973  0.0971  0.1009  0.0131  0.0282  0.0282  0.0057  0.0057  0.0057  0.0057  0.0057  0.0057  0.0057  0.0057  0.0057  0.0057  0.0057  0.0043  0.0057  0.0057  0.0043  0.0057  0.0057  0.0057  0.0029  0.0029  0.0014  0.0014  0.0014  0.0014  0.0014  0.0014  0.0014  0.0014  0.0014  0.0014  0.0014  0.0014  0.0014  0.0029  0.0029  0.0029  0.0029  0.0029  0.0029  0.0014  0.0014  0.0014  0.0014  0.0014  0.0014  0.0000  0.0000  0.0014  0.0014  0.0000  0.0000  0.0000  0.0000  0.0000  0.0000  0.0000  0.0000  0.0014  0.0014  0.0014  0.0014  0.0014  0.0000  0.0000  0.0000  0.0000  0.0000  0.0000  0.0000  0.0000  0.0000  0.0000  0.0000  0.0000  0.0000  0.0000  0.0000  0.0000  0.0000  0.0000  0.0000  0.0000  0.0000  0.0000  0.0000  0.0000  0.0000  0.0000  0.0000  0.0000  0.0000  0.0000  0.0000  0.0000  0.0000  0.0000  0.0000  0.0000  0.0000  0.0000  0.0000  0.0000  0.0000  0.0000  0.0000  0.0000  0.0000  0.0000  0.0000  0.0000  0.0000  0.0000  0.0000  0.0000  0.0000  0.0000  0.0000  0.0000  0.0000  0.0000  0.0000  0.0000  0.0000  0.0000  0.0000  0.0000  0.0000  0.0000  0.0000  0.0000  0.0000  0.0000  0.0000  0.0000  0.0000  0.0000  0.0000  0.0000  0.0000  0.0000  0.0000  0.0000  0.0000  0.0000  0.0000  0.0000  0.0000  0.0000  0.0000  0.0000  0.0000  0.0000  0.0000  0.0000  0.0000  0.0000  0.0000  0.0000  0.0000  0.0000  0.0000  0.0000  0.0000  0.0000  0.0000  0.0000  0.0000  0.0000  0.0000  0.0000  0.0000  0.0000  0.0000  0.0000  0.0000  0.0000  0.0000  0.0000  0.0000  0.0000  0.0000  0.0000  0.0000  0.0000  0.0000  0.0000  0.0000  0.0000  0.0000  0.0000  0.0000  0.0000  0.0000  0.0000  0.0000  0.0000  0.0000  0.0000  0.0000  0.0000  0.0000  0.0000  0.0000  0.0000  0.0000  0.0000  0.0000  0.0014  0.0014  0.0000  0.0000  0.0000  0.0000  0.0000  0.0000  0.0000  0.0000  0.0000  0.0000  0.0000  0.0000  0.0000  0.0000  0.0000  0.0000  0.0000  0.0000  0.0000  0.0000  0.0000  0.0000  0.0000  0.0000  0.0000  0.0000  0.0000  0.0000  0.0000  0.0000  0.0000  0.0000
OMP4__GCA_001200615.1   0.2470  0.2159  0.2089  0.2050  0.2524  0.2291  0.2293  0.2152  0.2223  0.2219  0.2295  0.2294  0.2295  0.2249  0.1870  0.1941  0.1936  0.1923  0.1927  0.1909  0.1982  0.1982  0.1807  0.1690  0.1795  0.1767  0.1748  0.1751  0.1729  0.1753  0.1680  0.1681  0.1667  0.1784  0.1834  0.1862  0.1859  0.1862  0.1653  0.1704  0.1703  0.1705  0.1675  0.1746  0.1650  0.1745  0.1760  0.1770  0.1770  0.1828  0.0918  0.0918  0.0917  0.0872  0.0872  0.0856  0.0856  0.0972  0.0970  0.1008  0.0131  0.0282  0.0282  0.0057  0.0057  0.0057  0.0057  0.0057  0.0057  0.0057  0.0057  0.0057  0.0057  0.0057  0.0043  0.0057  0.0057  0.0043  0.0057  0.0057  0.0057  0.0029  0.0029  0.0014  0.0014  0.0014  0.0014  0.0014  0.0014  0.0014  0.0014  0.0014  0.0014  0.0014  0.0014  0.0014  0.0029  0.0029  0.0029  0.0029  0.0029  0.0029  0.0014  0.0014  0.0014  0.0014  0.0014  0.0014  0.0000  0.0000  0.0014  0.0014  0.0000  0.0000  0.0000  0.0000  0.0000  0.0000  0.0000  0.0000  0.0014  0.0014  0.0014  0.0014  0.0014  0.0000  0.0000  0.0000  0.0000  0.0000  0.0000  0.0000  0.0000  0.0000  0.0000  0.0000  0.0000  0.0000  0.0000  0.0000  0.0000  0.0000  0.0000  0.0000  0.0000  0.0000  0.0000  0.0000  0.0000  0.0000  0.0000  0.0000  0.0000  0.0000  0.0000  0.0000  0.0000  0.0000  0.0000  0.0000  0.0000  0.0000  0.0000  0.0000  0.0000  0.0000  0.0000  0.0000  0.0000  0.0000  0.0000  0.0000  0.0000  0.0000  0.0000  0.0000  0.0000  0.0000  0.0000  0.0000  0.0000  0.0000  0.0000  0.0000  0.0000  0.0000  0.0000  0.0000  0.0000  0.0000  0.0000  0.0000  0.0000  0.0000  0.0000  0.0000  0.0000  0.0000  0.0000  0.0000  0.0000  0.0000  0.0000  0.0000  0.0000  0.0000  0.0000  0.0000  0.0000  0.0000  0.0000  0.0000  0.0000  0.0000  0.0000  0.0000  0.0000  0.0000  0.0000  0.0000  0.0000  0.0000  0.0000  0.0000  0.0000  0.0000  0.0000  0.0000  0.0000  0.0000  0.0000  0.0000  0.0000  0.0000  0.0000  0.0000  0.0000  0.0000  0.0000  0.0000  0.0000  0.0000  0.0000  0.0000  0.0000  0.0000  0.0000  0.0000  0.0000  0.0000  0.0000  0.0000  0.0000  0.0000  0.0000  0.0000  0.0000  0.0000  0.0000  0.0000  0.0000  0.0000  0.0000  0.0000  0.0000  0.0000  0.0000  0.0000  0.0000  0.0000  0.0014  0.0014  0.0000  0.0000  0.0000  0.0000  0.0000  0.0000  0.0000  0.0000  0.0000  0.0000  0.0000  0.0000  0.0000  0.0000  0.0000  0.0000  0.0000  0.0000  0.0000  0.0000  0.0000  0.0000  0.0000  0.0000  0.0000  0.0000  0.0000  0.0000  0.0000  0.0000  0.0000  0.0000  0.0000
OMP4__GCA_001199815.1   0.2470  0.2158  0.2089  0.2050  0.2524  0.2290  0.2293  0.2151  0.2222  0.2218  0.2294  0.2293  0.2294  0.2248  0.1870  0.1940  0.1937  0.1924  0.1927  0.1910  0.1983  0.1983  0.1806  0.1690  0.1795  0.1767  0.1748  0.1751  0.1729  0.1753  0.1680  0.1680  0.1667  0.1784  0.1834  0.1861  0.1859  0.1861  0.1653  0.1704  0.1703  0.1704  0.1675  0.1746  0.1651  0.1746  0.1759  0.1769  0.1769  0.1828  0.0918  0.0918  0.0917  0.0871  0.0871  0.0855  0.0855  0.0973  0.0971  0.1009  0.0131  0.0282  0.0282  0.0057  0.0057  0.0057  0.0057  0.0057  0.0057  0.0057  0.0057  0.0057  0.0057  0.0057  0.0043  0.0057  0.0057  0.0043  0.0057  0.0057  0.0057  0.0029  0.0029  0.0014  0.0014  0.0014  0.0014  0.0014  0.0014  0.0014  0.0014  0.0014  0.0014  0.0014  0.0014  0.0014  0.0029  0.0029  0.0029  0.0029  0.0029  0.0029  0.0014  0.0014  0.0014  0.0014  0.0014  0.0014  0.0000  0.0000  0.0014  0.0014  0.0000  0.0000  0.0000  0.0000  0.0000  0.0000  0.0000  0.0000  0.0014  0.0014  0.0014  0.0014  0.0014  0.0000  0.0000  0.0000  0.0000  0.0000  0.0000  0.0000  0.0000  0.0000  0.0000  0.0000  0.0000  0.0000  0.0000  0.0000  0.0000  0.0000  0.0000  0.0000  0.0000  0.0000  0.0000  0.0000  0.0000  0.0000  0.0000  0.0000  0.0000  0.0000  0.0000  0.0000  0.0000  0.0000  0.0000  0.0000  0.0000  0.0000  0.0000  0.0000  0.0000  0.0000  0.0000  0.0000  0.0000  0.0000  0.0000  0.0000  0.0000  0.0000  0.0000  0.0000  0.0000  0.0000  0.0000  0.0000  0.0000  0.0000  0.0000  0.0000  0.0000  0.0000  0.0000  0.0000  0.0000  0.0000  0.0000  0.0000  0.0000  0.0000  0.0000  0.0000  0.0000  0.0000  0.0000  0.0000  0.0000  0.0000  0.0000  0.0000  0.0000  0.0000  0.0000  0.0000  0.0000  0.0000  0.0000  0.0000  0.0000  0.0000  0.0000  0.0000  0.0000  0.0000  0.0000  0.0000  0.0000  0.0000  0.0000  0.0000  0.0000  0.0000  0.0000  0.0000  0.0000  0.0000  0.0000  0.0000  0.0000  0.0000  0.0000  0.0000  0.0000  0.0000  0.0000  0.0000  0.0000  0.0000  0.0000  0.0000  0.0000  0.0000  0.0000  0.0000  0.0000  0.0000  0.0000  0.0000  0.0000  0.0000  0.0000  0.0000  0.0000  0.0000  0.0000  0.0000  0.0000  0.0000  0.0000  0.0000  0.0000  0.0000  0.0000  0.0000  0.0000  0.0000  0.0014  0.0014  0.0000  0.0000  0.0000  0.0000  0.0000  0.0000  0.0000  0.0000  0.0000  0.0000  0.0000  0.0000  0.0000  0.0000  0.0000  0.0000  0.0000  0.0000  0.0000  0.0000  0.0000  0.0000  0.0000  0.0000  0.0000  0.0000  0.0000  0.0000  0.0000  0.0000  0.0000  0.0000  0.0000  0.0000
OMP4__GCA_001199695.1   0.2470  0.2159  0.2089  0.2050  0.2524  0.2291  0.2293  0.2152  0.2223  0.2219  0.2295  0.2294  0.2295  0.2249  0.1870  0.1941  0.1936  0.1923  0.1927  0.1909  0.1982  0.1982  0.1807  0.1690  0.1795  0.1767  0.1748  0.1751  0.1729  0.1753  0.1680  0.1681  0.1667  0.1784  0.1834  0.1862  0.1859  0.1862  0.1653  0.1704  0.1703  0.1705  0.1675  0.1746  0.1650  0.1745  0.1760  0.1770  0.1770  0.1828  0.0918  0.0918  0.0917  0.0872  0.0872  0.0856  0.0856  0.0972  0.0970  0.1008  0.0131  0.0282  0.0282  0.0057  0.0057  0.0057  0.0057  0.0057  0.0057  0.0057  0.0057  0.0057  0.0057  0.0057  0.0043  0.0057  0.0057  0.0043  0.0057  0.0057  0.0057  0.0029  0.0029  0.0014  0.0014  0.0014  0.0014  0.0014  0.0014  0.0014  0.0014  0.0014  0.0014  0.0014  0.0014  0.0014  0.0029  0.0029  0.0029  0.0029  0.0029  0.0029  0.0014  0.0014  0.0014  0.0014  0.0014  0.0014  0.0000  0.0000  0.0014  0.0014  0.0000  0.0000  0.0000  0.0000  0.0000  0.0000  0.0000  0.0000  0.0014  0.0014  0.0014  0.0014  0.0014  0.0000  0.0000  0.0000  0.0000  0.0000  0.0000  0.0000  0.0000  0.0000  0.0000  0.0000  0.0000  0.0000  0.0000  0.0000  0.0000  0.0000  0.0000  0.0000  0.0000  0.0000  0.0000  0.0000  0.0000  0.0000  0.0000  0.0000  0.0000  0.0000  0.0000  0.0000  0.0000  0.0000  0.0000  0.0000  0.0000  0.0000  0.0000  0.0000  0.0000  0.0000  0.0000  0.0000  0.0000  0.0000  0.0000  0.0000  0.0000  0.0000  0.0000  0.0000  0.0000  0.0000  0.0000  0.0000  0.0000  0.0000  0.0000  0.0000  0.0000  0.0000  0.0000  0.0000  0.0000  0.0000  0.0000  0.0000  0.0000  0.0000  0.0000  0.0000  0.0000  0.0000  0.0000  0.0000  0.0000  0.0000  0.0000  0.0000  0.0000  0.0000  0.0000  0.0000  0.0000  0.0000  0.0000  0.0000  0.0000  0.0000  0.0000  0.0000  0.0000  0.0000  0.0000  0.0000  0.0000  0.0000  0.0000  0.0000  0.0000  0.0000  0.0000  0.0000  0.0000  0.0000  0.0000  0.0000  0.0000  0.0000  0.0000  0.0000  0.0000  0.0000  0.0000  0.0000  0.0000  0.0000  0.0000  0.0000  0.0000  0.0000  0.0000  0.0000  0.0000  0.0000  0.0000  0.0000  0.0000  0.0000  0.0000  0.0000  0.0000  0.0000  0.0000  0.0000  0.0000  0.0000  0.0000  0.0000  0.0000  0.0000  0.0000  0.0000  0.0000  0.0000  0.0014  0.0014  0.0000  0.0000  0.0000  0.0000  0.0000  0.0000  0.0000  0.0000  0.0000  0.0000  0.0000  0.0000  0.0000  0.0000  0.0000  0.0000  0.0000  0.0000  0.0000  0.0000  0.0000  0.0000  0.0000  0.0000  0.0000  0.0000  0.0000  0.0000  0.0000  0.0000  0.0000  0.0000  0.0000  0.0000  0.0000
OMP4__GCA_001197795.1   0.2471  0.2161  0.2088  0.2051  0.2524  0.2291  0.2294  0.2153  0.2224  0.2220  0.2295  0.2295  0.2295  0.2250  0.1870  0.1941  0.1937  0.1924  0.1928  0.1910  0.1983  0.1983  0.1807  0.1691  0.1796  0.1768  0.1749  0.1751  0.1730  0.1754  0.1681  0.1681  0.1668  0.1784  0.1834  0.1863  0.1860  0.1863  0.1653  0.1705  0.1704  0.1705  0.1676  0.1746  0.1651  0.1746  0.1760  0.1771  0.1771  0.1829  0.0918  0.0918  0.0917  0.0872  0.0872  0.0856  0.0856  0.0973  0.0971  0.1009  0.0131  0.0282  0.0282  0.0057  0.0057  0.0057  0.0057  0.0057  0.0057  0.0057  0.0057  0.0057  0.0057  0.0057  0.0043  0.0057  0.0057  0.0043  0.0057  0.0057  0.0057  0.0029  0.0029  0.0014  0.0014  0.0014  0.0014  0.0014  0.0014  0.0014  0.0014  0.0014  0.0014  0.0014  0.0014  0.0014  0.0029  0.0029  0.0029  0.0029  0.0029  0.0029  0.0014  0.0014  0.0014  0.0014  0.0014  0.0014  0.0000  0.0000  0.0014  0.0014  0.0000  0.0000  0.0000  0.0000  0.0000  0.0000  0.0000  0.0000  0.0014  0.0014  0.0014  0.0014  0.0014  0.0000  0.0000  0.0000  0.0000  0.0000  0.0000  0.0000  0.0000  0.0000  0.0000  0.0000  0.0000  0.0000  0.0000  0.0000  0.0000  0.0000  0.0000  0.0000  0.0000  0.0000  0.0000  0.0000  0.0000  0.0000  0.0000  0.0000  0.0000  0.0000  0.0000  0.0000  0.0000  0.0000  0.0000  0.0000  0.0000  0.0000  0.0000  0.0000  0.0000  0.0000  0.0000  0.0000  0.0000  0.0000  0.0000  0.0000  0.0000  0.0000  0.0000  0.0000  0.0000  0.0000  0.0000  0.0000  0.0000  0.0000  0.0000  0.0000  0.0000  0.0000  0.0000  0.0000  0.0000  0.0000  0.0000  0.0000  0.0000  0.0000  0.0000  0.0000  0.0000  0.0000  0.0000  0.0000  0.0000  0.0000  0.0000  0.0000  0.0000  0.0000  0.0000  0.0000  0.0000  0.0000  0.0000  0.0000  0.0000  0.0000  0.0000  0.0000  0.0000  0.0000  0.0000  0.0000  0.0000  0.0000  0.0000  0.0000  0.0000  0.0000  0.0000  0.0000  0.0000  0.0000  0.0000  0.0000  0.0000  0.0000  0.0000  0.0000  0.0000  0.0000  0.0000  0.0000  0.0000  0.0000  0.0000  0.0000  0.0000  0.0000  0.0000  0.0000  0.0000  0.0000  0.0000  0.0000  0.0000  0.0000  0.0000  0.0000  0.0000  0.0000  0.0000  0.0000  0.0000  0.0000  0.0000  0.0000  0.0000  0.0000  0.0000  0.0000  0.0000  0.0000  0.0014  0.0014  0.0000  0.0000  0.0000  0.0000  0.0000  0.0000  0.0000  0.0000  0.0000  0.0000  0.0000  0.0000  0.0000  0.0000  0.0000  0.0000  0.0000  0.0000  0.0000  0.0000  0.0000  0.0000  0.0000  0.0000  0.0000  0.0000  0.0000  0.0000  0.0000  0.0000  0.0000  0.0000  0.0000  0.0000  0.0000  0.0000
OMP4__GCA_001196775.1   0.2470  0.2158  0.2089  0.2050  0.2524  0.2290  0.2293  0.2151  0.2222  0.2218  0.2294  0.2293  0.2294  0.2248  0.1870  0.1940  0.1937  0.1924  0.1927  0.1910  0.1983  0.1983  0.1806  0.1690  0.1795  0.1767  0.1748  0.1751  0.1729  0.1753  0.1680  0.1680  0.1667  0.1784  0.1834  0.1861  0.1859  0.1861  0.1653  0.1704  0.1703  0.1704  0.1675  0.1746  0.1651  0.1746  0.1759  0.1769  0.1769  0.1828  0.0918  0.0918  0.0917  0.0871  0.0871  0.0855  0.0855  0.0973  0.0971  0.1009  0.0131  0.0282  0.0282  0.0057  0.0057  0.0057  0.0057  0.0057  0.0057  0.0057  0.0057  0.0057  0.0057  0.0057  0.0043  0.0057  0.0057  0.0043  0.0057  0.0057  0.0057  0.0029  0.0029  0.0014  0.0014  0.0014  0.0014  0.0014  0.0014  0.0014  0.0014  0.0014  0.0014  0.0014  0.0014  0.0014  0.0029  0.0029  0.0029  0.0029  0.0029  0.0029  0.0014  0.0014  0.0014  0.0014  0.0014  0.0014  0.0000  0.0000  0.0014  0.0014  0.0000  0.0000  0.0000  0.0000  0.0000  0.0000  0.0000  0.0000  0.0014  0.0014  0.0014  0.0014  0.0014  0.0000  0.0000  0.0000  0.0000  0.0000  0.0000  0.0000  0.0000  0.0000  0.0000  0.0000  0.0000  0.0000  0.0000  0.0000  0.0000  0.0000  0.0000  0.0000  0.0000  0.0000  0.0000  0.0000  0.0000  0.0000  0.0000  0.0000  0.0000  0.0000  0.0000  0.0000  0.0000  0.0000  0.0000  0.0000  0.0000  0.0000  0.0000  0.0000  0.0000  0.0000  0.0000  0.0000  0.0000  0.0000  0.0000  0.0000  0.0000  0.0000  0.0000  0.0000  0.0000  0.0000  0.0000  0.0000  0.0000  0.0000  0.0000  0.0000  0.0000  0.0000  0.0000  0.0000  0.0000  0.0000  0.0000  0.0000  0.0000  0.0000  0.0000  0.0000  0.0000  0.0000  0.0000  0.0000  0.0000  0.0000  0.0000  0.0000  0.0000  0.0000  0.0000  0.0000  0.0000  0.0000  0.0000  0.0000  0.0000  0.0000  0.0000  0.0000  0.0000  0.0000  0.0000  0.0000  0.0000  0.0000  0.0000  0.0000  0.0000  0.0000  0.0000  0.0000  0.0000  0.0000  0.0000  0.0000  0.0000  0.0000  0.0000  0.0000  0.0000  0.0000  0.0000  0.0000  0.0000  0.0000  0.0000  0.0000  0.0000  0.0000  0.0000  0.0000  0.0000  0.0000  0.0000  0.0000  0.0000  0.0000  0.0000  0.0000  0.0000  0.0000  0.0000  0.0000  0.0000  0.0000  0.0000  0.0000  0.0000  0.0000  0.0000  0.0000  0.0000  0.0000  0.0014  0.0014  0.0000  0.0000  0.0000  0.0000  0.0000  0.0000  0.0000  0.0000  0.0000  0.0000  0.0000  0.0000  0.0000  0.0000  0.0000  0.0000  0.0000  0.0000  0.0000  0.0000  0.0000  0.0000  0.0000  0.0000  0.0000  0.0000  0.0000  0.0000  0.0000  0.0000  0.0000  0.0000  0.0000  0.0000  0.0000  0.0000  0.0000
OMP4__GCA_001196125.1   0.2470  0.2159  0.2089  0.2050  0.2524  0.2291  0.2293  0.2152  0.2223  0.2219  0.2295  0.2294  0.2295  0.2249  0.1870  0.1941  0.1936  0.1923  0.1927  0.1909  0.1982  0.1982  0.1807  0.1690  0.1795  0.1767  0.1748  0.1751  0.1729  0.1753  0.1680  0.1681  0.1667  0.1784  0.1834  0.1862  0.1859  0.1862  0.1653  0.1704  0.1703  0.1705  0.1675  0.1746  0.1650  0.1745  0.1760  0.1770  0.1770  0.1828  0.0918  0.0918  0.0917  0.0872  0.0872  0.0856  0.0856  0.0972  0.0970  0.1008  0.0131  0.0282  0.0282  0.0057  0.0057  0.0057  0.0057  0.0057  0.0057  0.0057  0.0057  0.0057  0.0057  0.0057  0.0043  0.0057  0.0057  0.0043  0.0057  0.0057  0.0057  0.0029  0.0029  0.0014  0.0014  0.0014  0.0014  0.0014  0.0014  0.0014  0.0014  0.0014  0.0014  0.0014  0.0014  0.0014  0.0029  0.0029  0.0029  0.0029  0.0029  0.0029  0.0014  0.0014  0.0014  0.0014  0.0014  0.0014  0.0000  0.0000  0.0014  0.0014  0.0000  0.0000  0.0000  0.0000  0.0000  0.0000  0.0000  0.0000  0.0014  0.0014  0.0014  0.0014  0.0014  0.0000  0.0000  0.0000  0.0000  0.0000  0.0000  0.0000  0.0000  0.0000  0.0000  0.0000  0.0000  0.0000  0.0000  0.0000  0.0000  0.0000  0.0000  0.0000  0.0000  0.0000  0.0000  0.0000  0.0000  0.0000  0.0000  0.0000  0.0000  0.0000  0.0000  0.0000  0.0000  0.0000  0.0000  0.0000  0.0000  0.0000  0.0000  0.0000  0.0000  0.0000  0.0000  0.0000  0.0000  0.0000  0.0000  0.0000  0.0000  0.0000  0.0000  0.0000  0.0000  0.0000  0.0000  0.0000  0.0000  0.0000  0.0000  0.0000  0.0000  0.0000  0.0000  0.0000  0.0000  0.0000  0.0000  0.0000  0.0000  0.0000  0.0000  0.0000  0.0000  0.0000  0.0000  0.0000  0.0000  0.0000  0.0000  0.0000  0.0000  0.0000  0.0000  0.0000  0.0000  0.0000  0.0000  0.0000  0.0000  0.0000  0.0000  0.0000  0.0000  0.0000  0.0000  0.0000  0.0000  0.0000  0.0000  0.0000  0.0000  0.0000  0.0000  0.0000  0.0000  0.0000  0.0000  0.0000  0.0000  0.0000  0.0000  0.0000  0.0000  0.0000  0.0000  0.0000  0.0000  0.0000  0.0000  0.0000  0.0000  0.0000  0.0000  0.0000  0.0000  0.0000  0.0000  0.0000  0.0000  0.0000  0.0000  0.0000  0.0000  0.0000  0.0000  0.0000  0.0000  0.0000  0.0000  0.0000  0.0000  0.0000  0.0000  0.0000  0.0000  0.0000  0.0014  0.0014  0.0000  0.0000  0.0000  0.0000  0.0000  0.0000  0.0000  0.0000  0.0000  0.0000  0.0000  0.0000  0.0000  0.0000  0.0000  0.0000  0.0000  0.0000  0.0000  0.0000  0.0000  0.0000  0.0000  0.0000  0.0000  0.0000  0.0000  0.0000  0.0000  0.0000  0.0000  0.0000  0.0000  0.0000  0.0000  0.0000  0.0000  0.0000
OMP4__GCA_001194765.1   0.2470  0.2159  0.2089  0.2050  0.2524  0.2291  0.2293  0.2152  0.2223  0.2219  0.2295  0.2294  0.2295  0.2249  0.1870  0.1941  0.1936  0.1923  0.1927  0.1909  0.1982  0.1982  0.1807  0.1690  0.1795  0.1767  0.1748  0.1751  0.1729  0.1753  0.1680  0.1681  0.1667  0.1784  0.1834  0.1862  0.1859  0.1862  0.1653  0.1704  0.1703  0.1705  0.1675  0.1746  0.1650  0.1745  0.1760  0.1770  0.1770  0.1828  0.0918  0.0918  0.0917  0.0872  0.0872  0.0856  0.0856  0.0972  0.0970  0.1008  0.0131  0.0282  0.0282  0.0057  0.0057  0.0057  0.0057  0.0057  0.0057  0.0057  0.0057  0.0057  0.0057  0.0057  0.0043  0.0057  0.0057  0.0043  0.0057  0.0057  0.0057  0.0029  0.0029  0.0014  0.0014  0.0014  0.0014  0.0014  0.0014  0.0014  0.0014  0.0014  0.0014  0.0014  0.0014  0.0014  0.0029  0.0029  0.0029  0.0029  0.0029  0.0029  0.0014  0.0014  0.0014  0.0014  0.0014  0.0014  0.0000  0.0000  0.0014  0.0014  0.0000  0.0000  0.0000  0.0000  0.0000  0.0000  0.0000  0.0000  0.0014  0.0014  0.0014  0.0014  0.0014  0.0000  0.0000  0.0000  0.0000  0.0000  0.0000  0.0000  0.0000  0.0000  0.0000  0.0000  0.0000  0.0000  0.0000  0.0000  0.0000  0.0000  0.0000  0.0000  0.0000  0.0000  0.0000  0.0000  0.0000  0.0000  0.0000  0.0000  0.0000  0.0000  0.0000  0.0000  0.0000  0.0000  0.0000  0.0000  0.0000  0.0000  0.0000  0.0000  0.0000  0.0000  0.0000  0.0000  0.0000  0.0000  0.0000  0.0000  0.0000  0.0000  0.0000  0.0000  0.0000  0.0000  0.0000  0.0000  0.0000  0.0000  0.0000  0.0000  0.0000  0.0000  0.0000  0.0000  0.0000  0.0000  0.0000  0.0000  0.0000  0.0000  0.0000  0.0000  0.0000  0.0000  0.0000  0.0000  0.0000  0.0000  0.0000  0.0000  0.0000  0.0000  0.0000  0.0000  0.0000  0.0000  0.0000  0.0000  0.0000  0.0000  0.0000  0.0000  0.0000  0.0000  0.0000  0.0000  0.0000  0.0000  0.0000  0.0000  0.0000  0.0000  0.0000  0.0000  0.0000  0.0000  0.0000  0.0000  0.0000  0.0000  0.0000  0.0000  0.0000  0.0000  0.0000  0.0000  0.0000  0.0000  0.0000  0.0000  0.0000  0.0000  0.0000  0.0000  0.0000  0.0000  0.0000  0.0000  0.0000  0.0000  0.0000  0.0000  0.0000  0.0000  0.0000  0.0000  0.0000  0.0000  0.0000  0.0000  0.0000  0.0000  0.0000  0.0000  0.0000  0.0000  0.0014  0.0014  0.0000  0.0000  0.0000  0.0000  0.0000  0.0000  0.0000  0.0000  0.0000  0.0000  0.0000  0.0000  0.0000  0.0000  0.0000  0.0000  0.0000  0.0000  0.0000  0.0000  0.0000  0.0000  0.0000  0.0000  0.0000  0.0000  0.0000  0.0000  0.0000  0.0000  0.0000  0.0000  0.0000  0.0000  0.0000  0.0000  0.0000  0.0000  0.0000
OMP4__GCA_001193655.1   0.2471  0.2161  0.2088  0.2050  0.2525  0.2291  0.2294  0.2152  0.2223  0.2219  0.2295  0.2294  0.2295  0.2249  0.1871  0.1941  0.1938  0.1925  0.1927  0.1911  0.1983  0.1983  0.1807  0.1690  0.1796  0.1768  0.1748  0.1752  0.1730  0.1754  0.1680  0.1681  0.1667  0.1785  0.1835  0.1862  0.1859  0.1862  0.1654  0.1704  0.1703  0.1705  0.1675  0.1747  0.1651  0.1746  0.1760  0.1771  0.1771  0.1828  0.0918  0.0918  0.0918  0.0872  0.0872  0.0856  0.0856  0.0974  0.0972  0.1009  0.0131  0.0282  0.0282  0.0057  0.0057  0.0057  0.0057  0.0057  0.0057  0.0057  0.0057  0.0057  0.0057  0.0057  0.0043  0.0057  0.0057  0.0043  0.0057  0.0057  0.0057  0.0029  0.0029  0.0014  0.0014  0.0014  0.0014  0.0014  0.0014  0.0014  0.0014  0.0014  0.0014  0.0014  0.0014  0.0014  0.0029  0.0029  0.0029  0.0029  0.0029  0.0029  0.0014  0.0014  0.0014  0.0014  0.0014  0.0014  0.0000  0.0000  0.0014  0.0014  0.0000  0.0000  0.0000  0.0000  0.0000  0.0000  0.0000  0.0000  0.0014  0.0014  0.0014  0.0014  0.0014  0.0000  0.0000  0.0000  0.0000  0.0000  0.0000  0.0000  0.0000  0.0000  0.0000  0.0000  0.0000  0.0000  0.0000  0.0000  0.0000  0.0000  0.0000  0.0000  0.0000  0.0000  0.0000  0.0000  0.0000  0.0000  0.0000  0.0000  0.0000  0.0000  0.0000  0.0000  0.0000  0.0000  0.0000  0.0000  0.0000  0.0000  0.0000  0.0000  0.0000  0.0000  0.0000  0.0000  0.0000  0.0000  0.0000  0.0000  0.0000  0.0000  0.0000  0.0000  0.0000  0.0000  0.0000  0.0000  0.0000  0.0000  0.0000  0.0000  0.0000  0.0000  0.0000  0.0000  0.0000  0.0000  0.0000  0.0000  0.0000  0.0000  0.0000  0.0000  0.0000  0.0000  0.0000  0.0000  0.0000  0.0000  0.0000  0.0000  0.0000  0.0000  0.0000  0.0000  0.0000  0.0000  0.0000  0.0000  0.0000  0.0000  0.0000  0.0000  0.0000  0.0000  0.0000  0.0000  0.0000  0.0000  0.0000  0.0000  0.0000  0.0000  0.0000  0.0000  0.0000  0.0000  0.0000  0.0000  0.0000  0.0000  0.0000  0.0000  0.0000  0.0000  0.0000  0.0000  0.0000  0.0000  0.0000  0.0000  0.0000  0.0000  0.0000  0.0000  0.0000  0.0000  0.0000  0.0000  0.0000  0.0000  0.0000  0.0000  0.0000  0.0000  0.0000  0.0000  0.0000  0.0000  0.0000  0.0000  0.0000  0.0000  0.0000  0.0000  0.0000  0.0000  0.0014  0.0014  0.0000  0.0000  0.0000  0.0000  0.0000  0.0000  0.0000  0.0000  0.0000  0.0000  0.0000  0.0000  0.0000  0.0000  0.0000  0.0000  0.0000  0.0000  0.0000  0.0000  0.0000  0.0000  0.0000  0.0000  0.0000  0.0000  0.0000  0.0000  0.0000  0.0000  0.0000  0.0000  0.0000  0.0000  0.0000  0.0000  0.0000  0.0000  0.0000  0.0000
[truncated: 631,873 more chars]
