# Supplementary material for: Subfunctionalization influences the expansion of bacterial multidrug antibiotic resistance
Source: BMC Genomics. 2017 Oct 30;18:834. doi: 10.1186/s12864-017-4222-4 (PMC5663151; doi:10.1186/s12864-017-4222-4)
Supplement: Supplementary file 1 — Calculation of synonymous/non-synonymous substitution. (ZIP 34380 kb) [file 12864_2017_4222_MOESM1_ESM.zip › Additional_File_1/OMP/2ML_OMP.dS]

   505
OMP4__GCA_000198775.1 
OMP4__GCA_000236065.1   0.8843
OMP4__GCA_000698555.1   0.8583  0.5349
OMP4__GCA_000818655.1   1.1829  0.5091  0.3733
OMP4__GCA_000729995.1   1.0240  0.8601  0.7925  0.7924
OMP4__GCA_000698595.1   0.8089  0.5901  0.5813  0.6723  0.6031
OMP4__GCA_000751215.1   0.7971  0.5809  0.5893  0.6620  0.5945  0.0035
OMP4__GCA_000402035.1   0.8359  0.6419  0.6429  0.7143  0.7872  0.4150  0.4087
OMP4__GCA_000828875.1   0.7817  0.5461  0.6006  0.6322  0.6205  0.3743  0.3683  0.3212
OMP4__GCA_001278535.1   0.7421  0.5185  0.6078  0.6068  0.6069  0.3751  0.3691  0.2981  0.0688
OMP4__GCA_000256585.3   0.8392  0.4929  0.5969  0.5949  0.6879  0.4079  0.4068  0.3168  0.2409  0.2453
OMP4__GCA_000698575.1   0.8290  0.5001  0.6142  0.6121  0.6793  0.4140  0.4130  0.3223  0.2459  0.2503  0.0081
OMP4__GCA_000773055.1   0.8392  0.4929  0.5969  0.5949  0.6879  0.4079  0.4068  0.3168  0.2409  0.2453  0.0000  0.0081
OMP4__GCA_000648925.1   0.7799  0.5053  0.6225  0.5441  0.6634  0.3732  0.3674  0.2758  0.2573  0.2455  0.2252  0.2202  0.2252
OMP4__GCA_000020045.1   0.9864  0.8024  0.7405  0.8380  0.9080  0.6325  0.6315  0.7397  0.6669  0.6823  0.5855  0.5932  0.5855  0.6543
OMP4__GCA_001319865.1   0.8942  0.6421  0.6626  0.7105  0.8972  0.6385  0.6470  0.7045  0.5477  0.5647  0.5585  0.5658  0.5585  0.5975  0.4035
OMP4__GCA_000519245.1   0.9451  0.7265  0.6965  0.7879  0.8428  0.6356  0.6442  0.6909  0.4958  0.5356  0.5467  0.5539  0.5467  0.5689  0.4094  0.3509
OMP4__GCA_001319905.1   0.9172  0.6228  0.6363  0.6590  0.8850  0.5667  0.5658  0.6039  0.4841  0.5067  0.4487  0.4552  0.4487  0.5583  0.3915  0.3362  0.3522
OMP4__GCA_000739835.1   0.8688  0.6459  0.6284  0.6543  0.9410  0.5805  0.5884  0.5531  0.5092  0.5025  0.4905  0.4838  0.4905  0.5589  0.4394  0.3455  0.3740  0.1850
OMP4__GCA_000522545.2   0.9791  0.6842  0.7055  0.6725  0.9493  0.6589  0.6582  0.6287  0.4900  0.5060  0.5239  0.5309  0.5239  0.5680  0.4215  0.3200  0.3409  0.1437  0.1571
OMP4__GCA_000265115.1   0.9134  0.6188  0.6107  0.6164  0.8804  0.6030  0.6110  0.5263  0.4915  0.4922  0.4736  0.4670  0.4736  0.5325  0.4466  0.3232  0.3443  0.1620  0.1159  0.1296
OMP4__GCA_000281995.2   0.9134  0.6188  0.6107  0.6164  0.8804  0.6030  0.6110  0.5263  0.4915  0.4922  0.4736  0.4670  0.4736  0.5325  0.4466  0.3232  0.3443  0.1620  0.1159  0.1296  0.0000
OMP4__GCA_000739735.1   1.0069  0.6154  0.5730  0.6885  1.0029  0.5774  0.5868  0.6673  0.6520  0.6622  0.5870  0.6034  0.5870  0.5657  0.7214  0.5833  0.6744  0.5689  0.6956  0.6438  0.6006  0.6006
OMP4__GCA_000473465.1   0.9013  0.6954  0.6307  0.6471  0.9301  0.5813  0.5811  0.5719  0.6270  0.6120  0.5832  0.5999  0.5832  0.5488  0.6789  0.6683  0.6266  0.5599  0.5593  0.6101  0.5611  0.5611  0.3997
OMP4__GCA_000173575.1   0.8702  0.6192  0.5609  0.6370  0.9020  0.5457  0.5545  0.5941  0.5566  0.5763  0.5697  0.5862  0.5697  0.5676  0.7335  0.5708  0.5761  0.5459  0.6202  0.5733  0.5409  0.5409  0.3716  0.2817
OMP4__GCA_000372945.1   0.7870  0.5672  0.5449  0.6435  0.7700  0.4728  0.4672  0.5144  0.5211  0.5074  0.5135  0.5290  0.5135  0.4790  0.6465  0.5781  0.6088  0.5548  0.5697  0.5873  0.5326  0.5326  0.3472  0.1653  0.2162
OMP4__GCA_000092885.1   0.7522  0.6135  0.5796  0.6875  0.8706  0.5191  0.5131  0.5484  0.5561  0.5419  0.5494  0.5653  0.5494  0.4933  0.6988  0.6207  0.6546  0.6043  0.6199  0.6382  0.5662  0.5662  0.4015  0.2301  0.2555  0.1285
OMP4__GCA_000372985.1   0.7316  0.6224  0.5457  0.6588  0.8285  0.5187  0.5128  0.5343  0.5634  0.5490  0.5333  0.5490  0.5333  0.4938  0.6716  0.6026  0.6382  0.5719  0.6018  0.5960  0.5202  0.5202  0.3953  0.2247  0.2349  0.1284  0.0312
OMP4__GCA_000745015.1   0.9032  0.6952  0.6551  0.7103  0.7926  0.6084  0.6175  0.6689  0.5720  0.5816  0.6169  0.6341  0.6169  0.5993  0.6333  0.5418  0.6268  0.5960  0.5554  0.6057  0.5821  0.5821  0.4058  0.4007  0.3383  0.3533  0.3824  0.3821
OMP4__GCA_001294705.1   0.8813  0.6800  0.6373  0.7173  0.9570  0.6270  0.6177  0.6828  0.6155  0.6220  0.7036  0.7229  0.7036  0.6398  0.7793  0.6246  0.6925  0.6490  0.6635  0.6730  0.6316  0.6316  0.3897  0.4064  0.3588  0.3453  0.3779  0.3721  0.3574
OMP4__GCA_000685055.1   0.9389  0.6333  0.5937  0.6655  0.9305  0.5714  0.5628  0.6542  0.5952  0.5940  0.6427  0.6606  0.6427  0.6120  0.6477  0.6460  0.6855  0.6353  0.6402  0.6168  0.6084  0.6084  0.3778  0.4175  0.3659  0.3368  0.3415  0.3351  0.3439  0.3207
OMP4__GCA_000714855.1   0.9239  0.6325  0.6114  0.6646  0.9162  0.5537  0.5453  0.6561  0.5946  0.5934  0.6611  0.6795  0.6611  0.6296  0.6287  0.6271  0.6656  0.6346  0.6395  0.6161  0.6077  0.6077  0.3909  0.4310  0.3785  0.3489  0.3536  0.3471  0.3436  0.3325  0.0163
OMP4__GCA_000961515.1   0.9124  0.6336  0.6045  0.6855  0.9292  0.5374  0.5291  0.6544  0.5954  0.5769  0.6441  0.6621  0.6441  0.6123  0.6296  0.6202  0.6583  0.6175  0.6224  0.5996  0.5913  0.5913  0.3678  0.4248  0.3729  0.3435  0.3544  0.3417  0.3381  0.3156  0.0284  0.0202
OMP4__GCA_000383275.1   1.0804  0.7068  0.6976  0.8350  0.9197  0.6570  0.6668  0.6750  0.5896  0.6155  0.6380  0.6299  0.6380  0.5812  0.6384  0.6462  0.6684  0.5788  0.6605  0.6617  0.6108  0.6108  0.4413  0.5424  0.4740  0.4712  0.4869  0.4519  0.4239  0.4692  0.4107  0.4241  0.4191
OMP4__GCA_000685095.1   1.0720  0.7252  0.7524  0.8599  0.9483  0.7002  0.6904  0.6869  0.6460  0.6906  0.6767  0.6681  0.6767  0.5888  0.6952  0.6941  0.7140  0.5909  0.7211  0.6850  0.6583  0.6583  0.4849  0.5657  0.4893  0.4876  0.4959  0.4604  0.4667  0.4651  0.4206  0.4342  0.4291  0.1014
OMP4__GCA_000172415.1   0.8664  0.5841  0.6011  0.7063  0.8860  0.4763  0.4767  0.5144  0.5298  0.5438  0.5352  0.5424  0.5352  0.5379  0.5815  0.5905  0.6254  0.5103  0.5389  0.5090  0.5171  0.5171  0.4523  0.4023  0.3455  0.3155  0.3637  0.3447  0.3577  0.4171  0.3540  0.3665  0.3600  0.3633  0.3896
OMP4__GCA_000421865.1   0.8857  0.5831  0.6063  0.6950  0.8599  0.4918  0.4921  0.4836  0.5153  0.5290  0.5019  0.5089  0.5019  0.5313  0.5639  0.5728  0.5818  0.4740  0.5088  0.4800  0.4877  0.4877  0.4647  0.4209  0.3503  0.3323  0.3685  0.3494  0.3450  0.4359  0.3781  0.3909  0.3842  0.3744  0.4077  0.0326
OMP4__GCA_001293045.1   0.8664  0.5841  0.6011  0.7063  0.8860  0.4763  0.4767  0.5144  0.5298  0.5438  0.5352  0.5424  0.5352  0.5379  0.5815  0.5905  0.6254  0.5103  0.5389  0.5090  0.5171  0.5171  0.4523  0.4023  0.3455  0.3155  0.3637  0.3447  0.3577  0.4171  0.3540  0.3665  0.3600  0.3633  0.3896  0.0000  0.0325
OMP4__GCA_000472525.1   1.0109  0.6376  0.6467  0.7321  0.8849  0.6242  0.6335  0.5952  0.6044  0.5969  0.5811  0.5887  0.5811  0.5913  0.7218  0.6471  0.6740  0.5793  0.6700  0.6088  0.5691  0.5691  0.4117  0.5694  0.4164  0.4417  0.4816  0.4467  0.3877  0.4453  0.4388  0.4526  0.4328  0.2431  0.2815  0.3349  0.3165  0.3349
OMP4__GCA_000176935.2   0.9535  0.6625  0.7182  0.7487  0.9205  0.5718  0.5806  0.5767  0.6818  0.6842  0.6468  0.6549  0.6468  0.6406  0.6872  0.6797  0.6518  0.6016  0.6123  0.6338  0.5719  0.5719  0.4309  0.4515  0.3815  0.4078  0.3996  0.3863  0.4048  0.4516  0.4789  0.4933  0.4733  0.4160  0.4143  0.2839  0.2893  0.2839  0.3689
OMP4__GCA_000416445.1   0.9658  0.6471  0.7021  0.7503  0.9460  0.5645  0.5732  0.5699  0.6914  0.6938  0.6655  0.6739  0.6655  0.6335  0.6615  0.6819  0.6447  0.6100  0.5888  0.6268  0.5654  0.5654  0.4261  0.4328  0.3644  0.3902  0.3822  0.3692  0.3875  0.4456  0.4600  0.4740  0.4545  0.3984  0.3966  0.2686  0.2739  0.2686  0.3634  0.0197
OMP4__GCA_000515195.1   0.9656  0.6375  0.6920  0.7395  0.9459  0.5635  0.5722  0.5699  0.6914  0.6938  0.6559  0.6641  0.6559  0.6335  0.6615  0.6723  0.6447  0.6100  0.5888  0.6268  0.5654  0.5654  0.4192  0.4328  0.3644  0.3902  0.3822  0.3692  0.3811  0.4386  0.4529  0.4667  0.4474  0.3919  0.3901  0.2631  0.2684  0.2631  0.3571  0.0163  0.0039
OMP4__GCA_000300095.1   0.9838  0.6782  0.7360  0.7871  0.9030  0.5630  0.5717  0.6132  0.6817  0.6647  0.6756  0.6841  0.6756  0.6278  0.6925  0.6766  0.6841  0.6310  0.6638  0.6513  0.6202  0.6202  0.4659  0.4757  0.3914  0.4320  0.4167  0.4097  0.3901  0.4831  0.4693  0.4836  0.4637  0.3980  0.4015  0.2585  0.2637  0.2585  0.3702  0.0954  0.0911  0.0867
OMP4__GCA_000472445.1   1.0595  0.7667  0.7634  0.7878  0.9428  0.6443  0.6540  0.6776  0.6371  0.6529  0.6117  0.6197  0.6117  0.6315  0.7026  0.6781  0.6772  0.5800  0.6460  0.5809  0.5994  0.5994  0.4874  0.5108  0.4590  0.4484  0.4595  0.4258  0.4219  0.5322  0.5321  0.5476  0.5259  0.3471  0.3726  0.2551  0.2494  0.2551  0.3132  0.3072  0.2916  0.2859  0.2925
OMP4__GCA_000148685.1   1.0096  0.7055  0.7357  0.7478  0.9309  0.6626  0.6724  0.6578  0.7263  0.7126  0.6824  0.6910  0.6824  0.6694  0.7223  0.6676  0.6898  0.5995  0.7031  0.6491  0.6598  0.6598  0.5285  0.5841  0.4582  0.4516  0.4827  0.4481  0.4521  0.5329  0.5364  0.5519  0.5380  0.3877  0.3971  0.2643  0.2586  0.2643  0.3644  0.3111  0.2954  0.2897  0.2907  0.2350
OMP4__GCA_000472545.1   1.0141  0.7728  0.7114  0.7762  0.8651  0.6380  0.6473  0.6961  0.7396  0.7257  0.7522  0.7616  0.7522  0.7338  0.7383  0.6912  0.7141  0.6390  0.6952  0.6258  0.6431  0.6431  0.5070  0.6050  0.4619  0.4858  0.5164  0.4806  0.4226  0.5146  0.5135  0.5285  0.5151  0.3794  0.3941  0.3027  0.2967  0.3027  0.3284  0.3149  0.3097  0.3040  0.3003  0.2340  0.1396
OMP4__GCA_000020125.1   0.9523  0.7049  0.6730  0.7428  0.7885  0.6037  0.6129  0.6349  0.5327  0.5430  0.5953  0.6124  0.5953  0.6273  0.6355  0.6222  0.6769  0.6686  0.6304  0.6859  0.6284  0.6284  0.4231  0.4737  0.4460  0.3931  0.4177  0.4174  0.3145  0.3858  0.3649  0.3774  0.3776  0.4286  0.5005  0.3687  0.3852  0.3687  0.4362  0.4284  0.4225  0.4157  0.4352  0.4508  0.4754  0.4814
OMP4__GCA_000013645.1   0.9519  0.6288  0.6845  0.7204  0.8053  0.5617  0.5702  0.6155  0.5682  0.5678  0.6173  0.6346  0.6173  0.5839  0.6351  0.5805  0.7035  0.6560  0.6906  0.6919  0.6692  0.6692  0.4286  0.4373  0.3773  0.3846  0.3882  0.3750  0.3316  0.3482  0.3398  0.3519  0.3521  0.4145  0.4419  0.4014  0.4333  0.4014  0.4338  0.4605  0.4545  0.4475  0.4291  0.4862  0.4624  0.4667  0.2225
OMP4__GCA_000756045.1   0.9519  0.6288  0.6845  0.7204  0.8053  0.5617  0.5702  0.6155  0.5682  0.5678  0.6173  0.6346  0.6173  0.5839  0.6351  0.5805  0.7035  0.6560  0.6906  0.6919  0.6692  0.6692  0.4286  0.4373  0.3773  0.3846  0.3882  0.3750  0.3316  0.3482  0.3398  0.3519  0.3521  0.4145  0.4419  0.4014  0.4333  0.4014  0.4338  0.4605  0.4545  0.4475  0.4291  0.4862  0.4624  0.4667  0.2225  0.0000
OMP4__GCA_000178415.2   0.9641  0.6830  0.7384  0.7727  0.8925  0.6547  0.6642  0.6965  0.6185  0.5999  0.6491  0.6672  0.6491  0.6693  0.7166  0.6064  0.7233  0.6790  0.6932  0.7130  0.6907  0.6907  0.4163  0.4670  0.3720  0.4110  0.4078  0.3942  0.3328  0.3564  0.3959  0.4088  0.4090  0.4157  0.4361  0.4097  0.4147  0.4097  0.4029  0.4338  0.4402  0.4333  0.4287  0.4808  0.4761  0.4542  0.2478  0.1129  0.1129
OMP4__GCA_000756855.1   0.9843  0.8430  0.5931  0.7684  1.0578  0.6504  0.6586  0.7028  0.6619  0.7085  0.7016  0.7214  0.7016  0.6751  0.7741  0.6640  0.6680  0.6468  0.6867  0.6551  0.6000  0.6000  0.5620  0.6099  0.5725  0.5814  0.6032  0.5713  0.6086  0.6704  0.5980  0.6063  0.6052  0.6825  0.7684  0.5722  0.5931  0.5722  0.6999  0.5957  0.6131  0.6042  0.6264  0.6508  0.7156  0.6960  0.5902  0.6371  0.6371  0.6813
OMP4__GCA_000959725.1   0.9843  0.8430  0.5931  0.7684  1.0578  0.6504  0.6586  0.7028  0.6619  0.7085  0.7016  0.7214  0.7016  0.6751  0.7741  0.6640  0.6680  0.6468  0.6867  0.6551  0.6000  0.6000  0.5620  0.6099  0.5725  0.5814  0.6032  0.5713  0.6086  0.6704  0.5980  0.6063  0.6052  0.6825  0.7684  0.5722  0.5931  0.5722  0.6999  0.5957  0.6131  0.6042  0.6264  0.6508  0.7156  0.6960  0.5902  0.6371  0.6371  0.6813  0.0000
OMP4__GCA_000194745.1   0.8613  0.8066  0.5172  0.7530  0.9955  0.6150  0.6228  0.6461  0.6243  0.6491  0.6137  0.6315  0.6137  0.6083  0.6635  0.6381  0.6539  0.6068  0.6049  0.6150  0.5605  0.5605  0.5715  0.5803  0.5906  0.5925  0.6144  0.5737  0.6372  0.7001  0.5914  0.5995  0.5984  0.6855  0.7719  0.6156  0.6219  0.6156  0.7323  0.5994  0.6169  0.6079  0.6396  0.6544  0.6974  0.6980  0.6075  0.6376  0.6376  0.7117  0.0927  0.0927
OMP4__GCA_000022645.2   0.8657  0.6698  0.5866  0.6311  0.8561  0.4557  0.4607  0.5628  0.5039  0.5067  0.5308  0.5465  0.5308  0.4990  0.7477  0.5872  0.6642  0.6003  0.5023  0.6008  0.5185  0.5185  0.6217  0.6262  0.6417  0.5849  0.5982  0.5639  0.5751  0.6416  0.6456  0.6260  0.6062  0.7120  0.7449  0.6067  0.5884  0.6067  0.6563  0.5839  0.6015  0.5925  0.6692  0.7020  0.7172  0.7501  0.6168  0.5841  0.5841  0.6176  0.4474  0.4474  0.3881
OMP4__GCA_000960995.1   0.8657  0.6698  0.5866  0.6311  0.8561  0.4557  0.4607  0.5628  0.5039  0.5067  0.5308  0.5465  0.5308  0.4990  0.7477  0.5872  0.6642  0.6003  0.5023  0.6008  0.5185  0.5185  0.6217  0.6262  0.6417  0.5849  0.5982  0.5639  0.5751  0.6416  0.6456  0.6260  0.6062  0.7120  0.7449  0.6067  0.5884  0.6067  0.6563  0.5839  0.6015  0.5925  0.6692  0.7020  0.7172  0.7501  0.6168  0.5841  0.5841  0.6176  0.4474  0.4474  0.3881  0.0000
OMP4__GCA_000300395.1   0.8517  0.6695  0.5863  0.6308  0.8422  0.4483  0.4531  0.5625  0.4963  0.4990  0.5229  0.5384  0.5229  0.4914  0.7381  0.5800  0.6536  0.5930  0.5035  0.5935  0.5198  0.5198  0.6129  0.6162  0.6403  0.5754  0.5886  0.5547  0.5659  0.6325  0.6365  0.6171  0.5976  0.7031  0.7354  0.5993  0.5812  0.5993  0.6482  0.5850  0.6026  0.5935  0.6700  0.6933  0.7082  0.7406  0.6080  0.5757  0.5757  0.6088  0.4400  0.4400  0.3813  0.0037  0.0037
OMP4__GCA_000365245.1   0.8517  0.6695  0.5863  0.6308  0.8422  0.4483  0.4531  0.5625  0.4963  0.4990  0.5229  0.5384  0.5229  0.4914  0.7381  0.5800  0.6536  0.5930  0.5035  0.5935  0.5198  0.5198  0.6129  0.6162  0.6403  0.5754  0.5886  0.5547  0.5659  0.6325  0.6365  0.6171  0.5976  0.7031  0.7354  0.5993  0.5812  0.5993  0.6482  0.5850  0.6026  0.5935  0.6700  0.6933  0.7082  0.7406  0.6080  0.5757  0.5757  0.6088  0.4400  0.4400  0.3813  0.0037  0.0037  0.0000
OMP4__GCA_000835205.1   0.9093  0.7127  0.6089  0.6420  0.8002  0.5051  0.5104  0.5768  0.5084  0.5061  0.5111  0.5263  0.5111  0.4819  0.7360  0.5983  0.6340  0.5994  0.6091  0.6104  0.5739  0.5739  0.6370  0.6411  0.6162  0.5771  0.5869  0.5397  0.6191  0.6143  0.6528  0.6327  0.6124  0.6651  0.7382  0.6259  0.6232  0.6259  0.6544  0.6008  0.6189  0.6096  0.6814  0.7084  0.7437  0.7561  0.6264  0.5938  0.5938  0.6420  0.3984  0.3984  0.3721  0.1303  0.1303  0.1258  0.1258
OMP4__GCA_001411805.1   0.8608  0.7128  0.6165  0.6516  0.8235  0.4830  0.4880  0.5666  0.4894  0.4872  0.5191  0.5345  0.5191  0.4896  0.7312  0.5945  0.6155  0.6153  0.6070  0.6082  0.5716  0.5716  0.6344  0.6388  0.6161  0.5700  0.5846  0.5374  0.6166  0.6100  0.6502  0.6301  0.6098  0.6827  0.7577  0.6161  0.6133  0.6161  0.6718  0.5913  0.6091  0.6000  0.6512  0.7181  0.7538  0.7684  0.6219  0.5894  0.5894  0.6374  0.3921  0.3921  0.3660  0.1257  0.1257  0.1212  0.1212  0.0188
OMP4__GCA_000687455.2   0.8685  0.6135  0.5557  0.5489  0.8314  0.4851  0.4780  0.5192  0.5229  0.5378  0.5297  0.5368  0.5297  0.4800  0.6632  0.5800  0.5907  0.5256  0.5493  0.5487  0.5007  0.5007  0.5757  0.5247  0.5209  0.4552  0.4304  0.4036  0.6199  0.5929  0.6089  0.6081  0.5890  0.7583  0.7539  0.5402  0.5538  0.5402  0.7080  0.5795  0.5808  0.5808  0.6345  0.6694  0.7622  0.7482  0.6573  0.6171  0.6171  0.6828  0.5509  0.5509  0.5208  0.4157  0.4157  0.4085  0.4085  0.3953  0.4008
OMP4__GCA_000567945.1   0.7689  0.5922  0.4805  0.5942  0.7752  0.5036  0.4954  0.4835  0.4830  0.4617  0.4352  0.4418  0.4352  0.4530  0.6641  0.5950  0.5828  0.5100  0.5237  0.5478  0.4883  0.4883  0.5191  0.5078  0.5275  0.4552  0.4654  0.4373  0.6327  0.5474  0.5851  0.6020  0.5758  0.6491  0.6492  0.4632  0.4628  0.4632  0.5461  0.5305  0.5240  0.5240  0.5743  0.6019  0.6851  0.6831  0.6207  0.6562  0.6562  0.6936  0.4809  0.4809  0.4271  0.3518  0.3518  0.3453  0.3453  0.3735  0.3621  0.3328
OMP4__GCA_000755985.1   0.8147  0.6138  0.4419  0.6157  0.7266  0.5222  0.5138  0.5093  0.5063  0.5063  0.5250  0.5323  0.5250  0.5001  0.6922  0.6332  0.6595  0.5466  0.5607  0.6110  0.5337  0.5337  0.5612  0.5254  0.5239  0.4756  0.4976  0.4692  0.6356  0.5639  0.5787  0.5781  0.5690  0.6726  0.6841  0.5377  0.5606  0.5377  0.6108  0.5895  0.5826  0.5826  0.6030  0.6536  0.7144  0.7017  0.6127  0.6221  0.6221  0.6874  0.5124  0.5124  0.4494  0.3962  0.3962  0.3898  0.3898  0.4044  0.3925  0.3183  0.1495
OMP4__GCA_000959365.1   0.8029  0.6042  0.4345  0.6065  0.7159  0.5138  0.5055  0.5010  0.4980  0.4981  0.5165  0.5237  0.5165  0.4919  0.6919  0.6237  0.6499  0.5381  0.5521  0.6018  0.5252  0.5252  0.5612  0.5175  0.5159  0.4681  0.4900  0.4618  0.6266  0.5554  0.5701  0.5694  0.5604  0.6726  0.6742  0.5294  0.5521  0.5294  0.6018  0.5807  0.5739  0.5739  0.5941  0.6440  0.7042  0.6916  0.6037  0.6130  0.6130  0.6775  0.5124  0.5124  0.4494  0.3962  0.3962  0.3898  0.3898  0.4044  0.3925  0.3238  0.1495  0.0112
OMP4__GCA_001192815.1   0.7904  0.5887  0.5357  0.6218  0.8473  0.5624  0.5534  0.6046  0.5300  0.5238  0.5277  0.5351  0.5277  0.5622  0.7069  0.6019  0.7165  0.6108  0.6424  0.6710  0.6028  0.6028  0.5860  0.5724  0.5700  0.5055  0.5084  0.4924  0.6479  0.5886  0.6265  0.6258  0.6141  0.6741  0.6970  0.5386  0.5533  0.5386  0.5688  0.5855  0.5874  0.5786  0.6264  0.6530  0.7067  0.7397  0.6899  0.7196  0.7196  0.7466  0.5002  0.5002  0.4665  0.3686  0.3686  0.3619  0.3619  0.3550  0.3591  0.3981  0.1070  0.1872  0.1872
OMP4__GCA_001197775.1   0.7904  0.5887  0.5357  0.6218  0.8473  0.5624  0.5534  0.6046  0.5300  0.5238  0.5277  0.5351  0.5277  0.5622  0.7069  0.6019  0.7165  0.6108  0.6424  0.6710  0.6028  0.6028  0.5860  0.5724  0.5700  0.5055  0.5084  0.4924  0.6479  0.5886  0.6265  0.6258  0.6141  0.6741  0.6970  0.5386  0.5533  0.5386  0.5688  0.5855  0.5874  0.5786  0.6264  0.6530  0.7067  0.7397  0.6899  0.7196  0.7196  0.7466  0.5002  0.5002  0.4665  0.3686  0.3686  0.3619  0.3619  0.3550  0.3591  0.3981  0.1070  0.1872  0.1872  0.0000
OMP4__GCA_001202415.1   0.7904  0.5887  0.5357  0.6218  0.8473  0.5624  0.5534  0.6046  0.5300  0.5238  0.5277  0.5351  0.5277  0.5622  0.7069  0.6019  0.7165  0.6108  0.6424  0.6710  0.6028  0.6028  0.5860  0.5724  0.5700  0.5055  0.5084  0.4924  0.6479  0.5886  0.6265  0.6258  0.6141  0.6741  0.6970  0.5386  0.5533  0.5386  0.5688  0.5855  0.5874  0.5786  0.6264  0.6530  0.7067  0.7397  0.6899  0.7196  0.7196  0.7466  0.5002  0.5002  0.4665  0.3686  0.3686  0.3619  0.3619  0.3550  0.3591  0.3981  0.1070  0.1872  0.1872  0.0000  0.0000
OMP4__GCA_001209505.1   0.7896  0.5788  0.5435  0.6212  0.8464  0.5618  0.5529  0.6040  0.5295  0.5233  0.5272  0.5346  0.5272  0.5617  0.7063  0.6013  0.7158  0.6102  0.6418  0.6704  0.6022  0.6022  0.5855  0.5719  0.5695  0.5051  0.5080  0.4920  0.6473  0.5881  0.6259  0.6252  0.6135  0.6735  0.6963  0.5382  0.5528  0.5382  0.5683  0.5850  0.5869  0.5781  0.6258  0.6524  0.7061  0.7390  0.6892  0.7087  0.7087  0.7459  0.4998  0.4998  0.4662  0.3620  0.3620  0.3554  0.3554  0.3484  0.3524  0.3978  0.1113  0.1823  0.1823  0.0038  0.0038  0.0040
OMP4__GCA_001211345.1   0.7904  0.5887  0.5357  0.6218  0.8473  0.5624  0.5534  0.6046  0.5300  0.5238  0.5277  0.5351  0.5277  0.5622  0.7069  0.6019  0.7165  0.6108  0.6424  0.6710  0.6028  0.6028  0.5860  0.5724  0.5700  0.5055  0.5084  0.4924  0.6479  0.5886  0.6265  0.6258  0.6141  0.6741  0.6970  0.5386  0.5533  0.5386  0.5688  0.5855  0.5874  0.5786  0.6264  0.6530  0.7067  0.7397  0.6899  0.7196  0.7196  0.7466  0.5002  0.5002  0.4665  0.3686  0.3686  0.3619  0.3619  0.3550  0.3591  0.3981  0.1070  0.1872  0.1872  0.0000  0.0000  0.0000  0.0038
OMP4__GCA_001321015.1   0.7904  0.5887  0.5357  0.6218  0.8473  0.5624  0.5534  0.6046  0.5300  0.5238  0.5277  0.5351  0.5277  0.5622  0.7069  0.6019  0.7165  0.6108  0.6424  0.6710  0.6028  0.6028  0.5860  0.5724  0.5700  0.5055  0.5084  0.4924  0.6479  0.5886  0.6265  0.6258  0.6141  0.6741  0.6970  0.5386  0.5533  0.5386  0.5688  0.5855  0.5874  0.5786  0.6264  0.6530  0.7067  0.7397  0.6899  0.7196  0.7196  0.7466  0.5002  0.5002  0.4665  0.3686  0.3686  0.3619  0.3619  0.3550  0.3591  0.3981  0.1070  0.1872  0.1872  0.0000  0.0000  0.0000  0.0040  0.0000
OMP4__GCA_001321505.1   0.7904  0.5887  0.5357  0.6218  0.8473  0.5624  0.5534  0.6046  0.5300  0.5238  0.5277  0.5351  0.5277  0.5622  0.7069  0.6019  0.7165  0.6108  0.6424  0.6710  0.6028  0.6028  0.5860  0.5724  0.5700  0.5055  0.5084  0.4924  0.6479  0.5886  0.6265  0.6258  0.6141  0.6741  0.6970  0.5386  0.5533  0.5386  0.5688  0.5855  0.5874  0.5786  0.6264  0.6530  0.7067  0.7397  0.6899  0.7196  0.7196  0.7466  0.5002  0.5002  0.4665  0.3686  0.3686  0.3619  0.3619  0.3550  0.3591  0.3981  0.1070  0.1872  0.1872  0.0000  0.0000  0.0000  0.0040  0.0000  0.0000
OMP4__GCA_001321625.1   0.7904  0.5887  0.5357  0.6218  0.8473  0.5624  0.5534  0.6046  0.5300  0.5238  0.5277  0.5351  0.5277  0.5622  0.7069  0.6019  0.7165  0.6108  0.6424  0.6710  0.6028  0.6028  0.5860  0.5724  0.5700  0.5055  0.5084  0.4924  0.6479  0.5886  0.6265  0.6258  0.6141  0.6741  0.6970  0.5386  0.5533  0.5386  0.5688  0.5855  0.5874  0.5786  0.6264  0.6530  0.7067  0.7397  0.6899  0.7196  0.7196  0.7466  0.5002  0.5002  0.4665  0.3686  0.3686  0.3619  0.3619  0.3550  0.3591  0.3981  0.1070  0.1872  0.1872  0.0000  0.0000  0.0000  0.0038  0.0000  0.0000  0.0000
OMP4__GCA_001327155.1   0.8004  0.5966  0.5429  0.6298  0.8368  0.5700  0.5610  0.6125  0.5374  0.5311  0.5351  0.5426  0.5351  0.5699  0.6981  0.6098  0.7075  0.6029  0.6506  0.6626  0.5950  0.5950  0.5936  0.5797  0.5626  0.5123  0.5153  0.4858  0.6559  0.5962  0.6345  0.6338  0.6220  0.6657  0.6883  0.5460  0.5607  0.5460  0.5614  0.5931  0.5951  0.5862  0.6344  0.6447  0.6980  0.7306  0.6985  0.7285  0.7285  0.7558  0.4936  0.4936  0.4602  0.3743  0.3743  0.3675  0.3675  0.3493  0.3534  0.3923  0.1112  0.1827  0.1827  0.0038  0.0039  0.0038  0.0076  0.0040  0.0038  0.0040  0.0039
OMP4__GCA_001327235.1   0.8004  0.5966  0.5429  0.6298  0.8368  0.5700  0.5610  0.6125  0.5374  0.5311  0.5351  0.5426  0.5351  0.5699  0.6981  0.6098  0.7075  0.6029  0.6506  0.6626  0.5950  0.5950  0.5936  0.5797  0.5626  0.5123  0.5153  0.4858  0.6559  0.5962  0.6345  0.6338  0.6220  0.6657  0.6883  0.5460  0.5607  0.5460  0.5614  0.5931  0.5951  0.5862  0.6344  0.6447  0.6980  0.7306  0.6985  0.7285  0.7285  0.7558  0.4936  0.4936  0.4602  0.3743  0.3743  0.3675  0.3675  0.3493  0.3534  0.3923  0.1112  0.1827  0.1827  0.0038  0.0039  0.0040  0.0076  0.0038  0.0040  0.0038  0.0038  0.0000
OMP4__GCA_001198755.1   0.8004  0.5966  0.5429  0.6298  0.8368  0.5700  0.5610  0.6125  0.5374  0.5311  0.5351  0.5426  0.5351  0.5699  0.6981  0.6098  0.7075  0.6029  0.6506  0.6626  0.5950  0.5950  0.5936  0.5797  0.5626  0.5123  0.5153  0.4858  0.6559  0.5962  0.6345  0.6338  0.6220  0.6657  0.6883  0.5460  0.5607  0.5460  0.5614  0.5931  0.5951  0.5862  0.6344  0.6447  0.6980  0.7306  0.6985  0.7285  0.7285  0.7558  0.4936  0.4936  0.4602  0.3743  0.3743  0.3675  0.3675  0.3493  0.3534  0.3923  0.1112  0.1827  0.1827  0.0038  0.0040  0.0038  0.0076  0.0038  0.0039  0.0039  0.0038  0.0000  0.0000
OMP4__GCA_001327575.1   0.8010  0.6055  0.5510  0.6389  0.8362  0.5695  0.5605  0.6027  0.5282  0.5221  0.5258  0.5332  0.5258  0.5603  0.7089  0.6197  0.6976  0.6126  0.6608  0.6730  0.6047  0.6047  0.6029  0.5887  0.5716  0.5127  0.5236  0.4938  0.6657  0.6056  0.6443  0.6436  0.6318  0.6761  0.6990  0.5465  0.5612  0.5465  0.5705  0.5936  0.5955  0.5866  0.6348  0.6452  0.6985  0.7311  0.7091  0.7394  0.7394  0.7671  0.5001  0.5001  0.4663  0.3796  0.3796  0.3728  0.3728  0.3544  0.3481  0.3977  0.1069  0.1780  0.1780  0.0076  0.0076  0.0076  0.0114  0.0076  0.0076  0.0076  0.0076  0.0038  0.0038  0.0038
OMP4__GCA_001320795.1   0.7904  0.5887  0.5357  0.6218  0.8473  0.5624  0.5534  0.6046  0.5300  0.5238  0.5277  0.5351  0.5277  0.5622  0.7069  0.6019  0.7165  0.6108  0.6424  0.6710  0.6028  0.6028  0.5860  0.5724  0.5700  0.5055  0.5084  0.4924  0.6479  0.5886  0.6265  0.6258  0.6141  0.6741  0.6970  0.5386  0.5533  0.5386  0.5688  0.5855  0.5874  0.5786  0.6264  0.6530  0.7067  0.7397  0.6899  0.7196  0.7196  0.7466  0.5002  0.5002  0.4665  0.3686  0.3686  0.3619  0.3619  0.3550  0.3591  0.3981  0.1070  0.1872  0.1872  0.0000  0.0000  0.0000  0.0040  0.0000  0.0000  0.0000  0.0000  0.0040  0.0038  0.0038  0.0076
OMP4__GCA_001326995.1   0.8004  0.5966  0.5429  0.6298  0.8368  0.5700  0.5610  0.6125  0.5374  0.5311  0.5351  0.5426  0.5351  0.5699  0.6981  0.6098  0.7075  0.6029  0.6506  0.6626  0.5950  0.5950  0.5936  0.5797  0.5626  0.5123  0.5153  0.4858  0.6559  0.5962  0.6345  0.6338  0.6220  0.6657  0.6883  0.5460  0.5607  0.5460  0.5614  0.5931  0.5951  0.5862  0.6344  0.6447  0.6980  0.7306  0.6985  0.7285  0.7285  0.7558  0.4936  0.4936  0.4602  0.3743  0.3743  0.3675  0.3675  0.3493  0.3534  0.3923  0.1112  0.1827  0.1827  0.0038  0.0038  0.0039  0.0076  0.0038  0.0038  0.0038  0.0038  0.0000  0.0000  0.0000  0.0038  0.0038
OMP4__GCA_001186165.1   0.8029  0.5975  0.5523  0.6404  0.8594  0.5619  0.5529  0.6042  0.5124  0.5234  0.5272  0.5346  0.5272  0.5617  0.7286  0.6117  0.6961  0.6112  0.6623  0.6715  0.6220  0.6220  0.5864  0.5900  0.5704  0.5138  0.5247  0.5084  0.6481  0.5889  0.6457  0.6450  0.6331  0.6947  0.7181  0.5306  0.5451  0.5306  0.5693  0.5771  0.5790  0.5703  0.6175  0.6438  0.7072  0.7402  0.6902  0.7304  0.7304  0.7578  0.4992  0.4992  0.4799  0.3738  0.3738  0.3671  0.3671  0.3601  0.3538  0.3970  0.1071  0.1873  0.1873  0.0076  0.0076  0.0076  0.0114  0.0076  0.0076  0.0076  0.0076  0.0114  0.0114  0.0114  0.0076  0.0076  0.0114
OMP4__GCA_001212325.1   0.7904  0.5887  0.5357  0.6218  0.8473  0.5624  0.5534  0.6046  0.5300  0.5238  0.5277  0.5351  0.5277  0.5622  0.7069  0.6019  0.7165  0.6108  0.6424  0.6710  0.6028  0.6028  0.5860  0.5724  0.5700  0.5055  0.5084  0.4924  0.6479  0.5886  0.6265  0.6258  0.6141  0.6741  0.6970  0.5386  0.5533  0.5386  0.5688  0.5855  0.5874  0.5786  0.6264  0.6530  0.7067  0.7397  0.6899  0.7196  0.7196  0.7466  0.5002  0.5002  0.4665  0.3686  0.3686  0.3619  0.3619  0.3550  0.3591  0.3981  0.1070  0.1872  0.1872  0.0000  0.0000  0.0000  0.0038  0.0000  0.0000  0.0000  0.0000  0.0038  0.0038  0.0038  0.0076  0.0000  0.0038  0.0076
OMP4__GCA_001199735.1   0.7904  0.5887  0.5357  0.6218  0.8473  0.5624  0.5534  0.6046  0.5300  0.5238  0.5277  0.5351  0.5277  0.5622  0.7069  0.6019  0.7165  0.6108  0.6424  0.6710  0.6028  0.6028  0.5860  0.5724  0.5700  0.5055  0.5084  0.4924  0.6479  0.5886  0.6265  0.6258  0.6141  0.6741  0.6970  0.5386  0.5533  0.5386  0.5688  0.5855  0.5874  0.5786  0.6264  0.6530  0.7067  0.7397  0.6899  0.7196  0.7196  0.7466  0.5002  0.5002  0.4665  0.3686  0.3686  0.3619  0.3619  0.3550  0.3591  0.3981  0.1070  0.1872  0.1872  0.0000  0.0000  0.0000  0.0038  0.0000  0.0000  0.0000  0.0000  0.0039  0.0038  0.0038  0.0076  0.0000  0.0038  0.0076  0.0000
OMP4__GCA_001205635.1   0.8004  0.5966  0.5429  0.6298  0.8368  0.5700  0.5610  0.6125  0.5374  0.5311  0.5351  0.5426  0.5351  0.5699  0.6981  0.6098  0.7075  0.6029  0.6506  0.6626  0.5950  0.5950  0.5936  0.5797  0.5626  0.5123  0.5153  0.4858  0.6559  0.5962  0.6345  0.6338  0.6220  0.6657  0.6883  0.5460  0.5607  0.5460  0.5614  0.5931  0.5951  0.5862  0.6344  0.6447  0.6980  0.7306  0.6985  0.7285  0.7285  0.7558  0.4936  0.4936  0.4602  0.3743  0.3743  0.3675  0.3675  0.3493  0.3534  0.3923  0.1112  0.1827  0.1827  0.0040  0.0038  0.0038  0.0076  0.0038  0.0038  0.0038  0.0038  0.0000  0.0000  0.0000  0.0038  0.0038  0.0000  0.0114  0.0040  0.0040
OMP4__GCA_000756865.1   0.8231  0.6403  0.5801  0.6466  0.8210  0.5808  0.5717  0.6253  0.5668  0.5602  0.5407  0.5482  0.5407  0.5841  0.7094  0.6331  0.6921  0.6260  0.6554  0.6674  0.5995  0.5995  0.6263  0.5859  0.5835  0.5240  0.5350  0.5049  0.6939  0.5992  0.6732  0.6725  0.6603  0.6989  0.7330  0.5577  0.5719  0.5577  0.5989  0.6033  0.6053  0.5963  0.6568  0.6774  0.7123  0.7459  0.7219  0.7428  0.7428  0.7807  0.4981  0.4981  0.4632  0.3814  0.3814  0.3747  0.3747  0.3689  0.3575  0.4066  0.1187  0.1770  0.1865  0.0346  0.0346  0.0346  0.0306  0.0346  0.0346  0.0346  0.0346  0.0307  0.0307  0.0307  0.0268  0.0346  0.0307  0.0346  0.0346  0.0346  0.0307
OMP4__GCA_001279185.1   0.8245  0.6414  0.5810  0.6476  0.8439  0.5818  0.5727  0.6263  0.5677  0.5611  0.5491  0.5567  0.5491  0.5851  0.7104  0.6340  0.6931  0.6269  0.6563  0.6684  0.6005  0.6005  0.6272  0.5867  0.5844  0.5248  0.5357  0.5057  0.6949  0.6001  0.6741  0.6734  0.6612  0.6999  0.7341  0.5585  0.5727  0.5585  0.5998  0.6042  0.6062  0.5972  0.6577  0.6783  0.7133  0.7470  0.7229  0.7438  0.7438  0.7818  0.4915  0.4915  0.4569  0.3757  0.3757  0.3690  0.3690  0.3631  0.3519  0.4070  0.1189  0.1772  0.1868  0.0346  0.0346  0.0346  0.0307  0.0346  0.0346  0.0346  0.0346  0.0307  0.0307  0.0307  0.0268  0.0346  0.0307  0.0346  0.0346  0.0346  0.0307  0.0075
OMP4__GCA_001279325.1   0.8236  0.6402  0.5799  0.6464  0.8447  0.5833  0.5742  0.6263  0.5670  0.5604  0.5493  0.5568  0.5493  0.5844  0.7102  0.6340  0.6930  0.6269  0.6562  0.6683  0.6005  0.6005  0.6281  0.5859  0.5836  0.5241  0.5350  0.5050  0.6937  0.6010  0.6731  0.6724  0.6603  0.6989  0.7330  0.5579  0.5728  0.5579  0.5997  0.6034  0.6054  0.5964  0.6568  0.6774  0.7123  0.7458  0.7226  0.7426  0.7426  0.7814  0.4909  0.4909  0.4563  0.3757  0.3757  0.3690  0.3690  0.3632  0.3520  0.4066  0.1193  0.1770  0.1866  0.0346  0.0346  0.0346  0.0306  0.0346  0.0346  0.0346  0.0346  0.0307  0.0307  0.0307  0.0268  0.0346  0.0307  0.0346  0.0346  0.0346  0.0307  0.0076  0.0000
OMP4__GCA_000011705.1   0.8120  0.6309  0.5715  0.6373  0.8329  0.5746  0.5656  0.6172  0.5586  0.5521  0.5409  0.5483  0.5409  0.5757  0.7002  0.6249  0.6832  0.6180  0.6471  0.6589  0.5918  0.5918  0.6194  0.5777  0.5753  0.5165  0.5273  0.4976  0.6844  0.5925  0.6639  0.6632  0.6511  0.6892  0.7229  0.5496  0.5644  0.5496  0.5912  0.5948  0.5968  0.5879  0.6477  0.6679  0.7025  0.7356  0.7127  0.7325  0.7325  0.7708  0.4909  0.4909  0.4563  0.3757  0.3757  0.3690  0.3690  0.3632  0.3520  0.3999  0.1150  0.1723  0.1818  0.0307  0.0307  0.0307  0.0267  0.0307  0.0307  0.0307  0.0307  0.0268  0.0268  0.0268  0.0229  0.0307  0.0268  0.0307  0.0307  0.0307  0.0268  0.0038  0.0038  0.0040
OMP4__GCA_000015465.1   0.8120  0.6309  0.5715  0.6373  0.8329  0.5746  0.5656  0.6172  0.5586  0.5521  0.5409  0.5483  0.5409  0.5757  0.7002  0.6249  0.6832  0.6180  0.6471  0.6589  0.5918  0.5918  0.6194  0.5777  0.5753  0.5165  0.5273  0.4976  0.6844  0.5925  0.6639  0.6632  0.6511  0.6892  0.7229  0.5496  0.5644  0.5496  0.5912  0.5948  0.5968  0.5879  0.6477  0.6679  0.7025  0.7356  0.7127  0.7325  0.7325  0.7708  0.4909  0.4909  0.4563  0.3757  0.3757  0.3690  0.3690  0.3632  0.3520  0.3999  0.1150  0.1723  0.1818  0.0307  0.0307  0.0307  0.0267  0.0307  0.0307  0.0307  0.0307  0.0268  0.0268  0.0268  0.0229  0.0307  0.0268  0.0307  0.0307  0.0307  0.0268  0.0038  0.0038  0.0040  0.0000
OMP4__GCA_000152385.1   0.8120  0.6309  0.5715  0.6373  0.8329  0.5746  0.5656  0.6172  0.5586  0.5521  0.5409  0.5483  0.5409  0.5757  0.7002  0.6249  0.6832  0.6180  0.6471  0.6589  0.5918  0.5918  0.6194  0.5777  0.5753  0.5165  0.5273  0.4976  0.6844  0.5925  0.6639  0.6632  0.6511  0.6892  0.7229  0.5496  0.5644  0.5496  0.5912  0.5948  0.5968  0.5879  0.6477  0.6679  0.7025  0.7356  0.7127  0.7325  0.7325  0.7708  0.4909  0.4909  0.4563  0.3757  0.3757  0.3690  0.3690  0.3632  0.3520  0.3999  0.1150  0.1723  0.1818  0.0307  0.0307  0.0307  0.0267  0.0307  0.0307  0.0307  0.0307  0.0268  0.0268  0.0268  0.0229  0.0307  0.0268  0.0307  0.0307  0.0307  0.0268  0.0038  0.0038  0.0038  0.0000  0.0000
OMP4__GCA_000152405.1   0.8120  0.6309  0.5715  0.6373  0.8329  0.5746  0.5656  0.6172  0.5586  0.5521  0.5409  0.5483  0.5409  0.5757  0.7002  0.6249  0.6832  0.6180  0.6471  0.6589  0.5918  0.5918  0.6194  0.5777  0.5753  0.5165  0.5273  0.4976  0.6844  0.5925  0.6639  0.6632  0.6511  0.6892  0.7229  0.5496  0.5644  0.5496  0.5912  0.5948  0.5968  0.5879  0.6477  0.6679  0.7025  0.7356  0.7127  0.7325  0.7325  0.7708  0.4909  0.4909  0.4563  0.3757  0.3757  0.3690  0.3690  0.3632  0.3520  0.3999  0.1150  0.1723  0.1818  0.0307  0.0307  0.0307  0.0267  0.0307  0.0307  0.0307  0.0307  0.0268  0.0268  0.0268  0.0229  0.0307  0.0268  0.0307  0.0307  0.0307  0.0268  0.0038  0.0038  0.0038  0.0000  0.0000  0.0000
OMP4__GCA_000167635.1   0.8120  0.6309  0.5715  0.6373  0.8329  0.5746  0.5656  0.6172  0.5586  0.5521  0.5409  0.5483  0.5409  0.5757  0.7002  0.6249  0.6832  0.6180  0.6471  0.6589  0.5918  0.5918  0.6194  0.5777  0.5753  0.5165  0.5273  0.4976  0.6844  0.5925  0.6639  0.6632  0.6511  0.6892  0.7229  0.5496  0.5644  0.5496  0.5912  0.5948  0.5968  0.5879  0.6477  0.6679  0.7025  0.7356  0.7127  0.7325  0.7325  0.7708  0.4909  0.4909  0.4563  0.3757  0.3757  0.3690  0.3690  0.3632  0.3520  0.3999  0.1150  0.1723  0.1818  0.0307  0.0307  0.0307  0.0267  0.0307  0.0307  0.0307  0.0307  0.0268  0.0268  0.0268  0.0229  0.0307  0.0268  0.0307  0.0307  0.0307  0.0268  0.0038  0.0038  0.0038  0.0000  0.0000  0.0000  0.0000
OMP4__GCA_000169875.1   0.8120  0.6309  0.5715  0.6373  0.8329  0.5746  0.5656  0.6172  0.5586  0.5521  0.5409  0.5483  0.5409  0.5757  0.7002  0.6249  0.6832  0.6180  0.6471  0.6589  0.5918  0.5918  0.6194  0.5777  0.5753  0.5165  0.5273  0.4976  0.6844  0.5925  0.6639  0.6632  0.6511  0.6892  0.7229  0.5496  0.5644  0.5496  0.5912  0.5948  0.5968  0.5879  0.6477  0.6679  0.7025  0.7356  0.7127  0.7325  0.7325  0.7708  0.4909  0.4909  0.4563  0.3757  0.3757  0.3690  0.3690  0.3632  0.3520  0.3999  0.1150  0.1723  0.1818  0.0307  0.0307  0.0307  0.0267  0.0307  0.0307  0.0307  0.0307  0.0268  0.0268  0.0268  0.0229  0.0307  0.0268  0.0307  0.0307  0.0307  0.0268  0.0038  0.0038  0.0038  0.0000  0.0000  0.0000  0.0000  0.0000
OMP4__GCA_000755785.1   0.8120  0.6309  0.5715  0.6373  0.8329  0.5746  0.5656  0.6172  0.5586  0.5521  0.5409  0.5483  0.5409  0.5757  0.7002  0.6249  0.6832  0.6180  0.6471  0.6589  0.5918  0.5918  0.6194  0.5777  0.5753  0.5165  0.5273  0.4976  0.6844  0.5925  0.6639  0.6632  0.6511  0.6892  0.7229  0.5496  0.5644  0.5496  0.5912  0.5948  0.5968  0.5879  0.6477  0.6679  0.7025  0.7356  0.7127  0.7325  0.7325  0.7708  0.4909  0.4909  0.4563  0.3757  0.3757  0.3690  0.3690  0.3632  0.3520  0.3999  0.1150  0.1723  0.1818  0.0307  0.0307  0.0307  0.0267  0.0307  0.0307  0.0307  0.0307  0.0268  0.0268  0.0268  0.0229  0.0307  0.0268  0.0307  0.0307  0.0307  0.0268  0.0038  0.0038  0.0038  0.0000  0.0000  0.0000  0.0000  0.0000  0.0000
OMP4__GCA_000756025.2   0.8120  0.6309  0.5715  0.6373  0.8329  0.5746  0.5656  0.6172  0.5586  0.5521  0.5409  0.5483  0.5409  0.5757  0.7002  0.6249  0.6832  0.6180  0.6471  0.6589  0.5918  0.5918  0.6194  0.5777  0.5753  0.5165  0.5273  0.4976  0.6844  0.5925  0.6639  0.6632  0.6511  0.6892  0.7229  0.5496  0.5644  0.5496  0.5912  0.5948  0.5968  0.5879  0.6477  0.6679  0.7025  0.7356  0.7127  0.7325  0.7325  0.7708  0.4909  0.4909  0.4563  0.3757  0.3757  0.3690  0.3690  0.3632  0.3520  0.3999  0.1150  0.1723  0.1818  0.0307  0.0307  0.0307  0.0267  0.0307  0.0307  0.0307  0.0307  0.0268  0.0268  0.0268  0.0229  0.0307  0.0268  0.0307  0.0307  0.0307  0.0268  0.0038  0.0038  0.0038  0.0000  0.0000  0.0000  0.0000  0.0000  0.0000  0.0000
OMP4__GCA_000757315.2   0.8120  0.6309  0.5715  0.6373  0.8329  0.5746  0.5656  0.6172  0.5586  0.5521  0.5409  0.5483  0.5409  0.5757  0.7002  0.6249  0.6832  0.6180  0.6471  0.6589  0.5918  0.5918  0.6194  0.5777  0.5753  0.5165  0.5273  0.4976  0.6844  0.5925  0.6639  0.6632  0.6511  0.6892  0.7229  0.5496  0.5644  0.5496  0.5912  0.5948  0.5968  0.5879  0.6477  0.6679  0.7025  0.7356  0.7127  0.7325  0.7325  0.7708  0.4909  0.4909  0.4563  0.3757  0.3757  0.3690  0.3690  0.3632  0.3520  0.3999  0.1150  0.1723  0.1818  0.0307  0.0307  0.0307  0.0267  0.0307  0.0307  0.0307  0.0307  0.0268  0.0268  0.0268  0.0229  0.0307  0.0268  0.0307  0.0307  0.0307  0.0268  0.0038  0.0038  0.0040  0.0000  0.0000  0.0000  0.0000  0.0000  0.0000  0.0000  0.0000
OMP4__GCA_000959465.1   0.8120  0.6309  0.5715  0.6373  0.8329  0.5746  0.5656  0.6172  0.5586  0.5521  0.5409  0.5483  0.5409  0.5757  0.7002  0.6249  0.6832  0.6180  0.6471  0.6589  0.5918  0.5918  0.6194  0.5777  0.5753  0.5165  0.5273  0.4976  0.6844  0.5925  0.6639  0.6632  0.6511  0.6892  0.7229  0.5496  0.5644  0.5496  0.5912  0.5948  0.5968  0.5879  0.6477  0.6679  0.7025  0.7356  0.7127  0.7325  0.7325  0.7708  0.4909  0.4909  0.4563  0.3757  0.3757  0.3690  0.3690  0.3632  0.3520  0.3999  0.1150  0.1723  0.1818  0.0307  0.0307  0.0307  0.0267  0.0307  0.0307  0.0307  0.0307  0.0268  0.0268  0.0268  0.0229  0.0307  0.0268  0.0307  0.0307  0.0307  0.0268  0.0038  0.0038  0.0038  0.0000  0.0000  0.0000  0.0000  0.0000  0.0000  0.0000  0.0000  0.0000
OMP4__GCA_000959585.1   0.8120  0.6309  0.5715  0.6373  0.8329  0.5746  0.5656  0.6172  0.5586  0.5521  0.5409  0.5483  0.5409  0.5757  0.7002  0.6249  0.6832  0.6180  0.6471  0.6589  0.5918  0.5918  0.6194  0.5777  0.5753  0.5165  0.5273  0.4976  0.6844  0.5925  0.6639  0.6632  0.6511  0.6892  0.7229  0.5496  0.5644  0.5496  0.5912  0.5948  0.5968  0.5879  0.6477  0.6679  0.7025  0.7356  0.7127  0.7325  0.7325  0.7708  0.4909  0.4909  0.4563  0.3757  0.3757  0.3690  0.3690  0.3632  0.3520  0.3999  0.1150  0.1723  0.1818  0.0307  0.0307  0.0307  0.0267  0.0307  0.0307  0.0307  0.0307  0.0268  0.0268  0.0268  0.0229  0.0307  0.0268  0.0307  0.0307  0.0307  0.0268  0.0038  0.0038  0.0038  0.0000  0.0000  0.0000  0.0000  0.0000  0.0000  0.0000  0.0000  0.0000  0.0000
OMP4__GCA_000959625.1   0.8120  0.6309  0.5715  0.6373  0.8329  0.5746  0.5656  0.6172  0.5586  0.5521  0.5409  0.5483  0.5409  0.5757  0.7002  0.6249  0.6832  0.6180  0.6471  0.6589  0.5918  0.5918  0.6194  0.5777  0.5753  0.5165  0.5273  0.4976  0.6844  0.5925  0.6639  0.6632  0.6511  0.6892  0.7229  0.5496  0.5644  0.5496  0.5912  0.5948  0.5968  0.5879  0.6477  0.6679  0.7025  0.7356  0.7127  0.7325  0.7325  0.7708  0.4909  0.4909  0.4563  0.3757  0.3757  0.3690  0.3690  0.3632  0.3520  0.3999  0.1150  0.1723  0.1818  0.0307  0.0307  0.0307  0.0267  0.0307  0.0307  0.0307  0.0307  0.0268  0.0268  0.0268  0.0229  0.0307  0.0268  0.0307  0.0307  0.0307  0.0268  0.0038  0.0038  0.0040  0.0000  0.0000  0.0000  0.0000  0.0000  0.0000  0.0000  0.0000  0.0000  0.0000  0.0000
OMP4__GCA_000015605.1   0.8231  0.6403  0.5801  0.6466  0.8210  0.5808  0.5717  0.6253  0.5668  0.5602  0.5407  0.5482  0.5407  0.5841  0.7094  0.6331  0.6921  0.6260  0.6554  0.6674  0.5995  0.5995  0.6263  0.5859  0.5835  0.5240  0.5350  0.5049  0.6939  0.5992  0.6732  0.6725  0.6603  0.6989  0.7330  0.5577  0.5719  0.5577  0.5989  0.6033  0.6053  0.5963  0.6568  0.6774  0.7123  0.7459  0.7219  0.7428  0.7428  0.7807  0.4981  0.4981  0.4632  0.3814  0.3814  0.3747  0.3747  0.3689  0.3575  0.4066  0.1187  0.1770  0.1865  0.0346  0.0346  0.0346  0.0306  0.0346  0.0346  0.0346  0.0346  0.0307  0.0307  0.0307  0.0268  0.0346  0.0307  0.0346  0.0346  0.0346  0.0307  0.0000  0.0075  0.0076  0.0038  0.0038  0.0038  0.0038  0.0038  0.0038  0.0038  0.0038  0.0038  0.0038  0.0038  0.0038
OMP4__GCA_000015625.1   0.8231  0.6403  0.5801  0.6466  0.8210  0.5808  0.5717  0.6253  0.5668  0.5602  0.5407  0.5482  0.5407  0.5841  0.7094  0.6331  0.6921  0.6260  0.6554  0.6674  0.5995  0.5995  0.6263  0.5859  0.5835  0.5240  0.5350  0.5049  0.6939  0.5992  0.6732  0.6725  0.6603  0.6989  0.7330  0.5577  0.5719  0.5577  0.5989  0.6033  0.6053  0.5963  0.6568  0.6774  0.7123  0.7459  0.7219  0.7428  0.7428  0.7807  0.4981  0.4981  0.4632  0.3814  0.3814  0.3747  0.3747  0.3689  0.3575  0.4066  0.1187  0.1770  0.1865  0.0346  0.0346  0.0346  0.0306  0.0346  0.0346  0.0346  0.0346  0.0307  0.0307  0.0307  0.0268  0.0346  0.0307  0.0346  0.0346  0.0346  0.0307  0.0000  0.0075  0.0076  0.0038  0.0038  0.0038  0.0038  0.0038  0.0038  0.0038  0.0038  0.0038  0.0038  0.0038  0.0038  0.0000
OMP4__GCA_000153085.1   0.8231  0.6403  0.5801  0.6466  0.8210  0.5808  0.5717  0.6253  0.5668  0.5602  0.5407  0.5482  0.5407  0.5841  0.7094  0.6331  0.6921  0.6260  0.6554  0.6674  0.5995  0.5995  0.6263  0.5859  0.5835  0.5240  0.5350  0.5049  0.6939  0.5992  0.6732  0.6725  0.6603  0.6989  0.7330  0.5577  0.5719  0.5577  0.5989  0.6033  0.6053  0.5963  0.6568  0.6774  0.7123  0.7459  0.7219  0.7428  0.7428  0.7807  0.4981  0.4981  0.4632  0.3814  0.3814  0.3747  0.3747  0.3689  0.3575  0.4066  0.1187  0.1770  0.1865  0.0346  0.0346  0.0346  0.0306  0.0346  0.0346  0.0346  0.0346  0.0307  0.0307  0.0307  0.0268  0.0346  0.0307  0.0346  0.0346  0.0346  0.0307  0.0000  0.0075  0.0076  0.0038  0.0038  0.0038  0.0038  0.0038  0.0038  0.0038  0.0038  0.0038  0.0038  0.0038  0.0038  0.0000  0.0000
OMP4__GCA_000762285.1   0.8231  0.6403  0.5801  0.6466  0.8210  0.5808  0.5717  0.6253  0.5668  0.5602  0.5407  0.5482  0.5407  0.5841  0.7094  0.6331  0.6921  0.6260  0.6554  0.6674  0.5995  0.5995  0.6263  0.5859  0.5835  0.5240  0.5350  0.5049  0.6939  0.5992  0.6732  0.6725  0.6603  0.6989  0.7330  0.5577  0.5719  0.5577  0.5989  0.6033  0.6053  0.5963  0.6568  0.6774  0.7123  0.7459  0.7219  0.7428  0.7428  0.7807  0.4981  0.4981  0.4632  0.3814  0.3814  0.3747  0.3747  0.3689  0.3575  0.4066  0.1187  0.1770  0.1865  0.0346  0.0346  0.0346  0.0306  0.0346  0.0346  0.0346  0.0346  0.0307  0.0307  0.0307  0.0268  0.0346  0.0307  0.0346  0.0346  0.0346  0.0307  0.0000  0.0075  0.0076  0.0038  0.0038  0.0038  0.0038  0.0038  0.0038  0.0038  0.0038  0.0038  0.0038  0.0038  0.0038  0.0000  0.0000  0.0000
OMP4__GCA_000959165.1   0.8231  0.6403  0.5801  0.6466  0.8210  0.5808  0.5717  0.6253  0.5668  0.5602  0.5407  0.5482  0.5407  0.5841  0.7094  0.6331  0.6921  0.6260  0.6554  0.6674  0.5995  0.5995  0.6263  0.5859  0.5835  0.5240  0.5350  0.5049  0.6939  0.5992  0.6732  0.6725  0.6603  0.6989  0.7330  0.5577  0.5719  0.5577  0.5989  0.6033  0.6053  0.5963  0.6568  0.6774  0.7123  0.7459  0.7219  0.7428  0.7428  0.7807  0.4981  0.4981  0.4632  0.3814  0.3814  0.3747  0.3747  0.3689  0.3575  0.4066  0.1187  0.1770  0.1865  0.0346  0.0346  0.0346  0.0306  0.0346  0.0346  0.0346  0.0346  0.0307  0.0307  0.0307  0.0268  0.0346  0.0307  0.0346  0.0346  0.0346  0.0307  0.0000  0.0075  0.0076  0.0038  0.0038  0.0038  0.0038  0.0038  0.0038  0.0038  0.0038  0.0038  0.0038  0.0038  0.0038  0.0000  0.0000  0.0000  0.0000
OMP4__GCA_000959405.1   0.8231  0.6403  0.5801  0.6466  0.8210  0.5808  0.5717  0.6253  0.5668  0.5602  0.5407  0.5482  0.5407  0.5841  0.7094  0.6331  0.6921  0.6260  0.6554  0.6674  0.5995  0.5995  0.6263  0.5859  0.5835  0.5240  0.5350  0.5049  0.6939  0.5992  0.6732  0.6725  0.6603  0.6989  0.7330  0.5577  0.5719  0.5577  0.5989  0.6033  0.6053  0.5963  0.6568  0.6774  0.7123  0.7459  0.7219  0.7428  0.7428  0.7807  0.4981  0.4981  0.4632  0.3814  0.3814  0.3747  0.3747  0.3689  0.3575  0.4066  0.1187  0.1770  0.1865  0.0346  0.0346  0.0346  0.0306  0.0346  0.0346  0.0346  0.0346  0.0307  0.0307  0.0307  0.0268  0.0346  0.0307  0.0346  0.0346  0.0346  0.0307  0.0000  0.0079  0.0076  0.0038  0.0038  0.0038  0.0038  0.0038  0.0038  0.0038  0.0038  0.0038  0.0038  0.0038  0.0038  0.0000  0.0000  0.0000  0.0000  0.0000
OMP4__GCA_000755845.1   0.8000  0.6211  0.5628  0.6277  0.8206  0.5656  0.5567  0.6078  0.5497  0.5433  0.5321  0.5395  0.5321  0.5667  0.6999  0.6154  0.6732  0.6087  0.6375  0.6492  0.5827  0.5827  0.6103  0.5692  0.5667  0.5085  0.5193  0.4899  0.6748  0.5836  0.6542  0.6535  0.6416  0.6892  0.7124  0.5411  0.5557  0.5411  0.5823  0.5860  0.5879  0.5791  0.6382  0.6581  0.6923  0.7251  0.7024  0.7221  0.7221  0.7598  0.4835  0.4835  0.4492  0.3694  0.3694  0.3627  0.3627  0.3568  0.3457  0.3933  0.1107  0.1771  0.1771  0.0268  0.0268  0.0268  0.0229  0.0268  0.0268  0.0268  0.0268  0.0229  0.0229  0.0229  0.0190  0.0268  0.0229  0.0268  0.0268  0.0268  0.0229  0.0076  0.0076  0.0075  0.0038  0.0039  0.0040  0.0038  0.0038  0.0040  0.0038  0.0038  0.0038  0.0038  0.0038  0.0038  0.0076  0.0076  0.0076  0.0076  0.0076  0.0076
OMP4__GCA_000755865.1   0.8120  0.6309  0.5715  0.6373  0.8329  0.5746  0.5656  0.6172  0.5586  0.5521  0.5409  0.5483  0.5409  0.5757  0.7002  0.6249  0.6832  0.6180  0.6471  0.6589  0.5918  0.5918  0.6194  0.5777  0.5753  0.5165  0.5273  0.4976  0.6844  0.5925  0.6639  0.6632  0.6511  0.6892  0.7229  0.5496  0.5644  0.5496  0.5912  0.5948  0.5968  0.5879  0.6477  0.6679  0.7025  0.7356  0.7127  0.7325  0.7325  0.7708  0.4909  0.4909  0.4563  0.3757  0.3757  0.3690  0.3690  0.3632  0.3520  0.3999  0.1150  0.1723  0.1818  0.0307  0.0307  0.0307  0.0267  0.0307  0.0307  0.0307  0.0307  0.0268  0.0268  0.0268  0.0229  0.0307  0.0268  0.0307  0.0307  0.0307  0.0268  0.0038  0.0038  0.0038  0.0000  0.0000  0.0000  0.0000  0.0000  0.0000  0.0000  0.0000  0.0000  0.0000  0.0000  0.0000  0.0038  0.0038  0.0038  0.0038  0.0038  0.0038  0.0038
OMP4__GCA_000755885.1   0.8120  0.6309  0.5715  0.6373  0.8329  0.5746  0.5656  0.6172  0.5586  0.5521  0.5409  0.5483  0.5409  0.5757  0.7002  0.6249  0.6832  0.6180  0.6471  0.6589  0.5918  0.5918  0.6194  0.5777  0.5753  0.5165  0.5273  0.4976  0.6844  0.5925  0.6639  0.6632  0.6511  0.6892  0.7229  0.5496  0.5644  0.5496  0.5912  0.5948  0.5968  0.5879  0.6477  0.6679  0.7025  0.7356  0.7127  0.7325  0.7325  0.7708  0.4909  0.4909  0.4563  0.3757  0.3757  0.3690  0.3690  0.3632  0.3520  0.3999  0.1150  0.1723  0.1818  0.0307  0.0307  0.0307  0.0267  0.0307  0.0307  0.0307  0.0307  0.0268  0.0268  0.0268  0.0229  0.0307  0.0268  0.0307  0.0307  0.0307  0.0268  0.0038  0.0038  0.0038  0.0000  0.0000  0.0000  0.0000  0.0000  0.0000  0.0000  0.0000  0.0000  0.0000  0.0000  0.0000  0.0038  0.0038  0.0038  0.0038  0.0038  0.0038  0.0038  0.0000
OMP4__GCA_000959485.1   0.8120  0.6309  0.5715  0.6373  0.8329  0.5746  0.5656  0.6172  0.5586  0.5521  0.5409  0.5483  0.5409  0.5757  0.7002  0.6249  0.6832  0.6180  0.6471  0.6589  0.5918  0.5918  0.6194  0.5777  0.5753  0.5165  0.5273  0.4976  0.6844  0.5925  0.6639  0.6632  0.6511  0.6892  0.7229  0.5496  0.5644  0.5496  0.5912  0.5948  0.5968  0.5879  0.6477  0.6679  0.7025  0.7356  0.7127  0.7325  0.7325  0.7708  0.4909  0.4909  0.4563  0.3757  0.3757  0.3690  0.3690  0.3632  0.3520  0.3999  0.1150  0.1723  0.1818  0.0307  0.0307  0.0307  0.0267  0.0307  0.0307  0.0307  0.0307  0.0268  0.0268  0.0268  0.0229  0.0307  0.0268  0.0307  0.0307  0.0307  0.0268  0.0038  0.0038  0.0038  0.0000  0.0000  0.0000  0.0000  0.0000  0.0000  0.0000  0.0000  0.0000  0.0000  0.0000  0.0000  0.0038  0.0038  0.0038  0.0038  0.0038  0.0038  0.0038  0.0000  0.0000
OMP4__GCA_001279165.1   0.8340  0.6486  0.5875  0.6547  0.8335  0.5910  0.5818  0.6344  0.5747  0.5680  0.5493  0.5568  0.5493  0.5922  0.7192  0.6422  0.7018  0.6349  0.6645  0.6768  0.6084  0.6084  0.6361  0.5933  0.5911  0.5310  0.5420  0.5118  0.7022  0.6088  0.6816  0.6808  0.6686  0.7076  0.7421  0.5654  0.5804  0.5654  0.6075  0.6112  0.6132  0.6041  0.6650  0.6860  0.7212  0.7550  0.7315  0.7517  0.7517  0.7909  0.4974  0.4974  0.4626  0.3814  0.3814  0.3746  0.3746  0.3689  0.3576  0.4128  0.1235  0.1815  0.1911  0.0385  0.0385  0.0385  0.0345  0.0385  0.0385  0.0385  0.0385  0.0346  0.0346  0.0346  0.0307  0.0385  0.0346  0.0385  0.0385  0.0385  0.0346  0.0038  0.0038  0.0038  0.0075  0.0075  0.0075  0.0079  0.0075  0.0075  0.0075  0.0075  0.0075  0.0075  0.0075  0.0078  0.0038  0.0038  0.0038  0.0038  0.0038  0.0038  0.0113  0.0075  0.0075  0.0075
OMP4__GCA_001279265.1   0.8236  0.6402  0.5799  0.6464  0.8447  0.5833  0.5742  0.6263  0.5670  0.5604  0.5493  0.5568  0.5493  0.5844  0.7102  0.6340  0.6930  0.6269  0.6562  0.6683  0.6005  0.6005  0.6281  0.5859  0.5836  0.5241  0.5350  0.5050  0.6937  0.6010  0.6731  0.6724  0.6603  0.6989  0.7330  0.5579  0.5728  0.5579  0.5997  0.6034  0.6054  0.5964  0.6568  0.6774  0.7123  0.7458  0.7226  0.7426  0.7426  0.7814  0.4909  0.4909  0.4563  0.3757  0.3757  0.3690  0.3690  0.3632  0.3520  0.4066  0.1193  0.1770  0.1866  0.0346  0.0346  0.0346  0.0306  0.0346  0.0346  0.0346  0.0346  0.0307  0.0307  0.0307  0.0268  0.0346  0.0307  0.0346  0.0346  0.0346  0.0307  0.0076  0.0000  0.0000  0.0038  0.0038  0.0038  0.0038  0.0038  0.0038  0.0039  0.0038  0.0038  0.0040  0.0040  0.0038  0.0076  0.0076  0.0076  0.0076  0.0076  0.0076  0.0075  0.0040  0.0038  0.0039  0.0040
OMP4__GCA_000932075.1   0.7900  0.6060  0.5321  0.6193  0.8299  0.5423  0.5336  0.5835  0.5268  0.5207  0.5094  0.5167  0.5094  0.5432  0.6927  0.5922  0.6814  0.6171  0.6300  0.6580  0.5910  0.5910  0.5891  0.5615  0.5737  0.4880  0.4987  0.4829  0.6509  0.5768  0.6296  0.6289  0.6172  0.6803  0.7031  0.5191  0.5334  0.5191  0.5745  0.5652  0.5670  0.5584  0.6140  0.6494  0.7028  0.7358  0.6762  0.7056  0.7056  0.7319  0.4897  0.4897  0.4565  0.3599  0.3599  0.3533  0.3533  0.3589  0.3477  0.3887  0.0941  0.1772  0.1773  0.0114  0.0114  0.0114  0.0152  0.0114  0.0114  0.0114  0.0114  0.0152  0.0152  0.0152  0.0114  0.0114  0.0152  0.0114  0.0114  0.0114  0.0152  0.0228  0.0228  0.0228  0.0189  0.0189  0.0189  0.0189  0.0189  0.0189  0.0189  0.0189  0.0189  0.0189  0.0189  0.0189  0.0228  0.0228  0.0228  0.0228  0.0228  0.0228  0.0151  0.0189  0.0189  0.0189  0.0266  0.0228
OMP4__GCA_000757225.1   0.8078  0.6218  0.5481  0.6372  0.8426  0.5474  0.5385  0.5917  0.5404  0.5341  0.5140  0.5213  0.5140  0.5572  0.7020  0.5851  0.6906  0.6255  0.6385  0.6669  0.5992  0.5992  0.5972  0.5777  0.5902  0.5028  0.5136  0.4976  0.6688  0.5849  0.6474  0.6467  0.6349  0.6993  0.7228  0.5351  0.5411  0.5351  0.5825  0.5817  0.5836  0.5748  0.6315  0.6679  0.7222  0.7561  0.6686  0.7249  0.7249  0.7414  0.4910  0.4910  0.4577  0.3658  0.3658  0.3592  0.3592  0.3648  0.3536  0.4014  0.0982  0.1866  0.1866  0.0191  0.0191  0.0191  0.0229  0.0191  0.0191  0.0191  0.0191  0.0229  0.0229  0.0229  0.0190  0.0191  0.0229  0.0191  0.0191  0.0191  0.0229  0.0305  0.0306  0.0305  0.0267  0.0267  0.0267  0.0267  0.0267  0.0267  0.0267  0.0267  0.0267  0.0267  0.0267  0.0267  0.0305  0.0305  0.0305  0.0305  0.0305  0.0305  0.0228  0.0267  0.0267  0.0267  0.0344  0.0305  0.0075
OMP4__GCA_001327495.1   0.7803  0.6050  0.5461  0.6258  0.8198  0.5479  0.5391  0.5917  0.5345  0.5283  0.5170  0.5243  0.5170  0.5503  0.7021  0.6005  0.6897  0.6255  0.6385  0.6668  0.5991  0.5991  0.5971  0.5685  0.5808  0.4945  0.5052  0.4893  0.6595  0.5687  0.6373  0.6366  0.6248  0.6893  0.7125  0.5266  0.5410  0.5266  0.5824  0.5730  0.5748  0.5662  0.6223  0.6581  0.6944  0.7272  0.6853  0.7047  0.7047  0.7416  0.4965  0.4965  0.4630  0.3582  0.3582  0.3517  0.3517  0.3570  0.3458  0.3947  0.1024  0.1771  0.1771  0.0191  0.0191  0.0191  0.0152  0.0191  0.0191  0.0191  0.0191  0.0229  0.0229  0.0229  0.0190  0.0191  0.0229  0.0191  0.0191  0.0191  0.0229  0.0151  0.0152  0.0151  0.0113  0.0113  0.0113  0.0113  0.0113  0.0113  0.0113  0.0113  0.0113  0.0113  0.0113  0.0113  0.0151  0.0151  0.0151  0.0151  0.0151  0.0151  0.0075  0.0113  0.0113  0.0113  0.0190  0.0151  0.0075  0.0151
OMP4__GCA_000774575.1   0.7827  0.6076  0.5406  0.6135  0.8323  0.5437  0.5350  0.5928  0.5357  0.5294  0.5183  0.5256  0.5183  0.5376  0.7033  0.6020  0.6924  0.6268  0.6398  0.6682  0.6005  0.6005  0.5983  0.5702  0.5829  0.4959  0.5066  0.4908  0.6605  0.5859  0.6392  0.6386  0.6268  0.6807  0.7037  0.5278  0.5422  0.5278  0.5836  0.5744  0.5763  0.5676  0.6237  0.6595  0.7133  0.7468  0.6863  0.7160  0.7160  0.7427  0.4968  0.4968  0.4633  0.3659  0.3659  0.3593  0.3593  0.3649  0.3536  0.3950  0.0983  0.1819  0.1819  0.0152  0.0152  0.0152  0.0191  0.0152  0.0152  0.0152  0.0152  0.0190  0.0190  0.0190  0.0152  0.0152  0.0190  0.0152  0.0152  0.0152  0.0190  0.0267  0.0267  0.0267  0.0228  0.0228  0.0228  0.0228  0.0228  0.0228  0.0228  0.0228  0.0228  0.0228  0.0228  0.0228  0.0267  0.0267  0.0267  0.0267  0.0267  0.0267  0.0189  0.0228  0.0228  0.0228  0.0305  0.0267  0.0038  0.0113  0.0113
OMP4__GCA_000770495.1   0.7833  0.6067  0.5571  0.6124  0.8556  0.5605  0.5516  0.6106  0.5523  0.5372  0.5346  0.5421  0.5346  0.5543  0.7129  0.6102  0.7119  0.6353  0.6485  0.6772  0.5996  0.5996  0.6155  0.5867  0.5995  0.5110  0.5219  0.5057  0.6788  0.5940  0.6479  0.6472  0.6354  0.7001  0.7237  0.5440  0.5587  0.5440  0.5829  0.5910  0.5929  0.5840  0.6414  0.6618  0.7333  0.7676  0.7059  0.7255  0.7255  0.7526  0.5113  0.5113  0.4778  0.3787  0.3787  0.3719  0.3719  0.3780  0.3665  0.3951  0.1068  0.1916  0.1916  0.0229  0.0229  0.0229  0.0268  0.0229  0.0229  0.0229  0.0229  0.0268  0.0268  0.0268  0.0229  0.0229  0.0268  0.0229  0.0229  0.0229  0.0268  0.0345  0.0345  0.0345  0.0306  0.0306  0.0306  0.0306  0.0306  0.0306  0.0306  0.0306  0.0306  0.0306  0.0306  0.0306  0.0345  0.0345  0.0345  0.0345  0.0345  0.0345  0.0267  0.0306  0.0306  0.0306  0.0384  0.0345  0.0113  0.0189  0.0190  0.0076
OMP4__GCA_000774175.1   0.7719  0.6250  0.5563  0.6303  0.8328  0.5597  0.5509  0.6097  0.5515  0.5451  0.5339  0.5413  0.5339  0.5535  0.7224  0.6187  0.6900  0.6439  0.6572  0.6863  0.6172  0.6172  0.6145  0.5858  0.5986  0.5103  0.5211  0.5050  0.6779  0.5865  0.6565  0.6558  0.6438  0.6991  0.7226  0.5432  0.5578  0.5432  0.5998  0.5901  0.5920  0.5832  0.6404  0.6773  0.7141  0.7476  0.7048  0.7349  0.7349  0.7514  0.5112  0.5112  0.4771  0.3781  0.3781  0.3714  0.3714  0.3774  0.3659  0.4078  0.1067  0.1913  0.1913  0.0229  0.0229  0.0229  0.0268  0.0229  0.0229  0.0229  0.0229  0.0268  0.0268  0.0268  0.0229  0.0229  0.0268  0.0229  0.0229  0.0229  0.0268  0.0267  0.0267  0.0267  0.0228  0.0228  0.0228  0.0228  0.0228  0.0228  0.0228  0.0228  0.0228  0.0228  0.0228  0.0228  0.0267  0.0267  0.0267  0.0267  0.0267  0.0267  0.0190  0.0228  0.0228  0.0228  0.0306  0.0267  0.0113  0.0189  0.0114  0.0076  0.0151
OMP4__GCA_000932105.1   0.7833  0.6067  0.5571  0.6124  0.8556  0.5605  0.5516  0.6106  0.5523  0.5372  0.5346  0.5421  0.5346  0.5543  0.7129  0.6102  0.7119  0.6353  0.6485  0.6772  0.5996  0.5996  0.6155  0.5867  0.5995  0.5110  0.5219  0.5057  0.6788  0.5940  0.6479  0.6472  0.6354  0.7001  0.7237  0.5440  0.5587  0.5440  0.5829  0.5910  0.5929  0.5840  0.6414  0.6618  0.7333  0.7676  0.7059  0.7255  0.7255  0.7526  0.5113  0.5113  0.4778  0.3787  0.3787  0.3719  0.3719  0.3780  0.3665  0.3951  0.1068  0.1916  0.1916  0.0229  0.0229  0.0229  0.0268  0.0229  0.0229  0.0229  0.0229  0.0268  0.0268  0.0268  0.0229  0.0229  0.0268  0.0229  0.0229  0.0229  0.0268  0.0345  0.0345  0.0345  0.0306  0.0306  0.0306  0.0306  0.0306  0.0306  0.0306  0.0306  0.0306  0.0306  0.0306  0.0306  0.0345  0.0345  0.0345  0.0345  0.0345  0.0345  0.0267  0.0306  0.0306  0.0306  0.0384  0.0345  0.0113  0.0189  0.0190  0.0076  0.0000  0.0151
OMP4__GCA_000774625.1   0.7833  0.6067  0.5571  0.6124  0.8556  0.5605  0.5516  0.6106  0.5523  0.5372  0.5346  0.5421  0.5346  0.5543  0.7129  0.6102  0.7119  0.6353  0.6485  0.6772  0.5996  0.5996  0.6155  0.5867  0.5995  0.5110  0.5219  0.5057  0.6788  0.5940  0.6479  0.6472  0.6354  0.7001  0.7237  0.5440  0.5587  0.5440  0.5829  0.5910  0.5929  0.5840  0.6414  0.6618  0.7333  0.7676  0.7059  0.7255  0.7255  0.7526  0.5113  0.5113  0.4778  0.3787  0.3787  0.3719  0.3719  0.3780  0.3665  0.3951  0.1068  0.1916  0.1916  0.0229  0.0229  0.0229  0.0268  0.0229  0.0229  0.0229  0.0229  0.0268  0.0268  0.0268  0.0229  0.0229  0.0268  0.0229  0.0229  0.0229  0.0268  0.0345  0.0345  0.0345  0.0306  0.0306  0.0306  0.0306  0.0306  0.0306  0.0306  0.0306  0.0306  0.0306  0.0306  0.0306  0.0345  0.0345  0.0345  0.0345  0.0345  0.0345  0.0267  0.0306  0.0306  0.0306  0.0384  0.0345  0.0113  0.0189  0.0190  0.0076  0.0000  0.0151  0.0000
OMP4__GCA_000439695.1   0.7889  0.6213  0.5477  0.6367  0.8289  0.5557  0.5468  0.6004  0.5400  0.5337  0.5222  0.5296  0.5222  0.5568  0.7118  0.5937  0.7003  0.6344  0.6475  0.6762  0.6079  0.6079  0.6055  0.5772  0.5898  0.5025  0.5132  0.4972  0.6683  0.5777  0.6469  0.6463  0.6344  0.6988  0.7223  0.5347  0.5492  0.5347  0.5908  0.5813  0.5832  0.5744  0.6310  0.6674  0.7039  0.7369  0.6779  0.7244  0.7244  0.7514  0.4907  0.4907  0.4574  0.3718  0.3718  0.3651  0.3651  0.3709  0.3596  0.4011  0.1024  0.1865  0.1865  0.0190  0.0190  0.0190  0.0229  0.0190  0.0190  0.0190  0.0190  0.0229  0.0229  0.0229  0.0190  0.0190  0.0229  0.0190  0.0190  0.0190  0.0229  0.0228  0.0229  0.0228  0.0190  0.0190  0.0190  0.0190  0.0190  0.0190  0.0190  0.0190  0.0190  0.0190  0.0190  0.0190  0.0228  0.0228  0.0228  0.0228  0.0228  0.0228  0.0151  0.0190  0.0190  0.0190  0.0267  0.0228  0.0075  0.0075  0.0075  0.0113  0.0189  0.0113  0.0189  0.0189
OMP4__GCA_000445385.1   0.7900  0.6060  0.5321  0.6193  0.8299  0.5423  0.5336  0.5835  0.5268  0.5207  0.5094  0.5167  0.5094  0.5432  0.6927  0.5922  0.6814  0.6171  0.6300  0.6580  0.5910  0.5910  0.5891  0.5615  0.5737  0.4880  0.4987  0.4829  0.6509  0.5768  0.6296  0.6289  0.6172  0.6803  0.7031  0.5191  0.5334  0.5191  0.5745  0.5652  0.5670  0.5584  0.6140  0.6494  0.7028  0.7358  0.6762  0.7056  0.7056  0.7319  0.4897  0.4897  0.4565  0.3599  0.3599  0.3533  0.3533  0.3589  0.3477  0.3887  0.0941  0.1772  0.1773  0.0114  0.0114  0.0114  0.0152  0.0114  0.0114  0.0114  0.0114  0.0152  0.0152  0.0152  0.0114  0.0114  0.0152  0.0114  0.0114  0.0114  0.0152  0.0228  0.0228  0.0228  0.0189  0.0189  0.0189  0.0189  0.0189  0.0189  0.0189  0.0189  0.0189  0.0189  0.0189  0.0189  0.0228  0.0228  0.0228  0.0228  0.0228  0.0228  0.0151  0.0189  0.0189  0.0189  0.0266  0.0228  0.0000  0.0075  0.0075  0.0038  0.0113  0.0113  0.0113  0.0113  0.0075
OMP4__GCA_000774545.1   0.7741  0.6162  0.5485  0.6217  0.8430  0.5516  0.5428  0.6013  0.5435  0.5372  0.5259  0.5333  0.5259  0.5454  0.7129  0.6102  0.7014  0.6353  0.6485  0.6772  0.6088  0.6088  0.6064  0.5781  0.5907  0.5032  0.5139  0.4979  0.6693  0.5940  0.6479  0.6472  0.6354  0.6899  0.7132  0.5355  0.5500  0.5355  0.5917  0.5821  0.5840  0.5753  0.6320  0.6520  0.7228  0.7567  0.6957  0.7255  0.7255  0.7526  0.5037  0.5037  0.4706  0.3724  0.3724  0.3657  0.3657  0.3715  0.3601  0.4017  0.1025  0.1868  0.1868  0.0191  0.0191  0.0191  0.0229  0.0191  0.0191  0.0191  0.0191  0.0229  0.0229  0.0229  0.0190  0.0191  0.0229  0.0191  0.0191  0.0191  0.0229  0.0306  0.0306  0.0306  0.0267  0.0267  0.0267  0.0267  0.0267  0.0267  0.0267  0.0267  0.0267  0.0267  0.0267  0.0267  0.0306  0.0306  0.0306  0.0306  0.0306  0.0306  0.0228  0.0267  0.0267  0.0267  0.0344  0.0306  0.0075  0.0151  0.0152  0.0038  0.0040  0.0113  0.0038  0.0038  0.0151  0.0075
OMP4__GCA_000494855.1   0.8018  0.6060  0.5405  0.6193  0.8424  0.5510  0.5423  0.5835  0.5268  0.5207  0.5094  0.5167  0.5094  0.5432  0.7030  0.5831  0.6814  0.6264  0.6395  0.6580  0.6001  0.6001  0.5804  0.5615  0.5737  0.4880  0.4987  0.4829  0.6603  0.5768  0.6296  0.6289  0.6172  0.6803  0.7031  0.5191  0.5334  0.5191  0.5745  0.5652  0.5670  0.5584  0.6140  0.6494  0.7028  0.7465  0.6762  0.7056  0.7056  0.7319  0.4971  0.4971  0.4636  0.3662  0.3662  0.3595  0.3595  0.3589  0.3477  0.3953  0.0983  0.1820  0.1820  0.0152  0.0152  0.0152  0.0191  0.0152  0.0152  0.0152  0.0152  0.0190  0.0190  0.0190  0.0152  0.0152  0.0190  0.0152  0.0152  0.0152  0.0190  0.0267  0.0267  0.0267  0.0228  0.0228  0.0228  0.0228  0.0228  0.0228  0.0228  0.0228  0.0228  0.0228  0.0228  0.0228  0.0267  0.0267  0.0267  0.0267  0.0267  0.0267  0.0189  0.0228  0.0228  0.0228  0.0305  0.0267  0.0038  0.0113  0.0113  0.0075  0.0151  0.0151  0.0151  0.0151  0.0113  0.0038  0.0113
OMP4__GCA_000774785.1   0.8101  0.6219  0.5464  0.6351  0.8296  0.5577  0.5489  0.5995  0.5421  0.5358  0.5247  0.5320  0.5247  0.5589  0.6929  0.6084  0.6817  0.6175  0.6465  0.6584  0.5915  0.5915  0.6046  0.5763  0.5740  0.5017  0.5124  0.4833  0.6671  0.5922  0.6459  0.6452  0.6334  0.6805  0.7038  0.5173  0.5315  0.5173  0.5748  0.5804  0.5823  0.5736  0.6300  0.6497  0.7029  0.7359  0.6934  0.7230  0.7230  0.7500  0.4825  0.4825  0.4496  0.3713  0.3713  0.3647  0.3647  0.3592  0.3480  0.3885  0.1022  0.1772  0.1772  0.0190  0.0190  0.0190  0.0229  0.0190  0.0190  0.0190  0.0190  0.0152  0.0152  0.0152  0.0114  0.0190  0.0152  0.0190  0.0190  0.0190  0.0152  0.0228  0.0228  0.0228  0.0189  0.0189  0.0189  0.0189  0.0189  0.0189  0.0189  0.0189  0.0189  0.0189  0.0189  0.0189  0.0228  0.0228  0.0228  0.0228  0.0228  0.0228  0.0151  0.0189  0.0189  0.0189  0.0266  0.0228  0.0075  0.0151  0.0151  0.0113  0.0190  0.0189  0.0190  0.0190  0.0151  0.0075  0.0151  0.0113
OMP4__GCA_000774325.1   0.7906  0.5960  0.5541  0.6362  0.8082  0.5588  0.5500  0.5990  0.5431  0.5368  0.5249  0.5322  0.5249  0.5592  0.7120  0.6089  0.6804  0.6344  0.6476  0.6763  0.6079  0.6079  0.6044  0.5766  0.5887  0.5013  0.5121  0.4961  0.6674  0.5766  0.6460  0.6453  0.6334  0.6978  0.7213  0.5333  0.5479  0.5333  0.5897  0.5801  0.5820  0.5733  0.6300  0.6670  0.6928  0.7255  0.6937  0.7131  0.7131  0.7506  0.5035  0.5035  0.4698  0.3654  0.3654  0.3587  0.3587  0.3643  0.3531  0.4014  0.1066  0.1817  0.1817  0.0229  0.0229  0.0229  0.0190  0.0229  0.0229  0.0229  0.0229  0.0268  0.0268  0.0268  0.0229  0.0229  0.0268  0.0229  0.0229  0.0229  0.0268  0.0190  0.0190  0.0190  0.0151  0.0151  0.0151  0.0151  0.0151  0.0151  0.0151  0.0151  0.0151  0.0151  0.0151  0.0151  0.0190  0.0190  0.0190  0.0190  0.0190  0.0190  0.0113  0.0151  0.0151  0.0151  0.0228  0.0190  0.0113  0.0190  0.0038  0.0151  0.0228  0.0152  0.0228  0.0228  0.0113  0.0113  0.0190  0.0151  0.0189
OMP4__GCA_000757245.1   0.7906  0.5960  0.5541  0.6362  0.8082  0.5588  0.5500  0.5990  0.5431  0.5368  0.5249  0.5322  0.5249  0.5592  0.7120  0.6089  0.6804  0.6344  0.6476  0.6763  0.6079  0.6079  0.6044  0.5766  0.5887  0.5013  0.5121  0.4961  0.6674  0.5766  0.6460  0.6453  0.6334  0.6978  0.7213  0.5333  0.5479  0.5333  0.5897  0.5801  0.5820  0.5733  0.6300  0.6670  0.6928  0.7255  0.6937  0.7131  0.7131  0.7506  0.5035  0.5035  0.4698  0.3654  0.3654  0.3587  0.3587  0.3643  0.3531  0.4014  0.1066  0.1817  0.1817  0.0229  0.0229  0.0229  0.0190  0.0229  0.0229  0.0229  0.0229  0.0268  0.0268  0.0268  0.0229  0.0229  0.0268  0.0229  0.0229  0.0229  0.0268  0.0190  0.0190  0.0190  0.0151  0.0151  0.0151  0.0151  0.0151  0.0151  0.0151  0.0151  0.0151  0.0151  0.0151  0.0151  0.0190  0.0190  0.0190  0.0190  0.0190  0.0190  0.0113  0.0151  0.0151  0.0151  0.0228  0.0190  0.0113  0.0190  0.0038  0.0151  0.0228  0.0152  0.0228  0.0228  0.0113  0.0113  0.0190  0.0151  0.0189  0.0000
OMP4__GCA_000011545.1   0.7803  0.6050  0.5461  0.6258  0.8198  0.5479  0.5391  0.5917  0.5345  0.5283  0.5170  0.5243  0.5170  0.5503  0.7021  0.6005  0.6897  0.6255  0.6385  0.6668  0.5991  0.5991  0.5971  0.5685  0.5808  0.4945  0.5052  0.4893  0.6595  0.5687  0.6373  0.6366  0.6248  0.6893  0.7125  0.5266  0.5410  0.5266  0.5824  0.5730  0.5748  0.5662  0.6223  0.6581  0.6944  0.7272  0.6853  0.7047  0.7047  0.7416  0.4965  0.4965  0.4630  0.3582  0.3582  0.3517  0.3517  0.3570  0.3458  0.3947  0.1024  0.1771  0.1771  0.0191  0.0191  0.0191  0.0152  0.0191  0.0191  0.0191  0.0191  0.0229  0.0229  0.0229  0.0190  0.0191  0.0229  0.0191  0.0191  0.0191  0.0229  0.0151  0.0152  0.0151  0.0113  0.0113  0.0113  0.0113  0.0113  0.0113  0.0113  0.0113  0.0113  0.0113  0.0113  0.0113  0.0151  0.0151  0.0151  0.0151  0.0151  0.0151  0.0075  0.0113  0.0113  0.0113  0.0190  0.0151  0.0075  0.0151  0.0000  0.0113  0.0190  0.0114  0.0190  0.0190  0.0075  0.0075  0.0152  0.0113  0.0151  0.0038  0.0038
OMP4__GCA_000959285.1   0.7803  0.6050  0.5461  0.6258  0.8198  0.5479  0.5391  0.5917  0.5345  0.5283  0.5170  0.5243  0.5170  0.5503  0.7021  0.6005  0.6897  0.6255  0.6385  0.6668  0.5991  0.5991  0.5971  0.5685  0.5808  0.4945  0.5052  0.4893  0.6595  0.5687  0.6373  0.6366  0.6248  0.6893  0.7125  0.5266  0.5410  0.5266  0.5824  0.5730  0.5748  0.5662  0.6223  0.6581  0.6944  0.7272  0.6853  0.7047  0.7047  0.7416  0.4965  0.4965  0.4630  0.3582  0.3582  0.3517  0.3517  0.3570  0.3458  0.3947  0.1024  0.1771  0.1771  0.0191  0.0191  0.0191  0.0152  0.0191  0.0191  0.0191  0.0191  0.0229  0.0229  0.0229  0.0190  0.0191  0.0229  0.0191  0.0191  0.0191  0.0229  0.0151  0.0152  0.0151  0.0113  0.0113  0.0113  0.0113  0.0113  0.0113  0.0113  0.0113  0.0113  0.0113  0.0113  0.0113  0.0151  0.0151  0.0151  0.0151  0.0151  0.0151  0.0075  0.0113  0.0113  0.0113  0.0190  0.0151  0.0075  0.0151  0.0000  0.0113  0.0190  0.0114  0.0190  0.0190  0.0075  0.0075  0.0152  0.0113  0.0151  0.0038  0.0038  0.0000
OMP4__GCA_000511915.1   0.7900  0.6060  0.5321  0.6193  0.8299  0.5423  0.5336  0.5835  0.5268  0.5207  0.5094  0.5167  0.5094  0.5432  0.6927  0.5922  0.6814  0.6171  0.6300  0.6580  0.5910  0.5910  0.5891  0.5615  0.5737  0.4880  0.4987  0.4829  0.6509  0.5768  0.6296  0.6289  0.6172  0.6803  0.7031  0.5191  0.5334  0.5191  0.5745  0.5652  0.5670  0.5584  0.6140  0.6494  0.7028  0.7358  0.6762  0.7056  0.7056  0.7319  0.4897  0.4897  0.4565  0.3599  0.3599  0.3533  0.3533  0.3589  0.3477  0.3887  0.0941  0.1772  0.1773  0.0114  0.0114  0.0114  0.0152  0.0114  0.0114  0.0114  0.0114  0.0152  0.0152  0.0152  0.0114  0.0114  0.0152  0.0114  0.0114  0.0114  0.0152  0.0228  0.0228  0.0228  0.0189  0.0189  0.0189  0.0189  0.0189  0.0189  0.0189  0.0189  0.0189  0.0189  0.0189  0.0189  0.0228  0.0228  0.0228  0.0228  0.0228  0.0228  0.0151  0.0189  0.0189  0.0189  0.0266  0.0228  0.0000  0.0079  0.0075  0.0038  0.0113  0.0113  0.0113  0.0113  0.0075  0.0000  0.0075  0.0039  0.0075  0.0113  0.0113  0.0075  0.0075
OMP4__GCA_000520895.1   0.7900  0.6060  0.5321  0.6193  0.8299  0.5423  0.5336  0.5835  0.5268  0.5207  0.5094  0.5167  0.5094  0.5432  0.6927  0.5922  0.6814  0.6171  0.6300  0.6580  0.5910  0.5910  0.5891  0.5615  0.5737  0.4880  0.4987  0.4829  0.6509  0.5768  0.6296  0.6289  0.6172  0.6803  0.7031  0.5191  0.5334  0.5191  0.5745  0.5652  0.5670  0.5584  0.6140  0.6494  0.7028  0.7358  0.6762  0.7056  0.7056  0.7319  0.4897  0.4897  0.4565  0.3599  0.3599  0.3533  0.3533  0.3589  0.3477  0.3887  0.0941  0.1772  0.1773  0.0114  0.0114  0.0114  0.0152  0.0114  0.0114  0.0114  0.0114  0.0152  0.0152  0.0152  0.0114  0.0114  0.0152  0.0114  0.0114  0.0114  0.0152  0.0228  0.0228  0.0228  0.0189  0.0189  0.0189  0.0189  0.0189  0.0189  0.0189  0.0189  0.0189  0.0189  0.0189  0.0189  0.0228  0.0228  0.0228  0.0228  0.0228  0.0228  0.0151  0.0189  0.0189  0.0189  0.0266  0.0228  0.0000  0.0075  0.0075  0.0038  0.0113  0.0113  0.0113  0.0113  0.0075  0.0000  0.0075  0.0038  0.0075  0.0113  0.0113  0.0075  0.0075  0.0000
OMP4__GCA_000521645.1   0.7900  0.6060  0.5321  0.6193  0.8299  0.5423  0.5336  0.5835  0.5268  0.5207  0.5094  0.5167  0.5094  0.5432  0.6927  0.5922  0.6814  0.6171  0.6300  0.6580  0.5910  0.5910  0.5891  0.5615  0.5737  0.4880  0.4987  0.4829  0.6509  0.5768  0.6296  0.6289  0.6172  0.6803  0.7031  0.5191  0.5334  0.5191  0.5745  0.5652  0.5670  0.5584  0.6140  0.6494  0.7028  0.7358  0.6762  0.7056  0.7056  0.7319  0.4897  0.4897  0.4565  0.3599  0.3599  0.3533  0.3533  0.3589  0.3477  0.3887  0.0941  0.1772  0.1773  0.0114  0.0114  0.0114  0.0152  0.0114  0.0114  0.0114  0.0114  0.0152  0.0152  0.0152  0.0114  0.0114  0.0152  0.0114  0.0114  0.0114  0.0152  0.0228  0.0228  0.0228  0.0189  0.0189  0.0189  0.0189  0.0189  0.0189  0.0189  0.0189  0.0189  0.0189  0.0189  0.0189  0.0228  0.0228  0.0228  0.0228  0.0228  0.0228  0.0151  0.0189  0.0189  0.0189  0.0266  0.0228  0.0000  0.0075  0.0075  0.0038  0.0113  0.0113  0.0113  0.0113  0.0075  0.0000  0.0075  0.0038  0.0075  0.0113  0.0113  0.0075  0.0075  0.0000  0.0000
OMP4__GCA_000755965.1   0.7742  0.6162  0.5571  0.6217  0.8430  0.5603  0.5514  0.6106  0.5523  0.5458  0.5346  0.5421  0.5346  0.5454  0.7129  0.6102  0.7014  0.6353  0.6485  0.6772  0.6088  0.6088  0.6064  0.5781  0.5907  0.5110  0.5219  0.5057  0.6693  0.5940  0.6479  0.6472  0.6354  0.7001  0.7132  0.5355  0.5500  0.5355  0.6007  0.5821  0.5840  0.5753  0.6320  0.6520  0.7228  0.7567  0.7059  0.7255  0.7255  0.7526  0.5113  0.5113  0.4778  0.3724  0.3724  0.3657  0.3657  0.3780  0.3665  0.4084  0.1068  0.1916  0.1916  0.0229  0.0229  0.0229  0.0268  0.0229  0.0229  0.0229  0.0229  0.0268  0.0268  0.0268  0.0229  0.0229  0.0268  0.0229  0.0229  0.0229  0.0268  0.0345  0.0345  0.0345  0.0306  0.0306  0.0306  0.0306  0.0306  0.0306  0.0306  0.0306  0.0306  0.0306  0.0306  0.0306  0.0345  0.0345  0.0345  0.0345  0.0345  0.0345  0.0267  0.0306  0.0306  0.0306  0.0384  0.0345  0.0113  0.0189  0.0190  0.0076  0.0076  0.0151  0.0076  0.0076  0.0189  0.0113  0.0039  0.0151  0.0190  0.0228  0.0228  0.0190  0.0190  0.0113  0.0113  0.0113
OMP4__GCA_000756065.1   0.7742  0.6162  0.5571  0.6217  0.8430  0.5603  0.5514  0.6106  0.5523  0.5458  0.5346  0.5421  0.5346  0.5454  0.7129  0.6102  0.7014  0.6353  0.6485  0.6772  0.6088  0.6088  0.6064  0.5781  0.5907  0.5110  0.5219  0.5057  0.6693  0.5940  0.6479  0.6472  0.6354  0.7001  0.7132  0.5355  0.5500  0.5355  0.6007  0.5821  0.5840  0.5753  0.6320  0.6520  0.7228  0.7567  0.7059  0.7255  0.7255  0.7526  0.5113  0.5113  0.4778  0.3724  0.3724  0.3657  0.3657  0.3780  0.3665  0.4084  0.1068  0.1916  0.1916  0.0229  0.0229  0.0229  0.0268  0.0229  0.0229  0.0229  0.0229  0.0268  0.0268  0.0268  0.0229  0.0229  0.0268  0.0229  0.0229  0.0229  0.0268  0.0345  0.0345  0.0345  0.0306  0.0306  0.0306  0.0306  0.0306  0.0306  0.0306  0.0306  0.0306  0.0306  0.0306  0.0306  0.0345  0.0345  0.0345  0.0345  0.0345  0.0345  0.0267  0.0306  0.0306  0.0306  0.0384  0.0345  0.0113  0.0189  0.0190  0.0076  0.0076  0.0151  0.0076  0.0076  0.0189  0.0113  0.0038  0.0151  0.0190  0.0228  0.0228  0.0190  0.0190  0.0113  0.0113  0.0113  0.0000
OMP4__GCA_000757105.1   0.7623  0.6235  0.5550  0.6288  0.8103  0.5583  0.5495  0.6083  0.5502  0.5438  0.5326  0.5252  0.5326  0.5373  0.7208  0.6173  0.7092  0.6425  0.6394  0.6848  0.6001  0.6001  0.6132  0.5846  0.5973  0.5092  0.5200  0.5039  0.6765  0.5852  0.6551  0.6544  0.6425  0.6803  0.7033  0.5420  0.5566  0.5420  0.5985  0.5888  0.5907  0.5819  0.6391  0.6759  0.7126  0.7460  0.7033  0.7333  0.7333  0.7607  0.5103  0.5103  0.4762  0.3775  0.3775  0.3707  0.3707  0.3767  0.3653  0.4071  0.1065  0.1910  0.1910  0.0229  0.0229  0.0229  0.0268  0.0229  0.0229  0.0229  0.0229  0.0267  0.0267  0.0267  0.0229  0.0229  0.0267  0.0229  0.0229  0.0229  0.0267  0.0267  0.0267  0.0267  0.0228  0.0228  0.0228  0.0228  0.0228  0.0228  0.0228  0.0228  0.0228  0.0228  0.0228  0.0228  0.0267  0.0267  0.0267  0.0267  0.0267  0.0267  0.0189  0.0228  0.0228  0.0228  0.0305  0.0267  0.0113  0.0189  0.0113  0.0075  0.0151  0.0075  0.0151  0.0151  0.0113  0.0113  0.0113  0.0151  0.0189  0.0151  0.0151  0.0113  0.0113  0.0113  0.0113  0.0113  0.0151  0.0151
OMP4__GCA_000774185.1   0.7900  0.6060  0.5321  0.6193  0.8299  0.5423  0.5336  0.5835  0.5268  0.5207  0.5094  0.5167  0.5094  0.5432  0.6927  0.5922  0.6814  0.6171  0.6300  0.6580  0.5910  0.5910  0.5891  0.5615  0.5737  0.4880  0.4987  0.4829  0.6509  0.5768  0.6296  0.6289  0.6172  0.6803  0.7031  0.5191  0.5334  0.5191  0.5745  0.5652  0.5670  0.5584  0.6140  0.6494  0.7028  0.7358  0.6762  0.7056  0.7056  0.7319  0.4897  0.4897  0.4565  0.3599  0.3599  0.3533  0.3533  0.3589  0.3477  0.3887  0.0941  0.1772  0.1773  0.0114  0.0114  0.0114  0.0152  0.0114  0.0114  0.0114  0.0114  0.0152  0.0152  0.0152  0.0114  0.0114  0.0152  0.0114  0.0114  0.0114  0.0152  0.0228  0.0228  0.0228  0.0189  0.0189  0.0189  0.0189  0.0189  0.0189  0.0189  0.0189  0.0189  0.0189  0.0189  0.0189  0.0228  0.0228  0.0228  0.0228  0.0228  0.0228  0.0151  0.0189  0.0189  0.0189  0.0266  0.0228  0.0000  0.0075  0.0075  0.0038  0.0113  0.0113  0.0113  0.0113  0.0075  0.0000  0.0075  0.0038  0.0075  0.0113  0.0113  0.0075  0.0075  0.0000  0.0000  0.0000  0.0113  0.0113  0.0113
OMP4__GCA_000774275.1   0.7820  0.6070  0.5403  0.6127  0.8311  0.5432  0.5345  0.5923  0.5351  0.5289  0.5177  0.5249  0.5177  0.5370  0.7027  0.6012  0.6913  0.6262  0.6392  0.6676  0.5999  0.5999  0.5977  0.5698  0.5821  0.4956  0.5063  0.4904  0.6600  0.5854  0.6387  0.6380  0.6263  0.6801  0.7031  0.5272  0.5417  0.5272  0.5831  0.5736  0.5755  0.5668  0.6229  0.6589  0.7127  0.7462  0.6859  0.7155  0.7155  0.7422  0.4970  0.4970  0.4635  0.3661  0.3661  0.3595  0.3595  0.3651  0.3539  0.3952  0.0983  0.1820  0.1820  0.0152  0.0152  0.0152  0.0191  0.0152  0.0152  0.0152  0.0152  0.0190  0.0190  0.0190  0.0152  0.0152  0.0190  0.0152  0.0152  0.0152  0.0190  0.0267  0.0267  0.0267  0.0228  0.0228  0.0228  0.0228  0.0228  0.0228  0.0228  0.0228  0.0228  0.0228  0.0228  0.0228  0.0267  0.0267  0.0267  0.0267  0.0267  0.0267  0.0189  0.0228  0.0228  0.0228  0.0305  0.0267  0.0038  0.0113  0.0113  0.0000  0.0075  0.0075  0.0075  0.0075  0.0113  0.0038  0.0038  0.0075  0.0113  0.0151  0.0151  0.0113  0.0113  0.0038  0.0038  0.0038  0.0079  0.0075  0.0078  0.0039
OMP4__GCA_000774405.1   0.7810  0.6058  0.5563  0.6115  0.8328  0.5597  0.5509  0.6097  0.5515  0.5364  0.5339  0.5413  0.5339  0.5535  0.7118  0.6093  0.7108  0.6344  0.6475  0.6762  0.5987  0.5987  0.6145  0.5858  0.5986  0.5103  0.5211  0.5050  0.6778  0.5777  0.6469  0.6463  0.6344  0.6991  0.7226  0.5432  0.5579  0.5432  0.5820  0.5901  0.5920  0.5832  0.6404  0.6773  0.7141  0.7476  0.7048  0.7244  0.7244  0.7514  0.5112  0.5112  0.4771  0.3781  0.3781  0.3714  0.3714  0.3774  0.3659  0.3945  0.1067  0.1913  0.1913  0.0229  0.0229  0.0229  0.0268  0.0229  0.0229  0.0229  0.0229  0.0268  0.0268  0.0268  0.0229  0.0229  0.0268  0.0229  0.0229  0.0229  0.0268  0.0267  0.0267  0.0267  0.0228  0.0228  0.0228  0.0228  0.0228  0.0228  0.0228  0.0228  0.0228  0.0228  0.0228  0.0228  0.0267  0.0267  0.0267  0.0267  0.0267  0.0267  0.0190  0.0228  0.0228  0.0228  0.0306  0.0267  0.0113  0.0189  0.0114  0.0076  0.0075  0.0075  0.0075  0.0075  0.0113  0.0113  0.0113  0.0151  0.0189  0.0152  0.0152  0.0114  0.0114  0.0113  0.0113  0.0113  0.0151  0.0151  0.0075  0.0113  0.0075
OMP4__GCA_000774415.1   0.7900  0.6060  0.5321  0.6193  0.8299  0.5423  0.5336  0.5835  0.5268  0.5207  0.5094  0.5167  0.5094  0.5432  0.6927  0.5922  0.6814  0.6171  0.6300  0.6580  0.5910  0.5910  0.5891  0.5615  0.5737  0.4880  0.4987  0.4829  0.6509  0.5768  0.6296  0.6289  0.6172  0.6803  0.7031  0.5191  0.5334  0.5191  0.5745  0.5652  0.5670  0.5584  0.6140  0.6494  0.7028  0.7358  0.6762  0.7056  0.7056  0.7319  0.4897  0.4897  0.4565  0.3599  0.3599  0.3533  0.3533  0.3589  0.3477  0.3887  0.0941  0.1773  0.1773  0.0114  0.0114  0.0114  0.0152  0.0114  0.0114  0.0114  0.0114  0.0152  0.0152  0.0152  0.0114  0.0114  0.0152  0.0114  0.0114  0.0114  0.0152  0.0228  0.0228  0.0228  0.0189  0.0189  0.0189  0.0189  0.0189  0.0189  0.0189  0.0189  0.0189  0.0189  0.0189  0.0189  0.0228  0.0228  0.0228  0.0228  0.0228  0.0228  0.0151  0.0189  0.0189  0.0189  0.0266  0.0228  0.0000  0.0075  0.0075  0.0038  0.0113  0.0113  0.0113  0.0113  0.0075  0.0000  0.0079  0.0039  0.0075  0.0113  0.0113  0.0075  0.0075  0.0000  0.0000  0.0000  0.0113  0.0113  0.0113  0.0000  0.0038  0.0113
OMP4__GCA_000774565.1   0.7742  0.6162  0.5485  0.6217  0.8430  0.5516  0.5428  0.6013  0.5435  0.5372  0.5259  0.5333  0.5259  0.5454  0.7129  0.6102  0.7014  0.6353  0.6485  0.6772  0.6088  0.6088  0.6064  0.5781  0.5907  0.5032  0.5139  0.4979  0.6693  0.5940  0.6479  0.6472  0.6354  0.6899  0.7132  0.5355  0.5500  0.5355  0.5917  0.5821  0.5840  0.5753  0.6320  0.6520  0.7228  0.7567  0.6957  0.7255  0.7255  0.7526  0.5037  0.5037  0.4706  0.3724  0.3724  0.3657  0.3657  0.3715  0.3601  0.4017  0.1025  0.1868  0.1868  0.0191  0.0191  0.0191  0.0229  0.0191  0.0191  0.0191  0.0191  0.0229  0.0229  0.0229  0.0190  0.0191  0.0229  0.0191  0.0191  0.0191  0.0229  0.0306  0.0306  0.0306  0.0267  0.0267  0.0267  0.0267  0.0267  0.0267  0.0267  0.0267  0.0267  0.0267  0.0267  0.0267  0.0306  0.0306  0.0306  0.0306  0.0306  0.0306  0.0228  0.0267  0.0267  0.0267  0.0344  0.0306  0.0075  0.0151  0.0152  0.0038  0.0038  0.0119  0.0040  0.0038  0.0151  0.0075  0.0000  0.0113  0.0151  0.0190  0.0190  0.0152  0.0152  0.0075  0.0075  0.0075  0.0040  0.0040  0.0113  0.0075  0.0038  0.0113  0.0075
OMP4__GCA_000774685.1   0.7798  0.6143  0.5395  0.6275  0.8193  0.5500  0.5412  0.5915  0.5344  0.5282  0.5170  0.5242  0.5170  0.5510  0.7017  0.6003  0.6903  0.6252  0.6382  0.6666  0.5990  0.5990  0.5968  0.5689  0.5813  0.4949  0.5055  0.4897  0.6591  0.5692  0.6377  0.6371  0.6253  0.6890  0.7121  0.5265  0.5409  0.5265  0.5822  0.5727  0.5746  0.5660  0.6220  0.6578  0.6940  0.7267  0.6849  0.7144  0.7144  0.7411  0.4963  0.4963  0.4628  0.3656  0.3656  0.3589  0.3589  0.3646  0.3534  0.3946  0.0982  0.1817  0.1817  0.0152  0.0152  0.0152  0.0190  0.0152  0.0152  0.0152  0.0152  0.0190  0.0190  0.0190  0.0152  0.0152  0.0190  0.0152  0.0152  0.0152  0.0190  0.0190  0.0190  0.0190  0.0151  0.0151  0.0151  0.0151  0.0151  0.0151  0.0151  0.0151  0.0151  0.0151  0.0151  0.0151  0.0190  0.0190  0.0190  0.0190  0.0190  0.0190  0.0113  0.0151  0.0151  0.0151  0.0228  0.0190  0.0040  0.0113  0.0038  0.0075  0.0151  0.0075  0.0151  0.0151  0.0039  0.0039  0.0113  0.0080  0.0113  0.0075  0.0075  0.0038  0.0038  0.0037  0.0037  0.0037  0.0151  0.0151  0.0075  0.0037  0.0075  0.0075  0.0037  0.0113
OMP4__GCA_000152365.1   0.7798  0.6143  0.5395  0.6275  0.8193  0.5500  0.5412  0.5915  0.5344  0.5282  0.5170  0.5242  0.5170  0.5510  0.7017  0.6003  0.6903  0.6252  0.6382  0.6666  0.5990  0.5990  0.5968  0.5689  0.5813  0.4949  0.5055  0.4897  0.6591  0.5692  0.6377  0.6371  0.6253  0.6890  0.7121  0.5265  0.5409  0.5265  0.5822  0.5727  0.5746  0.5660  0.6220  0.6578  0.6940  0.7267  0.6849  0.7144  0.7144  0.7411  0.4963  0.4963  0.4628  0.3656  0.3656  0.3589  0.3589  0.3646  0.3534  0.3946  0.0982  0.1817  0.1817  0.0152  0.0152  0.0152  0.0190  0.0152  0.0152  0.0152  0.0152  0.0190  0.0190  0.0190  0.0152  0.0152  0.0190  0.0152  0.0152  0.0152  0.0190  0.0190  0.0190  0.0190  0.0151  0.0151  0.0151  0.0151  0.0151  0.0151  0.0151  0.0151  0.0151  0.0151  0.0151  0.0151  0.0190  0.0190  0.0190  0.0190  0.0190  0.0190  0.0113  0.0151  0.0151  0.0151  0.0228  0.0190  0.0040  0.0113  0.0038  0.0075  0.0151  0.0075  0.0151  0.0151  0.0038  0.0039  0.0113  0.0075  0.0113  0.0075  0.0075  0.0038  0.0038  0.0037  0.0037  0.0037  0.0151  0.0151  0.0075  0.0037  0.0075  0.0075  0.0037  0.0113  0.0000
OMP4__GCA_001197955.1   0.7798  0.6143  0.5395  0.6275  0.8193  0.5500  0.5412  0.5915  0.5344  0.5282  0.5170  0.5242  0.5170  0.5510  0.7017  0.6003  0.6903  0.6252  0.6382  0.6666  0.5990  0.5990  0.5968  0.5689  0.5813  0.4949  0.5055  0.4897  0.6591  0.5692  0.6377  0.6371  0.6253  0.6890  0.7121  0.5265  0.5409  0.5265  0.5822  0.5727  0.5746  0.5660  0.6220  0.6578  0.6940  0.7267  0.6849  0.7144  0.7144  0.7411  0.4963  0.4963  0.4628  0.3656  0.3656  0.3589  0.3589  0.3646  0.3534  0.3946  0.0982  0.1817  0.1817  0.0152  0.0152  0.0152  0.0190  0.0152  0.0152  0.0152  0.0152  0.0190  0.0190  0.0190  0.0152  0.0152  0.0190  0.0152  0.0152  0.0152  0.0190  0.0190  0.0190  0.0190  0.0151  0.0151  0.0151  0.0151  0.0151  0.0151  0.0151  0.0151  0.0151  0.0151  0.0151  0.0151  0.0190  0.0190  0.0190  0.0190  0.0190  0.0190  0.0113  0.0151  0.0151  0.0151  0.0228  0.0190  0.0037  0.0113  0.0038  0.0075  0.0151  0.0075  0.0151  0.0151  0.0039  0.0037  0.0113  0.0075  0.0113  0.0075  0.0075  0.0038  0.0038  0.0040  0.0037  0.0037  0.0151  0.0151  0.0075  0.0037  0.0079  0.0075  0.0039  0.0113  0.0000  0.0000
OMP4__GCA_001211305.1   0.7896  0.6225  0.5467  0.6355  0.8091  0.5574  0.5486  0.5993  0.5417  0.5354  0.5242  0.5316  0.5242  0.5585  0.6929  0.6082  0.6816  0.6173  0.6463  0.6582  0.5912  0.5912  0.6045  0.5762  0.5738  0.5016  0.5123  0.4831  0.6671  0.5766  0.6458  0.6451  0.6333  0.6804  0.7033  0.5337  0.5482  0.5337  0.5746  0.5802  0.5821  0.5734  0.6299  0.6496  0.6854  0.7178  0.6934  0.7232  0.7232  0.7502  0.4897  0.4897  0.4565  0.3712  0.3712  0.3645  0.3645  0.3589  0.3478  0.3888  0.1023  0.1773  0.1773  0.0190  0.0190  0.0190  0.0229  0.0190  0.0190  0.0190  0.0190  0.0152  0.0152  0.0152  0.0114  0.0190  0.0152  0.0190  0.0190  0.0190  0.0152  0.0152  0.0152  0.0152  0.0113  0.0113  0.0113  0.0113  0.0113  0.0113  0.0113  0.0113  0.0113  0.0113  0.0113  0.0113  0.0152  0.0152  0.0152  0.0152  0.0152  0.0152  0.0075  0.0113  0.0113  0.0113  0.0190  0.0152  0.0075  0.0151  0.0075  0.0113  0.0189  0.0113  0.0189  0.0189  0.0075  0.0075  0.0151  0.0113  0.0075  0.0113  0.0113  0.0075  0.0075  0.0075  0.0075  0.0075  0.0189  0.0189  0.0113  0.0075  0.0113  0.0113  0.0075  0.0151  0.0039  0.0037  0.0037
OMP4__GCA_001320685.1   0.7790  0.6043  0.5474  0.6269  0.8185  0.5494  0.5407  0.5909  0.5339  0.5277  0.5165  0.5237  0.5165  0.5504  0.7010  0.5997  0.6896  0.6247  0.6377  0.6660  0.5984  0.5984  0.5963  0.5684  0.5808  0.4944  0.5051  0.4893  0.6585  0.5687  0.6372  0.6365  0.6247  0.6883  0.7115  0.5260  0.5404  0.5260  0.5816  0.5722  0.5741  0.5654  0.6214  0.6572  0.6933  0.7260  0.6842  0.7036  0.7036  0.7404  0.4959  0.4959  0.4624  0.3590  0.3590  0.3525  0.3525  0.3580  0.3468  0.3943  0.1023  0.1769  0.1769  0.0190  0.0190  0.0190  0.0152  0.0190  0.0190  0.0190  0.0190  0.0229  0.0229  0.0229  0.0190  0.0190  0.0229  0.0190  0.0190  0.0190  0.0229  0.0151  0.0151  0.0151  0.0113  0.0113  0.0113  0.0113  0.0113  0.0113  0.0113  0.0113  0.0113  0.0113  0.0113  0.0113  0.0151  0.0151  0.0151  0.0151  0.0151  0.0151  0.0075  0.0113  0.0113  0.0113  0.0189  0.0151  0.0075  0.0151  0.0000  0.0113  0.0189  0.0113  0.0189  0.0189  0.0075  0.0075  0.0151  0.0113  0.0151  0.0038  0.0038  0.0000  0.0000  0.0075  0.0079  0.0075  0.0189  0.0189  0.0113  0.0075  0.0113  0.0113  0.0075  0.0151  0.0037  0.0040  0.0037  0.0075
OMP4__GCA_001327255.1   0.7900  0.6060  0.5321  0.6193  0.8299  0.5423  0.5336  0.5835  0.5268  0.5207  0.5094  0.5167  0.5094  0.5432  0.6927  0.5922  0.6814  0.6171  0.6300  0.6580  0.5910  0.5910  0.5891  0.5615  0.5737  0.4880  0.4987  0.4829  0.6509  0.5768  0.6296  0.6289  0.6172  0.6803  0.7031  0.5191  0.5334  0.5191  0.5745  0.5652  0.5670  0.5584  0.6140  0.6494  0.7028  0.7358  0.6762  0.7056  0.7056  0.7319  0.4897  0.4897  0.4565  0.3599  0.3599  0.3533  0.3533  0.3589  0.3477  0.3887  0.0941  0.1772  0.1773  0.0114  0.0114  0.0114  0.0152  0.0114  0.0114  0.0114  0.0114  0.0152  0.0152  0.0152  0.0114  0.0114  0.0152  0.0114  0.0114  0.0114  0.0152  0.0228  0.0228  0.0228  0.0189  0.0189  0.0189  0.0189  0.0189  0.0189  0.0189  0.0189  0.0189  0.0189  0.0189  0.0189  0.0228  0.0228  0.0228  0.0228  0.0228  0.0228  0.0151  0.0189  0.0189  0.0189  0.0266  0.0228  0.0000  0.0075  0.0075  0.0038  0.0113  0.0113  0.0113  0.0113  0.0075  0.0000  0.0075  0.0038  0.0075  0.0113  0.0113  0.0075  0.0075  0.0000  0.0000  0.0000  0.0113  0.0113  0.0113  0.0000  0.0038  0.0113  0.0000  0.0079  0.0037  0.0039  0.0037  0.0078  0.0075
OMP4__GCA_000012785.1   0.7991  0.6040  0.5472  0.6267  0.8188  0.5492  0.5404  0.5907  0.5336  0.5274  0.5162  0.5234  0.5162  0.5502  0.6834  0.5995  0.6721  0.6087  0.6375  0.6491  0.5827  0.5827  0.5961  0.5683  0.5658  0.4943  0.5049  0.4760  0.6583  0.5838  0.6370  0.6363  0.6246  0.6712  0.6938  0.5258  0.5402  0.5258  0.5665  0.5721  0.5739  0.5653  0.6213  0.6406  0.6935  0.7262  0.6841  0.7034  0.7034  0.7402  0.4829  0.4829  0.4499  0.3590  0.3590  0.3524  0.3524  0.3466  0.3357  0.3826  0.1023  0.1680  0.1680  0.0190  0.0190  0.0190  0.0152  0.0190  0.0190  0.0190  0.0190  0.0152  0.0152  0.0152  0.0114  0.0190  0.0152  0.0190  0.0190  0.0190  0.0152  0.0151  0.0151  0.0151  0.0113  0.0113  0.0113  0.0113  0.0113  0.0113  0.0113  0.0113  0.0113  0.0113  0.0113  0.0113  0.0151  0.0151  0.0151  0.0151  0.0151  0.0151  0.0075  0.0113  0.0113  0.0113  0.0189  0.0151  0.0075  0.0151  0.0075  0.0113  0.0189  0.0189  0.0189  0.0189  0.0151  0.0079  0.0151  0.0113  0.0075  0.0113  0.0113  0.0075  0.0075  0.0075  0.0075  0.0075  0.0189  0.0189  0.0189  0.0075  0.0113  0.0189  0.0075  0.0151  0.0113  0.0113  0.0113  0.0075  0.0075  0.0075
OMP4__GCA_000193455.1   0.7991  0.6040  0.5472  0.6267  0.8188  0.5492  0.5404  0.5907  0.5336  0.5274  0.5162  0.5234  0.5162  0.5502  0.6834  0.5995  0.6721  0.6087  0.6375  0.6491  0.5827  0.5827  0.5961  0.5683  0.5658  0.4943  0.5049  0.4760  0.6583  0.5838  0.6370  0.6363  0.6246  0.6712  0.6938  0.5258  0.5402  0.5258  0.5665  0.5721  0.5739  0.5653  0.6213  0.6406  0.6935  0.7262  0.6841  0.7034  0.7034  0.7402  0.4829  0.4829  0.4499  0.3590  0.3590  0.3524  0.3524  0.3466  0.3357  0.3826  0.1023  0.1680  0.1680  0.0190  0.0190  0.0190  0.0152  0.0190  0.0190  0.0190  0.0190  0.0152  0.0152  0.0152  0.0114  0.0190  0.0152  0.0190  0.0190  0.0190  0.0152  0.0151  0.0151  0.0151  0.0113  0.0113  0.0113  0.0113  0.0113  0.0113  0.0113  0.0113  0.0113  0.0113  0.0113  0.0113  0.0151  0.0151  0.0151  0.0151  0.0151  0.0151  0.0075  0.0113  0.0113  0.0113  0.0189  0.0151  0.0075  0.0151  0.0075  0.0113  0.0189  0.0189  0.0189  0.0189  0.0151  0.0075  0.0151  0.0113  0.0075  0.0113  0.0113  0.0075  0.0075  0.0079  0.0075  0.0075  0.0189  0.0189  0.0189  0.0075  0.0113  0.0189  0.0075  0.0151  0.0113  0.0113  0.0113  0.0075  0.0075  0.0075  0.0000
OMP4__GCA_000294635.1   0.7991  0.6040  0.5472  0.6267  0.8188  0.5492  0.5404  0.5907  0.5336  0.5274  0.5162  0.5234  0.5162  0.5502  0.6834  0.5995  0.6721  0.6087  0.6375  0.6491  0.5827  0.5827  0.5961  0.5683  0.5658  0.4943  0.5049  0.4760  0.6583  0.5838  0.6370  0.6363  0.6246  0.6712  0.6938  0.5258  0.5402  0.5258  0.5665  0.5721  0.5739  0.5653  0.6213  0.6406  0.6935  0.7262  0.6841  0.7034  0.7034  0.7402  0.4829  0.4829  0.4499  0.3590  0.3590  0.3524  0.3524  0.3466  0.3357  0.3826  0.1023  0.1680  0.1680  0.0190  0.0190  0.0190  0.0152  0.0190  0.0190  0.0190  0.0190  0.0152  0.0152  0.0152  0.0114  0.0190  0.0152  0.0190  0.0190  0.0190  0.0152  0.0151  0.0151  0.0151  0.0113  0.0113  0.0113  0.0113  0.0113  0.0113  0.0113  0.0113  0.0113  0.0113  0.0113  0.0113  0.0151  0.0151  0.0151  0.0151  0.0151  0.0151  0.0075  0.0113  0.0113  0.0113  0.0189  0.0151  0.0075  0.0151  0.0075  0.0113  0.0189  0.0189  0.0189  0.0189  0.0151  0.0075  0.0151  0.0113  0.0075  0.0113  0.0113  0.0075  0.0075  0.0075  0.0075  0.0075  0.0189  0.0189  0.0189  0.0075  0.0113  0.0189  0.0075  0.0151  0.0113  0.0113  0.0113  0.0075  0.0075  0.0075  0.0000  0.0000
OMP4__GCA_000350505.1   0.7790  0.6043  0.5474  0.6269  0.8185  0.5494  0.5407  0.5909  0.5339  0.5277  0.5165  0.5237  0.5165  0.5504  0.7010  0.5997  0.6896  0.6247  0.6377  0.6660  0.5984  0.5984  0.5963  0.5684  0.5808  0.4944  0.5051  0.4893  0.6585  0.5687  0.6372  0.6365  0.6247  0.6883  0.7115  0.5260  0.5404  0.5260  0.5816  0.5722  0.5741  0.5654  0.6214  0.6572  0.6933  0.7260  0.6842  0.7036  0.7036  0.7404  0.4959  0.4959  0.4624  0.3590  0.3590  0.3525  0.3525  0.3580  0.3468  0.3943  0.1023  0.1769  0.1769  0.0190  0.0190  0.0190  0.0152  0.0190  0.0190  0.0190  0.0190  0.0229  0.0229  0.0229  0.0190  0.0190  0.0229  0.0190  0.0190  0.0190  0.0229  0.0151  0.0151  0.0151  0.0113  0.0113  0.0113  0.0113  0.0113  0.0113  0.0113  0.0113  0.0113  0.0113  0.0113  0.0113  0.0151  0.0151  0.0151  0.0151  0.0151  0.0151  0.0075  0.0113  0.0113  0.0113  0.0189  0.0151  0.0075  0.0151  0.0000  0.0113  0.0189  0.0113  0.0189  0.0189  0.0075  0.0075  0.0151  0.0113  0.0151  0.0038  0.0038  0.0000  0.0000  0.0075  0.0075  0.0079  0.0189  0.0189  0.0113  0.0075  0.0113  0.0113  0.0075  0.0151  0.0040  0.0040  0.0039  0.0075  0.0000  0.0075  0.0075  0.0075  0.0075
OMP4__GCA_000755905.1   0.7888  0.6123  0.5547  0.6349  0.8083  0.5569  0.5481  0.5987  0.5412  0.5349  0.5237  0.5310  0.5237  0.5580  0.6922  0.6076  0.6809  0.6167  0.6458  0.6576  0.5907  0.5907  0.6039  0.5757  0.5733  0.5011  0.5119  0.4827  0.6666  0.5761  0.6452  0.6445  0.6327  0.6798  0.7027  0.5332  0.5477  0.5332  0.5741  0.5797  0.5816  0.5729  0.6294  0.6490  0.6848  0.7172  0.6928  0.7123  0.7123  0.7495  0.4894  0.4894  0.4562  0.3646  0.3646  0.3580  0.3580  0.3523  0.3413  0.3884  0.1064  0.1724  0.1724  0.0229  0.0229  0.0229  0.0190  0.0229  0.0229  0.0229  0.0229  0.0190  0.0190  0.0190  0.0152  0.0229  0.0190  0.0229  0.0229  0.0229  0.0190  0.0113  0.0113  0.0113  0.0075  0.0075  0.0075  0.0075  0.0075  0.0075  0.0075  0.0075  0.0075  0.0075  0.0075  0.0075  0.0113  0.0113  0.0113  0.0113  0.0113  0.0113  0.0038  0.0075  0.0075  0.0075  0.0151  0.0113  0.0113  0.0189  0.0038  0.0151  0.0227  0.0151  0.0227  0.0227  0.0113  0.0113  0.0189  0.0151  0.0113  0.0075  0.0075  0.0038  0.0038  0.0113  0.0113  0.0113  0.0227  0.0227  0.0151  0.0113  0.0151  0.0151  0.0113  0.0189  0.0075  0.0075  0.0075  0.0037  0.0037  0.0113  0.0040  0.0037  0.0040  0.0037
OMP4__GCA_000755925.1   0.7991  0.6040  0.5472  0.6267  0.8188  0.5492  0.5404  0.5907  0.5336  0.5274  0.5162  0.5234  0.5162  0.5502  0.6834  0.5995  0.6721  0.6087  0.6375  0.6491  0.5827  0.5827  0.5961  0.5683  0.5658  0.4943  0.5049  0.4760  0.6583  0.5838  0.6370  0.6363  0.6246  0.6712  0.6938  0.5258  0.5402  0.5258  0.5665  0.5721  0.5739  0.5653  0.6213  0.6406  0.6935  0.7262  0.6841  0.7034  0.7034  0.7402  0.4829  0.4829  0.4499  0.3590  0.3590  0.3524  0.3524  0.3466  0.3357  0.3826  0.1023  0.1680  0.1680  0.0190  0.0190  0.0190  0.0152  0.0190  0.0190  0.0190  0.0190  0.0152  0.0152  0.0152  0.0114  0.0190  0.0152  0.0190  0.0190  0.0190  0.0152  0.0151  0.0151  0.0151  0.0113  0.0113  0.0113  0.0113  0.0113  0.0113  0.0113  0.0113  0.0113  0.0113  0.0113  0.0113  0.0151  0.0151  0.0151  0.0151  0.0151  0.0151  0.0075  0.0113  0.0113  0.0113  0.0189  0.0151  0.0075  0.0151  0.0075  0.0113  0.0189  0.0189  0.0189  0.0189  0.0151  0.0075  0.0151  0.0113  0.0075  0.0113  0.0113  0.0075  0.0075  0.0079  0.0075  0.0075  0.0189  0.0189  0.0189  0.0075  0.0113  0.0189  0.0075  0.0151  0.0113  0.0113  0.0113  0.0080  0.0075  0.0075  0.0000  0.0000  0.0000  0.0075  0.0040
OMP4__GCA_000755945.1   0.7888  0.6123  0.5547  0.6349  0.8083  0.5569  0.5481  0.5987  0.5412  0.5349  0.5237  0.5310  0.5237  0.5580  0.6922  0.6076  0.6809  0.6167  0.6458  0.6576  0.5907  0.5907  0.6039  0.5757  0.5733  0.5011  0.5119  0.4827  0.6666  0.5761  0.6452  0.6445  0.6327  0.6798  0.7027  0.5332  0.5477  0.5332  0.5741  0.5797  0.5816  0.5729  0.6294  0.6490  0.6848  0.7172  0.6928  0.7123  0.7123  0.7495  0.4894  0.4894  0.4562  0.3646  0.3646  0.3580  0.3580  0.3523  0.3413  0.3884  0.1064  0.1724  0.1724  0.0229  0.0229  0.0229  0.0190  0.0229  0.0229  0.0229  0.0229  0.0190  0.0190  0.0190  0.0152  0.0229  0.0190  0.0229  0.0229  0.0229  0.0190  0.0113  0.0113  0.0113  0.0075  0.0075  0.0075  0.0075  0.0075  0.0075  0.0075  0.0075  0.0075  0.0075  0.0075  0.0075  0.0113  0.0113  0.0113  0.0113  0.0113  0.0113  0.0038  0.0075  0.0075  0.0075  0.0151  0.0113  0.0113  0.0189  0.0038  0.0151  0.0227  0.0151  0.0227  0.0227  0.0113  0.0113  0.0189  0.0151  0.0113  0.0075  0.0075  0.0038  0.0038  0.0113  0.0113  0.0113  0.0227  0.0227  0.0151  0.0113  0.0151  0.0151  0.0113  0.0189  0.0075  0.0075  0.0075  0.0037  0.0037  0.0113  0.0040  0.0037  0.0039  0.0037  0.0000  0.0037
OMP4__GCA_000757035.2   0.7991  0.6040  0.5472  0.6267  0.8188  0.5492  0.5404  0.5907  0.5336  0.5274  0.5162  0.5234  0.5162  0.5502  0.6834  0.5995  0.6721  0.6087  0.6375  0.6491  0.5827  0.5827  0.5961  0.5683  0.5658  0.4943  0.5049  0.4760  0.6583  0.5838  0.6370  0.6363  0.6246  0.6712  0.6938  0.5258  0.5402  0.5258  0.5665  0.5721  0.5739  0.5653  0.6213  0.6406  0.6935  0.7262  0.6841  0.7034  0.7034  0.7402  0.4829  0.4829  0.4499  0.3590  0.3590  0.3524  0.3524  0.3466  0.3357  0.3826  0.1023  0.1680  0.1680  0.0190  0.0190  0.0190  0.0152  0.0190  0.0190  0.0190  0.0190  0.0152  0.0152  0.0152  0.0114  0.0190  0.0152  0.0190  0.0190  0.0190  0.0152  0.0151  0.0151  0.0151  0.0113  0.0113  0.0113  0.0113  0.0113  0.0113  0.0113  0.0113  0.0113  0.0113  0.0113  0.0113  0.0151  0.0151  0.0151  0.0151  0.0151  0.0151  0.0075  0.0113  0.0113  0.0113  0.0189  0.0151  0.0075  0.0151  0.0075  0.0113  0.0189  0.0189  0.0189  0.0189  0.0151  0.0075  0.0151  0.0113  0.0075  0.0113  0.0113  0.0075  0.0075  0.0079  0.0075  0.0075  0.0189  0.0189  0.0189  0.0075  0.0113  0.0189  0.0075  0.0151  0.0113  0.0113  0.0113  0.0075  0.0075  0.0075  0.0000  0.0000  0.0000  0.0075  0.0037  0.0000  0.0037
OMP4__GCA_000757055.1   0.7820  0.6070  0.5403  0.6127  0.8311  0.5432  0.5345  0.5923  0.5351  0.5289  0.5177  0.5249  0.5177  0.5370  0.7027  0.6012  0.6913  0.6262  0.6392  0.6676  0.5999  0.5999  0.5977  0.5698  0.5821  0.4956  0.5063  0.4904  0.6600  0.5854  0.6387  0.6380  0.6263  0.6801  0.7031  0.5272  0.5417  0.5272  0.5831  0.5736  0.5755  0.5668  0.6229  0.6589  0.7127  0.7462  0.6859  0.7155  0.7155  0.7422  0.4970  0.4970  0.4635  0.3661  0.3661  0.3595  0.3595  0.3651  0.3539  0.3952  0.0983  0.1820  0.1820  0.0152  0.0152  0.0152  0.0191  0.0152  0.0152  0.0152  0.0152  0.0190  0.0190  0.0190  0.0152  0.0152  0.0190  0.0152  0.0152  0.0152  0.0190  0.0267  0.0267  0.0267  0.0228  0.0228  0.0228  0.0228  0.0228  0.0228  0.0228  0.0228  0.0228  0.0228  0.0228  0.0228  0.0267  0.0267  0.0267  0.0267  0.0267  0.0267  0.0189  0.0228  0.0228  0.0228  0.0305  0.0267  0.0040  0.0113  0.0113  0.0000  0.0075  0.0075  0.0075  0.0075  0.0113  0.0038  0.0038  0.0075  0.0113  0.0151  0.0151  0.0113  0.0113  0.0038  0.0038  0.0038  0.0075  0.0075  0.0075  0.0038  0.0000  0.0075  0.0039  0.0040  0.0075  0.0075  0.0075  0.0113  0.0113  0.0038  0.0113  0.0113  0.0113  0.0113  0.0151  0.0113  0.0151  0.0113
OMP4__GCA_000757095.1   0.7911  0.6222  0.5485  0.6376  0.8518  0.5564  0.5475  0.6013  0.5407  0.5344  0.5229  0.5303  0.5229  0.5576  0.7129  0.5946  0.7014  0.6353  0.6485  0.6772  0.6088  0.6088  0.6064  0.5781  0.5907  0.5032  0.5139  0.4979  0.6693  0.5940  0.6479  0.6472  0.6354  0.6999  0.7234  0.5355  0.5500  0.5355  0.5917  0.5821  0.5840  0.5753  0.6320  0.6520  0.7228  0.7567  0.6789  0.7255  0.7255  0.7526  0.4907  0.4907  0.4581  0.3724  0.3724  0.3657  0.3657  0.3715  0.3601  0.4017  0.1025  0.1868  0.1868  0.0191  0.0191  0.0191  0.0229  0.0191  0.0191  0.0191  0.0191  0.0229  0.0229  0.0229  0.0190  0.0191  0.0229  0.0191  0.0191  0.0191  0.0229  0.0306  0.0306  0.0306  0.0267  0.0267  0.0267  0.0267  0.0267  0.0267  0.0267  0.0267  0.0267  0.0267  0.0267  0.0267  0.0306  0.0306  0.0306  0.0306  0.0306  0.0306  0.0228  0.0267  0.0267  0.0267  0.0344  0.0306  0.0075  0.0079  0.0152  0.0113  0.0113  0.0189  0.0113  0.0113  0.0075  0.0075  0.0075  0.0113  0.0151  0.0190  0.0190  0.0152  0.0152  0.0075  0.0075  0.0079  0.0113  0.0113  0.0189  0.0075  0.0113  0.0189  0.0075  0.0075  0.0113  0.0113  0.0113  0.0151  0.0151  0.0075  0.0151  0.0151  0.0151  0.0151  0.0189  0.0151  0.0189  0.0151  0.0113
OMP4__GCA_000757145.1   0.7993  0.5966  0.5405  0.6099  0.8424  0.5510  0.5423  0.5926  0.5354  0.5207  0.5180  0.5253  0.5180  0.5521  0.6927  0.5922  0.6916  0.6171  0.6300  0.6580  0.5819  0.5819  0.5980  0.5700  0.5824  0.4958  0.5065  0.4906  0.6603  0.5768  0.6296  0.6289  0.6172  0.6903  0.7135  0.5275  0.5419  0.5275  0.5658  0.5738  0.5757  0.5670  0.6232  0.6591  0.7130  0.7465  0.6862  0.7056  0.7056  0.7319  0.4971  0.4971  0.4636  0.3662  0.3662  0.3595  0.3595  0.3652  0.3540  0.3822  0.0983  0.1820  0.1820  0.0152  0.0152  0.0152  0.0191  0.0152  0.0152  0.0152  0.0152  0.0190  0.0190  0.0190  0.0152  0.0152  0.0190  0.0152  0.0152  0.0152  0.0190  0.0267  0.0267  0.0267  0.0228  0.0228  0.0228  0.0228  0.0228  0.0228  0.0228  0.0228  0.0228  0.0228  0.0228  0.0228  0.0267  0.0267  0.0267  0.0267  0.0267  0.0267  0.0189  0.0228  0.0228  0.0228  0.0305  0.0267  0.0040  0.0113  0.0113  0.0075  0.0075  0.0151  0.0075  0.0075  0.0113  0.0040  0.0113  0.0075  0.0113  0.0151  0.0151  0.0113  0.0113  0.0038  0.0038  0.0038  0.0151  0.0151  0.0151  0.0038  0.0075  0.0075  0.0039  0.0113  0.0075  0.0075  0.0075  0.0113  0.0113  0.0038  0.0113  0.0113  0.0113  0.0113  0.0151  0.0113  0.0151  0.0113  0.0075  0.0113
OMP4__GCA_000757255.1   0.7991  0.6040  0.5472  0.6267  0.8188  0.5492  0.5404  0.5907  0.5336  0.5274  0.5162  0.5234  0.5162  0.5502  0.6834  0.5995  0.6721  0.6087  0.6375  0.6491  0.5827  0.5827  0.5961  0.5683  0.5658  0.4943  0.5049  0.4760  0.6583  0.5838  0.6370  0.6363  0.6246  0.6712  0.6938  0.5258  0.5402  0.5258  0.5665  0.5721  0.5739  0.5653  0.6213  0.6406  0.6935  0.7262  0.6841  0.7034  0.7034  0.7402  0.4829  0.4829  0.4499  0.3590  0.3590  0.3524  0.3524  0.3466  0.3357  0.3826  0.1023  0.1680  0.1680  0.0190  0.0190  0.0190  0.0152  0.0190  0.0190  0.0190  0.0190  0.0152  0.0152  0.0152  0.0114  0.0190  0.0152  0.0190  0.0190  0.0190  0.0152  0.0151  0.0151  0.0151  0.0113  0.0113  0.0113  0.0113  0.0113  0.0113  0.0113  0.0113  0.0113  0.0113  0.0113  0.0113  0.0151  0.0151  0.0151  0.0151  0.0151  0.0151  0.0075  0.0113  0.0113  0.0113  0.0189  0.0151  0.0075  0.0151  0.0075  0.0113  0.0189  0.0189  0.0189  0.0189  0.0151  0.0075  0.0151  0.0113  0.0075  0.0113  0.0113  0.0075  0.0075  0.0075  0.0075  0.0075  0.0189  0.0189  0.0189  0.0075  0.0113  0.0189  0.0075  0.0151  0.0113  0.0113  0.0113  0.0075  0.0075  0.0075  0.0000  0.0000  0.0000  0.0079  0.0037  0.0000  0.0037  0.0000  0.0113  0.0151  0.0113
OMP4__GCA_000763555.1   0.7991  0.6040  0.5472  0.6267  0.8188  0.5492  0.5404  0.5907  0.5336  0.5274  0.5162  0.5234  0.5162  0.5502  0.6834  0.5995  0.6721  0.6087  0.6375  0.6491  0.5827  0.5827  0.5961  0.5683  0.5658  0.4943  0.5049  0.4760  0.6583  0.5838  0.6370  0.6363  0.6246  0.6712  0.6938  0.5258  0.5402  0.5258  0.5665  0.5721  0.5739  0.5653  0.6213  0.6406  0.6935  0.7262  0.6841  0.7034  0.7034  0.7402  0.4829  0.4829  0.4499  0.3590  0.3590  0.3524  0.3524  0.3466  0.3357  0.3826  0.1023  0.1680  0.1680  0.0190  0.0190  0.0190  0.0152  0.0190  0.0190  0.0190  0.0190  0.0152  0.0152  0.0152  0.0114  0.0190  0.0152  0.0190  0.0190  0.0190  0.0152  0.0151  0.0151  0.0151  0.0113  0.0113  0.0113  0.0113  0.0113  0.0113  0.0113  0.0113  0.0113  0.0113  0.0113  0.0113  0.0151  0.0151  0.0151  0.0151  0.0151  0.0151  0.0075  0.0113  0.0113  0.0113  0.0189  0.0151  0.0075  0.0151  0.0075  0.0113  0.0189  0.0189  0.0189  0.0189  0.0151  0.0075  0.0151  0.0113  0.0075  0.0113  0.0113  0.0075  0.0075  0.0079  0.0075  0.0075  0.0189  0.0189  0.0189  0.0075  0.0113  0.0189  0.0075  0.0151  0.0113  0.0113  0.0113  0.0075  0.0078  0.0075  0.0000  0.0000  0.0000  0.0075  0.0037  0.0000  0.0037  0.0000  0.0113  0.0151  0.0113  0.0000
OMP4__GCA_000770475.1   0.7915  0.6080  0.5480  0.6370  0.8079  0.5588  0.5500  0.6007  0.5431  0.5367  0.5256  0.5329  0.5256  0.5599  0.7121  0.6095  0.6801  0.6346  0.6478  0.6765  0.6082  0.6082  0.6058  0.5774  0.5900  0.5026  0.5134  0.4974  0.6685  0.5779  0.6472  0.6465  0.6346  0.6991  0.7226  0.5349  0.5494  0.5349  0.5910  0.5815  0.5834  0.5746  0.6313  0.6677  0.6940  0.7267  0.6949  0.7247  0.7247  0.7518  0.5037  0.5037  0.4699  0.3719  0.3719  0.3652  0.3652  0.3710  0.3597  0.4012  0.1024  0.1865  0.1865  0.0190  0.0190  0.0190  0.0229  0.0190  0.0190  0.0190  0.0190  0.0229  0.0229  0.0229  0.0190  0.0190  0.0229  0.0190  0.0190  0.0190  0.0229  0.0228  0.0229  0.0228  0.0190  0.0190  0.0190  0.0190  0.0190  0.0190  0.0190  0.0190  0.0190  0.0190  0.0190  0.0190  0.0228  0.0228  0.0228  0.0228  0.0228  0.0228  0.0151  0.0190  0.0190  0.0190  0.0267  0.0228  0.0075  0.0151  0.0075  0.0113  0.0189  0.0113  0.0189  0.0189  0.0075  0.0075  0.0151  0.0113  0.0151  0.0038  0.0038  0.0075  0.0075  0.0075  0.0075  0.0075  0.0189  0.0189  0.0113  0.0079  0.0113  0.0113  0.0075  0.0151  0.0038  0.0040  0.0039  0.0075  0.0075  0.0075  0.0151  0.0151  0.0151  0.0075  0.0113  0.0151  0.0113  0.0151  0.0113  0.0151  0.0113  0.0151  0.0151
OMP4__GCA_000773345.1   0.8001  0.6147  0.5398  0.6278  0.8411  0.5502  0.5415  0.5918  0.5346  0.5130  0.5172  0.5245  0.5172  0.5512  0.7015  0.6001  0.6814  0.6171  0.6380  0.6664  0.5988  0.5988  0.5811  0.5692  0.5816  0.4951  0.5058  0.4899  0.6594  0.5848  0.6381  0.6374  0.6256  0.6893  0.7125  0.5267  0.5411  0.5267  0.5825  0.5730  0.5749  0.5662  0.6223  0.6582  0.7028  0.7358  0.6852  0.7148  0.7148  0.7415  0.4962  0.4962  0.4627  0.3655  0.3655  0.3589  0.3589  0.3645  0.3533  0.3948  0.0982  0.1817  0.1817  0.0152  0.0152  0.0152  0.0190  0.0152  0.0152  0.0152  0.0152  0.0190  0.0190  0.0190  0.0152  0.0152  0.0190  0.0152  0.0152  0.0152  0.0190  0.0266  0.0267  0.0266  0.0228  0.0228  0.0228  0.0228  0.0228  0.0228  0.0228  0.0228  0.0228  0.0228  0.0228  0.0228  0.0266  0.0266  0.0266  0.0266  0.0266  0.0266  0.0189  0.0228  0.0228  0.0228  0.0305  0.0266  0.0040  0.0113  0.0113  0.0075  0.0151  0.0151  0.0151  0.0151  0.0113  0.0037  0.0113  0.0075  0.0113  0.0151  0.0151  0.0113  0.0113  0.0040  0.0037  0.0037  0.0151  0.0151  0.0151  0.0037  0.0075  0.0151  0.0037  0.0113  0.0075  0.0075  0.0075  0.0113  0.0113  0.0037  0.0113  0.0113  0.0113  0.0113  0.0151  0.0113  0.0151  0.0113  0.0075  0.0113  0.0075  0.0113  0.0113  0.0113
OMP4__GCA_000774245.1   0.8113  0.6065  0.5487  0.6379  0.8280  0.5568  0.5479  0.6016  0.5410  0.5347  0.5232  0.5306  0.5232  0.5579  0.7132  0.5949  0.6811  0.6356  0.6487  0.6775  0.6091  0.6091  0.6067  0.5783  0.5909  0.5034  0.5141  0.4981  0.6695  0.5943  0.6482  0.6475  0.6356  0.7002  0.7237  0.5357  0.5502  0.5357  0.5919  0.5824  0.5842  0.5755  0.6322  0.6687  0.7127  0.7462  0.6792  0.7258  0.7258  0.7529  0.4915  0.4915  0.4581  0.3724  0.3724  0.3657  0.3657  0.3716  0.3602  0.4018  0.1025  0.1868  0.1868  0.0191  0.0191  0.0191  0.0229  0.0191  0.0191  0.0191  0.0191  0.0229  0.0229  0.0229  0.0190  0.0191  0.0229  0.0191  0.0191  0.0191  0.0229  0.0306  0.0306  0.0306  0.0267  0.0267  0.0267  0.0267  0.0267  0.0267  0.0267  0.0267  0.0267  0.0267  0.0267  0.0267  0.0306  0.0306  0.0306  0.0306  0.0306  0.0306  0.0228  0.0267  0.0267  0.0267  0.0344  0.0306  0.0075  0.0078  0.0152  0.0113  0.0190  0.0189  0.0190  0.0190  0.0075  0.0075  0.0151  0.0113  0.0151  0.0113  0.0113  0.0152  0.0152  0.0075  0.0075  0.0075  0.0190  0.0190  0.0189  0.0075  0.0113  0.0189  0.0075  0.0151  0.0113  0.0113  0.0113  0.0151  0.0151  0.0075  0.0151  0.0151  0.0151  0.0151  0.0189  0.0151  0.0189  0.0151  0.0113  0.0075  0.0113  0.0151  0.0151  0.0075  0.0113
OMP4__GCA_000774335.1   0.7915  0.6080  0.5480  0.6370  0.8079  0.5588  0.5500  0.6007  0.5431  0.5367  0.5256  0.5329  0.5256  0.5599  0.7121  0.6095  0.6801  0.6346  0.6478  0.6765  0.6082  0.6082  0.6058  0.5774  0.5900  0.5026  0.5134  0.4974  0.6685  0.5779  0.6472  0.6465  0.6346  0.6991  0.7226  0.5349  0.5494  0.5349  0.5910  0.5815  0.5834  0.5746  0.6313  0.6677  0.6940  0.7267  0.6949  0.7247  0.7247  0.7518  0.5037  0.5037  0.4699  0.3719  0.3719  0.3652  0.3652  0.3710  0.3597  0.4012  0.1024  0.1865  0.1865  0.0190  0.0190  0.0190  0.0229  0.0190  0.0190  0.0190  0.0190  0.0229  0.0229  0.0229  0.0190  0.0190  0.0229  0.0190  0.0190  0.0190  0.0229  0.0228  0.0229  0.0228  0.0190  0.0190  0.0190  0.0190  0.0190  0.0190  0.0190  0.0190  0.0190  0.0190  0.0190  0.0190  0.0228  0.0228  0.0228  0.0228  0.0228  0.0228  0.0151  0.0190  0.0190  0.0190  0.0267  0.0228  0.0075  0.0151  0.0075  0.0113  0.0189  0.0113  0.0189  0.0189  0.0075  0.0075  0.0151  0.0113  0.0151  0.0038  0.0038  0.0075  0.0075  0.0075  0.0079  0.0075  0.0189  0.0189  0.0113  0.0075  0.0113  0.0113  0.0075  0.0151  0.0038  0.0038  0.0038  0.0075  0.0075  0.0075  0.0151  0.0151  0.0151  0.0079  0.0113  0.0151  0.0113  0.0151  0.0113  0.0151  0.0113  0.0151  0.0151  0.0000  0.0113  0.0075
OMP4__GCA_000774345.1   0.7798  0.6143  0.5395  0.6275  0.8193  0.5500  0.5412  0.5915  0.5344  0.5282  0.5170  0.5242  0.5170  0.5510  0.7017  0.6003  0.6903  0.6252  0.6382  0.6666  0.5990  0.5990  0.5968  0.5689  0.5813  0.4949  0.5055  0.4897  0.6591  0.5692  0.6377  0.6371  0.6253  0.6890  0.7121  0.5265  0.5409  0.5265  0.5822  0.5727  0.5746  0.5660  0.6220  0.6578  0.6940  0.7267  0.6849  0.7144  0.7144  0.7411  0.4963  0.4963  0.4628  0.3656  0.3656  0.3589  0.3589  0.3646  0.3534  0.3946  0.0982  0.1817  0.1817  0.0152  0.0152  0.0152  0.0190  0.0152  0.0152  0.0152  0.0152  0.0190  0.0190  0.0190  0.0152  0.0152  0.0190  0.0152  0.0152  0.0152  0.0190  0.0190  0.0190  0.0190  0.0151  0.0151  0.0151  0.0151  0.0151  0.0151  0.0151  0.0151  0.0151  0.0151  0.0151  0.0151  0.0190  0.0190  0.0190  0.0190  0.0190  0.0190  0.0113  0.0151  0.0151  0.0151  0.0228  0.0190  0.0039  0.0113  0.0038  0.0075  0.0151  0.0075  0.0151  0.0151  0.0038  0.0037  0.0113  0.0075  0.0113  0.0075  0.0075  0.0038  0.0038  0.0037  0.0037  0.0040  0.0151  0.0151  0.0075  0.0037  0.0075  0.0075  0.0037  0.0113  0.0000  0.0000  0.0000  0.0037  0.0037  0.0037  0.0113  0.0113  0.0113  0.0040  0.0075  0.0113  0.0075  0.0113  0.0075  0.0113  0.0075  0.0113  0.0113  0.0038  0.0075  0.0113  0.0038
OMP4__GCA_000774645.1   0.7798  0.6143  0.5395  0.6275  0.8193  0.5500  0.5412  0.5915  0.5344  0.5282  0.5170  0.5242  0.5170  0.5510  0.7017  0.6003  0.6903  0.6252  0.6382  0.6666  0.5990  0.5990  0.5968  0.5689  0.5813  0.4949  0.5055  0.4897  0.6591  0.5692  0.6377  0.6371  0.6253  0.6890  0.7121  0.5265  0.5409  0.5265  0.5822  0.5727  0.5746  0.5660  0.6220  0.6578  0.6940  0.7267  0.6849  0.7144  0.7144  0.7411  0.4963  0.4963  0.4628  0.3656  0.3656  0.3589  0.3589  0.3646  0.3534  0.3946  0.0982  0.1817  0.1817  0.0152  0.0152  0.0152  0.0190  0.0152  0.0152  0.0152  0.0152  0.0190  0.0190  0.0190  0.0152  0.0152  0.0190  0.0152  0.0152  0.0152  0.0190  0.0190  0.0190  0.0190  0.0151  0.0151  0.0151  0.0151  0.0151  0.0151  0.0151  0.0151  0.0151  0.0151  0.0151  0.0151  0.0190  0.0190  0.0190  0.0190  0.0190  0.0190  0.0113  0.0151  0.0151  0.0151  0.0228  0.0190  0.0037  0.0113  0.0038  0.0075  0.0151  0.0075  0.0151  0.0151  0.0040  0.0037  0.0113  0.0075  0.0113  0.0075  0.0075  0.0038  0.0038  0.0040  0.0037  0.0037  0.0151  0.0151  0.0075  0.0040  0.0075  0.0075  0.0037  0.0113  0.0000  0.0000  0.0000  0.0037  0.0037  0.0039  0.0113  0.0113  0.0113  0.0037  0.0075  0.0113  0.0075  0.0113  0.0075  0.0113  0.0075  0.0113  0.0113  0.0038  0.0075  0.0113  0.0038  0.0000
OMP4__GCA_000774765.1   0.7798  0.6143  0.5395  0.6275  0.8193  0.5500  0.5412  0.5915  0.5344  0.5282  0.5170  0.5242  0.5170  0.5510  0.7017  0.6003  0.6903  0.6252  0.6382  0.6666  0.5990  0.5990  0.5968  0.5689  0.5813  0.4949  0.5055  0.4897  0.6591  0.5692  0.6377  0.6371  0.6253  0.6890  0.7121  0.5265  0.5409  0.5265  0.5822  0.5727  0.5746  0.5660  0.6220  0.6578  0.6940  0.7267  0.6849  0.7144  0.7144  0.7411  0.4963  0.4963  0.4628  0.3656  0.3656  0.3589  0.3589  0.3646  0.3534  0.3946  0.0982  0.1817  0.1817  0.0152  0.0152  0.0152  0.0190  0.0152  0.0152  0.0152  0.0152  0.0190  0.0190  0.0190  0.0152  0.0152  0.0190  0.0152  0.0152  0.0152  0.0190  0.0190  0.0190  0.0190  0.0151  0.0151  0.0151  0.0151  0.0151  0.0151  0.0151  0.0151  0.0151  0.0151  0.0151  0.0151  0.0190  0.0190  0.0190  0.0190  0.0190  0.0190  0.0113  0.0151  0.0151  0.0151  0.0228  0.0190  0.0037  0.0113  0.0038  0.0075  0.0151  0.0075  0.0151  0.0151  0.0038  0.0039  0.0113  0.0079  0.0113  0.0075  0.0075  0.0038  0.0038  0.0040  0.0037  0.0039  0.0151  0.0151  0.0075  0.0037  0.0075  0.0075  0.0039  0.0113  0.0000  0.0000  0.0000  0.0039  0.0037  0.0037  0.0113  0.0113  0.0113  0.0037  0.0075  0.0113  0.0075  0.0113  0.0075  0.0113  0.0075  0.0113  0.0113  0.0038  0.0075  0.0113  0.0038  0.0000  0.0000
OMP4__GCA_000774805.1   0.7798  0.6143  0.5395  0.6275  0.8193  0.5500  0.5412  0.5915  0.5344  0.5282  0.5170  0.5242  0.5170  0.5510  0.7017  0.6003  0.6903  0.6252  0.6382  0.6666  0.5990  0.5990  0.5968  0.5689  0.5813  0.4949  0.5055  0.4897  0.6591  0.5692  0.6377  0.6371  0.6253  0.6890  0.7121  0.5265  0.5409  0.5265  0.5822  0.5727  0.5746  0.5660  0.6220  0.6578  0.6940  0.7267  0.6849  0.7144  0.7144  0.7411  0.4963  0.4963  0.4628  0.3656  0.3656  0.3589  0.3589  0.3646  0.3534  0.3946  0.0982  0.1817  0.1817  0.0152  0.0152  0.0152  0.0190  0.0152  0.0152  0.0152  0.0152  0.0190  0.0190  0.0190  0.0152  0.0152  0.0190  0.0152  0.0152  0.0152  0.0190  0.0190  0.0190  0.0190  0.0151  0.0151  0.0151  0.0151  0.0151  0.0151  0.0151  0.0151  0.0151  0.0151  0.0151  0.0151  0.0190  0.0190  0.0190  0.0190  0.0190  0.0190  0.0113  0.0151  0.0151  0.0151  0.0228  0.0190  0.0039  0.0113  0.0038  0.0075  0.0151  0.0075  0.0151  0.0151  0.0038  0.0040  0.0113  0.0075  0.0113  0.0075  0.0075  0.0038  0.0038  0.0040  0.0037  0.0039  0.0151  0.0151  0.0075  0.0040  0.0075  0.0075  0.0039  0.0113  0.0000  0.0000  0.0000  0.0039  0.0037  0.0039  0.0113  0.0113  0.0113  0.0037  0.0075  0.0113  0.0075  0.0113  0.0075  0.0113  0.0079  0.0113  0.0113  0.0038  0.0079  0.0113  0.0039  0.0000  0.0000  0.0000
OMP4__GCA_000774815.1   0.7900  0.6060  0.5321  0.6193  0.8299  0.5423  0.5336  0.5835  0.5268  0.5207  0.5094  0.5167  0.5094  0.5432  0.6927  0.5922  0.6814  0.6171  0.6300  0.6580  0.5910  0.5910  0.5891  0.5615  0.5737  0.4880  0.4987  0.4829  0.6509  0.5768  0.6296  0.6289  0.6172  0.6803  0.7031  0.5191  0.5334  0.5191  0.5745  0.5652  0.5670  0.5584  0.6140  0.6494  0.7028  0.7358  0.6762  0.7056  0.7056  0.7319  0.4897  0.4897  0.4565  0.3599  0.3599  0.3533  0.3533  0.3589  0.3477  0.3887  0.0941  0.1772  0.1773  0.0114  0.0114  0.0114  0.0152  0.0114  0.0114  0.0114  0.0114  0.0152  0.0152  0.0152  0.0114  0.0114  0.0152  0.0114  0.0114  0.0114  0.0152  0.0228  0.0228  0.0228  0.0189  0.0189  0.0189  0.0189  0.0189  0.0189  0.0189  0.0189  0.0189  0.0189  0.0189  0.0189  0.0228  0.0228  0.0228  0.0228  0.0228  0.0228  0.0151  0.0189  0.0189  0.0189  0.0266  0.0228  0.0000  0.0075  0.0075  0.0038  0.0113  0.0113  0.0113  0.0113  0.0078  0.0000  0.0075  0.0039  0.0075  0.0113  0.0113  0.0075  0.0075  0.0000  0.0000  0.0000  0.0113  0.0113  0.0113  0.0000  0.0040  0.0113  0.0000  0.0075  0.0040  0.0037  0.0037  0.0075  0.0075  0.0000  0.0075  0.0079  0.0075  0.0075  0.0113  0.0075  0.0113  0.0075  0.0039  0.0075  0.0038  0.0079  0.0075  0.0075  0.0040  0.0075  0.0075  0.0039  0.0039  0.0039  0.0040
OMP4__GCA_000774865.1   0.8010  0.6060  0.5321  0.6193  0.8299  0.5510  0.5422  0.5925  0.5268  0.5207  0.5179  0.5252  0.5179  0.5520  0.6927  0.5922  0.6814  0.6171  0.6300  0.6580  0.5910  0.5910  0.5891  0.5615  0.5737  0.4880  0.4987  0.4829  0.6509  0.5768  0.6296  0.6289  0.6172  0.6803  0.7031  0.5191  0.5334  0.5191  0.5745  0.5652  0.5670  0.5584  0.6140  0.6494  0.7028  0.7358  0.6762  0.7056  0.7056  0.7319  0.4897  0.4897  0.4565  0.3599  0.3599  0.3533  0.3533  0.3589  0.3477  0.3887  0.0983  0.1820  0.1820  0.0152  0.0152  0.0152  0.0191  0.0152  0.0152  0.0152  0.0152  0.0190  0.0190  0.0190  0.0152  0.0152  0.0190  0.0152  0.0152  0.0152  0.0190  0.0267  0.0267  0.0267  0.0228  0.0228  0.0228  0.0228  0.0228  0.0228  0.0228  0.0228  0.0228  0.0228  0.0228  0.0228  0.0267  0.0267  0.0267  0.0267  0.0267  0.0267  0.0189  0.0228  0.0228  0.0228  0.0305  0.0267  0.0038  0.0113  0.0113  0.0075  0.0151  0.0151  0.0151  0.0151  0.0113  0.0038  0.0113  0.0075  0.0113  0.0151  0.0151  0.0113  0.0113  0.0038  0.0038  0.0039  0.0151  0.0151  0.0151  0.0038  0.0075  0.0151  0.0038  0.0113  0.0075  0.0075  0.0075  0.0113  0.0113  0.0038  0.0113  0.0113  0.0113  0.0113  0.0151  0.0113  0.0151  0.0113  0.0075  0.0113  0.0075  0.0113  0.0113  0.0113  0.0075  0.0113  0.0113  0.0075  0.0075  0.0075  0.0075  0.0038
OMP4__GCA_000774885.1   0.7798  0.6143  0.5395  0.6275  0.8193  0.5500  0.5412  0.5915  0.5344  0.5282  0.5170  0.5242  0.5170  0.5510  0.7017  0.6003  0.6903  0.6252  0.6382  0.6666  0.5990  0.5990  0.5968  0.5689  0.5813  0.4949  0.5055  0.4897  0.6591  0.5692  0.6377  0.6371  0.6253  0.6890  0.7121  0.5265  0.5409  0.5265  0.5822  0.5727  0.5746  0.5660  0.6220  0.6578  0.6940  0.7267  0.6849  0.7144  0.7144  0.7411  0.4963  0.4963  0.4628  0.3656  0.3656  0.3589  0.3589  0.3646  0.3534  0.3946  0.0982  0.1817  0.1817  0.0152  0.0152  0.0152  0.0190  0.0152  0.0152  0.0152  0.0152  0.0190  0.0190  0.0190  0.0152  0.0152  0.0190  0.0152  0.0152  0.0152  0.0190  0.0190  0.0190  0.0190  0.0151  0.0151  0.0151  0.0151  0.0151  0.0151  0.0151  0.0151  0.0151  0.0151  0.0151  0.0151  0.0190  0.0190  0.0190  0.0190  0.0190  0.0190  0.0113  0.0151  0.0151  0.0151  0.0228  0.0190  0.0040  0.0113  0.0038  0.0075  0.0151  0.0075  0.0151  0.0151  0.0038  0.0040  0.0113  0.0075  0.0113  0.0075  0.0075  0.0038  0.0038  0.0037  0.0037  0.0037  0.0151  0.0151  0.0075  0.0037  0.0075  0.0075  0.0040  0.0113  0.0000  0.0000  0.0000  0.0040  0.0037  0.0037  0.0113  0.0113  0.0113  0.0037  0.0075  0.0113  0.0075  0.0113  0.0075  0.0113  0.0075  0.0113  0.0113  0.0038  0.0075  0.0113  0.0038  0.0000  0.0000  0.0000  0.0000  0.0039  0.0075
OMP4__GCA_000775045.1   0.7900  0.6060  0.5321  0.6193  0.8299  0.5423  0.5336  0.5835  0.5268  0.5207  0.5094  0.5167  0.5094  0.5432  0.6927  0.5922  0.6814  0.6171  0.6300  0.6580  0.5910  0.5910  0.5891  0.5615  0.5737  0.4880  0.4987  0.4829  0.6509  0.5768  0.6296  0.6289  0.6172  0.6803  0.7031  0.5191  0.5334  0.5191  0.5745  0.5652  0.5670  0.5584  0.6140  0.6494  0.7028  0.7358  0.6762  0.7056  0.7056  0.7319  0.4897  0.4897  0.4565  0.3599  0.3599  0.3533  0.3533  0.3589  0.3477  0.3887  0.0941  0.1773  0.1773  0.0114  0.0114  0.0114  0.0152  0.0114  0.0114  0.0114  0.0114  0.0152  0.0152  0.0152  0.0114  0.0114  0.0152  0.0114  0.0114  0.0114  0.0152  0.0228  0.0228  0.0228  0.0189  0.0189  0.0189  0.0189  0.0189  0.0189  0.0189  0.0189  0.0189  0.0189  0.0189  0.0189  0.0228  0.0228  0.0228  0.0228  0.0228  0.0228  0.0151  0.0189  0.0189  0.0189  0.0266  0.0228  0.0000  0.0075  0.0075  0.0038  0.0113  0.0113  0.0113  0.0113  0.0075  0.0000  0.0075  0.0038  0.0075  0.0113  0.0113  0.0075  0.0075  0.0000  0.0000  0.0000  0.0113  0.0113  0.0113  0.0000  0.0038  0.0113  0.0000  0.0075  0.0037  0.0037  0.0037  0.0075  0.0075  0.0000  0.0075  0.0075  0.0079  0.0075  0.0113  0.0075  0.0113  0.0075  0.0038  0.0075  0.0038  0.0075  0.0075  0.0075  0.0040  0.0075  0.0075  0.0039  0.0037  0.0037  0.0040  0.0000  0.0038  0.0040
OMP4__GCA_000954175.1   0.7888  0.6123  0.5547  0.6349  0.8083  0.5569  0.5481  0.5987  0.5412  0.5349  0.5237  0.5310  0.5237  0.5580  0.6922  0.6076  0.6809  0.6167  0.6458  0.6576  0.5907  0.5907  0.6039  0.5757  0.5733  0.5011  0.5119  0.4827  0.6666  0.5761  0.6452  0.6445  0.6327  0.6798  0.7027  0.5332  0.5477  0.5332  0.5741  0.5797  0.5816  0.5729  0.6294  0.6490  0.6848  0.7172  0.6928  0.7123  0.7123  0.7495  0.4894  0.4894  0.4562  0.3646  0.3646  0.3580  0.3580  0.3523  0.3413  0.3884  0.1064  0.1724  0.1724  0.0229  0.0229  0.0229  0.0190  0.0229  0.0229  0.0229  0.0229  0.0190  0.0190  0.0190  0.0152  0.0229  0.0190  0.0229  0.0229  0.0229  0.0190  0.0113  0.0113  0.0113  0.0075  0.0075  0.0075  0.0075  0.0075  0.0075  0.0075  0.0075  0.0075  0.0075  0.0075  0.0075  0.0113  0.0113  0.0113  0.0113  0.0113  0.0113  0.0038  0.0075  0.0075  0.0075  0.0151  0.0113  0.0113  0.0189  0.0038  0.0151  0.0227  0.0151  0.0227  0.0227  0.0113  0.0113  0.0189  0.0151  0.0113  0.0075  0.0075  0.0038  0.0038  0.0113  0.0113  0.0113  0.0227  0.0227  0.0151  0.0113  0.0151  0.0151  0.0113  0.0189  0.0075  0.0079  0.0075  0.0039  0.0037  0.0113  0.0037  0.0039  0.0037  0.0039  0.0000  0.0040  0.0000  0.0039  0.0151  0.0189  0.0151  0.0040  0.0037  0.0113  0.0151  0.0189  0.0113  0.0075  0.0075  0.0075  0.0075  0.0113  0.0151  0.0075  0.0113
OMP4__GCA_000959265.1   0.7888  0.6123  0.5547  0.6349  0.8083  0.5569  0.5481  0.5987  0.5412  0.5349  0.5237  0.5310  0.5237  0.5580  0.6922  0.6076  0.6809  0.6167  0.6458  0.6576  0.5907  0.5907  0.6039  0.5757  0.5733  0.5011  0.5119  0.4827  0.6666  0.5761  0.6452  0.6445  0.6327  0.6798  0.7027  0.5332  0.5477  0.5332  0.5741  0.5797  0.5816  0.5729  0.6294  0.6490  0.6848  0.7172  0.6928  0.7123  0.7123  0.7495  0.4894  0.4894  0.4562  0.3646  0.3646  0.3580  0.3580  0.3523  0.3413  0.3884  0.1064  0.1724  0.1724  0.0229  0.0229  0.0229  0.0190  0.0229  0.0229  0.0229  0.0229  0.0190  0.0190  0.0190  0.0152  0.0229  0.0190  0.0229  0.0229  0.0229  0.0190  0.0113  0.0113  0.0113  0.0075  0.0075  0.0075  0.0075  0.0075  0.0075  0.0075  0.0075  0.0075  0.0075  0.0075  0.0075  0.0113  0.0113  0.0113  0.0113  0.0113  0.0113  0.0038  0.0075  0.0075  0.0075  0.0151  0.0113  0.0113  0.0189  0.0038  0.0151  0.0227  0.0151  0.0227  0.0227  0.0113  0.0113  0.0189  0.0151  0.0113  0.0075  0.0075  0.0038  0.0038  0.0113  0.0113  0.0118  0.0227  0.0227  0.0151  0.0118  0.0151  0.0151  0.0113  0.0189  0.0075  0.0075  0.0075  0.0037  0.0037  0.0113  0.0037  0.0037  0.0037  0.0040  0.0000  0.0039  0.0000  0.0037  0.0151  0.0189  0.0151  0.0037  0.0037  0.0113  0.0151  0.0189  0.0113  0.0075  0.0075  0.0075  0.0075  0.0113  0.0151  0.0075  0.0113  0.0000
OMP4__GCA_000970935.1   0.7798  0.6143  0.5395  0.6275  0.8193  0.5500  0.5412  0.5915  0.5344  0.5282  0.5170  0.5242  0.5170  0.5510  0.7017  0.6003  0.6903  0.6252  0.6382  0.6666  0.5990  0.5990  0.5968  0.5689  0.5813  0.4949  0.5055  0.4897  0.6591  0.5692  0.6377  0.6371  0.6253  0.6890  0.7121  0.5265  0.5409  0.5265  0.5822  0.5727  0.5746  0.5660  0.6220  0.6578  0.6940  0.7267  0.6849  0.7144  0.7144  0.7411  0.4963  0.4963  0.4628  0.3656  0.3656  0.3589  0.3589  0.3646  0.3534  0.3946  0.0982  0.1817  0.1817  0.0152  0.0152  0.0152  0.0190  0.0152  0.0152  0.0152  0.0152  0.0190  0.0190  0.0190  0.0152  0.0152  0.0190  0.0152  0.0152  0.0152  0.0190  0.0190  0.0190  0.0190  0.0151  0.0151  0.0151  0.0151  0.0151  0.0151  0.0151  0.0151  0.0151  0.0151  0.0151  0.0151  0.0190  0.0190  0.0190  0.0190  0.0190  0.0190  0.0113  0.0151  0.0151  0.0151  0.0228  0.0190  0.0039  0.0113  0.0038  0.0075  0.0151  0.0075  0.0151  0.0151  0.0038  0.0039  0.0113  0.0075  0.0113  0.0075  0.0075  0.0038  0.0038  0.0037  0.0039  0.0037  0.0151  0.0151  0.0075  0.0037  0.0075  0.0075  0.0037  0.0113  0.0000  0.0000  0.0000  0.0040  0.0037  0.0039  0.0113  0.0113  0.0113  0.0040  0.0075  0.0113  0.0075  0.0113  0.0075  0.0113  0.0075  0.0113  0.0113  0.0039  0.0075  0.0113  0.0039  0.0000  0.0000  0.0000  0.0000  0.0037  0.0075  0.0000  0.0037  0.0075  0.0075
OMP4__GCA_001212065.1   0.7896  0.6225  0.5467  0.6355  0.8091  0.5574  0.5486  0.5993  0.5417  0.5354  0.5242  0.5316  0.5242  0.5585  0.6929  0.6082  0.6816  0.6173  0.6463  0.6582  0.5912  0.5912  0.6045  0.5762  0.5738  0.5016  0.5123  0.4831  0.6671  0.5766  0.6458  0.6451  0.6333  0.6804  0.7033  0.5337  0.5482  0.5337  0.5746  0.5802  0.5821  0.5734  0.6299  0.6496  0.6854  0.7178  0.6934  0.7232  0.7232  0.7502  0.4897  0.4897  0.4565  0.3712  0.3712  0.3645  0.3645  0.3589  0.3478  0.3888  0.1023  0.1773  0.1773  0.0190  0.0190  0.0190  0.0229  0.0190  0.0190  0.0190  0.0190  0.0152  0.0152  0.0152  0.0114  0.0190  0.0152  0.0190  0.0190  0.0190  0.0152  0.0152  0.0152  0.0152  0.0113  0.0113  0.0113  0.0113  0.0113  0.0113  0.0113  0.0113  0.0113  0.0113  0.0113  0.0113  0.0152  0.0152  0.0152  0.0152  0.0152  0.0152  0.0075  0.0113  0.0113  0.0113  0.0190  0.0152  0.0075  0.0151  0.0075  0.0113  0.0189  0.0113  0.0189  0.0189  0.0075  0.0075  0.0151  0.0113  0.0075  0.0113  0.0113  0.0075  0.0075  0.0075  0.0075  0.0075  0.0189  0.0189  0.0113  0.0075  0.0119  0.0113  0.0075  0.0151  0.0037  0.0037  0.0037  0.0000  0.0075  0.0079  0.0075  0.0075  0.0075  0.0075  0.0037  0.0075  0.0037  0.0075  0.0113  0.0151  0.0113  0.0075  0.0075  0.0075  0.0113  0.0151  0.0075  0.0039  0.0037  0.0040  0.0037  0.0075  0.0113  0.0037  0.0075  0.0037  0.0040  0.0037
OMP4__GCA_001277975.1   0.7888  0.6123  0.5547  0.6349  0.8083  0.5569  0.5481  0.5987  0.5412  0.5349  0.5237  0.5310  0.5237  0.5580  0.6922  0.6076  0.6809  0.6167  0.6458  0.6576  0.5907  0.5907  0.6039  0.5757  0.5733  0.5011  0.5119  0.4827  0.6666  0.5761  0.6452  0.6445  0.6327  0.6798  0.7027  0.5332  0.5477  0.5332  0.5741  0.5797  0.5816  0.5729  0.6294  0.6490  0.6848  0.7172  0.6928  0.7123  0.7123  0.7495  0.4894  0.4894  0.4562  0.3646  0.3646  0.3580  0.3580  0.3523  0.3413  0.3884  0.1064  0.1724  0.1724  0.0229  0.0229  0.0229  0.0190  0.0229  0.0229  0.0229  0.0229  0.0190  0.0190  0.0190  0.0152  0.0229  0.0190  0.0229  0.0229  0.0229  0.0190  0.0113  0.0113  0.0113  0.0075  0.0075  0.0075  0.0075  0.0075  0.0075  0.0075  0.0075  0.0075  0.0075  0.0075  0.0075  0.0113  0.0113  0.0113  0.0113  0.0113  0.0113  0.0038  0.0075  0.0075  0.0075  0.0151  0.0113  0.0113  0.0189  0.0038  0.0151  0.0227  0.0151  0.0227  0.0227  0.0113  0.0113  0.0189  0.0151  0.0113  0.0075  0.0075  0.0038  0.0038  0.0113  0.0113  0.0113  0.0227  0.0227  0.0151  0.0113  0.0151  0.0151  0.0113  0.0189  0.0075  0.0075  0.0075  0.0037  0.0037  0.0113  0.0037  0.0037  0.0037  0.0037  0.0000  0.0037  0.0000  0.0037  0.0151  0.0189  0.0151  0.0037  0.0037  0.0113  0.0151  0.0189  0.0113  0.0075  0.0075  0.0075  0.0075  0.0113  0.0151  0.0075  0.0113  0.0000  0.0000  0.0075  0.0037
OMP4__GCA_001318245.1   0.7831  0.6256  0.5568  0.6309  0.8550  0.5602  0.5513  0.6103  0.5520  0.5455  0.5343  0.5417  0.5343  0.5392  0.7232  0.6193  0.7116  0.6446  0.6579  0.6870  0.6179  0.6179  0.6152  0.5865  0.5993  0.5109  0.5217  0.5055  0.6786  0.6028  0.6573  0.6566  0.6446  0.6999  0.7234  0.5293  0.5438  0.5293  0.6005  0.5908  0.5927  0.5838  0.6412  0.6615  0.7330  0.7673  0.7056  0.7357  0.7357  0.7631  0.5112  0.5112  0.4777  0.3786  0.3786  0.3719  0.3719  0.3779  0.3664  0.4084  0.1068  0.1916  0.1916  0.0229  0.0229  0.0229  0.0268  0.0229  0.0229  0.0229  0.0229  0.0268  0.0268  0.0268  0.0229  0.0229  0.0268  0.0229  0.0229  0.0229  0.0268  0.0345  0.0345  0.0345  0.0306  0.0306  0.0306  0.0306  0.0306  0.0306  0.0306  0.0306  0.0306  0.0306  0.0306  0.0306  0.0345  0.0345  0.0345  0.0345  0.0345  0.0345  0.0267  0.0306  0.0306  0.0306  0.0384  0.0345  0.0113  0.0189  0.0190  0.0076  0.0076  0.0151  0.0076  0.0076  0.0189  0.0113  0.0038  0.0151  0.0190  0.0228  0.0228  0.0190  0.0190  0.0113  0.0113  0.0113  0.0080  0.0076  0.0151  0.0113  0.0075  0.0151  0.0113  0.0040  0.0151  0.0151  0.0151  0.0189  0.0189  0.0113  0.0189  0.0189  0.0189  0.0189  0.0227  0.0189  0.0227  0.0189  0.0075  0.0113  0.0151  0.0189  0.0189  0.0189  0.0151  0.0190  0.0189  0.0151  0.0151  0.0151  0.0151  0.0113  0.0151  0.0151  0.0113  0.0227  0.0227  0.0151  0.0189  0.0227
OMP4__GCA_000015905.1   0.7993  0.5966  0.5405  0.6099  0.8424  0.5510  0.5423  0.5926  0.5354  0.5207  0.5180  0.5253  0.5180  0.5521  0.6927  0.5922  0.6916  0.6171  0.6300  0.6580  0.5819  0.5819  0.5980  0.5700  0.5824  0.4958  0.5065  0.4906  0.6603  0.5768  0.6296  0.6289  0.6172  0.6903  0.7135  0.5275  0.5419  0.5275  0.5658  0.5738  0.5757  0.5670  0.6232  0.6591  0.7130  0.7465  0.6862  0.7056  0.7056  0.7319  0.4971  0.4971  0.4636  0.3662  0.3662  0.3595  0.3595  0.3652  0.3540  0.3822  0.0983  0.1820  0.1820  0.0152  0.0152  0.0152  0.0191  0.0152  0.0152  0.0152  0.0152  0.0190  0.0190  0.0190  0.0152  0.0152  0.0190  0.0152  0.0152  0.0152  0.0190  0.0267  0.0267  0.0267  0.0228  0.0228  0.0228  0.0228  0.0228  0.0228  0.0228  0.0228  0.0228  0.0228  0.0228  0.0228  0.0267  0.0267  0.0267  0.0267  0.0267  0.0267  0.0189  0.0228  0.0228  0.0228  0.0305  0.0267  0.0038  0.0113  0.0113  0.0075  0.0075  0.0151  0.0075  0.0075  0.0113  0.0038  0.0113  0.0075  0.0113  0.0151  0.0151  0.0113  0.0113  0.0040  0.0038  0.0038  0.0151  0.0151  0.0151  0.0038  0.0075  0.0075  0.0038  0.0113  0.0075  0.0075  0.0075  0.0113  0.0113  0.0038  0.0120  0.0113  0.0113  0.0113  0.0151  0.0113  0.0151  0.0113  0.0075  0.0113  0.0000  0.0113  0.0113  0.0113  0.0075  0.0113  0.0113  0.0075  0.0075  0.0075  0.0075  0.0038  0.0075  0.0075  0.0040  0.0151  0.0151  0.0075  0.0113  0.0151  0.0151
OMP4__GCA_000015925.1   0.7900  0.6060  0.5321  0.6193  0.8299  0.5423  0.5336  0.5835  0.5268  0.5207  0.5094  0.5167  0.5094  0.5432  0.6927  0.5922  0.6814  0.6171  0.6300  0.6580  0.5910  0.5910  0.5891  0.5615  0.5737  0.4880  0.4987  0.4829  0.6509  0.5768  0.6296  0.6289  0.6172  0.6803  0.7031  0.5191  0.5334  0.5191  0.5745  0.5652  0.5670  0.5584  0.6140  0.6494  0.7028  0.7358  0.6762  0.7056  0.7056  0.7319  0.4897  0.4897  0.4565  0.3599  0.3599  0.3533  0.3533  0.3589  0.3477  0.3887  0.0941  0.1772  0.1773  0.0114  0.0114  0.0114  0.0152  0.0114  0.0114  0.0114  0.0114  0.0152  0.0152  0.0152  0.0114  0.0114  0.0152  0.0114  0.0114  0.0114  0.0152  0.0228  0.0228  0.0228  0.0189  0.0189  0.0189  0.0189  0.0189  0.0189  0.0189  0.0189  0.0189  0.0189  0.0189  0.0189  0.0228  0.0228  0.0228  0.0228  0.0228  0.0228  0.0151  0.0189  0.0189  0.0189  0.0266  0.0228  0.0000  0.0075  0.0075  0.0038  0.0113  0.0113  0.0113  0.0113  0.0075  0.0000  0.0075  0.0040  0.0075  0.0113  0.0113  0.0075  0.0075  0.0000  0.0000  0.0000  0.0113  0.0113  0.0113  0.0000  0.0038  0.0113  0.0000  0.0075  0.0037  0.0037  0.0039  0.0075  0.0075  0.0000  0.0075  0.0075  0.0075  0.0075  0.0113  0.0075  0.0113  0.0075  0.0038  0.0075  0.0038  0.0075  0.0075  0.0075  0.0037  0.0075  0.0075  0.0037  0.0037  0.0040  0.0040  0.0000  0.0038  0.0037  0.0000  0.0119  0.0113  0.0037  0.0075  0.0113  0.0113  0.0038
OMP4__GCA_000152325.1   0.7820  0.6070  0.5403  0.6127  0.8311  0.5432  0.5345  0.5923  0.5351  0.5289  0.5177  0.5249  0.5177  0.5370  0.7027  0.6012  0.6913  0.6262  0.6392  0.6676  0.5999  0.5999  0.5977  0.5698  0.5821  0.4956  0.5063  0.4904  0.6600  0.5854  0.6387  0.6380  0.6263  0.6801  0.7031  0.5272  0.5417  0.5272  0.5831  0.5736  0.5755  0.5668  0.6229  0.6589  0.7127  0.7462  0.6859  0.7155  0.7155  0.7422  0.4970  0.4970  0.4635  0.3661  0.3661  0.3595  0.3595  0.3651  0.3539  0.3952  0.0983  0.1820  0.1820  0.0152  0.0152  0.0152  0.0191  0.0152  0.0152  0.0152  0.0152  0.0190  0.0190  0.0190  0.0152  0.0152  0.0190  0.0152  0.0152  0.0152  0.0190  0.0267  0.0267  0.0267  0.0228  0.0228  0.0228  0.0228  0.0228  0.0228  0.0228  0.0228  0.0228  0.0228  0.0228  0.0228  0.0267  0.0267  0.0267  0.0267  0.0267  0.0267  0.0189  0.0228  0.0228  0.0228  0.0305  0.0267  0.0038  0.0113  0.0113  0.0000  0.0075  0.0075  0.0075  0.0075  0.0113  0.0038  0.0038  0.0078  0.0113  0.0151  0.0151  0.0113  0.0113  0.0038  0.0039  0.0039  0.0075  0.0075  0.0079  0.0038  0.0000  0.0075  0.0038  0.0038  0.0075  0.0075  0.0075  0.0113  0.0113  0.0038  0.0113  0.0113  0.0113  0.0113  0.0151  0.0113  0.0151  0.0113  0.0000  0.0113  0.0075  0.0113  0.0113  0.0113  0.0075  0.0113  0.0113  0.0075  0.0075  0.0075  0.0075  0.0038  0.0075  0.0075  0.0040  0.0151  0.0151  0.0075  0.0113  0.0151  0.0075  0.0078  0.0038
OMP4__GCA_000169715.1   0.7889  0.6213  0.5477  0.6367  0.8289  0.5557  0.5468  0.6004  0.5400  0.5337  0.5222  0.5296  0.5222  0.5568  0.7118  0.5937  0.7003  0.6344  0.6475  0.6762  0.6079  0.6079  0.6055  0.5772  0.5898  0.5025  0.5132  0.4972  0.6683  0.5777  0.6469  0.6463  0.6344  0.6988  0.7223  0.5347  0.5492  0.5347  0.5908  0.5813  0.5832  0.5744  0.6310  0.6674  0.7039  0.7370  0.6779  0.7244  0.7244  0.7514  0.4907  0.4907  0.4574  0.3718  0.3718  0.3651  0.3651  0.3709  0.3596  0.4011  0.1024  0.1865  0.1865  0.0190  0.0190  0.0190  0.0229  0.0190  0.0190  0.0190  0.0190  0.0229  0.0229  0.0229  0.0190  0.0190  0.0229  0.0190  0.0190  0.0190  0.0229  0.0228  0.0229  0.0228  0.0190  0.0190  0.0190  0.0190  0.0190  0.0190  0.0190  0.0190  0.0190  0.0190  0.0190  0.0190  0.0228  0.0228  0.0228  0.0228  0.0228  0.0228  0.0151  0.0190  0.0190  0.0190  0.0267  0.0228  0.0075  0.0075  0.0075  0.0113  0.0189  0.0113  0.0189  0.0189  0.0000  0.0079  0.0151  0.0113  0.0151  0.0113  0.0113  0.0075  0.0075  0.0075  0.0079  0.0075  0.0189  0.0189  0.0113  0.0075  0.0113  0.0113  0.0075  0.0151  0.0038  0.0038  0.0038  0.0075  0.0075  0.0075  0.0151  0.0151  0.0151  0.0075  0.0113  0.0151  0.0113  0.0151  0.0113  0.0075  0.0113  0.0151  0.0151  0.0075  0.0113  0.0075  0.0075  0.0038  0.0039  0.0038  0.0038  0.0075  0.0113  0.0038  0.0075  0.0113  0.0113  0.0038  0.0075  0.0119  0.0189  0.0113  0.0075  0.0113
OMP4__GCA_000182195.1   0.7798  0.6143  0.5395  0.6275  0.8193  0.5500  0.5412  0.5915  0.5344  0.5282  0.5170  0.5242  0.5170  0.5510  0.7017  0.6003  0.6903  0.6252  0.6382  0.6666  0.5990  0.5990  0.5968  0.5689  0.5813  0.4949  0.5055  0.4897  0.6591  0.5692  0.6377  0.6371  0.6253  0.6890  0.7121  0.5265  0.5409  0.5265  0.5822  0.5727  0.5746  0.5660  0.6220  0.6578  0.6940  0.7267  0.6849  0.7144  0.7144  0.7411  0.4963  0.4963  0.4628  0.3656  0.3656  0.3589  0.3589  0.3646  0.3534  0.3946  0.0982  0.1817  0.1817  0.0152  0.0152  0.0152  0.0190  0.0152  0.0152  0.0152  0.0152  0.0190  0.0190  0.0190  0.0152  0.0152  0.0190  0.0152  0.0152  0.0152  0.0190  0.0190  0.0190  0.0190  0.0151  0.0151  0.0151  0.0151  0.0151  0.0151  0.0151  0.0151  0.0151  0.0151  0.0151  0.0151  0.0190  0.0190  0.0190  0.0190  0.0190  0.0190  0.0113  0.0151  0.0151  0.0151  0.0228  0.0190  0.0037  0.0113  0.0038  0.0075  0.0151  0.0075  0.0151  0.0151  0.0038  0.0037  0.0113  0.0079  0.0113  0.0075  0.0075  0.0038  0.0038  0.0037  0.0037  0.0037  0.0151  0.0151  0.0075  0.0037  0.0075  0.0075  0.0037  0.0113  0.0000  0.0000  0.0000  0.0037  0.0037  0.0037  0.0113  0.0113  0.0113  0.0037  0.0075  0.0113  0.0075  0.0113  0.0075  0.0113  0.0075  0.0113  0.0113  0.0038  0.0075  0.0113  0.0039  0.0000  0.0000  0.0000  0.0000  0.0037  0.0075  0.0000  0.0037  0.0075  0.0075  0.0000  0.0040  0.0075  0.0151  0.0075  0.0037  0.0075  0.0038
OMP4__GCA_000182585.2   0.7900  0.6060  0.5321  0.6193  0.8299  0.5423  0.5336  0.5835  0.5268  0.5207  0.5094  0.5167  0.5094  0.5432  0.6927  0.5922  0.6814  0.6171  0.6300  0.6580  0.5910  0.5910  0.5891  0.5615  0.5737  0.4880  0.4987  0.4829  0.6509  0.5768  0.6296  0.6289  0.6172  0.6803  0.7031  0.5191  0.5334  0.5191  0.5745  0.5652  0.5670  0.5584  0.6140  0.6494  0.7028  0.7358  0.6762  0.7056  0.7056  0.7319  0.4897  0.4897  0.4565  0.3599  0.3599  0.3533  0.3533  0.3589  0.3477  0.3887  0.0941  0.1772  0.1773  0.0114  0.0114  0.0114  0.0152  0.0114  0.0114  0.0114  0.0114  0.0152  0.0152  0.0152  0.0114  0.0114  0.0152  0.0114  0.0114  0.0114  0.0152  0.0228  0.0228  0.0228  0.0189  0.0189  0.0189  0.0189  0.0189  0.0189  0.0189  0.0189  0.0189  0.0189  0.0189  0.0189  0.0228  0.0228  0.0228  0.0228  0.0228  0.0228  0.0151  0.0189  0.0189  0.0189  0.0266  0.0228  0.0000  0.0075  0.0075  0.0038  0.0113  0.0113  0.0113  0.0113  0.0075  0.0000  0.0075  0.0040  0.0075  0.0113  0.0113  0.0075  0.0075  0.0000  0.0000  0.0000  0.0113  0.0113  0.0113  0.0000  0.0038  0.0113  0.0000  0.0075  0.0037  0.0037  0.0037  0.0075  0.0075  0.0000  0.0075  0.0075  0.0075  0.0075  0.0113  0.0075  0.0113  0.0075  0.0038  0.0075  0.0038  0.0075  0.0075  0.0075  0.0040  0.0075  0.0075  0.0037  0.0037  0.0037  0.0037  0.0000  0.0039  0.0037  0.0000  0.0113  0.0113  0.0040  0.0075  0.0113  0.0113  0.0039  0.0000  0.0040  0.0075  0.0037
OMP4__GCA_000193475.1   0.7900  0.6060  0.5321  0.6193  0.8299  0.5423  0.5336  0.5835  0.5268  0.5207  0.5094  0.5167  0.5094  0.5432  0.6927  0.5922  0.6814  0.6171  0.6300  0.6580  0.5910  0.5910  0.5891  0.5615  0.5737  0.4880  0.4987  0.4829  0.6509  0.5768  0.6296  0.6289  0.6172  0.6803  0.7031  0.5191  0.5334  0.5191  0.5745  0.5652  0.5670  0.5584  0.6140  0.6494  0.7028  0.7358  0.6762  0.7056  0.7056  0.7319  0.4897  0.4897  0.4565  0.3599  0.3599  0.3533  0.3533  0.3589  0.3477  0.3887  0.0941  0.1772  0.1773  0.0114  0.0114  0.0114  0.0152  0.0114  0.0114  0.0114  0.0114  0.0152  0.0152  0.0152  0.0114  0.0114  0.0152  0.0114  0.0114  0.0114  0.0152  0.0228  0.0228  0.0228  0.0189  0.0189  0.0189  0.0189  0.0189  0.0189  0.0189  0.0189  0.0189  0.0189  0.0189  0.0189  0.0228  0.0228  0.0228  0.0228  0.0228  0.0228  0.0151  0.0189  0.0189  0.0189  0.0266  0.0228  0.0000  0.0075  0.0075  0.0038  0.0113  0.0113  0.0113  0.0113  0.0075  0.0000  0.0075  0.0038  0.0075  0.0113  0.0113  0.0075  0.0075  0.0000  0.0000  0.0000  0.0113  0.0113  0.0113  0.0000  0.0038  0.0113  0.0000  0.0075  0.0040  0.0039  0.0037  0.0075  0.0075  0.0000  0.0075  0.0075  0.0075  0.0075  0.0113  0.0075  0.0113  0.0080  0.0040  0.0075  0.0038  0.0079  0.0075  0.0075  0.0040  0.0075  0.0075  0.0037  0.0040  0.0037  0.0037  0.0000  0.0038  0.0037  0.0000  0.0113  0.0113  0.0037  0.0079  0.0113  0.0113  0.0038  0.0000  0.0040  0.0075  0.0037  0.0000
OMP4__GCA_000259735.1   0.7798  0.6143  0.5395  0.6275  0.8193  0.5500  0.5412  0.5915  0.5344  0.5282  0.5170  0.5242  0.5170  0.5510  0.7017  0.6003  0.6903  0.6252  0.6382  0.6666  0.5990  0.5990  0.5968  0.5689  0.5813  0.4949  0.5055  0.4897  0.6591  0.5692  0.6377  0.6371  0.6253  0.6890  0.7121  0.5265  0.5409  0.5265  0.5822  0.5727  0.5746  0.5660  0.6220  0.6578  0.6940  0.7267  0.6849  0.7144  0.7144  0.7411  0.4963  0.4963  0.4628  0.3656  0.3656  0.3589  0.3589  0.3646  0.3534  0.3946  0.0982  0.1817  0.1817  0.0152  0.0152  0.0152  0.0190  0.0152  0.0152  0.0152  0.0152  0.0190  0.0190  0.0190  0.0152  0.0152  0.0190  0.0152  0.0152  0.0152  0.0190  0.0190  0.0190  0.0190  0.0151  0.0151  0.0151  0.0151  0.0151  0.0151  0.0151  0.0151  0.0151  0.0151  0.0151  0.0151  0.0190  0.0190  0.0190  0.0190  0.0190  0.0190  0.0113  0.0151  0.0151  0.0151  0.0228  0.0190  0.0039  0.0113  0.0038  0.0075  0.0151  0.0075  0.0151  0.0151  0.0038  0.0037  0.0113  0.0075  0.0113  0.0075  0.0075  0.0038  0.0038  0.0037  0.0037  0.0037  0.0151  0.0151  0.0075  0.0037  0.0075  0.0075  0.0040  0.0113  0.0000  0.0000  0.0000  0.0039  0.0039  0.0040  0.0113  0.0113  0.0113  0.0037  0.0075  0.0113  0.0075  0.0113  0.0075  0.0113  0.0075  0.0113  0.0113  0.0040  0.0075  0.0113  0.0038  0.0000  0.0000  0.0000  0.0000  0.0037  0.0075  0.0000  0.0037  0.0075  0.0075  0.0000  0.0040  0.0075  0.0151  0.0079  0.0039  0.0075  0.0040  0.0000  0.0037  0.0037
OMP4__GCA_000260515.1   0.7798  0.6143  0.5395  0.6275  0.8193  0.5500  0.5412  0.5915  0.5344  0.5282  0.5170  0.5242  0.5170  0.5510  0.7017  0.6003  0.6903  0.6252  0.6382  0.6666  0.5990  0.5990  0.5968  0.5689  0.5813  0.4949  0.5055  0.4897  0.6591  0.5692  0.6377  0.6371  0.6253  0.6890  0.7121  0.5265  0.5409  0.5265  0.5822  0.5727  0.5746  0.5660  0.6220  0.6578  0.6940  0.7267  0.6849  0.7144  0.7144  0.7411  0.4963  0.4963  0.4628  0.3656  0.3656  0.3589  0.3589  0.3646  0.3534  0.3946  0.0982  0.1817  0.1817  0.0152  0.0152  0.0152  0.0190  0.0152  0.0152  0.0152  0.0152  0.0190  0.0190  0.0190  0.0152  0.0152  0.0190  0.0152  0.0152  0.0152  0.0190  0.0190  0.0190  0.0190  0.0151  0.0151  0.0151  0.0151  0.0151  0.0151  0.0151  0.0151  0.0151  0.0151  0.0151  0.0151  0.0190  0.0190  0.0190  0.0190  0.0190  0.0190  0.0113  0.0151  0.0151  0.0151  0.0228  0.0190  0.0037  0.0113  0.0038  0.0075  0.0151  0.0075  0.0151  0.0151  0.0038  0.0037  0.0113  0.0075  0.0113  0.0075  0.0075  0.0038  0.0038  0.0037  0.0037  0.0037  0.0151  0.0151  0.0075  0.0037  0.0075  0.0075  0.0037  0.0113  0.0000  0.0000  0.0000  0.0040  0.0040  0.0037  0.0113  0.0113  0.0113  0.0037  0.0075  0.0113  0.0075  0.0113  0.0075  0.0113  0.0075  0.0113  0.0113  0.0038  0.0075  0.0113  0.0038  0.0000  0.0000  0.0000  0.0000  0.0040  0.0075  0.0000  0.0039  0.0075  0.0075  0.0000  0.0037  0.0075  0.0151  0.0075  0.0037  0.0075  0.0040  0.0000  0.0037  0.0037  0.0000
OMP4__GCA_000347975.1   0.7820  0.6070  0.5403  0.6127  0.8311  0.5432  0.5345  0.5923  0.5351  0.5289  0.5177  0.5249  0.5177  0.5370  0.7027  0.6012  0.6913  0.6262  0.6392  0.6676  0.5999  0.5999  0.5977  0.5698  0.5821  0.4956  0.5063  0.4904  0.6600  0.5854  0.6387  0.6380  0.6263  0.6801  0.7031  0.5272  0.5417  0.5272  0.5831  0.5736  0.5755  0.5668  0.6229  0.6589  0.7127  0.7462  0.6859  0.7155  0.7155  0.7422  0.4970  0.4970  0.4635  0.3661  0.3661  0.3595  0.3595  0.3651  0.3539  0.3952  0.0983  0.1820  0.1820  0.0152  0.0152  0.0152  0.0191  0.0152  0.0152  0.0152  0.0152  0.0190  0.0190  0.0190  0.0152  0.0152  0.0190  0.0152  0.0152  0.0152  0.0190  0.0267  0.0267  0.0267  0.0228  0.0228  0.0228  0.0228  0.0228  0.0228  0.0228  0.0228  0.0228  0.0228  0.0228  0.0228  0.0267  0.0267  0.0267  0.0267  0.0267  0.0267  0.0189  0.0228  0.0228  0.0228  0.0305  0.0267  0.0038  0.0113  0.0113  0.0000  0.0075  0.0075  0.0075  0.0075  0.0113  0.0039  0.0038  0.0075  0.0113  0.0151  0.0151  0.0113  0.0113  0.0038  0.0038  0.0038  0.0079  0.0075  0.0075  0.0038  0.0000  0.0075  0.0038  0.0038  0.0075  0.0075  0.0075  0.0113  0.0113  0.0038  0.0113  0.0113  0.0113  0.0113  0.0151  0.0113  0.0151  0.0113  0.0000  0.0113  0.0075  0.0113  0.0113  0.0113  0.0075  0.0113  0.0113  0.0075  0.0075  0.0075  0.0075  0.0040  0.0075  0.0078  0.0038  0.0151  0.0151  0.0075  0.0113  0.0151  0.0075  0.0075  0.0038  0.0000  0.0113  0.0075  0.0038  0.0039  0.0075  0.0075
OMP4__GCA_000410895.1   0.7896  0.6225  0.5467  0.6355  0.8091  0.5574  0.5486  0.5993  0.5417  0.5354  0.5242  0.5316  0.5242  0.5585  0.6929  0.6082  0.6816  0.6173  0.6463  0.6582  0.5912  0.5912  0.6045  0.5762  0.5738  0.5016  0.5123  0.4831  0.6671  0.5766  0.6458  0.6451  0.6333  0.6804  0.7033  0.5337  0.5482  0.5337  0.5746  0.5802  0.5821  0.5734  0.6299  0.6496  0.6854  0.7178  0.6934  0.7232  0.7232  0.7502  0.4897  0.4897  0.4565  0.3712  0.3712  0.3645  0.3645  0.3589  0.3478  0.3888  0.1023  0.1773  0.1773  0.0190  0.0190  0.0190  0.0229  0.0190  0.0190  0.0190  0.0190  0.0152  0.0152  0.0152  0.0114  0.0190  0.0152  0.0190  0.0190  0.0190  0.0152  0.0152  0.0152  0.0152  0.0113  0.0113  0.0113  0.0113  0.0113  0.0113  0.0113  0.0113  0.0113  0.0113  0.0113  0.0113  0.0152  0.0152  0.0152  0.0152  0.0152  0.0152  0.0075  0.0113  0.0113  0.0113  0.0190  0.0152  0.0075  0.0151  0.0075  0.0113  0.0189  0.0113  0.0189  0.0189  0.0075  0.0075  0.0151  0.0113  0.0075  0.0113  0.0113  0.0075  0.0075  0.0075  0.0075  0.0075  0.0189  0.0189  0.0113  0.0075  0.0113  0.0113  0.0075  0.0151  0.0037  0.0037  0.0039  0.0000  0.0075  0.0075  0.0075  0.0075  0.0079  0.0075  0.0039  0.0075  0.0037  0.0075  0.0113  0.0151  0.0113  0.0075  0.0075  0.0075  0.0113  0.0151  0.0075  0.0040  0.0037  0.0037  0.0037  0.0075  0.0113  0.0039  0.0075  0.0037  0.0037  0.0037  0.0000  0.0038  0.0189  0.0113  0.0075  0.0113  0.0075  0.0040  0.0075  0.0075  0.0037  0.0037  0.0113
OMP4__GCA_000511895.1   0.7890  0.6048  0.5480  0.6181  0.8316  0.5588  0.5500  0.6007  0.5431  0.5282  0.5256  0.5329  0.5256  0.5599  0.7017  0.6003  0.7006  0.6252  0.6382  0.6666  0.5899  0.5899  0.6058  0.5774  0.5900  0.5027  0.5134  0.4974  0.6685  0.5692  0.6377  0.6371  0.6253  0.6991  0.7226  0.5349  0.5494  0.5349  0.5734  0.5815  0.5834  0.5746  0.6313  0.6677  0.7041  0.7373  0.6949  0.7144  0.7144  0.7411  0.5037  0.5037  0.4699  0.3719  0.3719  0.3652  0.3652  0.3710  0.3597  0.3880  0.1024  0.1865  0.1865  0.0190  0.0190  0.0190  0.0229  0.0190  0.0190  0.0190  0.0190  0.0229  0.0229  0.0229  0.0190  0.0190  0.0229  0.0190  0.0190  0.0190  0.0229  0.0228  0.0229  0.0228  0.0190  0.0190  0.0190  0.0190  0.0190  0.0190  0.0190  0.0190  0.0190  0.0190  0.0190  0.0190  0.0228  0.0228  0.0228  0.0228  0.0228  0.0228  0.0151  0.0190  0.0190  0.0190  0.0267  0.0228  0.0075  0.0151  0.0075  0.0113  0.0113  0.0113  0.0113  0.0113  0.0079  0.0079  0.0151  0.0113  0.0151  0.0113  0.0113  0.0075  0.0075  0.0079  0.0075  0.0079  0.0189  0.0189  0.0113  0.0075  0.0113  0.0038  0.0075  0.0151  0.0039  0.0039  0.0038  0.0075  0.0075  0.0075  0.0151  0.0151  0.0151  0.0075  0.0113  0.0151  0.0113  0.0151  0.0113  0.0151  0.0037  0.0151  0.0151  0.0075  0.0113  0.0151  0.0079  0.0038  0.0038  0.0038  0.0038  0.0080  0.0113  0.0040  0.0075  0.0113  0.0113  0.0038  0.0075  0.0113  0.0189  0.0039  0.0075  0.0113  0.0075  0.0038  0.0075  0.0075  0.0040  0.0038  0.0113  0.0075
OMP4__GCA_000583835.1   0.7889  0.6213  0.5477  0.6367  0.8289  0.5557  0.5468  0.6004  0.5400  0.5337  0.5222  0.5296  0.5222  0.5568  0.7118  0.5937  0.7003  0.6344  0.6475  0.6762  0.6079  0.6079  0.6055  0.5772  0.5898  0.5025  0.5132  0.4972  0.6683  0.5777  0.6469  0.6463  0.6344  0.6988  0.7223  0.5347  0.5492  0.5347  0.5908  0.5813  0.5832  0.5744  0.6310  0.6674  0.7039  0.7370  0.6779  0.7244  0.7244  0.7514  0.4907  0.4907  0.4574  0.3718  0.3718  0.3651  0.3651  0.3709  0.3596  0.4011  0.1024  0.1865  0.1865  0.0190  0.0190  0.0190  0.0229  0.0190  0.0190  0.0190  0.0190  0.0229  0.0229  0.0229  0.0190  0.0190  0.0229  0.0190  0.0190  0.0190  0.0229  0.0228  0.0229  0.0228  0.0190  0.0190  0.0190  0.0190  0.0190  0.0190  0.0190  0.0190  0.0190  0.0190  0.0190  0.0190  0.0228  0.0228  0.0228  0.0228  0.0228  0.0228  0.0151  0.0190  0.0190  0.0190  0.0267  0.0228  0.0075  0.0075  0.0075  0.0113  0.0189  0.0113  0.0189  0.0189  0.0000  0.0079  0.0151  0.0113  0.0151  0.0113  0.0113  0.0075  0.0075  0.0075  0.0075  0.0075  0.0189  0.0189  0.0113  0.0075  0.0113  0.0113  0.0075  0.0151  0.0040  0.0039  0.0039  0.0075  0.0075  0.0075  0.0151  0.0151  0.0151  0.0075  0.0113  0.0151  0.0113  0.0151  0.0113  0.0075  0.0113  0.0151  0.0151  0.0079  0.0113  0.0075  0.0075  0.0038  0.0038  0.0038  0.0038  0.0075  0.0113  0.0038  0.0075  0.0113  0.0113  0.0038  0.0075  0.0113  0.0189  0.0113  0.0080  0.0113  0.0000  0.0040  0.0075  0.0079  0.0038  0.0038  0.0113  0.0075  0.0075
OMP4__GCA_000755765.1   0.7889  0.6213  0.5477  0.6367  0.8289  0.5557  0.5468  0.6004  0.5400  0.5337  0.5222  0.5296  0.5222  0.5568  0.7118  0.5937  0.7003  0.6344  0.6475  0.6762  0.6079  0.6079  0.6055  0.5772  0.5898  0.5025  0.5132  0.4972  0.6683  0.5777  0.6469  0.6463  0.6344  0.6988  0.7223  0.5347  0.5492  0.5347  0.5908  0.5813  0.5832  0.5744  0.6310  0.6674  0.7039  0.7370  0.6779  0.7244  0.7244  0.7514  0.4907  0.4907  0.4574  0.3718  0.3718  0.3651  0.3651  0.3709  0.3596  0.4011  0.1024  0.1865  0.1865  0.0190  0.0190  0.0190  0.0229  0.0190  0.0190  0.0190  0.0190  0.0229  0.0229  0.0229  0.0190  0.0190  0.0229  0.0190  0.0190  0.0190  0.0229  0.0228  0.0229  0.0228  0.0190  0.0190  0.0190  0.0190  0.0190  0.0190  0.0190  0.0190  0.0190  0.0190  0.0190  0.0190  0.0228  0.0228  0.0228  0.0228  0.0228  0.0228  0.0151  0.0190  0.0190  0.0190  0.0267  0.0228  0.0075  0.0075  0.0075  0.0113  0.0189  0.0113  0.0189  0.0189  0.0000  0.0079  0.0151  0.0113  0.0151  0.0113  0.0113  0.0075  0.0075  0.0075  0.0075  0.0075  0.0189  0.0189  0.0113  0.0075  0.0113  0.0113  0.0075  0.0151  0.0039  0.0038  0.0038  0.0075  0.0075  0.0075  0.0151  0.0151  0.0151  0.0080  0.0113  0.0151  0.0113  0.0151  0.0113  0.0079  0.0113  0.0151  0.0151  0.0075  0.0113  0.0079  0.0075  0.0038  0.0038  0.0038  0.0038  0.0075  0.0113  0.0038  0.0079  0.0113  0.0113  0.0039  0.0080  0.0113  0.0189  0.0113  0.0075  0.0113  0.0000  0.0038  0.0075  0.0075  0.0038  0.0040  0.0113  0.0075  0.0075  0.0000
OMP4__GCA_000755825.1   0.7896  0.6225  0.5467  0.6355  0.8091  0.5574  0.5486  0.5993  0.5417  0.5354  0.5242  0.5316  0.5242  0.5585  0.6929  0.6082  0.6816  0.6173  0.6463  0.6582  0.5912  0.5912  0.6045  0.5762  0.5738  0.5016  0.5123  0.4831  0.6671  0.5766  0.6458  0.6451  0.6333  0.6804  0.7033  0.5337  0.5482  0.5337  0.5746  0.5802  0.5821  0.5734  0.6299  0.6496  0.6854  0.7178  0.6934  0.7232  0.7232  0.7502  0.4897  0.4897  0.4565  0.3712  0.3712  0.3645  0.3645  0.3589  0.3478  0.3888  0.1023  0.1773  0.1773  0.0190  0.0190  0.0190  0.0229  0.0190  0.0190  0.0190  0.0190  0.0152  0.0152  0.0152  0.0114  0.0190  0.0152  0.0190  0.0190  0.0190  0.0152  0.0152  0.0152  0.0152  0.0113  0.0113  0.0113  0.0113  0.0113  0.0113  0.0113  0.0113  0.0113  0.0113  0.0113  0.0113  0.0152  0.0152  0.0152  0.0152  0.0152  0.0152  0.0075  0.0113  0.0113  0.0113  0.0190  0.0152  0.0075  0.0151  0.0075  0.0113  0.0189  0.0113  0.0189  0.0189  0.0079  0.0075  0.0151  0.0113  0.0075  0.0113  0.0113  0.0075  0.0075  0.0075  0.0075  0.0075  0.0189  0.0189  0.0113  0.0075  0.0113  0.0113  0.0075  0.0151  0.0037  0.0037  0.0037  0.0000  0.0075  0.0075  0.0075  0.0075  0.0075  0.0075  0.0037  0.0075  0.0040  0.0075  0.0113  0.0151  0.0113  0.0075  0.0075  0.0075  0.0113  0.0151  0.0075  0.0037  0.0037  0.0039  0.0039  0.0075  0.0113  0.0040  0.0079  0.0037  0.0037  0.0037  0.0000  0.0037  0.0189  0.0113  0.0075  0.0113  0.0075  0.0037  0.0075  0.0075  0.0037  0.0037  0.0113  0.0000  0.0075  0.0075  0.0075
OMP4__GCA_000756085.1   0.7798  0.6143  0.5395  0.6275  0.8193  0.5500  0.5412  0.5915  0.5344  0.5282  0.5170  0.5242  0.5170  0.5510  0.7017  0.6003  0.6903  0.6252  0.6382  0.6666  0.5990  0.5990  0.5968  0.5689  0.5813  0.4949  0.5055  0.4897  0.6591  0.5692  0.6377  0.6371  0.6253  0.6890  0.7121  0.5265  0.5409  0.5265  0.5822  0.5727  0.5746  0.5660  0.6220  0.6578  0.6940  0.7267  0.6849  0.7144  0.7144  0.7411  0.4963  0.4963  0.4628  0.3656  0.3656  0.3589  0.3589  0.3646  0.3534  0.3946  0.0982  0.1817  0.1817  0.0152  0.0152  0.0152  0.0190  0.0152  0.0152  0.0152  0.0152  0.0190  0.0190  0.0190  0.0152  0.0152  0.0190  0.0152  0.0152  0.0152  0.0190  0.0190  0.0190  0.0190  0.0151  0.0151  0.0151  0.0151  0.0151  0.0151  0.0151  0.0151  0.0151  0.0151  0.0151  0.0151  0.0190  0.0190  0.0190  0.0190  0.0190  0.0190  0.0113  0.0151  0.0151  0.0151  0.0228  0.0190  0.0040  0.0113  0.0038  0.0075  0.0151  0.0075  0.0151  0.0151  0.0038  0.0037  0.0113  0.0075  0.0113  0.0075  0.0075  0.0038  0.0038  0.0037  0.0040  0.0037  0.0151  0.0151  0.0075  0.0039  0.0075  0.0075  0.0037  0.0113  0.0000  0.0000  0.0000  0.0037  0.0039  0.0037  0.0113  0.0113  0.0113  0.0037  0.0075  0.0113  0.0075  0.0113  0.0075  0.0113  0.0075  0.0113  0.0113  0.0038  0.0075  0.0113  0.0038  0.0000  0.0000  0.0000  0.0000  0.0037  0.0075  0.0000  0.0039  0.0075  0.0075  0.0000  0.0037  0.0075  0.0151  0.0075  0.0037  0.0075  0.0038  0.0000  0.0037  0.0037  0.0000  0.0000  0.0075  0.0037  0.0038  0.0038  0.0039  0.0037
OMP4__GCA_000756105.1   0.7900  0.6060  0.5321  0.6193  0.8299  0.5423  0.5336  0.5835  0.5268  0.5207  0.5094  0.5167  0.5094  0.5432  0.6927  0.5922  0.6814  0.6171  0.6300  0.6580  0.5910  0.5910  0.5891  0.5615  0.5737  0.4880  0.4987  0.4829  0.6509  0.5768  0.6296  0.6289  0.6172  0.6803  0.7031  0.5191  0.5334  0.5191  0.5745  0.5652  0.5670  0.5584  0.6140  0.6494  0.7028  0.7358  0.6762  0.7056  0.7056  0.7319  0.4897  0.4897  0.4565  0.3599  0.3599  0.3533  0.3533  0.3589  0.3477  0.3887  0.0941  0.1772  0.1773  0.0114  0.0114  0.0114  0.0152  0.0114  0.0114  0.0114  0.0114  0.0152  0.0152  0.0152  0.0114  0.0114  0.0152  0.0114  0.0114  0.0114  0.0152  0.0228  0.0228  0.0228  0.0189  0.0189  0.0189  0.0189  0.0189  0.0189  0.0189  0.0189  0.0189  0.0189  0.0189  0.0189  0.0228  0.0228  0.0228  0.0228  0.0228  0.0228  0.0151  0.0189  0.0189  0.0189  0.0266  0.0228  0.0000  0.0075  0.0075  0.0038  0.0113  0.0113  0.0113  0.0113  0.0075  0.0000  0.0075  0.0038  0.0075  0.0113  0.0113  0.0075  0.0075  0.0000  0.0000  0.0000  0.0113  0.0113  0.0113  0.0000  0.0039  0.0113  0.0000  0.0075  0.0037  0.0037  0.0037  0.0075  0.0075  0.0000  0.0075  0.0075  0.0075  0.0075  0.0113  0.0075  0.0113  0.0075  0.0038  0.0075  0.0039  0.0075  0.0075  0.0080  0.0037  0.0075  0.0075  0.0037  0.0039  0.0039  0.0037  0.0000  0.0038  0.0037  0.0000  0.0113  0.0113  0.0039  0.0075  0.0113  0.0113  0.0039  0.0000  0.0038  0.0075  0.0037  0.0000  0.0000  0.0037  0.0037  0.0038  0.0075  0.0075  0.0075  0.0075  0.0075  0.0037
OMP4__GCA_000756125.1   0.7900  0.6060  0.5321  0.6193  0.8299  0.5423  0.5336  0.5835  0.5268  0.5207  0.5094  0.5167  0.5094  0.5432  0.6927  0.5922  0.6814  0.6171  0.6300  0.6580  0.5910  0.5910  0.5891  0.5615  0.5737  0.4880  0.4987  0.4829  0.6509  0.5768  0.6296  0.6289  0.6172  0.6803  0.7031  0.5191  0.5334  0.5191  0.5745  0.5652  0.5670  0.5584  0.6140  0.6494  0.7028  0.7358  0.6762  0.7056  0.7056  0.7319  0.4897  0.4897  0.4565  0.3599  0.3599  0.3533  0.3533  0.3589  0.3477  0.3887  0.0941  0.1772  0.1773  0.0114  0.0114  0.0114  0.0152  0.0114  0.0114  0.0114  0.0114  0.0152  0.0152  0.0152  0.0114  0.0114  0.0152  0.0114  0.0114  0.0114  0.0152  0.0228  0.0228  0.0228  0.0189  0.0189  0.0189  0.0189  0.0189  0.0189  0.0189  0.0189  0.0189  0.0189  0.0189  0.0189  0.0228  0.0228  0.0228  0.0228  0.0228  0.0228  0.0151  0.0189  0.0189  0.0189  0.0266  0.0228  0.0000  0.0075  0.0075  0.0038  0.0113  0.0113  0.0113  0.0113  0.0075  0.0000  0.0075  0.0038  0.0075  0.0113  0.0113  0.0075  0.0075  0.0000  0.0000  0.0000  0.0113  0.0113  0.0113  0.0000  0.0038  0.0113  0.0000  0.0075  0.0037  0.0037  0.0037  0.0075  0.0075  0.0000  0.0075  0.0075  0.0075  0.0075  0.0113  0.0075  0.0113  0.0075  0.0038  0.0075  0.0040  0.0075  0.0075  0.0075  0.0040  0.0075  0.0079  0.0037  0.0037  0.0037  0.0039  0.0000  0.0038  0.0040  0.0000  0.0113  0.0113  0.0037  0.0079  0.0113  0.0113  0.0038  0.0000  0.0040  0.0075  0.0040  0.0000  0.0000  0.0037  0.0037  0.0038  0.0075  0.0075  0.0075  0.0075  0.0075  0.0040  0.0000
OMP4__GCA_000756145.1   0.7900  0.6060  0.5321  0.6193  0.8299  0.5423  0.5336  0.5835  0.5268  0.5207  0.5094  0.5167  0.5094  0.5432  0.6927  0.5922  0.6814  0.6171  0.6300  0.6580  0.5910  0.5910  0.5891  0.5615  0.5737  0.4880  0.4987  0.4829  0.6509  0.5768  0.6296  0.6289  0.6172  0.6803  0.7031  0.5191  0.5334  0.5191  0.5745  0.5652  0.5670  0.5584  0.6140  0.6494  0.7028  0.7358  0.6762  0.7056  0.7056  0.7319  0.4897  0.4897  0.4565  0.3599  0.3599  0.3533  0.3533  0.3589  0.3477  0.3887  0.0941  0.1772  0.1773  0.0114  0.0114  0.0114  0.0152  0.0114  0.0114  0.0114  0.0114  0.0152  0.0152  0.0152  0.0114  0.0114  0.0152  0.0114  0.0114  0.0114  0.0152  0.0228  0.0228  0.0228  0.0189  0.0189  0.0189  0.0189  0.0189  0.0189  0.0189  0.0189  0.0189  0.0189  0.0189  0.0189  0.0228  0.0228  0.0228  0.0228  0.0228  0.0228  0.0151  0.0189  0.0189  0.0189  0.0266  0.0228  0.0000  0.0079  0.0075  0.0038  0.0113  0.0113  0.0113  0.0113  0.0075  0.0000  0.0075  0.0040  0.0075  0.0113  0.0113  0.0075  0.0075  0.0000  0.0000  0.0000  0.0113  0.0113  0.0113  0.0000  0.0039  0.0113  0.0000  0.0075  0.0039  0.0037  0.0037  0.0075  0.0075  0.0000  0.0079  0.0079  0.0075  0.0075  0.0113  0.0075  0.0113  0.0075  0.0040  0.0075  0.0038  0.0075  0.0075  0.0075  0.0040  0.0075  0.0075  0.0037  0.0037  0.0039  0.0040  0.0000  0.0038  0.0037  0.0000  0.0113  0.0113  0.0037  0.0075  0.0113  0.0113  0.0038  0.0000  0.0038  0.0075  0.0037  0.0000  0.0000  0.0039  0.0037  0.0038  0.0079  0.0075  0.0075  0.0075  0.0075  0.0040  0.0000  0.0000
OMP4__GCA_000756165.1   0.7820  0.6070  0.5403  0.6127  0.8311  0.5432  0.5345  0.5923  0.5351  0.5289  0.5177  0.5249  0.5177  0.5370  0.7027  0.6012  0.6913  0.6262  0.6392  0.6676  0.5999  0.5999  0.5977  0.5698  0.5821  0.4956  0.5063  0.4904  0.6600  0.5854  0.6387  0.6380  0.6263  0.6801  0.7031  0.5272  0.5417  0.5272  0.5831  0.5736  0.5755  0.5668  0.6229  0.6589  0.7127  0.7462  0.6859  0.7155  0.7155  0.7422  0.4970  0.4970  0.4635  0.3661  0.3661  0.3595  0.3595  0.3651  0.3539  0.3952  0.0983  0.1820  0.1820  0.0152  0.0152  0.0152  0.0191  0.0152  0.0152  0.0152  0.0152  0.0190  0.0190  0.0190  0.0152  0.0152  0.0190  0.0152  0.0152  0.0152  0.0190  0.0267  0.0267  0.0267  0.0228  0.0228  0.0228  0.0228  0.0228  0.0228  0.0228  0.0228  0.0228  0.0228  0.0228  0.0228  0.0267  0.0267  0.0267  0.0267  0.0267  0.0267  0.0189  0.0228  0.0228  0.0228  0.0305  0.0267  0.0040  0.0113  0.0113  0.0000  0.0075  0.0075  0.0079  0.0075  0.0113  0.0039  0.0040  0.0075  0.0113  0.0151  0.0151  0.0113  0.0113  0.0038  0.0039  0.0039  0.0075  0.0075  0.0075  0.0038  0.0000  0.0075  0.0038  0.0038  0.0075  0.0075  0.0075  0.0113  0.0113  0.0038  0.0113  0.0113  0.0113  0.0113  0.0151  0.0113  0.0151  0.0113  0.0000  0.0113  0.0075  0.0113  0.0113  0.0113  0.0075  0.0113  0.0113  0.0075  0.0075  0.0075  0.0075  0.0038  0.0075  0.0075  0.0038  0.0151  0.0151  0.0075  0.0113  0.0151  0.0079  0.0075  0.0040  0.0000  0.0113  0.0075  0.0038  0.0038  0.0075  0.0075  0.0000  0.0113  0.0113  0.0113  0.0113  0.0113  0.0075  0.0039  0.0038  0.0039
OMP4__GCA_000756185.1   0.7798  0.6143  0.5395  0.6275  0.8193  0.5500  0.5412  0.5915  0.5344  0.5282  0.5170  0.5242  0.5170  0.5510  0.7017  0.6003  0.6903  0.6252  0.6382  0.6666  0.5990  0.5990  0.5968  0.5689  0.5813  0.4949  0.5055  0.4897  0.6591  0.5692  0.6377  0.6371  0.6253  0.6890  0.7121  0.5265  0.5409  0.5265  0.5822  0.5727  0.5746  0.5660  0.6220  0.6578  0.6940  0.7267  0.6849  0.7144  0.7144  0.7411  0.4963  0.4963  0.4628  0.3656  0.3656  0.3589  0.3589  0.3646  0.3534  0.3946  0.0982  0.1817  0.1817  0.0152  0.0152  0.0152  0.0190  0.0152  0.0152  0.0152  0.0152  0.0190  0.0190  0.0190  0.0152  0.0152  0.0190  0.0152  0.0152  0.0152  0.0190  0.0190  0.0190  0.0190  0.0151  0.0151  0.0151  0.0151  0.0151  0.0151  0.0151  0.0151  0.0151  0.0151  0.0151  0.0151  0.0190  0.0190  0.0190  0.0190  0.0190  0.0190  0.0113  0.0151  0.0151  0.0151  0.0228  0.0190  0.0037  0.0113  0.0038  0.0075  0.0151  0.0075  0.0151  0.0151  0.0038  0.0040  0.0113  0.0075  0.0113  0.0075  0.0075  0.0038  0.0038  0.0040  0.0037  0.0037  0.0151  0.0151  0.0075  0.0037  0.0075  0.0075  0.0037  0.0113  0.0000  0.0000  0.0000  0.0037  0.0037  0.0037  0.0113  0.0113  0.0113  0.0037  0.0075  0.0118  0.0075  0.0113  0.0075  0.0113  0.0075  0.0113  0.0113  0.0038  0.0075  0.0113  0.0038  0.0000  0.0000  0.0000  0.0000  0.0037  0.0079  0.0000  0.0037  0.0075  0.0075  0.0000  0.0040  0.0075  0.0151  0.0075  0.0037  0.0075  0.0038  0.0000  0.0037  0.0037  0.0000  0.0000  0.0075  0.0037  0.0038  0.0038  0.0038  0.0037  0.0000  0.0040  0.0037  0.0037  0.0075
OMP4__GCA_000756925.1   0.7719  0.6153  0.5477  0.6208  0.8205  0.5509  0.5421  0.6004  0.5428  0.5364  0.5252  0.5326  0.5252  0.5447  0.7118  0.6093  0.7003  0.6344  0.6475  0.6762  0.6079  0.6079  0.6055  0.5772  0.5898  0.5025  0.5132  0.4972  0.6683  0.5777  0.6469  0.6463  0.6344  0.6889  0.7121  0.5347  0.5492  0.5347  0.5908  0.5813  0.5832  0.5744  0.6310  0.6674  0.7039  0.7370  0.6946  0.7244  0.7244  0.7514  0.5037  0.5037  0.4698  0.3718  0.3718  0.3651  0.3651  0.3709  0.3596  0.4011  0.1024  0.1865  0.1865  0.0190  0.0190  0.0190  0.0229  0.0190  0.0190  0.0190  0.0190  0.0229  0.0229  0.0229  0.0190  0.0190  0.0229  0.0190  0.0190  0.0190  0.0229  0.0228  0.0229  0.0228  0.0190  0.0190  0.0190  0.0190  0.0190  0.0190  0.0190  0.0190  0.0190  0.0190  0.0190  0.0190  0.0228  0.0228  0.0228  0.0228  0.0228  0.0228  0.0151  0.0190  0.0190  0.0190  0.0267  0.0228  0.0075  0.0151  0.0075  0.0038  0.0113  0.0038  0.0113  0.0113  0.0075  0.0079  0.0075  0.0113  0.0151  0.0113  0.0113  0.0075  0.0075  0.0075  0.0075  0.0075  0.0113  0.0113  0.0039  0.0075  0.0038  0.0038  0.0075  0.0075  0.0039  0.0038  0.0038  0.0075  0.0075  0.0075  0.0151  0.0151  0.0151  0.0075  0.0113  0.0151  0.0113  0.0151  0.0038  0.0151  0.0113  0.0151  0.0151  0.0079  0.0113  0.0151  0.0075  0.0038  0.0038  0.0039  0.0038  0.0075  0.0113  0.0038  0.0075  0.0113  0.0113  0.0038  0.0075  0.0116  0.0113  0.0113  0.0075  0.0040  0.0075  0.0038  0.0075  0.0075  0.0038  0.0040  0.0038  0.0075  0.0075  0.0075  0.0075  0.0075  0.0039  0.0075  0.0075  0.0075  0.0038  0.0038
OMP4__GCA_000757015.2   0.7798  0.6143  0.5395  0.6275  0.8193  0.5500  0.5412  0.5915  0.5344  0.5282  0.5170  0.5242  0.5170  0.5510  0.7017  0.6003  0.6903  0.6252  0.6382  0.6666  0.5990  0.5990  0.5968  0.5689  0.5813  0.4949  0.5055  0.4897  0.6591  0.5692  0.6377  0.6371  0.6253  0.6890  0.7121  0.5265  0.5409  0.5265  0.5822  0.5727  0.5746  0.5660  0.6220  0.6578  0.6940  0.7267  0.6849  0.7144  0.7144  0.7411  0.4963  0.4963  0.4628  0.3656  0.3656  0.3589  0.3589  0.3646  0.3534  0.3946  0.0982  0.1817  0.1817  0.0152  0.0152  0.0152  0.0190  0.0152  0.0152  0.0152  0.0152  0.0190  0.0190  0.0190  0.0152  0.0152  0.0190  0.0152  0.0152  0.0152  0.0190  0.0190  0.0190  0.0190  0.0151  0.0151  0.0151  0.0151  0.0151  0.0151  0.0151  0.0151  0.0151  0.0151  0.0151  0.0151  0.0190  0.0190  0.0190  0.0190  0.0190  0.0190  0.0113  0.0151  0.0151  0.0151  0.0228  0.0190  0.0040  0.0113  0.0038  0.0075  0.0151  0.0080  0.0151  0.0151  0.0038  0.0040  0.0113  0.0075  0.0113  0.0075  0.0075  0.0038  0.0038  0.0037  0.0037  0.0037  0.0151  0.0151  0.0075  0.0037  0.0075  0.0075  0.0039  0.0113  0.0000  0.0000  0.0000  0.0037  0.0037  0.0037  0.0113  0.0113  0.0113  0.0039  0.0075  0.0113  0.0075  0.0113  0.0075  0.0113  0.0075  0.0113  0.0113  0.0038  0.0075  0.0113  0.0038  0.0000  0.0000  0.0000  0.0000  0.0037  0.0075  0.0000  0.0037  0.0075  0.0075  0.0000  0.0037  0.0075  0.0151  0.0075  0.0037  0.0075  0.0039  0.0000  0.0040  0.0039  0.0000  0.0000  0.0075  0.0037  0.0038  0.0039  0.0038  0.0037  0.0000  0.0040  0.0039  0.0037  0.0075  0.0000  0.0038
OMP4__GCA_000757075.1   0.7798  0.6143  0.5395  0.6275  0.8193  0.5500  0.5412  0.5915  0.5344  0.5282  0.5170  0.5242  0.5170  0.5510  0.7017  0.6003  0.6903  0.6252  0.6382  0.6666  0.5990  0.5990  0.5968  0.5689  0.5813  0.4949  0.5055  0.4897  0.6591  0.5692  0.6377  0.6371  0.6253  0.6890  0.7121  0.5265  0.5409  0.5265  0.5822  0.5727  0.5746  0.5660  0.6220  0.6578  0.6940  0.7267  0.6849  0.7144  0.7144  0.7411  0.4963  0.4963  0.4628  0.3656  0.3656  0.3589  0.3589  0.3646  0.3534  0.3946  0.0982  0.1817  0.1817  0.0152  0.0152  0.0152  0.0190  0.0152  0.0152  0.0152  0.0152  0.0190  0.0190  0.0190  0.0152  0.0152  0.0190  0.0152  0.0152  0.0152  0.0190  0.0190  0.0190  0.0190  0.0151  0.0151  0.0151  0.0151  0.0151  0.0151  0.0151  0.0151  0.0151  0.0151  0.0151  0.0151  0.0190  0.0190  0.0190  0.0190  0.0190  0.0190  0.0113  0.0151  0.0151  0.0151  0.0228  0.0190  0.0039  0.0113  0.0038  0.0075  0.0151  0.0075  0.0151  0.0151  0.0040  0.0037  0.0113  0.0079  0.0113  0.0075  0.0075  0.0038  0.0038  0.0037  0.0039  0.0037  0.0151  0.0151  0.0075  0.0037  0.0075  0.0075  0.0037  0.0113  0.0000  0.0000  0.0000  0.0039  0.0037  0.0037  0.0113  0.0113  0.0113  0.0040  0.0079  0.0113  0.0075  0.0113  0.0075  0.0113  0.0075  0.0113  0.0113  0.0038  0.0075  0.0113  0.0040  0.0000  0.0000  0.0000  0.0000  0.0039  0.0075  0.0000  0.0037  0.0075  0.0075  0.0000  0.0037  0.0075  0.0151  0.0075  0.0040  0.0075  0.0038  0.0000  0.0040  0.0039  0.0000  0.0000  0.0075  0.0037  0.0038  0.0038  0.0040  0.0037  0.0000  0.0040  0.0037  0.0037  0.0075  0.0000  0.0038  0.0000
OMP4__GCA_000757175.1   0.7798  0.6143  0.5395  0.6275  0.8193  0.5500  0.5412  0.5915  0.5344  0.5282  0.5170  0.5242  0.5170  0.5510  0.7017  0.6003  0.6903  0.6252  0.6382  0.6666  0.5990  0.5990  0.5968  0.5689  0.5813  0.4949  0.5055  0.4897  0.6591  0.5692  0.6377  0.6371  0.6253  0.6890  0.7121  0.5265  0.5409  0.5265  0.5822  0.5727  0.5746  0.5660  0.6220  0.6578  0.6940  0.7267  0.6849  0.7144  0.7144  0.7411  0.4963  0.4963  0.4628  0.3656  0.3656  0.3589  0.3589  0.3646  0.3534  0.3946  0.0982  0.1817  0.1817  0.0152  0.0152  0.0152  0.0190  0.0152  0.0152  0.0152  0.0152  0.0190  0.0190  0.0190  0.0152  0.0152  0.0190  0.0152  0.0152  0.0152  0.0190  0.0190  0.0190  0.0190  0.0151  0.0151  0.0151  0.0151  0.0151  0.0151  0.0151  0.0151  0.0151  0.0151  0.0151  0.0151  0.0190  0.0190  0.0190  0.0190  0.0190  0.0190  0.0113  0.0151  0.0151  0.0151  0.0228  0.0190  0.0037  0.0113  0.0038  0.0075  0.0151  0.0075  0.0151  0.0151  0.0038  0.0037  0.0113  0.0075  0.0113  0.0075  0.0075  0.0038  0.0038  0.0037  0.0040  0.0037  0.0151  0.0151  0.0075  0.0039  0.0075  0.0075  0.0037  0.0113  0.0000  0.0000  0.0000  0.0037  0.0040  0.0037  0.0113  0.0113  0.0113  0.0039  0.0075  0.0113  0.0075  0.0113  0.0075  0.0113  0.0079  0.0113  0.0113  0.0040  0.0075  0.0113  0.0038  0.0000  0.0000  0.0000  0.0000  0.0037  0.0075  0.0000  0.0037  0.0075  0.0075  0.0000  0.0037  0.0075  0.0151  0.0075  0.0040  0.0075  0.0039  0.0000  0.0037  0.0037  0.0000  0.0000  0.0075  0.0037  0.0038  0.0038  0.0040  0.0037  0.0000  0.0040  0.0037  0.0037  0.0075  0.0000  0.0038  0.0000  0.0000
OMP4__GCA_000757185.1   0.7999  0.6141  0.5393  0.6272  0.8196  0.5497  0.5409  0.5912  0.5341  0.5279  0.5167  0.5239  0.5167  0.5507  0.6840  0.6001  0.6728  0.6092  0.6380  0.6497  0.5833  0.5833  0.5967  0.5688  0.5663  0.4947  0.5054  0.4764  0.6589  0.5843  0.6376  0.6369  0.6252  0.6718  0.6944  0.5263  0.5407  0.5263  0.5670  0.5726  0.5745  0.5658  0.6218  0.6412  0.6941  0.7269  0.6847  0.7143  0.7143  0.7409  0.4832  0.4832  0.4503  0.3655  0.3655  0.3589  0.3589  0.3532  0.3421  0.3829  0.0982  0.1728  0.1728  0.0152  0.0152  0.0152  0.0190  0.0152  0.0152  0.0152  0.0152  0.0114  0.0114  0.0114  0.0076  0.0152  0.0114  0.0152  0.0152  0.0152  0.0114  0.0190  0.0190  0.0190  0.0151  0.0151  0.0151  0.0151  0.0151  0.0151  0.0151  0.0151  0.0151  0.0151  0.0151  0.0151  0.0190  0.0190  0.0190  0.0190  0.0190  0.0190  0.0113  0.0151  0.0151  0.0151  0.0228  0.0190  0.0037  0.0113  0.0113  0.0075  0.0151  0.0151  0.0151  0.0151  0.0113  0.0040  0.0113  0.0075  0.0038  0.0151  0.0151  0.0113  0.0113  0.0040  0.0037  0.0037  0.0151  0.0151  0.0151  0.0037  0.0075  0.0151  0.0037  0.0113  0.0075  0.0075  0.0075  0.0037  0.0113  0.0037  0.0037  0.0039  0.0037  0.0113  0.0075  0.0039  0.0075  0.0039  0.0079  0.0113  0.0075  0.0037  0.0040  0.0113  0.0075  0.0113  0.0113  0.0075  0.0075  0.0075  0.0079  0.0040  0.0075  0.0075  0.0037  0.0075  0.0075  0.0079  0.0037  0.0075  0.0151  0.0075  0.0040  0.0075  0.0113  0.0075  0.0037  0.0037  0.0075  0.0075  0.0075  0.0037  0.0113  0.0113  0.0113  0.0037  0.0075  0.0037  0.0037  0.0037  0.0075  0.0075  0.0113  0.0075  0.0075  0.0075
OMP4__GCA_000757325.1   0.7890  0.6048  0.5480  0.6181  0.8316  0.5588  0.5500  0.6007  0.5431  0.5282  0.5256  0.5329  0.5256  0.5599  0.7017  0.6003  0.7006  0.6252  0.6382  0.6666  0.5899  0.5899  0.6058  0.5774  0.5900  0.5027  0.5134  0.4974  0.6685  0.5692  0.6377  0.6371  0.6253  0.6991  0.7226  0.5349  0.5494  0.5349  0.5734  0.5815  0.5834  0.5746  0.6313  0.6677  0.7041  0.7373  0.6949  0.7144  0.7144  0.7411  0.5037  0.5037  0.4699  0.3719  0.3719  0.3652  0.3652  0.3710  0.3597  0.3880  0.1024  0.1865  0.1865  0.0190  0.0190  0.0190  0.0229  0.0190  0.0190  0.0190  0.0190  0.0229  0.0229  0.0229  0.0190  0.0190  0.0229  0.0190  0.0190  0.0190  0.0229  0.0228  0.0229  0.0228  0.0190  0.0190  0.0190  0.0190  0.0190  0.0190  0.0190  0.0190  0.0190  0.0190  0.0190  0.0190  0.0228  0.0228  0.0228  0.0228  0.0228  0.0228  0.0151  0.0190  0.0190  0.0190  0.0267  0.0228  0.0075  0.0151  0.0075  0.0113  0.0113  0.0113  0.0113  0.0113  0.0075  0.0075  0.0151  0.0113  0.0151  0.0113  0.0113  0.0075  0.0075  0.0075  0.0075  0.0075  0.0189  0.0189  0.0113  0.0075  0.0113  0.0038  0.0075  0.0151  0.0038  0.0038  0.0038  0.0079  0.0075  0.0075  0.0151  0.0151  0.0151  0.0075  0.0113  0.0151  0.0113  0.0151  0.0113  0.0151  0.0037  0.0151  0.0151  0.0075  0.0118  0.0151  0.0075  0.0038  0.0038  0.0038  0.0038  0.0075  0.0113  0.0038  0.0075  0.0113  0.0113  0.0038  0.0075  0.0113  0.0189  0.0037  0.0075  0.0113  0.0075  0.0039  0.0075  0.0075  0.0038  0.0038  0.0113  0.0075  0.0000  0.0075  0.0075  0.0075  0.0040  0.0075  0.0075  0.0075  0.0113  0.0038  0.0079  0.0040  0.0038  0.0038  0.0113
OMP4__GCA_000764575.1   0.7719  0.6153  0.5477  0.6208  0.8205  0.5509  0.5421  0.6004  0.5428  0.5364  0.5252  0.5326  0.5252  0.5447  0.7118  0.6093  0.7003  0.6344  0.6475  0.6762  0.6079  0.6079  0.6055  0.5772  0.5898  0.5025  0.5132  0.4972  0.6683  0.5777  0.6469  0.6463  0.6344  0.6889  0.7121  0.5347  0.5492  0.5347  0.5908  0.5813  0.5832  0.5744  0.6310  0.6674  0.7039  0.7370  0.6946  0.7244  0.7244  0.7514  0.5037  0.5037  0.4698  0.3718  0.3718  0.3651  0.3651  0.3709  0.3596  0.4011  0.1024  0.1865  0.1865  0.0190  0.0190  0.0190  0.0229  0.0190  0.0190  0.0190  0.0190  0.0229  0.0229  0.0229  0.0190  0.0190  0.0229  0.0190  0.0190  0.0190  0.0229  0.0228  0.0229  0.0228  0.0190  0.0190  0.0190  0.0190  0.0190  0.0190  0.0190  0.0190  0.0190  0.0190  0.0190  0.0190  0.0228  0.0228  0.0228  0.0228  0.0228  0.0228  0.0151  0.0190  0.0190  0.0190  0.0267  0.0228  0.0075  0.0151  0.0075  0.0038  0.0113  0.0040  0.0113  0.0113  0.0075  0.0075  0.0075  0.0113  0.0151  0.0113  0.0113  0.0075  0.0075  0.0075  0.0075  0.0075  0.0113  0.0113  0.0038  0.0075  0.0038  0.0038  0.0075  0.0075  0.0038  0.0038  0.0038  0.0075  0.0075  0.0075  0.0151  0.0151  0.0151  0.0075  0.0113  0.0151  0.0113  0.0151  0.0038  0.0151  0.0113  0.0151  0.0151  0.0075  0.0113  0.0151  0.0075  0.0038  0.0038  0.0038  0.0039  0.0075  0.0113  0.0038  0.0075  0.0113  0.0113  0.0038  0.0075  0.0113  0.0113  0.0113  0.0075  0.0040  0.0075  0.0039  0.0075  0.0075  0.0038  0.0038  0.0038  0.0075  0.0075  0.0075  0.0075  0.0075  0.0039  0.0075  0.0075  0.0075  0.0039  0.0040  0.0000  0.0038  0.0038  0.0038  0.0113  0.0075
OMP4__GCA_000770395.1   0.7900  0.6060  0.5321  0.6193  0.8299  0.5423  0.5336  0.5835  0.5268  0.5207  0.5094  0.5167  0.5094  0.5432  0.6927  0.5922  0.6814  0.6171  0.6300  0.6580  0.5910  0.5910  0.5891  0.5615  0.5737  0.4880  0.4987  0.4829  0.6509  0.5768  0.6296  0.6289  0.6172  0.6803  0.7031  0.5191  0.5334  0.5191  0.5745  0.5652  0.5670  0.5584  0.6140  0.6494  0.7028  0.7358  0.6762  0.7056  0.7056  0.7319  0.4897  0.4897  0.4565  0.3599  0.3599  0.3533  0.3533  0.3589  0.3477  0.3887  0.0941  0.1772  0.1773  0.0114  0.0114  0.0114  0.0152  0.0114  0.0114  0.0114  0.0114  0.0152  0.0152  0.0152  0.0114  0.0114  0.0152  0.0114  0.0114  0.0114  0.0152  0.0228  0.0228  0.0228  0.0189  0.0189  0.0189  0.0189  0.0189  0.0189  0.0189  0.0189  0.0189  0.0189  0.0189  0.0189  0.0228  0.0228  0.0228  0.0228  0.0228  0.0228  0.0151  0.0189  0.0189  0.0189  0.0266  0.0228  0.0000  0.0075  0.0075  0.0038  0.0113  0.0113  0.0113  0.0113  0.0075  0.0000  0.0075  0.0038  0.0075  0.0113  0.0113  0.0075  0.0075  0.0000  0.0000  0.0000  0.0113  0.0113  0.0113  0.0000  0.0038  0.0113  0.0000  0.0075  0.0039  0.0039  0.0037  0.0075  0.0075  0.0000  0.0075  0.0075  0.0075  0.0075  0.0113  0.0075  0.0113  0.0075  0.0038  0.0075  0.0040  0.0080  0.0075  0.0075  0.0037  0.0075  0.0075  0.0037  0.0037  0.0037  0.0037  0.0000  0.0039  0.0040  0.0000  0.0113  0.0113  0.0040  0.0075  0.0113  0.0113  0.0038  0.0000  0.0038  0.0075  0.0040  0.0000  0.0000  0.0037  0.0037  0.0038  0.0075  0.0075  0.0075  0.0075  0.0075  0.0037  0.0000  0.0000  0.0000  0.0039  0.0040  0.0075  0.0040  0.0037  0.0040  0.0037  0.0079  0.0075
OMP4__GCA_000770415.1   0.7741  0.6162  0.5485  0.6217  0.8430  0.5516  0.5428  0.6013  0.5435  0.5372  0.5259  0.5333  0.5259  0.5454  0.7129  0.6102  0.7014  0.6353  0.6485  0.6772  0.6088  0.6088  0.6064  0.5781  0.5907  0.5032  0.5139  0.4979  0.6693  0.5940  0.6479  0.6472  0.6354  0.6899  0.7132  0.5355  0.5500  0.5355  0.5917  0.5821  0.5840  0.5753  0.6320  0.6520  0.7228  0.7567  0.6957  0.7255  0.7255  0.7526  0.5037  0.5037  0.4706  0.3724  0.3724  0.3657  0.3657  0.3715  0.3601  0.4017  0.1025  0.1868  0.1868  0.0191  0.0191  0.0191  0.0229  0.0191  0.0191  0.0191  0.0191  0.0229  0.0229  0.0229  0.0190  0.0191  0.0229  0.0191  0.0191  0.0191  0.0229  0.0306  0.0306  0.0306  0.0267  0.0267  0.0267  0.0267  0.0267  0.0267  0.0267  0.0267  0.0267  0.0267  0.0267  0.0267  0.0306  0.0306  0.0306  0.0306  0.0306  0.0306  0.0228  0.0267  0.0267  0.0267  0.0344  0.0306  0.0075  0.0151  0.0152  0.0038  0.0040  0.0113  0.0040  0.0039  0.0151  0.0075  0.0000  0.0113  0.0151  0.0190  0.0190  0.0152  0.0152  0.0075  0.0075  0.0075  0.0038  0.0038  0.0113  0.0075  0.0038  0.0113  0.0075  0.0000  0.0113  0.0113  0.0113  0.0151  0.0151  0.0075  0.0151  0.0151  0.0151  0.0151  0.0189  0.0151  0.0189  0.0151  0.0038  0.0075  0.0119  0.0151  0.0151  0.0151  0.0113  0.0151  0.0151  0.0113  0.0113  0.0113  0.0113  0.0075  0.0113  0.0113  0.0075  0.0189  0.0189  0.0113  0.0151  0.0189  0.0040  0.0113  0.0079  0.0038  0.0151  0.0113  0.0075  0.0075  0.0113  0.0113  0.0039  0.0151  0.0151  0.0151  0.0151  0.0151  0.0113  0.0075  0.0075  0.0075  0.0040  0.0113  0.0075  0.0113  0.0113  0.0113  0.0113  0.0151  0.0079  0.0075
OMP4__GCA_000770435.1   0.7742  0.6162  0.5485  0.6217  0.8430  0.5516  0.5428  0.6013  0.5435  0.5372  0.5259  0.5333  0.5259  0.5454  0.7129  0.6102  0.7014  0.6353  0.6485  0.6772  0.6088  0.6088  0.6064  0.5781  0.5907  0.5032  0.5139  0.4979  0.6693  0.5940  0.6479  0.6472  0.6354  0.6899  0.7132  0.5355  0.5500  0.5355  0.5917  0.5821  0.5840  0.5753  0.6320  0.6520  0.7228  0.7567  0.6957  0.7255  0.7255  0.7526  0.5037  0.5037  0.4706  0.3724  0.3724  0.3657  0.3657  0.3715  0.3601  0.4017  0.1025  0.1868  0.1868  0.0191  0.0191  0.0191  0.0229  0.0191  0.0191  0.0191  0.0191  0.0229  0.0229  0.0229  0.0190  0.0191  0.0229  0.0191  0.0191  0.0191  0.0229  0.0306  0.0306  0.0306  0.0267  0.0267  0.0267  0.0267  0.0267  0.0267  0.0267  0.0267  0.0267  0.0267  0.0267  0.0267  0.0306  0.0306  0.0306  0.0306  0.0306  0.0306  0.0228  0.0267  0.0267  0.0267  0.0344  0.0306  0.0075  0.0151  0.0152  0.0038  0.0038  0.0113  0.0038  0.0038  0.0151  0.0075  0.0000  0.0113  0.0151  0.0190  0.0190  0.0152  0.0152  0.0075  0.0080  0.0075  0.0038  0.0038  0.0113  0.0075  0.0038  0.0113  0.0075  0.0000  0.0113  0.0113  0.0113  0.0151  0.0151  0.0075  0.0151  0.0151  0.0151  0.0151  0.0189  0.0151  0.0189  0.0151  0.0038  0.0075  0.0113  0.0151  0.0151  0.0151  0.0113  0.0151  0.0151  0.0113  0.0113  0.0113  0.0113  0.0075  0.0113  0.0113  0.0075  0.0189  0.0189  0.0113  0.0151  0.0189  0.0038  0.0113  0.0075  0.0038  0.0151  0.0113  0.0075  0.0075  0.0113  0.0113  0.0038  0.0151  0.0151  0.0151  0.0151  0.0151  0.0113  0.0075  0.0075  0.0075  0.0040  0.0113  0.0075  0.0113  0.0113  0.0113  0.0113  0.0151  0.0075  0.0075  0.0000
OMP4__GCA_000770455.1   0.7915  0.6143  0.5480  0.6275  0.8316  0.5588  0.5500  0.5915  0.5344  0.5282  0.5170  0.5242  0.5170  0.5510  0.7121  0.5911  0.6903  0.6347  0.6478  0.6666  0.6082  0.6082  0.5880  0.5689  0.5813  0.4949  0.5055  0.4897  0.6685  0.5692  0.6377  0.6371  0.6253  0.6890  0.7121  0.5265  0.5409  0.5265  0.5822  0.5727  0.5746  0.5660  0.6220  0.6578  0.6940  0.7373  0.6849  0.7144  0.7144  0.7411  0.5037  0.5037  0.4699  0.3719  0.3719  0.3652  0.3652  0.3646  0.3534  0.4012  0.1024  0.1865  0.1865  0.0190  0.0190  0.0190  0.0229  0.0190  0.0190  0.0190  0.0190  0.0229  0.0229  0.0229  0.0190  0.0190  0.0229  0.0190  0.0190  0.0190  0.0229  0.0228  0.0229  0.0228  0.0190  0.0190  0.0190  0.0190  0.0190  0.0190  0.0190  0.0190  0.0190  0.0190  0.0190  0.0190  0.0228  0.0228  0.0228  0.0228  0.0228  0.0228  0.0151  0.0190  0.0190  0.0190  0.0267  0.0228  0.0075  0.0151  0.0075  0.0113  0.0189  0.0113  0.0189  0.0189  0.0075  0.0075  0.0151  0.0037  0.0151  0.0113  0.0113  0.0075  0.0075  0.0075  0.0075  0.0075  0.0189  0.0189  0.0119  0.0075  0.0113  0.0113  0.0075  0.0151  0.0038  0.0038  0.0040  0.0075  0.0075  0.0075  0.0151  0.0151  0.0151  0.0075  0.0113  0.0151  0.0113  0.0151  0.0113  0.0151  0.0113  0.0151  0.0151  0.0075  0.0113  0.0151  0.0075  0.0038  0.0038  0.0038  0.0038  0.0075  0.0113  0.0038  0.0075  0.0113  0.0113  0.0040  0.0080  0.0113  0.0189  0.0113  0.0075  0.0113  0.0075  0.0038  0.0075  0.0075  0.0039  0.0038  0.0113  0.0075  0.0075  0.0075  0.0075  0.0075  0.0039  0.0075  0.0075  0.0075  0.0113  0.0040  0.0075  0.0039  0.0038  0.0038  0.0113  0.0075  0.0075  0.0075  0.0151  0.0151
OMP4__GCA_000770515.1   0.7790  0.6043  0.5474  0.6269  0.8185  0.5494  0.5407  0.5909  0.5339  0.5277  0.5165  0.5237  0.5165  0.5504  0.7010  0.5997  0.6896  0.6247  0.6377  0.6660  0.5984  0.5984  0.5963  0.5684  0.5808  0.4944  0.5051  0.4893  0.6585  0.5687  0.6372  0.6365  0.6247  0.6883  0.7115  0.5260  0.5404  0.5260  0.5816  0.5722  0.5741  0.5654  0.6214  0.6572  0.6933  0.7260  0.6842  0.7036  0.7036  0.7404  0.4959  0.4959  0.4624  0.3590  0.3590  0.3525  0.3525  0.3580  0.3468  0.3943  0.1023  0.1769  0.1769  0.0190  0.0190  0.0190  0.0152  0.0190  0.0190  0.0190  0.0190  0.0229  0.0229  0.0229  0.0190  0.0190  0.0229  0.0190  0.0190  0.0190  0.0229  0.0151  0.0151  0.0151  0.0113  0.0113  0.0113  0.0113  0.0113  0.0113  0.0113  0.0113  0.0113  0.0113  0.0113  0.0113  0.0151  0.0151  0.0151  0.0151  0.0151  0.0151  0.0075  0.0113  0.0113  0.0113  0.0189  0.0151  0.0075  0.0151  0.0000  0.0113  0.0189  0.0113  0.0189  0.0189  0.0075  0.0075  0.0151  0.0113  0.0151  0.0038  0.0038  0.0000  0.0000  0.0075  0.0075  0.0079  0.0189  0.0189  0.0113  0.0075  0.0113  0.0113  0.0075  0.0151  0.0037  0.0037  0.0037  0.0075  0.0000  0.0075  0.0075  0.0075  0.0075  0.0000  0.0037  0.0075  0.0037  0.0075  0.0113  0.0151  0.0113  0.0075  0.0075  0.0075  0.0113  0.0151  0.0075  0.0040  0.0037  0.0037  0.0037  0.0075  0.0113  0.0037  0.0079  0.0037  0.0037  0.0037  0.0075  0.0039  0.0189  0.0113  0.0075  0.0113  0.0075  0.0037  0.0075  0.0075  0.0037  0.0037  0.0113  0.0075  0.0075  0.0075  0.0075  0.0075  0.0037  0.0075  0.0075  0.0075  0.0113  0.0037  0.0075  0.0037  0.0037  0.0037  0.0113  0.0075  0.0075  0.0075  0.0151  0.0151  0.0075
OMP4__GCA_000770535.1   0.7915  0.6143  0.5480  0.6275  0.8316  0.5588  0.5500  0.5915  0.5344  0.5282  0.5170  0.5242  0.5170  0.5510  0.7121  0.5911  0.6903  0.6347  0.6478  0.6666  0.6082  0.6082  0.5880  0.5689  0.5813  0.4949  0.5055  0.4897  0.6685  0.5692  0.6377  0.6371  0.6253  0.6890  0.7121  0.5265  0.5409  0.5265  0.5822  0.5727  0.5746  0.5660  0.6220  0.6578  0.6940  0.7373  0.6849  0.7144  0.7144  0.7411  0.5037  0.5037  0.4699  0.3719  0.3719  0.3652  0.3652  0.3646  0.3534  0.4012  0.1024  0.1865  0.1865  0.0190  0.0190  0.0190  0.0229  0.0190  0.0190  0.0190  0.0190  0.0229  0.0229  0.0229  0.0190  0.0190  0.0229  0.0190  0.0190  0.0190  0.0229  0.0228  0.0229  0.0228  0.0190  0.0190  0.0190  0.0190  0.0190  0.0190  0.0190  0.0190  0.0190  0.0190  0.0190  0.0190  0.0228  0.0228  0.0228  0.0228  0.0228  0.0228  0.0151  0.0190  0.0190  0.0190  0.0267  0.0228  0.0075  0.0151  0.0075  0.0113  0.0189  0.0113  0.0189  0.0189  0.0075  0.0075  0.0151  0.0037  0.0151  0.0113  0.0113  0.0075  0.0075  0.0075  0.0075  0.0079  0.0189  0.0189  0.0113  0.0075  0.0113  0.0113  0.0075  0.0151  0.0038  0.0040  0.0038  0.0075  0.0075  0.0075  0.0151  0.0151  0.0151  0.0075  0.0113  0.0151  0.0113  0.0151  0.0113  0.0151  0.0113  0.0151  0.0151  0.0075  0.0113  0.0151  0.0075  0.0038  0.0038  0.0038  0.0038  0.0075  0.0113  0.0038  0.0075  0.0113  0.0113  0.0038  0.0079  0.0113  0.0189  0.0113  0.0075  0.0113  0.0075  0.0038  0.0075  0.0075  0.0040  0.0038  0.0113  0.0075  0.0075  0.0075  0.0075  0.0075  0.0038  0.0075  0.0075  0.0075  0.0113  0.0038  0.0075  0.0040  0.0038  0.0038  0.0113  0.0075  0.0075  0.0075  0.0151  0.0151  0.0000  0.0075
OMP4__GCA_000770565.1   0.7741  0.6162  0.5485  0.6217  0.8430  0.5516  0.5428  0.6013  0.5435  0.5372  0.5259  0.5333  0.5259  0.5454  0.7129  0.6102  0.7014  0.6353  0.6485  0.6772  0.6088  0.6088  0.6064  0.5781  0.5907  0.5032  0.5139  0.4979  0.6693  0.5940  0.6479  0.6472  0.6354  0.6899  0.7132  0.5355  0.5500  0.5355  0.5917  0.5821  0.5840  0.5753  0.6320  0.6520  0.7228  0.7567  0.6957  0.7255  0.7255  0.7526  0.5037  0.5037  0.4706  0.3724  0.3724  0.3657  0.3657  0.3715  0.3601  0.4017  0.1025  0.1868  0.1868  0.0191  0.0191  0.0191  0.0229  0.0191  0.0191  0.0191  0.0191  0.0229  0.0229  0.0229  0.0190  0.0191  0.0229  0.0191  0.0191  0.0191  0.0229  0.0306  0.0306  0.0306  0.0267  0.0267  0.0267  0.0267  0.0267  0.0267  0.0267  0.0267  0.0267  0.0267  0.0267  0.0267  0.0306  0.0306  0.0306  0.0306  0.0306  0.0306  0.0228  0.0267  0.0267  0.0267  0.0344  0.0306  0.0075  0.0151  0.0152  0.0038  0.0038  0.0113  0.0039  0.0038  0.0151  0.0075  0.0000  0.0113  0.0151  0.0190  0.0190  0.0152  0.0152  0.0075  0.0075  0.0075  0.0038  0.0038  0.0113  0.0075  0.0038  0.0113  0.0075  0.0000  0.0113  0.0113  0.0113  0.0151  0.0151  0.0075  0.0151  0.0151  0.0151  0.0151  0.0189  0.0151  0.0189  0.0151  0.0038  0.0075  0.0113  0.0151  0.0151  0.0151  0.0113  0.0151  0.0151  0.0113  0.0113  0.0113  0.0113  0.0079  0.0113  0.0113  0.0075  0.0189  0.0189  0.0113  0.0151  0.0189  0.0038  0.0113  0.0075  0.0038  0.0151  0.0113  0.0075  0.0075  0.0113  0.0113  0.0038  0.0151  0.0151  0.0151  0.0151  0.0151  0.0113  0.0075  0.0075  0.0075  0.0039  0.0113  0.0075  0.0113  0.0113  0.0113  0.0113  0.0151  0.0075  0.0075  0.0000  0.0000  0.0151  0.0151  0.0151
OMP4__GCA_000773305.1   0.7900  0.6060  0.5321  0.6193  0.8299  0.5423  0.5336  0.5835  0.5268  0.5207  0.5094  0.5167  0.5094  0.5432  0.6927  0.5922  0.6814  0.6171  0.6300  0.6580  0.5910  0.5910  0.5891  0.5615  0.5737  0.4880  0.4987  0.4829  0.6509  0.5768  0.6296  0.6289  0.6172  0.6803  0.7031  0.5191  0.5334  0.5191  0.5745  0.5652  0.5670  0.5584  0.6140  0.6494  0.7028  0.7358  0.6762  0.7056  0.7056  0.7319  0.4897  0.4897  0.4565  0.3599  0.3599  0.3533  0.3533  0.3589  0.3477  0.3887  0.0941  0.1772  0.1773  0.0114  0.0114  0.0114  0.0152  0.0114  0.0114  0.0114  0.0114  0.0152  0.0152  0.0152  0.0114  0.0114  0.0152  0.0114  0.0114  0.0114  0.0152  0.0228  0.0228  0.0228  0.0189  0.0189  0.0189  0.0189  0.0189  0.0189  0.0189  0.0189  0.0189  0.0189  0.0189  0.0189  0.0228  0.0228  0.0228  0.0228  0.0228  0.0228  0.0151  0.0189  0.0189  0.0189  0.0266  0.0228  0.0000  0.0075  0.0075  0.0038  0.0113  0.0113  0.0113  0.0113  0.0075  0.0000  0.0075  0.0040  0.0075  0.0113  0.0113  0.0075  0.0075  0.0000  0.0000  0.0000  0.0113  0.0113  0.0113  0.0000  0.0038  0.0113  0.0000  0.0075  0.0037  0.0040  0.0037  0.0075  0.0075  0.0000  0.0075  0.0075  0.0075  0.0075  0.0113  0.0075  0.0113  0.0075  0.0038  0.0075  0.0038  0.0075  0.0075  0.0075  0.0039  0.0075  0.0075  0.0040  0.0037  0.0039  0.0037  0.0000  0.0038  0.0037  0.0000  0.0113  0.0113  0.0037  0.0075  0.0113  0.0113  0.0038  0.0000  0.0038  0.0075  0.0039  0.0000  0.0000  0.0039  0.0037  0.0038  0.0075  0.0075  0.0079  0.0075  0.0075  0.0037  0.0000  0.0000  0.0000  0.0038  0.0037  0.0075  0.0037  0.0037  0.0037  0.0037  0.0075  0.0075  0.0000  0.0075  0.0075  0.0075  0.0075  0.0075  0.0075
OMP4__GCA_000774195.1   0.7820  0.6070  0.5403  0.6127  0.8311  0.5432  0.5345  0.5923  0.5351  0.5289  0.5177  0.5249  0.5177  0.5370  0.7027  0.6012  0.6913  0.6262  0.6392  0.6676  0.5999  0.5999  0.5977  0.5698  0.5821  0.4956  0.5063  0.4904  0.6600  0.5854  0.6387  0.6380  0.6263  0.6801  0.7031  0.5272  0.5417  0.5272  0.5831  0.5736  0.5755  0.5668  0.6229  0.6589  0.7127  0.7462  0.6859  0.7155  0.7155  0.7422  0.4970  0.4970  0.4635  0.3661  0.3661  0.3595  0.3595  0.3651  0.3539  0.3952  0.0983  0.1820  0.1820  0.0152  0.0152  0.0152  0.0191  0.0152  0.0152  0.0152  0.0152  0.0190  0.0190  0.0190  0.0152  0.0152  0.0190  0.0152  0.0152  0.0152  0.0190  0.0267  0.0267  0.0267  0.0228  0.0228  0.0228  0.0228  0.0228  0.0228  0.0228  0.0228  0.0228  0.0228  0.0228  0.0228  0.0267  0.0267  0.0267  0.0267  0.0267  0.0267  0.0189  0.0228  0.0228  0.0228  0.0305  0.0267  0.0038  0.0113  0.0113  0.0000  0.0075  0.0075  0.0075  0.0075  0.0113  0.0038  0.0038  0.0075  0.0113  0.0151  0.0151  0.0113  0.0113  0.0039  0.0038  0.0038  0.0075  0.0075  0.0075  0.0038  0.0000  0.0075  0.0038  0.0038  0.0075  0.0075  0.0075  0.0113  0.0113  0.0039  0.0113  0.0113  0.0113  0.0113  0.0151  0.0113  0.0151  0.0113  0.0000  0.0113  0.0075  0.0113  0.0113  0.0113  0.0075  0.0113  0.0113  0.0075  0.0075  0.0075  0.0075  0.0038  0.0075  0.0075  0.0038  0.0151  0.0151  0.0075  0.0113  0.0151  0.0075  0.0079  0.0039  0.0000  0.0113  0.0075  0.0038  0.0040  0.0075  0.0075  0.0000  0.0113  0.0113  0.0113  0.0113  0.0113  0.0080  0.0039  0.0038  0.0038  0.0000  0.0075  0.0038  0.0075  0.0075  0.0075  0.0075  0.0113  0.0038  0.0038  0.0038  0.0038  0.0119  0.0113  0.0113  0.0038  0.0038
OMP4__GCA_000774255.1   0.7719  0.6153  0.5477  0.6208  0.8205  0.5509  0.5421  0.6004  0.5428  0.5364  0.5252  0.5326  0.5252  0.5447  0.7118  0.6093  0.7003  0.6344  0.6475  0.6762  0.6079  0.6079  0.6055  0.5772  0.5898  0.5025  0.5132  0.4972  0.6683  0.5777  0.6469  0.6463  0.6344  0.6889  0.7121  0.5347  0.5492  0.5347  0.5908  0.5813  0.5832  0.5744  0.6310  0.6674  0.7039  0.7370  0.6946  0.7244  0.7244  0.7514  0.5037  0.5037  0.4698  0.3718  0.3718  0.3651  0.3651  0.3709  0.3596  0.4011  0.1024  0.1865  0.1865  0.0190  0.0190  0.0190  0.0229  0.0190  0.0190  0.0190  0.0190  0.0229  0.0229  0.0229  0.0190  0.0190  0.0229  0.0190  0.0190  0.0190  0.0229  0.0228  0.0229  0.0228  0.0190  0.0190  0.0190  0.0190  0.0190  0.0190  0.0190  0.0190  0.0190  0.0190  0.0190  0.0190  0.0228  0.0228  0.0228  0.0228  0.0228  0.0228  0.0151  0.0190  0.0190  0.0190  0.0267  0.0228  0.0075  0.0151  0.0075  0.0038  0.0113  0.0038  0.0113  0.0113  0.0075  0.0075  0.0075  0.0113  0.0151  0.0113  0.0113  0.0075  0.0075  0.0075  0.0075  0.0075  0.0113  0.0113  0.0038  0.0075  0.0038  0.0038  0.0075  0.0075  0.0038  0.0038  0.0040  0.0075  0.0075  0.0075  0.0151  0.0151  0.0151  0.0075  0.0113  0.0151  0.0113  0.0151  0.0038  0.0151  0.0113  0.0151  0.0151  0.0075  0.0113  0.0151  0.0079  0.0038  0.0038  0.0040  0.0040  0.0079  0.0113  0.0039  0.0075  0.0113  0.0113  0.0040  0.0075  0.0113  0.0113  0.0113  0.0075  0.0038  0.0079  0.0040  0.0075  0.0075  0.0038  0.0039  0.0038  0.0075  0.0075  0.0075  0.0075  0.0075  0.0038  0.0075  0.0075  0.0075  0.0039  0.0040  0.0000  0.0038  0.0040  0.0038  0.0113  0.0075  0.0000  0.0075  0.0075  0.0075  0.0079  0.0079  0.0075  0.0075  0.0075  0.0038
OMP4__GCA_000774265.1   0.7803  0.6240  0.5555  0.6294  0.8321  0.5413  0.5326  0.5996  0.5506  0.5442  0.5330  0.5404  0.5330  0.5526  0.7035  0.6178  0.6921  0.6269  0.6562  0.6683  0.6006  0.6006  0.6137  0.5766  0.5742  0.5019  0.5047  0.4758  0.6675  0.6013  0.6556  0.6549  0.6430  0.6808  0.7038  0.5424  0.5571  0.5424  0.5837  0.5893  0.5912  0.5824  0.6396  0.6596  0.7135  0.7469  0.7039  0.7339  0.7339  0.7613  0.4975  0.4975  0.4639  0.3778  0.3778  0.3710  0.3710  0.3655  0.3542  0.3825  0.1066  0.1821  0.1821  0.0229  0.0229  0.0229  0.0268  0.0229  0.0229  0.0229  0.0229  0.0191  0.0191  0.0191  0.0152  0.0229  0.0191  0.0229  0.0229  0.0229  0.0191  0.0267  0.0267  0.0267  0.0228  0.0228  0.0228  0.0228  0.0228  0.0228  0.0228  0.0228  0.0228  0.0228  0.0228  0.0228  0.0267  0.0267  0.0267  0.0267  0.0267  0.0267  0.0190  0.0228  0.0228  0.0228  0.0305  0.0267  0.0113  0.0189  0.0190  0.0075  0.0151  0.0151  0.0151  0.0151  0.0189  0.0113  0.0113  0.0151  0.0113  0.0228  0.0228  0.0190  0.0190  0.0113  0.0113  0.0113  0.0151  0.0151  0.0151  0.0113  0.0075  0.0151  0.0113  0.0113  0.0151  0.0151  0.0151  0.0113  0.0189  0.0113  0.0113  0.0113  0.0113  0.0189  0.0151  0.0113  0.0151  0.0113  0.0079  0.0189  0.0151  0.0113  0.0113  0.0189  0.0151  0.0189  0.0189  0.0151  0.0151  0.0151  0.0151  0.0113  0.0151  0.0151  0.0113  0.0151  0.0151  0.0151  0.0113  0.0151  0.0151  0.0151  0.0113  0.0075  0.0189  0.0151  0.0113  0.0113  0.0151  0.0151  0.0079  0.0113  0.0189  0.0189  0.0189  0.0113  0.0151  0.0113  0.0113  0.0113  0.0075  0.0151  0.0113  0.0151  0.0151  0.0151  0.0075  0.0189  0.0113  0.0113  0.0113  0.0113  0.0189  0.0189  0.0189  0.0113  0.0113  0.0075  0.0113
OMP4__GCA_000774385.1   0.7820  0.6070  0.5403  0.6127  0.8311  0.5432  0.5345  0.5923  0.5351  0.5289  0.5177  0.5249  0.5177  0.5370  0.7027  0.6012  0.6913  0.6262  0.6392  0.6676  0.5999  0.5999  0.5977  0.5698  0.5821  0.4956  0.5063  0.4904  0.6600  0.5854  0.6387  0.6380  0.6263  0.6801  0.7031  0.5272  0.5417  0.5272  0.5831  0.5736  0.5755  0.5668  0.6229  0.6589  0.7127  0.7462  0.6859  0.7155  0.7155  0.7422  0.4970  0.4970  0.4635  0.3661  0.3661  0.3595  0.3595  0.3651  0.3539  0.3952  0.0983  0.1820  0.1820  0.0152  0.0152  0.0152  0.0191  0.0152  0.0152  0.0152  0.0152  0.0190  0.0190  0.0190  0.0152  0.0152  0.0190  0.0152  0.0152  0.0152  0.0190  0.0267  0.0267  0.0267  0.0228  0.0228  0.0228  0.0228  0.0228  0.0228  0.0228  0.0228  0.0228  0.0228  0.0228  0.0228  0.0267  0.0267  0.0267  0.0267  0.0267  0.0267  0.0189  0.0228  0.0228  0.0228  0.0305  0.0267  0.0040  0.0113  0.0113  0.0000  0.0075  0.0075  0.0075  0.0075  0.0113  0.0039  0.0040  0.0075  0.0113  0.0151  0.0151  0.0113  0.0113  0.0038  0.0038  0.0040  0.0075  0.0075  0.0075  0.0038  0.0000  0.0075  0.0038  0.0038  0.0075  0.0075  0.0075  0.0113  0.0113  0.0038  0.0113  0.0113  0.0113  0.0113  0.0151  0.0113  0.0151  0.0113  0.0000  0.0113  0.0075  0.0113  0.0113  0.0113  0.0079  0.0113  0.0113  0.0075  0.0075  0.0075  0.0080  0.0038  0.0075  0.0075  0.0040  0.0151  0.0151  0.0075  0.0113  0.0151  0.0075  0.0075  0.0039  0.0000  0.0113  0.0075  0.0038  0.0038  0.0075  0.0079  0.0000  0.0113  0.0113  0.0113  0.0113  0.0113  0.0075  0.0038  0.0038  0.0040  0.0000  0.0075  0.0038  0.0075  0.0075  0.0075  0.0075  0.0113  0.0038  0.0038  0.0040  0.0038  0.0113  0.0113  0.0113  0.0039  0.0038  0.0000  0.0038  0.0075
OMP4__GCA_000774395.1   0.7892  0.5960  0.5399  0.6187  0.8291  0.5418  0.5331  0.5829  0.5263  0.5202  0.5089  0.5162  0.5089  0.5427  0.6920  0.5917  0.6807  0.6165  0.6294  0.6574  0.5904  0.5904  0.5886  0.5610  0.5732  0.4876  0.4982  0.4825  0.6503  0.5763  0.6290  0.6284  0.6167  0.6796  0.7025  0.5186  0.5329  0.5186  0.5740  0.5647  0.5665  0.5579  0.6134  0.6488  0.7021  0.7352  0.6756  0.6949  0.6949  0.7312  0.4893  0.4893  0.4561  0.3534  0.3534  0.3469  0.3469  0.3522  0.3412  0.3884  0.0982  0.1724  0.1724  0.0152  0.0152  0.0152  0.0114  0.0152  0.0152  0.0152  0.0152  0.0190  0.0190  0.0190  0.0152  0.0152  0.0190  0.0152  0.0152  0.0152  0.0190  0.0189  0.0190  0.0189  0.0151  0.0151  0.0151  0.0151  0.0151  0.0151  0.0151  0.0151  0.0151  0.0151  0.0151  0.0151  0.0189  0.0189  0.0189  0.0189  0.0189  0.0189  0.0113  0.0151  0.0151  0.0151  0.0228  0.0189  0.0037  0.0113  0.0038  0.0075  0.0151  0.0151  0.0151  0.0151  0.0113  0.0040  0.0113  0.0075  0.0113  0.0075  0.0075  0.0038  0.0038  0.0039  0.0039  0.0037  0.0151  0.0151  0.0151  0.0037  0.0079  0.0151  0.0037  0.0113  0.0075  0.0075  0.0075  0.0113  0.0037  0.0037  0.0039  0.0037  0.0037  0.0037  0.0075  0.0040  0.0079  0.0037  0.0075  0.0113  0.0075  0.0037  0.0037  0.0113  0.0075  0.0113  0.0113  0.0075  0.0075  0.0075  0.0075  0.0037  0.0079  0.0075  0.0037  0.0075  0.0075  0.0075  0.0113  0.0075  0.0151  0.0075  0.0037  0.0075  0.0113  0.0075  0.0039  0.0037  0.0075  0.0075  0.0075  0.0113  0.0113  0.0113  0.0113  0.0113  0.0075  0.0039  0.0037  0.0037  0.0075  0.0075  0.0113  0.0075  0.0075  0.0075  0.0075  0.0113  0.0113  0.0037  0.0113  0.0113  0.0113  0.0037  0.0113  0.0113  0.0037  0.0075  0.0113  0.0151  0.0075
OMP4__GCA_000774465.1   0.7833  0.6067  0.5571  0.6124  0.8556  0.5605  0.5516  0.6106  0.5523  0.5372  0.5346  0.5421  0.5346  0.5543  0.7129  0.6102  0.7119  0.6353  0.6485  0.6772  0.5996  0.5996  0.6155  0.5867  0.5995  0.5110  0.5219  0.5057  0.6788  0.5940  0.6479  0.6472  0.6354  0.7001  0.7237  0.5440  0.5587  0.5440  0.5829  0.5910  0.5929  0.5840  0.6414  0.6618  0.7333  0.7676  0.7059  0.7255  0.7255  0.7526  0.5113  0.5113  0.4778  0.3787  0.3787  0.3719  0.3719  0.3780  0.3665  0.3951  0.1068  0.1916  0.1916  0.0229  0.0229  0.0229  0.0268  0.0229  0.0229  0.0229  0.0229  0.0268  0.0268  0.0268  0.0229  0.0229  0.0268  0.0229  0.0229  0.0229  0.0268  0.0345  0.0345  0.0345  0.0306  0.0306  0.0306  0.0306  0.0306  0.0306  0.0306  0.0306  0.0306  0.0306  0.0306  0.0306  0.0345  0.0345  0.0345  0.0345  0.0345  0.0345  0.0267  0.0306  0.0306  0.0306  0.0384  0.0345  0.0113  0.0189  0.0190  0.0076  0.0000  0.0151  0.0000  0.0000  0.0189  0.0113  0.0038  0.0151  0.0190  0.0228  0.0228  0.0190  0.0190  0.0113  0.0113  0.0113  0.0076  0.0076  0.0151  0.0113  0.0075  0.0075  0.0113  0.0040  0.0151  0.0151  0.0151  0.0189  0.0189  0.0113  0.0189  0.0189  0.0189  0.0189  0.0227  0.0189  0.0227  0.0189  0.0075  0.0113  0.0075  0.0189  0.0189  0.0189  0.0151  0.0190  0.0189  0.0151  0.0151  0.0151  0.0151  0.0113  0.0151  0.0151  0.0113  0.0227  0.0227  0.0151  0.0189  0.0227  0.0076  0.0075  0.0113  0.0075  0.0189  0.0151  0.0113  0.0113  0.0151  0.0151  0.0075  0.0189  0.0113  0.0189  0.0189  0.0189  0.0151  0.0113  0.0113  0.0113  0.0075  0.0151  0.0113  0.0151  0.0151  0.0151  0.0151  0.0113  0.0113  0.0113  0.0040  0.0038  0.0189  0.0189  0.0189  0.0040  0.0113  0.0075  0.0113  0.0151  0.0075  0.0151
OMP4__GCA_000774475.1   0.7820  0.6070  0.5403  0.6127  0.8311  0.5432  0.5345  0.5923  0.5351  0.5289  0.5177  0.5249  0.5177  0.5370  0.7027  0.6012  0.6913  0.6262  0.6392  0.6676  0.5999  0.5999  0.5977  0.5698  0.5821  0.4956  0.5063  0.4904  0.6600  0.5854  0.6387  0.6380  0.6263  0.6801  0.7031  0.5272  0.5417  0.5272  0.5831  0.5736  0.5755  0.5668  0.6229  0.6589  0.7127  0.7462  0.6859  0.7155  0.7155  0.7422  0.4970  0.4970  0.4635  0.3661  0.3661  0.3595  0.3595  0.3651  0.3539  0.3952  0.0983  0.1820  0.1820  0.0152  0.0152  0.0152  0.0191  0.0152  0.0152  0.0152  0.0152  0.0190  0.0190  0.0190  0.0152  0.0152  0.0190  0.0152  0.0152  0.0152  0.0190  0.0267  0.0267  0.0267  0.0228  0.0228  0.0228  0.0228  0.0228  0.0228  0.0228  0.0228  0.0228  0.0228  0.0228  0.0228  0.0267  0.0267  0.0267  0.0267  0.0267  0.0267  0.0189  0.0228  0.0228  0.0228  0.0305  0.0267  0.0040  0.0113  0.0113  0.0000  0.0075  0.0075  0.0075  0.0075  0.0113  0.0038  0.0038  0.0075  0.0113  0.0151  0.0151  0.0113  0.0113  0.0038  0.0038  0.0038  0.0075  0.0075  0.0075  0.0038  0.0000  0.0075  0.0038  0.0038  0.0075  0.0075  0.0075  0.0113  0.0113  0.0040  0.0113  0.0113  0.0113  0.0113  0.0151  0.0113  0.0151  0.0113  0.0000  0.0113  0.0075  0.0113  0.0113  0.0113  0.0075  0.0113  0.0113  0.0075  0.0075  0.0075  0.0075  0.0038  0.0075  0.0075  0.0038  0.0151  0.0151  0.0075  0.0113  0.0151  0.0075  0.0075  0.0040  0.0000  0.0113  0.0075  0.0038  0.0038  0.0075  0.0075  0.0000  0.0113  0.0113  0.0113  0.0113  0.0113  0.0075  0.0038  0.0038  0.0038  0.0000  0.0075  0.0038  0.0075  0.0075  0.0075  0.0075  0.0113  0.0038  0.0038  0.0038  0.0038  0.0113  0.0113  0.0113  0.0038  0.0038  0.0000  0.0038  0.0075  0.0000  0.0075  0.0080
OMP4__GCA_000774485.1   0.7719  0.6153  0.5477  0.6208  0.8205  0.5509  0.5421  0.6004  0.5428  0.5364  0.5252  0.5326  0.5252  0.5447  0.7118  0.6093  0.7003  0.6344  0.6475  0.6762  0.6079  0.6079  0.6055  0.5772  0.5898  0.5025  0.5132  0.4972  0.6683  0.5777  0.6469  0.6463  0.6344  0.6889  0.7121  0.5347  0.5492  0.5347  0.5908  0.5813  0.5832  0.5744  0.6310  0.6674  0.7039  0.7370  0.6946  0.7244  0.7244  0.7514  0.5037  0.5037  0.4698  0.3718  0.3718  0.3651  0.3651  0.3709  0.3596  0.4011  0.1024  0.1865  0.1865  0.0190  0.0190  0.0190  0.0229  0.0190  0.0190  0.0190  0.0190  0.0229  0.0229  0.0229  0.0190  0.0190  0.0229  0.0190  0.0190  0.0190  0.0229  0.0228  0.0229  0.0228  0.0190  0.0190  0.0190  0.0190  0.0190  0.0190  0.0190  0.0190  0.0190  0.0190  0.0190  0.0190  0.0228  0.0228  0.0228  0.0228  0.0228  0.0228  0.0151  0.0190  0.0190  0.0190  0.0267  0.0228  0.0075  0.0151  0.0075  0.0038  0.0113  0.0038  0.0113  0.0113  0.0075  0.0075  0.0075  0.0113  0.0151  0.0113  0.0113  0.0075  0.0075  0.0075  0.0075  0.0075  0.0113  0.0113  0.0038  0.0075  0.0038  0.0040  0.0075  0.0075  0.0038  0.0038  0.0038  0.0075  0.0075  0.0075  0.0151  0.0151  0.0151  0.0075  0.0113  0.0151  0.0113  0.0151  0.0040  0.0151  0.0113  0.0151  0.0151  0.0075  0.0113  0.0151  0.0079  0.0038  0.0040  0.0038  0.0038  0.0075  0.0113  0.0038  0.0075  0.0113  0.0113  0.0038  0.0075  0.0113  0.0113  0.0113  0.0075  0.0038  0.0075  0.0038  0.0075  0.0075  0.0038  0.0038  0.0038  0.0075  0.0075  0.0075  0.0075  0.0075  0.0038  0.0075  0.0075  0.0075  0.0038  0.0039  0.0000  0.0038  0.0038  0.0038  0.0113  0.0075  0.0000  0.0075  0.0075  0.0075  0.0075  0.0075  0.0075  0.0075  0.0075  0.0038  0.0000  0.0119  0.0038  0.0113  0.0113  0.0038
OMP4__GCA_000774495.1   0.8100  0.6060  0.5465  0.6353  0.8299  0.5571  0.5483  0.5990  0.5268  0.5207  0.5094  0.5167  0.5094  0.5582  0.6754  0.5922  0.6637  0.6171  0.6462  0.6415  0.5910  0.5910  0.5891  0.5761  0.5590  0.5014  0.5122  0.4829  0.6509  0.5919  0.6296  0.6289  0.6172  0.6634  0.6858  0.5191  0.5334  0.5191  0.5596  0.5801  0.5820  0.5732  0.6298  0.6330  0.7028  0.7180  0.6762  0.7056  0.7056  0.7319  0.4897  0.4897  0.4565  0.3712  0.3712  0.3645  0.3645  0.3589  0.3477  0.3771  0.0941  0.1772  0.1773  0.0190  0.0190  0.0190  0.0229  0.0190  0.0190  0.0190  0.0190  0.0152  0.0152  0.0152  0.0114  0.0190  0.0152  0.0190  0.0190  0.0190  0.0152  0.0228  0.0228  0.0228  0.0189  0.0189  0.0189  0.0189  0.0189  0.0189  0.0189  0.0189  0.0189  0.0189  0.0189  0.0189  0.0228  0.0228  0.0228  0.0228  0.0228  0.0228  0.0151  0.0189  0.0189  0.0189  0.0266  0.0228  0.0075  0.0151  0.0151  0.0113  0.0189  0.0189  0.0189  0.0189  0.0151  0.0075  0.0151  0.0113  0.0075  0.0189  0.0189  0.0151  0.0151  0.0075  0.0075  0.0075  0.0189  0.0189  0.0189  0.0075  0.0113  0.0189  0.0075  0.0151  0.0113  0.0113  0.0113  0.0079  0.0151  0.0075  0.0075  0.0075  0.0075  0.0151  0.0113  0.0075  0.0113  0.0075  0.0113  0.0151  0.0113  0.0075  0.0075  0.0151  0.0113  0.0151  0.0151  0.0113  0.0113  0.0113  0.0113  0.0075  0.0113  0.0113  0.0075  0.0113  0.0113  0.0113  0.0075  0.0113  0.0189  0.0113  0.0075  0.0113  0.0151  0.0113  0.0075  0.0075  0.0113  0.0113  0.0113  0.0075  0.0151  0.0151  0.0151  0.0078  0.0113  0.0079  0.0079  0.0075  0.0113  0.0113  0.0151  0.0113  0.0113  0.0113  0.0040  0.0151  0.0151  0.0075  0.0151  0.0151  0.0151  0.0151  0.0151  0.0151  0.0080  0.0113  0.0151  0.0113  0.0113  0.0113  0.0189  0.0113  0.0151
OMP4__GCA_000774555.1   0.7900  0.6060  0.5321  0.6193  0.8299  0.5423  0.5336  0.5835  0.5268  0.5207  0.5094  0.5167  0.5094  0.5432  0.6927  0.5922  0.6814  0.6171  0.6300  0.6580  0.5910  0.5910  0.5891  0.5615  0.5737  0.4880  0.4987  0.4829  0.6509  0.5768  0.6296  0.6289  0.6172  0.6803  0.7031  0.5191  0.5334  0.5191  0.5745  0.5652  0.5670  0.5584  0.6140  0.6494  0.7028  0.7358  0.6762  0.7056  0.7056  0.7319  0.4897  0.4897  0.4565  0.3599  0.3599  0.3533  0.3533  0.3589  0.3477  0.3887  0.0941  0.1773  0.1773  0.0114  0.0114  0.0114  0.0152  0.0114  0.0114  0.0114  0.0114  0.0152  0.0152  0.0152  0.0114  0.0114  0.0152  0.0114  0.0114  0.0114  0.0152  0.0228  0.0228  0.0228  0.0189  0.0189  0.0189  0.0189  0.0189  0.0189  0.0189  0.0189  0.0189  0.0189  0.0189  0.0189  0.0228  0.0228  0.0228  0.0228  0.0228  0.0228  0.0151  0.0189  0.0189  0.0189  0.0266  0.0228  0.0000  0.0075  0.0075  0.0038  0.0113  0.0113  0.0113  0.0113  0.0075  0.0000  0.0075  0.0040  0.0075  0.0113  0.0113  0.0075  0.0075  0.0000  0.0000  0.0000  0.0113  0.0113  0.0113  0.0000  0.0038  0.0113  0.0000  0.0075  0.0037  0.0039  0.0040  0.0079  0.0075  0.0000  0.0075  0.0075  0.0075  0.0075  0.0113  0.0075  0.0113  0.0075  0.0038  0.0075  0.0040  0.0075  0.0075  0.0075  0.0037  0.0079  0.0075  0.0037  0.0037  0.0037  0.0040  0.0000  0.0038  0.0040  0.0000  0.0119  0.0113  0.0039  0.0075  0.0113  0.0113  0.0038  0.0000  0.0038  0.0075  0.0040  0.0000  0.0000  0.0037  0.0037  0.0038  0.0075  0.0075  0.0075  0.0075  0.0075  0.0039  0.0000  0.0000  0.0000  0.0040  0.0037  0.0075  0.0037  0.0037  0.0039  0.0037  0.0075  0.0075  0.0000  0.0075  0.0075  0.0075  0.0075  0.0075  0.0075  0.0000  0.0038  0.0079  0.0113  0.0038  0.0039  0.0113  0.0039  0.0078  0.0079
OMP4__GCA_000774695.1   0.7889  0.6213  0.5477  0.6367  0.8289  0.5557  0.5468  0.6004  0.5400  0.5337  0.5222  0.5296  0.5222  0.5568  0.7118  0.5937  0.7003  0.6344  0.6475  0.6762  0.6079  0.6079  0.6055  0.5772  0.5898  0.5025  0.5132  0.4972  0.6683  0.5777  0.6469  0.6463  0.6344  0.6988  0.7223  0.5347  0.5492  0.5347  0.5908  0.5813  0.5832  0.5744  0.6310  0.6674  0.7039  0.7370  0.6779  0.7244  0.7244  0.7514  0.4907  0.4907  0.4574  0.3718  0.3718  0.3651  0.3651  0.3709  0.3596  0.4011  0.1024  0.1865  0.1865  0.0190  0.0190  0.0190  0.0229  0.0190  0.0190  0.0190  0.0190  0.0229  0.0229  0.0229  0.0190  0.0190  0.0229  0.0190  0.0190  0.0190  0.0229  0.0228  0.0229  0.0228  0.0190  0.0190  0.0190  0.0190  0.0190  0.0190  0.0190  0.0190  0.0190  0.0190  0.0190  0.0190  0.0228  0.0228  0.0228  0.0228  0.0228  0.0228  0.0151  0.0190  0.0190  0.0190  0.0267  0.0228  0.0075  0.0075  0.0075  0.0113  0.0189  0.0113  0.0189  0.0189  0.0000  0.0075  0.0151  0.0113  0.0151  0.0113  0.0113  0.0075  0.0075  0.0075  0.0075  0.0079  0.0189  0.0189  0.0113  0.0075  0.0113  0.0113  0.0075  0.0151  0.0040  0.0038  0.0038  0.0075  0.0075  0.0075  0.0151  0.0151  0.0151  0.0079  0.0113  0.0151  0.0113  0.0151  0.0113  0.0079  0.0113  0.0151  0.0151  0.0075  0.0113  0.0075  0.0075  0.0038  0.0038  0.0038  0.0038  0.0075  0.0113  0.0040  0.0075  0.0113  0.0113  0.0040  0.0075  0.0113  0.0189  0.0113  0.0075  0.0113  0.0000  0.0038  0.0075  0.0075  0.0039  0.0038  0.0113  0.0075  0.0078  0.0000  0.0000  0.0075  0.0038  0.0075  0.0075  0.0075  0.0113  0.0038  0.0075  0.0040  0.0038  0.0038  0.0113  0.0075  0.0075  0.0075  0.0151  0.0151  0.0079  0.0075  0.0075  0.0151  0.0075  0.0113  0.0075  0.0189  0.0113  0.0113  0.0189  0.0113  0.0075  0.0151  0.0075
OMP4__GCA_000774705.1   0.7741  0.6162  0.5485  0.6217  0.8430  0.5516  0.5428  0.6013  0.5435  0.5372  0.5259  0.5333  0.5259  0.5454  0.7129  0.6102  0.7014  0.6353  0.6485  0.6772  0.6088  0.6088  0.6064  0.5781  0.5907  0.5032  0.5139  0.4979  0.6693  0.5940  0.6479  0.6472  0.6354  0.6899  0.7132  0.5355  0.5500  0.5355  0.5917  0.5821  0.5840  0.5753  0.6320  0.6520  0.7228  0.7567  0.6957  0.7255  0.7255  0.7526  0.5037  0.5037  0.4706  0.3724  0.3724  0.3657  0.3657  0.3715  0.3601  0.4017  0.1025  0.1868  0.1868  0.0191  0.0191  0.0191  0.0229  0.0191  0.0191  0.0191  0.0191  0.0229  0.0229  0.0229  0.0190  0.0191  0.0229  0.0191  0.0191  0.0191  0.0229  0.0306  0.0306  0.0306  0.0267  0.0267  0.0267  0.0267  0.0267  0.0267  0.0267  0.0267  0.0267  0.0267  0.0267  0.0267  0.0306  0.0306  0.0306  0.0306  0.0306  0.0306  0.0228  0.0267  0.0267  0.0267  0.0344  0.0306  0.0075  0.0151  0.0152  0.0038  0.0040  0.0113  0.0038  0.0040  0.0151  0.0075  0.0000  0.0113  0.0151  0.0190  0.0190  0.0152  0.0152  0.0075  0.0075  0.0075  0.0040  0.0038  0.0113  0.0075  0.0038  0.0113  0.0075  0.0000  0.0113  0.0113  0.0113  0.0151  0.0151  0.0075  0.0151  0.0151  0.0151  0.0151  0.0189  0.0151  0.0189  0.0151  0.0040  0.0075  0.0119  0.0151  0.0151  0.0151  0.0113  0.0151  0.0151  0.0113  0.0113  0.0113  0.0113  0.0075  0.0113  0.0113  0.0075  0.0189  0.0189  0.0113  0.0151  0.0189  0.0040  0.0113  0.0075  0.0038  0.0151  0.0113  0.0075  0.0075  0.0113  0.0113  0.0038  0.0151  0.0151  0.0151  0.0151  0.0151  0.0113  0.0075  0.0079  0.0075  0.0040  0.0113  0.0079  0.0113  0.0113  0.0113  0.0113  0.0151  0.0075  0.0075  0.0000  0.0000  0.0151  0.0151  0.0151  0.0000  0.0075  0.0040  0.0079  0.0113  0.0038  0.0113  0.0038  0.0039  0.0075  0.0151  0.0075  0.0151
OMP4__GCA_000774875.1   0.7798  0.6143  0.5395  0.6275  0.8193  0.5500  0.5412  0.5915  0.5344  0.5282  0.5170  0.5242  0.5170  0.5510  0.7017  0.6003  0.6903  0.6252  0.6382  0.6666  0.5990  0.5990  0.5968  0.5689  0.5813  0.4949  0.5055  0.4897  0.6591  0.5692  0.6377  0.6371  0.6253  0.6890  0.7121  0.5265  0.5409  0.5265  0.5822  0.5727  0.5746  0.5660  0.6220  0.6578  0.6940  0.7267  0.6849  0.7144  0.7144  0.7411  0.4963  0.4963  0.4628  0.3656  0.3656  0.3589  0.3589  0.3646  0.3534  0.3946  0.0982  0.1817  0.1817  0.0152  0.0152  0.0152  0.0190  0.0152  0.0152  0.0152  0.0152  0.0190  0.0190  0.0190  0.0152  0.0152  0.0190  0.0152  0.0152  0.0152  0.0190  0.0190  0.0190  0.0190  0.0151  0.0151  0.0151  0.0151  0.0151  0.0151  0.0151  0.0151  0.0151  0.0151  0.0151  0.0151  0.0190  0.0190  0.0190  0.0190  0.0190  0.0190  0.0113  0.0151  0.0151  0.0151  0.0228  0.0190  0.0037  0.0113  0.0038  0.0075  0.0151  0.0075  0.0151  0.0151  0.0038  0.0040  0.0113  0.0075  0.0113  0.0075  0.0075  0.0038  0.0038  0.0037  0.0037  0.0037  0.0151  0.0151  0.0075  0.0037  0.0075  0.0079  0.0037  0.0113  0.0000  0.0000  0.0000  0.0037  0.0040  0.0039  0.0113  0.0113  0.0113  0.0037  0.0075  0.0113  0.0075  0.0113  0.0075  0.0113  0.0075  0.0113  0.0113  0.0038  0.0075  0.0113  0.0038  0.0000  0.0000  0.0000  0.0000  0.0037  0.0075  0.0000  0.0039  0.0075  0.0075  0.0000  0.0039  0.0075  0.0151  0.0075  0.0037  0.0075  0.0038  0.0000  0.0037  0.0037  0.0000  0.0000  0.0075  0.0039  0.0040  0.0038  0.0038  0.0037  0.0000  0.0037  0.0037  0.0039  0.0075  0.0000  0.0038  0.0000  0.0000  0.0000  0.0079  0.0038  0.0038  0.0037  0.0113  0.0113  0.0038  0.0040  0.0039  0.0113  0.0037  0.0075  0.0040  0.0151  0.0075  0.0075  0.0151  0.0075  0.0038  0.0113  0.0039  0.0038  0.0113
OMP4__GCA_000774945.1   0.7913  0.6239  0.5395  0.6275  0.8314  0.5500  0.5412  0.6006  0.5430  0.5367  0.5255  0.5328  0.5255  0.5423  0.7120  0.6094  0.6802  0.6345  0.6477  0.6764  0.6081  0.6081  0.6057  0.5606  0.5727  0.4872  0.4978  0.4821  0.6684  0.5606  0.6285  0.6278  0.6162  0.6990  0.7224  0.5348  0.5493  0.5348  0.5909  0.5814  0.5833  0.5745  0.6311  0.6675  0.7040  0.7371  0.6948  0.7246  0.7246  0.7516  0.5037  0.5037  0.4699  0.3656  0.3656  0.3589  0.3589  0.3646  0.3534  0.4012  0.1024  0.1865  0.1865  0.0190  0.0190  0.0190  0.0229  0.0190  0.0190  0.0190  0.0190  0.0229  0.0229  0.0229  0.0190  0.0190  0.0229  0.0190  0.0190  0.0190  0.0229  0.0228  0.0229  0.0228  0.0190  0.0190  0.0190  0.0190  0.0190  0.0190  0.0190  0.0190  0.0190  0.0190  0.0190  0.0190  0.0228  0.0228  0.0228  0.0228  0.0228  0.0228  0.0151  0.0190  0.0190  0.0190  0.0267  0.0228  0.0075  0.0151  0.0075  0.0113  0.0189  0.0113  0.0189  0.0189  0.0075  0.0075  0.0151  0.0113  0.0151  0.0113  0.0113  0.0075  0.0075  0.0075  0.0075  0.0075  0.0189  0.0189  0.0113  0.0075  0.0113  0.0113  0.0075  0.0151  0.0040  0.0038  0.0040  0.0075  0.0080  0.0075  0.0151  0.0151  0.0151  0.0075  0.0113  0.0151  0.0113  0.0151  0.0113  0.0151  0.0113  0.0151  0.0151  0.0075  0.0113  0.0151  0.0075  0.0039  0.0038  0.0038  0.0038  0.0075  0.0113  0.0038  0.0075  0.0113  0.0113  0.0038  0.0075  0.0113  0.0189  0.0113  0.0075  0.0113  0.0075  0.0038  0.0075  0.0075  0.0038  0.0040  0.0113  0.0075  0.0075  0.0075  0.0075  0.0075  0.0040  0.0075  0.0075  0.0075  0.0113  0.0040  0.0075  0.0038  0.0038  0.0040  0.0113  0.0075  0.0075  0.0075  0.0151  0.0151  0.0075  0.0075  0.0075  0.0151  0.0075  0.0113  0.0075  0.0189  0.0113  0.0113  0.0189  0.0113  0.0075  0.0151  0.0080  0.0075  0.0151  0.0040
OMP4__GCA_000774955.1   0.7913  0.6239  0.5395  0.6275  0.8314  0.5500  0.5412  0.6006  0.5430  0.5367  0.5255  0.5328  0.5255  0.5423  0.7120  0.6094  0.6802  0.6345  0.6477  0.6764  0.6081  0.6081  0.6057  0.5606  0.5727  0.4872  0.4978  0.4821  0.6684  0.5606  0.6285  0.6278  0.6162  0.6990  0.7224  0.5348  0.5493  0.5348  0.5909  0.5814  0.5833  0.5745  0.6311  0.6675  0.7040  0.7371  0.6948  0.7246  0.7246  0.7516  0.5037  0.5037  0.4699  0.3656  0.3656  0.3589  0.3589  0.3646  0.3534  0.4012  0.1024  0.1865  0.1865  0.0190  0.0190  0.0190  0.0229  0.0190  0.0190  0.0190  0.0190  0.0229  0.0229  0.0229  0.0190  0.0190  0.0229  0.0190  0.0190  0.0190  0.0229  0.0228  0.0229  0.0228  0.0190  0.0190  0.0190  0.0190  0.0190  0.0190  0.0190  0.0190  0.0190  0.0190  0.0190  0.0190  0.0228  0.0228  0.0228  0.0228  0.0228  0.0228  0.0151  0.0190  0.0190  0.0190  0.0267  0.0228  0.0079  0.0151  0.0075  0.0113  0.0189  0.0113  0.0189  0.0189  0.0075  0.0075  0.0151  0.0113  0.0151  0.0113  0.0113  0.0075  0.0075  0.0075  0.0075  0.0075  0.0189  0.0189  0.0113  0.0075  0.0113  0.0113  0.0075  0.0151  0.0038  0.0038  0.0038  0.0075  0.0080  0.0075  0.0151  0.0151  0.0151  0.0075  0.0113  0.0151  0.0118  0.0151  0.0113  0.0151  0.0113  0.0151  0.0151  0.0075  0.0113  0.0151  0.0075  0.0038  0.0038  0.0038  0.0038  0.0075  0.0113  0.0039  0.0075  0.0113  0.0113  0.0038  0.0075  0.0113  0.0189  0.0113  0.0075  0.0113  0.0079  0.0038  0.0075  0.0079  0.0038  0.0038  0.0119  0.0075  0.0075  0.0075  0.0075  0.0075  0.0038  0.0075  0.0075  0.0075  0.0113  0.0038  0.0075  0.0038  0.0038  0.0038  0.0113  0.0075  0.0075  0.0075  0.0151  0.0151  0.0075  0.0075  0.0075  0.0151  0.0075  0.0113  0.0075  0.0189  0.0113  0.0113  0.0189  0.0113  0.0075  0.0151  0.0075  0.0075  0.0151  0.0038  0.0000
OMP4__GCA_000774965.1   0.8093  0.6048  0.5475  0.6365  0.8504  0.5554  0.5465  0.6001  0.5250  0.5188  0.5073  0.5146  0.5073  0.5565  0.6939  0.5780  0.6821  0.6342  0.6473  0.6592  0.6077  0.6077  0.5902  0.5771  0.5747  0.5023  0.5131  0.4971  0.6520  0.5930  0.6307  0.6300  0.6183  0.6815  0.7044  0.5201  0.5344  0.5201  0.5755  0.5811  0.5830  0.5743  0.6309  0.6506  0.7216  0.7371  0.6610  0.7068  0.7068  0.7331  0.4906  0.4906  0.4573  0.3718  0.3718  0.3651  0.3651  0.3709  0.3595  0.3893  0.0942  0.1865  0.1865  0.0190  0.0190  0.0190  0.0229  0.0190  0.0190  0.0190  0.0190  0.0229  0.0229  0.0229  0.0190  0.0190  0.0229  0.0190  0.0190  0.0190  0.0229  0.0305  0.0306  0.0305  0.0266  0.0266  0.0266  0.0266  0.0266  0.0266  0.0266  0.0266  0.0266  0.0266  0.0266  0.0266  0.0305  0.0305  0.0305  0.0305  0.0305  0.0305  0.0228  0.0266  0.0266  0.0266  0.0344  0.0305  0.0075  0.0075  0.0151  0.0113  0.0189  0.0189  0.0189  0.0189  0.0075  0.0075  0.0151  0.0113  0.0151  0.0190  0.0190  0.0151  0.0151  0.0075  0.0075  0.0075  0.0189  0.0189  0.0189  0.0075  0.0113  0.0189  0.0075  0.0151  0.0113  0.0113  0.0113  0.0151  0.0151  0.0075  0.0151  0.0151  0.0151  0.0151  0.0189  0.0151  0.0189  0.0151  0.0113  0.0075  0.0113  0.0151  0.0151  0.0151  0.0113  0.0079  0.0151  0.0113  0.0113  0.0113  0.0113  0.0075  0.0113  0.0113  0.0075  0.0189  0.0189  0.0113  0.0151  0.0189  0.0189  0.0113  0.0075  0.0113  0.0075  0.0113  0.0075  0.0075  0.0113  0.0113  0.0113  0.0151  0.0151  0.0075  0.0080  0.0151  0.0118  0.0075  0.0079  0.0075  0.0113  0.0113  0.0151  0.0113  0.0113  0.0113  0.0113  0.0151  0.0151  0.0075  0.0151  0.0151  0.0151  0.0151  0.0151  0.0151  0.0075  0.0113  0.0151  0.0189  0.0113  0.0113  0.0189  0.0113  0.0151  0.0079  0.0075  0.0080  0.0151  0.0113  0.0151  0.0151
OMP4__GCA_000774975.1   0.7820  0.6070  0.5403  0.6127  0.8311  0.5432  0.5345  0.5923  0.5351  0.5289  0.5177  0.5249  0.5177  0.5370  0.7027  0.6012  0.6913  0.6262  0.6392  0.6676  0.5999  0.5999  0.5977  0.5698  0.5821  0.4956  0.5063  0.4904  0.6600  0.5854  0.6387  0.6380  0.6263  0.6801  0.7031  0.5272  0.5417  0.5272  0.5831  0.5736  0.5755  0.5668  0.6229  0.6589  0.7127  0.7462  0.6859  0.7155  0.7155  0.7422  0.4970  0.4970  0.4635  0.3661  0.3661  0.3595  0.3595  0.3651  0.3539  0.3952  0.0983  0.1820  0.1820  0.0152  0.0152  0.0152  0.0191  0.0152  0.0152  0.0152  0.0152  0.0190  0.0190  0.0190  0.0152  0.0152  0.0190  0.0152  0.0152  0.0152  0.0190  0.0267  0.0267  0.0267  0.0228  0.0228  0.0228  0.0228  0.0228  0.0228  0.0228  0.0228  0.0228  0.0228  0.0228  0.0228  0.0267  0.0267  0.0267  0.0267  0.0267  0.0267  0.0189  0.0228  0.0228  0.0228  0.0305  0.0267  0.0038  0.0113  0.0113  0.0000  0.0075  0.0075  0.0075  0.0075  0.0113  0.0039  0.0038  0.0075  0.0113  0.0151  0.0151  0.0113  0.0113  0.0038  0.0039  0.0039  0.0075  0.0075  0.0075  0.0038  0.0000  0.0075  0.0038  0.0039  0.0075  0.0075  0.0075  0.0113  0.0113  0.0038  0.0113  0.0113  0.0113  0.0113  0.0151  0.0113  0.0151  0.0113  0.0000  0.0113  0.0075  0.0113  0.0113  0.0113  0.0079  0.0113  0.0113  0.0075  0.0075  0.0075  0.0075  0.0038  0.0075  0.0075  0.0038  0.0151  0.0151  0.0075  0.0113  0.0151  0.0079  0.0075  0.0038  0.0000  0.0113  0.0075  0.0038  0.0038  0.0075  0.0075  0.0000  0.0113  0.0113  0.0113  0.0113  0.0113  0.0075  0.0039  0.0038  0.0038  0.0000  0.0075  0.0038  0.0075  0.0075  0.0075  0.0075  0.0113  0.0039  0.0038  0.0039  0.0038  0.0113  0.0113  0.0113  0.0038  0.0038  0.0000  0.0038  0.0075  0.0000  0.0075  0.0075  0.0000  0.0038  0.0113  0.0038  0.0113  0.0039  0.0075  0.0113  0.0113  0.0113
OMP4__GCA_000775025.1   0.7741  0.6162  0.5485  0.6217  0.8430  0.5516  0.5428  0.6013  0.5435  0.5372  0.5259  0.5333  0.5259  0.5454  0.7129  0.6102  0.7014  0.6353  0.6485  0.6772  0.6088  0.6088  0.6064  0.5781  0.5907  0.5032  0.5139  0.4979  0.6693  0.5940  0.6479  0.6472  0.6354  0.6899  0.7132  0.5355  0.5500  0.5355  0.5917  0.5821  0.5840  0.5753  0.6320  0.6520  0.7228  0.7567  0.6957  0.7255  0.7255  0.7526  0.5037  0.5037  0.4706  0.3724  0.3724  0.3657  0.3657  0.3715  0.3601  0.4017  0.1025  0.1868  0.1868  0.0191  0.0191  0.0191  0.0229  0.0191  0.0191  0.0191  0.0191  0.0229  0.0229  0.0229  0.0190  0.0191  0.0229  0.0191  0.0191  0.0191  0.0229  0.0306  0.0306  0.0306  0.0267  0.0267  0.0267  0.0267  0.0267  0.0267  0.0267  0.0267  0.0267  0.0267  0.0267  0.0267  0.0306  0.0306  0.0306  0.0306  0.0306  0.0306  0.0228  0.0267  0.0267  0.0267  0.0344  0.0306  0.0075  0.0151  0.0152  0.0038  0.0038  0.0113  0.0038  0.0038  0.0151  0.0075  0.0000  0.0113  0.0151  0.0190  0.0190  0.0152  0.0152  0.0075  0.0075  0.0075  0.0038  0.0040  0.0113  0.0075  0.0038  0.0113  0.0079  0.0000  0.0113  0.0113  0.0113  0.0151  0.0151  0.0075  0.0151  0.0151  0.0151  0.0151  0.0189  0.0151  0.0189  0.0151  0.0039  0.0075  0.0113  0.0151  0.0151  0.0151  0.0113  0.0151  0.0151  0.0113  0.0113  0.0113  0.0113  0.0075  0.0113  0.0113  0.0075  0.0189  0.0189  0.0113  0.0151  0.0189  0.0040  0.0113  0.0075  0.0038  0.0151  0.0113  0.0078  0.0075  0.0113  0.0113  0.0038  0.0151  0.0151  0.0151  0.0151  0.0151  0.0113  0.0075  0.0075  0.0075  0.0039  0.0113  0.0075  0.0113  0.0113  0.0113  0.0113  0.0151  0.0075  0.0079  0.0000  0.0000  0.0151  0.0151  0.0151  0.0000  0.0075  0.0040  0.0075  0.0113  0.0040  0.0113  0.0038  0.0038  0.0079  0.0151  0.0075  0.0151  0.0000  0.0113  0.0151  0.0151  0.0151  0.0040
OMP4__GCA_000775035.1   0.7798  0.6143  0.5248  0.6111  0.8193  0.5346  0.5260  0.5755  0.5193  0.5133  0.5020  0.5091  0.5020  0.5355  0.6838  0.5842  0.6726  0.6090  0.6218  0.6495  0.5831  0.5831  0.5968  0.5689  0.5813  0.4949  0.4918  0.4762  0.6591  0.5845  0.6377  0.6371  0.6253  0.6890  0.7121  0.5265  0.5409  0.5265  0.5822  0.5727  0.5746  0.5660  0.6220  0.6578  0.7117  0.7451  0.6849  0.7144  0.7144  0.7411  0.4963  0.4963  0.4628  0.3656  0.3656  0.3589  0.3589  0.3646  0.3534  0.3828  0.0982  0.1817  0.1817  0.0152  0.0152  0.0152  0.0190  0.0152  0.0152  0.0152  0.0152  0.0190  0.0190  0.0190  0.0152  0.0152  0.0190  0.0152  0.0152  0.0152  0.0190  0.0266  0.0267  0.0266  0.0228  0.0228  0.0228  0.0228  0.0228  0.0228  0.0228  0.0228  0.0228  0.0228  0.0228  0.0228  0.0266  0.0266  0.0266  0.0266  0.0266  0.0266  0.0189  0.0228  0.0228  0.0228  0.0305  0.0266  0.0037  0.0113  0.0113  0.0075  0.0151  0.0151  0.0151  0.0151  0.0113  0.0037  0.0113  0.0075  0.0113  0.0151  0.0151  0.0113  0.0113  0.0037  0.0040  0.0037  0.0151  0.0151  0.0151  0.0037  0.0075  0.0151  0.0037  0.0113  0.0075  0.0075  0.0075  0.0113  0.0113  0.0039  0.0113  0.0113  0.0113  0.0113  0.0151  0.0113  0.0151  0.0113  0.0079  0.0113  0.0075  0.0113  0.0113  0.0113  0.0075  0.0113  0.0113  0.0075  0.0075  0.0075  0.0075  0.0037  0.0075  0.0075  0.0037  0.0151  0.0151  0.0075  0.0113  0.0151  0.0151  0.0075  0.0037  0.0075  0.0113  0.0075  0.0040  0.0039  0.0075  0.0075  0.0075  0.0113  0.0113  0.0113  0.0113  0.0113  0.0075  0.0037  0.0037  0.0037  0.0080  0.0075  0.0113  0.0075  0.0075  0.0075  0.0075  0.0113  0.0113  0.0040  0.0113  0.0113  0.0113  0.0113  0.0113  0.0113  0.0039  0.0075  0.0113  0.0151  0.0075  0.0075  0.0151  0.0075  0.0113  0.0113  0.0037  0.0113  0.0113  0.0075  0.0113  0.0113  0.0113  0.0075  0.0113
OMP4__GCA_000775655.1   0.7896  0.6225  0.5467  0.6355  0.8091  0.5574  0.5486  0.5993  0.5417  0.5354  0.5242  0.5316  0.5242  0.5585  0.6929  0.6082  0.6816  0.6173  0.6463  0.6582  0.5912  0.5912  0.6045  0.5762  0.5738  0.5016  0.5123  0.4831  0.6671  0.5766  0.6458  0.6451  0.6333  0.6804  0.7033  0.5337  0.5482  0.5337  0.5746  0.5802  0.5821  0.5734  0.6299  0.6496  0.6854  0.7178  0.6934  0.7232  0.7232  0.7502  0.4897  0.4897  0.4565  0.3712  0.3712  0.3645  0.3645  0.3589  0.3478  0.3888  0.1023  0.1773  0.1773  0.0190  0.0190  0.0190  0.0229  0.0190  0.0190  0.0190  0.0190  0.0152  0.0152  0.0152  0.0114  0.0190  0.0152  0.0190  0.0190  0.0190  0.0152  0.0152  0.0152  0.0152  0.0113  0.0113  0.0113  0.0113  0.0113  0.0113  0.0113  0.0113  0.0113  0.0113  0.0113  0.0113  0.0152  0.0152  0.0152  0.0152  0.0152  0.0152  0.0075  0.0113  0.0113  0.0113  0.0190  0.0152  0.0075  0.0151  0.0075  0.0113  0.0189  0.0113  0.0189  0.0189  0.0075  0.0075  0.0151  0.0113  0.0075  0.0113  0.0113  0.0075  0.0075  0.0075  0.0075  0.0079  0.0189  0.0189  0.0113  0.0075  0.0113  0.0113  0.0075  0.0151  0.0040  0.0037  0.0037  0.0000  0.0075  0.0075  0.0075  0.0075  0.0075  0.0075  0.0037  0.0075  0.0037  0.0075  0.0113  0.0151  0.0113  0.0075  0.0075  0.0075  0.0113  0.0151  0.0075  0.0037  0.0037  0.0037  0.0040  0.0075  0.0113  0.0037  0.0075  0.0037  0.0037  0.0040  0.0000  0.0039  0.0189  0.0113  0.0075  0.0113  0.0075  0.0039  0.0075  0.0079  0.0039  0.0037  0.0113  0.0000  0.0075  0.0079  0.0075  0.0000  0.0037  0.0075  0.0075  0.0075  0.0113  0.0040  0.0075  0.0037  0.0037  0.0037  0.0037  0.0075  0.0075  0.0075  0.0151  0.0151  0.0080  0.0079  0.0075  0.0151  0.0075  0.0113  0.0075  0.0113  0.0113  0.0113  0.0189  0.0113  0.0075  0.0075  0.0075  0.0075  0.0151  0.0039  0.0075  0.0075  0.0151  0.0113  0.0151  0.0113
OMP4__GCA_000932095.1   0.7820  0.6070  0.5403  0.6127  0.8311  0.5432  0.5345  0.5923  0.5351  0.5289  0.5177  0.5249  0.5177  0.5370  0.7027  0.6012  0.6913  0.6262  0.6392  0.6676  0.5999  0.5999  0.5977  0.5698  0.5821  0.4956  0.5063  0.4904  0.6600  0.5854  0.6387  0.6380  0.6263  0.6801  0.7031  0.5272  0.5417  0.5272  0.5831  0.5736  0.5755  0.5668  0.6229  0.6589  0.7127  0.7462  0.6859  0.7155  0.7155  0.7422  0.4970  0.4970  0.4635  0.3661  0.3661  0.3595  0.3595  0.3651  0.3539  0.3952  0.0983  0.1820  0.1820  0.0152  0.0152  0.0152  0.0191  0.0152  0.0152  0.0152  0.0152  0.0190  0.0190  0.0190  0.0152  0.0152  0.0190  0.0152  0.0152  0.0152  0.0190  0.0267  0.0267  0.0267  0.0228  0.0228  0.0228  0.0228  0.0228  0.0228  0.0228  0.0228  0.0228  0.0228  0.0228  0.0228  0.0267  0.0267  0.0267  0.0267  0.0267  0.0267  0.0189  0.0228  0.0228  0.0228  0.0305  0.0267  0.0038  0.0113  0.0113  0.0000  0.0075  0.0079  0.0075  0.0075  0.0113  0.0038  0.0040  0.0075  0.0113  0.0151  0.0151  0.0113  0.0113  0.0038  0.0038  0.0038  0.0075  0.0079  0.0075  0.0038  0.0000  0.0075  0.0038  0.0038  0.0075  0.0075  0.0075  0.0113  0.0113  0.0040  0.0113  0.0113  0.0113  0.0113  0.0151  0.0113  0.0151  0.0113  0.0000  0.0113  0.0075  0.0113  0.0113  0.0113  0.0075  0.0113  0.0113  0.0075  0.0075  0.0075  0.0075  0.0038  0.0079  0.0075  0.0038  0.0151  0.0151  0.0075  0.0113  0.0151  0.0075  0.0075  0.0038  0.0000  0.0113  0.0075  0.0039  0.0040  0.0075  0.0075  0.0000  0.0113  0.0113  0.0113  0.0113  0.0113  0.0075  0.0040  0.0038  0.0038  0.0000  0.0080  0.0040  0.0075  0.0075  0.0075  0.0075  0.0113  0.0040  0.0038  0.0038  0.0038  0.0113  0.0113  0.0113  0.0038  0.0038  0.0000  0.0038  0.0075  0.0000  0.0075  0.0075  0.0000  0.0038  0.0113  0.0038  0.0113  0.0038  0.0075  0.0113  0.0113  0.0113  0.0000  0.0038  0.0075  0.0113
OMP4__GCA_000953095.1   0.7798  0.6143  0.5395  0.6275  0.8193  0.5500  0.5412  0.5915  0.5344  0.5282  0.5170  0.5242  0.5170  0.5510  0.7017  0.6003  0.6903  0.6252  0.6382  0.6666  0.5990  0.5990  0.5968  0.5689  0.5813  0.4949  0.5055  0.4897  0.6591  0.5692  0.6377  0.6371  0.6253  0.6890  0.7121  0.5265  0.5409  0.5265  0.5822  0.5727  0.5746  0.5660  0.6220  0.6578  0.6940  0.7267  0.6849  0.7144  0.7144  0.7411  0.4963  0.4963  0.4628  0.3656  0.3656  0.3589  0.3589  0.3646  0.3534  0.3946  0.0982  0.1817  0.1817  0.0152  0.0152  0.0152  0.0190  0.0152  0.0152  0.0152  0.0152  0.0190  0.0190  0.0190  0.0152  0.0152  0.0190  0.0152  0.0152  0.0152  0.0190  0.0190  0.0190  0.0190  0.0151  0.0151  0.0151  0.0151  0.0151  0.0151  0.0151  0.0151  0.0151  0.0151  0.0151  0.0151  0.0190  0.0190  0.0190  0.0190  0.0190  0.0190  0.0113  0.0151  0.0151  0.0151  0.0228  0.0190  0.0039  0.0113  0.0038  0.0075  0.0151  0.0079  0.0151  0.0151  0.0038  0.0037  0.0113  0.0075  0.0113  0.0075  0.0075  0.0038  0.0038  0.0037  0.0037  0.0040  0.0151  0.0151  0.0075  0.0037  0.0075  0.0075  0.0037  0.0113  0.0000  0.0000  0.0000  0.0037  0.0037  0.0037  0.0113  0.0113  0.0113  0.0037  0.0075  0.0113  0.0075  0.0113  0.0075  0.0113  0.0075  0.0113  0.0113  0.0040  0.0075  0.0113  0.0038  0.0000  0.0000  0.0000  0.0000  0.0037  0.0075  0.0000  0.0037  0.0079  0.0075  0.0000  0.0037  0.0075  0.0151  0.0075  0.0040  0.0075  0.0039  0.0000  0.0040  0.0039  0.0000  0.0000  0.0075  0.0037  0.0038  0.0038  0.0040  0.0037  0.0000  0.0037  0.0037  0.0037  0.0075  0.0000  0.0038  0.0000  0.0000  0.0000  0.0075  0.0038  0.0038  0.0037  0.0113  0.0113  0.0038  0.0037  0.0040  0.0113  0.0037  0.0075  0.0039  0.0151  0.0075  0.0075  0.0151  0.0075  0.0038  0.0113  0.0037  0.0038  0.0113  0.0000  0.0038  0.0038  0.0113  0.0075  0.0113  0.0075  0.0040  0.0075
OMP4__GCA_000959125.1   0.7798  0.6143  0.5395  0.6275  0.8193  0.5500  0.5412  0.5915  0.5344  0.5282  0.5170  0.5242  0.5170  0.5510  0.7017  0.6003  0.6903  0.6252  0.6382  0.6666  0.5990  0.5990  0.5968  0.5689  0.5813  0.4949  0.5055  0.4897  0.6591  0.5692  0.6377  0.6371  0.6253  0.6890  0.7121  0.5265  0.5409  0.5265  0.5822  0.5727  0.5746  0.5660  0.6220  0.6578  0.6940  0.7267  0.6849  0.7144  0.7144  0.7411  0.4963  0.4963  0.4628  0.3656  0.3656  0.3589  0.3589  0.3646  0.3534  0.3946  0.0982  0.1817  0.1817  0.0152  0.0152  0.0152  0.0190  0.0152  0.0152  0.0152  0.0152  0.0190  0.0190  0.0190  0.0152  0.0152  0.0190  0.0152  0.0152  0.0152  0.0190  0.0190  0.0190  0.0190  0.0151  0.0151  0.0151  0.0151  0.0151  0.0151  0.0151  0.0151  0.0151  0.0151  0.0151  0.0151  0.0190  0.0190  0.0190  0.0190  0.0190  0.0190  0.0113  0.0151  0.0151  0.0151  0.0228  0.0190  0.0037  0.0113  0.0038  0.0075  0.0151  0.0075  0.0151  0.0151  0.0038  0.0037  0.0113  0.0075  0.0113  0.0075  0.0075  0.0038  0.0038  0.0037  0.0037  0.0040  0.0151  0.0151  0.0075  0.0040  0.0075  0.0075  0.0037  0.0113  0.0000  0.0000  0.0000  0.0040  0.0037  0.0037  0.0113  0.0113  0.0113  0.0037  0.0075  0.0113  0.0079  0.0113  0.0075  0.0113  0.0075  0.0113  0.0113  0.0038  0.0075  0.0113  0.0039  0.0000  0.0000  0.0000  0.0000  0.0037  0.0075  0.0000  0.0037  0.0075  0.0075  0.0000  0.0039  0.0075  0.0151  0.0075  0.0037  0.0075  0.0038  0.0000  0.0037  0.0039  0.0000  0.0000  0.0075  0.0037  0.0038  0.0038  0.0038  0.0037  0.0000  0.0039  0.0037  0.0037  0.0075  0.0000  0.0038  0.0000  0.0000  0.0000  0.0075  0.0038  0.0038  0.0037  0.0113  0.0113  0.0039  0.0037  0.0038  0.0113  0.0037  0.0075  0.0038  0.0151  0.0075  0.0075  0.0151  0.0075  0.0038  0.0113  0.0037  0.0038  0.0113  0.0000  0.0038  0.0038  0.0113  0.0075  0.0113  0.0075  0.0037  0.0075  0.0000
OMP4__GCA_000959145.1   0.7896  0.6225  0.5467  0.6355  0.8091  0.5574  0.5486  0.5993  0.5417  0.5354  0.5242  0.5316  0.5242  0.5585  0.6929  0.6082  0.6816  0.6173  0.6463  0.6582  0.5912  0.5912  0.6045  0.5762  0.5738  0.5016  0.5123  0.4831  0.6671  0.5766  0.6458  0.6451  0.6333  0.6804  0.7033  0.5337  0.5482  0.5337  0.5746  0.5802  0.5821  0.5734  0.6299  0.6496  0.6854  0.7178  0.6934  0.7232  0.7232  0.7502  0.4897  0.4897  0.4565  0.3712  0.3712  0.3645  0.3645  0.3589  0.3478  0.3888  0.1023  0.1773  0.1773  0.0190  0.0190  0.0190  0.0229  0.0190  0.0190  0.0190  0.0190  0.0152  0.0152  0.0152  0.0114  0.0190  0.0152  0.0190  0.0190  0.0190  0.0152  0.0152  0.0152  0.0152  0.0113  0.0113  0.0113  0.0113  0.0113  0.0113  0.0113  0.0113  0.0113  0.0113  0.0113  0.0113  0.0152  0.0152  0.0152  0.0152  0.0152  0.0152  0.0075  0.0113  0.0113  0.0113  0.0190  0.0152  0.0075  0.0151  0.0075  0.0113  0.0189  0.0113  0.0189  0.0189  0.0075  0.0075  0.0151  0.0113  0.0075  0.0113  0.0113  0.0075  0.0075  0.0075  0.0075  0.0080  0.0189  0.0189  0.0113  0.0075  0.0113  0.0113  0.0075  0.0151  0.0037  0.0037  0.0037  0.0000  0.0075  0.0075  0.0075  0.0075  0.0075  0.0075  0.0037  0.0075  0.0039  0.0075  0.0113  0.0151  0.0113  0.0075  0.0075  0.0075  0.0113  0.0151  0.0079  0.0037  0.0037  0.0037  0.0040  0.0075  0.0113  0.0037  0.0075  0.0037  0.0040  0.0037  0.0000  0.0037  0.0189  0.0113  0.0075  0.0113  0.0075  0.0037  0.0075  0.0075  0.0037  0.0037  0.0113  0.0000  0.0075  0.0075  0.0080  0.0000  0.0037  0.0075  0.0075  0.0075  0.0113  0.0037  0.0075  0.0039  0.0039  0.0037  0.0037  0.0075  0.0075  0.0075  0.0151  0.0151  0.0075  0.0075  0.0075  0.0151  0.0075  0.0113  0.0075  0.0113  0.0113  0.0113  0.0189  0.0113  0.0075  0.0075  0.0079  0.0075  0.0151  0.0037  0.0075  0.0075  0.0151  0.0113  0.0151  0.0113  0.0000  0.0113  0.0037  0.0040
OMP4__GCA_000959185.1   0.7900  0.6060  0.5321  0.6193  0.8299  0.5423  0.5336  0.5835  0.5268  0.5207  0.5094  0.5167  0.5094  0.5432  0.6927  0.5922  0.6814  0.6171  0.6300  0.6580  0.5910  0.5910  0.5891  0.5615  0.5737  0.4880  0.4987  0.4829  0.6509  0.5768  0.6296  0.6289  0.6172  0.6803  0.7031  0.5191  0.5334  0.5191  0.5745  0.5652  0.5670  0.5584  0.6140  0.6494  0.7028  0.7358  0.6762  0.7056  0.7056  0.7319  0.4897  0.4897  0.4565  0.3599  0.3599  0.3533  0.3533  0.3589  0.3477  0.3887  0.0941  0.1772  0.1773  0.0114  0.0114  0.0114  0.0152  0.0114  0.0114  0.0114  0.0114  0.0152  0.0152  0.0152  0.0114  0.0114  0.0152  0.0114  0.0114  0.0114  0.0152  0.0228  0.0228  0.0228  0.0189  0.0189  0.0189  0.0189  0.0189  0.0189  0.0189  0.0189  0.0189  0.0189  0.0189  0.0189  0.0228  0.0228  0.0228  0.0228  0.0228  0.0228  0.0151  0.0189  0.0189  0.0189  0.0266  0.0228  0.0000  0.0075  0.0075  0.0038  0.0113  0.0113  0.0113  0.0113  0.0075  0.0000  0.0075  0.0038  0.0075  0.0113  0.0113  0.0075  0.0075  0.0000  0.0000  0.0000  0.0113  0.0113  0.0113  0.0000  0.0038  0.0113  0.0000  0.0075  0.0037  0.0039  0.0040  0.0075  0.0075  0.0000  0.0075  0.0075  0.0075  0.0075  0.0113  0.0075  0.0113  0.0075  0.0040  0.0075  0.0038  0.0075  0.0075  0.0075  0.0037  0.0075  0.0075  0.0037  0.0037  0.0037  0.0037  0.0000  0.0038  0.0037  0.0000  0.0113  0.0113  0.0039  0.0075  0.0113  0.0113  0.0038  0.0000  0.0038  0.0075  0.0037  0.0000  0.0000  0.0039  0.0037  0.0039  0.0080  0.0075  0.0075  0.0075  0.0075  0.0037  0.0000  0.0000  0.0000  0.0040  0.0037  0.0075  0.0037  0.0040  0.0037  0.0037  0.0075  0.0075  0.0000  0.0075  0.0075  0.0075  0.0075  0.0075  0.0075  0.0000  0.0040  0.0075  0.0113  0.0040  0.0037  0.0113  0.0038  0.0075  0.0075  0.0000  0.0079  0.0075  0.0037  0.0075  0.0075  0.0075  0.0038  0.0075  0.0037  0.0075  0.0038  0.0037  0.0037  0.0075
OMP4__GCA_000959225.1   0.7820  0.6070  0.5403  0.6127  0.8311  0.5432  0.5345  0.5923  0.5351  0.5289  0.5177  0.5249  0.5177  0.5370  0.7027  0.6012  0.6913  0.6262  0.6392  0.6676  0.5999  0.5999  0.5977  0.5698  0.5821  0.4956  0.5063  0.4904  0.6600  0.5854  0.6387  0.6380  0.6263  0.6801  0.7031  0.5272  0.5417  0.5272  0.5831  0.5736  0.5755  0.5668  0.6229  0.6589  0.7127  0.7462  0.6859  0.7155  0.7155  0.7422  0.4970  0.4970  0.4635  0.3661  0.3661  0.3595  0.3595  0.3651  0.3539  0.3952  0.0983  0.1820  0.1820  0.0152  0.0152  0.0152  0.0191  0.0152  0.0152  0.0152  0.0152  0.0190  0.0190  0.0190  0.0152  0.0152  0.0190  0.0152  0.0152  0.0152  0.0190  0.0267  0.0267  0.0267  0.0228  0.0228  0.0228  0.0228  0.0228  0.0228  0.0228  0.0228  0.0228  0.0228  0.0228  0.0228  0.0267  0.0267  0.0267  0.0267  0.0267  0.0267  0.0189  0.0228  0.0228  0.0228  0.0305  0.0267  0.0040  0.0113  0.0113  0.0000  0.0075  0.0075  0.0075  0.0075  0.0113  0.0038  0.0038  0.0075  0.0113  0.0151  0.0151  0.0113  0.0113  0.0038  0.0040  0.0040  0.0075  0.0075  0.0075  0.0038  0.0000  0.0075  0.0038  0.0038  0.0075  0.0075  0.0075  0.0113  0.0113  0.0038  0.0113  0.0113  0.0113  0.0113  0.0151  0.0113  0.0151  0.0113  0.0000  0.0113  0.0075  0.0113  0.0113  0.0113  0.0075  0.0118  0.0113  0.0075  0.0075  0.0079  0.0075  0.0038  0.0080  0.0075  0.0038  0.0151  0.0151  0.0075  0.0113  0.0151  0.0075  0.0075  0.0038  0.0000  0.0113  0.0075  0.0038  0.0038  0.0075  0.0075  0.0000  0.0113  0.0113  0.0113  0.0113  0.0113  0.0075  0.0038  0.0039  0.0038  0.0000  0.0075  0.0040  0.0075  0.0075  0.0075  0.0075  0.0113  0.0038  0.0038  0.0038  0.0038  0.0113  0.0113  0.0113  0.0038  0.0039  0.0000  0.0038  0.0075  0.0000  0.0075  0.0075  0.0000  0.0038  0.0113  0.0038  0.0113  0.0038  0.0075  0.0113  0.0113  0.0113  0.0000  0.0038  0.0078  0.0113  0.0000  0.0075  0.0075  0.0113  0.0039
OMP4__GCA_000959305.1   0.7993  0.5966  0.5405  0.6099  0.8424  0.5510  0.5423  0.5926  0.5354  0.5207  0.5180  0.5253  0.5180  0.5521  0.6927  0.5922  0.6916  0.6171  0.6300  0.6580  0.5819  0.5819  0.5980  0.5700  0.5824  0.4958  0.5065  0.4906  0.6603  0.5768  0.6296  0.6289  0.6172  0.6903  0.7135  0.5275  0.5419  0.5275  0.5658  0.5738  0.5757  0.5670  0.6232  0.6591  0.7130  0.7465  0.6862  0.7056  0.7056  0.7319  0.4971  0.4971  0.4636  0.3662  0.3662  0.3595  0.3595  0.3652  0.3540  0.3822  0.0983  0.1820  0.1820  0.0152  0.0152  0.0152  0.0191  0.0152  0.0152  0.0152  0.0152  0.0190  0.0190  0.0190  0.0152  0.0152  0.0190  0.0152  0.0152  0.0152  0.0190  0.0267  0.0267  0.0267  0.0228  0.0228  0.0228  0.0228  0.0228  0.0228  0.0228  0.0228  0.0228  0.0228  0.0228  0.0228  0.0267  0.0267  0.0267  0.0267  0.0267  0.0267  0.0189  0.0228  0.0228  0.0228  0.0305  0.0267  0.0039  0.0113  0.0113  0.0075  0.0075  0.0151  0.0075  0.0075  0.0113  0.0038  0.0113  0.0075  0.0113  0.0151  0.0151  0.0113  0.0113  0.0039  0.0040  0.0040  0.0151  0.0151  0.0151  0.0039  0.0075  0.0075  0.0038  0.0113  0.0075  0.0075  0.0075  0.0113  0.0113  0.0038  0.0113  0.0113  0.0113  0.0113  0.0151  0.0113  0.0151  0.0113  0.0075  0.0113  0.0000  0.0113  0.0113  0.0113  0.0075  0.0113  0.0113  0.0075  0.0075  0.0075  0.0075  0.0040  0.0075  0.0075  0.0038  0.0151  0.0151  0.0079  0.0118  0.0151  0.0151  0.0000  0.0038  0.0075  0.0113  0.0075  0.0039  0.0040  0.0075  0.0075  0.0075  0.0113  0.0037  0.0113  0.0113  0.0113  0.0075  0.0039  0.0038  0.0040  0.0075  0.0075  0.0113  0.0075  0.0075  0.0075  0.0079  0.0037  0.0113  0.0038  0.0113  0.0113  0.0113  0.0113  0.0113  0.0113  0.0038  0.0075  0.0113  0.0151  0.0075  0.0075  0.0075  0.0075  0.0113  0.0113  0.0038  0.0113  0.0113  0.0075  0.0113  0.0113  0.0113  0.0075  0.0113  0.0075  0.0113  0.0075  0.0075  0.0075  0.0113  0.0038  0.0075
OMP4__GCA_000959345.1   0.7892  0.5960  0.5399  0.6187  0.8291  0.5418  0.5331  0.5829  0.5263  0.5202  0.5089  0.5162  0.5089  0.5427  0.6920  0.5917  0.6807  0.6165  0.6294  0.6574  0.5904  0.5904  0.5886  0.5610  0.5732  0.4876  0.4982  0.4825  0.6503  0.5763  0.6290  0.6284  0.6167  0.6796  0.7025  0.5186  0.5329  0.5186  0.5740  0.5647  0.5665  0.5579  0.6134  0.6488  0.7021  0.7352  0.6756  0.6949  0.6949  0.7312  0.4893  0.4893  0.4561  0.3534  0.3534  0.3469  0.3469  0.3522  0.3412  0.3884  0.0982  0.1724  0.1724  0.0152  0.0152  0.0152  0.0114  0.0152  0.0152  0.0152  0.0152  0.0190  0.0190  0.0190  0.0152  0.0152  0.0190  0.0152  0.0152  0.0152  0.0190  0.0189  0.0190  0.0189  0.0151  0.0151  0.0151  0.0151  0.0151  0.0151  0.0151  0.0151  0.0151  0.0151  0.0151  0.0151  0.0189  0.0189  0.0189  0.0189  0.0189  0.0189  0.0113  0.0151  0.0151  0.0151  0.0228  0.0189  0.0040  0.0113  0.0038  0.0075  0.0151  0.0151  0.0151  0.0151  0.0113  0.0037  0.0113  0.0075  0.0113  0.0075  0.0075  0.0038  0.0038  0.0037  0.0037  0.0037  0.0151  0.0151  0.0151  0.0039  0.0075  0.0151  0.0037  0.0113  0.0075  0.0075  0.0075  0.0113  0.0037  0.0037  0.0037  0.0037  0.0037  0.0037  0.0075  0.0037  0.0075  0.0037  0.0075  0.0113  0.0075  0.0037  0.0037  0.0113  0.0075  0.0113  0.0113  0.0075  0.0075  0.0080  0.0075  0.0037  0.0075  0.0075  0.0037  0.0075  0.0075  0.0075  0.0113  0.0075  0.0151  0.0075  0.0040  0.0075  0.0113  0.0075  0.0037  0.0037  0.0075  0.0075  0.0075  0.0113  0.0113  0.0113  0.0113  0.0113  0.0075  0.0037  0.0037  0.0037  0.0079  0.0075  0.0113  0.0075  0.0075  0.0075  0.0075  0.0113  0.0113  0.0037  0.0113  0.0113  0.0113  0.0037  0.0113  0.0113  0.0040  0.0075  0.0113  0.0151  0.0075  0.0000  0.0151  0.0075  0.0113  0.0113  0.0037  0.0113  0.0113  0.0075  0.0113  0.0113  0.0113  0.0075  0.0113  0.0075  0.0113  0.0075  0.0075  0.0075  0.0113  0.0037  0.0075  0.0075
OMP4__GCA_001204515.1   0.7896  0.6225  0.5467  0.6355  0.8091  0.5574  0.5486  0.5993  0.5417  0.5354  0.5242  0.5316  0.5242  0.5585  0.6929  0.6082  0.6816  0.6173  0.6463  0.6582  0.5912  0.5912  0.6045  0.5762  0.5738  0.5016  0.5123  0.4831  0.6671  0.5766  0.6458  0.6451  0.6333  0.6804  0.7033  0.5337  0.5482  0.5337  0.5746  0.5802  0.5821  0.5734  0.6299  0.6496  0.6854  0.7178  0.6934  0.7232  0.7232  0.7502  0.4897  0.4897  0.4565  0.3712  0.3712  0.3645  0.3645  0.3589  0.3478  0.3888  0.1023  0.1773  0.1773  0.0190  0.0190  0.0190  0.0229  0.0190  0.0190  0.0190  0.0190  0.0152  0.0152  0.0152  0.0114  0.0190  0.0152  0.0190  0.0190  0.0190  0.0152  0.0152  0.0152  0.0152  0.0113  0.0113  0.0113  0.0113  0.0113  0.0113  0.0113  0.0113  0.0113  0.0113  0.0113  0.0113  0.0152  0.0152  0.0152  0.0152  0.0152  0.0152  0.0075  0.0113  0.0113  0.0113  0.0190  0.0152  0.0078  0.0151  0.0075  0.0113  0.0189  0.0113  0.0189  0.0189  0.0075  0.0079  0.0151  0.0113  0.0075  0.0113  0.0113  0.0075  0.0075  0.0075  0.0075  0.0075  0.0189  0.0189  0.0113  0.0075  0.0113  0.0113  0.0075  0.0151  0.0040  0.0037  0.0040  0.0000  0.0075  0.0075  0.0075  0.0075  0.0075  0.0075  0.0037  0.0075  0.0039  0.0079  0.0113  0.0151  0.0113  0.0075  0.0075  0.0075  0.0113  0.0151  0.0075  0.0037  0.0037  0.0037  0.0037  0.0075  0.0113  0.0037  0.0079  0.0037  0.0037  0.0037  0.0000  0.0037  0.0189  0.0113  0.0075  0.0113  0.0075  0.0037  0.0075  0.0075  0.0040  0.0039  0.0113  0.0000  0.0075  0.0079  0.0079  0.0000  0.0037  0.0075  0.0080  0.0079  0.0113  0.0037  0.0075  0.0037  0.0037  0.0037  0.0037  0.0075  0.0075  0.0075  0.0151  0.0151  0.0079  0.0075  0.0075  0.0151  0.0079  0.0113  0.0079  0.0113  0.0113  0.0113  0.0189  0.0113  0.0079  0.0075  0.0075  0.0075  0.0151  0.0037  0.0075  0.0075  0.0151  0.0113  0.0151  0.0113  0.0000  0.0113  0.0037  0.0037  0.0000  0.0080  0.0113  0.0113  0.0113
OMP4__GCA_001277875.1   0.7999  0.6141  0.5393  0.6272  0.8196  0.5497  0.5409  0.5912  0.5341  0.5279  0.5167  0.5239  0.5167  0.5507  0.6840  0.6001  0.6728  0.6092  0.6380  0.6497  0.5833  0.5833  0.5967  0.5688  0.5663  0.4947  0.5054  0.4764  0.6589  0.5843  0.6376  0.6369  0.6252  0.6718  0.6944  0.5263  0.5407  0.5263  0.5670  0.5726  0.5745  0.5658  0.6218  0.6412  0.6941  0.7269  0.6847  0.7143  0.7143  0.7409  0.4832  0.4832  0.4503  0.3655  0.3655  0.3589  0.3589  0.3532  0.3421  0.3829  0.0982  0.1728  0.1728  0.0152  0.0152  0.0152  0.0190  0.0152  0.0152  0.0152  0.0152  0.0114  0.0114  0.0114  0.0076  0.0152  0.0114  0.0152  0.0152  0.0152  0.0114  0.0190  0.0190  0.0190  0.0151  0.0151  0.0151  0.0151  0.0151  0.0151  0.0151  0.0151  0.0151  0.0151  0.0151  0.0151  0.0190  0.0190  0.0190  0.0190  0.0190  0.0190  0.0113  0.0151  0.0151  0.0151  0.0228  0.0190  0.0037  0.0113  0.0113  0.0075  0.0151  0.0151  0.0151  0.0151  0.0113  0.0037  0.0113  0.0075  0.0038  0.0151  0.0151  0.0113  0.0113  0.0039  0.0037  0.0037  0.0151  0.0151  0.0151  0.0037  0.0075  0.0151  0.0039  0.0113  0.0075  0.0075  0.0075  0.0037  0.0113  0.0037  0.0037  0.0037  0.0037  0.0113  0.0075  0.0040  0.0075  0.0039  0.0075  0.0113  0.0075  0.0040  0.0040  0.0113  0.0075  0.0113  0.0113  0.0075  0.0079  0.0075  0.0075  0.0040  0.0075  0.0075  0.0039  0.0075  0.0075  0.0075  0.0037  0.0075  0.0151  0.0075  0.0037  0.0075  0.0113  0.0075  0.0039  0.0037  0.0075  0.0075  0.0075  0.0037  0.0113  0.0113  0.0113  0.0037  0.0075  0.0037  0.0037  0.0037  0.0075  0.0075  0.0113  0.0075  0.0075  0.0075  0.0000  0.0113  0.0113  0.0037  0.0113  0.0113  0.0113  0.0113  0.0113  0.0113  0.0040  0.0075  0.0113  0.0079  0.0075  0.0075  0.0151  0.0075  0.0113  0.0037  0.0037  0.0113  0.0113  0.0075  0.0113  0.0113  0.0113  0.0075  0.0113  0.0075  0.0037  0.0079  0.0075  0.0075  0.0037  0.0037  0.0075  0.0075  0.0075  0.0040
OMP4__GCA_001277895.1   0.7999  0.6141  0.5393  0.6272  0.8196  0.5497  0.5409  0.5912  0.5341  0.5279  0.5167  0.5239  0.5167  0.5507  0.6840  0.6001  0.6728  0.6092  0.6380  0.6497  0.5833  0.5833  0.5967  0.5688  0.5663  0.4947  0.5054  0.4764  0.6589  0.5843  0.6376  0.6369  0.6252  0.6718  0.6944  0.5263  0.5407  0.5263  0.5670  0.5726  0.5745  0.5658  0.6218  0.6412  0.6941  0.7269  0.6847  0.7143  0.7143  0.7409  0.4832  0.4832  0.4503  0.3655  0.3655  0.3589  0.3589  0.3532  0.3421  0.3829  0.0982  0.1728  0.1728  0.0152  0.0152  0.0152  0.0190  0.0152  0.0152  0.0152  0.0152  0.0114  0.0114  0.0114  0.0076  0.0152  0.0114  0.0152  0.0152  0.0152  0.0114  0.0190  0.0190  0.0190  0.0151  0.0151  0.0151  0.0151  0.0151  0.0151  0.0151  0.0151  0.0151  0.0151  0.0151  0.0151  0.0190  0.0190  0.0190  0.0190  0.0190  0.0190  0.0113  0.0151  0.0151  0.0151  0.0228  0.0190  0.0039  0.0113  0.0113  0.0075  0.0151  0.0151  0.0151  0.0151  0.0113  0.0039  0.0113  0.0075  0.0038  0.0151  0.0151  0.0113  0.0113  0.0039  0.0037  0.0040  0.0151  0.0151  0.0151  0.0037  0.0075  0.0151  0.0037  0.0113  0.0075  0.0075  0.0075  0.0039  0.0113  0.0037  0.0039  0.0039  0.0037  0.0113  0.0079  0.0037  0.0075  0.0037  0.0079  0.0113  0.0075  0.0037  0.0040  0.0113  0.0075  0.0113  0.0113  0.0075  0.0075  0.0075  0.0075  0.0037  0.0075  0.0075  0.0037  0.0075  0.0075  0.0075  0.0037  0.0075  0.0151  0.0075  0.0039  0.0075  0.0113  0.0075  0.0040  0.0037  0.0075  0.0075  0.0075  0.0039  0.0113  0.0113  0.0113  0.0037  0.0075  0.0037  0.0037  0.0037  0.0075  0.0075  0.0113  0.0075  0.0075  0.0075  0.0000  0.0113  0.0113  0.0037  0.0113  0.0113  0.0113  0.0113  0.0113  0.0113  0.0037  0.0079  0.0113  0.0075  0.0075  0.0075  0.0151  0.0075  0.0113  0.0037  0.0037  0.0113  0.0113  0.0075  0.0113  0.0113  0.0113  0.0075  0.0113  0.0075  0.0037  0.0075  0.0075  0.0075  0.0037  0.0037  0.0075  0.0075  0.0075  0.0039  0.0000
OMP4__GCA_001320505.1   0.7798  0.6143  0.5395  0.6275  0.8193  0.5500  0.5412  0.5915  0.5344  0.5282  0.5170  0.5242  0.5170  0.5510  0.7017  0.6003  0.6903  0.6252  0.6382  0.6666  0.5990  0.5990  0.5968  0.5689  0.5813  0.4949  0.5055  0.4897  0.6591  0.5692  0.6377  0.6371  0.6253  0.6890  0.7121  0.5265  0.5409  0.5265  0.5822  0.5727  0.5746  0.5660  0.6220  0.6578  0.6940  0.7267  0.6849  0.7144  0.7144  0.7411  0.4963  0.4963  0.4628  0.3656  0.3656  0.3589  0.3589  0.3646  0.3534  0.3946  0.0982  0.1817  0.1817  0.0152  0.0152  0.0152  0.0190  0.0152  0.0152  0.0152  0.0152  0.0190  0.0190  0.0190  0.0152  0.0152  0.0190  0.0152  0.0152  0.0152  0.0190  0.0190  0.0190  0.0190  0.0151  0.0151  0.0151  0.0151  0.0151  0.0151  0.0151  0.0151  0.0151  0.0151  0.0151  0.0151  0.0190  0.0190  0.0190  0.0190  0.0190  0.0190  0.0113  0.0151  0.0151  0.0151  0.0228  0.0190  0.0037  0.0113  0.0038  0.0075  0.0151  0.0075  0.0151  0.0151  0.0038  0.0037  0.0113  0.0075  0.0113  0.0075  0.0075  0.0038  0.0038  0.0039  0.0037  0.0039  0.0151  0.0151  0.0075  0.0037  0.0075  0.0075  0.0037  0.0113  0.0000  0.0000  0.0000  0.0040  0.0040  0.0037  0.0113  0.0113  0.0113  0.0039  0.0075  0.0113  0.0075  0.0113  0.0075  0.0113  0.0075  0.0113  0.0113  0.0038  0.0075  0.0113  0.0038  0.0000  0.0000  0.0000  0.0000  0.0040  0.0075  0.0000  0.0037  0.0075  0.0075  0.0000  0.0039  0.0075  0.0151  0.0075  0.0037  0.0075  0.0038  0.0000  0.0037  0.0039  0.0000  0.0000  0.0075  0.0037  0.0038  0.0040  0.0038  0.0040  0.0000  0.0039  0.0040  0.0037  0.0075  0.0000  0.0038  0.0000  0.0000  0.0000  0.0075  0.0040  0.0038  0.0037  0.0113  0.0113  0.0040  0.0037  0.0038  0.0113  0.0037  0.0075  0.0039  0.0151  0.0075  0.0075  0.0151  0.0075  0.0039  0.0113  0.0037  0.0039  0.0113  0.0000  0.0038  0.0038  0.0113  0.0075  0.0113  0.0075  0.0037  0.0075  0.0000  0.0000  0.0037  0.0039  0.0075  0.0075  0.0075  0.0037  0.0075  0.0075
OMP4__GCA_001321345.1   0.7888  0.6123  0.5547  0.6349  0.8083  0.5569  0.5481  0.5987  0.5412  0.5349  0.5237  0.5310  0.5237  0.5580  0.6922  0.6076  0.6809  0.6167  0.6458  0.6576  0.5907  0.5907  0.6039  0.5757  0.5733  0.5011  0.5119  0.4827  0.6666  0.5761  0.6452  0.6445  0.6327  0.6798  0.7027  0.5332  0.5477  0.5332  0.5741  0.5797  0.5816  0.5729  0.6294  0.6490  0.6848  0.7172  0.6928  0.7123  0.7123  0.7495  0.4894  0.4894  0.4562  0.3646  0.3646  0.3580  0.3580  0.3523  0.3413  0.3884  0.1064  0.1724  0.1724  0.0229  0.0229  0.0229  0.0190  0.0229  0.0229  0.0229  0.0229  0.0190  0.0190  0.0190  0.0152  0.0229  0.0190  0.0229  0.0229  0.0229  0.0190  0.0113  0.0113  0.0113  0.0075  0.0075  0.0075  0.0075  0.0075  0.0075  0.0075  0.0075  0.0075  0.0075  0.0075  0.0075  0.0113  0.0113  0.0113  0.0113  0.0113  0.0113  0.0038  0.0075  0.0075  0.0075  0.0151  0.0113  0.0113  0.0189  0.0038  0.0151  0.0227  0.0151  0.0227  0.0227  0.0113  0.0113  0.0189  0.0151  0.0113  0.0075  0.0075  0.0038  0.0038  0.0113  0.0113  0.0113  0.0227  0.0227  0.0151  0.0113  0.0151  0.0151  0.0113  0.0189  0.0075  0.0075  0.0075  0.0040  0.0040  0.0113  0.0040  0.0040  0.0037  0.0039  0.0000  0.0040  0.0000  0.0039  0.0151  0.0189  0.0151  0.0037  0.0037  0.0113  0.0151  0.0189  0.0113  0.0075  0.0075  0.0079  0.0075  0.0113  0.0151  0.0075  0.0113  0.0000  0.0000  0.0075  0.0037  0.0000  0.0227  0.0151  0.0113  0.0151  0.0113  0.0075  0.0113  0.0113  0.0075  0.0075  0.0151  0.0040  0.0113  0.0113  0.0113  0.0037  0.0075  0.0113  0.0113  0.0113  0.0151  0.0079  0.0113  0.0075  0.0075  0.0075  0.0075  0.0113  0.0113  0.0113  0.0189  0.0189  0.0113  0.0037  0.0113  0.0189  0.0113  0.0151  0.0113  0.0151  0.0151  0.0075  0.0227  0.0151  0.0113  0.0113  0.0113  0.0113  0.0189  0.0075  0.0113  0.0113  0.0189  0.0151  0.0189  0.0151  0.0037  0.0151  0.0075  0.0079  0.0037  0.0113  0.0151  0.0151  0.0075  0.0037  0.0075  0.0075  0.0075
OMP4__GCA_001321605.1   0.7896  0.6225  0.5467  0.6355  0.8091  0.5574  0.5486  0.5993  0.5417  0.5354  0.5242  0.5316  0.5242  0.5585  0.6929  0.6082  0.6816  0.6173  0.6463  0.6582  0.5912  0.5912  0.6045  0.5762  0.5738  0.5016  0.5123  0.4831  0.6671  0.5766  0.6458  0.6451  0.6333  0.6804  0.7033  0.5337  0.5482  0.5337  0.5746  0.5802  0.5821  0.5734  0.6299  0.6496  0.6854  0.7178  0.6934  0.7232  0.7232  0.7502  0.4897  0.4897  0.4565  0.3712  0.3712  0.3645  0.3645  0.3589  0.3478  0.3888  0.1023  0.1773  0.1773  0.0190  0.0190  0.0190  0.0229  0.0190  0.0190  0.0190  0.0190  0.0152  0.0152  0.0152  0.0114  0.0190  0.0152  0.0190  0.0190  0.0190  0.0152  0.0152  0.0152  0.0152  0.0113  0.0113  0.0113  0.0113  0.0113  0.0113  0.0113  0.0113  0.0113  0.0113  0.0113  0.0113  0.0152  0.0152  0.0152  0.0152  0.0152  0.0152  0.0075  0.0113  0.0113  0.0113  0.0190  0.0152  0.0075  0.0151  0.0075  0.0113  0.0189  0.0113  0.0189  0.0189  0.0075  0.0075  0.0151  0.0113  0.0075  0.0113  0.0113  0.0075  0.0075  0.0075  0.0075  0.0075  0.0189  0.0189  0.0113  0.0075  0.0113  0.0113  0.0075  0.0151  0.0037  0.0037  0.0037  0.0000  0.0079  0.0075  0.0075  0.0075  0.0075  0.0075  0.0040  0.0075  0.0037  0.0075  0.0113  0.0151  0.0113  0.0075  0.0075  0.0075  0.0113  0.0151  0.0075  0.0037  0.0037  0.0037  0.0037  0.0075  0.0113  0.0039  0.0075  0.0039  0.0037  0.0037  0.0000  0.0039  0.0189  0.0113  0.0079  0.0113  0.0075  0.0037  0.0075  0.0075  0.0037  0.0037  0.0113  0.0000  0.0075  0.0075  0.0075  0.0000  0.0040  0.0075  0.0079  0.0075  0.0113  0.0037  0.0075  0.0039  0.0037  0.0037  0.0037  0.0075  0.0075  0.0075  0.0151  0.0151  0.0075  0.0075  0.0075  0.0151  0.0079  0.0113  0.0075  0.0113  0.0113  0.0113  0.0189  0.0113  0.0075  0.0075  0.0075  0.0075  0.0151  0.0037  0.0075  0.0075  0.0151  0.0113  0.0151  0.0113  0.0000  0.0113  0.0037  0.0037  0.0000  0.0075  0.0113  0.0113  0.0113  0.0000  0.0037  0.0037  0.0037  0.0037
OMP4__GCA_000775165.1   0.7900  0.6222  0.5465  0.6353  0.8509  0.5572  0.5483  0.5835  0.5268  0.5207  0.4952  0.5023  0.4952  0.5432  0.7104  0.5922  0.6990  0.6014  0.6299  0.6579  0.5908  0.5908  0.5891  0.5761  0.5886  0.5015  0.5123  0.4963  0.6670  0.5919  0.6457  0.6450  0.6331  0.6974  0.7208  0.5335  0.5480  0.5335  0.5896  0.5652  0.5820  0.5732  0.6298  0.6494  0.7204  0.7541  0.6933  0.7230  0.7230  0.7319  0.5028  0.5028  0.4690  0.3712  0.3712  0.3645  0.3645  0.3703  0.3590  0.4004  0.1023  0.1862  0.1862  0.0190  0.0190  0.0190  0.0229  0.0190  0.0190  0.0190  0.0190  0.0229  0.0229  0.0229  0.0190  0.0190  0.0229  0.0190  0.0190  0.0190  0.0229  0.0305  0.0305  0.0305  0.0266  0.0266  0.0266  0.0266  0.0266  0.0266  0.0266  0.0266  0.0266  0.0266  0.0266  0.0266  0.0305  0.0305  0.0305  0.0305  0.0305  0.0305  0.0227  0.0266  0.0266  0.0266  0.0343  0.0305  0.0075  0.0151  0.0151  0.0113  0.0189  0.0189  0.0189  0.0189  0.0151  0.0075  0.0151  0.0113  0.0151  0.0189  0.0189  0.0151  0.0151  0.0075  0.0075  0.0075  0.0189  0.0189  0.0189  0.0075  0.0113  0.0189  0.0075  0.0151  0.0113  0.0113  0.0113  0.0150  0.0151  0.0075  0.0151  0.0151  0.0151  0.0151  0.0188  0.0151  0.0188  0.0151  0.0113  0.0151  0.0113  0.0151  0.0151  0.0151  0.0113  0.0151  0.0151  0.0113  0.0113  0.0113  0.0113  0.0075  0.0113  0.0113  0.0075  0.0188  0.0188  0.0113  0.0150  0.0188  0.0189  0.0113  0.0075  0.0113  0.0151  0.0113  0.0075  0.0075  0.0113  0.0113  0.0113  0.0150  0.0151  0.0151  0.0151  0.0150  0.0113  0.0075  0.0075  0.0075  0.0113  0.0113  0.0151  0.0113  0.0113  0.0113  0.0113  0.0151  0.0151  0.0075  0.0151  0.0151  0.0151  0.0151  0.0151  0.0151  0.0075  0.0113  0.0151  0.0189  0.0113  0.0113  0.0189  0.0113  0.0151  0.0150  0.0075  0.0151  0.0151  0.0113  0.0151  0.0151  0.0151  0.0113  0.0151  0.0113  0.0150  0.0113  0.0113  0.0113  0.0150  0.0075  0.0113  0.0113  0.0113  0.0150  0.0113  0.0113  0.0113  0.0188  0.0150
OMP4__GCA_000959205.1   0.7742  0.6162  0.5485  0.6217  0.8430  0.5516  0.5428  0.6013  0.5435  0.5372  0.5259  0.5333  0.5259  0.5454  0.7129  0.6102  0.7014  0.6353  0.6485  0.6772  0.6088  0.6088  0.6064  0.5781  0.5907  0.5032  0.5139  0.4979  0.6693  0.5940  0.6479  0.6472  0.6354  0.6899  0.7132  0.5355  0.5500  0.5355  0.5917  0.5821  0.5840  0.5753  0.6320  0.6520  0.7228  0.7567  0.6957  0.7255  0.7255  0.7526  0.5037  0.5037  0.4706  0.3724  0.3724  0.3657  0.3657  0.3715  0.3601  0.4017  0.1025  0.1868  0.1868  0.0191  0.0191  0.0191  0.0229  0.0191  0.0191  0.0191  0.0191  0.0229  0.0229  0.0229  0.0190  0.0191  0.0229  0.0191  0.0191  0.0191  0.0229  0.0306  0.0306  0.0306  0.0267  0.0267  0.0267  0.0267  0.0267  0.0267  0.0267  0.0267  0.0267  0.0267  0.0267  0.0267  0.0306  0.0306  0.0306  0.0306  0.0306  0.0306  0.0228  0.0267  0.0267  0.0267  0.0344  0.0306  0.0075  0.0151  0.0152  0.0038  0.0040  0.0113  0.0038  0.0038  0.0151  0.0075  0.0000  0.0113  0.0151  0.0190  0.0190  0.0152  0.0152  0.0075  0.0075  0.0075  0.0038  0.0038  0.0113  0.0075  0.0039  0.0113  0.0075  0.0000  0.0113  0.0117  0.0113  0.0151  0.0151  0.0075  0.0151  0.0151  0.0151  0.0151  0.0189  0.0151  0.0189  0.0151  0.0040  0.0075  0.0113  0.0151  0.0151  0.0151  0.0113  0.0151  0.0151  0.0113  0.0113  0.0113  0.0113  0.0075  0.0113  0.0113  0.0075  0.0189  0.0189  0.0113  0.0151  0.0189  0.0038  0.0113  0.0075  0.0038  0.0151  0.0113  0.0075  0.0075  0.0113  0.0113  0.0040  0.0151  0.0151  0.0151  0.0151  0.0151  0.0113  0.0075  0.0075  0.0075  0.0038  0.0113  0.0075  0.0113  0.0113  0.0113  0.0113  0.0151  0.0075  0.0075  0.0000  0.0000  0.0151  0.0151  0.0151  0.0000  0.0075  0.0038  0.0075  0.0113  0.0038  0.0113  0.0038  0.0040  0.0075  0.0151  0.0075  0.0151  0.0000  0.0113  0.0151  0.0151  0.0151  0.0038  0.0000  0.0113  0.0151  0.0039  0.0113  0.0113  0.0151  0.0075  0.0039  0.0113  0.0113  0.0151  0.0113  0.0113  0.0113  0.0189  0.0151  0.0151
OMP4__GCA_000932085.1   0.7798  0.6143  0.5395  0.6275  0.8193  0.5500  0.5412  0.5915  0.5344  0.5282  0.5170  0.5242  0.5170  0.5510  0.7017  0.6003  0.6903  0.6252  0.6382  0.6666  0.5990  0.5990  0.5968  0.5689  0.5813  0.4949  0.5055  0.4897  0.6591  0.5692  0.6377  0.6371  0.6253  0.6890  0.7121  0.5265  0.5409  0.5265  0.5822  0.5727  0.5746  0.5660  0.6220  0.6578  0.6940  0.7267  0.6849  0.7144  0.7144  0.7411  0.4963  0.4963  0.4628  0.3656  0.3656  0.3589  0.3589  0.3646  0.3534  0.3946  0.0982  0.1817  0.1817  0.0152  0.0152  0.0152  0.0190  0.0152  0.0152  0.0152  0.0152  0.0190  0.0190  0.0190  0.0152  0.0152  0.0190  0.0152  0.0152  0.0152  0.0190  0.0190  0.0190  0.0190  0.0151  0.0151  0.0151  0.0151  0.0151  0.0151  0.0151  0.0151  0.0151  0.0151  0.0151  0.0151  0.0190  0.0190  0.0190  0.0190  0.0190  0.0190  0.0113  0.0151  0.0151  0.0151  0.0228  0.0190  0.0037  0.0113  0.0038  0.0075  0.0151  0.0075  0.0151  0.0151  0.0039  0.0037  0.0113  0.0075  0.0113  0.0075  0.0075  0.0038  0.0038  0.0037  0.0037  0.0040  0.0151  0.0151  0.0075  0.0039  0.0075  0.0075  0.0040  0.0113  0.0000  0.0000  0.0000  0.0037  0.0037  0.0037  0.0113  0.0113  0.0113  0.0037  0.0075  0.0113  0.0075  0.0113  0.0075  0.0113  0.0075  0.0113  0.0113  0.0038  0.0075  0.0113  0.0038  0.0000  0.0000  0.0000  0.0000  0.0037  0.0075  0.0000  0.0037  0.0075  0.0075  0.0000  0.0037  0.0075  0.0151  0.0078  0.0037  0.0075  0.0038  0.0000  0.0037  0.0040  0.0000  0.0000  0.0075  0.0037  0.0038  0.0040  0.0040  0.0037  0.0000  0.0040  0.0037  0.0037  0.0075  0.0000  0.0038  0.0000  0.0000  0.0000  0.0075  0.0038  0.0038  0.0037  0.0113  0.0113  0.0040  0.0037  0.0039  0.0113  0.0037  0.0075  0.0038  0.0151  0.0075  0.0080  0.0151  0.0075  0.0040  0.0113  0.0037  0.0038  0.0113  0.0000  0.0038  0.0038  0.0113  0.0075  0.0113  0.0079  0.0037  0.0075  0.0000  0.0000  0.0039  0.0037  0.0075  0.0075  0.0075  0.0040  0.0075  0.0075  0.0000  0.0075  0.0037  0.0113  0.0113
OMP4__GCA_001212405.1   0.7888  0.6123  0.5547  0.6349  0.8083  0.5569  0.5481  0.5987  0.5412  0.5349  0.5237  0.5310  0.5237  0.5580  0.6922  0.6076  0.6809  0.6167  0.6458  0.6576  0.5907  0.5907  0.6039  0.5757  0.5733  0.5011  0.5119  0.4827  0.6666  0.5761  0.6452  0.6445  0.6327  0.6798  0.7027  0.5332  0.5477  0.5332  0.5741  0.5797  0.5816  0.5729  0.6294  0.6490  0.6848  0.7172  0.6928  0.7123  0.7123  0.7495  0.4894  0.4894  0.4562  0.3646  0.3646  0.3580  0.3580  0.3523  0.3413  0.3884  0.1064  0.1724  0.1724  0.0229  0.0229  0.0229  0.0190  0.0229  0.0229  0.0229  0.0229  0.0190  0.0190  0.0190  0.0152  0.0229  0.0190  0.0229  0.0229  0.0229  0.0190  0.0113  0.0113  0.0113  0.0075  0.0075  0.0075  0.0075  0.0075  0.0075  0.0075  0.0075  0.0075  0.0075  0.0075  0.0075  0.0113  0.0113  0.0113  0.0113  0.0113  0.0113  0.0038  0.0075  0.0075  0.0075  0.0151  0.0113  0.0113  0.0189  0.0038  0.0151  0.0227  0.0156  0.0227  0.0227  0.0113  0.0113  0.0189  0.0151  0.0113  0.0075  0.0075  0.0038  0.0038  0.0113  0.0113  0.0113  0.0227  0.0227  0.0151  0.0113  0.0151  0.0151  0.0113  0.0189  0.0075  0.0075  0.0075  0.0037  0.0037  0.0113  0.0037  0.0037  0.0039  0.0037  0.0000  0.0037  0.0000  0.0037  0.0151  0.0189  0.0151  0.0037  0.0037  0.0113  0.0151  0.0189  0.0113  0.0075  0.0079  0.0075  0.0075  0.0113  0.0151  0.0075  0.0113  0.0000  0.0000  0.0075  0.0037  0.0000  0.0227  0.0151  0.0113  0.0151  0.0113  0.0075  0.0113  0.0113  0.0075  0.0079  0.0151  0.0037  0.0113  0.0113  0.0113  0.0037  0.0075  0.0113  0.0113  0.0113  0.0151  0.0075  0.0113  0.0075  0.0075  0.0075  0.0079  0.0113  0.0113  0.0113  0.0189  0.0189  0.0113  0.0039  0.0113  0.0189  0.0113  0.0151  0.0113  0.0151  0.0151  0.0075  0.0227  0.0151  0.0113  0.0113  0.0113  0.0113  0.0189  0.0075  0.0113  0.0113  0.0189  0.0151  0.0189  0.0151  0.0037  0.0151  0.0075  0.0075  0.0040  0.0113  0.0151  0.0151  0.0075  0.0037  0.0075  0.0075  0.0075  0.0000  0.0039  0.0188  0.0189  0.0075
OMP4__GCA_001211705.1   0.7790  0.6043  0.5474  0.6269  0.8185  0.5494  0.5407  0.5909  0.5339  0.5277  0.5165  0.5237  0.5165  0.5504  0.7010  0.5997  0.6896  0.6247  0.6377  0.6660  0.5984  0.5984  0.5963  0.5684  0.5808  0.4944  0.5051  0.4893  0.6585  0.5687  0.6372  0.6365  0.6247  0.6883  0.7115  0.5260  0.5404  0.5260  0.5816  0.5722  0.5741  0.5654  0.6214  0.6572  0.6933  0.7260  0.6842  0.7036  0.7036  0.7404  0.4959  0.4959  0.4624  0.3590  0.3590  0.3525  0.3525  0.3580  0.3468  0.3943  0.1023  0.1769  0.1769  0.0190  0.0190  0.0190  0.0152  0.0190  0.0190  0.0190  0.0190  0.0229  0.0229  0.0229  0.0190  0.0190  0.0229  0.0190  0.0190  0.0190  0.0229  0.0151  0.0151  0.0151  0.0113  0.0113  0.0113  0.0113  0.0113  0.0113  0.0113  0.0113  0.0113  0.0113  0.0113  0.0113  0.0151  0.0151  0.0151  0.0151  0.0151  0.0151  0.0075  0.0113  0.0113  0.0113  0.0189  0.0151  0.0075  0.0151  0.0000  0.0113  0.0189  0.0113  0.0189  0.0189  0.0075  0.0075  0.0151  0.0113  0.0151  0.0038  0.0038  0.0000  0.0000  0.0075  0.0075  0.0075  0.0189  0.0189  0.0113  0.0075  0.0113  0.0113  0.0075  0.0151  0.0040  0.0037  0.0040  0.0075  0.0000  0.0075  0.0075  0.0080  0.0075  0.0000  0.0037  0.0075  0.0037  0.0075  0.0113  0.0151  0.0113  0.0075  0.0079  0.0075  0.0113  0.0151  0.0075  0.0037  0.0037  0.0037  0.0039  0.0075  0.0113  0.0037  0.0075  0.0040  0.0037  0.0037  0.0075  0.0037  0.0189  0.0113  0.0075  0.0113  0.0075  0.0039  0.0075  0.0075  0.0037  0.0037  0.0113  0.0075  0.0075  0.0075  0.0075  0.0075  0.0037  0.0075  0.0075  0.0079  0.0113  0.0037  0.0075  0.0037  0.0037  0.0037  0.0113  0.0075  0.0075  0.0075  0.0151  0.0151  0.0075  0.0000  0.0075  0.0151  0.0075  0.0113  0.0078  0.0189  0.0113  0.0037  0.0189  0.0113  0.0075  0.0151  0.0079  0.0075  0.0151  0.0039  0.0075  0.0075  0.0151  0.0113  0.0151  0.0113  0.0075  0.0113  0.0037  0.0037  0.0075  0.0075  0.0113  0.0113  0.0037  0.0075  0.0113  0.0113  0.0039  0.0037  0.0075  0.0151  0.0151  0.0037  0.0040
OMP4__GCA_001210645.1   0.7790  0.6043  0.5474  0.6269  0.8185  0.5494  0.5407  0.5909  0.5339  0.5277  0.5165  0.5237  0.5165  0.5504  0.7010  0.5997  0.6896  0.6247  0.6377  0.6660  0.5984  0.5984  0.5963  0.5684  0.5808  0.4944  0.5051  0.4893  0.6585  0.5687  0.6372  0.6365  0.6247  0.6883  0.7115  0.5260  0.5404  0.5260  0.5816  0.5722  0.5741  0.5654  0.6214  0.6572  0.6933  0.7260  0.6842  0.7036  0.7036  0.7404  0.4959  0.4959  0.4624  0.3590  0.3590  0.3525  0.3525  0.3580  0.3468  0.3943  0.1023  0.1769  0.1769  0.0190  0.0190  0.0190  0.0152  0.0190  0.0190  0.0190  0.0190  0.0229  0.0229  0.0229  0.0190  0.0190  0.0229  0.0190  0.0190  0.0190  0.0229  0.0151  0.0151  0.0151  0.0113  0.0113  0.0113  0.0113  0.0113  0.0113  0.0113  0.0113  0.0113  0.0113  0.0113  0.0113  0.0151  0.0151  0.0151  0.0151  0.0151  0.0151  0.0075  0.0113  0.0113  0.0113  0.0189  0.0151  0.0075  0.0151  0.0000  0.0113  0.0189  0.0113  0.0189  0.0189  0.0075  0.0075  0.0151  0.0113  0.0151  0.0038  0.0038  0.0000  0.0000  0.0075  0.0075  0.0075  0.0189  0.0189  0.0113  0.0075  0.0113  0.0113  0.0075  0.0151  0.0040  0.0039  0.0037  0.0075  0.0000  0.0075  0.0075  0.0075  0.0075  0.0000  0.0037  0.0075  0.0037  0.0079  0.0113  0.0151  0.0113  0.0075  0.0075  0.0075  0.0113  0.0151  0.0075  0.0039  0.0037  0.0037  0.0037  0.0075  0.0113  0.0037  0.0075  0.0037  0.0037  0.0037  0.0075  0.0037  0.0189  0.0113  0.0079  0.0113  0.0075  0.0037  0.0075  0.0075  0.0037  0.0037  0.0113  0.0079  0.0075  0.0079  0.0075  0.0075  0.0039  0.0075  0.0075  0.0075  0.0113  0.0037  0.0075  0.0037  0.0040  0.0037  0.0113  0.0075  0.0075  0.0075  0.0151  0.0151  0.0075  0.0000  0.0075  0.0151  0.0075  0.0113  0.0075  0.0189  0.0113  0.0037  0.0189  0.0113  0.0075  0.0151  0.0079  0.0075  0.0151  0.0037  0.0075  0.0075  0.0151  0.0113  0.0151  0.0113  0.0075  0.0113  0.0037  0.0037  0.0075  0.0075  0.0113  0.0113  0.0037  0.0075  0.0113  0.0113  0.0037  0.0037  0.0075  0.0151  0.0151  0.0037  0.0037  0.0000
OMP4__GCA_001209045.1   0.7896  0.6225  0.5467  0.6355  0.8091  0.5574  0.5486  0.5993  0.5417  0.5354  0.5242  0.5316  0.5242  0.5585  0.6929  0.6082  0.6816  0.6173  0.6463  0.6582  0.5912  0.5912  0.6045  0.5762  0.5738  0.5016  0.5123  0.4831  0.6671  0.5766  0.6458  0.6451  0.6333  0.6804  0.7033  0.5337  0.5482  0.5337  0.5746  0.5802  0.5821  0.5734  0.6299  0.6496  0.6854  0.7178  0.6934  0.7232  0.7232  0.7502  0.4897  0.4897  0.4565  0.3712  0.3712  0.3645  0.3645  0.3589  0.3478  0.3888  0.1023  0.1773  0.1773  0.0190  0.0190  0.0190  0.0229  0.0190  0.0190  0.0190  0.0190  0.0152  0.0152  0.0152  0.0114  0.0190  0.0152  0.0190  0.0190  0.0190  0.0152  0.0152  0.0152  0.0152  0.0113  0.0113  0.0113  0.0113  0.0113  0.0113  0.0113  0.0113  0.0113  0.0113  0.0113  0.0113  0.0152  0.0152  0.0152  0.0152  0.0152  0.0152  0.0075  0.0113  0.0113  0.0113  0.0190  0.0152  0.0075  0.0151  0.0075  0.0113  0.0189  0.0113  0.0189  0.0189  0.0075  0.0075  0.0151  0.0113  0.0075  0.0113  0.0113  0.0075  0.0075  0.0075  0.0079  0.0075  0.0189  0.0189  0.0113  0.0075  0.0113  0.0113  0.0075  0.0151  0.0037  0.0039  0.0040  0.0000  0.0075  0.0080  0.0075  0.0075  0.0075  0.0075  0.0037  0.0075  0.0040  0.0075  0.0113  0.0151  0.0113  0.0075  0.0075  0.0075  0.0113  0.0151  0.0075  0.0037  0.0037  0.0037  0.0037  0.0075  0.0113  0.0040  0.0075  0.0039  0.0040  0.0037  0.0000  0.0037  0.0189  0.0113  0.0078  0.0113  0.0075  0.0040  0.0075  0.0075  0.0037  0.0037  0.0113  0.0000  0.0075  0.0075  0.0075  0.0000  0.0040  0.0075  0.0075  0.0075  0.0113  0.0037  0.0075  0.0037  0.0040  0.0037  0.0037  0.0079  0.0075  0.0075  0.0151  0.0151  0.0079  0.0075  0.0075  0.0151  0.0075  0.0113  0.0075  0.0113  0.0113  0.0113  0.0189  0.0113  0.0079  0.0075  0.0075  0.0075  0.0151  0.0037  0.0075  0.0075  0.0151  0.0113  0.0151  0.0113  0.0000  0.0113  0.0040  0.0039  0.0000  0.0075  0.0113  0.0113  0.0113  0.0000  0.0039  0.0037  0.0037  0.0037  0.0000  0.0150  0.0151  0.0040  0.0037  0.0075  0.0075
OMP4__GCA_001206455.1   0.7790  0.6043  0.5474  0.6269  0.8185  0.5494  0.5407  0.5909  0.5339  0.5277  0.5165  0.5237  0.5165  0.5504  0.7010  0.5997  0.6896  0.6247  0.6377  0.6660  0.5984  0.5984  0.5963  0.5684  0.5808  0.4944  0.5051  0.4893  0.6585  0.5687  0.6372  0.6365  0.6247  0.6883  0.7115  0.5260  0.5404  0.5260  0.5816  0.5722  0.5741  0.5654  0.6214  0.6572  0.6933  0.7260  0.6842  0.7036  0.7036  0.7404  0.4959  0.4959  0.4624  0.3590  0.3590  0.3525  0.3525  0.3580  0.3468  0.3943  0.1023  0.1769  0.1769  0.0190  0.0190  0.0190  0.0152  0.0190  0.0190  0.0190  0.0190  0.0229  0.0229  0.0229  0.0190  0.0190  0.0229  0.0190  0.0190  0.0190  0.0229  0.0151  0.0151  0.0151  0.0113  0.0113  0.0113  0.0113  0.0113  0.0113  0.0113  0.0113  0.0113  0.0113  0.0113  0.0113  0.0151  0.0151  0.0151  0.0151  0.0151  0.0151  0.0075  0.0113  0.0113  0.0113  0.0189  0.0151  0.0080  0.0151  0.0000  0.0113  0.0189  0.0113  0.0189  0.0189  0.0075  0.0075  0.0151  0.0113  0.0151  0.0038  0.0038  0.0000  0.0000  0.0075  0.0075  0.0075  0.0189  0.0189  0.0113  0.0075  0.0113  0.0113  0.0075  0.0151  0.0037  0.0037  0.0037  0.0075  0.0000  0.0075  0.0075  0.0075  0.0075  0.0000  0.0037  0.0075  0.0040  0.0075  0.0113  0.0151  0.0113  0.0075  0.0075  0.0075  0.0113  0.0151  0.0075  0.0037  0.0037  0.0037  0.0037  0.0075  0.0113  0.0037  0.0075  0.0039  0.0037  0.0037  0.0075  0.0037  0.0189  0.0113  0.0075  0.0113  0.0075  0.0039  0.0075  0.0075  0.0037  0.0037  0.0113  0.0075  0.0075  0.0075  0.0075  0.0075  0.0040  0.0075  0.0075  0.0075  0.0113  0.0039  0.0075  0.0037  0.0037  0.0037  0.0113  0.0075  0.0075  0.0075  0.0151  0.0151  0.0075  0.0000  0.0075  0.0151  0.0075  0.0113  0.0075  0.0189  0.0113  0.0037  0.0189  0.0113  0.0075  0.0151  0.0075  0.0075  0.0151  0.0037  0.0075  0.0075  0.0151  0.0113  0.0151  0.0113  0.0075  0.0113  0.0039  0.0037  0.0075  0.0075  0.0113  0.0113  0.0037  0.0075  0.0113  0.0113  0.0040  0.0040  0.0075  0.0151  0.0151  0.0037  0.0037  0.0000  0.0000  0.0075
OMP4__GCA_001204275.1   0.7900  0.6060  0.5321  0.6193  0.8299  0.5423  0.5336  0.5835  0.5268  0.5207  0.5094  0.5167  0.5094  0.5432  0.6927  0.5922  0.6814  0.6171  0.6300  0.6580  0.5910  0.5910  0.5891  0.5615  0.5737  0.4880  0.4987  0.4829  0.6509  0.5768  0.6296  0.6289  0.6172  0.6803  0.7031  0.5191  0.5334  0.5191  0.5745  0.5652  0.5670  0.5584  0.6140  0.6494  0.7028  0.7358  0.6762  0.7056  0.7056  0.7319  0.4897  0.4897  0.4565  0.3599  0.3599  0.3533  0.3533  0.3589  0.3477  0.3887  0.0941  0.1772  0.1773  0.0114  0.0114  0.0114  0.0152  0.0114  0.0114  0.0114  0.0114  0.0152  0.0152  0.0152  0.0114  0.0114  0.0152  0.0114  0.0114  0.0114  0.0152  0.0228  0.0228  0.0228  0.0189  0.0189  0.0189  0.0189  0.0189  0.0189  0.0189  0.0189  0.0189  0.0189  0.0189  0.0189  0.0228  0.0228  0.0228  0.0228  0.0228  0.0228  0.0151  0.0189  0.0189  0.0189  0.0266  0.0228  0.0000  0.0075  0.0075  0.0038  0.0113  0.0113  0.0113  0.0113  0.0075  0.0000  0.0075  0.0038  0.0075  0.0113  0.0113  0.0075  0.0075  0.0000  0.0000  0.0000  0.0113  0.0113  0.0113  0.0000  0.0039  0.0113  0.0000  0.0075  0.0040  0.0037  0.0037  0.0075  0.0075  0.0000  0.0075  0.0075  0.0075  0.0075  0.0113  0.0075  0.0113  0.0075  0.0038  0.0079  0.0038  0.0075  0.0075  0.0075  0.0037  0.0075  0.0075  0.0039  0.0037  0.0040  0.0039  0.0000  0.0039  0.0037  0.0000  0.0113  0.0113  0.0040  0.0075  0.0113  0.0113  0.0038  0.0000  0.0038  0.0075  0.0037  0.0000  0.0000  0.0037  0.0037  0.0038  0.0075  0.0075  0.0075  0.0075  0.0075  0.0037  0.0000  0.0000  0.0000  0.0038  0.0037  0.0075  0.0037  0.0040  0.0037  0.0037  0.0075  0.0075  0.0000  0.0075  0.0075  0.0075  0.0075  0.0075  0.0075  0.0000  0.0038  0.0075  0.0113  0.0038  0.0037  0.0113  0.0038  0.0075  0.0075  0.0000  0.0075  0.0075  0.0037  0.0075  0.0075  0.0075  0.0038  0.0075  0.0037  0.0075  0.0039  0.0037  0.0040  0.0075  0.0000  0.0038  0.0038  0.0037  0.0075  0.0040  0.0037  0.0037  0.0113  0.0075  0.0075  0.0075  0.0037  0.0113  0.0075  0.0075  0.0075  0.0075
OMP4__GCA_001204155.1   0.7888  0.6123  0.5547  0.6349  0.8083  0.5569  0.5481  0.5987  0.5412  0.5349  0.5237  0.5310  0.5237  0.5580  0.6922  0.6076  0.6809  0.6167  0.6458  0.6576  0.5907  0.5907  0.6039  0.5757  0.5733  0.5011  0.5119  0.4827  0.6666  0.5761  0.6452  0.6445  0.6327  0.6798  0.7027  0.5332  0.5477  0.5332  0.5741  0.5797  0.5816  0.5729  0.6294  0.6490  0.6848  0.7172  0.6928  0.7123  0.7123  0.7495  0.4894  0.4894  0.4562  0.3646  0.3646  0.3580  0.3580  0.3523  0.3413  0.3884  0.1064  0.1724  0.1724  0.0229  0.0229  0.0229  0.0190  0.0229  0.0229  0.0229  0.0229  0.0190  0.0190  0.0190  0.0152  0.0229  0.0190  0.0229  0.0229  0.0229  0.0190  0.0113  0.0113  0.0113  0.0075  0.0075  0.0075  0.0075  0.0075  0.0075  0.0075  0.0075  0.0075  0.0075  0.0075  0.0075  0.0113  0.0113  0.0113  0.0113  0.0113  0.0113  0.0038  0.0075  0.0075  0.0075  0.0151  0.0113  0.0113  0.0189  0.0038  0.0151  0.0227  0.0151  0.0227  0.0227  0.0113  0.0113  0.0189  0.0151  0.0113  0.0075  0.0075  0.0038  0.0038  0.0113  0.0113  0.0113  0.0227  0.0227  0.0151  0.0113  0.0151  0.0151  0.0113  0.0189  0.0075  0.0075  0.0075  0.0037  0.0037  0.0113  0.0040  0.0037  0.0037  0.0037  0.0000  0.0037  0.0000  0.0040  0.0151  0.0189  0.0151  0.0037  0.0037  0.0113  0.0151  0.0189  0.0113  0.0075  0.0075  0.0075  0.0075  0.0113  0.0151  0.0075  0.0113  0.0000  0.0000  0.0075  0.0037  0.0000  0.0227  0.0151  0.0113  0.0151  0.0113  0.0075  0.0113  0.0113  0.0075  0.0075  0.0151  0.0037  0.0113  0.0113  0.0113  0.0037  0.0075  0.0119  0.0113  0.0113  0.0151  0.0075  0.0113  0.0075  0.0075  0.0075  0.0075  0.0113  0.0113  0.0113  0.0189  0.0189  0.0113  0.0037  0.0113  0.0189  0.0113  0.0151  0.0113  0.0151  0.0151  0.0075  0.0227  0.0151  0.0113  0.0113  0.0113  0.0113  0.0189  0.0075  0.0113  0.0113  0.0189  0.0151  0.0189  0.0151  0.0037  0.0151  0.0075  0.0075  0.0037  0.0113  0.0151  0.0151  0.0075  0.0037  0.0075  0.0075  0.0075  0.0000  0.0037  0.0188  0.0189  0.0075  0.0000  0.0037  0.0040  0.0040  0.0037  0.0113
OMP4__GCA_001202135.1   0.7888  0.6123  0.5547  0.6349  0.8083  0.5569  0.5481  0.5987  0.5412  0.5349  0.5237  0.5310  0.5237  0.5580  0.6922  0.6076  0.6809  0.6167  0.6458  0.6576  0.5907  0.5907  0.6039  0.5757  0.5733  0.5011  0.5119  0.4827  0.6666  0.5761  0.6452  0.6445  0.6327  0.6798  0.7027  0.5332  0.5477  0.5332  0.5741  0.5797  0.5816  0.5729  0.6294  0.6490  0.6848  0.7172  0.6928  0.7123  0.7123  0.7495  0.4894  0.4894  0.4562  0.3646  0.3646  0.3580  0.3580  0.3523  0.3413  0.3884  0.1064  0.1724  0.1724  0.0229  0.0229  0.0229  0.0190  0.0229  0.0229  0.0229  0.0229  0.0190  0.0190  0.0190  0.0152  0.0229  0.0190  0.0229  0.0229  0.0229  0.0190  0.0113  0.0113  0.0113  0.0075  0.0075  0.0075  0.0075  0.0075  0.0075  0.0075  0.0075  0.0075  0.0075  0.0075  0.0075  0.0113  0.0113  0.0113  0.0113  0.0113  0.0113  0.0038  0.0075  0.0075  0.0075  0.0151  0.0113  0.0113  0.0189  0.0038  0.0151  0.0227  0.0151  0.0227  0.0227  0.0113  0.0113  0.0189  0.0151  0.0113  0.0075  0.0075  0.0038  0.0038  0.0113  0.0113  0.0113  0.0227  0.0227  0.0151  0.0113  0.0151  0.0151  0.0113  0.0189  0.0075  0.0075  0.0075  0.0040  0.0037  0.0113  0.0037  0.0037  0.0037  0.0037  0.0000  0.0040  0.0000  0.0040  0.0151  0.0189  0.0151  0.0037  0.0040  0.0113  0.0151  0.0189  0.0113  0.0075  0.0075  0.0075  0.0075  0.0113  0.0151  0.0075  0.0113  0.0000  0.0000  0.0075  0.0037  0.0000  0.0227  0.0151  0.0113  0.0151  0.0113  0.0075  0.0113  0.0113  0.0075  0.0075  0.0151  0.0038  0.0113  0.0113  0.0113  0.0037  0.0075  0.0113  0.0113  0.0113  0.0151  0.0075  0.0113  0.0075  0.0075  0.0075  0.0079  0.0113  0.0113  0.0113  0.0189  0.0189  0.0113  0.0039  0.0113  0.0189  0.0113  0.0151  0.0113  0.0151  0.0151  0.0075  0.0227  0.0151  0.0113  0.0113  0.0113  0.0113  0.0189  0.0075  0.0113  0.0113  0.0189  0.0151  0.0189  0.0151  0.0037  0.0151  0.0075  0.0075  0.0037  0.0113  0.0151  0.0151  0.0075  0.0037  0.0075  0.0075  0.0075  0.0000  0.0037  0.0188  0.0189  0.0075  0.0000  0.0037  0.0040  0.0037  0.0037  0.0113  0.0000
OMP4__GCA_001195465.1   0.7896  0.6225  0.5467  0.6355  0.8091  0.5574  0.5486  0.5993  0.5417  0.5354  0.5242  0.5316  0.5242  0.5585  0.6929  0.6082  0.6816  0.6173  0.6463  0.6582  0.5912  0.5912  0.6045  0.5762  0.5738  0.5016  0.5123  0.4831  0.6671  0.5766  0.6458  0.6451  0.6333  0.6804  0.7033  0.5337  0.5482  0.5337  0.5746  0.5802  0.5821  0.5734  0.6299  0.6496  0.6854  0.7178  0.6934  0.7232  0.7232  0.7502  0.4897  0.4897  0.4565  0.3712  0.3712  0.3645  0.3645  0.3589  0.3478  0.3888  0.1023  0.1773  0.1773  0.0190  0.0190  0.0190  0.0229  0.0190  0.0190  0.0190  0.0190  0.0152  0.0152  0.0152  0.0114  0.0190  0.0152  0.0190  0.0190  0.0190  0.0152  0.0152  0.0152  0.0152  0.0113  0.0113  0.0113  0.0113  0.0113  0.0113  0.0113  0.0113  0.0113  0.0113  0.0113  0.0113  0.0152  0.0152  0.0152  0.0152  0.0152  0.0152  0.0075  0.0113  0.0113  0.0113  0.0190  0.0152  0.0075  0.0151  0.0075  0.0113  0.0189  0.0113  0.0189  0.0189  0.0075  0.0075  0.0151  0.0113  0.0075  0.0113  0.0113  0.0075  0.0075  0.0075  0.0075  0.0075  0.0189  0.0189  0.0113  0.0075  0.0113  0.0113  0.0075  0.0151  0.0037  0.0037  0.0039  0.0000  0.0075  0.0075  0.0075  0.0075  0.0075  0.0075  0.0037  0.0075  0.0039  0.0075  0.0113  0.0151  0.0113  0.0075  0.0075  0.0075  0.0113  0.0151  0.0075  0.0039  0.0037  0.0040  0.0040  0.0075  0.0120  0.0037  0.0075  0.0037  0.0037  0.0037  0.0000  0.0040  0.0189  0.0113  0.0075  0.0113  0.0075  0.0039  0.0075  0.0075  0.0037  0.0037  0.0113  0.0000  0.0075  0.0075  0.0075  0.0000  0.0037  0.0079  0.0075  0.0075  0.0113  0.0040  0.0075  0.0037  0.0037  0.0040  0.0040  0.0075  0.0079  0.0075  0.0151  0.0151  0.0075  0.0075  0.0079  0.0151  0.0075  0.0113  0.0075  0.0113  0.0113  0.0113  0.0189  0.0113  0.0075  0.0075  0.0075  0.0075  0.0151  0.0040  0.0075  0.0078  0.0151  0.0113  0.0151  0.0113  0.0000  0.0113  0.0037  0.0039  0.0000  0.0075  0.0113  0.0113  0.0113  0.0000  0.0040  0.0037  0.0037  0.0040  0.0000  0.0150  0.0151  0.0037  0.0037  0.0075  0.0075  0.0000  0.0075  0.0075  0.0037  0.0037
OMP4__GCA_001262355.1   0.7798  0.6143  0.5395  0.6275  0.8193  0.5500  0.5412  0.5915  0.5344  0.5282  0.5170  0.5242  0.5170  0.5510  0.7017  0.6003  0.6903  0.6252  0.6382  0.6666  0.5990  0.5990  0.5968  0.5689  0.5813  0.4949  0.5055  0.4897  0.6591  0.5692  0.6377  0.6371  0.6253  0.6890  0.7121  0.5265  0.5409  0.5265  0.5822  0.5727  0.5746  0.5660  0.6220  0.6578  0.6940  0.7267  0.6849  0.7144  0.7144  0.7411  0.4963  0.4963  0.4628  0.3656  0.3656  0.3589  0.3589  0.3646  0.3534  0.3946  0.0982  0.1817  0.1817  0.0152  0.0152  0.0152  0.0190  0.0152  0.0152  0.0152  0.0152  0.0190  0.0190  0.0190  0.0152  0.0152  0.0190  0.0152  0.0152  0.0152  0.0190  0.0190  0.0190  0.0190  0.0151  0.0151  0.0151  0.0151  0.0151  0.0151  0.0151  0.0151  0.0151  0.0151  0.0151  0.0151  0.0190  0.0190  0.0190  0.0190  0.0190  0.0190  0.0113  0.0151  0.0151  0.0151  0.0228  0.0190  0.0037  0.0113  0.0038  0.0075  0.0151  0.0075  0.0151  0.0151  0.0038  0.0037  0.0113  0.0075  0.0113  0.0075  0.0075  0.0038  0.0038  0.0037  0.0037  0.0039  0.0151  0.0151  0.0075  0.0040  0.0075  0.0075  0.0037  0.0113  0.0000  0.0000  0.0000  0.0037  0.0037  0.0037  0.0113  0.0113  0.0113  0.0037  0.0075  0.0113  0.0075  0.0113  0.0075  0.0113  0.0075  0.0113  0.0113  0.0038  0.0075  0.0113  0.0038  0.0000  0.0000  0.0000  0.0000  0.0039  0.0075  0.0000  0.0037  0.0075  0.0075  0.0000  0.0039  0.0079  0.0151  0.0075  0.0037  0.0079  0.0038  0.0000  0.0037  0.0037  0.0000  0.0000  0.0079  0.0037  0.0038  0.0038  0.0038  0.0039  0.0000  0.0037  0.0037  0.0037  0.0075  0.0000  0.0040  0.0000  0.0000  0.0000  0.0075  0.0039  0.0038  0.0037  0.0113  0.0113  0.0038  0.0037  0.0038  0.0113  0.0037  0.0075  0.0040  0.0151  0.0075  0.0075  0.0151  0.0075  0.0038  0.0118  0.0039  0.0038  0.0113  0.0000  0.0038  0.0038  0.0113  0.0075  0.0113  0.0075  0.0040  0.0075  0.0000  0.0000  0.0037  0.0039  0.0075  0.0075  0.0075  0.0037  0.0075  0.0079  0.0000  0.0075  0.0037  0.0113  0.0113  0.0000  0.0075  0.0037  0.0040  0.0037  0.0037  0.0037  0.0075  0.0075  0.0037
OMP4__GCA_001320255.1   0.7896  0.6225  0.5467  0.6355  0.8091  0.5574  0.5486  0.5993  0.5417  0.5354  0.5242  0.5316  0.5242  0.5585  0.6929  0.6082  0.6816  0.6173  0.6463  0.6582  0.5912  0.5912  0.6045  0.5762  0.5738  0.5016  0.5123  0.4831  0.6671  0.5766  0.6458  0.6451  0.6333  0.6804  0.7033  0.5337  0.5482  0.5337  0.5746  0.5802  0.5821  0.5734  0.6299  0.6496  0.6854  0.7178  0.6934  0.7232  0.7232  0.7502  0.4897  0.4897  0.4565  0.3712  0.3712  0.3645  0.3645  0.3589  0.3478  0.3888  0.1023  0.1773  0.1773  0.0190  0.0190  0.0190  0.0229  0.0190  0.0190  0.0190  0.0190  0.0152  0.0152  0.0152  0.0114  0.0190  0.0152  0.0190  0.0190  0.0190  0.0152  0.0152  0.0152  0.0152  0.0113  0.0113  0.0113  0.0113  0.0113  0.0113  0.0113  0.0113  0.0113  0.0113  0.0113  0.0113  0.0152  0.0152  0.0152  0.0152  0.0152  0.0152  0.0075  0.0113  0.0113  0.0113  0.0190  0.0152  0.0075  0.0151  0.0075  0.0113  0.0189  0.0113  0.0189  0.0189  0.0075  0.0075  0.0151  0.0113  0.0075  0.0113  0.0113  0.0075  0.0075  0.0075  0.0075  0.0075  0.0189  0.0189  0.0113  0.0075  0.0113  0.0113  0.0075  0.0151  0.0037  0.0039  0.0037  0.0000  0.0075  0.0075  0.0075  0.0075  0.0075  0.0075  0.0039  0.0075  0.0037  0.0075  0.0113  0.0151  0.0113  0.0075  0.0075  0.0075  0.0113  0.0151  0.0075  0.0037  0.0040  0.0040  0.0037  0.0075  0.0113  0.0037  0.0079  0.0040  0.0037  0.0037  0.0000  0.0037  0.0189  0.0113  0.0075  0.0113  0.0075  0.0040  0.0075  0.0075  0.0037  0.0037  0.0113  0.0000  0.0075  0.0075  0.0075  0.0000  0.0037  0.0075  0.0075  0.0075  0.0113  0.0037  0.0075  0.0037  0.0037  0.0039  0.0037  0.0079  0.0075  0.0075  0.0151  0.0151  0.0079  0.0075  0.0075  0.0151  0.0075  0.0113  0.0075  0.0113  0.0113  0.0113  0.0189  0.0113  0.0075  0.0075  0.0079  0.0075  0.0151  0.0039  0.0075  0.0075  0.0151  0.0113  0.0151  0.0113  0.0000  0.0113  0.0037  0.0037  0.0000  0.0079  0.0113  0.0113  0.0113  0.0000  0.0037  0.0037  0.0040  0.0037  0.0000  0.0150  0.0151  0.0037  0.0037  0.0075  0.0075  0.0000  0.0075  0.0075  0.0037  0.0037  0.0000  0.0037
OMP4__GCA_001320325.1   0.7798  0.6143  0.5395  0.6275  0.8193  0.5500  0.5412  0.5915  0.5344  0.5282  0.5170  0.5242  0.5170  0.5510  0.7017  0.6003  0.6903  0.6252  0.6382  0.6666  0.5990  0.5990  0.5968  0.5689  0.5813  0.4949  0.5055  0.4897  0.6591  0.5692  0.6377  0.6371  0.6253  0.6890  0.7121  0.5265  0.5409  0.5265  0.5822  0.5727  0.5746  0.5660  0.6220  0.6578  0.6940  0.7267  0.6849  0.7144  0.7144  0.7411  0.4963  0.4963  0.4628  0.3656  0.3656  0.3589  0.3589  0.3646  0.3534  0.3946  0.0982  0.1817  0.1817  0.0152  0.0152  0.0152  0.0190  0.0152  0.0152  0.0152  0.0152  0.0190  0.0190  0.0190  0.0152  0.0152  0.0190  0.0152  0.0152  0.0152  0.0190  0.0190  0.0190  0.0190  0.0151  0.0151  0.0151  0.0151  0.0151  0.0151  0.0151  0.0151  0.0151  0.0151  0.0151  0.0151  0.0190  0.0190  0.0190  0.0190  0.0190  0.0190  0.0113  0.0151  0.0151  0.0151  0.0228  0.0190  0.0037  0.0113  0.0038  0.0075  0.0151  0.0075  0.0151  0.0151  0.0038  0.0039  0.0113  0.0075  0.0113  0.0075  0.0075  0.0038  0.0038  0.0040  0.0037  0.0037  0.0151  0.0151  0.0075  0.0037  0.0075  0.0075  0.0039  0.0113  0.0000  0.0000  0.0000  0.0037  0.0040  0.0037  0.0113  0.0113  0.0113  0.0039  0.0075  0.0113  0.0075  0.0113  0.0075  0.0113  0.0075  0.0113  0.0113  0.0038  0.0075  0.0113  0.0038  0.0000  0.0000  0.0000  0.0000  0.0039  0.0075  0.0000  0.0037  0.0075  0.0075  0.0000  0.0037  0.0079  0.0151  0.0075  0.0037  0.0075  0.0040  0.0000  0.0037  0.0037  0.0000  0.0000  0.0075  0.0039  0.0038  0.0040  0.0038  0.0037  0.0000  0.0039  0.0037  0.0037  0.0075  0.0000  0.0038  0.0000  0.0000  0.0000  0.0075  0.0038  0.0038  0.0040  0.0113  0.0113  0.0038  0.0037  0.0038  0.0113  0.0037  0.0075  0.0038  0.0151  0.0075  0.0075  0.0151  0.0075  0.0038  0.0113  0.0037  0.0038  0.0113  0.0000  0.0038  0.0038  0.0113  0.0075  0.0113  0.0075  0.0037  0.0075  0.0000  0.0000  0.0037  0.0037  0.0075  0.0075  0.0075  0.0037  0.0075  0.0075  0.0000  0.0075  0.0039  0.0113  0.0113  0.0000  0.0075  0.0039  0.0037  0.0040  0.0037  0.0039  0.0079  0.0075  0.0037  0.0000  0.0037
OMP4__GCA_001320365.1   0.7798  0.6143  0.5395  0.6275  0.8193  0.5500  0.5412  0.5915  0.5344  0.5282  0.5170  0.5242  0.5170  0.5510  0.7017  0.6003  0.6903  0.6252  0.6382  0.6666  0.5990  0.5990  0.5968  0.5689  0.5813  0.4949  0.5055  0.4897  0.6591  0.5692  0.6377  0.6371  0.6253  0.6890  0.7121  0.5265  0.5409  0.5265  0.5822  0.5727  0.5746  0.5660  0.6220  0.6578  0.6940  0.7267  0.6849  0.7144  0.7144  0.7411  0.4963  0.4963  0.4628  0.3656  0.3656  0.3589  0.3589  0.3646  0.3534  0.3946  0.0982  0.1817  0.1817  0.0152  0.0152  0.0152  0.0190  0.0152  0.0152  0.0152  0.0152  0.0190  0.0190  0.0190  0.0152  0.0152  0.0190  0.0152  0.0152  0.0152  0.0190  0.0190  0.0190  0.0190  0.0151  0.0151  0.0151  0.0151  0.0151  0.0151  0.0151  0.0151  0.0151  0.0151  0.0151  0.0151  0.0190  0.0190  0.0190  0.0190  0.0190  0.0190  0.0113  0.0151  0.0151  0.0151  0.0228  0.0190  0.0037  0.0113  0.0038  0.0075  0.0151  0.0075  0.0151  0.0151  0.0038  0.0037  0.0113  0.0075  0.0113  0.0075  0.0075  0.0038  0.0038  0.0040  0.0040  0.0039  0.0151  0.0151  0.0075  0.0040  0.0075  0.0075  0.0037  0.0113  0.0000  0.0000  0.0000  0.0037  0.0040  0.0037  0.0113  0.0113  0.0113  0.0037  0.0080  0.0113  0.0075  0.0113  0.0075  0.0113  0.0075  0.0113  0.0113  0.0039  0.0075  0.0113  0.0038  0.0000  0.0000  0.0000  0.0000  0.0037  0.0075  0.0000  0.0037  0.0075  0.0075  0.0000  0.0039  0.0075  0.0151  0.0075  0.0040  0.0075  0.0040  0.0000  0.0037  0.0037  0.0000  0.0000  0.0075  0.0037  0.0038  0.0038  0.0038  0.0037  0.0000  0.0037  0.0037  0.0037  0.0075  0.0000  0.0040  0.0000  0.0000  0.0000  0.0079  0.0038  0.0038  0.0037  0.0113  0.0113  0.0038  0.0037  0.0039  0.0113  0.0037  0.0075  0.0040  0.0151  0.0075  0.0075  0.0151  0.0075  0.0038  0.0113  0.0040  0.0038  0.0113  0.0000  0.0040  0.0038  0.0113  0.0079  0.0113  0.0075  0.0037  0.0075  0.0000  0.0000  0.0040  0.0039  0.0075  0.0075  0.0075  0.0040  0.0075  0.0075  0.0000  0.0075  0.0039  0.0113  0.0113  0.0000  0.0079  0.0037  0.0037  0.0037  0.0037  0.0037  0.0075  0.0075  0.0037  0.0000  0.0037  0.0000
OMP4__GCA_001320425.1   0.7798  0.6143  0.5395  0.6275  0.8193  0.5500  0.5412  0.5915  0.5344  0.5282  0.5170  0.5242  0.5170  0.5510  0.7017  0.6003  0.6903  0.6252  0.6382  0.6666  0.5990  0.5990  0.5968  0.5689  0.5813  0.4949  0.5055  0.4897  0.6591  0.5692  0.6377  0.6371  0.6253  0.6890  0.7121  0.5265  0.5409  0.5265  0.5822  0.5727  0.5746  0.5660  0.6220  0.6578  0.6940  0.7267  0.6849  0.7144  0.7144  0.7411  0.4963  0.4963  0.4628  0.3656  0.3656  0.3589  0.3589  0.3646  0.3534  0.3946  0.0982  0.1817  0.1817  0.0152  0.0152  0.0152  0.0190  0.0152  0.0152  0.0152  0.0152  0.0190  0.0190  0.0190  0.0152  0.0152  0.0190  0.0152  0.0152  0.0152  0.0190  0.0190  0.0190  0.0190  0.0151  0.0151  0.0151  0.0151  0.0151  0.0151  0.0151  0.0151  0.0151  0.0151  0.0151  0.0151  0.0190  0.0190  0.0190  0.0190  0.0190  0.0190  0.0113  0.0151  0.0151  0.0151  0.0228  0.0190  0.0037  0.0113  0.0038  0.0075  0.0151  0.0075  0.0151  0.0151  0.0038  0.0037  0.0113  0.0075  0.0113  0.0075  0.0075  0.0038  0.0038  0.0040  0.0037  0.0040  0.0151  0.0151  0.0075  0.0037  0.0075  0.0075  0.0039  0.0113  0.0000  0.0000  0.0000  0.0037  0.0039  0.0039  0.0113  0.0113  0.0113  0.0039  0.0075  0.0113  0.0075  0.0113  0.0075  0.0113  0.0075  0.0113  0.0113  0.0038  0.0075  0.0113  0.0038  0.0000  0.0000  0.0000  0.0000  0.0037  0.0079  0.0000  0.0037  0.0075  0.0075  0.0000  0.0040  0.0075  0.0151  0.0079  0.0037  0.0075  0.0038  0.0000  0.0037  0.0037  0.0000  0.0000  0.0075  0.0037  0.0038  0.0039  0.0039  0.0037  0.0000  0.0037  0.0040  0.0037  0.0075  0.0000  0.0038  0.0000  0.0000  0.0000  0.0079  0.0040  0.0038  0.0040  0.0113  0.0113  0.0038  0.0037  0.0038  0.0113  0.0037  0.0075  0.0038  0.0151  0.0075  0.0075  0.0151  0.0075  0.0039  0.0113  0.0037  0.0038  0.0113  0.0000  0.0038  0.0038  0.0113  0.0075  0.0113  0.0075  0.0037  0.0075  0.0000  0.0000  0.0040  0.0037  0.0078  0.0075  0.0075  0.0037  0.0075  0.0075  0.0000  0.0075  0.0037  0.0113  0.0113  0.0000  0.0075  0.0037  0.0037  0.0040  0.0037  0.0037  0.0075  0.0075  0.0037  0.0000  0.0037  0.0000  0.0000
OMP4__GCA_001320725.1   0.7798  0.6143  0.5395  0.6275  0.8193  0.5500  0.5412  0.5915  0.5344  0.5282  0.5170  0.5242  0.5170  0.5510  0.7017  0.6003  0.6903  0.6252  0.6382  0.6666  0.5990  0.5990  0.5968  0.5689  0.5813  0.4949  0.5055  0.4897  0.6591  0.5692  0.6377  0.6371  0.6253  0.6890  0.7121  0.5265  0.5409  0.5265  0.5822  0.5727  0.5746  0.5660  0.6220  0.6578  0.6940  0.7267  0.6849  0.7144  0.7144  0.7411  0.4963  0.4963  0.4628  0.3656  0.3656  0.3589  0.3589  0.3646  0.3534  0.3946  0.0982  0.1817  0.1817  0.0152  0.0152  0.0152  0.0190  0.0152  0.0152  0.0152  0.0152  0.0190  0.0190  0.0190  0.0152  0.0152  0.0190  0.0152  0.0152  0.0152  0.0190  0.0190  0.0190  0.0190  0.0151  0.0151  0.0151  0.0151  0.0151  0.0151  0.0151  0.0151  0.0151  0.0151  0.0151  0.0151  0.0190  0.0190  0.0190  0.0190  0.0190  0.0190  0.0113  0.0151  0.0151  0.0151  0.0228  0.0190  0.0037  0.0113  0.0038  0.0075  0.0151  0.0075  0.0151  0.0151  0.0039  0.0037  0.0113  0.0075  0.0113  0.0075  0.0075  0.0038  0.0038  0.0037  0.0037  0.0037  0.0151  0.0151  0.0075  0.0037  0.0075  0.0075  0.0037  0.0113  0.0000  0.0000  0.0000  0.0037  0.0037  0.0037  0.0113  0.0113  0.0113  0.0037  0.0075  0.0113  0.0075  0.0113  0.0075  0.0113  0.0075  0.0113  0.0113  0.0038  0.0075  0.0113  0.0038  0.0000  0.0000  0.0000  0.0000  0.0037  0.0075  0.0000  0.0037  0.0079  0.0075  0.0000  0.0037  0.0075  0.0151  0.0075  0.0037  0.0075  0.0038  0.0000  0.0037  0.0037  0.0000  0.0000  0.0075  0.0037  0.0038  0.0040  0.0038  0.0040  0.0000  0.0040  0.0040  0.0037  0.0075  0.0000  0.0038  0.0000  0.0000  0.0000  0.0075  0.0038  0.0039  0.0037  0.0113  0.0113  0.0038  0.0040  0.0038  0.0117  0.0037  0.0075  0.0039  0.0151  0.0075  0.0075  0.0151  0.0075  0.0038  0.0113  0.0037  0.0038  0.0113  0.0000  0.0038  0.0040  0.0113  0.0075  0.0113  0.0079  0.0037  0.0079  0.0000  0.0000  0.0037  0.0037  0.0075  0.0075  0.0075  0.0039  0.0075  0.0075  0.0000  0.0075  0.0037  0.0113  0.0113  0.0000  0.0075  0.0040  0.0037  0.0039  0.0037  0.0037  0.0075  0.0080  0.0037  0.0000  0.0039  0.0000  0.0000  0.0000
OMP4__GCA_001326915.1   0.7888  0.6123  0.5547  0.6349  0.8083  0.5569  0.5481  0.5987  0.5412  0.5349  0.5237  0.5310  0.5237  0.5580  0.6922  0.6076  0.6809  0.6167  0.6458  0.6576  0.5907  0.5907  0.6039  0.5757  0.5733  0.5011  0.5119  0.4827  0.6666  0.5761  0.6452  0.6445  0.6327  0.6798  0.7027  0.5332  0.5477  0.5332  0.5741  0.5797  0.5816  0.5729  0.6294  0.6490  0.6848  0.7172  0.6928  0.7123  0.7123  0.7495  0.4894  0.4894  0.4562  0.3646  0.3646  0.3580  0.3580  0.3523  0.3413  0.3884  0.1064  0.1724  0.1724  0.0229  0.0229  0.0229  0.0190  0.0229  0.0229  0.0229  0.0229  0.0190  0.0190  0.0190  0.0152  0.0229  0.0190  0.0229  0.0229  0.0229  0.0190  0.0113  0.0113  0.0113  0.0075  0.0075  0.0075  0.0075  0.0075  0.0075  0.0075  0.0075  0.0075  0.0075  0.0075  0.0075  0.0113  0.0113  0.0113  0.0113  0.0113  0.0113  0.0038  0.0075  0.0075  0.0075  0.0151  0.0113  0.0113  0.0189  0.0038  0.0151  0.0227  0.0151  0.0227  0.0227  0.0113  0.0113  0.0189  0.0151  0.0113  0.0075  0.0075  0.0038  0.0038  0.0113  0.0113  0.0113  0.0227  0.0227  0.0151  0.0113  0.0151  0.0151  0.0113  0.0189  0.0075  0.0075  0.0075  0.0037  0.0037  0.0113  0.0037  0.0037  0.0037  0.0037  0.0000  0.0037  0.0000  0.0039  0.0151  0.0189  0.0151  0.0040  0.0037  0.0113  0.0151  0.0189  0.0113  0.0079  0.0075  0.0075  0.0075  0.0113  0.0151  0.0075  0.0113  0.0000  0.0000  0.0075  0.0037  0.0000  0.0227  0.0151  0.0113  0.0151  0.0113  0.0075  0.0113  0.0113  0.0075  0.0075  0.0151  0.0040  0.0113  0.0113  0.0113  0.0037  0.0075  0.0113  0.0113  0.0113  0.0151  0.0075  0.0113  0.0075  0.0075  0.0075  0.0075  0.0113  0.0113  0.0113  0.0189  0.0189  0.0113  0.0037  0.0113  0.0189  0.0113  0.0151  0.0113  0.0151  0.0151  0.0075  0.0227  0.0151  0.0113  0.0113  0.0113  0.0113  0.0189  0.0075  0.0113  0.0113  0.0189  0.0151  0.0189  0.0151  0.0037  0.0151  0.0075  0.0075  0.0037  0.0113  0.0151  0.0151  0.0075  0.0037  0.0075  0.0075  0.0075  0.0000  0.0039  0.0188  0.0189  0.0079  0.0000  0.0040  0.0039  0.0037  0.0037  0.0113  0.0000  0.0000  0.0037  0.0079  0.0037  0.0075  0.0079  0.0075  0.0075
OMP4__GCA_001327035.1   0.7888  0.6123  0.5547  0.6349  0.8083  0.5569  0.5481  0.5987  0.5412  0.5349  0.5237  0.5310  0.5237  0.5580  0.6922  0.6076  0.6809  0.6167  0.6458  0.6576  0.5907  0.5907  0.6039  0.5757  0.5733  0.5011  0.5119  0.4827  0.6666  0.5761  0.6452  0.6445  0.6327  0.6798  0.7027  0.5332  0.5477  0.5332  0.5741  0.5797  0.5816  0.5729  0.6294  0.6490  0.6848  0.7172  0.6928  0.7123  0.7123  0.7495  0.4894  0.4894  0.4562  0.3646  0.3646  0.3580  0.3580  0.3523  0.3413  0.3884  0.1064  0.1724  0.1724  0.0229  0.0229  0.0229  0.0190  0.0229  0.0229  0.0229  0.0229  0.0190  0.0190  0.0190  0.0152  0.0229  0.0190  0.0229  0.0229  0.0229  0.0190  0.0113  0.0113  0.0113  0.0075  0.0075  0.0075  0.0075  0.0075  0.0075  0.0075  0.0075  0.0075  0.0075  0.0075  0.0075  0.0113  0.0113  0.0113  0.0113  0.0113  0.0113  0.0038  0.0075  0.0075  0.0075  0.0151  0.0113  0.0113  0.0189  0.0038  0.0151  0.0227  0.0151  0.0227  0.0227  0.0113  0.0113  0.0189  0.0151  0.0113  0.0075  0.0075  0.0038  0.0038  0.0113  0.0113  0.0113  0.0227  0.0227  0.0151  0.0113  0.0151  0.0151  0.0113  0.0189  0.0075  0.0075  0.0075  0.0037  0.0039  0.0113  0.0040  0.0037  0.0037  0.0037  0.0000  0.0037  0.0000  0.0037  0.0151  0.0189  0.0151  0.0039  0.0040  0.0113  0.0151  0.0189  0.0113  0.0075  0.0075  0.0075  0.0075  0.0113  0.0151  0.0075  0.0113  0.0000  0.0000  0.0075  0.0039  0.0000  0.0227  0.0151  0.0113  0.0151  0.0113  0.0079  0.0113  0.0113  0.0075  0.0075  0.0151  0.0037  0.0113  0.0113  0.0113  0.0037  0.0075  0.0113  0.0113  0.0113  0.0151  0.0075  0.0113  0.0075  0.0075  0.0075  0.0075  0.0113  0.0119  0.0113  0.0189  0.0189  0.0113  0.0037  0.0113  0.0189  0.0113  0.0151  0.0113  0.0151  0.0151  0.0075  0.0227  0.0151  0.0113  0.0113  0.0113  0.0113  0.0189  0.0075  0.0113  0.0113  0.0189  0.0151  0.0189  0.0151  0.0037  0.0151  0.0075  0.0075  0.0037  0.0113  0.0151  0.0151  0.0075  0.0040  0.0079  0.0075  0.0075  0.0000  0.0037  0.0188  0.0189  0.0075  0.0000  0.0037  0.0037  0.0037  0.0040  0.0113  0.0000  0.0000  0.0037  0.0075  0.0037  0.0075  0.0079  0.0075  0.0075  0.0000
OMP4__GCA_001327055.1   0.7790  0.6043  0.5474  0.6269  0.8185  0.5494  0.5407  0.5909  0.5339  0.5277  0.5165  0.5237  0.5165  0.5504  0.7010  0.5997  0.6896  0.6247  0.6377  0.6660  0.5984  0.5984  0.5963  0.5684  0.5808  0.4944  0.5051  0.4893  0.6585  0.5687  0.6372  0.6365  0.6247  0.6883  0.7115  0.5260  0.5404  0.5260  0.5816  0.5722  0.5741  0.5654  0.6214  0.6572  0.6933  0.7260  0.6842  0.7036  0.7036  0.7404  0.4959  0.4959  0.4624  0.3590  0.3590  0.3525  0.3525  0.3580  0.3468  0.3943  0.1023  0.1769  0.1769  0.0190  0.0190  0.0190  0.0152  0.0190  0.0190  0.0190  0.0190  0.0229  0.0229  0.0229  0.0190  0.0190  0.0229  0.0190  0.0190  0.0190  0.0229  0.0151  0.0151  0.0151  0.0113  0.0113  0.0113  0.0113  0.0113  0.0113  0.0113  0.0113  0.0113  0.0113  0.0113  0.0113  0.0151  0.0151  0.0151  0.0151  0.0151  0.0151  0.0075  0.0113  0.0113  0.0113  0.0189  0.0151  0.0075  0.0151  0.0000  0.0113  0.0189  0.0113  0.0189  0.0189  0.0075  0.0075  0.0151  0.0113  0.0151  0.0038  0.0038  0.0000  0.0000  0.0075  0.0075  0.0075  0.0189  0.0189  0.0113  0.0075  0.0113  0.0113  0.0075  0.0151  0.0037  0.0037  0.0037  0.0075  0.0000  0.0075  0.0075  0.0075  0.0075  0.0000  0.0037  0.0075  0.0037  0.0075  0.0113  0.0151  0.0113  0.0075  0.0075  0.0075  0.0113  0.0151  0.0075  0.0037  0.0037  0.0037  0.0037  0.0075  0.0113  0.0037  0.0075  0.0037  0.0037  0.0037  0.0075  0.0037  0.0189  0.0113  0.0075  0.0113  0.0075  0.0040  0.0075  0.0075  0.0040  0.0037  0.0113  0.0075  0.0075  0.0075  0.0075  0.0075  0.0037  0.0075  0.0075  0.0079  0.0113  0.0037  0.0075  0.0037  0.0037  0.0037  0.0113  0.0075  0.0075  0.0075  0.0151  0.0151  0.0075  0.0000  0.0075  0.0151  0.0075  0.0113  0.0075  0.0189  0.0113  0.0037  0.0189  0.0113  0.0075  0.0151  0.0075  0.0075  0.0151  0.0037  0.0075  0.0075  0.0151  0.0113  0.0151  0.0113  0.0075  0.0113  0.0037  0.0037  0.0075  0.0075  0.0113  0.0113  0.0040  0.0075  0.0113  0.0113  0.0037  0.0037  0.0080  0.0151  0.0151  0.0037  0.0037  0.0000  0.0000  0.0075  0.0000  0.0075  0.0040  0.0037  0.0075  0.0040  0.0075  0.0037  0.0037  0.0039  0.0039  0.0039  0.0040
OMP4__GCA_001327115.1   0.7798  0.6143  0.5395  0.6275  0.8193  0.5500  0.5412  0.5915  0.5344  0.5282  0.5170  0.5242  0.5170  0.5510  0.7017  0.6003  0.6903  0.6252  0.6382  0.6666  0.5990  0.5990  0.5968  0.5689  0.5813  0.4949  0.5055  0.4897  0.6591  0.5692  0.6377  0.6371  0.6253  0.6890  0.7121  0.5265  0.5409  0.5265  0.5822  0.5727  0.5746  0.5660  0.6220  0.6578  0.6940  0.7267  0.6849  0.7144  0.7144  0.7411  0.4963  0.4963  0.4628  0.3656  0.3656  0.3589  0.3589  0.3646  0.3534  0.3946  0.0982  0.1817  0.1817  0.0152  0.0152  0.0152  0.0190  0.0152  0.0152  0.0152  0.0152  0.0190  0.0190  0.0190  0.0152  0.0152  0.0190  0.0152  0.0152  0.0152  0.0190  0.0190  0.0190  0.0190  0.0151  0.0151  0.0151  0.0151  0.0151  0.0151  0.0151  0.0151  0.0151  0.0151  0.0151  0.0151  0.0190  0.0190  0.0190  0.0190  0.0190  0.0190  0.0113  0.0151  0.0151  0.0151  0.0228  0.0190  0.0037  0.0113  0.0038  0.0075  0.0151  0.0075  0.0151  0.0151  0.0039  0.0039  0.0113  0.0075  0.0113  0.0075  0.0075  0.0038  0.0038  0.0037  0.0037  0.0037  0.0151  0.0151  0.0075  0.0037  0.0075  0.0075  0.0037  0.0113  0.0000  0.0000  0.0000  0.0039  0.0037  0.0037  0.0113  0.0113  0.0113  0.0037  0.0075  0.0113  0.0075  0.0113  0.0075  0.0113  0.0075  0.0113  0.0113  0.0038  0.0075  0.0113  0.0038  0.0000  0.0000  0.0000  0.0000  0.0040  0.0080  0.0000  0.0037  0.0075  0.0075  0.0000  0.0037  0.0075  0.0151  0.0075  0.0037  0.0075  0.0038  0.0000  0.0037  0.0037  0.0000  0.0000  0.0075  0.0037  0.0038  0.0039  0.0038  0.0037  0.0000  0.0037  0.0037  0.0037  0.0079  0.0000  0.0040  0.0000  0.0000  0.0000  0.0075  0.0038  0.0038  0.0037  0.0113  0.0113  0.0038  0.0037  0.0038  0.0113  0.0037  0.0075  0.0039  0.0151  0.0075  0.0075  0.0151  0.0075  0.0038  0.0113  0.0039  0.0039  0.0113  0.0000  0.0038  0.0040  0.0113  0.0075  0.0113  0.0075  0.0037  0.0075  0.0000  0.0000  0.0037  0.0040  0.0075  0.0075  0.0075  0.0037  0.0075  0.0075  0.0000  0.0075  0.0037  0.0113  0.0113  0.0000  0.0075  0.0040  0.0037  0.0039  0.0037  0.0037  0.0075  0.0075  0.0037  0.0000  0.0037  0.0000  0.0000  0.0000  0.0000  0.0075  0.0075  0.0037
OMP4__GCA_001327355.1   0.7798  0.6143  0.5395  0.6275  0.8193  0.5500  0.5412  0.5915  0.5344  0.5282  0.5170  0.5242  0.5170  0.5510  0.7017  0.6003  0.6903  0.6252  0.6382  0.6666  0.5990  0.5990  0.5968  0.5689  0.5813  0.4949  0.5055  0.4897  0.6591  0.5692  0.6377  0.6371  0.6253  0.6890  0.7121  0.5265  0.5409  0.5265  0.5822  0.5727  0.5746  0.5660  0.6220  0.6578  0.6940  0.7267  0.6849  0.7144  0.7144  0.7411  0.4963  0.4963  0.4628  0.3656  0.3656  0.3589  0.3589  0.3646  0.3534  0.3946  0.0982  0.1817  0.1817  0.0152  0.0152  0.0152  0.0190  0.0152  0.0152  0.0152  0.0152  0.0190  0.0190  0.0190  0.0152  0.0152  0.0190  0.0152  0.0152  0.0152  0.0190  0.0190  0.0190  0.0190  0.0151  0.0151  0.0151  0.0151  0.0151  0.0151  0.0151  0.0151  0.0151  0.0151  0.0151  0.0151  0.0190  0.0190  0.0190  0.0190  0.0190  0.0190  0.0113  0.0151  0.0151  0.0151  0.0228  0.0190  0.0037  0.0113  0.0038  0.0075  0.0151  0.0080  0.0159  0.0151  0.0038  0.0037  0.0113  0.0075  0.0113  0.0075  0.0075  0.0038  0.0038  0.0037  0.0037  0.0039  0.0151  0.0151  0.0075  0.0037  0.0075  0.0075  0.0037  0.0113  0.0000  0.0000  0.0000  0.0039  0.0037  0.0040  0.0113  0.0113  0.0113  0.0037  0.0075  0.0113  0.0075  0.0113  0.0079  0.0113  0.0075  0.0113  0.0113  0.0038  0.0075  0.0113  0.0040  0.0000  0.0000  0.0000  0.0000  0.0037  0.0075  0.0000  0.0037  0.0079  0.0075  0.0000  0.0037  0.0075  0.0151  0.0075  0.0037  0.0075  0.0038  0.0000  0.0037  0.0037  0.0000  0.0000  0.0075  0.0039  0.0038  0.0038  0.0038  0.0037  0.0000  0.0039  0.0039  0.0039  0.0075  0.0000  0.0038  0.0000  0.0000  0.0000  0.0079  0.0039  0.0040  0.0037  0.0113  0.0113  0.0038  0.0037  0.0038  0.0113  0.0037  0.0075  0.0038  0.0151  0.0075  0.0075  0.0151  0.0075  0.0039  0.0113  0.0039  0.0038  0.0113  0.0000  0.0039  0.0038  0.0113  0.0075  0.0113  0.0075  0.0037  0.0075  0.0000  0.0000  0.0040  0.0039  0.0075  0.0075  0.0075  0.0037  0.0075  0.0075  0.0000  0.0075  0.0037  0.0113  0.0113  0.0000  0.0075  0.0037  0.0039  0.0039  0.0037  0.0037  0.0075  0.0075  0.0037  0.0000  0.0037  0.0000  0.0000  0.0000  0.0000  0.0075  0.0075  0.0037  0.0000
OMP4__GCA_001327435.1   0.7790  0.6043  0.5474  0.6269  0.8185  0.5494  0.5407  0.5909  0.5339  0.5277  0.5165  0.5237  0.5165  0.5504  0.7010  0.5997  0.6896  0.6247  0.6377  0.6660  0.5984  0.5984  0.5963  0.5684  0.5808  0.4944  0.5051  0.4893  0.6585  0.5687  0.6372  0.6365  0.6247  0.6883  0.7115  0.5260  0.5404  0.5260  0.5816  0.5722  0.5741  0.5654  0.6214  0.6572  0.6933  0.7260  0.6842  0.7036  0.7036  0.7404  0.4959  0.4959  0.4624  0.3590  0.3590  0.3525  0.3525  0.3580  0.3468  0.3943  0.1023  0.1769  0.1769  0.0190  0.0190  0.0190  0.0152  0.0190  0.0190  0.0190  0.0190  0.0229  0.0229  0.0229  0.0190  0.0190  0.0229  0.0190  0.0190  0.0190  0.0229  0.0151  0.0151  0.0151  0.0113  0.0113  0.0113  0.0113  0.0113  0.0113  0.0113  0.0113  0.0113  0.0113  0.0113  0.0113  0.0151  0.0151  0.0151  0.0151  0.0151  0.0151  0.0075  0.0113  0.0113  0.0113  0.0189  0.0151  0.0075  0.0151  0.0000  0.0113  0.0189  0.0113  0.0189  0.0189  0.0075  0.0075  0.0151  0.0113  0.0151  0.0038  0.0038  0.0000  0.0000  0.0075  0.0075  0.0075  0.0189  0.0189  0.0113  0.0075  0.0113  0.0113  0.0075  0.0151  0.0037  0.0037  0.0037  0.0075  0.0000  0.0075  0.0075  0.0075  0.0079  0.0000  0.0037  0.0075  0.0040  0.0075  0.0113  0.0151  0.0113  0.0075  0.0079  0.0075  0.0113  0.0151  0.0075  0.0037  0.0037  0.0037  0.0040  0.0075  0.0113  0.0037  0.0075  0.0037  0.0039  0.0037  0.0075  0.0039  0.0189  0.0113  0.0075  0.0113  0.0075  0.0040  0.0075  0.0075  0.0037  0.0037  0.0113  0.0075  0.0075  0.0075  0.0075  0.0075  0.0037  0.0075  0.0075  0.0075  0.0113  0.0039  0.0075  0.0040  0.0040  0.0040  0.0113  0.0075  0.0075  0.0080  0.0151  0.0151  0.0075  0.0000  0.0075  0.0151  0.0075  0.0113  0.0075  0.0189  0.0113  0.0040  0.0189  0.0113  0.0075  0.0151  0.0075  0.0075  0.0151  0.0039  0.0075  0.0075  0.0151  0.0113  0.0151  0.0113  0.0075  0.0113  0.0037  0.0037  0.0075  0.0075  0.0113  0.0113  0.0037  0.0079  0.0113  0.0113  0.0037  0.0037  0.0075  0.0151  0.0151  0.0037  0.0037  0.0000  0.0000  0.0075  0.0000  0.0075  0.0040  0.0037  0.0075  0.0037  0.0075  0.0037  0.0037  0.0039  0.0037  0.0040  0.0040  0.0000  0.0037  0.0037
OMP4__GCA_001327455.1   0.7896  0.6225  0.5467  0.6355  0.8091  0.5574  0.5486  0.5993  0.5417  0.5354  0.5242  0.5316  0.5242  0.5585  0.6929  0.6082  0.6816  0.6173  0.6463  0.6582  0.5912  0.5912  0.6045  0.5762  0.5738  0.5016  0.5123  0.4831  0.6671  0.5766  0.6458  0.6451  0.6333  0.6804  0.7033  0.5337  0.5482  0.5337  0.5746  0.5802  0.5821  0.5734  0.6299  0.6496  0.6854  0.7178  0.6934  0.7232  0.7232  0.7502  0.4897  0.4897  0.4565  0.3712  0.3712  0.3645  0.3645  0.3589  0.3478  0.3888  0.1023  0.1773  0.1773  0.0190  0.0190  0.0190  0.0229  0.0190  0.0190  0.0190  0.0190  0.0152  0.0152  0.0152  0.0114  0.0190  0.0152  0.0190  0.0190  0.0190  0.0152  0.0152  0.0152  0.0152  0.0113  0.0113  0.0113  0.0113  0.0113  0.0113  0.0113  0.0113  0.0113  0.0113  0.0113  0.0113  0.0152  0.0152  0.0152  0.0152  0.0152  0.0152  0.0075  0.0113  0.0113  0.0113  0.0190  0.0152  0.0079  0.0151  0.0075  0.0113  0.0189  0.0113  0.0189  0.0189  0.0078  0.0075  0.0151  0.0113  0.0075  0.0113  0.0113  0.0075  0.0075  0.0075  0.0075  0.0075  0.0189  0.0189  0.0113  0.0075  0.0113  0.0113  0.0075  0.0151  0.0037  0.0039  0.0037  0.0000  0.0075  0.0075  0.0075  0.0078  0.0075  0.0075  0.0037  0.0075  0.0040  0.0075  0.0113  0.0151  0.0113  0.0075  0.0075  0.0075  0.0113  0.0151  0.0075  0.0040  0.0037  0.0037  0.0037  0.0075  0.0113  0.0037  0.0075  0.0037  0.0040  0.0037  0.0000  0.0039  0.0189  0.0113  0.0075  0.0113  0.0079  0.0037  0.0075  0.0075  0.0037  0.0037  0.0113  0.0000  0.0075  0.0075  0.0075  0.0000  0.0037  0.0075  0.0075  0.0075  0.0113  0.0037  0.0075  0.0037  0.0037  0.0037  0.0037  0.0075  0.0075  0.0075  0.0151  0.0151  0.0075  0.0075  0.0075  0.0151  0.0079  0.0113  0.0075  0.0113  0.0113  0.0113  0.0189  0.0113  0.0075  0.0079  0.0075  0.0075  0.0151  0.0037  0.0075  0.0075  0.0151  0.0113  0.0151  0.0113  0.0000  0.0113  0.0037  0.0040  0.0000  0.0075  0.0113  0.0113  0.0113  0.0000  0.0037  0.0037  0.0040  0.0037  0.0000  0.0150  0.0151  0.0039  0.0037  0.0075  0.0075  0.0000  0.0079  0.0075  0.0037  0.0037  0.0000  0.0037  0.0000  0.0037  0.0037  0.0037  0.0037  0.0040  0.0037  0.0075  0.0037  0.0037  0.0075
OMP4__GCA_001327535.1   0.7790  0.6043  0.5474  0.6269  0.8185  0.5494  0.5407  0.5909  0.5339  0.5277  0.5165  0.5237  0.5165  0.5504  0.7010  0.5997  0.6896  0.6247  0.6377  0.6660  0.5984  0.5984  0.5963  0.5684  0.5808  0.4944  0.5051  0.4893  0.6585  0.5687  0.6372  0.6365  0.6247  0.6883  0.7115  0.5260  0.5404  0.5260  0.5816  0.5722  0.5741  0.5654  0.6214  0.6572  0.6933  0.7260  0.6842  0.7036  0.7036  0.7404  0.4959  0.4959  0.4624  0.3590  0.3590  0.3525  0.3525  0.3580  0.3468  0.3943  0.1023  0.1769  0.1769  0.0190  0.0190  0.0190  0.0152  0.0190  0.0190  0.0190  0.0190  0.0229  0.0229  0.0229  0.0190  0.0190  0.0229  0.0190  0.0190  0.0190  0.0229  0.0151  0.0151  0.0151  0.0113  0.0113  0.0113  0.0113  0.0113  0.0113  0.0113  0.0113  0.0113  0.0113  0.0113  0.0113  0.0151  0.0151  0.0151  0.0151  0.0151  0.0151  0.0075  0.0113  0.0113  0.0113  0.0189  0.0151  0.0075  0.0151  0.0000  0.0113  0.0189  0.0113  0.0189  0.0189  0.0075  0.0075  0.0151  0.0119  0.0151  0.0038  0.0038  0.0000  0.0000  0.0075  0.0080  0.0075  0.0189  0.0189  0.0113  0.0075  0.0113  0.0113  0.0075  0.0151  0.0040  0.0037  0.0037  0.0075  0.0000  0.0075  0.0075  0.0079  0.0075  0.0000  0.0037  0.0079  0.0037  0.0075  0.0113  0.0151  0.0113  0.0075  0.0079  0.0079  0.0113  0.0151  0.0075  0.0037  0.0039  0.0037  0.0037  0.0075  0.0113  0.0037  0.0075  0.0037  0.0037  0.0037  0.0075  0.0037  0.0189  0.0113  0.0075  0.0113  0.0075  0.0037  0.0075  0.0075  0.0037  0.0037  0.0113  0.0075  0.0075  0.0079  0.0075  0.0079  0.0037  0.0075  0.0075  0.0075  0.0113  0.0039  0.0075  0.0037  0.0039  0.0039  0.0113  0.0075  0.0075  0.0075  0.0151  0.0151  0.0075  0.0000  0.0075  0.0151  0.0075  0.0113  0.0075  0.0189  0.0113  0.0039  0.0189  0.0113  0.0075  0.0151  0.0075  0.0080  0.0151  0.0037  0.0075  0.0075  0.0151  0.0113  0.0151  0.0113  0.0075  0.0113  0.0037  0.0037  0.0075  0.0075  0.0113  0.0113  0.0037  0.0075  0.0113  0.0119  0.0037  0.0037  0.0075  0.0151  0.0151  0.0037  0.0037  0.0000  0.0000  0.0075  0.0000  0.0075  0.0039  0.0037  0.0075  0.0037  0.0075  0.0037  0.0037  0.0037  0.0039  0.0037  0.0037  0.0000  0.0037  0.0037  0.0000  0.0075
OMP4__GCA_001327555.1   0.7790  0.6043  0.5474  0.6269  0.8185  0.5494  0.5407  0.5909  0.5339  0.5277  0.5165  0.5237  0.5165  0.5504  0.7010  0.5997  0.6896  0.6247  0.6377  0.6660  0.5984  0.5984  0.5963  0.5684  0.5808  0.4944  0.5051  0.4893  0.6585  0.5687  0.6372  0.6365  0.6247  0.6883  0.7115  0.5260  0.5404  0.5260  0.5816  0.5722  0.5741  0.5654  0.6214  0.6572  0.6933  0.7260  0.6842  0.7036  0.7036  0.7404  0.4959  0.4959  0.4624  0.3590  0.3590  0.3525  0.3525  0.3580  0.3468  0.3943  0.1023  0.1769  0.1769  0.0190  0.0190  0.0190  0.0152  0.0190  0.0190  0.0190  0.0190  0.0229  0.0229  0.0229  0.0190  0.0190  0.0229  0.0190  0.0190  0.0190  0.0229  0.0151  0.0151  0.0151  0.0113  0.0113  0.0113  0.0113  0.0113  0.0113  0.0113  0.0113  0.0113  0.0113  0.0113  0.0113  0.0151  0.0151  0.0151  0.0151  0.0151  0.0151  0.0075  0.0113  0.0113  0.0113  0.0189  0.0151  0.0075  0.0151  0.0000  0.0113  0.0189  0.0113  0.0189  0.0189  0.0075  0.0075  0.0151  0.0113  0.0151  0.0038  0.0038  0.0000  0.0000  0.0075  0.0075  0.0075  0.0189  0.0189  0.0113  0.0075  0.0113  0.0113  0.0075  0.0151  0.0037  0.0037  0.0037  0.0075  0.0000  0.0075  0.0075  0.0075  0.0075  0.0000  0.0037  0.0075  0.0037  0.0075  0.0113  0.0151  0.0113  0.0075  0.0075  0.0075  0.0113  0.0151  0.0075  0.0037  0.0037  0.0037  0.0037  0.0075  0.0113  0.0039  0.0075  0.0037  0.0037  0.0040  0.0075  0.0040  0.0189  0.0113  0.0075  0.0113  0.0075  0.0037  0.0075  0.0075  0.0037  0.0037  0.0113  0.0075  0.0075  0.0075  0.0075  0.0075  0.0037  0.0075  0.0075  0.0075  0.0113  0.0039  0.0075  0.0040  0.0037  0.0037  0.0113  0.0075  0.0075  0.0080  0.0151  0.0151  0.0075  0.0000  0.0075  0.0151  0.0075  0.0113  0.0075  0.0189  0.0113  0.0039  0.0189  0.0113  0.0075  0.0151  0.0075  0.0075  0.0151  0.0040  0.0075  0.0075  0.0151  0.0113  0.0151  0.0113  0.0075  0.0113  0.0037  0.0037  0.0075  0.0075  0.0113  0.0113  0.0040  0.0075  0.0113  0.0113  0.0037  0.0037  0.0075  0.0151  0.0151  0.0037  0.0037  0.0000  0.0000  0.0075  0.0000  0.0075  0.0037  0.0037  0.0075  0.0037  0.0075  0.0037  0.0039  0.0037  0.0039  0.0039  0.0037  0.0000  0.0037  0.0039  0.0000  0.0075  0.0000
OMP4__GCA_001326895.1   0.7815  0.6154  0.5404  0.6286  0.8212  0.5508  0.5420  0.5924  0.5352  0.5289  0.5177  0.5249  0.5177  0.5518  0.7031  0.5878  0.6763  0.6125  0.6393  0.6531  0.5866  0.5866  0.5847  0.5572  0.5693  0.4843  0.4949  0.4793  0.6461  0.5572  0.6247  0.6240  0.6123  0.6750  0.6979  0.5151  0.5293  0.5151  0.5698  0.5607  0.5625  0.5540  0.6091  0.6443  0.6799  0.7122  0.6711  0.7003  0.7003  0.7265  0.4849  0.4849  0.4635  0.3660  0.3660  0.3594  0.3594  0.3650  0.3538  0.3951  0.0983  0.1819  0.1819  0.0152  0.0152  0.0152  0.0191  0.0152  0.0152  0.0152  0.0152  0.0190  0.0190  0.0190  0.0152  0.0152  0.0190  0.0152  0.0152  0.0152  0.0190  0.0190  0.0190  0.0190  0.0152  0.0152  0.0152  0.0152  0.0152  0.0152  0.0152  0.0152  0.0152  0.0152  0.0152  0.0152  0.0190  0.0190  0.0190  0.0190  0.0190  0.0190  0.0113  0.0152  0.0152  0.0152  0.0228  0.0190  0.0038  0.0113  0.0038  0.0075  0.0152  0.0076  0.0152  0.0152  0.0038  0.0038  0.0113  0.0075  0.0113  0.0076  0.0076  0.0038  0.0038  0.0038  0.0038  0.0038  0.0152  0.0152  0.0075  0.0038  0.0075  0.0076  0.0038  0.0113  0.0000  0.0000  0.0000  0.0038  0.0038  0.0038  0.0113  0.0113  0.0113  0.0038  0.0075  0.0113  0.0075  0.0113  0.0075  0.0113  0.0075  0.0113  0.0113  0.0038  0.0075  0.0113  0.0038  0.0000  0.0000  0.0000  0.0000  0.0038  0.0075  0.0000  0.0038  0.0075  0.0075  0.0000  0.0038  0.0075  0.0152  0.0075  0.0038  0.0075  0.0038  0.0000  0.0038  0.0038  0.0000  0.0000  0.0075  0.0038  0.0038  0.0038  0.0038  0.0038  0.0000  0.0038  0.0038  0.0038  0.0075  0.0000  0.0038  0.0000  0.0000  0.0000  0.0075  0.0038  0.0038  0.0038  0.0113  0.0113  0.0038  0.0038  0.0038  0.0113  0.0038  0.0075  0.0038  0.0151  0.0075  0.0075  0.0152  0.0075  0.0038  0.0113  0.0038  0.0038  0.0113  0.0000  0.0038  0.0038  0.0113  0.0075  0.0113  0.0075  0.0038  0.0075  0.0000  0.0000  0.0038  0.0038  0.0075  0.0075  0.0075  0.0038  0.0075  0.0075  0.0000  0.0075  0.0038  0.0113  0.0113  0.0000  0.0075  0.0038  0.0038  0.0038  0.0038  0.0038  0.0075  0.0075  0.0038  0.0000  0.0038  0.0000  0.0000  0.0000  0.0000  0.0075  0.0075  0.0038  0.0000  0.0000  0.0038  0.0038  0.0038  0.0038
OMP4__GCA_001199855.1   0.7795  0.6126  0.5393  0.6260  0.8196  0.5501  0.5413  0.5898  0.5344  0.5282  0.5170  0.5242  0.5170  0.5510  0.7019  0.6004  0.6904  0.6254  0.6379  0.6667  0.5986  0.5986  0.5955  0.5677  0.5814  0.4934  0.5041  0.4883  0.6594  0.5678  0.6379  0.6373  0.6255  0.6892  0.7123  0.5265  0.5409  0.5265  0.5819  0.5714  0.5733  0.5646  0.6222  0.6580  0.6942  0.7270  0.6851  0.7147  0.7147  0.7414  0.4964  0.4964  0.4630  0.3657  0.3657  0.3590  0.3590  0.3646  0.3534  0.3936  0.0982  0.1818  0.1818  0.0152  0.0152  0.0152  0.0190  0.0152  0.0152  0.0152  0.0152  0.0190  0.0190  0.0190  0.0152  0.0152  0.0190  0.0152  0.0152  0.0152  0.0190  0.0190  0.0190  0.0190  0.0151  0.0151  0.0151  0.0151  0.0151  0.0151  0.0151  0.0151  0.0151  0.0151  0.0151  0.0151  0.0190  0.0190  0.0190  0.0190  0.0190  0.0190  0.0113  0.0151  0.0151  0.0151  0.0228  0.0190  0.0038  0.0113  0.0038  0.0075  0.0152  0.0075  0.0152  0.0152  0.0038  0.0038  0.0113  0.0075  0.0113  0.0075  0.0075  0.0038  0.0038  0.0038  0.0038  0.0038  0.0152  0.0152  0.0075  0.0038  0.0075  0.0075  0.0038  0.0113  0.0000  0.0000  0.0000  0.0038  0.0038  0.0038  0.0113  0.0113  0.0113  0.0038  0.0075  0.0113  0.0075  0.0113  0.0075  0.0113  0.0075  0.0113  0.0113  0.0038  0.0075  0.0113  0.0038  0.0000  0.0000  0.0000  0.0000  0.0038  0.0075  0.0000  0.0038  0.0075  0.0075  0.0000  0.0038  0.0075  0.0152  0.0075  0.0038  0.0075  0.0038  0.0000  0.0038  0.0038  0.0000  0.0000  0.0075  0.0038  0.0038  0.0038  0.0038  0.0038  0.0000  0.0038  0.0038  0.0038  0.0075  0.0000  0.0038  0.0000  0.0000  0.0000  0.0075  0.0038  0.0038  0.0038  0.0113  0.0113  0.0038  0.0038  0.0038  0.0113  0.0038  0.0075  0.0038  0.0151  0.0075  0.0075  0.0152  0.0075  0.0038  0.0113  0.0038  0.0038  0.0113  0.0000  0.0038  0.0038  0.0113  0.0075  0.0113  0.0075  0.0038  0.0075  0.0000  0.0000  0.0038  0.0038  0.0075  0.0075  0.0075  0.0038  0.0075  0.0075  0.0000  0.0075  0.0038  0.0113  0.0113  0.0000  0.0075  0.0038  0.0038  0.0038  0.0038  0.0038  0.0075  0.0075  0.0038  0.0000  0.0038  0.0000  0.0000  0.0000  0.0000  0.0075  0.0075  0.0038  0.0000  0.0000  0.0038  0.0038  0.0038  0.0038  0.0000
OMP4__GCA_001193375.1   0.7896  0.6225  0.5467  0.6355  0.8091  0.5574  0.5486  0.5993  0.5417  0.5354  0.5242  0.5316  0.5242  0.5585  0.6929  0.6082  0.6816  0.6173  0.6463  0.6582  0.5912  0.5912  0.6045  0.5762  0.5738  0.5016  0.5123  0.4831  0.6671  0.5766  0.6458  0.6451  0.6333  0.6804  0.7033  0.5337  0.5482  0.5337  0.5746  0.5802  0.5821  0.5734  0.6299  0.6496  0.6854  0.7178  0.6934  0.7232  0.7232  0.7502  0.4897  0.4897  0.4565  0.3712  0.3712  0.3645  0.3645  0.3589  0.3478  0.3888  0.1023  0.1773  0.1773  0.0190  0.0190  0.0190  0.0229  0.0190  0.0190  0.0190  0.0190  0.0152  0.0152  0.0152  0.0114  0.0190  0.0152  0.0190  0.0190  0.0190  0.0152  0.0152  0.0152  0.0152  0.0113  0.0113  0.0113  0.0113  0.0113  0.0113  0.0113  0.0113  0.0113  0.0113  0.0113  0.0113  0.0152  0.0152  0.0152  0.0152  0.0152  0.0152  0.0075  0.0113  0.0113  0.0113  0.0190  0.0152  0.0075  0.0151  0.0075  0.0113  0.0189  0.0113  0.0189  0.0189  0.0075  0.0075  0.0151  0.0113  0.0075  0.0113  0.0113  0.0075  0.0075  0.0075  0.0075  0.0075  0.0189  0.0189  0.0113  0.0075  0.0113  0.0113  0.0075  0.0151  0.0037  0.0040  0.0037  0.0000  0.0075  0.0082  0.0075  0.0075  0.0075  0.0075  0.0040  0.0075  0.0037  0.0075  0.0113  0.0151  0.0113  0.0075  0.0075  0.0075  0.0113  0.0151  0.0079  0.0037  0.0037  0.0037  0.0037  0.0075  0.0113  0.0037  0.0075  0.0039  0.0040  0.0037  0.0000  0.0037  0.0189  0.0113  0.0075  0.0113  0.0075  0.0037  0.0075  0.0075  0.0039  0.0037  0.0113  0.0000  0.0075  0.0075  0.0075  0.0000  0.0037  0.0078  0.0075  0.0075  0.0113  0.0037  0.0075  0.0037  0.0039  0.0037  0.0037  0.0075  0.0075  0.0075  0.0151  0.0151  0.0075  0.0079  0.0075  0.0151  0.0075  0.0113  0.0075  0.0113  0.0113  0.0113  0.0189  0.0113  0.0075  0.0075  0.0075  0.0075  0.0151  0.0039  0.0075  0.0075  0.0151  0.0113  0.0151  0.0113  0.0000  0.0113  0.0040  0.0040  0.0000  0.0075  0.0113  0.0113  0.0113  0.0000  0.0037  0.0039  0.0039  0.0037  0.0000  0.0150  0.0151  0.0037  0.0037  0.0075  0.0075  0.0000  0.0079  0.0075  0.0038  0.0037  0.0000  0.0039  0.0000  0.0039  0.0037  0.0037  0.0037  0.0039  0.0037  0.0075  0.0037  0.0037  0.0075  0.0000  0.0075  0.0075  0.0038  0.0038
OMP4__GCA_001197355.1   0.7896  0.6225  0.5467  0.6355  0.8091  0.5574  0.5486  0.5993  0.5417  0.5354  0.5242  0.5316  0.5242  0.5585  0.6929  0.6082  0.6816  0.6173  0.6463  0.6582  0.5912  0.5912  0.6045  0.5762  0.5738  0.5016  0.5123  0.4831  0.6671  0.5766  0.6458  0.6451  0.6333  0.6804  0.7033  0.5337  0.5482  0.5337  0.5746  0.5802  0.5821  0.5734  0.6299  0.6496  0.6854  0.7178  0.6934  0.7232  0.7232  0.7502  0.4897  0.4897  0.4565  0.3712  0.3712  0.3645  0.3645  0.3589  0.3478  0.3888  0.1023  0.1773  0.1773  0.0190  0.0190  0.0190  0.0229  0.0190  0.0190  0.0190  0.0190  0.0152  0.0152  0.0152  0.0114  0.0190  0.0152  0.0190  0.0190  0.0190  0.0152  0.0152  0.0152  0.0152  0.0113  0.0113  0.0113  0.0113  0.0113  0.0113  0.0113  0.0113  0.0113  0.0113  0.0113  0.0113  0.0152  0.0152  0.0152  0.0152  0.0152  0.0152  0.0075  0.0113  0.0113  0.0113  0.0190  0.0152  0.0079  0.0151  0.0075  0.0113  0.0189  0.0117  0.0189  0.0189  0.0075  0.0075  0.0151  0.0113  0.0075  0.0113  0.0113  0.0075  0.0075  0.0075  0.0075  0.0075  0.0189  0.0189  0.0113  0.0075  0.0113  0.0113  0.0075  0.0151  0.0037  0.0040  0.0040  0.0000  0.0075  0.0075  0.0075  0.0075  0.0075  0.0075  0.0040  0.0075  0.0037  0.0075  0.0113  0.0151  0.0113  0.0075  0.0075  0.0075  0.0113  0.0151  0.0075  0.0037  0.0037  0.0040  0.0037  0.0075  0.0113  0.0040  0.0075  0.0037  0.0040  0.0037  0.0000  0.0038  0.0189  0.0113  0.0075  0.0113  0.0075  0.0037  0.0075  0.0075  0.0037  0.0039  0.0113  0.0000  0.0075  0.0075  0.0075  0.0000  0.0037  0.0075  0.0075  0.0075  0.0113  0.0037  0.0075  0.0037  0.0037  0.0037  0.0037  0.0075  0.0075  0.0075  0.0151  0.0151  0.0079  0.0075  0.0075  0.0151  0.0075  0.0113  0.0075  0.0113  0.0113  0.0113  0.0189  0.0113  0.0075  0.0075  0.0075  0.0078  0.0151  0.0037  0.0079  0.0075  0.0151  0.0113  0.0151  0.0113  0.0000  0.0113  0.0037  0.0037  0.0000  0.0075  0.0113  0.0113  0.0113  0.0000  0.0040  0.0039  0.0037  0.0037  0.0000  0.0150  0.0151  0.0039  0.0040  0.0075  0.0075  0.0000  0.0075  0.0075  0.0037  0.0039  0.0000  0.0037  0.0000  0.0037  0.0039  0.0037  0.0037  0.0037  0.0037  0.0075  0.0037  0.0037  0.0075  0.0000  0.0075  0.0075  0.0038  0.0038  0.0000
OMP4__GCA_001202895.1   0.7900  0.6060  0.5321  0.6193  0.8299  0.5423  0.5336  0.5835  0.5268  0.5207  0.5094  0.5167  0.5094  0.5432  0.6927  0.5922  0.6814  0.6171  0.6300  0.6580  0.5910  0.5910  0.5891  0.5615  0.5737  0.4880  0.4987  0.4829  0.6509  0.5768  0.6296  0.6289  0.6172  0.6803  0.7031  0.5191  0.5334  0.5191  0.5745  0.5652  0.5670  0.5584  0.6140  0.6494  0.7028  0.7358  0.6762  0.7056  0.7056  0.7319  0.4897  0.4897  0.4565  0.3599  0.3599  0.3533  0.3533  0.3589  0.3477  0.3887  0.0941  0.1772  0.1773  0.0114  0.0114  0.0114  0.0152  0.0114  0.0114  0.0114  0.0114  0.0152  0.0152  0.0152  0.0114  0.0114  0.0152  0.0114  0.0114  0.0114  0.0152  0.0228  0.0228  0.0228  0.0189  0.0189  0.0189  0.0189  0.0189  0.0189  0.0189  0.0189  0.0189  0.0189  0.0189  0.0189  0.0228  0.0228  0.0228  0.0228  0.0228  0.0228  0.0151  0.0189  0.0189  0.0189  0.0266  0.0228  0.0000  0.0075  0.0075  0.0038  0.0113  0.0113  0.0113  0.0113  0.0075  0.0000  0.0075  0.0038  0.0075  0.0113  0.0113  0.0075  0.0075  0.0000  0.0000  0.0000  0.0113  0.0113  0.0113  0.0000  0.0038  0.0113  0.0000  0.0075  0.0037  0.0037  0.0037  0.0075  0.0075  0.0000  0.0075  0.0075  0.0078  0.0075  0.0113  0.0075  0.0113  0.0075  0.0039  0.0075  0.0038  0.0075  0.0079  0.0075  0.0037  0.0075  0.0075  0.0037  0.0037  0.0037  0.0037  0.0000  0.0038  0.0037  0.0000  0.0113  0.0113  0.0040  0.0075  0.0113  0.0113  0.0038  0.0000  0.0038  0.0075  0.0037  0.0000  0.0000  0.0037  0.0037  0.0040  0.0075  0.0075  0.0075  0.0075  0.0075  0.0037  0.0000  0.0000  0.0000  0.0038  0.0040  0.0075  0.0037  0.0037  0.0037  0.0037  0.0079  0.0075  0.0000  0.0075  0.0075  0.0075  0.0075  0.0075  0.0075  0.0000  0.0040  0.0075  0.0113  0.0040  0.0037  0.0113  0.0038  0.0075  0.0075  0.0000  0.0075  0.0075  0.0037  0.0075  0.0075  0.0075  0.0038  0.0075  0.0037  0.0075  0.0038  0.0037  0.0037  0.0075  0.0000  0.0038  0.0038  0.0037  0.0075  0.0039  0.0037  0.0037  0.0113  0.0075  0.0075  0.0075  0.0040  0.0113  0.0075  0.0075  0.0075  0.0075  0.0000  0.0113  0.0113  0.0075  0.0037  0.0075  0.0037  0.0037  0.0037  0.0039  0.0113  0.0113  0.0075  0.0037  0.0037  0.0079  0.0075  0.0080  0.0075  0.0038  0.0038  0.0075  0.0075
OMP4__GCA_001203735.1   0.7798  0.6143  0.5395  0.6275  0.8193  0.5500  0.5412  0.5915  0.5344  0.5282  0.5170  0.5242  0.5170  0.5510  0.7017  0.6003  0.6903  0.6252  0.6382  0.6666  0.5990  0.5990  0.5968  0.5689  0.5813  0.4949  0.5055  0.4897  0.6591  0.5692  0.6377  0.6371  0.6253  0.6890  0.7121  0.5265  0.5409  0.5265  0.5822  0.5727  0.5746  0.5660  0.6220  0.6578  0.6940  0.7267  0.6849  0.7144  0.7144  0.7411  0.4963  0.4963  0.4628  0.3656  0.3656  0.3589  0.3589  0.3646  0.3534  0.3946  0.0982  0.1817  0.1817  0.0152  0.0152  0.0152  0.0190  0.0152  0.0152  0.0152  0.0152  0.0190  0.0190  0.0190  0.0152  0.0152  0.0190  0.0152  0.0152  0.0152  0.0190  0.0190  0.0190  0.0190  0.0151  0.0151  0.0151  0.0151  0.0151  0.0151  0.0151  0.0151  0.0151  0.0151  0.0151  0.0151  0.0190  0.0190  0.0190  0.0190  0.0190  0.0190  0.0113  0.0151  0.0151  0.0151  0.0228  0.0190  0.0040  0.0113  0.0038  0.0075  0.0151  0.0075  0.0151  0.0151  0.0040  0.0037  0.0113  0.0075  0.0113  0.0075  0.0075  0.0038  0.0038  0.0037  0.0037  0.0037  0.0151  0.0151  0.0075  0.0037  0.0075  0.0075  0.0039  0.0113  0.0000  0.0000  0.0000  0.0037  0.0040  0.0039  0.0113  0.0113  0.0113  0.0037  0.0075  0.0113  0.0075  0.0113  0.0079  0.0113  0.0079  0.0119  0.0113  0.0038  0.0075  0.0113  0.0039  0.0000  0.0000  0.0000  0.0000  0.0037  0.0079  0.0000  0.0037  0.0075  0.0075  0.0000  0.0037  0.0079  0.0151  0.0075  0.0039  0.0075  0.0038  0.0000  0.0037  0.0039  0.0000  0.0000  0.0075  0.0040  0.0039  0.0040  0.0038  0.0037  0.0000  0.0037  0.0037  0.0037  0.0075  0.0000  0.0038  0.0000  0.0000  0.0000  0.0075  0.0038  0.0040  0.0037  0.0113  0.0113  0.0038  0.0040  0.0038  0.0113  0.0037  0.0075  0.0039  0.0151  0.0075  0.0075  0.0151  0.0075  0.0038  0.0113  0.0037  0.0040  0.0113  0.0000  0.0038  0.0038  0.0113  0.0075  0.0113  0.0075  0.0037  0.0075  0.0000  0.0000  0.0039  0.0039  0.0075  0.0075  0.0075  0.0037  0.0075  0.0075  0.0000  0.0078  0.0037  0.0113  0.0113  0.0000  0.0075  0.0037  0.0037  0.0037  0.0037  0.0039  0.0075  0.0075  0.0037  0.0000  0.0037  0.0000  0.0000  0.0000  0.0000  0.0075  0.0075  0.0037  0.0000  0.0000  0.0037  0.0037  0.0037  0.0037  0.0000  0.0000  0.0039  0.0037  0.0039
OMP4__GCA_001204455.1   0.7798  0.6143  0.5395  0.6275  0.8193  0.5500  0.5412  0.5915  0.5344  0.5282  0.5170  0.5242  0.5170  0.5510  0.7017  0.6003  0.6903  0.6252  0.6382  0.6666  0.5990  0.5990  0.5968  0.5689  0.5813  0.4949  0.5055  0.4897  0.6591  0.5692  0.6377  0.6371  0.6253  0.6890  0.7121  0.5265  0.5409  0.5265  0.5822  0.5727  0.5746  0.5660  0.6220  0.6578  0.6940  0.7267  0.6849  0.7144  0.7144  0.7411  0.4963  0.4963  0.4628  0.3656  0.3656  0.3589  0.3589  0.3646  0.3534  0.3946  0.0982  0.1817  0.1817  0.0152  0.0152  0.0152  0.0190  0.0152  0.0152  0.0152  0.0152  0.0190  0.0190  0.0190  0.0152  0.0152  0.0190  0.0152  0.0152  0.0152  0.0190  0.0190  0.0190  0.0190  0.0151  0.0151  0.0151  0.0151  0.0151  0.0151  0.0151  0.0151  0.0151  0.0151  0.0151  0.0151  0.0190  0.0190  0.0190  0.0190  0.0190  0.0190  0.0113  0.0151  0.0151  0.0151  0.0228  0.0190  0.0037  0.0113  0.0038  0.0075  0.0151  0.0075  0.0151  0.0151  0.0038  0.0037  0.0113  0.0075  0.0113  0.0075  0.0075  0.0038  0.0038  0.0039  0.0037  0.0040  0.0151  0.0151  0.0075  0.0037  0.0075  0.0075  0.0037  0.0113  0.0000  0.0000  0.0000  0.0037  0.0037  0.0037  0.0113  0.0113  0.0113  0.0037  0.0075  0.0113  0.0075  0.0113  0.0079  0.0113  0.0075  0.0113  0.0113  0.0038  0.0075  0.0113  0.0038  0.0000  0.0000  0.0000  0.0000  0.0037  0.0075  0.0000  0.0037  0.0075  0.0075  0.0000  0.0037  0.0075  0.0151  0.0075  0.0037  0.0075  0.0038  0.0000  0.0037  0.0037  0.0000  0.0000  0.0075  0.0037  0.0038  0.0038  0.0038  0.0037  0.0000  0.0040  0.0037  0.0037  0.0075  0.0000  0.0040  0.0000  0.0000  0.0000  0.0075  0.0039  0.0038  0.0037  0.0113  0.0113  0.0038  0.0037  0.0038  0.0113  0.0037  0.0075  0.0039  0.0151  0.0075  0.0075  0.0151  0.0075  0.0038  0.0113  0.0037  0.0039  0.0113  0.0000  0.0038  0.0038  0.0113  0.0078  0.0113  0.0075  0.0037  0.0075  0.0000  0.0000  0.0040  0.0037  0.0075  0.0075  0.0075  0.0037  0.0075  0.0075  0.0000  0.0075  0.0037  0.0113  0.0113  0.0000  0.0075  0.0037  0.0037  0.0037  0.0037  0.0037  0.0075  0.0075  0.0037  0.0000  0.0037  0.0000  0.0000  0.0000  0.0000  0.0075  0.0075  0.0037  0.0000  0.0000  0.0037  0.0037  0.0037  0.0037  0.0000  0.0000  0.0037  0.0037  0.0037  0.0000
OMP4__GCA_001207035.1   0.7798  0.6143  0.5395  0.6275  0.8193  0.5500  0.5412  0.5915  0.5344  0.5282  0.5170  0.5242  0.5170  0.5510  0.7017  0.6003  0.6903  0.6252  0.6382  0.6666  0.5990  0.5990  0.5968  0.5689  0.5813  0.4949  0.5055  0.4897  0.6591  0.5692  0.6377  0.6371  0.6253  0.6890  0.7121  0.5265  0.5409  0.5265  0.5822  0.5727  0.5746  0.5660  0.6220  0.6578  0.6940  0.7267  0.6849  0.7144  0.7144  0.7411  0.4963  0.4963  0.4628  0.3656  0.3656  0.3589  0.3589  0.3646  0.3534  0.3946  0.0982  0.1817  0.1817  0.0152  0.0152  0.0152  0.0190  0.0152  0.0152  0.0152  0.0152  0.0190  0.0190  0.0190  0.0152  0.0152  0.0190  0.0152  0.0152  0.0152  0.0190  0.0190  0.0190  0.0190  0.0151  0.0151  0.0151  0.0151  0.0151  0.0151  0.0151  0.0151  0.0151  0.0151  0.0151  0.0151  0.0190  0.0190  0.0190  0.0190  0.0190  0.0190  0.0113  0.0151  0.0151  0.0151  0.0228  0.0190  0.0037  0.0113  0.0038  0.0075  0.0151  0.0075  0.0151  0.0151  0.0040  0.0040  0.0113  0.0075  0.0113  0.0075  0.0075  0.0038  0.0038  0.0037  0.0037  0.0040  0.0151  0.0151  0.0075  0.0037  0.0075  0.0075  0.0037  0.0113  0.0000  0.0000  0.0000  0.0037  0.0039  0.0037  0.0113  0.0113  0.0113  0.0037  0.0075  0.0113  0.0075  0.0113  0.0075  0.0113  0.0075  0.0113  0.0113  0.0038  0.0075  0.0113  0.0038  0.0000  0.0000  0.0000  0.0000  0.0039  0.0075  0.0000  0.0037  0.0079  0.0075  0.0000  0.0040  0.0075  0.0151  0.0075  0.0037  0.0075  0.0038  0.0000  0.0037  0.0037  0.0000  0.0000  0.0075  0.0040  0.0038  0.0038  0.0038  0.0037  0.0000  0.0037  0.0037  0.0040  0.0075  0.0000  0.0039  0.0000  0.0000  0.0000  0.0075  0.0038  0.0038  0.0037  0.0113  0.0113  0.0038  0.0040  0.0038  0.0113  0.0037  0.0075  0.0038  0.0151  0.0075  0.0075  0.0151  0.0075  0.0038  0.0113  0.0040  0.0039  0.0113  0.0000  0.0038  0.0040  0.0113  0.0075  0.0113  0.0075  0.0037  0.0075  0.0000  0.0000  0.0040  0.0037  0.0075  0.0075  0.0075  0.0037  0.0075  0.0075  0.0000  0.0075  0.0037  0.0113  0.0113  0.0000  0.0075  0.0040  0.0037  0.0040  0.0037  0.0037  0.0075  0.0075  0.0037  0.0000  0.0037  0.0000  0.0000  0.0000  0.0000  0.0075  0.0075  0.0037  0.0000  0.0000  0.0039  0.0037  0.0039  0.0037  0.0000  0.0000  0.0040  0.0037  0.0039  0.0000  0.0000
OMP4__GCA_001207055.1   0.7798  0.6143  0.5395  0.6275  0.8193  0.5500  0.5412  0.5915  0.5344  0.5282  0.5170  0.5242  0.5170  0.5510  0.7017  0.6003  0.6903  0.6252  0.6382  0.6666  0.5990  0.5990  0.5968  0.5689  0.5813  0.4949  0.5055  0.4897  0.6591  0.5692  0.6377  0.6371  0.6253  0.6890  0.7121  0.5265  0.5409  0.5265  0.5822  0.5727  0.5746  0.5660  0.6220  0.6578  0.6940  0.7267  0.6849  0.7144  0.7144  0.7411  0.4963  0.4963  0.4628  0.3656  0.3656  0.3589  0.3589  0.3646  0.3534  0.3946  0.0982  0.1817  0.1817  0.0152  0.0152  0.0152  0.0190  0.0152  0.0152  0.0152  0.0152  0.0190  0.0190  0.0190  0.0152  0.0152  0.0190  0.0152  0.0152  0.0152  0.0190  0.0190  0.0190  0.0190  0.0151  0.0151  0.0151  0.0151  0.0151  0.0151  0.0151  0.0151  0.0151  0.0151  0.0151  0.0151  0.0190  0.0190  0.0190  0.0190  0.0190  0.0190  0.0113  0.0151  0.0151  0.0151  0.0228  0.0190  0.0037  0.0113  0.0038  0.0075  0.0151  0.0075  0.0151  0.0151  0.0038  0.0037  0.0113  0.0075  0.0113  0.0075  0.0075  0.0038  0.0038  0.0040  0.0037  0.0037  0.0151  0.0151  0.0075  0.0037  0.0075  0.0075  0.0037  0.0113  0.0000  0.0000  0.0000  0.0037  0.0037  0.0037  0.0113  0.0113  0.0113  0.0037  0.0075  0.0113  0.0075  0.0113  0.0075  0.0113  0.0079  0.0113  0.0113  0.0038  0.0075  0.0113  0.0038  0.0000  0.0000  0.0000  0.0000  0.0037  0.0075  0.0000  0.0037  0.0075  0.0075  0.0000  0.0037  0.0075  0.0151  0.0075  0.0039  0.0075  0.0038  0.0000  0.0040  0.0037  0.0000  0.0000  0.0075  0.0037  0.0038  0.0040  0.0038  0.0037  0.0000  0.0037  0.0037  0.0039  0.0075  0.0000  0.0038  0.0000  0.0000  0.0000  0.0075  0.0038  0.0038  0.0037  0.0113  0.0113  0.0038  0.0039  0.0038  0.0113  0.0037  0.0075  0.0038  0.0151  0.0079  0.0075  0.0151  0.0075  0.0038  0.0113  0.0037  0.0040  0.0113  0.0000  0.0038  0.0038  0.0113  0.0075  0.0113  0.0075  0.0037  0.0075  0.0000  0.0000  0.0037  0.0037  0.0075  0.0075  0.0079  0.0037  0.0075  0.0075  0.0000  0.0075  0.0037  0.0113  0.0113  0.0000  0.0075  0.0037  0.0040  0.0037  0.0037  0.0037  0.0078  0.0075  0.0039  0.0000  0.0037  0.0000  0.0000  0.0000  0.0000  0.0075  0.0075  0.0037  0.0000  0.0000  0.0037  0.0040  0.0037  0.0037  0.0000  0.0000  0.0037  0.0037  0.0037  0.0000  0.0000  0.0000
OMP4__GCA_001208265.1   0.7798  0.6143  0.5395  0.6275  0.8193  0.5500  0.5412  0.5915  0.5344  0.5282  0.5170  0.5242  0.5170  0.5510  0.7017  0.6003  0.6903  0.6252  0.6382  0.6666  0.5990  0.5990  0.5968  0.5689  0.5813  0.4949  0.5055  0.4897  0.6591  0.5692  0.6377  0.6371  0.6253  0.6890  0.7121  0.5265  0.5409  0.5265  0.5822  0.5727  0.5746  0.5660  0.6220  0.6578  0.6940  0.7267  0.6849  0.7144  0.7144  0.7411  0.4963  0.4963  0.4628  0.3656  0.3656  0.3589  0.3589  0.3646  0.3534  0.3946  0.0982  0.1817  0.1817  0.0152  0.0152  0.0152  0.0190  0.0152  0.0152  0.0152  0.0152  0.0190  0.0190  0.0190  0.0152  0.0152  0.0190  0.0152  0.0152  0.0152  0.0190  0.0190  0.0190  0.0190  0.0151  0.0151  0.0151  0.0151  0.0151  0.0151  0.0151  0.0151  0.0151  0.0151  0.0151  0.0151  0.0190  0.0190  0.0190  0.0190  0.0190  0.0190  0.0113  0.0151  0.0151  0.0151  0.0228  0.0190  0.0037  0.0113  0.0038  0.0075  0.0151  0.0075  0.0151  0.0151  0.0038  0.0037  0.0113  0.0075  0.0113  0.0075  0.0075  0.0038  0.0038  0.0037  0.0037  0.0040  0.0151  0.0151  0.0075  0.0037  0.0075  0.0078  0.0037  0.0113  0.0000  0.0000  0.0000  0.0040  0.0040  0.0037  0.0113  0.0113  0.0113  0.0037  0.0075  0.0113  0.0075  0.0113  0.0075  0.0113  0.0075  0.0113  0.0113  0.0038  0.0075  0.0113  0.0038  0.0000  0.0000  0.0000  0.0000  0.0037  0.0075  0.0000  0.0037  0.0075  0.0075  0.0000  0.0037  0.0075  0.0151  0.0075  0.0037  0.0075  0.0039  0.0000  0.0037  0.0039  0.0000  0.0000  0.0075  0.0040  0.0040  0.0038  0.0039  0.0037  0.0000  0.0039  0.0037  0.0037  0.0075  0.0000  0.0038  0.0000  0.0000  0.0000  0.0075  0.0039  0.0038  0.0037  0.0113  0.0113  0.0038  0.0037  0.0038  0.0119  0.0037  0.0079  0.0038  0.0151  0.0075  0.0075  0.0151  0.0075  0.0040  0.0113  0.0037  0.0038  0.0113  0.0000  0.0038  0.0038  0.0113  0.0075  0.0113  0.0075  0.0037  0.0075  0.0000  0.0000  0.0037  0.0037  0.0075  0.0075  0.0075  0.0037  0.0075  0.0075  0.0000  0.0075  0.0037  0.0113  0.0113  0.0000  0.0075  0.0037  0.0037  0.0037  0.0037  0.0040  0.0075  0.0075  0.0037  0.0000  0.0037  0.0000  0.0000  0.0000  0.0000  0.0075  0.0079  0.0037  0.0000  0.0000  0.0037  0.0039  0.0037  0.0039  0.0000  0.0000  0.0039  0.0037  0.0037  0.0000  0.0000  0.0000  0.0000
OMP4__GCA_001209325.1   0.7798  0.6143  0.5395  0.6275  0.8193  0.5500  0.5412  0.5915  0.5344  0.5282  0.5170  0.5242  0.5170  0.5510  0.7017  0.6003  0.6903  0.6252  0.6382  0.6666  0.5990  0.5990  0.5968  0.5689  0.5813  0.4949  0.5055  0.4897  0.6591  0.5692  0.6377  0.6371  0.6253  0.6890  0.7121  0.5265  0.5409  0.5265  0.5822  0.5727  0.5746  0.5660  0.6220  0.6578  0.6940  0.7267  0.6849  0.7144  0.7144  0.7411  0.4963  0.4963  0.4628  0.3656  0.3656  0.3589  0.3589  0.3646  0.3534  0.3946  0.0982  0.1817  0.1817  0.0152  0.0152  0.0152  0.0190  0.0152  0.0152  0.0152  0.0152  0.0190  0.0190  0.0190  0.0152  0.0152  0.0190  0.0152  0.0152  0.0152  0.0190  0.0190  0.0190  0.0190  0.0151  0.0151  0.0151  0.0151  0.0151  0.0151  0.0151  0.0151  0.0151  0.0151  0.0151  0.0151  0.0190  0.0190  0.0190  0.0190  0.0190  0.0190  0.0113  0.0151  0.0151  0.0151  0.0228  0.0190  0.0040  0.0113  0.0038  0.0075  0.0151  0.0075  0.0151  0.0151  0.0040  0.0040  0.0113  0.0075  0.0113  0.0075  0.0075  0.0038  0.0038  0.0040  0.0037  0.0040  0.0151  0.0151  0.0075  0.0039  0.0075  0.0075  0.0040  0.0113  0.0000  0.0000  0.0000  0.0039  0.0037  0.0037  0.0113  0.0113  0.0113  0.0037  0.0075  0.0113  0.0075  0.0113  0.0075  0.0113  0.0075  0.0113  0.0113  0.0038  0.0075  0.0113  0.0038  0.0000  0.0000  0.0000  0.0000  0.0040  0.0075  0.0000  0.0040  0.0075  0.0075  0.0000  0.0037  0.0075  0.0151  0.0075  0.0039  0.0075  0.0038  0.0000  0.0037  0.0037  0.0000  0.0000  0.0075  0.0037  0.0038  0.0038  0.0038  0.0037  0.0000  0.0039  0.0037  0.0037  0.0075  0.0000  0.0038  0.0000  0.0000  0.0000  0.0078  0.0039  0.0038  0.0037  0.0113  0.0113  0.0038  0.0037  0.0038  0.0113  0.0037  0.0075  0.0038  0.0151  0.0079  0.0080  0.0151  0.0075  0.0038  0.0113  0.0037  0.0039  0.0113  0.0000  0.0038  0.0038  0.0113  0.0075  0.0113  0.0075  0.0037  0.0075  0.0000  0.0000  0.0037  0.0037  0.0075  0.0075  0.0075  0.0037  0.0075  0.0075  0.0000  0.0075  0.0040  0.0113  0.0113  0.0000  0.0075  0.0037  0.0037  0.0039  0.0039  0.0040  0.0075  0.0075  0.0037  0.0000  0.0037  0.0000  0.0000  0.0000  0.0000  0.0075  0.0075  0.0039  0.0000  0.0000  0.0040  0.0037  0.0037  0.0037  0.0000  0.0000  0.0037  0.0037  0.0037  0.0000  0.0000  0.0000  0.0000  0.0000
OMP4__GCA_001210025.1   0.7798  0.6143  0.5395  0.6275  0.8193  0.5500  0.5412  0.5915  0.5344  0.5282  0.5170  0.5242  0.5170  0.5510  0.7017  0.6003  0.6903  0.6252  0.6382  0.6666  0.5990  0.5990  0.5968  0.5689  0.5813  0.4949  0.5055  0.4897  0.6591  0.5692  0.6377  0.6371  0.6253  0.6890  0.7121  0.5265  0.5409  0.5265  0.5822  0.5727  0.5746  0.5660  0.6220  0.6578  0.6940  0.7267  0.6849  0.7144  0.7144  0.7411  0.4963  0.4963  0.4628  0.3656  0.3656  0.3589  0.3589  0.3646  0.3534  0.3946  0.0982  0.1817  0.1817  0.0152  0.0152  0.0152  0.0190  0.0152  0.0152  0.0152  0.0152  0.0190  0.0190  0.0190  0.0152  0.0152  0.0190  0.0152  0.0152  0.0152  0.0190  0.0190  0.0190  0.0190  0.0151  0.0151  0.0151  0.0151  0.0151  0.0151  0.0151  0.0151  0.0151  0.0151  0.0151  0.0151  0.0190  0.0190  0.0190  0.0190  0.0190  0.0190  0.0113  0.0151  0.0151  0.0151  0.0228  0.0190  0.0037  0.0113  0.0038  0.0075  0.0151  0.0075  0.0151  0.0151  0.0040  0.0037  0.0113  0.0075  0.0113  0.0075  0.0075  0.0038  0.0038  0.0037  0.0039  0.0037  0.0151  0.0151  0.0075  0.0037  0.0075  0.0075  0.0037  0.0113  0.0000  0.0000  0.0000  0.0037  0.0039  0.0037  0.0113  0.0113  0.0113  0.0039  0.0075  0.0113  0.0075  0.0113  0.0075  0.0113  0.0075  0.0113  0.0113  0.0039  0.0075  0.0113  0.0040  0.0000  0.0000  0.0000  0.0000  0.0037  0.0075  0.0000  0.0037  0.0079  0.0075  0.0000  0.0039  0.0075  0.0151  0.0075  0.0037  0.0075  0.0038  0.0000  0.0037  0.0039  0.0000  0.0000  0.0079  0.0037  0.0038  0.0038  0.0038  0.0037  0.0000  0.0037  0.0037  0.0037  0.0075  0.0000  0.0038  0.0000  0.0000  0.0000  0.0075  0.0038  0.0039  0.0039  0.0113  0.0113  0.0040  0.0037  0.0039  0.0113  0.0040  0.0075  0.0039  0.0151  0.0075  0.0075  0.0151  0.0075  0.0038  0.0113  0.0037  0.0038  0.0113  0.0000  0.0039  0.0039  0.0113  0.0075  0.0113  0.0075  0.0037  0.0075  0.0000  0.0000  0.0037  0.0040  0.0075  0.0075  0.0075  0.0037  0.0075  0.0079  0.0000  0.0075  0.0037  0.0113  0.0113  0.0000  0.0075  0.0037  0.0037  0.0037  0.0037  0.0037  0.0075  0.0075  0.0039  0.0000  0.0040  0.0000  0.0000  0.0000  0.0000  0.0075  0.0075  0.0040  0.0000  0.0000  0.0037  0.0037  0.0040  0.0037  0.0000  0.0000  0.0037  0.0037  0.0039  0.0000  0.0000  0.0000  0.0000  0.0000  0.0000
OMP4__GCA_001212265.1   0.7896  0.6225  0.5467  0.6355  0.8091  0.5574  0.5486  0.5993  0.5417  0.5354  0.5242  0.5316  0.5242  0.5585  0.6929  0.6082  0.6816  0.6173  0.6463  0.6582  0.5912  0.5912  0.6045  0.5762  0.5738  0.5016  0.5123  0.4831  0.6671  0.5766  0.6458  0.6451  0.6333  0.6804  0.7033  0.5337  0.5482  0.5337  0.5746  0.5802  0.5821  0.5734  0.6299  0.6496  0.6854  0.7178  0.6934  0.7232  0.7232  0.7502  0.4897  0.4897  0.4565  0.3712  0.3712  0.3645  0.3645  0.3589  0.3478  0.3888  0.1023  0.1773  0.1773  0.0190  0.0190  0.0190  0.0229  0.0190  0.0190  0.0190  0.0190  0.0152  0.0152  0.0152  0.0114  0.0190  0.0152  0.0190  0.0190  0.0190  0.0152  0.0152  0.0152  0.0152  0.0113  0.0113  0.0113  0.0113  0.0113  0.0113  0.0113  0.0113  0.0113  0.0113  0.0113  0.0113  0.0152  0.0152  0.0152  0.0152  0.0152  0.0152  0.0075  0.0113  0.0113  0.0113  0.0190  0.0152  0.0075  0.0151  0.0075  0.0113  0.0189  0.0113  0.0189  0.0189  0.0075  0.0079  0.0151  0.0113  0.0075  0.0113  0.0113  0.0075  0.0075  0.0075  0.0075  0.0075  0.0189  0.0189  0.0113  0.0075  0.0113  0.0113  0.0075  0.0151  0.0037  0.0037  0.0037  0.0000  0.0075  0.0075  0.0075  0.0079  0.0075  0.0075  0.0040  0.0075  0.0037  0.0075  0.0113  0.0151  0.0113  0.0075  0.0079  0.0075  0.0113  0.0151  0.0075  0.0037  0.0037  0.0037  0.0037  0.0079  0.0113  0.0037  0.0075  0.0037  0.0037  0.0040  0.0000  0.0039  0.0189  0.0113  0.0075  0.0113  0.0075  0.0037  0.0075  0.0075  0.0039  0.0037  0.0113  0.0000  0.0075  0.0075  0.0075  0.0000  0.0039  0.0075  0.0075  0.0075  0.0113  0.0040  0.0075  0.0037  0.0037  0.0037  0.0037  0.0075  0.0075  0.0075  0.0151  0.0151  0.0075  0.0075  0.0075  0.0151  0.0075  0.0113  0.0075  0.0113  0.0113  0.0113  0.0189  0.0113  0.0075  0.0079  0.0075  0.0075  0.0151  0.0037  0.0075  0.0075  0.0151  0.0113  0.0151  0.0113  0.0000  0.0113  0.0037  0.0037  0.0000  0.0075  0.0113  0.0113  0.0113  0.0000  0.0037  0.0037  0.0037  0.0039  0.0000  0.0150  0.0151  0.0037  0.0037  0.0075  0.0075  0.0000  0.0075  0.0079  0.0037  0.0037  0.0000  0.0037  0.0000  0.0037  0.0040  0.0037  0.0040  0.0037  0.0037  0.0075  0.0037  0.0037  0.0075  0.0000  0.0075  0.0075  0.0038  0.0038  0.0000  0.0000  0.0075  0.0037  0.0039  0.0037  0.0039  0.0037  0.0037  0.0037
OMP4__GCA_001320105.1   0.7798  0.6143  0.5395  0.6275  0.8193  0.5500  0.5412  0.5915  0.5344  0.5282  0.5170  0.5242  0.5170  0.5510  0.7017  0.6003  0.6903  0.6252  0.6382  0.6666  0.5990  0.5990  0.5968  0.5689  0.5813  0.4949  0.5055  0.4897  0.6591  0.5692  0.6377  0.6371  0.6253  0.6890  0.7121  0.5265  0.5409  0.5265  0.5822  0.5727  0.5746  0.5660  0.6220  0.6578  0.6940  0.7267  0.6849  0.7144  0.7144  0.7411  0.4963  0.4963  0.4628  0.3656  0.3656  0.3589  0.3589  0.3646  0.3534  0.3946  0.0982  0.1817  0.1817  0.0152  0.0152  0.0152  0.0190  0.0152  0.0152  0.0152  0.0152  0.0190  0.0190  0.0190  0.0152  0.0152  0.0190  0.0152  0.0152  0.0152  0.0190  0.0190  0.0190  0.0190  0.0151  0.0151  0.0151  0.0151  0.0151  0.0151  0.0151  0.0151  0.0151  0.0151  0.0151  0.0151  0.0190  0.0190  0.0190  0.0190  0.0190  0.0190  0.0113  0.0151  0.0151  0.0151  0.0228  0.0190  0.0040  0.0113  0.0038  0.0075  0.0151  0.0075  0.0151  0.0151  0.0039  0.0037  0.0113  0.0075  0.0113  0.0075  0.0075  0.0038  0.0038  0.0037  0.0039  0.0037  0.0151  0.0151  0.0075  0.0037  0.0075  0.0075  0.0037  0.0113  0.0000  0.0000  0.0000  0.0037  0.0037  0.0037  0.0113  0.0113  0.0113  0.0037  0.0079  0.0113  0.0075  0.0113  0.0075  0.0113  0.0075  0.0113  0.0113  0.0039  0.0075  0.0113  0.0038  0.0000  0.0000  0.0000  0.0000  0.0037  0.0075  0.0000  0.0039  0.0075  0.0075  0.0000  0.0037  0.0079  0.0151  0.0075  0.0040  0.0075  0.0038  0.0000  0.0037  0.0037  0.0000  0.0000  0.0075  0.0039  0.0038  0.0039  0.0038  0.0037  0.0000  0.0039  0.0037  0.0037  0.0075  0.0000  0.0038  0.0000  0.0000  0.0000  0.0075  0.0038  0.0038  0.0037  0.0113  0.0113  0.0040  0.0039  0.0039  0.0113  0.0037  0.0075  0.0038  0.0151  0.0075  0.0075  0.0151  0.0075  0.0040  0.0113  0.0037  0.0038  0.0113  0.0000  0.0040  0.0038  0.0113  0.0075  0.0113  0.0075  0.0037  0.0075  0.0000  0.0000  0.0037  0.0037  0.0075  0.0075  0.0075  0.0037  0.0075  0.0075  0.0000  0.0075  0.0040  0.0113  0.0113  0.0000  0.0075  0.0037  0.0037  0.0037  0.0040  0.0037  0.0075  0.0075  0.0037  0.0000  0.0037  0.0000  0.0000  0.0000  0.0000  0.0080  0.0075  0.0037  0.0000  0.0000  0.0040  0.0037  0.0037  0.0037  0.0000  0.0000  0.0040  0.0039  0.0037  0.0000  0.0000  0.0000  0.0000  0.0000  0.0000  0.0000  0.0037
OMP4__GCA_001320285.1   0.7896  0.6225  0.5467  0.6355  0.8091  0.5574  0.5486  0.5993  0.5417  0.5354  0.5242  0.5316  0.5242  0.5585  0.6929  0.6082  0.6816  0.6173  0.6463  0.6582  0.5912  0.5912  0.6045  0.5762  0.5738  0.5016  0.5123  0.4831  0.6671  0.5766  0.6458  0.6451  0.6333  0.6804  0.7033  0.5337  0.5482  0.5337  0.5746  0.5802  0.5821  0.5734  0.6299  0.6496  0.6854  0.7178  0.6934  0.7232  0.7232  0.7502  0.4897  0.4897  0.4565  0.3712  0.3712  0.3645  0.3645  0.3589  0.3478  0.3888  0.1023  0.1773  0.1773  0.0190  0.0190  0.0190  0.0229  0.0190  0.0190  0.0190  0.0190  0.0152  0.0152  0.0152  0.0114  0.0190  0.0152  0.0190  0.0190  0.0190  0.0152  0.0152  0.0152  0.0152  0.0113  0.0113  0.0113  0.0113  0.0113  0.0113  0.0113  0.0113  0.0113  0.0113  0.0113  0.0113  0.0152  0.0152  0.0152  0.0152  0.0152  0.0152  0.0075  0.0113  0.0113  0.0113  0.0190  0.0152  0.0075  0.0151  0.0075  0.0113  0.0189  0.0113  0.0189  0.0189  0.0079  0.0075  0.0151  0.0113  0.0075  0.0113  0.0113  0.0075  0.0075  0.0075  0.0075  0.0075  0.0189  0.0189  0.0113  0.0075  0.0113  0.0113  0.0075  0.0151  0.0037  0.0037  0.0037  0.0000  0.0075  0.0075  0.0075  0.0075  0.0075  0.0075  0.0037  0.0075  0.0037  0.0080  0.0113  0.0151  0.0113  0.0075  0.0075  0.0075  0.0113  0.0151  0.0075  0.0039  0.0039  0.0039  0.0037  0.0075  0.0113  0.0037  0.0075  0.0037  0.0037  0.0037  0.0000  0.0037  0.0189  0.0113  0.0075  0.0113  0.0075  0.0037  0.0075  0.0080  0.0037  0.0040  0.0113  0.0000  0.0079  0.0075  0.0079  0.0000  0.0039  0.0075  0.0075  0.0075  0.0113  0.0039  0.0079  0.0037  0.0040  0.0040  0.0039  0.0075  0.0075  0.0075  0.0151  0.0151  0.0075  0.0075  0.0075  0.0151  0.0075  0.0113  0.0075  0.0113  0.0113  0.0113  0.0189  0.0113  0.0075  0.0075  0.0075  0.0075  0.0151  0.0037  0.0075  0.0075  0.0151  0.0113  0.0151  0.0113  0.0000  0.0113  0.0039  0.0037  0.0000  0.0075  0.0113  0.0113  0.0113  0.0000  0.0037  0.0037  0.0037  0.0040  0.0000  0.0150  0.0151  0.0037  0.0037  0.0075  0.0075  0.0000  0.0075  0.0075  0.0037  0.0037  0.0000  0.0037  0.0000  0.0037  0.0037  0.0037  0.0040  0.0037  0.0037  0.0075  0.0037  0.0037  0.0075  0.0000  0.0075  0.0075  0.0038  0.0038  0.0000  0.0000  0.0075  0.0037  0.0039  0.0037  0.0037  0.0037  0.0037  0.0037  0.0000  0.0040
OMP4__GCA_001320465.1   0.7798  0.6143  0.5395  0.6275  0.8193  0.5500  0.5412  0.5915  0.5344  0.5282  0.5170  0.5242  0.5170  0.5510  0.7017  0.6003  0.6903  0.6252  0.6382  0.6666  0.5990  0.5990  0.5968  0.5689  0.5813  0.4949  0.5055  0.4897  0.6591  0.5692  0.6377  0.6371  0.6253  0.6890  0.7121  0.5265  0.5409  0.5265  0.5822  0.5727  0.5746  0.5660  0.6220  0.6578  0.6940  0.7267  0.6849  0.7144  0.7144  0.7411  0.4963  0.4963  0.4628  0.3656  0.3656  0.3589  0.3589  0.3646  0.3534  0.3946  0.0982  0.1817  0.1817  0.0152  0.0152  0.0152  0.0190  0.0152  0.0152  0.0152  0.0152  0.0190  0.0190  0.0190  0.0152  0.0152  0.0190  0.0152  0.0152  0.0152  0.0190  0.0190  0.0190  0.0190  0.0151  0.0151  0.0151  0.0151  0.0151  0.0151  0.0151  0.0151  0.0151  0.0151  0.0151  0.0151  0.0190  0.0190  0.0190  0.0190  0.0190  0.0190  0.0113  0.0151  0.0151  0.0151  0.0228  0.0190  0.0037  0.0113  0.0038  0.0075  0.0151  0.0075  0.0151  0.0151  0.0038  0.0037  0.0113  0.0079  0.0113  0.0075  0.0075  0.0038  0.0038  0.0039  0.0037  0.0039  0.0151  0.0151  0.0075  0.0037  0.0075  0.0075  0.0037  0.0113  0.0000  0.0000  0.0000  0.0037  0.0037  0.0037  0.0113  0.0113  0.0113  0.0040  0.0075  0.0113  0.0075  0.0113  0.0075  0.0113  0.0075  0.0113  0.0113  0.0038  0.0075  0.0113  0.0038  0.0000  0.0000  0.0000  0.0000  0.0037  0.0075  0.0000  0.0037  0.0075  0.0075  0.0000  0.0037  0.0075  0.0151  0.0075  0.0037  0.0075  0.0040  0.0000  0.0039  0.0037  0.0000  0.0000  0.0075  0.0040  0.0038  0.0038  0.0038  0.0037  0.0000  0.0037  0.0040  0.0037  0.0075  0.0000  0.0038  0.0000  0.0000  0.0000  0.0075  0.0039  0.0038  0.0037  0.0113  0.0113  0.0040  0.0037  0.0038  0.0113  0.0037  0.0075  0.0038  0.0151  0.0075  0.0075  0.0151  0.0075  0.0038  0.0113  0.0037  0.0038  0.0113  0.0000  0.0038  0.0039  0.0113  0.0075  0.0113  0.0075  0.0039  0.0075  0.0000  0.0000  0.0037  0.0037  0.0075  0.0075  0.0075  0.0037  0.0075  0.0075  0.0000  0.0075  0.0037  0.0113  0.0113  0.0000  0.0075  0.0037  0.0040  0.0037  0.0039  0.0037  0.0075  0.0075  0.0037  0.0000  0.0039  0.0000  0.0000  0.0000  0.0000  0.0075  0.0075  0.0037  0.0000  0.0000  0.0037  0.0039  0.0039  0.0037  0.0000  0.0000  0.0037  0.0037  0.0037  0.0000  0.0000  0.0000  0.0000  0.0000  0.0000  0.0000  0.0039  0.0000  0.0037
OMP4__GCA_001320585.1   0.7798  0.6143  0.5395  0.6275  0.8193  0.5500  0.5412  0.5915  0.5344  0.5282  0.5170  0.5242  0.5170  0.5510  0.7017  0.6003  0.6903  0.6252  0.6382  0.6666  0.5990  0.5990  0.5968  0.5689  0.5813  0.4949  0.5055  0.4897  0.6591  0.5692  0.6377  0.6371  0.6253  0.6890  0.7121  0.5265  0.5409  0.5265  0.5822  0.5727  0.5746  0.5660  0.6220  0.6578  0.6940  0.7267  0.6849  0.7144  0.7144  0.7411  0.4963  0.4963  0.4628  0.3656  0.3656  0.3589  0.3589  0.3646  0.3534  0.3946  0.0982  0.1817  0.1817  0.0152  0.0152  0.0152  0.0190  0.0152  0.0152  0.0152  0.0152  0.0190  0.0190  0.0190  0.0152  0.0152  0.0190  0.0152  0.0152  0.0152  0.0190  0.0190  0.0190  0.0190  0.0151  0.0151  0.0151  0.0151  0.0151  0.0151  0.0151  0.0151  0.0151  0.0151  0.0151  0.0151  0.0190  0.0190  0.0190  0.0190  0.0190  0.0190  0.0113  0.0151  0.0151  0.0151  0.0228  0.0190  0.0037  0.0113  0.0038  0.0075  0.0151  0.0075  0.0151  0.0151  0.0038  0.0037  0.0113  0.0075  0.0113  0.0075  0.0075  0.0038  0.0038  0.0037  0.0037  0.0039  0.0151  0.0151  0.0075  0.0037  0.0075  0.0078  0.0037  0.0113  0.0000  0.0000  0.0000  0.0040  0.0037  0.0037  0.0113  0.0113  0.0113  0.0040  0.0075  0.0113  0.0075  0.0113  0.0075  0.0113  0.0075  0.0113  0.0113  0.0038  0.0075  0.0113  0.0038  0.0000  0.0000  0.0000  0.0000  0.0037  0.0075  0.0000  0.0040  0.0075  0.0075  0.0000  0.0037  0.0075  0.0151  0.0075  0.0037  0.0075  0.0038  0.0000  0.0037  0.0037  0.0000  0.0000  0.0079  0.0037  0.0038  0.0038  0.0038  0.0037  0.0000  0.0037  0.0040  0.0037  0.0075  0.0000  0.0038  0.0000  0.0000  0.0000  0.0075  0.0038  0.0038  0.0037  0.0113  0.0113  0.0038  0.0037  0.0040  0.0113  0.0037  0.0075  0.0038  0.0151  0.0075  0.0075  0.0151  0.0075  0.0038  0.0113  0.0037  0.0039  0.0113  0.0000  0.0038  0.0038  0.0113  0.0075  0.0113  0.0079  0.0037  0.0075  0.0000  0.0000  0.0037  0.0037  0.0075  0.0075  0.0075  0.0040  0.0075  0.0075  0.0000  0.0079  0.0037  0.0113  0.0113  0.0000  0.0075  0.0039  0.0037  0.0037  0.0037  0.0040  0.0075  0.0075  0.0037  0.0000  0.0037  0.0000  0.0000  0.0000  0.0000  0.0075  0.0075  0.0037  0.0000  0.0000  0.0040  0.0039  0.0037  0.0037  0.0000  0.0000  0.0037  0.0037  0.0037  0.0000  0.0000  0.0000  0.0000  0.0000  0.0000  0.0000  0.0037  0.0000  0.0037  0.0000
OMP4__GCA_001320645.1   0.7798  0.6143  0.5395  0.6275  0.8193  0.5500  0.5412  0.5915  0.5344  0.5282  0.5170  0.5242  0.5170  0.5510  0.7017  0.6003  0.6903  0.6252  0.6382  0.6666  0.5990  0.5990  0.5968  0.5689  0.5813  0.4949  0.5055  0.4897  0.6591  0.5692  0.6377  0.6371  0.6253  0.6890  0.7121  0.5265  0.5409  0.5265  0.5822  0.5727  0.5746  0.5660  0.6220  0.6578  0.6940  0.7267  0.6849  0.7144  0.7144  0.7411  0.4963  0.4963  0.4628  0.3656  0.3656  0.3589  0.3589  0.3646  0.3534  0.3946  0.0982  0.1817  0.1817  0.0152  0.0152  0.0152  0.0190  0.0152  0.0152  0.0152  0.0152  0.0190  0.0190  0.0190  0.0152  0.0152  0.0190  0.0152  0.0152  0.0152  0.0190  0.0190  0.0190  0.0190  0.0151  0.0151  0.0151  0.0151  0.0151  0.0151  0.0151  0.0151  0.0151  0.0151  0.0151  0.0151  0.0190  0.0190  0.0190  0.0190  0.0190  0.0190  0.0113  0.0151  0.0151  0.0151  0.0228  0.0190  0.0037  0.0113  0.0038  0.0075  0.0151  0.0075  0.0151  0.0151  0.0039  0.0037  0.0113  0.0079  0.0113  0.0075  0.0075  0.0038  0.0038  0.0040  0.0037  0.0037  0.0151  0.0151  0.0075  0.0039  0.0075  0.0075  0.0037  0.0113  0.0000  0.0000  0.0000  0.0037  0.0037  0.0037  0.0113  0.0113  0.0113  0.0037  0.0075  0.0113  0.0075  0.0113  0.0075  0.0113  0.0075  0.0113  0.0113  0.0038  0.0075  0.0113  0.0039  0.0000  0.0000  0.0000  0.0000  0.0040  0.0075  0.0000  0.0037  0.0075  0.0075  0.0000  0.0037  0.0075  0.0151  0.0075  0.0037  0.0075  0.0038  0.0000  0.0039  0.0037  0.0000  0.0000  0.0075  0.0039  0.0039  0.0040  0.0038  0.0037  0.0000  0.0037  0.0037  0.0040  0.0075  0.0000  0.0040  0.0000  0.0000  0.0000  0.0075  0.0038  0.0038  0.0037  0.0113  0.0113  0.0038  0.0037  0.0040  0.0113  0.0037  0.0075  0.0038  0.0151  0.0075  0.0075  0.0151  0.0075  0.0038  0.0113  0.0040  0.0038  0.0113  0.0000  0.0039  0.0038  0.0113  0.0075  0.0113  0.0075  0.0039  0.0075  0.0000  0.0000  0.0040  0.0037  0.0075  0.0075  0.0075  0.0039  0.0075  0.0079  0.0000  0.0075  0.0037  0.0113  0.0113  0.0000  0.0075  0.0037  0.0039  0.0037  0.0040  0.0037  0.0075  0.0075  0.0037  0.0000  0.0037  0.0000  0.0000  0.0000  0.0000  0.0075  0.0079  0.0037  0.0000  0.0000  0.0037  0.0037  0.0040  0.0037  0.0000  0.0000  0.0039  0.0040  0.0037  0.0000  0.0000  0.0000  0.0000  0.0000  0.0000  0.0000  0.0037  0.0000  0.0037  0.0000  0.0000
OMP4__GCA_001320755.1   0.7798  0.6143  0.5395  0.6275  0.8193  0.5500  0.5412  0.5915  0.5344  0.5282  0.5170  0.5242  0.5170  0.5510  0.7017  0.6003  0.6903  0.6252  0.6382  0.6666  0.5990  0.5990  0.5968  0.5689  0.5813  0.4949  0.5055  0.4897  0.6591  0.5692  0.6377  0.6371  0.6253  0.6890  0.7121  0.5265  0.5409  0.5265  0.5822  0.5727  0.5746  0.5660  0.6220  0.6578  0.6940  0.7267  0.6849  0.7144  0.7144  0.7411  0.4963  0.4963  0.4628  0.3656  0.3656  0.3589  0.3589  0.3646  0.3534  0.3946  0.0982  0.1817  0.1817  0.0152  0.0152  0.0152  0.0190  0.0152  0.0152  0.0152  0.0152  0.0190  0.0190  0.0190  0.0152  0.0152  0.0190  0.0152  0.0152  0.0152  0.0190  0.0190  0.0190  0.0190  0.0151  0.0151  0.0151  0.0151  0.0151  0.0151  0.0151  0.0151  0.0151  0.0151  0.0151  0.0151  0.0190  0.0190  0.0190  0.0190  0.0190  0.0190  0.0113  0.0151  0.0151  0.0151  0.0228  0.0190  0.0039  0.0113  0.0038  0.0075  0.0151  0.0075  0.0151  0.0151  0.0038  0.0040  0.0113  0.0075  0.0113  0.0075  0.0075  0.0038  0.0038  0.0037  0.0037  0.0037  0.0151  0.0151  0.0075  0.0037  0.0075  0.0075  0.0040  0.0113  0.0000  0.0000  0.0000  0.0037  0.0039  0.0037  0.0113  0.0113  0.0113  0.0037  0.0080  0.0113  0.0075  0.0113  0.0079  0.0113  0.0075  0.0113  0.0113  0.0038  0.0075  0.0113  0.0040  0.0000  0.0000  0.0000  0.0000  0.0037  0.0075  0.0000  0.0039  0.0075  0.0075  0.0000  0.0037  0.0075  0.0151  0.0075  0.0037  0.0075  0.0040  0.0000  0.0037  0.0040  0.0000  0.0000  0.0075  0.0040  0.0038  0.0038  0.0038  0.0040  0.0000  0.0037  0.0037  0.0037  0.0075  0.0000  0.0038  0.0000  0.0000  0.0000  0.0075  0.0038  0.0038  0.0037  0.0113  0.0113  0.0040  0.0037  0.0038  0.0113  0.0037  0.0079  0.0038  0.0151  0.0075  0.0075  0.0151  0.0075  0.0038  0.0113  0.0037  0.0038  0.0113  0.0000  0.0039  0.0038  0.0113  0.0075  0.0113  0.0075  0.0037  0.0075  0.0000  0.0000  0.0037  0.0037  0.0075  0.0075  0.0075  0.0040  0.0075  0.0075  0.0000  0.0075  0.0037  0.0113  0.0113  0.0000  0.0075  0.0037  0.0037  0.0037  0.0040  0.0037  0.0075  0.0075  0.0037  0.0000  0.0039  0.0000  0.0000  0.0000  0.0000  0.0075  0.0075  0.0037  0.0000  0.0000  0.0037  0.0037  0.0037  0.0037  0.0000  0.0000  0.0040  0.0037  0.0037  0.0000  0.0000  0.0000  0.0000  0.0000  0.0000  0.0000  0.0037  0.0000  0.0037  0.0000  0.0000  0.0000
OMP4__GCA_001326975.1   0.7798  0.6143  0.5395  0.6275  0.8193  0.5500  0.5412  0.5915  0.5344  0.5282  0.5170  0.5242  0.5170  0.5510  0.7017  0.6003  0.6903  0.6252  0.6382  0.6666  0.5990  0.5990  0.5968  0.5689  0.5813  0.4949  0.5055  0.4897  0.6591  0.5692  0.6377  0.6371  0.6253  0.6890  0.7121  0.5265  0.5409  0.5265  0.5822  0.5727  0.5746  0.5660  0.6220  0.6578  0.6940  0.7267  0.6849  0.7144  0.7144  0.7411  0.4963  0.4963  0.4628  0.3656  0.3656  0.3589  0.3589  0.3646  0.3534  0.3946  0.0982  0.1817  0.1817  0.0152  0.0152  0.0152  0.0190  0.0152  0.0152  0.0152  0.0152  0.0190  0.0190  0.0190  0.0152  0.0152  0.0190  0.0152  0.0152  0.0152  0.0190  0.0190  0.0190  0.0190  0.0151  0.0151  0.0151  0.0151  0.0151  0.0151  0.0151  0.0151  0.0151  0.0151  0.0151  0.0151  0.0190  0.0190  0.0190  0.0190  0.0190  0.0190  0.0113  0.0151  0.0151  0.0151  0.0228  0.0190  0.0037  0.0113  0.0038  0.0075  0.0151  0.0075  0.0151  0.0151  0.0038  0.0037  0.0113  0.0075  0.0113  0.0075  0.0075  0.0038  0.0038  0.0037  0.0037  0.0037  0.0151  0.0151  0.0075  0.0039  0.0075  0.0075  0.0039  0.0113  0.0000  0.0000  0.0000  0.0037  0.0040  0.0040  0.0113  0.0113  0.0113  0.0037  0.0075  0.0113  0.0075  0.0113  0.0075  0.0113  0.0075  0.0113  0.0113  0.0038  0.0080  0.0113  0.0038  0.0000  0.0000  0.0000  0.0000  0.0040  0.0075  0.0000  0.0039  0.0075  0.0075  0.0000  0.0037  0.0075  0.0151  0.0079  0.0037  0.0075  0.0038  0.0000  0.0037  0.0037  0.0000  0.0000  0.0075  0.0037  0.0038  0.0038  0.0038  0.0037  0.0000  0.0037  0.0037  0.0037  0.0075  0.0000  0.0038  0.0000  0.0000  0.0000  0.0075  0.0038  0.0038  0.0037  0.0113  0.0113  0.0038  0.0037  0.0038  0.0113  0.0037  0.0075  0.0038  0.0151  0.0075  0.0075  0.0151  0.0075  0.0038  0.0113  0.0037  0.0038  0.0113  0.0000  0.0038  0.0038  0.0113  0.0075  0.0113  0.0075  0.0037  0.0075  0.0000  0.0000  0.0040  0.0037  0.0075  0.0075  0.0075  0.0037  0.0075  0.0075  0.0000  0.0075  0.0037  0.0113  0.0113  0.0000  0.0075  0.0037  0.0037  0.0039  0.0037  0.0037  0.0079  0.0075  0.0040  0.0000  0.0040  0.0000  0.0000  0.0000  0.0000  0.0075  0.0075  0.0037  0.0000  0.0000  0.0040  0.0037  0.0037  0.0037  0.0000  0.0000  0.0037  0.0039  0.0037  0.0000  0.0000  0.0000  0.0000  0.0000  0.0000  0.0000  0.0037  0.0000  0.0037  0.0000  0.0000  0.0000  0.0000
OMP4__GCA_001327195.1   0.7798  0.6143  0.5395  0.6275  0.8193  0.5500  0.5412  0.5915  0.5344  0.5282  0.5170  0.5242  0.5170  0.5510  0.7017  0.6003  0.6903  0.6252  0.6382  0.6666  0.5990  0.5990  0.5968  0.5689  0.5813  0.4949  0.5055  0.4897  0.6591  0.5692  0.6377  0.6371  0.6253  0.6890  0.7121  0.5265  0.5409  0.5265  0.5822  0.5727  0.5746  0.5660  0.6220  0.6578  0.6940  0.7267  0.6849  0.7144  0.7144  0.7411  0.4963  0.4963  0.4628  0.3656  0.3656  0.3589  0.3589  0.3646  0.3534  0.3946  0.0982  0.1817  0.1817  0.0152  0.0152  0.0152  0.0190  0.0152  0.0152  0.0152  0.0152  0.0190  0.0190  0.0190  0.0152  0.0152  0.0190  0.0152  0.0152  0.0152  0.0190  0.0190  0.0190  0.0190  0.0151  0.0151  0.0151  0.0151  0.0151  0.0151  0.0151  0.0151  0.0151  0.0151  0.0151  0.0151  0.0190  0.0190  0.0190  0.0190  0.0190  0.0190  0.0113  0.0151  0.0151  0.0151  0.0228  0.0190  0.0037  0.0113  0.0038  0.0075  0.0151  0.0075  0.0151  0.0151  0.0039  0.0037  0.0113  0.0079  0.0113  0.0075  0.0075  0.0038  0.0038  0.0037  0.0037  0.0037  0.0151  0.0151  0.0079  0.0037  0.0075  0.0080  0.0037  0.0113  0.0000  0.0000  0.0000  0.0037  0.0037  0.0037  0.0113  0.0113  0.0113  0.0037  0.0075  0.0113  0.0075  0.0113  0.0075  0.0113  0.0075  0.0113  0.0113  0.0038  0.0075  0.0113  0.0040  0.0000  0.0000  0.0000  0.0000  0.0037  0.0075  0.0000  0.0037  0.0079  0.0075  0.0000  0.0037  0.0075  0.0151  0.0075  0.0037  0.0075  0.0038  0.0000  0.0040  0.0040  0.0000  0.0000  0.0075  0.0039  0.0038  0.0038  0.0040  0.0037  0.0000  0.0040  0.0037  0.0037  0.0075  0.0000  0.0040  0.0000  0.0000  0.0000  0.0079  0.0039  0.0039  0.0037  0.0113  0.0113  0.0039  0.0037  0.0040  0.0113  0.0040  0.0075  0.0040  0.0151  0.0075  0.0075  0.0151  0.0075  0.0038  0.0113  0.0037  0.0038  0.0113  0.0000  0.0038  0.0038  0.0113  0.0075  0.0113  0.0075  0.0037  0.0075  0.0000  0.0000  0.0037  0.0037  0.0079  0.0075  0.0075  0.0037  0.0075  0.0075  0.0000  0.0075  0.0037  0.0113  0.0113  0.0000  0.0075  0.0037  0.0037  0.0037  0.0039  0.0037  0.0075  0.0075  0.0037  0.0000  0.0037  0.0000  0.0000  0.0000  0.0000  0.0075  0.0075  0.0040  0.0000  0.0000  0.0037  0.0037  0.0040  0.0039  0.0000  0.0000  0.0037  0.0037  0.0037  0.0000  0.0000  0.0000  0.0000  0.0000  0.0000  0.0000  0.0040  0.0000  0.0037  0.0000  0.0000  0.0000  0.0000  0.0000
OMP4__GCA_001327375.1   0.7896  0.6225  0.5467  0.6355  0.8091  0.5574  0.5486  0.5993  0.5417  0.5354  0.5242  0.5316  0.5242  0.5585  0.6929  0.6082  0.6816  0.6173  0.6463  0.6582  0.5912  0.5912  0.6045  0.5762  0.5738  0.5016  0.5123  0.4831  0.6671  0.5766  0.6458  0.6451  0.6333  0.6804  0.7033  0.5337  0.5482  0.5337  0.5746  0.5802  0.5821  0.5734  0.6299  0.6496  0.6854  0.7178  0.6934  0.7232  0.7232  0.7502  0.4897  0.4897  0.4565  0.3712  0.3712  0.3645  0.3645  0.3589  0.3478  0.3888  0.1023  0.1773  0.1773  0.0190  0.0190  0.0190  0.0229  0.0190  0.0190  0.0190  0.0190  0.0152  0.0152  0.0152  0.0114  0.0190  0.0152  0.0190  0.0190  0.0190  0.0152  0.0152  0.0152  0.0152  0.0113  0.0113  0.0113  0.0113  0.0113  0.0113  0.0113  0.0113  0.0113  0.0113  0.0113  0.0113  0.0152  0.0152  0.0152  0.0152  0.0152  0.0152  0.0075  0.0113  0.0113  0.0113  0.0190  0.0152  0.0075  0.0151  0.0075  0.0113  0.0189  0.0113  0.0189  0.0189  0.0079  0.0079  0.0151  0.0113  0.0075  0.0113  0.0113  0.0075  0.0075  0.0075  0.0075  0.0075  0.0189  0.0189  0.0113  0.0075  0.0113  0.0113  0.0075  0.0151  0.0037  0.0037  0.0037  0.0000  0.0075  0.0075  0.0079  0.0075  0.0075  0.0075  0.0037  0.0075  0.0037  0.0075  0.0113  0.0151  0.0113  0.0075  0.0075  0.0075  0.0113  0.0151  0.0075  0.0037  0.0037  0.0037  0.0040  0.0075  0.0113  0.0039  0.0075  0.0039  0.0037  0.0040  0.0000  0.0037  0.0189  0.0113  0.0075  0.0113  0.0075  0.0037  0.0079  0.0075  0.0037  0.0037  0.0113  0.0000  0.0075  0.0079  0.0075  0.0000  0.0037  0.0075  0.0075  0.0075  0.0113  0.0037  0.0075  0.0039  0.0037  0.0040  0.0037  0.0075  0.0075  0.0075  0.0151  0.0151  0.0075  0.0075  0.0075  0.0151  0.0075  0.0113  0.0075  0.0113  0.0113  0.0113  0.0189  0.0113  0.0075  0.0075  0.0075  0.0075  0.0151  0.0040  0.0075  0.0075  0.0151  0.0113  0.0151  0.0113  0.0000  0.0113  0.0039  0.0037  0.0000  0.0075  0.0113  0.0113  0.0113  0.0000  0.0037  0.0037  0.0040  0.0037  0.0000  0.0150  0.0151  0.0037  0.0037  0.0075  0.0075  0.0000  0.0075  0.0075  0.0037  0.0037  0.0000  0.0037  0.0000  0.0039  0.0037  0.0037  0.0037  0.0037  0.0037  0.0079  0.0037  0.0037  0.0075  0.0000  0.0075  0.0075  0.0038  0.0038  0.0000  0.0000  0.0075  0.0037  0.0037  0.0040  0.0040  0.0037  0.0040  0.0037  0.0000  0.0037  0.0000  0.0037  0.0037  0.0037  0.0037  0.0037  0.0037
OMP4__GCA_001327475.1   0.7900  0.6060  0.5321  0.6193  0.8299  0.5423  0.5336  0.5835  0.5268  0.5207  0.5094  0.5167  0.5094  0.5432  0.6927  0.5922  0.6814  0.6171  0.6300  0.6580  0.5910  0.5910  0.5891  0.5615  0.5737  0.4880  0.4987  0.4829  0.6509  0.5768  0.6296  0.6289  0.6172  0.6803  0.7031  0.5191  0.5334  0.5191  0.5745  0.5652  0.5670  0.5584  0.6140  0.6494  0.7028  0.7358  0.6762  0.7056  0.7056  0.7319  0.4897  0.4897  0.4565  0.3599  0.3599  0.3533  0.3533  0.3589  0.3477  0.3887  0.0941  0.1772  0.1773  0.0114  0.0114  0.0114  0.0152  0.0114  0.0114  0.0114  0.0114  0.0152  0.0152  0.0152  0.0114  0.0114  0.0152  0.0114  0.0114  0.0114  0.0152  0.0228  0.0228  0.0228  0.0189  0.0189  0.0189  0.0189  0.0189  0.0189  0.0189  0.0189  0.0189  0.0189  0.0189  0.0189  0.0228  0.0228  0.0228  0.0228  0.0228  0.0228  0.0151  0.0189  0.0189  0.0189  0.0266  0.0228  0.0000  0.0075  0.0075  0.0038  0.0113  0.0113  0.0113  0.0113  0.0075  0.0000  0.0075  0.0038  0.0075  0.0113  0.0113  0.0075  0.0075  0.0000  0.0000  0.0000  0.0113  0.0113  0.0113  0.0000  0.0038  0.0113  0.0000  0.0075  0.0037  0.0037  0.0037  0.0075  0.0075  0.0000  0.0075  0.0075  0.0075  0.0079  0.0113  0.0075  0.0113  0.0075  0.0038  0.0075  0.0038  0.0075  0.0075  0.0075  0.0037  0.0075  0.0075  0.0037  0.0037  0.0037  0.0037  0.0000  0.0038  0.0037  0.0000  0.0113  0.0113  0.0037  0.0075  0.0113  0.0113  0.0038  0.0000  0.0040  0.0075  0.0037  0.0000  0.0000  0.0037  0.0040  0.0038  0.0075  0.0075  0.0075  0.0079  0.0075  0.0037  0.0000  0.0000  0.0000  0.0038  0.0037  0.0075  0.0037  0.0037  0.0037  0.0037  0.0075  0.0075  0.0000  0.0075  0.0075  0.0075  0.0075  0.0079  0.0075  0.0000  0.0039  0.0075  0.0113  0.0039  0.0037  0.0113  0.0038  0.0075  0.0075  0.0000  0.0075  0.0075  0.0039  0.0075  0.0075  0.0075  0.0038  0.0075  0.0037  0.0075  0.0040  0.0040  0.0039  0.0075  0.0000  0.0038  0.0038  0.0037  0.0075  0.0037  0.0040  0.0039  0.0113  0.0075  0.0075  0.0075  0.0037  0.0113  0.0075  0.0075  0.0075  0.0075  0.0000  0.0113  0.0113  0.0075  0.0037  0.0075  0.0037  0.0037  0.0037  0.0037  0.0113  0.0113  0.0079  0.0037  0.0039  0.0075  0.0075  0.0075  0.0075  0.0038  0.0038  0.0075  0.0075  0.0000  0.0037  0.0040  0.0040  0.0037  0.0037  0.0037  0.0037  0.0075  0.0037  0.0075  0.0037  0.0040  0.0037  0.0037  0.0037  0.0037  0.0075
OMP4__GCA_001212465.1   0.7888  0.6123  0.5547  0.6349  0.8083  0.5569  0.5481  0.5987  0.5412  0.5349  0.5237  0.5310  0.5237  0.5580  0.6922  0.6076  0.6809  0.6167  0.6458  0.6576  0.5907  0.5907  0.6039  0.5757  0.5733  0.5011  0.5119  0.4827  0.6666  0.5761  0.6452  0.6445  0.6327  0.6798  0.7027  0.5332  0.5477  0.5332  0.5741  0.5797  0.5816  0.5729  0.6294  0.6490  0.6848  0.7172  0.6928  0.7123  0.7123  0.7495  0.4894  0.4894  0.4562  0.3646  0.3646  0.3580  0.3580  0.3523  0.3413  0.3884  0.1064  0.1724  0.1724  0.0229  0.0229  0.0229  0.0190  0.0229  0.0229  0.0229  0.0229  0.0190  0.0190  0.0190  0.0152  0.0229  0.0190  0.0229  0.0229  0.0229  0.0190  0.0113  0.0113  0.0113  0.0075  0.0075  0.0075  0.0075  0.0075  0.0075  0.0075  0.0075  0.0075  0.0075  0.0075  0.0075  0.0113  0.0113  0.0113  0.0113  0.0113  0.0113  0.0038  0.0075  0.0075  0.0075  0.0151  0.0113  0.0113  0.0189  0.0038  0.0151  0.0227  0.0151  0.0227  0.0227  0.0113  0.0113  0.0189  0.0151  0.0113  0.0075  0.0075  0.0038  0.0038  0.0113  0.0113  0.0113  0.0227  0.0227  0.0151  0.0113  0.0151  0.0151  0.0113  0.0189  0.0075  0.0075  0.0075  0.0040  0.0037  0.0113  0.0037  0.0037  0.0040  0.0037  0.0000  0.0040  0.0000  0.0037  0.0151  0.0189  0.0151  0.0037  0.0037  0.0113  0.0151  0.0189  0.0113  0.0075  0.0075  0.0075  0.0075  0.0113  0.0151  0.0075  0.0113  0.0000  0.0000  0.0075  0.0037  0.0000  0.0227  0.0151  0.0113  0.0151  0.0113  0.0079  0.0113  0.0113  0.0075  0.0075  0.0151  0.0037  0.0113  0.0113  0.0113  0.0037  0.0075  0.0113  0.0113  0.0113  0.0151  0.0075  0.0113  0.0075  0.0075  0.0075  0.0075  0.0113  0.0113  0.0113  0.0189  0.0189  0.0113  0.0037  0.0113  0.0189  0.0113  0.0151  0.0113  0.0151  0.0151  0.0075  0.0227  0.0151  0.0113  0.0113  0.0113  0.0113  0.0189  0.0075  0.0113  0.0113  0.0189  0.0151  0.0189  0.0151  0.0039  0.0151  0.0075  0.0075  0.0037  0.0113  0.0151  0.0151  0.0075  0.0037  0.0075  0.0075  0.0079  0.0000  0.0039  0.0188  0.0189  0.0075  0.0000  0.0037  0.0039  0.0037  0.0040  0.0113  0.0000  0.0000  0.0039  0.0075  0.0037  0.0075  0.0075  0.0075  0.0075  0.0000  0.0000  0.0037  0.0079  0.0075  0.0037  0.0040  0.0037  0.0039  0.0075  0.0075  0.0037  0.0037  0.0113  0.0075  0.0075  0.0075  0.0075  0.0075  0.0075  0.0075  0.0037  0.0075  0.0037  0.0075  0.0075  0.0075  0.0075  0.0075  0.0075  0.0037  0.0113
OMP4__GCA_001212185.1   0.7896  0.6225  0.5467  0.6355  0.8091  0.5574  0.5486  0.5993  0.5417  0.5354  0.5242  0.5316  0.5242  0.5585  0.6929  0.6082  0.6816  0.6173  0.6463  0.6582  0.5912  0.5912  0.6045  0.5762  0.5738  0.5016  0.5123  0.4831  0.6671  0.5766  0.6458  0.6451  0.6333  0.6804  0.7033  0.5337  0.5482  0.5337  0.5746  0.5802  0.5821  0.5734  0.6299  0.6496  0.6854  0.7178  0.6934  0.7232  0.7232  0.7502  0.4897  0.4897  0.4565  0.3712  0.3712  0.3645  0.3645  0.3589  0.3478  0.3888  0.1023  0.1773  0.1773  0.0190  0.0190  0.0190  0.0229  0.0190  0.0190  0.0190  0.0190  0.0152  0.0152  0.0152  0.0114  0.0190  0.0152  0.0190  0.0190  0.0190  0.0152  0.0152  0.0152  0.0152  0.0113  0.0113  0.0113  0.0113  0.0113  0.0113  0.0113  0.0113  0.0113  0.0113  0.0113  0.0113  0.0152  0.0152  0.0152  0.0152  0.0152  0.0152  0.0075  0.0113  0.0113  0.0113  0.0190  0.0152  0.0075  0.0151  0.0075  0.0113  0.0189  0.0113  0.0189  0.0189  0.0075  0.0075  0.0151  0.0113  0.0075  0.0113  0.0113  0.0075  0.0075  0.0075  0.0075  0.0075  0.0189  0.0189  0.0113  0.0079  0.0113  0.0113  0.0075  0.0151  0.0040  0.0037  0.0037  0.0000  0.0075  0.0075  0.0075  0.0075  0.0075  0.0075  0.0040  0.0079  0.0037  0.0075  0.0113  0.0151  0.0113  0.0080  0.0075  0.0075  0.0113  0.0151  0.0075  0.0037  0.0039  0.0037  0.0039  0.0075  0.0113  0.0037  0.0075  0.0037  0.0037  0.0040  0.0000  0.0039  0.0189  0.0113  0.0075  0.0113  0.0075  0.0040  0.0075  0.0075  0.0040  0.0040  0.0113  0.0000  0.0075  0.0075  0.0075  0.0000  0.0037  0.0075  0.0075  0.0075  0.0113  0.0037  0.0075  0.0040  0.0037  0.0039  0.0037  0.0075  0.0075  0.0075  0.0151  0.0151  0.0075  0.0075  0.0079  0.0151  0.0075  0.0113  0.0075  0.0113  0.0113  0.0113  0.0189  0.0113  0.0075  0.0075  0.0075  0.0075  0.0151  0.0037  0.0075  0.0075  0.0151  0.0113  0.0151  0.0113  0.0000  0.0113  0.0037  0.0037  0.0000  0.0075  0.0113  0.0113  0.0113  0.0000  0.0039  0.0040  0.0037  0.0039  0.0000  0.0150  0.0151  0.0037  0.0040  0.0075  0.0075  0.0000  0.0075  0.0075  0.0037  0.0039  0.0000  0.0037  0.0000  0.0039  0.0037  0.0039  0.0037  0.0037  0.0037  0.0075  0.0037  0.0040  0.0079  0.0000  0.0075  0.0075  0.0038  0.0038  0.0000  0.0000  0.0075  0.0039  0.0037  0.0037  0.0039  0.0037  0.0037  0.0037  0.0000  0.0040  0.0000  0.0037  0.0037  0.0039  0.0037  0.0037  0.0039  0.0000  0.0075  0.0040
OMP4__GCA_001212025.1   0.7790  0.6043  0.5474  0.6269  0.8185  0.5494  0.5407  0.5909  0.5339  0.5277  0.5165  0.5237  0.5165  0.5504  0.7010  0.5997  0.6896  0.6247  0.6377  0.6660  0.5984  0.5984  0.5963  0.5684  0.5808  0.4944  0.5051  0.4893  0.6585  0.5687  0.6372  0.6365  0.6247  0.6883  0.7115  0.5260  0.5404  0.5260  0.5816  0.5722  0.5741  0.5654  0.6214  0.6572  0.6933  0.7260  0.6842  0.7036  0.7036  0.7404  0.4959  0.4959  0.4624  0.3590  0.3590  0.3525  0.3525  0.3580  0.3468  0.3943  0.1023  0.1769  0.1769  0.0190  0.0190  0.0190  0.0152  0.0190  0.0190  0.0190  0.0190  0.0229  0.0229  0.0229  0.0190  0.0190  0.0229  0.0190  0.0190  0.0190  0.0229  0.0151  0.0151  0.0151  0.0113  0.0113  0.0113  0.0113  0.0113  0.0113  0.0113  0.0113  0.0113  0.0113  0.0113  0.0113  0.0151  0.0151  0.0151  0.0151  0.0151  0.0151  0.0075  0.0113  0.0113  0.0113  0.0189  0.0151  0.0075  0.0151  0.0000  0.0113  0.0189  0.0113  0.0189  0.0189  0.0075  0.0075  0.0151  0.0113  0.0151  0.0038  0.0038  0.0000  0.0000  0.0075  0.0075  0.0075  0.0189  0.0189  0.0113  0.0075  0.0113  0.0113  0.0075  0.0151  0.0037  0.0040  0.0037  0.0075  0.0000  0.0075  0.0075  0.0075  0.0075  0.0000  0.0037  0.0075  0.0039  0.0075  0.0113  0.0151  0.0113  0.0075  0.0075  0.0075  0.0113  0.0151  0.0075  0.0037  0.0037  0.0037  0.0037  0.0075  0.0113  0.0037  0.0075  0.0037  0.0037  0.0037  0.0075  0.0037  0.0189  0.0113  0.0075  0.0113  0.0075  0.0040  0.0075  0.0075  0.0037  0.0037  0.0113  0.0075  0.0075  0.0075  0.0075  0.0075  0.0040  0.0075  0.0075  0.0075  0.0113  0.0037  0.0075  0.0037  0.0037  0.0037  0.0113  0.0075  0.0075  0.0075  0.0151  0.0151  0.0075  0.0000  0.0075  0.0151  0.0075  0.0113  0.0075  0.0189  0.0113  0.0040  0.0189  0.0113  0.0075  0.0151  0.0075  0.0075  0.0151  0.0039  0.0075  0.0075  0.0151  0.0113  0.0151  0.0113  0.0075  0.0113  0.0040  0.0037  0.0075  0.0075  0.0113  0.0113  0.0037  0.0075  0.0113  0.0113  0.0039  0.0040  0.0075  0.0151  0.0151  0.0037  0.0037  0.0000  0.0000  0.0075  0.0000  0.0075  0.0037  0.0037  0.0075  0.0037  0.0075  0.0037  0.0037  0.0037  0.0040  0.0037  0.0037  0.0000  0.0037  0.0037  0.0000  0.0075  0.0000  0.0000  0.0038  0.0038  0.0075  0.0075  0.0075  0.0037  0.0039  0.0037  0.0037  0.0037  0.0040  0.0039  0.0075  0.0037  0.0075  0.0037  0.0037  0.0037  0.0037  0.0037  0.0037  0.0075  0.0075  0.0037  0.0075
OMP4__GCA_001211865.1   0.7896  0.6225  0.5467  0.6355  0.8091  0.5574  0.5486  0.5993  0.5417  0.5354  0.5242  0.5316  0.5242  0.5585  0.6929  0.6082  0.6816  0.6173  0.6463  0.6582  0.5912  0.5912  0.6045  0.5762  0.5738  0.5016  0.5123  0.4831  0.6671  0.5766  0.6458  0.6451  0.6333  0.6804  0.7033  0.5337  0.5482  0.5337  0.5746  0.5802  0.5821  0.5734  0.6299  0.6496  0.6854  0.7178  0.6934  0.7232  0.7232  0.7502  0.4897  0.4897  0.4565  0.3712  0.3712  0.3645  0.3645  0.3589  0.3478  0.3888  0.1023  0.1773  0.1773  0.0190  0.0190  0.0190  0.0229  0.0190  0.0190  0.0190  0.0190  0.0152  0.0152  0.0152  0.0114  0.0190  0.0152  0.0190  0.0190  0.0190  0.0152  0.0152  0.0152  0.0152  0.0113  0.0113  0.0113  0.0113  0.0113  0.0113  0.0113  0.0113  0.0113  0.0113  0.0113  0.0113  0.0152  0.0152  0.0152  0.0152  0.0152  0.0152  0.0075  0.0113  0.0113  0.0113  0.0190  0.0152  0.0075  0.0151  0.0075  0.0113  0.0189  0.0113  0.0189  0.0189  0.0075  0.0075  0.0151  0.0113  0.0075  0.0113  0.0113  0.0075  0.0075  0.0075  0.0075  0.0075  0.0189  0.0189  0.0113  0.0075  0.0113  0.0113  0.0075  0.0151  0.0037  0.0037  0.0037  0.0000  0.0075  0.0075  0.0075  0.0075  0.0075  0.0075  0.0037  0.0075  0.0037  0.0079  0.0113  0.0151  0.0113  0.0075  0.0075  0.0075  0.0113  0.0151  0.0075  0.0039  0.0040  0.0037  0.0037  0.0075  0.0113  0.0037  0.0075  0.0037  0.0037  0.0037  0.0000  0.0037  0.0189  0.0113  0.0075  0.0113  0.0075  0.0040  0.0075  0.0075  0.0037  0.0039  0.0113  0.0000  0.0075  0.0075  0.0075  0.0000  0.0037  0.0075  0.0075  0.0075  0.0113  0.0040  0.0075  0.0037  0.0037  0.0039  0.0037  0.0075  0.0075  0.0075  0.0151  0.0151  0.0075  0.0075  0.0075  0.0151  0.0075  0.0113  0.0075  0.0113  0.0113  0.0113  0.0189  0.0113  0.0075  0.0075  0.0075  0.0075  0.0151  0.0037  0.0075  0.0075  0.0151  0.0113  0.0151  0.0113  0.0000  0.0113  0.0039  0.0037  0.0000  0.0075  0.0113  0.0113  0.0113  0.0000  0.0037  0.0037  0.0037  0.0037  0.0000  0.0150  0.0151  0.0037  0.0037  0.0075  0.0075  0.0000  0.0075  0.0075  0.0037  0.0037  0.0000  0.0037  0.0000  0.0037  0.0037  0.0037  0.0039  0.0039  0.0040  0.0075  0.0037  0.0040  0.0075  0.0000  0.0075  0.0075  0.0038  0.0038  0.0000  0.0000  0.0075  0.0037  0.0037  0.0037  0.0037  0.0037  0.0037  0.0037  0.0000  0.0039  0.0000  0.0037  0.0037  0.0040  0.0037  0.0037  0.0037  0.0000  0.0075  0.0037  0.0000  0.0075
OMP4__GCA_001211505.1   0.7790  0.6043  0.5474  0.6269  0.8185  0.5494  0.5407  0.5909  0.5339  0.5277  0.5165  0.5237  0.5165  0.5504  0.7010  0.5997  0.6896  0.6247  0.6377  0.6660  0.5984  0.5984  0.5963  0.5684  0.5808  0.4944  0.5051  0.4893  0.6585  0.5687  0.6372  0.6365  0.6247  0.6883  0.7115  0.5260  0.5404  0.5260  0.5816  0.5722  0.5741  0.5654  0.6214  0.6572  0.6933  0.7260  0.6842  0.7036  0.7036  0.7404  0.4959  0.4959  0.4624  0.3590  0.3590  0.3525  0.3525  0.3580  0.3468  0.3943  0.1023  0.1769  0.1769  0.0190  0.0190  0.0190  0.0152  0.0190  0.0190  0.0190  0.0190  0.0229  0.0229  0.0229  0.0190  0.0190  0.0229  0.0190  0.0190  0.0190  0.0229  0.0151  0.0151  0.0151  0.0113  0.0113  0.0113  0.0113  0.0113  0.0113  0.0113  0.0113  0.0113  0.0113  0.0113  0.0113  0.0151  0.0151  0.0151  0.0151  0.0151  0.0151  0.0075  0.0113  0.0113  0.0113  0.0189  0.0151  0.0075  0.0151  0.0000  0.0113  0.0189  0.0113  0.0189  0.0189  0.0075  0.0075  0.0151  0.0113  0.0151  0.0038  0.0038  0.0000  0.0000  0.0075  0.0079  0.0075  0.0189  0.0189  0.0113  0.0075  0.0113  0.0113  0.0075  0.0151  0.0037  0.0037  0.0037  0.0075  0.0000  0.0075  0.0075  0.0075  0.0075  0.0000  0.0040  0.0075  0.0037  0.0075  0.0113  0.0151  0.0113  0.0075  0.0075  0.0075  0.0113  0.0151  0.0075  0.0037  0.0037  0.0040  0.0037  0.0075  0.0113  0.0037  0.0075  0.0037  0.0037  0.0039  0.0075  0.0037  0.0189  0.0113  0.0075  0.0113  0.0080  0.0037  0.0075  0.0075  0.0037  0.0037  0.0113  0.0075  0.0075  0.0075  0.0075  0.0075  0.0039  0.0075  0.0075  0.0075  0.0113  0.0037  0.0075  0.0037  0.0037  0.0037  0.0113  0.0075  0.0075  0.0075  0.0151  0.0151  0.0075  0.0000  0.0075  0.0151  0.0075  0.0113  0.0079  0.0189  0.0113  0.0037  0.0189  0.0113  0.0075  0.0151  0.0075  0.0075  0.0151  0.0037  0.0075  0.0075  0.0151  0.0113  0.0151  0.0113  0.0075  0.0113  0.0037  0.0040  0.0075  0.0075  0.0113  0.0113  0.0037  0.0075  0.0113  0.0113  0.0037  0.0037  0.0075  0.0151  0.0151  0.0037  0.0037  0.0000  0.0000  0.0075  0.0000  0.0075  0.0037  0.0037  0.0075  0.0040  0.0075  0.0037  0.0037  0.0037  0.0037  0.0037  0.0037  0.0000  0.0037  0.0037  0.0000  0.0075  0.0000  0.0000  0.0038  0.0038  0.0075  0.0075  0.0075  0.0040  0.0037  0.0037  0.0039  0.0037  0.0040  0.0040  0.0075  0.0037  0.0075  0.0038  0.0037  0.0040  0.0040  0.0037  0.0037  0.0075  0.0075  0.0040  0.0075  0.0000  0.0075
OMP4__GCA_001211405.1   0.7790  0.6043  0.5474  0.6269  0.8185  0.5494  0.5407  0.5909  0.5339  0.5277  0.5165  0.5237  0.5165  0.5504  0.7010  0.5997  0.6896  0.6247  0.6377  0.6660  0.5984  0.5984  0.5963  0.5684  0.5808  0.4944  0.5051  0.4893  0.6585  0.5687  0.6372  0.6365  0.6247  0.6883  0.7115  0.5260  0.5404  0.5260  0.5816  0.5722  0.5741  0.5654  0.6214  0.6572  0.6933  0.7260  0.6842  0.7036  0.7036  0.7404  0.4959  0.4959  0.4624  0.3590  0.3590  0.3525  0.3525  0.3580  0.3468  0.3943  0.1023  0.1769  0.1769  0.0190  0.0190  0.0190  0.0152  0.0190  0.0190  0.0190  0.0190  0.0229  0.0229  0.0229  0.0190  0.0190  0.0229  0.0190  0.0190  0.0190  0.0229  0.0151  0.0151  0.0151  0.0113  0.0113  0.0113  0.0113  0.0113  0.0113  0.0113  0.0113  0.0113  0.0113  0.0113  0.0113  0.0151  0.0151  0.0151  0.0151  0.0151  0.0151  0.0075  0.0113  0.0113  0.0113  0.0189  0.0151  0.0075  0.0151  0.0000  0.0113  0.0189  0.0113  0.0189  0.0189  0.0075  0.0075  0.0151  0.0113  0.0151  0.0038  0.0038  0.0000  0.0000  0.0075  0.0075  0.0075  0.0189  0.0189  0.0113  0.0075  0.0113  0.0113  0.0075  0.0151  0.0037  0.0037  0.0037  0.0075  0.0000  0.0075  0.0075  0.0075  0.0075  0.0000  0.0039  0.0075  0.0037  0.0079  0.0113  0.0151  0.0113  0.0075  0.0075  0.0075  0.0113  0.0151  0.0075  0.0037  0.0039  0.0037  0.0037  0.0075  0.0113  0.0037  0.0075  0.0037  0.0037  0.0037  0.0075  0.0037  0.0189  0.0113  0.0075  0.0113  0.0075  0.0037  0.0075  0.0075  0.0040  0.0037  0.0113  0.0079  0.0075  0.0075  0.0075  0.0075  0.0037  0.0075  0.0075  0.0075  0.0113  0.0037  0.0075  0.0039  0.0037  0.0037  0.0113  0.0075  0.0075  0.0078  0.0151  0.0151  0.0075  0.0000  0.0075  0.0151  0.0075  0.0113  0.0075  0.0189  0.0113  0.0037  0.0189  0.0113  0.0075  0.0151  0.0075  0.0075  0.0151  0.0037  0.0075  0.0079  0.0151  0.0113  0.0151  0.0113  0.0075  0.0113  0.0037  0.0039  0.0075  0.0075  0.0113  0.0113  0.0039  0.0075  0.0113  0.0113  0.0037  0.0037  0.0079  0.0151  0.0151  0.0037  0.0039  0.0000  0.0000  0.0075  0.0000  0.0075  0.0039  0.0037  0.0075  0.0040  0.0075  0.0037  0.0037  0.0037  0.0037  0.0039  0.0037  0.0000  0.0037  0.0037  0.0000  0.0075  0.0000  0.0000  0.0038  0.0038  0.0078  0.0075  0.0075  0.0039  0.0037  0.0037  0.0037  0.0040  0.0037  0.0037  0.0075  0.0037  0.0075  0.0037  0.0037  0.0037  0.0037  0.0037  0.0037  0.0075  0.0075  0.0037  0.0075  0.0000  0.0075  0.0000
OMP4__GCA_001210965.1   0.7798  0.6143  0.5395  0.6275  0.8193  0.5500  0.5412  0.5915  0.5344  0.5282  0.5170  0.5242  0.5170  0.5510  0.7017  0.6003  0.6903  0.6252  0.6382  0.6666  0.5990  0.5990  0.5968  0.5689  0.5813  0.4949  0.5055  0.4897  0.6591  0.5692  0.6377  0.6371  0.6253  0.6890  0.7121  0.5265  0.5409  0.5265  0.5822  0.5727  0.5746  0.5660  0.6220  0.6578  0.6940  0.7267  0.6849  0.7144  0.7144  0.7411  0.4963  0.4963  0.4628  0.3656  0.3656  0.3589  0.3589  0.3646  0.3534  0.3946  0.0982  0.1817  0.1817  0.0152  0.0152  0.0152  0.0190  0.0152  0.0152  0.0152  0.0152  0.0190  0.0190  0.0190  0.0152  0.0152  0.0190  0.0152  0.0152  0.0152  0.0190  0.0190  0.0190  0.0190  0.0151  0.0151  0.0151  0.0151  0.0151  0.0151  0.0151  0.0151  0.0151  0.0151  0.0151  0.0151  0.0190  0.0190  0.0190  0.0190  0.0190  0.0190  0.0113  0.0151  0.0151  0.0151  0.0228  0.0190  0.0037  0.0113  0.0038  0.0075  0.0151  0.0075  0.0151  0.0151  0.0038  0.0040  0.0113  0.0079  0.0113  0.0075  0.0075  0.0038  0.0038  0.0037  0.0037  0.0037  0.0151  0.0151  0.0075  0.0037  0.0075  0.0075  0.0040  0.0113  0.0000  0.0000  0.0000  0.0037  0.0037  0.0039  0.0113  0.0113  0.0113  0.0040  0.0075  0.0113  0.0075  0.0113  0.0075  0.0113  0.0075  0.0113  0.0113  0.0038  0.0075  0.0113  0.0038  0.0000  0.0000  0.0000  0.0000  0.0037  0.0075  0.0000  0.0037  0.0075  0.0075  0.0000  0.0037  0.0075  0.0151  0.0075  0.0040  0.0075  0.0040  0.0000  0.0037  0.0039  0.0000  0.0000  0.0075  0.0039  0.0038  0.0038  0.0038  0.0039  0.0000  0.0037  0.0037  0.0037  0.0075  0.0000  0.0038  0.0000  0.0000  0.0000  0.0075  0.0038  0.0038  0.0037  0.0113  0.0113  0.0038  0.0040  0.0038  0.0113  0.0037  0.0075  0.0038  0.0151  0.0075  0.0079  0.0151  0.0075  0.0038  0.0113  0.0037  0.0038  0.0113  0.0000  0.0039  0.0040  0.0113  0.0075  0.0113  0.0075  0.0037  0.0075  0.0000  0.0000  0.0037  0.0037  0.0075  0.0075  0.0075  0.0040  0.0075  0.0075  0.0000  0.0075  0.0037  0.0113  0.0113  0.0000  0.0075  0.0037  0.0037  0.0037  0.0040  0.0037  0.0075  0.0075  0.0039  0.0000  0.0037  0.0000  0.0000  0.0000  0.0000  0.0075  0.0075  0.0037  0.0000  0.0000  0.0037  0.0037  0.0037  0.0037  0.0000  0.0000  0.0040  0.0037  0.0037  0.0000  0.0000  0.0000  0.0000  0.0000  0.0000  0.0000  0.0037  0.0000  0.0037  0.0000  0.0000  0.0000  0.0000  0.0000  0.0000  0.0037  0.0037  0.0075  0.0037  0.0037  0.0040  0.0039  0.0037
OMP4__GCA_001209405.1   0.7798  0.6143  0.5395  0.6275  0.8193  0.5500  0.5412  0.5915  0.5344  0.5282  0.5170  0.5242  0.5170  0.5510  0.7017  0.6003  0.6903  0.6252  0.6382  0.6666  0.5990  0.5990  0.5968  0.5689  0.5813  0.4949  0.5055  0.4897  0.6591  0.5692  0.6377  0.6371  0.6253  0.6890  0.7121  0.5265  0.5409  0.5265  0.5822  0.5727  0.5746  0.5660  0.6220  0.6578  0.6940  0.7267  0.6849  0.7144  0.7144  0.7411  0.4963  0.4963  0.4628  0.3656  0.3656  0.3589  0.3589  0.3646  0.3534  0.3946  0.0982  0.1817  0.1817  0.0152  0.0152  0.0152  0.0190  0.0152  0.0152  0.0152  0.0152  0.0190  0.0190  0.0190  0.0152  0.0152  0.0190  0.0152  0.0152  0.0152  0.0190  0.0190  0.0190  0.0190  0.0151  0.0151  0.0151  0.0151  0.0151  0.0151  0.0151  0.0151  0.0151  0.0151  0.0151  0.0151  0.0190  0.0190  0.0190  0.0190  0.0190  0.0190  0.0113  0.0151  0.0151  0.0151  0.0228  0.0190  0.0040  0.0113  0.0038  0.0075  0.0151  0.0075  0.0151  0.0151  0.0040  0.0037  0.0113  0.0075  0.0113  0.0075  0.0075  0.0038  0.0038  0.0037  0.0037  0.0037  0.0151  0.0151  0.0075  0.0040  0.0075  0.0075  0.0039  0.0113  0.0000  0.0000  0.0000  0.0037  0.0037  0.0039  0.0113  0.0113  0.0113  0.0037  0.0075  0.0113  0.0075  0.0113  0.0075  0.0113  0.0075  0.0113  0.0113  0.0038  0.0075  0.0113  0.0038  0.0000  0.0000  0.0000  0.0000  0.0037  0.0075  0.0000  0.0039  0.0075  0.0075  0.0000  0.0037  0.0075  0.0151  0.0075  0.0037  0.0075  0.0038  0.0000  0.0037  0.0040  0.0000  0.0000  0.0075  0.0037  0.0038  0.0040  0.0038  0.0037  0.0000  0.0039  0.0037  0.0037  0.0075  0.0000  0.0038  0.0000  0.0000  0.0000  0.0075  0.0038  0.0038  0.0040  0.0113  0.0113  0.0038  0.0039  0.0038  0.0113  0.0037  0.0075  0.0039  0.0151  0.0075  0.0075  0.0151  0.0075  0.0038  0.0113  0.0037  0.0040  0.0113  0.0000  0.0038  0.0040  0.0113  0.0075  0.0113  0.0079  0.0037  0.0075  0.0000  0.0000  0.0037  0.0037  0.0075  0.0075  0.0075  0.0037  0.0075  0.0075  0.0000  0.0075  0.0037  0.0113  0.0113  0.0000  0.0075  0.0040  0.0037  0.0037  0.0037  0.0040  0.0075  0.0075  0.0039  0.0000  0.0040  0.0000  0.0000  0.0000  0.0000  0.0075  0.0079  0.0037  0.0000  0.0000  0.0037  0.0037  0.0040  0.0037  0.0000  0.0000  0.0037  0.0037  0.0039  0.0000  0.0000  0.0000  0.0000  0.0000  0.0000  0.0000  0.0037  0.0000  0.0037  0.0000  0.0000  0.0000  0.0000  0.0000  0.0000  0.0040  0.0037  0.0075  0.0037  0.0037  0.0039  0.0037  0.0040  0.0000
OMP4__GCA_001208545.1   0.7798  0.6143  0.5395  0.6275  0.8193  0.5500  0.5412  0.5915  0.5344  0.5282  0.5170  0.5242  0.5170  0.5510  0.7017  0.6003  0.6903  0.6252  0.6382  0.6666  0.5990  0.5990  0.5968  0.5689  0.5813  0.4949  0.5055  0.4897  0.6591  0.5692  0.6377  0.6371  0.6253  0.6890  0.7121  0.5265  0.5409  0.5265  0.5822  0.5727  0.5746  0.5660  0.6220  0.6578  0.6940  0.7267  0.6849  0.7144  0.7144  0.7411  0.4963  0.4963  0.4628  0.3656  0.3656  0.3589  0.3589  0.3646  0.3534  0.3946  0.0982  0.1817  0.1817  0.0152  0.0152  0.0152  0.0190  0.0152  0.0152  0.0152  0.0152  0.0190  0.0190  0.0190  0.0152  0.0152  0.0190  0.0152  0.0152  0.0152  0.0190  0.0190  0.0190  0.0190  0.0151  0.0151  0.0151  0.0151  0.0151  0.0151  0.0151  0.0151  0.0151  0.0151  0.0151  0.0151  0.0190  0.0190  0.0190  0.0190  0.0190  0.0190  0.0113  0.0151  0.0151  0.0151  0.0228  0.0190  0.0040  0.0113  0.0038  0.0075  0.0151  0.0075  0.0151  0.0151  0.0038  0.0037  0.0119  0.0075  0.0113  0.0075  0.0075  0.0038  0.0038  0.0039  0.0040  0.0037  0.0151  0.0151  0.0079  0.0040  0.0075  0.0075  0.0037  0.0113  0.0000  0.0000  0.0000  0.0039  0.0040  0.0037  0.0113  0.0113  0.0113  0.0037  0.0075  0.0113  0.0075  0.0113  0.0075  0.0113  0.0075  0.0113  0.0113  0.0038  0.0075  0.0113  0.0038  0.0000  0.0000  0.0000  0.0000  0.0037  0.0075  0.0000  0.0037  0.0075  0.0075  0.0000  0.0040  0.0075  0.0151  0.0075  0.0037  0.0075  0.0038  0.0000  0.0037  0.0037  0.0000  0.0000  0.0075  0.0039  0.0038  0.0039  0.0040  0.0037  0.0000  0.0037  0.0037  0.0037  0.0075  0.0000  0.0040  0.0000  0.0000  0.0000  0.0075  0.0040  0.0040  0.0037  0.0113  0.0113  0.0039  0.0037  0.0038  0.0113  0.0037  0.0075  0.0038  0.0151  0.0075  0.0075  0.0151  0.0075  0.0038  0.0113  0.0037  0.0038  0.0113  0.0000  0.0038  0.0039  0.0113  0.0075  0.0113  0.0075  0.0037  0.0075  0.0000  0.0000  0.0037  0.0039  0.0075  0.0080  0.0075  0.0039  0.0075  0.0075  0.0000  0.0079  0.0039  0.0113  0.0113  0.0000  0.0075  0.0037  0.0039  0.0039  0.0037  0.0040  0.0075  0.0075  0.0037  0.0000  0.0037  0.0000  0.0000  0.0000  0.0000  0.0075  0.0075  0.0039  0.0000  0.0000  0.0037  0.0039  0.0037  0.0037  0.0000  0.0000  0.0037  0.0037  0.0037  0.0000  0.0000  0.0000  0.0000  0.0000  0.0000  0.0000  0.0037  0.0000  0.0037  0.0000  0.0000  0.0000  0.0000  0.0000  0.0000  0.0037  0.0040  0.0075  0.0037  0.0037  0.0037  0.0040  0.0037  0.0000  0.0000
OMP4__GCA_001207675.1   0.7798  0.6143  0.5395  0.6275  0.8193  0.5500  0.5412  0.5915  0.5344  0.5282  0.5170  0.5242  0.5170  0.5510  0.7017  0.6003  0.6903  0.6252  0.6382  0.6666  0.5990  0.5990  0.5968  0.5689  0.5813  0.4949  0.5055  0.4897  0.6591  0.5692  0.6377  0.6371  0.6253  0.6890  0.7121  0.5265  0.5409  0.5265  0.5822  0.5727  0.5746  0.5660  0.6220  0.6578  0.6940  0.7267  0.6849  0.7144  0.7144  0.7411  0.4963  0.4963  0.4628  0.3656  0.3656  0.3589  0.3589  0.3646  0.3534  0.3946  0.0982  0.1817  0.1817  0.0152  0.0152  0.0152  0.0190  0.0152  0.0152  0.0152  0.0152  0.0190  0.0190  0.0190  0.0152  0.0152  0.0190  0.0152  0.0152  0.0152  0.0190  0.0190  0.0190  0.0190  0.0151  0.0151  0.0151  0.0151  0.0151  0.0151  0.0151  0.0151  0.0151  0.0151  0.0151  0.0151  0.0190  0.0190  0.0190  0.0190  0.0190  0.0190  0.0113  0.0151  0.0151  0.0151  0.0228  0.0190  0.0037  0.0113  0.0038  0.0075  0.0151  0.0075  0.0151  0.0151  0.0040  0.0037  0.0113  0.0075  0.0113  0.0075  0.0075  0.0038  0.0038  0.0039  0.0037  0.0037  0.0151  0.0151  0.0075  0.0037  0.0075  0.0075  0.0037  0.0113  0.0000  0.0000  0.0000  0.0037  0.0037  0.0040  0.0113  0.0113  0.0113  0.0037  0.0075  0.0113  0.0075  0.0113  0.0075  0.0113  0.0079  0.0113  0.0113  0.0038  0.0075  0.0113  0.0039  0.0000  0.0000  0.0000  0.0000  0.0037  0.0075  0.0000  0.0037  0.0075  0.0075  0.0000  0.0037  0.0075  0.0151  0.0075  0.0037  0.0075  0.0038  0.0000  0.0037  0.0037  0.0000  0.0000  0.0075  0.0037  0.0038  0.0038  0.0038  0.0037  0.0000  0.0037  0.0037  0.0037  0.0075  0.0000  0.0038  0.0000  0.0000  0.0000  0.0075  0.0038  0.0039  0.0037  0.0113  0.0113  0.0040  0.0040  0.0038  0.0113  0.0040  0.0075  0.0038  0.0151  0.0075  0.0075  0.0151  0.0078  0.0038  0.0113  0.0040  0.0040  0.0113  0.0000  0.0038  0.0038  0.0113  0.0075  0.0113  0.0075  0.0037  0.0075  0.0000  0.0000  0.0037  0.0037  0.0075  0.0075  0.0075  0.0037  0.0075  0.0075  0.0000  0.0075  0.0037  0.0113  0.0113  0.0000  0.0075  0.0040  0.0037  0.0037  0.0037  0.0037  0.0075  0.0075  0.0039  0.0000  0.0037  0.0000  0.0000  0.0000  0.0000  0.0075  0.0075  0.0037  0.0000  0.0000  0.0039  0.0037  0.0037  0.0037  0.0000  0.0000  0.0037  0.0037  0.0037  0.0000  0.0000  0.0000  0.0000  0.0000  0.0000  0.0000  0.0037  0.0000  0.0037  0.0000  0.0000  0.0000  0.0000  0.0000  0.0000  0.0037  0.0037  0.0075  0.0037  0.0037  0.0037  0.0037  0.0037  0.0000  0.0000  0.0000
OMP4__GCA_001206495.1   0.7798  0.6143  0.5395  0.6275  0.8193  0.5500  0.5412  0.5915  0.5344  0.5282  0.5170  0.5242  0.5170  0.5510  0.7017  0.6003  0.6903  0.6252  0.6382  0.6666  0.5990  0.5990  0.5968  0.5689  0.5813  0.4949  0.5055  0.4897  0.6591  0.5692  0.6377  0.6371  0.6253  0.6890  0.7121  0.5265  0.5409  0.5265  0.5822  0.5727  0.5746  0.5660  0.6220  0.6578  0.6940  0.7267  0.6849  0.7144  0.7144  0.7411  0.4963  0.4963  0.4628  0.3656  0.3656  0.3589  0.3589  0.3646  0.3534  0.3946  0.0982  0.1817  0.1817  0.0152  0.0152  0.0152  0.0190  0.0152  0.0152  0.0152  0.0152  0.0190  0.0190  0.0190  0.0152  0.0152  0.0190  0.0152  0.0152  0.0152  0.0190  0.0190  0.0190  0.0190  0.0151  0.0151  0.0151  0.0151  0.0151  0.0151  0.0151  0.0151  0.0151  0.0151  0.0151  0.0151  0.0190  0.0190  0.0190  0.0190  0.0190  0.0190  0.0113  0.0151  0.0151  0.0151  0.0228  0.0190  0.0037  0.0113  0.0038  0.0075  0.0151  0.0075  0.0151  0.0151  0.0038  0.0037  0.0113  0.0075  0.0113  0.0075  0.0075  0.0038  0.0038  0.0037  0.0037  0.0037  0.0151  0.0151  0.0075  0.0037  0.0075  0.0075  0.0037  0.0113  0.0000  0.0000  0.0000  0.0037  0.0037  0.0037  0.0113  0.0113  0.0113  0.0040  0.0075  0.0113  0.0075  0.0113  0.0075  0.0113  0.0075  0.0113  0.0113  0.0039  0.0075  0.0113  0.0038  0.0000  0.0000  0.0000  0.0000  0.0037  0.0075  0.0000  0.0037  0.0075  0.0075  0.0000  0.0037  0.0075  0.0151  0.0075  0.0037  0.0075  0.0038  0.0000  0.0037  0.0040  0.0000  0.0000  0.0075  0.0037  0.0038  0.0038  0.0039  0.0040  0.0000  0.0037  0.0037  0.0037  0.0075  0.0000  0.0038  0.0000  0.0000  0.0000  0.0075  0.0038  0.0038  0.0037  0.0113  0.0113  0.0039  0.0037  0.0038  0.0113  0.0037  0.0075  0.0038  0.0151  0.0075  0.0075  0.0151  0.0079  0.0038  0.0113  0.0037  0.0038  0.0113  0.0000  0.0038  0.0038  0.0113  0.0075  0.0113  0.0075  0.0037  0.0079  0.0000  0.0000  0.0037  0.0037  0.0075  0.0075  0.0075  0.0037  0.0075  0.0075  0.0000  0.0075  0.0037  0.0113  0.0113  0.0000  0.0075  0.0037  0.0037  0.0037  0.0037  0.0037  0.0075  0.0075  0.0037  0.0000  0.0037  0.0000  0.0000  0.0000  0.0000  0.0075  0.0075  0.0037  0.0000  0.0000  0.0037  0.0037  0.0037  0.0037  0.0000  0.0000  0.0037  0.0040  0.0037  0.0000  0.0000  0.0000  0.0000  0.0000  0.0000  0.0000  0.0039  0.0000  0.0037  0.0000  0.0000  0.0000  0.0000  0.0000  0.0000  0.0037  0.0039  0.0075  0.0037  0.0037  0.0037  0.0037  0.0037  0.0000  0.0000  0.0000  0.0000
OMP4__GCA_001200935.1   0.7896  0.6225  0.5467  0.6355  0.8091  0.5574  0.5486  0.5993  0.5417  0.5354  0.5242  0.5316  0.5242  0.5585  0.6929  0.6082  0.6816  0.6173  0.6463  0.6582  0.5912  0.5912  0.6045  0.5762  0.5738  0.5016  0.5123  0.4831  0.6671  0.5766  0.6458  0.6451  0.6333  0.6804  0.7033  0.5337  0.5482  0.5337  0.5746  0.5802  0.5821  0.5734  0.6299  0.6496  0.6854  0.7178  0.6934  0.7232  0.7232  0.7502  0.4897  0.4897  0.4565  0.3712  0.3712  0.3645  0.3645  0.3589  0.3478  0.3888  0.1023  0.1773  0.1773  0.0190  0.0190  0.0190  0.0229  0.0190  0.0190  0.0190  0.0190  0.0152  0.0152  0.0152  0.0114  0.0190  0.0152  0.0190  0.0190  0.0190  0.0152  0.0152  0.0152  0.0152  0.0113  0.0113  0.0113  0.0113  0.0113  0.0113  0.0113  0.0113  0.0113  0.0113  0.0113  0.0113  0.0152  0.0152  0.0152  0.0152  0.0152  0.0152  0.0075  0.0113  0.0113  0.0113  0.0190  0.0152  0.0075  0.0151  0.0075  0.0113  0.0189  0.0113  0.0189  0.0189  0.0075  0.0075  0.0151  0.0113  0.0075  0.0113  0.0113  0.0075  0.0075  0.0075  0.0075  0.0075  0.0189  0.0189  0.0113  0.0075  0.0113  0.0113  0.0075  0.0151  0.0039  0.0037  0.0037  0.0000  0.0080  0.0080  0.0075  0.0075  0.0075  0.0075  0.0037  0.0075  0.0037  0.0075  0.0113  0.0151  0.0113  0.0075  0.0075  0.0075  0.0113  0.0151  0.0075  0.0037  0.0037  0.0037  0.0037  0.0075  0.0113  0.0037  0.0075  0.0037  0.0037  0.0037  0.0000  0.0039  0.0189  0.0113  0.0075  0.0113  0.0075  0.0040  0.0075  0.0079  0.0037  0.0037  0.0113  0.0000  0.0075  0.0075  0.0079  0.0000  0.0037  0.0075  0.0075  0.0075  0.0113  0.0037  0.0075  0.0039  0.0040  0.0037  0.0037  0.0075  0.0075  0.0079  0.0151  0.0151  0.0075  0.0075  0.0075  0.0151  0.0075  0.0113  0.0075  0.0113  0.0113  0.0113  0.0189  0.0113  0.0075  0.0075  0.0075  0.0075  0.0151  0.0037  0.0075  0.0075  0.0151  0.0113  0.0151  0.0113  0.0000  0.0113  0.0037  0.0037  0.0000  0.0075  0.0113  0.0113  0.0113  0.0000  0.0037  0.0037  0.0037  0.0037  0.0000  0.0150  0.0151  0.0037  0.0039  0.0075  0.0075  0.0000  0.0075  0.0075  0.0037  0.0040  0.0000  0.0037  0.0000  0.0037  0.0037  0.0040  0.0037  0.0037  0.0037  0.0075  0.0037  0.0037  0.0075  0.0000  0.0075  0.0075  0.0038  0.0038  0.0000  0.0000  0.0075  0.0037  0.0037  0.0037  0.0037  0.0040  0.0037  0.0037  0.0000  0.0040  0.0000  0.0037  0.0040  0.0037  0.0040  0.0037  0.0037  0.0000  0.0075  0.0037  0.0000  0.0075  0.0000  0.0075  0.0075  0.0037  0.0037  0.0037  0.0040  0.0037
OMP4__GCA_001200615.1   0.7798  0.6143  0.5395  0.6275  0.8193  0.5500  0.5412  0.5915  0.5344  0.5282  0.5170  0.5242  0.5170  0.5510  0.7017  0.6003  0.6903  0.6252  0.6382  0.6666  0.5990  0.5990  0.5968  0.5689  0.5813  0.4949  0.5055  0.4897  0.6591  0.5692  0.6377  0.6371  0.6253  0.6890  0.7121  0.5265  0.5409  0.5265  0.5822  0.5727  0.5746  0.5660  0.6220  0.6578  0.6940  0.7267  0.6849  0.7144  0.7144  0.7411  0.4963  0.4963  0.4628  0.3656  0.3656  0.3589  0.3589  0.3646  0.3534  0.3946  0.0982  0.1817  0.1817  0.0152  0.0152  0.0152  0.0190  0.0152  0.0152  0.0152  0.0152  0.0190  0.0190  0.0190  0.0152  0.0152  0.0190  0.0152  0.0152  0.0152  0.0190  0.0190  0.0190  0.0190  0.0151  0.0151  0.0151  0.0151  0.0151  0.0151  0.0151  0.0151  0.0151  0.0151  0.0151  0.0151  0.0190  0.0190  0.0190  0.0190  0.0190  0.0190  0.0113  0.0151  0.0151  0.0151  0.0228  0.0190  0.0040  0.0113  0.0038  0.0075  0.0151  0.0079  0.0151  0.0151  0.0038  0.0040  0.0113  0.0075  0.0113  0.0075  0.0075  0.0038  0.0038  0.0037  0.0037  0.0040  0.0151  0.0151  0.0075  0.0040  0.0075  0.0079  0.0037  0.0113  0.0000  0.0000  0.0000  0.0037  0.0037  0.0039  0.0113  0.0113  0.0113  0.0037  0.0075  0.0113  0.0075  0.0113  0.0075  0.0113  0.0079  0.0113  0.0113  0.0038  0.0075  0.0113  0.0038  0.0000  0.0000  0.0000  0.0000  0.0039  0.0075  0.0000  0.0040  0.0075  0.0075  0.0000  0.0037  0.0075  0.0151  0.0075  0.0037  0.0075  0.0038  0.0000  0.0039  0.0037  0.0000  0.0000  0.0075  0.0037  0.0038  0.0039  0.0038  0.0037  0.0000  0.0037  0.0037  0.0040  0.0075  0.0000  0.0038  0.0000  0.0000  0.0000  0.0075  0.0040  0.0038  0.0037  0.0113  0.0113  0.0038  0.0037  0.0038  0.0113  0.0037  0.0075  0.0038  0.0151  0.0079  0.0075  0.0151  0.0075  0.0040  0.0113  0.0037  0.0038  0.0113  0.0000  0.0038  0.0038  0.0113  0.0075  0.0113  0.0075  0.0037  0.0075  0.0000  0.0000  0.0037  0.0037  0.0075  0.0075  0.0075  0.0037  0.0079  0.0075  0.0000  0.0075  0.0037  0.0113  0.0113  0.0000  0.0075  0.0037  0.0040  0.0037  0.0037  0.0037  0.0075  0.0075  0.0037  0.0000  0.0037  0.0000  0.0000  0.0000  0.0000  0.0079  0.0075  0.0039  0.0000  0.0000  0.0037  0.0039  0.0037  0.0037  0.0000  0.0000  0.0037  0.0037  0.0037  0.0000  0.0000  0.0000  0.0000  0.0000  0.0000  0.0000  0.0037  0.0000  0.0037  0.0000  0.0000  0.0000  0.0000  0.0000  0.0000  0.0037  0.0037  0.0075  0.0037  0.0037  0.0037  0.0037  0.0039  0.0000  0.0000  0.0000  0.0000  0.0000  0.0040
OMP4__GCA_001199815.1   0.7896  0.6225  0.5467  0.6355  0.8091  0.5574  0.5486  0.5993  0.5417  0.5354  0.5242  0.5316  0.5242  0.5585  0.6929  0.6082  0.6816  0.6173  0.6463  0.6582  0.5912  0.5912  0.6045  0.5762  0.5738  0.5016  0.5123  0.4831  0.6671  0.5766  0.6458  0.6451  0.6333  0.6804  0.7033  0.5337  0.5482  0.5337  0.5746  0.5802  0.5821  0.5734  0.6299  0.6496  0.6854  0.7178  0.6934  0.7232  0.7232  0.7502  0.4897  0.4897  0.4565  0.3712  0.3712  0.3645  0.3645  0.3589  0.3478  0.3888  0.1023  0.1773  0.1773  0.0190  0.0190  0.0190  0.0229  0.0190  0.0190  0.0190  0.0190  0.0152  0.0152  0.0152  0.0114  0.0190  0.0152  0.0190  0.0190  0.0190  0.0152  0.0152  0.0152  0.0152  0.0113  0.0113  0.0113  0.0113  0.0113  0.0113  0.0113  0.0113  0.0113  0.0113  0.0113  0.0113  0.0152  0.0152  0.0152  0.0152  0.0152  0.0152  0.0075  0.0113  0.0113  0.0113  0.0190  0.0152  0.0075  0.0151  0.0075  0.0113  0.0189  0.0113  0.0189  0.0189  0.0075  0.0075  0.0151  0.0113  0.0075  0.0113  0.0113  0.0075  0.0075  0.0075  0.0075  0.0075  0.0189  0.0189  0.0113  0.0079  0.0113  0.0113  0.0075  0.0151  0.0037  0.0037  0.0037  0.0000  0.0075  0.0075  0.0075  0.0075  0.0075  0.0075  0.0039  0.0075  0.0037  0.0075  0.0113  0.0151  0.0113  0.0075  0.0075  0.0075  0.0113  0.0151  0.0075  0.0039  0.0039  0.0037  0.0040  0.0075  0.0113  0.0037  0.0075  0.0037  0.0037  0.0039  0.0000  0.0037  0.0189  0.0113  0.0075  0.0113  0.0075  0.0037  0.0075  0.0075  0.0039  0.0037  0.0113  0.0000  0.0075  0.0075  0.0075  0.0000  0.0037  0.0075  0.0075  0.0075  0.0113  0.0037  0.0075  0.0040  0.0040  0.0037  0.0037  0.0075  0.0075  0.0075  0.0151  0.0151  0.0075  0.0075  0.0075  0.0151  0.0075  0.0113  0.0075  0.0113  0.0113  0.0113  0.0189  0.0113  0.0075  0.0075  0.0075  0.0075  0.0151  0.0037  0.0075  0.0075  0.0151  0.0113  0.0151  0.0113  0.0000  0.0113  0.0037  0.0037  0.0000  0.0075  0.0113  0.0113  0.0113  0.0000  0.0037  0.0040  0.0037  0.0037  0.0000  0.0150  0.0151  0.0037  0.0039  0.0075  0.0075  0.0000  0.0075  0.0075  0.0037  0.0037  0.0000  0.0039  0.0000  0.0037  0.0037  0.0037  0.0037  0.0039  0.0037  0.0075  0.0039  0.0037  0.0075  0.0000  0.0075  0.0075  0.0038  0.0038  0.0000  0.0000  0.0075  0.0037  0.0039  0.0037  0.0039  0.0037  0.0037  0.0037  0.0000  0.0037  0.0000  0.0037  0.0040  0.0037  0.0037  0.0037  0.0037  0.0000  0.0075  0.0040  0.0000  0.0079  0.0000  0.0075  0.0075  0.0039  0.0037  0.0037  0.0037  0.0037  0.0000  0.0039
OMP4__GCA_001199695.1   0.7798  0.6143  0.5395  0.6275  0.8193  0.5500  0.5412  0.5915  0.5344  0.5282  0.5170  0.5242  0.5170  0.5510  0.7017  0.6003  0.6903  0.6252  0.6382  0.6666  0.5990  0.5990  0.5968  0.5689  0.5813  0.4949  0.5055  0.4897  0.6591  0.5692  0.6377  0.6371  0.6253  0.6890  0.7121  0.5265  0.5409  0.5265  0.5822  0.5727  0.5746  0.5660  0.6220  0.6578  0.6940  0.7267  0.6849  0.7144  0.7144  0.7411  0.4963  0.4963  0.4628  0.3656  0.3656  0.3589  0.3589  0.3646  0.3534  0.3946  0.0982  0.1817  0.1817  0.0152  0.0152  0.0152  0.0190  0.0152  0.0152  0.0152  0.0152  0.0190  0.0190  0.0190  0.0152  0.0152  0.0190  0.0152  0.0152  0.0152  0.0190  0.0190  0.0190  0.0190  0.0151  0.0151  0.0151  0.0151  0.0151  0.0151  0.0151  0.0151  0.0151  0.0151  0.0151  0.0151  0.0190  0.0190  0.0190  0.0190  0.0190  0.0190  0.0113  0.0151  0.0151  0.0151  0.0228  0.0190  0.0037  0.0113  0.0038  0.0075  0.0151  0.0075  0.0151  0.0151  0.0038  0.0039  0.0113  0.0075  0.0113  0.0075  0.0075  0.0038  0.0038  0.0037  0.0037  0.0037  0.0151  0.0151  0.0075  0.0037  0.0075  0.0075  0.0039  0.0113  0.0000  0.0000  0.0000  0.0037  0.0040  0.0037  0.0113  0.0113  0.0113  0.0037  0.0075  0.0113  0.0075  0.0113  0.0075  0.0113  0.0075  0.0113  0.0113  0.0040  0.0075  0.0113  0.0038  0.0000  0.0000  0.0000  0.0000  0.0037  0.0075  0.0000  0.0037  0.0075  0.0075  0.0000  0.0039  0.0075  0.0151  0.0075  0.0037  0.0075  0.0039  0.0000  0.0037  0.0037  0.0000  0.0000  0.0075  0.0039  0.0039  0.0038  0.0038  0.0037  0.0000  0.0037  0.0037  0.0037  0.0075  0.0000  0.0038  0.0000  0.0000  0.0000  0.0075  0.0038  0.0038  0.0040  0.0113  0.0113  0.0038  0.0037  0.0040  0.0113  0.0040  0.0075  0.0039  0.0151  0.0075  0.0075  0.0151  0.0075  0.0038  0.0113  0.0037  0.0040  0.0113  0.0000  0.0038  0.0038  0.0113  0.0079  0.0113  0.0075  0.0040  0.0075  0.0000  0.0000  0.0037  0.0039  0.0075  0.0075  0.0075  0.0040  0.0075  0.0075  0.0000  0.0075  0.0037  0.0113  0.0113  0.0000  0.0075  0.0037  0.0039  0.0037  0.0037  0.0037  0.0075  0.0075  0.0037  0.0000  0.0040  0.0000  0.0000  0.0000  0.0000  0.0075  0.0080  0.0040  0.0000  0.0000  0.0037  0.0037  0.0037  0.0039  0.0000  0.0000  0.0037  0.0039  0.0040  0.0000  0.0000  0.0000  0.0000  0.0000  0.0000  0.0000  0.0037  0.0000  0.0040  0.0000  0.0000  0.0000  0.0000  0.0000  0.0000  0.0037  0.0039  0.0075  0.0037  0.0037  0.0040  0.0037  0.0037  0.0000  0.0000  0.0000  0.0000  0.0000  0.0037  0.0000  0.0037
OMP4__GCA_001197795.1   0.7790  0.6043  0.5474  0.6269  0.8185  0.5494  0.5407  0.5909  0.5339  0.5277  0.5165  0.5237  0.5165  0.5504  0.7010  0.5997  0.6896  0.6247  0.6377  0.6660  0.5984  0.5984  0.5963  0.5684  0.5808  0.4944  0.5051  0.4893  0.6585  0.5687  0.6372  0.6365  0.6247  0.6883  0.7115  0.5260  0.5404  0.5260  0.5816  0.5722  0.5741  0.5654  0.6214  0.6572  0.6933  0.7260  0.6842  0.7036  0.7036  0.7404  0.4959  0.4959  0.4624  0.3590  0.3590  0.3525  0.3525  0.3580  0.3468  0.3943  0.1023  0.1769  0.1769  0.0190  0.0190  0.0190  0.0152  0.0190  0.0190  0.0190  0.0190  0.0229  0.0229  0.0229  0.0190  0.0190  0.0229  0.0190  0.0190  0.0190  0.0229  0.0151  0.0151  0.0151  0.0113  0.0113  0.0113  0.0113  0.0113  0.0113  0.0113  0.0113  0.0113  0.0113  0.0113  0.0113  0.0151  0.0151  0.0151  0.0151  0.0151  0.0151  0.0075  0.0113  0.0113  0.0113  0.0189  0.0151  0.0075  0.0151  0.0000  0.0113  0.0189  0.0113  0.0189  0.0189  0.0075  0.0075  0.0151  0.0113  0.0151  0.0038  0.0038  0.0000  0.0000  0.0075  0.0075  0.0075  0.0189  0.0189  0.0113  0.0075  0.0113  0.0113  0.0075  0.0151  0.0040  0.0037  0.0037  0.0075  0.0000  0.0075  0.0075  0.0075  0.0075  0.0000  0.0037  0.0075  0.0037  0.0075  0.0113  0.0151  0.0113  0.0075  0.0075  0.0075  0.0113  0.0151  0.0075  0.0037  0.0039  0.0037  0.0037  0.0075  0.0113  0.0040  0.0075  0.0039  0.0039  0.0040  0.0075  0.0037  0.0189  0.0113  0.0075  0.0113  0.0075  0.0037  0.0075  0.0075  0.0037  0.0040  0.0113  0.0079  0.0075  0.0075  0.0075  0.0075  0.0040  0.0075  0.0075  0.0075  0.0113  0.0037  0.0075  0.0037  0.0040  0.0037  0.0113  0.0075  0.0075  0.0079  0.0151  0.0151  0.0075  0.0000  0.0079  0.0151  0.0075  0.0113  0.0075  0.0189  0.0113  0.0037  0.0189  0.0113  0.0075  0.0151  0.0075  0.0075  0.0151  0.0039  0.0075  0.0075  0.0151  0.0113  0.0151  0.0113  0.0075  0.0113  0.0039  0.0037  0.0075  0.0075  0.0113  0.0113  0.0037  0.0075  0.0113  0.0113  0.0037  0.0037  0.0075  0.0151  0.0151  0.0037  0.0037  0.0000  0.0000  0.0075  0.0000  0.0075  0.0040  0.0037  0.0075  0.0037  0.0075  0.0037  0.0037  0.0037  0.0037  0.0040  0.0037  0.0000  0.0037  0.0037  0.0000  0.0075  0.0000  0.0000  0.0038  0.0038  0.0075  0.0075  0.0075  0.0037  0.0039  0.0037  0.0040  0.0037  0.0037  0.0037  0.0075  0.0037  0.0075  0.0039  0.0037  0.0037  0.0037  0.0037  0.0039  0.0075  0.0075  0.0037  0.0075  0.0000  0.0075  0.0000  0.0000  0.0037  0.0040  0.0037  0.0037  0.0040  0.0075  0.0039  0.0075  0.0039
OMP4__GCA_001196775.1   0.7896  0.6225  0.5467  0.6355  0.8091  0.5574  0.5486  0.5993  0.5417  0.5354  0.5242  0.5316  0.5242  0.5585  0.6929  0.6082  0.6816  0.6173  0.6463  0.6582  0.5912  0.5912  0.6045  0.5762  0.5738  0.5016  0.5123  0.4831  0.6671  0.5766  0.6458  0.6451  0.6333  0.6804  0.7033  0.5337  0.5482  0.5337  0.5746  0.5802  0.5821  0.5734  0.6299  0.6496  0.6854  0.7178  0.6934  0.7232  0.7232  0.7502  0.4897  0.4897  0.4565  0.3712  0.3712  0.3645  0.3645  0.3589  0.3478  0.3888  0.1023  0.1773  0.1773  0.0190  0.0190  0.0190  0.0229  0.0190  0.0190  0.0190  0.0190  0.0152  0.0152  0.0152  0.0114  0.0190  0.0152  0.0190  0.0190  0.0190  0.0152  0.0152  0.0152  0.0152  0.0113  0.0113  0.0113  0.0113  0.0113  0.0113  0.0113  0.0113  0.0113  0.0113  0.0113  0.0113  0.0152  0.0152  0.0152  0.0152  0.0152  0.0152  0.0075  0.0113  0.0113  0.0113  0.0190  0.0152  0.0075  0.0151  0.0075  0.0113  0.0189  0.0113  0.0189  0.0189  0.0075  0.0075  0.0151  0.0113  0.0075  0.0113  0.0113  0.0075  0.0075  0.0079  0.0075  0.0075  0.0189  0.0189  0.0113  0.0075  0.0113  0.0113  0.0075  0.0151  0.0037  0.0037  0.0040  0.0000  0.0075  0.0075  0.0075  0.0075  0.0075  0.0075  0.0039  0.0075  0.0039  0.0075  0.0113  0.0151  0.0113  0.0075  0.0075  0.0075  0.0113  0.0151  0.0075  0.0037  0.0037  0.0040  0.0037  0.0075  0.0113  0.0037  0.0075  0.0037  0.0037  0.0037  0.0000  0.0037  0.0189  0.0113  0.0075  0.0113  0.0075  0.0037  0.0079  0.0079  0.0037  0.0037  0.0113  0.0000  0.0075  0.0075  0.0075  0.0000  0.0037  0.0075  0.0075  0.0079  0.0113  0.0037  0.0075  0.0040  0.0037  0.0037  0.0037  0.0075  0.0075  0.0075  0.0151  0.0151  0.0075  0.0075  0.0075  0.0151  0.0075  0.0113  0.0075  0.0113  0.0113  0.0113  0.0189  0.0113  0.0075  0.0075  0.0075  0.0075  0.0151  0.0037  0.0075  0.0075  0.0151  0.0113  0.0151  0.0113  0.0000  0.0113  0.0037  0.0037  0.0000  0.0075  0.0113  0.0113  0.0113  0.0000  0.0037  0.0039  0.0037  0.0037  0.0000  0.0150  0.0151  0.0037  0.0037  0.0075  0.0075  0.0000  0.0075  0.0075  0.0037  0.0037  0.0000  0.0037  0.0000  0.0040  0.0040  0.0037  0.0037  0.0037  0.0039  0.0075  0.0040  0.0039  0.0075  0.0000  0.0075  0.0075  0.0038  0.0038  0.0000  0.0000  0.0075  0.0037  0.0037  0.0037  0.0037  0.0040  0.0037  0.0037  0.0000  0.0037  0.0000  0.0039  0.0039  0.0037  0.0037  0.0039  0.0037  0.0000  0.0075  0.0037  0.0000  0.0075  0.0000  0.0075  0.0075  0.0037  0.0037  0.0037  0.0037  0.0037  0.0000  0.0037  0.0000  0.0040  0.0075
OMP4__GCA_001196125.1   0.7798  0.6143  0.5395  0.6275  0.8193  0.5500  0.5412  0.5915  0.5344  0.5282  0.5170  0.5242  0.5170  0.5510  0.7017  0.6003  0.6903  0.6252  0.6382  0.6666  0.5990  0.5990  0.5968  0.5689  0.5813  0.4949  0.5055  0.4897  0.6591  0.5692  0.6377  0.6371  0.6253  0.6890  0.7121  0.5265  0.5409  0.5265  0.5822  0.5727  0.5746  0.5660  0.6220  0.6578  0.6940  0.7267  0.6849  0.7144  0.7144  0.7411  0.4963  0.4963  0.4628  0.3656  0.3656  0.3589  0.3589  0.3646  0.3534  0.3946  0.0982  0.1817  0.1817  0.0152  0.0152  0.0152  0.0190  0.0152  0.0152  0.0152  0.0152  0.0190  0.0190  0.0190  0.0152  0.0152  0.0190  0.0152  0.0152  0.0152  0.0190  0.0190  0.0190  0.0190  0.0151  0.0151  0.0151  0.0151  0.0151  0.0151  0.0151  0.0151  0.0151  0.0151  0.0151  0.0151  0.0190  0.0190  0.0190  0.0190  0.0190  0.0190  0.0113  0.0151  0.0151  0.0151  0.0228  0.0190  0.0037  0.0113  0.0038  0.0075  0.0151  0.0075  0.0151  0.0151  0.0040  0.0037  0.0113  0.0075  0.0113  0.0075  0.0075  0.0038  0.0038  0.0037  0.0040  0.0037  0.0151  0.0151  0.0075  0.0037  0.0075  0.0075  0.0037  0.0113  0.0000  0.0000  0.0000  0.0037  0.0037  0.0037  0.0113  0.0113  0.0113  0.0037  0.0078  0.0113  0.0075  0.0113  0.0075  0.0113  0.0075  0.0113  0.0113  0.0038  0.0075  0.0113  0.0038  0.0000  0.0000  0.0000  0.0000  0.0037  0.0075  0.0000  0.0040  0.0075  0.0075  0.0000  0.0037  0.0075  0.0151  0.0075  0.0037  0.0075  0.0040  0.0000  0.0039  0.0039  0.0000  0.0000  0.0075  0.0037  0.0038  0.0038  0.0038  0.0037  0.0000  0.0037  0.0037  0.0040  0.0075  0.0000  0.0038  0.0000  0.0000  0.0000  0.0080  0.0038  0.0040  0.0037  0.0113  0.0113  0.0038  0.0039  0.0040  0.0113  0.0037  0.0075  0.0038  0.0151  0.0075  0.0075  0.0151  0.0075  0.0038  0.0113  0.0037  0.0038  0.0113  0.0000  0.0040  0.0038  0.0113  0.0075  0.0113  0.0079  0.0037  0.0075  0.0000  0.0000  0.0037  0.0040  0.0075  0.0075  0.0075  0.0037  0.0075  0.0075  0.0000  0.0075  0.0037  0.0113  0.0113  0.0000  0.0075  0.0037  0.0037  0.0037  0.0037  0.0040  0.0075  0.0075  0.0040  0.0000  0.0037  0.0000  0.0000  0.0000  0.0000  0.0075  0.0075  0.0037  0.0000  0.0000  0.0037  0.0037  0.0037  0.0037  0.0000  0.0000  0.0040  0.0040  0.0037  0.0000  0.0000  0.0000  0.0000  0.0000  0.0000  0.0000  0.0037  0.0000  0.0037  0.0000  0.0000  0.0000  0.0000  0.0000  0.0000  0.0037  0.0037  0.0075  0.0037  0.0040  0.0037  0.0037  0.0039  0.0000  0.0000  0.0000  0.0000  0.0000  0.0039  0.0000  0.0037  0.0000  0.0037  0.0037
OMP4__GCA_001194765.1   0.7798  0.6143  0.5395  0.6275  0.8193  0.5500  0.5412  0.5915  0.5344  0.5282  0.5170  0.5242  0.5170  0.5510  0.7017  0.6003  0.6903  0.6252  0.6382  0.6666  0.5990  0.5990  0.5968  0.5689  0.5813  0.4949  0.5055  0.4897  0.6591  0.5692  0.6377  0.6371  0.6253  0.6890  0.7121  0.5265  0.5409  0.5265  0.5822  0.5727  0.5746  0.5660  0.6220  0.6578  0.6940  0.7267  0.6849  0.7144  0.7144  0.7411  0.4963  0.4963  0.4628  0.3656  0.3656  0.3589  0.3589  0.3646  0.3534  0.3946  0.0982  0.1817  0.1817  0.0152  0.0152  0.0152  0.0190  0.0152  0.0152  0.0152  0.0152  0.0190  0.0190  0.0190  0.0152  0.0152  0.0190  0.0152  0.0152  0.0152  0.0190  0.0190  0.0190  0.0190  0.0151  0.0151  0.0151  0.0151  0.0151  0.0151  0.0151  0.0151  0.0151  0.0151  0.0151  0.0151  0.0190  0.0190  0.0190  0.0190  0.0190  0.0190  0.0113  0.0151  0.0151  0.0151  0.0228  0.0190  0.0040  0.0113  0.0038  0.0075  0.0151  0.0075  0.0151  0.0151  0.0038  0.0039  0.0113  0.0075  0.0113  0.0075  0.0075  0.0038  0.0038  0.0037  0.0037  0.0037  0.0151  0.0151  0.0075  0.0037  0.0075  0.0075  0.0037  0.0113  0.0000  0.0000  0.0000  0.0037  0.0040  0.0037  0.0113  0.0113  0.0113  0.0037  0.0079  0.0113  0.0075  0.0113  0.0075  0.0113  0.0075  0.0113  0.0113  0.0038  0.0075  0.0113  0.0038  0.0000  0.0000  0.0000  0.0000  0.0037  0.0075  0.0000  0.0039  0.0079  0.0075  0.0000  0.0039  0.0075  0.0151  0.0075  0.0040  0.0075  0.0038  0.0000  0.0037  0.0037  0.0000  0.0000  0.0075  0.0037  0.0038  0.0040  0.0039  0.0037  0.0000  0.0040  0.0037  0.0037  0.0075  0.0000  0.0040  0.0000  0.0000  0.0000  0.0075  0.0040  0.0038  0.0040  0.0113  0.0113  0.0038  0.0037  0.0038  0.0113  0.0037  0.0075  0.0038  0.0151  0.0080  0.0075  0.0151  0.0075  0.0039  0.0113  0.0037  0.0038  0.0113  0.0000  0.0040  0.0038  0.0113  0.0075  0.0113  0.0075  0.0037  0.0075  0.0000  0.0000  0.0037  0.0040  0.0075  0.0075  0.0075  0.0039  0.0075  0.0075  0.0000  0.0075  0.0037  0.0113  0.0113  0.0000  0.0075  0.0037  0.0037  0.0037  0.0037  0.0037  0.0075  0.0075  0.0037  0.0000  0.0037  0.0000  0.0000  0.0000  0.0000  0.0075  0.0075  0.0037  0.0000  0.0000  0.0037  0.0037  0.0037  0.0037  0.0000  0.0000  0.0037  0.0037  0.0040  0.0000  0.0000  0.0000  0.0000  0.0000  0.0000  0.0000  0.0037  0.0000  0.0037  0.0000  0.0000  0.0000  0.0000  0.0000  0.0000  0.0040  0.0039  0.0075  0.0040  0.0037  0.0037  0.0037  0.0040  0.0000  0.0000  0.0000  0.0000  0.0000  0.0037  0.0000  0.0039  0.0000  0.0037  0.0037  0.0000
OMP4__GCA_001193655.1   0.7888  0.6123  0.5547  0.6349  0.8083  0.5569  0.5481  0.5987  0.5412  0.5349  0.5237  0.5310  0.5237  0.5580  0.6922  0.6076  0.6809  0.6167  0.6458  0.6576  0.5907  0.5907  0.6039  0.5757  0.5733  0.5011  0.5119  0.4827  0.6666  0.5761  0.6452  0.6445  0.6327  0.6798  0.7027  0.5332  0.5477  0.5332  0.5741  0.5797  0.5816  0.5729  0.6294  0.6490  0.6848  0.7172  0.6928  0.7123  0.7123  0.7495  0.4894  0.4894  0.4562  0.3646  0.3646  0.3580  0.3580  0.3523  0.3413  0.3884  0.1064  0.1724  0.1724  0.0229  0.0229  0.0229  0.0190  0.0229  0.0229  0.0229  0.0229  0.0190  0.0190  0.0190  0.0152  0.0229  0.0190  0.0229  0.0229  0.0229  0.0190  0.0113  0.0113  0.0113  0.0075  0.0075  0.0075  0.0075  0.0075  0.0075  0.0075  0.0075  0.0075  0.0075  0.0075  0.0075  0.0113  0.0113  0.0113  0.0113  0.0113  0.0113  0.0038  0.0075  0.0075  0.0075  0.0151  0.0113  0.0113  0.0189  0.0038  0.0151  0.0227  0.0151  0.0227  0.0227  0.0113  0.0113  0.0189  0.0151  0.0113  0.0075  0.0075  0.0038  0.0038  0.0113  0.0113  0.0113  0.0227  0.0227  0.0151  0.0113  0.0151  0.0151  0.0113  0.0189  0.0075  0.0075  0.0075  0.0039  0.0037  0.0113  0.0039  0.0037  0.0040  0.0037  0.0000  0.0037  0.0000  0.0037  0.0151  0.0189  0.0151  0.0037  0.0037  0.0113  0.0151  0.0189  0.0113  0.0075  0.0075  0.0075  0.0075  0.0113  0.0151  0.0075  0.0113  0.0000  0.0000  0.0075  0.0037  0.0000  0.0227  0.0151  0.0113  0.0151  0.0113  0.0075  0.0113  0.0113  0.0075  0.0079  0.0151  0.0040  0.0113  0.0113  0.0113  0.0037  0.0075  0.0113  0.0113  0.0113  0.0151  0.0075  0.0113  0.0075  0.0075  0.0075  0.0075  0.0113  0.0113  0.0113  0.0189  0.0189  0.0113  0.0037  0.0113  0.0189  0.0113  0.0151  0.0113  0.0151  0.0151  0.0075  0.0227  0.0151  0.0113  0.0113  0.0113  0.0113  0.0189  0.0075  0.0113  0.0113  0.0189  0.0151  0.0189  0.0151  0.0037  0.0151  0.0080  0.0075  0.0037  0.0113  0.0151  0.0151  0.0075  0.0037  0.0075  0.0075  0.0075  0.0000  0.0037  0.0188  0.0189  0.0075  0.0000  0.0037  0.0037  0.0037  0.0037  0.0113  0.0000  0.0000  0.0037  0.0075  0.0037  0.0075  0.0075  0.0075  0.0075  0.0000  0.0000  0.0037  0.0075  0.0075  0.0037  0.0040  0.0037  0.0037  0.0075  0.0075  0.0037  0.0037  0.0113  0.0075  0.0075  0.0075  0.0075  0.0075  0.0075  0.0075  0.0037  0.0075  0.0037  0.0075  0.0075  0.0075  0.0075  0.0075  0.0075  0.0037  0.0113  0.0000  0.0037  0.0037  0.0037  0.0039  0.0037  0.0075  0.0075  0.0075  0.0075  0.0075  0.0040  0.0078  0.0040  0.0075  0.0037  0.0037  0.0075  0.0075
[truncated: 631,873 more chars]
