# Supplementary material for: Subfunctionalization influences the expansion of bacterial multidrug antibiotic resistance
Source: BMC Genomics. 2017 Oct 30;18:834. doi: 10.1186/s12864-017-4222-4 (PMC5663151; doi:10.1186/s12864-017-4222-4)
Supplement: Supplementary file 1 — Calculation of synonymous/non-synonymous substitution. (ZIP 34380 kb) [file 12864_2017_4222_MOESM1_ESM.zip › Additional_File_1/OMP/2ML_OMP.t]

   505
OMP4__GCA_000198775.1 
OMP4__GCA_000236065.1   1.2034
OMP4__GCA_000698555.1   1.1785  0.6630
OMP4__GCA_000818655.1   1.4109  0.6480  0.3814
OMP4__GCA_000729995.1   1.3444  1.1170  1.1189  1.1263
OMP4__GCA_000698595.1   1.0983  0.9295  0.9244  1.0136  0.8012
OMP4__GCA_000751215.1   1.0897  0.9230  0.9395  1.0063  0.7907  0.0094
OMP4__GCA_000402035.1   1.1625  1.0125  0.9877  1.0526  0.9458  0.5254  0.5132
OMP4__GCA_000828875.1   1.0932  0.9121  0.9248  0.9525  0.7965  0.4570  0.4452  0.3620
OMP4__GCA_001278535.1   1.0629  0.8893  0.9295  0.9330  0.7853  0.4573  0.4455  0.3449  0.0527
OMP4__GCA_000256585.3   1.1202  0.8738  0.9261  0.9391  0.8279  0.5071  0.5107  0.3662  0.2640  0.2678
OMP4__GCA_000698575.1   1.1125  0.8792  0.9388  0.9517  0.8214  0.5117  0.5153  0.3704  0.2678  0.2716  0.0062
OMP4__GCA_000773055.1   1.1202  0.8738  0.9261  0.9391  0.8279  0.5071  0.5107  0.3662  0.2640  0.2678  0.0000  0.0062
OMP4__GCA_000648925.1   1.0907  0.8800  0.9546  0.8912  0.8139  0.4778  0.4659  0.3039  0.2689  0.2604  0.2457  0.2420  0.2457
OMP4__GCA_000020045.1   1.2796  1.0679  0.9569  1.0633  1.1048  0.8142  0.8218  0.8967  0.8106  0.8220  0.7528  0.7586  0.7528  0.8186
OMP4__GCA_001319865.1   1.2116  0.9490  0.9069  0.9569  1.0892  0.8273  0.8421  0.8587  0.7172  0.7291  0.7205  0.7260  0.7205  0.7794  0.4284
OMP4__GCA_000519245.1   1.2421  1.0002  0.9354  1.0296  1.0309  0.8360  0.8508  0.8701  0.7064  0.7350  0.7315  0.7370  0.7315  0.7755  0.4412  0.3567
OMP4__GCA_001319905.1   1.2346  0.9399  0.9107  0.9486  1.0767  0.7716  0.7794  0.7768  0.6874  0.7034  0.6664  0.6713  0.6664  0.7529  0.4239  0.3387  0.3550
OMP4__GCA_000739835.1   1.2065  0.9618  0.9160  0.9459  1.1103  0.7740  0.7882  0.7546  0.7004  0.6946  0.7001  0.6951  0.7001  0.7567  0.4714  0.3562  0.3855  0.1969
OMP4__GCA_000522545.2   1.2823  0.9867  0.9521  0.9387  1.1105  0.8272  0.8350  0.8020  0.6768  0.6879  0.7196  0.7248  0.7196  0.7543  0.4509  0.3297  0.3642  0.1554  0.1458
OMP4__GCA_000265115.1   1.2423  0.9517  0.8905  0.9066  1.0694  0.7916  0.8060  0.7441  0.6965  0.6961  0.7012  0.6962  0.7012  0.7464  0.4735  0.3361  0.3635  0.1758  0.1180  0.1218
OMP4__GCA_000281995.2   1.2423  0.9517  0.8905  0.9066  1.0694  0.7916  0.8060  0.7441  0.6965  0.6961  0.7012  0.6962  0.7012  0.7464  0.4735  0.3361  0.3635  0.1758  0.1180  0.1218  0.0000
OMP4__GCA_000739735.1   1.3148  0.9164  0.8732  0.9519  1.2174  0.8740  0.8763  0.9182  0.9236  0.9310  0.8793  0.8913  0.8793  0.8376  0.8647  0.7518  0.8383  0.7583  0.8555  0.8047  0.7726  0.7726
OMP4__GCA_000473465.1   1.2159  0.9361  0.8599  0.8724  1.1548  0.8458  0.8461  0.8149  0.8550  0.8429  0.8299  0.8422  0.8299  0.7795  0.8125  0.7992  0.7697  0.7256  0.7308  0.7659  0.7330  0.7330  0.5056
OMP4__GCA_000173575.1   1.1677  0.9317  0.8391  0.9004  1.1201  0.8460  0.8481  0.8605  0.8256  0.8389  0.8436  0.8558  0.8436  0.8367  0.8876  0.7632  0.7660  0.7642  0.8183  0.7749  0.7508  0.7508  0.4732  0.3267
OMP4__GCA_000372945.1   1.1196  0.8636  0.8183  0.8992  1.0240  0.7654  0.7605  0.7926  0.7694  0.7583  0.7822  0.7936  0.7822  0.7405  0.7900  0.7163  0.7392  0.7182  0.7287  0.7300  0.6969  0.6969  0.4660  0.2211  0.2419
OMP4__GCA_000092885.1   1.1019  0.9109  0.8468  0.9245  1.1213  0.8055  0.8003  0.8068  0.7959  0.7844  0.8092  0.8210  0.8092  0.7477  0.8295  0.7549  0.7829  0.7655  0.7766  0.7787  0.7321  0.7321  0.4984  0.2657  0.2616  0.1304
OMP4__GCA_000372985.1   1.0865  0.9175  0.8215  0.9028  1.0891  0.8053  0.8001  0.7952  0.8014  0.7898  0.7973  0.8089  0.7973  0.7479  0.8090  0.7413  0.7705  0.7412  0.7632  0.7469  0.6977  0.6977  0.4931  0.2617  0.2459  0.1303  0.0239
OMP4__GCA_000745015.1   1.1848  0.9290  0.8623  0.9107  1.0318  0.8890  0.8915  0.9003  0.8452  0.8521  0.8718  0.8846  0.8718  0.8478  0.7691  0.6914  0.7662  0.7486  0.7367  0.7627  0.7488  0.7488  0.4595  0.4929  0.4414  0.4431  0.4688  0.4686
OMP4__GCA_001294705.1   1.1752  0.9126  0.8424  0.9113  1.1153  0.8128  0.8061  0.8163  0.7764  0.7815  0.8607  0.8752  0.8607  0.8028  0.8069  0.7084  0.7810  0.7528  0.7634  0.7710  0.7436  0.7436  0.4818  0.5079  0.4567  0.4408  0.4693  0.4643  0.4393
OMP4__GCA_000685055.1   1.1969  0.8463  0.7961  0.8617  1.0659  0.7526  0.7464  0.7892  0.7436  0.7428  0.7957  0.8091  0.7957  0.7603  0.7117  0.7211  0.7677  0.7350  0.7388  0.7128  0.7103  0.7103  0.4841  0.5184  0.4804  0.4429  0.4572  0.4524  0.4385  0.2873
OMP4__GCA_000714855.1   1.1858  0.8458  0.8093  0.8612  1.0552  0.7397  0.7336  0.7906  0.7433  0.7425  0.8095  0.8231  0.8095  0.7734  0.6974  0.7069  0.7528  0.7345  0.7383  0.7123  0.7098  0.7098  0.4938  0.5285  0.4899  0.4520  0.4663  0.4615  0.4383  0.2962  0.0125
OMP4__GCA_000961515.1   1.1766  0.8422  0.7993  0.8723  1.0649  0.7278  0.7218  0.7853  0.7397  0.7260  0.7959  0.8093  0.7959  0.7564  0.6972  0.7008  0.7464  0.7216  0.7254  0.6998  0.6974  0.6974  0.4722  0.5196  0.4814  0.4437  0.4627  0.4532  0.4300  0.2799  0.0249  0.0186
OMP4__GCA_000383275.1   1.2966  0.9121  0.8650  0.9800  1.0850  0.8755  0.8828  0.8568  0.7831  0.8014  0.8337  0.8276  0.8337  0.7789  0.7271  0.7400  0.7471  0.7021  0.7797  0.7690  0.7344  0.7344  0.5393  0.5856  0.5627  0.5500  0.5611  0.5345  0.4781  0.5201  0.4754  0.4856  0.4777
OMP4__GCA_000685095.1   1.2926  0.9307  0.9105  1.0025  1.1022  0.9148  0.9033  0.8770  0.8402  0.8728  0.8704  0.8640  0.8704  0.7962  0.7774  0.7829  0.7880  0.7143  0.8285  0.7896  0.7694  0.7694  0.5679  0.6109  0.5739  0.5690  0.5818  0.5549  0.5035  0.5235  0.4893  0.4996  0.4917  0.0933
OMP4__GCA_000172415.1   1.1239  0.8083  0.7991  0.8873  1.0848  0.7499  0.7460  0.7583  0.7714  0.7820  0.7870  0.7924  0.7870  0.7690  0.7131  0.7053  0.7245  0.6535  0.7037  0.6580  0.6757  0.6757  0.5141  0.5121  0.4556  0.4363  0.4720  0.4576  0.4011  0.4736  0.4335  0.4429  0.4343  0.3732  0.3863
OMP4__GCA_000421865.1   1.1387  0.8077  0.8034  0.8790  1.0656  0.7611  0.7572  0.7352  0.7599  0.7702  0.7630  0.7682  0.7630  0.7633  0.6992  0.6913  0.6918  0.6255  0.6804  0.6356  0.6530  0.6530  0.5235  0.5261  0.4593  0.4490  0.4756  0.4613  0.3915  0.4879  0.4518  0.4615  0.4526  0.3817  0.4002  0.0250
OMP4__GCA_001293045.1   1.1239  0.8083  0.7991  0.8873  1.0848  0.7499  0.7460  0.7583  0.7714  0.7820  0.7870  0.7924  0.7870  0.7690  0.7131  0.7053  0.7245  0.6535  0.7037  0.6580  0.6757  0.6757  0.5141  0.5121  0.4556  0.4363  0.4720  0.4576  0.4011  0.4736  0.4335  0.4429  0.4343  0.3732  0.3863  0.0000  0.0249
OMP4__GCA_000472525.1   1.2227  0.8530  0.8150  0.8780  1.0618  0.8274  0.8343  0.7895  0.7755  0.7699  0.7779  0.7836  0.7779  0.7730  0.7778  0.7322  0.7538  0.6989  0.7789  0.7177  0.6916  0.6916  0.4813  0.6127  0.4993  0.5188  0.5526  0.5262  0.4296  0.4802  0.4714  0.4819  0.4632  0.2337  0.2663  0.3346  0.3206  0.3346
OMP4__GCA_000176935.2   1.1734  0.8666  0.8578  0.8900  1.0875  0.7982  0.8047  0.7972  0.8634  0.8650  0.8339  0.8400  0.8339  0.8354  0.7520  0.7612  0.7457  0.7283  0.7529  0.7495  0.7150  0.7150  0.5162  0.5332  0.4723  0.5034  0.5007  0.4907  0.4468  0.5005  0.5252  0.5360  0.5169  0.3927  0.3913  0.2854  0.2895  0.2854  0.3335
OMP4__GCA_000416445.1   1.1821  0.8549  0.8454  0.8910  1.1063  0.7920  0.7984  0.7921  0.8705  0.8721  0.8478  0.8541  0.8478  0.8300  0.7325  0.7628  0.7403  0.7347  0.7352  0.7442  0.7100  0.7100  0.5125  0.5191  0.4593  0.4899  0.4874  0.4776  0.4336  0.4959  0.5107  0.5214  0.5025  0.3793  0.3778  0.2737  0.2778  0.2737  0.3293  0.0151
OMP4__GCA_000515195.1   1.1826  0.8478  0.8379  0.8830  1.1068  0.7921  0.7985  0.7921  0.8705  0.8721  0.8407  0.8469  0.8407  0.8300  0.7325  0.7556  0.7403  0.7347  0.7352  0.7442  0.7100  0.7100  0.5074  0.5191  0.4592  0.4899  0.4874  0.4776  0.4287  0.4906  0.5053  0.5158  0.4971  0.3743  0.3728  0.2695  0.2735  0.2695  0.3245  0.0125  0.0030
OMP4__GCA_000300095.1   1.1920  0.8775  0.8708  0.9107  1.0736  0.7863  0.7928  0.8193  0.8593  0.8466  0.8512  0.8576  0.8512  0.8208  0.7477  0.7510  0.7621  0.7417  0.7860  0.7571  0.7456  0.7456  0.5371  0.5438  0.4722  0.5140  0.5060  0.5007  0.4283  0.5172  0.5144  0.5252  0.5061  0.3797  0.3822  0.2659  0.2699  0.2659  0.3314  0.0792  0.0760  0.0726
OMP4__GCA_000472445.1   1.2601  0.9634  0.9120  0.9412  1.0923  0.8458  0.8529  0.8594  0.8184  0.8303  0.8136  0.8195  0.8136  0.8164  0.7558  0.7368  0.7342  0.6885  0.7495  0.6853  0.7029  0.7029  0.5318  0.5797  0.5171  0.5122  0.5242  0.4986  0.4456  0.5438  0.5476  0.5593  0.5389  0.3300  0.3494  0.2434  0.2391  0.2434  0.2746  0.2700  0.2580  0.2537  0.2587
OMP4__GCA_000148685.1   1.2331  0.9164  0.8894  0.9100  1.0722  0.8541  0.8614  0.8360  0.8731  0.8631  0.8577  0.8642  0.8577  0.8359  0.7565  0.7146  0.7283  0.6873  0.7705  0.7149  0.7304  0.7304  0.5655  0.6324  0.5173  0.5119  0.5391  0.5129  0.4796  0.5410  0.5475  0.5593  0.5448  0.3712  0.3851  0.2703  0.2660  0.2703  0.3303  0.2895  0.2776  0.2733  0.2739  0.1987
OMP4__GCA_000472545.1   1.2423  0.9754  0.8804  0.9309  1.0399  0.8386  0.8415  0.8680  0.8870  0.8768  0.9096  0.9166  0.9096  0.8877  0.7877  0.7357  0.7501  0.7130  0.7705  0.7032  0.7238  0.7238  0.5508  0.6449  0.5203  0.5417  0.5613  0.5341  0.4539  0.5377  0.5447  0.5561  0.5420  0.3658  0.3736  0.2897  0.2851  0.2897  0.2998  0.2958  0.2919  0.2875  0.2780  0.2011  0.1290
OMP4__GCA_000020125.1   1.2104  0.9438  0.8717  0.9304  0.9893  0.8118  0.8145  0.8271  0.7547  0.7620  0.8071  0.8197  0.8071  0.8116  0.7501  0.7433  0.8057  0.8082  0.7876  0.8098  0.7693  0.7693  0.5120  0.5546  0.5180  0.4924  0.5147  0.5145  0.4239  0.4246  0.3980  0.4075  0.4039  0.4807  0.5319  0.4221  0.4347  0.4221  0.4622  0.4680  0.4635  0.4583  0.4699  0.4819  0.4936  0.5056
OMP4__GCA_000013645.1   1.2079  0.8678  0.8499  0.8922  0.9840  0.7700  0.7723  0.7983  0.7701  0.7698  0.8082  0.8211  0.8082  0.7808  0.7219  0.7079  0.8107  0.7759  0.7935  0.7870  0.7695  0.7695  0.5065  0.5255  0.4760  0.4884  0.4948  0.4848  0.4167  0.3903  0.3720  0.3812  0.3776  0.4601  0.4740  0.4546  0.4789  0.4546  0.4438  0.4749  0.4703  0.4650  0.4476  0.4880  0.4663  0.4769  0.2452
OMP4__GCA_000756045.1   1.2079  0.8678  0.8499  0.8922  0.9840  0.7700  0.7723  0.7983  0.7701  0.7698  0.8082  0.8211  0.8082  0.7808  0.7219  0.7079  0.8107  0.7759  0.7935  0.7870  0.7695  0.7695  0.5065  0.5255  0.4760  0.4884  0.4948  0.4848  0.4167  0.3903  0.3720  0.3812  0.3776  0.4601  0.4740  0.4546  0.4789  0.4546  0.4438  0.4749  0.4703  0.4650  0.4476  0.4880  0.4663  0.4769  0.2452  0.0000
OMP4__GCA_000178415.2   1.2130  0.9130  0.8970  0.9357  1.0364  0.8426  0.8457  0.8701  0.8109  0.7972  0.8406  0.8541  0.8406  0.8441  0.7917  0.7156  0.8138  0.7966  0.7997  0.8073  0.7901  0.7901  0.4937  0.5469  0.4612  0.4905  0.4917  0.4814  0.4060  0.3923  0.4147  0.4246  0.4209  0.4575  0.4661  0.4433  0.4471  0.4433  0.4202  0.4581  0.4630  0.4577  0.4509  0.4666  0.4596  0.4502  0.2646  0.1057  0.1057
OMP4__GCA_000756855.1   1.3098  1.1426  0.9206  1.0733  1.3694  0.9931  1.0044  1.0124  1.0038  1.0375  1.0373  1.0518  1.0373  1.0116  0.9923  0.9188  0.9410  0.9239  0.9438  0.9245  0.8969  0.8969  0.8230  0.8697  0.8512  0.8477  0.8587  0.8348  0.8657  0.8594  0.8061  0.8123  0.8076  0.9034  0.9715  0.8214  0.8373  0.8214  0.8955  0.8397  0.8527  0.8460  0.8589  0.8703  0.9125  0.9044  0.8339  0.8708  0.8708  0.9131
OMP4__GCA_000959725.1   1.3098  1.1426  0.9206  1.0733  1.3694  0.9931  1.0044  1.0124  1.0038  1.0375  1.0373  1.0518  1.0373  1.0116  0.9923  0.9188  0.9410  0.9239  0.9438  0.9245  0.8969  0.8969  0.8230  0.8697  0.8512  0.8477  0.8587  0.8348  0.8657  0.8594  0.8061  0.8123  0.8076  0.9034  0.9715  0.8214  0.8373  0.8214  0.8955  0.8397  0.8527  0.8460  0.8589  0.8703  0.9125  0.9044  0.8339  0.8708  0.8708  0.9131  0.0000
OMP4__GCA_000194745.1   1.2188  1.1148  0.8647  1.0625  1.3230  0.9669  0.9779  0.9698  0.9763  0.9939  0.9735  0.9865  0.9735  0.9631  0.9088  0.9009  0.9314  0.8953  0.8829  0.8958  0.8692  0.8692  0.8314  0.8474  0.8659  0.8563  0.8675  0.8370  0.8881  0.8826  0.8021  0.8082  0.8035  0.9066  0.9749  0.8548  0.8596  0.8548  0.9207  0.8433  0.8563  0.8496  0.8695  0.8734  0.8999  0.9069  0.8482  0.8724  0.8724  0.9371  0.0710  0.0710
OMP4__GCA_000022645.2   1.2136  1.0370  0.9108  0.9783  1.2371  0.8395  0.8490  0.9037  0.8717  0.8723  0.8937  0.9052  0.8937  0.8797  1.0020  0.8817  0.9288  0.8914  0.8023  0.8869  0.8393  0.8393  0.9008  0.9028  0.9345  0.8950  0.8875  0.8624  0.8569  0.8950  0.8950  0.8807  0.8629  0.9592  0.9798  0.8849  0.8716  0.8849  0.9043  0.8741  0.8869  0.8803  0.9321  0.9525  0.9484  0.9588  0.8879  0.8494  0.8494  0.8865  0.4874  0.4874  0.4426
OMP4__GCA_000960995.1   1.2136  1.0370  0.9108  0.9783  1.2371  0.8395  0.8490  0.9037  0.8717  0.8723  0.8937  0.9052  0.8937  0.8797  1.0020  0.8817  0.9288  0.8914  0.8023  0.8869  0.8393  0.8393  0.9008  0.9028  0.9345  0.8950  0.8875  0.8624  0.8569  0.8950  0.8950  0.8807  0.8629  0.9592  0.9798  0.8849  0.8716  0.8849  0.9043  0.8741  0.8869  0.8803  0.9321  0.9525  0.9484  0.9588  0.8879  0.8494  0.8494  0.8865  0.4874  0.4874  0.4426  0.0000
OMP4__GCA_000300395.1   1.1989  1.0323  0.9063  0.9736  1.2223  0.8296  0.8391  0.8992  0.8617  0.8622  0.8834  0.8948  0.8834  0.8697  0.9898  0.8710  0.9169  0.8807  0.7978  0.8762  0.8348  0.8348  0.8899  0.8914  0.9292  0.8838  0.8762  0.8516  0.8460  0.8841  0.8840  0.8700  0.8523  0.9474  0.9677  0.8741  0.8610  0.8741  0.8931  0.8696  0.8824  0.8758  0.9275  0.9408  0.9366  0.9467  0.8772  0.8389  0.8389  0.8758  0.4782  0.4782  0.4339  0.0061  0.0061
OMP4__GCA_000365245.1   1.1989  1.0323  0.9063  0.9736  1.2223  0.8296  0.8391  0.8992  0.8617  0.8622  0.8834  0.8948  0.8834  0.8697  0.9898  0.8710  0.9169  0.8807  0.7978  0.8762  0.8348  0.8348  0.8899  0.8914  0.9292  0.8838  0.8762  0.8516  0.8460  0.8841  0.8840  0.8700  0.8523  0.9474  0.9677  0.8741  0.8610  0.8741  0.8931  0.8696  0.8824  0.8758  0.9275  0.9408  0.9366  0.9467  0.8772  0.8389  0.8389  0.8758  0.4782  0.4782  0.4339  0.0061  0.0061  0.0000
OMP4__GCA_000835205.1   1.2515  1.0731  0.9506  0.9941  1.1968  0.9116  0.9215  0.9154  0.8966  0.8920  0.8877  0.8989  0.8877  0.8798  1.0268  0.8956  0.9194  0.9018  0.8973  0.9043  0.8908  0.8908  0.9257  0.9406  0.9401  0.9187  0.9051  0.8698  0.9343  0.8822  0.9217  0.9072  0.8892  0.9351  0.9849  0.9093  0.9074  0.9093  0.9226  0.9045  0.9176  0.9109  0.9582  0.9722  0.9877  0.9826  0.9114  0.8852  0.8852  0.9362  0.4593  0.4593  0.4394  0.1676  0.1676  0.1608  0.1608
OMP4__GCA_001411805.1   1.2147  1.0738  0.9579  1.0017  1.2146  0.8948  0.9046  0.9096  0.8806  0.8760  0.8940  0.9053  0.8940  0.8858  1.0257  0.8953  0.9061  0.9147  0.8970  0.9040  0.8906  0.8906  0.9253  0.9402  0.9402  0.9127  0.9048  0.8695  0.9340  0.8814  0.9212  0.9068  0.8888  0.9491  1.0004  0.9024  0.9006  0.9024  0.9365  0.8979  0.9108  0.9042  0.9365  0.9795  0.9953  0.9910  0.9106  0.8845  0.8845  0.9354  0.4583  0.4583  0.4385  0.1677  0.1677  0.1609  0.1609  0.0176
OMP4__GCA_000687455.2   1.2027  0.9467  0.9333  0.9046  1.1699  0.8857  0.8758  0.9083  0.9058  0.9127  0.8860  0.8914  0.8860  0.8633  0.9350  0.8613  0.8611  0.8376  0.8491  0.8544  0.8237  0.8237  0.8757  0.8266  0.8226  0.7895  0.7639  0.7442  0.8718  0.8551  0.8576  0.8571  0.8439  1.0031  0.9976  0.8280  0.8382  0.8280  0.9435  0.8626  0.8634  0.8634  0.8984  0.9181  0.9726  0.9575  0.9215  0.8814  0.8814  0.9381  0.6689  0.6689  0.6455  0.5149  0.5149  0.5058  0.5058  0.5149  0.5236
OMP4__GCA_000567945.1   1.1098  0.9127  0.8038  0.8811  1.1316  0.8822  0.8765  0.8416  0.8535  0.8371  0.8350  0.8399  0.8350  0.8408  0.8956  0.8634  0.8596  0.8021  0.8041  0.8186  0.7897  0.7897  0.7722  0.7369  0.7831  0.7119  0.7156  0.6948  0.8496  0.7905  0.8028  0.8154  0.7926  0.8643  0.8770  0.7404  0.7403  0.7404  0.7579  0.7565  0.7516  0.7516  0.7841  0.8207  0.8625  0.8821  0.8394  0.8606  0.8606  0.9014  0.5504  0.5504  0.5098  0.4575  0.4575  0.4490  0.4490  0.4961  0.4870  0.4840
OMP4__GCA_000755985.1   1.1568  0.9513  0.7884  0.9126  1.1274  0.9041  0.8983  0.8729  0.8790  0.8782  0.9000  0.9054  0.9000  0.8862  0.9293  0.9152  0.9157  0.8512  0.8530  0.8871  0.8446  0.8446  0.8317  0.7823  0.8124  0.7576  0.7725  0.7513  0.8814  0.8202  0.8231  0.8228  0.8120  0.8961  0.9164  0.8115  0.8281  0.8115  0.8305  0.8267  0.8215  0.8215  0.8317  0.8848  0.9098  0.9218  0.8790  0.8645  0.8645  0.9260  0.5925  0.5925  0.5450  0.5009  0.5009  0.4924  0.4924  0.5245  0.5150  0.4689  0.1534
OMP4__GCA_000959365.1   1.1481  0.9445  0.7831  0.9059  1.1196  0.8982  0.8924  0.8670  0.8732  0.8724  0.8941  0.8994  0.8941  0.8805  0.9295  0.9084  0.9087  0.8451  0.8468  0.8804  0.8387  0.8387  0.8317  0.7765  0.8065  0.7521  0.7669  0.7459  0.8747  0.8140  0.8167  0.8164  0.8057  0.8961  0.9091  0.8055  0.8219  0.8055  0.8239  0.8203  0.8152  0.8152  0.8252  0.8778  0.9022  0.9144  0.8723  0.8578  0.8578  0.9187  0.5925  0.5925  0.5450  0.5009  0.5009  0.4924  0.4924  0.5245  0.5150  0.4730  0.1534  0.0086
OMP4__GCA_001192815.1   1.1703  0.9294  0.8706  0.9288  1.1912  0.9452  0.9390  0.9287  0.9015  0.8959  0.9024  0.9079  0.9024  0.9187  0.9575  0.8901  0.9788  0.9012  0.9255  0.9433  0.9075  0.9075  0.8512  0.8232  0.8451  0.7891  0.7873  0.7757  0.8811  0.8407  0.8539  0.8536  0.8417  0.9139  0.9381  0.8268  0.8374  0.8268  0.8042  0.8275  0.8287  0.8223  0.8525  0.8890  0.9083  0.9589  0.9200  0.9450  0.9450  0.9786  0.5940  0.5940  0.5681  0.4830  0.4830  0.4743  0.4743  0.4955  0.5000  0.5324  0.1243  0.2196  0.2196
OMP4__GCA_001197775.1   1.1703  0.9294  0.8706  0.9288  1.1912  0.9452  0.9390  0.9287  0.9015  0.8959  0.9024  0.9079  0.9024  0.9187  0.9575  0.8901  0.9788  0.9012  0.9255  0.9433  0.9075  0.9075  0.8512  0.8232  0.8451  0.7891  0.7873  0.7757  0.8811  0.8407  0.8539  0.8536  0.8417  0.9139  0.9381  0.8268  0.8374  0.8268  0.8042  0.8275  0.8287  0.8223  0.8525  0.8890  0.9083  0.9589  0.9200  0.9450  0.9450  0.9786  0.5940  0.5940  0.5681  0.4830  0.4830  0.4743  0.4743  0.4955  0.5000  0.5324  0.1243  0.2196  0.2196  0.0000
OMP4__GCA_001202415.1   1.1703  0.9294  0.8706  0.9288  1.1912  0.9452  0.9390  0.9287  0.9015  0.8959  0.9024  0.9079  0.9024  0.9187  0.9575  0.8901  0.9788  0.9012  0.9255  0.9433  0.9075  0.9075  0.8512  0.8232  0.8451  0.7891  0.7873  0.7757  0.8811  0.8407  0.8539  0.8536  0.8417  0.9139  0.9381  0.8268  0.8374  0.8268  0.8042  0.8275  0.8287  0.8223  0.8525  0.8890  0.9083  0.9589  0.9200  0.9450  0.9450  0.9786  0.5940  0.5940  0.5681  0.4830  0.4830  0.4743  0.4743  0.4955  0.5000  0.5324  0.1243  0.2196  0.2196  0.0000  0.0000
OMP4__GCA_001209505.1   1.1699  0.9225  0.8764  0.9285  1.1907  0.9450  0.9388  0.9284  0.9013  0.8957  0.9022  0.9077  0.9022  0.9185  0.9572  0.8898  0.9784  0.9009  0.9252  0.9430  0.9072  0.9072  0.8509  0.8229  0.8448  0.7889  0.7871  0.7755  0.8808  0.8404  0.8536  0.8532  0.8413  0.9136  0.9378  0.8265  0.8371  0.8265  0.8039  0.8272  0.8285  0.8220  0.8522  0.8886  0.9079  0.9585  0.9196  0.9370  0.9370  0.9782  0.5937  0.5937  0.5679  0.4781  0.4781  0.4695  0.4695  0.4907  0.4951  0.5322  0.1275  0.2159  0.2159  0.0029  0.0029  0.0030
OMP4__GCA_001211345.1   1.1703  0.9294  0.8706  0.9288  1.1912  0.9452  0.9390  0.9287  0.9015  0.8959  0.9024  0.9079  0.9024  0.9187  0.9575  0.8901  0.9788  0.9012  0.9255  0.9433  0.9075  0.9075  0.8512  0.8232  0.8451  0.7891  0.7873  0.7757  0.8811  0.8407  0.8539  0.8536  0.8417  0.9139  0.9381  0.8268  0.8374  0.8268  0.8042  0.8275  0.8287  0.8223  0.8525  0.8890  0.9083  0.9589  0.9200  0.9450  0.9450  0.9786  0.5940  0.5940  0.5681  0.4830  0.4830  0.4743  0.4743  0.4955  0.5000  0.5324  0.1243  0.2196  0.2196  0.0000  0.0000  0.0000  0.0029
OMP4__GCA_001321015.1   1.1703  0.9294  0.8706  0.9288  1.1912  0.9452  0.9390  0.9287  0.9015  0.8959  0.9024  0.9079  0.9024  0.9187  0.9575  0.8901  0.9788  0.9012  0.9255  0.9433  0.9075  0.9075  0.8512  0.8232  0.8451  0.7891  0.7873  0.7757  0.8811  0.8407  0.8539  0.8536  0.8417  0.9139  0.9381  0.8268  0.8374  0.8268  0.8042  0.8275  0.8287  0.8223  0.8525  0.8890  0.9083  0.9589  0.9200  0.9450  0.9450  0.9786  0.5940  0.5940  0.5681  0.4830  0.4830  0.4743  0.4743  0.4955  0.5000  0.5324  0.1243  0.2196  0.2196  0.0000  0.0000  0.0000  0.0030  0.0000
OMP4__GCA_001321505.1   1.1703  0.9294  0.8706  0.9288  1.1912  0.9452  0.9390  0.9287  0.9015  0.8959  0.9024  0.9079  0.9024  0.9187  0.9575  0.8901  0.9788  0.9012  0.9255  0.9433  0.9075  0.9075  0.8512  0.8232  0.8451  0.7891  0.7873  0.7757  0.8811  0.8407  0.8539  0.8536  0.8417  0.9139  0.9381  0.8268  0.8374  0.8268  0.8042  0.8275  0.8287  0.8223  0.8525  0.8890  0.9083  0.9589  0.9200  0.9450  0.9450  0.9786  0.5940  0.5940  0.5681  0.4830  0.4830  0.4743  0.4743  0.4955  0.5000  0.5324  0.1243  0.2196  0.2196  0.0000  0.0000  0.0000  0.0030  0.0000  0.0000
OMP4__GCA_001321625.1   1.1703  0.9294  0.8706  0.9288  1.1912  0.9452  0.9390  0.9287  0.9015  0.8959  0.9024  0.9079  0.9024  0.9187  0.9575  0.8901  0.9788  0.9012  0.9255  0.9433  0.9075  0.9075  0.8512  0.8232  0.8451  0.7891  0.7873  0.7757  0.8811  0.8407  0.8539  0.8536  0.8417  0.9139  0.9381  0.8268  0.8374  0.8268  0.8042  0.8275  0.8287  0.8223  0.8525  0.8890  0.9083  0.9589  0.9200  0.9450  0.9450  0.9786  0.5940  0.5940  0.5681  0.4830  0.4830  0.4743  0.4743  0.4955  0.5000  0.5324  0.1243  0.2196  0.2196  0.0000  0.0000  0.0000  0.0029  0.0000  0.0000  0.0000
OMP4__GCA_001327155.1   1.1779  0.9353  0.8760  0.9349  1.1833  0.9509  0.9446  0.9346  0.9070  0.9013  0.9079  0.9134  0.9079  0.9244  0.9509  0.8960  0.9721  0.8954  0.9316  0.9370  0.9017  0.9017  0.8569  0.8288  0.8395  0.7943  0.7924  0.7706  0.8872  0.8465  0.8600  0.8596  0.8476  0.9076  0.9316  0.8322  0.8429  0.8322  0.7986  0.8332  0.8345  0.8280  0.8585  0.8828  0.9017  0.9521  0.9265  0.9517  0.9517  0.9856  0.5890  0.5890  0.5633  0.4873  0.4873  0.4786  0.4786  0.4913  0.4957  0.5279  0.1274  0.2161  0.2161  0.0029  0.0030  0.0029  0.0058  0.0030  0.0029  0.0030  0.0030
OMP4__GCA_001327235.1   1.1779  0.9353  0.8760  0.9349  1.1833  0.9509  0.9446  0.9346  0.9070  0.9013  0.9079  0.9134  0.9079  0.9244  0.9509  0.8960  0.9721  0.8954  0.9316  0.9370  0.9017  0.9017  0.8569  0.8288  0.8395  0.7943  0.7924  0.7706  0.8872  0.8465  0.8600  0.8596  0.8476  0.9076  0.9316  0.8322  0.8429  0.8322  0.7986  0.8332  0.8345  0.8280  0.8585  0.8828  0.9017  0.9521  0.9265  0.9517  0.9517  0.9856  0.5890  0.5890  0.5633  0.4873  0.4873  0.4786  0.4786  0.4913  0.4957  0.5279  0.1274  0.2161  0.2161  0.0029  0.0030  0.0031  0.0058  0.0029  0.0030  0.0029  0.0029  0.0000
OMP4__GCA_001198755.1   1.1779  0.9353  0.8760  0.9349  1.1833  0.9509  0.9446  0.9346  0.9070  0.9013  0.9079  0.9134  0.9079  0.9244  0.9509  0.8960  0.9721  0.8954  0.9316  0.9370  0.9017  0.9017  0.8569  0.8288  0.8395  0.7943  0.7924  0.7706  0.8872  0.8465  0.8600  0.8596  0.8476  0.9076  0.9316  0.8322  0.8429  0.8322  0.7986  0.8332  0.8345  0.8280  0.8585  0.8828  0.9017  0.9521  0.9265  0.9517  0.9517  0.9856  0.5890  0.5890  0.5633  0.4873  0.4873  0.4786  0.4786  0.4913  0.4957  0.5279  0.1274  0.2161  0.2161  0.0029  0.0030  0.0029  0.0058  0.0029  0.0030  0.0030  0.0029  0.0000  0.0000
OMP4__GCA_001327575.1   1.1735  0.9462  0.8864  0.9460  1.1876  0.9552  0.9489  0.9321  0.9052  0.8996  0.9061  0.9115  0.9061  0.9223  0.9545  0.8988  0.9605  0.8979  0.9346  0.9402  0.9041  0.9041  0.8593  0.8311  0.8417  0.7902  0.7942  0.7722  0.8902  0.8491  0.8630  0.8626  0.8505  0.9109  0.9351  0.8282  0.8389  0.8282  0.8010  0.8293  0.8305  0.8240  0.8546  0.8788  0.8978  0.9481  0.9301  0.9555  0.9555  0.9897  0.5907  0.5907  0.5648  0.4882  0.4882  0.4795  0.4795  0.4920  0.4875  0.5289  0.1209  0.2092  0.2092  0.0090  0.0090  0.0090  0.0119  0.0090  0.0090  0.0090  0.0090  0.0061  0.0061  0.0061
OMP4__GCA_001320795.1   1.1703  0.9294  0.8706  0.9288  1.1912  0.9452  0.9390  0.9287  0.9015  0.8959  0.9024  0.9079  0.9024  0.9187  0.9575  0.8901  0.9788  0.9012  0.9255  0.9433  0.9075  0.9075  0.8512  0.8232  0.8451  0.7891  0.7873  0.7757  0.8811  0.8407  0.8539  0.8536  0.8417  0.9139  0.9381  0.8268  0.8374  0.8268  0.8042  0.8275  0.8287  0.8223  0.8525  0.8890  0.9083  0.9589  0.9200  0.9450  0.9450  0.9786  0.5940  0.5940  0.5681  0.4830  0.4830  0.4743  0.4743  0.4955  0.5000  0.5324  0.1243  0.2196  0.2196  0.0000  0.0000  0.0000  0.0030  0.0000  0.0000  0.0000  0.0000  0.0030  0.0029  0.0029  0.0090
OMP4__GCA_001326995.1   1.1779  0.9353  0.8760  0.9349  1.1833  0.9509  0.9446  0.9346  0.9070  0.9013  0.9079  0.9134  0.9079  0.9244  0.9509  0.8960  0.9721  0.8954  0.9316  0.9370  0.9017  0.9017  0.8569  0.8288  0.8395  0.7943  0.7924  0.7706  0.8872  0.8465  0.8600  0.8596  0.8476  0.9076  0.9316  0.8322  0.8429  0.8322  0.7986  0.8332  0.8345  0.8280  0.8585  0.8828  0.9017  0.9521  0.9265  0.9517  0.9517  0.9856  0.5890  0.5890  0.5633  0.4873  0.4873  0.4786  0.4786  0.4913  0.4957  0.5279  0.1274  0.2161  0.2161  0.0029  0.0029  0.0030  0.0058  0.0029  0.0029  0.0029  0.0029  0.0000  0.0000  0.0000  0.0061  0.0029
OMP4__GCA_001186165.1   1.1747  0.9403  0.8871  0.9469  1.2048  0.9495  0.9433  0.9329  0.8938  0.9002  0.9068  0.9122  0.9068  0.9230  0.9692  0.8928  0.9595  0.8971  0.9355  0.9392  0.9168  0.9168  0.8471  0.8319  0.8410  0.7908  0.7949  0.7830  0.8771  0.8367  0.8639  0.8635  0.8514  0.9247  0.9494  0.8166  0.8271  0.8166  0.8002  0.8171  0.8183  0.8119  0.8418  0.8779  0.9044  0.9549  0.9160  0.9487  0.9487  0.9826  0.5900  0.5900  0.5750  0.4839  0.4839  0.4752  0.4752  0.4963  0.4917  0.5285  0.1210  0.2162  0.2162  0.0090  0.0090  0.0090  0.0119  0.0090  0.0090  0.0090  0.0090  0.0119  0.0119  0.0119  0.0058  0.0090  0.0119
OMP4__GCA_001212325.1   1.1703  0.9294  0.8706  0.9288  1.1912  0.9452  0.9390  0.9287  0.9015  0.8959  0.9024  0.9079  0.9024  0.9187  0.9575  0.8901  0.9788  0.9012  0.9255  0.9433  0.9075  0.9075  0.8512  0.8232  0.8451  0.7891  0.7873  0.7757  0.8811  0.8407  0.8539  0.8536  0.8417  0.9139  0.9381  0.8268  0.8374  0.8268  0.8042  0.8275  0.8287  0.8223  0.8525  0.8890  0.9083  0.9589  0.9200  0.9450  0.9450  0.9786  0.5940  0.5940  0.5681  0.4830  0.4830  0.4743  0.4743  0.4955  0.5000  0.5324  0.1243  0.2196  0.2196  0.0000  0.0000  0.0000  0.0029  0.0000  0.0000  0.0000  0.0000  0.0029  0.0029  0.0029  0.0090  0.0000  0.0029  0.0090
OMP4__GCA_001199735.1   1.1703  0.9294  0.8706  0.9288  1.1912  0.9452  0.9390  0.9287  0.9015  0.8959  0.9024  0.9079  0.9024  0.9187  0.9575  0.8901  0.9788  0.9012  0.9255  0.9433  0.9075  0.9075  0.8512  0.8232  0.8451  0.7891  0.7873  0.7757  0.8811  0.8407  0.8539  0.8536  0.8417  0.9139  0.9381  0.8268  0.8374  0.8268  0.8042  0.8275  0.8287  0.8223  0.8525  0.8890  0.9083  0.9589  0.9200  0.9450  0.9450  0.9786  0.5940  0.5940  0.5681  0.4830  0.4830  0.4743  0.4743  0.4955  0.5000  0.5324  0.1243  0.2196  0.2196  0.0000  0.0000  0.0000  0.0029  0.0000  0.0000  0.0000  0.0000  0.0030  0.0029  0.0029  0.0090  0.0000  0.0029  0.0090  0.0000
OMP4__GCA_001205635.1   1.1779  0.9353  0.8760  0.9349  1.1833  0.9509  0.9446  0.9346  0.9070  0.9013  0.9079  0.9134  0.9079  0.9244  0.9509  0.8960  0.9721  0.8954  0.9316  0.9370  0.9017  0.9017  0.8569  0.8288  0.8395  0.7943  0.7924  0.7706  0.8872  0.8465  0.8600  0.8596  0.8476  0.9076  0.9316  0.8322  0.8429  0.8322  0.7986  0.8332  0.8345  0.8280  0.8585  0.8828  0.9017  0.9521  0.9265  0.9517  0.9517  0.9856  0.5890  0.5890  0.5633  0.4873  0.4873  0.4786  0.4786  0.4913  0.4957  0.5279  0.1274  0.2161  0.2161  0.0030  0.0029  0.0029  0.0058  0.0029  0.0029  0.0029  0.0029  0.0000  0.0000  0.0000  0.0061  0.0029  0.0000  0.0119  0.0030  0.0030
OMP4__GCA_000756865.1   1.1898  0.9757  0.9137  0.9562  1.1962  0.9654  0.9590  0.9671  0.9380  0.9321  0.9344  0.9399  0.9344  0.9571  0.9691  0.9258  0.9703  0.9171  0.9402  0.9456  0.9101  0.9101  0.8925  0.8336  0.8555  0.8035  0.8075  0.7853  0.9250  0.8589  0.8978  0.8974  0.8850  0.9412  0.9781  0.8501  0.8605  0.8501  0.8351  0.8509  0.8521  0.8456  0.8841  0.9159  0.9222  0.9691  0.9529  0.9714  0.9714  1.0133  0.5932  0.5932  0.5671  0.4945  0.4945  0.4857  0.4857  0.5077  0.4986  0.5444  0.1270  0.2051  0.2123  0.0457  0.0457  0.0457  0.0427  0.0457  0.0457  0.0457  0.0457  0.0428  0.0428  0.0428  0.0365  0.0457  0.0428  0.0425  0.0457  0.0457  0.0428
OMP4__GCA_001279185.1   1.1907  0.9763  0.9143  0.9568  1.2132  0.9659  0.9595  0.9676  0.9385  0.9326  0.9404  0.9460  0.9404  0.9576  0.9698  0.9264  0.9710  0.9177  0.9408  0.9462  0.9107  0.9107  0.8931  0.8341  0.8560  0.8039  0.8080  0.7857  0.9256  0.8594  0.8985  0.8981  0.8856  0.9419  0.9789  0.8506  0.8610  0.8506  0.8357  0.8514  0.8527  0.8461  0.8847  0.9165  0.9229  0.9698  0.9536  0.9721  0.9721  1.0141  0.5882  0.5882  0.5624  0.4902  0.4902  0.4815  0.4815  0.5035  0.4944  0.5447  0.1271  0.2053  0.2125  0.0458  0.0458  0.0458  0.0428  0.0458  0.0458  0.0458  0.0458  0.0428  0.0428  0.0428  0.0366  0.0458  0.0428  0.0425  0.0458  0.0458  0.0428  0.0058
OMP4__GCA_001279325.1   1.1853  0.9756  0.9137  0.9561  1.2136  0.9612  0.9549  0.9631  0.9336  0.9277  0.9359  0.9414  0.9359  0.9526  0.9653  0.9220  0.9665  0.9132  0.9363  0.9418  0.9062  0.9062  0.8885  0.8294  0.8512  0.7993  0.8033  0.7811  0.9206  0.8550  0.8936  0.8932  0.8808  0.9369  0.9738  0.8459  0.8567  0.8459  0.8314  0.8467  0.8479  0.8414  0.8799  0.9116  0.9180  0.9648  0.9492  0.9670  0.9670  1.0095  0.5840  0.5840  0.5582  0.4864  0.4864  0.4777  0.4777  0.4997  0.4906  0.5405  0.1237  0.2017  0.2090  0.0425  0.0425  0.0425  0.0395  0.0425  0.0425  0.0425  0.0425  0.0395  0.0395  0.0395  0.0333  0.0425  0.0395  0.0393  0.0425  0.0425  0.0395  0.0090  0.0032
OMP4__GCA_000011705.1   1.1768  0.9688  0.9074  0.9493  1.2048  0.9550  0.9487  0.9565  0.9275  0.9216  0.9299  0.9354  0.9299  0.9464  0.9580  0.9153  0.9593  0.9067  0.9296  0.9349  0.8999  0.8999  0.8821  0.8233  0.8451  0.7936  0.7976  0.7756  0.9137  0.8487  0.8867  0.8863  0.8740  0.9297  0.9663  0.8399  0.8506  0.8399  0.8251  0.8404  0.8416  0.8351  0.8731  0.9046  0.9107  0.9572  0.9418  0.9595  0.9595  1.0016  0.5840  0.5840  0.5582  0.4864  0.4864  0.4777  0.4777  0.4997  0.4906  0.5356  0.1204  0.1982  0.2053  0.0395  0.0395  0.0395  0.0365  0.0395  0.0395  0.0395  0.0395  0.0365  0.0365  0.0365  0.0303  0.0395  0.0365  0.0363  0.0395  0.0395  0.0365  0.0061  0.0061  0.0030
OMP4__GCA_000015465.1   1.1768  0.9688  0.9074  0.9493  1.2048  0.9550  0.9487  0.9565  0.9275  0.9216  0.9299  0.9354  0.9299  0.9464  0.9580  0.9153  0.9593  0.9067  0.9296  0.9349  0.8999  0.8999  0.8821  0.8233  0.8451  0.7936  0.7976  0.7756  0.9137  0.8487  0.8867  0.8863  0.8740  0.9297  0.9663  0.8399  0.8506  0.8399  0.8251  0.8404  0.8416  0.8351  0.8731  0.9046  0.9107  0.9572  0.9418  0.9595  0.9595  1.0016  0.5840  0.5840  0.5582  0.4864  0.4864  0.4777  0.4777  0.4997  0.4906  0.5356  0.1204  0.1982  0.2053  0.0395  0.0395  0.0395  0.0365  0.0395  0.0395  0.0395  0.0395  0.0365  0.0365  0.0365  0.0303  0.0395  0.0365  0.0363  0.0395  0.0395  0.0365  0.0061  0.0061  0.0030  0.0000
OMP4__GCA_000152385.1   1.1768  0.9688  0.9074  0.9493  1.2048  0.9550  0.9487  0.9565  0.9275  0.9216  0.9299  0.9354  0.9299  0.9464  0.9580  0.9153  0.9593  0.9067  0.9296  0.9349  0.8999  0.8999  0.8821  0.8233  0.8451  0.7936  0.7976  0.7756  0.9137  0.8487  0.8867  0.8863  0.8740  0.9297  0.9663  0.8399  0.8506  0.8399  0.8251  0.8404  0.8416  0.8351  0.8731  0.9046  0.9107  0.9572  0.9418  0.9595  0.9595  1.0016  0.5840  0.5840  0.5582  0.4864  0.4864  0.4777  0.4777  0.4997  0.4906  0.5356  0.1204  0.1982  0.2053  0.0395  0.0395  0.0395  0.0365  0.0395  0.0395  0.0395  0.0395  0.0365  0.0365  0.0365  0.0303  0.0395  0.0365  0.0363  0.0395  0.0395  0.0365  0.0061  0.0061  0.0029  0.0000  0.0000
OMP4__GCA_000152405.1   1.1768  0.9688  0.9074  0.9493  1.2048  0.9550  0.9487  0.9565  0.9275  0.9216  0.9299  0.9354  0.9299  0.9464  0.9580  0.9153  0.9593  0.9067  0.9296  0.9349  0.8999  0.8999  0.8821  0.8233  0.8451  0.7936  0.7976  0.7756  0.9137  0.8487  0.8867  0.8863  0.8740  0.9297  0.9663  0.8399  0.8506  0.8399  0.8251  0.8404  0.8416  0.8351  0.8731  0.9046  0.9107  0.9572  0.9418  0.9595  0.9595  1.0016  0.5840  0.5840  0.5582  0.4864  0.4864  0.4777  0.4777  0.4997  0.4906  0.5356  0.1204  0.1982  0.2053  0.0395  0.0395  0.0395  0.0365  0.0395  0.0395  0.0395  0.0395  0.0365  0.0365  0.0365  0.0303  0.0395  0.0365  0.0363  0.0395  0.0395  0.0365  0.0061  0.0061  0.0029  0.0000  0.0000  0.0000
OMP4__GCA_000167635.1   1.1768  0.9688  0.9074  0.9493  1.2048  0.9550  0.9487  0.9565  0.9275  0.9216  0.9299  0.9354  0.9299  0.9464  0.9580  0.9153  0.9593  0.9067  0.9296  0.9349  0.8999  0.8999  0.8821  0.8233  0.8451  0.7936  0.7976  0.7756  0.9137  0.8487  0.8867  0.8863  0.8740  0.9297  0.9663  0.8399  0.8506  0.8399  0.8251  0.8404  0.8416  0.8351  0.8731  0.9046  0.9107  0.9572  0.9418  0.9595  0.9595  1.0016  0.5840  0.5840  0.5582  0.4864  0.4864  0.4777  0.4777  0.4997  0.4906  0.5356  0.1204  0.1982  0.2053  0.0395  0.0395  0.0395  0.0365  0.0395  0.0395  0.0395  0.0395  0.0365  0.0365  0.0365  0.0303  0.0395  0.0365  0.0363  0.0395  0.0395  0.0365  0.0061  0.0061  0.0029  0.0000  0.0000  0.0000  0.0000
OMP4__GCA_000169875.1   1.1768  0.9688  0.9074  0.9493  1.2048  0.9550  0.9487  0.9565  0.9275  0.9216  0.9299  0.9354  0.9299  0.9464  0.9580  0.9153  0.9593  0.9067  0.9296  0.9349  0.8999  0.8999  0.8821  0.8233  0.8451  0.7936  0.7976  0.7756  0.9137  0.8487  0.8867  0.8863  0.8740  0.9297  0.9663  0.8399  0.8506  0.8399  0.8251  0.8404  0.8416  0.8351  0.8731  0.9046  0.9107  0.9572  0.9418  0.9595  0.9595  1.0016  0.5840  0.5840  0.5582  0.4864  0.4864  0.4777  0.4777  0.4997  0.4906  0.5356  0.1204  0.1982  0.2053  0.0395  0.0395  0.0395  0.0365  0.0395  0.0395  0.0395  0.0395  0.0365  0.0365  0.0365  0.0303  0.0395  0.0365  0.0363  0.0395  0.0395  0.0365  0.0061  0.0061  0.0029  0.0000  0.0000  0.0000  0.0000  0.0000
OMP4__GCA_000755785.1   1.1768  0.9688  0.9074  0.9493  1.2048  0.9550  0.9487  0.9565  0.9275  0.9216  0.9299  0.9354  0.9299  0.9464  0.9580  0.9153  0.9593  0.9067  0.9296  0.9349  0.8999  0.8999  0.8821  0.8233  0.8451  0.7936  0.7976  0.7756  0.9137  0.8487  0.8867  0.8863  0.8740  0.9297  0.9663  0.8399  0.8506  0.8399  0.8251  0.8404  0.8416  0.8351  0.8731  0.9046  0.9107  0.9572  0.9418  0.9595  0.9595  1.0016  0.5840  0.5840  0.5582  0.4864  0.4864  0.4777  0.4777  0.4997  0.4906  0.5356  0.1204  0.1982  0.2053  0.0395  0.0395  0.0395  0.0365  0.0395  0.0395  0.0395  0.0395  0.0365  0.0365  0.0365  0.0303  0.0395  0.0365  0.0363  0.0395  0.0395  0.0365  0.0061  0.0061  0.0029  0.0000  0.0000  0.0000  0.0000  0.0000  0.0000
OMP4__GCA_000756025.2   1.1768  0.9688  0.9074  0.9493  1.2048  0.9550  0.9487  0.9565  0.9275  0.9216  0.9299  0.9354  0.9299  0.9464  0.9580  0.9153  0.9593  0.9067  0.9296  0.9349  0.8999  0.8999  0.8821  0.8233  0.8451  0.7936  0.7976  0.7756  0.9137  0.8487  0.8867  0.8863  0.8740  0.9297  0.9663  0.8399  0.8506  0.8399  0.8251  0.8404  0.8416  0.8351  0.8731  0.9046  0.9107  0.9572  0.9418  0.9595  0.9595  1.0016  0.5840  0.5840  0.5582  0.4864  0.4864  0.4777  0.4777  0.4997  0.4906  0.5356  0.1204  0.1982  0.2053  0.0395  0.0395  0.0395  0.0365  0.0395  0.0395  0.0395  0.0395  0.0365  0.0365  0.0365  0.0303  0.0395  0.0365  0.0363  0.0395  0.0395  0.0365  0.0061  0.0061  0.0029  0.0000  0.0000  0.0000  0.0000  0.0000  0.0000  0.0000
OMP4__GCA_000757315.2   1.1768  0.9688  0.9074  0.9493  1.2048  0.9550  0.9487  0.9565  0.9275  0.9216  0.9299  0.9354  0.9299  0.9464  0.9580  0.9153  0.9593  0.9067  0.9296  0.9349  0.8999  0.8999  0.8821  0.8233  0.8451  0.7936  0.7976  0.7756  0.9137  0.8487  0.8867  0.8863  0.8740  0.9297  0.9663  0.8399  0.8506  0.8399  0.8251  0.8404  0.8416  0.8351  0.8731  0.9046  0.9107  0.9572  0.9418  0.9595  0.9595  1.0016  0.5840  0.5840  0.5582  0.4864  0.4864  0.4777  0.4777  0.4997  0.4906  0.5356  0.1204  0.1982  0.2053  0.0395  0.0395  0.0395  0.0365  0.0395  0.0395  0.0395  0.0395  0.0365  0.0365  0.0365  0.0303  0.0395  0.0365  0.0363  0.0395  0.0395  0.0365  0.0061  0.0061  0.0031  0.0000  0.0000  0.0000  0.0000  0.0000  0.0000  0.0000  0.0000
OMP4__GCA_000959465.1   1.1768  0.9688  0.9074  0.9493  1.2048  0.9550  0.9487  0.9565  0.9275  0.9216  0.9299  0.9354  0.9299  0.9464  0.9580  0.9153  0.9593  0.9067  0.9296  0.9349  0.8999  0.8999  0.8821  0.8233  0.8451  0.7936  0.7976  0.7756  0.9137  0.8487  0.8867  0.8863  0.8740  0.9297  0.9663  0.8399  0.8506  0.8399  0.8251  0.8404  0.8416  0.8351  0.8731  0.9046  0.9107  0.9572  0.9418  0.9595  0.9595  1.0016  0.5840  0.5840  0.5582  0.4864  0.4864  0.4777  0.4777  0.4997  0.4906  0.5356  0.1204  0.1982  0.2053  0.0395  0.0395  0.0395  0.0365  0.0395  0.0395  0.0395  0.0395  0.0365  0.0365  0.0365  0.0303  0.0395  0.0365  0.0363  0.0395  0.0395  0.0365  0.0061  0.0061  0.0029  0.0000  0.0000  0.0000  0.0000  0.0000  0.0000  0.0000  0.0000  0.0000
OMP4__GCA_000959585.1   1.1768  0.9688  0.9074  0.9493  1.2048  0.9550  0.9487  0.9565  0.9275  0.9216  0.9299  0.9354  0.9299  0.9464  0.9580  0.9153  0.9593  0.9067  0.9296  0.9349  0.8999  0.8999  0.8821  0.8233  0.8451  0.7936  0.7976  0.7756  0.9137  0.8487  0.8867  0.8863  0.8740  0.9297  0.9663  0.8399  0.8506  0.8399  0.8251  0.8404  0.8416  0.8351  0.8731  0.9046  0.9107  0.9572  0.9418  0.9595  0.9595  1.0016  0.5840  0.5840  0.5582  0.4864  0.4864  0.4777  0.4777  0.4997  0.4906  0.5356  0.1204  0.1982  0.2053  0.0395  0.0395  0.0395  0.0365  0.0395  0.0395  0.0395  0.0395  0.0365  0.0365  0.0365  0.0303  0.0395  0.0365  0.0363  0.0395  0.0395  0.0365  0.0061  0.0061  0.0029  0.0000  0.0000  0.0000  0.0000  0.0000  0.0000  0.0000  0.0000  0.0000  0.0000
OMP4__GCA_000959625.1   1.1768  0.9688  0.9074  0.9493  1.2048  0.9550  0.9487  0.9565  0.9275  0.9216  0.9299  0.9354  0.9299  0.9464  0.9580  0.9153  0.9593  0.9067  0.9296  0.9349  0.8999  0.8999  0.8821  0.8233  0.8451  0.7936  0.7976  0.7756  0.9137  0.8487  0.8867  0.8863  0.8740  0.9297  0.9663  0.8399  0.8506  0.8399  0.8251  0.8404  0.8416  0.8351  0.8731  0.9046  0.9107  0.9572  0.9418  0.9595  0.9595  1.0016  0.5840  0.5840  0.5582  0.4864  0.4864  0.4777  0.4777  0.4997  0.4906  0.5356  0.1204  0.1982  0.2053  0.0395  0.0395  0.0395  0.0365  0.0395  0.0395  0.0395  0.0395  0.0365  0.0365  0.0365  0.0303  0.0395  0.0365  0.0363  0.0395  0.0395  0.0365  0.0061  0.0061  0.0030  0.0000  0.0000  0.0000  0.0000  0.0000  0.0000  0.0000  0.0000  0.0000  0.0000  0.0000
OMP4__GCA_000015605.1   1.1898  0.9757  0.9137  0.9562  1.1962  0.9654  0.9590  0.9671  0.9380  0.9321  0.9344  0.9399  0.9344  0.9571  0.9691  0.9258  0.9703  0.9171  0.9402  0.9456  0.9101  0.9101  0.8925  0.8336  0.8555  0.8035  0.8075  0.7853  0.9250  0.8589  0.8978  0.8974  0.8850  0.9412  0.9781  0.8501  0.8605  0.8501  0.8351  0.8509  0.8521  0.8456  0.8841  0.9159  0.9222  0.9691  0.9529  0.9714  0.9714  1.0133  0.5932  0.5932  0.5671  0.4945  0.4945  0.4857  0.4857  0.5077  0.4986  0.5444  0.1270  0.2051  0.2123  0.0457  0.0457  0.0457  0.0427  0.0457  0.0457  0.0457  0.0457  0.0428  0.0428  0.0428  0.0365  0.0457  0.0428  0.0425  0.0457  0.0457  0.0428  0.0000  0.0058  0.0090  0.0061  0.0061  0.0061  0.0061  0.0061  0.0061  0.0061  0.0061  0.0061  0.0061  0.0061  0.0061
OMP4__GCA_000015625.1   1.1898  0.9757  0.9137  0.9562  1.1962  0.9654  0.9590  0.9671  0.9380  0.9321  0.9344  0.9399  0.9344  0.9571  0.9691  0.9258  0.9703  0.9171  0.9402  0.9456  0.9101  0.9101  0.8925  0.8336  0.8555  0.8035  0.8075  0.7853  0.9250  0.8589  0.8978  0.8974  0.8850  0.9412  0.9781  0.8501  0.8605  0.8501  0.8351  0.8509  0.8521  0.8456  0.8841  0.9159  0.9222  0.9691  0.9529  0.9714  0.9714  1.0133  0.5932  0.5932  0.5671  0.4945  0.4945  0.4857  0.4857  0.5077  0.4986  0.5444  0.1270  0.2051  0.2123  0.0457  0.0457  0.0457  0.0427  0.0457  0.0457  0.0457  0.0457  0.0428  0.0428  0.0428  0.0365  0.0457  0.0428  0.0425  0.0457  0.0457  0.0428  0.0000  0.0058  0.0090  0.0061  0.0061  0.0061  0.0061  0.0061  0.0061  0.0061  0.0061  0.0061  0.0061  0.0061  0.0061  0.0000
OMP4__GCA_000153085.1   1.1898  0.9757  0.9137  0.9562  1.1962  0.9654  0.9590  0.9671  0.9380  0.9321  0.9344  0.9399  0.9344  0.9571  0.9691  0.9258  0.9703  0.9171  0.9402  0.9456  0.9101  0.9101  0.8925  0.8336  0.8555  0.8035  0.8075  0.7853  0.9250  0.8589  0.8978  0.8974  0.8850  0.9412  0.9781  0.8501  0.8605  0.8501  0.8351  0.8509  0.8521  0.8456  0.8841  0.9159  0.9222  0.9691  0.9529  0.9714  0.9714  1.0133  0.5932  0.5932  0.5671  0.4945  0.4945  0.4857  0.4857  0.5077  0.4986  0.5444  0.1270  0.2051  0.2123  0.0457  0.0457  0.0457  0.0427  0.0457  0.0457  0.0457  0.0457  0.0428  0.0428  0.0428  0.0365  0.0457  0.0428  0.0425  0.0457  0.0457  0.0428  0.0000  0.0058  0.0090  0.0061  0.0061  0.0061  0.0061  0.0061  0.0061  0.0061  0.0061  0.0061  0.0061  0.0061  0.0061  0.0000  0.0000
OMP4__GCA_000762285.1   1.1898  0.9757  0.9137  0.9562  1.1962  0.9654  0.9590  0.9671  0.9380  0.9321  0.9344  0.9399  0.9344  0.9571  0.9691  0.9258  0.9703  0.9171  0.9402  0.9456  0.9101  0.9101  0.8925  0.8336  0.8555  0.8035  0.8075  0.7853  0.9250  0.8589  0.8978  0.8974  0.8850  0.9412  0.9781  0.8501  0.8605  0.8501  0.8351  0.8509  0.8521  0.8456  0.8841  0.9159  0.9222  0.9691  0.9529  0.9714  0.9714  1.0133  0.5932  0.5932  0.5671  0.4945  0.4945  0.4857  0.4857  0.5077  0.4986  0.5444  0.1270  0.2051  0.2123  0.0457  0.0457  0.0457  0.0427  0.0457  0.0457  0.0457  0.0457  0.0428  0.0428  0.0428  0.0365  0.0457  0.0428  0.0425  0.0457  0.0457  0.0428  0.0000  0.0058  0.0090  0.0061  0.0061  0.0061  0.0061  0.0061  0.0061  0.0061  0.0061  0.0061  0.0061  0.0061  0.0061  0.0000  0.0000  0.0000
OMP4__GCA_000959165.1   1.1898  0.9757  0.9137  0.9562  1.1962  0.9654  0.9590  0.9671  0.9380  0.9321  0.9344  0.9399  0.9344  0.9571  0.9691  0.9258  0.9703  0.9171  0.9402  0.9456  0.9101  0.9101  0.8925  0.8336  0.8555  0.8035  0.8075  0.7853  0.9250  0.8589  0.8978  0.8974  0.8850  0.9412  0.9781  0.8501  0.8605  0.8501  0.8351  0.8509  0.8521  0.8456  0.8841  0.9159  0.9222  0.9691  0.9529  0.9714  0.9714  1.0133  0.5932  0.5932  0.5671  0.4945  0.4945  0.4857  0.4857  0.5077  0.4986  0.5444  0.1270  0.2051  0.2123  0.0457  0.0457  0.0457  0.0427  0.0457  0.0457  0.0457  0.0457  0.0428  0.0428  0.0428  0.0365  0.0457  0.0428  0.0425  0.0457  0.0457  0.0428  0.0000  0.0058  0.0090  0.0061  0.0061  0.0061  0.0061  0.0061  0.0061  0.0061  0.0061  0.0061  0.0061  0.0061  0.0061  0.0000  0.0000  0.0000  0.0000
OMP4__GCA_000959405.1   1.1898  0.9757  0.9137  0.9562  1.1962  0.9654  0.9590  0.9671  0.9380  0.9321  0.9344  0.9399  0.9344  0.9571  0.9691  0.9258  0.9703  0.9171  0.9402  0.9456  0.9101  0.9101  0.8925  0.8336  0.8555  0.8035  0.8075  0.7853  0.9250  0.8589  0.8978  0.8974  0.8850  0.9412  0.9781  0.8501  0.8605  0.8501  0.8351  0.8509  0.8521  0.8456  0.8841  0.9159  0.9222  0.9691  0.9529  0.9714  0.9714  1.0133  0.5932  0.5932  0.5671  0.4945  0.4945  0.4857  0.4857  0.5077  0.4986  0.5444  0.1270  0.2051  0.2123  0.0457  0.0457  0.0457  0.0427  0.0457  0.0457  0.0457  0.0457  0.0428  0.0428  0.0428  0.0365  0.0457  0.0428  0.0425  0.0457  0.0457  0.0428  0.0000  0.0061  0.0090  0.0061  0.0061  0.0061  0.0061  0.0061  0.0061  0.0061  0.0061  0.0061  0.0061  0.0061  0.0061  0.0000  0.0000  0.0000  0.0000  0.0000
OMP4__GCA_000755845.1   1.1680  0.9619  0.9011  0.9424  1.1959  0.9486  0.9424  0.9498  0.9212  0.9155  0.9237  0.9292  0.9237  0.9400  0.9581  0.9084  0.9520  0.9000  0.9226  0.9278  0.8934  0.8934  0.8755  0.8170  0.8388  0.7878  0.7917  0.7699  0.9065  0.8422  0.8796  0.8792  0.8670  0.9297  0.9586  0.8338  0.8443  0.8338  0.8186  0.8339  0.8351  0.8287  0.8661  0.8974  0.9032  0.9494  0.9342  0.9518  0.9518  0.9935  0.5785  0.5785  0.5529  0.4817  0.4817  0.4730  0.4730  0.4950  0.4861  0.5307  0.1171  0.2017  0.2017  0.0365  0.0365  0.0365  0.0335  0.0365  0.0365  0.0365  0.0365  0.0336  0.0336  0.0336  0.0274  0.0365  0.0336  0.0333  0.0365  0.0365  0.0336  0.0090  0.0090  0.0058  0.0029  0.0030  0.0030  0.0029  0.0029  0.0031  0.0029  0.0029  0.0029  0.0029  0.0029  0.0029  0.0090  0.0090  0.0090  0.0090  0.0090  0.0090
OMP4__GCA_000755865.1   1.1768  0.9688  0.9074  0.9493  1.2048  0.9550  0.9487  0.9565  0.9275  0.9216  0.9299  0.9354  0.9299  0.9464  0.9580  0.9153  0.9593  0.9067  0.9296  0.9349  0.8999  0.8999  0.8821  0.8233  0.8451  0.7936  0.7976  0.7756  0.9137  0.8487  0.8867  0.8863  0.8740  0.9297  0.9663  0.8399  0.8506  0.8399  0.8251  0.8404  0.8416  0.8351  0.8731  0.9046  0.9107  0.9572  0.9418  0.9595  0.9595  1.0016  0.5840  0.5840  0.5582  0.4864  0.4864  0.4777  0.4777  0.4997  0.4906  0.5356  0.1204  0.1982  0.2053  0.0395  0.0395  0.0395  0.0365  0.0395  0.0395  0.0395  0.0395  0.0365  0.0365  0.0365  0.0303  0.0395  0.0365  0.0363  0.0395  0.0395  0.0365  0.0061  0.0061  0.0029  0.0000  0.0000  0.0000  0.0000  0.0000  0.0000  0.0000  0.0000  0.0000  0.0000  0.0000  0.0000  0.0061  0.0061  0.0061  0.0061  0.0061  0.0061  0.0029
OMP4__GCA_000755885.1   1.1768  0.9688  0.9074  0.9493  1.2048  0.9550  0.9487  0.9565  0.9275  0.9216  0.9299  0.9354  0.9299  0.9464  0.9580  0.9153  0.9593  0.9067  0.9296  0.9349  0.8999  0.8999  0.8821  0.8233  0.8451  0.7936  0.7976  0.7756  0.9137  0.8487  0.8867  0.8863  0.8740  0.9297  0.9663  0.8399  0.8506  0.8399  0.8251  0.8404  0.8416  0.8351  0.8731  0.9046  0.9107  0.9572  0.9418  0.9595  0.9595  1.0016  0.5840  0.5840  0.5582  0.4864  0.4864  0.4777  0.4777  0.4997  0.4906  0.5356  0.1204  0.1982  0.2053  0.0395  0.0395  0.0395  0.0365  0.0395  0.0395  0.0395  0.0395  0.0365  0.0365  0.0365  0.0303  0.0395  0.0365  0.0363  0.0395  0.0395  0.0365  0.0061  0.0061  0.0029  0.0000  0.0000  0.0000  0.0000  0.0000  0.0000  0.0000  0.0000  0.0000  0.0000  0.0000  0.0000  0.0061  0.0061  0.0061  0.0061  0.0061  0.0061  0.0029  0.0000
OMP4__GCA_000959485.1   1.1768  0.9688  0.9074  0.9493  1.2048  0.9550  0.9487  0.9565  0.9275  0.9216  0.9299  0.9354  0.9299  0.9464  0.9580  0.9153  0.9593  0.9067  0.9296  0.9349  0.8999  0.8999  0.8821  0.8233  0.8451  0.7936  0.7976  0.7756  0.9137  0.8487  0.8867  0.8863  0.8740  0.9297  0.9663  0.8399  0.8506  0.8399  0.8251  0.8404  0.8416  0.8351  0.8731  0.9046  0.9107  0.9572  0.9418  0.9595  0.9595  1.0016  0.5840  0.5840  0.5582  0.4864  0.4864  0.4777  0.4777  0.4997  0.4906  0.5356  0.1204  0.1982  0.2053  0.0395  0.0395  0.0395  0.0365  0.0395  0.0395  0.0395  0.0395  0.0365  0.0365  0.0365  0.0303  0.0395  0.0365  0.0363  0.0395  0.0395  0.0365  0.0061  0.0061  0.0029  0.0000  0.0000  0.0000  0.0000  0.0000  0.0000  0.0000  0.0000  0.0000  0.0000  0.0000  0.0000  0.0061  0.0061  0.0061  0.0061  0.0061  0.0061  0.0029  0.0000  0.0000
OMP4__GCA_001279165.1   1.1932  0.9818  0.9194  0.9623  1.2052  0.9670  0.9606  0.9692  0.9392  0.9333  0.9359  0.9414  0.9359  0.9584  0.9721  0.9281  0.9731  0.9192  0.9425  0.9481  0.9120  0.9120  0.8945  0.8350  0.8569  0.8045  0.8086  0.7862  0.9270  0.8608  0.8999  0.8995  0.8870  0.9434  0.9807  0.8514  0.8623  0.8514  0.8372  0.8525  0.8538  0.8471  0.8861  0.9180  0.9246  0.9717  0.9560  0.9739  0.9739  1.0168  0.5889  0.5889  0.5629  0.4907  0.4907  0.4820  0.4820  0.5039  0.4949  0.5452  0.1269  0.2051  0.2124  0.0455  0.0455  0.0455  0.0425  0.0455  0.0455  0.0455  0.0455  0.0425  0.0425  0.0425  0.0363  0.0455  0.0425  0.0423  0.0455  0.0455  0.0425  0.0061  0.0061  0.0029  0.0058  0.0058  0.0058  0.0061  0.0058  0.0058  0.0058  0.0058  0.0058  0.0058  0.0058  0.0060  0.0061  0.0061  0.0061  0.0061  0.0061  0.0061  0.0087  0.0058  0.0058  0.0058
OMP4__GCA_001279265.1   1.1853  0.9756  0.9137  0.9561  1.2136  0.9612  0.9549  0.9631  0.9336  0.9277  0.9359  0.9414  0.9359  0.9526  0.9653  0.9220  0.9665  0.9132  0.9363  0.9418  0.9062  0.9062  0.8885  0.8294  0.8512  0.7993  0.8033  0.7811  0.9206  0.8550  0.8936  0.8932  0.8808  0.9369  0.9738  0.8459  0.8567  0.8459  0.8314  0.8467  0.8479  0.8414  0.8799  0.9116  0.9180  0.9648  0.9492  0.9670  0.9670  1.0095  0.5840  0.5840  0.5582  0.4864  0.4864  0.4777  0.4777  0.4997  0.4906  0.5405  0.1237  0.2017  0.2090  0.0425  0.0425  0.0425  0.0395  0.0425  0.0425  0.0425  0.0425  0.0395  0.0395  0.0395  0.0333  0.0425  0.0395  0.0393  0.0425  0.0425  0.0395  0.0090  0.0032  0.0000  0.0029  0.0029  0.0029  0.0029  0.0029  0.0029  0.0030  0.0029  0.0029  0.0030  0.0030  0.0029  0.0090  0.0090  0.0090  0.0090  0.0090  0.0090  0.0058  0.0030  0.0029  0.0030  0.0030
OMP4__GCA_000932075.1   1.1557  0.9462  0.8740  0.9319  1.1981  0.9270  0.9210  0.9274  0.9001  0.8945  0.9028  0.9082  0.9028  0.9184  0.9477  0.8869  0.9540  0.9020  0.9127  0.9301  0.8952  0.8952  0.8544  0.8073  0.8400  0.7683  0.7721  0.7607  0.8843  0.8326  0.8571  0.8567  0.8448  0.9189  0.9476  0.8134  0.8237  0.8134  0.8088  0.8133  0.8144  0.8082  0.8440  0.8869  0.9059  0.9523  0.9105  0.9351  0.9351  0.9683  0.5795  0.5795  0.5540  0.4700  0.4700  0.4614  0.4614  0.4918  0.4828  0.5227  0.1012  0.1985  0.1985  0.0215  0.0215  0.0215  0.0245  0.0215  0.0215  0.0215  0.0215  0.0245  0.0245  0.0245  0.0183  0.0215  0.0245  0.0183  0.0215  0.0215  0.0245  0.0238  0.0239  0.0206  0.0177  0.0177  0.0177  0.0177  0.0177  0.0177  0.0177  0.0177  0.0177  0.0177  0.0177  0.0177  0.0238  0.0238  0.0238  0.0238  0.0238  0.0238  0.0148  0.0177  0.0177  0.0177  0.0236  0.0206
OMP4__GCA_000757225.1   1.1713  0.9588  0.8858  0.9451  1.2071  0.9325  0.9264  0.9337  0.9115  0.9058  0.9081  0.9135  0.9081  0.9301  0.9547  0.8817  0.9609  0.9083  0.9192  0.9368  0.9014  0.9014  0.8605  0.8194  0.8524  0.7794  0.7833  0.7717  0.8977  0.8388  0.8704  0.8700  0.8579  0.9332  0.9622  0.8251  0.8295  0.8251  0.8148  0.8255  0.8267  0.8203  0.8571  0.9006  0.9204  0.9675  0.9048  0.9497  0.9497  0.9756  0.5805  0.5805  0.5549  0.4745  0.4745  0.4659  0.4659  0.4963  0.4873  0.5322  0.1044  0.2056  0.2056  0.0274  0.0274  0.0274  0.0304  0.0274  0.0274  0.0274  0.0274  0.0304  0.0304  0.0304  0.0242  0.0274  0.0304  0.0242  0.0274  0.0274  0.0304  0.0298  0.0298  0.0265  0.0236  0.0236  0.0236  0.0236  0.0236  0.0236  0.0236  0.0236  0.0236  0.0236  0.0236  0.0236  0.0298  0.0298  0.0298  0.0298  0.0298  0.0298  0.0206  0.0236  0.0236  0.0236  0.0295  0.0265  0.0058
OMP4__GCA_001327495.1   1.1533  0.9500  0.8898  0.9421  1.1955  0.9368  0.9308  0.9379  0.9101  0.9045  0.9128  0.9182  0.9128  0.9282  0.9589  0.8972  0.9645  0.9125  0.9233  0.9409  0.9055  0.9055  0.8645  0.8167  0.8496  0.7774  0.7812  0.7697  0.8949  0.8310  0.8670  0.8667  0.8547  0.9299  0.9588  0.8231  0.8336  0.8231  0.8188  0.8232  0.8244  0.8181  0.8543  0.8976  0.9039  0.9502  0.9214  0.9387  0.9387  0.9798  0.5884  0.5884  0.5627  0.4733  0.4733  0.4647  0.4647  0.4951  0.4862  0.5310  0.1109  0.2018  0.2018  0.0306  0.0306  0.0306  0.0277  0.0306  0.0306  0.0306  0.0306  0.0336  0.0336  0.0336  0.0274  0.0306  0.0336  0.0274  0.0306  0.0306  0.0336  0.0212  0.0212  0.0180  0.0151  0.0151  0.0151  0.0151  0.0151  0.0151  0.0151  0.0151  0.0151  0.0151  0.0151  0.0151  0.0212  0.0212  0.0212  0.0212  0.0212  0.0212  0.0122  0.0151  0.0151  0.0151  0.0209  0.0180  0.0090  0.0148
OMP4__GCA_000774575.1   1.1452  0.9426  0.8758  0.9229  1.1949  0.9232  0.9172  0.9297  0.9018  0.8961  0.9044  0.9098  0.9044  0.9094  0.9511  0.8896  0.9575  0.9045  0.9154  0.9331  0.8975  0.8975  0.8567  0.8094  0.8424  0.7699  0.7738  0.7622  0.8871  0.8350  0.8599  0.8595  0.8476  0.9156  0.9443  0.8153  0.8257  0.8153  0.8112  0.8157  0.8169  0.8106  0.8469  0.8899  0.9094  0.9561  0.9137  0.9385  0.9385  0.9720  0.5886  0.5886  0.5629  0.4783  0.4783  0.4696  0.4696  0.5001  0.4910  0.5312  0.1077  0.2054  0.2054  0.0277  0.0277  0.0277  0.0306  0.0277  0.0277  0.0277  0.0277  0.0306  0.0306  0.0306  0.0245  0.0277  0.0306  0.0245  0.0277  0.0277  0.0306  0.0300  0.0300  0.0268  0.0238  0.0238  0.0238  0.0238  0.0238  0.0238  0.0238  0.0238  0.0238  0.0238  0.0238  0.0238  0.0300  0.0300  0.0300  0.0300  0.0300  0.0300  0.0209  0.0238  0.0238  0.0238  0.0297  0.0268  0.0061  0.0119  0.0151
OMP4__GCA_000770495.1   1.1512  0.9466  0.8923  0.9266  1.2169  0.9399  0.9337  0.9470  0.9183  0.9063  0.9207  0.9262  0.9207  0.9259  0.9626  0.8999  0.9762  0.9152  0.9262  0.9441  0.9014  0.9014  0.8737  0.8258  0.8590  0.7853  0.7892  0.7774  0.9050  0.8453  0.8706  0.8702  0.8581  0.9342  0.9633  0.8313  0.8420  0.8313  0.8149  0.8321  0.8333  0.8269  0.8642  0.8957  0.9284  0.9758  0.9324  0.9499  0.9499  0.9836  0.5959  0.5959  0.5700  0.4840  0.4840  0.4753  0.4753  0.5058  0.4966  0.5274  0.1109  0.2094  0.2094  0.0304  0.0304  0.0304  0.0333  0.0304  0.0304  0.0304  0.0304  0.0333  0.0333  0.0333  0.0271  0.0304  0.0333  0.0272  0.0304  0.0304  0.0333  0.0328  0.0328  0.0296  0.0266  0.0266  0.0266  0.0266  0.0266  0.0266  0.0266  0.0266  0.0266  0.0266  0.0266  0.0266  0.0328  0.0328  0.0328  0.0328  0.0328  0.0328  0.0236  0.0266  0.0266  0.0266  0.0325  0.0296  0.0087  0.0145  0.0177  0.0090
OMP4__GCA_000774175.1   1.1422  0.9596  0.8916  0.9396  1.2001  0.9392  0.9331  0.9463  0.9176  0.9118  0.9201  0.9255  0.9201  0.9253  0.9695  0.9060  0.9603  0.9214  0.9324  0.9506  0.9140  0.9140  0.8730  0.8252  0.8583  0.7847  0.7886  0.7769  0.9043  0.8397  0.8769  0.8765  0.8643  0.9334  0.9625  0.8307  0.8413  0.8307  0.8272  0.8314  0.8327  0.8262  0.8634  0.9073  0.9142  0.9610  0.9316  0.9569  0.9569  0.9828  0.5956  0.5956  0.5694  0.4836  0.4836  0.4749  0.4749  0.5054  0.4962  0.5368  0.1108  0.2092  0.2092  0.0304  0.0304  0.0304  0.0333  0.0304  0.0304  0.0304  0.0304  0.0333  0.0333  0.0333  0.0271  0.0304  0.0333  0.0271  0.0304  0.0304  0.0333  0.0268  0.0268  0.0236  0.0207  0.0207  0.0207  0.0207  0.0207  0.0207  0.0207  0.0207  0.0207  0.0207  0.0207  0.0207  0.0268  0.0268  0.0268  0.0268  0.0268  0.0268  0.0177  0.0207  0.0207  0.0207  0.0266  0.0236  0.0087  0.0145  0.0119  0.0090  0.0116
OMP4__GCA_000932105.1   1.1512  0.9466  0.8923  0.9266  1.2169  0.9399  0.9337  0.9470  0.9183  0.9063  0.9207  0.9262  0.9207  0.9259  0.9626  0.8999  0.9762  0.9152  0.9262  0.9441  0.9014  0.9014  0.8737  0.8258  0.8590  0.7853  0.7892  0.7774  0.9050  0.8453  0.8706  0.8702  0.8581  0.9342  0.9633  0.8313  0.8420  0.8313  0.8149  0.8321  0.8333  0.8269  0.8642  0.8957  0.9284  0.9758  0.9324  0.9499  0.9499  0.9836  0.5959  0.5959  0.5700  0.4840  0.4840  0.4753  0.4753  0.5058  0.4966  0.5274  0.1109  0.2094  0.2094  0.0304  0.0304  0.0304  0.0333  0.0304  0.0304  0.0304  0.0304  0.0333  0.0333  0.0333  0.0271  0.0304  0.0333  0.0272  0.0304  0.0304  0.0333  0.0328  0.0328  0.0296  0.0266  0.0266  0.0266  0.0266  0.0266  0.0266  0.0266  0.0266  0.0266  0.0266  0.0266  0.0266  0.0328  0.0328  0.0328  0.0328  0.0328  0.0328  0.0236  0.0266  0.0266  0.0266  0.0325  0.0296  0.0087  0.0145  0.0177  0.0090  0.0000  0.0116
OMP4__GCA_000774625.1   1.1512  0.9466  0.8923  0.9266  1.2169  0.9399  0.9337  0.9470  0.9183  0.9063  0.9207  0.9262  0.9207  0.9259  0.9626  0.8999  0.9762  0.9152  0.9262  0.9441  0.9014  0.9014  0.8737  0.8258  0.8590  0.7853  0.7892  0.7774  0.9050  0.8453  0.8706  0.8702  0.8581  0.9342  0.9633  0.8313  0.8420  0.8313  0.8149  0.8321  0.8333  0.8269  0.8642  0.8957  0.9284  0.9758  0.9324  0.9499  0.9499  0.9836  0.5959  0.5959  0.5700  0.4840  0.4840  0.4753  0.4753  0.5058  0.4966  0.5274  0.1109  0.2094  0.2094  0.0304  0.0304  0.0304  0.0333  0.0304  0.0304  0.0304  0.0304  0.0333  0.0333  0.0333  0.0271  0.0304  0.0333  0.0272  0.0304  0.0304  0.0333  0.0328  0.0328  0.0296  0.0266  0.0266  0.0266  0.0266  0.0266  0.0266  0.0266  0.0266  0.0266  0.0266  0.0266  0.0266  0.0328  0.0328  0.0328  0.0328  0.0328  0.0328  0.0236  0.0266  0.0266  0.0266  0.0325  0.0296  0.0087  0.0145  0.0177  0.0090  0.0000  0.0116  0.0000
OMP4__GCA_000439695.1   1.1560  0.9583  0.8854  0.9446  1.1985  0.9381  0.9320  0.9397  0.9110  0.9053  0.9135  0.9190  0.9135  0.9296  0.9617  0.8877  0.9678  0.9145  0.9254  0.9433  0.9074  0.9074  0.8664  0.8188  0.8518  0.7789  0.7828  0.7712  0.8972  0.8333  0.8699  0.8695  0.8574  0.9326  0.9616  0.8246  0.8351  0.8246  0.8207  0.8250  0.8262  0.8198  0.8565  0.9001  0.9066  0.9531  0.9114  0.9491  0.9491  0.9828  0.5801  0.5801  0.5546  0.4789  0.4789  0.4702  0.4702  0.5007  0.4916  0.5319  0.1075  0.2055  0.2055  0.0274  0.0274  0.0274  0.0303  0.0274  0.0274  0.0274  0.0274  0.0303  0.0303  0.0303  0.0242  0.0274  0.0303  0.0242  0.0274  0.0274  0.0303  0.0239  0.0239  0.0207  0.0177  0.0177  0.0177  0.0177  0.0177  0.0177  0.0177  0.0177  0.0177  0.0177  0.0177  0.0177  0.0239  0.0239  0.0239  0.0239  0.0239  0.0239  0.0148  0.0177  0.0177  0.0177  0.0236  0.0207  0.0058  0.0058  0.0090  0.0119  0.0145  0.0087  0.0145  0.0145
OMP4__GCA_000445385.1   1.1557  0.9462  0.8740  0.9319  1.1981  0.9270  0.9210  0.9274  0.9001  0.8945  0.9028  0.9082  0.9028  0.9184  0.9477  0.8869  0.9540  0.9020  0.9127  0.9301  0.8952  0.8952  0.8544  0.8073  0.8400  0.7683  0.7721  0.7607  0.8843  0.8326  0.8571  0.8567  0.8448  0.9189  0.9476  0.8134  0.8237  0.8134  0.8088  0.8133  0.8144  0.8082  0.8440  0.8869  0.9059  0.9523  0.9105  0.9351  0.9351  0.9683  0.5795  0.5795  0.5540  0.4700  0.4700  0.4614  0.4614  0.4918  0.4828  0.5227  0.1012  0.1985  0.1985  0.0215  0.0215  0.0215  0.0245  0.0215  0.0215  0.0215  0.0215  0.0245  0.0245  0.0245  0.0183  0.0215  0.0245  0.0183  0.0215  0.0215  0.0245  0.0238  0.0239  0.0206  0.0177  0.0177  0.0177  0.0177  0.0177  0.0177  0.0177  0.0177  0.0177  0.0177  0.0177  0.0177  0.0238  0.0238  0.0238  0.0238  0.0238  0.0238  0.0148  0.0177  0.0177  0.0177  0.0236  0.0206  0.0000  0.0058  0.0090  0.0061  0.0087  0.0087  0.0087  0.0087  0.0058
OMP4__GCA_000774545.1   1.1434  0.9534  0.8860  0.9334  1.2076  0.9336  0.9275  0.9403  0.9121  0.9063  0.9146  0.9200  0.9146  0.9197  0.9626  0.8999  0.9686  0.9152  0.9262  0.9441  0.9080  0.9080  0.8671  0.8195  0.8525  0.7795  0.7834  0.7718  0.8979  0.8453  0.8706  0.8702  0.8581  0.9267  0.9556  0.8252  0.8357  0.8252  0.8214  0.8257  0.8269  0.8205  0.8572  0.8886  0.9207  0.9677  0.9249  0.9499  0.9499  0.9836  0.5903  0.5903  0.5646  0.4793  0.4793  0.4706  0.4706  0.5011  0.4920  0.5323  0.1076  0.2057  0.2057  0.0274  0.0274  0.0274  0.0304  0.0274  0.0274  0.0274  0.0274  0.0304  0.0304  0.0304  0.0242  0.0274  0.0304  0.0242  0.0274  0.0274  0.0304  0.0298  0.0298  0.0266  0.0236  0.0236  0.0236  0.0236  0.0236  0.0236  0.0236  0.0236  0.0236  0.0236  0.0236  0.0236  0.0298  0.0298  0.0298  0.0298  0.0298  0.0298  0.0206  0.0236  0.0236  0.0236  0.0295  0.0266  0.0058  0.0116  0.0148  0.0061  0.0031  0.0087  0.0029  0.0029  0.0116  0.0058
OMP4__GCA_000494855.1   1.1644  0.9462  0.8801  0.9319  1.2072  0.9332  0.9271  0.9274  0.9001  0.8945  0.9028  0.9082  0.9028  0.9184  0.9553  0.8803  0.9540  0.9087  0.9196  0.9301  0.9017  0.9017  0.8480  0.8073  0.8400  0.7683  0.7721  0.7607  0.8912  0.8326  0.8571  0.8567  0.8448  0.9189  0.9476  0.8134  0.8237  0.8134  0.8088  0.8133  0.8144  0.8082  0.8440  0.8869  0.9059  0.9602  0.9105  0.9351  0.9351  0.9683  0.5851  0.5851  0.5593  0.4747  0.4747  0.4661  0.4661  0.4918  0.4828  0.5275  0.1044  0.2021  0.2021  0.0245  0.0245  0.0245  0.0274  0.0245  0.0245  0.0245  0.0245  0.0274  0.0274  0.0274  0.0212  0.0245  0.0274  0.0213  0.0245  0.0245  0.0274  0.0268  0.0268  0.0236  0.0206  0.0206  0.0206  0.0206  0.0206  0.0206  0.0206  0.0206  0.0206  0.0206  0.0206  0.0206  0.0268  0.0268  0.0268  0.0268  0.0268  0.0268  0.0177  0.0206  0.0206  0.0206  0.0265  0.0236  0.0029  0.0087  0.0119  0.0090  0.0116  0.0116  0.0116  0.0116  0.0087  0.0029  0.0087
OMP4__GCA_000774785.1   1.1663  0.9626  0.8893  0.9483  1.2028  0.9339  0.9278  0.9349  0.9068  0.9011  0.9094  0.9148  0.9094  0.9254  0.9436  0.8946  0.9499  0.8979  0.9207  0.9260  0.8911  0.8911  0.8617  0.8143  0.8360  0.7745  0.7784  0.7568  0.8924  0.8400  0.8652  0.8648  0.8527  0.9149  0.9438  0.8081  0.8184  0.8081  0.8049  0.8205  0.8217  0.8153  0.8519  0.8829  0.9018  0.9482  0.9192  0.9442  0.9442  0.9778  0.5704  0.5704  0.5452  0.4750  0.4750  0.4663  0.4663  0.4882  0.4792  0.5264  0.1107  0.2019  0.2019  0.0306  0.0306  0.0306  0.0336  0.0306  0.0306  0.0306  0.0306  0.0277  0.0277  0.0277  0.0215  0.0306  0.0277  0.0274  0.0306  0.0306  0.0277  0.0271  0.0271  0.0238  0.0209  0.0209  0.0209  0.0209  0.0209  0.0209  0.0209  0.0209  0.0209  0.0209  0.0209  0.0209  0.0271  0.0271  0.0271  0.0271  0.0271  0.0271  0.0180  0.0209  0.0209  0.0209  0.0268  0.0238  0.0090  0.0148  0.0180  0.0151  0.0177  0.0177  0.0177  0.0177  0.0148  0.0090  0.0148  0.0119
OMP4__GCA_000774325.1   1.1522  0.9391  0.8914  0.9444  1.1774  0.9387  0.9326  0.9438  0.9116  0.9058  0.9184  0.9238  0.9184  0.9344  0.9661  0.9034  0.9488  0.9189  0.9299  0.9477  0.9118  0.9118  0.8704  0.8227  0.8559  0.7829  0.7868  0.7752  0.9012  0.8373  0.8738  0.8734  0.8613  0.9366  0.9657  0.8286  0.8391  0.8286  0.8246  0.8290  0.8302  0.8238  0.8605  0.9041  0.9031  0.9494  0.9281  0.9456  0.9456  0.9869  0.5936  0.5936  0.5677  0.4779  0.4779  0.4692  0.4692  0.4997  0.4906  0.5282  0.1141  0.2053  0.2053  0.0336  0.0336  0.0336  0.0306  0.0336  0.0336  0.0336  0.0336  0.0365  0.0365  0.0365  0.0303  0.0336  0.0365  0.0304  0.0336  0.0336  0.0365  0.0241  0.0242  0.0209  0.0180  0.0180  0.0180  0.0180  0.0180  0.0180  0.0180  0.0180  0.0180  0.0180  0.0180  0.0180  0.0241  0.0241  0.0241  0.0241  0.0241  0.0241  0.0151  0.0180  0.0180  0.0180  0.0238  0.0209  0.0119  0.0177  0.0093  0.0180  0.0207  0.0148  0.0207  0.0207  0.0119  0.0119  0.0177  0.0148  0.0209
OMP4__GCA_000757245.1   1.1522  0.9391  0.8914  0.9444  1.1774  0.9387  0.9326  0.9438  0.9116  0.9058  0.9184  0.9238  0.9184  0.9344  0.9661  0.9034  0.9488  0.9189  0.9299  0.9477  0.9118  0.9118  0.8704  0.8227  0.8559  0.7829  0.7868  0.7752  0.9012  0.8373  0.8738  0.8734  0.8613  0.9366  0.9657  0.8286  0.8391  0.8286  0.8246  0.8290  0.8302  0.8238  0.8605  0.9041  0.9031  0.9494  0.9281  0.9456  0.9456  0.9869  0.5936  0.5936  0.5677  0.4779  0.4779  0.4692  0.4692  0.4997  0.4906  0.5282  0.1141  0.2053  0.2053  0.0336  0.0336  0.0336  0.0306  0.0336  0.0336  0.0336  0.0336  0.0365  0.0365  0.0365  0.0303  0.0336  0.0365  0.0304  0.0336  0.0336  0.0365  0.0241  0.0242  0.0209  0.0180  0.0180  0.0180  0.0180  0.0180  0.0180  0.0180  0.0180  0.0180  0.0180  0.0180  0.0180  0.0241  0.0241  0.0241  0.0241  0.0241  0.0241  0.0151  0.0180  0.0180  0.0180  0.0238  0.0209  0.0119  0.0177  0.0093  0.0180  0.0207  0.0148  0.0207  0.0207  0.0119  0.0119  0.0177  0.0148  0.0209  0.0000
OMP4__GCA_000011545.1   1.1533  0.9500  0.8898  0.9421  1.1955  0.9368  0.9308  0.9379  0.9101  0.9045  0.9128  0.9182  0.9128  0.9282  0.9589  0.8972  0.9645  0.9125  0.9233  0.9409  0.9055  0.9055  0.8645  0.8167  0.8496  0.7774  0.7812  0.7697  0.8949  0.8310  0.8670  0.8667  0.8547  0.9299  0.9588  0.8231  0.8336  0.8231  0.8188  0.8232  0.8244  0.8181  0.8543  0.8976  0.9039  0.9502  0.9214  0.9387  0.9387  0.9798  0.5884  0.5884  0.5627  0.4733  0.4733  0.4647  0.4647  0.4951  0.4862  0.5310  0.1109  0.2018  0.2018  0.0306  0.0306  0.0306  0.0277  0.0306  0.0306  0.0306  0.0306  0.0336  0.0336  0.0336  0.0274  0.0306  0.0336  0.0274  0.0306  0.0306  0.0336  0.0212  0.0212  0.0180  0.0151  0.0151  0.0151  0.0151  0.0151  0.0151  0.0151  0.0151  0.0151  0.0151  0.0151  0.0151  0.0212  0.0212  0.0212  0.0212  0.0212  0.0212  0.0122  0.0151  0.0151  0.0151  0.0209  0.0180  0.0090  0.0148  0.0000  0.0151  0.0177  0.0119  0.0177  0.0177  0.0090  0.0090  0.0148  0.0119  0.0180  0.0093  0.0093
OMP4__GCA_000959285.1   1.1533  0.9500  0.8898  0.9421  1.1955  0.9368  0.9308  0.9379  0.9101  0.9045  0.9128  0.9182  0.9128  0.9282  0.9589  0.8972  0.9645  0.9125  0.9233  0.9409  0.9055  0.9055  0.8645  0.8167  0.8496  0.7774  0.7812  0.7697  0.8949  0.8310  0.8670  0.8667  0.8547  0.9299  0.9588  0.8231  0.8336  0.8231  0.8188  0.8232  0.8244  0.8181  0.8543  0.8976  0.9039  0.9502  0.9214  0.9387  0.9387  0.9798  0.5884  0.5884  0.5627  0.4733  0.4733  0.4647  0.4647  0.4951  0.4862  0.5310  0.1109  0.2018  0.2018  0.0306  0.0306  0.0306  0.0277  0.0306  0.0306  0.0306  0.0306  0.0336  0.0336  0.0336  0.0274  0.0306  0.0336  0.0274  0.0306  0.0306  0.0336  0.0212  0.0212  0.0180  0.0151  0.0151  0.0151  0.0151  0.0151  0.0151  0.0151  0.0151  0.0151  0.0151  0.0151  0.0151  0.0212  0.0212  0.0212  0.0212  0.0212  0.0212  0.0122  0.0151  0.0151  0.0151  0.0209  0.0180  0.0090  0.0148  0.0000  0.0151  0.0177  0.0119  0.0177  0.0177  0.0090  0.0090  0.0148  0.0119  0.0180  0.0093  0.0093  0.0000
OMP4__GCA_000511915.1   1.1557  0.9462  0.8740  0.9319  1.1981  0.9270  0.9210  0.9274  0.9001  0.8945  0.9028  0.9082  0.9028  0.9184  0.9477  0.8869  0.9540  0.9020  0.9127  0.9301  0.8952  0.8952  0.8544  0.8073  0.8400  0.7683  0.7721  0.7607  0.8843  0.8326  0.8571  0.8567  0.8448  0.9189  0.9476  0.8134  0.8237  0.8134  0.8088  0.8133  0.8144  0.8082  0.8440  0.8869  0.9059  0.9523  0.9105  0.9351  0.9351  0.9683  0.5795  0.5795  0.5540  0.4700  0.4700  0.4614  0.4614  0.4918  0.4828  0.5227  0.1012  0.1985  0.1985  0.0215  0.0215  0.0215  0.0245  0.0215  0.0215  0.0215  0.0215  0.0245  0.0245  0.0245  0.0183  0.0215  0.0245  0.0183  0.0215  0.0215  0.0245  0.0238  0.0239  0.0206  0.0177  0.0177  0.0177  0.0177  0.0177  0.0177  0.0177  0.0177  0.0177  0.0177  0.0177  0.0177  0.0238  0.0238  0.0238  0.0238  0.0238  0.0238  0.0148  0.0177  0.0177  0.0177  0.0236  0.0206  0.0000  0.0060  0.0090  0.0061  0.0087  0.0087  0.0087  0.0087  0.0058  0.0000  0.0058  0.0030  0.0090  0.0119  0.0119  0.0090  0.0090
OMP4__GCA_000520895.1   1.1557  0.9462  0.8740  0.9319  1.1981  0.9270  0.9210  0.9274  0.9001  0.8945  0.9028  0.9082  0.9028  0.9184  0.9477  0.8869  0.9540  0.9020  0.9127  0.9301  0.8952  0.8952  0.8544  0.8073  0.8400  0.7683  0.7721  0.7607  0.8843  0.8326  0.8571  0.8567  0.8448  0.9189  0.9476  0.8134  0.8237  0.8134  0.8088  0.8133  0.8144  0.8082  0.8440  0.8869  0.9059  0.9523  0.9105  0.9351  0.9351  0.9683  0.5795  0.5795  0.5540  0.4700  0.4700  0.4614  0.4614  0.4918  0.4828  0.5227  0.1012  0.1985  0.1985  0.0215  0.0215  0.0215  0.0245  0.0215  0.0215  0.0215  0.0215  0.0245  0.0245  0.0245  0.0183  0.0215  0.0245  0.0183  0.0215  0.0215  0.0245  0.0238  0.0239  0.0206  0.0177  0.0177  0.0177  0.0177  0.0177  0.0177  0.0177  0.0177  0.0177  0.0177  0.0177  0.0177  0.0238  0.0238  0.0238  0.0238  0.0238  0.0238  0.0148  0.0177  0.0177  0.0177  0.0236  0.0206  0.0000  0.0058  0.0090  0.0061  0.0087  0.0087  0.0087  0.0087  0.0058  0.0000  0.0058  0.0029  0.0090  0.0119  0.0119  0.0090  0.0090  0.0000
OMP4__GCA_000521645.1   1.1557  0.9462  0.8740  0.9319  1.1981  0.9270  0.9210  0.9274  0.9001  0.8945  0.9028  0.9082  0.9028  0.9184  0.9477  0.8869  0.9540  0.9020  0.9127  0.9301  0.8952  0.8952  0.8544  0.8073  0.8400  0.7683  0.7721  0.7607  0.8843  0.8326  0.8571  0.8567  0.8448  0.9189  0.9476  0.8134  0.8237  0.8134  0.8088  0.8133  0.8144  0.8082  0.8440  0.8869  0.9059  0.9523  0.9105  0.9351  0.9351  0.9683  0.5795  0.5795  0.5540  0.4700  0.4700  0.4614  0.4614  0.4918  0.4828  0.5227  0.1012  0.1985  0.1985  0.0215  0.0215  0.0215  0.0245  0.0215  0.0215  0.0215  0.0215  0.0245  0.0245  0.0245  0.0183  0.0215  0.0245  0.0183  0.0215  0.0215  0.0245  0.0238  0.0239  0.0206  0.0177  0.0177  0.0177  0.0177  0.0177  0.0177  0.0177  0.0177  0.0177  0.0177  0.0177  0.0177  0.0238  0.0238  0.0238  0.0238  0.0238  0.0238  0.0148  0.0177  0.0177  0.0177  0.0236  0.0206  0.0000  0.0058  0.0090  0.0061  0.0087  0.0087  0.0087  0.0087  0.0058  0.0000  0.0058  0.0029  0.0090  0.0119  0.0119  0.0090  0.0090  0.0000  0.0000
OMP4__GCA_000755965.1   1.1434  0.9534  0.8923  0.9334  1.2076  0.9398  0.9336  0.9470  0.9183  0.9125  0.9207  0.9262  0.9207  0.9197  0.9626  0.8999  0.9686  0.9152  0.9262  0.9441  0.9080  0.9080  0.8671  0.8195  0.8525  0.7853  0.7892  0.7774  0.8979  0.8453  0.8706  0.8702  0.8581  0.9342  0.9556  0.8252  0.8357  0.8252  0.8279  0.8257  0.8269  0.8205  0.8572  0.8886  0.9207  0.9677  0.9324  0.9499  0.9499  0.9836  0.5959  0.5959  0.5700  0.4793  0.4793  0.4706  0.4706  0.5058  0.4966  0.5373  0.1109  0.2094  0.2094  0.0304  0.0304  0.0304  0.0333  0.0304  0.0304  0.0304  0.0304  0.0333  0.0333  0.0333  0.0271  0.0304  0.0333  0.0272  0.0304  0.0304  0.0333  0.0328  0.0328  0.0296  0.0266  0.0266  0.0266  0.0266  0.0266  0.0266  0.0266  0.0266  0.0266  0.0266  0.0266  0.0266  0.0328  0.0328  0.0328  0.0328  0.0328  0.0328  0.0236  0.0266  0.0266  0.0266  0.0325  0.0296  0.0087  0.0145  0.0177  0.0090  0.0058  0.0116  0.0058  0.0058  0.0145  0.0087  0.0030  0.0116  0.0177  0.0207  0.0207  0.0177  0.0177  0.0087  0.0087  0.0087
OMP4__GCA_000756065.1   1.1434  0.9534  0.8923  0.9334  1.2076  0.9398  0.9336  0.9470  0.9183  0.9125  0.9207  0.9262  0.9207  0.9197  0.9626  0.8999  0.9686  0.9152  0.9262  0.9441  0.9080  0.9080  0.8671  0.8195  0.8525  0.7853  0.7892  0.7774  0.8979  0.8453  0.8706  0.8702  0.8581  0.9342  0.9556  0.8252  0.8357  0.8252  0.8279  0.8257  0.8269  0.8205  0.8572  0.8886  0.9207  0.9677  0.9324  0.9499  0.9499  0.9836  0.5959  0.5959  0.5700  0.4793  0.4793  0.4706  0.4706  0.5058  0.4966  0.5373  0.1109  0.2094  0.2094  0.0304  0.0304  0.0304  0.0333  0.0304  0.0304  0.0304  0.0304  0.0333  0.0333  0.0333  0.0271  0.0304  0.0333  0.0272  0.0304  0.0304  0.0333  0.0328  0.0328  0.0296  0.0266  0.0266  0.0266  0.0266  0.0266  0.0266  0.0266  0.0266  0.0266  0.0266  0.0266  0.0266  0.0328  0.0328  0.0328  0.0328  0.0328  0.0328  0.0236  0.0266  0.0266  0.0266  0.0325  0.0296  0.0087  0.0145  0.0177  0.0090  0.0058  0.0116  0.0058  0.0058  0.0145  0.0087  0.0029  0.0116  0.0177  0.0207  0.0207  0.0177  0.0177  0.0087  0.0087  0.0087  0.0000
OMP4__GCA_000757105.1   1.1349  0.9588  0.8909  0.9387  1.1835  0.9386  0.9324  0.9455  0.9169  0.9112  0.9194  0.9140  0.9194  0.9135  0.9685  0.9052  0.9744  0.9206  0.9194  0.9497  0.9015  0.9015  0.8722  0.8244  0.8575  0.7841  0.7880  0.7763  0.9034  0.8390  0.8760  0.8756  0.8634  0.9195  0.9482  0.8300  0.8406  0.8300  0.8264  0.8307  0.8319  0.8254  0.8625  0.9064  0.9132  0.9599  0.9306  0.9558  0.9558  0.9898  0.5949  0.5949  0.5688  0.4832  0.4832  0.4745  0.4745  0.5050  0.4958  0.5364  0.1107  0.2090  0.2090  0.0303  0.0303  0.0303  0.0333  0.0303  0.0303  0.0303  0.0303  0.0333  0.0333  0.0333  0.0271  0.0303  0.0333  0.0271  0.0303  0.0303  0.0333  0.0268  0.0268  0.0236  0.0206  0.0206  0.0206  0.0206  0.0206  0.0206  0.0206  0.0206  0.0206  0.0206  0.0206  0.0206  0.0268  0.0268  0.0268  0.0268  0.0268  0.0268  0.0177  0.0206  0.0206  0.0206  0.0265  0.0236  0.0087  0.0145  0.0119  0.0090  0.0116  0.0058  0.0116  0.0116  0.0087  0.0087  0.0087  0.0116  0.0177  0.0148  0.0148  0.0119  0.0119  0.0087  0.0087  0.0087  0.0116  0.0116
OMP4__GCA_000774185.1   1.1557  0.9462  0.8740  0.9319  1.1981  0.9270  0.9210  0.9274  0.9001  0.8945  0.9028  0.9082  0.9028  0.9184  0.9477  0.8869  0.9540  0.9020  0.9127  0.9301  0.8952  0.8952  0.8544  0.8073  0.8400  0.7683  0.7721  0.7607  0.8843  0.8326  0.8571  0.8567  0.8448  0.9189  0.9476  0.8134  0.8237  0.8134  0.8088  0.8133  0.8144  0.8082  0.8440  0.8869  0.9059  0.9523  0.9105  0.9351  0.9351  0.9683  0.5795  0.5795  0.5540  0.4700  0.4700  0.4614  0.4614  0.4918  0.4828  0.5227  0.1012  0.1985  0.1985  0.0215  0.0215  0.0215  0.0245  0.0215  0.0215  0.0215  0.0215  0.0245  0.0245  0.0245  0.0183  0.0215  0.0245  0.0183  0.0215  0.0215  0.0245  0.0238  0.0239  0.0206  0.0177  0.0177  0.0177  0.0177  0.0177  0.0177  0.0177  0.0177  0.0177  0.0177  0.0177  0.0177  0.0238  0.0238  0.0238  0.0238  0.0238  0.0238  0.0148  0.0177  0.0177  0.0177  0.0236  0.0206  0.0000  0.0058  0.0090  0.0061  0.0087  0.0087  0.0087  0.0087  0.0058  0.0000  0.0058  0.0029  0.0090  0.0119  0.0119  0.0090  0.0090  0.0000  0.0000  0.0000  0.0087  0.0087  0.0087
OMP4__GCA_000774275.1   1.1495  0.9467  0.8800  0.9267  1.1989  0.9275  0.9214  0.9339  0.9061  0.9004  0.9087  0.9141  0.9087  0.9136  0.9551  0.8934  0.9612  0.9086  0.9194  0.9370  0.9016  0.9016  0.8607  0.8134  0.8462  0.7739  0.7777  0.7662  0.8911  0.8389  0.8638  0.8634  0.8514  0.9195  0.9482  0.8193  0.8297  0.8193  0.8150  0.8194  0.8206  0.8143  0.8506  0.8938  0.9132  0.9600  0.9176  0.9424  0.9424  0.9759  0.5850  0.5850  0.5593  0.4746  0.4746  0.4660  0.4660  0.4964  0.4874  0.5275  0.1044  0.2021  0.2021  0.0245  0.0245  0.0245  0.0274  0.0245  0.0245  0.0245  0.0245  0.0274  0.0274  0.0274  0.0212  0.0245  0.0274  0.0213  0.0245  0.0245  0.0274  0.0268  0.0268  0.0236  0.0206  0.0206  0.0206  0.0206  0.0206  0.0206  0.0206  0.0206  0.0206  0.0206  0.0206  0.0206  0.0268  0.0268  0.0268  0.0268  0.0268  0.0268  0.0177  0.0206  0.0206  0.0206  0.0265  0.0236  0.0029  0.0087  0.0119  0.0032  0.0058  0.0058  0.0058  0.0058  0.0087  0.0029  0.0029  0.0058  0.0119  0.0148  0.0148  0.0119  0.0119  0.0029  0.0029  0.0029  0.0061  0.0058  0.0060  0.0030
OMP4__GCA_000774405.1   1.1499  0.9459  0.8916  0.9259  1.2001  0.9393  0.9331  0.9464  0.9176  0.9057  0.9201  0.9256  0.9201  0.9253  0.9618  0.8992  0.9754  0.9145  0.9254  0.9433  0.9007  0.9007  0.8730  0.8252  0.8583  0.7847  0.7886  0.7769  0.9042  0.8333  0.8698  0.8695  0.8574  0.9334  0.9625  0.8307  0.8413  0.8307  0.8142  0.8314  0.8327  0.8262  0.8634  0.9074  0.9142  0.9610  0.9316  0.9491  0.9491  0.9828  0.5956  0.5956  0.5694  0.4836  0.4836  0.4749  0.4749  0.5054  0.4962  0.5270  0.1108  0.2092  0.2092  0.0304  0.0304  0.0304  0.0333  0.0304  0.0304  0.0304  0.0304  0.0333  0.0333  0.0333  0.0271  0.0304  0.0333  0.0271  0.0304  0.0304  0.0333  0.0268  0.0268  0.0236  0.0207  0.0207  0.0207  0.0207  0.0207  0.0207  0.0207  0.0207  0.0207  0.0207  0.0207  0.0207  0.0268  0.0268  0.0268  0.0268  0.0268  0.0268  0.0177  0.0207  0.0207  0.0207  0.0266  0.0236  0.0087  0.0145  0.0119  0.0090  0.0058  0.0058  0.0058  0.0058  0.0087  0.0087  0.0087  0.0116  0.0177  0.0148  0.0148  0.0119  0.0119  0.0087  0.0087  0.0087  0.0116  0.0116  0.0058  0.0087  0.0058
OMP4__GCA_000774415.1   1.1557  0.9462  0.8740  0.9319  1.1981  0.9270  0.9210  0.9274  0.9001  0.8945  0.9028  0.9082  0.9028  0.9184  0.9477  0.8869  0.9540  0.9020  0.9127  0.9301  0.8952  0.8952  0.8544  0.8073  0.8400  0.7683  0.7721  0.7607  0.8843  0.8326  0.8571  0.8567  0.8448  0.9189  0.9476  0.8134  0.8237  0.8134  0.8088  0.8133  0.8144  0.8082  0.8440  0.8869  0.9059  0.9523  0.9105  0.9351  0.9351  0.9683  0.5795  0.5795  0.5540  0.4700  0.4700  0.4614  0.4614  0.4918  0.4828  0.5227  0.1012  0.1985  0.1985  0.0215  0.0215  0.0215  0.0245  0.0215  0.0215  0.0215  0.0215  0.0245  0.0245  0.0245  0.0183  0.0215  0.0245  0.0183  0.0215  0.0215  0.0245  0.0238  0.0239  0.0206  0.0177  0.0177  0.0177  0.0177  0.0177  0.0177  0.0177  0.0177  0.0177  0.0177  0.0177  0.0177  0.0238  0.0238  0.0238  0.0238  0.0238  0.0238  0.0148  0.0177  0.0177  0.0177  0.0236  0.0206  0.0000  0.0058  0.0090  0.0061  0.0087  0.0087  0.0087  0.0087  0.0058  0.0000  0.0061  0.0030  0.0090  0.0119  0.0119  0.0090  0.0090  0.0000  0.0000  0.0000  0.0087  0.0087  0.0087  0.0000  0.0029  0.0087
OMP4__GCA_000774565.1   1.1434  0.9534  0.8860  0.9334  1.2076  0.9336  0.9275  0.9403  0.9121  0.9063  0.9146  0.9200  0.9146  0.9197  0.9626  0.8999  0.9686  0.9152  0.9262  0.9441  0.9080  0.9080  0.8671  0.8195  0.8525  0.7795  0.7834  0.7718  0.8979  0.8453  0.8706  0.8702  0.8581  0.9267  0.9556  0.8252  0.8357  0.8252  0.8214  0.8257  0.8269  0.8205  0.8572  0.8886  0.9207  0.9677  0.9249  0.9499  0.9499  0.9836  0.5903  0.5903  0.5646  0.4793  0.4793  0.4706  0.4706  0.5011  0.4920  0.5323  0.1076  0.2057  0.2057  0.0274  0.0274  0.0274  0.0304  0.0274  0.0274  0.0274  0.0274  0.0304  0.0304  0.0304  0.0242  0.0274  0.0304  0.0242  0.0274  0.0274  0.0304  0.0298  0.0298  0.0266  0.0236  0.0236  0.0236  0.0236  0.0236  0.0236  0.0236  0.0236  0.0236  0.0236  0.0236  0.0236  0.0298  0.0298  0.0298  0.0298  0.0298  0.0298  0.0206  0.0236  0.0236  0.0236  0.0295  0.0266  0.0058  0.0116  0.0148  0.0061  0.0029  0.0091  0.0030  0.0029  0.0116  0.0058  0.0000  0.0087  0.0148  0.0177  0.0177  0.0148  0.0148  0.0058  0.0058  0.0058  0.0030  0.0030  0.0087  0.0058  0.0029  0.0087  0.0058
OMP4__GCA_000774685.1   1.1483  0.9521  0.8793  0.9379  1.1904  0.9325  0.9264  0.9332  0.9054  0.8998  0.9081  0.9135  0.9081  0.9239  0.9543  0.8927  0.9604  0.9079  0.9187  0.9363  0.9009  0.9009  0.8600  0.8127  0.8456  0.7733  0.7772  0.7657  0.8903  0.8270  0.8631  0.8627  0.8507  0.9253  0.9542  0.8187  0.8291  0.8187  0.8144  0.8188  0.8199  0.8136  0.8499  0.8931  0.8994  0.9456  0.9168  0.9416  0.9416  0.9751  0.5844  0.5844  0.5587  0.4742  0.4742  0.4656  0.4656  0.4960  0.4870  0.5270  0.1043  0.2019  0.2019  0.0245  0.0245  0.0245  0.0274  0.0245  0.0245  0.0245  0.0245  0.0274  0.0274  0.0274  0.0212  0.0245  0.0274  0.0212  0.0245  0.0245  0.0274  0.0209  0.0209  0.0177  0.0148  0.0148  0.0148  0.0148  0.0148  0.0148  0.0148  0.0148  0.0148  0.0148  0.0148  0.0148  0.0209  0.0209  0.0209  0.0209  0.0209  0.0209  0.0119  0.0148  0.0148  0.0148  0.0206  0.0177  0.0030  0.0087  0.0061  0.0090  0.0116  0.0058  0.0116  0.0116  0.0030  0.0030  0.0087  0.0061  0.0118  0.0090  0.0090  0.0061  0.0061  0.0029  0.0029  0.0029  0.0116  0.0116  0.0058  0.0029  0.0058  0.0058  0.0029  0.0087
OMP4__GCA_000152365.1   1.1483  0.9521  0.8793  0.9379  1.1904  0.9325  0.9264  0.9332  0.9054  0.8998  0.9081  0.9135  0.9081  0.9239  0.9543  0.8927  0.9604  0.9079  0.9187  0.9363  0.9009  0.9009  0.8600  0.8127  0.8456  0.7733  0.7772  0.7657  0.8903  0.8270  0.8631  0.8627  0.8507  0.9253  0.9542  0.8187  0.8291  0.8187  0.8144  0.8188  0.8199  0.8136  0.8499  0.8931  0.8994  0.9456  0.9168  0.9416  0.9416  0.9751  0.5844  0.5844  0.5587  0.4742  0.4742  0.4656  0.4656  0.4960  0.4870  0.5270  0.1043  0.2019  0.2019  0.0245  0.0245  0.0245  0.0274  0.0245  0.0245  0.0245  0.0245  0.0274  0.0274  0.0274  0.0212  0.0245  0.0274  0.0212  0.0245  0.0245  0.0274  0.0209  0.0209  0.0177  0.0148  0.0148  0.0148  0.0148  0.0148  0.0148  0.0148  0.0148  0.0148  0.0148  0.0148  0.0148  0.0209  0.0209  0.0209  0.0209  0.0209  0.0209  0.0119  0.0148  0.0148  0.0148  0.0206  0.0177  0.0030  0.0087  0.0061  0.0090  0.0116  0.0058  0.0116  0.0116  0.0029  0.0030  0.0087  0.0058  0.0118  0.0090  0.0090  0.0061  0.0061  0.0029  0.0029  0.0029  0.0116  0.0116  0.0058  0.0029  0.0058  0.0058  0.0029  0.0087  0.0000
OMP4__GCA_001197955.1   1.1483  0.9521  0.8793  0.9379  1.1904  0.9325  0.9264  0.9332  0.9054  0.8998  0.9081  0.9135  0.9081  0.9239  0.9543  0.8927  0.9604  0.9079  0.9187  0.9363  0.9009  0.9009  0.8600  0.8127  0.8456  0.7733  0.7772  0.7657  0.8903  0.8270  0.8631  0.8627  0.8507  0.9253  0.9542  0.8187  0.8291  0.8187  0.8144  0.8188  0.8199  0.8136  0.8499  0.8931  0.8994  0.9456  0.9168  0.9416  0.9416  0.9751  0.5844  0.5844  0.5587  0.4742  0.4742  0.4656  0.4656  0.4960  0.4870  0.5270  0.1043  0.2019  0.2019  0.0245  0.0245  0.0245  0.0274  0.0245  0.0245  0.0245  0.0245  0.0274  0.0274  0.0274  0.0212  0.0245  0.0274  0.0212  0.0245  0.0245  0.0274  0.0209  0.0209  0.0177  0.0148  0.0148  0.0148  0.0148  0.0148  0.0148  0.0148  0.0148  0.0148  0.0148  0.0148  0.0148  0.0209  0.0209  0.0209  0.0209  0.0209  0.0209  0.0119  0.0148  0.0148  0.0148  0.0206  0.0177  0.0029  0.0087  0.0061  0.0090  0.0116  0.0058  0.0116  0.0116  0.0030  0.0029  0.0087  0.0058  0.0118  0.0090  0.0090  0.0061  0.0061  0.0030  0.0029  0.0029  0.0116  0.0116  0.0058  0.0029  0.0060  0.0058  0.0030  0.0087  0.0000  0.0000
OMP4__GCA_001211305.1   1.1557  0.9582  0.8848  0.9439  1.1827  0.9380  0.9319  0.9390  0.9109  0.9052  0.9135  0.9189  0.9135  0.9295  0.9477  0.8986  0.9540  0.9019  0.9247  0.9301  0.8951  0.8951  0.8657  0.8182  0.8400  0.7784  0.7823  0.7607  0.8964  0.8327  0.8691  0.8687  0.8567  0.9189  0.9476  0.8240  0.8345  0.8240  0.8088  0.8244  0.8256  0.8192  0.8558  0.8869  0.8929  0.9389  0.9233  0.9483  0.9483  0.9820  0.5795  0.5795  0.5540  0.4785  0.4785  0.4698  0.4698  0.4918  0.4828  0.5226  0.1074  0.1985  0.1985  0.0274  0.0274  0.0274  0.0303  0.0274  0.0274  0.0274  0.0274  0.0245  0.0245  0.0245  0.0183  0.0274  0.0245  0.0242  0.0274  0.0274  0.0245  0.0180  0.0180  0.0148  0.0119  0.0119  0.0119  0.0119  0.0119  0.0119  0.0119  0.0119  0.0119  0.0119  0.0119  0.0119  0.0180  0.0180  0.0180  0.0180  0.0180  0.0180  0.0090  0.0119  0.0119  0.0119  0.0177  0.0148  0.0058  0.0116  0.0090  0.0119  0.0145  0.0087  0.0145  0.0145  0.0058  0.0058  0.0116  0.0087  0.0090  0.0119  0.0119  0.0090  0.0090  0.0058  0.0058  0.0058  0.0145  0.0145  0.0087  0.0058  0.0087  0.0087  0.0058  0.0116  0.0030  0.0029  0.0029
OMP4__GCA_001320685.1   1.1478  0.9450  0.8852  0.9375  1.1899  0.9322  0.9262  0.9329  0.9052  0.8996  0.9079  0.9133  0.9079  0.9237  0.9539  0.8924  0.9601  0.9076  0.9184  0.9360  0.9006  0.9006  0.8597  0.8124  0.8453  0.7731  0.7770  0.7655  0.8900  0.8268  0.8627  0.8624  0.8504  0.9250  0.9538  0.8184  0.8288  0.8184  0.8141  0.8185  0.8197  0.8134  0.8495  0.8927  0.8990  0.9452  0.9165  0.9337  0.9337  0.9747  0.5842  0.5842  0.5585  0.4694  0.4694  0.4609  0.4609  0.4912  0.4822  0.5269  0.1075  0.1982  0.1982  0.0274  0.0274  0.0274  0.0244  0.0274  0.0274  0.0274  0.0274  0.0303  0.0303  0.0303  0.0242  0.0274  0.0303  0.0242  0.0274  0.0274  0.0303  0.0180  0.0180  0.0148  0.0119  0.0119  0.0119  0.0119  0.0119  0.0119  0.0119  0.0119  0.0119  0.0119  0.0119  0.0119  0.0180  0.0180  0.0180  0.0180  0.0180  0.0180  0.0090  0.0119  0.0119  0.0119  0.0177  0.0148  0.0058  0.0116  0.0032  0.0119  0.0145  0.0087  0.0145  0.0145  0.0058  0.0058  0.0116  0.0087  0.0147  0.0061  0.0061  0.0032  0.0032  0.0058  0.0061  0.0058  0.0145  0.0145  0.0087  0.0058  0.0087  0.0087  0.0058  0.0116  0.0029  0.0030  0.0029  0.0058
OMP4__GCA_001327255.1   1.1557  0.9462  0.8740  0.9319  1.1981  0.9270  0.9210  0.9274  0.9001  0.8945  0.9028  0.9082  0.9028  0.9184  0.9477  0.8869  0.9540  0.9020  0.9127  0.9301  0.8952  0.8952  0.8544  0.8073  0.8400  0.7683  0.7721  0.7607  0.8843  0.8326  0.8571  0.8567  0.8448  0.9189  0.9476  0.8134  0.8237  0.8134  0.8088  0.8133  0.8144  0.8082  0.8440  0.8869  0.9059  0.9523  0.9105  0.9351  0.9351  0.9683  0.5795  0.5795  0.5540  0.4700  0.4700  0.4614  0.4614  0.4918  0.4828  0.5227  0.1012  0.1985  0.1985  0.0215  0.0215  0.0215  0.0245  0.0215  0.0215  0.0215  0.0215  0.0245  0.0245  0.0245  0.0183  0.0215  0.0245  0.0183  0.0215  0.0215  0.0245  0.0238  0.0239  0.0206  0.0177  0.0177  0.0177  0.0177  0.0177  0.0177  0.0177  0.0177  0.0177  0.0177  0.0177  0.0177  0.0238  0.0238  0.0238  0.0238  0.0238  0.0238  0.0148  0.0177  0.0177  0.0177  0.0236  0.0206  0.0000  0.0058  0.0090  0.0061  0.0087  0.0087  0.0087  0.0087  0.0058  0.0000  0.0058  0.0029  0.0090  0.0119  0.0119  0.0090  0.0090  0.0000  0.0000  0.0000  0.0087  0.0087  0.0087  0.0000  0.0029  0.0087  0.0000  0.0061  0.0029  0.0030  0.0029  0.0060  0.0058
OMP4__GCA_000012785.1   1.1627  0.9451  0.8853  0.9376  1.1899  0.9323  0.9262  0.9330  0.9053  0.8996  0.9080  0.9133  0.9080  0.9237  0.9407  0.8924  0.9472  0.8958  0.9184  0.9236  0.8892  0.8892  0.8598  0.8125  0.8342  0.7732  0.7770  0.7556  0.8900  0.8380  0.8628  0.8624  0.8504  0.9123  0.9407  0.8185  0.8289  0.8185  0.8029  0.8185  0.8197  0.8134  0.8496  0.8804  0.8990  0.9452  0.9165  0.9337  0.9337  0.9747  0.5744  0.5744  0.5491  0.4694  0.4694  0.4609  0.4609  0.4828  0.4740  0.5181  0.1075  0.1915  0.1915  0.0274  0.0274  0.0274  0.0245  0.0274  0.0274  0.0274  0.0274  0.0245  0.0245  0.0245  0.0183  0.0274  0.0245  0.0242  0.0274  0.0274  0.0245  0.0180  0.0180  0.0148  0.0119  0.0119  0.0119  0.0119  0.0119  0.0119  0.0119  0.0119  0.0119  0.0119  0.0119  0.0119  0.0180  0.0180  0.0180  0.0180  0.0180  0.0180  0.0090  0.0119  0.0119  0.0119  0.0177  0.0148  0.0058  0.0116  0.0090  0.0119  0.0145  0.0145  0.0145  0.0145  0.0116  0.0061  0.0116  0.0087  0.0090  0.0118  0.0118  0.0090  0.0090  0.0058  0.0058  0.0058  0.0145  0.0145  0.0145  0.0058  0.0087  0.0145  0.0058  0.0116  0.0086  0.0086  0.0086  0.0058  0.0057  0.0058
OMP4__GCA_000193455.1   1.1627  0.9451  0.8853  0.9376  1.1899  0.9323  0.9262  0.9330  0.9053  0.8996  0.9080  0.9133  0.9080  0.9237  0.9407  0.8924  0.9472  0.8958  0.9184  0.9236  0.8892  0.8892  0.8598  0.8125  0.8342  0.7732  0.7770  0.7556  0.8900  0.8380  0.8628  0.8624  0.8504  0.9123  0.9407  0.8185  0.8289  0.8185  0.8029  0.8185  0.8197  0.8134  0.8496  0.8804  0.8990  0.9452  0.9165  0.9337  0.9337  0.9747  0.5744  0.5744  0.5491  0.4694  0.4694  0.4609  0.4609  0.4828  0.4740  0.5181  0.1075  0.1915  0.1915  0.0274  0.0274  0.0274  0.0245  0.0274  0.0274  0.0274  0.0274  0.0245  0.0245  0.0245  0.0183  0.0274  0.0245  0.0242  0.0274  0.0274  0.0245  0.0180  0.0180  0.0148  0.0119  0.0119  0.0119  0.0119  0.0119  0.0119  0.0119  0.0119  0.0119  0.0119  0.0119  0.0119  0.0180  0.0180  0.0180  0.0180  0.0180  0.0180  0.0090  0.0119  0.0119  0.0119  0.0177  0.0148  0.0058  0.0116  0.0090  0.0119  0.0145  0.0145  0.0145  0.0145  0.0116  0.0058  0.0116  0.0087  0.0090  0.0118  0.0118  0.0090  0.0090  0.0061  0.0058  0.0058  0.0145  0.0145  0.0145  0.0058  0.0087  0.0145  0.0058  0.0116  0.0086  0.0086  0.0086  0.0058  0.0057  0.0058  0.0000
OMP4__GCA_000294635.1   1.1627  0.9451  0.8853  0.9376  1.1899  0.9323  0.9262  0.9330  0.9053  0.8996  0.9080  0.9133  0.9080  0.9237  0.9407  0.8924  0.9472  0.8958  0.9184  0.9236  0.8892  0.8892  0.8598  0.8125  0.8342  0.7732  0.7770  0.7556  0.8900  0.8380  0.8628  0.8624  0.8504  0.9123  0.9407  0.8185  0.8289  0.8185  0.8029  0.8185  0.8197  0.8134  0.8496  0.8804  0.8990  0.9452  0.9165  0.9337  0.9337  0.9747  0.5744  0.5744  0.5491  0.4694  0.4694  0.4609  0.4609  0.4828  0.4740  0.5181  0.1075  0.1915  0.1915  0.0274  0.0274  0.0274  0.0245  0.0274  0.0274  0.0274  0.0274  0.0245  0.0245  0.0245  0.0183  0.0274  0.0245  0.0242  0.0274  0.0274  0.0245  0.0180  0.0180  0.0148  0.0119  0.0119  0.0119  0.0119  0.0119  0.0119  0.0119  0.0119  0.0119  0.0119  0.0119  0.0119  0.0180  0.0180  0.0180  0.0180  0.0180  0.0180  0.0090  0.0119  0.0119  0.0119  0.0177  0.0148  0.0058  0.0116  0.0090  0.0119  0.0145  0.0145  0.0145  0.0145  0.0116  0.0058  0.0116  0.0087  0.0090  0.0118  0.0118  0.0090  0.0090  0.0058  0.0058  0.0058  0.0145  0.0145  0.0145  0.0058  0.0087  0.0145  0.0058  0.0116  0.0086  0.0086  0.0086  0.0058  0.0057  0.0058  0.0000  0.0000
OMP4__GCA_000350505.1   1.1478  0.9450  0.8852  0.9375  1.1899  0.9322  0.9262  0.9329  0.9052  0.8996  0.9079  0.9133  0.9079  0.9237  0.9539  0.8924  0.9601  0.9076  0.9184  0.9360  0.9006  0.9006  0.8597  0.8124  0.8453  0.7731  0.7770  0.7655  0.8900  0.8268  0.8627  0.8624  0.8504  0.9250  0.9538  0.8184  0.8288  0.8184  0.8141  0.8185  0.8197  0.8134  0.8495  0.8927  0.8990  0.9452  0.9165  0.9337  0.9337  0.9747  0.5842  0.5842  0.5585  0.4694  0.4694  0.4609  0.4609  0.4912  0.4822  0.5269  0.1075  0.1982  0.1982  0.0274  0.0274  0.0274  0.0244  0.0274  0.0274  0.0274  0.0274  0.0303  0.0303  0.0303  0.0242  0.0274  0.0303  0.0242  0.0274  0.0274  0.0303  0.0180  0.0180  0.0148  0.0119  0.0119  0.0119  0.0119  0.0119  0.0119  0.0119  0.0119  0.0119  0.0119  0.0119  0.0119  0.0180  0.0180  0.0180  0.0180  0.0180  0.0180  0.0090  0.0119  0.0119  0.0119  0.0177  0.0148  0.0058  0.0116  0.0032  0.0119  0.0145  0.0087  0.0145  0.0145  0.0058  0.0058  0.0116  0.0087  0.0147  0.0061  0.0061  0.0032  0.0032  0.0058  0.0058  0.0061  0.0145  0.0145  0.0087  0.0058  0.0087  0.0087  0.0058  0.0116  0.0030  0.0030  0.0030  0.0058  0.0000  0.0058  0.0057  0.0057  0.0057
OMP4__GCA_000755905.1   1.1552  0.9510  0.8908  0.9436  1.1823  0.9378  0.9317  0.9387  0.9107  0.9050  0.9133  0.9187  0.9133  0.9292  0.9473  0.8983  0.9536  0.9016  0.9244  0.9297  0.8949  0.8949  0.8654  0.8180  0.8397  0.7782  0.7821  0.7605  0.8961  0.8324  0.8688  0.8684  0.8564  0.9186  0.9472  0.8238  0.8343  0.8238  0.8085  0.8241  0.8253  0.8189  0.8555  0.8865  0.8926  0.9385  0.9229  0.9403  0.9403  0.9816  0.5792  0.5792  0.5538  0.4736  0.4736  0.4650  0.4650  0.4870  0.4781  0.5225  0.1106  0.1948  0.1948  0.0303  0.0303  0.0303  0.0274  0.0303  0.0303  0.0303  0.0303  0.0274  0.0274  0.0274  0.0212  0.0303  0.0274  0.0271  0.0303  0.0303  0.0274  0.0151  0.0151  0.0119  0.0090  0.0090  0.0090  0.0090  0.0090  0.0090  0.0090  0.0090  0.0090  0.0090  0.0090  0.0090  0.0151  0.0151  0.0151  0.0151  0.0151  0.0151  0.0061  0.0090  0.0090  0.0090  0.0148  0.0119  0.0086  0.0145  0.0061  0.0148  0.0174  0.0116  0.0174  0.0174  0.0087  0.0086  0.0145  0.0116  0.0119  0.0090  0.0090  0.0061  0.0061  0.0086  0.0086  0.0086  0.0174  0.0174  0.0116  0.0086  0.0116  0.0116  0.0086  0.0145  0.0058  0.0058  0.0058  0.0029  0.0029  0.0086  0.0030  0.0029  0.0030  0.0029
OMP4__GCA_000755925.1   1.1627  0.9451  0.8853  0.9376  1.1899  0.9323  0.9262  0.9330  0.9053  0.8996  0.9080  0.9133  0.9080  0.9237  0.9407  0.8924  0.9472  0.8958  0.9184  0.9236  0.8892  0.8892  0.8598  0.8125  0.8342  0.7732  0.7770  0.7556  0.8900  0.8380  0.8628  0.8624  0.8504  0.9123  0.9407  0.8185  0.8289  0.8185  0.8029  0.8185  0.8197  0.8134  0.8496  0.8804  0.8990  0.9452  0.9165  0.9337  0.9337  0.9747  0.5744  0.5744  0.5491  0.4694  0.4694  0.4609  0.4609  0.4828  0.4740  0.5181  0.1075  0.1915  0.1915  0.0274  0.0274  0.0274  0.0245  0.0274  0.0274  0.0274  0.0274  0.0245  0.0245  0.0245  0.0183  0.0274  0.0245  0.0242  0.0274  0.0274  0.0245  0.0180  0.0180  0.0148  0.0119  0.0119  0.0119  0.0119  0.0119  0.0119  0.0119  0.0119  0.0119  0.0119  0.0119  0.0119  0.0180  0.0180  0.0180  0.0180  0.0180  0.0180  0.0090  0.0119  0.0119  0.0119  0.0177  0.0148  0.0058  0.0116  0.0090  0.0119  0.0145  0.0145  0.0145  0.0145  0.0116  0.0058  0.0116  0.0087  0.0090  0.0118  0.0118  0.0090  0.0090  0.0061  0.0058  0.0058  0.0145  0.0145  0.0145  0.0058  0.0087  0.0145  0.0058  0.0116  0.0086  0.0086  0.0086  0.0061  0.0057  0.0058  0.0000  0.0000  0.0000  0.0057  0.0030
OMP4__GCA_000755945.1   1.1552  0.9510  0.8908  0.9436  1.1823  0.9378  0.9317  0.9387  0.9107  0.9050  0.9133  0.9187  0.9133  0.9292  0.9473  0.8983  0.9536  0.9016  0.9244  0.9297  0.8949  0.8949  0.8654  0.8180  0.8397  0.7782  0.7821  0.7605  0.8961  0.8324  0.8688  0.8684  0.8564  0.9186  0.9472  0.8238  0.8343  0.8238  0.8085  0.8241  0.8253  0.8189  0.8555  0.8865  0.8926  0.9385  0.9229  0.9403  0.9403  0.9816  0.5792  0.5792  0.5538  0.4736  0.4736  0.4650  0.4650  0.4870  0.4781  0.5225  0.1106  0.1948  0.1948  0.0303  0.0303  0.0303  0.0274  0.0303  0.0303  0.0303  0.0303  0.0274  0.0274  0.0274  0.0212  0.0303  0.0274  0.0271  0.0303  0.0303  0.0274  0.0151  0.0151  0.0119  0.0090  0.0090  0.0090  0.0090  0.0090  0.0090  0.0090  0.0090  0.0090  0.0090  0.0090  0.0090  0.0151  0.0151  0.0151  0.0151  0.0151  0.0151  0.0061  0.0090  0.0090  0.0090  0.0148  0.0119  0.0086  0.0145  0.0061  0.0148  0.0174  0.0116  0.0174  0.0174  0.0087  0.0086  0.0145  0.0116  0.0119  0.0090  0.0090  0.0061  0.0061  0.0086  0.0086  0.0086  0.0174  0.0174  0.0116  0.0086  0.0116  0.0116  0.0086  0.0145  0.0058  0.0058  0.0058  0.0029  0.0029  0.0086  0.0031  0.0029  0.0030  0.0029  0.0000  0.0029
OMP4__GCA_000757035.2   1.1627  0.9451  0.8853  0.9376  1.1899  0.9323  0.9262  0.9330  0.9053  0.8996  0.9080  0.9133  0.9080  0.9237  0.9407  0.8924  0.9472  0.8958  0.9184  0.9236  0.8892  0.8892  0.8598  0.8125  0.8342  0.7732  0.7770  0.7556  0.8900  0.8380  0.8628  0.8624  0.8504  0.9123  0.9407  0.8185  0.8289  0.8185  0.8029  0.8185  0.8197  0.8134  0.8496  0.8804  0.8990  0.9452  0.9165  0.9337  0.9337  0.9747  0.5744  0.5744  0.5491  0.4694  0.4694  0.4609  0.4609  0.4828  0.4740  0.5181  0.1075  0.1915  0.1915  0.0274  0.0274  0.0274  0.0245  0.0274  0.0274  0.0274  0.0274  0.0245  0.0245  0.0245  0.0183  0.0274  0.0245  0.0242  0.0274  0.0274  0.0245  0.0180  0.0180  0.0148  0.0119  0.0119  0.0119  0.0119  0.0119  0.0119  0.0119  0.0119  0.0119  0.0119  0.0119  0.0119  0.0180  0.0180  0.0180  0.0180  0.0180  0.0180  0.0090  0.0119  0.0119  0.0119  0.0177  0.0148  0.0058  0.0116  0.0090  0.0119  0.0145  0.0145  0.0145  0.0145  0.0116  0.0058  0.0116  0.0087  0.0090  0.0118  0.0118  0.0090  0.0090  0.0061  0.0058  0.0058  0.0145  0.0145  0.0145  0.0058  0.0087  0.0145  0.0058  0.0116  0.0086  0.0086  0.0086  0.0058  0.0057  0.0058  0.0000  0.0000  0.0000  0.0057  0.0029  0.0000  0.0029
OMP4__GCA_000757055.1   1.1495  0.9467  0.8800  0.9267  1.1989  0.9275  0.9214  0.9339  0.9061  0.9004  0.9087  0.9141  0.9087  0.9136  0.9551  0.8934  0.9612  0.9086  0.9194  0.9370  0.9016  0.9016  0.8607  0.8134  0.8462  0.7739  0.7777  0.7662  0.8911  0.8389  0.8638  0.8634  0.8514  0.9195  0.9482  0.8193  0.8297  0.8193  0.8150  0.8194  0.8206  0.8143  0.8506  0.8938  0.9132  0.9600  0.9176  0.9424  0.9424  0.9759  0.5850  0.5850  0.5593  0.4746  0.4746  0.4660  0.4660  0.4964  0.4874  0.5275  0.1044  0.2021  0.2021  0.0245  0.0245  0.0245  0.0274  0.0245  0.0245  0.0245  0.0245  0.0274  0.0274  0.0274  0.0212  0.0245  0.0274  0.0213  0.0245  0.0245  0.0274  0.0268  0.0268  0.0236  0.0206  0.0206  0.0206  0.0206  0.0206  0.0206  0.0206  0.0206  0.0206  0.0206  0.0206  0.0206  0.0268  0.0268  0.0268  0.0268  0.0268  0.0268  0.0177  0.0206  0.0206  0.0206  0.0265  0.0236  0.0030  0.0087  0.0119  0.0032  0.0058  0.0058  0.0058  0.0058  0.0087  0.0029  0.0029  0.0058  0.0119  0.0148  0.0148  0.0119  0.0119  0.0029  0.0029  0.0029  0.0058  0.0058  0.0058  0.0029  0.0000  0.0058  0.0030  0.0031  0.0058  0.0058  0.0058  0.0087  0.0087  0.0029  0.0087  0.0087  0.0087  0.0087  0.0116  0.0087  0.0116  0.0087
OMP4__GCA_000757095.1   1.1573  0.9590  0.8860  0.9454  1.2153  0.9388  0.9326  0.9403  0.9116  0.9059  0.9141  0.9196  0.9141  0.9302  0.9626  0.8883  0.9686  0.9152  0.9262  0.9441  0.9080  0.9080  0.8671  0.8195  0.8525  0.7795  0.7834  0.7718  0.8979  0.8453  0.8706  0.8702  0.8581  0.9334  0.9624  0.8252  0.8357  0.8252  0.8214  0.8257  0.8269  0.8205  0.8572  0.8886  0.9207  0.9677  0.9122  0.9499  0.9499  0.9836  0.5804  0.5804  0.5551  0.4793  0.4793  0.4706  0.4706  0.5011  0.4920  0.5323  0.1076  0.2057  0.2057  0.0274  0.0274  0.0274  0.0304  0.0274  0.0274  0.0274  0.0274  0.0304  0.0304  0.0304  0.0242  0.0274  0.0304  0.0242  0.0274  0.0274  0.0304  0.0298  0.0298  0.0266  0.0236  0.0236  0.0236  0.0236  0.0236  0.0236  0.0236  0.0236  0.0236  0.0236  0.0236  0.0236  0.0298  0.0298  0.0298  0.0298  0.0298  0.0298  0.0206  0.0236  0.0236  0.0236  0.0295  0.0266  0.0058  0.0061  0.0148  0.0119  0.0087  0.0145  0.0087  0.0087  0.0058  0.0058  0.0058  0.0087  0.0148  0.0177  0.0177  0.0148  0.0148  0.0058  0.0058  0.0061  0.0087  0.0087  0.0145  0.0058  0.0087  0.0145  0.0058  0.0058  0.0087  0.0087  0.0087  0.0116  0.0116  0.0058  0.0116  0.0116  0.0116  0.0116  0.0145  0.0116  0.0145  0.0116  0.0087
OMP4__GCA_000757145.1   1.1636  0.9394  0.8801  0.9251  1.2072  0.9332  0.9271  0.9340  0.9062  0.8945  0.9088  0.9142  0.9088  0.9247  0.9477  0.8869  0.9614  0.9020  0.9127  0.9301  0.8887  0.8887  0.8608  0.8135  0.8464  0.7740  0.7778  0.7663  0.8912  0.8326  0.8571  0.8567  0.8448  0.9263  0.9552  0.8194  0.8298  0.8194  0.8024  0.8196  0.8207  0.8144  0.8507  0.8940  0.9134  0.9602  0.9178  0.9351  0.9351  0.9683  0.5851  0.5851  0.5593  0.4747  0.4747  0.4661  0.4661  0.4965  0.4874  0.5178  0.1044  0.2021  0.2021  0.0245  0.0245  0.0245  0.0274  0.0245  0.0245  0.0245  0.0245  0.0274  0.0274  0.0274  0.0212  0.0245  0.0274  0.0213  0.0245  0.0245  0.0274  0.0268  0.0268  0.0236  0.0206  0.0206  0.0206  0.0206  0.0206  0.0206  0.0206  0.0206  0.0206  0.0206  0.0206  0.0206  0.0268  0.0268  0.0268  0.0268  0.0268  0.0268  0.0177  0.0206  0.0206  0.0206  0.0265  0.0236  0.0030  0.0087  0.0119  0.0090  0.0058  0.0116  0.0058  0.0058  0.0087  0.0030  0.0087  0.0058  0.0119  0.0148  0.0148  0.0119  0.0119  0.0029  0.0029  0.0029  0.0116  0.0116  0.0116  0.0029  0.0058  0.0058  0.0030  0.0087  0.0058  0.0058  0.0058  0.0087  0.0087  0.0029  0.0087  0.0087  0.0087  0.0087  0.0116  0.0087  0.0116  0.0087  0.0058  0.0087
OMP4__GCA_000757255.1   1.1627  0.9451  0.8853  0.9376  1.1899  0.9323  0.9262  0.9330  0.9053  0.8996  0.9080  0.9133  0.9080  0.9237  0.9407  0.8924  0.9472  0.8958  0.9184  0.9236  0.8892  0.8892  0.8598  0.8125  0.8342  0.7732  0.7770  0.7556  0.8900  0.8380  0.8628  0.8624  0.8504  0.9123  0.9407  0.8185  0.8289  0.8185  0.8029  0.8185  0.8197  0.8134  0.8496  0.8804  0.8990  0.9452  0.9165  0.9337  0.9337  0.9747  0.5744  0.5744  0.5491  0.4694  0.4694  0.4609  0.4609  0.4828  0.4740  0.5181  0.1075  0.1915  0.1915  0.0274  0.0274  0.0274  0.0245  0.0274  0.0274  0.0274  0.0274  0.0245  0.0245  0.0245  0.0183  0.0274  0.0245  0.0242  0.0274  0.0274  0.0245  0.0180  0.0180  0.0148  0.0119  0.0119  0.0119  0.0119  0.0119  0.0119  0.0119  0.0119  0.0119  0.0119  0.0119  0.0119  0.0180  0.0180  0.0180  0.0180  0.0180  0.0180  0.0090  0.0119  0.0119  0.0119  0.0177  0.0148  0.0058  0.0116  0.0090  0.0119  0.0145  0.0145  0.0145  0.0145  0.0116  0.0058  0.0116  0.0087  0.0090  0.0118  0.0118  0.0090  0.0090  0.0058  0.0058  0.0058  0.0145  0.0145  0.0145  0.0058  0.0087  0.0145  0.0058  0.0116  0.0086  0.0086  0.0086  0.0058  0.0057  0.0058  0.0000  0.0000  0.0000  0.0061  0.0029  0.0000  0.0029  0.0000  0.0087  0.0116  0.0087
OMP4__GCA_000763555.1   1.1627  0.9451  0.8853  0.9376  1.1899  0.9323  0.9262  0.9330  0.9053  0.8996  0.9080  0.9133  0.9080  0.9237  0.9407  0.8924  0.9472  0.8958  0.9184  0.9236  0.8892  0.8892  0.8598  0.8125  0.8342  0.7732  0.7770  0.7556  0.8900  0.8380  0.8628  0.8624  0.8504  0.9123  0.9407  0.8185  0.8289  0.8185  0.8029  0.8185  0.8197  0.8134  0.8496  0.8804  0.8990  0.9452  0.9165  0.9337  0.9337  0.9747  0.5744  0.5744  0.5491  0.4694  0.4694  0.4609  0.4609  0.4828  0.4740  0.5181  0.1075  0.1915  0.1915  0.0274  0.0274  0.0274  0.0245  0.0274  0.0274  0.0274  0.0274  0.0245  0.0245  0.0245  0.0183  0.0274  0.0245  0.0242  0.0274  0.0274  0.0245  0.0180  0.0180  0.0148  0.0119  0.0119  0.0119  0.0119  0.0119  0.0119  0.0119  0.0119  0.0119  0.0119  0.0119  0.0119  0.0180  0.0180  0.0180  0.0180  0.0180  0.0180  0.0090  0.0119  0.0119  0.0119  0.0177  0.0148  0.0058  0.0116  0.0090  0.0119  0.0145  0.0145  0.0145  0.0145  0.0116  0.0058  0.0116  0.0087  0.0090  0.0118  0.0118  0.0090  0.0090  0.0061  0.0058  0.0058  0.0145  0.0145  0.0145  0.0058  0.0087  0.0145  0.0058  0.0116  0.0086  0.0086  0.0086  0.0058  0.0060  0.0058  0.0000  0.0000  0.0000  0.0057  0.0029  0.0000  0.0029  0.0000  0.0087  0.0116  0.0087  0.0000
OMP4__GCA_000770475.1   1.1568  0.9462  0.8855  0.9448  1.1820  0.9387  0.9326  0.9398  0.9116  0.9058  0.9141  0.9195  0.9141  0.9302  0.9620  0.8994  0.9530  0.9147  0.9256  0.9435  0.9075  0.9075  0.8665  0.8190  0.8519  0.7790  0.7829  0.7713  0.8973  0.8334  0.8700  0.8696  0.8575  0.9328  0.9619  0.8247  0.8352  0.8247  0.8208  0.8251  0.8263  0.8199  0.8567  0.9002  0.8994  0.9455  0.9243  0.9493  0.9493  0.9831  0.5900  0.5900  0.5641  0.4789  0.4789  0.4703  0.4703  0.5007  0.4916  0.5319  0.1075  0.2055  0.2055  0.0274  0.0274  0.0274  0.0303  0.0274  0.0274  0.0274  0.0274  0.0303  0.0303  0.0303  0.0242  0.0274  0.0303  0.0242  0.0274  0.0274  0.0303  0.0239  0.0239  0.0207  0.0177  0.0177  0.0177  0.0177  0.0177  0.0177  0.0177  0.0177  0.0177  0.0177  0.0177  0.0177  0.0239  0.0239  0.0239  0.0239  0.0239  0.0239  0.0148  0.0177  0.0177  0.0177  0.0236  0.0207  0.0058  0.0116  0.0090  0.0119  0.0145  0.0087  0.0145  0.0145  0.0058  0.0058  0.0116  0.0087  0.0148  0.0061  0.0061  0.0090  0.0090  0.0058  0.0058  0.0058  0.0145  0.0145  0.0087  0.0060  0.0087  0.0087  0.0058  0.0116  0.0029  0.0030  0.0030  0.0058  0.0058  0.0058  0.0116  0.0116  0.0116  0.0058  0.0087  0.0116  0.0087  0.0116  0.0087  0.0116  0.0087  0.0116  0.0116
OMP4__GCA_000773345.1   1.1633  0.9525  0.8797  0.9383  1.2065  0.9328  0.9268  0.9336  0.9058  0.8889  0.9085  0.9139  0.9085  0.9243  0.9543  0.8927  0.9540  0.9020  0.9187  0.9363  0.9009  0.9009  0.8485  0.8131  0.8459  0.7736  0.7775  0.7660  0.8907  0.8386  0.8634  0.8631  0.8511  0.9257  0.9546  0.8190  0.8294  0.8190  0.8147  0.8191  0.8203  0.8140  0.8502  0.8935  0.9059  0.9523  0.9172  0.9421  0.9421  0.9755  0.5844  0.5844  0.5587  0.4743  0.4743  0.4656  0.4656  0.4960  0.4870  0.5273  0.1043  0.2019  0.2019  0.0245  0.0245  0.0245  0.0274  0.0245  0.0245  0.0245  0.0245  0.0274  0.0274  0.0274  0.0212  0.0245  0.0274  0.0212  0.0245  0.0245  0.0274  0.0268  0.0268  0.0236  0.0206  0.0206  0.0206  0.0206  0.0206  0.0206  0.0206  0.0206  0.0206  0.0206  0.0206  0.0206  0.0268  0.0268  0.0268  0.0268  0.0268  0.0268  0.0177  0.0206  0.0206  0.0206  0.0265  0.0236  0.0030  0.0087  0.0119  0.0090  0.0116  0.0116  0.0116  0.0116  0.0087  0.0029  0.0087  0.0058  0.0118  0.0148  0.0148  0.0119  0.0119  0.0030  0.0029  0.0029  0.0116  0.0116  0.0116  0.0029  0.0058  0.0116  0.0029  0.0087  0.0058  0.0058  0.0058  0.0086  0.0086  0.0029  0.0086  0.0086  0.0086  0.0086  0.0115  0.0086  0.0115  0.0086  0.0058  0.0087  0.0058  0.0086  0.0086  0.0087
OMP4__GCA_000774245.1   1.1723  0.9464  0.8861  0.9455  1.1978  0.9389  0.9327  0.9405  0.9117  0.9060  0.9142  0.9197  0.9142  0.9303  0.9628  0.8885  0.9538  0.9154  0.9263  0.9443  0.9082  0.9082  0.8672  0.8196  0.8526  0.7796  0.7835  0.7718  0.8981  0.8454  0.8707  0.8704  0.8583  0.9336  0.9627  0.8253  0.8359  0.8253  0.8215  0.8258  0.8270  0.8206  0.8574  0.9010  0.9132  0.9599  0.9124  0.9501  0.9501  0.9839  0.5807  0.5807  0.5551  0.4793  0.4793  0.4707  0.4707  0.5011  0.4920  0.5324  0.1076  0.2057  0.2057  0.0274  0.0274  0.0274  0.0304  0.0274  0.0274  0.0274  0.0274  0.0304  0.0304  0.0304  0.0242  0.0274  0.0304  0.0242  0.0274  0.0274  0.0304  0.0298  0.0298  0.0266  0.0236  0.0236  0.0236  0.0236  0.0236  0.0236  0.0236  0.0236  0.0236  0.0236  0.0236  0.0236  0.0298  0.0298  0.0298  0.0298  0.0298  0.0298  0.0206  0.0236  0.0236  0.0236  0.0295  0.0266  0.0058  0.0060  0.0148  0.0119  0.0145  0.0145  0.0145  0.0145  0.0058  0.0058  0.0116  0.0087  0.0148  0.0119  0.0119  0.0148  0.0148  0.0058  0.0058  0.0058  0.0145  0.0145  0.0145  0.0058  0.0087  0.0145  0.0058  0.0116  0.0087  0.0087  0.0087  0.0116  0.0116  0.0058  0.0116  0.0116  0.0116  0.0116  0.0145  0.0116  0.0145  0.0116  0.0087  0.0058  0.0087  0.0116  0.0116  0.0058  0.0087
OMP4__GCA_000774335.1   1.1568  0.9462  0.8855  0.9448  1.1820  0.9387  0.9326  0.9398  0.9116  0.9058  0.9141  0.9195  0.9141  0.9302  0.9620  0.8994  0.9530  0.9147  0.9256  0.9435  0.9075  0.9075  0.8665  0.8190  0.8519  0.7790  0.7829  0.7713  0.8973  0.8334  0.8700  0.8696  0.8575  0.9328  0.9619  0.8247  0.8352  0.8247  0.8208  0.8251  0.8263  0.8199  0.8567  0.9002  0.8994  0.9455  0.9243  0.9493  0.9493  0.9831  0.5900  0.5900  0.5641  0.4789  0.4789  0.4703  0.4703  0.5007  0.4916  0.5319  0.1075  0.2055  0.2055  0.0274  0.0274  0.0274  0.0303  0.0274  0.0274  0.0274  0.0274  0.0303  0.0303  0.0303  0.0242  0.0274  0.0303  0.0242  0.0274  0.0274  0.0303  0.0239  0.0239  0.0207  0.0177  0.0177  0.0177  0.0177  0.0177  0.0177  0.0177  0.0177  0.0177  0.0177  0.0177  0.0177  0.0239  0.0239  0.0239  0.0239  0.0239  0.0239  0.0148  0.0177  0.0177  0.0177  0.0236  0.0207  0.0058  0.0116  0.0090  0.0119  0.0145  0.0087  0.0145  0.0145  0.0058  0.0058  0.0116  0.0087  0.0148  0.0061  0.0061  0.0090  0.0090  0.0058  0.0061  0.0058  0.0145  0.0145  0.0087  0.0058  0.0087  0.0087  0.0058  0.0116  0.0029  0.0029  0.0029  0.0058  0.0058  0.0058  0.0116  0.0116  0.0116  0.0061  0.0087  0.0116  0.0087  0.0116  0.0087  0.0116  0.0087  0.0116  0.0116  0.0000  0.0087  0.0058
OMP4__GCA_000774345.1   1.1483  0.9521  0.8793  0.9379  1.1904  0.9325  0.9264  0.9332  0.9054  0.8998  0.9081  0.9135  0.9081  0.9239  0.9543  0.8927  0.9604  0.9079  0.9187  0.9363  0.9009  0.9009  0.8600  0.8127  0.8456  0.7733  0.7772  0.7657  0.8903  0.8270  0.8631  0.8627  0.8507  0.9253  0.9542  0.8187  0.8291  0.8187  0.8144  0.8188  0.8199  0.8136  0.8499  0.8931  0.8994  0.9456  0.9168  0.9416  0.9416  0.9751  0.5844  0.5844  0.5587  0.4742  0.4742  0.4656  0.4656  0.4960  0.4870  0.5270  0.1043  0.2019  0.2019  0.0245  0.0245  0.0245  0.0274  0.0245  0.0245  0.0245  0.0245  0.0274  0.0274  0.0274  0.0212  0.0245  0.0274  0.0212  0.0245  0.0245  0.0274  0.0209  0.0209  0.0177  0.0148  0.0148  0.0148  0.0148  0.0148  0.0148  0.0148  0.0148  0.0148  0.0148  0.0148  0.0148  0.0209  0.0209  0.0209  0.0209  0.0209  0.0209  0.0119  0.0148  0.0148  0.0148  0.0206  0.0177  0.0030  0.0087  0.0061  0.0090  0.0116  0.0058  0.0116  0.0116  0.0029  0.0029  0.0087  0.0058  0.0118  0.0090  0.0090  0.0061  0.0061  0.0029  0.0029  0.0030  0.0116  0.0116  0.0058  0.0029  0.0058  0.0058  0.0029  0.0087  0.0000  0.0000  0.0000  0.0029  0.0029  0.0029  0.0086  0.0086  0.0086  0.0030  0.0058  0.0086  0.0058  0.0086  0.0058  0.0087  0.0058  0.0086  0.0086  0.0029  0.0058  0.0087  0.0029
OMP4__GCA_000774645.1   1.1483  0.9521  0.8793  0.9379  1.1904  0.9325  0.9264  0.9332  0.9054  0.8998  0.9081  0.9135  0.9081  0.9239  0.9543  0.8927  0.9604  0.9079  0.9187  0.9363  0.9009  0.9009  0.8600  0.8127  0.8456  0.7733  0.7772  0.7657  0.8903  0.8270  0.8631  0.8627  0.8507  0.9253  0.9542  0.8187  0.8291  0.8187  0.8144  0.8188  0.8199  0.8136  0.8499  0.8931  0.8994  0.9456  0.9168  0.9416  0.9416  0.9751  0.5844  0.5844  0.5587  0.4742  0.4742  0.4656  0.4656  0.4960  0.4870  0.5270  0.1043  0.2019  0.2019  0.0245  0.0245  0.0245  0.0274  0.0245  0.0245  0.0245  0.0245  0.0274  0.0274  0.0274  0.0212  0.0245  0.0274  0.0212  0.0245  0.0245  0.0274  0.0209  0.0209  0.0177  0.0148  0.0148  0.0148  0.0148  0.0148  0.0148  0.0148  0.0148  0.0148  0.0148  0.0148  0.0148  0.0209  0.0209  0.0209  0.0209  0.0209  0.0209  0.0119  0.0148  0.0148  0.0148  0.0206  0.0177  0.0029  0.0087  0.0061  0.0090  0.0116  0.0058  0.0116  0.0116  0.0030  0.0029  0.0087  0.0058  0.0118  0.0090  0.0090  0.0061  0.0061  0.0030  0.0029  0.0029  0.0116  0.0116  0.0058  0.0030  0.0058  0.0058  0.0029  0.0087  0.0000  0.0000  0.0000  0.0029  0.0029  0.0030  0.0086  0.0086  0.0086  0.0029  0.0058  0.0086  0.0058  0.0086  0.0058  0.0087  0.0058  0.0086  0.0086  0.0029  0.0058  0.0087  0.0029  0.0000
OMP4__GCA_000774765.1   1.1483  0.9521  0.8793  0.9379  1.1904  0.9325  0.9264  0.9332  0.9054  0.8998  0.9081  0.9135  0.9081  0.9239  0.9543  0.8927  0.9604  0.9079  0.9187  0.9363  0.9009  0.9009  0.8600  0.8127  0.8456  0.7733  0.7772  0.7657  0.8903  0.8270  0.8631  0.8627  0.8507  0.9253  0.9542  0.8187  0.8291  0.8187  0.8144  0.8188  0.8199  0.8136  0.8499  0.8931  0.8994  0.9456  0.9168  0.9416  0.9416  0.9751  0.5844  0.5844  0.5587  0.4742  0.4742  0.4656  0.4656  0.4960  0.4870  0.5270  0.1043  0.2019  0.2019  0.0245  0.0245  0.0245  0.0274  0.0245  0.0245  0.0245  0.0245  0.0274  0.0274  0.0274  0.0212  0.0245  0.0274  0.0212  0.0245  0.0245  0.0274  0.0209  0.0209  0.0177  0.0148  0.0148  0.0148  0.0148  0.0148  0.0148  0.0148  0.0148  0.0148  0.0148  0.0148  0.0148  0.0209  0.0209  0.0209  0.0209  0.0209  0.0209  0.0119  0.0148  0.0148  0.0148  0.0206  0.0177  0.0029  0.0087  0.0061  0.0090  0.0116  0.0058  0.0116  0.0116  0.0029  0.0030  0.0087  0.0061  0.0118  0.0090  0.0090  0.0061  0.0061  0.0030  0.0029  0.0030  0.0116  0.0116  0.0058  0.0029  0.0058  0.0058  0.0030  0.0087  0.0000  0.0000  0.0000  0.0030  0.0029  0.0029  0.0086  0.0086  0.0086  0.0029  0.0058  0.0086  0.0058  0.0086  0.0058  0.0087  0.0058  0.0086  0.0086  0.0029  0.0058  0.0087  0.0029  0.0000  0.0000
OMP4__GCA_000774805.1   1.1483  0.9521  0.8793  0.9379  1.1904  0.9325  0.9264  0.9332  0.9054  0.8998  0.9081  0.9135  0.9081  0.9239  0.9543  0.8927  0.9604  0.9079  0.9187  0.9363  0.9009  0.9009  0.8600  0.8127  0.8456  0.7733  0.7772  0.7657  0.8903  0.8270  0.8631  0.8627  0.8507  0.9253  0.9542  0.8187  0.8291  0.8187  0.8144  0.8188  0.8199  0.8136  0.8499  0.8931  0.8994  0.9456  0.9168  0.9416  0.9416  0.9751  0.5844  0.5844  0.5587  0.4742  0.4742  0.4656  0.4656  0.4960  0.4870  0.5270  0.1043  0.2019  0.2019  0.0245  0.0245  0.0245  0.0274  0.0245  0.0245  0.0245  0.0245  0.0274  0.0274  0.0274  0.0212  0.0245  0.0274  0.0212  0.0245  0.0245  0.0274  0.0209  0.0209  0.0177  0.0148  0.0148  0.0148  0.0148  0.0148  0.0148  0.0148  0.0148  0.0148  0.0148  0.0148  0.0148  0.0209  0.0209  0.0209  0.0209  0.0209  0.0209  0.0119  0.0148  0.0148  0.0148  0.0206  0.0177  0.0030  0.0087  0.0061  0.0090  0.0116  0.0058  0.0116  0.0116  0.0029  0.0030  0.0087  0.0058  0.0118  0.0090  0.0090  0.0061  0.0061  0.0030  0.0029  0.0030  0.0116  0.0116  0.0058  0.0030  0.0058  0.0058  0.0030  0.0087  0.0000  0.0000  0.0000  0.0030  0.0029  0.0030  0.0086  0.0086  0.0086  0.0029  0.0058  0.0086  0.0058  0.0086  0.0058  0.0087  0.0060  0.0086  0.0086  0.0029  0.0061  0.0087  0.0030  0.0000  0.0000  0.0000
OMP4__GCA_000774815.1   1.1557  0.9462  0.8740  0.9319  1.1981  0.9270  0.9210  0.9274  0.9001  0.8945  0.9028  0.9082  0.9028  0.9184  0.9477  0.8869  0.9540  0.9020  0.9127  0.9301  0.8952  0.8952  0.8544  0.8073  0.8400  0.7683  0.7721  0.7607  0.8843  0.8326  0.8571  0.8567  0.8448  0.9189  0.9476  0.8134  0.8237  0.8134  0.8088  0.8133  0.8144  0.8082  0.8440  0.8869  0.9059  0.9523  0.9105  0.9351  0.9351  0.9683  0.5795  0.5795  0.5540  0.4700  0.4700  0.4614  0.4614  0.4918  0.4828  0.5227  0.1012  0.1985  0.1985  0.0215  0.0215  0.0215  0.0245  0.0215  0.0215  0.0215  0.0215  0.0245  0.0245  0.0245  0.0183  0.0215  0.0245  0.0183  0.0215  0.0215  0.0245  0.0238  0.0239  0.0206  0.0177  0.0177  0.0177  0.0177  0.0177  0.0177  0.0177  0.0177  0.0177  0.0177  0.0177  0.0177  0.0238  0.0238  0.0238  0.0238  0.0238  0.0238  0.0148  0.0177  0.0177  0.0177  0.0236  0.0206  0.0000  0.0058  0.0090  0.0061  0.0087  0.0087  0.0087  0.0087  0.0060  0.0000  0.0058  0.0030  0.0090  0.0119  0.0119  0.0090  0.0090  0.0000  0.0000  0.0000  0.0087  0.0087  0.0087  0.0000  0.0030  0.0087  0.0000  0.0058  0.0030  0.0029  0.0029  0.0058  0.0058  0.0000  0.0058  0.0061  0.0058  0.0058  0.0086  0.0058  0.0086  0.0058  0.0030  0.0058  0.0029  0.0061  0.0058  0.0058  0.0030  0.0058  0.0058  0.0030  0.0030  0.0030  0.0030
OMP4__GCA_000774865.1   1.1639  0.9462  0.8740  0.9319  1.1981  0.9332  0.9271  0.9339  0.9001  0.8945  0.9088  0.9141  0.9088  0.9246  0.9477  0.8869  0.9540  0.9020  0.9127  0.9301  0.8952  0.8952  0.8544  0.8073  0.8400  0.7683  0.7721  0.7607  0.8843  0.8326  0.8571  0.8567  0.8448  0.9189  0.9476  0.8134  0.8237  0.8134  0.8088  0.8133  0.8144  0.8082  0.8440  0.8869  0.9059  0.9523  0.9105  0.9351  0.9351  0.9683  0.5795  0.5795  0.5540  0.4700  0.4700  0.4614  0.4614  0.4918  0.4828  0.5227  0.1044  0.2021  0.2021  0.0245  0.0245  0.0245  0.0274  0.0245  0.0245  0.0245  0.0245  0.0274  0.0274  0.0274  0.0212  0.0245  0.0274  0.0213  0.0245  0.0245  0.0274  0.0268  0.0268  0.0236  0.0206  0.0206  0.0206  0.0206  0.0206  0.0206  0.0206  0.0206  0.0206  0.0206  0.0206  0.0206  0.0268  0.0268  0.0268  0.0268  0.0268  0.0268  0.0177  0.0206  0.0206  0.0206  0.0265  0.0236  0.0029  0.0087  0.0119  0.0090  0.0116  0.0116  0.0116  0.0116  0.0087  0.0029  0.0087  0.0058  0.0119  0.0148  0.0148  0.0119  0.0119  0.0029  0.0029  0.0030  0.0116  0.0116  0.0116  0.0029  0.0058  0.0116  0.0029  0.0087  0.0058  0.0058  0.0058  0.0087  0.0087  0.0029  0.0087  0.0087  0.0087  0.0087  0.0116  0.0087  0.0116  0.0087  0.0058  0.0087  0.0058  0.0087  0.0087  0.0087  0.0058  0.0087  0.0087  0.0058  0.0058  0.0058  0.0058  0.0029
OMP4__GCA_000774885.1   1.1483  0.9521  0.8793  0.9379  1.1904  0.9325  0.9264  0.9332  0.9054  0.8998  0.9081  0.9135  0.9081  0.9239  0.9543  0.8927  0.9604  0.9079  0.9187  0.9363  0.9009  0.9009  0.8600  0.8127  0.8456  0.7733  0.7772  0.7657  0.8903  0.8270  0.8631  0.8627  0.8507  0.9253  0.9542  0.8187  0.8291  0.8187  0.8144  0.8188  0.8199  0.8136  0.8499  0.8931  0.8994  0.9456  0.9168  0.9416  0.9416  0.9751  0.5844  0.5844  0.5587  0.4742  0.4742  0.4656  0.4656  0.4960  0.4870  0.5270  0.1043  0.2019  0.2019  0.0245  0.0245  0.0245  0.0274  0.0245  0.0245  0.0245  0.0245  0.0274  0.0274  0.0274  0.0212  0.0245  0.0274  0.0212  0.0245  0.0245  0.0274  0.0209  0.0209  0.0177  0.0148  0.0148  0.0148  0.0148  0.0148  0.0148  0.0148  0.0148  0.0148  0.0148  0.0148  0.0148  0.0209  0.0209  0.0209  0.0209  0.0209  0.0209  0.0119  0.0148  0.0148  0.0148  0.0206  0.0177  0.0030  0.0087  0.0061  0.0090  0.0116  0.0058  0.0116  0.0116  0.0029  0.0030  0.0087  0.0058  0.0118  0.0090  0.0090  0.0061  0.0061  0.0029  0.0029  0.0029  0.0116  0.0116  0.0058  0.0029  0.0058  0.0058  0.0030  0.0087  0.0000  0.0000  0.0000  0.0030  0.0029  0.0029  0.0086  0.0086  0.0086  0.0029  0.0058  0.0086  0.0058  0.0086  0.0058  0.0087  0.0058  0.0086  0.0086  0.0029  0.0058  0.0087  0.0029  0.0000  0.0000  0.0000  0.0000  0.0030  0.0058
OMP4__GCA_000775045.1   1.1557  0.9462  0.8740  0.9319  1.1981  0.9270  0.9210  0.9274  0.9001  0.8945  0.9028  0.9082  0.9028  0.9184  0.9477  0.8869  0.9540  0.9020  0.9127  0.9301  0.8952  0.8952  0.8544  0.8073  0.8400  0.7683  0.7721  0.7607  0.8843  0.8326  0.8571  0.8567  0.8448  0.9189  0.9476  0.8134  0.8237  0.8134  0.8088  0.8133  0.8144  0.8082  0.8440  0.8869  0.9059  0.9523  0.9105  0.9351  0.9351  0.9683  0.5795  0.5795  0.5540  0.4700  0.4700  0.4614  0.4614  0.4918  0.4828  0.5227  0.1012  0.1985  0.1985  0.0215  0.0215  0.0215  0.0245  0.0215  0.0215  0.0215  0.0215  0.0245  0.0245  0.0245  0.0183  0.0215  0.0245  0.0183  0.0215  0.0215  0.0245  0.0238  0.0239  0.0206  0.0177  0.0177  0.0177  0.0177  0.0177  0.0177  0.0177  0.0177  0.0177  0.0177  0.0177  0.0177  0.0238  0.0238  0.0238  0.0238  0.0238  0.0238  0.0148  0.0177  0.0177  0.0177  0.0236  0.0206  0.0000  0.0058  0.0090  0.0061  0.0087  0.0087  0.0087  0.0087  0.0058  0.0000  0.0058  0.0029  0.0090  0.0119  0.0119  0.0090  0.0090  0.0000  0.0000  0.0000  0.0087  0.0087  0.0087  0.0000  0.0029  0.0087  0.0000  0.0058  0.0029  0.0029  0.0029  0.0058  0.0058  0.0000  0.0058  0.0058  0.0061  0.0058  0.0086  0.0058  0.0086  0.0058  0.0029  0.0058  0.0029  0.0058  0.0058  0.0058  0.0030  0.0058  0.0058  0.0030  0.0029  0.0029  0.0030  0.0000  0.0029  0.0030
OMP4__GCA_000954175.1   1.1552  0.9510  0.8908  0.9436  1.1823  0.9378  0.9317  0.9387  0.9107  0.9050  0.9133  0.9187  0.9133  0.9292  0.9473  0.8983  0.9536  0.9016  0.9244  0.9297  0.8949  0.8949  0.8654  0.8180  0.8397  0.7782  0.7821  0.7605  0.8961  0.8324  0.8688  0.8684  0.8564  0.9186  0.9472  0.8238  0.8343  0.8238  0.8085  0.8241  0.8253  0.8189  0.8555  0.8865  0.8926  0.9385  0.9229  0.9403  0.9403  0.9816  0.5792  0.5792  0.5538  0.4736  0.4736  0.4650  0.4650  0.4870  0.4781  0.5225  0.1106  0.1948  0.1948  0.0303  0.0303  0.0303  0.0274  0.0303  0.0303  0.0303  0.0303  0.0274  0.0274  0.0274  0.0212  0.0303  0.0274  0.0271  0.0303  0.0303  0.0274  0.0151  0.0151  0.0119  0.0090  0.0090  0.0090  0.0090  0.0090  0.0090  0.0090  0.0090  0.0090  0.0090  0.0090  0.0090  0.0151  0.0151  0.0151  0.0151  0.0151  0.0151  0.0061  0.0090  0.0090  0.0090  0.0148  0.0119  0.0086  0.0145  0.0061  0.0148  0.0174  0.0116  0.0174  0.0174  0.0087  0.0086  0.0145  0.0116  0.0119  0.0090  0.0090  0.0061  0.0061  0.0086  0.0086  0.0086  0.0174  0.0174  0.0116  0.0086  0.0116  0.0116  0.0086  0.0145  0.0058  0.0060  0.0058  0.0030  0.0029  0.0086  0.0029  0.0030  0.0029  0.0030  0.0000  0.0030  0.0000  0.0030  0.0116  0.0145  0.0116  0.0030  0.0029  0.0087  0.0115  0.0145  0.0087  0.0058  0.0058  0.0058  0.0058  0.0086  0.0116  0.0058  0.0086
OMP4__GCA_000959265.1   1.1552  0.9510  0.8908  0.9436  1.1823  0.9378  0.9317  0.9387  0.9107  0.9050  0.9133  0.9187  0.9133  0.9292  0.9473  0.8983  0.9536  0.9016  0.9244  0.9297  0.8949  0.8949  0.8654  0.8180  0.8397  0.7782  0.7821  0.7605  0.8961  0.8324  0.8688  0.8684  0.8564  0.9186  0.9472  0.8238  0.8343  0.8238  0.8085  0.8241  0.8253  0.8189  0.8555  0.8865  0.8926  0.9385  0.9229  0.9403  0.9403  0.9816  0.5792  0.5792  0.5538  0.4736  0.4736  0.4650  0.4650  0.4870  0.4781  0.5225  0.1106  0.1948  0.1948  0.0303  0.0303  0.0303  0.0274  0.0303  0.0303  0.0303  0.0303  0.0274  0.0274  0.0274  0.0212  0.0303  0.0274  0.0271  0.0303  0.0303  0.0274  0.0151  0.0151  0.0119  0.0090  0.0090  0.0090  0.0090  0.0090  0.0090  0.0090  0.0090  0.0090  0.0090  0.0090  0.0090  0.0151  0.0151  0.0151  0.0151  0.0151  0.0151  0.0061  0.0090  0.0090  0.0090  0.0148  0.0119  0.0086  0.0145  0.0061  0.0148  0.0174  0.0116  0.0174  0.0174  0.0087  0.0086  0.0145  0.0116  0.0119  0.0090  0.0090  0.0061  0.0061  0.0086  0.0086  0.0091  0.0174  0.0174  0.0116  0.0091  0.0116  0.0116  0.0086  0.0145  0.0058  0.0058  0.0058  0.0029  0.0029  0.0086  0.0029  0.0029  0.0029  0.0030  0.0000  0.0030  0.0000  0.0029  0.0116  0.0145  0.0116  0.0029  0.0029  0.0087  0.0115  0.0145  0.0087  0.0058  0.0058  0.0058  0.0058  0.0086  0.0116  0.0058  0.0086  0.0000
OMP4__GCA_000970935.1   1.1483  0.9521  0.8793  0.9379  1.1904  0.9325  0.9264  0.9332  0.9054  0.8998  0.9081  0.9135  0.9081  0.9239  0.9543  0.8927  0.9604  0.9079  0.9187  0.9363  0.9009  0.9009  0.8600  0.8127  0.8456  0.7733  0.7772  0.7657  0.8903  0.8270  0.8631  0.8627  0.8507  0.9253  0.9542  0.8187  0.8291  0.8187  0.8144  0.8188  0.8199  0.8136  0.8499  0.8931  0.8994  0.9456  0.9168  0.9416  0.9416  0.9751  0.5844  0.5844  0.5587  0.4742  0.4742  0.4656  0.4656  0.4960  0.4870  0.5270  0.1043  0.2019  0.2019  0.0245  0.0245  0.0245  0.0274  0.0245  0.0245  0.0245  0.0245  0.0274  0.0274  0.0274  0.0212  0.0245  0.0274  0.0212  0.0245  0.0245  0.0274  0.0209  0.0209  0.0177  0.0148  0.0148  0.0148  0.0148  0.0148  0.0148  0.0148  0.0148  0.0148  0.0148  0.0148  0.0148  0.0209  0.0209  0.0209  0.0209  0.0209  0.0209  0.0119  0.0148  0.0148  0.0148  0.0206  0.0177  0.0030  0.0087  0.0061  0.0090  0.0116  0.0058  0.0116  0.0116  0.0029  0.0030  0.0087  0.0058  0.0118  0.0090  0.0090  0.0061  0.0061  0.0029  0.0030  0.0029  0.0116  0.0116  0.0058  0.0029  0.0058  0.0058  0.0029  0.0087  0.0000  0.0000  0.0000  0.0031  0.0029  0.0030  0.0086  0.0086  0.0086  0.0030  0.0058  0.0086  0.0058  0.0086  0.0058  0.0087  0.0058  0.0086  0.0086  0.0030  0.0058  0.0087  0.0030  0.0000  0.0000  0.0000  0.0000  0.0029  0.0058  0.0000  0.0029  0.0058  0.0058
OMP4__GCA_001212065.1   1.1557  0.9582  0.8848  0.9439  1.1827  0.9380  0.9319  0.9390  0.9109  0.9052  0.9135  0.9189  0.9135  0.9295  0.9477  0.8986  0.9540  0.9019  0.9247  0.9301  0.8951  0.8951  0.8657  0.8182  0.8400  0.7784  0.7823  0.7607  0.8964  0.8327  0.8691  0.8687  0.8567  0.9189  0.9476  0.8240  0.8345  0.8240  0.8088  0.8244  0.8256  0.8192  0.8558  0.8869  0.8929  0.9389  0.9233  0.9483  0.9483  0.9820  0.5795  0.5795  0.5540  0.4785  0.4785  0.4698  0.4698  0.4918  0.4828  0.5226  0.1074  0.1985  0.1985  0.0274  0.0274  0.0274  0.0303  0.0274  0.0274  0.0274  0.0274  0.0245  0.0245  0.0245  0.0183  0.0274  0.0245  0.0242  0.0274  0.0274  0.0245  0.0180  0.0180  0.0148  0.0119  0.0119  0.0119  0.0119  0.0119  0.0119  0.0119  0.0119  0.0119  0.0119  0.0119  0.0119  0.0180  0.0180  0.0180  0.0180  0.0180  0.0180  0.0090  0.0119  0.0119  0.0119  0.0177  0.0148  0.0058  0.0116  0.0090  0.0119  0.0145  0.0087  0.0145  0.0145  0.0058  0.0058  0.0116  0.0087  0.0090  0.0119  0.0119  0.0090  0.0090  0.0058  0.0058  0.0058  0.0145  0.0145  0.0087  0.0058  0.0092  0.0087  0.0058  0.0116  0.0029  0.0029  0.0029  0.0000  0.0058  0.0060  0.0058  0.0058  0.0058  0.0058  0.0029  0.0058  0.0029  0.0058  0.0087  0.0116  0.0087  0.0058  0.0058  0.0058  0.0086  0.0116  0.0058  0.0030  0.0029  0.0030  0.0029  0.0058  0.0087  0.0029  0.0058  0.0029  0.0030  0.0029
OMP4__GCA_001277975.1   1.1552  0.9510  0.8908  0.9436  1.1823  0.9378  0.9317  0.9387  0.9107  0.9050  0.9133  0.9187  0.9133  0.9292  0.9473  0.8983  0.9536  0.9016  0.9244  0.9297  0.8949  0.8949  0.8654  0.8180  0.8397  0.7782  0.7821  0.7605  0.8961  0.8324  0.8688  0.8684  0.8564  0.9186  0.9472  0.8238  0.8343  0.8238  0.8085  0.8241  0.8253  0.8189  0.8555  0.8865  0.8926  0.9385  0.9229  0.9403  0.9403  0.9816  0.5792  0.5792  0.5538  0.4736  0.4736  0.4650  0.4650  0.4870  0.4781  0.5225  0.1106  0.1948  0.1948  0.0303  0.0303  0.0303  0.0274  0.0303  0.0303  0.0303  0.0303  0.0274  0.0274  0.0274  0.0212  0.0303  0.0274  0.0271  0.0303  0.0303  0.0274  0.0151  0.0151  0.0119  0.0090  0.0090  0.0090  0.0090  0.0090  0.0090  0.0090  0.0090  0.0090  0.0090  0.0090  0.0090  0.0151  0.0151  0.0151  0.0151  0.0151  0.0151  0.0061  0.0090  0.0090  0.0090  0.0148  0.0119  0.0086  0.0145  0.0061  0.0148  0.0174  0.0116  0.0174  0.0174  0.0087  0.0086  0.0145  0.0116  0.0119  0.0090  0.0090  0.0061  0.0061  0.0086  0.0086  0.0086  0.0174  0.0174  0.0116  0.0086  0.0116  0.0116  0.0086  0.0145  0.0058  0.0058  0.0058  0.0029  0.0029  0.0086  0.0029  0.0029  0.0029  0.0029  0.0000  0.0029  0.0000  0.0029  0.0116  0.0145  0.0116  0.0029  0.0029  0.0087  0.0115  0.0145  0.0087  0.0058  0.0058  0.0058  0.0058  0.0086  0.0116  0.0058  0.0086  0.0000  0.0000  0.0058  0.0029
OMP4__GCA_001318245.1   1.1511  0.9602  0.8922  0.9401  1.2165  0.9398  0.9336  0.9469  0.9181  0.9124  0.9206  0.9261  0.9206  0.9149  0.9701  0.9066  0.9760  0.9220  0.9330  0.9512  0.9146  0.9146  0.8735  0.8257  0.8588  0.7852  0.7891  0.7774  0.9049  0.8517  0.8775  0.8771  0.8649  0.9340  0.9631  0.8205  0.8310  0.8205  0.8278  0.8320  0.8332  0.8267  0.8640  0.8955  0.9282  0.9755  0.9322  0.9574  0.9574  0.9915  0.5958  0.5958  0.5699  0.4840  0.4840  0.4753  0.4753  0.5058  0.4966  0.5372  0.1109  0.2093  0.2093  0.0304  0.0304  0.0304  0.0333  0.0304  0.0304  0.0304  0.0304  0.0333  0.0333  0.0333  0.0271  0.0304  0.0333  0.0272  0.0304  0.0304  0.0333  0.0328  0.0328  0.0295  0.0266  0.0266  0.0266  0.0266  0.0266  0.0266  0.0266  0.0266  0.0266  0.0266  0.0266  0.0266  0.0328  0.0328  0.0328  0.0328  0.0328  0.0328  0.0236  0.0266  0.0266  0.0266  0.0325  0.0295  0.0087  0.0145  0.0177  0.0090  0.0058  0.0116  0.0058  0.0058  0.0145  0.0087  0.0029  0.0116  0.0177  0.0207  0.0207  0.0177  0.0177  0.0087  0.0087  0.0087  0.0061  0.0058  0.0116  0.0087  0.0058  0.0116  0.0087  0.0030  0.0116  0.0116  0.0116  0.0145  0.0145  0.0087  0.0145  0.0145  0.0145  0.0145  0.0174  0.0145  0.0174  0.0145  0.0058  0.0087  0.0116  0.0145  0.0145  0.0145  0.0116  0.0145  0.0145  0.0116  0.0116  0.0116  0.0116  0.0087  0.0116  0.0116  0.0087  0.0174  0.0174  0.0116  0.0145  0.0174
OMP4__GCA_000015905.1   1.1636  0.9394  0.8801  0.9251  1.2072  0.9332  0.9271  0.9340  0.9062  0.8945  0.9088  0.9142  0.9088  0.9247  0.9477  0.8869  0.9614  0.9020  0.9127  0.9301  0.8887  0.8887  0.8608  0.8135  0.8464  0.7740  0.7778  0.7663  0.8912  0.8326  0.8571  0.8567  0.8448  0.9263  0.9552  0.8194  0.8298  0.8194  0.8024  0.8196  0.8207  0.8144  0.8507  0.8940  0.9134  0.9602  0.9178  0.9351  0.9351  0.9683  0.5851  0.5851  0.5593  0.4747  0.4747  0.4661  0.4661  0.4965  0.4874  0.5178  0.1044  0.2021  0.2021  0.0245  0.0245  0.0245  0.0274  0.0245  0.0245  0.0245  0.0245  0.0274  0.0274  0.0274  0.0212  0.0245  0.0274  0.0213  0.0245  0.0245  0.0274  0.0268  0.0268  0.0236  0.0206  0.0206  0.0206  0.0206  0.0206  0.0206  0.0206  0.0206  0.0206  0.0206  0.0206  0.0206  0.0268  0.0268  0.0268  0.0268  0.0268  0.0268  0.0177  0.0206  0.0206  0.0206  0.0265  0.0236  0.0029  0.0087  0.0119  0.0090  0.0058  0.0116  0.0058  0.0058  0.0087  0.0029  0.0087  0.0058  0.0119  0.0148  0.0148  0.0119  0.0119  0.0030  0.0029  0.0029  0.0116  0.0116  0.0116  0.0029  0.0058  0.0058  0.0029  0.0087  0.0058  0.0058  0.0058  0.0087  0.0087  0.0029  0.0092  0.0087  0.0087  0.0087  0.0116  0.0087  0.0116  0.0087  0.0058  0.0087  0.0000  0.0087  0.0087  0.0087  0.0058  0.0087  0.0087  0.0058  0.0058  0.0058  0.0058  0.0029  0.0058  0.0058  0.0030  0.0116  0.0116  0.0058  0.0087  0.0116  0.0116
OMP4__GCA_000015925.1   1.1557  0.9462  0.8740  0.9319  1.1981  0.9270  0.9210  0.9274  0.9001  0.8945  0.9028  0.9082  0.9028  0.9184  0.9477  0.8869  0.9540  0.9020  0.9127  0.9301  0.8952  0.8952  0.8544  0.8073  0.8400  0.7683  0.7721  0.7607  0.8843  0.8326  0.8571  0.8567  0.8448  0.9189  0.9476  0.8134  0.8237  0.8134  0.8088  0.8133  0.8144  0.8082  0.8440  0.8869  0.9059  0.9523  0.9105  0.9351  0.9351  0.9683  0.5795  0.5795  0.5540  0.4700  0.4700  0.4614  0.4614  0.4918  0.4828  0.5227  0.1012  0.1985  0.1985  0.0215  0.0215  0.0215  0.0245  0.0215  0.0215  0.0215  0.0215  0.0245  0.0245  0.0245  0.0183  0.0215  0.0245  0.0183  0.0215  0.0215  0.0245  0.0238  0.0239  0.0206  0.0177  0.0177  0.0177  0.0177  0.0177  0.0177  0.0177  0.0177  0.0177  0.0177  0.0177  0.0177  0.0238  0.0238  0.0238  0.0238  0.0238  0.0238  0.0148  0.0177  0.0177  0.0177  0.0236  0.0206  0.0000  0.0058  0.0090  0.0061  0.0087  0.0087  0.0087  0.0087  0.0058  0.0000  0.0058  0.0030  0.0090  0.0119  0.0119  0.0090  0.0090  0.0000  0.0000  0.0000  0.0087  0.0087  0.0087  0.0000  0.0029  0.0087  0.0000  0.0058  0.0029  0.0029  0.0030  0.0058  0.0058  0.0000  0.0058  0.0058  0.0058  0.0058  0.0086  0.0058  0.0086  0.0058  0.0029  0.0058  0.0029  0.0058  0.0058  0.0058  0.0029  0.0058  0.0058  0.0029  0.0029  0.0030  0.0030  0.0000  0.0029  0.0029  0.0000  0.0092  0.0086  0.0029  0.0058  0.0086  0.0087  0.0029
OMP4__GCA_000152325.1   1.1495  0.9467  0.8800  0.9267  1.1989  0.9275  0.9214  0.9339  0.9061  0.9004  0.9087  0.9141  0.9087  0.9136  0.9551  0.8934  0.9612  0.9086  0.9194  0.9370  0.9016  0.9016  0.8607  0.8134  0.8462  0.7739  0.7777  0.7662  0.8911  0.8389  0.8638  0.8634  0.8514  0.9195  0.9482  0.8193  0.8297  0.8193  0.8150  0.8194  0.8206  0.8143  0.8506  0.8938  0.9132  0.9600  0.9176  0.9424  0.9424  0.9759  0.5850  0.5850  0.5593  0.4746  0.4746  0.4660  0.4660  0.4964  0.4874  0.5275  0.1044  0.2021  0.2021  0.0245  0.0245  0.0245  0.0274  0.0245  0.0245  0.0245  0.0245  0.0274  0.0274  0.0274  0.0212  0.0245  0.0274  0.0213  0.0245  0.0245  0.0274  0.0268  0.0268  0.0236  0.0206  0.0206  0.0206  0.0206  0.0206  0.0206  0.0206  0.0206  0.0206  0.0206  0.0206  0.0206  0.0268  0.0268  0.0268  0.0268  0.0268  0.0268  0.0177  0.0206  0.0206  0.0206  0.0265  0.0236  0.0029  0.0087  0.0119  0.0032  0.0058  0.0058  0.0058  0.0058  0.0087  0.0029  0.0029  0.0060  0.0119  0.0148  0.0148  0.0119  0.0119  0.0029  0.0030  0.0030  0.0058  0.0058  0.0060  0.0029  0.0000  0.0058  0.0029  0.0029  0.0058  0.0058  0.0058  0.0087  0.0087  0.0029  0.0087  0.0087  0.0087  0.0087  0.0116  0.0087  0.0116  0.0087  0.0000  0.0087  0.0058  0.0087  0.0087  0.0087  0.0058  0.0087  0.0087  0.0058  0.0058  0.0058  0.0058  0.0029  0.0058  0.0058  0.0030  0.0116  0.0116  0.0058  0.0087  0.0116  0.0058  0.0059  0.0029
OMP4__GCA_000169715.1   1.1560  0.9583  0.8854  0.9446  1.1985  0.9381  0.9320  0.9397  0.9110  0.9053  0.9135  0.9190  0.9135  0.9296  0.9617  0.8877  0.9678  0.9145  0.9254  0.9433  0.9074  0.9074  0.8664  0.8188  0.8518  0.7789  0.7828  0.7712  0.8972  0.8333  0.8699  0.8695  0.8574  0.9326  0.9616  0.8246  0.8351  0.8246  0.8207  0.8250  0.8262  0.8198  0.8565  0.9001  0.9066  0.9531  0.9114  0.9491  0.9491  0.9828  0.5801  0.5801  0.5546  0.4789  0.4789  0.4702  0.4702  0.5007  0.4916  0.5319  0.1075  0.2055  0.2055  0.0274  0.0274  0.0274  0.0303  0.0274  0.0274  0.0274  0.0274  0.0303  0.0303  0.0303  0.0242  0.0274  0.0303  0.0242  0.0274  0.0274  0.0303  0.0239  0.0239  0.0207  0.0177  0.0177  0.0177  0.0177  0.0177  0.0177  0.0177  0.0177  0.0177  0.0177  0.0177  0.0177  0.0239  0.0239  0.0239  0.0239  0.0239  0.0239  0.0148  0.0177  0.0177  0.0177  0.0236  0.0207  0.0058  0.0058  0.0090  0.0119  0.0145  0.0087  0.0145  0.0145  0.0000  0.0060  0.0116  0.0087  0.0148  0.0119  0.0119  0.0090  0.0090  0.0058  0.0061  0.0058  0.0145  0.0145  0.0087  0.0058  0.0087  0.0087  0.0058  0.0116  0.0029  0.0029  0.0029  0.0058  0.0058  0.0058  0.0116  0.0116  0.0116  0.0058  0.0087  0.0116  0.0087  0.0116  0.0087  0.0058  0.0087  0.0116  0.0116  0.0058  0.0087  0.0058  0.0058  0.0029  0.0030  0.0029  0.0029  0.0058  0.0087  0.0029  0.0058  0.0087  0.0087  0.0029  0.0058  0.0091  0.0145  0.0087  0.0058  0.0087
OMP4__GCA_000182195.1   1.1483  0.9521  0.8793  0.9379  1.1904  0.9325  0.9264  0.9332  0.9054  0.8998  0.9081  0.9135  0.9081  0.9239  0.9543  0.8927  0.9604  0.9079  0.9187  0.9363  0.9009  0.9009  0.8600  0.8127  0.8456  0.7733  0.7772  0.7657  0.8903  0.8270  0.8631  0.8627  0.8507  0.9253  0.9542  0.8187  0.8291  0.8187  0.8144  0.8188  0.8199  0.8136  0.8499  0.8931  0.8994  0.9456  0.9168  0.9416  0.9416  0.9751  0.5844  0.5844  0.5587  0.4742  0.4742  0.4656  0.4656  0.4960  0.4870  0.5270  0.1043  0.2019  0.2019  0.0245  0.0245  0.0245  0.0274  0.0245  0.0245  0.0245  0.0245  0.0274  0.0274  0.0274  0.0212  0.0245  0.0274  0.0212  0.0245  0.0245  0.0274  0.0209  0.0209  0.0177  0.0148  0.0148  0.0148  0.0148  0.0148  0.0148  0.0148  0.0148  0.0148  0.0148  0.0148  0.0148  0.0209  0.0209  0.0209  0.0209  0.0209  0.0209  0.0119  0.0148  0.0148  0.0148  0.0206  0.0177  0.0029  0.0087  0.0061  0.0090  0.0116  0.0058  0.0116  0.0116  0.0029  0.0029  0.0087  0.0060  0.0118  0.0090  0.0090  0.0061  0.0061  0.0029  0.0029  0.0029  0.0116  0.0116  0.0058  0.0029  0.0058  0.0058  0.0029  0.0087  0.0000  0.0000  0.0000  0.0029  0.0029  0.0029  0.0086  0.0086  0.0086  0.0029  0.0058  0.0086  0.0058  0.0086  0.0058  0.0087  0.0058  0.0086  0.0086  0.0029  0.0058  0.0087  0.0030  0.0000  0.0000  0.0000  0.0000  0.0029  0.0058  0.0000  0.0029  0.0058  0.0058  0.0000  0.0030  0.0058  0.0116  0.0058  0.0029  0.0058  0.0029
OMP4__GCA_000182585.2   1.1557  0.9462  0.8740  0.9319  1.1981  0.9270  0.9210  0.9274  0.9001  0.8945  0.9028  0.9082  0.9028  0.9184  0.9477  0.8869  0.9540  0.9020  0.9127  0.9301  0.8952  0.8952  0.8544  0.8073  0.8400  0.7683  0.7721  0.7607  0.8843  0.8326  0.8571  0.8567  0.8448  0.9189  0.9476  0.8134  0.8237  0.8134  0.8088  0.8133  0.8144  0.8082  0.8440  0.8869  0.9059  0.9523  0.9105  0.9351  0.9351  0.9683  0.5795  0.5795  0.5540  0.4700  0.4700  0.4614  0.4614  0.4918  0.4828  0.5227  0.1012  0.1985  0.1985  0.0215  0.0215  0.0215  0.0245  0.0215  0.0215  0.0215  0.0215  0.0245  0.0245  0.0245  0.0183  0.0215  0.0245  0.0183  0.0215  0.0215  0.0245  0.0238  0.0239  0.0206  0.0177  0.0177  0.0177  0.0177  0.0177  0.0177  0.0177  0.0177  0.0177  0.0177  0.0177  0.0177  0.0238  0.0238  0.0238  0.0238  0.0238  0.0238  0.0148  0.0177  0.0177  0.0177  0.0236  0.0206  0.0000  0.0058  0.0090  0.0061  0.0087  0.0087  0.0087  0.0087  0.0058  0.0000  0.0058  0.0030  0.0090  0.0119  0.0119  0.0090  0.0090  0.0000  0.0000  0.0000  0.0087  0.0087  0.0087  0.0000  0.0029  0.0087  0.0000  0.0058  0.0029  0.0029  0.0029  0.0058  0.0058  0.0000  0.0058  0.0058  0.0058  0.0058  0.0086  0.0058  0.0086  0.0058  0.0029  0.0058  0.0029  0.0058  0.0058  0.0058  0.0030  0.0058  0.0058  0.0029  0.0029  0.0029  0.0029  0.0000  0.0030  0.0029  0.0000  0.0086  0.0086  0.0030  0.0058  0.0086  0.0087  0.0030  0.0000  0.0030  0.0058  0.0029
OMP4__GCA_000193475.1   1.1557  0.9462  0.8740  0.9319  1.1981  0.9270  0.9210  0.9274  0.9001  0.8945  0.9028  0.9082  0.9028  0.9184  0.9477  0.8869  0.9540  0.9020  0.9127  0.9301  0.8952  0.8952  0.8544  0.8073  0.8400  0.7683  0.7721  0.7607  0.8843  0.8326  0.8571  0.8567  0.8448  0.9189  0.9476  0.8134  0.8237  0.8134  0.8088  0.8133  0.8144  0.8082  0.8440  0.8869  0.9059  0.9523  0.9105  0.9351  0.9351  0.9683  0.5795  0.5795  0.5540  0.4700  0.4700  0.4614  0.4614  0.4918  0.4828  0.5227  0.1012  0.1985  0.1985  0.0215  0.0215  0.0215  0.0245  0.0215  0.0215  0.0215  0.0215  0.0245  0.0245  0.0245  0.0183  0.0215  0.0245  0.0183  0.0215  0.0215  0.0245  0.0238  0.0239  0.0206  0.0177  0.0177  0.0177  0.0177  0.0177  0.0177  0.0177  0.0177  0.0177  0.0177  0.0177  0.0177  0.0238  0.0238  0.0238  0.0238  0.0238  0.0238  0.0148  0.0177  0.0177  0.0177  0.0236  0.0206  0.0000  0.0058  0.0090  0.0061  0.0087  0.0087  0.0087  0.0087  0.0058  0.0000  0.0058  0.0029  0.0090  0.0119  0.0119  0.0090  0.0090  0.0000  0.0000  0.0000  0.0087  0.0087  0.0087  0.0000  0.0029  0.0087  0.0000  0.0058  0.0031  0.0030  0.0029  0.0058  0.0058  0.0000  0.0058  0.0058  0.0058  0.0058  0.0086  0.0058  0.0086  0.0061  0.0030  0.0058  0.0029  0.0061  0.0058  0.0058  0.0030  0.0058  0.0058  0.0029  0.0030  0.0029  0.0029  0.0000  0.0029  0.0029  0.0000  0.0086  0.0086  0.0029  0.0060  0.0086  0.0087  0.0029  0.0000  0.0030  0.0058  0.0029  0.0000
OMP4__GCA_000259735.1   1.1483  0.9521  0.8793  0.9379  1.1904  0.9325  0.9264  0.9332  0.9054  0.8998  0.9081  0.9135  0.9081  0.9239  0.9543  0.8927  0.9604  0.9079  0.9187  0.9363  0.9009  0.9009  0.8600  0.8127  0.8456  0.7733  0.7772  0.7657  0.8903  0.8270  0.8631  0.8627  0.8507  0.9253  0.9542  0.8187  0.8291  0.8187  0.8144  0.8188  0.8199  0.8136  0.8499  0.8931  0.8994  0.9456  0.9168  0.9416  0.9416  0.9751  0.5844  0.5844  0.5587  0.4742  0.4742  0.4656  0.4656  0.4960  0.4870  0.5270  0.1043  0.2019  0.2019  0.0245  0.0245  0.0245  0.0274  0.0245  0.0245  0.0245  0.0245  0.0274  0.0274  0.0274  0.0212  0.0245  0.0274  0.0212  0.0245  0.0245  0.0274  0.0209  0.0209  0.0177  0.0148  0.0148  0.0148  0.0148  0.0148  0.0148  0.0148  0.0148  0.0148  0.0148  0.0148  0.0148  0.0209  0.0209  0.0209  0.0209  0.0209  0.0209  0.0119  0.0148  0.0148  0.0148  0.0206  0.0177  0.0030  0.0087  0.0061  0.0090  0.0116  0.0058  0.0116  0.0116  0.0029  0.0029  0.0087  0.0058  0.0118  0.0090  0.0090  0.0061  0.0061  0.0029  0.0029  0.0029  0.0116  0.0116  0.0058  0.0029  0.0058  0.0058  0.0030  0.0087  0.0000  0.0000  0.0000  0.0030  0.0030  0.0031  0.0086  0.0086  0.0086  0.0029  0.0058  0.0086  0.0058  0.0086  0.0058  0.0087  0.0058  0.0086  0.0086  0.0030  0.0058  0.0087  0.0029  0.0000  0.0000  0.0000  0.0000  0.0029  0.0058  0.0000  0.0029  0.0058  0.0058  0.0000  0.0030  0.0058  0.0116  0.0060  0.0030  0.0058  0.0030  0.0000  0.0029  0.0029
OMP4__GCA_000260515.1   1.1483  0.9521  0.8793  0.9379  1.1904  0.9325  0.9264  0.9332  0.9054  0.8998  0.9081  0.9135  0.9081  0.9239  0.9543  0.8927  0.9604  0.9079  0.9187  0.9363  0.9009  0.9009  0.8600  0.8127  0.8456  0.7733  0.7772  0.7657  0.8903  0.8270  0.8631  0.8627  0.8507  0.9253  0.9542  0.8187  0.8291  0.8187  0.8144  0.8188  0.8199  0.8136  0.8499  0.8931  0.8994  0.9456  0.9168  0.9416  0.9416  0.9751  0.5844  0.5844  0.5587  0.4742  0.4742  0.4656  0.4656  0.4960  0.4870  0.5270  0.1043  0.2019  0.2019  0.0245  0.0245  0.0245  0.0274  0.0245  0.0245  0.0245  0.0245  0.0274  0.0274  0.0274  0.0212  0.0245  0.0274  0.0212  0.0245  0.0245  0.0274  0.0209  0.0209  0.0177  0.0148  0.0148  0.0148  0.0148  0.0148  0.0148  0.0148  0.0148  0.0148  0.0148  0.0148  0.0148  0.0209  0.0209  0.0209  0.0209  0.0209  0.0209  0.0119  0.0148  0.0148  0.0148  0.0206  0.0177  0.0029  0.0087  0.0061  0.0090  0.0116  0.0058  0.0116  0.0116  0.0029  0.0029  0.0087  0.0058  0.0118  0.0090  0.0090  0.0061  0.0061  0.0029  0.0029  0.0029  0.0116  0.0116  0.0058  0.0029  0.0058  0.0058  0.0029  0.0087  0.0000  0.0000  0.0000  0.0030  0.0030  0.0029  0.0086  0.0086  0.0086  0.0029  0.0058  0.0086  0.0058  0.0086  0.0058  0.0087  0.0058  0.0086  0.0086  0.0029  0.0058  0.0087  0.0029  0.0000  0.0000  0.0000  0.0000  0.0030  0.0058  0.0000  0.0030  0.0058  0.0058  0.0000  0.0029  0.0058  0.0116  0.0058  0.0029  0.0058  0.0030  0.0000  0.0029  0.0029  0.0000
OMP4__GCA_000347975.1   1.1495  0.9467  0.8800  0.9267  1.1989  0.9275  0.9214  0.9339  0.9061  0.9004  0.9087  0.9141  0.9087  0.9136  0.9551  0.8934  0.9612  0.9086  0.9194  0.9370  0.9016  0.9016  0.8607  0.8134  0.8462  0.7739  0.7777  0.7662  0.8911  0.8389  0.8638  0.8634  0.8514  0.9195  0.9482  0.8193  0.8297  0.8193  0.8150  0.8194  0.8206  0.8143  0.8506  0.8938  0.9132  0.9600  0.9176  0.9424  0.9424  0.9759  0.5850  0.5850  0.5593  0.4746  0.4746  0.4660  0.4660  0.4964  0.4874  0.5275  0.1044  0.2021  0.2021  0.0245  0.0245  0.0245  0.0274  0.0245  0.0245  0.0245  0.0245  0.0274  0.0274  0.0274  0.0212  0.0245  0.0274  0.0213  0.0245  0.0245  0.0274  0.0268  0.0268  0.0236  0.0206  0.0206  0.0206  0.0206  0.0206  0.0206  0.0206  0.0206  0.0206  0.0206  0.0206  0.0206  0.0268  0.0268  0.0268  0.0268  0.0268  0.0268  0.0177  0.0206  0.0206  0.0206  0.0265  0.0236  0.0029  0.0087  0.0119  0.0032  0.0058  0.0058  0.0058  0.0058  0.0087  0.0030  0.0029  0.0058  0.0119  0.0148  0.0148  0.0119  0.0119  0.0029  0.0029  0.0029  0.0061  0.0058  0.0058  0.0029  0.0000  0.0058  0.0029  0.0029  0.0058  0.0058  0.0058  0.0087  0.0087  0.0029  0.0087  0.0087  0.0087  0.0087  0.0116  0.0087  0.0116  0.0087  0.0000  0.0087  0.0058  0.0087  0.0087  0.0087  0.0058  0.0087  0.0087  0.0058  0.0058  0.0058  0.0058  0.0030  0.0058  0.0060  0.0029  0.0116  0.0116  0.0058  0.0087  0.0116  0.0058  0.0058  0.0029  0.0000  0.0087  0.0058  0.0029  0.0030  0.0058  0.0058
OMP4__GCA_000410895.1   1.1557  0.9582  0.8848  0.9439  1.1827  0.9380  0.9319  0.9390  0.9109  0.9052  0.9135  0.9189  0.9135  0.9295  0.9477  0.8986  0.9540  0.9019  0.9247  0.9301  0.8951  0.8951  0.8657  0.8182  0.8400  0.7784  0.7823  0.7607  0.8964  0.8327  0.8691  0.8687  0.8567  0.9189  0.9476  0.8240  0.8345  0.8240  0.8088  0.8244  0.8256  0.8192  0.8558  0.8869  0.8929  0.9389  0.9233  0.9483  0.9483  0.9820  0.5795  0.5795  0.5540  0.4785  0.4785  0.4698  0.4698  0.4918  0.4828  0.5226  0.1074  0.1985  0.1985  0.0274  0.0274  0.0274  0.0303  0.0274  0.0274  0.0274  0.0274  0.0245  0.0245  0.0245  0.0183  0.0274  0.0245  0.0242  0.0274  0.0274  0.0245  0.0180  0.0180  0.0148  0.0119  0.0119  0.0119  0.0119  0.0119  0.0119  0.0119  0.0119  0.0119  0.0119  0.0119  0.0119  0.0180  0.0180  0.0180  0.0180  0.0180  0.0180  0.0090  0.0119  0.0119  0.0119  0.0177  0.0148  0.0058  0.0116  0.0090  0.0119  0.0145  0.0087  0.0145  0.0145  0.0058  0.0058  0.0116  0.0087  0.0090  0.0119  0.0119  0.0090  0.0090  0.0058  0.0058  0.0058  0.0145  0.0145  0.0087  0.0058  0.0087  0.0087  0.0058  0.0116  0.0029  0.0029  0.0030  0.0000  0.0058  0.0058  0.0058  0.0058  0.0061  0.0058  0.0030  0.0058  0.0029  0.0058  0.0087  0.0116  0.0087  0.0058  0.0058  0.0058  0.0086  0.0116  0.0058  0.0030  0.0029  0.0029  0.0029  0.0058  0.0087  0.0030  0.0058  0.0029  0.0029  0.0029  0.0000  0.0029  0.0145  0.0087  0.0058  0.0087  0.0058  0.0030  0.0058  0.0058  0.0029  0.0029  0.0087
OMP4__GCA_000511895.1   1.1561  0.9453  0.8855  0.9310  1.1993  0.9387  0.9326  0.9398  0.9116  0.8998  0.9141  0.9195  0.9141  0.9302  0.9543  0.8927  0.9680  0.9079  0.9187  0.9363  0.8944  0.8944  0.8665  0.8190  0.8520  0.7790  0.7829  0.7713  0.8973  0.8270  0.8631  0.8627  0.8507  0.9328  0.9619  0.8247  0.8352  0.8247  0.8080  0.8251  0.8263  0.8199  0.8567  0.9003  0.9068  0.9533  0.9243  0.9416  0.9416  0.9751  0.5900  0.5900  0.5641  0.4789  0.4789  0.4703  0.4703  0.5007  0.4916  0.5222  0.1075  0.2055  0.2055  0.0274  0.0274  0.0274  0.0303  0.0274  0.0274  0.0274  0.0274  0.0303  0.0303  0.0303  0.0242  0.0274  0.0303  0.0242  0.0274  0.0274  0.0303  0.0239  0.0239  0.0207  0.0177  0.0177  0.0177  0.0177  0.0177  0.0177  0.0177  0.0177  0.0177  0.0177  0.0177  0.0177  0.0239  0.0239  0.0239  0.0239  0.0239  0.0239  0.0148  0.0177  0.0177  0.0177  0.0236  0.0207  0.0058  0.0116  0.0090  0.0119  0.0087  0.0087  0.0087  0.0087  0.0061  0.0061  0.0116  0.0087  0.0148  0.0119  0.0119  0.0090  0.0090  0.0060  0.0058  0.0060  0.0145  0.0145  0.0087  0.0058  0.0087  0.0029  0.0058  0.0116  0.0030  0.0030  0.0029  0.0058  0.0058  0.0058  0.0116  0.0116  0.0116  0.0058  0.0087  0.0116  0.0087  0.0116  0.0087  0.0116  0.0029  0.0116  0.0116  0.0058  0.0087  0.0116  0.0061  0.0029  0.0029  0.0029  0.0029  0.0061  0.0087  0.0030  0.0058  0.0087  0.0087  0.0029  0.0058  0.0087  0.0145  0.0030  0.0058  0.0087  0.0058  0.0029  0.0058  0.0058  0.0030  0.0029  0.0087  0.0058
OMP4__GCA_000583835.1   1.1560  0.9583  0.8854  0.9446  1.1985  0.9381  0.9320  0.9397  0.9110  0.9053  0.9135  0.9190  0.9135  0.9296  0.9617  0.8877  0.9678  0.9145  0.9254  0.9433  0.9074  0.9074  0.8664  0.8188  0.8518  0.7789  0.7828  0.7712  0.8972  0.8333  0.8699  0.8695  0.8574  0.9326  0.9616  0.8246  0.8351  0.8246  0.8207  0.8250  0.8262  0.8198  0.8565  0.9001  0.9066  0.9531  0.9114  0.9491  0.9491  0.9828  0.5801  0.5801  0.5546  0.4789  0.4789  0.4702  0.4702  0.5007  0.4916  0.5319  0.1075  0.2055  0.2055  0.0274  0.0274  0.0274  0.0303  0.0274  0.0274  0.0274  0.0274  0.0303  0.0303  0.0303  0.0242  0.0274  0.0303  0.0242  0.0274  0.0274  0.0303  0.0239  0.0239  0.0207  0.0177  0.0177  0.0177  0.0177  0.0177  0.0177  0.0177  0.0177  0.0177  0.0177  0.0177  0.0177  0.0239  0.0239  0.0239  0.0239  0.0239  0.0239  0.0148  0.0177  0.0177  0.0177  0.0236  0.0207  0.0058  0.0058  0.0090  0.0119  0.0145  0.0087  0.0145  0.0145  0.0000  0.0061  0.0116  0.0087  0.0148  0.0119  0.0119  0.0090  0.0090  0.0058  0.0058  0.0058  0.0145  0.0145  0.0087  0.0058  0.0087  0.0087  0.0058  0.0116  0.0031  0.0030  0.0030  0.0058  0.0058  0.0058  0.0116  0.0116  0.0116  0.0058  0.0087  0.0116  0.0087  0.0116  0.0087  0.0058  0.0087  0.0116  0.0116  0.0060  0.0087  0.0058  0.0058  0.0029  0.0029  0.0029  0.0029  0.0058  0.0087  0.0029  0.0058  0.0087  0.0087  0.0029  0.0058  0.0087  0.0145  0.0087  0.0061  0.0087  0.0000  0.0030  0.0058  0.0061  0.0029  0.0029  0.0087  0.0058  0.0058
OMP4__GCA_000755765.1   1.1560  0.9583  0.8854  0.9446  1.1985  0.9381  0.9320  0.9397  0.9110  0.9053  0.9135  0.9190  0.9135  0.9296  0.9617  0.8877  0.9678  0.9145  0.9254  0.9433  0.9074  0.9074  0.8664  0.8188  0.8518  0.7789  0.7828  0.7712  0.8972  0.8333  0.8699  0.8695  0.8574  0.9326  0.9616  0.8246  0.8351  0.8246  0.8207  0.8250  0.8262  0.8198  0.8565  0.9001  0.9066  0.9531  0.9114  0.9491  0.9491  0.9828  0.5801  0.5801  0.5546  0.4789  0.4789  0.4702  0.4702  0.5007  0.4916  0.5319  0.1075  0.2055  0.2055  0.0274  0.0274  0.0274  0.0303  0.0274  0.0274  0.0274  0.0274  0.0303  0.0303  0.0303  0.0242  0.0274  0.0303  0.0242  0.0274  0.0274  0.0303  0.0239  0.0239  0.0207  0.0177  0.0177  0.0177  0.0177  0.0177  0.0177  0.0177  0.0177  0.0177  0.0177  0.0177  0.0177  0.0239  0.0239  0.0239  0.0239  0.0239  0.0239  0.0148  0.0177  0.0177  0.0177  0.0236  0.0207  0.0058  0.0058  0.0090  0.0119  0.0145  0.0087  0.0145  0.0145  0.0000  0.0061  0.0116  0.0087  0.0148  0.0119  0.0119  0.0090  0.0090  0.0058  0.0058  0.0058  0.0145  0.0145  0.0087  0.0058  0.0087  0.0087  0.0058  0.0116  0.0030  0.0029  0.0029  0.0058  0.0058  0.0058  0.0116  0.0116  0.0116  0.0061  0.0087  0.0116  0.0087  0.0116  0.0087  0.0060  0.0087  0.0116  0.0116  0.0058  0.0087  0.0060  0.0058  0.0029  0.0029  0.0029  0.0029  0.0058  0.0087  0.0029  0.0060  0.0087  0.0087  0.0030  0.0061  0.0087  0.0145  0.0087  0.0058  0.0087  0.0000  0.0029  0.0058  0.0058  0.0029  0.0030  0.0087  0.0058  0.0058  0.0000
OMP4__GCA_000755825.1   1.1557  0.9582  0.8848  0.9439  1.1827  0.9380  0.9319  0.9390  0.9109  0.9052  0.9135  0.9189  0.9135  0.9295  0.9477  0.8986  0.9540  0.9019  0.9247  0.9301  0.8951  0.8951  0.8657  0.8182  0.8400  0.7784  0.7823  0.7607  0.8964  0.8327  0.8691  0.8687  0.8567  0.9189  0.9476  0.8240  0.8345  0.8240  0.8088  0.8244  0.8256  0.8192  0.8558  0.8869  0.8929  0.9389  0.9233  0.9483  0.9483  0.9820  0.5795  0.5795  0.5540  0.4785  0.4785  0.4698  0.4698  0.4918  0.4828  0.5226  0.1074  0.1985  0.1985  0.0274  0.0274  0.0274  0.0303  0.0274  0.0274  0.0274  0.0274  0.0245  0.0245  0.0245  0.0183  0.0274  0.0245  0.0242  0.0274  0.0274  0.0245  0.0180  0.0180  0.0148  0.0119  0.0119  0.0119  0.0119  0.0119  0.0119  0.0119  0.0119  0.0119  0.0119  0.0119  0.0119  0.0180  0.0180  0.0180  0.0180  0.0180  0.0180  0.0090  0.0119  0.0119  0.0119  0.0177  0.0148  0.0058  0.0116  0.0090  0.0119  0.0145  0.0087  0.0145  0.0145  0.0060  0.0058  0.0116  0.0087  0.0090  0.0119  0.0119  0.0090  0.0090  0.0058  0.0058  0.0058  0.0145  0.0145  0.0087  0.0058  0.0087  0.0087  0.0058  0.0116  0.0029  0.0029  0.0029  0.0000  0.0058  0.0058  0.0058  0.0058  0.0058  0.0058  0.0029  0.0058  0.0030  0.0058  0.0087  0.0116  0.0087  0.0058  0.0058  0.0058  0.0086  0.0116  0.0058  0.0029  0.0029  0.0030  0.0030  0.0058  0.0087  0.0030  0.0060  0.0029  0.0029  0.0029  0.0000  0.0029  0.0145  0.0087  0.0058  0.0087  0.0058  0.0029  0.0058  0.0058  0.0029  0.0029  0.0087  0.0000  0.0058  0.0058  0.0058
OMP4__GCA_000756085.1   1.1483  0.9521  0.8793  0.9379  1.1904  0.9325  0.9264  0.9332  0.9054  0.8998  0.9081  0.9135  0.9081  0.9239  0.9543  0.8927  0.9604  0.9079  0.9187  0.9363  0.9009  0.9009  0.8600  0.8127  0.8456  0.7733  0.7772  0.7657  0.8903  0.8270  0.8631  0.8627  0.8507  0.9253  0.9542  0.8187  0.8291  0.8187  0.8144  0.8188  0.8199  0.8136  0.8499  0.8931  0.8994  0.9456  0.9168  0.9416  0.9416  0.9751  0.5844  0.5844  0.5587  0.4742  0.4742  0.4656  0.4656  0.4960  0.4870  0.5270  0.1043  0.2019  0.2019  0.0245  0.0245  0.0245  0.0274  0.0245  0.0245  0.0245  0.0245  0.0274  0.0274  0.0274  0.0212  0.0245  0.0274  0.0212  0.0245  0.0245  0.0274  0.0209  0.0209  0.0177  0.0148  0.0148  0.0148  0.0148  0.0148  0.0148  0.0148  0.0148  0.0148  0.0148  0.0148  0.0148  0.0209  0.0209  0.0209  0.0209  0.0209  0.0209  0.0119  0.0148  0.0148  0.0148  0.0206  0.0177  0.0030  0.0087  0.0061  0.0090  0.0116  0.0058  0.0116  0.0116  0.0029  0.0029  0.0087  0.0058  0.0118  0.0090  0.0090  0.0061  0.0061  0.0029  0.0030  0.0029  0.0116  0.0116  0.0058  0.0030  0.0058  0.0058  0.0029  0.0087  0.0000  0.0000  0.0000  0.0029  0.0030  0.0029  0.0086  0.0086  0.0086  0.0029  0.0058  0.0086  0.0058  0.0086  0.0058  0.0087  0.0058  0.0086  0.0086  0.0029  0.0058  0.0087  0.0029  0.0000  0.0000  0.0000  0.0000  0.0029  0.0058  0.0000  0.0030  0.0058  0.0058  0.0000  0.0029  0.0058  0.0116  0.0058  0.0029  0.0058  0.0029  0.0000  0.0029  0.0029  0.0000  0.0000  0.0058  0.0029  0.0029  0.0029  0.0030  0.0029
OMP4__GCA_000756105.1   1.1557  0.9462  0.8740  0.9319  1.1981  0.9270  0.9210  0.9274  0.9001  0.8945  0.9028  0.9082  0.9028  0.9184  0.9477  0.8869  0.9540  0.9020  0.9127  0.9301  0.8952  0.8952  0.8544  0.8073  0.8400  0.7683  0.7721  0.7607  0.8843  0.8326  0.8571  0.8567  0.8448  0.9189  0.9476  0.8134  0.8237  0.8134  0.8088  0.8133  0.8144  0.8082  0.8440  0.8869  0.9059  0.9523  0.9105  0.9351  0.9351  0.9683  0.5795  0.5795  0.5540  0.4700  0.4700  0.4614  0.4614  0.4918  0.4828  0.5227  0.1012  0.1985  0.1985  0.0215  0.0215  0.0215  0.0245  0.0215  0.0215  0.0215  0.0215  0.0245  0.0245  0.0245  0.0183  0.0215  0.0245  0.0183  0.0215  0.0215  0.0245  0.0238  0.0239  0.0206  0.0177  0.0177  0.0177  0.0177  0.0177  0.0177  0.0177  0.0177  0.0177  0.0177  0.0177  0.0177  0.0238  0.0238  0.0238  0.0238  0.0238  0.0238  0.0148  0.0177  0.0177  0.0177  0.0236  0.0206  0.0000  0.0058  0.0090  0.0061  0.0087  0.0087  0.0087  0.0087  0.0058  0.0000  0.0058  0.0029  0.0090  0.0119  0.0119  0.0090  0.0090  0.0000  0.0000  0.0000  0.0087  0.0087  0.0087  0.0000  0.0030  0.0087  0.0000  0.0058  0.0029  0.0029  0.0029  0.0058  0.0058  0.0000  0.0058  0.0058  0.0058  0.0058  0.0086  0.0058  0.0086  0.0058  0.0029  0.0058  0.0030  0.0058  0.0058  0.0061  0.0029  0.0058  0.0058  0.0029  0.0030  0.0030  0.0029  0.0000  0.0029  0.0029  0.0000  0.0086  0.0086  0.0030  0.0058  0.0086  0.0087  0.0030  0.0000  0.0029  0.0058  0.0029  0.0000  0.0000  0.0029  0.0029  0.0029  0.0058  0.0058  0.0058  0.0058  0.0058  0.0029
OMP4__GCA_000756125.1   1.1557  0.9462  0.8740  0.9319  1.1981  0.9270  0.9210  0.9274  0.9001  0.8945  0.9028  0.9082  0.9028  0.9184  0.9477  0.8869  0.9540  0.9020  0.9127  0.9301  0.8952  0.8952  0.8544  0.8073  0.8400  0.7683  0.7721  0.7607  0.8843  0.8326  0.8571  0.8567  0.8448  0.9189  0.9476  0.8134  0.8237  0.8134  0.8088  0.8133  0.8144  0.8082  0.8440  0.8869  0.9059  0.9523  0.9105  0.9351  0.9351  0.9683  0.5795  0.5795  0.5540  0.4700  0.4700  0.4614  0.4614  0.4918  0.4828  0.5227  0.1012  0.1985  0.1985  0.0215  0.0215  0.0215  0.0245  0.0215  0.0215  0.0215  0.0215  0.0245  0.0245  0.0245  0.0183  0.0215  0.0245  0.0183  0.0215  0.0215  0.0245  0.0238  0.0239  0.0206  0.0177  0.0177  0.0177  0.0177  0.0177  0.0177  0.0177  0.0177  0.0177  0.0177  0.0177  0.0177  0.0238  0.0238  0.0238  0.0238  0.0238  0.0238  0.0148  0.0177  0.0177  0.0177  0.0236  0.0206  0.0000  0.0058  0.0090  0.0061  0.0087  0.0087  0.0087  0.0087  0.0058  0.0000  0.0058  0.0029  0.0090  0.0119  0.0119  0.0090  0.0090  0.0000  0.0000  0.0000  0.0087  0.0087  0.0087  0.0000  0.0029  0.0087  0.0000  0.0058  0.0029  0.0029  0.0029  0.0058  0.0058  0.0000  0.0058  0.0058  0.0058  0.0058  0.0086  0.0058  0.0086  0.0058  0.0029  0.0058  0.0030  0.0058  0.0058  0.0058  0.0030  0.0058  0.0061  0.0029  0.0029  0.0029  0.0030  0.0000  0.0029  0.0030  0.0000  0.0086  0.0086  0.0029  0.0061  0.0086  0.0087  0.0029  0.0000  0.0030  0.0058  0.0030  0.0000  0.0000  0.0029  0.0029  0.0029  0.0058  0.0058  0.0058  0.0058  0.0058  0.0030  0.0000
OMP4__GCA_000756145.1   1.1557  0.9462  0.8740  0.9319  1.1981  0.9270  0.9210  0.9274  0.9001  0.8945  0.9028  0.9082  0.9028  0.9184  0.9477  0.8869  0.9540  0.9020  0.9127  0.9301  0.8952  0.8952  0.8544  0.8073  0.8400  0.7683  0.7721  0.7607  0.8843  0.8326  0.8571  0.8567  0.8448  0.9189  0.9476  0.8134  0.8237  0.8134  0.8088  0.8133  0.8144  0.8082  0.8440  0.8869  0.9059  0.9523  0.9105  0.9351  0.9351  0.9683  0.5795  0.5795  0.5540  0.4700  0.4700  0.4614  0.4614  0.4918  0.4828  0.5227  0.1012  0.1985  0.1985  0.0215  0.0215  0.0215  0.0245  0.0215  0.0215  0.0215  0.0215  0.0245  0.0245  0.0245  0.0183  0.0215  0.0245  0.0183  0.0215  0.0215  0.0245  0.0238  0.0239  0.0206  0.0177  0.0177  0.0177  0.0177  0.0177  0.0177  0.0177  0.0177  0.0177  0.0177  0.0177  0.0177  0.0238  0.0238  0.0238  0.0238  0.0238  0.0238  0.0148  0.0177  0.0177  0.0177  0.0236  0.0206  0.0000  0.0060  0.0090  0.0061  0.0087  0.0087  0.0087  0.0087  0.0058  0.0000  0.0058  0.0030  0.0090  0.0119  0.0119  0.0090  0.0090  0.0000  0.0000  0.0000  0.0087  0.0087  0.0087  0.0000  0.0030  0.0087  0.0000  0.0058  0.0030  0.0029  0.0029  0.0058  0.0058  0.0000  0.0061  0.0061  0.0058  0.0058  0.0086  0.0058  0.0086  0.0058  0.0030  0.0058  0.0029  0.0058  0.0058  0.0058  0.0030  0.0058  0.0058  0.0029  0.0029  0.0030  0.0030  0.0000  0.0029  0.0029  0.0000  0.0086  0.0086  0.0029  0.0058  0.0086  0.0087  0.0029  0.0000  0.0029  0.0058  0.0029  0.0000  0.0000  0.0030  0.0029  0.0029  0.0060  0.0058  0.0058  0.0058  0.0058  0.0030  0.0000  0.0000
OMP4__GCA_000756165.1   1.1495  0.9467  0.8800  0.9267  1.1989  0.9275  0.9214  0.9339  0.9061  0.9004  0.9087  0.9141  0.9087  0.9136  0.9551  0.8934  0.9612  0.9086  0.9194  0.9370  0.9016  0.9016  0.8607  0.8134  0.8462  0.7739  0.7777  0.7662  0.8911  0.8389  0.8638  0.8634  0.8514  0.9195  0.9482  0.8193  0.8297  0.8193  0.8150  0.8194  0.8206  0.8143  0.8506  0.8938  0.9132  0.9600  0.9176  0.9424  0.9424  0.9759  0.5850  0.5850  0.5593  0.4746  0.4746  0.4660  0.4660  0.4964  0.4874  0.5275  0.1044  0.2021  0.2021  0.0245  0.0245  0.0245  0.0274  0.0245  0.0245  0.0245  0.0245  0.0274  0.0274  0.0274  0.0212  0.0245  0.0274  0.0213  0.0245  0.0245  0.0274  0.0268  0.0268  0.0236  0.0206  0.0206  0.0206  0.0206  0.0206  0.0206  0.0206  0.0206  0.0206  0.0206  0.0206  0.0206  0.0268  0.0268  0.0268  0.0268  0.0268  0.0268  0.0177  0.0206  0.0206  0.0206  0.0265  0.0236  0.0030  0.0087  0.0119  0.0032  0.0058  0.0058  0.0060  0.0058  0.0087  0.0030  0.0030  0.0058  0.0119  0.0148  0.0148  0.0119  0.0119  0.0029  0.0030  0.0030  0.0058  0.0058  0.0058  0.0029  0.0000  0.0058  0.0029  0.0029  0.0058  0.0058  0.0058  0.0087  0.0087  0.0029  0.0087  0.0087  0.0087  0.0087  0.0116  0.0087  0.0116  0.0087  0.0000  0.0087  0.0058  0.0087  0.0087  0.0087  0.0058  0.0087  0.0087  0.0058  0.0058  0.0058  0.0058  0.0029  0.0058  0.0058  0.0029  0.0116  0.0116  0.0058  0.0087  0.0116  0.0060  0.0058  0.0030  0.0000  0.0087  0.0058  0.0029  0.0029  0.0058  0.0058  0.0000  0.0087  0.0087  0.0087  0.0087  0.0087  0.0058  0.0030  0.0029  0.0030
OMP4__GCA_000756185.1   1.1483  0.9521  0.8793  0.9379  1.1904  0.9325  0.9264  0.9332  0.9054  0.8998  0.9081  0.9135  0.9081  0.9239  0.9543  0.8927  0.9604  0.9079  0.9187  0.9363  0.9009  0.9009  0.8600  0.8127  0.8456  0.7733  0.7772  0.7657  0.8903  0.8270  0.8631  0.8627  0.8507  0.9253  0.9542  0.8187  0.8291  0.8187  0.8144  0.8188  0.8199  0.8136  0.8499  0.8931  0.8994  0.9456  0.9168  0.9416  0.9416  0.9751  0.5844  0.5844  0.5587  0.4742  0.4742  0.4656  0.4656  0.4960  0.4870  0.5270  0.1043  0.2019  0.2019  0.0245  0.0245  0.0245  0.0274  0.0245  0.0245  0.0245  0.0245  0.0274  0.0274  0.0274  0.0212  0.0245  0.0274  0.0212  0.0245  0.0245  0.0274  0.0209  0.0209  0.0177  0.0148  0.0148  0.0148  0.0148  0.0148  0.0148  0.0148  0.0148  0.0148  0.0148  0.0148  0.0148  0.0209  0.0209  0.0209  0.0209  0.0209  0.0209  0.0119  0.0148  0.0148  0.0148  0.0206  0.0177  0.0029  0.0087  0.0061  0.0090  0.0116  0.0058  0.0116  0.0116  0.0029  0.0030  0.0087  0.0058  0.0118  0.0090  0.0090  0.0061  0.0061  0.0030  0.0029  0.0029  0.0116  0.0116  0.0058  0.0029  0.0058  0.0058  0.0029  0.0087  0.0000  0.0000  0.0000  0.0029  0.0029  0.0029  0.0086  0.0086  0.0086  0.0029  0.0058  0.0091  0.0058  0.0086  0.0058  0.0087  0.0058  0.0086  0.0086  0.0029  0.0058  0.0087  0.0029  0.0000  0.0000  0.0000  0.0000  0.0029  0.0061  0.0000  0.0029  0.0058  0.0058  0.0000  0.0031  0.0058  0.0116  0.0058  0.0029  0.0058  0.0029  0.0000  0.0029  0.0029  0.0000  0.0000  0.0058  0.0029  0.0029  0.0029  0.0029  0.0029  0.0000  0.0030  0.0029  0.0029  0.0058
OMP4__GCA_000756925.1   1.1422  0.9527  0.8854  0.9327  1.1911  0.9330  0.9269  0.9397  0.9114  0.9057  0.9140  0.9194  0.9140  0.9191  0.9617  0.8992  0.9678  0.9145  0.9254  0.9433  0.9074  0.9074  0.8664  0.8188  0.8518  0.7789  0.7828  0.7712  0.8972  0.8333  0.8699  0.8695  0.8574  0.9260  0.9548  0.8246  0.8351  0.8246  0.8207  0.8250  0.8262  0.8198  0.8565  0.9001  0.9066  0.9531  0.9241  0.9491  0.9491  0.9828  0.5899  0.5899  0.5640  0.4789  0.4789  0.4702  0.4702  0.5007  0.4916  0.5319  0.1075  0.2055  0.2055  0.0274  0.0274  0.0274  0.0303  0.0274  0.0274  0.0274  0.0274  0.0303  0.0303  0.0303  0.0242  0.0274  0.0303  0.0242  0.0274  0.0274  0.0303  0.0239  0.0239  0.0207  0.0177  0.0177  0.0177  0.0177  0.0177  0.0177  0.0177  0.0177  0.0177  0.0177  0.0177  0.0177  0.0239  0.0239  0.0239  0.0239  0.0239  0.0239  0.0148  0.0177  0.0177  0.0177  0.0236  0.0207  0.0058  0.0116  0.0090  0.0061  0.0087  0.0029  0.0087  0.0087  0.0058  0.0060  0.0058  0.0087  0.0148  0.0119  0.0119  0.0090  0.0090  0.0058  0.0058  0.0058  0.0087  0.0087  0.0030  0.0058  0.0029  0.0029  0.0058  0.0058  0.0030  0.0029  0.0029  0.0058  0.0058  0.0058  0.0116  0.0116  0.0116  0.0058  0.0087  0.0116  0.0087  0.0116  0.0029  0.0116  0.0087  0.0116  0.0116  0.0061  0.0087  0.0116  0.0058  0.0029  0.0029  0.0030  0.0029  0.0058  0.0087  0.0029  0.0058  0.0087  0.0087  0.0029  0.0058  0.0089  0.0087  0.0087  0.0058  0.0030  0.0058  0.0029  0.0058  0.0058  0.0029  0.0030  0.0029  0.0058  0.0058  0.0058  0.0058  0.0058  0.0030  0.0058  0.0058  0.0058  0.0029  0.0029
OMP4__GCA_000757015.2   1.1483  0.9521  0.8793  0.9379  1.1904  0.9325  0.9264  0.9332  0.9054  0.8998  0.9081  0.9135  0.9081  0.9239  0.9543  0.8927  0.9604  0.9079  0.9187  0.9363  0.9009  0.9009  0.8600  0.8127  0.8456  0.7733  0.7772  0.7657  0.8903  0.8270  0.8631  0.8627  0.8507  0.9253  0.9542  0.8187  0.8291  0.8187  0.8144  0.8188  0.8199  0.8136  0.8499  0.8931  0.8994  0.9456  0.9168  0.9416  0.9416  0.9751  0.5844  0.5844  0.5587  0.4742  0.4742  0.4656  0.4656  0.4960  0.4870  0.5270  0.1043  0.2019  0.2019  0.0245  0.0245  0.0245  0.0274  0.0245  0.0245  0.0245  0.0245  0.0274  0.0274  0.0274  0.0212  0.0245  0.0274  0.0212  0.0245  0.0245  0.0274  0.0209  0.0209  0.0177  0.0148  0.0148  0.0148  0.0148  0.0148  0.0148  0.0148  0.0148  0.0148  0.0148  0.0148  0.0148  0.0209  0.0209  0.0209  0.0209  0.0209  0.0209  0.0119  0.0148  0.0148  0.0148  0.0206  0.0177  0.0030  0.0087  0.0061  0.0090  0.0116  0.0061  0.0116  0.0116  0.0029  0.0030  0.0087  0.0058  0.0118  0.0090  0.0090  0.0061  0.0061  0.0029  0.0029  0.0029  0.0116  0.0116  0.0058  0.0029  0.0058  0.0058  0.0030  0.0087  0.0000  0.0000  0.0000  0.0029  0.0029  0.0029  0.0086  0.0086  0.0086  0.0030  0.0058  0.0086  0.0058  0.0086  0.0058  0.0087  0.0058  0.0086  0.0086  0.0029  0.0058  0.0087  0.0029  0.0000  0.0000  0.0000  0.0000  0.0029  0.0058  0.0000  0.0029  0.0058  0.0058  0.0000  0.0029  0.0058  0.0116  0.0058  0.0029  0.0058  0.0030  0.0000  0.0030  0.0030  0.0000  0.0000  0.0058  0.0029  0.0029  0.0030  0.0029  0.0029  0.0000  0.0030  0.0030  0.0029  0.0058  0.0000  0.0029
OMP4__GCA_000757075.1   1.1483  0.9521  0.8793  0.9379  1.1904  0.9325  0.9264  0.9332  0.9054  0.8998  0.9081  0.9135  0.9081  0.9239  0.9543  0.8927  0.9604  0.9079  0.9187  0.9363  0.9009  0.9009  0.8600  0.8127  0.8456  0.7733  0.7772  0.7657  0.8903  0.8270  0.8631  0.8627  0.8507  0.9253  0.9542  0.8187  0.8291  0.8187  0.8144  0.8188  0.8199  0.8136  0.8499  0.8931  0.8994  0.9456  0.9168  0.9416  0.9416  0.9751  0.5844  0.5844  0.5587  0.4742  0.4742  0.4656  0.4656  0.4960  0.4870  0.5270  0.1043  0.2019  0.2019  0.0245  0.0245  0.0245  0.0274  0.0245  0.0245  0.0245  0.0245  0.0274  0.0274  0.0274  0.0212  0.0245  0.0274  0.0212  0.0245  0.0245  0.0274  0.0209  0.0209  0.0177  0.0148  0.0148  0.0148  0.0148  0.0148  0.0148  0.0148  0.0148  0.0148  0.0148  0.0148  0.0148  0.0209  0.0209  0.0209  0.0209  0.0209  0.0209  0.0119  0.0148  0.0148  0.0148  0.0206  0.0177  0.0030  0.0087  0.0061  0.0090  0.0116  0.0058  0.0116  0.0116  0.0030  0.0029  0.0087  0.0060  0.0118  0.0090  0.0090  0.0061  0.0061  0.0029  0.0030  0.0029  0.0116  0.0116  0.0058  0.0029  0.0058  0.0058  0.0029  0.0087  0.0000  0.0000  0.0000  0.0030  0.0029  0.0029  0.0086  0.0086  0.0086  0.0030  0.0060  0.0086  0.0058  0.0086  0.0058  0.0087  0.0058  0.0086  0.0086  0.0029  0.0058  0.0087  0.0030  0.0000  0.0000  0.0000  0.0000  0.0030  0.0058  0.0000  0.0029  0.0058  0.0058  0.0000  0.0029  0.0058  0.0116  0.0058  0.0030  0.0058  0.0029  0.0000  0.0030  0.0030  0.0000  0.0000  0.0058  0.0029  0.0029  0.0029  0.0031  0.0029  0.0000  0.0030  0.0029  0.0029  0.0058  0.0000  0.0029  0.0000
OMP4__GCA_000757175.1   1.1483  0.9521  0.8793  0.9379  1.1904  0.9325  0.9264  0.9332  0.9054  0.8998  0.9081  0.9135  0.9081  0.9239  0.9543  0.8927  0.9604  0.9079  0.9187  0.9363  0.9009  0.9009  0.8600  0.8127  0.8456  0.7733  0.7772  0.7657  0.8903  0.8270  0.8631  0.8627  0.8507  0.9253  0.9542  0.8187  0.8291  0.8187  0.8144  0.8188  0.8199  0.8136  0.8499  0.8931  0.8994  0.9456  0.9168  0.9416  0.9416  0.9751  0.5844  0.5844  0.5587  0.4742  0.4742  0.4656  0.4656  0.4960  0.4870  0.5270  0.1043  0.2019  0.2019  0.0245  0.0245  0.0245  0.0274  0.0245  0.0245  0.0245  0.0245  0.0274  0.0274  0.0274  0.0212  0.0245  0.0274  0.0212  0.0245  0.0245  0.0274  0.0209  0.0209  0.0177  0.0148  0.0148  0.0148  0.0148  0.0148  0.0148  0.0148  0.0148  0.0148  0.0148  0.0148  0.0148  0.0209  0.0209  0.0209  0.0209  0.0209  0.0209  0.0119  0.0148  0.0148  0.0148  0.0206  0.0177  0.0029  0.0087  0.0061  0.0090  0.0116  0.0058  0.0116  0.0116  0.0029  0.0029  0.0087  0.0058  0.0118  0.0090  0.0090  0.0061  0.0061  0.0029  0.0030  0.0029  0.0116  0.0116  0.0058  0.0030  0.0058  0.0058  0.0029  0.0087  0.0000  0.0000  0.0000  0.0029  0.0030  0.0029  0.0086  0.0086  0.0086  0.0030  0.0058  0.0086  0.0058  0.0086  0.0058  0.0087  0.0061  0.0086  0.0086  0.0030  0.0058  0.0087  0.0029  0.0000  0.0000  0.0000  0.0000  0.0029  0.0058  0.0000  0.0029  0.0058  0.0058  0.0000  0.0029  0.0058  0.0116  0.0058  0.0030  0.0058  0.0030  0.0000  0.0029  0.0029  0.0000  0.0000  0.0058  0.0029  0.0029  0.0029  0.0030  0.0029  0.0000  0.0030  0.0029  0.0029  0.0058  0.0000  0.0029  0.0000  0.0000
OMP4__GCA_000757185.1   1.1632  0.9522  0.8794  0.9379  1.1904  0.9325  0.9265  0.9332  0.9055  0.8999  0.9082  0.9136  0.9082  0.9240  0.9411  0.8927  0.9476  0.8961  0.9187  0.9239  0.8895  0.8895  0.8601  0.8127  0.8345  0.7734  0.7772  0.7558  0.8903  0.8383  0.8631  0.8627  0.8507  0.9126  0.9410  0.8187  0.8291  0.8187  0.8032  0.8188  0.8200  0.8137  0.8499  0.8807  0.8994  0.9456  0.9168  0.9416  0.9416  0.9751  0.5746  0.5746  0.5493  0.4743  0.4743  0.4656  0.4656  0.4876  0.4786  0.5183  0.1043  0.1951  0.1951  0.0245  0.0245  0.0245  0.0274  0.0245  0.0245  0.0245  0.0245  0.0215  0.0215  0.0215  0.0154  0.0245  0.0215  0.0212  0.0245  0.0245  0.0215  0.0209  0.0209  0.0177  0.0148  0.0148  0.0148  0.0148  0.0148  0.0148  0.0148  0.0148  0.0148  0.0148  0.0148  0.0148  0.0209  0.0209  0.0209  0.0209  0.0209  0.0209  0.0119  0.0148  0.0148  0.0148  0.0206  0.0177  0.0029  0.0087  0.0119  0.0090  0.0116  0.0116  0.0116  0.0116  0.0087  0.0030  0.0087  0.0058  0.0061  0.0148  0.0148  0.0119  0.0119  0.0030  0.0029  0.0029  0.0116  0.0116  0.0116  0.0029  0.0058  0.0116  0.0029  0.0087  0.0058  0.0058  0.0058  0.0029  0.0086  0.0029  0.0029  0.0030  0.0029  0.0086  0.0058  0.0030  0.0058  0.0030  0.0061  0.0087  0.0058  0.0029  0.0030  0.0087  0.0058  0.0087  0.0087  0.0058  0.0058  0.0058  0.0061  0.0030  0.0058  0.0058  0.0029  0.0058  0.0058  0.0061  0.0029  0.0058  0.0116  0.0058  0.0031  0.0058  0.0087  0.0058  0.0029  0.0029  0.0058  0.0058  0.0058  0.0029  0.0087  0.0087  0.0087  0.0029  0.0058  0.0029  0.0029  0.0029  0.0058  0.0058  0.0087  0.0058  0.0058  0.0058
OMP4__GCA_000757325.1   1.1561  0.9453  0.8855  0.9310  1.1993  0.9387  0.9326  0.9398  0.9116  0.8998  0.9141  0.9195  0.9141  0.9302  0.9543  0.8927  0.9680  0.9079  0.9187  0.9363  0.8944  0.8944  0.8665  0.8190  0.8520  0.7790  0.7829  0.7713  0.8973  0.8270  0.8631  0.8627  0.8507  0.9328  0.9619  0.8247  0.8352  0.8247  0.8080  0.8251  0.8263  0.8199  0.8567  0.9003  0.9068  0.9533  0.9243  0.9416  0.9416  0.9751  0.5900  0.5900  0.5641  0.4789  0.4789  0.4703  0.4703  0.5007  0.4916  0.5222  0.1075  0.2055  0.2055  0.0274  0.0274  0.0274  0.0303  0.0274  0.0274  0.0274  0.0274  0.0303  0.0303  0.0303  0.0242  0.0274  0.0303  0.0242  0.0274  0.0274  0.0303  0.0239  0.0239  0.0207  0.0177  0.0177  0.0177  0.0177  0.0177  0.0177  0.0177  0.0177  0.0177  0.0177  0.0177  0.0177  0.0239  0.0239  0.0239  0.0239  0.0239  0.0239  0.0148  0.0177  0.0177  0.0177  0.0236  0.0207  0.0058  0.0116  0.0090  0.0119  0.0087  0.0087  0.0087  0.0087  0.0058  0.0058  0.0116  0.0087  0.0148  0.0119  0.0119  0.0090  0.0090  0.0058  0.0058  0.0058  0.0145  0.0145  0.0087  0.0058  0.0087  0.0029  0.0058  0.0116  0.0029  0.0029  0.0029  0.0060  0.0058  0.0058  0.0116  0.0116  0.0116  0.0058  0.0087  0.0116  0.0087  0.0116  0.0087  0.0116  0.0029  0.0116  0.0116  0.0058  0.0090  0.0116  0.0058  0.0029  0.0029  0.0029  0.0029  0.0058  0.0087  0.0029  0.0058  0.0087  0.0087  0.0029  0.0058  0.0087  0.0145  0.0029  0.0058  0.0087  0.0058  0.0030  0.0058  0.0058  0.0029  0.0029  0.0087  0.0058  0.0000  0.0058  0.0058  0.0058  0.0030  0.0058  0.0058  0.0058  0.0087  0.0029  0.0060  0.0030  0.0029  0.0029  0.0087
OMP4__GCA_000764575.1   1.1422  0.9527  0.8854  0.9327  1.1911  0.9330  0.9269  0.9397  0.9114  0.9057  0.9140  0.9194  0.9140  0.9191  0.9617  0.8992  0.9678  0.9145  0.9254  0.9433  0.9074  0.9074  0.8664  0.8188  0.8518  0.7789  0.7828  0.7712  0.8972  0.8333  0.8699  0.8695  0.8574  0.9260  0.9548  0.8246  0.8351  0.8246  0.8207  0.8250  0.8262  0.8198  0.8565  0.9001  0.9066  0.9531  0.9241  0.9491  0.9491  0.9828  0.5899  0.5899  0.5640  0.4789  0.4789  0.4702  0.4702  0.5007  0.4916  0.5319  0.1075  0.2055  0.2055  0.0274  0.0274  0.0274  0.0303  0.0274  0.0274  0.0274  0.0274  0.0303  0.0303  0.0303  0.0242  0.0274  0.0303  0.0242  0.0274  0.0274  0.0303  0.0239  0.0239  0.0207  0.0177  0.0177  0.0177  0.0177  0.0177  0.0177  0.0177  0.0177  0.0177  0.0177  0.0177  0.0177  0.0239  0.0239  0.0239  0.0239  0.0239  0.0239  0.0148  0.0177  0.0177  0.0177  0.0236  0.0207  0.0058  0.0116  0.0090  0.0061  0.0087  0.0030  0.0087  0.0087  0.0058  0.0058  0.0058  0.0087  0.0148  0.0119  0.0119  0.0090  0.0090  0.0058  0.0058  0.0058  0.0087  0.0087  0.0029  0.0058  0.0029  0.0029  0.0058  0.0058  0.0029  0.0029  0.0029  0.0058  0.0058  0.0058  0.0116  0.0116  0.0116  0.0058  0.0087  0.0116  0.0087  0.0116  0.0029  0.0116  0.0087  0.0116  0.0116  0.0058  0.0087  0.0116  0.0058  0.0029  0.0029  0.0029  0.0030  0.0058  0.0087  0.0029  0.0058  0.0087  0.0087  0.0029  0.0058  0.0087  0.0087  0.0087  0.0058  0.0030  0.0058  0.0030  0.0058  0.0058  0.0029  0.0029  0.0029  0.0058  0.0058  0.0058  0.0058  0.0058  0.0030  0.0058  0.0058  0.0058  0.0030  0.0030  0.0000  0.0029  0.0029  0.0029  0.0087  0.0058
OMP4__GCA_000770395.1   1.1557  0.9462  0.8740  0.9319  1.1981  0.9270  0.9210  0.9274  0.9001  0.8945  0.9028  0.9082  0.9028  0.9184  0.9477  0.8869  0.9540  0.9020  0.9127  0.9301  0.8952  0.8952  0.8544  0.8073  0.8400  0.7683  0.7721  0.7607  0.8843  0.8326  0.8571  0.8567  0.8448  0.9189  0.9476  0.8134  0.8237  0.8134  0.8088  0.8133  0.8144  0.8082  0.8440  0.8869  0.9059  0.9523  0.9105  0.9351  0.9351  0.9683  0.5795  0.5795  0.5540  0.4700  0.4700  0.4614  0.4614  0.4918  0.4828  0.5227  0.1012  0.1985  0.1985  0.0215  0.0215  0.0215  0.0245  0.0215  0.0215  0.0215  0.0215  0.0245  0.0245  0.0245  0.0183  0.0215  0.0245  0.0183  0.0215  0.0215  0.0245  0.0238  0.0239  0.0206  0.0177  0.0177  0.0177  0.0177  0.0177  0.0177  0.0177  0.0177  0.0177  0.0177  0.0177  0.0177  0.0238  0.0238  0.0238  0.0238  0.0238  0.0238  0.0148  0.0177  0.0177  0.0177  0.0236  0.0206  0.0000  0.0058  0.0090  0.0061  0.0087  0.0087  0.0087  0.0087  0.0058  0.0000  0.0058  0.0029  0.0090  0.0119  0.0119  0.0090  0.0090  0.0000  0.0000  0.0000  0.0087  0.0087  0.0087  0.0000  0.0029  0.0087  0.0000  0.0058  0.0030  0.0030  0.0029  0.0058  0.0058  0.0000  0.0058  0.0058  0.0058  0.0058  0.0086  0.0058  0.0086  0.0058  0.0029  0.0058  0.0030  0.0061  0.0058  0.0058  0.0029  0.0058  0.0058  0.0029  0.0029  0.0029  0.0029  0.0000  0.0030  0.0031  0.0000  0.0086  0.0086  0.0030  0.0058  0.0086  0.0087  0.0029  0.0000  0.0029  0.0058  0.0030  0.0000  0.0000  0.0029  0.0029  0.0029  0.0058  0.0058  0.0058  0.0058  0.0058  0.0029  0.0000  0.0000  0.0000  0.0030  0.0030  0.0058  0.0030  0.0029  0.0030  0.0029  0.0060  0.0058
OMP4__GCA_000770415.1   1.1434  0.9534  0.8860  0.9334  1.2076  0.9336  0.9275  0.9403  0.9121  0.9063  0.9146  0.9200  0.9146  0.9197  0.9626  0.8999  0.9686  0.9152  0.9262  0.9441  0.9080  0.9080  0.8671  0.8195  0.8525  0.7795  0.7834  0.7718  0.8979  0.8453  0.8706  0.8702  0.8581  0.9267  0.9556  0.8252  0.8357  0.8252  0.8214  0.8257  0.8269  0.8205  0.8572  0.8886  0.9207  0.9677  0.9249  0.9499  0.9499  0.9836  0.5903  0.5903  0.5646  0.4793  0.4793  0.4706  0.4706  0.5011  0.4920  0.5323  0.1076  0.2057  0.2057  0.0274  0.0274  0.0274  0.0304  0.0274  0.0274  0.0274  0.0274  0.0304  0.0304  0.0304  0.0242  0.0274  0.0304  0.0242  0.0274  0.0274  0.0304  0.0298  0.0298  0.0266  0.0236  0.0236  0.0236  0.0236  0.0236  0.0236  0.0236  0.0236  0.0236  0.0236  0.0236  0.0236  0.0298  0.0298  0.0298  0.0298  0.0298  0.0298  0.0206  0.0236  0.0236  0.0236  0.0295  0.0266  0.0058  0.0116  0.0148  0.0061  0.0030  0.0087  0.0030  0.0030  0.0116  0.0058  0.0000  0.0087  0.0148  0.0177  0.0177  0.0148  0.0148  0.0058  0.0058  0.0058  0.0029  0.0029  0.0087  0.0058  0.0029  0.0087  0.0058  0.0000  0.0087  0.0087  0.0087  0.0116  0.0116  0.0058  0.0116  0.0116  0.0116  0.0116  0.0145  0.0116  0.0145  0.0116  0.0029  0.0058  0.0091  0.0116  0.0116  0.0116  0.0087  0.0116  0.0116  0.0087  0.0087  0.0087  0.0087  0.0058  0.0087  0.0087  0.0058  0.0145  0.0145  0.0087  0.0116  0.0145  0.0031  0.0087  0.0061  0.0029  0.0116  0.0087  0.0058  0.0058  0.0087  0.0087  0.0030  0.0116  0.0116  0.0116  0.0116  0.0116  0.0087  0.0058  0.0058  0.0058  0.0031  0.0087  0.0058  0.0087  0.0087  0.0087  0.0087  0.0116  0.0061  0.0058
OMP4__GCA_000770435.1   1.1434  0.9534  0.8860  0.9334  1.2076  0.9336  0.9275  0.9403  0.9121  0.9063  0.9146  0.9200  0.9146  0.9197  0.9626  0.8999  0.9686  0.9152  0.9262  0.9441  0.9080  0.9080  0.8671  0.8195  0.8525  0.7795  0.7834  0.7718  0.8979  0.8453  0.8706  0.8702  0.8581  0.9267  0.9556  0.8252  0.8357  0.8252  0.8214  0.8257  0.8269  0.8205  0.8572  0.8886  0.9207  0.9677  0.9249  0.9499  0.9499  0.9836  0.5903  0.5903  0.5646  0.4793  0.4793  0.4706  0.4706  0.5011  0.4920  0.5323  0.1076  0.2057  0.2057  0.0274  0.0274  0.0274  0.0304  0.0274  0.0274  0.0274  0.0274  0.0304  0.0304  0.0304  0.0242  0.0274  0.0304  0.0242  0.0274  0.0274  0.0304  0.0298  0.0298  0.0266  0.0236  0.0236  0.0236  0.0236  0.0236  0.0236  0.0236  0.0236  0.0236  0.0236  0.0236  0.0236  0.0298  0.0298  0.0298  0.0298  0.0298  0.0298  0.0206  0.0236  0.0236  0.0236  0.0295  0.0266  0.0058  0.0116  0.0148  0.0061  0.0029  0.0087  0.0029  0.0029  0.0116  0.0058  0.0000  0.0087  0.0148  0.0177  0.0177  0.0148  0.0148  0.0058  0.0061  0.0058  0.0029  0.0029  0.0087  0.0058  0.0029  0.0087  0.0058  0.0000  0.0087  0.0087  0.0087  0.0116  0.0116  0.0058  0.0116  0.0116  0.0116  0.0116  0.0145  0.0116  0.0145  0.0116  0.0029  0.0058  0.0087  0.0116  0.0116  0.0116  0.0087  0.0116  0.0116  0.0087  0.0087  0.0087  0.0087  0.0058  0.0087  0.0087  0.0058  0.0145  0.0145  0.0087  0.0116  0.0145  0.0029  0.0087  0.0058  0.0029  0.0116  0.0087  0.0058  0.0058  0.0087  0.0087  0.0029  0.0116  0.0116  0.0116  0.0116  0.0116  0.0087  0.0058  0.0058  0.0058  0.0031  0.0087  0.0058  0.0087  0.0087  0.0087  0.0087  0.0116  0.0058  0.0058  0.0000
OMP4__GCA_000770455.1   1.1568  0.9521  0.8855  0.9379  1.1993  0.9388  0.9326  0.9332  0.9054  0.8998  0.9081  0.9135  0.9081  0.9239  0.9620  0.8860  0.9604  0.9147  0.9256  0.9363  0.9075  0.9075  0.8536  0.8127  0.8456  0.7733  0.7772  0.7657  0.8974  0.8270  0.8631  0.8627  0.8507  0.9253  0.9542  0.8187  0.8291  0.8187  0.8144  0.8188  0.8199  0.8136  0.8499  0.8931  0.8994  0.9533  0.9168  0.9416  0.9416  0.9751  0.5900  0.5900  0.5641  0.4789  0.4789  0.4703  0.4703  0.4960  0.4870  0.5319  0.1075  0.2055  0.2055  0.0274  0.0274  0.0274  0.0303  0.0274  0.0274  0.0274  0.0274  0.0303  0.0303  0.0303  0.0242  0.0274  0.0303  0.0242  0.0274  0.0274  0.0303  0.0239  0.0239  0.0207  0.0177  0.0177  0.0177  0.0177  0.0177  0.0177  0.0177  0.0177  0.0177  0.0177  0.0177  0.0177  0.0239  0.0239  0.0239  0.0239  0.0239  0.0239  0.0148  0.0177  0.0177  0.0177  0.0236  0.0207  0.0058  0.0116  0.0090  0.0119  0.0145  0.0087  0.0145  0.0145  0.0058  0.0058  0.0116  0.0029  0.0148  0.0119  0.0119  0.0090  0.0090  0.0058  0.0058  0.0058  0.0145  0.0145  0.0091  0.0058  0.0087  0.0087  0.0058  0.0116  0.0029  0.0029  0.0030  0.0058  0.0058  0.0058  0.0116  0.0116  0.0116  0.0058  0.0087  0.0116  0.0087  0.0116  0.0087  0.0116  0.0087  0.0116  0.0116  0.0058  0.0087  0.0116  0.0058  0.0029  0.0029  0.0029  0.0029  0.0058  0.0087  0.0029  0.0058  0.0087  0.0087  0.0030  0.0061  0.0087  0.0145  0.0087  0.0058  0.0087  0.0058  0.0029  0.0058  0.0058  0.0030  0.0029  0.0087  0.0058  0.0058  0.0058  0.0058  0.0058  0.0030  0.0058  0.0058  0.0058  0.0087  0.0030  0.0058  0.0030  0.0029  0.0029  0.0087  0.0058  0.0058  0.0058  0.0116  0.0116
OMP4__GCA_000770515.1   1.1478  0.9450  0.8852  0.9375  1.1899  0.9322  0.9262  0.9329  0.9052  0.8996  0.9079  0.9133  0.9079  0.9237  0.9539  0.8924  0.9601  0.9076  0.9184  0.9360  0.9006  0.9006  0.8597  0.8124  0.8453  0.7731  0.7770  0.7655  0.8900  0.8268  0.8627  0.8624  0.8504  0.9250  0.9538  0.8184  0.8288  0.8184  0.8141  0.8185  0.8197  0.8134  0.8495  0.8927  0.8990  0.9452  0.9165  0.9337  0.9337  0.9747  0.5842  0.5842  0.5585  0.4694  0.4694  0.4609  0.4609  0.4912  0.4822  0.5269  0.1075  0.1982  0.1982  0.0274  0.0274  0.0274  0.0244  0.0274  0.0274  0.0274  0.0274  0.0303  0.0303  0.0303  0.0242  0.0274  0.0303  0.0242  0.0274  0.0274  0.0303  0.0180  0.0180  0.0148  0.0119  0.0119  0.0119  0.0119  0.0119  0.0119  0.0119  0.0119  0.0119  0.0119  0.0119  0.0119  0.0180  0.0180  0.0180  0.0180  0.0180  0.0180  0.0090  0.0119  0.0119  0.0119  0.0177  0.0148  0.0058  0.0116  0.0032  0.0119  0.0145  0.0087  0.0145  0.0145  0.0058  0.0058  0.0116  0.0087  0.0147  0.0061  0.0061  0.0032  0.0032  0.0058  0.0058  0.0061  0.0145  0.0145  0.0087  0.0058  0.0087  0.0087  0.0058  0.0116  0.0029  0.0029  0.0029  0.0058  0.0000  0.0058  0.0057  0.0057  0.0057  0.0000  0.0029  0.0057  0.0029  0.0057  0.0087  0.0116  0.0087  0.0057  0.0057  0.0058  0.0086  0.0116  0.0058  0.0030  0.0029  0.0029  0.0029  0.0058  0.0087  0.0029  0.0061  0.0029  0.0029  0.0029  0.0058  0.0030  0.0145  0.0087  0.0058  0.0087  0.0058  0.0029  0.0058  0.0058  0.0029  0.0029  0.0087  0.0058  0.0058  0.0058  0.0058  0.0058  0.0029  0.0058  0.0058  0.0058  0.0087  0.0029  0.0058  0.0029  0.0029  0.0029  0.0086  0.0058  0.0058  0.0058  0.0116  0.0116  0.0058
OMP4__GCA_000770535.1   1.1568  0.9521  0.8855  0.9379  1.1993  0.9388  0.9326  0.9332  0.9054  0.8998  0.9081  0.9135  0.9081  0.9239  0.9620  0.8860  0.9604  0.9147  0.9256  0.9363  0.9075  0.9075  0.8536  0.8127  0.8456  0.7733  0.7772  0.7657  0.8974  0.8270  0.8631  0.8627  0.8507  0.9253  0.9542  0.8187  0.8291  0.8187  0.8144  0.8188  0.8199  0.8136  0.8499  0.8931  0.8994  0.9533  0.9168  0.9416  0.9416  0.9751  0.5900  0.5900  0.5641  0.4789  0.4789  0.4703  0.4703  0.4960  0.4870  0.5319  0.1075  0.2055  0.2055  0.0274  0.0274  0.0274  0.0303  0.0274  0.0274  0.0274  0.0274  0.0303  0.0303  0.0303  0.0242  0.0274  0.0303  0.0242  0.0274  0.0274  0.0303  0.0239  0.0239  0.0207  0.0177  0.0177  0.0177  0.0177  0.0177  0.0177  0.0177  0.0177  0.0177  0.0177  0.0177  0.0177  0.0239  0.0239  0.0239  0.0239  0.0239  0.0239  0.0148  0.0177  0.0177  0.0177  0.0236  0.0207  0.0058  0.0116  0.0090  0.0119  0.0145  0.0087  0.0145  0.0145  0.0058  0.0058  0.0116  0.0029  0.0148  0.0119  0.0119  0.0090  0.0090  0.0058  0.0058  0.0061  0.0145  0.0145  0.0087  0.0058  0.0087  0.0087  0.0058  0.0116  0.0029  0.0031  0.0029  0.0058  0.0058  0.0058  0.0116  0.0116  0.0116  0.0058  0.0087  0.0116  0.0087  0.0116  0.0087  0.0116  0.0087  0.0116  0.0116  0.0058  0.0087  0.0116  0.0058  0.0029  0.0029  0.0029  0.0029  0.0058  0.0087  0.0029  0.0058  0.0087  0.0087  0.0029  0.0061  0.0087  0.0145  0.0087  0.0058  0.0087  0.0058  0.0029  0.0058  0.0058  0.0030  0.0029  0.0087  0.0058  0.0058  0.0058  0.0058  0.0058  0.0029  0.0058  0.0058  0.0058  0.0087  0.0029  0.0058  0.0030  0.0029  0.0029  0.0087  0.0058  0.0058  0.0058  0.0116  0.0116  0.0000  0.0058
OMP4__GCA_000770565.1   1.1434  0.9534  0.8860  0.9334  1.2076  0.9336  0.9275  0.9403  0.9121  0.9063  0.9146  0.9200  0.9146  0.9197  0.9626  0.8999  0.9686  0.9152  0.9262  0.9441  0.9080  0.9080  0.8671  0.8195  0.8525  0.7795  0.7834  0.7718  0.8979  0.8453  0.8706  0.8702  0.8581  0.9267  0.9556  0.8252  0.8357  0.8252  0.8214  0.8257  0.8269  0.8205  0.8572  0.8886  0.9207  0.9677  0.9249  0.9499  0.9499  0.9836  0.5903  0.5903  0.5646  0.4793  0.4793  0.4706  0.4706  0.5011  0.4920  0.5323  0.1076  0.2057  0.2057  0.0274  0.0274  0.0274  0.0304  0.0274  0.0274  0.0274  0.0274  0.0304  0.0304  0.0304  0.0242  0.0274  0.0304  0.0242  0.0274  0.0274  0.0304  0.0298  0.0298  0.0266  0.0236  0.0236  0.0236  0.0236  0.0236  0.0236  0.0236  0.0236  0.0236  0.0236  0.0236  0.0236  0.0298  0.0298  0.0298  0.0298  0.0298  0.0298  0.0206  0.0236  0.0236  0.0236  0.0295  0.0266  0.0058  0.0116  0.0148  0.0061  0.0029  0.0087  0.0030  0.0029  0.0116  0.0058  0.0000  0.0087  0.0148  0.0177  0.0177  0.0148  0.0148  0.0058  0.0058  0.0058  0.0029  0.0029  0.0087  0.0058  0.0029  0.0087  0.0058  0.0000  0.0087  0.0087  0.0087  0.0116  0.0116  0.0058  0.0116  0.0116  0.0116  0.0116  0.0145  0.0116  0.0145  0.0116  0.0029  0.0058  0.0087  0.0116  0.0116  0.0116  0.0087  0.0116  0.0116  0.0087  0.0087  0.0087  0.0087  0.0061  0.0087  0.0087  0.0058  0.0145  0.0145  0.0087  0.0116  0.0145  0.0029  0.0087  0.0058  0.0029  0.0116  0.0087  0.0058  0.0058  0.0087  0.0087  0.0029  0.0116  0.0116  0.0116  0.0116  0.0116  0.0087  0.0058  0.0058  0.0058  0.0030  0.0087  0.0058  0.0087  0.0087  0.0087  0.0087  0.0116  0.0058  0.0058  0.0000  0.0000  0.0116  0.0116  0.0116
OMP4__GCA_000773305.1   1.1557  0.9462  0.8740  0.9319  1.1981  0.9270  0.9210  0.9274  0.9001  0.8945  0.9028  0.9082  0.9028  0.9184  0.9477  0.8869  0.9540  0.9020  0.9127  0.9301  0.8952  0.8952  0.8544  0.8073  0.8400  0.7683  0.7721  0.7607  0.8843  0.8326  0.8571  0.8567  0.8448  0.9189  0.9476  0.8134  0.8237  0.8134  0.8088  0.8133  0.8144  0.8082  0.8440  0.8869  0.9059  0.9523  0.9105  0.9351  0.9351  0.9683  0.5795  0.5795  0.5540  0.4700  0.4700  0.4614  0.4614  0.4918  0.4828  0.5227  0.1012  0.1985  0.1985  0.0215  0.0215  0.0215  0.0245  0.0215  0.0215  0.0215  0.0215  0.0245  0.0245  0.0245  0.0183  0.0215  0.0245  0.0183  0.0215  0.0215  0.0245  0.0238  0.0239  0.0206  0.0177  0.0177  0.0177  0.0177  0.0177  0.0177  0.0177  0.0177  0.0177  0.0177  0.0177  0.0177  0.0238  0.0238  0.0238  0.0238  0.0238  0.0238  0.0148  0.0177  0.0177  0.0177  0.0236  0.0206  0.0000  0.0058  0.0090  0.0061  0.0087  0.0087  0.0087  0.0087  0.0058  0.0000  0.0058  0.0030  0.0090  0.0119  0.0119  0.0090  0.0090  0.0000  0.0000  0.0000  0.0087  0.0087  0.0087  0.0000  0.0029  0.0087  0.0000  0.0058  0.0029  0.0030  0.0029  0.0058  0.0058  0.0000  0.0058  0.0058  0.0058  0.0058  0.0086  0.0058  0.0086  0.0058  0.0029  0.0058  0.0029  0.0058  0.0058  0.0058  0.0030  0.0058  0.0058  0.0030  0.0029  0.0030  0.0029  0.0000  0.0029  0.0029  0.0000  0.0086  0.0086  0.0029  0.0058  0.0086  0.0087  0.0029  0.0000  0.0029  0.0058  0.0030  0.0000  0.0000  0.0030  0.0029  0.0029  0.0058  0.0058  0.0061  0.0058  0.0058  0.0029  0.0000  0.0000  0.0000  0.0029  0.0029  0.0058  0.0029  0.0029  0.0029  0.0029  0.0058  0.0058  0.0000  0.0058  0.0058  0.0058  0.0058  0.0058  0.0058
OMP4__GCA_000774195.1   1.1495  0.9467  0.8800  0.9267  1.1989  0.9275  0.9214  0.9339  0.9061  0.9004  0.9087  0.9141  0.9087  0.9136  0.9551  0.8934  0.9612  0.9086  0.9194  0.9370  0.9016  0.9016  0.8607  0.8134  0.8462  0.7739  0.7777  0.7662  0.8911  0.8389  0.8638  0.8634  0.8514  0.9195  0.9482  0.8193  0.8297  0.8193  0.8150  0.8194  0.8206  0.8143  0.8506  0.8938  0.9132  0.9600  0.9176  0.9424  0.9424  0.9759  0.5850  0.5850  0.5593  0.4746  0.4746  0.4660  0.4660  0.4964  0.4874  0.5275  0.1044  0.2021  0.2021  0.0245  0.0245  0.0245  0.0274  0.0245  0.0245  0.0245  0.0245  0.0274  0.0274  0.0274  0.0212  0.0245  0.0274  0.0213  0.0245  0.0245  0.0274  0.0268  0.0268  0.0236  0.0206  0.0206  0.0206  0.0206  0.0206  0.0206  0.0206  0.0206  0.0206  0.0206  0.0206  0.0206  0.0268  0.0268  0.0268  0.0268  0.0268  0.0268  0.0177  0.0206  0.0206  0.0206  0.0265  0.0236  0.0029  0.0087  0.0119  0.0032  0.0058  0.0058  0.0058  0.0058  0.0087  0.0029  0.0029  0.0058  0.0119  0.0148  0.0148  0.0119  0.0119  0.0030  0.0029  0.0029  0.0058  0.0058  0.0058  0.0029  0.0000  0.0058  0.0029  0.0029  0.0058  0.0058  0.0058  0.0087  0.0087  0.0030  0.0087  0.0087  0.0087  0.0087  0.0116  0.0087  0.0116  0.0087  0.0000  0.0087  0.0058  0.0087  0.0087  0.0087  0.0058  0.0087  0.0087  0.0058  0.0058  0.0058  0.0058  0.0029  0.0058  0.0058  0.0029  0.0116  0.0116  0.0058  0.0087  0.0116  0.0058  0.0061  0.0030  0.0000  0.0087  0.0058  0.0029  0.0030  0.0058  0.0058  0.0000  0.0087  0.0087  0.0087  0.0087  0.0087  0.0061  0.0030  0.0029  0.0029  0.0000  0.0058  0.0029  0.0058  0.0058  0.0058  0.0058  0.0087  0.0029  0.0029  0.0029  0.0029  0.0091  0.0087  0.0087  0.0029  0.0029
OMP4__GCA_000774255.1   1.1422  0.9527  0.8854  0.9327  1.1911  0.9330  0.9269  0.9397  0.9114  0.9057  0.9140  0.9194  0.9140  0.9191  0.9617  0.8992  0.9678  0.9145  0.9254  0.9433  0.9074  0.9074  0.8664  0.8188  0.8518  0.7789  0.7828  0.7712  0.8972  0.8333  0.8699  0.8695  0.8574  0.9260  0.9548  0.8246  0.8351  0.8246  0.8207  0.8250  0.8262  0.8198  0.8565  0.9001  0.9066  0.9531  0.9241  0.9491  0.9491  0.9828  0.5899  0.5899  0.5640  0.4789  0.4789  0.4702  0.4702  0.5007  0.4916  0.5319  0.1075  0.2055  0.2055  0.0274  0.0274  0.0274  0.0303  0.0274  0.0274  0.0274  0.0274  0.0303  0.0303  0.0303  0.0242  0.0274  0.0303  0.0242  0.0274  0.0274  0.0303  0.0239  0.0239  0.0207  0.0177  0.0177  0.0177  0.0177  0.0177  0.0177  0.0177  0.0177  0.0177  0.0177  0.0177  0.0177  0.0239  0.0239  0.0239  0.0239  0.0239  0.0239  0.0148  0.0177  0.0177  0.0177  0.0236  0.0207  0.0058  0.0116  0.0090  0.0061  0.0087  0.0029  0.0087  0.0087  0.0058  0.0058  0.0058  0.0087  0.0148  0.0119  0.0119  0.0090  0.0090  0.0058  0.0058  0.0058  0.0087  0.0087  0.0029  0.0058  0.0029  0.0029  0.0058  0.0058  0.0029  0.0029  0.0030  0.0058  0.0058  0.0058  0.0116  0.0116  0.0116  0.0058  0.0087  0.0116  0.0087  0.0116  0.0029  0.0116  0.0087  0.0116  0.0116  0.0058  0.0087  0.0116  0.0061  0.0029  0.0029  0.0030  0.0031  0.0060  0.0087  0.0030  0.0058  0.0087  0.0087  0.0030  0.0058  0.0087  0.0087  0.0087  0.0058  0.0029  0.0061  0.0030  0.0058  0.0058  0.0029  0.0030  0.0029  0.0058  0.0058  0.0058  0.0058  0.0058  0.0029  0.0058  0.0058  0.0058  0.0030  0.0030  0.0000  0.0029  0.0030  0.0029  0.0087  0.0058  0.0000  0.0058  0.0058  0.0058  0.0061  0.0060  0.0058  0.0058  0.0058  0.0029
OMP4__GCA_000774265.1   1.1486  0.9593  0.8914  0.9393  1.1995  0.9266  0.9206  0.9394  0.9174  0.9117  0.9199  0.9254  0.9199  0.9251  0.9556  0.9057  0.9617  0.9090  0.9321  0.9375  0.9020  0.9020  0.8726  0.8186  0.8404  0.7788  0.7769  0.7555  0.8968  0.8509  0.8765  0.8761  0.8639  0.9201  0.9487  0.8305  0.8411  0.8305  0.8155  0.8311  0.8323  0.8259  0.8630  0.8943  0.9137  0.9605  0.9311  0.9564  0.9564  0.9903  0.5853  0.5853  0.5596  0.4834  0.4834  0.4747  0.4747  0.4967  0.4876  0.5181  0.1107  0.2022  0.2022  0.0303  0.0303  0.0303  0.0333  0.0303  0.0303  0.0303  0.0303  0.0274  0.0274  0.0274  0.0212  0.0303  0.0274  0.0271  0.0303  0.0303  0.0274  0.0268  0.0268  0.0236  0.0206  0.0206  0.0206  0.0206  0.0206  0.0206  0.0206  0.0206  0.0206  0.0206  0.0206  0.0206  0.0268  0.0268  0.0268  0.0268  0.0268  0.0268  0.0177  0.0206  0.0206  0.0206  0.0265  0.0236  0.0087  0.0145  0.0177  0.0090  0.0116  0.0116  0.0116  0.0116  0.0145  0.0087  0.0087  0.0116  0.0119  0.0206  0.0206  0.0177  0.0177  0.0087  0.0087  0.0087  0.0116  0.0116  0.0116  0.0087  0.0058  0.0116  0.0087  0.0087  0.0116  0.0116  0.0116  0.0087  0.0145  0.0087  0.0087  0.0087  0.0087  0.0145  0.0116  0.0087  0.0116  0.0087  0.0061  0.0145  0.0116  0.0087  0.0087  0.0145  0.0116  0.0145  0.0145  0.0116  0.0116  0.0116  0.0116  0.0087  0.0116  0.0116  0.0087  0.0116  0.0116  0.0116  0.0087  0.0116  0.0116  0.0116  0.0087  0.0058  0.0145  0.0116  0.0087  0.0087  0.0116  0.0116  0.0061  0.0087  0.0145  0.0145  0.0145  0.0087  0.0116  0.0087  0.0087  0.0087  0.0058  0.0116  0.0087  0.0116  0.0116  0.0116  0.0058  0.0145  0.0087  0.0087  0.0087  0.0087  0.0145  0.0145  0.0145  0.0087  0.0087  0.0058  0.0087
OMP4__GCA_000774385.1   1.1495  0.9467  0.8800  0.9267  1.1989  0.9275  0.9214  0.9339  0.9061  0.9004  0.9087  0.9141  0.9087  0.9136  0.9551  0.8934  0.9612  0.9086  0.9194  0.9370  0.9016  0.9016  0.8607  0.8134  0.8462  0.7739  0.7777  0.7662  0.8911  0.8389  0.8638  0.8634  0.8514  0.9195  0.9482  0.8193  0.8297  0.8193  0.8150  0.8194  0.8206  0.8143  0.8506  0.8938  0.9132  0.9600  0.9176  0.9424  0.9424  0.9759  0.5850  0.5850  0.5593  0.4746  0.4746  0.4660  0.4660  0.4964  0.4874  0.5275  0.1044  0.2021  0.2021  0.0245  0.0245  0.0245  0.0274  0.0245  0.0245  0.0245  0.0245  0.0274  0.0274  0.0274  0.0212  0.0245  0.0274  0.0213  0.0245  0.0245  0.0274  0.0268  0.0268  0.0236  0.0206  0.0206  0.0206  0.0206  0.0206  0.0206  0.0206  0.0206  0.0206  0.0206  0.0206  0.0206  0.0268  0.0268  0.0268  0.0268  0.0268  0.0268  0.0177  0.0206  0.0206  0.0206  0.0265  0.0236  0.0030  0.0087  0.0119  0.0032  0.0058  0.0058  0.0058  0.0058  0.0087  0.0030  0.0031  0.0058  0.0119  0.0148  0.0148  0.0119  0.0119  0.0029  0.0029  0.0030  0.0058  0.0058  0.0058  0.0029  0.0000  0.0058  0.0029  0.0029  0.0058  0.0058  0.0058  0.0087  0.0087  0.0029  0.0087  0.0087  0.0087  0.0087  0.0116  0.0087  0.0116  0.0087  0.0000  0.0087  0.0058  0.0087  0.0087  0.0087  0.0060  0.0087  0.0087  0.0058  0.0058  0.0058  0.0061  0.0029  0.0058  0.0058  0.0030  0.0116  0.0116  0.0058  0.0087  0.0116  0.0058  0.0058  0.0030  0.0000  0.0087  0.0058  0.0029  0.0029  0.0058  0.0060  0.0000  0.0087  0.0087  0.0087  0.0087  0.0087  0.0058  0.0029  0.0029  0.0030  0.0000  0.0058  0.0029  0.0058  0.0058  0.0058  0.0058  0.0087  0.0029  0.0029  0.0030  0.0029  0.0087  0.0087  0.0087  0.0030  0.0029  0.0000  0.0029  0.0058
OMP4__GCA_000774395.1   1.1552  0.9392  0.8798  0.9316  1.1977  0.9268  0.9207  0.9272  0.8999  0.8943  0.9026  0.9080  0.9026  0.9182  0.9473  0.8866  0.9536  0.9017  0.9124  0.9297  0.8949  0.8949  0.8541  0.8070  0.8398  0.7681  0.7719  0.7605  0.8839  0.8323  0.8568  0.8564  0.8445  0.9186  0.9472  0.8132  0.8235  0.8132  0.8085  0.8130  0.8141  0.8079  0.8437  0.8865  0.9055  0.9519  0.9101  0.9272  0.9272  0.9679  0.5793  0.5793  0.5538  0.4652  0.4652  0.4567  0.4567  0.4870  0.4781  0.5225  0.1044  0.1949  0.1949  0.0245  0.0245  0.0245  0.0215  0.0245  0.0245  0.0245  0.0245  0.0274  0.0274  0.0274  0.0212  0.0245  0.0274  0.0212  0.0245  0.0245  0.0274  0.0209  0.0209  0.0177  0.0148  0.0148  0.0148  0.0148  0.0148  0.0148  0.0148  0.0148  0.0148  0.0148  0.0148  0.0148  0.0209  0.0209  0.0209  0.0209  0.0209  0.0209  0.0118  0.0148  0.0148  0.0148  0.0206  0.0177  0.0029  0.0087  0.0061  0.0090  0.0116  0.0116  0.0116  0.0116  0.0087  0.0030  0.0087  0.0058  0.0119  0.0090  0.0090  0.0061  0.0061  0.0030  0.0030  0.0029  0.0116  0.0116  0.0116  0.0029  0.0061  0.0116  0.0029  0.0087  0.0058  0.0058  0.0058  0.0086  0.0029  0.0029  0.0030  0.0029  0.0029  0.0029  0.0057  0.0030  0.0061  0.0029  0.0058  0.0087  0.0058  0.0029  0.0029  0.0087  0.0058  0.0087  0.0087  0.0058  0.0058  0.0058  0.0058  0.0029  0.0060  0.0058  0.0029  0.0057  0.0057  0.0058  0.0086  0.0057  0.0116  0.0058  0.0029  0.0058  0.0087  0.0058  0.0030  0.0029  0.0058  0.0058  0.0058  0.0086  0.0087  0.0087  0.0087  0.0086  0.0058  0.0030  0.0029  0.0029  0.0058  0.0058  0.0087  0.0058  0.0058  0.0058  0.0058  0.0087  0.0087  0.0029  0.0087  0.0087  0.0087  0.0029  0.0087  0.0087  0.0029  0.0058  0.0087  0.0116  0.0058
OMP4__GCA_000774465.1   1.1512  0.9466  0.8923  0.9266  1.2169  0.9399  0.9337  0.9470  0.9183  0.9063  0.9207  0.9262  0.9207  0.9259  0.9626  0.8999  0.9762  0.9152  0.9262  0.9441  0.9014  0.9014  0.8737  0.8258  0.8590  0.7853  0.7892  0.7774  0.9050  0.8453  0.8706  0.8702  0.8581  0.9342  0.9633  0.8313  0.8420  0.8313  0.8149  0.8321  0.8333  0.8269  0.8642  0.8957  0.9284  0.9758  0.9324  0.9499  0.9499  0.9836  0.5959  0.5959  0.5700  0.4840  0.4840  0.4753  0.4753  0.5058  0.4966  0.5274  0.1109  0.2094  0.2094  0.0304  0.0304  0.0304  0.0333  0.0304  0.0304  0.0304  0.0304  0.0333  0.0333  0.0333  0.0271  0.0304  0.0333  0.0272  0.0304  0.0304  0.0333  0.0328  0.0328  0.0296  0.0266  0.0266  0.0266  0.0266  0.0266  0.0266  0.0266  0.0266  0.0266  0.0266  0.0266  0.0266  0.0328  0.0328  0.0328  0.0328  0.0328  0.0328  0.0236  0.0266  0.0266  0.0266  0.0325  0.0296  0.0087  0.0145  0.0177  0.0090  0.0000  0.0116  0.0000  0.0000  0.0145  0.0087  0.0029  0.0116  0.0177  0.0207  0.0207  0.0177  0.0177  0.0087  0.0087  0.0087  0.0058  0.0058  0.0116  0.0087  0.0058  0.0058  0.0087  0.0031  0.0116  0.0116  0.0116  0.0145  0.0145  0.0087  0.0145  0.0145  0.0145  0.0145  0.0174  0.0145  0.0174  0.0145  0.0058  0.0087  0.0058  0.0145  0.0145  0.0145  0.0116  0.0145  0.0145  0.0116  0.0116  0.0116  0.0116  0.0087  0.0116  0.0116  0.0087  0.0174  0.0174  0.0116  0.0145  0.0174  0.0058  0.0058  0.0087  0.0058  0.0145  0.0116  0.0087  0.0087  0.0116  0.0116  0.0058  0.0145  0.0087  0.0145  0.0145  0.0145  0.0116  0.0087  0.0087  0.0087  0.0058  0.0116  0.0087  0.0116  0.0116  0.0116  0.0116  0.0087  0.0087  0.0087  0.0030  0.0029  0.0145  0.0145  0.0145  0.0031  0.0087  0.0058  0.0087  0.0116  0.0058  0.0116
OMP4__GCA_000774475.1   1.1495  0.9467  0.8800  0.9267  1.1989  0.9275  0.9214  0.9339  0.9061  0.9004  0.9087  0.9141  0.9087  0.9136  0.9551  0.8934  0.9612  0.9086  0.9194  0.9370  0.9016  0.9016  0.8607  0.8134  0.8462  0.7739  0.7777  0.7662  0.8911  0.8389  0.8638  0.8634  0.8514  0.9195  0.9482  0.8193  0.8297  0.8193  0.8150  0.8194  0.8206  0.8143  0.8506  0.8938  0.9132  0.9600  0.9176  0.9424  0.9424  0.9759  0.5850  0.5850  0.5593  0.4746  0.4746  0.4660  0.4660  0.4964  0.4874  0.5275  0.1044  0.2021  0.2021  0.0245  0.0245  0.0245  0.0274  0.0245  0.0245  0.0245  0.0245  0.0274  0.0274  0.0274  0.0212  0.0245  0.0274  0.0213  0.0245  0.0245  0.0274  0.0268  0.0268  0.0236  0.0206  0.0206  0.0206  0.0206  0.0206  0.0206  0.0206  0.0206  0.0206  0.0206  0.0206  0.0206  0.0268  0.0268  0.0268  0.0268  0.0268  0.0268  0.0177  0.0206  0.0206  0.0206  0.0265  0.0236  0.0031  0.0087  0.0119  0.0032  0.0058  0.0058  0.0058  0.0058  0.0087  0.0029  0.0029  0.0058  0.0119  0.0148  0.0148  0.0119  0.0119  0.0029  0.0029  0.0029  0.0058  0.0058  0.0058  0.0029  0.0000  0.0058  0.0029  0.0029  0.0058  0.0058  0.0058  0.0087  0.0087  0.0030  0.0087  0.0087  0.0087  0.0087  0.0116  0.0087  0.0116  0.0087  0.0000  0.0087  0.0058  0.0087  0.0087  0.0087  0.0058  0.0087  0.0087  0.0058  0.0058  0.0058  0.0058  0.0029  0.0058  0.0058  0.0029  0.0116  0.0116  0.0058  0.0087  0.0116  0.0058  0.0058  0.0030  0.0000  0.0087  0.0058  0.0029  0.0029  0.0058  0.0058  0.0000  0.0087  0.0087  0.0087  0.0087  0.0087  0.0058  0.0029  0.0029  0.0029  0.0000  0.0058  0.0029  0.0058  0.0058  0.0058  0.0058  0.0087  0.0029  0.0029  0.0029  0.0029  0.0087  0.0087  0.0087  0.0029  0.0029  0.0000  0.0029  0.0058  0.0000  0.0058  0.0061
OMP4__GCA_000774485.1   1.1422  0.9527  0.8854  0.9327  1.1911  0.9330  0.9269  0.9397  0.9114  0.9057  0.9140  0.9194  0.9140  0.9191  0.9617  0.8992  0.9678  0.9145  0.9254  0.9433  0.9074  0.9074  0.8664  0.8188  0.8518  0.7789  0.7828  0.7712  0.8972  0.8333  0.8699  0.8695  0.8574  0.9260  0.9548  0.8246  0.8351  0.8246  0.8207  0.8250  0.8262  0.8198  0.8565  0.9001  0.9066  0.9531  0.9241  0.9491  0.9491  0.9828  0.5899  0.5899  0.5640  0.4789  0.4789  0.4702  0.4702  0.5007  0.4916  0.5319  0.1075  0.2055  0.2055  0.0274  0.0274  0.0274  0.0303  0.0274  0.0274  0.0274  0.0274  0.0303  0.0303  0.0303  0.0242  0.0274  0.0303  0.0242  0.0274  0.0274  0.0303  0.0239  0.0239  0.0207  0.0177  0.0177  0.0177  0.0177  0.0177  0.0177  0.0177  0.0177  0.0177  0.0177  0.0177  0.0177  0.0239  0.0239  0.0239  0.0239  0.0239  0.0239  0.0148  0.0177  0.0177  0.0177  0.0236  0.0207  0.0058  0.0116  0.0090  0.0061  0.0087  0.0029  0.0087  0.0087  0.0058  0.0058  0.0058  0.0087  0.0148  0.0119  0.0119  0.0090  0.0090  0.0058  0.0058  0.0058  0.0087  0.0087  0.0029  0.0058  0.0029  0.0030  0.0058  0.0058  0.0029  0.0029  0.0029  0.0058  0.0058  0.0058  0.0116  0.0116  0.0116  0.0058  0.0087  0.0116  0.0087  0.0116  0.0030  0.0116  0.0087  0.0116  0.0116  0.0058  0.0087  0.0116  0.0060  0.0029  0.0030  0.0029  0.0029  0.0058  0.0087  0.0029  0.0058  0.0087  0.0087  0.0029  0.0058  0.0087  0.0087  0.0087  0.0058  0.0029  0.0058  0.0029  0.0058  0.0058  0.0029  0.0029  0.0029  0.0058  0.0058  0.0058  0.0058  0.0058  0.0029  0.0058  0.0058  0.0058  0.0029  0.0030  0.0000  0.0029  0.0029  0.0029  0.0087  0.0058  0.0000  0.0058  0.0058  0.0058  0.0058  0.0058  0.0058  0.0058  0.0058  0.0029  0.0000  0.0091  0.0029  0.0087  0.0087  0.0029
OMP4__GCA_000774495.1   1.1708  0.9462  0.8849  0.9440  1.1981  0.9381  0.9320  0.9391  0.9001  0.8945  0.9028  0.9082  0.9028  0.9295  0.9346  0.8869  0.9409  0.9020  0.9248  0.9178  0.8952  0.8952  0.8544  0.8183  0.8290  0.7785  0.7824  0.7607  0.8843  0.8440  0.8571  0.8567  0.8448  0.9063  0.9346  0.8134  0.8237  0.8134  0.7977  0.8244  0.8256  0.8192  0.8558  0.8747  0.9059  0.9389  0.9105  0.9351  0.9351  0.9683  0.5795  0.5795  0.5540  0.4785  0.4785  0.4699  0.4699  0.4918  0.4828  0.5139  0.1012  0.1985  0.1985  0.0274  0.0274  0.0274  0.0303  0.0274  0.0274  0.0274  0.0274  0.0245  0.0245  0.0245  0.0183  0.0274  0.0245  0.0242  0.0274  0.0274  0.0245  0.0238  0.0239  0.0206  0.0177  0.0177  0.0177  0.0177  0.0177  0.0177  0.0177  0.0177  0.0177  0.0177  0.0177  0.0177  0.0238  0.0238  0.0238  0.0238  0.0238  0.0238  0.0148  0.0177  0.0177  0.0177  0.0236  0.0206  0.0058  0.0116  0.0148  0.0119  0.0145  0.0145  0.0145  0.0145  0.0116  0.0058  0.0116  0.0087  0.0090  0.0177  0.0177  0.0148  0.0148  0.0058  0.0058  0.0058  0.0145  0.0145  0.0145  0.0058  0.0087  0.0145  0.0058  0.0116  0.0086  0.0086  0.0086  0.0060  0.0115  0.0058  0.0058  0.0058  0.0058  0.0115  0.0086  0.0058  0.0086  0.0058  0.0087  0.0116  0.0087  0.0058  0.0058  0.0116  0.0086  0.0116  0.0116  0.0086  0.0086  0.0086  0.0086  0.0058  0.0087  0.0086  0.0058  0.0086  0.0086  0.0086  0.0058  0.0086  0.0145  0.0087  0.0058  0.0087  0.0116  0.0086  0.0058  0.0058  0.0086  0.0086  0.0087  0.0058  0.0116  0.0116  0.0116  0.0060  0.0086  0.0061  0.0060  0.0058  0.0087  0.0086  0.0116  0.0086  0.0086  0.0086  0.0031  0.0116  0.0116  0.0058  0.0116  0.0116  0.0116  0.0115  0.0116  0.0116  0.0061  0.0087  0.0116  0.0087  0.0087  0.0086  0.0145  0.0087  0.0116
OMP4__GCA_000774555.1   1.1557  0.9462  0.8740  0.9319  1.1981  0.9270  0.9210  0.9274  0.9001  0.8945  0.9028  0.9082  0.9028  0.9184  0.9477  0.8869  0.9540  0.9020  0.9127  0.9301  0.8952  0.8952  0.8544  0.8073  0.8400  0.7683  0.7721  0.7607  0.8843  0.8326  0.8571  0.8567  0.8448  0.9189  0.9476  0.8134  0.8237  0.8134  0.8088  0.8133  0.8144  0.8082  0.8440  0.8869  0.9059  0.9523  0.9105  0.9351  0.9351  0.9683  0.5795  0.5795  0.5540  0.4700  0.4700  0.4614  0.4614  0.4918  0.4828  0.5227  0.1012  0.1985  0.1985  0.0215  0.0215  0.0215  0.0245  0.0215  0.0215  0.0215  0.0215  0.0245  0.0245  0.0245  0.0183  0.0215  0.0245  0.0183  0.0215  0.0215  0.0245  0.0238  0.0239  0.0206  0.0177  0.0177  0.0177  0.0177  0.0177  0.0177  0.0177  0.0177  0.0177  0.0177  0.0177  0.0177  0.0238  0.0238  0.0238  0.0238  0.0238  0.0238  0.0148  0.0177  0.0177  0.0177  0.0236  0.0206  0.0000  0.0058  0.0090  0.0061  0.0087  0.0087  0.0087  0.0087  0.0058  0.0000  0.0058  0.0030  0.0090  0.0119  0.0119  0.0090  0.0090  0.0000  0.0000  0.0000  0.0087  0.0087  0.0087  0.0000  0.0029  0.0087  0.0000  0.0058  0.0029  0.0030  0.0030  0.0060  0.0058  0.0000  0.0058  0.0058  0.0058  0.0058  0.0086  0.0058  0.0086  0.0058  0.0029  0.0058  0.0030  0.0058  0.0058  0.0058  0.0029  0.0060  0.0058  0.0029  0.0029  0.0029  0.0030  0.0000  0.0029  0.0030  0.0000  0.0091  0.0086  0.0030  0.0058  0.0086  0.0087  0.0029  0.0000  0.0029  0.0058  0.0031  0.0000  0.0000  0.0029  0.0029  0.0029  0.0058  0.0058  0.0058  0.0058  0.0058  0.0030  0.0000  0.0000  0.0000  0.0030  0.0029  0.0058  0.0029  0.0029  0.0030  0.0029  0.0058  0.0058  0.0000  0.0058  0.0058  0.0058  0.0058  0.0058  0.0058  0.0000  0.0029  0.0061  0.0087  0.0029  0.0030  0.0087  0.0030  0.0060  0.0060
OMP4__GCA_000774695.1   1.1560  0.9583  0.8854  0.9446  1.1985  0.9381  0.9320  0.9397  0.9110  0.9053  0.9135  0.9190  0.9135  0.9296  0.9617  0.8877  0.9678  0.9145  0.9254  0.9433  0.9074  0.9074  0.8664  0.8188  0.8518  0.7789  0.7828  0.7712  0.8972  0.8333  0.8699  0.8695  0.8574  0.9326  0.9616  0.8246  0.8351  0.8246  0.8207  0.8250  0.8262  0.8198  0.8565  0.9001  0.9066  0.9531  0.9114  0.9491  0.9491  0.9828  0.5801  0.5801  0.5546  0.4789  0.4789  0.4702  0.4702  0.5007  0.4916  0.5319  0.1075  0.2055  0.2055  0.0274  0.0274  0.0274  0.0303  0.0274  0.0274  0.0274  0.0274  0.0303  0.0303  0.0303  0.0242  0.0274  0.0303  0.0242  0.0274  0.0274  0.0303  0.0239  0.0239  0.0207  0.0177  0.0177  0.0177  0.0177  0.0177  0.0177  0.0177  0.0177  0.0177  0.0177  0.0177  0.0177  0.0239  0.0239  0.0239  0.0239  0.0239  0.0239  0.0148  0.0177  0.0177  0.0177  0.0236  0.0207  0.0058  0.0058  0.0090  0.0119  0.0145  0.0087  0.0145  0.0145  0.0000  0.0058  0.0116  0.0087  0.0148  0.0119  0.0119  0.0090  0.0090  0.0058  0.0058  0.0061  0.0145  0.0145  0.0087  0.0058  0.0087  0.0087  0.0058  0.0116  0.0030  0.0029  0.0029  0.0058  0.0058  0.0058  0.0116  0.0116  0.0116  0.0061  0.0087  0.0116  0.0087  0.0116  0.0087  0.0061  0.0087  0.0116  0.0116  0.0058  0.0087  0.0058  0.0058  0.0029  0.0029  0.0029  0.0029  0.0058  0.0087  0.0031  0.0058  0.0087  0.0087  0.0030  0.0058  0.0087  0.0145  0.0087  0.0058  0.0087  0.0000  0.0029  0.0058  0.0058  0.0030  0.0029  0.0087  0.0058  0.0060  0.0000  0.0000  0.0058  0.0029  0.0058  0.0058  0.0058  0.0087  0.0029  0.0058  0.0030  0.0029  0.0029  0.0087  0.0058  0.0058  0.0058  0.0116  0.0116  0.0060  0.0058  0.0058  0.0116  0.0058  0.0087  0.0058  0.0145  0.0087  0.0087  0.0145  0.0087  0.0058  0.0116  0.0058
OMP4__GCA_000774705.1   1.1434  0.9534  0.8860  0.9334  1.2076  0.9336  0.9275  0.9403  0.9121  0.9063  0.9146  0.9200  0.9146  0.9197  0.9626  0.8999  0.9686  0.9152  0.9262  0.9441  0.9080  0.9080  0.8671  0.8195  0.8525  0.7795  0.7834  0.7718  0.8979  0.8453  0.8706  0.8702  0.8581  0.9267  0.9556  0.8252  0.8357  0.8252  0.8214  0.8257  0.8269  0.8205  0.8572  0.8886  0.9207  0.9677  0.9249  0.9499  0.9499  0.9836  0.5903  0.5903  0.5646  0.4793  0.4793  0.4706  0.4706  0.5011  0.4920  0.5323  0.1076  0.2057  0.2057  0.0274  0.0274  0.0274  0.0304  0.0274  0.0274  0.0274  0.0274  0.0304  0.0304  0.0304  0.0242  0.0274  0.0304  0.0242  0.0274  0.0274  0.0304  0.0298  0.0298  0.0266  0.0236  0.0236  0.0236  0.0236  0.0236  0.0236  0.0236  0.0236  0.0236  0.0236  0.0236  0.0236  0.0298  0.0298  0.0298  0.0298  0.0298  0.0298  0.0206  0.0236  0.0236  0.0236  0.0295  0.0266  0.0058  0.0116  0.0148  0.0061  0.0031  0.0087  0.0029  0.0031  0.0116  0.0058  0.0000  0.0087  0.0148  0.0177  0.0177  0.0148  0.0148  0.0058  0.0058  0.0058  0.0030  0.0029  0.0087  0.0058  0.0029  0.0087  0.0058  0.0000  0.0087  0.0087  0.0087  0.0116  0.0116  0.0058  0.0116  0.0116  0.0116  0.0116  0.0145  0.0116  0.0145  0.0116  0.0031  0.0058  0.0091  0.0116  0.0116  0.0116  0.0087  0.0116  0.0116  0.0087  0.0087  0.0087  0.0087  0.0058  0.0087  0.0087  0.0058  0.0145  0.0145  0.0087  0.0116  0.0145  0.0030  0.0087  0.0058  0.0029  0.0116  0.0087  0.0058  0.0058  0.0087  0.0087  0.0029  0.0116  0.0116  0.0116  0.0116  0.0116  0.0087  0.0058  0.0061  0.0058  0.0030  0.0087  0.0061  0.0087  0.0087  0.0087  0.0087  0.0116  0.0058  0.0058  0.0000  0.0000  0.0116  0.0116  0.0116  0.0000  0.0058  0.0031  0.0060  0.0087  0.0029  0.0087  0.0029  0.0030  0.0058  0.0116  0.0058  0.0116
OMP4__GCA_000774875.1   1.1483  0.9521  0.8793  0.9379  1.1904  0.9325  0.9264  0.9332  0.9054  0.8998  0.9081  0.9135  0.9081  0.9239  0.9543  0.8927  0.9604  0.9079  0.9187  0.9363  0.9009  0.9009  0.8600  0.8127  0.8456  0.7733  0.7772  0.7657  0.8903  0.8270  0.8631  0.8627  0.8507  0.9253  0.9542  0.8187  0.8291  0.8187  0.8144  0.8188  0.8199  0.8136  0.8499  0.8931  0.8994  0.9456  0.9168  0.9416  0.9416  0.9751  0.5844  0.5844  0.5587  0.4742  0.4742  0.4656  0.4656  0.4960  0.4870  0.5270  0.1043  0.2019  0.2019  0.0245  0.0245  0.0245  0.0274  0.0245  0.0245  0.0245  0.0245  0.0274  0.0274  0.0274  0.0212  0.0245  0.0274  0.0212  0.0245  0.0245  0.0274  0.0209  0.0209  0.0177  0.0148  0.0148  0.0148  0.0148  0.0148  0.0148  0.0148  0.0148  0.0148  0.0148  0.0148  0.0148  0.0209  0.0209  0.0209  0.0209  0.0209  0.0209  0.0119  0.0148  0.0148  0.0148  0.0206  0.0177  0.0029  0.0087  0.0061  0.0090  0.0116  0.0058  0.0116  0.0116  0.0029  0.0030  0.0087  0.0058  0.0118  0.0090  0.0090  0.0061  0.0061  0.0029  0.0029  0.0029  0.0116  0.0116  0.0058  0.0029  0.0058  0.0061  0.0029  0.0087  0.0000  0.0000  0.0000  0.0029  0.0030  0.0030  0.0086  0.0086  0.0086  0.0029  0.0058  0.0086  0.0058  0.0086  0.0058  0.0087  0.0058  0.0086  0.0086  0.0029  0.0058  0.0087  0.0029  0.0000  0.0000  0.0000  0.0000  0.0029  0.0058  0.0000  0.0030  0.0058  0.0058  0.0000  0.0030  0.0058  0.0116  0.0058  0.0029  0.0058  0.0029  0.0000  0.0029  0.0029  0.0000  0.0000  0.0058  0.0030  0.0030  0.0029  0.0029  0.0029  0.0000  0.0029  0.0029  0.0030  0.0058  0.0000  0.0029  0.0000  0.0000  0.0000  0.0061  0.0029  0.0029  0.0029  0.0087  0.0087  0.0029  0.0030  0.0030  0.0087  0.0029  0.0058  0.0030  0.0116  0.0058  0.0058  0.0116  0.0058  0.0029  0.0086  0.0030  0.0029  0.0087
OMP4__GCA_000774945.1   1.1567  0.9590  0.8793  0.9379  1.1992  0.9325  0.9264  0.9398  0.9115  0.9058  0.9141  0.9195  0.9141  0.9177  0.9619  0.8993  0.9531  0.9146  0.9256  0.9435  0.9074  0.9074  0.8665  0.8066  0.8393  0.7677  0.7715  0.7601  0.8973  0.8208  0.8563  0.8559  0.8440  0.9327  0.9618  0.8247  0.8352  0.8247  0.8208  0.8251  0.8263  0.8199  0.8566  0.9002  0.9068  0.9532  0.9242  0.9492  0.9492  0.9830  0.5900  0.5900  0.5640  0.4742  0.4742  0.4656  0.4656  0.4960  0.4870  0.5319  0.1075  0.2055  0.2055  0.0274  0.0274  0.0274  0.0303  0.0274  0.0274  0.0274  0.0274  0.0303  0.0303  0.0303  0.0242  0.0274  0.0303  0.0242  0.0274  0.0274  0.0303  0.0239  0.0239  0.0207  0.0177  0.0177  0.0177  0.0177  0.0177  0.0177  0.0177  0.0177  0.0177  0.0177  0.0177  0.0177  0.0239  0.0239  0.0239  0.0239  0.0239  0.0239  0.0148  0.0177  0.0177  0.0177  0.0236  0.0207  0.0058  0.0116  0.0090  0.0119  0.0145  0.0087  0.0145  0.0145  0.0058  0.0058  0.0116  0.0087  0.0148  0.0119  0.0119  0.0090  0.0090  0.0058  0.0058  0.0058  0.0145  0.0145  0.0087  0.0058  0.0087  0.0087  0.0058  0.0116  0.0030  0.0029  0.0030  0.0058  0.0061  0.0058  0.0116  0.0116  0.0116  0.0058  0.0087  0.0116  0.0087  0.0116  0.0087  0.0116  0.0087  0.0116  0.0116  0.0058  0.0087  0.0116  0.0058  0.0030  0.0029  0.0029  0.0029  0.0058  0.0087  0.0029  0.0058  0.0087  0.0087  0.0029  0.0058  0.0087  0.0145  0.0087  0.0058  0.0087  0.0058  0.0029  0.0058  0.0058  0.0029  0.0030  0.0087  0.0058  0.0058  0.0058  0.0058  0.0058  0.0030  0.0058  0.0058  0.0058  0.0087  0.0030  0.0058  0.0029  0.0029  0.0030  0.0087  0.0058  0.0058  0.0058  0.0116  0.0116  0.0058  0.0058  0.0058  0.0116  0.0058  0.0087  0.0058  0.0145  0.0087  0.0087  0.0145  0.0087  0.0058  0.0116  0.0061  0.0058  0.0116  0.0030
OMP4__GCA_000774955.1   1.1567  0.9590  0.8793  0.9379  1.1992  0.9325  0.9264  0.9398  0.9115  0.9058  0.9141  0.9195  0.9141  0.9177  0.9619  0.8993  0.9531  0.9146  0.9256  0.9435  0.9074  0.9074  0.8665  0.8066  0.8393  0.7677  0.7715  0.7601  0.8973  0.8208  0.8563  0.8559  0.8440  0.9327  0.9618  0.8247  0.8352  0.8247  0.8208  0.8251  0.8263  0.8199  0.8566  0.9002  0.9068  0.9532  0.9242  0.9492  0.9492  0.9830  0.5900  0.5900  0.5640  0.4742  0.4742  0.4656  0.4656  0.4960  0.4870  0.5319  0.1075  0.2055  0.2055  0.0274  0.0274  0.0274  0.0303  0.0274  0.0274  0.0274  0.0274  0.0303  0.0303  0.0303  0.0242  0.0274  0.0303  0.0242  0.0274  0.0274  0.0303  0.0239  0.0239  0.0207  0.0177  0.0177  0.0177  0.0177  0.0177  0.0177  0.0177  0.0177  0.0177  0.0177  0.0177  0.0177  0.0239  0.0239  0.0239  0.0239  0.0239  0.0239  0.0148  0.0177  0.0177  0.0177  0.0236  0.0207  0.0061  0.0116  0.0090  0.0119  0.0145  0.0087  0.0145  0.0145  0.0058  0.0058  0.0116  0.0087  0.0148  0.0119  0.0119  0.0090  0.0090  0.0058  0.0058  0.0058  0.0145  0.0145  0.0087  0.0058  0.0087  0.0087  0.0058  0.0116  0.0029  0.0029  0.0029  0.0058  0.0061  0.0058  0.0116  0.0116  0.0116  0.0058  0.0087  0.0116  0.0091  0.0116  0.0087  0.0116  0.0087  0.0116  0.0116  0.0058  0.0087  0.0116  0.0058  0.0029  0.0029  0.0029  0.0029  0.0058  0.0087  0.0030  0.0058  0.0087  0.0087  0.0029  0.0058  0.0087  0.0145  0.0087  0.0058  0.0087  0.0060  0.0029  0.0058  0.0061  0.0029  0.0029  0.0091  0.0058  0.0058  0.0058  0.0058  0.0058  0.0029  0.0058  0.0058  0.0058  0.0087  0.0029  0.0058  0.0029  0.0029  0.0029  0.0087  0.0058  0.0058  0.0058  0.0116  0.0116  0.0058  0.0058  0.0058  0.0116  0.0058  0.0087  0.0058  0.0145  0.0087  0.0087  0.0145  0.0087  0.0058  0.0116  0.0058  0.0058  0.0116  0.0029  0.0000
OMP4__GCA_000774965.1   1.1711  0.9463  0.8854  0.9447  1.2144  0.9382  0.9321  0.9397  0.9002  0.8946  0.9029  0.9082  0.9029  0.9296  0.9484  0.8761  0.9544  0.9146  0.9255  0.9308  0.9074  0.9074  0.8550  0.8189  0.8406  0.7790  0.7829  0.7713  0.8850  0.8446  0.8578  0.8574  0.8455  0.9197  0.9484  0.8140  0.8243  0.8140  0.8094  0.8250  0.8262  0.8198  0.8565  0.8876  0.9199  0.9531  0.8988  0.9358  0.9358  0.9691  0.5801  0.5801  0.5546  0.4789  0.4789  0.4702  0.4702  0.5007  0.4916  0.5231  0.1013  0.2055  0.2055  0.0274  0.0274  0.0274  0.0303  0.0274  0.0274  0.0274  0.0274  0.0303  0.0303  0.0303  0.0242  0.0274  0.0303  0.0242  0.0274  0.0274  0.0303  0.0297  0.0298  0.0265  0.0236  0.0236  0.0236  0.0236  0.0236  0.0236  0.0236  0.0236  0.0236  0.0236  0.0236  0.0236  0.0297  0.0297  0.0297  0.0297  0.0297  0.0297  0.0206  0.0236  0.0236  0.0236  0.0295  0.0265  0.0058  0.0058  0.0148  0.0119  0.0145  0.0145  0.0145  0.0145  0.0058  0.0058  0.0116  0.0087  0.0148  0.0177  0.0177  0.0148  0.0148  0.0058  0.0058  0.0058  0.0145  0.0145  0.0145  0.0058  0.0087  0.0145  0.0058  0.0116  0.0087  0.0087  0.0087  0.0116  0.0116  0.0058  0.0116  0.0116  0.0116  0.0116  0.0145  0.0116  0.0145  0.0116  0.0087  0.0058  0.0087  0.0116  0.0116  0.0116  0.0087  0.0060  0.0116  0.0087  0.0087  0.0087  0.0087  0.0058  0.0087  0.0087  0.0058  0.0145  0.0145  0.0087  0.0116  0.0145  0.0145  0.0087  0.0058  0.0087  0.0058  0.0087  0.0058  0.0058  0.0087  0.0087  0.0087  0.0116  0.0116  0.0058  0.0061  0.0116  0.0091  0.0058  0.0061  0.0058  0.0087  0.0087  0.0116  0.0087  0.0087  0.0087  0.0087  0.0116  0.0116  0.0058  0.0116  0.0116  0.0116  0.0116  0.0116  0.0116  0.0058  0.0087  0.0116  0.0145  0.0087  0.0087  0.0145  0.0087  0.0116  0.0061  0.0058  0.0061  0.0116  0.0087  0.0116  0.0116
OMP4__GCA_000774975.1   1.1495  0.9467  0.8800  0.9267  1.1989  0.9275  0.9214  0.9339  0.9061  0.9004  0.9087  0.9141  0.9087  0.9136  0.9551  0.8934  0.9612  0.9086  0.9194  0.9370  0.9016  0.9016  0.8607  0.8134  0.8462  0.7739  0.7777  0.7662  0.8911  0.8389  0.8638  0.8634  0.8514  0.9195  0.9482  0.8193  0.8297  0.8193  0.8150  0.8194  0.8206  0.8143  0.8506  0.8938  0.9132  0.9600  0.9176  0.9424  0.9424  0.9759  0.5850  0.5850  0.5593  0.4746  0.4746  0.4660  0.4660  0.4964  0.4874  0.5275  0.1044  0.2021  0.2021  0.0245  0.0245  0.0245  0.0274  0.0245  0.0245  0.0245  0.0245  0.0274  0.0274  0.0274  0.0212  0.0245  0.0274  0.0213  0.0245  0.0245  0.0274  0.0268  0.0268  0.0236  0.0206  0.0206  0.0206  0.0206  0.0206  0.0206  0.0206  0.0206  0.0206  0.0206  0.0206  0.0206  0.0268  0.0268  0.0268  0.0268  0.0268  0.0268  0.0177  0.0206  0.0206  0.0206  0.0265  0.0236  0.0029  0.0087  0.0119  0.0032  0.0058  0.0058  0.0058  0.0058  0.0087  0.0030  0.0029  0.0058  0.0119  0.0148  0.0148  0.0119  0.0119  0.0029  0.0030  0.0030  0.0058  0.0058  0.0058  0.0029  0.0000  0.0058  0.0029  0.0030  0.0058  0.0058  0.0058  0.0087  0.0087  0.0029  0.0087  0.0087  0.0087  0.0087  0.0116  0.0087  0.0116  0.0087  0.0000  0.0087  0.0058  0.0087  0.0087  0.0087  0.0060  0.0087  0.0087  0.0058  0.0058  0.0058  0.0058  0.0029  0.0058  0.0058  0.0029  0.0116  0.0116  0.0058  0.0087  0.0116  0.0061  0.0058  0.0029  0.0000  0.0087  0.0058  0.0029  0.0029  0.0058  0.0058  0.0000  0.0087  0.0087  0.0087  0.0087  0.0087  0.0058  0.0030  0.0029  0.0029  0.0000  0.0058  0.0029  0.0058  0.0058  0.0058  0.0058  0.0087  0.0030  0.0029  0.0030  0.0029  0.0087  0.0087  0.0087  0.0029  0.0029  0.0000  0.0029  0.0058  0.0000  0.0058  0.0058  0.0000  0.0029  0.0087  0.0029  0.0087  0.0030  0.0058  0.0087  0.0087  0.0087
OMP4__GCA_000775025.1   1.1434  0.9534  0.8860  0.9334  1.2076  0.9336  0.9275  0.9403  0.9121  0.9063  0.9146  0.9200  0.9146  0.9197  0.9626  0.8999  0.9686  0.9152  0.9262  0.9441  0.9080  0.9080  0.8671  0.8195  0.8525  0.7795  0.7834  0.7718  0.8979  0.8453  0.8706  0.8702  0.8581  0.9267  0.9556  0.8252  0.8357  0.8252  0.8214  0.8257  0.8269  0.8205  0.8572  0.8886  0.9207  0.9677  0.9249  0.9499  0.9499  0.9836  0.5903  0.5903  0.5646  0.4793  0.4793  0.4706  0.4706  0.5011  0.4920  0.5323  0.1076  0.2057  0.2057  0.0274  0.0274  0.0274  0.0304  0.0274  0.0274  0.0274  0.0274  0.0304  0.0304  0.0304  0.0242  0.0274  0.0304  0.0242  0.0274  0.0274  0.0304  0.0298  0.0298  0.0266  0.0236  0.0236  0.0236  0.0236  0.0236  0.0236  0.0236  0.0236  0.0236  0.0236  0.0236  0.0236  0.0298  0.0298  0.0298  0.0298  0.0298  0.0298  0.0206  0.0236  0.0236  0.0236  0.0295  0.0266  0.0058  0.0116  0.0148  0.0061  0.0029  0.0087  0.0029  0.0029  0.0116  0.0058  0.0000  0.0087  0.0148  0.0177  0.0177  0.0148  0.0148  0.0058  0.0058  0.0058  0.0029  0.0030  0.0087  0.0058  0.0029  0.0087  0.0061  0.0000  0.0087  0.0087  0.0087  0.0116  0.0116  0.0058  0.0116  0.0116  0.0116  0.0116  0.0145  0.0116  0.0145  0.0116  0.0030  0.0058  0.0087  0.0116  0.0116  0.0116  0.0087  0.0116  0.0116  0.0087  0.0087  0.0087  0.0087  0.0058  0.0087  0.0087  0.0058  0.0145  0.0145  0.0087  0.0116  0.0145  0.0030  0.0087  0.0058  0.0029  0.0116  0.0087  0.0060  0.0058  0.0087  0.0087  0.0029  0.0116  0.0116  0.0116  0.0116  0.0116  0.0087  0.0058  0.0058  0.0058  0.0030  0.0087  0.0058  0.0087  0.0087  0.0087  0.0087  0.0116  0.0058  0.0061  0.0000  0.0000  0.0116  0.0116  0.0116  0.0000  0.0058  0.0031  0.0058  0.0087  0.0030  0.0087  0.0029  0.0029  0.0061  0.0116  0.0058  0.0116  0.0000  0.0087  0.0116  0.0116  0.0116  0.0030
OMP4__GCA_000775035.1   1.1483  0.9521  0.8686  0.9259  1.1904  0.9216  0.9156  0.9218  0.8948  0.8893  0.8976  0.9029  0.8976  0.9130  0.9411  0.8811  0.9476  0.8961  0.9068  0.9239  0.8895  0.8895  0.8600  0.8127  0.8456  0.7733  0.7672  0.7558  0.8903  0.8383  0.8631  0.8627  0.8507  0.9253  0.9542  0.8187  0.8291  0.8187  0.8144  0.8188  0.8199  0.8136  0.8499  0.8931  0.9124  0.9591  0.9168  0.9416  0.9416  0.9751  0.5844  0.5844  0.5587  0.4742  0.4742  0.4656  0.4656  0.4960  0.4870  0.5183  0.1043  0.2019  0.2019  0.0245  0.0245  0.0245  0.0274  0.0245  0.0245  0.0245  0.0245  0.0274  0.0274  0.0274  0.0212  0.0245  0.0274  0.0212  0.0245  0.0245  0.0274  0.0268  0.0268  0.0236  0.0206  0.0206  0.0206  0.0206  0.0206  0.0206  0.0206  0.0206  0.0206  0.0206  0.0206  0.0206  0.0268  0.0268  0.0268  0.0268  0.0268  0.0268  0.0177  0.0206  0.0206  0.0206  0.0265  0.0236  0.0029  0.0087  0.0119  0.0090  0.0116  0.0116  0.0116  0.0116  0.0087  0.0029  0.0087  0.0058  0.0118  0.0148  0.0148  0.0119  0.0119  0.0029  0.0030  0.0029  0.0116  0.0116  0.0116  0.0029  0.0058  0.0116  0.0029  0.0087  0.0058  0.0058  0.0058  0.0086  0.0086  0.0030  0.0086  0.0086  0.0086  0.0086  0.0115  0.0086  0.0115  0.0086  0.0061  0.0087  0.0058  0.0086  0.0086  0.0087  0.0058  0.0087  0.0087  0.0058  0.0058  0.0058  0.0058  0.0029  0.0058  0.0058  0.0029  0.0115  0.0115  0.0058  0.0086  0.0115  0.0116  0.0058  0.0029  0.0058  0.0087  0.0058  0.0030  0.0030  0.0058  0.0058  0.0058  0.0086  0.0087  0.0087  0.0087  0.0086  0.0058  0.0029  0.0029  0.0029  0.0061  0.0058  0.0087  0.0058  0.0058  0.0058  0.0058  0.0087  0.0087  0.0030  0.0087  0.0087  0.0087  0.0086  0.0087  0.0087  0.0030  0.0058  0.0087  0.0116  0.0058  0.0058  0.0116  0.0058  0.0087  0.0086  0.0029  0.0087  0.0087  0.0058  0.0087  0.0087  0.0087  0.0058  0.0087
OMP4__GCA_000775655.1   1.1557  0.9582  0.8848  0.9439  1.1827  0.9380  0.9319  0.9390  0.9109  0.9052  0.9135  0.9189  0.9135  0.9295  0.9477  0.8986  0.9540  0.9019  0.9247  0.9301  0.8951  0.8951  0.8657  0.8182  0.8400  0.7784  0.7823  0.7607  0.8964  0.8327  0.8691  0.8687  0.8567  0.9189  0.9476  0.8240  0.8345  0.8240  0.8088  0.8244  0.8256  0.8192  0.8558  0.8869  0.8929  0.9389  0.9233  0.9483  0.9483  0.9820  0.5795  0.5795  0.5540  0.4785  0.4785  0.4698  0.4698  0.4918  0.4828  0.5226  0.1074  0.1985  0.1985  0.0274  0.0274  0.0274  0.0303  0.0274  0.0274  0.0274  0.0274  0.0245  0.0245  0.0245  0.0183  0.0274  0.0245  0.0242  0.0274  0.0274  0.0245  0.0180  0.0180  0.0148  0.0119  0.0119  0.0119  0.0119  0.0119  0.0119  0.0119  0.0119  0.0119  0.0119  0.0119  0.0119  0.0180  0.0180  0.0180  0.0180  0.0180  0.0180  0.0090  0.0119  0.0119  0.0119  0.0177  0.0148  0.0058  0.0116  0.0090  0.0119  0.0145  0.0087  0.0145  0.0145  0.0058  0.0058  0.0116  0.0087  0.0090  0.0119  0.0119  0.0090  0.0090  0.0058  0.0058  0.0061  0.0145  0.0145  0.0087  0.0058  0.0087  0.0087  0.0058  0.0116  0.0030  0.0029  0.0029  0.0000  0.0058  0.0058  0.0058  0.0058  0.0058  0.0058  0.0029  0.0058  0.0029  0.0058  0.0087  0.0116  0.0087  0.0058  0.0058  0.0058  0.0086  0.0116  0.0058  0.0029  0.0029  0.0029  0.0030  0.0058  0.0087  0.0029  0.0058  0.0029  0.0029  0.0030  0.0000  0.0030  0.0145  0.0087  0.0058  0.0087  0.0058  0.0030  0.0058  0.0061  0.0030  0.0029  0.0087  0.0000  0.0058  0.0061  0.0058  0.0000  0.0029  0.0058  0.0058  0.0058  0.0087  0.0030  0.0058  0.0029  0.0029  0.0029  0.0029  0.0058  0.0058  0.0058  0.0116  0.0116  0.0061  0.0060  0.0058  0.0116  0.0058  0.0087  0.0058  0.0087  0.0087  0.0086  0.0145  0.0087  0.0058  0.0058  0.0058  0.0058  0.0116  0.0030  0.0058  0.0058  0.0116  0.0087  0.0116  0.0086
OMP4__GCA_000932095.1   1.1495  0.9467  0.8800  0.9267  1.1989  0.9275  0.9214  0.9339  0.9061  0.9004  0.9087  0.9141  0.9087  0.9136  0.9551  0.8934  0.9612  0.9086  0.9194  0.9370  0.9016  0.9016  0.8607  0.8134  0.8462  0.7739  0.7777  0.7662  0.8911  0.8389  0.8638  0.8634  0.8514  0.9195  0.9482  0.8193  0.8297  0.8193  0.8150  0.8194  0.8206  0.8143  0.8506  0.8938  0.9132  0.9600  0.9176  0.9424  0.9424  0.9759  0.5850  0.5850  0.5593  0.4746  0.4746  0.4660  0.4660  0.4964  0.4874  0.5275  0.1044  0.2021  0.2021  0.0245  0.0245  0.0245  0.0274  0.0245  0.0245  0.0245  0.0245  0.0274  0.0274  0.0274  0.0212  0.0245  0.0274  0.0213  0.0245  0.0245  0.0274  0.0268  0.0268  0.0236  0.0206  0.0206  0.0206  0.0206  0.0206  0.0206  0.0206  0.0206  0.0206  0.0206  0.0206  0.0206  0.0268  0.0268  0.0268  0.0268  0.0268  0.0268  0.0177  0.0206  0.0206  0.0206  0.0265  0.0236  0.0029  0.0087  0.0119  0.0032  0.0058  0.0060  0.0058  0.0058  0.0087  0.0029  0.0030  0.0058  0.0119  0.0148  0.0148  0.0119  0.0119  0.0029  0.0029  0.0029  0.0058  0.0061  0.0058  0.0029  0.0000  0.0058  0.0029  0.0029  0.0058  0.0058  0.0058  0.0087  0.0087  0.0030  0.0087  0.0087  0.0087  0.0087  0.0116  0.0087  0.0116  0.0087  0.0000  0.0087  0.0058  0.0087  0.0087  0.0087  0.0058  0.0087  0.0087  0.0058  0.0058  0.0058  0.0058  0.0029  0.0061  0.0058  0.0029  0.0116  0.0116  0.0058  0.0087  0.0116  0.0058  0.0058  0.0029  0.0000  0.0087  0.0058  0.0030  0.0030  0.0058  0.0058  0.0000  0.0087  0.0087  0.0087  0.0087  0.0087  0.0058  0.0031  0.0029  0.0029  0.0000  0.0061  0.0030  0.0058  0.0058  0.0058  0.0058  0.0087  0.0030  0.0029  0.0029  0.0029  0.0087  0.0087  0.0087  0.0029  0.0029  0.0000  0.0029  0.0058  0.0000  0.0058  0.0058  0.0000  0.0029  0.0087  0.0029  0.0087  0.0029  0.0058  0.0087  0.0087  0.0087  0.0000  0.0029  0.0058  0.0087
OMP4__GCA_000953095.1   1.1483  0.9521  0.8793  0.9379  1.1904  0.9325  0.9264  0.9332  0.9054  0.8998  0.9081  0.9135  0.9081  0.9239  0.9543  0.8927  0.9604  0.9079  0.9187  0.9363  0.9009  0.9009  0.8600  0.8127  0.8456  0.7733  0.7772  0.7657  0.8903  0.8270  0.8631  0.8627  0.8507  0.9253  0.9542  0.8187  0.8291  0.8187  0.8144  0.8188  0.8199  0.8136  0.8499  0.8931  0.8994  0.9456  0.9168  0.9416  0.9416  0.9751  0.5844  0.5844  0.5587  0.4742  0.4742  0.4656  0.4656  0.4960  0.4870  0.5270  0.1043  0.2019  0.2019  0.0245  0.0245  0.0245  0.0274  0.0245  0.0245  0.0245  0.0245  0.0274  0.0274  0.0274  0.0212  0.0245  0.0274  0.0212  0.0245  0.0245  0.0274  0.0209  0.0209  0.0177  0.0148  0.0148  0.0148  0.0148  0.0148  0.0148  0.0148  0.0148  0.0148  0.0148  0.0148  0.0148  0.0209  0.0209  0.0209  0.0209  0.0209  0.0209  0.0119  0.0148  0.0148  0.0148  0.0206  0.0177  0.0030  0.0087  0.0061  0.0090  0.0116  0.0061  0.0116  0.0116  0.0029  0.0029  0.0087  0.0058  0.0118  0.0090  0.0090  0.0061  0.0061  0.0029  0.0029  0.0030  0.0116  0.0116  0.0058  0.0029  0.0058  0.0058  0.0029  0.0087  0.0000  0.0000  0.0000  0.0029  0.0029  0.0029  0.0086  0.0086  0.0086  0.0029  0.0058  0.0086  0.0058  0.0086  0.0058  0.0087  0.0058  0.0086  0.0086  0.0030  0.0058  0.0087  0.0029  0.0000  0.0000  0.0000  0.0000  0.0029  0.0058  0.0000  0.0029  0.0060  0.0058  0.0000  0.0029  0.0058  0.0116  0.0058  0.0030  0.0058  0.0030  0.0000  0.0030  0.0030  0.0000  0.0000  0.0058  0.0029  0.0029  0.0029  0.0030  0.0029  0.0000  0.0029  0.0029  0.0029  0.0058  0.0000  0.0029  0.0000  0.0000  0.0000  0.0058  0.0029  0.0029  0.0029  0.0087  0.0087  0.0029  0.0029  0.0030  0.0087  0.0029  0.0058  0.0030  0.0116  0.0058  0.0058  0.0116  0.0058  0.0029  0.0086  0.0029  0.0029  0.0087  0.0000  0.0029  0.0029  0.0087  0.0058  0.0087  0.0058  0.0030  0.0058
OMP4__GCA_000959125.1   1.1483  0.9521  0.8793  0.9379  1.1904  0.9325  0.9264  0.9332  0.9054  0.8998  0.9081  0.9135  0.9081  0.9239  0.9543  0.8927  0.9604  0.9079  0.9187  0.9363  0.9009  0.9009  0.8600  0.8127  0.8456  0.7733  0.7772  0.7657  0.8903  0.8270  0.8631  0.8627  0.8507  0.9253  0.9542  0.8187  0.8291  0.8187  0.8144  0.8188  0.8199  0.8136  0.8499  0.8931  0.8994  0.9456  0.9168  0.9416  0.9416  0.9751  0.5844  0.5844  0.5587  0.4742  0.4742  0.4656  0.4656  0.4960  0.4870  0.5270  0.1043  0.2019  0.2019  0.0245  0.0245  0.0245  0.0274  0.0245  0.0245  0.0245  0.0245  0.0274  0.0274  0.0274  0.0212  0.0245  0.0274  0.0212  0.0245  0.0245  0.0274  0.0209  0.0209  0.0177  0.0148  0.0148  0.0148  0.0148  0.0148  0.0148  0.0148  0.0148  0.0148  0.0148  0.0148  0.0148  0.0209  0.0209  0.0209  0.0209  0.0209  0.0209  0.0119  0.0148  0.0148  0.0148  0.0206  0.0177  0.0029  0.0087  0.0061  0.0090  0.0116  0.0058  0.0116  0.0116  0.0029  0.0029  0.0087  0.0058  0.0118  0.0090  0.0090  0.0061  0.0061  0.0029  0.0029  0.0030  0.0116  0.0116  0.0058  0.0030  0.0058  0.0058  0.0029  0.0087  0.0000  0.0000  0.0000  0.0030  0.0029  0.0029  0.0086  0.0086  0.0086  0.0029  0.0058  0.0086  0.0060  0.0086  0.0058  0.0087  0.0058  0.0086  0.0086  0.0029  0.0058  0.0087  0.0030  0.0000  0.0000  0.0000  0.0000  0.0029  0.0058  0.0000  0.0029  0.0058  0.0058  0.0000  0.0030  0.0058  0.0116  0.0058  0.0029  0.0058  0.0029  0.0000  0.0029  0.0030  0.0000  0.0000  0.0058  0.0029  0.0029  0.0029  0.0029  0.0029  0.0000  0.0030  0.0029  0.0029  0.0058  0.0000  0.0029  0.0000  0.0000  0.0000  0.0058  0.0029  0.0029  0.0029  0.0087  0.0087  0.0030  0.0029  0.0029  0.0087  0.0029  0.0058  0.0029  0.0116  0.0058  0.0058  0.0116  0.0058  0.0029  0.0086  0.0029  0.0029  0.0087  0.0000  0.0029  0.0029  0.0087  0.0058  0.0087  0.0058  0.0029  0.0058  0.0000
OMP4__GCA_000959145.1   1.1557  0.9582  0.8848  0.9439  1.1827  0.9380  0.9319  0.9390  0.9109  0.9052  0.9135  0.9189  0.9135  0.9295  0.9477  0.8986  0.9540  0.9019  0.9247  0.9301  0.8951  0.8951  0.8657  0.8182  0.8400  0.7784  0.7823  0.7607  0.8964  0.8327  0.8691  0.8687  0.8567  0.9189  0.9476  0.8240  0.8345  0.8240  0.8088  0.8244  0.8256  0.8192  0.8558  0.8869  0.8929  0.9389  0.9233  0.9483  0.9483  0.9820  0.5795  0.5795  0.5540  0.4785  0.4785  0.4698  0.4698  0.4918  0.4828  0.5226  0.1074  0.1985  0.1985  0.0274  0.0274  0.0274  0.0303  0.0274  0.0274  0.0274  0.0274  0.0245  0.0245  0.0245  0.0183  0.0274  0.0245  0.0242  0.0274  0.0274  0.0245  0.0180  0.0180  0.0148  0.0119  0.0119  0.0119  0.0119  0.0119  0.0119  0.0119  0.0119  0.0119  0.0119  0.0119  0.0119  0.0180  0.0180  0.0180  0.0180  0.0180  0.0180  0.0090  0.0119  0.0119  0.0119  0.0177  0.0148  0.0058  0.0116  0.0090  0.0119  0.0145  0.0087  0.0145  0.0145  0.0058  0.0058  0.0116  0.0087  0.0090  0.0119  0.0119  0.0090  0.0090  0.0058  0.0058  0.0061  0.0145  0.0145  0.0087  0.0058  0.0087  0.0087  0.0058  0.0116  0.0029  0.0029  0.0029  0.0000  0.0058  0.0058  0.0058  0.0058  0.0058  0.0058  0.0029  0.0058  0.0030  0.0058  0.0087  0.0116  0.0087  0.0058  0.0058  0.0058  0.0086  0.0116  0.0061  0.0029  0.0029  0.0029  0.0030  0.0058  0.0087  0.0029  0.0058  0.0029  0.0030  0.0029  0.0000  0.0029  0.0145  0.0087  0.0058  0.0087  0.0058  0.0029  0.0058  0.0058  0.0029  0.0029  0.0087  0.0000  0.0058  0.0058  0.0061  0.0000  0.0029  0.0058  0.0058  0.0058  0.0087  0.0029  0.0058  0.0030  0.0030  0.0029  0.0029  0.0058  0.0058  0.0058  0.0116  0.0116  0.0058  0.0058  0.0058  0.0116  0.0058  0.0087  0.0058  0.0087  0.0087  0.0086  0.0145  0.0087  0.0058  0.0058  0.0061  0.0058  0.0116  0.0029  0.0058  0.0058  0.0116  0.0087  0.0116  0.0086  0.0000  0.0087  0.0029  0.0031
OMP4__GCA_000959185.1   1.1557  0.9462  0.8740  0.9319  1.1981  0.9270  0.9210  0.9274  0.9001  0.8945  0.9028  0.9082  0.9028  0.9184  0.9477  0.8869  0.9540  0.9020  0.9127  0.9301  0.8952  0.8952  0.8544  0.8073  0.8400  0.7683  0.7721  0.7607  0.8843  0.8326  0.8571  0.8567  0.8448  0.9189  0.9476  0.8134  0.8237  0.8134  0.8088  0.8133  0.8144  0.8082  0.8440  0.8869  0.9059  0.9523  0.9105  0.9351  0.9351  0.9683  0.5795  0.5795  0.5540  0.4700  0.4700  0.4614  0.4614  0.4918  0.4828  0.5227  0.1012  0.1985  0.1985  0.0215  0.0215  0.0215  0.0245  0.0215  0.0215  0.0215  0.0215  0.0245  0.0245  0.0245  0.0183  0.0215  0.0245  0.0183  0.0215  0.0215  0.0245  0.0238  0.0239  0.0206  0.0177  0.0177  0.0177  0.0177  0.0177  0.0177  0.0177  0.0177  0.0177  0.0177  0.0177  0.0177  0.0238  0.0238  0.0238  0.0238  0.0238  0.0238  0.0148  0.0177  0.0177  0.0177  0.0236  0.0206  0.0000  0.0058  0.0090  0.0061  0.0087  0.0087  0.0087  0.0087  0.0058  0.0000  0.0058  0.0029  0.0090  0.0119  0.0119  0.0090  0.0090  0.0000  0.0000  0.0000  0.0087  0.0087  0.0087  0.0000  0.0029  0.0087  0.0000  0.0058  0.0029  0.0030  0.0030  0.0058  0.0058  0.0000  0.0058  0.0058  0.0058  0.0058  0.0086  0.0058  0.0086  0.0058  0.0030  0.0058  0.0029  0.0058  0.0058  0.0058  0.0029  0.0058  0.0058  0.0029  0.0029  0.0029  0.0029  0.0000  0.0029  0.0029  0.0000  0.0086  0.0086  0.0030  0.0058  0.0086  0.0087  0.0029  0.0000  0.0029  0.0058  0.0029  0.0000  0.0000  0.0030  0.0029  0.0030  0.0061  0.0058  0.0058  0.0058  0.0058  0.0029  0.0000  0.0000  0.0000  0.0030  0.0029  0.0058  0.0029  0.0030  0.0029  0.0029  0.0058  0.0058  0.0000  0.0058  0.0058  0.0058  0.0058  0.0058  0.0058  0.0000  0.0030  0.0058  0.0087  0.0030  0.0029  0.0087  0.0029  0.0058  0.0058  0.0000  0.0061  0.0058  0.0029  0.0058  0.0058  0.0058  0.0029  0.0058  0.0029  0.0058  0.0029  0.0029  0.0029  0.0058
OMP4__GCA_000959225.1   1.1495  0.9467  0.8800  0.9267  1.1989  0.9275  0.9214  0.9339  0.9061  0.9004  0.9087  0.9141  0.9087  0.9136  0.9551  0.8934  0.9612  0.9086  0.9194  0.9370  0.9016  0.9016  0.8607  0.8134  0.8462  0.7739  0.7777  0.7662  0.8911  0.8389  0.8638  0.8634  0.8514  0.9195  0.9482  0.8193  0.8297  0.8193  0.8150  0.8194  0.8206  0.8143  0.8506  0.8938  0.9132  0.9600  0.9176  0.9424  0.9424  0.9759  0.5850  0.5850  0.5593  0.4746  0.4746  0.4660  0.4660  0.4964  0.4874  0.5275  0.1044  0.2021  0.2021  0.0245  0.0245  0.0245  0.0274  0.0245  0.0245  0.0245  0.0245  0.0274  0.0274  0.0274  0.0212  0.0245  0.0274  0.0213  0.0245  0.0245  0.0274  0.0268  0.0268  0.0236  0.0206  0.0206  0.0206  0.0206  0.0206  0.0206  0.0206  0.0206  0.0206  0.0206  0.0206  0.0206  0.0268  0.0268  0.0268  0.0268  0.0268  0.0268  0.0177  0.0206  0.0206  0.0206  0.0265  0.0236  0.0030  0.0087  0.0119  0.0032  0.0058  0.0058  0.0058  0.0058  0.0087  0.0029  0.0029  0.0058  0.0119  0.0148  0.0148  0.0119  0.0119  0.0029  0.0030  0.0030  0.0058  0.0058  0.0058  0.0029  0.0000  0.0058  0.0029  0.0029  0.0058  0.0058  0.0058  0.0087  0.0087  0.0029  0.0087  0.0087  0.0087  0.0087  0.0116  0.0087  0.0116  0.0087  0.0000  0.0087  0.0058  0.0087  0.0087  0.0087  0.0058  0.0091  0.0087  0.0058  0.0058  0.0061  0.0058  0.0029  0.0061  0.0058  0.0029  0.0116  0.0116  0.0058  0.0087  0.0116  0.0058  0.0058  0.0029  0.0000  0.0087  0.0058  0.0029  0.0029  0.0058  0.0058  0.0000  0.0087  0.0087  0.0087  0.0087  0.0087  0.0058  0.0029  0.0030  0.0029  0.0000  0.0058  0.0030  0.0058  0.0058  0.0058  0.0058  0.0087  0.0029  0.0029  0.0029  0.0029  0.0087  0.0087  0.0087  0.0029  0.0030  0.0000  0.0029  0.0058  0.0000  0.0058  0.0058  0.0000  0.0029  0.0087  0.0029  0.0087  0.0029  0.0058  0.0087  0.0087  0.0087  0.0000  0.0029  0.0060  0.0087  0.0000  0.0058  0.0058  0.0087  0.0030
OMP4__GCA_000959305.1   1.1636  0.9394  0.8801  0.9251  1.2072  0.9332  0.9271  0.9340  0.9062  0.8945  0.9088  0.9142  0.9088  0.9247  0.9477  0.8869  0.9614  0.9020  0.9127  0.9301  0.8887  0.8887  0.8608  0.8135  0.8464  0.7740  0.7778  0.7663  0.8912  0.8326  0.8571  0.8567  0.8448  0.9263  0.9552  0.8194  0.8298  0.8194  0.8024  0.8196  0.8207  0.8144  0.8507  0.8940  0.9134  0.9602  0.9178  0.9351  0.9351  0.9683  0.5851  0.5851  0.5593  0.4747  0.4747  0.4661  0.4661  0.4965  0.4874  0.5178  0.1044  0.2021  0.2021  0.0245  0.0245  0.0245  0.0274  0.0245  0.0245  0.0245  0.0245  0.0274  0.0274  0.0274  0.0212  0.0245  0.0274  0.0213  0.0245  0.0245  0.0274  0.0268  0.0268  0.0236  0.0206  0.0206  0.0206  0.0206  0.0206  0.0206  0.0206  0.0206  0.0206  0.0206  0.0206  0.0206  0.0268  0.0268  0.0268  0.0268  0.0268  0.0268  0.0177  0.0206  0.0206  0.0206  0.0265  0.0236  0.0030  0.0087  0.0119  0.0090  0.0058  0.0116  0.0058  0.0058  0.0087  0.0029  0.0087  0.0058  0.0119  0.0148  0.0148  0.0119  0.0119  0.0030  0.0030  0.0030  0.0116  0.0116  0.0116  0.0030  0.0058  0.0058  0.0029  0.0087  0.0058  0.0058  0.0058  0.0087  0.0087  0.0029  0.0087  0.0087  0.0087  0.0087  0.0116  0.0087  0.0116  0.0087  0.0058  0.0087  0.0000  0.0087  0.0087  0.0087  0.0058  0.0087  0.0087  0.0058  0.0058  0.0058  0.0058  0.0030  0.0058  0.0058  0.0029  0.0116  0.0116  0.0061  0.0091  0.0116  0.0116  0.0000  0.0029  0.0058  0.0087  0.0058  0.0030  0.0030  0.0058  0.0058  0.0058  0.0087  0.0029  0.0087  0.0087  0.0087  0.0058  0.0030  0.0029  0.0030  0.0058  0.0058  0.0087  0.0058  0.0058  0.0058  0.0061  0.0029  0.0087  0.0029  0.0087  0.0087  0.0087  0.0087  0.0087  0.0087  0.0029  0.0058  0.0087  0.0116  0.0058  0.0058  0.0058  0.0058  0.0087  0.0087  0.0029  0.0087  0.0087  0.0058  0.0087  0.0087  0.0087  0.0058  0.0087  0.0058  0.0087  0.0058  0.0058  0.0058  0.0087  0.0029  0.0058
OMP4__GCA_000959345.1   1.1552  0.9392  0.8798  0.9316  1.1977  0.9268  0.9207  0.9272  0.8999  0.8943  0.9026  0.9080  0.9026  0.9182  0.9473  0.8866  0.9536  0.9017  0.9124  0.9297  0.8949  0.8949  0.8541  0.8070  0.8398  0.7681  0.7719  0.7605  0.8839  0.8323  0.8568  0.8564  0.8445  0.9186  0.9472  0.8132  0.8235  0.8132  0.8085  0.8130  0.8141  0.8079  0.8437  0.8865  0.9055  0.9519  0.9101  0.9272  0.9272  0.9679  0.5793  0.5793  0.5538  0.4652  0.4652  0.4567  0.4567  0.4870  0.4781  0.5225  0.1044  0.1949  0.1949  0.0245  0.0245  0.0245  0.0215  0.0245  0.0245  0.0245  0.0245  0.0274  0.0274  0.0274  0.0212  0.0245  0.0274  0.0212  0.0245  0.0245  0.0274  0.0209  0.0209  0.0177  0.0148  0.0148  0.0148  0.0148  0.0148  0.0148  0.0148  0.0148  0.0148  0.0148  0.0148  0.0148  0.0209  0.0209  0.0209  0.0209  0.0209  0.0209  0.0118  0.0148  0.0148  0.0148  0.0206  0.0177  0.0031  0.0087  0.0061  0.0090  0.0116  0.0116  0.0116  0.0116  0.0087  0.0029  0.0087  0.0058  0.0119  0.0090  0.0090  0.0061  0.0061  0.0029  0.0029  0.0029  0.0116  0.0116  0.0116  0.0030  0.0058  0.0116  0.0029  0.0087  0.0058  0.0058  0.0058  0.0086  0.0029  0.0029  0.0029  0.0029  0.0029  0.0029  0.0057  0.0029  0.0057  0.0029  0.0058  0.0087  0.0058  0.0029  0.0029  0.0087  0.0058  0.0087  0.0087  0.0058  0.0058  0.0061  0.0058  0.0029  0.0058  0.0058  0.0029  0.0057  0.0057  0.0058  0.0086  0.0057  0.0116  0.0058  0.0030  0.0058  0.0087  0.0058  0.0029  0.0029  0.0058  0.0058  0.0058  0.0086  0.0087  0.0087  0.0087  0.0086  0.0058  0.0029  0.0029  0.0029  0.0060  0.0058  0.0087  0.0058  0.0058  0.0058  0.0058  0.0087  0.0087  0.0029  0.0087  0.0087  0.0087  0.0029  0.0087  0.0087  0.0030  0.0058  0.0087  0.0116  0.0058  0.0000  0.0116  0.0058  0.0087  0.0086  0.0029  0.0087  0.0087  0.0058  0.0087  0.0087  0.0087  0.0058  0.0087  0.0058  0.0086  0.0058  0.0058  0.0058  0.0086  0.0029  0.0058  0.0058
OMP4__GCA_001204515.1   1.1557  0.9582  0.8848  0.9439  1.1827  0.9380  0.9319  0.9390  0.9109  0.9052  0.9135  0.9189  0.9135  0.9295  0.9477  0.8986  0.9540  0.9019  0.9247  0.9301  0.8951  0.8951  0.8657  0.8182  0.8400  0.7784  0.7823  0.7607  0.8964  0.8327  0.8691  0.8687  0.8567  0.9189  0.9476  0.8240  0.8345  0.8240  0.8088  0.8244  0.8256  0.8192  0.8558  0.8869  0.8929  0.9389  0.9233  0.9483  0.9483  0.9820  0.5795  0.5795  0.5540  0.4785  0.4785  0.4698  0.4698  0.4918  0.4828  0.5226  0.1074  0.1985  0.1985  0.0274  0.0274  0.0274  0.0303  0.0274  0.0274  0.0274  0.0274  0.0245  0.0245  0.0245  0.0183  0.0274  0.0245  0.0242  0.0274  0.0274  0.0245  0.0180  0.0180  0.0148  0.0119  0.0119  0.0119  0.0119  0.0119  0.0119  0.0119  0.0119  0.0119  0.0119  0.0119  0.0119  0.0180  0.0180  0.0180  0.0180  0.0180  0.0180  0.0090  0.0119  0.0119  0.0119  0.0177  0.0148  0.0060  0.0116  0.0090  0.0119  0.0145  0.0087  0.0145  0.0145  0.0058  0.0060  0.0116  0.0087  0.0090  0.0119  0.0119  0.0090  0.0090  0.0058  0.0058  0.0058  0.0145  0.0145  0.0087  0.0058  0.0087  0.0087  0.0058  0.0116  0.0030  0.0029  0.0030  0.0000  0.0058  0.0058  0.0058  0.0058  0.0058  0.0058  0.0029  0.0058  0.0030  0.0061  0.0087  0.0116  0.0087  0.0058  0.0058  0.0058  0.0086  0.0116  0.0058  0.0029  0.0029  0.0029  0.0029  0.0058  0.0087  0.0029  0.0060  0.0029  0.0029  0.0029  0.0000  0.0029  0.0145  0.0087  0.0058  0.0087  0.0058  0.0029  0.0058  0.0058  0.0030  0.0030  0.0087  0.0000  0.0058  0.0060  0.0061  0.0000  0.0029  0.0058  0.0061  0.0060  0.0087  0.0029  0.0058  0.0029  0.0029  0.0029  0.0029  0.0058  0.0058  0.0058  0.0116  0.0116  0.0061  0.0058  0.0058  0.0116  0.0060  0.0087  0.0060  0.0087  0.0087  0.0086  0.0145  0.0087  0.0061  0.0058  0.0058  0.0058  0.0116  0.0029  0.0058  0.0058  0.0116  0.0087  0.0116  0.0086  0.0000  0.0087  0.0029  0.0029  0.0000  0.0061  0.0087  0.0087  0.0086
OMP4__GCA_001277875.1   1.1632  0.9522  0.8794  0.9379  1.1904  0.9325  0.9265  0.9332  0.9055  0.8999  0.9082  0.9136  0.9082  0.9240  0.9411  0.8927  0.9476  0.8961  0.9187  0.9239  0.8895  0.8895  0.8601  0.8127  0.8345  0.7734  0.7772  0.7558  0.8903  0.8383  0.8631  0.8627  0.8507  0.9126  0.9410  0.8187  0.8291  0.8187  0.8032  0.8188  0.8200  0.8137  0.8499  0.8807  0.8994  0.9456  0.9168  0.9416  0.9416  0.9751  0.5746  0.5746  0.5493  0.4743  0.4743  0.4656  0.4656  0.4876  0.4786  0.5183  0.1043  0.1951  0.1951  0.0245  0.0245  0.0245  0.0274  0.0245  0.0245  0.0245  0.0245  0.0215  0.0215  0.0215  0.0154  0.0245  0.0215  0.0212  0.0245  0.0245  0.0215  0.0209  0.0209  0.0177  0.0148  0.0148  0.0148  0.0148  0.0148  0.0148  0.0148  0.0148  0.0148  0.0148  0.0148  0.0148  0.0209  0.0209  0.0209  0.0209  0.0209  0.0209  0.0119  0.0148  0.0148  0.0148  0.0206  0.0177  0.0029  0.0087  0.0119  0.0090  0.0116  0.0116  0.0116  0.0116  0.0087  0.0029  0.0087  0.0058  0.0061  0.0148  0.0148  0.0119  0.0119  0.0030  0.0029  0.0029  0.0116  0.0116  0.0116  0.0029  0.0058  0.0116  0.0030  0.0087  0.0058  0.0058  0.0058  0.0029  0.0086  0.0029  0.0029  0.0029  0.0029  0.0086  0.0058  0.0030  0.0058  0.0030  0.0058  0.0087  0.0058  0.0030  0.0030  0.0087  0.0058  0.0087  0.0087  0.0058  0.0060  0.0058  0.0058  0.0030  0.0058  0.0058  0.0030  0.0058  0.0058  0.0058  0.0029  0.0058  0.0116  0.0058  0.0029  0.0058  0.0087  0.0058  0.0030  0.0029  0.0058  0.0058  0.0058  0.0029  0.0087  0.0087  0.0087  0.0029  0.0058  0.0029  0.0029  0.0029  0.0058  0.0058  0.0087  0.0058  0.0058  0.0058  0.0000  0.0087  0.0087  0.0029  0.0087  0.0087  0.0087  0.0086  0.0087  0.0087  0.0030  0.0058  0.0087  0.0061  0.0058  0.0058  0.0116  0.0058  0.0087  0.0029  0.0029  0.0087  0.0087  0.0058  0.0087  0.0087  0.0087  0.0058  0.0087  0.0058  0.0029  0.0060  0.0058  0.0058  0.0029  0.0029  0.0058  0.0058  0.0058  0.0030
OMP4__GCA_001277895.1   1.1632  0.9522  0.8794  0.9379  1.1904  0.9325  0.9265  0.9332  0.9055  0.8999  0.9082  0.9136  0.9082  0.9240  0.9411  0.8927  0.9476  0.8961  0.9187  0.9239  0.8895  0.8895  0.8601  0.8127  0.8345  0.7734  0.7772  0.7558  0.8903  0.8383  0.8631  0.8627  0.8507  0.9126  0.9410  0.8187  0.8291  0.8187  0.8032  0.8188  0.8200  0.8137  0.8499  0.8807  0.8994  0.9456  0.9168  0.9416  0.9416  0.9751  0.5746  0.5746  0.5493  0.4743  0.4743  0.4656  0.4656  0.4876  0.4786  0.5183  0.1043  0.1951  0.1951  0.0245  0.0245  0.0245  0.0274  0.0245  0.0245  0.0245  0.0245  0.0215  0.0215  0.0215  0.0154  0.0245  0.0215  0.0212  0.0245  0.0245  0.0215  0.0209  0.0209  0.0177  0.0148  0.0148  0.0148  0.0148  0.0148  0.0148  0.0148  0.0148  0.0148  0.0148  0.0148  0.0148  0.0209  0.0209  0.0209  0.0209  0.0209  0.0209  0.0119  0.0148  0.0148  0.0148  0.0206  0.0177  0.0030  0.0087  0.0119  0.0090  0.0116  0.0116  0.0116  0.0116  0.0087  0.0030  0.0087  0.0058  0.0061  0.0148  0.0148  0.0119  0.0119  0.0030  0.0029  0.0030  0.0116  0.0116  0.0116  0.0029  0.0058  0.0116  0.0029  0.0087  0.0058  0.0058  0.0058  0.0030  0.0086  0.0029  0.0030  0.0030  0.0029  0.0086  0.0060  0.0029  0.0058  0.0029  0.0061  0.0087  0.0058  0.0029  0.0030  0.0087  0.0058  0.0087  0.0087  0.0058  0.0058  0.0058  0.0058  0.0029  0.0058  0.0058  0.0029  0.0058  0.0058  0.0058  0.0029  0.0058  0.0116  0.0058  0.0030  0.0058  0.0087  0.0058  0.0030  0.0029  0.0058  0.0058  0.0058  0.0030  0.0087  0.0087  0.0087  0.0029  0.0058  0.0029  0.0029  0.0029  0.0058  0.0058  0.0087  0.0058  0.0058  0.0058  0.0000  0.0087  0.0087  0.0029  0.0087  0.0087  0.0087  0.0086  0.0087  0.0087  0.0029  0.0061  0.0087  0.0058  0.0058  0.0058  0.0116  0.0058  0.0087  0.0029  0.0029  0.0087  0.0087  0.0058  0.0087  0.0087  0.0087  0.0058  0.0087  0.0058  0.0029  0.0058  0.0058  0.0058  0.0029  0.0029  0.0058  0.0058  0.0058  0.0030  0.0000
OMP4__GCA_001320505.1   1.1483  0.9521  0.8793  0.9379  1.1904  0.9325  0.9264  0.9332  0.9054  0.8998  0.9081  0.9135  0.9081  0.9239  0.9543  0.8927  0.9604  0.9079  0.9187  0.9363  0.9009  0.9009  0.8600  0.8127  0.8456  0.7733  0.7772  0.7657  0.8903  0.8270  0.8631  0.8627  0.8507  0.9253  0.9542  0.8187  0.8291  0.8187  0.8144  0.8188  0.8199  0.8136  0.8499  0.8931  0.8994  0.9456  0.9168  0.9416  0.9416  0.9751  0.5844  0.5844  0.5587  0.4742  0.4742  0.4656  0.4656  0.4960  0.4870  0.5270  0.1043  0.2019  0.2019  0.0245  0.0245  0.0245  0.0274  0.0245  0.0245  0.0245  0.0245  0.0274  0.0274  0.0274  0.0212  0.0245  0.0274  0.0212  0.0245  0.0245  0.0274  0.0209  0.0209  0.0177  0.0148  0.0148  0.0148  0.0148  0.0148  0.0148  0.0148  0.0148  0.0148  0.0148  0.0148  0.0148  0.0209  0.0209  0.0209  0.0209  0.0209  0.0209  0.0119  0.0148  0.0148  0.0148  0.0206  0.0177  0.0029  0.0087  0.0061  0.0090  0.0116  0.0058  0.0116  0.0116  0.0029  0.0029  0.0087  0.0058  0.0118  0.0090  0.0090  0.0061  0.0061  0.0030  0.0029  0.0030  0.0116  0.0116  0.0058  0.0029  0.0058  0.0058  0.0029  0.0087  0.0000  0.0000  0.0000  0.0030  0.0030  0.0029  0.0086  0.0086  0.0086  0.0030  0.0058  0.0086  0.0058  0.0086  0.0058  0.0087  0.0058  0.0086  0.0086  0.0029  0.0058  0.0087  0.0029  0.0000  0.0000  0.0000  0.0000  0.0030  0.0058  0.0000  0.0029  0.0058  0.0058  0.0000  0.0030  0.0058  0.0116  0.0058  0.0029  0.0058  0.0029  0.0000  0.0029  0.0030  0.0000  0.0000  0.0058  0.0029  0.0029  0.0030  0.0029  0.0030  0.0000  0.0030  0.0031  0.0029  0.0058  0.0000  0.0029  0.0000  0.0000  0.0000  0.0058  0.0030  0.0029  0.0029  0.0087  0.0087  0.0030  0.0029  0.0029  0.0087  0.0029  0.0058  0.0030  0.0116  0.0058  0.0058  0.0116  0.0058  0.0030  0.0086  0.0029  0.0030  0.0087  0.0000  0.0029  0.0029  0.0087  0.0058  0.0087  0.0058  0.0029  0.0058  0.0000  0.0000  0.0029  0.0030  0.0058  0.0058  0.0058  0.0029  0.0058  0.0058
OMP4__GCA_001321345.1   1.1552  0.9510  0.8908  0.9436  1.1823  0.9378  0.9317  0.9387  0.9107  0.9050  0.9133  0.9187  0.9133  0.9292  0.9473  0.8983  0.9536  0.9016  0.9244  0.9297  0.8949  0.8949  0.8654  0.8180  0.8397  0.7782  0.7821  0.7605  0.8961  0.8324  0.8688  0.8684  0.8564  0.9186  0.9472  0.8238  0.8343  0.8238  0.8085  0.8241  0.8253  0.8189  0.8555  0.8865  0.8926  0.9385  0.9229  0.9403  0.9403  0.9816  0.5792  0.5792  0.5538  0.4736  0.4736  0.4650  0.4650  0.4870  0.4781  0.5225  0.1106  0.1948  0.1948  0.0303  0.0303  0.0303  0.0274  0.0303  0.0303  0.0303  0.0303  0.0274  0.0274  0.0274  0.0212  0.0303  0.0274  0.0271  0.0303  0.0303  0.0274  0.0151  0.0151  0.0119  0.0090  0.0090  0.0090  0.0090  0.0090  0.0090  0.0090  0.0090  0.0090  0.0090  0.0090  0.0090  0.0151  0.0151  0.0151  0.0151  0.0151  0.0151  0.0061  0.0090  0.0090  0.0090  0.0148  0.0119  0.0086  0.0145  0.0061  0.0148  0.0174  0.0116  0.0174  0.0174  0.0087  0.0086  0.0145  0.0116  0.0119  0.0090  0.0090  0.0061  0.0061  0.0086  0.0086  0.0086  0.0174  0.0174  0.0116  0.0086  0.0116  0.0116  0.0086  0.0145  0.0058  0.0058  0.0058  0.0030  0.0030  0.0086  0.0030  0.0030  0.0029  0.0030  0.0000  0.0030  0.0000  0.0030  0.0116  0.0145  0.0116  0.0029  0.0029  0.0087  0.0115  0.0145  0.0087  0.0058  0.0058  0.0060  0.0058  0.0086  0.0116  0.0058  0.0086  0.0000  0.0000  0.0058  0.0029  0.0000  0.0174  0.0116  0.0086  0.0116  0.0087  0.0058  0.0086  0.0086  0.0058  0.0058  0.0116  0.0030  0.0087  0.0087  0.0087  0.0029  0.0058  0.0086  0.0086  0.0086  0.0116  0.0061  0.0087  0.0058  0.0058  0.0058  0.0058  0.0087  0.0087  0.0086  0.0145  0.0145  0.0087  0.0029  0.0087  0.0145  0.0086  0.0116  0.0087  0.0116  0.0116  0.0057  0.0174  0.0116  0.0087  0.0086  0.0086  0.0087  0.0145  0.0058  0.0087  0.0087  0.0145  0.0116  0.0145  0.0115  0.0029  0.0116  0.0058  0.0061  0.0029  0.0086  0.0116  0.0116  0.0057  0.0029  0.0058  0.0058  0.0058
OMP4__GCA_001321605.1   1.1557  0.9582  0.8848  0.9439  1.1827  0.9380  0.9319  0.9390  0.9109  0.9052  0.9135  0.9189  0.9135  0.9295  0.9477  0.8986  0.9540  0.9019  0.9247  0.9301  0.8951  0.8951  0.8657  0.8182  0.8400  0.7784  0.7823  0.7607  0.8964  0.8327  0.8691  0.8687  0.8567  0.9189  0.9476  0.8240  0.8345  0.8240  0.8088  0.8244  0.8256  0.8192  0.8558  0.8869  0.8929  0.9389  0.9233  0.9483  0.9483  0.9820  0.5795  0.5795  0.5540  0.4785  0.4785  0.4698  0.4698  0.4918  0.4828  0.5226  0.1074  0.1985  0.1985  0.0274  0.0274  0.0274  0.0303  0.0274  0.0274  0.0274  0.0274  0.0245  0.0245  0.0245  0.0183  0.0274  0.0245  0.0242  0.0274  0.0274  0.0245  0.0180  0.0180  0.0148  0.0119  0.0119  0.0119  0.0119  0.0119  0.0119  0.0119  0.0119  0.0119  0.0119  0.0119  0.0119  0.0180  0.0180  0.0180  0.0180  0.0180  0.0180  0.0090  0.0119  0.0119  0.0119  0.0177  0.0148  0.0058  0.0116  0.0090  0.0119  0.0145  0.0087  0.0145  0.0145  0.0058  0.0058  0.0116  0.0087  0.0090  0.0119  0.0119  0.0090  0.0090  0.0058  0.0058  0.0058  0.0145  0.0145  0.0087  0.0058  0.0087  0.0087  0.0058  0.0116  0.0029  0.0029  0.0029  0.0000  0.0060  0.0058  0.0058  0.0058  0.0058  0.0058  0.0030  0.0058  0.0029  0.0058  0.0087  0.0116  0.0087  0.0058  0.0058  0.0058  0.0086  0.0116  0.0058  0.0029  0.0029  0.0029  0.0029  0.0058  0.0087  0.0030  0.0058  0.0030  0.0029  0.0029  0.0000  0.0030  0.0145  0.0087  0.0061  0.0087  0.0058  0.0029  0.0058  0.0058  0.0029  0.0029  0.0087  0.0000  0.0058  0.0058  0.0058  0.0000  0.0030  0.0058  0.0061  0.0058  0.0087  0.0029  0.0058  0.0030  0.0029  0.0029  0.0029  0.0058  0.0058  0.0058  0.0116  0.0116  0.0058  0.0058  0.0058  0.0116  0.0061  0.0087  0.0058  0.0087  0.0087  0.0086  0.0145  0.0087  0.0058  0.0058  0.0058  0.0058  0.0116  0.0029  0.0058  0.0058  0.0116  0.0087  0.0116  0.0086  0.0000  0.0087  0.0029  0.0029  0.0000  0.0058  0.0087  0.0087  0.0086  0.0000  0.0029  0.0029  0.0029  0.0029
OMP4__GCA_000775165.1   1.1557  0.9582  0.8849  0.9440  1.2140  0.9381  0.9320  0.9274  0.9001  0.8945  0.8923  0.8975  0.8923  0.9184  0.9610  0.8869  0.9671  0.8903  0.9126  0.9300  0.8951  0.8951  0.8544  0.8183  0.8512  0.7785  0.7824  0.7708  0.8965  0.8440  0.8692  0.8688  0.8567  0.9318  0.9609  0.8241  0.8346  0.8241  0.8201  0.8133  0.8256  0.8192  0.8558  0.8869  0.9191  0.9660  0.9233  0.9483  0.9483  0.9683  0.5894  0.5894  0.5635  0.4785  0.4785  0.4699  0.4699  0.5003  0.4912  0.5315  0.1074  0.2053  0.2053  0.0274  0.0274  0.0274  0.0303  0.0274  0.0274  0.0274  0.0274  0.0303  0.0303  0.0303  0.0241  0.0274  0.0303  0.0242  0.0274  0.0274  0.0303  0.0297  0.0297  0.0265  0.0235  0.0235  0.0235  0.0235  0.0235  0.0235  0.0235  0.0235  0.0235  0.0235  0.0235  0.0235  0.0297  0.0297  0.0297  0.0297  0.0297  0.0297  0.0206  0.0235  0.0235  0.0235  0.0294  0.0265  0.0058  0.0116  0.0148  0.0119  0.0145  0.0145  0.0145  0.0145  0.0116  0.0058  0.0116  0.0087  0.0147  0.0177  0.0177  0.0148  0.0148  0.0058  0.0058  0.0058  0.0145  0.0145  0.0145  0.0058  0.0087  0.0145  0.0058  0.0116  0.0086  0.0086  0.0086  0.0115  0.0115  0.0058  0.0115  0.0115  0.0115  0.0115  0.0144  0.0115  0.0144  0.0115  0.0087  0.0116  0.0087  0.0115  0.0115  0.0116  0.0086  0.0116  0.0116  0.0086  0.0086  0.0086  0.0086  0.0058  0.0087  0.0086  0.0058  0.0144  0.0144  0.0086  0.0115  0.0144  0.0145  0.0087  0.0058  0.0087  0.0116  0.0086  0.0058  0.0058  0.0086  0.0086  0.0087  0.0115  0.0116  0.0116  0.0116  0.0115  0.0086  0.0058  0.0058  0.0058  0.0087  0.0086  0.0116  0.0086  0.0086  0.0086  0.0086  0.0116  0.0116  0.0058  0.0116  0.0116  0.0116  0.0115  0.0116  0.0116  0.0058  0.0087  0.0116  0.0145  0.0087  0.0086  0.0145  0.0087  0.0116  0.0115  0.0058  0.0116  0.0116  0.0086  0.0116  0.0116  0.0116  0.0087  0.0116  0.0086  0.0115  0.0087  0.0086  0.0086  0.0115  0.0058  0.0087  0.0087  0.0086  0.0115  0.0086  0.0086  0.0086  0.0144  0.0115
OMP4__GCA_000959205.1   1.1434  0.9534  0.8860  0.9334  1.2076  0.9336  0.9275  0.9403  0.9121  0.9063  0.9146  0.9200  0.9146  0.9197  0.9626  0.8999  0.9686  0.9152  0.9262  0.9441  0.9080  0.9080  0.8671  0.8195  0.8525  0.7795  0.7834  0.7718  0.8979  0.8453  0.8706  0.8702  0.8581  0.9267  0.9556  0.8252  0.8357  0.8252  0.8214  0.8257  0.8269  0.8205  0.8572  0.8886  0.9207  0.9677  0.9249  0.9499  0.9499  0.9836  0.5903  0.5903  0.5646  0.4793  0.4793  0.4706  0.4706  0.5011  0.4920  0.5323  0.1076  0.2057  0.2057  0.0274  0.0274  0.0274  0.0304  0.0274  0.0274  0.0274  0.0274  0.0304  0.0304  0.0304  0.0242  0.0274  0.0304  0.0242  0.0274  0.0274  0.0304  0.0298  0.0298  0.0266  0.0236  0.0236  0.0236  0.0236  0.0236  0.0236  0.0236  0.0236  0.0236  0.0236  0.0236  0.0236  0.0298  0.0298  0.0298  0.0298  0.0298  0.0298  0.0206  0.0236  0.0236  0.0236  0.0295  0.0266  0.0058  0.0116  0.0148  0.0061  0.0030  0.0087  0.0029  0.0029  0.0116  0.0058  0.0000  0.0087  0.0148  0.0177  0.0177  0.0148  0.0148  0.0058  0.0058  0.0058  0.0029  0.0029  0.0087  0.0058  0.0030  0.0087  0.0058  0.0000  0.0087  0.0090  0.0087  0.0116  0.0116  0.0058  0.0116  0.0116  0.0116  0.0116  0.0145  0.0116  0.0145  0.0116  0.0031  0.0058  0.0087  0.0116  0.0116  0.0116  0.0087  0.0116  0.0116  0.0087  0.0087  0.0087  0.0087  0.0058  0.0087  0.0087  0.0058  0.0145  0.0145  0.0087  0.0116  0.0145  0.0029  0.0087  0.0058  0.0029  0.0116  0.0087  0.0058  0.0058  0.0087  0.0087  0.0030  0.0116  0.0116  0.0116  0.0116  0.0116  0.0087  0.0058  0.0058  0.0058  0.0029  0.0087  0.0058  0.0087  0.0087  0.0087  0.0087  0.0116  0.0058  0.0058  0.0000  0.0000  0.0116  0.0116  0.0116  0.0000  0.0058  0.0029  0.0058  0.0087  0.0029  0.0087  0.0029  0.0030  0.0058  0.0116  0.0058  0.0116  0.0000  0.0087  0.0116  0.0116  0.0116  0.0029  0.0000  0.0087  0.0116  0.0030  0.0087  0.0087  0.0116  0.0058  0.0030  0.0087  0.0087  0.0116  0.0087  0.0087  0.0087  0.0145  0.0116  0.0116
OMP4__GCA_000932085.1   1.1483  0.9521  0.8793  0.9379  1.1904  0.9325  0.9264  0.9332  0.9054  0.8998  0.9081  0.9135  0.9081  0.9239  0.9543  0.8927  0.9604  0.9079  0.9187  0.9363  0.9009  0.9009  0.8600  0.8127  0.8456  0.7733  0.7772  0.7657  0.8903  0.8270  0.8631  0.8627  0.8507  0.9253  0.9542  0.8187  0.8291  0.8187  0.8144  0.8188  0.8199  0.8136  0.8499  0.8931  0.8994  0.9456  0.9168  0.9416  0.9416  0.9751  0.5844  0.5844  0.5587  0.4742  0.4742  0.4656  0.4656  0.4960  0.4870  0.5270  0.1043  0.2019  0.2019  0.0245  0.0245  0.0245  0.0274  0.0245  0.0245  0.0245  0.0245  0.0274  0.0274  0.0274  0.0212  0.0245  0.0274  0.0212  0.0245  0.0245  0.0274  0.0209  0.0209  0.0177  0.0148  0.0148  0.0148  0.0148  0.0148  0.0148  0.0148  0.0148  0.0148  0.0148  0.0148  0.0148  0.0209  0.0209  0.0209  0.0209  0.0209  0.0209  0.0119  0.0148  0.0148  0.0148  0.0206  0.0177  0.0029  0.0087  0.0061  0.0090  0.0116  0.0058  0.0116  0.0116  0.0030  0.0029  0.0087  0.0058  0.0118  0.0090  0.0090  0.0061  0.0061  0.0029  0.0029  0.0030  0.0116  0.0116  0.0058  0.0030  0.0058  0.0058  0.0030  0.0087  0.0000  0.0000  0.0000  0.0029  0.0029  0.0029  0.0086  0.0086  0.0086  0.0029  0.0058  0.0086  0.0058  0.0086  0.0058  0.0087  0.0058  0.0086  0.0086  0.0029  0.0058  0.0087  0.0029  0.0000  0.0000  0.0000  0.0000  0.0029  0.0058  0.0000  0.0029  0.0058  0.0058  0.0000  0.0029  0.0058  0.0116  0.0060  0.0029  0.0058  0.0029  0.0000  0.0029  0.0030  0.0000  0.0000  0.0058  0.0029  0.0029  0.0030  0.0030  0.0029  0.0000  0.0030  0.0029  0.0029  0.0058  0.0000  0.0029  0.0000  0.0000  0.0000  0.0058  0.0029  0.0029  0.0029  0.0087  0.0087  0.0030  0.0029  0.0030  0.0087  0.0029  0.0058  0.0029  0.0116  0.0058  0.0061  0.0116  0.0058  0.0030  0.0086  0.0029  0.0029  0.0087  0.0000  0.0029  0.0029  0.0087  0.0058  0.0087  0.0060  0.0029  0.0058  0.0000  0.0000  0.0030  0.0029  0.0058  0.0058  0.0058  0.0030  0.0058  0.0058  0.0000  0.0058  0.0029  0.0086  0.0087
OMP4__GCA_001212405.1   1.1552  0.9510  0.8908  0.9436  1.1823  0.9378  0.9317  0.9387  0.9107  0.9050  0.9133  0.9187  0.9133  0.9292  0.9473  0.8983  0.9536  0.9016  0.9244  0.9297  0.8949  0.8949  0.8654  0.8180  0.8397  0.7782  0.7821  0.7605  0.8961  0.8324  0.8688  0.8684  0.8564  0.9186  0.9472  0.8238  0.8343  0.8238  0.8085  0.8241  0.8253  0.8189  0.8555  0.8865  0.8926  0.9385  0.9229  0.9403  0.9403  0.9816  0.5792  0.5792  0.5538  0.4736  0.4736  0.4650  0.4650  0.4870  0.4781  0.5225  0.1106  0.1948  0.1948  0.0303  0.0303  0.0303  0.0274  0.0303  0.0303  0.0303  0.0303  0.0274  0.0274  0.0274  0.0212  0.0303  0.0274  0.0271  0.0303  0.0303  0.0274  0.0151  0.0151  0.0119  0.0090  0.0090  0.0090  0.0090  0.0090  0.0090  0.0090  0.0090  0.0090  0.0090  0.0090  0.0090  0.0151  0.0151  0.0151  0.0151  0.0151  0.0151  0.0061  0.0090  0.0090  0.0090  0.0148  0.0119  0.0086  0.0145  0.0061  0.0148  0.0174  0.0119  0.0174  0.0174  0.0087  0.0086  0.0145  0.0116  0.0119  0.0090  0.0090  0.0061  0.0061  0.0086  0.0086  0.0086  0.0174  0.0174  0.0116  0.0086  0.0116  0.0116  0.0086  0.0145  0.0058  0.0058  0.0058  0.0029  0.0029  0.0086  0.0029  0.0029  0.0030  0.0029  0.0000  0.0029  0.0000  0.0029  0.0116  0.0145  0.0116  0.0029  0.0029  0.0087  0.0115  0.0145  0.0087  0.0058  0.0060  0.0058  0.0058  0.0086  0.0116  0.0058  0.0086  0.0000  0.0000  0.0058  0.0029  0.0000  0.0174  0.0116  0.0086  0.0116  0.0087  0.0058  0.0086  0.0086  0.0058  0.0061  0.0116  0.0029  0.0087  0.0087  0.0087  0.0029  0.0058  0.0086  0.0086  0.0086  0.0116  0.0058  0.0087  0.0058  0.0058  0.0058  0.0061  0.0087  0.0087  0.0086  0.0145  0.0145  0.0087  0.0030  0.0087  0.0145  0.0086  0.0116  0.0087  0.0116  0.0116  0.0057  0.0174  0.0116  0.0087  0.0086  0.0086  0.0087  0.0145  0.0058  0.0087  0.0087  0.0145  0.0116  0.0145  0.0115  0.0029  0.0116  0.0058  0.0058  0.0030  0.0086  0.0116  0.0116  0.0057  0.0029  0.0058  0.0058  0.0058  0.0000  0.0030  0.0144  0.0145  0.0058
OMP4__GCA_001211705.1   1.1478  0.9450  0.8852  0.9375  1.1899  0.9322  0.9262  0.9329  0.9052  0.8996  0.9079  0.9133  0.9079  0.9237  0.9539  0.8924  0.9601  0.9076  0.9184  0.9360  0.9006  0.9006  0.8597  0.8124  0.8453  0.7731  0.7770  0.7655  0.8900  0.8268  0.8627  0.8624  0.8504  0.9250  0.9538  0.8184  0.8288  0.8184  0.8141  0.8185  0.8197  0.8134  0.8495  0.8927  0.8990  0.9452  0.9165  0.9337  0.9337  0.9747  0.5842  0.5842  0.5585  0.4694  0.4694  0.4609  0.4609  0.4912  0.4822  0.5269  0.1075  0.1982  0.1982  0.0274  0.0274  0.0274  0.0244  0.0274  0.0274  0.0274  0.0274  0.0303  0.0303  0.0303  0.0242  0.0274  0.0303  0.0242  0.0274  0.0274  0.0303  0.0180  0.0180  0.0148  0.0119  0.0119  0.0119  0.0119  0.0119  0.0119  0.0119  0.0119  0.0119  0.0119  0.0119  0.0119  0.0180  0.0180  0.0180  0.0180  0.0180  0.0180  0.0090  0.0119  0.0119  0.0119  0.0177  0.0148  0.0058  0.0116  0.0032  0.0119  0.0145  0.0087  0.0145  0.0145  0.0058  0.0058  0.0116  0.0087  0.0147  0.0061  0.0061  0.0032  0.0032  0.0058  0.0058  0.0058  0.0145  0.0145  0.0087  0.0058  0.0087  0.0087  0.0058  0.0116  0.0030  0.0029  0.0030  0.0058  0.0000  0.0058  0.0057  0.0061  0.0057  0.0000  0.0029  0.0057  0.0029  0.0057  0.0087  0.0116  0.0087  0.0057  0.0061  0.0058  0.0086  0.0116  0.0058  0.0029  0.0029  0.0029  0.0030  0.0058  0.0087  0.0029  0.0058  0.0030  0.0029  0.0029  0.0058  0.0029  0.0145  0.0087  0.0058  0.0087  0.0058  0.0030  0.0058  0.0058  0.0029  0.0029  0.0087  0.0058  0.0058  0.0058  0.0058  0.0058  0.0029  0.0058  0.0058  0.0060  0.0087  0.0029  0.0058  0.0029  0.0029  0.0029  0.0086  0.0058  0.0058  0.0058  0.0116  0.0116  0.0058  0.0000  0.0058  0.0116  0.0058  0.0087  0.0060  0.0145  0.0087  0.0029  0.0145  0.0087  0.0058  0.0115  0.0061  0.0058  0.0116  0.0030  0.0058  0.0058  0.0116  0.0087  0.0116  0.0086  0.0058  0.0087  0.0029  0.0029  0.0058  0.0058  0.0087  0.0087  0.0029  0.0058  0.0086  0.0086  0.0030  0.0029  0.0058  0.0115  0.0116  0.0029  0.0031
OMP4__GCA_001210645.1   1.1478  0.9450  0.8852  0.9375  1.1899  0.9322  0.9262  0.9329  0.9052  0.8996  0.9079  0.9133  0.9079  0.9237  0.9539  0.8924  0.9601  0.9076  0.9184  0.9360  0.9006  0.9006  0.8597  0.8124  0.8453  0.7731  0.7770  0.7655  0.8900  0.8268  0.8627  0.8624  0.8504  0.9250  0.9538  0.8184  0.8288  0.8184  0.8141  0.8185  0.8197  0.8134  0.8495  0.8927  0.8990  0.9452  0.9165  0.9337  0.9337  0.9747  0.5842  0.5842  0.5585  0.4694  0.4694  0.4609  0.4609  0.4912  0.4822  0.5269  0.1075  0.1982  0.1982  0.0274  0.0274  0.0274  0.0244  0.0274  0.0274  0.0274  0.0274  0.0303  0.0303  0.0303  0.0242  0.0274  0.0303  0.0242  0.0274  0.0274  0.0303  0.0180  0.0180  0.0148  0.0119  0.0119  0.0119  0.0119  0.0119  0.0119  0.0119  0.0119  0.0119  0.0119  0.0119  0.0119  0.0180  0.0180  0.0180  0.0180  0.0180  0.0180  0.0090  0.0119  0.0119  0.0119  0.0177  0.0148  0.0058  0.0116  0.0032  0.0119  0.0145  0.0087  0.0145  0.0145  0.0058  0.0058  0.0116  0.0087  0.0147  0.0061  0.0061  0.0032  0.0032  0.0058  0.0058  0.0058  0.0145  0.0145  0.0087  0.0058  0.0087  0.0087  0.0058  0.0116  0.0031  0.0030  0.0029  0.0058  0.0000  0.0058  0.0057  0.0057  0.0057  0.0000  0.0029  0.0057  0.0029  0.0061  0.0087  0.0116  0.0087  0.0057  0.0057  0.0058  0.0086  0.0116  0.0058  0.0030  0.0029  0.0029  0.0029  0.0058  0.0087  0.0029  0.0058  0.0029  0.0029  0.0029  0.0058  0.0029  0.0145  0.0087  0.0061  0.0087  0.0058  0.0029  0.0058  0.0058  0.0029  0.0029  0.0087  0.0061  0.0058  0.0061  0.0058  0.0058  0.0030  0.0058  0.0058  0.0058  0.0087  0.0029  0.0058  0.0029  0.0030  0.0029  0.0086  0.0058  0.0058  0.0058  0.0116  0.0116  0.0058  0.0000  0.0058  0.0116  0.0058  0.0087  0.0058  0.0145  0.0087  0.0029  0.0145  0.0087  0.0058  0.0115  0.0061  0.0058  0.0116  0.0029  0.0058  0.0058  0.0116  0.0087  0.0116  0.0086  0.0058  0.0087  0.0029  0.0029  0.0058  0.0058  0.0087  0.0087  0.0029  0.0058  0.0086  0.0086  0.0029  0.0029  0.0058  0.0115  0.0116  0.0029  0.0029  0.0000
OMP4__GCA_001209045.1   1.1557  0.9582  0.8848  0.9439  1.1827  0.9380  0.9319  0.9390  0.9109  0.9052  0.9135  0.9189  0.9135  0.9295  0.9477  0.8986  0.9540  0.9019  0.9247  0.9301  0.8951  0.8951  0.8657  0.8182  0.8400  0.7784  0.7823  0.7607  0.8964  0.8327  0.8691  0.8687  0.8567  0.9189  0.9476  0.8240  0.8345  0.8240  0.8088  0.8244  0.8256  0.8192  0.8558  0.8869  0.8929  0.9389  0.9233  0.9483  0.9483  0.9820  0.5795  0.5795  0.5540  0.4785  0.4785  0.4698  0.4698  0.4918  0.4828  0.5226  0.1074  0.1985  0.1985  0.0274  0.0274  0.0274  0.0303  0.0274  0.0274  0.0274  0.0274  0.0245  0.0245  0.0245  0.0183  0.0274  0.0245  0.0242  0.0274  0.0274  0.0245  0.0180  0.0180  0.0148  0.0119  0.0119  0.0119  0.0119  0.0119  0.0119  0.0119  0.0119  0.0119  0.0119  0.0119  0.0119  0.0180  0.0180  0.0180  0.0180  0.0180  0.0180  0.0090  0.0119  0.0119  0.0119  0.0177  0.0148  0.0058  0.0116  0.0090  0.0119  0.0145  0.0087  0.0145  0.0145  0.0058  0.0058  0.0116  0.0087  0.0090  0.0119  0.0119  0.0090  0.0090  0.0058  0.0060  0.0058  0.0145  0.0145  0.0087  0.0058  0.0087  0.0087  0.0058  0.0116  0.0029  0.0030  0.0030  0.0000  0.0058  0.0061  0.0058  0.0058  0.0058  0.0058  0.0029  0.0058  0.0030  0.0058  0.0087  0.0116  0.0087  0.0058  0.0058  0.0058  0.0086  0.0116  0.0058  0.0029  0.0029  0.0029  0.0029  0.0058  0.0087  0.0030  0.0058  0.0030  0.0030  0.0029  0.0000  0.0029  0.0145  0.0087  0.0060  0.0087  0.0058  0.0030  0.0058  0.0058  0.0029  0.0029  0.0087  0.0000  0.0058  0.0058  0.0058  0.0000  0.0030  0.0058  0.0058  0.0058  0.0087  0.0029  0.0058  0.0029  0.0030  0.0029  0.0029  0.0060  0.0058  0.0058  0.0116  0.0116  0.0060  0.0058  0.0058  0.0116  0.0058  0.0087  0.0058  0.0087  0.0087  0.0086  0.0145  0.0087  0.0061  0.0058  0.0058  0.0058  0.0116  0.0029  0.0058  0.0058  0.0116  0.0087  0.0116  0.0086  0.0000  0.0087  0.0030  0.0030  0.0000  0.0058  0.0087  0.0087  0.0086  0.0000  0.0030  0.0029  0.0029  0.0029  0.0000  0.0115  0.0116  0.0030  0.0029  0.0058  0.0058
OMP4__GCA_001206455.1   1.1478  0.9450  0.8852  0.9375  1.1899  0.9322  0.9262  0.9329  0.9052  0.8996  0.9079  0.9133  0.9079  0.9237  0.9539  0.8924  0.9601  0.9076  0.9184  0.9360  0.9006  0.9006  0.8597  0.8124  0.8453  0.7731  0.7770  0.7655  0.8900  0.8268  0.8627  0.8624  0.8504  0.9250  0.9538  0.8184  0.8288  0.8184  0.8141  0.8185  0.8197  0.8134  0.8495  0.8927  0.8990  0.9452  0.9165  0.9337  0.9337  0.9747  0.5842  0.5842  0.5585  0.4694  0.4694  0.4609  0.4609  0.4912  0.4822  0.5269  0.1075  0.1982  0.1982  0.0274  0.0274  0.0274  0.0244  0.0274  0.0274  0.0274  0.0274  0.0303  0.0303  0.0303  0.0242  0.0274  0.0303  0.0242  0.0274  0.0274  0.0303  0.0180  0.0180  0.0148  0.0119  0.0119  0.0119  0.0119  0.0119  0.0119  0.0119  0.0119  0.0119  0.0119  0.0119  0.0119  0.0180  0.0180  0.0180  0.0180  0.0180  0.0180  0.0090  0.0119  0.0119  0.0119  0.0177  0.0148  0.0061  0.0116  0.0032  0.0119  0.0145  0.0087  0.0145  0.0145  0.0058  0.0058  0.0116  0.0087  0.0147  0.0061  0.0061  0.0032  0.0032  0.0058  0.0058  0.0058  0.0145  0.0145  0.0087  0.0058  0.0087  0.0087  0.0058  0.0116  0.0029  0.0029  0.0029  0.0058  0.0000  0.0058  0.0057  0.0057  0.0057  0.0000  0.0029  0.0057  0.0030  0.0057  0.0087  0.0116  0.0087  0.0057  0.0057  0.0058  0.0086  0.0116  0.0058  0.0029  0.0029  0.0029  0.0029  0.0058  0.0087  0.0029  0.0058  0.0030  0.0029  0.0029  0.0058  0.0029  0.0145  0.0087  0.0058  0.0087  0.0058  0.0030  0.0058  0.0058  0.0029  0.0029  0.0087  0.0058  0.0058  0.0058  0.0058  0.0058  0.0030  0.0058  0.0058  0.0058  0.0087  0.0030  0.0058  0.0029  0.0029  0.0029  0.0086  0.0058  0.0058  0.0058  0.0116  0.0116  0.0058  0.0000  0.0058  0.0116  0.0058  0.0087  0.0058  0.0145  0.0087  0.0029  0.0145  0.0087  0.0058  0.0115  0.0058  0.0058  0.0116  0.0029  0.0058  0.0058  0.0116  0.0087  0.0116  0.0086  0.0058  0.0087  0.0030  0.0029  0.0058  0.0058  0.0087  0.0087  0.0029  0.0058  0.0086  0.0086  0.0030  0.0030  0.0058  0.0115  0.0116  0.0029  0.0029  0.0000  0.0000  0.0058
OMP4__GCA_001204275.1   1.1557  0.9462  0.8740  0.9319  1.1981  0.9270  0.9210  0.9274  0.9001  0.8945  0.9028  0.9082  0.9028  0.9184  0.9477  0.8869  0.9540  0.9020  0.9127  0.9301  0.8952  0.8952  0.8544  0.8073  0.8400  0.7683  0.7721  0.7607  0.8843  0.8326  0.8571  0.8567  0.8448  0.9189  0.9476  0.8134  0.8237  0.8134  0.8088  0.8133  0.8144  0.8082  0.8440  0.8869  0.9059  0.9523  0.9105  0.9351  0.9351  0.9683  0.5795  0.5795  0.5540  0.4700  0.4700  0.4614  0.4614  0.4918  0.4828  0.5227  0.1012  0.1985  0.1985  0.0215  0.0215  0.0215  0.0245  0.0215  0.0215  0.0215  0.0215  0.0245  0.0245  0.0245  0.0183  0.0215  0.0245  0.0183  0.0215  0.0215  0.0245  0.0238  0.0239  0.0206  0.0177  0.0177  0.0177  0.0177  0.0177  0.0177  0.0177  0.0177  0.0177  0.0177  0.0177  0.0177  0.0238  0.0238  0.0238  0.0238  0.0238  0.0238  0.0148  0.0177  0.0177  0.0177  0.0236  0.0206  0.0000  0.0058  0.0090  0.0061  0.0087  0.0087  0.0087  0.0087  0.0058  0.0000  0.0058  0.0029  0.0090  0.0119  0.0119  0.0090  0.0090  0.0000  0.0000  0.0000  0.0087  0.0087  0.0087  0.0000  0.0030  0.0087  0.0000  0.0058  0.0030  0.0029  0.0029  0.0058  0.0058  0.0000  0.0058  0.0058  0.0058  0.0058  0.0086  0.0058  0.0086  0.0058  0.0029  0.0060  0.0029  0.0058  0.0058  0.0058  0.0029  0.0058  0.0058  0.0030  0.0029  0.0030  0.0030  0.0000  0.0030  0.0029  0.0000  0.0086  0.0086  0.0030  0.0058  0.0086  0.0087  0.0029  0.0000  0.0029  0.0058  0.0029  0.0000  0.0000  0.0029  0.0029  0.0029  0.0058  0.0058  0.0058  0.0058  0.0058  0.0029  0.0000  0.0000  0.0000  0.0029  0.0029  0.0058  0.0029  0.0030  0.0029  0.0029  0.0058  0.0058  0.0000  0.0058  0.0058  0.0058  0.0058  0.0058  0.0058  0.0000  0.0029  0.0058  0.0087  0.0029  0.0029  0.0087  0.0029  0.0058  0.0058  0.0000  0.0058  0.0058  0.0029  0.0058  0.0058  0.0058  0.0029  0.0058  0.0029  0.0058  0.0030  0.0029  0.0030  0.0058  0.0000  0.0029  0.0029  0.0029  0.0058  0.0030  0.0029  0.0029  0.0086  0.0058  0.0058  0.0058  0.0029  0.0086  0.0058  0.0058  0.0058  0.0058
OMP4__GCA_001204155.1   1.1552  0.9510  0.8908  0.9436  1.1823  0.9378  0.9317  0.9387  0.9107  0.9050  0.9133  0.9187  0.9133  0.9292  0.9473  0.8983  0.9536  0.9016  0.9244  0.9297  0.8949  0.8949  0.8654  0.8180  0.8397  0.7782  0.7821  0.7605  0.8961  0.8324  0.8688  0.8684  0.8564  0.9186  0.9472  0.8238  0.8343  0.8238  0.8085  0.8241  0.8253  0.8189  0.8555  0.8865  0.8926  0.9385  0.9229  0.9403  0.9403  0.9816  0.5792  0.5792  0.5538  0.4736  0.4736  0.4650  0.4650  0.4870  0.4781  0.5225  0.1106  0.1948  0.1948  0.0303  0.0303  0.0303  0.0274  0.0303  0.0303  0.0303  0.0303  0.0274  0.0274  0.0274  0.0212  0.0303  0.0274  0.0271  0.0303  0.0303  0.0274  0.0151  0.0151  0.0119  0.0090  0.0090  0.0090  0.0090  0.0090  0.0090  0.0090  0.0090  0.0090  0.0090  0.0090  0.0090  0.0151  0.0151  0.0151  0.0151  0.0151  0.0151  0.0061  0.0090  0.0090  0.0090  0.0148  0.0119  0.0086  0.0145  0.0061  0.0148  0.0174  0.0116  0.0174  0.0174  0.0087  0.0086  0.0145  0.0116  0.0119  0.0090  0.0090  0.0061  0.0061  0.0086  0.0086  0.0086  0.0174  0.0174  0.0116  0.0086  0.0116  0.0116  0.0086  0.0145  0.0058  0.0058  0.0058  0.0029  0.0029  0.0086  0.0030  0.0029  0.0029  0.0029  0.0000  0.0029  0.0000  0.0030  0.0116  0.0145  0.0116  0.0029  0.0029  0.0087  0.0115  0.0145  0.0087  0.0058  0.0058  0.0058  0.0058  0.0086  0.0116  0.0058  0.0086  0.0000  0.0000  0.0058  0.0029  0.0000  0.0174  0.0116  0.0086  0.0116  0.0087  0.0058  0.0086  0.0086  0.0058  0.0058  0.0116  0.0029  0.0087  0.0087  0.0087  0.0029  0.0058  0.0091  0.0086  0.0086  0.0116  0.0058  0.0087  0.0058  0.0058  0.0058  0.0058  0.0087  0.0087  0.0086  0.0145  0.0145  0.0087  0.0029  0.0087  0.0145  0.0086  0.0116  0.0087  0.0116  0.0116  0.0057  0.0174  0.0116  0.0087  0.0086  0.0086  0.0087  0.0145  0.0058  0.0087  0.0087  0.0145  0.0116  0.0145  0.0115  0.0029  0.0116  0.0058  0.0058  0.0029  0.0086  0.0116  0.0116  0.0057  0.0029  0.0058  0.0058  0.0058  0.0000  0.0029  0.0144  0.0145  0.0058  0.0000  0.0029  0.0030  0.0031  0.0029  0.0086
OMP4__GCA_001202135.1   1.1552  0.9510  0.8908  0.9436  1.1823  0.9378  0.9317  0.9387  0.9107  0.9050  0.9133  0.9187  0.9133  0.9292  0.9473  0.8983  0.9536  0.9016  0.9244  0.9297  0.8949  0.8949  0.8654  0.8180  0.8397  0.7782  0.7821  0.7605  0.8961  0.8324  0.8688  0.8684  0.8564  0.9186  0.9472  0.8238  0.8343  0.8238  0.8085  0.8241  0.8253  0.8189  0.8555  0.8865  0.8926  0.9385  0.9229  0.9403  0.9403  0.9816  0.5792  0.5792  0.5538  0.4736  0.4736  0.4650  0.4650  0.4870  0.4781  0.5225  0.1106  0.1948  0.1948  0.0303  0.0303  0.0303  0.0274  0.0303  0.0303  0.0303  0.0303  0.0274  0.0274  0.0274  0.0212  0.0303  0.0274  0.0271  0.0303  0.0303  0.0274  0.0151  0.0151  0.0119  0.0090  0.0090  0.0090  0.0090  0.0090  0.0090  0.0090  0.0090  0.0090  0.0090  0.0090  0.0090  0.0151  0.0151  0.0151  0.0151  0.0151  0.0151  0.0061  0.0090  0.0090  0.0090  0.0148  0.0119  0.0086  0.0145  0.0061  0.0148  0.0174  0.0116  0.0174  0.0174  0.0087  0.0086  0.0145  0.0116  0.0119  0.0090  0.0090  0.0061  0.0061  0.0086  0.0086  0.0086  0.0174  0.0174  0.0116  0.0086  0.0116  0.0116  0.0086  0.0145  0.0058  0.0058  0.0058  0.0030  0.0029  0.0086  0.0029  0.0029  0.0029  0.0029  0.0000  0.0030  0.0000  0.0030  0.0116  0.0145  0.0116  0.0029  0.0030  0.0087  0.0115  0.0145  0.0087  0.0058  0.0058  0.0058  0.0058  0.0086  0.0116  0.0058  0.0086  0.0000  0.0000  0.0058  0.0029  0.0000  0.0174  0.0116  0.0086  0.0116  0.0087  0.0058  0.0086  0.0086  0.0058  0.0058  0.0116  0.0029  0.0087  0.0087  0.0087  0.0029  0.0058  0.0086  0.0086  0.0086  0.0116  0.0058  0.0087  0.0058  0.0058  0.0058  0.0061  0.0087  0.0087  0.0086  0.0145  0.0145  0.0087  0.0030  0.0087  0.0145  0.0086  0.0116  0.0087  0.0116  0.0116  0.0057  0.0174  0.0116  0.0087  0.0086  0.0086  0.0087  0.0145  0.0058  0.0087  0.0087  0.0145  0.0116  0.0145  0.0115  0.0029  0.0116  0.0058  0.0058  0.0029  0.0086  0.0116  0.0116  0.0057  0.0029  0.0058  0.0058  0.0058  0.0000  0.0029  0.0144  0.0145  0.0058  0.0000  0.0029  0.0030  0.0029  0.0029  0.0086  0.0000
OMP4__GCA_001195465.1   1.1557  0.9582  0.8848  0.9439  1.1827  0.9380  0.9319  0.9390  0.9109  0.9052  0.9135  0.9189  0.9135  0.9295  0.9477  0.8986  0.9540  0.9019  0.9247  0.9301  0.8951  0.8951  0.8657  0.8182  0.8400  0.7784  0.7823  0.7607  0.8964  0.8327  0.8691  0.8687  0.8567  0.9189  0.9476  0.8240  0.8345  0.8240  0.8088  0.8244  0.8256  0.8192  0.8558  0.8869  0.8929  0.9389  0.9233  0.9483  0.9483  0.9820  0.5795  0.5795  0.5540  0.4785  0.4785  0.4698  0.4698  0.4918  0.4828  0.5226  0.1074  0.1985  0.1985  0.0274  0.0274  0.0274  0.0303  0.0274  0.0274  0.0274  0.0274  0.0245  0.0245  0.0245  0.0183  0.0274  0.0245  0.0242  0.0274  0.0274  0.0245  0.0180  0.0180  0.0148  0.0119  0.0119  0.0119  0.0119  0.0119  0.0119  0.0119  0.0119  0.0119  0.0119  0.0119  0.0119  0.0180  0.0180  0.0180  0.0180  0.0180  0.0180  0.0090  0.0119  0.0119  0.0119  0.0177  0.0148  0.0058  0.0116  0.0090  0.0119  0.0145  0.0087  0.0145  0.0145  0.0058  0.0058  0.0116  0.0087  0.0090  0.0119  0.0119  0.0090  0.0090  0.0058  0.0058  0.0058  0.0145  0.0145  0.0087  0.0058  0.0087  0.0087  0.0058  0.0116  0.0029  0.0029  0.0030  0.0000  0.0058  0.0058  0.0058  0.0058  0.0058  0.0058  0.0029  0.0058  0.0030  0.0058  0.0087  0.0116  0.0087  0.0058  0.0058  0.0058  0.0086  0.0116  0.0058  0.0030  0.0029  0.0031  0.0030  0.0058  0.0092  0.0029  0.0058  0.0029  0.0029  0.0029  0.0000  0.0030  0.0145  0.0087  0.0058  0.0087  0.0058  0.0030  0.0058  0.0058  0.0029  0.0029  0.0087  0.0000  0.0058  0.0058  0.0058  0.0000  0.0029  0.0060  0.0058  0.0058  0.0087  0.0030  0.0058  0.0029  0.0029  0.0030  0.0030  0.0058  0.0061  0.0058  0.0116  0.0116  0.0058  0.0058  0.0060  0.0116  0.0058  0.0087  0.0058  0.0087  0.0087  0.0086  0.0145  0.0087  0.0058  0.0058  0.0058  0.0058  0.0116  0.0030  0.0058  0.0060  0.0116  0.0087  0.0116  0.0086  0.0000  0.0087  0.0029  0.0030  0.0000  0.0058  0.0087  0.0087  0.0086  0.0000  0.0030  0.0029  0.0029  0.0030  0.0000  0.0115  0.0116  0.0029  0.0029  0.0058  0.0058  0.0000  0.0058  0.0058  0.0029  0.0029
OMP4__GCA_001262355.1   1.1483  0.9521  0.8793  0.9379  1.1904  0.9325  0.9264  0.9332  0.9054  0.8998  0.9081  0.9135  0.9081  0.9239  0.9543  0.8927  0.9604  0.9079  0.9187  0.9363  0.9009  0.9009  0.8600  0.8127  0.8456  0.7733  0.7772  0.7657  0.8903  0.8270  0.8631  0.8627  0.8507  0.9253  0.9542  0.8187  0.8291  0.8187  0.8144  0.8188  0.8199  0.8136  0.8499  0.8931  0.8994  0.9456  0.9168  0.9416  0.9416  0.9751  0.5844  0.5844  0.5587  0.4742  0.4742  0.4656  0.4656  0.4960  0.4870  0.5270  0.1043  0.2019  0.2019  0.0245  0.0245  0.0245  0.0274  0.0245  0.0245  0.0245  0.0245  0.0274  0.0274  0.0274  0.0212  0.0245  0.0274  0.0212  0.0245  0.0245  0.0274  0.0209  0.0209  0.0177  0.0148  0.0148  0.0148  0.0148  0.0148  0.0148  0.0148  0.0148  0.0148  0.0148  0.0148  0.0148  0.0209  0.0209  0.0209  0.0209  0.0209  0.0209  0.0119  0.0148  0.0148  0.0148  0.0206  0.0177  0.0029  0.0087  0.0061  0.0090  0.0116  0.0058  0.0116  0.0116  0.0029  0.0029  0.0087  0.0058  0.0118  0.0090  0.0090  0.0061  0.0061  0.0029  0.0029  0.0030  0.0116  0.0116  0.0058  0.0030  0.0058  0.0058  0.0029  0.0087  0.0000  0.0000  0.0000  0.0029  0.0029  0.0029  0.0086  0.0086  0.0086  0.0029  0.0058  0.0086  0.0058  0.0086  0.0058  0.0087  0.0058  0.0086  0.0086  0.0029  0.0058  0.0087  0.0029  0.0000  0.0000  0.0000  0.0000  0.0030  0.0058  0.0000  0.0029  0.0058  0.0058  0.0000  0.0030  0.0061  0.0116  0.0058  0.0029  0.0060  0.0029  0.0000  0.0029  0.0029  0.0000  0.0000  0.0060  0.0029  0.0029  0.0029  0.0029  0.0030  0.0000  0.0029  0.0029  0.0029  0.0058  0.0000  0.0030  0.0000  0.0000  0.0000  0.0058  0.0030  0.0029  0.0029  0.0087  0.0087  0.0029  0.0029  0.0029  0.0087  0.0029  0.0058  0.0030  0.0116  0.0058  0.0058  0.0116  0.0058  0.0029  0.0090  0.0030  0.0029  0.0087  0.0000  0.0029  0.0029  0.0087  0.0058  0.0087  0.0058  0.0030  0.0058  0.0000  0.0000  0.0029  0.0030  0.0058  0.0058  0.0058  0.0029  0.0058  0.0061  0.0000  0.0058  0.0029  0.0086  0.0087  0.0000  0.0058  0.0029  0.0030  0.0029  0.0029  0.0029  0.0058  0.0058  0.0029
OMP4__GCA_001320255.1   1.1557  0.9582  0.8848  0.9439  1.1827  0.9380  0.9319  0.9390  0.9109  0.9052  0.9135  0.9189  0.9135  0.9295  0.9477  0.8986  0.9540  0.9019  0.9247  0.9301  0.8951  0.8951  0.8657  0.8182  0.8400  0.7784  0.7823  0.7607  0.8964  0.8327  0.8691  0.8687  0.8567  0.9189  0.9476  0.8240  0.8345  0.8240  0.8088  0.8244  0.8256  0.8192  0.8558  0.8869  0.8929  0.9389  0.9233  0.9483  0.9483  0.9820  0.5795  0.5795  0.5540  0.4785  0.4785  0.4698  0.4698  0.4918  0.4828  0.5226  0.1074  0.1985  0.1985  0.0274  0.0274  0.0274  0.0303  0.0274  0.0274  0.0274  0.0274  0.0245  0.0245  0.0245  0.0183  0.0274  0.0245  0.0242  0.0274  0.0274  0.0245  0.0180  0.0180  0.0148  0.0119  0.0119  0.0119  0.0119  0.0119  0.0119  0.0119  0.0119  0.0119  0.0119  0.0119  0.0119  0.0180  0.0180  0.0180  0.0180  0.0180  0.0180  0.0090  0.0119  0.0119  0.0119  0.0177  0.0148  0.0058  0.0116  0.0090  0.0119  0.0145  0.0087  0.0145  0.0145  0.0058  0.0058  0.0116  0.0087  0.0090  0.0119  0.0119  0.0090  0.0090  0.0058  0.0058  0.0058  0.0145  0.0145  0.0087  0.0058  0.0087  0.0087  0.0058  0.0116  0.0029  0.0030  0.0029  0.0000  0.0058  0.0058  0.0058  0.0058  0.0058  0.0058  0.0030  0.0058  0.0029  0.0058  0.0087  0.0116  0.0087  0.0058  0.0058  0.0058  0.0086  0.0116  0.0058  0.0029  0.0030  0.0030  0.0029  0.0058  0.0087  0.0029  0.0061  0.0031  0.0029  0.0029  0.0000  0.0029  0.0145  0.0087  0.0058  0.0087  0.0058  0.0031  0.0058  0.0058  0.0029  0.0029  0.0087  0.0000  0.0058  0.0058  0.0058  0.0000  0.0029  0.0058  0.0058  0.0058  0.0087  0.0029  0.0058  0.0029  0.0029  0.0030  0.0029  0.0061  0.0058  0.0058  0.0116  0.0116  0.0061  0.0058  0.0058  0.0116  0.0058  0.0087  0.0058  0.0087  0.0087  0.0086  0.0145  0.0087  0.0058  0.0058  0.0061  0.0058  0.0116  0.0030  0.0058  0.0058  0.0116  0.0087  0.0116  0.0086  0.0000  0.0087  0.0029  0.0029  0.0000  0.0061  0.0087  0.0087  0.0086  0.0000  0.0029  0.0029  0.0030  0.0029  0.0000  0.0115  0.0116  0.0029  0.0029  0.0058  0.0058  0.0000  0.0058  0.0058  0.0029  0.0029  0.0000  0.0029
OMP4__GCA_001320325.1   1.1483  0.9521  0.8793  0.9379  1.1904  0.9325  0.9264  0.9332  0.9054  0.8998  0.9081  0.9135  0.9081  0.9239  0.9543  0.8927  0.9604  0.9079  0.9187  0.9363  0.9009  0.9009  0.8600  0.8127  0.8456  0.7733  0.7772  0.7657  0.8903  0.8270  0.8631  0.8627  0.8507  0.9253  0.9542  0.8187  0.8291  0.8187  0.8144  0.8188  0.8199  0.8136  0.8499  0.8931  0.8994  0.9456  0.9168  0.9416  0.9416  0.9751  0.5844  0.5844  0.5587  0.4742  0.4742  0.4656  0.4656  0.4960  0.4870  0.5270  0.1043  0.2019  0.2019  0.0245  0.0245  0.0245  0.0274  0.0245  0.0245  0.0245  0.0245  0.0274  0.0274  0.0274  0.0212  0.0245  0.0274  0.0212  0.0245  0.0245  0.0274  0.0209  0.0209  0.0177  0.0148  0.0148  0.0148  0.0148  0.0148  0.0148  0.0148  0.0148  0.0148  0.0148  0.0148  0.0148  0.0209  0.0209  0.0209  0.0209  0.0209  0.0209  0.0119  0.0148  0.0148  0.0148  0.0206  0.0177  0.0029  0.0087  0.0061  0.0090  0.0116  0.0058  0.0116  0.0116  0.0029  0.0030  0.0087  0.0058  0.0118  0.0090  0.0090  0.0061  0.0061  0.0030  0.0029  0.0029  0.0116  0.0116  0.0058  0.0029  0.0058  0.0058  0.0030  0.0087  0.0000  0.0000  0.0000  0.0029  0.0030  0.0029  0.0086  0.0086  0.0086  0.0030  0.0058  0.0086  0.0058  0.0086  0.0058  0.0087  0.0058  0.0086  0.0086  0.0029  0.0058  0.0087  0.0029  0.0000  0.0000  0.0000  0.0000  0.0030  0.0058  0.0000  0.0029  0.0058  0.0058  0.0000  0.0029  0.0060  0.0116  0.0058  0.0029  0.0058  0.0030  0.0000  0.0029  0.0029  0.0000  0.0000  0.0058  0.0030  0.0029  0.0030  0.0029  0.0029  0.0000  0.0030  0.0029  0.0029  0.0058  0.0000  0.0029  0.0000  0.0000  0.0000  0.0058  0.0029  0.0029  0.0030  0.0087  0.0087  0.0029  0.0029  0.0029  0.0087  0.0029  0.0058  0.0029  0.0116  0.0058  0.0058  0.0116  0.0058  0.0029  0.0086  0.0029  0.0029  0.0087  0.0000  0.0029  0.0029  0.0087  0.0058  0.0087  0.0058  0.0029  0.0058  0.0000  0.0000  0.0029  0.0029  0.0058  0.0058  0.0058  0.0029  0.0058  0.0058  0.0000  0.0058  0.0030  0.0086  0.0087  0.0000  0.0058  0.0030  0.0029  0.0030  0.0029  0.0030  0.0060  0.0058  0.0029  0.0000  0.0029
OMP4__GCA_001320365.1   1.1483  0.9521  0.8793  0.9379  1.1904  0.9325  0.9264  0.9332  0.9054  0.8998  0.9081  0.9135  0.9081  0.9239  0.9543  0.8927  0.9604  0.9079  0.9187  0.9363  0.9009  0.9009  0.8600  0.8127  0.8456  0.7733  0.7772  0.7657  0.8903  0.8270  0.8631  0.8627  0.8507  0.9253  0.9542  0.8187  0.8291  0.8187  0.8144  0.8188  0.8199  0.8136  0.8499  0.8931  0.8994  0.9456  0.9168  0.9416  0.9416  0.9751  0.5844  0.5844  0.5587  0.4742  0.4742  0.4656  0.4656  0.4960  0.4870  0.5270  0.1043  0.2019  0.2019  0.0245  0.0245  0.0245  0.0274  0.0245  0.0245  0.0245  0.0245  0.0274  0.0274  0.0274  0.0212  0.0245  0.0274  0.0212  0.0245  0.0245  0.0274  0.0209  0.0209  0.0177  0.0148  0.0148  0.0148  0.0148  0.0148  0.0148  0.0148  0.0148  0.0148  0.0148  0.0148  0.0148  0.0209  0.0209  0.0209  0.0209  0.0209  0.0209  0.0119  0.0148  0.0148  0.0148  0.0206  0.0177  0.0029  0.0087  0.0061  0.0090  0.0116  0.0058  0.0116  0.0116  0.0029  0.0029  0.0087  0.0058  0.0118  0.0090  0.0090  0.0061  0.0061  0.0030  0.0030  0.0030  0.0116  0.0116  0.0058  0.0030  0.0058  0.0058  0.0029  0.0087  0.0000  0.0000  0.0000  0.0029  0.0030  0.0029  0.0086  0.0086  0.0086  0.0029  0.0061  0.0086  0.0058  0.0086  0.0058  0.0087  0.0058  0.0086  0.0086  0.0030  0.0058  0.0087  0.0029  0.0000  0.0000  0.0000  0.0000  0.0029  0.0058  0.0000  0.0029  0.0058  0.0058  0.0000  0.0030  0.0058  0.0116  0.0058  0.0030  0.0058  0.0030  0.0000  0.0029  0.0029  0.0000  0.0000  0.0058  0.0029  0.0029  0.0029  0.0029  0.0029  0.0000  0.0029  0.0029  0.0029  0.0058  0.0000  0.0030  0.0000  0.0000  0.0000  0.0061  0.0029  0.0029  0.0029  0.0087  0.0087  0.0029  0.0029  0.0030  0.0087  0.0029  0.0058  0.0030  0.0116  0.0058  0.0058  0.0116  0.0058  0.0029  0.0086  0.0030  0.0029  0.0087  0.0000  0.0030  0.0029  0.0087  0.0061  0.0087  0.0058  0.0029  0.0058  0.0000  0.0000  0.0031  0.0030  0.0058  0.0058  0.0058  0.0030  0.0058  0.0058  0.0000  0.0058  0.0030  0.0086  0.0087  0.0000  0.0061  0.0029  0.0029  0.0029  0.0029  0.0029  0.0058  0.0058  0.0029  0.0000  0.0029  0.0000
OMP4__GCA_001320425.1   1.1483  0.9521  0.8793  0.9379  1.1904  0.9325  0.9264  0.9332  0.9054  0.8998  0.9081  0.9135  0.9081  0.9239  0.9543  0.8927  0.9604  0.9079  0.9187  0.9363  0.9009  0.9009  0.8600  0.8127  0.8456  0.7733  0.7772  0.7657  0.8903  0.8270  0.8631  0.8627  0.8507  0.9253  0.9542  0.8187  0.8291  0.8187  0.8144  0.8188  0.8199  0.8136  0.8499  0.8931  0.8994  0.9456  0.9168  0.9416  0.9416  0.9751  0.5844  0.5844  0.5587  0.4742  0.4742  0.4656  0.4656  0.4960  0.4870  0.5270  0.1043  0.2019  0.2019  0.0245  0.0245  0.0245  0.0274  0.0245  0.0245  0.0245  0.0245  0.0274  0.0274  0.0274  0.0212  0.0245  0.0274  0.0212  0.0245  0.0245  0.0274  0.0209  0.0209  0.0177  0.0148  0.0148  0.0148  0.0148  0.0148  0.0148  0.0148  0.0148  0.0148  0.0148  0.0148  0.0148  0.0209  0.0209  0.0209  0.0209  0.0209  0.0209  0.0119  0.0148  0.0148  0.0148  0.0206  0.0177  0.0029  0.0087  0.0061  0.0090  0.0116  0.0058  0.0116  0.0116  0.0029  0.0029  0.0087  0.0058  0.0118  0.0090  0.0090  0.0061  0.0061  0.0030  0.0029  0.0030  0.0116  0.0116  0.0058  0.0029  0.0058  0.0058  0.0030  0.0087  0.0000  0.0000  0.0000  0.0029  0.0030  0.0030  0.0086  0.0086  0.0086  0.0030  0.0058  0.0086  0.0058  0.0086  0.0058  0.0087  0.0058  0.0086  0.0086  0.0029  0.0058  0.0087  0.0029  0.0000  0.0000  0.0000  0.0000  0.0029  0.0060  0.0000  0.0029  0.0058  0.0058  0.0000  0.0030  0.0058  0.0116  0.0060  0.0029  0.0058  0.0029  0.0000  0.0029  0.0029  0.0000  0.0000  0.0058  0.0029  0.0029  0.0030  0.0030  0.0029  0.0000  0.0029  0.0030  0.0029  0.0058  0.0000  0.0029  0.0000  0.0000  0.0000  0.0061  0.0030  0.0029  0.0030  0.0087  0.0087  0.0029  0.0029  0.0029  0.0087  0.0029  0.0058  0.0029  0.0116  0.0058  0.0058  0.0116  0.0058  0.0030  0.0086  0.0029  0.0029  0.0087  0.0000  0.0029  0.0029  0.0087  0.0058  0.0087  0.0058  0.0029  0.0058  0.0000  0.0000  0.0030  0.0029  0.0060  0.0058  0.0058  0.0029  0.0058  0.0058  0.0000  0.0058  0.0029  0.0086  0.0087  0.0000  0.0058  0.0029  0.0029  0.0030  0.0029  0.0029  0.0058  0.0058  0.0029  0.0000  0.0029  0.0000  0.0000
OMP4__GCA_001320725.1   1.1483  0.9521  0.8793  0.9379  1.1904  0.9325  0.9264  0.9332  0.9054  0.8998  0.9081  0.9135  0.9081  0.9239  0.9543  0.8927  0.9604  0.9079  0.9187  0.9363  0.9009  0.9009  0.8600  0.8127  0.8456  0.7733  0.7772  0.7657  0.8903  0.8270  0.8631  0.8627  0.8507  0.9253  0.9542  0.8187  0.8291  0.8187  0.8144  0.8188  0.8199  0.8136  0.8499  0.8931  0.8994  0.9456  0.9168  0.9416  0.9416  0.9751  0.5844  0.5844  0.5587  0.4742  0.4742  0.4656  0.4656  0.4960  0.4870  0.5270  0.1043  0.2019  0.2019  0.0245  0.0245  0.0245  0.0274  0.0245  0.0245  0.0245  0.0245  0.0274  0.0274  0.0274  0.0212  0.0245  0.0274  0.0212  0.0245  0.0245  0.0274  0.0209  0.0209  0.0177  0.0148  0.0148  0.0148  0.0148  0.0148  0.0148  0.0148  0.0148  0.0148  0.0148  0.0148  0.0148  0.0209  0.0209  0.0209  0.0209  0.0209  0.0209  0.0119  0.0148  0.0148  0.0148  0.0206  0.0177  0.0029  0.0087  0.0061  0.0090  0.0116  0.0058  0.0116  0.0116  0.0030  0.0029  0.0087  0.0058  0.0118  0.0090  0.0090  0.0061  0.0061  0.0029  0.0029  0.0029  0.0116  0.0116  0.0058  0.0029  0.0058  0.0058  0.0029  0.0087  0.0000  0.0000  0.0000  0.0029  0.0029  0.0029  0.0086  0.0086  0.0086  0.0029  0.0058  0.0086  0.0058  0.0086  0.0058  0.0087  0.0058  0.0086  0.0086  0.0029  0.0058  0.0087  0.0029  0.0000  0.0000  0.0000  0.0000  0.0029  0.0058  0.0000  0.0029  0.0061  0.0058  0.0000  0.0029  0.0058  0.0116  0.0058  0.0029  0.0058  0.0029  0.0000  0.0029  0.0029  0.0000  0.0000  0.0058  0.0029  0.0029  0.0030  0.0029  0.0030  0.0000  0.0030  0.0030  0.0029  0.0058  0.0000  0.0029  0.0000  0.0000  0.0000  0.0058  0.0029  0.0030  0.0029  0.0087  0.0087  0.0029  0.0030  0.0029  0.0090  0.0029  0.0058  0.0030  0.0116  0.0058  0.0058  0.0116  0.0058  0.0029  0.0086  0.0029  0.0029  0.0087  0.0000  0.0029  0.0030  0.0087  0.0058  0.0087  0.0061  0.0029  0.0060  0.0000  0.0000  0.0029  0.0029  0.0058  0.0058  0.0058  0.0030  0.0058  0.0058  0.0000  0.0058  0.0029  0.0086  0.0087  0.0000  0.0058  0.0030  0.0029  0.0030  0.0029  0.0029  0.0058  0.0061  0.0029  0.0000  0.0030  0.0000  0.0000  0.0000
OMP4__GCA_001326915.1   1.1552  0.9510  0.8908  0.9436  1.1823  0.9378  0.9317  0.9387  0.9107  0.9050  0.9133  0.9187  0.9133  0.9292  0.9473  0.8983  0.9536  0.9016  0.9244  0.9297  0.8949  0.8949  0.8654  0.8180  0.8397  0.7782  0.7821  0.7605  0.8961  0.8324  0.8688  0.8684  0.8564  0.9186  0.9472  0.8238  0.8343  0.8238  0.8085  0.8241  0.8253  0.8189  0.8555  0.8865  0.8926  0.9385  0.9229  0.9403  0.9403  0.9816  0.5792  0.5792  0.5538  0.4736  0.4736  0.4650  0.4650  0.4870  0.4781  0.5225  0.1106  0.1948  0.1948  0.0303  0.0303  0.0303  0.0274  0.0303  0.0303  0.0303  0.0303  0.0274  0.0274  0.0274  0.0212  0.0303  0.0274  0.0271  0.0303  0.0303  0.0274  0.0151  0.0151  0.0119  0.0090  0.0090  0.0090  0.0090  0.0090  0.0090  0.0090  0.0090  0.0090  0.0090  0.0090  0.0090  0.0151  0.0151  0.0151  0.0151  0.0151  0.0151  0.0061  0.0090  0.0090  0.0090  0.0148  0.0119  0.0086  0.0145  0.0061  0.0148  0.0174  0.0116  0.0174  0.0174  0.0087  0.0086  0.0145  0.0116  0.0119  0.0090  0.0090  0.0061  0.0061  0.0086  0.0086  0.0086  0.0174  0.0174  0.0116  0.0086  0.0116  0.0116  0.0086  0.0145  0.0058  0.0058  0.0058  0.0029  0.0029  0.0086  0.0029  0.0029  0.0029  0.0029  0.0000  0.0029  0.0000  0.0030  0.0116  0.0145  0.0116  0.0030  0.0029  0.0087  0.0115  0.0145  0.0087  0.0061  0.0058  0.0058  0.0058  0.0086  0.0116  0.0058  0.0086  0.0000  0.0000  0.0058  0.0029  0.0000  0.0174  0.0116  0.0086  0.0116  0.0087  0.0058  0.0086  0.0086  0.0058  0.0058  0.0116  0.0030  0.0087  0.0087  0.0087  0.0029  0.0058  0.0086  0.0086  0.0086  0.0116  0.0058  0.0087  0.0058  0.0058  0.0058  0.0058  0.0087  0.0087  0.0086  0.0145  0.0145  0.0087  0.0029  0.0087  0.0145  0.0086  0.0116  0.0087  0.0116  0.0116  0.0057  0.0174  0.0116  0.0087  0.0086  0.0086  0.0087  0.0145  0.0058  0.0087  0.0087  0.0145  0.0116  0.0145  0.0115  0.0029  0.0116  0.0058  0.0058  0.0029  0.0086  0.0116  0.0116  0.0057  0.0029  0.0058  0.0058  0.0058  0.0000  0.0030  0.0144  0.0145  0.0060  0.0000  0.0030  0.0030  0.0029  0.0029  0.0086  0.0000  0.0000  0.0029  0.0061  0.0029  0.0058  0.0061  0.0058  0.0058
OMP4__GCA_001327035.1   1.1552  0.9510  0.8908  0.9436  1.1823  0.9378  0.9317  0.9387  0.9107  0.9050  0.9133  0.9187  0.9133  0.9292  0.9473  0.8983  0.9536  0.9016  0.9244  0.9297  0.8949  0.8949  0.8654  0.8180  0.8397  0.7782  0.7821  0.7605  0.8961  0.8324  0.8688  0.8684  0.8564  0.9186  0.9472  0.8238  0.8343  0.8238  0.8085  0.8241  0.8253  0.8189  0.8555  0.8865  0.8926  0.9385  0.9229  0.9403  0.9403  0.9816  0.5792  0.5792  0.5538  0.4736  0.4736  0.4650  0.4650  0.4870  0.4781  0.5225  0.1106  0.1948  0.1948  0.0303  0.0303  0.0303  0.0274  0.0303  0.0303  0.0303  0.0303  0.0274  0.0274  0.0274  0.0212  0.0303  0.0274  0.0271  0.0303  0.0303  0.0274  0.0151  0.0151  0.0119  0.0090  0.0090  0.0090  0.0090  0.0090  0.0090  0.0090  0.0090  0.0090  0.0090  0.0090  0.0090  0.0151  0.0151  0.0151  0.0151  0.0151  0.0151  0.0061  0.0090  0.0090  0.0090  0.0148  0.0119  0.0086  0.0145  0.0061  0.0148  0.0174  0.0116  0.0174  0.0174  0.0087  0.0086  0.0145  0.0116  0.0119  0.0090  0.0090  0.0061  0.0061  0.0086  0.0086  0.0086  0.0174  0.0174  0.0116  0.0086  0.0116  0.0116  0.0086  0.0145  0.0058  0.0058  0.0058  0.0029  0.0030  0.0086  0.0030  0.0029  0.0029  0.0029  0.0000  0.0029  0.0000  0.0029  0.0116  0.0145  0.0116  0.0030  0.0030  0.0087  0.0115  0.0145  0.0087  0.0058  0.0058  0.0058  0.0058  0.0086  0.0116  0.0058  0.0086  0.0000  0.0000  0.0058  0.0030  0.0000  0.0174  0.0116  0.0086  0.0116  0.0087  0.0061  0.0086  0.0086  0.0058  0.0058  0.0116  0.0029  0.0087  0.0087  0.0087  0.0029  0.0058  0.0086  0.0086  0.0086  0.0116  0.0058  0.0087  0.0058  0.0058  0.0058  0.0058  0.0087  0.0091  0.0086  0.0145  0.0145  0.0087  0.0029  0.0087  0.0145  0.0086  0.0116  0.0087  0.0116  0.0116  0.0057  0.0174  0.0116  0.0087  0.0086  0.0086  0.0087  0.0145  0.0058  0.0087  0.0087  0.0145  0.0116  0.0145  0.0115  0.0029  0.0116  0.0058  0.0058  0.0029  0.0086  0.0116  0.0116  0.0057  0.0030  0.0061  0.0058  0.0058  0.0000  0.0029  0.0144  0.0145  0.0058  0.0000  0.0029  0.0029  0.0029  0.0030  0.0086  0.0000  0.0000  0.0029  0.0058  0.0029  0.0058  0.0061  0.0058  0.0058  0.0000
OMP4__GCA_001327055.1   1.1478  0.9450  0.8852  0.9375  1.1899  0.9322  0.9262  0.9329  0.9052  0.8996  0.9079  0.9133  0.9079  0.9237  0.9539  0.8924  0.9601  0.9076  0.9184  0.9360  0.9006  0.9006  0.8597  0.8124  0.8453  0.7731  0.7770  0.7655  0.8900  0.8268  0.8627  0.8624  0.8504  0.9250  0.9538  0.8184  0.8288  0.8184  0.8141  0.8185  0.8197  0.8134  0.8495  0.8927  0.8990  0.9452  0.9165  0.9337  0.9337  0.9747  0.5842  0.5842  0.5585  0.4694  0.4694  0.4609  0.4609  0.4912  0.4822  0.5269  0.1075  0.1982  0.1982  0.0274  0.0274  0.0274  0.0244  0.0274  0.0274  0.0274  0.0274  0.0303  0.0303  0.0303  0.0242  0.0274  0.0303  0.0242  0.0274  0.0274  0.0303  0.0180  0.0180  0.0148  0.0119  0.0119  0.0119  0.0119  0.0119  0.0119  0.0119  0.0119  0.0119  0.0119  0.0119  0.0119  0.0180  0.0180  0.0180  0.0180  0.0180  0.0180  0.0090  0.0119  0.0119  0.0119  0.0177  0.0148  0.0058  0.0116  0.0032  0.0119  0.0145  0.0087  0.0145  0.0145  0.0058  0.0058  0.0116  0.0087  0.0147  0.0061  0.0061  0.0032  0.0032  0.0058  0.0058  0.0058  0.0145  0.0145  0.0087  0.0058  0.0087  0.0087  0.0058  0.0116  0.0029  0.0029  0.0029  0.0058  0.0000  0.0058  0.0057  0.0057  0.0057  0.0000  0.0029  0.0057  0.0029  0.0057  0.0087  0.0116  0.0087  0.0057  0.0057  0.0058  0.0086  0.0116  0.0058  0.0029  0.0029  0.0029  0.0029  0.0058  0.0087  0.0029  0.0058  0.0029  0.0029  0.0029  0.0058  0.0029  0.0145  0.0087  0.0058  0.0087  0.0058  0.0030  0.0058  0.0058  0.0030  0.0029  0.0087  0.0058  0.0058  0.0058  0.0058  0.0058  0.0029  0.0058  0.0058  0.0061  0.0087  0.0029  0.0058  0.0029  0.0029  0.0029  0.0086  0.0058  0.0058  0.0058  0.0116  0.0116  0.0058  0.0000  0.0058  0.0116  0.0058  0.0087  0.0058  0.0145  0.0087  0.0029  0.0145  0.0087  0.0058  0.0115  0.0058  0.0058  0.0116  0.0029  0.0058  0.0058  0.0116  0.0087  0.0116  0.0086  0.0058  0.0087  0.0029  0.0029  0.0058  0.0058  0.0087  0.0087  0.0030  0.0058  0.0086  0.0086  0.0029  0.0029  0.0061  0.0115  0.0116  0.0029  0.0029  0.0000  0.0000  0.0058  0.0000  0.0058  0.0030  0.0029  0.0058  0.0030  0.0058  0.0029  0.0029  0.0030  0.0030  0.0030  0.0030
OMP4__GCA_001327115.1   1.1483  0.9521  0.8793  0.9379  1.1904  0.9325  0.9264  0.9332  0.9054  0.8998  0.9081  0.9135  0.9081  0.9239  0.9543  0.8927  0.9604  0.9079  0.9187  0.9363  0.9009  0.9009  0.8600  0.8127  0.8456  0.7733  0.7772  0.7657  0.8903  0.8270  0.8631  0.8627  0.8507  0.9253  0.9542  0.8187  0.8291  0.8187  0.8144  0.8188  0.8199  0.8136  0.8499  0.8931  0.8994  0.9456  0.9168  0.9416  0.9416  0.9751  0.5844  0.5844  0.5587  0.4742  0.4742  0.4656  0.4656  0.4960  0.4870  0.5270  0.1043  0.2019  0.2019  0.0245  0.0245  0.0245  0.0274  0.0245  0.0245  0.0245  0.0245  0.0274  0.0274  0.0274  0.0212  0.0245  0.0274  0.0212  0.0245  0.0245  0.0274  0.0209  0.0209  0.0177  0.0148  0.0148  0.0148  0.0148  0.0148  0.0148  0.0148  0.0148  0.0148  0.0148  0.0148  0.0148  0.0209  0.0209  0.0209  0.0209  0.0209  0.0209  0.0119  0.0148  0.0148  0.0148  0.0206  0.0177  0.0029  0.0087  0.0061  0.0090  0.0116  0.0058  0.0116  0.0116  0.0030  0.0030  0.0087  0.0058  0.0118  0.0090  0.0090  0.0061  0.0061  0.0029  0.0029  0.0029  0.0116  0.0116  0.0058  0.0029  0.0058  0.0058  0.0029  0.0087  0.0000  0.0000  0.0000  0.0030  0.0029  0.0029  0.0086  0.0086  0.0086  0.0029  0.0058  0.0086  0.0058  0.0086  0.0058  0.0087  0.0058  0.0086  0.0086  0.0029  0.0058  0.0087  0.0029  0.0000  0.0000  0.0000  0.0000  0.0030  0.0061  0.0000  0.0029  0.0058  0.0058  0.0000  0.0029  0.0058  0.0116  0.0058  0.0029  0.0058  0.0029  0.0000  0.0029  0.0029  0.0000  0.0000  0.0058  0.0029  0.0029  0.0030  0.0029  0.0029  0.0000  0.0029  0.0029  0.0029  0.0060  0.0000  0.0031  0.0000  0.0000  0.0000  0.0058  0.0029  0.0029  0.0029  0.0087  0.0087  0.0029  0.0029  0.0029  0.0087  0.0029  0.0058  0.0030  0.0116  0.0058  0.0058  0.0116  0.0058  0.0029  0.0086  0.0030  0.0030  0.0087  0.0000  0.0029  0.0030  0.0087  0.0058  0.0087  0.0058  0.0029  0.0058  0.0000  0.0000  0.0029  0.0030  0.0058  0.0058  0.0058  0.0029  0.0058  0.0058  0.0000  0.0058  0.0029  0.0086  0.0087  0.0000  0.0058  0.0030  0.0029  0.0030  0.0029  0.0029  0.0058  0.0058  0.0029  0.0000  0.0029  0.0000  0.0000  0.0000  0.0000  0.0058  0.0058  0.0029
OMP4__GCA_001327355.1   1.1483  0.9521  0.8793  0.9379  1.1904  0.9325  0.9264  0.9332  0.9054  0.8998  0.9081  0.9135  0.9081  0.9239  0.9543  0.8927  0.9604  0.9079  0.9187  0.9363  0.9009  0.9009  0.8600  0.8127  0.8456  0.7733  0.7772  0.7657  0.8903  0.8270  0.8631  0.8627  0.8507  0.9253  0.9542  0.8187  0.8291  0.8187  0.8144  0.8188  0.8199  0.8136  0.8499  0.8931  0.8994  0.9456  0.9168  0.9416  0.9416  0.9751  0.5844  0.5844  0.5587  0.4742  0.4742  0.4656  0.4656  0.4960  0.4870  0.5270  0.1043  0.2019  0.2019  0.0245  0.0245  0.0245  0.0274  0.0245  0.0245  0.0245  0.0245  0.0274  0.0274  0.0274  0.0212  0.0245  0.0274  0.0212  0.0245  0.0245  0.0274  0.0209  0.0209  0.0177  0.0148  0.0148  0.0148  0.0148  0.0148  0.0148  0.0148  0.0148  0.0148  0.0148  0.0148  0.0148  0.0209  0.0209  0.0209  0.0209  0.0209  0.0209  0.0119  0.0148  0.0148  0.0148  0.0206  0.0177  0.0029  0.0087  0.0061  0.0090  0.0116  0.0061  0.0122  0.0116  0.0029  0.0029  0.0087  0.0058  0.0118  0.0090  0.0090  0.0061  0.0061  0.0029  0.0029  0.0030  0.0116  0.0116  0.0058  0.0029  0.0058  0.0058  0.0029  0.0087  0.0000  0.0000  0.0000  0.0030  0.0029  0.0030  0.0086  0.0086  0.0086  0.0029  0.0058  0.0086  0.0058  0.0086  0.0061  0.0087  0.0058  0.0086  0.0086  0.0029  0.0058  0.0087  0.0030  0.0000  0.0000  0.0000  0.0000  0.0029  0.0058  0.0000  0.0029  0.0060  0.0058  0.0000  0.0029  0.0058  0.0116  0.0058  0.0029  0.0058  0.0029  0.0000  0.0029  0.0029  0.0000  0.0000  0.0058  0.0030  0.0029  0.0029  0.0029  0.0029  0.0000  0.0030  0.0030  0.0030  0.0058  0.0000  0.0029  0.0000  0.0000  0.0000  0.0061  0.0030  0.0030  0.0029  0.0087  0.0087  0.0029  0.0029  0.0029  0.0087  0.0029  0.0058  0.0029  0.0116  0.0058  0.0058  0.0116  0.0058  0.0030  0.0086  0.0030  0.0029  0.0087  0.0000  0.0030  0.0029  0.0087  0.0058  0.0087  0.0058  0.0029  0.0058  0.0000  0.0000  0.0030  0.0030  0.0058  0.0058  0.0058  0.0029  0.0058  0.0058  0.0000  0.0058  0.0029  0.0086  0.0087  0.0000  0.0058  0.0029  0.0030  0.0030  0.0029  0.0029  0.0058  0.0058  0.0029  0.0000  0.0029  0.0000  0.0000  0.0000  0.0000  0.0058  0.0058  0.0029  0.0000
OMP4__GCA_001327435.1   1.1478  0.9450  0.8852  0.9375  1.1899  0.9322  0.9262  0.9329  0.9052  0.8996  0.9079  0.9133  0.9079  0.9237  0.9539  0.8924  0.9601  0.9076  0.9184  0.9360  0.9006  0.9006  0.8597  0.8124  0.8453  0.7731  0.7770  0.7655  0.8900  0.8268  0.8627  0.8624  0.8504  0.9250  0.9538  0.8184  0.8288  0.8184  0.8141  0.8185  0.8197  0.8134  0.8495  0.8927  0.8990  0.9452  0.9165  0.9337  0.9337  0.9747  0.5842  0.5842  0.5585  0.4694  0.4694  0.4609  0.4609  0.4912  0.4822  0.5269  0.1075  0.1982  0.1982  0.0274  0.0274  0.0274  0.0244  0.0274  0.0274  0.0274  0.0274  0.0303  0.0303  0.0303  0.0242  0.0274  0.0303  0.0242  0.0274  0.0274  0.0303  0.0180  0.0180  0.0148  0.0119  0.0119  0.0119  0.0119  0.0119  0.0119  0.0119  0.0119  0.0119  0.0119  0.0119  0.0119  0.0180  0.0180  0.0180  0.0180  0.0180  0.0180  0.0090  0.0119  0.0119  0.0119  0.0177  0.0148  0.0058  0.0116  0.0032  0.0119  0.0145  0.0087  0.0145  0.0145  0.0058  0.0058  0.0116  0.0087  0.0147  0.0061  0.0061  0.0032  0.0032  0.0058  0.0058  0.0058  0.0145  0.0145  0.0087  0.0058  0.0087  0.0087  0.0058  0.0116  0.0029  0.0029  0.0029  0.0058  0.0000  0.0058  0.0057  0.0057  0.0060  0.0000  0.0029  0.0057  0.0030  0.0057  0.0087  0.0116  0.0087  0.0057  0.0061  0.0058  0.0086  0.0116  0.0058  0.0029  0.0029  0.0029  0.0030  0.0058  0.0087  0.0029  0.0058  0.0029  0.0030  0.0029  0.0058  0.0030  0.0145  0.0087  0.0058  0.0087  0.0058  0.0030  0.0058  0.0058  0.0029  0.0029  0.0087  0.0058  0.0058  0.0058  0.0058  0.0058  0.0029  0.0058  0.0058  0.0058  0.0087  0.0030  0.0058  0.0030  0.0030  0.0030  0.0086  0.0058  0.0058  0.0061  0.0116  0.0116  0.0058  0.0000  0.0058  0.0116  0.0058  0.0087  0.0058  0.0145  0.0087  0.0030  0.0145  0.0087  0.0058  0.0115  0.0058  0.0058  0.0116  0.0030  0.0058  0.0058  0.0116  0.0087  0.0116  0.0086  0.0058  0.0087  0.0029  0.0029  0.0058  0.0058  0.0087  0.0087  0.0029  0.0061  0.0086  0.0086  0.0029  0.0029  0.0058  0.0115  0.0116  0.0029  0.0029  0.0000  0.0000  0.0058  0.0000  0.0058  0.0030  0.0029  0.0058  0.0029  0.0058  0.0029  0.0029  0.0030  0.0029  0.0030  0.0031  0.0000  0.0029  0.0029
OMP4__GCA_001327455.1   1.1557  0.9582  0.8848  0.9439  1.1827  0.9380  0.9319  0.9390  0.9109  0.9052  0.9135  0.9189  0.9135  0.9295  0.9477  0.8986  0.9540  0.9019  0.9247  0.9301  0.8951  0.8951  0.8657  0.8182  0.8400  0.7784  0.7823  0.7607  0.8964  0.8327  0.8691  0.8687  0.8567  0.9189  0.9476  0.8240  0.8345  0.8240  0.8088  0.8244  0.8256  0.8192  0.8558  0.8869  0.8929  0.9389  0.9233  0.9483  0.9483  0.9820  0.5795  0.5795  0.5540  0.4785  0.4785  0.4698  0.4698  0.4918  0.4828  0.5226  0.1074  0.1985  0.1985  0.0274  0.0274  0.0274  0.0303  0.0274  0.0274  0.0274  0.0274  0.0245  0.0245  0.0245  0.0183  0.0274  0.0245  0.0242  0.0274  0.0274  0.0245  0.0180  0.0180  0.0148  0.0119  0.0119  0.0119  0.0119  0.0119  0.0119  0.0119  0.0119  0.0119  0.0119  0.0119  0.0119  0.0180  0.0180  0.0180  0.0180  0.0180  0.0180  0.0090  0.0119  0.0119  0.0119  0.0177  0.0148  0.0061  0.0116  0.0090  0.0119  0.0145  0.0087  0.0145  0.0145  0.0060  0.0058  0.0116  0.0087  0.0090  0.0119  0.0119  0.0090  0.0090  0.0058  0.0058  0.0058  0.0145  0.0145  0.0087  0.0058  0.0087  0.0087  0.0058  0.0116  0.0029  0.0030  0.0029  0.0000  0.0058  0.0058  0.0058  0.0060  0.0058  0.0058  0.0029  0.0058  0.0030  0.0058  0.0087  0.0116  0.0087  0.0058  0.0058  0.0058  0.0086  0.0116  0.0058  0.0030  0.0029  0.0029  0.0029  0.0058  0.0087  0.0029  0.0058  0.0029  0.0030  0.0029  0.0000  0.0030  0.0145  0.0087  0.0058  0.0087  0.0061  0.0029  0.0058  0.0058  0.0029  0.0029  0.0087  0.0000  0.0058  0.0058  0.0058  0.0000  0.0029  0.0058  0.0058  0.0058  0.0087  0.0029  0.0058  0.0029  0.0029  0.0029  0.0029  0.0058  0.0058  0.0058  0.0116  0.0116  0.0058  0.0058  0.0058  0.0116  0.0060  0.0087  0.0058  0.0087  0.0087  0.0086  0.0145  0.0087  0.0058  0.0061  0.0058  0.0058  0.0116  0.0029  0.0058  0.0058  0.0116  0.0087  0.0116  0.0086  0.0000  0.0087  0.0029  0.0030  0.0000  0.0058  0.0087  0.0087  0.0086  0.0000  0.0029  0.0029  0.0030  0.0029  0.0000  0.0115  0.0116  0.0030  0.0029  0.0058  0.0058  0.0000  0.0060  0.0058  0.0029  0.0029  0.0000  0.0029  0.0000  0.0029  0.0029  0.0029  0.0029  0.0030  0.0029  0.0058  0.0029  0.0029  0.0058
OMP4__GCA_001327535.1   1.1478  0.9450  0.8852  0.9375  1.1899  0.9322  0.9262  0.9329  0.9052  0.8996  0.9079  0.9133  0.9079  0.9237  0.9539  0.8924  0.9601  0.9076  0.9184  0.9360  0.9006  0.9006  0.8597  0.8124  0.8453  0.7731  0.7770  0.7655  0.8900  0.8268  0.8627  0.8624  0.8504  0.9250  0.9538  0.8184  0.8288  0.8184  0.8141  0.8185  0.8197  0.8134  0.8495  0.8927  0.8990  0.9452  0.9165  0.9337  0.9337  0.9747  0.5842  0.5842  0.5585  0.4694  0.4694  0.4609  0.4609  0.4912  0.4822  0.5269  0.1075  0.1982  0.1982  0.0274  0.0274  0.0274  0.0244  0.0274  0.0274  0.0274  0.0274  0.0303  0.0303  0.0303  0.0242  0.0274  0.0303  0.0242  0.0274  0.0274  0.0303  0.0180  0.0180  0.0148  0.0119  0.0119  0.0119  0.0119  0.0119  0.0119  0.0119  0.0119  0.0119  0.0119  0.0119  0.0119  0.0180  0.0180  0.0180  0.0180  0.0180  0.0180  0.0090  0.0119  0.0119  0.0119  0.0177  0.0148  0.0058  0.0116  0.0032  0.0119  0.0145  0.0087  0.0145  0.0145  0.0058  0.0058  0.0116  0.0091  0.0147  0.0061  0.0061  0.0032  0.0032  0.0058  0.0061  0.0058  0.0145  0.0145  0.0087  0.0058  0.0087  0.0087  0.0058  0.0116  0.0030  0.0029  0.0029  0.0058  0.0000  0.0058  0.0057  0.0060  0.0057  0.0000  0.0029  0.0061  0.0029  0.0057  0.0087  0.0116  0.0087  0.0057  0.0060  0.0061  0.0086  0.0116  0.0058  0.0029  0.0030  0.0029  0.0029  0.0058  0.0087  0.0029  0.0058  0.0029  0.0029  0.0029  0.0058  0.0029  0.0145  0.0087  0.0058  0.0087  0.0058  0.0029  0.0058  0.0058  0.0029  0.0029  0.0087  0.0058  0.0058  0.0061  0.0058  0.0060  0.0029  0.0058  0.0058  0.0058  0.0087  0.0030  0.0058  0.0029  0.0030  0.0030  0.0086  0.0058  0.0058  0.0058  0.0116  0.0116  0.0058  0.0000  0.0058  0.0116  0.0058  0.0087  0.0058  0.0145  0.0087  0.0030  0.0145  0.0087  0.0058  0.0115  0.0058  0.0061  0.0116  0.0029  0.0058  0.0058  0.0116  0.0087  0.0116  0.0086  0.0058  0.0087  0.0029  0.0029  0.0058  0.0058  0.0087  0.0087  0.0029  0.0058  0.0086  0.0091  0.0029  0.0029  0.0058  0.0115  0.0116  0.0029  0.0029  0.0000  0.0000  0.0058  0.0000  0.0058  0.0030  0.0029  0.0058  0.0029  0.0058  0.0029  0.0029  0.0029  0.0030  0.0029  0.0029  0.0000  0.0029  0.0029  0.0000  0.0058
OMP4__GCA_001327555.1   1.1478  0.9450  0.8852  0.9375  1.1899  0.9322  0.9262  0.9329  0.9052  0.8996  0.9079  0.9133  0.9079  0.9237  0.9539  0.8924  0.9601  0.9076  0.9184  0.9360  0.9006  0.9006  0.8597  0.8124  0.8453  0.7731  0.7770  0.7655  0.8900  0.8268  0.8627  0.8624  0.8504  0.9250  0.9538  0.8184  0.8288  0.8184  0.8141  0.8185  0.8197  0.8134  0.8495  0.8927  0.8990  0.9452  0.9165  0.9337  0.9337  0.9747  0.5842  0.5842  0.5585  0.4694  0.4694  0.4609  0.4609  0.4912  0.4822  0.5269  0.1075  0.1982  0.1982  0.0274  0.0274  0.0274  0.0244  0.0274  0.0274  0.0274  0.0274  0.0303  0.0303  0.0303  0.0242  0.0274  0.0303  0.0242  0.0274  0.0274  0.0303  0.0180  0.0180  0.0148  0.0119  0.0119  0.0119  0.0119  0.0119  0.0119  0.0119  0.0119  0.0119  0.0119  0.0119  0.0119  0.0180  0.0180  0.0180  0.0180  0.0180  0.0180  0.0090  0.0119  0.0119  0.0119  0.0177  0.0148  0.0058  0.0116  0.0032  0.0119  0.0145  0.0087  0.0145  0.0145  0.0058  0.0058  0.0116  0.0087  0.0147  0.0061  0.0061  0.0032  0.0032  0.0058  0.0058  0.0058  0.0145  0.0145  0.0087  0.0058  0.0087  0.0087  0.0058  0.0116  0.0029  0.0029  0.0029  0.0058  0.0000  0.0058  0.0057  0.0057  0.0057  0.0000  0.0029  0.0057  0.0029  0.0057  0.0087  0.0116  0.0087  0.0057  0.0057  0.0058  0.0086  0.0116  0.0058  0.0029  0.0029  0.0029  0.0029  0.0058  0.0087  0.0030  0.0058  0.0029  0.0029  0.0030  0.0058  0.0030  0.0145  0.0087  0.0058  0.0087  0.0058  0.0029  0.0058  0.0058  0.0029  0.0029  0.0087  0.0058  0.0058  0.0058  0.0058  0.0058  0.0029  0.0058  0.0058  0.0058  0.0087  0.0030  0.0058  0.0030  0.0029  0.0029  0.0086  0.0058  0.0058  0.0061  0.0116  0.0116  0.0058  0.0000  0.0058  0.0116  0.0058  0.0087  0.0058  0.0145  0.0087  0.0030  0.0145  0.0087  0.0058  0.0115  0.0058  0.0058  0.0116  0.0030  0.0058  0.0058  0.0116  0.0087  0.0116  0.0086  0.0058  0.0087  0.0029  0.0029  0.0058  0.0058  0.0087  0.0087  0.0030  0.0058  0.0086  0.0086  0.0029  0.0029  0.0058  0.0115  0.0116  0.0029  0.0029  0.0000  0.0000  0.0058  0.0000  0.0058  0.0029  0.0029  0.0058  0.0029  0.0058  0.0029  0.0030  0.0029  0.0030  0.0030  0.0029  0.0000  0.0029  0.0030  0.0000  0.0058  0.0000
OMP4__GCA_001326895.1   1.1539  0.9571  0.8842  0.9429  1.1962  0.9374  0.9313  0.9381  0.9103  0.9046  0.9129  0.9183  0.9129  0.9288  0.9594  0.8864  0.9532  0.9015  0.9237  0.9295  0.8948  0.8948  0.8540  0.8069  0.8396  0.7682  0.7720  0.7606  0.8836  0.8211  0.8564  0.8561  0.8442  0.9182  0.9467  0.8131  0.8234  0.8131  0.8083  0.8128  0.8140  0.8077  0.8434  0.8862  0.8921  0.9380  0.9097  0.9342  0.9342  0.9674  0.5791  0.5791  0.5629  0.4782  0.4782  0.4696  0.4696  0.5000  0.4910  0.5311  0.1077  0.2054  0.2054  0.0277  0.0277  0.0277  0.0306  0.0277  0.0277  0.0277  0.0277  0.0306  0.0306  0.0306  0.0245  0.0277  0.0306  0.0245  0.0277  0.0277  0.0306  0.0241  0.0242  0.0209  0.0180  0.0180  0.0180  0.0180  0.0180  0.0180  0.0180  0.0180  0.0180  0.0180  0.0180  0.0180  0.0241  0.0241  0.0241  0.0241  0.0241  0.0241  0.0151  0.0180  0.0180  0.0180  0.0239  0.0209  0.0061  0.0119  0.0093  0.0122  0.0148  0.0090  0.0148  0.0148  0.0061  0.0061  0.0119  0.0090  0.0151  0.0122  0.0122  0.0093  0.0093  0.0061  0.0061  0.0061  0.0148  0.0148  0.0090  0.0061  0.0090  0.0090  0.0061  0.0119  0.0032  0.0032  0.0032  0.0061  0.0061  0.0061  0.0119  0.0119  0.0119  0.0061  0.0090  0.0119  0.0090  0.0119  0.0090  0.0119  0.0090  0.0119  0.0119  0.0061  0.0090  0.0119  0.0061  0.0032  0.0032  0.0032  0.0032  0.0061  0.0090  0.0032  0.0061  0.0090  0.0090  0.0032  0.0061  0.0090  0.0148  0.0090  0.0061  0.0090  0.0061  0.0032  0.0061  0.0061  0.0032  0.0032  0.0090  0.0061  0.0061  0.0061  0.0061  0.0061  0.0032  0.0061  0.0061  0.0061  0.0090  0.0032  0.0061  0.0032  0.0032  0.0032  0.0090  0.0061  0.0061  0.0061  0.0119  0.0119  0.0061  0.0061  0.0061  0.0119  0.0061  0.0090  0.0061  0.0148  0.0090  0.0090  0.0148  0.0090  0.0061  0.0119  0.0061  0.0061  0.0119  0.0032  0.0061  0.0061  0.0119  0.0090  0.0119  0.0090  0.0061  0.0090  0.0032  0.0032  0.0061  0.0061  0.0090  0.0090  0.0090  0.0061  0.0090  0.0090  0.0032  0.0090  0.0061  0.0119  0.0119  0.0032  0.0090  0.0061  0.0061  0.0061  0.0061  0.0061  0.0090  0.0090  0.0061  0.0032  0.0061  0.0032  0.0032  0.0032  0.0032  0.0090  0.0090  0.0061  0.0032  0.0032  0.0061  0.0061  0.0061  0.0061
OMP4__GCA_001199855.1   1.1527  0.9564  0.8836  0.9422  1.1952  0.9370  0.9309  0.9375  0.9100  0.9043  0.9126  0.9180  0.9126  0.9284  0.9587  0.8971  0.9649  0.9123  0.9229  0.9407  0.9051  0.9051  0.8643  0.8169  0.8499  0.7775  0.7814  0.7699  0.8947  0.8312  0.8674  0.8670  0.8550  0.9297  0.9586  0.8230  0.8334  0.8230  0.8184  0.8229  0.8241  0.8178  0.8541  0.8974  0.9037  0.9499  0.9212  0.9461  0.9461  0.9796  0.5883  0.5883  0.5626  0.4780  0.4780  0.4694  0.4694  0.4998  0.4908  0.5309  0.1076  0.2053  0.2053  0.0277  0.0277  0.0277  0.0306  0.0277  0.0277  0.0277  0.0277  0.0306  0.0306  0.0306  0.0244  0.0277  0.0306  0.0245  0.0277  0.0277  0.0306  0.0241  0.0242  0.0209  0.0180  0.0180  0.0180  0.0180  0.0180  0.0180  0.0180  0.0180  0.0180  0.0180  0.0180  0.0180  0.0241  0.0241  0.0241  0.0241  0.0241  0.0241  0.0151  0.0180  0.0180  0.0180  0.0239  0.0209  0.0061  0.0119  0.0093  0.0122  0.0148  0.0090  0.0148  0.0148  0.0061  0.0061  0.0119  0.0090  0.0151  0.0122  0.0122  0.0093  0.0093  0.0061  0.0061  0.0061  0.0148  0.0148  0.0090  0.0061  0.0090  0.0090  0.0061  0.0119  0.0032  0.0032  0.0032  0.0061  0.0061  0.0061  0.0119  0.0119  0.0119  0.0061  0.0090  0.0119  0.0090  0.0119  0.0090  0.0119  0.0090  0.0119  0.0119  0.0061  0.0090  0.0119  0.0061  0.0032  0.0032  0.0032  0.0032  0.0061  0.0090  0.0032  0.0061  0.0090  0.0090  0.0032  0.0061  0.0090  0.0148  0.0090  0.0061  0.0090  0.0061  0.0032  0.0061  0.0061  0.0032  0.0032  0.0090  0.0061  0.0061  0.0061  0.0061  0.0061  0.0032  0.0061  0.0061  0.0061  0.0090  0.0032  0.0061  0.0032  0.0032  0.0032  0.0090  0.0061  0.0061  0.0061  0.0119  0.0119  0.0061  0.0061  0.0061  0.0119  0.0061  0.0090  0.0061  0.0148  0.0090  0.0090  0.0148  0.0090  0.0061  0.0118  0.0061  0.0061  0.0119  0.0032  0.0061  0.0061  0.0119  0.0090  0.0119  0.0090  0.0061  0.0090  0.0032  0.0032  0.0061  0.0061  0.0090  0.0090  0.0090  0.0061  0.0090  0.0090  0.0032  0.0090  0.0061  0.0118  0.0119  0.0032  0.0090  0.0061  0.0061  0.0061  0.0061  0.0061  0.0090  0.0090  0.0061  0.0032  0.0061  0.0032  0.0032  0.0032  0.0032  0.0090  0.0090  0.0061  0.0032  0.0032  0.0061  0.0061  0.0061  0.0061  0.0064
OMP4__GCA_001193375.1   1.1557  0.9582  0.8848  0.9439  1.1827  0.9380  0.9319  0.9390  0.9109  0.9052  0.9135  0.9189  0.9135  0.9295  0.9477  0.8986  0.9540  0.9019  0.9247  0.9301  0.8951  0.8951  0.8657  0.8182  0.8400  0.7784  0.7823  0.7607  0.8964  0.8327  0.8691  0.8687  0.8567  0.9189  0.9476  0.8240  0.8345  0.8240  0.8088  0.8244  0.8256  0.8192  0.8558  0.8869  0.8929  0.9389  0.9233  0.9483  0.9483  0.9820  0.5795  0.5795  0.5540  0.4785  0.4785  0.4698  0.4698  0.4918  0.4828  0.5226  0.1074  0.1985  0.1985  0.0274  0.0274  0.0274  0.0303  0.0274  0.0274  0.0274  0.0274  0.0245  0.0245  0.0245  0.0183  0.0274  0.0245  0.0242  0.0274  0.0274  0.0245  0.0180  0.0180  0.0148  0.0119  0.0119  0.0119  0.0119  0.0119  0.0119  0.0119  0.0119  0.0119  0.0119  0.0119  0.0119  0.0180  0.0180  0.0180  0.0180  0.0180  0.0180  0.0090  0.0119  0.0119  0.0119  0.0177  0.0148  0.0058  0.0116  0.0090  0.0119  0.0145  0.0087  0.0145  0.0145  0.0058  0.0058  0.0116  0.0087  0.0090  0.0119  0.0119  0.0090  0.0090  0.0058  0.0058  0.0058  0.0145  0.0145  0.0087  0.0058  0.0087  0.0087  0.0058  0.0116  0.0029  0.0030  0.0029  0.0000  0.0058  0.0063  0.0058  0.0058  0.0058  0.0058  0.0030  0.0058  0.0029  0.0058  0.0087  0.0116  0.0087  0.0058  0.0058  0.0058  0.0086  0.0116  0.0060  0.0029  0.0029  0.0029  0.0029  0.0058  0.0087  0.0029  0.0058  0.0030  0.0030  0.0029  0.0000  0.0029  0.0145  0.0087  0.0058  0.0087  0.0058  0.0029  0.0058  0.0058  0.0030  0.0029  0.0087  0.0000  0.0058  0.0058  0.0058  0.0000  0.0029  0.0060  0.0058  0.0058  0.0087  0.0029  0.0058  0.0029  0.0030  0.0029  0.0029  0.0058  0.0058  0.0058  0.0116  0.0116  0.0058  0.0060  0.0058  0.0116  0.0058  0.0087  0.0058  0.0087  0.0087  0.0086  0.0145  0.0087  0.0058  0.0058  0.0058  0.0058  0.0116  0.0030  0.0058  0.0058  0.0116  0.0087  0.0116  0.0086  0.0000  0.0087  0.0030  0.0030  0.0000  0.0058  0.0087  0.0087  0.0086  0.0000  0.0029  0.0030  0.0030  0.0029  0.0000  0.0115  0.0116  0.0029  0.0029  0.0058  0.0058  0.0000  0.0061  0.0058  0.0029  0.0029  0.0000  0.0030  0.0000  0.0030  0.0029  0.0029  0.0029  0.0030  0.0029  0.0058  0.0029  0.0029  0.0058  0.0000  0.0058  0.0058  0.0061  0.0061
OMP4__GCA_001197355.1   1.1557  0.9582  0.8848  0.9439  1.1827  0.9380  0.9319  0.9390  0.9109  0.9052  0.9135  0.9189  0.9135  0.9295  0.9477  0.8986  0.9540  0.9019  0.9247  0.9301  0.8951  0.8951  0.8657  0.8182  0.8400  0.7784  0.7823  0.7607  0.8964  0.8327  0.8691  0.8687  0.8567  0.9189  0.9476  0.8240  0.8345  0.8240  0.8088  0.8244  0.8256  0.8192  0.8558  0.8869  0.8929  0.9389  0.9233  0.9483  0.9483  0.9820  0.5795  0.5795  0.5540  0.4785  0.4785  0.4698  0.4698  0.4918  0.4828  0.5226  0.1074  0.1985  0.1985  0.0274  0.0274  0.0274  0.0303  0.0274  0.0274  0.0274  0.0274  0.0245  0.0245  0.0245  0.0183  0.0274  0.0245  0.0242  0.0274  0.0274  0.0245  0.0180  0.0180  0.0148  0.0119  0.0119  0.0119  0.0119  0.0119  0.0119  0.0119  0.0119  0.0119  0.0119  0.0119  0.0119  0.0180  0.0180  0.0180  0.0180  0.0180  0.0180  0.0090  0.0119  0.0119  0.0119  0.0177  0.0148  0.0061  0.0116  0.0090  0.0119  0.0145  0.0090  0.0145  0.0145  0.0058  0.0058  0.0116  0.0087  0.0090  0.0119  0.0119  0.0090  0.0090  0.0058  0.0058  0.0058  0.0145  0.0145  0.0087  0.0058  0.0087  0.0087  0.0058  0.0116  0.0029  0.0030  0.0030  0.0000  0.0058  0.0058  0.0058  0.0058  0.0058  0.0058  0.0031  0.0058  0.0029  0.0058  0.0087  0.0116  0.0087  0.0058  0.0058  0.0058  0.0086  0.0116  0.0058  0.0029  0.0029  0.0030  0.0029  0.0058  0.0087  0.0030  0.0058  0.0029  0.0030  0.0029  0.0000  0.0029  0.0145  0.0087  0.0058  0.0087  0.0058  0.0029  0.0058  0.0058  0.0029  0.0030  0.0087  0.0000  0.0058  0.0058  0.0058  0.0000  0.0029  0.0058  0.0058  0.0058  0.0087  0.0029  0.0058  0.0029  0.0029  0.0029  0.0029  0.0058  0.0058  0.0058  0.0116  0.0116  0.0061  0.0058  0.0058  0.0116  0.0058  0.0087  0.0058  0.0087  0.0087  0.0086  0.0145  0.0087  0.0058  0.0058  0.0058  0.0060  0.0116  0.0029  0.0061  0.0058  0.0116  0.0087  0.0116  0.0086  0.0000  0.0087  0.0029  0.0029  0.0000  0.0058  0.0087  0.0087  0.0086  0.0000  0.0030  0.0030  0.0029  0.0029  0.0000  0.0115  0.0116  0.0030  0.0030  0.0058  0.0058  0.0000  0.0058  0.0058  0.0029  0.0030  0.0000  0.0029  0.0000  0.0029  0.0030  0.0029  0.0029  0.0029  0.0029  0.0058  0.0029  0.0029  0.0058  0.0000  0.0058  0.0058  0.0061  0.0061  0.0000
OMP4__GCA_001202895.1   1.1557  0.9462  0.8740  0.9319  1.1981  0.9270  0.9210  0.9274  0.9001  0.8945  0.9028  0.9082  0.9028  0.9184  0.9477  0.8869  0.9540  0.9020  0.9127  0.9301  0.8952  0.8952  0.8544  0.8073  0.8400  0.7683  0.7721  0.7607  0.8843  0.8326  0.8571  0.8567  0.8448  0.9189  0.9476  0.8134  0.8237  0.8134  0.8088  0.8133  0.8144  0.8082  0.8440  0.8869  0.9059  0.9523  0.9105  0.9351  0.9351  0.9683  0.5795  0.5795  0.5540  0.4700  0.4700  0.4614  0.4614  0.4918  0.4828  0.5227  0.1012  0.1985  0.1985  0.0215  0.0215  0.0215  0.0245  0.0215  0.0215  0.0215  0.0215  0.0245  0.0245  0.0245  0.0183  0.0215  0.0245  0.0183  0.0215  0.0215  0.0245  0.0238  0.0239  0.0206  0.0177  0.0177  0.0177  0.0177  0.0177  0.0177  0.0177  0.0177  0.0177  0.0177  0.0177  0.0177  0.0238  0.0238  0.0238  0.0238  0.0238  0.0238  0.0148  0.0177  0.0177  0.0177  0.0236  0.0206  0.0000  0.0058  0.0090  0.0061  0.0087  0.0087  0.0087  0.0087  0.0058  0.0000  0.0058  0.0029  0.0090  0.0119  0.0119  0.0090  0.0090  0.0000  0.0000  0.0000  0.0087  0.0087  0.0087  0.0000  0.0029  0.0087  0.0000  0.0058  0.0029  0.0029  0.0029  0.0058  0.0058  0.0000  0.0058  0.0058  0.0060  0.0058  0.0086  0.0058  0.0086  0.0058  0.0030  0.0058  0.0029  0.0058  0.0061  0.0058  0.0029  0.0058  0.0058  0.0029  0.0029  0.0029  0.0029  0.0000  0.0029  0.0029  0.0000  0.0086  0.0086  0.0030  0.0058  0.0086  0.0087  0.0029  0.0000  0.0029  0.0058  0.0029  0.0000  0.0000  0.0029  0.0029  0.0030  0.0058  0.0058  0.0058  0.0058  0.0058  0.0029  0.0000  0.0000  0.0000  0.0029  0.0030  0.0058  0.0029  0.0029  0.0029  0.0029  0.0061  0.0058  0.0000  0.0058  0.0058  0.0058  0.0058  0.0058  0.0058  0.0000  0.0030  0.0058  0.0087  0.0030  0.0029  0.0087  0.0029  0.0058  0.0058  0.0000  0.0058  0.0058  0.0029  0.0058  0.0058  0.0058  0.0029  0.0058  0.0029  0.0058  0.0029  0.0029  0.0029  0.0058  0.0000  0.0029  0.0029  0.0029  0.0058  0.0030  0.0029  0.0029  0.0086  0.0058  0.0058  0.0058  0.0030  0.0086  0.0058  0.0058  0.0058  0.0058  0.0000  0.0086  0.0086  0.0058  0.0029  0.0058  0.0029  0.0029  0.0029  0.0030  0.0086  0.0086  0.0058  0.0029  0.0029  0.0061  0.0058  0.0061  0.0058  0.0061  0.0061  0.0058  0.0058
OMP4__GCA_001203735.1   1.1483  0.9521  0.8793  0.9379  1.1904  0.9325  0.9264  0.9332  0.9054  0.8998  0.9081  0.9135  0.9081  0.9239  0.9543  0.8927  0.9604  0.9079  0.9187  0.9363  0.9009  0.9009  0.8600  0.8127  0.8456  0.7733  0.7772  0.7657  0.8903  0.8270  0.8631  0.8627  0.8507  0.9253  0.9542  0.8187  0.8291  0.8187  0.8144  0.8188  0.8199  0.8136  0.8499  0.8931  0.8994  0.9456  0.9168  0.9416  0.9416  0.9751  0.5844  0.5844  0.5587  0.4742  0.4742  0.4656  0.4656  0.4960  0.4870  0.5270  0.1043  0.2019  0.2019  0.0245  0.0245  0.0245  0.0274  0.0245  0.0245  0.0245  0.0245  0.0274  0.0274  0.0274  0.0212  0.0245  0.0274  0.0212  0.0245  0.0245  0.0274  0.0209  0.0209  0.0177  0.0148  0.0148  0.0148  0.0148  0.0148  0.0148  0.0148  0.0148  0.0148  0.0148  0.0148  0.0148  0.0209  0.0209  0.0209  0.0209  0.0209  0.0209  0.0119  0.0148  0.0148  0.0148  0.0206  0.0177  0.0030  0.0087  0.0061  0.0090  0.0116  0.0058  0.0116  0.0116  0.0030  0.0029  0.0087  0.0058  0.0118  0.0090  0.0090  0.0061  0.0061  0.0029  0.0029  0.0029  0.0116  0.0116  0.0058  0.0029  0.0058  0.0058  0.0030  0.0087  0.0000  0.0000  0.0000  0.0029  0.0030  0.0030  0.0086  0.0086  0.0086  0.0029  0.0058  0.0086  0.0058  0.0086  0.0061  0.0087  0.0060  0.0091  0.0086  0.0029  0.0058  0.0087  0.0030  0.0000  0.0000  0.0000  0.0000  0.0029  0.0060  0.0000  0.0029  0.0058  0.0058  0.0000  0.0029  0.0061  0.0116  0.0058  0.0030  0.0058  0.0029  0.0000  0.0029  0.0030  0.0000  0.0000  0.0058  0.0030  0.0030  0.0030  0.0029  0.0029  0.0000  0.0029  0.0029  0.0029  0.0058  0.0000  0.0029  0.0000  0.0000  0.0000  0.0058  0.0029  0.0030  0.0029  0.0087  0.0087  0.0029  0.0030  0.0029  0.0087  0.0029  0.0058  0.0030  0.0116  0.0058  0.0058  0.0116  0.0058  0.0029  0.0086  0.0029  0.0030  0.0087  0.0000  0.0029  0.0029  0.0087  0.0058  0.0087  0.0058  0.0029  0.0058  0.0000  0.0000  0.0030  0.0030  0.0058  0.0058  0.0058  0.0029  0.0058  0.0058  0.0000  0.0060  0.0029  0.0086  0.0087  0.0000  0.0058  0.0029  0.0029  0.0029  0.0029  0.0030  0.0058  0.0058  0.0029  0.0000  0.0029  0.0000  0.0000  0.0000  0.0000  0.0058  0.0058  0.0029  0.0000  0.0000  0.0029  0.0029  0.0029  0.0029  0.0032  0.0032  0.0030  0.0029  0.0030
OMP4__GCA_001204455.1   1.1483  0.9521  0.8793  0.9379  1.1904  0.9325  0.9264  0.9332  0.9054  0.8998  0.9081  0.9135  0.9081  0.9239  0.9543  0.8927  0.9604  0.9079  0.9187  0.9363  0.9009  0.9009  0.8600  0.8127  0.8456  0.7733  0.7772  0.7657  0.8903  0.8270  0.8631  0.8627  0.8507  0.9253  0.9542  0.8187  0.8291  0.8187  0.8144  0.8188  0.8199  0.8136  0.8499  0.8931  0.8994  0.9456  0.9168  0.9416  0.9416  0.9751  0.5844  0.5844  0.5587  0.4742  0.4742  0.4656  0.4656  0.4960  0.4870  0.5270  0.1043  0.2019  0.2019  0.0245  0.0245  0.0245  0.0274  0.0245  0.0245  0.0245  0.0245  0.0274  0.0274  0.0274  0.0212  0.0245  0.0274  0.0212  0.0245  0.0245  0.0274  0.0209  0.0209  0.0177  0.0148  0.0148  0.0148  0.0148  0.0148  0.0148  0.0148  0.0148  0.0148  0.0148  0.0148  0.0148  0.0209  0.0209  0.0209  0.0209  0.0209  0.0209  0.0119  0.0148  0.0148  0.0148  0.0206  0.0177  0.0029  0.0087  0.0061  0.0090  0.0116  0.0058  0.0116  0.0116  0.0029  0.0029  0.0087  0.0058  0.0118  0.0090  0.0090  0.0061  0.0061  0.0030  0.0029  0.0030  0.0116  0.0116  0.0058  0.0029  0.0058  0.0058  0.0029  0.0087  0.0000  0.0000  0.0000  0.0029  0.0029  0.0029  0.0086  0.0086  0.0086  0.0029  0.0058  0.0086  0.0058  0.0086  0.0060  0.0087  0.0058  0.0086  0.0086  0.0029  0.0058  0.0087  0.0029  0.0000  0.0000  0.0000  0.0000  0.0029  0.0058  0.0000  0.0029  0.0058  0.0058  0.0000  0.0029  0.0058  0.0116  0.0058  0.0029  0.0058  0.0029  0.0000  0.0029  0.0029  0.0000  0.0000  0.0058  0.0029  0.0029  0.0029  0.0029  0.0029  0.0000  0.0030  0.0029  0.0029  0.0058  0.0000  0.0030  0.0000  0.0000  0.0000  0.0058  0.0030  0.0029  0.0029  0.0087  0.0087  0.0029  0.0029  0.0029  0.0087  0.0029  0.0058  0.0030  0.0116  0.0058  0.0058  0.0116  0.0058  0.0029  0.0086  0.0029  0.0030  0.0087  0.0000  0.0029  0.0029  0.0087  0.0060  0.0087  0.0058  0.0029  0.0058  0.0000  0.0000  0.0030  0.0029  0.0058  0.0058  0.0058  0.0029  0.0058  0.0058  0.0000  0.0058  0.0029  0.0086  0.0087  0.0000  0.0058  0.0029  0.0029  0.0029  0.0029  0.0029  0.0058  0.0058  0.0029  0.0000  0.0029  0.0000  0.0000  0.0000  0.0000  0.0058  0.0058  0.0029  0.0000  0.0000  0.0029  0.0029  0.0029  0.0029  0.0032  0.0032  0.0029  0.0029  0.0029  0.0000
OMP4__GCA_001207035.1   1.1483  0.9521  0.8793  0.9379  1.1904  0.9325  0.9264  0.9332  0.9054  0.8998  0.9081  0.9135  0.9081  0.9239  0.9543  0.8927  0.9604  0.9079  0.9187  0.9363  0.9009  0.9009  0.8600  0.8127  0.8456  0.7733  0.7772  0.7657  0.8903  0.8270  0.8631  0.8627  0.8507  0.9253  0.9542  0.8187  0.8291  0.8187  0.8144  0.8188  0.8199  0.8136  0.8499  0.8931  0.8994  0.9456  0.9168  0.9416  0.9416  0.9751  0.5844  0.5844  0.5587  0.4742  0.4742  0.4656  0.4656  0.4960  0.4870  0.5270  0.1043  0.2019  0.2019  0.0245  0.0245  0.0245  0.0274  0.0245  0.0245  0.0245  0.0245  0.0274  0.0274  0.0274  0.0212  0.0245  0.0274  0.0212  0.0245  0.0245  0.0274  0.0209  0.0209  0.0177  0.0148  0.0148  0.0148  0.0148  0.0148  0.0148  0.0148  0.0148  0.0148  0.0148  0.0148  0.0148  0.0209  0.0209  0.0209  0.0209  0.0209  0.0209  0.0119  0.0148  0.0148  0.0148  0.0206  0.0177  0.0029  0.0087  0.0061  0.0090  0.0116  0.0058  0.0116  0.0116  0.0030  0.0030  0.0087  0.0058  0.0118  0.0090  0.0090  0.0061  0.0061  0.0029  0.0029  0.0030  0.0116  0.0116  0.0058  0.0029  0.0058  0.0058  0.0029  0.0087  0.0000  0.0000  0.0000  0.0029  0.0030  0.0029  0.0086  0.0086  0.0086  0.0029  0.0058  0.0086  0.0058  0.0086  0.0058  0.0087  0.0058  0.0086  0.0086  0.0029  0.0058  0.0087  0.0029  0.0000  0.0000  0.0000  0.0000  0.0030  0.0058  0.0000  0.0029  0.0061  0.0058  0.0000  0.0030  0.0058  0.0116  0.0058  0.0029  0.0058  0.0029  0.0000  0.0029  0.0029  0.0000  0.0000  0.0058  0.0030  0.0029  0.0029  0.0029  0.0029  0.0000  0.0029  0.0029  0.0030  0.0058  0.0000  0.0030  0.0000  0.0000  0.0000  0.0058  0.0029  0.0029  0.0029  0.0087  0.0087  0.0029  0.0030  0.0029  0.0087  0.0029  0.0058  0.0029  0.0116  0.0058  0.0058  0.0116  0.0058  0.0029  0.0086  0.0030  0.0030  0.0087  0.0000  0.0029  0.0030  0.0087  0.0058  0.0087  0.0058  0.0029  0.0058  0.0000  0.0000  0.0030  0.0029  0.0058  0.0058  0.0058  0.0029  0.0058  0.0058  0.0000  0.0058  0.0029  0.0086  0.0087  0.0000  0.0058  0.0030  0.0029  0.0030  0.0029  0.0029  0.0058  0.0058  0.0029  0.0000  0.0029  0.0000  0.0000  0.0000  0.0000  0.0058  0.0058  0.0029  0.0000  0.0000  0.0030  0.0029  0.0030  0.0029  0.0032  0.0032  0.0030  0.0029  0.0030  0.0000  0.0000
OMP4__GCA_001207055.1   1.1483  0.9521  0.8793  0.9379  1.1904  0.9325  0.9264  0.9332  0.9054  0.8998  0.9081  0.9135  0.9081  0.9239  0.9543  0.8927  0.9604  0.9079  0.9187  0.9363  0.9009  0.9009  0.8600  0.8127  0.8456  0.7733  0.7772  0.7657  0.8903  0.8270  0.8631  0.8627  0.8507  0.9253  0.9542  0.8187  0.8291  0.8187  0.8144  0.8188  0.8199  0.8136  0.8499  0.8931  0.8994  0.9456  0.9168  0.9416  0.9416  0.9751  0.5844  0.5844  0.5587  0.4742  0.4742  0.4656  0.4656  0.4960  0.4870  0.5270  0.1043  0.2019  0.2019  0.0245  0.0245  0.0245  0.0274  0.0245  0.0245  0.0245  0.0245  0.0274  0.0274  0.0274  0.0212  0.0245  0.0274  0.0212  0.0245  0.0245  0.0274  0.0209  0.0209  0.0177  0.0148  0.0148  0.0148  0.0148  0.0148  0.0148  0.0148  0.0148  0.0148  0.0148  0.0148  0.0148  0.0209  0.0209  0.0209  0.0209  0.0209  0.0209  0.0119  0.0148  0.0148  0.0148  0.0206  0.0177  0.0029  0.0087  0.0061  0.0090  0.0116  0.0058  0.0116  0.0116  0.0029  0.0029  0.0087  0.0058  0.0118  0.0090  0.0090  0.0061  0.0061  0.0030  0.0029  0.0029  0.0116  0.0116  0.0058  0.0029  0.0058  0.0058  0.0029  0.0087  0.0000  0.0000  0.0000  0.0029  0.0029  0.0029  0.0086  0.0086  0.0086  0.0029  0.0058  0.0086  0.0058  0.0086  0.0058  0.0087  0.0061  0.0086  0.0086  0.0029  0.0058  0.0087  0.0029  0.0000  0.0000  0.0000  0.0000  0.0029  0.0058  0.0000  0.0029  0.0058  0.0058  0.0000  0.0029  0.0058  0.0116  0.0058  0.0030  0.0058  0.0029  0.0000  0.0030  0.0029  0.0000  0.0000  0.0058  0.0029  0.0029  0.0030  0.0029  0.0029  0.0000  0.0029  0.0029  0.0030  0.0058  0.0000  0.0029  0.0000  0.0000  0.0000  0.0058  0.0029  0.0029  0.0029  0.0087  0.0087  0.0029  0.0030  0.0029  0.0087  0.0029  0.0058  0.0029  0.0116  0.0061  0.0058  0.0116  0.0058  0.0029  0.0086  0.0029  0.0030  0.0087  0.0000  0.0029  0.0029  0.0087  0.0058  0.0087  0.0058  0.0029  0.0058  0.0000  0.0000  0.0029  0.0029  0.0058  0.0058  0.0061  0.0029  0.0058  0.0058  0.0000  0.0058  0.0029  0.0086  0.0087  0.0000  0.0058  0.0029  0.0030  0.0029  0.0029  0.0029  0.0060  0.0058  0.0030  0.0000  0.0029  0.0000  0.0000  0.0000  0.0000  0.0058  0.0058  0.0029  0.0000  0.0000  0.0029  0.0030  0.0029  0.0029  0.0032  0.0032  0.0029  0.0029  0.0029  0.0000  0.0000  0.0000
OMP4__GCA_001208265.1   1.1483  0.9521  0.8793  0.9379  1.1904  0.9325  0.9264  0.9332  0.9054  0.8998  0.9081  0.9135  0.9081  0.9239  0.9543  0.8927  0.9604  0.9079  0.9187  0.9363  0.9009  0.9009  0.8600  0.8127  0.8456  0.7733  0.7772  0.7657  0.8903  0.8270  0.8631  0.8627  0.8507  0.9253  0.9542  0.8187  0.8291  0.8187  0.8144  0.8188  0.8199  0.8136  0.8499  0.8931  0.8994  0.9456  0.9168  0.9416  0.9416  0.9751  0.5844  0.5844  0.5587  0.4742  0.4742  0.4656  0.4656  0.4960  0.4870  0.5270  0.1043  0.2019  0.2019  0.0245  0.0245  0.0245  0.0274  0.0245  0.0245  0.0245  0.0245  0.0274  0.0274  0.0274  0.0212  0.0245  0.0274  0.0212  0.0245  0.0245  0.0274  0.0209  0.0209  0.0177  0.0148  0.0148  0.0148  0.0148  0.0148  0.0148  0.0148  0.0148  0.0148  0.0148  0.0148  0.0148  0.0209  0.0209  0.0209  0.0209  0.0209  0.0209  0.0119  0.0148  0.0148  0.0148  0.0206  0.0177  0.0029  0.0087  0.0061  0.0090  0.0116  0.0058  0.0116  0.0116  0.0029  0.0029  0.0087  0.0058  0.0118  0.0090  0.0090  0.0061  0.0061  0.0029  0.0029  0.0030  0.0116  0.0116  0.0058  0.0029  0.0058  0.0060  0.0029  0.0087  0.0000  0.0000  0.0000  0.0030  0.0030  0.0029  0.0086  0.0086  0.0086  0.0029  0.0058  0.0086  0.0058  0.0086  0.0058  0.0087  0.0058  0.0086  0.0086  0.0029  0.0058  0.0087  0.0029  0.0000  0.0000  0.0000  0.0000  0.0029  0.0058  0.0000  0.0029  0.0058  0.0058  0.0000  0.0029  0.0058  0.0116  0.0058  0.0029  0.0058  0.0030  0.0000  0.0029  0.0030  0.0000  0.0000  0.0058  0.0031  0.0030  0.0029  0.0030  0.0029  0.0000  0.0030  0.0029  0.0029  0.0058  0.0000  0.0029  0.0000  0.0000  0.0000  0.0058  0.0030  0.0029  0.0029  0.0087  0.0087  0.0029  0.0029  0.0029  0.0091  0.0029  0.0060  0.0029  0.0116  0.0058  0.0058  0.0116  0.0058  0.0030  0.0086  0.0029  0.0029  0.0087  0.0000  0.0029  0.0029  0.0087  0.0058  0.0087  0.0058  0.0029  0.0058  0.0000  0.0000  0.0029  0.0029  0.0058  0.0058  0.0058  0.0029  0.0058  0.0058  0.0000  0.0058  0.0029  0.0086  0.0087  0.0000  0.0058  0.0029  0.0029  0.0029  0.0029  0.0030  0.0058  0.0058  0.0029  0.0000  0.0029  0.0000  0.0000  0.0000  0.0000  0.0058  0.0060  0.0029  0.0000  0.0000  0.0029  0.0030  0.0029  0.0030  0.0032  0.0032  0.0030  0.0029  0.0029  0.0000  0.0000  0.0000  0.0000
OMP4__GCA_001209325.1   1.1483  0.9521  0.8793  0.9379  1.1904  0.9325  0.9264  0.9332  0.9054  0.8998  0.9081  0.9135  0.9081  0.9239  0.9543  0.8927  0.9604  0.9079  0.9187  0.9363  0.9009  0.9009  0.8600  0.8127  0.8456  0.7733  0.7772  0.7657  0.8903  0.8270  0.8631  0.8627  0.8507  0.9253  0.9542  0.8187  0.8291  0.8187  0.8144  0.8188  0.8199  0.8136  0.8499  0.8931  0.8994  0.9456  0.9168  0.9416  0.9416  0.9751  0.5844  0.5844  0.5587  0.4742  0.4742  0.4656  0.4656  0.4960  0.4870  0.5270  0.1043  0.2019  0.2019  0.0245  0.0245  0.0245  0.0274  0.0245  0.0245  0.0245  0.0245  0.0274  0.0274  0.0274  0.0212  0.0245  0.0274  0.0212  0.0245  0.0245  0.0274  0.0209  0.0209  0.0177  0.0148  0.0148  0.0148  0.0148  0.0148  0.0148  0.0148  0.0148  0.0148  0.0148  0.0148  0.0148  0.0209  0.0209  0.0209  0.0209  0.0209  0.0209  0.0119  0.0148  0.0148  0.0148  0.0206  0.0177  0.0030  0.0087  0.0061  0.0090  0.0116  0.0058  0.0116  0.0116  0.0030  0.0030  0.0087  0.0058  0.0118  0.0090  0.0090  0.0061  0.0061  0.0030  0.0029  0.0030  0.0116  0.0116  0.0058  0.0030  0.0058  0.0058  0.0030  0.0087  0.0000  0.0000  0.0000  0.0030  0.0029  0.0029  0.0086  0.0086  0.0086  0.0029  0.0058  0.0086  0.0058  0.0086  0.0058  0.0087  0.0058  0.0086  0.0086  0.0029  0.0058  0.0087  0.0029  0.0000  0.0000  0.0000  0.0000  0.0030  0.0058  0.0000  0.0030  0.0058  0.0058  0.0000  0.0029  0.0058  0.0116  0.0058  0.0030  0.0058  0.0029  0.0000  0.0029  0.0029  0.0000  0.0000  0.0058  0.0029  0.0029  0.0029  0.0029  0.0029  0.0000  0.0030  0.0029  0.0029  0.0058  0.0000  0.0029  0.0000  0.0000  0.0000  0.0060  0.0030  0.0029  0.0029  0.0087  0.0087  0.0029  0.0029  0.0029  0.0087  0.0029  0.0058  0.0029  0.0116  0.0061  0.0061  0.0116  0.0058  0.0029  0.0086  0.0029  0.0030  0.0087  0.0000  0.0029  0.0029  0.0087  0.0058  0.0087  0.0058  0.0029  0.0058  0.0000  0.0000  0.0029  0.0029  0.0058  0.0058  0.0058  0.0029  0.0058  0.0058  0.0000  0.0058  0.0030  0.0086  0.0087  0.0000  0.0058  0.0029  0.0029  0.0030  0.0030  0.0030  0.0058  0.0058  0.0029  0.0000  0.0029  0.0000  0.0000  0.0000  0.0000  0.0058  0.0058  0.0030  0.0000  0.0000  0.0030  0.0029  0.0029  0.0029  0.0032  0.0032  0.0029  0.0029  0.0029  0.0000  0.0000  0.0000  0.0000  0.0000
OMP4__GCA_001210025.1   1.1483  0.9521  0.8793  0.9379  1.1904  0.9325  0.9264  0.9332  0.9054  0.8998  0.9081  0.9135  0.9081  0.9239  0.9543  0.8927  0.9604  0.9079  0.9187  0.9363  0.9009  0.9009  0.8600  0.8127  0.8456  0.7733  0.7772  0.7657  0.8903  0.8270  0.8631  0.8627  0.8507  0.9253  0.9542  0.8187  0.8291  0.8187  0.8144  0.8188  0.8199  0.8136  0.8499  0.8931  0.8994  0.9456  0.9168  0.9416  0.9416  0.9751  0.5844  0.5844  0.5587  0.4742  0.4742  0.4656  0.4656  0.4960  0.4870  0.5270  0.1043  0.2019  0.2019  0.0245  0.0245  0.0245  0.0274  0.0245  0.0245  0.0245  0.0245  0.0274  0.0274  0.0274  0.0212  0.0245  0.0274  0.0212  0.0245  0.0245  0.0274  0.0209  0.0209  0.0177  0.0148  0.0148  0.0148  0.0148  0.0148  0.0148  0.0148  0.0148  0.0148  0.0148  0.0148  0.0148  0.0209  0.0209  0.0209  0.0209  0.0209  0.0209  0.0119  0.0148  0.0148  0.0148  0.0206  0.0177  0.0029  0.0087  0.0061  0.0090  0.0116  0.0058  0.0116  0.0116  0.0030  0.0029  0.0087  0.0058  0.0118  0.0090  0.0090  0.0061  0.0061  0.0029  0.0030  0.0029  0.0116  0.0116  0.0058  0.0029  0.0058  0.0058  0.0029  0.0087  0.0000  0.0000  0.0000  0.0029  0.0030  0.0029  0.0086  0.0086  0.0086  0.0030  0.0058  0.0086  0.0058  0.0086  0.0058  0.0087  0.0058  0.0086  0.0086  0.0030  0.0058  0.0087  0.0030  0.0000  0.0000  0.0000  0.0000  0.0029  0.0058  0.0000  0.0029  0.0061  0.0058  0.0000  0.0030  0.0058  0.0116  0.0058  0.0029  0.0058  0.0029  0.0000  0.0029  0.0030  0.0000  0.0000  0.0061  0.0029  0.0029  0.0029  0.0029  0.0029  0.0000  0.0029  0.0029  0.0029  0.0058  0.0000  0.0029  0.0000  0.0000  0.0000  0.0058  0.0029  0.0030  0.0030  0.0087  0.0087  0.0030  0.0029  0.0030  0.0087  0.0031  0.0058  0.0030  0.0116  0.0058  0.0058  0.0116  0.0058  0.0029  0.0086  0.0029  0.0029  0.0087  0.0000  0.0030  0.0030  0.0087  0.0058  0.0087  0.0058  0.0029  0.0058  0.0000  0.0000  0.0029  0.0030  0.0058  0.0058  0.0058  0.0029  0.0058  0.0060  0.0000  0.0058  0.0029  0.0086  0.0087  0.0000  0.0058  0.0029  0.0029  0.0029  0.0029  0.0029  0.0058  0.0058  0.0030  0.0000  0.0030  0.0000  0.0000  0.0000  0.0000  0.0058  0.0058  0.0030  0.0000  0.0000  0.0029  0.0029  0.0030  0.0029  0.0032  0.0032  0.0029  0.0029  0.0030  0.0000  0.0000  0.0000  0.0000  0.0000  0.0000
OMP4__GCA_001212265.1   1.1557  0.9582  0.8848  0.9439  1.1827  0.9380  0.9319  0.9390  0.9109  0.9052  0.9135  0.9189  0.9135  0.9295  0.9477  0.8986  0.9540  0.9019  0.9247  0.9301  0.8951  0.8951  0.8657  0.8182  0.8400  0.7784  0.7823  0.7607  0.8964  0.8327  0.8691  0.8687  0.8567  0.9189  0.9476  0.8240  0.8345  0.8240  0.8088  0.8244  0.8256  0.8192  0.8558  0.8869  0.8929  0.9389  0.9233  0.9483  0.9483  0.9820  0.5795  0.5795  0.5540  0.4785  0.4785  0.4698  0.4698  0.4918  0.4828  0.5226  0.1074  0.1985  0.1985  0.0274  0.0274  0.0274  0.0303  0.0274  0.0274  0.0274  0.0274  0.0245  0.0245  0.0245  0.0183  0.0274  0.0245  0.0242  0.0274  0.0274  0.0245  0.0180  0.0180  0.0148  0.0119  0.0119  0.0119  0.0119  0.0119  0.0119  0.0119  0.0119  0.0119  0.0119  0.0119  0.0119  0.0180  0.0180  0.0180  0.0180  0.0180  0.0180  0.0090  0.0119  0.0119  0.0119  0.0177  0.0148  0.0058  0.0116  0.0090  0.0119  0.0145  0.0087  0.0145  0.0145  0.0058  0.0060  0.0116  0.0087  0.0090  0.0119  0.0119  0.0090  0.0090  0.0058  0.0058  0.0058  0.0145  0.0145  0.0087  0.0058  0.0087  0.0087  0.0058  0.0116  0.0029  0.0029  0.0029  0.0000  0.0058  0.0058  0.0058  0.0060  0.0058  0.0058  0.0030  0.0058  0.0029  0.0058  0.0087  0.0116  0.0087  0.0058  0.0061  0.0058  0.0086  0.0116  0.0058  0.0029  0.0029  0.0029  0.0029  0.0061  0.0087  0.0029  0.0058  0.0029  0.0029  0.0030  0.0000  0.0030  0.0145  0.0087  0.0058  0.0087  0.0058  0.0029  0.0058  0.0058  0.0030  0.0029  0.0087  0.0000  0.0058  0.0058  0.0058  0.0000  0.0030  0.0058  0.0058  0.0058  0.0087  0.0030  0.0058  0.0029  0.0029  0.0029  0.0029  0.0058  0.0058  0.0058  0.0116  0.0116  0.0058  0.0058  0.0058  0.0116  0.0058  0.0087  0.0058  0.0087  0.0087  0.0086  0.0145  0.0087  0.0058  0.0060  0.0058  0.0058  0.0116  0.0029  0.0058  0.0058  0.0116  0.0087  0.0116  0.0086  0.0000  0.0087  0.0029  0.0029  0.0000  0.0058  0.0087  0.0087  0.0086  0.0000  0.0029  0.0029  0.0029  0.0030  0.0000  0.0115  0.0116  0.0029  0.0029  0.0058  0.0058  0.0000  0.0058  0.0061  0.0029  0.0029  0.0000  0.0029  0.0000  0.0029  0.0030  0.0029  0.0030  0.0029  0.0029  0.0058  0.0029  0.0029  0.0058  0.0000  0.0058  0.0058  0.0061  0.0061  0.0000  0.0000  0.0058  0.0029  0.0030  0.0029  0.0030  0.0029  0.0029  0.0029
OMP4__GCA_001320105.1   1.1483  0.9521  0.8793  0.9379  1.1904  0.9325  0.9264  0.9332  0.9054  0.8998  0.9081  0.9135  0.9081  0.9239  0.9543  0.8927  0.9604  0.9079  0.9187  0.9363  0.9009  0.9009  0.8600  0.8127  0.8456  0.7733  0.7772  0.7657  0.8903  0.8270  0.8631  0.8627  0.8507  0.9253  0.9542  0.8187  0.8291  0.8187  0.8144  0.8188  0.8199  0.8136  0.8499  0.8931  0.8994  0.9456  0.9168  0.9416  0.9416  0.9751  0.5844  0.5844  0.5587  0.4742  0.4742  0.4656  0.4656  0.4960  0.4870  0.5270  0.1043  0.2019  0.2019  0.0245  0.0245  0.0245  0.0274  0.0245  0.0245  0.0245  0.0245  0.0274  0.0274  0.0274  0.0212  0.0245  0.0274  0.0212  0.0245  0.0245  0.0274  0.0209  0.0209  0.0177  0.0148  0.0148  0.0148  0.0148  0.0148  0.0148  0.0148  0.0148  0.0148  0.0148  0.0148  0.0148  0.0209  0.0209  0.0209  0.0209  0.0209  0.0209  0.0119  0.0148  0.0148  0.0148  0.0206  0.0177  0.0030  0.0087  0.0061  0.0090  0.0116  0.0058  0.0116  0.0116  0.0030  0.0029  0.0087  0.0058  0.0118  0.0090  0.0090  0.0061  0.0061  0.0029  0.0030  0.0029  0.0116  0.0116  0.0058  0.0029  0.0058  0.0058  0.0029  0.0087  0.0000  0.0000  0.0000  0.0029  0.0029  0.0029  0.0086  0.0086  0.0086  0.0029  0.0061  0.0086  0.0058  0.0086  0.0058  0.0087  0.0058  0.0086  0.0086  0.0030  0.0058  0.0087  0.0029  0.0000  0.0000  0.0000  0.0000  0.0029  0.0058  0.0000  0.0030  0.0058  0.0058  0.0000  0.0029  0.0060  0.0116  0.0058  0.0031  0.0058  0.0029  0.0000  0.0029  0.0029  0.0000  0.0000  0.0058  0.0030  0.0029  0.0030  0.0029  0.0029  0.0000  0.0030  0.0029  0.0029  0.0058  0.0000  0.0029  0.0000  0.0000  0.0000  0.0058  0.0029  0.0029  0.0029  0.0087  0.0087  0.0030  0.0030  0.0030  0.0087  0.0029  0.0058  0.0029  0.0116  0.0058  0.0058  0.0116  0.0058  0.0030  0.0086  0.0029  0.0029  0.0087  0.0000  0.0030  0.0029  0.0087  0.0058  0.0087  0.0058  0.0029  0.0058  0.0000  0.0000  0.0029  0.0029  0.0058  0.0058  0.0058  0.0029  0.0058  0.0058  0.0000  0.0058  0.0030  0.0086  0.0087  0.0000  0.0058  0.0029  0.0029  0.0029  0.0030  0.0029  0.0058  0.0058  0.0029  0.0000  0.0029  0.0000  0.0000  0.0000  0.0000  0.0061  0.0058  0.0029  0.0000  0.0000  0.0030  0.0029  0.0029  0.0029  0.0032  0.0032  0.0030  0.0030  0.0029  0.0000  0.0000  0.0000  0.0000  0.0000  0.0000  0.0000  0.0029
OMP4__GCA_001320285.1   1.1557  0.9582  0.8848  0.9439  1.1827  0.9380  0.9319  0.9390  0.9109  0.9052  0.9135  0.9189  0.9135  0.9295  0.9477  0.8986  0.9540  0.9019  0.9247  0.9301  0.8951  0.8951  0.8657  0.8182  0.8400  0.7784  0.7823  0.7607  0.8964  0.8327  0.8691  0.8687  0.8567  0.9189  0.9476  0.8240  0.8345  0.8240  0.8088  0.8244  0.8256  0.8192  0.8558  0.8869  0.8929  0.9389  0.9233  0.9483  0.9483  0.9820  0.5795  0.5795  0.5540  0.4785  0.4785  0.4698  0.4698  0.4918  0.4828  0.5226  0.1074  0.1985  0.1985  0.0274  0.0274  0.0274  0.0303  0.0274  0.0274  0.0274  0.0274  0.0245  0.0245  0.0245  0.0183  0.0274  0.0245  0.0242  0.0274  0.0274  0.0245  0.0180  0.0180  0.0148  0.0119  0.0119  0.0119  0.0119  0.0119  0.0119  0.0119  0.0119  0.0119  0.0119  0.0119  0.0119  0.0180  0.0180  0.0180  0.0180  0.0180  0.0180  0.0090  0.0119  0.0119  0.0119  0.0177  0.0148  0.0058  0.0116  0.0090  0.0119  0.0145  0.0087  0.0145  0.0145  0.0061  0.0058  0.0116  0.0087  0.0090  0.0119  0.0119  0.0090  0.0090  0.0058  0.0058  0.0058  0.0145  0.0145  0.0087  0.0058  0.0087  0.0087  0.0058  0.0116  0.0029  0.0029  0.0029  0.0000  0.0058  0.0058  0.0058  0.0058  0.0058  0.0058  0.0029  0.0058  0.0029  0.0061  0.0087  0.0116  0.0087  0.0058  0.0058  0.0058  0.0086  0.0116  0.0058  0.0030  0.0030  0.0030  0.0029  0.0058  0.0087  0.0029  0.0058  0.0029  0.0029  0.0029  0.0000  0.0029  0.0145  0.0087  0.0058  0.0087  0.0058  0.0029  0.0058  0.0061  0.0029  0.0030  0.0087  0.0000  0.0060  0.0058  0.0060  0.0000  0.0030  0.0058  0.0058  0.0058  0.0087  0.0030  0.0060  0.0029  0.0031  0.0030  0.0030  0.0058  0.0058  0.0058  0.0116  0.0116  0.0058  0.0058  0.0058  0.0116  0.0058  0.0087  0.0058  0.0087  0.0087  0.0086  0.0145  0.0087  0.0058  0.0058  0.0058  0.0058  0.0116  0.0029  0.0058  0.0058  0.0116  0.0087  0.0116  0.0086  0.0000  0.0087  0.0030  0.0029  0.0000  0.0058  0.0087  0.0087  0.0086  0.0000  0.0029  0.0029  0.0029  0.0030  0.0000  0.0115  0.0116  0.0029  0.0029  0.0058  0.0058  0.0000  0.0058  0.0058  0.0029  0.0029  0.0000  0.0029  0.0000  0.0029  0.0029  0.0029  0.0030  0.0029  0.0029  0.0058  0.0029  0.0029  0.0058  0.0000  0.0058  0.0058  0.0061  0.0061  0.0000  0.0000  0.0058  0.0029  0.0030  0.0029  0.0029  0.0029  0.0029  0.0029  0.0000  0.0030
OMP4__GCA_001320465.1   1.1483  0.9521  0.8793  0.9379  1.1904  0.9325  0.9264  0.9332  0.9054  0.8998  0.9081  0.9135  0.9081  0.9239  0.9543  0.8927  0.9604  0.9079  0.9187  0.9363  0.9009  0.9009  0.8600  0.8127  0.8456  0.7733  0.7772  0.7657  0.8903  0.8270  0.8631  0.8627  0.8507  0.9253  0.9542  0.8187  0.8291  0.8187  0.8144  0.8188  0.8199  0.8136  0.8499  0.8931  0.8994  0.9456  0.9168  0.9416  0.9416  0.9751  0.5844  0.5844  0.5587  0.4742  0.4742  0.4656  0.4656  0.4960  0.4870  0.5270  0.1043  0.2019  0.2019  0.0245  0.0245  0.0245  0.0274  0.0245  0.0245  0.0245  0.0245  0.0274  0.0274  0.0274  0.0212  0.0245  0.0274  0.0212  0.0245  0.0245  0.0274  0.0209  0.0209  0.0177  0.0148  0.0148  0.0148  0.0148  0.0148  0.0148  0.0148  0.0148  0.0148  0.0148  0.0148  0.0148  0.0209  0.0209  0.0209  0.0209  0.0209  0.0209  0.0119  0.0148  0.0148  0.0148  0.0206  0.0177  0.0029  0.0087  0.0061  0.0090  0.0116  0.0058  0.0116  0.0116  0.0029  0.0029  0.0087  0.0061  0.0118  0.0090  0.0090  0.0061  0.0061  0.0030  0.0029  0.0030  0.0116  0.0116  0.0058  0.0029  0.0058  0.0058  0.0029  0.0087  0.0000  0.0000  0.0000  0.0029  0.0029  0.0029  0.0086  0.0086  0.0086  0.0030  0.0058  0.0086  0.0058  0.0086  0.0058  0.0087  0.0058  0.0086  0.0086  0.0029  0.0058  0.0087  0.0029  0.0000  0.0000  0.0000  0.0000  0.0029  0.0058  0.0000  0.0029  0.0058  0.0058  0.0000  0.0029  0.0058  0.0116  0.0058  0.0029  0.0058  0.0030  0.0000  0.0030  0.0029  0.0000  0.0000  0.0058  0.0030  0.0029  0.0029  0.0029  0.0029  0.0000  0.0029  0.0030  0.0029  0.0058  0.0000  0.0029  0.0000  0.0000  0.0000  0.0058  0.0030  0.0029  0.0029  0.0087  0.0087  0.0030  0.0029  0.0029  0.0087  0.0029  0.0058  0.0029  0.0116  0.0058  0.0058  0.0116  0.0058  0.0029  0.0086  0.0029  0.0029  0.0087  0.0000  0.0029  0.0030  0.0087  0.0058  0.0087  0.0058  0.0030  0.0058  0.0000  0.0000  0.0029  0.0029  0.0058  0.0058  0.0058  0.0029  0.0058  0.0058  0.0000  0.0058  0.0029  0.0086  0.0087  0.0000  0.0058  0.0029  0.0030  0.0029  0.0030  0.0029  0.0058  0.0058  0.0029  0.0000  0.0030  0.0000  0.0000  0.0000  0.0000  0.0058  0.0058  0.0029  0.0000  0.0000  0.0029  0.0030  0.0030  0.0029  0.0032  0.0032  0.0029  0.0029  0.0029  0.0000  0.0000  0.0000  0.0000  0.0000  0.0000  0.0000  0.0030  0.0000  0.0029
OMP4__GCA_001320585.1   1.1483  0.9521  0.8793  0.9379  1.1904  0.9325  0.9264  0.9332  0.9054  0.8998  0.9081  0.9135  0.9081  0.9239  0.9543  0.8927  0.9604  0.9079  0.9187  0.9363  0.9009  0.9009  0.8600  0.8127  0.8456  0.7733  0.7772  0.7657  0.8903  0.8270  0.8631  0.8627  0.8507  0.9253  0.9542  0.8187  0.8291  0.8187  0.8144  0.8188  0.8199  0.8136  0.8499  0.8931  0.8994  0.9456  0.9168  0.9416  0.9416  0.9751  0.5844  0.5844  0.5587  0.4742  0.4742  0.4656  0.4656  0.4960  0.4870  0.5270  0.1043  0.2019  0.2019  0.0245  0.0245  0.0245  0.0274  0.0245  0.0245  0.0245  0.0245  0.0274  0.0274  0.0274  0.0212  0.0245  0.0274  0.0212  0.0245  0.0245  0.0274  0.0209  0.0209  0.0177  0.0148  0.0148  0.0148  0.0148  0.0148  0.0148  0.0148  0.0148  0.0148  0.0148  0.0148  0.0148  0.0209  0.0209  0.0209  0.0209  0.0209  0.0209  0.0119  0.0148  0.0148  0.0148  0.0206  0.0177  0.0029  0.0087  0.0061  0.0090  0.0116  0.0058  0.0116  0.0116  0.0029  0.0029  0.0087  0.0058  0.0118  0.0090  0.0090  0.0061  0.0061  0.0029  0.0029  0.0030  0.0116  0.0116  0.0058  0.0029  0.0058  0.0060  0.0029  0.0087  0.0000  0.0000  0.0000  0.0030  0.0029  0.0029  0.0086  0.0086  0.0086  0.0030  0.0058  0.0086  0.0058  0.0086  0.0058  0.0087  0.0058  0.0086  0.0086  0.0029  0.0058  0.0087  0.0029  0.0000  0.0000  0.0000  0.0000  0.0029  0.0058  0.0000  0.0030  0.0058  0.0058  0.0000  0.0029  0.0058  0.0116  0.0058  0.0029  0.0058  0.0029  0.0000  0.0029  0.0029  0.0000  0.0000  0.0061  0.0029  0.0029  0.0029  0.0029  0.0029  0.0000  0.0029  0.0030  0.0029  0.0058  0.0000  0.0029  0.0000  0.0000  0.0000  0.0058  0.0029  0.0029  0.0029  0.0087  0.0087  0.0029  0.0029  0.0031  0.0087  0.0029  0.0058  0.0029  0.0116  0.0058  0.0058  0.0116  0.0058  0.0029  0.0086  0.0029  0.0030  0.0087  0.0000  0.0029  0.0029  0.0087  0.0058  0.0087  0.0060  0.0029  0.0058  0.0000  0.0000  0.0029  0.0029  0.0058  0.0058  0.0058  0.0030  0.0058  0.0058  0.0000  0.0060  0.0029  0.0086  0.0087  0.0000  0.0058  0.0030  0.0029  0.0029  0.0029  0.0030  0.0058  0.0058  0.0029  0.0000  0.0029  0.0000  0.0000  0.0000  0.0000  0.0058  0.0058  0.0029  0.0000  0.0000  0.0030  0.0030  0.0029  0.0029  0.0032  0.0032  0.0029  0.0029  0.0029  0.0000  0.0000  0.0000  0.0000  0.0000  0.0000  0.0000  0.0029  0.0000  0.0029  0.0000
OMP4__GCA_001320645.1   1.1483  0.9521  0.8793  0.9379  1.1904  0.9325  0.9264  0.9332  0.9054  0.8998  0.9081  0.9135  0.9081  0.9239  0.9543  0.8927  0.9604  0.9079  0.9187  0.9363  0.9009  0.9009  0.8600  0.8127  0.8456  0.7733  0.7772  0.7657  0.8903  0.8270  0.8631  0.8627  0.8507  0.9253  0.9542  0.8187  0.8291  0.8187  0.8144  0.8188  0.8199  0.8136  0.8499  0.8931  0.8994  0.9456  0.9168  0.9416  0.9416  0.9751  0.5844  0.5844  0.5587  0.4742  0.4742  0.4656  0.4656  0.4960  0.4870  0.5270  0.1043  0.2019  0.2019  0.0245  0.0245  0.0245  0.0274  0.0245  0.0245  0.0245  0.0245  0.0274  0.0274  0.0274  0.0212  0.0245  0.0274  0.0212  0.0245  0.0245  0.0274  0.0209  0.0209  0.0177  0.0148  0.0148  0.0148  0.0148  0.0148  0.0148  0.0148  0.0148  0.0148  0.0148  0.0148  0.0148  0.0209  0.0209  0.0209  0.0209  0.0209  0.0209  0.0119  0.0148  0.0148  0.0148  0.0206  0.0177  0.0029  0.0087  0.0061  0.0090  0.0116  0.0058  0.0116  0.0116  0.0030  0.0029  0.0087  0.0061  0.0118  0.0090  0.0090  0.0061  0.0061  0.0030  0.0029  0.0029  0.0116  0.0116  0.0058  0.0030  0.0058  0.0058  0.0029  0.0087  0.0000  0.0000  0.0000  0.0029  0.0029  0.0029  0.0086  0.0086  0.0086  0.0029  0.0058  0.0086  0.0058  0.0086  0.0058  0.0087  0.0058  0.0086  0.0086  0.0029  0.0058  0.0087  0.0030  0.0000  0.0000  0.0000  0.0000  0.0030  0.0058  0.0000  0.0029  0.0058  0.0058  0.0000  0.0029  0.0058  0.0116  0.0058  0.0029  0.0058  0.0029  0.0000  0.0030  0.0029  0.0000  0.0000  0.0058  0.0030  0.0030  0.0030  0.0029  0.0029  0.0000  0.0029  0.0029  0.0030  0.0058  0.0000  0.0030  0.0000  0.0000  0.0000  0.0058  0.0029  0.0029  0.0029  0.0087  0.0087  0.0029  0.0029  0.0030  0.0087  0.0029  0.0058  0.0029  0.0116  0.0058  0.0058  0.0116  0.0058  0.0029  0.0086  0.0030  0.0029  0.0087  0.0000  0.0030  0.0029  0.0087  0.0058  0.0087  0.0058  0.0030  0.0058  0.0000  0.0000  0.0030  0.0029  0.0058  0.0058  0.0058  0.0030  0.0058  0.0061  0.0000  0.0058  0.0029  0.0086  0.0087  0.0000  0.0058  0.0029  0.0030  0.0029  0.0030  0.0029  0.0058  0.0058  0.0029  0.0000  0.0029  0.0000  0.0000  0.0000  0.0000  0.0058  0.0060  0.0029  0.0000  0.0000  0.0029  0.0029  0.0030  0.0029  0.0032  0.0032  0.0030  0.0030  0.0029  0.0000  0.0000  0.0000  0.0000  0.0000  0.0000  0.0000  0.0029  0.0000  0.0029  0.0000  0.0000
OMP4__GCA_001320755.1   1.1483  0.9521  0.8793  0.9379  1.1904  0.9325  0.9264  0.9332  0.9054  0.8998  0.9081  0.9135  0.9081  0.9239  0.9543  0.8927  0.9604  0.9079  0.9187  0.9363  0.9009  0.9009  0.8600  0.8127  0.8456  0.7733  0.7772  0.7657  0.8903  0.8270  0.8631  0.8627  0.8507  0.9253  0.9542  0.8187  0.8291  0.8187  0.8144  0.8188  0.8199  0.8136  0.8499  0.8931  0.8994  0.9456  0.9168  0.9416  0.9416  0.9751  0.5844  0.5844  0.5587  0.4742  0.4742  0.4656  0.4656  0.4960  0.4870  0.5270  0.1043  0.2019  0.2019  0.0245  0.0245  0.0245  0.0274  0.0245  0.0245  0.0245  0.0245  0.0274  0.0274  0.0274  0.0212  0.0245  0.0274  0.0212  0.0245  0.0245  0.0274  0.0209  0.0209  0.0177  0.0148  0.0148  0.0148  0.0148  0.0148  0.0148  0.0148  0.0148  0.0148  0.0148  0.0148  0.0148  0.0209  0.0209  0.0209  0.0209  0.0209  0.0209  0.0119  0.0148  0.0148  0.0148  0.0206  0.0177  0.0030  0.0087  0.0061  0.0090  0.0116  0.0058  0.0116  0.0116  0.0029  0.0030  0.0087  0.0058  0.0118  0.0090  0.0090  0.0061  0.0061  0.0029  0.0029  0.0029  0.0116  0.0116  0.0058  0.0029  0.0058  0.0058  0.0030  0.0087  0.0000  0.0000  0.0000  0.0029  0.0030  0.0029  0.0086  0.0086  0.0086  0.0029  0.0061  0.0086  0.0058  0.0086  0.0061  0.0087  0.0058  0.0086  0.0086  0.0029  0.0058  0.0087  0.0030  0.0000  0.0000  0.0000  0.0000  0.0029  0.0058  0.0000  0.0030  0.0058  0.0058  0.0000  0.0029  0.0058  0.0116  0.0058  0.0029  0.0058  0.0030  0.0000  0.0029  0.0030  0.0000  0.0000  0.0058  0.0030  0.0029  0.0029  0.0029  0.0030  0.0000  0.0029  0.0029  0.0029  0.0058  0.0000  0.0029  0.0000  0.0000  0.0000  0.0058  0.0029  0.0029  0.0029  0.0087  0.0087  0.0030  0.0029  0.0029  0.0087  0.0029  0.0061  0.0029  0.0116  0.0058  0.0058  0.0116  0.0058  0.0029  0.0086  0.0029  0.0029  0.0087  0.0000  0.0030  0.0029  0.0087  0.0058  0.0087  0.0058  0.0029  0.0058  0.0000  0.0000  0.0029  0.0029  0.0058  0.0058  0.0058  0.0030  0.0058  0.0058  0.0000  0.0058  0.0029  0.0086  0.0087  0.0000  0.0058  0.0029  0.0029  0.0029  0.0030  0.0029  0.0058  0.0058  0.0029  0.0000  0.0030  0.0000  0.0000  0.0000  0.0000  0.0058  0.0058  0.0029  0.0000  0.0000  0.0029  0.0029  0.0029  0.0029  0.0032  0.0032  0.0030  0.0029  0.0029  0.0000  0.0000  0.0000  0.0000  0.0000  0.0000  0.0000  0.0029  0.0000  0.0029  0.0000  0.0000  0.0000
OMP4__GCA_001326975.1   1.1483  0.9521  0.8793  0.9379  1.1904  0.9325  0.9264  0.9332  0.9054  0.8998  0.9081  0.9135  0.9081  0.9239  0.9543  0.8927  0.9604  0.9079  0.9187  0.9363  0.9009  0.9009  0.8600  0.8127  0.8456  0.7733  0.7772  0.7657  0.8903  0.8270  0.8631  0.8627  0.8507  0.9253  0.9542  0.8187  0.8291  0.8187  0.8144  0.8188  0.8199  0.8136  0.8499  0.8931  0.8994  0.9456  0.9168  0.9416  0.9416  0.9751  0.5844  0.5844  0.5587  0.4742  0.4742  0.4656  0.4656  0.4960  0.4870  0.5270  0.1043  0.2019  0.2019  0.0245  0.0245  0.0245  0.0274  0.0245  0.0245  0.0245  0.0245  0.0274  0.0274  0.0274  0.0212  0.0245  0.0274  0.0212  0.0245  0.0245  0.0274  0.0209  0.0209  0.0177  0.0148  0.0148  0.0148  0.0148  0.0148  0.0148  0.0148  0.0148  0.0148  0.0148  0.0148  0.0148  0.0209  0.0209  0.0209  0.0209  0.0209  0.0209  0.0119  0.0148  0.0148  0.0148  0.0206  0.0177  0.0029  0.0087  0.0061  0.0090  0.0116  0.0058  0.0116  0.0116  0.0029  0.0029  0.0087  0.0058  0.0118  0.0090  0.0090  0.0061  0.0061  0.0029  0.0029  0.0029  0.0116  0.0116  0.0058  0.0030  0.0058  0.0058  0.0030  0.0087  0.0000  0.0000  0.0000  0.0029  0.0030  0.0030  0.0086  0.0086  0.0086  0.0029  0.0058  0.0086  0.0058  0.0086  0.0058  0.0087  0.0058  0.0086  0.0086  0.0029  0.0061  0.0087  0.0029  0.0000  0.0000  0.0000  0.0000  0.0030  0.0058  0.0000  0.0030  0.0058  0.0058  0.0000  0.0029  0.0058  0.0116  0.0060  0.0029  0.0058  0.0029  0.0000  0.0029  0.0029  0.0000  0.0000  0.0058  0.0029  0.0029  0.0029  0.0029  0.0029  0.0000  0.0029  0.0029  0.0029  0.0058  0.0000  0.0029  0.0000  0.0000  0.0000  0.0058  0.0029  0.0029  0.0029  0.0087  0.0087  0.0029  0.0029  0.0029  0.0087  0.0029  0.0058  0.0029  0.0116  0.0058  0.0058  0.0116  0.0058  0.0029  0.0086  0.0029  0.0029  0.0087  0.0000  0.0029  0.0029  0.0087  0.0058  0.0087  0.0058  0.0029  0.0058  0.0000  0.0000  0.0030  0.0029  0.0058  0.0058  0.0058  0.0029  0.0058  0.0058  0.0000  0.0058  0.0029  0.0086  0.0087  0.0000  0.0058  0.0029  0.0029  0.0030  0.0029  0.0029  0.0060  0.0058  0.0030  0.0000  0.0030  0.0000  0.0000  0.0000  0.0000  0.0058  0.0058  0.0029  0.0000  0.0000  0.0030  0.0029  0.0029  0.0029  0.0032  0.0032  0.0029  0.0030  0.0029  0.0000  0.0000  0.0000  0.0000  0.0000  0.0000  0.0000  0.0029  0.0000  0.0029  0.0000  0.0000  0.0000  0.0000
OMP4__GCA_001327195.1   1.1483  0.9521  0.8793  0.9379  1.1904  0.9325  0.9264  0.9332  0.9054  0.8998  0.9081  0.9135  0.9081  0.9239  0.9543  0.8927  0.9604  0.9079  0.9187  0.9363  0.9009  0.9009  0.8600  0.8127  0.8456  0.7733  0.7772  0.7657  0.8903  0.8270  0.8631  0.8627  0.8507  0.9253  0.9542  0.8187  0.8291  0.8187  0.8144  0.8188  0.8199  0.8136  0.8499  0.8931  0.8994  0.9456  0.9168  0.9416  0.9416  0.9751  0.5844  0.5844  0.5587  0.4742  0.4742  0.4656  0.4656  0.4960  0.4870  0.5270  0.1043  0.2019  0.2019  0.0245  0.0245  0.0245  0.0274  0.0245  0.0245  0.0245  0.0245  0.0274  0.0274  0.0274  0.0212  0.0245  0.0274  0.0212  0.0245  0.0245  0.0274  0.0209  0.0209  0.0177  0.0148  0.0148  0.0148  0.0148  0.0148  0.0148  0.0148  0.0148  0.0148  0.0148  0.0148  0.0148  0.0209  0.0209  0.0209  0.0209  0.0209  0.0209  0.0119  0.0148  0.0148  0.0148  0.0206  0.0177  0.0029  0.0087  0.0061  0.0090  0.0116  0.0058  0.0116  0.0116  0.0030  0.0029  0.0087  0.0060  0.0118  0.0090  0.0090  0.0061  0.0061  0.0029  0.0029  0.0029  0.0116  0.0116  0.0061  0.0029  0.0058  0.0061  0.0029  0.0087  0.0000  0.0000  0.0000  0.0029  0.0029  0.0029  0.0086  0.0086  0.0086  0.0029  0.0058  0.0086  0.0058  0.0086  0.0058  0.0087  0.0058  0.0086  0.0086  0.0029  0.0058  0.0087  0.0030  0.0000  0.0000  0.0000  0.0000  0.0029  0.0058  0.0000  0.0029  0.0060  0.0058  0.0000  0.0029  0.0058  0.0116  0.0058  0.0029  0.0058  0.0029  0.0000  0.0030  0.0030  0.0000  0.0000  0.0058  0.0030  0.0029  0.0029  0.0030  0.0029  0.0000  0.0030  0.0029  0.0029  0.0058  0.0000  0.0030  0.0000  0.0000  0.0000  0.0060  0.0030  0.0030  0.0029  0.0087  0.0087  0.0030  0.0029  0.0030  0.0087  0.0030  0.0058  0.0030  0.0116  0.0058  0.0058  0.0116  0.0058  0.0029  0.0086  0.0029  0.0029  0.0087  0.0000  0.0029  0.0029  0.0087  0.0058  0.0087  0.0058  0.0029  0.0058  0.0000  0.0000  0.0029  0.0029  0.0060  0.0058  0.0058  0.0029  0.0058  0.0058  0.0000  0.0058  0.0029  0.0086  0.0087  0.0000  0.0058  0.0029  0.0029  0.0029  0.0030  0.0029  0.0058  0.0058  0.0029  0.0000  0.0029  0.0000  0.0000  0.0000  0.0000  0.0058  0.0058  0.0030  0.0000  0.0000  0.0029  0.0029  0.0030  0.0030  0.0032  0.0032  0.0029  0.0029  0.0029  0.0000  0.0000  0.0000  0.0000  0.0000  0.0000  0.0000  0.0030  0.0000  0.0029  0.0000  0.0000  0.0000  0.0000  0.0000
OMP4__GCA_001327375.1   1.1557  0.9582  0.8848  0.9439  1.1827  0.9380  0.9319  0.9390  0.9109  0.9052  0.9135  0.9189  0.9135  0.9295  0.9477  0.8986  0.9540  0.9019  0.9247  0.9301  0.8951  0.8951  0.8657  0.8182  0.8400  0.7784  0.7823  0.7607  0.8964  0.8327  0.8691  0.8687  0.8567  0.9189  0.9476  0.8240  0.8345  0.8240  0.8088  0.8244  0.8256  0.8192  0.8558  0.8869  0.8929  0.9389  0.9233  0.9483  0.9483  0.9820  0.5795  0.5795  0.5540  0.4785  0.4785  0.4698  0.4698  0.4918  0.4828  0.5226  0.1074  0.1985  0.1985  0.0274  0.0274  0.0274  0.0303  0.0274  0.0274  0.0274  0.0274  0.0245  0.0245  0.0245  0.0183  0.0274  0.0245  0.0242  0.0274  0.0274  0.0245  0.0180  0.0180  0.0148  0.0119  0.0119  0.0119  0.0119  0.0119  0.0119  0.0119  0.0119  0.0119  0.0119  0.0119  0.0119  0.0180  0.0180  0.0180  0.0180  0.0180  0.0180  0.0090  0.0119  0.0119  0.0119  0.0177  0.0148  0.0058  0.0116  0.0090  0.0119  0.0145  0.0087  0.0145  0.0145  0.0060  0.0061  0.0116  0.0087  0.0090  0.0119  0.0119  0.0090  0.0090  0.0058  0.0058  0.0058  0.0145  0.0145  0.0087  0.0058  0.0087  0.0087  0.0058  0.0116  0.0029  0.0029  0.0029  0.0000  0.0058  0.0058  0.0061  0.0058  0.0058  0.0058  0.0029  0.0058  0.0029  0.0058  0.0087  0.0116  0.0087  0.0058  0.0058  0.0058  0.0086  0.0116  0.0058  0.0029  0.0029  0.0029  0.0030  0.0058  0.0087  0.0030  0.0058  0.0030  0.0029  0.0030  0.0000  0.0029  0.0145  0.0087  0.0058  0.0087  0.0058  0.0029  0.0061  0.0058  0.0029  0.0029  0.0087  0.0000  0.0058  0.0061  0.0058  0.0000  0.0029  0.0058  0.0058  0.0058  0.0087  0.0029  0.0058  0.0030  0.0029  0.0030  0.0029  0.0058  0.0058  0.0058  0.0116  0.0116  0.0058  0.0058  0.0058  0.0116  0.0058  0.0087  0.0058  0.0087  0.0087  0.0086  0.0145  0.0087  0.0058  0.0058  0.0058  0.0058  0.0116  0.0030  0.0058  0.0058  0.0116  0.0087  0.0116  0.0086  0.0000  0.0087  0.0030  0.0029  0.0000  0.0058  0.0087  0.0087  0.0086  0.0000  0.0029  0.0029  0.0030  0.0029  0.0000  0.0115  0.0116  0.0029  0.0029  0.0058  0.0058  0.0000  0.0058  0.0058  0.0029  0.0029  0.0000  0.0029  0.0000  0.0030  0.0029  0.0029  0.0029  0.0029  0.0029  0.0061  0.0029  0.0029  0.0058  0.0000  0.0058  0.0058  0.0061  0.0061  0.0000  0.0000  0.0058  0.0029  0.0029  0.0030  0.0030  0.0029  0.0030  0.0029  0.0000  0.0029  0.0000  0.0029  0.0029  0.0029  0.0029  0.0029  0.0029
OMP4__GCA_001327475.1   1.1557  0.9462  0.8740  0.9319  1.1981  0.9270  0.9210  0.9274  0.9001  0.8945  0.9028  0.9082  0.9028  0.9184  0.9477  0.8869  0.9540  0.9020  0.9127  0.9301  0.8952  0.8952  0.8544  0.8073  0.8400  0.7683  0.7721  0.7607  0.8843  0.8326  0.8571  0.8567  0.8448  0.9189  0.9476  0.8134  0.8237  0.8134  0.8088  0.8133  0.8144  0.8082  0.8440  0.8869  0.9059  0.9523  0.9105  0.9351  0.9351  0.9683  0.5795  0.5795  0.5540  0.4700  0.4700  0.4614  0.4614  0.4918  0.4828  0.5227  0.1012  0.1985  0.1985  0.0215  0.0215  0.0215  0.0245  0.0215  0.0215  0.0215  0.0215  0.0245  0.0245  0.0245  0.0183  0.0215  0.0245  0.0183  0.0215  0.0215  0.0245  0.0238  0.0239  0.0206  0.0177  0.0177  0.0177  0.0177  0.0177  0.0177  0.0177  0.0177  0.0177  0.0177  0.0177  0.0177  0.0238  0.0238  0.0238  0.0238  0.0238  0.0238  0.0148  0.0177  0.0177  0.0177  0.0236  0.0206  0.0000  0.0058  0.0090  0.0061  0.0087  0.0087  0.0087  0.0087  0.0058  0.0000  0.0058  0.0029  0.0090  0.0119  0.0119  0.0090  0.0090  0.0000  0.0000  0.0000  0.0087  0.0087  0.0087  0.0000  0.0029  0.0087  0.0000  0.0058  0.0029  0.0029  0.0029  0.0058  0.0058  0.0000  0.0058  0.0058  0.0058  0.0061  0.0086  0.0058  0.0086  0.0058  0.0029  0.0058  0.0029  0.0058  0.0058  0.0058  0.0029  0.0058  0.0058  0.0029  0.0029  0.0029  0.0029  0.0000  0.0029  0.0029  0.0000  0.0086  0.0086  0.0029  0.0058  0.0086  0.0087  0.0029  0.0000  0.0030  0.0058  0.0029  0.0000  0.0000  0.0029  0.0030  0.0029  0.0058  0.0058  0.0058  0.0061  0.0058  0.0029  0.0000  0.0000  0.0000  0.0029  0.0029  0.0058  0.0029  0.0029  0.0029  0.0029  0.0058  0.0058  0.0000  0.0058  0.0058  0.0058  0.0058  0.0061  0.0058  0.0000  0.0030  0.0058  0.0087  0.0030  0.0029  0.0087  0.0029  0.0058  0.0058  0.0000  0.0058  0.0058  0.0030  0.0058  0.0058  0.0058  0.0029  0.0058  0.0029  0.0058  0.0031  0.0030  0.0030  0.0058  0.0000  0.0029  0.0029  0.0029  0.0058  0.0029  0.0030  0.0030  0.0086  0.0058  0.0058  0.0058  0.0029  0.0086  0.0058  0.0058  0.0058  0.0058  0.0000  0.0086  0.0086  0.0058  0.0029  0.0058  0.0029  0.0029  0.0029  0.0029  0.0086  0.0086  0.0061  0.0029  0.0030  0.0058  0.0058  0.0058  0.0058  0.0061  0.0061  0.0058  0.0058  0.0000  0.0029  0.0031  0.0030  0.0029  0.0029  0.0029  0.0029  0.0058  0.0029  0.0058  0.0029  0.0031  0.0029  0.0029  0.0029  0.0029  0.0058
OMP4__GCA_001212465.1   1.1552  0.9510  0.8908  0.9436  1.1823  0.9378  0.9317  0.9387  0.9107  0.9050  0.9133  0.9187  0.9133  0.9292  0.9473  0.8983  0.9536  0.9016  0.9244  0.9297  0.8949  0.8949  0.8654  0.8180  0.8397  0.7782  0.7821  0.7605  0.8961  0.8324  0.8688  0.8684  0.8564  0.9186  0.9472  0.8238  0.8343  0.8238  0.8085  0.8241  0.8253  0.8189  0.8555  0.8865  0.8926  0.9385  0.9229  0.9403  0.9403  0.9816  0.5792  0.5792  0.5538  0.4736  0.4736  0.4650  0.4650  0.4870  0.4781  0.5225  0.1106  0.1948  0.1948  0.0303  0.0303  0.0303  0.0274  0.0303  0.0303  0.0303  0.0303  0.0274  0.0274  0.0274  0.0212  0.0303  0.0274  0.0271  0.0303  0.0303  0.0274  0.0151  0.0151  0.0119  0.0090  0.0090  0.0090  0.0090  0.0090  0.0090  0.0090  0.0090  0.0090  0.0090  0.0090  0.0090  0.0151  0.0151  0.0151  0.0151  0.0151  0.0151  0.0061  0.0090  0.0090  0.0090  0.0148  0.0119  0.0086  0.0145  0.0061  0.0148  0.0174  0.0116  0.0174  0.0174  0.0087  0.0086  0.0145  0.0116  0.0119  0.0090  0.0090  0.0061  0.0061  0.0086  0.0086  0.0086  0.0174  0.0174  0.0116  0.0086  0.0116  0.0116  0.0086  0.0145  0.0058  0.0058  0.0058  0.0030  0.0029  0.0086  0.0029  0.0029  0.0030  0.0029  0.0000  0.0030  0.0000  0.0029  0.0116  0.0145  0.0116  0.0029  0.0029  0.0087  0.0115  0.0145  0.0087  0.0058  0.0058  0.0058  0.0058  0.0086  0.0116  0.0058  0.0086  0.0000  0.0000  0.0058  0.0029  0.0000  0.0174  0.0116  0.0086  0.0116  0.0087  0.0060  0.0086  0.0086  0.0058  0.0058  0.0116  0.0029  0.0087  0.0087  0.0087  0.0029  0.0058  0.0086  0.0086  0.0086  0.0116  0.0058  0.0087  0.0058  0.0058  0.0058  0.0058  0.0087  0.0087  0.0086  0.0145  0.0145  0.0087  0.0029  0.0087  0.0145  0.0086  0.0116  0.0087  0.0116  0.0116  0.0057  0.0174  0.0116  0.0087  0.0086  0.0086  0.0087  0.0145  0.0058  0.0087  0.0087  0.0145  0.0116  0.0145  0.0115  0.0030  0.0116  0.0058  0.0058  0.0029  0.0086  0.0116  0.0116  0.0057  0.0029  0.0058  0.0058  0.0061  0.0000  0.0030  0.0144  0.0145  0.0058  0.0000  0.0029  0.0030  0.0029  0.0030  0.0086  0.0000  0.0000  0.0030  0.0058  0.0029  0.0058  0.0058  0.0058  0.0058  0.0000  0.0000  0.0029  0.0061  0.0058  0.0029  0.0030  0.0029  0.0030  0.0090  0.0090  0.0029  0.0029  0.0086  0.0058  0.0058  0.0058  0.0058  0.0058  0.0058  0.0058  0.0029  0.0058  0.0029  0.0058  0.0058  0.0058  0.0058  0.0058  0.0058  0.0029  0.0086
OMP4__GCA_001212185.1   1.1557  0.9582  0.8848  0.9439  1.1827  0.9380  0.9319  0.9390  0.9109  0.9052  0.9135  0.9189  0.9135  0.9295  0.9477  0.8986  0.9540  0.9019  0.9247  0.9301  0.8951  0.8951  0.8657  0.8182  0.8400  0.7784  0.7823  0.7607  0.8964  0.8327  0.8691  0.8687  0.8567  0.9189  0.9476  0.8240  0.8345  0.8240  0.8088  0.8244  0.8256  0.8192  0.8558  0.8869  0.8929  0.9389  0.9233  0.9483  0.9483  0.9820  0.5795  0.5795  0.5540  0.4785  0.4785  0.4698  0.4698  0.4918  0.4828  0.5226  0.1074  0.1985  0.1985  0.0274  0.0274  0.0274  0.0303  0.0274  0.0274  0.0274  0.0274  0.0245  0.0245  0.0245  0.0183  0.0274  0.0245  0.0242  0.0274  0.0274  0.0245  0.0180  0.0180  0.0148  0.0119  0.0119  0.0119  0.0119  0.0119  0.0119  0.0119  0.0119  0.0119  0.0119  0.0119  0.0119  0.0180  0.0180  0.0180  0.0180  0.0180  0.0180  0.0090  0.0119  0.0119  0.0119  0.0177  0.0148  0.0058  0.0116  0.0090  0.0119  0.0145  0.0087  0.0145  0.0145  0.0058  0.0058  0.0116  0.0087  0.0090  0.0119  0.0119  0.0090  0.0090  0.0058  0.0058  0.0058  0.0145  0.0145  0.0087  0.0061  0.0087  0.0087  0.0058  0.0116  0.0030  0.0029  0.0029  0.0000  0.0058  0.0058  0.0058  0.0058  0.0058  0.0058  0.0030  0.0061  0.0029  0.0058  0.0087  0.0116  0.0087  0.0061  0.0058  0.0058  0.0086  0.0116  0.0058  0.0029  0.0030  0.0029  0.0030  0.0058  0.0087  0.0029  0.0058  0.0029  0.0029  0.0030  0.0000  0.0030  0.0145  0.0087  0.0058  0.0087  0.0058  0.0030  0.0058  0.0058  0.0030  0.0030  0.0087  0.0000  0.0058  0.0058  0.0058  0.0000  0.0029  0.0058  0.0058  0.0058  0.0087  0.0029  0.0058  0.0030  0.0029  0.0030  0.0029  0.0058  0.0058  0.0058  0.0116  0.0116  0.0058  0.0058  0.0061  0.0116  0.0058  0.0087  0.0058  0.0087  0.0087  0.0086  0.0145  0.0087  0.0058  0.0058  0.0058  0.0058  0.0116  0.0029  0.0058  0.0058  0.0116  0.0087  0.0116  0.0086  0.0000  0.0087  0.0029  0.0029  0.0000  0.0058  0.0087  0.0087  0.0086  0.0000  0.0030  0.0030  0.0029  0.0030  0.0000  0.0115  0.0116  0.0029  0.0030  0.0058  0.0058  0.0000  0.0058  0.0058  0.0029  0.0030  0.0000  0.0029  0.0000  0.0030  0.0029  0.0030  0.0029  0.0029  0.0029  0.0058  0.0029  0.0030  0.0061  0.0000  0.0058  0.0058  0.0061  0.0061  0.0000  0.0000  0.0058  0.0030  0.0029  0.0029  0.0030  0.0029  0.0029  0.0029  0.0000  0.0030  0.0000  0.0029  0.0029  0.0030  0.0029  0.0029  0.0030  0.0000  0.0058  0.0030
OMP4__GCA_001212025.1   1.1478  0.9450  0.8852  0.9375  1.1899  0.9322  0.9262  0.9329  0.9052  0.8996  0.9079  0.9133  0.9079  0.9237  0.9539  0.8924  0.9601  0.9076  0.9184  0.9360  0.9006  0.9006  0.8597  0.8124  0.8453  0.7731  0.7770  0.7655  0.8900  0.8268  0.8627  0.8624  0.8504  0.9250  0.9538  0.8184  0.8288  0.8184  0.8141  0.8185  0.8197  0.8134  0.8495  0.8927  0.8990  0.9452  0.9165  0.9337  0.9337  0.9747  0.5842  0.5842  0.5585  0.4694  0.4694  0.4609  0.4609  0.4912  0.4822  0.5269  0.1075  0.1982  0.1982  0.0274  0.0274  0.0274  0.0244  0.0274  0.0274  0.0274  0.0274  0.0303  0.0303  0.0303  0.0242  0.0274  0.0303  0.0242  0.0274  0.0274  0.0303  0.0180  0.0180  0.0148  0.0119  0.0119  0.0119  0.0119  0.0119  0.0119  0.0119  0.0119  0.0119  0.0119  0.0119  0.0119  0.0180  0.0180  0.0180  0.0180  0.0180  0.0180  0.0090  0.0119  0.0119  0.0119  0.0177  0.0148  0.0058  0.0116  0.0032  0.0119  0.0145  0.0087  0.0145  0.0145  0.0058  0.0058  0.0116  0.0087  0.0147  0.0061  0.0061  0.0032  0.0032  0.0058  0.0058  0.0058  0.0145  0.0145  0.0087  0.0058  0.0087  0.0087  0.0058  0.0116  0.0029  0.0030  0.0029  0.0058  0.0000  0.0058  0.0057  0.0057  0.0057  0.0000  0.0029  0.0057  0.0030  0.0057  0.0087  0.0116  0.0087  0.0057  0.0057  0.0058  0.0086  0.0116  0.0058  0.0029  0.0029  0.0029  0.0029  0.0058  0.0087  0.0029  0.0058  0.0029  0.0029  0.0029  0.0058  0.0029  0.0145  0.0087  0.0058  0.0087  0.0058  0.0031  0.0058  0.0058  0.0029  0.0029  0.0087  0.0058  0.0058  0.0058  0.0058  0.0058  0.0030  0.0058  0.0058  0.0058  0.0087  0.0029  0.0058  0.0029  0.0029  0.0029  0.0086  0.0058  0.0058  0.0058  0.0116  0.0116  0.0058  0.0000  0.0058  0.0116  0.0058  0.0087  0.0058  0.0145  0.0087  0.0031  0.0145  0.0087  0.0058  0.0115  0.0058  0.0058  0.0116  0.0030  0.0058  0.0058  0.0116  0.0087  0.0116  0.0086  0.0058  0.0087  0.0030  0.0029  0.0058  0.0058  0.0087  0.0087  0.0029  0.0058  0.0086  0.0086  0.0030  0.0030  0.0058  0.0115  0.0116  0.0029  0.0029  0.0000  0.0000  0.0058  0.0000  0.0058  0.0029  0.0029  0.0058  0.0029  0.0058  0.0029  0.0029  0.0029  0.0030  0.0029  0.0029  0.0000  0.0029  0.0029  0.0000  0.0058  0.0000  0.0000  0.0061  0.0061  0.0058  0.0058  0.0058  0.0029  0.0030  0.0029  0.0029  0.0029  0.0030  0.0030  0.0058  0.0029  0.0058  0.0029  0.0029  0.0029  0.0029  0.0029  0.0029  0.0058  0.0058  0.0029  0.0058
OMP4__GCA_001211865.1   1.1557  0.9582  0.8848  0.9439  1.1827  0.9380  0.9319  0.9390  0.9109  0.9052  0.9135  0.9189  0.9135  0.9295  0.9477  0.8986  0.9540  0.9019  0.9247  0.9301  0.8951  0.8951  0.8657  0.8182  0.8400  0.7784  0.7823  0.7607  0.8964  0.8327  0.8691  0.8687  0.8567  0.9189  0.9476  0.8240  0.8345  0.8240  0.8088  0.8244  0.8256  0.8192  0.8558  0.8869  0.8929  0.9389  0.9233  0.9483  0.9483  0.9820  0.5795  0.5795  0.5540  0.4785  0.4785  0.4698  0.4698  0.4918  0.4828  0.5226  0.1074  0.1985  0.1985  0.0274  0.0274  0.0274  0.0303  0.0274  0.0274  0.0274  0.0274  0.0245  0.0245  0.0245  0.0183  0.0274  0.0245  0.0242  0.0274  0.0274  0.0245  0.0180  0.0180  0.0148  0.0119  0.0119  0.0119  0.0119  0.0119  0.0119  0.0119  0.0119  0.0119  0.0119  0.0119  0.0119  0.0180  0.0180  0.0180  0.0180  0.0180  0.0180  0.0090  0.0119  0.0119  0.0119  0.0177  0.0148  0.0058  0.0116  0.0090  0.0119  0.0145  0.0087  0.0145  0.0145  0.0058  0.0058  0.0116  0.0087  0.0090  0.0119  0.0119  0.0090  0.0090  0.0058  0.0058  0.0058  0.0145  0.0145  0.0087  0.0058  0.0087  0.0087  0.0058  0.0116  0.0029  0.0029  0.0029  0.0000  0.0058  0.0058  0.0058  0.0058  0.0058  0.0058  0.0029  0.0058  0.0029  0.0060  0.0087  0.0116  0.0087  0.0058  0.0058  0.0058  0.0086  0.0116  0.0058  0.0030  0.0030  0.0029  0.0029  0.0058  0.0087  0.0029  0.0058  0.0029  0.0029  0.0029  0.0000  0.0029  0.0145  0.0087  0.0058  0.0087  0.0058  0.0031  0.0058  0.0058  0.0029  0.0030  0.0087  0.0000  0.0058  0.0058  0.0058  0.0000  0.0029  0.0058  0.0058  0.0058  0.0087  0.0031  0.0058  0.0029  0.0029  0.0030  0.0029  0.0058  0.0058  0.0058  0.0116  0.0116  0.0058  0.0058  0.0058  0.0116  0.0058  0.0087  0.0058  0.0087  0.0087  0.0086  0.0145  0.0087  0.0058  0.0058  0.0058  0.0058  0.0116  0.0029  0.0058  0.0058  0.0116  0.0087  0.0116  0.0086  0.0000  0.0087  0.0030  0.0029  0.0000  0.0058  0.0087  0.0087  0.0086  0.0000  0.0029  0.0029  0.0029  0.0029  0.0000  0.0115  0.0116  0.0029  0.0029  0.0058  0.0058  0.0000  0.0058  0.0058  0.0029  0.0029  0.0000  0.0029  0.0000  0.0029  0.0029  0.0029  0.0030  0.0030  0.0030  0.0058  0.0029  0.0030  0.0058  0.0000  0.0058  0.0058  0.0061  0.0061  0.0000  0.0000  0.0058  0.0029  0.0029  0.0029  0.0029  0.0029  0.0029  0.0029  0.0000  0.0030  0.0000  0.0029  0.0029  0.0030  0.0029  0.0029  0.0029  0.0000  0.0058  0.0029  0.0000  0.0058
OMP4__GCA_001211505.1   1.1478  0.9450  0.8852  0.9375  1.1899  0.9322  0.9262  0.9329  0.9052  0.8996  0.9079  0.9133  0.9079  0.9237  0.9539  0.8924  0.9601  0.9076  0.9184  0.9360  0.9006  0.9006  0.8597  0.8124  0.8453  0.7731  0.7770  0.7655  0.8900  0.8268  0.8627  0.8624  0.8504  0.9250  0.9538  0.8184  0.8288  0.8184  0.8141  0.8185  0.8197  0.8134  0.8495  0.8927  0.8990  0.9452  0.9165  0.9337  0.9337  0.9747  0.5842  0.5842  0.5585  0.4694  0.4694  0.4609  0.4609  0.4912  0.4822  0.5269  0.1075  0.1982  0.1982  0.0274  0.0274  0.0274  0.0244  0.0274  0.0274  0.0274  0.0274  0.0303  0.0303  0.0303  0.0242  0.0274  0.0303  0.0242  0.0274  0.0274  0.0303  0.0180  0.0180  0.0148  0.0119  0.0119  0.0119  0.0119  0.0119  0.0119  0.0119  0.0119  0.0119  0.0119  0.0119  0.0119  0.0180  0.0180  0.0180  0.0180  0.0180  0.0180  0.0090  0.0119  0.0119  0.0119  0.0177  0.0148  0.0058  0.0116  0.0032  0.0119  0.0145  0.0087  0.0145  0.0145  0.0058  0.0058  0.0116  0.0087  0.0147  0.0061  0.0061  0.0032  0.0032  0.0058  0.0061  0.0058  0.0145  0.0145  0.0087  0.0058  0.0087  0.0087  0.0058  0.0116  0.0029  0.0029  0.0029  0.0058  0.0000  0.0058  0.0057  0.0057  0.0057  0.0000  0.0030  0.0057  0.0029  0.0057  0.0087  0.0116  0.0087  0.0057  0.0057  0.0058  0.0086  0.0116  0.0058  0.0029  0.0029  0.0030  0.0029  0.0058  0.0087  0.0029  0.0058  0.0029  0.0029  0.0030  0.0058  0.0029  0.0145  0.0087  0.0058  0.0087  0.0061  0.0029  0.0058  0.0058  0.0029  0.0029  0.0087  0.0058  0.0058  0.0058  0.0058  0.0058  0.0030  0.0058  0.0058  0.0058  0.0087  0.0029  0.0058  0.0029  0.0029  0.0029  0.0086  0.0058  0.0058  0.0058  0.0116  0.0116  0.0058  0.0000  0.0058  0.0116  0.0058  0.0087  0.0061  0.0145  0.0087  0.0029  0.0145  0.0087  0.0058  0.0115  0.0058  0.0058  0.0116  0.0029  0.0058  0.0058  0.0116  0.0087  0.0116  0.0086  0.0058  0.0087  0.0029  0.0030  0.0058  0.0058  0.0087  0.0087  0.0029  0.0058  0.0086  0.0086  0.0029  0.0029  0.0058  0.0115  0.0116  0.0029  0.0029  0.0000  0.0000  0.0058  0.0000  0.0058  0.0029  0.0029  0.0058  0.0030  0.0058  0.0029  0.0029  0.0029  0.0029  0.0029  0.0029  0.0000  0.0029  0.0029  0.0000  0.0058  0.0000  0.0000  0.0061  0.0061  0.0058  0.0058  0.0058  0.0030  0.0029  0.0029  0.0030  0.0029  0.0030  0.0030  0.0058  0.0029  0.0058  0.0029  0.0029  0.0030  0.0030  0.0029  0.0029  0.0058  0.0058  0.0030  0.0058  0.0000  0.0058
OMP4__GCA_001211405.1   1.1478  0.9450  0.8852  0.9375  1.1899  0.9322  0.9262  0.9329  0.9052  0.8996  0.9079  0.9133  0.9079  0.9237  0.9539  0.8924  0.9601  0.9076  0.9184  0.9360  0.9006  0.9006  0.8597  0.8124  0.8453  0.7731  0.7770  0.7655  0.8900  0.8268  0.8627  0.8624  0.8504  0.9250  0.9538  0.8184  0.8288  0.8184  0.8141  0.8185  0.8197  0.8134  0.8495  0.8927  0.8990  0.9452  0.9165  0.9337  0.9337  0.9747  0.5842  0.5842  0.5585  0.4694  0.4694  0.4609  0.4609  0.4912  0.4822  0.5269  0.1075  0.1982  0.1982  0.0274  0.0274  0.0274  0.0244  0.0274  0.0274  0.0274  0.0274  0.0303  0.0303  0.0303  0.0242  0.0274  0.0303  0.0242  0.0274  0.0274  0.0303  0.0180  0.0180  0.0148  0.0119  0.0119  0.0119  0.0119  0.0119  0.0119  0.0119  0.0119  0.0119  0.0119  0.0119  0.0119  0.0180  0.0180  0.0180  0.0180  0.0180  0.0180  0.0090  0.0119  0.0119  0.0119  0.0177  0.0148  0.0058  0.0116  0.0032  0.0119  0.0145  0.0087  0.0145  0.0145  0.0058  0.0058  0.0116  0.0087  0.0147  0.0061  0.0061  0.0032  0.0032  0.0058  0.0058  0.0058  0.0145  0.0145  0.0087  0.0058  0.0087  0.0087  0.0058  0.0116  0.0029  0.0029  0.0029  0.0058  0.0000  0.0058  0.0057  0.0057  0.0057  0.0000  0.0030  0.0057  0.0029  0.0060  0.0087  0.0116  0.0087  0.0057  0.0057  0.0058  0.0086  0.0116  0.0058  0.0029  0.0030  0.0029  0.0029  0.0058  0.0087  0.0029  0.0058  0.0029  0.0029  0.0029  0.0058  0.0029  0.0145  0.0087  0.0058  0.0087  0.0058  0.0029  0.0058  0.0058  0.0030  0.0029  0.0087  0.0060  0.0058  0.0058  0.0058  0.0058  0.0029  0.0058  0.0058  0.0058  0.0087  0.0029  0.0058  0.0030  0.0029  0.0029  0.0086  0.0058  0.0058  0.0060  0.0116  0.0116  0.0058  0.0000  0.0058  0.0116  0.0058  0.0087  0.0058  0.0145  0.0087  0.0029  0.0145  0.0087  0.0058  0.0115  0.0058  0.0058  0.0116  0.0029  0.0058  0.0061  0.0116  0.0087  0.0116  0.0086  0.0058  0.0087  0.0029  0.0030  0.0058  0.0058  0.0087  0.0087  0.0030  0.0058  0.0086  0.0086  0.0029  0.0029  0.0060  0.0115  0.0116  0.0029  0.0030  0.0000  0.0000  0.0058  0.0000  0.0058  0.0030  0.0029  0.0058  0.0030  0.0058  0.0029  0.0029  0.0029  0.0029  0.0030  0.0029  0.0000  0.0029  0.0029  0.0000  0.0058  0.0000  0.0000  0.0061  0.0061  0.0060  0.0058  0.0058  0.0030  0.0029  0.0029  0.0029  0.0030  0.0029  0.0029  0.0058  0.0029  0.0058  0.0029  0.0029  0.0029  0.0029  0.0029  0.0029  0.0058  0.0058  0.0029  0.0058  0.0000  0.0058  0.0000
OMP4__GCA_001210965.1   1.1483  0.9521  0.8793  0.9379  1.1904  0.9325  0.9264  0.9332  0.9054  0.8998  0.9081  0.9135  0.9081  0.9239  0.9543  0.8927  0.9604  0.9079  0.9187  0.9363  0.9009  0.9009  0.8600  0.8127  0.8456  0.7733  0.7772  0.7657  0.8903  0.8270  0.8631  0.8627  0.8507  0.9253  0.9542  0.8187  0.8291  0.8187  0.8144  0.8188  0.8199  0.8136  0.8499  0.8931  0.8994  0.9456  0.9168  0.9416  0.9416  0.9751  0.5844  0.5844  0.5587  0.4742  0.4742  0.4656  0.4656  0.4960  0.4870  0.5270  0.1043  0.2019  0.2019  0.0245  0.0245  0.0245  0.0274  0.0245  0.0245  0.0245  0.0245  0.0274  0.0274  0.0274  0.0212  0.0245  0.0274  0.0212  0.0245  0.0245  0.0274  0.0209  0.0209  0.0177  0.0148  0.0148  0.0148  0.0148  0.0148  0.0148  0.0148  0.0148  0.0148  0.0148  0.0148  0.0148  0.0209  0.0209  0.0209  0.0209  0.0209  0.0209  0.0119  0.0148  0.0148  0.0148  0.0206  0.0177  0.0029  0.0087  0.0061  0.0090  0.0116  0.0058  0.0116  0.0116  0.0029  0.0030  0.0087  0.0060  0.0118  0.0090  0.0090  0.0061  0.0061  0.0029  0.0029  0.0029  0.0116  0.0116  0.0058  0.0029  0.0058  0.0058  0.0030  0.0087  0.0000  0.0000  0.0000  0.0029  0.0029  0.0030  0.0086  0.0086  0.0086  0.0030  0.0058  0.0086  0.0058  0.0086  0.0058  0.0087  0.0058  0.0086  0.0086  0.0029  0.0058  0.0087  0.0029  0.0000  0.0000  0.0000  0.0000  0.0029  0.0058  0.0000  0.0029  0.0058  0.0058  0.0000  0.0029  0.0058  0.0116  0.0058  0.0030  0.0058  0.0030  0.0000  0.0029  0.0030  0.0000  0.0000  0.0058  0.0030  0.0029  0.0029  0.0029  0.0030  0.0000  0.0029  0.0029  0.0029  0.0058  0.0000  0.0029  0.0000  0.0000  0.0000  0.0058  0.0029  0.0029  0.0029  0.0087  0.0087  0.0029  0.0030  0.0029  0.0087  0.0029  0.0058  0.0029  0.0116  0.0058  0.0061  0.0116  0.0058  0.0029  0.0086  0.0029  0.0029  0.0087  0.0000  0.0030  0.0030  0.0087  0.0058  0.0087  0.0058  0.0029  0.0058  0.0000  0.0000  0.0029  0.0029  0.0058  0.0058  0.0058  0.0030  0.0058  0.0058  0.0000  0.0058  0.0029  0.0086  0.0087  0.0000  0.0058  0.0029  0.0029  0.0029  0.0030  0.0029  0.0058  0.0058  0.0030  0.0000  0.0029  0.0000  0.0000  0.0000  0.0000  0.0058  0.0058  0.0029  0.0000  0.0000  0.0029  0.0029  0.0029  0.0029  0.0032  0.0032  0.0030  0.0029  0.0029  0.0000  0.0000  0.0000  0.0000  0.0000  0.0000  0.0000  0.0029  0.0000  0.0029  0.0000  0.0000  0.0000  0.0000  0.0000  0.0000  0.0029  0.0029  0.0058  0.0029  0.0029  0.0030  0.0030  0.0029
OMP4__GCA_001209405.1   1.1483  0.9521  0.8793  0.9379  1.1904  0.9325  0.9264  0.9332  0.9054  0.8998  0.9081  0.9135  0.9081  0.9239  0.9543  0.8927  0.9604  0.9079  0.9187  0.9363  0.9009  0.9009  0.8600  0.8127  0.8456  0.7733  0.7772  0.7657  0.8903  0.8270  0.8631  0.8627  0.8507  0.9253  0.9542  0.8187  0.8291  0.8187  0.8144  0.8188  0.8199  0.8136  0.8499  0.8931  0.8994  0.9456  0.9168  0.9416  0.9416  0.9751  0.5844  0.5844  0.5587  0.4742  0.4742  0.4656  0.4656  0.4960  0.4870  0.5270  0.1043  0.2019  0.2019  0.0245  0.0245  0.0245  0.0274  0.0245  0.0245  0.0245  0.0245  0.0274  0.0274  0.0274  0.0212  0.0245  0.0274  0.0212  0.0245  0.0245  0.0274  0.0209  0.0209  0.0177  0.0148  0.0148  0.0148  0.0148  0.0148  0.0148  0.0148  0.0148  0.0148  0.0148  0.0148  0.0148  0.0209  0.0209  0.0209  0.0209  0.0209  0.0209  0.0119  0.0148  0.0148  0.0148  0.0206  0.0177  0.0030  0.0087  0.0061  0.0090  0.0116  0.0058  0.0116  0.0116  0.0030  0.0029  0.0087  0.0058  0.0118  0.0090  0.0090  0.0061  0.0061  0.0029  0.0029  0.0029  0.0116  0.0116  0.0058  0.0030  0.0058  0.0058  0.0030  0.0087  0.0000  0.0000  0.0000  0.0029  0.0029  0.0030  0.0086  0.0086  0.0086  0.0029  0.0058  0.0086  0.0058  0.0086  0.0058  0.0087  0.0058  0.0086  0.0086  0.0029  0.0058  0.0087  0.0029  0.0000  0.0000  0.0000  0.0000  0.0029  0.0058  0.0000  0.0030  0.0058  0.0058  0.0000  0.0029  0.0058  0.0116  0.0058  0.0029  0.0058  0.0029  0.0000  0.0029  0.0030  0.0000  0.0000  0.0058  0.0029  0.0029  0.0031  0.0029  0.0029  0.0000  0.0030  0.0029  0.0029  0.0058  0.0000  0.0029  0.0000  0.0000  0.0000  0.0058  0.0029  0.0029  0.0030  0.0087  0.0087  0.0029  0.0030  0.0029  0.0087  0.0029  0.0058  0.0030  0.0116  0.0058  0.0058  0.0116  0.0058  0.0029  0.0086  0.0029  0.0030  0.0087  0.0000  0.0029  0.0030  0.0087  0.0058  0.0087  0.0060  0.0029  0.0058  0.0000  0.0000  0.0029  0.0029  0.0058  0.0058  0.0058  0.0029  0.0058  0.0058  0.0000  0.0058  0.0029  0.0086  0.0087  0.0000  0.0058  0.0030  0.0029  0.0029  0.0029  0.0030  0.0058  0.0058  0.0030  0.0000  0.0030  0.0000  0.0000  0.0000  0.0000  0.0058  0.0061  0.0029  0.0000  0.0000  0.0029  0.0029  0.0030  0.0029  0.0032  0.0032  0.0029  0.0029  0.0030  0.0000  0.0000  0.0000  0.0000  0.0000  0.0000  0.0000  0.0029  0.0000  0.0029  0.0000  0.0000  0.0000  0.0000  0.0000  0.0000  0.0030  0.0029  0.0058  0.0029  0.0029  0.0030  0.0029  0.0030  0.0000
OMP4__GCA_001208545.1   1.1483  0.9521  0.8793  0.9379  1.1904  0.9325  0.9264  0.9332  0.9054  0.8998  0.9081  0.9135  0.9081  0.9239  0.9543  0.8927  0.9604  0.9079  0.9187  0.9363  0.9009  0.9009  0.8600  0.8127  0.8456  0.7733  0.7772  0.7657  0.8903  0.8270  0.8631  0.8627  0.8507  0.9253  0.9542  0.8187  0.8291  0.8187  0.8144  0.8188  0.8199  0.8136  0.8499  0.8931  0.8994  0.9456  0.9168  0.9416  0.9416  0.9751  0.5844  0.5844  0.5587  0.4742  0.4742  0.4656  0.4656  0.4960  0.4870  0.5270  0.1043  0.2019  0.2019  0.0245  0.0245  0.0245  0.0274  0.0245  0.0245  0.0245  0.0245  0.0274  0.0274  0.0274  0.0212  0.0245  0.0274  0.0212  0.0245  0.0245  0.0274  0.0209  0.0209  0.0177  0.0148  0.0148  0.0148  0.0148  0.0148  0.0148  0.0148  0.0148  0.0148  0.0148  0.0148  0.0148  0.0209  0.0209  0.0209  0.0209  0.0209  0.0209  0.0119  0.0148  0.0148  0.0148  0.0206  0.0177  0.0030  0.0087  0.0061  0.0090  0.0116  0.0058  0.0116  0.0116  0.0029  0.0029  0.0091  0.0058  0.0118  0.0090  0.0090  0.0061  0.0061  0.0030  0.0030  0.0029  0.0116  0.0116  0.0061  0.0030  0.0058  0.0058  0.0029  0.0087  0.0000  0.0000  0.0000  0.0030  0.0030  0.0029  0.0086  0.0086  0.0086  0.0029  0.0058  0.0086  0.0058  0.0086  0.0058  0.0087  0.0058  0.0086  0.0086  0.0029  0.0058  0.0087  0.0029  0.0000  0.0000  0.0000  0.0000  0.0029  0.0058  0.0000  0.0029  0.0058  0.0058  0.0000  0.0030  0.0058  0.0116  0.0058  0.0029  0.0058  0.0029  0.0000  0.0029  0.0029  0.0000  0.0000  0.0058  0.0030  0.0029  0.0030  0.0030  0.0029  0.0000  0.0029  0.0029  0.0029  0.0058  0.0000  0.0030  0.0000  0.0000  0.0000  0.0058  0.0030  0.0030  0.0029  0.0087  0.0087  0.0030  0.0029  0.0029  0.0087  0.0029  0.0058  0.0029  0.0116  0.0058  0.0058  0.0116  0.0058  0.0029  0.0086  0.0029  0.0029  0.0087  0.0000  0.0029  0.0030  0.0087  0.0058  0.0087  0.0058  0.0029  0.0058  0.0000  0.0000  0.0029  0.0030  0.0058  0.0061  0.0058  0.0030  0.0058  0.0058  0.0000  0.0061  0.0030  0.0086  0.0087  0.0000  0.0058  0.0029  0.0030  0.0030  0.0029  0.0030  0.0058  0.0058  0.0029  0.0000  0.0029  0.0000  0.0000  0.0000  0.0000  0.0058  0.0058  0.0030  0.0000  0.0000  0.0029  0.0030  0.0029  0.0029  0.0032  0.0032  0.0029  0.0029  0.0029  0.0000  0.0000  0.0000  0.0000  0.0000  0.0000  0.0000  0.0029  0.0000  0.0029  0.0000  0.0000  0.0000  0.0000  0.0000  0.0000  0.0029  0.0030  0.0058  0.0029  0.0029  0.0029  0.0030  0.0029  0.0000  0.0000
OMP4__GCA_001207675.1   1.1483  0.9521  0.8793  0.9379  1.1904  0.9325  0.9264  0.9332  0.9054  0.8998  0.9081  0.9135  0.9081  0.9239  0.9543  0.8927  0.9604  0.9079  0.9187  0.9363  0.9009  0.9009  0.8600  0.8127  0.8456  0.7733  0.7772  0.7657  0.8903  0.8270  0.8631  0.8627  0.8507  0.9253  0.9542  0.8187  0.8291  0.8187  0.8144  0.8188  0.8199  0.8136  0.8499  0.8931  0.8994  0.9456  0.9168  0.9416  0.9416  0.9751  0.5844  0.5844  0.5587  0.4742  0.4742  0.4656  0.4656  0.4960  0.4870  0.5270  0.1043  0.2019  0.2019  0.0245  0.0245  0.0245  0.0274  0.0245  0.0245  0.0245  0.0245  0.0274  0.0274  0.0274  0.0212  0.0245  0.0274  0.0212  0.0245  0.0245  0.0274  0.0209  0.0209  0.0177  0.0148  0.0148  0.0148  0.0148  0.0148  0.0148  0.0148  0.0148  0.0148  0.0148  0.0148  0.0148  0.0209  0.0209  0.0209  0.0209  0.0209  0.0209  0.0119  0.0148  0.0148  0.0148  0.0206  0.0177  0.0029  0.0087  0.0061  0.0090  0.0116  0.0058  0.0116  0.0116  0.0030  0.0029  0.0087  0.0058  0.0118  0.0090  0.0090  0.0061  0.0061  0.0030  0.0029  0.0029  0.0116  0.0116  0.0058  0.0029  0.0058  0.0058  0.0029  0.0087  0.0000  0.0000  0.0000  0.0029  0.0029  0.0030  0.0086  0.0086  0.0086  0.0029  0.0058  0.0086  0.0058  0.0086  0.0058  0.0087  0.0061  0.0086  0.0086  0.0029  0.0058  0.0087  0.0030  0.0000  0.0000  0.0000  0.0000  0.0029  0.0058  0.0000  0.0029  0.0058  0.0058  0.0000  0.0029  0.0058  0.0116  0.0058  0.0029  0.0058  0.0029  0.0000  0.0029  0.0029  0.0000  0.0000  0.0058  0.0029  0.0029  0.0029  0.0029  0.0029  0.0000  0.0029  0.0029  0.0029  0.0058  0.0000  0.0029  0.0000  0.0000  0.0000  0.0058  0.0029  0.0030  0.0029  0.0087  0.0087  0.0030  0.0030  0.0029  0.0087  0.0030  0.0058  0.0029  0.0116  0.0058  0.0058  0.0116  0.0060  0.0029  0.0086  0.0030  0.0030  0.0087  0.0000  0.0029  0.0029  0.0087  0.0058  0.0087  0.0058  0.0029  0.0058  0.0000  0.0000  0.0029  0.0029  0.0058  0.0058  0.0058  0.0029  0.0058  0.0058  0.0000  0.0058  0.0029  0.0086  0.0087  0.0000  0.0058  0.0030  0.0029  0.0029  0.0029  0.0029  0.0058  0.0058  0.0030  0.0000  0.0029  0.0000  0.0000  0.0000  0.0000  0.0058  0.0058  0.0029  0.0000  0.0000  0.0030  0.0029  0.0029  0.0029  0.0032  0.0032  0.0029  0.0029  0.0029  0.0000  0.0000  0.0000  0.0000  0.0000  0.0000  0.0000  0.0029  0.0000  0.0029  0.0000  0.0000  0.0000  0.0000  0.0000  0.0000  0.0029  0.0029  0.0058  0.0029  0.0029  0.0029  0.0029  0.0029  0.0000  0.0000  0.0000
OMP4__GCA_001206495.1   1.1483  0.9521  0.8793  0.9379  1.1904  0.9325  0.9264  0.9332  0.9054  0.8998  0.9081  0.9135  0.9081  0.9239  0.9543  0.8927  0.9604  0.9079  0.9187  0.9363  0.9009  0.9009  0.8600  0.8127  0.8456  0.7733  0.7772  0.7657  0.8903  0.8270  0.8631  0.8627  0.8507  0.9253  0.9542  0.8187  0.8291  0.8187  0.8144  0.8188  0.8199  0.8136  0.8499  0.8931  0.8994  0.9456  0.9168  0.9416  0.9416  0.9751  0.5844  0.5844  0.5587  0.4742  0.4742  0.4656  0.4656  0.4960  0.4870  0.5270  0.1043  0.2019  0.2019  0.0245  0.0245  0.0245  0.0274  0.0245  0.0245  0.0245  0.0245  0.0274  0.0274  0.0274  0.0212  0.0245  0.0274  0.0212  0.0245  0.0245  0.0274  0.0209  0.0209  0.0177  0.0148  0.0148  0.0148  0.0148  0.0148  0.0148  0.0148  0.0148  0.0148  0.0148  0.0148  0.0148  0.0209  0.0209  0.0209  0.0209  0.0209  0.0209  0.0119  0.0148  0.0148  0.0148  0.0206  0.0177  0.0029  0.0087  0.0061  0.0090  0.0116  0.0058  0.0116  0.0116  0.0029  0.0029  0.0087  0.0058  0.0118  0.0090  0.0090  0.0061  0.0061  0.0029  0.0029  0.0029  0.0116  0.0116  0.0058  0.0029  0.0058  0.0058  0.0029  0.0087  0.0000  0.0000  0.0000  0.0029  0.0029  0.0029  0.0086  0.0086  0.0086  0.0030  0.0058  0.0086  0.0058  0.0086  0.0058  0.0087  0.0058  0.0086  0.0086  0.0030  0.0058  0.0087  0.0029  0.0000  0.0000  0.0000  0.0000  0.0029  0.0058  0.0000  0.0029  0.0058  0.0058  0.0000  0.0029  0.0058  0.0116  0.0058  0.0029  0.0058  0.0029  0.0000  0.0029  0.0030  0.0000  0.0000  0.0058  0.0029  0.0029  0.0029  0.0030  0.0030  0.0000  0.0029  0.0029  0.0029  0.0058  0.0000  0.0029  0.0000  0.0000  0.0000  0.0058  0.0029  0.0029  0.0029  0.0087  0.0087  0.0030  0.0029  0.0029  0.0087  0.0029  0.0058  0.0029  0.0116  0.0058  0.0058  0.0116  0.0061  0.0029  0.0086  0.0029  0.0029  0.0087  0.0000  0.0029  0.0029  0.0087  0.0058  0.0087  0.0058  0.0029  0.0061  0.0000  0.0000  0.0029  0.0029  0.0058  0.0058  0.0058  0.0029  0.0058  0.0058  0.0000  0.0058  0.0029  0.0086  0.0087  0.0000  0.0058  0.0029  0.0029  0.0029  0.0029  0.0029  0.0058  0.0058  0.0029  0.0000  0.0029  0.0000  0.0000  0.0000  0.0000  0.0058  0.0058  0.0029  0.0000  0.0000  0.0029  0.0029  0.0029  0.0029  0.0032  0.0032  0.0029  0.0030  0.0029  0.0000  0.0000  0.0000  0.0000  0.0000  0.0000  0.0000  0.0030  0.0000  0.0029  0.0000  0.0000  0.0000  0.0000  0.0000  0.0000  0.0029  0.0030  0.0058  0.0029  0.0029  0.0029  0.0029  0.0029  0.0000  0.0000  0.0000  0.0000
OMP4__GCA_001200935.1   1.1557  0.9582  0.8848  0.9439  1.1827  0.9380  0.9319  0.9390  0.9109  0.9052  0.9135  0.9189  0.9135  0.9295  0.9477  0.8986  0.9540  0.9019  0.9247  0.9301  0.8951  0.8951  0.8657  0.8182  0.8400  0.7784  0.7823  0.7607  0.8964  0.8327  0.8691  0.8687  0.8567  0.9189  0.9476  0.8240  0.8345  0.8240  0.8088  0.8244  0.8256  0.8192  0.8558  0.8869  0.8929  0.9389  0.9233  0.9483  0.9483  0.9820  0.5795  0.5795  0.5540  0.4785  0.4785  0.4698  0.4698  0.4918  0.4828  0.5226  0.1074  0.1985  0.1985  0.0274  0.0274  0.0274  0.0303  0.0274  0.0274  0.0274  0.0274  0.0245  0.0245  0.0245  0.0183  0.0274  0.0245  0.0242  0.0274  0.0274  0.0245  0.0180  0.0180  0.0148  0.0119  0.0119  0.0119  0.0119  0.0119  0.0119  0.0119  0.0119  0.0119  0.0119  0.0119  0.0119  0.0180  0.0180  0.0180  0.0180  0.0180  0.0180  0.0090  0.0119  0.0119  0.0119  0.0177  0.0148  0.0058  0.0116  0.0090  0.0119  0.0145  0.0087  0.0145  0.0145  0.0058  0.0058  0.0116  0.0087  0.0090  0.0119  0.0119  0.0090  0.0090  0.0058  0.0058  0.0058  0.0145  0.0145  0.0087  0.0058  0.0087  0.0087  0.0058  0.0116  0.0030  0.0029  0.0029  0.0000  0.0061  0.0061  0.0058  0.0058  0.0058  0.0058  0.0029  0.0058  0.0029  0.0058  0.0087  0.0116  0.0087  0.0058  0.0058  0.0058  0.0086  0.0116  0.0058  0.0029  0.0029  0.0029  0.0029  0.0058  0.0087  0.0029  0.0058  0.0029  0.0029  0.0029  0.0000  0.0030  0.0145  0.0087  0.0058  0.0087  0.0058  0.0031  0.0058  0.0061  0.0029  0.0029  0.0087  0.0000  0.0058  0.0058  0.0061  0.0000  0.0029  0.0058  0.0058  0.0058  0.0087  0.0029  0.0058  0.0030  0.0030  0.0029  0.0029  0.0058  0.0058  0.0061  0.0116  0.0116  0.0058  0.0058  0.0058  0.0116  0.0058  0.0087  0.0058  0.0087  0.0087  0.0086  0.0145  0.0087  0.0058  0.0058  0.0058  0.0058  0.0116  0.0029  0.0058  0.0058  0.0116  0.0087  0.0116  0.0086  0.0000  0.0087  0.0029  0.0029  0.0000  0.0058  0.0087  0.0087  0.0086  0.0000  0.0029  0.0029  0.0029  0.0029  0.0000  0.0115  0.0116  0.0029  0.0030  0.0058  0.0058  0.0000  0.0058  0.0058  0.0029  0.0030  0.0000  0.0029  0.0000  0.0029  0.0029  0.0030  0.0029  0.0029  0.0029  0.0058  0.0029  0.0029  0.0058  0.0000  0.0058  0.0058  0.0061  0.0061  0.0000  0.0000  0.0058  0.0029  0.0029  0.0029  0.0029  0.0030  0.0029  0.0029  0.0000  0.0030  0.0000  0.0029  0.0030  0.0029  0.0030  0.0029  0.0029  0.0000  0.0058  0.0029  0.0000  0.0058  0.0000  0.0058  0.0058  0.0029  0.0029  0.0029  0.0030  0.0029
OMP4__GCA_001200615.1   1.1483  0.9521  0.8793  0.9379  1.1904  0.9325  0.9264  0.9332  0.9054  0.8998  0.9081  0.9135  0.9081  0.9239  0.9543  0.8927  0.9604  0.9079  0.9187  0.9363  0.9009  0.9009  0.8600  0.8127  0.8456  0.7733  0.7772  0.7657  0.8903  0.8270  0.8631  0.8627  0.8507  0.9253  0.9542  0.8187  0.8291  0.8187  0.8144  0.8188  0.8199  0.8136  0.8499  0.8931  0.8994  0.9456  0.9168  0.9416  0.9416  0.9751  0.5844  0.5844  0.5587  0.4742  0.4742  0.4656  0.4656  0.4960  0.4870  0.5270  0.1043  0.2019  0.2019  0.0245  0.0245  0.0245  0.0274  0.0245  0.0245  0.0245  0.0245  0.0274  0.0274  0.0274  0.0212  0.0245  0.0274  0.0212  0.0245  0.0245  0.0274  0.0209  0.0209  0.0177  0.0148  0.0148  0.0148  0.0148  0.0148  0.0148  0.0148  0.0148  0.0148  0.0148  0.0148  0.0148  0.0209  0.0209  0.0209  0.0209  0.0209  0.0209  0.0119  0.0148  0.0148  0.0148  0.0206  0.0177  0.0030  0.0087  0.0061  0.0090  0.0116  0.0061  0.0116  0.0116  0.0029  0.0030  0.0087  0.0058  0.0118  0.0090  0.0090  0.0061  0.0061  0.0029  0.0029  0.0030  0.0116  0.0116  0.0058  0.0030  0.0058  0.0061  0.0029  0.0087  0.0000  0.0000  0.0000  0.0029  0.0029  0.0030  0.0086  0.0086  0.0086  0.0029  0.0058  0.0086  0.0058  0.0086  0.0058  0.0087  0.0061  0.0086  0.0086  0.0029  0.0058  0.0087  0.0029  0.0000  0.0000  0.0000  0.0000  0.0030  0.0058  0.0000  0.0030  0.0058  0.0058  0.0000  0.0029  0.0058  0.0116  0.0058  0.0029  0.0058  0.0029  0.0000  0.0030  0.0029  0.0000  0.0000  0.0058  0.0029  0.0029  0.0030  0.0029  0.0029  0.0000  0.0029  0.0029  0.0030  0.0058  0.0000  0.0029  0.0000  0.0000  0.0000  0.0058  0.0030  0.0029  0.0029  0.0087  0.0087  0.0029  0.0029  0.0029  0.0087  0.0029  0.0058  0.0029  0.0116  0.0061  0.0058  0.0116  0.0058  0.0030  0.0086  0.0029  0.0029  0.0087  0.0000  0.0029  0.0029  0.0087  0.0058  0.0087  0.0058  0.0029  0.0058  0.0000  0.0000  0.0029  0.0029  0.0058  0.0058  0.0058  0.0029  0.0060  0.0058  0.0000  0.0058  0.0029  0.0086  0.0087  0.0000  0.0058  0.0029  0.0030  0.0029  0.0029  0.0029  0.0058  0.0058  0.0029  0.0000  0.0029  0.0000  0.0000  0.0000  0.0000  0.0060  0.0058  0.0030  0.0000  0.0000  0.0029  0.0030  0.0029  0.0029  0.0032  0.0032  0.0029  0.0029  0.0029  0.0000  0.0000  0.0000  0.0000  0.0000  0.0000  0.0000  0.0029  0.0000  0.0029  0.0000  0.0000  0.0000  0.0000  0.0000  0.0000  0.0029  0.0029  0.0058  0.0029  0.0029  0.0029  0.0029  0.0030  0.0000  0.0000  0.0000  0.0000  0.0000  0.0030
OMP4__GCA_001199815.1   1.1557  0.9582  0.8848  0.9439  1.1827  0.9380  0.9319  0.9390  0.9109  0.9052  0.9135  0.9189  0.9135  0.9295  0.9477  0.8986  0.9540  0.9019  0.9247  0.9301  0.8951  0.8951  0.8657  0.8182  0.8400  0.7784  0.7823  0.7607  0.8964  0.8327  0.8691  0.8687  0.8567  0.9189  0.9476  0.8240  0.8345  0.8240  0.8088  0.8244  0.8256  0.8192  0.8558  0.8869  0.8929  0.9389  0.9233  0.9483  0.9483  0.9820  0.5795  0.5795  0.5540  0.4785  0.4785  0.4698  0.4698  0.4918  0.4828  0.5226  0.1074  0.1985  0.1985  0.0274  0.0274  0.0274  0.0303  0.0274  0.0274  0.0274  0.0274  0.0245  0.0245  0.0245  0.0183  0.0274  0.0245  0.0242  0.0274  0.0274  0.0245  0.0180  0.0180  0.0148  0.0119  0.0119  0.0119  0.0119  0.0119  0.0119  0.0119  0.0119  0.0119  0.0119  0.0119  0.0119  0.0180  0.0180  0.0180  0.0180  0.0180  0.0180  0.0090  0.0119  0.0119  0.0119  0.0177  0.0148  0.0058  0.0116  0.0090  0.0119  0.0145  0.0087  0.0145  0.0145  0.0058  0.0058  0.0116  0.0087  0.0090  0.0119  0.0119  0.0090  0.0090  0.0058  0.0058  0.0058  0.0145  0.0145  0.0087  0.0061  0.0087  0.0087  0.0058  0.0116  0.0029  0.0029  0.0029  0.0000  0.0058  0.0058  0.0058  0.0058  0.0058  0.0058  0.0030  0.0058  0.0029  0.0058  0.0087  0.0116  0.0087  0.0058  0.0058  0.0058  0.0086  0.0116  0.0058  0.0030  0.0030  0.0029  0.0030  0.0058  0.0087  0.0029  0.0058  0.0029  0.0029  0.0030  0.0000  0.0029  0.0145  0.0087  0.0058  0.0087  0.0058  0.0029  0.0058  0.0058  0.0030  0.0029  0.0087  0.0000  0.0058  0.0058  0.0058  0.0000  0.0029  0.0058  0.0058  0.0058  0.0087  0.0029  0.0058  0.0030  0.0030  0.0029  0.0029  0.0058  0.0058  0.0058  0.0116  0.0116  0.0058  0.0058  0.0058  0.0116  0.0058  0.0087  0.0058  0.0087  0.0087  0.0086  0.0145  0.0087  0.0058  0.0058  0.0058  0.0058  0.0116  0.0029  0.0058  0.0058  0.0116  0.0087  0.0116  0.0086  0.0000  0.0087  0.0029  0.0029  0.0000  0.0058  0.0087  0.0087  0.0086  0.0000  0.0029  0.0030  0.0029  0.0029  0.0000  0.0115  0.0116  0.0029  0.0030  0.0058  0.0058  0.0000  0.0058  0.0058  0.0029  0.0029  0.0000  0.0030  0.0000  0.0029  0.0029  0.0029  0.0029  0.0030  0.0029  0.0058  0.0030  0.0029  0.0058  0.0000  0.0058  0.0058  0.0061  0.0061  0.0000  0.0000  0.0058  0.0029  0.0030  0.0029  0.0030  0.0029  0.0029  0.0029  0.0000  0.0029  0.0000  0.0029  0.0031  0.0029  0.0029  0.0029  0.0029  0.0000  0.0058  0.0030  0.0000  0.0060  0.0000  0.0058  0.0058  0.0030  0.0029  0.0029  0.0029  0.0029  0.0000  0.0030
OMP4__GCA_001199695.1   1.1483  0.9521  0.8793  0.9379  1.1904  0.9325  0.9264  0.9332  0.9054  0.8998  0.9081  0.9135  0.9081  0.9239  0.9543  0.8927  0.9604  0.9079  0.9187  0.9363  0.9009  0.9009  0.8600  0.8127  0.8456  0.7733  0.7772  0.7657  0.8903  0.8270  0.8631  0.8627  0.8507  0.9253  0.9542  0.8187  0.8291  0.8187  0.8144  0.8188  0.8199  0.8136  0.8499  0.8931  0.8994  0.9456  0.9168  0.9416  0.9416  0.9751  0.5844  0.5844  0.5587  0.4742  0.4742  0.4656  0.4656  0.4960  0.4870  0.5270  0.1043  0.2019  0.2019  0.0245  0.0245  0.0245  0.0274  0.0245  0.0245  0.0245  0.0245  0.0274  0.0274  0.0274  0.0212  0.0245  0.0274  0.0212  0.0245  0.0245  0.0274  0.0209  0.0209  0.0177  0.0148  0.0148  0.0148  0.0148  0.0148  0.0148  0.0148  0.0148  0.0148  0.0148  0.0148  0.0148  0.0209  0.0209  0.0209  0.0209  0.0209  0.0209  0.0119  0.0148  0.0148  0.0148  0.0206  0.0177  0.0029  0.0087  0.0061  0.0090  0.0116  0.0058  0.0116  0.0116  0.0029  0.0030  0.0087  0.0058  0.0118  0.0090  0.0090  0.0061  0.0061  0.0029  0.0029  0.0029  0.0116  0.0116  0.0058  0.0029  0.0058  0.0058  0.0030  0.0087  0.0000  0.0000  0.0000  0.0029  0.0030  0.0029  0.0086  0.0086  0.0086  0.0029  0.0058  0.0086  0.0058  0.0086  0.0058  0.0087  0.0058  0.0086  0.0086  0.0030  0.0058  0.0087  0.0029  0.0000  0.0000  0.0000  0.0000  0.0029  0.0058  0.0000  0.0029  0.0058  0.0058  0.0000  0.0030  0.0058  0.0116  0.0058  0.0029  0.0058  0.0030  0.0000  0.0029  0.0029  0.0000  0.0000  0.0058  0.0030  0.0030  0.0029  0.0029  0.0029  0.0000  0.0029  0.0029  0.0029  0.0058  0.0000  0.0029  0.0000  0.0000  0.0000  0.0058  0.0029  0.0029  0.0030  0.0087  0.0087  0.0029  0.0029  0.0030  0.0087  0.0030  0.0058  0.0030  0.0116  0.0058  0.0058  0.0116  0.0058  0.0029  0.0086  0.0029  0.0030  0.0087  0.0000  0.0029  0.0029  0.0087  0.0061  0.0087  0.0058  0.0030  0.0058  0.0000  0.0000  0.0029  0.0030  0.0058  0.0058  0.0058  0.0030  0.0058  0.0058  0.0000  0.0058  0.0029  0.0086  0.0087  0.0000  0.0058  0.0029  0.0030  0.0029  0.0029  0.0029  0.0058  0.0058  0.0029  0.0000  0.0030  0.0000  0.0000  0.0000  0.0000  0.0058  0.0061  0.0030  0.0000  0.0000  0.0029  0.0029  0.0029  0.0030  0.0032  0.0032  0.0029  0.0030  0.0031  0.0000  0.0000  0.0000  0.0000  0.0000  0.0000  0.0000  0.0029  0.0000  0.0030  0.0000  0.0000  0.0000  0.0000  0.0000  0.0000  0.0029  0.0030  0.0058  0.0029  0.0029  0.0030  0.0029  0.0029  0.0000  0.0000  0.0000  0.0000  0.0000  0.0029  0.0000  0.0029
OMP4__GCA_001197795.1   1.1478  0.9450  0.8852  0.9375  1.1899  0.9322  0.9262  0.9329  0.9052  0.8996  0.9079  0.9133  0.9079  0.9237  0.9539  0.8924  0.9601  0.9076  0.9184  0.9360  0.9006  0.9006  0.8597  0.8124  0.8453  0.7731  0.7770  0.7655  0.8900  0.8268  0.8627  0.8624  0.8504  0.9250  0.9538  0.8184  0.8288  0.8184  0.8141  0.8185  0.8197  0.8134  0.8495  0.8927  0.8990  0.9452  0.9165  0.9337  0.9337  0.9747  0.5842  0.5842  0.5585  0.4694  0.4694  0.4609  0.4609  0.4912  0.4822  0.5269  0.1075  0.1982  0.1982  0.0274  0.0274  0.0274  0.0244  0.0274  0.0274  0.0274  0.0274  0.0303  0.0303  0.0303  0.0242  0.0274  0.0303  0.0242  0.0274  0.0274  0.0303  0.0180  0.0180  0.0148  0.0119  0.0119  0.0119  0.0119  0.0119  0.0119  0.0119  0.0119  0.0119  0.0119  0.0119  0.0119  0.0180  0.0180  0.0180  0.0180  0.0180  0.0180  0.0090  0.0119  0.0119  0.0119  0.0177  0.0148  0.0058  0.0116  0.0032  0.0119  0.0145  0.0087  0.0145  0.0145  0.0058  0.0058  0.0116  0.0087  0.0147  0.0061  0.0061  0.0032  0.0032  0.0058  0.0058  0.0058  0.0145  0.0145  0.0087  0.0058  0.0087  0.0087  0.0058  0.0116  0.0030  0.0029  0.0029  0.0058  0.0000  0.0058  0.0057  0.0057  0.0057  0.0000  0.0029  0.0057  0.0029  0.0057  0.0087  0.0116  0.0087  0.0057  0.0057  0.0058  0.0086  0.0116  0.0058  0.0029  0.0030  0.0029  0.0029  0.0058  0.0087  0.0030  0.0058  0.0030  0.0030  0.0030  0.0058  0.0029  0.0145  0.0087  0.0058  0.0087  0.0058  0.0029  0.0058  0.0058  0.0029  0.0030  0.0087  0.0061  0.0058  0.0058  0.0058  0.0058  0.0030  0.0058  0.0058  0.0058  0.0087  0.0029  0.0058  0.0029  0.0030  0.0029  0.0086  0.0058  0.0058  0.0061  0.0116  0.0116  0.0058  0.0000  0.0061  0.0116  0.0058  0.0087  0.0058  0.0145  0.0087  0.0029  0.0145  0.0087  0.0058  0.0115  0.0058  0.0058  0.0116  0.0030  0.0058  0.0058  0.0116  0.0087  0.0116  0.0086  0.0058  0.0087  0.0030  0.0029  0.0058  0.0058  0.0087  0.0087  0.0029  0.0058  0.0086  0.0086  0.0029  0.0029  0.0058  0.0115  0.0116  0.0029  0.0029  0.0000  0.0000  0.0058  0.0000  0.0058  0.0030  0.0029  0.0058  0.0029  0.0058  0.0029  0.0029  0.0029  0.0029  0.0030  0.0029  0.0000  0.0029  0.0029  0.0000  0.0058  0.0000  0.0000  0.0061  0.0061  0.0058  0.0058  0.0058  0.0029  0.0030  0.0029  0.0030  0.0029  0.0029  0.0029  0.0058  0.0029  0.0058  0.0030  0.0029  0.0029  0.0029  0.0029  0.0030  0.0058  0.0058  0.0029  0.0058  0.0000  0.0058  0.0000  0.0000  0.0029  0.0030  0.0029  0.0029  0.0030  0.0058  0.0030  0.0058  0.0030
OMP4__GCA_001196775.1   1.1557  0.9582  0.8848  0.9439  1.1827  0.9380  0.9319  0.9390  0.9109  0.9052  0.9135  0.9189  0.9135  0.9295  0.9477  0.8986  0.9540  0.9019  0.9247  0.9301  0.8951  0.8951  0.8657  0.8182  0.8400  0.7784  0.7823  0.7607  0.8964  0.8327  0.8691  0.8687  0.8567  0.9189  0.9476  0.8240  0.8345  0.8240  0.8088  0.8244  0.8256  0.8192  0.8558  0.8869  0.8929  0.9389  0.9233  0.9483  0.9483  0.9820  0.5795  0.5795  0.5540  0.4785  0.4785  0.4698  0.4698  0.4918  0.4828  0.5226  0.1074  0.1985  0.1985  0.0274  0.0274  0.0274  0.0303  0.0274  0.0274  0.0274  0.0274  0.0245  0.0245  0.0245  0.0183  0.0274  0.0245  0.0242  0.0274  0.0274  0.0245  0.0180  0.0180  0.0148  0.0119  0.0119  0.0119  0.0119  0.0119  0.0119  0.0119  0.0119  0.0119  0.0119  0.0119  0.0119  0.0180  0.0180  0.0180  0.0180  0.0180  0.0180  0.0090  0.0119  0.0119  0.0119  0.0177  0.0148  0.0058  0.0116  0.0090  0.0119  0.0145  0.0087  0.0145  0.0145  0.0058  0.0058  0.0116  0.0087  0.0090  0.0119  0.0119  0.0090  0.0090  0.0060  0.0058  0.0058  0.0145  0.0145  0.0087  0.0058  0.0087  0.0087  0.0058  0.0116  0.0029  0.0029  0.0030  0.0000  0.0058  0.0058  0.0058  0.0058  0.0058  0.0058  0.0030  0.0058  0.0030  0.0058  0.0087  0.0116  0.0087  0.0058  0.0058  0.0058  0.0086  0.0116  0.0058  0.0029  0.0029  0.0030  0.0029  0.0058  0.0087  0.0029  0.0058  0.0029  0.0029  0.0029  0.0000  0.0029  0.0145  0.0087  0.0058  0.0087  0.0058  0.0029  0.0061  0.0061  0.0029  0.0029  0.0087  0.0000  0.0058  0.0058  0.0058  0.0000  0.0029  0.0058  0.0058  0.0061  0.0087  0.0029  0.0058  0.0030  0.0029  0.0029  0.0029  0.0058  0.0058  0.0058  0.0116  0.0116  0.0058  0.0058  0.0058  0.0116  0.0058  0.0087  0.0058  0.0087  0.0087  0.0086  0.0145  0.0087  0.0058  0.0058  0.0058  0.0058  0.0116  0.0029  0.0058  0.0058  0.0116  0.0087  0.0116  0.0086  0.0000  0.0087  0.0029  0.0029  0.0000  0.0058  0.0087  0.0087  0.0086  0.0000  0.0029  0.0030  0.0029  0.0029  0.0000  0.0115  0.0116  0.0029  0.0029  0.0058  0.0058  0.0000  0.0058  0.0058  0.0029  0.0029  0.0000  0.0029  0.0000  0.0030  0.0030  0.0029  0.0029  0.0029  0.0030  0.0058  0.0030  0.0030  0.0058  0.0000  0.0058  0.0058  0.0061  0.0061  0.0000  0.0000  0.0058  0.0029  0.0029  0.0029  0.0029  0.0030  0.0029  0.0029  0.0000  0.0029  0.0000  0.0030  0.0030  0.0029  0.0029  0.0030  0.0029  0.0000  0.0058  0.0029  0.0000  0.0058  0.0000  0.0058  0.0058  0.0029  0.0029  0.0029  0.0029  0.0029  0.0000  0.0029  0.0000  0.0030  0.0058
OMP4__GCA_001196125.1   1.1483  0.9521  0.8793  0.9379  1.1904  0.9325  0.9264  0.9332  0.9054  0.8998  0.9081  0.9135  0.9081  0.9239  0.9543  0.8927  0.9604  0.9079  0.9187  0.9363  0.9009  0.9009  0.8600  0.8127  0.8456  0.7733  0.7772  0.7657  0.8903  0.8270  0.8631  0.8627  0.8507  0.9253  0.9542  0.8187  0.8291  0.8187  0.8144  0.8188  0.8199  0.8136  0.8499  0.8931  0.8994  0.9456  0.9168  0.9416  0.9416  0.9751  0.5844  0.5844  0.5587  0.4742  0.4742  0.4656  0.4656  0.4960  0.4870  0.5270  0.1043  0.2019  0.2019  0.0245  0.0245  0.0245  0.0274  0.0245  0.0245  0.0245  0.0245  0.0274  0.0274  0.0274  0.0212  0.0245  0.0274  0.0212  0.0245  0.0245  0.0274  0.0209  0.0209  0.0177  0.0148  0.0148  0.0148  0.0148  0.0148  0.0148  0.0148  0.0148  0.0148  0.0148  0.0148  0.0148  0.0209  0.0209  0.0209  0.0209  0.0209  0.0209  0.0119  0.0148  0.0148  0.0148  0.0206  0.0177  0.0029  0.0087  0.0061  0.0090  0.0116  0.0058  0.0116  0.0116  0.0030  0.0029  0.0087  0.0058  0.0118  0.0090  0.0090  0.0061  0.0061  0.0029  0.0030  0.0029  0.0116  0.0116  0.0058  0.0029  0.0058  0.0058  0.0029  0.0087  0.0000  0.0000  0.0000  0.0029  0.0029  0.0029  0.0086  0.0086  0.0086  0.0029  0.0060  0.0086  0.0058  0.0086  0.0058  0.0087  0.0058  0.0086  0.0086  0.0029  0.0058  0.0087  0.0029  0.0000  0.0000  0.0000  0.0000  0.0029  0.0058  0.0000  0.0030  0.0058  0.0058  0.0000  0.0029  0.0058  0.0116  0.0058  0.0029  0.0058  0.0030  0.0000  0.0030  0.0030  0.0000  0.0000  0.0058  0.0029  0.0029  0.0029  0.0029  0.0029  0.0000  0.0029  0.0029  0.0030  0.0058  0.0000  0.0029  0.0000  0.0000  0.0000  0.0061  0.0029  0.0031  0.0029  0.0087  0.0087  0.0029  0.0030  0.0030  0.0087  0.0029  0.0058  0.0029  0.0116  0.0058  0.0058  0.0116  0.0058  0.0029  0.0086  0.0029  0.0029  0.0087  0.0000  0.0030  0.0029  0.0087  0.0058  0.0087  0.0061  0.0029  0.0058  0.0000  0.0000  0.0029  0.0030  0.0058  0.0058  0.0058  0.0029  0.0058  0.0058  0.0000  0.0058  0.0029  0.0086  0.0087  0.0000  0.0058  0.0029  0.0029  0.0029  0.0029  0.0030  0.0058  0.0058  0.0030  0.0000  0.0029  0.0000  0.0000  0.0000  0.0000  0.0058  0.0058  0.0029  0.0000  0.0000  0.0029  0.0029  0.0029  0.0029  0.0032  0.0032  0.0030  0.0030  0.0029  0.0000  0.0000  0.0000  0.0000  0.0000  0.0000  0.0000  0.0029  0.0000  0.0029  0.0000  0.0000  0.0000  0.0000  0.0000  0.0000  0.0029  0.0029  0.0058  0.0029  0.0030  0.0029  0.0029  0.0030  0.0000  0.0000  0.0000  0.0000  0.0000  0.0030  0.0000  0.0029  0.0000  0.0029  0.0029
OMP4__GCA_001194765.1   1.1483  0.9521  0.8793  0.9379  1.1904  0.9325  0.9264  0.9332  0.9054  0.8998  0.9081  0.9135  0.9081  0.9239  0.9543  0.8927  0.9604  0.9079  0.9187  0.9363  0.9009  0.9009  0.8600  0.8127  0.8456  0.7733  0.7772  0.7657  0.8903  0.8270  0.8631  0.8627  0.8507  0.9253  0.9542  0.8187  0.8291  0.8187  0.8144  0.8188  0.8199  0.8136  0.8499  0.8931  0.8994  0.9456  0.9168  0.9416  0.9416  0.9751  0.5844  0.5844  0.5587  0.4742  0.4742  0.4656  0.4656  0.4960  0.4870  0.5270  0.1043  0.2019  0.2019  0.0245  0.0245  0.0245  0.0274  0.0245  0.0245  0.0245  0.0245  0.0274  0.0274  0.0274  0.0212  0.0245  0.0274  0.0212  0.0245  0.0245  0.0274  0.0209  0.0209  0.0177  0.0148  0.0148  0.0148  0.0148  0.0148  0.0148  0.0148  0.0148  0.0148  0.0148  0.0148  0.0148  0.0209  0.0209  0.0209  0.0209  0.0209  0.0209  0.0119  0.0148  0.0148  0.0148  0.0206  0.0177  0.0031  0.0087  0.0061  0.0090  0.0116  0.0058  0.0116  0.0116  0.0029  0.0030  0.0087  0.0058  0.0118  0.0090  0.0090  0.0061  0.0061  0.0029  0.0029  0.0029  0.0116  0.0116  0.0058  0.0029  0.0058  0.0058  0.0029  0.0087  0.0000  0.0000  0.0000  0.0029  0.0030  0.0029  0.0086  0.0086  0.0086  0.0029  0.0061  0.0086  0.0058  0.0086  0.0058  0.0087  0.0058  0.0086  0.0086  0.0029  0.0058  0.0087  0.0029  0.0000  0.0000  0.0000  0.0000  0.0029  0.0058  0.0000  0.0030  0.0061  0.0058  0.0000  0.0030  0.0058  0.0116  0.0058  0.0030  0.0058  0.0029  0.0000  0.0029  0.0029  0.0000  0.0000  0.0058  0.0029  0.0029  0.0030  0.0030  0.0029  0.0000  0.0030  0.0029  0.0029  0.0058  0.0000  0.0030  0.0000  0.0000  0.0000  0.0058  0.0030  0.0029  0.0030  0.0087  0.0087  0.0029  0.0029  0.0029  0.0087  0.0029  0.0058  0.0029  0.0116  0.0061  0.0058  0.0116  0.0058  0.0030  0.0086  0.0029  0.0029  0.0087  0.0000  0.0030  0.0029  0.0087  0.0058  0.0087  0.0058  0.0029  0.0058  0.0000  0.0000  0.0029  0.0030  0.0058  0.0058  0.0058  0.0030  0.0058  0.0058  0.0000  0.0058  0.0029  0.0086  0.0087  0.0000  0.0058  0.0029  0.0029  0.0029  0.0029  0.0029  0.0058  0.0058  0.0029  0.0000  0.0029  0.0000  0.0000  0.0000  0.0000  0.0058  0.0058  0.0029  0.0000  0.0000  0.0029  0.0029  0.0029  0.0029  0.0032  0.0032  0.0029  0.0029  0.0030  0.0000  0.0000  0.0000  0.0000  0.0000  0.0000  0.0000  0.0029  0.0000  0.0029  0.0000  0.0000  0.0000  0.0000  0.0000  0.0000  0.0030  0.0030  0.0058  0.0030  0.0029  0.0029  0.0029  0.0030  0.0000  0.0000  0.0000  0.0000  0.0000  0.0029  0.0000  0.0030  0.0000  0.0029  0.0029  0.0000
OMP4__GCA_001193655.1   1.1552  0.9510  0.8908  0.9436  1.1823  0.9378  0.9317  0.9387  0.9107  0.9050  0.9133  0.9187  0.9133  0.9292  0.9473  0.8983  0.9536  0.9016  0.9244  0.9297  0.8949  0.8949  0.8654  0.8180  0.8397  0.7782  0.7821  0.7605  0.8961  0.8324  0.8688  0.8684  0.8564  0.9186  0.9472  0.8238  0.8343  0.8238  0.8085  0.8241  0.8253  0.8189  0.8555  0.8865  0.8926  0.9385  0.9229  0.9403  0.9403  0.9816  0.5792  0.5792  0.5538  0.4736  0.4736  0.4650  0.4650  0.4870  0.4781  0.5225  0.1106  0.1948  0.1948  0.0303  0.0303  0.0303  0.0274  0.0303  0.0303  0.0303  0.0303  0.0274  0.0274  0.0274  0.0212  0.0303  0.0274  0.0271  0.0303  0.0303  0.0274  0.0151  0.0151  0.0119  0.0090  0.0090  0.0090  0.0090  0.0090  0.0090  0.0090  0.0090  0.0090  0.0090  0.0090  0.0090  0.0151  0.0151  0.0151  0.0151  0.0151  0.0151  0.0061  0.0090  0.0090  0.0090  0.0148  0.0119  0.0086  0.0145  0.0061  0.0148  0.0174  0.0116  0.0174  0.0174  0.0087  0.0086  0.0145  0.0116  0.0119  0.0090  0.0090  0.0061  0.0061  0.0086  0.0086  0.0086  0.0174  0.0174  0.0116  0.0086  0.0116  0.0116  0.0086  0.0145  0.0058  0.0058  0.0058  0.0030  0.0029  0.0086  0.0030  0.0029  0.0030  0.0029  0.0000  0.0029  0.0000  0.0029  0.0116  0.0145  0.0116  0.0029  0.0029  0.0087  0.0115  0.0145  0.0087  0.0058  0.0058  0.0058  0.0058  0.0086  0.0116  0.0058  0.0086  0.0000  0.0000  0.0058  0.0029  0.0000  0.0174  0.0116  0.0086  0.0116  0.0087  0.0058  0.0086  0.0086  0.0058  0.0061  0.0116  0.0030  0.0087  0.0087  0.0087  0.0029  0.0058  0.0086  0.0086  0.0086  0.0116  0.0058  0.0087  0.0058  0.0058  0.0058  0.0058  0.0087  0.0087  0.0086  0.0145  0.0145  0.0087  0.0029  0.0087  0.0145  0.0086  0.0116  0.0087  0.0116  0.0116  0.0057  0.0174  0.0116  0.0087  0.0086  0.0086  0.0087  0.0145  0.0058  0.0087  0.0087  0.0145  0.0116  0.0145  0.0115  0.0029  0.0116  0.0061  0.0058  0.0029  0.0086  0.0116  0.0116  0.0057  0.0029  0.0058  0.0058  0.0058  0.0000  0.0029  0.0144  0.0145  0.0058  0.0000  0.0029  0.0029  0.0029  0.0029  0.0086  0.0000  0.0000  0.0029  0.0058  0.0029  0.0058  0.0058  0.0058  0.0058  0.0000  0.0000  0.0029  0.0058  0.0058  0.0029  0.0030  0.0029  0.0029  0.0090  0.0090  0.0029  0.0029  0.0086  0.0058  0.0058  0.0058  0.0058  0.0058  0.0058  0.0058  0.0029  0.0058  0.0029  0.0058  0.0058  0.0058  0.0058  0.0058  0.0058  0.0029  0.0086  0.0000  0.0029  0.0029  0.0029  0.0030  0.0029  0.0058  0.0058  0.0058  0.0058  0.0058  0.0030  0.0060  0.0030  0.0058  0.0029  0.0029  0.0058  0.0058
[truncated: 631,873 more chars]
