# Supplementary material for: Subfunctionalization influences the expansion of bacterial multidrug antibiotic resistance
Source: BMC Genomics. 2017 Oct 30;18:834. doi: 10.1186/s12864-017-4222-4 (PMC5663151; doi:10.1186/s12864-017-4222-4)
Supplement: Supplementary file 1 — Calculation of synonymous/non-synonymous substitution. (ZIP 34380 kb) [file 12864_2017_4222_MOESM1_ESM.zip › Additional_File_1/OMP/2NG_OMP.dN]

   505
OMP4__GCA_000198775.1 
OMP4__GCA_000236065.1   0.2536
OMP4__GCA_000698555.1   0.2484  0.1232
OMP4__GCA_000818655.1   0.2462  0.1254  0.0469
OMP4__GCA_000729995.1   0.2675  0.2195  0.2431  0.2464
OMP4__GCA_000698595.1   0.2340  0.2276  0.2302  0.2406  0.1643
OMP4__GCA_000751215.1   0.2340  0.2276  0.2344  0.2407  0.1623  0.0031
OMP4__GCA_000402035.1   0.2477  0.2497  0.2391  0.2427  0.1714  0.1014  0.0978
OMP4__GCA_000828875.1   0.2361  0.2347  0.2206  0.2232  0.1563  0.0815  0.0781  0.0548
OMP4__GCA_001278535.1   0.2352  0.2329  0.2198  0.2224  0.1555  0.0800  0.0765  0.0556  0.0000
OMP4__GCA_000256585.3   0.2277  0.2343  0.2240  0.2288  0.1473  0.0949  0.0973  0.0588  0.0383  0.0390
OMP4__GCA_000698575.1   0.2277  0.2343  0.2240  0.2288  0.1473  0.0949  0.0973  0.0588  0.0383  0.0390  0.0000
OMP4__GCA_000773055.1   0.2277  0.2343  0.2240  0.2288  0.1473  0.0949  0.0973  0.0588  0.0383  0.0390  0.0000  0.0000
OMP4__GCA_000648925.1   0.2331  0.2309  0.2289  0.2267  0.1479  0.0923  0.0888  0.0443  0.0338  0.0346  0.0360  0.0360  0.0360
OMP4__GCA_000020045.1   0.2474  0.2219  0.1908  0.2061  0.1983  0.1638  0.1677  0.1627  0.1469  0.1452  0.1487  0.1487  0.1487  0.1569
OMP4__GCA_001319865.1   0.2529  0.2217  0.1942  0.1999  0.1939  0.1659  0.1698  0.1556  0.1453  0.1445  0.1407  0.1407  0.1407  0.1558  0.0585
OMP4__GCA_000519245.1   0.2435  0.2158  0.1982  0.2068  0.1877  0.1664  0.1703  0.1650  0.1554  0.1546  0.1490  0.1490  0.1490  0.1617  0.0636  0.0406
OMP4__GCA_001319905.1   0.2530  0.2241  0.2044  0.2127  0.1952  0.1629  0.1668  0.1514  0.1513  0.1505  0.1546  0.1546  0.1546  0.1567  0.0615  0.0373  0.0397
OMP4__GCA_000739835.1   0.2564  0.2240  0.2092  0.2109  0.1908  0.1580  0.1619  0.1563  0.1456  0.1448  0.1539  0.1539  0.1539  0.1554  0.0671  0.0449  0.0504  0.0279
OMP4__GCA_000522545.2   0.2556  0.2235  0.2006  0.2022  0.1897  0.1573  0.1612  0.1541  0.1435  0.1427  0.1535  0.1535  0.1535  0.1532  0.0670  0.0403  0.0504  0.0234  0.0131
OMP4__GCA_000265115.1   0.2596  0.2303  0.2053  0.2082  0.1943  0.1600  0.1639  0.1621  0.1514  0.1506  0.1615  0.1615  0.1615  0.1612  0.0670  0.0426  0.0491  0.0249  0.0153  0.0109
OMP4__GCA_000281995.2   0.2596  0.2303  0.2053  0.2082  0.1943  0.1600  0.1639  0.1621  0.1514  0.1506  0.1615  0.1615  0.1615  0.1612  0.0670  0.0426  0.0491  0.0249  0.0153  0.0109  0.0000
OMP4__GCA_000739735.1   0.2678  0.2191  0.2053  0.2054  0.2247  0.2146  0.2127  0.2043  0.2115  0.2116  0.2122  0.2122  0.2122  0.2000  0.1590  0.1505  0.1603  0.1627  0.1645  0.1578  0.1579  0.1579
OMP4__GCA_000473465.1   0.2559  0.2014  0.1837  0.1835  0.2154  0.1966  0.1971  0.1855  0.1850  0.1842  0.1875  0.1875  0.1875  0.1743  0.1473  0.1421  0.1438  0.1471  0.1494  0.1476  0.1476  0.1476  0.0956
OMP4__GCA_000173575.1   0.2373  0.2198  0.1978  0.1976  0.2048  0.2071  0.2052  0.1972  0.1927  0.1919  0.1963  0.1963  0.1963  0.1942  0.1574  0.1536  0.1554  0.1665  0.1665  0.1616  0.1616  0.1616  0.0936  0.0536
OMP4__GCA_000372945.1   0.2465  0.2058  0.1927  0.1937  0.2050  0.1941  0.1932  0.1916  0.1797  0.1789  0.1882  0.1882  0.1882  0.1784  0.1450  0.1309  0.1343  0.1422  0.1439  0.1374  0.1409  0.1409  0.0986  0.0464  0.0365
OMP4__GCA_000092885.1   0.2484  0.2114  0.1936  0.1900  0.2138  0.1966  0.1956  0.1857  0.1781  0.1773  0.1866  0.1866  0.1866  0.1768  0.1441  0.1337  0.1363  0.1456  0.1474  0.1408  0.1443  0.1443  0.0953  0.0431  0.0319  0.0148
OMP4__GCA_000372985.1   0.2485  0.2115  0.1931  0.1894  0.2139  0.1967  0.1957  0.1848  0.1782  0.1774  0.1867  0.1867  0.1867  0.1769  0.1442  0.1338  0.1363  0.1457  0.1474  0.1409  0.1444  0.1444  0.0945  0.0431  0.0319  0.0148  0.0000
OMP4__GCA_000745015.1   0.2361  0.1951  0.1709  0.1771  0.1984  0.2038  0.2019  0.1875  0.1935  0.1936  0.1915  0.1915  0.1915  0.1869  0.1369  0.1311  0.1371  0.1430  0.1488  0.1426  0.1443  0.1443  0.0750  0.0877  0.0847  0.0799  0.0815  0.0816
OMP4__GCA_001294705.1   0.2413  0.1952  0.1723  0.1763  0.1870  0.1661  0.1661  0.1493  0.1523  0.1524  0.1621  0.1621  0.1621  0.1571  0.1061  0.1120  0.1248  0.1264  0.1271  0.1265  0.1282  0.1282  0.0913  0.0960  0.0854  0.0820  0.0836  0.0828  0.0774
OMP4__GCA_000685055.1   0.2326  0.1780  0.1659  0.1703  0.1707  0.1539  0.1539  0.1430  0.1407  0.1408  0.1505  0.1505  0.1505  0.1449  0.1058  0.1088  0.1174  0.1232  0.1215  0.1161  0.1178  0.1178  0.0960  0.0968  0.0949  0.0861  0.0910  0.0910  0.0810  0.0210
OMP4__GCA_000714855.1   0.2325  0.1780  0.1659  0.1702  0.1706  0.1539  0.1539  0.1429  0.1407  0.1407  0.1504  0.1504  0.1504  0.1449  0.1058  0.1088  0.1174  0.1232  0.1215  0.1161  0.1178  0.1178  0.0960  0.0968  0.0949  0.0861  0.0909  0.0910  0.0810  0.0210  0.0000
OMP4__GCA_000961515.1   0.2322  0.1771  0.1632  0.1693  0.1721  0.1554  0.1554  0.1421  0.1398  0.1399  0.1516  0.1516  0.1516  0.1440  0.1069  0.1099  0.1185  0.1246  0.1229  0.1175  0.1192  0.1192  0.0936  0.0943  0.0925  0.0837  0.0885  0.0886  0.0786  0.0188  0.0014  0.0014
OMP4__GCA_000383275.1   0.2307  0.1856  0.1610  0.1714  0.1858  0.1827  0.1827  0.1679  0.1630  0.1622  0.1714  0.1714  0.1714  0.1651  0.1193  0.1208  0.1189  0.1260  0.1372  0.1294  0.1311  0.1311  0.1024  0.0843  0.0953  0.0897  0.0888  0.0889  0.0715  0.0757  0.0755  0.0755  0.0732
OMP4__GCA_000685095.1   0.2307  0.1884  0.1639  0.1705  0.1825  0.1861  0.1840  0.1724  0.1692  0.1684  0.1750  0.1750  0.1750  0.1696  0.1229  0.1219  0.1197  0.1271  0.1384  0.1305  0.1306  0.1306  0.1007  0.0883  0.0936  0.0921  0.0945  0.0946  0.0684  0.0781  0.0779  0.0779  0.0755  0.0072
OMP4__GCA_000172415.1   0.2247  0.1763  0.1625  0.1681  0.1938  0.1858  0.1840  0.1776  0.1753  0.1754  0.1817  0.1817  0.1817  0.1729  0.1296  0.1207  0.1192  0.1254  0.1412  0.1299  0.1351  0.1351  0.0889  0.0982  0.0892  0.0906  0.0898  0.0898  0.0606  0.0745  0.0765  0.0765  0.0757  0.0465  0.0434
OMP4__GCA_000421865.1   0.2249  0.1764  0.1626  0.1682  0.1940  0.1860  0.1841  0.1759  0.1745  0.1746  0.1818  0.1818  0.1818  0.1721  0.1289  0.1200  0.1193  0.1246  0.1405  0.1292  0.1343  0.1343  0.0890  0.0983  0.0893  0.0907  0.0899  0.0899  0.0607  0.0746  0.0765  0.0765  0.0757  0.0465  0.0435  0.0000
OMP4__GCA_001293045.1   0.2247  0.1763  0.1625  0.1681  0.1938  0.1858  0.1840  0.1776  0.1753  0.1754  0.1817  0.1817  0.1817  0.1729  0.1296  0.1207  0.1192  0.1254  0.1412  0.1299  0.1351  0.1351  0.0889  0.0982  0.0892  0.0906  0.0898  0.0898  0.0606  0.0745  0.0765  0.0765  0.0757  0.0465  0.0434  0.0000  0.0000
OMP4__GCA_000472525.1   0.2198  0.1836  0.1553  0.1576  0.1840  0.1710  0.1710  0.1644  0.1533  0.1533  0.1630  0.1630  0.1630  0.1580  0.1134  0.1149  0.1178  0.1260  0.1321  0.1243  0.1260  0.1260  0.0853  0.0867  0.0850  0.0854  0.0870  0.0870  0.0621  0.0655  0.0634  0.0634  0.0615  0.0217  0.0232  0.0389  0.0389  0.0389
OMP4__GCA_000176935.2   0.2115  0.1756  0.1506  0.1559  0.1824  0.1763  0.1763  0.1754  0.1694  0.1695  0.1668  0.1668  0.1668  0.1707  0.1113  0.1161  0.1198  0.1298  0.1397  0.1301  0.1352  0.1352  0.0947  0.0907  0.0834  0.0886  0.0902  0.0902  0.0638  0.0727  0.0750  0.0750  0.0726  0.0359  0.0344  0.0330  0.0330  0.0330  0.0240
OMP4__GCA_000416445.1   0.2106  0.1756  0.1506  0.1559  0.1815  0.1754  0.1754  0.1754  0.1694  0.1695  0.1668  0.1668  0.1668  0.1707  0.1113  0.1161  0.1198  0.1298  0.1397  0.1301  0.1352  0.1352  0.0947  0.0907  0.0834  0.0886  0.0902  0.0902  0.0638  0.0727  0.0750  0.0750  0.0726  0.0359  0.0344  0.0330  0.0330  0.0330  0.0240  0.0000
OMP4__GCA_000515195.1   0.2115  0.1756  0.1506  0.1559  0.1824  0.1763  0.1763  0.1754  0.1694  0.1695  0.1668  0.1668  0.1668  0.1707  0.1113  0.1161  0.1198  0.1298  0.1397  0.1301  0.1352  0.1352  0.0947  0.0907  0.0834  0.0886  0.0902  0.0902  0.0638  0.0727  0.0750  0.0750  0.0726  0.0359  0.0344  0.0330  0.0330  0.0330  0.0240  0.0000  0.0000
OMP4__GCA_000300095.1   0.2116  0.1766  0.1510  0.1528  0.1819  0.1740  0.1740  0.1730  0.1674  0.1675  0.1648  0.1648  0.1648  0.1678  0.1070  0.1126  0.1163  0.1253  0.1366  0.1271  0.1322  0.1322  0.0919  0.0874  0.0801  0.0853  0.0868  0.0869  0.0606  0.0695  0.0736  0.0736  0.0712  0.0364  0.0349  0.0330  0.0330  0.0330  0.0228  0.0029  0.0029  0.0029
OMP4__GCA_000472445.1   0.2161  0.1895  0.1602  0.1682  0.1772  0.1741  0.1741  0.1675  0.1619  0.1620  0.1688  0.1688  0.1688  0.1637  0.1094  0.1059  0.1095  0.1210  0.1256  0.1179  0.1196  0.1196  0.0848  0.0916  0.0795  0.0795  0.0811  0.0812  0.0590  0.0647  0.0685  0.0685  0.0662  0.0314  0.0314  0.0240  0.0240  0.0240  0.0166  0.0159  0.0159  0.0159  0.0159
OMP4__GCA_000148685.1   0.2222  0.1879  0.1595  0.1668  0.1724  0.1713  0.1713  0.1632  0.1574  0.1575  0.1654  0.1654  0.1654  0.1604  0.1037  0.1003  0.1006  0.1136  0.1182  0.1105  0.1139  0.1139  0.0849  0.0925  0.0804  0.0788  0.0804  0.0805  0.0646  0.0633  0.0670  0.0670  0.0647  0.0352  0.0382  0.0330  0.0330  0.0330  0.0247  0.0241  0.0241  0.0241  0.0240  0.0086
OMP4__GCA_000472545.1   0.2264  0.1924  0.1630  0.1666  0.1804  0.1724  0.1706  0.1661  0.1606  0.1606  0.1669  0.1669  0.1669  0.1618  0.1138  0.1012  0.1032  0.1129  0.1197  0.1121  0.1154  0.1154  0.0856  0.0910  0.0805  0.0805  0.0789  0.0790  0.0631  0.0680  0.0737  0.0737  0.0713  0.0357  0.0342  0.0285  0.0285  0.0285  0.0235  0.0256  0.0256  0.0256  0.0226  0.0101  0.0101
OMP4__GCA_000020125.1   0.2334  0.1998  0.1732  0.1779  0.1849  0.1727  0.1710  0.1683  0.1678  0.1678  0.1714  0.1714  0.1714  0.1636  0.1269  0.1278  0.1378  0.1406  0.1450  0.1354  0.1363  0.1363  0.0926  0.0932  0.0858  0.0891  0.0910  0.0910  0.0843  0.0600  0.0553  0.0553  0.0530  0.0701  0.0685  0.0650  0.0650  0.0650  0.0592  0.0666  0.0666  0.0666  0.0652  0.0647  0.0611  0.0646
OMP4__GCA_000013645.1   0.2309  0.1887  0.1627  0.1676  0.1743  0.1640  0.1622  0.1605  0.1620  0.1621  0.1630  0.1630  0.1630  0.1612  0.1141  0.1240  0.1310  0.1318  0.1285  0.1241  0.1242  0.1242  0.0874  0.0948  0.0882  0.0900  0.0916  0.0916  0.0760  0.0584  0.0519  0.0519  0.0496  0.0664  0.0632  0.0688  0.0689  0.0688  0.0524  0.0572  0.0572  0.0572  0.0561  0.0555  0.0533  0.0570  0.0349
OMP4__GCA_000756045.1   0.2309  0.1887  0.1627  0.1676  0.1743  0.1640  0.1622  0.1605  0.1620  0.1621  0.1630  0.1630  0.1630  0.1612  0.1141  0.1240  0.1310  0.1318  0.1285  0.1241  0.1242  0.1242  0.0874  0.0948  0.0882  0.0900  0.0916  0.0916  0.0760  0.0584  0.0519  0.0519  0.0496  0.0664  0.0632  0.0688  0.0689  0.0688  0.0524  0.0572  0.0572  0.0572  0.0561  0.0555  0.0533  0.0570  0.0349  0.0000
OMP4__GCA_000178415.2   0.2287  0.1913  0.1641  0.1684  0.1667  0.1657  0.1639  0.1655  0.1637  0.1638  0.1676  0.1676  0.1676  0.1613  0.1179  0.1190  0.1257  0.1336  0.1307  0.1263  0.1263  0.1263  0.0858  0.0941  0.0836  0.0821  0.0837  0.0837  0.0705  0.0562  0.0518  0.0518  0.0495  0.0648  0.0616  0.0612  0.0613  0.0612  0.0524  0.0590  0.0590  0.0590  0.0579  0.0481  0.0458  0.0495  0.0349  0.0094  0.0094
OMP4__GCA_000756855.1   0.2778  0.2457  0.2207  0.2335  0.2720  0.2399  0.2424  0.2304  0.2392  0.2383  0.2416  0.2416  0.2416  0.2375  0.1956  0.1972  0.2052  0.2036  0.1992  0.2003  0.2060  0.2060  0.1856  0.1933  0.1969  0.1931  0.1902  0.1903  0.1889  0.1673  0.1665  0.1664  0.1647  0.1829  0.1850  0.1829  0.1831  0.1829  0.1733  0.1811  0.1811  0.1811  0.1806  0.1807  0.1764  0.1800  0.1803  0.1818  0.1818  0.1863
OMP4__GCA_000959725.1   0.2778  0.2457  0.2207  0.2335  0.2720  0.2399  0.2424  0.2304  0.2392  0.2383  0.2416  0.2416  0.2416  0.2375  0.1956  0.1972  0.2052  0.2036  0.1992  0.2003  0.2060  0.2060  0.1856  0.1933  0.1969  0.1931  0.1902  0.1903  0.1889  0.1673  0.1665  0.1664  0.1647  0.1829  0.1850  0.1829  0.1831  0.1829  0.1733  0.1811  0.1811  0.1811  0.1806  0.1807  0.1764  0.1800  0.1803  0.1818  0.1818  0.1863  0.0000
OMP4__GCA_000194745.1   0.2721  0.2432  0.2196  0.2324  0.2706  0.2388  0.2413  0.2274  0.2381  0.2373  0.2405  0.2405  0.2405  0.2364  0.1920  0.1971  0.2060  0.2044  0.1981  0.2011  0.2068  0.2068  0.1863  0.1916  0.1977  0.1920  0.1891  0.1892  0.1897  0.1680  0.1672  0.1672  0.1654  0.1836  0.1858  0.1837  0.1838  0.1837  0.1741  0.1819  0.1819  0.1819  0.1814  0.1796  0.1771  0.1807  0.1811  0.1826  0.1826  0.1870  0.0000  0.0000
OMP4__GCA_000022645.2   0.2662  0.2515  0.2195  0.2355  0.2775  0.2318  0.2348  0.2244  0.2286  0.2277  0.2295  0.2295  0.2295  0.2335  0.2112  0.2089  0.2037  0.2071  0.1971  0.2046  0.2100  0.2100  0.2066  0.2058  0.2152  0.2174  0.2089  0.2090  0.2000  0.1963  0.1941  0.1941  0.1941  0.2035  0.2029  0.2036  0.2037  0.2036  0.1966  0.2064  0.2064  0.2064  0.2048  0.2027  0.1970  0.1907  0.1991  0.1922  0.1922  0.1987  0.0737  0.0737  0.0722
OMP4__GCA_000960995.1   0.2662  0.2515  0.2195  0.2355  0.2775  0.2318  0.2348  0.2244  0.2286  0.2277  0.2295  0.2295  0.2295  0.2335  0.2112  0.2089  0.2037  0.2071  0.1971  0.2046  0.2100  0.2100  0.2066  0.2058  0.2152  0.2174  0.2089  0.2090  0.2000  0.1963  0.1941  0.1941  0.1941  0.2035  0.2029  0.2036  0.2037  0.2036  0.1966  0.2064  0.2064  0.2064  0.2048  0.2027  0.1970  0.1907  0.1991  0.1922  0.1922  0.1987  0.0737  0.0737  0.0722  0.0000
OMP4__GCA_000300395.1   0.2643  0.2496  0.2177  0.2337  0.2756  0.2300  0.2330  0.2226  0.2268  0.2259  0.2277  0.2277  0.2277  0.2318  0.2085  0.2062  0.2019  0.2044  0.1945  0.2019  0.2073  0.2073  0.2048  0.2040  0.2134  0.2156  0.2072  0.2073  0.1983  0.1945  0.1924  0.1924  0.1924  0.2008  0.2002  0.2009  0.2010  0.2009  0.1940  0.2037  0.2037  0.2037  0.2021  0.2000  0.1943  0.1880  0.1974  0.1905  0.1905  0.1969  0.0722  0.0722  0.0707  0.0015  0.0015
OMP4__GCA_000365245.1   0.2643  0.2496  0.2177  0.2337  0.2756  0.2300  0.2330  0.2226  0.2268  0.2259  0.2277  0.2277  0.2277  0.2318  0.2085  0.2062  0.2019  0.2044  0.1945  0.2019  0.2073  0.2073  0.2048  0.2040  0.2134  0.2156  0.2072  0.2073  0.1983  0.1945  0.1924  0.1924  0.1924  0.2008  0.2002  0.2009  0.2010  0.2009  0.1940  0.2037  0.2037  0.2037  0.2021  0.2000  0.1943  0.1880  0.1974  0.1905  0.1905  0.1969  0.0722  0.0722  0.0707  0.0015  0.0015  0.0000
OMP4__GCA_000835205.1   0.2680  0.2550  0.2286  0.2376  0.2782  0.2497  0.2527  0.2244  0.2394  0.2376  0.2324  0.2324  0.2324  0.2395  0.2264  0.2111  0.2089  0.2128  0.2054  0.2100  0.2155  0.2155  0.2178  0.2212  0.2292  0.2337  0.2241  0.2232  0.2246  0.2000  0.2067  0.2067  0.2067  0.2079  0.2073  0.2109  0.2110  0.2109  0.2067  0.2153  0.2153  0.2153  0.2138  0.2097  0.2071  0.2007  0.2099  0.2077  0.2077  0.2155  0.0761  0.0761  0.0746  0.0329  0.0329  0.0314  0.0314
OMP4__GCA_001411805.1   0.2672  0.2559  0.2304  0.2385  0.2788  0.2489  0.2519  0.2259  0.2380  0.2361  0.2330  0.2330  0.2330  0.2400  0.2285  0.2132  0.2091  0.2140  0.2065  0.2111  0.2166  0.2166  0.2180  0.2224  0.2284  0.2330  0.2253  0.2244  0.2248  0.2021  0.2069  0.2068  0.2069  0.2090  0.2084  0.2111  0.2112  0.2111  0.2078  0.2155  0.2155  0.2155  0.2139  0.2099  0.2073  0.1999  0.2120  0.2098  0.2098  0.2176  0.0778  0.0778  0.0763  0.0345  0.0345  0.0330  0.0330  0.0015
OMP4__GCA_000687455.2   0.2575  0.2260  0.2387  0.2267  0.2528  0.2393  0.2370  0.2380  0.2358  0.2330  0.2240  0.2240  0.2240  0.2283  0.2042  0.1976  0.1959  0.2056  0.2023  0.2066  0.2085  0.2085  0.2092  0.2021  0.2016  0.2078  0.2039  0.2040  0.1917  0.1934  0.1870  0.1870  0.1888  0.2072  0.2053  0.1991  0.1993  0.1991  0.1958  0.2016  0.2016  0.2016  0.1998  0.1964  0.1911  0.1892  0.1991  0.1941  0.1941  0.1983  0.1229  0.1229  0.1205  0.0924  0.0924  0.0908  0.0908  0.1026  0.1052
OMP4__GCA_000567945.1   0.2521  0.2212  0.2055  0.2033  0.2555  0.2364  0.2364  0.2237  0.2300  0.2291  0.2368  0.2368  0.2368  0.2337  0.1895  0.1978  0.2036  0.1991  0.1958  0.1963  0.2020  0.2020  0.1826  0.1678  0.1829  0.1721  0.1702  0.1703  0.1763  0.1804  0.1727  0.1727  0.1727  0.1823  0.1878  0.1869  0.1871  0.1869  0.1674  0.1706  0.1706  0.1706  0.1686  0.1775  0.1686  0.1780  0.1768  0.1737  0.1737  0.1809  0.0920  0.0920  0.0905  0.0918  0.0918  0.0902  0.0902  0.1043  0.1035  0.1093
OMP4__GCA_000755985.1   0.2545  0.2321  0.2110  0.2107  0.2688  0.2405  0.2405  0.2293  0.2333  0.2325  0.2369  0.2369  0.2369  0.2380  0.1942  0.2092  0.2018  0.2097  0.2057  0.2068  0.2126  0.2126  0.1924  0.1813  0.1964  0.1857  0.1847  0.1848  0.1887  0.1854  0.1832  0.1831  0.1813  0.1888  0.1935  0.1942  0.1943  0.1942  0.1778  0.1823  0.1823  0.1823  0.1802  0.1890  0.1800  0.1895  0.1957  0.1864  0.1864  0.1934  0.0990  0.0990  0.0975  0.0955  0.0955  0.0939  0.0939  0.1055  0.1047  0.1072  0.0181
OMP4__GCA_000959365.1   0.2545  0.2321  0.2110  0.2107  0.2688  0.2405  0.2405  0.2293  0.2333  0.2325  0.2369  0.2369  0.2369  0.2380  0.1948  0.2092  0.2018  0.2097  0.2057  0.2068  0.2126  0.2126  0.1924  0.1813  0.1964  0.1857  0.1847  0.1848  0.1887  0.1854  0.1832  0.1831  0.1813  0.1888  0.1935  0.1942  0.1943  0.1942  0.1778  0.1823  0.1823  0.1823  0.1802  0.1890  0.1800  0.1895  0.1957  0.1864  0.1864  0.1934  0.0990  0.0990  0.0975  0.0955  0.0955  0.0939  0.0939  0.1055  0.1047  0.1072  0.0181  0.0000
OMP4__GCA_001192815.1   0.2733  0.2308  0.2162  0.2154  0.2609  0.2465  0.2465  0.2248  0.2370  0.2361  0.2389  0.2389  0.2389  0.2357  0.2047  0.2084  0.2143  0.2112  0.2122  0.2127  0.2185  0.2185  0.1969  0.1864  0.1981  0.1918  0.1898  0.1899  0.1867  0.1890  0.1830  0.1830  0.1830  0.1973  0.2002  0.2021  0.2023  0.2021  0.1813  0.1855  0.1855  0.1855  0.1835  0.1925  0.1835  0.1949  0.1908  0.1915  0.1915  0.1988  0.1057  0.1057  0.1025  0.0964  0.0964  0.0948  0.0948  0.1089  0.1104  0.1106  0.0207  0.0370  0.0370
OMP4__GCA_001197775.1   0.2733  0.2308  0.2162  0.2154  0.2609  0.2465  0.2465  0.2248  0.2370  0.2361  0.2389  0.2389  0.2389  0.2357  0.2047  0.2084  0.2143  0.2112  0.2122  0.2127  0.2185  0.2185  0.1969  0.1864  0.1981  0.1918  0.1898  0.1899  0.1867  0.1890  0.1830  0.1830  0.1830  0.1973  0.2002  0.2021  0.2023  0.2021  0.1813  0.1855  0.1855  0.1855  0.1835  0.1925  0.1835  0.1949  0.1908  0.1915  0.1915  0.1988  0.1057  0.1057  0.1025  0.0964  0.0964  0.0948  0.0948  0.1089  0.1104  0.1106  0.0207  0.0370  0.0370  0.0000
OMP4__GCA_001202415.1   0.2733  0.2308  0.2162  0.2154  0.2609  0.2465  0.2465  0.2248  0.2370  0.2361  0.2389  0.2389  0.2389  0.2357  0.2047  0.2084  0.2143  0.2112  0.2122  0.2127  0.2185  0.2185  0.1969  0.1864  0.1981  0.1918  0.1898  0.1899  0.1867  0.1890  0.1830  0.1830  0.1830  0.1973  0.2002  0.2021  0.2023  0.2021  0.1813  0.1855  0.1855  0.1855  0.1835  0.1925  0.1835  0.1949  0.1908  0.1915  0.1915  0.1988  0.1057  0.1057  0.1025  0.0964  0.0964  0.0948  0.0948  0.1089  0.1104  0.1106  0.0207  0.0370  0.0370  0.0000  0.0000
OMP4__GCA_001209505.1   0.2734  0.2308  0.2162  0.2155  0.2610  0.2465  0.2466  0.2248  0.2370  0.2362  0.2390  0.2390  0.2390  0.2358  0.2047  0.2084  0.2144  0.2112  0.2123  0.2127  0.2185  0.2185  0.1969  0.1865  0.1982  0.1918  0.1899  0.1900  0.1868  0.1890  0.1831  0.1830  0.1831  0.1974  0.2002  0.2022  0.2023  0.2022  0.1814  0.1856  0.1856  0.1856  0.1835  0.1926  0.1835  0.1950  0.1909  0.1915  0.1915  0.1989  0.1057  0.1057  0.1026  0.0964  0.0964  0.0948  0.0948  0.1090  0.1105  0.1107  0.0207  0.0370  0.0370  0.0000  0.0000  0.0000
OMP4__GCA_001211345.1   0.2733  0.2308  0.2162  0.2154  0.2609  0.2465  0.2465  0.2248  0.2370  0.2361  0.2389  0.2389  0.2389  0.2357  0.2047  0.2084  0.2143  0.2112  0.2122  0.2127  0.2185  0.2185  0.1969  0.1864  0.1981  0.1918  0.1898  0.1899  0.1867  0.1890  0.1830  0.1830  0.1830  0.1973  0.2002  0.2021  0.2023  0.2021  0.1813  0.1855  0.1855  0.1855  0.1835  0.1925  0.1835  0.1949  0.1908  0.1915  0.1915  0.1988  0.1057  0.1057  0.1025  0.0964  0.0964  0.0948  0.0948  0.1089  0.1104  0.1106  0.0207  0.0370  0.0370  0.0000  0.0000  0.0000  0.0000
OMP4__GCA_001321015.1   0.2733  0.2308  0.2162  0.2154  0.2609  0.2465  0.2465  0.2248  0.2370  0.2361  0.2389  0.2389  0.2389  0.2357  0.2047  0.2084  0.2143  0.2112  0.2122  0.2127  0.2185  0.2185  0.1969  0.1864  0.1981  0.1918  0.1898  0.1899  0.1867  0.1890  0.1830  0.1830  0.1830  0.1973  0.2002  0.2021  0.2023  0.2021  0.1813  0.1855  0.1855  0.1855  0.1835  0.1925  0.1835  0.1949  0.1908  0.1915  0.1915  0.1988  0.1057  0.1057  0.1025  0.0964  0.0964  0.0948  0.0948  0.1089  0.1104  0.1106  0.0207  0.0370  0.0370  0.0000  0.0000  0.0000  0.0000  0.0000
OMP4__GCA_001321505.1   0.2733  0.2308  0.2162  0.2154  0.2609  0.2465  0.2465  0.2248  0.2370  0.2361  0.2389  0.2389  0.2389  0.2357  0.2047  0.2084  0.2143  0.2112  0.2122  0.2127  0.2185  0.2185  0.1969  0.1864  0.1981  0.1918  0.1898  0.1899  0.1867  0.1890  0.1830  0.1830  0.1830  0.1973  0.2002  0.2021  0.2023  0.2021  0.1813  0.1855  0.1855  0.1855  0.1835  0.1925  0.1835  0.1949  0.1908  0.1915  0.1915  0.1988  0.1057  0.1057  0.1025  0.0964  0.0964  0.0948  0.0948  0.1089  0.1104  0.1106  0.0207  0.0370  0.0370  0.0000  0.0000  0.0000  0.0000  0.0000  0.0000
OMP4__GCA_001321625.1   0.2733  0.2308  0.2162  0.2154  0.2609  0.2465  0.2465  0.2248  0.2370  0.2361  0.2389  0.2389  0.2389  0.2357  0.2047  0.2084  0.2143  0.2112  0.2122  0.2127  0.2185  0.2185  0.1969  0.1864  0.1981  0.1918  0.1898  0.1899  0.1867  0.1890  0.1830  0.1830  0.1830  0.1973  0.2002  0.2021  0.2023  0.2021  0.1813  0.1855  0.1855  0.1855  0.1835  0.1925  0.1835  0.1949  0.1908  0.1915  0.1915  0.1988  0.1057  0.1057  0.1025  0.0964  0.0964  0.0948  0.0948  0.1089  0.1104  0.1106  0.0207  0.0370  0.0370  0.0000  0.0000  0.0000  0.0000  0.0000  0.0000  0.0000
OMP4__GCA_001327155.1   0.2733  0.2308  0.2162  0.2154  0.2609  0.2465  0.2465  0.2248  0.2370  0.2361  0.2389  0.2389  0.2389  0.2357  0.2047  0.2084  0.2143  0.2112  0.2122  0.2127  0.2185  0.2185  0.1969  0.1864  0.1981  0.1918  0.1898  0.1899  0.1867  0.1890  0.1830  0.1830  0.1830  0.1973  0.2002  0.2021  0.2023  0.2021  0.1813  0.1855  0.1855  0.1855  0.1835  0.1925  0.1835  0.1949  0.1908  0.1915  0.1915  0.1988  0.1057  0.1057  0.1025  0.0964  0.0964  0.0948  0.0948  0.1089  0.1104  0.1106  0.0207  0.0370  0.0370  0.0000  0.0000  0.0000  0.0000  0.0000  0.0000  0.0000  0.0000
OMP4__GCA_001327235.1   0.2733  0.2308  0.2162  0.2154  0.2609  0.2465  0.2465  0.2248  0.2370  0.2361  0.2389  0.2389  0.2389  0.2357  0.2047  0.2084  0.2143  0.2112  0.2122  0.2127  0.2185  0.2185  0.1969  0.1864  0.1981  0.1918  0.1898  0.1899  0.1867  0.1890  0.1830  0.1830  0.1830  0.1973  0.2002  0.2021  0.2023  0.2021  0.1813  0.1855  0.1855  0.1855  0.1835  0.1925  0.1835  0.1949  0.1908  0.1915  0.1915  0.1988  0.1057  0.1057  0.1025  0.0964  0.0964  0.0948  0.0948  0.1089  0.1104  0.1106  0.0207  0.0370  0.0370  0.0000  0.0000  0.0000  0.0000  0.0000  0.0000  0.0000  0.0000  0.0000
OMP4__GCA_001198755.1   0.2733  0.2308  0.2162  0.2154  0.2609  0.2465  0.2465  0.2248  0.2370  0.2361  0.2389  0.2389  0.2389  0.2357  0.2047  0.2084  0.2143  0.2112  0.2122  0.2127  0.2185  0.2185  0.1969  0.1864  0.1981  0.1918  0.1898  0.1899  0.1867  0.1890  0.1830  0.1830  0.1830  0.1973  0.2002  0.2021  0.2023  0.2021  0.1813  0.1855  0.1855  0.1855  0.1835  0.1925  0.1835  0.1949  0.1908  0.1915  0.1915  0.1988  0.1057  0.1057  0.1025  0.0964  0.0964  0.0948  0.0948  0.1089  0.1104  0.1106  0.0207  0.0370  0.0370  0.0000  0.0000  0.0000  0.0000  0.0000  0.0000  0.0000  0.0000  0.0000  0.0000
OMP4__GCA_001327575.1   0.2712  0.2327  0.2181  0.2173  0.2629  0.2485  0.2485  0.2267  0.2390  0.2381  0.2409  0.2409  0.2409  0.2377  0.2028  0.2065  0.2124  0.2093  0.2103  0.2108  0.2165  0.2165  0.1950  0.1846  0.1962  0.1899  0.1880  0.1881  0.1849  0.1871  0.1812  0.1812  0.1812  0.1955  0.1983  0.2002  0.2004  0.2002  0.1795  0.1837  0.1837  0.1837  0.1816  0.1907  0.1817  0.1930  0.1890  0.1896  0.1896  0.1969  0.1049  0.1049  0.1017  0.0956  0.0956  0.0940  0.0940  0.1081  0.1082  0.1098  0.0192  0.0355  0.0355  0.0015  0.0015  0.0015  0.0015  0.0015  0.0015  0.0015  0.0015  0.0015  0.0015  0.0015
OMP4__GCA_001320795.1   0.2733  0.2308  0.2162  0.2154  0.2609  0.2465  0.2465  0.2248  0.2370  0.2361  0.2389  0.2389  0.2389  0.2357  0.2047  0.2084  0.2143  0.2112  0.2122  0.2127  0.2185  0.2185  0.1969  0.1864  0.1981  0.1918  0.1898  0.1899  0.1867  0.1890  0.1830  0.1830  0.1830  0.1973  0.2002  0.2021  0.2023  0.2021  0.1813  0.1855  0.1855  0.1855  0.1835  0.1925  0.1835  0.1949  0.1908  0.1915  0.1915  0.1988  0.1057  0.1057  0.1025  0.0964  0.0964  0.0948  0.0948  0.1089  0.1104  0.1106  0.0207  0.0370  0.0370  0.0000  0.0000  0.0000  0.0000  0.0000  0.0000  0.0000  0.0000  0.0000  0.0000  0.0000  0.0015
OMP4__GCA_001326995.1   0.2733  0.2308  0.2162  0.2154  0.2609  0.2465  0.2465  0.2248  0.2370  0.2361  0.2389  0.2389  0.2389  0.2357  0.2047  0.2084  0.2143  0.2112  0.2122  0.2127  0.2185  0.2185  0.1969  0.1864  0.1981  0.1918  0.1898  0.1899  0.1867  0.1890  0.1830  0.1830  0.1830  0.1973  0.2002  0.2021  0.2023  0.2021  0.1813  0.1855  0.1855  0.1855  0.1835  0.1925  0.1835  0.1949  0.1908  0.1915  0.1915  0.1988  0.1057  0.1057  0.1025  0.0964  0.0964  0.0948  0.0948  0.1089  0.1104  0.1106  0.0207  0.0370  0.0370  0.0000  0.0000  0.0000  0.0000  0.0000  0.0000  0.0000  0.0000  0.0000  0.0000  0.0000  0.0015  0.0000
OMP4__GCA_001186165.1   0.2712  0.2327  0.2181  0.2173  0.2629  0.2485  0.2485  0.2267  0.2390  0.2381  0.2409  0.2409  0.2409  0.2377  0.2028  0.2065  0.2124  0.2093  0.2103  0.2108  0.2165  0.2165  0.1950  0.1846  0.1962  0.1899  0.1880  0.1881  0.1849  0.1871  0.1812  0.1812  0.1812  0.1955  0.1983  0.2002  0.2004  0.2002  0.1795  0.1837  0.1837  0.1837  0.1816  0.1907  0.1817  0.1930  0.1890  0.1896  0.1896  0.1969  0.1049  0.1049  0.1017  0.0956  0.0956  0.0940  0.0940  0.1081  0.1082  0.1098  0.0192  0.0355  0.0355  0.0015  0.0015  0.0015  0.0015  0.0015  0.0015  0.0015  0.0015  0.0015  0.0015  0.0015  0.0000  0.0015  0.0015
OMP4__GCA_001212325.1   0.2733  0.2308  0.2162  0.2154  0.2609  0.2465  0.2465  0.2248  0.2370  0.2361  0.2389  0.2389  0.2389  0.2357  0.2047  0.2084  0.2143  0.2112  0.2122  0.2127  0.2185  0.2185  0.1969  0.1864  0.1981  0.1918  0.1898  0.1899  0.1867  0.1890  0.1830  0.1830  0.1830  0.1973  0.2002  0.2021  0.2023  0.2021  0.1813  0.1855  0.1855  0.1855  0.1835  0.1925  0.1835  0.1949  0.1908  0.1915  0.1915  0.1988  0.1057  0.1057  0.1025  0.0964  0.0964  0.0948  0.0948  0.1089  0.1104  0.1106  0.0207  0.0370  0.0370  0.0000  0.0000  0.0000  0.0000  0.0000  0.0000  0.0000  0.0000  0.0000  0.0000  0.0000  0.0015  0.0000  0.0000  0.0015
OMP4__GCA_001199735.1   0.2733  0.2308  0.2162  0.2154  0.2609  0.2465  0.2465  0.2248  0.2370  0.2361  0.2389  0.2389  0.2389  0.2357  0.2047  0.2084  0.2143  0.2112  0.2122  0.2127  0.2185  0.2185  0.1969  0.1864  0.1981  0.1918  0.1898  0.1899  0.1867  0.1890  0.1830  0.1830  0.1830  0.1973  0.2002  0.2021  0.2023  0.2021  0.1813  0.1855  0.1855  0.1855  0.1835  0.1925  0.1835  0.1949  0.1908  0.1915  0.1915  0.1988  0.1057  0.1057  0.1025  0.0964  0.0964  0.0948  0.0948  0.1089  0.1104  0.1106  0.0207  0.0370  0.0370  0.0000  0.0000  0.0000  0.0000  0.0000  0.0000  0.0000  0.0000  0.0000  0.0000  0.0000  0.0015  0.0000  0.0000  0.0015  0.0000
OMP4__GCA_001205635.1   0.2733  0.2308  0.2162  0.2154  0.2609  0.2465  0.2465  0.2248  0.2370  0.2361  0.2389  0.2389  0.2389  0.2357  0.2047  0.2084  0.2143  0.2112  0.2122  0.2127  0.2185  0.2185  0.1969  0.1864  0.1981  0.1918  0.1898  0.1899  0.1867  0.1890  0.1830  0.1830  0.1830  0.1973  0.2002  0.2021  0.2023  0.2021  0.1813  0.1855  0.1855  0.1855  0.1835  0.1925  0.1835  0.1949  0.1908  0.1915  0.1915  0.1988  0.1057  0.1057  0.1025  0.0964  0.0964  0.0948  0.0948  0.1089  0.1104  0.1106  0.0207  0.0370  0.0370  0.0000  0.0000  0.0000  0.0000  0.0000  0.0000  0.0000  0.0000  0.0000  0.0000  0.0000  0.0015  0.0000  0.0000  0.0015  0.0000  0.0000
OMP4__GCA_000756865.1   0.2707  0.2342  0.2212  0.2194  0.2713  0.2497  0.2497  0.2347  0.2411  0.2402  0.2480  0.2480  0.2480  0.2448  0.2089  0.2133  0.2183  0.2132  0.2143  0.2147  0.2206  0.2206  0.2027  0.1866  0.1982  0.1919  0.1899  0.1900  0.1906  0.1937  0.1868  0.1868  0.1868  0.2012  0.2060  0.2061  0.2062  0.2061  0.1851  0.1903  0.1903  0.1903  0.1873  0.1964  0.1882  0.1979  0.1947  0.1953  0.1953  0.2027  0.1066  0.1066  0.1043  0.0981  0.0981  0.0965  0.0965  0.1107  0.1099  0.1141  0.0185  0.0339  0.0339  0.0088  0.0088  0.0088  0.0088  0.0088  0.0088  0.0088  0.0088  0.0088  0.0088  0.0088  0.0073  0.0088  0.0088  0.0073  0.0088  0.0088  0.0088
OMP4__GCA_001279185.1   0.2707  0.2342  0.2212  0.2194  0.2713  0.2497  0.2497  0.2347  0.2411  0.2402  0.2480  0.2480  0.2480  0.2448  0.2089  0.2133  0.2183  0.2132  0.2143  0.2147  0.2206  0.2206  0.2027  0.1866  0.1982  0.1919  0.1899  0.1900  0.1906  0.1937  0.1868  0.1868  0.1868  0.2012  0.2060  0.2061  0.2062  0.2061  0.1851  0.1903  0.1903  0.1903  0.1873  0.1964  0.1882  0.1979  0.1947  0.1953  0.1953  0.2027  0.1066  0.1066  0.1043  0.0981  0.0981  0.0965  0.0965  0.1107  0.1099  0.1141  0.0185  0.0339  0.0339  0.0088  0.0088  0.0088  0.0088  0.0088  0.0088  0.0088  0.0088  0.0088  0.0088  0.0088  0.0073  0.0088  0.0088  0.0073  0.0088  0.0088  0.0088  0.0000
OMP4__GCA_001279325.1   0.2688  0.2343  0.2213  0.2195  0.2715  0.2468  0.2468  0.2329  0.2392  0.2384  0.2462  0.2462  0.2462  0.2430  0.2071  0.2115  0.2165  0.2114  0.2124  0.2129  0.2187  0.2187  0.1999  0.1848  0.1965  0.1901  0.1882  0.1883  0.1888  0.1910  0.1851  0.1850  0.1851  0.1995  0.2042  0.2043  0.2044  0.2043  0.1834  0.1885  0.1885  0.1885  0.1855  0.1946  0.1865  0.1961  0.1929  0.1936  0.1936  0.2009  0.1050  0.1050  0.1026  0.0965  0.0965  0.0949  0.0949  0.1090  0.1083  0.1124  0.0162  0.0324  0.0324  0.0073  0.0073  0.0073  0.0073  0.0073  0.0073  0.0073  0.0073  0.0073  0.0073  0.0073  0.0058  0.0073  0.0073  0.0058  0.0073  0.0073  0.0073  0.0015  0.0015
OMP4__GCA_000011705.1   0.2688  0.2343  0.2213  0.2195  0.2715  0.2468  0.2468  0.2329  0.2392  0.2384  0.2462  0.2462  0.2462  0.2430  0.2071  0.2115  0.2165  0.2114  0.2124  0.2129  0.2187  0.2187  0.1999  0.1848  0.1965  0.1901  0.1882  0.1883  0.1888  0.1910  0.1851  0.1850  0.1851  0.1995  0.2042  0.2043  0.2044  0.2043  0.1834  0.1885  0.1885  0.1885  0.1855  0.1946  0.1865  0.1961  0.1929  0.1936  0.1936  0.2009  0.1050  0.1050  0.1026  0.0965  0.0965  0.0949  0.0949  0.1090  0.1083  0.1124  0.0162  0.0324  0.0324  0.0073  0.0073  0.0073  0.0073  0.0073  0.0073  0.0073  0.0073  0.0073  0.0073  0.0073  0.0058  0.0073  0.0073  0.0058  0.0073  0.0073  0.0073  0.0015  0.0015  0.0000
OMP4__GCA_000015465.1   0.2688  0.2343  0.2213  0.2195  0.2715  0.2468  0.2468  0.2329  0.2392  0.2384  0.2462  0.2462  0.2462  0.2430  0.2071  0.2115  0.2165  0.2114  0.2124  0.2129  0.2187  0.2187  0.1999  0.1848  0.1965  0.1901  0.1882  0.1883  0.1888  0.1910  0.1851  0.1850  0.1851  0.1995  0.2042  0.2043  0.2044  0.2043  0.1834  0.1885  0.1885  0.1885  0.1855  0.1946  0.1865  0.1961  0.1929  0.1936  0.1936  0.2009  0.1050  0.1050  0.1026  0.0965  0.0965  0.0949  0.0949  0.1090  0.1083  0.1124  0.0162  0.0324  0.0324  0.0073  0.0073  0.0073  0.0073  0.0073  0.0073  0.0073  0.0073  0.0073  0.0073  0.0073  0.0058  0.0073  0.0073  0.0058  0.0073  0.0073  0.0073  0.0015  0.0015  0.0000  0.0000
OMP4__GCA_000152385.1   0.2688  0.2343  0.2213  0.2195  0.2715  0.2468  0.2468  0.2329  0.2392  0.2384  0.2462  0.2462  0.2462  0.2430  0.2071  0.2115  0.2165  0.2114  0.2124  0.2129  0.2187  0.2187  0.1999  0.1848  0.1965  0.1901  0.1882  0.1883  0.1888  0.1910  0.1851  0.1850  0.1851  0.1995  0.2042  0.2043  0.2044  0.2043  0.1834  0.1885  0.1885  0.1885  0.1855  0.1946  0.1865  0.1961  0.1929  0.1936  0.1936  0.2009  0.1050  0.1050  0.1026  0.0965  0.0965  0.0949  0.0949  0.1090  0.1083  0.1124  0.0162  0.0324  0.0324  0.0073  0.0073  0.0073  0.0073  0.0073  0.0073  0.0073  0.0073  0.0073  0.0073  0.0073  0.0058  0.0073  0.0073  0.0058  0.0073  0.0073  0.0073  0.0015  0.0015  0.0000  0.0000  0.0000
OMP4__GCA_000152405.1   0.2688  0.2343  0.2213  0.2195  0.2715  0.2468  0.2468  0.2329  0.2392  0.2384  0.2462  0.2462  0.2462  0.2430  0.2071  0.2115  0.2165  0.2114  0.2124  0.2129  0.2187  0.2187  0.1999  0.1848  0.1965  0.1901  0.1882  0.1883  0.1888  0.1910  0.1851  0.1850  0.1851  0.1995  0.2042  0.2043  0.2044  0.2043  0.1834  0.1885  0.1885  0.1885  0.1855  0.1946  0.1865  0.1961  0.1929  0.1936  0.1936  0.2009  0.1050  0.1050  0.1026  0.0965  0.0965  0.0949  0.0949  0.1090  0.1083  0.1124  0.0162  0.0324  0.0324  0.0073  0.0073  0.0073  0.0073  0.0073  0.0073  0.0073  0.0073  0.0073  0.0073  0.0073  0.0058  0.0073  0.0073  0.0058  0.0073  0.0073  0.0073  0.0015  0.0015  0.0000  0.0000  0.0000  0.0000
OMP4__GCA_000167635.1   0.2688  0.2343  0.2213  0.2195  0.2715  0.2468  0.2468  0.2329  0.2392  0.2384  0.2462  0.2462  0.2462  0.2430  0.2071  0.2115  0.2165  0.2114  0.2124  0.2129  0.2187  0.2187  0.1999  0.1848  0.1965  0.1901  0.1882  0.1883  0.1888  0.1910  0.1851  0.1850  0.1851  0.1995  0.2042  0.2043  0.2044  0.2043  0.1834  0.1885  0.1885  0.1885  0.1855  0.1946  0.1865  0.1961  0.1929  0.1936  0.1936  0.2009  0.1050  0.1050  0.1026  0.0965  0.0965  0.0949  0.0949  0.1090  0.1083  0.1124  0.0162  0.0324  0.0324  0.0073  0.0073  0.0073  0.0073  0.0073  0.0073  0.0073  0.0073  0.0073  0.0073  0.0073  0.0058  0.0073  0.0073  0.0058  0.0073  0.0073  0.0073  0.0015  0.0015  0.0000  0.0000  0.0000  0.0000  0.0000
OMP4__GCA_000169875.1   0.2688  0.2343  0.2213  0.2195  0.2715  0.2468  0.2468  0.2329  0.2392  0.2384  0.2462  0.2462  0.2462  0.2430  0.2071  0.2115  0.2165  0.2114  0.2124  0.2129  0.2187  0.2187  0.1999  0.1848  0.1965  0.1901  0.1882  0.1883  0.1888  0.1910  0.1851  0.1850  0.1851  0.1995  0.2042  0.2043  0.2044  0.2043  0.1834  0.1885  0.1885  0.1885  0.1855  0.1946  0.1865  0.1961  0.1929  0.1936  0.1936  0.2009  0.1050  0.1050  0.1026  0.0965  0.0965  0.0949  0.0949  0.1090  0.1083  0.1124  0.0162  0.0324  0.0324  0.0073  0.0073  0.0073  0.0073  0.0073  0.0073  0.0073  0.0073  0.0073  0.0073  0.0073  0.0058  0.0073  0.0073  0.0058  0.0073  0.0073  0.0073  0.0015  0.0015  0.0000  0.0000  0.0000  0.0000  0.0000  0.0000
OMP4__GCA_000755785.1   0.2688  0.2343  0.2213  0.2195  0.2715  0.2468  0.2468  0.2329  0.2392  0.2384  0.2462  0.2462  0.2462  0.2430  0.2071  0.2115  0.2165  0.2114  0.2124  0.2129  0.2187  0.2187  0.1999  0.1848  0.1965  0.1901  0.1882  0.1883  0.1888  0.1910  0.1851  0.1850  0.1851  0.1995  0.2042  0.2043  0.2044  0.2043  0.1834  0.1885  0.1885  0.1885  0.1855  0.1946  0.1865  0.1961  0.1929  0.1936  0.1936  0.2009  0.1050  0.1050  0.1026  0.0965  0.0965  0.0949  0.0949  0.1090  0.1083  0.1124  0.0162  0.0324  0.0324  0.0073  0.0073  0.0073  0.0073  0.0073  0.0073  0.0073  0.0073  0.0073  0.0073  0.0073  0.0058  0.0073  0.0073  0.0058  0.0073  0.0073  0.0073  0.0015  0.0015  0.0000  0.0000  0.0000  0.0000  0.0000  0.0000  0.0000
OMP4__GCA_000756025.2   0.2688  0.2343  0.2213  0.2195  0.2715  0.2468  0.2468  0.2329  0.2392  0.2384  0.2462  0.2462  0.2462  0.2430  0.2071  0.2115  0.2165  0.2114  0.2124  0.2129  0.2187  0.2187  0.1999  0.1848  0.1965  0.1901  0.1882  0.1883  0.1888  0.1910  0.1851  0.1850  0.1851  0.1995  0.2042  0.2043  0.2044  0.2043  0.1834  0.1885  0.1885  0.1885  0.1855  0.1946  0.1865  0.1961  0.1929  0.1936  0.1936  0.2009  0.1050  0.1050  0.1026  0.0965  0.0965  0.0949  0.0949  0.1090  0.1083  0.1124  0.0162  0.0324  0.0324  0.0073  0.0073  0.0073  0.0073  0.0073  0.0073  0.0073  0.0073  0.0073  0.0073  0.0073  0.0058  0.0073  0.0073  0.0058  0.0073  0.0073  0.0073  0.0015  0.0015  0.0000  0.0000  0.0000  0.0000  0.0000  0.0000  0.0000  0.0000
OMP4__GCA_000757315.2   0.2688  0.2343  0.2213  0.2195  0.2715  0.2468  0.2468  0.2329  0.2392  0.2384  0.2462  0.2462  0.2462  0.2430  0.2071  0.2115  0.2165  0.2114  0.2124  0.2129  0.2187  0.2187  0.1999  0.1848  0.1965  0.1901  0.1882  0.1883  0.1888  0.1910  0.1851  0.1850  0.1851  0.1995  0.2042  0.2043  0.2044  0.2043  0.1834  0.1885  0.1885  0.1885  0.1855  0.1946  0.1865  0.1961  0.1929  0.1936  0.1936  0.2009  0.1050  0.1050  0.1026  0.0965  0.0965  0.0949  0.0949  0.1090  0.1083  0.1124  0.0162  0.0324  0.0324  0.0073  0.0073  0.0073  0.0073  0.0073  0.0073  0.0073  0.0073  0.0073  0.0073  0.0073  0.0058  0.0073  0.0073  0.0058  0.0073  0.0073  0.0073  0.0015  0.0015  0.0000  0.0000  0.0000  0.0000  0.0000  0.0000  0.0000  0.0000  0.0000
OMP4__GCA_000959465.1   0.2688  0.2343  0.2213  0.2195  0.2715  0.2468  0.2468  0.2329  0.2392  0.2384  0.2462  0.2462  0.2462  0.2430  0.2071  0.2115  0.2165  0.2114  0.2124  0.2129  0.2187  0.2187  0.1999  0.1848  0.1965  0.1901  0.1882  0.1883  0.1888  0.1910  0.1851  0.1850  0.1851  0.1995  0.2042  0.2043  0.2044  0.2043  0.1834  0.1885  0.1885  0.1885  0.1855  0.1946  0.1865  0.1961  0.1929  0.1936  0.1936  0.2009  0.1050  0.1050  0.1026  0.0965  0.0965  0.0949  0.0949  0.1090  0.1083  0.1124  0.0162  0.0324  0.0324  0.0073  0.0073  0.0073  0.0073  0.0073  0.0073  0.0073  0.0073  0.0073  0.0073  0.0073  0.0058  0.0073  0.0073  0.0058  0.0073  0.0073  0.0073  0.0015  0.0015  0.0000  0.0000  0.0000  0.0000  0.0000  0.0000  0.0000  0.0000  0.0000  0.0000
OMP4__GCA_000959585.1   0.2688  0.2343  0.2213  0.2195  0.2715  0.2468  0.2468  0.2329  0.2392  0.2384  0.2462  0.2462  0.2462  0.2430  0.2071  0.2115  0.2165  0.2114  0.2124  0.2129  0.2187  0.2187  0.1999  0.1848  0.1965  0.1901  0.1882  0.1883  0.1888  0.1910  0.1851  0.1850  0.1851  0.1995  0.2042  0.2043  0.2044  0.2043  0.1834  0.1885  0.1885  0.1885  0.1855  0.1946  0.1865  0.1961  0.1929  0.1936  0.1936  0.2009  0.1050  0.1050  0.1026  0.0965  0.0965  0.0949  0.0949  0.1090  0.1083  0.1124  0.0162  0.0324  0.0324  0.0073  0.0073  0.0073  0.0073  0.0073  0.0073  0.0073  0.0073  0.0073  0.0073  0.0073  0.0058  0.0073  0.0073  0.0058  0.0073  0.0073  0.0073  0.0015  0.0015  0.0000  0.0000  0.0000  0.0000  0.0000  0.0000  0.0000  0.0000  0.0000  0.0000  0.0000
OMP4__GCA_000959625.1   0.2688  0.2343  0.2213  0.2195  0.2715  0.2468  0.2468  0.2329  0.2392  0.2384  0.2462  0.2462  0.2462  0.2430  0.2071  0.2115  0.2165  0.2114  0.2124  0.2129  0.2187  0.2187  0.1999  0.1848  0.1965  0.1901  0.1882  0.1883  0.1888  0.1910  0.1851  0.1850  0.1851  0.1995  0.2042  0.2043  0.2044  0.2043  0.1834  0.1885  0.1885  0.1885  0.1855  0.1946  0.1865  0.1961  0.1929  0.1936  0.1936  0.2009  0.1050  0.1050  0.1026  0.0965  0.0965  0.0949  0.0949  0.1090  0.1083  0.1124  0.0162  0.0324  0.0324  0.0073  0.0073  0.0073  0.0073  0.0073  0.0073  0.0073  0.0073  0.0073  0.0073  0.0073  0.0058  0.0073  0.0073  0.0058  0.0073  0.0073  0.0073  0.0015  0.0015  0.0000  0.0000  0.0000  0.0000  0.0000  0.0000  0.0000  0.0000  0.0000  0.0000  0.0000  0.0000
OMP4__GCA_000015605.1   0.2707  0.2342  0.2212  0.2194  0.2713  0.2497  0.2497  0.2347  0.2411  0.2402  0.2480  0.2480  0.2480  0.2448  0.2089  0.2133  0.2183  0.2132  0.2143  0.2147  0.2206  0.2206  0.2027  0.1866  0.1982  0.1919  0.1899  0.1900  0.1906  0.1937  0.1868  0.1868  0.1868  0.2012  0.2060  0.2061  0.2062  0.2061  0.1851  0.1903  0.1903  0.1903  0.1873  0.1964  0.1882  0.1979  0.1947  0.1953  0.1953  0.2027  0.1066  0.1066  0.1043  0.0981  0.0981  0.0965  0.0965  0.1107  0.1099  0.1141  0.0185  0.0339  0.0339  0.0088  0.0088  0.0088  0.0088  0.0088  0.0088  0.0088  0.0088  0.0088  0.0088  0.0088  0.0073  0.0088  0.0088  0.0073  0.0088  0.0088  0.0088  0.0000  0.0000  0.0015  0.0015  0.0015  0.0015  0.0015  0.0015  0.0015  0.0015  0.0015  0.0015  0.0015  0.0015  0.0015
OMP4__GCA_000015625.1   0.2707  0.2342  0.2212  0.2194  0.2713  0.2497  0.2497  0.2347  0.2411  0.2402  0.2480  0.2480  0.2480  0.2448  0.2089  0.2133  0.2183  0.2132  0.2143  0.2147  0.2206  0.2206  0.2027  0.1866  0.1982  0.1919  0.1899  0.1900  0.1906  0.1937  0.1868  0.1868  0.1868  0.2012  0.2060  0.2061  0.2062  0.2061  0.1851  0.1903  0.1903  0.1903  0.1873  0.1964  0.1882  0.1979  0.1947  0.1953  0.1953  0.2027  0.1066  0.1066  0.1043  0.0981  0.0981  0.0965  0.0965  0.1107  0.1099  0.1141  0.0185  0.0339  0.0339  0.0088  0.0088  0.0088  0.0088  0.0088  0.0088  0.0088  0.0088  0.0088  0.0088  0.0088  0.0073  0.0088  0.0088  0.0073  0.0088  0.0088  0.0088  0.0000  0.0000  0.0015  0.0015  0.0015  0.0015  0.0015  0.0015  0.0015  0.0015  0.0015  0.0015  0.0015  0.0015  0.0015  0.0000
OMP4__GCA_000153085.1   0.2707  0.2342  0.2212  0.2194  0.2713  0.2497  0.2497  0.2347  0.2411  0.2402  0.2480  0.2480  0.2480  0.2448  0.2089  0.2133  0.2183  0.2132  0.2143  0.2147  0.2206  0.2206  0.2027  0.1866  0.1982  0.1919  0.1899  0.1900  0.1906  0.1937  0.1868  0.1868  0.1868  0.2012  0.2060  0.2061  0.2062  0.2061  0.1851  0.1903  0.1903  0.1903  0.1873  0.1964  0.1882  0.1979  0.1947  0.1953  0.1953  0.2027  0.1066  0.1066  0.1043  0.0981  0.0981  0.0965  0.0965  0.1107  0.1099  0.1141  0.0185  0.0339  0.0339  0.0088  0.0088  0.0088  0.0088  0.0088  0.0088  0.0088  0.0088  0.0088  0.0088  0.0088  0.0073  0.0088  0.0088  0.0073  0.0088  0.0088  0.0088  0.0000  0.0000  0.0015  0.0015  0.0015  0.0015  0.0015  0.0015  0.0015  0.0015  0.0015  0.0015  0.0015  0.0015  0.0015  0.0000  0.0000
OMP4__GCA_000762285.1   0.2707  0.2342  0.2212  0.2194  0.2713  0.2497  0.2497  0.2347  0.2411  0.2402  0.2480  0.2480  0.2480  0.2448  0.2089  0.2133  0.2183  0.2132  0.2143  0.2147  0.2206  0.2206  0.2027  0.1866  0.1982  0.1919  0.1899  0.1900  0.1906  0.1937  0.1868  0.1868  0.1868  0.2012  0.2060  0.2061  0.2062  0.2061  0.1851  0.1903  0.1903  0.1903  0.1873  0.1964  0.1882  0.1979  0.1947  0.1953  0.1953  0.2027  0.1066  0.1066  0.1043  0.0981  0.0981  0.0965  0.0965  0.1107  0.1099  0.1141  0.0185  0.0339  0.0339  0.0088  0.0088  0.0088  0.0088  0.0088  0.0088  0.0088  0.0088  0.0088  0.0088  0.0088  0.0073  0.0088  0.0088  0.0073  0.0088  0.0088  0.0088  0.0000  0.0000  0.0015  0.0015  0.0015  0.0015  0.0015  0.0015  0.0015  0.0015  0.0015  0.0015  0.0015  0.0015  0.0015  0.0000  0.0000  0.0000
OMP4__GCA_000959165.1   0.2707  0.2342  0.2212  0.2194  0.2713  0.2497  0.2497  0.2347  0.2411  0.2402  0.2480  0.2480  0.2480  0.2448  0.2089  0.2133  0.2183  0.2132  0.2143  0.2147  0.2206  0.2206  0.2027  0.1866  0.1982  0.1919  0.1899  0.1900  0.1906  0.1937  0.1868  0.1868  0.1868  0.2012  0.2060  0.2061  0.2062  0.2061  0.1851  0.1903  0.1903  0.1903  0.1873  0.1964  0.1882  0.1979  0.1947  0.1953  0.1953  0.2027  0.1066  0.1066  0.1043  0.0981  0.0981  0.0965  0.0965  0.1107  0.1099  0.1141  0.0185  0.0339  0.0339  0.0088  0.0088  0.0088  0.0088  0.0088  0.0088  0.0088  0.0088  0.0088  0.0088  0.0088  0.0073  0.0088  0.0088  0.0073  0.0088  0.0088  0.0088  0.0000  0.0000  0.0015  0.0015  0.0015  0.0015  0.0015  0.0015  0.0015  0.0015  0.0015  0.0015  0.0015  0.0015  0.0015  0.0000  0.0000  0.0000  0.0000
OMP4__GCA_000959405.1   0.2707  0.2342  0.2212  0.2194  0.2713  0.2497  0.2497  0.2347  0.2411  0.2402  0.2480  0.2480  0.2480  0.2448  0.2089  0.2133  0.2183  0.2132  0.2143  0.2147  0.2206  0.2206  0.2027  0.1866  0.1982  0.1919  0.1899  0.1900  0.1906  0.1937  0.1868  0.1868  0.1868  0.2012  0.2060  0.2061  0.2062  0.2061  0.1851  0.1903  0.1903  0.1903  0.1873  0.1964  0.1882  0.1979  0.1947  0.1953  0.1953  0.2027  0.1066  0.1066  0.1043  0.0981  0.0981  0.0965  0.0965  0.1107  0.1099  0.1141  0.0185  0.0339  0.0339  0.0088  0.0088  0.0088  0.0088  0.0088  0.0088  0.0088  0.0088  0.0088  0.0088  0.0088  0.0073  0.0088  0.0088  0.0073  0.0088  0.0088  0.0088  0.0000  0.0000  0.0015  0.0015  0.0015  0.0015  0.0015  0.0015  0.0015  0.0015  0.0015  0.0015  0.0015  0.0015  0.0015  0.0000  0.0000  0.0000  0.0000  0.0000
OMP4__GCA_000755845.1   0.2688  0.2343  0.2213  0.2195  0.2715  0.2468  0.2468  0.2329  0.2392  0.2384  0.2462  0.2462  0.2462  0.2430  0.2078  0.2115  0.2165  0.2114  0.2124  0.2129  0.2187  0.2187  0.1999  0.1848  0.1965  0.1901  0.1882  0.1883  0.1888  0.1910  0.1851  0.1850  0.1851  0.1995  0.2042  0.2043  0.2044  0.2043  0.1834  0.1885  0.1885  0.1885  0.1855  0.1946  0.1865  0.1961  0.1929  0.1936  0.1936  0.2009  0.1050  0.1050  0.1026  0.0965  0.0965  0.0949  0.0949  0.1090  0.1083  0.1124  0.0162  0.0324  0.0324  0.0073  0.0073  0.0073  0.0073  0.0073  0.0073  0.0073  0.0073  0.0073  0.0073  0.0073  0.0058  0.0073  0.0073  0.0058  0.0073  0.0073  0.0073  0.0015  0.0015  0.0000  0.0000  0.0000  0.0000  0.0000  0.0000  0.0000  0.0000  0.0000  0.0000  0.0000  0.0000  0.0000  0.0015  0.0015  0.0015  0.0015  0.0015  0.0015
OMP4__GCA_000755865.1   0.2688  0.2343  0.2213  0.2195  0.2715  0.2468  0.2468  0.2329  0.2392  0.2384  0.2462  0.2462  0.2462  0.2430  0.2071  0.2115  0.2165  0.2114  0.2124  0.2129  0.2187  0.2187  0.1999  0.1848  0.1965  0.1901  0.1882  0.1883  0.1888  0.1910  0.1851  0.1850  0.1851  0.1995  0.2042  0.2043  0.2044  0.2043  0.1834  0.1885  0.1885  0.1885  0.1855  0.1946  0.1865  0.1961  0.1929  0.1936  0.1936  0.2009  0.1050  0.1050  0.1026  0.0965  0.0965  0.0949  0.0949  0.1090  0.1083  0.1124  0.0162  0.0324  0.0324  0.0073  0.0073  0.0073  0.0073  0.0073  0.0073  0.0073  0.0073  0.0073  0.0073  0.0073  0.0058  0.0073  0.0073  0.0058  0.0073  0.0073  0.0073  0.0015  0.0015  0.0000  0.0000  0.0000  0.0000  0.0000  0.0000  0.0000  0.0000  0.0000  0.0000  0.0000  0.0000  0.0000  0.0015  0.0015  0.0015  0.0015  0.0015  0.0015  0.0000
OMP4__GCA_000755885.1   0.2688  0.2343  0.2213  0.2195  0.2715  0.2468  0.2468  0.2329  0.2392  0.2384  0.2462  0.2462  0.2462  0.2430  0.2071  0.2115  0.2165  0.2114  0.2124  0.2129  0.2187  0.2187  0.1999  0.1848  0.1965  0.1901  0.1882  0.1883  0.1888  0.1910  0.1851  0.1850  0.1851  0.1995  0.2042  0.2043  0.2044  0.2043  0.1834  0.1885  0.1885  0.1885  0.1855  0.1946  0.1865  0.1961  0.1929  0.1936  0.1936  0.2009  0.1050  0.1050  0.1026  0.0965  0.0965  0.0949  0.0949  0.1090  0.1083  0.1124  0.0162  0.0324  0.0324  0.0073  0.0073  0.0073  0.0073  0.0073  0.0073  0.0073  0.0073  0.0073  0.0073  0.0073  0.0058  0.0073  0.0073  0.0058  0.0073  0.0073  0.0073  0.0015  0.0015  0.0000  0.0000  0.0000  0.0000  0.0000  0.0000  0.0000  0.0000  0.0000  0.0000  0.0000  0.0000  0.0000  0.0015  0.0015  0.0015  0.0015  0.0015  0.0015  0.0000  0.0000
OMP4__GCA_000959485.1   0.2688  0.2343  0.2213  0.2195  0.2715  0.2468  0.2468  0.2329  0.2392  0.2384  0.2462  0.2462  0.2462  0.2430  0.2071  0.2115  0.2165  0.2114  0.2124  0.2129  0.2187  0.2187  0.1999  0.1848  0.1965  0.1901  0.1882  0.1883  0.1888  0.1910  0.1851  0.1850  0.1851  0.1995  0.2042  0.2043  0.2044  0.2043  0.1834  0.1885  0.1885  0.1885  0.1855  0.1946  0.1865  0.1961  0.1929  0.1936  0.1936  0.2009  0.1050  0.1050  0.1026  0.0965  0.0965  0.0949  0.0949  0.1090  0.1083  0.1124  0.0162  0.0324  0.0324  0.0073  0.0073  0.0073  0.0073  0.0073  0.0073  0.0073  0.0073  0.0073  0.0073  0.0073  0.0058  0.0073  0.0073  0.0058  0.0073  0.0073  0.0073  0.0015  0.0015  0.0000  0.0000  0.0000  0.0000  0.0000  0.0000  0.0000  0.0000  0.0000  0.0000  0.0000  0.0000  0.0000  0.0015  0.0015  0.0015  0.0015  0.0015  0.0015  0.0000  0.0000  0.0000
OMP4__GCA_001279165.1   0.2688  0.2343  0.2213  0.2195  0.2715  0.2468  0.2468  0.2329  0.2392  0.2384  0.2462  0.2462  0.2462  0.2430  0.2071  0.2115  0.2165  0.2114  0.2124  0.2129  0.2187  0.2187  0.1999  0.1848  0.1965  0.1901  0.1882  0.1883  0.1888  0.1910  0.1851  0.1850  0.1851  0.1995  0.2042  0.2043  0.2044  0.2043  0.1834  0.1885  0.1885  0.1885  0.1855  0.1946  0.1865  0.1961  0.1929  0.1936  0.1936  0.2009  0.1050  0.1050  0.1026  0.0965  0.0965  0.0949  0.0949  0.1090  0.1083  0.1124  0.0162  0.0324  0.0324  0.0073  0.0073  0.0073  0.0073  0.0073  0.0073  0.0073  0.0073  0.0073  0.0073  0.0073  0.0058  0.0073  0.0073  0.0058  0.0073  0.0073  0.0073  0.0015  0.0015  0.0000  0.0000  0.0000  0.0000  0.0000  0.0000  0.0000  0.0000  0.0000  0.0000  0.0000  0.0000  0.0000  0.0015  0.0015  0.0015  0.0015  0.0015  0.0015  0.0000  0.0000  0.0000  0.0000
OMP4__GCA_001279265.1   0.2688  0.2343  0.2213  0.2195  0.2715  0.2468  0.2468  0.2329  0.2392  0.2384  0.2462  0.2462  0.2462  0.2430  0.2071  0.2115  0.2165  0.2114  0.2124  0.2129  0.2187  0.2187  0.1999  0.1848  0.1965  0.1901  0.1882  0.1883  0.1888  0.1910  0.1851  0.1850  0.1851  0.1995  0.2042  0.2043  0.2044  0.2043  0.1834  0.1885  0.1885  0.1885  0.1855  0.1946  0.1865  0.1961  0.1929  0.1936  0.1936  0.2009  0.1050  0.1050  0.1026  0.0965  0.0965  0.0949  0.0949  0.1090  0.1083  0.1124  0.0162  0.0324  0.0324  0.0073  0.0073  0.0073  0.0073  0.0073  0.0073  0.0073  0.0073  0.0073  0.0073  0.0073  0.0058  0.0073  0.0073  0.0058  0.0073  0.0073  0.0073  0.0015  0.0015  0.0000  0.0000  0.0000  0.0000  0.0000  0.0000  0.0000  0.0000  0.0000  0.0000  0.0000  0.0000  0.0000  0.0015  0.0015  0.0015  0.0015  0.0015  0.0015  0.0000  0.0000  0.0000  0.0000  0.0000
OMP4__GCA_000932075.1   0.2668  0.2324  0.2194  0.2177  0.2695  0.2448  0.2448  0.2310  0.2373  0.2364  0.2442  0.2442  0.2442  0.2410  0.2050  0.2096  0.2146  0.2096  0.2106  0.2111  0.2169  0.2169  0.1972  0.1830  0.1946  0.1883  0.1864  0.1865  0.1870  0.1892  0.1833  0.1832  0.1833  0.1976  0.2023  0.2024  0.2026  0.2024  0.1816  0.1858  0.1858  0.1858  0.1837  0.1928  0.1838  0.1933  0.1911  0.1917  0.1917  0.1991  0.1034  0.1034  0.1002  0.0940  0.0940  0.0924  0.0924  0.1065  0.1058  0.1099  0.0147  0.0309  0.0309  0.0058  0.0058  0.0058  0.0058  0.0058  0.0058  0.0058  0.0058  0.0058  0.0058  0.0058  0.0044  0.0058  0.0058  0.0044  0.0058  0.0058  0.0058  0.0029  0.0029  0.0015  0.0015  0.0015  0.0015  0.0015  0.0015  0.0015  0.0015  0.0015  0.0015  0.0015  0.0015  0.0015  0.0029  0.0029  0.0029  0.0029  0.0029  0.0029  0.0015  0.0015  0.0015  0.0015  0.0015  0.0015
OMP4__GCA_000757225.1   0.2699  0.2343  0.2194  0.2176  0.2712  0.2468  0.2468  0.2309  0.2393  0.2384  0.2462  0.2462  0.2462  0.2430  0.2049  0.2096  0.2146  0.2095  0.2106  0.2110  0.2168  0.2168  0.1971  0.1830  0.1946  0.1883  0.1863  0.1864  0.1870  0.1892  0.1833  0.1832  0.1832  0.1976  0.2023  0.2024  0.2025  0.2024  0.1815  0.1858  0.1858  0.1858  0.1837  0.1928  0.1837  0.1933  0.1911  0.1917  0.1917  0.1991  0.1033  0.1033  0.1002  0.0940  0.0940  0.0924  0.0924  0.1065  0.1058  0.1099  0.0147  0.0309  0.0309  0.0058  0.0058  0.0058  0.0058  0.0058  0.0058  0.0058  0.0058  0.0058  0.0058  0.0058  0.0044  0.0058  0.0058  0.0044  0.0058  0.0058  0.0058  0.0029  0.0029  0.0015  0.0015  0.0015  0.0015  0.0015  0.0015  0.0015  0.0015  0.0015  0.0015  0.0015  0.0015  0.0015  0.0029  0.0029  0.0029  0.0029  0.0029  0.0029  0.0015  0.0015  0.0015  0.0015  0.0015  0.0015  0.0000
OMP4__GCA_001327495.1   0.2688  0.2343  0.2223  0.2205  0.2715  0.2478  0.2478  0.2329  0.2393  0.2384  0.2462  0.2462  0.2462  0.2430  0.2068  0.2115  0.2165  0.2114  0.2125  0.2129  0.2188  0.2188  0.1990  0.1848  0.1965  0.1901  0.1882  0.1883  0.1888  0.1910  0.1851  0.1851  0.1851  0.1995  0.2042  0.2043  0.2044  0.2043  0.1834  0.1876  0.1876  0.1876  0.1855  0.1946  0.1856  0.1952  0.1929  0.1936  0.1936  0.2009  0.1050  0.1050  0.1018  0.0965  0.0965  0.0949  0.0949  0.1091  0.1083  0.1116  0.0162  0.0324  0.0324  0.0073  0.0073  0.0073  0.0073  0.0073  0.0073  0.0073  0.0073  0.0073  0.0073  0.0073  0.0058  0.0073  0.0073  0.0058  0.0073  0.0073  0.0073  0.0044  0.0044  0.0029  0.0029  0.0029  0.0029  0.0029  0.0029  0.0029  0.0029  0.0029  0.0029  0.0029  0.0029  0.0029  0.0044  0.0044  0.0044  0.0044  0.0044  0.0044  0.0029  0.0029  0.0029  0.0029  0.0029  0.0029  0.0015  0.0015
OMP4__GCA_000774575.1   0.2646  0.2303  0.2173  0.2156  0.2673  0.2427  0.2427  0.2289  0.2352  0.2343  0.2421  0.2421  0.2421  0.2389  0.2030  0.2076  0.2126  0.2075  0.2086  0.2090  0.2148  0.2148  0.1952  0.1811  0.1927  0.1863  0.1844  0.1845  0.1850  0.1873  0.1814  0.1813  0.1813  0.1966  0.2013  0.2004  0.2006  0.2004  0.1796  0.1838  0.1838  0.1838  0.1818  0.1908  0.1818  0.1914  0.1892  0.1898  0.1898  0.1971  0.1050  0.1050  0.1018  0.0956  0.0956  0.0941  0.0941  0.1082  0.1074  0.1116  0.0162  0.0324  0.0324  0.0073  0.0073  0.0073  0.0073  0.0073  0.0073  0.0073  0.0073  0.0073  0.0073  0.0073  0.0058  0.0073  0.0073  0.0058  0.0073  0.0073  0.0073  0.0044  0.0044  0.0029  0.0029  0.0029  0.0029  0.0029  0.0029  0.0029  0.0029  0.0029  0.0029  0.0029  0.0029  0.0029  0.0044  0.0044  0.0044  0.0044  0.0044  0.0044  0.0029  0.0029  0.0029  0.0029  0.0029  0.0029  0.0015  0.0015  0.0029
OMP4__GCA_000770495.1   0.2676  0.2322  0.2192  0.2174  0.2692  0.2446  0.2446  0.2307  0.2371  0.2362  0.2440  0.2440  0.2440  0.2408  0.2048  0.2094  0.2144  0.2094  0.2104  0.2108  0.2166  0.2166  0.1970  0.1828  0.1944  0.1881  0.1862  0.1863  0.1868  0.1890  0.1831  0.1831  0.1831  0.1984  0.2031  0.2022  0.2024  0.2022  0.1814  0.1856  0.1856  0.1856  0.1835  0.1926  0.1836  0.1931  0.1909  0.1915  0.1915  0.1989  0.1049  0.1049  0.1001  0.0939  0.0939  0.0924  0.0924  0.1064  0.1057  0.1098  0.0147  0.0309  0.0309  0.0058  0.0058  0.0058  0.0058  0.0058  0.0058  0.0058  0.0058  0.0058  0.0058  0.0058  0.0044  0.0058  0.0058  0.0044  0.0058  0.0058  0.0058  0.0029  0.0029  0.0015  0.0015  0.0015  0.0015  0.0015  0.0015  0.0015  0.0015  0.0015  0.0015  0.0015  0.0015  0.0015  0.0029  0.0029  0.0029  0.0029  0.0029  0.0029  0.0015  0.0015  0.0015  0.0015  0.0015  0.0015  0.0000  0.0000  0.0015  0.0015
OMP4__GCA_000774175.1   0.2667  0.2323  0.2193  0.2175  0.2693  0.2447  0.2447  0.2309  0.2372  0.2363  0.2441  0.2441  0.2441  0.2409  0.2049  0.2095  0.2145  0.2095  0.2105  0.2110  0.2168  0.2168  0.1971  0.1829  0.1945  0.1882  0.1863  0.1864  0.1869  0.1891  0.1832  0.1832  0.1832  0.1985  0.2032  0.2023  0.2025  0.2023  0.1815  0.1857  0.1857  0.1857  0.1836  0.1927  0.1837  0.1932  0.1910  0.1916  0.1916  0.1990  0.1033  0.1033  0.1001  0.0940  0.0940  0.0924  0.0924  0.1065  0.1057  0.1099  0.0147  0.0309  0.0309  0.0058  0.0058  0.0058  0.0058  0.0058  0.0058  0.0058  0.0058  0.0058  0.0058  0.0058  0.0044  0.0058  0.0058  0.0044  0.0058  0.0058  0.0058  0.0029  0.0029  0.0015  0.0015  0.0015  0.0015  0.0015  0.0015  0.0015  0.0015  0.0015  0.0015  0.0015  0.0015  0.0015  0.0029  0.0029  0.0029  0.0029  0.0029  0.0029  0.0015  0.0015  0.0015  0.0015  0.0015  0.0015  0.0000  0.0000  0.0015  0.0015  0.0000
OMP4__GCA_000932105.1   0.2676  0.2322  0.2192  0.2174  0.2692  0.2446  0.2446  0.2307  0.2371  0.2362  0.2440  0.2440  0.2440  0.2408  0.2048  0.2094  0.2144  0.2094  0.2104  0.2108  0.2166  0.2166  0.1970  0.1828  0.1944  0.1881  0.1862  0.1863  0.1868  0.1890  0.1831  0.1831  0.1831  0.1984  0.2031  0.2022  0.2024  0.2022  0.1814  0.1856  0.1856  0.1856  0.1835  0.1926  0.1836  0.1931  0.1909  0.1915  0.1915  0.1989  0.1049  0.1049  0.1001  0.0939  0.0939  0.0924  0.0924  0.1064  0.1057  0.1098  0.0147  0.0309  0.0309  0.0058  0.0058  0.0058  0.0058  0.0058  0.0058  0.0058  0.0058  0.0058  0.0058  0.0058  0.0044  0.0058  0.0058  0.0044  0.0058  0.0058  0.0058  0.0029  0.0029  0.0015  0.0015  0.0015  0.0015  0.0015  0.0015  0.0015  0.0015  0.0015  0.0015  0.0015  0.0015  0.0015  0.0029  0.0029  0.0029  0.0029  0.0029  0.0029  0.0015  0.0015  0.0015  0.0015  0.0015  0.0015  0.0000  0.0000  0.0015  0.0015  0.0000  0.0000
OMP4__GCA_000774625.1   0.2676  0.2322  0.2192  0.2174  0.2692  0.2446  0.2446  0.2307  0.2371  0.2362  0.2440  0.2440  0.2440  0.2408  0.2048  0.2094  0.2144  0.2094  0.2104  0.2108  0.2166  0.2166  0.1970  0.1828  0.1944  0.1881  0.1862  0.1863  0.1868  0.1890  0.1831  0.1831  0.1831  0.1984  0.2031  0.2022  0.2024  0.2022  0.1814  0.1856  0.1856  0.1856  0.1835  0.1926  0.1836  0.1931  0.1909  0.1915  0.1915  0.1989  0.1049  0.1049  0.1001  0.0939  0.0939  0.0924  0.0924  0.1064  0.1057  0.1098  0.0147  0.0309  0.0309  0.0058  0.0058  0.0058  0.0058  0.0058  0.0058  0.0058  0.0058  0.0058  0.0058  0.0058  0.0044  0.0058  0.0058  0.0044  0.0058  0.0058  0.0058  0.0029  0.0029  0.0015  0.0015  0.0015  0.0015  0.0015  0.0015  0.0015  0.0015  0.0015  0.0015  0.0015  0.0015  0.0015  0.0029  0.0029  0.0029  0.0029  0.0029  0.0029  0.0015  0.0015  0.0015  0.0015  0.0015  0.0015  0.0000  0.0000  0.0015  0.0015  0.0000  0.0000  0.0000
OMP4__GCA_000439695.1   0.2687  0.2342  0.2193  0.2175  0.2714  0.2467  0.2467  0.2309  0.2392  0.2383  0.2461  0.2461  0.2461  0.2429  0.2049  0.2095  0.2145  0.2095  0.2105  0.2110  0.2168  0.2168  0.1971  0.1829  0.1945  0.1882  0.1863  0.1864  0.1869  0.1891  0.1832  0.1832  0.1832  0.1975  0.2022  0.2023  0.2025  0.2023  0.1815  0.1857  0.1857  0.1857  0.1836  0.1927  0.1837  0.1932  0.1910  0.1916  0.1916  0.1990  0.1033  0.1033  0.1001  0.0940  0.0940  0.0924  0.0924  0.1065  0.1057  0.1099  0.0147  0.0309  0.0309  0.0058  0.0058  0.0058  0.0058  0.0058  0.0058  0.0058  0.0058  0.0058  0.0058  0.0058  0.0044  0.0058  0.0058  0.0044  0.0058  0.0058  0.0058  0.0029  0.0029  0.0015  0.0015  0.0015  0.0015  0.0015  0.0015  0.0015  0.0015  0.0015  0.0015  0.0015  0.0015  0.0015  0.0029  0.0029  0.0029  0.0029  0.0029  0.0029  0.0015  0.0015  0.0015  0.0015  0.0015  0.0015  0.0000  0.0000  0.0015  0.0015  0.0000  0.0000  0.0000  0.0000
OMP4__GCA_000445385.1   0.2668  0.2324  0.2194  0.2177  0.2695  0.2448  0.2448  0.2310  0.2373  0.2364  0.2442  0.2442  0.2442  0.2410  0.2050  0.2096  0.2146  0.2096  0.2106  0.2111  0.2169  0.2169  0.1972  0.1830  0.1946  0.1883  0.1864  0.1865  0.1870  0.1892  0.1833  0.1832  0.1833  0.1976  0.2023  0.2024  0.2026  0.2024  0.1816  0.1858  0.1858  0.1858  0.1837  0.1928  0.1838  0.1933  0.1911  0.1917  0.1917  0.1991  0.1034  0.1034  0.1002  0.0940  0.0940  0.0924  0.0924  0.1065  0.1058  0.1099  0.0147  0.0309  0.0309  0.0058  0.0058  0.0058  0.0058  0.0058  0.0058  0.0058  0.0058  0.0058  0.0058  0.0058  0.0044  0.0058  0.0058  0.0044  0.0058  0.0058  0.0058  0.0029  0.0029  0.0015  0.0015  0.0015  0.0015  0.0015  0.0015  0.0015  0.0015  0.0015  0.0015  0.0015  0.0015  0.0015  0.0029  0.0029  0.0029  0.0029  0.0029  0.0029  0.0015  0.0015  0.0015  0.0015  0.0015  0.0015  0.0000  0.0000  0.0015  0.0015  0.0000  0.0000  0.0000  0.0000  0.0000
OMP4__GCA_000774545.1   0.2665  0.2322  0.2192  0.2174  0.2692  0.2446  0.2446  0.2307  0.2371  0.2362  0.2440  0.2440  0.2440  0.2408  0.2048  0.2094  0.2144  0.2094  0.2104  0.2108  0.2166  0.2166  0.1970  0.1828  0.1944  0.1881  0.1862  0.1863  0.1868  0.1890  0.1831  0.1831  0.1831  0.1984  0.2031  0.2022  0.2024  0.2022  0.1814  0.1856  0.1856  0.1856  0.1835  0.1926  0.1836  0.1931  0.1909  0.1915  0.1915  0.1989  0.1049  0.1049  0.1001  0.0939  0.0939  0.0924  0.0924  0.1064  0.1057  0.1098  0.0147  0.0309  0.0309  0.0058  0.0058  0.0058  0.0058  0.0058  0.0058  0.0058  0.0058  0.0058  0.0058  0.0058  0.0044  0.0058  0.0058  0.0044  0.0058  0.0058  0.0058  0.0029  0.0029  0.0015  0.0015  0.0015  0.0015  0.0015  0.0015  0.0015  0.0015  0.0015  0.0015  0.0015  0.0015  0.0015  0.0029  0.0029  0.0029  0.0029  0.0029  0.0029  0.0015  0.0015  0.0015  0.0015  0.0015  0.0015  0.0000  0.0000  0.0015  0.0015  0.0000  0.0000  0.0000  0.0000  0.0000  0.0000
OMP4__GCA_000494855.1   0.2668  0.2324  0.2194  0.2177  0.2695  0.2448  0.2448  0.2310  0.2373  0.2364  0.2442  0.2442  0.2442  0.2410  0.2050  0.2096  0.2146  0.2096  0.2106  0.2111  0.2169  0.2169  0.1972  0.1830  0.1946  0.1883  0.1864  0.1865  0.1870  0.1892  0.1833  0.1832  0.1833  0.1976  0.2023  0.2024  0.2026  0.2024  0.1816  0.1858  0.1858  0.1858  0.1837  0.1928  0.1838  0.1933  0.1911  0.1917  0.1917  0.1991  0.1034  0.1034  0.1002  0.0940  0.0940  0.0924  0.0924  0.1065  0.1058  0.1099  0.0147  0.0309  0.0309  0.0058  0.0058  0.0058  0.0058  0.0058  0.0058  0.0058  0.0058  0.0058  0.0058  0.0058  0.0044  0.0058  0.0058  0.0044  0.0058  0.0058  0.0058  0.0029  0.0029  0.0015  0.0015  0.0015  0.0015  0.0015  0.0015  0.0015  0.0015  0.0015  0.0015  0.0015  0.0015  0.0015  0.0029  0.0029  0.0029  0.0029  0.0029  0.0029  0.0015  0.0015  0.0015  0.0015  0.0015  0.0015  0.0000  0.0000  0.0015  0.0015  0.0000  0.0000  0.0000  0.0000  0.0000  0.0000  0.0000
OMP4__GCA_000774785.1   0.2649  0.2345  0.2215  0.2197  0.2717  0.2430  0.2430  0.2292  0.2355  0.2346  0.2424  0.2424  0.2424  0.2392  0.2032  0.2078  0.2128  0.2078  0.2088  0.2093  0.2151  0.2151  0.1954  0.1812  0.1929  0.1865  0.1846  0.1847  0.1852  0.1875  0.1815  0.1815  0.1815  0.1959  0.2006  0.2006  0.2008  0.2006  0.1798  0.1840  0.1840  0.1840  0.1820  0.1910  0.1820  0.1916  0.1894  0.1900  0.1900  0.1973  0.1017  0.1017  0.0986  0.0924  0.0924  0.0908  0.0908  0.1049  0.1042  0.1117  0.0162  0.0325  0.0325  0.0073  0.0073  0.0073  0.0073  0.0073  0.0073  0.0073  0.0073  0.0073  0.0073  0.0073  0.0058  0.0073  0.0073  0.0058  0.0073  0.0073  0.0073  0.0044  0.0044  0.0029  0.0029  0.0029  0.0029  0.0029  0.0029  0.0029  0.0029  0.0029  0.0029  0.0029  0.0029  0.0029  0.0044  0.0044  0.0044  0.0044  0.0044  0.0044  0.0029  0.0029  0.0029  0.0029  0.0029  0.0029  0.0015  0.0015  0.0029  0.0029  0.0015  0.0015  0.0015  0.0015  0.0015  0.0015  0.0015  0.0015
OMP4__GCA_000774325.1   0.2654  0.2321  0.2200  0.2177  0.2674  0.2448  0.2448  0.2336  0.2373  0.2364  0.2462  0.2462  0.2462  0.2430  0.2069  0.2115  0.2127  0.2115  0.2125  0.2130  0.2188  0.2188  0.1997  0.1848  0.1971  0.1908  0.1888  0.1889  0.1895  0.1917  0.1857  0.1857  0.1857  0.2001  0.2049  0.2050  0.2051  0.2050  0.1840  0.1883  0.1883  0.1883  0.1862  0.1947  0.1862  0.1958  0.1936  0.1945  0.1945  0.2016  0.1050  0.1050  0.1018  0.0957  0.0957  0.0941  0.0941  0.1082  0.1075  0.1082  0.0162  0.0324  0.0324  0.0073  0.0073  0.0073  0.0073  0.0073  0.0073  0.0073  0.0073  0.0073  0.0073  0.0073  0.0058  0.0073  0.0073  0.0058  0.0073  0.0073  0.0073  0.0044  0.0044  0.0029  0.0029  0.0029  0.0029  0.0029  0.0029  0.0029  0.0029  0.0029  0.0029  0.0029  0.0029  0.0029  0.0044  0.0044  0.0044  0.0044  0.0044  0.0044  0.0029  0.0029  0.0029  0.0029  0.0029  0.0029  0.0015  0.0015  0.0029  0.0029  0.0015  0.0015  0.0015  0.0015  0.0015  0.0015  0.0015  0.0015  0.0029
OMP4__GCA_000757245.1   0.2654  0.2321  0.2200  0.2177  0.2674  0.2448  0.2448  0.2336  0.2373  0.2364  0.2462  0.2462  0.2462  0.2430  0.2069  0.2115  0.2127  0.2115  0.2125  0.2130  0.2188  0.2188  0.1997  0.1848  0.1971  0.1908  0.1888  0.1889  0.1895  0.1917  0.1857  0.1857  0.1857  0.2001  0.2049  0.2050  0.2051  0.2050  0.1840  0.1883  0.1883  0.1883  0.1862  0.1947  0.1862  0.1958  0.1936  0.1945  0.1945  0.2016  0.1050  0.1050  0.1018  0.0957  0.0957  0.0941  0.0941  0.1082  0.1075  0.1082  0.0162  0.0324  0.0324  0.0073  0.0073  0.0073  0.0073  0.0073  0.0073  0.0073  0.0073  0.0073  0.0073  0.0073  0.0058  0.0073  0.0073  0.0058  0.0073  0.0073  0.0073  0.0044  0.0044  0.0029  0.0029  0.0029  0.0029  0.0029  0.0029  0.0029  0.0029  0.0029  0.0029  0.0029  0.0029  0.0029  0.0044  0.0044  0.0044  0.0044  0.0044  0.0044  0.0029  0.0029  0.0029  0.0029  0.0029  0.0029  0.0015  0.0015  0.0029  0.0029  0.0015  0.0015  0.0015  0.0015  0.0015  0.0015  0.0015  0.0015  0.0029  0.0000
OMP4__GCA_000011545.1   0.2688  0.2343  0.2223  0.2205  0.2715  0.2478  0.2478  0.2329  0.2393  0.2384  0.2462  0.2462  0.2462  0.2430  0.2068  0.2115  0.2165  0.2114  0.2125  0.2129  0.2188  0.2188  0.1990  0.1848  0.1965  0.1901  0.1882  0.1883  0.1888  0.1910  0.1851  0.1851  0.1851  0.1995  0.2042  0.2043  0.2044  0.2043  0.1834  0.1876  0.1876  0.1876  0.1855  0.1946  0.1856  0.1952  0.1929  0.1936  0.1936  0.2009  0.1050  0.1050  0.1018  0.0965  0.0965  0.0949  0.0949  0.1091  0.1083  0.1116  0.0162  0.0324  0.0324  0.0073  0.0073  0.0073  0.0073  0.0073  0.0073  0.0073  0.0073  0.0073  0.0073  0.0073  0.0058  0.0073  0.0073  0.0058  0.0073  0.0073  0.0073  0.0044  0.0044  0.0029  0.0029  0.0029  0.0029  0.0029  0.0029  0.0029  0.0029  0.0029  0.0029  0.0029  0.0029  0.0029  0.0044  0.0044  0.0044  0.0044  0.0044  0.0044  0.0029  0.0029  0.0029  0.0029  0.0029  0.0029  0.0015  0.0015  0.0000  0.0029  0.0015  0.0015  0.0015  0.0015  0.0015  0.0015  0.0015  0.0015  0.0029  0.0029  0.0029
OMP4__GCA_000959285.1   0.2688  0.2343  0.2223  0.2205  0.2715  0.2478  0.2478  0.2329  0.2393  0.2384  0.2462  0.2462  0.2462  0.2430  0.2068  0.2115  0.2165  0.2114  0.2125  0.2129  0.2188  0.2188  0.1990  0.1848  0.1965  0.1901  0.1882  0.1883  0.1888  0.1910  0.1851  0.1851  0.1851  0.1995  0.2042  0.2043  0.2044  0.2043  0.1834  0.1876  0.1876  0.1876  0.1855  0.1946  0.1856  0.1952  0.1929  0.1936  0.1936  0.2009  0.1050  0.1050  0.1018  0.0965  0.0965  0.0949  0.0949  0.1091  0.1083  0.1116  0.0162  0.0324  0.0324  0.0073  0.0073  0.0073  0.0073  0.0073  0.0073  0.0073  0.0073  0.0073  0.0073  0.0073  0.0058  0.0073  0.0073  0.0058  0.0073  0.0073  0.0073  0.0044  0.0044  0.0029  0.0029  0.0029  0.0029  0.0029  0.0029  0.0029  0.0029  0.0029  0.0029  0.0029  0.0029  0.0029  0.0044  0.0044  0.0044  0.0044  0.0044  0.0044  0.0029  0.0029  0.0029  0.0029  0.0029  0.0029  0.0015  0.0015  0.0000  0.0029  0.0015  0.0015  0.0015  0.0015  0.0015  0.0015  0.0015  0.0015  0.0029  0.0029  0.0029  0.0000
OMP4__GCA_000511915.1   0.2668  0.2324  0.2194  0.2177  0.2695  0.2448  0.2448  0.2310  0.2373  0.2364  0.2442  0.2442  0.2442  0.2410  0.2050  0.2096  0.2146  0.2096  0.2106  0.2111  0.2169  0.2169  0.1972  0.1830  0.1946  0.1883  0.1864  0.1865  0.1870  0.1892  0.1833  0.1832  0.1833  0.1976  0.2023  0.2024  0.2026  0.2024  0.1816  0.1858  0.1858  0.1858  0.1837  0.1928  0.1838  0.1933  0.1911  0.1917  0.1917  0.1991  0.1034  0.1034  0.1002  0.0940  0.0940  0.0924  0.0924  0.1065  0.1058  0.1099  0.0147  0.0309  0.0309  0.0058  0.0058  0.0058  0.0058  0.0058  0.0058  0.0058  0.0058  0.0058  0.0058  0.0058  0.0044  0.0058  0.0058  0.0044  0.0058  0.0058  0.0058  0.0029  0.0029  0.0015  0.0015  0.0015  0.0015  0.0015  0.0015  0.0015  0.0015  0.0015  0.0015  0.0015  0.0015  0.0015  0.0029  0.0029  0.0029  0.0029  0.0029  0.0029  0.0015  0.0015  0.0015  0.0015  0.0015  0.0015  0.0000  0.0000  0.0015  0.0015  0.0000  0.0000  0.0000  0.0000  0.0000  0.0000  0.0000  0.0000  0.0015  0.0015  0.0015  0.0015  0.0015
OMP4__GCA_000520895.1   0.2668  0.2324  0.2194  0.2177  0.2695  0.2448  0.2448  0.2310  0.2373  0.2364  0.2442  0.2442  0.2442  0.2410  0.2050  0.2096  0.2146  0.2096  0.2106  0.2111  0.2169  0.2169  0.1972  0.1830  0.1946  0.1883  0.1864  0.1865  0.1870  0.1892  0.1833  0.1832  0.1833  0.1976  0.2023  0.2024  0.2026  0.2024  0.1816  0.1858  0.1858  0.1858  0.1837  0.1928  0.1838  0.1933  0.1911  0.1917  0.1917  0.1991  0.1034  0.1034  0.1002  0.0940  0.0940  0.0924  0.0924  0.1065  0.1058  0.1099  0.0147  0.0309  0.0309  0.0058  0.0058  0.0058  0.0058  0.0058  0.0058  0.0058  0.0058  0.0058  0.0058  0.0058  0.0044  0.0058  0.0058  0.0044  0.0058  0.0058  0.0058  0.0029  0.0029  0.0015  0.0015  0.0015  0.0015  0.0015  0.0015  0.0015  0.0015  0.0015  0.0015  0.0015  0.0015  0.0015  0.0029  0.0029  0.0029  0.0029  0.0029  0.0029  0.0015  0.0015  0.0015  0.0015  0.0015  0.0015  0.0000  0.0000  0.0015  0.0015  0.0000  0.0000  0.0000  0.0000  0.0000  0.0000  0.0000  0.0000  0.0015  0.0015  0.0015  0.0015  0.0015  0.0000
OMP4__GCA_000521645.1   0.2668  0.2324  0.2194  0.2177  0.2695  0.2448  0.2448  0.2310  0.2373  0.2364  0.2442  0.2442  0.2442  0.2410  0.2050  0.2096  0.2146  0.2096  0.2106  0.2111  0.2169  0.2169  0.1972  0.1830  0.1946  0.1883  0.1864  0.1865  0.1870  0.1892  0.1833  0.1832  0.1833  0.1976  0.2023  0.2024  0.2026  0.2024  0.1816  0.1858  0.1858  0.1858  0.1837  0.1928  0.1838  0.1933  0.1911  0.1917  0.1917  0.1991  0.1034  0.1034  0.1002  0.0940  0.0940  0.0924  0.0924  0.1065  0.1058  0.1099  0.0147  0.0309  0.0309  0.0058  0.0058  0.0058  0.0058  0.0058  0.0058  0.0058  0.0058  0.0058  0.0058  0.0058  0.0044  0.0058  0.0058  0.0044  0.0058  0.0058  0.0058  0.0029  0.0029  0.0015  0.0015  0.0015  0.0015  0.0015  0.0015  0.0015  0.0015  0.0015  0.0015  0.0015  0.0015  0.0015  0.0029  0.0029  0.0029  0.0029  0.0029  0.0029  0.0015  0.0015  0.0015  0.0015  0.0015  0.0015  0.0000  0.0000  0.0015  0.0015  0.0000  0.0000  0.0000  0.0000  0.0000  0.0000  0.0000  0.0000  0.0015  0.0015  0.0015  0.0015  0.0015  0.0000  0.0000
OMP4__GCA_000755965.1   0.2665  0.2322  0.2192  0.2174  0.2692  0.2446  0.2446  0.2307  0.2371  0.2362  0.2440  0.2440  0.2440  0.2408  0.2048  0.2094  0.2144  0.2094  0.2104  0.2108  0.2166  0.2166  0.1970  0.1828  0.1944  0.1881  0.1862  0.1863  0.1868  0.1890  0.1831  0.1831  0.1831  0.1984  0.2031  0.2022  0.2024  0.2022  0.1814  0.1856  0.1856  0.1856  0.1835  0.1926  0.1836  0.1931  0.1909  0.1915  0.1915  0.1989  0.1049  0.1049  0.1001  0.0939  0.0939  0.0924  0.0924  0.1064  0.1057  0.1098  0.0147  0.0309  0.0309  0.0058  0.0058  0.0058  0.0058  0.0058  0.0058  0.0058  0.0058  0.0058  0.0058  0.0058  0.0044  0.0058  0.0058  0.0044  0.0058  0.0058  0.0058  0.0029  0.0029  0.0015  0.0015  0.0015  0.0015  0.0015  0.0015  0.0015  0.0015  0.0015  0.0015  0.0015  0.0015  0.0015  0.0029  0.0029  0.0029  0.0029  0.0029  0.0029  0.0015  0.0015  0.0015  0.0015  0.0015  0.0015  0.0000  0.0000  0.0015  0.0015  0.0000  0.0000  0.0000  0.0000  0.0000  0.0000  0.0000  0.0000  0.0015  0.0015  0.0015  0.0015  0.0015  0.0000  0.0000  0.0000
OMP4__GCA_000756065.1   0.2665  0.2322  0.2192  0.2174  0.2692  0.2446  0.2446  0.2307  0.2371  0.2362  0.2440  0.2440  0.2440  0.2408  0.2048  0.2094  0.2144  0.2094  0.2104  0.2108  0.2166  0.2166  0.1970  0.1828  0.1944  0.1881  0.1862  0.1863  0.1868  0.1890  0.1831  0.1831  0.1831  0.1984  0.2031  0.2022  0.2024  0.2022  0.1814  0.1856  0.1856  0.1856  0.1835  0.1926  0.1836  0.1931  0.1909  0.1915  0.1915  0.1989  0.1049  0.1049  0.1001  0.0939  0.0939  0.0924  0.0924  0.1064  0.1057  0.1098  0.0147  0.0309  0.0309  0.0058  0.0058  0.0058  0.0058  0.0058  0.0058  0.0058  0.0058  0.0058  0.0058  0.0058  0.0044  0.0058  0.0058  0.0044  0.0058  0.0058  0.0058  0.0029  0.0029  0.0015  0.0015  0.0015  0.0015  0.0015  0.0015  0.0015  0.0015  0.0015  0.0015  0.0015  0.0015  0.0015  0.0029  0.0029  0.0029  0.0029  0.0029  0.0029  0.0015  0.0015  0.0015  0.0015  0.0015  0.0015  0.0000  0.0000  0.0015  0.0015  0.0000  0.0000  0.0000  0.0000  0.0000  0.0000  0.0000  0.0000  0.0015  0.0015  0.0015  0.0015  0.0015  0.0000  0.0000  0.0000  0.0000
OMP4__GCA_000757105.1   0.2667  0.2323  0.2193  0.2175  0.2693  0.2447  0.2447  0.2309  0.2372  0.2363  0.2441  0.2441  0.2441  0.2409  0.2049  0.2095  0.2145  0.2095  0.2105  0.2110  0.2168  0.2168  0.1971  0.1829  0.1945  0.1882  0.1863  0.1864  0.1869  0.1891  0.1832  0.1832  0.1832  0.1985  0.2032  0.2023  0.2025  0.2023  0.1815  0.1857  0.1857  0.1857  0.1836  0.1927  0.1837  0.1932  0.1910  0.1916  0.1916  0.1990  0.1033  0.1033  0.1001  0.0940  0.0940  0.0924  0.0924  0.1065  0.1057  0.1099  0.0147  0.0309  0.0309  0.0058  0.0058  0.0058  0.0058  0.0058  0.0058  0.0058  0.0058  0.0058  0.0058  0.0058  0.0044  0.0058  0.0058  0.0044  0.0058  0.0058  0.0058  0.0029  0.0029  0.0015  0.0015  0.0015  0.0015  0.0015  0.0015  0.0015  0.0015  0.0015  0.0015  0.0015  0.0015  0.0015  0.0029  0.0029  0.0029  0.0029  0.0029  0.0029  0.0015  0.0015  0.0015  0.0015  0.0015  0.0015  0.0000  0.0000  0.0015  0.0015  0.0000  0.0000  0.0000  0.0000  0.0000  0.0000  0.0000  0.0000  0.0015  0.0015  0.0015  0.0015  0.0015  0.0000  0.0000  0.0000  0.0000  0.0000
OMP4__GCA_000774185.1   0.2668  0.2324  0.2194  0.2177  0.2695  0.2448  0.2448  0.2310  0.2373  0.2364  0.2442  0.2442  0.2442  0.2410  0.2050  0.2096  0.2146  0.2096  0.2106  0.2111  0.2169  0.2169  0.1972  0.1830  0.1946  0.1883  0.1864  0.1865  0.1870  0.1892  0.1833  0.1832  0.1833  0.1976  0.2023  0.2024  0.2026  0.2024  0.1816  0.1858  0.1858  0.1858  0.1837  0.1928  0.1838  0.1933  0.1911  0.1917  0.1917  0.1991  0.1034  0.1034  0.1002  0.0940  0.0940  0.0924  0.0924  0.1065  0.1058  0.1099  0.0147  0.0309  0.0309  0.0058  0.0058  0.0058  0.0058  0.0058  0.0058  0.0058  0.0058  0.0058  0.0058  0.0058  0.0044  0.0058  0.0058  0.0044  0.0058  0.0058  0.0058  0.0029  0.0029  0.0015  0.0015  0.0015  0.0015  0.0015  0.0015  0.0015  0.0015  0.0015  0.0015  0.0015  0.0015  0.0015  0.0029  0.0029  0.0029  0.0029  0.0029  0.0029  0.0015  0.0015  0.0015  0.0015  0.0015  0.0015  0.0000  0.0000  0.0015  0.0015  0.0000  0.0000  0.0000  0.0000  0.0000  0.0000  0.0000  0.0000  0.0015  0.0015  0.0015  0.0015  0.0015  0.0000  0.0000  0.0000  0.0000  0.0000  0.0000
OMP4__GCA_000774275.1   0.2667  0.2323  0.2193  0.2175  0.2693  0.2447  0.2447  0.2309  0.2372  0.2363  0.2441  0.2441  0.2441  0.2409  0.2049  0.2095  0.2145  0.2095  0.2105  0.2110  0.2168  0.2168  0.1971  0.1829  0.1945  0.1882  0.1863  0.1864  0.1869  0.1891  0.1832  0.1832  0.1832  0.1985  0.2032  0.2023  0.2025  0.2023  0.1815  0.1857  0.1857  0.1857  0.1836  0.1927  0.1837  0.1932  0.1910  0.1916  0.1916  0.1990  0.1033  0.1033  0.1001  0.0940  0.0940  0.0924  0.0924  0.1065  0.1057  0.1099  0.0147  0.0309  0.0309  0.0058  0.0058  0.0058  0.0058  0.0058  0.0058  0.0058  0.0058  0.0058  0.0058  0.0058  0.0044  0.0058  0.0058  0.0044  0.0058  0.0058  0.0058  0.0029  0.0029  0.0015  0.0015  0.0015  0.0015  0.0015  0.0015  0.0015  0.0015  0.0015  0.0015  0.0015  0.0015  0.0015  0.0029  0.0029  0.0029  0.0029  0.0029  0.0029  0.0015  0.0015  0.0015  0.0015  0.0015  0.0015  0.0000  0.0000  0.0015  0.0015  0.0000  0.0000  0.0000  0.0000  0.0000  0.0000  0.0000  0.0000  0.0015  0.0015  0.0015  0.0015  0.0015  0.0000  0.0000  0.0000  0.0000  0.0000  0.0000  0.0000
OMP4__GCA_000774405.1   0.2677  0.2323  0.2193  0.2175  0.2693  0.2447  0.2447  0.2309  0.2372  0.2363  0.2441  0.2441  0.2441  0.2409  0.2049  0.2095  0.2145  0.2095  0.2105  0.2110  0.2168  0.2168  0.1971  0.1829  0.1945  0.1882  0.1863  0.1864  0.1869  0.1891  0.1832  0.1832  0.1832  0.1985  0.2032  0.2023  0.2025  0.2023  0.1815  0.1857  0.1857  0.1857  0.1836  0.1927  0.1837  0.1932  0.1910  0.1916  0.1916  0.1990  0.1033  0.1033  0.1001  0.0940  0.0940  0.0924  0.0924  0.1065  0.1057  0.1099  0.0147  0.0309  0.0309  0.0058  0.0058  0.0058  0.0058  0.0058  0.0058  0.0058  0.0058  0.0058  0.0058  0.0058  0.0044  0.0058  0.0058  0.0044  0.0058  0.0058  0.0058  0.0029  0.0029  0.0015  0.0015  0.0015  0.0015  0.0015  0.0015  0.0015  0.0015  0.0015  0.0015  0.0015  0.0015  0.0015  0.0029  0.0029  0.0029  0.0029  0.0029  0.0029  0.0015  0.0015  0.0015  0.0015  0.0015  0.0015  0.0000  0.0000  0.0015  0.0015  0.0000  0.0000  0.0000  0.0000  0.0000  0.0000  0.0000  0.0000  0.0015  0.0015  0.0015  0.0015  0.0015  0.0000  0.0000  0.0000  0.0000  0.0000  0.0000  0.0000  0.0000
OMP4__GCA_000774415.1   0.2668  0.2324  0.2194  0.2177  0.2695  0.2448  0.2448  0.2310  0.2373  0.2364  0.2442  0.2442  0.2442  0.2410  0.2050  0.2096  0.2146  0.2096  0.2106  0.2111  0.2169  0.2169  0.1972  0.1830  0.1946  0.1883  0.1864  0.1865  0.1870  0.1892  0.1833  0.1832  0.1833  0.1976  0.2023  0.2024  0.2026  0.2024  0.1816  0.1858  0.1858  0.1858  0.1837  0.1928  0.1838  0.1933  0.1911  0.1917  0.1917  0.1991  0.1034  0.1034  0.1002  0.0940  0.0940  0.0924  0.0924  0.1065  0.1058  0.1099  0.0147  0.0309  0.0309  0.0058  0.0058  0.0058  0.0058  0.0058  0.0058  0.0058  0.0058  0.0058  0.0058  0.0058  0.0044  0.0058  0.0058  0.0044  0.0058  0.0058  0.0058  0.0029  0.0029  0.0015  0.0015  0.0015  0.0015  0.0015  0.0015  0.0015  0.0015  0.0015  0.0015  0.0015  0.0015  0.0015  0.0029  0.0029  0.0029  0.0029  0.0029  0.0029  0.0015  0.0015  0.0015  0.0015  0.0015  0.0015  0.0000  0.0000  0.0015  0.0015  0.0000  0.0000  0.0000  0.0000  0.0000  0.0000  0.0000  0.0000  0.0015  0.0015  0.0015  0.0015  0.0015  0.0000  0.0000  0.0000  0.0000  0.0000  0.0000  0.0000  0.0000  0.0000
OMP4__GCA_000774565.1   0.2665  0.2322  0.2192  0.2174  0.2692  0.2446  0.2446  0.2307  0.2371  0.2362  0.2440  0.2440  0.2440  0.2408  0.2048  0.2094  0.2144  0.2094  0.2104  0.2108  0.2166  0.2166  0.1970  0.1828  0.1944  0.1881  0.1862  0.1863  0.1868  0.1890  0.1831  0.1831  0.1831  0.1984  0.2031  0.2022  0.2024  0.2022  0.1814  0.1856  0.1856  0.1856  0.1835  0.1926  0.1836  0.1931  0.1909  0.1915  0.1915  0.1989  0.1049  0.1049  0.1001  0.0939  0.0939  0.0924  0.0924  0.1064  0.1057  0.1098  0.0147  0.0309  0.0309  0.0058  0.0058  0.0058  0.0058  0.0058  0.0058  0.0058  0.0058  0.0058  0.0058  0.0058  0.0044  0.0058  0.0058  0.0044  0.0058  0.0058  0.0058  0.0029  0.0029  0.0015  0.0015  0.0015  0.0015  0.0015  0.0015  0.0015  0.0015  0.0015  0.0015  0.0015  0.0015  0.0015  0.0029  0.0029  0.0029  0.0029  0.0029  0.0029  0.0015  0.0015  0.0015  0.0015  0.0015  0.0015  0.0000  0.0000  0.0015  0.0015  0.0000  0.0000  0.0000  0.0000  0.0000  0.0000  0.0000  0.0000  0.0015  0.0015  0.0015  0.0015  0.0015  0.0000  0.0000  0.0000  0.0000  0.0000  0.0000  0.0000  0.0000  0.0000  0.0000
OMP4__GCA_000774685.1   0.2668  0.2324  0.2194  0.2177  0.2695  0.2448  0.2448  0.2310  0.2373  0.2364  0.2442  0.2442  0.2442  0.2410  0.2050  0.2096  0.2146  0.2096  0.2106  0.2111  0.2169  0.2169  0.1972  0.1830  0.1946  0.1883  0.1864  0.1865  0.1870  0.1892  0.1833  0.1832  0.1833  0.1976  0.2023  0.2024  0.2026  0.2024  0.1816  0.1858  0.1858  0.1858  0.1837  0.1928  0.1838  0.1933  0.1911  0.1917  0.1917  0.1991  0.1034  0.1034  0.1002  0.0940  0.0940  0.0924  0.0924  0.1065  0.1058  0.1099  0.0147  0.0309  0.0309  0.0058  0.0058  0.0058  0.0058  0.0058  0.0058  0.0058  0.0058  0.0058  0.0058  0.0058  0.0044  0.0058  0.0058  0.0044  0.0058  0.0058  0.0058  0.0029  0.0029  0.0015  0.0015  0.0015  0.0015  0.0015  0.0015  0.0015  0.0015  0.0015  0.0015  0.0015  0.0015  0.0015  0.0029  0.0029  0.0029  0.0029  0.0029  0.0029  0.0015  0.0015  0.0015  0.0015  0.0015  0.0015  0.0000  0.0000  0.0015  0.0015  0.0000  0.0000  0.0000  0.0000  0.0000  0.0000  0.0000  0.0000  0.0015  0.0015  0.0015  0.0015  0.0015  0.0000  0.0000  0.0000  0.0000  0.0000  0.0000  0.0000  0.0000  0.0000  0.0000  0.0000
OMP4__GCA_000152365.1   0.2668  0.2324  0.2194  0.2177  0.2695  0.2448  0.2448  0.2310  0.2373  0.2364  0.2442  0.2442  0.2442  0.2410  0.2050  0.2096  0.2146  0.2096  0.2106  0.2111  0.2169  0.2169  0.1972  0.1830  0.1946  0.1883  0.1864  0.1865  0.1870  0.1892  0.1833  0.1832  0.1833  0.1976  0.2023  0.2024  0.2026  0.2024  0.1816  0.1858  0.1858  0.1858  0.1837  0.1928  0.1838  0.1933  0.1911  0.1917  0.1917  0.1991  0.1034  0.1034  0.1002  0.0940  0.0940  0.0924  0.0924  0.1065  0.1058  0.1099  0.0147  0.0309  0.0309  0.0058  0.0058  0.0058  0.0058  0.0058  0.0058  0.0058  0.0058  0.0058  0.0058  0.0058  0.0044  0.0058  0.0058  0.0044  0.0058  0.0058  0.0058  0.0029  0.0029  0.0015  0.0015  0.0015  0.0015  0.0015  0.0015  0.0015  0.0015  0.0015  0.0015  0.0015  0.0015  0.0015  0.0029  0.0029  0.0029  0.0029  0.0029  0.0029  0.0015  0.0015  0.0015  0.0015  0.0015  0.0015  0.0000  0.0000  0.0015  0.0015  0.0000  0.0000  0.0000  0.0000  0.0000  0.0000  0.0000  0.0000  0.0015  0.0015  0.0015  0.0015  0.0015  0.0000  0.0000  0.0000  0.0000  0.0000  0.0000  0.0000  0.0000  0.0000  0.0000  0.0000  0.0000
OMP4__GCA_001197955.1   0.2668  0.2324  0.2194  0.2177  0.2695  0.2448  0.2448  0.2310  0.2373  0.2364  0.2442  0.2442  0.2442  0.2410  0.2050  0.2096  0.2146  0.2096  0.2106  0.2111  0.2169  0.2169  0.1972  0.1830  0.1946  0.1883  0.1864  0.1865  0.1870  0.1892  0.1833  0.1832  0.1833  0.1976  0.2023  0.2024  0.2026  0.2024  0.1816  0.1858  0.1858  0.1858  0.1837  0.1928  0.1838  0.1933  0.1911  0.1917  0.1917  0.1991  0.1034  0.1034  0.1002  0.0940  0.0940  0.0924  0.0924  0.1065  0.1058  0.1099  0.0147  0.0309  0.0309  0.0058  0.0058  0.0058  0.0058  0.0058  0.0058  0.0058  0.0058  0.0058  0.0058  0.0058  0.0044  0.0058  0.0058  0.0044  0.0058  0.0058  0.0058  0.0029  0.0029  0.0015  0.0015  0.0015  0.0015  0.0015  0.0015  0.0015  0.0015  0.0015  0.0015  0.0015  0.0015  0.0015  0.0029  0.0029  0.0029  0.0029  0.0029  0.0029  0.0015  0.0015  0.0015  0.0015  0.0015  0.0015  0.0000  0.0000  0.0015  0.0015  0.0000  0.0000  0.0000  0.0000  0.0000  0.0000  0.0000  0.0000  0.0015  0.0015  0.0015  0.0015  0.0015  0.0000  0.0000  0.0000  0.0000  0.0000  0.0000  0.0000  0.0000  0.0000  0.0000  0.0000  0.0000  0.0000
OMP4__GCA_001211305.1   0.2668  0.2324  0.2194  0.2177  0.2695  0.2448  0.2448  0.2310  0.2373  0.2364  0.2442  0.2442  0.2442  0.2410  0.2050  0.2096  0.2146  0.2096  0.2106  0.2111  0.2169  0.2169  0.1972  0.1830  0.1946  0.1883  0.1864  0.1865  0.1870  0.1892  0.1833  0.1832  0.1833  0.1976  0.2023  0.2024  0.2026  0.2024  0.1816  0.1858  0.1858  0.1858  0.1837  0.1928  0.1838  0.1933  0.1911  0.1917  0.1917  0.1991  0.1034  0.1034  0.1002  0.0940  0.0940  0.0924  0.0924  0.1065  0.1058  0.1099  0.0147  0.0309  0.0309  0.0058  0.0058  0.0058  0.0058  0.0058  0.0058  0.0058  0.0058  0.0058  0.0058  0.0058  0.0044  0.0058  0.0058  0.0044  0.0058  0.0058  0.0058  0.0029  0.0029  0.0015  0.0015  0.0015  0.0015  0.0015  0.0015  0.0015  0.0015  0.0015  0.0015  0.0015  0.0015  0.0015  0.0029  0.0029  0.0029  0.0029  0.0029  0.0029  0.0015  0.0015  0.0015  0.0015  0.0015  0.0015  0.0000  0.0000  0.0015  0.0015  0.0000  0.0000  0.0000  0.0000  0.0000  0.0000  0.0000  0.0000  0.0015  0.0015  0.0015  0.0015  0.0015  0.0000  0.0000  0.0000  0.0000  0.0000  0.0000  0.0000  0.0000  0.0000  0.0000  0.0000  0.0000  0.0000  0.0000
OMP4__GCA_001320685.1   0.2669  0.2325  0.2195  0.2177  0.2696  0.2449  0.2449  0.2310  0.2374  0.2365  0.2443  0.2443  0.2443  0.2411  0.2050  0.2097  0.2147  0.2096  0.2106  0.2111  0.2169  0.2169  0.1972  0.1830  0.1947  0.1884  0.1864  0.1865  0.1870  0.1893  0.1833  0.1833  0.1833  0.1977  0.2024  0.2025  0.2026  0.2025  0.1816  0.1858  0.1858  0.1858  0.1838  0.1928  0.1838  0.1934  0.1912  0.1918  0.1918  0.1991  0.1034  0.1034  0.1002  0.0941  0.0941  0.0925  0.0925  0.1066  0.1058  0.1100  0.0148  0.0309  0.0309  0.0058  0.0058  0.0058  0.0058  0.0058  0.0058  0.0058  0.0058  0.0058  0.0058  0.0058  0.0044  0.0058  0.0058  0.0044  0.0058  0.0058  0.0058  0.0029  0.0029  0.0015  0.0015  0.0015  0.0015  0.0015  0.0015  0.0015  0.0015  0.0015  0.0015  0.0015  0.0015  0.0015  0.0029  0.0029  0.0029  0.0029  0.0029  0.0029  0.0015  0.0015  0.0015  0.0015  0.0015  0.0015  0.0000  0.0000  0.0015  0.0015  0.0000  0.0000  0.0000  0.0000  0.0000  0.0000  0.0000  0.0000  0.0015  0.0015  0.0015  0.0015  0.0015  0.0000  0.0000  0.0000  0.0000  0.0000  0.0000  0.0000  0.0000  0.0000  0.0000  0.0000  0.0000  0.0000  0.0000  0.0000
OMP4__GCA_001327255.1   0.2668  0.2324  0.2194  0.2177  0.2695  0.2448  0.2448  0.2310  0.2373  0.2364  0.2442  0.2442  0.2442  0.2410  0.2050  0.2096  0.2146  0.2096  0.2106  0.2111  0.2169  0.2169  0.1972  0.1830  0.1946  0.1883  0.1864  0.1865  0.1870  0.1892  0.1833  0.1832  0.1833  0.1976  0.2023  0.2024  0.2026  0.2024  0.1816  0.1858  0.1858  0.1858  0.1837  0.1928  0.1838  0.1933  0.1911  0.1917  0.1917  0.1991  0.1034  0.1034  0.1002  0.0940  0.0940  0.0924  0.0924  0.1065  0.1058  0.1099  0.0147  0.0309  0.0309  0.0058  0.0058  0.0058  0.0058  0.0058  0.0058  0.0058  0.0058  0.0058  0.0058  0.0058  0.0044  0.0058  0.0058  0.0044  0.0058  0.0058  0.0058  0.0029  0.0029  0.0015  0.0015  0.0015  0.0015  0.0015  0.0015  0.0015  0.0015  0.0015  0.0015  0.0015  0.0015  0.0015  0.0029  0.0029  0.0029  0.0029  0.0029  0.0029  0.0015  0.0015  0.0015  0.0015  0.0015  0.0015  0.0000  0.0000  0.0015  0.0015  0.0000  0.0000  0.0000  0.0000  0.0000  0.0000  0.0000  0.0000  0.0015  0.0015  0.0015  0.0015  0.0015  0.0000  0.0000  0.0000  0.0000  0.0000  0.0000  0.0000  0.0000  0.0000  0.0000  0.0000  0.0000  0.0000  0.0000  0.0000  0.0000
OMP4__GCA_000012785.1   0.2669  0.2325  0.2195  0.2177  0.2696  0.2449  0.2449  0.2310  0.2374  0.2365  0.2443  0.2443  0.2443  0.2411  0.2050  0.2097  0.2147  0.2096  0.2106  0.2111  0.2169  0.2169  0.1972  0.1830  0.1947  0.1884  0.1864  0.1865  0.1870  0.1893  0.1833  0.1833  0.1833  0.1977  0.2024  0.2025  0.2026  0.2025  0.1816  0.1858  0.1858  0.1858  0.1838  0.1928  0.1838  0.1934  0.1912  0.1918  0.1918  0.1991  0.1034  0.1034  0.1002  0.0941  0.0941  0.0925  0.0925  0.1066  0.1058  0.1100  0.0148  0.0309  0.0309  0.0058  0.0058  0.0058  0.0058  0.0058  0.0058  0.0058  0.0058  0.0058  0.0058  0.0058  0.0044  0.0058  0.0058  0.0044  0.0058  0.0058  0.0058  0.0029  0.0029  0.0015  0.0015  0.0015  0.0015  0.0015  0.0015  0.0015  0.0015  0.0015  0.0015  0.0015  0.0015  0.0015  0.0029  0.0029  0.0029  0.0029  0.0029  0.0029  0.0015  0.0015  0.0015  0.0015  0.0015  0.0015  0.0000  0.0000  0.0015  0.0015  0.0000  0.0000  0.0000  0.0000  0.0000  0.0000  0.0000  0.0000  0.0015  0.0015  0.0015  0.0015  0.0015  0.0000  0.0000  0.0000  0.0000  0.0000  0.0000  0.0000  0.0000  0.0000  0.0000  0.0000  0.0000  0.0000  0.0000  0.0000  0.0000  0.0000
OMP4__GCA_000193455.1   0.2669  0.2325  0.2195  0.2177  0.2696  0.2449  0.2449  0.2310  0.2374  0.2365  0.2443  0.2443  0.2443  0.2411  0.2050  0.2097  0.2147  0.2096  0.2106  0.2111  0.2169  0.2169  0.1972  0.1830  0.1947  0.1884  0.1864  0.1865  0.1870  0.1893  0.1833  0.1833  0.1833  0.1977  0.2024  0.2025  0.2026  0.2025  0.1816  0.1858  0.1858  0.1858  0.1838  0.1928  0.1838  0.1934  0.1912  0.1918  0.1918  0.1991  0.1034  0.1034  0.1002  0.0941  0.0941  0.0925  0.0925  0.1066  0.1058  0.1100  0.0148  0.0309  0.0309  0.0058  0.0058  0.0058  0.0058  0.0058  0.0058  0.0058  0.0058  0.0058  0.0058  0.0058  0.0044  0.0058  0.0058  0.0044  0.0058  0.0058  0.0058  0.0029  0.0029  0.0015  0.0015  0.0015  0.0015  0.0015  0.0015  0.0015  0.0015  0.0015  0.0015  0.0015  0.0015  0.0015  0.0029  0.0029  0.0029  0.0029  0.0029  0.0029  0.0015  0.0015  0.0015  0.0015  0.0015  0.0015  0.0000  0.0000  0.0015  0.0015  0.0000  0.0000  0.0000  0.0000  0.0000  0.0000  0.0000  0.0000  0.0015  0.0015  0.0015  0.0015  0.0015  0.0000  0.0000  0.0000  0.0000  0.0000  0.0000  0.0000  0.0000  0.0000  0.0000  0.0000  0.0000  0.0000  0.0000  0.0000  0.0000  0.0000  0.0000
OMP4__GCA_000294635.1   0.2669  0.2325  0.2195  0.2177  0.2696  0.2449  0.2449  0.2310  0.2374  0.2365  0.2443  0.2443  0.2443  0.2411  0.2050  0.2097  0.2147  0.2096  0.2106  0.2111  0.2169  0.2169  0.1972  0.1830  0.1947  0.1884  0.1864  0.1865  0.1870  0.1893  0.1833  0.1833  0.1833  0.1977  0.2024  0.2025  0.2026  0.2025  0.1816  0.1858  0.1858  0.1858  0.1838  0.1928  0.1838  0.1934  0.1912  0.1918  0.1918  0.1991  0.1034  0.1034  0.1002  0.0941  0.0941  0.0925  0.0925  0.1066  0.1058  0.1100  0.0148  0.0309  0.0309  0.0058  0.0058  0.0058  0.0058  0.0058  0.0058  0.0058  0.0058  0.0058  0.0058  0.0058  0.0044  0.0058  0.0058  0.0044  0.0058  0.0058  0.0058  0.0029  0.0029  0.0015  0.0015  0.0015  0.0015  0.0015  0.0015  0.0015  0.0015  0.0015  0.0015  0.0015  0.0015  0.0015  0.0029  0.0029  0.0029  0.0029  0.0029  0.0029  0.0015  0.0015  0.0015  0.0015  0.0015  0.0015  0.0000  0.0000  0.0015  0.0015  0.0000  0.0000  0.0000  0.0000  0.0000  0.0000  0.0000  0.0000  0.0015  0.0015  0.0015  0.0015  0.0015  0.0000  0.0000  0.0000  0.0000  0.0000  0.0000  0.0000  0.0000  0.0000  0.0000  0.0000  0.0000  0.0000  0.0000  0.0000  0.0000  0.0000  0.0000  0.0000
OMP4__GCA_000350505.1   0.2669  0.2325  0.2195  0.2177  0.2696  0.2449  0.2449  0.2310  0.2374  0.2365  0.2443  0.2443  0.2443  0.2411  0.2050  0.2097  0.2147  0.2096  0.2106  0.2111  0.2169  0.2169  0.1972  0.1830  0.1947  0.1884  0.1864  0.1865  0.1870  0.1893  0.1833  0.1833  0.1833  0.1977  0.2024  0.2025  0.2026  0.2025  0.1816  0.1858  0.1858  0.1858  0.1838  0.1928  0.1838  0.1934  0.1912  0.1918  0.1918  0.1991  0.1034  0.1034  0.1002  0.0941  0.0941  0.0925  0.0925  0.1066  0.1058  0.1100  0.0148  0.0309  0.0309  0.0058  0.0058  0.0058  0.0058  0.0058  0.0058  0.0058  0.0058  0.0058  0.0058  0.0058  0.0044  0.0058  0.0058  0.0044  0.0058  0.0058  0.0058  0.0029  0.0029  0.0015  0.0015  0.0015  0.0015  0.0015  0.0015  0.0015  0.0015  0.0015  0.0015  0.0015  0.0015  0.0015  0.0029  0.0029  0.0029  0.0029  0.0029  0.0029  0.0015  0.0015  0.0015  0.0015  0.0015  0.0015  0.0000  0.0000  0.0015  0.0015  0.0000  0.0000  0.0000  0.0000  0.0000  0.0000  0.0000  0.0000  0.0015  0.0015  0.0015  0.0015  0.0015  0.0000  0.0000  0.0000  0.0000  0.0000  0.0000  0.0000  0.0000  0.0000  0.0000  0.0000  0.0000  0.0000  0.0000  0.0000  0.0000  0.0000  0.0000  0.0000  0.0000
OMP4__GCA_000755905.1   0.2669  0.2325  0.2195  0.2177  0.2696  0.2449  0.2449  0.2310  0.2374  0.2365  0.2443  0.2443  0.2443  0.2411  0.2050  0.2097  0.2147  0.2096  0.2106  0.2111  0.2169  0.2169  0.1972  0.1830  0.1947  0.1884  0.1864  0.1865  0.1870  0.1893  0.1833  0.1833  0.1833  0.1977  0.2024  0.2025  0.2026  0.2025  0.1816  0.1858  0.1858  0.1858  0.1838  0.1928  0.1838  0.1934  0.1912  0.1918  0.1918  0.1991  0.1034  0.1034  0.1002  0.0941  0.0941  0.0925  0.0925  0.1066  0.1058  0.1100  0.0148  0.0309  0.0309  0.0058  0.0058  0.0058  0.0058  0.0058  0.0058  0.0058  0.0058  0.0058  0.0058  0.0058  0.0044  0.0058  0.0058  0.0044  0.0058  0.0058  0.0058  0.0029  0.0029  0.0015  0.0015  0.0015  0.0015  0.0015  0.0015  0.0015  0.0015  0.0015  0.0015  0.0015  0.0015  0.0015  0.0029  0.0029  0.0029  0.0029  0.0029  0.0029  0.0015  0.0015  0.0015  0.0015  0.0015  0.0015  0.0000  0.0000  0.0015  0.0015  0.0000  0.0000  0.0000  0.0000  0.0000  0.0000  0.0000  0.0000  0.0015  0.0015  0.0015  0.0015  0.0015  0.0000  0.0000  0.0000  0.0000  0.0000  0.0000  0.0000  0.0000  0.0000  0.0000  0.0000  0.0000  0.0000  0.0000  0.0000  0.0000  0.0000  0.0000  0.0000  0.0000  0.0000
OMP4__GCA_000755925.1   0.2669  0.2325  0.2195  0.2177  0.2696  0.2449  0.2449  0.2310  0.2374  0.2365  0.2443  0.2443  0.2443  0.2411  0.2050  0.2097  0.2147  0.2096  0.2106  0.2111  0.2169  0.2169  0.1972  0.1830  0.1947  0.1884  0.1864  0.1865  0.1870  0.1893  0.1833  0.1833  0.1833  0.1977  0.2024  0.2025  0.2026  0.2025  0.1816  0.1858  0.1858  0.1858  0.1838  0.1928  0.1838  0.1934  0.1912  0.1918  0.1918  0.1991  0.1034  0.1034  0.1002  0.0941  0.0941  0.0925  0.0925  0.1066  0.1058  0.1100  0.0148  0.0309  0.0309  0.0058  0.0058  0.0058  0.0058  0.0058  0.0058  0.0058  0.0058  0.0058  0.0058  0.0058  0.0044  0.0058  0.0058  0.0044  0.0058  0.0058  0.0058  0.0029  0.0029  0.0015  0.0015  0.0015  0.0015  0.0015  0.0015  0.0015  0.0015  0.0015  0.0015  0.0015  0.0015  0.0015  0.0029  0.0029  0.0029  0.0029  0.0029  0.0029  0.0015  0.0015  0.0015  0.0015  0.0015  0.0015  0.0000  0.0000  0.0015  0.0015  0.0000  0.0000  0.0000  0.0000  0.0000  0.0000  0.0000  0.0000  0.0015  0.0015  0.0015  0.0015  0.0015  0.0000  0.0000  0.0000  0.0000  0.0000  0.0000  0.0000  0.0000  0.0000  0.0000  0.0000  0.0000  0.0000  0.0000  0.0000  0.0000  0.0000  0.0000  0.0000  0.0000  0.0000  0.0000
OMP4__GCA_000755945.1   0.2669  0.2325  0.2195  0.2177  0.2696  0.2449  0.2449  0.2310  0.2374  0.2365  0.2443  0.2443  0.2443  0.2411  0.2050  0.2097  0.2147  0.2096  0.2106  0.2111  0.2169  0.2169  0.1972  0.1830  0.1947  0.1884  0.1864  0.1865  0.1870  0.1893  0.1833  0.1833  0.1833  0.1977  0.2024  0.2025  0.2026  0.2025  0.1816  0.1858  0.1858  0.1858  0.1838  0.1928  0.1838  0.1934  0.1912  0.1918  0.1918  0.1991  0.1034  0.1034  0.1002  0.0941  0.0941  0.0925  0.0925  0.1066  0.1058  0.1100  0.0148  0.0309  0.0309  0.0058  0.0058  0.0058  0.0058  0.0058  0.0058  0.0058  0.0058  0.0058  0.0058  0.0058  0.0044  0.0058  0.0058  0.0044  0.0058  0.0058  0.0058  0.0029  0.0029  0.0015  0.0015  0.0015  0.0015  0.0015  0.0015  0.0015  0.0015  0.0015  0.0015  0.0015  0.0015  0.0015  0.0029  0.0029  0.0029  0.0029  0.0029  0.0029  0.0015  0.0015  0.0015  0.0015  0.0015  0.0015  0.0000  0.0000  0.0015  0.0015  0.0000  0.0000  0.0000  0.0000  0.0000  0.0000  0.0000  0.0000  0.0015  0.0015  0.0015  0.0015  0.0015  0.0000  0.0000  0.0000  0.0000  0.0000  0.0000  0.0000  0.0000  0.0000  0.0000  0.0000  0.0000  0.0000  0.0000  0.0000  0.0000  0.0000  0.0000  0.0000  0.0000  0.0000  0.0000  0.0000
OMP4__GCA_000757035.2   0.2669  0.2325  0.2195  0.2177  0.2696  0.2449  0.2449  0.2310  0.2374  0.2365  0.2443  0.2443  0.2443  0.2411  0.2050  0.2097  0.2147  0.2096  0.2106  0.2111  0.2169  0.2169  0.1972  0.1830  0.1947  0.1884  0.1864  0.1865  0.1870  0.1893  0.1833  0.1833  0.1833  0.1977  0.2024  0.2025  0.2026  0.2025  0.1816  0.1858  0.1858  0.1858  0.1838  0.1928  0.1838  0.1934  0.1912  0.1918  0.1918  0.1991  0.1034  0.1034  0.1002  0.0941  0.0941  0.0925  0.0925  0.1066  0.1058  0.1100  0.0148  0.0309  0.0309  0.0058  0.0058  0.0058  0.0058  0.0058  0.0058  0.0058  0.0058  0.0058  0.0058  0.0058  0.0044  0.0058  0.0058  0.0044  0.0058  0.0058  0.0058  0.0029  0.0029  0.0015  0.0015  0.0015  0.0015  0.0015  0.0015  0.0015  0.0015  0.0015  0.0015  0.0015  0.0015  0.0015  0.0029  0.0029  0.0029  0.0029  0.0029  0.0029  0.0015  0.0015  0.0015  0.0015  0.0015  0.0015  0.0000  0.0000  0.0015  0.0015  0.0000  0.0000  0.0000  0.0000  0.0000  0.0000  0.0000  0.0000  0.0015  0.0015  0.0015  0.0015  0.0015  0.0000  0.0000  0.0000  0.0000  0.0000  0.0000  0.0000  0.0000  0.0000  0.0000  0.0000  0.0000  0.0000  0.0000  0.0000  0.0000  0.0000  0.0000  0.0000  0.0000  0.0000  0.0000  0.0000  0.0000
OMP4__GCA_000757055.1   0.2667  0.2323  0.2193  0.2175  0.2693  0.2447  0.2447  0.2309  0.2372  0.2363  0.2441  0.2441  0.2441  0.2409  0.2049  0.2095  0.2145  0.2095  0.2105  0.2110  0.2168  0.2168  0.1971  0.1829  0.1945  0.1882  0.1863  0.1864  0.1869  0.1891  0.1832  0.1832  0.1832  0.1985  0.2032  0.2023  0.2025  0.2023  0.1815  0.1857  0.1857  0.1857  0.1836  0.1927  0.1837  0.1932  0.1910  0.1916  0.1916  0.1990  0.1033  0.1033  0.1001  0.0940  0.0940  0.0924  0.0924  0.1065  0.1057  0.1099  0.0147  0.0309  0.0309  0.0058  0.0058  0.0058  0.0058  0.0058  0.0058  0.0058  0.0058  0.0058  0.0058  0.0058  0.0044  0.0058  0.0058  0.0044  0.0058  0.0058  0.0058  0.0029  0.0029  0.0015  0.0015  0.0015  0.0015  0.0015  0.0015  0.0015  0.0015  0.0015  0.0015  0.0015  0.0015  0.0015  0.0029  0.0029  0.0029  0.0029  0.0029  0.0029  0.0015  0.0015  0.0015  0.0015  0.0015  0.0015  0.0000  0.0000  0.0015  0.0015  0.0000  0.0000  0.0000  0.0000  0.0000  0.0000  0.0000  0.0000  0.0015  0.0015  0.0015  0.0015  0.0015  0.0000  0.0000  0.0000  0.0000  0.0000  0.0000  0.0000  0.0000  0.0000  0.0000  0.0000  0.0000  0.0000  0.0000  0.0000  0.0000  0.0000  0.0000  0.0000  0.0000  0.0000  0.0000  0.0000  0.0000  0.0000
OMP4__GCA_000757095.1   0.2686  0.2341  0.2192  0.2174  0.2713  0.2466  0.2466  0.2307  0.2391  0.2382  0.2460  0.2460  0.2460  0.2428  0.2048  0.2094  0.2144  0.2094  0.2104  0.2108  0.2166  0.2166  0.1970  0.1828  0.1944  0.1881  0.1862  0.1863  0.1868  0.1890  0.1831  0.1831  0.1831  0.1974  0.2021  0.2022  0.2024  0.2022  0.1814  0.1856  0.1856  0.1856  0.1835  0.1926  0.1836  0.1931  0.1909  0.1915  0.1915  0.1989  0.1049  0.1049  0.1001  0.0939  0.0939  0.0924  0.0924  0.1064  0.1057  0.1098  0.0147  0.0309  0.0309  0.0058  0.0058  0.0058  0.0058  0.0058  0.0058  0.0058  0.0058  0.0058  0.0058  0.0058  0.0044  0.0058  0.0058  0.0044  0.0058  0.0058  0.0058  0.0029  0.0029  0.0015  0.0015  0.0015  0.0015  0.0015  0.0015  0.0015  0.0015  0.0015  0.0015  0.0015  0.0015  0.0015  0.0029  0.0029  0.0029  0.0029  0.0029  0.0029  0.0015  0.0015  0.0015  0.0015  0.0015  0.0015  0.0000  0.0000  0.0015  0.0015  0.0000  0.0000  0.0000  0.0000  0.0000  0.0000  0.0000  0.0000  0.0015  0.0015  0.0015  0.0015  0.0015  0.0000  0.0000  0.0000  0.0000  0.0000  0.0000  0.0000  0.0000  0.0000  0.0000  0.0000  0.0000  0.0000  0.0000  0.0000  0.0000  0.0000  0.0000  0.0000  0.0000  0.0000  0.0000  0.0000  0.0000  0.0000  0.0000
OMP4__GCA_000757145.1   0.2678  0.2324  0.2194  0.2177  0.2695  0.2448  0.2448  0.2310  0.2373  0.2364  0.2442  0.2442  0.2442  0.2410  0.2050  0.2096  0.2146  0.2096  0.2106  0.2111  0.2169  0.2169  0.1972  0.1830  0.1946  0.1883  0.1864  0.1865  0.1870  0.1892  0.1833  0.1832  0.1833  0.1976  0.2023  0.2024  0.2026  0.2024  0.1816  0.1858  0.1858  0.1858  0.1837  0.1928  0.1838  0.1933  0.1911  0.1917  0.1917  0.1991  0.1034  0.1034  0.1002  0.0940  0.0940  0.0924  0.0924  0.1065  0.1058  0.1099  0.0147  0.0309  0.0309  0.0058  0.0058  0.0058  0.0058  0.0058  0.0058  0.0058  0.0058  0.0058  0.0058  0.0058  0.0044  0.0058  0.0058  0.0044  0.0058  0.0058  0.0058  0.0029  0.0029  0.0015  0.0015  0.0015  0.0015  0.0015  0.0015  0.0015  0.0015  0.0015  0.0015  0.0015  0.0015  0.0015  0.0029  0.0029  0.0029  0.0029  0.0029  0.0029  0.0015  0.0015  0.0015  0.0015  0.0015  0.0015  0.0000  0.0000  0.0015  0.0015  0.0000  0.0000  0.0000  0.0000  0.0000  0.0000  0.0000  0.0000  0.0015  0.0015  0.0015  0.0015  0.0015  0.0000  0.0000  0.0000  0.0000  0.0000  0.0000  0.0000  0.0000  0.0000  0.0000  0.0000  0.0000  0.0000  0.0000  0.0000  0.0000  0.0000  0.0000  0.0000  0.0000  0.0000  0.0000  0.0000  0.0000  0.0000  0.0000  0.0000
OMP4__GCA_000757255.1   0.2669  0.2325  0.2195  0.2177  0.2696  0.2449  0.2449  0.2310  0.2374  0.2365  0.2443  0.2443  0.2443  0.2411  0.2050  0.2097  0.2147  0.2096  0.2106  0.2111  0.2169  0.2169  0.1972  0.1830  0.1947  0.1884  0.1864  0.1865  0.1870  0.1893  0.1833  0.1833  0.1833  0.1977  0.2024  0.2025  0.2026  0.2025  0.1816  0.1858  0.1858  0.1858  0.1838  0.1928  0.1838  0.1934  0.1912  0.1918  0.1918  0.1991  0.1034  0.1034  0.1002  0.0941  0.0941  0.0925  0.0925  0.1066  0.1058  0.1100  0.0148  0.0309  0.0309  0.0058  0.0058  0.0058  0.0058  0.0058  0.0058  0.0058  0.0058  0.0058  0.0058  0.0058  0.0044  0.0058  0.0058  0.0044  0.0058  0.0058  0.0058  0.0029  0.0029  0.0015  0.0015  0.0015  0.0015  0.0015  0.0015  0.0015  0.0015  0.0015  0.0015  0.0015  0.0015  0.0015  0.0029  0.0029  0.0029  0.0029  0.0029  0.0029  0.0015  0.0015  0.0015  0.0015  0.0015  0.0015  0.0000  0.0000  0.0015  0.0015  0.0000  0.0000  0.0000  0.0000  0.0000  0.0000  0.0000  0.0000  0.0015  0.0015  0.0015  0.0015  0.0015  0.0000  0.0000  0.0000  0.0000  0.0000  0.0000  0.0000  0.0000  0.0000  0.0000  0.0000  0.0000  0.0000  0.0000  0.0000  0.0000  0.0000  0.0000  0.0000  0.0000  0.0000  0.0000  0.0000  0.0000  0.0000  0.0000  0.0000  0.0000
OMP4__GCA_000763555.1   0.2669  0.2325  0.2195  0.2177  0.2696  0.2449  0.2449  0.2310  0.2374  0.2365  0.2443  0.2443  0.2443  0.2411  0.2050  0.2097  0.2147  0.2096  0.2106  0.2111  0.2169  0.2169  0.1972  0.1830  0.1947  0.1884  0.1864  0.1865  0.1870  0.1893  0.1833  0.1833  0.1833  0.1977  0.2024  0.2025  0.2026  0.2025  0.1816  0.1858  0.1858  0.1858  0.1838  0.1928  0.1838  0.1934  0.1912  0.1918  0.1918  0.1991  0.1034  0.1034  0.1002  0.0941  0.0941  0.0925  0.0925  0.1066  0.1058  0.1100  0.0148  0.0309  0.0309  0.0058  0.0058  0.0058  0.0058  0.0058  0.0058  0.0058  0.0058  0.0058  0.0058  0.0058  0.0044  0.0058  0.0058  0.0044  0.0058  0.0058  0.0058  0.0029  0.0029  0.0015  0.0015  0.0015  0.0015  0.0015  0.0015  0.0015  0.0015  0.0015  0.0015  0.0015  0.0015  0.0015  0.0029  0.0029  0.0029  0.0029  0.0029  0.0029  0.0015  0.0015  0.0015  0.0015  0.0015  0.0015  0.0000  0.0000  0.0015  0.0015  0.0000  0.0000  0.0000  0.0000  0.0000  0.0000  0.0000  0.0000  0.0015  0.0015  0.0015  0.0015  0.0015  0.0000  0.0000  0.0000  0.0000  0.0000  0.0000  0.0000  0.0000  0.0000  0.0000  0.0000  0.0000  0.0000  0.0000  0.0000  0.0000  0.0000  0.0000  0.0000  0.0000  0.0000  0.0000  0.0000  0.0000  0.0000  0.0000  0.0000  0.0000  0.0000
OMP4__GCA_000770475.1   0.2668  0.2314  0.2194  0.2177  0.2695  0.2448  0.2448  0.2310  0.2373  0.2364  0.2442  0.2442  0.2442  0.2410  0.2050  0.2096  0.2146  0.2096  0.2106  0.2111  0.2169  0.2169  0.1972  0.1830  0.1946  0.1883  0.1864  0.1865  0.1870  0.1892  0.1833  0.1832  0.1833  0.1976  0.2023  0.2024  0.2026  0.2024  0.1816  0.1858  0.1858  0.1858  0.1837  0.1928  0.1838  0.1933  0.1911  0.1917  0.1917  0.1991  0.1034  0.1034  0.1002  0.0940  0.0940  0.0924  0.0924  0.1065  0.1058  0.1099  0.0147  0.0309  0.0309  0.0058  0.0058  0.0058  0.0058  0.0058  0.0058  0.0058  0.0058  0.0058  0.0058  0.0058  0.0044  0.0058  0.0058  0.0044  0.0058  0.0058  0.0058  0.0029  0.0029  0.0015  0.0015  0.0015  0.0015  0.0015  0.0015  0.0015  0.0015  0.0015  0.0015  0.0015  0.0015  0.0015  0.0029  0.0029  0.0029  0.0029  0.0029  0.0029  0.0015  0.0015  0.0015  0.0015  0.0015  0.0015  0.0000  0.0000  0.0015  0.0015  0.0000  0.0000  0.0000  0.0000  0.0000  0.0000  0.0000  0.0000  0.0015  0.0015  0.0015  0.0015  0.0015  0.0000  0.0000  0.0000  0.0000  0.0000  0.0000  0.0000  0.0000  0.0000  0.0000  0.0000  0.0000  0.0000  0.0000  0.0000  0.0000  0.0000  0.0000  0.0000  0.0000  0.0000  0.0000  0.0000  0.0000  0.0000  0.0000  0.0000  0.0000  0.0000  0.0000
OMP4__GCA_000773345.1   0.2668  0.2324  0.2194  0.2177  0.2695  0.2448  0.2448  0.2310  0.2373  0.2364  0.2442  0.2442  0.2442  0.2410  0.2050  0.2096  0.2146  0.2096  0.2106  0.2111  0.2169  0.2169  0.1972  0.1830  0.1946  0.1883  0.1864  0.1865  0.1870  0.1892  0.1833  0.1832  0.1833  0.1976  0.2023  0.2024  0.2026  0.2024  0.1816  0.1858  0.1858  0.1858  0.1837  0.1928  0.1838  0.1933  0.1911  0.1917  0.1917  0.1991  0.1034  0.1034  0.1002  0.0940  0.0940  0.0924  0.0924  0.1065  0.1058  0.1099  0.0147  0.0309  0.0309  0.0058  0.0058  0.0058  0.0058  0.0058  0.0058  0.0058  0.0058  0.0058  0.0058  0.0058  0.0044  0.0058  0.0058  0.0044  0.0058  0.0058  0.0058  0.0029  0.0029  0.0015  0.0015  0.0015  0.0015  0.0015  0.0015  0.0015  0.0015  0.0015  0.0015  0.0015  0.0015  0.0015  0.0029  0.0029  0.0029  0.0029  0.0029  0.0029  0.0015  0.0015  0.0015  0.0015  0.0015  0.0015  0.0000  0.0000  0.0015  0.0015  0.0000  0.0000  0.0000  0.0000  0.0000  0.0000  0.0000  0.0000  0.0015  0.0015  0.0015  0.0015  0.0015  0.0000  0.0000  0.0000  0.0000  0.0000  0.0000  0.0000  0.0000  0.0000  0.0000  0.0000  0.0000  0.0000  0.0000  0.0000  0.0000  0.0000  0.0000  0.0000  0.0000  0.0000  0.0000  0.0000  0.0000  0.0000  0.0000  0.0000  0.0000  0.0000  0.0000  0.0000
OMP4__GCA_000774245.1   0.2687  0.2333  0.2193  0.2175  0.2714  0.2467  0.2467  0.2309  0.2392  0.2383  0.2461  0.2461  0.2461  0.2429  0.2049  0.2095  0.2145  0.2095  0.2105  0.2110  0.2168  0.2168  0.1971  0.1829  0.1945  0.1882  0.1863  0.1864  0.1869  0.1891  0.1832  0.1832  0.1832  0.1975  0.2022  0.2023  0.2025  0.2023  0.1815  0.1857  0.1857  0.1857  0.1836  0.1927  0.1837  0.1932  0.1910  0.1916  0.1916  0.1990  0.1033  0.1033  0.1001  0.0940  0.0940  0.0924  0.0924  0.1065  0.1057  0.1099  0.0147  0.0309  0.0309  0.0058  0.0058  0.0058  0.0058  0.0058  0.0058  0.0058  0.0058  0.0058  0.0058  0.0058  0.0044  0.0058  0.0058  0.0044  0.0058  0.0058  0.0058  0.0029  0.0029  0.0015  0.0015  0.0015  0.0015  0.0015  0.0015  0.0015  0.0015  0.0015  0.0015  0.0015  0.0015  0.0015  0.0029  0.0029  0.0029  0.0029  0.0029  0.0029  0.0015  0.0015  0.0015  0.0015  0.0015  0.0015  0.0000  0.0000  0.0015  0.0015  0.0000  0.0000  0.0000  0.0000  0.0000  0.0000  0.0000  0.0000  0.0015  0.0015  0.0015  0.0015  0.0015  0.0000  0.0000  0.0000  0.0000  0.0000  0.0000  0.0000  0.0000  0.0000  0.0000  0.0000  0.0000  0.0000  0.0000  0.0000  0.0000  0.0000  0.0000  0.0000  0.0000  0.0000  0.0000  0.0000  0.0000  0.0000  0.0000  0.0000  0.0000  0.0000  0.0000  0.0000  0.0000
OMP4__GCA_000774335.1   0.2668  0.2314  0.2194  0.2177  0.2695  0.2448  0.2448  0.2310  0.2373  0.2364  0.2442  0.2442  0.2442  0.2410  0.2050  0.2096  0.2146  0.2096  0.2106  0.2111  0.2169  0.2169  0.1972  0.1830  0.1946  0.1883  0.1864  0.1865  0.1870  0.1892  0.1833  0.1832  0.1833  0.1976  0.2023  0.2024  0.2026  0.2024  0.1816  0.1858  0.1858  0.1858  0.1837  0.1928  0.1838  0.1933  0.1911  0.1917  0.1917  0.1991  0.1034  0.1034  0.1002  0.0940  0.0940  0.0924  0.0924  0.1065  0.1058  0.1099  0.0147  0.0309  0.0309  0.0058  0.0058  0.0058  0.0058  0.0058  0.0058  0.0058  0.0058  0.0058  0.0058  0.0058  0.0044  0.0058  0.0058  0.0044  0.0058  0.0058  0.0058  0.0029  0.0029  0.0015  0.0015  0.0015  0.0015  0.0015  0.0015  0.0015  0.0015  0.0015  0.0015  0.0015  0.0015  0.0015  0.0029  0.0029  0.0029  0.0029  0.0029  0.0029  0.0015  0.0015  0.0015  0.0015  0.0015  0.0015  0.0000  0.0000  0.0015  0.0015  0.0000  0.0000  0.0000  0.0000  0.0000  0.0000  0.0000  0.0000  0.0015  0.0015  0.0015  0.0015  0.0015  0.0000  0.0000  0.0000  0.0000  0.0000  0.0000  0.0000  0.0000  0.0000  0.0000  0.0000  0.0000  0.0000  0.0000  0.0000  0.0000  0.0000  0.0000  0.0000  0.0000  0.0000  0.0000  0.0000  0.0000  0.0000  0.0000  0.0000  0.0000  0.0000  0.0000  0.0000  0.0000  0.0000
OMP4__GCA_000774345.1   0.2668  0.2324  0.2194  0.2177  0.2695  0.2448  0.2448  0.2310  0.2373  0.2364  0.2442  0.2442  0.2442  0.2410  0.2050  0.2096  0.2146  0.2096  0.2106  0.2111  0.2169  0.2169  0.1972  0.1830  0.1946  0.1883  0.1864  0.1865  0.1870  0.1892  0.1833  0.1832  0.1833  0.1976  0.2023  0.2024  0.2026  0.2024  0.1816  0.1858  0.1858  0.1858  0.1837  0.1928  0.1838  0.1933  0.1911  0.1917  0.1917  0.1991  0.1034  0.1034  0.1002  0.0940  0.0940  0.0924  0.0924  0.1065  0.1058  0.1099  0.0147  0.0309  0.0309  0.0058  0.0058  0.0058  0.0058  0.0058  0.0058  0.0058  0.0058  0.0058  0.0058  0.0058  0.0044  0.0058  0.0058  0.0044  0.0058  0.0058  0.0058  0.0029  0.0029  0.0015  0.0015  0.0015  0.0015  0.0015  0.0015  0.0015  0.0015  0.0015  0.0015  0.0015  0.0015  0.0015  0.0029  0.0029  0.0029  0.0029  0.0029  0.0029  0.0015  0.0015  0.0015  0.0015  0.0015  0.0015  0.0000  0.0000  0.0015  0.0015  0.0000  0.0000  0.0000  0.0000  0.0000  0.0000  0.0000  0.0000  0.0015  0.0015  0.0015  0.0015  0.0015  0.0000  0.0000  0.0000  0.0000  0.0000  0.0000  0.0000  0.0000  0.0000  0.0000  0.0000  0.0000  0.0000  0.0000  0.0000  0.0000  0.0000  0.0000  0.0000  0.0000  0.0000  0.0000  0.0000  0.0000  0.0000  0.0000  0.0000  0.0000  0.0000  0.0000  0.0000  0.0000  0.0000  0.0000
OMP4__GCA_000774645.1   0.2668  0.2324  0.2194  0.2177  0.2695  0.2448  0.2448  0.2310  0.2373  0.2364  0.2442  0.2442  0.2442  0.2410  0.2050  0.2096  0.2146  0.2096  0.2106  0.2111  0.2169  0.2169  0.1972  0.1830  0.1946  0.1883  0.1864  0.1865  0.1870  0.1892  0.1833  0.1832  0.1833  0.1976  0.2023  0.2024  0.2026  0.2024  0.1816  0.1858  0.1858  0.1858  0.1837  0.1928  0.1838  0.1933  0.1911  0.1917  0.1917  0.1991  0.1034  0.1034  0.1002  0.0940  0.0940  0.0924  0.0924  0.1065  0.1058  0.1099  0.0147  0.0309  0.0309  0.0058  0.0058  0.0058  0.0058  0.0058  0.0058  0.0058  0.0058  0.0058  0.0058  0.0058  0.0044  0.0058  0.0058  0.0044  0.0058  0.0058  0.0058  0.0029  0.0029  0.0015  0.0015  0.0015  0.0015  0.0015  0.0015  0.0015  0.0015  0.0015  0.0015  0.0015  0.0015  0.0015  0.0029  0.0029  0.0029  0.0029  0.0029  0.0029  0.0015  0.0015  0.0015  0.0015  0.0015  0.0015  0.0000  0.0000  0.0015  0.0015  0.0000  0.0000  0.0000  0.0000  0.0000  0.0000  0.0000  0.0000  0.0015  0.0015  0.0015  0.0015  0.0015  0.0000  0.0000  0.0000  0.0000  0.0000  0.0000  0.0000  0.0000  0.0000  0.0000  0.0000  0.0000  0.0000  0.0000  0.0000  0.0000  0.0000  0.0000  0.0000  0.0000  0.0000  0.0000  0.0000  0.0000  0.0000  0.0000  0.0000  0.0000  0.0000  0.0000  0.0000  0.0000  0.0000  0.0000  0.0000
OMP4__GCA_000774765.1   0.2668  0.2324  0.2194  0.2177  0.2695  0.2448  0.2448  0.2310  0.2373  0.2364  0.2442  0.2442  0.2442  0.2410  0.2050  0.2096  0.2146  0.2096  0.2106  0.2111  0.2169  0.2169  0.1972  0.1830  0.1946  0.1883  0.1864  0.1865  0.1870  0.1892  0.1833  0.1832  0.1833  0.1976  0.2023  0.2024  0.2026  0.2024  0.1816  0.1858  0.1858  0.1858  0.1837  0.1928  0.1838  0.1933  0.1911  0.1917  0.1917  0.1991  0.1034  0.1034  0.1002  0.0940  0.0940  0.0924  0.0924  0.1065  0.1058  0.1099  0.0147  0.0309  0.0309  0.0058  0.0058  0.0058  0.0058  0.0058  0.0058  0.0058  0.0058  0.0058  0.0058  0.0058  0.0044  0.0058  0.0058  0.0044  0.0058  0.0058  0.0058  0.0029  0.0029  0.0015  0.0015  0.0015  0.0015  0.0015  0.0015  0.0015  0.0015  0.0015  0.0015  0.0015  0.0015  0.0015  0.0029  0.0029  0.0029  0.0029  0.0029  0.0029  0.0015  0.0015  0.0015  0.0015  0.0015  0.0015  0.0000  0.0000  0.0015  0.0015  0.0000  0.0000  0.0000  0.0000  0.0000  0.0000  0.0000  0.0000  0.0015  0.0015  0.0015  0.0015  0.0015  0.0000  0.0000  0.0000  0.0000  0.0000  0.0000  0.0000  0.0000  0.0000  0.0000  0.0000  0.0000  0.0000  0.0000  0.0000  0.0000  0.0000  0.0000  0.0000  0.0000  0.0000  0.0000  0.0000  0.0000  0.0000  0.0000  0.0000  0.0000  0.0000  0.0000  0.0000  0.0000  0.0000  0.0000  0.0000  0.0000
OMP4__GCA_000774805.1   0.2668  0.2324  0.2194  0.2177  0.2695  0.2448  0.2448  0.2310  0.2373  0.2364  0.2442  0.2442  0.2442  0.2410  0.2050  0.2096  0.2146  0.2096  0.2106  0.2111  0.2169  0.2169  0.1972  0.1830  0.1946  0.1883  0.1864  0.1865  0.1870  0.1892  0.1833  0.1832  0.1833  0.1976  0.2023  0.2024  0.2026  0.2024  0.1816  0.1858  0.1858  0.1858  0.1837  0.1928  0.1838  0.1933  0.1911  0.1917  0.1917  0.1991  0.1034  0.1034  0.1002  0.0940  0.0940  0.0924  0.0924  0.1065  0.1058  0.1099  0.0147  0.0309  0.0309  0.0058  0.0058  0.0058  0.0058  0.0058  0.0058  0.0058  0.0058  0.0058  0.0058  0.0058  0.0044  0.0058  0.0058  0.0044  0.0058  0.0058  0.0058  0.0029  0.0029  0.0015  0.0015  0.0015  0.0015  0.0015  0.0015  0.0015  0.0015  0.0015  0.0015  0.0015  0.0015  0.0015  0.0029  0.0029  0.0029  0.0029  0.0029  0.0029  0.0015  0.0015  0.0015  0.0015  0.0015  0.0015  0.0000  0.0000  0.0015  0.0015  0.0000  0.0000  0.0000  0.0000  0.0000  0.0000  0.0000  0.0000  0.0015  0.0015  0.0015  0.0015  0.0015  0.0000  0.0000  0.0000  0.0000  0.0000  0.0000  0.0000  0.0000  0.0000  0.0000  0.0000  0.0000  0.0000  0.0000  0.0000  0.0000  0.0000  0.0000  0.0000  0.0000  0.0000  0.0000  0.0000  0.0000  0.0000  0.0000  0.0000  0.0000  0.0000  0.0000  0.0000  0.0000  0.0000  0.0000  0.0000  0.0000  0.0000
OMP4__GCA_000774815.1   0.2668  0.2324  0.2194  0.2177  0.2695  0.2448  0.2448  0.2310  0.2373  0.2364  0.2442  0.2442  0.2442  0.2410  0.2050  0.2096  0.2146  0.2096  0.2106  0.2111  0.2169  0.2169  0.1972  0.1830  0.1946  0.1883  0.1864  0.1865  0.1870  0.1892  0.1833  0.1832  0.1833  0.1976  0.2023  0.2024  0.2026  0.2024  0.1816  0.1858  0.1858  0.1858  0.1837  0.1928  0.1838  0.1933  0.1911  0.1917  0.1917  0.1991  0.1034  0.1034  0.1002  0.0940  0.0940  0.0924  0.0924  0.1065  0.1058  0.1099  0.0147  0.0309  0.0309  0.0058  0.0058  0.0058  0.0058  0.0058  0.0058  0.0058  0.0058  0.0058  0.0058  0.0058  0.0044  0.0058  0.0058  0.0044  0.0058  0.0058  0.0058  0.0029  0.0029  0.0015  0.0015  0.0015  0.0015  0.0015  0.0015  0.0015  0.0015  0.0015  0.0015  0.0015  0.0015  0.0015  0.0029  0.0029  0.0029  0.0029  0.0029  0.0029  0.0015  0.0015  0.0015  0.0015  0.0015  0.0015  0.0000  0.0000  0.0015  0.0015  0.0000  0.0000  0.0000  0.0000  0.0000  0.0000  0.0000  0.0000  0.0015  0.0015  0.0015  0.0015  0.0015  0.0000  0.0000  0.0000  0.0000  0.0000  0.0000  0.0000  0.0000  0.0000  0.0000  0.0000  0.0000  0.0000  0.0000  0.0000  0.0000  0.0000  0.0000  0.0000  0.0000  0.0000  0.0000  0.0000  0.0000  0.0000  0.0000  0.0000  0.0000  0.0000  0.0000  0.0000  0.0000  0.0000  0.0000  0.0000  0.0000  0.0000  0.0000
OMP4__GCA_000774865.1   0.2668  0.2324  0.2194  0.2177  0.2695  0.2448  0.2448  0.2310  0.2373  0.2364  0.2442  0.2442  0.2442  0.2410  0.2050  0.2096  0.2146  0.2096  0.2106  0.2111  0.2169  0.2169  0.1972  0.1830  0.1946  0.1883  0.1864  0.1865  0.1870  0.1892  0.1833  0.1832  0.1833  0.1976  0.2023  0.2024  0.2026  0.2024  0.1816  0.1858  0.1858  0.1858  0.1837  0.1928  0.1838  0.1933  0.1911  0.1917  0.1917  0.1991  0.1034  0.1034  0.1002  0.0940  0.0940  0.0924  0.0924  0.1065  0.1058  0.1099  0.0147  0.0309  0.0309  0.0058  0.0058  0.0058  0.0058  0.0058  0.0058  0.0058  0.0058  0.0058  0.0058  0.0058  0.0044  0.0058  0.0058  0.0044  0.0058  0.0058  0.0058  0.0029  0.0029  0.0015  0.0015  0.0015  0.0015  0.0015  0.0015  0.0015  0.0015  0.0015  0.0015  0.0015  0.0015  0.0015  0.0029  0.0029  0.0029  0.0029  0.0029  0.0029  0.0015  0.0015  0.0015  0.0015  0.0015  0.0015  0.0000  0.0000  0.0015  0.0015  0.0000  0.0000  0.0000  0.0000  0.0000  0.0000  0.0000  0.0000  0.0015  0.0015  0.0015  0.0015  0.0015  0.0000  0.0000  0.0000  0.0000  0.0000  0.0000  0.0000  0.0000  0.0000  0.0000  0.0000  0.0000  0.0000  0.0000  0.0000  0.0000  0.0000  0.0000  0.0000  0.0000  0.0000  0.0000  0.0000  0.0000  0.0000  0.0000  0.0000  0.0000  0.0000  0.0000  0.0000  0.0000  0.0000  0.0000  0.0000  0.0000  0.0000  0.0000  0.0000
OMP4__GCA_000774885.1   0.2668  0.2324  0.2194  0.2177  0.2695  0.2448  0.2448  0.2310  0.2373  0.2364  0.2442  0.2442  0.2442  0.2410  0.2050  0.2096  0.2146  0.2096  0.2106  0.2111  0.2169  0.2169  0.1972  0.1830  0.1946  0.1883  0.1864  0.1865  0.1870  0.1892  0.1833  0.1832  0.1833  0.1976  0.2023  0.2024  0.2026  0.2024  0.1816  0.1858  0.1858  0.1858  0.1837  0.1928  0.1838  0.1933  0.1911  0.1917  0.1917  0.1991  0.1034  0.1034  0.1002  0.0940  0.0940  0.0924  0.0924  0.1065  0.1058  0.1099  0.0147  0.0309  0.0309  0.0058  0.0058  0.0058  0.0058  0.0058  0.0058  0.0058  0.0058  0.0058  0.0058  0.0058  0.0044  0.0058  0.0058  0.0044  0.0058  0.0058  0.0058  0.0029  0.0029  0.0015  0.0015  0.0015  0.0015  0.0015  0.0015  0.0015  0.0015  0.0015  0.0015  0.0015  0.0015  0.0015  0.0029  0.0029  0.0029  0.0029  0.0029  0.0029  0.0015  0.0015  0.0015  0.0015  0.0015  0.0015  0.0000  0.0000  0.0015  0.0015  0.0000  0.0000  0.0000  0.0000  0.0000  0.0000  0.0000  0.0000  0.0015  0.0015  0.0015  0.0015  0.0015  0.0000  0.0000  0.0000  0.0000  0.0000  0.0000  0.0000  0.0000  0.0000  0.0000  0.0000  0.0000  0.0000  0.0000  0.0000  0.0000  0.0000  0.0000  0.0000  0.0000  0.0000  0.0000  0.0000  0.0000  0.0000  0.0000  0.0000  0.0000  0.0000  0.0000  0.0000  0.0000  0.0000  0.0000  0.0000  0.0000  0.0000  0.0000  0.0000  0.0000
OMP4__GCA_000775045.1   0.2668  0.2324  0.2194  0.2177  0.2695  0.2448  0.2448  0.2310  0.2373  0.2364  0.2442  0.2442  0.2442  0.2410  0.2050  0.2096  0.2146  0.2096  0.2106  0.2111  0.2169  0.2169  0.1972  0.1830  0.1946  0.1883  0.1864  0.1865  0.1870  0.1892  0.1833  0.1832  0.1833  0.1976  0.2023  0.2024  0.2026  0.2024  0.1816  0.1858  0.1858  0.1858  0.1837  0.1928  0.1838  0.1933  0.1911  0.1917  0.1917  0.1991  0.1034  0.1034  0.1002  0.0940  0.0940  0.0924  0.0924  0.1065  0.1058  0.1099  0.0147  0.0309  0.0309  0.0058  0.0058  0.0058  0.0058  0.0058  0.0058  0.0058  0.0058  0.0058  0.0058  0.0058  0.0044  0.0058  0.0058  0.0044  0.0058  0.0058  0.0058  0.0029  0.0029  0.0015  0.0015  0.0015  0.0015  0.0015  0.0015  0.0015  0.0015  0.0015  0.0015  0.0015  0.0015  0.0015  0.0029  0.0029  0.0029  0.0029  0.0029  0.0029  0.0015  0.0015  0.0015  0.0015  0.0015  0.0015  0.0000  0.0000  0.0015  0.0015  0.0000  0.0000  0.0000  0.0000  0.0000  0.0000  0.0000  0.0000  0.0015  0.0015  0.0015  0.0015  0.0015  0.0000  0.0000  0.0000  0.0000  0.0000  0.0000  0.0000  0.0000  0.0000  0.0000  0.0000  0.0000  0.0000  0.0000  0.0000  0.0000  0.0000  0.0000  0.0000  0.0000  0.0000  0.0000  0.0000  0.0000  0.0000  0.0000  0.0000  0.0000  0.0000  0.0000  0.0000  0.0000  0.0000  0.0000  0.0000  0.0000  0.0000  0.0000  0.0000  0.0000  0.0000
OMP4__GCA_000954175.1   0.2669  0.2325  0.2195  0.2177  0.2696  0.2449  0.2449  0.2310  0.2374  0.2365  0.2443  0.2443  0.2443  0.2411  0.2050  0.2097  0.2147  0.2096  0.2106  0.2111  0.2169  0.2169  0.1972  0.1830  0.1947  0.1884  0.1864  0.1865  0.1870  0.1893  0.1833  0.1833  0.1833  0.1977  0.2024  0.2025  0.2026  0.2025  0.1816  0.1858  0.1858  0.1858  0.1838  0.1928  0.1838  0.1934  0.1912  0.1918  0.1918  0.1991  0.1034  0.1034  0.1002  0.0941  0.0941  0.0925  0.0925  0.1066  0.1058  0.1100  0.0148  0.0309  0.0309  0.0058  0.0058  0.0058  0.0058  0.0058  0.0058  0.0058  0.0058  0.0058  0.0058  0.0058  0.0044  0.0058  0.0058  0.0044  0.0058  0.0058  0.0058  0.0029  0.0029  0.0015  0.0015  0.0015  0.0015  0.0015  0.0015  0.0015  0.0015  0.0015  0.0015  0.0015  0.0015  0.0015  0.0029  0.0029  0.0029  0.0029  0.0029  0.0029  0.0015  0.0015  0.0015  0.0015  0.0015  0.0015  0.0000  0.0000  0.0015  0.0015  0.0000  0.0000  0.0000  0.0000  0.0000  0.0000  0.0000  0.0000  0.0015  0.0015  0.0015  0.0015  0.0015  0.0000  0.0000  0.0000  0.0000  0.0000  0.0000  0.0000  0.0000  0.0000  0.0000  0.0000  0.0000  0.0000  0.0000  0.0000  0.0000  0.0000  0.0000  0.0000  0.0000  0.0000  0.0000  0.0000  0.0000  0.0000  0.0000  0.0000  0.0000  0.0000  0.0000  0.0000  0.0000  0.0000  0.0000  0.0000  0.0000  0.0000  0.0000  0.0000  0.0000  0.0000  0.0000
OMP4__GCA_000959265.1   0.2669  0.2325  0.2195  0.2177  0.2696  0.2449  0.2449  0.2310  0.2374  0.2365  0.2443  0.2443  0.2443  0.2411  0.2050  0.2097  0.2147  0.2096  0.2106  0.2111  0.2169  0.2169  0.1972  0.1830  0.1947  0.1884  0.1864  0.1865  0.1870  0.1893  0.1833  0.1833  0.1833  0.1977  0.2024  0.2025  0.2026  0.2025  0.1816  0.1858  0.1858  0.1858  0.1838  0.1928  0.1838  0.1934  0.1912  0.1918  0.1918  0.1991  0.1034  0.1034  0.1002  0.0941  0.0941  0.0925  0.0925  0.1066  0.1058  0.1100  0.0148  0.0309  0.0309  0.0058  0.0058  0.0058  0.0058  0.0058  0.0058  0.0058  0.0058  0.0058  0.0058  0.0058  0.0044  0.0058  0.0058  0.0044  0.0058  0.0058  0.0058  0.0029  0.0029  0.0015  0.0015  0.0015  0.0015  0.0015  0.0015  0.0015  0.0015  0.0015  0.0015  0.0015  0.0015  0.0015  0.0029  0.0029  0.0029  0.0029  0.0029  0.0029  0.0015  0.0015  0.0015  0.0015  0.0015  0.0015  0.0000  0.0000  0.0015  0.0015  0.0000  0.0000  0.0000  0.0000  0.0000  0.0000  0.0000  0.0000  0.0015  0.0015  0.0015  0.0015  0.0015  0.0000  0.0000  0.0000  0.0000  0.0000  0.0000  0.0000  0.0000  0.0000  0.0000  0.0000  0.0000  0.0000  0.0000  0.0000  0.0000  0.0000  0.0000  0.0000  0.0000  0.0000  0.0000  0.0000  0.0000  0.0000  0.0000  0.0000  0.0000  0.0000  0.0000  0.0000  0.0000  0.0000  0.0000  0.0000  0.0000  0.0000  0.0000  0.0000  0.0000  0.0000  0.0000  0.0000
OMP4__GCA_000970935.1   0.2668  0.2324  0.2194  0.2177  0.2695  0.2448  0.2448  0.2310  0.2373  0.2364  0.2442  0.2442  0.2442  0.2410  0.2050  0.2096  0.2146  0.2096  0.2106  0.2111  0.2169  0.2169  0.1972  0.1830  0.1946  0.1883  0.1864  0.1865  0.1870  0.1892  0.1833  0.1832  0.1833  0.1976  0.2023  0.2024  0.2026  0.2024  0.1816  0.1858  0.1858  0.1858  0.1837  0.1928  0.1838  0.1933  0.1911  0.1917  0.1917  0.1991  0.1034  0.1034  0.1002  0.0940  0.0940  0.0924  0.0924  0.1065  0.1058  0.1099  0.0147  0.0309  0.0309  0.0058  0.0058  0.0058  0.0058  0.0058  0.0058  0.0058  0.0058  0.0058  0.0058  0.0058  0.0044  0.0058  0.0058  0.0044  0.0058  0.0058  0.0058  0.0029  0.0029  0.0015  0.0015  0.0015  0.0015  0.0015  0.0015  0.0015  0.0015  0.0015  0.0015  0.0015  0.0015  0.0015  0.0029  0.0029  0.0029  0.0029  0.0029  0.0029  0.0015  0.0015  0.0015  0.0015  0.0015  0.0015  0.0000  0.0000  0.0015  0.0015  0.0000  0.0000  0.0000  0.0000  0.0000  0.0000  0.0000  0.0000  0.0015  0.0015  0.0015  0.0015  0.0015  0.0000  0.0000  0.0000  0.0000  0.0000  0.0000  0.0000  0.0000  0.0000  0.0000  0.0000  0.0000  0.0000  0.0000  0.0000  0.0000  0.0000  0.0000  0.0000  0.0000  0.0000  0.0000  0.0000  0.0000  0.0000  0.0000  0.0000  0.0000  0.0000  0.0000  0.0000  0.0000  0.0000  0.0000  0.0000  0.0000  0.0000  0.0000  0.0000  0.0000  0.0000  0.0000  0.0000  0.0000
OMP4__GCA_001212065.1   0.2668  0.2324  0.2194  0.2177  0.2695  0.2448  0.2448  0.2310  0.2373  0.2364  0.2442  0.2442  0.2442  0.2410  0.2050  0.2096  0.2146  0.2096  0.2106  0.2111  0.2169  0.2169  0.1972  0.1830  0.1946  0.1883  0.1864  0.1865  0.1870  0.1892  0.1833  0.1832  0.1833  0.1976  0.2023  0.2024  0.2026  0.2024  0.1816  0.1858  0.1858  0.1858  0.1837  0.1928  0.1838  0.1933  0.1911  0.1917  0.1917  0.1991  0.1034  0.1034  0.1002  0.0940  0.0940  0.0924  0.0924  0.1065  0.1058  0.1099  0.0147  0.0309  0.0309  0.0058  0.0058  0.0058  0.0058  0.0058  0.0058  0.0058  0.0058  0.0058  0.0058  0.0058  0.0044  0.0058  0.0058  0.0044  0.0058  0.0058  0.0058  0.0029  0.0029  0.0015  0.0015  0.0015  0.0015  0.0015  0.0015  0.0015  0.0015  0.0015  0.0015  0.0015  0.0015  0.0015  0.0029  0.0029  0.0029  0.0029  0.0029  0.0029  0.0015  0.0015  0.0015  0.0015  0.0015  0.0015  0.0000  0.0000  0.0015  0.0015  0.0000  0.0000  0.0000  0.0000  0.0000  0.0000  0.0000  0.0000  0.0015  0.0015  0.0015  0.0015  0.0015  0.0000  0.0000  0.0000  0.0000  0.0000  0.0000  0.0000  0.0000  0.0000  0.0000  0.0000  0.0000  0.0000  0.0000  0.0000  0.0000  0.0000  0.0000  0.0000  0.0000  0.0000  0.0000  0.0000  0.0000  0.0000  0.0000  0.0000  0.0000  0.0000  0.0000  0.0000  0.0000  0.0000  0.0000  0.0000  0.0000  0.0000  0.0000  0.0000  0.0000  0.0000  0.0000  0.0000  0.0000  0.0000
OMP4__GCA_001277975.1   0.2669  0.2325  0.2195  0.2177  0.2696  0.2449  0.2449  0.2310  0.2374  0.2365  0.2443  0.2443  0.2443  0.2411  0.2050  0.2097  0.2147  0.2096  0.2106  0.2111  0.2169  0.2169  0.1972  0.1830  0.1947  0.1884  0.1864  0.1865  0.1870  0.1893  0.1833  0.1833  0.1833  0.1977  0.2024  0.2025  0.2026  0.2025  0.1816  0.1858  0.1858  0.1858  0.1838  0.1928  0.1838  0.1934  0.1912  0.1918  0.1918  0.1991  0.1034  0.1034  0.1002  0.0941  0.0941  0.0925  0.0925  0.1066  0.1058  0.1100  0.0148  0.0309  0.0309  0.0058  0.0058  0.0058  0.0058  0.0058  0.0058  0.0058  0.0058  0.0058  0.0058  0.0058  0.0044  0.0058  0.0058  0.0044  0.0058  0.0058  0.0058  0.0029  0.0029  0.0015  0.0015  0.0015  0.0015  0.0015  0.0015  0.0015  0.0015  0.0015  0.0015  0.0015  0.0015  0.0015  0.0029  0.0029  0.0029  0.0029  0.0029  0.0029  0.0015  0.0015  0.0015  0.0015  0.0015  0.0015  0.0000  0.0000  0.0015  0.0015  0.0000  0.0000  0.0000  0.0000  0.0000  0.0000  0.0000  0.0000  0.0015  0.0015  0.0015  0.0015  0.0015  0.0000  0.0000  0.0000  0.0000  0.0000  0.0000  0.0000  0.0000  0.0000  0.0000  0.0000  0.0000  0.0000  0.0000  0.0000  0.0000  0.0000  0.0000  0.0000  0.0000  0.0000  0.0000  0.0000  0.0000  0.0000  0.0000  0.0000  0.0000  0.0000  0.0000  0.0000  0.0000  0.0000  0.0000  0.0000  0.0000  0.0000  0.0000  0.0000  0.0000  0.0000  0.0000  0.0000  0.0000  0.0000  0.0000
OMP4__GCA_001318245.1   0.2685  0.2321  0.2191  0.2173  0.2691  0.2444  0.2445  0.2306  0.2370  0.2361  0.2439  0.2439  0.2439  0.2407  0.2047  0.2093  0.2143  0.2092  0.2103  0.2107  0.2165  0.2165  0.1969  0.1827  0.1943  0.1880  0.1861  0.1862  0.1867  0.1889  0.1830  0.1830  0.1830  0.1983  0.2030  0.2021  0.2023  0.2021  0.1813  0.1855  0.1855  0.1855  0.1835  0.1925  0.1835  0.1930  0.1908  0.1915  0.1915  0.1988  0.1049  0.1049  0.1000  0.0939  0.0939  0.0923  0.0923  0.1064  0.1056  0.1098  0.0147  0.0309  0.0309  0.0058  0.0058  0.0058  0.0058  0.0058  0.0058  0.0058  0.0058  0.0058  0.0058  0.0058  0.0044  0.0058  0.0058  0.0044  0.0058  0.0058  0.0058  0.0029  0.0029  0.0015  0.0015  0.0015  0.0015  0.0015  0.0015  0.0015  0.0015  0.0015  0.0015  0.0015  0.0015  0.0015  0.0029  0.0029  0.0029  0.0029  0.0029  0.0029  0.0015  0.0015  0.0015  0.0015  0.0015  0.0015  0.0000  0.0000  0.0015  0.0015  0.0000  0.0000  0.0000  0.0000  0.0000  0.0000  0.0000  0.0000  0.0015  0.0015  0.0015  0.0015  0.0015  0.0000  0.0000  0.0000  0.0000  0.0000  0.0000  0.0000  0.0000  0.0000  0.0000  0.0000  0.0000  0.0000  0.0000  0.0000  0.0000  0.0000  0.0000  0.0000  0.0000  0.0000  0.0000  0.0000  0.0000  0.0000  0.0000  0.0000  0.0000  0.0000  0.0000  0.0000  0.0000  0.0000  0.0000  0.0000  0.0000  0.0000  0.0000  0.0000  0.0000  0.0000  0.0000  0.0000  0.0000  0.0000  0.0000  0.0000
OMP4__GCA_000015905.1   0.2678  0.2324  0.2194  0.2177  0.2695  0.2448  0.2448  0.2310  0.2373  0.2364  0.2442  0.2442  0.2442  0.2410  0.2050  0.2096  0.2146  0.2096  0.2106  0.2111  0.2169  0.2169  0.1972  0.1830  0.1946  0.1883  0.1864  0.1865  0.1870  0.1892  0.1833  0.1832  0.1833  0.1976  0.2023  0.2024  0.2026  0.2024  0.1816  0.1858  0.1858  0.1858  0.1837  0.1928  0.1838  0.1933  0.1911  0.1917  0.1917  0.1991  0.1034  0.1034  0.1002  0.0940  0.0940  0.0924  0.0924  0.1065  0.1058  0.1099  0.0147  0.0309  0.0309  0.0058  0.0058  0.0058  0.0058  0.0058  0.0058  0.0058  0.0058  0.0058  0.0058  0.0058  0.0044  0.0058  0.0058  0.0044  0.0058  0.0058  0.0058  0.0029  0.0029  0.0015  0.0015  0.0015  0.0015  0.0015  0.0015  0.0015  0.0015  0.0015  0.0015  0.0015  0.0015  0.0015  0.0029  0.0029  0.0029  0.0029  0.0029  0.0029  0.0015  0.0015  0.0015  0.0015  0.0015  0.0015  0.0000  0.0000  0.0015  0.0015  0.0000  0.0000  0.0000  0.0000  0.0000  0.0000  0.0000  0.0000  0.0015  0.0015  0.0015  0.0015  0.0015  0.0000  0.0000  0.0000  0.0000  0.0000  0.0000  0.0000  0.0000  0.0000  0.0000  0.0000  0.0000  0.0000  0.0000  0.0000  0.0000  0.0000  0.0000  0.0000  0.0000  0.0000  0.0000  0.0000  0.0000  0.0000  0.0000  0.0000  0.0000  0.0000  0.0000  0.0000  0.0000  0.0000  0.0000  0.0000  0.0000  0.0000  0.0000  0.0000  0.0000  0.0000  0.0000  0.0000  0.0000  0.0000  0.0000  0.0000  0.0000
OMP4__GCA_000015925.1   0.2668  0.2324  0.2194  0.2177  0.2695  0.2448  0.2448  0.2310  0.2373  0.2364  0.2442  0.2442  0.2442  0.2410  0.2050  0.2096  0.2146  0.2096  0.2106  0.2111  0.2169  0.2169  0.1972  0.1830  0.1946  0.1883  0.1864  0.1865  0.1870  0.1892  0.1833  0.1832  0.1833  0.1976  0.2023  0.2024  0.2026  0.2024  0.1816  0.1858  0.1858  0.1858  0.1837  0.1928  0.1838  0.1933  0.1911  0.1917  0.1917  0.1991  0.1034  0.1034  0.1002  0.0940  0.0940  0.0924  0.0924  0.1065  0.1058  0.1099  0.0147  0.0309  0.0309  0.0058  0.0058  0.0058  0.0058  0.0058  0.0058  0.0058  0.0058  0.0058  0.0058  0.0058  0.0044  0.0058  0.0058  0.0044  0.0058  0.0058  0.0058  0.0029  0.0029  0.0015  0.0015  0.0015  0.0015  0.0015  0.0015  0.0015  0.0015  0.0015  0.0015  0.0015  0.0015  0.0015  0.0029  0.0029  0.0029  0.0029  0.0029  0.0029  0.0015  0.0015  0.0015  0.0015  0.0015  0.0015  0.0000  0.0000  0.0015  0.0015  0.0000  0.0000  0.0000  0.0000  0.0000  0.0000  0.0000  0.0000  0.0015  0.0015  0.0015  0.0015  0.0015  0.0000  0.0000  0.0000  0.0000  0.0000  0.0000  0.0000  0.0000  0.0000  0.0000  0.0000  0.0000  0.0000  0.0000  0.0000  0.0000  0.0000  0.0000  0.0000  0.0000  0.0000  0.0000  0.0000  0.0000  0.0000  0.0000  0.0000  0.0000  0.0000  0.0000  0.0000  0.0000  0.0000  0.0000  0.0000  0.0000  0.0000  0.0000  0.0000  0.0000  0.0000  0.0000  0.0000  0.0000  0.0000  0.0000  0.0000  0.0000  0.0000
OMP4__GCA_000152325.1   0.2667  0.2323  0.2193  0.2175  0.2693  0.2447  0.2447  0.2309  0.2372  0.2363  0.2441  0.2441  0.2441  0.2409  0.2049  0.2095  0.2145  0.2095  0.2105  0.2110  0.2168  0.2168  0.1971  0.1829  0.1945  0.1882  0.1863  0.1864  0.1869  0.1891  0.1832  0.1832  0.1832  0.1985  0.2032  0.2023  0.2025  0.2023  0.1815  0.1857  0.1857  0.1857  0.1836  0.1927  0.1837  0.1932  0.1910  0.1916  0.1916  0.1990  0.1033  0.1033  0.1001  0.0940  0.0940  0.0924  0.0924  0.1065  0.1057  0.1099  0.0147  0.0309  0.0309  0.0058  0.0058  0.0058  0.0058  0.0058  0.0058  0.0058  0.0058  0.0058  0.0058  0.0058  0.0044  0.0058  0.0058  0.0044  0.0058  0.0058  0.0058  0.0029  0.0029  0.0015  0.0015  0.0015  0.0015  0.0015  0.0015  0.0015  0.0015  0.0015  0.0015  0.0015  0.0015  0.0015  0.0029  0.0029  0.0029  0.0029  0.0029  0.0029  0.0015  0.0015  0.0015  0.0015  0.0015  0.0015  0.0000  0.0000  0.0015  0.0015  0.0000  0.0000  0.0000  0.0000  0.0000  0.0000  0.0000  0.0000  0.0015  0.0015  0.0015  0.0015  0.0015  0.0000  0.0000  0.0000  0.0000  0.0000  0.0000  0.0000  0.0000  0.0000  0.0000  0.0000  0.0000  0.0000  0.0000  0.0000  0.0000  0.0000  0.0000  0.0000  0.0000  0.0000  0.0000  0.0000  0.0000  0.0000  0.0000  0.0000  0.0000  0.0000  0.0000  0.0000  0.0000  0.0000  0.0000  0.0000  0.0000  0.0000  0.0000  0.0000  0.0000  0.0000  0.0000  0.0000  0.0000  0.0000  0.0000  0.0000  0.0000  0.0000  0.0000
OMP4__GCA_000169715.1   0.2687  0.2342  0.2193  0.2175  0.2714  0.2467  0.2467  0.2309  0.2392  0.2383  0.2461  0.2461  0.2461  0.2429  0.2049  0.2095  0.2145  0.2095  0.2105  0.2110  0.2168  0.2168  0.1971  0.1829  0.1945  0.1882  0.1863  0.1864  0.1869  0.1891  0.1832  0.1832  0.1832  0.1975  0.2022  0.2023  0.2025  0.2023  0.1815  0.1857  0.1857  0.1857  0.1836  0.1927  0.1837  0.1932  0.1910  0.1916  0.1916  0.1990  0.1033  0.1033  0.1001  0.0940  0.0940  0.0924  0.0924  0.1065  0.1057  0.1099  0.0147  0.0309  0.0309  0.0058  0.0058  0.0058  0.0058  0.0058  0.0058  0.0058  0.0058  0.0058  0.0058  0.0058  0.0044  0.0058  0.0058  0.0044  0.0058  0.0058  0.0058  0.0029  0.0029  0.0015  0.0015  0.0015  0.0015  0.0015  0.0015  0.0015  0.0015  0.0015  0.0015  0.0015  0.0015  0.0015  0.0029  0.0029  0.0029  0.0029  0.0029  0.0029  0.0015  0.0015  0.0015  0.0015  0.0015  0.0015  0.0000  0.0000  0.0015  0.0015  0.0000  0.0000  0.0000  0.0000  0.0000  0.0000  0.0000  0.0000  0.0015  0.0015  0.0015  0.0015  0.0015  0.0000  0.0000  0.0000  0.0000  0.0000  0.0000  0.0000  0.0000  0.0000  0.0000  0.0000  0.0000  0.0000  0.0000  0.0000  0.0000  0.0000  0.0000  0.0000  0.0000  0.0000  0.0000  0.0000  0.0000  0.0000  0.0000  0.0000  0.0000  0.0000  0.0000  0.0000  0.0000  0.0000  0.0000  0.0000  0.0000  0.0000  0.0000  0.0000  0.0000  0.0000  0.0000  0.0000  0.0000  0.0000  0.0000  0.0000  0.0000  0.0000  0.0000  0.0000
OMP4__GCA_000182195.1   0.2668  0.2324  0.2194  0.2177  0.2695  0.2448  0.2448  0.2310  0.2373  0.2364  0.2442  0.2442  0.2442  0.2410  0.2050  0.2096  0.2146  0.2096  0.2106  0.2111  0.2169  0.2169  0.1972  0.1830  0.1946  0.1883  0.1864  0.1865  0.1870  0.1892  0.1833  0.1832  0.1833  0.1976  0.2023  0.2024  0.2026  0.2024  0.1816  0.1858  0.1858  0.1858  0.1837  0.1928  0.1838  0.1933  0.1911  0.1917  0.1917  0.1991  0.1034  0.1034  0.1002  0.0940  0.0940  0.0924  0.0924  0.1065  0.1058  0.1099  0.0147  0.0309  0.0309  0.0058  0.0058  0.0058  0.0058  0.0058  0.0058  0.0058  0.0058  0.0058  0.0058  0.0058  0.0044  0.0058  0.0058  0.0044  0.0058  0.0058  0.0058  0.0029  0.0029  0.0015  0.0015  0.0015  0.0015  0.0015  0.0015  0.0015  0.0015  0.0015  0.0015  0.0015  0.0015  0.0015  0.0029  0.0029  0.0029  0.0029  0.0029  0.0029  0.0015  0.0015  0.0015  0.0015  0.0015  0.0015  0.0000  0.0000  0.0015  0.0015  0.0000  0.0000  0.0000  0.0000  0.0000  0.0000  0.0000  0.0000  0.0015  0.0015  0.0015  0.0015  0.0015  0.0000  0.0000  0.0000  0.0000  0.0000  0.0000  0.0000  0.0000  0.0000  0.0000  0.0000  0.0000  0.0000  0.0000  0.0000  0.0000  0.0000  0.0000  0.0000  0.0000  0.0000  0.0000  0.0000  0.0000  0.0000  0.0000  0.0000  0.0000  0.0000  0.0000  0.0000  0.0000  0.0000  0.0000  0.0000  0.0000  0.0000  0.0000  0.0000  0.0000  0.0000  0.0000  0.0000  0.0000  0.0000  0.0000  0.0000  0.0000  0.0000  0.0000  0.0000  0.0000
OMP4__GCA_000182585.2   0.2668  0.2324  0.2194  0.2177  0.2695  0.2448  0.2448  0.2310  0.2373  0.2364  0.2442  0.2442  0.2442  0.2410  0.2050  0.2096  0.2146  0.2096  0.2106  0.2111  0.2169  0.2169  0.1972  0.1830  0.1946  0.1883  0.1864  0.1865  0.1870  0.1892  0.1833  0.1832  0.1833  0.1976  0.2023  0.2024  0.2026  0.2024  0.1816  0.1858  0.1858  0.1858  0.1837  0.1928  0.1838  0.1933  0.1911  0.1917  0.1917  0.1991  0.1034  0.1034  0.1002  0.0940  0.0940  0.0924  0.0924  0.1065  0.1058  0.1099  0.0147  0.0309  0.0309  0.0058  0.0058  0.0058  0.0058  0.0058  0.0058  0.0058  0.0058  0.0058  0.0058  0.0058  0.0044  0.0058  0.0058  0.0044  0.0058  0.0058  0.0058  0.0029  0.0029  0.0015  0.0015  0.0015  0.0015  0.0015  0.0015  0.0015  0.0015  0.0015  0.0015  0.0015  0.0015  0.0015  0.0029  0.0029  0.0029  0.0029  0.0029  0.0029  0.0015  0.0015  0.0015  0.0015  0.0015  0.0015  0.0000  0.0000  0.0015  0.0015  0.0000  0.0000  0.0000  0.0000  0.0000  0.0000  0.0000  0.0000  0.0015  0.0015  0.0015  0.0015  0.0015  0.0000  0.0000  0.0000  0.0000  0.0000  0.0000  0.0000  0.0000  0.0000  0.0000  0.0000  0.0000  0.0000  0.0000  0.0000  0.0000  0.0000  0.0000  0.0000  0.0000  0.0000  0.0000  0.0000  0.0000  0.0000  0.0000  0.0000  0.0000  0.0000  0.0000  0.0000  0.0000  0.0000  0.0000  0.0000  0.0000  0.0000  0.0000  0.0000  0.0000  0.0000  0.0000  0.0000  0.0000  0.0000  0.0000  0.0000  0.0000  0.0000  0.0000  0.0000  0.0000  0.0000
OMP4__GCA_000193475.1   0.2668  0.2324  0.2194  0.2177  0.2695  0.2448  0.2448  0.2310  0.2373  0.2364  0.2442  0.2442  0.2442  0.2410  0.2050  0.2096  0.2146  0.2096  0.2106  0.2111  0.2169  0.2169  0.1972  0.1830  0.1946  0.1883  0.1864  0.1865  0.1870  0.1892  0.1833  0.1832  0.1833  0.1976  0.2023  0.2024  0.2026  0.2024  0.1816  0.1858  0.1858  0.1858  0.1837  0.1928  0.1838  0.1933  0.1911  0.1917  0.1917  0.1991  0.1034  0.1034  0.1002  0.0940  0.0940  0.0924  0.0924  0.1065  0.1058  0.1099  0.0147  0.0309  0.0309  0.0058  0.0058  0.0058  0.0058  0.0058  0.0058  0.0058  0.0058  0.0058  0.0058  0.0058  0.0044  0.0058  0.0058  0.0044  0.0058  0.0058  0.0058  0.0029  0.0029  0.0015  0.0015  0.0015  0.0015  0.0015  0.0015  0.0015  0.0015  0.0015  0.0015  0.0015  0.0015  0.0015  0.0029  0.0029  0.0029  0.0029  0.0029  0.0029  0.0015  0.0015  0.0015  0.0015  0.0015  0.0015  0.0000  0.0000  0.0015  0.0015  0.0000  0.0000  0.0000  0.0000  0.0000  0.0000  0.0000  0.0000  0.0015  0.0015  0.0015  0.0015  0.0015  0.0000  0.0000  0.0000  0.0000  0.0000  0.0000  0.0000  0.0000  0.0000  0.0000  0.0000  0.0000  0.0000  0.0000  0.0000  0.0000  0.0000  0.0000  0.0000  0.0000  0.0000  0.0000  0.0000  0.0000  0.0000  0.0000  0.0000  0.0000  0.0000  0.0000  0.0000  0.0000  0.0000  0.0000  0.0000  0.0000  0.0000  0.0000  0.0000  0.0000  0.0000  0.0000  0.0000  0.0000  0.0000  0.0000  0.0000  0.0000  0.0000  0.0000  0.0000  0.0000  0.0000  0.0000
OMP4__GCA_000259735.1   0.2668  0.2324  0.2194  0.2177  0.2695  0.2448  0.2448  0.2310  0.2373  0.2364  0.2442  0.2442  0.2442  0.2410  0.2050  0.2096  0.2146  0.2096  0.2106  0.2111  0.2169  0.2169  0.1972  0.1830  0.1946  0.1883  0.1864  0.1865  0.1870  0.1892  0.1833  0.1832  0.1833  0.1976  0.2023  0.2024  0.2026  0.2024  0.1816  0.1858  0.1858  0.1858  0.1837  0.1928  0.1838  0.1933  0.1911  0.1917  0.1917  0.1991  0.1034  0.1034  0.1002  0.0940  0.0940  0.0924  0.0924  0.1065  0.1058  0.1099  0.0147  0.0309  0.0309  0.0058  0.0058  0.0058  0.0058  0.0058  0.0058  0.0058  0.0058  0.0058  0.0058  0.0058  0.0044  0.0058  0.0058  0.0044  0.0058  0.0058  0.0058  0.0029  0.0029  0.0015  0.0015  0.0015  0.0015  0.0015  0.0015  0.0015  0.0015  0.0015  0.0015  0.0015  0.0015  0.0015  0.0029  0.0029  0.0029  0.0029  0.0029  0.0029  0.0015  0.0015  0.0015  0.0015  0.0015  0.0015  0.0000  0.0000  0.0015  0.0015  0.0000  0.0000  0.0000  0.0000  0.0000  0.0000  0.0000  0.0000  0.0015  0.0015  0.0015  0.0015  0.0015  0.0000  0.0000  0.0000  0.0000  0.0000  0.0000  0.0000  0.0000  0.0000  0.0000  0.0000  0.0000  0.0000  0.0000  0.0000  0.0000  0.0000  0.0000  0.0000  0.0000  0.0000  0.0000  0.0000  0.0000  0.0000  0.0000  0.0000  0.0000  0.0000  0.0000  0.0000  0.0000  0.0000  0.0000  0.0000  0.0000  0.0000  0.0000  0.0000  0.0000  0.0000  0.0000  0.0000  0.0000  0.0000  0.0000  0.0000  0.0000  0.0000  0.0000  0.0000  0.0000  0.0000  0.0000  0.0000
OMP4__GCA_000260515.1   0.2668  0.2324  0.2194  0.2177  0.2695  0.2448  0.2448  0.2310  0.2373  0.2364  0.2442  0.2442  0.2442  0.2410  0.2050  0.2096  0.2146  0.2096  0.2106  0.2111  0.2169  0.2169  0.1972  0.1830  0.1946  0.1883  0.1864  0.1865  0.1870  0.1892  0.1833  0.1832  0.1833  0.1976  0.2023  0.2024  0.2026  0.2024  0.1816  0.1858  0.1858  0.1858  0.1837  0.1928  0.1838  0.1933  0.1911  0.1917  0.1917  0.1991  0.1034  0.1034  0.1002  0.0940  0.0940  0.0924  0.0924  0.1065  0.1058  0.1099  0.0147  0.0309  0.0309  0.0058  0.0058  0.0058  0.0058  0.0058  0.0058  0.0058  0.0058  0.0058  0.0058  0.0058  0.0044  0.0058  0.0058  0.0044  0.0058  0.0058  0.0058  0.0029  0.0029  0.0015  0.0015  0.0015  0.0015  0.0015  0.0015  0.0015  0.0015  0.0015  0.0015  0.0015  0.0015  0.0015  0.0029  0.0029  0.0029  0.0029  0.0029  0.0029  0.0015  0.0015  0.0015  0.0015  0.0015  0.0015  0.0000  0.0000  0.0015  0.0015  0.0000  0.0000  0.0000  0.0000  0.0000  0.0000  0.0000  0.0000  0.0015  0.0015  0.0015  0.0015  0.0015  0.0000  0.0000  0.0000  0.0000  0.0000  0.0000  0.0000  0.0000  0.0000  0.0000  0.0000  0.0000  0.0000  0.0000  0.0000  0.0000  0.0000  0.0000  0.0000  0.0000  0.0000  0.0000  0.0000  0.0000  0.0000  0.0000  0.0000  0.0000  0.0000  0.0000  0.0000  0.0000  0.0000  0.0000  0.0000  0.0000  0.0000  0.0000  0.0000  0.0000  0.0000  0.0000  0.0000  0.0000  0.0000  0.0000  0.0000  0.0000  0.0000  0.0000  0.0000  0.0000  0.0000  0.0000  0.0000  0.0000
OMP4__GCA_000347975.1   0.2667  0.2323  0.2193  0.2175  0.2693  0.2447  0.2447  0.2309  0.2372  0.2363  0.2441  0.2441  0.2441  0.2409  0.2049  0.2095  0.2145  0.2095  0.2105  0.2110  0.2168  0.2168  0.1971  0.1829  0.1945  0.1882  0.1863  0.1864  0.1869  0.1891  0.1832  0.1832  0.1832  0.1985  0.2032  0.2023  0.2025  0.2023  0.1815  0.1857  0.1857  0.1857  0.1836  0.1927  0.1837  0.1932  0.1910  0.1916  0.1916  0.1990  0.1033  0.1033  0.1001  0.0940  0.0940  0.0924  0.0924  0.1065  0.1057  0.1099  0.0147  0.0309  0.0309  0.0058  0.0058  0.0058  0.0058  0.0058  0.0058  0.0058  0.0058  0.0058  0.0058  0.0058  0.0044  0.0058  0.0058  0.0044  0.0058  0.0058  0.0058  0.0029  0.0029  0.0015  0.0015  0.0015  0.0015  0.0015  0.0015  0.0015  0.0015  0.0015  0.0015  0.0015  0.0015  0.0015  0.0029  0.0029  0.0029  0.0029  0.0029  0.0029  0.0015  0.0015  0.0015  0.0015  0.0015  0.0015  0.0000  0.0000  0.0015  0.0015  0.0000  0.0000  0.0000  0.0000  0.0000  0.0000  0.0000  0.0000  0.0015  0.0015  0.0015  0.0015  0.0015  0.0000  0.0000  0.0000  0.0000  0.0000  0.0000  0.0000  0.0000  0.0000  0.0000  0.0000  0.0000  0.0000  0.0000  0.0000  0.0000  0.0000  0.0000  0.0000  0.0000  0.0000  0.0000  0.0000  0.0000  0.0000  0.0000  0.0000  0.0000  0.0000  0.0000  0.0000  0.0000  0.0000  0.0000  0.0000  0.0000  0.0000  0.0000  0.0000  0.0000  0.0000  0.0000  0.0000  0.0000  0.0000  0.0000  0.0000  0.0000  0.0000  0.0000  0.0000  0.0000  0.0000  0.0000  0.0000  0.0000  0.0000
OMP4__GCA_000410895.1   0.2668  0.2324  0.2194  0.2177  0.2695  0.2448  0.2448  0.2310  0.2373  0.2364  0.2442  0.2442  0.2442  0.2410  0.2050  0.2096  0.2146  0.2096  0.2106  0.2111  0.2169  0.2169  0.1972  0.1830  0.1946  0.1883  0.1864  0.1865  0.1870  0.1892  0.1833  0.1832  0.1833  0.1976  0.2023  0.2024  0.2026  0.2024  0.1816  0.1858  0.1858  0.1858  0.1837  0.1928  0.1838  0.1933  0.1911  0.1917  0.1917  0.1991  0.1034  0.1034  0.1002  0.0940  0.0940  0.0924  0.0924  0.1065  0.1058  0.1099  0.0147  0.0309  0.0309  0.0058  0.0058  0.0058  0.0058  0.0058  0.0058  0.0058  0.0058  0.0058  0.0058  0.0058  0.0044  0.0058  0.0058  0.0044  0.0058  0.0058  0.0058  0.0029  0.0029  0.0015  0.0015  0.0015  0.0015  0.0015  0.0015  0.0015  0.0015  0.0015  0.0015  0.0015  0.0015  0.0015  0.0029  0.0029  0.0029  0.0029  0.0029  0.0029  0.0015  0.0015  0.0015  0.0015  0.0015  0.0015  0.0000  0.0000  0.0015  0.0015  0.0000  0.0000  0.0000  0.0000  0.0000  0.0000  0.0000  0.0000  0.0015  0.0015  0.0015  0.0015  0.0015  0.0000  0.0000  0.0000  0.0000  0.0000  0.0000  0.0000  0.0000  0.0000  0.0000  0.0000  0.0000  0.0000  0.0000  0.0000  0.0000  0.0000  0.0000  0.0000  0.0000  0.0000  0.0000  0.0000  0.0000  0.0000  0.0000  0.0000  0.0000  0.0000  0.0000  0.0000  0.0000  0.0000  0.0000  0.0000  0.0000  0.0000  0.0000  0.0000  0.0000  0.0000  0.0000  0.0000  0.0000  0.0000  0.0000  0.0000  0.0000  0.0000  0.0000  0.0000  0.0000  0.0000  0.0000  0.0000  0.0000  0.0000  0.0000
OMP4__GCA_000511895.1   0.2678  0.2324  0.2194  0.2177  0.2695  0.2448  0.2448  0.2310  0.2373  0.2364  0.2442  0.2442  0.2442  0.2410  0.2050  0.2096  0.2146  0.2096  0.2106  0.2111  0.2169  0.2169  0.1972  0.1830  0.1946  0.1883  0.1864  0.1865  0.1870  0.1892  0.1833  0.1832  0.1833  0.1976  0.2023  0.2024  0.2026  0.2024  0.1816  0.1858  0.1858  0.1858  0.1837  0.1928  0.1838  0.1933  0.1911  0.1917  0.1917  0.1991  0.1034  0.1034  0.1002  0.0940  0.0940  0.0924  0.0924  0.1065  0.1058  0.1099  0.0147  0.0309  0.0309  0.0058  0.0058  0.0058  0.0058  0.0058  0.0058  0.0058  0.0058  0.0058  0.0058  0.0058  0.0044  0.0058  0.0058  0.0044  0.0058  0.0058  0.0058  0.0029  0.0029  0.0015  0.0015  0.0015  0.0015  0.0015  0.0015  0.0015  0.0015  0.0015  0.0015  0.0015  0.0015  0.0015  0.0029  0.0029  0.0029  0.0029  0.0029  0.0029  0.0015  0.0015  0.0015  0.0015  0.0015  0.0015  0.0000  0.0000  0.0015  0.0015  0.0000  0.0000  0.0000  0.0000  0.0000  0.0000  0.0000  0.0000  0.0015  0.0015  0.0015  0.0015  0.0015  0.0000  0.0000  0.0000  0.0000  0.0000  0.0000  0.0000  0.0000  0.0000  0.0000  0.0000  0.0000  0.0000  0.0000  0.0000  0.0000  0.0000  0.0000  0.0000  0.0000  0.0000  0.0000  0.0000  0.0000  0.0000  0.0000  0.0000  0.0000  0.0000  0.0000  0.0000  0.0000  0.0000  0.0000  0.0000  0.0000  0.0000  0.0000  0.0000  0.0000  0.0000  0.0000  0.0000  0.0000  0.0000  0.0000  0.0000  0.0000  0.0000  0.0000  0.0000  0.0000  0.0000  0.0000  0.0000  0.0000  0.0000  0.0000  0.0000
OMP4__GCA_000583835.1   0.2687  0.2342  0.2193  0.2175  0.2714  0.2467  0.2467  0.2309  0.2392  0.2383  0.2461  0.2461  0.2461  0.2429  0.2049  0.2095  0.2145  0.2095  0.2105  0.2110  0.2168  0.2168  0.1971  0.1829  0.1945  0.1882  0.1863  0.1864  0.1869  0.1891  0.1832  0.1832  0.1832  0.1975  0.2022  0.2023  0.2025  0.2023  0.1815  0.1857  0.1857  0.1857  0.1836  0.1927  0.1837  0.1932  0.1910  0.1916  0.1916  0.1990  0.1033  0.1033  0.1001  0.0940  0.0940  0.0924  0.0924  0.1065  0.1057  0.1099  0.0147  0.0309  0.0309  0.0058  0.0058  0.0058  0.0058  0.0058  0.0058  0.0058  0.0058  0.0058  0.0058  0.0058  0.0044  0.0058  0.0058  0.0044  0.0058  0.0058  0.0058  0.0029  0.0029  0.0015  0.0015  0.0015  0.0015  0.0015  0.0015  0.0015  0.0015  0.0015  0.0015  0.0015  0.0015  0.0015  0.0029  0.0029  0.0029  0.0029  0.0029  0.0029  0.0015  0.0015  0.0015  0.0015  0.0015  0.0015  0.0000  0.0000  0.0015  0.0015  0.0000  0.0000  0.0000  0.0000  0.0000  0.0000  0.0000  0.0000  0.0015  0.0015  0.0015  0.0015  0.0015  0.0000  0.0000  0.0000  0.0000  0.0000  0.0000  0.0000  0.0000  0.0000  0.0000  0.0000  0.0000  0.0000  0.0000  0.0000  0.0000  0.0000  0.0000  0.0000  0.0000  0.0000  0.0000  0.0000  0.0000  0.0000  0.0000  0.0000  0.0000  0.0000  0.0000  0.0000  0.0000  0.0000  0.0000  0.0000  0.0000  0.0000  0.0000  0.0000  0.0000  0.0000  0.0000  0.0000  0.0000  0.0000  0.0000  0.0000  0.0000  0.0000  0.0000  0.0000  0.0000  0.0000  0.0000  0.0000  0.0000  0.0000  0.0000  0.0000  0.0000
OMP4__GCA_000755765.1   0.2687  0.2342  0.2193  0.2175  0.2714  0.2467  0.2467  0.2309  0.2392  0.2383  0.2461  0.2461  0.2461  0.2429  0.2049  0.2095  0.2145  0.2095  0.2105  0.2110  0.2168  0.2168  0.1971  0.1829  0.1945  0.1882  0.1863  0.1864  0.1869  0.1891  0.1832  0.1832  0.1832  0.1975  0.2022  0.2023  0.2025  0.2023  0.1815  0.1857  0.1857  0.1857  0.1836  0.1927  0.1837  0.1932  0.1910  0.1916  0.1916  0.1990  0.1033  0.1033  0.1001  0.0940  0.0940  0.0924  0.0924  0.1065  0.1057  0.1099  0.0147  0.0309  0.0309  0.0058  0.0058  0.0058  0.0058  0.0058  0.0058  0.0058  0.0058  0.0058  0.0058  0.0058  0.0044  0.0058  0.0058  0.0044  0.0058  0.0058  0.0058  0.0029  0.0029  0.0015  0.0015  0.0015  0.0015  0.0015  0.0015  0.0015  0.0015  0.0015  0.0015  0.0015  0.0015  0.0015  0.0029  0.0029  0.0029  0.0029  0.0029  0.0029  0.0015  0.0015  0.0015  0.0015  0.0015  0.0015  0.0000  0.0000  0.0015  0.0015  0.0000  0.0000  0.0000  0.0000  0.0000  0.0000  0.0000  0.0000  0.0015  0.0015  0.0015  0.0015  0.0015  0.0000  0.0000  0.0000  0.0000  0.0000  0.0000  0.0000  0.0000  0.0000  0.0000  0.0000  0.0000  0.0000  0.0000  0.0000  0.0000  0.0000  0.0000  0.0000  0.0000  0.0000  0.0000  0.0000  0.0000  0.0000  0.0000  0.0000  0.0000  0.0000  0.0000  0.0000  0.0000  0.0000  0.0000  0.0000  0.0000  0.0000  0.0000  0.0000  0.0000  0.0000  0.0000  0.0000  0.0000  0.0000  0.0000  0.0000  0.0000  0.0000  0.0000  0.0000  0.0000  0.0000  0.0000  0.0000  0.0000  0.0000  0.0000  0.0000  0.0000  0.0000
OMP4__GCA_000755825.1   0.2668  0.2324  0.2194  0.2177  0.2695  0.2448  0.2448  0.2310  0.2373  0.2364  0.2442  0.2442  0.2442  0.2410  0.2050  0.2096  0.2146  0.2096  0.2106  0.2111  0.2169  0.2169  0.1972  0.1830  0.1946  0.1883  0.1864  0.1865  0.1870  0.1892  0.1833  0.1832  0.1833  0.1976  0.2023  0.2024  0.2026  0.2024  0.1816  0.1858  0.1858  0.1858  0.1837  0.1928  0.1838  0.1933  0.1911  0.1917  0.1917  0.1991  0.1034  0.1034  0.1002  0.0940  0.0940  0.0924  0.0924  0.1065  0.1058  0.1099  0.0147  0.0309  0.0309  0.0058  0.0058  0.0058  0.0058  0.0058  0.0058  0.0058  0.0058  0.0058  0.0058  0.0058  0.0044  0.0058  0.0058  0.0044  0.0058  0.0058  0.0058  0.0029  0.0029  0.0015  0.0015  0.0015  0.0015  0.0015  0.0015  0.0015  0.0015  0.0015  0.0015  0.0015  0.0015  0.0015  0.0029  0.0029  0.0029  0.0029  0.0029  0.0029  0.0015  0.0015  0.0015  0.0015  0.0015  0.0015  0.0000  0.0000  0.0015  0.0015  0.0000  0.0000  0.0000  0.0000  0.0000  0.0000  0.0000  0.0000  0.0015  0.0015  0.0015  0.0015  0.0015  0.0000  0.0000  0.0000  0.0000  0.0000  0.0000  0.0000  0.0000  0.0000  0.0000  0.0000  0.0000  0.0000  0.0000  0.0000  0.0000  0.0000  0.0000  0.0000  0.0000  0.0000  0.0000  0.0000  0.0000  0.0000  0.0000  0.0000  0.0000  0.0000  0.0000  0.0000  0.0000  0.0000  0.0000  0.0000  0.0000  0.0000  0.0000  0.0000  0.0000  0.0000  0.0000  0.0000  0.0000  0.0000  0.0000  0.0000  0.0000  0.0000  0.0000  0.0000  0.0000  0.0000  0.0000  0.0000  0.0000  0.0000  0.0000  0.0000  0.0000  0.0000  0.0000
OMP4__GCA_000756085.1   0.2668  0.2324  0.2194  0.2177  0.2695  0.2448  0.2448  0.2310  0.2373  0.2364  0.2442  0.2442  0.2442  0.2410  0.2050  0.2096  0.2146  0.2096  0.2106  0.2111  0.2169  0.2169  0.1972  0.1830  0.1946  0.1883  0.1864  0.1865  0.1870  0.1892  0.1833  0.1832  0.1833  0.1976  0.2023  0.2024  0.2026  0.2024  0.1816  0.1858  0.1858  0.1858  0.1837  0.1928  0.1838  0.1933  0.1911  0.1917  0.1917  0.1991  0.1034  0.1034  0.1002  0.0940  0.0940  0.0924  0.0924  0.1065  0.1058  0.1099  0.0147  0.0309  0.0309  0.0058  0.0058  0.0058  0.0058  0.0058  0.0058  0.0058  0.0058  0.0058  0.0058  0.0058  0.0044  0.0058  0.0058  0.0044  0.0058  0.0058  0.0058  0.0029  0.0029  0.0015  0.0015  0.0015  0.0015  0.0015  0.0015  0.0015  0.0015  0.0015  0.0015  0.0015  0.0015  0.0015  0.0029  0.0029  0.0029  0.0029  0.0029  0.0029  0.0015  0.0015  0.0015  0.0015  0.0015  0.0015  0.0000  0.0000  0.0015  0.0015  0.0000  0.0000  0.0000  0.0000  0.0000  0.0000  0.0000  0.0000  0.0015  0.0015  0.0015  0.0015  0.0015  0.0000  0.0000  0.0000  0.0000  0.0000  0.0000  0.0000  0.0000  0.0000  0.0000  0.0000  0.0000  0.0000  0.0000  0.0000  0.0000  0.0000  0.0000  0.0000  0.0000  0.0000  0.0000  0.0000  0.0000  0.0000  0.0000  0.0000  0.0000  0.0000  0.0000  0.0000  0.0000  0.0000  0.0000  0.0000  0.0000  0.0000  0.0000  0.0000  0.0000  0.0000  0.0000  0.0000  0.0000  0.0000  0.0000  0.0000  0.0000  0.0000  0.0000  0.0000  0.0000  0.0000  0.0000  0.0000  0.0000  0.0000  0.0000  0.0000  0.0000  0.0000  0.0000  0.0000
OMP4__GCA_000756105.1   0.2668  0.2324  0.2194  0.2177  0.2695  0.2448  0.2448  0.2310  0.2373  0.2364  0.2442  0.2442  0.2442  0.2410  0.2050  0.2096  0.2146  0.2096  0.2106  0.2111  0.2169  0.2169  0.1972  0.1830  0.1946  0.1883  0.1864  0.1865  0.1870  0.1892  0.1833  0.1832  0.1833  0.1976  0.2023  0.2024  0.2026  0.2024  0.1816  0.1858  0.1858  0.1858  0.1837  0.1928  0.1838  0.1933  0.1911  0.1917  0.1917  0.1991  0.1034  0.1034  0.1002  0.0940  0.0940  0.0924  0.0924  0.1065  0.1058  0.1099  0.0147  0.0309  0.0309  0.0058  0.0058  0.0058  0.0058  0.0058  0.0058  0.0058  0.0058  0.0058  0.0058  0.0058  0.0044  0.0058  0.0058  0.0044  0.0058  0.0058  0.0058  0.0029  0.0029  0.0015  0.0015  0.0015  0.0015  0.0015  0.0015  0.0015  0.0015  0.0015  0.0015  0.0015  0.0015  0.0015  0.0029  0.0029  0.0029  0.0029  0.0029  0.0029  0.0015  0.0015  0.0015  0.0015  0.0015  0.0015  0.0000  0.0000  0.0015  0.0015  0.0000  0.0000  0.0000  0.0000  0.0000  0.0000  0.0000  0.0000  0.0015  0.0015  0.0015  0.0015  0.0015  0.0000  0.0000  0.0000  0.0000  0.0000  0.0000  0.0000  0.0000  0.0000  0.0000  0.0000  0.0000  0.0000  0.0000  0.0000  0.0000  0.0000  0.0000  0.0000  0.0000  0.0000  0.0000  0.0000  0.0000  0.0000  0.0000  0.0000  0.0000  0.0000  0.0000  0.0000  0.0000  0.0000  0.0000  0.0000  0.0000  0.0000  0.0000  0.0000  0.0000  0.0000  0.0000  0.0000  0.0000  0.0000  0.0000  0.0000  0.0000  0.0000  0.0000  0.0000  0.0000  0.0000  0.0000  0.0000  0.0000  0.0000  0.0000  0.0000  0.0000  0.0000  0.0000  0.0000  0.0000
OMP4__GCA_000756125.1   0.2668  0.2324  0.2194  0.2177  0.2695  0.2448  0.2448  0.2310  0.2373  0.2364  0.2442  0.2442  0.2442  0.2410  0.2050  0.2096  0.2146  0.2096  0.2106  0.2111  0.2169  0.2169  0.1972  0.1830  0.1946  0.1883  0.1864  0.1865  0.1870  0.1892  0.1833  0.1832  0.1833  0.1976  0.2023  0.2024  0.2026  0.2024  0.1816  0.1858  0.1858  0.1858  0.1837  0.1928  0.1838  0.1933  0.1911  0.1917  0.1917  0.1991  0.1034  0.1034  0.1002  0.0940  0.0940  0.0924  0.0924  0.1065  0.1058  0.1099  0.0147  0.0309  0.0309  0.0058  0.0058  0.0058  0.0058  0.0058  0.0058  0.0058  0.0058  0.0058  0.0058  0.0058  0.0044  0.0058  0.0058  0.0044  0.0058  0.0058  0.0058  0.0029  0.0029  0.0015  0.0015  0.0015  0.0015  0.0015  0.0015  0.0015  0.0015  0.0015  0.0015  0.0015  0.0015  0.0015  0.0029  0.0029  0.0029  0.0029  0.0029  0.0029  0.0015  0.0015  0.0015  0.0015  0.0015  0.0015  0.0000  0.0000  0.0015  0.0015  0.0000  0.0000  0.0000  0.0000  0.0000  0.0000  0.0000  0.0000  0.0015  0.0015  0.0015  0.0015  0.0015  0.0000  0.0000  0.0000  0.0000  0.0000  0.0000  0.0000  0.0000  0.0000  0.0000  0.0000  0.0000  0.0000  0.0000  0.0000  0.0000  0.0000  0.0000  0.0000  0.0000  0.0000  0.0000  0.0000  0.0000  0.0000  0.0000  0.0000  0.0000  0.0000  0.0000  0.0000  0.0000  0.0000  0.0000  0.0000  0.0000  0.0000  0.0000  0.0000  0.0000  0.0000  0.0000  0.0000  0.0000  0.0000  0.0000  0.0000  0.0000  0.0000  0.0000  0.0000  0.0000  0.0000  0.0000  0.0000  0.0000  0.0000  0.0000  0.0000  0.0000  0.0000  0.0000  0.0000  0.0000  0.0000
OMP4__GCA_000756145.1   0.2668  0.2324  0.2194  0.2177  0.2695  0.2448  0.2448  0.2310  0.2373  0.2364  0.2442  0.2442  0.2442  0.2410  0.2050  0.2096  0.2146  0.2096  0.2106  0.2111  0.2169  0.2169  0.1972  0.1830  0.1946  0.1883  0.1864  0.1865  0.1870  0.1892  0.1833  0.1832  0.1833  0.1976  0.2023  0.2024  0.2026  0.2024  0.1816  0.1858  0.1858  0.1858  0.1837  0.1928  0.1838  0.1933  0.1911  0.1917  0.1917  0.1991  0.1034  0.1034  0.1002  0.0940  0.0940  0.0924  0.0924  0.1065  0.1058  0.1099  0.0147  0.0309  0.0309  0.0058  0.0058  0.0058  0.0058  0.0058  0.0058  0.0058  0.0058  0.0058  0.0058  0.0058  0.0044  0.0058  0.0058  0.0044  0.0058  0.0058  0.0058  0.0029  0.0029  0.0015  0.0015  0.0015  0.0015  0.0015  0.0015  0.0015  0.0015  0.0015  0.0015  0.0015  0.0015  0.0015  0.0029  0.0029  0.0029  0.0029  0.0029  0.0029  0.0015  0.0015  0.0015  0.0015  0.0015  0.0015  0.0000  0.0000  0.0015  0.0015  0.0000  0.0000  0.0000  0.0000  0.0000  0.0000  0.0000  0.0000  0.0015  0.0015  0.0015  0.0015  0.0015  0.0000  0.0000  0.0000  0.0000  0.0000  0.0000  0.0000  0.0000  0.0000  0.0000  0.0000  0.0000  0.0000  0.0000  0.0000  0.0000  0.0000  0.0000  0.0000  0.0000  0.0000  0.0000  0.0000  0.0000  0.0000  0.0000  0.0000  0.0000  0.0000  0.0000  0.0000  0.0000  0.0000  0.0000  0.0000  0.0000  0.0000  0.0000  0.0000  0.0000  0.0000  0.0000  0.0000  0.0000  0.0000  0.0000  0.0000  0.0000  0.0000  0.0000  0.0000  0.0000  0.0000  0.0000  0.0000  0.0000  0.0000  0.0000  0.0000  0.0000  0.0000  0.0000  0.0000  0.0000  0.0000  0.0000
OMP4__GCA_000756165.1   0.2667  0.2323  0.2193  0.2175  0.2693  0.2447  0.2447  0.2309  0.2372  0.2363  0.2441  0.2441  0.2441  0.2409  0.2049  0.2095  0.2145  0.2095  0.2105  0.2110  0.2168  0.2168  0.1971  0.1829  0.1945  0.1882  0.1863  0.1864  0.1869  0.1891  0.1832  0.1832  0.1832  0.1985  0.2032  0.2023  0.2025  0.2023  0.1815  0.1857  0.1857  0.1857  0.1836  0.1927  0.1837  0.1932  0.1910  0.1916  0.1916  0.1990  0.1033  0.1033  0.1001  0.0940  0.0940  0.0924  0.0924  0.1065  0.1057  0.1099  0.0147  0.0309  0.0309  0.0058  0.0058  0.0058  0.0058  0.0058  0.0058  0.0058  0.0058  0.0058  0.0058  0.0058  0.0044  0.0058  0.0058  0.0044  0.0058  0.0058  0.0058  0.0029  0.0029  0.0015  0.0015  0.0015  0.0015  0.0015  0.0015  0.0015  0.0015  0.0015  0.0015  0.0015  0.0015  0.0015  0.0029  0.0029  0.0029  0.0029  0.0029  0.0029  0.0015  0.0015  0.0015  0.0015  0.0015  0.0015  0.0000  0.0000  0.0015  0.0015  0.0000  0.0000  0.0000  0.0000  0.0000  0.0000  0.0000  0.0000  0.0015  0.0015  0.0015  0.0015  0.0015  0.0000  0.0000  0.0000  0.0000  0.0000  0.0000  0.0000  0.0000  0.0000  0.0000  0.0000  0.0000  0.0000  0.0000  0.0000  0.0000  0.0000  0.0000  0.0000  0.0000  0.0000  0.0000  0.0000  0.0000  0.0000  0.0000  0.0000  0.0000  0.0000  0.0000  0.0000  0.0000  0.0000  0.0000  0.0000  0.0000  0.0000  0.0000  0.0000  0.0000  0.0000  0.0000  0.0000  0.0000  0.0000  0.0000  0.0000  0.0000  0.0000  0.0000  0.0000  0.0000  0.0000  0.0000  0.0000  0.0000  0.0000  0.0000  0.0000  0.0000  0.0000  0.0000  0.0000  0.0000  0.0000  0.0000  0.0000
OMP4__GCA_000756185.1   0.2668  0.2324  0.2194  0.2177  0.2695  0.2448  0.2448  0.2310  0.2373  0.2364  0.2442  0.2442  0.2442  0.2410  0.2050  0.2096  0.2146  0.2096  0.2106  0.2111  0.2169  0.2169  0.1972  0.1830  0.1946  0.1883  0.1864  0.1865  0.1870  0.1892  0.1833  0.1832  0.1833  0.1976  0.2023  0.2024  0.2026  0.2024  0.1816  0.1858  0.1858  0.1858  0.1837  0.1928  0.1838  0.1933  0.1911  0.1917  0.1917  0.1991  0.1034  0.1034  0.1002  0.0940  0.0940  0.0924  0.0924  0.1065  0.1058  0.1099  0.0147  0.0309  0.0309  0.0058  0.0058  0.0058  0.0058  0.0058  0.0058  0.0058  0.0058  0.0058  0.0058  0.0058  0.0044  0.0058  0.0058  0.0044  0.0058  0.0058  0.0058  0.0029  0.0029  0.0015  0.0015  0.0015  0.0015  0.0015  0.0015  0.0015  0.0015  0.0015  0.0015  0.0015  0.0015  0.0015  0.0029  0.0029  0.0029  0.0029  0.0029  0.0029  0.0015  0.0015  0.0015  0.0015  0.0015  0.0015  0.0000  0.0000  0.0015  0.0015  0.0000  0.0000  0.0000  0.0000  0.0000  0.0000  0.0000  0.0000  0.0015  0.0015  0.0015  0.0015  0.0015  0.0000  0.0000  0.0000  0.0000  0.0000  0.0000  0.0000  0.0000  0.0000  0.0000  0.0000  0.0000  0.0000  0.0000  0.0000  0.0000  0.0000  0.0000  0.0000  0.0000  0.0000  0.0000  0.0000  0.0000  0.0000  0.0000  0.0000  0.0000  0.0000  0.0000  0.0000  0.0000  0.0000  0.0000  0.0000  0.0000  0.0000  0.0000  0.0000  0.0000  0.0000  0.0000  0.0000  0.0000  0.0000  0.0000  0.0000  0.0000  0.0000  0.0000  0.0000  0.0000  0.0000  0.0000  0.0000  0.0000  0.0000  0.0000  0.0000  0.0000  0.0000  0.0000  0.0000  0.0000  0.0000  0.0000  0.0000  0.0000
OMP4__GCA_000756925.1   0.2667  0.2323  0.2193  0.2175  0.2693  0.2447  0.2447  0.2309  0.2372  0.2363  0.2441  0.2441  0.2441  0.2409  0.2049  0.2095  0.2145  0.2095  0.2105  0.2110  0.2168  0.2168  0.1971  0.1829  0.1945  0.1882  0.1863  0.1864  0.1869  0.1891  0.1832  0.1832  0.1832  0.1985  0.2032  0.2023  0.2025  0.2023  0.1815  0.1857  0.1857  0.1857  0.1836  0.1927  0.1837  0.1932  0.1910  0.1916  0.1916  0.1990  0.1033  0.1033  0.1001  0.0940  0.0940  0.0924  0.0924  0.1065  0.1057  0.1099  0.0147  0.0309  0.0309  0.0058  0.0058  0.0058  0.0058  0.0058  0.0058  0.0058  0.0058  0.0058  0.0058  0.0058  0.0044  0.0058  0.0058  0.0044  0.0058  0.0058  0.0058  0.0029  0.0029  0.0015  0.0015  0.0015  0.0015  0.0015  0.0015  0.0015  0.0015  0.0015  0.0015  0.0015  0.0015  0.0015  0.0029  0.0029  0.0029  0.0029  0.0029  0.0029  0.0015  0.0015  0.0015  0.0015  0.0015  0.0015  0.0000  0.0000  0.0015  0.0015  0.0000  0.0000  0.0000  0.0000  0.0000  0.0000  0.0000  0.0000  0.0015  0.0015  0.0015  0.0015  0.0015  0.0000  0.0000  0.0000  0.0000  0.0000  0.0000  0.0000  0.0000  0.0000  0.0000  0.0000  0.0000  0.0000  0.0000  0.0000  0.0000  0.0000  0.0000  0.0000  0.0000  0.0000  0.0000  0.0000  0.0000  0.0000  0.0000  0.0000  0.0000  0.0000  0.0000  0.0000  0.0000  0.0000  0.0000  0.0000  0.0000  0.0000  0.0000  0.0000  0.0000  0.0000  0.0000  0.0000  0.0000  0.0000  0.0000  0.0000  0.0000  0.0000  0.0000  0.0000  0.0000  0.0000  0.0000  0.0000  0.0000  0.0000  0.0000  0.0000  0.0000  0.0000  0.0000  0.0000  0.0000  0.0000  0.0000  0.0000  0.0000  0.0000
OMP4__GCA_000757015.2   0.2668  0.2324  0.2194  0.2177  0.2695  0.2448  0.2448  0.2310  0.2373  0.2364  0.2442  0.2442  0.2442  0.2410  0.2050  0.2096  0.2146  0.2096  0.2106  0.2111  0.2169  0.2169  0.1972  0.1830  0.1946  0.1883  0.1864  0.1865  0.1870  0.1892  0.1833  0.1832  0.1833  0.1976  0.2023  0.2024  0.2026  0.2024  0.1816  0.1858  0.1858  0.1858  0.1837  0.1928  0.1838  0.1933  0.1911  0.1917  0.1917  0.1991  0.1034  0.1034  0.1002  0.0940  0.0940  0.0924  0.0924  0.1065  0.1058  0.1099  0.0147  0.0309  0.0309  0.0058  0.0058  0.0058  0.0058  0.0058  0.0058  0.0058  0.0058  0.0058  0.0058  0.0058  0.0044  0.0058  0.0058  0.0044  0.0058  0.0058  0.0058  0.0029  0.0029  0.0015  0.0015  0.0015  0.0015  0.0015  0.0015  0.0015  0.0015  0.0015  0.0015  0.0015  0.0015  0.0015  0.0029  0.0029  0.0029  0.0029  0.0029  0.0029  0.0015  0.0015  0.0015  0.0015  0.0015  0.0015  0.0000  0.0000  0.0015  0.0015  0.0000  0.0000  0.0000  0.0000  0.0000  0.0000  0.0000  0.0000  0.0015  0.0015  0.0015  0.0015  0.0015  0.0000  0.0000  0.0000  0.0000  0.0000  0.0000  0.0000  0.0000  0.0000  0.0000  0.0000  0.0000  0.0000  0.0000  0.0000  0.0000  0.0000  0.0000  0.0000  0.0000  0.0000  0.0000  0.0000  0.0000  0.0000  0.0000  0.0000  0.0000  0.0000  0.0000  0.0000  0.0000  0.0000  0.0000  0.0000  0.0000  0.0000  0.0000  0.0000  0.0000  0.0000  0.0000  0.0000  0.0000  0.0000  0.0000  0.0000  0.0000  0.0000  0.0000  0.0000  0.0000  0.0000  0.0000  0.0000  0.0000  0.0000  0.0000  0.0000  0.0000  0.0000  0.0000  0.0000  0.0000  0.0000  0.0000  0.0000  0.0000  0.0000  0.0000
OMP4__GCA_000757075.1   0.2668  0.2324  0.2194  0.2177  0.2695  0.2448  0.2448  0.2310  0.2373  0.2364  0.2442  0.2442  0.2442  0.2410  0.2050  0.2096  0.2146  0.2096  0.2106  0.2111  0.2169  0.2169  0.1972  0.1830  0.1946  0.1883  0.1864  0.1865  0.1870  0.1892  0.1833  0.1832  0.1833  0.1976  0.2023  0.2024  0.2026  0.2024  0.1816  0.1858  0.1858  0.1858  0.1837  0.1928  0.1838  0.1933  0.1911  0.1917  0.1917  0.1991  0.1034  0.1034  0.1002  0.0940  0.0940  0.0924  0.0924  0.1065  0.1058  0.1099  0.0147  0.0309  0.0309  0.0058  0.0058  0.0058  0.0058  0.0058  0.0058  0.0058  0.0058  0.0058  0.0058  0.0058  0.0044  0.0058  0.0058  0.0044  0.0058  0.0058  0.0058  0.0029  0.0029  0.0015  0.0015  0.0015  0.0015  0.0015  0.0015  0.0015  0.0015  0.0015  0.0015  0.0015  0.0015  0.0015  0.0029  0.0029  0.0029  0.0029  0.0029  0.0029  0.0015  0.0015  0.0015  0.0015  0.0015  0.0015  0.0000  0.0000  0.0015  0.0015  0.0000  0.0000  0.0000  0.0000  0.0000  0.0000  0.0000  0.0000  0.0015  0.0015  0.0015  0.0015  0.0015  0.0000  0.0000  0.0000  0.0000  0.0000  0.0000  0.0000  0.0000  0.0000  0.0000  0.0000  0.0000  0.0000  0.0000  0.0000  0.0000  0.0000  0.0000  0.0000  0.0000  0.0000  0.0000  0.0000  0.0000  0.0000  0.0000  0.0000  0.0000  0.0000  0.0000  0.0000  0.0000  0.0000  0.0000  0.0000  0.0000  0.0000  0.0000  0.0000  0.0000  0.0000  0.0000  0.0000  0.0000  0.0000  0.0000  0.0000  0.0000  0.0000  0.0000  0.0000  0.0000  0.0000  0.0000  0.0000  0.0000  0.0000  0.0000  0.0000  0.0000  0.0000  0.0000  0.0000  0.0000  0.0000  0.0000  0.0000  0.0000  0.0000  0.0000  0.0000
OMP4__GCA_000757175.1   0.2668  0.2324  0.2194  0.2177  0.2695  0.2448  0.2448  0.2310  0.2373  0.2364  0.2442  0.2442  0.2442  0.2410  0.2050  0.2096  0.2146  0.2096  0.2106  0.2111  0.2169  0.2169  0.1972  0.1830  0.1946  0.1883  0.1864  0.1865  0.1870  0.1892  0.1833  0.1832  0.1833  0.1976  0.2023  0.2024  0.2026  0.2024  0.1816  0.1858  0.1858  0.1858  0.1837  0.1928  0.1838  0.1933  0.1911  0.1917  0.1917  0.1991  0.1034  0.1034  0.1002  0.0940  0.0940  0.0924  0.0924  0.1065  0.1058  0.1099  0.0147  0.0309  0.0309  0.0058  0.0058  0.0058  0.0058  0.0058  0.0058  0.0058  0.0058  0.0058  0.0058  0.0058  0.0044  0.0058  0.0058  0.0044  0.0058  0.0058  0.0058  0.0029  0.0029  0.0015  0.0015  0.0015  0.0015  0.0015  0.0015  0.0015  0.0015  0.0015  0.0015  0.0015  0.0015  0.0015  0.0029  0.0029  0.0029  0.0029  0.0029  0.0029  0.0015  0.0015  0.0015  0.0015  0.0015  0.0015  0.0000  0.0000  0.0015  0.0015  0.0000  0.0000  0.0000  0.0000  0.0000  0.0000  0.0000  0.0000  0.0015  0.0015  0.0015  0.0015  0.0015  0.0000  0.0000  0.0000  0.0000  0.0000  0.0000  0.0000  0.0000  0.0000  0.0000  0.0000  0.0000  0.0000  0.0000  0.0000  0.0000  0.0000  0.0000  0.0000  0.0000  0.0000  0.0000  0.0000  0.0000  0.0000  0.0000  0.0000  0.0000  0.0000  0.0000  0.0000  0.0000  0.0000  0.0000  0.0000  0.0000  0.0000  0.0000  0.0000  0.0000  0.0000  0.0000  0.0000  0.0000  0.0000  0.0000  0.0000  0.0000  0.0000  0.0000  0.0000  0.0000  0.0000  0.0000  0.0000  0.0000  0.0000  0.0000  0.0000  0.0000  0.0000  0.0000  0.0000  0.0000  0.0000  0.0000  0.0000  0.0000  0.0000  0.0000  0.0000  0.0000
OMP4__GCA_000757185.1   0.2668  0.2324  0.2194  0.2177  0.2695  0.2448  0.2448  0.2310  0.2373  0.2364  0.2442  0.2442  0.2442  0.2410  0.2050  0.2096  0.2146  0.2096  0.2106  0.2111  0.2169  0.2169  0.1972  0.1830  0.1946  0.1883  0.1864  0.1865  0.1870  0.1892  0.1833  0.1832  0.1833  0.1976  0.2023  0.2024  0.2026  0.2024  0.1816  0.1858  0.1858  0.1858  0.1837  0.1928  0.1838  0.1933  0.1911  0.1917  0.1917  0.1991  0.1034  0.1034  0.1002  0.0940  0.0940  0.0924  0.0924  0.1065  0.1058  0.1099  0.0147  0.0309  0.0309  0.0058  0.0058  0.0058  0.0058  0.0058  0.0058  0.0058  0.0058  0.0058  0.0058  0.0058  0.0044  0.0058  0.0058  0.0044  0.0058  0.0058  0.0058  0.0029  0.0029  0.0015  0.0015  0.0015  0.0015  0.0015  0.0015  0.0015  0.0015  0.0015  0.0015  0.0015  0.0015  0.0015  0.0029  0.0029  0.0029  0.0029  0.0029  0.0029  0.0015  0.0015  0.0015  0.0015  0.0015  0.0015  0.0000  0.0000  0.0015  0.0015  0.0000  0.0000  0.0000  0.0000  0.0000  0.0000  0.0000  0.0000  0.0015  0.0015  0.0015  0.0015  0.0015  0.0000  0.0000  0.0000  0.0000  0.0000  0.0000  0.0000  0.0000  0.0000  0.0000  0.0000  0.0000  0.0000  0.0000  0.0000  0.0000  0.0000  0.0000  0.0000  0.0000  0.0000  0.0000  0.0000  0.0000  0.0000  0.0000  0.0000  0.0000  0.0000  0.0000  0.0000  0.0000  0.0000  0.0000  0.0000  0.0000  0.0000  0.0000  0.0000  0.0000  0.0000  0.0000  0.0000  0.0000  0.0000  0.0000  0.0000  0.0000  0.0000  0.0000  0.0000  0.0000  0.0000  0.0000  0.0000  0.0000  0.0000  0.0000  0.0000  0.0000  0.0000  0.0000  0.0000  0.0000  0.0000  0.0000  0.0000  0.0000  0.0000  0.0000  0.0000  0.0000  0.0000
OMP4__GCA_000757325.1   0.2678  0.2324  0.2194  0.2177  0.2695  0.2448  0.2448  0.2310  0.2373  0.2364  0.2442  0.2442  0.2442  0.2410  0.2050  0.2096  0.2146  0.2096  0.2106  0.2111  0.2169  0.2169  0.1972  0.1830  0.1946  0.1883  0.1864  0.1865  0.1870  0.1892  0.1833  0.1832  0.1833  0.1976  0.2023  0.2024  0.2026  0.2024  0.1816  0.1858  0.1858  0.1858  0.1837  0.1928  0.1838  0.1933  0.1911  0.1917  0.1917  0.1991  0.1034  0.1034  0.1002  0.0940  0.0940  0.0924  0.0924  0.1065  0.1058  0.1099  0.0147  0.0309  0.0309  0.0058  0.0058  0.0058  0.0058  0.0058  0.0058  0.0058  0.0058  0.0058  0.0058  0.0058  0.0044  0.0058  0.0058  0.0044  0.0058  0.0058  0.0058  0.0029  0.0029  0.0015  0.0015  0.0015  0.0015  0.0015  0.0015  0.0015  0.0015  0.0015  0.0015  0.0015  0.0015  0.0015  0.0029  0.0029  0.0029  0.0029  0.0029  0.0029  0.0015  0.0015  0.0015  0.0015  0.0015  0.0015  0.0000  0.0000  0.0015  0.0015  0.0000  0.0000  0.0000  0.0000  0.0000  0.0000  0.0000  0.0000  0.0015  0.0015  0.0015  0.0015  0.0015  0.0000  0.0000  0.0000  0.0000  0.0000  0.0000  0.0000  0.0000  0.0000  0.0000  0.0000  0.0000  0.0000  0.0000  0.0000  0.0000  0.0000  0.0000  0.0000  0.0000  0.0000  0.0000  0.0000  0.0000  0.0000  0.0000  0.0000  0.0000  0.0000  0.0000  0.0000  0.0000  0.0000  0.0000  0.0000  0.0000  0.0000  0.0000  0.0000  0.0000  0.0000  0.0000  0.0000  0.0000  0.0000  0.0000  0.0000  0.0000  0.0000  0.0000  0.0000  0.0000  0.0000  0.0000  0.0000  0.0000  0.0000  0.0000  0.0000  0.0000  0.0000  0.0000  0.0000  0.0000  0.0000  0.0000  0.0000  0.0000  0.0000  0.0000  0.0000  0.0000  0.0000  0.0000
OMP4__GCA_000764575.1   0.2667  0.2323  0.2193  0.2175  0.2693  0.2447  0.2447  0.2309  0.2372  0.2363  0.2441  0.2441  0.2441  0.2409  0.2049  0.2095  0.2145  0.2095  0.2105  0.2110  0.2168  0.2168  0.1971  0.1829  0.1945  0.1882  0.1863  0.1864  0.1869  0.1891  0.1832  0.1832  0.1832  0.1985  0.2032  0.2023  0.2025  0.2023  0.1815  0.1857  0.1857  0.1857  0.1836  0.1927  0.1837  0.1932  0.1910  0.1916  0.1916  0.1990  0.1033  0.1033  0.1001  0.0940  0.0940  0.0924  0.0924  0.1065  0.1057  0.1099  0.0147  0.0309  0.0309  0.0058  0.0058  0.0058  0.0058  0.0058  0.0058  0.0058  0.0058  0.0058  0.0058  0.0058  0.0044  0.0058  0.0058  0.0044  0.0058  0.0058  0.0058  0.0029  0.0029  0.0015  0.0015  0.0015  0.0015  0.0015  0.0015  0.0015  0.0015  0.0015  0.0015  0.0015  0.0015  0.0015  0.0029  0.0029  0.0029  0.0029  0.0029  0.0029  0.0015  0.0015  0.0015  0.0015  0.0015  0.0015  0.0000  0.0000  0.0015  0.0015  0.0000  0.0000  0.0000  0.0000  0.0000  0.0000  0.0000  0.0000  0.0015  0.0015  0.0015  0.0015  0.0015  0.0000  0.0000  0.0000  0.0000  0.0000  0.0000  0.0000  0.0000  0.0000  0.0000  0.0000  0.0000  0.0000  0.0000  0.0000  0.0000  0.0000  0.0000  0.0000  0.0000  0.0000  0.0000  0.0000  0.0000  0.0000  0.0000  0.0000  0.0000  0.0000  0.0000  0.0000  0.0000  0.0000  0.0000  0.0000  0.0000  0.0000  0.0000  0.0000  0.0000  0.0000  0.0000  0.0000  0.0000  0.0000  0.0000  0.0000  0.0000  0.0000  0.0000  0.0000  0.0000  0.0000  0.0000  0.0000  0.0000  0.0000  0.0000  0.0000  0.0000  0.0000  0.0000  0.0000  0.0000  0.0000  0.0000  0.0000  0.0000  0.0000  0.0000  0.0000  0.0000  0.0000  0.0000  0.0000
OMP4__GCA_000770395.1   0.2668  0.2324  0.2194  0.2177  0.2695  0.2448  0.2448  0.2310  0.2373  0.2364  0.2442  0.2442  0.2442  0.2410  0.2050  0.2096  0.2146  0.2096  0.2106  0.2111  0.2169  0.2169  0.1972  0.1830  0.1946  0.1883  0.1864  0.1865  0.1870  0.1892  0.1833  0.1832  0.1833  0.1976  0.2023  0.2024  0.2026  0.2024  0.1816  0.1858  0.1858  0.1858  0.1837  0.1928  0.1838  0.1933  0.1911  0.1917  0.1917  0.1991  0.1034  0.1034  0.1002  0.0940  0.0940  0.0924  0.0924  0.1065  0.1058  0.1099  0.0147  0.0309  0.0309  0.0058  0.0058  0.0058  0.0058  0.0058  0.0058  0.0058  0.0058  0.0058  0.0058  0.0058  0.0044  0.0058  0.0058  0.0044  0.0058  0.0058  0.0058  0.0029  0.0029  0.0015  0.0015  0.0015  0.0015  0.0015  0.0015  0.0015  0.0015  0.0015  0.0015  0.0015  0.0015  0.0015  0.0029  0.0029  0.0029  0.0029  0.0029  0.0029  0.0015  0.0015  0.0015  0.0015  0.0015  0.0015  0.0000  0.0000  0.0015  0.0015  0.0000  0.0000  0.0000  0.0000  0.0000  0.0000  0.0000  0.0000  0.0015  0.0015  0.0015  0.0015  0.0015  0.0000  0.0000  0.0000  0.0000  0.0000  0.0000  0.0000  0.0000  0.0000  0.0000  0.0000  0.0000  0.0000  0.0000  0.0000  0.0000  0.0000  0.0000  0.0000  0.0000  0.0000  0.0000  0.0000  0.0000  0.0000  0.0000  0.0000  0.0000  0.0000  0.0000  0.0000  0.0000  0.0000  0.0000  0.0000  0.0000  0.0000  0.0000  0.0000  0.0000  0.0000  0.0000  0.0000  0.0000  0.0000  0.0000  0.0000  0.0000  0.0000  0.0000  0.0000  0.0000  0.0000  0.0000  0.0000  0.0000  0.0000  0.0000  0.0000  0.0000  0.0000  0.0000  0.0000  0.0000  0.0000  0.0000  0.0000  0.0000  0.0000  0.0000  0.0000  0.0000  0.0000  0.0000  0.0000  0.0000
OMP4__GCA_000770415.1   0.2665  0.2322  0.2192  0.2174  0.2692  0.2446  0.2446  0.2307  0.2371  0.2362  0.2440  0.2440  0.2440  0.2408  0.2048  0.2094  0.2144  0.2094  0.2104  0.2108  0.2166  0.2166  0.1970  0.1828  0.1944  0.1881  0.1862  0.1863  0.1868  0.1890  0.1831  0.1831  0.1831  0.1984  0.2031  0.2022  0.2024  0.2022  0.1814  0.1856  0.1856  0.1856  0.1835  0.1926  0.1836  0.1931  0.1909  0.1915  0.1915  0.1989  0.1049  0.1049  0.1001  0.0939  0.0939  0.0924  0.0924  0.1064  0.1057  0.1098  0.0147  0.0309  0.0309  0.0058  0.0058  0.0058  0.0058  0.0058  0.0058  0.0058  0.0058  0.0058  0.0058  0.0058  0.0044  0.0058  0.0058  0.0044  0.0058  0.0058  0.0058  0.0029  0.0029  0.0015  0.0015  0.0015  0.0015  0.0015  0.0015  0.0015  0.0015  0.0015  0.0015  0.0015  0.0015  0.0015  0.0029  0.0029  0.0029  0.0029  0.0029  0.0029  0.0015  0.0015  0.0015  0.0015  0.0015  0.0015  0.0000  0.0000  0.0015  0.0015  0.0000  0.0000  0.0000  0.0000  0.0000  0.0000  0.0000  0.0000  0.0015  0.0015  0.0015  0.0015  0.0015  0.0000  0.0000  0.0000  0.0000  0.0000  0.0000  0.0000  0.0000  0.0000  0.0000  0.0000  0.0000  0.0000  0.0000  0.0000  0.0000  0.0000  0.0000  0.0000  0.0000  0.0000  0.0000  0.0000  0.0000  0.0000  0.0000  0.0000  0.0000  0.0000  0.0000  0.0000  0.0000  0.0000  0.0000  0.0000  0.0000  0.0000  0.0000  0.0000  0.0000  0.0000  0.0000  0.0000  0.0000  0.0000  0.0000  0.0000  0.0000  0.0000  0.0000  0.0000  0.0000  0.0000  0.0000  0.0000  0.0000  0.0000  0.0000  0.0000  0.0000  0.0000  0.0000  0.0000  0.0000  0.0000  0.0000  0.0000  0.0000  0.0000  0.0000  0.0000  0.0000  0.0000  0.0000  0.0000  0.0000  0.0000
OMP4__GCA_000770435.1   0.2665  0.2322  0.2192  0.2174  0.2692  0.2446  0.2446  0.2307  0.2371  0.2362  0.2440  0.2440  0.2440  0.2408  0.2048  0.2094  0.2144  0.2094  0.2104  0.2108  0.2166  0.2166  0.1970  0.1828  0.1944  0.1881  0.1862  0.1863  0.1868  0.1890  0.1831  0.1831  0.1831  0.1984  0.2031  0.2022  0.2024  0.2022  0.1814  0.1856  0.1856  0.1856  0.1835  0.1926  0.1836  0.1931  0.1909  0.1915  0.1915  0.1989  0.1049  0.1049  0.1001  0.0939  0.0939  0.0924  0.0924  0.1064  0.1057  0.1098  0.0147  0.0309  0.0309  0.0058  0.0058  0.0058  0.0058  0.0058  0.0058  0.0058  0.0058  0.0058  0.0058  0.0058  0.0044  0.0058  0.0058  0.0044  0.0058  0.0058  0.0058  0.0029  0.0029  0.0015  0.0015  0.0015  0.0015  0.0015  0.0015  0.0015  0.0015  0.0015  0.0015  0.0015  0.0015  0.0015  0.0029  0.0029  0.0029  0.0029  0.0029  0.0029  0.0015  0.0015  0.0015  0.0015  0.0015  0.0015  0.0000  0.0000  0.0015  0.0015  0.0000  0.0000  0.0000  0.0000  0.0000  0.0000  0.0000  0.0000  0.0015  0.0015  0.0015  0.0015  0.0015  0.0000  0.0000  0.0000  0.0000  0.0000  0.0000  0.0000  0.0000  0.0000  0.0000  0.0000  0.0000  0.0000  0.0000  0.0000  0.0000  0.0000  0.0000  0.0000  0.0000  0.0000  0.0000  0.0000  0.0000  0.0000  0.0000  0.0000  0.0000  0.0000  0.0000  0.0000  0.0000  0.0000  0.0000  0.0000  0.0000  0.0000  0.0000  0.0000  0.0000  0.0000  0.0000  0.0000  0.0000  0.0000  0.0000  0.0000  0.0000  0.0000  0.0000  0.0000  0.0000  0.0000  0.0000  0.0000  0.0000  0.0000  0.0000  0.0000  0.0000  0.0000  0.0000  0.0000  0.0000  0.0000  0.0000  0.0000  0.0000  0.0000  0.0000  0.0000  0.0000  0.0000  0.0000  0.0000  0.0000  0.0000  0.0000
OMP4__GCA_000770455.1   0.2668  0.2324  0.2194  0.2177  0.2695  0.2448  0.2448  0.2310  0.2373  0.2364  0.2442  0.2442  0.2442  0.2410  0.2050  0.2096  0.2146  0.2096  0.2106  0.2111  0.2169  0.2169  0.1972  0.1830  0.1946  0.1883  0.1864  0.1865  0.1870  0.1892  0.1833  0.1832  0.1833  0.1976  0.2023  0.2024  0.2026  0.2024  0.1816  0.1858  0.1858  0.1858  0.1837  0.1928  0.1838  0.1933  0.1911  0.1917  0.1917  0.1991  0.1034  0.1034  0.1002  0.0940  0.0940  0.0924  0.0924  0.1065  0.1058  0.1099  0.0147  0.0309  0.0309  0.0058  0.0058  0.0058  0.0058  0.0058  0.0058  0.0058  0.0058  0.0058  0.0058  0.0058  0.0044  0.0058  0.0058  0.0044  0.0058  0.0058  0.0058  0.0029  0.0029  0.0015  0.0015  0.0015  0.0015  0.0015  0.0015  0.0015  0.0015  0.0015  0.0015  0.0015  0.0015  0.0015  0.0029  0.0029  0.0029  0.0029  0.0029  0.0029  0.0015  0.0015  0.0015  0.0015  0.0015  0.0015  0.0000  0.0000  0.0015  0.0015  0.0000  0.0000  0.0000  0.0000  0.0000  0.0000  0.0000  0.0000  0.0015  0.0015  0.0015  0.0015  0.0015  0.0000  0.0000  0.0000  0.0000  0.0000  0.0000  0.0000  0.0000  0.0000  0.0000  0.0000  0.0000  0.0000  0.0000  0.0000  0.0000  0.0000  0.0000  0.0000  0.0000  0.0000  0.0000  0.0000  0.0000  0.0000  0.0000  0.0000  0.0000  0.0000  0.0000  0.0000  0.0000  0.0000  0.0000  0.0000  0.0000  0.0000  0.0000  0.0000  0.0000  0.0000  0.0000  0.0000  0.0000  0.0000  0.0000  0.0000  0.0000  0.0000  0.0000  0.0000  0.0000  0.0000  0.0000  0.0000  0.0000  0.0000  0.0000  0.0000  0.0000  0.0000  0.0000  0.0000  0.0000  0.0000  0.0000  0.0000  0.0000  0.0000  0.0000  0.0000  0.0000  0.0000  0.0000  0.0000  0.0000  0.0000  0.0000  0.0000
OMP4__GCA_000770515.1   0.2669  0.2325  0.2195  0.2177  0.2696  0.2449  0.2449  0.2310  0.2374  0.2365  0.2443  0.2443  0.2443  0.2411  0.2050  0.2097  0.2147  0.2096  0.2106  0.2111  0.2169  0.2169  0.1972  0.1830  0.1947  0.1884  0.1864  0.1865  0.1870  0.1893  0.1833  0.1833  0.1833  0.1977  0.2024  0.2025  0.2026  0.2025  0.1816  0.1858  0.1858  0.1858  0.1838  0.1928  0.1838  0.1934  0.1912  0.1918  0.1918  0.1991  0.1034  0.1034  0.1002  0.0941  0.0941  0.0925  0.0925  0.1066  0.1058  0.1100  0.0148  0.0309  0.0309  0.0058  0.0058  0.0058  0.0058  0.0058  0.0058  0.0058  0.0058  0.0058  0.0058  0.0058  0.0044  0.0058  0.0058  0.0044  0.0058  0.0058  0.0058  0.0029  0.0029  0.0015  0.0015  0.0015  0.0015  0.0015  0.0015  0.0015  0.0015  0.0015  0.0015  0.0015  0.0015  0.0015  0.0029  0.0029  0.0029  0.0029  0.0029  0.0029  0.0015  0.0015  0.0015  0.0015  0.0015  0.0015  0.0000  0.0000  0.0015  0.0015  0.0000  0.0000  0.0000  0.0000  0.0000  0.0000  0.0000  0.0000  0.0015  0.0015  0.0015  0.0015  0.0015  0.0000  0.0000  0.0000  0.0000  0.0000  0.0000  0.0000  0.0000  0.0000  0.0000  0.0000  0.0000  0.0000  0.0000  0.0000  0.0000  0.0000  0.0000  0.0000  0.0000  0.0000  0.0000  0.0000  0.0000  0.0000  0.0000  0.0000  0.0000  0.0000  0.0000  0.0000  0.0000  0.0000  0.0000  0.0000  0.0000  0.0000  0.0000  0.0000  0.0000  0.0000  0.0000  0.0000  0.0000  0.0000  0.0000  0.0000  0.0000  0.0000  0.0000  0.0000  0.0000  0.0000  0.0000  0.0000  0.0000  0.0000  0.0000  0.0000  0.0000  0.0000  0.0000  0.0000  0.0000  0.0000  0.0000  0.0000  0.0000  0.0000  0.0000  0.0000  0.0000  0.0000  0.0000  0.0000  0.0000  0.0000  0.0000  0.0000  0.0000
OMP4__GCA_000770535.1   0.2668  0.2324  0.2194  0.2177  0.2695  0.2448  0.2448  0.2310  0.2373  0.2364  0.2442  0.2442  0.2442  0.2410  0.2050  0.2096  0.2146  0.2096  0.2106  0.2111  0.2169  0.2169  0.1972  0.1830  0.1946  0.1883  0.1864  0.1865  0.1870  0.1892  0.1833  0.1832  0.1833  0.1976  0.2023  0.2024  0.2026  0.2024  0.1816  0.1858  0.1858  0.1858  0.1837  0.1928  0.1838  0.1933  0.1911  0.1917  0.1917  0.1991  0.1034  0.1034  0.1002  0.0940  0.0940  0.0924  0.0924  0.1065  0.1058  0.1099  0.0147  0.0309  0.0309  0.0058  0.0058  0.0058  0.0058  0.0058  0.0058  0.0058  0.0058  0.0058  0.0058  0.0058  0.0044  0.0058  0.0058  0.0044  0.0058  0.0058  0.0058  0.0029  0.0029  0.0015  0.0015  0.0015  0.0015  0.0015  0.0015  0.0015  0.0015  0.0015  0.0015  0.0015  0.0015  0.0015  0.0029  0.0029  0.0029  0.0029  0.0029  0.0029  0.0015  0.0015  0.0015  0.0015  0.0015  0.0015  0.0000  0.0000  0.0015  0.0015  0.0000  0.0000  0.0000  0.0000  0.0000  0.0000  0.0000  0.0000  0.0015  0.0015  0.0015  0.0015  0.0015  0.0000  0.0000  0.0000  0.0000  0.0000  0.0000  0.0000  0.0000  0.0000  0.0000  0.0000  0.0000  0.0000  0.0000  0.0000  0.0000  0.0000  0.0000  0.0000  0.0000  0.0000  0.0000  0.0000  0.0000  0.0000  0.0000  0.0000  0.0000  0.0000  0.0000  0.0000  0.0000  0.0000  0.0000  0.0000  0.0000  0.0000  0.0000  0.0000  0.0000  0.0000  0.0000  0.0000  0.0000  0.0000  0.0000  0.0000  0.0000  0.0000  0.0000  0.0000  0.0000  0.0000  0.0000  0.0000  0.0000  0.0000  0.0000  0.0000  0.0000  0.0000  0.0000  0.0000  0.0000  0.0000  0.0000  0.0000  0.0000  0.0000  0.0000  0.0000  0.0000  0.0000  0.0000  0.0000  0.0000  0.0000  0.0000  0.0000  0.0000  0.0000
OMP4__GCA_000770565.1   0.2665  0.2322  0.2192  0.2174  0.2692  0.2446  0.2446  0.2307  0.2371  0.2362  0.2440  0.2440  0.2440  0.2408  0.2048  0.2094  0.2144  0.2094  0.2104  0.2108  0.2166  0.2166  0.1970  0.1828  0.1944  0.1881  0.1862  0.1863  0.1868  0.1890  0.1831  0.1831  0.1831  0.1984  0.2031  0.2022  0.2024  0.2022  0.1814  0.1856  0.1856  0.1856  0.1835  0.1926  0.1836  0.1931  0.1909  0.1915  0.1915  0.1989  0.1049  0.1049  0.1001  0.0939  0.0939  0.0924  0.0924  0.1064  0.1057  0.1098  0.0147  0.0309  0.0309  0.0058  0.0058  0.0058  0.0058  0.0058  0.0058  0.0058  0.0058  0.0058  0.0058  0.0058  0.0044  0.0058  0.0058  0.0044  0.0058  0.0058  0.0058  0.0029  0.0029  0.0015  0.0015  0.0015  0.0015  0.0015  0.0015  0.0015  0.0015  0.0015  0.0015  0.0015  0.0015  0.0015  0.0029  0.0029  0.0029  0.0029  0.0029  0.0029  0.0015  0.0015  0.0015  0.0015  0.0015  0.0015  0.0000  0.0000  0.0015  0.0015  0.0000  0.0000  0.0000  0.0000  0.0000  0.0000  0.0000  0.0000  0.0015  0.0015  0.0015  0.0015  0.0015  0.0000  0.0000  0.0000  0.0000  0.0000  0.0000  0.0000  0.0000  0.0000  0.0000  0.0000  0.0000  0.0000  0.0000  0.0000  0.0000  0.0000  0.0000  0.0000  0.0000  0.0000  0.0000  0.0000  0.0000  0.0000  0.0000  0.0000  0.0000  0.0000  0.0000  0.0000  0.0000  0.0000  0.0000  0.0000  0.0000  0.0000  0.0000  0.0000  0.0000  0.0000  0.0000  0.0000  0.0000  0.0000  0.0000  0.0000  0.0000  0.0000  0.0000  0.0000  0.0000  0.0000  0.0000  0.0000  0.0000  0.0000  0.0000  0.0000  0.0000  0.0000  0.0000  0.0000  0.0000  0.0000  0.0000  0.0000  0.0000  0.0000  0.0000  0.0000  0.0000  0.0000  0.0000  0.0000  0.0000  0.0000  0.0000  0.0000  0.0000  0.0000  0.0000
OMP4__GCA_000773305.1   0.2668  0.2324  0.2194  0.2177  0.2695  0.2448  0.2448  0.2310  0.2373  0.2364  0.2442  0.2442  0.2442  0.2410  0.2050  0.2096  0.2146  0.2096  0.2106  0.2111  0.2169  0.2169  0.1972  0.1830  0.1946  0.1883  0.1864  0.1865  0.1870  0.1892  0.1833  0.1832  0.1833  0.1976  0.2023  0.2024  0.2026  0.2024  0.1816  0.1858  0.1858  0.1858  0.1837  0.1928  0.1838  0.1933  0.1911  0.1917  0.1917  0.1991  0.1034  0.1034  0.1002  0.0940  0.0940  0.0924  0.0924  0.1065  0.1058  0.1099  0.0147  0.0309  0.0309  0.0058  0.0058  0.0058  0.0058  0.0058  0.0058  0.0058  0.0058  0.0058  0.0058  0.0058  0.0044  0.0058  0.0058  0.0044  0.0058  0.0058  0.0058  0.0029  0.0029  0.0015  0.0015  0.0015  0.0015  0.0015  0.0015  0.0015  0.0015  0.0015  0.0015  0.0015  0.0015  0.0015  0.0029  0.0029  0.0029  0.0029  0.0029  0.0029  0.0015  0.0015  0.0015  0.0015  0.0015  0.0015  0.0000  0.0000  0.0015  0.0015  0.0000  0.0000  0.0000  0.0000  0.0000  0.0000  0.0000  0.0000  0.0015  0.0015  0.0015  0.0015  0.0015  0.0000  0.0000  0.0000  0.0000  0.0000  0.0000  0.0000  0.0000  0.0000  0.0000  0.0000  0.0000  0.0000  0.0000  0.0000  0.0000  0.0000  0.0000  0.0000  0.0000  0.0000  0.0000  0.0000  0.0000  0.0000  0.0000  0.0000  0.0000  0.0000  0.0000  0.0000  0.0000  0.0000  0.0000  0.0000  0.0000  0.0000  0.0000  0.0000  0.0000  0.0000  0.0000  0.0000  0.0000  0.0000  0.0000  0.0000  0.0000  0.0000  0.0000  0.0000  0.0000  0.0000  0.0000  0.0000  0.0000  0.0000  0.0000  0.0000  0.0000  0.0000  0.0000  0.0000  0.0000  0.0000  0.0000  0.0000  0.0000  0.0000  0.0000  0.0000  0.0000  0.0000  0.0000  0.0000  0.0000  0.0000  0.0000  0.0000  0.0000  0.0000  0.0000  0.0000
OMP4__GCA_000774195.1   0.2667  0.2323  0.2193  0.2175  0.2693  0.2447  0.2447  0.2309  0.2372  0.2363  0.2441  0.2441  0.2441  0.2409  0.2049  0.2095  0.2145  0.2095  0.2105  0.2110  0.2168  0.2168  0.1971  0.1829  0.1945  0.1882  0.1863  0.1864  0.1869  0.1891  0.1832  0.1832  0.1832  0.1985  0.2032  0.2023  0.2025  0.2023  0.1815  0.1857  0.1857  0.1857  0.1836  0.1927  0.1837  0.1932  0.1910  0.1916  0.1916  0.1990  0.1033  0.1033  0.1001  0.0940  0.0940  0.0924  0.0924  0.1065  0.1057  0.1099  0.0147  0.0309  0.0309  0.0058  0.0058  0.0058  0.0058  0.0058  0.0058  0.0058  0.0058  0.0058  0.0058  0.0058  0.0044  0.0058  0.0058  0.0044  0.0058  0.0058  0.0058  0.0029  0.0029  0.0015  0.0015  0.0015  0.0015  0.0015  0.0015  0.0015  0.0015  0.0015  0.0015  0.0015  0.0015  0.0015  0.0029  0.0029  0.0029  0.0029  0.0029  0.0029  0.0015  0.0015  0.0015  0.0015  0.0015  0.0015  0.0000  0.0000  0.0015  0.0015  0.0000  0.0000  0.0000  0.0000  0.0000  0.0000  0.0000  0.0000  0.0015  0.0015  0.0015  0.0015  0.0015  0.0000  0.0000  0.0000  0.0000  0.0000  0.0000  0.0000  0.0000  0.0000  0.0000  0.0000  0.0000  0.0000  0.0000  0.0000  0.0000  0.0000  0.0000  0.0000  0.0000  0.0000  0.0000  0.0000  0.0000  0.0000  0.0000  0.0000  0.0000  0.0000  0.0000  0.0000  0.0000  0.0000  0.0000  0.0000  0.0000  0.0000  0.0000  0.0000  0.0000  0.0000  0.0000  0.0000  0.0000  0.0000  0.0000  0.0000  0.0000  0.0000  0.0000  0.0000  0.0000  0.0000  0.0000  0.0000  0.0000  0.0000  0.0000  0.0000  0.0000  0.0000  0.0000  0.0000  0.0000  0.0000  0.0000  0.0000  0.0000  0.0000  0.0000  0.0000  0.0000  0.0000  0.0000  0.0000  0.0000  0.0000  0.0000  0.0000  0.0000  0.0000  0.0000  0.0000  0.0000
OMP4__GCA_000774255.1   0.2667  0.2323  0.2193  0.2175  0.2693  0.2447  0.2447  0.2309  0.2372  0.2363  0.2441  0.2441  0.2441  0.2409  0.2049  0.2095  0.2145  0.2095  0.2105  0.2110  0.2168  0.2168  0.1971  0.1829  0.1945  0.1882  0.1863  0.1864  0.1869  0.1891  0.1832  0.1832  0.1832  0.1985  0.2032  0.2023  0.2025  0.2023  0.1815  0.1857  0.1857  0.1857  0.1836  0.1927  0.1837  0.1932  0.1910  0.1916  0.1916  0.1990  0.1033  0.1033  0.1001  0.0940  0.0940  0.0924  0.0924  0.1065  0.1057  0.1099  0.0147  0.0309  0.0309  0.0058  0.0058  0.0058  0.0058  0.0058  0.0058  0.0058  0.0058  0.0058  0.0058  0.0058  0.0044  0.0058  0.0058  0.0044  0.0058  0.0058  0.0058  0.0029  0.0029  0.0015  0.0015  0.0015  0.0015  0.0015  0.0015  0.0015  0.0015  0.0015  0.0015  0.0015  0.0015  0.0015  0.0029  0.0029  0.0029  0.0029  0.0029  0.0029  0.0015  0.0015  0.0015  0.0015  0.0015  0.0015  0.0000  0.0000  0.0015  0.0015  0.0000  0.0000  0.0000  0.0000  0.0000  0.0000  0.0000  0.0000  0.0015  0.0015  0.0015  0.0015  0.0015  0.0000  0.0000  0.0000  0.0000  0.0000  0.0000  0.0000  0.0000  0.0000  0.0000  0.0000  0.0000  0.0000  0.0000  0.0000  0.0000  0.0000  0.0000  0.0000  0.0000  0.0000  0.0000  0.0000  0.0000  0.0000  0.0000  0.0000  0.0000  0.0000  0.0000  0.0000  0.0000  0.0000  0.0000  0.0000  0.0000  0.0000  0.0000  0.0000  0.0000  0.0000  0.0000  0.0000  0.0000  0.0000  0.0000  0.0000  0.0000  0.0000  0.0000  0.0000  0.0000  0.0000  0.0000  0.0000  0.0000  0.0000  0.0000  0.0000  0.0000  0.0000  0.0000  0.0000  0.0000  0.0000  0.0000  0.0000  0.0000  0.0000  0.0000  0.0000  0.0000  0.0000  0.0000  0.0000  0.0000  0.0000  0.0000  0.0000  0.0000  0.0000  0.0000  0.0000  0.0000  0.0000
OMP4__GCA_000774265.1   0.2668  0.2324  0.2193  0.2176  0.2694  0.2448  0.2448  0.2309  0.2373  0.2364  0.2442  0.2442  0.2442  0.2410  0.2049  0.2096  0.2146  0.2095  0.2105  0.2110  0.2168  0.2168  0.1971  0.1830  0.1946  0.1883  0.1863  0.1864  0.1869  0.1892  0.1832  0.1832  0.1832  0.1985  0.2032  0.2024  0.2025  0.2024  0.1815  0.1858  0.1858  0.1858  0.1837  0.1927  0.1837  0.1933  0.1911  0.1917  0.1917  0.1991  0.1033  0.1033  0.1002  0.0940  0.0940  0.0924  0.0924  0.1065  0.1058  0.1099  0.0147  0.0309  0.0309  0.0058  0.0058  0.0058  0.0058  0.0058  0.0058  0.0058  0.0058  0.0058  0.0058  0.0058  0.0044  0.0058  0.0058  0.0044  0.0058  0.0058  0.0058  0.0029  0.0029  0.0015  0.0015  0.0015  0.0015  0.0015  0.0015  0.0015  0.0015  0.0015  0.0015  0.0015  0.0015  0.0015  0.0029  0.0029  0.0029  0.0029  0.0029  0.0029  0.0015  0.0015  0.0015  0.0015  0.0015  0.0015  0.0000  0.0000  0.0015  0.0015  0.0000  0.0000  0.0000  0.0000  0.0000  0.0000  0.0000  0.0000  0.0015  0.0015  0.0015  0.0015  0.0015  0.0000  0.0000  0.0000  0.0000  0.0000  0.0000  0.0000  0.0000  0.0000  0.0000  0.0000  0.0000  0.0000  0.0000  0.0000  0.0000  0.0000  0.0000  0.0000  0.0000  0.0000  0.0000  0.0000  0.0000  0.0000  0.0000  0.0000  0.0000  0.0000  0.0000  0.0000  0.0000  0.0000  0.0000  0.0000  0.0000  0.0000  0.0000  0.0000  0.0000  0.0000  0.0000  0.0000  0.0000  0.0000  0.0000  0.0000  0.0000  0.0000  0.0000  0.0000  0.0000  0.0000  0.0000  0.0000  0.0000  0.0000  0.0000  0.0000  0.0000  0.0000  0.0000  0.0000  0.0000  0.0000  0.0000  0.0000  0.0000  0.0000  0.0000  0.0000  0.0000  0.0000  0.0000  0.0000  0.0000  0.0000  0.0000  0.0000  0.0000  0.0000  0.0000  0.0000  0.0000  0.0000  0.0000
OMP4__GCA_000774385.1   0.2667  0.2323  0.2193  0.2175  0.2693  0.2447  0.2447  0.2309  0.2372  0.2363  0.2441  0.2441  0.2441  0.2409  0.2049  0.2095  0.2145  0.2095  0.2105  0.2110  0.2168  0.2168  0.1971  0.1829  0.1945  0.1882  0.1863  0.1864  0.1869  0.1891  0.1832  0.1832  0.1832  0.1985  0.2032  0.2023  0.2025  0.2023  0.1815  0.1857  0.1857  0.1857  0.1836  0.1927  0.1837  0.1932  0.1910  0.1916  0.1916  0.1990  0.1033  0.1033  0.1001  0.0940  0.0940  0.0924  0.0924  0.1065  0.1057  0.1099  0.0147  0.0309  0.0309  0.0058  0.0058  0.0058  0.0058  0.0058  0.0058  0.0058  0.0058  0.0058  0.0058  0.0058  0.0044  0.0058  0.0058  0.0044  0.0058  0.0058  0.0058  0.0029  0.0029  0.0015  0.0015  0.0015  0.0015  0.0015  0.0015  0.0015  0.0015  0.0015  0.0015  0.0015  0.0015  0.0015  0.0029  0.0029  0.0029  0.0029  0.0029  0.0029  0.0015  0.0015  0.0015  0.0015  0.0015  0.0015  0.0000  0.0000  0.0015  0.0015  0.0000  0.0000  0.0000  0.0000  0.0000  0.0000  0.0000  0.0000  0.0015  0.0015  0.0015  0.0015  0.0015  0.0000  0.0000  0.0000  0.0000  0.0000  0.0000  0.0000  0.0000  0.0000  0.0000  0.0000  0.0000  0.0000  0.0000  0.0000  0.0000  0.0000  0.0000  0.0000  0.0000  0.0000  0.0000  0.0000  0.0000  0.0000  0.0000  0.0000  0.0000  0.0000  0.0000  0.0000  0.0000  0.0000  0.0000  0.0000  0.0000  0.0000  0.0000  0.0000  0.0000  0.0000  0.0000  0.0000  0.0000  0.0000  0.0000  0.0000  0.0000  0.0000  0.0000  0.0000  0.0000  0.0000  0.0000  0.0000  0.0000  0.0000  0.0000  0.0000  0.0000  0.0000  0.0000  0.0000  0.0000  0.0000  0.0000  0.0000  0.0000  0.0000  0.0000  0.0000  0.0000  0.0000  0.0000  0.0000  0.0000  0.0000  0.0000  0.0000  0.0000  0.0000  0.0000  0.0000  0.0000  0.0000  0.0000  0.0000
OMP4__GCA_000774395.1   0.2669  0.2325  0.2195  0.2177  0.2696  0.2449  0.2449  0.2310  0.2374  0.2365  0.2443  0.2443  0.2443  0.2411  0.2050  0.2097  0.2147  0.2096  0.2106  0.2111  0.2169  0.2169  0.1972  0.1830  0.1947  0.1884  0.1864  0.1865  0.1870  0.1893  0.1833  0.1833  0.1833  0.1977  0.2024  0.2025  0.2026  0.2025  0.1816  0.1858  0.1858  0.1858  0.1838  0.1928  0.1838  0.1934  0.1912  0.1918  0.1918  0.1991  0.1034  0.1034  0.1002  0.0941  0.0941  0.0925  0.0925  0.1066  0.1058  0.1100  0.0148  0.0309  0.0309  0.0058  0.0058  0.0058  0.0058  0.0058  0.0058  0.0058  0.0058  0.0058  0.0058  0.0058  0.0044  0.0058  0.0058  0.0044  0.0058  0.0058  0.0058  0.0029  0.0029  0.0015  0.0015  0.0015  0.0015  0.0015  0.0015  0.0015  0.0015  0.0015  0.0015  0.0015  0.0015  0.0015  0.0029  0.0029  0.0029  0.0029  0.0029  0.0029  0.0015  0.0015  0.0015  0.0015  0.0015  0.0015  0.0000  0.0000  0.0015  0.0015  0.0000  0.0000  0.0000  0.0000  0.0000  0.0000  0.0000  0.0000  0.0015  0.0015  0.0015  0.0015  0.0015  0.0000  0.0000  0.0000  0.0000  0.0000  0.0000  0.0000  0.0000  0.0000  0.0000  0.0000  0.0000  0.0000  0.0000  0.0000  0.0000  0.0000  0.0000  0.0000  0.0000  0.0000  0.0000  0.0000  0.0000  0.0000  0.0000  0.0000  0.0000  0.0000  0.0000  0.0000  0.0000  0.0000  0.0000  0.0000  0.0000  0.0000  0.0000  0.0000  0.0000  0.0000  0.0000  0.0000  0.0000  0.0000  0.0000  0.0000  0.0000  0.0000  0.0000  0.0000  0.0000  0.0000  0.0000  0.0000  0.0000  0.0000  0.0000  0.0000  0.0000  0.0000  0.0000  0.0000  0.0000  0.0000  0.0000  0.0000  0.0000  0.0000  0.0000  0.0000  0.0000  0.0000  0.0000  0.0000  0.0000  0.0000  0.0000  0.0000  0.0000  0.0000  0.0000  0.0000  0.0000  0.0000  0.0000  0.0000  0.0000
OMP4__GCA_000774465.1   0.2676  0.2322  0.2192  0.2174  0.2692  0.2446  0.2446  0.2307  0.2371  0.2362  0.2440  0.2440  0.2440  0.2408  0.2048  0.2094  0.2144  0.2094  0.2104  0.2108  0.2166  0.2166  0.1970  0.1828  0.1944  0.1881  0.1862  0.1863  0.1868  0.1890  0.1831  0.1831  0.1831  0.1984  0.2031  0.2022  0.2024  0.2022  0.1814  0.1856  0.1856  0.1856  0.1835  0.1926  0.1836  0.1931  0.1909  0.1915  0.1915  0.1989  0.1049  0.1049  0.1001  0.0939  0.0939  0.0924  0.0924  0.1064  0.1057  0.1098  0.0147  0.0309  0.0309  0.0058  0.0058  0.0058  0.0058  0.0058  0.0058  0.0058  0.0058  0.0058  0.0058  0.0058  0.0044  0.0058  0.0058  0.0044  0.0058  0.0058  0.0058  0.0029  0.0029  0.0015  0.0015  0.0015  0.0015  0.0015  0.0015  0.0015  0.0015  0.0015  0.0015  0.0015  0.0015  0.0015  0.0029  0.0029  0.0029  0.0029  0.0029  0.0029  0.0015  0.0015  0.0015  0.0015  0.0015  0.0015  0.0000  0.0000  0.0015  0.0015  0.0000  0.0000  0.0000  0.0000  0.0000  0.0000  0.0000  0.0000  0.0015  0.0015  0.0015  0.0015  0.0015  0.0000  0.0000  0.0000  0.0000  0.0000  0.0000  0.0000  0.0000  0.0000  0.0000  0.0000  0.0000  0.0000  0.0000  0.0000  0.0000  0.0000  0.0000  0.0000  0.0000  0.0000  0.0000  0.0000  0.0000  0.0000  0.0000  0.0000  0.0000  0.0000  0.0000  0.0000  0.0000  0.0000  0.0000  0.0000  0.0000  0.0000  0.0000  0.0000  0.0000  0.0000  0.0000  0.0000  0.0000  0.0000  0.0000  0.0000  0.0000  0.0000  0.0000  0.0000  0.0000  0.0000  0.0000  0.0000  0.0000  0.0000  0.0000  0.0000  0.0000  0.0000  0.0000  0.0000  0.0000  0.0000  0.0000  0.0000  0.0000  0.0000  0.0000  0.0000  0.0000  0.0000  0.0000  0.0000  0.0000  0.0000  0.0000  0.0000  0.0000  0.0000  0.0000  0.0000  0.0000  0.0000  0.0000  0.0000  0.0000  0.0000
OMP4__GCA_000774475.1   0.2667  0.2323  0.2193  0.2175  0.2693  0.2447  0.2447  0.2309  0.2372  0.2363  0.2441  0.2441  0.2441  0.2409  0.2049  0.2095  0.2145  0.2095  0.2105  0.2110  0.2168  0.2168  0.1971  0.1829  0.1945  0.1882  0.1863  0.1864  0.1869  0.1891  0.1832  0.1832  0.1832  0.1985  0.2032  0.2023  0.2025  0.2023  0.1815  0.1857  0.1857  0.1857  0.1836  0.1927  0.1837  0.1932  0.1910  0.1916  0.1916  0.1990  0.1033  0.1033  0.1001  0.0940  0.0940  0.0924  0.0924  0.1065  0.1057  0.1099  0.0147  0.0309  0.0309  0.0058  0.0058  0.0058  0.0058  0.0058  0.0058  0.0058  0.0058  0.0058  0.0058  0.0058  0.0044  0.0058  0.0058  0.0044  0.0058  0.0058  0.0058  0.0029  0.0029  0.0015  0.0015  0.0015  0.0015  0.0015  0.0015  0.0015  0.0015  0.0015  0.0015  0.0015  0.0015  0.0015  0.0029  0.0029  0.0029  0.0029  0.0029  0.0029  0.0015  0.0015  0.0015  0.0015  0.0015  0.0015  0.0000  0.0000  0.0015  0.0015  0.0000  0.0000  0.0000  0.0000  0.0000  0.0000  0.0000  0.0000  0.0015  0.0015  0.0015  0.0015  0.0015  0.0000  0.0000  0.0000  0.0000  0.0000  0.0000  0.0000  0.0000  0.0000  0.0000  0.0000  0.0000  0.0000  0.0000  0.0000  0.0000  0.0000  0.0000  0.0000  0.0000  0.0000  0.0000  0.0000  0.0000  0.0000  0.0000  0.0000  0.0000  0.0000  0.0000  0.0000  0.0000  0.0000  0.0000  0.0000  0.0000  0.0000  0.0000  0.0000  0.0000  0.0000  0.0000  0.0000  0.0000  0.0000  0.0000  0.0000  0.0000  0.0000  0.0000  0.0000  0.0000  0.0000  0.0000  0.0000  0.0000  0.0000  0.0000  0.0000  0.0000  0.0000  0.0000  0.0000  0.0000  0.0000  0.0000  0.0000  0.0000  0.0000  0.0000  0.0000  0.0000  0.0000  0.0000  0.0000  0.0000  0.0000  0.0000  0.0000  0.0000  0.0000  0.0000  0.0000  0.0000  0.0000  0.0000  0.0000  0.0000  0.0000  0.0000
OMP4__GCA_000774485.1   0.2667  0.2323  0.2193  0.2175  0.2693  0.2447  0.2447  0.2309  0.2372  0.2363  0.2441  0.2441  0.2441  0.2409  0.2049  0.2095  0.2145  0.2095  0.2105  0.2110  0.2168  0.2168  0.1971  0.1829  0.1945  0.1882  0.1863  0.1864  0.1869  0.1891  0.1832  0.1832  0.1832  0.1985  0.2032  0.2023  0.2025  0.2023  0.1815  0.1857  0.1857  0.1857  0.1836  0.1927  0.1837  0.1932  0.1910  0.1916  0.1916  0.1990  0.1033  0.1033  0.1001  0.0940  0.0940  0.0924  0.0924  0.1065  0.1057  0.1099  0.0147  0.0309  0.0309  0.0058  0.0058  0.0058  0.0058  0.0058  0.0058  0.0058  0.0058  0.0058  0.0058  0.0058  0.0044  0.0058  0.0058  0.0044  0.0058  0.0058  0.0058  0.0029  0.0029  0.0015  0.0015  0.0015  0.0015  0.0015  0.0015  0.0015  0.0015  0.0015  0.0015  0.0015  0.0015  0.0015  0.0029  0.0029  0.0029  0.0029  0.0029  0.0029  0.0015  0.0015  0.0015  0.0015  0.0015  0.0015  0.0000  0.0000  0.0015  0.0015  0.0000  0.0000  0.0000  0.0000  0.0000  0.0000  0.0000  0.0000  0.0015  0.0015  0.0015  0.0015  0.0015  0.0000  0.0000  0.0000  0.0000  0.0000  0.0000  0.0000  0.0000  0.0000  0.0000  0.0000  0.0000  0.0000  0.0000  0.0000  0.0000  0.0000  0.0000  0.0000  0.0000  0.0000  0.0000  0.0000  0.0000  0.0000  0.0000  0.0000  0.0000  0.0000  0.0000  0.0000  0.0000  0.0000  0.0000  0.0000  0.0000  0.0000  0.0000  0.0000  0.0000  0.0000  0.0000  0.0000  0.0000  0.0000  0.0000  0.0000  0.0000  0.0000  0.0000  0.0000  0.0000  0.0000  0.0000  0.0000  0.0000  0.0000  0.0000  0.0000  0.0000  0.0000  0.0000  0.0000  0.0000  0.0000  0.0000  0.0000  0.0000  0.0000  0.0000  0.0000  0.0000  0.0000  0.0000  0.0000  0.0000  0.0000  0.0000  0.0000  0.0000  0.0000  0.0000  0.0000  0.0000  0.0000  0.0000  0.0000  0.0000  0.0000  0.0000  0.0000
OMP4__GCA_000774495.1   0.2668  0.2324  0.2194  0.2177  0.2695  0.2448  0.2448  0.2310  0.2373  0.2364  0.2442  0.2442  0.2442  0.2410  0.2050  0.2096  0.2146  0.2096  0.2106  0.2111  0.2169  0.2169  0.1972  0.1830  0.1946  0.1883  0.1864  0.1865  0.1870  0.1892  0.1833  0.1832  0.1833  0.1976  0.2023  0.2024  0.2026  0.2024  0.1816  0.1858  0.1858  0.1858  0.1837  0.1928  0.1838  0.1933  0.1911  0.1917  0.1917  0.1991  0.1034  0.1034  0.1002  0.0940  0.0940  0.0924  0.0924  0.1065  0.1058  0.1099  0.0147  0.0309  0.0309  0.0058  0.0058  0.0058  0.0058  0.0058  0.0058  0.0058  0.0058  0.0058  0.0058  0.0058  0.0044  0.0058  0.0058  0.0044  0.0058  0.0058  0.0058  0.0029  0.0029  0.0015  0.0015  0.0015  0.0015  0.0015  0.0015  0.0015  0.0015  0.0015  0.0015  0.0015  0.0015  0.0015  0.0029  0.0029  0.0029  0.0029  0.0029  0.0029  0.0015  0.0015  0.0015  0.0015  0.0015  0.0015  0.0000  0.0000  0.0015  0.0015  0.0000  0.0000  0.0000  0.0000  0.0000  0.0000  0.0000  0.0000  0.0015  0.0015  0.0015  0.0015  0.0015  0.0000  0.0000  0.0000  0.0000  0.0000  0.0000  0.0000  0.0000  0.0000  0.0000  0.0000  0.0000  0.0000  0.0000  0.0000  0.0000  0.0000  0.0000  0.0000  0.0000  0.0000  0.0000  0.0000  0.0000  0.0000  0.0000  0.0000  0.0000  0.0000  0.0000  0.0000  0.0000  0.0000  0.0000  0.0000  0.0000  0.0000  0.0000  0.0000  0.0000  0.0000  0.0000  0.0000  0.0000  0.0000  0.0000  0.0000  0.0000  0.0000  0.0000  0.0000  0.0000  0.0000  0.0000  0.0000  0.0000  0.0000  0.0000  0.0000  0.0000  0.0000  0.0000  0.0000  0.0000  0.0000  0.0000  0.0000  0.0000  0.0000  0.0000  0.0000  0.0000  0.0000  0.0000  0.0000  0.0000  0.0000  0.0000  0.0000  0.0000  0.0000  0.0000  0.0000  0.0000  0.0000  0.0000  0.0000  0.0000  0.0000  0.0000  0.0000  0.0000
OMP4__GCA_000774555.1   0.2668  0.2324  0.2194  0.2177  0.2695  0.2448  0.2448  0.2310  0.2373  0.2364  0.2442  0.2442  0.2442  0.2410  0.2050  0.2096  0.2146  0.2096  0.2106  0.2111  0.2169  0.2169  0.1972  0.1830  0.1946  0.1883  0.1864  0.1865  0.1870  0.1892  0.1833  0.1832  0.1833  0.1976  0.2023  0.2024  0.2026  0.2024  0.1816  0.1858  0.1858  0.1858  0.1837  0.1928  0.1838  0.1933  0.1911  0.1917  0.1917  0.1991  0.1034  0.1034  0.1002  0.0940  0.0940  0.0924  0.0924  0.1065  0.1058  0.1099  0.0147  0.0309  0.0309  0.0058  0.0058  0.0058  0.0058  0.0058  0.0058  0.0058  0.0058  0.0058  0.0058  0.0058  0.0044  0.0058  0.0058  0.0044  0.0058  0.0058  0.0058  0.0029  0.0029  0.0015  0.0015  0.0015  0.0015  0.0015  0.0015  0.0015  0.0015  0.0015  0.0015  0.0015  0.0015  0.0015  0.0029  0.0029  0.0029  0.0029  0.0029  0.0029  0.0015  0.0015  0.0015  0.0015  0.0015  0.0015  0.0000  0.0000  0.0015  0.0015  0.0000  0.0000  0.0000  0.0000  0.0000  0.0000  0.0000  0.0000  0.0015  0.0015  0.0015  0.0015  0.0015  0.0000  0.0000  0.0000  0.0000  0.0000  0.0000  0.0000  0.0000  0.0000  0.0000  0.0000  0.0000  0.0000  0.0000  0.0000  0.0000  0.0000  0.0000  0.0000  0.0000  0.0000  0.0000  0.0000  0.0000  0.0000  0.0000  0.0000  0.0000  0.0000  0.0000  0.0000  0.0000  0.0000  0.0000  0.0000  0.0000  0.0000  0.0000  0.0000  0.0000  0.0000  0.0000  0.0000  0.0000  0.0000  0.0000  0.0000  0.0000  0.0000  0.0000  0.0000  0.0000  0.0000  0.0000  0.0000  0.0000  0.0000  0.0000  0.0000  0.0000  0.0000  0.0000  0.0000  0.0000  0.0000  0.0000  0.0000  0.0000  0.0000  0.0000  0.0000  0.0000  0.0000  0.0000  0.0000  0.0000  0.0000  0.0000  0.0000  0.0000  0.0000  0.0000  0.0000  0.0000  0.0000  0.0000  0.0000  0.0000  0.0000  0.0000  0.0000  0.0000  0.0000
OMP4__GCA_000774695.1   0.2687  0.2342  0.2193  0.2175  0.2714  0.2467  0.2467  0.2309  0.2392  0.2383  0.2461  0.2461  0.2461  0.2429  0.2049  0.2095  0.2145  0.2095  0.2105  0.2110  0.2168  0.2168  0.1971  0.1829  0.1945  0.1882  0.1863  0.1864  0.1869  0.1891  0.1832  0.1832  0.1832  0.1975  0.2022  0.2023  0.2025  0.2023  0.1815  0.1857  0.1857  0.1857  0.1836  0.1927  0.1837  0.1932  0.1910  0.1916  0.1916  0.1990  0.1033  0.1033  0.1001  0.0940  0.0940  0.0924  0.0924  0.1065  0.1057  0.1099  0.0147  0.0309  0.0309  0.0058  0.0058  0.0058  0.0058  0.0058  0.0058  0.0058  0.0058  0.0058  0.0058  0.0058  0.0044  0.0058  0.0058  0.0044  0.0058  0.0058  0.0058  0.0029  0.0029  0.0015  0.0015  0.0015  0.0015  0.0015  0.0015  0.0015  0.0015  0.0015  0.0015  0.0015  0.0015  0.0015  0.0029  0.0029  0.0029  0.0029  0.0029  0.0029  0.0015  0.0015  0.0015  0.0015  0.0015  0.0015  0.0000  0.0000  0.0015  0.0015  0.0000  0.0000  0.0000  0.0000  0.0000  0.0000  0.0000  0.0000  0.0015  0.0015  0.0015  0.0015  0.0015  0.0000  0.0000  0.0000  0.0000  0.0000  0.0000  0.0000  0.0000  0.0000  0.0000  0.0000  0.0000  0.0000  0.0000  0.0000  0.0000  0.0000  0.0000  0.0000  0.0000  0.0000  0.0000  0.0000  0.0000  0.0000  0.0000  0.0000  0.0000  0.0000  0.0000  0.0000  0.0000  0.0000  0.0000  0.0000  0.0000  0.0000  0.0000  0.0000  0.0000  0.0000  0.0000  0.0000  0.0000  0.0000  0.0000  0.0000  0.0000  0.0000  0.0000  0.0000  0.0000  0.0000  0.0000  0.0000  0.0000  0.0000  0.0000  0.0000  0.0000  0.0000  0.0000  0.0000  0.0000  0.0000  0.0000  0.0000  0.0000  0.0000  0.0000  0.0000  0.0000  0.0000  0.0000  0.0000  0.0000  0.0000  0.0000  0.0000  0.0000  0.0000  0.0000  0.0000  0.0000  0.0000  0.0000  0.0000  0.0000  0.0000  0.0000  0.0000  0.0000  0.0000  0.0000
OMP4__GCA_000774705.1   0.2665  0.2322  0.2192  0.2174  0.2692  0.2446  0.2446  0.2307  0.2371  0.2362  0.2440  0.2440  0.2440  0.2408  0.2048  0.2094  0.2144  0.2094  0.2104  0.2108  0.2166  0.2166  0.1970  0.1828  0.1944  0.1881  0.1862  0.1863  0.1868  0.1890  0.1831  0.1831  0.1831  0.1984  0.2031  0.2022  0.2024  0.2022  0.1814  0.1856  0.1856  0.1856  0.1835  0.1926  0.1836  0.1931  0.1909  0.1915  0.1915  0.1989  0.1049  0.1049  0.1001  0.0939  0.0939  0.0924  0.0924  0.1064  0.1057  0.1098  0.0147  0.0309  0.0309  0.0058  0.0058  0.0058  0.0058  0.0058  0.0058  0.0058  0.0058  0.0058  0.0058  0.0058  0.0044  0.0058  0.0058  0.0044  0.0058  0.0058  0.0058  0.0029  0.0029  0.0015  0.0015  0.0015  0.0015  0.0015  0.0015  0.0015  0.0015  0.0015  0.0015  0.0015  0.0015  0.0015  0.0029  0.0029  0.0029  0.0029  0.0029  0.0029  0.0015  0.0015  0.0015  0.0015  0.0015  0.0015  0.0000  0.0000  0.0015  0.0015  0.0000  0.0000  0.0000  0.0000  0.0000  0.0000  0.0000  0.0000  0.0015  0.0015  0.0015  0.0015  0.0015  0.0000  0.0000  0.0000  0.0000  0.0000  0.0000  0.0000  0.0000  0.0000  0.0000  0.0000  0.0000  0.0000  0.0000  0.0000  0.0000  0.0000  0.0000  0.0000  0.0000  0.0000  0.0000  0.0000  0.0000  0.0000  0.0000  0.0000  0.0000  0.0000  0.0000  0.0000  0.0000  0.0000  0.0000  0.0000  0.0000  0.0000  0.0000  0.0000  0.0000  0.0000  0.0000  0.0000  0.0000  0.0000  0.0000  0.0000  0.0000  0.0000  0.0000  0.0000  0.0000  0.0000  0.0000  0.0000  0.0000  0.0000  0.0000  0.0000  0.0000  0.0000  0.0000  0.0000  0.0000  0.0000  0.0000  0.0000  0.0000  0.0000  0.0000  0.0000  0.0000  0.0000  0.0000  0.0000  0.0000  0.0000  0.0000  0.0000  0.0000  0.0000  0.0000  0.0000  0.0000  0.0000  0.0000  0.0000  0.0000  0.0000  0.0000  0.0000  0.0000  0.0000  0.0000  0.0000
OMP4__GCA_000774875.1   0.2668  0.2324  0.2194  0.2177  0.2695  0.2448  0.2448  0.2310  0.2373  0.2364  0.2442  0.2442  0.2442  0.2410  0.2050  0.2096  0.2146  0.2096  0.2106  0.2111  0.2169  0.2169  0.1972  0.1830  0.1946  0.1883  0.1864  0.1865  0.1870  0.1892  0.1833  0.1832  0.1833  0.1976  0.2023  0.2024  0.2026  0.2024  0.1816  0.1858  0.1858  0.1858  0.1837  0.1928  0.1838  0.1933  0.1911  0.1917  0.1917  0.1991  0.1034  0.1034  0.1002  0.0940  0.0940  0.0924  0.0924  0.1065  0.1058  0.1099  0.0147  0.0309  0.0309  0.0058  0.0058  0.0058  0.0058  0.0058  0.0058  0.0058  0.0058  0.0058  0.0058  0.0058  0.0044  0.0058  0.0058  0.0044  0.0058  0.0058  0.0058  0.0029  0.0029  0.0015  0.0015  0.0015  0.0015  0.0015  0.0015  0.0015  0.0015  0.0015  0.0015  0.0015  0.0015  0.0015  0.0029  0.0029  0.0029  0.0029  0.0029  0.0029  0.0015  0.0015  0.0015  0.0015  0.0015  0.0015  0.0000  0.0000  0.0015  0.0015  0.0000  0.0000  0.0000  0.0000  0.0000  0.0000  0.0000  0.0000  0.0015  0.0015  0.0015  0.0015  0.0015  0.0000  0.0000  0.0000  0.0000  0.0000  0.0000  0.0000  0.0000  0.0000  0.0000  0.0000  0.0000  0.0000  0.0000  0.0000  0.0000  0.0000  0.0000  0.0000  0.0000  0.0000  0.0000  0.0000  0.0000  0.0000  0.0000  0.0000  0.0000  0.0000  0.0000  0.0000  0.0000  0.0000  0.0000  0.0000  0.0000  0.0000  0.0000  0.0000  0.0000  0.0000  0.0000  0.0000  0.0000  0.0000  0.0000  0.0000  0.0000  0.0000  0.0000  0.0000  0.0000  0.0000  0.0000  0.0000  0.0000  0.0000  0.0000  0.0000  0.0000  0.0000  0.0000  0.0000  0.0000  0.0000  0.0000  0.0000  0.0000  0.0000  0.0000  0.0000  0.0000  0.0000  0.0000  0.0000  0.0000  0.0000  0.0000  0.0000  0.0000  0.0000  0.0000  0.0000  0.0000  0.0000  0.0000  0.0000  0.0000  0.0000  0.0000  0.0000  0.0000  0.0000  0.0000  0.0000  0.0000
OMP4__GCA_000774945.1   0.2668  0.2324  0.2194  0.2177  0.2695  0.2448  0.2448  0.2310  0.2373  0.2364  0.2442  0.2442  0.2442  0.2410  0.2050  0.2096  0.2146  0.2096  0.2106  0.2111  0.2169  0.2169  0.1972  0.1830  0.1946  0.1883  0.1864  0.1865  0.1870  0.1892  0.1833  0.1832  0.1833  0.1976  0.2023  0.2024  0.2026  0.2024  0.1816  0.1858  0.1858  0.1858  0.1837  0.1928  0.1838  0.1933  0.1911  0.1917  0.1917  0.1991  0.1034  0.1034  0.1002  0.0940  0.0940  0.0924  0.0924  0.1065  0.1058  0.1099  0.0147  0.0309  0.0309  0.0058  0.0058  0.0058  0.0058  0.0058  0.0058  0.0058  0.0058  0.0058  0.0058  0.0058  0.0044  0.0058  0.0058  0.0044  0.0058  0.0058  0.0058  0.0029  0.0029  0.0015  0.0015  0.0015  0.0015  0.0015  0.0015  0.0015  0.0015  0.0015  0.0015  0.0015  0.0015  0.0015  0.0029  0.0029  0.0029  0.0029  0.0029  0.0029  0.0015  0.0015  0.0015  0.0015  0.0015  0.0015  0.0000  0.0000  0.0015  0.0015  0.0000  0.0000  0.0000  0.0000  0.0000  0.0000  0.0000  0.0000  0.0015  0.0015  0.0015  0.0015  0.0015  0.0000  0.0000  0.0000  0.0000  0.0000  0.0000  0.0000  0.0000  0.0000  0.0000  0.0000  0.0000  0.0000  0.0000  0.0000  0.0000  0.0000  0.0000  0.0000  0.0000  0.0000  0.0000  0.0000  0.0000  0.0000  0.0000  0.0000  0.0000  0.0000  0.0000  0.0000  0.0000  0.0000  0.0000  0.0000  0.0000  0.0000  0.0000  0.0000  0.0000  0.0000  0.0000  0.0000  0.0000  0.0000  0.0000  0.0000  0.0000  0.0000  0.0000  0.0000  0.0000  0.0000  0.0000  0.0000  0.0000  0.0000  0.0000  0.0000  0.0000  0.0000  0.0000  0.0000  0.0000  0.0000  0.0000  0.0000  0.0000  0.0000  0.0000  0.0000  0.0000  0.0000  0.0000  0.0000  0.0000  0.0000  0.0000  0.0000  0.0000  0.0000  0.0000  0.0000  0.0000  0.0000  0.0000  0.0000  0.0000  0.0000  0.0000  0.0000  0.0000  0.0000  0.0000  0.0000  0.0000  0.0000
OMP4__GCA_000774955.1   0.2668  0.2324  0.2194  0.2177  0.2695  0.2448  0.2448  0.2310  0.2373  0.2364  0.2442  0.2442  0.2442  0.2410  0.2050  0.2096  0.2146  0.2096  0.2106  0.2111  0.2169  0.2169  0.1972  0.1830  0.1946  0.1883  0.1864  0.1865  0.1870  0.1892  0.1833  0.1832  0.1833  0.1976  0.2023  0.2024  0.2026  0.2024  0.1816  0.1858  0.1858  0.1858  0.1837  0.1928  0.1838  0.1933  0.1911  0.1917  0.1917  0.1991  0.1034  0.1034  0.1002  0.0940  0.0940  0.0924  0.0924  0.1065  0.1058  0.1099  0.0147  0.0309  0.0309  0.0058  0.0058  0.0058  0.0058  0.0058  0.0058  0.0058  0.0058  0.0058  0.0058  0.0058  0.0044  0.0058  0.0058  0.0044  0.0058  0.0058  0.0058  0.0029  0.0029  0.0015  0.0015  0.0015  0.0015  0.0015  0.0015  0.0015  0.0015  0.0015  0.0015  0.0015  0.0015  0.0015  0.0029  0.0029  0.0029  0.0029  0.0029  0.0029  0.0015  0.0015  0.0015  0.0015  0.0015  0.0015  0.0000  0.0000  0.0015  0.0015  0.0000  0.0000  0.0000  0.0000  0.0000  0.0000  0.0000  0.0000  0.0015  0.0015  0.0015  0.0015  0.0015  0.0000  0.0000  0.0000  0.0000  0.0000  0.0000  0.0000  0.0000  0.0000  0.0000  0.0000  0.0000  0.0000  0.0000  0.0000  0.0000  0.0000  0.0000  0.0000  0.0000  0.0000  0.0000  0.0000  0.0000  0.0000  0.0000  0.0000  0.0000  0.0000  0.0000  0.0000  0.0000  0.0000  0.0000  0.0000  0.0000  0.0000  0.0000  0.0000  0.0000  0.0000  0.0000  0.0000  0.0000  0.0000  0.0000  0.0000  0.0000  0.0000  0.0000  0.0000  0.0000  0.0000  0.0000  0.0000  0.0000  0.0000  0.0000  0.0000  0.0000  0.0000  0.0000  0.0000  0.0000  0.0000  0.0000  0.0000  0.0000  0.0000  0.0000  0.0000  0.0000  0.0000  0.0000  0.0000  0.0000  0.0000  0.0000  0.0000  0.0000  0.0000  0.0000  0.0000  0.0000  0.0000  0.0000  0.0000  0.0000  0.0000  0.0000  0.0000  0.0000  0.0000  0.0000  0.0000  0.0000  0.0000  0.0000
OMP4__GCA_000774965.1   0.2687  0.2342  0.2193  0.2175  0.2714  0.2467  0.2467  0.2309  0.2392  0.2383  0.2461  0.2461  0.2461  0.2429  0.2049  0.2095  0.2145  0.2095  0.2105  0.2110  0.2168  0.2168  0.1971  0.1829  0.1945  0.1882  0.1863  0.1864  0.1869  0.1891  0.1832  0.1832  0.1832  0.1975  0.2022  0.2023  0.2025  0.2023  0.1815  0.1857  0.1857  0.1857  0.1836  0.1927  0.1837  0.1932  0.1910  0.1916  0.1916  0.1990  0.1033  0.1033  0.1001  0.0940  0.0940  0.0924  0.0924  0.1065  0.1057  0.1099  0.0147  0.0309  0.0309  0.0058  0.0058  0.0058  0.0058  0.0058  0.0058  0.0058  0.0058  0.0058  0.0058  0.0058  0.0044  0.0058  0.0058  0.0044  0.0058  0.0058  0.0058  0.0029  0.0029  0.0015  0.0015  0.0015  0.0015  0.0015  0.0015  0.0015  0.0015  0.0015  0.0015  0.0015  0.0015  0.0015  0.0029  0.0029  0.0029  0.0029  0.0029  0.0029  0.0015  0.0015  0.0015  0.0015  0.0015  0.0015  0.0000  0.0000  0.0015  0.0015  0.0000  0.0000  0.0000  0.0000  0.0000  0.0000  0.0000  0.0000  0.0015  0.0015  0.0015  0.0015  0.0015  0.0000  0.0000  0.0000  0.0000  0.0000  0.0000  0.0000  0.0000  0.0000  0.0000  0.0000  0.0000  0.0000  0.0000  0.0000  0.0000  0.0000  0.0000  0.0000  0.0000  0.0000  0.0000  0.0000  0.0000  0.0000  0.0000  0.0000  0.0000  0.0000  0.0000  0.0000  0.0000  0.0000  0.0000  0.0000  0.0000  0.0000  0.0000  0.0000  0.0000  0.0000  0.0000  0.0000  0.0000  0.0000  0.0000  0.0000  0.0000  0.0000  0.0000  0.0000  0.0000  0.0000  0.0000  0.0000  0.0000  0.0000  0.0000  0.0000  0.0000  0.0000  0.0000  0.0000  0.0000  0.0000  0.0000  0.0000  0.0000  0.0000  0.0000  0.0000  0.0000  0.0000  0.0000  0.0000  0.0000  0.0000  0.0000  0.0000  0.0000  0.0000  0.0000  0.0000  0.0000  0.0000  0.0000  0.0000  0.0000  0.0000  0.0000  0.0000  0.0000  0.0000  0.0000  0.0000  0.0000  0.0000  0.0000  0.0000
OMP4__GCA_000774975.1   0.2667  0.2323  0.2193  0.2175  0.2693  0.2447  0.2447  0.2309  0.2372  0.2363  0.2441  0.2441  0.2441  0.2409  0.2049  0.2095  0.2145  0.2095  0.2105  0.2110  0.2168  0.2168  0.1971  0.1829  0.1945  0.1882  0.1863  0.1864  0.1869  0.1891  0.1832  0.1832  0.1832  0.1985  0.2032  0.2023  0.2025  0.2023  0.1815  0.1857  0.1857  0.1857  0.1836  0.1927  0.1837  0.1932  0.1910  0.1916  0.1916  0.1990  0.1033  0.1033  0.1001  0.0940  0.0940  0.0924  0.0924  0.1065  0.1057  0.1099  0.0147  0.0309  0.0309  0.0058  0.0058  0.0058  0.0058  0.0058  0.0058  0.0058  0.0058  0.0058  0.0058  0.0058  0.0044  0.0058  0.0058  0.0044  0.0058  0.0058  0.0058  0.0029  0.0029  0.0015  0.0015  0.0015  0.0015  0.0015  0.0015  0.0015  0.0015  0.0015  0.0015  0.0015  0.0015  0.0015  0.0029  0.0029  0.0029  0.0029  0.0029  0.0029  0.0015  0.0015  0.0015  0.0015  0.0015  0.0015  0.0000  0.0000  0.0015  0.0015  0.0000  0.0000  0.0000  0.0000  0.0000  0.0000  0.0000  0.0000  0.0015  0.0015  0.0015  0.0015  0.0015  0.0000  0.0000  0.0000  0.0000  0.0000  0.0000  0.0000  0.0000  0.0000  0.0000  0.0000  0.0000  0.0000  0.0000  0.0000  0.0000  0.0000  0.0000  0.0000  0.0000  0.0000  0.0000  0.0000  0.0000  0.0000  0.0000  0.0000  0.0000  0.0000  0.0000  0.0000  0.0000  0.0000  0.0000  0.0000  0.0000  0.0000  0.0000  0.0000  0.0000  0.0000  0.0000  0.0000  0.0000  0.0000  0.0000  0.0000  0.0000  0.0000  0.0000  0.0000  0.0000  0.0000  0.0000  0.0000  0.0000  0.0000  0.0000  0.0000  0.0000  0.0000  0.0000  0.0000  0.0000  0.0000  0.0000  0.0000  0.0000  0.0000  0.0000  0.0000  0.0000  0.0000  0.0000  0.0000  0.0000  0.0000  0.0000  0.0000  0.0000  0.0000  0.0000  0.0000  0.0000  0.0000  0.0000  0.0000  0.0000  0.0000  0.0000  0.0000  0.0000  0.0000  0.0000  0.0000  0.0000  0.0000  0.0000  0.0000  0.0000
OMP4__GCA_000775025.1   0.2665  0.2322  0.2192  0.2174  0.2692  0.2446  0.2446  0.2307  0.2371  0.2362  0.2440  0.2440  0.2440  0.2408  0.2048  0.2094  0.2144  0.2094  0.2104  0.2108  0.2166  0.2166  0.1970  0.1828  0.1944  0.1881  0.1862  0.1863  0.1868  0.1890  0.1831  0.1831  0.1831  0.1984  0.2031  0.2022  0.2024  0.2022  0.1814  0.1856  0.1856  0.1856  0.1835  0.1926  0.1836  0.1931  0.1909  0.1915  0.1915  0.1989  0.1049  0.1049  0.1001  0.0939  0.0939  0.0924  0.0924  0.1064  0.1057  0.1098  0.0147  0.0309  0.0309  0.0058  0.0058  0.0058  0.0058  0.0058  0.0058  0.0058  0.0058  0.0058  0.0058  0.0058  0.0044  0.0058  0.0058  0.0044  0.0058  0.0058  0.0058  0.0029  0.0029  0.0015  0.0015  0.0015  0.0015  0.0015  0.0015  0.0015  0.0015  0.0015  0.0015  0.0015  0.0015  0.0015  0.0029  0.0029  0.0029  0.0029  0.0029  0.0029  0.0015  0.0015  0.0015  0.0015  0.0015  0.0015  0.0000  0.0000  0.0015  0.0015  0.0000  0.0000  0.0000  0.0000  0.0000  0.0000  0.0000  0.0000  0.0015  0.0015  0.0015  0.0015  0.0015  0.0000  0.0000  0.0000  0.0000  0.0000  0.0000  0.0000  0.0000  0.0000  0.0000  0.0000  0.0000  0.0000  0.0000  0.0000  0.0000  0.0000  0.0000  0.0000  0.0000  0.0000  0.0000  0.0000  0.0000  0.0000  0.0000  0.0000  0.0000  0.0000  0.0000  0.0000  0.0000  0.0000  0.0000  0.0000  0.0000  0.0000  0.0000  0.0000  0.0000  0.0000  0.0000  0.0000  0.0000  0.0000  0.0000  0.0000  0.0000  0.0000  0.0000  0.0000  0.0000  0.0000  0.0000  0.0000  0.0000  0.0000  0.0000  0.0000  0.0000  0.0000  0.0000  0.0000  0.0000  0.0000  0.0000  0.0000  0.0000  0.0000  0.0000  0.0000  0.0000  0.0000  0.0000  0.0000  0.0000  0.0000  0.0000  0.0000  0.0000  0.0000  0.0000  0.0000  0.0000  0.0000  0.0000  0.0000  0.0000  0.0000  0.0000  0.0000  0.0000  0.0000  0.0000  0.0000  0.0000  0.0000  0.0000  0.0000  0.0000  0.0000
OMP4__GCA_000775035.1   0.2668  0.2324  0.2194  0.2177  0.2695  0.2448  0.2448  0.2310  0.2373  0.2364  0.2442  0.2442  0.2442  0.2410  0.2050  0.2096  0.2146  0.2096  0.2106  0.2111  0.2169  0.2169  0.1972  0.1830  0.1946  0.1883  0.1864  0.1865  0.1870  0.1892  0.1833  0.1832  0.1833  0.1976  0.2023  0.2024  0.2026  0.2024  0.1816  0.1858  0.1858  0.1858  0.1837  0.1928  0.1838  0.1933  0.1911  0.1917  0.1917  0.1991  0.1034  0.1034  0.1002  0.0940  0.0940  0.0924  0.0924  0.1065  0.1058  0.1099  0.0147  0.0309  0.0309  0.0058  0.0058  0.0058  0.0058  0.0058  0.0058  0.0058  0.0058  0.0058  0.0058  0.0058  0.0044  0.0058  0.0058  0.0044  0.0058  0.0058  0.0058  0.0029  0.0029  0.0015  0.0015  0.0015  0.0015  0.0015  0.0015  0.0015  0.0015  0.0015  0.0015  0.0015  0.0015  0.0015  0.0029  0.0029  0.0029  0.0029  0.0029  0.0029  0.0015  0.0015  0.0015  0.0015  0.0015  0.0015  0.0000  0.0000  0.0015  0.0015  0.0000  0.0000  0.0000  0.0000  0.0000  0.0000  0.0000  0.0000  0.0015  0.0015  0.0015  0.0015  0.0015  0.0000  0.0000  0.0000  0.0000  0.0000  0.0000  0.0000  0.0000  0.0000  0.0000  0.0000  0.0000  0.0000  0.0000  0.0000  0.0000  0.0000  0.0000  0.0000  0.0000  0.0000  0.0000  0.0000  0.0000  0.0000  0.0000  0.0000  0.0000  0.0000  0.0000  0.0000  0.0000  0.0000  0.0000  0.0000  0.0000  0.0000  0.0000  0.0000  0.0000  0.0000  0.0000  0.0000  0.0000  0.0000  0.0000  0.0000  0.0000  0.0000  0.0000  0.0000  0.0000  0.0000  0.0000  0.0000  0.0000  0.0000  0.0000  0.0000  0.0000  0.0000  0.0000  0.0000  0.0000  0.0000  0.0000  0.0000  0.0000  0.0000  0.0000  0.0000  0.0000  0.0000  0.0000  0.0000  0.0000  0.0000  0.0000  0.0000  0.0000  0.0000  0.0000  0.0000  0.0000  0.0000  0.0000  0.0000  0.0000  0.0000  0.0000  0.0000  0.0000  0.0000  0.0000  0.0000  0.0000  0.0000  0.0000  0.0000  0.0000  0.0000  0.0000
OMP4__GCA_000775655.1   0.2668  0.2324  0.2194  0.2177  0.2695  0.2448  0.2448  0.2310  0.2373  0.2364  0.2442  0.2442  0.2442  0.2410  0.2050  0.2096  0.2146  0.2096  0.2106  0.2111  0.2169  0.2169  0.1972  0.1830  0.1946  0.1883  0.1864  0.1865  0.1870  0.1892  0.1833  0.1832  0.1833  0.1976  0.2023  0.2024  0.2026  0.2024  0.1816  0.1858  0.1858  0.1858  0.1837  0.1928  0.1838  0.1933  0.1911  0.1917  0.1917  0.1991  0.1034  0.1034  0.1002  0.0940  0.0940  0.0924  0.0924  0.1065  0.1058  0.1099  0.0147  0.0309  0.0309  0.0058  0.0058  0.0058  0.0058  0.0058  0.0058  0.0058  0.0058  0.0058  0.0058  0.0058  0.0044  0.0058  0.0058  0.0044  0.0058  0.0058  0.0058  0.0029  0.0029  0.0015  0.0015  0.0015  0.0015  0.0015  0.0015  0.0015  0.0015  0.0015  0.0015  0.0015  0.0015  0.0015  0.0029  0.0029  0.0029  0.0029  0.0029  0.0029  0.0015  0.0015  0.0015  0.0015  0.0015  0.0015  0.0000  0.0000  0.0015  0.0015  0.0000  0.0000  0.0000  0.0000  0.0000  0.0000  0.0000  0.0000  0.0015  0.0015  0.0015  0.0015  0.0015  0.0000  0.0000  0.0000  0.0000  0.0000  0.0000  0.0000  0.0000  0.0000  0.0000  0.0000  0.0000  0.0000  0.0000  0.0000  0.0000  0.0000  0.0000  0.0000  0.0000  0.0000  0.0000  0.0000  0.0000  0.0000  0.0000  0.0000  0.0000  0.0000  0.0000  0.0000  0.0000  0.0000  0.0000  0.0000  0.0000  0.0000  0.0000  0.0000  0.0000  0.0000  0.0000  0.0000  0.0000  0.0000  0.0000  0.0000  0.0000  0.0000  0.0000  0.0000  0.0000  0.0000  0.0000  0.0000  0.0000  0.0000  0.0000  0.0000  0.0000  0.0000  0.0000  0.0000  0.0000  0.0000  0.0000  0.0000  0.0000  0.0000  0.0000  0.0000  0.0000  0.0000  0.0000  0.0000  0.0000  0.0000  0.0000  0.0000  0.0000  0.0000  0.0000  0.0000  0.0000  0.0000  0.0000  0.0000  0.0000  0.0000  0.0000  0.0000  0.0000  0.0000  0.0000  0.0000  0.0000  0.0000  0.0000  0.0000  0.0000  0.0000  0.0000  0.0000
OMP4__GCA_000932095.1   0.2667  0.2323  0.2193  0.2175  0.2693  0.2447  0.2447  0.2309  0.2372  0.2363  0.2441  0.2441  0.2441  0.2409  0.2049  0.2095  0.2145  0.2095  0.2105  0.2110  0.2168  0.2168  0.1971  0.1829  0.1945  0.1882  0.1863  0.1864  0.1869  0.1891  0.1832  0.1832  0.1832  0.1985  0.2032  0.2023  0.2025  0.2023  0.1815  0.1857  0.1857  0.1857  0.1836  0.1927  0.1837  0.1932  0.1910  0.1916  0.1916  0.1990  0.1033  0.1033  0.1001  0.0940  0.0940  0.0924  0.0924  0.1065  0.1057  0.1099  0.0147  0.0309  0.0309  0.0058  0.0058  0.0058  0.0058  0.0058  0.0058  0.0058  0.0058  0.0058  0.0058  0.0058  0.0044  0.0058  0.0058  0.0044  0.0058  0.0058  0.0058  0.0029  0.0029  0.0015  0.0015  0.0015  0.0015  0.0015  0.0015  0.0015  0.0015  0.0015  0.0015  0.0015  0.0015  0.0015  0.0029  0.0029  0.0029  0.0029  0.0029  0.0029  0.0015  0.0015  0.0015  0.0015  0.0015  0.0015  0.0000  0.0000  0.0015  0.0015  0.0000  0.0000  0.0000  0.0000  0.0000  0.0000  0.0000  0.0000  0.0015  0.0015  0.0015  0.0015  0.0015  0.0000  0.0000  0.0000  0.0000  0.0000  0.0000  0.0000  0.0000  0.0000  0.0000  0.0000  0.0000  0.0000  0.0000  0.0000  0.0000  0.0000  0.0000  0.0000  0.0000  0.0000  0.0000  0.0000  0.0000  0.0000  0.0000  0.0000  0.0000  0.0000  0.0000  0.0000  0.0000  0.0000  0.0000  0.0000  0.0000  0.0000  0.0000  0.0000  0.0000  0.0000  0.0000  0.0000  0.0000  0.0000  0.0000  0.0000  0.0000  0.0000  0.0000  0.0000  0.0000  0.0000  0.0000  0.0000  0.0000  0.0000  0.0000  0.0000  0.0000  0.0000  0.0000  0.0000  0.0000  0.0000  0.0000  0.0000  0.0000  0.0000  0.0000  0.0000  0.0000  0.0000  0.0000  0.0000  0.0000  0.0000  0.0000  0.0000  0.0000  0.0000  0.0000  0.0000  0.0000  0.0000  0.0000  0.0000  0.0000  0.0000  0.0000  0.0000  0.0000  0.0000  0.0000  0.0000  0.0000  0.0000  0.0000  0.0000  0.0000  0.0000  0.0000  0.0000  0.0000
OMP4__GCA_000953095.1   0.2668  0.2324  0.2194  0.2177  0.2695  0.2448  0.2448  0.2310  0.2373  0.2364  0.2442  0.2442  0.2442  0.2410  0.2050  0.2096  0.2146  0.2096  0.2106  0.2111  0.2169  0.2169  0.1972  0.1830  0.1946  0.1883  0.1864  0.1865  0.1870  0.1892  0.1833  0.1832  0.1833  0.1976  0.2023  0.2024  0.2026  0.2024  0.1816  0.1858  0.1858  0.1858  0.1837  0.1928  0.1838  0.1933  0.1911  0.1917  0.1917  0.1991  0.1034  0.1034  0.1002  0.0940  0.0940  0.0924  0.0924  0.1065  0.1058  0.1099  0.0147  0.0309  0.0309  0.0058  0.0058  0.0058  0.0058  0.0058  0.0058  0.0058  0.0058  0.0058  0.0058  0.0058  0.0044  0.0058  0.0058  0.0044  0.0058  0.0058  0.0058  0.0029  0.0029  0.0015  0.0015  0.0015  0.0015  0.0015  0.0015  0.0015  0.0015  0.0015  0.0015  0.0015  0.0015  0.0015  0.0029  0.0029  0.0029  0.0029  0.0029  0.0029  0.0015  0.0015  0.0015  0.0015  0.0015  0.0015  0.0000  0.0000  0.0015  0.0015  0.0000  0.0000  0.0000  0.0000  0.0000  0.0000  0.0000  0.0000  0.0015  0.0015  0.0015  0.0015  0.0015  0.0000  0.0000  0.0000  0.0000  0.0000  0.0000  0.0000  0.0000  0.0000  0.0000  0.0000  0.0000  0.0000  0.0000  0.0000  0.0000  0.0000  0.0000  0.0000  0.0000  0.0000  0.0000  0.0000  0.0000  0.0000  0.0000  0.0000  0.0000  0.0000  0.0000  0.0000  0.0000  0.0000  0.0000  0.0000  0.0000  0.0000  0.0000  0.0000  0.0000  0.0000  0.0000  0.0000  0.0000  0.0000  0.0000  0.0000  0.0000  0.0000  0.0000  0.0000  0.0000  0.0000  0.0000  0.0000  0.0000  0.0000  0.0000  0.0000  0.0000  0.0000  0.0000  0.0000  0.0000  0.0000  0.0000  0.0000  0.0000  0.0000  0.0000  0.0000  0.0000  0.0000  0.0000  0.0000  0.0000  0.0000  0.0000  0.0000  0.0000  0.0000  0.0000  0.0000  0.0000  0.0000  0.0000  0.0000  0.0000  0.0000  0.0000  0.0000  0.0000  0.0000  0.0000  0.0000  0.0000  0.0000  0.0000  0.0000  0.0000  0.0000  0.0000  0.0000  0.0000  0.0000
OMP4__GCA_000959125.1   0.2668  0.2324  0.2194  0.2177  0.2695  0.2448  0.2448  0.2310  0.2373  0.2364  0.2442  0.2442  0.2442  0.2410  0.2050  0.2096  0.2146  0.2096  0.2106  0.2111  0.2169  0.2169  0.1972  0.1830  0.1946  0.1883  0.1864  0.1865  0.1870  0.1892  0.1833  0.1832  0.1833  0.1976  0.2023  0.2024  0.2026  0.2024  0.1816  0.1858  0.1858  0.1858  0.1837  0.1928  0.1838  0.1933  0.1911  0.1917  0.1917  0.1991  0.1034  0.1034  0.1002  0.0940  0.0940  0.0924  0.0924  0.1065  0.1058  0.1099  0.0147  0.0309  0.0309  0.0058  0.0058  0.0058  0.0058  0.0058  0.0058  0.0058  0.0058  0.0058  0.0058  0.0058  0.0044  0.0058  0.0058  0.0044  0.0058  0.0058  0.0058  0.0029  0.0029  0.0015  0.0015  0.0015  0.0015  0.0015  0.0015  0.0015  0.0015  0.0015  0.0015  0.0015  0.0015  0.0015  0.0029  0.0029  0.0029  0.0029  0.0029  0.0029  0.0015  0.0015  0.0015  0.0015  0.0015  0.0015  0.0000  0.0000  0.0015  0.0015  0.0000  0.0000  0.0000  0.0000  0.0000  0.0000  0.0000  0.0000  0.0015  0.0015  0.0015  0.0015  0.0015  0.0000  0.0000  0.0000  0.0000  0.0000  0.0000  0.0000  0.0000  0.0000  0.0000  0.0000  0.0000  0.0000  0.0000  0.0000  0.0000  0.0000  0.0000  0.0000  0.0000  0.0000  0.0000  0.0000  0.0000  0.0000  0.0000  0.0000  0.0000  0.0000  0.0000  0.0000  0.0000  0.0000  0.0000  0.0000  0.0000  0.0000  0.0000  0.0000  0.0000  0.0000  0.0000  0.0000  0.0000  0.0000  0.0000  0.0000  0.0000  0.0000  0.0000  0.0000  0.0000  0.0000  0.0000  0.0000  0.0000  0.0000  0.0000  0.0000  0.0000  0.0000  0.0000  0.0000  0.0000  0.0000  0.0000  0.0000  0.0000  0.0000  0.0000  0.0000  0.0000  0.0000  0.0000  0.0000  0.0000  0.0000  0.0000  0.0000  0.0000  0.0000  0.0000  0.0000  0.0000  0.0000  0.0000  0.0000  0.0000  0.0000  0.0000  0.0000  0.0000  0.0000  0.0000  0.0000  0.0000  0.0000  0.0000  0.0000  0.0000  0.0000  0.0000  0.0000  0.0000  0.0000  0.0000
OMP4__GCA_000959145.1   0.2668  0.2324  0.2194  0.2177  0.2695  0.2448  0.2448  0.2310  0.2373  0.2364  0.2442  0.2442  0.2442  0.2410  0.2050  0.2096  0.2146  0.2096  0.2106  0.2111  0.2169  0.2169  0.1972  0.1830  0.1946  0.1883  0.1864  0.1865  0.1870  0.1892  0.1833  0.1832  0.1833  0.1976  0.2023  0.2024  0.2026  0.2024  0.1816  0.1858  0.1858  0.1858  0.1837  0.1928  0.1838  0.1933  0.1911  0.1917  0.1917  0.1991  0.1034  0.1034  0.1002  0.0940  0.0940  0.0924  0.0924  0.1065  0.1058  0.1099  0.0147  0.0309  0.0309  0.0058  0.0058  0.0058  0.0058  0.0058  0.0058  0.0058  0.0058  0.0058  0.0058  0.0058  0.0044  0.0058  0.0058  0.0044  0.0058  0.0058  0.0058  0.0029  0.0029  0.0015  0.0015  0.0015  0.0015  0.0015  0.0015  0.0015  0.0015  0.0015  0.0015  0.0015  0.0015  0.0015  0.0029  0.0029  0.0029  0.0029  0.0029  0.0029  0.0015  0.0015  0.0015  0.0015  0.0015  0.0015  0.0000  0.0000  0.0015  0.0015  0.0000  0.0000  0.0000  0.0000  0.0000  0.0000  0.0000  0.0000  0.0015  0.0015  0.0015  0.0015  0.0015  0.0000  0.0000  0.0000  0.0000  0.0000  0.0000  0.0000  0.0000  0.0000  0.0000  0.0000  0.0000  0.0000  0.0000  0.0000  0.0000  0.0000  0.0000  0.0000  0.0000  0.0000  0.0000  0.0000  0.0000  0.0000  0.0000  0.0000  0.0000  0.0000  0.0000  0.0000  0.0000  0.0000  0.0000  0.0000  0.0000  0.0000  0.0000  0.0000  0.0000  0.0000  0.0000  0.0000  0.0000  0.0000  0.0000  0.0000  0.0000  0.0000  0.0000  0.0000  0.0000  0.0000  0.0000  0.0000  0.0000  0.0000  0.0000  0.0000  0.0000  0.0000  0.0000  0.0000  0.0000  0.0000  0.0000  0.0000  0.0000  0.0000  0.0000  0.0000  0.0000  0.0000  0.0000  0.0000  0.0000  0.0000  0.0000  0.0000  0.0000  0.0000  0.0000  0.0000  0.0000  0.0000  0.0000  0.0000  0.0000  0.0000  0.0000  0.0000  0.0000  0.0000  0.0000  0.0000  0.0000  0.0000  0.0000  0.0000  0.0000  0.0000  0.0000  0.0000  0.0000  0.0000  0.0000  0.0000
OMP4__GCA_000959185.1   0.2668  0.2324  0.2194  0.2177  0.2695  0.2448  0.2448  0.2310  0.2373  0.2364  0.2442  0.2442  0.2442  0.2410  0.2050  0.2096  0.2146  0.2096  0.2106  0.2111  0.2169  0.2169  0.1972  0.1830  0.1946  0.1883  0.1864  0.1865  0.1870  0.1892  0.1833  0.1832  0.1833  0.1976  0.2023  0.2024  0.2026  0.2024  0.1816  0.1858  0.1858  0.1858  0.1837  0.1928  0.1838  0.1933  0.1911  0.1917  0.1917  0.1991  0.1034  0.1034  0.1002  0.0940  0.0940  0.0924  0.0924  0.1065  0.1058  0.1099  0.0147  0.0309  0.0309  0.0058  0.0058  0.0058  0.0058  0.0058  0.0058  0.0058  0.0058  0.0058  0.0058  0.0058  0.0044  0.0058  0.0058  0.0044  0.0058  0.0058  0.0058  0.0029  0.0029  0.0015  0.0015  0.0015  0.0015  0.0015  0.0015  0.0015  0.0015  0.0015  0.0015  0.0015  0.0015  0.0015  0.0029  0.0029  0.0029  0.0029  0.0029  0.0029  0.0015  0.0015  0.0015  0.0015  0.0015  0.0015  0.0000  0.0000  0.0015  0.0015  0.0000  0.0000  0.0000  0.0000  0.0000  0.0000  0.0000  0.0000  0.0015  0.0015  0.0015  0.0015  0.0015  0.0000  0.0000  0.0000  0.0000  0.0000  0.0000  0.0000  0.0000  0.0000  0.0000  0.0000  0.0000  0.0000  0.0000  0.0000  0.0000  0.0000  0.0000  0.0000  0.0000  0.0000  0.0000  0.0000  0.0000  0.0000  0.0000  0.0000  0.0000  0.0000  0.0000  0.0000  0.0000  0.0000  0.0000  0.0000  0.0000  0.0000  0.0000  0.0000  0.0000  0.0000  0.0000  0.0000  0.0000  0.0000  0.0000  0.0000  0.0000  0.0000  0.0000  0.0000  0.0000  0.0000  0.0000  0.0000  0.0000  0.0000  0.0000  0.0000  0.0000  0.0000  0.0000  0.0000  0.0000  0.0000  0.0000  0.0000  0.0000  0.0000  0.0000  0.0000  0.0000  0.0000  0.0000  0.0000  0.0000  0.0000  0.0000  0.0000  0.0000  0.0000  0.0000  0.0000  0.0000  0.0000  0.0000  0.0000  0.0000  0.0000  0.0000  0.0000  0.0000  0.0000  0.0000  0.0000  0.0000  0.0000  0.0000  0.0000  0.0000  0.0000  0.0000  0.0000  0.0000  0.0000  0.0000  0.0000  0.0000
OMP4__GCA_000959225.1   0.2667  0.2323  0.2193  0.2175  0.2693  0.2447  0.2447  0.2309  0.2372  0.2363  0.2441  0.2441  0.2441  0.2409  0.2049  0.2095  0.2145  0.2095  0.2105  0.2110  0.2168  0.2168  0.1971  0.1829  0.1945  0.1882  0.1863  0.1864  0.1869  0.1891  0.1832  0.1832  0.1832  0.1985  0.2032  0.2023  0.2025  0.2023  0.1815  0.1857  0.1857  0.1857  0.1836  0.1927  0.1837  0.1932  0.1910  0.1916  0.1916  0.1990  0.1033  0.1033  0.1001  0.0940  0.0940  0.0924  0.0924  0.1065  0.1057  0.1099  0.0147  0.0309  0.0309  0.0058  0.0058  0.0058  0.0058  0.0058  0.0058  0.0058  0.0058  0.0058  0.0058  0.0058  0.0044  0.0058  0.0058  0.0044  0.0058  0.0058  0.0058  0.0029  0.0029  0.0015  0.0015  0.0015  0.0015  0.0015  0.0015  0.0015  0.0015  0.0015  0.0015  0.0015  0.0015  0.0015  0.0029  0.0029  0.0029  0.0029  0.0029  0.0029  0.0015  0.0015  0.0015  0.0015  0.0015  0.0015  0.0000  0.0000  0.0015  0.0015  0.0000  0.0000  0.0000  0.0000  0.0000  0.0000  0.0000  0.0000  0.0015  0.0015  0.0015  0.0015  0.0015  0.0000  0.0000  0.0000  0.0000  0.0000  0.0000  0.0000  0.0000  0.0000  0.0000  0.0000  0.0000  0.0000  0.0000  0.0000  0.0000  0.0000  0.0000  0.0000  0.0000  0.0000  0.0000  0.0000  0.0000  0.0000  0.0000  0.0000  0.0000  0.0000  0.0000  0.0000  0.0000  0.0000  0.0000  0.0000  0.0000  0.0000  0.0000  0.0000  0.0000  0.0000  0.0000  0.0000  0.0000  0.0000  0.0000  0.0000  0.0000  0.0000  0.0000  0.0000  0.0000  0.0000  0.0000  0.0000  0.0000  0.0000  0.0000  0.0000  0.0000  0.0000  0.0000  0.0000  0.0000  0.0000  0.0000  0.0000  0.0000  0.0000  0.0000  0.0000  0.0000  0.0000  0.0000  0.0000  0.0000  0.0000  0.0000  0.0000  0.0000  0.0000  0.0000  0.0000  0.0000  0.0000  0.0000  0.0000  0.0000  0.0000  0.0000  0.0000  0.0000  0.0000  0.0000  0.0000  0.0000  0.0000  0.0000  0.0000  0.0000  0.0000  0.0000  0.0000  0.0000  0.0000  0.0000  0.0000  0.0000  0.0000
OMP4__GCA_000959305.1   0.2678  0.2324  0.2194  0.2177  0.2695  0.2448  0.2448  0.2310  0.2373  0.2364  0.2442  0.2442  0.2442  0.2410  0.2050  0.2096  0.2146  0.2096  0.2106  0.2111  0.2169  0.2169  0.1972  0.1830  0.1946  0.1883  0.1864  0.1865  0.1870  0.1892  0.1833  0.1832  0.1833  0.1976  0.2023  0.2024  0.2026  0.2024  0.1816  0.1858  0.1858  0.1858  0.1837  0.1928  0.1838  0.1933  0.1911  0.1917  0.1917  0.1991  0.1034  0.1034  0.1002  0.0940  0.0940  0.0924  0.0924  0.1065  0.1058  0.1099  0.0147  0.0309  0.0309  0.0058  0.0058  0.0058  0.0058  0.0058  0.0058  0.0058  0.0058  0.0058  0.0058  0.0058  0.0044  0.0058  0.0058  0.0044  0.0058  0.0058  0.0058  0.0029  0.0029  0.0015  0.0015  0.0015  0.0015  0.0015  0.0015  0.0015  0.0015  0.0015  0.0015  0.0015  0.0015  0.0015  0.0029  0.0029  0.0029  0.0029  0.0029  0.0029  0.0015  0.0015  0.0015  0.0015  0.0015  0.0015  0.0000  0.0000  0.0015  0.0015  0.0000  0.0000  0.0000  0.0000  0.0000  0.0000  0.0000  0.0000  0.0015  0.0015  0.0015  0.0015  0.0015  0.0000  0.0000  0.0000  0.0000  0.0000  0.0000  0.0000  0.0000  0.0000  0.0000  0.0000  0.0000  0.0000  0.0000  0.0000  0.0000  0.0000  0.0000  0.0000  0.0000  0.0000  0.0000  0.0000  0.0000  0.0000  0.0000  0.0000  0.0000  0.0000  0.0000  0.0000  0.0000  0.0000  0.0000  0.0000  0.0000  0.0000  0.0000  0.0000  0.0000  0.0000  0.0000  0.0000  0.0000  0.0000  0.0000  0.0000  0.0000  0.0000  0.0000  0.0000  0.0000  0.0000  0.0000  0.0000  0.0000  0.0000  0.0000  0.0000  0.0000  0.0000  0.0000  0.0000  0.0000  0.0000  0.0000  0.0000  0.0000  0.0000  0.0000  0.0000  0.0000  0.0000  0.0000  0.0000  0.0000  0.0000  0.0000  0.0000  0.0000  0.0000  0.0000  0.0000  0.0000  0.0000  0.0000  0.0000  0.0000  0.0000  0.0000  0.0000  0.0000  0.0000  0.0000  0.0000  0.0000  0.0000  0.0000  0.0000  0.0000  0.0000  0.0000  0.0000  0.0000  0.0000  0.0000  0.0000  0.0000  0.0000  0.0000
OMP4__GCA_000959345.1   0.2669  0.2325  0.2195  0.2177  0.2696  0.2449  0.2449  0.2310  0.2374  0.2365  0.2443  0.2443  0.2443  0.2411  0.2050  0.2097  0.2147  0.2096  0.2106  0.2111  0.2169  0.2169  0.1972  0.1830  0.1947  0.1884  0.1864  0.1865  0.1870  0.1893  0.1833  0.1833  0.1833  0.1977  0.2024  0.2025  0.2026  0.2025  0.1816  0.1858  0.1858  0.1858  0.1838  0.1928  0.1838  0.1934  0.1912  0.1918  0.1918  0.1991  0.1034  0.1034  0.1002  0.0941  0.0941  0.0925  0.0925  0.1066  0.1058  0.1100  0.0148  0.0309  0.0309  0.0058  0.0058  0.0058  0.0058  0.0058  0.0058  0.0058  0.0058  0.0058  0.0058  0.0058  0.0044  0.0058  0.0058  0.0044  0.0058  0.0058  0.0058  0.0029  0.0029  0.0015  0.0015  0.0015  0.0015  0.0015  0.0015  0.0015  0.0015  0.0015  0.0015  0.0015  0.0015  0.0015  0.0029  0.0029  0.0029  0.0029  0.0029  0.0029  0.0015  0.0015  0.0015  0.0015  0.0015  0.0015  0.0000  0.0000  0.0015  0.0015  0.0000  0.0000  0.0000  0.0000  0.0000  0.0000  0.0000  0.0000  0.0015  0.0015  0.0015  0.0015  0.0015  0.0000  0.0000  0.0000  0.0000  0.0000  0.0000  0.0000  0.0000  0.0000  0.0000  0.0000  0.0000  0.0000  0.0000  0.0000  0.0000  0.0000  0.0000  0.0000  0.0000  0.0000  0.0000  0.0000  0.0000  0.0000  0.0000  0.0000  0.0000  0.0000  0.0000  0.0000  0.0000  0.0000  0.0000  0.0000  0.0000  0.0000  0.0000  0.0000  0.0000  0.0000  0.0000  0.0000  0.0000  0.0000  0.0000  0.0000  0.0000  0.0000  0.0000  0.0000  0.0000  0.0000  0.0000  0.0000  0.0000  0.0000  0.0000  0.0000  0.0000  0.0000  0.0000  0.0000  0.0000  0.0000  0.0000  0.0000  0.0000  0.0000  0.0000  0.0000  0.0000  0.0000  0.0000  0.0000  0.0000  0.0000  0.0000  0.0000  0.0000  0.0000  0.0000  0.0000  0.0000  0.0000  0.0000  0.0000  0.0000  0.0000  0.0000  0.0000  0.0000  0.0000  0.0000  0.0000  0.0000  0.0000  0.0000  0.0000  0.0000  0.0000  0.0000  0.0000  0.0000  0.0000  0.0000  0.0000  0.0000  0.0000  0.0000  0.0000
OMP4__GCA_001204515.1   0.2668  0.2324  0.2194  0.2177  0.2695  0.2448  0.2448  0.2310  0.2373  0.2364  0.2442  0.2442  0.2442  0.2410  0.2050  0.2096  0.2146  0.2096  0.2106  0.2111  0.2169  0.2169  0.1972  0.1830  0.1946  0.1883  0.1864  0.1865  0.1870  0.1892  0.1833  0.1832  0.1833  0.1976  0.2023  0.2024  0.2026  0.2024  0.1816  0.1858  0.1858  0.1858  0.1837  0.1928  0.1838  0.1933  0.1911  0.1917  0.1917  0.1991  0.1034  0.1034  0.1002  0.0940  0.0940  0.0924  0.0924  0.1065  0.1058  0.1099  0.0147  0.0309  0.0309  0.0058  0.0058  0.0058  0.0058  0.0058  0.0058  0.0058  0.0058  0.0058  0.0058  0.0058  0.0044  0.0058  0.0058  0.0044  0.0058  0.0058  0.0058  0.0029  0.0029  0.0015  0.0015  0.0015  0.0015  0.0015  0.0015  0.0015  0.0015  0.0015  0.0015  0.0015  0.0015  0.0015  0.0029  0.0029  0.0029  0.0029  0.0029  0.0029  0.0015  0.0015  0.0015  0.0015  0.0015  0.0015  0.0000  0.0000  0.0015  0.0015  0.0000  0.0000  0.0000  0.0000  0.0000  0.0000  0.0000  0.0000  0.0015  0.0015  0.0015  0.0015  0.0015  0.0000  0.0000  0.0000  0.0000  0.0000  0.0000  0.0000  0.0000  0.0000  0.0000  0.0000  0.0000  0.0000  0.0000  0.0000  0.0000  0.0000  0.0000  0.0000  0.0000  0.0000  0.0000  0.0000  0.0000  0.0000  0.0000  0.0000  0.0000  0.0000  0.0000  0.0000  0.0000  0.0000  0.0000  0.0000  0.0000  0.0000  0.0000  0.0000  0.0000  0.0000  0.0000  0.0000  0.0000  0.0000  0.0000  0.0000  0.0000  0.0000  0.0000  0.0000  0.0000  0.0000  0.0000  0.0000  0.0000  0.0000  0.0000  0.0000  0.0000  0.0000  0.0000  0.0000  0.0000  0.0000  0.0000  0.0000  0.0000  0.0000  0.0000  0.0000  0.0000  0.0000  0.0000  0.0000  0.0000  0.0000  0.0000  0.0000  0.0000  0.0000  0.0000  0.0000  0.0000  0.0000  0.0000  0.0000  0.0000  0.0000  0.0000  0.0000  0.0000  0.0000  0.0000  0.0000  0.0000  0.0000  0.0000  0.0000  0.0000  0.0000  0.0000  0.0000  0.0000  0.0000  0.0000  0.0000  0.0000  0.0000  0.0000  0.0000  0.0000
OMP4__GCA_001277875.1   0.2668  0.2324  0.2194  0.2177  0.2695  0.2448  0.2448  0.2310  0.2373  0.2364  0.2442  0.2442  0.2442  0.2410  0.2050  0.2096  0.2146  0.2096  0.2106  0.2111  0.2169  0.2169  0.1972  0.1830  0.1946  0.1883  0.1864  0.1865  0.1870  0.1892  0.1833  0.1832  0.1833  0.1976  0.2023  0.2024  0.2026  0.2024  0.1816  0.1858  0.1858  0.1858  0.1837  0.1928  0.1838  0.1933  0.1911  0.1917  0.1917  0.1991  0.1034  0.1034  0.1002  0.0940  0.0940  0.0924  0.0924  0.1065  0.1058  0.1099  0.0147  0.0309  0.0309  0.0058  0.0058  0.0058  0.0058  0.0058  0.0058  0.0058  0.0058  0.0058  0.0058  0.0058  0.0044  0.0058  0.0058  0.0044  0.0058  0.0058  0.0058  0.0029  0.0029  0.0015  0.0015  0.0015  0.0015  0.0015  0.0015  0.0015  0.0015  0.0015  0.0015  0.0015  0.0015  0.0015  0.0029  0.0029  0.0029  0.0029  0.0029  0.0029  0.0015  0.0015  0.0015  0.0015  0.0015  0.0015  0.0000  0.0000  0.0015  0.0015  0.0000  0.0000  0.0000  0.0000  0.0000  0.0000  0.0000  0.0000  0.0015  0.0015  0.0015  0.0015  0.0015  0.0000  0.0000  0.0000  0.0000  0.0000  0.0000  0.0000  0.0000  0.0000  0.0000  0.0000  0.0000  0.0000  0.0000  0.0000  0.0000  0.0000  0.0000  0.0000  0.0000  0.0000  0.0000  0.0000  0.0000  0.0000  0.0000  0.0000  0.0000  0.0000  0.0000  0.0000  0.0000  0.0000  0.0000  0.0000  0.0000  0.0000  0.0000  0.0000  0.0000  0.0000  0.0000  0.0000  0.0000  0.0000  0.0000  0.0000  0.0000  0.0000  0.0000  0.0000  0.0000  0.0000  0.0000  0.0000  0.0000  0.0000  0.0000  0.0000  0.0000  0.0000  0.0000  0.0000  0.0000  0.0000  0.0000  0.0000  0.0000  0.0000  0.0000  0.0000  0.0000  0.0000  0.0000  0.0000  0.0000  0.0000  0.0000  0.0000  0.0000  0.0000  0.0000  0.0000  0.0000  0.0000  0.0000  0.0000  0.0000  0.0000  0.0000  0.0000  0.0000  0.0000  0.0000  0.0000  0.0000  0.0000  0.0000  0.0000  0.0000  0.0000  0.0000  0.0000  0.0000  0.0000  0.0000  0.0000  0.0000  0.0000  0.0000  0.0000  0.0000  0.0000
OMP4__GCA_001277895.1   0.2668  0.2324  0.2194  0.2177  0.2695  0.2448  0.2448  0.2310  0.2373  0.2364  0.2442  0.2442  0.2442  0.2410  0.2050  0.2096  0.2146  0.2096  0.2106  0.2111  0.2169  0.2169  0.1972  0.1830  0.1946  0.1883  0.1864  0.1865  0.1870  0.1892  0.1833  0.1832  0.1833  0.1976  0.2023  0.2024  0.2026  0.2024  0.1816  0.1858  0.1858  0.1858  0.1837  0.1928  0.1838  0.1933  0.1911  0.1917  0.1917  0.1991  0.1034  0.1034  0.1002  0.0940  0.0940  0.0924  0.0924  0.1065  0.1058  0.1099  0.0147  0.0309  0.0309  0.0058  0.0058  0.0058  0.0058  0.0058  0.0058  0.0058  0.0058  0.0058  0.0058  0.0058  0.0044  0.0058  0.0058  0.0044  0.0058  0.0058  0.0058  0.0029  0.0029  0.0015  0.0015  0.0015  0.0015  0.0015  0.0015  0.0015  0.0015  0.0015  0.0015  0.0015  0.0015  0.0015  0.0029  0.0029  0.0029  0.0029  0.0029  0.0029  0.0015  0.0015  0.0015  0.0015  0.0015  0.0015  0.0000  0.0000  0.0015  0.0015  0.0000  0.0000  0.0000  0.0000  0.0000  0.0000  0.0000  0.0000  0.0015  0.0015  0.0015  0.0015  0.0015  0.0000  0.0000  0.0000  0.0000  0.0000  0.0000  0.0000  0.0000  0.0000  0.0000  0.0000  0.0000  0.0000  0.0000  0.0000  0.0000  0.0000  0.0000  0.0000  0.0000  0.0000  0.0000  0.0000  0.0000  0.0000  0.0000  0.0000  0.0000  0.0000  0.0000  0.0000  0.0000  0.0000  0.0000  0.0000  0.0000  0.0000  0.0000  0.0000  0.0000  0.0000  0.0000  0.0000  0.0000  0.0000  0.0000  0.0000  0.0000  0.0000  0.0000  0.0000  0.0000  0.0000  0.0000  0.0000  0.0000  0.0000  0.0000  0.0000  0.0000  0.0000  0.0000  0.0000  0.0000  0.0000  0.0000  0.0000  0.0000  0.0000  0.0000  0.0000  0.0000  0.0000  0.0000  0.0000  0.0000  0.0000  0.0000  0.0000  0.0000  0.0000  0.0000  0.0000  0.0000  0.0000  0.0000  0.0000  0.0000  0.0000  0.0000  0.0000  0.0000  0.0000  0.0000  0.0000  0.0000  0.0000  0.0000  0.0000  0.0000  0.0000  0.0000  0.0000  0.0000  0.0000  0.0000  0.0000  0.0000  0.0000  0.0000  0.0000  0.0000  0.0000  0.0000
OMP4__GCA_001320505.1   0.2668  0.2324  0.2194  0.2177  0.2695  0.2448  0.2448  0.2310  0.2373  0.2364  0.2442  0.2442  0.2442  0.2410  0.2050  0.2096  0.2146  0.2096  0.2106  0.2111  0.2169  0.2169  0.1972  0.1830  0.1946  0.1883  0.1864  0.1865  0.1870  0.1892  0.1833  0.1832  0.1833  0.1976  0.2023  0.2024  0.2026  0.2024  0.1816  0.1858  0.1858  0.1858  0.1837  0.1928  0.1838  0.1933  0.1911  0.1917  0.1917  0.1991  0.1034  0.1034  0.1002  0.0940  0.0940  0.0924  0.0924  0.1065  0.1058  0.1099  0.0147  0.0309  0.0309  0.0058  0.0058  0.0058  0.0058  0.0058  0.0058  0.0058  0.0058  0.0058  0.0058  0.0058  0.0044  0.0058  0.0058  0.0044  0.0058  0.0058  0.0058  0.0029  0.0029  0.0015  0.0015  0.0015  0.0015  0.0015  0.0015  0.0015  0.0015  0.0015  0.0015  0.0015  0.0015  0.0015  0.0029  0.0029  0.0029  0.0029  0.0029  0.0029  0.0015  0.0015  0.0015  0.0015  0.0015  0.0015  0.0000  0.0000  0.0015  0.0015  0.0000  0.0000  0.0000  0.0000  0.0000  0.0000  0.0000  0.0000  0.0015  0.0015  0.0015  0.0015  0.0015  0.0000  0.0000  0.0000  0.0000  0.0000  0.0000  0.0000  0.0000  0.0000  0.0000  0.0000  0.0000  0.0000  0.0000  0.0000  0.0000  0.0000  0.0000  0.0000  0.0000  0.0000  0.0000  0.0000  0.0000  0.0000  0.0000  0.0000  0.0000  0.0000  0.0000  0.0000  0.0000  0.0000  0.0000  0.0000  0.0000  0.0000  0.0000  0.0000  0.0000  0.0000  0.0000  0.0000  0.0000  0.0000  0.0000  0.0000  0.0000  0.0000  0.0000  0.0000  0.0000  0.0000  0.0000  0.0000  0.0000  0.0000  0.0000  0.0000  0.0000  0.0000  0.0000  0.0000  0.0000  0.0000  0.0000  0.0000  0.0000  0.0000  0.0000  0.0000  0.0000  0.0000  0.0000  0.0000  0.0000  0.0000  0.0000  0.0000  0.0000  0.0000  0.0000  0.0000  0.0000  0.0000  0.0000  0.0000  0.0000  0.0000  0.0000  0.0000  0.0000  0.0000  0.0000  0.0000  0.0000  0.0000  0.0000  0.0000  0.0000  0.0000  0.0000  0.0000  0.0000  0.0000  0.0000  0.0000  0.0000  0.0000  0.0000  0.0000  0.0000  0.0000  0.0000  0.0000
OMP4__GCA_001321345.1   0.2669  0.2325  0.2195  0.2177  0.2696  0.2449  0.2449  0.2310  0.2374  0.2365  0.2443  0.2443  0.2443  0.2411  0.2050  0.2097  0.2147  0.2096  0.2106  0.2111  0.2169  0.2169  0.1972  0.1830  0.1947  0.1884  0.1864  0.1865  0.1870  0.1893  0.1833  0.1833  0.1833  0.1977  0.2024  0.2025  0.2026  0.2025  0.1816  0.1858  0.1858  0.1858  0.1838  0.1928  0.1838  0.1934  0.1912  0.1918  0.1918  0.1991  0.1034  0.1034  0.1002  0.0941  0.0941  0.0925  0.0925  0.1066  0.1058  0.1100  0.0148  0.0309  0.0309  0.0058  0.0058  0.0058  0.0058  0.0058  0.0058  0.0058  0.0058  0.0058  0.0058  0.0058  0.0044  0.0058  0.0058  0.0044  0.0058  0.0058  0.0058  0.0029  0.0029  0.0015  0.0015  0.0015  0.0015  0.0015  0.0015  0.0015  0.0015  0.0015  0.0015  0.0015  0.0015  0.0015  0.0029  0.0029  0.0029  0.0029  0.0029  0.0029  0.0015  0.0015  0.0015  0.0015  0.0015  0.0015  0.0000  0.0000  0.0015  0.0015  0.0000  0.0000  0.0000  0.0000  0.0000  0.0000  0.0000  0.0000  0.0015  0.0015  0.0015  0.0015  0.0015  0.0000  0.0000  0.0000  0.0000  0.0000  0.0000  0.0000  0.0000  0.0000  0.0000  0.0000  0.0000  0.0000  0.0000  0.0000  0.0000  0.0000  0.0000  0.0000  0.0000  0.0000  0.0000  0.0000  0.0000  0.0000  0.0000  0.0000  0.0000  0.0000  0.0000  0.0000  0.0000  0.0000  0.0000  0.0000  0.0000  0.0000  0.0000  0.0000  0.0000  0.0000  0.0000  0.0000  0.0000  0.0000  0.0000  0.0000  0.0000  0.0000  0.0000  0.0000  0.0000  0.0000  0.0000  0.0000  0.0000  0.0000  0.0000  0.0000  0.0000  0.0000  0.0000  0.0000  0.0000  0.0000  0.0000  0.0000  0.0000  0.0000  0.0000  0.0000  0.0000  0.0000  0.0000  0.0000  0.0000  0.0000  0.0000  0.0000  0.0000  0.0000  0.0000  0.0000  0.0000  0.0000  0.0000  0.0000  0.0000  0.0000  0.0000  0.0000  0.0000  0.0000  0.0000  0.0000  0.0000  0.0000  0.0000  0.0000  0.0000  0.0000  0.0000  0.0000  0.0000  0.0000  0.0000  0.0000  0.0000  0.0000  0.0000  0.0000  0.0000  0.0000  0.0000  0.0000  0.0000
OMP4__GCA_001321605.1   0.2668  0.2324  0.2194  0.2177  0.2695  0.2448  0.2448  0.2310  0.2373  0.2364  0.2442  0.2442  0.2442  0.2410  0.2050  0.2096  0.2146  0.2096  0.2106  0.2111  0.2169  0.2169  0.1972  0.1830  0.1946  0.1883  0.1864  0.1865  0.1870  0.1892  0.1833  0.1832  0.1833  0.1976  0.2023  0.2024  0.2026  0.2024  0.1816  0.1858  0.1858  0.1858  0.1837  0.1928  0.1838  0.1933  0.1911  0.1917  0.1917  0.1991  0.1034  0.1034  0.1002  0.0940  0.0940  0.0924  0.0924  0.1065  0.1058  0.1099  0.0147  0.0309  0.0309  0.0058  0.0058  0.0058  0.0058  0.0058  0.0058  0.0058  0.0058  0.0058  0.0058  0.0058  0.0044  0.0058  0.0058  0.0044  0.0058  0.0058  0.0058  0.0029  0.0029  0.0015  0.0015  0.0015  0.0015  0.0015  0.0015  0.0015  0.0015  0.0015  0.0015  0.0015  0.0015  0.0015  0.0029  0.0029  0.0029  0.0029  0.0029  0.0029  0.0015  0.0015  0.0015  0.0015  0.0015  0.0015  0.0000  0.0000  0.0015  0.0015  0.0000  0.0000  0.0000  0.0000  0.0000  0.0000  0.0000  0.0000  0.0015  0.0015  0.0015  0.0015  0.0015  0.0000  0.0000  0.0000  0.0000  0.0000  0.0000  0.0000  0.0000  0.0000  0.0000  0.0000  0.0000  0.0000  0.0000  0.0000  0.0000  0.0000  0.0000  0.0000  0.0000  0.0000  0.0000  0.0000  0.0000  0.0000  0.0000  0.0000  0.0000  0.0000  0.0000  0.0000  0.0000  0.0000  0.0000  0.0000  0.0000  0.0000  0.0000  0.0000  0.0000  0.0000  0.0000  0.0000  0.0000  0.0000  0.0000  0.0000  0.0000  0.0000  0.0000  0.0000  0.0000  0.0000  0.0000  0.0000  0.0000  0.0000  0.0000  0.0000  0.0000  0.0000  0.0000  0.0000  0.0000  0.0000  0.0000  0.0000  0.0000  0.0000  0.0000  0.0000  0.0000  0.0000  0.0000  0.0000  0.0000  0.0000  0.0000  0.0000  0.0000  0.0000  0.0000  0.0000  0.0000  0.0000  0.0000  0.0000  0.0000  0.0000  0.0000  0.0000  0.0000  0.0000  0.0000  0.0000  0.0000  0.0000  0.0000  0.0000  0.0000  0.0000  0.0000  0.0000  0.0000  0.0000  0.0000  0.0000  0.0000  0.0000  0.0000  0.0000  0.0000  0.0000  0.0000  0.0000  0.0000  0.0000
OMP4__GCA_000775165.1   0.2668  0.2324  0.2194  0.2177  0.2695  0.2448  0.2448  0.2310  0.2373  0.2364  0.2442  0.2442  0.2442  0.2410  0.2050  0.2096  0.2146  0.2096  0.2106  0.2111  0.2169  0.2169  0.1972  0.1830  0.1946  0.1883  0.1864  0.1865  0.1870  0.1892  0.1833  0.1832  0.1833  0.1976  0.2023  0.2024  0.2026  0.2024  0.1816  0.1858  0.1858  0.1858  0.1837  0.1928  0.1838  0.1933  0.1911  0.1917  0.1917  0.1991  0.1034  0.1034  0.1002  0.0940  0.0940  0.0924  0.0924  0.1065  0.1058  0.1099  0.0147  0.0309  0.0309  0.0058  0.0058  0.0058  0.0058  0.0058  0.0058  0.0058  0.0058  0.0058  0.0058  0.0058  0.0044  0.0058  0.0058  0.0044  0.0058  0.0058  0.0058  0.0029  0.0029  0.0015  0.0015  0.0015  0.0015  0.0015  0.0015  0.0015  0.0015  0.0015  0.0015  0.0015  0.0015  0.0015  0.0029  0.0029  0.0029  0.0029  0.0029  0.0029  0.0015  0.0015  0.0015  0.0015  0.0015  0.0015  0.0000  0.0000  0.0015  0.0015  0.0000  0.0000  0.0000  0.0000  0.0000  0.0000  0.0000  0.0000  0.0015  0.0015  0.0015  0.0015  0.0015  0.0000  0.0000  0.0000  0.0000  0.0000  0.0000  0.0000  0.0000  0.0000  0.0000  0.0000  0.0000  0.0000  0.0000  0.0000  0.0000  0.0000  0.0000  0.0000  0.0000  0.0000  0.0000  0.0000  0.0000  0.0000  0.0000  0.0000  0.0000  0.0000  0.0000  0.0000  0.0000  0.0000  0.0000  0.0000  0.0000  0.0000  0.0000  0.0000  0.0000  0.0000  0.0000  0.0000  0.0000  0.0000  0.0000  0.0000  0.0000  0.0000  0.0000  0.0000  0.0000  0.0000  0.0000  0.0000  0.0000  0.0000  0.0000  0.0000  0.0000  0.0000  0.0000  0.0000  0.0000  0.0000  0.0000  0.0000  0.0000  0.0000  0.0000  0.0000  0.0000  0.0000  0.0000  0.0000  0.0000  0.0000  0.0000  0.0000  0.0000  0.0000  0.0000  0.0000  0.0000  0.0000  0.0000  0.0000  0.0000  0.0000  0.0000  0.0000  0.0000  0.0000  0.0000  0.0000  0.0000  0.0000  0.0000  0.0000  0.0000  0.0000  0.0000  0.0000  0.0000  0.0000  0.0000  0.0000  0.0000  0.0000  0.0000  0.0000  0.0000  0.0000  0.0000  0.0000  0.0000  0.0000  0.0000
OMP4__GCA_000959205.1   0.2665  0.2322  0.2192  0.2174  0.2692  0.2446  0.2446  0.2307  0.2371  0.2362  0.2440  0.2440  0.2440  0.2408  0.2048  0.2094  0.2144  0.2094  0.2104  0.2108  0.2166  0.2166  0.1970  0.1828  0.1944  0.1881  0.1862  0.1863  0.1868  0.1890  0.1831  0.1831  0.1831  0.1984  0.2031  0.2022  0.2024  0.2022  0.1814  0.1856  0.1856  0.1856  0.1835  0.1926  0.1836  0.1931  0.1909  0.1915  0.1915  0.1989  0.1049  0.1049  0.1001  0.0939  0.0939  0.0924  0.0924  0.1064  0.1057  0.1098  0.0147  0.0309  0.0309  0.0058  0.0058  0.0058  0.0058  0.0058  0.0058  0.0058  0.0058  0.0058  0.0058  0.0058  0.0044  0.0058  0.0058  0.0044  0.0058  0.0058  0.0058  0.0029  0.0029  0.0015  0.0015  0.0015  0.0015  0.0015  0.0015  0.0015  0.0015  0.0015  0.0015  0.0015  0.0015  0.0015  0.0029  0.0029  0.0029  0.0029  0.0029  0.0029  0.0015  0.0015  0.0015  0.0015  0.0015  0.0015  0.0000  0.0000  0.0015  0.0015  0.0000  0.0000  0.0000  0.0000  0.0000  0.0000  0.0000  0.0000  0.0015  0.0015  0.0015  0.0015  0.0015  0.0000  0.0000  0.0000  0.0000  0.0000  0.0000  0.0000  0.0000  0.0000  0.0000  0.0000  0.0000  0.0000  0.0000  0.0000  0.0000  0.0000  0.0000  0.0000  0.0000  0.0000  0.0000  0.0000  0.0000  0.0000  0.0000  0.0000  0.0000  0.0000  0.0000  0.0000  0.0000  0.0000  0.0000  0.0000  0.0000  0.0000  0.0000  0.0000  0.0000  0.0000  0.0000  0.0000  0.0000  0.0000  0.0000  0.0000  0.0000  0.0000  0.0000  0.0000  0.0000  0.0000  0.0000  0.0000  0.0000  0.0000  0.0000  0.0000  0.0000  0.0000  0.0000  0.0000  0.0000  0.0000  0.0000  0.0000  0.0000  0.0000  0.0000  0.0000  0.0000  0.0000  0.0000  0.0000  0.0000  0.0000  0.0000  0.0000  0.0000  0.0000  0.0000  0.0000  0.0000  0.0000  0.0000  0.0000  0.0000  0.0000  0.0000  0.0000  0.0000  0.0000  0.0000  0.0000  0.0000  0.0000  0.0000  0.0000  0.0000  0.0000  0.0000  0.0000  0.0000  0.0000  0.0000  0.0000  0.0000  0.0000  0.0000  0.0000  0.0000  0.0000  0.0000  0.0000  0.0000  0.0000  0.0000  0.0000
OMP4__GCA_000932085.1   0.2668  0.2324  0.2194  0.2177  0.2695  0.2448  0.2448  0.2310  0.2373  0.2364  0.2442  0.2442  0.2442  0.2410  0.2050  0.2096  0.2146  0.2096  0.2106  0.2111  0.2169  0.2169  0.1972  0.1830  0.1946  0.1883  0.1864  0.1865  0.1870  0.1892  0.1833  0.1832  0.1833  0.1976  0.2023  0.2024  0.2026  0.2024  0.1816  0.1858  0.1858  0.1858  0.1837  0.1928  0.1838  0.1933  0.1911  0.1917  0.1917  0.1991  0.1034  0.1034  0.1002  0.0940  0.0940  0.0924  0.0924  0.1065  0.1058  0.1099  0.0147  0.0309  0.0309  0.0058  0.0058  0.0058  0.0058  0.0058  0.0058  0.0058  0.0058  0.0058  0.0058  0.0058  0.0044  0.0058  0.0058  0.0044  0.0058  0.0058  0.0058  0.0029  0.0029  0.0015  0.0015  0.0015  0.0015  0.0015  0.0015  0.0015  0.0015  0.0015  0.0015  0.0015  0.0015  0.0015  0.0029  0.0029  0.0029  0.0029  0.0029  0.0029  0.0015  0.0015  0.0015  0.0015  0.0015  0.0015  0.0000  0.0000  0.0015  0.0015  0.0000  0.0000  0.0000  0.0000  0.0000  0.0000  0.0000  0.0000  0.0015  0.0015  0.0015  0.0015  0.0015  0.0000  0.0000  0.0000  0.0000  0.0000  0.0000  0.0000  0.0000  0.0000  0.0000  0.0000  0.0000  0.0000  0.0000  0.0000  0.0000  0.0000  0.0000  0.0000  0.0000  0.0000  0.0000  0.0000  0.0000  0.0000  0.0000  0.0000  0.0000  0.0000  0.0000  0.0000  0.0000  0.0000  0.0000  0.0000  0.0000  0.0000  0.0000  0.0000  0.0000  0.0000  0.0000  0.0000  0.0000  0.0000  0.0000  0.0000  0.0000  0.0000  0.0000  0.0000  0.0000  0.0000  0.0000  0.0000  0.0000  0.0000  0.0000  0.0000  0.0000  0.0000  0.0000  0.0000  0.0000  0.0000  0.0000  0.0000  0.0000  0.0000  0.0000  0.0000  0.0000  0.0000  0.0000  0.0000  0.0000  0.0000  0.0000  0.0000  0.0000  0.0000  0.0000  0.0000  0.0000  0.0000  0.0000  0.0000  0.0000  0.0000  0.0000  0.0000  0.0000  0.0000  0.0000  0.0000  0.0000  0.0000  0.0000  0.0000  0.0000  0.0000  0.0000  0.0000  0.0000  0.0000  0.0000  0.0000  0.0000  0.0000  0.0000  0.0000  0.0000  0.0000  0.0000  0.0000  0.0000  0.0000  0.0000  0.0000  0.0000
OMP4__GCA_001212405.1   0.2669  0.2325  0.2195  0.2177  0.2696  0.2449  0.2449  0.2310  0.2374  0.2365  0.2443  0.2443  0.2443  0.2411  0.2050  0.2097  0.2147  0.2096  0.2106  0.2111  0.2169  0.2169  0.1972  0.1830  0.1947  0.1884  0.1864  0.1865  0.1870  0.1893  0.1833  0.1833  0.1833  0.1977  0.2024  0.2025  0.2026  0.2025  0.1816  0.1858  0.1858  0.1858  0.1838  0.1928  0.1838  0.1934  0.1912  0.1918  0.1918  0.1991  0.1034  0.1034  0.1002  0.0941  0.0941  0.0925  0.0925  0.1066  0.1058  0.1100  0.0148  0.0309  0.0309  0.0058  0.0058  0.0058  0.0058  0.0058  0.0058  0.0058  0.0058  0.0058  0.0058  0.0058  0.0044  0.0058  0.0058  0.0044  0.0058  0.0058  0.0058  0.0029  0.0029  0.0015  0.0015  0.0015  0.0015  0.0015  0.0015  0.0015  0.0015  0.0015  0.0015  0.0015  0.0015  0.0015  0.0029  0.0029  0.0029  0.0029  0.0029  0.0029  0.0015  0.0015  0.0015  0.0015  0.0015  0.0015  0.0000  0.0000  0.0015  0.0015  0.0000  0.0000  0.0000  0.0000  0.0000  0.0000  0.0000  0.0000  0.0015  0.0015  0.0015  0.0015  0.0015  0.0000  0.0000  0.0000  0.0000  0.0000  0.0000  0.0000  0.0000  0.0000  0.0000  0.0000  0.0000  0.0000  0.0000  0.0000  0.0000  0.0000  0.0000  0.0000  0.0000  0.0000  0.0000  0.0000  0.0000  0.0000  0.0000  0.0000  0.0000  0.0000  0.0000  0.0000  0.0000  0.0000  0.0000  0.0000  0.0000  0.0000  0.0000  0.0000  0.0000  0.0000  0.0000  0.0000  0.0000  0.0000  0.0000  0.0000  0.0000  0.0000  0.0000  0.0000  0.0000  0.0000  0.0000  0.0000  0.0000  0.0000  0.0000  0.0000  0.0000  0.0000  0.0000  0.0000  0.0000  0.0000  0.0000  0.0000  0.0000  0.0000  0.0000  0.0000  0.0000  0.0000  0.0000  0.0000  0.0000  0.0000  0.0000  0.0000  0.0000  0.0000  0.0000  0.0000  0.0000  0.0000  0.0000  0.0000  0.0000  0.0000  0.0000  0.0000  0.0000  0.0000  0.0000  0.0000  0.0000  0.0000  0.0000  0.0000  0.0000  0.0000  0.0000  0.0000  0.0000  0.0000  0.0000  0.0000  0.0000  0.0000  0.0000  0.0000  0.0000  0.0000  0.0000  0.0000  0.0000  0.0000  0.0000  0.0000  0.0000  0.0000
OMP4__GCA_001211705.1   0.2669  0.2325  0.2195  0.2177  0.2696  0.2449  0.2449  0.2310  0.2374  0.2365  0.2443  0.2443  0.2443  0.2411  0.2050  0.2097  0.2147  0.2096  0.2106  0.2111  0.2169  0.2169  0.1972  0.1830  0.1947  0.1884  0.1864  0.1865  0.1870  0.1893  0.1833  0.1833  0.1833  0.1977  0.2024  0.2025  0.2026  0.2025  0.1816  0.1858  0.1858  0.1858  0.1838  0.1928  0.1838  0.1934  0.1912  0.1918  0.1918  0.1991  0.1034  0.1034  0.1002  0.0941  0.0941  0.0925  0.0925  0.1066  0.1058  0.1100  0.0148  0.0309  0.0309  0.0058  0.0058  0.0058  0.0058  0.0058  0.0058  0.0058  0.0058  0.0058  0.0058  0.0058  0.0044  0.0058  0.0058  0.0044  0.0058  0.0058  0.0058  0.0029  0.0029  0.0015  0.0015  0.0015  0.0015  0.0015  0.0015  0.0015  0.0015  0.0015  0.0015  0.0015  0.0015  0.0015  0.0029  0.0029  0.0029  0.0029  0.0029  0.0029  0.0015  0.0015  0.0015  0.0015  0.0015  0.0015  0.0000  0.0000  0.0015  0.0015  0.0000  0.0000  0.0000  0.0000  0.0000  0.0000  0.0000  0.0000  0.0015  0.0015  0.0015  0.0015  0.0015  0.0000  0.0000  0.0000  0.0000  0.0000  0.0000  0.0000  0.0000  0.0000  0.0000  0.0000  0.0000  0.0000  0.0000  0.0000  0.0000  0.0000  0.0000  0.0000  0.0000  0.0000  0.0000  0.0000  0.0000  0.0000  0.0000  0.0000  0.0000  0.0000  0.0000  0.0000  0.0000  0.0000  0.0000  0.0000  0.0000  0.0000  0.0000  0.0000  0.0000  0.0000  0.0000  0.0000  0.0000  0.0000  0.0000  0.0000  0.0000  0.0000  0.0000  0.0000  0.0000  0.0000  0.0000  0.0000  0.0000  0.0000  0.0000  0.0000  0.0000  0.0000  0.0000  0.0000  0.0000  0.0000  0.0000  0.0000  0.0000  0.0000  0.0000  0.0000  0.0000  0.0000  0.0000  0.0000  0.0000  0.0000  0.0000  0.0000  0.0000  0.0000  0.0000  0.0000  0.0000  0.0000  0.0000  0.0000  0.0000  0.0000  0.0000  0.0000  0.0000  0.0000  0.0000  0.0000  0.0000  0.0000  0.0000  0.0000  0.0000  0.0000  0.0000  0.0000  0.0000  0.0000  0.0000  0.0000  0.0000  0.0000  0.0000  0.0000  0.0000  0.0000  0.0000  0.0000  0.0000  0.0000  0.0000  0.0000  0.0000  0.0000  0.0000
OMP4__GCA_001210645.1   0.2669  0.2325  0.2195  0.2177  0.2696  0.2449  0.2449  0.2310  0.2374  0.2365  0.2443  0.2443  0.2443  0.2411  0.2050  0.2097  0.2147  0.2096  0.2106  0.2111  0.2169  0.2169  0.1972  0.1830  0.1947  0.1884  0.1864  0.1865  0.1870  0.1893  0.1833  0.1833  0.1833  0.1977  0.2024  0.2025  0.2026  0.2025  0.1816  0.1858  0.1858  0.1858  0.1838  0.1928  0.1838  0.1934  0.1912  0.1918  0.1918  0.1991  0.1034  0.1034  0.1002  0.0941  0.0941  0.0925  0.0925  0.1066  0.1058  0.1100  0.0148  0.0309  0.0309  0.0058  0.0058  0.0058  0.0058  0.0058  0.0058  0.0058  0.0058  0.0058  0.0058  0.0058  0.0044  0.0058  0.0058  0.0044  0.0058  0.0058  0.0058  0.0029  0.0029  0.0015  0.0015  0.0015  0.0015  0.0015  0.0015  0.0015  0.0015  0.0015  0.0015  0.0015  0.0015  0.0015  0.0029  0.0029  0.0029  0.0029  0.0029  0.0029  0.0015  0.0015  0.0015  0.0015  0.0015  0.0015  0.0000  0.0000  0.0015  0.0015  0.0000  0.0000  0.0000  0.0000  0.0000  0.0000  0.0000  0.0000  0.0015  0.0015  0.0015  0.0015  0.0015  0.0000  0.0000  0.0000  0.0000  0.0000  0.0000  0.0000  0.0000  0.0000  0.0000  0.0000  0.0000  0.0000  0.0000  0.0000  0.0000  0.0000  0.0000  0.0000  0.0000  0.0000  0.0000  0.0000  0.0000  0.0000  0.0000  0.0000  0.0000  0.0000  0.0000  0.0000  0.0000  0.0000  0.0000  0.0000  0.0000  0.0000  0.0000  0.0000  0.0000  0.0000  0.0000  0.0000  0.0000  0.0000  0.0000  0.0000  0.0000  0.0000  0.0000  0.0000  0.0000  0.0000  0.0000  0.0000  0.0000  0.0000  0.0000  0.0000  0.0000  0.0000  0.0000  0.0000  0.0000  0.0000  0.0000  0.0000  0.0000  0.0000  0.0000  0.0000  0.0000  0.0000  0.0000  0.0000  0.0000  0.0000  0.0000  0.0000  0.0000  0.0000  0.0000  0.0000  0.0000  0.0000  0.0000  0.0000  0.0000  0.0000  0.0000  0.0000  0.0000  0.0000  0.0000  0.0000  0.0000  0.0000  0.0000  0.0000  0.0000  0.0000  0.0000  0.0000  0.0000  0.0000  0.0000  0.0000  0.0000  0.0000  0.0000  0.0000  0.0000  0.0000  0.0000  0.0000  0.0000  0.0000  0.0000  0.0000  0.0000  0.0000  0.0000  0.0000
OMP4__GCA_001209045.1   0.2668  0.2324  0.2194  0.2177  0.2695  0.2448  0.2448  0.2310  0.2373  0.2364  0.2442  0.2442  0.2442  0.2410  0.2050  0.2096  0.2146  0.2096  0.2106  0.2111  0.2169  0.2169  0.1972  0.1830  0.1946  0.1883  0.1864  0.1865  0.1870  0.1892  0.1833  0.1832  0.1833  0.1976  0.2023  0.2024  0.2026  0.2024  0.1816  0.1858  0.1858  0.1858  0.1837  0.1928  0.1838  0.1933  0.1911  0.1917  0.1917  0.1991  0.1034  0.1034  0.1002  0.0940  0.0940  0.0924  0.0924  0.1065  0.1058  0.1099  0.0147  0.0309  0.0309  0.0058  0.0058  0.0058  0.0058  0.0058  0.0058  0.0058  0.0058  0.0058  0.0058  0.0058  0.0044  0.0058  0.0058  0.0044  0.0058  0.0058  0.0058  0.0029  0.0029  0.0015  0.0015  0.0015  0.0015  0.0015  0.0015  0.0015  0.0015  0.0015  0.0015  0.0015  0.0015  0.0015  0.0029  0.0029  0.0029  0.0029  0.0029  0.0029  0.0015  0.0015  0.0015  0.0015  0.0015  0.0015  0.0000  0.0000  0.0015  0.0015  0.0000  0.0000  0.0000  0.0000  0.0000  0.0000  0.0000  0.0000  0.0015  0.0015  0.0015  0.0015  0.0015  0.0000  0.0000  0.0000  0.0000  0.0000  0.0000  0.0000  0.0000  0.0000  0.0000  0.0000  0.0000  0.0000  0.0000  0.0000  0.0000  0.0000  0.0000  0.0000  0.0000  0.0000  0.0000  0.0000  0.0000  0.0000  0.0000  0.0000  0.0000  0.0000  0.0000  0.0000  0.0000  0.0000  0.0000  0.0000  0.0000  0.0000  0.0000  0.0000  0.0000  0.0000  0.0000  0.0000  0.0000  0.0000  0.0000  0.0000  0.0000  0.0000  0.0000  0.0000  0.0000  0.0000  0.0000  0.0000  0.0000  0.0000  0.0000  0.0000  0.0000  0.0000  0.0000  0.0000  0.0000  0.0000  0.0000  0.0000  0.0000  0.0000  0.0000  0.0000  0.0000  0.0000  0.0000  0.0000  0.0000  0.0000  0.0000  0.0000  0.0000  0.0000  0.0000  0.0000  0.0000  0.0000  0.0000  0.0000  0.0000  0.0000  0.0000  0.0000  0.0000  0.0000  0.0000  0.0000  0.0000  0.0000  0.0000  0.0000  0.0000  0.0000  0.0000  0.0000  0.0000  0.0000  0.0000  0.0000  0.0000  0.0000  0.0000  0.0000  0.0000  0.0000  0.0000  0.0000  0.0000  0.0000  0.0000  0.0000  0.0000  0.0000  0.0000  0.0000  0.0000
OMP4__GCA_001206455.1   0.2669  0.2325  0.2195  0.2177  0.2696  0.2449  0.2449  0.2310  0.2374  0.2365  0.2443  0.2443  0.2443  0.2411  0.2050  0.2097  0.2147  0.2096  0.2106  0.2111  0.2169  0.2169  0.1972  0.1830  0.1947  0.1884  0.1864  0.1865  0.1870  0.1893  0.1833  0.1833  0.1833  0.1977  0.2024  0.2025  0.2026  0.2025  0.1816  0.1858  0.1858  0.1858  0.1838  0.1928  0.1838  0.1934  0.1912  0.1918  0.1918  0.1991  0.1034  0.1034  0.1002  0.0941  0.0941  0.0925  0.0925  0.1066  0.1058  0.1100  0.0148  0.0309  0.0309  0.0058  0.0058  0.0058  0.0058  0.0058  0.0058  0.0058  0.0058  0.0058  0.0058  0.0058  0.0044  0.0058  0.0058  0.0044  0.0058  0.0058  0.0058  0.0029  0.0029  0.0015  0.0015  0.0015  0.0015  0.0015  0.0015  0.0015  0.0015  0.0015  0.0015  0.0015  0.0015  0.0015  0.0029  0.0029  0.0029  0.0029  0.0029  0.0029  0.0015  0.0015  0.0015  0.0015  0.0015  0.0015  0.0000  0.0000  0.0015  0.0015  0.0000  0.0000  0.0000  0.0000  0.0000  0.0000  0.0000  0.0000  0.0015  0.0015  0.0015  0.0015  0.0015  0.0000  0.0000  0.0000  0.0000  0.0000  0.0000  0.0000  0.0000  0.0000  0.0000  0.0000  0.0000  0.0000  0.0000  0.0000  0.0000  0.0000  0.0000  0.0000  0.0000  0.0000  0.0000  0.0000  0.0000  0.0000  0.0000  0.0000  0.0000  0.0000  0.0000  0.0000  0.0000  0.0000  0.0000  0.0000  0.0000  0.0000  0.0000  0.0000  0.0000  0.0000  0.0000  0.0000  0.0000  0.0000  0.0000  0.0000  0.0000  0.0000  0.0000  0.0000  0.0000  0.0000  0.0000  0.0000  0.0000  0.0000  0.0000  0.0000  0.0000  0.0000  0.0000  0.0000  0.0000  0.0000  0.0000  0.0000  0.0000  0.0000  0.0000  0.0000  0.0000  0.0000  0.0000  0.0000  0.0000  0.0000  0.0000  0.0000  0.0000  0.0000  0.0000  0.0000  0.0000  0.0000  0.0000  0.0000  0.0000  0.0000  0.0000  0.0000  0.0000  0.0000  0.0000  0.0000  0.0000  0.0000  0.0000  0.0000  0.0000  0.0000  0.0000  0.0000  0.0000  0.0000  0.0000  0.0000  0.0000  0.0000  0.0000  0.0000  0.0000  0.0000  0.0000  0.0000  0.0000  0.0000  0.0000  0.0000  0.0000  0.0000  0.0000  0.0000  0.0000  0.0000
OMP4__GCA_001204275.1   0.2668  0.2324  0.2194  0.2177  0.2695  0.2448  0.2448  0.2310  0.2373  0.2364  0.2442  0.2442  0.2442  0.2410  0.2050  0.2096  0.2146  0.2096  0.2106  0.2111  0.2169  0.2169  0.1972  0.1830  0.1946  0.1883  0.1864  0.1865  0.1870  0.1892  0.1833  0.1832  0.1833  0.1976  0.2023  0.2024  0.2026  0.2024  0.1816  0.1858  0.1858  0.1858  0.1837  0.1928  0.1838  0.1933  0.1911  0.1917  0.1917  0.1991  0.1034  0.1034  0.1002  0.0940  0.0940  0.0924  0.0924  0.1065  0.1058  0.1099  0.0147  0.0309  0.0309  0.0058  0.0058  0.0058  0.0058  0.0058  0.0058  0.0058  0.0058  0.0058  0.0058  0.0058  0.0044  0.0058  0.0058  0.0044  0.0058  0.0058  0.0058  0.0029  0.0029  0.0015  0.0015  0.0015  0.0015  0.0015  0.0015  0.0015  0.0015  0.0015  0.0015  0.0015  0.0015  0.0015  0.0029  0.0029  0.0029  0.0029  0.0029  0.0029  0.0015  0.0015  0.0015  0.0015  0.0015  0.0015  0.0000  0.0000  0.0015  0.0015  0.0000  0.0000  0.0000  0.0000  0.0000  0.0000  0.0000  0.0000  0.0015  0.0015  0.0015  0.0015  0.0015  0.0000  0.0000  0.0000  0.0000  0.0000  0.0000  0.0000  0.0000  0.0000  0.0000  0.0000  0.0000  0.0000  0.0000  0.0000  0.0000  0.0000  0.0000  0.0000  0.0000  0.0000  0.0000  0.0000  0.0000  0.0000  0.0000  0.0000  0.0000  0.0000  0.0000  0.0000  0.0000  0.0000  0.0000  0.0000  0.0000  0.0000  0.0000  0.0000  0.0000  0.0000  0.0000  0.0000  0.0000  0.0000  0.0000  0.0000  0.0000  0.0000  0.0000  0.0000  0.0000  0.0000  0.0000  0.0000  0.0000  0.0000  0.0000  0.0000  0.0000  0.0000  0.0000  0.0000  0.0000  0.0000  0.0000  0.0000  0.0000  0.0000  0.0000  0.0000  0.0000  0.0000  0.0000  0.0000  0.0000  0.0000  0.0000  0.0000  0.0000  0.0000  0.0000  0.0000  0.0000  0.0000  0.0000  0.0000  0.0000  0.0000  0.0000  0.0000  0.0000  0.0000  0.0000  0.0000  0.0000  0.0000  0.0000  0.0000  0.0000  0.0000  0.0000  0.0000  0.0000  0.0000  0.0000  0.0000  0.0000  0.0000  0.0000  0.0000  0.0000  0.0000  0.0000  0.0000  0.0000  0.0000  0.0000  0.0000  0.0000  0.0000  0.0000  0.0000  0.0000  0.0000  0.0000
OMP4__GCA_001204155.1   0.2669  0.2325  0.2195  0.2177  0.2696  0.2449  0.2449  0.2310  0.2374  0.2365  0.2443  0.2443  0.2443  0.2411  0.2050  0.2097  0.2147  0.2096  0.2106  0.2111  0.2169  0.2169  0.1972  0.1830  0.1947  0.1884  0.1864  0.1865  0.1870  0.1893  0.1833  0.1833  0.1833  0.1977  0.2024  0.2025  0.2026  0.2025  0.1816  0.1858  0.1858  0.1858  0.1838  0.1928  0.1838  0.1934  0.1912  0.1918  0.1918  0.1991  0.1034  0.1034  0.1002  0.0941  0.0941  0.0925  0.0925  0.1066  0.1058  0.1100  0.0148  0.0309  0.0309  0.0058  0.0058  0.0058  0.0058  0.0058  0.0058  0.0058  0.0058  0.0058  0.0058  0.0058  0.0044  0.0058  0.0058  0.0044  0.0058  0.0058  0.0058  0.0029  0.0029  0.0015  0.0015  0.0015  0.0015  0.0015  0.0015  0.0015  0.0015  0.0015  0.0015  0.0015  0.0015  0.0015  0.0029  0.0029  0.0029  0.0029  0.0029  0.0029  0.0015  0.0015  0.0015  0.0015  0.0015  0.0015  0.0000  0.0000  0.0015  0.0015  0.0000  0.0000  0.0000  0.0000  0.0000  0.0000  0.0000  0.0000  0.0015  0.0015  0.0015  0.0015  0.0015  0.0000  0.0000  0.0000  0.0000  0.0000  0.0000  0.0000  0.0000  0.0000  0.0000  0.0000  0.0000  0.0000  0.0000  0.0000  0.0000  0.0000  0.0000  0.0000  0.0000  0.0000  0.0000  0.0000  0.0000  0.0000  0.0000  0.0000  0.0000  0.0000  0.0000  0.0000  0.0000  0.0000  0.0000  0.0000  0.0000  0.0000  0.0000  0.0000  0.0000  0.0000  0.0000  0.0000  0.0000  0.0000  0.0000  0.0000  0.0000  0.0000  0.0000  0.0000  0.0000  0.0000  0.0000  0.0000  0.0000  0.0000  0.0000  0.0000  0.0000  0.0000  0.0000  0.0000  0.0000  0.0000  0.0000  0.0000  0.0000  0.0000  0.0000  0.0000  0.0000  0.0000  0.0000  0.0000  0.0000  0.0000  0.0000  0.0000  0.0000  0.0000  0.0000  0.0000  0.0000  0.0000  0.0000  0.0000  0.0000  0.0000  0.0000  0.0000  0.0000  0.0000  0.0000  0.0000  0.0000  0.0000  0.0000  0.0000  0.0000  0.0000  0.0000  0.0000  0.0000  0.0000  0.0000  0.0000  0.0000  0.0000  0.0000  0.0000  0.0000  0.0000  0.0000  0.0000  0.0000  0.0000  0.0000  0.0000  0.0000  0.0000  0.0000  0.0000  0.0000  0.0000  0.0000  0.0000
OMP4__GCA_001202135.1   0.2669  0.2325  0.2195  0.2177  0.2696  0.2449  0.2449  0.2310  0.2374  0.2365  0.2443  0.2443  0.2443  0.2411  0.2050  0.2097  0.2147  0.2096  0.2106  0.2111  0.2169  0.2169  0.1972  0.1830  0.1947  0.1884  0.1864  0.1865  0.1870  0.1893  0.1833  0.1833  0.1833  0.1977  0.2024  0.2025  0.2026  0.2025  0.1816  0.1858  0.1858  0.1858  0.1838  0.1928  0.1838  0.1934  0.1912  0.1918  0.1918  0.1991  0.1034  0.1034  0.1002  0.0941  0.0941  0.0925  0.0925  0.1066  0.1058  0.1100  0.0148  0.0309  0.0309  0.0058  0.0058  0.0058  0.0058  0.0058  0.0058  0.0058  0.0058  0.0058  0.0058  0.0058  0.0044  0.0058  0.0058  0.0044  0.0058  0.0058  0.0058  0.0029  0.0029  0.0015  0.0015  0.0015  0.0015  0.0015  0.0015  0.0015  0.0015  0.0015  0.0015  0.0015  0.0015  0.0015  0.0029  0.0029  0.0029  0.0029  0.0029  0.0029  0.0015  0.0015  0.0015  0.0015  0.0015  0.0015  0.0000  0.0000  0.0015  0.0015  0.0000  0.0000  0.0000  0.0000  0.0000  0.0000  0.0000  0.0000  0.0015  0.0015  0.0015  0.0015  0.0015  0.0000  0.0000  0.0000  0.0000  0.0000  0.0000  0.0000  0.0000  0.0000  0.0000  0.0000  0.0000  0.0000  0.0000  0.0000  0.0000  0.0000  0.0000  0.0000  0.0000  0.0000  0.0000  0.0000  0.0000  0.0000  0.0000  0.0000  0.0000  0.0000  0.0000  0.0000  0.0000  0.0000  0.0000  0.0000  0.0000  0.0000  0.0000  0.0000  0.0000  0.0000  0.0000  0.0000  0.0000  0.0000  0.0000  0.0000  0.0000  0.0000  0.0000  0.0000  0.0000  0.0000  0.0000  0.0000  0.0000  0.0000  0.0000  0.0000  0.0000  0.0000  0.0000  0.0000  0.0000  0.0000  0.0000  0.0000  0.0000  0.0000  0.0000  0.0000  0.0000  0.0000  0.0000  0.0000  0.0000  0.0000  0.0000  0.0000  0.0000  0.0000  0.0000  0.0000  0.0000  0.0000  0.0000  0.0000  0.0000  0.0000  0.0000  0.0000  0.0000  0.0000  0.0000  0.0000  0.0000  0.0000  0.0000  0.0000  0.0000  0.0000  0.0000  0.0000  0.0000  0.0000  0.0000  0.0000  0.0000  0.0000  0.0000  0.0000  0.0000  0.0000  0.0000  0.0000  0.0000  0.0000  0.0000  0.0000  0.0000  0.0000  0.0000  0.0000  0.0000  0.0000  0.0000  0.0000  0.0000
OMP4__GCA_001195465.1   0.2668  0.2324  0.2194  0.2177  0.2695  0.2448  0.2448  0.2310  0.2373  0.2364  0.2442  0.2442  0.2442  0.2410  0.2050  0.2096  0.2146  0.2096  0.2106  0.2111  0.2169  0.2169  0.1972  0.1830  0.1946  0.1883  0.1864  0.1865  0.1870  0.1892  0.1833  0.1832  0.1833  0.1976  0.2023  0.2024  0.2026  0.2024  0.1816  0.1858  0.1858  0.1858  0.1837  0.1928  0.1838  0.1933  0.1911  0.1917  0.1917  0.1991  0.1034  0.1034  0.1002  0.0940  0.0940  0.0924  0.0924  0.1065  0.1058  0.1099  0.0147  0.0309  0.0309  0.0058  0.0058  0.0058  0.0058  0.0058  0.0058  0.0058  0.0058  0.0058  0.0058  0.0058  0.0044  0.0058  0.0058  0.0044  0.0058  0.0058  0.0058  0.0029  0.0029  0.0015  0.0015  0.0015  0.0015  0.0015  0.0015  0.0015  0.0015  0.0015  0.0015  0.0015  0.0015  0.0015  0.0029  0.0029  0.0029  0.0029  0.0029  0.0029  0.0015  0.0015  0.0015  0.0015  0.0015  0.0015  0.0000  0.0000  0.0015  0.0015  0.0000  0.0000  0.0000  0.0000  0.0000  0.0000  0.0000  0.0000  0.0015  0.0015  0.0015  0.0015  0.0015  0.0000  0.0000  0.0000  0.0000  0.0000  0.0000  0.0000  0.0000  0.0000  0.0000  0.0000  0.0000  0.0000  0.0000  0.0000  0.0000  0.0000  0.0000  0.0000  0.0000  0.0000  0.0000  0.0000  0.0000  0.0000  0.0000  0.0000  0.0000  0.0000  0.0000  0.0000  0.0000  0.0000  0.0000  0.0000  0.0000  0.0000  0.0000  0.0000  0.0000  0.0000  0.0000  0.0000  0.0000  0.0000  0.0000  0.0000  0.0000  0.0000  0.0000  0.0000  0.0000  0.0000  0.0000  0.0000  0.0000  0.0000  0.0000  0.0000  0.0000  0.0000  0.0000  0.0000  0.0000  0.0000  0.0000  0.0000  0.0000  0.0000  0.0000  0.0000  0.0000  0.0000  0.0000  0.0000  0.0000  0.0000  0.0000  0.0000  0.0000  0.0000  0.0000  0.0000  0.0000  0.0000  0.0000  0.0000  0.0000  0.0000  0.0000  0.0000  0.0000  0.0000  0.0000  0.0000  0.0000  0.0000  0.0000  0.0000  0.0000  0.0000  0.0000  0.0000  0.0000  0.0000  0.0000  0.0000  0.0000  0.0000  0.0000  0.0000  0.0000  0.0000  0.0000  0.0000  0.0000  0.0000  0.0000  0.0000  0.0000  0.0000  0.0000  0.0000  0.0000  0.0000  0.0000  0.0000  0.0000  0.0000
OMP4__GCA_001262355.1   0.2668  0.2324  0.2194  0.2177  0.2695  0.2448  0.2448  0.2310  0.2373  0.2364  0.2442  0.2442  0.2442  0.2410  0.2050  0.2096  0.2146  0.2096  0.2106  0.2111  0.2169  0.2169  0.1972  0.1830  0.1946  0.1883  0.1864  0.1865  0.1870  0.1892  0.1833  0.1832  0.1833  0.1976  0.2023  0.2024  0.2026  0.2024  0.1816  0.1858  0.1858  0.1858  0.1837  0.1928  0.1838  0.1933  0.1911  0.1917  0.1917  0.1991  0.1034  0.1034  0.1002  0.0940  0.0940  0.0924  0.0924  0.1065  0.1058  0.1099  0.0147  0.0309  0.0309  0.0058  0.0058  0.0058  0.0058  0.0058  0.0058  0.0058  0.0058  0.0058  0.0058  0.0058  0.0044  0.0058  0.0058  0.0044  0.0058  0.0058  0.0058  0.0029  0.0029  0.0015  0.0015  0.0015  0.0015  0.0015  0.0015  0.0015  0.0015  0.0015  0.0015  0.0015  0.0015  0.0015  0.0029  0.0029  0.0029  0.0029  0.0029  0.0029  0.0015  0.0015  0.0015  0.0015  0.0015  0.0015  0.0000  0.0000  0.0015  0.0015  0.0000  0.0000  0.0000  0.0000  0.0000  0.0000  0.0000  0.0000  0.0015  0.0015  0.0015  0.0015  0.0015  0.0000  0.0000  0.0000  0.0000  0.0000  0.0000  0.0000  0.0000  0.0000  0.0000  0.0000  0.0000  0.0000  0.0000  0.0000  0.0000  0.0000  0.0000  0.0000  0.0000  0.0000  0.0000  0.0000  0.0000  0.0000  0.0000  0.0000  0.0000  0.0000  0.0000  0.0000  0.0000  0.0000  0.0000  0.0000  0.0000  0.0000  0.0000  0.0000  0.0000  0.0000  0.0000  0.0000  0.0000  0.0000  0.0000  0.0000  0.0000  0.0000  0.0000  0.0000  0.0000  0.0000  0.0000  0.0000  0.0000  0.0000  0.0000  0.0000  0.0000  0.0000  0.0000  0.0000  0.0000  0.0000  0.0000  0.0000  0.0000  0.0000  0.0000  0.0000  0.0000  0.0000  0.0000  0.0000  0.0000  0.0000  0.0000  0.0000  0.0000  0.0000  0.0000  0.0000  0.0000  0.0000  0.0000  0.0000  0.0000  0.0000  0.0000  0.0000  0.0000  0.0000  0.0000  0.0000  0.0000  0.0000  0.0000  0.0000  0.0000  0.0000  0.0000  0.0000  0.0000  0.0000  0.0000  0.0000  0.0000  0.0000  0.0000  0.0000  0.0000  0.0000  0.0000  0.0000  0.0000  0.0000  0.0000  0.0000  0.0000  0.0000  0.0000  0.0000  0.0000  0.0000  0.0000  0.0000  0.0000  0.0000  0.0000
OMP4__GCA_001320255.1   0.2668  0.2324  0.2194  0.2177  0.2695  0.2448  0.2448  0.2310  0.2373  0.2364  0.2442  0.2442  0.2442  0.2410  0.2050  0.2096  0.2146  0.2096  0.2106  0.2111  0.2169  0.2169  0.1972  0.1830  0.1946  0.1883  0.1864  0.1865  0.1870  0.1892  0.1833  0.1832  0.1833  0.1976  0.2023  0.2024  0.2026  0.2024  0.1816  0.1858  0.1858  0.1858  0.1837  0.1928  0.1838  0.1933  0.1911  0.1917  0.1917  0.1991  0.1034  0.1034  0.1002  0.0940  0.0940  0.0924  0.0924  0.1065  0.1058  0.1099  0.0147  0.0309  0.0309  0.0058  0.0058  0.0058  0.0058  0.0058  0.0058  0.0058  0.0058  0.0058  0.0058  0.0058  0.0044  0.0058  0.0058  0.0044  0.0058  0.0058  0.0058  0.0029  0.0029  0.0015  0.0015  0.0015  0.0015  0.0015  0.0015  0.0015  0.0015  0.0015  0.0015  0.0015  0.0015  0.0015  0.0029  0.0029  0.0029  0.0029  0.0029  0.0029  0.0015  0.0015  0.0015  0.0015  0.0015  0.0015  0.0000  0.0000  0.0015  0.0015  0.0000  0.0000  0.0000  0.0000  0.0000  0.0000  0.0000  0.0000  0.0015  0.0015  0.0015  0.0015  0.0015  0.0000  0.0000  0.0000  0.0000  0.0000  0.0000  0.0000  0.0000  0.0000  0.0000  0.0000  0.0000  0.0000  0.0000  0.0000  0.0000  0.0000  0.0000  0.0000  0.0000  0.0000  0.0000  0.0000  0.0000  0.0000  0.0000  0.0000  0.0000  0.0000  0.0000  0.0000  0.0000  0.0000  0.0000  0.0000  0.0000  0.0000  0.0000  0.0000  0.0000  0.0000  0.0000  0.0000  0.0000  0.0000  0.0000  0.0000  0.0000  0.0000  0.0000  0.0000  0.0000  0.0000  0.0000  0.0000  0.0000  0.0000  0.0000  0.0000  0.0000  0.0000  0.0000  0.0000  0.0000  0.0000  0.0000  0.0000  0.0000  0.0000  0.0000  0.0000  0.0000  0.0000  0.0000  0.0000  0.0000  0.0000  0.0000  0.0000  0.0000  0.0000  0.0000  0.0000  0.0000  0.0000  0.0000  0.0000  0.0000  0.0000  0.0000  0.0000  0.0000  0.0000  0.0000  0.0000  0.0000  0.0000  0.0000  0.0000  0.0000  0.0000  0.0000  0.0000  0.0000  0.0000  0.0000  0.0000  0.0000  0.0000  0.0000  0.0000  0.0000  0.0000  0.0000  0.0000  0.0000  0.0000  0.0000  0.0000  0.0000  0.0000  0.0000  0.0000  0.0000  0.0000  0.0000  0.0000  0.0000  0.0000  0.0000  0.0000
OMP4__GCA_001320325.1   0.2668  0.2324  0.2194  0.2177  0.2695  0.2448  0.2448  0.2310  0.2373  0.2364  0.2442  0.2442  0.2442  0.2410  0.2050  0.2096  0.2146  0.2096  0.2106  0.2111  0.2169  0.2169  0.1972  0.1830  0.1946  0.1883  0.1864  0.1865  0.1870  0.1892  0.1833  0.1832  0.1833  0.1976  0.2023  0.2024  0.2026  0.2024  0.1816  0.1858  0.1858  0.1858  0.1837  0.1928  0.1838  0.1933  0.1911  0.1917  0.1917  0.1991  0.1034  0.1034  0.1002  0.0940  0.0940  0.0924  0.0924  0.1065  0.1058  0.1099  0.0147  0.0309  0.0309  0.0058  0.0058  0.0058  0.0058  0.0058  0.0058  0.0058  0.0058  0.0058  0.0058  0.0058  0.0044  0.0058  0.0058  0.0044  0.0058  0.0058  0.0058  0.0029  0.0029  0.0015  0.0015  0.0015  0.0015  0.0015  0.0015  0.0015  0.0015  0.0015  0.0015  0.0015  0.0015  0.0015  0.0029  0.0029  0.0029  0.0029  0.0029  0.0029  0.0015  0.0015  0.0015  0.0015  0.0015  0.0015  0.0000  0.0000  0.0015  0.0015  0.0000  0.0000  0.0000  0.0000  0.0000  0.0000  0.0000  0.0000  0.0015  0.0015  0.0015  0.0015  0.0015  0.0000  0.0000  0.0000  0.0000  0.0000  0.0000  0.0000  0.0000  0.0000  0.0000  0.0000  0.0000  0.0000  0.0000  0.0000  0.0000  0.0000  0.0000  0.0000  0.0000  0.0000  0.0000  0.0000  0.0000  0.0000  0.0000  0.0000  0.0000  0.0000  0.0000  0.0000  0.0000  0.0000  0.0000  0.0000  0.0000  0.0000  0.0000  0.0000  0.0000  0.0000  0.0000  0.0000  0.0000  0.0000  0.0000  0.0000  0.0000  0.0000  0.0000  0.0000  0.0000  0.0000  0.0000  0.0000  0.0000  0.0000  0.0000  0.0000  0.0000  0.0000  0.0000  0.0000  0.0000  0.0000  0.0000  0.0000  0.0000  0.0000  0.0000  0.0000  0.0000  0.0000  0.0000  0.0000  0.0000  0.0000  0.0000  0.0000  0.0000  0.0000  0.0000  0.0000  0.0000  0.0000  0.0000  0.0000  0.0000  0.0000  0.0000  0.0000  0.0000  0.0000  0.0000  0.0000  0.0000  0.0000  0.0000  0.0000  0.0000  0.0000  0.0000  0.0000  0.0000  0.0000  0.0000  0.0000  0.0000  0.0000  0.0000  0.0000  0.0000  0.0000  0.0000  0.0000  0.0000  0.0000  0.0000  0.0000  0.0000  0.0000  0.0000  0.0000  0.0000  0.0000  0.0000  0.0000  0.0000  0.0000  0.0000  0.0000  0.0000
OMP4__GCA_001320365.1   0.2668  0.2324  0.2194  0.2177  0.2695  0.2448  0.2448  0.2310  0.2373  0.2364  0.2442  0.2442  0.2442  0.2410  0.2050  0.2096  0.2146  0.2096  0.2106  0.2111  0.2169  0.2169  0.1972  0.1830  0.1946  0.1883  0.1864  0.1865  0.1870  0.1892  0.1833  0.1832  0.1833  0.1976  0.2023  0.2024  0.2026  0.2024  0.1816  0.1858  0.1858  0.1858  0.1837  0.1928  0.1838  0.1933  0.1911  0.1917  0.1917  0.1991  0.1034  0.1034  0.1002  0.0940  0.0940  0.0924  0.0924  0.1065  0.1058  0.1099  0.0147  0.0309  0.0309  0.0058  0.0058  0.0058  0.0058  0.0058  0.0058  0.0058  0.0058  0.0058  0.0058  0.0058  0.0044  0.0058  0.0058  0.0044  0.0058  0.0058  0.0058  0.0029  0.0029  0.0015  0.0015  0.0015  0.0015  0.0015  0.0015  0.0015  0.0015  0.0015  0.0015  0.0015  0.0015  0.0015  0.0029  0.0029  0.0029  0.0029  0.0029  0.0029  0.0015  0.0015  0.0015  0.0015  0.0015  0.0015  0.0000  0.0000  0.0015  0.0015  0.0000  0.0000  0.0000  0.0000  0.0000  0.0000  0.0000  0.0000  0.0015  0.0015  0.0015  0.0015  0.0015  0.0000  0.0000  0.0000  0.0000  0.0000  0.0000  0.0000  0.0000  0.0000  0.0000  0.0000  0.0000  0.0000  0.0000  0.0000  0.0000  0.0000  0.0000  0.0000  0.0000  0.0000  0.0000  0.0000  0.0000  0.0000  0.0000  0.0000  0.0000  0.0000  0.0000  0.0000  0.0000  0.0000  0.0000  0.0000  0.0000  0.0000  0.0000  0.0000  0.0000  0.0000  0.0000  0.0000  0.0000  0.0000  0.0000  0.0000  0.0000  0.0000  0.0000  0.0000  0.0000  0.0000  0.0000  0.0000  0.0000  0.0000  0.0000  0.0000  0.0000  0.0000  0.0000  0.0000  0.0000  0.0000  0.0000  0.0000  0.0000  0.0000  0.0000  0.0000  0.0000  0.0000  0.0000  0.0000  0.0000  0.0000  0.0000  0.0000  0.0000  0.0000  0.0000  0.0000  0.0000  0.0000  0.0000  0.0000  0.0000  0.0000  0.0000  0.0000  0.0000  0.0000  0.0000  0.0000  0.0000  0.0000  0.0000  0.0000  0.0000  0.0000  0.0000  0.0000  0.0000  0.0000  0.0000  0.0000  0.0000  0.0000  0.0000  0.0000  0.0000  0.0000  0.0000  0.0000  0.0000  0.0000  0.0000  0.0000  0.0000  0.0000  0.0000  0.0000  0.0000  0.0000  0.0000  0.0000  0.0000  0.0000  0.0000  0.0000  0.0000  0.0000
OMP4__GCA_001320425.1   0.2668  0.2324  0.2194  0.2177  0.2695  0.2448  0.2448  0.2310  0.2373  0.2364  0.2442  0.2442  0.2442  0.2410  0.2050  0.2096  0.2146  0.2096  0.2106  0.2111  0.2169  0.2169  0.1972  0.1830  0.1946  0.1883  0.1864  0.1865  0.1870  0.1892  0.1833  0.1832  0.1833  0.1976  0.2023  0.2024  0.2026  0.2024  0.1816  0.1858  0.1858  0.1858  0.1837  0.1928  0.1838  0.1933  0.1911  0.1917  0.1917  0.1991  0.1034  0.1034  0.1002  0.0940  0.0940  0.0924  0.0924  0.1065  0.1058  0.1099  0.0147  0.0309  0.0309  0.0058  0.0058  0.0058  0.0058  0.0058  0.0058  0.0058  0.0058  0.0058  0.0058  0.0058  0.0044  0.0058  0.0058  0.0044  0.0058  0.0058  0.0058  0.0029  0.0029  0.0015  0.0015  0.0015  0.0015  0.0015  0.0015  0.0015  0.0015  0.0015  0.0015  0.0015  0.0015  0.0015  0.0029  0.0029  0.0029  0.0029  0.0029  0.0029  0.0015  0.0015  0.0015  0.0015  0.0015  0.0015  0.0000  0.0000  0.0015  0.0015  0.0000  0.0000  0.0000  0.0000  0.0000  0.0000  0.0000  0.0000  0.0015  0.0015  0.0015  0.0015  0.0015  0.0000  0.0000  0.0000  0.0000  0.0000  0.0000  0.0000  0.0000  0.0000  0.0000  0.0000  0.0000  0.0000  0.0000  0.0000  0.0000  0.0000  0.0000  0.0000  0.0000  0.0000  0.0000  0.0000  0.0000  0.0000  0.0000  0.0000  0.0000  0.0000  0.0000  0.0000  0.0000  0.0000  0.0000  0.0000  0.0000  0.0000  0.0000  0.0000  0.0000  0.0000  0.0000  0.0000  0.0000  0.0000  0.0000  0.0000  0.0000  0.0000  0.0000  0.0000  0.0000  0.0000  0.0000  0.0000  0.0000  0.0000  0.0000  0.0000  0.0000  0.0000  0.0000  0.0000  0.0000  0.0000  0.0000  0.0000  0.0000  0.0000  0.0000  0.0000  0.0000  0.0000  0.0000  0.0000  0.0000  0.0000  0.0000  0.0000  0.0000  0.0000  0.0000  0.0000  0.0000  0.0000  0.0000  0.0000  0.0000  0.0000  0.0000  0.0000  0.0000  0.0000  0.0000  0.0000  0.0000  0.0000  0.0000  0.0000  0.0000  0.0000  0.0000  0.0000  0.0000  0.0000  0.0000  0.0000  0.0000  0.0000  0.0000  0.0000  0.0000  0.0000  0.0000  0.0000  0.0000  0.0000  0.0000  0.0000  0.0000  0.0000  0.0000  0.0000  0.0000  0.0000  0.0000  0.0000  0.0000  0.0000  0.0000  0.0000  0.0000  0.0000  0.0000
OMP4__GCA_001320725.1   0.2668  0.2324  0.2194  0.2177  0.2695  0.2448  0.2448  0.2310  0.2373  0.2364  0.2442  0.2442  0.2442  0.2410  0.2050  0.2096  0.2146  0.2096  0.2106  0.2111  0.2169  0.2169  0.1972  0.1830  0.1946  0.1883  0.1864  0.1865  0.1870  0.1892  0.1833  0.1832  0.1833  0.1976  0.2023  0.2024  0.2026  0.2024  0.1816  0.1858  0.1858  0.1858  0.1837  0.1928  0.1838  0.1933  0.1911  0.1917  0.1917  0.1991  0.1034  0.1034  0.1002  0.0940  0.0940  0.0924  0.0924  0.1065  0.1058  0.1099  0.0147  0.0309  0.0309  0.0058  0.0058  0.0058  0.0058  0.0058  0.0058  0.0058  0.0058  0.0058  0.0058  0.0058  0.0044  0.0058  0.0058  0.0044  0.0058  0.0058  0.0058  0.0029  0.0029  0.0015  0.0015  0.0015  0.0015  0.0015  0.0015  0.0015  0.0015  0.0015  0.0015  0.0015  0.0015  0.0015  0.0029  0.0029  0.0029  0.0029  0.0029  0.0029  0.0015  0.0015  0.0015  0.0015  0.0015  0.0015  0.0000  0.0000  0.0015  0.0015  0.0000  0.0000  0.0000  0.0000  0.0000  0.0000  0.0000  0.0000  0.0015  0.0015  0.0015  0.0015  0.0015  0.0000  0.0000  0.0000  0.0000  0.0000  0.0000  0.0000  0.0000  0.0000  0.0000  0.0000  0.0000  0.0000  0.0000  0.0000  0.0000  0.0000  0.0000  0.0000  0.0000  0.0000  0.0000  0.0000  0.0000  0.0000  0.0000  0.0000  0.0000  0.0000  0.0000  0.0000  0.0000  0.0000  0.0000  0.0000  0.0000  0.0000  0.0000  0.0000  0.0000  0.0000  0.0000  0.0000  0.0000  0.0000  0.0000  0.0000  0.0000  0.0000  0.0000  0.0000  0.0000  0.0000  0.0000  0.0000  0.0000  0.0000  0.0000  0.0000  0.0000  0.0000  0.0000  0.0000  0.0000  0.0000  0.0000  0.0000  0.0000  0.0000  0.0000  0.0000  0.0000  0.0000  0.0000  0.0000  0.0000  0.0000  0.0000  0.0000  0.0000  0.0000  0.0000  0.0000  0.0000  0.0000  0.0000  0.0000  0.0000  0.0000  0.0000  0.0000  0.0000  0.0000  0.0000  0.0000  0.0000  0.0000  0.0000  0.0000  0.0000  0.0000  0.0000  0.0000  0.0000  0.0000  0.0000  0.0000  0.0000  0.0000  0.0000  0.0000  0.0000  0.0000  0.0000  0.0000  0.0000  0.0000  0.0000  0.0000  0.0000  0.0000  0.0000  0.0000  0.0000  0.0000  0.0000  0.0000  0.0000  0.0000  0.0000  0.0000  0.0000  0.0000  0.0000  0.0000
OMP4__GCA_001326915.1   0.2669  0.2325  0.2195  0.2177  0.2696  0.2449  0.2449  0.2310  0.2374  0.2365  0.2443  0.2443  0.2443  0.2411  0.2050  0.2097  0.2147  0.2096  0.2106  0.2111  0.2169  0.2169  0.1972  0.1830  0.1947  0.1884  0.1864  0.1865  0.1870  0.1893  0.1833  0.1833  0.1833  0.1977  0.2024  0.2025  0.2026  0.2025  0.1816  0.1858  0.1858  0.1858  0.1838  0.1928  0.1838  0.1934  0.1912  0.1918  0.1918  0.1991  0.1034  0.1034  0.1002  0.0941  0.0941  0.0925  0.0925  0.1066  0.1058  0.1100  0.0148  0.0309  0.0309  0.0058  0.0058  0.0058  0.0058  0.0058  0.0058  0.0058  0.0058  0.0058  0.0058  0.0058  0.0044  0.0058  0.0058  0.0044  0.0058  0.0058  0.0058  0.0029  0.0029  0.0015  0.0015  0.0015  0.0015  0.0015  0.0015  0.0015  0.0015  0.0015  0.0015  0.0015  0.0015  0.0015  0.0029  0.0029  0.0029  0.0029  0.0029  0.0029  0.0015  0.0015  0.0015  0.0015  0.0015  0.0015  0.0000  0.0000  0.0015  0.0015  0.0000  0.0000  0.0000  0.0000  0.0000  0.0000  0.0000  0.0000  0.0015  0.0015  0.0015  0.0015  0.0015  0.0000  0.0000  0.0000  0.0000  0.0000  0.0000  0.0000  0.0000  0.0000  0.0000  0.0000  0.0000  0.0000  0.0000  0.0000  0.0000  0.0000  0.0000  0.0000  0.0000  0.0000  0.0000  0.0000  0.0000  0.0000  0.0000  0.0000  0.0000  0.0000  0.0000  0.0000  0.0000  0.0000  0.0000  0.0000  0.0000  0.0000  0.0000  0.0000  0.0000  0.0000  0.0000  0.0000  0.0000  0.0000  0.0000  0.0000  0.0000  0.0000  0.0000  0.0000  0.0000  0.0000  0.0000  0.0000  0.0000  0.0000  0.0000  0.0000  0.0000  0.0000  0.0000  0.0000  0.0000  0.0000  0.0000  0.0000  0.0000  0.0000  0.0000  0.0000  0.0000  0.0000  0.0000  0.0000  0.0000  0.0000  0.0000  0.0000  0.0000  0.0000  0.0000  0.0000  0.0000  0.0000  0.0000  0.0000  0.0000  0.0000  0.0000  0.0000  0.0000  0.0000  0.0000  0.0000  0.0000  0.0000  0.0000  0.0000  0.0000  0.0000  0.0000  0.0000  0.0000  0.0000  0.0000  0.0000  0.0000  0.0000  0.0000  0.0000  0.0000  0.0000  0.0000  0.0000  0.0000  0.0000  0.0000  0.0000  0.0000  0.0000  0.0000  0.0000  0.0000  0.0000  0.0000  0.0000  0.0000  0.0000  0.0000  0.0000  0.0000  0.0000  0.0000  0.0000  0.0000
OMP4__GCA_001327035.1   0.2669  0.2325  0.2195  0.2177  0.2696  0.2449  0.2449  0.2310  0.2374  0.2365  0.2443  0.2443  0.2443  0.2411  0.2050  0.2097  0.2147  0.2096  0.2106  0.2111  0.2169  0.2169  0.1972  0.1830  0.1947  0.1884  0.1864  0.1865  0.1870  0.1893  0.1833  0.1833  0.1833  0.1977  0.2024  0.2025  0.2026  0.2025  0.1816  0.1858  0.1858  0.1858  0.1838  0.1928  0.1838  0.1934  0.1912  0.1918  0.1918  0.1991  0.1034  0.1034  0.1002  0.0941  0.0941  0.0925  0.0925  0.1066  0.1058  0.1100  0.0148  0.0309  0.0309  0.0058  0.0058  0.0058  0.0058  0.0058  0.0058  0.0058  0.0058  0.0058  0.0058  0.0058  0.0044  0.0058  0.0058  0.0044  0.0058  0.0058  0.0058  0.0029  0.0029  0.0015  0.0015  0.0015  0.0015  0.0015  0.0015  0.0015  0.0015  0.0015  0.0015  0.0015  0.0015  0.0015  0.0029  0.0029  0.0029  0.0029  0.0029  0.0029  0.0015  0.0015  0.0015  0.0015  0.0015  0.0015  0.0000  0.0000  0.0015  0.0015  0.0000  0.0000  0.0000  0.0000  0.0000  0.0000  0.0000  0.0000  0.0015  0.0015  0.0015  0.0015  0.0015  0.0000  0.0000  0.0000  0.0000  0.0000  0.0000  0.0000  0.0000  0.0000  0.0000  0.0000  0.0000  0.0000  0.0000  0.0000  0.0000  0.0000  0.0000  0.0000  0.0000  0.0000  0.0000  0.0000  0.0000  0.0000  0.0000  0.0000  0.0000  0.0000  0.0000  0.0000  0.0000  0.0000  0.0000  0.0000  0.0000  0.0000  0.0000  0.0000  0.0000  0.0000  0.0000  0.0000  0.0000  0.0000  0.0000  0.0000  0.0000  0.0000  0.0000  0.0000  0.0000  0.0000  0.0000  0.0000  0.0000  0.0000  0.0000  0.0000  0.0000  0.0000  0.0000  0.0000  0.0000  0.0000  0.0000  0.0000  0.0000  0.0000  0.0000  0.0000  0.0000  0.0000  0.0000  0.0000  0.0000  0.0000  0.0000  0.0000  0.0000  0.0000  0.0000  0.0000  0.0000  0.0000  0.0000  0.0000  0.0000  0.0000  0.0000  0.0000  0.0000  0.0000  0.0000  0.0000  0.0000  0.0000  0.0000  0.0000  0.0000  0.0000  0.0000  0.0000  0.0000  0.0000  0.0000  0.0000  0.0000  0.0000  0.0000  0.0000  0.0000  0.0000  0.0000  0.0000  0.0000  0.0000  0.0000  0.0000  0.0000  0.0000  0.0000  0.0000  0.0000  0.0000  0.0000  0.0000  0.0000  0.0000  0.0000  0.0000  0.0000  0.0000  0.0000  0.0000  0.0000  0.0000
OMP4__GCA_001327055.1   0.2669  0.2325  0.2195  0.2177  0.2696  0.2449  0.2449  0.2310  0.2374  0.2365  0.2443  0.2443  0.2443  0.2411  0.2050  0.2097  0.2147  0.2096  0.2106  0.2111  0.2169  0.2169  0.1972  0.1830  0.1947  0.1884  0.1864  0.1865  0.1870  0.1893  0.1833  0.1833  0.1833  0.1977  0.2024  0.2025  0.2026  0.2025  0.1816  0.1858  0.1858  0.1858  0.1838  0.1928  0.1838  0.1934  0.1912  0.1918  0.1918  0.1991  0.1034  0.1034  0.1002  0.0941  0.0941  0.0925  0.0925  0.1066  0.1058  0.1100  0.0148  0.0309  0.0309  0.0058  0.0058  0.0058  0.0058  0.0058  0.0058  0.0058  0.0058  0.0058  0.0058  0.0058  0.0044  0.0058  0.0058  0.0044  0.0058  0.0058  0.0058  0.0029  0.0029  0.0015  0.0015  0.0015  0.0015  0.0015  0.0015  0.0015  0.0015  0.0015  0.0015  0.0015  0.0015  0.0015  0.0029  0.0029  0.0029  0.0029  0.0029  0.0029  0.0015  0.0015  0.0015  0.0015  0.0015  0.0015  0.0000  0.0000  0.0015  0.0015  0.0000  0.0000  0.0000  0.0000  0.0000  0.0000  0.0000  0.0000  0.0015  0.0015  0.0015  0.0015  0.0015  0.0000  0.0000  0.0000  0.0000  0.0000  0.0000  0.0000  0.0000  0.0000  0.0000  0.0000  0.0000  0.0000  0.0000  0.0000  0.0000  0.0000  0.0000  0.0000  0.0000  0.0000  0.0000  0.0000  0.0000  0.0000  0.0000  0.0000  0.0000  0.0000  0.0000  0.0000  0.0000  0.0000  0.0000  0.0000  0.0000  0.0000  0.0000  0.0000  0.0000  0.0000  0.0000  0.0000  0.0000  0.0000  0.0000  0.0000  0.0000  0.0000  0.0000  0.0000  0.0000  0.0000  0.0000  0.0000  0.0000  0.0000  0.0000  0.0000  0.0000  0.0000  0.0000  0.0000  0.0000  0.0000  0.0000  0.0000  0.0000  0.0000  0.0000  0.0000  0.0000  0.0000  0.0000  0.0000  0.0000  0.0000  0.0000  0.0000  0.0000  0.0000  0.0000  0.0000  0.0000  0.0000  0.0000  0.0000  0.0000  0.0000  0.0000  0.0000  0.0000  0.0000  0.0000  0.0000  0.0000  0.0000  0.0000  0.0000  0.0000  0.0000  0.0000  0.0000  0.0000  0.0000  0.0000  0.0000  0.0000  0.0000  0.0000  0.0000  0.0000  0.0000  0.0000  0.0000  0.0000  0.0000  0.0000  0.0000  0.0000  0.0000  0.0000  0.0000  0.0000  0.0000  0.0000  0.0000  0.0000  0.0000  0.0000  0.0000  0.0000  0.0000  0.0000  0.0000  0.0000  0.0000  0.0000
OMP4__GCA_001327115.1   0.2668  0.2324  0.2194  0.2177  0.2695  0.2448  0.2448  0.2310  0.2373  0.2364  0.2442  0.2442  0.2442  0.2410  0.2050  0.2096  0.2146  0.2096  0.2106  0.2111  0.2169  0.2169  0.1972  0.1830  0.1946  0.1883  0.1864  0.1865  0.1870  0.1892  0.1833  0.1832  0.1833  0.1976  0.2023  0.2024  0.2026  0.2024  0.1816  0.1858  0.1858  0.1858  0.1837  0.1928  0.1838  0.1933  0.1911  0.1917  0.1917  0.1991  0.1034  0.1034  0.1002  0.0940  0.0940  0.0924  0.0924  0.1065  0.1058  0.1099  0.0147  0.0309  0.0309  0.0058  0.0058  0.0058  0.0058  0.0058  0.0058  0.0058  0.0058  0.0058  0.0058  0.0058  0.0044  0.0058  0.0058  0.0044  0.0058  0.0058  0.0058  0.0029  0.0029  0.0015  0.0015  0.0015  0.0015  0.0015  0.0015  0.0015  0.0015  0.0015  0.0015  0.0015  0.0015  0.0015  0.0029  0.0029  0.0029  0.0029  0.0029  0.0029  0.0015  0.0015  0.0015  0.0015  0.0015  0.0015  0.0000  0.0000  0.0015  0.0015  0.0000  0.0000  0.0000  0.0000  0.0000  0.0000  0.0000  0.0000  0.0015  0.0015  0.0015  0.0015  0.0015  0.0000  0.0000  0.0000  0.0000  0.0000  0.0000  0.0000  0.0000  0.0000  0.0000  0.0000  0.0000  0.0000  0.0000  0.0000  0.0000  0.0000  0.0000  0.0000  0.0000  0.0000  0.0000  0.0000  0.0000  0.0000  0.0000  0.0000  0.0000  0.0000  0.0000  0.0000  0.0000  0.0000  0.0000  0.0000  0.0000  0.0000  0.0000  0.0000  0.0000  0.0000  0.0000  0.0000  0.0000  0.0000  0.0000  0.0000  0.0000  0.0000  0.0000  0.0000  0.0000  0.0000  0.0000  0.0000  0.0000  0.0000  0.0000  0.0000  0.0000  0.0000  0.0000  0.0000  0.0000  0.0000  0.0000  0.0000  0.0000  0.0000  0.0000  0.0000  0.0000  0.0000  0.0000  0.0000  0.0000  0.0000  0.0000  0.0000  0.0000  0.0000  0.0000  0.0000  0.0000  0.0000  0.0000  0.0000  0.0000  0.0000  0.0000  0.0000  0.0000  0.0000  0.0000  0.0000  0.0000  0.0000  0.0000  0.0000  0.0000  0.0000  0.0000  0.0000  0.0000  0.0000  0.0000  0.0000  0.0000  0.0000  0.0000  0.0000  0.0000  0.0000  0.0000  0.0000  0.0000  0.0000  0.0000  0.0000  0.0000  0.0000  0.0000  0.0000  0.0000  0.0000  0.0000  0.0000  0.0000  0.0000  0.0000  0.0000  0.0000  0.0000  0.0000  0.0000  0.0000  0.0000  0.0000  0.0000
OMP4__GCA_001327355.1   0.2668  0.2324  0.2194  0.2177  0.2695  0.2448  0.2448  0.2310  0.2373  0.2364  0.2442  0.2442  0.2442  0.2410  0.2050  0.2096  0.2146  0.2096  0.2106  0.2111  0.2169  0.2169  0.1972  0.1830  0.1946  0.1883  0.1864  0.1865  0.1870  0.1892  0.1833  0.1832  0.1833  0.1976  0.2023  0.2024  0.2026  0.2024  0.1816  0.1858  0.1858  0.1858  0.1837  0.1928  0.1838  0.1933  0.1911  0.1917  0.1917  0.1991  0.1034  0.1034  0.1002  0.0940  0.0940  0.0924  0.0924  0.1065  0.1058  0.1099  0.0147  0.0309  0.0309  0.0058  0.0058  0.0058  0.0058  0.0058  0.0058  0.0058  0.0058  0.0058  0.0058  0.0058  0.0044  0.0058  0.0058  0.0044  0.0058  0.0058  0.0058  0.0029  0.0029  0.0015  0.0015  0.0015  0.0015  0.0015  0.0015  0.0015  0.0015  0.0015  0.0015  0.0015  0.0015  0.0015  0.0029  0.0029  0.0029  0.0029  0.0029  0.0029  0.0015  0.0015  0.0015  0.0015  0.0015  0.0015  0.0000  0.0000  0.0015  0.0015  0.0000  0.0000  0.0000  0.0000  0.0000  0.0000  0.0000  0.0000  0.0015  0.0015  0.0015  0.0015  0.0015  0.0000  0.0000  0.0000  0.0000  0.0000  0.0000  0.0000  0.0000  0.0000  0.0000  0.0000  0.0000  0.0000  0.0000  0.0000  0.0000  0.0000  0.0000  0.0000  0.0000  0.0000  0.0000  0.0000  0.0000  0.0000  0.0000  0.0000  0.0000  0.0000  0.0000  0.0000  0.0000  0.0000  0.0000  0.0000  0.0000  0.0000  0.0000  0.0000  0.0000  0.0000  0.0000  0.0000  0.0000  0.0000  0.0000  0.0000  0.0000  0.0000  0.0000  0.0000  0.0000  0.0000  0.0000  0.0000  0.0000  0.0000  0.0000  0.0000  0.0000  0.0000  0.0000  0.0000  0.0000  0.0000  0.0000  0.0000  0.0000  0.0000  0.0000  0.0000  0.0000  0.0000  0.0000  0.0000  0.0000  0.0000  0.0000  0.0000  0.0000  0.0000  0.0000  0.0000  0.0000  0.0000  0.0000  0.0000  0.0000  0.0000  0.0000  0.0000  0.0000  0.0000  0.0000  0.0000  0.0000  0.0000  0.0000  0.0000  0.0000  0.0000  0.0000  0.0000  0.0000  0.0000  0.0000  0.0000  0.0000  0.0000  0.0000  0.0000  0.0000  0.0000  0.0000  0.0000  0.0000  0.0000  0.0000  0.0000  0.0000  0.0000  0.0000  0.0000  0.0000  0.0000  0.0000  0.0000  0.0000  0.0000  0.0000  0.0000  0.0000  0.0000  0.0000  0.0000  0.0000  0.0000  0.0000  0.0000  0.0000
OMP4__GCA_001327435.1   0.2669  0.2325  0.2195  0.2177  0.2696  0.2449  0.2449  0.2310  0.2374  0.2365  0.2443  0.2443  0.2443  0.2411  0.2050  0.2097  0.2147  0.2096  0.2106  0.2111  0.2169  0.2169  0.1972  0.1830  0.1947  0.1884  0.1864  0.1865  0.1870  0.1893  0.1833  0.1833  0.1833  0.1977  0.2024  0.2025  0.2026  0.2025  0.1816  0.1858  0.1858  0.1858  0.1838  0.1928  0.1838  0.1934  0.1912  0.1918  0.1918  0.1991  0.1034  0.1034  0.1002  0.0941  0.0941  0.0925  0.0925  0.1066  0.1058  0.1100  0.0148  0.0309  0.0309  0.0058  0.0058  0.0058  0.0058  0.0058  0.0058  0.0058  0.0058  0.0058  0.0058  0.0058  0.0044  0.0058  0.0058  0.0044  0.0058  0.0058  0.0058  0.0029  0.0029  0.0015  0.0015  0.0015  0.0015  0.0015  0.0015  0.0015  0.0015  0.0015  0.0015  0.0015  0.0015  0.0015  0.0029  0.0029  0.0029  0.0029  0.0029  0.0029  0.0015  0.0015  0.0015  0.0015  0.0015  0.0015  0.0000  0.0000  0.0015  0.0015  0.0000  0.0000  0.0000  0.0000  0.0000  0.0000  0.0000  0.0000  0.0015  0.0015  0.0015  0.0015  0.0015  0.0000  0.0000  0.0000  0.0000  0.0000  0.0000  0.0000  0.0000  0.0000  0.0000  0.0000  0.0000  0.0000  0.0000  0.0000  0.0000  0.0000  0.0000  0.0000  0.0000  0.0000  0.0000  0.0000  0.0000  0.0000  0.0000  0.0000  0.0000  0.0000  0.0000  0.0000  0.0000  0.0000  0.0000  0.0000  0.0000  0.0000  0.0000  0.0000  0.0000  0.0000  0.0000  0.0000  0.0000  0.0000  0.0000  0.0000  0.0000  0.0000  0.0000  0.0000  0.0000  0.0000  0.0000  0.0000  0.0000  0.0000  0.0000  0.0000  0.0000  0.0000  0.0000  0.0000  0.0000  0.0000  0.0000  0.0000  0.0000  0.0000  0.0000  0.0000  0.0000  0.0000  0.0000  0.0000  0.0000  0.0000  0.0000  0.0000  0.0000  0.0000  0.0000  0.0000  0.0000  0.0000  0.0000  0.0000  0.0000  0.0000  0.0000  0.0000  0.0000  0.0000  0.0000  0.0000  0.0000  0.0000  0.0000  0.0000  0.0000  0.0000  0.0000  0.0000  0.0000  0.0000  0.0000  0.0000  0.0000  0.0000  0.0000  0.0000  0.0000  0.0000  0.0000  0.0000  0.0000  0.0000  0.0000  0.0000  0.0000  0.0000  0.0000  0.0000  0.0000  0.0000  0.0000  0.0000  0.0000  0.0000  0.0000  0.0000  0.0000  0.0000  0.0000  0.0000  0.0000  0.0000  0.0000  0.0000  0.0000  0.0000
OMP4__GCA_001327455.1   0.2668  0.2324  0.2194  0.2177  0.2695  0.2448  0.2448  0.2310  0.2373  0.2364  0.2442  0.2442  0.2442  0.2410  0.2050  0.2096  0.2146  0.2096  0.2106  0.2111  0.2169  0.2169  0.1972  0.1830  0.1946  0.1883  0.1864  0.1865  0.1870  0.1892  0.1833  0.1832  0.1833  0.1976  0.2023  0.2024  0.2026  0.2024  0.1816  0.1858  0.1858  0.1858  0.1837  0.1928  0.1838  0.1933  0.1911  0.1917  0.1917  0.1991  0.1034  0.1034  0.1002  0.0940  0.0940  0.0924  0.0924  0.1065  0.1058  0.1099  0.0147  0.0309  0.0309  0.0058  0.0058  0.0058  0.0058  0.0058  0.0058  0.0058  0.0058  0.0058  0.0058  0.0058  0.0044  0.0058  0.0058  0.0044  0.0058  0.0058  0.0058  0.0029  0.0029  0.0015  0.0015  0.0015  0.0015  0.0015  0.0015  0.0015  0.0015  0.0015  0.0015  0.0015  0.0015  0.0015  0.0029  0.0029  0.0029  0.0029  0.0029  0.0029  0.0015  0.0015  0.0015  0.0015  0.0015  0.0015  0.0000  0.0000  0.0015  0.0015  0.0000  0.0000  0.0000  0.0000  0.0000  0.0000  0.0000  0.0000  0.0015  0.0015  0.0015  0.0015  0.0015  0.0000  0.0000  0.0000  0.0000  0.0000  0.0000  0.0000  0.0000  0.0000  0.0000  0.0000  0.0000  0.0000  0.0000  0.0000  0.0000  0.0000  0.0000  0.0000  0.0000  0.0000  0.0000  0.0000  0.0000  0.0000  0.0000  0.0000  0.0000  0.0000  0.0000  0.0000  0.0000  0.0000  0.0000  0.0000  0.0000  0.0000  0.0000  0.0000  0.0000  0.0000  0.0000  0.0000  0.0000  0.0000  0.0000  0.0000  0.0000  0.0000  0.0000  0.0000  0.0000  0.0000  0.0000  0.0000  0.0000  0.0000  0.0000  0.0000  0.0000  0.0000  0.0000  0.0000  0.0000  0.0000  0.0000  0.0000  0.0000  0.0000  0.0000  0.0000  0.0000  0.0000  0.0000  0.0000  0.0000  0.0000  0.0000  0.0000  0.0000  0.0000  0.0000  0.0000  0.0000  0.0000  0.0000  0.0000  0.0000  0.0000  0.0000  0.0000  0.0000  0.0000  0.0000  0.0000  0.0000  0.0000  0.0000  0.0000  0.0000  0.0000  0.0000  0.0000  0.0000  0.0000  0.0000  0.0000  0.0000  0.0000  0.0000  0.0000  0.0000  0.0000  0.0000  0.0000  0.0000  0.0000  0.0000  0.0000  0.0000  0.0000  0.0000  0.0000  0.0000  0.0000  0.0000  0.0000  0.0000  0.0000  0.0000  0.0000  0.0000  0.0000  0.0000  0.0000  0.0000  0.0000  0.0000  0.0000  0.0000  0.0000  0.0000
OMP4__GCA_001327535.1   0.2669  0.2325  0.2195  0.2177  0.2696  0.2449  0.2449  0.2310  0.2374  0.2365  0.2443  0.2443  0.2443  0.2411  0.2050  0.2097  0.2147  0.2096  0.2106  0.2111  0.2169  0.2169  0.1972  0.1830  0.1947  0.1884  0.1864  0.1865  0.1870  0.1893  0.1833  0.1833  0.1833  0.1977  0.2024  0.2025  0.2026  0.2025  0.1816  0.1858  0.1858  0.1858  0.1838  0.1928  0.1838  0.1934  0.1912  0.1918  0.1918  0.1991  0.1034  0.1034  0.1002  0.0941  0.0941  0.0925  0.0925  0.1066  0.1058  0.1100  0.0148  0.0309  0.0309  0.0058  0.0058  0.0058  0.0058  0.0058  0.0058  0.0058  0.0058  0.0058  0.0058  0.0058  0.0044  0.0058  0.0058  0.0044  0.0058  0.0058  0.0058  0.0029  0.0029  0.0015  0.0015  0.0015  0.0015  0.0015  0.0015  0.0015  0.0015  0.0015  0.0015  0.0015  0.0015  0.0015  0.0029  0.0029  0.0029  0.0029  0.0029  0.0029  0.0015  0.0015  0.0015  0.0015  0.0015  0.0015  0.0000  0.0000  0.0015  0.0015  0.0000  0.0000  0.0000  0.0000  0.0000  0.0000  0.0000  0.0000  0.0015  0.0015  0.0015  0.0015  0.0015  0.0000  0.0000  0.0000  0.0000  0.0000  0.0000  0.0000  0.0000  0.0000  0.0000  0.0000  0.0000  0.0000  0.0000  0.0000  0.0000  0.0000  0.0000  0.0000  0.0000  0.0000  0.0000  0.0000  0.0000  0.0000  0.0000  0.0000  0.0000  0.0000  0.0000  0.0000  0.0000  0.0000  0.0000  0.0000  0.0000  0.0000  0.0000  0.0000  0.0000  0.0000  0.0000  0.0000  0.0000  0.0000  0.0000  0.0000  0.0000  0.0000  0.0000  0.0000  0.0000  0.0000  0.0000  0.0000  0.0000  0.0000  0.0000  0.0000  0.0000  0.0000  0.0000  0.0000  0.0000  0.0000  0.0000  0.0000  0.0000  0.0000  0.0000  0.0000  0.0000  0.0000  0.0000  0.0000  0.0000  0.0000  0.0000  0.0000  0.0000  0.0000  0.0000  0.0000  0.0000  0.0000  0.0000  0.0000  0.0000  0.0000  0.0000  0.0000  0.0000  0.0000  0.0000  0.0000  0.0000  0.0000  0.0000  0.0000  0.0000  0.0000  0.0000  0.0000  0.0000  0.0000  0.0000  0.0000  0.0000  0.0000  0.0000  0.0000  0.0000  0.0000  0.0000  0.0000  0.0000  0.0000  0.0000  0.0000  0.0000  0.0000  0.0000  0.0000  0.0000  0.0000  0.0000  0.0000  0.0000  0.0000  0.0000  0.0000  0.0000  0.0000  0.0000  0.0000  0.0000  0.0000  0.0000  0.0000  0.0000  0.0000  0.0000  0.0000
OMP4__GCA_001327555.1   0.2669  0.2325  0.2195  0.2177  0.2696  0.2449  0.2449  0.2310  0.2374  0.2365  0.2443  0.2443  0.2443  0.2411  0.2050  0.2097  0.2147  0.2096  0.2106  0.2111  0.2169  0.2169  0.1972  0.1830  0.1947  0.1884  0.1864  0.1865  0.1870  0.1893  0.1833  0.1833  0.1833  0.1977  0.2024  0.2025  0.2026  0.2025  0.1816  0.1858  0.1858  0.1858  0.1838  0.1928  0.1838  0.1934  0.1912  0.1918  0.1918  0.1991  0.1034  0.1034  0.1002  0.0941  0.0941  0.0925  0.0925  0.1066  0.1058  0.1100  0.0148  0.0309  0.0309  0.0058  0.0058  0.0058  0.0058  0.0058  0.0058  0.0058  0.0058  0.0058  0.0058  0.0058  0.0044  0.0058  0.0058  0.0044  0.0058  0.0058  0.0058  0.0029  0.0029  0.0015  0.0015  0.0015  0.0015  0.0015  0.0015  0.0015  0.0015  0.0015  0.0015  0.0015  0.0015  0.0015  0.0029  0.0029  0.0029  0.0029  0.0029  0.0029  0.0015  0.0015  0.0015  0.0015  0.0015  0.0015  0.0000  0.0000  0.0015  0.0015  0.0000  0.0000  0.0000  0.0000  0.0000  0.0000  0.0000  0.0000  0.0015  0.0015  0.0015  0.0015  0.0015  0.0000  0.0000  0.0000  0.0000  0.0000  0.0000  0.0000  0.0000  0.0000  0.0000  0.0000  0.0000  0.0000  0.0000  0.0000  0.0000  0.0000  0.0000  0.0000  0.0000  0.0000  0.0000  0.0000  0.0000  0.0000  0.0000  0.0000  0.0000  0.0000  0.0000  0.0000  0.0000  0.0000  0.0000  0.0000  0.0000  0.0000  0.0000  0.0000  0.0000  0.0000  0.0000  0.0000  0.0000  0.0000  0.0000  0.0000  0.0000  0.0000  0.0000  0.0000  0.0000  0.0000  0.0000  0.0000  0.0000  0.0000  0.0000  0.0000  0.0000  0.0000  0.0000  0.0000  0.0000  0.0000  0.0000  0.0000  0.0000  0.0000  0.0000  0.0000  0.0000  0.0000  0.0000  0.0000  0.0000  0.0000  0.0000  0.0000  0.0000  0.0000  0.0000  0.0000  0.0000  0.0000  0.0000  0.0000  0.0000  0.0000  0.0000  0.0000  0.0000  0.0000  0.0000  0.0000  0.0000  0.0000  0.0000  0.0000  0.0000  0.0000  0.0000  0.0000  0.0000  0.0000  0.0000  0.0000  0.0000  0.0000  0.0000  0.0000  0.0000  0.0000  0.0000  0.0000  0.0000  0.0000  0.0000  0.0000  0.0000  0.0000  0.0000  0.0000  0.0000  0.0000  0.0000  0.0000  0.0000  0.0000  0.0000  0.0000  0.0000  0.0000  0.0000  0.0000  0.0000  0.0000  0.0000  0.0000  0.0000  0.0000  0.0000  0.0000  0.0000
OMP4__GCA_001326895.1   0.2687  0.2342  0.2212  0.2195  0.2714  0.2467  0.2467  0.2328  0.2392  0.2383  0.2461  0.2461  0.2461  0.2429  0.2067  0.2095  0.2145  0.2094  0.2124  0.2109  0.2167  0.2167  0.1970  0.1829  0.1945  0.1882  0.1863  0.1864  0.1869  0.1891  0.1832  0.1831  0.1832  0.1975  0.2022  0.2023  0.2024  0.2023  0.1815  0.1857  0.1857  0.1857  0.1836  0.1927  0.1837  0.1932  0.1910  0.1916  0.1916  0.1990  0.1033  0.1033  0.1018  0.0956  0.0956  0.0941  0.0941  0.1082  0.1074  0.1116  0.0162  0.0324  0.0324  0.0073  0.0073  0.0073  0.0073  0.0073  0.0073  0.0073  0.0073  0.0073  0.0073  0.0073  0.0058  0.0073  0.0073  0.0058  0.0073  0.0073  0.0073  0.0044  0.0044  0.0029  0.0029  0.0029  0.0029  0.0029  0.0029  0.0029  0.0029  0.0029  0.0029  0.0029  0.0029  0.0029  0.0044  0.0044  0.0044  0.0044  0.0044  0.0044  0.0029  0.0029  0.0029  0.0029  0.0029  0.0029  0.0015  0.0015  0.0029  0.0029  0.0015  0.0015  0.0015  0.0015  0.0015  0.0015  0.0015  0.0015  0.0029  0.0029  0.0029  0.0029  0.0029  0.0015  0.0015  0.0015  0.0015  0.0015  0.0015  0.0015  0.0015  0.0015  0.0015  0.0015  0.0015  0.0015  0.0015  0.0015  0.0015  0.0015  0.0015  0.0015  0.0015  0.0015  0.0015  0.0015  0.0015  0.0015  0.0015  0.0015  0.0015  0.0015  0.0015  0.0015  0.0015  0.0015  0.0015  0.0015  0.0015  0.0015  0.0015  0.0015  0.0015  0.0015  0.0015  0.0015  0.0015  0.0015  0.0015  0.0015  0.0015  0.0015  0.0015  0.0015  0.0015  0.0015  0.0015  0.0015  0.0015  0.0015  0.0015  0.0015  0.0015  0.0015  0.0015  0.0015  0.0015  0.0015  0.0015  0.0015  0.0015  0.0015  0.0015  0.0015  0.0015  0.0015  0.0015  0.0015  0.0015  0.0015  0.0015  0.0015  0.0015  0.0015  0.0015  0.0015  0.0015  0.0015  0.0015  0.0015  0.0015  0.0015  0.0015  0.0015  0.0015  0.0015  0.0015  0.0015  0.0015  0.0015  0.0015  0.0015  0.0015  0.0015  0.0015  0.0015  0.0015  0.0015  0.0015  0.0015  0.0015  0.0015  0.0015  0.0015  0.0015  0.0015  0.0015  0.0015  0.0015  0.0015  0.0015  0.0015  0.0015  0.0015  0.0015  0.0015  0.0015  0.0015  0.0015  0.0015  0.0015  0.0015  0.0015  0.0015  0.0015  0.0015  0.0015  0.0015  0.0015  0.0015  0.0015  0.0015  0.0015  0.0015  0.0015  0.0015  0.0015  0.0015
OMP4__GCA_001199855.1   0.2688  0.2353  0.2213  0.2205  0.2715  0.2468  0.2468  0.2339  0.2392  0.2384  0.2462  0.2462  0.2462  0.2430  0.2068  0.2115  0.2165  0.2114  0.2124  0.2129  0.2187  0.2187  0.1999  0.1857  0.1965  0.1910  0.1891  0.1892  0.1888  0.1920  0.1851  0.1850  0.1851  0.1995  0.2042  0.2043  0.2044  0.2043  0.1834  0.1885  0.1885  0.1885  0.1855  0.1946  0.1856  0.1951  0.1929  0.1936  0.1936  0.2009  0.1050  0.1050  0.1018  0.0957  0.0957  0.0941  0.0941  0.1082  0.1074  0.1124  0.0162  0.0324  0.0324  0.0073  0.0073  0.0073  0.0073  0.0073  0.0073  0.0073  0.0073  0.0073  0.0073  0.0073  0.0058  0.0073  0.0073  0.0058  0.0073  0.0073  0.0073  0.0044  0.0044  0.0029  0.0029  0.0029  0.0029  0.0029  0.0029  0.0029  0.0029  0.0029  0.0029  0.0029  0.0029  0.0029  0.0044  0.0044  0.0044  0.0044  0.0044  0.0044  0.0029  0.0029  0.0029  0.0029  0.0029  0.0029  0.0015  0.0015  0.0029  0.0029  0.0015  0.0015  0.0015  0.0015  0.0015  0.0015  0.0015  0.0015  0.0029  0.0029  0.0029  0.0029  0.0029  0.0015  0.0015  0.0015  0.0015  0.0015  0.0015  0.0015  0.0015  0.0015  0.0015  0.0015  0.0015  0.0015  0.0015  0.0015  0.0015  0.0015  0.0015  0.0015  0.0015  0.0015  0.0015  0.0015  0.0015  0.0015  0.0015  0.0015  0.0015  0.0015  0.0015  0.0015  0.0015  0.0015  0.0015  0.0015  0.0015  0.0015  0.0015  0.0015  0.0015  0.0015  0.0015  0.0015  0.0015  0.0015  0.0015  0.0015  0.0015  0.0015  0.0015  0.0015  0.0015  0.0015  0.0015  0.0015  0.0015  0.0015  0.0015  0.0015  0.0015  0.0015  0.0015  0.0015  0.0015  0.0015  0.0015  0.0015  0.0015  0.0015  0.0015  0.0015  0.0015  0.0015  0.0015  0.0015  0.0015  0.0015  0.0015  0.0015  0.0015  0.0015  0.0015  0.0015  0.0015  0.0015  0.0015  0.0015  0.0015  0.0015  0.0015  0.0015  0.0015  0.0015  0.0015  0.0015  0.0015  0.0015  0.0015  0.0015  0.0015  0.0015  0.0015  0.0015  0.0015  0.0015  0.0015  0.0015  0.0015  0.0015  0.0015  0.0015  0.0015  0.0015  0.0015  0.0015  0.0015  0.0015  0.0015  0.0015  0.0015  0.0015  0.0015  0.0015  0.0015  0.0015  0.0015  0.0015  0.0015  0.0015  0.0015  0.0015  0.0015  0.0015  0.0015  0.0015  0.0015  0.0015  0.0015  0.0015  0.0015  0.0015  0.0015  0.0015  0.0015  0.0015  0.0029
OMP4__GCA_001193375.1   0.2668  0.2324  0.2194  0.2177  0.2695  0.2448  0.2448  0.2310  0.2373  0.2364  0.2442  0.2442  0.2442  0.2410  0.2050  0.2096  0.2146  0.2096  0.2106  0.2111  0.2169  0.2169  0.1972  0.1830  0.1946  0.1883  0.1864  0.1865  0.1870  0.1892  0.1833  0.1832  0.1833  0.1976  0.2023  0.2024  0.2026  0.2024  0.1816  0.1858  0.1858  0.1858  0.1837  0.1928  0.1838  0.1933  0.1911  0.1917  0.1917  0.1991  0.1034  0.1034  0.1002  0.0940  0.0940  0.0924  0.0924  0.1065  0.1058  0.1099  0.0147  0.0309  0.0309  0.0058  0.0058  0.0058  0.0058  0.0058  0.0058  0.0058  0.0058  0.0058  0.0058  0.0058  0.0044  0.0058  0.0058  0.0044  0.0058  0.0058  0.0058  0.0029  0.0029  0.0015  0.0015  0.0015  0.0015  0.0015  0.0015  0.0015  0.0015  0.0015  0.0015  0.0015  0.0015  0.0015  0.0029  0.0029  0.0029  0.0029  0.0029  0.0029  0.0015  0.0015  0.0015  0.0015  0.0015  0.0015  0.0000  0.0000  0.0015  0.0015  0.0000  0.0000  0.0000  0.0000  0.0000  0.0000  0.0000  0.0000  0.0015  0.0015  0.0015  0.0015  0.0015  0.0000  0.0000  0.0000  0.0000  0.0000  0.0000  0.0000  0.0000  0.0000  0.0000  0.0000  0.0000  0.0000  0.0000  0.0000  0.0000  0.0000  0.0000  0.0000  0.0000  0.0000  0.0000  0.0000  0.0000  0.0000  0.0000  0.0000  0.0000  0.0000  0.0000  0.0000  0.0000  0.0000  0.0000  0.0000  0.0000  0.0000  0.0000  0.0000  0.0000  0.0000  0.0000  0.0000  0.0000  0.0000  0.0000  0.0000  0.0000  0.0000  0.0000  0.0000  0.0000  0.0000  0.0000  0.0000  0.0000  0.0000  0.0000  0.0000  0.0000  0.0000  0.0000  0.0000  0.0000  0.0000  0.0000  0.0000  0.0000  0.0000  0.0000  0.0000  0.0000  0.0000  0.0000  0.0000  0.0000  0.0000  0.0000  0.0000  0.0000  0.0000  0.0000  0.0000  0.0000  0.0000  0.0000  0.0000  0.0000  0.0000  0.0000  0.0000  0.0000  0.0000  0.0000  0.0000  0.0000  0.0000  0.0000  0.0000  0.0000  0.0000  0.0000  0.0000  0.0000  0.0000  0.0000  0.0000  0.0000  0.0000  0.0000  0.0000  0.0000  0.0000  0.0000  0.0000  0.0000  0.0000  0.0000  0.0000  0.0000  0.0000  0.0000  0.0000  0.0000  0.0000  0.0000  0.0000  0.0000  0.0000  0.0000  0.0000  0.0000  0.0000  0.0000  0.0000  0.0000  0.0000  0.0000  0.0000  0.0000  0.0000  0.0000  0.0000  0.0000  0.0000  0.0015  0.0015
OMP4__GCA_001197355.1   0.2668  0.2324  0.2194  0.2177  0.2695  0.2448  0.2448  0.2310  0.2373  0.2364  0.2442  0.2442  0.2442  0.2410  0.2050  0.2096  0.2146  0.2096  0.2106  0.2111  0.2169  0.2169  0.1972  0.1830  0.1946  0.1883  0.1864  0.1865  0.1870  0.1892  0.1833  0.1832  0.1833  0.1976  0.2023  0.2024  0.2026  0.2024  0.1816  0.1858  0.1858  0.1858  0.1837  0.1928  0.1838  0.1933  0.1911  0.1917  0.1917  0.1991  0.1034  0.1034  0.1002  0.0940  0.0940  0.0924  0.0924  0.1065  0.1058  0.1099  0.0147  0.0309  0.0309  0.0058  0.0058  0.0058  0.0058  0.0058  0.0058  0.0058  0.0058  0.0058  0.0058  0.0058  0.0044  0.0058  0.0058  0.0044  0.0058  0.0058  0.0058  0.0029  0.0029  0.0015  0.0015  0.0015  0.0015  0.0015  0.0015  0.0015  0.0015  0.0015  0.0015  0.0015  0.0015  0.0015  0.0029  0.0029  0.0029  0.0029  0.0029  0.0029  0.0015  0.0015  0.0015  0.0015  0.0015  0.0015  0.0000  0.0000  0.0015  0.0015  0.0000  0.0000  0.0000  0.0000  0.0000  0.0000  0.0000  0.0000  0.0015  0.0015  0.0015  0.0015  0.0015  0.0000  0.0000  0.0000  0.0000  0.0000  0.0000  0.0000  0.0000  0.0000  0.0000  0.0000  0.0000  0.0000  0.0000  0.0000  0.0000  0.0000  0.0000  0.0000  0.0000  0.0000  0.0000  0.0000  0.0000  0.0000  0.0000  0.0000  0.0000  0.0000  0.0000  0.0000  0.0000  0.0000  0.0000  0.0000  0.0000  0.0000  0.0000  0.0000  0.0000  0.0000  0.0000  0.0000  0.0000  0.0000  0.0000  0.0000  0.0000  0.0000  0.0000  0.0000  0.0000  0.0000  0.0000  0.0000  0.0000  0.0000  0.0000  0.0000  0.0000  0.0000  0.0000  0.0000  0.0000  0.0000  0.0000  0.0000  0.0000  0.0000  0.0000  0.0000  0.0000  0.0000  0.0000  0.0000  0.0000  0.0000  0.0000  0.0000  0.0000  0.0000  0.0000  0.0000  0.0000  0.0000  0.0000  0.0000  0.0000  0.0000  0.0000  0.0000  0.0000  0.0000  0.0000  0.0000  0.0000  0.0000  0.0000  0.0000  0.0000  0.0000  0.0000  0.0000  0.0000  0.0000  0.0000  0.0000  0.0000  0.0000  0.0000  0.0000  0.0000  0.0000  0.0000  0.0000  0.0000  0.0000  0.0000  0.0000  0.0000  0.0000  0.0000  0.0000  0.0000  0.0000  0.0000  0.0000  0.0000  0.0000  0.0000  0.0000  0.0000  0.0000  0.0000  0.0000  0.0000  0.0000  0.0000  0.0000  0.0000  0.0000  0.0000  0.0000  0.0000  0.0000  0.0015  0.0015  0.0000
OMP4__GCA_001202895.1   0.2668  0.2324  0.2194  0.2177  0.2695  0.2448  0.2448  0.2310  0.2373  0.2364  0.2442  0.2442  0.2442  0.2410  0.2050  0.2096  0.2146  0.2096  0.2106  0.2111  0.2169  0.2169  0.1972  0.1830  0.1946  0.1883  0.1864  0.1865  0.1870  0.1892  0.1833  0.1832  0.1833  0.1976  0.2023  0.2024  0.2026  0.2024  0.1816  0.1858  0.1858  0.1858  0.1837  0.1928  0.1838  0.1933  0.1911  0.1917  0.1917  0.1991  0.1034  0.1034  0.1002  0.0940  0.0940  0.0924  0.0924  0.1065  0.1058  0.1099  0.0147  0.0309  0.0309  0.0058  0.0058  0.0058  0.0058  0.0058  0.0058  0.0058  0.0058  0.0058  0.0058  0.0058  0.0044  0.0058  0.0058  0.0044  0.0058  0.0058  0.0058  0.0029  0.0029  0.0015  0.0015  0.0015  0.0015  0.0015  0.0015  0.0015  0.0015  0.0015  0.0015  0.0015  0.0015  0.0015  0.0029  0.0029  0.0029  0.0029  0.0029  0.0029  0.0015  0.0015  0.0015  0.0015  0.0015  0.0015  0.0000  0.0000  0.0015  0.0015  0.0000  0.0000  0.0000  0.0000  0.0000  0.0000  0.0000  0.0000  0.0015  0.0015  0.0015  0.0015  0.0015  0.0000  0.0000  0.0000  0.0000  0.0000  0.0000  0.0000  0.0000  0.0000  0.0000  0.0000  0.0000  0.0000  0.0000  0.0000  0.0000  0.0000  0.0000  0.0000  0.0000  0.0000  0.0000  0.0000  0.0000  0.0000  0.0000  0.0000  0.0000  0.0000  0.0000  0.0000  0.0000  0.0000  0.0000  0.0000  0.0000  0.0000  0.0000  0.0000  0.0000  0.0000  0.0000  0.0000  0.0000  0.0000  0.0000  0.0000  0.0000  0.0000  0.0000  0.0000  0.0000  0.0000  0.0000  0.0000  0.0000  0.0000  0.0000  0.0000  0.0000  0.0000  0.0000  0.0000  0.0000  0.0000  0.0000  0.0000  0.0000  0.0000  0.0000  0.0000  0.0000  0.0000  0.0000  0.0000  0.0000  0.0000  0.0000  0.0000  0.0000  0.0000  0.0000  0.0000  0.0000  0.0000  0.0000  0.0000  0.0000  0.0000  0.0000  0.0000  0.0000  0.0000  0.0000  0.0000  0.0000  0.0000  0.0000  0.0000  0.0000  0.0000  0.0000  0.0000  0.0000  0.0000  0.0000  0.0000  0.0000  0.0000  0.0000  0.0000  0.0000  0.0000  0.0000  0.0000  0.0000  0.0000  0.0000  0.0000  0.0000  0.0000  0.0000  0.0000  0.0000  0.0000  0.0000  0.0000  0.0000  0.0000  0.0000  0.0000  0.0000  0.0000  0.0000  0.0000  0.0000  0.0000  0.0000  0.0000  0.0000  0.0000  0.0000  0.0000  0.0000  0.0000  0.0015  0.0015  0.0000  0.0000
OMP4__GCA_001203735.1   0.2668  0.2324  0.2194  0.2177  0.2695  0.2448  0.2448  0.2310  0.2373  0.2364  0.2442  0.2442  0.2442  0.2410  0.2050  0.2096  0.2146  0.2096  0.2106  0.2111  0.2169  0.2169  0.1972  0.1830  0.1946  0.1883  0.1864  0.1865  0.1870  0.1892  0.1833  0.1832  0.1833  0.1976  0.2023  0.2024  0.2026  0.2024  0.1816  0.1858  0.1858  0.1858  0.1837  0.1928  0.1838  0.1933  0.1911  0.1917  0.1917  0.1991  0.1034  0.1034  0.1002  0.0940  0.0940  0.0924  0.0924  0.1065  0.1058  0.1099  0.0147  0.0309  0.0309  0.0058  0.0058  0.0058  0.0058  0.0058  0.0058  0.0058  0.0058  0.0058  0.0058  0.0058  0.0044  0.0058  0.0058  0.0044  0.0058  0.0058  0.0058  0.0029  0.0029  0.0015  0.0015  0.0015  0.0015  0.0015  0.0015  0.0015  0.0015  0.0015  0.0015  0.0015  0.0015  0.0015  0.0029  0.0029  0.0029  0.0029  0.0029  0.0029  0.0015  0.0015  0.0015  0.0015  0.0015  0.0015  0.0000  0.0000  0.0015  0.0015  0.0000  0.0000  0.0000  0.0000  0.0000  0.0000  0.0000  0.0000  0.0015  0.0015  0.0015  0.0015  0.0015  0.0000  0.0000  0.0000  0.0000  0.0000  0.0000  0.0000  0.0000  0.0000  0.0000  0.0000  0.0000  0.0000  0.0000  0.0000  0.0000  0.0000  0.0000  0.0000  0.0000  0.0000  0.0000  0.0000  0.0000  0.0000  0.0000  0.0000  0.0000  0.0000  0.0000  0.0000  0.0000  0.0000  0.0000  0.0000  0.0000  0.0000  0.0000  0.0000  0.0000  0.0000  0.0000  0.0000  0.0000  0.0000  0.0000  0.0000  0.0000  0.0000  0.0000  0.0000  0.0000  0.0000  0.0000  0.0000  0.0000  0.0000  0.0000  0.0000  0.0000  0.0000  0.0000  0.0000  0.0000  0.0000  0.0000  0.0000  0.0000  0.0000  0.0000  0.0000  0.0000  0.0000  0.0000  0.0000  0.0000  0.0000  0.0000  0.0000  0.0000  0.0000  0.0000  0.0000  0.0000  0.0000  0.0000  0.0000  0.0000  0.0000  0.0000  0.0000  0.0000  0.0000  0.0000  0.0000  0.0000  0.0000  0.0000  0.0000  0.0000  0.0000  0.0000  0.0000  0.0000  0.0000  0.0000  0.0000  0.0000  0.0000  0.0000  0.0000  0.0000  0.0000  0.0000  0.0000  0.0000  0.0000  0.0000  0.0000  0.0000  0.0000  0.0000  0.0000  0.0000  0.0000  0.0000  0.0000  0.0000  0.0000  0.0000  0.0000  0.0000  0.0000  0.0000  0.0000  0.0000  0.0000  0.0000  0.0000  0.0000  0.0000  0.0000  0.0000  0.0000  0.0000  0.0015  0.0015  0.0000  0.0000  0.0000
OMP4__GCA_001204455.1   0.2668  0.2324  0.2194  0.2177  0.2695  0.2448  0.2448  0.2310  0.2373  0.2364  0.2442  0.2442  0.2442  0.2410  0.2050  0.2096  0.2146  0.2096  0.2106  0.2111  0.2169  0.2169  0.1972  0.1830  0.1946  0.1883  0.1864  0.1865  0.1870  0.1892  0.1833  0.1832  0.1833  0.1976  0.2023  0.2024  0.2026  0.2024  0.1816  0.1858  0.1858  0.1858  0.1837  0.1928  0.1838  0.1933  0.1911  0.1917  0.1917  0.1991  0.1034  0.1034  0.1002  0.0940  0.0940  0.0924  0.0924  0.1065  0.1058  0.1099  0.0147  0.0309  0.0309  0.0058  0.0058  0.0058  0.0058  0.0058  0.0058  0.0058  0.0058  0.0058  0.0058  0.0058  0.0044  0.0058  0.0058  0.0044  0.0058  0.0058  0.0058  0.0029  0.0029  0.0015  0.0015  0.0015  0.0015  0.0015  0.0015  0.0015  0.0015  0.0015  0.0015  0.0015  0.0015  0.0015  0.0029  0.0029  0.0029  0.0029  0.0029  0.0029  0.0015  0.0015  0.0015  0.0015  0.0015  0.0015  0.0000  0.0000  0.0015  0.0015  0.0000  0.0000  0.0000  0.0000  0.0000  0.0000  0.0000  0.0000  0.0015  0.0015  0.0015  0.0015  0.0015  0.0000  0.0000  0.0000  0.0000  0.0000  0.0000  0.0000  0.0000  0.0000  0.0000  0.0000  0.0000  0.0000  0.0000  0.0000  0.0000  0.0000  0.0000  0.0000  0.0000  0.0000  0.0000  0.0000  0.0000  0.0000  0.0000  0.0000  0.0000  0.0000  0.0000  0.0000  0.0000  0.0000  0.0000  0.0000  0.0000  0.0000  0.0000  0.0000  0.0000  0.0000  0.0000  0.0000  0.0000  0.0000  0.0000  0.0000  0.0000  0.0000  0.0000  0.0000  0.0000  0.0000  0.0000  0.0000  0.0000  0.0000  0.0000  0.0000  0.0000  0.0000  0.0000  0.0000  0.0000  0.0000  0.0000  0.0000  0.0000  0.0000  0.0000  0.0000  0.0000  0.0000  0.0000  0.0000  0.0000  0.0000  0.0000  0.0000  0.0000  0.0000  0.0000  0.0000  0.0000  0.0000  0.0000  0.0000  0.0000  0.0000  0.0000  0.0000  0.0000  0.0000  0.0000  0.0000  0.0000  0.0000  0.0000  0.0000  0.0000  0.0000  0.0000  0.0000  0.0000  0.0000  0.0000  0.0000  0.0000  0.0000  0.0000  0.0000  0.0000  0.0000  0.0000  0.0000  0.0000  0.0000  0.0000  0.0000  0.0000  0.0000  0.0000  0.0000  0.0000  0.0000  0.0000  0.0000  0.0000  0.0000  0.0000  0.0000  0.0000  0.0000  0.0000  0.0000  0.0000  0.0000  0.0000  0.0000  0.0000  0.0000  0.0000  0.0000  0.0000  0.0000  0.0015  0.0015  0.0000  0.0000  0.0000  0.0000
OMP4__GCA_001207035.1   0.2668  0.2324  0.2194  0.2177  0.2695  0.2448  0.2448  0.2310  0.2373  0.2364  0.2442  0.2442  0.2442  0.2410  0.2050  0.2096  0.2146  0.2096  0.2106  0.2111  0.2169  0.2169  0.1972  0.1830  0.1946  0.1883  0.1864  0.1865  0.1870  0.1892  0.1833  0.1832  0.1833  0.1976  0.2023  0.2024  0.2026  0.2024  0.1816  0.1858  0.1858  0.1858  0.1837  0.1928  0.1838  0.1933  0.1911  0.1917  0.1917  0.1991  0.1034  0.1034  0.1002  0.0940  0.0940  0.0924  0.0924  0.1065  0.1058  0.1099  0.0147  0.0309  0.0309  0.0058  0.0058  0.0058  0.0058  0.0058  0.0058  0.0058  0.0058  0.0058  0.0058  0.0058  0.0044  0.0058  0.0058  0.0044  0.0058  0.0058  0.0058  0.0029  0.0029  0.0015  0.0015  0.0015  0.0015  0.0015  0.0015  0.0015  0.0015  0.0015  0.0015  0.0015  0.0015  0.0015  0.0029  0.0029  0.0029  0.0029  0.0029  0.0029  0.0015  0.0015  0.0015  0.0015  0.0015  0.0015  0.0000  0.0000  0.0015  0.0015  0.0000  0.0000  0.0000  0.0000  0.0000  0.0000  0.0000  0.0000  0.0015  0.0015  0.0015  0.0015  0.0015  0.0000  0.0000  0.0000  0.0000  0.0000  0.0000  0.0000  0.0000  0.0000  0.0000  0.0000  0.0000  0.0000  0.0000  0.0000  0.0000  0.0000  0.0000  0.0000  0.0000  0.0000  0.0000  0.0000  0.0000  0.0000  0.0000  0.0000  0.0000  0.0000  0.0000  0.0000  0.0000  0.0000  0.0000  0.0000  0.0000  0.0000  0.0000  0.0000  0.0000  0.0000  0.0000  0.0000  0.0000  0.0000  0.0000  0.0000  0.0000  0.0000  0.0000  0.0000  0.0000  0.0000  0.0000  0.0000  0.0000  0.0000  0.0000  0.0000  0.0000  0.0000  0.0000  0.0000  0.0000  0.0000  0.0000  0.0000  0.0000  0.0000  0.0000  0.0000  0.0000  0.0000  0.0000  0.0000  0.0000  0.0000  0.0000  0.0000  0.0000  0.0000  0.0000  0.0000  0.0000  0.0000  0.0000  0.0000  0.0000  0.0000  0.0000  0.0000  0.0000  0.0000  0.0000  0.0000  0.0000  0.0000  0.0000  0.0000  0.0000  0.0000  0.0000  0.0000  0.0000  0.0000  0.0000  0.0000  0.0000  0.0000  0.0000  0.0000  0.0000  0.0000  0.0000  0.0000  0.0000  0.0000  0.0000  0.0000  0.0000  0.0000  0.0000  0.0000  0.0000  0.0000  0.0000  0.0000  0.0000  0.0000  0.0000  0.0000  0.0000  0.0000  0.0000  0.0000  0.0000  0.0000  0.0000  0.0000  0.0000  0.0000  0.0000  0.0000  0.0000  0.0000  0.0015  0.0015  0.0000  0.0000  0.0000  0.0000  0.0000
OMP4__GCA_001207055.1   0.2668  0.2324  0.2194  0.2177  0.2695  0.2448  0.2448  0.2310  0.2373  0.2364  0.2442  0.2442  0.2442  0.2410  0.2050  0.2096  0.2146  0.2096  0.2106  0.2111  0.2169  0.2169  0.1972  0.1830  0.1946  0.1883  0.1864  0.1865  0.1870  0.1892  0.1833  0.1832  0.1833  0.1976  0.2023  0.2024  0.2026  0.2024  0.1816  0.1858  0.1858  0.1858  0.1837  0.1928  0.1838  0.1933  0.1911  0.1917  0.1917  0.1991  0.1034  0.1034  0.1002  0.0940  0.0940  0.0924  0.0924  0.1065  0.1058  0.1099  0.0147  0.0309  0.0309  0.0058  0.0058  0.0058  0.0058  0.0058  0.0058  0.0058  0.0058  0.0058  0.0058  0.0058  0.0044  0.0058  0.0058  0.0044  0.0058  0.0058  0.0058  0.0029  0.0029  0.0015  0.0015  0.0015  0.0015  0.0015  0.0015  0.0015  0.0015  0.0015  0.0015  0.0015  0.0015  0.0015  0.0029  0.0029  0.0029  0.0029  0.0029  0.0029  0.0015  0.0015  0.0015  0.0015  0.0015  0.0015  0.0000  0.0000  0.0015  0.0015  0.0000  0.0000  0.0000  0.0000  0.0000  0.0000  0.0000  0.0000  0.0015  0.0015  0.0015  0.0015  0.0015  0.0000  0.0000  0.0000  0.0000  0.0000  0.0000  0.0000  0.0000  0.0000  0.0000  0.0000  0.0000  0.0000  0.0000  0.0000  0.0000  0.0000  0.0000  0.0000  0.0000  0.0000  0.0000  0.0000  0.0000  0.0000  0.0000  0.0000  0.0000  0.0000  0.0000  0.0000  0.0000  0.0000  0.0000  0.0000  0.0000  0.0000  0.0000  0.0000  0.0000  0.0000  0.0000  0.0000  0.0000  0.0000  0.0000  0.0000  0.0000  0.0000  0.0000  0.0000  0.0000  0.0000  0.0000  0.0000  0.0000  0.0000  0.0000  0.0000  0.0000  0.0000  0.0000  0.0000  0.0000  0.0000  0.0000  0.0000  0.0000  0.0000  0.0000  0.0000  0.0000  0.0000  0.0000  0.0000  0.0000  0.0000  0.0000  0.0000  0.0000  0.0000  0.0000  0.0000  0.0000  0.0000  0.0000  0.0000  0.0000  0.0000  0.0000  0.0000  0.0000  0.0000  0.0000  0.0000  0.0000  0.0000  0.0000  0.0000  0.0000  0.0000  0.0000  0.0000  0.0000  0.0000  0.0000  0.0000  0.0000  0.0000  0.0000  0.0000  0.0000  0.0000  0.0000  0.0000  0.0000  0.0000  0.0000  0.0000  0.0000  0.0000  0.0000  0.0000  0.0000  0.0000  0.0000  0.0000  0.0000  0.0000  0.0000  0.0000  0.0000  0.0000  0.0000  0.0000  0.0000  0.0000  0.0000  0.0000  0.0000  0.0000  0.0000  0.0000  0.0000  0.0000  0.0015  0.0015  0.0000  0.0000  0.0000  0.0000  0.0000  0.0000
OMP4__GCA_001208265.1   0.2668  0.2324  0.2194  0.2177  0.2695  0.2448  0.2448  0.2310  0.2373  0.2364  0.2442  0.2442  0.2442  0.2410  0.2050  0.2096  0.2146  0.2096  0.2106  0.2111  0.2169  0.2169  0.1972  0.1830  0.1946  0.1883  0.1864  0.1865  0.1870  0.1892  0.1833  0.1832  0.1833  0.1976  0.2023  0.2024  0.2026  0.2024  0.1816  0.1858  0.1858  0.1858  0.1837  0.1928  0.1838  0.1933  0.1911  0.1917  0.1917  0.1991  0.1034  0.1034  0.1002  0.0940  0.0940  0.0924  0.0924  0.1065  0.1058  0.1099  0.0147  0.0309  0.0309  0.0058  0.0058  0.0058  0.0058  0.0058  0.0058  0.0058  0.0058  0.0058  0.0058  0.0058  0.0044  0.0058  0.0058  0.0044  0.0058  0.0058  0.0058  0.0029  0.0029  0.0015  0.0015  0.0015  0.0015  0.0015  0.0015  0.0015  0.0015  0.0015  0.0015  0.0015  0.0015  0.0015  0.0029  0.0029  0.0029  0.0029  0.0029  0.0029  0.0015  0.0015  0.0015  0.0015  0.0015  0.0015  0.0000  0.0000  0.0015  0.0015  0.0000  0.0000  0.0000  0.0000  0.0000  0.0000  0.0000  0.0000  0.0015  0.0015  0.0015  0.0015  0.0015  0.0000  0.0000  0.0000  0.0000  0.0000  0.0000  0.0000  0.0000  0.0000  0.0000  0.0000  0.0000  0.0000  0.0000  0.0000  0.0000  0.0000  0.0000  0.0000  0.0000  0.0000  0.0000  0.0000  0.0000  0.0000  0.0000  0.0000  0.0000  0.0000  0.0000  0.0000  0.0000  0.0000  0.0000  0.0000  0.0000  0.0000  0.0000  0.0000  0.0000  0.0000  0.0000  0.0000  0.0000  0.0000  0.0000  0.0000  0.0000  0.0000  0.0000  0.0000  0.0000  0.0000  0.0000  0.0000  0.0000  0.0000  0.0000  0.0000  0.0000  0.0000  0.0000  0.0000  0.0000  0.0000  0.0000  0.0000  0.0000  0.0000  0.0000  0.0000  0.0000  0.0000  0.0000  0.0000  0.0000  0.0000  0.0000  0.0000  0.0000  0.0000  0.0000  0.0000  0.0000  0.0000  0.0000  0.0000  0.0000  0.0000  0.0000  0.0000  0.0000  0.0000  0.0000  0.0000  0.0000  0.0000  0.0000  0.0000  0.0000  0.0000  0.0000  0.0000  0.0000  0.0000  0.0000  0.0000  0.0000  0.0000  0.0000  0.0000  0.0000  0.0000  0.0000  0.0000  0.0000  0.0000  0.0000  0.0000  0.0000  0.0000  0.0000  0.0000  0.0000  0.0000  0.0000  0.0000  0.0000  0.0000  0.0000  0.0000  0.0000  0.0000  0.0000  0.0000  0.0000  0.0000  0.0000  0.0000  0.0000  0.0000  0.0000  0.0000  0.0000  0.0000  0.0015  0.0015  0.0000  0.0000  0.0000  0.0000  0.0000  0.0000  0.0000
OMP4__GCA_001209325.1   0.2668  0.2324  0.2194  0.2177  0.2695  0.2448  0.2448  0.2310  0.2373  0.2364  0.2442  0.2442  0.2442  0.2410  0.2050  0.2096  0.2146  0.2096  0.2106  0.2111  0.2169  0.2169  0.1972  0.1830  0.1946  0.1883  0.1864  0.1865  0.1870  0.1892  0.1833  0.1832  0.1833  0.1976  0.2023  0.2024  0.2026  0.2024  0.1816  0.1858  0.1858  0.1858  0.1837  0.1928  0.1838  0.1933  0.1911  0.1917  0.1917  0.1991  0.1034  0.1034  0.1002  0.0940  0.0940  0.0924  0.0924  0.1065  0.1058  0.1099  0.0147  0.0309  0.0309  0.0058  0.0058  0.0058  0.0058  0.0058  0.0058  0.0058  0.0058  0.0058  0.0058  0.0058  0.0044  0.0058  0.0058  0.0044  0.0058  0.0058  0.0058  0.0029  0.0029  0.0015  0.0015  0.0015  0.0015  0.0015  0.0015  0.0015  0.0015  0.0015  0.0015  0.0015  0.0015  0.0015  0.0029  0.0029  0.0029  0.0029  0.0029  0.0029  0.0015  0.0015  0.0015  0.0015  0.0015  0.0015  0.0000  0.0000  0.0015  0.0015  0.0000  0.0000  0.0000  0.0000  0.0000  0.0000  0.0000  0.0000  0.0015  0.0015  0.0015  0.0015  0.0015  0.0000  0.0000  0.0000  0.0000  0.0000  0.0000  0.0000  0.0000  0.0000  0.0000  0.0000  0.0000  0.0000  0.0000  0.0000  0.0000  0.0000  0.0000  0.0000  0.0000  0.0000  0.0000  0.0000  0.0000  0.0000  0.0000  0.0000  0.0000  0.0000  0.0000  0.0000  0.0000  0.0000  0.0000  0.0000  0.0000  0.0000  0.0000  0.0000  0.0000  0.0000  0.0000  0.0000  0.0000  0.0000  0.0000  0.0000  0.0000  0.0000  0.0000  0.0000  0.0000  0.0000  0.0000  0.0000  0.0000  0.0000  0.0000  0.0000  0.0000  0.0000  0.0000  0.0000  0.0000  0.0000  0.0000  0.0000  0.0000  0.0000  0.0000  0.0000  0.0000  0.0000  0.0000  0.0000  0.0000  0.0000  0.0000  0.0000  0.0000  0.0000  0.0000  0.0000  0.0000  0.0000  0.0000  0.0000  0.0000  0.0000  0.0000  0.0000  0.0000  0.0000  0.0000  0.0000  0.0000  0.0000  0.0000  0.0000  0.0000  0.0000  0.0000  0.0000  0.0000  0.0000  0.0000  0.0000  0.0000  0.0000  0.0000  0.0000  0.0000  0.0000  0.0000  0.0000  0.0000  0.0000  0.0000  0.0000  0.0000  0.0000  0.0000  0.0000  0.0000  0.0000  0.0000  0.0000  0.0000  0.0000  0.0000  0.0000  0.0000  0.0000  0.0000  0.0000  0.0000  0.0000  0.0000  0.0000  0.0000  0.0000  0.0000  0.0000  0.0000  0.0000  0.0015  0.0015  0.0000  0.0000  0.0000  0.0000  0.0000  0.0000  0.0000  0.0000
OMP4__GCA_001210025.1   0.2668  0.2324  0.2194  0.2177  0.2695  0.2448  0.2448  0.2310  0.2373  0.2364  0.2442  0.2442  0.2442  0.2410  0.2050  0.2096  0.2146  0.2096  0.2106  0.2111  0.2169  0.2169  0.1972  0.1830  0.1946  0.1883  0.1864  0.1865  0.1870  0.1892  0.1833  0.1832  0.1833  0.1976  0.2023  0.2024  0.2026  0.2024  0.1816  0.1858  0.1858  0.1858  0.1837  0.1928  0.1838  0.1933  0.1911  0.1917  0.1917  0.1991  0.1034  0.1034  0.1002  0.0940  0.0940  0.0924  0.0924  0.1065  0.1058  0.1099  0.0147  0.0309  0.0309  0.0058  0.0058  0.0058  0.0058  0.0058  0.0058  0.0058  0.0058  0.0058  0.0058  0.0058  0.0044  0.0058  0.0058  0.0044  0.0058  0.0058  0.0058  0.0029  0.0029  0.0015  0.0015  0.0015  0.0015  0.0015  0.0015  0.0015  0.0015  0.0015  0.0015  0.0015  0.0015  0.0015  0.0029  0.0029  0.0029  0.0029  0.0029  0.0029  0.0015  0.0015  0.0015  0.0015  0.0015  0.0015  0.0000  0.0000  0.0015  0.0015  0.0000  0.0000  0.0000  0.0000  0.0000  0.0000  0.0000  0.0000  0.0015  0.0015  0.0015  0.0015  0.0015  0.0000  0.0000  0.0000  0.0000  0.0000  0.0000  0.0000  0.0000  0.0000  0.0000  0.0000  0.0000  0.0000  0.0000  0.0000  0.0000  0.0000  0.0000  0.0000  0.0000  0.0000  0.0000  0.0000  0.0000  0.0000  0.0000  0.0000  0.0000  0.0000  0.0000  0.0000  0.0000  0.0000  0.0000  0.0000  0.0000  0.0000  0.0000  0.0000  0.0000  0.0000  0.0000  0.0000  0.0000  0.0000  0.0000  0.0000  0.0000  0.0000  0.0000  0.0000  0.0000  0.0000  0.0000  0.0000  0.0000  0.0000  0.0000  0.0000  0.0000  0.0000  0.0000  0.0000  0.0000  0.0000  0.0000  0.0000  0.0000  0.0000  0.0000  0.0000  0.0000  0.0000  0.0000  0.0000  0.0000  0.0000  0.0000  0.0000  0.0000  0.0000  0.0000  0.0000  0.0000  0.0000  0.0000  0.0000  0.0000  0.0000  0.0000  0.0000  0.0000  0.0000  0.0000  0.0000  0.0000  0.0000  0.0000  0.0000  0.0000  0.0000  0.0000  0.0000  0.0000  0.0000  0.0000  0.0000  0.0000  0.0000  0.0000  0.0000  0.0000  0.0000  0.0000  0.0000  0.0000  0.0000  0.0000  0.0000  0.0000  0.0000  0.0000  0.0000  0.0000  0.0000  0.0000  0.0000  0.0000  0.0000  0.0000  0.0000  0.0000  0.0000  0.0000  0.0000  0.0000  0.0000  0.0000  0.0000  0.0000  0.0000  0.0000  0.0000  0.0000  0.0000  0.0015  0.0015  0.0000  0.0000  0.0000  0.0000  0.0000  0.0000  0.0000  0.0000  0.0000
OMP4__GCA_001212265.1   0.2668  0.2324  0.2194  0.2177  0.2695  0.2448  0.2448  0.2310  0.2373  0.2364  0.2442  0.2442  0.2442  0.2410  0.2050  0.2096  0.2146  0.2096  0.2106  0.2111  0.2169  0.2169  0.1972  0.1830  0.1946  0.1883  0.1864  0.1865  0.1870  0.1892  0.1833  0.1832  0.1833  0.1976  0.2023  0.2024  0.2026  0.2024  0.1816  0.1858  0.1858  0.1858  0.1837  0.1928  0.1838  0.1933  0.1911  0.1917  0.1917  0.1991  0.1034  0.1034  0.1002  0.0940  0.0940  0.0924  0.0924  0.1065  0.1058  0.1099  0.0147  0.0309  0.0309  0.0058  0.0058  0.0058  0.0058  0.0058  0.0058  0.0058  0.0058  0.0058  0.0058  0.0058  0.0044  0.0058  0.0058  0.0044  0.0058  0.0058  0.0058  0.0029  0.0029  0.0015  0.0015  0.0015  0.0015  0.0015  0.0015  0.0015  0.0015  0.0015  0.0015  0.0015  0.0015  0.0015  0.0029  0.0029  0.0029  0.0029  0.0029  0.0029  0.0015  0.0015  0.0015  0.0015  0.0015  0.0015  0.0000  0.0000  0.0015  0.0015  0.0000  0.0000  0.0000  0.0000  0.0000  0.0000  0.0000  0.0000  0.0015  0.0015  0.0015  0.0015  0.0015  0.0000  0.0000  0.0000  0.0000  0.0000  0.0000  0.0000  0.0000  0.0000  0.0000  0.0000  0.0000  0.0000  0.0000  0.0000  0.0000  0.0000  0.0000  0.0000  0.0000  0.0000  0.0000  0.0000  0.0000  0.0000  0.0000  0.0000  0.0000  0.0000  0.0000  0.0000  0.0000  0.0000  0.0000  0.0000  0.0000  0.0000  0.0000  0.0000  0.0000  0.0000  0.0000  0.0000  0.0000  0.0000  0.0000  0.0000  0.0000  0.0000  0.0000  0.0000  0.0000  0.0000  0.0000  0.0000  0.0000  0.0000  0.0000  0.0000  0.0000  0.0000  0.0000  0.0000  0.0000  0.0000  0.0000  0.0000  0.0000  0.0000  0.0000  0.0000  0.0000  0.0000  0.0000  0.0000  0.0000  0.0000  0.0000  0.0000  0.0000  0.0000  0.0000  0.0000  0.0000  0.0000  0.0000  0.0000  0.0000  0.0000  0.0000  0.0000  0.0000  0.0000  0.0000  0.0000  0.0000  0.0000  0.0000  0.0000  0.0000  0.0000  0.0000  0.0000  0.0000  0.0000  0.0000  0.0000  0.0000  0.0000  0.0000  0.0000  0.0000  0.0000  0.0000  0.0000  0.0000  0.0000  0.0000  0.0000  0.0000  0.0000  0.0000  0.0000  0.0000  0.0000  0.0000  0.0000  0.0000  0.0000  0.0000  0.0000  0.0000  0.0000  0.0000  0.0000  0.0000  0.0000  0.0000  0.0000  0.0000  0.0000  0.0000  0.0000  0.0000  0.0000  0.0015  0.0015  0.0000  0.0000  0.0000  0.0000  0.0000  0.0000  0.0000  0.0000  0.0000  0.0000
OMP4__GCA_001320105.1   0.2668  0.2324  0.2194  0.2177  0.2695  0.2448  0.2448  0.2310  0.2373  0.2364  0.2442  0.2442  0.2442  0.2410  0.2050  0.2096  0.2146  0.2096  0.2106  0.2111  0.2169  0.2169  0.1972  0.1830  0.1946  0.1883  0.1864  0.1865  0.1870  0.1892  0.1833  0.1832  0.1833  0.1976  0.2023  0.2024  0.2026  0.2024  0.1816  0.1858  0.1858  0.1858  0.1837  0.1928  0.1838  0.1933  0.1911  0.1917  0.1917  0.1991  0.1034  0.1034  0.1002  0.0940  0.0940  0.0924  0.0924  0.1065  0.1058  0.1099  0.0147  0.0309  0.0309  0.0058  0.0058  0.0058  0.0058  0.0058  0.0058  0.0058  0.0058  0.0058  0.0058  0.0058  0.0044  0.0058  0.0058  0.0044  0.0058  0.0058  0.0058  0.0029  0.0029  0.0015  0.0015  0.0015  0.0015  0.0015  0.0015  0.0015  0.0015  0.0015  0.0015  0.0015  0.0015  0.0015  0.0029  0.0029  0.0029  0.0029  0.0029  0.0029  0.0015  0.0015  0.0015  0.0015  0.0015  0.0015  0.0000  0.0000  0.0015  0.0015  0.0000  0.0000  0.0000  0.0000  0.0000  0.0000  0.0000  0.0000  0.0015  0.0015  0.0015  0.0015  0.0015  0.0000  0.0000  0.0000  0.0000  0.0000  0.0000  0.0000  0.0000  0.0000  0.0000  0.0000  0.0000  0.0000  0.0000  0.0000  0.0000  0.0000  0.0000  0.0000  0.0000  0.0000  0.0000  0.0000  0.0000  0.0000  0.0000  0.0000  0.0000  0.0000  0.0000  0.0000  0.0000  0.0000  0.0000  0.0000  0.0000  0.0000  0.0000  0.0000  0.0000  0.0000  0.0000  0.0000  0.0000  0.0000  0.0000  0.0000  0.0000  0.0000  0.0000  0.0000  0.0000  0.0000  0.0000  0.0000  0.0000  0.0000  0.0000  0.0000  0.0000  0.0000  0.0000  0.0000  0.0000  0.0000  0.0000  0.0000  0.0000  0.0000  0.0000  0.0000  0.0000  0.0000  0.0000  0.0000  0.0000  0.0000  0.0000  0.0000  0.0000  0.0000  0.0000  0.0000  0.0000  0.0000  0.0000  0.0000  0.0000  0.0000  0.0000  0.0000  0.0000  0.0000  0.0000  0.0000  0.0000  0.0000  0.0000  0.0000  0.0000  0.0000  0.0000  0.0000  0.0000  0.0000  0.0000  0.0000  0.0000  0.0000  0.0000  0.0000  0.0000  0.0000  0.0000  0.0000  0.0000  0.0000  0.0000  0.0000  0.0000  0.0000  0.0000  0.0000  0.0000  0.0000  0.0000  0.0000  0.0000  0.0000  0.0000  0.0000  0.0000  0.0000  0.0000  0.0000  0.0000  0.0000  0.0000  0.0000  0.0000  0.0000  0.0000  0.0000  0.0000  0.0000  0.0015  0.0015  0.0000  0.0000  0.0000  0.0000  0.0000  0.0000  0.0000  0.0000  0.0000  0.0000  0.0000
OMP4__GCA_001320285.1   0.2668  0.2324  0.2194  0.2177  0.2695  0.2448  0.2448  0.2310  0.2373  0.2364  0.2442  0.2442  0.2442  0.2410  0.2050  0.2096  0.2146  0.2096  0.2106  0.2111  0.2169  0.2169  0.1972  0.1830  0.1946  0.1883  0.1864  0.1865  0.1870  0.1892  0.1833  0.1832  0.1833  0.1976  0.2023  0.2024  0.2026  0.2024  0.1816  0.1858  0.1858  0.1858  0.1837  0.1928  0.1838  0.1933  0.1911  0.1917  0.1917  0.1991  0.1034  0.1034  0.1002  0.0940  0.0940  0.0924  0.0924  0.1065  0.1058  0.1099  0.0147  0.0309  0.0309  0.0058  0.0058  0.0058  0.0058  0.0058  0.0058  0.0058  0.0058  0.0058  0.0058  0.0058  0.0044  0.0058  0.0058  0.0044  0.0058  0.0058  0.0058  0.0029  0.0029  0.0015  0.0015  0.0015  0.0015  0.0015  0.0015  0.0015  0.0015  0.0015  0.0015  0.0015  0.0015  0.0015  0.0029  0.0029  0.0029  0.0029  0.0029  0.0029  0.0015  0.0015  0.0015  0.0015  0.0015  0.0015  0.0000  0.0000  0.0015  0.0015  0.0000  0.0000  0.0000  0.0000  0.0000  0.0000  0.0000  0.0000  0.0015  0.0015  0.0015  0.0015  0.0015  0.0000  0.0000  0.0000  0.0000  0.0000  0.0000  0.0000  0.0000  0.0000  0.0000  0.0000  0.0000  0.0000  0.0000  0.0000  0.0000  0.0000  0.0000  0.0000  0.0000  0.0000  0.0000  0.0000  0.0000  0.0000  0.0000  0.0000  0.0000  0.0000  0.0000  0.0000  0.0000  0.0000  0.0000  0.0000  0.0000  0.0000  0.0000  0.0000  0.0000  0.0000  0.0000  0.0000  0.0000  0.0000  0.0000  0.0000  0.0000  0.0000  0.0000  0.0000  0.0000  0.0000  0.0000  0.0000  0.0000  0.0000  0.0000  0.0000  0.0000  0.0000  0.0000  0.0000  0.0000  0.0000  0.0000  0.0000  0.0000  0.0000  0.0000  0.0000  0.0000  0.0000  0.0000  0.0000  0.0000  0.0000  0.0000  0.0000  0.0000  0.0000  0.0000  0.0000  0.0000  0.0000  0.0000  0.0000  0.0000  0.0000  0.0000  0.0000  0.0000  0.0000  0.0000  0.0000  0.0000  0.0000  0.0000  0.0000  0.0000  0.0000  0.0000  0.0000  0.0000  0.0000  0.0000  0.0000  0.0000  0.0000  0.0000  0.0000  0.0000  0.0000  0.0000  0.0000  0.0000  0.0000  0.0000  0.0000  0.0000  0.0000  0.0000  0.0000  0.0000  0.0000  0.0000  0.0000  0.0000  0.0000  0.0000  0.0000  0.0000  0.0000  0.0000  0.0000  0.0000  0.0000  0.0000  0.0000  0.0000  0.0000  0.0000  0.0000  0.0000  0.0000  0.0015  0.0015  0.0000  0.0000  0.0000  0.0000  0.0000  0.0000  0.0000  0.0000  0.0000  0.0000  0.0000  0.0000
OMP4__GCA_001320465.1   0.2668  0.2324  0.2194  0.2177  0.2695  0.2448  0.2448  0.2310  0.2373  0.2364  0.2442  0.2442  0.2442  0.2410  0.2050  0.2096  0.2146  0.2096  0.2106  0.2111  0.2169  0.2169  0.1972  0.1830  0.1946  0.1883  0.1864  0.1865  0.1870  0.1892  0.1833  0.1832  0.1833  0.1976  0.2023  0.2024  0.2026  0.2024  0.1816  0.1858  0.1858  0.1858  0.1837  0.1928  0.1838  0.1933  0.1911  0.1917  0.1917  0.1991  0.1034  0.1034  0.1002  0.0940  0.0940  0.0924  0.0924  0.1065  0.1058  0.1099  0.0147  0.0309  0.0309  0.0058  0.0058  0.0058  0.0058  0.0058  0.0058  0.0058  0.0058  0.0058  0.0058  0.0058  0.0044  0.0058  0.0058  0.0044  0.0058  0.0058  0.0058  0.0029  0.0029  0.0015  0.0015  0.0015  0.0015  0.0015  0.0015  0.0015  0.0015  0.0015  0.0015  0.0015  0.0015  0.0015  0.0029  0.0029  0.0029  0.0029  0.0029  0.0029  0.0015  0.0015  0.0015  0.0015  0.0015  0.0015  0.0000  0.0000  0.0015  0.0015  0.0000  0.0000  0.0000  0.0000  0.0000  0.0000  0.0000  0.0000  0.0015  0.0015  0.0015  0.0015  0.0015  0.0000  0.0000  0.0000  0.0000  0.0000  0.0000  0.0000  0.0000  0.0000  0.0000  0.0000  0.0000  0.0000  0.0000  0.0000  0.0000  0.0000  0.0000  0.0000  0.0000  0.0000  0.0000  0.0000  0.0000  0.0000  0.0000  0.0000  0.0000  0.0000  0.0000  0.0000  0.0000  0.0000  0.0000  0.0000  0.0000  0.0000  0.0000  0.0000  0.0000  0.0000  0.0000  0.0000  0.0000  0.0000  0.0000  0.0000  0.0000  0.0000  0.0000  0.0000  0.0000  0.0000  0.0000  0.0000  0.0000  0.0000  0.0000  0.0000  0.0000  0.0000  0.0000  0.0000  0.0000  0.0000  0.0000  0.0000  0.0000  0.0000  0.0000  0.0000  0.0000  0.0000  0.0000  0.0000  0.0000  0.0000  0.0000  0.0000  0.0000  0.0000  0.0000  0.0000  0.0000  0.0000  0.0000  0.0000  0.0000  0.0000  0.0000  0.0000  0.0000  0.0000  0.0000  0.0000  0.0000  0.0000  0.0000  0.0000  0.0000  0.0000  0.0000  0.0000  0.0000  0.0000  0.0000  0.0000  0.0000  0.0000  0.0000  0.0000  0.0000  0.0000  0.0000  0.0000  0.0000  0.0000  0.0000  0.0000  0.0000  0.0000  0.0000  0.0000  0.0000  0.0000  0.0000  0.0000  0.0000  0.0000  0.0000  0.0000  0.0000  0.0000  0.0000  0.0000  0.0000  0.0000  0.0000  0.0000  0.0000  0.0000  0.0000  0.0000  0.0000  0.0000  0.0015  0.0015  0.0000  0.0000  0.0000  0.0000  0.0000  0.0000  0.0000  0.0000  0.0000  0.0000  0.0000  0.0000  0.0000
OMP4__GCA_001320585.1   0.2668  0.2324  0.2194  0.2177  0.2695  0.2448  0.2448  0.2310  0.2373  0.2364  0.2442  0.2442  0.2442  0.2410  0.2050  0.2096  0.2146  0.2096  0.2106  0.2111  0.2169  0.2169  0.1972  0.1830  0.1946  0.1883  0.1864  0.1865  0.1870  0.1892  0.1833  0.1832  0.1833  0.1976  0.2023  0.2024  0.2026  0.2024  0.1816  0.1858  0.1858  0.1858  0.1837  0.1928  0.1838  0.1933  0.1911  0.1917  0.1917  0.1991  0.1034  0.1034  0.1002  0.0940  0.0940  0.0924  0.0924  0.1065  0.1058  0.1099  0.0147  0.0309  0.0309  0.0058  0.0058  0.0058  0.0058  0.0058  0.0058  0.0058  0.0058  0.0058  0.0058  0.0058  0.0044  0.0058  0.0058  0.0044  0.0058  0.0058  0.0058  0.0029  0.0029  0.0015  0.0015  0.0015  0.0015  0.0015  0.0015  0.0015  0.0015  0.0015  0.0015  0.0015  0.0015  0.0015  0.0029  0.0029  0.0029  0.0029  0.0029  0.0029  0.0015  0.0015  0.0015  0.0015  0.0015  0.0015  0.0000  0.0000  0.0015  0.0015  0.0000  0.0000  0.0000  0.0000  0.0000  0.0000  0.0000  0.0000  0.0015  0.0015  0.0015  0.0015  0.0015  0.0000  0.0000  0.0000  0.0000  0.0000  0.0000  0.0000  0.0000  0.0000  0.0000  0.0000  0.0000  0.0000  0.0000  0.0000  0.0000  0.0000  0.0000  0.0000  0.0000  0.0000  0.0000  0.0000  0.0000  0.0000  0.0000  0.0000  0.0000  0.0000  0.0000  0.0000  0.0000  0.0000  0.0000  0.0000  0.0000  0.0000  0.0000  0.0000  0.0000  0.0000  0.0000  0.0000  0.0000  0.0000  0.0000  0.0000  0.0000  0.0000  0.0000  0.0000  0.0000  0.0000  0.0000  0.0000  0.0000  0.0000  0.0000  0.0000  0.0000  0.0000  0.0000  0.0000  0.0000  0.0000  0.0000  0.0000  0.0000  0.0000  0.0000  0.0000  0.0000  0.0000  0.0000  0.0000  0.0000  0.0000  0.0000  0.0000  0.0000  0.0000  0.0000  0.0000  0.0000  0.0000  0.0000  0.0000  0.0000  0.0000  0.0000  0.0000  0.0000  0.0000  0.0000  0.0000  0.0000  0.0000  0.0000  0.0000  0.0000  0.0000  0.0000  0.0000  0.0000  0.0000  0.0000  0.0000  0.0000  0.0000  0.0000  0.0000  0.0000  0.0000  0.0000  0.0000  0.0000  0.0000  0.0000  0.0000  0.0000  0.0000  0.0000  0.0000  0.0000  0.0000  0.0000  0.0000  0.0000  0.0000  0.0000  0.0000  0.0000  0.0000  0.0000  0.0000  0.0000  0.0000  0.0000  0.0000  0.0000  0.0000  0.0000  0.0000  0.0000  0.0000  0.0015  0.0015  0.0000  0.0000  0.0000  0.0000  0.0000  0.0000  0.0000  0.0000  0.0000  0.0000  0.0000  0.0000  0.0000  0.0000
OMP4__GCA_001320645.1   0.2668  0.2324  0.2194  0.2177  0.2695  0.2448  0.2448  0.2310  0.2373  0.2364  0.2442  0.2442  0.2442  0.2410  0.2050  0.2096  0.2146  0.2096  0.2106  0.2111  0.2169  0.2169  0.1972  0.1830  0.1946  0.1883  0.1864  0.1865  0.1870  0.1892  0.1833  0.1832  0.1833  0.1976  0.2023  0.2024  0.2026  0.2024  0.1816  0.1858  0.1858  0.1858  0.1837  0.1928  0.1838  0.1933  0.1911  0.1917  0.1917  0.1991  0.1034  0.1034  0.1002  0.0940  0.0940  0.0924  0.0924  0.1065  0.1058  0.1099  0.0147  0.0309  0.0309  0.0058  0.0058  0.0058  0.0058  0.0058  0.0058  0.0058  0.0058  0.0058  0.0058  0.0058  0.0044  0.0058  0.0058  0.0044  0.0058  0.0058  0.0058  0.0029  0.0029  0.0015  0.0015  0.0015  0.0015  0.0015  0.0015  0.0015  0.0015  0.0015  0.0015  0.0015  0.0015  0.0015  0.0029  0.0029  0.0029  0.0029  0.0029  0.0029  0.0015  0.0015  0.0015  0.0015  0.0015  0.0015  0.0000  0.0000  0.0015  0.0015  0.0000  0.0000  0.0000  0.0000  0.0000  0.0000  0.0000  0.0000  0.0015  0.0015  0.0015  0.0015  0.0015  0.0000  0.0000  0.0000  0.0000  0.0000  0.0000  0.0000  0.0000  0.0000  0.0000  0.0000  0.0000  0.0000  0.0000  0.0000  0.0000  0.0000  0.0000  0.0000  0.0000  0.0000  0.0000  0.0000  0.0000  0.0000  0.0000  0.0000  0.0000  0.0000  0.0000  0.0000  0.0000  0.0000  0.0000  0.0000  0.0000  0.0000  0.0000  0.0000  0.0000  0.0000  0.0000  0.0000  0.0000  0.0000  0.0000  0.0000  0.0000  0.0000  0.0000  0.0000  0.0000  0.0000  0.0000  0.0000  0.0000  0.0000  0.0000  0.0000  0.0000  0.0000  0.0000  0.0000  0.0000  0.0000  0.0000  0.0000  0.0000  0.0000  0.0000  0.0000  0.0000  0.0000  0.0000  0.0000  0.0000  0.0000  0.0000  0.0000  0.0000  0.0000  0.0000  0.0000  0.0000  0.0000  0.0000  0.0000  0.0000  0.0000  0.0000  0.0000  0.0000  0.0000  0.0000  0.0000  0.0000  0.0000  0.0000  0.0000  0.0000  0.0000  0.0000  0.0000  0.0000  0.0000  0.0000  0.0000  0.0000  0.0000  0.0000  0.0000  0.0000  0.0000  0.0000  0.0000  0.0000  0.0000  0.0000  0.0000  0.0000  0.0000  0.0000  0.0000  0.0000  0.0000  0.0000  0.0000  0.0000  0.0000  0.0000  0.0000  0.0000  0.0000  0.0000  0.0000  0.0000  0.0000  0.0000  0.0000  0.0000  0.0000  0.0000  0.0000  0.0000  0.0000  0.0015  0.0015  0.0000  0.0000  0.0000  0.0000  0.0000  0.0000  0.0000  0.0000  0.0000  0.0000  0.0000  0.0000  0.0000  0.0000  0.0000
OMP4__GCA_001320755.1   0.2668  0.2324  0.2194  0.2177  0.2695  0.2448  0.2448  0.2310  0.2373  0.2364  0.2442  0.2442  0.2442  0.2410  0.2050  0.2096  0.2146  0.2096  0.2106  0.2111  0.2169  0.2169  0.1972  0.1830  0.1946  0.1883  0.1864  0.1865  0.1870  0.1892  0.1833  0.1832  0.1833  0.1976  0.2023  0.2024  0.2026  0.2024  0.1816  0.1858  0.1858  0.1858  0.1837  0.1928  0.1838  0.1933  0.1911  0.1917  0.1917  0.1991  0.1034  0.1034  0.1002  0.0940  0.0940  0.0924  0.0924  0.1065  0.1058  0.1099  0.0147  0.0309  0.0309  0.0058  0.0058  0.0058  0.0058  0.0058  0.0058  0.0058  0.0058  0.0058  0.0058  0.0058  0.0044  0.0058  0.0058  0.0044  0.0058  0.0058  0.0058  0.0029  0.0029  0.0015  0.0015  0.0015  0.0015  0.0015  0.0015  0.0015  0.0015  0.0015  0.0015  0.0015  0.0015  0.0015  0.0029  0.0029  0.0029  0.0029  0.0029  0.0029  0.0015  0.0015  0.0015  0.0015  0.0015  0.0015  0.0000  0.0000  0.0015  0.0015  0.0000  0.0000  0.0000  0.0000  0.0000  0.0000  0.0000  0.0000  0.0015  0.0015  0.0015  0.0015  0.0015  0.0000  0.0000  0.0000  0.0000  0.0000  0.0000  0.0000  0.0000  0.0000  0.0000  0.0000  0.0000  0.0000  0.0000  0.0000  0.0000  0.0000  0.0000  0.0000  0.0000  0.0000  0.0000  0.0000  0.0000  0.0000  0.0000  0.0000  0.0000  0.0000  0.0000  0.0000  0.0000  0.0000  0.0000  0.0000  0.0000  0.0000  0.0000  0.0000  0.0000  0.0000  0.0000  0.0000  0.0000  0.0000  0.0000  0.0000  0.0000  0.0000  0.0000  0.0000  0.0000  0.0000  0.0000  0.0000  0.0000  0.0000  0.0000  0.0000  0.0000  0.0000  0.0000  0.0000  0.0000  0.0000  0.0000  0.0000  0.0000  0.0000  0.0000  0.0000  0.0000  0.0000  0.0000  0.0000  0.0000  0.0000  0.0000  0.0000  0.0000  0.0000  0.0000  0.0000  0.0000  0.0000  0.0000  0.0000  0.0000  0.0000  0.0000  0.0000  0.0000  0.0000  0.0000  0.0000  0.0000  0.0000  0.0000  0.0000  0.0000  0.0000  0.0000  0.0000  0.0000  0.0000  0.0000  0.0000  0.0000  0.0000  0.0000  0.0000  0.0000  0.0000  0.0000  0.0000  0.0000  0.0000  0.0000  0.0000  0.0000  0.0000  0.0000  0.0000  0.0000  0.0000  0.0000  0.0000  0.0000  0.0000  0.0000  0.0000  0.0000  0.0000  0.0000  0.0000  0.0000  0.0000  0.0000  0.0000  0.0000  0.0000  0.0000  0.0000  0.0000  0.0000  0.0015  0.0015  0.0000  0.0000  0.0000  0.0000  0.0000  0.0000  0.0000  0.0000  0.0000  0.0000  0.0000  0.0000  0.0000  0.0000  0.0000  0.0000
OMP4__GCA_001326975.1   0.2668  0.2324  0.2194  0.2177  0.2695  0.2448  0.2448  0.2310  0.2373  0.2364  0.2442  0.2442  0.2442  0.2410  0.2050  0.2096  0.2146  0.2096  0.2106  0.2111  0.2169  0.2169  0.1972  0.1830  0.1946  0.1883  0.1864  0.1865  0.1870  0.1892  0.1833  0.1832  0.1833  0.1976  0.2023  0.2024  0.2026  0.2024  0.1816  0.1858  0.1858  0.1858  0.1837  0.1928  0.1838  0.1933  0.1911  0.1917  0.1917  0.1991  0.1034  0.1034  0.1002  0.0940  0.0940  0.0924  0.0924  0.1065  0.1058  0.1099  0.0147  0.0309  0.0309  0.0058  0.0058  0.0058  0.0058  0.0058  0.0058  0.0058  0.0058  0.0058  0.0058  0.0058  0.0044  0.0058  0.0058  0.0044  0.0058  0.0058  0.0058  0.0029  0.0029  0.0015  0.0015  0.0015  0.0015  0.0015  0.0015  0.0015  0.0015  0.0015  0.0015  0.0015  0.0015  0.0015  0.0029  0.0029  0.0029  0.0029  0.0029  0.0029  0.0015  0.0015  0.0015  0.0015  0.0015  0.0015  0.0000  0.0000  0.0015  0.0015  0.0000  0.0000  0.0000  0.0000  0.0000  0.0000  0.0000  0.0000  0.0015  0.0015  0.0015  0.0015  0.0015  0.0000  0.0000  0.0000  0.0000  0.0000  0.0000  0.0000  0.0000  0.0000  0.0000  0.0000  0.0000  0.0000  0.0000  0.0000  0.0000  0.0000  0.0000  0.0000  0.0000  0.0000  0.0000  0.0000  0.0000  0.0000  0.0000  0.0000  0.0000  0.0000  0.0000  0.0000  0.0000  0.0000  0.0000  0.0000  0.0000  0.0000  0.0000  0.0000  0.0000  0.0000  0.0000  0.0000  0.0000  0.0000  0.0000  0.0000  0.0000  0.0000  0.0000  0.0000  0.0000  0.0000  0.0000  0.0000  0.0000  0.0000  0.0000  0.0000  0.0000  0.0000  0.0000  0.0000  0.0000  0.0000  0.0000  0.0000  0.0000  0.0000  0.0000  0.0000  0.0000  0.0000  0.0000  0.0000  0.0000  0.0000  0.0000  0.0000  0.0000  0.0000  0.0000  0.0000  0.0000  0.0000  0.0000  0.0000  0.0000  0.0000  0.0000  0.0000  0.0000  0.0000  0.0000  0.0000  0.0000  0.0000  0.0000  0.0000  0.0000  0.0000  0.0000  0.0000  0.0000  0.0000  0.0000  0.0000  0.0000  0.0000  0.0000  0.0000  0.0000  0.0000  0.0000  0.0000  0.0000  0.0000  0.0000  0.0000  0.0000  0.0000  0.0000  0.0000  0.0000  0.0000  0.0000  0.0000  0.0000  0.0000  0.0000  0.0000  0.0000  0.0000  0.0000  0.0000  0.0000  0.0000  0.0000  0.0000  0.0000  0.0000  0.0000  0.0000  0.0000  0.0000  0.0015  0.0015  0.0000  0.0000  0.0000  0.0000  0.0000  0.0000  0.0000  0.0000  0.0000  0.0000  0.0000  0.0000  0.0000  0.0000  0.0000  0.0000  0.0000
OMP4__GCA_001327195.1   0.2668  0.2324  0.2194  0.2177  0.2695  0.2448  0.2448  0.2310  0.2373  0.2364  0.2442  0.2442  0.2442  0.2410  0.2050  0.2096  0.2146  0.2096  0.2106  0.2111  0.2169  0.2169  0.1972  0.1830  0.1946  0.1883  0.1864  0.1865  0.1870  0.1892  0.1833  0.1832  0.1833  0.1976  0.2023  0.2024  0.2026  0.2024  0.1816  0.1858  0.1858  0.1858  0.1837  0.1928  0.1838  0.1933  0.1911  0.1917  0.1917  0.1991  0.1034  0.1034  0.1002  0.0940  0.0940  0.0924  0.0924  0.1065  0.1058  0.1099  0.0147  0.0309  0.0309  0.0058  0.0058  0.0058  0.0058  0.0058  0.0058  0.0058  0.0058  0.0058  0.0058  0.0058  0.0044  0.0058  0.0058  0.0044  0.0058  0.0058  0.0058  0.0029  0.0029  0.0015  0.0015  0.0015  0.0015  0.0015  0.0015  0.0015  0.0015  0.0015  0.0015  0.0015  0.0015  0.0015  0.0029  0.0029  0.0029  0.0029  0.0029  0.0029  0.0015  0.0015  0.0015  0.0015  0.0015  0.0015  0.0000  0.0000  0.0015  0.0015  0.0000  0.0000  0.0000  0.0000  0.0000  0.0000  0.0000  0.0000  0.0015  0.0015  0.0015  0.0015  0.0015  0.0000  0.0000  0.0000  0.0000  0.0000  0.0000  0.0000  0.0000  0.0000  0.0000  0.0000  0.0000  0.0000  0.0000  0.0000  0.0000  0.0000  0.0000  0.0000  0.0000  0.0000  0.0000  0.0000  0.0000  0.0000  0.0000  0.0000  0.0000  0.0000  0.0000  0.0000  0.0000  0.0000  0.0000  0.0000  0.0000  0.0000  0.0000  0.0000  0.0000  0.0000  0.0000  0.0000  0.0000  0.0000  0.0000  0.0000  0.0000  0.0000  0.0000  0.0000  0.0000  0.0000  0.0000  0.0000  0.0000  0.0000  0.0000  0.0000  0.0000  0.0000  0.0000  0.0000  0.0000  0.0000  0.0000  0.0000  0.0000  0.0000  0.0000  0.0000  0.0000  0.0000  0.0000  0.0000  0.0000  0.0000  0.0000  0.0000  0.0000  0.0000  0.0000  0.0000  0.0000  0.0000  0.0000  0.0000  0.0000  0.0000  0.0000  0.0000  0.0000  0.0000  0.0000  0.0000  0.0000  0.0000  0.0000  0.0000  0.0000  0.0000  0.0000  0.0000  0.0000  0.0000  0.0000  0.0000  0.0000  0.0000  0.0000  0.0000  0.0000  0.0000  0.0000  0.0000  0.0000  0.0000  0.0000  0.0000  0.0000  0.0000  0.0000  0.0000  0.0000  0.0000  0.0000  0.0000  0.0000  0.0000  0.0000  0.0000  0.0000  0.0000  0.0000  0.0000  0.0000  0.0000  0.0000  0.0000  0.0000  0.0000  0.0000  0.0000  0.0000  0.0000  0.0015  0.0015  0.0000  0.0000  0.0000  0.0000  0.0000  0.0000  0.0000  0.0000  0.0000  0.0000  0.0000  0.0000  0.0000  0.0000  0.0000  0.0000  0.0000  0.0000
OMP4__GCA_001327375.1   0.2668  0.2324  0.2194  0.2177  0.2695  0.2448  0.2448  0.2310  0.2373  0.2364  0.2442  0.2442  0.2442  0.2410  0.2050  0.2096  0.2146  0.2096  0.2106  0.2111  0.2169  0.2169  0.1972  0.1830  0.1946  0.1883  0.1864  0.1865  0.1870  0.1892  0.1833  0.1832  0.1833  0.1976  0.2023  0.2024  0.2026  0.2024  0.1816  0.1858  0.1858  0.1858  0.1837  0.1928  0.1838  0.1933  0.1911  0.1917  0.1917  0.1991  0.1034  0.1034  0.1002  0.0940  0.0940  0.0924  0.0924  0.1065  0.1058  0.1099  0.0147  0.0309  0.0309  0.0058  0.0058  0.0058  0.0058  0.0058  0.0058  0.0058  0.0058  0.0058  0.0058  0.0058  0.0044  0.0058  0.0058  0.0044  0.0058  0.0058  0.0058  0.0029  0.0029  0.0015  0.0015  0.0015  0.0015  0.0015  0.0015  0.0015  0.0015  0.0015  0.0015  0.0015  0.0015  0.0015  0.0029  0.0029  0.0029  0.0029  0.0029  0.0029  0.0015  0.0015  0.0015  0.0015  0.0015  0.0015  0.0000  0.0000  0.0015  0.0015  0.0000  0.0000  0.0000  0.0000  0.0000  0.0000  0.0000  0.0000  0.0015  0.0015  0.0015  0.0015  0.0015  0.0000  0.0000  0.0000  0.0000  0.0000  0.0000  0.0000  0.0000  0.0000  0.0000  0.0000  0.0000  0.0000  0.0000  0.0000  0.0000  0.0000  0.0000  0.0000  0.0000  0.0000  0.0000  0.0000  0.0000  0.0000  0.0000  0.0000  0.0000  0.0000  0.0000  0.0000  0.0000  0.0000  0.0000  0.0000  0.0000  0.0000  0.0000  0.0000  0.0000  0.0000  0.0000  0.0000  0.0000  0.0000  0.0000  0.0000  0.0000  0.0000  0.0000  0.0000  0.0000  0.0000  0.0000  0.0000  0.0000  0.0000  0.0000  0.0000  0.0000  0.0000  0.0000  0.0000  0.0000  0.0000  0.0000  0.0000  0.0000  0.0000  0.0000  0.0000  0.0000  0.0000  0.0000  0.0000  0.0000  0.0000  0.0000  0.0000  0.0000  0.0000  0.0000  0.0000  0.0000  0.0000  0.0000  0.0000  0.0000  0.0000  0.0000  0.0000  0.0000  0.0000  0.0000  0.0000  0.0000  0.0000  0.0000  0.0000  0.0000  0.0000  0.0000  0.0000  0.0000  0.0000  0.0000  0.0000  0.0000  0.0000  0.0000  0.0000  0.0000  0.0000  0.0000  0.0000  0.0000  0.0000  0.0000  0.0000  0.0000  0.0000  0.0000  0.0000  0.0000  0.0000  0.0000  0.0000  0.0000  0.0000  0.0000  0.0000  0.0000  0.0000  0.0000  0.0000  0.0000  0.0000  0.0000  0.0000  0.0000  0.0000  0.0000  0.0000  0.0000  0.0000  0.0015  0.0015  0.0000  0.0000  0.0000  0.0000  0.0000  0.0000  0.0000  0.0000  0.0000  0.0000  0.0000  0.0000  0.0000  0.0000  0.0000  0.0000  0.0000  0.0000  0.0000
OMP4__GCA_001327475.1   0.2668  0.2324  0.2194  0.2177  0.2695  0.2448  0.2448  0.2310  0.2373  0.2364  0.2442  0.2442  0.2442  0.2410  0.2050  0.2096  0.2146  0.2096  0.2106  0.2111  0.2169  0.2169  0.1972  0.1830  0.1946  0.1883  0.1864  0.1865  0.1870  0.1892  0.1833  0.1832  0.1833  0.1976  0.2023  0.2024  0.2026  0.2024  0.1816  0.1858  0.1858  0.1858  0.1837  0.1928  0.1838  0.1933  0.1911  0.1917  0.1917  0.1991  0.1034  0.1034  0.1002  0.0940  0.0940  0.0924  0.0924  0.1065  0.1058  0.1099  0.0147  0.0309  0.0309  0.0058  0.0058  0.0058  0.0058  0.0058  0.0058  0.0058  0.0058  0.0058  0.0058  0.0058  0.0044  0.0058  0.0058  0.0044  0.0058  0.0058  0.0058  0.0029  0.0029  0.0015  0.0015  0.0015  0.0015  0.0015  0.0015  0.0015  0.0015  0.0015  0.0015  0.0015  0.0015  0.0015  0.0029  0.0029  0.0029  0.0029  0.0029  0.0029  0.0015  0.0015  0.0015  0.0015  0.0015  0.0015  0.0000  0.0000  0.0015  0.0015  0.0000  0.0000  0.0000  0.0000  0.0000  0.0000  0.0000  0.0000  0.0015  0.0015  0.0015  0.0015  0.0015  0.0000  0.0000  0.0000  0.0000  0.0000  0.0000  0.0000  0.0000  0.0000  0.0000  0.0000  0.0000  0.0000  0.0000  0.0000  0.0000  0.0000  0.0000  0.0000  0.0000  0.0000  0.0000  0.0000  0.0000  0.0000  0.0000  0.0000  0.0000  0.0000  0.0000  0.0000  0.0000  0.0000  0.0000  0.0000  0.0000  0.0000  0.0000  0.0000  0.0000  0.0000  0.0000  0.0000  0.0000  0.0000  0.0000  0.0000  0.0000  0.0000  0.0000  0.0000  0.0000  0.0000  0.0000  0.0000  0.0000  0.0000  0.0000  0.0000  0.0000  0.0000  0.0000  0.0000  0.0000  0.0000  0.0000  0.0000  0.0000  0.0000  0.0000  0.0000  0.0000  0.0000  0.0000  0.0000  0.0000  0.0000  0.0000  0.0000  0.0000  0.0000  0.0000  0.0000  0.0000  0.0000  0.0000  0.0000  0.0000  0.0000  0.0000  0.0000  0.0000  0.0000  0.0000  0.0000  0.0000  0.0000  0.0000  0.0000  0.0000  0.0000  0.0000  0.0000  0.0000  0.0000  0.0000  0.0000  0.0000  0.0000  0.0000  0.0000  0.0000  0.0000  0.0000  0.0000  0.0000  0.0000  0.0000  0.0000  0.0000  0.0000  0.0000  0.0000  0.0000  0.0000  0.0000  0.0000  0.0000  0.0000  0.0000  0.0000  0.0000  0.0000  0.0000  0.0000  0.0000  0.0000  0.0000  0.0000  0.0000  0.0000  0.0000  0.0000  0.0000  0.0000  0.0015  0.0015  0.0000  0.0000  0.0000  0.0000  0.0000  0.0000  0.0000  0.0000  0.0000  0.0000  0.0000  0.0000  0.0000  0.0000  0.0000  0.0000  0.0000  0.0000  0.0000  0.0000
OMP4__GCA_001212465.1   0.2669  0.2325  0.2195  0.2177  0.2696  0.2449  0.2449  0.2310  0.2374  0.2365  0.2443  0.2443  0.2443  0.2411  0.2050  0.2097  0.2147  0.2096  0.2106  0.2111  0.2169  0.2169  0.1972  0.1830  0.1947  0.1884  0.1864  0.1865  0.1870  0.1893  0.1833  0.1833  0.1833  0.1977  0.2024  0.2025  0.2026  0.2025  0.1816  0.1858  0.1858  0.1858  0.1838  0.1928  0.1838  0.1934  0.1912  0.1918  0.1918  0.1991  0.1034  0.1034  0.1002  0.0941  0.0941  0.0925  0.0925  0.1066  0.1058  0.1100  0.0148  0.0309  0.0309  0.0058  0.0058  0.0058  0.0058  0.0058  0.0058  0.0058  0.0058  0.0058  0.0058  0.0058  0.0044  0.0058  0.0058  0.0044  0.0058  0.0058  0.0058  0.0029  0.0029  0.0015  0.0015  0.0015  0.0015  0.0015  0.0015  0.0015  0.0015  0.0015  0.0015  0.0015  0.0015  0.0015  0.0029  0.0029  0.0029  0.0029  0.0029  0.0029  0.0015  0.0015  0.0015  0.0015  0.0015  0.0015  0.0000  0.0000  0.0015  0.0015  0.0000  0.0000  0.0000  0.0000  0.0000  0.0000  0.0000  0.0000  0.0015  0.0015  0.0015  0.0015  0.0015  0.0000  0.0000  0.0000  0.0000  0.0000  0.0000  0.0000  0.0000  0.0000  0.0000  0.0000  0.0000  0.0000  0.0000  0.0000  0.0000  0.0000  0.0000  0.0000  0.0000  0.0000  0.0000  0.0000  0.0000  0.0000  0.0000  0.0000  0.0000  0.0000  0.0000  0.0000  0.0000  0.0000  0.0000  0.0000  0.0000  0.0000  0.0000  0.0000  0.0000  0.0000  0.0000  0.0000  0.0000  0.0000  0.0000  0.0000  0.0000  0.0000  0.0000  0.0000  0.0000  0.0000  0.0000  0.0000  0.0000  0.0000  0.0000  0.0000  0.0000  0.0000  0.0000  0.0000  0.0000  0.0000  0.0000  0.0000  0.0000  0.0000  0.0000  0.0000  0.0000  0.0000  0.0000  0.0000  0.0000  0.0000  0.0000  0.0000  0.0000  0.0000  0.0000  0.0000  0.0000  0.0000  0.0000  0.0000  0.0000  0.0000  0.0000  0.0000  0.0000  0.0000  0.0000  0.0000  0.0000  0.0000  0.0000  0.0000  0.0000  0.0000  0.0000  0.0000  0.0000  0.0000  0.0000  0.0000  0.0000  0.0000  0.0000  0.0000  0.0000  0.0000  0.0000  0.0000  0.0000  0.0000  0.0000  0.0000  0.0000  0.0000  0.0000  0.0000  0.0000  0.0000  0.0000  0.0000  0.0000  0.0000  0.0000  0.0000  0.0000  0.0000  0.0000  0.0000  0.0000  0.0000  0.0000  0.0000  0.0000  0.0000  0.0000  0.0000  0.0000  0.0000  0.0015  0.0015  0.0000  0.0000  0.0000  0.0000  0.0000  0.0000  0.0000  0.0000  0.0000  0.0000  0.0000  0.0000  0.0000  0.0000  0.0000  0.0000  0.0000  0.0000  0.0000  0.0000  0.0000
OMP4__GCA_001212185.1   0.2668  0.2324  0.2194  0.2177  0.2695  0.2448  0.2448  0.2310  0.2373  0.2364  0.2442  0.2442  0.2442  0.2410  0.2050  0.2096  0.2146  0.2096  0.2106  0.2111  0.2169  0.2169  0.1972  0.1830  0.1946  0.1883  0.1864  0.1865  0.1870  0.1892  0.1833  0.1832  0.1833  0.1976  0.2023  0.2024  0.2026  0.2024  0.1816  0.1858  0.1858  0.1858  0.1837  0.1928  0.1838  0.1933  0.1911  0.1917  0.1917  0.1991  0.1034  0.1034  0.1002  0.0940  0.0940  0.0924  0.0924  0.1065  0.1058  0.1099  0.0147  0.0309  0.0309  0.0058  0.0058  0.0058  0.0058  0.0058  0.0058  0.0058  0.0058  0.0058  0.0058  0.0058  0.0044  0.0058  0.0058  0.0044  0.0058  0.0058  0.0058  0.0029  0.0029  0.0015  0.0015  0.0015  0.0015  0.0015  0.0015  0.0015  0.0015  0.0015  0.0015  0.0015  0.0015  0.0015  0.0029  0.0029  0.0029  0.0029  0.0029  0.0029  0.0015  0.0015  0.0015  0.0015  0.0015  0.0015  0.0000  0.0000  0.0015  0.0015  0.0000  0.0000  0.0000  0.0000  0.0000  0.0000  0.0000  0.0000  0.0015  0.0015  0.0015  0.0015  0.0015  0.0000  0.0000  0.0000  0.0000  0.0000  0.0000  0.0000  0.0000  0.0000  0.0000  0.0000  0.0000  0.0000  0.0000  0.0000  0.0000  0.0000  0.0000  0.0000  0.0000  0.0000  0.0000  0.0000  0.0000  0.0000  0.0000  0.0000  0.0000  0.0000  0.0000  0.0000  0.0000  0.0000  0.0000  0.0000  0.0000  0.0000  0.0000  0.0000  0.0000  0.0000  0.0000  0.0000  0.0000  0.0000  0.0000  0.0000  0.0000  0.0000  0.0000  0.0000  0.0000  0.0000  0.0000  0.0000  0.0000  0.0000  0.0000  0.0000  0.0000  0.0000  0.0000  0.0000  0.0000  0.0000  0.0000  0.0000  0.0000  0.0000  0.0000  0.0000  0.0000  0.0000  0.0000  0.0000  0.0000  0.0000  0.0000  0.0000  0.0000  0.0000  0.0000  0.0000  0.0000  0.0000  0.0000  0.0000  0.0000  0.0000  0.0000  0.0000  0.0000  0.0000  0.0000  0.0000  0.0000  0.0000  0.0000  0.0000  0.0000  0.0000  0.0000  0.0000  0.0000  0.0000  0.0000  0.0000  0.0000  0.0000  0.0000  0.0000  0.0000  0.0000  0.0000  0.0000  0.0000  0.0000  0.0000  0.0000  0.0000  0.0000  0.0000  0.0000  0.0000  0.0000  0.0000  0.0000  0.0000  0.0000  0.0000  0.0000  0.0000  0.0000  0.0000  0.0000  0.0000  0.0000  0.0000  0.0000  0.0000  0.0000  0.0000  0.0000  0.0000  0.0000  0.0015  0.0015  0.0000  0.0000  0.0000  0.0000  0.0000  0.0000  0.0000  0.0000  0.0000  0.0000  0.0000  0.0000  0.0000  0.0000  0.0000  0.0000  0.0000  0.0000  0.0000  0.0000  0.0000  0.0000
OMP4__GCA_001212025.1   0.2669  0.2325  0.2195  0.2177  0.2696  0.2449  0.2449  0.2310  0.2374  0.2365  0.2443  0.2443  0.2443  0.2411  0.2050  0.2097  0.2147  0.2096  0.2106  0.2111  0.2169  0.2169  0.1972  0.1830  0.1947  0.1884  0.1864  0.1865  0.1870  0.1893  0.1833  0.1833  0.1833  0.1977  0.2024  0.2025  0.2026  0.2025  0.1816  0.1858  0.1858  0.1858  0.1838  0.1928  0.1838  0.1934  0.1912  0.1918  0.1918  0.1991  0.1034  0.1034  0.1002  0.0941  0.0941  0.0925  0.0925  0.1066  0.1058  0.1100  0.0148  0.0309  0.0309  0.0058  0.0058  0.0058  0.0058  0.0058  0.0058  0.0058  0.0058  0.0058  0.0058  0.0058  0.0044  0.0058  0.0058  0.0044  0.0058  0.0058  0.0058  0.0029  0.0029  0.0015  0.0015  0.0015  0.0015  0.0015  0.0015  0.0015  0.0015  0.0015  0.0015  0.0015  0.0015  0.0015  0.0029  0.0029  0.0029  0.0029  0.0029  0.0029  0.0015  0.0015  0.0015  0.0015  0.0015  0.0015  0.0000  0.0000  0.0015  0.0015  0.0000  0.0000  0.0000  0.0000  0.0000  0.0000  0.0000  0.0000  0.0015  0.0015  0.0015  0.0015  0.0015  0.0000  0.0000  0.0000  0.0000  0.0000  0.0000  0.0000  0.0000  0.0000  0.0000  0.0000  0.0000  0.0000  0.0000  0.0000  0.0000  0.0000  0.0000  0.0000  0.0000  0.0000  0.0000  0.0000  0.0000  0.0000  0.0000  0.0000  0.0000  0.0000  0.0000  0.0000  0.0000  0.0000  0.0000  0.0000  0.0000  0.0000  0.0000  0.0000  0.0000  0.0000  0.0000  0.0000  0.0000  0.0000  0.0000  0.0000  0.0000  0.0000  0.0000  0.0000  0.0000  0.0000  0.0000  0.0000  0.0000  0.0000  0.0000  0.0000  0.0000  0.0000  0.0000  0.0000  0.0000  0.0000  0.0000  0.0000  0.0000  0.0000  0.0000  0.0000  0.0000  0.0000  0.0000  0.0000  0.0000  0.0000  0.0000  0.0000  0.0000  0.0000  0.0000  0.0000  0.0000  0.0000  0.0000  0.0000  0.0000  0.0000  0.0000  0.0000  0.0000  0.0000  0.0000  0.0000  0.0000  0.0000  0.0000  0.0000  0.0000  0.0000  0.0000  0.0000  0.0000  0.0000  0.0000  0.0000  0.0000  0.0000  0.0000  0.0000  0.0000  0.0000  0.0000  0.0000  0.0000  0.0000  0.0000  0.0000  0.0000  0.0000  0.0000  0.0000  0.0000  0.0000  0.0000  0.0000  0.0000  0.0000  0.0000  0.0000  0.0000  0.0000  0.0000  0.0000  0.0000  0.0000  0.0000  0.0000  0.0000  0.0000  0.0000  0.0000  0.0000  0.0000  0.0015  0.0015  0.0000  0.0000  0.0000  0.0000  0.0000  0.0000  0.0000  0.0000  0.0000  0.0000  0.0000  0.0000  0.0000  0.0000  0.0000  0.0000  0.0000  0.0000  0.0000  0.0000  0.0000  0.0000  0.0000
OMP4__GCA_001211865.1   0.2668  0.2324  0.2194  0.2177  0.2695  0.2448  0.2448  0.2310  0.2373  0.2364  0.2442  0.2442  0.2442  0.2410  0.2050  0.2096  0.2146  0.2096  0.2106  0.2111  0.2169  0.2169  0.1972  0.1830  0.1946  0.1883  0.1864  0.1865  0.1870  0.1892  0.1833  0.1832  0.1833  0.1976  0.2023  0.2024  0.2026  0.2024  0.1816  0.1858  0.1858  0.1858  0.1837  0.1928  0.1838  0.1933  0.1911  0.1917  0.1917  0.1991  0.1034  0.1034  0.1002  0.0940  0.0940  0.0924  0.0924  0.1065  0.1058  0.1099  0.0147  0.0309  0.0309  0.0058  0.0058  0.0058  0.0058  0.0058  0.0058  0.0058  0.0058  0.0058  0.0058  0.0058  0.0044  0.0058  0.0058  0.0044  0.0058  0.0058  0.0058  0.0029  0.0029  0.0015  0.0015  0.0015  0.0015  0.0015  0.0015  0.0015  0.0015  0.0015  0.0015  0.0015  0.0015  0.0015  0.0029  0.0029  0.0029  0.0029  0.0029  0.0029  0.0015  0.0015  0.0015  0.0015  0.0015  0.0015  0.0000  0.0000  0.0015  0.0015  0.0000  0.0000  0.0000  0.0000  0.0000  0.0000  0.0000  0.0000  0.0015  0.0015  0.0015  0.0015  0.0015  0.0000  0.0000  0.0000  0.0000  0.0000  0.0000  0.0000  0.0000  0.0000  0.0000  0.0000  0.0000  0.0000  0.0000  0.0000  0.0000  0.0000  0.0000  0.0000  0.0000  0.0000  0.0000  0.0000  0.0000  0.0000  0.0000  0.0000  0.0000  0.0000  0.0000  0.0000  0.0000  0.0000  0.0000  0.0000  0.0000  0.0000  0.0000  0.0000  0.0000  0.0000  0.0000  0.0000  0.0000  0.0000  0.0000  0.0000  0.0000  0.0000  0.0000  0.0000  0.0000  0.0000  0.0000  0.0000  0.0000  0.0000  0.0000  0.0000  0.0000  0.0000  0.0000  0.0000  0.0000  0.0000  0.0000  0.0000  0.0000  0.0000  0.0000  0.0000  0.0000  0.0000  0.0000  0.0000  0.0000  0.0000  0.0000  0.0000  0.0000  0.0000  0.0000  0.0000  0.0000  0.0000  0.0000  0.0000  0.0000  0.0000  0.0000  0.0000  0.0000  0.0000  0.0000  0.0000  0.0000  0.0000  0.0000  0.0000  0.0000  0.0000  0.0000  0.0000  0.0000  0.0000  0.0000  0.0000  0.0000  0.0000  0.0000  0.0000  0.0000  0.0000  0.0000  0.0000  0.0000  0.0000  0.0000  0.0000  0.0000  0.0000  0.0000  0.0000  0.0000  0.0000  0.0000  0.0000  0.0000  0.0000  0.0000  0.0000  0.0000  0.0000  0.0000  0.0000  0.0000  0.0000  0.0000  0.0000  0.0000  0.0000  0.0000  0.0000  0.0000  0.0000  0.0015  0.0015  0.0000  0.0000  0.0000  0.0000  0.0000  0.0000  0.0000  0.0000  0.0000  0.0000  0.0000  0.0000  0.0000  0.0000  0.0000  0.0000  0.0000  0.0000  0.0000  0.0000  0.0000  0.0000  0.0000  0.0000
OMP4__GCA_001211505.1   0.2669  0.2325  0.2195  0.2177  0.2696  0.2449  0.2449  0.2310  0.2374  0.2365  0.2443  0.2443  0.2443  0.2411  0.2050  0.2097  0.2147  0.2096  0.2106  0.2111  0.2169  0.2169  0.1972  0.1830  0.1947  0.1884  0.1864  0.1865  0.1870  0.1893  0.1833  0.1833  0.1833  0.1977  0.2024  0.2025  0.2026  0.2025  0.1816  0.1858  0.1858  0.1858  0.1838  0.1928  0.1838  0.1934  0.1912  0.1918  0.1918  0.1991  0.1034  0.1034  0.1002  0.0941  0.0941  0.0925  0.0925  0.1066  0.1058  0.1100  0.0148  0.0309  0.0309  0.0058  0.0058  0.0058  0.0058  0.0058  0.0058  0.0058  0.0058  0.0058  0.0058  0.0058  0.0044  0.0058  0.0058  0.0044  0.0058  0.0058  0.0058  0.0029  0.0029  0.0015  0.0015  0.0015  0.0015  0.0015  0.0015  0.0015  0.0015  0.0015  0.0015  0.0015  0.0015  0.0015  0.0029  0.0029  0.0029  0.0029  0.0029  0.0029  0.0015  0.0015  0.0015  0.0015  0.0015  0.0015  0.0000  0.0000  0.0015  0.0015  0.0000  0.0000  0.0000  0.0000  0.0000  0.0000  0.0000  0.0000  0.0015  0.0015  0.0015  0.0015  0.0015  0.0000  0.0000  0.0000  0.0000  0.0000  0.0000  0.0000  0.0000  0.0000  0.0000  0.0000  0.0000  0.0000  0.0000  0.0000  0.0000  0.0000  0.0000  0.0000  0.0000  0.0000  0.0000  0.0000  0.0000  0.0000  0.0000  0.0000  0.0000  0.0000  0.0000  0.0000  0.0000  0.0000  0.0000  0.0000  0.0000  0.0000  0.0000  0.0000  0.0000  0.0000  0.0000  0.0000  0.0000  0.0000  0.0000  0.0000  0.0000  0.0000  0.0000  0.0000  0.0000  0.0000  0.0000  0.0000  0.0000  0.0000  0.0000  0.0000  0.0000  0.0000  0.0000  0.0000  0.0000  0.0000  0.0000  0.0000  0.0000  0.0000  0.0000  0.0000  0.0000  0.0000  0.0000  0.0000  0.0000  0.0000  0.0000  0.0000  0.0000  0.0000  0.0000  0.0000  0.0000  0.0000  0.0000  0.0000  0.0000  0.0000  0.0000  0.0000  0.0000  0.0000  0.0000  0.0000  0.0000  0.0000  0.0000  0.0000  0.0000  0.0000  0.0000  0.0000  0.0000  0.0000  0.0000  0.0000  0.0000  0.0000  0.0000  0.0000  0.0000  0.0000  0.0000  0.0000  0.0000  0.0000  0.0000  0.0000  0.0000  0.0000  0.0000  0.0000  0.0000  0.0000  0.0000  0.0000  0.0000  0.0000  0.0000  0.0000  0.0000  0.0000  0.0000  0.0000  0.0000  0.0000  0.0000  0.0000  0.0000  0.0000  0.0000  0.0000  0.0000  0.0000  0.0015  0.0015  0.0000  0.0000  0.0000  0.0000  0.0000  0.0000  0.0000  0.0000  0.0000  0.0000  0.0000  0.0000  0.0000  0.0000  0.0000  0.0000  0.0000  0.0000  0.0000  0.0000  0.0000  0.0000  0.0000  0.0000  0.0000
OMP4__GCA_001211405.1   0.2669  0.2325  0.2195  0.2177  0.2696  0.2449  0.2449  0.2310  0.2374  0.2365  0.2443  0.2443  0.2443  0.2411  0.2050  0.2097  0.2147  0.2096  0.2106  0.2111  0.2169  0.2169  0.1972  0.1830  0.1947  0.1884  0.1864  0.1865  0.1870  0.1893  0.1833  0.1833  0.1833  0.1977  0.2024  0.2025  0.2026  0.2025  0.1816  0.1858  0.1858  0.1858  0.1838  0.1928  0.1838  0.1934  0.1912  0.1918  0.1918  0.1991  0.1034  0.1034  0.1002  0.0941  0.0941  0.0925  0.0925  0.1066  0.1058  0.1100  0.0148  0.0309  0.0309  0.0058  0.0058  0.0058  0.0058  0.0058  0.0058  0.0058  0.0058  0.0058  0.0058  0.0058  0.0044  0.0058  0.0058  0.0044  0.0058  0.0058  0.0058  0.0029  0.0029  0.0015  0.0015  0.0015  0.0015  0.0015  0.0015  0.0015  0.0015  0.0015  0.0015  0.0015  0.0015  0.0015  0.0029  0.0029  0.0029  0.0029  0.0029  0.0029  0.0015  0.0015  0.0015  0.0015  0.0015  0.0015  0.0000  0.0000  0.0015  0.0015  0.0000  0.0000  0.0000  0.0000  0.0000  0.0000  0.0000  0.0000  0.0015  0.0015  0.0015  0.0015  0.0015  0.0000  0.0000  0.0000  0.0000  0.0000  0.0000  0.0000  0.0000  0.0000  0.0000  0.0000  0.0000  0.0000  0.0000  0.0000  0.0000  0.0000  0.0000  0.0000  0.0000  0.0000  0.0000  0.0000  0.0000  0.0000  0.0000  0.0000  0.0000  0.0000  0.0000  0.0000  0.0000  0.0000  0.0000  0.0000  0.0000  0.0000  0.0000  0.0000  0.0000  0.0000  0.0000  0.0000  0.0000  0.0000  0.0000  0.0000  0.0000  0.0000  0.0000  0.0000  0.0000  0.0000  0.0000  0.0000  0.0000  0.0000  0.0000  0.0000  0.0000  0.0000  0.0000  0.0000  0.0000  0.0000  0.0000  0.0000  0.0000  0.0000  0.0000  0.0000  0.0000  0.0000  0.0000  0.0000  0.0000  0.0000  0.0000  0.0000  0.0000  0.0000  0.0000  0.0000  0.0000  0.0000  0.0000  0.0000  0.0000  0.0000  0.0000  0.0000  0.0000  0.0000  0.0000  0.0000  0.0000  0.0000  0.0000  0.0000  0.0000  0.0000  0.0000  0.0000  0.0000  0.0000  0.0000  0.0000  0.0000  0.0000  0.0000  0.0000  0.0000  0.0000  0.0000  0.0000  0.0000  0.0000  0.0000  0.0000  0.0000  0.0000  0.0000  0.0000  0.0000  0.0000  0.0000  0.0000  0.0000  0.0000  0.0000  0.0000  0.0000  0.0000  0.0000  0.0000  0.0000  0.0000  0.0000  0.0000  0.0000  0.0000  0.0000  0.0000  0.0000  0.0000  0.0015  0.0015  0.0000  0.0000  0.0000  0.0000  0.0000  0.0000  0.0000  0.0000  0.0000  0.0000  0.0000  0.0000  0.0000  0.0000  0.0000  0.0000  0.0000  0.0000  0.0000  0.0000  0.0000  0.0000  0.0000  0.0000  0.0000  0.0000
OMP4__GCA_001210965.1   0.2668  0.2324  0.2194  0.2177  0.2695  0.2448  0.2448  0.2310  0.2373  0.2364  0.2442  0.2442  0.2442  0.2410  0.2050  0.2096  0.2146  0.2096  0.2106  0.2111  0.2169  0.2169  0.1972  0.1830  0.1946  0.1883  0.1864  0.1865  0.1870  0.1892  0.1833  0.1832  0.1833  0.1976  0.2023  0.2024  0.2026  0.2024  0.1816  0.1858  0.1858  0.1858  0.1837  0.1928  0.1838  0.1933  0.1911  0.1917  0.1917  0.1991  0.1034  0.1034  0.1002  0.0940  0.0940  0.0924  0.0924  0.1065  0.1058  0.1099  0.0147  0.0309  0.0309  0.0058  0.0058  0.0058  0.0058  0.0058  0.0058  0.0058  0.0058  0.0058  0.0058  0.0058  0.0044  0.0058  0.0058  0.0044  0.0058  0.0058  0.0058  0.0029  0.0029  0.0015  0.0015  0.0015  0.0015  0.0015  0.0015  0.0015  0.0015  0.0015  0.0015  0.0015  0.0015  0.0015  0.0029  0.0029  0.0029  0.0029  0.0029  0.0029  0.0015  0.0015  0.0015  0.0015  0.0015  0.0015  0.0000  0.0000  0.0015  0.0015  0.0000  0.0000  0.0000  0.0000  0.0000  0.0000  0.0000  0.0000  0.0015  0.0015  0.0015  0.0015  0.0015  0.0000  0.0000  0.0000  0.0000  0.0000  0.0000  0.0000  0.0000  0.0000  0.0000  0.0000  0.0000  0.0000  0.0000  0.0000  0.0000  0.0000  0.0000  0.0000  0.0000  0.0000  0.0000  0.0000  0.0000  0.0000  0.0000  0.0000  0.0000  0.0000  0.0000  0.0000  0.0000  0.0000  0.0000  0.0000  0.0000  0.0000  0.0000  0.0000  0.0000  0.0000  0.0000  0.0000  0.0000  0.0000  0.0000  0.0000  0.0000  0.0000  0.0000  0.0000  0.0000  0.0000  0.0000  0.0000  0.0000  0.0000  0.0000  0.0000  0.0000  0.0000  0.0000  0.0000  0.0000  0.0000  0.0000  0.0000  0.0000  0.0000  0.0000  0.0000  0.0000  0.0000  0.0000  0.0000  0.0000  0.0000  0.0000  0.0000  0.0000  0.0000  0.0000  0.0000  0.0000  0.0000  0.0000  0.0000  0.0000  0.0000  0.0000  0.0000  0.0000  0.0000  0.0000  0.0000  0.0000  0.0000  0.0000  0.0000  0.0000  0.0000  0.0000  0.0000  0.0000  0.0000  0.0000  0.0000  0.0000  0.0000  0.0000  0.0000  0.0000  0.0000  0.0000  0.0000  0.0000  0.0000  0.0000  0.0000  0.0000  0.0000  0.0000  0.0000  0.0000  0.0000  0.0000  0.0000  0.0000  0.0000  0.0000  0.0000  0.0000  0.0000  0.0000  0.0000  0.0000  0.0000  0.0000  0.0000  0.0000  0.0000  0.0000  0.0000  0.0000  0.0000  0.0015  0.0015  0.0000  0.0000  0.0000  0.0000  0.0000  0.0000  0.0000  0.0000  0.0000  0.0000  0.0000  0.0000  0.0000  0.0000  0.0000  0.0000  0.0000  0.0000  0.0000  0.0000  0.0000  0.0000  0.0000  0.0000  0.0000  0.0000  0.0000
OMP4__GCA_001209405.1   0.2668  0.2324  0.2194  0.2177  0.2695  0.2448  0.2448  0.2310  0.2373  0.2364  0.2442  0.2442  0.2442  0.2410  0.2050  0.2096  0.2146  0.2096  0.2106  0.2111  0.2169  0.2169  0.1972  0.1830  0.1946  0.1883  0.1864  0.1865  0.1870  0.1892  0.1833  0.1832  0.1833  0.1976  0.2023  0.2024  0.2026  0.2024  0.1816  0.1858  0.1858  0.1858  0.1837  0.1928  0.1838  0.1933  0.1911  0.1917  0.1917  0.1991  0.1034  0.1034  0.1002  0.0940  0.0940  0.0924  0.0924  0.1065  0.1058  0.1099  0.0147  0.0309  0.0309  0.0058  0.0058  0.0058  0.0058  0.0058  0.0058  0.0058  0.0058  0.0058  0.0058  0.0058  0.0044  0.0058  0.0058  0.0044  0.0058  0.0058  0.0058  0.0029  0.0029  0.0015  0.0015  0.0015  0.0015  0.0015  0.0015  0.0015  0.0015  0.0015  0.0015  0.0015  0.0015  0.0015  0.0029  0.0029  0.0029  0.0029  0.0029  0.0029  0.0015  0.0015  0.0015  0.0015  0.0015  0.0015  0.0000  0.0000  0.0015  0.0015  0.0000  0.0000  0.0000  0.0000  0.0000  0.0000  0.0000  0.0000  0.0015  0.0015  0.0015  0.0015  0.0015  0.0000  0.0000  0.0000  0.0000  0.0000  0.0000  0.0000  0.0000  0.0000  0.0000  0.0000  0.0000  0.0000  0.0000  0.0000  0.0000  0.0000  0.0000  0.0000  0.0000  0.0000  0.0000  0.0000  0.0000  0.0000  0.0000  0.0000  0.0000  0.0000  0.0000  0.0000  0.0000  0.0000  0.0000  0.0000  0.0000  0.0000  0.0000  0.0000  0.0000  0.0000  0.0000  0.0000  0.0000  0.0000  0.0000  0.0000  0.0000  0.0000  0.0000  0.0000  0.0000  0.0000  0.0000  0.0000  0.0000  0.0000  0.0000  0.0000  0.0000  0.0000  0.0000  0.0000  0.0000  0.0000  0.0000  0.0000  0.0000  0.0000  0.0000  0.0000  0.0000  0.0000  0.0000  0.0000  0.0000  0.0000  0.0000  0.0000  0.0000  0.0000  0.0000  0.0000  0.0000  0.0000  0.0000  0.0000  0.0000  0.0000  0.0000  0.0000  0.0000  0.0000  0.0000  0.0000  0.0000  0.0000  0.0000  0.0000  0.0000  0.0000  0.0000  0.0000  0.0000  0.0000  0.0000  0.0000  0.0000  0.0000  0.0000  0.0000  0.0000  0.0000  0.0000  0.0000  0.0000  0.0000  0.0000  0.0000  0.0000  0.0000  0.0000  0.0000  0.0000  0.0000  0.0000  0.0000  0.0000  0.0000  0.0000  0.0000  0.0000  0.0000  0.0000  0.0000  0.0000  0.0000  0.0000  0.0000  0.0000  0.0000  0.0000  0.0000  0.0000  0.0000  0.0015  0.0015  0.0000  0.0000  0.0000  0.0000  0.0000  0.0000  0.0000  0.0000  0.0000  0.0000  0.0000  0.0000  0.0000  0.0000  0.0000  0.0000  0.0000  0.0000  0.0000  0.0000  0.0000  0.0000  0.0000  0.0000  0.0000  0.0000  0.0000  0.0000
OMP4__GCA_001208545.1   0.2668  0.2324  0.2194  0.2177  0.2695  0.2448  0.2448  0.2310  0.2373  0.2364  0.2442  0.2442  0.2442  0.2410  0.2050  0.2096  0.2146  0.2096  0.2106  0.2111  0.2169  0.2169  0.1972  0.1830  0.1946  0.1883  0.1864  0.1865  0.1870  0.1892  0.1833  0.1832  0.1833  0.1976  0.2023  0.2024  0.2026  0.2024  0.1816  0.1858  0.1858  0.1858  0.1837  0.1928  0.1838  0.1933  0.1911  0.1917  0.1917  0.1991  0.1034  0.1034  0.1002  0.0940  0.0940  0.0924  0.0924  0.1065  0.1058  0.1099  0.0147  0.0309  0.0309  0.0058  0.0058  0.0058  0.0058  0.0058  0.0058  0.0058  0.0058  0.0058  0.0058  0.0058  0.0044  0.0058  0.0058  0.0044  0.0058  0.0058  0.0058  0.0029  0.0029  0.0015  0.0015  0.0015  0.0015  0.0015  0.0015  0.0015  0.0015  0.0015  0.0015  0.0015  0.0015  0.0015  0.0029  0.0029  0.0029  0.0029  0.0029  0.0029  0.0015  0.0015  0.0015  0.0015  0.0015  0.0015  0.0000  0.0000  0.0015  0.0015  0.0000  0.0000  0.0000  0.0000  0.0000  0.0000  0.0000  0.0000  0.0015  0.0015  0.0015  0.0015  0.0015  0.0000  0.0000  0.0000  0.0000  0.0000  0.0000  0.0000  0.0000  0.0000  0.0000  0.0000  0.0000  0.0000  0.0000  0.0000  0.0000  0.0000  0.0000  0.0000  0.0000  0.0000  0.0000  0.0000  0.0000  0.0000  0.0000  0.0000  0.0000  0.0000  0.0000  0.0000  0.0000  0.0000  0.0000  0.0000  0.0000  0.0000  0.0000  0.0000  0.0000  0.0000  0.0000  0.0000  0.0000  0.0000  0.0000  0.0000  0.0000  0.0000  0.0000  0.0000  0.0000  0.0000  0.0000  0.0000  0.0000  0.0000  0.0000  0.0000  0.0000  0.0000  0.0000  0.0000  0.0000  0.0000  0.0000  0.0000  0.0000  0.0000  0.0000  0.0000  0.0000  0.0000  0.0000  0.0000  0.0000  0.0000  0.0000  0.0000  0.0000  0.0000  0.0000  0.0000  0.0000  0.0000  0.0000  0.0000  0.0000  0.0000  0.0000  0.0000  0.0000  0.0000  0.0000  0.0000  0.0000  0.0000  0.0000  0.0000  0.0000  0.0000  0.0000  0.0000  0.0000  0.0000  0.0000  0.0000  0.0000  0.0000  0.0000  0.0000  0.0000  0.0000  0.0000  0.0000  0.0000  0.0000  0.0000  0.0000  0.0000  0.0000  0.0000  0.0000  0.0000  0.0000  0.0000  0.0000  0.0000  0.0000  0.0000  0.0000  0.0000  0.0000  0.0000  0.0000  0.0000  0.0000  0.0000  0.0000  0.0000  0.0000  0.0000  0.0000  0.0000  0.0000  0.0015  0.0015  0.0000  0.0000  0.0000  0.0000  0.0000  0.0000  0.0000  0.0000  0.0000  0.0000  0.0000  0.0000  0.0000  0.0000  0.0000  0.0000  0.0000  0.0000  0.0000  0.0000  0.0000  0.0000  0.0000  0.0000  0.0000  0.0000  0.0000  0.0000  0.0000
OMP4__GCA_001207675.1   0.2668  0.2324  0.2194  0.2177  0.2695  0.2448  0.2448  0.2310  0.2373  0.2364  0.2442  0.2442  0.2442  0.2410  0.2050  0.2096  0.2146  0.2096  0.2106  0.2111  0.2169  0.2169  0.1972  0.1830  0.1946  0.1883  0.1864  0.1865  0.1870  0.1892  0.1833  0.1832  0.1833  0.1976  0.2023  0.2024  0.2026  0.2024  0.1816  0.1858  0.1858  0.1858  0.1837  0.1928  0.1838  0.1933  0.1911  0.1917  0.1917  0.1991  0.1034  0.1034  0.1002  0.0940  0.0940  0.0924  0.0924  0.1065  0.1058  0.1099  0.0147  0.0309  0.0309  0.0058  0.0058  0.0058  0.0058  0.0058  0.0058  0.0058  0.0058  0.0058  0.0058  0.0058  0.0044  0.0058  0.0058  0.0044  0.0058  0.0058  0.0058  0.0029  0.0029  0.0015  0.0015  0.0015  0.0015  0.0015  0.0015  0.0015  0.0015  0.0015  0.0015  0.0015  0.0015  0.0015  0.0029  0.0029  0.0029  0.0029  0.0029  0.0029  0.0015  0.0015  0.0015  0.0015  0.0015  0.0015  0.0000  0.0000  0.0015  0.0015  0.0000  0.0000  0.0000  0.0000  0.0000  0.0000  0.0000  0.0000  0.0015  0.0015  0.0015  0.0015  0.0015  0.0000  0.0000  0.0000  0.0000  0.0000  0.0000  0.0000  0.0000  0.0000  0.0000  0.0000  0.0000  0.0000  0.0000  0.0000  0.0000  0.0000  0.0000  0.0000  0.0000  0.0000  0.0000  0.0000  0.0000  0.0000  0.0000  0.0000  0.0000  0.0000  0.0000  0.0000  0.0000  0.0000  0.0000  0.0000  0.0000  0.0000  0.0000  0.0000  0.0000  0.0000  0.0000  0.0000  0.0000  0.0000  0.0000  0.0000  0.0000  0.0000  0.0000  0.0000  0.0000  0.0000  0.0000  0.0000  0.0000  0.0000  0.0000  0.0000  0.0000  0.0000  0.0000  0.0000  0.0000  0.0000  0.0000  0.0000  0.0000  0.0000  0.0000  0.0000  0.0000  0.0000  0.0000  0.0000  0.0000  0.0000  0.0000  0.0000  0.0000  0.0000  0.0000  0.0000  0.0000  0.0000  0.0000  0.0000  0.0000  0.0000  0.0000  0.0000  0.0000  0.0000  0.0000  0.0000  0.0000  0.0000  0.0000  0.0000  0.0000  0.0000  0.0000  0.0000  0.0000  0.0000  0.0000  0.0000  0.0000  0.0000  0.0000  0.0000  0.0000  0.0000  0.0000  0.0000  0.0000  0.0000  0.0000  0.0000  0.0000  0.0000  0.0000  0.0000  0.0000  0.0000  0.0000  0.0000  0.0000  0.0000  0.0000  0.0000  0.0000  0.0000  0.0000  0.0000  0.0000  0.0000  0.0000  0.0000  0.0000  0.0000  0.0000  0.0000  0.0000  0.0000  0.0015  0.0015  0.0000  0.0000  0.0000  0.0000  0.0000  0.0000  0.0000  0.0000  0.0000  0.0000  0.0000  0.0000  0.0000  0.0000  0.0000  0.0000  0.0000  0.0000  0.0000  0.0000  0.0000  0.0000  0.0000  0.0000  0.0000  0.0000  0.0000  0.0000  0.0000  0.0000
OMP4__GCA_001206495.1   0.2668  0.2324  0.2194  0.2177  0.2695  0.2448  0.2448  0.2310  0.2373  0.2364  0.2442  0.2442  0.2442  0.2410  0.2050  0.2096  0.2146  0.2096  0.2106  0.2111  0.2169  0.2169  0.1972  0.1830  0.1946  0.1883  0.1864  0.1865  0.1870  0.1892  0.1833  0.1832  0.1833  0.1976  0.2023  0.2024  0.2026  0.2024  0.1816  0.1858  0.1858  0.1858  0.1837  0.1928  0.1838  0.1933  0.1911  0.1917  0.1917  0.1991  0.1034  0.1034  0.1002  0.0940  0.0940  0.0924  0.0924  0.1065  0.1058  0.1099  0.0147  0.0309  0.0309  0.0058  0.0058  0.0058  0.0058  0.0058  0.0058  0.0058  0.0058  0.0058  0.0058  0.0058  0.0044  0.0058  0.0058  0.0044  0.0058  0.0058  0.0058  0.0029  0.0029  0.0015  0.0015  0.0015  0.0015  0.0015  0.0015  0.0015  0.0015  0.0015  0.0015  0.0015  0.0015  0.0015  0.0029  0.0029  0.0029  0.0029  0.0029  0.0029  0.0015  0.0015  0.0015  0.0015  0.0015  0.0015  0.0000  0.0000  0.0015  0.0015  0.0000  0.0000  0.0000  0.0000  0.0000  0.0000  0.0000  0.0000  0.0015  0.0015  0.0015  0.0015  0.0015  0.0000  0.0000  0.0000  0.0000  0.0000  0.0000  0.0000  0.0000  0.0000  0.0000  0.0000  0.0000  0.0000  0.0000  0.0000  0.0000  0.0000  0.0000  0.0000  0.0000  0.0000  0.0000  0.0000  0.0000  0.0000  0.0000  0.0000  0.0000  0.0000  0.0000  0.0000  0.0000  0.0000  0.0000  0.0000  0.0000  0.0000  0.0000  0.0000  0.0000  0.0000  0.0000  0.0000  0.0000  0.0000  0.0000  0.0000  0.0000  0.0000  0.0000  0.0000  0.0000  0.0000  0.0000  0.0000  0.0000  0.0000  0.0000  0.0000  0.0000  0.0000  0.0000  0.0000  0.0000  0.0000  0.0000  0.0000  0.0000  0.0000  0.0000  0.0000  0.0000  0.0000  0.0000  0.0000  0.0000  0.0000  0.0000  0.0000  0.0000  0.0000  0.0000  0.0000  0.0000  0.0000  0.0000  0.0000  0.0000  0.0000  0.0000  0.0000  0.0000  0.0000  0.0000  0.0000  0.0000  0.0000  0.0000  0.0000  0.0000  0.0000  0.0000  0.0000  0.0000  0.0000  0.0000  0.0000  0.0000  0.0000  0.0000  0.0000  0.0000  0.0000  0.0000  0.0000  0.0000  0.0000  0.0000  0.0000  0.0000  0.0000  0.0000  0.0000  0.0000  0.0000  0.0000  0.0000  0.0000  0.0000  0.0000  0.0000  0.0000  0.0000  0.0000  0.0000  0.0000  0.0000  0.0000  0.0000  0.0000  0.0000  0.0000  0.0000  0.0000  0.0000  0.0015  0.0015  0.0000  0.0000  0.0000  0.0000  0.0000  0.0000  0.0000  0.0000  0.0000  0.0000  0.0000  0.0000  0.0000  0.0000  0.0000  0.0000  0.0000  0.0000  0.0000  0.0000  0.0000  0.0000  0.0000  0.0000  0.0000  0.0000  0.0000  0.0000  0.0000  0.0000  0.0000
OMP4__GCA_001200935.1   0.2668  0.2324  0.2194  0.2177  0.2695  0.2448  0.2448  0.2310  0.2373  0.2364  0.2442  0.2442  0.2442  0.2410  0.2050  0.2096  0.2146  0.2096  0.2106  0.2111  0.2169  0.2169  0.1972  0.1830  0.1946  0.1883  0.1864  0.1865  0.1870  0.1892  0.1833  0.1832  0.1833  0.1976  0.2023  0.2024  0.2026  0.2024  0.1816  0.1858  0.1858  0.1858  0.1837  0.1928  0.1838  0.1933  0.1911  0.1917  0.1917  0.1991  0.1034  0.1034  0.1002  0.0940  0.0940  0.0924  0.0924  0.1065  0.1058  0.1099  0.0147  0.0309  0.0309  0.0058  0.0058  0.0058  0.0058  0.0058  0.0058  0.0058  0.0058  0.0058  0.0058  0.0058  0.0044  0.0058  0.0058  0.0044  0.0058  0.0058  0.0058  0.0029  0.0029  0.0015  0.0015  0.0015  0.0015  0.0015  0.0015  0.0015  0.0015  0.0015  0.0015  0.0015  0.0015  0.0015  0.0029  0.0029  0.0029  0.0029  0.0029  0.0029  0.0015  0.0015  0.0015  0.0015  0.0015  0.0015  0.0000  0.0000  0.0015  0.0015  0.0000  0.0000  0.0000  0.0000  0.0000  0.0000  0.0000  0.0000  0.0015  0.0015  0.0015  0.0015  0.0015  0.0000  0.0000  0.0000  0.0000  0.0000  0.0000  0.0000  0.0000  0.0000  0.0000  0.0000  0.0000  0.0000  0.0000  0.0000  0.0000  0.0000  0.0000  0.0000  0.0000  0.0000  0.0000  0.0000  0.0000  0.0000  0.0000  0.0000  0.0000  0.0000  0.0000  0.0000  0.0000  0.0000  0.0000  0.0000  0.0000  0.0000  0.0000  0.0000  0.0000  0.0000  0.0000  0.0000  0.0000  0.0000  0.0000  0.0000  0.0000  0.0000  0.0000  0.0000  0.0000  0.0000  0.0000  0.0000  0.0000  0.0000  0.0000  0.0000  0.0000  0.0000  0.0000  0.0000  0.0000  0.0000  0.0000  0.0000  0.0000  0.0000  0.0000  0.0000  0.0000  0.0000  0.0000  0.0000  0.0000  0.0000  0.0000  0.0000  0.0000  0.0000  0.0000  0.0000  0.0000  0.0000  0.0000  0.0000  0.0000  0.0000  0.0000  0.0000  0.0000  0.0000  0.0000  0.0000  0.0000  0.0000  0.0000  0.0000  0.0000  0.0000  0.0000  0.0000  0.0000  0.0000  0.0000  0.0000  0.0000  0.0000  0.0000  0.0000  0.0000  0.0000  0.0000  0.0000  0.0000  0.0000  0.0000  0.0000  0.0000  0.0000  0.0000  0.0000  0.0000  0.0000  0.0000  0.0000  0.0000  0.0000  0.0000  0.0000  0.0000  0.0000  0.0000  0.0000  0.0000  0.0000  0.0000  0.0000  0.0000  0.0000  0.0000  0.0000  0.0000  0.0000  0.0015  0.0015  0.0000  0.0000  0.0000  0.0000  0.0000  0.0000  0.0000  0.0000  0.0000  0.0000  0.0000  0.0000  0.0000  0.0000  0.0000  0.0000  0.0000  0.0000  0.0000  0.0000  0.0000  0.0000  0.0000  0.0000  0.0000  0.0000  0.0000  0.0000  0.0000  0.0000  0.0000  0.0000
OMP4__GCA_001200615.1   0.2668  0.2324  0.2194  0.2177  0.2695  0.2448  0.2448  0.2310  0.2373  0.2364  0.2442  0.2442  0.2442  0.2410  0.2050  0.2096  0.2146  0.2096  0.2106  0.2111  0.2169  0.2169  0.1972  0.1830  0.1946  0.1883  0.1864  0.1865  0.1870  0.1892  0.1833  0.1832  0.1833  0.1976  0.2023  0.2024  0.2026  0.2024  0.1816  0.1858  0.1858  0.1858  0.1837  0.1928  0.1838  0.1933  0.1911  0.1917  0.1917  0.1991  0.1034  0.1034  0.1002  0.0940  0.0940  0.0924  0.0924  0.1065  0.1058  0.1099  0.0147  0.0309  0.0309  0.0058  0.0058  0.0058  0.0058  0.0058  0.0058  0.0058  0.0058  0.0058  0.0058  0.0058  0.0044  0.0058  0.0058  0.0044  0.0058  0.0058  0.0058  0.0029  0.0029  0.0015  0.0015  0.0015  0.0015  0.0015  0.0015  0.0015  0.0015  0.0015  0.0015  0.0015  0.0015  0.0015  0.0029  0.0029  0.0029  0.0029  0.0029  0.0029  0.0015  0.0015  0.0015  0.0015  0.0015  0.0015  0.0000  0.0000  0.0015  0.0015  0.0000  0.0000  0.0000  0.0000  0.0000  0.0000  0.0000  0.0000  0.0015  0.0015  0.0015  0.0015  0.0015  0.0000  0.0000  0.0000  0.0000  0.0000  0.0000  0.0000  0.0000  0.0000  0.0000  0.0000  0.0000  0.0000  0.0000  0.0000  0.0000  0.0000  0.0000  0.0000  0.0000  0.0000  0.0000  0.0000  0.0000  0.0000  0.0000  0.0000  0.0000  0.0000  0.0000  0.0000  0.0000  0.0000  0.0000  0.0000  0.0000  0.0000  0.0000  0.0000  0.0000  0.0000  0.0000  0.0000  0.0000  0.0000  0.0000  0.0000  0.0000  0.0000  0.0000  0.0000  0.0000  0.0000  0.0000  0.0000  0.0000  0.0000  0.0000  0.0000  0.0000  0.0000  0.0000  0.0000  0.0000  0.0000  0.0000  0.0000  0.0000  0.0000  0.0000  0.0000  0.0000  0.0000  0.0000  0.0000  0.0000  0.0000  0.0000  0.0000  0.0000  0.0000  0.0000  0.0000  0.0000  0.0000  0.0000  0.0000  0.0000  0.0000  0.0000  0.0000  0.0000  0.0000  0.0000  0.0000  0.0000  0.0000  0.0000  0.0000  0.0000  0.0000  0.0000  0.0000  0.0000  0.0000  0.0000  0.0000  0.0000  0.0000  0.0000  0.0000  0.0000  0.0000  0.0000  0.0000  0.0000  0.0000  0.0000  0.0000  0.0000  0.0000  0.0000  0.0000  0.0000  0.0000  0.0000  0.0000  0.0000  0.0000  0.0000  0.0000  0.0000  0.0000  0.0000  0.0000  0.0000  0.0000  0.0000  0.0000  0.0000  0.0000  0.0000  0.0000  0.0000  0.0000  0.0015  0.0015  0.0000  0.0000  0.0000  0.0000  0.0000  0.0000  0.0000  0.0000  0.0000  0.0000  0.0000  0.0000  0.0000  0.0000  0.0000  0.0000  0.0000  0.0000  0.0000  0.0000  0.0000  0.0000  0.0000  0.0000  0.0000  0.0000  0.0000  0.0000  0.0000  0.0000  0.0000  0.0000  0.0000
OMP4__GCA_001199815.1   0.2668  0.2324  0.2194  0.2177  0.2695  0.2448  0.2448  0.2310  0.2373  0.2364  0.2442  0.2442  0.2442  0.2410  0.2050  0.2096  0.2146  0.2096  0.2106  0.2111  0.2169  0.2169  0.1972  0.1830  0.1946  0.1883  0.1864  0.1865  0.1870  0.1892  0.1833  0.1832  0.1833  0.1976  0.2023  0.2024  0.2026  0.2024  0.1816  0.1858  0.1858  0.1858  0.1837  0.1928  0.1838  0.1933  0.1911  0.1917  0.1917  0.1991  0.1034  0.1034  0.1002  0.0940  0.0940  0.0924  0.0924  0.1065  0.1058  0.1099  0.0147  0.0309  0.0309  0.0058  0.0058  0.0058  0.0058  0.0058  0.0058  0.0058  0.0058  0.0058  0.0058  0.0058  0.0044  0.0058  0.0058  0.0044  0.0058  0.0058  0.0058  0.0029  0.0029  0.0015  0.0015  0.0015  0.0015  0.0015  0.0015  0.0015  0.0015  0.0015  0.0015  0.0015  0.0015  0.0015  0.0029  0.0029  0.0029  0.0029  0.0029  0.0029  0.0015  0.0015  0.0015  0.0015  0.0015  0.0015  0.0000  0.0000  0.0015  0.0015  0.0000  0.0000  0.0000  0.0000  0.0000  0.0000  0.0000  0.0000  0.0015  0.0015  0.0015  0.0015  0.0015  0.0000  0.0000  0.0000  0.0000  0.0000  0.0000  0.0000  0.0000  0.0000  0.0000  0.0000  0.0000  0.0000  0.0000  0.0000  0.0000  0.0000  0.0000  0.0000  0.0000  0.0000  0.0000  0.0000  0.0000  0.0000  0.0000  0.0000  0.0000  0.0000  0.0000  0.0000  0.0000  0.0000  0.0000  0.0000  0.0000  0.0000  0.0000  0.0000  0.0000  0.0000  0.0000  0.0000  0.0000  0.0000  0.0000  0.0000  0.0000  0.0000  0.0000  0.0000  0.0000  0.0000  0.0000  0.0000  0.0000  0.0000  0.0000  0.0000  0.0000  0.0000  0.0000  0.0000  0.0000  0.0000  0.0000  0.0000  0.0000  0.0000  0.0000  0.0000  0.0000  0.0000  0.0000  0.0000  0.0000  0.0000  0.0000  0.0000  0.0000  0.0000  0.0000  0.0000  0.0000  0.0000  0.0000  0.0000  0.0000  0.0000  0.0000  0.0000  0.0000  0.0000  0.0000  0.0000  0.0000  0.0000  0.0000  0.0000  0.0000  0.0000  0.0000  0.0000  0.0000  0.0000  0.0000  0.0000  0.0000  0.0000  0.0000  0.0000  0.0000  0.0000  0.0000  0.0000  0.0000  0.0000  0.0000  0.0000  0.0000  0.0000  0.0000  0.0000  0.0000  0.0000  0.0000  0.0000  0.0000  0.0000  0.0000  0.0000  0.0000  0.0000  0.0000  0.0000  0.0000  0.0000  0.0000  0.0000  0.0000  0.0000  0.0000  0.0000  0.0000  0.0000  0.0015  0.0015  0.0000  0.0000  0.0000  0.0000  0.0000  0.0000  0.0000  0.0000  0.0000  0.0000  0.0000  0.0000  0.0000  0.0000  0.0000  0.0000  0.0000  0.0000  0.0000  0.0000  0.0000  0.0000  0.0000  0.0000  0.0000  0.0000  0.0000  0.0000  0.0000  0.0000  0.0000  0.0000  0.0000  0.0000
OMP4__GCA_001199695.1   0.2668  0.2324  0.2194  0.2177  0.2695  0.2448  0.2448  0.2310  0.2373  0.2364  0.2442  0.2442  0.2442  0.2410  0.2050  0.2096  0.2146  0.2096  0.2106  0.2111  0.2169  0.2169  0.1972  0.1830  0.1946  0.1883  0.1864  0.1865  0.1870  0.1892  0.1833  0.1832  0.1833  0.1976  0.2023  0.2024  0.2026  0.2024  0.1816  0.1858  0.1858  0.1858  0.1837  0.1928  0.1838  0.1933  0.1911  0.1917  0.1917  0.1991  0.1034  0.1034  0.1002  0.0940  0.0940  0.0924  0.0924  0.1065  0.1058  0.1099  0.0147  0.0309  0.0309  0.0058  0.0058  0.0058  0.0058  0.0058  0.0058  0.0058  0.0058  0.0058  0.0058  0.0058  0.0044  0.0058  0.0058  0.0044  0.0058  0.0058  0.0058  0.0029  0.0029  0.0015  0.0015  0.0015  0.0015  0.0015  0.0015  0.0015  0.0015  0.0015  0.0015  0.0015  0.0015  0.0015  0.0029  0.0029  0.0029  0.0029  0.0029  0.0029  0.0015  0.0015  0.0015  0.0015  0.0015  0.0015  0.0000  0.0000  0.0015  0.0015  0.0000  0.0000  0.0000  0.0000  0.0000  0.0000  0.0000  0.0000  0.0015  0.0015  0.0015  0.0015  0.0015  0.0000  0.0000  0.0000  0.0000  0.0000  0.0000  0.0000  0.0000  0.0000  0.0000  0.0000  0.0000  0.0000  0.0000  0.0000  0.0000  0.0000  0.0000  0.0000  0.0000  0.0000  0.0000  0.0000  0.0000  0.0000  0.0000  0.0000  0.0000  0.0000  0.0000  0.0000  0.0000  0.0000  0.0000  0.0000  0.0000  0.0000  0.0000  0.0000  0.0000  0.0000  0.0000  0.0000  0.0000  0.0000  0.0000  0.0000  0.0000  0.0000  0.0000  0.0000  0.0000  0.0000  0.0000  0.0000  0.0000  0.0000  0.0000  0.0000  0.0000  0.0000  0.0000  0.0000  0.0000  0.0000  0.0000  0.0000  0.0000  0.0000  0.0000  0.0000  0.0000  0.0000  0.0000  0.0000  0.0000  0.0000  0.0000  0.0000  0.0000  0.0000  0.0000  0.0000  0.0000  0.0000  0.0000  0.0000  0.0000  0.0000  0.0000  0.0000  0.0000  0.0000  0.0000  0.0000  0.0000  0.0000  0.0000  0.0000  0.0000  0.0000  0.0000  0.0000  0.0000  0.0000  0.0000  0.0000  0.0000  0.0000  0.0000  0.0000  0.0000  0.0000  0.0000  0.0000  0.0000  0.0000  0.0000  0.0000  0.0000  0.0000  0.0000  0.0000  0.0000  0.0000  0.0000  0.0000  0.0000  0.0000  0.0000  0.0000  0.0000  0.0000  0.0000  0.0000  0.0000  0.0000  0.0000  0.0000  0.0000  0.0000  0.0000  0.0000  0.0000  0.0000  0.0015  0.0015  0.0000  0.0000  0.0000  0.0000  0.0000  0.0000  0.0000  0.0000  0.0000  0.0000  0.0000  0.0000  0.0000  0.0000  0.0000  0.0000  0.0000  0.0000  0.0000  0.0000  0.0000  0.0000  0.0000  0.0000  0.0000  0.0000  0.0000  0.0000  0.0000  0.0000  0.0000  0.0000  0.0000  0.0000  0.0000
OMP4__GCA_001197795.1   0.2669  0.2325  0.2195  0.2177  0.2696  0.2449  0.2449  0.2310  0.2374  0.2365  0.2443  0.2443  0.2443  0.2411  0.2050  0.2097  0.2147  0.2096  0.2106  0.2111  0.2169  0.2169  0.1972  0.1830  0.1947  0.1884  0.1864  0.1865  0.1870  0.1893  0.1833  0.1833  0.1833  0.1977  0.2024  0.2025  0.2026  0.2025  0.1816  0.1858  0.1858  0.1858  0.1838  0.1928  0.1838  0.1934  0.1912  0.1918  0.1918  0.1991  0.1034  0.1034  0.1002  0.0941  0.0941  0.0925  0.0925  0.1066  0.1058  0.1100  0.0148  0.0309  0.0309  0.0058  0.0058  0.0058  0.0058  0.0058  0.0058  0.0058  0.0058  0.0058  0.0058  0.0058  0.0044  0.0058  0.0058  0.0044  0.0058  0.0058  0.0058  0.0029  0.0029  0.0015  0.0015  0.0015  0.0015  0.0015  0.0015  0.0015  0.0015  0.0015  0.0015  0.0015  0.0015  0.0015  0.0029  0.0029  0.0029  0.0029  0.0029  0.0029  0.0015  0.0015  0.0015  0.0015  0.0015  0.0015  0.0000  0.0000  0.0015  0.0015  0.0000  0.0000  0.0000  0.0000  0.0000  0.0000  0.0000  0.0000  0.0015  0.0015  0.0015  0.0015  0.0015  0.0000  0.0000  0.0000  0.0000  0.0000  0.0000  0.0000  0.0000  0.0000  0.0000  0.0000  0.0000  0.0000  0.0000  0.0000  0.0000  0.0000  0.0000  0.0000  0.0000  0.0000  0.0000  0.0000  0.0000  0.0000  0.0000  0.0000  0.0000  0.0000  0.0000  0.0000  0.0000  0.0000  0.0000  0.0000  0.0000  0.0000  0.0000  0.0000  0.0000  0.0000  0.0000  0.0000  0.0000  0.0000  0.0000  0.0000  0.0000  0.0000  0.0000  0.0000  0.0000  0.0000  0.0000  0.0000  0.0000  0.0000  0.0000  0.0000  0.0000  0.0000  0.0000  0.0000  0.0000  0.0000  0.0000  0.0000  0.0000  0.0000  0.0000  0.0000  0.0000  0.0000  0.0000  0.0000  0.0000  0.0000  0.0000  0.0000  0.0000  0.0000  0.0000  0.0000  0.0000  0.0000  0.0000  0.0000  0.0000  0.0000  0.0000  0.0000  0.0000  0.0000  0.0000  0.0000  0.0000  0.0000  0.0000  0.0000  0.0000  0.0000  0.0000  0.0000  0.0000  0.0000  0.0000  0.0000  0.0000  0.0000  0.0000  0.0000  0.0000  0.0000  0.0000  0.0000  0.0000  0.0000  0.0000  0.0000  0.0000  0.0000  0.0000  0.0000  0.0000  0.0000  0.0000  0.0000  0.0000  0.0000  0.0000  0.0000  0.0000  0.0000  0.0000  0.0000  0.0000  0.0000  0.0000  0.0000  0.0000  0.0000  0.0000  0.0000  0.0000  0.0000  0.0015  0.0015  0.0000  0.0000  0.0000  0.0000  0.0000  0.0000  0.0000  0.0000  0.0000  0.0000  0.0000  0.0000  0.0000  0.0000  0.0000  0.0000  0.0000  0.0000  0.0000  0.0000  0.0000  0.0000  0.0000  0.0000  0.0000  0.0000  0.0000  0.0000  0.0000  0.0000  0.0000  0.0000  0.0000  0.0000  0.0000  0.0000
OMP4__GCA_001196775.1   0.2668  0.2324  0.2194  0.2177  0.2695  0.2448  0.2448  0.2310  0.2373  0.2364  0.2442  0.2442  0.2442  0.2410  0.2050  0.2096  0.2146  0.2096  0.2106  0.2111  0.2169  0.2169  0.1972  0.1830  0.1946  0.1883  0.1864  0.1865  0.1870  0.1892  0.1833  0.1832  0.1833  0.1976  0.2023  0.2024  0.2026  0.2024  0.1816  0.1858  0.1858  0.1858  0.1837  0.1928  0.1838  0.1933  0.1911  0.1917  0.1917  0.1991  0.1034  0.1034  0.1002  0.0940  0.0940  0.0924  0.0924  0.1065  0.1058  0.1099  0.0147  0.0309  0.0309  0.0058  0.0058  0.0058  0.0058  0.0058  0.0058  0.0058  0.0058  0.0058  0.0058  0.0058  0.0044  0.0058  0.0058  0.0044  0.0058  0.0058  0.0058  0.0029  0.0029  0.0015  0.0015  0.0015  0.0015  0.0015  0.0015  0.0015  0.0015  0.0015  0.0015  0.0015  0.0015  0.0015  0.0029  0.0029  0.0029  0.0029  0.0029  0.0029  0.0015  0.0015  0.0015  0.0015  0.0015  0.0015  0.0000  0.0000  0.0015  0.0015  0.0000  0.0000  0.0000  0.0000  0.0000  0.0000  0.0000  0.0000  0.0015  0.0015  0.0015  0.0015  0.0015  0.0000  0.0000  0.0000  0.0000  0.0000  0.0000  0.0000  0.0000  0.0000  0.0000  0.0000  0.0000  0.0000  0.0000  0.0000  0.0000  0.0000  0.0000  0.0000  0.0000  0.0000  0.0000  0.0000  0.0000  0.0000  0.0000  0.0000  0.0000  0.0000  0.0000  0.0000  0.0000  0.0000  0.0000  0.0000  0.0000  0.0000  0.0000  0.0000  0.0000  0.0000  0.0000  0.0000  0.0000  0.0000  0.0000  0.0000  0.0000  0.0000  0.0000  0.0000  0.0000  0.0000  0.0000  0.0000  0.0000  0.0000  0.0000  0.0000  0.0000  0.0000  0.0000  0.0000  0.0000  0.0000  0.0000  0.0000  0.0000  0.0000  0.0000  0.0000  0.0000  0.0000  0.0000  0.0000  0.0000  0.0000  0.0000  0.0000  0.0000  0.0000  0.0000  0.0000  0.0000  0.0000  0.0000  0.0000  0.0000  0.0000  0.0000  0.0000  0.0000  0.0000  0.0000  0.0000  0.0000  0.0000  0.0000  0.0000  0.0000  0.0000  0.0000  0.0000  0.0000  0.0000  0.0000  0.0000  0.0000  0.0000  0.0000  0.0000  0.0000  0.0000  0.0000  0.0000  0.0000  0.0000  0.0000  0.0000  0.0000  0.0000  0.0000  0.0000  0.0000  0.0000  0.0000  0.0000  0.0000  0.0000  0.0000  0.0000  0.0000  0.0000  0.0000  0.0000  0.0000  0.0000  0.0000  0.0000  0.0000  0.0000  0.0000  0.0000  0.0000  0.0000  0.0015  0.0015  0.0000  0.0000  0.0000  0.0000  0.0000  0.0000  0.0000  0.0000  0.0000  0.0000  0.0000  0.0000  0.0000  0.0000  0.0000  0.0000  0.0000  0.0000  0.0000  0.0000  0.0000  0.0000  0.0000  0.0000  0.0000  0.0000  0.0000  0.0000  0.0000  0.0000  0.0000  0.0000  0.0000  0.0000  0.0000  0.0000  0.0000
OMP4__GCA_001196125.1   0.2668  0.2324  0.2194  0.2177  0.2695  0.2448  0.2448  0.2310  0.2373  0.2364  0.2442  0.2442  0.2442  0.2410  0.2050  0.2096  0.2146  0.2096  0.2106  0.2111  0.2169  0.2169  0.1972  0.1830  0.1946  0.1883  0.1864  0.1865  0.1870  0.1892  0.1833  0.1832  0.1833  0.1976  0.2023  0.2024  0.2026  0.2024  0.1816  0.1858  0.1858  0.1858  0.1837  0.1928  0.1838  0.1933  0.1911  0.1917  0.1917  0.1991  0.1034  0.1034  0.1002  0.0940  0.0940  0.0924  0.0924  0.1065  0.1058  0.1099  0.0147  0.0309  0.0309  0.0058  0.0058  0.0058  0.0058  0.0058  0.0058  0.0058  0.0058  0.0058  0.0058  0.0058  0.0044  0.0058  0.0058  0.0044  0.0058  0.0058  0.0058  0.0029  0.0029  0.0015  0.0015  0.0015  0.0015  0.0015  0.0015  0.0015  0.0015  0.0015  0.0015  0.0015  0.0015  0.0015  0.0029  0.0029  0.0029  0.0029  0.0029  0.0029  0.0015  0.0015  0.0015  0.0015  0.0015  0.0015  0.0000  0.0000  0.0015  0.0015  0.0000  0.0000  0.0000  0.0000  0.0000  0.0000  0.0000  0.0000  0.0015  0.0015  0.0015  0.0015  0.0015  0.0000  0.0000  0.0000  0.0000  0.0000  0.0000  0.0000  0.0000  0.0000  0.0000  0.0000  0.0000  0.0000  0.0000  0.0000  0.0000  0.0000  0.0000  0.0000  0.0000  0.0000  0.0000  0.0000  0.0000  0.0000  0.0000  0.0000  0.0000  0.0000  0.0000  0.0000  0.0000  0.0000  0.0000  0.0000  0.0000  0.0000  0.0000  0.0000  0.0000  0.0000  0.0000  0.0000  0.0000  0.0000  0.0000  0.0000  0.0000  0.0000  0.0000  0.0000  0.0000  0.0000  0.0000  0.0000  0.0000  0.0000  0.0000  0.0000  0.0000  0.0000  0.0000  0.0000  0.0000  0.0000  0.0000  0.0000  0.0000  0.0000  0.0000  0.0000  0.0000  0.0000  0.0000  0.0000  0.0000  0.0000  0.0000  0.0000  0.0000  0.0000  0.0000  0.0000  0.0000  0.0000  0.0000  0.0000  0.0000  0.0000  0.0000  0.0000  0.0000  0.0000  0.0000  0.0000  0.0000  0.0000  0.0000  0.0000  0.0000  0.0000  0.0000  0.0000  0.0000  0.0000  0.0000  0.0000  0.0000  0.0000  0.0000  0.0000  0.0000  0.0000  0.0000  0.0000  0.0000  0.0000  0.0000  0.0000  0.0000  0.0000  0.0000  0.0000  0.0000  0.0000  0.0000  0.0000  0.0000  0.0000  0.0000  0.0000  0.0000  0.0000  0.0000  0.0000  0.0000  0.0000  0.0000  0.0000  0.0000  0.0000  0.0000  0.0000  0.0000  0.0000  0.0015  0.0015  0.0000  0.0000  0.0000  0.0000  0.0000  0.0000  0.0000  0.0000  0.0000  0.0000  0.0000  0.0000  0.0000  0.0000  0.0000  0.0000  0.0000  0.0000  0.0000  0.0000  0.0000  0.0000  0.0000  0.0000  0.0000  0.0000  0.0000  0.0000  0.0000  0.0000  0.0000  0.0000  0.0000  0.0000  0.0000  0.0000  0.0000  0.0000
OMP4__GCA_001194765.1   0.2668  0.2324  0.2194  0.2177  0.2695  0.2448  0.2448  0.2310  0.2373  0.2364  0.2442  0.2442  0.2442  0.2410  0.2050  0.2096  0.2146  0.2096  0.2106  0.2111  0.2169  0.2169  0.1972  0.1830  0.1946  0.1883  0.1864  0.1865  0.1870  0.1892  0.1833  0.1832  0.1833  0.1976  0.2023  0.2024  0.2026  0.2024  0.1816  0.1858  0.1858  0.1858  0.1837  0.1928  0.1838  0.1933  0.1911  0.1917  0.1917  0.1991  0.1034  0.1034  0.1002  0.0940  0.0940  0.0924  0.0924  0.1065  0.1058  0.1099  0.0147  0.0309  0.0309  0.0058  0.0058  0.0058  0.0058  0.0058  0.0058  0.0058  0.0058  0.0058  0.0058  0.0058  0.0044  0.0058  0.0058  0.0044  0.0058  0.0058  0.0058  0.0029  0.0029  0.0015  0.0015  0.0015  0.0015  0.0015  0.0015  0.0015  0.0015  0.0015  0.0015  0.0015  0.0015  0.0015  0.0029  0.0029  0.0029  0.0029  0.0029  0.0029  0.0015  0.0015  0.0015  0.0015  0.0015  0.0015  0.0000  0.0000  0.0015  0.0015  0.0000  0.0000  0.0000  0.0000  0.0000  0.0000  0.0000  0.0000  0.0015  0.0015  0.0015  0.0015  0.0015  0.0000  0.0000  0.0000  0.0000  0.0000  0.0000  0.0000  0.0000  0.0000  0.0000  0.0000  0.0000  0.0000  0.0000  0.0000  0.0000  0.0000  0.0000  0.0000  0.0000  0.0000  0.0000  0.0000  0.0000  0.0000  0.0000  0.0000  0.0000  0.0000  0.0000  0.0000  0.0000  0.0000  0.0000  0.0000  0.0000  0.0000  0.0000  0.0000  0.0000  0.0000  0.0000  0.0000  0.0000  0.0000  0.0000  0.0000  0.0000  0.0000  0.0000  0.0000  0.0000  0.0000  0.0000  0.0000  0.0000  0.0000  0.0000  0.0000  0.0000  0.0000  0.0000  0.0000  0.0000  0.0000  0.0000  0.0000  0.0000  0.0000  0.0000  0.0000  0.0000  0.0000  0.0000  0.0000  0.0000  0.0000  0.0000  0.0000  0.0000  0.0000  0.0000  0.0000  0.0000  0.0000  0.0000  0.0000  0.0000  0.0000  0.0000  0.0000  0.0000  0.0000  0.0000  0.0000  0.0000  0.0000  0.0000  0.0000  0.0000  0.0000  0.0000  0.0000  0.0000  0.0000  0.0000  0.0000  0.0000  0.0000  0.0000  0.0000  0.0000  0.0000  0.0000  0.0000  0.0000  0.0000  0.0000  0.0000  0.0000  0.0000  0.0000  0.0000  0.0000  0.0000  0.0000  0.0000  0.0000  0.0000  0.0000  0.0000  0.0000  0.0000  0.0000  0.0000  0.0000  0.0000  0.0000  0.0000  0.0000  0.0000  0.0000  0.0000  0.0000  0.0000  0.0015  0.0015  0.0000  0.0000  0.0000  0.0000  0.0000  0.0000  0.0000  0.0000  0.0000  0.0000  0.0000  0.0000  0.0000  0.0000  0.0000  0.0000  0.0000  0.0000  0.0000  0.0000  0.0000  0.0000  0.0000  0.0000  0.0000  0.0000  0.0000  0.0000  0.0000  0.0000  0.0000  0.0000  0.0000  0.0000  0.0000  0.0000  0.0000  0.0000  0.0000
OMP4__GCA_001193655.1   0.2669  0.2325  0.2195  0.2177  0.2696  0.2449  0.2449  0.2310  0.2374  0.2365  0.2443  0.2443  0.2443  0.2411  0.2050  0.2097  0.2147  0.2096  0.2106  0.2111  0.2169  0.2169  0.1972  0.1830  0.1947  0.1884  0.1864  0.1865  0.1870  0.1893  0.1833  0.1833  0.1833  0.1977  0.2024  0.2025  0.2026  0.2025  0.1816  0.1858  0.1858  0.1858  0.1838  0.1928  0.1838  0.1934  0.1912  0.1918  0.1918  0.1991  0.1034  0.1034  0.1002  0.0941  0.0941  0.0925  0.0925  0.1066  0.1058  0.1100  0.0148  0.0309  0.0309  0.0058  0.0058  0.0058  0.0058  0.0058  0.0058  0.0058  0.0058  0.0058  0.0058  0.0058  0.0044  0.0058  0.0058  0.0044  0.0058  0.0058  0.0058  0.0029  0.0029  0.0015  0.0015  0.0015  0.0015  0.0015  0.0015  0.0015  0.0015  0.0015  0.0015  0.0015  0.0015  0.0015  0.0029  0.0029  0.0029  0.0029  0.0029  0.0029  0.0015  0.0015  0.0015  0.0015  0.0015  0.0015  0.0000  0.0000  0.0015  0.0015  0.0000  0.0000  0.0000  0.0000  0.0000  0.0000  0.0000  0.0000  0.0015  0.0015  0.0015  0.0015  0.0015  0.0000  0.0000  0.0000  0.0000  0.0000  0.0000  0.0000  0.0000  0.0000  0.0000  0.0000  0.0000  0.0000  0.0000  0.0000  0.0000  0.0000  0.0000  0.0000  0.0000  0.0000  0.0000  0.0000  0.0000  0.0000  0.0000  0.0000  0.0000  0.0000  0.0000  0.0000  0.0000  0.0000  0.0000  0.0000  0.0000  0.0000  0.0000  0.0000  0.0000  0.0000  0.0000  0.0000  0.0000  0.0000  0.0000  0.0000  0.0000  0.0000  0.0000  0.0000  0.0000  0.0000  0.0000  0.0000  0.0000  0.0000  0.0000  0.0000  0.0000  0.0000  0.0000  0.0000  0.0000  0.0000  0.0000  0.0000  0.0000  0.0000  0.0000  0.0000  0.0000  0.0000  0.0000  0.0000  0.0000  0.0000  0.0000  0.0000  0.0000  0.0000  0.0000  0.0000  0.0000  0.0000  0.0000  0.0000  0.0000  0.0000  0.0000  0.0000  0.0000  0.0000  0.0000  0.0000  0.0000  0.0000  0.0000  0.0000  0.0000  0.0000  0.0000  0.0000  0.0000  0.0000  0.0000  0.0000  0.0000  0.0000  0.0000  0.0000  0.0000  0.0000  0.0000  0.0000  0.0000  0.0000  0.0000  0.0000  0.0000  0.0000  0.0000  0.0000  0.0000  0.0000  0.0000  0.0000  0.0000  0.0000  0.0000  0.0000  0.0000  0.0000  0.0000  0.0000  0.0000  0.0000  0.0000  0.0000  0.0000  0.0000  0.0000  0.0000  0.0000  0.0000  0.0015  0.0015  0.0000  0.0000  0.0000  0.0000  0.0000  0.0000  0.0000  0.0000  0.0000  0.0000  0.0000  0.0000  0.0000  0.0000  0.0000  0.0000  0.0000  0.0000  0.0000  0.0000  0.0000  0.0000  0.0000  0.0000  0.0000  0.0000  0.0000  0.0000  0.0000  0.0000  0.0000  0.0000  0.0000  0.0000  0.0000  0.0000  0.0000  0.0000  0.0000  0.0000
[truncated: 631,873 more chars]
