# Supplementary material for: Subfunctionalization influences the expansion of bacterial multidrug antibiotic resistance
Source: BMC Genomics. 2017 Oct 30;18:834. doi: 10.1186/s12864-017-4222-4 (PMC5663151; doi:10.1186/s12864-017-4222-4)
Supplement: Supplementary file 1 — Calculation of synonymous/non-synonymous substitution. (ZIP 34380 kb) [file 12864_2017_4222_MOESM1_ESM.zip › Additional_File_1/OMP/2NG_OMP.dS]

   505
OMP4__GCA_000198775.1 
OMP4__GCA_000236065.1   0.8247
OMP4__GCA_000698555.1   0.8219  0.5225
OMP4__GCA_000818655.1   1.1200  0.4995  0.3786
OMP4__GCA_000729995.1   0.9878  0.8435  0.7715  0.7694
OMP4__GCA_000698595.1   0.7523  0.5631  0.5390  0.6252  0.5801
OMP4__GCA_000751215.1   0.7414  0.5545  0.5456  0.6159  0.5728  0.0033
OMP4__GCA_000402035.1   0.8299  0.6003  0.5982  0.6785  0.7436  0.3996  0.3939
OMP4__GCA_000828875.1   0.7660  0.5182  0.5735  0.6087  0.6052  0.3724  0.3669  0.3255
OMP4__GCA_001278535.1   0.7270  0.4937  0.5854  0.5855  0.5908  0.3783  0.3728  0.2978  0.0706
OMP4__GCA_000256585.3   0.8300  0.4666  0.5690  0.5762  0.6754  0.3986  0.3951  0.3168  0.2424  0.2448
OMP4__GCA_000698575.1   0.8180  0.4742  0.5862  0.5937  0.6655  0.4053  0.4019  0.3230  0.2479  0.2504  0.0080
OMP4__GCA_000773055.1   0.8300  0.4666  0.5690  0.5762  0.6754  0.3986  0.3951  0.3168  0.2424  0.2448  0.0000  0.0080
OMP4__GCA_000648925.1   0.7716  0.4864  0.5881  0.5093  0.6591  0.3678  0.3623  0.2766  0.2633  0.2490  0.2232  0.2179  0.2232
OMP4__GCA_000020045.1   0.9651  0.7418  0.6967  0.7976  0.8918  0.5881  0.5865  0.7159  0.6512  0.6791  0.5635  0.5720  0.5635  0.6257
OMP4__GCA_001319865.1   0.8465  0.5940  0.6289  0.6806  0.8942  0.6116  0.6190  0.6934  0.5348  0.5544  0.5586  0.5671  0.5586  0.5847  0.4031
OMP4__GCA_000519245.1   0.9389  0.6846  0.6414  0.7512  0.8150  0.6224  0.6298  0.6749  0.4861  0.5280  0.5400  0.5482  0.5400  0.5612  0.3980  0.3637
OMP4__GCA_001319905.1   0.8882  0.5790  0.6019  0.6293  0.8625  0.5445  0.5430  0.5966  0.4730  0.4986  0.4319  0.4390  0.4319  0.5425  0.3863  0.3515  0.3640
OMP4__GCA_000739835.1   0.8394  0.6136  0.5959  0.6368  0.9170  0.5658  0.5726  0.5463  0.5118  0.5071  0.4851  0.4776  0.4851  0.5555  0.4365  0.3504  0.3692  0.1813
OMP4__GCA_000522545.2   0.9370  0.6448  0.6665  0.6528  0.9136  0.6406  0.6389  0.6183  0.4837  0.5020  0.5108  0.5187  0.5108  0.5584  0.4028  0.3263  0.3385  0.1379  0.1566
OMP4__GCA_000265115.1   0.8708  0.5768  0.5716  0.5874  0.8424  0.5827  0.5897  0.5127  0.4874  0.4904  0.4614  0.4541  0.4614  0.5218  0.4375  0.3293  0.3436  0.1618  0.1120  0.1307
OMP4__GCA_000281995.2   0.8708  0.5768  0.5716  0.5874  0.8424  0.5827  0.5897  0.5127  0.4874  0.4904  0.4614  0.4541  0.4614  0.5218  0.4375  0.3293  0.3436  0.1618  0.1120  0.1307  0.0000
OMP4__GCA_000739735.1   0.9186  0.5562  0.5610  0.6624  0.9420  0.5193  0.5270  0.6022  0.5926  0.6002  0.5325  0.5488  0.5325  0.5186  0.6649  0.5549  0.6328  0.5195  0.6454  0.5994  0.5569  0.5569
OMP4__GCA_000473465.1   0.8543  0.6396  0.6010  0.6237  0.9143  0.5398  0.5377  0.5280  0.5941  0.5802  0.5509  0.5675  0.5509  0.5265  0.6438  0.6515  0.6010  0.5347  0.5387  0.5901  0.5481  0.5481  0.3968
OMP4__GCA_000173575.1   0.8726  0.5890  0.5302  0.6199  0.9117  0.5126  0.5202  0.5592  0.5354  0.5548  0.5459  0.5625  0.5459  0.5451  0.7272  0.5759  0.5631  0.5284  0.6021  0.5583  0.5258  0.5258  0.3539  0.2832
OMP4__GCA_000372945.1   0.7576  0.5399  0.5188  0.6369  0.7724  0.4439  0.4402  0.4867  0.4954  0.4833  0.4848  0.5000  0.4848  0.4633  0.6187  0.5748  0.5875  0.5409  0.5477  0.5712  0.5145  0.5145  0.3280  0.1599  0.2183
OMP4__GCA_000092885.1   0.7374  0.5916  0.5558  0.6858  0.8993  0.4933  0.4894  0.5276  0.5419  0.5290  0.5308  0.5471  0.5308  0.4774  0.6810  0.6225  0.6496  0.6005  0.6076  0.6333  0.5552  0.5552  0.3850  0.2320  0.2617  0.1315
OMP4__GCA_000372985.1   0.7153  0.5993  0.5252  0.6586  0.8463  0.4925  0.4886  0.5148  0.5492  0.5361  0.5141  0.5299  0.5141  0.4766  0.6508  0.6035  0.6300  0.5653  0.5892  0.5880  0.5066  0.5066  0.3811  0.2264  0.2395  0.1313  0.0319
OMP4__GCA_000745015.1   0.8780  0.6432  0.6468  0.6960  0.8260  0.5831  0.5915  0.6492  0.5640  0.5714  0.6010  0.6189  0.6010  0.5854  0.6258  0.5410  0.6267  0.5790  0.5499  0.6066  0.5804  0.5804  0.3949  0.4097  0.3450  0.3625  0.3954  0.3948
OMP4__GCA_001294705.1   0.8316  0.6216  0.6102  0.6986  0.9450  0.5841  0.5754  0.6401  0.5849  0.5925  0.6652  0.6849  0.6652  0.6049  0.7802  0.6289  0.6741  0.6452  0.6583  0.6731  0.6258  0.6258  0.3719  0.3998  0.3647  0.3517  0.3911  0.3871  0.3639
OMP4__GCA_000685055.1   0.8793  0.5916  0.5652  0.6563  0.9382  0.5517  0.5433  0.6312  0.5850  0.5840  0.6177  0.6363  0.6177  0.5896  0.6515  0.6610  0.6922  0.6294  0.6462  0.6310  0.6216  0.6216  0.3614  0.4122  0.3671  0.3434  0.3501  0.3433  0.3513  0.3308
OMP4__GCA_000714855.1   0.8673  0.5921  0.5829  0.6568  0.9251  0.5357  0.5274  0.6317  0.5855  0.5844  0.6368  0.6558  0.6368  0.6079  0.6330  0.6424  0.6729  0.6299  0.6467  0.6315  0.6221  0.6221  0.3746  0.4264  0.3805  0.3563  0.3632  0.3562  0.3515  0.3437  0.0164
OMP4__GCA_000961515.1   0.8565  0.5875  0.5784  0.6713  0.9271  0.5128  0.5048  0.6268  0.5810  0.5628  0.6120  0.6304  0.6120  0.5855  0.6266  0.6266  0.6565  0.6039  0.6203  0.6055  0.5965  0.5965  0.3520  0.4228  0.3771  0.3531  0.3663  0.3529  0.3482  0.3279  0.0289  0.0205
OMP4__GCA_000383275.1   1.0186  0.6541  0.6921  0.8090  0.9174  0.6294  0.6385  0.6473  0.5696  0.5991  0.6098  0.6008  0.6098  0.5509  0.6213  0.6391  0.6439  0.5699  0.6342  0.6501  0.5951  0.5951  0.4152  0.5448  0.4771  0.4789  0.4986  0.4602  0.4381  0.4833  0.4203  0.4349  0.4312
OMP4__GCA_000685095.1   1.0186  0.6687  0.7371  0.8517  0.9575  0.6689  0.6606  0.6618  0.6274  0.6787  0.6469  0.6375  0.6469  0.5635  0.6771  0.7013  0.6976  0.5814  0.6952  0.6726  0.6436  0.6436  0.4578  0.5656  0.5000  0.4980  0.5103  0.4713  0.4821  0.4795  0.4310  0.4458  0.4420  0.1037
OMP4__GCA_000172415.1   0.8125  0.5532  0.5873  0.6934  0.9065  0.4507  0.4506  0.4881  0.5191  0.5342  0.5167  0.5247  0.5167  0.5213  0.5724  0.5994  0.6291  0.5129  0.5256  0.4995  0.5071  0.5071  0.4217  0.3971  0.3494  0.3184  0.3720  0.3523  0.3613  0.4205  0.3602  0.3736  0.3636  0.3684  0.3951
OMP4__GCA_000421865.1   0.8338  0.5518  0.5946  0.6814  0.8771  0.4642  0.4641  0.4643  0.5060  0.5209  0.4843  0.4920  0.4843  0.5161  0.5581  0.5846  0.5830  0.4773  0.4970  0.4718  0.4792  0.4792  0.4347  0.4166  0.3550  0.3360  0.3777  0.3578  0.3479  0.4408  0.3858  0.3996  0.3893  0.3808  0.4148  0.0326
OMP4__GCA_001293045.1   0.8125  0.5532  0.5873  0.6934  0.9065  0.4507  0.4506  0.4881  0.5191  0.5342  0.5167  0.5247  0.5167  0.5213  0.5724  0.5994  0.6291  0.5129  0.5256  0.4995  0.5071  0.5071  0.4217  0.3971  0.3494  0.3184  0.3720  0.3523  0.3613  0.4205  0.3602  0.3736  0.3636  0.3684  0.3951  0.0000  0.0326
OMP4__GCA_000472525.1   0.9674  0.5812  0.6357  0.7164  0.9028  0.5974  0.6061  0.5656  0.5908  0.5810  0.5625  0.5711  0.5625  0.5672  0.7035  0.6528  0.6592  0.5610  0.6523  0.5948  0.5519  0.5519  0.3912  0.5736  0.4212  0.4467  0.4918  0.4538  0.3962  0.4566  0.4543  0.4696  0.4490  0.2515  0.2921  0.3360  0.3168  0.3360
OMP4__GCA_000176935.2   0.9490  0.6351  0.7053  0.7315  0.9476  0.5433  0.5514  0.5444  0.6588  0.6576  0.6284  0.6376  0.6284  0.6149  0.6903  0.6993  0.6519  0.5978  0.5984  0.6225  0.5614  0.5614  0.4168  0.4560  0.3980  0.4226  0.4162  0.4020  0.4197  0.4707  0.5009  0.5171  0.4973  0.4354  0.4354  0.2908  0.2961  0.2908  0.3866
OMP4__GCA_000416445.1   0.9704  0.6166  0.6852  0.7315  0.9840  0.5393  0.5473  0.5362  0.6684  0.6672  0.6470  0.6565  0.6470  0.6060  0.6608  0.6993  0.6425  0.6067  0.5726  0.6135  0.5531  0.5531  0.4099  0.4346  0.3781  0.4021  0.3959  0.3821  0.3993  0.4632  0.4778  0.4935  0.4743  0.4142  0.4142  0.2734  0.2786  0.2734  0.3800  0.0201
OMP4__GCA_000515195.1   0.9632  0.6075  0.6754  0.7210  0.9766  0.5352  0.5432  0.5362  0.6684  0.6672  0.6376  0.6470  0.6376  0.6060  0.6608  0.6892  0.6425  0.6067  0.5726  0.6135  0.5531  0.5531  0.4032  0.4346  0.3781  0.4021  0.3959  0.3821  0.3926  0.4559  0.4703  0.4858  0.4668  0.4073  0.4073  0.2677  0.2728  0.2677  0.3733  0.0161  0.0040
OMP4__GCA_000300095.1   0.9666  0.6412  0.7156  0.7642  0.9273  0.5308  0.5387  0.5821  0.6619  0.6417  0.6596  0.6693  0.6596  0.6042  0.6987  0.6925  0.6840  0.6321  0.6528  0.6407  0.6131  0.6131  0.4513  0.4799  0.4063  0.4454  0.4318  0.4241  0.4008  0.5033  0.4862  0.5021  0.4826  0.4135  0.4205  0.2629  0.2681  0.2629  0.3870  0.0978  0.0932  0.0887
OMP4__GCA_000472445.1   1.0568  0.7019  0.7472  0.7587  0.9683  0.6079  0.6168  0.6581  0.6270  0.6445  0.5946  0.6035  0.5946  0.6173  0.6968  0.6957  0.6578  0.5683  0.6400  0.5748  0.5919  0.5919  0.4554  0.5152  0.4671  0.4579  0.4733  0.4362  0.4299  0.5540  0.5456  0.5629  0.5417  0.3567  0.3831  0.2581  0.2520  0.2581  0.3248  0.3250  0.3067  0.3007  0.3078
OMP4__GCA_000148685.1   0.9875  0.6486  0.7167  0.7213  0.9582  0.6290  0.6380  0.6404  0.7179  0.7062  0.6655  0.6753  0.6655  0.6512  0.7083  0.6770  0.6785  0.5869  0.6795  0.6294  0.6384  0.6384  0.5057  0.5825  0.4614  0.4596  0.4976  0.4594  0.4602  0.5513  0.5513  0.5687  0.5558  0.4052  0.4121  0.2685  0.2622  0.2685  0.3778  0.3267  0.3085  0.3025  0.3036  0.2440
OMP4__GCA_000472545.1   0.9806  0.7113  0.6940  0.7517  0.8800  0.6033  0.6120  0.6704  0.7173  0.7056  0.7254  0.7360  0.7254  0.7200  0.7146  0.7083  0.6995  0.6237  0.6774  0.6095  0.6274  0.6274  0.4855  0.6055  0.4665  0.4945  0.5343  0.4944  0.4296  0.5322  0.5226  0.5393  0.5269  0.3942  0.4079  0.3082  0.3016  0.3082  0.3365  0.3315  0.3253  0.3192  0.3143  0.2430  0.1443
OMP4__GCA_000020125.1   0.8984  0.6569  0.6445  0.7131  0.7846  0.5630  0.5713  0.5992  0.5144  0.5215  0.5741  0.5915  0.5741  0.6007  0.6349  0.6278  0.6813  0.6843  0.6384  0.7037  0.6401  0.6401  0.4150  0.4778  0.4461  0.4025  0.4295  0.4288  0.3256  0.4033  0.3788  0.3926  0.3959  0.4518  0.5294  0.3814  0.4008  0.3814  0.4589  0.4423  0.4351  0.4280  0.4502  0.4692  0.5002  0.5043
OMP4__GCA_000013645.1   0.9068  0.5875  0.6381  0.6936  0.8222  0.5415  0.5495  0.5891  0.5529  0.5520  0.6021  0.6201  0.6021  0.5734  0.6348  0.5889  0.7040  0.6596  0.6958  0.7030  0.6731  0.6731  0.4198  0.4237  0.3778  0.3895  0.3967  0.3828  0.3368  0.3541  0.3511  0.3642  0.3674  0.4290  0.4580  0.4158  0.4503  0.4158  0.4503  0.4829  0.4753  0.4679  0.4454  0.5021  0.4807  0.4834  0.2280
OMP4__GCA_000756045.1   0.9068  0.5875  0.6381  0.6936  0.8222  0.5415  0.5495  0.5891  0.5529  0.5520  0.6021  0.6201  0.6021  0.5734  0.6348  0.5889  0.7040  0.6596  0.6958  0.7030  0.6731  0.6731  0.4198  0.4237  0.3778  0.3895  0.3967  0.3828  0.3368  0.3541  0.3511  0.3642  0.3674  0.4290  0.4580  0.4158  0.4503  0.4158  0.4503  0.4829  0.4753  0.4679  0.4454  0.5021  0.4807  0.4834  0.2280  0.0000
OMP4__GCA_000178415.2   0.9236  0.6395  0.6999  0.7537  0.9310  0.6293  0.6383  0.6654  0.5973  0.5788  0.6249  0.6435  0.6249  0.6547  0.7225  0.6166  0.7277  0.6802  0.6946  0.7222  0.6916  0.6916  0.4072  0.4561  0.3711  0.4164  0.4169  0.4026  0.3401  0.3641  0.4120  0.4264  0.4298  0.4301  0.4518  0.4227  0.4287  0.4227  0.4157  0.4532  0.4605  0.4532  0.4453  0.4944  0.4960  0.4684  0.2562  0.1135  0.1135
OMP4__GCA_000756855.1   0.8566  0.7719  0.5694  0.7266  0.9901  0.6026  0.6091  0.6611  0.6258  0.6760  0.6630  0.6824  0.6630  0.6427  0.7240  0.6357  0.6382  0.6274  0.6753  0.6427  0.5891  0.5891  0.5527  0.5855  0.5458  0.5531  0.5830  0.5488  0.5974  0.6477  0.5828  0.5920  0.5918  0.6733  0.7537  0.5539  0.5777  0.5539  0.6850  0.5946  0.6122  0.6034  0.6164  0.6266  0.6947  0.6730  0.5765  0.6175  0.6175  0.6609
OMP4__GCA_000959725.1   0.8566  0.7719  0.5694  0.7266  0.9901  0.6026  0.6091  0.6611  0.6258  0.6760  0.6630  0.6824  0.6630  0.6427  0.7240  0.6357  0.6382  0.6274  0.6753  0.6427  0.5891  0.5891  0.5527  0.5855  0.5458  0.5531  0.5830  0.5488  0.5974  0.6477  0.5828  0.5920  0.5918  0.6733  0.7537  0.5539  0.5777  0.5539  0.6850  0.5946  0.6122  0.6034  0.6164  0.6266  0.6947  0.6730  0.5765  0.6175  0.6175  0.6609  0.0000
OMP4__GCA_000194745.1   0.7808  0.7494  0.5002  0.7192  0.9381  0.5715  0.5776  0.6178  0.5934  0.6231  0.5846  0.6020  0.5846  0.5836  0.6327  0.6160  0.6230  0.5864  0.5963  0.6009  0.5503  0.5503  0.5639  0.5661  0.5652  0.5725  0.6031  0.5599  0.6268  0.6793  0.5773  0.5863  0.5861  0.6764  0.7568  0.5994  0.6066  0.5994  0.7183  0.5976  0.6152  0.6064  0.6285  0.6388  0.6781  0.6760  0.5968  0.6205  0.6205  0.6930  0.0951  0.0951
OMP4__GCA_000022645.2   0.8030  0.6228  0.5507  0.5938  0.8086  0.4282  0.4315  0.5324  0.4837  0.4867  0.5115  0.5270  0.5115  0.4797  0.6893  0.5482  0.6270  0.5685  0.4838  0.5706  0.4936  0.4936  0.5849  0.5892  0.5997  0.5399  0.5592  0.5267  0.5486  0.6036  0.6164  0.5993  0.5735  0.6712  0.6939  0.5704  0.5526  0.5704  0.6126  0.5491  0.5653  0.5571  0.6250  0.6645  0.6721  0.7023  0.5924  0.5607  0.5607  0.5915  0.4327  0.4327  0.3782
OMP4__GCA_000960995.1   0.8030  0.6228  0.5507  0.5938  0.8086  0.4282  0.4315  0.5324  0.4837  0.4867  0.5115  0.5270  0.5115  0.4797  0.6893  0.5482  0.6270  0.5685  0.4838  0.5706  0.4936  0.4936  0.5849  0.5892  0.5997  0.5399  0.5592  0.5267  0.5486  0.6036  0.6164  0.5993  0.5735  0.6712  0.6939  0.5704  0.5526  0.5704  0.6126  0.5491  0.5653  0.5571  0.6250  0.6645  0.6721  0.7023  0.5924  0.5607  0.5607  0.5915  0.4327  0.4327  0.3782  0.0000
OMP4__GCA_000300395.1   0.7893  0.6210  0.5493  0.5922  0.7946  0.4204  0.4237  0.5310  0.4752  0.4781  0.5025  0.5178  0.5025  0.4712  0.6824  0.5427  0.6164  0.5628  0.4863  0.5650  0.4960  0.4960  0.5750  0.5793  0.5981  0.5306  0.5497  0.5176  0.5393  0.5934  0.6059  0.5890  0.5636  0.6645  0.6869  0.5647  0.5471  0.5647  0.6065  0.5516  0.5679  0.5597  0.6277  0.6579  0.6654  0.6953  0.5823  0.5511  0.5511  0.5814  0.4249  0.4249  0.3710  0.0038  0.0038
OMP4__GCA_000365245.1   0.7893  0.6210  0.5493  0.5922  0.7946  0.4204  0.4237  0.5310  0.4752  0.4781  0.5025  0.5178  0.5025  0.4712  0.6824  0.5427  0.6164  0.5628  0.4863  0.5650  0.4960  0.4960  0.5750  0.5793  0.5981  0.5306  0.5497  0.5176  0.5393  0.5934  0.6059  0.5890  0.5636  0.6645  0.6869  0.5647  0.5471  0.5647  0.6065  0.5516  0.5679  0.5597  0.6277  0.6579  0.6654  0.6953  0.5823  0.5511  0.5511  0.5814  0.4249  0.4249  0.3710  0.0038  0.0038  0.0000
OMP4__GCA_000835205.1   0.8509  0.6622  0.5868  0.6195  0.7606  0.4710  0.4745  0.5567  0.4876  0.4868  0.5002  0.5155  0.5002  0.4653  0.6815  0.5633  0.6031  0.5687  0.5915  0.5805  0.5490  0.5490  0.5782  0.5894  0.5651  0.5219  0.5368  0.4940  0.5752  0.5782  0.6107  0.5937  0.5681  0.6312  0.6908  0.5803  0.5789  0.5803  0.6099  0.5683  0.5850  0.5766  0.6373  0.6774  0.6982  0.7092  0.5869  0.5595  0.5595  0.6017  0.3897  0.3897  0.3689  0.1272  0.1272  0.1225  0.1225
OMP4__GCA_001411805.1   0.8071  0.6569  0.5864  0.6236  0.7779  0.4520  0.4554  0.5416  0.4704  0.4697  0.5051  0.5205  0.5051  0.4700  0.6697  0.5535  0.5843  0.5794  0.5856  0.5746  0.5434  0.5434  0.5764  0.5835  0.5675  0.5166  0.5314  0.4889  0.5735  0.5682  0.6088  0.5919  0.5664  0.6429  0.7034  0.5703  0.5689  0.5703  0.6213  0.5584  0.5749  0.5666  0.6086  0.6849  0.7058  0.7218  0.5767  0.5498  0.5498  0.5913  0.3823  0.3823  0.3617  0.1225  0.1225  0.1178  0.1178  0.0191
OMP4__GCA_000687455.2   0.8248  0.5906  0.5323  0.5354  0.8170  0.4747  0.4685  0.5051  0.5119  0.5306  0.5212  0.5291  0.5212  0.4800  0.6357  0.5601  0.5643  0.5072  0.5352  0.5261  0.4803  0.4803  0.5451  0.5049  0.5001  0.4391  0.4190  0.3917  0.5983  0.5619  0.5939  0.5943  0.5685  0.7177  0.7177  0.5131  0.5275  0.5131  0.6780  0.5576  0.5576  0.5576  0.6098  0.6457  0.7304  0.7178  0.6425  0.5992  0.5992  0.6614  0.5273  0.5273  0.5053  0.4132  0.4132  0.4057  0.4057  0.3800  0.3822
OMP4__GCA_000567945.1   0.7168  0.5566  0.4618  0.5737  0.7609  0.4754  0.4681  0.4599  0.4569  0.4386  0.4130  0.4197  0.4130  0.4298  0.6199  0.5635  0.5354  0.4773  0.4891  0.5028  0.4517  0.4517  0.4886  0.4898  0.5038  0.4441  0.4587  0.4302  0.6130  0.5179  0.5619  0.5790  0.5458  0.6106  0.6106  0.4332  0.4323  0.4332  0.5127  0.5039  0.4963  0.4963  0.5450  0.5635  0.6477  0.6443  0.5928  0.6295  0.6295  0.6588  0.4662  0.4662  0.4157  0.3375  0.3375  0.3309  0.3309  0.3526  0.3428  0.3252
OMP4__GCA_000755985.1   0.7783  0.5776  0.4279  0.5922  0.7141  0.4901  0.4826  0.4830  0.4810  0.4840  0.4986  0.5061  0.4986  0.4782  0.6519  0.5974  0.6188  0.5109  0.5257  0.5616  0.4915  0.4915  0.5407  0.5098  0.5026  0.4628  0.4888  0.4591  0.6248  0.5443  0.5565  0.5569  0.5486  0.6332  0.6469  0.5072  0.5292  0.5072  0.5801  0.5645  0.5563  0.5563  0.5752  0.6134  0.6745  0.6615  0.5916  0.5961  0.5961  0.6528  0.5016  0.5016  0.4417  0.3854  0.3854  0.3782  0.3782  0.3855  0.3751  0.3096  0.1537
OMP4__GCA_000959365.1   0.7674  0.5691  0.4210  0.5837  0.7040  0.4827  0.4753  0.4756  0.4737  0.4766  0.4910  0.4986  0.4910  0.4709  0.6489  0.5888  0.6101  0.5033  0.5180  0.5535  0.4841  0.4841  0.5407  0.5022  0.4951  0.4557  0.4815  0.4521  0.6160  0.5363  0.5483  0.5487  0.5405  0.6332  0.6377  0.4995  0.5214  0.4995  0.5717  0.5563  0.5482  0.5482  0.5669  0.6047  0.6650  0.6522  0.5830  0.5876  0.5876  0.6436  0.5016  0.5016  0.4417  0.3854  0.3854  0.3782  0.3782  0.3855  0.3751  0.3154  0.1537  0.0114
OMP4__GCA_001192815.1   0.7294  0.5530  0.5204  0.6010  0.8168  0.5231  0.5152  0.5672  0.4997  0.4951  0.4935  0.5011  0.4935  0.5198  0.6518  0.5628  0.6548  0.5717  0.5999  0.6161  0.5565  0.5565  0.5491  0.5464  0.5376  0.4856  0.4937  0.4781  0.6215  0.5570  0.5952  0.5957  0.5782  0.6328  0.6561  0.5008  0.5150  0.5008  0.5353  0.5540  0.5540  0.5459  0.5901  0.6100  0.6618  0.6967  0.6556  0.6856  0.6856  0.7075  0.4830  0.4830  0.4588  0.3595  0.3595  0.3526  0.3526  0.3384  0.3386  0.3845  0.1062  0.1863  0.1863
OMP4__GCA_001197775.1   0.7294  0.5530  0.5204  0.6010  0.8168  0.5231  0.5152  0.5672  0.4997  0.4951  0.4935  0.5011  0.4935  0.5198  0.6518  0.5628  0.6548  0.5717  0.5999  0.6161  0.5565  0.5565  0.5491  0.5464  0.5376  0.4856  0.4937  0.4781  0.6215  0.5570  0.5952  0.5957  0.5782  0.6328  0.6561  0.5008  0.5150  0.5008  0.5353  0.5540  0.5540  0.5459  0.5901  0.6100  0.6618  0.6967  0.6556  0.6856  0.6856  0.7075  0.4830  0.4830  0.4588  0.3595  0.3595  0.3526  0.3526  0.3384  0.3386  0.3845  0.1062  0.1863  0.1863  0.0000
OMP4__GCA_001202415.1   0.7294  0.5530  0.5204  0.6010  0.8168  0.5231  0.5152  0.5672  0.4997  0.4951  0.4935  0.5011  0.4935  0.5198  0.6518  0.5628  0.6548  0.5717  0.5999  0.6161  0.5565  0.5565  0.5491  0.5464  0.5376  0.4856  0.4937  0.4781  0.6215  0.5570  0.5952  0.5957  0.5782  0.6328  0.6561  0.5008  0.5150  0.5008  0.5353  0.5540  0.5540  0.5459  0.5901  0.6100  0.6618  0.6967  0.6556  0.6856  0.6856  0.7075  0.4830  0.4830  0.4588  0.3595  0.3595  0.3526  0.3526  0.3384  0.3386  0.3845  0.1062  0.1863  0.1863  0.0000  0.0000
OMP4__GCA_001209505.1   0.7286  0.5442  0.5277  0.6004  0.8158  0.5226  0.5147  0.5666  0.4992  0.4946  0.4930  0.5006  0.4930  0.5193  0.6511  0.5622  0.6541  0.5711  0.5993  0.6155  0.5560  0.5560  0.5485  0.5459  0.5370  0.4852  0.4932  0.4777  0.6208  0.5564  0.5946  0.5950  0.5777  0.6322  0.6554  0.5003  0.5145  0.5003  0.5347  0.5535  0.5535  0.5454  0.5895  0.6094  0.6610  0.6960  0.6549  0.6752  0.6752  0.7067  0.4825  0.4825  0.4584  0.3531  0.3531  0.3462  0.3462  0.3322  0.3323  0.3841  0.1106  0.1813  0.1813  0.0039  0.0039  0.0039
OMP4__GCA_001211345.1   0.7294  0.5530  0.5204  0.6010  0.8168  0.5231  0.5152  0.5672  0.4997  0.4951  0.4935  0.5011  0.4935  0.5198  0.6518  0.5628  0.6548  0.5717  0.5999  0.6161  0.5565  0.5565  0.5491  0.5464  0.5376  0.4856  0.4937  0.4781  0.6215  0.5570  0.5952  0.5957  0.5782  0.6328  0.6561  0.5008  0.5150  0.5008  0.5353  0.5540  0.5540  0.5459  0.5901  0.6100  0.6618  0.6967  0.6556  0.6856  0.6856  0.7075  0.4830  0.4830  0.4588  0.3595  0.3595  0.3526  0.3526  0.3384  0.3386  0.3845  0.1062  0.1863  0.1863  0.0000  0.0000  0.0000  0.0039
OMP4__GCA_001321015.1   0.7294  0.5530  0.5204  0.6010  0.8168  0.5231  0.5152  0.5672  0.4997  0.4951  0.4935  0.5011  0.4935  0.5198  0.6518  0.5628  0.6548  0.5717  0.5999  0.6161  0.5565  0.5565  0.5491  0.5464  0.5376  0.4856  0.4937  0.4781  0.6215  0.5570  0.5952  0.5957  0.5782  0.6328  0.6561  0.5008  0.5150  0.5008  0.5353  0.5540  0.5540  0.5459  0.5901  0.6100  0.6618  0.6967  0.6556  0.6856  0.6856  0.7075  0.4830  0.4830  0.4588  0.3595  0.3595  0.3526  0.3526  0.3384  0.3386  0.3845  0.1062  0.1863  0.1863  0.0000  0.0000  0.0000  0.0039  0.0000
OMP4__GCA_001321505.1   0.7294  0.5530  0.5204  0.6010  0.8168  0.5231  0.5152  0.5672  0.4997  0.4951  0.4935  0.5011  0.4935  0.5198  0.6518  0.5628  0.6548  0.5717  0.5999  0.6161  0.5565  0.5565  0.5491  0.5464  0.5376  0.4856  0.4937  0.4781  0.6215  0.5570  0.5952  0.5957  0.5782  0.6328  0.6561  0.5008  0.5150  0.5008  0.5353  0.5540  0.5540  0.5459  0.5901  0.6100  0.6618  0.6967  0.6556  0.6856  0.6856  0.7075  0.4830  0.4830  0.4588  0.3595  0.3595  0.3526  0.3526  0.3384  0.3386  0.3845  0.1062  0.1863  0.1863  0.0000  0.0000  0.0000  0.0039  0.0000  0.0000
OMP4__GCA_001321625.1   0.7294  0.5530  0.5204  0.6010  0.8168  0.5231  0.5152  0.5672  0.4997  0.4951  0.4935  0.5011  0.4935  0.5198  0.6518  0.5628  0.6548  0.5717  0.5999  0.6161  0.5565  0.5565  0.5491  0.5464  0.5376  0.4856  0.4937  0.4781  0.6215  0.5570  0.5952  0.5957  0.5782  0.6328  0.6561  0.5008  0.5150  0.5008  0.5353  0.5540  0.5540  0.5459  0.5901  0.6100  0.6618  0.6967  0.6556  0.6856  0.6856  0.7075  0.4830  0.4830  0.4588  0.3595  0.3595  0.3526  0.3526  0.3384  0.3386  0.3845  0.1062  0.1863  0.1863  0.0000  0.0000  0.0000  0.0039  0.0000  0.0000  0.0000
OMP4__GCA_001327155.1   0.7398  0.5613  0.5283  0.6099  0.8051  0.5310  0.5230  0.5756  0.5073  0.5026  0.5011  0.5088  0.5011  0.5276  0.6424  0.5711  0.6455  0.5634  0.6085  0.6073  0.5484  0.5484  0.5571  0.5545  0.5296  0.4931  0.5012  0.4708  0.6304  0.5652  0.6040  0.6044  0.5868  0.6237  0.6467  0.5085  0.5228  0.5085  0.5273  0.5623  0.5623  0.5540  0.5987  0.6012  0.6523  0.6869  0.6651  0.6954  0.6954  0.7176  0.4756  0.4756  0.4517  0.3657  0.3657  0.3587  0.3587  0.3324  0.3326  0.3781  0.1106  0.1814  0.1814  0.0039  0.0039  0.0039  0.0077  0.0039  0.0039  0.0039  0.0039
OMP4__GCA_001327235.1   0.7398  0.5613  0.5283  0.6099  0.8051  0.5310  0.5230  0.5756  0.5073  0.5026  0.5011  0.5088  0.5011  0.5276  0.6424  0.5711  0.6455  0.5634  0.6085  0.6073  0.5484  0.5484  0.5571  0.5545  0.5296  0.4931  0.5012  0.4708  0.6304  0.5652  0.6040  0.6044  0.5868  0.6237  0.6467  0.5085  0.5228  0.5085  0.5273  0.5623  0.5623  0.5540  0.5987  0.6012  0.6523  0.6869  0.6651  0.6954  0.6954  0.7176  0.4756  0.4756  0.4517  0.3657  0.3657  0.3587  0.3587  0.3324  0.3326  0.3781  0.1106  0.1814  0.1814  0.0039  0.0039  0.0039  0.0077  0.0039  0.0039  0.0039  0.0039  0.0000
OMP4__GCA_001198755.1   0.7398  0.5613  0.5283  0.6099  0.8051  0.5310  0.5230  0.5756  0.5073  0.5026  0.5011  0.5088  0.5011  0.5276  0.6424  0.5711  0.6455  0.5634  0.6085  0.6073  0.5484  0.5484  0.5571  0.5545  0.5296  0.4931  0.5012  0.4708  0.6304  0.5652  0.6040  0.6044  0.5868  0.6237  0.6467  0.5085  0.5228  0.5085  0.5273  0.5623  0.5623  0.5540  0.5987  0.6012  0.6523  0.6869  0.6651  0.6954  0.6954  0.7176  0.4756  0.4756  0.4517  0.3657  0.3657  0.3587  0.3587  0.3324  0.3326  0.3781  0.1106  0.1814  0.1814  0.0039  0.0039  0.0039  0.0077  0.0039  0.0039  0.0039  0.0039  0.0000  0.0000
OMP4__GCA_001327575.1   0.7398  0.5697  0.5362  0.6188  0.8051  0.5310  0.5230  0.5672  0.4997  0.4951  0.4935  0.5011  0.4935  0.5198  0.6518  0.5796  0.6364  0.5717  0.6173  0.6161  0.5565  0.5565  0.5653  0.5627  0.5376  0.4931  0.5088  0.4781  0.6394  0.5736  0.6128  0.6133  0.5955  0.6328  0.6561  0.5085  0.5228  0.5085  0.5353  0.5623  0.5623  0.5540  0.5987  0.6012  0.6523  0.6869  0.6747  0.7054  0.7054  0.7279  0.4793  0.4793  0.4552  0.3688  0.3688  0.3618  0.3618  0.3354  0.3287  0.3813  0.1062  0.1766  0.1766  0.0077  0.0077  0.0077  0.0116  0.0077  0.0077  0.0077  0.0077  0.0039  0.0039  0.0039
OMP4__GCA_001320795.1   0.7294  0.5530  0.5204  0.6010  0.8168  0.5231  0.5152  0.5672  0.4997  0.4951  0.4935  0.5011  0.4935  0.5198  0.6518  0.5628  0.6548  0.5717  0.5999  0.6161  0.5565  0.5565  0.5491  0.5464  0.5376  0.4856  0.4937  0.4781  0.6215  0.5570  0.5952  0.5957  0.5782  0.6328  0.6561  0.5008  0.5150  0.5008  0.5353  0.5540  0.5540  0.5459  0.5901  0.6100  0.6618  0.6967  0.6556  0.6856  0.6856  0.7075  0.4830  0.4830  0.4588  0.3595  0.3595  0.3526  0.3526  0.3384  0.3386  0.3845  0.1062  0.1863  0.1863  0.0000  0.0000  0.0000  0.0039  0.0000  0.0000  0.0000  0.0000  0.0039  0.0039  0.0039  0.0077
OMP4__GCA_001326995.1   0.7398  0.5613  0.5283  0.6099  0.8051  0.5310  0.5230  0.5756  0.5073  0.5026  0.5011  0.5088  0.5011  0.5276  0.6424  0.5711  0.6455  0.5634  0.6085  0.6073  0.5484  0.5484  0.5571  0.5545  0.5296  0.4931  0.5012  0.4708  0.6304  0.5652  0.6040  0.6044  0.5868  0.6237  0.6467  0.5085  0.5228  0.5085  0.5273  0.5623  0.5623  0.5540  0.5987  0.6012  0.6523  0.6869  0.6651  0.6954  0.6954  0.7176  0.4756  0.4756  0.4517  0.3657  0.3657  0.3587  0.3587  0.3324  0.3326  0.3781  0.1106  0.1814  0.1814  0.0039  0.0039  0.0039  0.0077  0.0039  0.0039  0.0039  0.0039  0.0000  0.0000  0.0000  0.0039  0.0039
OMP4__GCA_001186165.1   0.7398  0.5613  0.5362  0.6188  0.8286  0.5231  0.5152  0.5672  0.4846  0.4951  0.4935  0.5011  0.4935  0.5198  0.6707  0.5711  0.6364  0.5717  0.6173  0.6161  0.5730  0.5730  0.5491  0.5627  0.5376  0.4931  0.5088  0.4929  0.6215  0.5570  0.6128  0.6133  0.5955  0.6514  0.6752  0.4932  0.5073  0.4932  0.5353  0.5459  0.5459  0.5379  0.5815  0.6012  0.6618  0.6967  0.6556  0.6954  0.6954  0.7176  0.4793  0.4793  0.4695  0.3626  0.3626  0.3556  0.3556  0.3414  0.3346  0.3813  0.1062  0.1863  0.1863  0.0077  0.0077  0.0077  0.0116  0.0077  0.0077  0.0077  0.0077  0.0116  0.0116  0.0116  0.0077  0.0077  0.0116
OMP4__GCA_001212325.1   0.7294  0.5530  0.5204  0.6010  0.8168  0.5231  0.5152  0.5672  0.4997  0.4951  0.4935  0.5011  0.4935  0.5198  0.6518  0.5628  0.6548  0.5717  0.5999  0.6161  0.5565  0.5565  0.5491  0.5464  0.5376  0.4856  0.4937  0.4781  0.6215  0.5570  0.5952  0.5957  0.5782  0.6328  0.6561  0.5008  0.5150  0.5008  0.5353  0.5540  0.5540  0.5459  0.5901  0.6100  0.6618  0.6967  0.6556  0.6856  0.6856  0.7075  0.4830  0.4830  0.4588  0.3595  0.3595  0.3526  0.3526  0.3384  0.3386  0.3845  0.1062  0.1863  0.1863  0.0000  0.0000  0.0000  0.0039  0.0000  0.0000  0.0000  0.0000  0.0039  0.0039  0.0039  0.0077  0.0000  0.0039  0.0077
OMP4__GCA_001199735.1   0.7294  0.5530  0.5204  0.6010  0.8168  0.5231  0.5152  0.5672  0.4997  0.4951  0.4935  0.5011  0.4935  0.5198  0.6518  0.5628  0.6548  0.5717  0.5999  0.6161  0.5565  0.5565  0.5491  0.5464  0.5376  0.4856  0.4937  0.4781  0.6215  0.5570  0.5952  0.5957  0.5782  0.6328  0.6561  0.5008  0.5150  0.5008  0.5353  0.5540  0.5540  0.5459  0.5901  0.6100  0.6618  0.6967  0.6556  0.6856  0.6856  0.7075  0.4830  0.4830  0.4588  0.3595  0.3595  0.3526  0.3526  0.3384  0.3386  0.3845  0.1062  0.1863  0.1863  0.0000  0.0000  0.0000  0.0039  0.0000  0.0000  0.0000  0.0000  0.0039  0.0039  0.0039  0.0077  0.0000  0.0039  0.0077  0.0000
OMP4__GCA_001205635.1   0.7398  0.5613  0.5283  0.6099  0.8051  0.5310  0.5230  0.5756  0.5073  0.5026  0.5011  0.5088  0.5011  0.5276  0.6424  0.5711  0.6455  0.5634  0.6085  0.6073  0.5484  0.5484  0.5571  0.5545  0.5296  0.4931  0.5012  0.4708  0.6304  0.5652  0.6040  0.6044  0.5868  0.6237  0.6467  0.5085  0.5228  0.5085  0.5273  0.5623  0.5623  0.5540  0.5987  0.6012  0.6523  0.6869  0.6651  0.6954  0.6954  0.7176  0.4756  0.4756  0.4517  0.3657  0.3657  0.3587  0.3587  0.3324  0.3326  0.3781  0.1106  0.1814  0.1814  0.0039  0.0039  0.0039  0.0077  0.0039  0.0039  0.0039  0.0039  0.0000  0.0000  0.0000  0.0039  0.0039  0.0000  0.0116  0.0039  0.0039
OMP4__GCA_000756865.1   0.7626  0.6059  0.5634  0.6263  0.7915  0.5417  0.5336  0.5913  0.5375  0.5326  0.5115  0.5193  0.5115  0.5464  0.6580  0.5997  0.6348  0.5872  0.6159  0.6147  0.5553  0.5553  0.5891  0.5614  0.5524  0.5071  0.5231  0.4919  0.6751  0.5681  0.6478  0.6483  0.6297  0.6592  0.6931  0.5229  0.5375  0.5229  0.5668  0.5735  0.5735  0.5651  0.6238  0.6355  0.6649  0.6999  0.6926  0.7136  0.7136  0.7469  0.4783  0.4783  0.4508  0.3712  0.3712  0.3642  0.3642  0.3498  0.3399  0.3902  0.1171  0.1763  0.1860  0.0354  0.0354  0.0354  0.0313  0.0354  0.0354  0.0354  0.0354  0.0314  0.0314  0.0314  0.0274  0.0354  0.0314  0.0354  0.0354  0.0354  0.0314
OMP4__GCA_001279185.1   0.7626  0.6059  0.5634  0.6263  0.8145  0.5417  0.5336  0.5913  0.5375  0.5326  0.5193  0.5272  0.5193  0.5464  0.6580  0.5997  0.6348  0.5872  0.6159  0.6147  0.5553  0.5553  0.5891  0.5614  0.5524  0.5071  0.5231  0.4919  0.6751  0.5681  0.6478  0.6483  0.6297  0.6592  0.6931  0.5229  0.5375  0.5229  0.5668  0.5735  0.5735  0.5651  0.6238  0.6355  0.6649  0.6999  0.6926  0.7136  0.7136  0.7469  0.4710  0.4710  0.4438  0.3650  0.3650  0.3580  0.3580  0.3438  0.3340  0.3902  0.1171  0.1763  0.1860  0.0354  0.0354  0.0354  0.0313  0.0354  0.0354  0.0354  0.0354  0.0314  0.0314  0.0314  0.0274  0.0354  0.0314  0.0354  0.0354  0.0354  0.0314  0.0077
OMP4__GCA_001279325.1   0.7611  0.6048  0.5625  0.6252  0.8128  0.5448  0.5367  0.5903  0.5366  0.5317  0.5184  0.5263  0.5184  0.5454  0.6568  0.5987  0.6337  0.5862  0.6148  0.6136  0.5543  0.5543  0.5923  0.5605  0.5515  0.5063  0.5223  0.4911  0.6739  0.5713  0.6466  0.6471  0.6285  0.6580  0.6918  0.5221  0.5366  0.5221  0.5658  0.5725  0.5725  0.5642  0.6227  0.6344  0.6636  0.6986  0.6913  0.7123  0.7123  0.7454  0.4703  0.4703  0.4431  0.3645  0.3645  0.3575  0.3575  0.3433  0.3335  0.3896  0.1192  0.1760  0.1857  0.0353  0.0353  0.0353  0.0313  0.0353  0.0353  0.0353  0.0353  0.0313  0.0313  0.0313  0.0273  0.0353  0.0313  0.0353  0.0353  0.0353  0.0313  0.0077  0.0000
OMP4__GCA_000011705.1   0.7504  0.5960  0.5543  0.6162  0.8012  0.5368  0.5288  0.5817  0.5287  0.5238  0.5107  0.5184  0.5107  0.5374  0.6474  0.5900  0.6247  0.5777  0.6061  0.6049  0.5463  0.5463  0.5838  0.5524  0.5434  0.4987  0.5146  0.4837  0.6644  0.5630  0.6374  0.6379  0.6195  0.6486  0.6819  0.5143  0.5287  0.5143  0.5575  0.5642  0.5642  0.5559  0.6138  0.6253  0.6542  0.6888  0.6815  0.7023  0.7023  0.7349  0.4703  0.4703  0.4431  0.3645  0.3645  0.3575  0.3575  0.3433  0.3335  0.3832  0.1148  0.1712  0.1809  0.0313  0.0313  0.0313  0.0273  0.0313  0.0313  0.0313  0.0313  0.0273  0.0273  0.0273  0.0234  0.0313  0.0273  0.0313  0.0313  0.0313  0.0273  0.0038  0.0038  0.0038
OMP4__GCA_000015465.1   0.7504  0.5960  0.5543  0.6162  0.8012  0.5368  0.5288  0.5817  0.5287  0.5238  0.5107  0.5184  0.5107  0.5374  0.6474  0.5900  0.6247  0.5777  0.6061  0.6049  0.5463  0.5463  0.5838  0.5524  0.5434  0.4987  0.5146  0.4837  0.6644  0.5630  0.6374  0.6379  0.6195  0.6486  0.6819  0.5143  0.5287  0.5143  0.5575  0.5642  0.5642  0.5559  0.6138  0.6253  0.6542  0.6888  0.6815  0.7023  0.7023  0.7349  0.4703  0.4703  0.4431  0.3645  0.3645  0.3575  0.3575  0.3433  0.3335  0.3832  0.1148  0.1712  0.1809  0.0313  0.0313  0.0313  0.0273  0.0313  0.0313  0.0313  0.0313  0.0273  0.0273  0.0273  0.0234  0.0313  0.0273  0.0313  0.0313  0.0313  0.0273  0.0038  0.0038  0.0038  0.0000
OMP4__GCA_000152385.1   0.7504  0.5960  0.5543  0.6162  0.8012  0.5368  0.5288  0.5817  0.5287  0.5238  0.5107  0.5184  0.5107  0.5374  0.6474  0.5900  0.6247  0.5777  0.6061  0.6049  0.5463  0.5463  0.5838  0.5524  0.5434  0.4987  0.5146  0.4837  0.6644  0.5630  0.6374  0.6379  0.6195  0.6486  0.6819  0.5143  0.5287  0.5143  0.5575  0.5642  0.5642  0.5559  0.6138  0.6253  0.6542  0.6888  0.6815  0.7023  0.7023  0.7349  0.4703  0.4703  0.4431  0.3645  0.3645  0.3575  0.3575  0.3433  0.3335  0.3832  0.1148  0.1712  0.1809  0.0313  0.0313  0.0313  0.0273  0.0313  0.0313  0.0313  0.0313  0.0273  0.0273  0.0273  0.0234  0.0313  0.0273  0.0313  0.0313  0.0313  0.0273  0.0038  0.0038  0.0038  0.0000  0.0000
OMP4__GCA_000152405.1   0.7504  0.5960  0.5543  0.6162  0.8012  0.5368  0.5288  0.5817  0.5287  0.5238  0.5107  0.5184  0.5107  0.5374  0.6474  0.5900  0.6247  0.5777  0.6061  0.6049  0.5463  0.5463  0.5838  0.5524  0.5434  0.4987  0.5146  0.4837  0.6644  0.5630  0.6374  0.6379  0.6195  0.6486  0.6819  0.5143  0.5287  0.5143  0.5575  0.5642  0.5642  0.5559  0.6138  0.6253  0.6542  0.6888  0.6815  0.7023  0.7023  0.7349  0.4703  0.4703  0.4431  0.3645  0.3645  0.3575  0.3575  0.3433  0.3335  0.3832  0.1148  0.1712  0.1809  0.0313  0.0313  0.0313  0.0273  0.0313  0.0313  0.0313  0.0313  0.0273  0.0273  0.0273  0.0234  0.0313  0.0273  0.0313  0.0313  0.0313  0.0273  0.0038  0.0038  0.0038  0.0000  0.0000  0.0000
OMP4__GCA_000167635.1   0.7504  0.5960  0.5543  0.6162  0.8012  0.5368  0.5288  0.5817  0.5287  0.5238  0.5107  0.5184  0.5107  0.5374  0.6474  0.5900  0.6247  0.5777  0.6061  0.6049  0.5463  0.5463  0.5838  0.5524  0.5434  0.4987  0.5146  0.4837  0.6644  0.5630  0.6374  0.6379  0.6195  0.6486  0.6819  0.5143  0.5287  0.5143  0.5575  0.5642  0.5642  0.5559  0.6138  0.6253  0.6542  0.6888  0.6815  0.7023  0.7023  0.7349  0.4703  0.4703  0.4431  0.3645  0.3645  0.3575  0.3575  0.3433  0.3335  0.3832  0.1148  0.1712  0.1809  0.0313  0.0313  0.0313  0.0273  0.0313  0.0313  0.0313  0.0313  0.0273  0.0273  0.0273  0.0234  0.0313  0.0273  0.0313  0.0313  0.0313  0.0273  0.0038  0.0038  0.0038  0.0000  0.0000  0.0000  0.0000
OMP4__GCA_000169875.1   0.7504  0.5960  0.5543  0.6162  0.8012  0.5368  0.5288  0.5817  0.5287  0.5238  0.5107  0.5184  0.5107  0.5374  0.6474  0.5900  0.6247  0.5777  0.6061  0.6049  0.5463  0.5463  0.5838  0.5524  0.5434  0.4987  0.5146  0.4837  0.6644  0.5630  0.6374  0.6379  0.6195  0.6486  0.6819  0.5143  0.5287  0.5143  0.5575  0.5642  0.5642  0.5559  0.6138  0.6253  0.6542  0.6888  0.6815  0.7023  0.7023  0.7349  0.4703  0.4703  0.4431  0.3645  0.3645  0.3575  0.3575  0.3433  0.3335  0.3832  0.1148  0.1712  0.1809  0.0313  0.0313  0.0313  0.0273  0.0313  0.0313  0.0313  0.0313  0.0273  0.0273  0.0273  0.0234  0.0313  0.0273  0.0313  0.0313  0.0313  0.0273  0.0038  0.0038  0.0038  0.0000  0.0000  0.0000  0.0000  0.0000
OMP4__GCA_000755785.1   0.7504  0.5960  0.5543  0.6162  0.8012  0.5368  0.5288  0.5817  0.5287  0.5238  0.5107  0.5184  0.5107  0.5374  0.6474  0.5900  0.6247  0.5777  0.6061  0.6049  0.5463  0.5463  0.5838  0.5524  0.5434  0.4987  0.5146  0.4837  0.6644  0.5630  0.6374  0.6379  0.6195  0.6486  0.6819  0.5143  0.5287  0.5143  0.5575  0.5642  0.5642  0.5559  0.6138  0.6253  0.6542  0.6888  0.6815  0.7023  0.7023  0.7349  0.4703  0.4703  0.4431  0.3645  0.3645  0.3575  0.3575  0.3433  0.3335  0.3832  0.1148  0.1712  0.1809  0.0313  0.0313  0.0313  0.0273  0.0313  0.0313  0.0313  0.0313  0.0273  0.0273  0.0273  0.0234  0.0313  0.0273  0.0313  0.0313  0.0313  0.0273  0.0038  0.0038  0.0038  0.0000  0.0000  0.0000  0.0000  0.0000  0.0000
OMP4__GCA_000756025.2   0.7504  0.5960  0.5543  0.6162  0.8012  0.5368  0.5288  0.5817  0.5287  0.5238  0.5107  0.5184  0.5107  0.5374  0.6474  0.5900  0.6247  0.5777  0.6061  0.6049  0.5463  0.5463  0.5838  0.5524  0.5434  0.4987  0.5146  0.4837  0.6644  0.5630  0.6374  0.6379  0.6195  0.6486  0.6819  0.5143  0.5287  0.5143  0.5575  0.5642  0.5642  0.5559  0.6138  0.6253  0.6542  0.6888  0.6815  0.7023  0.7023  0.7349  0.4703  0.4703  0.4431  0.3645  0.3645  0.3575  0.3575  0.3433  0.3335  0.3832  0.1148  0.1712  0.1809  0.0313  0.0313  0.0313  0.0273  0.0313  0.0313  0.0313  0.0313  0.0273  0.0273  0.0273  0.0234  0.0313  0.0273  0.0313  0.0313  0.0313  0.0273  0.0038  0.0038  0.0038  0.0000  0.0000  0.0000  0.0000  0.0000  0.0000  0.0000
OMP4__GCA_000757315.2   0.7504  0.5960  0.5543  0.6162  0.8012  0.5368  0.5288  0.5817  0.5287  0.5238  0.5107  0.5184  0.5107  0.5374  0.6474  0.5900  0.6247  0.5777  0.6061  0.6049  0.5463  0.5463  0.5838  0.5524  0.5434  0.4987  0.5146  0.4837  0.6644  0.5630  0.6374  0.6379  0.6195  0.6486  0.6819  0.5143  0.5287  0.5143  0.5575  0.5642  0.5642  0.5559  0.6138  0.6253  0.6542  0.6888  0.6815  0.7023  0.7023  0.7349  0.4703  0.4703  0.4431  0.3645  0.3645  0.3575  0.3575  0.3433  0.3335  0.3832  0.1148  0.1712  0.1809  0.0313  0.0313  0.0313  0.0273  0.0313  0.0313  0.0313  0.0313  0.0273  0.0273  0.0273  0.0234  0.0313  0.0273  0.0313  0.0313  0.0313  0.0273  0.0038  0.0038  0.0038  0.0000  0.0000  0.0000  0.0000  0.0000  0.0000  0.0000  0.0000
OMP4__GCA_000959465.1   0.7504  0.5960  0.5543  0.6162  0.8012  0.5368  0.5288  0.5817  0.5287  0.5238  0.5107  0.5184  0.5107  0.5374  0.6474  0.5900  0.6247  0.5777  0.6061  0.6049  0.5463  0.5463  0.5838  0.5524  0.5434  0.4987  0.5146  0.4837  0.6644  0.5630  0.6374  0.6379  0.6195  0.6486  0.6819  0.5143  0.5287  0.5143  0.5575  0.5642  0.5642  0.5559  0.6138  0.6253  0.6542  0.6888  0.6815  0.7023  0.7023  0.7349  0.4703  0.4703  0.4431  0.3645  0.3645  0.3575  0.3575  0.3433  0.3335  0.3832  0.1148  0.1712  0.1809  0.0313  0.0313  0.0313  0.0273  0.0313  0.0313  0.0313  0.0313  0.0273  0.0273  0.0273  0.0234  0.0313  0.0273  0.0313  0.0313  0.0313  0.0273  0.0038  0.0038  0.0038  0.0000  0.0000  0.0000  0.0000  0.0000  0.0000  0.0000  0.0000  0.0000
OMP4__GCA_000959585.1   0.7504  0.5960  0.5543  0.6162  0.8012  0.5368  0.5288  0.5817  0.5287  0.5238  0.5107  0.5184  0.5107  0.5374  0.6474  0.5900  0.6247  0.5777  0.6061  0.6049  0.5463  0.5463  0.5838  0.5524  0.5434  0.4987  0.5146  0.4837  0.6644  0.5630  0.6374  0.6379  0.6195  0.6486  0.6819  0.5143  0.5287  0.5143  0.5575  0.5642  0.5642  0.5559  0.6138  0.6253  0.6542  0.6888  0.6815  0.7023  0.7023  0.7349  0.4703  0.4703  0.4431  0.3645  0.3645  0.3575  0.3575  0.3433  0.3335  0.3832  0.1148  0.1712  0.1809  0.0313  0.0313  0.0313  0.0273  0.0313  0.0313  0.0313  0.0313  0.0273  0.0273  0.0273  0.0234  0.0313  0.0273  0.0313  0.0313  0.0313  0.0273  0.0038  0.0038  0.0038  0.0000  0.0000  0.0000  0.0000  0.0000  0.0000  0.0000  0.0000  0.0000  0.0000
OMP4__GCA_000959625.1   0.7504  0.5960  0.5543  0.6162  0.8012  0.5368  0.5288  0.5817  0.5287  0.5238  0.5107  0.5184  0.5107  0.5374  0.6474  0.5900  0.6247  0.5777  0.6061  0.6049  0.5463  0.5463  0.5838  0.5524  0.5434  0.4987  0.5146  0.4837  0.6644  0.5630  0.6374  0.6379  0.6195  0.6486  0.6819  0.5143  0.5287  0.5143  0.5575  0.5642  0.5642  0.5559  0.6138  0.6253  0.6542  0.6888  0.6815  0.7023  0.7023  0.7349  0.4703  0.4703  0.4431  0.3645  0.3645  0.3575  0.3575  0.3433  0.3335  0.3832  0.1148  0.1712  0.1809  0.0313  0.0313  0.0313  0.0273  0.0313  0.0313  0.0313  0.0313  0.0273  0.0273  0.0273  0.0234  0.0313  0.0273  0.0313  0.0313  0.0313  0.0273  0.0038  0.0038  0.0038  0.0000  0.0000  0.0000  0.0000  0.0000  0.0000  0.0000  0.0000  0.0000  0.0000  0.0000
OMP4__GCA_000015605.1   0.7626  0.6059  0.5634  0.6263  0.7915  0.5417  0.5336  0.5913  0.5375  0.5326  0.5115  0.5193  0.5115  0.5464  0.6580  0.5997  0.6348  0.5872  0.6159  0.6147  0.5553  0.5553  0.5891  0.5614  0.5524  0.5071  0.5231  0.4919  0.6751  0.5681  0.6478  0.6483  0.6297  0.6592  0.6931  0.5229  0.5375  0.5229  0.5668  0.5735  0.5735  0.5651  0.6238  0.6355  0.6649  0.6999  0.6926  0.7136  0.7136  0.7469  0.4783  0.4783  0.4508  0.3712  0.3712  0.3642  0.3642  0.3498  0.3399  0.3902  0.1171  0.1763  0.1860  0.0354  0.0354  0.0354  0.0313  0.0354  0.0354  0.0354  0.0354  0.0314  0.0314  0.0314  0.0274  0.0354  0.0314  0.0354  0.0354  0.0354  0.0314  0.0000  0.0077  0.0077  0.0038  0.0038  0.0038  0.0038  0.0038  0.0038  0.0038  0.0038  0.0038  0.0038  0.0038  0.0038
OMP4__GCA_000015625.1   0.7626  0.6059  0.5634  0.6263  0.7915  0.5417  0.5336  0.5913  0.5375  0.5326  0.5115  0.5193  0.5115  0.5464  0.6580  0.5997  0.6348  0.5872  0.6159  0.6147  0.5553  0.5553  0.5891  0.5614  0.5524  0.5071  0.5231  0.4919  0.6751  0.5681  0.6478  0.6483  0.6297  0.6592  0.6931  0.5229  0.5375  0.5229  0.5668  0.5735  0.5735  0.5651  0.6238  0.6355  0.6649  0.6999  0.6926  0.7136  0.7136  0.7469  0.4783  0.4783  0.4508  0.3712  0.3712  0.3642  0.3642  0.3498  0.3399  0.3902  0.1171  0.1763  0.1860  0.0354  0.0354  0.0354  0.0313  0.0354  0.0354  0.0354  0.0354  0.0314  0.0314  0.0314  0.0274  0.0354  0.0314  0.0354  0.0354  0.0354  0.0314  0.0000  0.0077  0.0077  0.0038  0.0038  0.0038  0.0038  0.0038  0.0038  0.0038  0.0038  0.0038  0.0038  0.0038  0.0038  0.0000
OMP4__GCA_000153085.1   0.7626  0.6059  0.5634  0.6263  0.7915  0.5417  0.5336  0.5913  0.5375  0.5326  0.5115  0.5193  0.5115  0.5464  0.6580  0.5997  0.6348  0.5872  0.6159  0.6147  0.5553  0.5553  0.5891  0.5614  0.5524  0.5071  0.5231  0.4919  0.6751  0.5681  0.6478  0.6483  0.6297  0.6592  0.6931  0.5229  0.5375  0.5229  0.5668  0.5735  0.5735  0.5651  0.6238  0.6355  0.6649  0.6999  0.6926  0.7136  0.7136  0.7469  0.4783  0.4783  0.4508  0.3712  0.3712  0.3642  0.3642  0.3498  0.3399  0.3902  0.1171  0.1763  0.1860  0.0354  0.0354  0.0354  0.0313  0.0354  0.0354  0.0354  0.0354  0.0314  0.0314  0.0314  0.0274  0.0354  0.0314  0.0354  0.0354  0.0354  0.0314  0.0000  0.0077  0.0077  0.0038  0.0038  0.0038  0.0038  0.0038  0.0038  0.0038  0.0038  0.0038  0.0038  0.0038  0.0038  0.0000  0.0000
OMP4__GCA_000762285.1   0.7626  0.6059  0.5634  0.6263  0.7915  0.5417  0.5336  0.5913  0.5375  0.5326  0.5115  0.5193  0.5115  0.5464  0.6580  0.5997  0.6348  0.5872  0.6159  0.6147  0.5553  0.5553  0.5891  0.5614  0.5524  0.5071  0.5231  0.4919  0.6751  0.5681  0.6478  0.6483  0.6297  0.6592  0.6931  0.5229  0.5375  0.5229  0.5668  0.5735  0.5735  0.5651  0.6238  0.6355  0.6649  0.6999  0.6926  0.7136  0.7136  0.7469  0.4783  0.4783  0.4508  0.3712  0.3712  0.3642  0.3642  0.3498  0.3399  0.3902  0.1171  0.1763  0.1860  0.0354  0.0354  0.0354  0.0313  0.0354  0.0354  0.0354  0.0354  0.0314  0.0314  0.0314  0.0274  0.0354  0.0314  0.0354  0.0354  0.0354  0.0314  0.0000  0.0077  0.0077  0.0038  0.0038  0.0038  0.0038  0.0038  0.0038  0.0038  0.0038  0.0038  0.0038  0.0038  0.0038  0.0000  0.0000  0.0000
OMP4__GCA_000959165.1   0.7626  0.6059  0.5634  0.6263  0.7915  0.5417  0.5336  0.5913  0.5375  0.5326  0.5115  0.5193  0.5115  0.5464  0.6580  0.5997  0.6348  0.5872  0.6159  0.6147  0.5553  0.5553  0.5891  0.5614  0.5524  0.5071  0.5231  0.4919  0.6751  0.5681  0.6478  0.6483  0.6297  0.6592  0.6931  0.5229  0.5375  0.5229  0.5668  0.5735  0.5735  0.5651  0.6238  0.6355  0.6649  0.6999  0.6926  0.7136  0.7136  0.7469  0.4783  0.4783  0.4508  0.3712  0.3712  0.3642  0.3642  0.3498  0.3399  0.3902  0.1171  0.1763  0.1860  0.0354  0.0354  0.0354  0.0313  0.0354  0.0354  0.0354  0.0354  0.0314  0.0314  0.0314  0.0274  0.0354  0.0314  0.0354  0.0354  0.0354  0.0314  0.0000  0.0077  0.0077  0.0038  0.0038  0.0038  0.0038  0.0038  0.0038  0.0038  0.0038  0.0038  0.0038  0.0038  0.0038  0.0000  0.0000  0.0000  0.0000
OMP4__GCA_000959405.1   0.7626  0.6059  0.5634  0.6263  0.7915  0.5417  0.5336  0.5913  0.5375  0.5326  0.5115  0.5193  0.5115  0.5464  0.6580  0.5997  0.6348  0.5872  0.6159  0.6147  0.5553  0.5553  0.5891  0.5614  0.5524  0.5071  0.5231  0.4919  0.6751  0.5681  0.6478  0.6483  0.6297  0.6592  0.6931  0.5229  0.5375  0.5229  0.5668  0.5735  0.5735  0.5651  0.6238  0.6355  0.6649  0.6999  0.6926  0.7136  0.7136  0.7469  0.4783  0.4783  0.4508  0.3712  0.3712  0.3642  0.3642  0.3498  0.3399  0.3902  0.1171  0.1763  0.1860  0.0354  0.0354  0.0354  0.0313  0.0354  0.0354  0.0354  0.0354  0.0314  0.0314  0.0314  0.0274  0.0354  0.0314  0.0354  0.0354  0.0354  0.0314  0.0000  0.0077  0.0077  0.0038  0.0038  0.0038  0.0038  0.0038  0.0038  0.0038  0.0038  0.0038  0.0038  0.0038  0.0038  0.0000  0.0000  0.0000  0.0000  0.0000
OMP4__GCA_000755845.1   0.7399  0.5873  0.5461  0.6073  0.7898  0.5289  0.5210  0.5733  0.5208  0.5161  0.5030  0.5107  0.5030  0.5295  0.6443  0.5815  0.6158  0.5694  0.5974  0.5962  0.5383  0.5383  0.5755  0.5443  0.5355  0.4912  0.5069  0.4763  0.6551  0.5547  0.6282  0.6287  0.6106  0.6486  0.6723  0.5066  0.5208  0.5066  0.5493  0.5559  0.5559  0.5478  0.6050  0.6163  0.6449  0.6791  0.6718  0.6924  0.6924  0.7246  0.4631  0.4631  0.4362  0.3583  0.3583  0.3514  0.3514  0.3373  0.3276  0.3768  0.1103  0.1760  0.1760  0.0273  0.0273  0.0273  0.0233  0.0273  0.0273  0.0273  0.0273  0.0234  0.0234  0.0234  0.0194  0.0273  0.0234  0.0273  0.0273  0.0273  0.0234  0.0077  0.0077  0.0077  0.0038  0.0038  0.0038  0.0038  0.0038  0.0038  0.0038  0.0038  0.0038  0.0038  0.0038  0.0038  0.0077  0.0077  0.0077  0.0077  0.0077  0.0077
OMP4__GCA_000755865.1   0.7504  0.5960  0.5543  0.6162  0.8012  0.5368  0.5288  0.5817  0.5287  0.5238  0.5107  0.5184  0.5107  0.5374  0.6474  0.5900  0.6247  0.5777  0.6061  0.6049  0.5463  0.5463  0.5838  0.5524  0.5434  0.4987  0.5146  0.4837  0.6644  0.5630  0.6374  0.6379  0.6195  0.6486  0.6819  0.5143  0.5287  0.5143  0.5575  0.5642  0.5642  0.5559  0.6138  0.6253  0.6542  0.6888  0.6815  0.7023  0.7023  0.7349  0.4703  0.4703  0.4431  0.3645  0.3645  0.3575  0.3575  0.3433  0.3335  0.3832  0.1148  0.1712  0.1809  0.0313  0.0313  0.0313  0.0273  0.0313  0.0313  0.0313  0.0313  0.0273  0.0273  0.0273  0.0234  0.0313  0.0273  0.0313  0.0313  0.0313  0.0273  0.0038  0.0038  0.0038  0.0000  0.0000  0.0000  0.0000  0.0000  0.0000  0.0000  0.0000  0.0000  0.0000  0.0000  0.0000  0.0038  0.0038  0.0038  0.0038  0.0038  0.0038  0.0038
OMP4__GCA_000755885.1   0.7504  0.5960  0.5543  0.6162  0.8012  0.5368  0.5288  0.5817  0.5287  0.5238  0.5107  0.5184  0.5107  0.5374  0.6474  0.5900  0.6247  0.5777  0.6061  0.6049  0.5463  0.5463  0.5838  0.5524  0.5434  0.4987  0.5146  0.4837  0.6644  0.5630  0.6374  0.6379  0.6195  0.6486  0.6819  0.5143  0.5287  0.5143  0.5575  0.5642  0.5642  0.5559  0.6138  0.6253  0.6542  0.6888  0.6815  0.7023  0.7023  0.7349  0.4703  0.4703  0.4431  0.3645  0.3645  0.3575  0.3575  0.3433  0.3335  0.3832  0.1148  0.1712  0.1809  0.0313  0.0313  0.0313  0.0273  0.0313  0.0313  0.0313  0.0313  0.0273  0.0273  0.0273  0.0234  0.0313  0.0273  0.0313  0.0313  0.0313  0.0273  0.0038  0.0038  0.0038  0.0000  0.0000  0.0000  0.0000  0.0000  0.0000  0.0000  0.0000  0.0000  0.0000  0.0000  0.0000  0.0038  0.0038  0.0038  0.0038  0.0038  0.0038  0.0038  0.0000
OMP4__GCA_000959485.1   0.7504  0.5960  0.5543  0.6162  0.8012  0.5368  0.5288  0.5817  0.5287  0.5238  0.5107  0.5184  0.5107  0.5374  0.6474  0.5900  0.6247  0.5777  0.6061  0.6049  0.5463  0.5463  0.5838  0.5524  0.5434  0.4987  0.5146  0.4837  0.6644  0.5630  0.6374  0.6379  0.6195  0.6486  0.6819  0.5143  0.5287  0.5143  0.5575  0.5642  0.5642  0.5559  0.6138  0.6253  0.6542  0.6888  0.6815  0.7023  0.7023  0.7349  0.4703  0.4703  0.4431  0.3645  0.3645  0.3575  0.3575  0.3433  0.3335  0.3832  0.1148  0.1712  0.1809  0.0313  0.0313  0.0313  0.0273  0.0313  0.0313  0.0313  0.0313  0.0273  0.0273  0.0273  0.0234  0.0313  0.0273  0.0313  0.0313  0.0313  0.0273  0.0038  0.0038  0.0038  0.0000  0.0000  0.0000  0.0000  0.0000  0.0000  0.0000  0.0000  0.0000  0.0000  0.0000  0.0000  0.0038  0.0038  0.0038  0.0038  0.0038  0.0038  0.0038  0.0000  0.0000
OMP4__GCA_001279165.1   0.7719  0.6136  0.5708  0.6343  0.8012  0.5528  0.5446  0.5989  0.5446  0.5397  0.5184  0.5263  0.5184  0.5535  0.6662  0.6074  0.6428  0.5947  0.6236  0.6224  0.5625  0.5625  0.6008  0.5687  0.5596  0.5139  0.5301  0.4985  0.6834  0.5797  0.6560  0.6565  0.6377  0.6675  0.7017  0.5299  0.5446  0.5299  0.5742  0.5809  0.5809  0.5725  0.6317  0.6436  0.6732  0.7086  0.7012  0.7224  0.7224  0.7560  0.4775  0.4775  0.4501  0.3707  0.3707  0.3636  0.3636  0.3493  0.3394  0.3960  0.1237  0.1809  0.1906  0.0394  0.0394  0.0394  0.0353  0.0394  0.0394  0.0394  0.0394  0.0353  0.0353  0.0353  0.0313  0.0394  0.0353  0.0394  0.0394  0.0394  0.0353  0.0038  0.0038  0.0038  0.0077  0.0077  0.0077  0.0077  0.0077  0.0077  0.0077  0.0077  0.0077  0.0077  0.0077  0.0077  0.0038  0.0038  0.0038  0.0038  0.0038  0.0038  0.0116  0.0077  0.0077  0.0077
OMP4__GCA_001279265.1   0.7611  0.6048  0.5625  0.6252  0.8128  0.5448  0.5367  0.5903  0.5366  0.5317  0.5184  0.5263  0.5184  0.5454  0.6568  0.5987  0.6337  0.5862  0.6148  0.6136  0.5543  0.5543  0.5923  0.5605  0.5515  0.5063  0.5223  0.4911  0.6739  0.5713  0.6466  0.6471  0.6285  0.6580  0.6918  0.5221  0.5366  0.5221  0.5658  0.5725  0.5725  0.5642  0.6227  0.6344  0.6636  0.6986  0.6913  0.7123  0.7123  0.7454  0.4703  0.4703  0.4431  0.3645  0.3645  0.3575  0.3575  0.3433  0.3335  0.3896  0.1192  0.1760  0.1857  0.0353  0.0353  0.0353  0.0313  0.0353  0.0353  0.0353  0.0353  0.0313  0.0313  0.0313  0.0273  0.0353  0.0313  0.0353  0.0353  0.0353  0.0313  0.0077  0.0000  0.0000  0.0038  0.0038  0.0038  0.0038  0.0038  0.0038  0.0038  0.0038  0.0038  0.0038  0.0038  0.0038  0.0077  0.0077  0.0077  0.0077  0.0077  0.0077  0.0077  0.0038  0.0038  0.0038  0.0038
OMP4__GCA_000932075.1   0.7287  0.5697  0.5140  0.5980  0.8003  0.5053  0.4976  0.5479  0.4973  0.4927  0.4800  0.4874  0.4800  0.5057  0.6390  0.5559  0.6241  0.5771  0.5883  0.6042  0.5457  0.5457  0.5544  0.5359  0.5429  0.4688  0.4840  0.4687  0.6271  0.5461  0.6009  0.6013  0.5838  0.6386  0.6620  0.4834  0.4973  0.4834  0.5407  0.5352  0.5352  0.5273  0.5786  0.6068  0.6582  0.6929  0.6428  0.6723  0.6723  0.6937  0.4698  0.4698  0.4462  0.3489  0.3489  0.3421  0.3421  0.3400  0.3303  0.3733  0.0929  0.1759  0.1759  0.0116  0.0116  0.0116  0.0155  0.0116  0.0116  0.0116  0.0116  0.0155  0.0155  0.0155  0.0116  0.0116  0.0155  0.0116  0.0116  0.0116  0.0155  0.0233  0.0233  0.0233  0.0194  0.0194  0.0194  0.0194  0.0194  0.0194  0.0194  0.0194  0.0194  0.0194  0.0194  0.0194  0.0233  0.0233  0.0233  0.0233  0.0233  0.0233  0.0154  0.0194  0.0194  0.0194  0.0272  0.0233
OMP4__GCA_000757225.1   0.7342  0.5784  0.5299  0.6159  0.8026  0.5055  0.4978  0.5563  0.5051  0.5005  0.4802  0.4876  0.4802  0.5136  0.6486  0.5480  0.6333  0.5858  0.5971  0.6132  0.5540  0.5540  0.5628  0.5521  0.5593  0.4836  0.4991  0.4834  0.6455  0.5544  0.6189  0.6193  0.6014  0.6576  0.6815  0.4987  0.5051  0.4987  0.5490  0.5516  0.5516  0.5435  0.5959  0.6249  0.6776  0.7131  0.6340  0.6920  0.6920  0.7040  0.4700  0.4700  0.4464  0.3551  0.3551  0.3482  0.3482  0.3461  0.3363  0.3862  0.0972  0.1856  0.1856  0.0194  0.0194  0.0194  0.0233  0.0194  0.0194  0.0194  0.0194  0.0234  0.0234  0.0234  0.0194  0.0194  0.0234  0.0194  0.0194  0.0194  0.0234  0.0313  0.0313  0.0312  0.0272  0.0272  0.0272  0.0272  0.0272  0.0272  0.0272  0.0272  0.0272  0.0272  0.0272  0.0272  0.0313  0.0313  0.0313  0.0313  0.0313  0.0313  0.0233  0.0272  0.0272  0.0272  0.0352  0.0312  0.0077
OMP4__GCA_001327495.1   0.7191  0.5701  0.5261  0.6028  0.7896  0.5094  0.5017  0.5565  0.5052  0.5006  0.4877  0.4953  0.4877  0.5138  0.6488  0.5645  0.6335  0.5860  0.5973  0.6134  0.5542  0.5542  0.5629  0.5442  0.5513  0.4764  0.4917  0.4762  0.6366  0.5384  0.6101  0.6106  0.5929  0.6484  0.6721  0.4912  0.5052  0.4912  0.5492  0.5436  0.5436  0.5356  0.5875  0.6162  0.6494  0.6837  0.6526  0.6728  0.6728  0.7042  0.4774  0.4774  0.4535  0.3461  0.3461  0.3393  0.3393  0.3372  0.3275  0.3799  0.1016  0.1760  0.1760  0.0194  0.0194  0.0194  0.0155  0.0194  0.0194  0.0194  0.0194  0.0234  0.0234  0.0234  0.0194  0.0194  0.0234  0.0194  0.0194  0.0194  0.0234  0.0155  0.0155  0.0154  0.0116  0.0116  0.0116  0.0116  0.0116  0.0116  0.0116  0.0116  0.0116  0.0116  0.0116  0.0116  0.0155  0.0155  0.0155  0.0155  0.0155  0.0155  0.0077  0.0116  0.0116  0.0116  0.0194  0.0154  0.0077  0.0154
OMP4__GCA_000774575.1   0.7199  0.5707  0.5227  0.5903  0.8019  0.5061  0.4984  0.5570  0.5057  0.5011  0.4882  0.4957  0.4882  0.4990  0.6495  0.5651  0.6342  0.5866  0.5979  0.6140  0.5547  0.5547  0.5635  0.5447  0.5519  0.4768  0.4922  0.4767  0.6373  0.5551  0.6108  0.6112  0.5935  0.6352  0.6585  0.4917  0.5057  0.4917  0.5497  0.5442  0.5442  0.5361  0.5881  0.6168  0.6689  0.7041  0.6533  0.6832  0.6832  0.7050  0.4778  0.4778  0.4539  0.3555  0.3555  0.3486  0.3486  0.3465  0.3367  0.3802  0.0973  0.1810  0.1810  0.0155  0.0155  0.0155  0.0194  0.0155  0.0155  0.0155  0.0155  0.0194  0.0194  0.0194  0.0155  0.0155  0.0194  0.0155  0.0155  0.0155  0.0194  0.0273  0.0273  0.0273  0.0233  0.0233  0.0233  0.0233  0.0233  0.0233  0.0233  0.0233  0.0233  0.0233  0.0233  0.0233  0.0273  0.0273  0.0273  0.0273  0.0273  0.0273  0.0194  0.0233  0.0233  0.0233  0.0312  0.0273  0.0038  0.0116  0.0116
OMP4__GCA_000770495.1   0.7162  0.5717  0.5394  0.5914  0.8271  0.5223  0.5145  0.5747  0.5220  0.5096  0.5042  0.5119  0.5042  0.5151  0.6601  0.5745  0.6537  0.5962  0.6076  0.6240  0.5557  0.5557  0.5811  0.5618  0.5692  0.4924  0.5081  0.4922  0.6568  0.5644  0.6208  0.6213  0.6033  0.6550  0.6789  0.5077  0.5221  0.5077  0.5506  0.5614  0.5614  0.5532  0.6065  0.6179  0.6895  0.7257  0.6736  0.6943  0.6943  0.7164  0.4860  0.4860  0.4689  0.3683  0.3683  0.3613  0.3613  0.3592  0.3491  0.3808  0.1061  0.1910  0.1910  0.0234  0.0234  0.0234  0.0274  0.0234  0.0234  0.0234  0.0234  0.0274  0.0274  0.0274  0.0234  0.0234  0.0274  0.0234  0.0234  0.0234  0.0274  0.0353  0.0353  0.0353  0.0313  0.0313  0.0313  0.0313  0.0313  0.0313  0.0313  0.0313  0.0313  0.0313  0.0313  0.0313  0.0353  0.0353  0.0353  0.0353  0.0353  0.0353  0.0273  0.0313  0.0313  0.0313  0.0393  0.0353  0.0116  0.0194  0.0194  0.0077
OMP4__GCA_000774175.1   0.7098  0.5877  0.5385  0.6078  0.8019  0.5215  0.5136  0.5737  0.5212  0.5164  0.5033  0.5110  0.5033  0.5143  0.6684  0.5819  0.6342  0.6038  0.6153  0.6319  0.5712  0.5712  0.5801  0.5609  0.5682  0.4916  0.5073  0.4914  0.6556  0.5551  0.6287  0.6292  0.6110  0.6538  0.6776  0.5069  0.5212  0.5069  0.5662  0.5604  0.5604  0.5523  0.6054  0.6349  0.6689  0.7041  0.6723  0.7028  0.7028  0.7150  0.4926  0.4926  0.4681  0.3678  0.3678  0.3608  0.3608  0.3587  0.3486  0.3930  0.1060  0.1907  0.1907  0.0234  0.0234  0.0234  0.0273  0.0234  0.0234  0.0234  0.0234  0.0273  0.0273  0.0273  0.0234  0.0234  0.0273  0.0234  0.0234  0.0234  0.0273  0.0273  0.0273  0.0273  0.0233  0.0233  0.0233  0.0233  0.0233  0.0233  0.0233  0.0233  0.0233  0.0233  0.0233  0.0233  0.0273  0.0273  0.0273  0.0273  0.0273  0.0273  0.0194  0.0233  0.0233  0.0233  0.0312  0.0273  0.0116  0.0194  0.0116  0.0077  0.0155
OMP4__GCA_000932105.1   0.7162  0.5717  0.5394  0.5914  0.8271  0.5223  0.5145  0.5747  0.5220  0.5096  0.5042  0.5119  0.5042  0.5151  0.6601  0.5745  0.6537  0.5962  0.6076  0.6240  0.5557  0.5557  0.5811  0.5618  0.5692  0.4924  0.5081  0.4922  0.6568  0.5644  0.6208  0.6213  0.6033  0.6550  0.6789  0.5077  0.5221  0.5077  0.5506  0.5614  0.5614  0.5532  0.6065  0.6179  0.6895  0.7257  0.6736  0.6943  0.6943  0.7164  0.4860  0.4860  0.4689  0.3683  0.3683  0.3613  0.3613  0.3592  0.3491  0.3808  0.1061  0.1910  0.1910  0.0234  0.0234  0.0234  0.0274  0.0234  0.0234  0.0234  0.0234  0.0274  0.0274  0.0274  0.0234  0.0234  0.0274  0.0234  0.0234  0.0234  0.0274  0.0353  0.0353  0.0353  0.0313  0.0313  0.0313  0.0313  0.0313  0.0313  0.0313  0.0313  0.0313  0.0313  0.0313  0.0313  0.0353  0.0353  0.0353  0.0353  0.0353  0.0353  0.0273  0.0313  0.0313  0.0313  0.0393  0.0353  0.0116  0.0194  0.0194  0.0077  0.0000  0.0155
OMP4__GCA_000774625.1   0.7162  0.5717  0.5394  0.5914  0.8271  0.5223  0.5145  0.5747  0.5220  0.5096  0.5042  0.5119  0.5042  0.5151  0.6601  0.5745  0.6537  0.5962  0.6076  0.6240  0.5557  0.5557  0.5811  0.5618  0.5692  0.4924  0.5081  0.4922  0.6568  0.5644  0.6208  0.6213  0.6033  0.6550  0.6789  0.5077  0.5221  0.5077  0.5506  0.5614  0.5614  0.5532  0.6065  0.6179  0.6895  0.7257  0.6736  0.6943  0.6943  0.7164  0.4860  0.4860  0.4689  0.3683  0.3683  0.3613  0.3613  0.3592  0.3491  0.3808  0.1061  0.1910  0.1910  0.0234  0.0234  0.0234  0.0274  0.0234  0.0234  0.0234  0.0234  0.0274  0.0274  0.0274  0.0234  0.0234  0.0274  0.0234  0.0234  0.0234  0.0274  0.0353  0.0353  0.0353  0.0313  0.0313  0.0313  0.0313  0.0313  0.0313  0.0313  0.0313  0.0313  0.0313  0.0313  0.0313  0.0353  0.0353  0.0353  0.0353  0.0353  0.0353  0.0273  0.0313  0.0313  0.0313  0.0393  0.0353  0.0116  0.0194  0.0194  0.0077  0.0000  0.0155  0.0000
OMP4__GCA_000439695.1   0.7199  0.5792  0.5305  0.6167  0.7905  0.5137  0.5060  0.5653  0.5057  0.5011  0.4882  0.4957  0.4882  0.5143  0.6589  0.5568  0.6433  0.5951  0.6065  0.6229  0.5629  0.5629  0.5717  0.5527  0.5600  0.4842  0.4997  0.4840  0.6464  0.5470  0.6197  0.6202  0.6022  0.6585  0.6825  0.4993  0.5134  0.4993  0.5579  0.5523  0.5523  0.5442  0.5967  0.6258  0.6594  0.6942  0.6440  0.6929  0.6929  0.7150  0.4706  0.4706  0.4469  0.3616  0.3616  0.3547  0.3547  0.3525  0.3426  0.3866  0.1016  0.1858  0.1858  0.0194  0.0194  0.0194  0.0234  0.0194  0.0194  0.0194  0.0194  0.0234  0.0234  0.0234  0.0194  0.0194  0.0234  0.0194  0.0194  0.0194  0.0234  0.0233  0.0233  0.0233  0.0194  0.0194  0.0194  0.0194  0.0194  0.0194  0.0194  0.0194  0.0194  0.0194  0.0194  0.0194  0.0233  0.0233  0.0233  0.0233  0.0233  0.0233  0.0155  0.0194  0.0194  0.0194  0.0273  0.0233  0.0077  0.0077  0.0077  0.0116  0.0194  0.0116  0.0194  0.0194
OMP4__GCA_000445385.1   0.7287  0.5697  0.5140  0.5980  0.8003  0.5053  0.4976  0.5479  0.4973  0.4927  0.4800  0.4874  0.4800  0.5057  0.6390  0.5559  0.6241  0.5771  0.5883  0.6042  0.5457  0.5457  0.5544  0.5359  0.5429  0.4688  0.4840  0.4687  0.6271  0.5461  0.6009  0.6013  0.5838  0.6386  0.6620  0.4834  0.4973  0.4834  0.5407  0.5352  0.5352  0.5273  0.5786  0.6068  0.6582  0.6929  0.6428  0.6723  0.6723  0.6937  0.4698  0.4698  0.4462  0.3489  0.3489  0.3421  0.3421  0.3400  0.3303  0.3733  0.0929  0.1759  0.1759  0.0116  0.0116  0.0116  0.0155  0.0116  0.0116  0.0116  0.0116  0.0155  0.0155  0.0155  0.0116  0.0116  0.0155  0.0116  0.0116  0.0116  0.0155  0.0233  0.0233  0.0233  0.0194  0.0194  0.0194  0.0194  0.0194  0.0194  0.0194  0.0194  0.0194  0.0194  0.0194  0.0194  0.0233  0.0233  0.0233  0.0233  0.0233  0.0233  0.0154  0.0194  0.0194  0.0194  0.0272  0.0233  0.0000  0.0077  0.0077  0.0038  0.0116  0.0116  0.0116  0.0116  0.0077
OMP4__GCA_000774545.1   0.7112  0.5802  0.5314  0.6001  0.8153  0.5146  0.5068  0.5663  0.5143  0.5096  0.4966  0.5042  0.4966  0.5074  0.6601  0.5745  0.6445  0.5962  0.6076  0.6240  0.5639  0.5639  0.5727  0.5537  0.5610  0.4849  0.5005  0.4848  0.6475  0.5644  0.6208  0.6213  0.6033  0.6456  0.6693  0.5001  0.5143  0.5001  0.5589  0.5532  0.5532  0.5451  0.5978  0.6090  0.6798  0.7155  0.6640  0.6943  0.6943  0.7164  0.4786  0.4786  0.4617  0.3621  0.3621  0.3552  0.3552  0.3531  0.3431  0.3872  0.1018  0.1861  0.1861  0.0194  0.0194  0.0194  0.0234  0.0194  0.0194  0.0194  0.0194  0.0234  0.0234  0.0234  0.0194  0.0194  0.0234  0.0194  0.0194  0.0194  0.0234  0.0313  0.0313  0.0313  0.0273  0.0273  0.0273  0.0273  0.0273  0.0273  0.0273  0.0273  0.0273  0.0273  0.0273  0.0273  0.0313  0.0313  0.0313  0.0313  0.0313  0.0313  0.0233  0.0273  0.0273  0.0273  0.0353  0.0313  0.0077  0.0155  0.0155  0.0038  0.0038  0.0116  0.0038  0.0038  0.0155  0.0077
OMP4__GCA_000494855.1   0.7391  0.5697  0.5218  0.5980  0.8118  0.5129  0.5051  0.5479  0.4973  0.4927  0.4800  0.4874  0.4800  0.5057  0.6483  0.5477  0.6241  0.5856  0.5968  0.6042  0.5538  0.5538  0.5464  0.5359  0.5429  0.4688  0.4840  0.4687  0.6361  0.5461  0.6009  0.6013  0.5838  0.6386  0.6620  0.4834  0.4973  0.4834  0.5407  0.5352  0.5352  0.5273  0.5786  0.6068  0.6582  0.7028  0.6428  0.6723  0.6723  0.6937  0.4771  0.4771  0.4532  0.3550  0.3550  0.3481  0.3481  0.3400  0.3303  0.3796  0.0972  0.1807  0.1807  0.0155  0.0155  0.0155  0.0194  0.0155  0.0155  0.0155  0.0155  0.0194  0.0194  0.0194  0.0155  0.0155  0.0194  0.0155  0.0155  0.0155  0.0194  0.0273  0.0273  0.0272  0.0233  0.0233  0.0233  0.0233  0.0233  0.0233  0.0233  0.0233  0.0233  0.0233  0.0233  0.0233  0.0273  0.0273  0.0273  0.0273  0.0273  0.0273  0.0194  0.0233  0.0233  0.0233  0.0312  0.0272  0.0038  0.0115  0.0115  0.0077  0.0155  0.0154  0.0155  0.0155  0.0116  0.0038  0.0116
OMP4__GCA_000774785.1   0.7478  0.5855  0.5286  0.6143  0.7983  0.5196  0.5118  0.5632  0.5116  0.5069  0.4940  0.5016  0.4940  0.5202  0.6377  0.5713  0.6228  0.5760  0.6042  0.6030  0.5447  0.5447  0.5696  0.5507  0.5419  0.4825  0.4979  0.4678  0.6439  0.5613  0.6173  0.6177  0.5999  0.6373  0.6606  0.4825  0.4963  0.4825  0.5396  0.5502  0.5502  0.5422  0.5944  0.6056  0.6568  0.6914  0.6601  0.6901  0.6901  0.7120  0.4618  0.4618  0.4385  0.3605  0.3605  0.3536  0.3536  0.3394  0.3297  0.3727  0.1014  0.1757  0.1757  0.0194  0.0194  0.0194  0.0233  0.0194  0.0194  0.0194  0.0194  0.0155  0.0155  0.0155  0.0116  0.0194  0.0155  0.0194  0.0194  0.0194  0.0155  0.0233  0.0233  0.0233  0.0193  0.0193  0.0193  0.0193  0.0193  0.0193  0.0193  0.0193  0.0193  0.0193  0.0193  0.0193  0.0233  0.0233  0.0233  0.0233  0.0233  0.0233  0.0154  0.0193  0.0193  0.0193  0.0272  0.0233  0.0077  0.0154  0.0154  0.0115  0.0194  0.0193  0.0194  0.0194  0.0154  0.0077  0.0154  0.0115
OMP4__GCA_000774325.1   0.7253  0.5627  0.5349  0.6156  0.7777  0.5206  0.5128  0.5616  0.5126  0.5079  0.4949  0.5025  0.4949  0.5212  0.6576  0.5725  0.6241  0.5941  0.6054  0.6218  0.5619  0.5619  0.5680  0.5518  0.5563  0.4809  0.4964  0.4808  0.6422  0.5434  0.6156  0.6161  0.5982  0.6541  0.6780  0.4959  0.5100  0.4959  0.5542  0.5486  0.5486  0.5406  0.5928  0.6246  0.6458  0.6800  0.6584  0.6771  0.6771  0.7103  0.4844  0.4844  0.4602  0.3550  0.3550  0.3481  0.3481  0.3460  0.3362  0.3860  0.1059  0.1807  0.1807  0.0233  0.0233  0.0233  0.0194  0.0233  0.0233  0.0233  0.0233  0.0273  0.0273  0.0273  0.0233  0.0233  0.0273  0.0233  0.0233  0.0233  0.0273  0.0194  0.0194  0.0194  0.0154  0.0154  0.0154  0.0154  0.0154  0.0154  0.0154  0.0154  0.0154  0.0154  0.0154  0.0154  0.0194  0.0194  0.0194  0.0194  0.0194  0.0194  0.0116  0.0154  0.0154  0.0154  0.0233  0.0194  0.0115  0.0193  0.0038  0.0154  0.0233  0.0154  0.0233  0.0233  0.0116  0.0115  0.0194  0.0154  0.0193
OMP4__GCA_000757245.1   0.7253  0.5627  0.5349  0.6156  0.7777  0.5206  0.5128  0.5616  0.5126  0.5079  0.4949  0.5025  0.4949  0.5212  0.6576  0.5725  0.6241  0.5941  0.6054  0.6218  0.5619  0.5619  0.5680  0.5518  0.5563  0.4809  0.4964  0.4808  0.6422  0.5434  0.6156  0.6161  0.5982  0.6541  0.6780  0.4959  0.5100  0.4959  0.5542  0.5486  0.5486  0.5406  0.5928  0.6246  0.6458  0.6800  0.6584  0.6771  0.6771  0.7103  0.4844  0.4844  0.4602  0.3550  0.3550  0.3481  0.3481  0.3460  0.3362  0.3860  0.1059  0.1807  0.1807  0.0233  0.0233  0.0233  0.0194  0.0233  0.0233  0.0233  0.0233  0.0273  0.0273  0.0273  0.0233  0.0233  0.0273  0.0233  0.0233  0.0233  0.0273  0.0194  0.0194  0.0194  0.0154  0.0154  0.0154  0.0154  0.0154  0.0154  0.0154  0.0154  0.0154  0.0154  0.0154  0.0154  0.0194  0.0194  0.0194  0.0194  0.0194  0.0194  0.0116  0.0154  0.0154  0.0154  0.0233  0.0194  0.0115  0.0193  0.0038  0.0154  0.0233  0.0154  0.0233  0.0233  0.0116  0.0115  0.0194  0.0154  0.0193  0.0000
OMP4__GCA_000011545.1   0.7191  0.5701  0.5261  0.6028  0.7896  0.5094  0.5017  0.5565  0.5052  0.5006  0.4877  0.4953  0.4877  0.5138  0.6488  0.5645  0.6335  0.5860  0.5973  0.6134  0.5542  0.5542  0.5629  0.5442  0.5513  0.4764  0.4917  0.4762  0.6366  0.5384  0.6101  0.6106  0.5929  0.6484  0.6721  0.4912  0.5052  0.4912  0.5492  0.5436  0.5436  0.5356  0.5875  0.6162  0.6494  0.6837  0.6526  0.6728  0.6728  0.7042  0.4774  0.4774  0.4535  0.3461  0.3461  0.3393  0.3393  0.3372  0.3275  0.3799  0.1016  0.1760  0.1760  0.0194  0.0194  0.0194  0.0155  0.0194  0.0194  0.0194  0.0194  0.0234  0.0234  0.0234  0.0194  0.0194  0.0234  0.0194  0.0194  0.0194  0.0234  0.0155  0.0155  0.0154  0.0116  0.0116  0.0116  0.0116  0.0116  0.0116  0.0116  0.0116  0.0116  0.0116  0.0116  0.0116  0.0155  0.0155  0.0155  0.0155  0.0155  0.0155  0.0077  0.0116  0.0116  0.0116  0.0194  0.0154  0.0077  0.0154  0.0000  0.0116  0.0194  0.0116  0.0194  0.0194  0.0077  0.0077  0.0155  0.0115  0.0154  0.0038  0.0038
OMP4__GCA_000959285.1   0.7191  0.5701  0.5261  0.6028  0.7896  0.5094  0.5017  0.5565  0.5052  0.5006  0.4877  0.4953  0.4877  0.5138  0.6488  0.5645  0.6335  0.5860  0.5973  0.6134  0.5542  0.5542  0.5629  0.5442  0.5513  0.4764  0.4917  0.4762  0.6366  0.5384  0.6101  0.6106  0.5929  0.6484  0.6721  0.4912  0.5052  0.4912  0.5492  0.5436  0.5436  0.5356  0.5875  0.6162  0.6494  0.6837  0.6526  0.6728  0.6728  0.7042  0.4774  0.4774  0.4535  0.3461  0.3461  0.3393  0.3393  0.3372  0.3275  0.3799  0.1016  0.1760  0.1760  0.0194  0.0194  0.0194  0.0155  0.0194  0.0194  0.0194  0.0194  0.0234  0.0234  0.0234  0.0194  0.0194  0.0234  0.0194  0.0194  0.0194  0.0234  0.0155  0.0155  0.0154  0.0116  0.0116  0.0116  0.0116  0.0116  0.0116  0.0116  0.0116  0.0116  0.0116  0.0116  0.0116  0.0155  0.0155  0.0155  0.0155  0.0155  0.0155  0.0077  0.0116  0.0116  0.0116  0.0194  0.0154  0.0077  0.0154  0.0000  0.0116  0.0194  0.0116  0.0194  0.0194  0.0077  0.0077  0.0155  0.0115  0.0154  0.0038  0.0038  0.0000
OMP4__GCA_000511915.1   0.7287  0.5697  0.5140  0.5980  0.8003  0.5053  0.4976  0.5479  0.4973  0.4927  0.4800  0.4874  0.4800  0.5057  0.6390  0.5559  0.6241  0.5771  0.5883  0.6042  0.5457  0.5457  0.5544  0.5359  0.5429  0.4688  0.4840  0.4687  0.6271  0.5461  0.6009  0.6013  0.5838  0.6386  0.6620  0.4834  0.4973  0.4834  0.5407  0.5352  0.5352  0.5273  0.5786  0.6068  0.6582  0.6929  0.6428  0.6723  0.6723  0.6937  0.4698  0.4698  0.4462  0.3489  0.3489  0.3421  0.3421  0.3400  0.3303  0.3733  0.0929  0.1759  0.1759  0.0116  0.0116  0.0116  0.0155  0.0116  0.0116  0.0116  0.0116  0.0155  0.0155  0.0155  0.0116  0.0116  0.0155  0.0116  0.0116  0.0116  0.0155  0.0233  0.0233  0.0233  0.0194  0.0194  0.0194  0.0194  0.0194  0.0194  0.0194  0.0194  0.0194  0.0194  0.0194  0.0194  0.0233  0.0233  0.0233  0.0233  0.0233  0.0233  0.0154  0.0194  0.0194  0.0194  0.0272  0.0233  0.0000  0.0077  0.0077  0.0038  0.0116  0.0116  0.0116  0.0116  0.0077  0.0000  0.0077  0.0038  0.0077  0.0115  0.0115  0.0077  0.0077
OMP4__GCA_000520895.1   0.7287  0.5697  0.5140  0.5980  0.8003  0.5053  0.4976  0.5479  0.4973  0.4927  0.4800  0.4874  0.4800  0.5057  0.6390  0.5559  0.6241  0.5771  0.5883  0.6042  0.5457  0.5457  0.5544  0.5359  0.5429  0.4688  0.4840  0.4687  0.6271  0.5461  0.6009  0.6013  0.5838  0.6386  0.6620  0.4834  0.4973  0.4834  0.5407  0.5352  0.5352  0.5273  0.5786  0.6068  0.6582  0.6929  0.6428  0.6723  0.6723  0.6937  0.4698  0.4698  0.4462  0.3489  0.3489  0.3421  0.3421  0.3400  0.3303  0.3733  0.0929  0.1759  0.1759  0.0116  0.0116  0.0116  0.0155  0.0116  0.0116  0.0116  0.0116  0.0155  0.0155  0.0155  0.0116  0.0116  0.0155  0.0116  0.0116  0.0116  0.0155  0.0233  0.0233  0.0233  0.0194  0.0194  0.0194  0.0194  0.0194  0.0194  0.0194  0.0194  0.0194  0.0194  0.0194  0.0194  0.0233  0.0233  0.0233  0.0233  0.0233  0.0233  0.0154  0.0194  0.0194  0.0194  0.0272  0.0233  0.0000  0.0077  0.0077  0.0038  0.0116  0.0116  0.0116  0.0116  0.0077  0.0000  0.0077  0.0038  0.0077  0.0115  0.0115  0.0077  0.0077  0.0000
OMP4__GCA_000521645.1   0.7287  0.5697  0.5140  0.5980  0.8003  0.5053  0.4976  0.5479  0.4973  0.4927  0.4800  0.4874  0.4800  0.5057  0.6390  0.5559  0.6241  0.5771  0.5883  0.6042  0.5457  0.5457  0.5544  0.5359  0.5429  0.4688  0.4840  0.4687  0.6271  0.5461  0.6009  0.6013  0.5838  0.6386  0.6620  0.4834  0.4973  0.4834  0.5407  0.5352  0.5352  0.5273  0.5786  0.6068  0.6582  0.6929  0.6428  0.6723  0.6723  0.6937  0.4698  0.4698  0.4462  0.3489  0.3489  0.3421  0.3421  0.3400  0.3303  0.3733  0.0929  0.1759  0.1759  0.0116  0.0116  0.0116  0.0155  0.0116  0.0116  0.0116  0.0116  0.0155  0.0155  0.0155  0.0116  0.0116  0.0155  0.0116  0.0116  0.0116  0.0155  0.0233  0.0233  0.0233  0.0194  0.0194  0.0194  0.0194  0.0194  0.0194  0.0194  0.0194  0.0194  0.0194  0.0194  0.0194  0.0233  0.0233  0.0233  0.0233  0.0233  0.0233  0.0154  0.0194  0.0194  0.0194  0.0272  0.0233  0.0000  0.0077  0.0077  0.0038  0.0116  0.0116  0.0116  0.0116  0.0077  0.0000  0.0077  0.0038  0.0077  0.0115  0.0115  0.0077  0.0077  0.0000  0.0000
OMP4__GCA_000755965.1   0.7112  0.5802  0.5394  0.6001  0.8153  0.5223  0.5145  0.5747  0.5220  0.5173  0.5042  0.5119  0.5042  0.5074  0.6601  0.5745  0.6445  0.5962  0.6076  0.6240  0.5639  0.5639  0.5727  0.5537  0.5610  0.4924  0.5081  0.4922  0.6475  0.5644  0.6208  0.6213  0.6033  0.6550  0.6693  0.5001  0.5143  0.5001  0.5672  0.5532  0.5532  0.5451  0.5978  0.6090  0.6798  0.7155  0.6736  0.6943  0.6943  0.7164  0.4860  0.4860  0.4689  0.3621  0.3621  0.3552  0.3552  0.3592  0.3491  0.3936  0.1061  0.1910  0.1910  0.0234  0.0234  0.0234  0.0274  0.0234  0.0234  0.0234  0.0234  0.0274  0.0274  0.0274  0.0234  0.0234  0.0274  0.0234  0.0234  0.0234  0.0274  0.0353  0.0353  0.0353  0.0313  0.0313  0.0313  0.0313  0.0313  0.0313  0.0313  0.0313  0.0313  0.0313  0.0313  0.0313  0.0353  0.0353  0.0353  0.0353  0.0353  0.0353  0.0273  0.0313  0.0313  0.0313  0.0393  0.0353  0.0116  0.0194  0.0194  0.0077  0.0077  0.0155  0.0077  0.0077  0.0194  0.0116  0.0038  0.0155  0.0194  0.0233  0.0233  0.0194  0.0194  0.0116  0.0116  0.0116
OMP4__GCA_000756065.1   0.7112  0.5802  0.5394  0.6001  0.8153  0.5223  0.5145  0.5747  0.5220  0.5173  0.5042  0.5119  0.5042  0.5074  0.6601  0.5745  0.6445  0.5962  0.6076  0.6240  0.5639  0.5639  0.5727  0.5537  0.5610  0.4924  0.5081  0.4922  0.6475  0.5644  0.6208  0.6213  0.6033  0.6550  0.6693  0.5001  0.5143  0.5001  0.5672  0.5532  0.5532  0.5451  0.5978  0.6090  0.6798  0.7155  0.6736  0.6943  0.6943  0.7164  0.4860  0.4860  0.4689  0.3621  0.3621  0.3552  0.3552  0.3592  0.3491  0.3936  0.1061  0.1910  0.1910  0.0234  0.0234  0.0234  0.0274  0.0234  0.0234  0.0234  0.0234  0.0274  0.0274  0.0274  0.0234  0.0234  0.0274  0.0234  0.0234  0.0234  0.0274  0.0353  0.0353  0.0353  0.0313  0.0313  0.0313  0.0313  0.0313  0.0313  0.0313  0.0313  0.0313  0.0313  0.0313  0.0313  0.0353  0.0353  0.0353  0.0353  0.0353  0.0353  0.0273  0.0313  0.0313  0.0313  0.0393  0.0353  0.0116  0.0194  0.0194  0.0077  0.0077  0.0155  0.0077  0.0077  0.0194  0.0116  0.0038  0.0155  0.0194  0.0233  0.0233  0.0194  0.0194  0.0116  0.0116  0.0116  0.0000
OMP4__GCA_000757105.1   0.6998  0.5877  0.5385  0.6078  0.7793  0.5215  0.5136  0.5737  0.5212  0.5164  0.5033  0.4957  0.5033  0.4990  0.6684  0.5819  0.6525  0.6038  0.5979  0.6319  0.5547  0.5547  0.5801  0.5609  0.5682  0.4916  0.5073  0.4914  0.6556  0.5551  0.6287  0.6292  0.6110  0.6352  0.6585  0.5069  0.5212  0.5069  0.5662  0.5604  0.5604  0.5523  0.6054  0.6349  0.6689  0.7041  0.6723  0.7028  0.7028  0.7252  0.4926  0.4926  0.4681  0.3678  0.3678  0.3608  0.3608  0.3587  0.3486  0.3930  0.1060  0.1907  0.1907  0.0234  0.0234  0.0234  0.0273  0.0234  0.0234  0.0234  0.0234  0.0273  0.0273  0.0273  0.0234  0.0234  0.0273  0.0234  0.0234  0.0234  0.0273  0.0273  0.0273  0.0273  0.0233  0.0233  0.0233  0.0233  0.0233  0.0233  0.0233  0.0233  0.0233  0.0233  0.0233  0.0233  0.0273  0.0273  0.0273  0.0273  0.0273  0.0273  0.0194  0.0233  0.0233  0.0233  0.0312  0.0273  0.0116  0.0194  0.0116  0.0077  0.0155  0.0077  0.0155  0.0155  0.0116  0.0116  0.0116  0.0154  0.0193  0.0154  0.0154  0.0116  0.0116  0.0116  0.0116  0.0116  0.0155  0.0155
OMP4__GCA_000774185.1   0.7287  0.5697  0.5140  0.5980  0.8003  0.5053  0.4976  0.5479  0.4973  0.4927  0.4800  0.4874  0.4800  0.5057  0.6390  0.5559  0.6241  0.5771  0.5883  0.6042  0.5457  0.5457  0.5544  0.5359  0.5429  0.4688  0.4840  0.4687  0.6271  0.5461  0.6009  0.6013  0.5838  0.6386  0.6620  0.4834  0.4973  0.4834  0.5407  0.5352  0.5352  0.5273  0.5786  0.6068  0.6582  0.6929  0.6428  0.6723  0.6723  0.6937  0.4698  0.4698  0.4462  0.3489  0.3489  0.3421  0.3421  0.3400  0.3303  0.3733  0.0929  0.1759  0.1759  0.0116  0.0116  0.0116  0.0155  0.0116  0.0116  0.0116  0.0116  0.0155  0.0155  0.0155  0.0116  0.0116  0.0155  0.0116  0.0116  0.0116  0.0155  0.0233  0.0233  0.0233  0.0194  0.0194  0.0194  0.0194  0.0194  0.0194  0.0194  0.0194  0.0194  0.0194  0.0194  0.0194  0.0233  0.0233  0.0233  0.0233  0.0233  0.0233  0.0154  0.0194  0.0194  0.0194  0.0272  0.0233  0.0000  0.0077  0.0077  0.0038  0.0116  0.0116  0.0116  0.0116  0.0077  0.0000  0.0077  0.0038  0.0077  0.0115  0.0115  0.0077  0.0077  0.0000  0.0000  0.0000  0.0116  0.0116  0.0116
OMP4__GCA_000774275.1   0.7199  0.5707  0.5227  0.5903  0.8019  0.5061  0.4984  0.5570  0.5057  0.5011  0.4882  0.4957  0.4882  0.4990  0.6495  0.5651  0.6342  0.5866  0.5979  0.6140  0.5547  0.5547  0.5635  0.5447  0.5519  0.4768  0.4922  0.4767  0.6373  0.5551  0.6108  0.6112  0.5935  0.6352  0.6585  0.4917  0.5057  0.4917  0.5497  0.5442  0.5442  0.5361  0.5881  0.6168  0.6689  0.7041  0.6533  0.6832  0.6832  0.7050  0.4778  0.4778  0.4539  0.3555  0.3555  0.3486  0.3486  0.3465  0.3367  0.3802  0.0973  0.1810  0.1810  0.0155  0.0155  0.0155  0.0194  0.0155  0.0155  0.0155  0.0155  0.0194  0.0194  0.0194  0.0155  0.0155  0.0194  0.0155  0.0155  0.0155  0.0194  0.0273  0.0273  0.0273  0.0233  0.0233  0.0233  0.0233  0.0233  0.0233  0.0233  0.0233  0.0233  0.0233  0.0233  0.0233  0.0273  0.0273  0.0273  0.0273  0.0273  0.0273  0.0194  0.0233  0.0233  0.0233  0.0312  0.0273  0.0038  0.0116  0.0116  0.0000  0.0077  0.0077  0.0077  0.0077  0.0116  0.0038  0.0038  0.0077  0.0115  0.0154  0.0154  0.0116  0.0116  0.0038  0.0038  0.0038  0.0077  0.0077  0.0077  0.0038
OMP4__GCA_000774405.1   0.7148  0.5707  0.5385  0.5903  0.8019  0.5215  0.5136  0.5737  0.5212  0.5087  0.5033  0.5110  0.5033  0.5143  0.6589  0.5735  0.6525  0.5951  0.6065  0.6229  0.5547  0.5547  0.5801  0.5609  0.5682  0.4916  0.5073  0.4914  0.6556  0.5470  0.6197  0.6202  0.6022  0.6538  0.6776  0.5069  0.5212  0.5069  0.5497  0.5604  0.5604  0.5523  0.6054  0.6349  0.6689  0.7041  0.6723  0.6929  0.6929  0.7150  0.4926  0.4926  0.4681  0.3678  0.3678  0.3608  0.3608  0.3587  0.3486  0.3802  0.1060  0.1907  0.1907  0.0234  0.0234  0.0234  0.0273  0.0234  0.0234  0.0234  0.0234  0.0273  0.0273  0.0273  0.0234  0.0234  0.0273  0.0234  0.0234  0.0234  0.0273  0.0273  0.0273  0.0273  0.0233  0.0233  0.0233  0.0233  0.0233  0.0233  0.0233  0.0233  0.0233  0.0233  0.0233  0.0233  0.0273  0.0273  0.0273  0.0273  0.0273  0.0273  0.0194  0.0233  0.0233  0.0233  0.0312  0.0273  0.0116  0.0194  0.0116  0.0077  0.0077  0.0077  0.0077  0.0077  0.0116  0.0116  0.0116  0.0154  0.0193  0.0154  0.0154  0.0116  0.0116  0.0116  0.0116  0.0116  0.0155  0.0155  0.0077  0.0116  0.0077
OMP4__GCA_000774415.1   0.7287  0.5697  0.5140  0.5980  0.8003  0.5053  0.4976  0.5479  0.4973  0.4927  0.4800  0.4874  0.4800  0.5057  0.6390  0.5559  0.6241  0.5771  0.5883  0.6042  0.5457  0.5457  0.5544  0.5359  0.5429  0.4688  0.4840  0.4687  0.6271  0.5461  0.6009  0.6013  0.5838  0.6386  0.6620  0.4834  0.4973  0.4834  0.5407  0.5352  0.5352  0.5273  0.5786  0.6068  0.6582  0.6929  0.6428  0.6723  0.6723  0.6937  0.4698  0.4698  0.4462  0.3489  0.3489  0.3421  0.3421  0.3400  0.3303  0.3733  0.0929  0.1759  0.1759  0.0116  0.0116  0.0116  0.0155  0.0116  0.0116  0.0116  0.0116  0.0155  0.0155  0.0155  0.0116  0.0116  0.0155  0.0116  0.0116  0.0116  0.0155  0.0233  0.0233  0.0233  0.0194  0.0194  0.0194  0.0194  0.0194  0.0194  0.0194  0.0194  0.0194  0.0194  0.0194  0.0194  0.0233  0.0233  0.0233  0.0233  0.0233  0.0233  0.0154  0.0194  0.0194  0.0194  0.0272  0.0233  0.0000  0.0077  0.0077  0.0038  0.0116  0.0116  0.0116  0.0116  0.0077  0.0000  0.0077  0.0038  0.0077  0.0115  0.0115  0.0077  0.0077  0.0000  0.0000  0.0000  0.0116  0.0116  0.0116  0.0000  0.0038  0.0116
OMP4__GCA_000774565.1   0.7112  0.5802  0.5314  0.6001  0.8153  0.5146  0.5068  0.5663  0.5143  0.5096  0.4966  0.5042  0.4966  0.5074  0.6601  0.5745  0.6445  0.5962  0.6076  0.6240  0.5639  0.5639  0.5727  0.5537  0.5610  0.4849  0.5005  0.4848  0.6475  0.5644  0.6208  0.6213  0.6033  0.6456  0.6693  0.5001  0.5143  0.5001  0.5589  0.5532  0.5532  0.5451  0.5978  0.6090  0.6798  0.7155  0.6640  0.6943  0.6943  0.7164  0.4786  0.4786  0.4617  0.3621  0.3621  0.3552  0.3552  0.3531  0.3431  0.3872  0.1018  0.1861  0.1861  0.0194  0.0194  0.0194  0.0234  0.0194  0.0194  0.0194  0.0194  0.0234  0.0234  0.0234  0.0194  0.0194  0.0234  0.0194  0.0194  0.0194  0.0234  0.0313  0.0313  0.0313  0.0273  0.0273  0.0273  0.0273  0.0273  0.0273  0.0273  0.0273  0.0273  0.0273  0.0273  0.0273  0.0313  0.0313  0.0313  0.0313  0.0313  0.0313  0.0233  0.0273  0.0273  0.0273  0.0353  0.0313  0.0077  0.0155  0.0155  0.0038  0.0038  0.0116  0.0038  0.0038  0.0155  0.0077  0.0000  0.0116  0.0154  0.0194  0.0194  0.0155  0.0155  0.0077  0.0077  0.0077  0.0038  0.0038  0.0116  0.0077  0.0038  0.0116  0.0077
OMP4__GCA_000774685.1   0.7185  0.5781  0.5218  0.6067  0.7889  0.5129  0.5051  0.5561  0.5049  0.5003  0.4874  0.4949  0.4874  0.5134  0.6483  0.5641  0.6330  0.5856  0.5968  0.6130  0.5538  0.5538  0.5625  0.5438  0.5509  0.4761  0.4914  0.4759  0.6361  0.5380  0.6097  0.6101  0.5924  0.6479  0.6715  0.4909  0.5049  0.4909  0.5488  0.5432  0.5432  0.5352  0.5871  0.6157  0.6489  0.6832  0.6521  0.6819  0.6819  0.7036  0.4771  0.4771  0.4532  0.3550  0.3550  0.3481  0.3481  0.3460  0.3362  0.3796  0.0972  0.1807  0.1807  0.0155  0.0155  0.0155  0.0194  0.0155  0.0155  0.0155  0.0155  0.0194  0.0194  0.0194  0.0155  0.0155  0.0194  0.0155  0.0155  0.0155  0.0194  0.0194  0.0194  0.0194  0.0154  0.0154  0.0154  0.0154  0.0154  0.0154  0.0154  0.0154  0.0154  0.0154  0.0154  0.0154  0.0194  0.0194  0.0194  0.0194  0.0194  0.0194  0.0116  0.0154  0.0154  0.0154  0.0233  0.0194  0.0038  0.0115  0.0038  0.0077  0.0155  0.0077  0.0155  0.0155  0.0038  0.0038  0.0116  0.0077  0.0115  0.0077  0.0077  0.0038  0.0038  0.0038  0.0038  0.0038  0.0155  0.0155  0.0077  0.0038  0.0077  0.0077  0.0038  0.0116
OMP4__GCA_000152365.1   0.7185  0.5781  0.5218  0.6067  0.7889  0.5129  0.5051  0.5561  0.5049  0.5003  0.4874  0.4949  0.4874  0.5134  0.6483  0.5641  0.6330  0.5856  0.5968  0.6130  0.5538  0.5538  0.5625  0.5438  0.5509  0.4761  0.4914  0.4759  0.6361  0.5380  0.6097  0.6101  0.5924  0.6479  0.6715  0.4909  0.5049  0.4909  0.5488  0.5432  0.5432  0.5352  0.5871  0.6157  0.6489  0.6832  0.6521  0.6819  0.6819  0.7036  0.4771  0.4771  0.4532  0.3550  0.3550  0.3481  0.3481  0.3460  0.3362  0.3796  0.0972  0.1807  0.1807  0.0155  0.0155  0.0155  0.0194  0.0155  0.0155  0.0155  0.0155  0.0194  0.0194  0.0194  0.0155  0.0155  0.0194  0.0155  0.0155  0.0155  0.0194  0.0194  0.0194  0.0194  0.0154  0.0154  0.0154  0.0154  0.0154  0.0154  0.0154  0.0154  0.0154  0.0154  0.0154  0.0154  0.0194  0.0194  0.0194  0.0194  0.0194  0.0194  0.0116  0.0154  0.0154  0.0154  0.0233  0.0194  0.0038  0.0115  0.0038  0.0077  0.0155  0.0077  0.0155  0.0155  0.0038  0.0038  0.0116  0.0077  0.0115  0.0077  0.0077  0.0038  0.0038  0.0038  0.0038  0.0038  0.0155  0.0155  0.0077  0.0038  0.0077  0.0077  0.0038  0.0116  0.0000
OMP4__GCA_001197955.1   0.7185  0.5781  0.5218  0.6067  0.7889  0.5129  0.5051  0.5561  0.5049  0.5003  0.4874  0.4949  0.4874  0.5134  0.6483  0.5641  0.6330  0.5856  0.5968  0.6130  0.5538  0.5538  0.5625  0.5438  0.5509  0.4761  0.4914  0.4759  0.6361  0.5380  0.6097  0.6101  0.5924  0.6479  0.6715  0.4909  0.5049  0.4909  0.5488  0.5432  0.5432  0.5352  0.5871  0.6157  0.6489  0.6832  0.6521  0.6819  0.6819  0.7036  0.4771  0.4771  0.4532  0.3550  0.3550  0.3481  0.3481  0.3460  0.3362  0.3796  0.0972  0.1807  0.1807  0.0155  0.0155  0.0155  0.0194  0.0155  0.0155  0.0155  0.0155  0.0194  0.0194  0.0194  0.0155  0.0155  0.0194  0.0155  0.0155  0.0155  0.0194  0.0194  0.0194  0.0194  0.0154  0.0154  0.0154  0.0154  0.0154  0.0154  0.0154  0.0154  0.0154  0.0154  0.0154  0.0154  0.0194  0.0194  0.0194  0.0194  0.0194  0.0194  0.0116  0.0154  0.0154  0.0154  0.0233  0.0194  0.0038  0.0115  0.0038  0.0077  0.0155  0.0077  0.0155  0.0155  0.0038  0.0038  0.0116  0.0077  0.0115  0.0077  0.0077  0.0038  0.0038  0.0038  0.0038  0.0038  0.0155  0.0155  0.0077  0.0038  0.0077  0.0077  0.0038  0.0116  0.0000  0.0000
OMP4__GCA_001211305.1   0.7287  0.5867  0.5296  0.6156  0.7777  0.5206  0.5128  0.5643  0.5126  0.5079  0.4949  0.5025  0.4949  0.5212  0.6390  0.5725  0.6241  0.5771  0.6054  0.6042  0.5457  0.5457  0.5708  0.5518  0.5429  0.4834  0.4989  0.4687  0.6452  0.5461  0.6186  0.6190  0.6011  0.6386  0.6620  0.4984  0.5126  0.4984  0.5407  0.5513  0.5513  0.5432  0.5957  0.6068  0.6397  0.6736  0.6615  0.6916  0.6916  0.7136  0.4698  0.4698  0.4462  0.3611  0.3611  0.3542  0.3542  0.3400  0.3303  0.3733  0.1015  0.1759  0.1759  0.0194  0.0194  0.0194  0.0233  0.0194  0.0194  0.0194  0.0194  0.0155  0.0155  0.0155  0.0116  0.0194  0.0155  0.0194  0.0194  0.0194  0.0155  0.0155  0.0155  0.0154  0.0116  0.0116  0.0116  0.0116  0.0116  0.0116  0.0116  0.0116  0.0116  0.0116  0.0116  0.0116  0.0155  0.0155  0.0155  0.0155  0.0155  0.0155  0.0077  0.0116  0.0116  0.0116  0.0194  0.0154  0.0077  0.0154  0.0077  0.0116  0.0194  0.0116  0.0194  0.0194  0.0077  0.0077  0.0155  0.0115  0.0077  0.0115  0.0115  0.0077  0.0077  0.0077  0.0077  0.0077  0.0194  0.0194  0.0116  0.0077  0.0116  0.0116  0.0077  0.0155  0.0038  0.0038  0.0038
OMP4__GCA_001320685.1   0.7177  0.5691  0.5291  0.6061  0.7880  0.5124  0.5046  0.5555  0.5044  0.4998  0.4869  0.4945  0.4869  0.5129  0.6476  0.5636  0.6324  0.5850  0.5962  0.6123  0.5532  0.5532  0.5620  0.5433  0.5504  0.4756  0.4909  0.4755  0.6355  0.5375  0.6090  0.6095  0.5918  0.6472  0.6708  0.4904  0.5044  0.4904  0.5482  0.5427  0.5427  0.5347  0.5865  0.6151  0.6482  0.6824  0.6514  0.6716  0.6716  0.7028  0.4766  0.4766  0.4528  0.3486  0.3486  0.3418  0.3418  0.3397  0.3300  0.3793  0.1014  0.1758  0.1758  0.0194  0.0194  0.0194  0.0155  0.0194  0.0194  0.0194  0.0194  0.0233  0.0233  0.0233  0.0194  0.0194  0.0233  0.0194  0.0194  0.0194  0.0233  0.0154  0.0154  0.0154  0.0115  0.0115  0.0115  0.0115  0.0115  0.0115  0.0115  0.0115  0.0115  0.0115  0.0115  0.0115  0.0154  0.0154  0.0154  0.0154  0.0154  0.0154  0.0077  0.0115  0.0115  0.0115  0.0193  0.0154  0.0077  0.0154  0.0000  0.0115  0.0194  0.0115  0.0194  0.0194  0.0077  0.0077  0.0155  0.0115  0.0154  0.0038  0.0038  0.0000  0.0000  0.0077  0.0077  0.0077  0.0194  0.0194  0.0115  0.0077  0.0115  0.0115  0.0077  0.0155  0.0038  0.0038  0.0038  0.0077
OMP4__GCA_001327255.1   0.7287  0.5697  0.5140  0.5980  0.8003  0.5053  0.4976  0.5479  0.4973  0.4927  0.4800  0.4874  0.4800  0.5057  0.6390  0.5559  0.6241  0.5771  0.5883  0.6042  0.5457  0.5457  0.5544  0.5359  0.5429  0.4688  0.4840  0.4687  0.6271  0.5461  0.6009  0.6013  0.5838  0.6386  0.6620  0.4834  0.4973  0.4834  0.5407  0.5352  0.5352  0.5273  0.5786  0.6068  0.6582  0.6929  0.6428  0.6723  0.6723  0.6937  0.4698  0.4698  0.4462  0.3489  0.3489  0.3421  0.3421  0.3400  0.3303  0.3733  0.0929  0.1759  0.1759  0.0116  0.0116  0.0116  0.0155  0.0116  0.0116  0.0116  0.0116  0.0155  0.0155  0.0155  0.0116  0.0116  0.0155  0.0116  0.0116  0.0116  0.0155  0.0233  0.0233  0.0233  0.0194  0.0194  0.0194  0.0194  0.0194  0.0194  0.0194  0.0194  0.0194  0.0194  0.0194  0.0194  0.0233  0.0233  0.0233  0.0233  0.0233  0.0233  0.0154  0.0194  0.0194  0.0194  0.0272  0.0233  0.0000  0.0077  0.0077  0.0038  0.0116  0.0116  0.0116  0.0116  0.0077  0.0000  0.0077  0.0038  0.0077  0.0115  0.0115  0.0077  0.0077  0.0000  0.0000  0.0000  0.0116  0.0116  0.0116  0.0000  0.0038  0.0116  0.0000  0.0077  0.0038  0.0038  0.0038  0.0077  0.0077
OMP4__GCA_000012785.1   0.7382  0.5691  0.5291  0.6061  0.7880  0.5124  0.5046  0.5555  0.5044  0.4998  0.4869  0.4945  0.4869  0.5129  0.6292  0.5636  0.6146  0.5683  0.5962  0.5950  0.5372  0.5372  0.5620  0.5433  0.5344  0.4756  0.4909  0.4611  0.6355  0.5536  0.6090  0.6095  0.5918  0.6288  0.6519  0.4904  0.5044  0.4904  0.5321  0.5427  0.5427  0.5347  0.5865  0.5975  0.6482  0.6824  0.6514  0.6716  0.6716  0.7028  0.4622  0.4622  0.4388  0.3486  0.3486  0.3418  0.3418  0.3279  0.3183  0.3667  0.1014  0.1662  0.1662  0.0194  0.0194  0.0194  0.0155  0.0194  0.0194  0.0194  0.0194  0.0155  0.0155  0.0155  0.0116  0.0194  0.0155  0.0194  0.0194  0.0194  0.0155  0.0154  0.0154  0.0154  0.0115  0.0115  0.0115  0.0115  0.0115  0.0115  0.0115  0.0115  0.0115  0.0115  0.0115  0.0115  0.0154  0.0154  0.0154  0.0154  0.0154  0.0154  0.0077  0.0115  0.0115  0.0115  0.0193  0.0154  0.0077  0.0154  0.0077  0.0115  0.0194  0.0193  0.0194  0.0194  0.0154  0.0077  0.0155  0.0115  0.0077  0.0115  0.0115  0.0077  0.0077  0.0077  0.0077  0.0077  0.0194  0.0194  0.0193  0.0077  0.0115  0.0193  0.0077  0.0155  0.0115  0.0115  0.0115  0.0077  0.0077  0.0077
OMP4__GCA_000193455.1   0.7382  0.5691  0.5291  0.6061  0.7880  0.5124  0.5046  0.5555  0.5044  0.4998  0.4869  0.4945  0.4869  0.5129  0.6292  0.5636  0.6146  0.5683  0.5962  0.5950  0.5372  0.5372  0.5620  0.5433  0.5344  0.4756  0.4909  0.4611  0.6355  0.5536  0.6090  0.6095  0.5918  0.6288  0.6519  0.4904  0.5044  0.4904  0.5321  0.5427  0.5427  0.5347  0.5865  0.5975  0.6482  0.6824  0.6514  0.6716  0.6716  0.7028  0.4622  0.4622  0.4388  0.3486  0.3486  0.3418  0.3418  0.3279  0.3183  0.3667  0.1014  0.1662  0.1662  0.0194  0.0194  0.0194  0.0155  0.0194  0.0194  0.0194  0.0194  0.0155  0.0155  0.0155  0.0116  0.0194  0.0155  0.0194  0.0194  0.0194  0.0155  0.0154  0.0154  0.0154  0.0115  0.0115  0.0115  0.0115  0.0115  0.0115  0.0115  0.0115  0.0115  0.0115  0.0115  0.0115  0.0154  0.0154  0.0154  0.0154  0.0154  0.0154  0.0077  0.0115  0.0115  0.0115  0.0193  0.0154  0.0077  0.0154  0.0077  0.0115  0.0194  0.0193  0.0194  0.0194  0.0154  0.0077  0.0155  0.0115  0.0077  0.0115  0.0115  0.0077  0.0077  0.0077  0.0077  0.0077  0.0194  0.0194  0.0193  0.0077  0.0115  0.0193  0.0077  0.0155  0.0115  0.0115  0.0115  0.0077  0.0077  0.0077  0.0000
OMP4__GCA_000294635.1   0.7382  0.5691  0.5291  0.6061  0.7880  0.5124  0.5046  0.5555  0.5044  0.4998  0.4869  0.4945  0.4869  0.5129  0.6292  0.5636  0.6146  0.5683  0.5962  0.5950  0.5372  0.5372  0.5620  0.5433  0.5344  0.4756  0.4909  0.4611  0.6355  0.5536  0.6090  0.6095  0.5918  0.6288  0.6519  0.4904  0.5044  0.4904  0.5321  0.5427  0.5427  0.5347  0.5865  0.5975  0.6482  0.6824  0.6514  0.6716  0.6716  0.7028  0.4622  0.4622  0.4388  0.3486  0.3486  0.3418  0.3418  0.3279  0.3183  0.3667  0.1014  0.1662  0.1662  0.0194  0.0194  0.0194  0.0155  0.0194  0.0194  0.0194  0.0194  0.0155  0.0155  0.0155  0.0116  0.0194  0.0155  0.0194  0.0194  0.0194  0.0155  0.0154  0.0154  0.0154  0.0115  0.0115  0.0115  0.0115  0.0115  0.0115  0.0115  0.0115  0.0115  0.0115  0.0115  0.0115  0.0154  0.0154  0.0154  0.0154  0.0154  0.0154  0.0077  0.0115  0.0115  0.0115  0.0193  0.0154  0.0077  0.0154  0.0077  0.0115  0.0194  0.0193  0.0194  0.0194  0.0154  0.0077  0.0155  0.0115  0.0077  0.0115  0.0115  0.0077  0.0077  0.0077  0.0077  0.0077  0.0194  0.0194  0.0193  0.0077  0.0115  0.0193  0.0077  0.0155  0.0115  0.0115  0.0115  0.0077  0.0077  0.0077  0.0000  0.0000
OMP4__GCA_000350505.1   0.7177  0.5691  0.5291  0.6061  0.7880  0.5124  0.5046  0.5555  0.5044  0.4998  0.4869  0.4945  0.4869  0.5129  0.6476  0.5636  0.6324  0.5850  0.5962  0.6123  0.5532  0.5532  0.5620  0.5433  0.5504  0.4756  0.4909  0.4755  0.6355  0.5375  0.6090  0.6095  0.5918  0.6472  0.6708  0.4904  0.5044  0.4904  0.5482  0.5427  0.5427  0.5347  0.5865  0.6151  0.6482  0.6824  0.6514  0.6716  0.6716  0.7028  0.4766  0.4766  0.4528  0.3486  0.3486  0.3418  0.3418  0.3397  0.3300  0.3793  0.1014  0.1758  0.1758  0.0194  0.0194  0.0194  0.0155  0.0194  0.0194  0.0194  0.0194  0.0233  0.0233  0.0233  0.0194  0.0194  0.0233  0.0194  0.0194  0.0194  0.0233  0.0154  0.0154  0.0154  0.0115  0.0115  0.0115  0.0115  0.0115  0.0115  0.0115  0.0115  0.0115  0.0115  0.0115  0.0115  0.0154  0.0154  0.0154  0.0154  0.0154  0.0154  0.0077  0.0115  0.0115  0.0115  0.0193  0.0154  0.0077  0.0154  0.0000  0.0115  0.0194  0.0115  0.0194  0.0194  0.0077  0.0077  0.0155  0.0115  0.0154  0.0038  0.0038  0.0000  0.0000  0.0077  0.0077  0.0077  0.0194  0.0194  0.0115  0.0077  0.0115  0.0115  0.0077  0.0155  0.0038  0.0038  0.0038  0.0077  0.0000  0.0077  0.0077  0.0077  0.0077
OMP4__GCA_000755905.1   0.7279  0.5775  0.5371  0.6149  0.7768  0.5201  0.5123  0.5638  0.5121  0.5074  0.4945  0.5020  0.4945  0.5207  0.6384  0.5719  0.6234  0.5766  0.6048  0.6036  0.5452  0.5452  0.5702  0.5513  0.5424  0.4829  0.4984  0.4682  0.6445  0.5455  0.6179  0.6184  0.6005  0.6380  0.6613  0.4980  0.5121  0.4980  0.5401  0.5508  0.5508  0.5427  0.5950  0.6062  0.6390  0.6728  0.6608  0.6812  0.6812  0.7128  0.4694  0.4694  0.4458  0.3547  0.3547  0.3478  0.3478  0.3338  0.3242  0.3730  0.1058  0.1710  0.1710  0.0233  0.0233  0.0233  0.0194  0.0233  0.0233  0.0233  0.0233  0.0194  0.0194  0.0194  0.0155  0.0233  0.0194  0.0233  0.0233  0.0233  0.0194  0.0116  0.0116  0.0115  0.0077  0.0077  0.0077  0.0077  0.0077  0.0077  0.0077  0.0077  0.0077  0.0077  0.0077  0.0077  0.0116  0.0116  0.0116  0.0116  0.0116  0.0116  0.0038  0.0077  0.0077  0.0077  0.0154  0.0115  0.0115  0.0193  0.0038  0.0154  0.0233  0.0154  0.0233  0.0233  0.0115  0.0115  0.0194  0.0154  0.0115  0.0077  0.0077  0.0038  0.0038  0.0115  0.0115  0.0115  0.0233  0.0233  0.0154  0.0115  0.0154  0.0154  0.0115  0.0194  0.0077  0.0077  0.0077  0.0038  0.0038  0.0115  0.0038  0.0038  0.0038  0.0038
OMP4__GCA_000755925.1   0.7382  0.5691  0.5291  0.6061  0.7880  0.5124  0.5046  0.5555  0.5044  0.4998  0.4869  0.4945  0.4869  0.5129  0.6292  0.5636  0.6146  0.5683  0.5962  0.5950  0.5372  0.5372  0.5620  0.5433  0.5344  0.4756  0.4909  0.4611  0.6355  0.5536  0.6090  0.6095  0.5918  0.6288  0.6519  0.4904  0.5044  0.4904  0.5321  0.5427  0.5427  0.5347  0.5865  0.5975  0.6482  0.6824  0.6514  0.6716  0.6716  0.7028  0.4622  0.4622  0.4388  0.3486  0.3486  0.3418  0.3418  0.3279  0.3183  0.3667  0.1014  0.1662  0.1662  0.0194  0.0194  0.0194  0.0155  0.0194  0.0194  0.0194  0.0194  0.0155  0.0155  0.0155  0.0116  0.0194  0.0155  0.0194  0.0194  0.0194  0.0155  0.0154  0.0154  0.0154  0.0115  0.0115  0.0115  0.0115  0.0115  0.0115  0.0115  0.0115  0.0115  0.0115  0.0115  0.0115  0.0154  0.0154  0.0154  0.0154  0.0154  0.0154  0.0077  0.0115  0.0115  0.0115  0.0193  0.0154  0.0077  0.0154  0.0077  0.0115  0.0194  0.0193  0.0194  0.0194  0.0154  0.0077  0.0155  0.0115  0.0077  0.0115  0.0115  0.0077  0.0077  0.0077  0.0077  0.0077  0.0194  0.0194  0.0193  0.0077  0.0115  0.0193  0.0077  0.0155  0.0115  0.0115  0.0115  0.0077  0.0077  0.0077  0.0000  0.0000  0.0000  0.0077  0.0038
OMP4__GCA_000755945.1   0.7279  0.5775  0.5371  0.6149  0.7768  0.5201  0.5123  0.5638  0.5121  0.5074  0.4945  0.5020  0.4945  0.5207  0.6384  0.5719  0.6234  0.5766  0.6048  0.6036  0.5452  0.5452  0.5702  0.5513  0.5424  0.4829  0.4984  0.4682  0.6445  0.5455  0.6179  0.6184  0.6005  0.6380  0.6613  0.4980  0.5121  0.4980  0.5401  0.5508  0.5508  0.5427  0.5950  0.6062  0.6390  0.6728  0.6608  0.6812  0.6812  0.7128  0.4694  0.4694  0.4458  0.3547  0.3547  0.3478  0.3478  0.3338  0.3242  0.3730  0.1058  0.1710  0.1710  0.0233  0.0233  0.0233  0.0194  0.0233  0.0233  0.0233  0.0233  0.0194  0.0194  0.0194  0.0155  0.0233  0.0194  0.0233  0.0233  0.0233  0.0194  0.0116  0.0116  0.0115  0.0077  0.0077  0.0077  0.0077  0.0077  0.0077  0.0077  0.0077  0.0077  0.0077  0.0077  0.0077  0.0116  0.0116  0.0116  0.0116  0.0116  0.0116  0.0038  0.0077  0.0077  0.0077  0.0154  0.0115  0.0115  0.0193  0.0038  0.0154  0.0233  0.0154  0.0233  0.0233  0.0115  0.0115  0.0194  0.0154  0.0115  0.0077  0.0077  0.0038  0.0038  0.0115  0.0115  0.0115  0.0233  0.0233  0.0154  0.0115  0.0154  0.0154  0.0115  0.0194  0.0077  0.0077  0.0077  0.0038  0.0038  0.0115  0.0038  0.0038  0.0038  0.0038  0.0000  0.0038
OMP4__GCA_000757035.2   0.7382  0.5691  0.5291  0.6061  0.7880  0.5124  0.5046  0.5555  0.5044  0.4998  0.4869  0.4945  0.4869  0.5129  0.6292  0.5636  0.6146  0.5683  0.5962  0.5950  0.5372  0.5372  0.5620  0.5433  0.5344  0.4756  0.4909  0.4611  0.6355  0.5536  0.6090  0.6095  0.5918  0.6288  0.6519  0.4904  0.5044  0.4904  0.5321  0.5427  0.5427  0.5347  0.5865  0.5975  0.6482  0.6824  0.6514  0.6716  0.6716  0.7028  0.4622  0.4622  0.4388  0.3486  0.3486  0.3418  0.3418  0.3279  0.3183  0.3667  0.1014  0.1662  0.1662  0.0194  0.0194  0.0194  0.0155  0.0194  0.0194  0.0194  0.0194  0.0155  0.0155  0.0155  0.0116  0.0194  0.0155  0.0194  0.0194  0.0194  0.0155  0.0154  0.0154  0.0154  0.0115  0.0115  0.0115  0.0115  0.0115  0.0115  0.0115  0.0115  0.0115  0.0115  0.0115  0.0115  0.0154  0.0154  0.0154  0.0154  0.0154  0.0154  0.0077  0.0115  0.0115  0.0115  0.0193  0.0154  0.0077  0.0154  0.0077  0.0115  0.0194  0.0193  0.0194  0.0194  0.0154  0.0077  0.0155  0.0115  0.0077  0.0115  0.0115  0.0077  0.0077  0.0077  0.0077  0.0077  0.0194  0.0194  0.0193  0.0077  0.0115  0.0193  0.0077  0.0155  0.0115  0.0115  0.0115  0.0077  0.0077  0.0077  0.0000  0.0000  0.0000  0.0077  0.0038  0.0000  0.0038
OMP4__GCA_000757055.1   0.7199  0.5707  0.5227  0.5903  0.8019  0.5061  0.4984  0.5570  0.5057  0.5011  0.4882  0.4957  0.4882  0.4990  0.6495  0.5651  0.6342  0.5866  0.5979  0.6140  0.5547  0.5547  0.5635  0.5447  0.5519  0.4768  0.4922  0.4767  0.6373  0.5551  0.6108  0.6112  0.5935  0.6352  0.6585  0.4917  0.5057  0.4917  0.5497  0.5442  0.5442  0.5361  0.5881  0.6168  0.6689  0.7041  0.6533  0.6832  0.6832  0.7050  0.4778  0.4778  0.4539  0.3555  0.3555  0.3486  0.3486  0.3465  0.3367  0.3802  0.0973  0.1810  0.1810  0.0155  0.0155  0.0155  0.0194  0.0155  0.0155  0.0155  0.0155  0.0194  0.0194  0.0194  0.0155  0.0155  0.0194  0.0155  0.0155  0.0155  0.0194  0.0273  0.0273  0.0273  0.0233  0.0233  0.0233  0.0233  0.0233  0.0233  0.0233  0.0233  0.0233  0.0233  0.0233  0.0233  0.0273  0.0273  0.0273  0.0273  0.0273  0.0273  0.0194  0.0233  0.0233  0.0233  0.0312  0.0273  0.0038  0.0116  0.0116  0.0000  0.0077  0.0077  0.0077  0.0077  0.0116  0.0038  0.0038  0.0077  0.0115  0.0154  0.0154  0.0116  0.0116  0.0038  0.0038  0.0038  0.0077  0.0077  0.0077  0.0038  0.0000  0.0077  0.0038  0.0038  0.0077  0.0077  0.0077  0.0116  0.0115  0.0038  0.0115  0.0115  0.0115  0.0115  0.0154  0.0115  0.0154  0.0115
OMP4__GCA_000757095.1   0.7213  0.5802  0.5314  0.6178  0.8153  0.5146  0.5068  0.5663  0.5066  0.5019  0.4890  0.4966  0.4890  0.5151  0.6601  0.5578  0.6445  0.5962  0.6076  0.6240  0.5639  0.5639  0.5727  0.5537  0.5610  0.4849  0.5005  0.4848  0.6475  0.5644  0.6208  0.6213  0.6033  0.6597  0.6838  0.5001  0.5143  0.5001  0.5589  0.5532  0.5532  0.5451  0.5978  0.6090  0.6798  0.7155  0.6452  0.6943  0.6943  0.7164  0.4641  0.4641  0.4476  0.3621  0.3621  0.3552  0.3552  0.3531  0.3431  0.3872  0.1018  0.1861  0.1861  0.0194  0.0194  0.0194  0.0234  0.0194  0.0194  0.0194  0.0194  0.0234  0.0234  0.0234  0.0194  0.0194  0.0234  0.0194  0.0194  0.0194  0.0234  0.0313  0.0313  0.0313  0.0273  0.0273  0.0273  0.0273  0.0273  0.0273  0.0273  0.0273  0.0273  0.0273  0.0273  0.0273  0.0313  0.0313  0.0313  0.0313  0.0313  0.0313  0.0233  0.0273  0.0273  0.0273  0.0353  0.0313  0.0077  0.0077  0.0155  0.0116  0.0116  0.0194  0.0116  0.0116  0.0077  0.0077  0.0077  0.0116  0.0154  0.0194  0.0194  0.0155  0.0155  0.0077  0.0077  0.0077  0.0116  0.0116  0.0194  0.0077  0.0116  0.0194  0.0077  0.0077  0.0116  0.0116  0.0116  0.0155  0.0155  0.0077  0.0155  0.0155  0.0155  0.0155  0.0194  0.0155  0.0194  0.0155  0.0116
OMP4__GCA_000757145.1   0.7339  0.5613  0.5218  0.5893  0.8118  0.5129  0.5051  0.5561  0.5049  0.4927  0.4874  0.4949  0.4874  0.5134  0.6390  0.5559  0.6330  0.5771  0.5883  0.6042  0.5377  0.5377  0.5625  0.5438  0.5509  0.4761  0.4914  0.4759  0.6361  0.5461  0.6009  0.6013  0.5838  0.6479  0.6715  0.4909  0.5049  0.4909  0.5326  0.5432  0.5432  0.5352  0.5871  0.6157  0.6677  0.7028  0.6521  0.6723  0.6723  0.6937  0.4771  0.4771  0.4532  0.3550  0.3550  0.3481  0.3481  0.3460  0.3362  0.3670  0.0972  0.1807  0.1807  0.0155  0.0155  0.0155  0.0194  0.0155  0.0155  0.0155  0.0155  0.0194  0.0194  0.0194  0.0155  0.0155  0.0194  0.0155  0.0155  0.0155  0.0194  0.0273  0.0273  0.0272  0.0233  0.0233  0.0233  0.0233  0.0233  0.0233  0.0233  0.0233  0.0233  0.0233  0.0233  0.0233  0.0273  0.0273  0.0273  0.0273  0.0273  0.0273  0.0194  0.0233  0.0233  0.0233  0.0312  0.0272  0.0038  0.0115  0.0115  0.0077  0.0077  0.0154  0.0077  0.0077  0.0116  0.0038  0.0116  0.0077  0.0115  0.0154  0.0154  0.0115  0.0115  0.0038  0.0038  0.0038  0.0155  0.0155  0.0154  0.0038  0.0077  0.0077  0.0038  0.0116  0.0077  0.0077  0.0077  0.0115  0.0115  0.0038  0.0115  0.0115  0.0115  0.0115  0.0154  0.0115  0.0154  0.0115  0.0077  0.0116
OMP4__GCA_000757255.1   0.7382  0.5691  0.5291  0.6061  0.7880  0.5124  0.5046  0.5555  0.5044  0.4998  0.4869  0.4945  0.4869  0.5129  0.6292  0.5636  0.6146  0.5683  0.5962  0.5950  0.5372  0.5372  0.5620  0.5433  0.5344  0.4756  0.4909  0.4611  0.6355  0.5536  0.6090  0.6095  0.5918  0.6288  0.6519  0.4904  0.5044  0.4904  0.5321  0.5427  0.5427  0.5347  0.5865  0.5975  0.6482  0.6824  0.6514  0.6716  0.6716  0.7028  0.4622  0.4622  0.4388  0.3486  0.3486  0.3418  0.3418  0.3279  0.3183  0.3667  0.1014  0.1662  0.1662  0.0194  0.0194  0.0194  0.0155  0.0194  0.0194  0.0194  0.0194  0.0155  0.0155  0.0155  0.0116  0.0194  0.0155  0.0194  0.0194  0.0194  0.0155  0.0154  0.0154  0.0154  0.0115  0.0115  0.0115  0.0115  0.0115  0.0115  0.0115  0.0115  0.0115  0.0115  0.0115  0.0115  0.0154  0.0154  0.0154  0.0154  0.0154  0.0154  0.0077  0.0115  0.0115  0.0115  0.0193  0.0154  0.0077  0.0154  0.0077  0.0115  0.0194  0.0193  0.0194  0.0194  0.0154  0.0077  0.0155  0.0115  0.0077  0.0115  0.0115  0.0077  0.0077  0.0077  0.0077  0.0077  0.0194  0.0194  0.0193  0.0077  0.0115  0.0193  0.0077  0.0155  0.0115  0.0115  0.0115  0.0077  0.0077  0.0077  0.0000  0.0000  0.0000  0.0077  0.0038  0.0000  0.0038  0.0000  0.0115  0.0155  0.0115
OMP4__GCA_000763555.1   0.7382  0.5691  0.5291  0.6061  0.7880  0.5124  0.5046  0.5555  0.5044  0.4998  0.4869  0.4945  0.4869  0.5129  0.6292  0.5636  0.6146  0.5683  0.5962  0.5950  0.5372  0.5372  0.5620  0.5433  0.5344  0.4756  0.4909  0.4611  0.6355  0.5536  0.6090  0.6095  0.5918  0.6288  0.6519  0.4904  0.5044  0.4904  0.5321  0.5427  0.5427  0.5347  0.5865  0.5975  0.6482  0.6824  0.6514  0.6716  0.6716  0.7028  0.4622  0.4622  0.4388  0.3486  0.3486  0.3418  0.3418  0.3279  0.3183  0.3667  0.1014  0.1662  0.1662  0.0194  0.0194  0.0194  0.0155  0.0194  0.0194  0.0194  0.0194  0.0155  0.0155  0.0155  0.0116  0.0194  0.0155  0.0194  0.0194  0.0194  0.0155  0.0154  0.0154  0.0154  0.0115  0.0115  0.0115  0.0115  0.0115  0.0115  0.0115  0.0115  0.0115  0.0115  0.0115  0.0115  0.0154  0.0154  0.0154  0.0154  0.0154  0.0154  0.0077  0.0115  0.0115  0.0115  0.0193  0.0154  0.0077  0.0154  0.0077  0.0115  0.0194  0.0193  0.0194  0.0194  0.0154  0.0077  0.0155  0.0115  0.0077  0.0115  0.0115  0.0077  0.0077  0.0077  0.0077  0.0077  0.0194  0.0194  0.0193  0.0077  0.0115  0.0193  0.0077  0.0155  0.0115  0.0115  0.0115  0.0077  0.0077  0.0077  0.0000  0.0000  0.0000  0.0077  0.0038  0.0000  0.0038  0.0000  0.0115  0.0155  0.0115  0.0000
OMP4__GCA_000770475.1   0.7287  0.5739  0.5296  0.6156  0.7777  0.5206  0.5128  0.5643  0.5126  0.5079  0.4949  0.5025  0.4949  0.5212  0.6576  0.5725  0.6241  0.5941  0.6054  0.6218  0.5619  0.5619  0.5708  0.5518  0.5591  0.4834  0.4989  0.4832  0.6452  0.5461  0.6186  0.6190  0.6011  0.6573  0.6812  0.4984  0.5126  0.4984  0.5570  0.5513  0.5513  0.5432  0.5957  0.6246  0.6489  0.6832  0.6615  0.6916  0.6916  0.7136  0.4844  0.4844  0.4602  0.3611  0.3611  0.3542  0.3542  0.3520  0.3421  0.3860  0.1015  0.1856  0.1856  0.0194  0.0194  0.0194  0.0233  0.0194  0.0194  0.0194  0.0194  0.0233  0.0233  0.0233  0.0194  0.0194  0.0233  0.0194  0.0194  0.0194  0.0233  0.0233  0.0233  0.0233  0.0194  0.0194  0.0194  0.0194  0.0194  0.0194  0.0194  0.0194  0.0194  0.0194  0.0194  0.0194  0.0233  0.0233  0.0233  0.0233  0.0233  0.0233  0.0154  0.0194  0.0194  0.0194  0.0272  0.0233  0.0077  0.0154  0.0077  0.0116  0.0194  0.0116  0.0194  0.0194  0.0077  0.0077  0.0155  0.0115  0.0154  0.0038  0.0038  0.0077  0.0077  0.0077  0.0077  0.0077  0.0194  0.0194  0.0116  0.0077  0.0116  0.0116  0.0077  0.0155  0.0038  0.0038  0.0038  0.0077  0.0077  0.0077  0.0154  0.0154  0.0154  0.0077  0.0115  0.0154  0.0115  0.0154  0.0116  0.0155  0.0115  0.0154  0.0154
OMP4__GCA_000773345.1   0.7391  0.5781  0.5218  0.6067  0.8118  0.5129  0.5051  0.5561  0.5049  0.4853  0.4874  0.4949  0.4874  0.5134  0.6483  0.5641  0.6241  0.5771  0.5968  0.6130  0.5538  0.5538  0.5464  0.5438  0.5509  0.4761  0.4914  0.4759  0.6361  0.5542  0.6097  0.6101  0.5924  0.6479  0.6715  0.4909  0.5049  0.4909  0.5488  0.5432  0.5432  0.5352  0.5871  0.6157  0.6582  0.6929  0.6521  0.6819  0.6819  0.7036  0.4771  0.4771  0.4532  0.3550  0.3550  0.3481  0.3481  0.3460  0.3362  0.3796  0.0972  0.1807  0.1807  0.0155  0.0155  0.0155  0.0194  0.0155  0.0155  0.0155  0.0155  0.0194  0.0194  0.0194  0.0155  0.0155  0.0194  0.0155  0.0155  0.0155  0.0194  0.0273  0.0273  0.0272  0.0233  0.0233  0.0233  0.0233  0.0233  0.0233  0.0233  0.0233  0.0233  0.0233  0.0233  0.0233  0.0273  0.0273  0.0273  0.0273  0.0273  0.0273  0.0194  0.0233  0.0233  0.0233  0.0312  0.0272  0.0038  0.0115  0.0115  0.0077  0.0155  0.0154  0.0155  0.0155  0.0116  0.0038  0.0116  0.0077  0.0115  0.0154  0.0154  0.0115  0.0115  0.0038  0.0038  0.0038  0.0155  0.0155  0.0154  0.0038  0.0077  0.0154  0.0038  0.0116  0.0077  0.0077  0.0077  0.0115  0.0115  0.0038  0.0115  0.0115  0.0115  0.0115  0.0154  0.0115  0.0154  0.0115  0.0077  0.0116  0.0077  0.0115  0.0115  0.0115
OMP4__GCA_000774245.1   0.7405  0.5664  0.5305  0.6167  0.7905  0.5137  0.5060  0.5653  0.5057  0.5011  0.4882  0.4957  0.4882  0.5143  0.6589  0.5568  0.6252  0.5951  0.6065  0.6229  0.5629  0.5629  0.5717  0.5527  0.5600  0.4842  0.4997  0.4840  0.6464  0.5634  0.6197  0.6202  0.6022  0.6585  0.6825  0.4993  0.5134  0.4993  0.5579  0.5523  0.5523  0.5442  0.5967  0.6258  0.6689  0.7041  0.6440  0.6929  0.6929  0.7150  0.4706  0.4706  0.4469  0.3616  0.3616  0.3547  0.3547  0.3525  0.3426  0.3866  0.1016  0.1858  0.1858  0.0194  0.0194  0.0194  0.0234  0.0194  0.0194  0.0194  0.0194  0.0234  0.0234  0.0234  0.0194  0.0194  0.0234  0.0194  0.0194  0.0194  0.0234  0.0313  0.0313  0.0312  0.0273  0.0273  0.0273  0.0273  0.0273  0.0273  0.0273  0.0273  0.0273  0.0273  0.0273  0.0273  0.0313  0.0313  0.0313  0.0313  0.0313  0.0313  0.0233  0.0273  0.0273  0.0273  0.0352  0.0312  0.0077  0.0077  0.0155  0.0116  0.0194  0.0194  0.0194  0.0194  0.0077  0.0077  0.0155  0.0116  0.0154  0.0116  0.0116  0.0155  0.0155  0.0077  0.0077  0.0077  0.0194  0.0194  0.0194  0.0077  0.0116  0.0194  0.0077  0.0155  0.0116  0.0116  0.0116  0.0154  0.0154  0.0077  0.0154  0.0154  0.0154  0.0154  0.0193  0.0154  0.0193  0.0154  0.0116  0.0077  0.0116  0.0154  0.0154  0.0077  0.0116
OMP4__GCA_000774335.1   0.7287  0.5739  0.5296  0.6156  0.7777  0.5206  0.5128  0.5643  0.5126  0.5079  0.4949  0.5025  0.4949  0.5212  0.6576  0.5725  0.6241  0.5941  0.6054  0.6218  0.5619  0.5619  0.5708  0.5518  0.5591  0.4834  0.4989  0.4832  0.6452  0.5461  0.6186  0.6190  0.6011  0.6573  0.6812  0.4984  0.5126  0.4984  0.5570  0.5513  0.5513  0.5432  0.5957  0.6246  0.6489  0.6832  0.6615  0.6916  0.6916  0.7136  0.4844  0.4844  0.4602  0.3611  0.3611  0.3542  0.3542  0.3520  0.3421  0.3860  0.1015  0.1856  0.1856  0.0194  0.0194  0.0194  0.0233  0.0194  0.0194  0.0194  0.0194  0.0233  0.0233  0.0233  0.0194  0.0194  0.0233  0.0194  0.0194  0.0194  0.0233  0.0233  0.0233  0.0233  0.0194  0.0194  0.0194  0.0194  0.0194  0.0194  0.0194  0.0194  0.0194  0.0194  0.0194  0.0194  0.0233  0.0233  0.0233  0.0233  0.0233  0.0233  0.0154  0.0194  0.0194  0.0194  0.0272  0.0233  0.0077  0.0154  0.0077  0.0116  0.0194  0.0116  0.0194  0.0194  0.0077  0.0077  0.0155  0.0115  0.0154  0.0038  0.0038  0.0077  0.0077  0.0077  0.0077  0.0077  0.0194  0.0194  0.0116  0.0077  0.0116  0.0116  0.0077  0.0155  0.0038  0.0038  0.0038  0.0077  0.0077  0.0077  0.0154  0.0154  0.0154  0.0077  0.0115  0.0154  0.0115  0.0154  0.0116  0.0155  0.0115  0.0154  0.0154  0.0000  0.0115  0.0077
OMP4__GCA_000774345.1   0.7185  0.5781  0.5218  0.6067  0.7889  0.5129  0.5051  0.5561  0.5049  0.5003  0.4874  0.4949  0.4874  0.5134  0.6483  0.5641  0.6330  0.5856  0.5968  0.6130  0.5538  0.5538  0.5625  0.5438  0.5509  0.4761  0.4914  0.4759  0.6361  0.5380  0.6097  0.6101  0.5924  0.6479  0.6715  0.4909  0.5049  0.4909  0.5488  0.5432  0.5432  0.5352  0.5871  0.6157  0.6489  0.6832  0.6521  0.6819  0.6819  0.7036  0.4771  0.4771  0.4532  0.3550  0.3550  0.3481  0.3481  0.3460  0.3362  0.3796  0.0972  0.1807  0.1807  0.0155  0.0155  0.0155  0.0194  0.0155  0.0155  0.0155  0.0155  0.0194  0.0194  0.0194  0.0155  0.0155  0.0194  0.0155  0.0155  0.0155  0.0194  0.0194  0.0194  0.0194  0.0154  0.0154  0.0154  0.0154  0.0154  0.0154  0.0154  0.0154  0.0154  0.0154  0.0154  0.0154  0.0194  0.0194  0.0194  0.0194  0.0194  0.0194  0.0116  0.0154  0.0154  0.0154  0.0233  0.0194  0.0038  0.0115  0.0038  0.0077  0.0155  0.0077  0.0155  0.0155  0.0038  0.0038  0.0116  0.0077  0.0115  0.0077  0.0077  0.0038  0.0038  0.0038  0.0038  0.0038  0.0155  0.0155  0.0077  0.0038  0.0077  0.0077  0.0038  0.0116  0.0000  0.0000  0.0000  0.0038  0.0038  0.0038  0.0115  0.0115  0.0115  0.0038  0.0077  0.0115  0.0077  0.0115  0.0077  0.0116  0.0077  0.0115  0.0115  0.0038  0.0077  0.0116  0.0038
OMP4__GCA_000774645.1   0.7185  0.5781  0.5218  0.6067  0.7889  0.5129  0.5051  0.5561  0.5049  0.5003  0.4874  0.4949  0.4874  0.5134  0.6483  0.5641  0.6330  0.5856  0.5968  0.6130  0.5538  0.5538  0.5625  0.5438  0.5509  0.4761  0.4914  0.4759  0.6361  0.5380  0.6097  0.6101  0.5924  0.6479  0.6715  0.4909  0.5049  0.4909  0.5488  0.5432  0.5432  0.5352  0.5871  0.6157  0.6489  0.6832  0.6521  0.6819  0.6819  0.7036  0.4771  0.4771  0.4532  0.3550  0.3550  0.3481  0.3481  0.3460  0.3362  0.3796  0.0972  0.1807  0.1807  0.0155  0.0155  0.0155  0.0194  0.0155  0.0155  0.0155  0.0155  0.0194  0.0194  0.0194  0.0155  0.0155  0.0194  0.0155  0.0155  0.0155  0.0194  0.0194  0.0194  0.0194  0.0154  0.0154  0.0154  0.0154  0.0154  0.0154  0.0154  0.0154  0.0154  0.0154  0.0154  0.0154  0.0194  0.0194  0.0194  0.0194  0.0194  0.0194  0.0116  0.0154  0.0154  0.0154  0.0233  0.0194  0.0038  0.0115  0.0038  0.0077  0.0155  0.0077  0.0155  0.0155  0.0038  0.0038  0.0116  0.0077  0.0115  0.0077  0.0077  0.0038  0.0038  0.0038  0.0038  0.0038  0.0155  0.0155  0.0077  0.0038  0.0077  0.0077  0.0038  0.0116  0.0000  0.0000  0.0000  0.0038  0.0038  0.0038  0.0115  0.0115  0.0115  0.0038  0.0077  0.0115  0.0077  0.0115  0.0077  0.0116  0.0077  0.0115  0.0115  0.0038  0.0077  0.0116  0.0038  0.0000
OMP4__GCA_000774765.1   0.7185  0.5781  0.5218  0.6067  0.7889  0.5129  0.5051  0.5561  0.5049  0.5003  0.4874  0.4949  0.4874  0.5134  0.6483  0.5641  0.6330  0.5856  0.5968  0.6130  0.5538  0.5538  0.5625  0.5438  0.5509  0.4761  0.4914  0.4759  0.6361  0.5380  0.6097  0.6101  0.5924  0.6479  0.6715  0.4909  0.5049  0.4909  0.5488  0.5432  0.5432  0.5352  0.5871  0.6157  0.6489  0.6832  0.6521  0.6819  0.6819  0.7036  0.4771  0.4771  0.4532  0.3550  0.3550  0.3481  0.3481  0.3460  0.3362  0.3796  0.0972  0.1807  0.1807  0.0155  0.0155  0.0155  0.0194  0.0155  0.0155  0.0155  0.0155  0.0194  0.0194  0.0194  0.0155  0.0155  0.0194  0.0155  0.0155  0.0155  0.0194  0.0194  0.0194  0.0194  0.0154  0.0154  0.0154  0.0154  0.0154  0.0154  0.0154  0.0154  0.0154  0.0154  0.0154  0.0154  0.0194  0.0194  0.0194  0.0194  0.0194  0.0194  0.0116  0.0154  0.0154  0.0154  0.0233  0.0194  0.0038  0.0115  0.0038  0.0077  0.0155  0.0077  0.0155  0.0155  0.0038  0.0038  0.0116  0.0077  0.0115  0.0077  0.0077  0.0038  0.0038  0.0038  0.0038  0.0038  0.0155  0.0155  0.0077  0.0038  0.0077  0.0077  0.0038  0.0116  0.0000  0.0000  0.0000  0.0038  0.0038  0.0038  0.0115  0.0115  0.0115  0.0038  0.0077  0.0115  0.0077  0.0115  0.0077  0.0116  0.0077  0.0115  0.0115  0.0038  0.0077  0.0116  0.0038  0.0000  0.0000
OMP4__GCA_000774805.1   0.7185  0.5781  0.5218  0.6067  0.7889  0.5129  0.5051  0.5561  0.5049  0.5003  0.4874  0.4949  0.4874  0.5134  0.6483  0.5641  0.6330  0.5856  0.5968  0.6130  0.5538  0.5538  0.5625  0.5438  0.5509  0.4761  0.4914  0.4759  0.6361  0.5380  0.6097  0.6101  0.5924  0.6479  0.6715  0.4909  0.5049  0.4909  0.5488  0.5432  0.5432  0.5352  0.5871  0.6157  0.6489  0.6832  0.6521  0.6819  0.6819  0.7036  0.4771  0.4771  0.4532  0.3550  0.3550  0.3481  0.3481  0.3460  0.3362  0.3796  0.0972  0.1807  0.1807  0.0155  0.0155  0.0155  0.0194  0.0155  0.0155  0.0155  0.0155  0.0194  0.0194  0.0194  0.0155  0.0155  0.0194  0.0155  0.0155  0.0155  0.0194  0.0194  0.0194  0.0194  0.0154  0.0154  0.0154  0.0154  0.0154  0.0154  0.0154  0.0154  0.0154  0.0154  0.0154  0.0154  0.0194  0.0194  0.0194  0.0194  0.0194  0.0194  0.0116  0.0154  0.0154  0.0154  0.0233  0.0194  0.0038  0.0115  0.0038  0.0077  0.0155  0.0077  0.0155  0.0155  0.0038  0.0038  0.0116  0.0077  0.0115  0.0077  0.0077  0.0038  0.0038  0.0038  0.0038  0.0038  0.0155  0.0155  0.0077  0.0038  0.0077  0.0077  0.0038  0.0116  0.0000  0.0000  0.0000  0.0038  0.0038  0.0038  0.0115  0.0115  0.0115  0.0038  0.0077  0.0115  0.0077  0.0115  0.0077  0.0116  0.0077  0.0115  0.0115  0.0038  0.0077  0.0116  0.0038  0.0000  0.0000  0.0000
OMP4__GCA_000774815.1   0.7287  0.5697  0.5140  0.5980  0.8003  0.5053  0.4976  0.5479  0.4973  0.4927  0.4800  0.4874  0.4800  0.5057  0.6390  0.5559  0.6241  0.5771  0.5883  0.6042  0.5457  0.5457  0.5544  0.5359  0.5429  0.4688  0.4840  0.4687  0.6271  0.5461  0.6009  0.6013  0.5838  0.6386  0.6620  0.4834  0.4973  0.4834  0.5407  0.5352  0.5352  0.5273  0.5786  0.6068  0.6582  0.6929  0.6428  0.6723  0.6723  0.6937  0.4698  0.4698  0.4462  0.3489  0.3489  0.3421  0.3421  0.3400  0.3303  0.3733  0.0929  0.1759  0.1759  0.0116  0.0116  0.0116  0.0155  0.0116  0.0116  0.0116  0.0116  0.0155  0.0155  0.0155  0.0116  0.0116  0.0155  0.0116  0.0116  0.0116  0.0155  0.0233  0.0233  0.0233  0.0194  0.0194  0.0194  0.0194  0.0194  0.0194  0.0194  0.0194  0.0194  0.0194  0.0194  0.0194  0.0233  0.0233  0.0233  0.0233  0.0233  0.0233  0.0154  0.0194  0.0194  0.0194  0.0272  0.0233  0.0000  0.0077  0.0077  0.0038  0.0116  0.0116  0.0116  0.0116  0.0077  0.0000  0.0077  0.0038  0.0077  0.0115  0.0115  0.0077  0.0077  0.0000  0.0000  0.0000  0.0116  0.0116  0.0116  0.0000  0.0038  0.0116  0.0000  0.0077  0.0038  0.0038  0.0038  0.0077  0.0077  0.0000  0.0077  0.0077  0.0077  0.0077  0.0115  0.0077  0.0115  0.0077  0.0038  0.0077  0.0038  0.0077  0.0077  0.0077  0.0038  0.0077  0.0077  0.0038  0.0038  0.0038  0.0038
OMP4__GCA_000774865.1   0.7391  0.5697  0.5140  0.5980  0.8003  0.5129  0.5051  0.5561  0.4973  0.4927  0.4874  0.4949  0.4874  0.5134  0.6390  0.5559  0.6241  0.5771  0.5883  0.6042  0.5457  0.5457  0.5544  0.5359  0.5429  0.4688  0.4840  0.4687  0.6271  0.5461  0.6009  0.6013  0.5838  0.6386  0.6620  0.4834  0.4973  0.4834  0.5407  0.5352  0.5352  0.5273  0.5786  0.6068  0.6582  0.6929  0.6428  0.6723  0.6723  0.6937  0.4698  0.4698  0.4462  0.3489  0.3489  0.3421  0.3421  0.3400  0.3303  0.3733  0.0972  0.1807  0.1807  0.0155  0.0155  0.0155  0.0194  0.0155  0.0155  0.0155  0.0155  0.0194  0.0194  0.0194  0.0155  0.0155  0.0194  0.0155  0.0155  0.0155  0.0194  0.0273  0.0273  0.0272  0.0233  0.0233  0.0233  0.0233  0.0233  0.0233  0.0233  0.0233  0.0233  0.0233  0.0233  0.0233  0.0273  0.0273  0.0273  0.0273  0.0273  0.0273  0.0194  0.0233  0.0233  0.0233  0.0312  0.0272  0.0038  0.0115  0.0115  0.0077  0.0155  0.0154  0.0155  0.0155  0.0116  0.0038  0.0116  0.0077  0.0115  0.0154  0.0154  0.0115  0.0115  0.0038  0.0038  0.0038  0.0155  0.0155  0.0154  0.0038  0.0077  0.0154  0.0038  0.0116  0.0077  0.0077  0.0077  0.0115  0.0115  0.0038  0.0115  0.0115  0.0115  0.0115  0.0154  0.0115  0.0154  0.0115  0.0077  0.0116  0.0077  0.0115  0.0115  0.0115  0.0077  0.0116  0.0115  0.0077  0.0077  0.0077  0.0077  0.0038
OMP4__GCA_000774885.1   0.7185  0.5781  0.5218  0.6067  0.7889  0.5129  0.5051  0.5561  0.5049  0.5003  0.4874  0.4949  0.4874  0.5134  0.6483  0.5641  0.6330  0.5856  0.5968  0.6130  0.5538  0.5538  0.5625  0.5438  0.5509  0.4761  0.4914  0.4759  0.6361  0.5380  0.6097  0.6101  0.5924  0.6479  0.6715  0.4909  0.5049  0.4909  0.5488  0.5432  0.5432  0.5352  0.5871  0.6157  0.6489  0.6832  0.6521  0.6819  0.6819  0.7036  0.4771  0.4771  0.4532  0.3550  0.3550  0.3481  0.3481  0.3460  0.3362  0.3796  0.0972  0.1807  0.1807  0.0155  0.0155  0.0155  0.0194  0.0155  0.0155  0.0155  0.0155  0.0194  0.0194  0.0194  0.0155  0.0155  0.0194  0.0155  0.0155  0.0155  0.0194  0.0194  0.0194  0.0194  0.0154  0.0154  0.0154  0.0154  0.0154  0.0154  0.0154  0.0154  0.0154  0.0154  0.0154  0.0154  0.0194  0.0194  0.0194  0.0194  0.0194  0.0194  0.0116  0.0154  0.0154  0.0154  0.0233  0.0194  0.0038  0.0115  0.0038  0.0077  0.0155  0.0077  0.0155  0.0155  0.0038  0.0038  0.0116  0.0077  0.0115  0.0077  0.0077  0.0038  0.0038  0.0038  0.0038  0.0038  0.0155  0.0155  0.0077  0.0038  0.0077  0.0077  0.0038  0.0116  0.0000  0.0000  0.0000  0.0038  0.0038  0.0038  0.0115  0.0115  0.0115  0.0038  0.0077  0.0115  0.0077  0.0115  0.0077  0.0116  0.0077  0.0115  0.0115  0.0038  0.0077  0.0116  0.0038  0.0000  0.0000  0.0000  0.0000  0.0038  0.0077
OMP4__GCA_000775045.1   0.7287  0.5697  0.5140  0.5980  0.8003  0.5053  0.4976  0.5479  0.4973  0.4927  0.4800  0.4874  0.4800  0.5057  0.6390  0.5559  0.6241  0.5771  0.5883  0.6042  0.5457  0.5457  0.5544  0.5359  0.5429  0.4688  0.4840  0.4687  0.6271  0.5461  0.6009  0.6013  0.5838  0.6386  0.6620  0.4834  0.4973  0.4834  0.5407  0.5352  0.5352  0.5273  0.5786  0.6068  0.6582  0.6929  0.6428  0.6723  0.6723  0.6937  0.4698  0.4698  0.4462  0.3489  0.3489  0.3421  0.3421  0.3400  0.3303  0.3733  0.0929  0.1759  0.1759  0.0116  0.0116  0.0116  0.0155  0.0116  0.0116  0.0116  0.0116  0.0155  0.0155  0.0155  0.0116  0.0116  0.0155  0.0116  0.0116  0.0116  0.0155  0.0233  0.0233  0.0233  0.0194  0.0194  0.0194  0.0194  0.0194  0.0194  0.0194  0.0194  0.0194  0.0194  0.0194  0.0194  0.0233  0.0233  0.0233  0.0233  0.0233  0.0233  0.0154  0.0194  0.0194  0.0194  0.0272  0.0233  0.0000  0.0077  0.0077  0.0038  0.0116  0.0116  0.0116  0.0116  0.0077  0.0000  0.0077  0.0038  0.0077  0.0115  0.0115  0.0077  0.0077  0.0000  0.0000  0.0000  0.0116  0.0116  0.0116  0.0000  0.0038  0.0116  0.0000  0.0077  0.0038  0.0038  0.0038  0.0077  0.0077  0.0000  0.0077  0.0077  0.0077  0.0077  0.0115  0.0077  0.0115  0.0077  0.0038  0.0077  0.0038  0.0077  0.0077  0.0077  0.0038  0.0077  0.0077  0.0038  0.0038  0.0038  0.0038  0.0000  0.0038  0.0038
OMP4__GCA_000954175.1   0.7279  0.5775  0.5371  0.6149  0.7768  0.5201  0.5123  0.5638  0.5121  0.5074  0.4945  0.5020  0.4945  0.5207  0.6384  0.5719  0.6234  0.5766  0.6048  0.6036  0.5452  0.5452  0.5702  0.5513  0.5424  0.4829  0.4984  0.4682  0.6445  0.5455  0.6179  0.6184  0.6005  0.6380  0.6613  0.4980  0.5121  0.4980  0.5401  0.5508  0.5508  0.5427  0.5950  0.6062  0.6390  0.6728  0.6608  0.6812  0.6812  0.7128  0.4694  0.4694  0.4458  0.3547  0.3547  0.3478  0.3478  0.3338  0.3242  0.3730  0.1058  0.1710  0.1710  0.0233  0.0233  0.0233  0.0194  0.0233  0.0233  0.0233  0.0233  0.0194  0.0194  0.0194  0.0155  0.0233  0.0194  0.0233  0.0233  0.0233  0.0194  0.0116  0.0116  0.0115  0.0077  0.0077  0.0077  0.0077  0.0077  0.0077  0.0077  0.0077  0.0077  0.0077  0.0077  0.0077  0.0116  0.0116  0.0116  0.0116  0.0116  0.0116  0.0038  0.0077  0.0077  0.0077  0.0154  0.0115  0.0115  0.0193  0.0038  0.0154  0.0233  0.0154  0.0233  0.0233  0.0115  0.0115  0.0194  0.0154  0.0115  0.0077  0.0077  0.0038  0.0038  0.0115  0.0115  0.0115  0.0233  0.0233  0.0154  0.0115  0.0154  0.0154  0.0115  0.0194  0.0077  0.0077  0.0077  0.0038  0.0038  0.0115  0.0038  0.0038  0.0038  0.0038  0.0000  0.0038  0.0000  0.0038  0.0154  0.0194  0.0154  0.0038  0.0038  0.0115  0.0154  0.0193  0.0115  0.0077  0.0077  0.0077  0.0077  0.0115  0.0154  0.0077  0.0115
OMP4__GCA_000959265.1   0.7279  0.5775  0.5371  0.6149  0.7768  0.5201  0.5123  0.5638  0.5121  0.5074  0.4945  0.5020  0.4945  0.5207  0.6384  0.5719  0.6234  0.5766  0.6048  0.6036  0.5452  0.5452  0.5702  0.5513  0.5424  0.4829  0.4984  0.4682  0.6445  0.5455  0.6179  0.6184  0.6005  0.6380  0.6613  0.4980  0.5121  0.4980  0.5401  0.5508  0.5508  0.5427  0.5950  0.6062  0.6390  0.6728  0.6608  0.6812  0.6812  0.7128  0.4694  0.4694  0.4458  0.3547  0.3547  0.3478  0.3478  0.3338  0.3242  0.3730  0.1058  0.1710  0.1710  0.0233  0.0233  0.0233  0.0194  0.0233  0.0233  0.0233  0.0233  0.0194  0.0194  0.0194  0.0155  0.0233  0.0194  0.0233  0.0233  0.0233  0.0194  0.0116  0.0116  0.0115  0.0077  0.0077  0.0077  0.0077  0.0077  0.0077  0.0077  0.0077  0.0077  0.0077  0.0077  0.0077  0.0116  0.0116  0.0116  0.0116  0.0116  0.0116  0.0038  0.0077  0.0077  0.0077  0.0154  0.0115  0.0115  0.0193  0.0038  0.0154  0.0233  0.0154  0.0233  0.0233  0.0115  0.0115  0.0194  0.0154  0.0115  0.0077  0.0077  0.0038  0.0038  0.0115  0.0115  0.0115  0.0233  0.0233  0.0154  0.0115  0.0154  0.0154  0.0115  0.0194  0.0077  0.0077  0.0077  0.0038  0.0038  0.0115  0.0038  0.0038  0.0038  0.0038  0.0000  0.0038  0.0000  0.0038  0.0154  0.0194  0.0154  0.0038  0.0038  0.0115  0.0154  0.0193  0.0115  0.0077  0.0077  0.0077  0.0077  0.0115  0.0154  0.0077  0.0115  0.0000
OMP4__GCA_000970935.1   0.7185  0.5781  0.5218  0.6067  0.7889  0.5129  0.5051  0.5561  0.5049  0.5003  0.4874  0.4949  0.4874  0.5134  0.6483  0.5641  0.6330  0.5856  0.5968  0.6130  0.5538  0.5538  0.5625  0.5438  0.5509  0.4761  0.4914  0.4759  0.6361  0.5380  0.6097  0.6101  0.5924  0.6479  0.6715  0.4909  0.5049  0.4909  0.5488  0.5432  0.5432  0.5352  0.5871  0.6157  0.6489  0.6832  0.6521  0.6819  0.6819  0.7036  0.4771  0.4771  0.4532  0.3550  0.3550  0.3481  0.3481  0.3460  0.3362  0.3796  0.0972  0.1807  0.1807  0.0155  0.0155  0.0155  0.0194  0.0155  0.0155  0.0155  0.0155  0.0194  0.0194  0.0194  0.0155  0.0155  0.0194  0.0155  0.0155  0.0155  0.0194  0.0194  0.0194  0.0194  0.0154  0.0154  0.0154  0.0154  0.0154  0.0154  0.0154  0.0154  0.0154  0.0154  0.0154  0.0154  0.0194  0.0194  0.0194  0.0194  0.0194  0.0194  0.0116  0.0154  0.0154  0.0154  0.0233  0.0194  0.0038  0.0115  0.0038  0.0077  0.0155  0.0077  0.0155  0.0155  0.0038  0.0038  0.0116  0.0077  0.0115  0.0077  0.0077  0.0038  0.0038  0.0038  0.0038  0.0038  0.0155  0.0155  0.0077  0.0038  0.0077  0.0077  0.0038  0.0116  0.0000  0.0000  0.0000  0.0038  0.0038  0.0038  0.0115  0.0115  0.0115  0.0038  0.0077  0.0115  0.0077  0.0115  0.0077  0.0116  0.0077  0.0115  0.0115  0.0038  0.0077  0.0116  0.0038  0.0000  0.0000  0.0000  0.0000  0.0038  0.0077  0.0000  0.0038  0.0077  0.0077
OMP4__GCA_001212065.1   0.7287  0.5867  0.5296  0.6156  0.7777  0.5206  0.5128  0.5643  0.5126  0.5079  0.4949  0.5025  0.4949  0.5212  0.6390  0.5725  0.6241  0.5771  0.6054  0.6042  0.5457  0.5457  0.5708  0.5518  0.5429  0.4834  0.4989  0.4687  0.6452  0.5461  0.6186  0.6190  0.6011  0.6386  0.6620  0.4984  0.5126  0.4984  0.5407  0.5513  0.5513  0.5432  0.5957  0.6068  0.6397  0.6736  0.6615  0.6916  0.6916  0.7136  0.4698  0.4698  0.4462  0.3611  0.3611  0.3542  0.3542  0.3400  0.3303  0.3733  0.1015  0.1759  0.1759  0.0194  0.0194  0.0194  0.0233  0.0194  0.0194  0.0194  0.0194  0.0155  0.0155  0.0155  0.0116  0.0194  0.0155  0.0194  0.0194  0.0194  0.0155  0.0155  0.0155  0.0154  0.0116  0.0116  0.0116  0.0116  0.0116  0.0116  0.0116  0.0116  0.0116  0.0116  0.0116  0.0116  0.0155  0.0155  0.0155  0.0155  0.0155  0.0155  0.0077  0.0116  0.0116  0.0116  0.0194  0.0154  0.0077  0.0154  0.0077  0.0116  0.0194  0.0116  0.0194  0.0194  0.0077  0.0077  0.0155  0.0115  0.0077  0.0115  0.0115  0.0077  0.0077  0.0077  0.0077  0.0077  0.0194  0.0194  0.0116  0.0077  0.0116  0.0116  0.0077  0.0155  0.0038  0.0038  0.0038  0.0000  0.0077  0.0077  0.0077  0.0077  0.0077  0.0077  0.0038  0.0077  0.0038  0.0077  0.0116  0.0155  0.0115  0.0077  0.0077  0.0077  0.0115  0.0154  0.0077  0.0038  0.0038  0.0038  0.0038  0.0077  0.0115  0.0038  0.0077  0.0038  0.0038  0.0038
OMP4__GCA_001277975.1   0.7279  0.5775  0.5371  0.6149  0.7768  0.5201  0.5123  0.5638  0.5121  0.5074  0.4945  0.5020  0.4945  0.5207  0.6384  0.5719  0.6234  0.5766  0.6048  0.6036  0.5452  0.5452  0.5702  0.5513  0.5424  0.4829  0.4984  0.4682  0.6445  0.5455  0.6179  0.6184  0.6005  0.6380  0.6613  0.4980  0.5121  0.4980  0.5401  0.5508  0.5508  0.5427  0.5950  0.6062  0.6390  0.6728  0.6608  0.6812  0.6812  0.7128  0.4694  0.4694  0.4458  0.3547  0.3547  0.3478  0.3478  0.3338  0.3242  0.3730  0.1058  0.1710  0.1710  0.0233  0.0233  0.0233  0.0194  0.0233  0.0233  0.0233  0.0233  0.0194  0.0194  0.0194  0.0155  0.0233  0.0194  0.0233  0.0233  0.0233  0.0194  0.0116  0.0116  0.0115  0.0077  0.0077  0.0077  0.0077  0.0077  0.0077  0.0077  0.0077  0.0077  0.0077  0.0077  0.0077  0.0116  0.0116  0.0116  0.0116  0.0116  0.0116  0.0038  0.0077  0.0077  0.0077  0.0154  0.0115  0.0115  0.0193  0.0038  0.0154  0.0233  0.0154  0.0233  0.0233  0.0115  0.0115  0.0194  0.0154  0.0115  0.0077  0.0077  0.0038  0.0038  0.0115  0.0115  0.0115  0.0233  0.0233  0.0154  0.0115  0.0154  0.0154  0.0115  0.0194  0.0077  0.0077  0.0077  0.0038  0.0038  0.0115  0.0038  0.0038  0.0038  0.0038  0.0000  0.0038  0.0000  0.0038  0.0154  0.0194  0.0154  0.0038  0.0038  0.0115  0.0154  0.0193  0.0115  0.0077  0.0077  0.0077  0.0077  0.0115  0.0154  0.0077  0.0115  0.0000  0.0000  0.0077  0.0038
OMP4__GCA_001318245.1   0.7126  0.5898  0.5403  0.6100  0.8288  0.5232  0.5153  0.5757  0.5229  0.5181  0.5050  0.5127  0.5050  0.5006  0.6709  0.5840  0.6549  0.6059  0.6175  0.6341  0.5731  0.5731  0.5821  0.5628  0.5702  0.4932  0.5089  0.4930  0.6580  0.5737  0.6310  0.6315  0.6133  0.6562  0.6802  0.4933  0.5074  0.4933  0.5682  0.5624  0.5624  0.5542  0.6076  0.6190  0.6908  0.7271  0.6749  0.7055  0.7055  0.7281  0.4867  0.4867  0.4696  0.3689  0.3689  0.3618  0.3618  0.3597  0.3496  0.3942  0.1063  0.1912  0.1912  0.0234  0.0234  0.0234  0.0274  0.0234  0.0234  0.0234  0.0234  0.0274  0.0274  0.0274  0.0234  0.0234  0.0274  0.0234  0.0234  0.0234  0.0274  0.0354  0.0354  0.0353  0.0313  0.0313  0.0313  0.0313  0.0313  0.0313  0.0313  0.0313  0.0313  0.0313  0.0313  0.0313  0.0354  0.0354  0.0354  0.0354  0.0354  0.0354  0.0273  0.0313  0.0313  0.0313  0.0394  0.0353  0.0116  0.0194  0.0194  0.0077  0.0077  0.0155  0.0077  0.0077  0.0194  0.0116  0.0039  0.0155  0.0194  0.0233  0.0233  0.0194  0.0194  0.0116  0.0116  0.0116  0.0077  0.0077  0.0155  0.0116  0.0077  0.0155  0.0116  0.0039  0.0155  0.0155  0.0155  0.0194  0.0194  0.0116  0.0194  0.0194  0.0194  0.0194  0.0233  0.0194  0.0233  0.0194  0.0077  0.0116  0.0155  0.0194  0.0194  0.0194  0.0155  0.0194  0.0194  0.0155  0.0155  0.0155  0.0155  0.0116  0.0155  0.0155  0.0116  0.0233  0.0233  0.0155  0.0194  0.0233
OMP4__GCA_000015905.1   0.7339  0.5613  0.5218  0.5893  0.8118  0.5129  0.5051  0.5561  0.5049  0.4927  0.4874  0.4949  0.4874  0.5134  0.6390  0.5559  0.6330  0.5771  0.5883  0.6042  0.5377  0.5377  0.5625  0.5438  0.5509  0.4761  0.4914  0.4759  0.6361  0.5461  0.6009  0.6013  0.5838  0.6479  0.6715  0.4909  0.5049  0.4909  0.5326  0.5432  0.5432  0.5352  0.5871  0.6157  0.6677  0.7028  0.6521  0.6723  0.6723  0.6937  0.4771  0.4771  0.4532  0.3550  0.3550  0.3481  0.3481  0.3460  0.3362  0.3670  0.0972  0.1807  0.1807  0.0155  0.0155  0.0155  0.0194  0.0155  0.0155  0.0155  0.0155  0.0194  0.0194  0.0194  0.0155  0.0155  0.0194  0.0155  0.0155  0.0155  0.0194  0.0273  0.0273  0.0272  0.0233  0.0233  0.0233  0.0233  0.0233  0.0233  0.0233  0.0233  0.0233  0.0233  0.0233  0.0233  0.0273  0.0273  0.0273  0.0273  0.0273  0.0273  0.0194  0.0233  0.0233  0.0233  0.0312  0.0272  0.0038  0.0115  0.0115  0.0077  0.0077  0.0154  0.0077  0.0077  0.0116  0.0038  0.0116  0.0077  0.0115  0.0154  0.0154  0.0115  0.0115  0.0038  0.0038  0.0038  0.0155  0.0155  0.0154  0.0038  0.0077  0.0077  0.0038  0.0116  0.0077  0.0077  0.0077  0.0115  0.0115  0.0038  0.0115  0.0115  0.0115  0.0115  0.0154  0.0115  0.0154  0.0115  0.0077  0.0116  0.0000  0.0115  0.0115  0.0115  0.0077  0.0116  0.0115  0.0077  0.0077  0.0077  0.0077  0.0038  0.0077  0.0077  0.0038  0.0154  0.0154  0.0077  0.0115  0.0154  0.0155
OMP4__GCA_000015925.1   0.7287  0.5697  0.5140  0.5980  0.8003  0.5053  0.4976  0.5479  0.4973  0.4927  0.4800  0.4874  0.4800  0.5057  0.6390  0.5559  0.6241  0.5771  0.5883  0.6042  0.5457  0.5457  0.5544  0.5359  0.5429  0.4688  0.4840  0.4687  0.6271  0.5461  0.6009  0.6013  0.5838  0.6386  0.6620  0.4834  0.4973  0.4834  0.5407  0.5352  0.5352  0.5273  0.5786  0.6068  0.6582  0.6929  0.6428  0.6723  0.6723  0.6937  0.4698  0.4698  0.4462  0.3489  0.3489  0.3421  0.3421  0.3400  0.3303  0.3733  0.0929  0.1759  0.1759  0.0116  0.0116  0.0116  0.0155  0.0116  0.0116  0.0116  0.0116  0.0155  0.0155  0.0155  0.0116  0.0116  0.0155  0.0116  0.0116  0.0116  0.0155  0.0233  0.0233  0.0233  0.0194  0.0194  0.0194  0.0194  0.0194  0.0194  0.0194  0.0194  0.0194  0.0194  0.0194  0.0194  0.0233  0.0233  0.0233  0.0233  0.0233  0.0233  0.0154  0.0194  0.0194  0.0194  0.0272  0.0233  0.0000  0.0077  0.0077  0.0038  0.0116  0.0116  0.0116  0.0116  0.0077  0.0000  0.0077  0.0038  0.0077  0.0115  0.0115  0.0077  0.0077  0.0000  0.0000  0.0000  0.0116  0.0116  0.0116  0.0000  0.0038  0.0116  0.0000  0.0077  0.0038  0.0038  0.0038  0.0077  0.0077  0.0000  0.0077  0.0077  0.0077  0.0077  0.0115  0.0077  0.0115  0.0077  0.0038  0.0077  0.0038  0.0077  0.0077  0.0077  0.0038  0.0077  0.0077  0.0038  0.0038  0.0038  0.0038  0.0000  0.0038  0.0038  0.0000  0.0115  0.0115  0.0038  0.0077  0.0115  0.0116  0.0038
OMP4__GCA_000152325.1   0.7199  0.5707  0.5227  0.5903  0.8019  0.5061  0.4984  0.5570  0.5057  0.5011  0.4882  0.4957  0.4882  0.4990  0.6495  0.5651  0.6342  0.5866  0.5979  0.6140  0.5547  0.5547  0.5635  0.5447  0.5519  0.4768  0.4922  0.4767  0.6373  0.5551  0.6108  0.6112  0.5935  0.6352  0.6585  0.4917  0.5057  0.4917  0.5497  0.5442  0.5442  0.5361  0.5881  0.6168  0.6689  0.7041  0.6533  0.6832  0.6832  0.7050  0.4778  0.4778  0.4539  0.3555  0.3555  0.3486  0.3486  0.3465  0.3367  0.3802  0.0973  0.1810  0.1810  0.0155  0.0155  0.0155  0.0194  0.0155  0.0155  0.0155  0.0155  0.0194  0.0194  0.0194  0.0155  0.0155  0.0194  0.0155  0.0155  0.0155  0.0194  0.0273  0.0273  0.0273  0.0233  0.0233  0.0233  0.0233  0.0233  0.0233  0.0233  0.0233  0.0233  0.0233  0.0233  0.0233  0.0273  0.0273  0.0273  0.0273  0.0273  0.0273  0.0194  0.0233  0.0233  0.0233  0.0312  0.0273  0.0038  0.0116  0.0116  0.0000  0.0077  0.0077  0.0077  0.0077  0.0116  0.0038  0.0038  0.0077  0.0115  0.0154  0.0154  0.0116  0.0116  0.0038  0.0038  0.0038  0.0077  0.0077  0.0077  0.0038  0.0000  0.0077  0.0038  0.0038  0.0077  0.0077  0.0077  0.0116  0.0115  0.0038  0.0115  0.0115  0.0115  0.0115  0.0154  0.0115  0.0154  0.0115  0.0000  0.0116  0.0077  0.0115  0.0115  0.0116  0.0077  0.0116  0.0116  0.0077  0.0077  0.0077  0.0077  0.0038  0.0077  0.0077  0.0038  0.0154  0.0154  0.0077  0.0116  0.0154  0.0077  0.0077  0.0038
OMP4__GCA_000169715.1   0.7199  0.5792  0.5305  0.6167  0.7905  0.5137  0.5060  0.5653  0.5057  0.5011  0.4882  0.4957  0.4882  0.5143  0.6589  0.5568  0.6433  0.5951  0.6065  0.6229  0.5629  0.5629  0.5717  0.5527  0.5600  0.4842  0.4997  0.4840  0.6464  0.5470  0.6197  0.6202  0.6022  0.6585  0.6825  0.4993  0.5134  0.4993  0.5579  0.5523  0.5523  0.5442  0.5967  0.6258  0.6594  0.6942  0.6440  0.6929  0.6929  0.7150  0.4706  0.4706  0.4469  0.3616  0.3616  0.3547  0.3547  0.3525  0.3426  0.3866  0.1016  0.1858  0.1858  0.0194  0.0194  0.0194  0.0234  0.0194  0.0194  0.0194  0.0194  0.0234  0.0234  0.0234  0.0194  0.0194  0.0234  0.0194  0.0194  0.0194  0.0234  0.0233  0.0233  0.0233  0.0194  0.0194  0.0194  0.0194  0.0194  0.0194  0.0194  0.0194  0.0194  0.0194  0.0194  0.0194  0.0233  0.0233  0.0233  0.0233  0.0233  0.0233  0.0155  0.0194  0.0194  0.0194  0.0273  0.0233  0.0077  0.0077  0.0077  0.0116  0.0194  0.0116  0.0194  0.0194  0.0000  0.0077  0.0155  0.0116  0.0154  0.0116  0.0116  0.0077  0.0077  0.0077  0.0077  0.0077  0.0194  0.0194  0.0116  0.0077  0.0116  0.0116  0.0077  0.0155  0.0038  0.0038  0.0038  0.0077  0.0077  0.0077  0.0154  0.0154  0.0154  0.0077  0.0115  0.0154  0.0115  0.0154  0.0116  0.0077  0.0116  0.0154  0.0154  0.0077  0.0116  0.0077  0.0077  0.0038  0.0038  0.0038  0.0038  0.0077  0.0116  0.0038  0.0077  0.0115  0.0115  0.0038  0.0077  0.0115  0.0194  0.0116  0.0077  0.0116
OMP4__GCA_000182195.1   0.7185  0.5781  0.5218  0.6067  0.7889  0.5129  0.5051  0.5561  0.5049  0.5003  0.4874  0.4949  0.4874  0.5134  0.6483  0.5641  0.6330  0.5856  0.5968  0.6130  0.5538  0.5538  0.5625  0.5438  0.5509  0.4761  0.4914  0.4759  0.6361  0.5380  0.6097  0.6101  0.5924  0.6479  0.6715  0.4909  0.5049  0.4909  0.5488  0.5432  0.5432  0.5352  0.5871  0.6157  0.6489  0.6832  0.6521  0.6819  0.6819  0.7036  0.4771  0.4771  0.4532  0.3550  0.3550  0.3481  0.3481  0.3460  0.3362  0.3796  0.0972  0.1807  0.1807  0.0155  0.0155  0.0155  0.0194  0.0155  0.0155  0.0155  0.0155  0.0194  0.0194  0.0194  0.0155  0.0155  0.0194  0.0155  0.0155  0.0155  0.0194  0.0194  0.0194  0.0194  0.0154  0.0154  0.0154  0.0154  0.0154  0.0154  0.0154  0.0154  0.0154  0.0154  0.0154  0.0154  0.0194  0.0194  0.0194  0.0194  0.0194  0.0194  0.0116  0.0154  0.0154  0.0154  0.0233  0.0194  0.0038  0.0115  0.0038  0.0077  0.0155  0.0077  0.0155  0.0155  0.0038  0.0038  0.0116  0.0077  0.0115  0.0077  0.0077  0.0038  0.0038  0.0038  0.0038  0.0038  0.0155  0.0155  0.0077  0.0038  0.0077  0.0077  0.0038  0.0116  0.0000  0.0000  0.0000  0.0038  0.0038  0.0038  0.0115  0.0115  0.0115  0.0038  0.0077  0.0115  0.0077  0.0115  0.0077  0.0116  0.0077  0.0115  0.0115  0.0038  0.0077  0.0116  0.0038  0.0000  0.0000  0.0000  0.0000  0.0038  0.0077  0.0000  0.0038  0.0077  0.0077  0.0000  0.0038  0.0077  0.0155  0.0077  0.0038  0.0077  0.0038
OMP4__GCA_000182585.2   0.7287  0.5697  0.5140  0.5980  0.8003  0.5053  0.4976  0.5479  0.4973  0.4927  0.4800  0.4874  0.4800  0.5057  0.6390  0.5559  0.6241  0.5771  0.5883  0.6042  0.5457  0.5457  0.5544  0.5359  0.5429  0.4688  0.4840  0.4687  0.6271  0.5461  0.6009  0.6013  0.5838  0.6386  0.6620  0.4834  0.4973  0.4834  0.5407  0.5352  0.5352  0.5273  0.5786  0.6068  0.6582  0.6929  0.6428  0.6723  0.6723  0.6937  0.4698  0.4698  0.4462  0.3489  0.3489  0.3421  0.3421  0.3400  0.3303  0.3733  0.0929  0.1759  0.1759  0.0116  0.0116  0.0116  0.0155  0.0116  0.0116  0.0116  0.0116  0.0155  0.0155  0.0155  0.0116  0.0116  0.0155  0.0116  0.0116  0.0116  0.0155  0.0233  0.0233  0.0233  0.0194  0.0194  0.0194  0.0194  0.0194  0.0194  0.0194  0.0194  0.0194  0.0194  0.0194  0.0194  0.0233  0.0233  0.0233  0.0233  0.0233  0.0233  0.0154  0.0194  0.0194  0.0194  0.0272  0.0233  0.0000  0.0077  0.0077  0.0038  0.0116  0.0116  0.0116  0.0116  0.0077  0.0000  0.0077  0.0038  0.0077  0.0115  0.0115  0.0077  0.0077  0.0000  0.0000  0.0000  0.0116  0.0116  0.0116  0.0000  0.0038  0.0116  0.0000  0.0077  0.0038  0.0038  0.0038  0.0077  0.0077  0.0000  0.0077  0.0077  0.0077  0.0077  0.0115  0.0077  0.0115  0.0077  0.0038  0.0077  0.0038  0.0077  0.0077  0.0077  0.0038  0.0077  0.0077  0.0038  0.0038  0.0038  0.0038  0.0000  0.0038  0.0038  0.0000  0.0115  0.0115  0.0038  0.0077  0.0115  0.0116  0.0038  0.0000  0.0038  0.0077  0.0038
OMP4__GCA_000193475.1   0.7287  0.5697  0.5140  0.5980  0.8003  0.5053  0.4976  0.5479  0.4973  0.4927  0.4800  0.4874  0.4800  0.5057  0.6390  0.5559  0.6241  0.5771  0.5883  0.6042  0.5457  0.5457  0.5544  0.5359  0.5429  0.4688  0.4840  0.4687  0.6271  0.5461  0.6009  0.6013  0.5838  0.6386  0.6620  0.4834  0.4973  0.4834  0.5407  0.5352  0.5352  0.5273  0.5786  0.6068  0.6582  0.6929  0.6428  0.6723  0.6723  0.6937  0.4698  0.4698  0.4462  0.3489  0.3489  0.3421  0.3421  0.3400  0.3303  0.3733  0.0929  0.1759  0.1759  0.0116  0.0116  0.0116  0.0155  0.0116  0.0116  0.0116  0.0116  0.0155  0.0155  0.0155  0.0116  0.0116  0.0155  0.0116  0.0116  0.0116  0.0155  0.0233  0.0233  0.0233  0.0194  0.0194  0.0194  0.0194  0.0194  0.0194  0.0194  0.0194  0.0194  0.0194  0.0194  0.0194  0.0233  0.0233  0.0233  0.0233  0.0233  0.0233  0.0154  0.0194  0.0194  0.0194  0.0272  0.0233  0.0000  0.0077  0.0077  0.0038  0.0116  0.0116  0.0116  0.0116  0.0077  0.0000  0.0077  0.0038  0.0077  0.0115  0.0115  0.0077  0.0077  0.0000  0.0000  0.0000  0.0116  0.0116  0.0116  0.0000  0.0038  0.0116  0.0000  0.0077  0.0038  0.0038  0.0038  0.0077  0.0077  0.0000  0.0077  0.0077  0.0077  0.0077  0.0115  0.0077  0.0115  0.0077  0.0038  0.0077  0.0038  0.0077  0.0077  0.0077  0.0038  0.0077  0.0077  0.0038  0.0038  0.0038  0.0038  0.0000  0.0038  0.0038  0.0000  0.0115  0.0115  0.0038  0.0077  0.0115  0.0116  0.0038  0.0000  0.0038  0.0077  0.0038  0.0000
OMP4__GCA_000259735.1   0.7185  0.5781  0.5218  0.6067  0.7889  0.5129  0.5051  0.5561  0.5049  0.5003  0.4874  0.4949  0.4874  0.5134  0.6483  0.5641  0.6330  0.5856  0.5968  0.6130  0.5538  0.5538  0.5625  0.5438  0.5509  0.4761  0.4914  0.4759  0.6361  0.5380  0.6097  0.6101  0.5924  0.6479  0.6715  0.4909  0.5049  0.4909  0.5488  0.5432  0.5432  0.5352  0.5871  0.6157  0.6489  0.6832  0.6521  0.6819  0.6819  0.7036  0.4771  0.4771  0.4532  0.3550  0.3550  0.3481  0.3481  0.3460  0.3362  0.3796  0.0972  0.1807  0.1807  0.0155  0.0155  0.0155  0.0194  0.0155  0.0155  0.0155  0.0155  0.0194  0.0194  0.0194  0.0155  0.0155  0.0194  0.0155  0.0155  0.0155  0.0194  0.0194  0.0194  0.0194  0.0154  0.0154  0.0154  0.0154  0.0154  0.0154  0.0154  0.0154  0.0154  0.0154  0.0154  0.0154  0.0194  0.0194  0.0194  0.0194  0.0194  0.0194  0.0116  0.0154  0.0154  0.0154  0.0233  0.0194  0.0038  0.0115  0.0038  0.0077  0.0155  0.0077  0.0155  0.0155  0.0038  0.0038  0.0116  0.0077  0.0115  0.0077  0.0077  0.0038  0.0038  0.0038  0.0038  0.0038  0.0155  0.0155  0.0077  0.0038  0.0077  0.0077  0.0038  0.0116  0.0000  0.0000  0.0000  0.0038  0.0038  0.0038  0.0115  0.0115  0.0115  0.0038  0.0077  0.0115  0.0077  0.0115  0.0077  0.0116  0.0077  0.0115  0.0115  0.0038  0.0077  0.0116  0.0038  0.0000  0.0000  0.0000  0.0000  0.0038  0.0077  0.0000  0.0038  0.0077  0.0077  0.0000  0.0038  0.0077  0.0155  0.0077  0.0038  0.0077  0.0038  0.0000  0.0038  0.0038
OMP4__GCA_000260515.1   0.7185  0.5781  0.5218  0.6067  0.7889  0.5129  0.5051  0.5561  0.5049  0.5003  0.4874  0.4949  0.4874  0.5134  0.6483  0.5641  0.6330  0.5856  0.5968  0.6130  0.5538  0.5538  0.5625  0.5438  0.5509  0.4761  0.4914  0.4759  0.6361  0.5380  0.6097  0.6101  0.5924  0.6479  0.6715  0.4909  0.5049  0.4909  0.5488  0.5432  0.5432  0.5352  0.5871  0.6157  0.6489  0.6832  0.6521  0.6819  0.6819  0.7036  0.4771  0.4771  0.4532  0.3550  0.3550  0.3481  0.3481  0.3460  0.3362  0.3796  0.0972  0.1807  0.1807  0.0155  0.0155  0.0155  0.0194  0.0155  0.0155  0.0155  0.0155  0.0194  0.0194  0.0194  0.0155  0.0155  0.0194  0.0155  0.0155  0.0155  0.0194  0.0194  0.0194  0.0194  0.0154  0.0154  0.0154  0.0154  0.0154  0.0154  0.0154  0.0154  0.0154  0.0154  0.0154  0.0154  0.0194  0.0194  0.0194  0.0194  0.0194  0.0194  0.0116  0.0154  0.0154  0.0154  0.0233  0.0194  0.0038  0.0115  0.0038  0.0077  0.0155  0.0077  0.0155  0.0155  0.0038  0.0038  0.0116  0.0077  0.0115  0.0077  0.0077  0.0038  0.0038  0.0038  0.0038  0.0038  0.0155  0.0155  0.0077  0.0038  0.0077  0.0077  0.0038  0.0116  0.0000  0.0000  0.0000  0.0038  0.0038  0.0038  0.0115  0.0115  0.0115  0.0038  0.0077  0.0115  0.0077  0.0115  0.0077  0.0116  0.0077  0.0115  0.0115  0.0038  0.0077  0.0116  0.0038  0.0000  0.0000  0.0000  0.0000  0.0038  0.0077  0.0000  0.0038  0.0077  0.0077  0.0000  0.0038  0.0077  0.0155  0.0077  0.0038  0.0077  0.0038  0.0000  0.0038  0.0038  0.0000
OMP4__GCA_000347975.1   0.7199  0.5707  0.5227  0.5903  0.8019  0.5061  0.4984  0.5570  0.5057  0.5011  0.4882  0.4957  0.4882  0.4990  0.6495  0.5651  0.6342  0.5866  0.5979  0.6140  0.5547  0.5547  0.5635  0.5447  0.5519  0.4768  0.4922  0.4767  0.6373  0.5551  0.6108  0.6112  0.5935  0.6352  0.6585  0.4917  0.5057  0.4917  0.5497  0.5442  0.5442  0.5361  0.5881  0.6168  0.6689  0.7041  0.6533  0.6832  0.6832  0.7050  0.4778  0.4778  0.4539  0.3555  0.3555  0.3486  0.3486  0.3465  0.3367  0.3802  0.0973  0.1810  0.1810  0.0155  0.0155  0.0155  0.0194  0.0155  0.0155  0.0155  0.0155  0.0194  0.0194  0.0194  0.0155  0.0155  0.0194  0.0155  0.0155  0.0155  0.0194  0.0273  0.0273  0.0273  0.0233  0.0233  0.0233  0.0233  0.0233  0.0233  0.0233  0.0233  0.0233  0.0233  0.0233  0.0233  0.0273  0.0273  0.0273  0.0273  0.0273  0.0273  0.0194  0.0233  0.0233  0.0233  0.0312  0.0273  0.0038  0.0116  0.0116  0.0000  0.0077  0.0077  0.0077  0.0077  0.0116  0.0038  0.0038  0.0077  0.0115  0.0154  0.0154  0.0116  0.0116  0.0038  0.0038  0.0038  0.0077  0.0077  0.0077  0.0038  0.0000  0.0077  0.0038  0.0038  0.0077  0.0077  0.0077  0.0116  0.0115  0.0038  0.0115  0.0115  0.0115  0.0115  0.0154  0.0115  0.0154  0.0115  0.0000  0.0116  0.0077  0.0115  0.0115  0.0116  0.0077  0.0116  0.0116  0.0077  0.0077  0.0077  0.0077  0.0038  0.0077  0.0077  0.0038  0.0154  0.0154  0.0077  0.0116  0.0154  0.0077  0.0077  0.0038  0.0000  0.0116  0.0077  0.0038  0.0038  0.0077  0.0077
OMP4__GCA_000410895.1   0.7287  0.5867  0.5296  0.6156  0.7777  0.5206  0.5128  0.5643  0.5126  0.5079  0.4949  0.5025  0.4949  0.5212  0.6390  0.5725  0.6241  0.5771  0.6054  0.6042  0.5457  0.5457  0.5708  0.5518  0.5429  0.4834  0.4989  0.4687  0.6452  0.5461  0.6186  0.6190  0.6011  0.6386  0.6620  0.4984  0.5126  0.4984  0.5407  0.5513  0.5513  0.5432  0.5957  0.6068  0.6397  0.6736  0.6615  0.6916  0.6916  0.7136  0.4698  0.4698  0.4462  0.3611  0.3611  0.3542  0.3542  0.3400  0.3303  0.3733  0.1015  0.1759  0.1759  0.0194  0.0194  0.0194  0.0233  0.0194  0.0194  0.0194  0.0194  0.0155  0.0155  0.0155  0.0116  0.0194  0.0155  0.0194  0.0194  0.0194  0.0155  0.0155  0.0155  0.0154  0.0116  0.0116  0.0116  0.0116  0.0116  0.0116  0.0116  0.0116  0.0116  0.0116  0.0116  0.0116  0.0155  0.0155  0.0155  0.0155  0.0155  0.0155  0.0077  0.0116  0.0116  0.0116  0.0194  0.0154  0.0077  0.0154  0.0077  0.0116  0.0194  0.0116  0.0194  0.0194  0.0077  0.0077  0.0155  0.0115  0.0077  0.0115  0.0115  0.0077  0.0077  0.0077  0.0077  0.0077  0.0194  0.0194  0.0116  0.0077  0.0116  0.0116  0.0077  0.0155  0.0038  0.0038  0.0038  0.0000  0.0077  0.0077  0.0077  0.0077  0.0077  0.0077  0.0038  0.0077  0.0038  0.0077  0.0116  0.0155  0.0115  0.0077  0.0077  0.0077  0.0115  0.0154  0.0077  0.0038  0.0038  0.0038  0.0038  0.0077  0.0115  0.0038  0.0077  0.0038  0.0038  0.0038  0.0000  0.0038  0.0194  0.0115  0.0077  0.0116  0.0077  0.0038  0.0077  0.0077  0.0038  0.0038  0.0116
OMP4__GCA_000511895.1   0.7236  0.5697  0.5296  0.5980  0.8003  0.5206  0.5128  0.5643  0.5126  0.5003  0.4949  0.5025  0.4949  0.5212  0.6483  0.5641  0.6421  0.5856  0.5968  0.6130  0.5457  0.5457  0.5708  0.5518  0.5591  0.4834  0.4989  0.4832  0.6452  0.5380  0.6097  0.6101  0.5924  0.6573  0.6812  0.4984  0.5126  0.4984  0.5407  0.5513  0.5513  0.5432  0.5957  0.6246  0.6582  0.6929  0.6615  0.6819  0.6819  0.7036  0.4844  0.4844  0.4602  0.3611  0.3611  0.3542  0.3542  0.3520  0.3421  0.3733  0.1015  0.1856  0.1856  0.0194  0.0194  0.0194  0.0233  0.0194  0.0194  0.0194  0.0194  0.0233  0.0233  0.0233  0.0194  0.0194  0.0233  0.0194  0.0194  0.0194  0.0233  0.0233  0.0233  0.0233  0.0194  0.0194  0.0194  0.0194  0.0194  0.0194  0.0194  0.0194  0.0194  0.0194  0.0194  0.0194  0.0233  0.0233  0.0233  0.0233  0.0233  0.0233  0.0154  0.0194  0.0194  0.0194  0.0272  0.0233  0.0077  0.0154  0.0077  0.0116  0.0116  0.0116  0.0116  0.0116  0.0077  0.0077  0.0155  0.0115  0.0154  0.0115  0.0115  0.0077  0.0077  0.0077  0.0077  0.0077  0.0194  0.0194  0.0116  0.0077  0.0116  0.0038  0.0077  0.0155  0.0038  0.0038  0.0038  0.0077  0.0077  0.0077  0.0154  0.0154  0.0154  0.0077  0.0115  0.0154  0.0115  0.0154  0.0116  0.0155  0.0038  0.0154  0.0154  0.0077  0.0115  0.0154  0.0077  0.0038  0.0038  0.0038  0.0038  0.0077  0.0115  0.0038  0.0077  0.0115  0.0115  0.0038  0.0077  0.0115  0.0194  0.0038  0.0077  0.0116  0.0077  0.0038  0.0077  0.0077  0.0038  0.0038  0.0116  0.0077
OMP4__GCA_000583835.1   0.7199  0.5792  0.5305  0.6167  0.7905  0.5137  0.5060  0.5653  0.5057  0.5011  0.4882  0.4957  0.4882  0.5143  0.6589  0.5568  0.6433  0.5951  0.6065  0.6229  0.5629  0.5629  0.5717  0.5527  0.5600  0.4842  0.4997  0.4840  0.6464  0.5470  0.6197  0.6202  0.6022  0.6585  0.6825  0.4993  0.5134  0.4993  0.5579  0.5523  0.5523  0.5442  0.5967  0.6258  0.6594  0.6942  0.6440  0.6929  0.6929  0.7150  0.4706  0.4706  0.4469  0.3616  0.3616  0.3547  0.3547  0.3525  0.3426  0.3866  0.1016  0.1858  0.1858  0.0194  0.0194  0.0194  0.0234  0.0194  0.0194  0.0194  0.0194  0.0234  0.0234  0.0234  0.0194  0.0194  0.0234  0.0194  0.0194  0.0194  0.0234  0.0233  0.0233  0.0233  0.0194  0.0194  0.0194  0.0194  0.0194  0.0194  0.0194  0.0194  0.0194  0.0194  0.0194  0.0194  0.0233  0.0233  0.0233  0.0233  0.0233  0.0233  0.0155  0.0194  0.0194  0.0194  0.0273  0.0233  0.0077  0.0077  0.0077  0.0116  0.0194  0.0116  0.0194  0.0194  0.0000  0.0077  0.0155  0.0116  0.0154  0.0116  0.0116  0.0077  0.0077  0.0077  0.0077  0.0077  0.0194  0.0194  0.0116  0.0077  0.0116  0.0116  0.0077  0.0155  0.0038  0.0038  0.0038  0.0077  0.0077  0.0077  0.0154  0.0154  0.0154  0.0077  0.0115  0.0154  0.0115  0.0154  0.0116  0.0077  0.0116  0.0154  0.0154  0.0077  0.0116  0.0077  0.0077  0.0038  0.0038  0.0038  0.0038  0.0077  0.0116  0.0038  0.0077  0.0115  0.0115  0.0038  0.0077  0.0115  0.0194  0.0116  0.0077  0.0116  0.0000  0.0038  0.0077  0.0077  0.0038  0.0038  0.0116  0.0077  0.0077
OMP4__GCA_000755765.1   0.7199  0.5792  0.5305  0.6167  0.7905  0.5137  0.5060  0.5653  0.5057  0.5011  0.4882  0.4957  0.4882  0.5143  0.6589  0.5568  0.6433  0.5951  0.6065  0.6229  0.5629  0.5629  0.5717  0.5527  0.5600  0.4842  0.4997  0.4840  0.6464  0.5470  0.6197  0.6202  0.6022  0.6585  0.6825  0.4993  0.5134  0.4993  0.5579  0.5523  0.5523  0.5442  0.5967  0.6258  0.6594  0.6942  0.6440  0.6929  0.6929  0.7150  0.4706  0.4706  0.4469  0.3616  0.3616  0.3547  0.3547  0.3525  0.3426  0.3866  0.1016  0.1858  0.1858  0.0194  0.0194  0.0194  0.0234  0.0194  0.0194  0.0194  0.0194  0.0234  0.0234  0.0234  0.0194  0.0194  0.0234  0.0194  0.0194  0.0194  0.0234  0.0233  0.0233  0.0233  0.0194  0.0194  0.0194  0.0194  0.0194  0.0194  0.0194  0.0194  0.0194  0.0194  0.0194  0.0194  0.0233  0.0233  0.0233  0.0233  0.0233  0.0233  0.0155  0.0194  0.0194  0.0194  0.0273  0.0233  0.0077  0.0077  0.0077  0.0116  0.0194  0.0116  0.0194  0.0194  0.0000  0.0077  0.0155  0.0116  0.0154  0.0116  0.0116  0.0077  0.0077  0.0077  0.0077  0.0077  0.0194  0.0194  0.0116  0.0077  0.0116  0.0116  0.0077  0.0155  0.0038  0.0038  0.0038  0.0077  0.0077  0.0077  0.0154  0.0154  0.0154  0.0077  0.0115  0.0154  0.0115  0.0154  0.0116  0.0077  0.0116  0.0154  0.0154  0.0077  0.0116  0.0077  0.0077  0.0038  0.0038  0.0038  0.0038  0.0077  0.0116  0.0038  0.0077  0.0115  0.0115  0.0038  0.0077  0.0115  0.0194  0.0116  0.0077  0.0116  0.0000  0.0038  0.0077  0.0077  0.0038  0.0038  0.0116  0.0077  0.0077  0.0000
OMP4__GCA_000755825.1   0.7287  0.5867  0.5296  0.6156  0.7777  0.5206  0.5128  0.5643  0.5126  0.5079  0.4949  0.5025  0.4949  0.5212  0.6390  0.5725  0.6241  0.5771  0.6054  0.6042  0.5457  0.5457  0.5708  0.5518  0.5429  0.4834  0.4989  0.4687  0.6452  0.5461  0.6186  0.6190  0.6011  0.6386  0.6620  0.4984  0.5126  0.4984  0.5407  0.5513  0.5513  0.5432  0.5957  0.6068  0.6397  0.6736  0.6615  0.6916  0.6916  0.7136  0.4698  0.4698  0.4462  0.3611  0.3611  0.3542  0.3542  0.3400  0.3303  0.3733  0.1015  0.1759  0.1759  0.0194  0.0194  0.0194  0.0233  0.0194  0.0194  0.0194  0.0194  0.0155  0.0155  0.0155  0.0116  0.0194  0.0155  0.0194  0.0194  0.0194  0.0155  0.0155  0.0155  0.0154  0.0116  0.0116  0.0116  0.0116  0.0116  0.0116  0.0116  0.0116  0.0116  0.0116  0.0116  0.0116  0.0155  0.0155  0.0155  0.0155  0.0155  0.0155  0.0077  0.0116  0.0116  0.0116  0.0194  0.0154  0.0077  0.0154  0.0077  0.0116  0.0194  0.0116  0.0194  0.0194  0.0077  0.0077  0.0155  0.0115  0.0077  0.0115  0.0115  0.0077  0.0077  0.0077  0.0077  0.0077  0.0194  0.0194  0.0116  0.0077  0.0116  0.0116  0.0077  0.0155  0.0038  0.0038  0.0038  0.0000  0.0077  0.0077  0.0077  0.0077  0.0077  0.0077  0.0038  0.0077  0.0038  0.0077  0.0116  0.0155  0.0115  0.0077  0.0077  0.0077  0.0115  0.0154  0.0077  0.0038  0.0038  0.0038  0.0038  0.0077  0.0115  0.0038  0.0077  0.0038  0.0038  0.0038  0.0000  0.0038  0.0194  0.0115  0.0077  0.0116  0.0077  0.0038  0.0077  0.0077  0.0038  0.0038  0.0116  0.0000  0.0077  0.0077  0.0077
OMP4__GCA_000756085.1   0.7185  0.5781  0.5218  0.6067  0.7889  0.5129  0.5051  0.5561  0.5049  0.5003  0.4874  0.4949  0.4874  0.5134  0.6483  0.5641  0.6330  0.5856  0.5968  0.6130  0.5538  0.5538  0.5625  0.5438  0.5509  0.4761  0.4914  0.4759  0.6361  0.5380  0.6097  0.6101  0.5924  0.6479  0.6715  0.4909  0.5049  0.4909  0.5488  0.5432  0.5432  0.5352  0.5871  0.6157  0.6489  0.6832  0.6521  0.6819  0.6819  0.7036  0.4771  0.4771  0.4532  0.3550  0.3550  0.3481  0.3481  0.3460  0.3362  0.3796  0.0972  0.1807  0.1807  0.0155  0.0155  0.0155  0.0194  0.0155  0.0155  0.0155  0.0155  0.0194  0.0194  0.0194  0.0155  0.0155  0.0194  0.0155  0.0155  0.0155  0.0194  0.0194  0.0194  0.0194  0.0154  0.0154  0.0154  0.0154  0.0154  0.0154  0.0154  0.0154  0.0154  0.0154  0.0154  0.0154  0.0194  0.0194  0.0194  0.0194  0.0194  0.0194  0.0116  0.0154  0.0154  0.0154  0.0233  0.0194  0.0038  0.0115  0.0038  0.0077  0.0155  0.0077  0.0155  0.0155  0.0038  0.0038  0.0116  0.0077  0.0115  0.0077  0.0077  0.0038  0.0038  0.0038  0.0038  0.0038  0.0155  0.0155  0.0077  0.0038  0.0077  0.0077  0.0038  0.0116  0.0000  0.0000  0.0000  0.0038  0.0038  0.0038  0.0115  0.0115  0.0115  0.0038  0.0077  0.0115  0.0077  0.0115  0.0077  0.0116  0.0077  0.0115  0.0115  0.0038  0.0077  0.0116  0.0038  0.0000  0.0000  0.0000  0.0000  0.0038  0.0077  0.0000  0.0038  0.0077  0.0077  0.0000  0.0038  0.0077  0.0155  0.0077  0.0038  0.0077  0.0038  0.0000  0.0038  0.0038  0.0000  0.0000  0.0077  0.0038  0.0038  0.0038  0.0038  0.0038
OMP4__GCA_000756105.1   0.7287  0.5697  0.5140  0.5980  0.8003  0.5053  0.4976  0.5479  0.4973  0.4927  0.4800  0.4874  0.4800  0.5057  0.6390  0.5559  0.6241  0.5771  0.5883  0.6042  0.5457  0.5457  0.5544  0.5359  0.5429  0.4688  0.4840  0.4687  0.6271  0.5461  0.6009  0.6013  0.5838  0.6386  0.6620  0.4834  0.4973  0.4834  0.5407  0.5352  0.5352  0.5273  0.5786  0.6068  0.6582  0.6929  0.6428  0.6723  0.6723  0.6937  0.4698  0.4698  0.4462  0.3489  0.3489  0.3421  0.3421  0.3400  0.3303  0.3733  0.0929  0.1759  0.1759  0.0116  0.0116  0.0116  0.0155  0.0116  0.0116  0.0116  0.0116  0.0155  0.0155  0.0155  0.0116  0.0116  0.0155  0.0116  0.0116  0.0116  0.0155  0.0233  0.0233  0.0233  0.0194  0.0194  0.0194  0.0194  0.0194  0.0194  0.0194  0.0194  0.0194  0.0194  0.0194  0.0194  0.0233  0.0233  0.0233  0.0233  0.0233  0.0233  0.0154  0.0194  0.0194  0.0194  0.0272  0.0233  0.0000  0.0077  0.0077  0.0038  0.0116  0.0116  0.0116  0.0116  0.0077  0.0000  0.0077  0.0038  0.0077  0.0115  0.0115  0.0077  0.0077  0.0000  0.0000  0.0000  0.0116  0.0116  0.0116  0.0000  0.0038  0.0116  0.0000  0.0077  0.0038  0.0038  0.0038  0.0077  0.0077  0.0000  0.0077  0.0077  0.0077  0.0077  0.0115  0.0077  0.0115  0.0077  0.0038  0.0077  0.0038  0.0077  0.0077  0.0077  0.0038  0.0077  0.0077  0.0038  0.0038  0.0038  0.0038  0.0000  0.0038  0.0038  0.0000  0.0115  0.0115  0.0038  0.0077  0.0115  0.0116  0.0038  0.0000  0.0038  0.0077  0.0038  0.0000  0.0000  0.0038  0.0038  0.0038  0.0077  0.0077  0.0077  0.0077  0.0077  0.0038
OMP4__GCA_000756125.1   0.7287  0.5697  0.5140  0.5980  0.8003  0.5053  0.4976  0.5479  0.4973  0.4927  0.4800  0.4874  0.4800  0.5057  0.6390  0.5559  0.6241  0.5771  0.5883  0.6042  0.5457  0.5457  0.5544  0.5359  0.5429  0.4688  0.4840  0.4687  0.6271  0.5461  0.6009  0.6013  0.5838  0.6386  0.6620  0.4834  0.4973  0.4834  0.5407  0.5352  0.5352  0.5273  0.5786  0.6068  0.6582  0.6929  0.6428  0.6723  0.6723  0.6937  0.4698  0.4698  0.4462  0.3489  0.3489  0.3421  0.3421  0.3400  0.3303  0.3733  0.0929  0.1759  0.1759  0.0116  0.0116  0.0116  0.0155  0.0116  0.0116  0.0116  0.0116  0.0155  0.0155  0.0155  0.0116  0.0116  0.0155  0.0116  0.0116  0.0116  0.0155  0.0233  0.0233  0.0233  0.0194  0.0194  0.0194  0.0194  0.0194  0.0194  0.0194  0.0194  0.0194  0.0194  0.0194  0.0194  0.0233  0.0233  0.0233  0.0233  0.0233  0.0233  0.0154  0.0194  0.0194  0.0194  0.0272  0.0233  0.0000  0.0077  0.0077  0.0038  0.0116  0.0116  0.0116  0.0116  0.0077  0.0000  0.0077  0.0038  0.0077  0.0115  0.0115  0.0077  0.0077  0.0000  0.0000  0.0000  0.0116  0.0116  0.0116  0.0000  0.0038  0.0116  0.0000  0.0077  0.0038  0.0038  0.0038  0.0077  0.0077  0.0000  0.0077  0.0077  0.0077  0.0077  0.0115  0.0077  0.0115  0.0077  0.0038  0.0077  0.0038  0.0077  0.0077  0.0077  0.0038  0.0077  0.0077  0.0038  0.0038  0.0038  0.0038  0.0000  0.0038  0.0038  0.0000  0.0115  0.0115  0.0038  0.0077  0.0115  0.0116  0.0038  0.0000  0.0038  0.0077  0.0038  0.0000  0.0000  0.0038  0.0038  0.0038  0.0077  0.0077  0.0077  0.0077  0.0077  0.0038  0.0000
OMP4__GCA_000756145.1   0.7287  0.5697  0.5140  0.5980  0.8003  0.5053  0.4976  0.5479  0.4973  0.4927  0.4800  0.4874  0.4800  0.5057  0.6390  0.5559  0.6241  0.5771  0.5883  0.6042  0.5457  0.5457  0.5544  0.5359  0.5429  0.4688  0.4840  0.4687  0.6271  0.5461  0.6009  0.6013  0.5838  0.6386  0.6620  0.4834  0.4973  0.4834  0.5407  0.5352  0.5352  0.5273  0.5786  0.6068  0.6582  0.6929  0.6428  0.6723  0.6723  0.6937  0.4698  0.4698  0.4462  0.3489  0.3489  0.3421  0.3421  0.3400  0.3303  0.3733  0.0929  0.1759  0.1759  0.0116  0.0116  0.0116  0.0155  0.0116  0.0116  0.0116  0.0116  0.0155  0.0155  0.0155  0.0116  0.0116  0.0155  0.0116  0.0116  0.0116  0.0155  0.0233  0.0233  0.0233  0.0194  0.0194  0.0194  0.0194  0.0194  0.0194  0.0194  0.0194  0.0194  0.0194  0.0194  0.0194  0.0233  0.0233  0.0233  0.0233  0.0233  0.0233  0.0154  0.0194  0.0194  0.0194  0.0272  0.0233  0.0000  0.0077  0.0077  0.0038  0.0116  0.0116  0.0116  0.0116  0.0077  0.0000  0.0077  0.0038  0.0077  0.0115  0.0115  0.0077  0.0077  0.0000  0.0000  0.0000  0.0116  0.0116  0.0116  0.0000  0.0038  0.0116  0.0000  0.0077  0.0038  0.0038  0.0038  0.0077  0.0077  0.0000  0.0077  0.0077  0.0077  0.0077  0.0115  0.0077  0.0115  0.0077  0.0038  0.0077  0.0038  0.0077  0.0077  0.0077  0.0038  0.0077  0.0077  0.0038  0.0038  0.0038  0.0038  0.0000  0.0038  0.0038  0.0000  0.0115  0.0115  0.0038  0.0077  0.0115  0.0116  0.0038  0.0000  0.0038  0.0077  0.0038  0.0000  0.0000  0.0038  0.0038  0.0038  0.0077  0.0077  0.0077  0.0077  0.0077  0.0038  0.0000  0.0000
OMP4__GCA_000756165.1   0.7199  0.5707  0.5227  0.5903  0.8019  0.5061  0.4984  0.5570  0.5057  0.5011  0.4882  0.4957  0.4882  0.4990  0.6495  0.5651  0.6342  0.5866  0.5979  0.6140  0.5547  0.5547  0.5635  0.5447  0.5519  0.4768  0.4922  0.4767  0.6373  0.5551  0.6108  0.6112  0.5935  0.6352  0.6585  0.4917  0.5057  0.4917  0.5497  0.5442  0.5442  0.5361  0.5881  0.6168  0.6689  0.7041  0.6533  0.6832  0.6832  0.7050  0.4778  0.4778  0.4539  0.3555  0.3555  0.3486  0.3486  0.3465  0.3367  0.3802  0.0973  0.1810  0.1810  0.0155  0.0155  0.0155  0.0194  0.0155  0.0155  0.0155  0.0155  0.0194  0.0194  0.0194  0.0155  0.0155  0.0194  0.0155  0.0155  0.0155  0.0194  0.0273  0.0273  0.0273  0.0233  0.0233  0.0233  0.0233  0.0233  0.0233  0.0233  0.0233  0.0233  0.0233  0.0233  0.0233  0.0273  0.0273  0.0273  0.0273  0.0273  0.0273  0.0194  0.0233  0.0233  0.0233  0.0312  0.0273  0.0038  0.0116  0.0116  0.0000  0.0077  0.0077  0.0077  0.0077  0.0116  0.0038  0.0038  0.0077  0.0115  0.0154  0.0154  0.0116  0.0116  0.0038  0.0038  0.0038  0.0077  0.0077  0.0077  0.0038  0.0000  0.0077  0.0038  0.0038  0.0077  0.0077  0.0077  0.0116  0.0115  0.0038  0.0115  0.0115  0.0115  0.0115  0.0154  0.0115  0.0154  0.0115  0.0000  0.0116  0.0077  0.0115  0.0115  0.0116  0.0077  0.0116  0.0116  0.0077  0.0077  0.0077  0.0077  0.0038  0.0077  0.0077  0.0038  0.0154  0.0154  0.0077  0.0116  0.0154  0.0077  0.0077  0.0038  0.0000  0.0116  0.0077  0.0038  0.0038  0.0077  0.0077  0.0000  0.0116  0.0116  0.0116  0.0116  0.0116  0.0077  0.0038  0.0038  0.0038
OMP4__GCA_000756185.1   0.7185  0.5781  0.5218  0.6067  0.7889  0.5129  0.5051  0.5561  0.5049  0.5003  0.4874  0.4949  0.4874  0.5134  0.6483  0.5641  0.6330  0.5856  0.5968  0.6130  0.5538  0.5538  0.5625  0.5438  0.5509  0.4761  0.4914  0.4759  0.6361  0.5380  0.6097  0.6101  0.5924  0.6479  0.6715  0.4909  0.5049  0.4909  0.5488  0.5432  0.5432  0.5352  0.5871  0.6157  0.6489  0.6832  0.6521  0.6819  0.6819  0.7036  0.4771  0.4771  0.4532  0.3550  0.3550  0.3481  0.3481  0.3460  0.3362  0.3796  0.0972  0.1807  0.1807  0.0155  0.0155  0.0155  0.0194  0.0155  0.0155  0.0155  0.0155  0.0194  0.0194  0.0194  0.0155  0.0155  0.0194  0.0155  0.0155  0.0155  0.0194  0.0194  0.0194  0.0194  0.0154  0.0154  0.0154  0.0154  0.0154  0.0154  0.0154  0.0154  0.0154  0.0154  0.0154  0.0154  0.0194  0.0194  0.0194  0.0194  0.0194  0.0194  0.0116  0.0154  0.0154  0.0154  0.0233  0.0194  0.0038  0.0115  0.0038  0.0077  0.0155  0.0077  0.0155  0.0155  0.0038  0.0038  0.0116  0.0077  0.0115  0.0077  0.0077  0.0038  0.0038  0.0038  0.0038  0.0038  0.0155  0.0155  0.0077  0.0038  0.0077  0.0077  0.0038  0.0116  0.0000  0.0000  0.0000  0.0038  0.0038  0.0038  0.0115  0.0115  0.0115  0.0038  0.0077  0.0115  0.0077  0.0115  0.0077  0.0116  0.0077  0.0115  0.0115  0.0038  0.0077  0.0116  0.0038  0.0000  0.0000  0.0000  0.0000  0.0038  0.0077  0.0000  0.0038  0.0077  0.0077  0.0000  0.0038  0.0077  0.0155  0.0077  0.0038  0.0077  0.0038  0.0000  0.0038  0.0038  0.0000  0.0000  0.0077  0.0038  0.0038  0.0038  0.0038  0.0038  0.0000  0.0038  0.0038  0.0038  0.0077
OMP4__GCA_000756925.1   0.7098  0.5792  0.5305  0.5990  0.7905  0.5137  0.5060  0.5653  0.5134  0.5087  0.4957  0.5033  0.4957  0.5066  0.6589  0.5735  0.6433  0.5951  0.6065  0.6229  0.5629  0.5629  0.5717  0.5527  0.5600  0.4842  0.4997  0.4840  0.6464  0.5470  0.6197  0.6202  0.6022  0.6444  0.6680  0.4993  0.5134  0.4993  0.5579  0.5523  0.5523  0.5442  0.5967  0.6258  0.6594  0.6942  0.6628  0.6929  0.6929  0.7150  0.4852  0.4852  0.4610  0.3616  0.3616  0.3547  0.3547  0.3525  0.3426  0.3866  0.1016  0.1858  0.1858  0.0194  0.0194  0.0194  0.0234  0.0194  0.0194  0.0194  0.0194  0.0234  0.0234  0.0234  0.0194  0.0194  0.0234  0.0194  0.0194  0.0194  0.0234  0.0233  0.0233  0.0233  0.0194  0.0194  0.0194  0.0194  0.0194  0.0194  0.0194  0.0194  0.0194  0.0194  0.0194  0.0194  0.0233  0.0233  0.0233  0.0233  0.0233  0.0233  0.0155  0.0194  0.0194  0.0194  0.0273  0.0233  0.0077  0.0155  0.0077  0.0038  0.0116  0.0038  0.0116  0.0116  0.0077  0.0077  0.0077  0.0116  0.0154  0.0116  0.0116  0.0077  0.0077  0.0077  0.0077  0.0077  0.0116  0.0116  0.0038  0.0077  0.0038  0.0038  0.0077  0.0077  0.0038  0.0038  0.0038  0.0077  0.0077  0.0077  0.0154  0.0154  0.0154  0.0077  0.0115  0.0154  0.0115  0.0154  0.0038  0.0155  0.0116  0.0154  0.0154  0.0077  0.0116  0.0155  0.0077  0.0038  0.0038  0.0038  0.0038  0.0077  0.0116  0.0038  0.0077  0.0115  0.0115  0.0038  0.0077  0.0115  0.0116  0.0116  0.0077  0.0038  0.0077  0.0038  0.0077  0.0077  0.0038  0.0038  0.0038  0.0077  0.0077  0.0077  0.0077  0.0077  0.0038  0.0077  0.0077  0.0077  0.0038  0.0038
OMP4__GCA_000757015.2   0.7185  0.5781  0.5218  0.6067  0.7889  0.5129  0.5051  0.5561  0.5049  0.5003  0.4874  0.4949  0.4874  0.5134  0.6483  0.5641  0.6330  0.5856  0.5968  0.6130  0.5538  0.5538  0.5625  0.5438  0.5509  0.4761  0.4914  0.4759  0.6361  0.5380  0.6097  0.6101  0.5924  0.6479  0.6715  0.4909  0.5049  0.4909  0.5488  0.5432  0.5432  0.5352  0.5871  0.6157  0.6489  0.6832  0.6521  0.6819  0.6819  0.7036  0.4771  0.4771  0.4532  0.3550  0.3550  0.3481  0.3481  0.3460  0.3362  0.3796  0.0972  0.1807  0.1807  0.0155  0.0155  0.0155  0.0194  0.0155  0.0155  0.0155  0.0155  0.0194  0.0194  0.0194  0.0155  0.0155  0.0194  0.0155  0.0155  0.0155  0.0194  0.0194  0.0194  0.0194  0.0154  0.0154  0.0154  0.0154  0.0154  0.0154  0.0154  0.0154  0.0154  0.0154  0.0154  0.0154  0.0194  0.0194  0.0194  0.0194  0.0194  0.0194  0.0116  0.0154  0.0154  0.0154  0.0233  0.0194  0.0038  0.0115  0.0038  0.0077  0.0155  0.0077  0.0155  0.0155  0.0038  0.0038  0.0116  0.0077  0.0115  0.0077  0.0077  0.0038  0.0038  0.0038  0.0038  0.0038  0.0155  0.0155  0.0077  0.0038  0.0077  0.0077  0.0038  0.0116  0.0000  0.0000  0.0000  0.0038  0.0038  0.0038  0.0115  0.0115  0.0115  0.0038  0.0077  0.0115  0.0077  0.0115  0.0077  0.0116  0.0077  0.0115  0.0115  0.0038  0.0077  0.0116  0.0038  0.0000  0.0000  0.0000  0.0000  0.0038  0.0077  0.0000  0.0038  0.0077  0.0077  0.0000  0.0038  0.0077  0.0155  0.0077  0.0038  0.0077  0.0038  0.0000  0.0038  0.0038  0.0000  0.0000  0.0077  0.0038  0.0038  0.0038  0.0038  0.0038  0.0000  0.0038  0.0038  0.0038  0.0077  0.0000  0.0038
OMP4__GCA_000757075.1   0.7185  0.5781  0.5218  0.6067  0.7889  0.5129  0.5051  0.5561  0.5049  0.5003  0.4874  0.4949  0.4874  0.5134  0.6483  0.5641  0.6330  0.5856  0.5968  0.6130  0.5538  0.5538  0.5625  0.5438  0.5509  0.4761  0.4914  0.4759  0.6361  0.5380  0.6097  0.6101  0.5924  0.6479  0.6715  0.4909  0.5049  0.4909  0.5488  0.5432  0.5432  0.5352  0.5871  0.6157  0.6489  0.6832  0.6521  0.6819  0.6819  0.7036  0.4771  0.4771  0.4532  0.3550  0.3550  0.3481  0.3481  0.3460  0.3362  0.3796  0.0972  0.1807  0.1807  0.0155  0.0155  0.0155  0.0194  0.0155  0.0155  0.0155  0.0155  0.0194  0.0194  0.0194  0.0155  0.0155  0.0194  0.0155  0.0155  0.0155  0.0194  0.0194  0.0194  0.0194  0.0154  0.0154  0.0154  0.0154  0.0154  0.0154  0.0154  0.0154  0.0154  0.0154  0.0154  0.0154  0.0194  0.0194  0.0194  0.0194  0.0194  0.0194  0.0116  0.0154  0.0154  0.0154  0.0233  0.0194  0.0038  0.0115  0.0038  0.0077  0.0155  0.0077  0.0155  0.0155  0.0038  0.0038  0.0116  0.0077  0.0115  0.0077  0.0077  0.0038  0.0038  0.0038  0.0038  0.0038  0.0155  0.0155  0.0077  0.0038  0.0077  0.0077  0.0038  0.0116  0.0000  0.0000  0.0000  0.0038  0.0038  0.0038  0.0115  0.0115  0.0115  0.0038  0.0077  0.0115  0.0077  0.0115  0.0077  0.0116  0.0077  0.0115  0.0115  0.0038  0.0077  0.0116  0.0038  0.0000  0.0000  0.0000  0.0000  0.0038  0.0077  0.0000  0.0038  0.0077  0.0077  0.0000  0.0038  0.0077  0.0155  0.0077  0.0038  0.0077  0.0038  0.0000  0.0038  0.0038  0.0000  0.0000  0.0077  0.0038  0.0038  0.0038  0.0038  0.0038  0.0000  0.0038  0.0038  0.0038  0.0077  0.0000  0.0038  0.0000
OMP4__GCA_000757175.1   0.7185  0.5781  0.5218  0.6067  0.7889  0.5129  0.5051  0.5561  0.5049  0.5003  0.4874  0.4949  0.4874  0.5134  0.6483  0.5641  0.6330  0.5856  0.5968  0.6130  0.5538  0.5538  0.5625  0.5438  0.5509  0.4761  0.4914  0.4759  0.6361  0.5380  0.6097  0.6101  0.5924  0.6479  0.6715  0.4909  0.5049  0.4909  0.5488  0.5432  0.5432  0.5352  0.5871  0.6157  0.6489  0.6832  0.6521  0.6819  0.6819  0.7036  0.4771  0.4771  0.4532  0.3550  0.3550  0.3481  0.3481  0.3460  0.3362  0.3796  0.0972  0.1807  0.1807  0.0155  0.0155  0.0155  0.0194  0.0155  0.0155  0.0155  0.0155  0.0194  0.0194  0.0194  0.0155  0.0155  0.0194  0.0155  0.0155  0.0155  0.0194  0.0194  0.0194  0.0194  0.0154  0.0154  0.0154  0.0154  0.0154  0.0154  0.0154  0.0154  0.0154  0.0154  0.0154  0.0154  0.0194  0.0194  0.0194  0.0194  0.0194  0.0194  0.0116  0.0154  0.0154  0.0154  0.0233  0.0194  0.0038  0.0115  0.0038  0.0077  0.0155  0.0077  0.0155  0.0155  0.0038  0.0038  0.0116  0.0077  0.0115  0.0077  0.0077  0.0038  0.0038  0.0038  0.0038  0.0038  0.0155  0.0155  0.0077  0.0038  0.0077  0.0077  0.0038  0.0116  0.0000  0.0000  0.0000  0.0038  0.0038  0.0038  0.0115  0.0115  0.0115  0.0038  0.0077  0.0115  0.0077  0.0115  0.0077  0.0116  0.0077  0.0115  0.0115  0.0038  0.0077  0.0116  0.0038  0.0000  0.0000  0.0000  0.0000  0.0038  0.0077  0.0000  0.0038  0.0077  0.0077  0.0000  0.0038  0.0077  0.0155  0.0077  0.0038  0.0077  0.0038  0.0000  0.0038  0.0038  0.0000  0.0000  0.0077  0.0038  0.0038  0.0038  0.0038  0.0038  0.0000  0.0038  0.0038  0.0038  0.0077  0.0000  0.0038  0.0000  0.0000
OMP4__GCA_000757185.1   0.7391  0.5781  0.5218  0.6067  0.7889  0.5129  0.5051  0.5561  0.5049  0.5003  0.4874  0.4949  0.4874  0.5134  0.6299  0.5641  0.6152  0.5688  0.5968  0.5956  0.5377  0.5377  0.5625  0.5438  0.5350  0.4761  0.4914  0.4615  0.6361  0.5542  0.6097  0.6101  0.5924  0.6295  0.6526  0.4909  0.5049  0.4909  0.5326  0.5432  0.5432  0.5352  0.5871  0.5981  0.6489  0.6832  0.6521  0.6819  0.6819  0.7036  0.4626  0.4626  0.4392  0.3550  0.3550  0.3481  0.3481  0.3340  0.3244  0.3670  0.0972  0.1711  0.1711  0.0155  0.0155  0.0155  0.0194  0.0155  0.0155  0.0155  0.0155  0.0116  0.0116  0.0116  0.0077  0.0155  0.0116  0.0155  0.0155  0.0155  0.0116  0.0194  0.0194  0.0194  0.0154  0.0154  0.0154  0.0154  0.0154  0.0154  0.0154  0.0154  0.0154  0.0154  0.0154  0.0154  0.0194  0.0194  0.0194  0.0194  0.0194  0.0194  0.0116  0.0154  0.0154  0.0154  0.0233  0.0194  0.0038  0.0115  0.0115  0.0077  0.0155  0.0154  0.0155  0.0155  0.0116  0.0038  0.0116  0.0077  0.0038  0.0154  0.0154  0.0115  0.0115  0.0038  0.0038  0.0038  0.0155  0.0155  0.0154  0.0038  0.0077  0.0154  0.0038  0.0116  0.0077  0.0077  0.0077  0.0038  0.0115  0.0038  0.0038  0.0038  0.0038  0.0115  0.0077  0.0038  0.0077  0.0038  0.0077  0.0116  0.0077  0.0038  0.0038  0.0115  0.0077  0.0116  0.0115  0.0077  0.0077  0.0077  0.0077  0.0038  0.0077  0.0077  0.0038  0.0077  0.0077  0.0077  0.0038  0.0077  0.0155  0.0077  0.0038  0.0077  0.0116  0.0077  0.0038  0.0038  0.0077  0.0077  0.0077  0.0038  0.0115  0.0116  0.0116  0.0038  0.0077  0.0038  0.0038  0.0038  0.0077  0.0077  0.0116  0.0077  0.0077  0.0077
OMP4__GCA_000757325.1   0.7236  0.5697  0.5296  0.5980  0.8003  0.5206  0.5128  0.5643  0.5126  0.5003  0.4949  0.5025  0.4949  0.5212  0.6483  0.5641  0.6421  0.5856  0.5968  0.6130  0.5457  0.5457  0.5708  0.5518  0.5591  0.4834  0.4989  0.4832  0.6452  0.5380  0.6097  0.6101  0.5924  0.6573  0.6812  0.4984  0.5126  0.4984  0.5407  0.5513  0.5513  0.5432  0.5957  0.6246  0.6582  0.6929  0.6615  0.6819  0.6819  0.7036  0.4844  0.4844  0.4602  0.3611  0.3611  0.3542  0.3542  0.3520  0.3421  0.3733  0.1015  0.1856  0.1856  0.0194  0.0194  0.0194  0.0233  0.0194  0.0194  0.0194  0.0194  0.0233  0.0233  0.0233  0.0194  0.0194  0.0233  0.0194  0.0194  0.0194  0.0233  0.0233  0.0233  0.0233  0.0194  0.0194  0.0194  0.0194  0.0194  0.0194  0.0194  0.0194  0.0194  0.0194  0.0194  0.0194  0.0233  0.0233  0.0233  0.0233  0.0233  0.0233  0.0154  0.0194  0.0194  0.0194  0.0272  0.0233  0.0077  0.0154  0.0077  0.0116  0.0116  0.0116  0.0116  0.0116  0.0077  0.0077  0.0155  0.0115  0.0154  0.0115  0.0115  0.0077  0.0077  0.0077  0.0077  0.0077  0.0194  0.0194  0.0116  0.0077  0.0116  0.0038  0.0077  0.0155  0.0038  0.0038  0.0038  0.0077  0.0077  0.0077  0.0154  0.0154  0.0154  0.0077  0.0115  0.0154  0.0115  0.0154  0.0116  0.0155  0.0038  0.0154  0.0154  0.0077  0.0115  0.0154  0.0077  0.0038  0.0038  0.0038  0.0038  0.0077  0.0115  0.0038  0.0077  0.0115  0.0115  0.0038  0.0077  0.0115  0.0194  0.0038  0.0077  0.0116  0.0077  0.0038  0.0077  0.0077  0.0038  0.0038  0.0116  0.0077  0.0000  0.0077  0.0077  0.0077  0.0038  0.0077  0.0077  0.0077  0.0116  0.0038  0.0077  0.0038  0.0038  0.0038  0.0115
OMP4__GCA_000764575.1   0.7098  0.5792  0.5305  0.5990  0.7905  0.5137  0.5060  0.5653  0.5134  0.5087  0.4957  0.5033  0.4957  0.5066  0.6589  0.5735  0.6433  0.5951  0.6065  0.6229  0.5629  0.5629  0.5717  0.5527  0.5600  0.4842  0.4997  0.4840  0.6464  0.5470  0.6197  0.6202  0.6022  0.6444  0.6680  0.4993  0.5134  0.4993  0.5579  0.5523  0.5523  0.5442  0.5967  0.6258  0.6594  0.6942  0.6628  0.6929  0.6929  0.7150  0.4852  0.4852  0.4610  0.3616  0.3616  0.3547  0.3547  0.3525  0.3426  0.3866  0.1016  0.1858  0.1858  0.0194  0.0194  0.0194  0.0234  0.0194  0.0194  0.0194  0.0194  0.0234  0.0234  0.0234  0.0194  0.0194  0.0234  0.0194  0.0194  0.0194  0.0234  0.0233  0.0233  0.0233  0.0194  0.0194  0.0194  0.0194  0.0194  0.0194  0.0194  0.0194  0.0194  0.0194  0.0194  0.0194  0.0233  0.0233  0.0233  0.0233  0.0233  0.0233  0.0155  0.0194  0.0194  0.0194  0.0273  0.0233  0.0077  0.0155  0.0077  0.0038  0.0116  0.0038  0.0116  0.0116  0.0077  0.0077  0.0077  0.0116  0.0154  0.0116  0.0116  0.0077  0.0077  0.0077  0.0077  0.0077  0.0116  0.0116  0.0038  0.0077  0.0038  0.0038  0.0077  0.0077  0.0038  0.0038  0.0038  0.0077  0.0077  0.0077  0.0154  0.0154  0.0154  0.0077  0.0115  0.0154  0.0115  0.0154  0.0038  0.0155  0.0116  0.0154  0.0154  0.0077  0.0116  0.0155  0.0077  0.0038  0.0038  0.0038  0.0038  0.0077  0.0116  0.0038  0.0077  0.0115  0.0115  0.0038  0.0077  0.0115  0.0116  0.0116  0.0077  0.0038  0.0077  0.0038  0.0077  0.0077  0.0038  0.0038  0.0038  0.0077  0.0077  0.0077  0.0077  0.0077  0.0038  0.0077  0.0077  0.0077  0.0038  0.0038  0.0000  0.0038  0.0038  0.0038  0.0116  0.0077
OMP4__GCA_000770395.1   0.7287  0.5697  0.5140  0.5980  0.8003  0.5053  0.4976  0.5479  0.4973  0.4927  0.4800  0.4874  0.4800  0.5057  0.6390  0.5559  0.6241  0.5771  0.5883  0.6042  0.5457  0.5457  0.5544  0.5359  0.5429  0.4688  0.4840  0.4687  0.6271  0.5461  0.6009  0.6013  0.5838  0.6386  0.6620  0.4834  0.4973  0.4834  0.5407  0.5352  0.5352  0.5273  0.5786  0.6068  0.6582  0.6929  0.6428  0.6723  0.6723  0.6937  0.4698  0.4698  0.4462  0.3489  0.3489  0.3421  0.3421  0.3400  0.3303  0.3733  0.0929  0.1759  0.1759  0.0116  0.0116  0.0116  0.0155  0.0116  0.0116  0.0116  0.0116  0.0155  0.0155  0.0155  0.0116  0.0116  0.0155  0.0116  0.0116  0.0116  0.0155  0.0233  0.0233  0.0233  0.0194  0.0194  0.0194  0.0194  0.0194  0.0194  0.0194  0.0194  0.0194  0.0194  0.0194  0.0194  0.0233  0.0233  0.0233  0.0233  0.0233  0.0233  0.0154  0.0194  0.0194  0.0194  0.0272  0.0233  0.0000  0.0077  0.0077  0.0038  0.0116  0.0116  0.0116  0.0116  0.0077  0.0000  0.0077  0.0038  0.0077  0.0115  0.0115  0.0077  0.0077  0.0000  0.0000  0.0000  0.0116  0.0116  0.0116  0.0000  0.0038  0.0116  0.0000  0.0077  0.0038  0.0038  0.0038  0.0077  0.0077  0.0000  0.0077  0.0077  0.0077  0.0077  0.0115  0.0077  0.0115  0.0077  0.0038  0.0077  0.0038  0.0077  0.0077  0.0077  0.0038  0.0077  0.0077  0.0038  0.0038  0.0038  0.0038  0.0000  0.0038  0.0038  0.0000  0.0115  0.0115  0.0038  0.0077  0.0115  0.0116  0.0038  0.0000  0.0038  0.0077  0.0038  0.0000  0.0000  0.0038  0.0038  0.0038  0.0077  0.0077  0.0077  0.0077  0.0077  0.0038  0.0000  0.0000  0.0000  0.0038  0.0038  0.0077  0.0038  0.0038  0.0038  0.0038  0.0077  0.0077
OMP4__GCA_000770415.1   0.7112  0.5802  0.5314  0.6001  0.8153  0.5146  0.5068  0.5663  0.5143  0.5096  0.4966  0.5042  0.4966  0.5074  0.6601  0.5745  0.6445  0.5962  0.6076  0.6240  0.5639  0.5639  0.5727  0.5537  0.5610  0.4849  0.5005  0.4848  0.6475  0.5644  0.6208  0.6213  0.6033  0.6456  0.6693  0.5001  0.5143  0.5001  0.5589  0.5532  0.5532  0.5451  0.5978  0.6090  0.6798  0.7155  0.6640  0.6943  0.6943  0.7164  0.4786  0.4786  0.4617  0.3621  0.3621  0.3552  0.3552  0.3531  0.3431  0.3872  0.1018  0.1861  0.1861  0.0194  0.0194  0.0194  0.0234  0.0194  0.0194  0.0194  0.0194  0.0234  0.0234  0.0234  0.0194  0.0194  0.0234  0.0194  0.0194  0.0194  0.0234  0.0313  0.0313  0.0313  0.0273  0.0273  0.0273  0.0273  0.0273  0.0273  0.0273  0.0273  0.0273  0.0273  0.0273  0.0273  0.0313  0.0313  0.0313  0.0313  0.0313  0.0313  0.0233  0.0273  0.0273  0.0273  0.0353  0.0313  0.0077  0.0155  0.0155  0.0038  0.0038  0.0116  0.0038  0.0038  0.0155  0.0077  0.0000  0.0116  0.0154  0.0194  0.0194  0.0155  0.0155  0.0077  0.0077  0.0077  0.0038  0.0038  0.0116  0.0077  0.0038  0.0116  0.0077  0.0000  0.0116  0.0116  0.0116  0.0155  0.0155  0.0077  0.0155  0.0155  0.0155  0.0155  0.0194  0.0155  0.0194  0.0155  0.0038  0.0077  0.0116  0.0155  0.0155  0.0155  0.0116  0.0155  0.0155  0.0116  0.0116  0.0116  0.0116  0.0077  0.0116  0.0116  0.0077  0.0194  0.0194  0.0116  0.0155  0.0194  0.0039  0.0116  0.0077  0.0038  0.0155  0.0116  0.0077  0.0077  0.0116  0.0116  0.0038  0.0155  0.0155  0.0155  0.0155  0.0155  0.0116  0.0077  0.0077  0.0077  0.0038  0.0116  0.0077  0.0116  0.0116  0.0116  0.0116  0.0155  0.0077  0.0077
OMP4__GCA_000770435.1   0.7112  0.5802  0.5314  0.6001  0.8153  0.5146  0.5068  0.5663  0.5143  0.5096  0.4966  0.5042  0.4966  0.5074  0.6601  0.5745  0.6445  0.5962  0.6076  0.6240  0.5639  0.5639  0.5727  0.5537  0.5610  0.4849  0.5005  0.4848  0.6475  0.5644  0.6208  0.6213  0.6033  0.6456  0.6693  0.5001  0.5143  0.5001  0.5589  0.5532  0.5532  0.5451  0.5978  0.6090  0.6798  0.7155  0.6640  0.6943  0.6943  0.7164  0.4786  0.4786  0.4617  0.3621  0.3621  0.3552  0.3552  0.3531  0.3431  0.3872  0.1018  0.1861  0.1861  0.0194  0.0194  0.0194  0.0234  0.0194  0.0194  0.0194  0.0194  0.0234  0.0234  0.0234  0.0194  0.0194  0.0234  0.0194  0.0194  0.0194  0.0234  0.0313  0.0313  0.0313  0.0273  0.0273  0.0273  0.0273  0.0273  0.0273  0.0273  0.0273  0.0273  0.0273  0.0273  0.0273  0.0313  0.0313  0.0313  0.0313  0.0313  0.0313  0.0233  0.0273  0.0273  0.0273  0.0353  0.0313  0.0077  0.0155  0.0155  0.0038  0.0038  0.0116  0.0038  0.0038  0.0155  0.0077  0.0000  0.0116  0.0154  0.0194  0.0194  0.0155  0.0155  0.0077  0.0077  0.0077  0.0038  0.0038  0.0116  0.0077  0.0038  0.0116  0.0077  0.0000  0.0116  0.0116  0.0116  0.0155  0.0155  0.0077  0.0155  0.0155  0.0155  0.0155  0.0194  0.0155  0.0194  0.0155  0.0038  0.0077  0.0116  0.0155  0.0155  0.0155  0.0116  0.0155  0.0155  0.0116  0.0116  0.0116  0.0116  0.0077  0.0116  0.0116  0.0077  0.0194  0.0194  0.0116  0.0155  0.0194  0.0039  0.0116  0.0077  0.0038  0.0155  0.0116  0.0077  0.0077  0.0116  0.0116  0.0038  0.0155  0.0155  0.0155  0.0155  0.0155  0.0116  0.0077  0.0077  0.0077  0.0038  0.0116  0.0077  0.0116  0.0116  0.0116  0.0116  0.0155  0.0077  0.0077  0.0000
OMP4__GCA_000770455.1   0.7287  0.5781  0.5296  0.6067  0.8003  0.5206  0.5128  0.5561  0.5049  0.5003  0.4874  0.4949  0.4874  0.5134  0.6576  0.5559  0.6330  0.5941  0.6054  0.6130  0.5619  0.5619  0.5544  0.5438  0.5509  0.4761  0.4914  0.4759  0.6452  0.5380  0.6097  0.6101  0.5924  0.6479  0.6715  0.4909  0.5049  0.4909  0.5488  0.5432  0.5432  0.5352  0.5871  0.6157  0.6489  0.6929  0.6521  0.6819  0.6819  0.7036  0.4844  0.4844  0.4602  0.3611  0.3611  0.3542  0.3542  0.3460  0.3362  0.3860  0.1015  0.1856  0.1856  0.0194  0.0194  0.0194  0.0233  0.0194  0.0194  0.0194  0.0194  0.0233  0.0233  0.0233  0.0194  0.0194  0.0233  0.0194  0.0194  0.0194  0.0233  0.0233  0.0233  0.0233  0.0194  0.0194  0.0194  0.0194  0.0194  0.0194  0.0194  0.0194  0.0194  0.0194  0.0194  0.0194  0.0233  0.0233  0.0233  0.0233  0.0233  0.0233  0.0154  0.0194  0.0194  0.0194  0.0272  0.0233  0.0077  0.0154  0.0077  0.0116  0.0194  0.0116  0.0194  0.0194  0.0077  0.0077  0.0155  0.0038  0.0154  0.0115  0.0115  0.0077  0.0077  0.0077  0.0077  0.0077  0.0194  0.0194  0.0116  0.0077  0.0116  0.0116  0.0077  0.0155  0.0038  0.0038  0.0038  0.0077  0.0077  0.0077  0.0154  0.0154  0.0154  0.0077  0.0115  0.0154  0.0115  0.0154  0.0116  0.0155  0.0115  0.0154  0.0154  0.0077  0.0115  0.0154  0.0077  0.0038  0.0038  0.0038  0.0038  0.0077  0.0115  0.0038  0.0077  0.0115  0.0115  0.0038  0.0077  0.0115  0.0194  0.0115  0.0077  0.0116  0.0077  0.0038  0.0077  0.0077  0.0038  0.0038  0.0116  0.0077  0.0077  0.0077  0.0077  0.0077  0.0038  0.0077  0.0077  0.0077  0.0116  0.0038  0.0077  0.0038  0.0038  0.0038  0.0115  0.0077  0.0077  0.0077  0.0155  0.0155
OMP4__GCA_000770515.1   0.7177  0.5691  0.5291  0.6061  0.7880  0.5124  0.5046  0.5555  0.5044  0.4998  0.4869  0.4945  0.4869  0.5129  0.6476  0.5636  0.6324  0.5850  0.5962  0.6123  0.5532  0.5532  0.5620  0.5433  0.5504  0.4756  0.4909  0.4755  0.6355  0.5375  0.6090  0.6095  0.5918  0.6472  0.6708  0.4904  0.5044  0.4904  0.5482  0.5427  0.5427  0.5347  0.5865  0.6151  0.6482  0.6824  0.6514  0.6716  0.6716  0.7028  0.4766  0.4766  0.4528  0.3486  0.3486  0.3418  0.3418  0.3397  0.3300  0.3793  0.1014  0.1758  0.1758  0.0194  0.0194  0.0194  0.0155  0.0194  0.0194  0.0194  0.0194  0.0233  0.0233  0.0233  0.0194  0.0194  0.0233  0.0194  0.0194  0.0194  0.0233  0.0154  0.0154  0.0154  0.0115  0.0115  0.0115  0.0115  0.0115  0.0115  0.0115  0.0115  0.0115  0.0115  0.0115  0.0115  0.0154  0.0154  0.0154  0.0154  0.0154  0.0154  0.0077  0.0115  0.0115  0.0115  0.0193  0.0154  0.0077  0.0154  0.0000  0.0115  0.0194  0.0115  0.0194  0.0194  0.0077  0.0077  0.0155  0.0115  0.0154  0.0038  0.0038  0.0000  0.0000  0.0077  0.0077  0.0077  0.0194  0.0194  0.0115  0.0077  0.0115  0.0115  0.0077  0.0155  0.0038  0.0038  0.0038  0.0077  0.0000  0.0077  0.0077  0.0077  0.0077  0.0000  0.0038  0.0077  0.0038  0.0077  0.0115  0.0155  0.0115  0.0077  0.0077  0.0077  0.0115  0.0154  0.0077  0.0038  0.0038  0.0038  0.0038  0.0077  0.0115  0.0038  0.0077  0.0038  0.0038  0.0038  0.0077  0.0038  0.0194  0.0115  0.0077  0.0115  0.0077  0.0038  0.0077  0.0077  0.0038  0.0038  0.0115  0.0077  0.0077  0.0077  0.0077  0.0077  0.0038  0.0077  0.0077  0.0077  0.0115  0.0038  0.0077  0.0038  0.0038  0.0038  0.0115  0.0077  0.0077  0.0077  0.0155  0.0155  0.0077
OMP4__GCA_000770535.1   0.7287  0.5781  0.5296  0.6067  0.8003  0.5206  0.5128  0.5561  0.5049  0.5003  0.4874  0.4949  0.4874  0.5134  0.6576  0.5559  0.6330  0.5941  0.6054  0.6130  0.5619  0.5619  0.5544  0.5438  0.5509  0.4761  0.4914  0.4759  0.6452  0.5380  0.6097  0.6101  0.5924  0.6479  0.6715  0.4909  0.5049  0.4909  0.5488  0.5432  0.5432  0.5352  0.5871  0.6157  0.6489  0.6929  0.6521  0.6819  0.6819  0.7036  0.4844  0.4844  0.4602  0.3611  0.3611  0.3542  0.3542  0.3460  0.3362  0.3860  0.1015  0.1856  0.1856  0.0194  0.0194  0.0194  0.0233  0.0194  0.0194  0.0194  0.0194  0.0233  0.0233  0.0233  0.0194  0.0194  0.0233  0.0194  0.0194  0.0194  0.0233  0.0233  0.0233  0.0233  0.0194  0.0194  0.0194  0.0194  0.0194  0.0194  0.0194  0.0194  0.0194  0.0194  0.0194  0.0194  0.0233  0.0233  0.0233  0.0233  0.0233  0.0233  0.0154  0.0194  0.0194  0.0194  0.0272  0.0233  0.0077  0.0154  0.0077  0.0116  0.0194  0.0116  0.0194  0.0194  0.0077  0.0077  0.0155  0.0038  0.0154  0.0115  0.0115  0.0077  0.0077  0.0077  0.0077  0.0077  0.0194  0.0194  0.0116  0.0077  0.0116  0.0116  0.0077  0.0155  0.0038  0.0038  0.0038  0.0077  0.0077  0.0077  0.0154  0.0154  0.0154  0.0077  0.0115  0.0154  0.0115  0.0154  0.0116  0.0155  0.0115  0.0154  0.0154  0.0077  0.0115  0.0154  0.0077  0.0038  0.0038  0.0038  0.0038  0.0077  0.0115  0.0038  0.0077  0.0115  0.0115  0.0038  0.0077  0.0115  0.0194  0.0115  0.0077  0.0116  0.0077  0.0038  0.0077  0.0077  0.0038  0.0038  0.0116  0.0077  0.0077  0.0077  0.0077  0.0077  0.0038  0.0077  0.0077  0.0077  0.0116  0.0038  0.0077  0.0038  0.0038  0.0038  0.0115  0.0077  0.0077  0.0077  0.0155  0.0155  0.0000  0.0077
OMP4__GCA_000770565.1   0.7112  0.5802  0.5314  0.6001  0.8153  0.5146  0.5068  0.5663  0.5143  0.5096  0.4966  0.5042  0.4966  0.5074  0.6601  0.5745  0.6445  0.5962  0.6076  0.6240  0.5639  0.5639  0.5727  0.5537  0.5610  0.4849  0.5005  0.4848  0.6475  0.5644  0.6208  0.6213  0.6033  0.6456  0.6693  0.5001  0.5143  0.5001  0.5589  0.5532  0.5532  0.5451  0.5978  0.6090  0.6798  0.7155  0.6640  0.6943  0.6943  0.7164  0.4786  0.4786  0.4617  0.3621  0.3621  0.3552  0.3552  0.3531  0.3431  0.3872  0.1018  0.1861  0.1861  0.0194  0.0194  0.0194  0.0234  0.0194  0.0194  0.0194  0.0194  0.0234  0.0234  0.0234  0.0194  0.0194  0.0234  0.0194  0.0194  0.0194  0.0234  0.0313  0.0313  0.0313  0.0273  0.0273  0.0273  0.0273  0.0273  0.0273  0.0273  0.0273  0.0273  0.0273  0.0273  0.0273  0.0313  0.0313  0.0313  0.0313  0.0313  0.0313  0.0233  0.0273  0.0273  0.0273  0.0353  0.0313  0.0077  0.0155  0.0155  0.0038  0.0038  0.0116  0.0038  0.0038  0.0155  0.0077  0.0000  0.0116  0.0154  0.0194  0.0194  0.0155  0.0155  0.0077  0.0077  0.0077  0.0038  0.0038  0.0116  0.0077  0.0038  0.0116  0.0077  0.0000  0.0116  0.0116  0.0116  0.0155  0.0155  0.0077  0.0155  0.0155  0.0155  0.0155  0.0194  0.0155  0.0194  0.0155  0.0038  0.0077  0.0116  0.0155  0.0155  0.0155  0.0116  0.0155  0.0155  0.0116  0.0116  0.0116  0.0116  0.0077  0.0116  0.0116  0.0077  0.0194  0.0194  0.0116  0.0155  0.0194  0.0039  0.0116  0.0077  0.0038  0.0155  0.0116  0.0077  0.0077  0.0116  0.0116  0.0038  0.0155  0.0155  0.0155  0.0155  0.0155  0.0116  0.0077  0.0077  0.0077  0.0038  0.0116  0.0077  0.0116  0.0116  0.0116  0.0116  0.0155  0.0077  0.0077  0.0000  0.0000  0.0155  0.0155  0.0155
OMP4__GCA_000773305.1   0.7287  0.5697  0.5140  0.5980  0.8003  0.5053  0.4976  0.5479  0.4973  0.4927  0.4800  0.4874  0.4800  0.5057  0.6390  0.5559  0.6241  0.5771  0.5883  0.6042  0.5457  0.5457  0.5544  0.5359  0.5429  0.4688  0.4840  0.4687  0.6271  0.5461  0.6009  0.6013  0.5838  0.6386  0.6620  0.4834  0.4973  0.4834  0.5407  0.5352  0.5352  0.5273  0.5786  0.6068  0.6582  0.6929  0.6428  0.6723  0.6723  0.6937  0.4698  0.4698  0.4462  0.3489  0.3489  0.3421  0.3421  0.3400  0.3303  0.3733  0.0929  0.1759  0.1759  0.0116  0.0116  0.0116  0.0155  0.0116  0.0116  0.0116  0.0116  0.0155  0.0155  0.0155  0.0116  0.0116  0.0155  0.0116  0.0116  0.0116  0.0155  0.0233  0.0233  0.0233  0.0194  0.0194  0.0194  0.0194  0.0194  0.0194  0.0194  0.0194  0.0194  0.0194  0.0194  0.0194  0.0233  0.0233  0.0233  0.0233  0.0233  0.0233  0.0154  0.0194  0.0194  0.0194  0.0272  0.0233  0.0000  0.0077  0.0077  0.0038  0.0116  0.0116  0.0116  0.0116  0.0077  0.0000  0.0077  0.0038  0.0077  0.0115  0.0115  0.0077  0.0077  0.0000  0.0000  0.0000  0.0116  0.0116  0.0116  0.0000  0.0038  0.0116  0.0000  0.0077  0.0038  0.0038  0.0038  0.0077  0.0077  0.0000  0.0077  0.0077  0.0077  0.0077  0.0115  0.0077  0.0115  0.0077  0.0038  0.0077  0.0038  0.0077  0.0077  0.0077  0.0038  0.0077  0.0077  0.0038  0.0038  0.0038  0.0038  0.0000  0.0038  0.0038  0.0000  0.0115  0.0115  0.0038  0.0077  0.0115  0.0116  0.0038  0.0000  0.0038  0.0077  0.0038  0.0000  0.0000  0.0038  0.0038  0.0038  0.0077  0.0077  0.0077  0.0077  0.0077  0.0038  0.0000  0.0000  0.0000  0.0038  0.0038  0.0077  0.0038  0.0038  0.0038  0.0038  0.0077  0.0077  0.0000  0.0077  0.0077  0.0077  0.0077  0.0077  0.0077
OMP4__GCA_000774195.1   0.7199  0.5707  0.5227  0.5903  0.8019  0.5061  0.4984  0.5570  0.5057  0.5011  0.4882  0.4957  0.4882  0.4990  0.6495  0.5651  0.6342  0.5866  0.5979  0.6140  0.5547  0.5547  0.5635  0.5447  0.5519  0.4768  0.4922  0.4767  0.6373  0.5551  0.6108  0.6112  0.5935  0.6352  0.6585  0.4917  0.5057  0.4917  0.5497  0.5442  0.5442  0.5361  0.5881  0.6168  0.6689  0.7041  0.6533  0.6832  0.6832  0.7050  0.4778  0.4778  0.4539  0.3555  0.3555  0.3486  0.3486  0.3465  0.3367  0.3802  0.0973  0.1810  0.1810  0.0155  0.0155  0.0155  0.0194  0.0155  0.0155  0.0155  0.0155  0.0194  0.0194  0.0194  0.0155  0.0155  0.0194  0.0155  0.0155  0.0155  0.0194  0.0273  0.0273  0.0273  0.0233  0.0233  0.0233  0.0233  0.0233  0.0233  0.0233  0.0233  0.0233  0.0233  0.0233  0.0233  0.0273  0.0273  0.0273  0.0273  0.0273  0.0273  0.0194  0.0233  0.0233  0.0233  0.0312  0.0273  0.0038  0.0116  0.0116  0.0000  0.0077  0.0077  0.0077  0.0077  0.0116  0.0038  0.0038  0.0077  0.0115  0.0154  0.0154  0.0116  0.0116  0.0038  0.0038  0.0038  0.0077  0.0077  0.0077  0.0038  0.0000  0.0077  0.0038  0.0038  0.0077  0.0077  0.0077  0.0116  0.0115  0.0038  0.0115  0.0115  0.0115  0.0115  0.0154  0.0115  0.0154  0.0115  0.0000  0.0116  0.0077  0.0115  0.0115  0.0116  0.0077  0.0116  0.0116  0.0077  0.0077  0.0077  0.0077  0.0038  0.0077  0.0077  0.0038  0.0154  0.0154  0.0077  0.0116  0.0154  0.0077  0.0077  0.0038  0.0000  0.0116  0.0077  0.0038  0.0038  0.0077  0.0077  0.0000  0.0116  0.0116  0.0116  0.0116  0.0116  0.0077  0.0038  0.0038  0.0038  0.0000  0.0077  0.0038  0.0077  0.0077  0.0077  0.0077  0.0116  0.0038  0.0038  0.0038  0.0038  0.0116  0.0115  0.0116  0.0038  0.0038
OMP4__GCA_000774255.1   0.7098  0.5792  0.5305  0.5990  0.7905  0.5137  0.5060  0.5653  0.5134  0.5087  0.4957  0.5033  0.4957  0.5066  0.6589  0.5735  0.6433  0.5951  0.6065  0.6229  0.5629  0.5629  0.5717  0.5527  0.5600  0.4842  0.4997  0.4840  0.6464  0.5470  0.6197  0.6202  0.6022  0.6444  0.6680  0.4993  0.5134  0.4993  0.5579  0.5523  0.5523  0.5442  0.5967  0.6258  0.6594  0.6942  0.6628  0.6929  0.6929  0.7150  0.4852  0.4852  0.4610  0.3616  0.3616  0.3547  0.3547  0.3525  0.3426  0.3866  0.1016  0.1858  0.1858  0.0194  0.0194  0.0194  0.0234  0.0194  0.0194  0.0194  0.0194  0.0234  0.0234  0.0234  0.0194  0.0194  0.0234  0.0194  0.0194  0.0194  0.0234  0.0233  0.0233  0.0233  0.0194  0.0194  0.0194  0.0194  0.0194  0.0194  0.0194  0.0194  0.0194  0.0194  0.0194  0.0194  0.0233  0.0233  0.0233  0.0233  0.0233  0.0233  0.0155  0.0194  0.0194  0.0194  0.0273  0.0233  0.0077  0.0155  0.0077  0.0038  0.0116  0.0038  0.0116  0.0116  0.0077  0.0077  0.0077  0.0116  0.0154  0.0116  0.0116  0.0077  0.0077  0.0077  0.0077  0.0077  0.0116  0.0116  0.0038  0.0077  0.0038  0.0038  0.0077  0.0077  0.0038  0.0038  0.0038  0.0077  0.0077  0.0077  0.0154  0.0154  0.0154  0.0077  0.0115  0.0154  0.0115  0.0154  0.0038  0.0155  0.0116  0.0154  0.0154  0.0077  0.0116  0.0155  0.0077  0.0038  0.0038  0.0038  0.0038  0.0077  0.0116  0.0038  0.0077  0.0115  0.0115  0.0038  0.0077  0.0115  0.0116  0.0116  0.0077  0.0038  0.0077  0.0038  0.0077  0.0077  0.0038  0.0038  0.0038  0.0077  0.0077  0.0077  0.0077  0.0077  0.0038  0.0077  0.0077  0.0077  0.0038  0.0038  0.0000  0.0038  0.0038  0.0038  0.0116  0.0077  0.0000  0.0077  0.0077  0.0077  0.0077  0.0077  0.0077  0.0077  0.0077  0.0038
OMP4__GCA_000774265.1   0.7191  0.5871  0.5380  0.6072  0.8010  0.5056  0.4979  0.5648  0.5207  0.5159  0.5029  0.5105  0.5029  0.5138  0.6488  0.5813  0.6335  0.5860  0.6146  0.6134  0.5542  0.5542  0.5795  0.5522  0.5433  0.4837  0.4917  0.4618  0.6457  0.5712  0.6281  0.6285  0.6104  0.6345  0.6578  0.5064  0.5207  0.5064  0.5492  0.5599  0.5599  0.5517  0.6048  0.6162  0.6682  0.7034  0.6716  0.7021  0.7021  0.7244  0.4774  0.4774  0.4535  0.3675  0.3675  0.3605  0.3605  0.3462  0.3364  0.3673  0.1059  0.1808  0.1808  0.0234  0.0234  0.0234  0.0273  0.0234  0.0234  0.0234  0.0234  0.0194  0.0194  0.0194  0.0155  0.0234  0.0194  0.0234  0.0234  0.0234  0.0194  0.0273  0.0273  0.0272  0.0233  0.0233  0.0233  0.0233  0.0233  0.0233  0.0233  0.0233  0.0233  0.0233  0.0233  0.0233  0.0273  0.0273  0.0273  0.0273  0.0273  0.0273  0.0194  0.0233  0.0233  0.0233  0.0312  0.0272  0.0115  0.0194  0.0194  0.0077  0.0155  0.0155  0.0155  0.0155  0.0194  0.0115  0.0116  0.0154  0.0115  0.0233  0.0233  0.0194  0.0194  0.0115  0.0115  0.0115  0.0155  0.0155  0.0155  0.0115  0.0077  0.0155  0.0115  0.0116  0.0154  0.0154  0.0154  0.0115  0.0193  0.0115  0.0115  0.0115  0.0115  0.0193  0.0154  0.0115  0.0154  0.0115  0.0077  0.0194  0.0154  0.0115  0.0115  0.0193  0.0154  0.0194  0.0193  0.0154  0.0154  0.0154  0.0154  0.0115  0.0154  0.0154  0.0115  0.0154  0.0154  0.0154  0.0115  0.0154  0.0155  0.0154  0.0115  0.0077  0.0194  0.0154  0.0115  0.0115  0.0154  0.0154  0.0077  0.0115  0.0193  0.0194  0.0194  0.0115  0.0154  0.0115  0.0115  0.0115  0.0077  0.0154  0.0116  0.0154  0.0154  0.0154  0.0077  0.0193  0.0116  0.0115  0.0116  0.0116  0.0193  0.0193  0.0193  0.0116  0.0115  0.0077  0.0116
OMP4__GCA_000774385.1   0.7199  0.5707  0.5227  0.5903  0.8019  0.5061  0.4984  0.5570  0.5057  0.5011  0.4882  0.4957  0.4882  0.4990  0.6495  0.5651  0.6342  0.5866  0.5979  0.6140  0.5547  0.5547  0.5635  0.5447  0.5519  0.4768  0.4922  0.4767  0.6373  0.5551  0.6108  0.6112  0.5935  0.6352  0.6585  0.4917  0.5057  0.4917  0.5497  0.5442  0.5442  0.5361  0.5881  0.6168  0.6689  0.7041  0.6533  0.6832  0.6832  0.7050  0.4778  0.4778  0.4539  0.3555  0.3555  0.3486  0.3486  0.3465  0.3367  0.3802  0.0973  0.1810  0.1810  0.0155  0.0155  0.0155  0.0194  0.0155  0.0155  0.0155  0.0155  0.0194  0.0194  0.0194  0.0155  0.0155  0.0194  0.0155  0.0155  0.0155  0.0194  0.0273  0.0273  0.0273  0.0233  0.0233  0.0233  0.0233  0.0233  0.0233  0.0233  0.0233  0.0233  0.0233  0.0233  0.0233  0.0273  0.0273  0.0273  0.0273  0.0273  0.0273  0.0194  0.0233  0.0233  0.0233  0.0312  0.0273  0.0038  0.0116  0.0116  0.0000  0.0077  0.0077  0.0077  0.0077  0.0116  0.0038  0.0038  0.0077  0.0115  0.0154  0.0154  0.0116  0.0116  0.0038  0.0038  0.0038  0.0077  0.0077  0.0077  0.0038  0.0000  0.0077  0.0038  0.0038  0.0077  0.0077  0.0077  0.0116  0.0115  0.0038  0.0115  0.0115  0.0115  0.0115  0.0154  0.0115  0.0154  0.0115  0.0000  0.0116  0.0077  0.0115  0.0115  0.0116  0.0077  0.0116  0.0116  0.0077  0.0077  0.0077  0.0077  0.0038  0.0077  0.0077  0.0038  0.0154  0.0154  0.0077  0.0116  0.0154  0.0077  0.0077  0.0038  0.0000  0.0116  0.0077  0.0038  0.0038  0.0077  0.0077  0.0000  0.0116  0.0116  0.0116  0.0116  0.0116  0.0077  0.0038  0.0038  0.0038  0.0000  0.0077  0.0038  0.0077  0.0077  0.0077  0.0077  0.0116  0.0038  0.0038  0.0038  0.0038  0.0116  0.0115  0.0116  0.0038  0.0038  0.0000  0.0038  0.0077
OMP4__GCA_000774395.1   0.7279  0.5607  0.5213  0.5973  0.7993  0.5048  0.4971  0.5474  0.4968  0.4923  0.4795  0.4869  0.4795  0.5053  0.6384  0.5553  0.6234  0.5766  0.5877  0.6036  0.5452  0.5452  0.5539  0.5353  0.5424  0.4684  0.4835  0.4682  0.6265  0.5455  0.6002  0.6007  0.5832  0.6380  0.6613  0.4830  0.4968  0.4830  0.5401  0.5347  0.5347  0.5268  0.5780  0.6062  0.6575  0.6922  0.6422  0.6621  0.6621  0.6929  0.4694  0.4694  0.4458  0.3426  0.3426  0.3359  0.3359  0.3338  0.3242  0.3730  0.0971  0.1710  0.1710  0.0155  0.0155  0.0155  0.0116  0.0155  0.0155  0.0155  0.0155  0.0194  0.0194  0.0194  0.0155  0.0155  0.0194  0.0155  0.0155  0.0155  0.0194  0.0194  0.0194  0.0193  0.0154  0.0154  0.0154  0.0154  0.0154  0.0154  0.0154  0.0154  0.0154  0.0154  0.0154  0.0154  0.0194  0.0194  0.0194  0.0194  0.0194  0.0194  0.0115  0.0154  0.0154  0.0154  0.0233  0.0193  0.0038  0.0115  0.0038  0.0077  0.0155  0.0154  0.0155  0.0155  0.0115  0.0038  0.0116  0.0077  0.0115  0.0077  0.0077  0.0038  0.0038  0.0038  0.0038  0.0038  0.0155  0.0155  0.0154  0.0038  0.0077  0.0154  0.0038  0.0116  0.0077  0.0077  0.0077  0.0115  0.0038  0.0038  0.0038  0.0038  0.0038  0.0038  0.0077  0.0038  0.0077  0.0038  0.0077  0.0116  0.0077  0.0038  0.0038  0.0115  0.0077  0.0115  0.0115  0.0077  0.0077  0.0077  0.0077  0.0038  0.0077  0.0077  0.0038  0.0077  0.0077  0.0077  0.0115  0.0077  0.0155  0.0077  0.0038  0.0077  0.0115  0.0077  0.0038  0.0038  0.0077  0.0077  0.0077  0.0115  0.0115  0.0115  0.0115  0.0115  0.0077  0.0038  0.0038  0.0038  0.0077  0.0077  0.0115  0.0077  0.0077  0.0077  0.0077  0.0115  0.0115  0.0038  0.0116  0.0116  0.0115  0.0038  0.0115  0.0116  0.0038  0.0077  0.0115  0.0154  0.0077
OMP4__GCA_000774465.1   0.7162  0.5717  0.5394  0.5914  0.8271  0.5223  0.5145  0.5747  0.5220  0.5096  0.5042  0.5119  0.5042  0.5151  0.6601  0.5745  0.6537  0.5962  0.6076  0.6240  0.5557  0.5557  0.5811  0.5618  0.5692  0.4924  0.5081  0.4922  0.6568  0.5644  0.6208  0.6213  0.6033  0.6550  0.6789  0.5077  0.5221  0.5077  0.5506  0.5614  0.5614  0.5532  0.6065  0.6179  0.6895  0.7257  0.6736  0.6943  0.6943  0.7164  0.4860  0.4860  0.4689  0.3683  0.3683  0.3613  0.3613  0.3592  0.3491  0.3808  0.1061  0.1910  0.1910  0.0234  0.0234  0.0234  0.0274  0.0234  0.0234  0.0234  0.0234  0.0274  0.0274  0.0274  0.0234  0.0234  0.0274  0.0234  0.0234  0.0234  0.0274  0.0353  0.0353  0.0353  0.0313  0.0313  0.0313  0.0313  0.0313  0.0313  0.0313  0.0313  0.0313  0.0313  0.0313  0.0313  0.0353  0.0353  0.0353  0.0353  0.0353  0.0353  0.0273  0.0313  0.0313  0.0313  0.0393  0.0353  0.0116  0.0194  0.0194  0.0077  0.0000  0.0155  0.0000  0.0000  0.0194  0.0116  0.0038  0.0155  0.0194  0.0233  0.0233  0.0194  0.0194  0.0116  0.0116  0.0116  0.0077  0.0077  0.0155  0.0116  0.0077  0.0077  0.0116  0.0038  0.0155  0.0155  0.0155  0.0194  0.0194  0.0116  0.0194  0.0194  0.0194  0.0194  0.0233  0.0194  0.0233  0.0194  0.0077  0.0116  0.0077  0.0194  0.0194  0.0194  0.0155  0.0194  0.0194  0.0155  0.0155  0.0155  0.0155  0.0116  0.0155  0.0155  0.0116  0.0233  0.0233  0.0155  0.0194  0.0233  0.0077  0.0077  0.0116  0.0077  0.0194  0.0155  0.0116  0.0116  0.0155  0.0155  0.0077  0.0194  0.0116  0.0194  0.0194  0.0194  0.0155  0.0116  0.0116  0.0116  0.0077  0.0155  0.0116  0.0155  0.0155  0.0155  0.0155  0.0116  0.0116  0.0116  0.0038  0.0038  0.0194  0.0194  0.0194  0.0038  0.0116  0.0077  0.0116  0.0155  0.0077  0.0155
OMP4__GCA_000774475.1   0.7199  0.5707  0.5227  0.5903  0.8019  0.5061  0.4984  0.5570  0.5057  0.5011  0.4882  0.4957  0.4882  0.4990  0.6495  0.5651  0.6342  0.5866  0.5979  0.6140  0.5547  0.5547  0.5635  0.5447  0.5519  0.4768  0.4922  0.4767  0.6373  0.5551  0.6108  0.6112  0.5935  0.6352  0.6585  0.4917  0.5057  0.4917  0.5497  0.5442  0.5442  0.5361  0.5881  0.6168  0.6689  0.7041  0.6533  0.6832  0.6832  0.7050  0.4778  0.4778  0.4539  0.3555  0.3555  0.3486  0.3486  0.3465  0.3367  0.3802  0.0973  0.1810  0.1810  0.0155  0.0155  0.0155  0.0194  0.0155  0.0155  0.0155  0.0155  0.0194  0.0194  0.0194  0.0155  0.0155  0.0194  0.0155  0.0155  0.0155  0.0194  0.0273  0.0273  0.0273  0.0233  0.0233  0.0233  0.0233  0.0233  0.0233  0.0233  0.0233  0.0233  0.0233  0.0233  0.0233  0.0273  0.0273  0.0273  0.0273  0.0273  0.0273  0.0194  0.0233  0.0233  0.0233  0.0312  0.0273  0.0038  0.0116  0.0116  0.0000  0.0077  0.0077  0.0077  0.0077  0.0116  0.0038  0.0038  0.0077  0.0115  0.0154  0.0154  0.0116  0.0116  0.0038  0.0038  0.0038  0.0077  0.0077  0.0077  0.0038  0.0000  0.0077  0.0038  0.0038  0.0077  0.0077  0.0077  0.0116  0.0115  0.0038  0.0115  0.0115  0.0115  0.0115  0.0154  0.0115  0.0154  0.0115  0.0000  0.0116  0.0077  0.0115  0.0115  0.0116  0.0077  0.0116  0.0116  0.0077  0.0077  0.0077  0.0077  0.0038  0.0077  0.0077  0.0038  0.0154  0.0154  0.0077  0.0116  0.0154  0.0077  0.0077  0.0038  0.0000  0.0116  0.0077  0.0038  0.0038  0.0077  0.0077  0.0000  0.0116  0.0116  0.0116  0.0116  0.0116  0.0077  0.0038  0.0038  0.0038  0.0000  0.0077  0.0038  0.0077  0.0077  0.0077  0.0077  0.0116  0.0038  0.0038  0.0038  0.0038  0.0116  0.0115  0.0116  0.0038  0.0038  0.0000  0.0038  0.0077  0.0000  0.0077  0.0077
OMP4__GCA_000774485.1   0.7098  0.5792  0.5305  0.5990  0.7905  0.5137  0.5060  0.5653  0.5134  0.5087  0.4957  0.5033  0.4957  0.5066  0.6589  0.5735  0.6433  0.5951  0.6065  0.6229  0.5629  0.5629  0.5717  0.5527  0.5600  0.4842  0.4997  0.4840  0.6464  0.5470  0.6197  0.6202  0.6022  0.6444  0.6680  0.4993  0.5134  0.4993  0.5579  0.5523  0.5523  0.5442  0.5967  0.6258  0.6594  0.6942  0.6628  0.6929  0.6929  0.7150  0.4852  0.4852  0.4610  0.3616  0.3616  0.3547  0.3547  0.3525  0.3426  0.3866  0.1016  0.1858  0.1858  0.0194  0.0194  0.0194  0.0234  0.0194  0.0194  0.0194  0.0194  0.0234  0.0234  0.0234  0.0194  0.0194  0.0234  0.0194  0.0194  0.0194  0.0234  0.0233  0.0233  0.0233  0.0194  0.0194  0.0194  0.0194  0.0194  0.0194  0.0194  0.0194  0.0194  0.0194  0.0194  0.0194  0.0233  0.0233  0.0233  0.0233  0.0233  0.0233  0.0155  0.0194  0.0194  0.0194  0.0273  0.0233  0.0077  0.0155  0.0077  0.0038  0.0116  0.0038  0.0116  0.0116  0.0077  0.0077  0.0077  0.0116  0.0154  0.0116  0.0116  0.0077  0.0077  0.0077  0.0077  0.0077  0.0116  0.0116  0.0038  0.0077  0.0038  0.0038  0.0077  0.0077  0.0038  0.0038  0.0038  0.0077  0.0077  0.0077  0.0154  0.0154  0.0154  0.0077  0.0115  0.0154  0.0115  0.0154  0.0038  0.0155  0.0116  0.0154  0.0154  0.0077  0.0116  0.0155  0.0077  0.0038  0.0038  0.0038  0.0038  0.0077  0.0116  0.0038  0.0077  0.0115  0.0115  0.0038  0.0077  0.0115  0.0116  0.0116  0.0077  0.0038  0.0077  0.0038  0.0077  0.0077  0.0038  0.0038  0.0038  0.0077  0.0077  0.0077  0.0077  0.0077  0.0038  0.0077  0.0077  0.0077  0.0038  0.0038  0.0000  0.0038  0.0038  0.0038  0.0116  0.0077  0.0000  0.0077  0.0077  0.0077  0.0077  0.0077  0.0077  0.0077  0.0077  0.0038  0.0000  0.0116  0.0038  0.0115  0.0116  0.0038
OMP4__GCA_000774495.1   0.7495  0.5697  0.5296  0.6156  0.8003  0.5206  0.5128  0.5643  0.4973  0.4927  0.4800  0.4874  0.4800  0.5212  0.6209  0.5559  0.6064  0.5771  0.6054  0.5871  0.5457  0.5457  0.5544  0.5518  0.5271  0.4834  0.4989  0.4687  0.6271  0.5624  0.6009  0.6013  0.5838  0.6205  0.6433  0.4834  0.4973  0.4834  0.5247  0.5513  0.5513  0.5432  0.5957  0.5895  0.6582  0.6736  0.6428  0.6723  0.6723  0.6937  0.4698  0.4698  0.4462  0.3611  0.3611  0.3542  0.3542  0.3400  0.3303  0.3608  0.0929  0.1759  0.1759  0.0194  0.0194  0.0194  0.0233  0.0194  0.0194  0.0194  0.0194  0.0155  0.0155  0.0155  0.0116  0.0194  0.0155  0.0194  0.0194  0.0194  0.0155  0.0233  0.0233  0.0233  0.0194  0.0194  0.0194  0.0194  0.0194  0.0194  0.0194  0.0194  0.0194  0.0194  0.0194  0.0194  0.0233  0.0233  0.0233  0.0233  0.0233  0.0233  0.0154  0.0194  0.0194  0.0194  0.0272  0.0233  0.0077  0.0154  0.0154  0.0116  0.0194  0.0194  0.0194  0.0194  0.0154  0.0077  0.0155  0.0115  0.0077  0.0193  0.0193  0.0154  0.0154  0.0077  0.0077  0.0077  0.0194  0.0194  0.0194  0.0077  0.0116  0.0194  0.0077  0.0155  0.0115  0.0115  0.0115  0.0077  0.0154  0.0077  0.0077  0.0077  0.0077  0.0154  0.0115  0.0077  0.0115  0.0077  0.0116  0.0155  0.0115  0.0077  0.0077  0.0154  0.0115  0.0154  0.0154  0.0115  0.0115  0.0115  0.0115  0.0077  0.0115  0.0115  0.0077  0.0115  0.0115  0.0115  0.0077  0.0115  0.0194  0.0115  0.0077  0.0116  0.0154  0.0115  0.0077  0.0077  0.0115  0.0115  0.0116  0.0077  0.0154  0.0154  0.0154  0.0077  0.0115  0.0077  0.0077  0.0077  0.0116  0.0115  0.0154  0.0115  0.0115  0.0115  0.0038  0.0154  0.0154  0.0077  0.0155  0.0155  0.0154  0.0154  0.0154  0.0155  0.0077  0.0116  0.0154  0.0115  0.0116  0.0115  0.0194  0.0116  0.0154
OMP4__GCA_000774555.1   0.7287  0.5697  0.5140  0.5980  0.8003  0.5053  0.4976  0.5479  0.4973  0.4927  0.4800  0.4874  0.4800  0.5057  0.6390  0.5559  0.6241  0.5771  0.5883  0.6042  0.5457  0.5457  0.5544  0.5359  0.5429  0.4688  0.4840  0.4687  0.6271  0.5461  0.6009  0.6013  0.5838  0.6386  0.6620  0.4834  0.4973  0.4834  0.5407  0.5352  0.5352  0.5273  0.5786  0.6068  0.6582  0.6929  0.6428  0.6723  0.6723  0.6937  0.4698  0.4698  0.4462  0.3489  0.3489  0.3421  0.3421  0.3400  0.3303  0.3733  0.0929  0.1759  0.1759  0.0116  0.0116  0.0116  0.0155  0.0116  0.0116  0.0116  0.0116  0.0155  0.0155  0.0155  0.0116  0.0116  0.0155  0.0116  0.0116  0.0116  0.0155  0.0233  0.0233  0.0233  0.0194  0.0194  0.0194  0.0194  0.0194  0.0194  0.0194  0.0194  0.0194  0.0194  0.0194  0.0194  0.0233  0.0233  0.0233  0.0233  0.0233  0.0233  0.0154  0.0194  0.0194  0.0194  0.0272  0.0233  0.0000  0.0077  0.0077  0.0038  0.0116  0.0116  0.0116  0.0116  0.0077  0.0000  0.0077  0.0038  0.0077  0.0115  0.0115  0.0077  0.0077  0.0000  0.0000  0.0000  0.0116  0.0116  0.0116  0.0000  0.0038  0.0116  0.0000  0.0077  0.0038  0.0038  0.0038  0.0077  0.0077  0.0000  0.0077  0.0077  0.0077  0.0077  0.0115  0.0077  0.0115  0.0077  0.0038  0.0077  0.0038  0.0077  0.0077  0.0077  0.0038  0.0077  0.0077  0.0038  0.0038  0.0038  0.0038  0.0000  0.0038  0.0038  0.0000  0.0115  0.0115  0.0038  0.0077  0.0115  0.0116  0.0038  0.0000  0.0038  0.0077  0.0038  0.0000  0.0000  0.0038  0.0038  0.0038  0.0077  0.0077  0.0077  0.0077  0.0077  0.0038  0.0000  0.0000  0.0000  0.0038  0.0038  0.0077  0.0038  0.0038  0.0038  0.0038  0.0077  0.0077  0.0000  0.0077  0.0077  0.0077  0.0077  0.0077  0.0077  0.0000  0.0038  0.0077  0.0115  0.0038  0.0038  0.0116  0.0038  0.0077  0.0077
OMP4__GCA_000774695.1   0.7199  0.5792  0.5305  0.6167  0.7905  0.5137  0.5060  0.5653  0.5057  0.5011  0.4882  0.4957  0.4882  0.5143  0.6589  0.5568  0.6433  0.5951  0.6065  0.6229  0.5629  0.5629  0.5717  0.5527  0.5600  0.4842  0.4997  0.4840  0.6464  0.5470  0.6197  0.6202  0.6022  0.6585  0.6825  0.4993  0.5134  0.4993  0.5579  0.5523  0.5523  0.5442  0.5967  0.6258  0.6594  0.6942  0.6440  0.6929  0.6929  0.7150  0.4706  0.4706  0.4469  0.3616  0.3616  0.3547  0.3547  0.3525  0.3426  0.3866  0.1016  0.1858  0.1858  0.0194  0.0194  0.0194  0.0234  0.0194  0.0194  0.0194  0.0194  0.0234  0.0234  0.0234  0.0194  0.0194  0.0234  0.0194  0.0194  0.0194  0.0234  0.0233  0.0233  0.0233  0.0194  0.0194  0.0194  0.0194  0.0194  0.0194  0.0194  0.0194  0.0194  0.0194  0.0194  0.0194  0.0233  0.0233  0.0233  0.0233  0.0233  0.0233  0.0155  0.0194  0.0194  0.0194  0.0273  0.0233  0.0077  0.0077  0.0077  0.0116  0.0194  0.0116  0.0194  0.0194  0.0000  0.0077  0.0155  0.0116  0.0154  0.0116  0.0116  0.0077  0.0077  0.0077  0.0077  0.0077  0.0194  0.0194  0.0116  0.0077  0.0116  0.0116  0.0077  0.0155  0.0038  0.0038  0.0038  0.0077  0.0077  0.0077  0.0154  0.0154  0.0154  0.0077  0.0115  0.0154  0.0115  0.0154  0.0116  0.0077  0.0116  0.0154  0.0154  0.0077  0.0116  0.0077  0.0077  0.0038  0.0038  0.0038  0.0038  0.0077  0.0116  0.0038  0.0077  0.0115  0.0115  0.0038  0.0077  0.0115  0.0194  0.0116  0.0077  0.0116  0.0000  0.0038  0.0077  0.0077  0.0038  0.0038  0.0116  0.0077  0.0077  0.0000  0.0000  0.0077  0.0038  0.0077  0.0077  0.0077  0.0116  0.0038  0.0077  0.0038  0.0038  0.0038  0.0116  0.0077  0.0077  0.0077  0.0155  0.0155  0.0077  0.0077  0.0077  0.0155  0.0077  0.0116  0.0077  0.0194  0.0116  0.0115  0.0194  0.0116  0.0077  0.0154  0.0077
OMP4__GCA_000774705.1   0.7112  0.5802  0.5314  0.6001  0.8153  0.5146  0.5068  0.5663  0.5143  0.5096  0.4966  0.5042  0.4966  0.5074  0.6601  0.5745  0.6445  0.5962  0.6076  0.6240  0.5639  0.5639  0.5727  0.5537  0.5610  0.4849  0.5005  0.4848  0.6475  0.5644  0.6208  0.6213  0.6033  0.6456  0.6693  0.5001  0.5143  0.5001  0.5589  0.5532  0.5532  0.5451  0.5978  0.6090  0.6798  0.7155  0.6640  0.6943  0.6943  0.7164  0.4786  0.4786  0.4617  0.3621  0.3621  0.3552  0.3552  0.3531  0.3431  0.3872  0.1018  0.1861  0.1861  0.0194  0.0194  0.0194  0.0234  0.0194  0.0194  0.0194  0.0194  0.0234  0.0234  0.0234  0.0194  0.0194  0.0234  0.0194  0.0194  0.0194  0.0234  0.0313  0.0313  0.0313  0.0273  0.0273  0.0273  0.0273  0.0273  0.0273  0.0273  0.0273  0.0273  0.0273  0.0273  0.0273  0.0313  0.0313  0.0313  0.0313  0.0313  0.0313  0.0233  0.0273  0.0273  0.0273  0.0353  0.0313  0.0077  0.0155  0.0155  0.0038  0.0038  0.0116  0.0038  0.0038  0.0155  0.0077  0.0000  0.0116  0.0154  0.0194  0.0194  0.0155  0.0155  0.0077  0.0077  0.0077  0.0038  0.0038  0.0116  0.0077  0.0038  0.0116  0.0077  0.0000  0.0116  0.0116  0.0116  0.0155  0.0155  0.0077  0.0155  0.0155  0.0155  0.0155  0.0194  0.0155  0.0194  0.0155  0.0038  0.0077  0.0116  0.0155  0.0155  0.0155  0.0116  0.0155  0.0155  0.0116  0.0116  0.0116  0.0116  0.0077  0.0116  0.0116  0.0077  0.0194  0.0194  0.0116  0.0155  0.0194  0.0039  0.0116  0.0077  0.0038  0.0155  0.0116  0.0077  0.0077  0.0116  0.0116  0.0038  0.0155  0.0155  0.0155  0.0155  0.0155  0.0116  0.0077  0.0077  0.0077  0.0038  0.0116  0.0077  0.0116  0.0116  0.0116  0.0116  0.0155  0.0077  0.0077  0.0000  0.0000  0.0155  0.0155  0.0155  0.0000  0.0077  0.0038  0.0077  0.0116  0.0038  0.0116  0.0038  0.0038  0.0077  0.0155  0.0077  0.0155
OMP4__GCA_000774875.1   0.7185  0.5781  0.5218  0.6067  0.7889  0.5129  0.5051  0.5561  0.5049  0.5003  0.4874  0.4949  0.4874  0.5134  0.6483  0.5641  0.6330  0.5856  0.5968  0.6130  0.5538  0.5538  0.5625  0.5438  0.5509  0.4761  0.4914  0.4759  0.6361  0.5380  0.6097  0.6101  0.5924  0.6479  0.6715  0.4909  0.5049  0.4909  0.5488  0.5432  0.5432  0.5352  0.5871  0.6157  0.6489  0.6832  0.6521  0.6819  0.6819  0.7036  0.4771  0.4771  0.4532  0.3550  0.3550  0.3481  0.3481  0.3460  0.3362  0.3796  0.0972  0.1807  0.1807  0.0155  0.0155  0.0155  0.0194  0.0155  0.0155  0.0155  0.0155  0.0194  0.0194  0.0194  0.0155  0.0155  0.0194  0.0155  0.0155  0.0155  0.0194  0.0194  0.0194  0.0194  0.0154  0.0154  0.0154  0.0154  0.0154  0.0154  0.0154  0.0154  0.0154  0.0154  0.0154  0.0154  0.0194  0.0194  0.0194  0.0194  0.0194  0.0194  0.0116  0.0154  0.0154  0.0154  0.0233  0.0194  0.0038  0.0115  0.0038  0.0077  0.0155  0.0077  0.0155  0.0155  0.0038  0.0038  0.0116  0.0077  0.0115  0.0077  0.0077  0.0038  0.0038  0.0038  0.0038  0.0038  0.0155  0.0155  0.0077  0.0038  0.0077  0.0077  0.0038  0.0116  0.0000  0.0000  0.0000  0.0038  0.0038  0.0038  0.0115  0.0115  0.0115  0.0038  0.0077  0.0115  0.0077  0.0115  0.0077  0.0116  0.0077  0.0115  0.0115  0.0038  0.0077  0.0116  0.0038  0.0000  0.0000  0.0000  0.0000  0.0038  0.0077  0.0000  0.0038  0.0077  0.0077  0.0000  0.0038  0.0077  0.0155  0.0077  0.0038  0.0077  0.0038  0.0000  0.0038  0.0038  0.0000  0.0000  0.0077  0.0038  0.0038  0.0038  0.0038  0.0038  0.0000  0.0038  0.0038  0.0038  0.0077  0.0000  0.0038  0.0000  0.0000  0.0000  0.0077  0.0038  0.0038  0.0038  0.0116  0.0116  0.0038  0.0038  0.0038  0.0116  0.0038  0.0077  0.0038  0.0154  0.0077  0.0077  0.0155  0.0077  0.0038  0.0115  0.0038  0.0038  0.0116
OMP4__GCA_000774945.1   0.7287  0.5867  0.5218  0.6067  0.8003  0.5129  0.5051  0.5643  0.5126  0.5079  0.4949  0.5025  0.4949  0.5057  0.6576  0.5725  0.6241  0.5941  0.6054  0.6218  0.5619  0.5619  0.5708  0.5359  0.5429  0.4688  0.4840  0.4687  0.6452  0.5300  0.6009  0.6013  0.5838  0.6573  0.6812  0.4984  0.5126  0.4984  0.5570  0.5513  0.5513  0.5432  0.5957  0.6246  0.6582  0.6929  0.6615  0.6916  0.6916  0.7136  0.4844  0.4844  0.4602  0.3550  0.3550  0.3481  0.3481  0.3460  0.3362  0.3860  0.1015  0.1856  0.1856  0.0194  0.0194  0.0194  0.0233  0.0194  0.0194  0.0194  0.0194  0.0233  0.0233  0.0233  0.0194  0.0194  0.0233  0.0194  0.0194  0.0194  0.0233  0.0233  0.0233  0.0233  0.0194  0.0194  0.0194  0.0194  0.0194  0.0194  0.0194  0.0194  0.0194  0.0194  0.0194  0.0194  0.0233  0.0233  0.0233  0.0233  0.0233  0.0233  0.0154  0.0194  0.0194  0.0194  0.0272  0.0233  0.0077  0.0154  0.0077  0.0116  0.0194  0.0116  0.0194  0.0194  0.0077  0.0077  0.0155  0.0115  0.0154  0.0115  0.0115  0.0077  0.0077  0.0077  0.0077  0.0077  0.0194  0.0194  0.0116  0.0077  0.0116  0.0116  0.0077  0.0155  0.0038  0.0038  0.0038  0.0077  0.0077  0.0077  0.0154  0.0154  0.0154  0.0077  0.0115  0.0154  0.0115  0.0154  0.0116  0.0155  0.0115  0.0154  0.0154  0.0077  0.0115  0.0154  0.0077  0.0038  0.0038  0.0038  0.0038  0.0077  0.0115  0.0038  0.0077  0.0115  0.0115  0.0038  0.0077  0.0115  0.0194  0.0115  0.0077  0.0116  0.0077  0.0038  0.0077  0.0077  0.0038  0.0038  0.0116  0.0077  0.0077  0.0077  0.0077  0.0077  0.0038  0.0077  0.0077  0.0077  0.0116  0.0038  0.0077  0.0038  0.0038  0.0038  0.0115  0.0077  0.0077  0.0077  0.0155  0.0155  0.0077  0.0077  0.0077  0.0155  0.0077  0.0116  0.0077  0.0193  0.0116  0.0115  0.0194  0.0116  0.0077  0.0154  0.0077  0.0077  0.0155  0.0038
OMP4__GCA_000774955.1   0.7287  0.5867  0.5218  0.6067  0.8003  0.5129  0.5051  0.5643  0.5126  0.5079  0.4949  0.5025  0.4949  0.5057  0.6576  0.5725  0.6241  0.5941  0.6054  0.6218  0.5619  0.5619  0.5708  0.5359  0.5429  0.4688  0.4840  0.4687  0.6452  0.5300  0.6009  0.6013  0.5838  0.6573  0.6812  0.4984  0.5126  0.4984  0.5570  0.5513  0.5513  0.5432  0.5957  0.6246  0.6582  0.6929  0.6615  0.6916  0.6916  0.7136  0.4844  0.4844  0.4602  0.3550  0.3550  0.3481  0.3481  0.3460  0.3362  0.3860  0.1015  0.1856  0.1856  0.0194  0.0194  0.0194  0.0233  0.0194  0.0194  0.0194  0.0194  0.0233  0.0233  0.0233  0.0194  0.0194  0.0233  0.0194  0.0194  0.0194  0.0233  0.0233  0.0233  0.0233  0.0194  0.0194  0.0194  0.0194  0.0194  0.0194  0.0194  0.0194  0.0194  0.0194  0.0194  0.0194  0.0233  0.0233  0.0233  0.0233  0.0233  0.0233  0.0154  0.0194  0.0194  0.0194  0.0272  0.0233  0.0077  0.0154  0.0077  0.0116  0.0194  0.0116  0.0194  0.0194  0.0077  0.0077  0.0155  0.0115  0.0154  0.0115  0.0115  0.0077  0.0077  0.0077  0.0077  0.0077  0.0194  0.0194  0.0116  0.0077  0.0116  0.0116  0.0077  0.0155  0.0038  0.0038  0.0038  0.0077  0.0077  0.0077  0.0154  0.0154  0.0154  0.0077  0.0115  0.0154  0.0115  0.0154  0.0116  0.0155  0.0115  0.0154  0.0154  0.0077  0.0115  0.0154  0.0077  0.0038  0.0038  0.0038  0.0038  0.0077  0.0115  0.0038  0.0077  0.0115  0.0115  0.0038  0.0077  0.0115  0.0194  0.0115  0.0077  0.0116  0.0077  0.0038  0.0077  0.0077  0.0038  0.0038  0.0116  0.0077  0.0077  0.0077  0.0077  0.0077  0.0038  0.0077  0.0077  0.0077  0.0116  0.0038  0.0077  0.0038  0.0038  0.0038  0.0115  0.0077  0.0077  0.0077  0.0155  0.0155  0.0077  0.0077  0.0077  0.0155  0.0077  0.0116  0.0077  0.0193  0.0116  0.0115  0.0194  0.0116  0.0077  0.0154  0.0077  0.0077  0.0155  0.0038  0.0000
OMP4__GCA_000774965.1   0.7405  0.5623  0.5305  0.6167  0.8135  0.5137  0.5060  0.5653  0.4906  0.4861  0.4733  0.4807  0.4733  0.5143  0.6402  0.5406  0.6252  0.5951  0.6065  0.6053  0.5629  0.5629  0.5554  0.5527  0.5438  0.4842  0.4997  0.4840  0.6283  0.5634  0.6019  0.6024  0.5849  0.6398  0.6632  0.4842  0.4981  0.4842  0.5416  0.5523  0.5523  0.5442  0.5967  0.6079  0.6785  0.6942  0.6257  0.6736  0.6736  0.6950  0.4706  0.4706  0.4469  0.3616  0.3616  0.3547  0.3547  0.3525  0.3426  0.3739  0.0930  0.1858  0.1858  0.0194  0.0194  0.0194  0.0234  0.0194  0.0194  0.0194  0.0194  0.0234  0.0234  0.0234  0.0194  0.0194  0.0234  0.0194  0.0194  0.0194  0.0234  0.0313  0.0313  0.0312  0.0273  0.0273  0.0273  0.0273  0.0273  0.0273  0.0273  0.0273  0.0273  0.0273  0.0273  0.0273  0.0313  0.0313  0.0313  0.0313  0.0313  0.0313  0.0233  0.0273  0.0273  0.0273  0.0352  0.0312  0.0077  0.0077  0.0155  0.0116  0.0194  0.0194  0.0194  0.0194  0.0077  0.0077  0.0155  0.0116  0.0154  0.0194  0.0194  0.0155  0.0155  0.0077  0.0077  0.0077  0.0194  0.0194  0.0194  0.0077  0.0116  0.0194  0.0077  0.0155  0.0116  0.0116  0.0116  0.0154  0.0154  0.0077  0.0154  0.0154  0.0154  0.0154  0.0193  0.0154  0.0193  0.0154  0.0116  0.0077  0.0116  0.0154  0.0154  0.0154  0.0116  0.0077  0.0154  0.0116  0.0116  0.0116  0.0116  0.0077  0.0116  0.0116  0.0077  0.0193  0.0193  0.0116  0.0154  0.0193  0.0194  0.0116  0.0077  0.0116  0.0077  0.0116  0.0077  0.0077  0.0116  0.0116  0.0116  0.0154  0.0154  0.0077  0.0077  0.0154  0.0116  0.0077  0.0077  0.0077  0.0116  0.0116  0.0155  0.0116  0.0116  0.0116  0.0116  0.0154  0.0155  0.0077  0.0155  0.0155  0.0154  0.0154  0.0154  0.0155  0.0077  0.0116  0.0155  0.0194  0.0116  0.0115  0.0194  0.0116  0.0155  0.0077  0.0077  0.0077  0.0155  0.0116  0.0154  0.0154
OMP4__GCA_000774975.1   0.7199  0.5707  0.5227  0.5903  0.8019  0.5061  0.4984  0.5570  0.5057  0.5011  0.4882  0.4957  0.4882  0.4990  0.6495  0.5651  0.6342  0.5866  0.5979  0.6140  0.5547  0.5547  0.5635  0.5447  0.5519  0.4768  0.4922  0.4767  0.6373  0.5551  0.6108  0.6112  0.5935  0.6352  0.6585  0.4917  0.5057  0.4917  0.5497  0.5442  0.5442  0.5361  0.5881  0.6168  0.6689  0.7041  0.6533  0.6832  0.6832  0.7050  0.4778  0.4778  0.4539  0.3555  0.3555  0.3486  0.3486  0.3465  0.3367  0.3802  0.0973  0.1810  0.1810  0.0155  0.0155  0.0155  0.0194  0.0155  0.0155  0.0155  0.0155  0.0194  0.0194  0.0194  0.0155  0.0155  0.0194  0.0155  0.0155  0.0155  0.0194  0.0273  0.0273  0.0273  0.0233  0.0233  0.0233  0.0233  0.0233  0.0233  0.0233  0.0233  0.0233  0.0233  0.0233  0.0233  0.0273  0.0273  0.0273  0.0273  0.0273  0.0273  0.0194  0.0233  0.0233  0.0233  0.0312  0.0273  0.0038  0.0116  0.0116  0.0000  0.0077  0.0077  0.0077  0.0077  0.0116  0.0038  0.0038  0.0077  0.0115  0.0154  0.0154  0.0116  0.0116  0.0038  0.0038  0.0038  0.0077  0.0077  0.0077  0.0038  0.0000  0.0077  0.0038  0.0038  0.0077  0.0077  0.0077  0.0116  0.0115  0.0038  0.0115  0.0115  0.0115  0.0115  0.0154  0.0115  0.0154  0.0115  0.0000  0.0116  0.0077  0.0115  0.0115  0.0116  0.0077  0.0116  0.0116  0.0077  0.0077  0.0077  0.0077  0.0038  0.0077  0.0077  0.0038  0.0154  0.0154  0.0077  0.0116  0.0154  0.0077  0.0077  0.0038  0.0000  0.0116  0.0077  0.0038  0.0038  0.0077  0.0077  0.0000  0.0116  0.0116  0.0116  0.0116  0.0116  0.0077  0.0038  0.0038  0.0038  0.0000  0.0077  0.0038  0.0077  0.0077  0.0077  0.0077  0.0116  0.0038  0.0038  0.0038  0.0038  0.0116  0.0115  0.0116  0.0038  0.0038  0.0000  0.0038  0.0077  0.0000  0.0077  0.0077  0.0000  0.0038  0.0116  0.0038  0.0116  0.0038  0.0077  0.0116  0.0116  0.0116
OMP4__GCA_000775025.1   0.7112  0.5802  0.5314  0.6001  0.8153  0.5146  0.5068  0.5663  0.5143  0.5096  0.4966  0.5042  0.4966  0.5074  0.6601  0.5745  0.6445  0.5962  0.6076  0.6240  0.5639  0.5639  0.5727  0.5537  0.5610  0.4849  0.5005  0.4848  0.6475  0.5644  0.6208  0.6213  0.6033  0.6456  0.6693  0.5001  0.5143  0.5001  0.5589  0.5532  0.5532  0.5451  0.5978  0.6090  0.6798  0.7155  0.6640  0.6943  0.6943  0.7164  0.4786  0.4786  0.4617  0.3621  0.3621  0.3552  0.3552  0.3531  0.3431  0.3872  0.1018  0.1861  0.1861  0.0194  0.0194  0.0194  0.0234  0.0194  0.0194  0.0194  0.0194  0.0234  0.0234  0.0234  0.0194  0.0194  0.0234  0.0194  0.0194  0.0194  0.0234  0.0313  0.0313  0.0313  0.0273  0.0273  0.0273  0.0273  0.0273  0.0273  0.0273  0.0273  0.0273  0.0273  0.0273  0.0273  0.0313  0.0313  0.0313  0.0313  0.0313  0.0313  0.0233  0.0273  0.0273  0.0273  0.0353  0.0313  0.0077  0.0155  0.0155  0.0038  0.0038  0.0116  0.0038  0.0038  0.0155  0.0077  0.0000  0.0116  0.0154  0.0194  0.0194  0.0155  0.0155  0.0077  0.0077  0.0077  0.0038  0.0038  0.0116  0.0077  0.0038  0.0116  0.0077  0.0000  0.0116  0.0116  0.0116  0.0155  0.0155  0.0077  0.0155  0.0155  0.0155  0.0155  0.0194  0.0155  0.0194  0.0155  0.0038  0.0077  0.0116  0.0155  0.0155  0.0155  0.0116  0.0155  0.0155  0.0116  0.0116  0.0116  0.0116  0.0077  0.0116  0.0116  0.0077  0.0194  0.0194  0.0116  0.0155  0.0194  0.0039  0.0116  0.0077  0.0038  0.0155  0.0116  0.0077  0.0077  0.0116  0.0116  0.0038  0.0155  0.0155  0.0155  0.0155  0.0155  0.0116  0.0077  0.0077  0.0077  0.0038  0.0116  0.0077  0.0116  0.0116  0.0116  0.0116  0.0155  0.0077  0.0077  0.0000  0.0000  0.0155  0.0155  0.0155  0.0000  0.0077  0.0038  0.0077  0.0116  0.0038  0.0116  0.0038  0.0038  0.0077  0.0155  0.0077  0.0155  0.0000  0.0116  0.0155  0.0155  0.0155  0.0038
OMP4__GCA_000775035.1   0.7185  0.5781  0.5063  0.5893  0.7889  0.4977  0.4901  0.5398  0.4898  0.4853  0.4726  0.4800  0.4726  0.4981  0.6299  0.5477  0.6152  0.5688  0.5799  0.5956  0.5377  0.5377  0.5625  0.5438  0.5509  0.4761  0.4767  0.4615  0.6361  0.5542  0.6097  0.6101  0.5924  0.6479  0.6715  0.4909  0.5049  0.4909  0.5488  0.5432  0.5432  0.5352  0.5871  0.6157  0.6677  0.7028  0.6521  0.6819  0.6819  0.7036  0.4771  0.4771  0.4532  0.3550  0.3550  0.3481  0.3481  0.3460  0.3362  0.3670  0.0972  0.1807  0.1807  0.0155  0.0155  0.0155  0.0194  0.0155  0.0155  0.0155  0.0155  0.0194  0.0194  0.0194  0.0155  0.0155  0.0194  0.0155  0.0155  0.0155  0.0194  0.0273  0.0273  0.0272  0.0233  0.0233  0.0233  0.0233  0.0233  0.0233  0.0233  0.0233  0.0233  0.0233  0.0233  0.0233  0.0273  0.0273  0.0273  0.0273  0.0273  0.0273  0.0194  0.0233  0.0233  0.0233  0.0312  0.0272  0.0038  0.0115  0.0115  0.0077  0.0155  0.0154  0.0155  0.0155  0.0116  0.0038  0.0116  0.0077  0.0115  0.0154  0.0154  0.0115  0.0115  0.0038  0.0038  0.0038  0.0155  0.0155  0.0154  0.0038  0.0077  0.0154  0.0038  0.0116  0.0077  0.0077  0.0077  0.0115  0.0115  0.0038  0.0115  0.0115  0.0115  0.0115  0.0154  0.0115  0.0154  0.0115  0.0077  0.0116  0.0077  0.0115  0.0115  0.0115  0.0077  0.0116  0.0115  0.0077  0.0077  0.0077  0.0077  0.0038  0.0077  0.0077  0.0038  0.0154  0.0154  0.0077  0.0115  0.0154  0.0155  0.0077  0.0038  0.0077  0.0116  0.0077  0.0038  0.0038  0.0077  0.0077  0.0077  0.0115  0.0115  0.0116  0.0116  0.0115  0.0077  0.0038  0.0038  0.0038  0.0077  0.0077  0.0116  0.0077  0.0077  0.0077  0.0077  0.0115  0.0116  0.0038  0.0116  0.0116  0.0115  0.0115  0.0115  0.0116  0.0038  0.0077  0.0116  0.0154  0.0077  0.0077  0.0155  0.0077  0.0116  0.0115  0.0038  0.0116  0.0116  0.0077  0.0115  0.0115  0.0116  0.0077  0.0116
OMP4__GCA_000775655.1   0.7287  0.5867  0.5296  0.6156  0.7777  0.5206  0.5128  0.5643  0.5126  0.5079  0.4949  0.5025  0.4949  0.5212  0.6390  0.5725  0.6241  0.5771  0.6054  0.6042  0.5457  0.5457  0.5708  0.5518  0.5429  0.4834  0.4989  0.4687  0.6452  0.5461  0.6186  0.6190  0.6011  0.6386  0.6620  0.4984  0.5126  0.4984  0.5407  0.5513  0.5513  0.5432  0.5957  0.6068  0.6397  0.6736  0.6615  0.6916  0.6916  0.7136  0.4698  0.4698  0.4462  0.3611  0.3611  0.3542  0.3542  0.3400  0.3303  0.3733  0.1015  0.1759  0.1759  0.0194  0.0194  0.0194  0.0233  0.0194  0.0194  0.0194  0.0194  0.0155  0.0155  0.0155  0.0116  0.0194  0.0155  0.0194  0.0194  0.0194  0.0155  0.0155  0.0155  0.0154  0.0116  0.0116  0.0116  0.0116  0.0116  0.0116  0.0116  0.0116  0.0116  0.0116  0.0116  0.0116  0.0155  0.0155  0.0155  0.0155  0.0155  0.0155  0.0077  0.0116  0.0116  0.0116  0.0194  0.0154  0.0077  0.0154  0.0077  0.0116  0.0194  0.0116  0.0194  0.0194  0.0077  0.0077  0.0155  0.0115  0.0077  0.0115  0.0115  0.0077  0.0077  0.0077  0.0077  0.0077  0.0194  0.0194  0.0116  0.0077  0.0116  0.0116  0.0077  0.0155  0.0038  0.0038  0.0038  0.0000  0.0077  0.0077  0.0077  0.0077  0.0077  0.0077  0.0038  0.0077  0.0038  0.0077  0.0116  0.0155  0.0115  0.0077  0.0077  0.0077  0.0115  0.0154  0.0077  0.0038  0.0038  0.0038  0.0038  0.0077  0.0115  0.0038  0.0077  0.0038  0.0038  0.0038  0.0000  0.0038  0.0194  0.0115  0.0077  0.0116  0.0077  0.0038  0.0077  0.0077  0.0038  0.0038  0.0116  0.0000  0.0077  0.0077  0.0077  0.0000  0.0038  0.0077  0.0077  0.0077  0.0116  0.0038  0.0077  0.0038  0.0038  0.0038  0.0038  0.0077  0.0077  0.0077  0.0155  0.0155  0.0077  0.0077  0.0077  0.0155  0.0077  0.0116  0.0077  0.0115  0.0116  0.0115  0.0194  0.0116  0.0077  0.0077  0.0077  0.0077  0.0155  0.0038  0.0077  0.0077  0.0154  0.0116  0.0155  0.0115
OMP4__GCA_000932095.1   0.7199  0.5707  0.5227  0.5903  0.8019  0.5061  0.4984  0.5570  0.5057  0.5011  0.4882  0.4957  0.4882  0.4990  0.6495  0.5651  0.6342  0.5866  0.5979  0.6140  0.5547  0.5547  0.5635  0.5447  0.5519  0.4768  0.4922  0.4767  0.6373  0.5551  0.6108  0.6112  0.5935  0.6352  0.6585  0.4917  0.5057  0.4917  0.5497  0.5442  0.5442  0.5361  0.5881  0.6168  0.6689  0.7041  0.6533  0.6832  0.6832  0.7050  0.4778  0.4778  0.4539  0.3555  0.3555  0.3486  0.3486  0.3465  0.3367  0.3802  0.0973  0.1810  0.1810  0.0155  0.0155  0.0155  0.0194  0.0155  0.0155  0.0155  0.0155  0.0194  0.0194  0.0194  0.0155  0.0155  0.0194  0.0155  0.0155  0.0155  0.0194  0.0273  0.0273  0.0273  0.0233  0.0233  0.0233  0.0233  0.0233  0.0233  0.0233  0.0233  0.0233  0.0233  0.0233  0.0233  0.0273  0.0273  0.0273  0.0273  0.0273  0.0273  0.0194  0.0233  0.0233  0.0233  0.0312  0.0273  0.0038  0.0116  0.0116  0.0000  0.0077  0.0077  0.0077  0.0077  0.0116  0.0038  0.0038  0.0077  0.0115  0.0154  0.0154  0.0116  0.0116  0.0038  0.0038  0.0038  0.0077  0.0077  0.0077  0.0038  0.0000  0.0077  0.0038  0.0038  0.0077  0.0077  0.0077  0.0116  0.0115  0.0038  0.0115  0.0115  0.0115  0.0115  0.0154  0.0115  0.0154  0.0115  0.0000  0.0116  0.0077  0.0115  0.0115  0.0116  0.0077  0.0116  0.0116  0.0077  0.0077  0.0077  0.0077  0.0038  0.0077  0.0077  0.0038  0.0154  0.0154  0.0077  0.0116  0.0154  0.0077  0.0077  0.0038  0.0000  0.0116  0.0077  0.0038  0.0038  0.0077  0.0077  0.0000  0.0116  0.0116  0.0116  0.0116  0.0116  0.0077  0.0038  0.0038  0.0038  0.0000  0.0077  0.0038  0.0077  0.0077  0.0077  0.0077  0.0116  0.0038  0.0038  0.0038  0.0038  0.0116  0.0115  0.0116  0.0038  0.0038  0.0000  0.0038  0.0077  0.0000  0.0077  0.0077  0.0000  0.0038  0.0116  0.0038  0.0116  0.0038  0.0077  0.0116  0.0116  0.0116  0.0000  0.0038  0.0077  0.0116
OMP4__GCA_000953095.1   0.7185  0.5781  0.5218  0.6067  0.7889  0.5129  0.5051  0.5561  0.5049  0.5003  0.4874  0.4949  0.4874  0.5134  0.6483  0.5641  0.6330  0.5856  0.5968  0.6130  0.5538  0.5538  0.5625  0.5438  0.5509  0.4761  0.4914  0.4759  0.6361  0.5380  0.6097  0.6101  0.5924  0.6479  0.6715  0.4909  0.5049  0.4909  0.5488  0.5432  0.5432  0.5352  0.5871  0.6157  0.6489  0.6832  0.6521  0.6819  0.6819  0.7036  0.4771  0.4771  0.4532  0.3550  0.3550  0.3481  0.3481  0.3460  0.3362  0.3796  0.0972  0.1807  0.1807  0.0155  0.0155  0.0155  0.0194  0.0155  0.0155  0.0155  0.0155  0.0194  0.0194  0.0194  0.0155  0.0155  0.0194  0.0155  0.0155  0.0155  0.0194  0.0194  0.0194  0.0194  0.0154  0.0154  0.0154  0.0154  0.0154  0.0154  0.0154  0.0154  0.0154  0.0154  0.0154  0.0154  0.0194  0.0194  0.0194  0.0194  0.0194  0.0194  0.0116  0.0154  0.0154  0.0154  0.0233  0.0194  0.0038  0.0115  0.0038  0.0077  0.0155  0.0077  0.0155  0.0155  0.0038  0.0038  0.0116  0.0077  0.0115  0.0077  0.0077  0.0038  0.0038  0.0038  0.0038  0.0038  0.0155  0.0155  0.0077  0.0038  0.0077  0.0077  0.0038  0.0116  0.0000  0.0000  0.0000  0.0038  0.0038  0.0038  0.0115  0.0115  0.0115  0.0038  0.0077  0.0115  0.0077  0.0115  0.0077  0.0116  0.0077  0.0115  0.0115  0.0038  0.0077  0.0116  0.0038  0.0000  0.0000  0.0000  0.0000  0.0038  0.0077  0.0000  0.0038  0.0077  0.0077  0.0000  0.0038  0.0077  0.0155  0.0077  0.0038  0.0077  0.0038  0.0000  0.0038  0.0038  0.0000  0.0000  0.0077  0.0038  0.0038  0.0038  0.0038  0.0038  0.0000  0.0038  0.0038  0.0038  0.0077  0.0000  0.0038  0.0000  0.0000  0.0000  0.0077  0.0038  0.0038  0.0038  0.0116  0.0116  0.0038  0.0038  0.0038  0.0116  0.0038  0.0077  0.0038  0.0154  0.0077  0.0077  0.0155  0.0077  0.0038  0.0115  0.0038  0.0038  0.0116  0.0000  0.0038  0.0038  0.0116  0.0077  0.0116  0.0077  0.0038  0.0077
OMP4__GCA_000959125.1   0.7185  0.5781  0.5218  0.6067  0.7889  0.5129  0.5051  0.5561  0.5049  0.5003  0.4874  0.4949  0.4874  0.5134  0.6483  0.5641  0.6330  0.5856  0.5968  0.6130  0.5538  0.5538  0.5625  0.5438  0.5509  0.4761  0.4914  0.4759  0.6361  0.5380  0.6097  0.6101  0.5924  0.6479  0.6715  0.4909  0.5049  0.4909  0.5488  0.5432  0.5432  0.5352  0.5871  0.6157  0.6489  0.6832  0.6521  0.6819  0.6819  0.7036  0.4771  0.4771  0.4532  0.3550  0.3550  0.3481  0.3481  0.3460  0.3362  0.3796  0.0972  0.1807  0.1807  0.0155  0.0155  0.0155  0.0194  0.0155  0.0155  0.0155  0.0155  0.0194  0.0194  0.0194  0.0155  0.0155  0.0194  0.0155  0.0155  0.0155  0.0194  0.0194  0.0194  0.0194  0.0154  0.0154  0.0154  0.0154  0.0154  0.0154  0.0154  0.0154  0.0154  0.0154  0.0154  0.0154  0.0194  0.0194  0.0194  0.0194  0.0194  0.0194  0.0116  0.0154  0.0154  0.0154  0.0233  0.0194  0.0038  0.0115  0.0038  0.0077  0.0155  0.0077  0.0155  0.0155  0.0038  0.0038  0.0116  0.0077  0.0115  0.0077  0.0077  0.0038  0.0038  0.0038  0.0038  0.0038  0.0155  0.0155  0.0077  0.0038  0.0077  0.0077  0.0038  0.0116  0.0000  0.0000  0.0000  0.0038  0.0038  0.0038  0.0115  0.0115  0.0115  0.0038  0.0077  0.0115  0.0077  0.0115  0.0077  0.0116  0.0077  0.0115  0.0115  0.0038  0.0077  0.0116  0.0038  0.0000  0.0000  0.0000  0.0000  0.0038  0.0077  0.0000  0.0038  0.0077  0.0077  0.0000  0.0038  0.0077  0.0155  0.0077  0.0038  0.0077  0.0038  0.0000  0.0038  0.0038  0.0000  0.0000  0.0077  0.0038  0.0038  0.0038  0.0038  0.0038  0.0000  0.0038  0.0038  0.0038  0.0077  0.0000  0.0038  0.0000  0.0000  0.0000  0.0077  0.0038  0.0038  0.0038  0.0116  0.0116  0.0038  0.0038  0.0038  0.0116  0.0038  0.0077  0.0038  0.0154  0.0077  0.0077  0.0155  0.0077  0.0038  0.0115  0.0038  0.0038  0.0116  0.0000  0.0038  0.0038  0.0116  0.0077  0.0116  0.0077  0.0038  0.0077  0.0000
OMP4__GCA_000959145.1   0.7287  0.5867  0.5296  0.6156  0.7777  0.5206  0.5128  0.5643  0.5126  0.5079  0.4949  0.5025  0.4949  0.5212  0.6390  0.5725  0.6241  0.5771  0.6054  0.6042  0.5457  0.5457  0.5708  0.5518  0.5429  0.4834  0.4989  0.4687  0.6452  0.5461  0.6186  0.6190  0.6011  0.6386  0.6620  0.4984  0.5126  0.4984  0.5407  0.5513  0.5513  0.5432  0.5957  0.6068  0.6397  0.6736  0.6615  0.6916  0.6916  0.7136  0.4698  0.4698  0.4462  0.3611  0.3611  0.3542  0.3542  0.3400  0.3303  0.3733  0.1015  0.1759  0.1759  0.0194  0.0194  0.0194  0.0233  0.0194  0.0194  0.0194  0.0194  0.0155  0.0155  0.0155  0.0116  0.0194  0.0155  0.0194  0.0194  0.0194  0.0155  0.0155  0.0155  0.0154  0.0116  0.0116  0.0116  0.0116  0.0116  0.0116  0.0116  0.0116  0.0116  0.0116  0.0116  0.0116  0.0155  0.0155  0.0155  0.0155  0.0155  0.0155  0.0077  0.0116  0.0116  0.0116  0.0194  0.0154  0.0077  0.0154  0.0077  0.0116  0.0194  0.0116  0.0194  0.0194  0.0077  0.0077  0.0155  0.0115  0.0077  0.0115  0.0115  0.0077  0.0077  0.0077  0.0077  0.0077  0.0194  0.0194  0.0116  0.0077  0.0116  0.0116  0.0077  0.0155  0.0038  0.0038  0.0038  0.0000  0.0077  0.0077  0.0077  0.0077  0.0077  0.0077  0.0038  0.0077  0.0038  0.0077  0.0116  0.0155  0.0115  0.0077  0.0077  0.0077  0.0115  0.0154  0.0077  0.0038  0.0038  0.0038  0.0038  0.0077  0.0115  0.0038  0.0077  0.0038  0.0038  0.0038  0.0000  0.0038  0.0194  0.0115  0.0077  0.0116  0.0077  0.0038  0.0077  0.0077  0.0038  0.0038  0.0116  0.0000  0.0077  0.0077  0.0077  0.0000  0.0038  0.0077  0.0077  0.0077  0.0116  0.0038  0.0077  0.0038  0.0038  0.0038  0.0038  0.0077  0.0077  0.0077  0.0155  0.0155  0.0077  0.0077  0.0077  0.0155  0.0077  0.0116  0.0077  0.0115  0.0116  0.0115  0.0194  0.0116  0.0077  0.0077  0.0077  0.0077  0.0155  0.0038  0.0077  0.0077  0.0154  0.0116  0.0155  0.0115  0.0000  0.0116  0.0038  0.0038
OMP4__GCA_000959185.1   0.7287  0.5697  0.5140  0.5980  0.8003  0.5053  0.4976  0.5479  0.4973  0.4927  0.4800  0.4874  0.4800  0.5057  0.6390  0.5559  0.6241  0.5771  0.5883  0.6042  0.5457  0.5457  0.5544  0.5359  0.5429  0.4688  0.4840  0.4687  0.6271  0.5461  0.6009  0.6013  0.5838  0.6386  0.6620  0.4834  0.4973  0.4834  0.5407  0.5352  0.5352  0.5273  0.5786  0.6068  0.6582  0.6929  0.6428  0.6723  0.6723  0.6937  0.4698  0.4698  0.4462  0.3489  0.3489  0.3421  0.3421  0.3400  0.3303  0.3733  0.0929  0.1759  0.1759  0.0116  0.0116  0.0116  0.0155  0.0116  0.0116  0.0116  0.0116  0.0155  0.0155  0.0155  0.0116  0.0116  0.0155  0.0116  0.0116  0.0116  0.0155  0.0233  0.0233  0.0233  0.0194  0.0194  0.0194  0.0194  0.0194  0.0194  0.0194  0.0194  0.0194  0.0194  0.0194  0.0194  0.0233  0.0233  0.0233  0.0233  0.0233  0.0233  0.0154  0.0194  0.0194  0.0194  0.0272  0.0233  0.0000  0.0077  0.0077  0.0038  0.0116  0.0116  0.0116  0.0116  0.0077  0.0000  0.0077  0.0038  0.0077  0.0115  0.0115  0.0077  0.0077  0.0000  0.0000  0.0000  0.0116  0.0116  0.0116  0.0000  0.0038  0.0116  0.0000  0.0077  0.0038  0.0038  0.0038  0.0077  0.0077  0.0000  0.0077  0.0077  0.0077  0.0077  0.0115  0.0077  0.0115  0.0077  0.0038  0.0077  0.0038  0.0077  0.0077  0.0077  0.0038  0.0077  0.0077  0.0038  0.0038  0.0038  0.0038  0.0000  0.0038  0.0038  0.0000  0.0115  0.0115  0.0038  0.0077  0.0115  0.0116  0.0038  0.0000  0.0038  0.0077  0.0038  0.0000  0.0000  0.0038  0.0038  0.0038  0.0077  0.0077  0.0077  0.0077  0.0077  0.0038  0.0000  0.0000  0.0000  0.0038  0.0038  0.0077  0.0038  0.0038  0.0038  0.0038  0.0077  0.0077  0.0000  0.0077  0.0077  0.0077  0.0077  0.0077  0.0077  0.0000  0.0038  0.0077  0.0115  0.0038  0.0038  0.0116  0.0038  0.0077  0.0077  0.0000  0.0077  0.0077  0.0038  0.0077  0.0077  0.0077  0.0038  0.0077  0.0038  0.0077  0.0038  0.0038  0.0038  0.0077
OMP4__GCA_000959225.1   0.7199  0.5707  0.5227  0.5903  0.8019  0.5061  0.4984  0.5570  0.5057  0.5011  0.4882  0.4957  0.4882  0.4990  0.6495  0.5651  0.6342  0.5866  0.5979  0.6140  0.5547  0.5547  0.5635  0.5447  0.5519  0.4768  0.4922  0.4767  0.6373  0.5551  0.6108  0.6112  0.5935  0.6352  0.6585  0.4917  0.5057  0.4917  0.5497  0.5442  0.5442  0.5361  0.5881  0.6168  0.6689  0.7041  0.6533  0.6832  0.6832  0.7050  0.4778  0.4778  0.4539  0.3555  0.3555  0.3486  0.3486  0.3465  0.3367  0.3802  0.0973  0.1810  0.1810  0.0155  0.0155  0.0155  0.0194  0.0155  0.0155  0.0155  0.0155  0.0194  0.0194  0.0194  0.0155  0.0155  0.0194  0.0155  0.0155  0.0155  0.0194  0.0273  0.0273  0.0273  0.0233  0.0233  0.0233  0.0233  0.0233  0.0233  0.0233  0.0233  0.0233  0.0233  0.0233  0.0233  0.0273  0.0273  0.0273  0.0273  0.0273  0.0273  0.0194  0.0233  0.0233  0.0233  0.0312  0.0273  0.0038  0.0116  0.0116  0.0000  0.0077  0.0077  0.0077  0.0077  0.0116  0.0038  0.0038  0.0077  0.0115  0.0154  0.0154  0.0116  0.0116  0.0038  0.0038  0.0038  0.0077  0.0077  0.0077  0.0038  0.0000  0.0077  0.0038  0.0038  0.0077  0.0077  0.0077  0.0116  0.0115  0.0038  0.0115  0.0115  0.0115  0.0115  0.0154  0.0115  0.0154  0.0115  0.0000  0.0116  0.0077  0.0115  0.0115  0.0116  0.0077  0.0116  0.0116  0.0077  0.0077  0.0077  0.0077  0.0038  0.0077  0.0077  0.0038  0.0154  0.0154  0.0077  0.0116  0.0154  0.0077  0.0077  0.0038  0.0000  0.0116  0.0077  0.0038  0.0038  0.0077  0.0077  0.0000  0.0116  0.0116  0.0116  0.0116  0.0116  0.0077  0.0038  0.0038  0.0038  0.0000  0.0077  0.0038  0.0077  0.0077  0.0077  0.0077  0.0116  0.0038  0.0038  0.0038  0.0038  0.0116  0.0115  0.0116  0.0038  0.0038  0.0000  0.0038  0.0077  0.0000  0.0077  0.0077  0.0000  0.0038  0.0116  0.0038  0.0116  0.0038  0.0077  0.0116  0.0116  0.0116  0.0000  0.0038  0.0077  0.0116  0.0000  0.0077  0.0077  0.0116  0.0038
OMP4__GCA_000959305.1   0.7339  0.5613  0.5218  0.5893  0.8118  0.5129  0.5051  0.5561  0.5049  0.4927  0.4874  0.4949  0.4874  0.5134  0.6390  0.5559  0.6330  0.5771  0.5883  0.6042  0.5377  0.5377  0.5625  0.5438  0.5509  0.4761  0.4914  0.4759  0.6361  0.5461  0.6009  0.6013  0.5838  0.6479  0.6715  0.4909  0.5049  0.4909  0.5326  0.5432  0.5432  0.5352  0.5871  0.6157  0.6677  0.7028  0.6521  0.6723  0.6723  0.6937  0.4771  0.4771  0.4532  0.3550  0.3550  0.3481  0.3481  0.3460  0.3362  0.3670  0.0972  0.1807  0.1807  0.0155  0.0155  0.0155  0.0194  0.0155  0.0155  0.0155  0.0155  0.0194  0.0194  0.0194  0.0155  0.0155  0.0194  0.0155  0.0155  0.0155  0.0194  0.0273  0.0273  0.0272  0.0233  0.0233  0.0233  0.0233  0.0233  0.0233  0.0233  0.0233  0.0233  0.0233  0.0233  0.0233  0.0273  0.0273  0.0273  0.0273  0.0273  0.0273  0.0194  0.0233  0.0233  0.0233  0.0312  0.0272  0.0038  0.0115  0.0115  0.0077  0.0077  0.0154  0.0077  0.0077  0.0116  0.0038  0.0116  0.0077  0.0115  0.0154  0.0154  0.0115  0.0115  0.0038  0.0038  0.0038  0.0155  0.0155  0.0154  0.0038  0.0077  0.0077  0.0038  0.0116  0.0077  0.0077  0.0077  0.0115  0.0115  0.0038  0.0115  0.0115  0.0115  0.0115  0.0154  0.0115  0.0154  0.0115  0.0077  0.0116  0.0000  0.0115  0.0115  0.0115  0.0077  0.0116  0.0115  0.0077  0.0077  0.0077  0.0077  0.0038  0.0077  0.0077  0.0038  0.0154  0.0154  0.0077  0.0115  0.0154  0.0155  0.0000  0.0038  0.0077  0.0116  0.0077  0.0038  0.0038  0.0077  0.0077  0.0077  0.0115  0.0038  0.0116  0.0116  0.0115  0.0077  0.0038  0.0038  0.0038  0.0077  0.0077  0.0116  0.0077  0.0077  0.0077  0.0077  0.0038  0.0116  0.0038  0.0116  0.0116  0.0115  0.0115  0.0115  0.0116  0.0038  0.0077  0.0116  0.0154  0.0077  0.0077  0.0077  0.0077  0.0116  0.0115  0.0038  0.0116  0.0116  0.0077  0.0115  0.0115  0.0116  0.0077  0.0116  0.0077  0.0115  0.0077  0.0077  0.0077  0.0115  0.0038  0.0077
OMP4__GCA_000959345.1   0.7279  0.5607  0.5213  0.5973  0.7993  0.5048  0.4971  0.5474  0.4968  0.4923  0.4795  0.4869  0.4795  0.5053  0.6384  0.5553  0.6234  0.5766  0.5877  0.6036  0.5452  0.5452  0.5539  0.5353  0.5424  0.4684  0.4835  0.4682  0.6265  0.5455  0.6002  0.6007  0.5832  0.6380  0.6613  0.4830  0.4968  0.4830  0.5401  0.5347  0.5347  0.5268  0.5780  0.6062  0.6575  0.6922  0.6422  0.6621  0.6621  0.6929  0.4694  0.4694  0.4458  0.3426  0.3426  0.3359  0.3359  0.3338  0.3242  0.3730  0.0971  0.1710  0.1710  0.0155  0.0155  0.0155  0.0116  0.0155  0.0155  0.0155  0.0155  0.0194  0.0194  0.0194  0.0155  0.0155  0.0194  0.0155  0.0155  0.0155  0.0194  0.0194  0.0194  0.0193  0.0154  0.0154  0.0154  0.0154  0.0154  0.0154  0.0154  0.0154  0.0154  0.0154  0.0154  0.0154  0.0194  0.0194  0.0194  0.0194  0.0194  0.0194  0.0115  0.0154  0.0154  0.0154  0.0233  0.0193  0.0038  0.0115  0.0038  0.0077  0.0155  0.0154  0.0155  0.0155  0.0115  0.0038  0.0116  0.0077  0.0115  0.0077  0.0077  0.0038  0.0038  0.0038  0.0038  0.0038  0.0155  0.0155  0.0154  0.0038  0.0077  0.0154  0.0038  0.0116  0.0077  0.0077  0.0077  0.0115  0.0038  0.0038  0.0038  0.0038  0.0038  0.0038  0.0077  0.0038  0.0077  0.0038  0.0077  0.0116  0.0077  0.0038  0.0038  0.0115  0.0077  0.0115  0.0115  0.0077  0.0077  0.0077  0.0077  0.0038  0.0077  0.0077  0.0038  0.0077  0.0077  0.0077  0.0115  0.0077  0.0155  0.0077  0.0038  0.0077  0.0115  0.0077  0.0038  0.0038  0.0077  0.0077  0.0077  0.0115  0.0115  0.0115  0.0115  0.0115  0.0077  0.0038  0.0038  0.0038  0.0077  0.0077  0.0115  0.0077  0.0077  0.0077  0.0077  0.0115  0.0115  0.0038  0.0116  0.0116  0.0115  0.0038  0.0115  0.0116  0.0038  0.0077  0.0115  0.0154  0.0077  0.0000  0.0155  0.0077  0.0115  0.0115  0.0038  0.0115  0.0116  0.0077  0.0115  0.0115  0.0115  0.0077  0.0116  0.0077  0.0115  0.0077  0.0077  0.0077  0.0115  0.0038  0.0077  0.0077
OMP4__GCA_001204515.1   0.7287  0.5867  0.5296  0.6156  0.7777  0.5206  0.5128  0.5643  0.5126  0.5079  0.4949  0.5025  0.4949  0.5212  0.6390  0.5725  0.6241  0.5771  0.6054  0.6042  0.5457  0.5457  0.5708  0.5518  0.5429  0.4834  0.4989  0.4687  0.6452  0.5461  0.6186  0.6190  0.6011  0.6386  0.6620  0.4984  0.5126  0.4984  0.5407  0.5513  0.5513  0.5432  0.5957  0.6068  0.6397  0.6736  0.6615  0.6916  0.6916  0.7136  0.4698  0.4698  0.4462  0.3611  0.3611  0.3542  0.3542  0.3400  0.3303  0.3733  0.1015  0.1759  0.1759  0.0194  0.0194  0.0194  0.0233  0.0194  0.0194  0.0194  0.0194  0.0155  0.0155  0.0155  0.0116  0.0194  0.0155  0.0194  0.0194  0.0194  0.0155  0.0155  0.0155  0.0154  0.0116  0.0116  0.0116  0.0116  0.0116  0.0116  0.0116  0.0116  0.0116  0.0116  0.0116  0.0116  0.0155  0.0155  0.0155  0.0155  0.0155  0.0155  0.0077  0.0116  0.0116  0.0116  0.0194  0.0154  0.0077  0.0154  0.0077  0.0116  0.0194  0.0116  0.0194  0.0194  0.0077  0.0077  0.0155  0.0115  0.0077  0.0115  0.0115  0.0077  0.0077  0.0077  0.0077  0.0077  0.0194  0.0194  0.0116  0.0077  0.0116  0.0116  0.0077  0.0155  0.0038  0.0038  0.0038  0.0000  0.0077  0.0077  0.0077  0.0077  0.0077  0.0077  0.0038  0.0077  0.0038  0.0077  0.0116  0.0155  0.0115  0.0077  0.0077  0.0077  0.0115  0.0154  0.0077  0.0038  0.0038  0.0038  0.0038  0.0077  0.0115  0.0038  0.0077  0.0038  0.0038  0.0038  0.0000  0.0038  0.0194  0.0115  0.0077  0.0116  0.0077  0.0038  0.0077  0.0077  0.0038  0.0038  0.0116  0.0000  0.0077  0.0077  0.0077  0.0000  0.0038  0.0077  0.0077  0.0077  0.0116  0.0038  0.0077  0.0038  0.0038  0.0038  0.0038  0.0077  0.0077  0.0077  0.0155  0.0155  0.0077  0.0077  0.0077  0.0155  0.0077  0.0116  0.0077  0.0115  0.0116  0.0115  0.0194  0.0116  0.0077  0.0077  0.0077  0.0077  0.0155  0.0038  0.0077  0.0077  0.0154  0.0116  0.0155  0.0115  0.0000  0.0116  0.0038  0.0038  0.0000  0.0077  0.0116  0.0115  0.0115
OMP4__GCA_001277875.1   0.7391  0.5781  0.5218  0.6067  0.7889  0.5129  0.5051  0.5561  0.5049  0.5003  0.4874  0.4949  0.4874  0.5134  0.6299  0.5641  0.6152  0.5688  0.5968  0.5956  0.5377  0.5377  0.5625  0.5438  0.5350  0.4761  0.4914  0.4615  0.6361  0.5542  0.6097  0.6101  0.5924  0.6295  0.6526  0.4909  0.5049  0.4909  0.5326  0.5432  0.5432  0.5352  0.5871  0.5981  0.6489  0.6832  0.6521  0.6819  0.6819  0.7036  0.4626  0.4626  0.4392  0.3550  0.3550  0.3481  0.3481  0.3340  0.3244  0.3670  0.0972  0.1711  0.1711  0.0155  0.0155  0.0155  0.0194  0.0155  0.0155  0.0155  0.0155  0.0116  0.0116  0.0116  0.0077  0.0155  0.0116  0.0155  0.0155  0.0155  0.0116  0.0194  0.0194  0.0194  0.0154  0.0154  0.0154  0.0154  0.0154  0.0154  0.0154  0.0154  0.0154  0.0154  0.0154  0.0154  0.0194  0.0194  0.0194  0.0194  0.0194  0.0194  0.0116  0.0154  0.0154  0.0154  0.0233  0.0194  0.0038  0.0115  0.0115  0.0077  0.0155  0.0154  0.0155  0.0155  0.0116  0.0038  0.0116  0.0077  0.0038  0.0154  0.0154  0.0115  0.0115  0.0038  0.0038  0.0038  0.0155  0.0155  0.0154  0.0038  0.0077  0.0154  0.0038  0.0116  0.0077  0.0077  0.0077  0.0038  0.0115  0.0038  0.0038  0.0038  0.0038  0.0115  0.0077  0.0038  0.0077  0.0038  0.0077  0.0116  0.0077  0.0038  0.0038  0.0115  0.0077  0.0116  0.0115  0.0077  0.0077  0.0077  0.0077  0.0038  0.0077  0.0077  0.0038  0.0077  0.0077  0.0077  0.0038  0.0077  0.0155  0.0077  0.0038  0.0077  0.0116  0.0077  0.0038  0.0038  0.0077  0.0077  0.0077  0.0038  0.0115  0.0116  0.0116  0.0038  0.0077  0.0038  0.0038  0.0038  0.0077  0.0077  0.0116  0.0077  0.0077  0.0077  0.0000  0.0115  0.0116  0.0038  0.0116  0.0116  0.0115  0.0115  0.0115  0.0116  0.0038  0.0077  0.0116  0.0077  0.0077  0.0077  0.0155  0.0077  0.0116  0.0038  0.0038  0.0116  0.0116  0.0077  0.0115  0.0115  0.0116  0.0077  0.0116  0.0077  0.0038  0.0077  0.0077  0.0077  0.0038  0.0038  0.0077  0.0077  0.0077  0.0038
OMP4__GCA_001277895.1   0.7391  0.5781  0.5218  0.6067  0.7889  0.5129  0.5051  0.5561  0.5049  0.5003  0.4874  0.4949  0.4874  0.5134  0.6299  0.5641  0.6152  0.5688  0.5968  0.5956  0.5377  0.5377  0.5625  0.5438  0.5350  0.4761  0.4914  0.4615  0.6361  0.5542  0.6097  0.6101  0.5924  0.6295  0.6526  0.4909  0.5049  0.4909  0.5326  0.5432  0.5432  0.5352  0.5871  0.5981  0.6489  0.6832  0.6521  0.6819  0.6819  0.7036  0.4626  0.4626  0.4392  0.3550  0.3550  0.3481  0.3481  0.3340  0.3244  0.3670  0.0972  0.1711  0.1711  0.0155  0.0155  0.0155  0.0194  0.0155  0.0155  0.0155  0.0155  0.0116  0.0116  0.0116  0.0077  0.0155  0.0116  0.0155  0.0155  0.0155  0.0116  0.0194  0.0194  0.0194  0.0154  0.0154  0.0154  0.0154  0.0154  0.0154  0.0154  0.0154  0.0154  0.0154  0.0154  0.0154  0.0194  0.0194  0.0194  0.0194  0.0194  0.0194  0.0116  0.0154  0.0154  0.0154  0.0233  0.0194  0.0038  0.0115  0.0115  0.0077  0.0155  0.0154  0.0155  0.0155  0.0116  0.0038  0.0116  0.0077  0.0038  0.0154  0.0154  0.0115  0.0115  0.0038  0.0038  0.0038  0.0155  0.0155  0.0154  0.0038  0.0077  0.0154  0.0038  0.0116  0.0077  0.0077  0.0077  0.0038  0.0115  0.0038  0.0038  0.0038  0.0038  0.0115  0.0077  0.0038  0.0077  0.0038  0.0077  0.0116  0.0077  0.0038  0.0038  0.0115  0.0077  0.0116  0.0115  0.0077  0.0077  0.0077  0.0077  0.0038  0.0077  0.0077  0.0038  0.0077  0.0077  0.0077  0.0038  0.0077  0.0155  0.0077  0.0038  0.0077  0.0116  0.0077  0.0038  0.0038  0.0077  0.0077  0.0077  0.0038  0.0115  0.0116  0.0116  0.0038  0.0077  0.0038  0.0038  0.0038  0.0077  0.0077  0.0116  0.0077  0.0077  0.0077  0.0000  0.0115  0.0116  0.0038  0.0116  0.0116  0.0115  0.0115  0.0115  0.0116  0.0038  0.0077  0.0116  0.0077  0.0077  0.0077  0.0155  0.0077  0.0116  0.0038  0.0038  0.0116  0.0116  0.0077  0.0115  0.0115  0.0116  0.0077  0.0116  0.0077  0.0038  0.0077  0.0077  0.0077  0.0038  0.0038  0.0077  0.0077  0.0077  0.0038  0.0000
OMP4__GCA_001320505.1   0.7185  0.5781  0.5218  0.6067  0.7889  0.5129  0.5051  0.5561  0.5049  0.5003  0.4874  0.4949  0.4874  0.5134  0.6483  0.5641  0.6330  0.5856  0.5968  0.6130  0.5538  0.5538  0.5625  0.5438  0.5509  0.4761  0.4914  0.4759  0.6361  0.5380  0.6097  0.6101  0.5924  0.6479  0.6715  0.4909  0.5049  0.4909  0.5488  0.5432  0.5432  0.5352  0.5871  0.6157  0.6489  0.6832  0.6521  0.6819  0.6819  0.7036  0.4771  0.4771  0.4532  0.3550  0.3550  0.3481  0.3481  0.3460  0.3362  0.3796  0.0972  0.1807  0.1807  0.0155  0.0155  0.0155  0.0194  0.0155  0.0155  0.0155  0.0155  0.0194  0.0194  0.0194  0.0155  0.0155  0.0194  0.0155  0.0155  0.0155  0.0194  0.0194  0.0194  0.0194  0.0154  0.0154  0.0154  0.0154  0.0154  0.0154  0.0154  0.0154  0.0154  0.0154  0.0154  0.0154  0.0194  0.0194  0.0194  0.0194  0.0194  0.0194  0.0116  0.0154  0.0154  0.0154  0.0233  0.0194  0.0038  0.0115  0.0038  0.0077  0.0155  0.0077  0.0155  0.0155  0.0038  0.0038  0.0116  0.0077  0.0115  0.0077  0.0077  0.0038  0.0038  0.0038  0.0038  0.0038  0.0155  0.0155  0.0077  0.0038  0.0077  0.0077  0.0038  0.0116  0.0000  0.0000  0.0000  0.0038  0.0038  0.0038  0.0115  0.0115  0.0115  0.0038  0.0077  0.0115  0.0077  0.0115  0.0077  0.0116  0.0077  0.0115  0.0115  0.0038  0.0077  0.0116  0.0038  0.0000  0.0000  0.0000  0.0000  0.0038  0.0077  0.0000  0.0038  0.0077  0.0077  0.0000  0.0038  0.0077  0.0155  0.0077  0.0038  0.0077  0.0038  0.0000  0.0038  0.0038  0.0000  0.0000  0.0077  0.0038  0.0038  0.0038  0.0038  0.0038  0.0000  0.0038  0.0038  0.0038  0.0077  0.0000  0.0038  0.0000  0.0000  0.0000  0.0077  0.0038  0.0038  0.0038  0.0116  0.0116  0.0038  0.0038  0.0038  0.0116  0.0038  0.0077  0.0038  0.0154  0.0077  0.0077  0.0155  0.0077  0.0038  0.0115  0.0038  0.0038  0.0116  0.0000  0.0038  0.0038  0.0116  0.0077  0.0116  0.0077  0.0038  0.0077  0.0000  0.0000  0.0038  0.0038  0.0077  0.0077  0.0077  0.0038  0.0077  0.0077
OMP4__GCA_001321345.1   0.7279  0.5775  0.5371  0.6149  0.7768  0.5201  0.5123  0.5638  0.5121  0.5074  0.4945  0.5020  0.4945  0.5207  0.6384  0.5719  0.6234  0.5766  0.6048  0.6036  0.5452  0.5452  0.5702  0.5513  0.5424  0.4829  0.4984  0.4682  0.6445  0.5455  0.6179  0.6184  0.6005  0.6380  0.6613  0.4980  0.5121  0.4980  0.5401  0.5508  0.5508  0.5427  0.5950  0.6062  0.6390  0.6728  0.6608  0.6812  0.6812  0.7128  0.4694  0.4694  0.4458  0.3547  0.3547  0.3478  0.3478  0.3338  0.3242  0.3730  0.1058  0.1710  0.1710  0.0233  0.0233  0.0233  0.0194  0.0233  0.0233  0.0233  0.0233  0.0194  0.0194  0.0194  0.0155  0.0233  0.0194  0.0233  0.0233  0.0233  0.0194  0.0116  0.0116  0.0115  0.0077  0.0077  0.0077  0.0077  0.0077  0.0077  0.0077  0.0077  0.0077  0.0077  0.0077  0.0077  0.0116  0.0116  0.0116  0.0116  0.0116  0.0116  0.0038  0.0077  0.0077  0.0077  0.0154  0.0115  0.0115  0.0193  0.0038  0.0154  0.0233  0.0154  0.0233  0.0233  0.0115  0.0115  0.0194  0.0154  0.0115  0.0077  0.0077  0.0038  0.0038  0.0115  0.0115  0.0115  0.0233  0.0233  0.0154  0.0115  0.0154  0.0154  0.0115  0.0194  0.0077  0.0077  0.0077  0.0038  0.0038  0.0115  0.0038  0.0038  0.0038  0.0038  0.0000  0.0038  0.0000  0.0038  0.0154  0.0194  0.0154  0.0038  0.0038  0.0115  0.0154  0.0193  0.0115  0.0077  0.0077  0.0077  0.0077  0.0115  0.0154  0.0077  0.0115  0.0000  0.0000  0.0077  0.0038  0.0000  0.0233  0.0154  0.0115  0.0154  0.0115  0.0077  0.0115  0.0115  0.0077  0.0077  0.0154  0.0038  0.0115  0.0115  0.0115  0.0038  0.0077  0.0115  0.0115  0.0115  0.0154  0.0077  0.0115  0.0077  0.0077  0.0077  0.0077  0.0115  0.0115  0.0115  0.0194  0.0194  0.0115  0.0038  0.0115  0.0194  0.0115  0.0154  0.0115  0.0154  0.0154  0.0077  0.0233  0.0154  0.0115  0.0115  0.0115  0.0115  0.0194  0.0077  0.0115  0.0115  0.0193  0.0154  0.0194  0.0154  0.0038  0.0154  0.0077  0.0077  0.0038  0.0115  0.0154  0.0154  0.0077  0.0038  0.0077  0.0077  0.0077
OMP4__GCA_001321605.1   0.7287  0.5867  0.5296  0.6156  0.7777  0.5206  0.5128  0.5643  0.5126  0.5079  0.4949  0.5025  0.4949  0.5212  0.6390  0.5725  0.6241  0.5771  0.6054  0.6042  0.5457  0.5457  0.5708  0.5518  0.5429  0.4834  0.4989  0.4687  0.6452  0.5461  0.6186  0.6190  0.6011  0.6386  0.6620  0.4984  0.5126  0.4984  0.5407  0.5513  0.5513  0.5432  0.5957  0.6068  0.6397  0.6736  0.6615  0.6916  0.6916  0.7136  0.4698  0.4698  0.4462  0.3611  0.3611  0.3542  0.3542  0.3400  0.3303  0.3733  0.1015  0.1759  0.1759  0.0194  0.0194  0.0194  0.0233  0.0194  0.0194  0.0194  0.0194  0.0155  0.0155  0.0155  0.0116  0.0194  0.0155  0.0194  0.0194  0.0194  0.0155  0.0155  0.0155  0.0154  0.0116  0.0116  0.0116  0.0116  0.0116  0.0116  0.0116  0.0116  0.0116  0.0116  0.0116  0.0116  0.0155  0.0155  0.0155  0.0155  0.0155  0.0155  0.0077  0.0116  0.0116  0.0116  0.0194  0.0154  0.0077  0.0154  0.0077  0.0116  0.0194  0.0116  0.0194  0.0194  0.0077  0.0077  0.0155  0.0115  0.0077  0.0115  0.0115  0.0077  0.0077  0.0077  0.0077  0.0077  0.0194  0.0194  0.0116  0.0077  0.0116  0.0116  0.0077  0.0155  0.0038  0.0038  0.0038  0.0000  0.0077  0.0077  0.0077  0.0077  0.0077  0.0077  0.0038  0.0077  0.0038  0.0077  0.0116  0.0155  0.0115  0.0077  0.0077  0.0077  0.0115  0.0154  0.0077  0.0038  0.0038  0.0038  0.0038  0.0077  0.0115  0.0038  0.0077  0.0038  0.0038  0.0038  0.0000  0.0038  0.0194  0.0115  0.0077  0.0116  0.0077  0.0038  0.0077  0.0077  0.0038  0.0038  0.0116  0.0000  0.0077  0.0077  0.0077  0.0000  0.0038  0.0077  0.0077  0.0077  0.0116  0.0038  0.0077  0.0038  0.0038  0.0038  0.0038  0.0077  0.0077  0.0077  0.0155  0.0155  0.0077  0.0077  0.0077  0.0155  0.0077  0.0116  0.0077  0.0115  0.0116  0.0115  0.0194  0.0116  0.0077  0.0077  0.0077  0.0077  0.0155  0.0038  0.0077  0.0077  0.0154  0.0116  0.0155  0.0115  0.0000  0.0116  0.0038  0.0038  0.0000  0.0077  0.0116  0.0115  0.0115  0.0000  0.0038  0.0038  0.0038  0.0038
OMP4__GCA_000775165.1   0.7287  0.5867  0.5296  0.6156  0.8235  0.5206  0.5128  0.5479  0.4973  0.4927  0.4653  0.4726  0.4653  0.5057  0.6576  0.5559  0.6421  0.5606  0.5883  0.6042  0.5457  0.5457  0.5544  0.5518  0.5591  0.4834  0.4989  0.4832  0.6452  0.5624  0.6186  0.6190  0.6011  0.6573  0.6812  0.4984  0.5126  0.4984  0.5570  0.5352  0.5513  0.5432  0.5957  0.6068  0.6772  0.7128  0.6615  0.6916  0.6916  0.6937  0.4844  0.4844  0.4602  0.3611  0.3611  0.3542  0.3542  0.3520  0.3421  0.3860  0.1015  0.1856  0.1856  0.0194  0.0194  0.0194  0.0233  0.0194  0.0194  0.0194  0.0194  0.0233  0.0233  0.0233  0.0194  0.0194  0.0233  0.0194  0.0194  0.0194  0.0233  0.0312  0.0312  0.0312  0.0272  0.0272  0.0272  0.0272  0.0272  0.0272  0.0272  0.0272  0.0272  0.0272  0.0272  0.0272  0.0312  0.0312  0.0312  0.0312  0.0312  0.0312  0.0233  0.0272  0.0272  0.0272  0.0352  0.0312  0.0077  0.0154  0.0154  0.0116  0.0194  0.0194  0.0194  0.0194  0.0154  0.0077  0.0155  0.0115  0.0154  0.0193  0.0193  0.0154  0.0154  0.0077  0.0077  0.0077  0.0194  0.0194  0.0194  0.0077  0.0116  0.0194  0.0077  0.0155  0.0115  0.0115  0.0115  0.0154  0.0154  0.0077  0.0154  0.0154  0.0154  0.0154  0.0193  0.0154  0.0193  0.0154  0.0116  0.0155  0.0115  0.0154  0.0154  0.0154  0.0115  0.0154  0.0154  0.0115  0.0115  0.0115  0.0115  0.0077  0.0115  0.0115  0.0077  0.0193  0.0193  0.0115  0.0154  0.0193  0.0194  0.0115  0.0077  0.0116  0.0154  0.0115  0.0077  0.0077  0.0115  0.0115  0.0116  0.0154  0.0154  0.0154  0.0154  0.0154  0.0115  0.0077  0.0077  0.0077  0.0116  0.0115  0.0154  0.0115  0.0115  0.0115  0.0115  0.0154  0.0154  0.0077  0.0155  0.0155  0.0154  0.0154  0.0154  0.0155  0.0077  0.0116  0.0154  0.0193  0.0116  0.0115  0.0194  0.0116  0.0154  0.0154  0.0077  0.0154  0.0155  0.0115  0.0154  0.0154  0.0154  0.0116  0.0155  0.0115  0.0154  0.0116  0.0115  0.0115  0.0154  0.0077  0.0116  0.0115  0.0115  0.0154  0.0115  0.0115  0.0115  0.0193  0.0154
OMP4__GCA_000959205.1   0.7112  0.5802  0.5314  0.6001  0.8153  0.5146  0.5068  0.5663  0.5143  0.5096  0.4966  0.5042  0.4966  0.5074  0.6601  0.5745  0.6445  0.5962  0.6076  0.6240  0.5639  0.5639  0.5727  0.5537  0.5610  0.4849  0.5005  0.4848  0.6475  0.5644  0.6208  0.6213  0.6033  0.6456  0.6693  0.5001  0.5143  0.5001  0.5589  0.5532  0.5532  0.5451  0.5978  0.6090  0.6798  0.7155  0.6640  0.6943  0.6943  0.7164  0.4786  0.4786  0.4617  0.3621  0.3621  0.3552  0.3552  0.3531  0.3431  0.3872  0.1018  0.1861  0.1861  0.0194  0.0194  0.0194  0.0234  0.0194  0.0194  0.0194  0.0194  0.0234  0.0234  0.0234  0.0194  0.0194  0.0234  0.0194  0.0194  0.0194  0.0234  0.0313  0.0313  0.0313  0.0273  0.0273  0.0273  0.0273  0.0273  0.0273  0.0273  0.0273  0.0273  0.0273  0.0273  0.0273  0.0313  0.0313  0.0313  0.0313  0.0313  0.0313  0.0233  0.0273  0.0273  0.0273  0.0353  0.0313  0.0077  0.0155  0.0155  0.0038  0.0038  0.0116  0.0038  0.0038  0.0155  0.0077  0.0000  0.0116  0.0154  0.0194  0.0194  0.0155  0.0155  0.0077  0.0077  0.0077  0.0038  0.0038  0.0116  0.0077  0.0038  0.0116  0.0077  0.0000  0.0116  0.0116  0.0116  0.0155  0.0155  0.0077  0.0155  0.0155  0.0155  0.0155  0.0194  0.0155  0.0194  0.0155  0.0038  0.0077  0.0116  0.0155  0.0155  0.0155  0.0116  0.0155  0.0155  0.0116  0.0116  0.0116  0.0116  0.0077  0.0116  0.0116  0.0077  0.0194  0.0194  0.0116  0.0155  0.0194  0.0039  0.0116  0.0077  0.0038  0.0155  0.0116  0.0077  0.0077  0.0116  0.0116  0.0038  0.0155  0.0155  0.0155  0.0155  0.0155  0.0116  0.0077  0.0077  0.0077  0.0038  0.0116  0.0077  0.0116  0.0116  0.0116  0.0116  0.0155  0.0077  0.0077  0.0000  0.0000  0.0155  0.0155  0.0155  0.0000  0.0077  0.0038  0.0077  0.0116  0.0038  0.0116  0.0038  0.0038  0.0077  0.0155  0.0077  0.0155  0.0000  0.0116  0.0155  0.0155  0.0155  0.0038  0.0000  0.0116  0.0155  0.0038  0.0116  0.0116  0.0155  0.0077  0.0038  0.0116  0.0116  0.0155  0.0116  0.0116  0.0116  0.0194  0.0155  0.0155
OMP4__GCA_000932085.1   0.7185  0.5781  0.5218  0.6067  0.7889  0.5129  0.5051  0.5561  0.5049  0.5003  0.4874  0.4949  0.4874  0.5134  0.6483  0.5641  0.6330  0.5856  0.5968  0.6130  0.5538  0.5538  0.5625  0.5438  0.5509  0.4761  0.4914  0.4759  0.6361  0.5380  0.6097  0.6101  0.5924  0.6479  0.6715  0.4909  0.5049  0.4909  0.5488  0.5432  0.5432  0.5352  0.5871  0.6157  0.6489  0.6832  0.6521  0.6819  0.6819  0.7036  0.4771  0.4771  0.4532  0.3550  0.3550  0.3481  0.3481  0.3460  0.3362  0.3796  0.0972  0.1807  0.1807  0.0155  0.0155  0.0155  0.0194  0.0155  0.0155  0.0155  0.0155  0.0194  0.0194  0.0194  0.0155  0.0155  0.0194  0.0155  0.0155  0.0155  0.0194  0.0194  0.0194  0.0194  0.0154  0.0154  0.0154  0.0154  0.0154  0.0154  0.0154  0.0154  0.0154  0.0154  0.0154  0.0154  0.0194  0.0194  0.0194  0.0194  0.0194  0.0194  0.0116  0.0154  0.0154  0.0154  0.0233  0.0194  0.0038  0.0115  0.0038  0.0077  0.0155  0.0077  0.0155  0.0155  0.0038  0.0038  0.0116  0.0077  0.0115  0.0077  0.0077  0.0038  0.0038  0.0038  0.0038  0.0038  0.0155  0.0155  0.0077  0.0038  0.0077  0.0077  0.0038  0.0116  0.0000  0.0000  0.0000  0.0038  0.0038  0.0038  0.0115  0.0115  0.0115  0.0038  0.0077  0.0115  0.0077  0.0115  0.0077  0.0116  0.0077  0.0115  0.0115  0.0038  0.0077  0.0116  0.0038  0.0000  0.0000  0.0000  0.0000  0.0038  0.0077  0.0000  0.0038  0.0077  0.0077  0.0000  0.0038  0.0077  0.0155  0.0077  0.0038  0.0077  0.0038  0.0000  0.0038  0.0038  0.0000  0.0000  0.0077  0.0038  0.0038  0.0038  0.0038  0.0038  0.0000  0.0038  0.0038  0.0038  0.0077  0.0000  0.0038  0.0000  0.0000  0.0000  0.0077  0.0038  0.0038  0.0038  0.0116  0.0116  0.0038  0.0038  0.0038  0.0116  0.0038  0.0077  0.0038  0.0154  0.0077  0.0077  0.0155  0.0077  0.0038  0.0115  0.0038  0.0038  0.0116  0.0000  0.0038  0.0038  0.0116  0.0077  0.0116  0.0077  0.0038  0.0077  0.0000  0.0000  0.0038  0.0038  0.0077  0.0077  0.0077  0.0038  0.0077  0.0077  0.0000  0.0077  0.0038  0.0115  0.0116
OMP4__GCA_001212405.1   0.7279  0.5775  0.5371  0.6149  0.7768  0.5201  0.5123  0.5638  0.5121  0.5074  0.4945  0.5020  0.4945  0.5207  0.6384  0.5719  0.6234  0.5766  0.6048  0.6036  0.5452  0.5452  0.5702  0.5513  0.5424  0.4829  0.4984  0.4682  0.6445  0.5455  0.6179  0.6184  0.6005  0.6380  0.6613  0.4980  0.5121  0.4980  0.5401  0.5508  0.5508  0.5427  0.5950  0.6062  0.6390  0.6728  0.6608  0.6812  0.6812  0.7128  0.4694  0.4694  0.4458  0.3547  0.3547  0.3478  0.3478  0.3338  0.3242  0.3730  0.1058  0.1710  0.1710  0.0233  0.0233  0.0233  0.0194  0.0233  0.0233  0.0233  0.0233  0.0194  0.0194  0.0194  0.0155  0.0233  0.0194  0.0233  0.0233  0.0233  0.0194  0.0116  0.0116  0.0115  0.0077  0.0077  0.0077  0.0077  0.0077  0.0077  0.0077  0.0077  0.0077  0.0077  0.0077  0.0077  0.0116  0.0116  0.0116  0.0116  0.0116  0.0116  0.0038  0.0077  0.0077  0.0077  0.0154  0.0115  0.0115  0.0193  0.0038  0.0154  0.0233  0.0154  0.0233  0.0233  0.0115  0.0115  0.0194  0.0154  0.0115  0.0077  0.0077  0.0038  0.0038  0.0115  0.0115  0.0115  0.0233  0.0233  0.0154  0.0115  0.0154  0.0154  0.0115  0.0194  0.0077  0.0077  0.0077  0.0038  0.0038  0.0115  0.0038  0.0038  0.0038  0.0038  0.0000  0.0038  0.0000  0.0038  0.0154  0.0194  0.0154  0.0038  0.0038  0.0115  0.0154  0.0193  0.0115  0.0077  0.0077  0.0077  0.0077  0.0115  0.0154  0.0077  0.0115  0.0000  0.0000  0.0077  0.0038  0.0000  0.0233  0.0154  0.0115  0.0154  0.0115  0.0077  0.0115  0.0115  0.0077  0.0077  0.0154  0.0038  0.0115  0.0115  0.0115  0.0038  0.0077  0.0115  0.0115  0.0115  0.0154  0.0077  0.0115  0.0077  0.0077  0.0077  0.0077  0.0115  0.0115  0.0115  0.0194  0.0194  0.0115  0.0038  0.0115  0.0194  0.0115  0.0154  0.0115  0.0154  0.0154  0.0077  0.0233  0.0154  0.0115  0.0115  0.0115  0.0115  0.0194  0.0077  0.0115  0.0115  0.0193  0.0154  0.0194  0.0154  0.0038  0.0154  0.0077  0.0077  0.0038  0.0115  0.0154  0.0154  0.0077  0.0038  0.0077  0.0077  0.0077  0.0000  0.0038  0.0193  0.0194  0.0077
OMP4__GCA_001211705.1   0.7177  0.5691  0.5291  0.6061  0.7880  0.5124  0.5046  0.5555  0.5044  0.4998  0.4869  0.4945  0.4869  0.5129  0.6476  0.5636  0.6324  0.5850  0.5962  0.6123  0.5532  0.5532  0.5620  0.5433  0.5504  0.4756  0.4909  0.4755  0.6355  0.5375  0.6090  0.6095  0.5918  0.6472  0.6708  0.4904  0.5044  0.4904  0.5482  0.5427  0.5427  0.5347  0.5865  0.6151  0.6482  0.6824  0.6514  0.6716  0.6716  0.7028  0.4766  0.4766  0.4528  0.3486  0.3486  0.3418  0.3418  0.3397  0.3300  0.3793  0.1014  0.1758  0.1758  0.0194  0.0194  0.0194  0.0155  0.0194  0.0194  0.0194  0.0194  0.0233  0.0233  0.0233  0.0194  0.0194  0.0233  0.0194  0.0194  0.0194  0.0233  0.0154  0.0154  0.0154  0.0115  0.0115  0.0115  0.0115  0.0115  0.0115  0.0115  0.0115  0.0115  0.0115  0.0115  0.0115  0.0154  0.0154  0.0154  0.0154  0.0154  0.0154  0.0077  0.0115  0.0115  0.0115  0.0193  0.0154  0.0077  0.0154  0.0000  0.0115  0.0194  0.0115  0.0194  0.0194  0.0077  0.0077  0.0155  0.0115  0.0154  0.0038  0.0038  0.0000  0.0000  0.0077  0.0077  0.0077  0.0194  0.0194  0.0115  0.0077  0.0115  0.0115  0.0077  0.0155  0.0038  0.0038  0.0038  0.0077  0.0000  0.0077  0.0077  0.0077  0.0077  0.0000  0.0038  0.0077  0.0038  0.0077  0.0115  0.0155  0.0115  0.0077  0.0077  0.0077  0.0115  0.0154  0.0077  0.0038  0.0038  0.0038  0.0038  0.0077  0.0115  0.0038  0.0077  0.0038  0.0038  0.0038  0.0077  0.0038  0.0194  0.0115  0.0077  0.0115  0.0077  0.0038  0.0077  0.0077  0.0038  0.0038  0.0115  0.0077  0.0077  0.0077  0.0077  0.0077  0.0038  0.0077  0.0077  0.0077  0.0115  0.0038  0.0077  0.0038  0.0038  0.0038  0.0115  0.0077  0.0077  0.0077  0.0155  0.0155  0.0077  0.0000  0.0077  0.0155  0.0077  0.0115  0.0077  0.0193  0.0115  0.0038  0.0194  0.0115  0.0077  0.0154  0.0077  0.0077  0.0155  0.0038  0.0077  0.0077  0.0154  0.0115  0.0155  0.0115  0.0077  0.0115  0.0038  0.0038  0.0077  0.0077  0.0115  0.0115  0.0038  0.0077  0.0115  0.0115  0.0038  0.0038  0.0077  0.0154  0.0155  0.0038  0.0038
OMP4__GCA_001210645.1   0.7177  0.5691  0.5291  0.6061  0.7880  0.5124  0.5046  0.5555  0.5044  0.4998  0.4869  0.4945  0.4869  0.5129  0.6476  0.5636  0.6324  0.5850  0.5962  0.6123  0.5532  0.5532  0.5620  0.5433  0.5504  0.4756  0.4909  0.4755  0.6355  0.5375  0.6090  0.6095  0.5918  0.6472  0.6708  0.4904  0.5044  0.4904  0.5482  0.5427  0.5427  0.5347  0.5865  0.6151  0.6482  0.6824  0.6514  0.6716  0.6716  0.7028  0.4766  0.4766  0.4528  0.3486  0.3486  0.3418  0.3418  0.3397  0.3300  0.3793  0.1014  0.1758  0.1758  0.0194  0.0194  0.0194  0.0155  0.0194  0.0194  0.0194  0.0194  0.0233  0.0233  0.0233  0.0194  0.0194  0.0233  0.0194  0.0194  0.0194  0.0233  0.0154  0.0154  0.0154  0.0115  0.0115  0.0115  0.0115  0.0115  0.0115  0.0115  0.0115  0.0115  0.0115  0.0115  0.0115  0.0154  0.0154  0.0154  0.0154  0.0154  0.0154  0.0077  0.0115  0.0115  0.0115  0.0193  0.0154  0.0077  0.0154  0.0000  0.0115  0.0194  0.0115  0.0194  0.0194  0.0077  0.0077  0.0155  0.0115  0.0154  0.0038  0.0038  0.0000  0.0000  0.0077  0.0077  0.0077  0.0194  0.0194  0.0115  0.0077  0.0115  0.0115  0.0077  0.0155  0.0038  0.0038  0.0038  0.0077  0.0000  0.0077  0.0077  0.0077  0.0077  0.0000  0.0038  0.0077  0.0038  0.0077  0.0115  0.0155  0.0115  0.0077  0.0077  0.0077  0.0115  0.0154  0.0077  0.0038  0.0038  0.0038  0.0038  0.0077  0.0115  0.0038  0.0077  0.0038  0.0038  0.0038  0.0077  0.0038  0.0194  0.0115  0.0077  0.0115  0.0077  0.0038  0.0077  0.0077  0.0038  0.0038  0.0115  0.0077  0.0077  0.0077  0.0077  0.0077  0.0038  0.0077  0.0077  0.0077  0.0115  0.0038  0.0077  0.0038  0.0038  0.0038  0.0115  0.0077  0.0077  0.0077  0.0155  0.0155  0.0077  0.0000  0.0077  0.0155  0.0077  0.0115  0.0077  0.0193  0.0115  0.0038  0.0194  0.0115  0.0077  0.0154  0.0077  0.0077  0.0155  0.0038  0.0077  0.0077  0.0154  0.0115  0.0155  0.0115  0.0077  0.0115  0.0038  0.0038  0.0077  0.0077  0.0115  0.0115  0.0038  0.0077  0.0115  0.0115  0.0038  0.0038  0.0077  0.0154  0.0155  0.0038  0.0038  0.0000
OMP4__GCA_001209045.1   0.7287  0.5867  0.5296  0.6156  0.7777  0.5206  0.5128  0.5643  0.5126  0.5079  0.4949  0.5025  0.4949  0.5212  0.6390  0.5725  0.6241  0.5771  0.6054  0.6042  0.5457  0.5457  0.5708  0.5518  0.5429  0.4834  0.4989  0.4687  0.6452  0.5461  0.6186  0.6190  0.6011  0.6386  0.6620  0.4984  0.5126  0.4984  0.5407  0.5513  0.5513  0.5432  0.5957  0.6068  0.6397  0.6736  0.6615  0.6916  0.6916  0.7136  0.4698  0.4698  0.4462  0.3611  0.3611  0.3542  0.3542  0.3400  0.3303  0.3733  0.1015  0.1759  0.1759  0.0194  0.0194  0.0194  0.0233  0.0194  0.0194  0.0194  0.0194  0.0155  0.0155  0.0155  0.0116  0.0194  0.0155  0.0194  0.0194  0.0194  0.0155  0.0155  0.0155  0.0154  0.0116  0.0116  0.0116  0.0116  0.0116  0.0116  0.0116  0.0116  0.0116  0.0116  0.0116  0.0116  0.0155  0.0155  0.0155  0.0155  0.0155  0.0155  0.0077  0.0116  0.0116  0.0116  0.0194  0.0154  0.0077  0.0154  0.0077  0.0116  0.0194  0.0116  0.0194  0.0194  0.0077  0.0077  0.0155  0.0115  0.0077  0.0115  0.0115  0.0077  0.0077  0.0077  0.0077  0.0077  0.0194  0.0194  0.0116  0.0077  0.0116  0.0116  0.0077  0.0155  0.0038  0.0038  0.0038  0.0000  0.0077  0.0077  0.0077  0.0077  0.0077  0.0077  0.0038  0.0077  0.0038  0.0077  0.0116  0.0155  0.0115  0.0077  0.0077  0.0077  0.0115  0.0154  0.0077  0.0038  0.0038  0.0038  0.0038  0.0077  0.0115  0.0038  0.0077  0.0038  0.0038  0.0038  0.0000  0.0038  0.0194  0.0115  0.0077  0.0116  0.0077  0.0038  0.0077  0.0077  0.0038  0.0038  0.0116  0.0000  0.0077  0.0077  0.0077  0.0000  0.0038  0.0077  0.0077  0.0077  0.0116  0.0038  0.0077  0.0038  0.0038  0.0038  0.0038  0.0077  0.0077  0.0077  0.0155  0.0155  0.0077  0.0077  0.0077  0.0155  0.0077  0.0116  0.0077  0.0115  0.0116  0.0115  0.0194  0.0116  0.0077  0.0077  0.0077  0.0077  0.0155  0.0038  0.0077  0.0077  0.0154  0.0116  0.0155  0.0115  0.0000  0.0116  0.0038  0.0038  0.0000  0.0077  0.0116  0.0115  0.0115  0.0000  0.0038  0.0038  0.0038  0.0038  0.0000  0.0154  0.0155  0.0038  0.0038  0.0077  0.0077
OMP4__GCA_001206455.1   0.7177  0.5691  0.5291  0.6061  0.7880  0.5124  0.5046  0.5555  0.5044  0.4998  0.4869  0.4945  0.4869  0.5129  0.6476  0.5636  0.6324  0.5850  0.5962  0.6123  0.5532  0.5532  0.5620  0.5433  0.5504  0.4756  0.4909  0.4755  0.6355  0.5375  0.6090  0.6095  0.5918  0.6472  0.6708  0.4904  0.5044  0.4904  0.5482  0.5427  0.5427  0.5347  0.5865  0.6151  0.6482  0.6824  0.6514  0.6716  0.6716  0.7028  0.4766  0.4766  0.4528  0.3486  0.3486  0.3418  0.3418  0.3397  0.3300  0.3793  0.1014  0.1758  0.1758  0.0194  0.0194  0.0194  0.0155  0.0194  0.0194  0.0194  0.0194  0.0233  0.0233  0.0233  0.0194  0.0194  0.0233  0.0194  0.0194  0.0194  0.0233  0.0154  0.0154  0.0154  0.0115  0.0115  0.0115  0.0115  0.0115  0.0115  0.0115  0.0115  0.0115  0.0115  0.0115  0.0115  0.0154  0.0154  0.0154  0.0154  0.0154  0.0154  0.0077  0.0115  0.0115  0.0115  0.0193  0.0154  0.0077  0.0154  0.0000  0.0115  0.0194  0.0115  0.0194  0.0194  0.0077  0.0077  0.0155  0.0115  0.0154  0.0038  0.0038  0.0000  0.0000  0.0077  0.0077  0.0077  0.0194  0.0194  0.0115  0.0077  0.0115  0.0115  0.0077  0.0155  0.0038  0.0038  0.0038  0.0077  0.0000  0.0077  0.0077  0.0077  0.0077  0.0000  0.0038  0.0077  0.0038  0.0077  0.0115  0.0155  0.0115  0.0077  0.0077  0.0077  0.0115  0.0154  0.0077  0.0038  0.0038  0.0038  0.0038  0.0077  0.0115  0.0038  0.0077  0.0038  0.0038  0.0038  0.0077  0.0038  0.0194  0.0115  0.0077  0.0115  0.0077  0.0038  0.0077  0.0077  0.0038  0.0038  0.0115  0.0077  0.0077  0.0077  0.0077  0.0077  0.0038  0.0077  0.0077  0.0077  0.0115  0.0038  0.0077  0.0038  0.0038  0.0038  0.0115  0.0077  0.0077  0.0077  0.0155  0.0155  0.0077  0.0000  0.0077  0.0155  0.0077  0.0115  0.0077  0.0193  0.0115  0.0038  0.0194  0.0115  0.0077  0.0154  0.0077  0.0077  0.0155  0.0038  0.0077  0.0077  0.0154  0.0115  0.0155  0.0115  0.0077  0.0115  0.0038  0.0038  0.0077  0.0077  0.0115  0.0115  0.0038  0.0077  0.0115  0.0115  0.0038  0.0038  0.0077  0.0154  0.0155  0.0038  0.0038  0.0000  0.0000  0.0077
OMP4__GCA_001204275.1   0.7287  0.5697  0.5140  0.5980  0.8003  0.5053  0.4976  0.5479  0.4973  0.4927  0.4800  0.4874  0.4800  0.5057  0.6390  0.5559  0.6241  0.5771  0.5883  0.6042  0.5457  0.5457  0.5544  0.5359  0.5429  0.4688  0.4840  0.4687  0.6271  0.5461  0.6009  0.6013  0.5838  0.6386  0.6620  0.4834  0.4973  0.4834  0.5407  0.5352  0.5352  0.5273  0.5786  0.6068  0.6582  0.6929  0.6428  0.6723  0.6723  0.6937  0.4698  0.4698  0.4462  0.3489  0.3489  0.3421  0.3421  0.3400  0.3303  0.3733  0.0929  0.1759  0.1759  0.0116  0.0116  0.0116  0.0155  0.0116  0.0116  0.0116  0.0116  0.0155  0.0155  0.0155  0.0116  0.0116  0.0155  0.0116  0.0116  0.0116  0.0155  0.0233  0.0233  0.0233  0.0194  0.0194  0.0194  0.0194  0.0194  0.0194  0.0194  0.0194  0.0194  0.0194  0.0194  0.0194  0.0233  0.0233  0.0233  0.0233  0.0233  0.0233  0.0154  0.0194  0.0194  0.0194  0.0272  0.0233  0.0000  0.0077  0.0077  0.0038  0.0116  0.0116  0.0116  0.0116  0.0077  0.0000  0.0077  0.0038  0.0077  0.0115  0.0115  0.0077  0.0077  0.0000  0.0000  0.0000  0.0116  0.0116  0.0116  0.0000  0.0038  0.0116  0.0000  0.0077  0.0038  0.0038  0.0038  0.0077  0.0077  0.0000  0.0077  0.0077  0.0077  0.0077  0.0115  0.0077  0.0115  0.0077  0.0038  0.0077  0.0038  0.0077  0.0077  0.0077  0.0038  0.0077  0.0077  0.0038  0.0038  0.0038  0.0038  0.0000  0.0038  0.0038  0.0000  0.0115  0.0115  0.0038  0.0077  0.0115  0.0116  0.0038  0.0000  0.0038  0.0077  0.0038  0.0000  0.0000  0.0038  0.0038  0.0038  0.0077  0.0077  0.0077  0.0077  0.0077  0.0038  0.0000  0.0000  0.0000  0.0038  0.0038  0.0077  0.0038  0.0038  0.0038  0.0038  0.0077  0.0077  0.0000  0.0077  0.0077  0.0077  0.0077  0.0077  0.0077  0.0000  0.0038  0.0077  0.0115  0.0038  0.0038  0.0116  0.0038  0.0077  0.0077  0.0000  0.0077  0.0077  0.0038  0.0077  0.0077  0.0077  0.0038  0.0077  0.0038  0.0077  0.0038  0.0038  0.0038  0.0077  0.0000  0.0038  0.0038  0.0038  0.0077  0.0038  0.0038  0.0038  0.0115  0.0077  0.0077  0.0077  0.0038  0.0115  0.0077  0.0077  0.0077  0.0077
OMP4__GCA_001204155.1   0.7279  0.5775  0.5371  0.6149  0.7768  0.5201  0.5123  0.5638  0.5121  0.5074  0.4945  0.5020  0.4945  0.5207  0.6384  0.5719  0.6234  0.5766  0.6048  0.6036  0.5452  0.5452  0.5702  0.5513  0.5424  0.4829  0.4984  0.4682  0.6445  0.5455  0.6179  0.6184  0.6005  0.6380  0.6613  0.4980  0.5121  0.4980  0.5401  0.5508  0.5508  0.5427  0.5950  0.6062  0.6390  0.6728  0.6608  0.6812  0.6812  0.7128  0.4694  0.4694  0.4458  0.3547  0.3547  0.3478  0.3478  0.3338  0.3242  0.3730  0.1058  0.1710  0.1710  0.0233  0.0233  0.0233  0.0194  0.0233  0.0233  0.0233  0.0233  0.0194  0.0194  0.0194  0.0155  0.0233  0.0194  0.0233  0.0233  0.0233  0.0194  0.0116  0.0116  0.0115  0.0077  0.0077  0.0077  0.0077  0.0077  0.0077  0.0077  0.0077  0.0077  0.0077  0.0077  0.0077  0.0116  0.0116  0.0116  0.0116  0.0116  0.0116  0.0038  0.0077  0.0077  0.0077  0.0154  0.0115  0.0115  0.0193  0.0038  0.0154  0.0233  0.0154  0.0233  0.0233  0.0115  0.0115  0.0194  0.0154  0.0115  0.0077  0.0077  0.0038  0.0038  0.0115  0.0115  0.0115  0.0233  0.0233  0.0154  0.0115  0.0154  0.0154  0.0115  0.0194  0.0077  0.0077  0.0077  0.0038  0.0038  0.0115  0.0038  0.0038  0.0038  0.0038  0.0000  0.0038  0.0000  0.0038  0.0154  0.0194  0.0154  0.0038  0.0038  0.0115  0.0154  0.0193  0.0115  0.0077  0.0077  0.0077  0.0077  0.0115  0.0154  0.0077  0.0115  0.0000  0.0000  0.0077  0.0038  0.0000  0.0233  0.0154  0.0115  0.0154  0.0115  0.0077  0.0115  0.0115  0.0077  0.0077  0.0154  0.0038  0.0115  0.0115  0.0115  0.0038  0.0077  0.0115  0.0115  0.0115  0.0154  0.0077  0.0115  0.0077  0.0077  0.0077  0.0077  0.0115  0.0115  0.0115  0.0194  0.0194  0.0115  0.0038  0.0115  0.0194  0.0115  0.0154  0.0115  0.0154  0.0154  0.0077  0.0233  0.0154  0.0115  0.0115  0.0115  0.0115  0.0194  0.0077  0.0115  0.0115  0.0193  0.0154  0.0194  0.0154  0.0038  0.0154  0.0077  0.0077  0.0038  0.0115  0.0154  0.0154  0.0077  0.0038  0.0077  0.0077  0.0077  0.0000  0.0038  0.0193  0.0194  0.0077  0.0000  0.0038  0.0038  0.0038  0.0038  0.0115
OMP4__GCA_001202135.1   0.7279  0.5775  0.5371  0.6149  0.7768  0.5201  0.5123  0.5638  0.5121  0.5074  0.4945  0.5020  0.4945  0.5207  0.6384  0.5719  0.6234  0.5766  0.6048  0.6036  0.5452  0.5452  0.5702  0.5513  0.5424  0.4829  0.4984  0.4682  0.6445  0.5455  0.6179  0.6184  0.6005  0.6380  0.6613  0.4980  0.5121  0.4980  0.5401  0.5508  0.5508  0.5427  0.5950  0.6062  0.6390  0.6728  0.6608  0.6812  0.6812  0.7128  0.4694  0.4694  0.4458  0.3547  0.3547  0.3478  0.3478  0.3338  0.3242  0.3730  0.1058  0.1710  0.1710  0.0233  0.0233  0.0233  0.0194  0.0233  0.0233  0.0233  0.0233  0.0194  0.0194  0.0194  0.0155  0.0233  0.0194  0.0233  0.0233  0.0233  0.0194  0.0116  0.0116  0.0115  0.0077  0.0077  0.0077  0.0077  0.0077  0.0077  0.0077  0.0077  0.0077  0.0077  0.0077  0.0077  0.0116  0.0116  0.0116  0.0116  0.0116  0.0116  0.0038  0.0077  0.0077  0.0077  0.0154  0.0115  0.0115  0.0193  0.0038  0.0154  0.0233  0.0154  0.0233  0.0233  0.0115  0.0115  0.0194  0.0154  0.0115  0.0077  0.0077  0.0038  0.0038  0.0115  0.0115  0.0115  0.0233  0.0233  0.0154  0.0115  0.0154  0.0154  0.0115  0.0194  0.0077  0.0077  0.0077  0.0038  0.0038  0.0115  0.0038  0.0038  0.0038  0.0038  0.0000  0.0038  0.0000  0.0038  0.0154  0.0194  0.0154  0.0038  0.0038  0.0115  0.0154  0.0193  0.0115  0.0077  0.0077  0.0077  0.0077  0.0115  0.0154  0.0077  0.0115  0.0000  0.0000  0.0077  0.0038  0.0000  0.0233  0.0154  0.0115  0.0154  0.0115  0.0077  0.0115  0.0115  0.0077  0.0077  0.0154  0.0038  0.0115  0.0115  0.0115  0.0038  0.0077  0.0115  0.0115  0.0115  0.0154  0.0077  0.0115  0.0077  0.0077  0.0077  0.0077  0.0115  0.0115  0.0115  0.0194  0.0194  0.0115  0.0038  0.0115  0.0194  0.0115  0.0154  0.0115  0.0154  0.0154  0.0077  0.0233  0.0154  0.0115  0.0115  0.0115  0.0115  0.0194  0.0077  0.0115  0.0115  0.0193  0.0154  0.0194  0.0154  0.0038  0.0154  0.0077  0.0077  0.0038  0.0115  0.0154  0.0154  0.0077  0.0038  0.0077  0.0077  0.0077  0.0000  0.0038  0.0193  0.0194  0.0077  0.0000  0.0038  0.0038  0.0038  0.0038  0.0115  0.0000
OMP4__GCA_001195465.1   0.7287  0.5867  0.5296  0.6156  0.7777  0.5206  0.5128  0.5643  0.5126  0.5079  0.4949  0.5025  0.4949  0.5212  0.6390  0.5725  0.6241  0.5771  0.6054  0.6042  0.5457  0.5457  0.5708  0.5518  0.5429  0.4834  0.4989  0.4687  0.6452  0.5461  0.6186  0.6190  0.6011  0.6386  0.6620  0.4984  0.5126  0.4984  0.5407  0.5513  0.5513  0.5432  0.5957  0.6068  0.6397  0.6736  0.6615  0.6916  0.6916  0.7136  0.4698  0.4698  0.4462  0.3611  0.3611  0.3542  0.3542  0.3400  0.3303  0.3733  0.1015  0.1759  0.1759  0.0194  0.0194  0.0194  0.0233  0.0194  0.0194  0.0194  0.0194  0.0155  0.0155  0.0155  0.0116  0.0194  0.0155  0.0194  0.0194  0.0194  0.0155  0.0155  0.0155  0.0154  0.0116  0.0116  0.0116  0.0116  0.0116  0.0116  0.0116  0.0116  0.0116  0.0116  0.0116  0.0116  0.0155  0.0155  0.0155  0.0155  0.0155  0.0155  0.0077  0.0116  0.0116  0.0116  0.0194  0.0154  0.0077  0.0154  0.0077  0.0116  0.0194  0.0116  0.0194  0.0194  0.0077  0.0077  0.0155  0.0115  0.0077  0.0115  0.0115  0.0077  0.0077  0.0077  0.0077  0.0077  0.0194  0.0194  0.0116  0.0077  0.0116  0.0116  0.0077  0.0155  0.0038  0.0038  0.0038  0.0000  0.0077  0.0077  0.0077  0.0077  0.0077  0.0077  0.0038  0.0077  0.0038  0.0077  0.0116  0.0155  0.0115  0.0077  0.0077  0.0077  0.0115  0.0154  0.0077  0.0038  0.0038  0.0038  0.0038  0.0077  0.0115  0.0038  0.0077  0.0038  0.0038  0.0038  0.0000  0.0038  0.0194  0.0115  0.0077  0.0116  0.0077  0.0038  0.0077  0.0077  0.0038  0.0038  0.0116  0.0000  0.0077  0.0077  0.0077  0.0000  0.0038  0.0077  0.0077  0.0077  0.0116  0.0038  0.0077  0.0038  0.0038  0.0038  0.0038  0.0077  0.0077  0.0077  0.0155  0.0155  0.0077  0.0077  0.0077  0.0155  0.0077  0.0116  0.0077  0.0115  0.0116  0.0115  0.0194  0.0116  0.0077  0.0077  0.0077  0.0077  0.0155  0.0038  0.0077  0.0077  0.0154  0.0116  0.0155  0.0115  0.0000  0.0116  0.0038  0.0038  0.0000  0.0077  0.0116  0.0115  0.0115  0.0000  0.0038  0.0038  0.0038  0.0038  0.0000  0.0154  0.0155  0.0038  0.0038  0.0077  0.0077  0.0000  0.0077  0.0077  0.0038  0.0038
OMP4__GCA_001262355.1   0.7185  0.5781  0.5218  0.6067  0.7889  0.5129  0.5051  0.5561  0.5049  0.5003  0.4874  0.4949  0.4874  0.5134  0.6483  0.5641  0.6330  0.5856  0.5968  0.6130  0.5538  0.5538  0.5625  0.5438  0.5509  0.4761  0.4914  0.4759  0.6361  0.5380  0.6097  0.6101  0.5924  0.6479  0.6715  0.4909  0.5049  0.4909  0.5488  0.5432  0.5432  0.5352  0.5871  0.6157  0.6489  0.6832  0.6521  0.6819  0.6819  0.7036  0.4771  0.4771  0.4532  0.3550  0.3550  0.3481  0.3481  0.3460  0.3362  0.3796  0.0972  0.1807  0.1807  0.0155  0.0155  0.0155  0.0194  0.0155  0.0155  0.0155  0.0155  0.0194  0.0194  0.0194  0.0155  0.0155  0.0194  0.0155  0.0155  0.0155  0.0194  0.0194  0.0194  0.0194  0.0154  0.0154  0.0154  0.0154  0.0154  0.0154  0.0154  0.0154  0.0154  0.0154  0.0154  0.0154  0.0194  0.0194  0.0194  0.0194  0.0194  0.0194  0.0116  0.0154  0.0154  0.0154  0.0233  0.0194  0.0038  0.0115  0.0038  0.0077  0.0155  0.0077  0.0155  0.0155  0.0038  0.0038  0.0116  0.0077  0.0115  0.0077  0.0077  0.0038  0.0038  0.0038  0.0038  0.0038  0.0155  0.0155  0.0077  0.0038  0.0077  0.0077  0.0038  0.0116  0.0000  0.0000  0.0000  0.0038  0.0038  0.0038  0.0115  0.0115  0.0115  0.0038  0.0077  0.0115  0.0077  0.0115  0.0077  0.0116  0.0077  0.0115  0.0115  0.0038  0.0077  0.0116  0.0038  0.0000  0.0000  0.0000  0.0000  0.0038  0.0077  0.0000  0.0038  0.0077  0.0077  0.0000  0.0038  0.0077  0.0155  0.0077  0.0038  0.0077  0.0038  0.0000  0.0038  0.0038  0.0000  0.0000  0.0077  0.0038  0.0038  0.0038  0.0038  0.0038  0.0000  0.0038  0.0038  0.0038  0.0077  0.0000  0.0038  0.0000  0.0000  0.0000  0.0077  0.0038  0.0038  0.0038  0.0116  0.0116  0.0038  0.0038  0.0038  0.0116  0.0038  0.0077  0.0038  0.0154  0.0077  0.0077  0.0155  0.0077  0.0038  0.0115  0.0038  0.0038  0.0116  0.0000  0.0038  0.0038  0.0116  0.0077  0.0116  0.0077  0.0038  0.0077  0.0000  0.0000  0.0038  0.0038  0.0077  0.0077  0.0077  0.0038  0.0077  0.0077  0.0000  0.0077  0.0038  0.0115  0.0116  0.0000  0.0077  0.0038  0.0038  0.0038  0.0038  0.0038  0.0077  0.0077  0.0038
OMP4__GCA_001320255.1   0.7287  0.5867  0.5296  0.6156  0.7777  0.5206  0.5128  0.5643  0.5126  0.5079  0.4949  0.5025  0.4949  0.5212  0.6390  0.5725  0.6241  0.5771  0.6054  0.6042  0.5457  0.5457  0.5708  0.5518  0.5429  0.4834  0.4989  0.4687  0.6452  0.5461  0.6186  0.6190  0.6011  0.6386  0.6620  0.4984  0.5126  0.4984  0.5407  0.5513  0.5513  0.5432  0.5957  0.6068  0.6397  0.6736  0.6615  0.6916  0.6916  0.7136  0.4698  0.4698  0.4462  0.3611  0.3611  0.3542  0.3542  0.3400  0.3303  0.3733  0.1015  0.1759  0.1759  0.0194  0.0194  0.0194  0.0233  0.0194  0.0194  0.0194  0.0194  0.0155  0.0155  0.0155  0.0116  0.0194  0.0155  0.0194  0.0194  0.0194  0.0155  0.0155  0.0155  0.0154  0.0116  0.0116  0.0116  0.0116  0.0116  0.0116  0.0116  0.0116  0.0116  0.0116  0.0116  0.0116  0.0155  0.0155  0.0155  0.0155  0.0155  0.0155  0.0077  0.0116  0.0116  0.0116  0.0194  0.0154  0.0077  0.0154  0.0077  0.0116  0.0194  0.0116  0.0194  0.0194  0.0077  0.0077  0.0155  0.0115  0.0077  0.0115  0.0115  0.0077  0.0077  0.0077  0.0077  0.0077  0.0194  0.0194  0.0116  0.0077  0.0116  0.0116  0.0077  0.0155  0.0038  0.0038  0.0038  0.0000  0.0077  0.0077  0.0077  0.0077  0.0077  0.0077  0.0038  0.0077  0.0038  0.0077  0.0116  0.0155  0.0115  0.0077  0.0077  0.0077  0.0115  0.0154  0.0077  0.0038  0.0038  0.0038  0.0038  0.0077  0.0115  0.0038  0.0077  0.0038  0.0038  0.0038  0.0000  0.0038  0.0194  0.0115  0.0077  0.0116  0.0077  0.0038  0.0077  0.0077  0.0038  0.0038  0.0116  0.0000  0.0077  0.0077  0.0077  0.0000  0.0038  0.0077  0.0077  0.0077  0.0116  0.0038  0.0077  0.0038  0.0038  0.0038  0.0038  0.0077  0.0077  0.0077  0.0155  0.0155  0.0077  0.0077  0.0077  0.0155  0.0077  0.0116  0.0077  0.0115  0.0116  0.0115  0.0194  0.0116  0.0077  0.0077  0.0077  0.0077  0.0155  0.0038  0.0077  0.0077  0.0154  0.0116  0.0155  0.0115  0.0000  0.0116  0.0038  0.0038  0.0000  0.0077  0.0116  0.0115  0.0115  0.0000  0.0038  0.0038  0.0038  0.0038  0.0000  0.0154  0.0155  0.0038  0.0038  0.0077  0.0077  0.0000  0.0077  0.0077  0.0038  0.0038  0.0000  0.0038
OMP4__GCA_001320325.1   0.7185  0.5781  0.5218  0.6067  0.7889  0.5129  0.5051  0.5561  0.5049  0.5003  0.4874  0.4949  0.4874  0.5134  0.6483  0.5641  0.6330  0.5856  0.5968  0.6130  0.5538  0.5538  0.5625  0.5438  0.5509  0.4761  0.4914  0.4759  0.6361  0.5380  0.6097  0.6101  0.5924  0.6479  0.6715  0.4909  0.5049  0.4909  0.5488  0.5432  0.5432  0.5352  0.5871  0.6157  0.6489  0.6832  0.6521  0.6819  0.6819  0.7036  0.4771  0.4771  0.4532  0.3550  0.3550  0.3481  0.3481  0.3460  0.3362  0.3796  0.0972  0.1807  0.1807  0.0155  0.0155  0.0155  0.0194  0.0155  0.0155  0.0155  0.0155  0.0194  0.0194  0.0194  0.0155  0.0155  0.0194  0.0155  0.0155  0.0155  0.0194  0.0194  0.0194  0.0194  0.0154  0.0154  0.0154  0.0154  0.0154  0.0154  0.0154  0.0154  0.0154  0.0154  0.0154  0.0154  0.0194  0.0194  0.0194  0.0194  0.0194  0.0194  0.0116  0.0154  0.0154  0.0154  0.0233  0.0194  0.0038  0.0115  0.0038  0.0077  0.0155  0.0077  0.0155  0.0155  0.0038  0.0038  0.0116  0.0077  0.0115  0.0077  0.0077  0.0038  0.0038  0.0038  0.0038  0.0038  0.0155  0.0155  0.0077  0.0038  0.0077  0.0077  0.0038  0.0116  0.0000  0.0000  0.0000  0.0038  0.0038  0.0038  0.0115  0.0115  0.0115  0.0038  0.0077  0.0115  0.0077  0.0115  0.0077  0.0116  0.0077  0.0115  0.0115  0.0038  0.0077  0.0116  0.0038  0.0000  0.0000  0.0000  0.0000  0.0038  0.0077  0.0000  0.0038  0.0077  0.0077  0.0000  0.0038  0.0077  0.0155  0.0077  0.0038  0.0077  0.0038  0.0000  0.0038  0.0038  0.0000  0.0000  0.0077  0.0038  0.0038  0.0038  0.0038  0.0038  0.0000  0.0038  0.0038  0.0038  0.0077  0.0000  0.0038  0.0000  0.0000  0.0000  0.0077  0.0038  0.0038  0.0038  0.0116  0.0116  0.0038  0.0038  0.0038  0.0116  0.0038  0.0077  0.0038  0.0154  0.0077  0.0077  0.0155  0.0077  0.0038  0.0115  0.0038  0.0038  0.0116  0.0000  0.0038  0.0038  0.0116  0.0077  0.0116  0.0077  0.0038  0.0077  0.0000  0.0000  0.0038  0.0038  0.0077  0.0077  0.0077  0.0038  0.0077  0.0077  0.0000  0.0077  0.0038  0.0115  0.0116  0.0000  0.0077  0.0038  0.0038  0.0038  0.0038  0.0038  0.0077  0.0077  0.0038  0.0000  0.0038
OMP4__GCA_001320365.1   0.7185  0.5781  0.5218  0.6067  0.7889  0.5129  0.5051  0.5561  0.5049  0.5003  0.4874  0.4949  0.4874  0.5134  0.6483  0.5641  0.6330  0.5856  0.5968  0.6130  0.5538  0.5538  0.5625  0.5438  0.5509  0.4761  0.4914  0.4759  0.6361  0.5380  0.6097  0.6101  0.5924  0.6479  0.6715  0.4909  0.5049  0.4909  0.5488  0.5432  0.5432  0.5352  0.5871  0.6157  0.6489  0.6832  0.6521  0.6819  0.6819  0.7036  0.4771  0.4771  0.4532  0.3550  0.3550  0.3481  0.3481  0.3460  0.3362  0.3796  0.0972  0.1807  0.1807  0.0155  0.0155  0.0155  0.0194  0.0155  0.0155  0.0155  0.0155  0.0194  0.0194  0.0194  0.0155  0.0155  0.0194  0.0155  0.0155  0.0155  0.0194  0.0194  0.0194  0.0194  0.0154  0.0154  0.0154  0.0154  0.0154  0.0154  0.0154  0.0154  0.0154  0.0154  0.0154  0.0154  0.0194  0.0194  0.0194  0.0194  0.0194  0.0194  0.0116  0.0154  0.0154  0.0154  0.0233  0.0194  0.0038  0.0115  0.0038  0.0077  0.0155  0.0077  0.0155  0.0155  0.0038  0.0038  0.0116  0.0077  0.0115  0.0077  0.0077  0.0038  0.0038  0.0038  0.0038  0.0038  0.0155  0.0155  0.0077  0.0038  0.0077  0.0077  0.0038  0.0116  0.0000  0.0000  0.0000  0.0038  0.0038  0.0038  0.0115  0.0115  0.0115  0.0038  0.0077  0.0115  0.0077  0.0115  0.0077  0.0116  0.0077  0.0115  0.0115  0.0038  0.0077  0.0116  0.0038  0.0000  0.0000  0.0000  0.0000  0.0038  0.0077  0.0000  0.0038  0.0077  0.0077  0.0000  0.0038  0.0077  0.0155  0.0077  0.0038  0.0077  0.0038  0.0000  0.0038  0.0038  0.0000  0.0000  0.0077  0.0038  0.0038  0.0038  0.0038  0.0038  0.0000  0.0038  0.0038  0.0038  0.0077  0.0000  0.0038  0.0000  0.0000  0.0000  0.0077  0.0038  0.0038  0.0038  0.0116  0.0116  0.0038  0.0038  0.0038  0.0116  0.0038  0.0077  0.0038  0.0154  0.0077  0.0077  0.0155  0.0077  0.0038  0.0115  0.0038  0.0038  0.0116  0.0000  0.0038  0.0038  0.0116  0.0077  0.0116  0.0077  0.0038  0.0077  0.0000  0.0000  0.0038  0.0038  0.0077  0.0077  0.0077  0.0038  0.0077  0.0077  0.0000  0.0077  0.0038  0.0115  0.0116  0.0000  0.0077  0.0038  0.0038  0.0038  0.0038  0.0038  0.0077  0.0077  0.0038  0.0000  0.0038  0.0000
OMP4__GCA_001320425.1   0.7185  0.5781  0.5218  0.6067  0.7889  0.5129  0.5051  0.5561  0.5049  0.5003  0.4874  0.4949  0.4874  0.5134  0.6483  0.5641  0.6330  0.5856  0.5968  0.6130  0.5538  0.5538  0.5625  0.5438  0.5509  0.4761  0.4914  0.4759  0.6361  0.5380  0.6097  0.6101  0.5924  0.6479  0.6715  0.4909  0.5049  0.4909  0.5488  0.5432  0.5432  0.5352  0.5871  0.6157  0.6489  0.6832  0.6521  0.6819  0.6819  0.7036  0.4771  0.4771  0.4532  0.3550  0.3550  0.3481  0.3481  0.3460  0.3362  0.3796  0.0972  0.1807  0.1807  0.0155  0.0155  0.0155  0.0194  0.0155  0.0155  0.0155  0.0155  0.0194  0.0194  0.0194  0.0155  0.0155  0.0194  0.0155  0.0155  0.0155  0.0194  0.0194  0.0194  0.0194  0.0154  0.0154  0.0154  0.0154  0.0154  0.0154  0.0154  0.0154  0.0154  0.0154  0.0154  0.0154  0.0194  0.0194  0.0194  0.0194  0.0194  0.0194  0.0116  0.0154  0.0154  0.0154  0.0233  0.0194  0.0038  0.0115  0.0038  0.0077  0.0155  0.0077  0.0155  0.0155  0.0038  0.0038  0.0116  0.0077  0.0115  0.0077  0.0077  0.0038  0.0038  0.0038  0.0038  0.0038  0.0155  0.0155  0.0077  0.0038  0.0077  0.0077  0.0038  0.0116  0.0000  0.0000  0.0000  0.0038  0.0038  0.0038  0.0115  0.0115  0.0115  0.0038  0.0077  0.0115  0.0077  0.0115  0.0077  0.0116  0.0077  0.0115  0.0115  0.0038  0.0077  0.0116  0.0038  0.0000  0.0000  0.0000  0.0000  0.0038  0.0077  0.0000  0.0038  0.0077  0.0077  0.0000  0.0038  0.0077  0.0155  0.0077  0.0038  0.0077  0.0038  0.0000  0.0038  0.0038  0.0000  0.0000  0.0077  0.0038  0.0038  0.0038  0.0038  0.0038  0.0000  0.0038  0.0038  0.0038  0.0077  0.0000  0.0038  0.0000  0.0000  0.0000  0.0077  0.0038  0.0038  0.0038  0.0116  0.0116  0.0038  0.0038  0.0038  0.0116  0.0038  0.0077  0.0038  0.0154  0.0077  0.0077  0.0155  0.0077  0.0038  0.0115  0.0038  0.0038  0.0116  0.0000  0.0038  0.0038  0.0116  0.0077  0.0116  0.0077  0.0038  0.0077  0.0000  0.0000  0.0038  0.0038  0.0077  0.0077  0.0077  0.0038  0.0077  0.0077  0.0000  0.0077  0.0038  0.0115  0.0116  0.0000  0.0077  0.0038  0.0038  0.0038  0.0038  0.0038  0.0077  0.0077  0.0038  0.0000  0.0038  0.0000  0.0000
OMP4__GCA_001320725.1   0.7185  0.5781  0.5218  0.6067  0.7889  0.5129  0.5051  0.5561  0.5049  0.5003  0.4874  0.4949  0.4874  0.5134  0.6483  0.5641  0.6330  0.5856  0.5968  0.6130  0.5538  0.5538  0.5625  0.5438  0.5509  0.4761  0.4914  0.4759  0.6361  0.5380  0.6097  0.6101  0.5924  0.6479  0.6715  0.4909  0.5049  0.4909  0.5488  0.5432  0.5432  0.5352  0.5871  0.6157  0.6489  0.6832  0.6521  0.6819  0.6819  0.7036  0.4771  0.4771  0.4532  0.3550  0.3550  0.3481  0.3481  0.3460  0.3362  0.3796  0.0972  0.1807  0.1807  0.0155  0.0155  0.0155  0.0194  0.0155  0.0155  0.0155  0.0155  0.0194  0.0194  0.0194  0.0155  0.0155  0.0194  0.0155  0.0155  0.0155  0.0194  0.0194  0.0194  0.0194  0.0154  0.0154  0.0154  0.0154  0.0154  0.0154  0.0154  0.0154  0.0154  0.0154  0.0154  0.0154  0.0194  0.0194  0.0194  0.0194  0.0194  0.0194  0.0116  0.0154  0.0154  0.0154  0.0233  0.0194  0.0038  0.0115  0.0038  0.0077  0.0155  0.0077  0.0155  0.0155  0.0038  0.0038  0.0116  0.0077  0.0115  0.0077  0.0077  0.0038  0.0038  0.0038  0.0038  0.0038  0.0155  0.0155  0.0077  0.0038  0.0077  0.0077  0.0038  0.0116  0.0000  0.0000  0.0000  0.0038  0.0038  0.0038  0.0115  0.0115  0.0115  0.0038  0.0077  0.0115  0.0077  0.0115  0.0077  0.0116  0.0077  0.0115  0.0115  0.0038  0.0077  0.0116  0.0038  0.0000  0.0000  0.0000  0.0000  0.0038  0.0077  0.0000  0.0038  0.0077  0.0077  0.0000  0.0038  0.0077  0.0155  0.0077  0.0038  0.0077  0.0038  0.0000  0.0038  0.0038  0.0000  0.0000  0.0077  0.0038  0.0038  0.0038  0.0038  0.0038  0.0000  0.0038  0.0038  0.0038  0.0077  0.0000  0.0038  0.0000  0.0000  0.0000  0.0077  0.0038  0.0038  0.0038  0.0116  0.0116  0.0038  0.0038  0.0038  0.0116  0.0038  0.0077  0.0038  0.0154  0.0077  0.0077  0.0155  0.0077  0.0038  0.0115  0.0038  0.0038  0.0116  0.0000  0.0038  0.0038  0.0116  0.0077  0.0116  0.0077  0.0038  0.0077  0.0000  0.0000  0.0038  0.0038  0.0077  0.0077  0.0077  0.0038  0.0077  0.0077  0.0000  0.0077  0.0038  0.0115  0.0116  0.0000  0.0077  0.0038  0.0038  0.0038  0.0038  0.0038  0.0077  0.0077  0.0038  0.0000  0.0038  0.0000  0.0000  0.0000
OMP4__GCA_001326915.1   0.7279  0.5775  0.5371  0.6149  0.7768  0.5201  0.5123  0.5638  0.5121  0.5074  0.4945  0.5020  0.4945  0.5207  0.6384  0.5719  0.6234  0.5766  0.6048  0.6036  0.5452  0.5452  0.5702  0.5513  0.5424  0.4829  0.4984  0.4682  0.6445  0.5455  0.6179  0.6184  0.6005  0.6380  0.6613  0.4980  0.5121  0.4980  0.5401  0.5508  0.5508  0.5427  0.5950  0.6062  0.6390  0.6728  0.6608  0.6812  0.6812  0.7128  0.4694  0.4694  0.4458  0.3547  0.3547  0.3478  0.3478  0.3338  0.3242  0.3730  0.1058  0.1710  0.1710  0.0233  0.0233  0.0233  0.0194  0.0233  0.0233  0.0233  0.0233  0.0194  0.0194  0.0194  0.0155  0.0233  0.0194  0.0233  0.0233  0.0233  0.0194  0.0116  0.0116  0.0115  0.0077  0.0077  0.0077  0.0077  0.0077  0.0077  0.0077  0.0077  0.0077  0.0077  0.0077  0.0077  0.0116  0.0116  0.0116  0.0116  0.0116  0.0116  0.0038  0.0077  0.0077  0.0077  0.0154  0.0115  0.0115  0.0193  0.0038  0.0154  0.0233  0.0154  0.0233  0.0233  0.0115  0.0115  0.0194  0.0154  0.0115  0.0077  0.0077  0.0038  0.0038  0.0115  0.0115  0.0115  0.0233  0.0233  0.0154  0.0115  0.0154  0.0154  0.0115  0.0194  0.0077  0.0077  0.0077  0.0038  0.0038  0.0115  0.0038  0.0038  0.0038  0.0038  0.0000  0.0038  0.0000  0.0038  0.0154  0.0194  0.0154  0.0038  0.0038  0.0115  0.0154  0.0193  0.0115  0.0077  0.0077  0.0077  0.0077  0.0115  0.0154  0.0077  0.0115  0.0000  0.0000  0.0077  0.0038  0.0000  0.0233  0.0154  0.0115  0.0154  0.0115  0.0077  0.0115  0.0115  0.0077  0.0077  0.0154  0.0038  0.0115  0.0115  0.0115  0.0038  0.0077  0.0115  0.0115  0.0115  0.0154  0.0077  0.0115  0.0077  0.0077  0.0077  0.0077  0.0115  0.0115  0.0115  0.0194  0.0194  0.0115  0.0038  0.0115  0.0194  0.0115  0.0154  0.0115  0.0154  0.0154  0.0077  0.0233  0.0154  0.0115  0.0115  0.0115  0.0115  0.0194  0.0077  0.0115  0.0115  0.0193  0.0154  0.0194  0.0154  0.0038  0.0154  0.0077  0.0077  0.0038  0.0115  0.0154  0.0154  0.0077  0.0038  0.0077  0.0077  0.0077  0.0000  0.0038  0.0193  0.0194  0.0077  0.0000  0.0038  0.0038  0.0038  0.0038  0.0115  0.0000  0.0000  0.0038  0.0077  0.0038  0.0077  0.0077  0.0077  0.0077
OMP4__GCA_001327035.1   0.7279  0.5775  0.5371  0.6149  0.7768  0.5201  0.5123  0.5638  0.5121  0.5074  0.4945  0.5020  0.4945  0.5207  0.6384  0.5719  0.6234  0.5766  0.6048  0.6036  0.5452  0.5452  0.5702  0.5513  0.5424  0.4829  0.4984  0.4682  0.6445  0.5455  0.6179  0.6184  0.6005  0.6380  0.6613  0.4980  0.5121  0.4980  0.5401  0.5508  0.5508  0.5427  0.5950  0.6062  0.6390  0.6728  0.6608  0.6812  0.6812  0.7128  0.4694  0.4694  0.4458  0.3547  0.3547  0.3478  0.3478  0.3338  0.3242  0.3730  0.1058  0.1710  0.1710  0.0233  0.0233  0.0233  0.0194  0.0233  0.0233  0.0233  0.0233  0.0194  0.0194  0.0194  0.0155  0.0233  0.0194  0.0233  0.0233  0.0233  0.0194  0.0116  0.0116  0.0115  0.0077  0.0077  0.0077  0.0077  0.0077  0.0077  0.0077  0.0077  0.0077  0.0077  0.0077  0.0077  0.0116  0.0116  0.0116  0.0116  0.0116  0.0116  0.0038  0.0077  0.0077  0.0077  0.0154  0.0115  0.0115  0.0193  0.0038  0.0154  0.0233  0.0154  0.0233  0.0233  0.0115  0.0115  0.0194  0.0154  0.0115  0.0077  0.0077  0.0038  0.0038  0.0115  0.0115  0.0115  0.0233  0.0233  0.0154  0.0115  0.0154  0.0154  0.0115  0.0194  0.0077  0.0077  0.0077  0.0038  0.0038  0.0115  0.0038  0.0038  0.0038  0.0038  0.0000  0.0038  0.0000  0.0038  0.0154  0.0194  0.0154  0.0038  0.0038  0.0115  0.0154  0.0193  0.0115  0.0077  0.0077  0.0077  0.0077  0.0115  0.0154  0.0077  0.0115  0.0000  0.0000  0.0077  0.0038  0.0000  0.0233  0.0154  0.0115  0.0154  0.0115  0.0077  0.0115  0.0115  0.0077  0.0077  0.0154  0.0038  0.0115  0.0115  0.0115  0.0038  0.0077  0.0115  0.0115  0.0115  0.0154  0.0077  0.0115  0.0077  0.0077  0.0077  0.0077  0.0115  0.0115  0.0115  0.0194  0.0194  0.0115  0.0038  0.0115  0.0194  0.0115  0.0154  0.0115  0.0154  0.0154  0.0077  0.0233  0.0154  0.0115  0.0115  0.0115  0.0115  0.0194  0.0077  0.0115  0.0115  0.0193  0.0154  0.0194  0.0154  0.0038  0.0154  0.0077  0.0077  0.0038  0.0115  0.0154  0.0154  0.0077  0.0038  0.0077  0.0077  0.0077  0.0000  0.0038  0.0193  0.0194  0.0077  0.0000  0.0038  0.0038  0.0038  0.0038  0.0115  0.0000  0.0000  0.0038  0.0077  0.0038  0.0077  0.0077  0.0077  0.0077  0.0000
OMP4__GCA_001327055.1   0.7177  0.5691  0.5291  0.6061  0.7880  0.5124  0.5046  0.5555  0.5044  0.4998  0.4869  0.4945  0.4869  0.5129  0.6476  0.5636  0.6324  0.5850  0.5962  0.6123  0.5532  0.5532  0.5620  0.5433  0.5504  0.4756  0.4909  0.4755  0.6355  0.5375  0.6090  0.6095  0.5918  0.6472  0.6708  0.4904  0.5044  0.4904  0.5482  0.5427  0.5427  0.5347  0.5865  0.6151  0.6482  0.6824  0.6514  0.6716  0.6716  0.7028  0.4766  0.4766  0.4528  0.3486  0.3486  0.3418  0.3418  0.3397  0.3300  0.3793  0.1014  0.1758  0.1758  0.0194  0.0194  0.0194  0.0155  0.0194  0.0194  0.0194  0.0194  0.0233  0.0233  0.0233  0.0194  0.0194  0.0233  0.0194  0.0194  0.0194  0.0233  0.0154  0.0154  0.0154  0.0115  0.0115  0.0115  0.0115  0.0115  0.0115  0.0115  0.0115  0.0115  0.0115  0.0115  0.0115  0.0154  0.0154  0.0154  0.0154  0.0154  0.0154  0.0077  0.0115  0.0115  0.0115  0.0193  0.0154  0.0077  0.0154  0.0000  0.0115  0.0194  0.0115  0.0194  0.0194  0.0077  0.0077  0.0155  0.0115  0.0154  0.0038  0.0038  0.0000  0.0000  0.0077  0.0077  0.0077  0.0194  0.0194  0.0115  0.0077  0.0115  0.0115  0.0077  0.0155  0.0038  0.0038  0.0038  0.0077  0.0000  0.0077  0.0077  0.0077  0.0077  0.0000  0.0038  0.0077  0.0038  0.0077  0.0115  0.0155  0.0115  0.0077  0.0077  0.0077  0.0115  0.0154  0.0077  0.0038  0.0038  0.0038  0.0038  0.0077  0.0115  0.0038  0.0077  0.0038  0.0038  0.0038  0.0077  0.0038  0.0194  0.0115  0.0077  0.0115  0.0077  0.0038  0.0077  0.0077  0.0038  0.0038  0.0115  0.0077  0.0077  0.0077  0.0077  0.0077  0.0038  0.0077  0.0077  0.0077  0.0115  0.0038  0.0077  0.0038  0.0038  0.0038  0.0115  0.0077  0.0077  0.0077  0.0155  0.0155  0.0077  0.0000  0.0077  0.0155  0.0077  0.0115  0.0077  0.0193  0.0115  0.0038  0.0194  0.0115  0.0077  0.0154  0.0077  0.0077  0.0155  0.0038  0.0077  0.0077  0.0154  0.0115  0.0155  0.0115  0.0077  0.0115  0.0038  0.0038  0.0077  0.0077  0.0115  0.0115  0.0038  0.0077  0.0115  0.0115  0.0038  0.0038  0.0077  0.0154  0.0155  0.0038  0.0038  0.0000  0.0000  0.0077  0.0000  0.0077  0.0038  0.0038  0.0077  0.0038  0.0077  0.0038  0.0038  0.0038  0.0038  0.0038  0.0038
OMP4__GCA_001327115.1   0.7185  0.5781  0.5218  0.6067  0.7889  0.5129  0.5051  0.5561  0.5049  0.5003  0.4874  0.4949  0.4874  0.5134  0.6483  0.5641  0.6330  0.5856  0.5968  0.6130  0.5538  0.5538  0.5625  0.5438  0.5509  0.4761  0.4914  0.4759  0.6361  0.5380  0.6097  0.6101  0.5924  0.6479  0.6715  0.4909  0.5049  0.4909  0.5488  0.5432  0.5432  0.5352  0.5871  0.6157  0.6489  0.6832  0.6521  0.6819  0.6819  0.7036  0.4771  0.4771  0.4532  0.3550  0.3550  0.3481  0.3481  0.3460  0.3362  0.3796  0.0972  0.1807  0.1807  0.0155  0.0155  0.0155  0.0194  0.0155  0.0155  0.0155  0.0155  0.0194  0.0194  0.0194  0.0155  0.0155  0.0194  0.0155  0.0155  0.0155  0.0194  0.0194  0.0194  0.0194  0.0154  0.0154  0.0154  0.0154  0.0154  0.0154  0.0154  0.0154  0.0154  0.0154  0.0154  0.0154  0.0194  0.0194  0.0194  0.0194  0.0194  0.0194  0.0116  0.0154  0.0154  0.0154  0.0233  0.0194  0.0038  0.0115  0.0038  0.0077  0.0155  0.0077  0.0155  0.0155  0.0038  0.0038  0.0116  0.0077  0.0115  0.0077  0.0077  0.0038  0.0038  0.0038  0.0038  0.0038  0.0155  0.0155  0.0077  0.0038  0.0077  0.0077  0.0038  0.0116  0.0000  0.0000  0.0000  0.0038  0.0038  0.0038  0.0115  0.0115  0.0115  0.0038  0.0077  0.0115  0.0077  0.0115  0.0077  0.0116  0.0077  0.0115  0.0115  0.0038  0.0077  0.0116  0.0038  0.0000  0.0000  0.0000  0.0000  0.0038  0.0077  0.0000  0.0038  0.0077  0.0077  0.0000  0.0038  0.0077  0.0155  0.0077  0.0038  0.0077  0.0038  0.0000  0.0038  0.0038  0.0000  0.0000  0.0077  0.0038  0.0038  0.0038  0.0038  0.0038  0.0000  0.0038  0.0038  0.0038  0.0077  0.0000  0.0038  0.0000  0.0000  0.0000  0.0077  0.0038  0.0038  0.0038  0.0116  0.0116  0.0038  0.0038  0.0038  0.0116  0.0038  0.0077  0.0038  0.0154  0.0077  0.0077  0.0155  0.0077  0.0038  0.0115  0.0038  0.0038  0.0116  0.0000  0.0038  0.0038  0.0116  0.0077  0.0116  0.0077  0.0038  0.0077  0.0000  0.0000  0.0038  0.0038  0.0077  0.0077  0.0077  0.0038  0.0077  0.0077  0.0000  0.0077  0.0038  0.0115  0.0116  0.0000  0.0077  0.0038  0.0038  0.0038  0.0038  0.0038  0.0077  0.0077  0.0038  0.0000  0.0038  0.0000  0.0000  0.0000  0.0000  0.0077  0.0077  0.0038
OMP4__GCA_001327355.1   0.7185  0.5781  0.5218  0.6067  0.7889  0.5129  0.5051  0.5561  0.5049  0.5003  0.4874  0.4949  0.4874  0.5134  0.6483  0.5641  0.6330  0.5856  0.5968  0.6130  0.5538  0.5538  0.5625  0.5438  0.5509  0.4761  0.4914  0.4759  0.6361  0.5380  0.6097  0.6101  0.5924  0.6479  0.6715  0.4909  0.5049  0.4909  0.5488  0.5432  0.5432  0.5352  0.5871  0.6157  0.6489  0.6832  0.6521  0.6819  0.6819  0.7036  0.4771  0.4771  0.4532  0.3550  0.3550  0.3481  0.3481  0.3460  0.3362  0.3796  0.0972  0.1807  0.1807  0.0155  0.0155  0.0155  0.0194  0.0155  0.0155  0.0155  0.0155  0.0194  0.0194  0.0194  0.0155  0.0155  0.0194  0.0155  0.0155  0.0155  0.0194  0.0194  0.0194  0.0194  0.0154  0.0154  0.0154  0.0154  0.0154  0.0154  0.0154  0.0154  0.0154  0.0154  0.0154  0.0154  0.0194  0.0194  0.0194  0.0194  0.0194  0.0194  0.0116  0.0154  0.0154  0.0154  0.0233  0.0194  0.0038  0.0115  0.0038  0.0077  0.0155  0.0077  0.0155  0.0155  0.0038  0.0038  0.0116  0.0077  0.0115  0.0077  0.0077  0.0038  0.0038  0.0038  0.0038  0.0038  0.0155  0.0155  0.0077  0.0038  0.0077  0.0077  0.0038  0.0116  0.0000  0.0000  0.0000  0.0038  0.0038  0.0038  0.0115  0.0115  0.0115  0.0038  0.0077  0.0115  0.0077  0.0115  0.0077  0.0116  0.0077  0.0115  0.0115  0.0038  0.0077  0.0116  0.0038  0.0000  0.0000  0.0000  0.0000  0.0038  0.0077  0.0000  0.0038  0.0077  0.0077  0.0000  0.0038  0.0077  0.0155  0.0077  0.0038  0.0077  0.0038  0.0000  0.0038  0.0038  0.0000  0.0000  0.0077  0.0038  0.0038  0.0038  0.0038  0.0038  0.0000  0.0038  0.0038  0.0038  0.0077  0.0000  0.0038  0.0000  0.0000  0.0000  0.0077  0.0038  0.0038  0.0038  0.0116  0.0116  0.0038  0.0038  0.0038  0.0116  0.0038  0.0077  0.0038  0.0154  0.0077  0.0077  0.0155  0.0077  0.0038  0.0115  0.0038  0.0038  0.0116  0.0000  0.0038  0.0038  0.0116  0.0077  0.0116  0.0077  0.0038  0.0077  0.0000  0.0000  0.0038  0.0038  0.0077  0.0077  0.0077  0.0038  0.0077  0.0077  0.0000  0.0077  0.0038  0.0115  0.0116  0.0000  0.0077  0.0038  0.0038  0.0038  0.0038  0.0038  0.0077  0.0077  0.0038  0.0000  0.0038  0.0000  0.0000  0.0000  0.0000  0.0077  0.0077  0.0038  0.0000
OMP4__GCA_001327435.1   0.7177  0.5691  0.5291  0.6061  0.7880  0.5124  0.5046  0.5555  0.5044  0.4998  0.4869  0.4945  0.4869  0.5129  0.6476  0.5636  0.6324  0.5850  0.5962  0.6123  0.5532  0.5532  0.5620  0.5433  0.5504  0.4756  0.4909  0.4755  0.6355  0.5375  0.6090  0.6095  0.5918  0.6472  0.6708  0.4904  0.5044  0.4904  0.5482  0.5427  0.5427  0.5347  0.5865  0.6151  0.6482  0.6824  0.6514  0.6716  0.6716  0.7028  0.4766  0.4766  0.4528  0.3486  0.3486  0.3418  0.3418  0.3397  0.3300  0.3793  0.1014  0.1758  0.1758  0.0194  0.0194  0.0194  0.0155  0.0194  0.0194  0.0194  0.0194  0.0233  0.0233  0.0233  0.0194  0.0194  0.0233  0.0194  0.0194  0.0194  0.0233  0.0154  0.0154  0.0154  0.0115  0.0115  0.0115  0.0115  0.0115  0.0115  0.0115  0.0115  0.0115  0.0115  0.0115  0.0115  0.0154  0.0154  0.0154  0.0154  0.0154  0.0154  0.0077  0.0115  0.0115  0.0115  0.0193  0.0154  0.0077  0.0154  0.0000  0.0115  0.0194  0.0115  0.0194  0.0194  0.0077  0.0077  0.0155  0.0115  0.0154  0.0038  0.0038  0.0000  0.0000  0.0077  0.0077  0.0077  0.0194  0.0194  0.0115  0.0077  0.0115  0.0115  0.0077  0.0155  0.0038  0.0038  0.0038  0.0077  0.0000  0.0077  0.0077  0.0077  0.0077  0.0000  0.0038  0.0077  0.0038  0.0077  0.0115  0.0155  0.0115  0.0077  0.0077  0.0077  0.0115  0.0154  0.0077  0.0038  0.0038  0.0038  0.0038  0.0077  0.0115  0.0038  0.0077  0.0038  0.0038  0.0038  0.0077  0.0038  0.0194  0.0115  0.0077  0.0115  0.0077  0.0038  0.0077  0.0077  0.0038  0.0038  0.0115  0.0077  0.0077  0.0077  0.0077  0.0077  0.0038  0.0077  0.0077  0.0077  0.0115  0.0038  0.0077  0.0038  0.0038  0.0038  0.0115  0.0077  0.0077  0.0077  0.0155  0.0155  0.0077  0.0000  0.0077  0.0155  0.0077  0.0115  0.0077  0.0193  0.0115  0.0038  0.0194  0.0115  0.0077  0.0154  0.0077  0.0077  0.0155  0.0038  0.0077  0.0077  0.0154  0.0115  0.0155  0.0115  0.0077  0.0115  0.0038  0.0038  0.0077  0.0077  0.0115  0.0115  0.0038  0.0077  0.0115  0.0115  0.0038  0.0038  0.0077  0.0154  0.0155  0.0038  0.0038  0.0000  0.0000  0.0077  0.0000  0.0077  0.0038  0.0038  0.0077  0.0038  0.0077  0.0038  0.0038  0.0038  0.0038  0.0038  0.0038  0.0000  0.0038  0.0038
OMP4__GCA_001327455.1   0.7287  0.5867  0.5296  0.6156  0.7777  0.5206  0.5128  0.5643  0.5126  0.5079  0.4949  0.5025  0.4949  0.5212  0.6390  0.5725  0.6241  0.5771  0.6054  0.6042  0.5457  0.5457  0.5708  0.5518  0.5429  0.4834  0.4989  0.4687  0.6452  0.5461  0.6186  0.6190  0.6011  0.6386  0.6620  0.4984  0.5126  0.4984  0.5407  0.5513  0.5513  0.5432  0.5957  0.6068  0.6397  0.6736  0.6615  0.6916  0.6916  0.7136  0.4698  0.4698  0.4462  0.3611  0.3611  0.3542  0.3542  0.3400  0.3303  0.3733  0.1015  0.1759  0.1759  0.0194  0.0194  0.0194  0.0233  0.0194  0.0194  0.0194  0.0194  0.0155  0.0155  0.0155  0.0116  0.0194  0.0155  0.0194  0.0194  0.0194  0.0155  0.0155  0.0155  0.0154  0.0116  0.0116  0.0116  0.0116  0.0116  0.0116  0.0116  0.0116  0.0116  0.0116  0.0116  0.0116  0.0155  0.0155  0.0155  0.0155  0.0155  0.0155  0.0077  0.0116  0.0116  0.0116  0.0194  0.0154  0.0077  0.0154  0.0077  0.0116  0.0194  0.0116  0.0194  0.0194  0.0077  0.0077  0.0155  0.0115  0.0077  0.0115  0.0115  0.0077  0.0077  0.0077  0.0077  0.0077  0.0194  0.0194  0.0116  0.0077  0.0116  0.0116  0.0077  0.0155  0.0038  0.0038  0.0038  0.0000  0.0077  0.0077  0.0077  0.0077  0.0077  0.0077  0.0038  0.0077  0.0038  0.0077  0.0116  0.0155  0.0115  0.0077  0.0077  0.0077  0.0115  0.0154  0.0077  0.0038  0.0038  0.0038  0.0038  0.0077  0.0115  0.0038  0.0077  0.0038  0.0038  0.0038  0.0000  0.0038  0.0194  0.0115  0.0077  0.0116  0.0077  0.0038  0.0077  0.0077  0.0038  0.0038  0.0116  0.0000  0.0077  0.0077  0.0077  0.0000  0.0038  0.0077  0.0077  0.0077  0.0116  0.0038  0.0077  0.0038  0.0038  0.0038  0.0038  0.0077  0.0077  0.0077  0.0155  0.0155  0.0077  0.0077  0.0077  0.0155  0.0077  0.0116  0.0077  0.0115  0.0116  0.0115  0.0194  0.0116  0.0077  0.0077  0.0077  0.0077  0.0155  0.0038  0.0077  0.0077  0.0154  0.0116  0.0155  0.0115  0.0000  0.0116  0.0038  0.0038  0.0000  0.0077  0.0116  0.0115  0.0115  0.0000  0.0038  0.0038  0.0038  0.0038  0.0000  0.0154  0.0155  0.0038  0.0038  0.0077  0.0077  0.0000  0.0077  0.0077  0.0038  0.0038  0.0000  0.0038  0.0000  0.0038  0.0038  0.0038  0.0038  0.0038  0.0038  0.0077  0.0038  0.0038  0.0077
OMP4__GCA_001327535.1   0.7177  0.5691  0.5291  0.6061  0.7880  0.5124  0.5046  0.5555  0.5044  0.4998  0.4869  0.4945  0.4869  0.5129  0.6476  0.5636  0.6324  0.5850  0.5962  0.6123  0.5532  0.5532  0.5620  0.5433  0.5504  0.4756  0.4909  0.4755  0.6355  0.5375  0.6090  0.6095  0.5918  0.6472  0.6708  0.4904  0.5044  0.4904  0.5482  0.5427  0.5427  0.5347  0.5865  0.6151  0.6482  0.6824  0.6514  0.6716  0.6716  0.7028  0.4766  0.4766  0.4528  0.3486  0.3486  0.3418  0.3418  0.3397  0.3300  0.3793  0.1014  0.1758  0.1758  0.0194  0.0194  0.0194  0.0155  0.0194  0.0194  0.0194  0.0194  0.0233  0.0233  0.0233  0.0194  0.0194  0.0233  0.0194  0.0194  0.0194  0.0233  0.0154  0.0154  0.0154  0.0115  0.0115  0.0115  0.0115  0.0115  0.0115  0.0115  0.0115  0.0115  0.0115  0.0115  0.0115  0.0154  0.0154  0.0154  0.0154  0.0154  0.0154  0.0077  0.0115  0.0115  0.0115  0.0193  0.0154  0.0077  0.0154  0.0000  0.0115  0.0194  0.0115  0.0194  0.0194  0.0077  0.0077  0.0155  0.0115  0.0154  0.0038  0.0038  0.0000  0.0000  0.0077  0.0077  0.0077  0.0194  0.0194  0.0115  0.0077  0.0115  0.0115  0.0077  0.0155  0.0038  0.0038  0.0038  0.0077  0.0000  0.0077  0.0077  0.0077  0.0077  0.0000  0.0038  0.0077  0.0038  0.0077  0.0115  0.0155  0.0115  0.0077  0.0077  0.0077  0.0115  0.0154  0.0077  0.0038  0.0038  0.0038  0.0038  0.0077  0.0115  0.0038  0.0077  0.0038  0.0038  0.0038  0.0077  0.0038  0.0194  0.0115  0.0077  0.0115  0.0077  0.0038  0.0077  0.0077  0.0038  0.0038  0.0115  0.0077  0.0077  0.0077  0.0077  0.0077  0.0038  0.0077  0.0077  0.0077  0.0115  0.0038  0.0077  0.0038  0.0038  0.0038  0.0115  0.0077  0.0077  0.0077  0.0155  0.0155  0.0077  0.0000  0.0077  0.0155  0.0077  0.0115  0.0077  0.0193  0.0115  0.0038  0.0194  0.0115  0.0077  0.0154  0.0077  0.0077  0.0155  0.0038  0.0077  0.0077  0.0154  0.0115  0.0155  0.0115  0.0077  0.0115  0.0038  0.0038  0.0077  0.0077  0.0115  0.0115  0.0038  0.0077  0.0115  0.0115  0.0038  0.0038  0.0077  0.0154  0.0155  0.0038  0.0038  0.0000  0.0000  0.0077  0.0000  0.0077  0.0038  0.0038  0.0077  0.0038  0.0077  0.0038  0.0038  0.0038  0.0038  0.0038  0.0038  0.0000  0.0038  0.0038  0.0000  0.0077
OMP4__GCA_001327555.1   0.7177  0.5691  0.5291  0.6061  0.7880  0.5124  0.5046  0.5555  0.5044  0.4998  0.4869  0.4945  0.4869  0.5129  0.6476  0.5636  0.6324  0.5850  0.5962  0.6123  0.5532  0.5532  0.5620  0.5433  0.5504  0.4756  0.4909  0.4755  0.6355  0.5375  0.6090  0.6095  0.5918  0.6472  0.6708  0.4904  0.5044  0.4904  0.5482  0.5427  0.5427  0.5347  0.5865  0.6151  0.6482  0.6824  0.6514  0.6716  0.6716  0.7028  0.4766  0.4766  0.4528  0.3486  0.3486  0.3418  0.3418  0.3397  0.3300  0.3793  0.1014  0.1758  0.1758  0.0194  0.0194  0.0194  0.0155  0.0194  0.0194  0.0194  0.0194  0.0233  0.0233  0.0233  0.0194  0.0194  0.0233  0.0194  0.0194  0.0194  0.0233  0.0154  0.0154  0.0154  0.0115  0.0115  0.0115  0.0115  0.0115  0.0115  0.0115  0.0115  0.0115  0.0115  0.0115  0.0115  0.0154  0.0154  0.0154  0.0154  0.0154  0.0154  0.0077  0.0115  0.0115  0.0115  0.0193  0.0154  0.0077  0.0154  0.0000  0.0115  0.0194  0.0115  0.0194  0.0194  0.0077  0.0077  0.0155  0.0115  0.0154  0.0038  0.0038  0.0000  0.0000  0.0077  0.0077  0.0077  0.0194  0.0194  0.0115  0.0077  0.0115  0.0115  0.0077  0.0155  0.0038  0.0038  0.0038  0.0077  0.0000  0.0077  0.0077  0.0077  0.0077  0.0000  0.0038  0.0077  0.0038  0.0077  0.0115  0.0155  0.0115  0.0077  0.0077  0.0077  0.0115  0.0154  0.0077  0.0038  0.0038  0.0038  0.0038  0.0077  0.0115  0.0038  0.0077  0.0038  0.0038  0.0038  0.0077  0.0038  0.0194  0.0115  0.0077  0.0115  0.0077  0.0038  0.0077  0.0077  0.0038  0.0038  0.0115  0.0077  0.0077  0.0077  0.0077  0.0077  0.0038  0.0077  0.0077  0.0077  0.0115  0.0038  0.0077  0.0038  0.0038  0.0038  0.0115  0.0077  0.0077  0.0077  0.0155  0.0155  0.0077  0.0000  0.0077  0.0155  0.0077  0.0115  0.0077  0.0193  0.0115  0.0038  0.0194  0.0115  0.0077  0.0154  0.0077  0.0077  0.0155  0.0038  0.0077  0.0077  0.0154  0.0115  0.0155  0.0115  0.0077  0.0115  0.0038  0.0038  0.0077  0.0077  0.0115  0.0115  0.0038  0.0077  0.0115  0.0115  0.0038  0.0038  0.0077  0.0154  0.0155  0.0038  0.0038  0.0000  0.0000  0.0077  0.0000  0.0077  0.0038  0.0038  0.0077  0.0038  0.0077  0.0038  0.0038  0.0038  0.0038  0.0038  0.0038  0.0000  0.0038  0.0038  0.0000  0.0077  0.0000
OMP4__GCA_001326895.1   0.7201  0.5793  0.5228  0.6080  0.7908  0.5139  0.5061  0.5572  0.5059  0.5012  0.4883  0.4959  0.4883  0.5144  0.6497  0.5570  0.6254  0.5783  0.5980  0.6055  0.5468  0.5468  0.5555  0.5369  0.5440  0.4697  0.4849  0.4695  0.6284  0.5311  0.6021  0.6026  0.5850  0.6400  0.6634  0.4843  0.4982  0.4843  0.5417  0.5363  0.5363  0.5284  0.5797  0.6081  0.6410  0.6750  0.6442  0.6738  0.6738  0.6952  0.4707  0.4707  0.4540  0.3556  0.3556  0.3487  0.3487  0.3466  0.3367  0.3803  0.0973  0.1810  0.1810  0.0155  0.0155  0.0155  0.0194  0.0155  0.0155  0.0155  0.0155  0.0194  0.0194  0.0194  0.0155  0.0155  0.0194  0.0155  0.0155  0.0155  0.0194  0.0194  0.0194  0.0194  0.0155  0.0155  0.0155  0.0155  0.0155  0.0155  0.0155  0.0155  0.0155  0.0155  0.0155  0.0155  0.0194  0.0194  0.0194  0.0194  0.0194  0.0194  0.0116  0.0155  0.0155  0.0155  0.0233  0.0194  0.0038  0.0116  0.0038  0.0077  0.0155  0.0077  0.0155  0.0155  0.0038  0.0038  0.0116  0.0077  0.0115  0.0077  0.0077  0.0038  0.0038  0.0038  0.0038  0.0038  0.0155  0.0155  0.0077  0.0038  0.0077  0.0077  0.0038  0.0116  0.0000  0.0000  0.0000  0.0038  0.0038  0.0038  0.0116  0.0116  0.0116  0.0038  0.0077  0.0116  0.0077  0.0116  0.0077  0.0116  0.0077  0.0116  0.0116  0.0038  0.0077  0.0116  0.0038  0.0000  0.0000  0.0000  0.0000  0.0038  0.0077  0.0000  0.0038  0.0077  0.0077  0.0000  0.0038  0.0077  0.0155  0.0077  0.0038  0.0077  0.0038  0.0000  0.0038  0.0038  0.0000  0.0000  0.0077  0.0038  0.0038  0.0038  0.0038  0.0038  0.0000  0.0038  0.0038  0.0038  0.0077  0.0000  0.0038  0.0000  0.0000  0.0000  0.0077  0.0038  0.0038  0.0038  0.0116  0.0116  0.0038  0.0038  0.0038  0.0116  0.0038  0.0077  0.0038  0.0155  0.0077  0.0077  0.0155  0.0077  0.0038  0.0116  0.0038  0.0038  0.0116  0.0000  0.0038  0.0038  0.0116  0.0077  0.0116  0.0077  0.0038  0.0077  0.0000  0.0000  0.0038  0.0038  0.0077  0.0077  0.0077  0.0038  0.0077  0.0077  0.0000  0.0077  0.0038  0.0116  0.0116  0.0000  0.0077  0.0038  0.0038  0.0038  0.0038  0.0038  0.0077  0.0077  0.0038  0.0000  0.0038  0.0000  0.0000  0.0000  0.0000  0.0077  0.0077  0.0038  0.0000  0.0000  0.0038  0.0038  0.0038  0.0038
OMP4__GCA_001199855.1   0.7193  0.5745  0.5223  0.6029  0.7898  0.5134  0.5056  0.5525  0.5054  0.5007  0.4879  0.4954  0.4879  0.5139  0.6490  0.5647  0.6337  0.5862  0.5974  0.6136  0.5543  0.5543  0.5590  0.5403  0.5515  0.4729  0.4881  0.4727  0.6368  0.5345  0.6103  0.6108  0.5930  0.6486  0.6723  0.4914  0.5054  0.4914  0.5493  0.5398  0.5398  0.5318  0.5877  0.6163  0.6496  0.6839  0.6528  0.6827  0.6827  0.7044  0.4775  0.4775  0.4536  0.3553  0.3553  0.3484  0.3484  0.3463  0.3365  0.3768  0.0972  0.1809  0.1809  0.0155  0.0155  0.0155  0.0194  0.0155  0.0155  0.0155  0.0155  0.0194  0.0194  0.0194  0.0155  0.0155  0.0194  0.0155  0.0155  0.0155  0.0194  0.0194  0.0194  0.0194  0.0155  0.0155  0.0155  0.0155  0.0155  0.0155  0.0155  0.0155  0.0155  0.0155  0.0155  0.0155  0.0194  0.0194  0.0194  0.0194  0.0194  0.0194  0.0116  0.0155  0.0155  0.0155  0.0233  0.0194  0.0038  0.0116  0.0038  0.0077  0.0155  0.0077  0.0155  0.0155  0.0038  0.0038  0.0116  0.0077  0.0115  0.0077  0.0077  0.0038  0.0038  0.0038  0.0038  0.0038  0.0155  0.0155  0.0077  0.0038  0.0077  0.0077  0.0038  0.0116  0.0000  0.0000  0.0000  0.0038  0.0038  0.0038  0.0115  0.0115  0.0115  0.0038  0.0077  0.0115  0.0077  0.0115  0.0077  0.0116  0.0077  0.0115  0.0115  0.0038  0.0077  0.0116  0.0038  0.0000  0.0000  0.0000  0.0000  0.0038  0.0077  0.0000  0.0038  0.0077  0.0077  0.0000  0.0038  0.0077  0.0155  0.0077  0.0038  0.0077  0.0038  0.0000  0.0038  0.0038  0.0000  0.0000  0.0077  0.0038  0.0038  0.0038  0.0038  0.0038  0.0000  0.0038  0.0038  0.0038  0.0077  0.0000  0.0038  0.0000  0.0000  0.0000  0.0077  0.0038  0.0038  0.0038  0.0116  0.0116  0.0038  0.0038  0.0038  0.0116  0.0038  0.0077  0.0038  0.0154  0.0077  0.0077  0.0155  0.0077  0.0038  0.0116  0.0038  0.0038  0.0116  0.0000  0.0038  0.0038  0.0116  0.0077  0.0116  0.0077  0.0038  0.0077  0.0000  0.0000  0.0038  0.0038  0.0077  0.0077  0.0077  0.0038  0.0077  0.0077  0.0000  0.0077  0.0038  0.0116  0.0116  0.0000  0.0077  0.0038  0.0038  0.0038  0.0038  0.0038  0.0077  0.0077  0.0038  0.0000  0.0038  0.0000  0.0000  0.0000  0.0000  0.0077  0.0077  0.0038  0.0000  0.0000  0.0038  0.0038  0.0038  0.0038  0.0000
OMP4__GCA_001193375.1   0.7287  0.5867  0.5296  0.6156  0.7777  0.5206  0.5128  0.5643  0.5126  0.5079  0.4949  0.5025  0.4949  0.5212  0.6390  0.5725  0.6241  0.5771  0.6054  0.6042  0.5457  0.5457  0.5708  0.5518  0.5429  0.4834  0.4989  0.4687  0.6452  0.5461  0.6186  0.6190  0.6011  0.6386  0.6620  0.4984  0.5126  0.4984  0.5407  0.5513  0.5513  0.5432  0.5957  0.6068  0.6397  0.6736  0.6615  0.6916  0.6916  0.7136  0.4698  0.4698  0.4462  0.3611  0.3611  0.3542  0.3542  0.3400  0.3303  0.3733  0.1015  0.1759  0.1759  0.0194  0.0194  0.0194  0.0233  0.0194  0.0194  0.0194  0.0194  0.0155  0.0155  0.0155  0.0116  0.0194  0.0155  0.0194  0.0194  0.0194  0.0155  0.0155  0.0155  0.0154  0.0116  0.0116  0.0116  0.0116  0.0116  0.0116  0.0116  0.0116  0.0116  0.0116  0.0116  0.0116  0.0155  0.0155  0.0155  0.0155  0.0155  0.0155  0.0077  0.0116  0.0116  0.0116  0.0194  0.0154  0.0077  0.0154  0.0077  0.0116  0.0194  0.0116  0.0194  0.0194  0.0077  0.0077  0.0155  0.0115  0.0077  0.0115  0.0115  0.0077  0.0077  0.0077  0.0077  0.0077  0.0194  0.0194  0.0116  0.0077  0.0116  0.0116  0.0077  0.0155  0.0038  0.0038  0.0038  0.0000  0.0077  0.0077  0.0077  0.0077  0.0077  0.0077  0.0038  0.0077  0.0038  0.0077  0.0116  0.0155  0.0115  0.0077  0.0077  0.0077  0.0115  0.0154  0.0077  0.0038  0.0038  0.0038  0.0038  0.0077  0.0115  0.0038  0.0077  0.0038  0.0038  0.0038  0.0000  0.0038  0.0194  0.0115  0.0077  0.0116  0.0077  0.0038  0.0077  0.0077  0.0038  0.0038  0.0116  0.0000  0.0077  0.0077  0.0077  0.0000  0.0038  0.0077  0.0077  0.0077  0.0116  0.0038  0.0077  0.0038  0.0038  0.0038  0.0038  0.0077  0.0077  0.0077  0.0155  0.0155  0.0077  0.0077  0.0077  0.0155  0.0077  0.0116  0.0077  0.0115  0.0116  0.0115  0.0194  0.0116  0.0077  0.0077  0.0077  0.0077  0.0155  0.0038  0.0077  0.0077  0.0154  0.0116  0.0155  0.0115  0.0000  0.0116  0.0038  0.0038  0.0000  0.0077  0.0116  0.0115  0.0115  0.0000  0.0038  0.0038  0.0038  0.0038  0.0000  0.0154  0.0155  0.0038  0.0038  0.0077  0.0077  0.0000  0.0077  0.0077  0.0038  0.0038  0.0000  0.0038  0.0000  0.0038  0.0038  0.0038  0.0038  0.0038  0.0038  0.0077  0.0038  0.0038  0.0077  0.0000  0.0077  0.0077  0.0038  0.0038
OMP4__GCA_001197355.1   0.7287  0.5867  0.5296  0.6156  0.7777  0.5206  0.5128  0.5643  0.5126  0.5079  0.4949  0.5025  0.4949  0.5212  0.6390  0.5725  0.6241  0.5771  0.6054  0.6042  0.5457  0.5457  0.5708  0.5518  0.5429  0.4834  0.4989  0.4687  0.6452  0.5461  0.6186  0.6190  0.6011  0.6386  0.6620  0.4984  0.5126  0.4984  0.5407  0.5513  0.5513  0.5432  0.5957  0.6068  0.6397  0.6736  0.6615  0.6916  0.6916  0.7136  0.4698  0.4698  0.4462  0.3611  0.3611  0.3542  0.3542  0.3400  0.3303  0.3733  0.1015  0.1759  0.1759  0.0194  0.0194  0.0194  0.0233  0.0194  0.0194  0.0194  0.0194  0.0155  0.0155  0.0155  0.0116  0.0194  0.0155  0.0194  0.0194  0.0194  0.0155  0.0155  0.0155  0.0154  0.0116  0.0116  0.0116  0.0116  0.0116  0.0116  0.0116  0.0116  0.0116  0.0116  0.0116  0.0116  0.0155  0.0155  0.0155  0.0155  0.0155  0.0155  0.0077  0.0116  0.0116  0.0116  0.0194  0.0154  0.0077  0.0154  0.0077  0.0116  0.0194  0.0116  0.0194  0.0194  0.0077  0.0077  0.0155  0.0115  0.0077  0.0115  0.0115  0.0077  0.0077  0.0077  0.0077  0.0077  0.0194  0.0194  0.0116  0.0077  0.0116  0.0116  0.0077  0.0155  0.0038  0.0038  0.0038  0.0000  0.0077  0.0077  0.0077  0.0077  0.0077  0.0077  0.0038  0.0077  0.0038  0.0077  0.0116  0.0155  0.0115  0.0077  0.0077  0.0077  0.0115  0.0154  0.0077  0.0038  0.0038  0.0038  0.0038  0.0077  0.0115  0.0038  0.0077  0.0038  0.0038  0.0038  0.0000  0.0038  0.0194  0.0115  0.0077  0.0116  0.0077  0.0038  0.0077  0.0077  0.0038  0.0038  0.0116  0.0000  0.0077  0.0077  0.0077  0.0000  0.0038  0.0077  0.0077  0.0077  0.0116  0.0038  0.0077  0.0038  0.0038  0.0038  0.0038  0.0077  0.0077  0.0077  0.0155  0.0155  0.0077  0.0077  0.0077  0.0155  0.0077  0.0116  0.0077  0.0115  0.0116  0.0115  0.0194  0.0116  0.0077  0.0077  0.0077  0.0077  0.0155  0.0038  0.0077  0.0077  0.0154  0.0116  0.0155  0.0115  0.0000  0.0116  0.0038  0.0038  0.0000  0.0077  0.0116  0.0115  0.0115  0.0000  0.0038  0.0038  0.0038  0.0038  0.0000  0.0154  0.0155  0.0038  0.0038  0.0077  0.0077  0.0000  0.0077  0.0077  0.0038  0.0038  0.0000  0.0038  0.0000  0.0038  0.0038  0.0038  0.0038  0.0038  0.0038  0.0077  0.0038  0.0038  0.0077  0.0000  0.0077  0.0077  0.0038  0.0038  0.0000
OMP4__GCA_001202895.1   0.7287  0.5697  0.5140  0.5980  0.8003  0.5053  0.4976  0.5479  0.4973  0.4927  0.4800  0.4874  0.4800  0.5057  0.6390  0.5559  0.6241  0.5771  0.5883  0.6042  0.5457  0.5457  0.5544  0.5359  0.5429  0.4688  0.4840  0.4687  0.6271  0.5461  0.6009  0.6013  0.5838  0.6386  0.6620  0.4834  0.4973  0.4834  0.5407  0.5352  0.5352  0.5273  0.5786  0.6068  0.6582  0.6929  0.6428  0.6723  0.6723  0.6937  0.4698  0.4698  0.4462  0.3489  0.3489  0.3421  0.3421  0.3400  0.3303  0.3733  0.0929  0.1759  0.1759  0.0116  0.0116  0.0116  0.0155  0.0116  0.0116  0.0116  0.0116  0.0155  0.0155  0.0155  0.0116  0.0116  0.0155  0.0116  0.0116  0.0116  0.0155  0.0233  0.0233  0.0233  0.0194  0.0194  0.0194  0.0194  0.0194  0.0194  0.0194  0.0194  0.0194  0.0194  0.0194  0.0194  0.0233  0.0233  0.0233  0.0233  0.0233  0.0233  0.0154  0.0194  0.0194  0.0194  0.0272  0.0233  0.0000  0.0077  0.0077  0.0038  0.0116  0.0116  0.0116  0.0116  0.0077  0.0000  0.0077  0.0038  0.0077  0.0115  0.0115  0.0077  0.0077  0.0000  0.0000  0.0000  0.0116  0.0116  0.0116  0.0000  0.0038  0.0116  0.0000  0.0077  0.0038  0.0038  0.0038  0.0077  0.0077  0.0000  0.0077  0.0077  0.0077  0.0077  0.0115  0.0077  0.0115  0.0077  0.0038  0.0077  0.0038  0.0077  0.0077  0.0077  0.0038  0.0077  0.0077  0.0038  0.0038  0.0038  0.0038  0.0000  0.0038  0.0038  0.0000  0.0115  0.0115  0.0038  0.0077  0.0115  0.0116  0.0038  0.0000  0.0038  0.0077  0.0038  0.0000  0.0000  0.0038  0.0038  0.0038  0.0077  0.0077  0.0077  0.0077  0.0077  0.0038  0.0000  0.0000  0.0000  0.0038  0.0038  0.0077  0.0038  0.0038  0.0038  0.0038  0.0077  0.0077  0.0000  0.0077  0.0077  0.0077  0.0077  0.0077  0.0077  0.0000  0.0038  0.0077  0.0115  0.0038  0.0038  0.0116  0.0038  0.0077  0.0077  0.0000  0.0077  0.0077  0.0038  0.0077  0.0077  0.0077  0.0038  0.0077  0.0038  0.0077  0.0038  0.0038  0.0038  0.0077  0.0000  0.0038  0.0038  0.0038  0.0077  0.0038  0.0038  0.0038  0.0115  0.0077  0.0077  0.0077  0.0038  0.0115  0.0077  0.0077  0.0077  0.0077  0.0000  0.0115  0.0115  0.0077  0.0038  0.0077  0.0038  0.0038  0.0038  0.0038  0.0115  0.0115  0.0077  0.0038  0.0038  0.0077  0.0077  0.0077  0.0077  0.0038  0.0038  0.0077  0.0077
OMP4__GCA_001203735.1   0.7185  0.5781  0.5218  0.6067  0.7889  0.5129  0.5051  0.5561  0.5049  0.5003  0.4874  0.4949  0.4874  0.5134  0.6483  0.5641  0.6330  0.5856  0.5968  0.6130  0.5538  0.5538  0.5625  0.5438  0.5509  0.4761  0.4914  0.4759  0.6361  0.5380  0.6097  0.6101  0.5924  0.6479  0.6715  0.4909  0.5049  0.4909  0.5488  0.5432  0.5432  0.5352  0.5871  0.6157  0.6489  0.6832  0.6521  0.6819  0.6819  0.7036  0.4771  0.4771  0.4532  0.3550  0.3550  0.3481  0.3481  0.3460  0.3362  0.3796  0.0972  0.1807  0.1807  0.0155  0.0155  0.0155  0.0194  0.0155  0.0155  0.0155  0.0155  0.0194  0.0194  0.0194  0.0155  0.0155  0.0194  0.0155  0.0155  0.0155  0.0194  0.0194  0.0194  0.0194  0.0154  0.0154  0.0154  0.0154  0.0154  0.0154  0.0154  0.0154  0.0154  0.0154  0.0154  0.0154  0.0194  0.0194  0.0194  0.0194  0.0194  0.0194  0.0116  0.0154  0.0154  0.0154  0.0233  0.0194  0.0038  0.0115  0.0038  0.0077  0.0155  0.0077  0.0155  0.0155  0.0038  0.0038  0.0116  0.0077  0.0115  0.0077  0.0077  0.0038  0.0038  0.0038  0.0038  0.0038  0.0155  0.0155  0.0077  0.0038  0.0077  0.0077  0.0038  0.0116  0.0000  0.0000  0.0000  0.0038  0.0038  0.0038  0.0115  0.0115  0.0115  0.0038  0.0077  0.0115  0.0077  0.0115  0.0077  0.0116  0.0077  0.0115  0.0115  0.0038  0.0077  0.0116  0.0038  0.0000  0.0000  0.0000  0.0000  0.0038  0.0077  0.0000  0.0038  0.0077  0.0077  0.0000  0.0038  0.0077  0.0155  0.0077  0.0038  0.0077  0.0038  0.0000  0.0038  0.0038  0.0000  0.0000  0.0077  0.0038  0.0038  0.0038  0.0038  0.0038  0.0000  0.0038  0.0038  0.0038  0.0077  0.0000  0.0038  0.0000  0.0000  0.0000  0.0077  0.0038  0.0038  0.0038  0.0116  0.0116  0.0038  0.0038  0.0038  0.0116  0.0038  0.0077  0.0038  0.0154  0.0077  0.0077  0.0155  0.0077  0.0038  0.0115  0.0038  0.0038  0.0116  0.0000  0.0038  0.0038  0.0116  0.0077  0.0116  0.0077  0.0038  0.0077  0.0000  0.0000  0.0038  0.0038  0.0077  0.0077  0.0077  0.0038  0.0077  0.0077  0.0000  0.0077  0.0038  0.0115  0.0116  0.0000  0.0077  0.0038  0.0038  0.0038  0.0038  0.0038  0.0077  0.0077  0.0038  0.0000  0.0038  0.0000  0.0000  0.0000  0.0000  0.0077  0.0077  0.0038  0.0000  0.0000  0.0038  0.0038  0.0038  0.0038  0.0000  0.0000  0.0038  0.0038  0.0038
OMP4__GCA_001204455.1   0.7185  0.5781  0.5218  0.6067  0.7889  0.5129  0.5051  0.5561  0.5049  0.5003  0.4874  0.4949  0.4874  0.5134  0.6483  0.5641  0.6330  0.5856  0.5968  0.6130  0.5538  0.5538  0.5625  0.5438  0.5509  0.4761  0.4914  0.4759  0.6361  0.5380  0.6097  0.6101  0.5924  0.6479  0.6715  0.4909  0.5049  0.4909  0.5488  0.5432  0.5432  0.5352  0.5871  0.6157  0.6489  0.6832  0.6521  0.6819  0.6819  0.7036  0.4771  0.4771  0.4532  0.3550  0.3550  0.3481  0.3481  0.3460  0.3362  0.3796  0.0972  0.1807  0.1807  0.0155  0.0155  0.0155  0.0194  0.0155  0.0155  0.0155  0.0155  0.0194  0.0194  0.0194  0.0155  0.0155  0.0194  0.0155  0.0155  0.0155  0.0194  0.0194  0.0194  0.0194  0.0154  0.0154  0.0154  0.0154  0.0154  0.0154  0.0154  0.0154  0.0154  0.0154  0.0154  0.0154  0.0194  0.0194  0.0194  0.0194  0.0194  0.0194  0.0116  0.0154  0.0154  0.0154  0.0233  0.0194  0.0038  0.0115  0.0038  0.0077  0.0155  0.0077  0.0155  0.0155  0.0038  0.0038  0.0116  0.0077  0.0115  0.0077  0.0077  0.0038  0.0038  0.0038  0.0038  0.0038  0.0155  0.0155  0.0077  0.0038  0.0077  0.0077  0.0038  0.0116  0.0000  0.0000  0.0000  0.0038  0.0038  0.0038  0.0115  0.0115  0.0115  0.0038  0.0077  0.0115  0.0077  0.0115  0.0077  0.0116  0.0077  0.0115  0.0115  0.0038  0.0077  0.0116  0.0038  0.0000  0.0000  0.0000  0.0000  0.0038  0.0077  0.0000  0.0038  0.0077  0.0077  0.0000  0.0038  0.0077  0.0155  0.0077  0.0038  0.0077  0.0038  0.0000  0.0038  0.0038  0.0000  0.0000  0.0077  0.0038  0.0038  0.0038  0.0038  0.0038  0.0000  0.0038  0.0038  0.0038  0.0077  0.0000  0.0038  0.0000  0.0000  0.0000  0.0077  0.0038  0.0038  0.0038  0.0116  0.0116  0.0038  0.0038  0.0038  0.0116  0.0038  0.0077  0.0038  0.0154  0.0077  0.0077  0.0155  0.0077  0.0038  0.0115  0.0038  0.0038  0.0116  0.0000  0.0038  0.0038  0.0116  0.0077  0.0116  0.0077  0.0038  0.0077  0.0000  0.0000  0.0038  0.0038  0.0077  0.0077  0.0077  0.0038  0.0077  0.0077  0.0000  0.0077  0.0038  0.0115  0.0116  0.0000  0.0077  0.0038  0.0038  0.0038  0.0038  0.0038  0.0077  0.0077  0.0038  0.0000  0.0038  0.0000  0.0000  0.0000  0.0000  0.0077  0.0077  0.0038  0.0000  0.0000  0.0038  0.0038  0.0038  0.0038  0.0000  0.0000  0.0038  0.0038  0.0038  0.0000
OMP4__GCA_001207035.1   0.7185  0.5781  0.5218  0.6067  0.7889  0.5129  0.5051  0.5561  0.5049  0.5003  0.4874  0.4949  0.4874  0.5134  0.6483  0.5641  0.6330  0.5856  0.5968  0.6130  0.5538  0.5538  0.5625  0.5438  0.5509  0.4761  0.4914  0.4759  0.6361  0.5380  0.6097  0.6101  0.5924  0.6479  0.6715  0.4909  0.5049  0.4909  0.5488  0.5432  0.5432  0.5352  0.5871  0.6157  0.6489  0.6832  0.6521  0.6819  0.6819  0.7036  0.4771  0.4771  0.4532  0.3550  0.3550  0.3481  0.3481  0.3460  0.3362  0.3796  0.0972  0.1807  0.1807  0.0155  0.0155  0.0155  0.0194  0.0155  0.0155  0.0155  0.0155  0.0194  0.0194  0.0194  0.0155  0.0155  0.0194  0.0155  0.0155  0.0155  0.0194  0.0194  0.0194  0.0194  0.0154  0.0154  0.0154  0.0154  0.0154  0.0154  0.0154  0.0154  0.0154  0.0154  0.0154  0.0154  0.0194  0.0194  0.0194  0.0194  0.0194  0.0194  0.0116  0.0154  0.0154  0.0154  0.0233  0.0194  0.0038  0.0115  0.0038  0.0077  0.0155  0.0077  0.0155  0.0155  0.0038  0.0038  0.0116  0.0077  0.0115  0.0077  0.0077  0.0038  0.0038  0.0038  0.0038  0.0038  0.0155  0.0155  0.0077  0.0038  0.0077  0.0077  0.0038  0.0116  0.0000  0.0000  0.0000  0.0038  0.0038  0.0038  0.0115  0.0115  0.0115  0.0038  0.0077  0.0115  0.0077  0.0115  0.0077  0.0116  0.0077  0.0115  0.0115  0.0038  0.0077  0.0116  0.0038  0.0000  0.0000  0.0000  0.0000  0.0038  0.0077  0.0000  0.0038  0.0077  0.0077  0.0000  0.0038  0.0077  0.0155  0.0077  0.0038  0.0077  0.0038  0.0000  0.0038  0.0038  0.0000  0.0000  0.0077  0.0038  0.0038  0.0038  0.0038  0.0038  0.0000  0.0038  0.0038  0.0038  0.0077  0.0000  0.0038  0.0000  0.0000  0.0000  0.0077  0.0038  0.0038  0.0038  0.0116  0.0116  0.0038  0.0038  0.0038  0.0116  0.0038  0.0077  0.0038  0.0154  0.0077  0.0077  0.0155  0.0077  0.0038  0.0115  0.0038  0.0038  0.0116  0.0000  0.0038  0.0038  0.0116  0.0077  0.0116  0.0077  0.0038  0.0077  0.0000  0.0000  0.0038  0.0038  0.0077  0.0077  0.0077  0.0038  0.0077  0.0077  0.0000  0.0077  0.0038  0.0115  0.0116  0.0000  0.0077  0.0038  0.0038  0.0038  0.0038  0.0038  0.0077  0.0077  0.0038  0.0000  0.0038  0.0000  0.0000  0.0000  0.0000  0.0077  0.0077  0.0038  0.0000  0.0000  0.0038  0.0038  0.0038  0.0038  0.0000  0.0000  0.0038  0.0038  0.0038  0.0000  0.0000
OMP4__GCA_001207055.1   0.7185  0.5781  0.5218  0.6067  0.7889  0.5129  0.5051  0.5561  0.5049  0.5003  0.4874  0.4949  0.4874  0.5134  0.6483  0.5641  0.6330  0.5856  0.5968  0.6130  0.5538  0.5538  0.5625  0.5438  0.5509  0.4761  0.4914  0.4759  0.6361  0.5380  0.6097  0.6101  0.5924  0.6479  0.6715  0.4909  0.5049  0.4909  0.5488  0.5432  0.5432  0.5352  0.5871  0.6157  0.6489  0.6832  0.6521  0.6819  0.6819  0.7036  0.4771  0.4771  0.4532  0.3550  0.3550  0.3481  0.3481  0.3460  0.3362  0.3796  0.0972  0.1807  0.1807  0.0155  0.0155  0.0155  0.0194  0.0155  0.0155  0.0155  0.0155  0.0194  0.0194  0.0194  0.0155  0.0155  0.0194  0.0155  0.0155  0.0155  0.0194  0.0194  0.0194  0.0194  0.0154  0.0154  0.0154  0.0154  0.0154  0.0154  0.0154  0.0154  0.0154  0.0154  0.0154  0.0154  0.0194  0.0194  0.0194  0.0194  0.0194  0.0194  0.0116  0.0154  0.0154  0.0154  0.0233  0.0194  0.0038  0.0115  0.0038  0.0077  0.0155  0.0077  0.0155  0.0155  0.0038  0.0038  0.0116  0.0077  0.0115  0.0077  0.0077  0.0038  0.0038  0.0038  0.0038  0.0038  0.0155  0.0155  0.0077  0.0038  0.0077  0.0077  0.0038  0.0116  0.0000  0.0000  0.0000  0.0038  0.0038  0.0038  0.0115  0.0115  0.0115  0.0038  0.0077  0.0115  0.0077  0.0115  0.0077  0.0116  0.0077  0.0115  0.0115  0.0038  0.0077  0.0116  0.0038  0.0000  0.0000  0.0000  0.0000  0.0038  0.0077  0.0000  0.0038  0.0077  0.0077  0.0000  0.0038  0.0077  0.0155  0.0077  0.0038  0.0077  0.0038  0.0000  0.0038  0.0038  0.0000  0.0000  0.0077  0.0038  0.0038  0.0038  0.0038  0.0038  0.0000  0.0038  0.0038  0.0038  0.0077  0.0000  0.0038  0.0000  0.0000  0.0000  0.0077  0.0038  0.0038  0.0038  0.0116  0.0116  0.0038  0.0038  0.0038  0.0116  0.0038  0.0077  0.0038  0.0154  0.0077  0.0077  0.0155  0.0077  0.0038  0.0115  0.0038  0.0038  0.0116  0.0000  0.0038  0.0038  0.0116  0.0077  0.0116  0.0077  0.0038  0.0077  0.0000  0.0000  0.0038  0.0038  0.0077  0.0077  0.0077  0.0038  0.0077  0.0077  0.0000  0.0077  0.0038  0.0115  0.0116  0.0000  0.0077  0.0038  0.0038  0.0038  0.0038  0.0038  0.0077  0.0077  0.0038  0.0000  0.0038  0.0000  0.0000  0.0000  0.0000  0.0077  0.0077  0.0038  0.0000  0.0000  0.0038  0.0038  0.0038  0.0038  0.0000  0.0000  0.0038  0.0038  0.0038  0.0000  0.0000  0.0000
OMP4__GCA_001208265.1   0.7185  0.5781  0.5218  0.6067  0.7889  0.5129  0.5051  0.5561  0.5049  0.5003  0.4874  0.4949  0.4874  0.5134  0.6483  0.5641  0.6330  0.5856  0.5968  0.6130  0.5538  0.5538  0.5625  0.5438  0.5509  0.4761  0.4914  0.4759  0.6361  0.5380  0.6097  0.6101  0.5924  0.6479  0.6715  0.4909  0.5049  0.4909  0.5488  0.5432  0.5432  0.5352  0.5871  0.6157  0.6489  0.6832  0.6521  0.6819  0.6819  0.7036  0.4771  0.4771  0.4532  0.3550  0.3550  0.3481  0.3481  0.3460  0.3362  0.3796  0.0972  0.1807  0.1807  0.0155  0.0155  0.0155  0.0194  0.0155  0.0155  0.0155  0.0155  0.0194  0.0194  0.0194  0.0155  0.0155  0.0194  0.0155  0.0155  0.0155  0.0194  0.0194  0.0194  0.0194  0.0154  0.0154  0.0154  0.0154  0.0154  0.0154  0.0154  0.0154  0.0154  0.0154  0.0154  0.0154  0.0194  0.0194  0.0194  0.0194  0.0194  0.0194  0.0116  0.0154  0.0154  0.0154  0.0233  0.0194  0.0038  0.0115  0.0038  0.0077  0.0155  0.0077  0.0155  0.0155  0.0038  0.0038  0.0116  0.0077  0.0115  0.0077  0.0077  0.0038  0.0038  0.0038  0.0038  0.0038  0.0155  0.0155  0.0077  0.0038  0.0077  0.0077  0.0038  0.0116  0.0000  0.0000  0.0000  0.0038  0.0038  0.0038  0.0115  0.0115  0.0115  0.0038  0.0077  0.0115  0.0077  0.0115  0.0077  0.0116  0.0077  0.0115  0.0115  0.0038  0.0077  0.0116  0.0038  0.0000  0.0000  0.0000  0.0000  0.0038  0.0077  0.0000  0.0038  0.0077  0.0077  0.0000  0.0038  0.0077  0.0155  0.0077  0.0038  0.0077  0.0038  0.0000  0.0038  0.0038  0.0000  0.0000  0.0077  0.0038  0.0038  0.0038  0.0038  0.0038  0.0000  0.0038  0.0038  0.0038  0.0077  0.0000  0.0038  0.0000  0.0000  0.0000  0.0077  0.0038  0.0038  0.0038  0.0116  0.0116  0.0038  0.0038  0.0038  0.0116  0.0038  0.0077  0.0038  0.0154  0.0077  0.0077  0.0155  0.0077  0.0038  0.0115  0.0038  0.0038  0.0116  0.0000  0.0038  0.0038  0.0116  0.0077  0.0116  0.0077  0.0038  0.0077  0.0000  0.0000  0.0038  0.0038  0.0077  0.0077  0.0077  0.0038  0.0077  0.0077  0.0000  0.0077  0.0038  0.0115  0.0116  0.0000  0.0077  0.0038  0.0038  0.0038  0.0038  0.0038  0.0077  0.0077  0.0038  0.0000  0.0038  0.0000  0.0000  0.0000  0.0000  0.0077  0.0077  0.0038  0.0000  0.0000  0.0038  0.0038  0.0038  0.0038  0.0000  0.0000  0.0038  0.0038  0.0038  0.0000  0.0000  0.0000  0.0000
OMP4__GCA_001209325.1   0.7185  0.5781  0.5218  0.6067  0.7889  0.5129  0.5051  0.5561  0.5049  0.5003  0.4874  0.4949  0.4874  0.5134  0.6483  0.5641  0.6330  0.5856  0.5968  0.6130  0.5538  0.5538  0.5625  0.5438  0.5509  0.4761  0.4914  0.4759  0.6361  0.5380  0.6097  0.6101  0.5924  0.6479  0.6715  0.4909  0.5049  0.4909  0.5488  0.5432  0.5432  0.5352  0.5871  0.6157  0.6489  0.6832  0.6521  0.6819  0.6819  0.7036  0.4771  0.4771  0.4532  0.3550  0.3550  0.3481  0.3481  0.3460  0.3362  0.3796  0.0972  0.1807  0.1807  0.0155  0.0155  0.0155  0.0194  0.0155  0.0155  0.0155  0.0155  0.0194  0.0194  0.0194  0.0155  0.0155  0.0194  0.0155  0.0155  0.0155  0.0194  0.0194  0.0194  0.0194  0.0154  0.0154  0.0154  0.0154  0.0154  0.0154  0.0154  0.0154  0.0154  0.0154  0.0154  0.0154  0.0194  0.0194  0.0194  0.0194  0.0194  0.0194  0.0116  0.0154  0.0154  0.0154  0.0233  0.0194  0.0038  0.0115  0.0038  0.0077  0.0155  0.0077  0.0155  0.0155  0.0038  0.0038  0.0116  0.0077  0.0115  0.0077  0.0077  0.0038  0.0038  0.0038  0.0038  0.0038  0.0155  0.0155  0.0077  0.0038  0.0077  0.0077  0.0038  0.0116  0.0000  0.0000  0.0000  0.0038  0.0038  0.0038  0.0115  0.0115  0.0115  0.0038  0.0077  0.0115  0.0077  0.0115  0.0077  0.0116  0.0077  0.0115  0.0115  0.0038  0.0077  0.0116  0.0038  0.0000  0.0000  0.0000  0.0000  0.0038  0.0077  0.0000  0.0038  0.0077  0.0077  0.0000  0.0038  0.0077  0.0155  0.0077  0.0038  0.0077  0.0038  0.0000  0.0038  0.0038  0.0000  0.0000  0.0077  0.0038  0.0038  0.0038  0.0038  0.0038  0.0000  0.0038  0.0038  0.0038  0.0077  0.0000  0.0038  0.0000  0.0000  0.0000  0.0077  0.0038  0.0038  0.0038  0.0116  0.0116  0.0038  0.0038  0.0038  0.0116  0.0038  0.0077  0.0038  0.0154  0.0077  0.0077  0.0155  0.0077  0.0038  0.0115  0.0038  0.0038  0.0116  0.0000  0.0038  0.0038  0.0116  0.0077  0.0116  0.0077  0.0038  0.0077  0.0000  0.0000  0.0038  0.0038  0.0077  0.0077  0.0077  0.0038  0.0077  0.0077  0.0000  0.0077  0.0038  0.0115  0.0116  0.0000  0.0077  0.0038  0.0038  0.0038  0.0038  0.0038  0.0077  0.0077  0.0038  0.0000  0.0038  0.0000  0.0000  0.0000  0.0000  0.0077  0.0077  0.0038  0.0000  0.0000  0.0038  0.0038  0.0038  0.0038  0.0000  0.0000  0.0038  0.0038  0.0038  0.0000  0.0000  0.0000  0.0000  0.0000
OMP4__GCA_001210025.1   0.7185  0.5781  0.5218  0.6067  0.7889  0.5129  0.5051  0.5561  0.5049  0.5003  0.4874  0.4949  0.4874  0.5134  0.6483  0.5641  0.6330  0.5856  0.5968  0.6130  0.5538  0.5538  0.5625  0.5438  0.5509  0.4761  0.4914  0.4759  0.6361  0.5380  0.6097  0.6101  0.5924  0.6479  0.6715  0.4909  0.5049  0.4909  0.5488  0.5432  0.5432  0.5352  0.5871  0.6157  0.6489  0.6832  0.6521  0.6819  0.6819  0.7036  0.4771  0.4771  0.4532  0.3550  0.3550  0.3481  0.3481  0.3460  0.3362  0.3796  0.0972  0.1807  0.1807  0.0155  0.0155  0.0155  0.0194  0.0155  0.0155  0.0155  0.0155  0.0194  0.0194  0.0194  0.0155  0.0155  0.0194  0.0155  0.0155  0.0155  0.0194  0.0194  0.0194  0.0194  0.0154  0.0154  0.0154  0.0154  0.0154  0.0154  0.0154  0.0154  0.0154  0.0154  0.0154  0.0154  0.0194  0.0194  0.0194  0.0194  0.0194  0.0194  0.0116  0.0154  0.0154  0.0154  0.0233  0.0194  0.0038  0.0115  0.0038  0.0077  0.0155  0.0077  0.0155  0.0155  0.0038  0.0038  0.0116  0.0077  0.0115  0.0077  0.0077  0.0038  0.0038  0.0038  0.0038  0.0038  0.0155  0.0155  0.0077  0.0038  0.0077  0.0077  0.0038  0.0116  0.0000  0.0000  0.0000  0.0038  0.0038  0.0038  0.0115  0.0115  0.0115  0.0038  0.0077  0.0115  0.0077  0.0115  0.0077  0.0116  0.0077  0.0115  0.0115  0.0038  0.0077  0.0116  0.0038  0.0000  0.0000  0.0000  0.0000  0.0038  0.0077  0.0000  0.0038  0.0077  0.0077  0.0000  0.0038  0.0077  0.0155  0.0077  0.0038  0.0077  0.0038  0.0000  0.0038  0.0038  0.0000  0.0000  0.0077  0.0038  0.0038  0.0038  0.0038  0.0038  0.0000  0.0038  0.0038  0.0038  0.0077  0.0000  0.0038  0.0000  0.0000  0.0000  0.0077  0.0038  0.0038  0.0038  0.0116  0.0116  0.0038  0.0038  0.0038  0.0116  0.0038  0.0077  0.0038  0.0154  0.0077  0.0077  0.0155  0.0077  0.0038  0.0115  0.0038  0.0038  0.0116  0.0000  0.0038  0.0038  0.0116  0.0077  0.0116  0.0077  0.0038  0.0077  0.0000  0.0000  0.0038  0.0038  0.0077  0.0077  0.0077  0.0038  0.0077  0.0077  0.0000  0.0077  0.0038  0.0115  0.0116  0.0000  0.0077  0.0038  0.0038  0.0038  0.0038  0.0038  0.0077  0.0077  0.0038  0.0000  0.0038  0.0000  0.0000  0.0000  0.0000  0.0077  0.0077  0.0038  0.0000  0.0000  0.0038  0.0038  0.0038  0.0038  0.0000  0.0000  0.0038  0.0038  0.0038  0.0000  0.0000  0.0000  0.0000  0.0000  0.0000
OMP4__GCA_001212265.1   0.7287  0.5867  0.5296  0.6156  0.7777  0.5206  0.5128  0.5643  0.5126  0.5079  0.4949  0.5025  0.4949  0.5212  0.6390  0.5725  0.6241  0.5771  0.6054  0.6042  0.5457  0.5457  0.5708  0.5518  0.5429  0.4834  0.4989  0.4687  0.6452  0.5461  0.6186  0.6190  0.6011  0.6386  0.6620  0.4984  0.5126  0.4984  0.5407  0.5513  0.5513  0.5432  0.5957  0.6068  0.6397  0.6736  0.6615  0.6916  0.6916  0.7136  0.4698  0.4698  0.4462  0.3611  0.3611  0.3542  0.3542  0.3400  0.3303  0.3733  0.1015  0.1759  0.1759  0.0194  0.0194  0.0194  0.0233  0.0194  0.0194  0.0194  0.0194  0.0155  0.0155  0.0155  0.0116  0.0194  0.0155  0.0194  0.0194  0.0194  0.0155  0.0155  0.0155  0.0154  0.0116  0.0116  0.0116  0.0116  0.0116  0.0116  0.0116  0.0116  0.0116  0.0116  0.0116  0.0116  0.0155  0.0155  0.0155  0.0155  0.0155  0.0155  0.0077  0.0116  0.0116  0.0116  0.0194  0.0154  0.0077  0.0154  0.0077  0.0116  0.0194  0.0116  0.0194  0.0194  0.0077  0.0077  0.0155  0.0115  0.0077  0.0115  0.0115  0.0077  0.0077  0.0077  0.0077  0.0077  0.0194  0.0194  0.0116  0.0077  0.0116  0.0116  0.0077  0.0155  0.0038  0.0038  0.0038  0.0000  0.0077  0.0077  0.0077  0.0077  0.0077  0.0077  0.0038  0.0077  0.0038  0.0077  0.0116  0.0155  0.0115  0.0077  0.0077  0.0077  0.0115  0.0154  0.0077  0.0038  0.0038  0.0038  0.0038  0.0077  0.0115  0.0038  0.0077  0.0038  0.0038  0.0038  0.0000  0.0038  0.0194  0.0115  0.0077  0.0116  0.0077  0.0038  0.0077  0.0077  0.0038  0.0038  0.0116  0.0000  0.0077  0.0077  0.0077  0.0000  0.0038  0.0077  0.0077  0.0077  0.0116  0.0038  0.0077  0.0038  0.0038  0.0038  0.0038  0.0077  0.0077  0.0077  0.0155  0.0155  0.0077  0.0077  0.0077  0.0155  0.0077  0.0116  0.0077  0.0115  0.0116  0.0115  0.0194  0.0116  0.0077  0.0077  0.0077  0.0077  0.0155  0.0038  0.0077  0.0077  0.0154  0.0116  0.0155  0.0115  0.0000  0.0116  0.0038  0.0038  0.0000  0.0077  0.0116  0.0115  0.0115  0.0000  0.0038  0.0038  0.0038  0.0038  0.0000  0.0154  0.0155  0.0038  0.0038  0.0077  0.0077  0.0000  0.0077  0.0077  0.0038  0.0038  0.0000  0.0038  0.0000  0.0038  0.0038  0.0038  0.0038  0.0038  0.0038  0.0077  0.0038  0.0038  0.0077  0.0000  0.0077  0.0077  0.0038  0.0038  0.0000  0.0000  0.0077  0.0038  0.0038  0.0038  0.0038  0.0038  0.0038  0.0038
OMP4__GCA_001320105.1   0.7185  0.5781  0.5218  0.6067  0.7889  0.5129  0.5051  0.5561  0.5049  0.5003  0.4874  0.4949  0.4874  0.5134  0.6483  0.5641  0.6330  0.5856  0.5968  0.6130  0.5538  0.5538  0.5625  0.5438  0.5509  0.4761  0.4914  0.4759  0.6361  0.5380  0.6097  0.6101  0.5924  0.6479  0.6715  0.4909  0.5049  0.4909  0.5488  0.5432  0.5432  0.5352  0.5871  0.6157  0.6489  0.6832  0.6521  0.6819  0.6819  0.7036  0.4771  0.4771  0.4532  0.3550  0.3550  0.3481  0.3481  0.3460  0.3362  0.3796  0.0972  0.1807  0.1807  0.0155  0.0155  0.0155  0.0194  0.0155  0.0155  0.0155  0.0155  0.0194  0.0194  0.0194  0.0155  0.0155  0.0194  0.0155  0.0155  0.0155  0.0194  0.0194  0.0194  0.0194  0.0154  0.0154  0.0154  0.0154  0.0154  0.0154  0.0154  0.0154  0.0154  0.0154  0.0154  0.0154  0.0194  0.0194  0.0194  0.0194  0.0194  0.0194  0.0116  0.0154  0.0154  0.0154  0.0233  0.0194  0.0038  0.0115  0.0038  0.0077  0.0155  0.0077  0.0155  0.0155  0.0038  0.0038  0.0116  0.0077  0.0115  0.0077  0.0077  0.0038  0.0038  0.0038  0.0038  0.0038  0.0155  0.0155  0.0077  0.0038  0.0077  0.0077  0.0038  0.0116  0.0000  0.0000  0.0000  0.0038  0.0038  0.0038  0.0115  0.0115  0.0115  0.0038  0.0077  0.0115  0.0077  0.0115  0.0077  0.0116  0.0077  0.0115  0.0115  0.0038  0.0077  0.0116  0.0038  0.0000  0.0000  0.0000  0.0000  0.0038  0.0077  0.0000  0.0038  0.0077  0.0077  0.0000  0.0038  0.0077  0.0155  0.0077  0.0038  0.0077  0.0038  0.0000  0.0038  0.0038  0.0000  0.0000  0.0077  0.0038  0.0038  0.0038  0.0038  0.0038  0.0000  0.0038  0.0038  0.0038  0.0077  0.0000  0.0038  0.0000  0.0000  0.0000  0.0077  0.0038  0.0038  0.0038  0.0116  0.0116  0.0038  0.0038  0.0038  0.0116  0.0038  0.0077  0.0038  0.0154  0.0077  0.0077  0.0155  0.0077  0.0038  0.0115  0.0038  0.0038  0.0116  0.0000  0.0038  0.0038  0.0116  0.0077  0.0116  0.0077  0.0038  0.0077  0.0000  0.0000  0.0038  0.0038  0.0077  0.0077  0.0077  0.0038  0.0077  0.0077  0.0000  0.0077  0.0038  0.0115  0.0116  0.0000  0.0077  0.0038  0.0038  0.0038  0.0038  0.0038  0.0077  0.0077  0.0038  0.0000  0.0038  0.0000  0.0000  0.0000  0.0000  0.0077  0.0077  0.0038  0.0000  0.0000  0.0038  0.0038  0.0038  0.0038  0.0000  0.0000  0.0038  0.0038  0.0038  0.0000  0.0000  0.0000  0.0000  0.0000  0.0000  0.0000  0.0038
OMP4__GCA_001320285.1   0.7287  0.5867  0.5296  0.6156  0.7777  0.5206  0.5128  0.5643  0.5126  0.5079  0.4949  0.5025  0.4949  0.5212  0.6390  0.5725  0.6241  0.5771  0.6054  0.6042  0.5457  0.5457  0.5708  0.5518  0.5429  0.4834  0.4989  0.4687  0.6452  0.5461  0.6186  0.6190  0.6011  0.6386  0.6620  0.4984  0.5126  0.4984  0.5407  0.5513  0.5513  0.5432  0.5957  0.6068  0.6397  0.6736  0.6615  0.6916  0.6916  0.7136  0.4698  0.4698  0.4462  0.3611  0.3611  0.3542  0.3542  0.3400  0.3303  0.3733  0.1015  0.1759  0.1759  0.0194  0.0194  0.0194  0.0233  0.0194  0.0194  0.0194  0.0194  0.0155  0.0155  0.0155  0.0116  0.0194  0.0155  0.0194  0.0194  0.0194  0.0155  0.0155  0.0155  0.0154  0.0116  0.0116  0.0116  0.0116  0.0116  0.0116  0.0116  0.0116  0.0116  0.0116  0.0116  0.0116  0.0155  0.0155  0.0155  0.0155  0.0155  0.0155  0.0077  0.0116  0.0116  0.0116  0.0194  0.0154  0.0077  0.0154  0.0077  0.0116  0.0194  0.0116  0.0194  0.0194  0.0077  0.0077  0.0155  0.0115  0.0077  0.0115  0.0115  0.0077  0.0077  0.0077  0.0077  0.0077  0.0194  0.0194  0.0116  0.0077  0.0116  0.0116  0.0077  0.0155  0.0038  0.0038  0.0038  0.0000  0.0077  0.0077  0.0077  0.0077  0.0077  0.0077  0.0038  0.0077  0.0038  0.0077  0.0116  0.0155  0.0115  0.0077  0.0077  0.0077  0.0115  0.0154  0.0077  0.0038  0.0038  0.0038  0.0038  0.0077  0.0115  0.0038  0.0077  0.0038  0.0038  0.0038  0.0000  0.0038  0.0194  0.0115  0.0077  0.0116  0.0077  0.0038  0.0077  0.0077  0.0038  0.0038  0.0116  0.0000  0.0077  0.0077  0.0077  0.0000  0.0038  0.0077  0.0077  0.0077  0.0116  0.0038  0.0077  0.0038  0.0038  0.0038  0.0038  0.0077  0.0077  0.0077  0.0155  0.0155  0.0077  0.0077  0.0077  0.0155  0.0077  0.0116  0.0077  0.0115  0.0116  0.0115  0.0194  0.0116  0.0077  0.0077  0.0077  0.0077  0.0155  0.0038  0.0077  0.0077  0.0154  0.0116  0.0155  0.0115  0.0000  0.0116  0.0038  0.0038  0.0000  0.0077  0.0116  0.0115  0.0115  0.0000  0.0038  0.0038  0.0038  0.0038  0.0000  0.0154  0.0155  0.0038  0.0038  0.0077  0.0077  0.0000  0.0077  0.0077  0.0038  0.0038  0.0000  0.0038  0.0000  0.0038  0.0038  0.0038  0.0038  0.0038  0.0038  0.0077  0.0038  0.0038  0.0077  0.0000  0.0077  0.0077  0.0038  0.0038  0.0000  0.0000  0.0077  0.0038  0.0038  0.0038  0.0038  0.0038  0.0038  0.0038  0.0000  0.0038
OMP4__GCA_001320465.1   0.7185  0.5781  0.5218  0.6067  0.7889  0.5129  0.5051  0.5561  0.5049  0.5003  0.4874  0.4949  0.4874  0.5134  0.6483  0.5641  0.6330  0.5856  0.5968  0.6130  0.5538  0.5538  0.5625  0.5438  0.5509  0.4761  0.4914  0.4759  0.6361  0.5380  0.6097  0.6101  0.5924  0.6479  0.6715  0.4909  0.5049  0.4909  0.5488  0.5432  0.5432  0.5352  0.5871  0.6157  0.6489  0.6832  0.6521  0.6819  0.6819  0.7036  0.4771  0.4771  0.4532  0.3550  0.3550  0.3481  0.3481  0.3460  0.3362  0.3796  0.0972  0.1807  0.1807  0.0155  0.0155  0.0155  0.0194  0.0155  0.0155  0.0155  0.0155  0.0194  0.0194  0.0194  0.0155  0.0155  0.0194  0.0155  0.0155  0.0155  0.0194  0.0194  0.0194  0.0194  0.0154  0.0154  0.0154  0.0154  0.0154  0.0154  0.0154  0.0154  0.0154  0.0154  0.0154  0.0154  0.0194  0.0194  0.0194  0.0194  0.0194  0.0194  0.0116  0.0154  0.0154  0.0154  0.0233  0.0194  0.0038  0.0115  0.0038  0.0077  0.0155  0.0077  0.0155  0.0155  0.0038  0.0038  0.0116  0.0077  0.0115  0.0077  0.0077  0.0038  0.0038  0.0038  0.0038  0.0038  0.0155  0.0155  0.0077  0.0038  0.0077  0.0077  0.0038  0.0116  0.0000  0.0000  0.0000  0.0038  0.0038  0.0038  0.0115  0.0115  0.0115  0.0038  0.0077  0.0115  0.0077  0.0115  0.0077  0.0116  0.0077  0.0115  0.0115  0.0038  0.0077  0.0116  0.0038  0.0000  0.0000  0.0000  0.0000  0.0038  0.0077  0.0000  0.0038  0.0077  0.0077  0.0000  0.0038  0.0077  0.0155  0.0077  0.0038  0.0077  0.0038  0.0000  0.0038  0.0038  0.0000  0.0000  0.0077  0.0038  0.0038  0.0038  0.0038  0.0038  0.0000  0.0038  0.0038  0.0038  0.0077  0.0000  0.0038  0.0000  0.0000  0.0000  0.0077  0.0038  0.0038  0.0038  0.0116  0.0116  0.0038  0.0038  0.0038  0.0116  0.0038  0.0077  0.0038  0.0154  0.0077  0.0077  0.0155  0.0077  0.0038  0.0115  0.0038  0.0038  0.0116  0.0000  0.0038  0.0038  0.0116  0.0077  0.0116  0.0077  0.0038  0.0077  0.0000  0.0000  0.0038  0.0038  0.0077  0.0077  0.0077  0.0038  0.0077  0.0077  0.0000  0.0077  0.0038  0.0115  0.0116  0.0000  0.0077  0.0038  0.0038  0.0038  0.0038  0.0038  0.0077  0.0077  0.0038  0.0000  0.0038  0.0000  0.0000  0.0000  0.0000  0.0077  0.0077  0.0038  0.0000  0.0000  0.0038  0.0038  0.0038  0.0038  0.0000  0.0000  0.0038  0.0038  0.0038  0.0000  0.0000  0.0000  0.0000  0.0000  0.0000  0.0000  0.0038  0.0000  0.0038
OMP4__GCA_001320585.1   0.7185  0.5781  0.5218  0.6067  0.7889  0.5129  0.5051  0.5561  0.5049  0.5003  0.4874  0.4949  0.4874  0.5134  0.6483  0.5641  0.6330  0.5856  0.5968  0.6130  0.5538  0.5538  0.5625  0.5438  0.5509  0.4761  0.4914  0.4759  0.6361  0.5380  0.6097  0.6101  0.5924  0.6479  0.6715  0.4909  0.5049  0.4909  0.5488  0.5432  0.5432  0.5352  0.5871  0.6157  0.6489  0.6832  0.6521  0.6819  0.6819  0.7036  0.4771  0.4771  0.4532  0.3550  0.3550  0.3481  0.3481  0.3460  0.3362  0.3796  0.0972  0.1807  0.1807  0.0155  0.0155  0.0155  0.0194  0.0155  0.0155  0.0155  0.0155  0.0194  0.0194  0.0194  0.0155  0.0155  0.0194  0.0155  0.0155  0.0155  0.0194  0.0194  0.0194  0.0194  0.0154  0.0154  0.0154  0.0154  0.0154  0.0154  0.0154  0.0154  0.0154  0.0154  0.0154  0.0154  0.0194  0.0194  0.0194  0.0194  0.0194  0.0194  0.0116  0.0154  0.0154  0.0154  0.0233  0.0194  0.0038  0.0115  0.0038  0.0077  0.0155  0.0077  0.0155  0.0155  0.0038  0.0038  0.0116  0.0077  0.0115  0.0077  0.0077  0.0038  0.0038  0.0038  0.0038  0.0038  0.0155  0.0155  0.0077  0.0038  0.0077  0.0077  0.0038  0.0116  0.0000  0.0000  0.0000  0.0038  0.0038  0.0038  0.0115  0.0115  0.0115  0.0038  0.0077  0.0115  0.0077  0.0115  0.0077  0.0116  0.0077  0.0115  0.0115  0.0038  0.0077  0.0116  0.0038  0.0000  0.0000  0.0000  0.0000  0.0038  0.0077  0.0000  0.0038  0.0077  0.0077  0.0000  0.0038  0.0077  0.0155  0.0077  0.0038  0.0077  0.0038  0.0000  0.0038  0.0038  0.0000  0.0000  0.0077  0.0038  0.0038  0.0038  0.0038  0.0038  0.0000  0.0038  0.0038  0.0038  0.0077  0.0000  0.0038  0.0000  0.0000  0.0000  0.0077  0.0038  0.0038  0.0038  0.0116  0.0116  0.0038  0.0038  0.0038  0.0116  0.0038  0.0077  0.0038  0.0154  0.0077  0.0077  0.0155  0.0077  0.0038  0.0115  0.0038  0.0038  0.0116  0.0000  0.0038  0.0038  0.0116  0.0077  0.0116  0.0077  0.0038  0.0077  0.0000  0.0000  0.0038  0.0038  0.0077  0.0077  0.0077  0.0038  0.0077  0.0077  0.0000  0.0077  0.0038  0.0115  0.0116  0.0000  0.0077  0.0038  0.0038  0.0038  0.0038  0.0038  0.0077  0.0077  0.0038  0.0000  0.0038  0.0000  0.0000  0.0000  0.0000  0.0077  0.0077  0.0038  0.0000  0.0000  0.0038  0.0038  0.0038  0.0038  0.0000  0.0000  0.0038  0.0038  0.0038  0.0000  0.0000  0.0000  0.0000  0.0000  0.0000  0.0000  0.0038  0.0000  0.0038  0.0000
OMP4__GCA_001320645.1   0.7185  0.5781  0.5218  0.6067  0.7889  0.5129  0.5051  0.5561  0.5049  0.5003  0.4874  0.4949  0.4874  0.5134  0.6483  0.5641  0.6330  0.5856  0.5968  0.6130  0.5538  0.5538  0.5625  0.5438  0.5509  0.4761  0.4914  0.4759  0.6361  0.5380  0.6097  0.6101  0.5924  0.6479  0.6715  0.4909  0.5049  0.4909  0.5488  0.5432  0.5432  0.5352  0.5871  0.6157  0.6489  0.6832  0.6521  0.6819  0.6819  0.7036  0.4771  0.4771  0.4532  0.3550  0.3550  0.3481  0.3481  0.3460  0.3362  0.3796  0.0972  0.1807  0.1807  0.0155  0.0155  0.0155  0.0194  0.0155  0.0155  0.0155  0.0155  0.0194  0.0194  0.0194  0.0155  0.0155  0.0194  0.0155  0.0155  0.0155  0.0194  0.0194  0.0194  0.0194  0.0154  0.0154  0.0154  0.0154  0.0154  0.0154  0.0154  0.0154  0.0154  0.0154  0.0154  0.0154  0.0194  0.0194  0.0194  0.0194  0.0194  0.0194  0.0116  0.0154  0.0154  0.0154  0.0233  0.0194  0.0038  0.0115  0.0038  0.0077  0.0155  0.0077  0.0155  0.0155  0.0038  0.0038  0.0116  0.0077  0.0115  0.0077  0.0077  0.0038  0.0038  0.0038  0.0038  0.0038  0.0155  0.0155  0.0077  0.0038  0.0077  0.0077  0.0038  0.0116  0.0000  0.0000  0.0000  0.0038  0.0038  0.0038  0.0115  0.0115  0.0115  0.0038  0.0077  0.0115  0.0077  0.0115  0.0077  0.0116  0.0077  0.0115  0.0115  0.0038  0.0077  0.0116  0.0038  0.0000  0.0000  0.0000  0.0000  0.0038  0.0077  0.0000  0.0038  0.0077  0.0077  0.0000  0.0038  0.0077  0.0155  0.0077  0.0038  0.0077  0.0038  0.0000  0.0038  0.0038  0.0000  0.0000  0.0077  0.0038  0.0038  0.0038  0.0038  0.0038  0.0000  0.0038  0.0038  0.0038  0.0077  0.0000  0.0038  0.0000  0.0000  0.0000  0.0077  0.0038  0.0038  0.0038  0.0116  0.0116  0.0038  0.0038  0.0038  0.0116  0.0038  0.0077  0.0038  0.0154  0.0077  0.0077  0.0155  0.0077  0.0038  0.0115  0.0038  0.0038  0.0116  0.0000  0.0038  0.0038  0.0116  0.0077  0.0116  0.0077  0.0038  0.0077  0.0000  0.0000  0.0038  0.0038  0.0077  0.0077  0.0077  0.0038  0.0077  0.0077  0.0000  0.0077  0.0038  0.0115  0.0116  0.0000  0.0077  0.0038  0.0038  0.0038  0.0038  0.0038  0.0077  0.0077  0.0038  0.0000  0.0038  0.0000  0.0000  0.0000  0.0000  0.0077  0.0077  0.0038  0.0000  0.0000  0.0038  0.0038  0.0038  0.0038  0.0000  0.0000  0.0038  0.0038  0.0038  0.0000  0.0000  0.0000  0.0000  0.0000  0.0000  0.0000  0.0038  0.0000  0.0038  0.0000  0.0000
OMP4__GCA_001320755.1   0.7185  0.5781  0.5218  0.6067  0.7889  0.5129  0.5051  0.5561  0.5049  0.5003  0.4874  0.4949  0.4874  0.5134  0.6483  0.5641  0.6330  0.5856  0.5968  0.6130  0.5538  0.5538  0.5625  0.5438  0.5509  0.4761  0.4914  0.4759  0.6361  0.5380  0.6097  0.6101  0.5924  0.6479  0.6715  0.4909  0.5049  0.4909  0.5488  0.5432  0.5432  0.5352  0.5871  0.6157  0.6489  0.6832  0.6521  0.6819  0.6819  0.7036  0.4771  0.4771  0.4532  0.3550  0.3550  0.3481  0.3481  0.3460  0.3362  0.3796  0.0972  0.1807  0.1807  0.0155  0.0155  0.0155  0.0194  0.0155  0.0155  0.0155  0.0155  0.0194  0.0194  0.0194  0.0155  0.0155  0.0194  0.0155  0.0155  0.0155  0.0194  0.0194  0.0194  0.0194  0.0154  0.0154  0.0154  0.0154  0.0154  0.0154  0.0154  0.0154  0.0154  0.0154  0.0154  0.0154  0.0194  0.0194  0.0194  0.0194  0.0194  0.0194  0.0116  0.0154  0.0154  0.0154  0.0233  0.0194  0.0038  0.0115  0.0038  0.0077  0.0155  0.0077  0.0155  0.0155  0.0038  0.0038  0.0116  0.0077  0.0115  0.0077  0.0077  0.0038  0.0038  0.0038  0.0038  0.0038  0.0155  0.0155  0.0077  0.0038  0.0077  0.0077  0.0038  0.0116  0.0000  0.0000  0.0000  0.0038  0.0038  0.0038  0.0115  0.0115  0.0115  0.0038  0.0077  0.0115  0.0077  0.0115  0.0077  0.0116  0.0077  0.0115  0.0115  0.0038  0.0077  0.0116  0.0038  0.0000  0.0000  0.0000  0.0000  0.0038  0.0077  0.0000  0.0038  0.0077  0.0077  0.0000  0.0038  0.0077  0.0155  0.0077  0.0038  0.0077  0.0038  0.0000  0.0038  0.0038  0.0000  0.0000  0.0077  0.0038  0.0038  0.0038  0.0038  0.0038  0.0000  0.0038  0.0038  0.0038  0.0077  0.0000  0.0038  0.0000  0.0000  0.0000  0.0077  0.0038  0.0038  0.0038  0.0116  0.0116  0.0038  0.0038  0.0038  0.0116  0.0038  0.0077  0.0038  0.0154  0.0077  0.0077  0.0155  0.0077  0.0038  0.0115  0.0038  0.0038  0.0116  0.0000  0.0038  0.0038  0.0116  0.0077  0.0116  0.0077  0.0038  0.0077  0.0000  0.0000  0.0038  0.0038  0.0077  0.0077  0.0077  0.0038  0.0077  0.0077  0.0000  0.0077  0.0038  0.0115  0.0116  0.0000  0.0077  0.0038  0.0038  0.0038  0.0038  0.0038  0.0077  0.0077  0.0038  0.0000  0.0038  0.0000  0.0000  0.0000  0.0000  0.0077  0.0077  0.0038  0.0000  0.0000  0.0038  0.0038  0.0038  0.0038  0.0000  0.0000  0.0038  0.0038  0.0038  0.0000  0.0000  0.0000  0.0000  0.0000  0.0000  0.0000  0.0038  0.0000  0.0038  0.0000  0.0000  0.0000
OMP4__GCA_001326975.1   0.7185  0.5781  0.5218  0.6067  0.7889  0.5129  0.5051  0.5561  0.5049  0.5003  0.4874  0.4949  0.4874  0.5134  0.6483  0.5641  0.6330  0.5856  0.5968  0.6130  0.5538  0.5538  0.5625  0.5438  0.5509  0.4761  0.4914  0.4759  0.6361  0.5380  0.6097  0.6101  0.5924  0.6479  0.6715  0.4909  0.5049  0.4909  0.5488  0.5432  0.5432  0.5352  0.5871  0.6157  0.6489  0.6832  0.6521  0.6819  0.6819  0.7036  0.4771  0.4771  0.4532  0.3550  0.3550  0.3481  0.3481  0.3460  0.3362  0.3796  0.0972  0.1807  0.1807  0.0155  0.0155  0.0155  0.0194  0.0155  0.0155  0.0155  0.0155  0.0194  0.0194  0.0194  0.0155  0.0155  0.0194  0.0155  0.0155  0.0155  0.0194  0.0194  0.0194  0.0194  0.0154  0.0154  0.0154  0.0154  0.0154  0.0154  0.0154  0.0154  0.0154  0.0154  0.0154  0.0154  0.0194  0.0194  0.0194  0.0194  0.0194  0.0194  0.0116  0.0154  0.0154  0.0154  0.0233  0.0194  0.0038  0.0115  0.0038  0.0077  0.0155  0.0077  0.0155  0.0155  0.0038  0.0038  0.0116  0.0077  0.0115  0.0077  0.0077  0.0038  0.0038  0.0038  0.0038  0.0038  0.0155  0.0155  0.0077  0.0038  0.0077  0.0077  0.0038  0.0116  0.0000  0.0000  0.0000  0.0038  0.0038  0.0038  0.0115  0.0115  0.0115  0.0038  0.0077  0.0115  0.0077  0.0115  0.0077  0.0116  0.0077  0.0115  0.0115  0.0038  0.0077  0.0116  0.0038  0.0000  0.0000  0.0000  0.0000  0.0038  0.0077  0.0000  0.0038  0.0077  0.0077  0.0000  0.0038  0.0077  0.0155  0.0077  0.0038  0.0077  0.0038  0.0000  0.0038  0.0038  0.0000  0.0000  0.0077  0.0038  0.0038  0.0038  0.0038  0.0038  0.0000  0.0038  0.0038  0.0038  0.0077  0.0000  0.0038  0.0000  0.0000  0.0000  0.0077  0.0038  0.0038  0.0038  0.0116  0.0116  0.0038  0.0038  0.0038  0.0116  0.0038  0.0077  0.0038  0.0154  0.0077  0.0077  0.0155  0.0077  0.0038  0.0115  0.0038  0.0038  0.0116  0.0000  0.0038  0.0038  0.0116  0.0077  0.0116  0.0077  0.0038  0.0077  0.0000  0.0000  0.0038  0.0038  0.0077  0.0077  0.0077  0.0038  0.0077  0.0077  0.0000  0.0077  0.0038  0.0115  0.0116  0.0000  0.0077  0.0038  0.0038  0.0038  0.0038  0.0038  0.0077  0.0077  0.0038  0.0000  0.0038  0.0000  0.0000  0.0000  0.0000  0.0077  0.0077  0.0038  0.0000  0.0000  0.0038  0.0038  0.0038  0.0038  0.0000  0.0000  0.0038  0.0038  0.0038  0.0000  0.0000  0.0000  0.0000  0.0000  0.0000  0.0000  0.0038  0.0000  0.0038  0.0000  0.0000  0.0000  0.0000
OMP4__GCA_001327195.1   0.7185  0.5781  0.5218  0.6067  0.7889  0.5129  0.5051  0.5561  0.5049  0.5003  0.4874  0.4949  0.4874  0.5134  0.6483  0.5641  0.6330  0.5856  0.5968  0.6130  0.5538  0.5538  0.5625  0.5438  0.5509  0.4761  0.4914  0.4759  0.6361  0.5380  0.6097  0.6101  0.5924  0.6479  0.6715  0.4909  0.5049  0.4909  0.5488  0.5432  0.5432  0.5352  0.5871  0.6157  0.6489  0.6832  0.6521  0.6819  0.6819  0.7036  0.4771  0.4771  0.4532  0.3550  0.3550  0.3481  0.3481  0.3460  0.3362  0.3796  0.0972  0.1807  0.1807  0.0155  0.0155  0.0155  0.0194  0.0155  0.0155  0.0155  0.0155  0.0194  0.0194  0.0194  0.0155  0.0155  0.0194  0.0155  0.0155  0.0155  0.0194  0.0194  0.0194  0.0194  0.0154  0.0154  0.0154  0.0154  0.0154  0.0154  0.0154  0.0154  0.0154  0.0154  0.0154  0.0154  0.0194  0.0194  0.0194  0.0194  0.0194  0.0194  0.0116  0.0154  0.0154  0.0154  0.0233  0.0194  0.0038  0.0115  0.0038  0.0077  0.0155  0.0077  0.0155  0.0155  0.0038  0.0038  0.0116  0.0077  0.0115  0.0077  0.0077  0.0038  0.0038  0.0038  0.0038  0.0038  0.0155  0.0155  0.0077  0.0038  0.0077  0.0077  0.0038  0.0116  0.0000  0.0000  0.0000  0.0038  0.0038  0.0038  0.0115  0.0115  0.0115  0.0038  0.0077  0.0115  0.0077  0.0115  0.0077  0.0116  0.0077  0.0115  0.0115  0.0038  0.0077  0.0116  0.0038  0.0000  0.0000  0.0000  0.0000  0.0038  0.0077  0.0000  0.0038  0.0077  0.0077  0.0000  0.0038  0.0077  0.0155  0.0077  0.0038  0.0077  0.0038  0.0000  0.0038  0.0038  0.0000  0.0000  0.0077  0.0038  0.0038  0.0038  0.0038  0.0038  0.0000  0.0038  0.0038  0.0038  0.0077  0.0000  0.0038  0.0000  0.0000  0.0000  0.0077  0.0038  0.0038  0.0038  0.0116  0.0116  0.0038  0.0038  0.0038  0.0116  0.0038  0.0077  0.0038  0.0154  0.0077  0.0077  0.0155  0.0077  0.0038  0.0115  0.0038  0.0038  0.0116  0.0000  0.0038  0.0038  0.0116  0.0077  0.0116  0.0077  0.0038  0.0077  0.0000  0.0000  0.0038  0.0038  0.0077  0.0077  0.0077  0.0038  0.0077  0.0077  0.0000  0.0077  0.0038  0.0115  0.0116  0.0000  0.0077  0.0038  0.0038  0.0038  0.0038  0.0038  0.0077  0.0077  0.0038  0.0000  0.0038  0.0000  0.0000  0.0000  0.0000  0.0077  0.0077  0.0038  0.0000  0.0000  0.0038  0.0038  0.0038  0.0038  0.0000  0.0000  0.0038  0.0038  0.0038  0.0000  0.0000  0.0000  0.0000  0.0000  0.0000  0.0000  0.0038  0.0000  0.0038  0.0000  0.0000  0.0000  0.0000  0.0000
OMP4__GCA_001327375.1   0.7287  0.5867  0.5296  0.6156  0.7777  0.5206  0.5128  0.5643  0.5126  0.5079  0.4949  0.5025  0.4949  0.5212  0.6390  0.5725  0.6241  0.5771  0.6054  0.6042  0.5457  0.5457  0.5708  0.5518  0.5429  0.4834  0.4989  0.4687  0.6452  0.5461  0.6186  0.6190  0.6011  0.6386  0.6620  0.4984  0.5126  0.4984  0.5407  0.5513  0.5513  0.5432  0.5957  0.6068  0.6397  0.6736  0.6615  0.6916  0.6916  0.7136  0.4698  0.4698  0.4462  0.3611  0.3611  0.3542  0.3542  0.3400  0.3303  0.3733  0.1015  0.1759  0.1759  0.0194  0.0194  0.0194  0.0233  0.0194  0.0194  0.0194  0.0194  0.0155  0.0155  0.0155  0.0116  0.0194  0.0155  0.0194  0.0194  0.0194  0.0155  0.0155  0.0155  0.0154  0.0116  0.0116  0.0116  0.0116  0.0116  0.0116  0.0116  0.0116  0.0116  0.0116  0.0116  0.0116  0.0155  0.0155  0.0155  0.0155  0.0155  0.0155  0.0077  0.0116  0.0116  0.0116  0.0194  0.0154  0.0077  0.0154  0.0077  0.0116  0.0194  0.0116  0.0194  0.0194  0.0077  0.0077  0.0155  0.0115  0.0077  0.0115  0.0115  0.0077  0.0077  0.0077  0.0077  0.0077  0.0194  0.0194  0.0116  0.0077  0.0116  0.0116  0.0077  0.0155  0.0038  0.0038  0.0038  0.0000  0.0077  0.0077  0.0077  0.0077  0.0077  0.0077  0.0038  0.0077  0.0038  0.0077  0.0116  0.0155  0.0115  0.0077  0.0077  0.0077  0.0115  0.0154  0.0077  0.0038  0.0038  0.0038  0.0038  0.0077  0.0115  0.0038  0.0077  0.0038  0.0038  0.0038  0.0000  0.0038  0.0194  0.0115  0.0077  0.0116  0.0077  0.0038  0.0077  0.0077  0.0038  0.0038  0.0116  0.0000  0.0077  0.0077  0.0077  0.0000  0.0038  0.0077  0.0077  0.0077  0.0116  0.0038  0.0077  0.0038  0.0038  0.0038  0.0038  0.0077  0.0077  0.0077  0.0155  0.0155  0.0077  0.0077  0.0077  0.0155  0.0077  0.0116  0.0077  0.0115  0.0116  0.0115  0.0194  0.0116  0.0077  0.0077  0.0077  0.0077  0.0155  0.0038  0.0077  0.0077  0.0154  0.0116  0.0155  0.0115  0.0000  0.0116  0.0038  0.0038  0.0000  0.0077  0.0116  0.0115  0.0115  0.0000  0.0038  0.0038  0.0038  0.0038  0.0000  0.0154  0.0155  0.0038  0.0038  0.0077  0.0077  0.0000  0.0077  0.0077  0.0038  0.0038  0.0000  0.0038  0.0000  0.0038  0.0038  0.0038  0.0038  0.0038  0.0038  0.0077  0.0038  0.0038  0.0077  0.0000  0.0077  0.0077  0.0038  0.0038  0.0000  0.0000  0.0077  0.0038  0.0038  0.0038  0.0038  0.0038  0.0038  0.0038  0.0000  0.0038  0.0000  0.0038  0.0038  0.0038  0.0038  0.0038  0.0038
OMP4__GCA_001327475.1   0.7287  0.5697  0.5140  0.5980  0.8003  0.5053  0.4976  0.5479  0.4973  0.4927  0.4800  0.4874  0.4800  0.5057  0.6390  0.5559  0.6241  0.5771  0.5883  0.6042  0.5457  0.5457  0.5544  0.5359  0.5429  0.4688  0.4840  0.4687  0.6271  0.5461  0.6009  0.6013  0.5838  0.6386  0.6620  0.4834  0.4973  0.4834  0.5407  0.5352  0.5352  0.5273  0.5786  0.6068  0.6582  0.6929  0.6428  0.6723  0.6723  0.6937  0.4698  0.4698  0.4462  0.3489  0.3489  0.3421  0.3421  0.3400  0.3303  0.3733  0.0929  0.1759  0.1759  0.0116  0.0116  0.0116  0.0155  0.0116  0.0116  0.0116  0.0116  0.0155  0.0155  0.0155  0.0116  0.0116  0.0155  0.0116  0.0116  0.0116  0.0155  0.0233  0.0233  0.0233  0.0194  0.0194  0.0194  0.0194  0.0194  0.0194  0.0194  0.0194  0.0194  0.0194  0.0194  0.0194  0.0233  0.0233  0.0233  0.0233  0.0233  0.0233  0.0154  0.0194  0.0194  0.0194  0.0272  0.0233  0.0000  0.0077  0.0077  0.0038  0.0116  0.0116  0.0116  0.0116  0.0077  0.0000  0.0077  0.0038  0.0077  0.0115  0.0115  0.0077  0.0077  0.0000  0.0000  0.0000  0.0116  0.0116  0.0116  0.0000  0.0038  0.0116  0.0000  0.0077  0.0038  0.0038  0.0038  0.0077  0.0077  0.0000  0.0077  0.0077  0.0077  0.0077  0.0115  0.0077  0.0115  0.0077  0.0038  0.0077  0.0038  0.0077  0.0077  0.0077  0.0038  0.0077  0.0077  0.0038  0.0038  0.0038  0.0038  0.0000  0.0038  0.0038  0.0000  0.0115  0.0115  0.0038  0.0077  0.0115  0.0116  0.0038  0.0000  0.0038  0.0077  0.0038  0.0000  0.0000  0.0038  0.0038  0.0038  0.0077  0.0077  0.0077  0.0077  0.0077  0.0038  0.0000  0.0000  0.0000  0.0038  0.0038  0.0077  0.0038  0.0038  0.0038  0.0038  0.0077  0.0077  0.0000  0.0077  0.0077  0.0077  0.0077  0.0077  0.0077  0.0000  0.0038  0.0077  0.0115  0.0038  0.0038  0.0116  0.0038  0.0077  0.0077  0.0000  0.0077  0.0077  0.0038  0.0077  0.0077  0.0077  0.0038  0.0077  0.0038  0.0077  0.0038  0.0038  0.0038  0.0077  0.0000  0.0038  0.0038  0.0038  0.0077  0.0038  0.0038  0.0038  0.0115  0.0077  0.0077  0.0077  0.0038  0.0115  0.0077  0.0077  0.0077  0.0077  0.0000  0.0115  0.0115  0.0077  0.0038  0.0077  0.0038  0.0038  0.0038  0.0038  0.0115  0.0115  0.0077  0.0038  0.0038  0.0077  0.0077  0.0077  0.0077  0.0038  0.0038  0.0077  0.0077  0.0000  0.0038  0.0038  0.0038  0.0038  0.0038  0.0038  0.0038  0.0077  0.0038  0.0077  0.0038  0.0038  0.0038  0.0038  0.0038  0.0038  0.0077
OMP4__GCA_001212465.1   0.7279  0.5775  0.5371  0.6149  0.7768  0.5201  0.5123  0.5638  0.5121  0.5074  0.4945  0.5020  0.4945  0.5207  0.6384  0.5719  0.6234  0.5766  0.6048  0.6036  0.5452  0.5452  0.5702  0.5513  0.5424  0.4829  0.4984  0.4682  0.6445  0.5455  0.6179  0.6184  0.6005  0.6380  0.6613  0.4980  0.5121  0.4980  0.5401  0.5508  0.5508  0.5427  0.5950  0.6062  0.6390  0.6728  0.6608  0.6812  0.6812  0.7128  0.4694  0.4694  0.4458  0.3547  0.3547  0.3478  0.3478  0.3338  0.3242  0.3730  0.1058  0.1710  0.1710  0.0233  0.0233  0.0233  0.0194  0.0233  0.0233  0.0233  0.0233  0.0194  0.0194  0.0194  0.0155  0.0233  0.0194  0.0233  0.0233  0.0233  0.0194  0.0116  0.0116  0.0115  0.0077  0.0077  0.0077  0.0077  0.0077  0.0077  0.0077  0.0077  0.0077  0.0077  0.0077  0.0077  0.0116  0.0116  0.0116  0.0116  0.0116  0.0116  0.0038  0.0077  0.0077  0.0077  0.0154  0.0115  0.0115  0.0193  0.0038  0.0154  0.0233  0.0154  0.0233  0.0233  0.0115  0.0115  0.0194  0.0154  0.0115  0.0077  0.0077  0.0038  0.0038  0.0115  0.0115  0.0115  0.0233  0.0233  0.0154  0.0115  0.0154  0.0154  0.0115  0.0194  0.0077  0.0077  0.0077  0.0038  0.0038  0.0115  0.0038  0.0038  0.0038  0.0038  0.0000  0.0038  0.0000  0.0038  0.0154  0.0194  0.0154  0.0038  0.0038  0.0115  0.0154  0.0193  0.0115  0.0077  0.0077  0.0077  0.0077  0.0115  0.0154  0.0077  0.0115  0.0000  0.0000  0.0077  0.0038  0.0000  0.0233  0.0154  0.0115  0.0154  0.0115  0.0077  0.0115  0.0115  0.0077  0.0077  0.0154  0.0038  0.0115  0.0115  0.0115  0.0038  0.0077  0.0115  0.0115  0.0115  0.0154  0.0077  0.0115  0.0077  0.0077  0.0077  0.0077  0.0115  0.0115  0.0115  0.0194  0.0194  0.0115  0.0038  0.0115  0.0194  0.0115  0.0154  0.0115  0.0154  0.0154  0.0077  0.0233  0.0154  0.0115  0.0115  0.0115  0.0115  0.0194  0.0077  0.0115  0.0115  0.0193  0.0154  0.0194  0.0154  0.0038  0.0154  0.0077  0.0077  0.0038  0.0115  0.0154  0.0154  0.0077  0.0038  0.0077  0.0077  0.0077  0.0000  0.0038  0.0193  0.0194  0.0077  0.0000  0.0038  0.0038  0.0038  0.0038  0.0115  0.0000  0.0000  0.0038  0.0077  0.0038  0.0077  0.0077  0.0077  0.0077  0.0000  0.0000  0.0038  0.0077  0.0077  0.0038  0.0038  0.0038  0.0038  0.0077  0.0077  0.0038  0.0038  0.0115  0.0077  0.0077  0.0077  0.0077  0.0077  0.0077  0.0077  0.0038  0.0077  0.0038  0.0077  0.0077  0.0077  0.0077  0.0077  0.0077  0.0038  0.0115
OMP4__GCA_001212185.1   0.7287  0.5867  0.5296  0.6156  0.7777  0.5206  0.5128  0.5643  0.5126  0.5079  0.4949  0.5025  0.4949  0.5212  0.6390  0.5725  0.6241  0.5771  0.6054  0.6042  0.5457  0.5457  0.5708  0.5518  0.5429  0.4834  0.4989  0.4687  0.6452  0.5461  0.6186  0.6190  0.6011  0.6386  0.6620  0.4984  0.5126  0.4984  0.5407  0.5513  0.5513  0.5432  0.5957  0.6068  0.6397  0.6736  0.6615  0.6916  0.6916  0.7136  0.4698  0.4698  0.4462  0.3611  0.3611  0.3542  0.3542  0.3400  0.3303  0.3733  0.1015  0.1759  0.1759  0.0194  0.0194  0.0194  0.0233  0.0194  0.0194  0.0194  0.0194  0.0155  0.0155  0.0155  0.0116  0.0194  0.0155  0.0194  0.0194  0.0194  0.0155  0.0155  0.0155  0.0154  0.0116  0.0116  0.0116  0.0116  0.0116  0.0116  0.0116  0.0116  0.0116  0.0116  0.0116  0.0116  0.0155  0.0155  0.0155  0.0155  0.0155  0.0155  0.0077  0.0116  0.0116  0.0116  0.0194  0.0154  0.0077  0.0154  0.0077  0.0116  0.0194  0.0116  0.0194  0.0194  0.0077  0.0077  0.0155  0.0115  0.0077  0.0115  0.0115  0.0077  0.0077  0.0077  0.0077  0.0077  0.0194  0.0194  0.0116  0.0077  0.0116  0.0116  0.0077  0.0155  0.0038  0.0038  0.0038  0.0000  0.0077  0.0077  0.0077  0.0077  0.0077  0.0077  0.0038  0.0077  0.0038  0.0077  0.0116  0.0155  0.0115  0.0077  0.0077  0.0077  0.0115  0.0154  0.0077  0.0038  0.0038  0.0038  0.0038  0.0077  0.0115  0.0038  0.0077  0.0038  0.0038  0.0038  0.0000  0.0038  0.0194  0.0115  0.0077  0.0116  0.0077  0.0038  0.0077  0.0077  0.0038  0.0038  0.0116  0.0000  0.0077  0.0077  0.0077  0.0000  0.0038  0.0077  0.0077  0.0077  0.0116  0.0038  0.0077  0.0038  0.0038  0.0038  0.0038  0.0077  0.0077  0.0077  0.0155  0.0155  0.0077  0.0077  0.0077  0.0155  0.0077  0.0116  0.0077  0.0115  0.0116  0.0115  0.0194  0.0116  0.0077  0.0077  0.0077  0.0077  0.0155  0.0038  0.0077  0.0077  0.0154  0.0116  0.0155  0.0115  0.0000  0.0116  0.0038  0.0038  0.0000  0.0077  0.0116  0.0115  0.0115  0.0000  0.0038  0.0038  0.0038  0.0038  0.0000  0.0154  0.0155  0.0038  0.0038  0.0077  0.0077  0.0000  0.0077  0.0077  0.0038  0.0038  0.0000  0.0038  0.0000  0.0038  0.0038  0.0038  0.0038  0.0038  0.0038  0.0077  0.0038  0.0038  0.0077  0.0000  0.0077  0.0077  0.0038  0.0038  0.0000  0.0000  0.0077  0.0038  0.0038  0.0038  0.0038  0.0038  0.0038  0.0038  0.0000  0.0038  0.0000  0.0038  0.0038  0.0038  0.0038  0.0038  0.0038  0.0000  0.0077  0.0038
OMP4__GCA_001212025.1   0.7177  0.5691  0.5291  0.6061  0.7880  0.5124  0.5046  0.5555  0.5044  0.4998  0.4869  0.4945  0.4869  0.5129  0.6476  0.5636  0.6324  0.5850  0.5962  0.6123  0.5532  0.5532  0.5620  0.5433  0.5504  0.4756  0.4909  0.4755  0.6355  0.5375  0.6090  0.6095  0.5918  0.6472  0.6708  0.4904  0.5044  0.4904  0.5482  0.5427  0.5427  0.5347  0.5865  0.6151  0.6482  0.6824  0.6514  0.6716  0.6716  0.7028  0.4766  0.4766  0.4528  0.3486  0.3486  0.3418  0.3418  0.3397  0.3300  0.3793  0.1014  0.1758  0.1758  0.0194  0.0194  0.0194  0.0155  0.0194  0.0194  0.0194  0.0194  0.0233  0.0233  0.0233  0.0194  0.0194  0.0233  0.0194  0.0194  0.0194  0.0233  0.0154  0.0154  0.0154  0.0115  0.0115  0.0115  0.0115  0.0115  0.0115  0.0115  0.0115  0.0115  0.0115  0.0115  0.0115  0.0154  0.0154  0.0154  0.0154  0.0154  0.0154  0.0077  0.0115  0.0115  0.0115  0.0193  0.0154  0.0077  0.0154  0.0000  0.0115  0.0194  0.0115  0.0194  0.0194  0.0077  0.0077  0.0155  0.0115  0.0154  0.0038  0.0038  0.0000  0.0000  0.0077  0.0077  0.0077  0.0194  0.0194  0.0115  0.0077  0.0115  0.0115  0.0077  0.0155  0.0038  0.0038  0.0038  0.0077  0.0000  0.0077  0.0077  0.0077  0.0077  0.0000  0.0038  0.0077  0.0038  0.0077  0.0115  0.0155  0.0115  0.0077  0.0077  0.0077  0.0115  0.0154  0.0077  0.0038  0.0038  0.0038  0.0038  0.0077  0.0115  0.0038  0.0077  0.0038  0.0038  0.0038  0.0077  0.0038  0.0194  0.0115  0.0077  0.0115  0.0077  0.0038  0.0077  0.0077  0.0038  0.0038  0.0115  0.0077  0.0077  0.0077  0.0077  0.0077  0.0038  0.0077  0.0077  0.0077  0.0115  0.0038  0.0077  0.0038  0.0038  0.0038  0.0115  0.0077  0.0077  0.0077  0.0155  0.0155  0.0077  0.0000  0.0077  0.0155  0.0077  0.0115  0.0077  0.0193  0.0115  0.0038  0.0194  0.0115  0.0077  0.0154  0.0077  0.0077  0.0155  0.0038  0.0077  0.0077  0.0154  0.0115  0.0155  0.0115  0.0077  0.0115  0.0038  0.0038  0.0077  0.0077  0.0115  0.0115  0.0038  0.0077  0.0115  0.0115  0.0038  0.0038  0.0077  0.0154  0.0155  0.0038  0.0038  0.0000  0.0000  0.0077  0.0000  0.0077  0.0038  0.0038  0.0077  0.0038  0.0077  0.0038  0.0038  0.0038  0.0038  0.0038  0.0038  0.0000  0.0038  0.0038  0.0000  0.0077  0.0000  0.0000  0.0038  0.0038  0.0077  0.0077  0.0077  0.0038  0.0038  0.0038  0.0038  0.0038  0.0038  0.0038  0.0077  0.0038  0.0077  0.0038  0.0038  0.0038  0.0038  0.0038  0.0038  0.0077  0.0077  0.0038  0.0077
OMP4__GCA_001211865.1   0.7287  0.5867  0.5296  0.6156  0.7777  0.5206  0.5128  0.5643  0.5126  0.5079  0.4949  0.5025  0.4949  0.5212  0.6390  0.5725  0.6241  0.5771  0.6054  0.6042  0.5457  0.5457  0.5708  0.5518  0.5429  0.4834  0.4989  0.4687  0.6452  0.5461  0.6186  0.6190  0.6011  0.6386  0.6620  0.4984  0.5126  0.4984  0.5407  0.5513  0.5513  0.5432  0.5957  0.6068  0.6397  0.6736  0.6615  0.6916  0.6916  0.7136  0.4698  0.4698  0.4462  0.3611  0.3611  0.3542  0.3542  0.3400  0.3303  0.3733  0.1015  0.1759  0.1759  0.0194  0.0194  0.0194  0.0233  0.0194  0.0194  0.0194  0.0194  0.0155  0.0155  0.0155  0.0116  0.0194  0.0155  0.0194  0.0194  0.0194  0.0155  0.0155  0.0155  0.0154  0.0116  0.0116  0.0116  0.0116  0.0116  0.0116  0.0116  0.0116  0.0116  0.0116  0.0116  0.0116  0.0155  0.0155  0.0155  0.0155  0.0155  0.0155  0.0077  0.0116  0.0116  0.0116  0.0194  0.0154  0.0077  0.0154  0.0077  0.0116  0.0194  0.0116  0.0194  0.0194  0.0077  0.0077  0.0155  0.0115  0.0077  0.0115  0.0115  0.0077  0.0077  0.0077  0.0077  0.0077  0.0194  0.0194  0.0116  0.0077  0.0116  0.0116  0.0077  0.0155  0.0038  0.0038  0.0038  0.0000  0.0077  0.0077  0.0077  0.0077  0.0077  0.0077  0.0038  0.0077  0.0038  0.0077  0.0116  0.0155  0.0115  0.0077  0.0077  0.0077  0.0115  0.0154  0.0077  0.0038  0.0038  0.0038  0.0038  0.0077  0.0115  0.0038  0.0077  0.0038  0.0038  0.0038  0.0000  0.0038  0.0194  0.0115  0.0077  0.0116  0.0077  0.0038  0.0077  0.0077  0.0038  0.0038  0.0116  0.0000  0.0077  0.0077  0.0077  0.0000  0.0038  0.0077  0.0077  0.0077  0.0116  0.0038  0.0077  0.0038  0.0038  0.0038  0.0038  0.0077  0.0077  0.0077  0.0155  0.0155  0.0077  0.0077  0.0077  0.0155  0.0077  0.0116  0.0077  0.0115  0.0116  0.0115  0.0194  0.0116  0.0077  0.0077  0.0077  0.0077  0.0155  0.0038  0.0077  0.0077  0.0154  0.0116  0.0155  0.0115  0.0000  0.0116  0.0038  0.0038  0.0000  0.0077  0.0116  0.0115  0.0115  0.0000  0.0038  0.0038  0.0038  0.0038  0.0000  0.0154  0.0155  0.0038  0.0038  0.0077  0.0077  0.0000  0.0077  0.0077  0.0038  0.0038  0.0000  0.0038  0.0000  0.0038  0.0038  0.0038  0.0038  0.0038  0.0038  0.0077  0.0038  0.0038  0.0077  0.0000  0.0077  0.0077  0.0038  0.0038  0.0000  0.0000  0.0077  0.0038  0.0038  0.0038  0.0038  0.0038  0.0038  0.0038  0.0000  0.0038  0.0000  0.0038  0.0038  0.0038  0.0038  0.0038  0.0038  0.0000  0.0077  0.0038  0.0000  0.0077
OMP4__GCA_001211505.1   0.7177  0.5691  0.5291  0.6061  0.7880  0.5124  0.5046  0.5555  0.5044  0.4998  0.4869  0.4945  0.4869  0.5129  0.6476  0.5636  0.6324  0.5850  0.5962  0.6123  0.5532  0.5532  0.5620  0.5433  0.5504  0.4756  0.4909  0.4755  0.6355  0.5375  0.6090  0.6095  0.5918  0.6472  0.6708  0.4904  0.5044  0.4904  0.5482  0.5427  0.5427  0.5347  0.5865  0.6151  0.6482  0.6824  0.6514  0.6716  0.6716  0.7028  0.4766  0.4766  0.4528  0.3486  0.3486  0.3418  0.3418  0.3397  0.3300  0.3793  0.1014  0.1758  0.1758  0.0194  0.0194  0.0194  0.0155  0.0194  0.0194  0.0194  0.0194  0.0233  0.0233  0.0233  0.0194  0.0194  0.0233  0.0194  0.0194  0.0194  0.0233  0.0154  0.0154  0.0154  0.0115  0.0115  0.0115  0.0115  0.0115  0.0115  0.0115  0.0115  0.0115  0.0115  0.0115  0.0115  0.0154  0.0154  0.0154  0.0154  0.0154  0.0154  0.0077  0.0115  0.0115  0.0115  0.0193  0.0154  0.0077  0.0154  0.0000  0.0115  0.0194  0.0115  0.0194  0.0194  0.0077  0.0077  0.0155  0.0115  0.0154  0.0038  0.0038  0.0000  0.0000  0.0077  0.0077  0.0077  0.0194  0.0194  0.0115  0.0077  0.0115  0.0115  0.0077  0.0155  0.0038  0.0038  0.0038  0.0077  0.0000  0.0077  0.0077  0.0077  0.0077  0.0000  0.0038  0.0077  0.0038  0.0077  0.0115  0.0155  0.0115  0.0077  0.0077  0.0077  0.0115  0.0154  0.0077  0.0038  0.0038  0.0038  0.0038  0.0077  0.0115  0.0038  0.0077  0.0038  0.0038  0.0038  0.0077  0.0038  0.0194  0.0115  0.0077  0.0115  0.0077  0.0038  0.0077  0.0077  0.0038  0.0038  0.0115  0.0077  0.0077  0.0077  0.0077  0.0077  0.0038  0.0077  0.0077  0.0077  0.0115  0.0038  0.0077  0.0038  0.0038  0.0038  0.0115  0.0077  0.0077  0.0077  0.0155  0.0155  0.0077  0.0000  0.0077  0.0155  0.0077  0.0115  0.0077  0.0193  0.0115  0.0038  0.0194  0.0115  0.0077  0.0154  0.0077  0.0077  0.0155  0.0038  0.0077  0.0077  0.0154  0.0115  0.0155  0.0115  0.0077  0.0115  0.0038  0.0038  0.0077  0.0077  0.0115  0.0115  0.0038  0.0077  0.0115  0.0115  0.0038  0.0038  0.0077  0.0154  0.0155  0.0038  0.0038  0.0000  0.0000  0.0077  0.0000  0.0077  0.0038  0.0038  0.0077  0.0038  0.0077  0.0038  0.0038  0.0038  0.0038  0.0038  0.0038  0.0000  0.0038  0.0038  0.0000  0.0077  0.0000  0.0000  0.0038  0.0038  0.0077  0.0077  0.0077  0.0038  0.0038  0.0038  0.0038  0.0038  0.0038  0.0038  0.0077  0.0038  0.0077  0.0038  0.0038  0.0038  0.0038  0.0038  0.0038  0.0077  0.0077  0.0038  0.0077  0.0000  0.0077
OMP4__GCA_001211405.1   0.7177  0.5691  0.5291  0.6061  0.7880  0.5124  0.5046  0.5555  0.5044  0.4998  0.4869  0.4945  0.4869  0.5129  0.6476  0.5636  0.6324  0.5850  0.5962  0.6123  0.5532  0.5532  0.5620  0.5433  0.5504  0.4756  0.4909  0.4755  0.6355  0.5375  0.6090  0.6095  0.5918  0.6472  0.6708  0.4904  0.5044  0.4904  0.5482  0.5427  0.5427  0.5347  0.5865  0.6151  0.6482  0.6824  0.6514  0.6716  0.6716  0.7028  0.4766  0.4766  0.4528  0.3486  0.3486  0.3418  0.3418  0.3397  0.3300  0.3793  0.1014  0.1758  0.1758  0.0194  0.0194  0.0194  0.0155  0.0194  0.0194  0.0194  0.0194  0.0233  0.0233  0.0233  0.0194  0.0194  0.0233  0.0194  0.0194  0.0194  0.0233  0.0154  0.0154  0.0154  0.0115  0.0115  0.0115  0.0115  0.0115  0.0115  0.0115  0.0115  0.0115  0.0115  0.0115  0.0115  0.0154  0.0154  0.0154  0.0154  0.0154  0.0154  0.0077  0.0115  0.0115  0.0115  0.0193  0.0154  0.0077  0.0154  0.0000  0.0115  0.0194  0.0115  0.0194  0.0194  0.0077  0.0077  0.0155  0.0115  0.0154  0.0038  0.0038  0.0000  0.0000  0.0077  0.0077  0.0077  0.0194  0.0194  0.0115  0.0077  0.0115  0.0115  0.0077  0.0155  0.0038  0.0038  0.0038  0.0077  0.0000  0.0077  0.0077  0.0077  0.0077  0.0000  0.0038  0.0077  0.0038  0.0077  0.0115  0.0155  0.0115  0.0077  0.0077  0.0077  0.0115  0.0154  0.0077  0.0038  0.0038  0.0038  0.0038  0.0077  0.0115  0.0038  0.0077  0.0038  0.0038  0.0038  0.0077  0.0038  0.0194  0.0115  0.0077  0.0115  0.0077  0.0038  0.0077  0.0077  0.0038  0.0038  0.0115  0.0077  0.0077  0.0077  0.0077  0.0077  0.0038  0.0077  0.0077  0.0077  0.0115  0.0038  0.0077  0.0038  0.0038  0.0038  0.0115  0.0077  0.0077  0.0077  0.0155  0.0155  0.0077  0.0000  0.0077  0.0155  0.0077  0.0115  0.0077  0.0193  0.0115  0.0038  0.0194  0.0115  0.0077  0.0154  0.0077  0.0077  0.0155  0.0038  0.0077  0.0077  0.0154  0.0115  0.0155  0.0115  0.0077  0.0115  0.0038  0.0038  0.0077  0.0077  0.0115  0.0115  0.0038  0.0077  0.0115  0.0115  0.0038  0.0038  0.0077  0.0154  0.0155  0.0038  0.0038  0.0000  0.0000  0.0077  0.0000  0.0077  0.0038  0.0038  0.0077  0.0038  0.0077  0.0038  0.0038  0.0038  0.0038  0.0038  0.0038  0.0000  0.0038  0.0038  0.0000  0.0077  0.0000  0.0000  0.0038  0.0038  0.0077  0.0077  0.0077  0.0038  0.0038  0.0038  0.0038  0.0038  0.0038  0.0038  0.0077  0.0038  0.0077  0.0038  0.0038  0.0038  0.0038  0.0038  0.0038  0.0077  0.0077  0.0038  0.0077  0.0000  0.0077  0.0000
OMP4__GCA_001210965.1   0.7185  0.5781  0.5218  0.6067  0.7889  0.5129  0.5051  0.5561  0.5049  0.5003  0.4874  0.4949  0.4874  0.5134  0.6483  0.5641  0.6330  0.5856  0.5968  0.6130  0.5538  0.5538  0.5625  0.5438  0.5509  0.4761  0.4914  0.4759  0.6361  0.5380  0.6097  0.6101  0.5924  0.6479  0.6715  0.4909  0.5049  0.4909  0.5488  0.5432  0.5432  0.5352  0.5871  0.6157  0.6489  0.6832  0.6521  0.6819  0.6819  0.7036  0.4771  0.4771  0.4532  0.3550  0.3550  0.3481  0.3481  0.3460  0.3362  0.3796  0.0972  0.1807  0.1807  0.0155  0.0155  0.0155  0.0194  0.0155  0.0155  0.0155  0.0155  0.0194  0.0194  0.0194  0.0155  0.0155  0.0194  0.0155  0.0155  0.0155  0.0194  0.0194  0.0194  0.0194  0.0154  0.0154  0.0154  0.0154  0.0154  0.0154  0.0154  0.0154  0.0154  0.0154  0.0154  0.0154  0.0194  0.0194  0.0194  0.0194  0.0194  0.0194  0.0116  0.0154  0.0154  0.0154  0.0233  0.0194  0.0038  0.0115  0.0038  0.0077  0.0155  0.0077  0.0155  0.0155  0.0038  0.0038  0.0116  0.0077  0.0115  0.0077  0.0077  0.0038  0.0038  0.0038  0.0038  0.0038  0.0155  0.0155  0.0077  0.0038  0.0077  0.0077  0.0038  0.0116  0.0000  0.0000  0.0000  0.0038  0.0038  0.0038  0.0115  0.0115  0.0115  0.0038  0.0077  0.0115  0.0077  0.0115  0.0077  0.0116  0.0077  0.0115  0.0115  0.0038  0.0077  0.0116  0.0038  0.0000  0.0000  0.0000  0.0000  0.0038  0.0077  0.0000  0.0038  0.0077  0.0077  0.0000  0.0038  0.0077  0.0155  0.0077  0.0038  0.0077  0.0038  0.0000  0.0038  0.0038  0.0000  0.0000  0.0077  0.0038  0.0038  0.0038  0.0038  0.0038  0.0000  0.0038  0.0038  0.0038  0.0077  0.0000  0.0038  0.0000  0.0000  0.0000  0.0077  0.0038  0.0038  0.0038  0.0116  0.0116  0.0038  0.0038  0.0038  0.0116  0.0038  0.0077  0.0038  0.0154  0.0077  0.0077  0.0155  0.0077  0.0038  0.0115  0.0038  0.0038  0.0116  0.0000  0.0038  0.0038  0.0116  0.0077  0.0116  0.0077  0.0038  0.0077  0.0000  0.0000  0.0038  0.0038  0.0077  0.0077  0.0077  0.0038  0.0077  0.0077  0.0000  0.0077  0.0038  0.0115  0.0116  0.0000  0.0077  0.0038  0.0038  0.0038  0.0038  0.0038  0.0077  0.0077  0.0038  0.0000  0.0038  0.0000  0.0000  0.0000  0.0000  0.0077  0.0077  0.0038  0.0000  0.0000  0.0038  0.0038  0.0038  0.0038  0.0000  0.0000  0.0038  0.0038  0.0038  0.0000  0.0000  0.0000  0.0000  0.0000  0.0000  0.0000  0.0038  0.0000  0.0038  0.0000  0.0000  0.0000  0.0000  0.0000  0.0000  0.0038  0.0038  0.0077  0.0038  0.0038  0.0038  0.0038  0.0038
OMP4__GCA_001209405.1   0.7185  0.5781  0.5218  0.6067  0.7889  0.5129  0.5051  0.5561  0.5049  0.5003  0.4874  0.4949  0.4874  0.5134  0.6483  0.5641  0.6330  0.5856  0.5968  0.6130  0.5538  0.5538  0.5625  0.5438  0.5509  0.4761  0.4914  0.4759  0.6361  0.5380  0.6097  0.6101  0.5924  0.6479  0.6715  0.4909  0.5049  0.4909  0.5488  0.5432  0.5432  0.5352  0.5871  0.6157  0.6489  0.6832  0.6521  0.6819  0.6819  0.7036  0.4771  0.4771  0.4532  0.3550  0.3550  0.3481  0.3481  0.3460  0.3362  0.3796  0.0972  0.1807  0.1807  0.0155  0.0155  0.0155  0.0194  0.0155  0.0155  0.0155  0.0155  0.0194  0.0194  0.0194  0.0155  0.0155  0.0194  0.0155  0.0155  0.0155  0.0194  0.0194  0.0194  0.0194  0.0154  0.0154  0.0154  0.0154  0.0154  0.0154  0.0154  0.0154  0.0154  0.0154  0.0154  0.0154  0.0194  0.0194  0.0194  0.0194  0.0194  0.0194  0.0116  0.0154  0.0154  0.0154  0.0233  0.0194  0.0038  0.0115  0.0038  0.0077  0.0155  0.0077  0.0155  0.0155  0.0038  0.0038  0.0116  0.0077  0.0115  0.0077  0.0077  0.0038  0.0038  0.0038  0.0038  0.0038  0.0155  0.0155  0.0077  0.0038  0.0077  0.0077  0.0038  0.0116  0.0000  0.0000  0.0000  0.0038  0.0038  0.0038  0.0115  0.0115  0.0115  0.0038  0.0077  0.0115  0.0077  0.0115  0.0077  0.0116  0.0077  0.0115  0.0115  0.0038  0.0077  0.0116  0.0038  0.0000  0.0000  0.0000  0.0000  0.0038  0.0077  0.0000  0.0038  0.0077  0.0077  0.0000  0.0038  0.0077  0.0155  0.0077  0.0038  0.0077  0.0038  0.0000  0.0038  0.0038  0.0000  0.0000  0.0077  0.0038  0.0038  0.0038  0.0038  0.0038  0.0000  0.0038  0.0038  0.0038  0.0077  0.0000  0.0038  0.0000  0.0000  0.0000  0.0077  0.0038  0.0038  0.0038  0.0116  0.0116  0.0038  0.0038  0.0038  0.0116  0.0038  0.0077  0.0038  0.0154  0.0077  0.0077  0.0155  0.0077  0.0038  0.0115  0.0038  0.0038  0.0116  0.0000  0.0038  0.0038  0.0116  0.0077  0.0116  0.0077  0.0038  0.0077  0.0000  0.0000  0.0038  0.0038  0.0077  0.0077  0.0077  0.0038  0.0077  0.0077  0.0000  0.0077  0.0038  0.0115  0.0116  0.0000  0.0077  0.0038  0.0038  0.0038  0.0038  0.0038  0.0077  0.0077  0.0038  0.0000  0.0038  0.0000  0.0000  0.0000  0.0000  0.0077  0.0077  0.0038  0.0000  0.0000  0.0038  0.0038  0.0038  0.0038  0.0000  0.0000  0.0038  0.0038  0.0038  0.0000  0.0000  0.0000  0.0000  0.0000  0.0000  0.0000  0.0038  0.0000  0.0038  0.0000  0.0000  0.0000  0.0000  0.0000  0.0000  0.0038  0.0038  0.0077  0.0038  0.0038  0.0038  0.0038  0.0038  0.0000
OMP4__GCA_001208545.1   0.7185  0.5781  0.5218  0.6067  0.7889  0.5129  0.5051  0.5561  0.5049  0.5003  0.4874  0.4949  0.4874  0.5134  0.6483  0.5641  0.6330  0.5856  0.5968  0.6130  0.5538  0.5538  0.5625  0.5438  0.5509  0.4761  0.4914  0.4759  0.6361  0.5380  0.6097  0.6101  0.5924  0.6479  0.6715  0.4909  0.5049  0.4909  0.5488  0.5432  0.5432  0.5352  0.5871  0.6157  0.6489  0.6832  0.6521  0.6819  0.6819  0.7036  0.4771  0.4771  0.4532  0.3550  0.3550  0.3481  0.3481  0.3460  0.3362  0.3796  0.0972  0.1807  0.1807  0.0155  0.0155  0.0155  0.0194  0.0155  0.0155  0.0155  0.0155  0.0194  0.0194  0.0194  0.0155  0.0155  0.0194  0.0155  0.0155  0.0155  0.0194  0.0194  0.0194  0.0194  0.0154  0.0154  0.0154  0.0154  0.0154  0.0154  0.0154  0.0154  0.0154  0.0154  0.0154  0.0154  0.0194  0.0194  0.0194  0.0194  0.0194  0.0194  0.0116  0.0154  0.0154  0.0154  0.0233  0.0194  0.0038  0.0115  0.0038  0.0077  0.0155  0.0077  0.0155  0.0155  0.0038  0.0038  0.0116  0.0077  0.0115  0.0077  0.0077  0.0038  0.0038  0.0038  0.0038  0.0038  0.0155  0.0155  0.0077  0.0038  0.0077  0.0077  0.0038  0.0116  0.0000  0.0000  0.0000  0.0038  0.0038  0.0038  0.0115  0.0115  0.0115  0.0038  0.0077  0.0115  0.0077  0.0115  0.0077  0.0116  0.0077  0.0115  0.0115  0.0038  0.0077  0.0116  0.0038  0.0000  0.0000  0.0000  0.0000  0.0038  0.0077  0.0000  0.0038  0.0077  0.0077  0.0000  0.0038  0.0077  0.0155  0.0077  0.0038  0.0077  0.0038  0.0000  0.0038  0.0038  0.0000  0.0000  0.0077  0.0038  0.0038  0.0038  0.0038  0.0038  0.0000  0.0038  0.0038  0.0038  0.0077  0.0000  0.0038  0.0000  0.0000  0.0000  0.0077  0.0038  0.0038  0.0038  0.0116  0.0116  0.0038  0.0038  0.0038  0.0116  0.0038  0.0077  0.0038  0.0154  0.0077  0.0077  0.0155  0.0077  0.0038  0.0115  0.0038  0.0038  0.0116  0.0000  0.0038  0.0038  0.0116  0.0077  0.0116  0.0077  0.0038  0.0077  0.0000  0.0000  0.0038  0.0038  0.0077  0.0077  0.0077  0.0038  0.0077  0.0077  0.0000  0.0077  0.0038  0.0115  0.0116  0.0000  0.0077  0.0038  0.0038  0.0038  0.0038  0.0038  0.0077  0.0077  0.0038  0.0000  0.0038  0.0000  0.0000  0.0000  0.0000  0.0077  0.0077  0.0038  0.0000  0.0000  0.0038  0.0038  0.0038  0.0038  0.0000  0.0000  0.0038  0.0038  0.0038  0.0000  0.0000  0.0000  0.0000  0.0000  0.0000  0.0000  0.0038  0.0000  0.0038  0.0000  0.0000  0.0000  0.0000  0.0000  0.0000  0.0038  0.0038  0.0077  0.0038  0.0038  0.0038  0.0038  0.0038  0.0000  0.0000
OMP4__GCA_001207675.1   0.7185  0.5781  0.5218  0.6067  0.7889  0.5129  0.5051  0.5561  0.5049  0.5003  0.4874  0.4949  0.4874  0.5134  0.6483  0.5641  0.6330  0.5856  0.5968  0.6130  0.5538  0.5538  0.5625  0.5438  0.5509  0.4761  0.4914  0.4759  0.6361  0.5380  0.6097  0.6101  0.5924  0.6479  0.6715  0.4909  0.5049  0.4909  0.5488  0.5432  0.5432  0.5352  0.5871  0.6157  0.6489  0.6832  0.6521  0.6819  0.6819  0.7036  0.4771  0.4771  0.4532  0.3550  0.3550  0.3481  0.3481  0.3460  0.3362  0.3796  0.0972  0.1807  0.1807  0.0155  0.0155  0.0155  0.0194  0.0155  0.0155  0.0155  0.0155  0.0194  0.0194  0.0194  0.0155  0.0155  0.0194  0.0155  0.0155  0.0155  0.0194  0.0194  0.0194  0.0194  0.0154  0.0154  0.0154  0.0154  0.0154  0.0154  0.0154  0.0154  0.0154  0.0154  0.0154  0.0154  0.0194  0.0194  0.0194  0.0194  0.0194  0.0194  0.0116  0.0154  0.0154  0.0154  0.0233  0.0194  0.0038  0.0115  0.0038  0.0077  0.0155  0.0077  0.0155  0.0155  0.0038  0.0038  0.0116  0.0077  0.0115  0.0077  0.0077  0.0038  0.0038  0.0038  0.0038  0.0038  0.0155  0.0155  0.0077  0.0038  0.0077  0.0077  0.0038  0.0116  0.0000  0.0000  0.0000  0.0038  0.0038  0.0038  0.0115  0.0115  0.0115  0.0038  0.0077  0.0115  0.0077  0.0115  0.0077  0.0116  0.0077  0.0115  0.0115  0.0038  0.0077  0.0116  0.0038  0.0000  0.0000  0.0000  0.0000  0.0038  0.0077  0.0000  0.0038  0.0077  0.0077  0.0000  0.0038  0.0077  0.0155  0.0077  0.0038  0.0077  0.0038  0.0000  0.0038  0.0038  0.0000  0.0000  0.0077  0.0038  0.0038  0.0038  0.0038  0.0038  0.0000  0.0038  0.0038  0.0038  0.0077  0.0000  0.0038  0.0000  0.0000  0.0000  0.0077  0.0038  0.0038  0.0038  0.0116  0.0116  0.0038  0.0038  0.0038  0.0116  0.0038  0.0077  0.0038  0.0154  0.0077  0.0077  0.0155  0.0077  0.0038  0.0115  0.0038  0.0038  0.0116  0.0000  0.0038  0.0038  0.0116  0.0077  0.0116  0.0077  0.0038  0.0077  0.0000  0.0000  0.0038  0.0038  0.0077  0.0077  0.0077  0.0038  0.0077  0.0077  0.0000  0.0077  0.0038  0.0115  0.0116  0.0000  0.0077  0.0038  0.0038  0.0038  0.0038  0.0038  0.0077  0.0077  0.0038  0.0000  0.0038  0.0000  0.0000  0.0000  0.0000  0.0077  0.0077  0.0038  0.0000  0.0000  0.0038  0.0038  0.0038  0.0038  0.0000  0.0000  0.0038  0.0038  0.0038  0.0000  0.0000  0.0000  0.0000  0.0000  0.0000  0.0000  0.0038  0.0000  0.0038  0.0000  0.0000  0.0000  0.0000  0.0000  0.0000  0.0038  0.0038  0.0077  0.0038  0.0038  0.0038  0.0038  0.0038  0.0000  0.0000  0.0000
OMP4__GCA_001206495.1   0.7185  0.5781  0.5218  0.6067  0.7889  0.5129  0.5051  0.5561  0.5049  0.5003  0.4874  0.4949  0.4874  0.5134  0.6483  0.5641  0.6330  0.5856  0.5968  0.6130  0.5538  0.5538  0.5625  0.5438  0.5509  0.4761  0.4914  0.4759  0.6361  0.5380  0.6097  0.6101  0.5924  0.6479  0.6715  0.4909  0.5049  0.4909  0.5488  0.5432  0.5432  0.5352  0.5871  0.6157  0.6489  0.6832  0.6521  0.6819  0.6819  0.7036  0.4771  0.4771  0.4532  0.3550  0.3550  0.3481  0.3481  0.3460  0.3362  0.3796  0.0972  0.1807  0.1807  0.0155  0.0155  0.0155  0.0194  0.0155  0.0155  0.0155  0.0155  0.0194  0.0194  0.0194  0.0155  0.0155  0.0194  0.0155  0.0155  0.0155  0.0194  0.0194  0.0194  0.0194  0.0154  0.0154  0.0154  0.0154  0.0154  0.0154  0.0154  0.0154  0.0154  0.0154  0.0154  0.0154  0.0194  0.0194  0.0194  0.0194  0.0194  0.0194  0.0116  0.0154  0.0154  0.0154  0.0233  0.0194  0.0038  0.0115  0.0038  0.0077  0.0155  0.0077  0.0155  0.0155  0.0038  0.0038  0.0116  0.0077  0.0115  0.0077  0.0077  0.0038  0.0038  0.0038  0.0038  0.0038  0.0155  0.0155  0.0077  0.0038  0.0077  0.0077  0.0038  0.0116  0.0000  0.0000  0.0000  0.0038  0.0038  0.0038  0.0115  0.0115  0.0115  0.0038  0.0077  0.0115  0.0077  0.0115  0.0077  0.0116  0.0077  0.0115  0.0115  0.0038  0.0077  0.0116  0.0038  0.0000  0.0000  0.0000  0.0000  0.0038  0.0077  0.0000  0.0038  0.0077  0.0077  0.0000  0.0038  0.0077  0.0155  0.0077  0.0038  0.0077  0.0038  0.0000  0.0038  0.0038  0.0000  0.0000  0.0077  0.0038  0.0038  0.0038  0.0038  0.0038  0.0000  0.0038  0.0038  0.0038  0.0077  0.0000  0.0038  0.0000  0.0000  0.0000  0.0077  0.0038  0.0038  0.0038  0.0116  0.0116  0.0038  0.0038  0.0038  0.0116  0.0038  0.0077  0.0038  0.0154  0.0077  0.0077  0.0155  0.0077  0.0038  0.0115  0.0038  0.0038  0.0116  0.0000  0.0038  0.0038  0.0116  0.0077  0.0116  0.0077  0.0038  0.0077  0.0000  0.0000  0.0038  0.0038  0.0077  0.0077  0.0077  0.0038  0.0077  0.0077  0.0000  0.0077  0.0038  0.0115  0.0116  0.0000  0.0077  0.0038  0.0038  0.0038  0.0038  0.0038  0.0077  0.0077  0.0038  0.0000  0.0038  0.0000  0.0000  0.0000  0.0000  0.0077  0.0077  0.0038  0.0000  0.0000  0.0038  0.0038  0.0038  0.0038  0.0000  0.0000  0.0038  0.0038  0.0038  0.0000  0.0000  0.0000  0.0000  0.0000  0.0000  0.0000  0.0038  0.0000  0.0038  0.0000  0.0000  0.0000  0.0000  0.0000  0.0000  0.0038  0.0038  0.0077  0.0038  0.0038  0.0038  0.0038  0.0038  0.0000  0.0000  0.0000  0.0000
OMP4__GCA_001200935.1   0.7287  0.5867  0.5296  0.6156  0.7777  0.5206  0.5128  0.5643  0.5126  0.5079  0.4949  0.5025  0.4949  0.5212  0.6390  0.5725  0.6241  0.5771  0.6054  0.6042  0.5457  0.5457  0.5708  0.5518  0.5429  0.4834  0.4989  0.4687  0.6452  0.5461  0.6186  0.6190  0.6011  0.6386  0.6620  0.4984  0.5126  0.4984  0.5407  0.5513  0.5513  0.5432  0.5957  0.6068  0.6397  0.6736  0.6615  0.6916  0.6916  0.7136  0.4698  0.4698  0.4462  0.3611  0.3611  0.3542  0.3542  0.3400  0.3303  0.3733  0.1015  0.1759  0.1759  0.0194  0.0194  0.0194  0.0233  0.0194  0.0194  0.0194  0.0194  0.0155  0.0155  0.0155  0.0116  0.0194  0.0155  0.0194  0.0194  0.0194  0.0155  0.0155  0.0155  0.0154  0.0116  0.0116  0.0116  0.0116  0.0116  0.0116  0.0116  0.0116  0.0116  0.0116  0.0116  0.0116  0.0155  0.0155  0.0155  0.0155  0.0155  0.0155  0.0077  0.0116  0.0116  0.0116  0.0194  0.0154  0.0077  0.0154  0.0077  0.0116  0.0194  0.0116  0.0194  0.0194  0.0077  0.0077  0.0155  0.0115  0.0077  0.0115  0.0115  0.0077  0.0077  0.0077  0.0077  0.0077  0.0194  0.0194  0.0116  0.0077  0.0116  0.0116  0.0077  0.0155  0.0038  0.0038  0.0038  0.0000  0.0077  0.0077  0.0077  0.0077  0.0077  0.0077  0.0038  0.0077  0.0038  0.0077  0.0116  0.0155  0.0115  0.0077  0.0077  0.0077  0.0115  0.0154  0.0077  0.0038  0.0038  0.0038  0.0038  0.0077  0.0115  0.0038  0.0077  0.0038  0.0038  0.0038  0.0000  0.0038  0.0194  0.0115  0.0077  0.0116  0.0077  0.0038  0.0077  0.0077  0.0038  0.0038  0.0116  0.0000  0.0077  0.0077  0.0077  0.0000  0.0038  0.0077  0.0077  0.0077  0.0116  0.0038  0.0077  0.0038  0.0038  0.0038  0.0038  0.0077  0.0077  0.0077  0.0155  0.0155  0.0077  0.0077  0.0077  0.0155  0.0077  0.0116  0.0077  0.0115  0.0116  0.0115  0.0194  0.0116  0.0077  0.0077  0.0077  0.0077  0.0155  0.0038  0.0077  0.0077  0.0154  0.0116  0.0155  0.0115  0.0000  0.0116  0.0038  0.0038  0.0000  0.0077  0.0116  0.0115  0.0115  0.0000  0.0038  0.0038  0.0038  0.0038  0.0000  0.0154  0.0155  0.0038  0.0038  0.0077  0.0077  0.0000  0.0077  0.0077  0.0038  0.0038  0.0000  0.0038  0.0000  0.0038  0.0038  0.0038  0.0038  0.0038  0.0038  0.0077  0.0038  0.0038  0.0077  0.0000  0.0077  0.0077  0.0038  0.0038  0.0000  0.0000  0.0077  0.0038  0.0038  0.0038  0.0038  0.0038  0.0038  0.0038  0.0000  0.0038  0.0000  0.0038  0.0038  0.0038  0.0038  0.0038  0.0038  0.0000  0.0077  0.0038  0.0000  0.0077  0.0000  0.0077  0.0077  0.0038  0.0038  0.0038  0.0038  0.0038
OMP4__GCA_001200615.1   0.7185  0.5781  0.5218  0.6067  0.7889  0.5129  0.5051  0.5561  0.5049  0.5003  0.4874  0.4949  0.4874  0.5134  0.6483  0.5641  0.6330  0.5856  0.5968  0.6130  0.5538  0.5538  0.5625  0.5438  0.5509  0.4761  0.4914  0.4759  0.6361  0.5380  0.6097  0.6101  0.5924  0.6479  0.6715  0.4909  0.5049  0.4909  0.5488  0.5432  0.5432  0.5352  0.5871  0.6157  0.6489  0.6832  0.6521  0.6819  0.6819  0.7036  0.4771  0.4771  0.4532  0.3550  0.3550  0.3481  0.3481  0.3460  0.3362  0.3796  0.0972  0.1807  0.1807  0.0155  0.0155  0.0155  0.0194  0.0155  0.0155  0.0155  0.0155  0.0194  0.0194  0.0194  0.0155  0.0155  0.0194  0.0155  0.0155  0.0155  0.0194  0.0194  0.0194  0.0194  0.0154  0.0154  0.0154  0.0154  0.0154  0.0154  0.0154  0.0154  0.0154  0.0154  0.0154  0.0154  0.0194  0.0194  0.0194  0.0194  0.0194  0.0194  0.0116  0.0154  0.0154  0.0154  0.0233  0.0194  0.0038  0.0115  0.0038  0.0077  0.0155  0.0077  0.0155  0.0155  0.0038  0.0038  0.0116  0.0077  0.0115  0.0077  0.0077  0.0038  0.0038  0.0038  0.0038  0.0038  0.0155  0.0155  0.0077  0.0038  0.0077  0.0077  0.0038  0.0116  0.0000  0.0000  0.0000  0.0038  0.0038  0.0038  0.0115  0.0115  0.0115  0.0038  0.0077  0.0115  0.0077  0.0115  0.0077  0.0116  0.0077  0.0115  0.0115  0.0038  0.0077  0.0116  0.0038  0.0000  0.0000  0.0000  0.0000  0.0038  0.0077  0.0000  0.0038  0.0077  0.0077  0.0000  0.0038  0.0077  0.0155  0.0077  0.0038  0.0077  0.0038  0.0000  0.0038  0.0038  0.0000  0.0000  0.0077  0.0038  0.0038  0.0038  0.0038  0.0038  0.0000  0.0038  0.0038  0.0038  0.0077  0.0000  0.0038  0.0000  0.0000  0.0000  0.0077  0.0038  0.0038  0.0038  0.0116  0.0116  0.0038  0.0038  0.0038  0.0116  0.0038  0.0077  0.0038  0.0154  0.0077  0.0077  0.0155  0.0077  0.0038  0.0115  0.0038  0.0038  0.0116  0.0000  0.0038  0.0038  0.0116  0.0077  0.0116  0.0077  0.0038  0.0077  0.0000  0.0000  0.0038  0.0038  0.0077  0.0077  0.0077  0.0038  0.0077  0.0077  0.0000  0.0077  0.0038  0.0115  0.0116  0.0000  0.0077  0.0038  0.0038  0.0038  0.0038  0.0038  0.0077  0.0077  0.0038  0.0000  0.0038  0.0000  0.0000  0.0000  0.0000  0.0077  0.0077  0.0038  0.0000  0.0000  0.0038  0.0038  0.0038  0.0038  0.0000  0.0000  0.0038  0.0038  0.0038  0.0000  0.0000  0.0000  0.0000  0.0000  0.0000  0.0000  0.0038  0.0000  0.0038  0.0000  0.0000  0.0000  0.0000  0.0000  0.0000  0.0038  0.0038  0.0077  0.0038  0.0038  0.0038  0.0038  0.0038  0.0000  0.0000  0.0000  0.0000  0.0000  0.0038
OMP4__GCA_001199815.1   0.7287  0.5867  0.5296  0.6156  0.7777  0.5206  0.5128  0.5643  0.5126  0.5079  0.4949  0.5025  0.4949  0.5212  0.6390  0.5725  0.6241  0.5771  0.6054  0.6042  0.5457  0.5457  0.5708  0.5518  0.5429  0.4834  0.4989  0.4687  0.6452  0.5461  0.6186  0.6190  0.6011  0.6386  0.6620  0.4984  0.5126  0.4984  0.5407  0.5513  0.5513  0.5432  0.5957  0.6068  0.6397  0.6736  0.6615  0.6916  0.6916  0.7136  0.4698  0.4698  0.4462  0.3611  0.3611  0.3542  0.3542  0.3400  0.3303  0.3733  0.1015  0.1759  0.1759  0.0194  0.0194  0.0194  0.0233  0.0194  0.0194  0.0194  0.0194  0.0155  0.0155  0.0155  0.0116  0.0194  0.0155  0.0194  0.0194  0.0194  0.0155  0.0155  0.0155  0.0154  0.0116  0.0116  0.0116  0.0116  0.0116  0.0116  0.0116  0.0116  0.0116  0.0116  0.0116  0.0116  0.0155  0.0155  0.0155  0.0155  0.0155  0.0155  0.0077  0.0116  0.0116  0.0116  0.0194  0.0154  0.0077  0.0154  0.0077  0.0116  0.0194  0.0116  0.0194  0.0194  0.0077  0.0077  0.0155  0.0115  0.0077  0.0115  0.0115  0.0077  0.0077  0.0077  0.0077  0.0077  0.0194  0.0194  0.0116  0.0077  0.0116  0.0116  0.0077  0.0155  0.0038  0.0038  0.0038  0.0000  0.0077  0.0077  0.0077  0.0077  0.0077  0.0077  0.0038  0.0077  0.0038  0.0077  0.0116  0.0155  0.0115  0.0077  0.0077  0.0077  0.0115  0.0154  0.0077  0.0038  0.0038  0.0038  0.0038  0.0077  0.0115  0.0038  0.0077  0.0038  0.0038  0.0038  0.0000  0.0038  0.0194  0.0115  0.0077  0.0116  0.0077  0.0038  0.0077  0.0077  0.0038  0.0038  0.0116  0.0000  0.0077  0.0077  0.0077  0.0000  0.0038  0.0077  0.0077  0.0077  0.0116  0.0038  0.0077  0.0038  0.0038  0.0038  0.0038  0.0077  0.0077  0.0077  0.0155  0.0155  0.0077  0.0077  0.0077  0.0155  0.0077  0.0116  0.0077  0.0115  0.0116  0.0115  0.0194  0.0116  0.0077  0.0077  0.0077  0.0077  0.0155  0.0038  0.0077  0.0077  0.0154  0.0116  0.0155  0.0115  0.0000  0.0116  0.0038  0.0038  0.0000  0.0077  0.0116  0.0115  0.0115  0.0000  0.0038  0.0038  0.0038  0.0038  0.0000  0.0154  0.0155  0.0038  0.0038  0.0077  0.0077  0.0000  0.0077  0.0077  0.0038  0.0038  0.0000  0.0038  0.0000  0.0038  0.0038  0.0038  0.0038  0.0038  0.0038  0.0077  0.0038  0.0038  0.0077  0.0000  0.0077  0.0077  0.0038  0.0038  0.0000  0.0000  0.0077  0.0038  0.0038  0.0038  0.0038  0.0038  0.0038  0.0038  0.0000  0.0038  0.0000  0.0038  0.0038  0.0038  0.0038  0.0038  0.0038  0.0000  0.0077  0.0038  0.0000  0.0077  0.0000  0.0077  0.0077  0.0038  0.0038  0.0038  0.0038  0.0038  0.0000  0.0038
OMP4__GCA_001199695.1   0.7185  0.5781  0.5218  0.6067  0.7889  0.5129  0.5051  0.5561  0.5049  0.5003  0.4874  0.4949  0.4874  0.5134  0.6483  0.5641  0.6330  0.5856  0.5968  0.6130  0.5538  0.5538  0.5625  0.5438  0.5509  0.4761  0.4914  0.4759  0.6361  0.5380  0.6097  0.6101  0.5924  0.6479  0.6715  0.4909  0.5049  0.4909  0.5488  0.5432  0.5432  0.5352  0.5871  0.6157  0.6489  0.6832  0.6521  0.6819  0.6819  0.7036  0.4771  0.4771  0.4532  0.3550  0.3550  0.3481  0.3481  0.3460  0.3362  0.3796  0.0972  0.1807  0.1807  0.0155  0.0155  0.0155  0.0194  0.0155  0.0155  0.0155  0.0155  0.0194  0.0194  0.0194  0.0155  0.0155  0.0194  0.0155  0.0155  0.0155  0.0194  0.0194  0.0194  0.0194  0.0154  0.0154  0.0154  0.0154  0.0154  0.0154  0.0154  0.0154  0.0154  0.0154  0.0154  0.0154  0.0194  0.0194  0.0194  0.0194  0.0194  0.0194  0.0116  0.0154  0.0154  0.0154  0.0233  0.0194  0.0038  0.0115  0.0038  0.0077  0.0155  0.0077  0.0155  0.0155  0.0038  0.0038  0.0116  0.0077  0.0115  0.0077  0.0077  0.0038  0.0038  0.0038  0.0038  0.0038  0.0155  0.0155  0.0077  0.0038  0.0077  0.0077  0.0038  0.0116  0.0000  0.0000  0.0000  0.0038  0.0038  0.0038  0.0115  0.0115  0.0115  0.0038  0.0077  0.0115  0.0077  0.0115  0.0077  0.0116  0.0077  0.0115  0.0115  0.0038  0.0077  0.0116  0.0038  0.0000  0.0000  0.0000  0.0000  0.0038  0.0077  0.0000  0.0038  0.0077  0.0077  0.0000  0.0038  0.0077  0.0155  0.0077  0.0038  0.0077  0.0038  0.0000  0.0038  0.0038  0.0000  0.0000  0.0077  0.0038  0.0038  0.0038  0.0038  0.0038  0.0000  0.0038  0.0038  0.0038  0.0077  0.0000  0.0038  0.0000  0.0000  0.0000  0.0077  0.0038  0.0038  0.0038  0.0116  0.0116  0.0038  0.0038  0.0038  0.0116  0.0038  0.0077  0.0038  0.0154  0.0077  0.0077  0.0155  0.0077  0.0038  0.0115  0.0038  0.0038  0.0116  0.0000  0.0038  0.0038  0.0116  0.0077  0.0116  0.0077  0.0038  0.0077  0.0000  0.0000  0.0038  0.0038  0.0077  0.0077  0.0077  0.0038  0.0077  0.0077  0.0000  0.0077  0.0038  0.0115  0.0116  0.0000  0.0077  0.0038  0.0038  0.0038  0.0038  0.0038  0.0077  0.0077  0.0038  0.0000  0.0038  0.0000  0.0000  0.0000  0.0000  0.0077  0.0077  0.0038  0.0000  0.0000  0.0038  0.0038  0.0038  0.0038  0.0000  0.0000  0.0038  0.0038  0.0038  0.0000  0.0000  0.0000  0.0000  0.0000  0.0000  0.0000  0.0038  0.0000  0.0038  0.0000  0.0000  0.0000  0.0000  0.0000  0.0000  0.0038  0.0038  0.0077  0.0038  0.0038  0.0038  0.0038  0.0038  0.0000  0.0000  0.0000  0.0000  0.0000  0.0038  0.0000  0.0038
OMP4__GCA_001197795.1   0.7177  0.5691  0.5291  0.6061  0.7880  0.5124  0.5046  0.5555  0.5044  0.4998  0.4869  0.4945  0.4869  0.5129  0.6476  0.5636  0.6324  0.5850  0.5962  0.6123  0.5532  0.5532  0.5620  0.5433  0.5504  0.4756  0.4909  0.4755  0.6355  0.5375  0.6090  0.6095  0.5918  0.6472  0.6708  0.4904  0.5044  0.4904  0.5482  0.5427  0.5427  0.5347  0.5865  0.6151  0.6482  0.6824  0.6514  0.6716  0.6716  0.7028  0.4766  0.4766  0.4528  0.3486  0.3486  0.3418  0.3418  0.3397  0.3300  0.3793  0.1014  0.1758  0.1758  0.0194  0.0194  0.0194  0.0155  0.0194  0.0194  0.0194  0.0194  0.0233  0.0233  0.0233  0.0194  0.0194  0.0233  0.0194  0.0194  0.0194  0.0233  0.0154  0.0154  0.0154  0.0115  0.0115  0.0115  0.0115  0.0115  0.0115  0.0115  0.0115  0.0115  0.0115  0.0115  0.0115  0.0154  0.0154  0.0154  0.0154  0.0154  0.0154  0.0077  0.0115  0.0115  0.0115  0.0193  0.0154  0.0077  0.0154  0.0000  0.0115  0.0194  0.0115  0.0194  0.0194  0.0077  0.0077  0.0155  0.0115  0.0154  0.0038  0.0038  0.0000  0.0000  0.0077  0.0077  0.0077  0.0194  0.0194  0.0115  0.0077  0.0115  0.0115  0.0077  0.0155  0.0038  0.0038  0.0038  0.0077  0.0000  0.0077  0.0077  0.0077  0.0077  0.0000  0.0038  0.0077  0.0038  0.0077  0.0115  0.0155  0.0115  0.0077  0.0077  0.0077  0.0115  0.0154  0.0077  0.0038  0.0038  0.0038  0.0038  0.0077  0.0115  0.0038  0.0077  0.0038  0.0038  0.0038  0.0077  0.0038  0.0194  0.0115  0.0077  0.0115  0.0077  0.0038  0.0077  0.0077  0.0038  0.0038  0.0115  0.0077  0.0077  0.0077  0.0077  0.0077  0.0038  0.0077  0.0077  0.0077  0.0115  0.0038  0.0077  0.0038  0.0038  0.0038  0.0115  0.0077  0.0077  0.0077  0.0155  0.0155  0.0077  0.0000  0.0077  0.0155  0.0077  0.0115  0.0077  0.0193  0.0115  0.0038  0.0194  0.0115  0.0077  0.0154  0.0077  0.0077  0.0155  0.0038  0.0077  0.0077  0.0154  0.0115  0.0155  0.0115  0.0077  0.0115  0.0038  0.0038  0.0077  0.0077  0.0115  0.0115  0.0038  0.0077  0.0115  0.0115  0.0038  0.0038  0.0077  0.0154  0.0155  0.0038  0.0038  0.0000  0.0000  0.0077  0.0000  0.0077  0.0038  0.0038  0.0077  0.0038  0.0077  0.0038  0.0038  0.0038  0.0038  0.0038  0.0038  0.0000  0.0038  0.0038  0.0000  0.0077  0.0000  0.0000  0.0038  0.0038  0.0077  0.0077  0.0077  0.0038  0.0038  0.0038  0.0038  0.0038  0.0038  0.0038  0.0077  0.0038  0.0077  0.0038  0.0038  0.0038  0.0038  0.0038  0.0038  0.0077  0.0077  0.0038  0.0077  0.0000  0.0077  0.0000  0.0000  0.0038  0.0038  0.0038  0.0038  0.0038  0.0077  0.0038  0.0077  0.0038
OMP4__GCA_001196775.1   0.7287  0.5867  0.5296  0.6156  0.7777  0.5206  0.5128  0.5643  0.5126  0.5079  0.4949  0.5025  0.4949  0.5212  0.6390  0.5725  0.6241  0.5771  0.6054  0.6042  0.5457  0.5457  0.5708  0.5518  0.5429  0.4834  0.4989  0.4687  0.6452  0.5461  0.6186  0.6190  0.6011  0.6386  0.6620  0.4984  0.5126  0.4984  0.5407  0.5513  0.5513  0.5432  0.5957  0.6068  0.6397  0.6736  0.6615  0.6916  0.6916  0.7136  0.4698  0.4698  0.4462  0.3611  0.3611  0.3542  0.3542  0.3400  0.3303  0.3733  0.1015  0.1759  0.1759  0.0194  0.0194  0.0194  0.0233  0.0194  0.0194  0.0194  0.0194  0.0155  0.0155  0.0155  0.0116  0.0194  0.0155  0.0194  0.0194  0.0194  0.0155  0.0155  0.0155  0.0154  0.0116  0.0116  0.0116  0.0116  0.0116  0.0116  0.0116  0.0116  0.0116  0.0116  0.0116  0.0116  0.0155  0.0155  0.0155  0.0155  0.0155  0.0155  0.0077  0.0116  0.0116  0.0116  0.0194  0.0154  0.0077  0.0154  0.0077  0.0116  0.0194  0.0116  0.0194  0.0194  0.0077  0.0077  0.0155  0.0115  0.0077  0.0115  0.0115  0.0077  0.0077  0.0077  0.0077  0.0077  0.0194  0.0194  0.0116  0.0077  0.0116  0.0116  0.0077  0.0155  0.0038  0.0038  0.0038  0.0000  0.0077  0.0077  0.0077  0.0077  0.0077  0.0077  0.0038  0.0077  0.0038  0.0077  0.0116  0.0155  0.0115  0.0077  0.0077  0.0077  0.0115  0.0154  0.0077  0.0038  0.0038  0.0038  0.0038  0.0077  0.0115  0.0038  0.0077  0.0038  0.0038  0.0038  0.0000  0.0038  0.0194  0.0115  0.0077  0.0116  0.0077  0.0038  0.0077  0.0077  0.0038  0.0038  0.0116  0.0000  0.0077  0.0077  0.0077  0.0000  0.0038  0.0077  0.0077  0.0077  0.0116  0.0038  0.0077  0.0038  0.0038  0.0038  0.0038  0.0077  0.0077  0.0077  0.0155  0.0155  0.0077  0.0077  0.0077  0.0155  0.0077  0.0116  0.0077  0.0115  0.0116  0.0115  0.0194  0.0116  0.0077  0.0077  0.0077  0.0077  0.0155  0.0038  0.0077  0.0077  0.0154  0.0116  0.0155  0.0115  0.0000  0.0116  0.0038  0.0038  0.0000  0.0077  0.0116  0.0115  0.0115  0.0000  0.0038  0.0038  0.0038  0.0038  0.0000  0.0154  0.0155  0.0038  0.0038  0.0077  0.0077  0.0000  0.0077  0.0077  0.0038  0.0038  0.0000  0.0038  0.0000  0.0038  0.0038  0.0038  0.0038  0.0038  0.0038  0.0077  0.0038  0.0038  0.0077  0.0000  0.0077  0.0077  0.0038  0.0038  0.0000  0.0000  0.0077  0.0038  0.0038  0.0038  0.0038  0.0038  0.0038  0.0038  0.0000  0.0038  0.0000  0.0038  0.0038  0.0038  0.0038  0.0038  0.0038  0.0000  0.0077  0.0038  0.0000  0.0077  0.0000  0.0077  0.0077  0.0038  0.0038  0.0038  0.0038  0.0038  0.0000  0.0038  0.0000  0.0038  0.0077
OMP4__GCA_001196125.1   0.7185  0.5781  0.5218  0.6067  0.7889  0.5129  0.5051  0.5561  0.5049  0.5003  0.4874  0.4949  0.4874  0.5134  0.6483  0.5641  0.6330  0.5856  0.5968  0.6130  0.5538  0.5538  0.5625  0.5438  0.5509  0.4761  0.4914  0.4759  0.6361  0.5380  0.6097  0.6101  0.5924  0.6479  0.6715  0.4909  0.5049  0.4909  0.5488  0.5432  0.5432  0.5352  0.5871  0.6157  0.6489  0.6832  0.6521  0.6819  0.6819  0.7036  0.4771  0.4771  0.4532  0.3550  0.3550  0.3481  0.3481  0.3460  0.3362  0.3796  0.0972  0.1807  0.1807  0.0155  0.0155  0.0155  0.0194  0.0155  0.0155  0.0155  0.0155  0.0194  0.0194  0.0194  0.0155  0.0155  0.0194  0.0155  0.0155  0.0155  0.0194  0.0194  0.0194  0.0194  0.0154  0.0154  0.0154  0.0154  0.0154  0.0154  0.0154  0.0154  0.0154  0.0154  0.0154  0.0154  0.0194  0.0194  0.0194  0.0194  0.0194  0.0194  0.0116  0.0154  0.0154  0.0154  0.0233  0.0194  0.0038  0.0115  0.0038  0.0077  0.0155  0.0077  0.0155  0.0155  0.0038  0.0038  0.0116  0.0077  0.0115  0.0077  0.0077  0.0038  0.0038  0.0038  0.0038  0.0038  0.0155  0.0155  0.0077  0.0038  0.0077  0.0077  0.0038  0.0116  0.0000  0.0000  0.0000  0.0038  0.0038  0.0038  0.0115  0.0115  0.0115  0.0038  0.0077  0.0115  0.0077  0.0115  0.0077  0.0116  0.0077  0.0115  0.0115  0.0038  0.0077  0.0116  0.0038  0.0000  0.0000  0.0000  0.0000  0.0038  0.0077  0.0000  0.0038  0.0077  0.0077  0.0000  0.0038  0.0077  0.0155  0.0077  0.0038  0.0077  0.0038  0.0000  0.0038  0.0038  0.0000  0.0000  0.0077  0.0038  0.0038  0.0038  0.0038  0.0038  0.0000  0.0038  0.0038  0.0038  0.0077  0.0000  0.0038  0.0000  0.0000  0.0000  0.0077  0.0038  0.0038  0.0038  0.0116  0.0116  0.0038  0.0038  0.0038  0.0116  0.0038  0.0077  0.0038  0.0154  0.0077  0.0077  0.0155  0.0077  0.0038  0.0115  0.0038  0.0038  0.0116  0.0000  0.0038  0.0038  0.0116  0.0077  0.0116  0.0077  0.0038  0.0077  0.0000  0.0000  0.0038  0.0038  0.0077  0.0077  0.0077  0.0038  0.0077  0.0077  0.0000  0.0077  0.0038  0.0115  0.0116  0.0000  0.0077  0.0038  0.0038  0.0038  0.0038  0.0038  0.0077  0.0077  0.0038  0.0000  0.0038  0.0000  0.0000  0.0000  0.0000  0.0077  0.0077  0.0038  0.0000  0.0000  0.0038  0.0038  0.0038  0.0038  0.0000  0.0000  0.0038  0.0038  0.0038  0.0000  0.0000  0.0000  0.0000  0.0000  0.0000  0.0000  0.0038  0.0000  0.0038  0.0000  0.0000  0.0000  0.0000  0.0000  0.0000  0.0038  0.0038  0.0077  0.0038  0.0038  0.0038  0.0038  0.0038  0.0000  0.0000  0.0000  0.0000  0.0000  0.0038  0.0000  0.0038  0.0000  0.0038  0.0038
OMP4__GCA_001194765.1   0.7185  0.5781  0.5218  0.6067  0.7889  0.5129  0.5051  0.5561  0.5049  0.5003  0.4874  0.4949  0.4874  0.5134  0.6483  0.5641  0.6330  0.5856  0.5968  0.6130  0.5538  0.5538  0.5625  0.5438  0.5509  0.4761  0.4914  0.4759  0.6361  0.5380  0.6097  0.6101  0.5924  0.6479  0.6715  0.4909  0.5049  0.4909  0.5488  0.5432  0.5432  0.5352  0.5871  0.6157  0.6489  0.6832  0.6521  0.6819  0.6819  0.7036  0.4771  0.4771  0.4532  0.3550  0.3550  0.3481  0.3481  0.3460  0.3362  0.3796  0.0972  0.1807  0.1807  0.0155  0.0155  0.0155  0.0194  0.0155  0.0155  0.0155  0.0155  0.0194  0.0194  0.0194  0.0155  0.0155  0.0194  0.0155  0.0155  0.0155  0.0194  0.0194  0.0194  0.0194  0.0154  0.0154  0.0154  0.0154  0.0154  0.0154  0.0154  0.0154  0.0154  0.0154  0.0154  0.0154  0.0194  0.0194  0.0194  0.0194  0.0194  0.0194  0.0116  0.0154  0.0154  0.0154  0.0233  0.0194  0.0038  0.0115  0.0038  0.0077  0.0155  0.0077  0.0155  0.0155  0.0038  0.0038  0.0116  0.0077  0.0115  0.0077  0.0077  0.0038  0.0038  0.0038  0.0038  0.0038  0.0155  0.0155  0.0077  0.0038  0.0077  0.0077  0.0038  0.0116  0.0000  0.0000  0.0000  0.0038  0.0038  0.0038  0.0115  0.0115  0.0115  0.0038  0.0077  0.0115  0.0077  0.0115  0.0077  0.0116  0.0077  0.0115  0.0115  0.0038  0.0077  0.0116  0.0038  0.0000  0.0000  0.0000  0.0000  0.0038  0.0077  0.0000  0.0038  0.0077  0.0077  0.0000  0.0038  0.0077  0.0155  0.0077  0.0038  0.0077  0.0038  0.0000  0.0038  0.0038  0.0000  0.0000  0.0077  0.0038  0.0038  0.0038  0.0038  0.0038  0.0000  0.0038  0.0038  0.0038  0.0077  0.0000  0.0038  0.0000  0.0000  0.0000  0.0077  0.0038  0.0038  0.0038  0.0116  0.0116  0.0038  0.0038  0.0038  0.0116  0.0038  0.0077  0.0038  0.0154  0.0077  0.0077  0.0155  0.0077  0.0038  0.0115  0.0038  0.0038  0.0116  0.0000  0.0038  0.0038  0.0116  0.0077  0.0116  0.0077  0.0038  0.0077  0.0000  0.0000  0.0038  0.0038  0.0077  0.0077  0.0077  0.0038  0.0077  0.0077  0.0000  0.0077  0.0038  0.0115  0.0116  0.0000  0.0077  0.0038  0.0038  0.0038  0.0038  0.0038  0.0077  0.0077  0.0038  0.0000  0.0038  0.0000  0.0000  0.0000  0.0000  0.0077  0.0077  0.0038  0.0000  0.0000  0.0038  0.0038  0.0038  0.0038  0.0000  0.0000  0.0038  0.0038  0.0038  0.0000  0.0000  0.0000  0.0000  0.0000  0.0000  0.0000  0.0038  0.0000  0.0038  0.0000  0.0000  0.0000  0.0000  0.0000  0.0000  0.0038  0.0038  0.0077  0.0038  0.0038  0.0038  0.0038  0.0038  0.0000  0.0000  0.0000  0.0000  0.0000  0.0038  0.0000  0.0038  0.0000  0.0038  0.0038  0.0000
OMP4__GCA_001193655.1   0.7279  0.5775  0.5371  0.6149  0.7768  0.5201  0.5123  0.5638  0.5121  0.5074  0.4945  0.5020  0.4945  0.5207  0.6384  0.5719  0.6234  0.5766  0.6048  0.6036  0.5452  0.5452  0.5702  0.5513  0.5424  0.4829  0.4984  0.4682  0.6445  0.5455  0.6179  0.6184  0.6005  0.6380  0.6613  0.4980  0.5121  0.4980  0.5401  0.5508  0.5508  0.5427  0.5950  0.6062  0.6390  0.6728  0.6608  0.6812  0.6812  0.7128  0.4694  0.4694  0.4458  0.3547  0.3547  0.3478  0.3478  0.3338  0.3242  0.3730  0.1058  0.1710  0.1710  0.0233  0.0233  0.0233  0.0194  0.0233  0.0233  0.0233  0.0233  0.0194  0.0194  0.0194  0.0155  0.0233  0.0194  0.0233  0.0233  0.0233  0.0194  0.0116  0.0116  0.0115  0.0077  0.0077  0.0077  0.0077  0.0077  0.0077  0.0077  0.0077  0.0077  0.0077  0.0077  0.0077  0.0116  0.0116  0.0116  0.0116  0.0116  0.0116  0.0038  0.0077  0.0077  0.0077  0.0154  0.0115  0.0115  0.0193  0.0038  0.0154  0.0233  0.0154  0.0233  0.0233  0.0115  0.0115  0.0194  0.0154  0.0115  0.0077  0.0077  0.0038  0.0038  0.0115  0.0115  0.0115  0.0233  0.0233  0.0154  0.0115  0.0154  0.0154  0.0115  0.0194  0.0077  0.0077  0.0077  0.0038  0.0038  0.0115  0.0038  0.0038  0.0038  0.0038  0.0000  0.0038  0.0000  0.0038  0.0154  0.0194  0.0154  0.0038  0.0038  0.0115  0.0154  0.0193  0.0115  0.0077  0.0077  0.0077  0.0077  0.0115  0.0154  0.0077  0.0115  0.0000  0.0000  0.0077  0.0038  0.0000  0.0233  0.0154  0.0115  0.0154  0.0115  0.0077  0.0115  0.0115  0.0077  0.0077  0.0154  0.0038  0.0115  0.0115  0.0115  0.0038  0.0077  0.0115  0.0115  0.0115  0.0154  0.0077  0.0115  0.0077  0.0077  0.0077  0.0077  0.0115  0.0115  0.0115  0.0194  0.0194  0.0115  0.0038  0.0115  0.0194  0.0115  0.0154  0.0115  0.0154  0.0154  0.0077  0.0233  0.0154  0.0115  0.0115  0.0115  0.0115  0.0194  0.0077  0.0115  0.0115  0.0193  0.0154  0.0194  0.0154  0.0038  0.0154  0.0077  0.0077  0.0038  0.0115  0.0154  0.0154  0.0077  0.0038  0.0077  0.0077  0.0077  0.0000  0.0038  0.0193  0.0194  0.0077  0.0000  0.0038  0.0038  0.0038  0.0038  0.0115  0.0000  0.0000  0.0038  0.0077  0.0038  0.0077  0.0077  0.0077  0.0077  0.0000  0.0000  0.0038  0.0077  0.0077  0.0038  0.0038  0.0038  0.0038  0.0077  0.0077  0.0038  0.0038  0.0115  0.0077  0.0077  0.0077  0.0077  0.0077  0.0077  0.0077  0.0038  0.0077  0.0038  0.0077  0.0077  0.0077  0.0077  0.0077  0.0077  0.0038  0.0115  0.0000  0.0038  0.0038  0.0038  0.0038  0.0038  0.0077  0.0077  0.0077  0.0077  0.0077  0.0038  0.0077  0.0038  0.0077  0.0038  0.0038  0.0077  0.0077
[truncated: 631,873 more chars]
