# Supplementary material for: Subfunctionalization influences the expansion of bacterial multidrug antibiotic resistance
Source: BMC Genomics. 2017 Oct 30;18:834. doi: 10.1186/s12864-017-4222-4 (PMC5663151; doi:10.1186/s12864-017-4222-4)
Supplement: Supplementary file 1 — Calculation of synonymous/non-synonymous substitution. (ZIP 34380 kb) [file 12864_2017_4222_MOESM1_ESM.zip › Additional_File_1/OMP/2NG_OMP.t]

   505
OMP4__GCA_000198775.1 
OMP4__GCA_000236065.1   1.2110
OMP4__GCA_000698555.1   1.2025  0.6836
OMP4__GCA_000818655.1   1.4308  0.6685  0.4029
OMP4__GCA_000729995.1   1.3702  1.1432  1.1449  1.1476
OMP4__GCA_000698595.1   1.1178  0.9481  0.9377  1.0277  0.8220
OMP4__GCA_000751215.1   1.1092  0.9414  0.9524  1.0204  0.8117  0.0095
OMP4__GCA_000402035.1   1.2053  1.0235  1.0017  1.0709  0.9619  0.5417  0.5294
OMP4__GCA_000828875.1   1.1314  0.9273  0.9430  0.9747  0.8224  0.4777  0.4657  0.3790
OMP4__GCA_001278535.1   1.0988  0.9042  0.9509  0.9548  0.8096  0.4793  0.4673  0.3590  0.0564
OMP4__GCA_000256585.3   1.1622  0.8851  0.9457  0.9603  0.8561  0.5271  0.5298  0.3802  0.2770  0.2808
OMP4__GCA_000698575.1   1.1527  0.8910  0.9594  0.9741  0.8484  0.5325  0.5352  0.3851  0.2814  0.2852  0.0064
OMP4__GCA_000773055.1   1.1622  0.8851  0.9457  0.9603  0.8561  0.5271  0.5298  0.3802  0.2770  0.2808  0.0000  0.0064
OMP4__GCA_000648925.1   1.1294  0.8939  0.9730  0.9038  0.8464  0.4979  0.4858  0.3172  0.2846  0.2751  0.2569  0.2526  0.2569
OMP4__GCA_000020045.1   1.3112  1.0720  0.9725  1.0830  1.1370  0.8291  0.8364  0.9235  0.8401  0.8589  0.7733  0.7800  0.7733  0.8421
OMP4__GCA_001319865.1   1.2303  0.9567  0.9273  0.9782  1.1304  0.8533  0.8678  0.8912  0.7450  0.7592  0.7526  0.7593  0.7526  0.8082  0.4471
OMP4__GCA_000519245.1   1.2873  1.0175  0.9488  1.0524  1.0584  0.8658  0.8804  0.9004  0.7307  0.7628  0.7585  0.7651  0.7585  0.8047  0.4563  0.3789
OMP4__GCA_001319905.1   1.2680  0.9527  0.9312  0.9691  1.1130  0.7957  0.8031  0.8087  0.7115  0.7306  0.6850  0.6907  0.6850  0.7791  0.4428  0.3623  0.3794
OMP4__GCA_000739835.1   1.2377  0.9806  0.9377  0.9718  1.1478  0.8029  0.8170  0.7801  0.7308  0.7256  0.7265  0.7205  0.7265  0.7874  0.4956  0.3788  0.4079  0.2073
OMP4__GCA_000522545.2   1.3132  1.0036  0.9745  0.9648  1.1416  0.8610  0.8681  0.8321  0.7031  0.7162  0.7456  0.7519  0.7456  0.7844  0.4681  0.3490  0.3827  0.1623  0.1550
OMP4__GCA_000265115.1   1.2692  0.9650  0.9091  0.9261  1.0956  0.8203  0.8345  0.7656  0.7234  0.7243  0.7238  0.7180  0.7238  0.7727  0.4958  0.3565  0.3840  0.1849  0.1238  0.1291
OMP4__GCA_000281995.2   1.2692  0.9650  0.9091  0.9261  1.0956  0.8203  0.8345  0.7656  0.7234  0.7243  0.7238  0.7180  0.7238  0.7727  0.4958  0.3565  0.3840  0.1849  0.1238  0.1291  0.0000
OMP4__GCA_000739735.1   1.3277  0.9250  0.9019  0.9811  1.2440  0.8903  0.8924  0.9313  0.9411  0.9478  0.8935  0.9065  0.8935  0.8565  0.8813  0.7754  0.8622  0.7763  0.8830  0.8304  0.7962  0.7962
OMP4__GCA_000473465.1   1.2488  0.9516  0.8860  0.9015  1.2005  0.8668  0.8662  0.8301  0.8838  0.8711  0.8533  0.8667  0.8533  0.8059  0.8380  0.8335  0.7998  0.7538  0.7630  0.7998  0.7660  0.7660  0.5309
OMP4__GCA_000173575.1   1.2215  0.9515  0.8595  0.9285  1.1737  0.8673  0.8694  0.8802  0.8528  0.8669  0.8680  0.8813  0.8680  0.8639  0.9258  0.7977  0.7939  0.7906  0.8509  0.8042  0.7781  0.7781  0.4912  0.3461
OMP4__GCA_000372945.1   1.1508  0.8825  0.8400  0.9347  1.0653  0.7841  0.7792  0.8106  0.7929  0.7816  0.8020  0.8142  0.8020  0.7643  0.8131  0.7478  0.7682  0.7482  0.7583  0.7625  0.7244  0.7244  0.4818  0.2311  0.2563
OMP4__GCA_000092885.1   1.1384  0.9356  0.8713  0.9650  1.1849  0.8291  0.8240  0.8300  0.8266  0.8146  0.8351  0.8481  0.8351  0.7720  0.8604  0.7918  0.8222  0.8034  0.8140  0.8197  0.7645  0.7645  0.5205  0.2821  0.2812  0.1389
OMP4__GCA_000372985.1   1.1213  0.9423  0.8459  0.9426  1.1437  0.8289  0.8238  0.8183  0.8329  0.8209  0.8222  0.8349  0.8222  0.7718  0.8369  0.7772  0.8070  0.7757  0.7997  0.7837  0.7257  0.7257  0.5160  0.2777  0.2635  0.1389  0.0259
OMP4__GCA_000745015.1   1.2243  0.9405  0.8944  0.9447  1.0927  0.9173  0.9201  0.9311  0.8780  0.8845  0.9020  0.9163  0.9020  0.8809  0.8004  0.7209  0.8056  0.7804  0.7705  0.8019  0.7848  0.7848  0.4842  0.5236  0.4641  0.4685  0.4983  0.4982
OMP4__GCA_001294705.1   1.1931  0.9197  0.8642  0.9405  1.1552  0.8319  0.8250  0.8355  0.8004  0.8071  0.8842  0.8998  0.8842  0.8270  0.8499  0.7446  0.8120  0.7929  0.8059  0.8155  0.7816  0.7816  0.4989  0.5311  0.4791  0.4619  0.4966  0.4921  0.4613
OMP4__GCA_000685055.1   1.2092  0.8565  0.8129  0.8917  1.1105  0.7776  0.7710  0.8124  0.7731  0.7729  0.8191  0.8337  0.8191  0.7863  0.7454  0.7606  0.8077  0.7711  0.7818  0.7570  0.7533  0.7533  0.4997  0.5414  0.5009  0.4633  0.4791  0.4739  0.4580  0.3068
OMP4__GCA_000714855.1   1.1994  0.8566  0.8266  0.8919  1.0999  0.7646  0.7582  0.8125  0.7733  0.7730  0.8338  0.8488  0.8338  0.8005  0.7307  0.7457  0.7921  0.7712  0.7819  0.7571  0.7535  0.7535  0.5101  0.5525  0.5114  0.4734  0.4893  0.4841  0.4581  0.3167  0.0128
OMP4__GCA_000961515.1   1.1902  0.8511  0.8172  0.9013  1.1049  0.7498  0.7435  0.8069  0.7679  0.7540  0.8170  0.8315  0.8170  0.7810  0.7282  0.7358  0.7818  0.7539  0.7641  0.7397  0.7363  0.7363  0.4867  0.5443  0.5034  0.4655  0.4865  0.4762  0.4502  0.2995  0.0257  0.0192
OMP4__GCA_000383275.1   1.3161  0.9226  0.9025  1.0146  1.1286  0.9033  0.9106  0.8808  0.8106  0.8325  0.8595  0.8524  0.8595  0.8006  0.7520  0.7704  0.7732  0.7304  0.8073  0.8020  0.7621  0.7621  0.5568  0.6197  0.5893  0.5793  0.5929  0.5627  0.5065  0.5481  0.4968  0.5080  0.4999
OMP4__GCA_000685095.1   1.3161  0.9402  0.9446  1.0461  1.1525  0.9420  0.9308  0.9021  0.8701  0.9093  0.8967  0.8893  0.8967  0.8204  0.8040  0.8218  0.8176  0.7420  0.8584  0.8223  0.7994  0.7994  0.5872  0.6452  0.6039  0.5999  0.6147  0.5841  0.5346  0.5503  0.5104  0.5218  0.5137  0.0972
OMP4__GCA_000172415.1   1.1418  0.8246  0.8247  0.9186  1.1406  0.7690  0.7650  0.7781  0.7991  0.8116  0.8102  0.8165  0.8102  0.7958  0.7382  0.7408  0.7641  0.6853  0.7311  0.6848  0.7023  0.7023  0.5337  0.5340  0.4754  0.4544  0.4953  0.4798  0.4225  0.4974  0.4528  0.4632  0.4536  0.3932  0.4075
OMP4__GCA_000421865.1   1.1599  0.8243  0.8313  0.9101  1.1188  0.7805  0.7764  0.7559  0.7874  0.7998  0.7853  0.7914  0.7853  0.7903  0.7259  0.7281  0.7282  0.6556  0.7070  0.6615  0.6788  0.6788  0.5447  0.5502  0.4804  0.4689  0.5003  0.4847  0.4123  0.5140  0.4735  0.4842  0.4744  0.4035  0.4236  0.0259
OMP4__GCA_001293045.1   1.1418  0.8246  0.8247  0.9186  1.1406  0.7690  0.7650  0.7781  0.7991  0.8116  0.8102  0.8165  0.8102  0.7958  0.7382  0.7408  0.7641  0.6853  0.7311  0.6848  0.7023  0.7023  0.5337  0.5340  0.4754  0.4544  0.4953  0.4798  0.4225  0.4974  0.4528  0.4632  0.4536  0.3932  0.4075  0.0000  0.0259
OMP4__GCA_000472525.1   1.2518  0.8613  0.8456  0.9117  1.1136  0.8520  0.8590  0.8089  0.8061  0.7989  0.8041  0.8108  0.8041  0.7981  0.8040  0.7685  0.7831  0.7236  0.8107  0.7470  0.7167  0.7167  0.5001  0.6483  0.5225  0.5444  0.5835  0.5536  0.4526  0.5047  0.4967  0.5085  0.4881  0.2456  0.2807  0.3511  0.3363  0.3511
OMP4__GCA_000176935.2   1.2230  0.8883  0.8933  0.9228  1.1492  0.8228  0.8294  0.8185  0.8984  0.8980  0.8668  0.8742  0.8668  0.8663  0.7920  0.8109  0.7847  0.7638  0.7869  0.7844  0.7470  0.7470  0.5432  0.5654  0.5021  0.5340  0.5322  0.5211  0.4771  0.5340  0.5612  0.5738  0.5529  0.4235  0.4202  0.3037  0.3083  0.3037  0.3588
OMP4__GCA_000416445.1   1.2380  0.8737  0.8773  0.9228  1.1759  0.8176  0.8241  0.8120  0.9060  0.9057  0.8816  0.8892  0.8816  0.8592  0.7686  0.8109  0.7772  0.7708  0.7662  0.7772  0.7403  0.7403  0.5377  0.5482  0.4862  0.5176  0.5158  0.5051  0.4607  0.5281  0.5430  0.5551  0.5348  0.4068  0.4035  0.2899  0.2944  0.2899  0.3536  0.0160
OMP4__GCA_000515195.1   1.2343  0.8666  0.8695  0.9145  1.1721  0.8163  0.8228  0.8120  0.9060  0.9057  0.8742  0.8816  0.8742  0.8592  0.7686  0.8029  0.7772  0.7708  0.7662  0.7772  0.7403  0.7403  0.5322  0.5482  0.4862  0.5176  0.5158  0.5051  0.4553  0.5223  0.5370  0.5491  0.5289  0.4014  0.3980  0.2854  0.2898  0.2854  0.3483  0.0128  0.0032
OMP4__GCA_000300095.1   1.2354  0.8942  0.9011  0.9404  1.1304  0.8068  0.8132  0.8423  0.8953  0.8798  0.8861  0.8938  0.8861  0.8504  0.7878  0.7965  0.8013  0.7803  0.8227  0.7912  0.7806  0.7806  0.5639  0.5764  0.5008  0.5442  0.5365  0.5308  0.4541  0.5517  0.5455  0.5578  0.5373  0.4064  0.4086  0.2810  0.2854  0.2810  0.3555  0.0840  0.0804  0.0768
OMP4__GCA_000472445.1   1.3153  0.9692  0.9453  0.9689  1.1504  0.8677  0.8748  0.8890  0.8543  0.8688  0.8425  0.8495  0.8425  0.8509  0.7903  0.7829  0.7643  0.7188  0.7871  0.7175  0.7349  0.7349  0.5507  0.6129  0.5471  0.5409  0.5563  0.5271  0.4730  0.5803  0.5801  0.5934  0.5717  0.3498  0.3705  0.2569  0.2524  0.2569  0.2922  0.2925  0.2781  0.2733  0.2783
OMP4__GCA_000148685.1   1.2757  0.9252  0.9211  0.9378  1.1340  0.8795  0.8868  0.8669  0.9178  0.9092  0.8924  0.9001  0.8924  0.8716  0.7885  0.7572  0.7625  0.7185  0.8037  0.7460  0.7607  0.7607  0.5923  0.6700  0.5455  0.5416  0.5752  0.5451  0.5104  0.5762  0.5825  0.5960  0.5807  0.3972  0.4093  0.2855  0.2809  0.2855  0.3528  0.3127  0.2982  0.2934  0.2936  0.2119
OMP4__GCA_000472545.1   1.2814  0.9859  0.9122  0.9630  1.0921  0.8627  0.8657  0.8983  0.9258  0.9172  0.9445  0.9529  0.9445  0.9310  0.8173  0.7857  0.7866  0.7477  0.8069  0.7349  0.7567  0.7567  0.5786  0.6865  0.5509  0.5745  0.6025  0.5709  0.4836  0.5728  0.5759  0.5888  0.5739  0.3908  0.3983  0.3080  0.3031  0.3080  0.3184  0.3206  0.3157  0.3108  0.2997  0.2150  0.1371
OMP4__GCA_000020125.1   1.2270  0.9564  0.8922  0.9538  1.0232  0.8286  0.8313  0.8438  0.7776  0.7837  0.8316  0.8453  0.8316  0.8370  0.7797  0.7772  0.8446  0.8536  0.8280  0.8579  0.8094  0.8094  0.5351  0.5861  0.5440  0.5174  0.5427  0.5426  0.4451  0.4506  0.4195  0.4301  0.4277  0.5098  0.5672  0.4445  0.4603  0.4445  0.4914  0.4969  0.4913  0.4856  0.4992  0.5121  0.5297  0.5417
OMP4__GCA_000013645.1   1.2323  0.8801  0.8668  0.9191  1.0330  0.7945  0.7971  0.8213  0.7978  0.7976  0.8377  0.8520  0.8377  0.8125  0.7545  0.7410  0.8514  0.8180  0.8408  0.8362  0.8123  0.8123  0.5298  0.5487  0.4968  0.5106  0.5197  0.5089  0.4373  0.4101  0.3920  0.4023  0.3998  0.4860  0.5019  0.4823  0.5103  0.4823  0.4721  0.5108  0.5048  0.4989  0.4776  0.5205  0.4997  0.5111  0.2576
OMP4__GCA_000756045.1   1.2323  0.8801  0.8668  0.9191  1.0330  0.7945  0.7971  0.8213  0.7978  0.7976  0.8377  0.8520  0.8377  0.8125  0.7545  0.7410  0.8514  0.8180  0.8408  0.8362  0.8123  0.8123  0.5298  0.5487  0.4968  0.5106  0.5197  0.5089  0.4373  0.4101  0.3920  0.4023  0.3998  0.4860  0.5019  0.4823  0.5103  0.4823  0.4721  0.5108  0.5048  0.4989  0.4776  0.5205  0.4997  0.5111  0.2576  0.0000
OMP4__GCA_000178415.2   1.2400  0.9261  0.9182  0.9674  1.1007  0.8679  0.8712  0.8923  0.8362  0.8221  0.8655  0.8802  0.8655  0.8770  0.8315  0.7512  0.8576  0.8375  0.8438  0.8555  0.8310  0.8310  0.5154  0.5725  0.4808  0.5144  0.5181  0.5070  0.4276  0.4126  0.4396  0.4507  0.4484  0.4827  0.4929  0.4704  0.4758  0.4704  0.4442  0.4905  0.4963  0.4905  0.4809  0.4973  0.4947  0.4820  0.2795  0.1111  0.1111
OMP4__GCA_000756855.1   1.2998  1.1550  0.9423  1.0942  1.3865  1.0130  1.0237  1.0358  1.0287  1.0677  1.0627  1.0782  1.0627  1.0387  1.0090  0.9428  0.9650  0.9530  0.9831  0.9585  0.9277  0.9277  0.8548  0.8978  0.8728  0.8711  0.8888  0.8616  0.8977  0.8868  0.8314  0.8384  0.8344  0.9401  1.0090  0.8463  0.8661  0.8463  0.9286  0.8759  0.8901  0.8830  0.8913  0.8987  0.9450  0.9368  0.8573  0.8960  0.8960  0.9401
OMP4__GCA_000959725.1   1.2998  1.1550  0.9423  1.0942  1.3865  1.0130  1.0237  1.0358  1.0287  1.0677  1.0627  1.0782  1.0627  1.0387  1.0090  0.9428  0.9650  0.9530  0.9831  0.9585  0.9277  0.9277  0.8548  0.8978  0.8728  0.8711  0.8888  0.8616  0.8977  0.8868  0.8314  0.8384  0.8344  0.9401  1.0090  0.8463  0.8661  0.8463  0.9286  0.8759  0.8901  0.8830  0.8913  0.8987  0.9450  0.9368  0.8573  0.8960  0.8960  0.9401  0.0000
OMP4__GCA_000194745.1   1.2277  1.1334  0.8852  1.0875  1.3441  0.9864  0.9969  0.9958  1.0014  1.0238  0.9985  1.0125  0.9985  0.9897  0.9296  0.9280  0.9559  0.9229  0.9181  0.9277  0.8992  0.8992  0.8667  0.8795  0.8914  0.8857  0.9040  0.8694  0.9246  0.9153  0.8298  0.8368  0.8328  0.9457  1.0148  0.8857  0.8924  0.8857  0.9585  0.8813  0.8955  0.8884  0.9040  0.9076  0.9348  0.9424  0.8764  0.9015  0.9015  0.9691  0.0775  0.0775
OMP4__GCA_000022645.2   1.2382  1.0543  0.9292  0.9975  1.2616  0.8569  0.8662  0.9238  0.8944  0.8952  0.9183  0.9309  0.9183  0.9021  1.0221  0.9030  0.9583  0.9180  0.8274  0.9146  0.8631  0.8631  0.9319  0.9332  0.9617  0.9180  0.9153  0.8890  0.8871  0.9207  0.9247  0.9106  0.8898  0.9901  1.0071  0.9098  0.8961  0.9098  0.9276  0.8993  0.9126  0.9059  0.9571  0.9836  0.9785  0.9908  0.9167  0.8781  0.8781  0.9168  0.5175  0.5175  0.4701
OMP4__GCA_000960995.1   1.2382  1.0543  0.9292  0.9975  1.2616  0.8569  0.8662  0.9238  0.8944  0.8952  0.9183  0.9309  0.9183  0.9021  1.0221  0.9030  0.9583  0.9180  0.8274  0.9146  0.8631  0.8631  0.9319  0.9332  0.9617  0.9180  0.9153  0.8890  0.8871  0.9207  0.9247  0.9106  0.8898  0.9901  1.0071  0.9098  0.8961  0.9098  0.9276  0.8993  0.9126  0.9059  0.9571  0.9836  0.9785  0.9908  0.9167  0.8781  0.8781  0.9168  0.5175  0.5175  0.4701  0.0000
OMP4__GCA_000300395.1   1.2237  1.0495  0.9246  0.9927  1.2469  0.8469  0.8561  0.9192  0.8839  0.8846  0.9075  0.9200  0.9075  0.8916  1.0113  0.8931  0.9464  0.9080  0.8240  0.9046  0.8596  0.8596  0.9205  0.9218  0.9570  0.9070  0.9041  0.8782  0.8761  0.9091  0.9130  0.8991  0.8786  0.9795  0.9963  0.8999  0.8863  0.8999  0.9175  0.8960  0.9093  0.9026  0.9540  0.9730  0.9679  0.9800  0.9052  0.8671  0.8671  0.9053  0.5081  0.5081  0.4613  0.0063  0.0063
OMP4__GCA_000365245.1   1.2237  1.0495  0.9246  0.9927  1.2469  0.8469  0.8561  0.9192  0.8839  0.8846  0.9075  0.9200  0.9075  0.8916  1.0113  0.8931  0.9464  0.9080  0.8240  0.9046  0.8596  0.8596  0.9205  0.9218  0.9570  0.9070  0.9041  0.8782  0.8761  0.9091  0.9130  0.8991  0.8786  0.9795  0.9963  0.8999  0.8863  0.8999  0.9175  0.8960  0.9093  0.9026  0.9540  0.9730  0.9679  0.9800  0.9052  0.8671  0.8671  0.9053  0.5081  0.5081  0.4613  0.0063  0.0063  0.0000
OMP4__GCA_000835205.1   1.2814  1.0938  0.9784  1.0229  1.2242  0.9309  0.9405  0.9434  0.9213  0.9168  0.9155  0.9279  0.9155  0.9033  1.0488  0.9201  0.9501  0.9306  0.9339  0.9344  0.9205  0.9205  0.9507  0.9669  0.9636  0.9387  0.9298  0.8929  0.9624  0.9081  0.9476  0.9335  0.9129  0.9672  1.0142  0.9338  0.9335  0.9338  0.9474  0.9344  0.9481  0.9412  0.9865  1.0093  1.0217  1.0182  0.9357  0.9108  0.9108  0.9618  0.4871  0.4871  0.4676  0.1778  0.1778  0.1708  0.1708
OMP4__GCA_001411805.1   1.2447  1.0922  0.9827  1.0287  1.2403  0.9138  0.9234  0.9349  0.9044  0.8999  0.9211  0.9336  0.9211  0.9087  1.0447  0.9172  0.9356  0.9425  0.9321  0.9326  0.9190  0.9190  0.9503  0.9652  0.9644  0.9330  0.9284  0.8917  0.9620  0.9051  0.9471  0.9331  0.9125  0.9799  1.0276  0.9266  0.9263  0.9266  0.9598  0.9273  0.9408  0.9340  0.9642  1.0165  1.0291  1.0277  0.9325  0.9080  0.9080  0.9586  0.4852  0.4852  0.4657  0.1774  0.1774  0.1703  0.1703  0.0192
OMP4__GCA_000687455.2   1.2327  0.9697  0.9537  0.9283  1.2098  0.9095  0.8995  0.9293  0.9311  0.9403  0.9119  0.9183  0.9119  0.8890  0.9598  0.8853  0.8870  0.8621  0.8784  0.8799  0.8469  0.8469  0.9023  0.8533  0.8478  0.8123  0.7872  0.7654  0.9067  0.8777  0.8877  0.8878  0.8712  1.0320  1.0279  0.8510  0.8634  0.8510  0.9752  0.8930  0.8930  0.8930  0.9304  0.9510  1.0089  0.9959  0.9539  0.9106  0.9106  0.9695  0.6993  0.6993  0.6773  0.5437  0.5437  0.5345  0.5345  0.5383  0.5462
OMP4__GCA_000567945.1   1.1367  0.9345  0.8258  0.9106  1.1746  0.9056  0.8996  0.8631  0.8755  0.8589  0.8540  0.8595  0.8540  0.8614  0.9179  0.8910  0.8829  0.8256  0.8288  0.8407  0.8112  0.8112  0.8003  0.7685  0.8124  0.7404  0.7481  0.7250  0.8883  0.8161  0.8335  0.8471  0.8203  0.8943  0.9064  0.7616  0.7614  0.7616  0.7824  0.7841  0.7780  0.7780  0.8125  0.8462  0.8964  0.9154  0.8680  0.8938  0.8938  0.9328  0.5846  0.5846  0.5407  0.4813  0.4813  0.4727  0.4727  0.5209  0.5114  0.5073
OMP4__GCA_000755985.1   1.1920  0.9749  0.8099  0.9415  1.1657  0.9263  0.9202  0.8940  0.9024  0.9031  0.9237  0.9299  0.9237  0.9104  0.9540  0.9434  0.9470  0.8760  0.8802  0.9116  0.8667  0.8667  0.8642  0.8142  0.8406  0.7853  0.8042  0.7803  0.9248  0.8482  0.8517  0.8518  0.8412  0.9266  0.9479  0.8374  0.8560  0.8374  0.8596  0.8589  0.8522  0.8522  0.8623  0.9116  0.9427  0.9542  0.9081  0.8938  0.8938  0.9548  0.6287  0.6287  0.5771  0.5292  0.5292  0.5201  0.5201  0.5509  0.5410  0.4895  0.1679
OMP4__GCA_000959365.1   1.1831  0.9681  0.8044  0.9345  1.1576  0.9203  0.9142  0.8880  0.8964  0.8971  0.9176  0.9237  0.9176  0.9045  0.9528  0.9364  0.9398  0.8698  0.8739  0.9050  0.8607  0.8607  0.8642  0.8080  0.8344  0.7794  0.7982  0.7745  0.9176  0.8417  0.8451  0.8452  0.8346  0.9266  0.9405  0.8312  0.8497  0.8312  0.8528  0.8522  0.8456  0.8456  0.8555  0.9044  0.9350  0.9466  0.9011  0.8869  0.8869  0.9473  0.6287  0.6287  0.5771  0.5292  0.5292  0.5201  0.5201  0.5509  0.5410  0.4943  0.1679  0.0096
OMP4__GCA_001192815.1   1.1900  0.9501  0.8948  0.9564  1.2275  0.9647  0.9583  0.9503  0.9238  0.9184  0.9222  0.9284  0.9222  0.9375  0.9738  0.9110  1.0009  0.9268  0.9528  0.9665  0.9307  0.9307  0.8786  0.8531  0.8708  0.8153  0.8174  0.8052  0.9148  0.8639  0.8801  0.8802  0.8663  0.9421  0.9670  0.8476  0.8599  0.8476  0.8286  0.8550  0.8550  0.8485  0.8787  0.9138  0.9369  0.9916  0.9463  0.9749  0.9749  1.0080  0.6256  0.6256  0.6000  0.5078  0.5078  0.4990  0.4990  0.5174  0.5212  0.5573  0.1332  0.2348  0.2348
OMP4__GCA_001197775.1   1.1900  0.9501  0.8948  0.9564  1.2275  0.9647  0.9583  0.9503  0.9238  0.9184  0.9222  0.9284  0.9222  0.9375  0.9738  0.9110  1.0009  0.9268  0.9528  0.9665  0.9307  0.9307  0.8786  0.8531  0.8708  0.8153  0.8174  0.8052  0.9148  0.8639  0.8801  0.8802  0.8663  0.9421  0.9670  0.8476  0.8599  0.8476  0.8286  0.8550  0.8550  0.8485  0.8787  0.9138  0.9369  0.9916  0.9463  0.9749  0.9749  1.0080  0.6256  0.6256  0.6000  0.5078  0.5078  0.4990  0.4990  0.5174  0.5212  0.5573  0.1332  0.2348  0.2348  0.0000
OMP4__GCA_001202415.1   1.1900  0.9501  0.8948  0.9564  1.2275  0.9647  0.9583  0.9503  0.9238  0.9184  0.9222  0.9284  0.9222  0.9375  0.9738  0.9110  1.0009  0.9268  0.9528  0.9665  0.9307  0.9307  0.8786  0.8531  0.8708  0.8153  0.8174  0.8052  0.9148  0.8639  0.8801  0.8802  0.8663  0.9421  0.9670  0.8476  0.8599  0.8476  0.8286  0.8550  0.8550  0.8485  0.8787  0.9138  0.9369  0.9916  0.9463  0.9749  0.9749  1.0080  0.6256  0.6256  0.6000  0.5078  0.5078  0.4990  0.4990  0.5174  0.5212  0.5573  0.1332  0.2348  0.2348  0.0000  0.0000
OMP4__GCA_001209505.1   1.1898  0.9434  0.9011  0.9562  1.2272  0.9646  0.9582  0.9501  0.9237  0.9183  0.9221  0.9283  0.9221  0.9374  0.9736  0.9109  1.0007  0.9266  0.9526  0.9663  0.9305  0.9305  0.8784  0.8530  0.8706  0.8152  0.8173  0.8051  0.9146  0.8637  0.8799  0.8800  0.8661  0.9420  0.9668  0.8476  0.8598  0.8476  0.8285  0.8549  0.8549  0.8483  0.8786  0.9136  0.9367  0.9913  0.9461  0.9668  0.9668  1.0077  0.6255  0.6255  0.5999  0.5027  0.5027  0.4939  0.4939  0.5124  0.5162  0.5572  0.1368  0.2308  0.2308  0.0032  0.0032  0.0032
OMP4__GCA_001211345.1   1.1900  0.9501  0.8948  0.9564  1.2275  0.9647  0.9583  0.9503  0.9238  0.9184  0.9222  0.9284  0.9222  0.9375  0.9738  0.9110  1.0009  0.9268  0.9528  0.9665  0.9307  0.9307  0.8786  0.8531  0.8708  0.8153  0.8174  0.8052  0.9148  0.8639  0.8801  0.8802  0.8663  0.9421  0.9670  0.8476  0.8599  0.8476  0.8286  0.8550  0.8550  0.8485  0.8787  0.9138  0.9369  0.9916  0.9463  0.9749  0.9749  1.0080  0.6256  0.6256  0.6000  0.5078  0.5078  0.4990  0.4990  0.5174  0.5212  0.5573  0.1332  0.2348  0.2348  0.0000  0.0000  0.0000  0.0032
OMP4__GCA_001321015.1   1.1900  0.9501  0.8948  0.9564  1.2275  0.9647  0.9583  0.9503  0.9238  0.9184  0.9222  0.9284  0.9222  0.9375  0.9738  0.9110  1.0009  0.9268  0.9528  0.9665  0.9307  0.9307  0.8786  0.8531  0.8708  0.8153  0.8174  0.8052  0.9148  0.8639  0.8801  0.8802  0.8663  0.9421  0.9670  0.8476  0.8599  0.8476  0.8286  0.8550  0.8550  0.8485  0.8787  0.9138  0.9369  0.9916  0.9463  0.9749  0.9749  1.0080  0.6256  0.6256  0.6000  0.5078  0.5078  0.4990  0.4990  0.5174  0.5212  0.5573  0.1332  0.2348  0.2348  0.0000  0.0000  0.0000  0.0032  0.0000
OMP4__GCA_001321505.1   1.1900  0.9501  0.8948  0.9564  1.2275  0.9647  0.9583  0.9503  0.9238  0.9184  0.9222  0.9284  0.9222  0.9375  0.9738  0.9110  1.0009  0.9268  0.9528  0.9665  0.9307  0.9307  0.8786  0.8531  0.8708  0.8153  0.8174  0.8052  0.9148  0.8639  0.8801  0.8802  0.8663  0.9421  0.9670  0.8476  0.8599  0.8476  0.8286  0.8550  0.8550  0.8485  0.8787  0.9138  0.9369  0.9916  0.9463  0.9749  0.9749  1.0080  0.6256  0.6256  0.6000  0.5078  0.5078  0.4990  0.4990  0.5174  0.5212  0.5573  0.1332  0.2348  0.2348  0.0000  0.0000  0.0000  0.0032  0.0000  0.0000
OMP4__GCA_001321625.1   1.1900  0.9501  0.8948  0.9564  1.2275  0.9647  0.9583  0.9503  0.9238  0.9184  0.9222  0.9284  0.9222  0.9375  0.9738  0.9110  1.0009  0.9268  0.9528  0.9665  0.9307  0.9307  0.8786  0.8531  0.8708  0.8153  0.8174  0.8052  0.9148  0.8639  0.8801  0.8802  0.8663  0.9421  0.9670  0.8476  0.8599  0.8476  0.8286  0.8550  0.8550  0.8485  0.8787  0.9138  0.9369  0.9916  0.9463  0.9749  0.9749  1.0080  0.6256  0.6256  0.6000  0.5078  0.5078  0.4990  0.4990  0.5174  0.5212  0.5573  0.1332  0.2348  0.2348  0.0000  0.0000  0.0000  0.0032  0.0000  0.0000  0.0000
OMP4__GCA_001327155.1   1.1984  0.9568  0.9012  0.9635  1.2182  0.9711  0.9647  0.9571  0.9300  0.9246  0.9284  0.9346  0.9284  0.9438  0.9663  0.9177  0.9934  0.9200  0.9598  0.9593  0.9241  0.9241  0.8852  0.8597  0.8643  0.8214  0.8236  0.7992  0.9221  0.8706  0.8871  0.8872  0.8732  0.9348  0.9595  0.8539  0.8662  0.8539  0.8222  0.8617  0.8617  0.8550  0.8857  0.9067  0.9293  0.9836  0.9540  0.9828  0.9828  1.0161  0.6196  0.6196  0.5942  0.5130  0.5130  0.5041  0.5041  0.5125  0.5162  0.5520  0.1368  0.2308  0.2308  0.0032  0.0032  0.0032  0.0064  0.0032  0.0032  0.0032  0.0032
OMP4__GCA_001327235.1   1.1984  0.9568  0.9012  0.9635  1.2182  0.9711  0.9647  0.9571  0.9300  0.9246  0.9284  0.9346  0.9284  0.9438  0.9663  0.9177  0.9934  0.9200  0.9598  0.9593  0.9241  0.9241  0.8852  0.8597  0.8643  0.8214  0.8236  0.7992  0.9221  0.8706  0.8871  0.8872  0.8732  0.9348  0.9595  0.8539  0.8662  0.8539  0.8222  0.8617  0.8617  0.8550  0.8857  0.9067  0.9293  0.9836  0.9540  0.9828  0.9828  1.0161  0.6196  0.6196  0.5942  0.5130  0.5130  0.5041  0.5041  0.5125  0.5162  0.5520  0.1368  0.2308  0.2308  0.0032  0.0032  0.0032  0.0064  0.0032  0.0032  0.0032  0.0032  0.0000
OMP4__GCA_001198755.1   1.1984  0.9568  0.9012  0.9635  1.2182  0.9711  0.9647  0.9571  0.9300  0.9246  0.9284  0.9346  0.9284  0.9438  0.9663  0.9177  0.9934  0.9200  0.9598  0.9593  0.9241  0.9241  0.8852  0.8597  0.8643  0.8214  0.8236  0.7992  0.9221  0.8706  0.8871  0.8872  0.8732  0.9348  0.9595  0.8539  0.8662  0.8539  0.8222  0.8617  0.8617  0.8550  0.8857  0.9067  0.9293  0.9836  0.9540  0.9828  0.9828  1.0161  0.6196  0.6196  0.5942  0.5130  0.5130  0.5041  0.5041  0.5125  0.5162  0.5520  0.1368  0.2308  0.2308  0.0032  0.0032  0.0032  0.0064  0.0032  0.0032  0.0032  0.0032  0.0000  0.0000
OMP4__GCA_001327575.1   1.1939  0.9678  0.9118  0.9749  1.2227  0.9755  0.9691  0.9546  0.9282  0.9228  0.9266  0.9327  0.9266  0.9418  0.9697  0.9204  0.9817  0.9226  0.9628  0.9623  0.9264  0.9264  0.8878  0.8623  0.8666  0.8173  0.8257  0.8011  0.9254  0.8732  0.8902  0.8903  0.8761  0.9380  0.9629  0.8497  0.8620  0.8497  0.8246  0.8577  0.8577  0.8510  0.8817  0.9026  0.9253  0.9795  0.9576  0.9868  0.9868  1.0203  0.6208  0.6208  0.5953  0.5138  0.5138  0.5049  0.5049  0.5131  0.5081  0.5528  0.1299  0.2235  0.2235  0.0095  0.0095  0.0095  0.0127  0.0095  0.0095  0.0095  0.0095  0.0063  0.0063  0.0063
OMP4__GCA_001320795.1   1.1900  0.9501  0.8948  0.9564  1.2275  0.9647  0.9583  0.9503  0.9238  0.9184  0.9222  0.9284  0.9222  0.9375  0.9738  0.9110  1.0009  0.9268  0.9528  0.9665  0.9307  0.9307  0.8786  0.8531  0.8708  0.8153  0.8174  0.8052  0.9148  0.8639  0.8801  0.8802  0.8663  0.9421  0.9670  0.8476  0.8599  0.8476  0.8286  0.8550  0.8550  0.8485  0.8787  0.9138  0.9369  0.9916  0.9463  0.9749  0.9749  1.0080  0.6256  0.6256  0.6000  0.5078  0.5078  0.4990  0.4990  0.5174  0.5212  0.5573  0.1332  0.2348  0.2348  0.0000  0.0000  0.0000  0.0032  0.0000  0.0000  0.0000  0.0000  0.0032  0.0032  0.0032  0.0095
OMP4__GCA_001326995.1   1.1984  0.9568  0.9012  0.9635  1.2182  0.9711  0.9647  0.9571  0.9300  0.9246  0.9284  0.9346  0.9284  0.9438  0.9663  0.9177  0.9934  0.9200  0.9598  0.9593  0.9241  0.9241  0.8852  0.8597  0.8643  0.8214  0.8236  0.7992  0.9221  0.8706  0.8871  0.8872  0.8732  0.9348  0.9595  0.8539  0.8662  0.8539  0.8222  0.8617  0.8617  0.8550  0.8857  0.9067  0.9293  0.9836  0.9540  0.9828  0.9828  1.0161  0.6196  0.6196  0.5942  0.5130  0.5130  0.5041  0.5041  0.5125  0.5162  0.5520  0.1368  0.2308  0.2308  0.0032  0.0032  0.0032  0.0064  0.0032  0.0032  0.0032  0.0032  0.0000  0.0000  0.0000  0.0063  0.0032
OMP4__GCA_001186165.1   1.1939  0.9611  0.9118  0.9749  1.2415  0.9691  0.9627  0.9546  0.9160  0.9228  0.9266  0.9327  0.9266  0.9418  0.9850  0.9136  0.9817  0.9226  0.9628  0.9623  0.9399  0.9399  0.8745  0.8623  0.8666  0.8173  0.8257  0.8132  0.9107  0.8598  0.8902  0.8903  0.8761  0.9529  0.9782  0.8374  0.8495  0.8374  0.8246  0.8444  0.8444  0.8379  0.8678  0.9026  0.9329  0.9875  0.9423  0.9788  0.9788  1.0120  0.6208  0.6208  0.6070  0.5086  0.5086  0.4998  0.4998  0.5181  0.5130  0.5528  0.1299  0.2315  0.2315  0.0095  0.0095  0.0095  0.0127  0.0095  0.0095  0.0095  0.0095  0.0127  0.0127  0.0127  0.0064  0.0095  0.0127
OMP4__GCA_001212325.1   1.1900  0.9501  0.8948  0.9564  1.2275  0.9647  0.9583  0.9503  0.9238  0.9184  0.9222  0.9284  0.9222  0.9375  0.9738  0.9110  1.0009  0.9268  0.9528  0.9665  0.9307  0.9307  0.8786  0.8531  0.8708  0.8153  0.8174  0.8052  0.9148  0.8639  0.8801  0.8802  0.8663  0.9421  0.9670  0.8476  0.8599  0.8476  0.8286  0.8550  0.8550  0.8485  0.8787  0.9138  0.9369  0.9916  0.9463  0.9749  0.9749  1.0080  0.6256  0.6256  0.6000  0.5078  0.5078  0.4990  0.4990  0.5174  0.5212  0.5573  0.1332  0.2348  0.2348  0.0000  0.0000  0.0000  0.0032  0.0000  0.0000  0.0000  0.0000  0.0032  0.0032  0.0032  0.0095  0.0000  0.0032  0.0095
OMP4__GCA_001199735.1   1.1900  0.9501  0.8948  0.9564  1.2275  0.9647  0.9583  0.9503  0.9238  0.9184  0.9222  0.9284  0.9222  0.9375  0.9738  0.9110  1.0009  0.9268  0.9528  0.9665  0.9307  0.9307  0.8786  0.8531  0.8708  0.8153  0.8174  0.8052  0.9148  0.8639  0.8801  0.8802  0.8663  0.9421  0.9670  0.8476  0.8599  0.8476  0.8286  0.8550  0.8550  0.8485  0.8787  0.9138  0.9369  0.9916  0.9463  0.9749  0.9749  1.0080  0.6256  0.6256  0.6000  0.5078  0.5078  0.4990  0.4990  0.5174  0.5212  0.5573  0.1332  0.2348  0.2348  0.0000  0.0000  0.0000  0.0032  0.0000  0.0000  0.0000  0.0000  0.0032  0.0032  0.0032  0.0095  0.0000  0.0032  0.0095  0.0000
OMP4__GCA_001205635.1   1.1984  0.9568  0.9012  0.9635  1.2182  0.9711  0.9647  0.9571  0.9300  0.9246  0.9284  0.9346  0.9284  0.9438  0.9663  0.9177  0.9934  0.9200  0.9598  0.9593  0.9241  0.9241  0.8852  0.8597  0.8643  0.8214  0.8236  0.7992  0.9221  0.8706  0.8871  0.8872  0.8732  0.9348  0.9595  0.8539  0.8662  0.8539  0.8222  0.8617  0.8617  0.8550  0.8857  0.9067  0.9293  0.9836  0.9540  0.9828  0.9828  1.0161  0.6196  0.6196  0.5942  0.5130  0.5130  0.5041  0.5041  0.5125  0.5162  0.5520  0.1368  0.2308  0.2308  0.0032  0.0032  0.0032  0.0064  0.0032  0.0032  0.0032  0.0032  0.0000  0.0000  0.0000  0.0063  0.0032  0.0000  0.0127  0.0032  0.0032
OMP4__GCA_000756865.1   1.2119  1.0004  0.9410  0.9860  1.2309  0.9871  0.9806  0.9920  0.9639  0.9583  0.9572  0.9635  0.9572  0.9794  0.9887  0.9521  0.9940  0.9444  0.9708  0.9703  0.9346  0.9346  0.9244  0.8661  0.8836  0.8335  0.8421  0.8170  0.9676  0.8838  0.9312  0.9314  0.9165  0.9724  1.0101  0.8745  0.8871  0.8745  0.8628  0.8817  0.8817  0.8749  0.9149  0.9434  0.9504  1.0012  0.9851  1.0067  1.0067  1.0490  0.6242  0.6242  0.5976  0.5216  0.5216  0.5127  0.5127  0.5310  0.5215  0.5698  0.1375  0.2201  0.2282  0.0483  0.0483  0.0483  0.0449  0.0483  0.0483  0.0483  0.0483  0.0449  0.0449  0.0449  0.0385  0.0483  0.0449  0.0451  0.0483  0.0483  0.0449
OMP4__GCA_001279185.1   1.2119  1.0004  0.9410  0.9860  1.2493  0.9871  0.9806  0.9920  0.9639  0.9583  0.9635  0.9698  0.9635  0.9794  0.9887  0.9521  0.9940  0.9444  0.9708  0.9703  0.9346  0.9346  0.9244  0.8661  0.8836  0.8335  0.8421  0.8170  0.9676  0.8838  0.9312  0.9314  0.9165  0.9724  1.0101  0.8745  0.8871  0.8745  0.8628  0.8817  0.8817  0.8749  0.9149  0.9434  0.9504  1.0012  0.9851  1.0067  1.0067  1.0490  0.6182  0.6182  0.5919  0.5164  0.5164  0.5076  0.5076  0.5260  0.5166  0.5698  0.1375  0.2201  0.2282  0.0483  0.0483  0.0483  0.0449  0.0483  0.0483  0.0483  0.0483  0.0449  0.0449  0.0449  0.0385  0.0483  0.0449  0.0451  0.0483  0.0483  0.0449  0.0064
OMP4__GCA_001279325.1   1.2069  1.0001  0.9408  0.9857  1.2488  0.9836  0.9771  0.9874  0.9593  0.9537  0.9589  0.9653  0.9589  0.9748  0.9842  0.9476  0.9894  0.9399  0.9663  0.9658  0.9302  0.9302  0.9214  0.8618  0.8792  0.8292  0.8378  0.8128  0.9631  0.8808  0.9269  0.9270  0.9121  0.9679  1.0055  0.8702  0.8827  0.8702  0.8585  0.8774  0.8774  0.8706  0.9105  0.9390  0.9460  0.9967  0.9807  1.0022  1.0022  1.0444  0.6144  0.6144  0.5881  0.5128  0.5128  0.5039  0.5039  0.5222  0.5128  0.5660  0.1344  0.2168  0.2248  0.0451  0.0451  0.0451  0.0417  0.0451  0.0451  0.0451  0.0451  0.0417  0.0417  0.0417  0.0353  0.0451  0.0417  0.0419  0.0451  0.0451  0.0417  0.0095  0.0032
OMP4__GCA_000011705.1   1.1982  0.9931  0.9341  0.9785  1.2395  0.9771  0.9706  0.9805  0.9529  0.9473  0.9526  0.9589  0.9526  0.9683  0.9767  0.9406  0.9821  0.9330  0.9592  0.9587  0.9236  0.9236  0.9145  0.8552  0.8727  0.8230  0.8315  0.8067  0.9554  0.8741  0.9194  0.9195  0.9049  0.9604  0.9976  0.8638  0.8763  0.8638  0.8518  0.8706  0.8706  0.8639  0.9033  0.9316  0.9384  0.9887  0.9728  0.9940  0.9940  1.0359  0.6144  0.6144  0.5881  0.5128  0.5128  0.5039  0.5039  0.5222  0.5128  0.5607  0.1307  0.2128  0.2208  0.0417  0.0417  0.0417  0.0385  0.0417  0.0417  0.0417  0.0417  0.0385  0.0385  0.0385  0.0320  0.0417  0.0385  0.0386  0.0417  0.0417  0.0385  0.0063  0.0063  0.0032
OMP4__GCA_000015465.1   1.1982  0.9931  0.9341  0.9785  1.2395  0.9771  0.9706  0.9805  0.9529  0.9473  0.9526  0.9589  0.9526  0.9683  0.9767  0.9406  0.9821  0.9330  0.9592  0.9587  0.9236  0.9236  0.9145  0.8552  0.8727  0.8230  0.8315  0.8067  0.9554  0.8741  0.9194  0.9195  0.9049  0.9604  0.9976  0.8638  0.8763  0.8638  0.8518  0.8706  0.8706  0.8639  0.9033  0.9316  0.9384  0.9887  0.9728  0.9940  0.9940  1.0359  0.6144  0.6144  0.5881  0.5128  0.5128  0.5039  0.5039  0.5222  0.5128  0.5607  0.1307  0.2128  0.2208  0.0417  0.0417  0.0417  0.0385  0.0417  0.0417  0.0417  0.0417  0.0385  0.0385  0.0385  0.0320  0.0417  0.0385  0.0386  0.0417  0.0417  0.0385  0.0063  0.0063  0.0032  0.0000
OMP4__GCA_000152385.1   1.1982  0.9931  0.9341  0.9785  1.2395  0.9771  0.9706  0.9805  0.9529  0.9473  0.9526  0.9589  0.9526  0.9683  0.9767  0.9406  0.9821  0.9330  0.9592  0.9587  0.9236  0.9236  0.9145  0.8552  0.8727  0.8230  0.8315  0.8067  0.9554  0.8741  0.9194  0.9195  0.9049  0.9604  0.9976  0.8638  0.8763  0.8638  0.8518  0.8706  0.8706  0.8639  0.9033  0.9316  0.9384  0.9887  0.9728  0.9940  0.9940  1.0359  0.6144  0.6144  0.5881  0.5128  0.5128  0.5039  0.5039  0.5222  0.5128  0.5607  0.1307  0.2128  0.2208  0.0417  0.0417  0.0417  0.0385  0.0417  0.0417  0.0417  0.0417  0.0385  0.0385  0.0385  0.0320  0.0417  0.0385  0.0386  0.0417  0.0417  0.0385  0.0063  0.0063  0.0032  0.0000  0.0000
OMP4__GCA_000152405.1   1.1982  0.9931  0.9341  0.9785  1.2395  0.9771  0.9706  0.9805  0.9529  0.9473  0.9526  0.9589  0.9526  0.9683  0.9767  0.9406  0.9821  0.9330  0.9592  0.9587  0.9236  0.9236  0.9145  0.8552  0.8727  0.8230  0.8315  0.8067  0.9554  0.8741  0.9194  0.9195  0.9049  0.9604  0.9976  0.8638  0.8763  0.8638  0.8518  0.8706  0.8706  0.8639  0.9033  0.9316  0.9384  0.9887  0.9728  0.9940  0.9940  1.0359  0.6144  0.6144  0.5881  0.5128  0.5128  0.5039  0.5039  0.5222  0.5128  0.5607  0.1307  0.2128  0.2208  0.0417  0.0417  0.0417  0.0385  0.0417  0.0417  0.0417  0.0417  0.0385  0.0385  0.0385  0.0320  0.0417  0.0385  0.0386  0.0417  0.0417  0.0385  0.0063  0.0063  0.0032  0.0000  0.0000  0.0000
OMP4__GCA_000167635.1   1.1982  0.9931  0.9341  0.9785  1.2395  0.9771  0.9706  0.9805  0.9529  0.9473  0.9526  0.9589  0.9526  0.9683  0.9767  0.9406  0.9821  0.9330  0.9592  0.9587  0.9236  0.9236  0.9145  0.8552  0.8727  0.8230  0.8315  0.8067  0.9554  0.8741  0.9194  0.9195  0.9049  0.9604  0.9976  0.8638  0.8763  0.8638  0.8518  0.8706  0.8706  0.8639  0.9033  0.9316  0.9384  0.9887  0.9728  0.9940  0.9940  1.0359  0.6144  0.6144  0.5881  0.5128  0.5128  0.5039  0.5039  0.5222  0.5128  0.5607  0.1307  0.2128  0.2208  0.0417  0.0417  0.0417  0.0385  0.0417  0.0417  0.0417  0.0417  0.0385  0.0385  0.0385  0.0320  0.0417  0.0385  0.0386  0.0417  0.0417  0.0385  0.0063  0.0063  0.0032  0.0000  0.0000  0.0000  0.0000
OMP4__GCA_000169875.1   1.1982  0.9931  0.9341  0.9785  1.2395  0.9771  0.9706  0.9805  0.9529  0.9473  0.9526  0.9589  0.9526  0.9683  0.9767  0.9406  0.9821  0.9330  0.9592  0.9587  0.9236  0.9236  0.9145  0.8552  0.8727  0.8230  0.8315  0.8067  0.9554  0.8741  0.9194  0.9195  0.9049  0.9604  0.9976  0.8638  0.8763  0.8638  0.8518  0.8706  0.8706  0.8639  0.9033  0.9316  0.9384  0.9887  0.9728  0.9940  0.9940  1.0359  0.6144  0.6144  0.5881  0.5128  0.5128  0.5039  0.5039  0.5222  0.5128  0.5607  0.1307  0.2128  0.2208  0.0417  0.0417  0.0417  0.0385  0.0417  0.0417  0.0417  0.0417  0.0385  0.0385  0.0385  0.0320  0.0417  0.0385  0.0386  0.0417  0.0417  0.0385  0.0063  0.0063  0.0032  0.0000  0.0000  0.0000  0.0000  0.0000
OMP4__GCA_000755785.1   1.1982  0.9931  0.9341  0.9785  1.2395  0.9771  0.9706  0.9805  0.9529  0.9473  0.9526  0.9589  0.9526  0.9683  0.9767  0.9406  0.9821  0.9330  0.9592  0.9587  0.9236  0.9236  0.9145  0.8552  0.8727  0.8230  0.8315  0.8067  0.9554  0.8741  0.9194  0.9195  0.9049  0.9604  0.9976  0.8638  0.8763  0.8638  0.8518  0.8706  0.8706  0.8639  0.9033  0.9316  0.9384  0.9887  0.9728  0.9940  0.9940  1.0359  0.6144  0.6144  0.5881  0.5128  0.5128  0.5039  0.5039  0.5222  0.5128  0.5607  0.1307  0.2128  0.2208  0.0417  0.0417  0.0417  0.0385  0.0417  0.0417  0.0417  0.0417  0.0385  0.0385  0.0385  0.0320  0.0417  0.0385  0.0386  0.0417  0.0417  0.0385  0.0063  0.0063  0.0032  0.0000  0.0000  0.0000  0.0000  0.0000  0.0000
OMP4__GCA_000756025.2   1.1982  0.9931  0.9341  0.9785  1.2395  0.9771  0.9706  0.9805  0.9529  0.9473  0.9526  0.9589  0.9526  0.9683  0.9767  0.9406  0.9821  0.9330  0.9592  0.9587  0.9236  0.9236  0.9145  0.8552  0.8727  0.8230  0.8315  0.8067  0.9554  0.8741  0.9194  0.9195  0.9049  0.9604  0.9976  0.8638  0.8763  0.8638  0.8518  0.8706  0.8706  0.8639  0.9033  0.9316  0.9384  0.9887  0.9728  0.9940  0.9940  1.0359  0.6144  0.6144  0.5881  0.5128  0.5128  0.5039  0.5039  0.5222  0.5128  0.5607  0.1307  0.2128  0.2208  0.0417  0.0417  0.0417  0.0385  0.0417  0.0417  0.0417  0.0417  0.0385  0.0385  0.0385  0.0320  0.0417  0.0385  0.0386  0.0417  0.0417  0.0385  0.0063  0.0063  0.0032  0.0000  0.0000  0.0000  0.0000  0.0000  0.0000  0.0000
OMP4__GCA_000757315.2   1.1982  0.9931  0.9341  0.9785  1.2395  0.9771  0.9706  0.9805  0.9529  0.9473  0.9526  0.9589  0.9526  0.9683  0.9767  0.9406  0.9821  0.9330  0.9592  0.9587  0.9236  0.9236  0.9145  0.8552  0.8727  0.8230  0.8315  0.8067  0.9554  0.8741  0.9194  0.9195  0.9049  0.9604  0.9976  0.8638  0.8763  0.8638  0.8518  0.8706  0.8706  0.8639  0.9033  0.9316  0.9384  0.9887  0.9728  0.9940  0.9940  1.0359  0.6144  0.6144  0.5881  0.5128  0.5128  0.5039  0.5039  0.5222  0.5128  0.5607  0.1307  0.2128  0.2208  0.0417  0.0417  0.0417  0.0385  0.0417  0.0417  0.0417  0.0417  0.0385  0.0385  0.0385  0.0320  0.0417  0.0385  0.0386  0.0417  0.0417  0.0385  0.0063  0.0063  0.0032  0.0000  0.0000  0.0000  0.0000  0.0000  0.0000  0.0000  0.0000
OMP4__GCA_000959465.1   1.1982  0.9931  0.9341  0.9785  1.2395  0.9771  0.9706  0.9805  0.9529  0.9473  0.9526  0.9589  0.9526  0.9683  0.9767  0.9406  0.9821  0.9330  0.9592  0.9587  0.9236  0.9236  0.9145  0.8552  0.8727  0.8230  0.8315  0.8067  0.9554  0.8741  0.9194  0.9195  0.9049  0.9604  0.9976  0.8638  0.8763  0.8638  0.8518  0.8706  0.8706  0.8639  0.9033  0.9316  0.9384  0.9887  0.9728  0.9940  0.9940  1.0359  0.6144  0.6144  0.5881  0.5128  0.5128  0.5039  0.5039  0.5222  0.5128  0.5607  0.1307  0.2128  0.2208  0.0417  0.0417  0.0417  0.0385  0.0417  0.0417  0.0417  0.0417  0.0385  0.0385  0.0385  0.0320  0.0417  0.0385  0.0386  0.0417  0.0417  0.0385  0.0063  0.0063  0.0032  0.0000  0.0000  0.0000  0.0000  0.0000  0.0000  0.0000  0.0000  0.0000
OMP4__GCA_000959585.1   1.1982  0.9931  0.9341  0.9785  1.2395  0.9771  0.9706  0.9805  0.9529  0.9473  0.9526  0.9589  0.9526  0.9683  0.9767  0.9406  0.9821  0.9330  0.9592  0.9587  0.9236  0.9236  0.9145  0.8552  0.8727  0.8230  0.8315  0.8067  0.9554  0.8741  0.9194  0.9195  0.9049  0.9604  0.9976  0.8638  0.8763  0.8638  0.8518  0.8706  0.8706  0.8639  0.9033  0.9316  0.9384  0.9887  0.9728  0.9940  0.9940  1.0359  0.6144  0.6144  0.5881  0.5128  0.5128  0.5039  0.5039  0.5222  0.5128  0.5607  0.1307  0.2128  0.2208  0.0417  0.0417  0.0417  0.0385  0.0417  0.0417  0.0417  0.0417  0.0385  0.0385  0.0385  0.0320  0.0417  0.0385  0.0386  0.0417  0.0417  0.0385  0.0063  0.0063  0.0032  0.0000  0.0000  0.0000  0.0000  0.0000  0.0000  0.0000  0.0000  0.0000  0.0000
OMP4__GCA_000959625.1   1.1982  0.9931  0.9341  0.9785  1.2395  0.9771  0.9706  0.9805  0.9529  0.9473  0.9526  0.9589  0.9526  0.9683  0.9767  0.9406  0.9821  0.9330  0.9592  0.9587  0.9236  0.9236  0.9145  0.8552  0.8727  0.8230  0.8315  0.8067  0.9554  0.8741  0.9194  0.9195  0.9049  0.9604  0.9976  0.8638  0.8763  0.8638  0.8518  0.8706  0.8706  0.8639  0.9033  0.9316  0.9384  0.9887  0.9728  0.9940  0.9940  1.0359  0.6144  0.6144  0.5881  0.5128  0.5128  0.5039  0.5039  0.5222  0.5128  0.5607  0.1307  0.2128  0.2208  0.0417  0.0417  0.0417  0.0385  0.0417  0.0417  0.0417  0.0417  0.0385  0.0385  0.0385  0.0320  0.0417  0.0385  0.0386  0.0417  0.0417  0.0385  0.0063  0.0063  0.0032  0.0000  0.0000  0.0000  0.0000  0.0000  0.0000  0.0000  0.0000  0.0000  0.0000  0.0000
OMP4__GCA_000015605.1   1.2119  1.0004  0.9410  0.9860  1.2309  0.9871  0.9806  0.9920  0.9639  0.9583  0.9572  0.9635  0.9572  0.9794  0.9887  0.9521  0.9940  0.9444  0.9708  0.9703  0.9346  0.9346  0.9244  0.8661  0.8836  0.8335  0.8421  0.8170  0.9676  0.8838  0.9312  0.9314  0.9165  0.9724  1.0101  0.8745  0.8871  0.8745  0.8628  0.8817  0.8817  0.8749  0.9149  0.9434  0.9504  1.0012  0.9851  1.0067  1.0067  1.0490  0.6242  0.6242  0.5976  0.5216  0.5216  0.5127  0.5127  0.5310  0.5215  0.5698  0.1375  0.2201  0.2282  0.0483  0.0483  0.0483  0.0449  0.0483  0.0483  0.0483  0.0483  0.0449  0.0449  0.0449  0.0385  0.0483  0.0449  0.0451  0.0483  0.0483  0.0449  0.0000  0.0064  0.0095  0.0063  0.0063  0.0063  0.0063  0.0063  0.0063  0.0063  0.0063  0.0063  0.0063  0.0063  0.0063
OMP4__GCA_000015625.1   1.2119  1.0004  0.9410  0.9860  1.2309  0.9871  0.9806  0.9920  0.9639  0.9583  0.9572  0.9635  0.9572  0.9794  0.9887  0.9521  0.9940  0.9444  0.9708  0.9703  0.9346  0.9346  0.9244  0.8661  0.8836  0.8335  0.8421  0.8170  0.9676  0.8838  0.9312  0.9314  0.9165  0.9724  1.0101  0.8745  0.8871  0.8745  0.8628  0.8817  0.8817  0.8749  0.9149  0.9434  0.9504  1.0012  0.9851  1.0067  1.0067  1.0490  0.6242  0.6242  0.5976  0.5216  0.5216  0.5127  0.5127  0.5310  0.5215  0.5698  0.1375  0.2201  0.2282  0.0483  0.0483  0.0483  0.0449  0.0483  0.0483  0.0483  0.0483  0.0449  0.0449  0.0449  0.0385  0.0483  0.0449  0.0451  0.0483  0.0483  0.0449  0.0000  0.0064  0.0095  0.0063  0.0063  0.0063  0.0063  0.0063  0.0063  0.0063  0.0063  0.0063  0.0063  0.0063  0.0063  0.0000
OMP4__GCA_000153085.1   1.2119  1.0004  0.9410  0.9860  1.2309  0.9871  0.9806  0.9920  0.9639  0.9583  0.9572  0.9635  0.9572  0.9794  0.9887  0.9521  0.9940  0.9444  0.9708  0.9703  0.9346  0.9346  0.9244  0.8661  0.8836  0.8335  0.8421  0.8170  0.9676  0.8838  0.9312  0.9314  0.9165  0.9724  1.0101  0.8745  0.8871  0.8745  0.8628  0.8817  0.8817  0.8749  0.9149  0.9434  0.9504  1.0012  0.9851  1.0067  1.0067  1.0490  0.6242  0.6242  0.5976  0.5216  0.5216  0.5127  0.5127  0.5310  0.5215  0.5698  0.1375  0.2201  0.2282  0.0483  0.0483  0.0483  0.0449  0.0483  0.0483  0.0483  0.0483  0.0449  0.0449  0.0449  0.0385  0.0483  0.0449  0.0451  0.0483  0.0483  0.0449  0.0000  0.0064  0.0095  0.0063  0.0063  0.0063  0.0063  0.0063  0.0063  0.0063  0.0063  0.0063  0.0063  0.0063  0.0063  0.0000  0.0000
OMP4__GCA_000762285.1   1.2119  1.0004  0.9410  0.9860  1.2309  0.9871  0.9806  0.9920  0.9639  0.9583  0.9572  0.9635  0.9572  0.9794  0.9887  0.9521  0.9940  0.9444  0.9708  0.9703  0.9346  0.9346  0.9244  0.8661  0.8836  0.8335  0.8421  0.8170  0.9676  0.8838  0.9312  0.9314  0.9165  0.9724  1.0101  0.8745  0.8871  0.8745  0.8628  0.8817  0.8817  0.8749  0.9149  0.9434  0.9504  1.0012  0.9851  1.0067  1.0067  1.0490  0.6242  0.6242  0.5976  0.5216  0.5216  0.5127  0.5127  0.5310  0.5215  0.5698  0.1375  0.2201  0.2282  0.0483  0.0483  0.0483  0.0449  0.0483  0.0483  0.0483  0.0483  0.0449  0.0449  0.0449  0.0385  0.0483  0.0449  0.0451  0.0483  0.0483  0.0449  0.0000  0.0064  0.0095  0.0063  0.0063  0.0063  0.0063  0.0063  0.0063  0.0063  0.0063  0.0063  0.0063  0.0063  0.0063  0.0000  0.0000  0.0000
OMP4__GCA_000959165.1   1.2119  1.0004  0.9410  0.9860  1.2309  0.9871  0.9806  0.9920  0.9639  0.9583  0.9572  0.9635  0.9572  0.9794  0.9887  0.9521  0.9940  0.9444  0.9708  0.9703  0.9346  0.9346  0.9244  0.8661  0.8836  0.8335  0.8421  0.8170  0.9676  0.8838  0.9312  0.9314  0.9165  0.9724  1.0101  0.8745  0.8871  0.8745  0.8628  0.8817  0.8817  0.8749  0.9149  0.9434  0.9504  1.0012  0.9851  1.0067  1.0067  1.0490  0.6242  0.6242  0.5976  0.5216  0.5216  0.5127  0.5127  0.5310  0.5215  0.5698  0.1375  0.2201  0.2282  0.0483  0.0483  0.0483  0.0449  0.0483  0.0483  0.0483  0.0483  0.0449  0.0449  0.0449  0.0385  0.0483  0.0449  0.0451  0.0483  0.0483  0.0449  0.0000  0.0064  0.0095  0.0063  0.0063  0.0063  0.0063  0.0063  0.0063  0.0063  0.0063  0.0063  0.0063  0.0063  0.0063  0.0000  0.0000  0.0000  0.0000
OMP4__GCA_000959405.1   1.2119  1.0004  0.9410  0.9860  1.2309  0.9871  0.9806  0.9920  0.9639  0.9583  0.9572  0.9635  0.9572  0.9794  0.9887  0.9521  0.9940  0.9444  0.9708  0.9703  0.9346  0.9346  0.9244  0.8661  0.8836  0.8335  0.8421  0.8170  0.9676  0.8838  0.9312  0.9314  0.9165  0.9724  1.0101  0.8745  0.8871  0.8745  0.8628  0.8817  0.8817  0.8749  0.9149  0.9434  0.9504  1.0012  0.9851  1.0067  1.0067  1.0490  0.6242  0.6242  0.5976  0.5216  0.5216  0.5127  0.5127  0.5310  0.5215  0.5698  0.1375  0.2201  0.2282  0.0483  0.0483  0.0483  0.0449  0.0483  0.0483  0.0483  0.0483  0.0449  0.0449  0.0449  0.0385  0.0483  0.0449  0.0451  0.0483  0.0483  0.0449  0.0000  0.0064  0.0095  0.0063  0.0063  0.0063  0.0063  0.0063  0.0063  0.0063  0.0063  0.0063  0.0063  0.0063  0.0063  0.0000  0.0000  0.0000  0.0000  0.0000
OMP4__GCA_000755845.1   1.1897  0.9861  0.9275  0.9713  1.2304  0.9706  0.9642  0.9737  0.9465  0.9410  0.9464  0.9526  0.9464  0.9619  0.9756  0.9337  0.9749  0.9262  0.9521  0.9516  0.9171  0.9171  0.9077  0.8486  0.8662  0.8169  0.8253  0.8007  0.9478  0.8674  0.9120  0.9122  0.8977  0.9604  0.9898  0.8576  0.8699  0.8576  0.8452  0.8639  0.8639  0.8573  0.8962  0.9244  0.9309  0.9809  0.9650  0.9860  0.9860  1.0276  0.6085  0.6085  0.5824  0.5076  0.5076  0.4988  0.4988  0.5173  0.5079  0.5555  0.1271  0.2168  0.2168  0.0385  0.0385  0.0385  0.0352  0.0385  0.0385  0.0385  0.0385  0.0352  0.0352  0.0352  0.0287  0.0385  0.0352  0.0353  0.0385  0.0385  0.0352  0.0095  0.0095  0.0064  0.0032  0.0032  0.0032  0.0032  0.0032  0.0032  0.0032  0.0032  0.0032  0.0032  0.0032  0.0032  0.0095  0.0095  0.0095  0.0095  0.0095  0.0095
OMP4__GCA_000755865.1   1.1982  0.9931  0.9341  0.9785  1.2395  0.9771  0.9706  0.9805  0.9529  0.9473  0.9526  0.9589  0.9526  0.9683  0.9767  0.9406  0.9821  0.9330  0.9592  0.9587  0.9236  0.9236  0.9145  0.8552  0.8727  0.8230  0.8315  0.8067  0.9554  0.8741  0.9194  0.9195  0.9049  0.9604  0.9976  0.8638  0.8763  0.8638  0.8518  0.8706  0.8706  0.8639  0.9033  0.9316  0.9384  0.9887  0.9728  0.9940  0.9940  1.0359  0.6144  0.6144  0.5881  0.5128  0.5128  0.5039  0.5039  0.5222  0.5128  0.5607  0.1307  0.2128  0.2208  0.0417  0.0417  0.0417  0.0385  0.0417  0.0417  0.0417  0.0417  0.0385  0.0385  0.0385  0.0320  0.0417  0.0385  0.0386  0.0417  0.0417  0.0385  0.0063  0.0063  0.0032  0.0000  0.0000  0.0000  0.0000  0.0000  0.0000  0.0000  0.0000  0.0000  0.0000  0.0000  0.0000  0.0063  0.0063  0.0063  0.0063  0.0063  0.0063  0.0032
OMP4__GCA_000755885.1   1.1982  0.9931  0.9341  0.9785  1.2395  0.9771  0.9706  0.9805  0.9529  0.9473  0.9526  0.9589  0.9526  0.9683  0.9767  0.9406  0.9821  0.9330  0.9592  0.9587  0.9236  0.9236  0.9145  0.8552  0.8727  0.8230  0.8315  0.8067  0.9554  0.8741  0.9194  0.9195  0.9049  0.9604  0.9976  0.8638  0.8763  0.8638  0.8518  0.8706  0.8706  0.8639  0.9033  0.9316  0.9384  0.9887  0.9728  0.9940  0.9940  1.0359  0.6144  0.6144  0.5881  0.5128  0.5128  0.5039  0.5039  0.5222  0.5128  0.5607  0.1307  0.2128  0.2208  0.0417  0.0417  0.0417  0.0385  0.0417  0.0417  0.0417  0.0417  0.0385  0.0385  0.0385  0.0320  0.0417  0.0385  0.0386  0.0417  0.0417  0.0385  0.0063  0.0063  0.0032  0.0000  0.0000  0.0000  0.0000  0.0000  0.0000  0.0000  0.0000  0.0000  0.0000  0.0000  0.0000  0.0063  0.0063  0.0063  0.0063  0.0063  0.0063  0.0032  0.0000
OMP4__GCA_000959485.1   1.1982  0.9931  0.9341  0.9785  1.2395  0.9771  0.9706  0.9805  0.9529  0.9473  0.9526  0.9589  0.9526  0.9683  0.9767  0.9406  0.9821  0.9330  0.9592  0.9587  0.9236  0.9236  0.9145  0.8552  0.8727  0.8230  0.8315  0.8067  0.9554  0.8741  0.9194  0.9195  0.9049  0.9604  0.9976  0.8638  0.8763  0.8638  0.8518  0.8706  0.8706  0.8639  0.9033  0.9316  0.9384  0.9887  0.9728  0.9940  0.9940  1.0359  0.6144  0.6144  0.5881  0.5128  0.5128  0.5039  0.5039  0.5222  0.5128  0.5607  0.1307  0.2128  0.2208  0.0417  0.0417  0.0417  0.0385  0.0417  0.0417  0.0417  0.0417  0.0385  0.0385  0.0385  0.0320  0.0417  0.0385  0.0386  0.0417  0.0417  0.0385  0.0063  0.0063  0.0032  0.0000  0.0000  0.0000  0.0000  0.0000  0.0000  0.0000  0.0000  0.0000  0.0000  0.0000  0.0000  0.0063  0.0063  0.0063  0.0063  0.0063  0.0063  0.0032  0.0000  0.0000
OMP4__GCA_001279165.1   1.2157  1.0073  0.9475  0.9930  1.2395  0.9902  0.9836  0.9944  0.9658  0.9602  0.9589  0.9653  0.9589  0.9814  0.9919  0.9547  0.9968  0.9469  0.9736  0.9730  0.9368  0.9368  0.9285  0.8685  0.8859  0.8354  0.8442  0.8189  0.9709  0.8876  0.9344  0.9345  0.9195  0.9756  1.0135  0.8765  0.8892  0.8765  0.8653  0.8842  0.8842  0.8774  0.9178  0.9464  0.9537  1.0048  0.9887  1.0104  1.0104  1.0530  0.6204  0.6204  0.5938  0.5179  0.5179  0.5090  0.5090  0.5273  0.5178  0.5714  0.1382  0.2208  0.2289  0.0484  0.0484  0.0484  0.0451  0.0484  0.0484  0.0484  0.0484  0.0451  0.0451  0.0451  0.0386  0.0484  0.0451  0.0452  0.0484  0.0484  0.0451  0.0063  0.0063  0.0032  0.0064  0.0064  0.0064  0.0064  0.0064  0.0064  0.0064  0.0064  0.0064  0.0064  0.0064  0.0064  0.0063  0.0063  0.0063  0.0063  0.0063  0.0063  0.0096  0.0064  0.0064  0.0064
OMP4__GCA_001279265.1   1.2069  1.0001  0.9408  0.9857  1.2488  0.9836  0.9771  0.9874  0.9593  0.9537  0.9589  0.9653  0.9589  0.9748  0.9842  0.9476  0.9894  0.9399  0.9663  0.9658  0.9302  0.9302  0.9214  0.8618  0.8792  0.8292  0.8378  0.8128  0.9631  0.8808  0.9269  0.9270  0.9121  0.9679  1.0055  0.8702  0.8827  0.8702  0.8585  0.8774  0.8774  0.8706  0.9105  0.9390  0.9460  0.9967  0.9807  1.0022  1.0022  1.0444  0.6144  0.6144  0.5881  0.5128  0.5128  0.5039  0.5039  0.5222  0.5128  0.5660  0.1344  0.2168  0.2248  0.0451  0.0451  0.0451  0.0417  0.0451  0.0451  0.0451  0.0451  0.0417  0.0417  0.0417  0.0353  0.0451  0.0417  0.0419  0.0451  0.0451  0.0417  0.0095  0.0032  0.0000  0.0032  0.0032  0.0032  0.0032  0.0032  0.0032  0.0032  0.0032  0.0032  0.0032  0.0032  0.0032  0.0095  0.0095  0.0095  0.0095  0.0095  0.0095  0.0064  0.0032  0.0032  0.0032  0.0032
OMP4__GCA_000932075.1   1.1765  0.9680  0.8975  0.9598  1.2346  0.9472  0.9410  0.9492  0.9234  0.9180  0.9236  0.9297  0.9236  0.9385  0.9654  0.9091  0.9777  0.9287  0.9408  0.9543  0.9192  0.9192  0.8845  0.8379  0.8684  0.7947  0.8027  0.7906  0.9212  0.8566  0.8863  0.8864  0.8724  0.9486  0.9778  0.8350  0.8469  0.8350  0.8345  0.8413  0.8413  0.8349  0.8711  0.9130  0.9359  0.9863  0.9379  0.9660  0.9660  0.9987  0.6107  0.6107  0.5854  0.4946  0.4946  0.4859  0.4859  0.5142  0.5048  0.5473  0.1093  0.2135  0.2135  0.0223  0.0223  0.0223  0.0255  0.0223  0.0223  0.0223  0.0223  0.0255  0.0255  0.0255  0.0191  0.0223  0.0255  0.0191  0.0223  0.0223  0.0255  0.0256  0.0256  0.0225  0.0192  0.0192  0.0192  0.0192  0.0192  0.0192  0.0192  0.0192  0.0192  0.0192  0.0192  0.0192  0.0256  0.0256  0.0256  0.0256  0.0256  0.0256  0.0160  0.0192  0.0192  0.0192  0.0257  0.0225
OMP4__GCA_000757225.1   1.1876  0.9792  0.9102  0.9741  1.2401  0.9517  0.9455  0.9559  0.9339  0.9285  0.9281  0.9341  0.9281  0.9491  0.9730  0.9026  0.9851  0.9356  0.9479  0.9615  0.9259  0.9259  0.8913  0.8510  0.8817  0.8067  0.8150  0.8026  0.9361  0.8633  0.9006  0.9008  0.8864  0.9637  0.9934  0.8472  0.8531  0.8472  0.8411  0.8545  0.8545  0.8479  0.8850  0.9274  0.9514  1.0026  0.9305  0.9818  0.9818  1.0069  0.6107  0.6107  0.5855  0.4997  0.4997  0.4909  0.4909  0.5192  0.5098  0.5578  0.1129  0.2215  0.2215  0.0287  0.0287  0.0287  0.0320  0.0287  0.0287  0.0287  0.0287  0.0320  0.0320  0.0320  0.0255  0.0287  0.0320  0.0255  0.0287  0.0287  0.0320  0.0322  0.0322  0.0290  0.0257  0.0257  0.0257  0.0257  0.0257  0.0257  0.0257  0.0257  0.0257  0.0257  0.0257  0.0257  0.0322  0.0322  0.0322  0.0322  0.0322  0.0322  0.0225  0.0257  0.0257  0.0257  0.0323  0.0290  0.0064
OMP4__GCA_001327495.1   1.1729  0.9724  0.9134  0.9698  1.2303  0.9570  0.9508  0.9602  0.9339  0.9285  0.9341  0.9402  0.9341  0.9491  0.9772  0.9201  0.9894  0.9399  0.9521  0.9657  0.9301  0.9301  0.8954  0.8486  0.8792  0.8048  0.8129  0.8007  0.9327  0.8543  0.8975  0.8977  0.8835  0.9603  0.9898  0.8453  0.8573  0.8453  0.8452  0.8520  0.8520  0.8455  0.8821  0.9243  0.9325  0.9827  0.9496  0.9702  0.9702  1.0111  0.6203  0.6203  0.5949  0.4975  0.4975  0.4888  0.4888  0.5172  0.5079  0.5563  0.1198  0.2168  0.2168  0.0319  0.0319  0.0319  0.0287  0.0319  0.0319  0.0319  0.0319  0.0352  0.0352  0.0352  0.0287  0.0319  0.0352  0.0287  0.0319  0.0319  0.0352  0.0223  0.0223  0.0191  0.0159  0.0159  0.0159  0.0159  0.0159  0.0159  0.0159  0.0159  0.0159  0.0159  0.0159  0.0159  0.0223  0.0223  0.0223  0.0223  0.0223  0.0223  0.0127  0.0159  0.0159  0.0159  0.0224  0.0191  0.0095  0.0160
OMP4__GCA_000774575.1   1.1641  0.9639  0.8997  0.9489  1.2307  0.9430  0.9368  0.9517  0.9254  0.9199  0.9254  0.9315  0.9254  0.9281  0.9690  0.9118  0.9811  0.9317  0.9439  0.9575  0.9218  0.9218  0.8873  0.8406  0.8711  0.7968  0.8049  0.7927  0.9248  0.8594  0.8896  0.8898  0.8756  0.9432  0.9722  0.8371  0.8491  0.8371  0.8372  0.8440  0.8440  0.8375  0.8742  0.9163  0.9399  0.9907  0.9416  0.9701  0.9701  1.0031  0.6204  0.6204  0.5950  0.5033  0.5033  0.4945  0.4945  0.5229  0.5135  0.5563  0.1162  0.2208  0.2208  0.0287  0.0287  0.0287  0.0319  0.0287  0.0287  0.0287  0.0287  0.0319  0.0319  0.0319  0.0255  0.0287  0.0319  0.0255  0.0287  0.0287  0.0319  0.0321  0.0321  0.0289  0.0256  0.0256  0.0256  0.0256  0.0256  0.0256  0.0256  0.0256  0.0256  0.0256  0.0256  0.0256  0.0321  0.0321  0.0321  0.0321  0.0321  0.0321  0.0224  0.0256  0.0256  0.0256  0.0322  0.0289  0.0063  0.0127  0.0159
OMP4__GCA_000770495.1   1.1671  0.9684  0.9170  0.9534  1.2545  0.9601  0.9538  0.9697  0.9424  0.9306  0.9422  0.9485  0.9422  0.9450  0.9811  0.9230  1.0006  0.9431  0.9554  0.9692  0.9262  0.9262  0.9052  0.8581  0.8888  0.8131  0.8215  0.8090  0.9442  0.8703  0.9012  0.9013  0.8869  0.9626  0.9922  0.8537  0.8660  0.8537  0.8415  0.8615  0.8615  0.8548  0.8926  0.9207  0.9600  1.0116  0.9614  0.9825  0.9825  1.0158  0.6266  0.6266  0.6032  0.5101  0.5101  0.5012  0.5012  0.5295  0.5199  0.5527  0.1202  0.2256  0.2256  0.0320  0.0320  0.0320  0.0353  0.0320  0.0320  0.0320  0.0320  0.0353  0.0353  0.0353  0.0288  0.0320  0.0353  0.0288  0.0320  0.0320  0.0353  0.0355  0.0355  0.0323  0.0290  0.0290  0.0290  0.0290  0.0290  0.0290  0.0290  0.0290  0.0290  0.0290  0.0290  0.0290  0.0355  0.0355  0.0355  0.0355  0.0355  0.0355  0.0257  0.0290  0.0290  0.0290  0.0356  0.0323  0.0096  0.0160  0.0192  0.0095
OMP4__GCA_000774175.1   1.1604  0.9819  0.9168  0.9672  1.2352  0.9600  0.9536  0.9695  0.9422  0.9367  0.9421  0.9483  0.9421  0.9449  0.9884  0.9296  0.9853  0.9498  0.9623  0.9762  0.9394  0.9394  0.9050  0.8579  0.8886  0.8129  0.8213  0.8088  0.9438  0.8634  0.9081  0.9083  0.8937  0.9622  0.9918  0.8535  0.8658  0.8535  0.8546  0.8613  0.8613  0.8546  0.8923  0.9350  0.9439  0.9948  0.9610  0.9901  0.9901  1.0153  0.6289  0.6289  0.6030  0.5100  0.5100  0.5011  0.5011  0.5294  0.5198  0.5632  0.1202  0.2256  0.2256  0.0320  0.0320  0.0320  0.0353  0.0320  0.0320  0.0320  0.0320  0.0353  0.0353  0.0353  0.0288  0.0320  0.0353  0.0288  0.0320  0.0320  0.0353  0.0289  0.0289  0.0257  0.0225  0.0225  0.0225  0.0225  0.0225  0.0225  0.0225  0.0225  0.0225  0.0225  0.0225  0.0225  0.0289  0.0289  0.0289  0.0289  0.0289  0.0289  0.0192  0.0225  0.0225  0.0225  0.0290  0.0257  0.0096  0.0160  0.0127  0.0095  0.0128
OMP4__GCA_000932105.1   1.1671  0.9684  0.9170  0.9534  1.2545  0.9601  0.9538  0.9697  0.9424  0.9306  0.9422  0.9485  0.9422  0.9450  0.9811  0.9230  1.0006  0.9431  0.9554  0.9692  0.9262  0.9262  0.9052  0.8581  0.8888  0.8131  0.8215  0.8090  0.9442  0.8703  0.9012  0.9013  0.8869  0.9626  0.9922  0.8537  0.8660  0.8537  0.8415  0.8615  0.8615  0.8548  0.8926  0.9207  0.9600  1.0116  0.9614  0.9825  0.9825  1.0158  0.6266  0.6266  0.6032  0.5101  0.5101  0.5012  0.5012  0.5295  0.5199  0.5527  0.1202  0.2256  0.2256  0.0320  0.0320  0.0320  0.0353  0.0320  0.0320  0.0320  0.0320  0.0353  0.0353  0.0353  0.0288  0.0320  0.0353  0.0288  0.0320  0.0320  0.0353  0.0355  0.0355  0.0323  0.0290  0.0290  0.0290  0.0290  0.0290  0.0290  0.0290  0.0290  0.0290  0.0290  0.0290  0.0290  0.0355  0.0355  0.0355  0.0355  0.0355  0.0355  0.0257  0.0290  0.0290  0.0290  0.0356  0.0323  0.0096  0.0160  0.0192  0.0095  0.0000  0.0128
OMP4__GCA_000774625.1   1.1671  0.9684  0.9170  0.9534  1.2545  0.9601  0.9538  0.9697  0.9424  0.9306  0.9422  0.9485  0.9422  0.9450  0.9811  0.9230  1.0006  0.9431  0.9554  0.9692  0.9262  0.9262  0.9052  0.8581  0.8888  0.8131  0.8215  0.8090  0.9442  0.8703  0.9012  0.9013  0.8869  0.9626  0.9922  0.8537  0.8660  0.8537  0.8415  0.8615  0.8615  0.8548  0.8926  0.9207  0.9600  1.0116  0.9614  0.9825  0.9825  1.0158  0.6266  0.6266  0.6032  0.5101  0.5101  0.5012  0.5012  0.5295  0.5199  0.5527  0.1202  0.2256  0.2256  0.0320  0.0320  0.0320  0.0353  0.0320  0.0320  0.0320  0.0320  0.0353  0.0353  0.0353  0.0288  0.0320  0.0353  0.0288  0.0320  0.0320  0.0353  0.0355  0.0355  0.0323  0.0290  0.0290  0.0290  0.0290  0.0290  0.0290  0.0290  0.0290  0.0290  0.0290  0.0290  0.0290  0.0355  0.0355  0.0355  0.0355  0.0355  0.0355  0.0257  0.0290  0.0290  0.0290  0.0356  0.0323  0.0096  0.0160  0.0192  0.0095  0.0000  0.0128  0.0000
OMP4__GCA_000439695.1   1.1731  0.9793  0.9104  0.9743  1.2306  0.9580  0.9518  0.9627  0.9340  0.9286  0.9342  0.9403  0.9342  0.9492  0.9808  0.9093  0.9927  0.9428  0.9551  0.9689  0.9327  0.9327  0.8982  0.8512  0.8819  0.8068  0.8151  0.8027  0.9363  0.8568  0.9009  0.9010  0.8866  0.9640  0.9936  0.8473  0.8595  0.8473  0.8479  0.8546  0.8546  0.8481  0.8852  0.9277  0.9363  0.9867  0.9382  0.9821  0.9821  1.0153  0.6108  0.6108  0.5856  0.5048  0.5048  0.4960  0.4960  0.5243  0.5148  0.5579  0.1166  0.2215  0.2215  0.0287  0.0287  0.0287  0.0320  0.0287  0.0287  0.0287  0.0287  0.0320  0.0320  0.0320  0.0256  0.0287  0.0320  0.0256  0.0287  0.0287  0.0320  0.0256  0.0256  0.0225  0.0192  0.0192  0.0192  0.0192  0.0192  0.0192  0.0192  0.0192  0.0192  0.0192  0.0192  0.0192  0.0256  0.0256  0.0256  0.0256  0.0256  0.0256  0.0160  0.0192  0.0192  0.0192  0.0257  0.0225  0.0064  0.0064  0.0095  0.0127  0.0160  0.0096  0.0160  0.0160
OMP4__GCA_000445385.1   1.1765  0.9680  0.8975  0.9598  1.2346  0.9472  0.9410  0.9492  0.9234  0.9180  0.9236  0.9297  0.9236  0.9385  0.9654  0.9091  0.9777  0.9287  0.9408  0.9543  0.9192  0.9192  0.8845  0.8379  0.8684  0.7947  0.8027  0.7906  0.9212  0.8566  0.8863  0.8864  0.8724  0.9486  0.9778  0.8350  0.8469  0.8350  0.8345  0.8413  0.8413  0.8349  0.8711  0.9130  0.9359  0.9863  0.9379  0.9660  0.9660  0.9987  0.6107  0.6107  0.5854  0.4946  0.4946  0.4859  0.4859  0.5142  0.5048  0.5473  0.1093  0.2135  0.2135  0.0223  0.0223  0.0223  0.0255  0.0223  0.0223  0.0223  0.0223  0.0255  0.0255  0.0255  0.0191  0.0223  0.0255  0.0191  0.0223  0.0223  0.0255  0.0256  0.0256  0.0225  0.0192  0.0192  0.0192  0.0192  0.0192  0.0192  0.0192  0.0192  0.0192  0.0192  0.0192  0.0192  0.0256  0.0256  0.0256  0.0256  0.0256  0.0256  0.0160  0.0192  0.0192  0.0192  0.0257  0.0225  0.0000  0.0064  0.0095  0.0063  0.0096  0.0096  0.0096  0.0096  0.0064
OMP4__GCA_000774545.1   1.1608  0.9753  0.9106  0.9604  1.2450  0.9538  0.9475  0.9629  0.9361  0.9306  0.9361  0.9422  0.9361  0.9388  0.9811  0.9230  0.9931  0.9431  0.9554  0.9692  0.9329  0.9329  0.8984  0.8514  0.8821  0.8070  0.8153  0.8029  0.9366  0.8703  0.9012  0.9013  0.8869  0.9550  0.9844  0.8475  0.8597  0.8475  0.8481  0.8548  0.8548  0.8483  0.8855  0.9135  0.9521  1.0033  0.9537  0.9825  0.9825  1.0158  0.6206  0.6206  0.5973  0.5049  0.5049  0.4961  0.4961  0.5244  0.5149  0.5580  0.1166  0.2216  0.2216  0.0287  0.0287  0.0287  0.0320  0.0287  0.0287  0.0287  0.0287  0.0320  0.0320  0.0320  0.0256  0.0287  0.0320  0.0256  0.0287  0.0287  0.0320  0.0322  0.0322  0.0290  0.0257  0.0257  0.0257  0.0257  0.0257  0.0257  0.0257  0.0257  0.0257  0.0257  0.0257  0.0257  0.0322  0.0322  0.0322  0.0322  0.0322  0.0322  0.0225  0.0257  0.0257  0.0257  0.0323  0.0290  0.0064  0.0128  0.0160  0.0063  0.0032  0.0096  0.0032  0.0032  0.0128  0.0064
OMP4__GCA_000494855.1   1.1849  0.9680  0.9038  0.9598  1.2439  0.9535  0.9472  0.9492  0.9234  0.9180  0.9236  0.9297  0.9236  0.9385  0.9729  0.9025  0.9777  0.9356  0.9478  0.9543  0.9258  0.9258  0.8779  0.8379  0.8684  0.7947  0.8027  0.7906  0.9285  0.8566  0.8863  0.8864  0.8724  0.9486  0.9778  0.8350  0.8469  0.8350  0.8345  0.8413  0.8413  0.8349  0.8711  0.9130  0.9359  0.9944  0.9379  0.9660  0.9660  0.9987  0.6166  0.6166  0.5912  0.4996  0.4996  0.4909  0.4909  0.5142  0.5048  0.5525  0.1129  0.2175  0.2175  0.0255  0.0255  0.0255  0.0287  0.0255  0.0255  0.0255  0.0255  0.0287  0.0287  0.0287  0.0223  0.0255  0.0287  0.0223  0.0255  0.0255  0.0287  0.0289  0.0289  0.0257  0.0225  0.0225  0.0225  0.0225  0.0225  0.0225  0.0225  0.0225  0.0225  0.0225  0.0225  0.0225  0.0289  0.0289  0.0289  0.0289  0.0289  0.0289  0.0192  0.0225  0.0225  0.0225  0.0290  0.0257  0.0032  0.0096  0.0127  0.0095  0.0128  0.0128  0.0128  0.0128  0.0096  0.0032  0.0096
OMP4__GCA_000774785.1   1.1884  0.9857  0.9142  0.9780  1.2386  0.9552  0.9489  0.9579  0.9312  0.9258  0.9312  0.9374  0.9312  0.9465  0.9609  0.9181  0.9732  0.9242  0.9503  0.9498  0.9148  0.9148  0.8935  0.8467  0.8641  0.8024  0.8107  0.7864  0.9315  0.8655  0.8962  0.8963  0.8820  0.9441  0.9732  0.8307  0.8426  0.8307  0.8302  0.8501  0.8501  0.8435  0.8806  0.9086  0.9315  0.9818  0.9485  0.9772  0.9772  1.0103  0.6010  0.6010  0.5759  0.5011  0.5011  0.4922  0.4922  0.5105  0.5011  0.5509  0.1198  0.2167  0.2167  0.0319  0.0319  0.0319  0.0352  0.0319  0.0319  0.0319  0.0319  0.0287  0.0287  0.0287  0.0223  0.0319  0.0287  0.0287  0.0319  0.0319  0.0287  0.0288  0.0288  0.0256  0.0224  0.0224  0.0224  0.0224  0.0224  0.0224  0.0224  0.0224  0.0224  0.0224  0.0224  0.0224  0.0288  0.0288  0.0288  0.0288  0.0288  0.0288  0.0191  0.0224  0.0224  0.0224  0.0289  0.0256  0.0095  0.0160  0.0191  0.0159  0.0192  0.0192  0.0192  0.0192  0.0160  0.0095  0.0160  0.0127
OMP4__GCA_000774325.1   1.1707  0.9616  0.9159  0.9741  1.2120  0.9598  0.9535  0.9660  0.9358  0.9303  0.9402  0.9463  0.9402  0.9554  0.9846  0.9267  0.9735  0.9467  0.9590  0.9728  0.9367  0.9367  0.9012  0.8550  0.8849  0.8101  0.8183  0.8060  0.9389  0.8599  0.9036  0.9037  0.8894  0.9666  0.9962  0.8506  0.8628  0.8506  0.8508  0.8576  0.8576  0.8511  0.8880  0.9315  0.9312  0.9813  0.9559  0.9760  0.9760  1.0177  0.6263  0.6263  0.6006  0.5032  0.5032  0.4945  0.4945  0.5229  0.5134  0.5542  0.1234  0.2208  0.2208  0.0352  0.0352  0.0352  0.0319  0.0352  0.0352  0.0352  0.0352  0.0385  0.0385  0.0385  0.0320  0.0352  0.0385  0.0320  0.0352  0.0352  0.0385  0.0255  0.0255  0.0224  0.0191  0.0191  0.0191  0.0191  0.0191  0.0191  0.0191  0.0191  0.0191  0.0191  0.0191  0.0191  0.0255  0.0255  0.0255  0.0255  0.0255  0.0255  0.0159  0.0191  0.0191  0.0191  0.0256  0.0224  0.0127  0.0192  0.0095  0.0191  0.0225  0.0160  0.0225  0.0225  0.0127  0.0127  0.0192  0.0160  0.0224
OMP4__GCA_000757245.1   1.1707  0.9616  0.9159  0.9741  1.2120  0.9598  0.9535  0.9660  0.9358  0.9303  0.9402  0.9463  0.9402  0.9554  0.9846  0.9267  0.9735  0.9467  0.9590  0.9728  0.9367  0.9367  0.9012  0.8550  0.8849  0.8101  0.8183  0.8060  0.9389  0.8599  0.9036  0.9037  0.8894  0.9666  0.9962  0.8506  0.8628  0.8506  0.8508  0.8576  0.8576  0.8511  0.8880  0.9315  0.9312  0.9813  0.9559  0.9760  0.9760  1.0177  0.6263  0.6263  0.6006  0.5032  0.5032  0.4945  0.4945  0.5229  0.5134  0.5542  0.1234  0.2208  0.2208  0.0352  0.0352  0.0352  0.0319  0.0352  0.0352  0.0352  0.0352  0.0385  0.0385  0.0385  0.0320  0.0352  0.0385  0.0320  0.0352  0.0352  0.0385  0.0255  0.0255  0.0224  0.0191  0.0191  0.0191  0.0191  0.0191  0.0191  0.0191  0.0191  0.0191  0.0191  0.0191  0.0191  0.0255  0.0255  0.0255  0.0255  0.0255  0.0255  0.0159  0.0191  0.0191  0.0191  0.0256  0.0224  0.0127  0.0192  0.0095  0.0191  0.0225  0.0160  0.0225  0.0225  0.0127  0.0127  0.0192  0.0160  0.0224  0.0000
OMP4__GCA_000011545.1   1.1729  0.9724  0.9134  0.9698  1.2303  0.9570  0.9508  0.9602  0.9339  0.9285  0.9341  0.9402  0.9341  0.9491  0.9772  0.9201  0.9894  0.9399  0.9521  0.9657  0.9301  0.9301  0.8954  0.8486  0.8792  0.8048  0.8129  0.8007  0.9327  0.8543  0.8975  0.8977  0.8835  0.9603  0.9898  0.8453  0.8573  0.8453  0.8452  0.8520  0.8520  0.8455  0.8821  0.9243  0.9325  0.9827  0.9496  0.9702  0.9702  1.0111  0.6203  0.6203  0.5949  0.4975  0.4975  0.4888  0.4888  0.5172  0.5079  0.5563  0.1198  0.2168  0.2168  0.0319  0.0319  0.0319  0.0287  0.0319  0.0319  0.0319  0.0319  0.0352  0.0352  0.0352  0.0287  0.0319  0.0352  0.0287  0.0319  0.0319  0.0352  0.0223  0.0223  0.0191  0.0159  0.0159  0.0159  0.0159  0.0159  0.0159  0.0159  0.0159  0.0159  0.0159  0.0159  0.0159  0.0223  0.0223  0.0223  0.0223  0.0223  0.0223  0.0127  0.0159  0.0159  0.0159  0.0224  0.0191  0.0095  0.0160  0.0000  0.0159  0.0192  0.0127  0.0192  0.0192  0.0095  0.0095  0.0160  0.0127  0.0191  0.0095  0.0095
OMP4__GCA_000959285.1   1.1729  0.9724  0.9134  0.9698  1.2303  0.9570  0.9508  0.9602  0.9339  0.9285  0.9341  0.9402  0.9341  0.9491  0.9772  0.9201  0.9894  0.9399  0.9521  0.9657  0.9301  0.9301  0.8954  0.8486  0.8792  0.8048  0.8129  0.8007  0.9327  0.8543  0.8975  0.8977  0.8835  0.9603  0.9898  0.8453  0.8573  0.8453  0.8452  0.8520  0.8520  0.8455  0.8821  0.9243  0.9325  0.9827  0.9496  0.9702  0.9702  1.0111  0.6203  0.6203  0.5949  0.4975  0.4975  0.4888  0.4888  0.5172  0.5079  0.5563  0.1198  0.2168  0.2168  0.0319  0.0319  0.0319  0.0287  0.0319  0.0319  0.0319  0.0319  0.0352  0.0352  0.0352  0.0287  0.0319  0.0352  0.0287  0.0319  0.0319  0.0352  0.0223  0.0223  0.0191  0.0159  0.0159  0.0159  0.0159  0.0159  0.0159  0.0159  0.0159  0.0159  0.0159  0.0159  0.0159  0.0223  0.0223  0.0223  0.0223  0.0223  0.0223  0.0127  0.0159  0.0159  0.0159  0.0224  0.0191  0.0095  0.0160  0.0000  0.0159  0.0192  0.0127  0.0192  0.0192  0.0095  0.0095  0.0160  0.0127  0.0191  0.0095  0.0095  0.0000
OMP4__GCA_000511915.1   1.1765  0.9680  0.8975  0.9598  1.2346  0.9472  0.9410  0.9492  0.9234  0.9180  0.9236  0.9297  0.9236  0.9385  0.9654  0.9091  0.9777  0.9287  0.9408  0.9543  0.9192  0.9192  0.8845  0.8379  0.8684  0.7947  0.8027  0.7906  0.9212  0.8566  0.8863  0.8864  0.8724  0.9486  0.9778  0.8350  0.8469  0.8350  0.8345  0.8413  0.8413  0.8349  0.8711  0.9130  0.9359  0.9863  0.9379  0.9660  0.9660  0.9987  0.6107  0.6107  0.5854  0.4946  0.4946  0.4859  0.4859  0.5142  0.5048  0.5473  0.1093  0.2135  0.2135  0.0223  0.0223  0.0223  0.0255  0.0223  0.0223  0.0223  0.0223  0.0255  0.0255  0.0255  0.0191  0.0223  0.0255  0.0191  0.0223  0.0223  0.0255  0.0256  0.0256  0.0225  0.0192  0.0192  0.0192  0.0192  0.0192  0.0192  0.0192  0.0192  0.0192  0.0192  0.0192  0.0192  0.0256  0.0256  0.0256  0.0256  0.0256  0.0256  0.0160  0.0192  0.0192  0.0192  0.0257  0.0225  0.0000  0.0064  0.0095  0.0063  0.0096  0.0096  0.0096  0.0096  0.0064  0.0000  0.0064  0.0032  0.0095  0.0127  0.0127  0.0095  0.0095
OMP4__GCA_000520895.1   1.1765  0.9680  0.8975  0.9598  1.2346  0.9472  0.9410  0.9492  0.9234  0.9180  0.9236  0.9297  0.9236  0.9385  0.9654  0.9091  0.9777  0.9287  0.9408  0.9543  0.9192  0.9192  0.8845  0.8379  0.8684  0.7947  0.8027  0.7906  0.9212  0.8566  0.8863  0.8864  0.8724  0.9486  0.9778  0.8350  0.8469  0.8350  0.8345  0.8413  0.8413  0.8349  0.8711  0.9130  0.9359  0.9863  0.9379  0.9660  0.9660  0.9987  0.6107  0.6107  0.5854  0.4946  0.4946  0.4859  0.4859  0.5142  0.5048  0.5473  0.1093  0.2135  0.2135  0.0223  0.0223  0.0223  0.0255  0.0223  0.0223  0.0223  0.0223  0.0255  0.0255  0.0255  0.0191  0.0223  0.0255  0.0191  0.0223  0.0223  0.0255  0.0256  0.0256  0.0225  0.0192  0.0192  0.0192  0.0192  0.0192  0.0192  0.0192  0.0192  0.0192  0.0192  0.0192  0.0192  0.0256  0.0256  0.0256  0.0256  0.0256  0.0256  0.0160  0.0192  0.0192  0.0192  0.0257  0.0225  0.0000  0.0064  0.0095  0.0063  0.0096  0.0096  0.0096  0.0096  0.0064  0.0000  0.0064  0.0032  0.0095  0.0127  0.0127  0.0095  0.0095  0.0000
OMP4__GCA_000521645.1   1.1765  0.9680  0.8975  0.9598  1.2346  0.9472  0.9410  0.9492  0.9234  0.9180  0.9236  0.9297  0.9236  0.9385  0.9654  0.9091  0.9777  0.9287  0.9408  0.9543  0.9192  0.9192  0.8845  0.8379  0.8684  0.7947  0.8027  0.7906  0.9212  0.8566  0.8863  0.8864  0.8724  0.9486  0.9778  0.8350  0.8469  0.8350  0.8345  0.8413  0.8413  0.8349  0.8711  0.9130  0.9359  0.9863  0.9379  0.9660  0.9660  0.9987  0.6107  0.6107  0.5854  0.4946  0.4946  0.4859  0.4859  0.5142  0.5048  0.5473  0.1093  0.2135  0.2135  0.0223  0.0223  0.0223  0.0255  0.0223  0.0223  0.0223  0.0223  0.0255  0.0255  0.0255  0.0191  0.0223  0.0255  0.0191  0.0223  0.0223  0.0255  0.0256  0.0256  0.0225  0.0192  0.0192  0.0192  0.0192  0.0192  0.0192  0.0192  0.0192  0.0192  0.0192  0.0192  0.0192  0.0256  0.0256  0.0256  0.0256  0.0256  0.0256  0.0160  0.0192  0.0192  0.0192  0.0257  0.0225  0.0000  0.0064  0.0095  0.0063  0.0096  0.0096  0.0096  0.0096  0.0064  0.0000  0.0064  0.0032  0.0095  0.0127  0.0127  0.0095  0.0095  0.0000  0.0000
OMP4__GCA_000755965.1   1.1608  0.9753  0.9170  0.9604  1.2450  0.9601  0.9538  0.9697  0.9424  0.9369  0.9422  0.9485  0.9422  0.9388  0.9811  0.9230  0.9931  0.9431  0.9554  0.9692  0.9329  0.9329  0.8984  0.8514  0.8821  0.8131  0.8215  0.8090  0.9366  0.8703  0.9012  0.9013  0.8869  0.9626  0.9844  0.8475  0.8597  0.8475  0.8548  0.8548  0.8548  0.8483  0.8855  0.9135  0.9521  1.0033  0.9614  0.9825  0.9825  1.0158  0.6266  0.6266  0.6032  0.5049  0.5049  0.4961  0.4961  0.5295  0.5199  0.5634  0.1202  0.2256  0.2256  0.0320  0.0320  0.0320  0.0353  0.0320  0.0320  0.0320  0.0320  0.0353  0.0353  0.0353  0.0288  0.0320  0.0353  0.0288  0.0320  0.0320  0.0353  0.0355  0.0355  0.0323  0.0290  0.0290  0.0290  0.0290  0.0290  0.0290  0.0290  0.0290  0.0290  0.0290  0.0290  0.0290  0.0355  0.0355  0.0355  0.0355  0.0355  0.0355  0.0257  0.0290  0.0290  0.0290  0.0356  0.0323  0.0096  0.0160  0.0192  0.0095  0.0064  0.0128  0.0064  0.0064  0.0160  0.0096  0.0032  0.0128  0.0192  0.0225  0.0225  0.0192  0.0192  0.0096  0.0096  0.0096
OMP4__GCA_000756065.1   1.1608  0.9753  0.9170  0.9604  1.2450  0.9601  0.9538  0.9697  0.9424  0.9369  0.9422  0.9485  0.9422  0.9388  0.9811  0.9230  0.9931  0.9431  0.9554  0.9692  0.9329  0.9329  0.8984  0.8514  0.8821  0.8131  0.8215  0.8090  0.9366  0.8703  0.9012  0.9013  0.8869  0.9626  0.9844  0.8475  0.8597  0.8475  0.8548  0.8548  0.8548  0.8483  0.8855  0.9135  0.9521  1.0033  0.9614  0.9825  0.9825  1.0158  0.6266  0.6266  0.6032  0.5049  0.5049  0.4961  0.4961  0.5295  0.5199  0.5634  0.1202  0.2256  0.2256  0.0320  0.0320  0.0320  0.0353  0.0320  0.0320  0.0320  0.0320  0.0353  0.0353  0.0353  0.0288  0.0320  0.0353  0.0288  0.0320  0.0320  0.0353  0.0355  0.0355  0.0323  0.0290  0.0290  0.0290  0.0290  0.0290  0.0290  0.0290  0.0290  0.0290  0.0290  0.0290  0.0290  0.0355  0.0355  0.0355  0.0355  0.0355  0.0355  0.0257  0.0290  0.0290  0.0290  0.0356  0.0323  0.0096  0.0160  0.0192  0.0095  0.0064  0.0128  0.0064  0.0064  0.0160  0.0096  0.0032  0.0128  0.0192  0.0225  0.0225  0.0192  0.0192  0.0096  0.0096  0.0096  0.0000
OMP4__GCA_000757105.1   1.1523  0.9819  0.9168  0.9672  1.2170  0.9600  0.9536  0.9695  0.9422  0.9367  0.9421  0.9359  0.9421  0.9324  0.9884  0.9296  1.0003  0.9498  0.9481  0.9762  0.9260  0.9260  0.9050  0.8579  0.8886  0.8129  0.8213  0.8088  0.9438  0.8634  0.9081  0.9083  0.8937  0.9473  0.9764  0.8535  0.8658  0.8535  0.8546  0.8613  0.8613  0.8546  0.8923  0.9350  0.9439  0.9948  0.9610  0.9901  0.9901  1.0236  0.6289  0.6289  0.6030  0.5100  0.5100  0.5011  0.5011  0.5294  0.5198  0.5632  0.1202  0.2256  0.2256  0.0320  0.0320  0.0320  0.0353  0.0320  0.0320  0.0320  0.0320  0.0353  0.0353  0.0353  0.0288  0.0320  0.0353  0.0288  0.0320  0.0320  0.0353  0.0289  0.0289  0.0257  0.0225  0.0225  0.0225  0.0225  0.0225  0.0225  0.0225  0.0225  0.0225  0.0225  0.0225  0.0225  0.0289  0.0289  0.0289  0.0289  0.0289  0.0289  0.0192  0.0225  0.0225  0.0225  0.0290  0.0257  0.0096  0.0160  0.0127  0.0095  0.0128  0.0064  0.0128  0.0128  0.0096  0.0096  0.0096  0.0128  0.0192  0.0160  0.0160  0.0127  0.0127  0.0096  0.0096  0.0096  0.0128  0.0128
OMP4__GCA_000774185.1   1.1765  0.9680  0.8975  0.9598  1.2346  0.9472  0.9410  0.9492  0.9234  0.9180  0.9236  0.9297  0.9236  0.9385  0.9654  0.9091  0.9777  0.9287  0.9408  0.9543  0.9192  0.9192  0.8845  0.8379  0.8684  0.7947  0.8027  0.7906  0.9212  0.8566  0.8863  0.8864  0.8724  0.9486  0.9778  0.8350  0.8469  0.8350  0.8345  0.8413  0.8413  0.8349  0.8711  0.9130  0.9359  0.9863  0.9379  0.9660  0.9660  0.9987  0.6107  0.6107  0.5854  0.4946  0.4946  0.4859  0.4859  0.5142  0.5048  0.5473  0.1093  0.2135  0.2135  0.0223  0.0223  0.0223  0.0255  0.0223  0.0223  0.0223  0.0223  0.0255  0.0255  0.0255  0.0191  0.0223  0.0255  0.0191  0.0223  0.0223  0.0255  0.0256  0.0256  0.0225  0.0192  0.0192  0.0192  0.0192  0.0192  0.0192  0.0192  0.0192  0.0192  0.0192  0.0192  0.0192  0.0256  0.0256  0.0256  0.0256  0.0256  0.0256  0.0160  0.0192  0.0192  0.0192  0.0257  0.0225  0.0000  0.0064  0.0095  0.0063  0.0096  0.0096  0.0096  0.0096  0.0064  0.0000  0.0064  0.0032  0.0095  0.0127  0.0127  0.0095  0.0095  0.0000  0.0000  0.0000  0.0096  0.0096  0.0096
OMP4__GCA_000774275.1   1.1686  0.9682  0.9040  0.9531  1.2352  0.9474  0.9412  0.9560  0.9297  0.9243  0.9298  0.9359  0.9298  0.9324  0.9732  0.9160  0.9853  0.9358  0.9481  0.9617  0.9260  0.9260  0.8914  0.8446  0.8752  0.8008  0.8090  0.7967  0.9289  0.8634  0.8937  0.8938  0.8796  0.9473  0.9764  0.8412  0.8533  0.8412  0.8413  0.8481  0.8481  0.8415  0.8782  0.9204  0.9439  0.9948  0.9457  0.9742  0.9742  1.0072  0.6168  0.6168  0.5913  0.4997  0.4997  0.4910  0.4910  0.5193  0.5099  0.5526  0.1129  0.2175  0.2175  0.0255  0.0255  0.0255  0.0287  0.0255  0.0255  0.0255  0.0255  0.0287  0.0287  0.0287  0.0223  0.0255  0.0287  0.0223  0.0255  0.0255  0.0287  0.0289  0.0289  0.0257  0.0225  0.0225  0.0225  0.0225  0.0225  0.0225  0.0225  0.0225  0.0225  0.0225  0.0225  0.0225  0.0289  0.0289  0.0289  0.0289  0.0289  0.0289  0.0192  0.0225  0.0225  0.0225  0.0290  0.0257  0.0032  0.0096  0.0127  0.0032  0.0064  0.0064  0.0064  0.0064  0.0096  0.0032  0.0032  0.0064  0.0127  0.0160  0.0160  0.0127  0.0127  0.0032  0.0032  0.0032  0.0064  0.0064  0.0064  0.0032
OMP4__GCA_000774405.1   1.1667  0.9682  0.9168  0.9531  1.2352  0.9600  0.9536  0.9695  0.9422  0.9305  0.9421  0.9483  0.9421  0.9449  0.9808  0.9228  1.0003  0.9428  0.9551  0.9689  0.9260  0.9260  0.9050  0.8579  0.8886  0.8129  0.8213  0.8088  0.9438  0.8568  0.9009  0.9010  0.8866  0.9622  0.9918  0.8535  0.8658  0.8535  0.8413  0.8613  0.8613  0.8546  0.8923  0.9350  0.9439  0.9948  0.9610  0.9821  0.9821  1.0153  0.6289  0.6289  0.6030  0.5100  0.5100  0.5011  0.5011  0.5294  0.5198  0.5526  0.1202  0.2256  0.2256  0.0320  0.0320  0.0320  0.0353  0.0320  0.0320  0.0320  0.0320  0.0353  0.0353  0.0353  0.0288  0.0320  0.0353  0.0288  0.0320  0.0320  0.0353  0.0289  0.0289  0.0257  0.0225  0.0225  0.0225  0.0225  0.0225  0.0225  0.0225  0.0225  0.0225  0.0225  0.0225  0.0225  0.0289  0.0289  0.0289  0.0289  0.0289  0.0289  0.0192  0.0225  0.0225  0.0225  0.0290  0.0257  0.0096  0.0160  0.0127  0.0095  0.0064  0.0064  0.0064  0.0064  0.0096  0.0096  0.0096  0.0128  0.0192  0.0160  0.0160  0.0127  0.0127  0.0096  0.0096  0.0096  0.0128  0.0128  0.0064  0.0096  0.0064
OMP4__GCA_000774415.1   1.1765  0.9680  0.8975  0.9598  1.2346  0.9472  0.9410  0.9492  0.9234  0.9180  0.9236  0.9297  0.9236  0.9385  0.9654  0.9091  0.9777  0.9287  0.9408  0.9543  0.9192  0.9192  0.8845  0.8379  0.8684  0.7947  0.8027  0.7906  0.9212  0.8566  0.8863  0.8864  0.8724  0.9486  0.9778  0.8350  0.8469  0.8350  0.8345  0.8413  0.8413  0.8349  0.8711  0.9130  0.9359  0.9863  0.9379  0.9660  0.9660  0.9987  0.6107  0.6107  0.5854  0.4946  0.4946  0.4859  0.4859  0.5142  0.5048  0.5473  0.1093  0.2135  0.2135  0.0223  0.0223  0.0223  0.0255  0.0223  0.0223  0.0223  0.0223  0.0255  0.0255  0.0255  0.0191  0.0223  0.0255  0.0191  0.0223  0.0223  0.0255  0.0256  0.0256  0.0225  0.0192  0.0192  0.0192  0.0192  0.0192  0.0192  0.0192  0.0192  0.0192  0.0192  0.0192  0.0192  0.0256  0.0256  0.0256  0.0256  0.0256  0.0256  0.0160  0.0192  0.0192  0.0192  0.0257  0.0225  0.0000  0.0064  0.0095  0.0063  0.0096  0.0096  0.0096  0.0096  0.0064  0.0000  0.0064  0.0032  0.0095  0.0127  0.0127  0.0095  0.0095  0.0000  0.0000  0.0000  0.0096  0.0096  0.0096  0.0000  0.0032  0.0096
OMP4__GCA_000774565.1   1.1608  0.9753  0.9106  0.9604  1.2450  0.9538  0.9475  0.9629  0.9361  0.9306  0.9361  0.9422  0.9361  0.9388  0.9811  0.9230  0.9931  0.9431  0.9554  0.9692  0.9329  0.9329  0.8984  0.8514  0.8821  0.8070  0.8153  0.8029  0.9366  0.8703  0.9012  0.9013  0.8869  0.9550  0.9844  0.8475  0.8597  0.8475  0.8481  0.8548  0.8548  0.8483  0.8855  0.9135  0.9521  1.0033  0.9537  0.9825  0.9825  1.0158  0.6206  0.6206  0.5973  0.5049  0.5049  0.4961  0.4961  0.5244  0.5149  0.5580  0.1166  0.2216  0.2216  0.0287  0.0287  0.0287  0.0320  0.0287  0.0287  0.0287  0.0287  0.0320  0.0320  0.0320  0.0256  0.0287  0.0320  0.0256  0.0287  0.0287  0.0320  0.0322  0.0322  0.0290  0.0257  0.0257  0.0257  0.0257  0.0257  0.0257  0.0257  0.0257  0.0257  0.0257  0.0257  0.0257  0.0322  0.0322  0.0322  0.0322  0.0322  0.0322  0.0225  0.0257  0.0257  0.0257  0.0323  0.0290  0.0064  0.0128  0.0160  0.0063  0.0032  0.0096  0.0032  0.0032  0.0128  0.0064  0.0000  0.0096  0.0160  0.0192  0.0192  0.0160  0.0160  0.0064  0.0064  0.0064  0.0032  0.0032  0.0096  0.0064  0.0032  0.0096  0.0064
OMP4__GCA_000774685.1   1.1682  0.9748  0.9038  0.9669  1.2255  0.9535  0.9472  0.9558  0.9295  0.9241  0.9297  0.9358  0.9297  0.9447  0.9729  0.9158  0.9850  0.9356  0.9478  0.9614  0.9258  0.9258  0.8912  0.8444  0.8750  0.8007  0.8088  0.7966  0.9285  0.8501  0.8934  0.8935  0.8793  0.9561  0.9855  0.8410  0.8531  0.8410  0.8410  0.8478  0.8478  0.8413  0.8780  0.9201  0.9283  0.9784  0.9454  0.9738  0.9738  1.0068  0.6166  0.6166  0.5912  0.4996  0.4996  0.4909  0.4909  0.5192  0.5098  0.5525  0.1129  0.2175  0.2175  0.0255  0.0255  0.0255  0.0287  0.0255  0.0255  0.0255  0.0255  0.0287  0.0287  0.0287  0.0223  0.0255  0.0287  0.0223  0.0255  0.0255  0.0287  0.0224  0.0224  0.0192  0.0160  0.0160  0.0160  0.0160  0.0160  0.0160  0.0160  0.0160  0.0160  0.0160  0.0160  0.0160  0.0224  0.0224  0.0224  0.0224  0.0224  0.0224  0.0127  0.0160  0.0160  0.0160  0.0225  0.0192  0.0032  0.0096  0.0063  0.0095  0.0128  0.0064  0.0128  0.0128  0.0032  0.0032  0.0096  0.0064  0.0127  0.0095  0.0095  0.0063  0.0063  0.0032  0.0032  0.0032  0.0128  0.0128  0.0064  0.0032  0.0064  0.0064  0.0032  0.0096
OMP4__GCA_000152365.1   1.1682  0.9748  0.9038  0.9669  1.2255  0.9535  0.9472  0.9558  0.9295  0.9241  0.9297  0.9358  0.9297  0.9447  0.9729  0.9158  0.9850  0.9356  0.9478  0.9614  0.9258  0.9258  0.8912  0.8444  0.8750  0.8007  0.8088  0.7966  0.9285  0.8501  0.8934  0.8935  0.8793  0.9561  0.9855  0.8410  0.8531  0.8410  0.8410  0.8478  0.8478  0.8413  0.8780  0.9201  0.9283  0.9784  0.9454  0.9738  0.9738  1.0068  0.6166  0.6166  0.5912  0.4996  0.4996  0.4909  0.4909  0.5192  0.5098  0.5525  0.1129  0.2175  0.2175  0.0255  0.0255  0.0255  0.0287  0.0255  0.0255  0.0255  0.0255  0.0287  0.0287  0.0287  0.0223  0.0255  0.0287  0.0223  0.0255  0.0255  0.0287  0.0224  0.0224  0.0192  0.0160  0.0160  0.0160  0.0160  0.0160  0.0160  0.0160  0.0160  0.0160  0.0160  0.0160  0.0160  0.0224  0.0224  0.0224  0.0224  0.0224  0.0224  0.0127  0.0160  0.0160  0.0160  0.0225  0.0192  0.0032  0.0096  0.0063  0.0095  0.0128  0.0064  0.0128  0.0128  0.0032  0.0032  0.0096  0.0064  0.0127  0.0095  0.0095  0.0063  0.0063  0.0032  0.0032  0.0032  0.0128  0.0128  0.0064  0.0032  0.0064  0.0064  0.0032  0.0096  0.0000
OMP4__GCA_001197955.1   1.1682  0.9748  0.9038  0.9669  1.2255  0.9535  0.9472  0.9558  0.9295  0.9241  0.9297  0.9358  0.9297  0.9447  0.9729  0.9158  0.9850  0.9356  0.9478  0.9614  0.9258  0.9258  0.8912  0.8444  0.8750  0.8007  0.8088  0.7966  0.9285  0.8501  0.8934  0.8935  0.8793  0.9561  0.9855  0.8410  0.8531  0.8410  0.8410  0.8478  0.8478  0.8413  0.8780  0.9201  0.9283  0.9784  0.9454  0.9738  0.9738  1.0068  0.6166  0.6166  0.5912  0.4996  0.4996  0.4909  0.4909  0.5192  0.5098  0.5525  0.1129  0.2175  0.2175  0.0255  0.0255  0.0255  0.0287  0.0255  0.0255  0.0255  0.0255  0.0287  0.0287  0.0287  0.0223  0.0255  0.0287  0.0223  0.0255  0.0255  0.0287  0.0224  0.0224  0.0192  0.0160  0.0160  0.0160  0.0160  0.0160  0.0160  0.0160  0.0160  0.0160  0.0160  0.0160  0.0160  0.0224  0.0224  0.0224  0.0224  0.0224  0.0224  0.0127  0.0160  0.0160  0.0160  0.0225  0.0192  0.0032  0.0096  0.0063  0.0095  0.0128  0.0064  0.0128  0.0128  0.0032  0.0032  0.0096  0.0064  0.0127  0.0095  0.0095  0.0063  0.0063  0.0032  0.0032  0.0032  0.0128  0.0128  0.0064  0.0032  0.0064  0.0064  0.0032  0.0096  0.0000  0.0000
OMP4__GCA_001211305.1   1.1765  0.9817  0.9102  0.9741  1.2165  0.9598  0.9535  0.9625  0.9358  0.9303  0.9358  0.9419  0.9358  0.9510  0.9654  0.9225  0.9777  0.9287  0.9548  0.9543  0.9192  0.9192  0.8979  0.8510  0.8684  0.8067  0.8149  0.7906  0.9360  0.8566  0.9006  0.9007  0.8864  0.9486  0.9778  0.8472  0.8593  0.8472  0.8345  0.8544  0.8544  0.8478  0.8849  0.9130  0.9209  0.9706  0.9530  0.9817  0.9817  1.0149  0.6107  0.6107  0.5854  0.5047  0.5047  0.4959  0.4959  0.5142  0.5048  0.5473  0.1165  0.2135  0.2135  0.0287  0.0287  0.0287  0.0320  0.0287  0.0287  0.0287  0.0287  0.0255  0.0255  0.0255  0.0191  0.0287  0.0255  0.0255  0.0287  0.0287  0.0255  0.0191  0.0191  0.0160  0.0127  0.0127  0.0127  0.0127  0.0127  0.0127  0.0127  0.0127  0.0127  0.0127  0.0127  0.0127  0.0191  0.0191  0.0191  0.0191  0.0191  0.0191  0.0095  0.0127  0.0127  0.0127  0.0192  0.0160  0.0064  0.0128  0.0095  0.0127  0.0160  0.0096  0.0160  0.0160  0.0064  0.0064  0.0128  0.0096  0.0095  0.0127  0.0127  0.0095  0.0095  0.0064  0.0064  0.0064  0.0160  0.0160  0.0096  0.0064  0.0096  0.0096  0.0064  0.0128  0.0032  0.0032  0.0032
OMP4__GCA_001320685.1   1.1679  0.9678  0.9101  0.9668  1.2252  0.9534  0.9471  0.9557  0.9294  0.9240  0.9296  0.9357  0.9296  0.9446  0.9727  0.9157  0.9848  0.9354  0.9476  0.9613  0.9257  0.9257  0.8911  0.8443  0.8749  0.8006  0.8087  0.7965  0.9284  0.8500  0.8932  0.8933  0.8792  0.9559  0.9853  0.8409  0.8530  0.8409  0.8409  0.8477  0.8477  0.8412  0.8778  0.9200  0.9281  0.9782  0.9452  0.9658  0.9658  1.0065  0.6165  0.6165  0.5911  0.4945  0.4945  0.4858  0.4858  0.5142  0.5048  0.5525  0.1165  0.2135  0.2135  0.0287  0.0287  0.0287  0.0255  0.0287  0.0287  0.0287  0.0287  0.0320  0.0320  0.0320  0.0255  0.0287  0.0320  0.0255  0.0287  0.0287  0.0320  0.0191  0.0191  0.0160  0.0127  0.0127  0.0127  0.0127  0.0127  0.0127  0.0127  0.0127  0.0127  0.0127  0.0127  0.0127  0.0191  0.0191  0.0191  0.0191  0.0191  0.0191  0.0095  0.0127  0.0127  0.0127  0.0192  0.0160  0.0064  0.0128  0.0032  0.0127  0.0160  0.0096  0.0160  0.0160  0.0064  0.0064  0.0128  0.0096  0.0160  0.0063  0.0063  0.0032  0.0032  0.0064  0.0064  0.0064  0.0160  0.0160  0.0096  0.0064  0.0096  0.0096  0.0064  0.0128  0.0032  0.0032  0.0032  0.0064
OMP4__GCA_001327255.1   1.1765  0.9680  0.8975  0.9598  1.2346  0.9472  0.9410  0.9492  0.9234  0.9180  0.9236  0.9297  0.9236  0.9385  0.9654  0.9091  0.9777  0.9287  0.9408  0.9543  0.9192  0.9192  0.8845  0.8379  0.8684  0.7947  0.8027  0.7906  0.9212  0.8566  0.8863  0.8864  0.8724  0.9486  0.9778  0.8350  0.8469  0.8350  0.8345  0.8413  0.8413  0.8349  0.8711  0.9130  0.9359  0.9863  0.9379  0.9660  0.9660  0.9987  0.6107  0.6107  0.5854  0.4946  0.4946  0.4859  0.4859  0.5142  0.5048  0.5473  0.1093  0.2135  0.2135  0.0223  0.0223  0.0223  0.0255  0.0223  0.0223  0.0223  0.0223  0.0255  0.0255  0.0255  0.0191  0.0223  0.0255  0.0191  0.0223  0.0223  0.0255  0.0256  0.0256  0.0225  0.0192  0.0192  0.0192  0.0192  0.0192  0.0192  0.0192  0.0192  0.0192  0.0192  0.0192  0.0192  0.0256  0.0256  0.0256  0.0256  0.0256  0.0256  0.0160  0.0192  0.0192  0.0192  0.0257  0.0225  0.0000  0.0064  0.0095  0.0063  0.0096  0.0096  0.0096  0.0096  0.0064  0.0000  0.0064  0.0032  0.0095  0.0127  0.0127  0.0095  0.0095  0.0000  0.0000  0.0000  0.0096  0.0096  0.0096  0.0000  0.0032  0.0096  0.0000  0.0064  0.0032  0.0032  0.0032  0.0064  0.0064
OMP4__GCA_000012785.1   1.1846  0.9678  0.9101  0.9668  1.2252  0.9534  0.9471  0.9557  0.9294  0.9240  0.9296  0.9357  0.9296  0.9446  0.9578  0.9157  0.9703  0.9218  0.9476  0.9471  0.9126  0.9126  0.8911  0.8443  0.8618  0.8006  0.8087  0.7847  0.9284  0.8631  0.8932  0.8933  0.8792  0.9411  0.9700  0.8409  0.8530  0.8409  0.8279  0.8477  0.8477  0.8412  0.8778  0.9058  0.9281  0.9782  0.9452  0.9658  0.9658  1.0065  0.6047  0.6047  0.5796  0.4945  0.4945  0.4858  0.4858  0.5043  0.4951  0.5421  0.1165  0.2055  0.2055  0.0287  0.0287  0.0287  0.0255  0.0287  0.0287  0.0287  0.0287  0.0255  0.0255  0.0255  0.0191  0.0287  0.0255  0.0255  0.0287  0.0287  0.0255  0.0191  0.0191  0.0160  0.0127  0.0127  0.0127  0.0127  0.0127  0.0127  0.0127  0.0127  0.0127  0.0127  0.0127  0.0127  0.0191  0.0191  0.0191  0.0191  0.0191  0.0191  0.0095  0.0127  0.0127  0.0127  0.0192  0.0160  0.0064  0.0128  0.0095  0.0127  0.0160  0.0160  0.0160  0.0160  0.0128  0.0064  0.0128  0.0096  0.0095  0.0127  0.0127  0.0095  0.0095  0.0064  0.0064  0.0064  0.0160  0.0160  0.0160  0.0064  0.0096  0.0160  0.0064  0.0128  0.0096  0.0096  0.0096  0.0064  0.0064  0.0064
OMP4__GCA_000193455.1   1.1846  0.9678  0.9101  0.9668  1.2252  0.9534  0.9471  0.9557  0.9294  0.9240  0.9296  0.9357  0.9296  0.9446  0.9578  0.9157  0.9703  0.9218  0.9476  0.9471  0.9126  0.9126  0.8911  0.8443  0.8618  0.8006  0.8087  0.7847  0.9284  0.8631  0.8932  0.8933  0.8792  0.9411  0.9700  0.8409  0.8530  0.8409  0.8279  0.8477  0.8477  0.8412  0.8778  0.9058  0.9281  0.9782  0.9452  0.9658  0.9658  1.0065  0.6047  0.6047  0.5796  0.4945  0.4945  0.4858  0.4858  0.5043  0.4951  0.5421  0.1165  0.2055  0.2055  0.0287  0.0287  0.0287  0.0255  0.0287  0.0287  0.0287  0.0287  0.0255  0.0255  0.0255  0.0191  0.0287  0.0255  0.0255  0.0287  0.0287  0.0255  0.0191  0.0191  0.0160  0.0127  0.0127  0.0127  0.0127  0.0127  0.0127  0.0127  0.0127  0.0127  0.0127  0.0127  0.0127  0.0191  0.0191  0.0191  0.0191  0.0191  0.0191  0.0095  0.0127  0.0127  0.0127  0.0192  0.0160  0.0064  0.0128  0.0095  0.0127  0.0160  0.0160  0.0160  0.0160  0.0128  0.0064  0.0128  0.0096  0.0095  0.0127  0.0127  0.0095  0.0095  0.0064  0.0064  0.0064  0.0160  0.0160  0.0160  0.0064  0.0096  0.0160  0.0064  0.0128  0.0096  0.0096  0.0096  0.0064  0.0064  0.0064  0.0000
OMP4__GCA_000294635.1   1.1846  0.9678  0.9101  0.9668  1.2252  0.9534  0.9471  0.9557  0.9294  0.9240  0.9296  0.9357  0.9296  0.9446  0.9578  0.9157  0.9703  0.9218  0.9476  0.9471  0.9126  0.9126  0.8911  0.8443  0.8618  0.8006  0.8087  0.7847  0.9284  0.8631  0.8932  0.8933  0.8792  0.9411  0.9700  0.8409  0.8530  0.8409  0.8279  0.8477  0.8477  0.8412  0.8778  0.9058  0.9281  0.9782  0.9452  0.9658  0.9658  1.0065  0.6047  0.6047  0.5796  0.4945  0.4945  0.4858  0.4858  0.5043  0.4951  0.5421  0.1165  0.2055  0.2055  0.0287  0.0287  0.0287  0.0255  0.0287  0.0287  0.0287  0.0287  0.0255  0.0255  0.0255  0.0191  0.0287  0.0255  0.0255  0.0287  0.0287  0.0255  0.0191  0.0191  0.0160  0.0127  0.0127  0.0127  0.0127  0.0127  0.0127  0.0127  0.0127  0.0127  0.0127  0.0127  0.0127  0.0191  0.0191  0.0191  0.0191  0.0191  0.0191  0.0095  0.0127  0.0127  0.0127  0.0192  0.0160  0.0064  0.0128  0.0095  0.0127  0.0160  0.0160  0.0160  0.0160  0.0128  0.0064  0.0128  0.0096  0.0095  0.0127  0.0127  0.0095  0.0095  0.0064  0.0064  0.0064  0.0160  0.0160  0.0160  0.0064  0.0096  0.0160  0.0064  0.0128  0.0096  0.0096  0.0096  0.0064  0.0064  0.0064  0.0000  0.0000
OMP4__GCA_000350505.1   1.1679  0.9678  0.9101  0.9668  1.2252  0.9534  0.9471  0.9557  0.9294  0.9240  0.9296  0.9357  0.9296  0.9446  0.9727  0.9157  0.9848  0.9354  0.9476  0.9613  0.9257  0.9257  0.8911  0.8443  0.8749  0.8006  0.8087  0.7965  0.9284  0.8500  0.8932  0.8933  0.8792  0.9559  0.9853  0.8409  0.8530  0.8409  0.8409  0.8477  0.8477  0.8412  0.8778  0.9200  0.9281  0.9782  0.9452  0.9658  0.9658  1.0065  0.6165  0.6165  0.5911  0.4945  0.4945  0.4858  0.4858  0.5142  0.5048  0.5525  0.1165  0.2135  0.2135  0.0287  0.0287  0.0287  0.0255  0.0287  0.0287  0.0287  0.0287  0.0320  0.0320  0.0320  0.0255  0.0287  0.0320  0.0255  0.0287  0.0287  0.0320  0.0191  0.0191  0.0160  0.0127  0.0127  0.0127  0.0127  0.0127  0.0127  0.0127  0.0127  0.0127  0.0127  0.0127  0.0127  0.0191  0.0191  0.0191  0.0191  0.0191  0.0191  0.0095  0.0127  0.0127  0.0127  0.0192  0.0160  0.0064  0.0128  0.0032  0.0127  0.0160  0.0096  0.0160  0.0160  0.0064  0.0064  0.0128  0.0096  0.0160  0.0063  0.0063  0.0032  0.0032  0.0064  0.0064  0.0064  0.0160  0.0160  0.0096  0.0064  0.0096  0.0096  0.0064  0.0128  0.0032  0.0032  0.0032  0.0064  0.0000  0.0064  0.0064  0.0064  0.0064
OMP4__GCA_000755905.1   1.1762  0.9746  0.9165  0.9739  1.2162  0.9597  0.9534  0.9624  0.9357  0.9302  0.9357  0.9418  0.9357  0.9509  0.9652  0.9224  0.9775  0.9286  0.9547  0.9541  0.9191  0.9191  0.8978  0.8509  0.8683  0.8066  0.8148  0.7905  0.9358  0.8565  0.9004  0.9005  0.8862  0.9484  0.9776  0.8471  0.8592  0.8471  0.8344  0.8543  0.8543  0.8477  0.8848  0.9128  0.9207  0.9704  0.9528  0.9736  0.9736  1.0147  0.6106  0.6106  0.5853  0.4996  0.4996  0.4908  0.4908  0.5092  0.4999  0.5473  0.1202  0.2095  0.2095  0.0320  0.0320  0.0320  0.0287  0.0320  0.0320  0.0320  0.0320  0.0287  0.0287  0.0287  0.0223  0.0320  0.0287  0.0288  0.0320  0.0320  0.0287  0.0159  0.0159  0.0127  0.0095  0.0095  0.0095  0.0095  0.0095  0.0095  0.0095  0.0095  0.0095  0.0095  0.0095  0.0095  0.0159  0.0159  0.0159  0.0159  0.0159  0.0159  0.0063  0.0095  0.0095  0.0095  0.0160  0.0127  0.0096  0.0160  0.0063  0.0160  0.0193  0.0128  0.0193  0.0193  0.0096  0.0096  0.0160  0.0128  0.0127  0.0095  0.0095  0.0063  0.0063  0.0096  0.0096  0.0096  0.0193  0.0193  0.0128  0.0096  0.0128  0.0128  0.0096  0.0160  0.0064  0.0064  0.0064  0.0032  0.0032  0.0096  0.0032  0.0032  0.0032  0.0032
OMP4__GCA_000755925.1   1.1846  0.9678  0.9101  0.9668  1.2252  0.9534  0.9471  0.9557  0.9294  0.9240  0.9296  0.9357  0.9296  0.9446  0.9578  0.9157  0.9703  0.9218  0.9476  0.9471  0.9126  0.9126  0.8911  0.8443  0.8618  0.8006  0.8087  0.7847  0.9284  0.8631  0.8932  0.8933  0.8792  0.9411  0.9700  0.8409  0.8530  0.8409  0.8279  0.8477  0.8477  0.8412  0.8778  0.9058  0.9281  0.9782  0.9452  0.9658  0.9658  1.0065  0.6047  0.6047  0.5796  0.4945  0.4945  0.4858  0.4858  0.5043  0.4951  0.5421  0.1165  0.2055  0.2055  0.0287  0.0287  0.0287  0.0255  0.0287  0.0287  0.0287  0.0287  0.0255  0.0255  0.0255  0.0191  0.0287  0.0255  0.0255  0.0287  0.0287  0.0255  0.0191  0.0191  0.0160  0.0127  0.0127  0.0127  0.0127  0.0127  0.0127  0.0127  0.0127  0.0127  0.0127  0.0127  0.0127  0.0191  0.0191  0.0191  0.0191  0.0191  0.0191  0.0095  0.0127  0.0127  0.0127  0.0192  0.0160  0.0064  0.0128  0.0095  0.0127  0.0160  0.0160  0.0160  0.0160  0.0128  0.0064  0.0128  0.0096  0.0095  0.0127  0.0127  0.0095  0.0095  0.0064  0.0064  0.0064  0.0160  0.0160  0.0160  0.0064  0.0096  0.0160  0.0064  0.0128  0.0096  0.0096  0.0096  0.0064  0.0064  0.0064  0.0000  0.0000  0.0000  0.0064  0.0032
OMP4__GCA_000755945.1   1.1762  0.9746  0.9165  0.9739  1.2162  0.9597  0.9534  0.9624  0.9357  0.9302  0.9357  0.9418  0.9357  0.9509  0.9652  0.9224  0.9775  0.9286  0.9547  0.9541  0.9191  0.9191  0.8978  0.8509  0.8683  0.8066  0.8148  0.7905  0.9358  0.8565  0.9004  0.9005  0.8862  0.9484  0.9776  0.8471  0.8592  0.8471  0.8344  0.8543  0.8543  0.8477  0.8848  0.9128  0.9207  0.9704  0.9528  0.9736  0.9736  1.0147  0.6106  0.6106  0.5853  0.4996  0.4996  0.4908  0.4908  0.5092  0.4999  0.5473  0.1202  0.2095  0.2095  0.0320  0.0320  0.0320  0.0287  0.0320  0.0320  0.0320  0.0320  0.0287  0.0287  0.0287  0.0223  0.0320  0.0287  0.0288  0.0320  0.0320  0.0287  0.0159  0.0159  0.0127  0.0095  0.0095  0.0095  0.0095  0.0095  0.0095  0.0095  0.0095  0.0095  0.0095  0.0095  0.0095  0.0159  0.0159  0.0159  0.0159  0.0159  0.0159  0.0063  0.0095  0.0095  0.0095  0.0160  0.0127  0.0096  0.0160  0.0063  0.0160  0.0193  0.0128  0.0193  0.0193  0.0096  0.0096  0.0160  0.0128  0.0127  0.0095  0.0095  0.0063  0.0063  0.0096  0.0096  0.0096  0.0193  0.0193  0.0128  0.0096  0.0128  0.0128  0.0096  0.0160  0.0064  0.0064  0.0064  0.0032  0.0032  0.0096  0.0032  0.0032  0.0032  0.0032  0.0000  0.0032
OMP4__GCA_000757035.2   1.1846  0.9678  0.9101  0.9668  1.2252  0.9534  0.9471  0.9557  0.9294  0.9240  0.9296  0.9357  0.9296  0.9446  0.9578  0.9157  0.9703  0.9218  0.9476  0.9471  0.9126  0.9126  0.8911  0.8443  0.8618  0.8006  0.8087  0.7847  0.9284  0.8631  0.8932  0.8933  0.8792  0.9411  0.9700  0.8409  0.8530  0.8409  0.8279  0.8477  0.8477  0.8412  0.8778  0.9058  0.9281  0.9782  0.9452  0.9658  0.9658  1.0065  0.6047  0.6047  0.5796  0.4945  0.4945  0.4858  0.4858  0.5043  0.4951  0.5421  0.1165  0.2055  0.2055  0.0287  0.0287  0.0287  0.0255  0.0287  0.0287  0.0287  0.0287  0.0255  0.0255  0.0255  0.0191  0.0287  0.0255  0.0255  0.0287  0.0287  0.0255  0.0191  0.0191  0.0160  0.0127  0.0127  0.0127  0.0127  0.0127  0.0127  0.0127  0.0127  0.0127  0.0127  0.0127  0.0127  0.0191  0.0191  0.0191  0.0191  0.0191  0.0191  0.0095  0.0127  0.0127  0.0127  0.0192  0.0160  0.0064  0.0128  0.0095  0.0127  0.0160  0.0160  0.0160  0.0160  0.0128  0.0064  0.0128  0.0096  0.0095  0.0127  0.0127  0.0095  0.0095  0.0064  0.0064  0.0064  0.0160  0.0160  0.0160  0.0064  0.0096  0.0160  0.0064  0.0128  0.0096  0.0096  0.0096  0.0064  0.0064  0.0064  0.0000  0.0000  0.0000  0.0064  0.0032  0.0000  0.0032
OMP4__GCA_000757055.1   1.1686  0.9682  0.9040  0.9531  1.2352  0.9474  0.9412  0.9560  0.9297  0.9243  0.9298  0.9359  0.9298  0.9324  0.9732  0.9160  0.9853  0.9358  0.9481  0.9617  0.9260  0.9260  0.8914  0.8446  0.8752  0.8008  0.8090  0.7967  0.9289  0.8634  0.8937  0.8938  0.8796  0.9473  0.9764  0.8412  0.8533  0.8412  0.8413  0.8481  0.8481  0.8415  0.8782  0.9204  0.9439  0.9948  0.9457  0.9742  0.9742  1.0072  0.6168  0.6168  0.5913  0.4997  0.4997  0.4910  0.4910  0.5193  0.5099  0.5526  0.1129  0.2175  0.2175  0.0255  0.0255  0.0255  0.0287  0.0255  0.0255  0.0255  0.0255  0.0287  0.0287  0.0287  0.0223  0.0255  0.0287  0.0223  0.0255  0.0255  0.0287  0.0289  0.0289  0.0257  0.0225  0.0225  0.0225  0.0225  0.0225  0.0225  0.0225  0.0225  0.0225  0.0225  0.0225  0.0225  0.0289  0.0289  0.0289  0.0289  0.0289  0.0289  0.0192  0.0225  0.0225  0.0225  0.0290  0.0257  0.0032  0.0096  0.0127  0.0032  0.0064  0.0064  0.0064  0.0064  0.0096  0.0032  0.0032  0.0064  0.0127  0.0160  0.0160  0.0127  0.0127  0.0032  0.0032  0.0032  0.0064  0.0064  0.0064  0.0032  0.0000  0.0064  0.0032  0.0032  0.0064  0.0064  0.0064  0.0096  0.0096  0.0032  0.0096  0.0096  0.0096  0.0096  0.0128  0.0096  0.0128  0.0096
OMP4__GCA_000757095.1   1.1735  0.9796  0.9106  0.9746  1.2496  0.9582  0.9519  0.9629  0.9342  0.9288  0.9344  0.9405  0.9344  0.9494  0.9811  0.9096  0.9931  0.9431  0.9554  0.9692  0.9329  0.9329  0.8984  0.8514  0.8821  0.8070  0.8153  0.8029  0.9366  0.8703  0.9012  0.9013  0.8869  0.9643  0.9940  0.8475  0.8597  0.8475  0.8481  0.8548  0.8548  0.8483  0.8855  0.9135  0.9521  1.0033  0.9385  0.9825  0.9825  1.0158  0.6087  0.6087  0.5857  0.5049  0.5049  0.4961  0.4961  0.5244  0.5149  0.5580  0.1166  0.2216  0.2216  0.0287  0.0287  0.0287  0.0320  0.0287  0.0287  0.0287  0.0287  0.0320  0.0320  0.0320  0.0256  0.0287  0.0320  0.0256  0.0287  0.0287  0.0320  0.0322  0.0322  0.0290  0.0257  0.0257  0.0257  0.0257  0.0257  0.0257  0.0257  0.0257  0.0257  0.0257  0.0257  0.0257  0.0322  0.0322  0.0322  0.0322  0.0322  0.0322  0.0225  0.0257  0.0257  0.0257  0.0323  0.0290  0.0064  0.0064  0.0160  0.0127  0.0096  0.0160  0.0096  0.0096  0.0064  0.0064  0.0064  0.0096  0.0160  0.0192  0.0192  0.0160  0.0160  0.0064  0.0064  0.0064  0.0096  0.0096  0.0160  0.0064  0.0096  0.0160  0.0064  0.0064  0.0096  0.0096  0.0096  0.0128  0.0128  0.0064  0.0128  0.0128  0.0128  0.0128  0.0160  0.0128  0.0160  0.0128  0.0096
OMP4__GCA_000757145.1   1.1829  0.9612  0.9038  0.9529  1.2439  0.9535  0.9472  0.9558  0.9295  0.9180  0.9297  0.9358  0.9297  0.9447  0.9654  0.9091  0.9850  0.9287  0.9408  0.9543  0.9127  0.9127  0.8912  0.8444  0.8750  0.8007  0.8088  0.7966  0.9285  0.8566  0.8863  0.8864  0.8724  0.9561  0.9855  0.8410  0.8531  0.8410  0.8280  0.8478  0.8478  0.8413  0.8780  0.9201  0.9436  0.9944  0.9454  0.9660  0.9660  0.9987  0.6166  0.6166  0.5912  0.4996  0.4996  0.4909  0.4909  0.5192  0.5098  0.5421  0.1129  0.2175  0.2175  0.0255  0.0255  0.0255  0.0287  0.0255  0.0255  0.0255  0.0255  0.0287  0.0287  0.0287  0.0223  0.0255  0.0287  0.0223  0.0255  0.0255  0.0287  0.0289  0.0289  0.0257  0.0225  0.0225  0.0225  0.0225  0.0225  0.0225  0.0225  0.0225  0.0225  0.0225  0.0225  0.0225  0.0289  0.0289  0.0289  0.0289  0.0289  0.0289  0.0192  0.0225  0.0225  0.0225  0.0290  0.0257  0.0032  0.0096  0.0127  0.0095  0.0064  0.0128  0.0064  0.0064  0.0096  0.0032  0.0096  0.0064  0.0127  0.0160  0.0160  0.0127  0.0127  0.0032  0.0032  0.0032  0.0128  0.0128  0.0128  0.0032  0.0064  0.0064  0.0032  0.0096  0.0064  0.0064  0.0064  0.0096  0.0096  0.0032  0.0096  0.0096  0.0096  0.0096  0.0128  0.0096  0.0128  0.0096  0.0064  0.0096
OMP4__GCA_000757255.1   1.1846  0.9678  0.9101  0.9668  1.2252  0.9534  0.9471  0.9557  0.9294  0.9240  0.9296  0.9357  0.9296  0.9446  0.9578  0.9157  0.9703  0.9218  0.9476  0.9471  0.9126  0.9126  0.8911  0.8443  0.8618  0.8006  0.8087  0.7847  0.9284  0.8631  0.8932  0.8933  0.8792  0.9411  0.9700  0.8409  0.8530  0.8409  0.8279  0.8477  0.8477  0.8412  0.8778  0.9058  0.9281  0.9782  0.9452  0.9658  0.9658  1.0065  0.6047  0.6047  0.5796  0.4945  0.4945  0.4858  0.4858  0.5043  0.4951  0.5421  0.1165  0.2055  0.2055  0.0287  0.0287  0.0287  0.0255  0.0287  0.0287  0.0287  0.0287  0.0255  0.0255  0.0255  0.0191  0.0287  0.0255  0.0255  0.0287  0.0287  0.0255  0.0191  0.0191  0.0160  0.0127  0.0127  0.0127  0.0127  0.0127  0.0127  0.0127  0.0127  0.0127  0.0127  0.0127  0.0127  0.0191  0.0191  0.0191  0.0191  0.0191  0.0191  0.0095  0.0127  0.0127  0.0127  0.0192  0.0160  0.0064  0.0128  0.0095  0.0127  0.0160  0.0160  0.0160  0.0160  0.0128  0.0064  0.0128  0.0096  0.0095  0.0127  0.0127  0.0095  0.0095  0.0064  0.0064  0.0064  0.0160  0.0160  0.0160  0.0064  0.0096  0.0160  0.0064  0.0128  0.0096  0.0096  0.0096  0.0064  0.0064  0.0064  0.0000  0.0000  0.0000  0.0064  0.0032  0.0000  0.0032  0.0000  0.0096  0.0128  0.0096
OMP4__GCA_000763555.1   1.1846  0.9678  0.9101  0.9668  1.2252  0.9534  0.9471  0.9557  0.9294  0.9240  0.9296  0.9357  0.9296  0.9446  0.9578  0.9157  0.9703  0.9218  0.9476  0.9471  0.9126  0.9126  0.8911  0.8443  0.8618  0.8006  0.8087  0.7847  0.9284  0.8631  0.8932  0.8933  0.8792  0.9411  0.9700  0.8409  0.8530  0.8409  0.8279  0.8477  0.8477  0.8412  0.8778  0.9058  0.9281  0.9782  0.9452  0.9658  0.9658  1.0065  0.6047  0.6047  0.5796  0.4945  0.4945  0.4858  0.4858  0.5043  0.4951  0.5421  0.1165  0.2055  0.2055  0.0287  0.0287  0.0287  0.0255  0.0287  0.0287  0.0287  0.0287  0.0255  0.0255  0.0255  0.0191  0.0287  0.0255  0.0255  0.0287  0.0287  0.0255  0.0191  0.0191  0.0160  0.0127  0.0127  0.0127  0.0127  0.0127  0.0127  0.0127  0.0127  0.0127  0.0127  0.0127  0.0127  0.0191  0.0191  0.0191  0.0191  0.0191  0.0191  0.0095  0.0127  0.0127  0.0127  0.0192  0.0160  0.0064  0.0128  0.0095  0.0127  0.0160  0.0160  0.0160  0.0160  0.0128  0.0064  0.0128  0.0096  0.0095  0.0127  0.0127  0.0095  0.0095  0.0064  0.0064  0.0064  0.0160  0.0160  0.0160  0.0064  0.0096  0.0160  0.0064  0.0128  0.0096  0.0096  0.0096  0.0064  0.0064  0.0064  0.0000  0.0000  0.0000  0.0064  0.0032  0.0000  0.0032  0.0000  0.0096  0.0128  0.0096  0.0000
OMP4__GCA_000770475.1   1.1765  0.9692  0.9102  0.9741  1.2165  0.9598  0.9535  0.9625  0.9358  0.9303  0.9358  0.9419  0.9358  0.9510  0.9804  0.9225  0.9777  0.9425  0.9548  0.9686  0.9325  0.9325  0.8979  0.8510  0.8816  0.8067  0.8149  0.8026  0.9360  0.8566  0.9006  0.9007  0.8864  0.9636  0.9933  0.8472  0.8593  0.8472  0.8477  0.8544  0.8544  0.8478  0.8849  0.9274  0.9283  0.9784  0.9530  0.9817  0.9817  1.0149  0.6226  0.6226  0.5970  0.5047  0.5047  0.4959  0.4959  0.5243  0.5148  0.5578  0.1165  0.2215  0.2215  0.0287  0.0287  0.0287  0.0320  0.0287  0.0287  0.0287  0.0287  0.0320  0.0320  0.0320  0.0255  0.0287  0.0320  0.0255  0.0287  0.0287  0.0320  0.0256  0.0256  0.0225  0.0192  0.0192  0.0192  0.0192  0.0192  0.0192  0.0192  0.0192  0.0192  0.0192  0.0192  0.0192  0.0256  0.0256  0.0256  0.0256  0.0256  0.0256  0.0160  0.0192  0.0192  0.0192  0.0257  0.0225  0.0064  0.0128  0.0095  0.0127  0.0160  0.0096  0.0160  0.0160  0.0064  0.0064  0.0128  0.0096  0.0160  0.0063  0.0063  0.0095  0.0095  0.0064  0.0064  0.0064  0.0160  0.0160  0.0096  0.0064  0.0096  0.0096  0.0064  0.0128  0.0032  0.0032  0.0032  0.0064  0.0064  0.0064  0.0128  0.0128  0.0128  0.0064  0.0096  0.0128  0.0096  0.0128  0.0096  0.0128  0.0096  0.0128  0.0128
OMP4__GCA_000773345.1   1.1849  0.9748  0.9038  0.9669  1.2439  0.9535  0.9472  0.9558  0.9295  0.9119  0.9297  0.9358  0.9297  0.9447  0.9729  0.9158  0.9777  0.9287  0.9478  0.9614  0.9258  0.9258  0.8779  0.8444  0.8750  0.8007  0.8088  0.7966  0.9285  0.8632  0.8934  0.8935  0.8793  0.9561  0.9855  0.8410  0.8531  0.8410  0.8410  0.8478  0.8478  0.8413  0.8780  0.9201  0.9359  0.9863  0.9454  0.9738  0.9738  1.0068  0.6166  0.6166  0.5912  0.4996  0.4996  0.4909  0.4909  0.5192  0.5098  0.5525  0.1129  0.2175  0.2175  0.0255  0.0255  0.0255  0.0287  0.0255  0.0255  0.0255  0.0255  0.0287  0.0287  0.0287  0.0223  0.0255  0.0287  0.0223  0.0255  0.0255  0.0287  0.0289  0.0289  0.0257  0.0225  0.0225  0.0225  0.0225  0.0225  0.0225  0.0225  0.0225  0.0225  0.0225  0.0225  0.0225  0.0289  0.0289  0.0289  0.0289  0.0289  0.0289  0.0192  0.0225  0.0225  0.0225  0.0290  0.0257  0.0032  0.0096  0.0127  0.0095  0.0128  0.0128  0.0128  0.0128  0.0096  0.0032  0.0096  0.0064  0.0127  0.0160  0.0160  0.0127  0.0127  0.0032  0.0032  0.0032  0.0128  0.0128  0.0128  0.0032  0.0064  0.0128  0.0032  0.0096  0.0064  0.0064  0.0064  0.0096  0.0096  0.0032  0.0096  0.0096  0.0096  0.0096  0.0128  0.0096  0.0128  0.0096  0.0064  0.0096  0.0064  0.0096  0.0096  0.0096
OMP4__GCA_000774245.1   1.1898  0.9670  0.9104  0.9743  1.2306  0.9580  0.9518  0.9627  0.9340  0.9286  0.9342  0.9403  0.9342  0.9492  0.9808  0.9093  0.9780  0.9428  0.9551  0.9689  0.9327  0.9327  0.8982  0.8512  0.8819  0.8068  0.8151  0.8027  0.9363  0.8701  0.9009  0.9010  0.8866  0.9640  0.9936  0.8473  0.8595  0.8473  0.8479  0.8546  0.8546  0.8481  0.8852  0.9277  0.9439  0.9948  0.9382  0.9821  0.9821  1.0153  0.6108  0.6108  0.5856  0.5048  0.5048  0.4960  0.4960  0.5243  0.5148  0.5579  0.1166  0.2215  0.2215  0.0287  0.0287  0.0287  0.0320  0.0287  0.0287  0.0287  0.0287  0.0320  0.0320  0.0320  0.0256  0.0287  0.0320  0.0256  0.0287  0.0287  0.0320  0.0322  0.0322  0.0290  0.0257  0.0257  0.0257  0.0257  0.0257  0.0257  0.0257  0.0257  0.0257  0.0257  0.0257  0.0257  0.0322  0.0322  0.0322  0.0322  0.0322  0.0322  0.0225  0.0257  0.0257  0.0257  0.0323  0.0290  0.0064  0.0064  0.0160  0.0127  0.0160  0.0160  0.0160  0.0160  0.0064  0.0064  0.0128  0.0096  0.0160  0.0127  0.0127  0.0160  0.0160  0.0064  0.0064  0.0064  0.0160  0.0160  0.0160  0.0064  0.0096  0.0160  0.0064  0.0128  0.0096  0.0096  0.0096  0.0128  0.0128  0.0064  0.0128  0.0128  0.0128  0.0128  0.0160  0.0128  0.0160  0.0128  0.0096  0.0064  0.0096  0.0128  0.0128  0.0064  0.0096
OMP4__GCA_000774335.1   1.1765  0.9692  0.9102  0.9741  1.2165  0.9598  0.9535  0.9625  0.9358  0.9303  0.9358  0.9419  0.9358  0.9510  0.9804  0.9225  0.9777  0.9425  0.9548  0.9686  0.9325  0.9325  0.8979  0.8510  0.8816  0.8067  0.8149  0.8026  0.9360  0.8566  0.9006  0.9007  0.8864  0.9636  0.9933  0.8472  0.8593  0.8472  0.8477  0.8544  0.8544  0.8478  0.8849  0.9274  0.9283  0.9784  0.9530  0.9817  0.9817  1.0149  0.6226  0.6226  0.5970  0.5047  0.5047  0.4959  0.4959  0.5243  0.5148  0.5578  0.1165  0.2215  0.2215  0.0287  0.0287  0.0287  0.0320  0.0287  0.0287  0.0287  0.0287  0.0320  0.0320  0.0320  0.0255  0.0287  0.0320  0.0255  0.0287  0.0287  0.0320  0.0256  0.0256  0.0225  0.0192  0.0192  0.0192  0.0192  0.0192  0.0192  0.0192  0.0192  0.0192  0.0192  0.0192  0.0192  0.0256  0.0256  0.0256  0.0256  0.0256  0.0256  0.0160  0.0192  0.0192  0.0192  0.0257  0.0225  0.0064  0.0128  0.0095  0.0127  0.0160  0.0096  0.0160  0.0160  0.0064  0.0064  0.0128  0.0096  0.0160  0.0063  0.0063  0.0095  0.0095  0.0064  0.0064  0.0064  0.0160  0.0160  0.0096  0.0064  0.0096  0.0096  0.0064  0.0128  0.0032  0.0032  0.0032  0.0064  0.0064  0.0064  0.0128  0.0128  0.0128  0.0064  0.0096  0.0128  0.0096  0.0128  0.0096  0.0128  0.0096  0.0128  0.0128  0.0000  0.0096  0.0064
OMP4__GCA_000774345.1   1.1682  0.9748  0.9038  0.9669  1.2255  0.9535  0.9472  0.9558  0.9295  0.9241  0.9297  0.9358  0.9297  0.9447  0.9729  0.9158  0.9850  0.9356  0.9478  0.9614  0.9258  0.9258  0.8912  0.8444  0.8750  0.8007  0.8088  0.7966  0.9285  0.8501  0.8934  0.8935  0.8793  0.9561  0.9855  0.8410  0.8531  0.8410  0.8410  0.8478  0.8478  0.8413  0.8780  0.9201  0.9283  0.9784  0.9454  0.9738  0.9738  1.0068  0.6166  0.6166  0.5912  0.4996  0.4996  0.4909  0.4909  0.5192  0.5098  0.5525  0.1129  0.2175  0.2175  0.0255  0.0255  0.0255  0.0287  0.0255  0.0255  0.0255  0.0255  0.0287  0.0287  0.0287  0.0223  0.0255  0.0287  0.0223  0.0255  0.0255  0.0287  0.0224  0.0224  0.0192  0.0160  0.0160  0.0160  0.0160  0.0160  0.0160  0.0160  0.0160  0.0160  0.0160  0.0160  0.0160  0.0224  0.0224  0.0224  0.0224  0.0224  0.0224  0.0127  0.0160  0.0160  0.0160  0.0225  0.0192  0.0032  0.0096  0.0063  0.0095  0.0128  0.0064  0.0128  0.0128  0.0032  0.0032  0.0096  0.0064  0.0127  0.0095  0.0095  0.0063  0.0063  0.0032  0.0032  0.0032  0.0128  0.0128  0.0064  0.0032  0.0064  0.0064  0.0032  0.0096  0.0000  0.0000  0.0000  0.0032  0.0032  0.0032  0.0096  0.0096  0.0096  0.0032  0.0064  0.0096  0.0064  0.0096  0.0064  0.0096  0.0064  0.0096  0.0096  0.0032  0.0064  0.0096  0.0032
OMP4__GCA_000774645.1   1.1682  0.9748  0.9038  0.9669  1.2255  0.9535  0.9472  0.9558  0.9295  0.9241  0.9297  0.9358  0.9297  0.9447  0.9729  0.9158  0.9850  0.9356  0.9478  0.9614  0.9258  0.9258  0.8912  0.8444  0.8750  0.8007  0.8088  0.7966  0.9285  0.8501  0.8934  0.8935  0.8793  0.9561  0.9855  0.8410  0.8531  0.8410  0.8410  0.8478  0.8478  0.8413  0.8780  0.9201  0.9283  0.9784  0.9454  0.9738  0.9738  1.0068  0.6166  0.6166  0.5912  0.4996  0.4996  0.4909  0.4909  0.5192  0.5098  0.5525  0.1129  0.2175  0.2175  0.0255  0.0255  0.0255  0.0287  0.0255  0.0255  0.0255  0.0255  0.0287  0.0287  0.0287  0.0223  0.0255  0.0287  0.0223  0.0255  0.0255  0.0287  0.0224  0.0224  0.0192  0.0160  0.0160  0.0160  0.0160  0.0160  0.0160  0.0160  0.0160  0.0160  0.0160  0.0160  0.0160  0.0224  0.0224  0.0224  0.0224  0.0224  0.0224  0.0127  0.0160  0.0160  0.0160  0.0225  0.0192  0.0032  0.0096  0.0063  0.0095  0.0128  0.0064  0.0128  0.0128  0.0032  0.0032  0.0096  0.0064  0.0127  0.0095  0.0095  0.0063  0.0063  0.0032  0.0032  0.0032  0.0128  0.0128  0.0064  0.0032  0.0064  0.0064  0.0032  0.0096  0.0000  0.0000  0.0000  0.0032  0.0032  0.0032  0.0096  0.0096  0.0096  0.0032  0.0064  0.0096  0.0064  0.0096  0.0064  0.0096  0.0064  0.0096  0.0096  0.0032  0.0064  0.0096  0.0032  0.0000
OMP4__GCA_000774765.1   1.1682  0.9748  0.9038  0.9669  1.2255  0.9535  0.9472  0.9558  0.9295  0.9241  0.9297  0.9358  0.9297  0.9447  0.9729  0.9158  0.9850  0.9356  0.9478  0.9614  0.9258  0.9258  0.8912  0.8444  0.8750  0.8007  0.8088  0.7966  0.9285  0.8501  0.8934  0.8935  0.8793  0.9561  0.9855  0.8410  0.8531  0.8410  0.8410  0.8478  0.8478  0.8413  0.8780  0.9201  0.9283  0.9784  0.9454  0.9738  0.9738  1.0068  0.6166  0.6166  0.5912  0.4996  0.4996  0.4909  0.4909  0.5192  0.5098  0.5525  0.1129  0.2175  0.2175  0.0255  0.0255  0.0255  0.0287  0.0255  0.0255  0.0255  0.0255  0.0287  0.0287  0.0287  0.0223  0.0255  0.0287  0.0223  0.0255  0.0255  0.0287  0.0224  0.0224  0.0192  0.0160  0.0160  0.0160  0.0160  0.0160  0.0160  0.0160  0.0160  0.0160  0.0160  0.0160  0.0160  0.0224  0.0224  0.0224  0.0224  0.0224  0.0224  0.0127  0.0160  0.0160  0.0160  0.0225  0.0192  0.0032  0.0096  0.0063  0.0095  0.0128  0.0064  0.0128  0.0128  0.0032  0.0032  0.0096  0.0064  0.0127  0.0095  0.0095  0.0063  0.0063  0.0032  0.0032  0.0032  0.0128  0.0128  0.0064  0.0032  0.0064  0.0064  0.0032  0.0096  0.0000  0.0000  0.0000  0.0032  0.0032  0.0032  0.0096  0.0096  0.0096  0.0032  0.0064  0.0096  0.0064  0.0096  0.0064  0.0096  0.0064  0.0096  0.0096  0.0032  0.0064  0.0096  0.0032  0.0000  0.0000
OMP4__GCA_000774805.1   1.1682  0.9748  0.9038  0.9669  1.2255  0.9535  0.9472  0.9558  0.9295  0.9241  0.9297  0.9358  0.9297  0.9447  0.9729  0.9158  0.9850  0.9356  0.9478  0.9614  0.9258  0.9258  0.8912  0.8444  0.8750  0.8007  0.8088  0.7966  0.9285  0.8501  0.8934  0.8935  0.8793  0.9561  0.9855  0.8410  0.8531  0.8410  0.8410  0.8478  0.8478  0.8413  0.8780  0.9201  0.9283  0.9784  0.9454  0.9738  0.9738  1.0068  0.6166  0.6166  0.5912  0.4996  0.4996  0.4909  0.4909  0.5192  0.5098  0.5525  0.1129  0.2175  0.2175  0.0255  0.0255  0.0255  0.0287  0.0255  0.0255  0.0255  0.0255  0.0287  0.0287  0.0287  0.0223  0.0255  0.0287  0.0223  0.0255  0.0255  0.0287  0.0224  0.0224  0.0192  0.0160  0.0160  0.0160  0.0160  0.0160  0.0160  0.0160  0.0160  0.0160  0.0160  0.0160  0.0160  0.0224  0.0224  0.0224  0.0224  0.0224  0.0224  0.0127  0.0160  0.0160  0.0160  0.0225  0.0192  0.0032  0.0096  0.0063  0.0095  0.0128  0.0064  0.0128  0.0128  0.0032  0.0032  0.0096  0.0064  0.0127  0.0095  0.0095  0.0063  0.0063  0.0032  0.0032  0.0032  0.0128  0.0128  0.0064  0.0032  0.0064  0.0064  0.0032  0.0096  0.0000  0.0000  0.0000  0.0032  0.0032  0.0032  0.0096  0.0096  0.0096  0.0032  0.0064  0.0096  0.0064  0.0096  0.0064  0.0096  0.0064  0.0096  0.0096  0.0032  0.0064  0.0096  0.0032  0.0000  0.0000  0.0000
OMP4__GCA_000774815.1   1.1765  0.9680  0.8975  0.9598  1.2346  0.9472  0.9410  0.9492  0.9234  0.9180  0.9236  0.9297  0.9236  0.9385  0.9654  0.9091  0.9777  0.9287  0.9408  0.9543  0.9192  0.9192  0.8845  0.8379  0.8684  0.7947  0.8027  0.7906  0.9212  0.8566  0.8863  0.8864  0.8724  0.9486  0.9778  0.8350  0.8469  0.8350  0.8345  0.8413  0.8413  0.8349  0.8711  0.9130  0.9359  0.9863  0.9379  0.9660  0.9660  0.9987  0.6107  0.6107  0.5854  0.4946  0.4946  0.4859  0.4859  0.5142  0.5048  0.5473  0.1093  0.2135  0.2135  0.0223  0.0223  0.0223  0.0255  0.0223  0.0223  0.0223  0.0223  0.0255  0.0255  0.0255  0.0191  0.0223  0.0255  0.0191  0.0223  0.0223  0.0255  0.0256  0.0256  0.0225  0.0192  0.0192  0.0192  0.0192  0.0192  0.0192  0.0192  0.0192  0.0192  0.0192  0.0192  0.0192  0.0256  0.0256  0.0256  0.0256  0.0256  0.0256  0.0160  0.0192  0.0192  0.0192  0.0257  0.0225  0.0000  0.0064  0.0095  0.0063  0.0096  0.0096  0.0096  0.0096  0.0064  0.0000  0.0064  0.0032  0.0095  0.0127  0.0127  0.0095  0.0095  0.0000  0.0000  0.0000  0.0096  0.0096  0.0096  0.0000  0.0032  0.0096  0.0000  0.0064  0.0032  0.0032  0.0032  0.0064  0.0064  0.0000  0.0064  0.0064  0.0064  0.0064  0.0096  0.0064  0.0096  0.0064  0.0032  0.0064  0.0032  0.0064  0.0064  0.0064  0.0032  0.0064  0.0064  0.0032  0.0032  0.0032  0.0032
OMP4__GCA_000774865.1   1.1849  0.9680  0.8975  0.9598  1.2346  0.9535  0.9472  0.9558  0.9234  0.9180  0.9297  0.9358  0.9297  0.9447  0.9654  0.9091  0.9777  0.9287  0.9408  0.9543  0.9192  0.9192  0.8845  0.8379  0.8684  0.7947  0.8027  0.7906  0.9212  0.8566  0.8863  0.8864  0.8724  0.9486  0.9778  0.8350  0.8469  0.8350  0.8345  0.8413  0.8413  0.8349  0.8711  0.9130  0.9359  0.9863  0.9379  0.9660  0.9660  0.9987  0.6107  0.6107  0.5854  0.4946  0.4946  0.4859  0.4859  0.5142  0.5048  0.5473  0.1129  0.2175  0.2175  0.0255  0.0255  0.0255  0.0287  0.0255  0.0255  0.0255  0.0255  0.0287  0.0287  0.0287  0.0223  0.0255  0.0287  0.0223  0.0255  0.0255  0.0287  0.0289  0.0289  0.0257  0.0225  0.0225  0.0225  0.0225  0.0225  0.0225  0.0225  0.0225  0.0225  0.0225  0.0225  0.0225  0.0289  0.0289  0.0289  0.0289  0.0289  0.0289  0.0192  0.0225  0.0225  0.0225  0.0290  0.0257  0.0032  0.0096  0.0127  0.0095  0.0128  0.0128  0.0128  0.0128  0.0096  0.0032  0.0096  0.0064  0.0127  0.0160  0.0160  0.0127  0.0127  0.0032  0.0032  0.0032  0.0128  0.0128  0.0128  0.0032  0.0064  0.0128  0.0032  0.0096  0.0064  0.0064  0.0064  0.0096  0.0096  0.0032  0.0096  0.0096  0.0096  0.0096  0.0128  0.0096  0.0128  0.0096  0.0064  0.0096  0.0064  0.0096  0.0096  0.0096  0.0064  0.0096  0.0096  0.0064  0.0064  0.0064  0.0064  0.0032
OMP4__GCA_000774885.1   1.1682  0.9748  0.9038  0.9669  1.2255  0.9535  0.9472  0.9558  0.9295  0.9241  0.9297  0.9358  0.9297  0.9447  0.9729  0.9158  0.9850  0.9356  0.9478  0.9614  0.9258  0.9258  0.8912  0.8444  0.8750  0.8007  0.8088  0.7966  0.9285  0.8501  0.8934  0.8935  0.8793  0.9561  0.9855  0.8410  0.8531  0.8410  0.8410  0.8478  0.8478  0.8413  0.8780  0.9201  0.9283  0.9784  0.9454  0.9738  0.9738  1.0068  0.6166  0.6166  0.5912  0.4996  0.4996  0.4909  0.4909  0.5192  0.5098  0.5525  0.1129  0.2175  0.2175  0.0255  0.0255  0.0255  0.0287  0.0255  0.0255  0.0255  0.0255  0.0287  0.0287  0.0287  0.0223  0.0255  0.0287  0.0223  0.0255  0.0255  0.0287  0.0224  0.0224  0.0192  0.0160  0.0160  0.0160  0.0160  0.0160  0.0160  0.0160  0.0160  0.0160  0.0160  0.0160  0.0160  0.0224  0.0224  0.0224  0.0224  0.0224  0.0224  0.0127  0.0160  0.0160  0.0160  0.0225  0.0192  0.0032  0.0096  0.0063  0.0095  0.0128  0.0064  0.0128  0.0128  0.0032  0.0032  0.0096  0.0064  0.0127  0.0095  0.0095  0.0063  0.0063  0.0032  0.0032  0.0032  0.0128  0.0128  0.0064  0.0032  0.0064  0.0064  0.0032  0.0096  0.0000  0.0000  0.0000  0.0032  0.0032  0.0032  0.0096  0.0096  0.0096  0.0032  0.0064  0.0096  0.0064  0.0096  0.0064  0.0096  0.0064  0.0096  0.0096  0.0032  0.0064  0.0096  0.0032  0.0000  0.0000  0.0000  0.0000  0.0032  0.0064
OMP4__GCA_000775045.1   1.1765  0.9680  0.8975  0.9598  1.2346  0.9472  0.9410  0.9492  0.9234  0.9180  0.9236  0.9297  0.9236  0.9385  0.9654  0.9091  0.9777  0.9287  0.9408  0.9543  0.9192  0.9192  0.8845  0.8379  0.8684  0.7947  0.8027  0.7906  0.9212  0.8566  0.8863  0.8864  0.8724  0.9486  0.9778  0.8350  0.8469  0.8350  0.8345  0.8413  0.8413  0.8349  0.8711  0.9130  0.9359  0.9863  0.9379  0.9660  0.9660  0.9987  0.6107  0.6107  0.5854  0.4946  0.4946  0.4859  0.4859  0.5142  0.5048  0.5473  0.1093  0.2135  0.2135  0.0223  0.0223  0.0223  0.0255  0.0223  0.0223  0.0223  0.0223  0.0255  0.0255  0.0255  0.0191  0.0223  0.0255  0.0191  0.0223  0.0223  0.0255  0.0256  0.0256  0.0225  0.0192  0.0192  0.0192  0.0192  0.0192  0.0192  0.0192  0.0192  0.0192  0.0192  0.0192  0.0192  0.0256  0.0256  0.0256  0.0256  0.0256  0.0256  0.0160  0.0192  0.0192  0.0192  0.0257  0.0225  0.0000  0.0064  0.0095  0.0063  0.0096  0.0096  0.0096  0.0096  0.0064  0.0000  0.0064  0.0032  0.0095  0.0127  0.0127  0.0095  0.0095  0.0000  0.0000  0.0000  0.0096  0.0096  0.0096  0.0000  0.0032  0.0096  0.0000  0.0064  0.0032  0.0032  0.0032  0.0064  0.0064  0.0000  0.0064  0.0064  0.0064  0.0064  0.0096  0.0064  0.0096  0.0064  0.0032  0.0064  0.0032  0.0064  0.0064  0.0064  0.0032  0.0064  0.0064  0.0032  0.0032  0.0032  0.0032  0.0000  0.0032  0.0032
OMP4__GCA_000954175.1   1.1762  0.9746  0.9165  0.9739  1.2162  0.9597  0.9534  0.9624  0.9357  0.9302  0.9357  0.9418  0.9357  0.9509  0.9652  0.9224  0.9775  0.9286  0.9547  0.9541  0.9191  0.9191  0.8978  0.8509  0.8683  0.8066  0.8148  0.7905  0.9358  0.8565  0.9004  0.9005  0.8862  0.9484  0.9776  0.8471  0.8592  0.8471  0.8344  0.8543  0.8543  0.8477  0.8848  0.9128  0.9207  0.9704  0.9528  0.9736  0.9736  1.0147  0.6106  0.6106  0.5853  0.4996  0.4996  0.4908  0.4908  0.5092  0.4999  0.5473  0.1202  0.2095  0.2095  0.0320  0.0320  0.0320  0.0287  0.0320  0.0320  0.0320  0.0320  0.0287  0.0287  0.0287  0.0223  0.0320  0.0287  0.0288  0.0320  0.0320  0.0287  0.0159  0.0159  0.0127  0.0095  0.0095  0.0095  0.0095  0.0095  0.0095  0.0095  0.0095  0.0095  0.0095  0.0095  0.0095  0.0159  0.0159  0.0159  0.0159  0.0159  0.0159  0.0063  0.0095  0.0095  0.0095  0.0160  0.0127  0.0096  0.0160  0.0063  0.0160  0.0193  0.0128  0.0193  0.0193  0.0096  0.0096  0.0160  0.0128  0.0127  0.0095  0.0095  0.0063  0.0063  0.0096  0.0096  0.0096  0.0193  0.0193  0.0128  0.0096  0.0128  0.0128  0.0096  0.0160  0.0064  0.0064  0.0064  0.0032  0.0032  0.0096  0.0032  0.0032  0.0032  0.0032  0.0000  0.0032  0.0000  0.0032  0.0128  0.0160  0.0128  0.0032  0.0032  0.0096  0.0128  0.0160  0.0096  0.0064  0.0064  0.0064  0.0064  0.0096  0.0128  0.0064  0.0096
OMP4__GCA_000959265.1   1.1762  0.9746  0.9165  0.9739  1.2162  0.9597  0.9534  0.9624  0.9357  0.9302  0.9357  0.9418  0.9357  0.9509  0.9652  0.9224  0.9775  0.9286  0.9547  0.9541  0.9191  0.9191  0.8978  0.8509  0.8683  0.8066  0.8148  0.7905  0.9358  0.8565  0.9004  0.9005  0.8862  0.9484  0.9776  0.8471  0.8592  0.8471  0.8344  0.8543  0.8543  0.8477  0.8848  0.9128  0.9207  0.9704  0.9528  0.9736  0.9736  1.0147  0.6106  0.6106  0.5853  0.4996  0.4996  0.4908  0.4908  0.5092  0.4999  0.5473  0.1202  0.2095  0.2095  0.0320  0.0320  0.0320  0.0287  0.0320  0.0320  0.0320  0.0320  0.0287  0.0287  0.0287  0.0223  0.0320  0.0287  0.0288  0.0320  0.0320  0.0287  0.0159  0.0159  0.0127  0.0095  0.0095  0.0095  0.0095  0.0095  0.0095  0.0095  0.0095  0.0095  0.0095  0.0095  0.0095  0.0159  0.0159  0.0159  0.0159  0.0159  0.0159  0.0063  0.0095  0.0095  0.0095  0.0160  0.0127  0.0096  0.0160  0.0063  0.0160  0.0193  0.0128  0.0193  0.0193  0.0096  0.0096  0.0160  0.0128  0.0127  0.0095  0.0095  0.0063  0.0063  0.0096  0.0096  0.0096  0.0193  0.0193  0.0128  0.0096  0.0128  0.0128  0.0096  0.0160  0.0064  0.0064  0.0064  0.0032  0.0032  0.0096  0.0032  0.0032  0.0032  0.0032  0.0000  0.0032  0.0000  0.0032  0.0128  0.0160  0.0128  0.0032  0.0032  0.0096  0.0128  0.0160  0.0096  0.0064  0.0064  0.0064  0.0064  0.0096  0.0128  0.0064  0.0096  0.0000
OMP4__GCA_000970935.1   1.1682  0.9748  0.9038  0.9669  1.2255  0.9535  0.9472  0.9558  0.9295  0.9241  0.9297  0.9358  0.9297  0.9447  0.9729  0.9158  0.9850  0.9356  0.9478  0.9614  0.9258  0.9258  0.8912  0.8444  0.8750  0.8007  0.8088  0.7966  0.9285  0.8501  0.8934  0.8935  0.8793  0.9561  0.9855  0.8410  0.8531  0.8410  0.8410  0.8478  0.8478  0.8413  0.8780  0.9201  0.9283  0.9784  0.9454  0.9738  0.9738  1.0068  0.6166  0.6166  0.5912  0.4996  0.4996  0.4909  0.4909  0.5192  0.5098  0.5525  0.1129  0.2175  0.2175  0.0255  0.0255  0.0255  0.0287  0.0255  0.0255  0.0255  0.0255  0.0287  0.0287  0.0287  0.0223  0.0255  0.0287  0.0223  0.0255  0.0255  0.0287  0.0224  0.0224  0.0192  0.0160  0.0160  0.0160  0.0160  0.0160  0.0160  0.0160  0.0160  0.0160  0.0160  0.0160  0.0160  0.0224  0.0224  0.0224  0.0224  0.0224  0.0224  0.0127  0.0160  0.0160  0.0160  0.0225  0.0192  0.0032  0.0096  0.0063  0.0095  0.0128  0.0064  0.0128  0.0128  0.0032  0.0032  0.0096  0.0064  0.0127  0.0095  0.0095  0.0063  0.0063  0.0032  0.0032  0.0032  0.0128  0.0128  0.0064  0.0032  0.0064  0.0064  0.0032  0.0096  0.0000  0.0000  0.0000  0.0032  0.0032  0.0032  0.0096  0.0096  0.0096  0.0032  0.0064  0.0096  0.0064  0.0096  0.0064  0.0096  0.0064  0.0096  0.0096  0.0032  0.0064  0.0096  0.0032  0.0000  0.0000  0.0000  0.0000  0.0032  0.0064  0.0000  0.0032  0.0064  0.0064
OMP4__GCA_001212065.1   1.1765  0.9817  0.9102  0.9741  1.2165  0.9598  0.9535  0.9625  0.9358  0.9303  0.9358  0.9419  0.9358  0.9510  0.9654  0.9225  0.9777  0.9287  0.9548  0.9543  0.9192  0.9192  0.8979  0.8510  0.8684  0.8067  0.8149  0.7906  0.9360  0.8566  0.9006  0.9007  0.8864  0.9486  0.9778  0.8472  0.8593  0.8472  0.8345  0.8544  0.8544  0.8478  0.8849  0.9130  0.9209  0.9706  0.9530  0.9817  0.9817  1.0149  0.6107  0.6107  0.5854  0.5047  0.5047  0.4959  0.4959  0.5142  0.5048  0.5473  0.1165  0.2135  0.2135  0.0287  0.0287  0.0287  0.0320  0.0287  0.0287  0.0287  0.0287  0.0255  0.0255  0.0255  0.0191  0.0287  0.0255  0.0255  0.0287  0.0287  0.0255  0.0191  0.0191  0.0160  0.0127  0.0127  0.0127  0.0127  0.0127  0.0127  0.0127  0.0127  0.0127  0.0127  0.0127  0.0127  0.0191  0.0191  0.0191  0.0191  0.0191  0.0191  0.0095  0.0127  0.0127  0.0127  0.0192  0.0160  0.0064  0.0128  0.0095  0.0127  0.0160  0.0096  0.0160  0.0160  0.0064  0.0064  0.0128  0.0096  0.0095  0.0127  0.0127  0.0095  0.0095  0.0064  0.0064  0.0064  0.0160  0.0160  0.0096  0.0064  0.0096  0.0096  0.0064  0.0128  0.0032  0.0032  0.0032  0.0000  0.0064  0.0064  0.0064  0.0064  0.0064  0.0064  0.0032  0.0064  0.0032  0.0064  0.0096  0.0128  0.0096  0.0064  0.0064  0.0064  0.0096  0.0128  0.0064  0.0032  0.0032  0.0032  0.0032  0.0064  0.0096  0.0032  0.0064  0.0032  0.0032  0.0032
OMP4__GCA_001277975.1   1.1762  0.9746  0.9165  0.9739  1.2162  0.9597  0.9534  0.9624  0.9357  0.9302  0.9357  0.9418  0.9357  0.9509  0.9652  0.9224  0.9775  0.9286  0.9547  0.9541  0.9191  0.9191  0.8978  0.8509  0.8683  0.8066  0.8148  0.7905  0.9358  0.8565  0.9004  0.9005  0.8862  0.9484  0.9776  0.8471  0.8592  0.8471  0.8344  0.8543  0.8543  0.8477  0.8848  0.9128  0.9207  0.9704  0.9528  0.9736  0.9736  1.0147  0.6106  0.6106  0.5853  0.4996  0.4996  0.4908  0.4908  0.5092  0.4999  0.5473  0.1202  0.2095  0.2095  0.0320  0.0320  0.0320  0.0287  0.0320  0.0320  0.0320  0.0320  0.0287  0.0287  0.0287  0.0223  0.0320  0.0287  0.0288  0.0320  0.0320  0.0287  0.0159  0.0159  0.0127  0.0095  0.0095  0.0095  0.0095  0.0095  0.0095  0.0095  0.0095  0.0095  0.0095  0.0095  0.0095  0.0159  0.0159  0.0159  0.0159  0.0159  0.0159  0.0063  0.0095  0.0095  0.0095  0.0160  0.0127  0.0096  0.0160  0.0063  0.0160  0.0193  0.0128  0.0193  0.0193  0.0096  0.0096  0.0160  0.0128  0.0127  0.0095  0.0095  0.0063  0.0063  0.0096  0.0096  0.0096  0.0193  0.0193  0.0128  0.0096  0.0128  0.0128  0.0096  0.0160  0.0064  0.0064  0.0064  0.0032  0.0032  0.0096  0.0032  0.0032  0.0032  0.0032  0.0000  0.0032  0.0000  0.0032  0.0128  0.0160  0.0128  0.0032  0.0032  0.0096  0.0128  0.0160  0.0096  0.0064  0.0064  0.0064  0.0064  0.0096  0.0128  0.0064  0.0096  0.0000  0.0000  0.0064  0.0032
OMP4__GCA_001318245.1   1.1657  0.9824  0.9172  0.9677  1.2551  0.9603  0.9540  0.9699  0.9426  0.9371  0.9424  0.9486  0.9424  0.9328  0.9891  0.9301  1.0009  0.9504  0.9628  0.9769  0.9399  0.9399  0.9055  0.8583  0.8891  0.8132  0.8216  0.8091  0.9445  0.8773  0.9088  0.9089  0.8943  0.9629  0.9925  0.8415  0.8536  0.8415  0.8551  0.8617  0.8617  0.8551  0.8928  0.9210  0.9603  1.0121  0.9618  0.9909  0.9909  1.0245  0.6268  0.6268  0.6034  0.5102  0.5102  0.5013  0.5013  0.5296  0.5200  0.5635  0.1202  0.2257  0.2257  0.0320  0.0320  0.0320  0.0353  0.0320  0.0320  0.0320  0.0320  0.0353  0.0353  0.0353  0.0288  0.0320  0.0353  0.0288  0.0320  0.0320  0.0353  0.0355  0.0355  0.0323  0.0290  0.0290  0.0290  0.0290  0.0290  0.0290  0.0290  0.0290  0.0290  0.0290  0.0290  0.0290  0.0355  0.0355  0.0355  0.0355  0.0355  0.0355  0.0257  0.0290  0.0290  0.0290  0.0357  0.0323  0.0096  0.0160  0.0192  0.0095  0.0064  0.0128  0.0064  0.0064  0.0160  0.0096  0.0032  0.0128  0.0192  0.0225  0.0225  0.0192  0.0192  0.0096  0.0096  0.0096  0.0064  0.0064  0.0128  0.0096  0.0064  0.0128  0.0096  0.0032  0.0128  0.0128  0.0128  0.0160  0.0160  0.0096  0.0160  0.0160  0.0160  0.0160  0.0193  0.0160  0.0193  0.0160  0.0064  0.0096  0.0128  0.0160  0.0160  0.0160  0.0128  0.0160  0.0160  0.0128  0.0128  0.0128  0.0128  0.0096  0.0128  0.0128  0.0096  0.0193  0.0193  0.0128  0.0160  0.0193
OMP4__GCA_000015905.1   1.1829  0.9612  0.9038  0.9529  1.2439  0.9535  0.9472  0.9558  0.9295  0.9180  0.9297  0.9358  0.9297  0.9447  0.9654  0.9091  0.9850  0.9287  0.9408  0.9543  0.9127  0.9127  0.8912  0.8444  0.8750  0.8007  0.8088  0.7966  0.9285  0.8566  0.8863  0.8864  0.8724  0.9561  0.9855  0.8410  0.8531  0.8410  0.8280  0.8478  0.8478  0.8413  0.8780  0.9201  0.9436  0.9944  0.9454  0.9660  0.9660  0.9987  0.6166  0.6166  0.5912  0.4996  0.4996  0.4909  0.4909  0.5192  0.5098  0.5421  0.1129  0.2175  0.2175  0.0255  0.0255  0.0255  0.0287  0.0255  0.0255  0.0255  0.0255  0.0287  0.0287  0.0287  0.0223  0.0255  0.0287  0.0223  0.0255  0.0255  0.0287  0.0289  0.0289  0.0257  0.0225  0.0225  0.0225  0.0225  0.0225  0.0225  0.0225  0.0225  0.0225  0.0225  0.0225  0.0225  0.0289  0.0289  0.0289  0.0289  0.0289  0.0289  0.0192  0.0225  0.0225  0.0225  0.0290  0.0257  0.0032  0.0096  0.0127  0.0095  0.0064  0.0128  0.0064  0.0064  0.0096  0.0032  0.0096  0.0064  0.0127  0.0160  0.0160  0.0127  0.0127  0.0032  0.0032  0.0032  0.0128  0.0128  0.0128  0.0032  0.0064  0.0064  0.0032  0.0096  0.0064  0.0064  0.0064  0.0096  0.0096  0.0032  0.0096  0.0096  0.0096  0.0096  0.0128  0.0096  0.0128  0.0096  0.0064  0.0096  0.0000  0.0096  0.0096  0.0096  0.0064  0.0096  0.0096  0.0064  0.0064  0.0064  0.0064  0.0032  0.0064  0.0064  0.0032  0.0128  0.0128  0.0064  0.0096  0.0128  0.0128
OMP4__GCA_000015925.1   1.1765  0.9680  0.8975  0.9598  1.2346  0.9472  0.9410  0.9492  0.9234  0.9180  0.9236  0.9297  0.9236  0.9385  0.9654  0.9091  0.9777  0.9287  0.9408  0.9543  0.9192  0.9192  0.8845  0.8379  0.8684  0.7947  0.8027  0.7906  0.9212  0.8566  0.8863  0.8864  0.8724  0.9486  0.9778  0.8350  0.8469  0.8350  0.8345  0.8413  0.8413  0.8349  0.8711  0.9130  0.9359  0.9863  0.9379  0.9660  0.9660  0.9987  0.6107  0.6107  0.5854  0.4946  0.4946  0.4859  0.4859  0.5142  0.5048  0.5473  0.1093  0.2135  0.2135  0.0223  0.0223  0.0223  0.0255  0.0223  0.0223  0.0223  0.0223  0.0255  0.0255  0.0255  0.0191  0.0223  0.0255  0.0191  0.0223  0.0223  0.0255  0.0256  0.0256  0.0225  0.0192  0.0192  0.0192  0.0192  0.0192  0.0192  0.0192  0.0192  0.0192  0.0192  0.0192  0.0192  0.0256  0.0256  0.0256  0.0256  0.0256  0.0256  0.0160  0.0192  0.0192  0.0192  0.0257  0.0225  0.0000  0.0064  0.0095  0.0063  0.0096  0.0096  0.0096  0.0096  0.0064  0.0000  0.0064  0.0032  0.0095  0.0127  0.0127  0.0095  0.0095  0.0000  0.0000  0.0000  0.0096  0.0096  0.0096  0.0000  0.0032  0.0096  0.0000  0.0064  0.0032  0.0032  0.0032  0.0064  0.0064  0.0000  0.0064  0.0064  0.0064  0.0064  0.0096  0.0064  0.0096  0.0064  0.0032  0.0064  0.0032  0.0064  0.0064  0.0064  0.0032  0.0064  0.0064  0.0032  0.0032  0.0032  0.0032  0.0000  0.0032  0.0032  0.0000  0.0096  0.0096  0.0032  0.0064  0.0096  0.0096  0.0032
OMP4__GCA_000152325.1   1.1686  0.9682  0.9040  0.9531  1.2352  0.9474  0.9412  0.9560  0.9297  0.9243  0.9298  0.9359  0.9298  0.9324  0.9732  0.9160  0.9853  0.9358  0.9481  0.9617  0.9260  0.9260  0.8914  0.8446  0.8752  0.8008  0.8090  0.7967  0.9289  0.8634  0.8937  0.8938  0.8796  0.9473  0.9764  0.8412  0.8533  0.8412  0.8413  0.8481  0.8481  0.8415  0.8782  0.9204  0.9439  0.9948  0.9457  0.9742  0.9742  1.0072  0.6168  0.6168  0.5913  0.4997  0.4997  0.4910  0.4910  0.5193  0.5099  0.5526  0.1129  0.2175  0.2175  0.0255  0.0255  0.0255  0.0287  0.0255  0.0255  0.0255  0.0255  0.0287  0.0287  0.0287  0.0223  0.0255  0.0287  0.0223  0.0255  0.0255  0.0287  0.0289  0.0289  0.0257  0.0225  0.0225  0.0225  0.0225  0.0225  0.0225  0.0225  0.0225  0.0225  0.0225  0.0225  0.0225  0.0289  0.0289  0.0289  0.0289  0.0289  0.0289  0.0192  0.0225  0.0225  0.0225  0.0290  0.0257  0.0032  0.0096  0.0127  0.0032  0.0064  0.0064  0.0064  0.0064  0.0096  0.0032  0.0032  0.0064  0.0127  0.0160  0.0160  0.0127  0.0127  0.0032  0.0032  0.0032  0.0064  0.0064  0.0064  0.0032  0.0000  0.0064  0.0032  0.0032  0.0064  0.0064  0.0064  0.0096  0.0096  0.0032  0.0096  0.0096  0.0096  0.0096  0.0128  0.0096  0.0128  0.0096  0.0000  0.0096  0.0064  0.0096  0.0096  0.0096  0.0064  0.0096  0.0096  0.0064  0.0064  0.0064  0.0064  0.0032  0.0064  0.0064  0.0032  0.0128  0.0128  0.0064  0.0096  0.0128  0.0064  0.0064  0.0032
OMP4__GCA_000169715.1   1.1731  0.9793  0.9104  0.9743  1.2306  0.9580  0.9518  0.9627  0.9340  0.9286  0.9342  0.9403  0.9342  0.9492  0.9808  0.9093  0.9927  0.9428  0.9551  0.9689  0.9327  0.9327  0.8982  0.8512  0.8819  0.8068  0.8151  0.8027  0.9363  0.8568  0.9009  0.9010  0.8866  0.9640  0.9936  0.8473  0.8595  0.8473  0.8479  0.8546  0.8546  0.8481  0.8852  0.9277  0.9363  0.9867  0.9382  0.9821  0.9821  1.0153  0.6108  0.6108  0.5856  0.5048  0.5048  0.4960  0.4960  0.5243  0.5148  0.5579  0.1166  0.2215  0.2215  0.0287  0.0287  0.0287  0.0320  0.0287  0.0287  0.0287  0.0287  0.0320  0.0320  0.0320  0.0256  0.0287  0.0320  0.0256  0.0287  0.0287  0.0320  0.0256  0.0256  0.0225  0.0192  0.0192  0.0192  0.0192  0.0192  0.0192  0.0192  0.0192  0.0192  0.0192  0.0192  0.0192  0.0256  0.0256  0.0256  0.0256  0.0256  0.0256  0.0160  0.0192  0.0192  0.0192  0.0257  0.0225  0.0064  0.0064  0.0095  0.0127  0.0160  0.0096  0.0160  0.0160  0.0000  0.0064  0.0128  0.0096  0.0160  0.0127  0.0127  0.0095  0.0095  0.0064  0.0064  0.0064  0.0160  0.0160  0.0096  0.0064  0.0096  0.0096  0.0064  0.0128  0.0032  0.0032  0.0032  0.0064  0.0064  0.0064  0.0128  0.0128  0.0128  0.0064  0.0096  0.0128  0.0096  0.0128  0.0096  0.0064  0.0096  0.0128  0.0128  0.0064  0.0096  0.0064  0.0064  0.0032  0.0032  0.0032  0.0032  0.0064  0.0096  0.0032  0.0064  0.0096  0.0096  0.0032  0.0064  0.0096  0.0160  0.0096  0.0064  0.0096
OMP4__GCA_000182195.1   1.1682  0.9748  0.9038  0.9669  1.2255  0.9535  0.9472  0.9558  0.9295  0.9241  0.9297  0.9358  0.9297  0.9447  0.9729  0.9158  0.9850  0.9356  0.9478  0.9614  0.9258  0.9258  0.8912  0.8444  0.8750  0.8007  0.8088  0.7966  0.9285  0.8501  0.8934  0.8935  0.8793  0.9561  0.9855  0.8410  0.8531  0.8410  0.8410  0.8478  0.8478  0.8413  0.8780  0.9201  0.9283  0.9784  0.9454  0.9738  0.9738  1.0068  0.6166  0.6166  0.5912  0.4996  0.4996  0.4909  0.4909  0.5192  0.5098  0.5525  0.1129  0.2175  0.2175  0.0255  0.0255  0.0255  0.0287  0.0255  0.0255  0.0255  0.0255  0.0287  0.0287  0.0287  0.0223  0.0255  0.0287  0.0223  0.0255  0.0255  0.0287  0.0224  0.0224  0.0192  0.0160  0.0160  0.0160  0.0160  0.0160  0.0160  0.0160  0.0160  0.0160  0.0160  0.0160  0.0160  0.0224  0.0224  0.0224  0.0224  0.0224  0.0224  0.0127  0.0160  0.0160  0.0160  0.0225  0.0192  0.0032  0.0096  0.0063  0.0095  0.0128  0.0064  0.0128  0.0128  0.0032  0.0032  0.0096  0.0064  0.0127  0.0095  0.0095  0.0063  0.0063  0.0032  0.0032  0.0032  0.0128  0.0128  0.0064  0.0032  0.0064  0.0064  0.0032  0.0096  0.0000  0.0000  0.0000  0.0032  0.0032  0.0032  0.0096  0.0096  0.0096  0.0032  0.0064  0.0096  0.0064  0.0096  0.0064  0.0096  0.0064  0.0096  0.0096  0.0032  0.0064  0.0096  0.0032  0.0000  0.0000  0.0000  0.0000  0.0032  0.0064  0.0000  0.0032  0.0064  0.0064  0.0000  0.0032  0.0064  0.0128  0.0064  0.0032  0.0064  0.0032
OMP4__GCA_000182585.2   1.1765  0.9680  0.8975  0.9598  1.2346  0.9472  0.9410  0.9492  0.9234  0.9180  0.9236  0.9297  0.9236  0.9385  0.9654  0.9091  0.9777  0.9287  0.9408  0.9543  0.9192  0.9192  0.8845  0.8379  0.8684  0.7947  0.8027  0.7906  0.9212  0.8566  0.8863  0.8864  0.8724  0.9486  0.9778  0.8350  0.8469  0.8350  0.8345  0.8413  0.8413  0.8349  0.8711  0.9130  0.9359  0.9863  0.9379  0.9660  0.9660  0.9987  0.6107  0.6107  0.5854  0.4946  0.4946  0.4859  0.4859  0.5142  0.5048  0.5473  0.1093  0.2135  0.2135  0.0223  0.0223  0.0223  0.0255  0.0223  0.0223  0.0223  0.0223  0.0255  0.0255  0.0255  0.0191  0.0223  0.0255  0.0191  0.0223  0.0223  0.0255  0.0256  0.0256  0.0225  0.0192  0.0192  0.0192  0.0192  0.0192  0.0192  0.0192  0.0192  0.0192  0.0192  0.0192  0.0192  0.0256  0.0256  0.0256  0.0256  0.0256  0.0256  0.0160  0.0192  0.0192  0.0192  0.0257  0.0225  0.0000  0.0064  0.0095  0.0063  0.0096  0.0096  0.0096  0.0096  0.0064  0.0000  0.0064  0.0032  0.0095  0.0127  0.0127  0.0095  0.0095  0.0000  0.0000  0.0000  0.0096  0.0096  0.0096  0.0000  0.0032  0.0096  0.0000  0.0064  0.0032  0.0032  0.0032  0.0064  0.0064  0.0000  0.0064  0.0064  0.0064  0.0064  0.0096  0.0064  0.0096  0.0064  0.0032  0.0064  0.0032  0.0064  0.0064  0.0064  0.0032  0.0064  0.0064  0.0032  0.0032  0.0032  0.0032  0.0000  0.0032  0.0032  0.0000  0.0096  0.0096  0.0032  0.0064  0.0096  0.0096  0.0032  0.0000  0.0032  0.0064  0.0032
OMP4__GCA_000193475.1   1.1765  0.9680  0.8975  0.9598  1.2346  0.9472  0.9410  0.9492  0.9234  0.9180  0.9236  0.9297  0.9236  0.9385  0.9654  0.9091  0.9777  0.9287  0.9408  0.9543  0.9192  0.9192  0.8845  0.8379  0.8684  0.7947  0.8027  0.7906  0.9212  0.8566  0.8863  0.8864  0.8724  0.9486  0.9778  0.8350  0.8469  0.8350  0.8345  0.8413  0.8413  0.8349  0.8711  0.9130  0.9359  0.9863  0.9379  0.9660  0.9660  0.9987  0.6107  0.6107  0.5854  0.4946  0.4946  0.4859  0.4859  0.5142  0.5048  0.5473  0.1093  0.2135  0.2135  0.0223  0.0223  0.0223  0.0255  0.0223  0.0223  0.0223  0.0223  0.0255  0.0255  0.0255  0.0191  0.0223  0.0255  0.0191  0.0223  0.0223  0.0255  0.0256  0.0256  0.0225  0.0192  0.0192  0.0192  0.0192  0.0192  0.0192  0.0192  0.0192  0.0192  0.0192  0.0192  0.0192  0.0256  0.0256  0.0256  0.0256  0.0256  0.0256  0.0160  0.0192  0.0192  0.0192  0.0257  0.0225  0.0000  0.0064  0.0095  0.0063  0.0096  0.0096  0.0096  0.0096  0.0064  0.0000  0.0064  0.0032  0.0095  0.0127  0.0127  0.0095  0.0095  0.0000  0.0000  0.0000  0.0096  0.0096  0.0096  0.0000  0.0032  0.0096  0.0000  0.0064  0.0032  0.0032  0.0032  0.0064  0.0064  0.0000  0.0064  0.0064  0.0064  0.0064  0.0096  0.0064  0.0096  0.0064  0.0032  0.0064  0.0032  0.0064  0.0064  0.0064  0.0032  0.0064  0.0064  0.0032  0.0032  0.0032  0.0032  0.0000  0.0032  0.0032  0.0000  0.0096  0.0096  0.0032  0.0064  0.0096  0.0096  0.0032  0.0000  0.0032  0.0064  0.0032  0.0000
OMP4__GCA_000259735.1   1.1682  0.9748  0.9038  0.9669  1.2255  0.9535  0.9472  0.9558  0.9295  0.9241  0.9297  0.9358  0.9297  0.9447  0.9729  0.9158  0.9850  0.9356  0.9478  0.9614  0.9258  0.9258  0.8912  0.8444  0.8750  0.8007  0.8088  0.7966  0.9285  0.8501  0.8934  0.8935  0.8793  0.9561  0.9855  0.8410  0.8531  0.8410  0.8410  0.8478  0.8478  0.8413  0.8780  0.9201  0.9283  0.9784  0.9454  0.9738  0.9738  1.0068  0.6166  0.6166  0.5912  0.4996  0.4996  0.4909  0.4909  0.5192  0.5098  0.5525  0.1129  0.2175  0.2175  0.0255  0.0255  0.0255  0.0287  0.0255  0.0255  0.0255  0.0255  0.0287  0.0287  0.0287  0.0223  0.0255  0.0287  0.0223  0.0255  0.0255  0.0287  0.0224  0.0224  0.0192  0.0160  0.0160  0.0160  0.0160  0.0160  0.0160  0.0160  0.0160  0.0160  0.0160  0.0160  0.0160  0.0224  0.0224  0.0224  0.0224  0.0224  0.0224  0.0127  0.0160  0.0160  0.0160  0.0225  0.0192  0.0032  0.0096  0.0063  0.0095  0.0128  0.0064  0.0128  0.0128  0.0032  0.0032  0.0096  0.0064  0.0127  0.0095  0.0095  0.0063  0.0063  0.0032  0.0032  0.0032  0.0128  0.0128  0.0064  0.0032  0.0064  0.0064  0.0032  0.0096  0.0000  0.0000  0.0000  0.0032  0.0032  0.0032  0.0096  0.0096  0.0096  0.0032  0.0064  0.0096  0.0064  0.0096  0.0064  0.0096  0.0064  0.0096  0.0096  0.0032  0.0064  0.0096  0.0032  0.0000  0.0000  0.0000  0.0000  0.0032  0.0064  0.0000  0.0032  0.0064  0.0064  0.0000  0.0032  0.0064  0.0128  0.0064  0.0032  0.0064  0.0032  0.0000  0.0032  0.0032
OMP4__GCA_000260515.1   1.1682  0.9748  0.9038  0.9669  1.2255  0.9535  0.9472  0.9558  0.9295  0.9241  0.9297  0.9358  0.9297  0.9447  0.9729  0.9158  0.9850  0.9356  0.9478  0.9614  0.9258  0.9258  0.8912  0.8444  0.8750  0.8007  0.8088  0.7966  0.9285  0.8501  0.8934  0.8935  0.8793  0.9561  0.9855  0.8410  0.8531  0.8410  0.8410  0.8478  0.8478  0.8413  0.8780  0.9201  0.9283  0.9784  0.9454  0.9738  0.9738  1.0068  0.6166  0.6166  0.5912  0.4996  0.4996  0.4909  0.4909  0.5192  0.5098  0.5525  0.1129  0.2175  0.2175  0.0255  0.0255  0.0255  0.0287  0.0255  0.0255  0.0255  0.0255  0.0287  0.0287  0.0287  0.0223  0.0255  0.0287  0.0223  0.0255  0.0255  0.0287  0.0224  0.0224  0.0192  0.0160  0.0160  0.0160  0.0160  0.0160  0.0160  0.0160  0.0160  0.0160  0.0160  0.0160  0.0160  0.0224  0.0224  0.0224  0.0224  0.0224  0.0224  0.0127  0.0160  0.0160  0.0160  0.0225  0.0192  0.0032  0.0096  0.0063  0.0095  0.0128  0.0064  0.0128  0.0128  0.0032  0.0032  0.0096  0.0064  0.0127  0.0095  0.0095  0.0063  0.0063  0.0032  0.0032  0.0032  0.0128  0.0128  0.0064  0.0032  0.0064  0.0064  0.0032  0.0096  0.0000  0.0000  0.0000  0.0032  0.0032  0.0032  0.0096  0.0096  0.0096  0.0032  0.0064  0.0096  0.0064  0.0096  0.0064  0.0096  0.0064  0.0096  0.0096  0.0032  0.0064  0.0096  0.0032  0.0000  0.0000  0.0000  0.0000  0.0032  0.0064  0.0000  0.0032  0.0064  0.0064  0.0000  0.0032  0.0064  0.0128  0.0064  0.0032  0.0064  0.0032  0.0000  0.0032  0.0032  0.0000
OMP4__GCA_000347975.1   1.1686  0.9682  0.9040  0.9531  1.2352  0.9474  0.9412  0.9560  0.9297  0.9243  0.9298  0.9359  0.9298  0.9324  0.9732  0.9160  0.9853  0.9358  0.9481  0.9617  0.9260  0.9260  0.8914  0.8446  0.8752  0.8008  0.8090  0.7967  0.9289  0.8634  0.8937  0.8938  0.8796  0.9473  0.9764  0.8412  0.8533  0.8412  0.8413  0.8481  0.8481  0.8415  0.8782  0.9204  0.9439  0.9948  0.9457  0.9742  0.9742  1.0072  0.6168  0.6168  0.5913  0.4997  0.4997  0.4910  0.4910  0.5193  0.5099  0.5526  0.1129  0.2175  0.2175  0.0255  0.0255  0.0255  0.0287  0.0255  0.0255  0.0255  0.0255  0.0287  0.0287  0.0287  0.0223  0.0255  0.0287  0.0223  0.0255  0.0255  0.0287  0.0289  0.0289  0.0257  0.0225  0.0225  0.0225  0.0225  0.0225  0.0225  0.0225  0.0225  0.0225  0.0225  0.0225  0.0225  0.0289  0.0289  0.0289  0.0289  0.0289  0.0289  0.0192  0.0225  0.0225  0.0225  0.0290  0.0257  0.0032  0.0096  0.0127  0.0032  0.0064  0.0064  0.0064  0.0064  0.0096  0.0032  0.0032  0.0064  0.0127  0.0160  0.0160  0.0127  0.0127  0.0032  0.0032  0.0032  0.0064  0.0064  0.0064  0.0032  0.0000  0.0064  0.0032  0.0032  0.0064  0.0064  0.0064  0.0096  0.0096  0.0032  0.0096  0.0096  0.0096  0.0096  0.0128  0.0096  0.0128  0.0096  0.0000  0.0096  0.0064  0.0096  0.0096  0.0096  0.0064  0.0096  0.0096  0.0064  0.0064  0.0064  0.0064  0.0032  0.0064  0.0064  0.0032  0.0128  0.0128  0.0064  0.0096  0.0128  0.0064  0.0064  0.0032  0.0000  0.0096  0.0064  0.0032  0.0032  0.0064  0.0064
OMP4__GCA_000410895.1   1.1765  0.9817  0.9102  0.9741  1.2165  0.9598  0.9535  0.9625  0.9358  0.9303  0.9358  0.9419  0.9358  0.9510  0.9654  0.9225  0.9777  0.9287  0.9548  0.9543  0.9192  0.9192  0.8979  0.8510  0.8684  0.8067  0.8149  0.7906  0.9360  0.8566  0.9006  0.9007  0.8864  0.9486  0.9778  0.8472  0.8593  0.8472  0.8345  0.8544  0.8544  0.8478  0.8849  0.9130  0.9209  0.9706  0.9530  0.9817  0.9817  1.0149  0.6107  0.6107  0.5854  0.5047  0.5047  0.4959  0.4959  0.5142  0.5048  0.5473  0.1165  0.2135  0.2135  0.0287  0.0287  0.0287  0.0320  0.0287  0.0287  0.0287  0.0287  0.0255  0.0255  0.0255  0.0191  0.0287  0.0255  0.0255  0.0287  0.0287  0.0255  0.0191  0.0191  0.0160  0.0127  0.0127  0.0127  0.0127  0.0127  0.0127  0.0127  0.0127  0.0127  0.0127  0.0127  0.0127  0.0191  0.0191  0.0191  0.0191  0.0191  0.0191  0.0095  0.0127  0.0127  0.0127  0.0192  0.0160  0.0064  0.0128  0.0095  0.0127  0.0160  0.0096  0.0160  0.0160  0.0064  0.0064  0.0128  0.0096  0.0095  0.0127  0.0127  0.0095  0.0095  0.0064  0.0064  0.0064  0.0160  0.0160  0.0096  0.0064  0.0096  0.0096  0.0064  0.0128  0.0032  0.0032  0.0032  0.0000  0.0064  0.0064  0.0064  0.0064  0.0064  0.0064  0.0032  0.0064  0.0032  0.0064  0.0096  0.0128  0.0096  0.0064  0.0064  0.0064  0.0096  0.0128  0.0064  0.0032  0.0032  0.0032  0.0032  0.0064  0.0096  0.0032  0.0064  0.0032  0.0032  0.0032  0.0000  0.0032  0.0160  0.0096  0.0064  0.0096  0.0064  0.0032  0.0064  0.0064  0.0032  0.0032  0.0096
OMP4__GCA_000511895.1   1.1746  0.9680  0.9102  0.9598  1.2346  0.9598  0.9535  0.9625  0.9358  0.9241  0.9358  0.9419  0.9358  0.9510  0.9729  0.9158  0.9924  0.9356  0.9478  0.9614  0.9192  0.9192  0.8979  0.8510  0.8816  0.8067  0.8149  0.8026  0.9360  0.8501  0.8934  0.8935  0.8793  0.9636  0.9933  0.8472  0.8593  0.8472  0.8345  0.8544  0.8544  0.8478  0.8849  0.9274  0.9359  0.9863  0.9530  0.9738  0.9738  1.0068  0.6226  0.6226  0.5970  0.5047  0.5047  0.4959  0.4959  0.5243  0.5148  0.5473  0.1165  0.2215  0.2215  0.0287  0.0287  0.0287  0.0320  0.0287  0.0287  0.0287  0.0287  0.0320  0.0320  0.0320  0.0255  0.0287  0.0320  0.0255  0.0287  0.0287  0.0320  0.0256  0.0256  0.0225  0.0192  0.0192  0.0192  0.0192  0.0192  0.0192  0.0192  0.0192  0.0192  0.0192  0.0192  0.0192  0.0256  0.0256  0.0256  0.0256  0.0256  0.0256  0.0160  0.0192  0.0192  0.0192  0.0257  0.0225  0.0064  0.0128  0.0095  0.0127  0.0096  0.0096  0.0096  0.0096  0.0064  0.0064  0.0128  0.0096  0.0160  0.0127  0.0127  0.0095  0.0095  0.0064  0.0064  0.0064  0.0160  0.0160  0.0096  0.0064  0.0096  0.0032  0.0064  0.0128  0.0032  0.0032  0.0032  0.0064  0.0064  0.0064  0.0128  0.0128  0.0128  0.0064  0.0096  0.0128  0.0096  0.0128  0.0096  0.0128  0.0032  0.0128  0.0128  0.0064  0.0096  0.0128  0.0064  0.0032  0.0032  0.0032  0.0032  0.0064  0.0096  0.0032  0.0064  0.0096  0.0096  0.0032  0.0064  0.0096  0.0160  0.0032  0.0064  0.0096  0.0064  0.0032  0.0064  0.0064  0.0032  0.0032  0.0096  0.0064
OMP4__GCA_000583835.1   1.1731  0.9793  0.9104  0.9743  1.2306  0.9580  0.9518  0.9627  0.9340  0.9286  0.9342  0.9403  0.9342  0.9492  0.9808  0.9093  0.9927  0.9428  0.9551  0.9689  0.9327  0.9327  0.8982  0.8512  0.8819  0.8068  0.8151  0.8027  0.9363  0.8568  0.9009  0.9010  0.8866  0.9640  0.9936  0.8473  0.8595  0.8473  0.8479  0.8546  0.8546  0.8481  0.8852  0.9277  0.9363  0.9867  0.9382  0.9821  0.9821  1.0153  0.6108  0.6108  0.5856  0.5048  0.5048  0.4960  0.4960  0.5243  0.5148  0.5579  0.1166  0.2215  0.2215  0.0287  0.0287  0.0287  0.0320  0.0287  0.0287  0.0287  0.0287  0.0320  0.0320  0.0320  0.0256  0.0287  0.0320  0.0256  0.0287  0.0287  0.0320  0.0256  0.0256  0.0225  0.0192  0.0192  0.0192  0.0192  0.0192  0.0192  0.0192  0.0192  0.0192  0.0192  0.0192  0.0192  0.0256  0.0256  0.0256  0.0256  0.0256  0.0256  0.0160  0.0192  0.0192  0.0192  0.0257  0.0225  0.0064  0.0064  0.0095  0.0127  0.0160  0.0096  0.0160  0.0160  0.0000  0.0064  0.0128  0.0096  0.0160  0.0127  0.0127  0.0095  0.0095  0.0064  0.0064  0.0064  0.0160  0.0160  0.0096  0.0064  0.0096  0.0096  0.0064  0.0128  0.0032  0.0032  0.0032  0.0064  0.0064  0.0064  0.0128  0.0128  0.0128  0.0064  0.0096  0.0128  0.0096  0.0128  0.0096  0.0064  0.0096  0.0128  0.0128  0.0064  0.0096  0.0064  0.0064  0.0032  0.0032  0.0032  0.0032  0.0064  0.0096  0.0032  0.0064  0.0096  0.0096  0.0032  0.0064  0.0096  0.0160  0.0096  0.0064  0.0096  0.0000  0.0032  0.0064  0.0064  0.0032  0.0032  0.0096  0.0064  0.0064
OMP4__GCA_000755765.1   1.1731  0.9793  0.9104  0.9743  1.2306  0.9580  0.9518  0.9627  0.9340  0.9286  0.9342  0.9403  0.9342  0.9492  0.9808  0.9093  0.9927  0.9428  0.9551  0.9689  0.9327  0.9327  0.8982  0.8512  0.8819  0.8068  0.8151  0.8027  0.9363  0.8568  0.9009  0.9010  0.8866  0.9640  0.9936  0.8473  0.8595  0.8473  0.8479  0.8546  0.8546  0.8481  0.8852  0.9277  0.9363  0.9867  0.9382  0.9821  0.9821  1.0153  0.6108  0.6108  0.5856  0.5048  0.5048  0.4960  0.4960  0.5243  0.5148  0.5579  0.1166  0.2215  0.2215  0.0287  0.0287  0.0287  0.0320  0.0287  0.0287  0.0287  0.0287  0.0320  0.0320  0.0320  0.0256  0.0287  0.0320  0.0256  0.0287  0.0287  0.0320  0.0256  0.0256  0.0225  0.0192  0.0192  0.0192  0.0192  0.0192  0.0192  0.0192  0.0192  0.0192  0.0192  0.0192  0.0192  0.0256  0.0256  0.0256  0.0256  0.0256  0.0256  0.0160  0.0192  0.0192  0.0192  0.0257  0.0225  0.0064  0.0064  0.0095  0.0127  0.0160  0.0096  0.0160  0.0160  0.0000  0.0064  0.0128  0.0096  0.0160  0.0127  0.0127  0.0095  0.0095  0.0064  0.0064  0.0064  0.0160  0.0160  0.0096  0.0064  0.0096  0.0096  0.0064  0.0128  0.0032  0.0032  0.0032  0.0064  0.0064  0.0064  0.0128  0.0128  0.0128  0.0064  0.0096  0.0128  0.0096  0.0128  0.0096  0.0064  0.0096  0.0128  0.0128  0.0064  0.0096  0.0064  0.0064  0.0032  0.0032  0.0032  0.0032  0.0064  0.0096  0.0032  0.0064  0.0096  0.0096  0.0032  0.0064  0.0096  0.0160  0.0096  0.0064  0.0096  0.0000  0.0032  0.0064  0.0064  0.0032  0.0032  0.0096  0.0064  0.0064  0.0000
OMP4__GCA_000755825.1   1.1765  0.9817  0.9102  0.9741  1.2165  0.9598  0.9535  0.9625  0.9358  0.9303  0.9358  0.9419  0.9358  0.9510  0.9654  0.9225  0.9777  0.9287  0.9548  0.9543  0.9192  0.9192  0.8979  0.8510  0.8684  0.8067  0.8149  0.7906  0.9360  0.8566  0.9006  0.9007  0.8864  0.9486  0.9778  0.8472  0.8593  0.8472  0.8345  0.8544  0.8544  0.8478  0.8849  0.9130  0.9209  0.9706  0.9530  0.9817  0.9817  1.0149  0.6107  0.6107  0.5854  0.5047  0.5047  0.4959  0.4959  0.5142  0.5048  0.5473  0.1165  0.2135  0.2135  0.0287  0.0287  0.0287  0.0320  0.0287  0.0287  0.0287  0.0287  0.0255  0.0255  0.0255  0.0191  0.0287  0.0255  0.0255  0.0287  0.0287  0.0255  0.0191  0.0191  0.0160  0.0127  0.0127  0.0127  0.0127  0.0127  0.0127  0.0127  0.0127  0.0127  0.0127  0.0127  0.0127  0.0191  0.0191  0.0191  0.0191  0.0191  0.0191  0.0095  0.0127  0.0127  0.0127  0.0192  0.0160  0.0064  0.0128  0.0095  0.0127  0.0160  0.0096  0.0160  0.0160  0.0064  0.0064  0.0128  0.0096  0.0095  0.0127  0.0127  0.0095  0.0095  0.0064  0.0064  0.0064  0.0160  0.0160  0.0096  0.0064  0.0096  0.0096  0.0064  0.0128  0.0032  0.0032  0.0032  0.0000  0.0064  0.0064  0.0064  0.0064  0.0064  0.0064  0.0032  0.0064  0.0032  0.0064  0.0096  0.0128  0.0096  0.0064  0.0064  0.0064  0.0096  0.0128  0.0064  0.0032  0.0032  0.0032  0.0032  0.0064  0.0096  0.0032  0.0064  0.0032  0.0032  0.0032  0.0000  0.0032  0.0160  0.0096  0.0064  0.0096  0.0064  0.0032  0.0064  0.0064  0.0032  0.0032  0.0096  0.0000  0.0064  0.0064  0.0064
OMP4__GCA_000756085.1   1.1682  0.9748  0.9038  0.9669  1.2255  0.9535  0.9472  0.9558  0.9295  0.9241  0.9297  0.9358  0.9297  0.9447  0.9729  0.9158  0.9850  0.9356  0.9478  0.9614  0.9258  0.9258  0.8912  0.8444  0.8750  0.8007  0.8088  0.7966  0.9285  0.8501  0.8934  0.8935  0.8793  0.9561  0.9855  0.8410  0.8531  0.8410  0.8410  0.8478  0.8478  0.8413  0.8780  0.9201  0.9283  0.9784  0.9454  0.9738  0.9738  1.0068  0.6166  0.6166  0.5912  0.4996  0.4996  0.4909  0.4909  0.5192  0.5098  0.5525  0.1129  0.2175  0.2175  0.0255  0.0255  0.0255  0.0287  0.0255  0.0255  0.0255  0.0255  0.0287  0.0287  0.0287  0.0223  0.0255  0.0287  0.0223  0.0255  0.0255  0.0287  0.0224  0.0224  0.0192  0.0160  0.0160  0.0160  0.0160  0.0160  0.0160  0.0160  0.0160  0.0160  0.0160  0.0160  0.0160  0.0224  0.0224  0.0224  0.0224  0.0224  0.0224  0.0127  0.0160  0.0160  0.0160  0.0225  0.0192  0.0032  0.0096  0.0063  0.0095  0.0128  0.0064  0.0128  0.0128  0.0032  0.0032  0.0096  0.0064  0.0127  0.0095  0.0095  0.0063  0.0063  0.0032  0.0032  0.0032  0.0128  0.0128  0.0064  0.0032  0.0064  0.0064  0.0032  0.0096  0.0000  0.0000  0.0000  0.0032  0.0032  0.0032  0.0096  0.0096  0.0096  0.0032  0.0064  0.0096  0.0064  0.0096  0.0064  0.0096  0.0064  0.0096  0.0096  0.0032  0.0064  0.0096  0.0032  0.0000  0.0000  0.0000  0.0000  0.0032  0.0064  0.0000  0.0032  0.0064  0.0064  0.0000  0.0032  0.0064  0.0128  0.0064  0.0032  0.0064  0.0032  0.0000  0.0032  0.0032  0.0000  0.0000  0.0064  0.0032  0.0032  0.0032  0.0032  0.0032
OMP4__GCA_000756105.1   1.1765  0.9680  0.8975  0.9598  1.2346  0.9472  0.9410  0.9492  0.9234  0.9180  0.9236  0.9297  0.9236  0.9385  0.9654  0.9091  0.9777  0.9287  0.9408  0.9543  0.9192  0.9192  0.8845  0.8379  0.8684  0.7947  0.8027  0.7906  0.9212  0.8566  0.8863  0.8864  0.8724  0.9486  0.9778  0.8350  0.8469  0.8350  0.8345  0.8413  0.8413  0.8349  0.8711  0.9130  0.9359  0.9863  0.9379  0.9660  0.9660  0.9987  0.6107  0.6107  0.5854  0.4946  0.4946  0.4859  0.4859  0.5142  0.5048  0.5473  0.1093  0.2135  0.2135  0.0223  0.0223  0.0223  0.0255  0.0223  0.0223  0.0223  0.0223  0.0255  0.0255  0.0255  0.0191  0.0223  0.0255  0.0191  0.0223  0.0223  0.0255  0.0256  0.0256  0.0225  0.0192  0.0192  0.0192  0.0192  0.0192  0.0192  0.0192  0.0192  0.0192  0.0192  0.0192  0.0192  0.0256  0.0256  0.0256  0.0256  0.0256  0.0256  0.0160  0.0192  0.0192  0.0192  0.0257  0.0225  0.0000  0.0064  0.0095  0.0063  0.0096  0.0096  0.0096  0.0096  0.0064  0.0000  0.0064  0.0032  0.0095  0.0127  0.0127  0.0095  0.0095  0.0000  0.0000  0.0000  0.0096  0.0096  0.0096  0.0000  0.0032  0.0096  0.0000  0.0064  0.0032  0.0032  0.0032  0.0064  0.0064  0.0000  0.0064  0.0064  0.0064  0.0064  0.0096  0.0064  0.0096  0.0064  0.0032  0.0064  0.0032  0.0064  0.0064  0.0064  0.0032  0.0064  0.0064  0.0032  0.0032  0.0032  0.0032  0.0000  0.0032  0.0032  0.0000  0.0096  0.0096  0.0032  0.0064  0.0096  0.0096  0.0032  0.0000  0.0032  0.0064  0.0032  0.0000  0.0000  0.0032  0.0032  0.0032  0.0064  0.0064  0.0064  0.0064  0.0064  0.0032
OMP4__GCA_000756125.1   1.1765  0.9680  0.8975  0.9598  1.2346  0.9472  0.9410  0.9492  0.9234  0.9180  0.9236  0.9297  0.9236  0.9385  0.9654  0.9091  0.9777  0.9287  0.9408  0.9543  0.9192  0.9192  0.8845  0.8379  0.8684  0.7947  0.8027  0.7906  0.9212  0.8566  0.8863  0.8864  0.8724  0.9486  0.9778  0.8350  0.8469  0.8350  0.8345  0.8413  0.8413  0.8349  0.8711  0.9130  0.9359  0.9863  0.9379  0.9660  0.9660  0.9987  0.6107  0.6107  0.5854  0.4946  0.4946  0.4859  0.4859  0.5142  0.5048  0.5473  0.1093  0.2135  0.2135  0.0223  0.0223  0.0223  0.0255  0.0223  0.0223  0.0223  0.0223  0.0255  0.0255  0.0255  0.0191  0.0223  0.0255  0.0191  0.0223  0.0223  0.0255  0.0256  0.0256  0.0225  0.0192  0.0192  0.0192  0.0192  0.0192  0.0192  0.0192  0.0192  0.0192  0.0192  0.0192  0.0192  0.0256  0.0256  0.0256  0.0256  0.0256  0.0256  0.0160  0.0192  0.0192  0.0192  0.0257  0.0225  0.0000  0.0064  0.0095  0.0063  0.0096  0.0096  0.0096  0.0096  0.0064  0.0000  0.0064  0.0032  0.0095  0.0127  0.0127  0.0095  0.0095  0.0000  0.0000  0.0000  0.0096  0.0096  0.0096  0.0000  0.0032  0.0096  0.0000  0.0064  0.0032  0.0032  0.0032  0.0064  0.0064  0.0000  0.0064  0.0064  0.0064  0.0064  0.0096  0.0064  0.0096  0.0064  0.0032  0.0064  0.0032  0.0064  0.0064  0.0064  0.0032  0.0064  0.0064  0.0032  0.0032  0.0032  0.0032  0.0000  0.0032  0.0032  0.0000  0.0096  0.0096  0.0032  0.0064  0.0096  0.0096  0.0032  0.0000  0.0032  0.0064  0.0032  0.0000  0.0000  0.0032  0.0032  0.0032  0.0064  0.0064  0.0064  0.0064  0.0064  0.0032  0.0000
OMP4__GCA_000756145.1   1.1765  0.9680  0.8975  0.9598  1.2346  0.9472  0.9410  0.9492  0.9234  0.9180  0.9236  0.9297  0.9236  0.9385  0.9654  0.9091  0.9777  0.9287  0.9408  0.9543  0.9192  0.9192  0.8845  0.8379  0.8684  0.7947  0.8027  0.7906  0.9212  0.8566  0.8863  0.8864  0.8724  0.9486  0.9778  0.8350  0.8469  0.8350  0.8345  0.8413  0.8413  0.8349  0.8711  0.9130  0.9359  0.9863  0.9379  0.9660  0.9660  0.9987  0.6107  0.6107  0.5854  0.4946  0.4946  0.4859  0.4859  0.5142  0.5048  0.5473  0.1093  0.2135  0.2135  0.0223  0.0223  0.0223  0.0255  0.0223  0.0223  0.0223  0.0223  0.0255  0.0255  0.0255  0.0191  0.0223  0.0255  0.0191  0.0223  0.0223  0.0255  0.0256  0.0256  0.0225  0.0192  0.0192  0.0192  0.0192  0.0192  0.0192  0.0192  0.0192  0.0192  0.0192  0.0192  0.0192  0.0256  0.0256  0.0256  0.0256  0.0256  0.0256  0.0160  0.0192  0.0192  0.0192  0.0257  0.0225  0.0000  0.0064  0.0095  0.0063  0.0096  0.0096  0.0096  0.0096  0.0064  0.0000  0.0064  0.0032  0.0095  0.0127  0.0127  0.0095  0.0095  0.0000  0.0000  0.0000  0.0096  0.0096  0.0096  0.0000  0.0032  0.0096  0.0000  0.0064  0.0032  0.0032  0.0032  0.0064  0.0064  0.0000  0.0064  0.0064  0.0064  0.0064  0.0096  0.0064  0.0096  0.0064  0.0032  0.0064  0.0032  0.0064  0.0064  0.0064  0.0032  0.0064  0.0064  0.0032  0.0032  0.0032  0.0032  0.0000  0.0032  0.0032  0.0000  0.0096  0.0096  0.0032  0.0064  0.0096  0.0096  0.0032  0.0000  0.0032  0.0064  0.0032  0.0000  0.0000  0.0032  0.0032  0.0032  0.0064  0.0064  0.0064  0.0064  0.0064  0.0032  0.0000  0.0000
OMP4__GCA_000756165.1   1.1686  0.9682  0.9040  0.9531  1.2352  0.9474  0.9412  0.9560  0.9297  0.9243  0.9298  0.9359  0.9298  0.9324  0.9732  0.9160  0.9853  0.9358  0.9481  0.9617  0.9260  0.9260  0.8914  0.8446  0.8752  0.8008  0.8090  0.7967  0.9289  0.8634  0.8937  0.8938  0.8796  0.9473  0.9764  0.8412  0.8533  0.8412  0.8413  0.8481  0.8481  0.8415  0.8782  0.9204  0.9439  0.9948  0.9457  0.9742  0.9742  1.0072  0.6168  0.6168  0.5913  0.4997  0.4997  0.4910  0.4910  0.5193  0.5099  0.5526  0.1129  0.2175  0.2175  0.0255  0.0255  0.0255  0.0287  0.0255  0.0255  0.0255  0.0255  0.0287  0.0287  0.0287  0.0223  0.0255  0.0287  0.0223  0.0255  0.0255  0.0287  0.0289  0.0289  0.0257  0.0225  0.0225  0.0225  0.0225  0.0225  0.0225  0.0225  0.0225  0.0225  0.0225  0.0225  0.0225  0.0289  0.0289  0.0289  0.0289  0.0289  0.0289  0.0192  0.0225  0.0225  0.0225  0.0290  0.0257  0.0032  0.0096  0.0127  0.0032  0.0064  0.0064  0.0064  0.0064  0.0096  0.0032  0.0032  0.0064  0.0127  0.0160  0.0160  0.0127  0.0127  0.0032  0.0032  0.0032  0.0064  0.0064  0.0064  0.0032  0.0000  0.0064  0.0032  0.0032  0.0064  0.0064  0.0064  0.0096  0.0096  0.0032  0.0096  0.0096  0.0096  0.0096  0.0128  0.0096  0.0128  0.0096  0.0000  0.0096  0.0064  0.0096  0.0096  0.0096  0.0064  0.0096  0.0096  0.0064  0.0064  0.0064  0.0064  0.0032  0.0064  0.0064  0.0032  0.0128  0.0128  0.0064  0.0096  0.0128  0.0064  0.0064  0.0032  0.0000  0.0096  0.0064  0.0032  0.0032  0.0064  0.0064  0.0000  0.0096  0.0096  0.0096  0.0096  0.0096  0.0064  0.0032  0.0032  0.0032
OMP4__GCA_000756185.1   1.1682  0.9748  0.9038  0.9669  1.2255  0.9535  0.9472  0.9558  0.9295  0.9241  0.9297  0.9358  0.9297  0.9447  0.9729  0.9158  0.9850  0.9356  0.9478  0.9614  0.9258  0.9258  0.8912  0.8444  0.8750  0.8007  0.8088  0.7966  0.9285  0.8501  0.8934  0.8935  0.8793  0.9561  0.9855  0.8410  0.8531  0.8410  0.8410  0.8478  0.8478  0.8413  0.8780  0.9201  0.9283  0.9784  0.9454  0.9738  0.9738  1.0068  0.6166  0.6166  0.5912  0.4996  0.4996  0.4909  0.4909  0.5192  0.5098  0.5525  0.1129  0.2175  0.2175  0.0255  0.0255  0.0255  0.0287  0.0255  0.0255  0.0255  0.0255  0.0287  0.0287  0.0287  0.0223  0.0255  0.0287  0.0223  0.0255  0.0255  0.0287  0.0224  0.0224  0.0192  0.0160  0.0160  0.0160  0.0160  0.0160  0.0160  0.0160  0.0160  0.0160  0.0160  0.0160  0.0160  0.0224  0.0224  0.0224  0.0224  0.0224  0.0224  0.0127  0.0160  0.0160  0.0160  0.0225  0.0192  0.0032  0.0096  0.0063  0.0095  0.0128  0.0064  0.0128  0.0128  0.0032  0.0032  0.0096  0.0064  0.0127  0.0095  0.0095  0.0063  0.0063  0.0032  0.0032  0.0032  0.0128  0.0128  0.0064  0.0032  0.0064  0.0064  0.0032  0.0096  0.0000  0.0000  0.0000  0.0032  0.0032  0.0032  0.0096  0.0096  0.0096  0.0032  0.0064  0.0096  0.0064  0.0096  0.0064  0.0096  0.0064  0.0096  0.0096  0.0032  0.0064  0.0096  0.0032  0.0000  0.0000  0.0000  0.0000  0.0032  0.0064  0.0000  0.0032  0.0064  0.0064  0.0000  0.0032  0.0064  0.0128  0.0064  0.0032  0.0064  0.0032  0.0000  0.0032  0.0032  0.0000  0.0000  0.0064  0.0032  0.0032  0.0032  0.0032  0.0032  0.0000  0.0032  0.0032  0.0032  0.0064
OMP4__GCA_000756925.1   1.1604  0.9750  0.9104  0.9601  1.2260  0.9536  0.9474  0.9627  0.9359  0.9305  0.9359  0.9421  0.9359  0.9386  0.9808  0.9228  0.9927  0.9428  0.9551  0.9689  0.9327  0.9327  0.8982  0.8512  0.8819  0.8068  0.8151  0.8027  0.9363  0.8568  0.9009  0.9010  0.8866  0.9547  0.9840  0.8473  0.8595  0.8473  0.8479  0.8546  0.8546  0.8481  0.8852  0.9277  0.9363  0.9867  0.9533  0.9821  0.9821  1.0153  0.6228  0.6228  0.5972  0.5048  0.5048  0.4960  0.4960  0.5243  0.5148  0.5579  0.1166  0.2215  0.2215  0.0287  0.0287  0.0287  0.0320  0.0287  0.0287  0.0287  0.0287  0.0320  0.0320  0.0320  0.0256  0.0287  0.0320  0.0256  0.0287  0.0287  0.0320  0.0256  0.0256  0.0225  0.0192  0.0192  0.0192  0.0192  0.0192  0.0192  0.0192  0.0192  0.0192  0.0192  0.0192  0.0192  0.0256  0.0256  0.0256  0.0256  0.0256  0.0256  0.0160  0.0192  0.0192  0.0192  0.0257  0.0225  0.0064  0.0128  0.0095  0.0063  0.0096  0.0032  0.0096  0.0096  0.0064  0.0064  0.0064  0.0096  0.0160  0.0127  0.0127  0.0095  0.0095  0.0064  0.0064  0.0064  0.0096  0.0096  0.0032  0.0064  0.0032  0.0032  0.0064  0.0064  0.0032  0.0032  0.0032  0.0064  0.0064  0.0064  0.0128  0.0128  0.0128  0.0064  0.0096  0.0128  0.0096  0.0128  0.0032  0.0128  0.0096  0.0128  0.0128  0.0064  0.0096  0.0128  0.0064  0.0032  0.0032  0.0032  0.0032  0.0064  0.0096  0.0032  0.0064  0.0096  0.0096  0.0032  0.0064  0.0096  0.0096  0.0096  0.0064  0.0032  0.0064  0.0032  0.0064  0.0064  0.0032  0.0032  0.0032  0.0064  0.0064  0.0064  0.0064  0.0064  0.0032  0.0064  0.0064  0.0064  0.0032  0.0032
OMP4__GCA_000757015.2   1.1682  0.9748  0.9038  0.9669  1.2255  0.9535  0.9472  0.9558  0.9295  0.9241  0.9297  0.9358  0.9297  0.9447  0.9729  0.9158  0.9850  0.9356  0.9478  0.9614  0.9258  0.9258  0.8912  0.8444  0.8750  0.8007  0.8088  0.7966  0.9285  0.8501  0.8934  0.8935  0.8793  0.9561  0.9855  0.8410  0.8531  0.8410  0.8410  0.8478  0.8478  0.8413  0.8780  0.9201  0.9283  0.9784  0.9454  0.9738  0.9738  1.0068  0.6166  0.6166  0.5912  0.4996  0.4996  0.4909  0.4909  0.5192  0.5098  0.5525  0.1129  0.2175  0.2175  0.0255  0.0255  0.0255  0.0287  0.0255  0.0255  0.0255  0.0255  0.0287  0.0287  0.0287  0.0223  0.0255  0.0287  0.0223  0.0255  0.0255  0.0287  0.0224  0.0224  0.0192  0.0160  0.0160  0.0160  0.0160  0.0160  0.0160  0.0160  0.0160  0.0160  0.0160  0.0160  0.0160  0.0224  0.0224  0.0224  0.0224  0.0224  0.0224  0.0127  0.0160  0.0160  0.0160  0.0225  0.0192  0.0032  0.0096  0.0063  0.0095  0.0128  0.0064  0.0128  0.0128  0.0032  0.0032  0.0096  0.0064  0.0127  0.0095  0.0095  0.0063  0.0063  0.0032  0.0032  0.0032  0.0128  0.0128  0.0064  0.0032  0.0064  0.0064  0.0032  0.0096  0.0000  0.0000  0.0000  0.0032  0.0032  0.0032  0.0096  0.0096  0.0096  0.0032  0.0064  0.0096  0.0064  0.0096  0.0064  0.0096  0.0064  0.0096  0.0096  0.0032  0.0064  0.0096  0.0032  0.0000  0.0000  0.0000  0.0000  0.0032  0.0064  0.0000  0.0032  0.0064  0.0064  0.0000  0.0032  0.0064  0.0128  0.0064  0.0032  0.0064  0.0032  0.0000  0.0032  0.0032  0.0000  0.0000  0.0064  0.0032  0.0032  0.0032  0.0032  0.0032  0.0000  0.0032  0.0032  0.0032  0.0064  0.0000  0.0032
OMP4__GCA_000757075.1   1.1682  0.9748  0.9038  0.9669  1.2255  0.9535  0.9472  0.9558  0.9295  0.9241  0.9297  0.9358  0.9297  0.9447  0.9729  0.9158  0.9850  0.9356  0.9478  0.9614  0.9258  0.9258  0.8912  0.8444  0.8750  0.8007  0.8088  0.7966  0.9285  0.8501  0.8934  0.8935  0.8793  0.9561  0.9855  0.8410  0.8531  0.8410  0.8410  0.8478  0.8478  0.8413  0.8780  0.9201  0.9283  0.9784  0.9454  0.9738  0.9738  1.0068  0.6166  0.6166  0.5912  0.4996  0.4996  0.4909  0.4909  0.5192  0.5098  0.5525  0.1129  0.2175  0.2175  0.0255  0.0255  0.0255  0.0287  0.0255  0.0255  0.0255  0.0255  0.0287  0.0287  0.0287  0.0223  0.0255  0.0287  0.0223  0.0255  0.0255  0.0287  0.0224  0.0224  0.0192  0.0160  0.0160  0.0160  0.0160  0.0160  0.0160  0.0160  0.0160  0.0160  0.0160  0.0160  0.0160  0.0224  0.0224  0.0224  0.0224  0.0224  0.0224  0.0127  0.0160  0.0160  0.0160  0.0225  0.0192  0.0032  0.0096  0.0063  0.0095  0.0128  0.0064  0.0128  0.0128  0.0032  0.0032  0.0096  0.0064  0.0127  0.0095  0.0095  0.0063  0.0063  0.0032  0.0032  0.0032  0.0128  0.0128  0.0064  0.0032  0.0064  0.0064  0.0032  0.0096  0.0000  0.0000  0.0000  0.0032  0.0032  0.0032  0.0096  0.0096  0.0096  0.0032  0.0064  0.0096  0.0064  0.0096  0.0064  0.0096  0.0064  0.0096  0.0096  0.0032  0.0064  0.0096  0.0032  0.0000  0.0000  0.0000  0.0000  0.0032  0.0064  0.0000  0.0032  0.0064  0.0064  0.0000  0.0032  0.0064  0.0128  0.0064  0.0032  0.0064  0.0032  0.0000  0.0032  0.0032  0.0000  0.0000  0.0064  0.0032  0.0032  0.0032  0.0032  0.0032  0.0000  0.0032  0.0032  0.0032  0.0064  0.0000  0.0032  0.0000
OMP4__GCA_000757175.1   1.1682  0.9748  0.9038  0.9669  1.2255  0.9535  0.9472  0.9558  0.9295  0.9241  0.9297  0.9358  0.9297  0.9447  0.9729  0.9158  0.9850  0.9356  0.9478  0.9614  0.9258  0.9258  0.8912  0.8444  0.8750  0.8007  0.8088  0.7966  0.9285  0.8501  0.8934  0.8935  0.8793  0.9561  0.9855  0.8410  0.8531  0.8410  0.8410  0.8478  0.8478  0.8413  0.8780  0.9201  0.9283  0.9784  0.9454  0.9738  0.9738  1.0068  0.6166  0.6166  0.5912  0.4996  0.4996  0.4909  0.4909  0.5192  0.5098  0.5525  0.1129  0.2175  0.2175  0.0255  0.0255  0.0255  0.0287  0.0255  0.0255  0.0255  0.0255  0.0287  0.0287  0.0287  0.0223  0.0255  0.0287  0.0223  0.0255  0.0255  0.0287  0.0224  0.0224  0.0192  0.0160  0.0160  0.0160  0.0160  0.0160  0.0160  0.0160  0.0160  0.0160  0.0160  0.0160  0.0160  0.0224  0.0224  0.0224  0.0224  0.0224  0.0224  0.0127  0.0160  0.0160  0.0160  0.0225  0.0192  0.0032  0.0096  0.0063  0.0095  0.0128  0.0064  0.0128  0.0128  0.0032  0.0032  0.0096  0.0064  0.0127  0.0095  0.0095  0.0063  0.0063  0.0032  0.0032  0.0032  0.0128  0.0128  0.0064  0.0032  0.0064  0.0064  0.0032  0.0096  0.0000  0.0000  0.0000  0.0032  0.0032  0.0032  0.0096  0.0096  0.0096  0.0032  0.0064  0.0096  0.0064  0.0096  0.0064  0.0096  0.0064  0.0096  0.0096  0.0032  0.0064  0.0096  0.0032  0.0000  0.0000  0.0000  0.0000  0.0032  0.0064  0.0000  0.0032  0.0064  0.0064  0.0000  0.0032  0.0064  0.0128  0.0064  0.0032  0.0064  0.0032  0.0000  0.0032  0.0032  0.0000  0.0000  0.0064  0.0032  0.0032  0.0032  0.0032  0.0032  0.0000  0.0032  0.0032  0.0032  0.0064  0.0000  0.0032  0.0000  0.0000
OMP4__GCA_000757185.1   1.1849  0.9748  0.9038  0.9669  1.2255  0.9535  0.9472  0.9558  0.9295  0.9241  0.9297  0.9358  0.9297  0.9447  0.9580  0.9158  0.9705  0.9219  0.9478  0.9473  0.9127  0.9127  0.8912  0.8444  0.8619  0.8007  0.8088  0.7847  0.9285  0.8632  0.8934  0.8935  0.8793  0.9412  0.9702  0.8410  0.8531  0.8410  0.8280  0.8478  0.8478  0.8413  0.8780  0.9059  0.9283  0.9784  0.9454  0.9738  0.9738  1.0068  0.6048  0.6048  0.5797  0.4996  0.4996  0.4909  0.4909  0.5093  0.4999  0.5421  0.1129  0.2095  0.2095  0.0255  0.0255  0.0255  0.0287  0.0255  0.0255  0.0255  0.0255  0.0223  0.0223  0.0223  0.0159  0.0255  0.0223  0.0223  0.0255  0.0255  0.0223  0.0224  0.0224  0.0192  0.0160  0.0160  0.0160  0.0160  0.0160  0.0160  0.0160  0.0160  0.0160  0.0160  0.0160  0.0160  0.0224  0.0224  0.0224  0.0224  0.0224  0.0224  0.0127  0.0160  0.0160  0.0160  0.0225  0.0192  0.0032  0.0096  0.0127  0.0095  0.0128  0.0128  0.0128  0.0128  0.0096  0.0032  0.0096  0.0064  0.0063  0.0160  0.0160  0.0127  0.0127  0.0032  0.0032  0.0032  0.0128  0.0128  0.0128  0.0032  0.0064  0.0128  0.0032  0.0096  0.0064  0.0064  0.0064  0.0032  0.0096  0.0032  0.0032  0.0032  0.0032  0.0096  0.0064  0.0032  0.0064  0.0032  0.0064  0.0096  0.0064  0.0032  0.0032  0.0096  0.0064  0.0096  0.0096  0.0064  0.0064  0.0064  0.0064  0.0032  0.0064  0.0064  0.0032  0.0064  0.0064  0.0064  0.0032  0.0064  0.0128  0.0064  0.0032  0.0064  0.0096  0.0064  0.0032  0.0032  0.0064  0.0064  0.0064  0.0032  0.0096  0.0096  0.0096  0.0032  0.0064  0.0032  0.0032  0.0032  0.0064  0.0064  0.0096  0.0064  0.0064  0.0064
OMP4__GCA_000757325.1   1.1746  0.9680  0.9102  0.9598  1.2346  0.9598  0.9535  0.9625  0.9358  0.9241  0.9358  0.9419  0.9358  0.9510  0.9729  0.9158  0.9924  0.9356  0.9478  0.9614  0.9192  0.9192  0.8979  0.8510  0.8816  0.8067  0.8149  0.8026  0.9360  0.8501  0.8934  0.8935  0.8793  0.9636  0.9933  0.8472  0.8593  0.8472  0.8345  0.8544  0.8544  0.8478  0.8849  0.9274  0.9359  0.9863  0.9530  0.9738  0.9738  1.0068  0.6226  0.6226  0.5970  0.5047  0.5047  0.4959  0.4959  0.5243  0.5148  0.5473  0.1165  0.2215  0.2215  0.0287  0.0287  0.0287  0.0320  0.0287  0.0287  0.0287  0.0287  0.0320  0.0320  0.0320  0.0255  0.0287  0.0320  0.0255  0.0287  0.0287  0.0320  0.0256  0.0256  0.0225  0.0192  0.0192  0.0192  0.0192  0.0192  0.0192  0.0192  0.0192  0.0192  0.0192  0.0192  0.0192  0.0256  0.0256  0.0256  0.0256  0.0256  0.0256  0.0160  0.0192  0.0192  0.0192  0.0257  0.0225  0.0064  0.0128  0.0095  0.0127  0.0096  0.0096  0.0096  0.0096  0.0064  0.0064  0.0128  0.0096  0.0160  0.0127  0.0127  0.0095  0.0095  0.0064  0.0064  0.0064  0.0160  0.0160  0.0096  0.0064  0.0096  0.0032  0.0064  0.0128  0.0032  0.0032  0.0032  0.0064  0.0064  0.0064  0.0128  0.0128  0.0128  0.0064  0.0096  0.0128  0.0096  0.0128  0.0096  0.0128  0.0032  0.0128  0.0128  0.0064  0.0096  0.0128  0.0064  0.0032  0.0032  0.0032  0.0032  0.0064  0.0096  0.0032  0.0064  0.0096  0.0096  0.0032  0.0064  0.0096  0.0160  0.0032  0.0064  0.0096  0.0064  0.0032  0.0064  0.0064  0.0032  0.0032  0.0096  0.0064  0.0000  0.0064  0.0064  0.0064  0.0032  0.0064  0.0064  0.0064  0.0096  0.0032  0.0064  0.0032  0.0032  0.0032  0.0096
OMP4__GCA_000764575.1   1.1604  0.9750  0.9104  0.9601  1.2260  0.9536  0.9474  0.9627  0.9359  0.9305  0.9359  0.9421  0.9359  0.9386  0.9808  0.9228  0.9927  0.9428  0.9551  0.9689  0.9327  0.9327  0.8982  0.8512  0.8819  0.8068  0.8151  0.8027  0.9363  0.8568  0.9009  0.9010  0.8866  0.9547  0.9840  0.8473  0.8595  0.8473  0.8479  0.8546  0.8546  0.8481  0.8852  0.9277  0.9363  0.9867  0.9533  0.9821  0.9821  1.0153  0.6228  0.6228  0.5972  0.5048  0.5048  0.4960  0.4960  0.5243  0.5148  0.5579  0.1166  0.2215  0.2215  0.0287  0.0287  0.0287  0.0320  0.0287  0.0287  0.0287  0.0287  0.0320  0.0320  0.0320  0.0256  0.0287  0.0320  0.0256  0.0287  0.0287  0.0320  0.0256  0.0256  0.0225  0.0192  0.0192  0.0192  0.0192  0.0192  0.0192  0.0192  0.0192  0.0192  0.0192  0.0192  0.0192  0.0256  0.0256  0.0256  0.0256  0.0256  0.0256  0.0160  0.0192  0.0192  0.0192  0.0257  0.0225  0.0064  0.0128  0.0095  0.0063  0.0096  0.0032  0.0096  0.0096  0.0064  0.0064  0.0064  0.0096  0.0160  0.0127  0.0127  0.0095  0.0095  0.0064  0.0064  0.0064  0.0096  0.0096  0.0032  0.0064  0.0032  0.0032  0.0064  0.0064  0.0032  0.0032  0.0032  0.0064  0.0064  0.0064  0.0128  0.0128  0.0128  0.0064  0.0096  0.0128  0.0096  0.0128  0.0032  0.0128  0.0096  0.0128  0.0128  0.0064  0.0096  0.0128  0.0064  0.0032  0.0032  0.0032  0.0032  0.0064  0.0096  0.0032  0.0064  0.0096  0.0096  0.0032  0.0064  0.0096  0.0096  0.0096  0.0064  0.0032  0.0064  0.0032  0.0064  0.0064  0.0032  0.0032  0.0032  0.0064  0.0064  0.0064  0.0064  0.0064  0.0032  0.0064  0.0064  0.0064  0.0032  0.0032  0.0000  0.0032  0.0032  0.0032  0.0096  0.0064
OMP4__GCA_000770395.1   1.1765  0.9680  0.8975  0.9598  1.2346  0.9472  0.9410  0.9492  0.9234  0.9180  0.9236  0.9297  0.9236  0.9385  0.9654  0.9091  0.9777  0.9287  0.9408  0.9543  0.9192  0.9192  0.8845  0.8379  0.8684  0.7947  0.8027  0.7906  0.9212  0.8566  0.8863  0.8864  0.8724  0.9486  0.9778  0.8350  0.8469  0.8350  0.8345  0.8413  0.8413  0.8349  0.8711  0.9130  0.9359  0.9863  0.9379  0.9660  0.9660  0.9987  0.6107  0.6107  0.5854  0.4946  0.4946  0.4859  0.4859  0.5142  0.5048  0.5473  0.1093  0.2135  0.2135  0.0223  0.0223  0.0223  0.0255  0.0223  0.0223  0.0223  0.0223  0.0255  0.0255  0.0255  0.0191  0.0223  0.0255  0.0191  0.0223  0.0223  0.0255  0.0256  0.0256  0.0225  0.0192  0.0192  0.0192  0.0192  0.0192  0.0192  0.0192  0.0192  0.0192  0.0192  0.0192  0.0192  0.0256  0.0256  0.0256  0.0256  0.0256  0.0256  0.0160  0.0192  0.0192  0.0192  0.0257  0.0225  0.0000  0.0064  0.0095  0.0063  0.0096  0.0096  0.0096  0.0096  0.0064  0.0000  0.0064  0.0032  0.0095  0.0127  0.0127  0.0095  0.0095  0.0000  0.0000  0.0000  0.0096  0.0096  0.0096  0.0000  0.0032  0.0096  0.0000  0.0064  0.0032  0.0032  0.0032  0.0064  0.0064  0.0000  0.0064  0.0064  0.0064  0.0064  0.0096  0.0064  0.0096  0.0064  0.0032  0.0064  0.0032  0.0064  0.0064  0.0064  0.0032  0.0064  0.0064  0.0032  0.0032  0.0032  0.0032  0.0000  0.0032  0.0032  0.0000  0.0096  0.0096  0.0032  0.0064  0.0096  0.0096  0.0032  0.0000  0.0032  0.0064  0.0032  0.0000  0.0000  0.0032  0.0032  0.0032  0.0064  0.0064  0.0064  0.0064  0.0064  0.0032  0.0000  0.0000  0.0000  0.0032  0.0032  0.0064  0.0032  0.0032  0.0032  0.0032  0.0064  0.0064
OMP4__GCA_000770415.1   1.1608  0.9753  0.9106  0.9604  1.2450  0.9538  0.9475  0.9629  0.9361  0.9306  0.9361  0.9422  0.9361  0.9388  0.9811  0.9230  0.9931  0.9431  0.9554  0.9692  0.9329  0.9329  0.8984  0.8514  0.8821  0.8070  0.8153  0.8029  0.9366  0.8703  0.9012  0.9013  0.8869  0.9550  0.9844  0.8475  0.8597  0.8475  0.8481  0.8548  0.8548  0.8483  0.8855  0.9135  0.9521  1.0033  0.9537  0.9825  0.9825  1.0158  0.6206  0.6206  0.5973  0.5049  0.5049  0.4961  0.4961  0.5244  0.5149  0.5580  0.1166  0.2216  0.2216  0.0287  0.0287  0.0287  0.0320  0.0287  0.0287  0.0287  0.0287  0.0320  0.0320  0.0320  0.0256  0.0287  0.0320  0.0256  0.0287  0.0287  0.0320  0.0322  0.0322  0.0290  0.0257  0.0257  0.0257  0.0257  0.0257  0.0257  0.0257  0.0257  0.0257  0.0257  0.0257  0.0257  0.0322  0.0322  0.0322  0.0322  0.0322  0.0322  0.0225  0.0257  0.0257  0.0257  0.0323  0.0290  0.0064  0.0128  0.0160  0.0063  0.0032  0.0096  0.0032  0.0032  0.0128  0.0064  0.0000  0.0096  0.0160  0.0192  0.0192  0.0160  0.0160  0.0064  0.0064  0.0064  0.0032  0.0032  0.0096  0.0064  0.0032  0.0096  0.0064  0.0000  0.0096  0.0096  0.0096  0.0128  0.0128  0.0064  0.0128  0.0128  0.0128  0.0128  0.0160  0.0128  0.0160  0.0128  0.0032  0.0064  0.0096  0.0128  0.0128  0.0128  0.0096  0.0128  0.0128  0.0096  0.0096  0.0096  0.0096  0.0064  0.0096  0.0096  0.0064  0.0160  0.0160  0.0096  0.0128  0.0160  0.0032  0.0096  0.0064  0.0032  0.0128  0.0096  0.0064  0.0064  0.0096  0.0096  0.0032  0.0128  0.0128  0.0128  0.0128  0.0128  0.0096  0.0064  0.0064  0.0064  0.0032  0.0096  0.0064  0.0096  0.0096  0.0096  0.0096  0.0128  0.0064  0.0064
OMP4__GCA_000770435.1   1.1608  0.9753  0.9106  0.9604  1.2450  0.9538  0.9475  0.9629  0.9361  0.9306  0.9361  0.9422  0.9361  0.9388  0.9811  0.9230  0.9931  0.9431  0.9554  0.9692  0.9329  0.9329  0.8984  0.8514  0.8821  0.8070  0.8153  0.8029  0.9366  0.8703  0.9012  0.9013  0.8869  0.9550  0.9844  0.8475  0.8597  0.8475  0.8481  0.8548  0.8548  0.8483  0.8855  0.9135  0.9521  1.0033  0.9537  0.9825  0.9825  1.0158  0.6206  0.6206  0.5973  0.5049  0.5049  0.4961  0.4961  0.5244  0.5149  0.5580  0.1166  0.2216  0.2216  0.0287  0.0287  0.0287  0.0320  0.0287  0.0287  0.0287  0.0287  0.0320  0.0320  0.0320  0.0256  0.0287  0.0320  0.0256  0.0287  0.0287  0.0320  0.0322  0.0322  0.0290  0.0257  0.0257  0.0257  0.0257  0.0257  0.0257  0.0257  0.0257  0.0257  0.0257  0.0257  0.0257  0.0322  0.0322  0.0322  0.0322  0.0322  0.0322  0.0225  0.0257  0.0257  0.0257  0.0323  0.0290  0.0064  0.0128  0.0160  0.0063  0.0032  0.0096  0.0032  0.0032  0.0128  0.0064  0.0000  0.0096  0.0160  0.0192  0.0192  0.0160  0.0160  0.0064  0.0064  0.0064  0.0032  0.0032  0.0096  0.0064  0.0032  0.0096  0.0064  0.0000  0.0096  0.0096  0.0096  0.0128  0.0128  0.0064  0.0128  0.0128  0.0128  0.0128  0.0160  0.0128  0.0160  0.0128  0.0032  0.0064  0.0096  0.0128  0.0128  0.0128  0.0096  0.0128  0.0128  0.0096  0.0096  0.0096  0.0096  0.0064  0.0096  0.0096  0.0064  0.0160  0.0160  0.0096  0.0128  0.0160  0.0032  0.0096  0.0064  0.0032  0.0128  0.0096  0.0064  0.0064  0.0096  0.0096  0.0032  0.0128  0.0128  0.0128  0.0128  0.0128  0.0096  0.0064  0.0064  0.0064  0.0032  0.0096  0.0064  0.0096  0.0096  0.0096  0.0096  0.0128  0.0064  0.0064  0.0000
OMP4__GCA_000770455.1   1.1765  0.9748  0.9102  0.9669  1.2346  0.9598  0.9535  0.9558  0.9295  0.9241  0.9297  0.9358  0.9297  0.9447  0.9804  0.9091  0.9850  0.9425  0.9548  0.9614  0.9325  0.9325  0.8845  0.8444  0.8750  0.8007  0.8088  0.7966  0.9360  0.8501  0.8934  0.8935  0.8793  0.9561  0.9855  0.8410  0.8531  0.8410  0.8410  0.8478  0.8478  0.8413  0.8780  0.9201  0.9283  0.9863  0.9454  0.9738  0.9738  1.0068  0.6226  0.6226  0.5970  0.5047  0.5047  0.4959  0.4959  0.5192  0.5098  0.5578  0.1165  0.2215  0.2215  0.0287  0.0287  0.0287  0.0320  0.0287  0.0287  0.0287  0.0287  0.0320  0.0320  0.0320  0.0255  0.0287  0.0320  0.0255  0.0287  0.0287  0.0320  0.0256  0.0256  0.0225  0.0192  0.0192  0.0192  0.0192  0.0192  0.0192  0.0192  0.0192  0.0192  0.0192  0.0192  0.0192  0.0256  0.0256  0.0256  0.0256  0.0256  0.0256  0.0160  0.0192  0.0192  0.0192  0.0257  0.0225  0.0064  0.0128  0.0095  0.0127  0.0160  0.0096  0.0160  0.0160  0.0064  0.0064  0.0128  0.0032  0.0160  0.0127  0.0127  0.0095  0.0095  0.0064  0.0064  0.0064  0.0160  0.0160  0.0096  0.0064  0.0096  0.0096  0.0064  0.0128  0.0032  0.0032  0.0032  0.0064  0.0064  0.0064  0.0128  0.0128  0.0128  0.0064  0.0096  0.0128  0.0096  0.0128  0.0096  0.0128  0.0096  0.0128  0.0128  0.0064  0.0096  0.0128  0.0064  0.0032  0.0032  0.0032  0.0032  0.0064  0.0096  0.0032  0.0064  0.0096  0.0096  0.0032  0.0064  0.0096  0.0160  0.0096  0.0064  0.0096  0.0064  0.0032  0.0064  0.0064  0.0032  0.0032  0.0096  0.0064  0.0064  0.0064  0.0064  0.0064  0.0032  0.0064  0.0064  0.0064  0.0096  0.0032  0.0064  0.0032  0.0032  0.0032  0.0096  0.0064  0.0064  0.0064  0.0128  0.0128
OMP4__GCA_000770515.1   1.1679  0.9678  0.9101  0.9668  1.2252  0.9534  0.9471  0.9557  0.9294  0.9240  0.9296  0.9357  0.9296  0.9446  0.9727  0.9157  0.9848  0.9354  0.9476  0.9613  0.9257  0.9257  0.8911  0.8443  0.8749  0.8006  0.8087  0.7965  0.9284  0.8500  0.8932  0.8933  0.8792  0.9559  0.9853  0.8409  0.8530  0.8409  0.8409  0.8477  0.8477  0.8412  0.8778  0.9200  0.9281  0.9782  0.9452  0.9658  0.9658  1.0065  0.6165  0.6165  0.5911  0.4945  0.4945  0.4858  0.4858  0.5142  0.5048  0.5525  0.1165  0.2135  0.2135  0.0287  0.0287  0.0287  0.0255  0.0287  0.0287  0.0287  0.0287  0.0320  0.0320  0.0320  0.0255  0.0287  0.0320  0.0255  0.0287  0.0287  0.0320  0.0191  0.0191  0.0160  0.0127  0.0127  0.0127  0.0127  0.0127  0.0127  0.0127  0.0127  0.0127  0.0127  0.0127  0.0127  0.0191  0.0191  0.0191  0.0191  0.0191  0.0191  0.0095  0.0127  0.0127  0.0127  0.0192  0.0160  0.0064  0.0128  0.0032  0.0127  0.0160  0.0096  0.0160  0.0160  0.0064  0.0064  0.0128  0.0096  0.0160  0.0063  0.0063  0.0032  0.0032  0.0064  0.0064  0.0064  0.0160  0.0160  0.0096  0.0064  0.0096  0.0096  0.0064  0.0128  0.0032  0.0032  0.0032  0.0064  0.0000  0.0064  0.0064  0.0064  0.0064  0.0000  0.0032  0.0064  0.0032  0.0064  0.0096  0.0128  0.0096  0.0064  0.0064  0.0064  0.0096  0.0128  0.0064  0.0032  0.0032  0.0032  0.0032  0.0064  0.0096  0.0032  0.0064  0.0032  0.0032  0.0032  0.0064  0.0032  0.0160  0.0096  0.0064  0.0096  0.0064  0.0032  0.0064  0.0064  0.0032  0.0032  0.0096  0.0064  0.0064  0.0064  0.0064  0.0064  0.0032  0.0064  0.0064  0.0064  0.0096  0.0032  0.0064  0.0032  0.0032  0.0032  0.0096  0.0064  0.0064  0.0064  0.0128  0.0128  0.0064
OMP4__GCA_000770535.1   1.1765  0.9748  0.9102  0.9669  1.2346  0.9598  0.9535  0.9558  0.9295  0.9241  0.9297  0.9358  0.9297  0.9447  0.9804  0.9091  0.9850  0.9425  0.9548  0.9614  0.9325  0.9325  0.8845  0.8444  0.8750  0.8007  0.8088  0.7966  0.9360  0.8501  0.8934  0.8935  0.8793  0.9561  0.9855  0.8410  0.8531  0.8410  0.8410  0.8478  0.8478  0.8413  0.8780  0.9201  0.9283  0.9863  0.9454  0.9738  0.9738  1.0068  0.6226  0.6226  0.5970  0.5047  0.5047  0.4959  0.4959  0.5192  0.5098  0.5578  0.1165  0.2215  0.2215  0.0287  0.0287  0.0287  0.0320  0.0287  0.0287  0.0287  0.0287  0.0320  0.0320  0.0320  0.0255  0.0287  0.0320  0.0255  0.0287  0.0287  0.0320  0.0256  0.0256  0.0225  0.0192  0.0192  0.0192  0.0192  0.0192  0.0192  0.0192  0.0192  0.0192  0.0192  0.0192  0.0192  0.0256  0.0256  0.0256  0.0256  0.0256  0.0256  0.0160  0.0192  0.0192  0.0192  0.0257  0.0225  0.0064  0.0128  0.0095  0.0127  0.0160  0.0096  0.0160  0.0160  0.0064  0.0064  0.0128  0.0032  0.0160  0.0127  0.0127  0.0095  0.0095  0.0064  0.0064  0.0064  0.0160  0.0160  0.0096  0.0064  0.0096  0.0096  0.0064  0.0128  0.0032  0.0032  0.0032  0.0064  0.0064  0.0064  0.0128  0.0128  0.0128  0.0064  0.0096  0.0128  0.0096  0.0128  0.0096  0.0128  0.0096  0.0128  0.0128  0.0064  0.0096  0.0128  0.0064  0.0032  0.0032  0.0032  0.0032  0.0064  0.0096  0.0032  0.0064  0.0096  0.0096  0.0032  0.0064  0.0096  0.0160  0.0096  0.0064  0.0096  0.0064  0.0032  0.0064  0.0064  0.0032  0.0032  0.0096  0.0064  0.0064  0.0064  0.0064  0.0064  0.0032  0.0064  0.0064  0.0064  0.0096  0.0032  0.0064  0.0032  0.0032  0.0032  0.0096  0.0064  0.0064  0.0064  0.0128  0.0128  0.0000  0.0064
OMP4__GCA_000770565.1   1.1608  0.9753  0.9106  0.9604  1.2450  0.9538  0.9475  0.9629  0.9361  0.9306  0.9361  0.9422  0.9361  0.9388  0.9811  0.9230  0.9931  0.9431  0.9554  0.9692  0.9329  0.9329  0.8984  0.8514  0.8821  0.8070  0.8153  0.8029  0.9366  0.8703  0.9012  0.9013  0.8869  0.9550  0.9844  0.8475  0.8597  0.8475  0.8481  0.8548  0.8548  0.8483  0.8855  0.9135  0.9521  1.0033  0.9537  0.9825  0.9825  1.0158  0.6206  0.6206  0.5973  0.5049  0.5049  0.4961  0.4961  0.5244  0.5149  0.5580  0.1166  0.2216  0.2216  0.0287  0.0287  0.0287  0.0320  0.0287  0.0287  0.0287  0.0287  0.0320  0.0320  0.0320  0.0256  0.0287  0.0320  0.0256  0.0287  0.0287  0.0320  0.0322  0.0322  0.0290  0.0257  0.0257  0.0257  0.0257  0.0257  0.0257  0.0257  0.0257  0.0257  0.0257  0.0257  0.0257  0.0322  0.0322  0.0322  0.0322  0.0322  0.0322  0.0225  0.0257  0.0257  0.0257  0.0323  0.0290  0.0064  0.0128  0.0160  0.0063  0.0032  0.0096  0.0032  0.0032  0.0128  0.0064  0.0000  0.0096  0.0160  0.0192  0.0192  0.0160  0.0160  0.0064  0.0064  0.0064  0.0032  0.0032  0.0096  0.0064  0.0032  0.0096  0.0064  0.0000  0.0096  0.0096  0.0096  0.0128  0.0128  0.0064  0.0128  0.0128  0.0128  0.0128  0.0160  0.0128  0.0160  0.0128  0.0032  0.0064  0.0096  0.0128  0.0128  0.0128  0.0096  0.0128  0.0128  0.0096  0.0096  0.0096  0.0096  0.0064  0.0096  0.0096  0.0064  0.0160  0.0160  0.0096  0.0128  0.0160  0.0032  0.0096  0.0064  0.0032  0.0128  0.0096  0.0064  0.0064  0.0096  0.0096  0.0032  0.0128  0.0128  0.0128  0.0128  0.0128  0.0096  0.0064  0.0064  0.0064  0.0032  0.0096  0.0064  0.0096  0.0096  0.0096  0.0096  0.0128  0.0064  0.0064  0.0000  0.0000  0.0128  0.0128  0.0128
OMP4__GCA_000773305.1   1.1765  0.9680  0.8975  0.9598  1.2346  0.9472  0.9410  0.9492  0.9234  0.9180  0.9236  0.9297  0.9236  0.9385  0.9654  0.9091  0.9777  0.9287  0.9408  0.9543  0.9192  0.9192  0.8845  0.8379  0.8684  0.7947  0.8027  0.7906  0.9212  0.8566  0.8863  0.8864  0.8724  0.9486  0.9778  0.8350  0.8469  0.8350  0.8345  0.8413  0.8413  0.8349  0.8711  0.9130  0.9359  0.9863  0.9379  0.9660  0.9660  0.9987  0.6107  0.6107  0.5854  0.4946  0.4946  0.4859  0.4859  0.5142  0.5048  0.5473  0.1093  0.2135  0.2135  0.0223  0.0223  0.0223  0.0255  0.0223  0.0223  0.0223  0.0223  0.0255  0.0255  0.0255  0.0191  0.0223  0.0255  0.0191  0.0223  0.0223  0.0255  0.0256  0.0256  0.0225  0.0192  0.0192  0.0192  0.0192  0.0192  0.0192  0.0192  0.0192  0.0192  0.0192  0.0192  0.0192  0.0256  0.0256  0.0256  0.0256  0.0256  0.0256  0.0160  0.0192  0.0192  0.0192  0.0257  0.0225  0.0000  0.0064  0.0095  0.0063  0.0096  0.0096  0.0096  0.0096  0.0064  0.0000  0.0064  0.0032  0.0095  0.0127  0.0127  0.0095  0.0095  0.0000  0.0000  0.0000  0.0096  0.0096  0.0096  0.0000  0.0032  0.0096  0.0000  0.0064  0.0032  0.0032  0.0032  0.0064  0.0064  0.0000  0.0064  0.0064  0.0064  0.0064  0.0096  0.0064  0.0096  0.0064  0.0032  0.0064  0.0032  0.0064  0.0064  0.0064  0.0032  0.0064  0.0064  0.0032  0.0032  0.0032  0.0032  0.0000  0.0032  0.0032  0.0000  0.0096  0.0096  0.0032  0.0064  0.0096  0.0096  0.0032  0.0000  0.0032  0.0064  0.0032  0.0000  0.0000  0.0032  0.0032  0.0032  0.0064  0.0064  0.0064  0.0064  0.0064  0.0032  0.0000  0.0000  0.0000  0.0032  0.0032  0.0064  0.0032  0.0032  0.0032  0.0032  0.0064  0.0064  0.0000  0.0064  0.0064  0.0064  0.0064  0.0064  0.0064
OMP4__GCA_000774195.1   1.1686  0.9682  0.9040  0.9531  1.2352  0.9474  0.9412  0.9560  0.9297  0.9243  0.9298  0.9359  0.9298  0.9324  0.9732  0.9160  0.9853  0.9358  0.9481  0.9617  0.9260  0.9260  0.8914  0.8446  0.8752  0.8008  0.8090  0.7967  0.9289  0.8634  0.8937  0.8938  0.8796  0.9473  0.9764  0.8412  0.8533  0.8412  0.8413  0.8481  0.8481  0.8415  0.8782  0.9204  0.9439  0.9948  0.9457  0.9742  0.9742  1.0072  0.6168  0.6168  0.5913  0.4997  0.4997  0.4910  0.4910  0.5193  0.5099  0.5526  0.1129  0.2175  0.2175  0.0255  0.0255  0.0255  0.0287  0.0255  0.0255  0.0255  0.0255  0.0287  0.0287  0.0287  0.0223  0.0255  0.0287  0.0223  0.0255  0.0255  0.0287  0.0289  0.0289  0.0257  0.0225  0.0225  0.0225  0.0225  0.0225  0.0225  0.0225  0.0225  0.0225  0.0225  0.0225  0.0225  0.0289  0.0289  0.0289  0.0289  0.0289  0.0289  0.0192  0.0225  0.0225  0.0225  0.0290  0.0257  0.0032  0.0096  0.0127  0.0032  0.0064  0.0064  0.0064  0.0064  0.0096  0.0032  0.0032  0.0064  0.0127  0.0160  0.0160  0.0127  0.0127  0.0032  0.0032  0.0032  0.0064  0.0064  0.0064  0.0032  0.0000  0.0064  0.0032  0.0032  0.0064  0.0064  0.0064  0.0096  0.0096  0.0032  0.0096  0.0096  0.0096  0.0096  0.0128  0.0096  0.0128  0.0096  0.0000  0.0096  0.0064  0.0096  0.0096  0.0096  0.0064  0.0096  0.0096  0.0064  0.0064  0.0064  0.0064  0.0032  0.0064  0.0064  0.0032  0.0128  0.0128  0.0064  0.0096  0.0128  0.0064  0.0064  0.0032  0.0000  0.0096  0.0064  0.0032  0.0032  0.0064  0.0064  0.0000  0.0096  0.0096  0.0096  0.0096  0.0096  0.0064  0.0032  0.0032  0.0032  0.0000  0.0064  0.0032  0.0064  0.0064  0.0064  0.0064  0.0096  0.0032  0.0032  0.0032  0.0032  0.0096  0.0096  0.0096  0.0032  0.0032
OMP4__GCA_000774255.1   1.1604  0.9750  0.9104  0.9601  1.2260  0.9536  0.9474  0.9627  0.9359  0.9305  0.9359  0.9421  0.9359  0.9386  0.9808  0.9228  0.9927  0.9428  0.9551  0.9689  0.9327  0.9327  0.8982  0.8512  0.8819  0.8068  0.8151  0.8027  0.9363  0.8568  0.9009  0.9010  0.8866  0.9547  0.9840  0.8473  0.8595  0.8473  0.8479  0.8546  0.8546  0.8481  0.8852  0.9277  0.9363  0.9867  0.9533  0.9821  0.9821  1.0153  0.6228  0.6228  0.5972  0.5048  0.5048  0.4960  0.4960  0.5243  0.5148  0.5579  0.1166  0.2215  0.2215  0.0287  0.0287  0.0287  0.0320  0.0287  0.0287  0.0287  0.0287  0.0320  0.0320  0.0320  0.0256  0.0287  0.0320  0.0256  0.0287  0.0287  0.0320  0.0256  0.0256  0.0225  0.0192  0.0192  0.0192  0.0192  0.0192  0.0192  0.0192  0.0192  0.0192  0.0192  0.0192  0.0192  0.0256  0.0256  0.0256  0.0256  0.0256  0.0256  0.0160  0.0192  0.0192  0.0192  0.0257  0.0225  0.0064  0.0128  0.0095  0.0063  0.0096  0.0032  0.0096  0.0096  0.0064  0.0064  0.0064  0.0096  0.0160  0.0127  0.0127  0.0095  0.0095  0.0064  0.0064  0.0064  0.0096  0.0096  0.0032  0.0064  0.0032  0.0032  0.0064  0.0064  0.0032  0.0032  0.0032  0.0064  0.0064  0.0064  0.0128  0.0128  0.0128  0.0064  0.0096  0.0128  0.0096  0.0128  0.0032  0.0128  0.0096  0.0128  0.0128  0.0064  0.0096  0.0128  0.0064  0.0032  0.0032  0.0032  0.0032  0.0064  0.0096  0.0032  0.0064  0.0096  0.0096  0.0032  0.0064  0.0096  0.0096  0.0096  0.0064  0.0032  0.0064  0.0032  0.0064  0.0064  0.0032  0.0032  0.0032  0.0064  0.0064  0.0064  0.0064  0.0064  0.0032  0.0064  0.0064  0.0064  0.0032  0.0032  0.0000  0.0032  0.0032  0.0032  0.0096  0.0064  0.0000  0.0064  0.0064  0.0064  0.0064  0.0064  0.0064  0.0064  0.0064  0.0032
OMP4__GCA_000774265.1   1.1683  0.9818  0.9167  0.9670  1.2349  0.9473  0.9411  0.9626  0.9421  0.9366  0.9420  0.9482  0.9420  0.9448  0.9730  0.9295  0.9851  0.9357  0.9621  0.9615  0.9259  0.9259  0.9049  0.8511  0.8685  0.8067  0.8089  0.7848  0.9361  0.8767  0.9080  0.9081  0.8936  0.9471  0.9762  0.8534  0.8657  0.8534  0.8411  0.8611  0.8611  0.8545  0.8921  0.9203  0.9437  0.9945  0.9608  0.9899  0.9899  1.0234  0.6167  0.6167  0.5913  0.5099  0.5099  0.5011  0.5011  0.5193  0.5098  0.5422  0.1202  0.2175  0.2175  0.0320  0.0320  0.0320  0.0353  0.0320  0.0320  0.0320  0.0320  0.0287  0.0287  0.0287  0.0223  0.0320  0.0287  0.0288  0.0320  0.0320  0.0287  0.0289  0.0289  0.0257  0.0225  0.0225  0.0225  0.0225  0.0225  0.0225  0.0225  0.0225  0.0225  0.0225  0.0225  0.0225  0.0289  0.0289  0.0289  0.0289  0.0289  0.0289  0.0192  0.0225  0.0225  0.0225  0.0290  0.0257  0.0096  0.0160  0.0192  0.0095  0.0128  0.0128  0.0128  0.0128  0.0160  0.0096  0.0096  0.0128  0.0127  0.0225  0.0225  0.0192  0.0192  0.0096  0.0096  0.0096  0.0128  0.0128  0.0128  0.0096  0.0064  0.0128  0.0096  0.0096  0.0128  0.0128  0.0128  0.0096  0.0160  0.0096  0.0096  0.0096  0.0096  0.0160  0.0128  0.0096  0.0128  0.0096  0.0064  0.0160  0.0128  0.0096  0.0096  0.0160  0.0128  0.0160  0.0160  0.0128  0.0128  0.0128  0.0128  0.0096  0.0128  0.0128  0.0096  0.0128  0.0128  0.0128  0.0096  0.0128  0.0128  0.0128  0.0096  0.0064  0.0160  0.0128  0.0096  0.0096  0.0128  0.0128  0.0064  0.0096  0.0160  0.0160  0.0160  0.0096  0.0128  0.0096  0.0096  0.0096  0.0064  0.0128  0.0096  0.0128  0.0128  0.0128  0.0064  0.0160  0.0096  0.0096  0.0096  0.0096  0.0160  0.0160  0.0160  0.0096  0.0096  0.0064  0.0096
OMP4__GCA_000774385.1   1.1686  0.9682  0.9040  0.9531  1.2352  0.9474  0.9412  0.9560  0.9297  0.9243  0.9298  0.9359  0.9298  0.9324  0.9732  0.9160  0.9853  0.9358  0.9481  0.9617  0.9260  0.9260  0.8914  0.8446  0.8752  0.8008  0.8090  0.7967  0.9289  0.8634  0.8937  0.8938  0.8796  0.9473  0.9764  0.8412  0.8533  0.8412  0.8413  0.8481  0.8481  0.8415  0.8782  0.9204  0.9439  0.9948  0.9457  0.9742  0.9742  1.0072  0.6168  0.6168  0.5913  0.4997  0.4997  0.4910  0.4910  0.5193  0.5099  0.5526  0.1129  0.2175  0.2175  0.0255  0.0255  0.0255  0.0287  0.0255  0.0255  0.0255  0.0255  0.0287  0.0287  0.0287  0.0223  0.0255  0.0287  0.0223  0.0255  0.0255  0.0287  0.0289  0.0289  0.0257  0.0225  0.0225  0.0225  0.0225  0.0225  0.0225  0.0225  0.0225  0.0225  0.0225  0.0225  0.0225  0.0289  0.0289  0.0289  0.0289  0.0289  0.0289  0.0192  0.0225  0.0225  0.0225  0.0290  0.0257  0.0032  0.0096  0.0127  0.0032  0.0064  0.0064  0.0064  0.0064  0.0096  0.0032  0.0032  0.0064  0.0127  0.0160  0.0160  0.0127  0.0127  0.0032  0.0032  0.0032  0.0064  0.0064  0.0064  0.0032  0.0000  0.0064  0.0032  0.0032  0.0064  0.0064  0.0064  0.0096  0.0096  0.0032  0.0096  0.0096  0.0096  0.0096  0.0128  0.0096  0.0128  0.0096  0.0000  0.0096  0.0064  0.0096  0.0096  0.0096  0.0064  0.0096  0.0096  0.0064  0.0064  0.0064  0.0064  0.0032  0.0064  0.0064  0.0032  0.0128  0.0128  0.0064  0.0096  0.0128  0.0064  0.0064  0.0032  0.0000  0.0096  0.0064  0.0032  0.0032  0.0064  0.0064  0.0000  0.0096  0.0096  0.0096  0.0096  0.0096  0.0064  0.0032  0.0032  0.0032  0.0000  0.0064  0.0032  0.0064  0.0064  0.0064  0.0064  0.0096  0.0032  0.0032  0.0032  0.0032  0.0096  0.0096  0.0096  0.0032  0.0032  0.0000  0.0032  0.0064
OMP4__GCA_000774395.1   1.1762  0.9611  0.9037  0.9597  1.2343  0.9471  0.9409  0.9491  0.9233  0.9179  0.9236  0.9296  0.9236  0.9384  0.9652  0.9090  0.9775  0.9286  0.9407  0.9541  0.9191  0.9191  0.8844  0.8378  0.8683  0.7946  0.8026  0.7905  0.9210  0.8565  0.8861  0.8862  0.8723  0.9484  0.9776  0.8349  0.8468  0.8349  0.8344  0.8412  0.8412  0.8348  0.8710  0.9128  0.9357  0.9861  0.9377  0.9581  0.9581  0.9985  0.6106  0.6106  0.5853  0.4895  0.4895  0.4808  0.4808  0.5092  0.4999  0.5473  0.1129  0.2095  0.2095  0.0255  0.0255  0.0255  0.0223  0.0255  0.0255  0.0255  0.0255  0.0287  0.0287  0.0287  0.0223  0.0255  0.0287  0.0223  0.0255  0.0255  0.0287  0.0224  0.0224  0.0192  0.0160  0.0160  0.0160  0.0160  0.0160  0.0160  0.0160  0.0160  0.0160  0.0160  0.0160  0.0160  0.0224  0.0224  0.0224  0.0224  0.0224  0.0224  0.0127  0.0160  0.0160  0.0160  0.0225  0.0192  0.0032  0.0096  0.0063  0.0095  0.0128  0.0128  0.0128  0.0128  0.0096  0.0032  0.0096  0.0064  0.0127  0.0095  0.0095  0.0063  0.0063  0.0032  0.0032  0.0032  0.0128  0.0128  0.0128  0.0032  0.0064  0.0128  0.0032  0.0096  0.0064  0.0064  0.0064  0.0096  0.0032  0.0032  0.0032  0.0032  0.0032  0.0032  0.0064  0.0032  0.0064  0.0032  0.0064  0.0096  0.0064  0.0032  0.0032  0.0096  0.0064  0.0096  0.0096  0.0064  0.0064  0.0064  0.0064  0.0032  0.0064  0.0064  0.0032  0.0064  0.0064  0.0064  0.0096  0.0064  0.0128  0.0064  0.0032  0.0064  0.0096  0.0064  0.0032  0.0032  0.0064  0.0064  0.0064  0.0096  0.0096  0.0096  0.0096  0.0096  0.0064  0.0032  0.0032  0.0032  0.0064  0.0064  0.0096  0.0064  0.0064  0.0064  0.0064  0.0096  0.0096  0.0032  0.0096  0.0096  0.0096  0.0032  0.0096  0.0096  0.0032  0.0064  0.0096  0.0128  0.0064
OMP4__GCA_000774465.1   1.1671  0.9684  0.9170  0.9534  1.2545  0.9601  0.9538  0.9697  0.9424  0.9306  0.9422  0.9485  0.9422  0.9450  0.9811  0.9230  1.0006  0.9431  0.9554  0.9692  0.9262  0.9262  0.9052  0.8581  0.8888  0.8131  0.8215  0.8090  0.9442  0.8703  0.9012  0.9013  0.8869  0.9626  0.9922  0.8537  0.8660  0.8537  0.8415  0.8615  0.8615  0.8548  0.8926  0.9207  0.9600  1.0116  0.9614  0.9825  0.9825  1.0158  0.6266  0.6266  0.6032  0.5101  0.5101  0.5012  0.5012  0.5295  0.5199  0.5527  0.1202  0.2256  0.2256  0.0320  0.0320  0.0320  0.0353  0.0320  0.0320  0.0320  0.0320  0.0353  0.0353  0.0353  0.0288  0.0320  0.0353  0.0288  0.0320  0.0320  0.0353  0.0355  0.0355  0.0323  0.0290  0.0290  0.0290  0.0290  0.0290  0.0290  0.0290  0.0290  0.0290  0.0290  0.0290  0.0290  0.0355  0.0355  0.0355  0.0355  0.0355  0.0355  0.0257  0.0290  0.0290  0.0290  0.0356  0.0323  0.0096  0.0160  0.0192  0.0095  0.0000  0.0128  0.0000  0.0000  0.0160  0.0096  0.0032  0.0128  0.0192  0.0225  0.0225  0.0192  0.0192  0.0096  0.0096  0.0096  0.0064  0.0064  0.0128  0.0096  0.0064  0.0064  0.0096  0.0032  0.0128  0.0128  0.0128  0.0160  0.0160  0.0096  0.0160  0.0160  0.0160  0.0160  0.0193  0.0160  0.0193  0.0160  0.0064  0.0096  0.0064  0.0160  0.0160  0.0160  0.0128  0.0160  0.0160  0.0128  0.0128  0.0128  0.0128  0.0096  0.0128  0.0128  0.0096  0.0193  0.0193  0.0128  0.0160  0.0193  0.0064  0.0064  0.0096  0.0064  0.0160  0.0128  0.0096  0.0096  0.0128  0.0128  0.0064  0.0160  0.0096  0.0160  0.0160  0.0160  0.0128  0.0096  0.0096  0.0096  0.0064  0.0128  0.0096  0.0128  0.0128  0.0128  0.0128  0.0096  0.0096  0.0096  0.0032  0.0032  0.0160  0.0160  0.0160  0.0032  0.0096  0.0064  0.0096  0.0128  0.0064  0.0128
OMP4__GCA_000774475.1   1.1686  0.9682  0.9040  0.9531  1.2352  0.9474  0.9412  0.9560  0.9297  0.9243  0.9298  0.9359  0.9298  0.9324  0.9732  0.9160  0.9853  0.9358  0.9481  0.9617  0.9260  0.9260  0.8914  0.8446  0.8752  0.8008  0.8090  0.7967  0.9289  0.8634  0.8937  0.8938  0.8796  0.9473  0.9764  0.8412  0.8533  0.8412  0.8413  0.8481  0.8481  0.8415  0.8782  0.9204  0.9439  0.9948  0.9457  0.9742  0.9742  1.0072  0.6168  0.6168  0.5913  0.4997  0.4997  0.4910  0.4910  0.5193  0.5099  0.5526  0.1129  0.2175  0.2175  0.0255  0.0255  0.0255  0.0287  0.0255  0.0255  0.0255  0.0255  0.0287  0.0287  0.0287  0.0223  0.0255  0.0287  0.0223  0.0255  0.0255  0.0287  0.0289  0.0289  0.0257  0.0225  0.0225  0.0225  0.0225  0.0225  0.0225  0.0225  0.0225  0.0225  0.0225  0.0225  0.0225  0.0289  0.0289  0.0289  0.0289  0.0289  0.0289  0.0192  0.0225  0.0225  0.0225  0.0290  0.0257  0.0032  0.0096  0.0127  0.0032  0.0064  0.0064  0.0064  0.0064  0.0096  0.0032  0.0032  0.0064  0.0127  0.0160  0.0160  0.0127  0.0127  0.0032  0.0032  0.0032  0.0064  0.0064  0.0064  0.0032  0.0000  0.0064  0.0032  0.0032  0.0064  0.0064  0.0064  0.0096  0.0096  0.0032  0.0096  0.0096  0.0096  0.0096  0.0128  0.0096  0.0128  0.0096  0.0000  0.0096  0.0064  0.0096  0.0096  0.0096  0.0064  0.0096  0.0096  0.0064  0.0064  0.0064  0.0064  0.0032  0.0064  0.0064  0.0032  0.0128  0.0128  0.0064  0.0096  0.0128  0.0064  0.0064  0.0032  0.0000  0.0096  0.0064  0.0032  0.0032  0.0064  0.0064  0.0000  0.0096  0.0096  0.0096  0.0096  0.0096  0.0064  0.0032  0.0032  0.0032  0.0000  0.0064  0.0032  0.0064  0.0064  0.0064  0.0064  0.0096  0.0032  0.0032  0.0032  0.0032  0.0096  0.0096  0.0096  0.0032  0.0032  0.0000  0.0032  0.0064  0.0000  0.0064  0.0064
OMP4__GCA_000774485.1   1.1604  0.9750  0.9104  0.9601  1.2260  0.9536  0.9474  0.9627  0.9359  0.9305  0.9359  0.9421  0.9359  0.9386  0.9808  0.9228  0.9927  0.9428  0.9551  0.9689  0.9327  0.9327  0.8982  0.8512  0.8819  0.8068  0.8151  0.8027  0.9363  0.8568  0.9009  0.9010  0.8866  0.9547  0.9840  0.8473  0.8595  0.8473  0.8479  0.8546  0.8546  0.8481  0.8852  0.9277  0.9363  0.9867  0.9533  0.9821  0.9821  1.0153  0.6228  0.6228  0.5972  0.5048  0.5048  0.4960  0.4960  0.5243  0.5148  0.5579  0.1166  0.2215  0.2215  0.0287  0.0287  0.0287  0.0320  0.0287  0.0287  0.0287  0.0287  0.0320  0.0320  0.0320  0.0256  0.0287  0.0320  0.0256  0.0287  0.0287  0.0320  0.0256  0.0256  0.0225  0.0192  0.0192  0.0192  0.0192  0.0192  0.0192  0.0192  0.0192  0.0192  0.0192  0.0192  0.0192  0.0256  0.0256  0.0256  0.0256  0.0256  0.0256  0.0160  0.0192  0.0192  0.0192  0.0257  0.0225  0.0064  0.0128  0.0095  0.0063  0.0096  0.0032  0.0096  0.0096  0.0064  0.0064  0.0064  0.0096  0.0160  0.0127  0.0127  0.0095  0.0095  0.0064  0.0064  0.0064  0.0096  0.0096  0.0032  0.0064  0.0032  0.0032  0.0064  0.0064  0.0032  0.0032  0.0032  0.0064  0.0064  0.0064  0.0128  0.0128  0.0128  0.0064  0.0096  0.0128  0.0096  0.0128  0.0032  0.0128  0.0096  0.0128  0.0128  0.0064  0.0096  0.0128  0.0064  0.0032  0.0032  0.0032  0.0032  0.0064  0.0096  0.0032  0.0064  0.0096  0.0096  0.0032  0.0064  0.0096  0.0096  0.0096  0.0064  0.0032  0.0064  0.0032  0.0064  0.0064  0.0032  0.0032  0.0032  0.0064  0.0064  0.0064  0.0064  0.0064  0.0032  0.0064  0.0064  0.0064  0.0032  0.0032  0.0000  0.0032  0.0032  0.0032  0.0096  0.0064  0.0000  0.0064  0.0064  0.0064  0.0064  0.0064  0.0064  0.0064  0.0064  0.0032  0.0000  0.0096  0.0032  0.0096  0.0096  0.0032
OMP4__GCA_000774495.1   1.1934  0.9680  0.9102  0.9741  1.2346  0.9598  0.9535  0.9625  0.9234  0.9180  0.9236  0.9297  0.9236  0.9510  0.9507  0.9091  0.9633  0.9287  0.9548  0.9403  0.9192  0.9192  0.8845  0.8510  0.8555  0.8067  0.8149  0.7906  0.9212  0.8699  0.8863  0.8864  0.8724  0.9340  0.9627  0.8350  0.8469  0.8350  0.8216  0.8544  0.8544  0.8478  0.8849  0.8989  0.9359  0.9706  0.9379  0.9660  0.9660  0.9987  0.6107  0.6107  0.5854  0.5047  0.5047  0.4959  0.4959  0.5142  0.5048  0.5370  0.1093  0.2135  0.2135  0.0287  0.0287  0.0287  0.0320  0.0287  0.0287  0.0287  0.0287  0.0255  0.0255  0.0255  0.0191  0.0287  0.0255  0.0255  0.0287  0.0287  0.0255  0.0256  0.0256  0.0225  0.0192  0.0192  0.0192  0.0192  0.0192  0.0192  0.0192  0.0192  0.0192  0.0192  0.0192  0.0192  0.0256  0.0256  0.0256  0.0256  0.0256  0.0256  0.0160  0.0192  0.0192  0.0192  0.0257  0.0225  0.0064  0.0128  0.0160  0.0127  0.0160  0.0160  0.0160  0.0160  0.0128  0.0064  0.0128  0.0096  0.0095  0.0192  0.0192  0.0160  0.0160  0.0064  0.0064  0.0064  0.0160  0.0160  0.0160  0.0064  0.0096  0.0160  0.0064  0.0128  0.0096  0.0096  0.0096  0.0064  0.0128  0.0064  0.0064  0.0064  0.0064  0.0128  0.0096  0.0064  0.0096  0.0064  0.0096  0.0128  0.0096  0.0064  0.0064  0.0128  0.0096  0.0128  0.0128  0.0096  0.0096  0.0096  0.0096  0.0064  0.0096  0.0096  0.0064  0.0096  0.0096  0.0096  0.0064  0.0096  0.0160  0.0096  0.0064  0.0096  0.0128  0.0096  0.0064  0.0064  0.0096  0.0096  0.0096  0.0064  0.0128  0.0128  0.0128  0.0064  0.0096  0.0064  0.0064  0.0064  0.0096  0.0096  0.0128  0.0096  0.0096  0.0096  0.0032  0.0128  0.0128  0.0064  0.0128  0.0128  0.0128  0.0128  0.0128  0.0128  0.0064  0.0096  0.0128  0.0096  0.0096  0.0096  0.0160  0.0096  0.0128
OMP4__GCA_000774555.1   1.1765  0.9680  0.8975  0.9598  1.2346  0.9472  0.9410  0.9492  0.9234  0.9180  0.9236  0.9297  0.9236  0.9385  0.9654  0.9091  0.9777  0.9287  0.9408  0.9543  0.9192  0.9192  0.8845  0.8379  0.8684  0.7947  0.8027  0.7906  0.9212  0.8566  0.8863  0.8864  0.8724  0.9486  0.9778  0.8350  0.8469  0.8350  0.8345  0.8413  0.8413  0.8349  0.8711  0.9130  0.9359  0.9863  0.9379  0.9660  0.9660  0.9987  0.6107  0.6107  0.5854  0.4946  0.4946  0.4859  0.4859  0.5142  0.5048  0.5473  0.1093  0.2135  0.2135  0.0223  0.0223  0.0223  0.0255  0.0223  0.0223  0.0223  0.0223  0.0255  0.0255  0.0255  0.0191  0.0223  0.0255  0.0191  0.0223  0.0223  0.0255  0.0256  0.0256  0.0225  0.0192  0.0192  0.0192  0.0192  0.0192  0.0192  0.0192  0.0192  0.0192  0.0192  0.0192  0.0192  0.0256  0.0256  0.0256  0.0256  0.0256  0.0256  0.0160  0.0192  0.0192  0.0192  0.0257  0.0225  0.0000  0.0064  0.0095  0.0063  0.0096  0.0096  0.0096  0.0096  0.0064  0.0000  0.0064  0.0032  0.0095  0.0127  0.0127  0.0095  0.0095  0.0000  0.0000  0.0000  0.0096  0.0096  0.0096  0.0000  0.0032  0.0096  0.0000  0.0064  0.0032  0.0032  0.0032  0.0064  0.0064  0.0000  0.0064  0.0064  0.0064  0.0064  0.0096  0.0064  0.0096  0.0064  0.0032  0.0064  0.0032  0.0064  0.0064  0.0064  0.0032  0.0064  0.0064  0.0032  0.0032  0.0032  0.0032  0.0000  0.0032  0.0032  0.0000  0.0096  0.0096  0.0032  0.0064  0.0096  0.0096  0.0032  0.0000  0.0032  0.0064  0.0032  0.0000  0.0000  0.0032  0.0032  0.0032  0.0064  0.0064  0.0064  0.0064  0.0064  0.0032  0.0000  0.0000  0.0000  0.0032  0.0032  0.0064  0.0032  0.0032  0.0032  0.0032  0.0064  0.0064  0.0000  0.0064  0.0064  0.0064  0.0064  0.0064  0.0064  0.0000  0.0032  0.0064  0.0096  0.0032  0.0032  0.0096  0.0032  0.0064  0.0064
OMP4__GCA_000774695.1   1.1731  0.9793  0.9104  0.9743  1.2306  0.9580  0.9518  0.9627  0.9340  0.9286  0.9342  0.9403  0.9342  0.9492  0.9808  0.9093  0.9927  0.9428  0.9551  0.9689  0.9327  0.9327  0.8982  0.8512  0.8819  0.8068  0.8151  0.8027  0.9363  0.8568  0.9009  0.9010  0.8866  0.9640  0.9936  0.8473  0.8595  0.8473  0.8479  0.8546  0.8546  0.8481  0.8852  0.9277  0.9363  0.9867  0.9382  0.9821  0.9821  1.0153  0.6108  0.6108  0.5856  0.5048  0.5048  0.4960  0.4960  0.5243  0.5148  0.5579  0.1166  0.2215  0.2215  0.0287  0.0287  0.0287  0.0320  0.0287  0.0287  0.0287  0.0287  0.0320  0.0320  0.0320  0.0256  0.0287  0.0320  0.0256  0.0287  0.0287  0.0320  0.0256  0.0256  0.0225  0.0192  0.0192  0.0192  0.0192  0.0192  0.0192  0.0192  0.0192  0.0192  0.0192  0.0192  0.0192  0.0256  0.0256  0.0256  0.0256  0.0256  0.0256  0.0160  0.0192  0.0192  0.0192  0.0257  0.0225  0.0064  0.0064  0.0095  0.0127  0.0160  0.0096  0.0160  0.0160  0.0000  0.0064  0.0128  0.0096  0.0160  0.0127  0.0127  0.0095  0.0095  0.0064  0.0064  0.0064  0.0160  0.0160  0.0096  0.0064  0.0096  0.0096  0.0064  0.0128  0.0032  0.0032  0.0032  0.0064  0.0064  0.0064  0.0128  0.0128  0.0128  0.0064  0.0096  0.0128  0.0096  0.0128  0.0096  0.0064  0.0096  0.0128  0.0128  0.0064  0.0096  0.0064  0.0064  0.0032  0.0032  0.0032  0.0032  0.0064  0.0096  0.0032  0.0064  0.0096  0.0096  0.0032  0.0064  0.0096  0.0160  0.0096  0.0064  0.0096  0.0000  0.0032  0.0064  0.0064  0.0032  0.0032  0.0096  0.0064  0.0064  0.0000  0.0000  0.0064  0.0032  0.0064  0.0064  0.0064  0.0096  0.0032  0.0064  0.0032  0.0032  0.0032  0.0096  0.0064  0.0064  0.0064  0.0128  0.0128  0.0064  0.0064  0.0064  0.0128  0.0064  0.0096  0.0064  0.0160  0.0096  0.0096  0.0160  0.0096  0.0064  0.0128  0.0064
OMP4__GCA_000774705.1   1.1608  0.9753  0.9106  0.9604  1.2450  0.9538  0.9475  0.9629  0.9361  0.9306  0.9361  0.9422  0.9361  0.9388  0.9811  0.9230  0.9931  0.9431  0.9554  0.9692  0.9329  0.9329  0.8984  0.8514  0.8821  0.8070  0.8153  0.8029  0.9366  0.8703  0.9012  0.9013  0.8869  0.9550  0.9844  0.8475  0.8597  0.8475  0.8481  0.8548  0.8548  0.8483  0.8855  0.9135  0.9521  1.0033  0.9537  0.9825  0.9825  1.0158  0.6206  0.6206  0.5973  0.5049  0.5049  0.4961  0.4961  0.5244  0.5149  0.5580  0.1166  0.2216  0.2216  0.0287  0.0287  0.0287  0.0320  0.0287  0.0287  0.0287  0.0287  0.0320  0.0320  0.0320  0.0256  0.0287  0.0320  0.0256  0.0287  0.0287  0.0320  0.0322  0.0322  0.0290  0.0257  0.0257  0.0257  0.0257  0.0257  0.0257  0.0257  0.0257  0.0257  0.0257  0.0257  0.0257  0.0322  0.0322  0.0322  0.0322  0.0322  0.0322  0.0225  0.0257  0.0257  0.0257  0.0323  0.0290  0.0064  0.0128  0.0160  0.0063  0.0032  0.0096  0.0032  0.0032  0.0128  0.0064  0.0000  0.0096  0.0160  0.0192  0.0192  0.0160  0.0160  0.0064  0.0064  0.0064  0.0032  0.0032  0.0096  0.0064  0.0032  0.0096  0.0064  0.0000  0.0096  0.0096  0.0096  0.0128  0.0128  0.0064  0.0128  0.0128  0.0128  0.0128  0.0160  0.0128  0.0160  0.0128  0.0032  0.0064  0.0096  0.0128  0.0128  0.0128  0.0096  0.0128  0.0128  0.0096  0.0096  0.0096  0.0096  0.0064  0.0096  0.0096  0.0064  0.0160  0.0160  0.0096  0.0128  0.0160  0.0032  0.0096  0.0064  0.0032  0.0128  0.0096  0.0064  0.0064  0.0096  0.0096  0.0032  0.0128  0.0128  0.0128  0.0128  0.0128  0.0096  0.0064  0.0064  0.0064  0.0032  0.0096  0.0064  0.0096  0.0096  0.0096  0.0096  0.0128  0.0064  0.0064  0.0000  0.0000  0.0128  0.0128  0.0128  0.0000  0.0064  0.0032  0.0064  0.0096  0.0032  0.0096  0.0032  0.0032  0.0064  0.0128  0.0064  0.0128
OMP4__GCA_000774875.1   1.1682  0.9748  0.9038  0.9669  1.2255  0.9535  0.9472  0.9558  0.9295  0.9241  0.9297  0.9358  0.9297  0.9447  0.9729  0.9158  0.9850  0.9356  0.9478  0.9614  0.9258  0.9258  0.8912  0.8444  0.8750  0.8007  0.8088  0.7966  0.9285  0.8501  0.8934  0.8935  0.8793  0.9561  0.9855  0.8410  0.8531  0.8410  0.8410  0.8478  0.8478  0.8413  0.8780  0.9201  0.9283  0.9784  0.9454  0.9738  0.9738  1.0068  0.6166  0.6166  0.5912  0.4996  0.4996  0.4909  0.4909  0.5192  0.5098  0.5525  0.1129  0.2175  0.2175  0.0255  0.0255  0.0255  0.0287  0.0255  0.0255  0.0255  0.0255  0.0287  0.0287  0.0287  0.0223  0.0255  0.0287  0.0223  0.0255  0.0255  0.0287  0.0224  0.0224  0.0192  0.0160  0.0160  0.0160  0.0160  0.0160  0.0160  0.0160  0.0160  0.0160  0.0160  0.0160  0.0160  0.0224  0.0224  0.0224  0.0224  0.0224  0.0224  0.0127  0.0160  0.0160  0.0160  0.0225  0.0192  0.0032  0.0096  0.0063  0.0095  0.0128  0.0064  0.0128  0.0128  0.0032  0.0032  0.0096  0.0064  0.0127  0.0095  0.0095  0.0063  0.0063  0.0032  0.0032  0.0032  0.0128  0.0128  0.0064  0.0032  0.0064  0.0064  0.0032  0.0096  0.0000  0.0000  0.0000  0.0032  0.0032  0.0032  0.0096  0.0096  0.0096  0.0032  0.0064  0.0096  0.0064  0.0096  0.0064  0.0096  0.0064  0.0096  0.0096  0.0032  0.0064  0.0096  0.0032  0.0000  0.0000  0.0000  0.0000  0.0032  0.0064  0.0000  0.0032  0.0064  0.0064  0.0000  0.0032  0.0064  0.0128  0.0064  0.0032  0.0064  0.0032  0.0000  0.0032  0.0032  0.0000  0.0000  0.0064  0.0032  0.0032  0.0032  0.0032  0.0032  0.0000  0.0032  0.0032  0.0032  0.0064  0.0000  0.0032  0.0000  0.0000  0.0000  0.0064  0.0032  0.0032  0.0032  0.0096  0.0096  0.0032  0.0032  0.0032  0.0096  0.0032  0.0064  0.0032  0.0128  0.0064  0.0064  0.0128  0.0064  0.0032  0.0096  0.0032  0.0032  0.0096
OMP4__GCA_000774945.1   1.1765  0.9817  0.9038  0.9669  1.2346  0.9535  0.9472  0.9625  0.9358  0.9303  0.9358  0.9419  0.9358  0.9385  0.9804  0.9225  0.9777  0.9425  0.9548  0.9686  0.9325  0.9325  0.8979  0.8379  0.8684  0.7947  0.8027  0.7906  0.9360  0.8437  0.8863  0.8864  0.8724  0.9636  0.9933  0.8472  0.8593  0.8472  0.8477  0.8544  0.8544  0.8478  0.8849  0.9274  0.9359  0.9863  0.9530  0.9817  0.9817  1.0149  0.6226  0.6226  0.5970  0.4996  0.4996  0.4909  0.4909  0.5192  0.5098  0.5578  0.1165  0.2215  0.2215  0.0287  0.0287  0.0287  0.0320  0.0287  0.0287  0.0287  0.0287  0.0320  0.0320  0.0320  0.0255  0.0287  0.0320  0.0255  0.0287  0.0287  0.0320  0.0256  0.0256  0.0225  0.0192  0.0192  0.0192  0.0192  0.0192  0.0192  0.0192  0.0192  0.0192  0.0192  0.0192  0.0192  0.0256  0.0256  0.0256  0.0256  0.0256  0.0256  0.0160  0.0192  0.0192  0.0192  0.0257  0.0225  0.0064  0.0128  0.0095  0.0127  0.0160  0.0096  0.0160  0.0160  0.0064  0.0064  0.0128  0.0096  0.0160  0.0127  0.0127  0.0095  0.0095  0.0064  0.0064  0.0064  0.0160  0.0160  0.0096  0.0064  0.0096  0.0096  0.0064  0.0128  0.0032  0.0032  0.0032  0.0064  0.0064  0.0064  0.0128  0.0128  0.0128  0.0064  0.0096  0.0128  0.0096  0.0128  0.0096  0.0128  0.0096  0.0128  0.0128  0.0064  0.0096  0.0128  0.0064  0.0032  0.0032  0.0032  0.0032  0.0064  0.0096  0.0032  0.0064  0.0096  0.0096  0.0032  0.0064  0.0096  0.0160  0.0096  0.0064  0.0096  0.0064  0.0032  0.0064  0.0064  0.0032  0.0032  0.0096  0.0064  0.0064  0.0064  0.0064  0.0064  0.0032  0.0064  0.0064  0.0064  0.0096  0.0032  0.0064  0.0032  0.0032  0.0032  0.0096  0.0064  0.0064  0.0064  0.0128  0.0128  0.0064  0.0064  0.0064  0.0128  0.0064  0.0096  0.0064  0.0160  0.0096  0.0096  0.0160  0.0096  0.0064  0.0128  0.0064  0.0064  0.0128  0.0032
OMP4__GCA_000774955.1   1.1765  0.9817  0.9038  0.9669  1.2346  0.9535  0.9472  0.9625  0.9358  0.9303  0.9358  0.9419  0.9358  0.9385  0.9804  0.9225  0.9777  0.9425  0.9548  0.9686  0.9325  0.9325  0.8979  0.8379  0.8684  0.7947  0.8027  0.7906  0.9360  0.8437  0.8863  0.8864  0.8724  0.9636  0.9933  0.8472  0.8593  0.8472  0.8477  0.8544  0.8544  0.8478  0.8849  0.9274  0.9359  0.9863  0.9530  0.9817  0.9817  1.0149  0.6226  0.6226  0.5970  0.4996  0.4996  0.4909  0.4909  0.5192  0.5098  0.5578  0.1165  0.2215  0.2215  0.0287  0.0287  0.0287  0.0320  0.0287  0.0287  0.0287  0.0287  0.0320  0.0320  0.0320  0.0255  0.0287  0.0320  0.0255  0.0287  0.0287  0.0320  0.0256  0.0256  0.0225  0.0192  0.0192  0.0192  0.0192  0.0192  0.0192  0.0192  0.0192  0.0192  0.0192  0.0192  0.0192  0.0256  0.0256  0.0256  0.0256  0.0256  0.0256  0.0160  0.0192  0.0192  0.0192  0.0257  0.0225  0.0064  0.0128  0.0095  0.0127  0.0160  0.0096  0.0160  0.0160  0.0064  0.0064  0.0128  0.0096  0.0160  0.0127  0.0127  0.0095  0.0095  0.0064  0.0064  0.0064  0.0160  0.0160  0.0096  0.0064  0.0096  0.0096  0.0064  0.0128  0.0032  0.0032  0.0032  0.0064  0.0064  0.0064  0.0128  0.0128  0.0128  0.0064  0.0096  0.0128  0.0096  0.0128  0.0096  0.0128  0.0096  0.0128  0.0128  0.0064  0.0096  0.0128  0.0064  0.0032  0.0032  0.0032  0.0032  0.0064  0.0096  0.0032  0.0064  0.0096  0.0096  0.0032  0.0064  0.0096  0.0160  0.0096  0.0064  0.0096  0.0064  0.0032  0.0064  0.0064  0.0032  0.0032  0.0096  0.0064  0.0064  0.0064  0.0064  0.0064  0.0032  0.0064  0.0064  0.0064  0.0096  0.0032  0.0064  0.0032  0.0032  0.0032  0.0096  0.0064  0.0064  0.0064  0.0128  0.0128  0.0064  0.0064  0.0064  0.0128  0.0064  0.0096  0.0064  0.0160  0.0096  0.0096  0.0160  0.0096  0.0064  0.0128  0.0064  0.0064  0.0128  0.0032  0.0000
OMP4__GCA_000774965.1   1.1898  0.9658  0.9104  0.9743  1.2490  0.9580  0.9518  0.9627  0.9217  0.9164  0.9222  0.9282  0.9222  0.9492  0.9657  0.8962  0.9780  0.9428  0.9551  0.9546  0.9327  0.9327  0.8848  0.8512  0.8687  0.8068  0.8151  0.8027  0.9215  0.8701  0.8866  0.8867  0.8727  0.9489  0.9781  0.8351  0.8471  0.8351  0.8347  0.8546  0.8546  0.8481  0.8852  0.9133  0.9517  0.9867  0.9234  0.9664  0.9664  0.9991  0.6108  0.6108  0.5856  0.5048  0.5048  0.4960  0.4960  0.5243  0.5148  0.5474  0.1093  0.2215  0.2215  0.0287  0.0287  0.0287  0.0320  0.0287  0.0287  0.0287  0.0287  0.0320  0.0320  0.0320  0.0256  0.0287  0.0320  0.0256  0.0287  0.0287  0.0320  0.0322  0.0322  0.0290  0.0257  0.0257  0.0257  0.0257  0.0257  0.0257  0.0257  0.0257  0.0257  0.0257  0.0257  0.0257  0.0322  0.0322  0.0322  0.0322  0.0322  0.0322  0.0225  0.0257  0.0257  0.0257  0.0323  0.0290  0.0064  0.0064  0.0160  0.0127  0.0160  0.0160  0.0160  0.0160  0.0064  0.0064  0.0128  0.0096  0.0160  0.0192  0.0192  0.0160  0.0160  0.0064  0.0064  0.0064  0.0160  0.0160  0.0160  0.0064  0.0096  0.0160  0.0064  0.0128  0.0096  0.0096  0.0096  0.0128  0.0128  0.0064  0.0128  0.0128  0.0128  0.0128  0.0160  0.0128  0.0160  0.0128  0.0096  0.0064  0.0096  0.0128  0.0128  0.0128  0.0096  0.0064  0.0128  0.0096  0.0096  0.0096  0.0096  0.0064  0.0096  0.0096  0.0064  0.0160  0.0160  0.0096  0.0128  0.0160  0.0160  0.0096  0.0064  0.0096  0.0064  0.0096  0.0064  0.0064  0.0096  0.0096  0.0096  0.0128  0.0128  0.0064  0.0064  0.0128  0.0096  0.0064  0.0064  0.0064  0.0096  0.0096  0.0128  0.0096  0.0096  0.0096  0.0096  0.0128  0.0128  0.0064  0.0128  0.0128  0.0128  0.0128  0.0128  0.0128  0.0064  0.0096  0.0128  0.0160  0.0096  0.0096  0.0160  0.0096  0.0128  0.0064  0.0064  0.0064  0.0128  0.0096  0.0128  0.0128
OMP4__GCA_000774975.1   1.1686  0.9682  0.9040  0.9531  1.2352  0.9474  0.9412  0.9560  0.9297  0.9243  0.9298  0.9359  0.9298  0.9324  0.9732  0.9160  0.9853  0.9358  0.9481  0.9617  0.9260  0.9260  0.8914  0.8446  0.8752  0.8008  0.8090  0.7967  0.9289  0.8634  0.8937  0.8938  0.8796  0.9473  0.9764  0.8412  0.8533  0.8412  0.8413  0.8481  0.8481  0.8415  0.8782  0.9204  0.9439  0.9948  0.9457  0.9742  0.9742  1.0072  0.6168  0.6168  0.5913  0.4997  0.4997  0.4910  0.4910  0.5193  0.5099  0.5526  0.1129  0.2175  0.2175  0.0255  0.0255  0.0255  0.0287  0.0255  0.0255  0.0255  0.0255  0.0287  0.0287  0.0287  0.0223  0.0255  0.0287  0.0223  0.0255  0.0255  0.0287  0.0289  0.0289  0.0257  0.0225  0.0225  0.0225  0.0225  0.0225  0.0225  0.0225  0.0225  0.0225  0.0225  0.0225  0.0225  0.0289  0.0289  0.0289  0.0289  0.0289  0.0289  0.0192  0.0225  0.0225  0.0225  0.0290  0.0257  0.0032  0.0096  0.0127  0.0032  0.0064  0.0064  0.0064  0.0064  0.0096  0.0032  0.0032  0.0064  0.0127  0.0160  0.0160  0.0127  0.0127  0.0032  0.0032  0.0032  0.0064  0.0064  0.0064  0.0032  0.0000  0.0064  0.0032  0.0032  0.0064  0.0064  0.0064  0.0096  0.0096  0.0032  0.0096  0.0096  0.0096  0.0096  0.0128  0.0096  0.0128  0.0096  0.0000  0.0096  0.0064  0.0096  0.0096  0.0096  0.0064  0.0096  0.0096  0.0064  0.0064  0.0064  0.0064  0.0032  0.0064  0.0064  0.0032  0.0128  0.0128  0.0064  0.0096  0.0128  0.0064  0.0064  0.0032  0.0000  0.0096  0.0064  0.0032  0.0032  0.0064  0.0064  0.0000  0.0096  0.0096  0.0096  0.0096  0.0096  0.0064  0.0032  0.0032  0.0032  0.0000  0.0064  0.0032  0.0064  0.0064  0.0064  0.0064  0.0096  0.0032  0.0032  0.0032  0.0032  0.0096  0.0096  0.0096  0.0032  0.0032  0.0000  0.0032  0.0064  0.0000  0.0064  0.0064  0.0000  0.0032  0.0096  0.0032  0.0096  0.0032  0.0064  0.0096  0.0096  0.0096
OMP4__GCA_000775025.1   1.1608  0.9753  0.9106  0.9604  1.2450  0.9538  0.9475  0.9629  0.9361  0.9306  0.9361  0.9422  0.9361  0.9388  0.9811  0.9230  0.9931  0.9431  0.9554  0.9692  0.9329  0.9329  0.8984  0.8514  0.8821  0.8070  0.8153  0.8029  0.9366  0.8703  0.9012  0.9013  0.8869  0.9550  0.9844  0.8475  0.8597  0.8475  0.8481  0.8548  0.8548  0.8483  0.8855  0.9135  0.9521  1.0033  0.9537  0.9825  0.9825  1.0158  0.6206  0.6206  0.5973  0.5049  0.5049  0.4961  0.4961  0.5244  0.5149  0.5580  0.1166  0.2216  0.2216  0.0287  0.0287  0.0287  0.0320  0.0287  0.0287  0.0287  0.0287  0.0320  0.0320  0.0320  0.0256  0.0287  0.0320  0.0256  0.0287  0.0287  0.0320  0.0322  0.0322  0.0290  0.0257  0.0257  0.0257  0.0257  0.0257  0.0257  0.0257  0.0257  0.0257  0.0257  0.0257  0.0257  0.0322  0.0322  0.0322  0.0322  0.0322  0.0322  0.0225  0.0257  0.0257  0.0257  0.0323  0.0290  0.0064  0.0128  0.0160  0.0063  0.0032  0.0096  0.0032  0.0032  0.0128  0.0064  0.0000  0.0096  0.0160  0.0192  0.0192  0.0160  0.0160  0.0064  0.0064  0.0064  0.0032  0.0032  0.0096  0.0064  0.0032  0.0096  0.0064  0.0000  0.0096  0.0096  0.0096  0.0128  0.0128  0.0064  0.0128  0.0128  0.0128  0.0128  0.0160  0.0128  0.0160  0.0128  0.0032  0.0064  0.0096  0.0128  0.0128  0.0128  0.0096  0.0128  0.0128  0.0096  0.0096  0.0096  0.0096  0.0064  0.0096  0.0096  0.0064  0.0160  0.0160  0.0096  0.0128  0.0160  0.0032  0.0096  0.0064  0.0032  0.0128  0.0096  0.0064  0.0064  0.0096  0.0096  0.0032  0.0128  0.0128  0.0128  0.0128  0.0128  0.0096  0.0064  0.0064  0.0064  0.0032  0.0096  0.0064  0.0096  0.0096  0.0096  0.0096  0.0128  0.0064  0.0064  0.0000  0.0000  0.0128  0.0128  0.0128  0.0000  0.0064  0.0032  0.0064  0.0096  0.0032  0.0096  0.0032  0.0032  0.0064  0.0128  0.0064  0.0128  0.0000  0.0096  0.0128  0.0128  0.0128  0.0032
OMP4__GCA_000775035.1   1.1682  0.9748  0.8912  0.9529  1.2255  0.9411  0.9349  0.9427  0.9172  0.9119  0.9177  0.9236  0.9177  0.9323  0.9580  0.9025  0.9705  0.9219  0.9339  0.9473  0.9127  0.9127  0.8912  0.8444  0.8750  0.8007  0.7967  0.7847  0.9285  0.8632  0.8934  0.8935  0.8793  0.9561  0.9855  0.8410  0.8531  0.8410  0.8410  0.8478  0.8478  0.8413  0.8780  0.9201  0.9436  0.9944  0.9454  0.9738  0.9738  1.0068  0.6166  0.6166  0.5912  0.4996  0.4996  0.4909  0.4909  0.5192  0.5098  0.5421  0.1129  0.2175  0.2175  0.0255  0.0255  0.0255  0.0287  0.0255  0.0255  0.0255  0.0255  0.0287  0.0287  0.0287  0.0223  0.0255  0.0287  0.0223  0.0255  0.0255  0.0287  0.0289  0.0289  0.0257  0.0225  0.0225  0.0225  0.0225  0.0225  0.0225  0.0225  0.0225  0.0225  0.0225  0.0225  0.0225  0.0289  0.0289  0.0289  0.0289  0.0289  0.0289  0.0192  0.0225  0.0225  0.0225  0.0290  0.0257  0.0032  0.0096  0.0127  0.0095  0.0128  0.0128  0.0128  0.0128  0.0096  0.0032  0.0096  0.0064  0.0127  0.0160  0.0160  0.0127  0.0127  0.0032  0.0032  0.0032  0.0128  0.0128  0.0128  0.0032  0.0064  0.0128  0.0032  0.0096  0.0064  0.0064  0.0064  0.0096  0.0096  0.0032  0.0096  0.0096  0.0096  0.0096  0.0128  0.0096  0.0128  0.0096  0.0064  0.0096  0.0064  0.0096  0.0096  0.0096  0.0064  0.0096  0.0096  0.0064  0.0064  0.0064  0.0064  0.0032  0.0064  0.0064  0.0032  0.0128  0.0128  0.0064  0.0096  0.0128  0.0128  0.0064  0.0032  0.0064  0.0096  0.0064  0.0032  0.0032  0.0064  0.0064  0.0064  0.0096  0.0096  0.0096  0.0096  0.0096  0.0064  0.0032  0.0032  0.0032  0.0064  0.0064  0.0096  0.0064  0.0064  0.0064  0.0064  0.0096  0.0096  0.0032  0.0096  0.0096  0.0096  0.0096  0.0096  0.0096  0.0032  0.0064  0.0096  0.0128  0.0064  0.0064  0.0128  0.0064  0.0096  0.0096  0.0032  0.0096  0.0096  0.0064  0.0096  0.0096  0.0096  0.0064  0.0096
OMP4__GCA_000775655.1   1.1765  0.9817  0.9102  0.9741  1.2165  0.9598  0.9535  0.9625  0.9358  0.9303  0.9358  0.9419  0.9358  0.9510  0.9654  0.9225  0.9777  0.9287  0.9548  0.9543  0.9192  0.9192  0.8979  0.8510  0.8684  0.8067  0.8149  0.7906  0.9360  0.8566  0.9006  0.9007  0.8864  0.9486  0.9778  0.8472  0.8593  0.8472  0.8345  0.8544  0.8544  0.8478  0.8849  0.9130  0.9209  0.9706  0.9530  0.9817  0.9817  1.0149  0.6107  0.6107  0.5854  0.5047  0.5047  0.4959  0.4959  0.5142  0.5048  0.5473  0.1165  0.2135  0.2135  0.0287  0.0287  0.0287  0.0320  0.0287  0.0287  0.0287  0.0287  0.0255  0.0255  0.0255  0.0191  0.0287  0.0255  0.0255  0.0287  0.0287  0.0255  0.0191  0.0191  0.0160  0.0127  0.0127  0.0127  0.0127  0.0127  0.0127  0.0127  0.0127  0.0127  0.0127  0.0127  0.0127  0.0191  0.0191  0.0191  0.0191  0.0191  0.0191  0.0095  0.0127  0.0127  0.0127  0.0192  0.0160  0.0064  0.0128  0.0095  0.0127  0.0160  0.0096  0.0160  0.0160  0.0064  0.0064  0.0128  0.0096  0.0095  0.0127  0.0127  0.0095  0.0095  0.0064  0.0064  0.0064  0.0160  0.0160  0.0096  0.0064  0.0096  0.0096  0.0064  0.0128  0.0032  0.0032  0.0032  0.0000  0.0064  0.0064  0.0064  0.0064  0.0064  0.0064  0.0032  0.0064  0.0032  0.0064  0.0096  0.0128  0.0096  0.0064  0.0064  0.0064  0.0096  0.0128  0.0064  0.0032  0.0032  0.0032  0.0032  0.0064  0.0096  0.0032  0.0064  0.0032  0.0032  0.0032  0.0000  0.0032  0.0160  0.0096  0.0064  0.0096  0.0064  0.0032  0.0064  0.0064  0.0032  0.0032  0.0096  0.0000  0.0064  0.0064  0.0064  0.0000  0.0032  0.0064  0.0064  0.0064  0.0096  0.0032  0.0064  0.0032  0.0032  0.0032  0.0032  0.0064  0.0064  0.0064  0.0128  0.0128  0.0064  0.0064  0.0064  0.0128  0.0064  0.0096  0.0064  0.0096  0.0096  0.0096  0.0160  0.0096  0.0064  0.0064  0.0064  0.0064  0.0128  0.0032  0.0064  0.0064  0.0128  0.0096  0.0128  0.0096
OMP4__GCA_000932095.1   1.1686  0.9682  0.9040  0.9531  1.2352  0.9474  0.9412  0.9560  0.9297  0.9243  0.9298  0.9359  0.9298  0.9324  0.9732  0.9160  0.9853  0.9358  0.9481  0.9617  0.9260  0.9260  0.8914  0.8446  0.8752  0.8008  0.8090  0.7967  0.9289  0.8634  0.8937  0.8938  0.8796  0.9473  0.9764  0.8412  0.8533  0.8412  0.8413  0.8481  0.8481  0.8415  0.8782  0.9204  0.9439  0.9948  0.9457  0.9742  0.9742  1.0072  0.6168  0.6168  0.5913  0.4997  0.4997  0.4910  0.4910  0.5193  0.5099  0.5526  0.1129  0.2175  0.2175  0.0255  0.0255  0.0255  0.0287  0.0255  0.0255  0.0255  0.0255  0.0287  0.0287  0.0287  0.0223  0.0255  0.0287  0.0223  0.0255  0.0255  0.0287  0.0289  0.0289  0.0257  0.0225  0.0225  0.0225  0.0225  0.0225  0.0225  0.0225  0.0225  0.0225  0.0225  0.0225  0.0225  0.0289  0.0289  0.0289  0.0289  0.0289  0.0289  0.0192  0.0225  0.0225  0.0225  0.0290  0.0257  0.0032  0.0096  0.0127  0.0032  0.0064  0.0064  0.0064  0.0064  0.0096  0.0032  0.0032  0.0064  0.0127  0.0160  0.0160  0.0127  0.0127  0.0032  0.0032  0.0032  0.0064  0.0064  0.0064  0.0032  0.0000  0.0064  0.0032  0.0032  0.0064  0.0064  0.0064  0.0096  0.0096  0.0032  0.0096  0.0096  0.0096  0.0096  0.0128  0.0096  0.0128  0.0096  0.0000  0.0096  0.0064  0.0096  0.0096  0.0096  0.0064  0.0096  0.0096  0.0064  0.0064  0.0064  0.0064  0.0032  0.0064  0.0064  0.0032  0.0128  0.0128  0.0064  0.0096  0.0128  0.0064  0.0064  0.0032  0.0000  0.0096  0.0064  0.0032  0.0032  0.0064  0.0064  0.0000  0.0096  0.0096  0.0096  0.0096  0.0096  0.0064  0.0032  0.0032  0.0032  0.0000  0.0064  0.0032  0.0064  0.0064  0.0064  0.0064  0.0096  0.0032  0.0032  0.0032  0.0032  0.0096  0.0096  0.0096  0.0032  0.0032  0.0000  0.0032  0.0064  0.0000  0.0064  0.0064  0.0000  0.0032  0.0096  0.0032  0.0096  0.0032  0.0064  0.0096  0.0096  0.0096  0.0000  0.0032  0.0064  0.0096
OMP4__GCA_000953095.1   1.1682  0.9748  0.9038  0.9669  1.2255  0.9535  0.9472  0.9558  0.9295  0.9241  0.9297  0.9358  0.9297  0.9447  0.9729  0.9158  0.9850  0.9356  0.9478  0.9614  0.9258  0.9258  0.8912  0.8444  0.8750  0.8007  0.8088  0.7966  0.9285  0.8501  0.8934  0.8935  0.8793  0.9561  0.9855  0.8410  0.8531  0.8410  0.8410  0.8478  0.8478  0.8413  0.8780  0.9201  0.9283  0.9784  0.9454  0.9738  0.9738  1.0068  0.6166  0.6166  0.5912  0.4996  0.4996  0.4909  0.4909  0.5192  0.5098  0.5525  0.1129  0.2175  0.2175  0.0255  0.0255  0.0255  0.0287  0.0255  0.0255  0.0255  0.0255  0.0287  0.0287  0.0287  0.0223  0.0255  0.0287  0.0223  0.0255  0.0255  0.0287  0.0224  0.0224  0.0192  0.0160  0.0160  0.0160  0.0160  0.0160  0.0160  0.0160  0.0160  0.0160  0.0160  0.0160  0.0160  0.0224  0.0224  0.0224  0.0224  0.0224  0.0224  0.0127  0.0160  0.0160  0.0160  0.0225  0.0192  0.0032  0.0096  0.0063  0.0095  0.0128  0.0064  0.0128  0.0128  0.0032  0.0032  0.0096  0.0064  0.0127  0.0095  0.0095  0.0063  0.0063  0.0032  0.0032  0.0032  0.0128  0.0128  0.0064  0.0032  0.0064  0.0064  0.0032  0.0096  0.0000  0.0000  0.0000  0.0032  0.0032  0.0032  0.0096  0.0096  0.0096  0.0032  0.0064  0.0096  0.0064  0.0096  0.0064  0.0096  0.0064  0.0096  0.0096  0.0032  0.0064  0.0096  0.0032  0.0000  0.0000  0.0000  0.0000  0.0032  0.0064  0.0000  0.0032  0.0064  0.0064  0.0000  0.0032  0.0064  0.0128  0.0064  0.0032  0.0064  0.0032  0.0000  0.0032  0.0032  0.0000  0.0000  0.0064  0.0032  0.0032  0.0032  0.0032  0.0032  0.0000  0.0032  0.0032  0.0032  0.0064  0.0000  0.0032  0.0000  0.0000  0.0000  0.0064  0.0032  0.0032  0.0032  0.0096  0.0096  0.0032  0.0032  0.0032  0.0096  0.0032  0.0064  0.0032  0.0128  0.0064  0.0064  0.0128  0.0064  0.0032  0.0096  0.0032  0.0032  0.0096  0.0000  0.0032  0.0032  0.0096  0.0064  0.0096  0.0064  0.0032  0.0064
OMP4__GCA_000959125.1   1.1682  0.9748  0.9038  0.9669  1.2255  0.9535  0.9472  0.9558  0.9295  0.9241  0.9297  0.9358  0.9297  0.9447  0.9729  0.9158  0.9850  0.9356  0.9478  0.9614  0.9258  0.9258  0.8912  0.8444  0.8750  0.8007  0.8088  0.7966  0.9285  0.8501  0.8934  0.8935  0.8793  0.9561  0.9855  0.8410  0.8531  0.8410  0.8410  0.8478  0.8478  0.8413  0.8780  0.9201  0.9283  0.9784  0.9454  0.9738  0.9738  1.0068  0.6166  0.6166  0.5912  0.4996  0.4996  0.4909  0.4909  0.5192  0.5098  0.5525  0.1129  0.2175  0.2175  0.0255  0.0255  0.0255  0.0287  0.0255  0.0255  0.0255  0.0255  0.0287  0.0287  0.0287  0.0223  0.0255  0.0287  0.0223  0.0255  0.0255  0.0287  0.0224  0.0224  0.0192  0.0160  0.0160  0.0160  0.0160  0.0160  0.0160  0.0160  0.0160  0.0160  0.0160  0.0160  0.0160  0.0224  0.0224  0.0224  0.0224  0.0224  0.0224  0.0127  0.0160  0.0160  0.0160  0.0225  0.0192  0.0032  0.0096  0.0063  0.0095  0.0128  0.0064  0.0128  0.0128  0.0032  0.0032  0.0096  0.0064  0.0127  0.0095  0.0095  0.0063  0.0063  0.0032  0.0032  0.0032  0.0128  0.0128  0.0064  0.0032  0.0064  0.0064  0.0032  0.0096  0.0000  0.0000  0.0000  0.0032  0.0032  0.0032  0.0096  0.0096  0.0096  0.0032  0.0064  0.0096  0.0064  0.0096  0.0064  0.0096  0.0064  0.0096  0.0096  0.0032  0.0064  0.0096  0.0032  0.0000  0.0000  0.0000  0.0000  0.0032  0.0064  0.0000  0.0032  0.0064  0.0064  0.0000  0.0032  0.0064  0.0128  0.0064  0.0032  0.0064  0.0032  0.0000  0.0032  0.0032  0.0000  0.0000  0.0064  0.0032  0.0032  0.0032  0.0032  0.0032  0.0000  0.0032  0.0032  0.0032  0.0064  0.0000  0.0032  0.0000  0.0000  0.0000  0.0064  0.0032  0.0032  0.0032  0.0096  0.0096  0.0032  0.0032  0.0032  0.0096  0.0032  0.0064  0.0032  0.0128  0.0064  0.0064  0.0128  0.0064  0.0032  0.0096  0.0032  0.0032  0.0096  0.0000  0.0032  0.0032  0.0096  0.0064  0.0096  0.0064  0.0032  0.0064  0.0000
OMP4__GCA_000959145.1   1.1765  0.9817  0.9102  0.9741  1.2165  0.9598  0.9535  0.9625  0.9358  0.9303  0.9358  0.9419  0.9358  0.9510  0.9654  0.9225  0.9777  0.9287  0.9548  0.9543  0.9192  0.9192  0.8979  0.8510  0.8684  0.8067  0.8149  0.7906  0.9360  0.8566  0.9006  0.9007  0.8864  0.9486  0.9778  0.8472  0.8593  0.8472  0.8345  0.8544  0.8544  0.8478  0.8849  0.9130  0.9209  0.9706  0.9530  0.9817  0.9817  1.0149  0.6107  0.6107  0.5854  0.5047  0.5047  0.4959  0.4959  0.5142  0.5048  0.5473  0.1165  0.2135  0.2135  0.0287  0.0287  0.0287  0.0320  0.0287  0.0287  0.0287  0.0287  0.0255  0.0255  0.0255  0.0191  0.0287  0.0255  0.0255  0.0287  0.0287  0.0255  0.0191  0.0191  0.0160  0.0127  0.0127  0.0127  0.0127  0.0127  0.0127  0.0127  0.0127  0.0127  0.0127  0.0127  0.0127  0.0191  0.0191  0.0191  0.0191  0.0191  0.0191  0.0095  0.0127  0.0127  0.0127  0.0192  0.0160  0.0064  0.0128  0.0095  0.0127  0.0160  0.0096  0.0160  0.0160  0.0064  0.0064  0.0128  0.0096  0.0095  0.0127  0.0127  0.0095  0.0095  0.0064  0.0064  0.0064  0.0160  0.0160  0.0096  0.0064  0.0096  0.0096  0.0064  0.0128  0.0032  0.0032  0.0032  0.0000  0.0064  0.0064  0.0064  0.0064  0.0064  0.0064  0.0032  0.0064  0.0032  0.0064  0.0096  0.0128  0.0096  0.0064  0.0064  0.0064  0.0096  0.0128  0.0064  0.0032  0.0032  0.0032  0.0032  0.0064  0.0096  0.0032  0.0064  0.0032  0.0032  0.0032  0.0000  0.0032  0.0160  0.0096  0.0064  0.0096  0.0064  0.0032  0.0064  0.0064  0.0032  0.0032  0.0096  0.0000  0.0064  0.0064  0.0064  0.0000  0.0032  0.0064  0.0064  0.0064  0.0096  0.0032  0.0064  0.0032  0.0032  0.0032  0.0032  0.0064  0.0064  0.0064  0.0128  0.0128  0.0064  0.0064  0.0064  0.0128  0.0064  0.0096  0.0064  0.0096  0.0096  0.0096  0.0160  0.0096  0.0064  0.0064  0.0064  0.0064  0.0128  0.0032  0.0064  0.0064  0.0128  0.0096  0.0128  0.0096  0.0000  0.0096  0.0032  0.0032
OMP4__GCA_000959185.1   1.1765  0.9680  0.8975  0.9598  1.2346  0.9472  0.9410  0.9492  0.9234  0.9180  0.9236  0.9297  0.9236  0.9385  0.9654  0.9091  0.9777  0.9287  0.9408  0.9543  0.9192  0.9192  0.8845  0.8379  0.8684  0.7947  0.8027  0.7906  0.9212  0.8566  0.8863  0.8864  0.8724  0.9486  0.9778  0.8350  0.8469  0.8350  0.8345  0.8413  0.8413  0.8349  0.8711  0.9130  0.9359  0.9863  0.9379  0.9660  0.9660  0.9987  0.6107  0.6107  0.5854  0.4946  0.4946  0.4859  0.4859  0.5142  0.5048  0.5473  0.1093  0.2135  0.2135  0.0223  0.0223  0.0223  0.0255  0.0223  0.0223  0.0223  0.0223  0.0255  0.0255  0.0255  0.0191  0.0223  0.0255  0.0191  0.0223  0.0223  0.0255  0.0256  0.0256  0.0225  0.0192  0.0192  0.0192  0.0192  0.0192  0.0192  0.0192  0.0192  0.0192  0.0192  0.0192  0.0192  0.0256  0.0256  0.0256  0.0256  0.0256  0.0256  0.0160  0.0192  0.0192  0.0192  0.0257  0.0225  0.0000  0.0064  0.0095  0.0063  0.0096  0.0096  0.0096  0.0096  0.0064  0.0000  0.0064  0.0032  0.0095  0.0127  0.0127  0.0095  0.0095  0.0000  0.0000  0.0000  0.0096  0.0096  0.0096  0.0000  0.0032  0.0096  0.0000  0.0064  0.0032  0.0032  0.0032  0.0064  0.0064  0.0000  0.0064  0.0064  0.0064  0.0064  0.0096  0.0064  0.0096  0.0064  0.0032  0.0064  0.0032  0.0064  0.0064  0.0064  0.0032  0.0064  0.0064  0.0032  0.0032  0.0032  0.0032  0.0000  0.0032  0.0032  0.0000  0.0096  0.0096  0.0032  0.0064  0.0096  0.0096  0.0032  0.0000  0.0032  0.0064  0.0032  0.0000  0.0000  0.0032  0.0032  0.0032  0.0064  0.0064  0.0064  0.0064  0.0064  0.0032  0.0000  0.0000  0.0000  0.0032  0.0032  0.0064  0.0032  0.0032  0.0032  0.0032  0.0064  0.0064  0.0000  0.0064  0.0064  0.0064  0.0064  0.0064  0.0064  0.0000  0.0032  0.0064  0.0096  0.0032  0.0032  0.0096  0.0032  0.0064  0.0064  0.0000  0.0064  0.0064  0.0032  0.0064  0.0064  0.0064  0.0032  0.0064  0.0032  0.0064  0.0032  0.0032  0.0032  0.0064
OMP4__GCA_000959225.1   1.1686  0.9682  0.9040  0.9531  1.2352  0.9474  0.9412  0.9560  0.9297  0.9243  0.9298  0.9359  0.9298  0.9324  0.9732  0.9160  0.9853  0.9358  0.9481  0.9617  0.9260  0.9260  0.8914  0.8446  0.8752  0.8008  0.8090  0.7967  0.9289  0.8634  0.8937  0.8938  0.8796  0.9473  0.9764  0.8412  0.8533  0.8412  0.8413  0.8481  0.8481  0.8415  0.8782  0.9204  0.9439  0.9948  0.9457  0.9742  0.9742  1.0072  0.6168  0.6168  0.5913  0.4997  0.4997  0.4910  0.4910  0.5193  0.5099  0.5526  0.1129  0.2175  0.2175  0.0255  0.0255  0.0255  0.0287  0.0255  0.0255  0.0255  0.0255  0.0287  0.0287  0.0287  0.0223  0.0255  0.0287  0.0223  0.0255  0.0255  0.0287  0.0289  0.0289  0.0257  0.0225  0.0225  0.0225  0.0225  0.0225  0.0225  0.0225  0.0225  0.0225  0.0225  0.0225  0.0225  0.0289  0.0289  0.0289  0.0289  0.0289  0.0289  0.0192  0.0225  0.0225  0.0225  0.0290  0.0257  0.0032  0.0096  0.0127  0.0032  0.0064  0.0064  0.0064  0.0064  0.0096  0.0032  0.0032  0.0064  0.0127  0.0160  0.0160  0.0127  0.0127  0.0032  0.0032  0.0032  0.0064  0.0064  0.0064  0.0032  0.0000  0.0064  0.0032  0.0032  0.0064  0.0064  0.0064  0.0096  0.0096  0.0032  0.0096  0.0096  0.0096  0.0096  0.0128  0.0096  0.0128  0.0096  0.0000  0.0096  0.0064  0.0096  0.0096  0.0096  0.0064  0.0096  0.0096  0.0064  0.0064  0.0064  0.0064  0.0032  0.0064  0.0064  0.0032  0.0128  0.0128  0.0064  0.0096  0.0128  0.0064  0.0064  0.0032  0.0000  0.0096  0.0064  0.0032  0.0032  0.0064  0.0064  0.0000  0.0096  0.0096  0.0096  0.0096  0.0096  0.0064  0.0032  0.0032  0.0032  0.0000  0.0064  0.0032  0.0064  0.0064  0.0064  0.0064  0.0096  0.0032  0.0032  0.0032  0.0032  0.0096  0.0096  0.0096  0.0032  0.0032  0.0000  0.0032  0.0064  0.0000  0.0064  0.0064  0.0000  0.0032  0.0096  0.0032  0.0096  0.0032  0.0064  0.0096  0.0096  0.0096  0.0000  0.0032  0.0064  0.0096  0.0000  0.0064  0.0064  0.0096  0.0032
OMP4__GCA_000959305.1   1.1829  0.9612  0.9038  0.9529  1.2439  0.9535  0.9472  0.9558  0.9295  0.9180  0.9297  0.9358  0.9297  0.9447  0.9654  0.9091  0.9850  0.9287  0.9408  0.9543  0.9127  0.9127  0.8912  0.8444  0.8750  0.8007  0.8088  0.7966  0.9285  0.8566  0.8863  0.8864  0.8724  0.9561  0.9855  0.8410  0.8531  0.8410  0.8280  0.8478  0.8478  0.8413  0.8780  0.9201  0.9436  0.9944  0.9454  0.9660  0.9660  0.9987  0.6166  0.6166  0.5912  0.4996  0.4996  0.4909  0.4909  0.5192  0.5098  0.5421  0.1129  0.2175  0.2175  0.0255  0.0255  0.0255  0.0287  0.0255  0.0255  0.0255  0.0255  0.0287  0.0287  0.0287  0.0223  0.0255  0.0287  0.0223  0.0255  0.0255  0.0287  0.0289  0.0289  0.0257  0.0225  0.0225  0.0225  0.0225  0.0225  0.0225  0.0225  0.0225  0.0225  0.0225  0.0225  0.0225  0.0289  0.0289  0.0289  0.0289  0.0289  0.0289  0.0192  0.0225  0.0225  0.0225  0.0290  0.0257  0.0032  0.0096  0.0127  0.0095  0.0064  0.0128  0.0064  0.0064  0.0096  0.0032  0.0096  0.0064  0.0127  0.0160  0.0160  0.0127  0.0127  0.0032  0.0032  0.0032  0.0128  0.0128  0.0128  0.0032  0.0064  0.0064  0.0032  0.0096  0.0064  0.0064  0.0064  0.0096  0.0096  0.0032  0.0096  0.0096  0.0096  0.0096  0.0128  0.0096  0.0128  0.0096  0.0064  0.0096  0.0000  0.0096  0.0096  0.0096  0.0064  0.0096  0.0096  0.0064  0.0064  0.0064  0.0064  0.0032  0.0064  0.0064  0.0032  0.0128  0.0128  0.0064  0.0096  0.0128  0.0128  0.0000  0.0032  0.0064  0.0096  0.0064  0.0032  0.0032  0.0064  0.0064  0.0064  0.0096  0.0032  0.0096  0.0096  0.0096  0.0064  0.0032  0.0032  0.0032  0.0064  0.0064  0.0096  0.0064  0.0064  0.0064  0.0064  0.0032  0.0096  0.0032  0.0096  0.0096  0.0096  0.0096  0.0096  0.0096  0.0032  0.0064  0.0096  0.0128  0.0064  0.0064  0.0064  0.0064  0.0096  0.0096  0.0032  0.0096  0.0096  0.0064  0.0096  0.0096  0.0096  0.0064  0.0096  0.0064  0.0096  0.0064  0.0064  0.0064  0.0096  0.0032  0.0064
OMP4__GCA_000959345.1   1.1762  0.9611  0.9037  0.9597  1.2343  0.9471  0.9409  0.9491  0.9233  0.9179  0.9236  0.9296  0.9236  0.9384  0.9652  0.9090  0.9775  0.9286  0.9407  0.9541  0.9191  0.9191  0.8844  0.8378  0.8683  0.7946  0.8026  0.7905  0.9210  0.8565  0.8861  0.8862  0.8723  0.9484  0.9776  0.8349  0.8468  0.8349  0.8344  0.8412  0.8412  0.8348  0.8710  0.9128  0.9357  0.9861  0.9377  0.9581  0.9581  0.9985  0.6106  0.6106  0.5853  0.4895  0.4895  0.4808  0.4808  0.5092  0.4999  0.5473  0.1129  0.2095  0.2095  0.0255  0.0255  0.0255  0.0223  0.0255  0.0255  0.0255  0.0255  0.0287  0.0287  0.0287  0.0223  0.0255  0.0287  0.0223  0.0255  0.0255  0.0287  0.0224  0.0224  0.0192  0.0160  0.0160  0.0160  0.0160  0.0160  0.0160  0.0160  0.0160  0.0160  0.0160  0.0160  0.0160  0.0224  0.0224  0.0224  0.0224  0.0224  0.0224  0.0127  0.0160  0.0160  0.0160  0.0225  0.0192  0.0032  0.0096  0.0063  0.0095  0.0128  0.0128  0.0128  0.0128  0.0096  0.0032  0.0096  0.0064  0.0127  0.0095  0.0095  0.0063  0.0063  0.0032  0.0032  0.0032  0.0128  0.0128  0.0128  0.0032  0.0064  0.0128  0.0032  0.0096  0.0064  0.0064  0.0064  0.0096  0.0032  0.0032  0.0032  0.0032  0.0032  0.0032  0.0064  0.0032  0.0064  0.0032  0.0064  0.0096  0.0064  0.0032  0.0032  0.0096  0.0064  0.0096  0.0096  0.0064  0.0064  0.0064  0.0064  0.0032  0.0064  0.0064  0.0032  0.0064  0.0064  0.0064  0.0096  0.0064  0.0128  0.0064  0.0032  0.0064  0.0096  0.0064  0.0032  0.0032  0.0064  0.0064  0.0064  0.0096  0.0096  0.0096  0.0096  0.0096  0.0064  0.0032  0.0032  0.0032  0.0064  0.0064  0.0096  0.0064  0.0064  0.0064  0.0064  0.0096  0.0096  0.0032  0.0096  0.0096  0.0096  0.0032  0.0096  0.0096  0.0032  0.0064  0.0096  0.0128  0.0064  0.0000  0.0128  0.0064  0.0096  0.0096  0.0032  0.0096  0.0096  0.0064  0.0096  0.0096  0.0096  0.0064  0.0096  0.0064  0.0096  0.0064  0.0064  0.0064  0.0096  0.0032  0.0064  0.0064
OMP4__GCA_001204515.1   1.1765  0.9817  0.9102  0.9741  1.2165  0.9598  0.9535  0.9625  0.9358  0.9303  0.9358  0.9419  0.9358  0.9510  0.9654  0.9225  0.9777  0.9287  0.9548  0.9543  0.9192  0.9192  0.8979  0.8510  0.8684  0.8067  0.8149  0.7906  0.9360  0.8566  0.9006  0.9007  0.8864  0.9486  0.9778  0.8472  0.8593  0.8472  0.8345  0.8544  0.8544  0.8478  0.8849  0.9130  0.9209  0.9706  0.9530  0.9817  0.9817  1.0149  0.6107  0.6107  0.5854  0.5047  0.5047  0.4959  0.4959  0.5142  0.5048  0.5473  0.1165  0.2135  0.2135  0.0287  0.0287  0.0287  0.0320  0.0287  0.0287  0.0287  0.0287  0.0255  0.0255  0.0255  0.0191  0.0287  0.0255  0.0255  0.0287  0.0287  0.0255  0.0191  0.0191  0.0160  0.0127  0.0127  0.0127  0.0127  0.0127  0.0127  0.0127  0.0127  0.0127  0.0127  0.0127  0.0127  0.0191  0.0191  0.0191  0.0191  0.0191  0.0191  0.0095  0.0127  0.0127  0.0127  0.0192  0.0160  0.0064  0.0128  0.0095  0.0127  0.0160  0.0096  0.0160  0.0160  0.0064  0.0064  0.0128  0.0096  0.0095  0.0127  0.0127  0.0095  0.0095  0.0064  0.0064  0.0064  0.0160  0.0160  0.0096  0.0064  0.0096  0.0096  0.0064  0.0128  0.0032  0.0032  0.0032  0.0000  0.0064  0.0064  0.0064  0.0064  0.0064  0.0064  0.0032  0.0064  0.0032  0.0064  0.0096  0.0128  0.0096  0.0064  0.0064  0.0064  0.0096  0.0128  0.0064  0.0032  0.0032  0.0032  0.0032  0.0064  0.0096  0.0032  0.0064  0.0032  0.0032  0.0032  0.0000  0.0032  0.0160  0.0096  0.0064  0.0096  0.0064  0.0032  0.0064  0.0064  0.0032  0.0032  0.0096  0.0000  0.0064  0.0064  0.0064  0.0000  0.0032  0.0064  0.0064  0.0064  0.0096  0.0032  0.0064  0.0032  0.0032  0.0032  0.0032  0.0064  0.0064  0.0064  0.0128  0.0128  0.0064  0.0064  0.0064  0.0128  0.0064  0.0096  0.0064  0.0096  0.0096  0.0096  0.0160  0.0096  0.0064  0.0064  0.0064  0.0064  0.0128  0.0032  0.0064  0.0064  0.0128  0.0096  0.0128  0.0096  0.0000  0.0096  0.0032  0.0032  0.0000  0.0064  0.0096  0.0096  0.0096
OMP4__GCA_001277875.1   1.1849  0.9748  0.9038  0.9669  1.2255  0.9535  0.9472  0.9558  0.9295  0.9241  0.9297  0.9358  0.9297  0.9447  0.9580  0.9158  0.9705  0.9219  0.9478  0.9473  0.9127  0.9127  0.8912  0.8444  0.8619  0.8007  0.8088  0.7847  0.9285  0.8632  0.8934  0.8935  0.8793  0.9412  0.9702  0.8410  0.8531  0.8410  0.8280  0.8478  0.8478  0.8413  0.8780  0.9059  0.9283  0.9784  0.9454  0.9738  0.9738  1.0068  0.6048  0.6048  0.5797  0.4996  0.4996  0.4909  0.4909  0.5093  0.4999  0.5421  0.1129  0.2095  0.2095  0.0255  0.0255  0.0255  0.0287  0.0255  0.0255  0.0255  0.0255  0.0223  0.0223  0.0223  0.0159  0.0255  0.0223  0.0223  0.0255  0.0255  0.0223  0.0224  0.0224  0.0192  0.0160  0.0160  0.0160  0.0160  0.0160  0.0160  0.0160  0.0160  0.0160  0.0160  0.0160  0.0160  0.0224  0.0224  0.0224  0.0224  0.0224  0.0224  0.0127  0.0160  0.0160  0.0160  0.0225  0.0192  0.0032  0.0096  0.0127  0.0095  0.0128  0.0128  0.0128  0.0128  0.0096  0.0032  0.0096  0.0064  0.0063  0.0160  0.0160  0.0127  0.0127  0.0032  0.0032  0.0032  0.0128  0.0128  0.0128  0.0032  0.0064  0.0128  0.0032  0.0096  0.0064  0.0064  0.0064  0.0032  0.0096  0.0032  0.0032  0.0032  0.0032  0.0096  0.0064  0.0032  0.0064  0.0032  0.0064  0.0096  0.0064  0.0032  0.0032  0.0096  0.0064  0.0096  0.0096  0.0064  0.0064  0.0064  0.0064  0.0032  0.0064  0.0064  0.0032  0.0064  0.0064  0.0064  0.0032  0.0064  0.0128  0.0064  0.0032  0.0064  0.0096  0.0064  0.0032  0.0032  0.0064  0.0064  0.0064  0.0032  0.0096  0.0096  0.0096  0.0032  0.0064  0.0032  0.0032  0.0032  0.0064  0.0064  0.0096  0.0064  0.0064  0.0064  0.0000  0.0096  0.0096  0.0032  0.0096  0.0096  0.0096  0.0096  0.0096  0.0096  0.0032  0.0064  0.0096  0.0064  0.0064  0.0064  0.0128  0.0064  0.0096  0.0032  0.0032  0.0096  0.0096  0.0064  0.0096  0.0096  0.0096  0.0064  0.0096  0.0064  0.0032  0.0064  0.0064  0.0064  0.0032  0.0032  0.0064  0.0064  0.0064  0.0032
OMP4__GCA_001277895.1   1.1849  0.9748  0.9038  0.9669  1.2255  0.9535  0.9472  0.9558  0.9295  0.9241  0.9297  0.9358  0.9297  0.9447  0.9580  0.9158  0.9705  0.9219  0.9478  0.9473  0.9127  0.9127  0.8912  0.8444  0.8619  0.8007  0.8088  0.7847  0.9285  0.8632  0.8934  0.8935  0.8793  0.9412  0.9702  0.8410  0.8531  0.8410  0.8280  0.8478  0.8478  0.8413  0.8780  0.9059  0.9283  0.9784  0.9454  0.9738  0.9738  1.0068  0.6048  0.6048  0.5797  0.4996  0.4996  0.4909  0.4909  0.5093  0.4999  0.5421  0.1129  0.2095  0.2095  0.0255  0.0255  0.0255  0.0287  0.0255  0.0255  0.0255  0.0255  0.0223  0.0223  0.0223  0.0159  0.0255  0.0223  0.0223  0.0255  0.0255  0.0223  0.0224  0.0224  0.0192  0.0160  0.0160  0.0160  0.0160  0.0160  0.0160  0.0160  0.0160  0.0160  0.0160  0.0160  0.0160  0.0224  0.0224  0.0224  0.0224  0.0224  0.0224  0.0127  0.0160  0.0160  0.0160  0.0225  0.0192  0.0032  0.0096  0.0127  0.0095  0.0128  0.0128  0.0128  0.0128  0.0096  0.0032  0.0096  0.0064  0.0063  0.0160  0.0160  0.0127  0.0127  0.0032  0.0032  0.0032  0.0128  0.0128  0.0128  0.0032  0.0064  0.0128  0.0032  0.0096  0.0064  0.0064  0.0064  0.0032  0.0096  0.0032  0.0032  0.0032  0.0032  0.0096  0.0064  0.0032  0.0064  0.0032  0.0064  0.0096  0.0064  0.0032  0.0032  0.0096  0.0064  0.0096  0.0096  0.0064  0.0064  0.0064  0.0064  0.0032  0.0064  0.0064  0.0032  0.0064  0.0064  0.0064  0.0032  0.0064  0.0128  0.0064  0.0032  0.0064  0.0096  0.0064  0.0032  0.0032  0.0064  0.0064  0.0064  0.0032  0.0096  0.0096  0.0096  0.0032  0.0064  0.0032  0.0032  0.0032  0.0064  0.0064  0.0096  0.0064  0.0064  0.0064  0.0000  0.0096  0.0096  0.0032  0.0096  0.0096  0.0096  0.0096  0.0096  0.0096  0.0032  0.0064  0.0096  0.0064  0.0064  0.0064  0.0128  0.0064  0.0096  0.0032  0.0032  0.0096  0.0096  0.0064  0.0096  0.0096  0.0096  0.0064  0.0096  0.0064  0.0032  0.0064  0.0064  0.0064  0.0032  0.0032  0.0064  0.0064  0.0064  0.0032  0.0000
OMP4__GCA_001320505.1   1.1682  0.9748  0.9038  0.9669  1.2255  0.9535  0.9472  0.9558  0.9295  0.9241  0.9297  0.9358  0.9297  0.9447  0.9729  0.9158  0.9850  0.9356  0.9478  0.9614  0.9258  0.9258  0.8912  0.8444  0.8750  0.8007  0.8088  0.7966  0.9285  0.8501  0.8934  0.8935  0.8793  0.9561  0.9855  0.8410  0.8531  0.8410  0.8410  0.8478  0.8478  0.8413  0.8780  0.9201  0.9283  0.9784  0.9454  0.9738  0.9738  1.0068  0.6166  0.6166  0.5912  0.4996  0.4996  0.4909  0.4909  0.5192  0.5098  0.5525  0.1129  0.2175  0.2175  0.0255  0.0255  0.0255  0.0287  0.0255  0.0255  0.0255  0.0255  0.0287  0.0287  0.0287  0.0223  0.0255  0.0287  0.0223  0.0255  0.0255  0.0287  0.0224  0.0224  0.0192  0.0160  0.0160  0.0160  0.0160  0.0160  0.0160  0.0160  0.0160  0.0160  0.0160  0.0160  0.0160  0.0224  0.0224  0.0224  0.0224  0.0224  0.0224  0.0127  0.0160  0.0160  0.0160  0.0225  0.0192  0.0032  0.0096  0.0063  0.0095  0.0128  0.0064  0.0128  0.0128  0.0032  0.0032  0.0096  0.0064  0.0127  0.0095  0.0095  0.0063  0.0063  0.0032  0.0032  0.0032  0.0128  0.0128  0.0064  0.0032  0.0064  0.0064  0.0032  0.0096  0.0000  0.0000  0.0000  0.0032  0.0032  0.0032  0.0096  0.0096  0.0096  0.0032  0.0064  0.0096  0.0064  0.0096  0.0064  0.0096  0.0064  0.0096  0.0096  0.0032  0.0064  0.0096  0.0032  0.0000  0.0000  0.0000  0.0000  0.0032  0.0064  0.0000  0.0032  0.0064  0.0064  0.0000  0.0032  0.0064  0.0128  0.0064  0.0032  0.0064  0.0032  0.0000  0.0032  0.0032  0.0000  0.0000  0.0064  0.0032  0.0032  0.0032  0.0032  0.0032  0.0000  0.0032  0.0032  0.0032  0.0064  0.0000  0.0032  0.0000  0.0000  0.0000  0.0064  0.0032  0.0032  0.0032  0.0096  0.0096  0.0032  0.0032  0.0032  0.0096  0.0032  0.0064  0.0032  0.0128  0.0064  0.0064  0.0128  0.0064  0.0032  0.0096  0.0032  0.0032  0.0096  0.0000  0.0032  0.0032  0.0096  0.0064  0.0096  0.0064  0.0032  0.0064  0.0000  0.0000  0.0032  0.0032  0.0064  0.0064  0.0064  0.0032  0.0064  0.0064
OMP4__GCA_001321345.1   1.1762  0.9746  0.9165  0.9739  1.2162  0.9597  0.9534  0.9624  0.9357  0.9302  0.9357  0.9418  0.9357  0.9509  0.9652  0.9224  0.9775  0.9286  0.9547  0.9541  0.9191  0.9191  0.8978  0.8509  0.8683  0.8066  0.8148  0.7905  0.9358  0.8565  0.9004  0.9005  0.8862  0.9484  0.9776  0.8471  0.8592  0.8471  0.8344  0.8543  0.8543  0.8477  0.8848  0.9128  0.9207  0.9704  0.9528  0.9736  0.9736  1.0147  0.6106  0.6106  0.5853  0.4996  0.4996  0.4908  0.4908  0.5092  0.4999  0.5473  0.1202  0.2095  0.2095  0.0320  0.0320  0.0320  0.0287  0.0320  0.0320  0.0320  0.0320  0.0287  0.0287  0.0287  0.0223  0.0320  0.0287  0.0288  0.0320  0.0320  0.0287  0.0159  0.0159  0.0127  0.0095  0.0095  0.0095  0.0095  0.0095  0.0095  0.0095  0.0095  0.0095  0.0095  0.0095  0.0095  0.0159  0.0159  0.0159  0.0159  0.0159  0.0159  0.0063  0.0095  0.0095  0.0095  0.0160  0.0127  0.0096  0.0160  0.0063  0.0160  0.0193  0.0128  0.0193  0.0193  0.0096  0.0096  0.0160  0.0128  0.0127  0.0095  0.0095  0.0063  0.0063  0.0096  0.0096  0.0096  0.0193  0.0193  0.0128  0.0096  0.0128  0.0128  0.0096  0.0160  0.0064  0.0064  0.0064  0.0032  0.0032  0.0096  0.0032  0.0032  0.0032  0.0032  0.0000  0.0032  0.0000  0.0032  0.0128  0.0160  0.0128  0.0032  0.0032  0.0096  0.0128  0.0160  0.0096  0.0064  0.0064  0.0064  0.0064  0.0096  0.0128  0.0064  0.0096  0.0000  0.0000  0.0064  0.0032  0.0000  0.0193  0.0128  0.0096  0.0128  0.0096  0.0064  0.0096  0.0096  0.0064  0.0064  0.0128  0.0032  0.0096  0.0096  0.0096  0.0032  0.0064  0.0096  0.0096  0.0096  0.0128  0.0064  0.0096  0.0064  0.0064  0.0064  0.0064  0.0096  0.0096  0.0096  0.0160  0.0160  0.0096  0.0032  0.0096  0.0160  0.0096  0.0128  0.0096  0.0128  0.0128  0.0064  0.0193  0.0128  0.0096  0.0096  0.0096  0.0096  0.0160  0.0064  0.0096  0.0096  0.0160  0.0128  0.0160  0.0128  0.0032  0.0128  0.0064  0.0064  0.0032  0.0096  0.0128  0.0128  0.0064  0.0032  0.0064  0.0064  0.0064
OMP4__GCA_001321605.1   1.1765  0.9817  0.9102  0.9741  1.2165  0.9598  0.9535  0.9625  0.9358  0.9303  0.9358  0.9419  0.9358  0.9510  0.9654  0.9225  0.9777  0.9287  0.9548  0.9543  0.9192  0.9192  0.8979  0.8510  0.8684  0.8067  0.8149  0.7906  0.9360  0.8566  0.9006  0.9007  0.8864  0.9486  0.9778  0.8472  0.8593  0.8472  0.8345  0.8544  0.8544  0.8478  0.8849  0.9130  0.9209  0.9706  0.9530  0.9817  0.9817  1.0149  0.6107  0.6107  0.5854  0.5047  0.5047  0.4959  0.4959  0.5142  0.5048  0.5473  0.1165  0.2135  0.2135  0.0287  0.0287  0.0287  0.0320  0.0287  0.0287  0.0287  0.0287  0.0255  0.0255  0.0255  0.0191  0.0287  0.0255  0.0255  0.0287  0.0287  0.0255  0.0191  0.0191  0.0160  0.0127  0.0127  0.0127  0.0127  0.0127  0.0127  0.0127  0.0127  0.0127  0.0127  0.0127  0.0127  0.0191  0.0191  0.0191  0.0191  0.0191  0.0191  0.0095  0.0127  0.0127  0.0127  0.0192  0.0160  0.0064  0.0128  0.0095  0.0127  0.0160  0.0096  0.0160  0.0160  0.0064  0.0064  0.0128  0.0096  0.0095  0.0127  0.0127  0.0095  0.0095  0.0064  0.0064  0.0064  0.0160  0.0160  0.0096  0.0064  0.0096  0.0096  0.0064  0.0128  0.0032  0.0032  0.0032  0.0000  0.0064  0.0064  0.0064  0.0064  0.0064  0.0064  0.0032  0.0064  0.0032  0.0064  0.0096  0.0128  0.0096  0.0064  0.0064  0.0064  0.0096  0.0128  0.0064  0.0032  0.0032  0.0032  0.0032  0.0064  0.0096  0.0032  0.0064  0.0032  0.0032  0.0032  0.0000  0.0032  0.0160  0.0096  0.0064  0.0096  0.0064  0.0032  0.0064  0.0064  0.0032  0.0032  0.0096  0.0000  0.0064  0.0064  0.0064  0.0000  0.0032  0.0064  0.0064  0.0064  0.0096  0.0032  0.0064  0.0032  0.0032  0.0032  0.0032  0.0064  0.0064  0.0064  0.0128  0.0128  0.0064  0.0064  0.0064  0.0128  0.0064  0.0096  0.0064  0.0096  0.0096  0.0096  0.0160  0.0096  0.0064  0.0064  0.0064  0.0064  0.0128  0.0032  0.0064  0.0064  0.0128  0.0096  0.0128  0.0096  0.0000  0.0096  0.0032  0.0032  0.0000  0.0064  0.0096  0.0096  0.0096  0.0000  0.0032  0.0032  0.0032  0.0032
OMP4__GCA_000775165.1   1.1765  0.9817  0.9102  0.9741  1.2533  0.9598  0.9535  0.9492  0.9234  0.9180  0.9118  0.9177  0.9118  0.9385  0.9804  0.9091  0.9924  0.9152  0.9408  0.9543  0.9192  0.9192  0.8845  0.8510  0.8816  0.8067  0.8149  0.8026  0.9360  0.8699  0.9006  0.9007  0.8864  0.9636  0.9933  0.8472  0.8593  0.8472  0.8477  0.8413  0.8544  0.8478  0.8849  0.9130  0.9513  1.0025  0.9530  0.9817  0.9817  0.9987  0.6226  0.6226  0.5970  0.5047  0.5047  0.4959  0.4959  0.5243  0.5148  0.5578  0.1165  0.2215  0.2215  0.0287  0.0287  0.0287  0.0320  0.0287  0.0287  0.0287  0.0287  0.0320  0.0320  0.0320  0.0255  0.0287  0.0320  0.0255  0.0287  0.0287  0.0320  0.0322  0.0322  0.0290  0.0257  0.0257  0.0257  0.0257  0.0257  0.0257  0.0257  0.0257  0.0257  0.0257  0.0257  0.0257  0.0322  0.0322  0.0322  0.0322  0.0322  0.0322  0.0225  0.0257  0.0257  0.0257  0.0323  0.0290  0.0064  0.0128  0.0160  0.0127  0.0160  0.0160  0.0160  0.0160  0.0128  0.0064  0.0128  0.0096  0.0160  0.0192  0.0192  0.0160  0.0160  0.0064  0.0064  0.0064  0.0160  0.0160  0.0160  0.0064  0.0096  0.0160  0.0064  0.0128  0.0096  0.0096  0.0096  0.0128  0.0128  0.0064  0.0128  0.0128  0.0128  0.0128  0.0160  0.0128  0.0160  0.0128  0.0096  0.0128  0.0096  0.0128  0.0128  0.0128  0.0096  0.0128  0.0128  0.0096  0.0096  0.0096  0.0096  0.0064  0.0096  0.0096  0.0064  0.0160  0.0160  0.0096  0.0128  0.0160  0.0160  0.0096  0.0064  0.0096  0.0128  0.0096  0.0064  0.0064  0.0096  0.0096  0.0096  0.0128  0.0128  0.0128  0.0128  0.0128  0.0096  0.0064  0.0064  0.0064  0.0096  0.0096  0.0128  0.0096  0.0096  0.0096  0.0096  0.0128  0.0128  0.0064  0.0128  0.0128  0.0128  0.0128  0.0128  0.0128  0.0064  0.0096  0.0128  0.0160  0.0096  0.0096  0.0160  0.0096  0.0128  0.0128  0.0064  0.0128  0.0128  0.0096  0.0128  0.0128  0.0128  0.0096  0.0128  0.0096  0.0128  0.0096  0.0096  0.0096  0.0128  0.0064  0.0096  0.0096  0.0096  0.0128  0.0096  0.0096  0.0096  0.0160  0.0128
OMP4__GCA_000959205.1   1.1608  0.9753  0.9106  0.9604  1.2450  0.9538  0.9475  0.9629  0.9361  0.9306  0.9361  0.9422  0.9361  0.9388  0.9811  0.9230  0.9931  0.9431  0.9554  0.9692  0.9329  0.9329  0.8984  0.8514  0.8821  0.8070  0.8153  0.8029  0.9366  0.8703  0.9012  0.9013  0.8869  0.9550  0.9844  0.8475  0.8597  0.8475  0.8481  0.8548  0.8548  0.8483  0.8855  0.9135  0.9521  1.0033  0.9537  0.9825  0.9825  1.0158  0.6206  0.6206  0.5973  0.5049  0.5049  0.4961  0.4961  0.5244  0.5149  0.5580  0.1166  0.2216  0.2216  0.0287  0.0287  0.0287  0.0320  0.0287  0.0287  0.0287  0.0287  0.0320  0.0320  0.0320  0.0256  0.0287  0.0320  0.0256  0.0287  0.0287  0.0320  0.0322  0.0322  0.0290  0.0257  0.0257  0.0257  0.0257  0.0257  0.0257  0.0257  0.0257  0.0257  0.0257  0.0257  0.0257  0.0322  0.0322  0.0322  0.0322  0.0322  0.0322  0.0225  0.0257  0.0257  0.0257  0.0323  0.0290  0.0064  0.0128  0.0160  0.0063  0.0032  0.0096  0.0032  0.0032  0.0128  0.0064  0.0000  0.0096  0.0160  0.0192  0.0192  0.0160  0.0160  0.0064  0.0064  0.0064  0.0032  0.0032  0.0096  0.0064  0.0032  0.0096  0.0064  0.0000  0.0096  0.0096  0.0096  0.0128  0.0128  0.0064  0.0128  0.0128  0.0128  0.0128  0.0160  0.0128  0.0160  0.0128  0.0032  0.0064  0.0096  0.0128  0.0128  0.0128  0.0096  0.0128  0.0128  0.0096  0.0096  0.0096  0.0096  0.0064  0.0096  0.0096  0.0064  0.0160  0.0160  0.0096  0.0128  0.0160  0.0032  0.0096  0.0064  0.0032  0.0128  0.0096  0.0064  0.0064  0.0096  0.0096  0.0032  0.0128  0.0128  0.0128  0.0128  0.0128  0.0096  0.0064  0.0064  0.0064  0.0032  0.0096  0.0064  0.0096  0.0096  0.0096  0.0096  0.0128  0.0064  0.0064  0.0000  0.0000  0.0128  0.0128  0.0128  0.0000  0.0064  0.0032  0.0064  0.0096  0.0032  0.0096  0.0032  0.0032  0.0064  0.0128  0.0064  0.0128  0.0000  0.0096  0.0128  0.0128  0.0128  0.0032  0.0000  0.0096  0.0128  0.0032  0.0096  0.0096  0.0128  0.0064  0.0032  0.0096  0.0096  0.0128  0.0096  0.0096  0.0096  0.0160  0.0128  0.0128
OMP4__GCA_000932085.1   1.1682  0.9748  0.9038  0.9669  1.2255  0.9535  0.9472  0.9558  0.9295  0.9241  0.9297  0.9358  0.9297  0.9447  0.9729  0.9158  0.9850  0.9356  0.9478  0.9614  0.9258  0.9258  0.8912  0.8444  0.8750  0.8007  0.8088  0.7966  0.9285  0.8501  0.8934  0.8935  0.8793  0.9561  0.9855  0.8410  0.8531  0.8410  0.8410  0.8478  0.8478  0.8413  0.8780  0.9201  0.9283  0.9784  0.9454  0.9738  0.9738  1.0068  0.6166  0.6166  0.5912  0.4996  0.4996  0.4909  0.4909  0.5192  0.5098  0.5525  0.1129  0.2175  0.2175  0.0255  0.0255  0.0255  0.0287  0.0255  0.0255  0.0255  0.0255  0.0287  0.0287  0.0287  0.0223  0.0255  0.0287  0.0223  0.0255  0.0255  0.0287  0.0224  0.0224  0.0192  0.0160  0.0160  0.0160  0.0160  0.0160  0.0160  0.0160  0.0160  0.0160  0.0160  0.0160  0.0160  0.0224  0.0224  0.0224  0.0224  0.0224  0.0224  0.0127  0.0160  0.0160  0.0160  0.0225  0.0192  0.0032  0.0096  0.0063  0.0095  0.0128  0.0064  0.0128  0.0128  0.0032  0.0032  0.0096  0.0064  0.0127  0.0095  0.0095  0.0063  0.0063  0.0032  0.0032  0.0032  0.0128  0.0128  0.0064  0.0032  0.0064  0.0064  0.0032  0.0096  0.0000  0.0000  0.0000  0.0032  0.0032  0.0032  0.0096  0.0096  0.0096  0.0032  0.0064  0.0096  0.0064  0.0096  0.0064  0.0096  0.0064  0.0096  0.0096  0.0032  0.0064  0.0096  0.0032  0.0000  0.0000  0.0000  0.0000  0.0032  0.0064  0.0000  0.0032  0.0064  0.0064  0.0000  0.0032  0.0064  0.0128  0.0064  0.0032  0.0064  0.0032  0.0000  0.0032  0.0032  0.0000  0.0000  0.0064  0.0032  0.0032  0.0032  0.0032  0.0032  0.0000  0.0032  0.0032  0.0032  0.0064  0.0000  0.0032  0.0000  0.0000  0.0000  0.0064  0.0032  0.0032  0.0032  0.0096  0.0096  0.0032  0.0032  0.0032  0.0096  0.0032  0.0064  0.0032  0.0128  0.0064  0.0064  0.0128  0.0064  0.0032  0.0096  0.0032  0.0032  0.0096  0.0000  0.0032  0.0032  0.0096  0.0064  0.0096  0.0064  0.0032  0.0064  0.0000  0.0000  0.0032  0.0032  0.0064  0.0064  0.0064  0.0032  0.0064  0.0064  0.0000  0.0064  0.0032  0.0096  0.0096
OMP4__GCA_001212405.1   1.1762  0.9746  0.9165  0.9739  1.2162  0.9597  0.9534  0.9624  0.9357  0.9302  0.9357  0.9418  0.9357  0.9509  0.9652  0.9224  0.9775  0.9286  0.9547  0.9541  0.9191  0.9191  0.8978  0.8509  0.8683  0.8066  0.8148  0.7905  0.9358  0.8565  0.9004  0.9005  0.8862  0.9484  0.9776  0.8471  0.8592  0.8471  0.8344  0.8543  0.8543  0.8477  0.8848  0.9128  0.9207  0.9704  0.9528  0.9736  0.9736  1.0147  0.6106  0.6106  0.5853  0.4996  0.4996  0.4908  0.4908  0.5092  0.4999  0.5473  0.1202  0.2095  0.2095  0.0320  0.0320  0.0320  0.0287  0.0320  0.0320  0.0320  0.0320  0.0287  0.0287  0.0287  0.0223  0.0320  0.0287  0.0288  0.0320  0.0320  0.0287  0.0159  0.0159  0.0127  0.0095  0.0095  0.0095  0.0095  0.0095  0.0095  0.0095  0.0095  0.0095  0.0095  0.0095  0.0095  0.0159  0.0159  0.0159  0.0159  0.0159  0.0159  0.0063  0.0095  0.0095  0.0095  0.0160  0.0127  0.0096  0.0160  0.0063  0.0160  0.0193  0.0128  0.0193  0.0193  0.0096  0.0096  0.0160  0.0128  0.0127  0.0095  0.0095  0.0063  0.0063  0.0096  0.0096  0.0096  0.0193  0.0193  0.0128  0.0096  0.0128  0.0128  0.0096  0.0160  0.0064  0.0064  0.0064  0.0032  0.0032  0.0096  0.0032  0.0032  0.0032  0.0032  0.0000  0.0032  0.0000  0.0032  0.0128  0.0160  0.0128  0.0032  0.0032  0.0096  0.0128  0.0160  0.0096  0.0064  0.0064  0.0064  0.0064  0.0096  0.0128  0.0064  0.0096  0.0000  0.0000  0.0064  0.0032  0.0000  0.0193  0.0128  0.0096  0.0128  0.0096  0.0064  0.0096  0.0096  0.0064  0.0064  0.0128  0.0032  0.0096  0.0096  0.0096  0.0032  0.0064  0.0096  0.0096  0.0096  0.0128  0.0064  0.0096  0.0064  0.0064  0.0064  0.0064  0.0096  0.0096  0.0096  0.0160  0.0160  0.0096  0.0032  0.0096  0.0160  0.0096  0.0128  0.0096  0.0128  0.0128  0.0064  0.0193  0.0128  0.0096  0.0096  0.0096  0.0096  0.0160  0.0064  0.0096  0.0096  0.0160  0.0128  0.0160  0.0128  0.0032  0.0128  0.0064  0.0064  0.0032  0.0096  0.0128  0.0128  0.0064  0.0032  0.0064  0.0064  0.0064  0.0000  0.0032  0.0160  0.0160  0.0064
OMP4__GCA_001211705.1   1.1679  0.9678  0.9101  0.9668  1.2252  0.9534  0.9471  0.9557  0.9294  0.9240  0.9296  0.9357  0.9296  0.9446  0.9727  0.9157  0.9848  0.9354  0.9476  0.9613  0.9257  0.9257  0.8911  0.8443  0.8749  0.8006  0.8087  0.7965  0.9284  0.8500  0.8932  0.8933  0.8792  0.9559  0.9853  0.8409  0.8530  0.8409  0.8409  0.8477  0.8477  0.8412  0.8778  0.9200  0.9281  0.9782  0.9452  0.9658  0.9658  1.0065  0.6165  0.6165  0.5911  0.4945  0.4945  0.4858  0.4858  0.5142  0.5048  0.5525  0.1165  0.2135  0.2135  0.0287  0.0287  0.0287  0.0255  0.0287  0.0287  0.0287  0.0287  0.0320  0.0320  0.0320  0.0255  0.0287  0.0320  0.0255  0.0287  0.0287  0.0320  0.0191  0.0191  0.0160  0.0127  0.0127  0.0127  0.0127  0.0127  0.0127  0.0127  0.0127  0.0127  0.0127  0.0127  0.0127  0.0191  0.0191  0.0191  0.0191  0.0191  0.0191  0.0095  0.0127  0.0127  0.0127  0.0192  0.0160  0.0064  0.0128  0.0032  0.0127  0.0160  0.0096  0.0160  0.0160  0.0064  0.0064  0.0128  0.0096  0.0160  0.0063  0.0063  0.0032  0.0032  0.0064  0.0064  0.0064  0.0160  0.0160  0.0096  0.0064  0.0096  0.0096  0.0064  0.0128  0.0032  0.0032  0.0032  0.0064  0.0000  0.0064  0.0064  0.0064  0.0064  0.0000  0.0032  0.0064  0.0032  0.0064  0.0096  0.0128  0.0096  0.0064  0.0064  0.0064  0.0096  0.0128  0.0064  0.0032  0.0032  0.0032  0.0032  0.0064  0.0096  0.0032  0.0064  0.0032  0.0032  0.0032  0.0064  0.0032  0.0160  0.0096  0.0064  0.0096  0.0064  0.0032  0.0064  0.0064  0.0032  0.0032  0.0096  0.0064  0.0064  0.0064  0.0064  0.0064  0.0032  0.0064  0.0064  0.0064  0.0096  0.0032  0.0064  0.0032  0.0032  0.0032  0.0096  0.0064  0.0064  0.0064  0.0128  0.0128  0.0064  0.0000  0.0064  0.0128  0.0064  0.0096  0.0064  0.0160  0.0096  0.0032  0.0160  0.0096  0.0064  0.0128  0.0064  0.0064  0.0128  0.0032  0.0064  0.0064  0.0128  0.0096  0.0128  0.0096  0.0064  0.0096  0.0032  0.0032  0.0064  0.0064  0.0096  0.0096  0.0032  0.0064  0.0096  0.0096  0.0032  0.0032  0.0064  0.0128  0.0128  0.0032  0.0032
OMP4__GCA_001210645.1   1.1679  0.9678  0.9101  0.9668  1.2252  0.9534  0.9471  0.9557  0.9294  0.9240  0.9296  0.9357  0.9296  0.9446  0.9727  0.9157  0.9848  0.9354  0.9476  0.9613  0.9257  0.9257  0.8911  0.8443  0.8749  0.8006  0.8087  0.7965  0.9284  0.8500  0.8932  0.8933  0.8792  0.9559  0.9853  0.8409  0.8530  0.8409  0.8409  0.8477  0.8477  0.8412  0.8778  0.9200  0.9281  0.9782  0.9452  0.9658  0.9658  1.0065  0.6165  0.6165  0.5911  0.4945  0.4945  0.4858  0.4858  0.5142  0.5048  0.5525  0.1165  0.2135  0.2135  0.0287  0.0287  0.0287  0.0255  0.0287  0.0287  0.0287  0.0287  0.0320  0.0320  0.0320  0.0255  0.0287  0.0320  0.0255  0.0287  0.0287  0.0320  0.0191  0.0191  0.0160  0.0127  0.0127  0.0127  0.0127  0.0127  0.0127  0.0127  0.0127  0.0127  0.0127  0.0127  0.0127  0.0191  0.0191  0.0191  0.0191  0.0191  0.0191  0.0095  0.0127  0.0127  0.0127  0.0192  0.0160  0.0064  0.0128  0.0032  0.0127  0.0160  0.0096  0.0160  0.0160  0.0064  0.0064  0.0128  0.0096  0.0160  0.0063  0.0063  0.0032  0.0032  0.0064  0.0064  0.0064  0.0160  0.0160  0.0096  0.0064  0.0096  0.0096  0.0064  0.0128  0.0032  0.0032  0.0032  0.0064  0.0000  0.0064  0.0064  0.0064  0.0064  0.0000  0.0032  0.0064  0.0032  0.0064  0.0096  0.0128  0.0096  0.0064  0.0064  0.0064  0.0096  0.0128  0.0064  0.0032  0.0032  0.0032  0.0032  0.0064  0.0096  0.0032  0.0064  0.0032  0.0032  0.0032  0.0064  0.0032  0.0160  0.0096  0.0064  0.0096  0.0064  0.0032  0.0064  0.0064  0.0032  0.0032  0.0096  0.0064  0.0064  0.0064  0.0064  0.0064  0.0032  0.0064  0.0064  0.0064  0.0096  0.0032  0.0064  0.0032  0.0032  0.0032  0.0096  0.0064  0.0064  0.0064  0.0128  0.0128  0.0064  0.0000  0.0064  0.0128  0.0064  0.0096  0.0064  0.0160  0.0096  0.0032  0.0160  0.0096  0.0064  0.0128  0.0064  0.0064  0.0128  0.0032  0.0064  0.0064  0.0128  0.0096  0.0128  0.0096  0.0064  0.0096  0.0032  0.0032  0.0064  0.0064  0.0096  0.0096  0.0032  0.0064  0.0096  0.0096  0.0032  0.0032  0.0064  0.0128  0.0128  0.0032  0.0032  0.0000
OMP4__GCA_001209045.1   1.1765  0.9817  0.9102  0.9741  1.2165  0.9598  0.9535  0.9625  0.9358  0.9303  0.9358  0.9419  0.9358  0.9510  0.9654  0.9225  0.9777  0.9287  0.9548  0.9543  0.9192  0.9192  0.8979  0.8510  0.8684  0.8067  0.8149  0.7906  0.9360  0.8566  0.9006  0.9007  0.8864  0.9486  0.9778  0.8472  0.8593  0.8472  0.8345  0.8544  0.8544  0.8478  0.8849  0.9130  0.9209  0.9706  0.9530  0.9817  0.9817  1.0149  0.6107  0.6107  0.5854  0.5047  0.5047  0.4959  0.4959  0.5142  0.5048  0.5473  0.1165  0.2135  0.2135  0.0287  0.0287  0.0287  0.0320  0.0287  0.0287  0.0287  0.0287  0.0255  0.0255  0.0255  0.0191  0.0287  0.0255  0.0255  0.0287  0.0287  0.0255  0.0191  0.0191  0.0160  0.0127  0.0127  0.0127  0.0127  0.0127  0.0127  0.0127  0.0127  0.0127  0.0127  0.0127  0.0127  0.0191  0.0191  0.0191  0.0191  0.0191  0.0191  0.0095  0.0127  0.0127  0.0127  0.0192  0.0160  0.0064  0.0128  0.0095  0.0127  0.0160  0.0096  0.0160  0.0160  0.0064  0.0064  0.0128  0.0096  0.0095  0.0127  0.0127  0.0095  0.0095  0.0064  0.0064  0.0064  0.0160  0.0160  0.0096  0.0064  0.0096  0.0096  0.0064  0.0128  0.0032  0.0032  0.0032  0.0000  0.0064  0.0064  0.0064  0.0064  0.0064  0.0064  0.0032  0.0064  0.0032  0.0064  0.0096  0.0128  0.0096  0.0064  0.0064  0.0064  0.0096  0.0128  0.0064  0.0032  0.0032  0.0032  0.0032  0.0064  0.0096  0.0032  0.0064  0.0032  0.0032  0.0032  0.0000  0.0032  0.0160  0.0096  0.0064  0.0096  0.0064  0.0032  0.0064  0.0064  0.0032  0.0032  0.0096  0.0000  0.0064  0.0064  0.0064  0.0000  0.0032  0.0064  0.0064  0.0064  0.0096  0.0032  0.0064  0.0032  0.0032  0.0032  0.0032  0.0064  0.0064  0.0064  0.0128  0.0128  0.0064  0.0064  0.0064  0.0128  0.0064  0.0096  0.0064  0.0096  0.0096  0.0096  0.0160  0.0096  0.0064  0.0064  0.0064  0.0064  0.0128  0.0032  0.0064  0.0064  0.0128  0.0096  0.0128  0.0096  0.0000  0.0096  0.0032  0.0032  0.0000  0.0064  0.0096  0.0096  0.0096  0.0000  0.0032  0.0032  0.0032  0.0032  0.0000  0.0128  0.0128  0.0032  0.0032  0.0064  0.0064
OMP4__GCA_001206455.1   1.1679  0.9678  0.9101  0.9668  1.2252  0.9534  0.9471  0.9557  0.9294  0.9240  0.9296  0.9357  0.9296  0.9446  0.9727  0.9157  0.9848  0.9354  0.9476  0.9613  0.9257  0.9257  0.8911  0.8443  0.8749  0.8006  0.8087  0.7965  0.9284  0.8500  0.8932  0.8933  0.8792  0.9559  0.9853  0.8409  0.8530  0.8409  0.8409  0.8477  0.8477  0.8412  0.8778  0.9200  0.9281  0.9782  0.9452  0.9658  0.9658  1.0065  0.6165  0.6165  0.5911  0.4945  0.4945  0.4858  0.4858  0.5142  0.5048  0.5525  0.1165  0.2135  0.2135  0.0287  0.0287  0.0287  0.0255  0.0287  0.0287  0.0287  0.0287  0.0320  0.0320  0.0320  0.0255  0.0287  0.0320  0.0255  0.0287  0.0287  0.0320  0.0191  0.0191  0.0160  0.0127  0.0127  0.0127  0.0127  0.0127  0.0127  0.0127  0.0127  0.0127  0.0127  0.0127  0.0127  0.0191  0.0191  0.0191  0.0191  0.0191  0.0191  0.0095  0.0127  0.0127  0.0127  0.0192  0.0160  0.0064  0.0128  0.0032  0.0127  0.0160  0.0096  0.0160  0.0160  0.0064  0.0064  0.0128  0.0096  0.0160  0.0063  0.0063  0.0032  0.0032  0.0064  0.0064  0.0064  0.0160  0.0160  0.0096  0.0064  0.0096  0.0096  0.0064  0.0128  0.0032  0.0032  0.0032  0.0064  0.0000  0.0064  0.0064  0.0064  0.0064  0.0000  0.0032  0.0064  0.0032  0.0064  0.0096  0.0128  0.0096  0.0064  0.0064  0.0064  0.0096  0.0128  0.0064  0.0032  0.0032  0.0032  0.0032  0.0064  0.0096  0.0032  0.0064  0.0032  0.0032  0.0032  0.0064  0.0032  0.0160  0.0096  0.0064  0.0096  0.0064  0.0032  0.0064  0.0064  0.0032  0.0032  0.0096  0.0064  0.0064  0.0064  0.0064  0.0064  0.0032  0.0064  0.0064  0.0064  0.0096  0.0032  0.0064  0.0032  0.0032  0.0032  0.0096  0.0064  0.0064  0.0064  0.0128  0.0128  0.0064  0.0000  0.0064  0.0128  0.0064  0.0096  0.0064  0.0160  0.0096  0.0032  0.0160  0.0096  0.0064  0.0128  0.0064  0.0064  0.0128  0.0032  0.0064  0.0064  0.0128  0.0096  0.0128  0.0096  0.0064  0.0096  0.0032  0.0032  0.0064  0.0064  0.0096  0.0096  0.0032  0.0064  0.0096  0.0096  0.0032  0.0032  0.0064  0.0128  0.0128  0.0032  0.0032  0.0000  0.0000  0.0064
OMP4__GCA_001204275.1   1.1765  0.9680  0.8975  0.9598  1.2346  0.9472  0.9410  0.9492  0.9234  0.9180  0.9236  0.9297  0.9236  0.9385  0.9654  0.9091  0.9777  0.9287  0.9408  0.9543  0.9192  0.9192  0.8845  0.8379  0.8684  0.7947  0.8027  0.7906  0.9212  0.8566  0.8863  0.8864  0.8724  0.9486  0.9778  0.8350  0.8469  0.8350  0.8345  0.8413  0.8413  0.8349  0.8711  0.9130  0.9359  0.9863  0.9379  0.9660  0.9660  0.9987  0.6107  0.6107  0.5854  0.4946  0.4946  0.4859  0.4859  0.5142  0.5048  0.5473  0.1093  0.2135  0.2135  0.0223  0.0223  0.0223  0.0255  0.0223  0.0223  0.0223  0.0223  0.0255  0.0255  0.0255  0.0191  0.0223  0.0255  0.0191  0.0223  0.0223  0.0255  0.0256  0.0256  0.0225  0.0192  0.0192  0.0192  0.0192  0.0192  0.0192  0.0192  0.0192  0.0192  0.0192  0.0192  0.0192  0.0256  0.0256  0.0256  0.0256  0.0256  0.0256  0.0160  0.0192  0.0192  0.0192  0.0257  0.0225  0.0000  0.0064  0.0095  0.0063  0.0096  0.0096  0.0096  0.0096  0.0064  0.0000  0.0064  0.0032  0.0095  0.0127  0.0127  0.0095  0.0095  0.0000  0.0000  0.0000  0.0096  0.0096  0.0096  0.0000  0.0032  0.0096  0.0000  0.0064  0.0032  0.0032  0.0032  0.0064  0.0064  0.0000  0.0064  0.0064  0.0064  0.0064  0.0096  0.0064  0.0096  0.0064  0.0032  0.0064  0.0032  0.0064  0.0064  0.0064  0.0032  0.0064  0.0064  0.0032  0.0032  0.0032  0.0032  0.0000  0.0032  0.0032  0.0000  0.0096  0.0096  0.0032  0.0064  0.0096  0.0096  0.0032  0.0000  0.0032  0.0064  0.0032  0.0000  0.0000  0.0032  0.0032  0.0032  0.0064  0.0064  0.0064  0.0064  0.0064  0.0032  0.0000  0.0000  0.0000  0.0032  0.0032  0.0064  0.0032  0.0032  0.0032  0.0032  0.0064  0.0064  0.0000  0.0064  0.0064  0.0064  0.0064  0.0064  0.0064  0.0000  0.0032  0.0064  0.0096  0.0032  0.0032  0.0096  0.0032  0.0064  0.0064  0.0000  0.0064  0.0064  0.0032  0.0064  0.0064  0.0064  0.0032  0.0064  0.0032  0.0064  0.0032  0.0032  0.0032  0.0064  0.0000  0.0032  0.0032  0.0032  0.0064  0.0032  0.0032  0.0032  0.0096  0.0064  0.0064  0.0064  0.0032  0.0096  0.0064  0.0064  0.0064  0.0064
OMP4__GCA_001204155.1   1.1762  0.9746  0.9165  0.9739  1.2162  0.9597  0.9534  0.9624  0.9357  0.9302  0.9357  0.9418  0.9357  0.9509  0.9652  0.9224  0.9775  0.9286  0.9547  0.9541  0.9191  0.9191  0.8978  0.8509  0.8683  0.8066  0.8148  0.7905  0.9358  0.8565  0.9004  0.9005  0.8862  0.9484  0.9776  0.8471  0.8592  0.8471  0.8344  0.8543  0.8543  0.8477  0.8848  0.9128  0.9207  0.9704  0.9528  0.9736  0.9736  1.0147  0.6106  0.6106  0.5853  0.4996  0.4996  0.4908  0.4908  0.5092  0.4999  0.5473  0.1202  0.2095  0.2095  0.0320  0.0320  0.0320  0.0287  0.0320  0.0320  0.0320  0.0320  0.0287  0.0287  0.0287  0.0223  0.0320  0.0287  0.0288  0.0320  0.0320  0.0287  0.0159  0.0159  0.0127  0.0095  0.0095  0.0095  0.0095  0.0095  0.0095  0.0095  0.0095  0.0095  0.0095  0.0095  0.0095  0.0159  0.0159  0.0159  0.0159  0.0159  0.0159  0.0063  0.0095  0.0095  0.0095  0.0160  0.0127  0.0096  0.0160  0.0063  0.0160  0.0193  0.0128  0.0193  0.0193  0.0096  0.0096  0.0160  0.0128  0.0127  0.0095  0.0095  0.0063  0.0063  0.0096  0.0096  0.0096  0.0193  0.0193  0.0128  0.0096  0.0128  0.0128  0.0096  0.0160  0.0064  0.0064  0.0064  0.0032  0.0032  0.0096  0.0032  0.0032  0.0032  0.0032  0.0000  0.0032  0.0000  0.0032  0.0128  0.0160  0.0128  0.0032  0.0032  0.0096  0.0128  0.0160  0.0096  0.0064  0.0064  0.0064  0.0064  0.0096  0.0128  0.0064  0.0096  0.0000  0.0000  0.0064  0.0032  0.0000  0.0193  0.0128  0.0096  0.0128  0.0096  0.0064  0.0096  0.0096  0.0064  0.0064  0.0128  0.0032  0.0096  0.0096  0.0096  0.0032  0.0064  0.0096  0.0096  0.0096  0.0128  0.0064  0.0096  0.0064  0.0064  0.0064  0.0064  0.0096  0.0096  0.0096  0.0160  0.0160  0.0096  0.0032  0.0096  0.0160  0.0096  0.0128  0.0096  0.0128  0.0128  0.0064  0.0193  0.0128  0.0096  0.0096  0.0096  0.0096  0.0160  0.0064  0.0096  0.0096  0.0160  0.0128  0.0160  0.0128  0.0032  0.0128  0.0064  0.0064  0.0032  0.0096  0.0128  0.0128  0.0064  0.0032  0.0064  0.0064  0.0064  0.0000  0.0032  0.0160  0.0160  0.0064  0.0000  0.0032  0.0032  0.0032  0.0032  0.0096
OMP4__GCA_001202135.1   1.1762  0.9746  0.9165  0.9739  1.2162  0.9597  0.9534  0.9624  0.9357  0.9302  0.9357  0.9418  0.9357  0.9509  0.9652  0.9224  0.9775  0.9286  0.9547  0.9541  0.9191  0.9191  0.8978  0.8509  0.8683  0.8066  0.8148  0.7905  0.9358  0.8565  0.9004  0.9005  0.8862  0.9484  0.9776  0.8471  0.8592  0.8471  0.8344  0.8543  0.8543  0.8477  0.8848  0.9128  0.9207  0.9704  0.9528  0.9736  0.9736  1.0147  0.6106  0.6106  0.5853  0.4996  0.4996  0.4908  0.4908  0.5092  0.4999  0.5473  0.1202  0.2095  0.2095  0.0320  0.0320  0.0320  0.0287  0.0320  0.0320  0.0320  0.0320  0.0287  0.0287  0.0287  0.0223  0.0320  0.0287  0.0288  0.0320  0.0320  0.0287  0.0159  0.0159  0.0127  0.0095  0.0095  0.0095  0.0095  0.0095  0.0095  0.0095  0.0095  0.0095  0.0095  0.0095  0.0095  0.0159  0.0159  0.0159  0.0159  0.0159  0.0159  0.0063  0.0095  0.0095  0.0095  0.0160  0.0127  0.0096  0.0160  0.0063  0.0160  0.0193  0.0128  0.0193  0.0193  0.0096  0.0096  0.0160  0.0128  0.0127  0.0095  0.0095  0.0063  0.0063  0.0096  0.0096  0.0096  0.0193  0.0193  0.0128  0.0096  0.0128  0.0128  0.0096  0.0160  0.0064  0.0064  0.0064  0.0032  0.0032  0.0096  0.0032  0.0032  0.0032  0.0032  0.0000  0.0032  0.0000  0.0032  0.0128  0.0160  0.0128  0.0032  0.0032  0.0096  0.0128  0.0160  0.0096  0.0064  0.0064  0.0064  0.0064  0.0096  0.0128  0.0064  0.0096  0.0000  0.0000  0.0064  0.0032  0.0000  0.0193  0.0128  0.0096  0.0128  0.0096  0.0064  0.0096  0.0096  0.0064  0.0064  0.0128  0.0032  0.0096  0.0096  0.0096  0.0032  0.0064  0.0096  0.0096  0.0096  0.0128  0.0064  0.0096  0.0064  0.0064  0.0064  0.0064  0.0096  0.0096  0.0096  0.0160  0.0160  0.0096  0.0032  0.0096  0.0160  0.0096  0.0128  0.0096  0.0128  0.0128  0.0064  0.0193  0.0128  0.0096  0.0096  0.0096  0.0096  0.0160  0.0064  0.0096  0.0096  0.0160  0.0128  0.0160  0.0128  0.0032  0.0128  0.0064  0.0064  0.0032  0.0096  0.0128  0.0128  0.0064  0.0032  0.0064  0.0064  0.0064  0.0000  0.0032  0.0160  0.0160  0.0064  0.0000  0.0032  0.0032  0.0032  0.0032  0.0096  0.0000
OMP4__GCA_001195465.1   1.1765  0.9817  0.9102  0.9741  1.2165  0.9598  0.9535  0.9625  0.9358  0.9303  0.9358  0.9419  0.9358  0.9510  0.9654  0.9225  0.9777  0.9287  0.9548  0.9543  0.9192  0.9192  0.8979  0.8510  0.8684  0.8067  0.8149  0.7906  0.9360  0.8566  0.9006  0.9007  0.8864  0.9486  0.9778  0.8472  0.8593  0.8472  0.8345  0.8544  0.8544  0.8478  0.8849  0.9130  0.9209  0.9706  0.9530  0.9817  0.9817  1.0149  0.6107  0.6107  0.5854  0.5047  0.5047  0.4959  0.4959  0.5142  0.5048  0.5473  0.1165  0.2135  0.2135  0.0287  0.0287  0.0287  0.0320  0.0287  0.0287  0.0287  0.0287  0.0255  0.0255  0.0255  0.0191  0.0287  0.0255  0.0255  0.0287  0.0287  0.0255  0.0191  0.0191  0.0160  0.0127  0.0127  0.0127  0.0127  0.0127  0.0127  0.0127  0.0127  0.0127  0.0127  0.0127  0.0127  0.0191  0.0191  0.0191  0.0191  0.0191  0.0191  0.0095  0.0127  0.0127  0.0127  0.0192  0.0160  0.0064  0.0128  0.0095  0.0127  0.0160  0.0096  0.0160  0.0160  0.0064  0.0064  0.0128  0.0096  0.0095  0.0127  0.0127  0.0095  0.0095  0.0064  0.0064  0.0064  0.0160  0.0160  0.0096  0.0064  0.0096  0.0096  0.0064  0.0128  0.0032  0.0032  0.0032  0.0000  0.0064  0.0064  0.0064  0.0064  0.0064  0.0064  0.0032  0.0064  0.0032  0.0064  0.0096  0.0128  0.0096  0.0064  0.0064  0.0064  0.0096  0.0128  0.0064  0.0032  0.0032  0.0032  0.0032  0.0064  0.0096  0.0032  0.0064  0.0032  0.0032  0.0032  0.0000  0.0032  0.0160  0.0096  0.0064  0.0096  0.0064  0.0032  0.0064  0.0064  0.0032  0.0032  0.0096  0.0000  0.0064  0.0064  0.0064  0.0000  0.0032  0.0064  0.0064  0.0064  0.0096  0.0032  0.0064  0.0032  0.0032  0.0032  0.0032  0.0064  0.0064  0.0064  0.0128  0.0128  0.0064  0.0064  0.0064  0.0128  0.0064  0.0096  0.0064  0.0096  0.0096  0.0096  0.0160  0.0096  0.0064  0.0064  0.0064  0.0064  0.0128  0.0032  0.0064  0.0064  0.0128  0.0096  0.0128  0.0096  0.0000  0.0096  0.0032  0.0032  0.0000  0.0064  0.0096  0.0096  0.0096  0.0000  0.0032  0.0032  0.0032  0.0032  0.0000  0.0128  0.0128  0.0032  0.0032  0.0064  0.0064  0.0000  0.0064  0.0064  0.0032  0.0032
OMP4__GCA_001262355.1   1.1682  0.9748  0.9038  0.9669  1.2255  0.9535  0.9472  0.9558  0.9295  0.9241  0.9297  0.9358  0.9297  0.9447  0.9729  0.9158  0.9850  0.9356  0.9478  0.9614  0.9258  0.9258  0.8912  0.8444  0.8750  0.8007  0.8088  0.7966  0.9285  0.8501  0.8934  0.8935  0.8793  0.9561  0.9855  0.8410  0.8531  0.8410  0.8410  0.8478  0.8478  0.8413  0.8780  0.9201  0.9283  0.9784  0.9454  0.9738  0.9738  1.0068  0.6166  0.6166  0.5912  0.4996  0.4996  0.4909  0.4909  0.5192  0.5098  0.5525  0.1129  0.2175  0.2175  0.0255  0.0255  0.0255  0.0287  0.0255  0.0255  0.0255  0.0255  0.0287  0.0287  0.0287  0.0223  0.0255  0.0287  0.0223  0.0255  0.0255  0.0287  0.0224  0.0224  0.0192  0.0160  0.0160  0.0160  0.0160  0.0160  0.0160  0.0160  0.0160  0.0160  0.0160  0.0160  0.0160  0.0224  0.0224  0.0224  0.0224  0.0224  0.0224  0.0127  0.0160  0.0160  0.0160  0.0225  0.0192  0.0032  0.0096  0.0063  0.0095  0.0128  0.0064  0.0128  0.0128  0.0032  0.0032  0.0096  0.0064  0.0127  0.0095  0.0095  0.0063  0.0063  0.0032  0.0032  0.0032  0.0128  0.0128  0.0064  0.0032  0.0064  0.0064  0.0032  0.0096  0.0000  0.0000  0.0000  0.0032  0.0032  0.0032  0.0096  0.0096  0.0096  0.0032  0.0064  0.0096  0.0064  0.0096  0.0064  0.0096  0.0064  0.0096  0.0096  0.0032  0.0064  0.0096  0.0032  0.0000  0.0000  0.0000  0.0000  0.0032  0.0064  0.0000  0.0032  0.0064  0.0064  0.0000  0.0032  0.0064  0.0128  0.0064  0.0032  0.0064  0.0032  0.0000  0.0032  0.0032  0.0000  0.0000  0.0064  0.0032  0.0032  0.0032  0.0032  0.0032  0.0000  0.0032  0.0032  0.0032  0.0064  0.0000  0.0032  0.0000  0.0000  0.0000  0.0064  0.0032  0.0032  0.0032  0.0096  0.0096  0.0032  0.0032  0.0032  0.0096  0.0032  0.0064  0.0032  0.0128  0.0064  0.0064  0.0128  0.0064  0.0032  0.0096  0.0032  0.0032  0.0096  0.0000  0.0032  0.0032  0.0096  0.0064  0.0096  0.0064  0.0032  0.0064  0.0000  0.0000  0.0032  0.0032  0.0064  0.0064  0.0064  0.0032  0.0064  0.0064  0.0000  0.0064  0.0032  0.0096  0.0096  0.0000  0.0064  0.0032  0.0032  0.0032  0.0032  0.0032  0.0064  0.0064  0.0032
OMP4__GCA_001320255.1   1.1765  0.9817  0.9102  0.9741  1.2165  0.9598  0.9535  0.9625  0.9358  0.9303  0.9358  0.9419  0.9358  0.9510  0.9654  0.9225  0.9777  0.9287  0.9548  0.9543  0.9192  0.9192  0.8979  0.8510  0.8684  0.8067  0.8149  0.7906  0.9360  0.8566  0.9006  0.9007  0.8864  0.9486  0.9778  0.8472  0.8593  0.8472  0.8345  0.8544  0.8544  0.8478  0.8849  0.9130  0.9209  0.9706  0.9530  0.9817  0.9817  1.0149  0.6107  0.6107  0.5854  0.5047  0.5047  0.4959  0.4959  0.5142  0.5048  0.5473  0.1165  0.2135  0.2135  0.0287  0.0287  0.0287  0.0320  0.0287  0.0287  0.0287  0.0287  0.0255  0.0255  0.0255  0.0191  0.0287  0.0255  0.0255  0.0287  0.0287  0.0255  0.0191  0.0191  0.0160  0.0127  0.0127  0.0127  0.0127  0.0127  0.0127  0.0127  0.0127  0.0127  0.0127  0.0127  0.0127  0.0191  0.0191  0.0191  0.0191  0.0191  0.0191  0.0095  0.0127  0.0127  0.0127  0.0192  0.0160  0.0064  0.0128  0.0095  0.0127  0.0160  0.0096  0.0160  0.0160  0.0064  0.0064  0.0128  0.0096  0.0095  0.0127  0.0127  0.0095  0.0095  0.0064  0.0064  0.0064  0.0160  0.0160  0.0096  0.0064  0.0096  0.0096  0.0064  0.0128  0.0032  0.0032  0.0032  0.0000  0.0064  0.0064  0.0064  0.0064  0.0064  0.0064  0.0032  0.0064  0.0032  0.0064  0.0096  0.0128  0.0096  0.0064  0.0064  0.0064  0.0096  0.0128  0.0064  0.0032  0.0032  0.0032  0.0032  0.0064  0.0096  0.0032  0.0064  0.0032  0.0032  0.0032  0.0000  0.0032  0.0160  0.0096  0.0064  0.0096  0.0064  0.0032  0.0064  0.0064  0.0032  0.0032  0.0096  0.0000  0.0064  0.0064  0.0064  0.0000  0.0032  0.0064  0.0064  0.0064  0.0096  0.0032  0.0064  0.0032  0.0032  0.0032  0.0032  0.0064  0.0064  0.0064  0.0128  0.0128  0.0064  0.0064  0.0064  0.0128  0.0064  0.0096  0.0064  0.0096  0.0096  0.0096  0.0160  0.0096  0.0064  0.0064  0.0064  0.0064  0.0128  0.0032  0.0064  0.0064  0.0128  0.0096  0.0128  0.0096  0.0000  0.0096  0.0032  0.0032  0.0000  0.0064  0.0096  0.0096  0.0096  0.0000  0.0032  0.0032  0.0032  0.0032  0.0000  0.0128  0.0128  0.0032  0.0032  0.0064  0.0064  0.0000  0.0064  0.0064  0.0032  0.0032  0.0000  0.0032
OMP4__GCA_001320325.1   1.1682  0.9748  0.9038  0.9669  1.2255  0.9535  0.9472  0.9558  0.9295  0.9241  0.9297  0.9358  0.9297  0.9447  0.9729  0.9158  0.9850  0.9356  0.9478  0.9614  0.9258  0.9258  0.8912  0.8444  0.8750  0.8007  0.8088  0.7966  0.9285  0.8501  0.8934  0.8935  0.8793  0.9561  0.9855  0.8410  0.8531  0.8410  0.8410  0.8478  0.8478  0.8413  0.8780  0.9201  0.9283  0.9784  0.9454  0.9738  0.9738  1.0068  0.6166  0.6166  0.5912  0.4996  0.4996  0.4909  0.4909  0.5192  0.5098  0.5525  0.1129  0.2175  0.2175  0.0255  0.0255  0.0255  0.0287  0.0255  0.0255  0.0255  0.0255  0.0287  0.0287  0.0287  0.0223  0.0255  0.0287  0.0223  0.0255  0.0255  0.0287  0.0224  0.0224  0.0192  0.0160  0.0160  0.0160  0.0160  0.0160  0.0160  0.0160  0.0160  0.0160  0.0160  0.0160  0.0160  0.0224  0.0224  0.0224  0.0224  0.0224  0.0224  0.0127  0.0160  0.0160  0.0160  0.0225  0.0192  0.0032  0.0096  0.0063  0.0095  0.0128  0.0064  0.0128  0.0128  0.0032  0.0032  0.0096  0.0064  0.0127  0.0095  0.0095  0.0063  0.0063  0.0032  0.0032  0.0032  0.0128  0.0128  0.0064  0.0032  0.0064  0.0064  0.0032  0.0096  0.0000  0.0000  0.0000  0.0032  0.0032  0.0032  0.0096  0.0096  0.0096  0.0032  0.0064  0.0096  0.0064  0.0096  0.0064  0.0096  0.0064  0.0096  0.0096  0.0032  0.0064  0.0096  0.0032  0.0000  0.0000  0.0000  0.0000  0.0032  0.0064  0.0000  0.0032  0.0064  0.0064  0.0000  0.0032  0.0064  0.0128  0.0064  0.0032  0.0064  0.0032  0.0000  0.0032  0.0032  0.0000  0.0000  0.0064  0.0032  0.0032  0.0032  0.0032  0.0032  0.0000  0.0032  0.0032  0.0032  0.0064  0.0000  0.0032  0.0000  0.0000  0.0000  0.0064  0.0032  0.0032  0.0032  0.0096  0.0096  0.0032  0.0032  0.0032  0.0096  0.0032  0.0064  0.0032  0.0128  0.0064  0.0064  0.0128  0.0064  0.0032  0.0096  0.0032  0.0032  0.0096  0.0000  0.0032  0.0032  0.0096  0.0064  0.0096  0.0064  0.0032  0.0064  0.0000  0.0000  0.0032  0.0032  0.0064  0.0064  0.0064  0.0032  0.0064  0.0064  0.0000  0.0064  0.0032  0.0096  0.0096  0.0000  0.0064  0.0032  0.0032  0.0032  0.0032  0.0032  0.0064  0.0064  0.0032  0.0000  0.0032
OMP4__GCA_001320365.1   1.1682  0.9748  0.9038  0.9669  1.2255  0.9535  0.9472  0.9558  0.9295  0.9241  0.9297  0.9358  0.9297  0.9447  0.9729  0.9158  0.9850  0.9356  0.9478  0.9614  0.9258  0.9258  0.8912  0.8444  0.8750  0.8007  0.8088  0.7966  0.9285  0.8501  0.8934  0.8935  0.8793  0.9561  0.9855  0.8410  0.8531  0.8410  0.8410  0.8478  0.8478  0.8413  0.8780  0.9201  0.9283  0.9784  0.9454  0.9738  0.9738  1.0068  0.6166  0.6166  0.5912  0.4996  0.4996  0.4909  0.4909  0.5192  0.5098  0.5525  0.1129  0.2175  0.2175  0.0255  0.0255  0.0255  0.0287  0.0255  0.0255  0.0255  0.0255  0.0287  0.0287  0.0287  0.0223  0.0255  0.0287  0.0223  0.0255  0.0255  0.0287  0.0224  0.0224  0.0192  0.0160  0.0160  0.0160  0.0160  0.0160  0.0160  0.0160  0.0160  0.0160  0.0160  0.0160  0.0160  0.0224  0.0224  0.0224  0.0224  0.0224  0.0224  0.0127  0.0160  0.0160  0.0160  0.0225  0.0192  0.0032  0.0096  0.0063  0.0095  0.0128  0.0064  0.0128  0.0128  0.0032  0.0032  0.0096  0.0064  0.0127  0.0095  0.0095  0.0063  0.0063  0.0032  0.0032  0.0032  0.0128  0.0128  0.0064  0.0032  0.0064  0.0064  0.0032  0.0096  0.0000  0.0000  0.0000  0.0032  0.0032  0.0032  0.0096  0.0096  0.0096  0.0032  0.0064  0.0096  0.0064  0.0096  0.0064  0.0096  0.0064  0.0096  0.0096  0.0032  0.0064  0.0096  0.0032  0.0000  0.0000  0.0000  0.0000  0.0032  0.0064  0.0000  0.0032  0.0064  0.0064  0.0000  0.0032  0.0064  0.0128  0.0064  0.0032  0.0064  0.0032  0.0000  0.0032  0.0032  0.0000  0.0000  0.0064  0.0032  0.0032  0.0032  0.0032  0.0032  0.0000  0.0032  0.0032  0.0032  0.0064  0.0000  0.0032  0.0000  0.0000  0.0000  0.0064  0.0032  0.0032  0.0032  0.0096  0.0096  0.0032  0.0032  0.0032  0.0096  0.0032  0.0064  0.0032  0.0128  0.0064  0.0064  0.0128  0.0064  0.0032  0.0096  0.0032  0.0032  0.0096  0.0000  0.0032  0.0032  0.0096  0.0064  0.0096  0.0064  0.0032  0.0064  0.0000  0.0000  0.0032  0.0032  0.0064  0.0064  0.0064  0.0032  0.0064  0.0064  0.0000  0.0064  0.0032  0.0096  0.0096  0.0000  0.0064  0.0032  0.0032  0.0032  0.0032  0.0032  0.0064  0.0064  0.0032  0.0000  0.0032  0.0000
OMP4__GCA_001320425.1   1.1682  0.9748  0.9038  0.9669  1.2255  0.9535  0.9472  0.9558  0.9295  0.9241  0.9297  0.9358  0.9297  0.9447  0.9729  0.9158  0.9850  0.9356  0.9478  0.9614  0.9258  0.9258  0.8912  0.8444  0.8750  0.8007  0.8088  0.7966  0.9285  0.8501  0.8934  0.8935  0.8793  0.9561  0.9855  0.8410  0.8531  0.8410  0.8410  0.8478  0.8478  0.8413  0.8780  0.9201  0.9283  0.9784  0.9454  0.9738  0.9738  1.0068  0.6166  0.6166  0.5912  0.4996  0.4996  0.4909  0.4909  0.5192  0.5098  0.5525  0.1129  0.2175  0.2175  0.0255  0.0255  0.0255  0.0287  0.0255  0.0255  0.0255  0.0255  0.0287  0.0287  0.0287  0.0223  0.0255  0.0287  0.0223  0.0255  0.0255  0.0287  0.0224  0.0224  0.0192  0.0160  0.0160  0.0160  0.0160  0.0160  0.0160  0.0160  0.0160  0.0160  0.0160  0.0160  0.0160  0.0224  0.0224  0.0224  0.0224  0.0224  0.0224  0.0127  0.0160  0.0160  0.0160  0.0225  0.0192  0.0032  0.0096  0.0063  0.0095  0.0128  0.0064  0.0128  0.0128  0.0032  0.0032  0.0096  0.0064  0.0127  0.0095  0.0095  0.0063  0.0063  0.0032  0.0032  0.0032  0.0128  0.0128  0.0064  0.0032  0.0064  0.0064  0.0032  0.0096  0.0000  0.0000  0.0000  0.0032  0.0032  0.0032  0.0096  0.0096  0.0096  0.0032  0.0064  0.0096  0.0064  0.0096  0.0064  0.0096  0.0064  0.0096  0.0096  0.0032  0.0064  0.0096  0.0032  0.0000  0.0000  0.0000  0.0000  0.0032  0.0064  0.0000  0.0032  0.0064  0.0064  0.0000  0.0032  0.0064  0.0128  0.0064  0.0032  0.0064  0.0032  0.0000  0.0032  0.0032  0.0000  0.0000  0.0064  0.0032  0.0032  0.0032  0.0032  0.0032  0.0000  0.0032  0.0032  0.0032  0.0064  0.0000  0.0032  0.0000  0.0000  0.0000  0.0064  0.0032  0.0032  0.0032  0.0096  0.0096  0.0032  0.0032  0.0032  0.0096  0.0032  0.0064  0.0032  0.0128  0.0064  0.0064  0.0128  0.0064  0.0032  0.0096  0.0032  0.0032  0.0096  0.0000  0.0032  0.0032  0.0096  0.0064  0.0096  0.0064  0.0032  0.0064  0.0000  0.0000  0.0032  0.0032  0.0064  0.0064  0.0064  0.0032  0.0064  0.0064  0.0000  0.0064  0.0032  0.0096  0.0096  0.0000  0.0064  0.0032  0.0032  0.0032  0.0032  0.0032  0.0064  0.0064  0.0032  0.0000  0.0032  0.0000  0.0000
OMP4__GCA_001320725.1   1.1682  0.9748  0.9038  0.9669  1.2255  0.9535  0.9472  0.9558  0.9295  0.9241  0.9297  0.9358  0.9297  0.9447  0.9729  0.9158  0.9850  0.9356  0.9478  0.9614  0.9258  0.9258  0.8912  0.8444  0.8750  0.8007  0.8088  0.7966  0.9285  0.8501  0.8934  0.8935  0.8793  0.9561  0.9855  0.8410  0.8531  0.8410  0.8410  0.8478  0.8478  0.8413  0.8780  0.9201  0.9283  0.9784  0.9454  0.9738  0.9738  1.0068  0.6166  0.6166  0.5912  0.4996  0.4996  0.4909  0.4909  0.5192  0.5098  0.5525  0.1129  0.2175  0.2175  0.0255  0.0255  0.0255  0.0287  0.0255  0.0255  0.0255  0.0255  0.0287  0.0287  0.0287  0.0223  0.0255  0.0287  0.0223  0.0255  0.0255  0.0287  0.0224  0.0224  0.0192  0.0160  0.0160  0.0160  0.0160  0.0160  0.0160  0.0160  0.0160  0.0160  0.0160  0.0160  0.0160  0.0224  0.0224  0.0224  0.0224  0.0224  0.0224  0.0127  0.0160  0.0160  0.0160  0.0225  0.0192  0.0032  0.0096  0.0063  0.0095  0.0128  0.0064  0.0128  0.0128  0.0032  0.0032  0.0096  0.0064  0.0127  0.0095  0.0095  0.0063  0.0063  0.0032  0.0032  0.0032  0.0128  0.0128  0.0064  0.0032  0.0064  0.0064  0.0032  0.0096  0.0000  0.0000  0.0000  0.0032  0.0032  0.0032  0.0096  0.0096  0.0096  0.0032  0.0064  0.0096  0.0064  0.0096  0.0064  0.0096  0.0064  0.0096  0.0096  0.0032  0.0064  0.0096  0.0032  0.0000  0.0000  0.0000  0.0000  0.0032  0.0064  0.0000  0.0032  0.0064  0.0064  0.0000  0.0032  0.0064  0.0128  0.0064  0.0032  0.0064  0.0032  0.0000  0.0032  0.0032  0.0000  0.0000  0.0064  0.0032  0.0032  0.0032  0.0032  0.0032  0.0000  0.0032  0.0032  0.0032  0.0064  0.0000  0.0032  0.0000  0.0000  0.0000  0.0064  0.0032  0.0032  0.0032  0.0096  0.0096  0.0032  0.0032  0.0032  0.0096  0.0032  0.0064  0.0032  0.0128  0.0064  0.0064  0.0128  0.0064  0.0032  0.0096  0.0032  0.0032  0.0096  0.0000  0.0032  0.0032  0.0096  0.0064  0.0096  0.0064  0.0032  0.0064  0.0000  0.0000  0.0032  0.0032  0.0064  0.0064  0.0064  0.0032  0.0064  0.0064  0.0000  0.0064  0.0032  0.0096  0.0096  0.0000  0.0064  0.0032  0.0032  0.0032  0.0032  0.0032  0.0064  0.0064  0.0032  0.0000  0.0032  0.0000  0.0000  0.0000
OMP4__GCA_001326915.1   1.1762  0.9746  0.9165  0.9739  1.2162  0.9597  0.9534  0.9624  0.9357  0.9302  0.9357  0.9418  0.9357  0.9509  0.9652  0.9224  0.9775  0.9286  0.9547  0.9541  0.9191  0.9191  0.8978  0.8509  0.8683  0.8066  0.8148  0.7905  0.9358  0.8565  0.9004  0.9005  0.8862  0.9484  0.9776  0.8471  0.8592  0.8471  0.8344  0.8543  0.8543  0.8477  0.8848  0.9128  0.9207  0.9704  0.9528  0.9736  0.9736  1.0147  0.6106  0.6106  0.5853  0.4996  0.4996  0.4908  0.4908  0.5092  0.4999  0.5473  0.1202  0.2095  0.2095  0.0320  0.0320  0.0320  0.0287  0.0320  0.0320  0.0320  0.0320  0.0287  0.0287  0.0287  0.0223  0.0320  0.0287  0.0288  0.0320  0.0320  0.0287  0.0159  0.0159  0.0127  0.0095  0.0095  0.0095  0.0095  0.0095  0.0095  0.0095  0.0095  0.0095  0.0095  0.0095  0.0095  0.0159  0.0159  0.0159  0.0159  0.0159  0.0159  0.0063  0.0095  0.0095  0.0095  0.0160  0.0127  0.0096  0.0160  0.0063  0.0160  0.0193  0.0128  0.0193  0.0193  0.0096  0.0096  0.0160  0.0128  0.0127  0.0095  0.0095  0.0063  0.0063  0.0096  0.0096  0.0096  0.0193  0.0193  0.0128  0.0096  0.0128  0.0128  0.0096  0.0160  0.0064  0.0064  0.0064  0.0032  0.0032  0.0096  0.0032  0.0032  0.0032  0.0032  0.0000  0.0032  0.0000  0.0032  0.0128  0.0160  0.0128  0.0032  0.0032  0.0096  0.0128  0.0160  0.0096  0.0064  0.0064  0.0064  0.0064  0.0096  0.0128  0.0064  0.0096  0.0000  0.0000  0.0064  0.0032  0.0000  0.0193  0.0128  0.0096  0.0128  0.0096  0.0064  0.0096  0.0096  0.0064  0.0064  0.0128  0.0032  0.0096  0.0096  0.0096  0.0032  0.0064  0.0096  0.0096  0.0096  0.0128  0.0064  0.0096  0.0064  0.0064  0.0064  0.0064  0.0096  0.0096  0.0096  0.0160  0.0160  0.0096  0.0032  0.0096  0.0160  0.0096  0.0128  0.0096  0.0128  0.0128  0.0064  0.0193  0.0128  0.0096  0.0096  0.0096  0.0096  0.0160  0.0064  0.0096  0.0096  0.0160  0.0128  0.0160  0.0128  0.0032  0.0128  0.0064  0.0064  0.0032  0.0096  0.0128  0.0128  0.0064  0.0032  0.0064  0.0064  0.0064  0.0000  0.0032  0.0160  0.0160  0.0064  0.0000  0.0032  0.0032  0.0032  0.0032  0.0096  0.0000  0.0000  0.0032  0.0064  0.0032  0.0064  0.0064  0.0064  0.0064
OMP4__GCA_001327035.1   1.1762  0.9746  0.9165  0.9739  1.2162  0.9597  0.9534  0.9624  0.9357  0.9302  0.9357  0.9418  0.9357  0.9509  0.9652  0.9224  0.9775  0.9286  0.9547  0.9541  0.9191  0.9191  0.8978  0.8509  0.8683  0.8066  0.8148  0.7905  0.9358  0.8565  0.9004  0.9005  0.8862  0.9484  0.9776  0.8471  0.8592  0.8471  0.8344  0.8543  0.8543  0.8477  0.8848  0.9128  0.9207  0.9704  0.9528  0.9736  0.9736  1.0147  0.6106  0.6106  0.5853  0.4996  0.4996  0.4908  0.4908  0.5092  0.4999  0.5473  0.1202  0.2095  0.2095  0.0320  0.0320  0.0320  0.0287  0.0320  0.0320  0.0320  0.0320  0.0287  0.0287  0.0287  0.0223  0.0320  0.0287  0.0288  0.0320  0.0320  0.0287  0.0159  0.0159  0.0127  0.0095  0.0095  0.0095  0.0095  0.0095  0.0095  0.0095  0.0095  0.0095  0.0095  0.0095  0.0095  0.0159  0.0159  0.0159  0.0159  0.0159  0.0159  0.0063  0.0095  0.0095  0.0095  0.0160  0.0127  0.0096  0.0160  0.0063  0.0160  0.0193  0.0128  0.0193  0.0193  0.0096  0.0096  0.0160  0.0128  0.0127  0.0095  0.0095  0.0063  0.0063  0.0096  0.0096  0.0096  0.0193  0.0193  0.0128  0.0096  0.0128  0.0128  0.0096  0.0160  0.0064  0.0064  0.0064  0.0032  0.0032  0.0096  0.0032  0.0032  0.0032  0.0032  0.0000  0.0032  0.0000  0.0032  0.0128  0.0160  0.0128  0.0032  0.0032  0.0096  0.0128  0.0160  0.0096  0.0064  0.0064  0.0064  0.0064  0.0096  0.0128  0.0064  0.0096  0.0000  0.0000  0.0064  0.0032  0.0000  0.0193  0.0128  0.0096  0.0128  0.0096  0.0064  0.0096  0.0096  0.0064  0.0064  0.0128  0.0032  0.0096  0.0096  0.0096  0.0032  0.0064  0.0096  0.0096  0.0096  0.0128  0.0064  0.0096  0.0064  0.0064  0.0064  0.0064  0.0096  0.0096  0.0096  0.0160  0.0160  0.0096  0.0032  0.0096  0.0160  0.0096  0.0128  0.0096  0.0128  0.0128  0.0064  0.0193  0.0128  0.0096  0.0096  0.0096  0.0096  0.0160  0.0064  0.0096  0.0096  0.0160  0.0128  0.0160  0.0128  0.0032  0.0128  0.0064  0.0064  0.0032  0.0096  0.0128  0.0128  0.0064  0.0032  0.0064  0.0064  0.0064  0.0000  0.0032  0.0160  0.0160  0.0064  0.0000  0.0032  0.0032  0.0032  0.0032  0.0096  0.0000  0.0000  0.0032  0.0064  0.0032  0.0064  0.0064  0.0064  0.0064  0.0000
OMP4__GCA_001327055.1   1.1679  0.9678  0.9101  0.9668  1.2252  0.9534  0.9471  0.9557  0.9294  0.9240  0.9296  0.9357  0.9296  0.9446  0.9727  0.9157  0.9848  0.9354  0.9476  0.9613  0.9257  0.9257  0.8911  0.8443  0.8749  0.8006  0.8087  0.7965  0.9284  0.8500  0.8932  0.8933  0.8792  0.9559  0.9853  0.8409  0.8530  0.8409  0.8409  0.8477  0.8477  0.8412  0.8778  0.9200  0.9281  0.9782  0.9452  0.9658  0.9658  1.0065  0.6165  0.6165  0.5911  0.4945  0.4945  0.4858  0.4858  0.5142  0.5048  0.5525  0.1165  0.2135  0.2135  0.0287  0.0287  0.0287  0.0255  0.0287  0.0287  0.0287  0.0287  0.0320  0.0320  0.0320  0.0255  0.0287  0.0320  0.0255  0.0287  0.0287  0.0320  0.0191  0.0191  0.0160  0.0127  0.0127  0.0127  0.0127  0.0127  0.0127  0.0127  0.0127  0.0127  0.0127  0.0127  0.0127  0.0191  0.0191  0.0191  0.0191  0.0191  0.0191  0.0095  0.0127  0.0127  0.0127  0.0192  0.0160  0.0064  0.0128  0.0032  0.0127  0.0160  0.0096  0.0160  0.0160  0.0064  0.0064  0.0128  0.0096  0.0160  0.0063  0.0063  0.0032  0.0032  0.0064  0.0064  0.0064  0.0160  0.0160  0.0096  0.0064  0.0096  0.0096  0.0064  0.0128  0.0032  0.0032  0.0032  0.0064  0.0000  0.0064  0.0064  0.0064  0.0064  0.0000  0.0032  0.0064  0.0032  0.0064  0.0096  0.0128  0.0096  0.0064  0.0064  0.0064  0.0096  0.0128  0.0064  0.0032  0.0032  0.0032  0.0032  0.0064  0.0096  0.0032  0.0064  0.0032  0.0032  0.0032  0.0064  0.0032  0.0160  0.0096  0.0064  0.0096  0.0064  0.0032  0.0064  0.0064  0.0032  0.0032  0.0096  0.0064  0.0064  0.0064  0.0064  0.0064  0.0032  0.0064  0.0064  0.0064  0.0096  0.0032  0.0064  0.0032  0.0032  0.0032  0.0096  0.0064  0.0064  0.0064  0.0128  0.0128  0.0064  0.0000  0.0064  0.0128  0.0064  0.0096  0.0064  0.0160  0.0096  0.0032  0.0160  0.0096  0.0064  0.0128  0.0064  0.0064  0.0128  0.0032  0.0064  0.0064  0.0128  0.0096  0.0128  0.0096  0.0064  0.0096  0.0032  0.0032  0.0064  0.0064  0.0096  0.0096  0.0032  0.0064  0.0096  0.0096  0.0032  0.0032  0.0064  0.0128  0.0128  0.0032  0.0032  0.0000  0.0000  0.0064  0.0000  0.0064  0.0032  0.0032  0.0064  0.0032  0.0064  0.0032  0.0032  0.0032  0.0032  0.0032  0.0032
OMP4__GCA_001327115.1   1.1682  0.9748  0.9038  0.9669  1.2255  0.9535  0.9472  0.9558  0.9295  0.9241  0.9297  0.9358  0.9297  0.9447  0.9729  0.9158  0.9850  0.9356  0.9478  0.9614  0.9258  0.9258  0.8912  0.8444  0.8750  0.8007  0.8088  0.7966  0.9285  0.8501  0.8934  0.8935  0.8793  0.9561  0.9855  0.8410  0.8531  0.8410  0.8410  0.8478  0.8478  0.8413  0.8780  0.9201  0.9283  0.9784  0.9454  0.9738  0.9738  1.0068  0.6166  0.6166  0.5912  0.4996  0.4996  0.4909  0.4909  0.5192  0.5098  0.5525  0.1129  0.2175  0.2175  0.0255  0.0255  0.0255  0.0287  0.0255  0.0255  0.0255  0.0255  0.0287  0.0287  0.0287  0.0223  0.0255  0.0287  0.0223  0.0255  0.0255  0.0287  0.0224  0.0224  0.0192  0.0160  0.0160  0.0160  0.0160  0.0160  0.0160  0.0160  0.0160  0.0160  0.0160  0.0160  0.0160  0.0224  0.0224  0.0224  0.0224  0.0224  0.0224  0.0127  0.0160  0.0160  0.0160  0.0225  0.0192  0.0032  0.0096  0.0063  0.0095  0.0128  0.0064  0.0128  0.0128  0.0032  0.0032  0.0096  0.0064  0.0127  0.0095  0.0095  0.0063  0.0063  0.0032  0.0032  0.0032  0.0128  0.0128  0.0064  0.0032  0.0064  0.0064  0.0032  0.0096  0.0000  0.0000  0.0000  0.0032  0.0032  0.0032  0.0096  0.0096  0.0096  0.0032  0.0064  0.0096  0.0064  0.0096  0.0064  0.0096  0.0064  0.0096  0.0096  0.0032  0.0064  0.0096  0.0032  0.0000  0.0000  0.0000  0.0000  0.0032  0.0064  0.0000  0.0032  0.0064  0.0064  0.0000  0.0032  0.0064  0.0128  0.0064  0.0032  0.0064  0.0032  0.0000  0.0032  0.0032  0.0000  0.0000  0.0064  0.0032  0.0032  0.0032  0.0032  0.0032  0.0000  0.0032  0.0032  0.0032  0.0064  0.0000  0.0032  0.0000  0.0000  0.0000  0.0064  0.0032  0.0032  0.0032  0.0096  0.0096  0.0032  0.0032  0.0032  0.0096  0.0032  0.0064  0.0032  0.0128  0.0064  0.0064  0.0128  0.0064  0.0032  0.0096  0.0032  0.0032  0.0096  0.0000  0.0032  0.0032  0.0096  0.0064  0.0096  0.0064  0.0032  0.0064  0.0000  0.0000  0.0032  0.0032  0.0064  0.0064  0.0064  0.0032  0.0064  0.0064  0.0000  0.0064  0.0032  0.0096  0.0096  0.0000  0.0064  0.0032  0.0032  0.0032  0.0032  0.0032  0.0064  0.0064  0.0032  0.0000  0.0032  0.0000  0.0000  0.0000  0.0000  0.0064  0.0064  0.0032
OMP4__GCA_001327355.1   1.1682  0.9748  0.9038  0.9669  1.2255  0.9535  0.9472  0.9558  0.9295  0.9241  0.9297  0.9358  0.9297  0.9447  0.9729  0.9158  0.9850  0.9356  0.9478  0.9614  0.9258  0.9258  0.8912  0.8444  0.8750  0.8007  0.8088  0.7966  0.9285  0.8501  0.8934  0.8935  0.8793  0.9561  0.9855  0.8410  0.8531  0.8410  0.8410  0.8478  0.8478  0.8413  0.8780  0.9201  0.9283  0.9784  0.9454  0.9738  0.9738  1.0068  0.6166  0.6166  0.5912  0.4996  0.4996  0.4909  0.4909  0.5192  0.5098  0.5525  0.1129  0.2175  0.2175  0.0255  0.0255  0.0255  0.0287  0.0255  0.0255  0.0255  0.0255  0.0287  0.0287  0.0287  0.0223  0.0255  0.0287  0.0223  0.0255  0.0255  0.0287  0.0224  0.0224  0.0192  0.0160  0.0160  0.0160  0.0160  0.0160  0.0160  0.0160  0.0160  0.0160  0.0160  0.0160  0.0160  0.0224  0.0224  0.0224  0.0224  0.0224  0.0224  0.0127  0.0160  0.0160  0.0160  0.0225  0.0192  0.0032  0.0096  0.0063  0.0095  0.0128  0.0064  0.0128  0.0128  0.0032  0.0032  0.0096  0.0064  0.0127  0.0095  0.0095  0.0063  0.0063  0.0032  0.0032  0.0032  0.0128  0.0128  0.0064  0.0032  0.0064  0.0064  0.0032  0.0096  0.0000  0.0000  0.0000  0.0032  0.0032  0.0032  0.0096  0.0096  0.0096  0.0032  0.0064  0.0096  0.0064  0.0096  0.0064  0.0096  0.0064  0.0096  0.0096  0.0032  0.0064  0.0096  0.0032  0.0000  0.0000  0.0000  0.0000  0.0032  0.0064  0.0000  0.0032  0.0064  0.0064  0.0000  0.0032  0.0064  0.0128  0.0064  0.0032  0.0064  0.0032  0.0000  0.0032  0.0032  0.0000  0.0000  0.0064  0.0032  0.0032  0.0032  0.0032  0.0032  0.0000  0.0032  0.0032  0.0032  0.0064  0.0000  0.0032  0.0000  0.0000  0.0000  0.0064  0.0032  0.0032  0.0032  0.0096  0.0096  0.0032  0.0032  0.0032  0.0096  0.0032  0.0064  0.0032  0.0128  0.0064  0.0064  0.0128  0.0064  0.0032  0.0096  0.0032  0.0032  0.0096  0.0000  0.0032  0.0032  0.0096  0.0064  0.0096  0.0064  0.0032  0.0064  0.0000  0.0000  0.0032  0.0032  0.0064  0.0064  0.0064  0.0032  0.0064  0.0064  0.0000  0.0064  0.0032  0.0096  0.0096  0.0000  0.0064  0.0032  0.0032  0.0032  0.0032  0.0032  0.0064  0.0064  0.0032  0.0000  0.0032  0.0000  0.0000  0.0000  0.0000  0.0064  0.0064  0.0032  0.0000
OMP4__GCA_001327435.1   1.1679  0.9678  0.9101  0.9668  1.2252  0.9534  0.9471  0.9557  0.9294  0.9240  0.9296  0.9357  0.9296  0.9446  0.9727  0.9157  0.9848  0.9354  0.9476  0.9613  0.9257  0.9257  0.8911  0.8443  0.8749  0.8006  0.8087  0.7965  0.9284  0.8500  0.8932  0.8933  0.8792  0.9559  0.9853  0.8409  0.8530  0.8409  0.8409  0.8477  0.8477  0.8412  0.8778  0.9200  0.9281  0.9782  0.9452  0.9658  0.9658  1.0065  0.6165  0.6165  0.5911  0.4945  0.4945  0.4858  0.4858  0.5142  0.5048  0.5525  0.1165  0.2135  0.2135  0.0287  0.0287  0.0287  0.0255  0.0287  0.0287  0.0287  0.0287  0.0320  0.0320  0.0320  0.0255  0.0287  0.0320  0.0255  0.0287  0.0287  0.0320  0.0191  0.0191  0.0160  0.0127  0.0127  0.0127  0.0127  0.0127  0.0127  0.0127  0.0127  0.0127  0.0127  0.0127  0.0127  0.0191  0.0191  0.0191  0.0191  0.0191  0.0191  0.0095  0.0127  0.0127  0.0127  0.0192  0.0160  0.0064  0.0128  0.0032  0.0127  0.0160  0.0096  0.0160  0.0160  0.0064  0.0064  0.0128  0.0096  0.0160  0.0063  0.0063  0.0032  0.0032  0.0064  0.0064  0.0064  0.0160  0.0160  0.0096  0.0064  0.0096  0.0096  0.0064  0.0128  0.0032  0.0032  0.0032  0.0064  0.0000  0.0064  0.0064  0.0064  0.0064  0.0000  0.0032  0.0064  0.0032  0.0064  0.0096  0.0128  0.0096  0.0064  0.0064  0.0064  0.0096  0.0128  0.0064  0.0032  0.0032  0.0032  0.0032  0.0064  0.0096  0.0032  0.0064  0.0032  0.0032  0.0032  0.0064  0.0032  0.0160  0.0096  0.0064  0.0096  0.0064  0.0032  0.0064  0.0064  0.0032  0.0032  0.0096  0.0064  0.0064  0.0064  0.0064  0.0064  0.0032  0.0064  0.0064  0.0064  0.0096  0.0032  0.0064  0.0032  0.0032  0.0032  0.0096  0.0064  0.0064  0.0064  0.0128  0.0128  0.0064  0.0000  0.0064  0.0128  0.0064  0.0096  0.0064  0.0160  0.0096  0.0032  0.0160  0.0096  0.0064  0.0128  0.0064  0.0064  0.0128  0.0032  0.0064  0.0064  0.0128  0.0096  0.0128  0.0096  0.0064  0.0096  0.0032  0.0032  0.0064  0.0064  0.0096  0.0096  0.0032  0.0064  0.0096  0.0096  0.0032  0.0032  0.0064  0.0128  0.0128  0.0032  0.0032  0.0000  0.0000  0.0064  0.0000  0.0064  0.0032  0.0032  0.0064  0.0032  0.0064  0.0032  0.0032  0.0032  0.0032  0.0032  0.0032  0.0000  0.0032  0.0032
OMP4__GCA_001327455.1   1.1765  0.9817  0.9102  0.9741  1.2165  0.9598  0.9535  0.9625  0.9358  0.9303  0.9358  0.9419  0.9358  0.9510  0.9654  0.9225  0.9777  0.9287  0.9548  0.9543  0.9192  0.9192  0.8979  0.8510  0.8684  0.8067  0.8149  0.7906  0.9360  0.8566  0.9006  0.9007  0.8864  0.9486  0.9778  0.8472  0.8593  0.8472  0.8345  0.8544  0.8544  0.8478  0.8849  0.9130  0.9209  0.9706  0.9530  0.9817  0.9817  1.0149  0.6107  0.6107  0.5854  0.5047  0.5047  0.4959  0.4959  0.5142  0.5048  0.5473  0.1165  0.2135  0.2135  0.0287  0.0287  0.0287  0.0320  0.0287  0.0287  0.0287  0.0287  0.0255  0.0255  0.0255  0.0191  0.0287  0.0255  0.0255  0.0287  0.0287  0.0255  0.0191  0.0191  0.0160  0.0127  0.0127  0.0127  0.0127  0.0127  0.0127  0.0127  0.0127  0.0127  0.0127  0.0127  0.0127  0.0191  0.0191  0.0191  0.0191  0.0191  0.0191  0.0095  0.0127  0.0127  0.0127  0.0192  0.0160  0.0064  0.0128  0.0095  0.0127  0.0160  0.0096  0.0160  0.0160  0.0064  0.0064  0.0128  0.0096  0.0095  0.0127  0.0127  0.0095  0.0095  0.0064  0.0064  0.0064  0.0160  0.0160  0.0096  0.0064  0.0096  0.0096  0.0064  0.0128  0.0032  0.0032  0.0032  0.0000  0.0064  0.0064  0.0064  0.0064  0.0064  0.0064  0.0032  0.0064  0.0032  0.0064  0.0096  0.0128  0.0096  0.0064  0.0064  0.0064  0.0096  0.0128  0.0064  0.0032  0.0032  0.0032  0.0032  0.0064  0.0096  0.0032  0.0064  0.0032  0.0032  0.0032  0.0000  0.0032  0.0160  0.0096  0.0064  0.0096  0.0064  0.0032  0.0064  0.0064  0.0032  0.0032  0.0096  0.0000  0.0064  0.0064  0.0064  0.0000  0.0032  0.0064  0.0064  0.0064  0.0096  0.0032  0.0064  0.0032  0.0032  0.0032  0.0032  0.0064  0.0064  0.0064  0.0128  0.0128  0.0064  0.0064  0.0064  0.0128  0.0064  0.0096  0.0064  0.0096  0.0096  0.0096  0.0160  0.0096  0.0064  0.0064  0.0064  0.0064  0.0128  0.0032  0.0064  0.0064  0.0128  0.0096  0.0128  0.0096  0.0000  0.0096  0.0032  0.0032  0.0000  0.0064  0.0096  0.0096  0.0096  0.0000  0.0032  0.0032  0.0032  0.0032  0.0000  0.0128  0.0128  0.0032  0.0032  0.0064  0.0064  0.0000  0.0064  0.0064  0.0032  0.0032  0.0000  0.0032  0.0000  0.0032  0.0032  0.0032  0.0032  0.0032  0.0032  0.0064  0.0032  0.0032  0.0064
OMP4__GCA_001327535.1   1.1679  0.9678  0.9101  0.9668  1.2252  0.9534  0.9471  0.9557  0.9294  0.9240  0.9296  0.9357  0.9296  0.9446  0.9727  0.9157  0.9848  0.9354  0.9476  0.9613  0.9257  0.9257  0.8911  0.8443  0.8749  0.8006  0.8087  0.7965  0.9284  0.8500  0.8932  0.8933  0.8792  0.9559  0.9853  0.8409  0.8530  0.8409  0.8409  0.8477  0.8477  0.8412  0.8778  0.9200  0.9281  0.9782  0.9452  0.9658  0.9658  1.0065  0.6165  0.6165  0.5911  0.4945  0.4945  0.4858  0.4858  0.5142  0.5048  0.5525  0.1165  0.2135  0.2135  0.0287  0.0287  0.0287  0.0255  0.0287  0.0287  0.0287  0.0287  0.0320  0.0320  0.0320  0.0255  0.0287  0.0320  0.0255  0.0287  0.0287  0.0320  0.0191  0.0191  0.0160  0.0127  0.0127  0.0127  0.0127  0.0127  0.0127  0.0127  0.0127  0.0127  0.0127  0.0127  0.0127  0.0191  0.0191  0.0191  0.0191  0.0191  0.0191  0.0095  0.0127  0.0127  0.0127  0.0192  0.0160  0.0064  0.0128  0.0032  0.0127  0.0160  0.0096  0.0160  0.0160  0.0064  0.0064  0.0128  0.0096  0.0160  0.0063  0.0063  0.0032  0.0032  0.0064  0.0064  0.0064  0.0160  0.0160  0.0096  0.0064  0.0096  0.0096  0.0064  0.0128  0.0032  0.0032  0.0032  0.0064  0.0000  0.0064  0.0064  0.0064  0.0064  0.0000  0.0032  0.0064  0.0032  0.0064  0.0096  0.0128  0.0096  0.0064  0.0064  0.0064  0.0096  0.0128  0.0064  0.0032  0.0032  0.0032  0.0032  0.0064  0.0096  0.0032  0.0064  0.0032  0.0032  0.0032  0.0064  0.0032  0.0160  0.0096  0.0064  0.0096  0.0064  0.0032  0.0064  0.0064  0.0032  0.0032  0.0096  0.0064  0.0064  0.0064  0.0064  0.0064  0.0032  0.0064  0.0064  0.0064  0.0096  0.0032  0.0064  0.0032  0.0032  0.0032  0.0096  0.0064  0.0064  0.0064  0.0128  0.0128  0.0064  0.0000  0.0064  0.0128  0.0064  0.0096  0.0064  0.0160  0.0096  0.0032  0.0160  0.0096  0.0064  0.0128  0.0064  0.0064  0.0128  0.0032  0.0064  0.0064  0.0128  0.0096  0.0128  0.0096  0.0064  0.0096  0.0032  0.0032  0.0064  0.0064  0.0096  0.0096  0.0032  0.0064  0.0096  0.0096  0.0032  0.0032  0.0064  0.0128  0.0128  0.0032  0.0032  0.0000  0.0000  0.0064  0.0000  0.0064  0.0032  0.0032  0.0064  0.0032  0.0064  0.0032  0.0032  0.0032  0.0032  0.0032  0.0032  0.0000  0.0032  0.0032  0.0000  0.0064
OMP4__GCA_001327555.1   1.1679  0.9678  0.9101  0.9668  1.2252  0.9534  0.9471  0.9557  0.9294  0.9240  0.9296  0.9357  0.9296  0.9446  0.9727  0.9157  0.9848  0.9354  0.9476  0.9613  0.9257  0.9257  0.8911  0.8443  0.8749  0.8006  0.8087  0.7965  0.9284  0.8500  0.8932  0.8933  0.8792  0.9559  0.9853  0.8409  0.8530  0.8409  0.8409  0.8477  0.8477  0.8412  0.8778  0.9200  0.9281  0.9782  0.9452  0.9658  0.9658  1.0065  0.6165  0.6165  0.5911  0.4945  0.4945  0.4858  0.4858  0.5142  0.5048  0.5525  0.1165  0.2135  0.2135  0.0287  0.0287  0.0287  0.0255  0.0287  0.0287  0.0287  0.0287  0.0320  0.0320  0.0320  0.0255  0.0287  0.0320  0.0255  0.0287  0.0287  0.0320  0.0191  0.0191  0.0160  0.0127  0.0127  0.0127  0.0127  0.0127  0.0127  0.0127  0.0127  0.0127  0.0127  0.0127  0.0127  0.0191  0.0191  0.0191  0.0191  0.0191  0.0191  0.0095  0.0127  0.0127  0.0127  0.0192  0.0160  0.0064  0.0128  0.0032  0.0127  0.0160  0.0096  0.0160  0.0160  0.0064  0.0064  0.0128  0.0096  0.0160  0.0063  0.0063  0.0032  0.0032  0.0064  0.0064  0.0064  0.0160  0.0160  0.0096  0.0064  0.0096  0.0096  0.0064  0.0128  0.0032  0.0032  0.0032  0.0064  0.0000  0.0064  0.0064  0.0064  0.0064  0.0000  0.0032  0.0064  0.0032  0.0064  0.0096  0.0128  0.0096  0.0064  0.0064  0.0064  0.0096  0.0128  0.0064  0.0032  0.0032  0.0032  0.0032  0.0064  0.0096  0.0032  0.0064  0.0032  0.0032  0.0032  0.0064  0.0032  0.0160  0.0096  0.0064  0.0096  0.0064  0.0032  0.0064  0.0064  0.0032  0.0032  0.0096  0.0064  0.0064  0.0064  0.0064  0.0064  0.0032  0.0064  0.0064  0.0064  0.0096  0.0032  0.0064  0.0032  0.0032  0.0032  0.0096  0.0064  0.0064  0.0064  0.0128  0.0128  0.0064  0.0000  0.0064  0.0128  0.0064  0.0096  0.0064  0.0160  0.0096  0.0032  0.0160  0.0096  0.0064  0.0128  0.0064  0.0064  0.0128  0.0032  0.0064  0.0064  0.0128  0.0096  0.0128  0.0096  0.0064  0.0096  0.0032  0.0032  0.0064  0.0064  0.0096  0.0096  0.0032  0.0064  0.0096  0.0096  0.0032  0.0032  0.0064  0.0128  0.0128  0.0032  0.0032  0.0000  0.0000  0.0064  0.0000  0.0064  0.0032  0.0032  0.0064  0.0032  0.0064  0.0032  0.0032  0.0032  0.0032  0.0032  0.0032  0.0000  0.0032  0.0032  0.0000  0.0064  0.0000
OMP4__GCA_001326895.1   1.1732  0.9794  0.9083  0.9715  1.2307  0.9581  0.9518  0.9604  0.9341  0.9286  0.9342  0.9403  0.9342  0.9493  0.9774  0.9094  0.9780  0.9290  0.9523  0.9546  0.9195  0.9195  0.8848  0.8382  0.8687  0.7949  0.8029  0.7908  0.9216  0.8439  0.8866  0.8867  0.8727  0.9490  0.9782  0.8352  0.8471  0.8352  0.8348  0.8416  0.8416  0.8351  0.8714  0.9133  0.9212  0.9710  0.9382  0.9664  0.9664  0.9992  0.6109  0.6109  0.5950  0.5033  0.5033  0.4946  0.4946  0.5230  0.5135  0.5563  0.1162  0.2208  0.2208  0.0287  0.0287  0.0287  0.0319  0.0287  0.0287  0.0287  0.0287  0.0319  0.0319  0.0319  0.0255  0.0287  0.0319  0.0255  0.0287  0.0287  0.0319  0.0255  0.0255  0.0224  0.0191  0.0191  0.0191  0.0191  0.0191  0.0191  0.0191  0.0191  0.0191  0.0191  0.0191  0.0191  0.0255  0.0255  0.0255  0.0255  0.0255  0.0255  0.0159  0.0191  0.0191  0.0191  0.0256  0.0224  0.0063  0.0127  0.0095  0.0127  0.0160  0.0095  0.0160  0.0160  0.0063  0.0063  0.0127  0.0095  0.0159  0.0127  0.0127  0.0095  0.0095  0.0063  0.0063  0.0063  0.0160  0.0160  0.0095  0.0063  0.0095  0.0095  0.0063  0.0127  0.0032  0.0032  0.0032  0.0063  0.0063  0.0063  0.0127  0.0127  0.0127  0.0063  0.0095  0.0127  0.0095  0.0127  0.0095  0.0127  0.0095  0.0127  0.0127  0.0063  0.0095  0.0127  0.0063  0.0032  0.0032  0.0032  0.0032  0.0063  0.0095  0.0032  0.0063  0.0095  0.0095  0.0032  0.0063  0.0095  0.0160  0.0095  0.0063  0.0095  0.0063  0.0032  0.0063  0.0063  0.0032  0.0032  0.0095  0.0063  0.0063  0.0063  0.0063  0.0063  0.0032  0.0063  0.0063  0.0063  0.0095  0.0032  0.0063  0.0032  0.0032  0.0032  0.0095  0.0063  0.0063  0.0063  0.0127  0.0127  0.0063  0.0063  0.0063  0.0127  0.0063  0.0095  0.0063  0.0160  0.0095  0.0095  0.0160  0.0095  0.0063  0.0127  0.0063  0.0063  0.0127  0.0032  0.0063  0.0063  0.0127  0.0095  0.0127  0.0095  0.0063  0.0095  0.0032  0.0032  0.0063  0.0063  0.0095  0.0095  0.0095  0.0063  0.0095  0.0095  0.0032  0.0095  0.0063  0.0127  0.0127  0.0032  0.0095  0.0063  0.0063  0.0063  0.0063  0.0063  0.0095  0.0095  0.0063  0.0032  0.0063  0.0032  0.0032  0.0032  0.0032  0.0095  0.0095  0.0063  0.0032  0.0032  0.0063  0.0063  0.0063  0.0063
OMP4__GCA_001199855.1   1.1729  0.9780  0.9081  0.9699  1.2304  0.9580  0.9517  0.9591  0.9340  0.9285  0.9342  0.9402  0.9342  0.9492  0.9772  0.9201  0.9894  0.9399  0.9521  0.9658  0.9302  0.9302  0.8942  0.8474  0.8792  0.8039  0.8119  0.7998  0.9328  0.8531  0.8976  0.8977  0.8836  0.9604  0.9898  0.8453  0.8573  0.8453  0.8452  0.8508  0.8508  0.8443  0.8822  0.9244  0.9326  0.9827  0.9496  0.9781  0.9781  1.0111  0.6204  0.6204  0.5949  0.5033  0.5033  0.4945  0.4945  0.5229  0.5135  0.5555  0.1162  0.2208  0.2208  0.0287  0.0287  0.0287  0.0319  0.0287  0.0287  0.0287  0.0287  0.0319  0.0319  0.0319  0.0255  0.0287  0.0319  0.0255  0.0287  0.0287  0.0319  0.0255  0.0255  0.0224  0.0191  0.0191  0.0191  0.0191  0.0191  0.0191  0.0191  0.0191  0.0191  0.0191  0.0191  0.0191  0.0255  0.0255  0.0255  0.0255  0.0255  0.0255  0.0159  0.0191  0.0191  0.0191  0.0256  0.0224  0.0063  0.0127  0.0095  0.0127  0.0160  0.0095  0.0160  0.0160  0.0063  0.0063  0.0127  0.0095  0.0159  0.0127  0.0127  0.0095  0.0095  0.0063  0.0063  0.0063  0.0160  0.0160  0.0095  0.0063  0.0095  0.0095  0.0063  0.0127  0.0032  0.0032  0.0032  0.0063  0.0063  0.0063  0.0127  0.0127  0.0127  0.0063  0.0095  0.0127  0.0095  0.0127  0.0095  0.0127  0.0095  0.0127  0.0127  0.0063  0.0095  0.0127  0.0063  0.0032  0.0032  0.0032  0.0032  0.0063  0.0095  0.0032  0.0063  0.0095  0.0095  0.0032  0.0063  0.0095  0.0160  0.0095  0.0063  0.0095  0.0063  0.0032  0.0063  0.0063  0.0032  0.0032  0.0095  0.0063  0.0063  0.0063  0.0063  0.0063  0.0032  0.0063  0.0063  0.0063  0.0095  0.0032  0.0063  0.0032  0.0032  0.0032  0.0095  0.0063  0.0063  0.0063  0.0127  0.0127  0.0063  0.0063  0.0063  0.0127  0.0063  0.0095  0.0063  0.0160  0.0095  0.0095  0.0160  0.0095  0.0063  0.0127  0.0063  0.0063  0.0127  0.0032  0.0063  0.0063  0.0127  0.0095  0.0127  0.0095  0.0063  0.0095  0.0032  0.0032  0.0063  0.0063  0.0095  0.0095  0.0095  0.0063  0.0095  0.0095  0.0032  0.0095  0.0063  0.0127  0.0127  0.0032  0.0095  0.0063  0.0063  0.0063  0.0063  0.0063  0.0095  0.0095  0.0063  0.0032  0.0063  0.0032  0.0032  0.0032  0.0032  0.0095  0.0095  0.0063  0.0032  0.0032  0.0063  0.0063  0.0063  0.0063  0.0063
OMP4__GCA_001193375.1   1.1765  0.9817  0.9102  0.9741  1.2165  0.9598  0.9535  0.9625  0.9358  0.9303  0.9358  0.9419  0.9358  0.9510  0.9654  0.9225  0.9777  0.9287  0.9548  0.9543  0.9192  0.9192  0.8979  0.8510  0.8684  0.8067  0.8149  0.7906  0.9360  0.8566  0.9006  0.9007  0.8864  0.9486  0.9778  0.8472  0.8593  0.8472  0.8345  0.8544  0.8544  0.8478  0.8849  0.9130  0.9209  0.9706  0.9530  0.9817  0.9817  1.0149  0.6107  0.6107  0.5854  0.5047  0.5047  0.4959  0.4959  0.5142  0.5048  0.5473  0.1165  0.2135  0.2135  0.0287  0.0287  0.0287  0.0320  0.0287  0.0287  0.0287  0.0287  0.0255  0.0255  0.0255  0.0191  0.0287  0.0255  0.0255  0.0287  0.0287  0.0255  0.0191  0.0191  0.0160  0.0127  0.0127  0.0127  0.0127  0.0127  0.0127  0.0127  0.0127  0.0127  0.0127  0.0127  0.0127  0.0191  0.0191  0.0191  0.0191  0.0191  0.0191  0.0095  0.0127  0.0127  0.0127  0.0192  0.0160  0.0064  0.0128  0.0095  0.0127  0.0160  0.0096  0.0160  0.0160  0.0064  0.0064  0.0128  0.0096  0.0095  0.0127  0.0127  0.0095  0.0095  0.0064  0.0064  0.0064  0.0160  0.0160  0.0096  0.0064  0.0096  0.0096  0.0064  0.0128  0.0032  0.0032  0.0032  0.0000  0.0064  0.0064  0.0064  0.0064  0.0064  0.0064  0.0032  0.0064  0.0032  0.0064  0.0096  0.0128  0.0096  0.0064  0.0064  0.0064  0.0096  0.0128  0.0064  0.0032  0.0032  0.0032  0.0032  0.0064  0.0096  0.0032  0.0064  0.0032  0.0032  0.0032  0.0000  0.0032  0.0160  0.0096  0.0064  0.0096  0.0064  0.0032  0.0064  0.0064  0.0032  0.0032  0.0096  0.0000  0.0064  0.0064  0.0064  0.0000  0.0032  0.0064  0.0064  0.0064  0.0096  0.0032  0.0064  0.0032  0.0032  0.0032  0.0032  0.0064  0.0064  0.0064  0.0128  0.0128  0.0064  0.0064  0.0064  0.0128  0.0064  0.0096  0.0064  0.0096  0.0096  0.0096  0.0160  0.0096  0.0064  0.0064  0.0064  0.0064  0.0128  0.0032  0.0064  0.0064  0.0128  0.0096  0.0128  0.0096  0.0000  0.0096  0.0032  0.0032  0.0000  0.0064  0.0096  0.0096  0.0096  0.0000  0.0032  0.0032  0.0032  0.0032  0.0000  0.0128  0.0128  0.0032  0.0032  0.0064  0.0064  0.0000  0.0064  0.0064  0.0032  0.0032  0.0000  0.0032  0.0000  0.0032  0.0032  0.0032  0.0032  0.0032  0.0032  0.0064  0.0032  0.0032  0.0064  0.0000  0.0064  0.0064  0.0063  0.0063
OMP4__GCA_001197355.1   1.1765  0.9817  0.9102  0.9741  1.2165  0.9598  0.9535  0.9625  0.9358  0.9303  0.9358  0.9419  0.9358  0.9510  0.9654  0.9225  0.9777  0.9287  0.9548  0.9543  0.9192  0.9192  0.8979  0.8510  0.8684  0.8067  0.8149  0.7906  0.9360  0.8566  0.9006  0.9007  0.8864  0.9486  0.9778  0.8472  0.8593  0.8472  0.8345  0.8544  0.8544  0.8478  0.8849  0.9130  0.9209  0.9706  0.9530  0.9817  0.9817  1.0149  0.6107  0.6107  0.5854  0.5047  0.5047  0.4959  0.4959  0.5142  0.5048  0.5473  0.1165  0.2135  0.2135  0.0287  0.0287  0.0287  0.0320  0.0287  0.0287  0.0287  0.0287  0.0255  0.0255  0.0255  0.0191  0.0287  0.0255  0.0255  0.0287  0.0287  0.0255  0.0191  0.0191  0.0160  0.0127  0.0127  0.0127  0.0127  0.0127  0.0127  0.0127  0.0127  0.0127  0.0127  0.0127  0.0127  0.0191  0.0191  0.0191  0.0191  0.0191  0.0191  0.0095  0.0127  0.0127  0.0127  0.0192  0.0160  0.0064  0.0128  0.0095  0.0127  0.0160  0.0096  0.0160  0.0160  0.0064  0.0064  0.0128  0.0096  0.0095  0.0127  0.0127  0.0095  0.0095  0.0064  0.0064  0.0064  0.0160  0.0160  0.0096  0.0064  0.0096  0.0096  0.0064  0.0128  0.0032  0.0032  0.0032  0.0000  0.0064  0.0064  0.0064  0.0064  0.0064  0.0064  0.0032  0.0064  0.0032  0.0064  0.0096  0.0128  0.0096  0.0064  0.0064  0.0064  0.0096  0.0128  0.0064  0.0032  0.0032  0.0032  0.0032  0.0064  0.0096  0.0032  0.0064  0.0032  0.0032  0.0032  0.0000  0.0032  0.0160  0.0096  0.0064  0.0096  0.0064  0.0032  0.0064  0.0064  0.0032  0.0032  0.0096  0.0000  0.0064  0.0064  0.0064  0.0000  0.0032  0.0064  0.0064  0.0064  0.0096  0.0032  0.0064  0.0032  0.0032  0.0032  0.0032  0.0064  0.0064  0.0064  0.0128  0.0128  0.0064  0.0064  0.0064  0.0128  0.0064  0.0096  0.0064  0.0096  0.0096  0.0096  0.0160  0.0096  0.0064  0.0064  0.0064  0.0064  0.0128  0.0032  0.0064  0.0064  0.0128  0.0096  0.0128  0.0096  0.0000  0.0096  0.0032  0.0032  0.0000  0.0064  0.0096  0.0096  0.0096  0.0000  0.0032  0.0032  0.0032  0.0032  0.0000  0.0128  0.0128  0.0032  0.0032  0.0064  0.0064  0.0000  0.0064  0.0064  0.0032  0.0032  0.0000  0.0032  0.0000  0.0032  0.0032  0.0032  0.0032  0.0032  0.0032  0.0064  0.0032  0.0032  0.0064  0.0000  0.0064  0.0064  0.0063  0.0063  0.0000
OMP4__GCA_001202895.1   1.1765  0.9680  0.8975  0.9598  1.2346  0.9472  0.9410  0.9492  0.9234  0.9180  0.9236  0.9297  0.9236  0.9385  0.9654  0.9091  0.9777  0.9287  0.9408  0.9543  0.9192  0.9192  0.8845  0.8379  0.8684  0.7947  0.8027  0.7906  0.9212  0.8566  0.8863  0.8864  0.8724  0.9486  0.9778  0.8350  0.8469  0.8350  0.8345  0.8413  0.8413  0.8349  0.8711  0.9130  0.9359  0.9863  0.9379  0.9660  0.9660  0.9987  0.6107  0.6107  0.5854  0.4946  0.4946  0.4859  0.4859  0.5142  0.5048  0.5473  0.1093  0.2135  0.2135  0.0223  0.0223  0.0223  0.0255  0.0223  0.0223  0.0223  0.0223  0.0255  0.0255  0.0255  0.0191  0.0223  0.0255  0.0191  0.0223  0.0223  0.0255  0.0256  0.0256  0.0225  0.0192  0.0192  0.0192  0.0192  0.0192  0.0192  0.0192  0.0192  0.0192  0.0192  0.0192  0.0192  0.0256  0.0256  0.0256  0.0256  0.0256  0.0256  0.0160  0.0192  0.0192  0.0192  0.0257  0.0225  0.0000  0.0064  0.0095  0.0063  0.0096  0.0096  0.0096  0.0096  0.0064  0.0000  0.0064  0.0032  0.0095  0.0127  0.0127  0.0095  0.0095  0.0000  0.0000  0.0000  0.0096  0.0096  0.0096  0.0000  0.0032  0.0096  0.0000  0.0064  0.0032  0.0032  0.0032  0.0064  0.0064  0.0000  0.0064  0.0064  0.0064  0.0064  0.0096  0.0064  0.0096  0.0064  0.0032  0.0064  0.0032  0.0064  0.0064  0.0064  0.0032  0.0064  0.0064  0.0032  0.0032  0.0032  0.0032  0.0000  0.0032  0.0032  0.0000  0.0096  0.0096  0.0032  0.0064  0.0096  0.0096  0.0032  0.0000  0.0032  0.0064  0.0032  0.0000  0.0000  0.0032  0.0032  0.0032  0.0064  0.0064  0.0064  0.0064  0.0064  0.0032  0.0000  0.0000  0.0000  0.0032  0.0032  0.0064  0.0032  0.0032  0.0032  0.0032  0.0064  0.0064  0.0000  0.0064  0.0064  0.0064  0.0064  0.0064  0.0064  0.0000  0.0032  0.0064  0.0096  0.0032  0.0032  0.0096  0.0032  0.0064  0.0064  0.0000  0.0064  0.0064  0.0032  0.0064  0.0064  0.0064  0.0032  0.0064  0.0032  0.0064  0.0032  0.0032  0.0032  0.0064  0.0000  0.0032  0.0032  0.0032  0.0064  0.0032  0.0032  0.0032  0.0096  0.0064  0.0064  0.0064  0.0032  0.0096  0.0064  0.0064  0.0064  0.0064  0.0000  0.0096  0.0096  0.0064  0.0032  0.0064  0.0032  0.0032  0.0032  0.0032  0.0096  0.0096  0.0064  0.0032  0.0032  0.0064  0.0064  0.0064  0.0064  0.0063  0.0063  0.0064  0.0064
OMP4__GCA_001203735.1   1.1682  0.9748  0.9038  0.9669  1.2255  0.9535  0.9472  0.9558  0.9295  0.9241  0.9297  0.9358  0.9297  0.9447  0.9729  0.9158  0.9850  0.9356  0.9478  0.9614  0.9258  0.9258  0.8912  0.8444  0.8750  0.8007  0.8088  0.7966  0.9285  0.8501  0.8934  0.8935  0.8793  0.9561  0.9855  0.8410  0.8531  0.8410  0.8410  0.8478  0.8478  0.8413  0.8780  0.9201  0.9283  0.9784  0.9454  0.9738  0.9738  1.0068  0.6166  0.6166  0.5912  0.4996  0.4996  0.4909  0.4909  0.5192  0.5098  0.5525  0.1129  0.2175  0.2175  0.0255  0.0255  0.0255  0.0287  0.0255  0.0255  0.0255  0.0255  0.0287  0.0287  0.0287  0.0223  0.0255  0.0287  0.0223  0.0255  0.0255  0.0287  0.0224  0.0224  0.0192  0.0160  0.0160  0.0160  0.0160  0.0160  0.0160  0.0160  0.0160  0.0160  0.0160  0.0160  0.0160  0.0224  0.0224  0.0224  0.0224  0.0224  0.0224  0.0127  0.0160  0.0160  0.0160  0.0225  0.0192  0.0032  0.0096  0.0063  0.0095  0.0128  0.0064  0.0128  0.0128  0.0032  0.0032  0.0096  0.0064  0.0127  0.0095  0.0095  0.0063  0.0063  0.0032  0.0032  0.0032  0.0128  0.0128  0.0064  0.0032  0.0064  0.0064  0.0032  0.0096  0.0000  0.0000  0.0000  0.0032  0.0032  0.0032  0.0096  0.0096  0.0096  0.0032  0.0064  0.0096  0.0064  0.0096  0.0064  0.0096  0.0064  0.0096  0.0096  0.0032  0.0064  0.0096  0.0032  0.0000  0.0000  0.0000  0.0000  0.0032  0.0064  0.0000  0.0032  0.0064  0.0064  0.0000  0.0032  0.0064  0.0128  0.0064  0.0032  0.0064  0.0032  0.0000  0.0032  0.0032  0.0000  0.0000  0.0064  0.0032  0.0032  0.0032  0.0032  0.0032  0.0000  0.0032  0.0032  0.0032  0.0064  0.0000  0.0032  0.0000  0.0000  0.0000  0.0064  0.0032  0.0032  0.0032  0.0096  0.0096  0.0032  0.0032  0.0032  0.0096  0.0032  0.0064  0.0032  0.0128  0.0064  0.0064  0.0128  0.0064  0.0032  0.0096  0.0032  0.0032  0.0096  0.0000  0.0032  0.0032  0.0096  0.0064  0.0096  0.0064  0.0032  0.0064  0.0000  0.0000  0.0032  0.0032  0.0064  0.0064  0.0064  0.0032  0.0064  0.0064  0.0000  0.0064  0.0032  0.0096  0.0096  0.0000  0.0064  0.0032  0.0032  0.0032  0.0032  0.0032  0.0064  0.0064  0.0032  0.0000  0.0032  0.0000  0.0000  0.0000  0.0000  0.0064  0.0064  0.0032  0.0000  0.0000  0.0032  0.0032  0.0032  0.0032  0.0032  0.0032  0.0032  0.0032  0.0032
OMP4__GCA_001204455.1   1.1682  0.9748  0.9038  0.9669  1.2255  0.9535  0.9472  0.9558  0.9295  0.9241  0.9297  0.9358  0.9297  0.9447  0.9729  0.9158  0.9850  0.9356  0.9478  0.9614  0.9258  0.9258  0.8912  0.8444  0.8750  0.8007  0.8088  0.7966  0.9285  0.8501  0.8934  0.8935  0.8793  0.9561  0.9855  0.8410  0.8531  0.8410  0.8410  0.8478  0.8478  0.8413  0.8780  0.9201  0.9283  0.9784  0.9454  0.9738  0.9738  1.0068  0.6166  0.6166  0.5912  0.4996  0.4996  0.4909  0.4909  0.5192  0.5098  0.5525  0.1129  0.2175  0.2175  0.0255  0.0255  0.0255  0.0287  0.0255  0.0255  0.0255  0.0255  0.0287  0.0287  0.0287  0.0223  0.0255  0.0287  0.0223  0.0255  0.0255  0.0287  0.0224  0.0224  0.0192  0.0160  0.0160  0.0160  0.0160  0.0160  0.0160  0.0160  0.0160  0.0160  0.0160  0.0160  0.0160  0.0224  0.0224  0.0224  0.0224  0.0224  0.0224  0.0127  0.0160  0.0160  0.0160  0.0225  0.0192  0.0032  0.0096  0.0063  0.0095  0.0128  0.0064  0.0128  0.0128  0.0032  0.0032  0.0096  0.0064  0.0127  0.0095  0.0095  0.0063  0.0063  0.0032  0.0032  0.0032  0.0128  0.0128  0.0064  0.0032  0.0064  0.0064  0.0032  0.0096  0.0000  0.0000  0.0000  0.0032  0.0032  0.0032  0.0096  0.0096  0.0096  0.0032  0.0064  0.0096  0.0064  0.0096  0.0064  0.0096  0.0064  0.0096  0.0096  0.0032  0.0064  0.0096  0.0032  0.0000  0.0000  0.0000  0.0000  0.0032  0.0064  0.0000  0.0032  0.0064  0.0064  0.0000  0.0032  0.0064  0.0128  0.0064  0.0032  0.0064  0.0032  0.0000  0.0032  0.0032  0.0000  0.0000  0.0064  0.0032  0.0032  0.0032  0.0032  0.0032  0.0000  0.0032  0.0032  0.0032  0.0064  0.0000  0.0032  0.0000  0.0000  0.0000  0.0064  0.0032  0.0032  0.0032  0.0096  0.0096  0.0032  0.0032  0.0032  0.0096  0.0032  0.0064  0.0032  0.0128  0.0064  0.0064  0.0128  0.0064  0.0032  0.0096  0.0032  0.0032  0.0096  0.0000  0.0032  0.0032  0.0096  0.0064  0.0096  0.0064  0.0032  0.0064  0.0000  0.0000  0.0032  0.0032  0.0064  0.0064  0.0064  0.0032  0.0064  0.0064  0.0000  0.0064  0.0032  0.0096  0.0096  0.0000  0.0064  0.0032  0.0032  0.0032  0.0032  0.0032  0.0064  0.0064  0.0032  0.0000  0.0032  0.0000  0.0000  0.0000  0.0000  0.0064  0.0064  0.0032  0.0000  0.0000  0.0032  0.0032  0.0032  0.0032  0.0032  0.0032  0.0032  0.0032  0.0032  0.0000
OMP4__GCA_001207035.1   1.1682  0.9748  0.9038  0.9669  1.2255  0.9535  0.9472  0.9558  0.9295  0.9241  0.9297  0.9358  0.9297  0.9447  0.9729  0.9158  0.9850  0.9356  0.9478  0.9614  0.9258  0.9258  0.8912  0.8444  0.8750  0.8007  0.8088  0.7966  0.9285  0.8501  0.8934  0.8935  0.8793  0.9561  0.9855  0.8410  0.8531  0.8410  0.8410  0.8478  0.8478  0.8413  0.8780  0.9201  0.9283  0.9784  0.9454  0.9738  0.9738  1.0068  0.6166  0.6166  0.5912  0.4996  0.4996  0.4909  0.4909  0.5192  0.5098  0.5525  0.1129  0.2175  0.2175  0.0255  0.0255  0.0255  0.0287  0.0255  0.0255  0.0255  0.0255  0.0287  0.0287  0.0287  0.0223  0.0255  0.0287  0.0223  0.0255  0.0255  0.0287  0.0224  0.0224  0.0192  0.0160  0.0160  0.0160  0.0160  0.0160  0.0160  0.0160  0.0160  0.0160  0.0160  0.0160  0.0160  0.0224  0.0224  0.0224  0.0224  0.0224  0.0224  0.0127  0.0160  0.0160  0.0160  0.0225  0.0192  0.0032  0.0096  0.0063  0.0095  0.0128  0.0064  0.0128  0.0128  0.0032  0.0032  0.0096  0.0064  0.0127  0.0095  0.0095  0.0063  0.0063  0.0032  0.0032  0.0032  0.0128  0.0128  0.0064  0.0032  0.0064  0.0064  0.0032  0.0096  0.0000  0.0000  0.0000  0.0032  0.0032  0.0032  0.0096  0.0096  0.0096  0.0032  0.0064  0.0096  0.0064  0.0096  0.0064  0.0096  0.0064  0.0096  0.0096  0.0032  0.0064  0.0096  0.0032  0.0000  0.0000  0.0000  0.0000  0.0032  0.0064  0.0000  0.0032  0.0064  0.0064  0.0000  0.0032  0.0064  0.0128  0.0064  0.0032  0.0064  0.0032  0.0000  0.0032  0.0032  0.0000  0.0000  0.0064  0.0032  0.0032  0.0032  0.0032  0.0032  0.0000  0.0032  0.0032  0.0032  0.0064  0.0000  0.0032  0.0000  0.0000  0.0000  0.0064  0.0032  0.0032  0.0032  0.0096  0.0096  0.0032  0.0032  0.0032  0.0096  0.0032  0.0064  0.0032  0.0128  0.0064  0.0064  0.0128  0.0064  0.0032  0.0096  0.0032  0.0032  0.0096  0.0000  0.0032  0.0032  0.0096  0.0064  0.0096  0.0064  0.0032  0.0064  0.0000  0.0000  0.0032  0.0032  0.0064  0.0064  0.0064  0.0032  0.0064  0.0064  0.0000  0.0064  0.0032  0.0096  0.0096  0.0000  0.0064  0.0032  0.0032  0.0032  0.0032  0.0032  0.0064  0.0064  0.0032  0.0000  0.0032  0.0000  0.0000  0.0000  0.0000  0.0064  0.0064  0.0032  0.0000  0.0000  0.0032  0.0032  0.0032  0.0032  0.0032  0.0032  0.0032  0.0032  0.0032  0.0000  0.0000
OMP4__GCA_001207055.1   1.1682  0.9748  0.9038  0.9669  1.2255  0.9535  0.9472  0.9558  0.9295  0.9241  0.9297  0.9358  0.9297  0.9447  0.9729  0.9158  0.9850  0.9356  0.9478  0.9614  0.9258  0.9258  0.8912  0.8444  0.8750  0.8007  0.8088  0.7966  0.9285  0.8501  0.8934  0.8935  0.8793  0.9561  0.9855  0.8410  0.8531  0.8410  0.8410  0.8478  0.8478  0.8413  0.8780  0.9201  0.9283  0.9784  0.9454  0.9738  0.9738  1.0068  0.6166  0.6166  0.5912  0.4996  0.4996  0.4909  0.4909  0.5192  0.5098  0.5525  0.1129  0.2175  0.2175  0.0255  0.0255  0.0255  0.0287  0.0255  0.0255  0.0255  0.0255  0.0287  0.0287  0.0287  0.0223  0.0255  0.0287  0.0223  0.0255  0.0255  0.0287  0.0224  0.0224  0.0192  0.0160  0.0160  0.0160  0.0160  0.0160  0.0160  0.0160  0.0160  0.0160  0.0160  0.0160  0.0160  0.0224  0.0224  0.0224  0.0224  0.0224  0.0224  0.0127  0.0160  0.0160  0.0160  0.0225  0.0192  0.0032  0.0096  0.0063  0.0095  0.0128  0.0064  0.0128  0.0128  0.0032  0.0032  0.0096  0.0064  0.0127  0.0095  0.0095  0.0063  0.0063  0.0032  0.0032  0.0032  0.0128  0.0128  0.0064  0.0032  0.0064  0.0064  0.0032  0.0096  0.0000  0.0000  0.0000  0.0032  0.0032  0.0032  0.0096  0.0096  0.0096  0.0032  0.0064  0.0096  0.0064  0.0096  0.0064  0.0096  0.0064  0.0096  0.0096  0.0032  0.0064  0.0096  0.0032  0.0000  0.0000  0.0000  0.0000  0.0032  0.0064  0.0000  0.0032  0.0064  0.0064  0.0000  0.0032  0.0064  0.0128  0.0064  0.0032  0.0064  0.0032  0.0000  0.0032  0.0032  0.0000  0.0000  0.0064  0.0032  0.0032  0.0032  0.0032  0.0032  0.0000  0.0032  0.0032  0.0032  0.0064  0.0000  0.0032  0.0000  0.0000  0.0000  0.0064  0.0032  0.0032  0.0032  0.0096  0.0096  0.0032  0.0032  0.0032  0.0096  0.0032  0.0064  0.0032  0.0128  0.0064  0.0064  0.0128  0.0064  0.0032  0.0096  0.0032  0.0032  0.0096  0.0000  0.0032  0.0032  0.0096  0.0064  0.0096  0.0064  0.0032  0.0064  0.0000  0.0000  0.0032  0.0032  0.0064  0.0064  0.0064  0.0032  0.0064  0.0064  0.0000  0.0064  0.0032  0.0096  0.0096  0.0000  0.0064  0.0032  0.0032  0.0032  0.0032  0.0032  0.0064  0.0064  0.0032  0.0000  0.0032  0.0000  0.0000  0.0000  0.0000  0.0064  0.0064  0.0032  0.0000  0.0000  0.0032  0.0032  0.0032  0.0032  0.0032  0.0032  0.0032  0.0032  0.0032  0.0000  0.0000  0.0000
OMP4__GCA_001208265.1   1.1682  0.9748  0.9038  0.9669  1.2255  0.9535  0.9472  0.9558  0.9295  0.9241  0.9297  0.9358  0.9297  0.9447  0.9729  0.9158  0.9850  0.9356  0.9478  0.9614  0.9258  0.9258  0.8912  0.8444  0.8750  0.8007  0.8088  0.7966  0.9285  0.8501  0.8934  0.8935  0.8793  0.9561  0.9855  0.8410  0.8531  0.8410  0.8410  0.8478  0.8478  0.8413  0.8780  0.9201  0.9283  0.9784  0.9454  0.9738  0.9738  1.0068  0.6166  0.6166  0.5912  0.4996  0.4996  0.4909  0.4909  0.5192  0.5098  0.5525  0.1129  0.2175  0.2175  0.0255  0.0255  0.0255  0.0287  0.0255  0.0255  0.0255  0.0255  0.0287  0.0287  0.0287  0.0223  0.0255  0.0287  0.0223  0.0255  0.0255  0.0287  0.0224  0.0224  0.0192  0.0160  0.0160  0.0160  0.0160  0.0160  0.0160  0.0160  0.0160  0.0160  0.0160  0.0160  0.0160  0.0224  0.0224  0.0224  0.0224  0.0224  0.0224  0.0127  0.0160  0.0160  0.0160  0.0225  0.0192  0.0032  0.0096  0.0063  0.0095  0.0128  0.0064  0.0128  0.0128  0.0032  0.0032  0.0096  0.0064  0.0127  0.0095  0.0095  0.0063  0.0063  0.0032  0.0032  0.0032  0.0128  0.0128  0.0064  0.0032  0.0064  0.0064  0.0032  0.0096  0.0000  0.0000  0.0000  0.0032  0.0032  0.0032  0.0096  0.0096  0.0096  0.0032  0.0064  0.0096  0.0064  0.0096  0.0064  0.0096  0.0064  0.0096  0.0096  0.0032  0.0064  0.0096  0.0032  0.0000  0.0000  0.0000  0.0000  0.0032  0.0064  0.0000  0.0032  0.0064  0.0064  0.0000  0.0032  0.0064  0.0128  0.0064  0.0032  0.0064  0.0032  0.0000  0.0032  0.0032  0.0000  0.0000  0.0064  0.0032  0.0032  0.0032  0.0032  0.0032  0.0000  0.0032  0.0032  0.0032  0.0064  0.0000  0.0032  0.0000  0.0000  0.0000  0.0064  0.0032  0.0032  0.0032  0.0096  0.0096  0.0032  0.0032  0.0032  0.0096  0.0032  0.0064  0.0032  0.0128  0.0064  0.0064  0.0128  0.0064  0.0032  0.0096  0.0032  0.0032  0.0096  0.0000  0.0032  0.0032  0.0096  0.0064  0.0096  0.0064  0.0032  0.0064  0.0000  0.0000  0.0032  0.0032  0.0064  0.0064  0.0064  0.0032  0.0064  0.0064  0.0000  0.0064  0.0032  0.0096  0.0096  0.0000  0.0064  0.0032  0.0032  0.0032  0.0032  0.0032  0.0064  0.0064  0.0032  0.0000  0.0032  0.0000  0.0000  0.0000  0.0000  0.0064  0.0064  0.0032  0.0000  0.0000  0.0032  0.0032  0.0032  0.0032  0.0032  0.0032  0.0032  0.0032  0.0032  0.0000  0.0000  0.0000  0.0000
OMP4__GCA_001209325.1   1.1682  0.9748  0.9038  0.9669  1.2255  0.9535  0.9472  0.9558  0.9295  0.9241  0.9297  0.9358  0.9297  0.9447  0.9729  0.9158  0.9850  0.9356  0.9478  0.9614  0.9258  0.9258  0.8912  0.8444  0.8750  0.8007  0.8088  0.7966  0.9285  0.8501  0.8934  0.8935  0.8793  0.9561  0.9855  0.8410  0.8531  0.8410  0.8410  0.8478  0.8478  0.8413  0.8780  0.9201  0.9283  0.9784  0.9454  0.9738  0.9738  1.0068  0.6166  0.6166  0.5912  0.4996  0.4996  0.4909  0.4909  0.5192  0.5098  0.5525  0.1129  0.2175  0.2175  0.0255  0.0255  0.0255  0.0287  0.0255  0.0255  0.0255  0.0255  0.0287  0.0287  0.0287  0.0223  0.0255  0.0287  0.0223  0.0255  0.0255  0.0287  0.0224  0.0224  0.0192  0.0160  0.0160  0.0160  0.0160  0.0160  0.0160  0.0160  0.0160  0.0160  0.0160  0.0160  0.0160  0.0224  0.0224  0.0224  0.0224  0.0224  0.0224  0.0127  0.0160  0.0160  0.0160  0.0225  0.0192  0.0032  0.0096  0.0063  0.0095  0.0128  0.0064  0.0128  0.0128  0.0032  0.0032  0.0096  0.0064  0.0127  0.0095  0.0095  0.0063  0.0063  0.0032  0.0032  0.0032  0.0128  0.0128  0.0064  0.0032  0.0064  0.0064  0.0032  0.0096  0.0000  0.0000  0.0000  0.0032  0.0032  0.0032  0.0096  0.0096  0.0096  0.0032  0.0064  0.0096  0.0064  0.0096  0.0064  0.0096  0.0064  0.0096  0.0096  0.0032  0.0064  0.0096  0.0032  0.0000  0.0000  0.0000  0.0000  0.0032  0.0064  0.0000  0.0032  0.0064  0.0064  0.0000  0.0032  0.0064  0.0128  0.0064  0.0032  0.0064  0.0032  0.0000  0.0032  0.0032  0.0000  0.0000  0.0064  0.0032  0.0032  0.0032  0.0032  0.0032  0.0000  0.0032  0.0032  0.0032  0.0064  0.0000  0.0032  0.0000  0.0000  0.0000  0.0064  0.0032  0.0032  0.0032  0.0096  0.0096  0.0032  0.0032  0.0032  0.0096  0.0032  0.0064  0.0032  0.0128  0.0064  0.0064  0.0128  0.0064  0.0032  0.0096  0.0032  0.0032  0.0096  0.0000  0.0032  0.0032  0.0096  0.0064  0.0096  0.0064  0.0032  0.0064  0.0000  0.0000  0.0032  0.0032  0.0064  0.0064  0.0064  0.0032  0.0064  0.0064  0.0000  0.0064  0.0032  0.0096  0.0096  0.0000  0.0064  0.0032  0.0032  0.0032  0.0032  0.0032  0.0064  0.0064  0.0032  0.0000  0.0032  0.0000  0.0000  0.0000  0.0000  0.0064  0.0064  0.0032  0.0000  0.0000  0.0032  0.0032  0.0032  0.0032  0.0032  0.0032  0.0032  0.0032  0.0032  0.0000  0.0000  0.0000  0.0000  0.0000
OMP4__GCA_001210025.1   1.1682  0.9748  0.9038  0.9669  1.2255  0.9535  0.9472  0.9558  0.9295  0.9241  0.9297  0.9358  0.9297  0.9447  0.9729  0.9158  0.9850  0.9356  0.9478  0.9614  0.9258  0.9258  0.8912  0.8444  0.8750  0.8007  0.8088  0.7966  0.9285  0.8501  0.8934  0.8935  0.8793  0.9561  0.9855  0.8410  0.8531  0.8410  0.8410  0.8478  0.8478  0.8413  0.8780  0.9201  0.9283  0.9784  0.9454  0.9738  0.9738  1.0068  0.6166  0.6166  0.5912  0.4996  0.4996  0.4909  0.4909  0.5192  0.5098  0.5525  0.1129  0.2175  0.2175  0.0255  0.0255  0.0255  0.0287  0.0255  0.0255  0.0255  0.0255  0.0287  0.0287  0.0287  0.0223  0.0255  0.0287  0.0223  0.0255  0.0255  0.0287  0.0224  0.0224  0.0192  0.0160  0.0160  0.0160  0.0160  0.0160  0.0160  0.0160  0.0160  0.0160  0.0160  0.0160  0.0160  0.0224  0.0224  0.0224  0.0224  0.0224  0.0224  0.0127  0.0160  0.0160  0.0160  0.0225  0.0192  0.0032  0.0096  0.0063  0.0095  0.0128  0.0064  0.0128  0.0128  0.0032  0.0032  0.0096  0.0064  0.0127  0.0095  0.0095  0.0063  0.0063  0.0032  0.0032  0.0032  0.0128  0.0128  0.0064  0.0032  0.0064  0.0064  0.0032  0.0096  0.0000  0.0000  0.0000  0.0032  0.0032  0.0032  0.0096  0.0096  0.0096  0.0032  0.0064  0.0096  0.0064  0.0096  0.0064  0.0096  0.0064  0.0096  0.0096  0.0032  0.0064  0.0096  0.0032  0.0000  0.0000  0.0000  0.0000  0.0032  0.0064  0.0000  0.0032  0.0064  0.0064  0.0000  0.0032  0.0064  0.0128  0.0064  0.0032  0.0064  0.0032  0.0000  0.0032  0.0032  0.0000  0.0000  0.0064  0.0032  0.0032  0.0032  0.0032  0.0032  0.0000  0.0032  0.0032  0.0032  0.0064  0.0000  0.0032  0.0000  0.0000  0.0000  0.0064  0.0032  0.0032  0.0032  0.0096  0.0096  0.0032  0.0032  0.0032  0.0096  0.0032  0.0064  0.0032  0.0128  0.0064  0.0064  0.0128  0.0064  0.0032  0.0096  0.0032  0.0032  0.0096  0.0000  0.0032  0.0032  0.0096  0.0064  0.0096  0.0064  0.0032  0.0064  0.0000  0.0000  0.0032  0.0032  0.0064  0.0064  0.0064  0.0032  0.0064  0.0064  0.0000  0.0064  0.0032  0.0096  0.0096  0.0000  0.0064  0.0032  0.0032  0.0032  0.0032  0.0032  0.0064  0.0064  0.0032  0.0000  0.0032  0.0000  0.0000  0.0000  0.0000  0.0064  0.0064  0.0032  0.0000  0.0000  0.0032  0.0032  0.0032  0.0032  0.0032  0.0032  0.0032  0.0032  0.0032  0.0000  0.0000  0.0000  0.0000  0.0000  0.0000
OMP4__GCA_001212265.1   1.1765  0.9817  0.9102  0.9741  1.2165  0.9598  0.9535  0.9625  0.9358  0.9303  0.9358  0.9419  0.9358  0.9510  0.9654  0.9225  0.9777  0.9287  0.9548  0.9543  0.9192  0.9192  0.8979  0.8510  0.8684  0.8067  0.8149  0.7906  0.9360  0.8566  0.9006  0.9007  0.8864  0.9486  0.9778  0.8472  0.8593  0.8472  0.8345  0.8544  0.8544  0.8478  0.8849  0.9130  0.9209  0.9706  0.9530  0.9817  0.9817  1.0149  0.6107  0.6107  0.5854  0.5047  0.5047  0.4959  0.4959  0.5142  0.5048  0.5473  0.1165  0.2135  0.2135  0.0287  0.0287  0.0287  0.0320  0.0287  0.0287  0.0287  0.0287  0.0255  0.0255  0.0255  0.0191  0.0287  0.0255  0.0255  0.0287  0.0287  0.0255  0.0191  0.0191  0.0160  0.0127  0.0127  0.0127  0.0127  0.0127  0.0127  0.0127  0.0127  0.0127  0.0127  0.0127  0.0127  0.0191  0.0191  0.0191  0.0191  0.0191  0.0191  0.0095  0.0127  0.0127  0.0127  0.0192  0.0160  0.0064  0.0128  0.0095  0.0127  0.0160  0.0096  0.0160  0.0160  0.0064  0.0064  0.0128  0.0096  0.0095  0.0127  0.0127  0.0095  0.0095  0.0064  0.0064  0.0064  0.0160  0.0160  0.0096  0.0064  0.0096  0.0096  0.0064  0.0128  0.0032  0.0032  0.0032  0.0000  0.0064  0.0064  0.0064  0.0064  0.0064  0.0064  0.0032  0.0064  0.0032  0.0064  0.0096  0.0128  0.0096  0.0064  0.0064  0.0064  0.0096  0.0128  0.0064  0.0032  0.0032  0.0032  0.0032  0.0064  0.0096  0.0032  0.0064  0.0032  0.0032  0.0032  0.0000  0.0032  0.0160  0.0096  0.0064  0.0096  0.0064  0.0032  0.0064  0.0064  0.0032  0.0032  0.0096  0.0000  0.0064  0.0064  0.0064  0.0000  0.0032  0.0064  0.0064  0.0064  0.0096  0.0032  0.0064  0.0032  0.0032  0.0032  0.0032  0.0064  0.0064  0.0064  0.0128  0.0128  0.0064  0.0064  0.0064  0.0128  0.0064  0.0096  0.0064  0.0096  0.0096  0.0096  0.0160  0.0096  0.0064  0.0064  0.0064  0.0064  0.0128  0.0032  0.0064  0.0064  0.0128  0.0096  0.0128  0.0096  0.0000  0.0096  0.0032  0.0032  0.0000  0.0064  0.0096  0.0096  0.0096  0.0000  0.0032  0.0032  0.0032  0.0032  0.0000  0.0128  0.0128  0.0032  0.0032  0.0064  0.0064  0.0000  0.0064  0.0064  0.0032  0.0032  0.0000  0.0032  0.0000  0.0032  0.0032  0.0032  0.0032  0.0032  0.0032  0.0064  0.0032  0.0032  0.0064  0.0000  0.0064  0.0064  0.0063  0.0063  0.0000  0.0000  0.0064  0.0032  0.0032  0.0032  0.0032  0.0032  0.0032  0.0032
OMP4__GCA_001320105.1   1.1682  0.9748  0.9038  0.9669  1.2255  0.9535  0.9472  0.9558  0.9295  0.9241  0.9297  0.9358  0.9297  0.9447  0.9729  0.9158  0.9850  0.9356  0.9478  0.9614  0.9258  0.9258  0.8912  0.8444  0.8750  0.8007  0.8088  0.7966  0.9285  0.8501  0.8934  0.8935  0.8793  0.9561  0.9855  0.8410  0.8531  0.8410  0.8410  0.8478  0.8478  0.8413  0.8780  0.9201  0.9283  0.9784  0.9454  0.9738  0.9738  1.0068  0.6166  0.6166  0.5912  0.4996  0.4996  0.4909  0.4909  0.5192  0.5098  0.5525  0.1129  0.2175  0.2175  0.0255  0.0255  0.0255  0.0287  0.0255  0.0255  0.0255  0.0255  0.0287  0.0287  0.0287  0.0223  0.0255  0.0287  0.0223  0.0255  0.0255  0.0287  0.0224  0.0224  0.0192  0.0160  0.0160  0.0160  0.0160  0.0160  0.0160  0.0160  0.0160  0.0160  0.0160  0.0160  0.0160  0.0224  0.0224  0.0224  0.0224  0.0224  0.0224  0.0127  0.0160  0.0160  0.0160  0.0225  0.0192  0.0032  0.0096  0.0063  0.0095  0.0128  0.0064  0.0128  0.0128  0.0032  0.0032  0.0096  0.0064  0.0127  0.0095  0.0095  0.0063  0.0063  0.0032  0.0032  0.0032  0.0128  0.0128  0.0064  0.0032  0.0064  0.0064  0.0032  0.0096  0.0000  0.0000  0.0000  0.0032  0.0032  0.0032  0.0096  0.0096  0.0096  0.0032  0.0064  0.0096  0.0064  0.0096  0.0064  0.0096  0.0064  0.0096  0.0096  0.0032  0.0064  0.0096  0.0032  0.0000  0.0000  0.0000  0.0000  0.0032  0.0064  0.0000  0.0032  0.0064  0.0064  0.0000  0.0032  0.0064  0.0128  0.0064  0.0032  0.0064  0.0032  0.0000  0.0032  0.0032  0.0000  0.0000  0.0064  0.0032  0.0032  0.0032  0.0032  0.0032  0.0000  0.0032  0.0032  0.0032  0.0064  0.0000  0.0032  0.0000  0.0000  0.0000  0.0064  0.0032  0.0032  0.0032  0.0096  0.0096  0.0032  0.0032  0.0032  0.0096  0.0032  0.0064  0.0032  0.0128  0.0064  0.0064  0.0128  0.0064  0.0032  0.0096  0.0032  0.0032  0.0096  0.0000  0.0032  0.0032  0.0096  0.0064  0.0096  0.0064  0.0032  0.0064  0.0000  0.0000  0.0032  0.0032  0.0064  0.0064  0.0064  0.0032  0.0064  0.0064  0.0000  0.0064  0.0032  0.0096  0.0096  0.0000  0.0064  0.0032  0.0032  0.0032  0.0032  0.0032  0.0064  0.0064  0.0032  0.0000  0.0032  0.0000  0.0000  0.0000  0.0000  0.0064  0.0064  0.0032  0.0000  0.0000  0.0032  0.0032  0.0032  0.0032  0.0032  0.0032  0.0032  0.0032  0.0032  0.0000  0.0000  0.0000  0.0000  0.0000  0.0000  0.0000  0.0032
OMP4__GCA_001320285.1   1.1765  0.9817  0.9102  0.9741  1.2165  0.9598  0.9535  0.9625  0.9358  0.9303  0.9358  0.9419  0.9358  0.9510  0.9654  0.9225  0.9777  0.9287  0.9548  0.9543  0.9192  0.9192  0.8979  0.8510  0.8684  0.8067  0.8149  0.7906  0.9360  0.8566  0.9006  0.9007  0.8864  0.9486  0.9778  0.8472  0.8593  0.8472  0.8345  0.8544  0.8544  0.8478  0.8849  0.9130  0.9209  0.9706  0.9530  0.9817  0.9817  1.0149  0.6107  0.6107  0.5854  0.5047  0.5047  0.4959  0.4959  0.5142  0.5048  0.5473  0.1165  0.2135  0.2135  0.0287  0.0287  0.0287  0.0320  0.0287  0.0287  0.0287  0.0287  0.0255  0.0255  0.0255  0.0191  0.0287  0.0255  0.0255  0.0287  0.0287  0.0255  0.0191  0.0191  0.0160  0.0127  0.0127  0.0127  0.0127  0.0127  0.0127  0.0127  0.0127  0.0127  0.0127  0.0127  0.0127  0.0191  0.0191  0.0191  0.0191  0.0191  0.0191  0.0095  0.0127  0.0127  0.0127  0.0192  0.0160  0.0064  0.0128  0.0095  0.0127  0.0160  0.0096  0.0160  0.0160  0.0064  0.0064  0.0128  0.0096  0.0095  0.0127  0.0127  0.0095  0.0095  0.0064  0.0064  0.0064  0.0160  0.0160  0.0096  0.0064  0.0096  0.0096  0.0064  0.0128  0.0032  0.0032  0.0032  0.0000  0.0064  0.0064  0.0064  0.0064  0.0064  0.0064  0.0032  0.0064  0.0032  0.0064  0.0096  0.0128  0.0096  0.0064  0.0064  0.0064  0.0096  0.0128  0.0064  0.0032  0.0032  0.0032  0.0032  0.0064  0.0096  0.0032  0.0064  0.0032  0.0032  0.0032  0.0000  0.0032  0.0160  0.0096  0.0064  0.0096  0.0064  0.0032  0.0064  0.0064  0.0032  0.0032  0.0096  0.0000  0.0064  0.0064  0.0064  0.0000  0.0032  0.0064  0.0064  0.0064  0.0096  0.0032  0.0064  0.0032  0.0032  0.0032  0.0032  0.0064  0.0064  0.0064  0.0128  0.0128  0.0064  0.0064  0.0064  0.0128  0.0064  0.0096  0.0064  0.0096  0.0096  0.0096  0.0160  0.0096  0.0064  0.0064  0.0064  0.0064  0.0128  0.0032  0.0064  0.0064  0.0128  0.0096  0.0128  0.0096  0.0000  0.0096  0.0032  0.0032  0.0000  0.0064  0.0096  0.0096  0.0096  0.0000  0.0032  0.0032  0.0032  0.0032  0.0000  0.0128  0.0128  0.0032  0.0032  0.0064  0.0064  0.0000  0.0064  0.0064  0.0032  0.0032  0.0000  0.0032  0.0000  0.0032  0.0032  0.0032  0.0032  0.0032  0.0032  0.0064  0.0032  0.0032  0.0064  0.0000  0.0064  0.0064  0.0063  0.0063  0.0000  0.0000  0.0064  0.0032  0.0032  0.0032  0.0032  0.0032  0.0032  0.0032  0.0000  0.0032
OMP4__GCA_001320465.1   1.1682  0.9748  0.9038  0.9669  1.2255  0.9535  0.9472  0.9558  0.9295  0.9241  0.9297  0.9358  0.9297  0.9447  0.9729  0.9158  0.9850  0.9356  0.9478  0.9614  0.9258  0.9258  0.8912  0.8444  0.8750  0.8007  0.8088  0.7966  0.9285  0.8501  0.8934  0.8935  0.8793  0.9561  0.9855  0.8410  0.8531  0.8410  0.8410  0.8478  0.8478  0.8413  0.8780  0.9201  0.9283  0.9784  0.9454  0.9738  0.9738  1.0068  0.6166  0.6166  0.5912  0.4996  0.4996  0.4909  0.4909  0.5192  0.5098  0.5525  0.1129  0.2175  0.2175  0.0255  0.0255  0.0255  0.0287  0.0255  0.0255  0.0255  0.0255  0.0287  0.0287  0.0287  0.0223  0.0255  0.0287  0.0223  0.0255  0.0255  0.0287  0.0224  0.0224  0.0192  0.0160  0.0160  0.0160  0.0160  0.0160  0.0160  0.0160  0.0160  0.0160  0.0160  0.0160  0.0160  0.0224  0.0224  0.0224  0.0224  0.0224  0.0224  0.0127  0.0160  0.0160  0.0160  0.0225  0.0192  0.0032  0.0096  0.0063  0.0095  0.0128  0.0064  0.0128  0.0128  0.0032  0.0032  0.0096  0.0064  0.0127  0.0095  0.0095  0.0063  0.0063  0.0032  0.0032  0.0032  0.0128  0.0128  0.0064  0.0032  0.0064  0.0064  0.0032  0.0096  0.0000  0.0000  0.0000  0.0032  0.0032  0.0032  0.0096  0.0096  0.0096  0.0032  0.0064  0.0096  0.0064  0.0096  0.0064  0.0096  0.0064  0.0096  0.0096  0.0032  0.0064  0.0096  0.0032  0.0000  0.0000  0.0000  0.0000  0.0032  0.0064  0.0000  0.0032  0.0064  0.0064  0.0000  0.0032  0.0064  0.0128  0.0064  0.0032  0.0064  0.0032  0.0000  0.0032  0.0032  0.0000  0.0000  0.0064  0.0032  0.0032  0.0032  0.0032  0.0032  0.0000  0.0032  0.0032  0.0032  0.0064  0.0000  0.0032  0.0000  0.0000  0.0000  0.0064  0.0032  0.0032  0.0032  0.0096  0.0096  0.0032  0.0032  0.0032  0.0096  0.0032  0.0064  0.0032  0.0128  0.0064  0.0064  0.0128  0.0064  0.0032  0.0096  0.0032  0.0032  0.0096  0.0000  0.0032  0.0032  0.0096  0.0064  0.0096  0.0064  0.0032  0.0064  0.0000  0.0000  0.0032  0.0032  0.0064  0.0064  0.0064  0.0032  0.0064  0.0064  0.0000  0.0064  0.0032  0.0096  0.0096  0.0000  0.0064  0.0032  0.0032  0.0032  0.0032  0.0032  0.0064  0.0064  0.0032  0.0000  0.0032  0.0000  0.0000  0.0000  0.0000  0.0064  0.0064  0.0032  0.0000  0.0000  0.0032  0.0032  0.0032  0.0032  0.0032  0.0032  0.0032  0.0032  0.0032  0.0000  0.0000  0.0000  0.0000  0.0000  0.0000  0.0000  0.0032  0.0000  0.0032
OMP4__GCA_001320585.1   1.1682  0.9748  0.9038  0.9669  1.2255  0.9535  0.9472  0.9558  0.9295  0.9241  0.9297  0.9358  0.9297  0.9447  0.9729  0.9158  0.9850  0.9356  0.9478  0.9614  0.9258  0.9258  0.8912  0.8444  0.8750  0.8007  0.8088  0.7966  0.9285  0.8501  0.8934  0.8935  0.8793  0.9561  0.9855  0.8410  0.8531  0.8410  0.8410  0.8478  0.8478  0.8413  0.8780  0.9201  0.9283  0.9784  0.9454  0.9738  0.9738  1.0068  0.6166  0.6166  0.5912  0.4996  0.4996  0.4909  0.4909  0.5192  0.5098  0.5525  0.1129  0.2175  0.2175  0.0255  0.0255  0.0255  0.0287  0.0255  0.0255  0.0255  0.0255  0.0287  0.0287  0.0287  0.0223  0.0255  0.0287  0.0223  0.0255  0.0255  0.0287  0.0224  0.0224  0.0192  0.0160  0.0160  0.0160  0.0160  0.0160  0.0160  0.0160  0.0160  0.0160  0.0160  0.0160  0.0160  0.0224  0.0224  0.0224  0.0224  0.0224  0.0224  0.0127  0.0160  0.0160  0.0160  0.0225  0.0192  0.0032  0.0096  0.0063  0.0095  0.0128  0.0064  0.0128  0.0128  0.0032  0.0032  0.0096  0.0064  0.0127  0.0095  0.0095  0.0063  0.0063  0.0032  0.0032  0.0032  0.0128  0.0128  0.0064  0.0032  0.0064  0.0064  0.0032  0.0096  0.0000  0.0000  0.0000  0.0032  0.0032  0.0032  0.0096  0.0096  0.0096  0.0032  0.0064  0.0096  0.0064  0.0096  0.0064  0.0096  0.0064  0.0096  0.0096  0.0032  0.0064  0.0096  0.0032  0.0000  0.0000  0.0000  0.0000  0.0032  0.0064  0.0000  0.0032  0.0064  0.0064  0.0000  0.0032  0.0064  0.0128  0.0064  0.0032  0.0064  0.0032  0.0000  0.0032  0.0032  0.0000  0.0000  0.0064  0.0032  0.0032  0.0032  0.0032  0.0032  0.0000  0.0032  0.0032  0.0032  0.0064  0.0000  0.0032  0.0000  0.0000  0.0000  0.0064  0.0032  0.0032  0.0032  0.0096  0.0096  0.0032  0.0032  0.0032  0.0096  0.0032  0.0064  0.0032  0.0128  0.0064  0.0064  0.0128  0.0064  0.0032  0.0096  0.0032  0.0032  0.0096  0.0000  0.0032  0.0032  0.0096  0.0064  0.0096  0.0064  0.0032  0.0064  0.0000  0.0000  0.0032  0.0032  0.0064  0.0064  0.0064  0.0032  0.0064  0.0064  0.0000  0.0064  0.0032  0.0096  0.0096  0.0000  0.0064  0.0032  0.0032  0.0032  0.0032  0.0032  0.0064  0.0064  0.0032  0.0000  0.0032  0.0000  0.0000  0.0000  0.0000  0.0064  0.0064  0.0032  0.0000  0.0000  0.0032  0.0032  0.0032  0.0032  0.0032  0.0032  0.0032  0.0032  0.0032  0.0000  0.0000  0.0000  0.0000  0.0000  0.0000  0.0000  0.0032  0.0000  0.0032  0.0000
OMP4__GCA_001320645.1   1.1682  0.9748  0.9038  0.9669  1.2255  0.9535  0.9472  0.9558  0.9295  0.9241  0.9297  0.9358  0.9297  0.9447  0.9729  0.9158  0.9850  0.9356  0.9478  0.9614  0.9258  0.9258  0.8912  0.8444  0.8750  0.8007  0.8088  0.7966  0.9285  0.8501  0.8934  0.8935  0.8793  0.9561  0.9855  0.8410  0.8531  0.8410  0.8410  0.8478  0.8478  0.8413  0.8780  0.9201  0.9283  0.9784  0.9454  0.9738  0.9738  1.0068  0.6166  0.6166  0.5912  0.4996  0.4996  0.4909  0.4909  0.5192  0.5098  0.5525  0.1129  0.2175  0.2175  0.0255  0.0255  0.0255  0.0287  0.0255  0.0255  0.0255  0.0255  0.0287  0.0287  0.0287  0.0223  0.0255  0.0287  0.0223  0.0255  0.0255  0.0287  0.0224  0.0224  0.0192  0.0160  0.0160  0.0160  0.0160  0.0160  0.0160  0.0160  0.0160  0.0160  0.0160  0.0160  0.0160  0.0224  0.0224  0.0224  0.0224  0.0224  0.0224  0.0127  0.0160  0.0160  0.0160  0.0225  0.0192  0.0032  0.0096  0.0063  0.0095  0.0128  0.0064  0.0128  0.0128  0.0032  0.0032  0.0096  0.0064  0.0127  0.0095  0.0095  0.0063  0.0063  0.0032  0.0032  0.0032  0.0128  0.0128  0.0064  0.0032  0.0064  0.0064  0.0032  0.0096  0.0000  0.0000  0.0000  0.0032  0.0032  0.0032  0.0096  0.0096  0.0096  0.0032  0.0064  0.0096  0.0064  0.0096  0.0064  0.0096  0.0064  0.0096  0.0096  0.0032  0.0064  0.0096  0.0032  0.0000  0.0000  0.0000  0.0000  0.0032  0.0064  0.0000  0.0032  0.0064  0.0064  0.0000  0.0032  0.0064  0.0128  0.0064  0.0032  0.0064  0.0032  0.0000  0.0032  0.0032  0.0000  0.0000  0.0064  0.0032  0.0032  0.0032  0.0032  0.0032  0.0000  0.0032  0.0032  0.0032  0.0064  0.0000  0.0032  0.0000  0.0000  0.0000  0.0064  0.0032  0.0032  0.0032  0.0096  0.0096  0.0032  0.0032  0.0032  0.0096  0.0032  0.0064  0.0032  0.0128  0.0064  0.0064  0.0128  0.0064  0.0032  0.0096  0.0032  0.0032  0.0096  0.0000  0.0032  0.0032  0.0096  0.0064  0.0096  0.0064  0.0032  0.0064  0.0000  0.0000  0.0032  0.0032  0.0064  0.0064  0.0064  0.0032  0.0064  0.0064  0.0000  0.0064  0.0032  0.0096  0.0096  0.0000  0.0064  0.0032  0.0032  0.0032  0.0032  0.0032  0.0064  0.0064  0.0032  0.0000  0.0032  0.0000  0.0000  0.0000  0.0000  0.0064  0.0064  0.0032  0.0000  0.0000  0.0032  0.0032  0.0032  0.0032  0.0032  0.0032  0.0032  0.0032  0.0032  0.0000  0.0000  0.0000  0.0000  0.0000  0.0000  0.0000  0.0032  0.0000  0.0032  0.0000  0.0000
OMP4__GCA_001320755.1   1.1682  0.9748  0.9038  0.9669  1.2255  0.9535  0.9472  0.9558  0.9295  0.9241  0.9297  0.9358  0.9297  0.9447  0.9729  0.9158  0.9850  0.9356  0.9478  0.9614  0.9258  0.9258  0.8912  0.8444  0.8750  0.8007  0.8088  0.7966  0.9285  0.8501  0.8934  0.8935  0.8793  0.9561  0.9855  0.8410  0.8531  0.8410  0.8410  0.8478  0.8478  0.8413  0.8780  0.9201  0.9283  0.9784  0.9454  0.9738  0.9738  1.0068  0.6166  0.6166  0.5912  0.4996  0.4996  0.4909  0.4909  0.5192  0.5098  0.5525  0.1129  0.2175  0.2175  0.0255  0.0255  0.0255  0.0287  0.0255  0.0255  0.0255  0.0255  0.0287  0.0287  0.0287  0.0223  0.0255  0.0287  0.0223  0.0255  0.0255  0.0287  0.0224  0.0224  0.0192  0.0160  0.0160  0.0160  0.0160  0.0160  0.0160  0.0160  0.0160  0.0160  0.0160  0.0160  0.0160  0.0224  0.0224  0.0224  0.0224  0.0224  0.0224  0.0127  0.0160  0.0160  0.0160  0.0225  0.0192  0.0032  0.0096  0.0063  0.0095  0.0128  0.0064  0.0128  0.0128  0.0032  0.0032  0.0096  0.0064  0.0127  0.0095  0.0095  0.0063  0.0063  0.0032  0.0032  0.0032  0.0128  0.0128  0.0064  0.0032  0.0064  0.0064  0.0032  0.0096  0.0000  0.0000  0.0000  0.0032  0.0032  0.0032  0.0096  0.0096  0.0096  0.0032  0.0064  0.0096  0.0064  0.0096  0.0064  0.0096  0.0064  0.0096  0.0096  0.0032  0.0064  0.0096  0.0032  0.0000  0.0000  0.0000  0.0000  0.0032  0.0064  0.0000  0.0032  0.0064  0.0064  0.0000  0.0032  0.0064  0.0128  0.0064  0.0032  0.0064  0.0032  0.0000  0.0032  0.0032  0.0000  0.0000  0.0064  0.0032  0.0032  0.0032  0.0032  0.0032  0.0000  0.0032  0.0032  0.0032  0.0064  0.0000  0.0032  0.0000  0.0000  0.0000  0.0064  0.0032  0.0032  0.0032  0.0096  0.0096  0.0032  0.0032  0.0032  0.0096  0.0032  0.0064  0.0032  0.0128  0.0064  0.0064  0.0128  0.0064  0.0032  0.0096  0.0032  0.0032  0.0096  0.0000  0.0032  0.0032  0.0096  0.0064  0.0096  0.0064  0.0032  0.0064  0.0000  0.0000  0.0032  0.0032  0.0064  0.0064  0.0064  0.0032  0.0064  0.0064  0.0000  0.0064  0.0032  0.0096  0.0096  0.0000  0.0064  0.0032  0.0032  0.0032  0.0032  0.0032  0.0064  0.0064  0.0032  0.0000  0.0032  0.0000  0.0000  0.0000  0.0000  0.0064  0.0064  0.0032  0.0000  0.0000  0.0032  0.0032  0.0032  0.0032  0.0032  0.0032  0.0032  0.0032  0.0032  0.0000  0.0000  0.0000  0.0000  0.0000  0.0000  0.0000  0.0032  0.0000  0.0032  0.0000  0.0000  0.0000
OMP4__GCA_001326975.1   1.1682  0.9748  0.9038  0.9669  1.2255  0.9535  0.9472  0.9558  0.9295  0.9241  0.9297  0.9358  0.9297  0.9447  0.9729  0.9158  0.9850  0.9356  0.9478  0.9614  0.9258  0.9258  0.8912  0.8444  0.8750  0.8007  0.8088  0.7966  0.9285  0.8501  0.8934  0.8935  0.8793  0.9561  0.9855  0.8410  0.8531  0.8410  0.8410  0.8478  0.8478  0.8413  0.8780  0.9201  0.9283  0.9784  0.9454  0.9738  0.9738  1.0068  0.6166  0.6166  0.5912  0.4996  0.4996  0.4909  0.4909  0.5192  0.5098  0.5525  0.1129  0.2175  0.2175  0.0255  0.0255  0.0255  0.0287  0.0255  0.0255  0.0255  0.0255  0.0287  0.0287  0.0287  0.0223  0.0255  0.0287  0.0223  0.0255  0.0255  0.0287  0.0224  0.0224  0.0192  0.0160  0.0160  0.0160  0.0160  0.0160  0.0160  0.0160  0.0160  0.0160  0.0160  0.0160  0.0160  0.0224  0.0224  0.0224  0.0224  0.0224  0.0224  0.0127  0.0160  0.0160  0.0160  0.0225  0.0192  0.0032  0.0096  0.0063  0.0095  0.0128  0.0064  0.0128  0.0128  0.0032  0.0032  0.0096  0.0064  0.0127  0.0095  0.0095  0.0063  0.0063  0.0032  0.0032  0.0032  0.0128  0.0128  0.0064  0.0032  0.0064  0.0064  0.0032  0.0096  0.0000  0.0000  0.0000  0.0032  0.0032  0.0032  0.0096  0.0096  0.0096  0.0032  0.0064  0.0096  0.0064  0.0096  0.0064  0.0096  0.0064  0.0096  0.0096  0.0032  0.0064  0.0096  0.0032  0.0000  0.0000  0.0000  0.0000  0.0032  0.0064  0.0000  0.0032  0.0064  0.0064  0.0000  0.0032  0.0064  0.0128  0.0064  0.0032  0.0064  0.0032  0.0000  0.0032  0.0032  0.0000  0.0000  0.0064  0.0032  0.0032  0.0032  0.0032  0.0032  0.0000  0.0032  0.0032  0.0032  0.0064  0.0000  0.0032  0.0000  0.0000  0.0000  0.0064  0.0032  0.0032  0.0032  0.0096  0.0096  0.0032  0.0032  0.0032  0.0096  0.0032  0.0064  0.0032  0.0128  0.0064  0.0064  0.0128  0.0064  0.0032  0.0096  0.0032  0.0032  0.0096  0.0000  0.0032  0.0032  0.0096  0.0064  0.0096  0.0064  0.0032  0.0064  0.0000  0.0000  0.0032  0.0032  0.0064  0.0064  0.0064  0.0032  0.0064  0.0064  0.0000  0.0064  0.0032  0.0096  0.0096  0.0000  0.0064  0.0032  0.0032  0.0032  0.0032  0.0032  0.0064  0.0064  0.0032  0.0000  0.0032  0.0000  0.0000  0.0000  0.0000  0.0064  0.0064  0.0032  0.0000  0.0000  0.0032  0.0032  0.0032  0.0032  0.0032  0.0032  0.0032  0.0032  0.0032  0.0000  0.0000  0.0000  0.0000  0.0000  0.0000  0.0000  0.0032  0.0000  0.0032  0.0000  0.0000  0.0000  0.0000
OMP4__GCA_001327195.1   1.1682  0.9748  0.9038  0.9669  1.2255  0.9535  0.9472  0.9558  0.9295  0.9241  0.9297  0.9358  0.9297  0.9447  0.9729  0.9158  0.9850  0.9356  0.9478  0.9614  0.9258  0.9258  0.8912  0.8444  0.8750  0.8007  0.8088  0.7966  0.9285  0.8501  0.8934  0.8935  0.8793  0.9561  0.9855  0.8410  0.8531  0.8410  0.8410  0.8478  0.8478  0.8413  0.8780  0.9201  0.9283  0.9784  0.9454  0.9738  0.9738  1.0068  0.6166  0.6166  0.5912  0.4996  0.4996  0.4909  0.4909  0.5192  0.5098  0.5525  0.1129  0.2175  0.2175  0.0255  0.0255  0.0255  0.0287  0.0255  0.0255  0.0255  0.0255  0.0287  0.0287  0.0287  0.0223  0.0255  0.0287  0.0223  0.0255  0.0255  0.0287  0.0224  0.0224  0.0192  0.0160  0.0160  0.0160  0.0160  0.0160  0.0160  0.0160  0.0160  0.0160  0.0160  0.0160  0.0160  0.0224  0.0224  0.0224  0.0224  0.0224  0.0224  0.0127  0.0160  0.0160  0.0160  0.0225  0.0192  0.0032  0.0096  0.0063  0.0095  0.0128  0.0064  0.0128  0.0128  0.0032  0.0032  0.0096  0.0064  0.0127  0.0095  0.0095  0.0063  0.0063  0.0032  0.0032  0.0032  0.0128  0.0128  0.0064  0.0032  0.0064  0.0064  0.0032  0.0096  0.0000  0.0000  0.0000  0.0032  0.0032  0.0032  0.0096  0.0096  0.0096  0.0032  0.0064  0.0096  0.0064  0.0096  0.0064  0.0096  0.0064  0.0096  0.0096  0.0032  0.0064  0.0096  0.0032  0.0000  0.0000  0.0000  0.0000  0.0032  0.0064  0.0000  0.0032  0.0064  0.0064  0.0000  0.0032  0.0064  0.0128  0.0064  0.0032  0.0064  0.0032  0.0000  0.0032  0.0032  0.0000  0.0000  0.0064  0.0032  0.0032  0.0032  0.0032  0.0032  0.0000  0.0032  0.0032  0.0032  0.0064  0.0000  0.0032  0.0000  0.0000  0.0000  0.0064  0.0032  0.0032  0.0032  0.0096  0.0096  0.0032  0.0032  0.0032  0.0096  0.0032  0.0064  0.0032  0.0128  0.0064  0.0064  0.0128  0.0064  0.0032  0.0096  0.0032  0.0032  0.0096  0.0000  0.0032  0.0032  0.0096  0.0064  0.0096  0.0064  0.0032  0.0064  0.0000  0.0000  0.0032  0.0032  0.0064  0.0064  0.0064  0.0032  0.0064  0.0064  0.0000  0.0064  0.0032  0.0096  0.0096  0.0000  0.0064  0.0032  0.0032  0.0032  0.0032  0.0032  0.0064  0.0064  0.0032  0.0000  0.0032  0.0000  0.0000  0.0000  0.0000  0.0064  0.0064  0.0032  0.0000  0.0000  0.0032  0.0032  0.0032  0.0032  0.0032  0.0032  0.0032  0.0032  0.0032  0.0000  0.0000  0.0000  0.0000  0.0000  0.0000  0.0000  0.0032  0.0000  0.0032  0.0000  0.0000  0.0000  0.0000  0.0000
OMP4__GCA_001327375.1   1.1765  0.9817  0.9102  0.9741  1.2165  0.9598  0.9535  0.9625  0.9358  0.9303  0.9358  0.9419  0.9358  0.9510  0.9654  0.9225  0.9777  0.9287  0.9548  0.9543  0.9192  0.9192  0.8979  0.8510  0.8684  0.8067  0.8149  0.7906  0.9360  0.8566  0.9006  0.9007  0.8864  0.9486  0.9778  0.8472  0.8593  0.8472  0.8345  0.8544  0.8544  0.8478  0.8849  0.9130  0.9209  0.9706  0.9530  0.9817  0.9817  1.0149  0.6107  0.6107  0.5854  0.5047  0.5047  0.4959  0.4959  0.5142  0.5048  0.5473  0.1165  0.2135  0.2135  0.0287  0.0287  0.0287  0.0320  0.0287  0.0287  0.0287  0.0287  0.0255  0.0255  0.0255  0.0191  0.0287  0.0255  0.0255  0.0287  0.0287  0.0255  0.0191  0.0191  0.0160  0.0127  0.0127  0.0127  0.0127  0.0127  0.0127  0.0127  0.0127  0.0127  0.0127  0.0127  0.0127  0.0191  0.0191  0.0191  0.0191  0.0191  0.0191  0.0095  0.0127  0.0127  0.0127  0.0192  0.0160  0.0064  0.0128  0.0095  0.0127  0.0160  0.0096  0.0160  0.0160  0.0064  0.0064  0.0128  0.0096  0.0095  0.0127  0.0127  0.0095  0.0095  0.0064  0.0064  0.0064  0.0160  0.0160  0.0096  0.0064  0.0096  0.0096  0.0064  0.0128  0.0032  0.0032  0.0032  0.0000  0.0064  0.0064  0.0064  0.0064  0.0064  0.0064  0.0032  0.0064  0.0032  0.0064  0.0096  0.0128  0.0096  0.0064  0.0064  0.0064  0.0096  0.0128  0.0064  0.0032  0.0032  0.0032  0.0032  0.0064  0.0096  0.0032  0.0064  0.0032  0.0032  0.0032  0.0000  0.0032  0.0160  0.0096  0.0064  0.0096  0.0064  0.0032  0.0064  0.0064  0.0032  0.0032  0.0096  0.0000  0.0064  0.0064  0.0064  0.0000  0.0032  0.0064  0.0064  0.0064  0.0096  0.0032  0.0064  0.0032  0.0032  0.0032  0.0032  0.0064  0.0064  0.0064  0.0128  0.0128  0.0064  0.0064  0.0064  0.0128  0.0064  0.0096  0.0064  0.0096  0.0096  0.0096  0.0160  0.0096  0.0064  0.0064  0.0064  0.0064  0.0128  0.0032  0.0064  0.0064  0.0128  0.0096  0.0128  0.0096  0.0000  0.0096  0.0032  0.0032  0.0000  0.0064  0.0096  0.0096  0.0096  0.0000  0.0032  0.0032  0.0032  0.0032  0.0000  0.0128  0.0128  0.0032  0.0032  0.0064  0.0064  0.0000  0.0064  0.0064  0.0032  0.0032  0.0000  0.0032  0.0000  0.0032  0.0032  0.0032  0.0032  0.0032  0.0032  0.0064  0.0032  0.0032  0.0064  0.0000  0.0064  0.0064  0.0063  0.0063  0.0000  0.0000  0.0064  0.0032  0.0032  0.0032  0.0032  0.0032  0.0032  0.0032  0.0000  0.0032  0.0000  0.0032  0.0032  0.0032  0.0032  0.0032  0.0032
OMP4__GCA_001327475.1   1.1765  0.9680  0.8975  0.9598  1.2346  0.9472  0.9410  0.9492  0.9234  0.9180  0.9236  0.9297  0.9236  0.9385  0.9654  0.9091  0.9777  0.9287  0.9408  0.9543  0.9192  0.9192  0.8845  0.8379  0.8684  0.7947  0.8027  0.7906  0.9212  0.8566  0.8863  0.8864  0.8724  0.9486  0.9778  0.8350  0.8469  0.8350  0.8345  0.8413  0.8413  0.8349  0.8711  0.9130  0.9359  0.9863  0.9379  0.9660  0.9660  0.9987  0.6107  0.6107  0.5854  0.4946  0.4946  0.4859  0.4859  0.5142  0.5048  0.5473  0.1093  0.2135  0.2135  0.0223  0.0223  0.0223  0.0255  0.0223  0.0223  0.0223  0.0223  0.0255  0.0255  0.0255  0.0191  0.0223  0.0255  0.0191  0.0223  0.0223  0.0255  0.0256  0.0256  0.0225  0.0192  0.0192  0.0192  0.0192  0.0192  0.0192  0.0192  0.0192  0.0192  0.0192  0.0192  0.0192  0.0256  0.0256  0.0256  0.0256  0.0256  0.0256  0.0160  0.0192  0.0192  0.0192  0.0257  0.0225  0.0000  0.0064  0.0095  0.0063  0.0096  0.0096  0.0096  0.0096  0.0064  0.0000  0.0064  0.0032  0.0095  0.0127  0.0127  0.0095  0.0095  0.0000  0.0000  0.0000  0.0096  0.0096  0.0096  0.0000  0.0032  0.0096  0.0000  0.0064  0.0032  0.0032  0.0032  0.0064  0.0064  0.0000  0.0064  0.0064  0.0064  0.0064  0.0096  0.0064  0.0096  0.0064  0.0032  0.0064  0.0032  0.0064  0.0064  0.0064  0.0032  0.0064  0.0064  0.0032  0.0032  0.0032  0.0032  0.0000  0.0032  0.0032  0.0000  0.0096  0.0096  0.0032  0.0064  0.0096  0.0096  0.0032  0.0000  0.0032  0.0064  0.0032  0.0000  0.0000  0.0032  0.0032  0.0032  0.0064  0.0064  0.0064  0.0064  0.0064  0.0032  0.0000  0.0000  0.0000  0.0032  0.0032  0.0064  0.0032  0.0032  0.0032  0.0032  0.0064  0.0064  0.0000  0.0064  0.0064  0.0064  0.0064  0.0064  0.0064  0.0000  0.0032  0.0064  0.0096  0.0032  0.0032  0.0096  0.0032  0.0064  0.0064  0.0000  0.0064  0.0064  0.0032  0.0064  0.0064  0.0064  0.0032  0.0064  0.0032  0.0064  0.0032  0.0032  0.0032  0.0064  0.0000  0.0032  0.0032  0.0032  0.0064  0.0032  0.0032  0.0032  0.0096  0.0064  0.0064  0.0064  0.0032  0.0096  0.0064  0.0064  0.0064  0.0064  0.0000  0.0096  0.0096  0.0064  0.0032  0.0064  0.0032  0.0032  0.0032  0.0032  0.0096  0.0096  0.0064  0.0032  0.0032  0.0064  0.0064  0.0064  0.0064  0.0063  0.0063  0.0064  0.0064  0.0000  0.0032  0.0032  0.0032  0.0032  0.0032  0.0032  0.0032  0.0064  0.0032  0.0064  0.0032  0.0032  0.0032  0.0032  0.0032  0.0032  0.0064
OMP4__GCA_001212465.1   1.1762  0.9746  0.9165  0.9739  1.2162  0.9597  0.9534  0.9624  0.9357  0.9302  0.9357  0.9418  0.9357  0.9509  0.9652  0.9224  0.9775  0.9286  0.9547  0.9541  0.9191  0.9191  0.8978  0.8509  0.8683  0.8066  0.8148  0.7905  0.9358  0.8565  0.9004  0.9005  0.8862  0.9484  0.9776  0.8471  0.8592  0.8471  0.8344  0.8543  0.8543  0.8477  0.8848  0.9128  0.9207  0.9704  0.9528  0.9736  0.9736  1.0147  0.6106  0.6106  0.5853  0.4996  0.4996  0.4908  0.4908  0.5092  0.4999  0.5473  0.1202  0.2095  0.2095  0.0320  0.0320  0.0320  0.0287  0.0320  0.0320  0.0320  0.0320  0.0287  0.0287  0.0287  0.0223  0.0320  0.0287  0.0288  0.0320  0.0320  0.0287  0.0159  0.0159  0.0127  0.0095  0.0095  0.0095  0.0095  0.0095  0.0095  0.0095  0.0095  0.0095  0.0095  0.0095  0.0095  0.0159  0.0159  0.0159  0.0159  0.0159  0.0159  0.0063  0.0095  0.0095  0.0095  0.0160  0.0127  0.0096  0.0160  0.0063  0.0160  0.0193  0.0128  0.0193  0.0193  0.0096  0.0096  0.0160  0.0128  0.0127  0.0095  0.0095  0.0063  0.0063  0.0096  0.0096  0.0096  0.0193  0.0193  0.0128  0.0096  0.0128  0.0128  0.0096  0.0160  0.0064  0.0064  0.0064  0.0032  0.0032  0.0096  0.0032  0.0032  0.0032  0.0032  0.0000  0.0032  0.0000  0.0032  0.0128  0.0160  0.0128  0.0032  0.0032  0.0096  0.0128  0.0160  0.0096  0.0064  0.0064  0.0064  0.0064  0.0096  0.0128  0.0064  0.0096  0.0000  0.0000  0.0064  0.0032  0.0000  0.0193  0.0128  0.0096  0.0128  0.0096  0.0064  0.0096  0.0096  0.0064  0.0064  0.0128  0.0032  0.0096  0.0096  0.0096  0.0032  0.0064  0.0096  0.0096  0.0096  0.0128  0.0064  0.0096  0.0064  0.0064  0.0064  0.0064  0.0096  0.0096  0.0096  0.0160  0.0160  0.0096  0.0032  0.0096  0.0160  0.0096  0.0128  0.0096  0.0128  0.0128  0.0064  0.0193  0.0128  0.0096  0.0096  0.0096  0.0096  0.0160  0.0064  0.0096  0.0096  0.0160  0.0128  0.0160  0.0128  0.0032  0.0128  0.0064  0.0064  0.0032  0.0096  0.0128  0.0128  0.0064  0.0032  0.0064  0.0064  0.0064  0.0000  0.0032  0.0160  0.0160  0.0064  0.0000  0.0032  0.0032  0.0032  0.0032  0.0096  0.0000  0.0000  0.0032  0.0064  0.0032  0.0064  0.0064  0.0064  0.0064  0.0000  0.0000  0.0032  0.0064  0.0064  0.0032  0.0032  0.0032  0.0032  0.0095  0.0095  0.0032  0.0032  0.0096  0.0064  0.0064  0.0064  0.0064  0.0064  0.0064  0.0064  0.0032  0.0064  0.0032  0.0064  0.0064  0.0064  0.0064  0.0064  0.0064  0.0032  0.0096
OMP4__GCA_001212185.1   1.1765  0.9817  0.9102  0.9741  1.2165  0.9598  0.9535  0.9625  0.9358  0.9303  0.9358  0.9419  0.9358  0.9510  0.9654  0.9225  0.9777  0.9287  0.9548  0.9543  0.9192  0.9192  0.8979  0.8510  0.8684  0.8067  0.8149  0.7906  0.9360  0.8566  0.9006  0.9007  0.8864  0.9486  0.9778  0.8472  0.8593  0.8472  0.8345  0.8544  0.8544  0.8478  0.8849  0.9130  0.9209  0.9706  0.9530  0.9817  0.9817  1.0149  0.6107  0.6107  0.5854  0.5047  0.5047  0.4959  0.4959  0.5142  0.5048  0.5473  0.1165  0.2135  0.2135  0.0287  0.0287  0.0287  0.0320  0.0287  0.0287  0.0287  0.0287  0.0255  0.0255  0.0255  0.0191  0.0287  0.0255  0.0255  0.0287  0.0287  0.0255  0.0191  0.0191  0.0160  0.0127  0.0127  0.0127  0.0127  0.0127  0.0127  0.0127  0.0127  0.0127  0.0127  0.0127  0.0127  0.0191  0.0191  0.0191  0.0191  0.0191  0.0191  0.0095  0.0127  0.0127  0.0127  0.0192  0.0160  0.0064  0.0128  0.0095  0.0127  0.0160  0.0096  0.0160  0.0160  0.0064  0.0064  0.0128  0.0096  0.0095  0.0127  0.0127  0.0095  0.0095  0.0064  0.0064  0.0064  0.0160  0.0160  0.0096  0.0064  0.0096  0.0096  0.0064  0.0128  0.0032  0.0032  0.0032  0.0000  0.0064  0.0064  0.0064  0.0064  0.0064  0.0064  0.0032  0.0064  0.0032  0.0064  0.0096  0.0128  0.0096  0.0064  0.0064  0.0064  0.0096  0.0128  0.0064  0.0032  0.0032  0.0032  0.0032  0.0064  0.0096  0.0032  0.0064  0.0032  0.0032  0.0032  0.0000  0.0032  0.0160  0.0096  0.0064  0.0096  0.0064  0.0032  0.0064  0.0064  0.0032  0.0032  0.0096  0.0000  0.0064  0.0064  0.0064  0.0000  0.0032  0.0064  0.0064  0.0064  0.0096  0.0032  0.0064  0.0032  0.0032  0.0032  0.0032  0.0064  0.0064  0.0064  0.0128  0.0128  0.0064  0.0064  0.0064  0.0128  0.0064  0.0096  0.0064  0.0096  0.0096  0.0096  0.0160  0.0096  0.0064  0.0064  0.0064  0.0064  0.0128  0.0032  0.0064  0.0064  0.0128  0.0096  0.0128  0.0096  0.0000  0.0096  0.0032  0.0032  0.0000  0.0064  0.0096  0.0096  0.0096  0.0000  0.0032  0.0032  0.0032  0.0032  0.0000  0.0128  0.0128  0.0032  0.0032  0.0064  0.0064  0.0000  0.0064  0.0064  0.0032  0.0032  0.0000  0.0032  0.0000  0.0032  0.0032  0.0032  0.0032  0.0032  0.0032  0.0064  0.0032  0.0032  0.0064  0.0000  0.0064  0.0064  0.0063  0.0063  0.0000  0.0000  0.0064  0.0032  0.0032  0.0032  0.0032  0.0032  0.0032  0.0032  0.0000  0.0032  0.0000  0.0032  0.0032  0.0032  0.0032  0.0032  0.0032  0.0000  0.0064  0.0032
OMP4__GCA_001212025.1   1.1679  0.9678  0.9101  0.9668  1.2252  0.9534  0.9471  0.9557  0.9294  0.9240  0.9296  0.9357  0.9296  0.9446  0.9727  0.9157  0.9848  0.9354  0.9476  0.9613  0.9257  0.9257  0.8911  0.8443  0.8749  0.8006  0.8087  0.7965  0.9284  0.8500  0.8932  0.8933  0.8792  0.9559  0.9853  0.8409  0.8530  0.8409  0.8409  0.8477  0.8477  0.8412  0.8778  0.9200  0.9281  0.9782  0.9452  0.9658  0.9658  1.0065  0.6165  0.6165  0.5911  0.4945  0.4945  0.4858  0.4858  0.5142  0.5048  0.5525  0.1165  0.2135  0.2135  0.0287  0.0287  0.0287  0.0255  0.0287  0.0287  0.0287  0.0287  0.0320  0.0320  0.0320  0.0255  0.0287  0.0320  0.0255  0.0287  0.0287  0.0320  0.0191  0.0191  0.0160  0.0127  0.0127  0.0127  0.0127  0.0127  0.0127  0.0127  0.0127  0.0127  0.0127  0.0127  0.0127  0.0191  0.0191  0.0191  0.0191  0.0191  0.0191  0.0095  0.0127  0.0127  0.0127  0.0192  0.0160  0.0064  0.0128  0.0032  0.0127  0.0160  0.0096  0.0160  0.0160  0.0064  0.0064  0.0128  0.0096  0.0160  0.0063  0.0063  0.0032  0.0032  0.0064  0.0064  0.0064  0.0160  0.0160  0.0096  0.0064  0.0096  0.0096  0.0064  0.0128  0.0032  0.0032  0.0032  0.0064  0.0000  0.0064  0.0064  0.0064  0.0064  0.0000  0.0032  0.0064  0.0032  0.0064  0.0096  0.0128  0.0096  0.0064  0.0064  0.0064  0.0096  0.0128  0.0064  0.0032  0.0032  0.0032  0.0032  0.0064  0.0096  0.0032  0.0064  0.0032  0.0032  0.0032  0.0064  0.0032  0.0160  0.0096  0.0064  0.0096  0.0064  0.0032  0.0064  0.0064  0.0032  0.0032  0.0096  0.0064  0.0064  0.0064  0.0064  0.0064  0.0032  0.0064  0.0064  0.0064  0.0096  0.0032  0.0064  0.0032  0.0032  0.0032  0.0096  0.0064  0.0064  0.0064  0.0128  0.0128  0.0064  0.0000  0.0064  0.0128  0.0064  0.0096  0.0064  0.0160  0.0096  0.0032  0.0160  0.0096  0.0064  0.0128  0.0064  0.0064  0.0128  0.0032  0.0064  0.0064  0.0128  0.0096  0.0128  0.0096  0.0064  0.0096  0.0032  0.0032  0.0064  0.0064  0.0096  0.0096  0.0032  0.0064  0.0096  0.0096  0.0032  0.0032  0.0064  0.0128  0.0128  0.0032  0.0032  0.0000  0.0000  0.0064  0.0000  0.0064  0.0032  0.0032  0.0064  0.0032  0.0064  0.0032  0.0032  0.0032  0.0032  0.0032  0.0032  0.0000  0.0032  0.0032  0.0000  0.0064  0.0000  0.0000  0.0063  0.0063  0.0064  0.0064  0.0064  0.0032  0.0032  0.0032  0.0032  0.0032  0.0032  0.0032  0.0064  0.0032  0.0064  0.0032  0.0032  0.0032  0.0032  0.0032  0.0032  0.0064  0.0064  0.0032  0.0064
OMP4__GCA_001211865.1   1.1765  0.9817  0.9102  0.9741  1.2165  0.9598  0.9535  0.9625  0.9358  0.9303  0.9358  0.9419  0.9358  0.9510  0.9654  0.9225  0.9777  0.9287  0.9548  0.9543  0.9192  0.9192  0.8979  0.8510  0.8684  0.8067  0.8149  0.7906  0.9360  0.8566  0.9006  0.9007  0.8864  0.9486  0.9778  0.8472  0.8593  0.8472  0.8345  0.8544  0.8544  0.8478  0.8849  0.9130  0.9209  0.9706  0.9530  0.9817  0.9817  1.0149  0.6107  0.6107  0.5854  0.5047  0.5047  0.4959  0.4959  0.5142  0.5048  0.5473  0.1165  0.2135  0.2135  0.0287  0.0287  0.0287  0.0320  0.0287  0.0287  0.0287  0.0287  0.0255  0.0255  0.0255  0.0191  0.0287  0.0255  0.0255  0.0287  0.0287  0.0255  0.0191  0.0191  0.0160  0.0127  0.0127  0.0127  0.0127  0.0127  0.0127  0.0127  0.0127  0.0127  0.0127  0.0127  0.0127  0.0191  0.0191  0.0191  0.0191  0.0191  0.0191  0.0095  0.0127  0.0127  0.0127  0.0192  0.0160  0.0064  0.0128  0.0095  0.0127  0.0160  0.0096  0.0160  0.0160  0.0064  0.0064  0.0128  0.0096  0.0095  0.0127  0.0127  0.0095  0.0095  0.0064  0.0064  0.0064  0.0160  0.0160  0.0096  0.0064  0.0096  0.0096  0.0064  0.0128  0.0032  0.0032  0.0032  0.0000  0.0064  0.0064  0.0064  0.0064  0.0064  0.0064  0.0032  0.0064  0.0032  0.0064  0.0096  0.0128  0.0096  0.0064  0.0064  0.0064  0.0096  0.0128  0.0064  0.0032  0.0032  0.0032  0.0032  0.0064  0.0096  0.0032  0.0064  0.0032  0.0032  0.0032  0.0000  0.0032  0.0160  0.0096  0.0064  0.0096  0.0064  0.0032  0.0064  0.0064  0.0032  0.0032  0.0096  0.0000  0.0064  0.0064  0.0064  0.0000  0.0032  0.0064  0.0064  0.0064  0.0096  0.0032  0.0064  0.0032  0.0032  0.0032  0.0032  0.0064  0.0064  0.0064  0.0128  0.0128  0.0064  0.0064  0.0064  0.0128  0.0064  0.0096  0.0064  0.0096  0.0096  0.0096  0.0160  0.0096  0.0064  0.0064  0.0064  0.0064  0.0128  0.0032  0.0064  0.0064  0.0128  0.0096  0.0128  0.0096  0.0000  0.0096  0.0032  0.0032  0.0000  0.0064  0.0096  0.0096  0.0096  0.0000  0.0032  0.0032  0.0032  0.0032  0.0000  0.0128  0.0128  0.0032  0.0032  0.0064  0.0064  0.0000  0.0064  0.0064  0.0032  0.0032  0.0000  0.0032  0.0000  0.0032  0.0032  0.0032  0.0032  0.0032  0.0032  0.0064  0.0032  0.0032  0.0064  0.0000  0.0064  0.0064  0.0063  0.0063  0.0000  0.0000  0.0064  0.0032  0.0032  0.0032  0.0032  0.0032  0.0032  0.0032  0.0000  0.0032  0.0000  0.0032  0.0032  0.0032  0.0032  0.0032  0.0032  0.0000  0.0064  0.0032  0.0000  0.0064
OMP4__GCA_001211505.1   1.1679  0.9678  0.9101  0.9668  1.2252  0.9534  0.9471  0.9557  0.9294  0.9240  0.9296  0.9357  0.9296  0.9446  0.9727  0.9157  0.9848  0.9354  0.9476  0.9613  0.9257  0.9257  0.8911  0.8443  0.8749  0.8006  0.8087  0.7965  0.9284  0.8500  0.8932  0.8933  0.8792  0.9559  0.9853  0.8409  0.8530  0.8409  0.8409  0.8477  0.8477  0.8412  0.8778  0.9200  0.9281  0.9782  0.9452  0.9658  0.9658  1.0065  0.6165  0.6165  0.5911  0.4945  0.4945  0.4858  0.4858  0.5142  0.5048  0.5525  0.1165  0.2135  0.2135  0.0287  0.0287  0.0287  0.0255  0.0287  0.0287  0.0287  0.0287  0.0320  0.0320  0.0320  0.0255  0.0287  0.0320  0.0255  0.0287  0.0287  0.0320  0.0191  0.0191  0.0160  0.0127  0.0127  0.0127  0.0127  0.0127  0.0127  0.0127  0.0127  0.0127  0.0127  0.0127  0.0127  0.0191  0.0191  0.0191  0.0191  0.0191  0.0191  0.0095  0.0127  0.0127  0.0127  0.0192  0.0160  0.0064  0.0128  0.0032  0.0127  0.0160  0.0096  0.0160  0.0160  0.0064  0.0064  0.0128  0.0096  0.0160  0.0063  0.0063  0.0032  0.0032  0.0064  0.0064  0.0064  0.0160  0.0160  0.0096  0.0064  0.0096  0.0096  0.0064  0.0128  0.0032  0.0032  0.0032  0.0064  0.0000  0.0064  0.0064  0.0064  0.0064  0.0000  0.0032  0.0064  0.0032  0.0064  0.0096  0.0128  0.0096  0.0064  0.0064  0.0064  0.0096  0.0128  0.0064  0.0032  0.0032  0.0032  0.0032  0.0064  0.0096  0.0032  0.0064  0.0032  0.0032  0.0032  0.0064  0.0032  0.0160  0.0096  0.0064  0.0096  0.0064  0.0032  0.0064  0.0064  0.0032  0.0032  0.0096  0.0064  0.0064  0.0064  0.0064  0.0064  0.0032  0.0064  0.0064  0.0064  0.0096  0.0032  0.0064  0.0032  0.0032  0.0032  0.0096  0.0064  0.0064  0.0064  0.0128  0.0128  0.0064  0.0000  0.0064  0.0128  0.0064  0.0096  0.0064  0.0160  0.0096  0.0032  0.0160  0.0096  0.0064  0.0128  0.0064  0.0064  0.0128  0.0032  0.0064  0.0064  0.0128  0.0096  0.0128  0.0096  0.0064  0.0096  0.0032  0.0032  0.0064  0.0064  0.0096  0.0096  0.0032  0.0064  0.0096  0.0096  0.0032  0.0032  0.0064  0.0128  0.0128  0.0032  0.0032  0.0000  0.0000  0.0064  0.0000  0.0064  0.0032  0.0032  0.0064  0.0032  0.0064  0.0032  0.0032  0.0032  0.0032  0.0032  0.0032  0.0000  0.0032  0.0032  0.0000  0.0064  0.0000  0.0000  0.0063  0.0063  0.0064  0.0064  0.0064  0.0032  0.0032  0.0032  0.0032  0.0032  0.0032  0.0032  0.0064  0.0032  0.0064  0.0032  0.0032  0.0032  0.0032  0.0032  0.0032  0.0064  0.0064  0.0032  0.0064  0.0000  0.0064
OMP4__GCA_001211405.1   1.1679  0.9678  0.9101  0.9668  1.2252  0.9534  0.9471  0.9557  0.9294  0.9240  0.9296  0.9357  0.9296  0.9446  0.9727  0.9157  0.9848  0.9354  0.9476  0.9613  0.9257  0.9257  0.8911  0.8443  0.8749  0.8006  0.8087  0.7965  0.9284  0.8500  0.8932  0.8933  0.8792  0.9559  0.9853  0.8409  0.8530  0.8409  0.8409  0.8477  0.8477  0.8412  0.8778  0.9200  0.9281  0.9782  0.9452  0.9658  0.9658  1.0065  0.6165  0.6165  0.5911  0.4945  0.4945  0.4858  0.4858  0.5142  0.5048  0.5525  0.1165  0.2135  0.2135  0.0287  0.0287  0.0287  0.0255  0.0287  0.0287  0.0287  0.0287  0.0320  0.0320  0.0320  0.0255  0.0287  0.0320  0.0255  0.0287  0.0287  0.0320  0.0191  0.0191  0.0160  0.0127  0.0127  0.0127  0.0127  0.0127  0.0127  0.0127  0.0127  0.0127  0.0127  0.0127  0.0127  0.0191  0.0191  0.0191  0.0191  0.0191  0.0191  0.0095  0.0127  0.0127  0.0127  0.0192  0.0160  0.0064  0.0128  0.0032  0.0127  0.0160  0.0096  0.0160  0.0160  0.0064  0.0064  0.0128  0.0096  0.0160  0.0063  0.0063  0.0032  0.0032  0.0064  0.0064  0.0064  0.0160  0.0160  0.0096  0.0064  0.0096  0.0096  0.0064  0.0128  0.0032  0.0032  0.0032  0.0064  0.0000  0.0064  0.0064  0.0064  0.0064  0.0000  0.0032  0.0064  0.0032  0.0064  0.0096  0.0128  0.0096  0.0064  0.0064  0.0064  0.0096  0.0128  0.0064  0.0032  0.0032  0.0032  0.0032  0.0064  0.0096  0.0032  0.0064  0.0032  0.0032  0.0032  0.0064  0.0032  0.0160  0.0096  0.0064  0.0096  0.0064  0.0032  0.0064  0.0064  0.0032  0.0032  0.0096  0.0064  0.0064  0.0064  0.0064  0.0064  0.0032  0.0064  0.0064  0.0064  0.0096  0.0032  0.0064  0.0032  0.0032  0.0032  0.0096  0.0064  0.0064  0.0064  0.0128  0.0128  0.0064  0.0000  0.0064  0.0128  0.0064  0.0096  0.0064  0.0160  0.0096  0.0032  0.0160  0.0096  0.0064  0.0128  0.0064  0.0064  0.0128  0.0032  0.0064  0.0064  0.0128  0.0096  0.0128  0.0096  0.0064  0.0096  0.0032  0.0032  0.0064  0.0064  0.0096  0.0096  0.0032  0.0064  0.0096  0.0096  0.0032  0.0032  0.0064  0.0128  0.0128  0.0032  0.0032  0.0000  0.0000  0.0064  0.0000  0.0064  0.0032  0.0032  0.0064  0.0032  0.0064  0.0032  0.0032  0.0032  0.0032  0.0032  0.0032  0.0000  0.0032  0.0032  0.0000  0.0064  0.0000  0.0000  0.0063  0.0063  0.0064  0.0064  0.0064  0.0032  0.0032  0.0032  0.0032  0.0032  0.0032  0.0032  0.0064  0.0032  0.0064  0.0032  0.0032  0.0032  0.0032  0.0032  0.0032  0.0064  0.0064  0.0032  0.0064  0.0000  0.0064  0.0000
OMP4__GCA_001210965.1   1.1682  0.9748  0.9038  0.9669  1.2255  0.9535  0.9472  0.9558  0.9295  0.9241  0.9297  0.9358  0.9297  0.9447  0.9729  0.9158  0.9850  0.9356  0.9478  0.9614  0.9258  0.9258  0.8912  0.8444  0.8750  0.8007  0.8088  0.7966  0.9285  0.8501  0.8934  0.8935  0.8793  0.9561  0.9855  0.8410  0.8531  0.8410  0.8410  0.8478  0.8478  0.8413  0.8780  0.9201  0.9283  0.9784  0.9454  0.9738  0.9738  1.0068  0.6166  0.6166  0.5912  0.4996  0.4996  0.4909  0.4909  0.5192  0.5098  0.5525  0.1129  0.2175  0.2175  0.0255  0.0255  0.0255  0.0287  0.0255  0.0255  0.0255  0.0255  0.0287  0.0287  0.0287  0.0223  0.0255  0.0287  0.0223  0.0255  0.0255  0.0287  0.0224  0.0224  0.0192  0.0160  0.0160  0.0160  0.0160  0.0160  0.0160  0.0160  0.0160  0.0160  0.0160  0.0160  0.0160  0.0224  0.0224  0.0224  0.0224  0.0224  0.0224  0.0127  0.0160  0.0160  0.0160  0.0225  0.0192  0.0032  0.0096  0.0063  0.0095  0.0128  0.0064  0.0128  0.0128  0.0032  0.0032  0.0096  0.0064  0.0127  0.0095  0.0095  0.0063  0.0063  0.0032  0.0032  0.0032  0.0128  0.0128  0.0064  0.0032  0.0064  0.0064  0.0032  0.0096  0.0000  0.0000  0.0000  0.0032  0.0032  0.0032  0.0096  0.0096  0.0096  0.0032  0.0064  0.0096  0.0064  0.0096  0.0064  0.0096  0.0064  0.0096  0.0096  0.0032  0.0064  0.0096  0.0032  0.0000  0.0000  0.0000  0.0000  0.0032  0.0064  0.0000  0.0032  0.0064  0.0064  0.0000  0.0032  0.0064  0.0128  0.0064  0.0032  0.0064  0.0032  0.0000  0.0032  0.0032  0.0000  0.0000  0.0064  0.0032  0.0032  0.0032  0.0032  0.0032  0.0000  0.0032  0.0032  0.0032  0.0064  0.0000  0.0032  0.0000  0.0000  0.0000  0.0064  0.0032  0.0032  0.0032  0.0096  0.0096  0.0032  0.0032  0.0032  0.0096  0.0032  0.0064  0.0032  0.0128  0.0064  0.0064  0.0128  0.0064  0.0032  0.0096  0.0032  0.0032  0.0096  0.0000  0.0032  0.0032  0.0096  0.0064  0.0096  0.0064  0.0032  0.0064  0.0000  0.0000  0.0032  0.0032  0.0064  0.0064  0.0064  0.0032  0.0064  0.0064  0.0000  0.0064  0.0032  0.0096  0.0096  0.0000  0.0064  0.0032  0.0032  0.0032  0.0032  0.0032  0.0064  0.0064  0.0032  0.0000  0.0032  0.0000  0.0000  0.0000  0.0000  0.0064  0.0064  0.0032  0.0000  0.0000  0.0032  0.0032  0.0032  0.0032  0.0032  0.0032  0.0032  0.0032  0.0032  0.0000  0.0000  0.0000  0.0000  0.0000  0.0000  0.0000  0.0032  0.0000  0.0032  0.0000  0.0000  0.0000  0.0000  0.0000  0.0000  0.0032  0.0032  0.0064  0.0032  0.0032  0.0032  0.0032  0.0032
OMP4__GCA_001209405.1   1.1682  0.9748  0.9038  0.9669  1.2255  0.9535  0.9472  0.9558  0.9295  0.9241  0.9297  0.9358  0.9297  0.9447  0.9729  0.9158  0.9850  0.9356  0.9478  0.9614  0.9258  0.9258  0.8912  0.8444  0.8750  0.8007  0.8088  0.7966  0.9285  0.8501  0.8934  0.8935  0.8793  0.9561  0.9855  0.8410  0.8531  0.8410  0.8410  0.8478  0.8478  0.8413  0.8780  0.9201  0.9283  0.9784  0.9454  0.9738  0.9738  1.0068  0.6166  0.6166  0.5912  0.4996  0.4996  0.4909  0.4909  0.5192  0.5098  0.5525  0.1129  0.2175  0.2175  0.0255  0.0255  0.0255  0.0287  0.0255  0.0255  0.0255  0.0255  0.0287  0.0287  0.0287  0.0223  0.0255  0.0287  0.0223  0.0255  0.0255  0.0287  0.0224  0.0224  0.0192  0.0160  0.0160  0.0160  0.0160  0.0160  0.0160  0.0160  0.0160  0.0160  0.0160  0.0160  0.0160  0.0224  0.0224  0.0224  0.0224  0.0224  0.0224  0.0127  0.0160  0.0160  0.0160  0.0225  0.0192  0.0032  0.0096  0.0063  0.0095  0.0128  0.0064  0.0128  0.0128  0.0032  0.0032  0.0096  0.0064  0.0127  0.0095  0.0095  0.0063  0.0063  0.0032  0.0032  0.0032  0.0128  0.0128  0.0064  0.0032  0.0064  0.0064  0.0032  0.0096  0.0000  0.0000  0.0000  0.0032  0.0032  0.0032  0.0096  0.0096  0.0096  0.0032  0.0064  0.0096  0.0064  0.0096  0.0064  0.0096  0.0064  0.0096  0.0096  0.0032  0.0064  0.0096  0.0032  0.0000  0.0000  0.0000  0.0000  0.0032  0.0064  0.0000  0.0032  0.0064  0.0064  0.0000  0.0032  0.0064  0.0128  0.0064  0.0032  0.0064  0.0032  0.0000  0.0032  0.0032  0.0000  0.0000  0.0064  0.0032  0.0032  0.0032  0.0032  0.0032  0.0000  0.0032  0.0032  0.0032  0.0064  0.0000  0.0032  0.0000  0.0000  0.0000  0.0064  0.0032  0.0032  0.0032  0.0096  0.0096  0.0032  0.0032  0.0032  0.0096  0.0032  0.0064  0.0032  0.0128  0.0064  0.0064  0.0128  0.0064  0.0032  0.0096  0.0032  0.0032  0.0096  0.0000  0.0032  0.0032  0.0096  0.0064  0.0096  0.0064  0.0032  0.0064  0.0000  0.0000  0.0032  0.0032  0.0064  0.0064  0.0064  0.0032  0.0064  0.0064  0.0000  0.0064  0.0032  0.0096  0.0096  0.0000  0.0064  0.0032  0.0032  0.0032  0.0032  0.0032  0.0064  0.0064  0.0032  0.0000  0.0032  0.0000  0.0000  0.0000  0.0000  0.0064  0.0064  0.0032  0.0000  0.0000  0.0032  0.0032  0.0032  0.0032  0.0032  0.0032  0.0032  0.0032  0.0032  0.0000  0.0000  0.0000  0.0000  0.0000  0.0000  0.0000  0.0032  0.0000  0.0032  0.0000  0.0000  0.0000  0.0000  0.0000  0.0000  0.0032  0.0032  0.0064  0.0032  0.0032  0.0032  0.0032  0.0032  0.0000
OMP4__GCA_001208545.1   1.1682  0.9748  0.9038  0.9669  1.2255  0.9535  0.9472  0.9558  0.9295  0.9241  0.9297  0.9358  0.9297  0.9447  0.9729  0.9158  0.9850  0.9356  0.9478  0.9614  0.9258  0.9258  0.8912  0.8444  0.8750  0.8007  0.8088  0.7966  0.9285  0.8501  0.8934  0.8935  0.8793  0.9561  0.9855  0.8410  0.8531  0.8410  0.8410  0.8478  0.8478  0.8413  0.8780  0.9201  0.9283  0.9784  0.9454  0.9738  0.9738  1.0068  0.6166  0.6166  0.5912  0.4996  0.4996  0.4909  0.4909  0.5192  0.5098  0.5525  0.1129  0.2175  0.2175  0.0255  0.0255  0.0255  0.0287  0.0255  0.0255  0.0255  0.0255  0.0287  0.0287  0.0287  0.0223  0.0255  0.0287  0.0223  0.0255  0.0255  0.0287  0.0224  0.0224  0.0192  0.0160  0.0160  0.0160  0.0160  0.0160  0.0160  0.0160  0.0160  0.0160  0.0160  0.0160  0.0160  0.0224  0.0224  0.0224  0.0224  0.0224  0.0224  0.0127  0.0160  0.0160  0.0160  0.0225  0.0192  0.0032  0.0096  0.0063  0.0095  0.0128  0.0064  0.0128  0.0128  0.0032  0.0032  0.0096  0.0064  0.0127  0.0095  0.0095  0.0063  0.0063  0.0032  0.0032  0.0032  0.0128  0.0128  0.0064  0.0032  0.0064  0.0064  0.0032  0.0096  0.0000  0.0000  0.0000  0.0032  0.0032  0.0032  0.0096  0.0096  0.0096  0.0032  0.0064  0.0096  0.0064  0.0096  0.0064  0.0096  0.0064  0.0096  0.0096  0.0032  0.0064  0.0096  0.0032  0.0000  0.0000  0.0000  0.0000  0.0032  0.0064  0.0000  0.0032  0.0064  0.0064  0.0000  0.0032  0.0064  0.0128  0.0064  0.0032  0.0064  0.0032  0.0000  0.0032  0.0032  0.0000  0.0000  0.0064  0.0032  0.0032  0.0032  0.0032  0.0032  0.0000  0.0032  0.0032  0.0032  0.0064  0.0000  0.0032  0.0000  0.0000  0.0000  0.0064  0.0032  0.0032  0.0032  0.0096  0.0096  0.0032  0.0032  0.0032  0.0096  0.0032  0.0064  0.0032  0.0128  0.0064  0.0064  0.0128  0.0064  0.0032  0.0096  0.0032  0.0032  0.0096  0.0000  0.0032  0.0032  0.0096  0.0064  0.0096  0.0064  0.0032  0.0064  0.0000  0.0000  0.0032  0.0032  0.0064  0.0064  0.0064  0.0032  0.0064  0.0064  0.0000  0.0064  0.0032  0.0096  0.0096  0.0000  0.0064  0.0032  0.0032  0.0032  0.0032  0.0032  0.0064  0.0064  0.0032  0.0000  0.0032  0.0000  0.0000  0.0000  0.0000  0.0064  0.0064  0.0032  0.0000  0.0000  0.0032  0.0032  0.0032  0.0032  0.0032  0.0032  0.0032  0.0032  0.0032  0.0000  0.0000  0.0000  0.0000  0.0000  0.0000  0.0000  0.0032  0.0000  0.0032  0.0000  0.0000  0.0000  0.0000  0.0000  0.0000  0.0032  0.0032  0.0064  0.0032  0.0032  0.0032  0.0032  0.0032  0.0000  0.0000
OMP4__GCA_001207675.1   1.1682  0.9748  0.9038  0.9669  1.2255  0.9535  0.9472  0.9558  0.9295  0.9241  0.9297  0.9358  0.9297  0.9447  0.9729  0.9158  0.9850  0.9356  0.9478  0.9614  0.9258  0.9258  0.8912  0.8444  0.8750  0.8007  0.8088  0.7966  0.9285  0.8501  0.8934  0.8935  0.8793  0.9561  0.9855  0.8410  0.8531  0.8410  0.8410  0.8478  0.8478  0.8413  0.8780  0.9201  0.9283  0.9784  0.9454  0.9738  0.9738  1.0068  0.6166  0.6166  0.5912  0.4996  0.4996  0.4909  0.4909  0.5192  0.5098  0.5525  0.1129  0.2175  0.2175  0.0255  0.0255  0.0255  0.0287  0.0255  0.0255  0.0255  0.0255  0.0287  0.0287  0.0287  0.0223  0.0255  0.0287  0.0223  0.0255  0.0255  0.0287  0.0224  0.0224  0.0192  0.0160  0.0160  0.0160  0.0160  0.0160  0.0160  0.0160  0.0160  0.0160  0.0160  0.0160  0.0160  0.0224  0.0224  0.0224  0.0224  0.0224  0.0224  0.0127  0.0160  0.0160  0.0160  0.0225  0.0192  0.0032  0.0096  0.0063  0.0095  0.0128  0.0064  0.0128  0.0128  0.0032  0.0032  0.0096  0.0064  0.0127  0.0095  0.0095  0.0063  0.0063  0.0032  0.0032  0.0032  0.0128  0.0128  0.0064  0.0032  0.0064  0.0064  0.0032  0.0096  0.0000  0.0000  0.0000  0.0032  0.0032  0.0032  0.0096  0.0096  0.0096  0.0032  0.0064  0.0096  0.0064  0.0096  0.0064  0.0096  0.0064  0.0096  0.0096  0.0032  0.0064  0.0096  0.0032  0.0000  0.0000  0.0000  0.0000  0.0032  0.0064  0.0000  0.0032  0.0064  0.0064  0.0000  0.0032  0.0064  0.0128  0.0064  0.0032  0.0064  0.0032  0.0000  0.0032  0.0032  0.0000  0.0000  0.0064  0.0032  0.0032  0.0032  0.0032  0.0032  0.0000  0.0032  0.0032  0.0032  0.0064  0.0000  0.0032  0.0000  0.0000  0.0000  0.0064  0.0032  0.0032  0.0032  0.0096  0.0096  0.0032  0.0032  0.0032  0.0096  0.0032  0.0064  0.0032  0.0128  0.0064  0.0064  0.0128  0.0064  0.0032  0.0096  0.0032  0.0032  0.0096  0.0000  0.0032  0.0032  0.0096  0.0064  0.0096  0.0064  0.0032  0.0064  0.0000  0.0000  0.0032  0.0032  0.0064  0.0064  0.0064  0.0032  0.0064  0.0064  0.0000  0.0064  0.0032  0.0096  0.0096  0.0000  0.0064  0.0032  0.0032  0.0032  0.0032  0.0032  0.0064  0.0064  0.0032  0.0000  0.0032  0.0000  0.0000  0.0000  0.0000  0.0064  0.0064  0.0032  0.0000  0.0000  0.0032  0.0032  0.0032  0.0032  0.0032  0.0032  0.0032  0.0032  0.0032  0.0000  0.0000  0.0000  0.0000  0.0000  0.0000  0.0000  0.0032  0.0000  0.0032  0.0000  0.0000  0.0000  0.0000  0.0000  0.0000  0.0032  0.0032  0.0064  0.0032  0.0032  0.0032  0.0032  0.0032  0.0000  0.0000  0.0000
OMP4__GCA_001206495.1   1.1682  0.9748  0.9038  0.9669  1.2255  0.9535  0.9472  0.9558  0.9295  0.9241  0.9297  0.9358  0.9297  0.9447  0.9729  0.9158  0.9850  0.9356  0.9478  0.9614  0.9258  0.9258  0.8912  0.8444  0.8750  0.8007  0.8088  0.7966  0.9285  0.8501  0.8934  0.8935  0.8793  0.9561  0.9855  0.8410  0.8531  0.8410  0.8410  0.8478  0.8478  0.8413  0.8780  0.9201  0.9283  0.9784  0.9454  0.9738  0.9738  1.0068  0.6166  0.6166  0.5912  0.4996  0.4996  0.4909  0.4909  0.5192  0.5098  0.5525  0.1129  0.2175  0.2175  0.0255  0.0255  0.0255  0.0287  0.0255  0.0255  0.0255  0.0255  0.0287  0.0287  0.0287  0.0223  0.0255  0.0287  0.0223  0.0255  0.0255  0.0287  0.0224  0.0224  0.0192  0.0160  0.0160  0.0160  0.0160  0.0160  0.0160  0.0160  0.0160  0.0160  0.0160  0.0160  0.0160  0.0224  0.0224  0.0224  0.0224  0.0224  0.0224  0.0127  0.0160  0.0160  0.0160  0.0225  0.0192  0.0032  0.0096  0.0063  0.0095  0.0128  0.0064  0.0128  0.0128  0.0032  0.0032  0.0096  0.0064  0.0127  0.0095  0.0095  0.0063  0.0063  0.0032  0.0032  0.0032  0.0128  0.0128  0.0064  0.0032  0.0064  0.0064  0.0032  0.0096  0.0000  0.0000  0.0000  0.0032  0.0032  0.0032  0.0096  0.0096  0.0096  0.0032  0.0064  0.0096  0.0064  0.0096  0.0064  0.0096  0.0064  0.0096  0.0096  0.0032  0.0064  0.0096  0.0032  0.0000  0.0000  0.0000  0.0000  0.0032  0.0064  0.0000  0.0032  0.0064  0.0064  0.0000  0.0032  0.0064  0.0128  0.0064  0.0032  0.0064  0.0032  0.0000  0.0032  0.0032  0.0000  0.0000  0.0064  0.0032  0.0032  0.0032  0.0032  0.0032  0.0000  0.0032  0.0032  0.0032  0.0064  0.0000  0.0032  0.0000  0.0000  0.0000  0.0064  0.0032  0.0032  0.0032  0.0096  0.0096  0.0032  0.0032  0.0032  0.0096  0.0032  0.0064  0.0032  0.0128  0.0064  0.0064  0.0128  0.0064  0.0032  0.0096  0.0032  0.0032  0.0096  0.0000  0.0032  0.0032  0.0096  0.0064  0.0096  0.0064  0.0032  0.0064  0.0000  0.0000  0.0032  0.0032  0.0064  0.0064  0.0064  0.0032  0.0064  0.0064  0.0000  0.0064  0.0032  0.0096  0.0096  0.0000  0.0064  0.0032  0.0032  0.0032  0.0032  0.0032  0.0064  0.0064  0.0032  0.0000  0.0032  0.0000  0.0000  0.0000  0.0000  0.0064  0.0064  0.0032  0.0000  0.0000  0.0032  0.0032  0.0032  0.0032  0.0032  0.0032  0.0032  0.0032  0.0032  0.0000  0.0000  0.0000  0.0000  0.0000  0.0000  0.0000  0.0032  0.0000  0.0032  0.0000  0.0000  0.0000  0.0000  0.0000  0.0000  0.0032  0.0032  0.0064  0.0032  0.0032  0.0032  0.0032  0.0032  0.0000  0.0000  0.0000  0.0000
OMP4__GCA_001200935.1   1.1765  0.9817  0.9102  0.9741  1.2165  0.9598  0.9535  0.9625  0.9358  0.9303  0.9358  0.9419  0.9358  0.9510  0.9654  0.9225  0.9777  0.9287  0.9548  0.9543  0.9192  0.9192  0.8979  0.8510  0.8684  0.8067  0.8149  0.7906  0.9360  0.8566  0.9006  0.9007  0.8864  0.9486  0.9778  0.8472  0.8593  0.8472  0.8345  0.8544  0.8544  0.8478  0.8849  0.9130  0.9209  0.9706  0.9530  0.9817  0.9817  1.0149  0.6107  0.6107  0.5854  0.5047  0.5047  0.4959  0.4959  0.5142  0.5048  0.5473  0.1165  0.2135  0.2135  0.0287  0.0287  0.0287  0.0320  0.0287  0.0287  0.0287  0.0287  0.0255  0.0255  0.0255  0.0191  0.0287  0.0255  0.0255  0.0287  0.0287  0.0255  0.0191  0.0191  0.0160  0.0127  0.0127  0.0127  0.0127  0.0127  0.0127  0.0127  0.0127  0.0127  0.0127  0.0127  0.0127  0.0191  0.0191  0.0191  0.0191  0.0191  0.0191  0.0095  0.0127  0.0127  0.0127  0.0192  0.0160  0.0064  0.0128  0.0095  0.0127  0.0160  0.0096  0.0160  0.0160  0.0064  0.0064  0.0128  0.0096  0.0095  0.0127  0.0127  0.0095  0.0095  0.0064  0.0064  0.0064  0.0160  0.0160  0.0096  0.0064  0.0096  0.0096  0.0064  0.0128  0.0032  0.0032  0.0032  0.0000  0.0064  0.0064  0.0064  0.0064  0.0064  0.0064  0.0032  0.0064  0.0032  0.0064  0.0096  0.0128  0.0096  0.0064  0.0064  0.0064  0.0096  0.0128  0.0064  0.0032  0.0032  0.0032  0.0032  0.0064  0.0096  0.0032  0.0064  0.0032  0.0032  0.0032  0.0000  0.0032  0.0160  0.0096  0.0064  0.0096  0.0064  0.0032  0.0064  0.0064  0.0032  0.0032  0.0096  0.0000  0.0064  0.0064  0.0064  0.0000  0.0032  0.0064  0.0064  0.0064  0.0096  0.0032  0.0064  0.0032  0.0032  0.0032  0.0032  0.0064  0.0064  0.0064  0.0128  0.0128  0.0064  0.0064  0.0064  0.0128  0.0064  0.0096  0.0064  0.0096  0.0096  0.0096  0.0160  0.0096  0.0064  0.0064  0.0064  0.0064  0.0128  0.0032  0.0064  0.0064  0.0128  0.0096  0.0128  0.0096  0.0000  0.0096  0.0032  0.0032  0.0000  0.0064  0.0096  0.0096  0.0096  0.0000  0.0032  0.0032  0.0032  0.0032  0.0000  0.0128  0.0128  0.0032  0.0032  0.0064  0.0064  0.0000  0.0064  0.0064  0.0032  0.0032  0.0000  0.0032  0.0000  0.0032  0.0032  0.0032  0.0032  0.0032  0.0032  0.0064  0.0032  0.0032  0.0064  0.0000  0.0064  0.0064  0.0063  0.0063  0.0000  0.0000  0.0064  0.0032  0.0032  0.0032  0.0032  0.0032  0.0032  0.0032  0.0000  0.0032  0.0000  0.0032  0.0032  0.0032  0.0032  0.0032  0.0032  0.0000  0.0064  0.0032  0.0000  0.0064  0.0000  0.0064  0.0064  0.0032  0.0032  0.0032  0.0032  0.0032
OMP4__GCA_001200615.1   1.1682  0.9748  0.9038  0.9669  1.2255  0.9535  0.9472  0.9558  0.9295  0.9241  0.9297  0.9358  0.9297  0.9447  0.9729  0.9158  0.9850  0.9356  0.9478  0.9614  0.9258  0.9258  0.8912  0.8444  0.8750  0.8007  0.8088  0.7966  0.9285  0.8501  0.8934  0.8935  0.8793  0.9561  0.9855  0.8410  0.8531  0.8410  0.8410  0.8478  0.8478  0.8413  0.8780  0.9201  0.9283  0.9784  0.9454  0.9738  0.9738  1.0068  0.6166  0.6166  0.5912  0.4996  0.4996  0.4909  0.4909  0.5192  0.5098  0.5525  0.1129  0.2175  0.2175  0.0255  0.0255  0.0255  0.0287  0.0255  0.0255  0.0255  0.0255  0.0287  0.0287  0.0287  0.0223  0.0255  0.0287  0.0223  0.0255  0.0255  0.0287  0.0224  0.0224  0.0192  0.0160  0.0160  0.0160  0.0160  0.0160  0.0160  0.0160  0.0160  0.0160  0.0160  0.0160  0.0160  0.0224  0.0224  0.0224  0.0224  0.0224  0.0224  0.0127  0.0160  0.0160  0.0160  0.0225  0.0192  0.0032  0.0096  0.0063  0.0095  0.0128  0.0064  0.0128  0.0128  0.0032  0.0032  0.0096  0.0064  0.0127  0.0095  0.0095  0.0063  0.0063  0.0032  0.0032  0.0032  0.0128  0.0128  0.0064  0.0032  0.0064  0.0064  0.0032  0.0096  0.0000  0.0000  0.0000  0.0032  0.0032  0.0032  0.0096  0.0096  0.0096  0.0032  0.0064  0.0096  0.0064  0.0096  0.0064  0.0096  0.0064  0.0096  0.0096  0.0032  0.0064  0.0096  0.0032  0.0000  0.0000  0.0000  0.0000  0.0032  0.0064  0.0000  0.0032  0.0064  0.0064  0.0000  0.0032  0.0064  0.0128  0.0064  0.0032  0.0064  0.0032  0.0000  0.0032  0.0032  0.0000  0.0000  0.0064  0.0032  0.0032  0.0032  0.0032  0.0032  0.0000  0.0032  0.0032  0.0032  0.0064  0.0000  0.0032  0.0000  0.0000  0.0000  0.0064  0.0032  0.0032  0.0032  0.0096  0.0096  0.0032  0.0032  0.0032  0.0096  0.0032  0.0064  0.0032  0.0128  0.0064  0.0064  0.0128  0.0064  0.0032  0.0096  0.0032  0.0032  0.0096  0.0000  0.0032  0.0032  0.0096  0.0064  0.0096  0.0064  0.0032  0.0064  0.0000  0.0000  0.0032  0.0032  0.0064  0.0064  0.0064  0.0032  0.0064  0.0064  0.0000  0.0064  0.0032  0.0096  0.0096  0.0000  0.0064  0.0032  0.0032  0.0032  0.0032  0.0032  0.0064  0.0064  0.0032  0.0000  0.0032  0.0000  0.0000  0.0000  0.0000  0.0064  0.0064  0.0032  0.0000  0.0000  0.0032  0.0032  0.0032  0.0032  0.0032  0.0032  0.0032  0.0032  0.0032  0.0000  0.0000  0.0000  0.0000  0.0000  0.0000  0.0000  0.0032  0.0000  0.0032  0.0000  0.0000  0.0000  0.0000  0.0000  0.0000  0.0032  0.0032  0.0064  0.0032  0.0032  0.0032  0.0032  0.0032  0.0000  0.0000  0.0000  0.0000  0.0000  0.0032
OMP4__GCA_001199815.1   1.1765  0.9817  0.9102  0.9741  1.2165  0.9598  0.9535  0.9625  0.9358  0.9303  0.9358  0.9419  0.9358  0.9510  0.9654  0.9225  0.9777  0.9287  0.9548  0.9543  0.9192  0.9192  0.8979  0.8510  0.8684  0.8067  0.8149  0.7906  0.9360  0.8566  0.9006  0.9007  0.8864  0.9486  0.9778  0.8472  0.8593  0.8472  0.8345  0.8544  0.8544  0.8478  0.8849  0.9130  0.9209  0.9706  0.9530  0.9817  0.9817  1.0149  0.6107  0.6107  0.5854  0.5047  0.5047  0.4959  0.4959  0.5142  0.5048  0.5473  0.1165  0.2135  0.2135  0.0287  0.0287  0.0287  0.0320  0.0287  0.0287  0.0287  0.0287  0.0255  0.0255  0.0255  0.0191  0.0287  0.0255  0.0255  0.0287  0.0287  0.0255  0.0191  0.0191  0.0160  0.0127  0.0127  0.0127  0.0127  0.0127  0.0127  0.0127  0.0127  0.0127  0.0127  0.0127  0.0127  0.0191  0.0191  0.0191  0.0191  0.0191  0.0191  0.0095  0.0127  0.0127  0.0127  0.0192  0.0160  0.0064  0.0128  0.0095  0.0127  0.0160  0.0096  0.0160  0.0160  0.0064  0.0064  0.0128  0.0096  0.0095  0.0127  0.0127  0.0095  0.0095  0.0064  0.0064  0.0064  0.0160  0.0160  0.0096  0.0064  0.0096  0.0096  0.0064  0.0128  0.0032  0.0032  0.0032  0.0000  0.0064  0.0064  0.0064  0.0064  0.0064  0.0064  0.0032  0.0064  0.0032  0.0064  0.0096  0.0128  0.0096  0.0064  0.0064  0.0064  0.0096  0.0128  0.0064  0.0032  0.0032  0.0032  0.0032  0.0064  0.0096  0.0032  0.0064  0.0032  0.0032  0.0032  0.0000  0.0032  0.0160  0.0096  0.0064  0.0096  0.0064  0.0032  0.0064  0.0064  0.0032  0.0032  0.0096  0.0000  0.0064  0.0064  0.0064  0.0000  0.0032  0.0064  0.0064  0.0064  0.0096  0.0032  0.0064  0.0032  0.0032  0.0032  0.0032  0.0064  0.0064  0.0064  0.0128  0.0128  0.0064  0.0064  0.0064  0.0128  0.0064  0.0096  0.0064  0.0096  0.0096  0.0096  0.0160  0.0096  0.0064  0.0064  0.0064  0.0064  0.0128  0.0032  0.0064  0.0064  0.0128  0.0096  0.0128  0.0096  0.0000  0.0096  0.0032  0.0032  0.0000  0.0064  0.0096  0.0096  0.0096  0.0000  0.0032  0.0032  0.0032  0.0032  0.0000  0.0128  0.0128  0.0032  0.0032  0.0064  0.0064  0.0000  0.0064  0.0064  0.0032  0.0032  0.0000  0.0032  0.0000  0.0032  0.0032  0.0032  0.0032  0.0032  0.0032  0.0064  0.0032  0.0032  0.0064  0.0000  0.0064  0.0064  0.0063  0.0063  0.0000  0.0000  0.0064  0.0032  0.0032  0.0032  0.0032  0.0032  0.0032  0.0032  0.0000  0.0032  0.0000  0.0032  0.0032  0.0032  0.0032  0.0032  0.0032  0.0000  0.0064  0.0032  0.0000  0.0064  0.0000  0.0064  0.0064  0.0032  0.0032  0.0032  0.0032  0.0032  0.0000  0.0032
OMP4__GCA_001199695.1   1.1682  0.9748  0.9038  0.9669  1.2255  0.9535  0.9472  0.9558  0.9295  0.9241  0.9297  0.9358  0.9297  0.9447  0.9729  0.9158  0.9850  0.9356  0.9478  0.9614  0.9258  0.9258  0.8912  0.8444  0.8750  0.8007  0.8088  0.7966  0.9285  0.8501  0.8934  0.8935  0.8793  0.9561  0.9855  0.8410  0.8531  0.8410  0.8410  0.8478  0.8478  0.8413  0.8780  0.9201  0.9283  0.9784  0.9454  0.9738  0.9738  1.0068  0.6166  0.6166  0.5912  0.4996  0.4996  0.4909  0.4909  0.5192  0.5098  0.5525  0.1129  0.2175  0.2175  0.0255  0.0255  0.0255  0.0287  0.0255  0.0255  0.0255  0.0255  0.0287  0.0287  0.0287  0.0223  0.0255  0.0287  0.0223  0.0255  0.0255  0.0287  0.0224  0.0224  0.0192  0.0160  0.0160  0.0160  0.0160  0.0160  0.0160  0.0160  0.0160  0.0160  0.0160  0.0160  0.0160  0.0224  0.0224  0.0224  0.0224  0.0224  0.0224  0.0127  0.0160  0.0160  0.0160  0.0225  0.0192  0.0032  0.0096  0.0063  0.0095  0.0128  0.0064  0.0128  0.0128  0.0032  0.0032  0.0096  0.0064  0.0127  0.0095  0.0095  0.0063  0.0063  0.0032  0.0032  0.0032  0.0128  0.0128  0.0064  0.0032  0.0064  0.0064  0.0032  0.0096  0.0000  0.0000  0.0000  0.0032  0.0032  0.0032  0.0096  0.0096  0.0096  0.0032  0.0064  0.0096  0.0064  0.0096  0.0064  0.0096  0.0064  0.0096  0.0096  0.0032  0.0064  0.0096  0.0032  0.0000  0.0000  0.0000  0.0000  0.0032  0.0064  0.0000  0.0032  0.0064  0.0064  0.0000  0.0032  0.0064  0.0128  0.0064  0.0032  0.0064  0.0032  0.0000  0.0032  0.0032  0.0000  0.0000  0.0064  0.0032  0.0032  0.0032  0.0032  0.0032  0.0000  0.0032  0.0032  0.0032  0.0064  0.0000  0.0032  0.0000  0.0000  0.0000  0.0064  0.0032  0.0032  0.0032  0.0096  0.0096  0.0032  0.0032  0.0032  0.0096  0.0032  0.0064  0.0032  0.0128  0.0064  0.0064  0.0128  0.0064  0.0032  0.0096  0.0032  0.0032  0.0096  0.0000  0.0032  0.0032  0.0096  0.0064  0.0096  0.0064  0.0032  0.0064  0.0000  0.0000  0.0032  0.0032  0.0064  0.0064  0.0064  0.0032  0.0064  0.0064  0.0000  0.0064  0.0032  0.0096  0.0096  0.0000  0.0064  0.0032  0.0032  0.0032  0.0032  0.0032  0.0064  0.0064  0.0032  0.0000  0.0032  0.0000  0.0000  0.0000  0.0000  0.0064  0.0064  0.0032  0.0000  0.0000  0.0032  0.0032  0.0032  0.0032  0.0032  0.0032  0.0032  0.0032  0.0032  0.0000  0.0000  0.0000  0.0000  0.0000  0.0000  0.0000  0.0032  0.0000  0.0032  0.0000  0.0000  0.0000  0.0000  0.0000  0.0000  0.0032  0.0032  0.0064  0.0032  0.0032  0.0032  0.0032  0.0032  0.0000  0.0000  0.0000  0.0000  0.0000  0.0032  0.0000  0.0032
OMP4__GCA_001197795.1   1.1679  0.9678  0.9101  0.9668  1.2252  0.9534  0.9471  0.9557  0.9294  0.9240  0.9296  0.9357  0.9296  0.9446  0.9727  0.9157  0.9848  0.9354  0.9476  0.9613  0.9257  0.9257  0.8911  0.8443  0.8749  0.8006  0.8087  0.7965  0.9284  0.8500  0.8932  0.8933  0.8792  0.9559  0.9853  0.8409  0.8530  0.8409  0.8409  0.8477  0.8477  0.8412  0.8778  0.9200  0.9281  0.9782  0.9452  0.9658  0.9658  1.0065  0.6165  0.6165  0.5911  0.4945  0.4945  0.4858  0.4858  0.5142  0.5048  0.5525  0.1165  0.2135  0.2135  0.0287  0.0287  0.0287  0.0255  0.0287  0.0287  0.0287  0.0287  0.0320  0.0320  0.0320  0.0255  0.0287  0.0320  0.0255  0.0287  0.0287  0.0320  0.0191  0.0191  0.0160  0.0127  0.0127  0.0127  0.0127  0.0127  0.0127  0.0127  0.0127  0.0127  0.0127  0.0127  0.0127  0.0191  0.0191  0.0191  0.0191  0.0191  0.0191  0.0095  0.0127  0.0127  0.0127  0.0192  0.0160  0.0064  0.0128  0.0032  0.0127  0.0160  0.0096  0.0160  0.0160  0.0064  0.0064  0.0128  0.0096  0.0160  0.0063  0.0063  0.0032  0.0032  0.0064  0.0064  0.0064  0.0160  0.0160  0.0096  0.0064  0.0096  0.0096  0.0064  0.0128  0.0032  0.0032  0.0032  0.0064  0.0000  0.0064  0.0064  0.0064  0.0064  0.0000  0.0032  0.0064  0.0032  0.0064  0.0096  0.0128  0.0096  0.0064  0.0064  0.0064  0.0096  0.0128  0.0064  0.0032  0.0032  0.0032  0.0032  0.0064  0.0096  0.0032  0.0064  0.0032  0.0032  0.0032  0.0064  0.0032  0.0160  0.0096  0.0064  0.0096  0.0064  0.0032  0.0064  0.0064  0.0032  0.0032  0.0096  0.0064  0.0064  0.0064  0.0064  0.0064  0.0032  0.0064  0.0064  0.0064  0.0096  0.0032  0.0064  0.0032  0.0032  0.0032  0.0096  0.0064  0.0064  0.0064  0.0128  0.0128  0.0064  0.0000  0.0064  0.0128  0.0064  0.0096  0.0064  0.0160  0.0096  0.0032  0.0160  0.0096  0.0064  0.0128  0.0064  0.0064  0.0128  0.0032  0.0064  0.0064  0.0128  0.0096  0.0128  0.0096  0.0064  0.0096  0.0032  0.0032  0.0064  0.0064  0.0096  0.0096  0.0032  0.0064  0.0096  0.0096  0.0032  0.0032  0.0064  0.0128  0.0128  0.0032  0.0032  0.0000  0.0000  0.0064  0.0000  0.0064  0.0032  0.0032  0.0064  0.0032  0.0064  0.0032  0.0032  0.0032  0.0032  0.0032  0.0032  0.0000  0.0032  0.0032  0.0000  0.0064  0.0000  0.0000  0.0063  0.0063  0.0064  0.0064  0.0064  0.0032  0.0032  0.0032  0.0032  0.0032  0.0032  0.0032  0.0064  0.0032  0.0064  0.0032  0.0032  0.0032  0.0032  0.0032  0.0032  0.0064  0.0064  0.0032  0.0064  0.0000  0.0064  0.0000  0.0000  0.0032  0.0032  0.0032  0.0032  0.0032  0.0064  0.0032  0.0064  0.0032
OMP4__GCA_001196775.1   1.1765  0.9817  0.9102  0.9741  1.2165  0.9598  0.9535  0.9625  0.9358  0.9303  0.9358  0.9419  0.9358  0.9510  0.9654  0.9225  0.9777  0.9287  0.9548  0.9543  0.9192  0.9192  0.8979  0.8510  0.8684  0.8067  0.8149  0.7906  0.9360  0.8566  0.9006  0.9007  0.8864  0.9486  0.9778  0.8472  0.8593  0.8472  0.8345  0.8544  0.8544  0.8478  0.8849  0.9130  0.9209  0.9706  0.9530  0.9817  0.9817  1.0149  0.6107  0.6107  0.5854  0.5047  0.5047  0.4959  0.4959  0.5142  0.5048  0.5473  0.1165  0.2135  0.2135  0.0287  0.0287  0.0287  0.0320  0.0287  0.0287  0.0287  0.0287  0.0255  0.0255  0.0255  0.0191  0.0287  0.0255  0.0255  0.0287  0.0287  0.0255  0.0191  0.0191  0.0160  0.0127  0.0127  0.0127  0.0127  0.0127  0.0127  0.0127  0.0127  0.0127  0.0127  0.0127  0.0127  0.0191  0.0191  0.0191  0.0191  0.0191  0.0191  0.0095  0.0127  0.0127  0.0127  0.0192  0.0160  0.0064  0.0128  0.0095  0.0127  0.0160  0.0096  0.0160  0.0160  0.0064  0.0064  0.0128  0.0096  0.0095  0.0127  0.0127  0.0095  0.0095  0.0064  0.0064  0.0064  0.0160  0.0160  0.0096  0.0064  0.0096  0.0096  0.0064  0.0128  0.0032  0.0032  0.0032  0.0000  0.0064  0.0064  0.0064  0.0064  0.0064  0.0064  0.0032  0.0064  0.0032  0.0064  0.0096  0.0128  0.0096  0.0064  0.0064  0.0064  0.0096  0.0128  0.0064  0.0032  0.0032  0.0032  0.0032  0.0064  0.0096  0.0032  0.0064  0.0032  0.0032  0.0032  0.0000  0.0032  0.0160  0.0096  0.0064  0.0096  0.0064  0.0032  0.0064  0.0064  0.0032  0.0032  0.0096  0.0000  0.0064  0.0064  0.0064  0.0000  0.0032  0.0064  0.0064  0.0064  0.0096  0.0032  0.0064  0.0032  0.0032  0.0032  0.0032  0.0064  0.0064  0.0064  0.0128  0.0128  0.0064  0.0064  0.0064  0.0128  0.0064  0.0096  0.0064  0.0096  0.0096  0.0096  0.0160  0.0096  0.0064  0.0064  0.0064  0.0064  0.0128  0.0032  0.0064  0.0064  0.0128  0.0096  0.0128  0.0096  0.0000  0.0096  0.0032  0.0032  0.0000  0.0064  0.0096  0.0096  0.0096  0.0000  0.0032  0.0032  0.0032  0.0032  0.0000  0.0128  0.0128  0.0032  0.0032  0.0064  0.0064  0.0000  0.0064  0.0064  0.0032  0.0032  0.0000  0.0032  0.0000  0.0032  0.0032  0.0032  0.0032  0.0032  0.0032  0.0064  0.0032  0.0032  0.0064  0.0000  0.0064  0.0064  0.0063  0.0063  0.0000  0.0000  0.0064  0.0032  0.0032  0.0032  0.0032  0.0032  0.0032  0.0032  0.0000  0.0032  0.0000  0.0032  0.0032  0.0032  0.0032  0.0032  0.0032  0.0000  0.0064  0.0032  0.0000  0.0064  0.0000  0.0064  0.0064  0.0032  0.0032  0.0032  0.0032  0.0032  0.0000  0.0032  0.0000  0.0032  0.0064
OMP4__GCA_001196125.1   1.1682  0.9748  0.9038  0.9669  1.2255  0.9535  0.9472  0.9558  0.9295  0.9241  0.9297  0.9358  0.9297  0.9447  0.9729  0.9158  0.9850  0.9356  0.9478  0.9614  0.9258  0.9258  0.8912  0.8444  0.8750  0.8007  0.8088  0.7966  0.9285  0.8501  0.8934  0.8935  0.8793  0.9561  0.9855  0.8410  0.8531  0.8410  0.8410  0.8478  0.8478  0.8413  0.8780  0.9201  0.9283  0.9784  0.9454  0.9738  0.9738  1.0068  0.6166  0.6166  0.5912  0.4996  0.4996  0.4909  0.4909  0.5192  0.5098  0.5525  0.1129  0.2175  0.2175  0.0255  0.0255  0.0255  0.0287  0.0255  0.0255  0.0255  0.0255  0.0287  0.0287  0.0287  0.0223  0.0255  0.0287  0.0223  0.0255  0.0255  0.0287  0.0224  0.0224  0.0192  0.0160  0.0160  0.0160  0.0160  0.0160  0.0160  0.0160  0.0160  0.0160  0.0160  0.0160  0.0160  0.0224  0.0224  0.0224  0.0224  0.0224  0.0224  0.0127  0.0160  0.0160  0.0160  0.0225  0.0192  0.0032  0.0096  0.0063  0.0095  0.0128  0.0064  0.0128  0.0128  0.0032  0.0032  0.0096  0.0064  0.0127  0.0095  0.0095  0.0063  0.0063  0.0032  0.0032  0.0032  0.0128  0.0128  0.0064  0.0032  0.0064  0.0064  0.0032  0.0096  0.0000  0.0000  0.0000  0.0032  0.0032  0.0032  0.0096  0.0096  0.0096  0.0032  0.0064  0.0096  0.0064  0.0096  0.0064  0.0096  0.0064  0.0096  0.0096  0.0032  0.0064  0.0096  0.0032  0.0000  0.0000  0.0000  0.0000  0.0032  0.0064  0.0000  0.0032  0.0064  0.0064  0.0000  0.0032  0.0064  0.0128  0.0064  0.0032  0.0064  0.0032  0.0000  0.0032  0.0032  0.0000  0.0000  0.0064  0.0032  0.0032  0.0032  0.0032  0.0032  0.0000  0.0032  0.0032  0.0032  0.0064  0.0000  0.0032  0.0000  0.0000  0.0000  0.0064  0.0032  0.0032  0.0032  0.0096  0.0096  0.0032  0.0032  0.0032  0.0096  0.0032  0.0064  0.0032  0.0128  0.0064  0.0064  0.0128  0.0064  0.0032  0.0096  0.0032  0.0032  0.0096  0.0000  0.0032  0.0032  0.0096  0.0064  0.0096  0.0064  0.0032  0.0064  0.0000  0.0000  0.0032  0.0032  0.0064  0.0064  0.0064  0.0032  0.0064  0.0064  0.0000  0.0064  0.0032  0.0096  0.0096  0.0000  0.0064  0.0032  0.0032  0.0032  0.0032  0.0032  0.0064  0.0064  0.0032  0.0000  0.0032  0.0000  0.0000  0.0000  0.0000  0.0064  0.0064  0.0032  0.0000  0.0000  0.0032  0.0032  0.0032  0.0032  0.0032  0.0032  0.0032  0.0032  0.0032  0.0000  0.0000  0.0000  0.0000  0.0000  0.0000  0.0000  0.0032  0.0000  0.0032  0.0000  0.0000  0.0000  0.0000  0.0000  0.0000  0.0032  0.0032  0.0064  0.0032  0.0032  0.0032  0.0032  0.0032  0.0000  0.0000  0.0000  0.0000  0.0000  0.0032  0.0000  0.0032  0.0000  0.0032  0.0032
OMP4__GCA_001194765.1   1.1682  0.9748  0.9038  0.9669  1.2255  0.9535  0.9472  0.9558  0.9295  0.9241  0.9297  0.9358  0.9297  0.9447  0.9729  0.9158  0.9850  0.9356  0.9478  0.9614  0.9258  0.9258  0.8912  0.8444  0.8750  0.8007  0.8088  0.7966  0.9285  0.8501  0.8934  0.8935  0.8793  0.9561  0.9855  0.8410  0.8531  0.8410  0.8410  0.8478  0.8478  0.8413  0.8780  0.9201  0.9283  0.9784  0.9454  0.9738  0.9738  1.0068  0.6166  0.6166  0.5912  0.4996  0.4996  0.4909  0.4909  0.5192  0.5098  0.5525  0.1129  0.2175  0.2175  0.0255  0.0255  0.0255  0.0287  0.0255  0.0255  0.0255  0.0255  0.0287  0.0287  0.0287  0.0223  0.0255  0.0287  0.0223  0.0255  0.0255  0.0287  0.0224  0.0224  0.0192  0.0160  0.0160  0.0160  0.0160  0.0160  0.0160  0.0160  0.0160  0.0160  0.0160  0.0160  0.0160  0.0224  0.0224  0.0224  0.0224  0.0224  0.0224  0.0127  0.0160  0.0160  0.0160  0.0225  0.0192  0.0032  0.0096  0.0063  0.0095  0.0128  0.0064  0.0128  0.0128  0.0032  0.0032  0.0096  0.0064  0.0127  0.0095  0.0095  0.0063  0.0063  0.0032  0.0032  0.0032  0.0128  0.0128  0.0064  0.0032  0.0064  0.0064  0.0032  0.0096  0.0000  0.0000  0.0000  0.0032  0.0032  0.0032  0.0096  0.0096  0.0096  0.0032  0.0064  0.0096  0.0064  0.0096  0.0064  0.0096  0.0064  0.0096  0.0096  0.0032  0.0064  0.0096  0.0032  0.0000  0.0000  0.0000  0.0000  0.0032  0.0064  0.0000  0.0032  0.0064  0.0064  0.0000  0.0032  0.0064  0.0128  0.0064  0.0032  0.0064  0.0032  0.0000  0.0032  0.0032  0.0000  0.0000  0.0064  0.0032  0.0032  0.0032  0.0032  0.0032  0.0000  0.0032  0.0032  0.0032  0.0064  0.0000  0.0032  0.0000  0.0000  0.0000  0.0064  0.0032  0.0032  0.0032  0.0096  0.0096  0.0032  0.0032  0.0032  0.0096  0.0032  0.0064  0.0032  0.0128  0.0064  0.0064  0.0128  0.0064  0.0032  0.0096  0.0032  0.0032  0.0096  0.0000  0.0032  0.0032  0.0096  0.0064  0.0096  0.0064  0.0032  0.0064  0.0000  0.0000  0.0032  0.0032  0.0064  0.0064  0.0064  0.0032  0.0064  0.0064  0.0000  0.0064  0.0032  0.0096  0.0096  0.0000  0.0064  0.0032  0.0032  0.0032  0.0032  0.0032  0.0064  0.0064  0.0032  0.0000  0.0032  0.0000  0.0000  0.0000  0.0000  0.0064  0.0064  0.0032  0.0000  0.0000  0.0032  0.0032  0.0032  0.0032  0.0032  0.0032  0.0032  0.0032  0.0032  0.0000  0.0000  0.0000  0.0000  0.0000  0.0000  0.0000  0.0032  0.0000  0.0032  0.0000  0.0000  0.0000  0.0000  0.0000  0.0000  0.0032  0.0032  0.0064  0.0032  0.0032  0.0032  0.0032  0.0032  0.0000  0.0000  0.0000  0.0000  0.0000  0.0032  0.0000  0.0032  0.0000  0.0032  0.0032  0.0000
OMP4__GCA_001193655.1   1.1762  0.9746  0.9165  0.9739  1.2162  0.9597  0.9534  0.9624  0.9357  0.9302  0.9357  0.9418  0.9357  0.9509  0.9652  0.9224  0.9775  0.9286  0.9547  0.9541  0.9191  0.9191  0.8978  0.8509  0.8683  0.8066  0.8148  0.7905  0.9358  0.8565  0.9004  0.9005  0.8862  0.9484  0.9776  0.8471  0.8592  0.8471  0.8344  0.8543  0.8543  0.8477  0.8848  0.9128  0.9207  0.9704  0.9528  0.9736  0.9736  1.0147  0.6106  0.6106  0.5853  0.4996  0.4996  0.4908  0.4908  0.5092  0.4999  0.5473  0.1202  0.2095  0.2095  0.0320  0.0320  0.0320  0.0287  0.0320  0.0320  0.0320  0.0320  0.0287  0.0287  0.0287  0.0223  0.0320  0.0287  0.0288  0.0320  0.0320  0.0287  0.0159  0.0159  0.0127  0.0095  0.0095  0.0095  0.0095  0.0095  0.0095  0.0095  0.0095  0.0095  0.0095  0.0095  0.0095  0.0159  0.0159  0.0159  0.0159  0.0159  0.0159  0.0063  0.0095  0.0095  0.0095  0.0160  0.0127  0.0096  0.0160  0.0063  0.0160  0.0193  0.0128  0.0193  0.0193  0.0096  0.0096  0.0160  0.0128  0.0127  0.0095  0.0095  0.0063  0.0063  0.0096  0.0096  0.0096  0.0193  0.0193  0.0128  0.0096  0.0128  0.0128  0.0096  0.0160  0.0064  0.0064  0.0064  0.0032  0.0032  0.0096  0.0032  0.0032  0.0032  0.0032  0.0000  0.0032  0.0000  0.0032  0.0128  0.0160  0.0128  0.0032  0.0032  0.0096  0.0128  0.0160  0.0096  0.0064  0.0064  0.0064  0.0064  0.0096  0.0128  0.0064  0.0096  0.0000  0.0000  0.0064  0.0032  0.0000  0.0193  0.0128  0.0096  0.0128  0.0096  0.0064  0.0096  0.0096  0.0064  0.0064  0.0128  0.0032  0.0096  0.0096  0.0096  0.0032  0.0064  0.0096  0.0096  0.0096  0.0128  0.0064  0.0096  0.0064  0.0064  0.0064  0.0064  0.0096  0.0096  0.0096  0.0160  0.0160  0.0096  0.0032  0.0096  0.0160  0.0096  0.0128  0.0096  0.0128  0.0128  0.0064  0.0193  0.0128  0.0096  0.0096  0.0096  0.0096  0.0160  0.0064  0.0096  0.0096  0.0160  0.0128  0.0160  0.0128  0.0032  0.0128  0.0064  0.0064  0.0032  0.0096  0.0128  0.0128  0.0064  0.0032  0.0064  0.0064  0.0064  0.0000  0.0032  0.0160  0.0160  0.0064  0.0000  0.0032  0.0032  0.0032  0.0032  0.0096  0.0000  0.0000  0.0032  0.0064  0.0032  0.0064  0.0064  0.0064  0.0064  0.0000  0.0000  0.0032  0.0064  0.0064  0.0032  0.0032  0.0032  0.0032  0.0095  0.0095  0.0032  0.0032  0.0096  0.0064  0.0064  0.0064  0.0064  0.0064  0.0064  0.0064  0.0032  0.0064  0.0032  0.0064  0.0064  0.0064  0.0064  0.0064  0.0064  0.0032  0.0096  0.0000  0.0032  0.0032  0.0032  0.0032  0.0032  0.0064  0.0064  0.0064  0.0064  0.0064  0.0032  0.0064  0.0032  0.0064  0.0032  0.0032  0.0064  0.0064
[truncated: 631,873 more chars]
