# Supplementary material for: Subfunctionalization influences the expansion of bacterial multidrug antibiotic resistance
Source: BMC Genomics. 2017 Oct 30;18:834. doi: 10.1186/s12864-017-4222-4 (PMC5663151; doi:10.1186/s12864-017-4222-4)
Supplement: Supplementary file 1 — Calculation of synonymous/non-synonymous substitution. (ZIP 34380 kb) [file 12864_2017_4222_MOESM1_ESM.zip › Additional_File_1/OMP/4fold_OMP.nuc]

   505      52

OMP4__GCA_000198775.1
AGATCCGCCCGCGTGCGCCGCTCGGTGCCCGGCGACCTGCGCGTTGTCGGCT

OMP4__GCA_000236065.1
GGGGCCAGCCCCGCGAGCCGCGGGCCGTTCCGCGGGGGGGGGCCGGCGGGCC

OMP4__GCA_000698555.1
GGCCCCGGCTCTGCGCGCCGCTCCGCATGCGGCGCGTCGGGGGTGGGGGGGC

OMP4__GCA_000818655.1
GGGCCCGGCCCTGCGCGGCGCCGCGCGCGCCTCGGGTTCGCGCCGGCGGGGT

OMP4__GCA_000729995.1
GGGCCCGGCCTTCCGCGGGGCCCGGCCTGAGTGTGCGTGGCGGTTGTGGGGG

OMP4__GCA_000698595.1
GGCCCGGGCCCCGCGGGGGGCGGGGCGCGCGCCGGCCTGCGGGCGGGGGGGC

OMP4__GCA_000751215.1
GGCCCGGGCCCCGCGGGGGGCGGGGCGCGCGCCGGCCTGCGGGCGGGGGGGC

OMP4__GCA_000402035.1
GGTCCGGGCCCCGCGCACCGCAGGGCGGCCCGTGCGCTGCGCGCGGTGGGGC

OMP4__GCA_000828875.1
GGGCCGGGCCCCGCGTGGCGCGGGGCGTCCGCAGCCCTTCGGGCGGCGGGGC

OMP4__GCA_001278535.1
GGGCCGGGCCCCGCGCGGCGCGGGGCGTCCGCCGCCCTCCGGGCGGTGGGGC

OMP4__GCA_000256585.3
GGGCCGGGCCCCGCGCGGCGCGGGGCGTCGTCTGCGCTCGGCGCGGCGGGGC

OMP4__GCA_000698575.1
GGGCCGGGCCCCGCGCGGCGCGGGGCGTCGTCTGCGCTCGGCGCGGCGGGGC

OMP4__GCA_000773055.1
GGGCCGGGCCCCGCGCGGCGCGGGGCGTCGTCTGCGCTCGGCGCGGCGGGGC

OMP4__GCA_000648925.1
GGGCCGGGCCCCGCGCGGCGCGGGGCGTCCCGGGCGCTCGGCGCGGTGGGGC

OMP4__GCA_000020045.1
GGGCCGCGCCCCGCGCTCGACCGGGTGTGTGGTGGCATCCGCGTGGCGCGGC

OMP4__GCA_001319865.1
GGGCCCCGCCCCGTGAGCCGCGGGACCTCCGGCGGCCTCCCCGCGGCGGGGC

OMP4__GCA_000519245.1
CGGCCCCGCCCCGTGTCCCGCGGGACGTCCGGTGGCCTCCGGGCGGCTGGGC

OMP4__GCA_001319905.1
GGGCCCGGCCCCGCGTTCCGCGGGGTGTGCGCTGGGCTCCGGGCGGCGGGGC

OMP4__GCA_000739835.1
GGGCCCGGCCCCGTGCGCGGCGGGGCGTCCGCTGGGCTCCGGGCGGCGGGGC

OMP4__GCA_000522545.2
GGGCCCGGCCCCGCGTTCCGCGGGGCGTCCGCAGGGCTCCGGGCGGCGGGGC

OMP4__GCA_000265115.1
GGGCCCGGCCCCGCGCTCCGCGGGGCGTCCGCTGGGCTCCGGGCGGCGGGGC

OMP4__GCA_000281995.2
GGGCCCGGCCCCGCGCTCCGCGGGGCGTCCGCTGGGCTCCGGGCGGCGGGGC

OMP4__GCA_000739735.1
GGCCCGGCCACCGCGTGGCGCGTAGTGTGCCGGGCGTTGCGCGCGGCGGGCC

OMP4__GCA_000473465.1
GGCCCCGACCCCGCGCGGCACGGGGTGTGCGGTGCGTTCCGCGCGGCGGGCC

OMP4__GCA_000173575.1
GGCCCGGGCCCCGCGTGGCGCGGGGCGTGCGGCGCGTTGCGCGCGGCCGGGT

OMP4__GCA_000372945.1
GGCCCGGGCCTCGCGCGGCGCGGGGCGTGCGGCGCGTTCCGCGCGGCGGGCC

OMP4__GCA_000092885.1
GGCCCGGGCCCCGCGCGGCCCGCGGCGGGCGGCGCGCTCCGCTCGGCCGGCC

OMP4__GCA_000372985.1
GGCCCGGGCCCCGCGCGGCGCGCGGCGGGCGGCGCGCTCCGCGCGGCCGGCC

OMP4__GCA_000745015.1
GGGCCGGGCCCTGTGTGGGGCGGGGCCTGCGGTGCCTTGCGCGCGGCGGGCC

OMP4__GCA_001294705.1
GGGCCGGGTTCTGCGTGGGGCGGGGCGTGCGGCGCGTTGCGCGCGGGAGGCC

OMP4__GCA_000685055.1
GGCCCGGGCCCCGCTCTGGGCGCGGCGTGCGGCCCGTTGCGCCCGGCGGGCC

OMP4__GCA_000714855.1
GGCCCGGGCCCCGCTCTGGGCGCGGCGTGCGGCGGCTTGCGCCCGGCGGGCC

OMP4__GCA_000961515.1
GGCCCGGGCCCCGCTCTGGGCGCGGCGTGCGGCGGCTTGCGCGCGGCGGGCC

OMP4__GCA_000383275.1
GGCGCGGACCCCGGGCAGGGCGGGGTCTGCCGTGCGTTCCGCGCCGCGCGGC

OMP4__GCA_000685095.1
GGCGCGGGCCCCGGGCAGTGCGGGGTCTGCCGTGCGTTCCGCGCCGCGCGGC

OMP4__GCA_000172415.1
GGCGCGGGCCCCGCGTTTCGCCGGGCGCCCGGCGCGTTGCGCGCGAGGGGGC

OMP4__GCA_000421865.1
GGCGCGGGCCCCGCGTTCCGCCGGGCGCCCGGCGCGTTGCGCGCGAGGGGGC

OMP4__GCA_001293045.1
GGCGCGGGCCCCGCGTTTCGCCGGGCGCCCGGCGCGTTGCGCGCGAGGGGGC

OMP4__GCA_000472525.1
GGCGCGGGCCCCGAGTTGCGCGGAGCATCCCGTGCGTTGCGGGCGGCGGGCT

OMP4__GCA_000176935.2
GGCGCGGCCCCCCCGTCGGGCCGGGCGCGCCGTGCGTTGCGCGCGGCGGGGC

OMP4__GCA_000416445.1
GGCGCGGCCCCCCCGTCGGGCCGGGCGCGCCGTGCGTTGCGCGCGGCGGGGC

OMP4__GCA_000515195.1
GGCGCGGCCCCCCCGTCGGGCCGGGCGCGCCGTGCGTTGCGCGCGGCGGGGC

OMP4__GCA_000300095.1
GGCGTGGCCCCCTCGTCGCACCGGGCGCGCCGTGCGTTGCGCGCGGTGGGGC

OMP4__GCA_000472445.1
GGCGCGGCCCCCGCGTTGCGCCGGGCGCCCGGTGCGCTCCGCGCGGCGAGGC

OMP4__GCA_000148685.1
GGCGCGGCCCCCGCCGTGCGCCGGGCGCGCCGCGCGGTCCGCGCGGTGGGGC

OMP4__GCA_000472545.1
GGCGCGGCCCCCGTCGTGCGCCGGGCGCGCCTCGCGGTGCGCGCGGTGGGGC

OMP4__GCA_000020125.1
GGGCCGGGCCCCGTATGGGGCCGGGCTTGCGGTGCGCTGCCCGCGGCGGGCC

OMP4__GCA_000013645.1
GGGCCGGGCCCCTCTGGGGGCGGCGTCGGCGGTGCGCGGCCCGCGGGCGGCT

OMP4__GCA_000756045.1
GGGCCGGGCCCCTCTGGGGGCGGCGTCGGCGGTGCGCGGCCCGCGGGCGGCT

OMP4__GCA_000178415.2
AGGGCGGGCCCCGTGGGGGGCGGCGTTGGCGGTGCGTTGCCCGCAGGCGGCT

OMP4__GCA_000756855.1
GGCCCCGCCCCCGGGTCCGTCGGCGCGCCCCGCTGGTTCCGCGGGCCGCGGC

OMP4__GCA_000959725.1
GGCCCCGCCCCCGGGTCCGTCGGCGCGCCCCGCTGGTTCCGCGGGCCGCGGC

OMP4__GCA_000194745.1
GGCCCCGCCCCCGCGCCCGTCGGCGCGTCCCGCTGGCTCCGCGGGCCGCGGC

OMP4__GCA_000022645.2
GGGGCCGGCCCCGGGGGCGGCGGGGCGGGCGGAGGCCGCCGCGCGGCGGGGC

OMP4__GCA_000960995.1
GGGGCCGGCCCCGGGGGCGGCGGGGCGGGCGGAGGCCGCCGCGCGGCGGGGC

OMP4__GCA_000300395.1
GGGGCCGGCCCCGGGGGCGGCGGGGCGGGCGGAGGCCGCCGCGCGGCGGGGC

OMP4__GCA_000365245.1
GGGGCCGGCCCCGGGGGCGGCGGGGCGGGCGGAGGCCGCCGCGCGGCGGGGC

OMP4__GCA_000835205.1
GGGGCCGGCCCCCGGGACGGCGGGGCGCGCGGGGGCCGCGGCGCGGCGGGGC

OMP4__GCA_001411805.1
GGGGCCGGCCCCCGGGACGGCGGGGCGCGCGGGGGCCGCCGCGCGGCGGGGC

OMP4__GCA_000687455.2
GGCCTCGGCCCCGCGTGCAGCCGCGCGCGCGGGGGGCTGGGCGCGGCGAGGC

OMP4__GCA_000567945.1
GGGCCCGGCCCCGCGCGCCGCCCGGCGCCCCGGGCGCCCCGGGCGGTGGGCC

OMP4__GCA_000755985.1
GGGCCCGGCCCCGCGCGCCGCCCGGCGTCCCGGGCCCGGGGGGCGGTGGGGC

OMP4__GCA_000959365.1
GGGCCCGGCCCCGCGCGCCGCCCGGCGTCCCGGGCCCGGGGGGCGGTGGGGC

OMP4__GCA_001192815.1
GGGGCCGGCCCCGCGCGCCGCCCGGCGCCCCGGGCCGCCCGGGCGGCGGGCC

OMP4__GCA_001197775.1
GGGGCCGGCCCCGCGCGCCGCCCGGCGCCCCGGGCCGCCCGGGCGGCGGGCC

OMP4__GCA_001202415.1
GGGGCCGGCCCCGCGCGCCGCCCGGCGCCCCGGGCCGCCCGGGCGGCGGGCC

OMP4__GCA_001209505.1
GGGGCCGGCCCCGCGCGCCGCCCGGCGCCCCGGGCCGGCCGGGCGGCGGGCC

OMP4__GCA_001211345.1
GGGGCCGGCCCCGCGCGCCGCCCGGCGCCCCGGGCCGCCCGGGCGGCGGGCC

OMP4__GCA_001321015.1
GGGGCCGGCCCCGCGCGCCGCCCGGCGCCCCGGGCCGCCCGGGCGGCGGGCC

OMP4__GCA_001321505.1
GGGGCCGGCCCCGCGCGCCGCCCGGCGCCCCGGGCCGCCCGGGCGGCGGGCC

OMP4__GCA_001321625.1
GGGGCCGGCCCCGCGCGCCGCCCGGCGCCCCGGGCCGCCCGGGCGGCGGGCC

OMP4__GCA_001327155.1
GGGGCCGGCCCCGCGCGCCGCCCGGCGCCCCGGGCCGCCCGGGCGGCGGGCC

OMP4__GCA_001327235.1
GGGGCCGGCCCCGCGCGCCGCCCGGCGCCCCGGGCCGCCCGGGCGGCGGGCC

OMP4__GCA_001198755.1
GGGGCCGGCCCCGCGCGCCGCCCGGCGCCCCGGGCCGCCCGGGCGGCGGGCC

OMP4__GCA_001327575.1
GGGGCCGGCCCCGCGCGCCGCCCGGCGCCCCGGGCCGCCCGGGCGGCGGGCC

OMP4__GCA_001320795.1
GGGGCCGGCCCCGCGCGCCGCCCGGCGCCCCGGGCCGCCCGGGCGGCGGGCC

OMP4__GCA_001326995.1
GGGGCCGGCCCCGCGCGCCGCCCGGCGCCCCGGGCCGCCCGGGCGGCGGGCC

OMP4__GCA_001186165.1
GGGGCCGGCCCCGCGTGCCGCCCGGCGCCCCGGGCCGCCCGGGCGGCGGGCC

OMP4__GCA_001212325.1
GGGGCCGGCCCCGCGCGCCGCCCGGCGCCCCGGGCCGCCCGGGCGGCGGGCC

OMP4__GCA_001199735.1
GGGGCCGGCCCCGCGCGCCGCCCGGCGCCCCGGGCCGCCCGGGCGGCGGGCC

OMP4__GCA_001205635.1
GGGGCCGGCCCCGCGCGCCGCCCGGCGCCCCGGGCCGCCCGGGCGGCGGGCC

OMP4__GCA_000756865.1
GGGGCCGGCCCCGCGCGCCGCCCGGCGCCCCGGGCCGGCCGGGCGGCGGGCC

OMP4__GCA_001279185.1
GGGGCCGGCCCCGCGCGCCGCCCGGCGCCCCGGGCCGGCCGGGCGGCGGGCC

OMP4__GCA_001279325.1
GGGGCCGGCCCCGCGCGCCGCCCGGCGCCCCGGGCCGGCCGGGCGGCGGGCC

OMP4__GCA_000011705.1
GGGGCCGGCCCCGCGCGCCGCCCGGCGCCCCGGGCCGGCCGGGCGGCGGGCC

OMP4__GCA_000015465.1
GGGGCCGGCCCCGCGCGCCGCCCGGCGCCCCGGGCCGGCCGGGCGGCGGGCC

OMP4__GCA_000152385.1
GGGGCCGGCCCCGCGCGCCGCCCGGCGCCCCGGGCCGGCCGGGCGGCGGGCC

OMP4__GCA_000152405.1
GGGGCCGGCCCCGCGCGCCGCCCGGCGCCCCGGGCCGGCCGGGCGGCGGGCC

OMP4__GCA_000167635.1
GGGGCCGGCCCCGCGCGCCGCCCGGCGCCCCGGGCCGGCCGGGCGGCGGGCC

OMP4__GCA_000169875.1
GGGGCCGGCCCCGCGCGCCGCCCGGCGCCCCGGGCCGGCCGGGCGGCGGGCC

OMP4__GCA_000755785.1
GGGGCCGGCCCCGCGCGCCGCCCGGCGCCCCGGGCCGGCCGGGCGGCGGGCC

OMP4__GCA_000756025.2
GGGGCCGGCCCCGCGCGCCGCCCGGCGCCCCGGGCCGGCCGGGCGGCGGGCC

OMP4__GCA_000757315.2
GGGGCCGGCCCCGCGCGCCGCCCGGCGCCCCGGGCCGGCCGGGCGGCGGGCC

OMP4__GCA_000959465.1
GGGGCCGGCCCCGCGCGCCGCCCGGCGCCCCGGGCCGGCCGGGCGGCGGGCC

OMP4__GCA_000959585.1
GGGGCCGGCCCCGCGCGCCGCCCGGCGCCCCGGGCCGGCCGGGCGGCGGGCC

OMP4__GCA_000959625.1
GGGGCCGGCCCCGCGCGCCGCCCGGCGCCCCGGGCCGGCCGGGCGGCGGGCC

OMP4__GCA_000015605.1
GGGGCCGGCCCCGCGCGCCGCCCGGCGCCCCGGGCCGGCCGGGCGGCGGGCC

OMP4__GCA_000015625.1
GGGGCCGGCCCCGCGCGCCGCCCGGCGCCCCGGGCCGGCCGGGCGGCGGGCC

OMP4__GCA_000153085.1
GGGGCCGGCCCCGCGCGCCGCCCGGCGCCCCGGGCCGGCCGGGCGGCGGGCC

OMP4__GCA_000762285.1
GGGGCCGGCCCCGCGCGCCGCCCGGCGCCCCGGGCCGGCCGGGCGGCGGGCC

OMP4__GCA_000959165.1
GGGGCCGGCCCCGCGCGCCGCCCGGCGCCCCGGGCCGGCCGGGCGGCGGGCC

OMP4__GCA_000959405.1
GGGGCCGGCCCCGCGCGCCGCCCGGCGCCCCGGGCCGGCCGGGCGGCGGGCC

OMP4__GCA_000755845.1
GGGGCCGGCCCCGCGCGCCGCCCGGCGCCCCGGGCCGGCCGGGCGGCGGGCC

OMP4__GCA_000755865.1
GGGGCCGGCCCCGCGCGCCGCCCGGCGCCCCGGGCCGGCCGGGCGGCGGGCC

OMP4__GCA_000755885.1
GGGGCCGGCCCCGCGCGCCGCCCGGCGCCCCGGGCCGGCCGGGCGGCGGGCC

OMP4__GCA_000959485.1
GGGGCCGGCCCCGCGCGCCGCCCGGCGCCCCGGGCCGGCCGGGCGGCGGGCC

OMP4__GCA_001279165.1
GGGGCCGGCCCCGCGCGCCGCCCGGCGCCCCGGGCCGGCCGGGCGGCGGGCC

OMP4__GCA_001279265.1
GGGGCCGGCCCCGCGCGCCGCCCGGCGCCCCGGGCCGGCCGGGCGGCGGGCC

OMP4__GCA_000932075.1
GGGGCCGGCCCCGCGCGCCGCCCGGCGCCCCGGGCCGCCCGGGCGGCGGGCC

OMP4__GCA_000757225.1
GGGGCCGGCCCCGCGCGCCGCCCGGCGCCCCGGGCCGCCCGGGCGGCGGGCC

OMP4__GCA_001327495.1
GGGGCCGGCCCCGCGCGCCGCCCGGCGCCCCGGGCCGGCCGGGCGGCGGGCC

OMP4__GCA_000774575.1
GGGGCCGGCCCCGCGCGCCGCCCGGCGCCCCGGGCCGCCCGGGCGGCGGGCC

OMP4__GCA_000770495.1
GGGGCCGGCCCCGCGCGCCGCCCGGCGCCCCGGGCCGCCCGGGCGGCGGGCC

OMP4__GCA_000774175.1
CGGGCCGGCCCCGCGCGCCGCCCGGCGCCCCGGGCCGCCCGGGCGGCGGGCC

OMP4__GCA_000932105.1
GGGGCCGGCCCCGCGCGCCGCCCGGCGCCCCGGGCCGCCCGGGCGGCGGGCC

OMP4__GCA_000774625.1
GGGGCCGGCCCCGCGCGCCGCCCGGCGCCCCGGGCCGCCCGGGCGGCGGGCC

OMP4__GCA_000439695.1
GGGGCCGGCCCCGCGCGCCGCCCGGCGCCCCGGGCCGCCCGGGCGGCGGGCC

OMP4__GCA_000445385.1
GGGGCCGGCCCCGCGCGCCGCCCGGCGCCCCGGGCCGCCCGGGCGGCGGGCC

OMP4__GCA_000774545.1
GGGGCCGGCCCCGCGCGCCGCCCGGCGCCCCGGGCCGCCCGGGCGGCGGGCC

OMP4__GCA_000494855.1
GGGGCCGGCCCCGCGCGCCGCCCGGCGCCCCGGGCCGCCCGGGCGGCGGGCC

OMP4__GCA_000774785.1
GGGGCCGGCCCCGCGCGCCGCCCGGCGCCCCGGGCCGCCCGGGCGACGGGCC

OMP4__GCA_000774325.1
GGGGCCGGCCCCGCGCGCCGCCCGGCGCCCCGGGCCGGCCGGGCGGCGGGCC

OMP4__GCA_000757245.1
GGGGCCGGCCCCGCGCGCCGCCCGGCGCCCCGGGCCGGCCGGGCGGCGGGCC

OMP4__GCA_000011545.1
GGGGCCGGCCCCGCGCGCCGCCCGGCGCCCCGGGCCGGCCGGGCGGCGGGCC

OMP4__GCA_000959285.1
GGGGCCGGCCCCGCGCGCCGCCCGGCGCCCCGGGCCGGCCGGGCGGCGGGCC

OMP4__GCA_000511915.1
GGGGCCGGCCCCGCGCGCCGCCCGGCGCCCCGGGCCGCCCGGGCGGCGGGCC

OMP4__GCA_000520895.1
GGGGCCGGCCCCGCGCGCCGCCCGGCGCCCCGGGCCGCCCGGGCGGCGGGCC

OMP4__GCA_000521645.1
GGGGCCGGCCCCGCGCGCCGCCCGGCGCCCCGGGCCGCCCGGGCGGCGGGCC

OMP4__GCA_000755965.1
GGGGCCGGCCCCGCGCGCCGCCCGGCGCCCCGGGCCGCCCGGGCGGCGGGCC

OMP4__GCA_000756065.1
GGGGCCGGCCCCGCGCGCCGCCCGGCGCCCCGGGCCGCCCGGGCGGCGGGCC

OMP4__GCA_000757105.1
GGGGCCGGCCCCGCGCGCCGCCCGGCGCCCCGGGCCGCCCGGGCGGCGGGCC

OMP4__GCA_000774185.1
GGGGCCGGCCCCGCGCGCCGCCCGGCGCCCCGGGCCGCCCGGGCGGCGGGCC

OMP4__GCA_000774275.1
GGGGCCGGCCCCGCGCGCCGCCCGGCGCCCCGGGCCGCCCGGGCGGCGGGCC

OMP4__GCA_000774405.1
GGGGCCGGCCCCGCGCGCCGCCCGGCGCCCCGGGCCGCCCGGGCGGCGGGCC

OMP4__GCA_000774415.1
GGGGCCGGCCCCGCGCGCCGCCCGGCGCCCCGGGCCGCCCGGGCGGCGGGCC

OMP4__GCA_000774565.1
GGGGCCGGCCCCGCGCGCCGCCCGGCGCCCCGGGCCGCCCGGGCGGCGGGCC

OMP4__GCA_000774685.1
GGGGCCGGCCCCGCGCGCCGCCCGGCGCCCCGGGCCGCCCGGGCGGCGGGCC

OMP4__GCA_000152365.1
GGGGCCGGCCCCGCGCGCCGCCCGGCGCCCCGGGCCGCCCGGGCGGCGGGCC

OMP4__GCA_001197955.1
GGGGCCGGCCCCGCGCGCCGCCCGGCGCCCCGGGCCGCCCGGGCGGCGGGCC

OMP4__GCA_001211305.1
GGGGCCGGCCCCGCGCGCCGCCCGGCGCCCCGGGCCGCCCGGGCGGCGGGCC

OMP4__GCA_001320685.1
GGGGCCGGCCCCGCGCGCCGCCCGGCGCCCCGGGCCGGCCGGGCGGCGGGCC

OMP4__GCA_001327255.1
GGGGCCGGCCCCGCGCGCCGCCCGGCGCCCCGGGCCGCCCGGGCGGCGGGCC

OMP4__GCA_000012785.1
GGGGCCGGCCCCGCGCGCCGCCCGGCGCCCCGGGCCGGCCGGGCGGCGGGCC

OMP4__GCA_000193455.1
GGGGCCGGCCCCGCGCGCCGCCCGGCGCCCCGGGCCGGCCGGGCGGCGGGCC

OMP4__GCA_000294635.1
GGGGCCGGCCCCGCGCGCCGCCCGGCGCCCCGGGCCGGCCGGGCGGCGGGCC

OMP4__GCA_000350505.1
GGGGCCGGCCCCGCGCGCCGCCCGGCGCCCCGGGCCGGCCGGGCGGCGGGCC

OMP4__GCA_000755905.1
GGGGCCGGCCCCGCGCGCCGCCCGGCGCCCCGGGCCGGCCGGGCGGCGGGCC

OMP4__GCA_000755925.1
GGGGCCGGCCCCGCGCGCCGCCCGGCGCCCCGGGCCGGCCGGGCGGCGGGCC

OMP4__GCA_000755945.1
GGGGCCGGCCCCGCGCGCCGCCCGGCGCCCCGGGCCGGCCGGGCGGCGGGCC

OMP4__GCA_000757035.2
GGGGCCGGCCCCGCGCGCCGCCCGGCGCCCCGGGCCGGCCGGGCGGCGGGCC

OMP4__GCA_000757055.1
GGGGCCGGCCCCGCGCGCCGCCCGGCGCCCCGGGCCGCCCGGGCGGCGGGCC

OMP4__GCA_000757095.1
GGGGCCGGCCCCGCGCGCCGCCCGGCGCCCCGGGCCGCCCGGGCGGCGGGCC

OMP4__GCA_000757145.1
GGGGCCGGCCCCGCGCGCCGCCCGGCGCCCCGGGCCGCCCGGGCGGCGGGCC

OMP4__GCA_000757255.1
GGGGCCGGCCCCGCGCGCCGCCCGGCGCCCCGGGCCGGCCGGGCGGCGGGCC

OMP4__GCA_000763555.1
GGGGCCGGCCCCGCGCGCCGCCCGGCGCCCCGGGCCGGCCGGGCGGCGGGCC

OMP4__GCA_000770475.1
GGGGCCGGCCCCGCGCGCCGCCCGGCGCCCCGGGCCGCCCGGGCGGCGGGCC

OMP4__GCA_000773345.1
GGGGCCGGCCCCGCGCGCCGCCCGGCGCCCCGGGCCGCCCGGGCGGCGGGCC

OMP4__GCA_000774245.1
GGGGCCGGCCCCGCGCGCCGCCCGGCGCCCCGGGCCGCCCGGGCGGCGGGCC

OMP4__GCA_000774335.1
GGGGCCGGCCCCGCGCGCCGCCCGGCGCCCCGGGCCGCCCGGGCGGCGGGCC

OMP4__GCA_000774345.1
GGGGCCGGCCCCGCGCGCCGCCCGGCGCCCCGGGCCGCCCGGGCGGCGGGCC

OMP4__GCA_000774645.1
GGGGCCGGCCCCGCGCGCCGCCCGGCGCCCCGGGCCGCCCGGGCGGCGGGCC

OMP4__GCA_000774765.1
GGGGCCGGCCCCGCGCGCCGCCCGGCGCCCCGGGCCGCCCGGGCGGCGGGCC

OMP4__GCA_000774805.1
GGGGCCGGCCCCGCGCGCCGCCCGGCGCCCCGGGCCGCCCGGGCGGCGGGCC

OMP4__GCA_000774815.1
GGGGCCGGCCCCGCGCGCCGCCCGGCGCCCCGGGCCGCCCGGGCGGCGGGCC

OMP4__GCA_000774865.1
GGGGCCGGCCCCGCGCGCCGCCCGGCGCCCCGGGCCGCCCGGGCGGCGGGCC

OMP4__GCA_000774885.1
GGGGCCGGCCCCGCGCGCCGCCCGGCGCCCCGGGCCGCCCGGGCGGCGGGCC

OMP4__GCA_000775045.1
GGGGCCGGCCCCGCGCGCCGCCCGGCGCCCCGGGCCGCCCGGGCGGCGGGCC

OMP4__GCA_000954175.1
GGGGCCGGCCCCGCGCGCCGCCCGGCGCCCCGGGCCGGCCGGGCGGCGGGCC

OMP4__GCA_000959265.1
GGGGCCGGCCCCGCGCGCCGCCCGGCGCCCCGGGCCGGCCGGGCGGCGGGCC

OMP4__GCA_000970935.1
GGGGCCGGCCCCGCGCGCCGCCCGGCGCCCCGGGCCGCCCGGGCGGCGGGCC

OMP4__GCA_001212065.1
GGGGCCGGCCCCGCGCGCCGCCCGGCGCCCCGGGCCGCCCGGGCGGCGGGCC

OMP4__GCA_001277975.1
GGGGCCGGCCCCGCGCGCCGCCCGGCGCCCCGGGCCGGCCGGGCGGCGGGCC

OMP4__GCA_001318245.1
GGGGCCGGCCCCGCGCGCCGCCCGGCGCCCCGGGCCGCCCGGGCGGCGGGCC

OMP4__GCA_000015905.1
GGGGCCGGCCCCGCGCGCCGCCCGGCGCCCCGGGCCGCCCGGGCGGCGGGCC

OMP4__GCA_000015925.1
GGGGCCGGCCCCGCGCGCCGCCCGGCGCCCCGGGCCGCCCGGGCGGCGGGCC

OMP4__GCA_000152325.1
GGGGCCGGCCCCGCGCGCCGCCCGGCGCCCCGGGCCGCCCGGGCGGCGGGCC

OMP4__GCA_000169715.1
GGGGCCGGCCCCGCGCGCCGCCCGGCGCCCCGGGCCGCCCGGGCGGCGGGCC

OMP4__GCA_000182195.1
GGGGCCGGCCCCGCGCGCCGCCCGGCGCCCCGGGCCGCCCGGGCGGCGGGCC

OMP4__GCA_000182585.2
GGGGCCGGCCCCGCGCGCCGCCCGGCGCCCCGGGCCGCCCGGGCGGCGGGCC

OMP4__GCA_000193475.1
GGGGCCGGCCCCGCGCGCCGCCCGGCGCCCCGGGCCGCCCGGGCGGCGGGCC

OMP4__GCA_000259735.1
GGGGCCGGCCCCGCGCGCCGCCCGGCGCCCCGGGCCGCCCGGGCGGCGGGCC

OMP4__GCA_000260515.1
GGGGCCGGCCCCGCGCGCCGCCCGGCGCCCCGGGCCGCCCGGGCGGCGGGCC

OMP4__GCA_000347975.1
GGGGCCGGCCCCGCGCGCCGCCCGGCGCCCCGGGCCGCCCGGGCGGCGGGCC

OMP4__GCA_000410895.1
GGGGCCGGCCCCGCGCGCCGCCCGGCGCCCCGGGCCGCCCGGGCGGCGGGCC

OMP4__GCA_000511895.1
GGGGCCGGCCCCGCGCGCCGCCCGGCGCCCCGGGCCGCCCGGGCGGCGGGCC

OMP4__GCA_000583835.1
GGGGCCGGCCCCGCGCGCCGCCCGGCGCCCCGGGCCGCCCGGGCGGCGGGCC

OMP4__GCA_000755765.1
GGGGCCGGCCCCGCGCGCCGCCCGGCGCCCCGGGCCGCCCGGGCGGCGGGCC

OMP4__GCA_000755825.1
GGGGCCGGCCCCGCGCGCCGCCCGGCGCCCCGGGCCGCCCGGGCGGCGGGCC

OMP4__GCA_000756085.1
GGGGCCGGCCCCGCGCGCCGCCCGGCGCCCCGGGCCGCCCGGGCGGCGGGCC

OMP4__GCA_000756105.1
GGGGCCGGCCCCGCGCGCCGCCCGGCGCCCCGGGCCGCCCGGGCGGCGGGCC

OMP4__GCA_000756125.1
GGGGCCGGCCCCGCGCGCCGCCCGGCGCCCCGGGCCGCCCGGGCGGCGGGCC

OMP4__GCA_000756145.1
GGGGCCGGCCCCGCGCGCCGCCCGGCGCCCCGGGCCGCCCGGGCGGCGGGCC

OMP4__GCA_000756165.1
GGGGCCGGCCCCGCGCGCCGCCCGGCGCCCCGGGCCGCCCGGGCGGCGGGCC

OMP4__GCA_000756185.1
GGGGCCGGCCCCGCGCGCCGCCCGGCGCCCCGGGCCGCCCGGGCGGCGGGCC

OMP4__GCA_000756925.1
GGGGCCGGCCCCGCGCGCCGCCCGGCGCCCCGGGCCGCCCGGGCGGCGGGCC

OMP4__GCA_000757015.2
GGGGCCGGCCCCGCGCGCCGCCCGGCGCCCCGGGCCGCCCGGGCGGCGGGCC

OMP4__GCA_000757075.1
GGGGCCGGCCCCGCGCGCCGCCCGGCGCCCCGGGCCGCCCGGGCGGCGGGCC

OMP4__GCA_000757175.1
GGGGCCGGCCCCGCGCGCCGCCCGGCGCCCCGGGCCGCCCGGGCGGCGGGCC

OMP4__GCA_000757185.1
GGGGCCGGCCCCGCGCGCCGCCCGGCGCCCCGGGCCGCCCGGGCGGCGGGCC

OMP4__GCA_000757325.1
GGGGCCGGCCCCGCGCGCCGCCCGGCGCCCCGGGCCGCCCGGGCGGCGGGCC

OMP4__GCA_000764575.1
GGGGCCGGCCCCGCGCGCCGCCCGGCGCCCCGGGCCGCCCGGGCGGCGGGCC

OMP4__GCA_000770395.1
GGGGCCGGCCCCGCGCGCCGCCCGGCGCCCCGGGCCGCCCGGGCGGCGGGCC

OMP4__GCA_000770415.1
GGGGCCGGCCCCGCGCGCCGCCCGGCGCCCCGGGCCGCCCGGGCGGCGGGCC

OMP4__GCA_000770435.1
GGGGCCGGCCCCGCGCGCCGCCCGGCGCCCCGGGCCGCCCGGGCGGCGGGCC

OMP4__GCA_000770455.1
GGGGCCGGCCCCGCGCGCCGCCCGGCGCCCCGGGCCGCCCGGGCGGCGGGCC

OMP4__GCA_000770515.1
GGGGCCGGCCCCGCGCGCCGCCCGGCGCCCCGGGCCGGCCGGGCGGCGGGCC

OMP4__GCA_000770535.1
GGGGCCGGCCCCGCGCGCCGCCCGGCGCCCCGGGCCGCCCGGGCGGCGGGCC

OMP4__GCA_000770565.1
GGGGCCGGCCCCGCGCGCCGCCCGGCGCCCCGGGCCGCCCGGGCGGCGGGCC

OMP4__GCA_000773305.1
GGGGCCGGCCCCGCGCGCCGCCCGGCGCCCCGGGCCGCCCGGGCGGCGGGCC

OMP4__GCA_000774195.1
GGGGCCGGCCCCGCGCGCCGCCCGGCGCCCCGGGCCGCCCGGGCGGCGGGCC

OMP4__GCA_000774255.1
GGGGCCGGCCCCGCGCGCCGCCCGGCGCCCCGGGCCGCCCGGGCGGCGGGCC

OMP4__GCA_000774265.1
GGGGCCGGCCCCGCGCGCCGCCCGGCGCCCCGGGCCGCCCGGGCGGCGGGCC

OMP4__GCA_000774385.1
GGGGCCGGCCCCGCGCGCCGCCCGGCGCCCCGGGCCGCCCGGGCGGCGGGCC

OMP4__GCA_000774395.1
GGGGCCGGCCCCGCGCGCCGCCCGGCGCCCCGGGCCGGCCGGGCGGCGGGCC

OMP4__GCA_000774465.1
GGGGCCGGCCCCGCGCGCCGCCCGGCGCCCCGGGCCGCCCGGGCGGCGGGCC

OMP4__GCA_000774475.1
GGGGCCGGCCCCGCGCGCCGCCCGGCGCCCCGGGCCGCCCGGGCGGCGGGCC

OMP4__GCA_000774485.1
GGGGCCGGCCCCGCGCGCCGCCCGGCGCCCCGGGCCGCCCGGGCGGCGGGCC

OMP4__GCA_000774495.1
GGGGCCGGCCCCGCGCGCCGCCCGGCGCCCCGGGCCGCCCGGGCGGCGGGCC

OMP4__GCA_000774555.1
GGGGCCGGCCCCGCGCGCCGCCCGGCGCCCCGGGCCGCCCGGGCGGCGGGCC

OMP4__GCA_000774695.1
GGGGCCGGCCCCGCGCGCCGCCCGGCGCCCCGGGCCGCCCGGGCGGCGGGCC

OMP4__GCA_000774705.1
GGGGCCGGCCCCGCGCGCCGCCCGGCGCCCCGGGCCGCCCGGGCGGCGGGCC

OMP4__GCA_000774875.1
GGGGCCGGCCCCGCGCGCCGCCCGGCGCCCCGGGCCGCCCGGGCGGCGGGCC

OMP4__GCA_000774945.1
GGGGCCGGCCCCGCGCGCCGCCCGGCGCCCCGGGCCGCCCGGGCGGCGGGCC

OMP4__GCA_000774955.1
GGGGCCGGCCCCGCGCGCCGCCCGGCGCCCCGGGCCGCCCGGGCGGCGGGCC

OMP4__GCA_000774965.1
GGGGCCGGCCCCGCGCGCCGCCCGGCGCCCCGGGCCGCCCGGGCGGCGGGCC

OMP4__GCA_000774975.1
GGGGCCGGCCCCGCGCGCCGCCCGGCGCCCCGGGCCGCCCGGGCGGCGGGCC

OMP4__GCA_000775025.1
GGGGCCGGCCCCGCGCGCCGCCCGGCGCCCCGGGCCGCCCGGGCGGCGGGCC

OMP4__GCA_000775035.1
GGGGCCGGCCCCGCGCGCCGCCCGGCGCCCCGGGCCGCCCGGGCGGCGGGCC

OMP4__GCA_000775655.1
GGGGCCGGCCCCGCGCGCCGCCCGGCGCCCCGGGCCGCCCGGGCGGCGGGCC

OMP4__GCA_000932095.1
GGGGCCGGCCCCGCGCGCCGCCCGGCGCCCCGGGCCGCCCGGGCGGCGGGCC

OMP4__GCA_000953095.1
GGGGCCGGCCCCGCGCGCCGCCCGGCGCCCCGGGCCGCCCGGGCGGCGGGCC

OMP4__GCA_000959125.1
GGGGCCGGCCCCGCGCGCCGCCCGGCGCCCCGGGCCGCCCGGGCGGCGGGCC

OMP4__GCA_000959145.1
GGGGCCGGCCCCGCGCGCCGCCCGGCGCCCCGGGCCGCCCGGGCGGCGGGCC

OMP4__GCA_000959185.1
GGGGCCGGCCCCGCGCGCCGCCCGGCGCCCCGGGCCGCCCGGGCGGCGGGCC

OMP4__GCA_000959225.1
GGGGCCGGCCCCGCGCGCCGCCCGGCGCCCCGGGCCGCCCGGGCGGCGGGCC

OMP4__GCA_000959305.1
GGGGCCGGCCCCGCGCGCCGCCCGGCGCCCCGGGCCGCCCGGGCGGCGGGCC

OMP4__GCA_000959345.1
GGGGCCGGCCCCGCGCGCCGCCCGGCGCCCCGGGCCGGCCGGGCGGCGGGCC

OMP4__GCA_001204515.1
GGGGCCGGCCCCGCGCGCCGCCCGGCGCCCCGGGCCGCCCGGGCGGCGGGCC

OMP4__GCA_001277875.1
GGGGCCGGCCCCGCGCGCCGCCCGGCGCCCCGGGCCGCCCGGGCGGCGGGCC

OMP4__GCA_001277895.1
GGGGCCGGCCCCGCGCGCCGCCCGGCGCCCCGGGCCGCCCGGGCGGCGGGCC

OMP4__GCA_001320505.1
GGGGCCGGCCCCGCGCGCCGCCCGGCGCCCCGGGCCGCCCGGGCGGCGGGCC

OMP4__GCA_001321345.1
GGGGCCGGCCCCGCGCGCCGCCCGGCGCCCCGGGCCGGCCGGGCGGCGGGCC

OMP4__GCA_001321605.1
GGGGCCGGCCCCGCGCGCCGCCCGGCGCCCCGGGCCGCCCGGGCGGCGGGCC

OMP4__GCA_000775165.1
GGGGCCGGCCCCGCGCGCCGCCCGGCGCCCCGGGCCGCCCGGGCGGCGGGCC

OMP4__GCA_000959205.1
GGGGCCGGCCCCGCGCGCCGCCCGGCGCCCCGGGCCGCCCGGGCGGCGGGCC

OMP4__GCA_000932085.1
GGGGCCGGCCCCGCGCGCCGCCCGGCGCCCCGGGCCGCCCGGGCGGCGGGCC

OMP4__GCA_001212405.1
GGGGCCGGCCCCGCGCGCCGCCCGGCGCCCCGGGCCGGCCGGGCGGCGGGCC

OMP4__GCA_001211705.1
GGGGCCGGCCCCGCGCGCCGCCCGGCGCCCCGGGCCGGCCGGGCGGCGGGCC

OMP4__GCA_001210645.1
GGGGCCGGCCCCGCGCGCCGCCCGGCGCCCCGGGCCGGCCGGGCGGCGGGCC

OMP4__GCA_001209045.1
GGGGCCGGCCCCGCGCGCCGCCCGGCGCCCCGGGCCGCCCGGGCGGCGGGCC

OMP4__GCA_001206455.1
GGGGCCGGCCCCGCGCGCCGCCCGGCGCCCCGGGCCGGCCGGGCGGCGGGCC

OMP4__GCA_001204275.1
GGGGCCGGCCCCGCGCGCCGCCCGGCGCCCCGGGCCGCCCGGGCGGCGGGCC

OMP4__GCA_001204155.1
GGGGCCGGCCCCGCGCGCCGCCCGGCGCCCCGGGCCGGCCGGGCGGCGGGCC

OMP4__GCA_001202135.1
GGGGCCGGCCCCGCGCGCCGCCCGGCGCCCCGGGCCGGCCGGGCGGCGGGCC

OMP4__GCA_001195465.1
GGGGCCGGCCCCGCGCGCCGCCCGGCGCCCCGGGCCGCCCGGGCGGCGGGCC

OMP4__GCA_001262355.1
GGGGCCGGCCCCGCGCGCCGCCCGGCGCCCCGGGCCGCCCGGGCGGCGGGCC

OMP4__GCA_001320255.1
GGGGCCGGCCCCGCGCGCCGCCCGGCGCCCCGGGCCGCCCGGGCGGCGGGCC

OMP4__GCA_001320325.1
GGGGCCGGCCCCGCGCGCCGCCCGGCGCCCCGGGCCGCCCGGGCGGCGGGCC

OMP4__GCA_001320365.1
GGGGCCGGCCCCGCGCGCCGCCCGGCGCCCCGGGCCGCCCGGGCGGCGGGCC

OMP4__GCA_001320425.1
GGGGCCGGCCCCGCGCGCCGCCCGGCGCCCCGGGCCGCCCGGGCGGCGGGCC

OMP4__GCA_001320725.1
GGGGCCGGCCCCGCGCGCCGCCCGGCGCCCCGGGCCGCCCGGGCGGCGGGCC

OMP4__GCA_001326915.1
GGGGCCGGCCCCGCGCGCCGCCCGGCGCCCCGGGCCGGCCGGGCGGCGGGCC

OMP4__GCA_001327035.1
GGGGCCGGCCCCGCGCGCCGCCCGGCGCCCCGGGCCGGCCGGGCGGCGGGCC

OMP4__GCA_001327055.1
GGGGCCGGCCCCGCGCGCCGCCCGGCGCCCCGGGCCGGCCGGGCGGCGGGCC

OMP4__GCA_001327115.1
GGGGCCGGCCCCGCGCGCCGCCCGGCGCCCCGGGCCGCCCGGGCGGCGGGCC

OMP4__GCA_001327355.1
GGGGCCGGCCCCGCGCGCCGCCCGGCGCCCCGGGCCGCCCGGGCGGCGGGCC

OMP4__GCA_001327435.1
GGGGCCGGCCCCGCGCGCCGCCCGGCGCCCCGGGCCGGCCGGGCGGCGGGCC

OMP4__GCA_001327455.1
GGGGCCGGCCCCGCGCGCCGCCCGGCGCCCCGGGCCGCCCGGGCGGCGGGCC

OMP4__GCA_001327535.1
GGGGCCGGCCCCGCGCGCCGCCCGGCGCCCCGGGCCGGCCGGGCGGCGGGCC

OMP4__GCA_001327555.1
GGGGCCGGCCCCGCGCGCCGCCCGGCGCCCCGGGCCGGCCGGGCGGCGGGCC

OMP4__GCA_001326895.1
GGGGCCGGCCCCGCGCGCCGCCCGGCGCCCCGGGCCGCCCGGGCGGCGGGCC

OMP4__GCA_001199855.1
GGGGCCGGCCCCGCGCGCCGCCCGGCGCCCCGGGCCGCCCGGGCGGCGGGCC

OMP4__GCA_001193375.1
GGGGCCGGCCCCGCGCGCCGCCCGGCGCCCCGGGCCGCCCGGGCGGCGGGCC

OMP4__GCA_001197355.1
GGGGCCGGCCCCGCGCGCCGCCCGGCGCCCCGGGCCGCCCGGGCGGCGGGCC

OMP4__GCA_001202895.1
GGGGCCGGCCCCGCGCGCCGCCCGGCGCCCCGGGCCGCCCGGGCGGCGGGCC

OMP4__GCA_001203735.1
GGGGCCGGCCCCGCGCGCCGCCCGGCGCCCCGGGCCGCCCGGGCGGCGGGCC

OMP4__GCA_001204455.1
GGGGCCGGCCCCGCGCGCCGCCCGGCGCCCCGGGCCGCCCGGGCGGCGGGCC

OMP4__GCA_001207035.1
GGGGCCGGCCCCGCGCGCCGCCCGGCGCCCCGGGCCGCCCGGGCGGCGGGCC

OMP4__GCA_001207055.1
GGGGCCGGCCCCGCGCGCCGCCCGGCGCCCCGGGCCGCCCGGGCGGCGGGCC

OMP4__GCA_001208265.1
GGGGCCGGCCCCGCGCGCCGCCCGGCGCCCCGGGCCGCCCGGGCGGCGGGCC

OMP4__GCA_001209325.1
GGGGCCGGCCCCGCGCGCCGCCCGGCGCCCCGGGCCGCCCGGGCGGCGGGCC

OMP4__GCA_001210025.1
GGGGCCGGCCCCGCGCGCCGCCCGGCGCCCCGGGCCGCCCGGGCGGCGGGCC

OMP4__GCA_001212265.1
GGGGCCGGCCCCGCGCGCCGCCCGGCGCCCCGGGCCGCCCGGGCGGCGGGCC

OMP4__GCA_001320105.1
GGGGCCGGCCCCGCGCGCCGCCCGGCGCCCCGGGCCGCCCGGGCGGCGGGCC

OMP4__GCA_001320285.1
GGGGCCGGCCCCGCGCGCCGCCCGGCGCCCCGGGCCGCCCGGGCGGCGGGCC

OMP4__GCA_001320465.1
GGGGCCGGCCCCGCGCGCCGCCCGGCGCCCCGGGCCGCCCGGGCGGCGGGCC

OMP4__GCA_001320585.1
GGGGCCGGCCCCGCGCGCCGCCCGGCGCCCCGGGCCGCCCGGGCGGCGGGCC

OMP4__GCA_001320645.1
GGGGCCGGCCCCGCGCGCCGCCCGGCGCCCCGGGCCGCCCGGGCGGCGGGCC

OMP4__GCA_001320755.1
GGGGCCGGCCCCGCGCGCCGCCCGGCGCCCCGGGCCGCCCGGGCGGCGGGCC

OMP4__GCA_001326975.1
GGGGCCGGCCCCGCGCGCCGCCCGGCGCCCCGGGCCGCCCGGGCGGCGGGCC

OMP4__GCA_001327195.1
GGGGCCGGCCCCGCGCGCCGCCCGGCGCCCCGGGCCGCCCGGGCGGCGGGCC

OMP4__GCA_001327375.1
GGGGCCGGCCCCGCGCGCCGCCCGGCGCCCCGGGCCGCCCGGGCGGCGGGCC

OMP4__GCA_001327475.1
GGGGCCGGCCCCGCGCGCCGCCCGGCGCCCCGGGCCGCCCGGGCGGCGGGCC

OMP4__GCA_001212465.1
GGGGCCGGCCCCGCGCGCCGCCCGGCGCCCCGGGCCGGCCGGGCGGCGGGCC

OMP4__GCA_001212185.1
GGGGCCGGCCCCGCGCGCCGCCCGGCGCCCCGGGCCGCCCGGGCGGCGGGCC

OMP4__GCA_001212025.1
GGGGCCGGCCCCGCGCGCCGCCCGGCGCCCCGGGCCGGCCGGGCGGCGGGCC

OMP4__GCA_001211865.1
GGGGCCGGCCCCGCGCGCCGCCCGGCGCCCCGGGCCGCCCGGGCGGCGGGCC

OMP4__GCA_001211505.1
GGGGCCGGCCCCGCGCGCCGCCCGGCGCCCCGGGCCGGCCGGGCGGCGGGCC

OMP4__GCA_001211405.1
GGGGCCGGCCCCGCGCGCCGCCCGGCGCCCCGGGCCGGCCGGGCGGCGGGCC

OMP4__GCA_001210965.1
GGGGCCGGCCCCGCGCGCCGCCCGGCGCCCCGGGCCGCCCGGGCGGCGGGCC

OMP4__GCA_001209405.1
GGGGCCGGCCCCGCGCGCCGCCCGGCGCCCCGGGCCGCCCGGGCGGCGGGCC

OMP4__GCA_001208545.1
GGGGCCGGCCCCGCGCGCCGCCCGGCGCCCCGGGCCGCCCGGGCGGCGGGCC

OMP4__GCA_001207675.1
GGGGCCGGCCCCGCGCGCCGCCCGGCGCCCCGGGCCGCCCGGGCGGCGGGCC

OMP4__GCA_001206495.1
GGGGCCGGCCCCGCGCGCCGCCCGGCGCCCCGGGCCGCCCGGGCGGCGGGCC

OMP4__GCA_001200935.1
GGGGCCGGCCCCGCGCGCCGCCCGGCGCCCCGGGCCGCCCGGGCGGCGGGCC

OMP4__GCA_001200615.1
GGGGCCGGCCCCGCGCGCCGCCCGGCGCCCCGGGCCGCCCGGGCGGCGGGCC

OMP4__GCA_001199815.1
GGGGCCGGCCCCGCGCGCCGCCCGGCGCCCCGGGCCGCCCGGGCGGCGGGCC

OMP4__GCA_001199695.1
GGGGCCGGCCCCGCGCGCCGCCCGGCGCCCCGGGCCGCCCGGGCGGCGGGCC

OMP4__GCA_001197795.1
GGGGCCGGCCCCGCGCGCCGCCCGGCGCCCCGGGCCGGCCGGGCGGCGGGCC

OMP4__GCA_001196775.1
GGGGCCGGCCCCGCGCGCCGCCCGGCGCCCCGGGCCGCCCGGGCGGCGGGCC

OMP4__GCA_001196125.1
GGGGCCGGCCCCGCGCGCCGCCCGGCGCCCCGGGCCGCCCGGGCGGCGGGCC

OMP4__GCA_001194765.1
GGGGCCGGCCCCGCGCGCCGCCCGGCGCCCCGGGCCGCCCGGGCGGCGGGCC

OMP4__GCA_001193655.1
GGGGCCGGCCCCGCGCGCCGCCCGGCGCCCCGGGCCGGCCGGGCGGCGGGCC

OMP4__GCA_001193035.1
GGGGCCGGCCCCGCGCGCCGCCCGGCGCCCCGGGCCGGCCGGGCGGCGGGCC

OMP4__GCA_001192415.1
GGGGCCGGCCCCGCGCGCCGCCCGGCGCCCCGGGCCGGCCGGGCGGCGGGCC

OMP4__GCA_001191815.1
GGGGCCGGCCCCGCGCGCCGCCCGGCGCCCCGGGCCGCCCGGGCGGCGGGCC

OMP4__GCA_000454625.1
GGGGCCGGCCCCGCGCGCCGCCCGGCGCCCCGGGCCGGCCGGGCGGCGGGCC

OMP4__GCA_001212705.1
GGGGCCGGCCCCGCGCGCCGCCCGGCGCCCCGGGCCGCCCGGGCGGCGGGCC

OMP4__GCA_001262275.1
GGGGCCGGCCCCGCGCGCCGCCCGGCGCCCCGGGCCGCCCGGGCGGCGGGCC

OMP4__GCA_001320065.1
GGGGCCGGCCCCGCGCGCCGCCCGGCGCCCCGGGCCGGCCGGGCGGCGGGCC

OMP4__GCA_001320215.1
GGGGCCGGCCCCGCGCGCCGCCCGGCGCCCCGGGCCGGCCGGGCGGCGGGCC

OMP4__GCA_001320545.1
GGGGCCGGCCCCGCGCGCCGCCCGGCGCCCCGGGCCGCCCGGGCGGCGGGCC

OMP4__GCA_001320825.1
GGGGCCGGCCCCGCGCGCCGCCCGGCGCCCCGGGCCGGCCGGGCGGCGGGCC

OMP4__GCA_001320865.1
GGGGCCGGCCCCGCGCGCCGCCCGGCGCCCCGGGCCGGCCGGGCGGCGGGCC

OMP4__GCA_001320905.1
GGGGCCGGCCCCGCGCGCCGCCCGGCGCCCCGGGCCGGCCGGGCGGCGGGCC

OMP4__GCA_001320945.1
GGGGCCGGCCCCGCGCGCCGCCCGGCGCCCCGGGCCGCCCGGGCGGCGGGCC

OMP4__GCA_001320985.1
GGGGCCGGCCCCGCGCGCCGCCCGGCGCCCCGGGCCGCCCGGGCGGCGGGCC

OMP4__GCA_001321085.1
GGGGCCGGCCCCGCGCGCCGCCCGGCGCCCCGGGCCGGCCGGGCGGCGGGCC

OMP4__GCA_001321125.1
GGGGCCGGCCCCGCGCGCCGCCCGGCGCCCCGGGCCGGCCGGGCGGCGGGCC

OMP4__GCA_001321165.1
GGGGCCGGCCCCGCGCGCCGCCCGGCGCCCCGGGCCGCCCGGGCGGCGGGCC

OMP4__GCA_001321185.1
GGGGCCGGCCCCGCGCGCCGCCCGGCGCCCCGGGCCGCCCGGGCGGCGGGCC

OMP4__GCA_001321205.1
GGGGCCGGCCCCGCGCGCCGCCCGGCGCCCCGGGCCGCCCGGGCGGCGGGCC

OMP4__GCA_001321225.1
GGGGCCGGCCCCGCGCGCCGCCCGGCGCCCCGGGCCGCCCGGGCGGCGGGCC

OMP4__GCA_001321245.1
GGGGCCGGCCCCGCGCGCCGCCCGGCGCCCCGGGCCGCCCGGGCGGCGGGCC

OMP4__GCA_001321265.1
GGGGCCGGCCCCGCGCGCCGCCCGGCGCCCCGGGCCGCCCGGGCGGCGGGCC

OMP4__GCA_001321285.1
GGGGCCGGCCCCGCGCGCCGCCCGGCGCCCCGGGCCGGCCGGGCGGCGGGCC

OMP4__GCA_001321305.1
GGGGCCGGCCCCGCGCGCCGCCCGGCGCCCCGGGCCGCCCGGGCGGCGGGCC

OMP4__GCA_001321365.1
GGGGCCGGCCCCGCGCGCCGCCCGGCGCCCCGGGCCGCCCGGGCGGCGGGCC

OMP4__GCA_001321385.1
GGGGCCGGCCCCGCGCGCCGCCCGGCGCCCCGGGCCGGCCGGGCGGCGGGCC

OMP4__GCA_001321405.1
GGGGCCGGCCCCGCGCGCCGCCCGGCGCCCCGGGCCGCCCGGGCGGCGGGCC

OMP4__GCA_001321425.1
GGGGCCGGCCCCGCGCGCCGCCCGGCGCCCCGGGCCGGCCGGGCGGCGGGCC

OMP4__GCA_001321465.1
GGGGCCGGCCCCGCGCGCCGCCCGGCGCCCCGGGCCGCCCGGGCGGCGGGCC

OMP4__GCA_001321525.1
GGGGCCGGCCCCGCGCGCCGCCCGGCGCCCCGGGCCGCCCGGGCGGCGGGCC

OMP4__GCA_001321565.1
GGGGCCGGCCCCGCGCGCCGCCCGGCGCCCCGGGCCGGCCGGGCGGCGGGCC

OMP4__GCA_001326935.1
GGGGCCGGCCCCGCGCGCCGCCCGGCGCCCCGGGCCGGCCGGGCGGCGGGCC

OMP4__GCA_001327075.1
GGGGCCGGCCCCGCGCGCCGCCCGGCGCCCCGGGCCGGCCGGGCGGCGGGCC

OMP4__GCA_001327095.1
GGGGCCGGCCCCGCGCGCCGCCCGGCGCCCCGGGCCGCCCGGGCGGCGGGCC

OMP4__GCA_001327135.1
GGGGCCGGCCCCGCGCGCCGCCCGGCGCCCCGGGCCGCCCGGGCGGCGGGCC

OMP4__GCA_001327395.1
GGGGCCGGCCCCGCGCGCCGCCCGGCGCCCCGGGCCGGCCGGGCGGCGGGCC

OMP4__GCA_001327415.1
GGGGCCGGCCCCGCGCGCCGCCCGGCGCCCCGGGCCGGCCGGGCGGCGGGCC

OMP4__GCA_000706745.1
GGGCCCGGCCCCGCGCGCCGCCCGGCGCCCCGGGCGCCCCGGGCGGTGGGCC

OMP4__GCA_000012365.1
GGGCCCGGCCCCGCGCGCCGCCCGGCGCCCCGGGCGCCCCGGGCGGTGGGCC

OMP4__GCA_000152285.1
GGGCCCGGCCCCGCGCGCCGCCCGGCGCCCCGGGCGCCCCGGGCGGTGGGCC

OMP4__GCA_000567925.1
GGGCCCGGCCCCGCGCGCCGCCCGGCGCCCCGGGCGCCCCGGGCGGTGGGCC

OMP4__GCA_000959425.1
GGGCCCGGCCCCGCGCGCCGCCCGGCGCCCCGGGCGCCCCGGGCGGTGGGCC

OMP4__GCA_000764595.1
GGGCCCGGCCCCGCGCGCCGCCCGGCGCCCCGGGCGCCCCGGGCGGTGGGCC

OMP4__GCA_000765375.1
GGGCCCGGCCCCGCGCGCCGCCCGGCGCCCCGGGCGCCCCGGGCGGTGGGCC

OMP4__GCA_000877335.1
GGGCCCGGCCCCGCGCGCCGCCCGGCGCCCCGGGCGCCCCGGGCGGTGGGCC

OMP4__GCA_000959605.1
GGGCCCGGCCCCGCGCGCCGCCCGGCGCTCCGGGCGCCCCGGGCGGTGGGCC

OMP4__GCA_000567905.1
GGGCCCGGCCCCGCGCGCCGCCCGGCGCCCCGGGCGCCCCGGGCGGTGGGCC

OMP4__GCA_000808035.2
GGGCCCGGCCCCGCGCGCCGCCCGGCGCCCCGGGCGCCCCGGGCGGTGGGCC

OMP4__GCA_000385525.1
GGGGCCGGCCCCGCGCGCCGCCCGGCGCGCCGGGCGGCCCGGGCGGCGGGGC

OMP4__GCA_000959325.1
GGGGCCGGCCCCGCGCGCCGCCCGGCGCGCCGGGCGGCCCGGGCGGCGGGGC

OMP4__GCA_000833595.1
GGCCCGGGCCCTGGGGGCGGCCGGGCGCCCGGGGGCCTGCGGGCGGCGGGGC

OMP4__GCA_000959245.1
GGCCCGGGCCCTGGGGGCGGCCGGGCGCCCGGGGGCCTGCGGGCGGCGGGGC

OMP4__GCA_000297475.1
GGCCCCGGCCCCGCGGGCGGCCCGGCGCCCGGGGGGCTGGGCGCGGCGGGGC

OMP4__GCA_001532995.1
GGCCCCGGCCCCGCGGGCGGCCGGGCGTCCGGGGGCCTGGGCGCGGCGAGGC

OMP4__GCA_001534185.1
GGCCCCGGCCCCGCGGGCGGCCGGGCGTCCGGTGGCCTGGGCGCGGCGAGGC

OMP4__GCA_001523185.1
GGCCCCGGCCCCGCGGGCGGCCGGGCGTCCGATGGCCTGGGCGCGGCGAGGC

OMP4__GCA_001526815.1
GGCCCCGGCCCCGCGGGCGGCCGGGCGTCCGGTGGCCTGGGCGCGGCGAGGC

OMP4__GCA_001526825.1
GGCCCCGGCCCCGCGGGCGGCCGGGCGTCCGGTGGCCTGGGCGCGGCGAGGC

OMP4__GCA_001527265.1
GGCCCCGGCCCCGCGGGCGGCCGGGCGTCCGGTGGCCTGGGCGCGGCGAGGC

OMP4__GCA_001527585.1
GGCCCCGGCCCCGCGGGCGGCCGGGCGTCCGGGGGCCTGGGCGCGGCGAGGC

OMP4__GCA_001527825.1
GGCCCCGGCCCCGCGGGCGGCCGGGCGTCCGGGGGCCTGGGCGCGGCGAGGC

OMP4__GCA_001530605.1
GGCCCCGGCCCCGCGGGCGGCCGGGCGTCCGATGGCCTGGGCGCGGCGAGGC

OMP4__GCA_001533495.1
GGCCCCGGCCCCGCGGGCGGCCGGGCGTCCGATGGCCTGGGCGCGGCGAGGC

OMP4__GCA_001533645.1
GGCCCCGGCCCCGCGGGCGGCCGGGCGTCCGGTGGCCTGGGCGCGGCGAGGC

OMP4__GCA_001532925.1
GGCCCCGGCCCCGCGGGCGGCCGGGCGTCCGGGGGCCTGGGCGCGGCGAGGC

OMP2__GCA_000012945.1
GGCCCCGGCCCCGAGGGCTAGGTGGCGCTCGGCGGGTTCCCGGTGGCGGGGC

OMP4__GCA_000745665.1
GGCCCCCCCCCCGCCGGCCGGCGGGTGTGCGGCGGCTTCCCGGCGGCGGGGC

OMP4__GCA_000016205.1
GGCCCCCCCCCCGCCGGCCGGCGGGTGTGCTGCGGTTCCCCGGCGGCGGGGC

OMP4__GCA_000262695.1
GGCCCCCCCCCCGCCGGCCGGCGGGTGTGCGGCGGCTCCCCGGCGGCGGGGC

OMP4__GCA_000959445.1
GGCCCCCCCCCCGCCGGCCGGCGGGTGTGCGGCGGCTTCCCGGCGGCGGGGC

OMP4__GCA_001443045.1
GGCCCCGGCCCCGGGCGCGGGCGGGCGCCCGGTGGCCTGCCGGTGGCGGGGT

OMP4__GCA_000497165.1
GGCCCCGGCCCCGGGGGCCGGGCCGCGCCCGGCGGCCTGCCGGCGGTGGGGC

OMP4__GCA_000959505.1
GGCCCCGGCCCCGGGGGCCGGGCCGCGCCCGGCGGCCTGCCGGCGGTGGGGC

OMP4__GCA_000974835.1
GGCCCCGGCCCCGGGGGCCGGGCCGCGCCCGGCGGCCTGCCGGCGGTGGGGC

OMP4__GCA_000152585.1
GACCCCGGCCCCGGGGGCCGGGCCGCGCCCGGCGGCCTGCCGGCGGTGGGGC

OMP2__GCA_001039005.1
GGCGCCGGCCCCGCGGACCGGGTGGCGCCCGGGGGGTCTCCGGCGACGGGGC

OMP2__GCA_000724975.1
GGCCCCGGCCCCGCGCTCCGGGCGGCGTTCGGCGCGTCCCGGGTGGCGGGGC

OMP4__GCA_000724975.1
GGCCCCGGCCCCGCGCGCCGGGCGGCGTTCGGCGCGTCCCGGGTGACGGGGC

OMP2__GCA_001718555.1
GGCCCCGGCCCCGCGGGCCAGGCCGCGACCGGCGGCCTGCCGGTAGTGGGGC

OMP2__GCA_000987055.1
GGCCCCGGCCCAGCGCGCCGGGTGGCGGCCGGCGCGTCCCCGGTGGCGGGGC

OMP2__GCA_001029145.1
GGCCCCGGCCCCGCGCGCCGGGTGGCGGCCGGCGCGTCCCCGGTGACGGGGC

OMP2__GCA_000019505.1
GGCCCCGGCCCCGCGCGCCGGGGGGTGTCCGGCGGCTTTCCGGCGGCGGGGC

OMP2__GCA_001742165.1
GGCGCCGGCCCTGTGGGCCGGGCGGCGCCCGGCGGGTTGCCGGCGACGGGGC

OMP4__GCA_001742165.1
GGCCCCGCCCCTGTGGGCCGGGCGGCGCCCGGCGGGTTGCCGGCGACGGGGC

OMP2__GCA_001718535.1
GGCCCCGGCCCCGTGGGCCGGGCGGCGTTCGGGGGGTTGCCGGCGATGGGGC

OMP4__GCA_001718555.1
GGCCCCGGCCCCGCGGGCCAGGCCGCGACCGGCGGCCTGCCGGTAGTGGGGC

OMP2__GCA_000504665.1
GGCCCCGGCCCCGTTGGCCGGGGGGCGTCCGGCGGCTTTCCGGCGCCGGGCC

OMP4__GCA_000743695.1
GGCCCCGGCCCCGGGGGCCGGGTGGCGTTCGGGGGGCTGCCGGTGACGGGCC

OMP4__GCA_001028665.1
GGCCCCGGCCCCGTGGGCCGGGTGGCGTTCGGGGGGTTGCCGGCGGCGGGGC

OMP4__GCA_001685505.1
GGCCCCGGCCCCGTGGGCCGGGTGGCGTTCGGGGGGTTGCCGGCGGCGGGGC

OMP4__GCA_000009485.1
GGCCCCGGCCATGTGGGCCGGCGGGCGACCGGGGGGTTTCCGGCGGCGGGGC

OMP4__GCA_000981305.1
GGCCCCGGCCATGTGGGCCGGCGGGCGACCGGGGGGTTTCCGGCGGCGGGGC

OMP4__GCA_000333155.2
GGCCCCGGCCATGTGGGCCGGCGGGCGACCGGGGGGTTTCCGGCGGCGGGGC

OMP4__GCA_000755805.1
GGCCCCGGCCATGTGGGCCGGCGGGCGACCGGGGGGTTTCCGGCGGCGGGGC

OMP4__GCA_000757365.1
GGCCCCGGCCATGTGGGCCGGCGGGCGACCGGGGGGTTTCCGGCGGCGGGGC

OMP4__GCA_000877315.1
GGCCCCGGCCATGTGGGCCGGCGGGCGACCGGGGGGTTTCCGGCGGCGGGGC

OMP2__GCA_000755805.1
GGCCCCGGCCATGTGGGCCGGCGGGCGACCGGGGGGTTTCCGGCGGCGGGGC

OMP2__GCA_000757365.1
GGCCCCGGCCATGTGGGCCGGCGGGCGACCGGGGGGTTTCCGCCGGCGGGGC

OMP2__GCA_000009485.1
GGCCCCGGCCCTGTGGGCCGACGGGCGACCGGGGGGTTTCCGCCGGCGGGGC

OMP2__GCA_000333135.2
GGCCCCGGCCCTGTGGGCCGACGGGCGACCGGGGGGTTTCCGCCGGCGGGGC

OMP2__GCA_000333155.2
GGCCCCGGCCCTGTGGGCCGACGGGCGACCGGGGGGTTTCCGCCGGCGGGGC

OMP2__GCA_000877315.1
GGCCCCGGCCCTGTGGGCCGACGGGCGACCGGGGGGTTTCCGCCGGCGGGGC

OMP2__GCA_000981305.1
GGCCCCGGCCCTGTGGGCCGACGGGCGACCGGGGGGTTTCCGCCGGCGGGGC

OMP2__GCA_000236215.4
GGCCCCGGCCCTGTGGGCCGGCGGGCGACCGGGGGGTTTCCGCCGGCGGGGC

OMP4__GCA_000504665.1
GGCCCCGGCCCCGCGGACCGGGGGGCGTCCGGCGGCTTTCCGGCGCCGGGCC

OMP2__GCA_000756845.1
GGCCCCGGCCCCGCGGGCCGGGGGGCGTCCGGGGGCTTGCCGGCGCCGGGGC

OMP4__GCA_000756845.1
GGCCCCGGCCCCGCGGGCCGGGGGGCGTCCGGGGGCCTGGCGGCGCCGAGGC

OMP2__GCA_000014085.1
GGCCCCGGCCCCGTGAGCCGGGCGGTGTCCGGGGGGTTTCCGGCGGCGGGAT

OMP2__GCA_000203955.1
GGCCCCGGCCCCGTGAGCCGGGCGGTGTCCGGGGGGTTTCCGGCGGCGGGAT

OMP4__GCA_000236215.4
GGCCCCGGCCCTGCGGGCCGGCGGGCGACCGGGGGGTTTCCGCCGGCGGGGC

OMP4__GCA_000014085.1
GGCCCCGGCCCTGTGAGCCGGGGGGTGTCCGCCGGGTTTCCGGCGGCGGGGC

OMP4__GCA_000203955.1
GGCCCCGGCCCTGTGAGCCGGGGGGTGTCCGCCGGGTTTCCGGCGGCGGGGC

OMP4__GCA_000019505.1
GGCCCCGGCCCCGTGGGCCGGGGGGTGTCCGGCGGCTTGCCGGCGGCGGGGC

OMP2__GCA_001531975.1
GGCCCCGGCCCCGCGGGCCGGGCGGCCCCCGGCGGGTTTCCGGCGATGGGGC

OMP2__GCA_001532105.1
GGCCCCGGCCCCGCGGGCCGGGCGGCCCCCGGCGGGTTTCCGGCGATGGGGC

OMP2__GCA_001532285.1
GGCCCCGGCCCCGCGGGCCGGGCGGCCCCCGGCGGGTTTCCGGCGATGGGGC

OMP2__GCA_001533155.1
GGCCCCGGCCCCGCGGGCCGGGCGGCCCCCGGCGGGTTTCCGGCGATGGGGC

OMP4__GCA_000012945.1
GGCCCCGGCCCCGTGGGGCGGGTGGCGCTCGGCGCGTTCGCGGCGCCGGGAC

OMP4__GCA_000182255.1
GGCCCCGGCCCCGCGTGCCGGCGGGCGCTCGGGGGGCTCCCGGCGGCGAGGC

OMP4__GCA_000182275.1
GGCCCCGGCCCCGCGCGCCGGCGGGCGCTCGGGGGGCTGCCGGCGGCGAGGC

OMP4__GCA_000182295.1
GGCCCCGGCCCCGCGCGCCGGCGGGCGCTCGGGGGGCTGCCGGCGGCGAGGC

OMP4__GCA_000959525.1
GGCCCCGGCCCCGCGCGCCGGCGGGCGCTCGGGGGGCTGCCGGCGGCGAGGC

OMP4__GCA_001267755.1
GGCCCCGGCCCCGCGCGCCGGCGGGCGCTCGGGGGGCTGCCGGCGGCGAGGC

OMP4__GCA_000010545.1
GGCCCCGGCCCCGCGCGCCGGCGGGCGCTCGGGGGGCTCCCGGCGGCGAGGC

OMP4__GCA_000018505.1
GGCCCCGGCCCCGCGCGCCGGCGGGCGCTCGGGGGGCTCCCGGCGGCGAGGC

OMP4__GCA_000807815.1
GGCCCCGGCCCCGCGAGCCGGCGGGCGCTCGGGGGGCTGCCGGCGGCGGGGC

OMP4__GCA_000807825.1
GGCCCCGGCCCCGCGAGCCGGCGGGCGCTCGGGGGGCTGCCGGCGGCGGGGC

OMP4__GCA_001058025.1
GGCCCCGGCCCCGCGAGCCGGCGGGCGCTCGGGGGGCTGCCGGCGGCGGGGC

OMP4__GCA_000756005.1
GGCCCCGGCCCCGCGCGCCGGCCGGCGTTCGGGGGGCTGCCGGCGGCGAGGC

OMP4__GCA_000756965.1
GGCCCCGGCCCCGCGCGCCGGCGGGCGCTCGGGGGGCTGCCGGCGGCGGGGC

OMP4__GCA_000755725.1
GGCCCCGGCCCCGCGCGTCGCGCCGCGTCCGGCGGGTCGCCGGCGGCGGGGT

OMP4__GCA_001523105.1
GGCCCCGGCCCCGCGCGCCGCGCCGCGTCCGGCGGGTCGCCGGCGGCGGGGT

OMP4__GCA_001523165.1
GGCCCCGGCCCCGCGCGCCGCGCCGCGTCCGGCGGGTCGCCGGCGGCGGGGT

OMP4__GCA_001524505.1
GGCCCCGGCCCCGCGCGTCGCGCCGCGTCCGGCGGGTCGCCGGCGGCGGGGT

OMP4__GCA_001525825.1
GGCCCCGGCCCCGCGCGCCGCGCCGCGTCCGGCGGGTCGCCGGCGGCGGGGT

OMP4__GCA_001532065.1
GGCCCCGGCCCCGCGCGTCGCGCCGCGTCCGGCGGGTCGCCGGCGGCGGGGT

OMP4__GCA_001532085.1
GGCCCCGGCCCCGCGCGTCGCGTCGCGTCCGGCGGGTCGCCGGCGGCGGGGT

OMP4__GCA_001533465.1
GGCCCCGGCCCCGCGCGTCGCGCCGCGTCCGGCGGGTCGCCGGCGGCGGGGT

OMP4__GCA_001718415.1
GGCCCCGGCCCCGCGCGCCGCGCCGCGTCCGGCGGGTCGCCGGCGGCGGGGT

OMP4__GCA_000764955.1
GGCCCCCGCCCCGCGGACCGTCGGGTGTTCGGCGGCTCCCCGGCGGCGGGGC

OMP4__GCA_001718795.1
GGCCCCCGCCCCGCGGGCCGTCGGGTGTTCGGCGGCTCCCCGGCGGCGGGGC

OMP2__GCA_000473485.1
GGCCCCGGCCCCGCGGGCCGGGCGGCGTTCGGGGGGTTGCCGGCGGCGGGGT

OMP2__GCA_001411495.1
GGCCCCGGCCCCGCGGGCCGGGCGGCGTTCGGGGGGTTGCCGGCGGCGGGGT

OMP2__GCA_001038835.1
GGCCCCGGCCCCGCGGGCCGGGCGGCGTCCGGGGGGTTGCCGGTGACGGGGC

OMP2__GCA_001043615.1
GGCCCCGGCCCCGCGGGCCGGGCGGCGTCCGGGGGGTTGCCGGTGACGGGGC

OMP4__GCA_000292915.1
GGCCCCGGCCCTGCGGGTCGGGGGGCGTTCGGCGGGTTGCCGGCGGTGGGGT

OMP4__GCA_001038745.1
GGCCCCGGCCCCGCGTGCCGGGTGGCGTTCGGGGGGTTGCCGGTGACGGGGC

OMP4__GCA_001038835.1
GGCCCCGGCCCCGCGTGCCGGGTGGCGTTCGGGGGGTTGCCGGTGACGGGGC

OMP4__GCA_001043615.1
GGCCCCGGCCCCGCGTGCCGGGTGGCGTTCGGGGGGTTGCCGGTGACGGGGC

OMP4__GCA_000019925.1
GGCCCCGGCCCCGCGCGCCGGCGGGCGCTCCGCGGGTCCCCGGCGACGGGGC

OMP4__GCA_000959545.1
GGCCCCGCCCCCGCGCGCCGGCGGGCGCTCGGCGGGTCCCCGGCGACGAGGC

OMP4__GCA_000181975.1
GGCCCCGGCCCCGCGCCCCCGCGGGCGTTCGGCGGGTCCCCGGCGACGGGGC

OMP4__GCA_000203915.1
GGCCCCGCCCCCGCGCGCCGGCGGGCGCTCGGCGGGTCCCCGGCGACGAGGC

OMP4__GCA_000949135.1
GGCCCCGGCCCCGCGCATCGGGGGGCGCTCGGTGCGTTGCCGGCGACGGGGC

OMP4__GCA_001718335.1
GGCCCCGGCCCCGCGCGTCGGCGGGCGTTCGGTGGGTGGCCGGCGACGGGGC

OMP4__GCA_001522375.1
GGCCCCGGCCCCGCGCTTCGGCGGGCGCTCGGGGCGTTGCCGGCGACGGGGC

OMP4__GCA_001523065.1
GGCCCCGGCCCCGCGCTTCGGCGGGCGCTCGGGGCGTTGCCGGCGACGGGGC

OMP4__GCA_001523145.1
GGCCCCGGCCCCGCGCTTCGGCGGGCGCTCGGGGCGTTGCCGGCGACGGGGC

OMP4__GCA_001524385.1
GGCCCCGGCCCCGCGCTTCGGCGGGCGCTCGGGGCGTTGCCGGCGACGGGGC

OMP4__GCA_001524705.1
GGCCCCGGCCCCGCGCTTCGGCGGGCGCTCGGGGCGTTGCCGGCGACGGGGC

OMP4__GCA_001527605.1
GGCCCCGGCCCCGCGCTTCGGCGGGCGCTCGGGGCGTTGCCGGCGACGGGGC

OMP4__GCA_001531975.1
GGCCCCGGCCCCGCGCTTCGGCGGGCGCTCGGGGCGTTGCCGGCGACGGGGC

OMP4__GCA_001532105.1
GGCCCCGGCCCCGCGCTTCGGCGGGCGCTCGGGGCGTTGCCGGCGACGGGGC

OMP4__GCA_001532285.1
GGCCCCGGCCCCGCGCTTCGGCGGGCGCTCGGGGCGTTGCCGGCGACGGGGC

OMP4__GCA_001533155.1
GGCCCCGGCCCCGCGCTTCGGCGGGCGCTCGGGGCGTTGCCGGCGACGGGGC

OMP4__GCA_001533185.1
GGCCCCGGCCCCGCGCTTCGGCGGGCGCTCGGGGCGTTGCCGGCGACGGGGC

OMP4__GCA_001718315.1
GGCCCCGGCCCCGCGCTTCGGCGGGCGCTCGGGGCGTTGCCGGCGACGGGGC

OMP4__GCA_001718535.1
GGCCCCGGCCCCGCGGACCGGGCGGCGTTCGGGGGGTTGCCGGCGATGGGGC

OMP4__GCA_000473485.1
GGCCCCGGCCCCGCGTGCCGGGGGGCGTTCGGGGGGTTGCCGGCAACGAGGT

OMP4__GCA_001411495.1
GGCCCCGGCCCCGCGTGCCGGGGGGCGTTCGGGGGGTTGCCGGCAACGAGGT

OMP2__GCA_000987075.1
GGTTCCGCCCCTGCGCGCCGGGGGGCGTCCGCCGGGTCCCCGGTGCCGGGGC

OMP4__GCA_000987055.1
GGCCCCGGCCCCGCGCGCCGGGGGGCGTCCGCCGGGTTGCCGGCGCCGGGGC

OMP4__GCA_001029145.1
GGCCCCGGCCCCGCGCGCCGGGGGGCGTCCGCCGGGTTGCCGGTGCCGGGGC

OMP4__GCA_000987075.1
GGCCCCGGCCCCGCGCGCCGGGTGGCGTCCGCCGGGTCCCCGGTGCCGGGGC

OMP2__GCA_001524815.1
GGCCCCGGCCCCGCGGGCCGGGTCGCGTTCGGCGGCGTGCTAGCGGCGAGGC

OMP2__GCA_001527785.1
GGCCCCGGCCCCGCGGGCCGGGTCGCGTTCGGCGGCGTGCTAGCGGCGAGGC

OMP2__GCA_001547525.1
GGCCCCGGCCCCGCGGGCCGGGTGGCGTTCGGCGGCGTGCTAGTGGCGAGGC

OMP4__GCA_001547525.1
GGCCCCGGCCCCGCCGACCGGGTCGCGATCGGCGGCGTGCTAGCGGCGAGGC

OMP4__GCA_001524815.1
GGCCCCGGCCCCGCGGGCCGGGCCGCGATCGGCGGCTTGCTCGCGGCGAGGC

OMP4__GCA_001530695.1
GGCCCCGGCCCCGCGGGCCGGGCCGCGATCGGCGGCTTGCTCGCGGCGAGGC

OMP4__GCA_000341045.1
GGACCCGGCCGCCTCGGGCGCGGCGCGTTGAGTGGCGTCGCGGCGGGCGGGT

OMP4__GCA_000739795.1
GGACCCGGCCGCCCCGGGCGCGGCGCGCTCCGTGGCGTCGCGGCGGGCGGGT

OMP4__GCA_000785435.1
GGGGCCCCCCCCGCTCGGTGCCCGGCGCCCGGCGTCGTGCGGCTGGCGGGGT

OMP4__GCA_000472825.1
GGCGCCCCCCCCCCGCGGCGCCGGGCGCCCGGATGCGTCCGACCGGTGGGGC

OMP4__GCA_000472845.1
GGCGCCCCCCCCCCGCGGCGCCGGGCGCCCGGATGCGTCCGACCGGTGGGGC

OMP4__GCA_000739815.1
GGCGCCCCCCCCCCGCGGCGCCGGGCGCCCGGATGCGTCCGACCGGTGGGGC

OMP4__GCA_000519185.1
GGCGCGGCCCCCCCGCTGCGCCTGGCGGCCGGCTGCTTGCGACCGGTGGGGC

OMP4__GCA_000739775.1
GGCGCGCCCCCCGCTCGGCGCCGGGCGGCCGGGCGCCTGCGACCGGCGGGGC

OMP4__GCA_000685015.1
GGGGCCGCCCCCCGGCGGTGCCTGGCCCCCGGCGCCGTGCGGCCGGTGGGGC

OMP4__GCA_000685075.1
GGCGCCCCCCCCGCGCGGCGCCCGCCGCCCGGCGCCGTGTGGCCGGTGGGGC

OMP4__GCA_000684975.1
GGCGCCGCCCCTGCCCGGTGCCGGGCGCCCGCGGCTGCGCCGGCGGCGGGAC

OMP4__GCA_000685035.1
GGCGCGGCCCCCGTGTGGCGCGCGGCGCCCGGCGCCGTGCGCCCGACGGGCC


codons included
  8 11 16 19 28 29 34 40 49 51 71 91 96 108 110 125 128 136 137 145 155 166 167 183 186 204 221 230 232 244 248 267 269 271 272 275 277 278 279 284 290 291 293 296 297 298 299 300 301 304 309 313
