# Supplementary material for: Subfunctionalization influences the expansion of bacterial multidrug antibiotic resistance
Source: BMC Genomics. 2017 Oct 30;18:834. doi: 10.1186/s12864-017-4222-4 (PMC5663151; doi:10.1186/s12864-017-4222-4)
Supplement: Supplementary file 1 — Calculation of synonymous/non-synonymous substitution. (ZIP 34380 kb) [file 12864_2017_4222_MOESM1_ESM.zip › Additional_File_1/OMP/OMP_codemlControlFile.ctrl]

seqfile = translatorx_OMP.aln
outfile = OMP_codemlResults.res
treefile = translatorx_OMP.phb
noisy = 9
verbose = 1
runmode = -2
seqtype = 1
CodonFreq = 0
model = 0
NSsites = 0
icode = 0
fix_kappa = 1
kappa = 1
fix_omega = 0
omega = 0.5
