# Supplementary material for: Subfunctionalization influences the expansion of bacterial multidrug antibiotic resistance
Source: BMC Genomics. 2017 Oct 30;18:834. doi: 10.1186/s12864-017-4222-4 (PMC5663151; doi:10.1186/s12864-017-4222-4)
Supplement: Supplementary file 1 — Calculation of synonymous/non-synonymous substitution. (ZIP 34380 kb) [file 12864_2017_4222_MOESM1_ESM.zip › Additional_File_1/OMP/OMP_codemlResults.res]

Before deleting alignment gaps
    505   2754

OMP4__GCA_000198775.1           --- --- --- --- --- --- --- --- --- --- --- --- --- --- --- --- --- --- --- --- --- --- --- --- --- --- --- --- --- --- --- --- TTG GCT CGG ACA ACA AGC CGG CGG GTG AGC CGA CGC CGT CAC GCA TCG AAG GTA ACG GCT CGA ACC AGC AAG GGC ATT GAT ATG AAA CCG ATG AGC AAG CTT --- --- --- --- --- --- --- --- CCG ATC TGC GTG GCC GTT GCC GCG CTG GTA TCG GCG TGC ACA TTC CAG CCG AAG TAC GAG CGC CCA GCG CCG CCT GTT GCA TCG ACG TTT GCG CAG AGC GGC GTC TAT GCG ACG CAG CCG CGT GTG --- --- --- --- --- --- --- --- --- --- GCG --- --- --- --- --- --- --- --- --- --- --- --- --- --- --- --- --- --- --- --- CCC GGC --- --- --- --- --- --- --- --- --- --- CAG --- --- CAG GGC GCC AAC GGC GTG GCC GCC GCT GAT ATC GGC TGG CGC GAG TTC TTC AAC GAT CCG CGC TTG CAG CGA CTG ATC GAG TTG TCG TTG AAC AAC AAC CGG GAT CTC GCG GTC GCG GTC TTG AAG GTG CAG CAG GCC GCC GCG CAG TAT CGC GTC ACC CGC GCG GAC CTG TTT CCG ACA CTG GAC GCG GTG GGC CGC GAG ACC AAG ACG CGT ACG CCG AGG AAT TTG TCG TTT CTT --- --- --- GAC --- CGC ACG ATC AGC AAC CAG TAT TCG GTT GGC TTG TCG GCG TCA --- --- --- --- --- --- --- --- --- --- --- --- --- --- --- --- --- --- --- --- --- --- --- --- --- --- --- --- --- --- --- --- --- --- --- --- --- --- --- --- --- --- --- --- --- --- --- --- --- --- --- --- --- --- --- TGG CAG ATC GAC TTC TGG GGC CGC GTG CGC AGC CTG AAG GAT CAG GCG CTC GCG CAG TAT CTG GCG ACT GCC CAG GCG CGC AAG GCC GCC GAG ATC CTG CTG GTG TCG CAG GTT GCC GAC CAA TAC CTG GCG GTG TTG GCC GCG GAC GAG CAA CTC GCG GTC ACG CAG CGC ACG CTC GAT ACT GCG AGC GCG TCG TAT CAC CTA GCG AAG CTG CAG TTC GAC ACC GGT ATG GGC TCC GAG CTT GAC TTG CAC CAG TCG CAG GGG ATT GTC GAG CAG GCG CGT GCC AAC CTG CAG GCG CAG CAG CGC GTA CGC GCG CAG GCC GAG AAT GCC CTC GTG CTG CTG GTT GGC CAG CCG CTG CCG GAA GAC CTG CCG GCC GGC CTG CCG CTG CAT GCG CAG AGC CTG CTC GCC GAT ATT CCG GCC GGC CTG CCG TCA GAG CTG CTC ACG CGC CGT CCG GAT GTG ATG GAG GCC GAG CAG AGG TTG CTA GCG GCC AAC GCG AAT ATC GGT GCT GCG CGT GCC GCG TTT TTT CCG AAT ATC TCG TTG ACC GGC AAC TTC GGT ACG CTA TCG CCG ACG TTG GAC GGG TTG TTC AAG CCG GGA TCG GCT GCC TGG GGC TTC ACG CCG AAG ATC GAC TTG CCG ATT TTT GAG GGC GGG TTG AAC GTC GCG AAT CTG CAA TTG GCC GAC GTC GGC AAG AAA ATT GCG ATC GCG CAG TAC GAA AAG GCG ATC CAA ACT GCA TTC CGC GAG GTG GCC GAT GGC CTG GCC GCG CGC GGC ACG TAT GAT CAG CAG ATC CAG TCA TTG GAC CGC TAT GTA GCC TCG CAG CAA CGG CGG CTC GAG CTG TCC GAA TTG CGG TAT CGC AAT GGC GTT GAC AGC TAT CTG AAT GTG CTG ACT GCA CAA ACC GAT CTC TAC AGC GCG --- --- --- --- --- --- --- --- --- --- --- --- --- --- --- --- --- --- --- --- --- --- --- --- --- --- --- --- --- --- --- --- --- --- --- --- --- --- --- --- --- --- --- --- --- --- CAG CAG TCG CTG ATC TCG GCG CGG --- --- --- --- --- --- --- --- --- --- --- --- --- --- --- --- --- --- --- TTG AAC CGG CTG ACG AAT CTC GTT GAC CTG TAT --- --- --- --- --- --- --- --- --- --- --- --- --- --- --- --- --- --- --- --- --- --- --- --- --- --- --- --- --- --- --- --- --- --- --- --- --- --- --- --- --- --- --- --- --- --- --- --- --- --- --- --- --- --- --- --- --- --- --- --- --- --- --- --- --- --- --- --- --- --- --- --- --- --- --- --- --- --- --- CAA TAC CTC GGC GGT GGC TGG CTG CAG --- --- --- --- --- --- --- --- --- --- --- --- --- --- --- --- --- --- --- --- --- --- --- --- --- --- --- --- --- --- --- --- CAC ACC GGC GAT ACC CCG CGG CCG GCT GAC GCG CCG GCG TCG CTG GGT GCG --- --- --- GCG AGC GCG CCC --- --- --- --- --- --- --- --- --- --- --- --- --- --- --- --- --- --- --- --- --- --- --- --- --- --- GTG GCA GCG --- TCG GCG AGT GCT GGC --- --- --- --- --- --- --- --- --- --- --- --- --- --- --- --- --- --- --- --- --- --- --- --- --- --- --- --- --- --- --- --- --- --- --- --- --- --- 
OMP4__GCA_000236065.1           --- --- --- --- --- --- --- --- --- --- --- --- --- --- --- --- --- --- --- --- --- --- --- --- --- --- --- --- --- --- --- --- --- --- --- --- --- --- --- --- --- --- ATG CGT AGA CTT TCC --- --- --- --- --- --- --- --- --- --- --- --- --- --- --- TTG ATT GCG GCG --- --- --- --- --- --- --- --- GCC ATC --- --- --- --- GCC GCA CTG GCG ACC GGC TGC ACG ATG GCG CCG AAG TAC GAG CGT CCG GCG GCC CCG GTG TCG TCG AGC TTT CCG ACG GGC GGC GTC TAC GCG ACG CAG CCA GCG GCG --- --- --- --- --- --- --- --- --- --- GCG --- --- --- --- --- --- --- --- --- --- --- --- --- --- --- --- --- --- --- TAT GAC GGC --- --- --- --- --- --- --- --- --- --- GCG --- --- CGC ACG GCG AAC GGC GCG TTC GCG GCG GAT ATC GGC TGG CGC GAT TTC TTC GTC GAT GCG CGC TTG CAG CAG CTC ATC GAC ATC GCC TTG AAG AAC AAT CGC GAT CTG CGC GTG GCG ATG CTC AAC GTG CAG GCC GCG CAG GCC CAG TAC CGC ATC ACG CGC TCG GAG CTG TTC CCG ACG CTC GGG GCG CAG GGC AGC CAG TCG AAG CAG CGC ACG CCG GCA AAC ATG TCG TTG TTC --- --- AAC CAG --- --- ACG ATT CAG AAC ACG TAT TCG GTG GGA CTG AAC GCG TCG --- --- --- --- --- --- --- --- --- --- --- --- --- --- --- --- --- --- --- --- --- --- --- --- --- --- --- --- --- --- --- --- --- --- --- --- --- --- --- --- --- --- --- --- --- --- --- --- --- --- --- --- --- --- --- TGG GAA ATC GAC TTG TTC GGC CGC GTG CAG AGC CTG AAG GAT CAG GCG CTC GCG AAG TAC TTC GCG ACG GGC TAC GCG CGC AAG GCG GTG GAG ATT TCG CTG GTG TCG CAA GTG GCG ACG CAG TAT CTG CAA GTG TTG CAA GCC GAT GAT CTG CTC GCC GTC ACG CGT CAG ACC TTG AAG AGC GCG AGC GAC TCG TAC CGC ATC GTG AAG CTG CAA TTC GAC AAT GGC GCG GCG TCG GAA CTC GAT GTG AGC CAG GCG AGC ACG GTG ATG GAG AGC GCG GCG GCG AAC CTT CAG GCG CAG GAG CGT GCG CGT GCG CAG GCG GTG AAC GCG CTC GTG CTG CTG CTC GGC GAG CCG ATG CCC GCC GAC CTG CCG GGC GGC ATG CCG CTC GAC GGC CAG AAT CTG CTC ACG GAC ATT CCG GCG GGC GTG CCG TCG GAT CTG CTG CTG CGG CGG CCG GAC ATC ATG GAG GCG GAG CAG AAC CTG CTC GCG GCG AAT GCC AAT ATC GGC GCG GCG CGC GCG GCG TTT TTC CCG CGC ATT TCG CTG ACC GGC AGC TTC GGC ACC CTG AGC CCG ACG CTC GGC GGA TTG TTC GCG GCG GGC TCG GCG GCG TGG GGT TTC GCG CCG ACC ATC ACG CTG CCG ATC TTC GAA GGC GGG CAG AAC CTG GCG AAT CTC GAT CTC GCG AAC ATC GAG AAG AAG ATC GAA GTC GCG CAG TAC GAG AAG ACG ATT CAG TCG GCG TTC CGC GAT GTC GCG GAC GGG CTC GCC GCG CGC GGC ACG TTC GAT CAG CAA ATC GCG GCG CTT GAG CGC GAT ACG GCC GCG CAG CAG CGG CGT CTC GAT CTT TCG GCG CTG CGC TAC AGG CAG GGC GTC GAT AGT TAT CTC GGT GTG CTG ACC GCG CAG CAG GAT CTC TAC GCG GTG --- --- --- --- --- --- --- --- --- --- --- --- --- --- --- --- --- --- --- --- --- --- --- --- --- --- --- --- --- --- --- --- --- --- --- --- --- --- --- --- --- --- --- --- --- --- CAG CAG ACC TTG ATT GCT GCG CGG --- --- --- --- --- --- --- --- --- --- --- --- --- --- --- --- --- --- --- ACG CAG CGG CTC GCC AAT CTC GTG ACG CTG TAT --- --- --- --- --- --- --- --- --- --- --- --- --- --- --- --- --- --- --- --- --- --- --- --- --- --- --- --- --- --- --- --- --- --- --- --- --- --- --- --- --- --- --- --- --- --- --- --- --- --- --- --- --- --- --- --- --- --- --- --- --- --- --- --- --- --- --- --- --- --- --- --- --- --- --- --- --- --- --- CAG GCG TTG GGC GGT GGG TGG ATC GAG --- --- --- --- --- --- --- --- --- --- --- --- --- --- --- --- --- --- --- --- --- --- --- --- --- --- --- --- --- --- --- --- CGG ACG GGG GAT GTG CCG CGG GAG GTG GGG GCG --- --- --- --- --- --- --- --- --- --- --- --- --- --- --- --- --- --- --- --- --- --- --- --- --- --- --- --- --- --- --- --- --- --- --- --- --- --- --- --- --- --- --- GGC GAC GCG AAG TCG --- --- --- --- --- --- --- --- --- --- --- --- --- --- --- --- --- --- --- --- --- --- --- --- --- --- --- --- --- --- --- --- --- --- --- --- --- --- 
OMP4__GCA_000698555.1           --- --- --- --- --- --- --- --- --- --- --- --- --- --- --- --- --- --- --- --- --- --- --- --- --- --- --- --- --- --- --- --- --- --- --- --- --- --- --- --- --- --- ATG CGT AGA CTT TCT --- --- --- --- --- --- --- --- --- --- --- --- --- --- --- TTG ATG GCG GCG --- --- --- --- --- --- --- --- GCC GTC --- --- --- --- GCG ATT CTG GCG ACG GGC TGC ACG ATG GAG CCG AAG TAC GAG CGC CCC GCC GCG CCC GTG TCG ACG ACG TTT CCG ACC GGC GGC GTC TAC GCG ACG CAG CCG GGC GCG --- --- --- --- --- --- --- --- --- --- GGC --- --- --- --- --- --- --- --- --- --- --- --- --- --- --- --- --- --- --- --- GAG GGT --- --- --- --- --- --- --- --- --- --- GCG --- --- CGC ACT GCG CAG GGC GTC TCG GGC GCG GAG ATC GGC TGG CGT GAC TTT TTC GTC GAT GCG CGG CTG CAG CGG CTC ATC GAT ATC GCG CTG AAG AAC AAC CGC GAT CTG CGC GCG TCG GTG CTG AAT ATT CAG GCG GCG CAG GCG CAG TAT CGA ATC GTG CGT TCG GAG CTG TTC CCG GCG ATC AAC GCG CAG GCC GAT CAG TCG AAG CAG CGC ACG CCG CGC AAT CTG TCG TTC TTC --- --- --- GAC --- CGG ACC ATT TCG AAC ACG TAT TCC GTT GGC CTG AAT GCG TCG --- --- --- --- --- --- --- --- --- --- --- --- --- --- --- --- --- --- --- --- --- --- --- --- --- --- --- --- --- --- --- --- --- --- --- --- --- --- --- --- --- --- --- --- --- --- --- --- --- --- --- --- --- --- --- TGG GAG ATC GAT CTG TTC GGC CGC GTG CAG AGC TTG CGG GAT CAG GCG CTC GCG CAG TAT TTC TCG ACG GCG TAT GCC CGC AAG GCG TTC GAG ATT TCG CTG ATC TCG CAG GTT GCC GCG CAG TAT CTG CAA GTG CTG CAA GCG GAT GAT CTG CTG CAG GTC ACC GAG CAG ACG CTG AAG ACG GCG CAG GAG TCG TAC AAC ATC GTC AAG CTG CAG TTC GAC AAC GGC ACC GCG TCC GAA CTC GAT CTG AGC CAG TCG CAG ACG GTG GTC GAG ACG GCA GCG GCG AAC TAT CAG GCG CAG CAG CGT GCG CGG GCG CAG GCA GTG AAC GCG CTC GTG CTG TTG CTC GGC GAA CCG CTT CCG GAC GAT CTG CCG GCC GGC ATG CCG CTG AAC GAA CAG GAC CTG CTG ACC GAT ATT CCG GCC GGC TTG CCG TCC AAT CTG CTG ACG CGT CGC CCG GAC ATC ATG GAG GCG GAG CAG AAC CTG CTG GCG GCG AAC GCG AAC ATC GGT GCG GCG CGG GCG GCG TTC TTC CCG AGC ATT TCG CTG ACG GGC AGC TTC GGC ACG CTC AGC CCG ACG CTC GGC GGT CTC TTC AAG CCG GGT TCC GCT GCA TGG AGC TTC GCG CCG ACG ATC ACG CTG CCG ATC TTC CAG GGC GGG CAG AAT CAG GCG AAT CTC GAT CTG GCG AAC ATC CAG AAG AAC ATC CAG ATC GCG CAG TAC GAG AAG GCG ATT CAA TCC GCC TTC CGC GAT GTC GCC GAT GGC CTC GCC GCA CGC GGC ACC TAC GAT CAG CAA ATC CAG GCG CTG GAA CGC GAT ACC GCC GCG CAA CAG CGT CGT CTG GAC TTG TCG ACG ATG CGT TAC CGG CAA GGC GTC GAC AGC TAT CTC GGC GTG CTG ACC GCG CAG CAG GAC TTG TAC TCC GTG --- --- --- --- --- --- --- --- --- --- --- --- --- --- --- --- --- --- --- --- --- --- --- --- --- --- --- --- --- --- --- --- --- --- --- --- --- --- --- --- --- --- --- --- --- --- CAG CAG ACG CTC ATC ACC GCG CGC --- --- --- --- --- --- --- --- --- --- --- --- --- --- --- --- --- --- --- ACC GAA CGG CTG GCC AAT CTG GTC ACG CTG TAT --- --- --- --- --- --- --- --- --- --- --- --- --- --- --- --- --- --- --- --- --- --- --- --- --- --- --- --- --- --- --- --- --- --- --- --- --- --- --- --- --- --- --- --- --- --- --- --- --- --- --- --- --- --- --- --- --- --- --- --- --- --- --- --- --- --- --- --- --- --- --- --- --- --- --- --- --- --- --- CAG GCG CTC GGC GGC GGG TGG ATC GAG --- --- --- --- --- --- --- --- --- --- --- --- --- --- --- --- --- --- --- --- --- --- --- --- --- --- --- --- --- --- --- --- CAT ACC GGC GAT CAG CCG CGC CCC GCG GAC GCG CCC GCC GAT GTC GGA TCG --- --- --- GCA AGC GCA CCG --- --- --- --- --- --- --- --- --- --- --- --- --- CAG ACG --- --- --- --- --- --- --- --- --- --- --- GCA TCG TCG --- CCT GCG GCA GCG GGA --- --- --- --- --- --- --- --- --- --- --- --- --- --- --- --- --- --- --- --- --- --- --- --- --- --- --- --- --- --- --- --- --- --- --- --- --- --- 
OMP4__GCA_000818655.1           --- --- --- --- --- --- --- --- --- --- --- --- --- --- --- --- --- --- --- --- --- --- --- --- --- --- --- --- --- --- --- --- --- --- --- --- --- --- --- --- --- --- ATG CGT AGA CTT TCT --- --- --- --- --- --- --- --- --- --- --- --- --- --- --- TTG ATT GCG GCG --- --- --- --- --- --- --- --- GCC ATC --- --- --- --- GCG GTT CTG GCC ACA GGC TGC ACG ATG GAG CCG AAG TAC GAG CGT CCG GCC GCG CCC GTG TCG CAG ACG TTC CCG ACC GGC GGC GTC TAC GCG ACG CAG CCG GGC GCG --- --- --- --- --- --- --- --- --- --- GCG --- --- --- --- --- --- --- --- --- --- --- --- --- --- --- --- --- --- --- GAT GCC GGC --- --- --- --- --- --- --- --- --- --- GGG --- --- CGC AGC GCG AAG GAC GTC GCG GGC GCG GAT ATC GGC TGG CGC GAG TTT TTC GTC GAT GCG CGG CTG CAG CGG CTC ATC GAC ATC GCG CTC GCG AAC AAT CGC GAT CTG CGC ACG TCG GTG CTG AAC ATT CAG GCC GCG CAG GCG CAG TAT CGG ATC GTG CGT TCC GAA CTG TTC CCG ACG ATC TCG GCG CAA GCG GAT CAG TCG AAG CAG CGC ACG CCG CGA AAC CTC TCG TTC TTC --- --- --- GAC --- CGG ACG ATT TCG AAC ACG TAT TCC GTG GGC CTG AAT GCG TCG --- --- --- --- --- --- --- --- --- --- --- --- --- --- --- --- --- --- --- --- --- --- --- --- --- --- --- --- --- --- --- --- --- --- --- --- --- --- --- --- --- --- --- --- --- --- --- --- --- --- --- --- --- --- --- TGG GAA ATC GAT CTC TTC GGG CGC GTG CAG AGC CTG AAG GAT CAG GCG CTC GCG CAG TAT TTC TCG ACG GCG TAT GCA CGC AAG GCG TTC GAG ATT TCG CTG ATT TCG CAA GTC GCG GCG CAA TAT CTG CAA GTG CTG CAG GCG GAC GAT CTG CTG ACG GTC ACC GAA TCG ACG CTG AAG ACG GCG CGC GAA TCG TAC GAC ATC GTC AAG CTG CAG TTC GAC AAC GGC ACG GCG TCC GAG CTG GAT TTG AGC CAG TCG CAA ACC GTG GTC GAA ACC GCG ACG GCG AAC TAT CAG GCG CAG CAG CGC GCG CGG GCG CAG GCG GTC AAT GCG CTC GTG CTG TTG CTC GGC GAA CCG ATG CCC GAC GAT CTG CCG ACC GGC ATG CCG CTC AAC GAA CAG GAC TTC CTT ACG GAC ATT CCT GCG GGC TTG CCG TCG GAC TTG CTG ACG CGT CGT CCC GAC ATC ATG GAA GCG GAG CAG AAC CTG CTT GCC GCG AAC GCC AAC ATC GGC GCG GCG CGC GCG GCG TTC TTC CCG CGC ATT TCG CTG ACG GGC AGT TTC GGT ACG TTG AGT CCG ACG CTC GGC GGC TTG TTC AAG CCG GGT TCG GCC GCG TGG AGC TTC GCG CCG ACG ATC ACA CTG CCG ATC TTC GAA GGC GGG CAG AAT CAG GCG AAT CTG GAT CTG GCG AAC ATC CAG AAG AAC ATC CAG ATT TCG CAG TAT GAG AAG GCG ATT CAG TCG GCG TTC CGC GAT GTC GCC GAT GGC CTC GCC GCG CGC GGC ACC TAC GAT CAG CAG ATT CAA GCG CTC GAA CGC GAC ACC GCC GCG CAG CAG CGT CGT CTG GAT TTG TCG ACG ATG CGC TAC CGG CAA GGC GTC GAC AGC TAT CTC GGC GTG CTG ACC GCG CAG CAG GAT CTG TAT TCG GTG --- --- --- --- --- --- --- --- --- --- --- --- --- --- --- --- --- --- --- --- --- --- --- --- --- --- --- --- --- --- --- --- --- --- --- --- --- --- --- --- --- --- --- --- --- --- CAG CAG ACG CTG ATC ACC GCG CGC --- --- --- --- --- --- --- --- --- --- --- --- --- --- --- --- --- --- --- ACG CAG CGG CTC GCG AAT CTG GTG ACG CTG TAT --- --- --- --- --- --- --- --- --- --- --- --- --- --- --- --- --- --- --- --- --- --- --- --- --- --- --- --- --- --- --- --- --- --- --- --- --- --- --- --- --- --- --- --- --- --- --- --- --- --- --- --- --- --- --- --- --- --- --- --- --- --- --- --- --- --- --- --- --- --- --- --- --- --- --- --- --- --- --- CAG GCG CTG GGC GGC GGA TGG ATC GAG --- --- --- --- --- --- --- --- --- --- --- --- --- --- --- --- --- --- --- --- --- --- --- --- --- --- --- --- --- --- --- --- CAC ACC GGC GAC GCG CCG CGC CCC GCC GAT GCG CCC GCC GAT GTC GGA CCG --- --- --- GCC AGC GCG CCG --- --- --- --- --- --- --- --- --- --- --- --- --- --- --- --- --- --- --- --- --- --- --- --- --- CGG GCG GCA TCG TCG GCT GCG GCA GCG GGG --- --- --- --- --- --- --- --- --- --- --- --- --- --- --- --- --- --- --- --- --- --- --- --- --- --- --- --- --- --- --- --- --- --- --- --- --- --- 
OMP4__GCA_000729995.1           --- --- --- --- --- --- --- --- --- --- --- --- --- --- --- --- --- --- --- --- --- --- --- --- --- --- --- --- --- --- --- --- --- --- --- --- --- --- --- --- --- --- ATG CTA AAA CAC TCC --- --- --- --- --- --- --- --- --- --- --- --- --- --- --- TTG ATA GCG GCA --- --- --- --- --- --- --- --- GCG GTC --- --- --- --- GCG TTT TTC GCG GCA GGC TGC ACG ATG GCG CCG AAG TAC GAG CGC CCG GCG GCG CCC GTC GAC CAG ACG TTC CCG ACG GGC GGC GTC TAT GAC AAG CAG CCG GAC GCA --- --- --- --- --- --- --- --- --- --- ACG --- --- --- --- --- --- --- --- --- --- --- --- --- --- --- --- TCG TCG GCT GCG CCT GGT --- --- --- --- --- --- --- --- --- --- --- --- --- GAT TCC GCG CAG GCG AAG CCG GCG GTG GAC ATC GGC TGG CGC GAT TTC TTC GTC GAT GCA CGC TTG CAG CAG ATC GTT GCA ATC GCG CTG AAG AAC AAC CGT GAC CTG CGC GTG TCC ATG CTC AAC GTG GCA GCG GCG CGC TCG CAG TAT CAG ATC ACG CGT GCC GAG TTG CTG CCC ACG CTC GAC GCC GTC GGG TCG CAG ACG AAG TCG CGC ACG CCG AAG GAT CTG TCG TTG TTC --- --- GGG CAG --- --- ACC ATC TCG AAC CAG TAT TCG GTC GGC GTG AAT GCG TCC --- --- --- --- --- --- --- --- --- --- --- --- --- --- --- --- --- --- --- --- --- --- --- --- --- --- --- --- --- --- --- --- --- --- --- --- --- --- --- --- --- --- --- --- --- --- --- --- --- --- --- --- --- --- --- TGG GAA ATC GAC TTC TTC GGG CGG ATC CAG AGC CTG AAG GAC CAG GCG CTC GAG CAG TAT TTC GCG TTG GCG GAA ACG CGC AAG GCG GCG GAA ATC TCG CTG GTG TCG CAA GTC GCC GAC CAG TAT TTG ACG ATG CTC TCG GAC GAC GAC CAG CTC ACC GTC ACG CGC AAT ACG TTG AAG ACG GCG CAA GAG TCG TAT CGG ATC ACG AAG CTG CAA TTC GAT AAC GGC GTA GGC ACC GAA CTC GAC GTG ACT CAG TCT GAA GGC ATC CTG CAA CAG GCC GCT GCC AAC CTT CAG TCG CAA TTG CGT CTG CGG GCG CAG GCC GAG AAT GCG CTG GTG TTG TTG ATC GGA GAG CCG CTG CCG GCA GAT TTG GCG CCG GGC CTG CCG CTC GAC AGC CAG AAC CTG CTC GCC GAT ATC CCT GCC GGG TTG CCT TCG GAC CTG CTC GTG CGG CGT CCG GAT ATT GCG TCG GCG GAG CAT TCA CTG CTT GCC GCG AAC GCG AAC ATC GGT GCT GCG CGT GCG GCG TTT TTC CCG AAG GTT TCG CTG ACG GGT AGC TTC GGG ACG TTG GCG CCT TCG CTT GGC ACA TTG TTC AAG CCG GGT TCG GCG GCA TGG TCG TTC GCA CCG CAA ATC TCG ATT CCG ATT TTC GAG GGC GGC ACG AAC CTG GCC AAC CTG GAT CTG GCT CAG ATC CAG AAG CGC ATC GAG ATC GCG AAT TAC GAG AAG GCG ATC CAG ACG GCG TTC CGC GAA GTG GCG GAC GGG CTG GCC GCG CGC GGC ACT TAC GAC GAG CAG ATC AAG GCG CTC GAG TTG TTT GTG AAG TCG CAG GCT CGC GGG CTG GAG CTG TCG GAT ATG CGA TAT CGC AAC GGC GTG GAC AAC TAT CTG AGC GTG TTG ACG GCC CAG ACG AAC CTG TAC ACC GCG --- --- --- --- --- --- --- --- --- --- --- --- --- --- --- --- --- --- --- --- --- --- --- --- --- --- --- --- --- --- --- --- --- --- --- --- --- --- --- --- --- --- --- --- --- --- CAG CAG TTG CTG ATC ACG GCG CGG --- --- --- --- --- --- --- --- --- --- --- --- --- --- --- --- --- --- --- CTG AAC CGC GTG ACG AAT CTC GTC GAT TTG TAT --- --- --- --- --- --- --- --- --- --- --- --- --- --- --- --- --- --- --- --- --- --- --- --- --- --- --- --- --- --- --- --- --- --- --- --- --- --- --- --- --- --- --- --- --- --- --- --- --- --- --- --- --- --- --- --- --- --- --- --- --- --- --- --- --- --- --- --- --- --- --- --- --- --- --- --- --- --- --- CGT GAG CTG GGT GGC GGC TGG GTC GAG --- --- --- --- --- --- --- --- --- --- --- --- --- --- --- --- --- --- --- --- --- --- --- --- --- --- --- --- --- --- --- --- CAT GCA GGC GAT CAG CCA CGT CCT TCG GAT GCA ATG CCG AAT TAC CGC GAT --- ATT --- GGC ACG CCG ACG --- --- --- --- --- --- --- --- --- --- --- --- --- --- --- --- --- --- --- --- --- --- --- --- --- --- GCG GCT GCT GCG CCT GCG GCT TCC GGT GCG ACG GTC AGC TCG GCT TCG GCA GGT CCT GCG AAG CTG GTT CCG GTG CAG CAT CTG GTG CCG GCT GCA AAG CCG CAG GTT GAT GCC GAC GGG AAA GCA GTG GGA TCG GCA GGG 
OMP4__GCA_000698595.1           --- --- --- --- --- --- --- --- --- --- --- --- --- --- --- --- --- --- --- --- --- --- --- --- --- --- --- --- --- --- --- --- --- --- --- --- --- --- --- --- --- --- ATG CTC AAA CAA TCC --- --- --- --- --- --- --- --- --- --- --- --- --- --- --- CTG ATC GCG ACA --- --- --- --- --- --- --- --- GCG GTC --- --- --- --- GCG CTG CTG GCG GCG GCC TGC ACG CTC CAG CCG AAG TAC GAG CGC CCC GCG GCG CCC GTC ACG TCG ACG TTC CCG GAG GGC GGC GTG TAC GCC AAC CAG CCG GAC GCG TCG TCG ACT GCG AGC AAC --- --- --- --- GGC --- --- --- --- --- --- --- --- --- --- --- --- --- --- --- --- --- --- --- --- --- --- --- --- --- --- --- --- --- --- --- --- --- --- --- CGC ACG GCG AAC GGG CAG ACG GCG CCC GAC ATC GGC TGG CGC GAC TTC TTC GCC GAT GCG CGG CTG CAG CGC ATC GTC GAA CTC GCG CTG AAG AAC AAC CGC GAC CTG CGG GTG TCG GTG CTC AAC GTC GAG GCG TCG CGC GCC CAG TAT CAG ATC ACC CGC GCG GCC CTC TTC CCG GCC ATC GAC GCG AGC GCG AGC CAG AGC AAG CAG CGC ACG CCG AAG AAT CTC TCG TTT TTC --- --- GGC CAG --- --- ACG ATT TCG AAC CAG TAT TCG GTC GGG CTC AAT GCG TCG --- --- --- --- --- --- --- --- --- --- --- --- --- --- --- --- --- --- --- --- --- --- --- --- --- --- --- --- --- --- --- --- --- --- --- --- --- --- --- --- --- --- --- --- --- --- --- --- --- --- --- --- --- --- --- TGG GAA ATC GAC TTC TTC GGG CGG ATT CGC AGC CTG AAG GAT CAG GCG CTC GCG CAG TAT CTG GCG ACC GCC GAG GCG CGC AAG GCG GCG GAA CTC TCG CTG GTG TCG TCG GTG GCG GAC CAG TAT CTG ACG ATG CTC GCC TTC GAC GAC CTG CTC ACC GTC ACG CGC AAC ACG CTG AAG ACG TCC GAG GAG TCG TAC CGG ATC ACG CAG CTC CAG TAC GAC AAC GGC GTC GGC TCG GAA CTC GAC GTG CGG CAG GCG GAA GGC ATC GTC GAG CAG GCG CGG GCG AAC CTG CAG ACG GAA ATG CGC TTT CGG GCG CAG GCG GAG AAC GCG CTG GTG CTG CTC GTC GGC GAG CCG CTG CCG GAC GAT CTC CCG CCC GGC ATG CCG CTC GAC AAC CAG AAC GTG CTG TCG GAC ATT CCC GCC GGC CTG CCG TCG GAT CTG CTC ACG CGC CGT CCG GAC ATC GCG GCG GCC GAG CAG ACG CTG CTC GCG GCG AAC GCG AAC ATC GGC GCG GCG CGG GCG GCG TTC TTC CCG CGC GTC ACG CTG ACG GGC GGC TTC GGC ACG CTG TCG CCG ACG CTC GGC GGC CTC TTC AAG CCG GGT TCG GCG GCG TGG TCG TTC GCG CCG CAG ATT TCG GTG CCG ATC TTC GAG GGT GGC GCG AAC GTG GCC AAC CTC GAT CTC GCG CAG GTG CAA AAG CGC ATC GAG ATC GCC AAC TAC GAG AAG ACG ATC CAG AAC GCG TTC CGC GAG GTG GCC GAC GGT CTG GCC GCG CGC GGC ACG TTC GAC GAT CAG ATC AAG GCG CTC GAA CGC TTC GTG AGT TCA CAG AGC CGG CGG CTG GAT CTG TCG GAC CTG CGG TAC CGG AAT GGC GTC GAC AGC TAC CTC GCG GTG CTG ACG GCG CAA ACC GAC CTG TAC GAC GCG --- --- --- --- --- --- --- --- --- --- --- --- --- --- --- --- --- --- --- --- --- --- --- --- --- --- --- --- --- --- --- --- --- --- --- --- --- --- --- --- --- --- --- --- --- --- CAG CAG TTG CTG ATC AAT GCG CGG --- --- --- --- --- --- --- --- --- --- --- --- --- --- --- --- --- --- --- CTT CAG CGG CTG ACG AAC CTG GTC GAC CTG TAC --- --- --- --- --- --- --- --- --- --- --- --- --- --- --- --- --- --- --- --- --- --- --- --- --- --- --- --- --- --- --- --- --- --- --- --- --- --- --- --- --- --- --- --- --- --- --- --- --- --- --- --- --- --- --- --- --- --- --- --- --- --- --- --- --- --- --- --- --- --- --- --- --- --- --- --- --- --- --- CAG TTC CTC GGC GGC GGC TGG ATC GAG --- --- --- --- --- --- --- --- --- --- --- --- --- --- --- --- --- --- --- --- --- --- --- --- --- --- --- --- --- --- --- --- CGT TCG GGC GAT CAG CCG CGT CCG GCG GAT GCG CCG GTG GAC TAC GGC TCG ACG CCG CCG GCG GCG CCT GCG --- --- --- --- --- --- --- --- --- --- --- --- --- --- --- --- --- --- --- --- --- --- --- --- --- --- GCC GGG GCG TCG GCT CCG GCG GCA TCC GCC GCC GCG GGT GCG CCG CGT GCT TCG GTT CCG AAG CTC ACG CCG GTT GAA CAG TTG CCG CGA AAA GGG GCG GCG CCG CAG GCC GAG GCA ACA GCC AGA ACC AGC GCG CCC GGC 
OMP4__GCA_000751215.1           --- --- --- --- --- --- --- --- --- --- --- --- --- --- --- --- --- --- --- --- --- --- --- --- --- --- --- --- --- --- --- --- --- --- --- --- --- --- --- --- --- --- ATG CTC AAA CAA TCC --- --- --- --- --- --- --- --- --- --- --- --- --- --- --- CTG ATC GCG ACA --- --- --- --- --- --- --- --- GCG GTC --- --- --- --- GCG CTG CTG GCG GCG GCC TGC ACG CTC CAG CCG AAG TAC GAG CGC CCC GCG GCG CCC GTC ACG TCG ACG TTC CCG GAG GGC GGC GTG TAC GCC AAC CAG CCG GAC GCG --- --- --- --- --- --- --- --- --- --- TCG --- --- --- --- --- --- --- --- --- --- --- --- --- --- --- --- TCG ACT GCG AGC AAC GGC --- --- --- --- --- --- --- --- --- --- --- --- --- CGC ACG GCG AAC GGG CAG ACG GCG CCC GAC ATC GGC TGG CGC GAC TTC TTC GCC GAT GCG CGG CTG CAG CGC ATC GTC GAA CTC GCG CTG AAG AAC AAC CGC GAC CTG CGG GTG TCG GTG CTC AAC GTC GAG GCG TCG CGC GCC CAG TAT CAG ATC ACC CGC GCG GCC CTC TTC CCG GCC ATC GAC GCG AGC GCG AGC CAG AGC AAG CAG CGC ACG CCG AAG AAT CTC TCG TTT TTC --- --- GGC CAG --- --- ACG ATT TCG AAC CAG TAT TCG GTC GGG CTC AAT GCG TCG --- --- --- --- --- --- --- --- --- --- --- --- --- --- --- --- --- --- --- --- --- --- --- --- --- --- --- --- --- --- --- --- --- --- --- --- --- --- --- --- --- --- --- --- --- --- --- --- --- --- --- --- --- --- --- TGG GAA ATC GAC TTC TTC GGG CGG ATT CGC AGC CTG AAG GAT CAG GCG CTC GCG CAG TAT CTG GCG ACC GCC GAG GCG CGC AAG GCG GCG GAA CTC TCG CTG GTG TCG TCG GTG GCG GAC CAG TAT CTG ACG ATG CTC GCC TTC GAC GAC CTG CTC ACC GTC ACG CGC AAC ACG CTG AAG ACG TCC GAG GAG TCG TAC CGG ATC ACG CAG CTC CAG TAC GAC AAC GGC GTC GGC TCG GAA CTC GAC GTG CGG CAG GCG GAA GGC ATC GTC GAG CAG GCG CGG GCG AAC CTG CAG ACG GAA ATG CGC TTT CGG GCG CAG GCG GAG AAC GCG CTG GTG CTG CTC GTC GGC GAG CCG CTG CCG GAC GAT CTC CCG CCC GGC ATG CCG CTC GAC AAC CAG AAC GTG CTG TCG GAC ATT CCC GCC GGC CTG CCG TCG GAT CTG CTC ACG CGC CGT CCG GAC ATC GCG GCG GCC GAG CAG ACG CTG CTC GCG GCG AAC GCG AAC ATC GGC GCG GCG CGG GCG GCG TTC TTC CCG CGC GTC ACG CTG ACG GGC GGC TTC GGC ACG CTG TCG CCG ACG CTC GGC GGC CTC TTC AAG CCG GGT TCG GCG GCG TGG TCG TTC GCG CCG CAG ATT TCG GTG CCG ATC TTC GAG GGT GGC GCG AAC GTG GCC AAC CTC GAT CTC GCG CAG GTG CAA AAG CGC ATC GAG ATC GCC AAC TAC GAG AAG ACG ATC CAG AAC GCG TTC CGC GAG GTG GCC GAC GGT CTG GCC GCG CGC GGC ACG TTC GAC GAT CAG ATC AAG GCG CTC GAA CGC TTC GTG AGT TCA CAG AGC CGG CGG CTG GAT CTG TCG GAC CTG CGG TAC CGG AAT GGC GTC GAC AGC TAC CTC GCG GTG CTG ACG GCG CAA ACC GAC CTG TAC GAC GCG --- --- --- --- --- --- --- --- --- --- --- --- --- --- --- --- --- --- --- --- --- --- --- --- --- --- --- --- --- --- --- --- --- --- --- --- --- --- --- --- --- --- --- --- --- --- CAG CAG TTG CTG ATC AAT GCG CGG --- --- --- --- --- --- --- --- --- --- --- --- --- --- --- --- --- --- --- CTT CAG CGG CTG ACG AAC CTG GTC GAC CTG TAC --- --- --- --- --- --- --- --- --- --- --- --- --- --- --- --- --- --- --- --- --- --- --- --- --- --- --- --- --- --- --- --- --- --- --- --- --- --- --- --- --- --- --- --- --- --- --- --- --- --- --- --- --- --- --- --- --- --- --- --- --- --- --- --- --- --- --- --- --- --- --- --- --- --- --- --- --- --- --- CAG TTC CTC GGC GGC GGC TGG ATC GAG --- --- --- --- --- --- --- --- --- --- --- --- --- --- --- --- --- --- --- --- --- --- --- --- --- --- --- --- --- --- --- --- CGT TCG GGC GAT CAG CCG CGT CCG GCG GAT GCG CCG GTG GAC TAC GGC TCG ACG CCG CCG GCG GCG CCT GCG --- --- --- --- --- --- --- --- --- --- --- --- --- --- --- --- --- --- --- --- --- --- --- --- --- --- GCC GGG GCG TCG GCT CCG GCG GCA TCC GCC GCC GCG GGT GCG CCG CGT GCT TCG GTT CCG AAG CTC ACG CCG GTT GAA CAG TTG CCG CGA AAA GGG GCG GCG CCG CAG GCC GAG GCA ACA GCC AGA ACC AGC GCG CCC GGC 
OMP4__GCA_000402035.1           --- --- --- --- --- --- --- --- --- --- --- --- --- --- --- --- --- --- --- --- --- --- --- --- --- --- --- --- --- --- --- --- --- --- --- --- --- --- --- --- --- --- --- --- --- --- --- --- --- --- --- --- --- --- --- --- --- --- --- --- --- --- TTG ATC GCG GCC --- --- --- --- --- --- --- --- GCC GTG --- --- --- --- ACG ATA TTC GCG GCC GGC TGC ACG CTC CAG CCG AAG TAC GAT CGG CCT GAC GCG CCC GTC ACG CAG ACG TTT CCG GAG GGC GGC GTG TAC GCG AAT CAG CCG GAC GCG --- --- --- --- --- --- --- --- --- --- TCG --- --- --- --- --- --- --- --- --- --- --- --- --- --- --- --- TCG ACG GCG AGC AAC GGC --- --- --- --- --- --- --- --- --- --- --- --- --- CGA AGC GCG AGC GGG CAG AGC GCG CCG GAC ATC GGC TGG CGC AAT TTC TTC GCC GAC GCG CGC CTG CAG AAG ATC GTC GAA CTC GCG CTG AAG AAC AAC CGC GAC CTG CGT GTT TCG GTG CTC AAC GTC GAG GCG TCG CGC GCG CAG TAT CAG ATC ACG CGC GCG GCC CTC TTC CCG ACG CTC GAC GGA GCG GCG TCG CAG AAC AAG CAG CGC ACG CCG AAG AAT CTG TCG TTC TTC --- --- AAC CAG --- --- ACG ATC TCG AAC ACG TAC AGC GTG GGC CTG AAC GCA TCG --- --- --- --- --- --- --- --- --- --- --- --- --- --- --- --- --- --- --- --- --- --- --- --- --- --- --- --- --- --- --- --- --- --- --- --- --- --- --- --- --- --- --- --- --- --- --- --- --- --- --- --- --- --- --- TGG GAA ATC GAC TTC TTC GGC CGC ATC CGC AGC CTT AAC GAT CAG GCG CTC GCG CTA TAT CTG TCG ACG GCC GAA TCG CGC AAG GCG GCG GAA ATT GCA CTG GTG TCG TCG GTA GCG GAC CAG TAT CTG ACG ATG CTC GCC TTC GAC GAT CAA CTG CAA GTC ACG CAG AAC ACG CTC AAG ACG GCA CAG GAG TCG TTC CGC ATC ACG AAG CTG CAG TAC GAC AAC GGC ACC GGC ACC GAG CTG GAT CTG CGT CAG TCG GAA GGC GTC GTC GAG CAG GCG CAC GCG AAT CTG CAA GAG CAG GCG CGG TTT CGC GCG CAG GCC GAG AAC GCG CTC GTG CTG CTT GTG GGC GAG CCG TTG CCC GCC GAT CTG CCG CCG GGC ATG CCG CTC GAC ACG CAG AAC CTG CTG TCG GAC ATT CCG GCG GGT TTG CCG TCC GAT CTG CTG ACG CGC CGT CCG GAC ATC GCC GCG GCC GAG CAG TCG CTG CTC GCG GCC AAC GCG AAC ATC GGC GCG GCG CGT GCG GCG TTC TTC CCG CGC GTC TCG CTG ACG GGC AGC TTC GGC ACG CTT TCG CCG ACG CTC GGC GGC CTG TTC AAG CCG GGC TCG GCG GCG TGG TCG TTC GCG CCG CAG ATC ACG GTG CCG ATT TTC GAG GGC GGG CAG AAC CGG GCC AAT CTC GAT CTG GCG AAC GTG CAG AAG CGC ATC GAG ATC GCC AAC TAC GAG AAG GCG ATC CAG ACC GCG TTC CGC GAA GTG GCC GAC GGA CTC GCC GCG CGC GGC ACG TTC GAC CAG CAG ATC AAG TCG CTC GAG CGT TTC GTG AAT TCG CAG AGC CGG CGT CTC GAA TTG TCG GAT CTG CGC TAT CGC AAC GGC GTG GAC AGC TAT CTC GCG GTG CTG ACC GCG CAG ACG GCG CTG TAC GAG GCG --- --- --- --- --- --- --- --- --- --- --- --- --- --- --- --- --- --- --- --- --- --- --- --- --- --- --- --- --- --- --- --- --- --- --- --- --- --- --- --- --- --- --- --- --- --- CAG CAA CTG CTG ATC ACG GCG CGT --- --- --- --- --- --- --- --- --- --- --- --- --- --- --- --- --- --- --- CTG AAT CGC CTG ACC AAC CTC GTC GAT CTG TAT --- --- --- --- --- --- --- --- --- --- --- --- --- --- --- --- --- --- --- --- --- --- --- --- --- --- --- --- --- --- --- --- --- --- --- --- --- --- --- --- --- --- --- --- --- --- --- --- --- --- --- --- --- --- --- --- --- --- --- --- --- --- --- --- --- --- --- --- --- --- --- --- --- --- --- --- --- --- --- CAG TTC ATG GGC GGC GGC TGG ATC GAG --- --- --- --- --- --- --- --- --- --- --- --- --- --- --- --- --- --- --- --- --- --- --- --- --- --- --- --- --- --- --- --- CAT TCC GGC GAT GCA CCG CGT CCG GCG GAT GCG CCC GTC GAC TAC GGT TCG --- --- --- CAA GGC GCA CCG --- --- --- --- --- --- --- --- --- --- --- --- --- CAG CCG --- --- --- --- --- --- --- --- --- --- --- GCG TCC --- --- GCT CCG GCG GCG AGT --- --- --- --- --- --- --- --- --- --- --- --- --- --- --- --- --- --- --- --- --- --- --- --- --- --- --- --- --- --- --- --- --- --- --- --- --- --- 
OMP4__GCA_000828875.1           --- --- --- --- --- --- --- --- --- --- --- --- --- --- --- --- --- --- --- --- --- --- --- --- --- --- --- --- --- --- --- --- --- --- --- --- --- --- --- --- --- --- ATG ATT AAA CAT TCG --- --- --- --- --- --- --- --- --- --- --- --- --- --- --- TTG ATC GCG GCC --- --- --- --- --- --- --- --- GCC GCG --- --- --- --- GCC ATG CTC GCC GCC GGC TGC ACG CTG CAG CCG AAG TAC GAG CAG CCG GCG GCG CCC GTC GCG CAG ACG TTT CCG GAA GGC GGC GTG TAC GCG CAC CAG CCG GAT GCG --- --- --- --- --- --- --- --- --- --- TCG --- --- --- --- --- --- --- --- --- --- --- --- --- --- --- --- TCG ACG GCG AGC AAT GGC --- --- --- --- --- --- --- --- --- --- --- --- --- CGC ACC GCG AAC GGG CAG AGT GCG CCG GAC ATC GGC TGG CGC GAC TTT TTT GCC GAT GCG CGC CTG CAG AGG ATC GTC GAG CTC GCG CTG AAG AAC AAC CGC GAC CTG CGC GTC TCG GTG CTC AAC GTC GAG GCG TCG CGC GCG CAG TAT CAG ATC ACG CGC GCG GCG CTC TTC CCG ACG CTC GAT GCC AGC GCG TCG CAG AGC AAG CAG CGC ACG CCG AAG AAT CTC TCG TTC TTC --- --- GGC AAC --- --- ACG ATC TCC AAC ACG TAT TCG GTC GGT CTG AAC GCG TCG --- --- --- --- --- --- --- --- --- --- --- --- --- --- --- --- --- --- --- --- --- --- --- --- --- --- --- --- --- --- --- --- --- --- --- --- --- --- --- --- --- --- --- --- --- --- --- --- --- --- --- --- --- --- --- TGG GAA ATC GAC TTC TTC GGG CGC ATC CGC AGC CTG AAG GAT CAG GCG CTC GCG CAG TAT CTG TCG ACG GCG GAA TCG CGC AAG GCG GCG GAG ATC GCG CTG GTG TCG TCG GTG GCG GAC CAG TAT CTG ACG ATG CTC GCC TTC GAC GAC GCG CTC ACC GTC ACG CAG AAC ACG CTC AAG ACC GCG CAG GAG TCG TTC CGC ATC ACG AAG CTG CAA TAC GAG AAC GGC ACC GGC ACC GAA CTG GAT CTG CGC CAG TCG GAG GGC GTC GTC GAA GAG GCG CAG GCG AAT CTG CAA ACG CAG TCG CGT CTG CGC GCG CAG GCG GAA AAC GCG CTC GTG CTG CTG GTG GGC GAG CCG CTG CCG GCC GAT CTG CCG GCG GGC ATG CCG CTC GAC ACG CAG AAT CTG CTC TCC GAC ATT CCC GCG GGA CTG CCG TCC GAT CTG CTC GCG CGC CGT CCT GAC ATC GCG GCG GCC GAG CAG TCG CTG CTT GCG GCG AAC GCG AAC ATC GGC GCG GCG CGC GCG GCG TTC TTC CCG CGC GTG TCG CTG ACG GGC AGC TTC GGC ACG CTC TCG CCC ACG CTC GGC GGC CTG TTC AAG CCG GGG TCG GCG GCG TGG TCG TTC GCG CCG CAG ATC ACG GTG CCG ATC TTC GAG GGC GGC CAG AAC AGG GCC AAT CTC GAT CTC GCG AAC GTG CAG AAG CGC ATC GAG ATC GCC AAT TAC GAG AAG GCG ATC CAG ACG GCC TTC CGC GAA GTC GCC GAC GGT CTC GCC GCG CGC GGC ACC TTC GAC GAG CAG ATC AAG TCG CTC GAA CGC TTC GTG AAT TCG CAG AGC CGC CGG CTG GAG CTG TCG GAC TTG CGC TAT CGC AAC GGC GTG GAC AGC TAT CTG GCG GTG CTG ACC GCG CAG ACG GCG CTC TAC GAG GCG --- --- --- --- --- --- --- --- --- --- --- --- --- --- --- --- --- --- --- --- --- --- --- --- --- --- --- --- --- --- --- --- --- --- --- --- --- --- --- --- --- --- --- --- --- --- CAG CAG TTG CTC ATC ACG GCG CGC --- --- --- --- --- --- --- --- --- --- --- --- --- --- --- --- --- --- --- CTG AAC CGC CTG ACC AAC CTC GTC GAT CTG TAT --- --- --- --- --- --- --- --- --- --- --- --- --- --- --- --- --- --- --- --- --- --- --- --- --- --- --- --- --- --- --- --- --- --- --- --- --- --- --- --- --- --- --- --- --- --- --- --- --- --- --- --- --- --- --- --- --- --- --- --- --- --- --- --- --- --- --- --- --- --- --- --- --- --- --- --- --- --- --- CAG TTC CTG GGC GGC GGA TGG ATC GAG --- --- --- --- --- --- --- --- --- --- --- --- --- --- --- --- --- --- --- --- --- --- --- --- --- --- --- --- --- --- --- --- CGC TCC GGC GAT GCC CCG CGC CCG GCG GAT GCG CCC GTC GAC TAC GGC TCG --- --- --- CAA GGC GCG CCG --- --- --- --- --- --- --- --- --- --- --- --- --- --- CCG --- --- --- --- --- --- --- --- --- --- --- CAA CCC GCC TCG GCG CCC GCG GCG AGC --- --- --- --- --- --- --- --- --- --- --- --- --- --- --- --- --- --- --- --- --- --- --- --- --- --- --- --- --- --- --- --- --- --- --- --- --- --- 
OMP4__GCA_001278535.1           --- --- --- --- --- --- --- --- --- --- --- --- --- --- --- --- --- --- --- --- --- --- --- --- --- --- --- --- --- --- --- --- --- --- --- --- --- --- --- --- --- --- ATG ATT AAA CAT TCG --- --- --- --- --- --- --- --- --- --- --- --- --- --- --- TTG ATC GCG GCC --- --- --- --- --- --- --- --- GCC GCG --- --- --- --- GCC ATG CTC GCC GCC GGC TGC ACG CTG CAG CCG AAG TAC GAG CAG CCG GCG GCG CCC GTC GCG CAG ACG TTT CCG GAG GGT GGC GTG TAC GCG CAC CAG CCG GAT GCG --- --- --- --- --- --- --- --- --- --- TCG --- --- --- --- --- --- --- --- --- --- --- --- --- --- --- --- TCG ACG GCG AGC AAT GGC --- --- --- --- --- --- --- --- --- --- --- --- --- CGC ACC GCG AAC GGG CAG AGC GCG CCG GAC ATC GGC TGG CGC GAC TTT TTC GCC GAT GCG CGC CTG CAG CGG ATC GTC GAG CTC GCG CTG AAG AAC AAC CGC GAC CTG CGC GTC TCG GTG CTC AAC GTC GAG GCA TCG CGT GCG CAG TAT CAG ATC ACG CGC GCG GCG CTC TTC CCG ACG CTC GAT GCC AGC GCG TCG CAG AGC AAG CAG CGC ACG CCG AAG AAT CTC TCG TTC TTC --- --- GGC AAC --- --- ACG ATC TCC AAC ACG TAT TCG GTC GGC CTG AAC GCG TCG --- --- --- --- --- --- --- --- --- --- --- --- --- --- --- --- --- --- --- --- --- --- --- --- --- --- --- --- --- --- --- --- --- --- --- --- --- --- --- --- --- --- --- --- --- --- --- --- --- --- --- --- --- --- --- TGG GAA ATC GAC TTC TTC GGG CGC ATC CGC AGC CTG AAG GAT CAG GCG CTC GCG CAA TAT CTG TCG ACG GCG GAA TCG CGC AAG GCG GCG GAG ATC GCG CTG GTG TCG TCG GTG GCG GAC CAG TAT CTG ACG ATG CTC GCC TTC GAC GAC GCG CTC ACC GTC ACG CAG AAC ACG CTC AAG ACC GCG CAG GAG TCG TTC CGC ATC ACG AAG CTG CAA TAC GAG AAC GGC ACC GGC ACC GAG CTG GAT CTG CGC CAG TCG GAA GGC GTC GTC GAA GAG GCG CAG GCG AAT CTG CAA ACG CAG TCG CGT CTG CGC GCG CAG GCG GAA AAC GCG CTC GTG CTG CTG GTG GGC GAG CCG CTG CCG GCC GAT CTG CCG GCG GGC ATG CCG CTC GAC ACG CAG AAT CTG CTC TCC GAC ATT CCC GCG GGC CTG CCG TCC GAT CTG CTC GCG CGC CGT CCC GAC ATC GCG GCG GCC GAG CAG TCG CTG CTC GCG GCG AAC GCG AAC ATC GGC GCG GCG CGT GCG GCG TTT TTC CCG CGC GTT TCG CTG ACG GGC AGC TTC GGC ACG CTC TCG CCC ACG CTC GGC GGT CTC TTC AAG CCG GGG TCG GCG GCG TGG TCG TTC GCG CCG CAG ATC ACG GTG CCG ATC TTC GAG GGC GGC CAG AAC AAG GCC AAT CTC GAT CTC GCG AAC GTG CAG AAG CGC ATC GAG ATC GCC AAT TAC GAG AAG GCG ATC CAG ACG GCC TTC CGC GAA GTC GCC GAC GGT CTC GCC GCG CGC GGC ACC TTC GAC GAG CAG ATC AAG TCG CTC GAA CGC TTC GTG AAT TCG CAG AGC CGC CGG CTG GAG CTG TCG GAC TTG CGC TAT CGC AAC GGC GTG GAC AGC TAT CTG GCG GTG CTG ACC GCG CAG ACG GCG CTC TAT GAG GCG --- --- --- --- --- --- --- --- --- --- --- --- --- --- --- --- --- --- --- --- --- --- --- --- --- --- --- --- --- --- --- --- --- --- --- --- --- --- --- --- --- --- --- --- --- --- CAG CAG TTG CTG ATC ACG GCG CGC --- --- --- --- --- --- --- --- --- --- --- --- --- --- --- --- --- --- --- CTG AAC CGC CTG ACC AAC CTC GTC GAT CTG TAT --- --- --- --- --- --- --- --- --- --- --- --- --- --- --- --- --- --- --- --- --- --- --- --- --- --- --- --- --- --- --- --- --- --- --- --- --- --- --- --- --- --- --- --- --- --- --- --- --- --- --- --- --- --- --- --- --- --- --- --- --- --- --- --- --- --- --- --- --- --- --- --- --- --- --- --- --- --- --- CAG TTC CTG GGC GGC GGA TGG ATC GAG --- --- --- --- --- --- --- --- --- --- --- --- --- --- --- --- --- --- --- --- --- --- --- --- --- --- --- --- --- --- --- --- CGT TCC GGC GAT GTC CCG CGC CCG GCG GAT GCG CCC GTC GAC TAC GGC TCG --- --- --- CAA GGC GCG CCG --- --- --- --- --- --- --- --- --- --- --- --- --- CAA CCC --- --- --- --- --- --- --- --- --- --- --- GCC TCG --- --- GCG CCC GCG GCG AGT --- --- --- --- --- --- --- --- --- --- --- --- --- --- --- --- --- --- --- --- --- --- --- --- --- --- --- --- --- --- --- --- --- --- --- --- --- --- 
OMP4__GCA_000256585.3           --- --- --- --- --- --- --- --- --- --- --- --- --- --- --- --- --- --- --- --- --- --- --- --- --- --- --- --- --- --- --- --- --- --- --- --- --- --- --- --- --- --- ATG CTT AAA CAT TCC --- --- --- --- --- --- --- --- --- --- --- --- --- --- --- TTG ATC GCG GCC --- --- --- --- --- --- --- --- GCC GTG --- --- --- --- GCG GTA TTC GCC GCG GGC TGC ACG CTC CAG CCG AAG TAC GAG CGT CCG CCC GAG CCC GTC ACG CAG ACG TTT CCG GAA GGC GGC GTG TAC GCG CAC CAG CCG GAT GCG --- --- --- --- --- --- --- --- --- --- AGT --- --- --- --- --- --- --- --- --- --- --- --- --- --- --- --- TCG AGC GCG AGC AAC GGC --- --- --- --- --- --- --- --- --- --- --- --- --- CGC ACG GCG AAC GGC CAG AGC GCG CCG GAC ATC GGC TGG CGC GAT TTC TTC GCC GAT GCG CGC CTG CAG AAG ATC GTC GAG CTC GCG CTG AAG AAC AAT CGC GAC CTG CGC GTC TCG GTG CTC AAC GTC GAT GCG GCG CGC GCG CAG TAT CAG ATC ACG CGC GCG GGT CTG TTC CCG ACG CTC GAT GCG GCC GCG TCG CAG ACG AAG CAG CGC ACG CCG AAG AAT CTG TCG TTC TTC --- --- GGT AAC --- --- ACG ATC TCG AAC GAG TAT TCG GTC GGC CTG AAT GCG TCG --- --- --- --- --- --- --- --- --- --- --- --- --- --- --- --- --- --- --- --- --- --- --- --- --- --- --- --- --- --- --- --- --- --- --- --- --- --- --- --- --- --- --- --- --- --- --- --- --- --- --- --- --- --- --- TGG GAA ATC GAC TTC TTC GGG CGC ATC CGC AGC CTG AAG GAT CAG GCG CTC GCG CAA TAT CTG TCG ACG GCG GAA TCG CGC AAG GCG GCG GAG ATC TCG CTG GTG TCG TCG GTG GCG GAC CAG TAT CTG ACG ATG CTC GCC TAC GAC GAT CAA CTC GTC GTC ACG CAG AAC ACG CTC AAG ACG GCG CAG GAG TCG TTC CGC ATC ACC AAG CTG CAA TAC GAG AAC GGC ACC GGC ACC GAA CTC GAT CTG CGT CAG TCC GAA GGC GTG GTC GAG GAA GCG CAG GCG AAT CTG CAG ACG CAG TCG CGT TTG CGC GCG CAG GCG GAA AAC GCG CTC GTG CTG CTC GTC GGG GAG CCG TTG CCT GCG GAT TTG CCG GCC GGC ATG CCG CTC GAT ACG CAG AAT CTG CTC TCC GAC ATT CCC GCG GGT CTG CCG TCC GAT CTG CTG ACG CGC CGT CCC GAC ATC GCG GCG GCG GAG CAG TCG CTG CTC GCG GCC AAC GCG AAT ATC GGC GCG GCG CGC GCG GCG TTC TTT CCG CGC GTC TCG CTG ACG GGC AGC TTC GGC ACG CTG TCG CCG ACG CTC GGC GGC CTG TTC AAG CCG GGG TCG GCT GCG TGG TCG TTC GCG CCG CAG ATC ACG GTG CCG ATC TTC GAG GGC GGC CAG AAC AAG GCC AAT CTC GAT CTG GCG AAC GTG CAG AAG CGC ATC GAG ATC GCC AAT TAC GAG AAG GCG ATC CAG ACC GCG TTC CGC GAA GTC GCG GAC GGC CTC GCC GCG CGC GGC ACC TTC GAC GAG CAG ATC AAG GCG CTC GAG CGC TTC GTC AAT TCG CAG AGC CGG CGT CTG GAG CTG TCG GAC CTG CGC TAT CGC AAT GGC GTG GAC AGC TAT CTG TCG GTG CTG ACC GCG CAG ACG GCG CTT TAC GAA GCG --- --- --- --- --- --- --- --- --- --- --- --- --- --- --- --- --- --- --- --- --- --- --- --- --- --- --- --- --- --- --- --- --- --- --- --- --- --- --- --- --- --- --- --- --- --- CAG CAG CTG CTC ATC ACG GCG CGG --- --- --- --- --- --- --- --- --- --- --- --- --- --- --- --- --- --- --- CTG AAT CGA CTG ACG AAC CTC GTC GAT CTG TAT --- --- --- --- --- --- --- --- --- --- --- --- --- --- --- --- --- --- --- --- --- --- --- --- --- --- --- --- --- --- --- --- --- --- --- --- --- --- --- --- --- --- --- --- --- --- --- --- --- --- --- --- --- --- --- --- --- --- --- --- --- --- --- --- --- --- --- --- --- --- --- --- --- --- --- --- --- --- --- CAG TTC ATG GGC GGC GGA TGG ATC GAG --- --- --- --- --- --- --- --- --- --- --- --- --- --- --- --- --- --- --- --- --- --- --- --- --- --- --- --- --- --- --- --- CGT TCC GGC GAC GCG CCG CGT CCC GCC GAT GCG CCC GTC GAC TAC GGC TCG --- --- --- CAA GGC GCG CCG --- --- --- --- --- --- --- --- --- --- --- --- --- --- --- --- --- --- --- --- --- --- --- --- --- --- CAA GCA GCC TCG GCG CCC GCG GCG AGC --- --- --- --- --- --- --- --- --- --- --- --- --- --- --- --- --- --- --- --- --- --- --- --- --- --- --- --- --- --- --- --- --- --- --- --- --- --- 
OMP4__GCA_000698575.1           --- --- --- --- --- --- --- --- --- --- --- --- --- --- --- --- --- --- --- --- --- --- --- --- --- --- --- --- --- --- --- --- --- --- --- --- --- --- --- --- --- --- ATG CTT AAA CAT TCC --- --- --- --- --- --- --- --- --- --- --- --- --- --- --- TTG ATC GCG GCC --- --- --- --- --- --- --- --- GCC GTG --- --- --- --- GCG GTA TTC GCC GCG GGC TGC ACG CTC CAG CCG AAG TAC GAG CGT CCG CCC GAG CCC GTC ACG CAG ACG TTT CCG GAA GGC GGC GTG TAC GCG CAC CAG CCG GAT GCG --- --- --- --- --- --- --- --- --- --- AGT --- --- --- --- --- --- --- --- --- --- --- --- --- --- --- --- TCG AGC GCG AGC AAC GGC --- --- --- --- --- --- --- --- --- --- --- --- --- CGC ACG GCG AAC GGC CAG AGC GCG CCG GAC ATC GGC TGG CGC GAT TTC TTC GCC GAT GCG CGC CTG CAG AAG ATC GTC GAG CTC GCG CTG AAG AAC AAT CGC GAC CTG CGC GTC TCG GTG CTC AAC GTC GAT GCG GCG CGC GCG CAG TAT CAG ATC ACG CGC GCG GGT CTG TTC CCG ACG CTC GAT GCG GCC GCG TCG CAG ACG AAG CAG CGC ACG CCG AAG AAT CTG TCG TTC TTC --- --- GGT AAC --- --- ACG ATC TCG AAC GAG TAT TCG GTC GGC CTG AAT GCG TCG --- --- --- --- --- --- --- --- --- --- --- --- --- --- --- --- --- --- --- --- --- --- --- --- --- --- --- --- --- --- --- --- --- --- --- --- --- --- --- --- --- --- --- --- --- --- --- --- --- --- --- --- --- --- --- TGG GAA ATC GAC TTC TTC GGG CGC ATC CGC AGC CTG AAG GAT CAG GCG CTC GCG CAA TAT CTG TCG ACG GCG GAA TCG CGC AAG GCG GCG GAG ATC TCG CTG GTG TCG TCG GTG GCG GAC CAG TAT CTG ACG ATG CTC GCC TAC GAC GAT CAA CTC GTC GTC ACG CAG AAC ACG CTC AAG ACG GCG CAG GAG TCG TTC CGC ATC ACT AAG CTG CAA TAC GAG AAC GGC ACC GGC ACC GAA CTC GAT CTG CGT CAG TCC GAA GGC GTG GTC GAG GAA GCG CAG GCG AAT CTG CAG ACG CAG TCG CGT TTG CGC GCG CAG GCG GAA AAC GCG CTC GTG CTG CTC GTC GGG GAG CCG TTG CCT GCG GAT TTG CCG GCC GGC ATG CCG CTC GAT ACG CAG AAT CTG CTC TCC GAC ATT CCC GCG GGT CTG CCG TCC GAT CTG CTG ACG CGC CGT CCC GAT ATC GCG GCG GCG GAG CAG TCG CTG CTC GCG GCC AAC GCG AAT ATC GGC GCG GCG CGC GCG GCG TTC TTT CCG CGC GTC TCG CTG ACG GGC AGC TTC GGC ACG CTG TCG CCG ACG CTC GGC GGC CTG TTC AAG CCG GGG TCG GCT GCG TGG TCG TTC GCG CCG CAG ATC ACG GTG CCG ATC TTC GAG GGC GGC CAG AAC AAG GCC AAT CTC GAT CTG GCG AAC GTG CAG AAG CGC ATC GAG ATC GCC AAT TAC GAG AAG GCG ATC CAG ACC GCG TTC CGC GAA GTC GCG GAC GGC CTC GCC GCG CGC GGC ACC TTC GAC GAG CAG ATC AAG GCG CTC GAG CGC TTC GTC AAT TCG CAG AGC CGG CGT CTG GAG CTG TCG GAC CTG CGC TAT CGC AAT GGC GTG GAC AGC TAT CTG TCG GTG CTG ACC GCG CAG ACG GCG CTT TAC GAA GCG --- --- --- --- --- --- --- --- --- --- --- --- --- --- --- --- --- --- --- --- --- --- --- --- --- --- --- --- --- --- --- --- --- --- --- --- --- --- --- --- --- --- --- --- --- --- CAG CAG CTG CTC ATC ACG GCG CGG --- --- --- --- --- --- --- --- --- --- --- --- --- --- --- --- --- --- --- CTG AAT CGA CTG ACG AAC CTC GTC GAT CTG TAT --- --- --- --- --- --- --- --- --- --- --- --- --- --- --- --- --- --- --- --- --- --- --- --- --- --- --- --- --- --- --- --- --- --- --- --- --- --- --- --- --- --- --- --- --- --- --- --- --- --- --- --- --- --- --- --- --- --- --- --- --- --- --- --- --- --- --- --- --- --- --- --- --- --- --- --- --- --- --- CAG TTC ATG GGC GGC GGA TGG ATC GAG --- --- --- --- --- --- --- --- --- --- --- --- --- --- --- --- --- --- --- --- --- --- --- --- --- --- --- --- --- --- --- --- CGT TCC GGC GAC GCG CCG CGT CCC GCC GAT GCG CCC GTC GAC TAC GGC TCG --- --- --- CAA GGC GCG CCG --- --- --- --- --- --- --- --- --- --- --- --- --- --- CAA --- --- --- --- --- --- --- --- --- --- --- GCA GCC TCG --- GCG CCC GCG GCG AGC --- --- --- --- --- --- --- --- --- --- --- --- --- --- --- --- --- --- --- --- --- --- --- --- --- --- --- --- --- --- --- --- --- --- --- --- --- --- 
OMP4__GCA_000773055.1           --- --- --- --- --- --- --- --- --- --- --- --- --- --- --- --- --- --- --- --- --- --- --- --- --- --- --- --- --- --- --- --- --- --- --- --- --- --- --- --- --- --- ATG CTT AAA CAT TCC --- --- --- --- --- --- --- --- --- --- --- --- --- --- --- TTG ATC GCG GCC --- --- --- --- --- --- --- --- GCC GTG --- --- --- --- GCG GTA TTC GCC GCG GGC TGC ACG CTC CAG CCG AAG TAC GAG CGT CCG CCC GAG CCC GTC ACG CAG ACG TTT CCG GAA GGC GGC GTG TAC GCG CAC CAG CCG GAT GCG --- --- --- --- --- --- --- --- --- --- AGT --- --- --- --- --- --- --- --- --- --- --- --- --- --- --- --- TCG AGC GCG AGC AAC GGC --- --- --- --- --- --- --- --- --- --- --- --- --- CGC ACG GCG AAC GGC CAG AGC GCG CCG GAC ATC GGC TGG CGC GAT TTC TTC GCC GAT GCG CGC CTG CAG AAG ATC GTC GAG CTC GCG CTG AAG AAC AAT CGC GAC CTG CGC GTC TCG GTG CTC AAC GTC GAT GCG GCG CGC GCG CAG TAT CAG ATC ACG CGC GCG GGT CTG TTC CCG ACG CTC GAT GCG GCC GCG TCG CAG ACG AAG CAG CGC ACG CCG AAG AAT CTG TCG TTC TTC --- --- GGT AAC --- --- ACG ATC TCG AAC GAG TAT TCG GTC GGC CTG AAT GCG TCG --- --- --- --- --- --- --- --- --- --- --- --- --- --- --- --- --- --- --- --- --- --- --- --- --- --- --- --- --- --- --- --- --- --- --- --- --- --- --- --- --- --- --- --- --- --- --- --- --- --- --- --- --- --- --- TGG GAA ATC GAC TTC TTC GGG CGC ATC CGC AGC CTG AAG GAT CAG GCG CTC GCG CAA TAT CTG TCG ACG GCG GAA TCG CGC AAG GCG GCG GAG ATC TCG CTG GTG TCG TCG GTG GCG GAC CAG TAT CTG ACG ATG CTC GCC TAC GAC GAT CAA CTC GTC GTC ACG CAG AAC ACG CTC AAG ACG GCG CAG GAG TCG TTC CGC ATC ACC AAG CTG CAA TAC GAG AAC GGC ACC GGC ACC GAA CTC GAT CTG CGT CAG TCC GAA GGC GTG GTC GAG GAA GCG CAG GCG AAT CTG CAG ACG CAG TCG CGT TTG CGC GCG CAG GCG GAA AAC GCG CTC GTG CTG CTC GTC GGG GAG CCG TTG CCT GCG GAT TTG CCG GCC GGC ATG CCG CTC GAT ACG CAG AAT CTG CTC TCC GAC ATT CCC GCG GGT CTG CCG TCC GAT CTG CTG ACG CGC CGT CCC GAC ATC GCG GCG GCG GAG CAG TCG CTG CTC GCG GCC AAC GCG AAT ATC GGC GCG GCG CGC GCG GCG TTC TTT CCG CGC GTC TCG CTG ACG GGC AGC TTC GGC ACG CTG TCG CCG ACG CTC GGC GGC CTG TTC AAG CCG GGG TCG GCT GCG TGG TCG TTC GCG CCG CAG ATC ACG GTG CCG ATC TTC GAG GGC GGC CAG AAC AAG GCC AAT CTC GAT CTG GCG AAC GTG CAG AAG CGC ATC GAG ATC GCC AAT TAC GAG AAG GCG ATC CAG ACC GCG TTC CGC GAA GTC GCG GAC GGC CTC GCC GCG CGC GGC ACC TTC GAC GAG CAG ATC AAG GCG CTC GAG CGC TTC GTC AAT TCG CAG AGC CGG CGT CTG GAG CTG TCG GAC CTG CGC TAT CGC AAT GGC GTG GAC AGC TAT CTG TCG GTG CTG ACC GCG CAG ACG GCG CTT TAC GAA GCG --- --- --- --- --- --- --- --- --- --- --- --- --- --- --- --- --- --- --- --- --- --- --- --- --- --- --- --- --- --- --- --- --- --- --- --- --- --- --- --- --- --- --- --- --- --- CAG CAG CTG CTC ATC ACG GCG CGG --- --- --- --- --- --- --- --- --- --- --- --- --- --- --- --- --- --- --- CTG AAT CGA CTG ACG AAC CTC GTC GAT CTG TAT --- --- --- --- --- --- --- --- --- --- --- --- --- --- --- --- --- --- --- --- --- --- --- --- --- --- --- --- --- --- --- --- --- --- --- --- --- --- --- --- --- --- --- --- --- --- --- --- --- --- --- --- --- --- --- --- --- --- --- --- --- --- --- --- --- --- --- --- --- --- --- --- --- --- --- --- --- --- --- CAG TTC ATG GGC GGC GGA TGG ATC GAG --- --- --- --- --- --- --- --- --- --- --- --- --- --- --- --- --- --- --- --- --- --- --- --- --- --- --- --- --- --- --- --- CGT TCC GGC GAC GCG CCG CGT CCC GCC GAT GCG CCC GTC GAC TAC GGC TCG --- --- --- CAA GGC GCG CCG --- --- --- --- --- --- --- --- --- --- --- --- --- --- CAA --- --- --- --- --- --- --- --- --- --- --- GCA GCC TCG --- GCG CCC GCG GCG AGC --- --- --- --- --- --- --- --- --- --- --- --- --- --- --- --- --- --- --- --- --- --- --- --- --- --- --- --- --- --- --- --- --- --- --- --- --- --- 
OMP4__GCA_000648925.1           --- --- --- --- --- --- --- --- --- --- --- --- --- --- --- --- --- --- --- --- --- --- --- --- --- --- --- --- --- --- --- --- --- --- --- --- --- --- --- --- --- --- ATG CTT AAA CAT TCC --- --- --- --- --- --- --- --- --- --- --- --- --- --- --- TTG ATC GCG GCC --- --- --- --- --- --- --- --- GCC GTA --- --- --- --- ACG GTA TTC GCC GCG GGT TGC ACG CTC CAG CCG AAG TAC GAG CAG CCG GCG GCG CCC GTC ACG CAG ACG TTT CCG GAA GGC GGC GTG TAC GCG CAC CAG CCG GAC GCG --- --- --- --- --- --- --- --- --- --- TCG --- --- --- --- --- --- --- --- --- --- --- --- --- --- --- --- TCG TCG GCG AGC AAT GGC --- --- --- --- --- --- --- --- --- --- --- --- --- CGC AGC GCG AAC GGG CAG AGC GCG CCG GAG ATC GGC TGG CGC GAT TTC TTC GCC GAT GCG CGT CTG CAG AAG ATC GTC GAG CTC GCG CTG AAG AAC AAT CGC GAC TTG CGC GTC TCG GTG CTC AAC GTC GAG GCG GCG CGC GCG CAG TAT CAG ATC ACG CGC GCC GGC CTG TTC CCG ACG CTC GAC GCG GCC GCG TCG CAG AGC AAG CAG CGC ACG CCG CGG AAT CTG TCG TTC TTC --- --- GAC CAG --- --- ACG ATC TCG AAC ACG TAT TCG GTC GGC CTG AAC GCG TCG --- --- --- --- --- --- --- --- --- --- --- --- --- --- --- --- --- --- --- --- --- --- --- --- --- --- --- --- --- --- --- --- --- --- --- --- --- --- --- --- --- --- --- --- --- --- --- --- --- --- --- --- --- --- --- TGG GAA ATC GAC TTC TTC GGG CGC ATC CGC AGC CTG AAG GAT CAG GCG CTC GCG CAA TAT CTG TCG ACG GCC GAA TCG CGC AAG GCG GCG GAG ATC GCG CTG GTG TCG TCG GTG GCG GAT CAG TAT CTG ACG ATG ATC GCC TAC GAC GAT CAG CTC ACC GTC ACG CTG AAC ACG CTG AAG ACG GCG CAG GAG TCG TTC CGC ATC ACG AAG CTG CAG TAC GAC AAC GGC ACG GGC ACC GAA CTG GAC TTG CGC CAG TCG GAA GGT GTC GTC GAA GAG GCG CAG GCG AAT CTG CAA ACG CAG TCG CGT TTG CGC GCG CAG GCG GAA AAC GCG CTG GTG CTG CTC GTG GGC GAA CCG TTG CCC GCG GAC CTG CCG CCC GGC ATG CCG CTC GAC ACG CAG AAC CTG CTG TCG GAC ATT CCG GCG GGG CTG CCG TCC GAT CTC CTG ACG CGC CGT CCC GAT ATC GCG GCG GCG GAG CAG TCG CTG CTC GCG GCC AAC GCG AAC ATC GGC GCG GCG CGT GCG GCG TTC TTC CCG CGC GTT TCG CTG ACG GGC AGC TTC GGC ACG CTG TCG CCG ACG CTC GGC GGT CTG TTC AAG CCC GGT TCG GCT GCG TGG TCG TTC GCG CCG CAG ATC ACG GTG CCT ATC TTC GAG GGC GGC CAG AAC AAG GCC AAT CTC GAT CTC GCG AAC GTG CAG AAG CGC ATC GAG ATC GCC AAC TAC GAG AAG GCG ATC CAG ACC GCG TTC CGC GAA GTC GCG GAC GGC CTC GCG GCA CGC GGC ACG TTC GAC GAG CAG ATC AAG TCG CTC GAA CGC TTC GTG AAT TCG CAG AGC CGG CGT CTG GAG TTG TCG GAC CTG CGC TAT CGC AAT GGC GTG GAC AGT TAT CTC GCG GTG CTG ACC GCG CAG ACG GCG CTG TAC GAA GCG --- --- --- --- --- --- --- --- --- --- --- --- --- --- --- --- --- --- --- --- --- --- --- --- --- --- --- --- --- --- --- --- --- --- --- --- --- --- --- --- --- --- --- --- --- --- CAG CAG CTG CTG ATC ACG GCG CGG --- --- --- --- --- --- --- --- --- --- --- --- --- --- --- --- --- --- --- CTG AAT CGC CTC ACC AAC CTC GTC GAT CTG TAT --- --- --- --- --- --- --- --- --- --- --- --- --- --- --- --- --- --- --- --- --- --- --- --- --- --- --- --- --- --- --- --- --- --- --- --- --- --- --- --- --- --- --- --- --- --- --- --- --- --- --- --- --- --- --- --- --- --- --- --- --- --- --- --- --- --- --- --- --- --- --- --- --- --- --- --- --- --- --- CAG TTC ATG GGC GGC GGA TGG ATC GAG --- --- --- --- --- --- --- --- --- --- --- --- --- --- --- --- --- --- --- --- --- --- --- --- --- --- --- --- --- --- --- --- CGT GCC GGC GAA GCG CCG CGC CCC GCC GAT GCG CCC GTC GAC TAC GGC TCG --- --- --- CAG AGC GCG CCG --- --- --- --- --- --- --- --- --- --- --- --- --- --- CCG --- --- --- --- --- --- --- --- --- --- --- CAG CCC GCC TCG GCG CCT GCG GCG AGT --- --- --- --- --- --- --- --- --- --- --- --- --- --- --- --- --- --- --- --- --- --- --- --- --- --- --- --- --- --- --- --- --- --- --- --- --- --- 
OMP4__GCA_000020045.1           --- --- --- --- --- --- --- --- --- --- --- --- --- --- --- --- --- --- --- --- --- --- --- --- --- --- --- --- --- --- --- --- --- --- --- --- --- --- --- --- --- --- ATG CAT AAA TAT TCG --- --- --- --- --- --- --- --- --- --- --- --- --- --- --- TTG ATG GCA GTG --- --- --- --- --- --- --- --- GCC GTC --- --- --- --- GCG CTG TTC GCC ACG GGC TGC ACG ATG GAG CCG ACG TAC CAC CAG CCG GCC GCG CCC GTT TCG GGC ACG TTC CCG AGC GAC GGC GTG TAC GCG ACG CAA CCC GTG CCC --- --- --- --- --- --- --- --- --- --- GGT --- --- --- --- --- --- --- --- --- --- --- --- --- --- --- --- --- --- --- --- GCG GGC --- --- --- --- --- --- --- --- --- --- GCG --- --- CGC TCG GCG AAC GGC CAG CCG GCG GTG GAG ATC GGC TGG CGC GAC TTC TTC GTC GAT CAG CGC CTG CAA CGT CTG ATC GAG ATC GCG CTG AAG AAC AAT CGC GAT CTG CGC GTG TCG GTG CTG AAC ATC GAG GCT TCG CGC GCG CAA TAT CAG ATT GCG CGC GCG GCG CTG TTC CCG GCG CTC GAC GCT TCC GCG TCG CAG ACG AAG CAG CGC ACG CCG AAG AAT CTG TCG GTG TTC --- --- GGC AAT --- --- ACG ATT TCC AAC GAG TAT TCG GTC GGC TTG AAT GCT TCG --- --- --- --- --- --- --- --- --- --- --- --- --- --- --- --- --- --- --- --- --- --- --- --- --- --- --- --- --- --- --- --- --- --- --- --- --- --- --- --- --- --- --- --- --- --- --- --- --- --- --- --- --- --- --- TGG GAA ATC GAC TTC TTC GGC CGG ATT CGC AGC CTG AAG GAC CAG GCA CTC GCG CAG TAT CTG GCG ACG GCA CAG GCA CGC AAG GCG GCG GAA ATC GCG CTG GTC GCA TCG GTC GCG GAT CAG TAC ATG ACC GTG CTG GCC TAT GAC GAT CTG CTG AAG GTC ACG GAG AAC ACG CTT AAG AGC GCG CAA GAG TCT TAT CGG ATC ACG AAG TTG CAG TAC GAC ACG GGT ACG GGT TCT GAA CTC GAC CTG CGT CAG GCT CAG ACC GTT GTC GAG CAG GCG ACT GCG AAC CTG CAG TCG CAG GCG CGT TTG CGG GCG CAG GCT GAG AAC GCA CTT GTT CTC CTT GTT GGT GAG CCG TTG CCG TCT GAT ATG CCG AGC GGA CTT ATC CTC GAC GAT CAG AAT CTG CTG ACG GAC ATT CCG GCC GGT CTG CCG TCG GAT CTG CTC ACG CGA CGT CCC GAC ATC ATG GAG GCC GAG CAG AAC CTG CTG GCG GCC AAC GCG AAT ATC GGT GCG GCG CGC GCG GCC TTC TTC CCG AAG GTT TCG TTG ACG GGC AGC TTC GGC ACG CTG AGC CCG ACA CTC GGC GGG CTG TTC AAG CCA GGT TCG GCG GCG TGG AGC TTC GCG CCG ACG ATC ACG CTG CCG ATC TTC GAA GGC GGC CAG AAC ATC GCG AAC CTG GAT CTC GCC AAC GTC GAG AAG AAC ATC CAG ATC GCG CAG TAC GAA AAG GCG ATT CAG ACG GCG TTT CGC GAG GTG GCC GAC GGG CTC GCG GCG CGC GGC ACC TAC GAT GAG CAG ATC AAG GCG CTC GAA CGC GAT ACG TTC GCG GAA CAG CGT CGA CTG GAT CTG TCG GAC CTG CGT TAC CGG AAT GGC GTC GAC AGC TAT CTC GCG GTG CTG ACC GCG CAG ACC AGC CTG TAT AGC GCA --- --- --- --- --- --- --- --- --- --- --- --- --- --- --- --- --- --- --- --- --- --- --- --- --- --- --- --- --- --- --- --- --- --- --- --- --- --- --- --- --- --- --- --- --- --- CAA CAG CTG CTG ATC ACG GCG CGC --- --- --- --- --- --- --- --- --- --- --- --- --- --- --- --- --- --- --- ATG GAG CGT CTG ACG AAC CTC GTC GAT CTG TAC --- --- --- --- --- --- --- --- --- --- --- --- --- --- --- --- --- --- --- --- --- --- --- --- --- --- --- --- --- --- --- --- --- --- --- --- --- --- --- --- --- --- --- --- --- --- --- --- --- --- --- --- --- --- --- --- --- --- --- --- --- --- --- --- --- --- --- --- --- --- --- --- --- --- --- --- --- --- --- AAG GCG CTC GGC GGC GGC TGG ATC GAA --- --- --- --- --- --- --- --- --- --- --- --- --- --- --- --- --- --- --- --- --- --- --- --- --- --- --- --- --- --- --- --- CAT GCA GGC GAT CAG CCG CGT CCG GCG GAC GCG CCT GTC GAT TAC GGC GCG --- --- --- GCC AGC GCG CCT --- --- --- --- --- --- --- --- --- --- --- --- --- --- --- --- --- --- --- --- --- --- --- --- --- --- GTT GCC GCT TCG GCC GCG ACG GCG GGC --- --- --- --- --- --- --- --- --- --- --- --- --- --- --- --- --- --- --- --- --- --- --- --- --- --- --- --- --- --- --- --- --- --- --- --- --- --- 
OMP4__GCA_001319865.1           --- --- --- --- --- --- --- --- --- --- --- --- --- --- --- --- --- --- --- --- --- --- --- --- --- --- --- --- --- --- --- --- --- --- --- --- --- --- --- --- --- --- ATG CTT AAG TAT TCT --- --- --- --- --- --- --- --- --- --- --- --- --- --- --- TTG ATG GCA GTG --- --- --- --- --- --- --- --- GCC GTC --- --- --- --- GCG GTG TTC GCC GCG GGC TGC ACG ATG GAG CCG AAG TAC CAC CAG CCG GCC GCG CCC GTT TCG GGC GCG TTC CCG AGC GAC GGC GTC TAC GCG ACG CAA CCC GCG CCC --- --- --- --- --- --- --- --- --- --- GGC --- --- --- --- --- --- --- --- --- --- --- --- --- --- --- --- --- --- --- --- GCG GGC --- --- --- --- --- --- --- --- --- --- GCG --- --- CGC ACG GCG AAC GGG CAG GCG GCC GTC GAT ATC GGC TGG CGC GAC TTC TTC GTC GAT CAG CGC CTG CAA CAG CTG ATC GAG ATC GCG TTG AAG AAC AAC CGC GAT CTG CGC GTG TCG GTG CTG AAC ATC GAG GCT TCG CGC GCG CAG TAC CAG ATC GTG CGC GCG GCG CTG ATG CCG ACC ATC GAT GCG GCC GCT TCA CAG TCG AAG TCG CGT ACG CCG AAA AAC CTG TCG TTC CTC --- --- --- GAC --- CGG ACG ATC TCC AAC GAG TAC TCG GTC GGA TTG AAT GCG TCG --- --- --- --- --- --- --- --- --- --- --- --- --- --- --- --- --- --- --- --- --- --- --- --- --- --- --- --- --- --- --- --- --- --- --- --- --- --- --- --- --- --- --- --- --- --- --- --- --- --- --- --- --- --- --- TGG GAA ATC GAC TTC TTC GGC CGC ATC CGC AGC CTG AAG GAT CAG GCG TTG GCG CAG TAT CTG GCG ACG GCG CAG GCG CGC AAG GCG GCG GAA ATC GCG CTG GTC GCG TCG GTG GCG GAT CAG TAC CTG ACG TTG CTC GCC TTT GAC GAT CTG TTG AAG GTC ACG CAG GAC ACA CTG AAG ACT GCG CAA GAG TCC TAT CGC ATC ACA AAG CTG CAG TAC GAA ACC GGC ACG GGT TCT GAA CTC GAC CTG CGT CAG GCT GAG ACT GTG GTC GAG CAG GCC AAT GCG AAT CTG CAA TCG CAG GCG CGT CTG CGC GCT CAG GCT GAG AAT GCG CTC GTT CTG CTG ATC GGC GAA CCG TTG CCG TCC GAT CTG CCG GGC GGT CTT GCG CTC GAC AAC CAG GAT CTG CTG ACC GAC ATT CCG GCT GGC TTG CCG TCG GAT CTG CTC ACG CGC CGT CCC GAC ATC ATG GAG GCC GAG CAG AAC CTG CTG GCC GCC AAT GCG AAT ATC GGC GCG GCG CGC GCG GCG TTT TTC CCG CGC GTG TCG CTG ACG GGC AGC TTC GGC ACG TTG AGC CCG ACG CTT GGC GGA CTG TTC AAG CCG GGC TCG GCG GCG TGG AGC TTT GCG CCG CAA ATC ACG CTG CCG ATC TTC ACA GGG GGC GAG AAC AAG GCG AAC CTC GAT CTC GCG AAC GTG CAG AAG AAC ATC CAG ATC GCG CAG TAC GAG AAA GCG ATC CAG ACG GCG TTC CGT GAA GTG GCA GAC GGA CTT GCC GCC CGC GGC ACG TAC GAT CAG GAG ATC AGG GCG CTC GAA CGC AAT ACG TTC GCG GAA CAG CGC CGT CTC GAT CTG TCT GAT CTG CGC TAC CGG AAC GGC GTC GAC AGC TAT CTC GCC GTG TTG ACG GCT CAG ACT GCT CTG TAT TCG TCT --- --- --- --- --- --- --- --- --- --- --- --- --- --- --- --- --- --- --- --- --- --- --- --- --- --- --- --- --- --- --- --- --- --- --- --- --- --- --- --- --- --- --- --- --- --- CAG CAA TCG CTG ATT ACG GCT CGG --- --- --- --- --- --- --- --- --- --- --- --- --- --- --- --- --- --- --- ATG GAG CGC CTG ACC AAC CTG GTC GAT CTG TAC --- --- --- --- --- --- --- --- --- --- --- --- --- --- --- --- --- --- --- --- --- --- --- --- --- --- --- --- --- --- --- --- --- --- --- --- --- --- --- --- --- --- --- --- --- --- --- --- --- --- --- --- --- --- --- --- --- --- --- --- --- --- --- --- --- --- --- --- --- --- --- --- --- --- --- --- --- --- --- AAG GCG CTG GGT GGC GGC TGG ATC GAG --- --- --- --- --- --- --- --- --- --- --- --- --- --- --- --- --- --- --- --- --- --- --- --- --- --- --- --- --- --- --- --- CGC GCA GGC GAG CAG CCG CGT CCC GCC GAC GCA CCT GTC GAC TAC GGT GCG --- --- --- GGC AGC GCG CCC --- --- --- --- --- --- --- --- --- --- --- --- --- --- --- --- --- --- --- --- --- --- --- --- --- --- GTA GCG GCT TCG GCG GCG ACG TCG GGC --- --- --- --- --- --- --- --- --- --- --- --- --- --- --- --- --- --- --- --- --- --- --- --- --- --- --- --- --- --- --- --- --- --- --- --- --- --- 
OMP4__GCA_000519245.1           --- --- --- --- --- --- --- --- --- --- --- --- --- --- --- --- --- --- --- --- --- --- --- --- --- --- --- --- --- --- --- --- --- --- --- --- --- --- --- --- --- --- ATG CAT AAA TAT TCT --- --- --- --- --- --- --- --- --- --- --- --- --- --- --- TTG ATG GCA GTC --- --- --- --- --- --- --- --- GCC GTC --- --- --- --- GCG CTG TTC GCC ACG GGC TGC ACC ATG GAG CCG AAG TAC GAG CGG CCG GCG GCG CCC GTG TCG GGT TCG TTC CCG ACG GAA GGC GTC TAC GCG ACG CAG CCC GAG CCC --- --- --- --- --- --- --- --- --- --- GGC --- --- --- --- --- --- --- --- --- --- --- --- --- --- --- --- --- --- --- --- GCG GGT --- --- --- --- --- --- --- --- --- --- GCG --- --- CGC TCG GCG AAC GGC CAG TCG GCT GTC GAC ATC GGC TGG CGC GAC TTT TTC GTC GAT CAG CGT CTG CAA CAG TTG ATC GAT ATC GCG CTG AAG AAC AAT CGC GAT CTG CGC GTG TCG GTG CTG AAT ATC GAG GCG TCG CGC GCG CAG TAC CAG ATT GCG CGC GCC GCG CTG ATG CCG ACG CTC GAC GCC GTC GCG TCG CAG TCG AAG TCG CGT ACG CCG AAG GAT CTG TCG TTC CTC --- --- AAC AAG --- --- ACG ATT TCC AAC GAG TAT TCG GTC GGT CTG AAT GCC TCG --- --- --- --- --- --- --- --- --- --- --- --- --- --- --- --- --- --- --- --- --- --- --- --- --- --- --- --- --- --- --- --- --- --- --- --- --- --- --- --- --- --- --- --- --- --- --- --- --- --- --- --- --- --- --- TGG GAA ATC GAC TTC TTC GGC CGC ATC CGC AGC CTG AAG GAC CAG GCG TTG GCG CAG TAT CTG TCG ACG GCG CAG GCG CGC AAG GCG GCG GAA ATC GCT TTG GTC GCG TCG GTG GCG GAT CAG TAT CTG ACG GTG CTG GCC TAT GAC GAT CTG CTG AAG GTC ACG CAG GAC ACA CTC AAG ACT GCG CAA GAG TCG TAT CGC ATC ACG AAG CTG CAG TAC GAC ACG GGC ACG GGT TCC GAA CTC GAC CTG CGT CAG GCT GAG ACG GTC GTG GAA CAG GCG AAC GCG GAC CTG CAG TCG CAG GCG CGT CTG CGC GCA CAG GCA GAG AAT GCA CTC GTC GTC CTG GTC GGC GAG CCG TTG CCG TCG GAT CTT CCG GGC GGC CTG GTG CTC AAC GAT CAG GCT CTG CTG ACC GAT ATT CCG GCG GGT CTG CCG TCG GAT CTG CTC ACT CGC CGT CCC GAC ATC ATG GAA GCC GAG CAG AAT CTG CTG GCG GCG AAT GCG AAT ATC GGC GCG GCG CGC GCT GCG TTC TTC CCG CGC GTG TCG TTG ACG GGC AGC TTC GGC ACG TTG AGC CCG ACG CTC GGC GGA CTG TTC AAG CCG GGT TCG GCG GCA TGG AGC TTT GCG CCG CAG ATT ACG CTG CCG ATT TTC GAA GGC GGT CAG AAC AAG GCG AAT CTC GAT CTC GCG ACC GTG CAG AAG AAC ATT CAG GTT GCG CAG TAC GAG AAG GCG ATT CAG ACG GCG TTC CGC GAA GTG GCC GAC GGG CTC GCC GCG CGC GGC ACG TAT GAC CAG CAG ATC AAG GCG CTC GAG CGC AAC ACC TTT GCG GAG CAA CGC CGG CTC GAT CTG TCG GAC TTG CGT TAC CGG AAC GGC GTC GAC AGC TAT CTC GCC GTG CTG ACC GCG CAG ACC GAT TTG TAC ACG TCC --- --- --- --- --- --- --- --- --- --- --- --- --- --- --- --- --- --- --- --- --- --- --- --- --- --- --- --- --- --- --- --- --- --- --- --- --- --- --- --- --- --- --- --- --- --- CAG CGA TCG CTG ATC ACG GCG CGC --- --- --- --- --- --- --- --- --- --- --- --- --- --- --- --- --- --- --- ATG GAG CGT CTG ACG AAT CTC GTC GAT CTG TAC --- --- --- --- --- --- --- --- --- --- --- --- --- --- --- --- --- --- --- --- --- --- --- --- --- --- --- --- --- --- --- --- --- --- --- --- --- --- --- --- --- --- --- --- --- --- --- --- --- --- --- --- --- --- --- --- --- --- --- --- --- --- --- --- --- --- --- --- --- --- --- --- --- --- --- --- --- --- --- AAG GCG CTC GGC GGC GGC TGG ATC GAA --- --- --- --- --- --- --- --- --- --- --- --- --- --- --- --- --- --- --- --- --- --- --- --- --- --- --- --- --- --- --- --- CGT GCG GGC GAG CAG CCG CGT CCC GCG GAT GCG CCC GTC GAT TAC GGC GCG --- --- --- GCC AGC GCG CCC --- --- --- --- --- --- --- --- --- --- --- --- --- --- --- --- --- --- --- --- --- --- --- --- --- --- GTT GCT GCG TCG GCA GCA ACG GCA GGC --- --- --- --- --- --- --- --- --- --- --- --- --- --- --- --- --- --- --- --- --- --- --- --- --- --- --- --- --- --- --- --- --- --- --- --- --- --- 
OMP4__GCA_001319905.1           --- --- --- --- --- --- --- --- --- --- --- --- --- --- --- --- --- --- --- --- --- --- --- --- --- --- --- --- --- --- --- --- --- --- --- --- --- --- --- --- --- --- ATG CTT AAA TAT TCT --- --- --- --- --- --- --- --- --- --- --- --- --- --- --- TTG ATG GCA GTG --- --- --- --- --- --- --- --- GCC GTC --- --- --- --- GCG CTC GTC GCA GCG GGC TGC ACG ATG GAG CCG AAG TAC CAC CAG CCG GCC GCG CCC GTG TCG GGC GCC TTC CCG AGC GAA GGC GTC TAC GCG ACG CAG CCG GTG TCT --- --- --- --- --- --- --- --- --- --- GGT --- --- --- --- --- --- --- --- --- --- --- --- --- --- --- --- --- --- --- --- GCA GGT --- --- --- --- --- --- --- --- --- --- GCG --- --- CGC TCG GCG AGC GGT CAG GCA GCC GTC GAC ATC GGC TGG CGC GAC TTC TTC GTC GAT CAG CGC CTG CAA CAG CTG ATC GAG ATC GCG CTG AAG AAC AAT CGC GAT CTG CGC GTG TCG GTG CTG AAC ATC GAG GCT TCG CGC GCG CAG TAT CAG ATC GCG CGC GCG GCG CTG ATG CCG ACG CTC GAC GCG TCC GCG TCA CAG TCG AAA TCG CGC ACG CCG AAA AAT CTG TCG TTC CTC --- --- AAC CAG --- --- ACG ATC TCC AAT CAG TAT TCG GTC GGT CTG AAC GCT TCG --- --- --- --- --- --- --- --- --- --- --- --- --- --- --- --- --- --- --- --- --- --- --- --- --- --- --- --- --- --- --- --- --- --- --- --- --- --- --- --- --- --- --- --- --- --- --- --- --- --- --- --- --- --- --- TGG GAA ATC GAC TTC TTC GGC CGC ATC CGC AGC CTG AAG GAC CAG GCG TTG GCG CAG TAT CTG TCG ACG GCG CAG GCG CGC AAG GCG GCG GAG ATC GCG CTG GTT GCA TCG GTG GCG GAT CAG TAT CTG ACC GTG CTC GCT TAT GAC GAT CTG CTG AAG GTC ACG CAG GAC ACG CTC AAG AAC GCG CAA GAG TCG TAT CGC ATC ACG AAG CTG CAG TAC GAC ACG GGT ACG GGC TCC GAA CTC GAT CTG CGT CAG GCT GAG ACG GTC GTC GAG CAG GCG AAT GCG AAT CTG CAG GCG CAA GCG CGT CTG CGG GCA CAG TCT GAG AAT GCG CTC GTT CTG CTG GTC GGC GAG CCG TTG CCG CCC GAT CTT CCG GGC GGT CTC GCG CTC AAC GAC CAG GAC TTG CTG ACC GAC ATT CCC GCC GGT CTG CCG TCG GAT CTG CTG ACG CGC CGT CCC GAC ATC GCC GAA GCC GAG CAG AAC CTG CTC GCG GCG AAC GCG AAT ATC GGC GCG GCG CGC GCG GCG TTC TTT CCG CGC GTC TCG CTG ACG GGC AGC TTC GGC ACG CTG AGC CCG ACG CTC GGC GGG CTG TTC AAG CCG GGC TCG GCG GCG TGG AGT TTC GCG CCG CAG ATC ACA CTT CCG ATT TTC GAA GGC GGC GAG AAC AAG GCG AAT CTC GAT CTC GCA ACG GTG CAG AAG AAC ATC CAG ATC GCG CAG TAC GAG AAG GCG ATC CAG ACG GCC TTT CGC GAA GTG GCC GAC GGG CTC GCC GCG CGC GGC ACA TAC GAC CAG CAG ATC AAG GCG CTC GAG CGC AAT ACG TTT GCA GAA CAG CGT CGC CTC GAT CTG TCG GAC CTG CGC TAC AGG AAC GGC GTG GAC AGC TAT CTC GCC GTG CTG ACC GCG CAG ACC GAT CTG TAT TCG TCG --- --- --- --- --- --- --- --- --- --- --- --- --- --- --- --- --- --- --- --- --- --- --- --- --- --- --- --- --- --- --- --- --- --- --- --- --- --- --- --- --- --- --- --- --- --- CAG CAG TCG CTC ATC ACG GCG CGC --- --- --- --- --- --- --- --- --- --- --- --- --- --- --- --- --- --- --- ATG CAG CGT CTG ACG AAC CTC GTC GAT CTG TAC --- --- --- --- --- --- --- --- --- --- --- --- --- --- --- --- --- --- --- --- --- --- --- --- --- --- --- --- --- --- --- --- --- --- --- --- --- --- --- --- --- --- --- --- --- --- --- --- --- --- --- --- --- --- --- --- --- --- --- --- --- --- --- --- --- --- --- --- --- --- --- --- --- --- --- --- --- --- --- AAG GCG CTG GGC GGC GGA TGG ATC GAG --- --- --- --- --- --- --- --- --- --- --- --- --- --- --- --- --- --- --- --- --- --- --- --- --- --- --- --- --- --- --- --- CGC GCG GGC GAA CAG CCG CGT CCC GCC GAC GCA CCC GTC GAC TAT GGC GCA --- --- --- GCG AGC GCG CCG --- --- --- --- --- --- --- --- --- --- --- --- --- --- --- --- --- --- --- --- --- --- --- --- --- --- GTT GCT GCT TCG GCA GCG GCG GCT GGC --- --- --- --- --- --- --- --- --- --- --- --- --- --- --- --- --- --- --- --- --- --- --- --- --- --- --- --- --- --- --- --- --- --- --- --- --- --- 
OMP4__GCA_000739835.1           --- --- --- --- --- --- --- --- --- --- --- --- --- --- --- --- --- --- --- --- --- --- --- --- --- --- --- --- --- --- --- --- --- --- --- --- --- --- --- --- --- --- ATG CCT AAA TAT TCT --- --- --- --- --- --- --- --- --- --- --- --- --- --- --- TTG ATG GCA GTG --- --- --- --- --- --- --- --- GCC GTC --- --- --- --- GCG CTG GTC GCC GCG GGC TGC ACG ATG GAG CCG AAG TAC CAC CAG CCG GCC GCG CCC GTG TCG GGT GCT TTC CCG AGC GAC GGC GTC TAC GCG ACG CAG CCG GCG CCT --- --- --- --- --- --- --- --- --- --- GGC --- --- --- --- --- --- --- --- --- --- --- --- --- --- --- --- --- --- --- --- GCG GGC --- --- --- --- --- --- --- --- --- --- GCG --- --- CGC TCG GCG AGC GGT CAG GCC GCC GTC GAC ATC GGC TGG CGC GAC TTC TTC GCC GAT CAG CGC CTG CAA CAG TTG ATC GAG ATC GCG CTG AAG AAC AAC CGC GAT CTG CGC GTG TCG GTG CTG AAC ATC GAG GCT TCG CGC GCT CAG TAT CAG ATC GCG CGC GCG GCG CTG ATG CCG ACG CTC GAC GCG TCC GCG TCA CAG TCG AAA TCG CGT ACG CCG AAG GAT CTG TCG TTC CTG --- --- GGC CAG --- --- ACG ATC TCC AAC CAG TAT TCG GTT GGC CTG AAC GCG TCG --- --- --- --- --- --- --- --- --- --- --- --- --- --- --- --- --- --- --- --- --- --- --- --- --- --- --- --- --- --- --- --- --- --- --- --- --- --- --- --- --- --- --- --- --- --- --- --- --- --- --- --- --- --- --- TGG GAA ATC GAC TTC TTT GGC CGG ATT CGC AGC CTG AAG GAT CAG GCG CTC GCG GAG TAT CTG TCG ACG GCG CAG GCG CGC AAG GCG GCG GAG ATT ACG CTT GTT GCA TCG GTG GCG GAT CAG TAT CTG ACG GTG CTG TCC TTT GAC GAT CTG CTG ACA GTC ACG GAA AAC ACG CTC AAG ACC GCG CAA GAG TCG TAT CGC ATC ACA AAG CTG CAG TAC GAC ACG GGC ACG GGT TCT GAG TTG GAT CTG CGT CAG GCT GAG ACG GTC GTC GAG CAG GCG AAA GCG GAT CTG CAG TCG CAG GCG CGT CTG CGC GCA CAG GCT GAG AAT GCG CTC GTT CTG CTG GTC GGC GAG CCG TTG CCG CCT GAT CTT CCG GGC GGT CTC GCG CTC AAC GAC CAG GAC CTG CTG ACC GAC ATT CCC GCC GGT TTG CCG TCG GAT CTG CTG ACG CGC CGT CCC GAT ATC GCC GAA GCC GAG CAG AAC CTG CTC GCG GCG AAC GCG AAT ATC GGC GCG GCG CGC GCG GCG TTC TTC CCG CGC GTC TCG CTG ACG GGC AGC TTC GGC ACG CTG AGC CCG ACG CTT GGC GGG TTG TTC AAG CCG GGC TCG GCG GCG TGG AGC TTT GCG CCG CAG ATC ACG CTG CCG ATT TTC GAA GGC GGC CAG AAC AAG GCG AAC CTC GAT CTC GCG ACC GTG CAG AAG AAC ATC CAG ATC GCG CAG TAC GAG AAG GCG ATC CAG ACC GCA TTC CGC GAA GTC GCG GAC GGG CTG GCC GCG CGC GGC ACG TAC GAT CAG CAG ATC GCG GCG CTC GAG CGC AAC ACG TTT GCG GAA CAG CGC CGT CTC GAT CTG TCG GAC CTG CGC TAC CGA AAC GGC GTC GAC AGC TAT CTC TCC GTG CTG ACC GCG CAG ACC GGC CTG TAC GAC GCG --- --- --- --- --- --- --- --- --- --- --- --- --- --- --- --- --- --- --- --- --- --- --- --- --- --- --- --- --- --- --- --- --- --- --- --- --- --- --- --- --- --- --- --- --- --- CAG CGG TCG CTC ATC ACG GCA CGC --- --- --- --- --- --- --- --- --- --- --- --- --- --- --- --- --- --- --- GCG GCG CGC CTG ACG AAC CTC GTC GAT CTG TAC --- --- --- --- --- --- --- --- --- --- --- --- --- --- --- --- --- --- --- --- --- --- --- --- --- --- --- --- --- --- --- --- --- --- --- --- --- --- --- --- --- --- --- --- --- --- --- --- --- --- --- --- --- --- --- --- --- --- --- --- --- --- --- --- --- --- --- --- --- --- --- --- --- --- --- --- --- --- --- AAG GCA CTC GGC GGC GGA TGG ATC GAG --- --- --- --- --- --- --- --- --- --- --- --- --- --- --- --- --- --- --- --- --- --- --- --- --- --- --- --- --- --- --- --- CAT GCG GGC GAA CAG CCG CGT CCC GCC GAC GCA CCC GTC GAC TAC GGC GCA --- --- --- GCG AGC GCG CCC --- --- --- --- --- --- --- --- --- --- --- --- --- --- --- --- --- --- --- --- --- --- --- --- --- --- GTT GCC GCT TCG GCG GCG ACG GCA GGC --- --- --- --- --- --- --- --- --- --- --- --- --- --- --- --- --- --- --- --- --- --- --- --- --- --- --- --- --- --- --- --- --- --- --- --- --- --- 
OMP4__GCA_000522545.2           --- --- --- --- --- --- --- --- --- --- --- --- --- --- --- --- --- --- --- --- --- --- --- --- --- --- --- --- --- --- --- --- --- --- --- --- --- --- --- --- --- --- ATG CCT AAA TAT TCT --- --- --- --- --- --- --- --- --- --- --- --- --- --- --- TTG ATG GCA GTG --- --- --- --- --- --- --- --- GCC GTC --- --- --- --- GCG CTG GTC GCC GCG GGC TGC ACG ATG GAG CCG AAG TAC CAC CAG CCG GCC GCG CCC GTG TCG GGC GCC TTC CCG AGC GAC GGC GTC TAC GCG ACG CAG CCG GTT GCT --- --- --- --- --- --- --- --- --- --- GGT --- --- --- --- --- --- --- --- --- --- --- --- --- --- --- --- --- --- --- --- GCA GGC --- --- --- --- --- --- --- --- --- --- GCG --- --- CGC TCG GCG AGC GGT CAG GCA GCC GTC GAC ATC GGC TGG CGC GAC TTC TTC GTC GAT CAC CGC CTG CAA CAG CTG ATC GAG ATC GCG CTG AAG AAC AAC CGC GAT CTG CGC GTG TCG GTG CTG AAC ATC GAG GCT TCG CGC GCG CAG TAT CAG ATC GTG CGC GCG GCG CTG ATG CCG ACG CTC GAC GCG TCC GCG TCA CAG TCG AAA TCG CGC ACG CCG AAA AAT CTG TCG TTC CTC --- --- AAC CAG --- --- ACG ATC TCC AAT CAG TAT TCG GTC GGT CTG AAC GCT TCG --- --- --- --- --- --- --- --- --- --- --- --- --- --- --- --- --- --- --- --- --- --- --- --- --- --- --- --- --- --- --- --- --- --- --- --- --- --- --- --- --- --- --- --- --- --- --- --- --- --- --- --- --- --- --- TGG GAA ATC GAC TTC TTC GGC CGC ATC CGC AGC CTG AAG GAC CAG GCG TTG GCG CAG TAT CTG TCG ACG GCT CAG GCG CGC AAG GCG GCA GAG ATC GCG CTG GTT GCG TCG GTG GCG GAT CAG TAT CTG ACG GTG CTG TCC TTT GAC GAT CTG CTG ACA GTC ACG GAG AAC ACG CTC AAG ACC GCG CAA GAG TCG TAT CGC ATC ACA AAG CTG CAG TAC GAC ACG GGC ACG GGT TCT GAG TTG GAC CTG CGT CAG GCT GAG ACG GTC GTC GAA CAG GCG AAA GCG GAT CTG CAG TCG CAG GCG CGT CTG CGC GCA CAG GCT GAG AAT GCC CTT GTT TTG CTG GTC GGC GAG CCG TTG CCG CCT GAT CTT CCG GGC GGT CTC GCG CTC AAC GAC CAG GAT CTC CTG ACC GAC ATT CCC GCA GGA TTG CCG TCG GAT CTG CTG ACG CGC CGT CCC GAC ATC GCC GAA GCC GAG CAG AAC CTG CTC GCG GCG AAC GCG AAT ATC GGC GCG GCG CGC GCG GCG TTC TTC CCG CGC GTT TCG CTG ACG GGC AGC TTC GGC ACG CTG AGC CCG ACG CTC GGC GGG TTG TTC AAG CCG GGC TCG GCG GCG TGG AGT TTC GCG CCG CAG ATC ACG CTG CCG ATT TTC GAA GGC GGC CAG AAC AAG GCG AAC CTC GAT CTC GCG ACC GTG CAG AAG AAC ATC CAG ATC GCG CAG TAC GAG AAG GCG ATC CAG ACG GCG TTC CGC GAA GTG GCC GAC GGG CTG GCC GCG CGC GGC ACG TAT GAT CAG CAG ATC GCG GCG CTC GAG CGC AAC ACG TTT GCG GAA CAG CGC CGT CTC GAT CTG TCG GAC CTG CGC TAC CGG AAC GGC GTC GAC AGC TAT CTC GCC GTG CTG ACC GCA CAG ACC GGT CTG TAC GAC GCG --- --- --- --- --- --- --- --- --- --- --- --- --- --- --- --- --- --- --- --- --- --- --- --- --- --- --- --- --- --- --- --- --- --- --- --- --- --- --- --- --- --- --- --- --- --- CAG CGG TCG CTC ATC ACG GCA CGC --- --- --- --- --- --- --- --- --- --- --- --- --- --- --- --- --- --- --- ACG GCG CGT CTG ACG AAC CTC GTC GAT CTG TAC --- --- --- --- --- --- --- --- --- --- --- --- --- --- --- --- --- --- --- --- --- --- --- --- --- --- --- --- --- --- --- --- --- --- --- --- --- --- --- --- --- --- --- --- --- --- --- --- --- --- --- --- --- --- --- --- --- --- --- --- --- --- --- --- --- --- --- --- --- --- --- --- --- --- --- --- --- --- --- AAG GCG CTG GGT GGC GGA TGG ATC GAG --- --- --- --- --- --- --- --- --- --- --- --- --- --- --- --- --- --- --- --- --- --- --- --- --- --- --- --- --- --- --- --- CGC GCG GGC GAA CAG CCG CGT CCC GCC GAT GCA CCC GTC GAC TAC GGC GCG --- --- --- GCG AGC GCG CCG --- --- --- --- --- --- --- --- --- --- --- --- --- --- --- --- --- --- --- --- --- --- --- --- --- --- GTT GCT GCT TCG GCA GCG GCG GCA GGC --- --- --- --- --- --- --- --- --- --- --- --- --- --- --- --- --- --- --- --- --- --- --- --- --- --- --- --- --- --- --- --- --- --- --- --- --- --- 
OMP4__GCA_000265115.1           --- --- --- --- --- --- --- --- --- --- --- --- --- --- --- --- --- --- --- --- --- --- --- --- --- --- --- --- --- --- --- --- --- --- --- --- --- --- --- --- --- --- --- --- --- --- --- --- --- --- --- --- --- --- --- --- --- --- --- --- --- --- --- ATG GCA GTG --- --- --- --- --- --- --- --- GCC GTC --- --- --- --- GCG CTG GTC GCC GCG GGC TGC ACG ATG GAG CCG AAG TAC CAC CAG CCG GCC GCG CCC GTG TCG GGC GCC TTC CCG AGC GAC GGC GTC TAC GCG ACG CAG CCG GTT CCC --- --- --- --- --- --- --- --- --- --- GGC --- --- --- --- --- --- --- --- --- --- --- --- --- --- --- --- --- --- --- --- GCG GGT --- --- --- --- --- --- --- --- --- --- GCG --- --- CGC TCG GCG AGC GGA CAG GCG GCC GTC GAC ATC GGC TGG CGC GAT TTC TTC GTC GAT CAG CGC CTG CAA CAG TTG ATC GAG ATC GCG CTG AAG AAC AAC CGC GAT CTG CGC GTA TCG GTG CTG AAC ATC GAG GCC TCG CGC GCG CAG TAT CAG ATC GTG CGC GCG GCG CTG ATG CCG ACG CTC GAC GCG TCC GCG TCA CAG TCG AAA TCG CGC ACG CCG AAG GAC CTG TCG TTC CTC --- --- AAC CAG --- --- ACG ATC TCC AAC CAG TAT TCG GTT GGC CTG AAC GCT TCG --- --- --- --- --- --- --- --- --- --- --- --- --- --- --- --- --- --- --- --- --- --- --- --- --- --- --- --- --- --- --- --- --- --- --- --- --- --- --- --- --- --- --- --- --- --- --- --- --- --- --- --- --- --- --- TGG GAA ATC GAC TTC TTC GGC CGC ATC CGC AGC CTG AAG GAC CAG GCG TTG GCG CAG TAT CTG TCG ACG GCG CAG GCG CGC AAG GCG GCG GAG ATT GCG CTG GTT GCG TCG GTG GCG GAT CAG TAT CTG AAC GTG CTG GCC TTT GAC GAT CTG CTG ACA GTC ACG GAG AAC ACG CTC AAG ACC GCG CAA GAG TCG TAT CGC ATC ACA AAG CTG CAG TAC GAC ACG GGC ACG GGT TCT GAG TTG GAT CTG CGT CAG GCT GAG ACG GTC GTC GAG CAG GCG AAA GCG GAT CTG CAG TCG CAG GTG CGT CTG CGC GCA CAG GCT GAG AAT GCG CTG GTC CTG CTG GTC GGC GAG CCG TTG CCG CGC GAT CTT CCG GGC GGT CTC GCG CTC AAC GAC CAG GAC CTG CTG ACC GAC ATC CCC GCC GGT TTG CCG TCG GAT CTG CTG ACG CGC CGT CCC GAT ATC GCC GAA GCC GAG CAG AAC CTG CTC GCG GCG AAC GCG AAT ATC GGC GCG GCG CGC GCG GCG TTC TTC CCG CGC GTC TCG CTG ACG GGC AGC TTC GGC ACG CTG AGC CCG ACG CTT GGC GGG TTG TTC AAG CCG GGC TCG GCG GCG TGG AGC TTT GCG CCG CAG ATC ACG CTG CCG ATT TTC GAA GGC GGC GCG AAC AAG GCG AAC CTC GAT CTC GCA ACG GTA CAG AAG AAC ATC CAG ATC GCG CAG TAC GAG AAG GCG ATC CAG ACC GCA TTC CGC GAA GTC GCG GAC GGG TTG GCC GCG CGC GGC ACG TAC GAT CAG CAG ATC GCG GCG CTC GAG CGC AAC ACG TTT GCG GAA CAG CGC CGT CTC GAT CTG TCG GAC CTG CGC TAC CGA AAC GGC GTC GAC AGC TAT CTC GCC GTG CTG ACC GCG CAG ACC GGC CTG TAC GAC GCG --- --- --- --- --- --- --- --- --- --- --- --- --- --- --- --- --- --- --- --- --- --- --- --- --- --- --- --- --- --- --- --- --- --- --- --- --- --- --- --- --- --- --- --- --- --- CAG CGG TCG CTC ATC ACG GCA CGC --- --- --- --- --- --- --- --- --- --- --- --- --- --- --- --- --- --- --- ACG GCG CGC CTG ACG AAC CTC GTC GAT CTG TAC --- --- --- --- --- --- --- --- --- --- --- --- --- --- --- --- --- --- --- --- --- --- --- --- --- --- --- --- --- --- --- --- --- --- --- --- --- --- --- --- --- --- --- --- --- --- --- --- --- --- --- --- --- --- --- --- --- --- --- --- --- --- --- --- --- --- --- --- --- --- --- --- --- --- --- --- --- --- --- AAG GCG CTG GGC GGC GGA TGG ATC GAA --- --- --- --- --- --- --- --- --- --- --- --- --- --- --- --- --- --- --- --- --- --- --- --- --- --- --- --- --- --- --- --- CGC GCG GGC GAA CAG CCG CGT CCC GCC GAC GCA CCC GTC GAC TAC GGC GCA --- --- --- GCG AGC GCG CCC --- --- --- --- --- --- --- --- --- --- --- --- --- --- --- --- --- --- --- --- --- --- --- --- --- --- GTT GCC GCT TCG GCG GCG ACG GCA GGC --- --- --- --- --- --- --- --- --- --- --- --- --- --- --- --- --- --- --- --- --- --- --- --- --- --- --- --- --- --- --- --- --- --- --- --- --- --- 
OMP4__GCA_000281995.2           --- --- --- --- --- --- --- --- --- --- --- --- --- --- --- --- --- --- --- --- --- --- --- --- --- --- --- --- --- --- --- --- --- --- --- --- --- --- --- --- --- --- ATG CCT AAA TAT TCT --- --- --- --- --- --- --- --- --- --- --- --- --- --- --- TTG ATG GCA GTG --- --- --- --- --- --- --- --- GCC GTC --- --- --- --- GCG CTG GTC GCC GCG GGC TGC ACG ATG GAG CCG AAG TAC CAC CAG CCG GCC GCG CCC GTG TCG GGC GCC TTC CCG AGC GAC GGC GTC TAC GCG ACG CAG CCG GTT CCC --- --- --- --- --- --- --- --- --- --- GGC --- --- --- --- --- --- --- --- --- --- --- --- --- --- --- --- --- --- --- --- GCG GGT --- --- --- --- --- --- --- --- --- --- GCG --- --- CGC TCG GCG AGC GGA CAG GCG GCC GTC GAC ATC GGC TGG CGC GAT TTC TTC GTC GAT CAG CGC CTG CAA CAG TTG ATC GAG ATC GCG CTG AAG AAC AAC CGC GAT CTG CGC GTA TCG GTG CTG AAC ATC GAG GCC TCG CGC GCG CAG TAT CAG ATC GTG CGC GCG GCG CTG ATG CCG ACG CTC GAC GCG TCC GCG TCA CAG TCG AAA TCG CGC ACG CCG AAG GAC CTG TCG TTC CTC --- --- AAC CAG --- --- ACG ATC TCC AAC CAG TAT TCG GTT GGC CTG AAC GCT TCG --- --- --- --- --- --- --- --- --- --- --- --- --- --- --- --- --- --- --- --- --- --- --- --- --- --- --- --- --- --- --- --- --- --- --- --- --- --- --- --- --- --- --- --- --- --- --- --- --- --- --- --- --- --- --- TGG GAA ATC GAC TTC TTC GGC CGC ATC CGC AGC CTG AAG GAC CAG GCG TTG GCG CAG TAT CTG TCG ACG GCG CAG GCG CGC AAG GCG GCG GAG ATT GCG CTG GTT GCG TCG GTG GCG GAT CAG TAT CTG AAC GTG CTG GCC TTT GAC GAT CTG CTG ACA GTC ACG GAG AAC ACG CTC AAG ACC GCG CAA GAG TCG TAT CGC ATC ACA AAG CTG CAG TAC GAC ACG GGC ACG GGT TCT GAG TTG GAT CTG CGT CAG GCT GAG ACG GTC GTC GAG CAG GCG AAA GCG GAT CTG CAG TCG CAG GTG CGT CTG CGC GCA CAG GCT GAG AAT GCG CTG GTC CTG CTG GTC GGC GAG CCG TTG CCG CGC GAT CTT CCG GGC GGT CTC GCG CTC AAC GAC CAG GAC CTG CTG ACC GAC ATC CCC GCC GGT TTG CCG TCG GAT CTG CTG ACG CGC CGT CCC GAT ATC GCC GAA GCC GAG CAG AAC CTG CTC GCG GCG AAC GCG AAT ATC GGC GCG GCG CGC GCG GCG TTC TTC CCG CGC GTC TCG CTG ACG GGC AGC TTC GGC ACG CTG AGC CCG ACG CTT GGC GGG TTG TTC AAG CCG GGC TCG GCG GCG TGG AGC TTT GCG CCG CAG ATC ACG CTG CCG ATT TTC GAA GGC GGC GCG AAC AAG GCG AAC CTC GAT CTC GCA ACG GTA CAG AAG AAC ATC CAG ATC GCG CAG TAC GAG AAG GCG ATC CAG ACC GCA TTC CGC GAA GTC GCG GAC GGG TTG GCC GCG CGC GGC ACG TAC GAT CAG CAG ATC GCG GCG CTC GAG CGC AAC ACG TTT GCG GAA CAG CGC CGT CTC GAT CTG TCG GAC CTG CGC TAC CGA AAC GGC GTC GAC AGC TAT CTC GCC GTG CTG ACC GCG CAG ACC GGC CTG TAC GAC GCG --- --- --- --- --- --- --- --- --- --- --- --- --- --- --- --- --- --- --- --- --- --- --- --- --- --- --- --- --- --- --- --- --- --- --- --- --- --- --- --- --- --- --- --- --- --- CAG CGG TCG CTC ATC ACG GCA CGC --- --- --- --- --- --- --- --- --- --- --- --- --- --- --- --- --- --- --- ACG GCG CGC CTG ACG AAC CTC GTC GAT CTG TAC --- --- --- --- --- --- --- --- --- --- --- --- --- --- --- --- --- --- --- --- --- --- --- --- --- --- --- --- --- --- --- --- --- --- --- --- --- --- --- --- --- --- --- --- --- --- --- --- --- --- --- --- --- --- --- --- --- --- --- --- --- --- --- --- --- --- --- --- --- --- --- --- --- --- --- --- --- --- --- AAG GCG CTG GGC GGC GGA TGG ATC GAA --- --- --- --- --- --- --- --- --- --- --- --- --- --- --- --- --- --- --- --- --- --- --- --- --- --- --- --- --- --- --- --- CGC GCG GGC GAA CAG CCG CGT CCC GCC GAC GCA CCC GTC GAC TAC GGC GCA --- --- --- GCG AGC GCG CCC --- --- --- --- --- --- --- --- --- --- --- --- --- --- --- --- --- --- --- --- --- --- --- --- --- --- GTT GCC GCT TCG GCG GCG ACG GCA GGC --- --- --- --- --- --- --- --- --- --- --- --- --- --- --- --- --- --- --- --- --- --- --- --- --- --- --- --- --- --- --- --- --- --- --- --- --- --- 
OMP4__GCA_000739735.1           --- --- --- --- --- --- --- --- --- --- --- --- --- --- --- --- --- --- --- --- --- --- --- --- --- --- --- --- --- --- --- --- --- --- --- --- --- --- --- --- --- --- ATG CAA AAA CAT TCT --- --- --- --- --- --- --- --- --- --- --- --- --- --- --- CTG ATT GCA GTG --- --- --- --- --- --- --- --- GCG GTT --- --- --- --- GCG TTG TTC GCC GCG GGT TGC ACG ATG GCG CCG CGG TAC CAG CGC CCC GAT GCG CCC GTG ACG GCA ACC TTC CCG ACC GGT GGC GTG TAC GAC ACG CAG CCG GGC GCG --- --- --- --- --- --- --- --- --- --- ACC --- --- --- --- --- --- --- --- --- --- --- --- --- --- --- --- --- --- --- AAG CCG GGC GCG CCC GAT TCT GGT TCC ACC AGC --- --- GCG --- --- CGC AGC GCC AGC GGC CAG GCG GCC GCC GAC ATC GGC TGG CGA GAT TTC TTC GTC GAT CCG CGC ATG CAG CGG CTG ATC GAA ATC GCG CTG AAG AAC AAT CGC GAT CTG CGC GTG TCG GTG TTG AAC ATG CAG GCG TCG CAG GCG CAG TAC CGG ATC GTG CGC GCC GGT CTG TTC CCG ACG CTT GAC GCG GCG GCT TCC GGC ACC CGT TCG CGC ACG CCG CGC GAC CTG TCG TTC ACC --- --- GAC CAG --- --- CTG ATT ACG TCG TCG TAT TCG GTG GGT CTG AAC GCG TCG --- --- --- --- --- --- --- --- --- --- --- --- --- --- --- --- --- --- --- --- --- --- --- --- --- --- --- --- --- --- --- --- --- --- --- --- --- --- --- --- --- --- --- --- --- --- --- --- --- --- --- --- --- --- --- TGG GAA ATC GAC TTC TTC GGG CGC ATC CAA AGC CTG AAG GAT CAG GCG TTG GCG ACC TAC CTG GGC ACG GCT CAG GCG CGC AAG GCG GCG GAA ATC GCG CTC GTC TCG CAA GTG GCT AAC CAG TAC CTG ACG GTG CTC GAA CTG GAC GAT CTG CTG AAG GTC ACA CAG AAC ACG CTG AAG ACG GCG GAC GAG TCG TAC CGG ATC AAC AAG GTT CAG TTC GAT ACC GGT ACG GGT TCG GAA CTC GAT CTG CGG CAG GCG CAA ACG GTG GTC GAG GTG GCG AAG GCG AAT CTG CAG GCG CAG ATG CGT CTG CGG GCG CAG GCT GAA AAC GCG CTG GTG CTG CTG CTC GGC GAG TCG ATC CCC GCC GAT CTG CCG CCG GGA TTG ACG TTG GAC AAC CAG AAT CTG CTG ACG GAT ATT CCG GCT GGG CTG CCG TCC GAT CTG CTG ACG CGT CGT CCG GAC ATC ATG GAG GCC GAG GAG AAT CTG TTG GCG GCC AAC GCG AAT ATC GGC GCG GCG CGC GCG GCG TTC TTC CCG CAA GTC ACG CTG ACC GGC AGC GTC GGC ACG CTG AGC CCG ACA CTG GGC GGG CTG TTC AAG GCG GGT TCG GCG GCA TGG AGT TTT GCG CCG TCG ATT ACG GTG CCG ATC TTC CAG GGC GGC GAG CTC AAG GCC AGC CTC GAC GTC GCC AAC ATC CAG AAG AAC GTC CAG ATC GCC ACG TAT GAA AAG GCG ATC CAG ACG GCC TTC CGC GAA GTG GCG GAC GCA CTG GCG GCG CGC GGC ACC TAC GAC CAG CAG ATT GAA GCG CTG GAG CGC GAT ACG TCG GCT GAA CAA CGC CGG CTG GAT CTG TCG AAC CTG CGA TAT GCG AAC GGT GTC GAC GGC TAT CTG GCG GTG CTG ACC GCA CAG ACC GCG CTG TAC CAG TCG --- --- --- --- --- --- --- --- --- --- --- --- --- --- --- --- --- --- --- --- --- --- --- --- --- --- --- --- --- --- --- --- --- --- --- --- --- --- --- --- --- --- --- --- --- --- CAG CAG TCG CTC GTG ACC GCG CGC --- --- --- --- --- --- --- --- --- --- --- --- --- --- --- --- --- --- --- ATG GAA CGC CTG CAG AAT CTG GTC ACG CTG TAT --- --- --- --- --- --- --- --- --- --- --- --- --- --- --- --- --- --- --- --- --- --- --- --- --- --- --- --- --- --- --- --- --- --- --- --- --- --- --- --- --- --- --- --- --- --- --- --- --- --- --- --- --- --- --- --- --- --- --- --- --- --- --- --- --- --- --- --- --- --- --- --- --- --- --- --- --- --- --- CAG TCG CTC GGC GGC GGC TGG ATC GAG --- --- --- --- --- --- --- --- --- --- --- --- --- --- --- --- --- --- --- --- --- --- --- --- --- --- --- --- --- --- --- --- CAT ACC GGC GAG CAG CCG CGT CCG GCC GAT GCG CCG GTC GAC TAC GGC GCG --- --- --- GCC AGT GCG CCG --- --- --- --- --- --- --- --- --- --- --- --- --- --- --- --- --- --- --- --- --- --- --- --- --- --- GTG GCG GCT TCG GCG CCG AGC GCG GGT --- --- --- --- --- --- --- --- --- --- --- --- --- --- --- --- --- --- --- --- --- --- --- --- --- --- --- --- --- --- --- --- --- --- --- --- --- --- 
OMP4__GCA_000473465.1           --- --- --- --- --- --- --- --- --- --- --- --- --- --- --- --- --- --- --- --- --- --- --- --- --- --- --- --- --- --- --- --- --- --- --- --- --- --- --- --- --- --- ATG CAA AAA CAC TCT --- --- --- --- --- --- --- --- --- --- --- --- --- --- --- TTG ATT GCA GTG --- --- --- --- --- --- --- --- GCC GTC --- --- --- --- GCG CTG CTC GTC GCG GGT TGC ACG CTG GCA CCG CAC TAC GAG CGG CCC GCC GCG CCC GTG ACG GCG ACT TTC CCG ACG GGC GGC GTC TAC GAC CAA CAG CCG GGC ACA --- --- --- --- --- --- --- --- --- --- CAT --- --- --- --- --- --- --- --- --- --- --- --- --- --- --- --- --- --- --- --- --- GGC --- --- --- --- --- --- --- --- --- --- GCG --- --- CGC AGC GCA ACC GGC CAC GCC GCC GCC GAC ATC GGC TGG CGC GAT TTC TTC GTC GAT CCG CGT CTG CAG CAG CTG ATC GAA ATC GCG CTG AAG AAC AAC CGC GAT CTG CGT GTG TCG GTG CTG AAC ATG CAG GCG TCG GCG GCG CAG TAC CGG ATC GTG CGC GCG GGC CTG TTC CCG ACG CTC GAC GCC GCA GCT TCG CAG AGC CGG CAG CGC ACG CCG CGC GAT CTG CTG GCG TCG CCC AAC GCC CCG --- --- ACG ATT TCC AAC ACG TAC TCG GTG GGC TTG AAC GCG TCG --- --- --- --- --- --- --- --- --- --- --- --- --- --- --- --- --- --- --- --- --- --- --- --- --- --- --- --- --- --- --- --- --- --- --- --- --- --- --- --- --- --- --- --- --- --- --- --- --- --- --- --- --- --- --- TGG GAA ATC GAC TTC TTC GGG CGC GTG CAG AGC CTG AAA GAT CAG GCA TTG GCC ACG TAC CTC GGT ACC GCG CAG GCG CGC AAG GCG GCG GAA ATC TCG CTG GTG ACC CAG GTG GCG AAC CAG TAC ATG ACG GTG CTC GAA CTG GAC GAT CTG CTG AAG GTC ACG CAG AAC ACG CTC AAG ACG GCG CAG GAG TCG TAC CGG ATC ACC AAA CTG CAG TTC GAC AAC GGT ACG GGT TCG GAA CTG GAT CTG CGC CAG GCG GAA ACG GTC GTC GAG ACC GCG AAC GCC AAC CTG CAG GCG CAG GCG CGT TTG CGG GCC CAG GCT GAC AAT GCG TTG GTG CTG CTG ATC GGC GAG CCG TTG CCG GCT GAT CTG GCG AGC GGC CTG CCG CTG AAC GAC CAG AAC CTG CTC ACG GAT ATT CCG GCG GGT CTG CCG TCC GAT TTG CTG ACG CGT CGT CCC GAC ATC ATG GAA GCC GAG GAG AAT CTG CTC GCG GCC AAC GCG AAC ATC GGC GCG GCG CGC GCG GCG TTC TTC CCG AGG GTC ACG CTG ACC GGC AGC GTC GGC ACG CTG AGC CCG ACG CTC GGC GGT CTG TTC AAG CCG GGT TCG GCG GCC TGG AGC TTT GCG CCG TCC ATC ACG CTG CCG ATC TTC GAG GGC GGG CAG AAC ATG GCC AAC CTC AAT CTC GCC GAC ATC GAG AAG AAC GTG CAG ATC GCC ACG TAT GAA AAG GCG ATC CAG ACG GCC TTC CGC GAA GTG GCG GAT GGA CTG GCC GCG CGC GGC ACG TAC GAT GAA CAG ATC GCG GCG CTC GAG CGC GAG GTC GCG GCC GAG CAG CGG CGG CTG GAC CTG TCG ACC CTC CGT TAC ACG AAC GGT GTC GAC AGC TAT CTG TCG GTG CTG ACC GCG CAG ACC TCG CTG TAC GCG GCT --- --- --- --- --- --- --- --- --- --- --- --- --- --- --- --- --- --- --- --- --- --- --- --- --- --- --- --- --- --- --- --- --- --- --- --- --- --- --- --- --- --- --- --- --- --- CAG CAG CAA CTG GTT ACC GCG CGC --- --- --- --- --- --- --- --- --- --- --- --- --- --- --- --- --- --- --- ATG GAG CGC CTG CAG AAC CTG GTC ACG CTA TAC --- --- --- --- --- --- --- --- --- --- --- --- --- --- --- --- --- --- --- --- --- --- --- --- --- --- --- --- --- --- --- --- --- --- --- --- --- --- --- --- --- --- --- --- --- --- --- --- --- --- --- --- --- --- --- --- --- --- --- --- --- --- --- --- --- --- --- --- --- --- --- --- --- --- --- --- --- --- --- CAG GCG CTC GGC GGC GGC TGG GTC GAG --- --- --- --- --- --- --- --- --- --- --- --- --- --- --- --- --- --- --- --- --- --- --- --- --- --- --- --- --- --- --- --- CAC ACC GGC GAT CAG CAG CGT CCC GCC GAC GCG CCG GTC GAC TAC GGT GCG --- --- --- GCG AGC GCG CCG --- --- --- --- --- --- --- --- --- --- --- --- --- --- --- --- --- --- --- --- --- --- --- --- --- --- GTC GCG GCT TCG GCG GCA ACG GCA GGT --- --- --- --- --- --- --- --- --- --- --- --- --- --- --- --- --- --- --- --- --- --- --- --- --- --- --- --- --- --- --- --- --- --- --- --- --- --- 
OMP4__GCA_000173575.1           --- --- --- --- --- --- --- --- --- --- --- --- --- --- --- --- --- --- --- --- --- --- --- --- --- --- --- --- --- --- --- --- --- --- --- --- --- --- --- --- --- --- ATG CAA AAA CAT TCT --- --- --- --- --- --- --- --- --- --- --- --- --- --- --- TTG ATT GCA GTG --- --- --- --- --- --- --- --- GCG GTT --- --- --- --- GCG TTG CTC GCT GCG GGT TGC ACG TTG GCG CCG CAT TAC GAG CGG CCC GCC GCG CCC GTG ACG GCG ACC TTC CCG ACT GGC GGC GTG TAC GAC CAG CAG CCG GGT GCG --- --- --- --- --- --- --- --- --- --- ACC --- --- --- --- --- --- --- --- --- --- --- --- --- --- --- --- --- --- --- --- --- GGC --- --- --- --- --- --- --- --- --- --- GGG --- --- CGC AGC GCG AGC GGG CAG GCT GCC GCC GAC ATC GGC TGG CGC AAC TTC TTC GTC GAT CCG CGT CTG CAG CAG CTG ATC GAA ATC GCG CTG AAG AAC AAC CGC GAT CTG CGT GTG TCG GTG CTG AAC ATG CAG GCG TCG GCG GCG CAG TAC CGC ATC GTG CGC GCG GGT CTG TTC CCG ACG CTC AAC GCC GCG GCT TCG CAA AGC AGA TCG CGC ACG CCG AAA GAC CTG ACT GCC ACC --- --- GGC ATC --- --- ACG ATT ACC AAC ACG TAC TCG GTC GGT CTG AAC GCG TCG --- --- --- --- --- --- --- --- --- --- --- --- --- --- --- --- --- --- --- --- --- --- --- --- --- --- --- --- --- --- --- --- --- --- --- --- --- --- --- --- --- --- --- --- --- --- --- --- --- --- --- --- --- --- --- TGG GAA ATC GAC TTC TTC GGG CGC GTG CAG AGC CTG AAG GAC CAG GCG TTG GCG ACT TAC CTC GGC ACC GCG CAG GCG CGC AAG GCC GCG GAG ATT TCG CTG GTC TCG CAG GTG GCG AAC CAG TAC ATG ACG GTG CTC GAA CTG GAC GAT CTG CTG AAG GTC ACG CAG AAC ACG CTG GTT ACG GCG CAG GAG TCG TAT CGG ATC ACC AAA CTG CAG TTC GAC AAC GGC ACG GGT TCG GAA CTC GAT CTG CGC CAG TCG CAA ACG GTC GTC GAG ACC GCG AGC GCG AAC CTG CAG TCG CAG ATG CGT TTG CGG GCT CAG GCC GAT AAC GCG CTG GTG CTG CTG ATC GGC GAG CCG TTG CCG GCG GAT CTG TCG CCA GGC CTG CCG CTG AGC GAC CAG AGT CTG CTC ACG GAT ATT CCG GCG GGC CTG CCG TCC GAT CTG CTG ACG CGT CGT CCG GAC ATC ATG GAA GCC GAG GAG AAT CTG CTC GCG GCC AAC GCG AAC ATC GGC GCG GCG CGC GCC GCG TTC TTC CCG AAG GTC ACG CTG ACG GGC AGC GCC GGT ACG TTG AGT CCC ACG CTC GGC GGC CTG TTC AAG CCG GGC TCG GCG GCA TGG AGT TTC GCG CCG TCG ATC ACG CTG CCG ATC TTC GAG GGC GGG CAG AAC ATC GCC AAC CTG AAT CTC GCC AAC ATC GAG AAG AAC GTG CAG ATC GCC ACG TAT GAA AAG GCG ATC CAG ACG GCC TTC CGT GAA GTG GCG GAC GGA CTG GCC GCG CGC GGC ACC TAC GAC GAG CAA ATC GCG GCG CTC GAG CGG GAT GTC GCG GCC GAG CAG CGC CGG CTG GAT CTG TCG ACG CTC CGT TAT AAG AAC GGT GTC GAC AGC TAT CTG TCG GTG CTG ACC GCG CAG ACT GCG CTG TAC GTG GCT --- --- --- --- --- --- --- --- --- --- --- --- --- --- --- --- --- --- --- --- --- --- --- --- --- --- --- --- --- --- --- --- --- --- --- --- --- --- --- --- --- --- --- --- --- --- CAG CAG GCG CTG GTG ACC GCG CGC --- --- --- --- --- --- --- --- --- --- --- --- --- --- --- --- --- --- --- ATG GAG CGT CTG CAG AAC CTG GTC ACG CTG TAT --- --- --- --- --- --- --- --- --- --- --- --- --- --- --- --- --- --- --- --- --- --- --- --- --- --- --- --- --- --- --- --- --- --- --- --- --- --- --- --- --- --- --- --- --- --- --- --- --- --- --- --- --- --- --- --- --- --- --- --- --- --- --- --- --- --- --- --- --- --- --- --- --- --- --- --- --- --- --- CAG GCG CTC GGC GGC GGC TGG ATC GAG --- --- --- --- --- --- --- --- --- --- --- --- --- --- --- --- --- --- --- --- --- --- --- --- --- --- --- --- --- --- --- --- CAC AAC GGC GAC CAG CCG CGT CCC GCC GAC GCG CCG GTC GAC TAC GGT GCG --- --- --- GCG AGC GCG CCG --- --- --- --- --- --- --- --- --- --- --- --- --- --- --- --- --- --- --- --- --- --- --- --- --- --- GTC GCG GCA TCG GCG GCG ACC GCG GGG --- --- --- --- --- --- --- --- --- --- --- --- --- --- --- --- --- --- --- --- --- --- --- --- --- --- --- --- --- --- --- --- --- --- --- --- --- --- 
OMP4__GCA_000372945.1           --- --- --- --- --- --- --- --- --- --- --- --- --- --- --- --- --- --- --- --- --- --- --- --- --- --- --- --- --- --- --- --- --- --- --- --- --- --- --- --- --- --- ATG CAA AAA CAC TCT --- --- --- --- --- --- --- --- --- --- --- --- --- --- --- TTG ATT GCA GTA --- --- --- --- --- --- --- --- GCG GTC --- --- --- --- GCG CTG CTC GCC ACG GGT TGC ACG CTG GCA CCG CAC TAC CAG CGG CCC GCG GCG CCC GTG ACG GCG ACC TTC CCG ACC GGC GGC GTG TAC GAC CAG CAG CCG GGC GCG --- --- --- --- --- --- --- --- --- --- CAG --- --- --- --- --- --- --- --- --- --- --- --- --- --- --- --- --- --- --- --- --- GGC --- --- --- --- --- --- --- --- --- --- GCG --- --- CGC AGC GCG AAC GGC CAG GCC GCC GCG GAC ATC GGC TGG CGC GAC TTC TTC GTC GAT CCG CGT CTG CAG CAG CTG ATC GGA ATC GCG CTG AAG AAC AAC CGT GAT CTG CGT GTG TCG GTG CTG AAC ATG CAG GCG TCG GCG GCG CAG TAC CGT ATC GTG CGC GCG GGC CTG TTC CCG ACA CTC GAC GCC GCG GCT TCG CAA AGC AAG TCG CGC ACG CCG AAG GAC CTG ACT TTC ACC --- --- GGC GTG --- --- ACG ATC TCC AAC ACG TAT TCG GTG GGC TTG AAC GCG TCG --- --- --- --- --- --- --- --- --- --- --- --- --- --- --- --- --- --- --- --- --- --- --- --- --- --- --- --- --- --- --- --- --- --- --- --- --- --- --- --- --- --- --- --- --- --- --- --- --- --- --- --- --- --- --- TGG GAA ATC GAC TTC TTC GGG CGC GTG CAG AGC CTG AAG GAT CAG GCG TTG GCC ACG TAC CTC GGC ACC GCG CAG GCG CGC AAG GCG GCG GAA ATC GCG CTG GTG TCG CAG GTG GCG AAC CAG TAC ATG ACG GTG CTC GAA CTG GAC GAT CTG CTG AAG GTC ACG CAG AAC ACG TTG AAG ACG GCG CAG GAG TCG TAT CGG ATC ACC AAG CTG CAG TTC GAT AAC GGC ACC GGT TCG GAA CTC GAT CTG CGC CAG GCG GAA ACG GTC GTC GAG ACC GCG AGC GCG GAC CTG CAG ACG CAG ACG CGT TTG CGG GCC CAG GCT GAC AAC GCG CTG GTG CTG CTG ATC GGC GAG CCG TTG CCG GCT GAT CTG CCG GGC GGC CTG CCG CTG AAC GAC CAG AGC CTG CTC ACG GAT ATT CCG GCG GGC CTG CCG TCC GAT CTG CTG ACG CGT CGT CCC GAC ATC ATC GAG GCC GAG GAG AAT CTG CTC GCG GCC AAC GCG AAC ATC GGC GCG GCG CGC GCG GCG TTC TTC CCG AAG GTC ACG CTG ACC GGC AGC GCC GGC ACG CTG AGC CCG ACG CTC GGC GGG CTG TTC AAG CCG GGT TCG GCG GCG TGG AGC TTC GCG CCG TCG ATC ACG CTG CCG ATC TTC GAG GGC GGT CAG AAC ATG GCC AAC CTC GAT CTC GCC AAC ATC GAG AAG AAC GTG CAG ATC GCC ACG TAT GAA AAG GCG ATC CAG ACG GCC TTC CGC GAA GTG GCG GAC GGA CTG GCC GCG CGC GGC ACG TAC GAC GAG CAG ATC GCG GCG CTC GAG CGG GAT GTC GCG GCC GAG CAG CGC CGG CTG GAT CTG TCG ACT CTC CGT TAT ACG AAC GGT GTC GAC AGC TAT CTT TCG GTG CTG ACC GCG CAG ACC TCG TTG TAC GTG GCT --- --- --- --- --- --- --- --- --- --- --- --- --- --- --- --- --- --- --- --- --- --- --- --- --- --- --- --- --- --- --- --- --- --- --- --- --- --- --- --- --- --- --- --- --- --- CAG CAG GCG CTG GTC ACC GCG CGC --- --- --- --- --- --- --- --- --- --- --- --- --- --- --- --- --- --- --- ATG GAA CGT CTG CAG AAC CTG GTC ACG CTG TAC --- --- --- --- --- --- --- --- --- --- --- --- --- --- --- --- --- --- --- --- --- --- --- --- --- --- --- --- --- --- --- --- --- --- --- --- --- --- --- --- --- --- --- --- --- --- --- --- --- --- --- --- --- --- --- --- --- --- --- --- --- --- --- --- --- --- --- --- --- --- --- --- --- --- --- --- --- --- --- CAG GCG CTC GGC GGA GGC TGG ATC GAG --- --- --- --- --- --- --- --- --- --- --- --- --- --- --- --- --- --- --- --- --- --- --- --- --- --- --- --- --- --- --- --- CAC AAC GGC GAC CAG CCG CGT CCC GCC GAC GCG CCG GTC GAC TAC GGT GCG --- --- --- GCG AGC GCA CCG --- --- --- --- --- --- --- --- --- --- --- --- --- --- --- --- --- --- --- --- --- --- --- --- --- --- GTC GCG GCT TCG GCG GCG ACG GCA GGG --- --- --- --- --- --- --- --- --- --- --- --- --- --- --- --- --- --- --- --- --- --- --- --- --- --- --- --- --- --- --- --- --- --- --- --- --- --- 
OMP4__GCA_000092885.1           --- --- --- --- --- --- --- --- --- --- --- --- --- --- --- --- --- --- --- --- --- --- --- --- --- --- --- --- --- --- --- --- --- --- --- --- --- --- --- --- --- --- ATG CAA AAA CAC TCT --- --- --- --- --- --- --- --- --- --- --- --- --- --- --- TTG ATT GCA GTG --- --- --- --- --- --- --- --- GCG GTC --- --- --- --- GCG CTG CTC GCC ACG GGT TGC ACG CTG GCG CCG CAC TAC CAG CGG CCC GCG GCG CCC GTA ACG GCG ACC TTC CCG ACC GGC GGC GTG TAC GAC CAG CAG CCG GGC GCG --- --- --- --- --- --- --- --- --- --- CAG --- --- --- --- --- --- --- --- --- --- --- --- --- --- --- --- --- --- --- --- --- GGC --- --- --- --- --- --- --- --- --- --- GAG --- --- CGC AGC GCG AAC GGC CAG GCC GCC GCC GAC ATC GGC TGG CGC AAT TTC TTC GTC GAT CCG CGT CTG CAG CAG CTG ATC GAG ATC GCG CTG AAG AAC AAC CGC GAT CTG CGG GTG TCG GTG CTG AAC ATG CAG GCG TCG GCG GCG CAG TAC CGC ATC GTG CGC GCG GGT CTG TTC CCG ACG CTC GAC GCC GCG GCC TCG CAA AGC AGG TCG CGC ACG CCG AAG GAC CTG ACG TTC ACC --- --- GGC GTG --- --- ACG ATC TCC AAC ACG TAT TCG GTG GGC TTG AAC GCG TCG --- --- --- --- --- --- --- --- --- --- --- --- --- --- --- --- --- --- --- --- --- --- --- --- --- --- --- --- --- --- --- --- --- --- --- --- --- --- --- --- --- --- --- --- --- --- --- --- --- --- --- --- --- --- --- TGG GAA ATC GAC TTC TTC GGG CGC GTG CAG AGT CTG AAG GAT CAA GCC TTG GCC ACG TAT CTC GGC ACC GCG CAG GCG CGC AAG GCC GCG GAA ATC GCG CTG GTG GCG CAG GTG GCC AAC CAG TAC ATG ACG GTG CTC GAA CTG GAC GAT TTG CTG AAG GTC ACG CAG AAC ACG CTG AAG ACG GCA CAG GAG TCG TTT CGG ATC ACC AAG CTG CAG TTC GAC AAC GGC ACC GGT TCG GAA CTC GAT CTG CGC CAG GCG CAA ACG GTC GTC GAG ACC GCG AGC GCG GAC CTG CAG ACG CAG ACG CGG TTG CGG GCC CAG GCT GAC AAC GCG CTG GTG CTG CTG ATC GGC GAA CCG TTG CCG GCT GAC CTG CCG ACG GGC CTG CCG CTG AAC GAC CAG AGC CTG CTC ACG GAT ATT CCG GCG GGC CTG CCG TCC GAT CTG CTG ACG CGC CGT CCC GAC ATC ATG GAG GCC GAA GAG AAT CTG CTC GCG GCC AAC GCT AAC ATC GGC GCG GCG CGC GCC GCG TTC TTC CCG AGG GTC ACG CTG ACC GGC AGC GCC GGC ACG CTG AGC CCG ACG CTC GGC GGG CTG TTC AAG CCG GGT TCG GCG GCG TGG AGC TTC GCG CCG TCG ATC ACG CTG CCG ATC TTC GAG GGC GGT CAG AAC ATG GCC AAT CTC GAT CTC GCC AAC ATC GAG AAG AAC GTG CAG ATC GCC ACG TAT GAA AAG GCG ATC CAG ACG GCC TTC CGC GAA GTG GCG GAC GGA CTG GCC GCG CGC GGC ACT TAT GAC GAG CAG ATC GCG GCG CTC GAG CGG GAC GTC GCG GCC GAG CAG CGC CGG CTG GAT CTG TCG ACG CTC CGT TAT ACG AAC GGC GTC GAC AGC TAC CTG GCG GTG CTG ACC GCG CAG ACC TCG TTG TAC GTG GCG --- --- --- --- --- --- --- --- --- --- --- --- --- --- --- --- --- --- --- --- --- --- --- --- --- --- --- --- --- --- --- --- --- --- --- --- --- --- --- --- --- --- --- --- --- --- CAG CAG GCG CTG GTC ACC GCG CGC --- --- --- --- --- --- --- --- --- --- --- --- --- --- --- --- --- --- --- ATG GGA CGT CTG CAG AAT CTG GTC ACG CTG TAC --- --- --- --- --- --- --- --- --- --- --- --- --- --- --- --- --- --- --- --- --- --- --- --- --- --- --- --- --- --- --- --- --- --- --- --- --- --- --- --- --- --- --- --- --- --- --- --- --- --- --- --- --- --- --- --- --- --- --- --- --- --- --- --- --- --- --- --- --- --- --- --- --- --- --- --- --- --- --- CAG GCG CTC GGC GGC GGC TGG ATC GAG --- --- --- --- --- --- --- --- --- --- --- --- --- --- --- --- --- --- --- --- --- --- --- --- --- --- --- --- --- --- --- --- CAC AAC GGC GAC CAG CCG CGT CCC GCC GAC GCG CCG GTC GAC TAC GGT GCG --- --- --- GCA AGC GCA CCG --- --- --- --- --- --- --- --- --- --- --- --- --- GTC GCG --- --- --- --- --- --- --- --- --- --- --- GCT TCG GCG GCG ACG GCA GGG GCA GGG --- --- --- --- --- --- --- --- --- --- --- --- --- --- --- --- --- --- --- --- --- --- --- --- --- --- --- --- --- --- --- --- --- --- --- --- --- --- 
OMP4__GCA_000372985.1           --- --- --- --- --- --- --- --- --- --- --- --- --- --- --- --- --- --- --- --- --- --- --- --- --- --- --- --- --- --- --- --- --- --- --- --- --- --- --- --- --- --- ATG CAA AAA CAC TCT --- --- --- --- --- --- --- --- --- --- --- --- --- --- --- TTG ATT GCA GTG --- --- --- --- --- --- --- --- GCG GTC --- --- --- --- GCG CTG CTC GCC ACG GGT TGC ACG CTG GCG CCG CAC TAC CAG CGG CCC GCC GCG CCC GTA ACG GCG ACC TTC CCG ACC GGC GGC GTG TAC GAC CAG CAG CCG GGC GCG --- --- --- --- --- --- --- --- --- --- CAG --- --- --- --- --- --- --- --- --- --- --- --- --- --- --- --- --- --- --- --- --- GGC --- --- --- --- --- --- --- --- --- --- GAG --- --- CGC AGC GCG AAC GGC CAG GCC GCC GCC GAC ATC GGC TGG CGC AAT TTC TTC GTC GAT CCG CGT CTG CAG CAG CTG ATC GAG ATC GCG CTG AAG AAC AAC CGC GAT CTG CGG GTG TCG GTG CTG AAC ATG CAG GCG TCG GCG GCG CAG TAC CGC ATC GTG CGC GCG GGT CTG TTC CCG ACG CTC GAC GCC GCG GCC TCG CAA AGC AGG TCG CGC ACG CCG AAG GAC CTG ACG TTC ACC --- --- GGC GTG --- --- ACG ATC TCC AAC ACG TAT TCG GTG GGC TTG AAC GCG TCG --- --- --- --- --- --- --- --- --- --- --- --- --- --- --- --- --- --- --- --- --- --- --- --- --- --- --- --- --- --- --- --- --- --- --- --- --- --- --- --- --- --- --- --- --- --- --- --- --- --- --- --- --- --- --- TGG GAA ATC GAC TTC TTC GGG CGC GTG CAG AGT CTG AAG GAC CAG GCG TTG GCC ACG TAT CTC GGC ACC GCG CAG GCG CGC AAG GCC GCC GAA ATC GCG CTG GTG GCG CAG GTG GCC AAC CAG TAC ATG ACG GTG CTC GAA CTG GAC GAT CTG CTG AAG GTC ACG CAG AAC ACG CTG AAG ACG GCA CAG GAG TCG TTT CGG ATC ACC AAG CTG CAG TTC GAC AAC GGC ACC GGT TCG GAA CTC GAT CTG CGC CAG GCG CAA ACG GTC GTC GAG ACC GCG AGC GCG GAC CTG CAG ACG CAG ACG CGG TTG CGG GCC CAG GCT GAC AAC GCG CTG GTG CTG CTG ATC GGC GAA CCG TTG CCG GCT GAC CTG CCG ACG GGC CTG CCG CTG AAC GAC CAG AGC CTG CTC ACG GAT ATC CCG GCG GGC CTG CCG TCC GAT CTG CTG ACG CGC CGT CCC GAC ATC ATG GAG GCC GAA GAG AAT CTG CTC GCG GCC AAC GCG AAC ATC GGC GCG GCG CGC GCC GCG TTC TTC CCG AGG GTC ACG CTG ACC GGC AGC GCC GGC ACG CTG AGC CCG ACG CTC GGC GGG CTG TTC AAG CCG GGT TCG GCG GCG TGG AGC TTC GCG CCG TCG ATC ACG CTG CCG ATC TTC GAG GGC GGT CAG AAC ATG GCC AAC CTC GAT CTC GCC AAC ATT GAG AAG AAC GTG CAG ATC GCC ACG TAT GAA AAG GCG ATC CAG ACG GCC TTC CGT GAA GTG GCG GAC GGA CTG GCC GCG CGC GGC ACG TAC GAC GAG CAG ATC GCG GCA CTC GAG CGG GAC GTC GCG GCC GAG CAG CGC CGG CTG GAT CTG TCG ACG CTC CGT TAT ACG AAC GGT GTC GAC AGC TAT CTG TCG GTG CTG ACT GCA CAG ACC GCG CTG TAT GCG GCT --- --- --- --- --- --- --- --- --- --- --- --- --- --- --- --- --- --- --- --- --- --- --- --- --- --- --- --- --- --- --- --- --- --- --- --- --- --- --- --- --- --- --- --- --- --- CAA CAG CGA CTG GTC ACC GCG CGC --- --- --- --- --- --- --- --- --- --- --- --- --- --- --- --- --- --- --- ATG GAG CGT CTG CAG AAC CTG GTC ACG CTG TAC --- --- --- --- --- --- --- --- --- --- --- --- --- --- --- --- --- --- --- --- --- --- --- --- --- --- --- --- --- --- --- --- --- --- --- --- --- --- --- --- --- --- --- --- --- --- --- --- --- --- --- --- --- --- --- --- --- --- --- --- --- --- --- --- --- --- --- --- --- --- --- --- --- --- --- --- --- --- --- CAG GCG CTC GGC GGC GGC TGG ATC GAG --- --- --- --- --- --- --- --- --- --- --- --- --- --- --- --- --- --- --- --- --- --- --- --- --- --- --- --- --- --- --- --- CAC AAC GGC GAG CAG CCG CGT CCC GCC GAC GCG CCG GTC GAC TAC GGT GCG --- --- --- GCG AGC GCA CCG --- --- --- --- --- --- --- --- --- --- --- --- --- --- --- --- --- --- --- --- --- --- --- --- --- --- GTC GCG GCT TCG GCG GCG ACG GCA GGG --- --- --- --- --- --- --- --- --- --- --- --- --- --- --- --- --- --- --- --- --- --- --- --- --- --- --- --- --- --- --- --- --- --- --- --- --- --- 
OMP4__GCA_000745015.1           --- --- --- --- --- --- --- --- --- --- --- --- --- --- --- --- --- --- --- --- --- --- --- --- --- --- --- --- --- --- --- --- --- --- --- --- --- --- --- --- --- --- ATG CAA AAA CAC TCT --- --- --- --- --- --- --- --- --- --- --- --- --- --- --- TTG ATT GCA GTG --- --- --- --- --- --- --- --- GCG GTT --- --- --- --- GCG TTG TTC GCC GCG GGT TGC ACG ATG GCG CCG CAT TAC CAG CGT CCG GCG GAA CCC GTG ACG TCG ACG TTC CCG ACC GGC GGC GTG TAC GAC ACG CAA CCG GGC GCG --- --- --- --- --- --- --- --- --- --- ACC --- --- --- --- --- --- --- --- --- --- CAG CCG GGG GCC GAA ACG GGC CAG CAA AAA CCC GGC GCG ACG GCT GCC --- --- --- --- --- --- GCG --- --- CGT AGC GCG AAC GGT GTG GCC GCG GCC GAT ATC GGC TGG CGC GAA TTC TTC GTC GAT CCG CGC ATG CAG CGG CTG ATC GAG ATC GCG CTG AAG AAC AAC CGC GAT CTG CGT GTG TCG GTG CTG AAC ATG CAG GTG TCG CAG GCG CAG TAC CGG ATC GTT CGT GCC GGT CTG TTC CCG ACG CTC AAT GCC GCG GCT TCG CAA ACC AAA TCG CGT ACG CCG ACG GAC CTG GCG TTC GGC --- --- GGT CAG --- --- AAC ATT TCC AAC TCG TAC TCG GTC GGT CTG AAC GCG TCT --- --- --- --- --- --- --- --- --- --- --- --- --- --- --- --- --- --- --- --- --- --- --- --- --- --- --- --- --- --- --- --- --- --- --- --- --- --- --- --- --- --- --- --- --- --- --- --- --- --- --- --- --- --- --- TGG GAA ATC GAC TTC TTC GGG CGG ATT CAA AGT CTG AGG GAT CAG GCG TTG GCA ACC TAC CTG GGC ACG GCG CAG GCA CGC AAG GCG GCG GAA ATC GCG CTG GTC TCG CAG GTG GCG AAT CAG TAT CTG ACG GTG CTC GAA CTG GAC GAT CTG CTG AAG GTC ACG CAA GAC ACG CTG AAG ACC GCG CAG GAG TCG TAT CGG ATC ACC AGG CTG CAG TTC GAC AAC GGC ACG GGT TCC GAA CTG GAT CTG CGC CAG GCG CAA ACA GTG GTC GAG ACG GCC AAC GCC AAC CTG CAG GCG CAG GAG CGT TTG CGG GCA CAG GGC GAG AAT GCG CTG GTG CTG CTG CTA GGC GAG CCG CTG CCG GCT GAT CTG CCG CCG GGT CTG ACG CTG GAC GAC CAG AAT CTC CTC ACG GAT ATT CCG GCC GGT CTG CCG TCC GAT CTG CTC ACG CGT CGT CCG GAC ATC ATG GAG GCC GAG GAG AAC CTG CTC GCG GCC AAC GCG AAT ATC GGC GCG GCG CGC GCG GCG TTC TTC CCG AAG GTC TCG CTG ACC GGC AAT TTC GGC ACG CTG AGC CCG TCG CTC GGC GGT CTG TTC AAG CCG GGT TCG GCT GCG TGG GGC TTC GGT CCG TCG ATC ACG GTG CCG ATC TTC GAG GGT GGC GAG AAC ATC GCC AAC CTC GAC GTC GCG AAC CTG CAG AAG AAC GTC CAG ATC GCT ACG TAC GAA AAG GCG ATC CAG ACG GCC TTC CGC GAA GTG GCG GAC GGT CTG GCG GCG CGC GGC ACG TAC GAC CAG CAG ATC CAG GCG CTG GAG CGC AAT ACG TTT GCG GAA CAG CGT CGT CTG GAT CTG TCG AAT CTG CGT TAT ACG AAC GGT GTC GAC AGC TAT CTG TCG GTG CTG ACC GCG CAG ACC GAT CTG TAC TCG TCG --- --- --- --- --- --- --- --- --- --- --- --- --- --- --- --- --- --- --- --- --- --- --- --- --- --- --- --- --- --- --- --- --- --- --- --- --- --- --- --- --- --- --- --- --- --- CAA ACG TCG CTG ATT ACC GCG CGC --- --- --- --- --- --- --- --- --- --- --- --- --- --- --- --- --- --- --- ATG GAG CGC CTG CAG AAC CTG GTG ACG TTG TAC --- --- --- --- --- --- --- --- --- --- --- --- --- --- --- --- --- --- --- --- --- --- --- --- --- --- --- --- --- --- --- --- --- --- --- --- --- --- --- --- --- --- --- --- --- --- --- --- --- --- --- --- --- --- --- --- --- --- --- --- --- --- --- --- --- --- --- --- --- --- --- --- --- --- --- --- --- --- --- CAG GCA CTC GGC GGT GGC TGG GTC GAG --- --- --- --- --- --- --- --- --- --- --- --- --- --- --- --- --- --- --- --- --- --- --- --- --- --- --- --- --- --- --- --- CAC AAC GGC GAT CAG CCG CGT CCC GCC GAC GCA CCG GTG AAT TAC GGT GCG --- --- --- GCA AGC GCG CCG --- --- --- --- --- --- --- --- --- --- --- --- --- --- --- --- --- --- --- --- --- --- --- --- --- --- GTG GCG GCT TCG GCG GCG ACG GCG GGT --- --- --- --- --- --- --- --- --- --- --- --- --- --- --- --- --- --- --- --- --- --- --- --- --- --- --- --- --- --- --- --- --- --- --- --- --- --- 
OMP4__GCA_001294705.1           --- --- --- --- --- --- --- --- --- --- --- --- --- --- --- --- --- --- --- --- --- --- --- --- --- --- --- --- --- --- --- --- --- --- --- --- --- --- --- --- --- --- ATG CAA AAA CAC TCT --- --- --- --- --- --- --- --- --- --- --- --- --- --- --- TTG ATT GCA GTG --- --- --- --- --- --- --- --- GCG GTT --- --- --- --- GCG CTG TTC GCC GCG GGT TGC ACG ATG GCG CCG AAG TAC CAT CGC CCG GAT GAG CCC GTG ACG GCG ACC TTC CCG ACC GGC GGC GTG TAT GAC ACG CAG CCG GGC GCG --- --- --- --- --- --- --- --- --- --- GCG --- --- --- --- --- --- --- --- --- --- --- --- --- --- --- --- --- --- --- --- --- AGC --- --- --- --- --- --- --- --- --- --- GCC --- TCG CGG ACC GCG AAC GGC CAG GCG GCC GCC GAT ATC GGT TGG CGT GAT TTC TTC GCC GAT GCG CGT TTG CAG CGA CTG ATC GAA ATC GCG CTG AAG AAC AAC CGC GAT CTG CGC GTG TCG GTG CTG AAT ATC CAG GCA TCG CAG GCG CAG TAC CAG ATC GCT CGT GCG GCG CTG TTC CCG ACG CTG GAT GCC GCG GCG TCG CAA AGC AAG CAG CGC ACG CCG AAA GAC CTG ACG TCT ACG --- --- GGT CTC --- --- ACG ATC AGC AAC ACG TAC TCG GTG GGT CTG AAC GCG TCC --- --- --- --- --- --- --- --- --- --- --- --- --- --- --- --- --- --- --- --- --- --- --- --- --- --- --- --- --- --- --- --- --- --- --- --- --- --- --- --- --- --- --- --- --- --- --- --- --- --- --- --- --- --- --- TGG GAA ATC GAC TTC TTC GGG CGG ATT CAA AGC CTG AAG GAT CAG GCG TTG GCT CAG TAC CTC GCT ACC GCT CAG GCG CGC AAG GCC GCG GAA ATC GCG CTG GTC TCG CAG GTG GCG AAT CAG TAC ATG ACG GTG CTC GAG CTC GAC GAT CTG CTG AAG GTC ACG CAG AAC ACG TTG AAG ACC GCG CAG GAG TCG TAC CGC ATC ACC AAG CTG CAG TTC GAC AAC GGC ACG GGT TCG GAA CTG GAT CTG CGG CAG TCG CAG ACG GTG GTC GAG CAG GCG AAC GCC AAC CTG CAG TCG CAG GCG CGT CTG CGG GCT CAG GCG GAT AAC GCG CTC GTG CTG CTG CTC GGC GAG CCG TTG CCG GAC GAT CTG CCG CCG GGT ATG ACG TTG GAC AAT CAG AAC CTG CTG ACG GAT GTT CCG GCG GGC CTG CCG TCC GAT CTG CTG ACA CGT CGT CCG GAC ATC ATG GAG GCC GAG GAG AAT CTG CTC GCG GCC AAC GCG AAC ATC GGC GCG GCG CGG GCA GCG TTC TTC CCG AAG GTC TCG CTG ACC GGC AGT TTC GGC ACG CTG AGT CCG ACG CTC GGC GGT CTG TTC AAG CCG GGT TCG GCG GCA TGG AGC TTC GCG CCG TCG ATC ACC TTG CCG ATT TTC GAA GGC GGC CAG AAC AAG GCC AAT CTC GAT CTC GCC ACT GTG CAG AAG AAC ATC CAG ATC GCA ACG TAT GAG AAG GCG ATC CAG ACG GCC TTC CGC GAA GTG GCG GAC GCA CTG GCG GCA CGC GGC ACG TAC GAT CAG CAG ATT CAG GCG CTC GAG CGC AAT ACC TTT GCC GAA CAG CGC CGG CTG GAT CTG TCG GAC CTG CGT TAT AAG AAC GGT GTC GAC AGC TAT CTG TCG GTG CTG ACC GCG CAG ACC GAT TTG TAC ACG GCG --- --- --- --- --- --- --- --- --- --- --- --- --- --- --- --- --- --- --- --- --- --- --- --- --- --- --- --- --- --- --- --- --- --- --- --- --- --- --- --- --- --- --- --- --- --- CAG CAG TTG CTG GTG ACC GCG CGC --- --- --- --- --- --- --- --- --- --- --- --- --- --- --- --- --- --- --- ATG CAG CGT CTG CAG AAT CTG GTC ACG CTG TAC --- --- --- --- --- --- --- --- --- --- --- --- --- --- --- --- --- --- --- --- --- --- --- --- --- --- --- --- --- --- --- --- --- --- --- --- --- --- --- --- --- --- --- --- --- --- --- --- --- --- --- --- --- --- --- --- --- --- --- --- --- --- --- --- --- --- --- --- --- --- --- --- --- --- --- --- --- --- --- CAG GCA CTC GGC GGC GGC TGG ATC GAA --- --- --- --- --- --- --- --- --- --- --- --- --- --- --- --- --- --- --- --- --- --- --- --- --- --- --- --- --- --- --- --- CGG GCC GGC GAG CAG CCG CGT CCG GCC GAT GCA CCG GTC GAT TAC GGT GCG --- --- --- GCG AGT GCG CCG --- --- --- --- --- --- --- --- --- --- --- --- --- --- --- --- --- --- --- --- --- --- --- --- --- --- GTG GCG GCT TCG GCC GCG ACT GCG GGT --- --- --- --- --- --- --- --- --- --- --- --- --- --- --- --- --- --- --- --- --- --- --- --- --- --- --- --- --- --- --- --- --- --- --- --- --- --- 
OMP4__GCA_000685055.1           --- --- --- --- --- --- --- --- --- --- --- --- --- --- --- --- --- --- --- --- --- --- --- --- --- --- --- --- --- --- --- --- --- --- --- --- --- --- --- --- --- --- ATG CAA AAA CAC TCT --- --- --- --- --- --- --- --- --- --- --- --- --- --- --- TTG ATT GCA GTG --- --- --- --- --- --- --- --- GCG GTT --- --- --- --- GCG TTG TTC GCC GCG GGG TGC ACG ATG GCG CCG AAG TAC CAT CGC CCC GCC GAA CCC GTG ACG GCG ACC TTC CCG ACC GGC GGC GTG TAC GAC ACG CAA CCG GGC GCG --- --- --- --- --- --- --- --- --- --- GCG --- --- --- --- --- --- --- --- --- --- --- --- --- --- --- --- --- --- --- --- --- GGC GCC --- --- --- --- --- --- --- --- --- GCG --- --- CGC ACC GCG AAT GGC CAG GCG GCG GCC GAT ATC GGC TGG CGC GAT TTC TTC GTC GAT GCG CGT TTG CAG CGG CTG ATC GAA ATC GCG CTG AAG AAC AAC CGC GAT CTG CGC GTG TCG GTG CTG AAT ATC CAG GCA TCG CAG GCG CAG TAC CAG ATT GCC CGC GCG GCG CTG TTC CCG ACG CTC GAC GCA GCG GCG TCG CAA AGC AAA CAG CGC ACG CCT AAG GAT CTC TCC TTC AAC --- --- GGG CAG --- --- ACG ATC AGC AAC AGC TAT TCG GTC GGC CTG AAC GCT TCG --- --- --- --- --- --- --- --- --- --- --- --- --- --- --- --- --- --- --- --- --- --- --- --- --- --- --- --- --- --- --- --- --- --- --- --- --- --- --- --- --- --- --- --- --- --- --- --- --- --- --- --- --- --- --- TGG GAA ATC GAT TTC TTC GGG CGG ATT CAA AGC CTG AAG GAT CAG GCG TTG GCG CAG TAC CTG GCC ACC GCA CAG GCG CGC AAG GCG GCG GAA ATC GCG CTG GTC TCG CAA GTG GCC AAC CAG TAC ATG ACG GTG CTC GAA CTG GAC GAT CTG CTG AAG GTC ACG CAG AAC ACG CTG AAG ACC GCG CAG GAG TCG TAC CGG ATC GCC AAG CTG CAG TTC GAC AAC GGC ACG GGT TCG GAA CTG GAT CTG CGC CAG TCG GAA ACG GTG GTC GAG CAG GCG CAG GCG AAC CTG CAG TCG CAG GCG CGT CTG CGG GCA CAG GCG GAT AAC GCG CTC GTG CTG CTG CTC GGC GAG CCG TTG CCG GAT GAC CTG CCG CCG GGC ATG CCG CTG GAT AGC CAG AAT CTC CTG ACG GAT ATT CCG GCG GGC TTG CCC TCC GAT CTG CTG ACG CGT CGT CCG GAC ATC ATG GAG GCC GAA GAG AAC CTG CTT GCG GCC AAC GCC AAC ATC GGC GCG GCG CGC GCG GCG TTC TTC CCG AAG GTC TCG CTG ACC GGC AGC TTC GGC ACG CTG AGC CCG TCG CTC GGC GGT CTG TTC AAG CCG GGT TCG GCG GCA TGG AGC TTC GCG CCG TCG ATC ACG TTG CCG ATC TTC GAA GGC GGC CAG AAC AAG GCC AAT CTC GAT CTC GCC ACC GTA CAG AAG AAC ATC CAG ATC GCG ACA TAT GAA AAG GCG ATC CAG ACG GCC TTC CGC GAA GTG GCG GAC GCA CTG GCG GCG CGC GGC ACG TAC GAC CAG CAG ATC AAG TCC CTG GAA CGT AAT GCT TTT GCC GAA CAG CGC CGG CTG GAT CTG TCG GAC CTG CGT TAT AAG AAC GGC GTC GAC AGC TAT CTG TCG GTG CTG ACC GCG CAG ACC GAT CTG TAT TCG GCG --- --- --- --- --- --- --- --- --- --- --- --- --- --- --- --- --- --- --- --- --- --- --- --- --- --- --- --- --- --- --- --- --- --- --- --- --- --- --- --- --- --- --- --- --- --- CAG CAG TTG CTG GTG ACC GCG CGC --- --- --- --- --- --- --- --- --- --- --- --- --- --- --- --- --- --- --- ATG CAG CGT CTG CAG AAC CTG GTC ACG CTG TAC --- --- --- --- --- --- --- --- --- --- --- --- --- --- --- --- --- --- --- --- --- --- --- --- --- --- --- --- --- --- --- --- --- --- --- --- --- --- --- --- --- --- --- --- --- --- --- --- --- --- --- --- --- --- --- --- --- --- --- --- --- --- --- --- --- --- --- --- --- --- --- --- --- --- --- --- --- --- --- CAG GCA CTC GGC GGC GGC TGG ATC GAA --- --- --- --- --- --- --- --- --- --- --- --- --- --- --- --- --- --- --- --- --- --- --- --- --- --- --- --- --- --- --- --- CGG GCC GGC GAT CAG CCG CGT CCG GCC GAT GCA CCG GTC GAT TAC GGT GCG --- --- --- GCG AGC GCG CCG --- --- --- --- --- --- --- --- --- --- --- --- --- --- --- --- --- --- --- --- --- --- --- --- --- --- GTG GCC GCT TCG GCA GCG ACC GCG GGT --- --- --- --- --- --- --- --- --- --- --- --- --- --- --- --- --- --- --- --- --- --- --- --- --- --- --- --- --- --- --- --- --- --- --- --- --- --- 
OMP4__GCA_000714855.1           --- --- --- --- --- --- --- --- --- --- --- --- --- --- --- --- --- --- --- --- --- --- --- --- --- --- --- --- --- --- --- --- --- --- --- --- --- --- --- --- --- --- ATG CAA AAA CAC TCT --- --- --- --- --- --- --- --- --- --- --- --- --- --- --- TTG ATT GCA GTG --- --- --- --- --- --- --- --- GCG GTT --- --- --- --- GCG TTG TTC GCC GCG GGG TGC ACG ATG GCG CCG AAG TAC CAT CGC CCC GCC GAA CCC GTG ACG GCG ACC TTC CCG ACC GGC GGC GTG TAC GAC ACG CAA CCG GGC GCG --- --- --- --- --- --- --- --- --- --- GCG --- --- --- --- --- --- --- --- --- --- --- --- --- --- --- --- --- --- --- --- --- GGC --- --- --- --- --- --- --- --- --- --- GCC --- GCG CGC ACC GCG AAT GGC CAG GCG GCG GCC GAT ATC GGC TGG CGC GAT TTC TTC GTC GAC GCG CGT TTG CAG CGG CTG ATC GAA ATC GCG CTG AAG AAC AAC CGC GAT CTG CGC GTG TCG GTG CTG AAT ATC CAG GCA TCG CAG GCG CAG TAC CAG ATT GCC CGC GCG GCG CTG TTC CCG ACG CTC GAC GCA GCG GCG TCG CAA AGC AAA CAG CGC ACG CCT AAG GAT CTC TCC TTC AAC --- --- GGG CAG --- --- ACG ATC AGC AAC AGC TAT TCG GTC GGC CTG AAC GCT TCG --- --- --- --- --- --- --- --- --- --- --- --- --- --- --- --- --- --- --- --- --- --- --- --- --- --- --- --- --- --- --- --- --- --- --- --- --- --- --- --- --- --- --- --- --- --- --- --- --- --- --- --- --- --- --- TGG GAA ATC GAT TTC TTC GGG CGG ATT CAA AGC CTG AAG GAT CAG GCG TTG GCG CAG TAC CTG GCC ACC GCA CAG GCG CGC AAG GCG GCG GAA ATC GCG CTG GTC TCG CAA GTG GCC AAC CAG TAC ATG ACG GTG CTC GAA CTG GAC GAT CTG CTG AAG GTC ACG CAG AAC ACG CTG AAG ACC GCG CAG GAG TCG TAC CGG ATC GCC AAG CTG CAG TTC GAC AAC GGC ACG GGT TCG GAA CTG GAT CTG CGC CAG TCG GAA ACG GTG GTC GAG CAG GCG CAG GCG AAC CTG CAG TCG CAG GCG CGT CTG CGG GCA CAG GCG GAT AAC GCG CTC GTG CTG CTG CTC GGC GAG CCG TTG CCG GAT GAC CTG CCG CCG GGC ATG CCG CTG GAT AGC CAG AAT CTC CTG ACG GAT ATT CCG GCG GGC TTG CCG TCG GAT CTG CTC ACG CGT CGT CCG GAC ATC ATG GAG GCC GAA GAG AAC CTG CTT GCG GCC AAC GCC AAC ATC GGC GCG GCG CGC GCG GCG TTC TTC CCG AAG GTC TCG CTG ACC GGC AGC TTC GGC ACG CTG AGC CCG TCG CTC GGC GGT CTG TTC AAG CCG GGT TCG GCG GCA TGG AGC TTC GCG CCG TCG ATC ACG TTG CCG ATC TTC GAA GGC GGC CAG AAC AAG GCC AAT CTC GAT CTC GCC ACC GTA CAG AAG AAC ATC CAG ATC GCG ACG TAT GAA AAG GCG ATC CAG ACG GCC TTC CGC GAA GTG GCG GAC GCA CTG GCG GCG CGC GGC ACG TAC GAC CAG CAG ATC AAG TCG CTG GAA CGC AAT GCT TTT GCC GAA CAG CGC CGG CTG GAT CTG TCG GAC CTG CGT TAT AAG AAC GGC GTC GAC AGC TAT CTG TCG GTG CTG ACC GCG CAG ACC GAT CTG TAT TCG GCG --- --- --- --- --- --- --- --- --- --- --- --- --- --- --- --- --- --- --- --- --- --- --- --- --- --- --- --- --- --- --- --- --- --- --- --- --- --- --- --- --- --- --- --- --- --- CAG CAG TTG CTG GTG ACC GCG CGC --- --- --- --- --- --- --- --- --- --- --- --- --- --- --- --- --- --- --- ATG CAG CGT CTG CAG AAC CTT GTC ACG CTG TAC --- --- --- --- --- --- --- --- --- --- --- --- --- --- --- --- --- --- --- --- --- --- --- --- --- --- --- --- --- --- --- --- --- --- --- --- --- --- --- --- --- --- --- --- --- --- --- --- --- --- --- --- --- --- --- --- --- --- --- --- --- --- --- --- --- --- --- --- --- --- --- --- --- --- --- --- --- --- --- CAG GCA CTC GGC GGC GGC TGG ATC GAA --- --- --- --- --- --- --- --- --- --- --- --- --- --- --- --- --- --- --- --- --- --- --- --- --- --- --- --- --- --- --- --- CGG GCC GGC GAT CAG CCG CGT CCG GCC GAT GCA CCG GTC GAT TAC GGT GCG --- --- --- GCG AGC GCG CCG --- --- --- --- --- --- --- --- --- --- --- --- --- --- --- --- --- --- --- --- --- --- --- --- --- --- GTG GCC GCT TCG GCA GCG ACC GCG GGT --- --- --- --- --- --- --- --- --- --- --- --- --- --- --- --- --- --- --- --- --- --- --- --- --- --- --- --- --- --- --- --- --- --- --- --- --- --- 
OMP4__GCA_000961515.1           --- --- --- --- --- --- --- --- --- --- --- --- --- --- --- --- --- --- --- --- --- --- --- --- --- --- --- --- --- --- --- --- --- --- --- --- --- --- --- --- --- --- ATG CAA AAA CAC TCT --- --- --- --- --- --- --- --- --- --- --- --- --- --- --- TTG ATT GCA GTG --- --- --- --- --- --- --- --- GCG GTT --- --- --- --- GCG TTG TTC GCC GCG GGG TGC ACG ATG GCG CCG AAG TAC CAT CGC CCC GCC GAA CCC GTG ACG GCG ACC TTC CCG ACC GGC GGC GTG TAC GAC ACG CAA CCG GGC GCG --- --- --- --- --- --- --- --- --- --- GCG --- --- --- --- --- --- --- --- --- --- --- --- --- --- --- --- --- --- --- --- --- GGC --- --- --- --- --- --- --- --- --- --- GCC --- GCG CGC ACC GCG AAT GGC CAG GCG GCG GCC GAT ATC GGC TGG CGC GAT TTC TTC GTC GAT GCG CGT TTG CAG CGG CTG ATC GAA ATC GCG CTG AAG AAC AAC CGC GAT CTG CGC GTG TCG GTG CTG AAT ATC CAG GCA TCG CAG GCG CAG TAC CAG ATT GCC CGC GCG GCG CTG TTC CCG ACG CTC GAC GCA GCG GCG TCG CAA AGC AAA CAG CGC ACG CCT AAG GAT CTC TCC TTC AAC --- --- GGG CAG --- --- ACG ATC AGC AAC ACC TAT TCG GTC GGC CTG AAC GCT TCG --- --- --- --- --- --- --- --- --- --- --- --- --- --- --- --- --- --- --- --- --- --- --- --- --- --- --- --- --- --- --- --- --- --- --- --- --- --- --- --- --- --- --- --- --- --- --- --- --- --- --- --- --- --- --- TGG GAA ATC GAT TTC TTC GGG CGG ATT CAA AGC CTG AAG GAT CAG GCG TTG GCG CAG TAC CTG GCC ACC GCA CAG GCG CGC AAG GCG GCG GAA ATC GCG CTG GTC TCG CAA GTG GCC AAC CAG TAC ATG ACG GTG CTC GAA CTG GAC GAT CTG CTG AAG GTC ACG CAG AAC ACG CTG AAG ACC GCG CAG GAG TCG TAC CGG ATC GCC AAG CTG CAG TTC GAC AAC GGC ACG GGT TCG GAA CTG GAT CTG CGC CAG TCG GAA ACG GTG GTC GAG CAG GCG CAG GCG AAC CTG CAG TCG CAG GCG CGT CTG CGG GCA CAG GCG GAT AAC GCG CTC GTG CTG CTG CTC GGC GAG CCG TTG CCG GAT GAC CTG CCG CCG GGC ATG CCG TTG GAT AGC CAG AAT CTC CTG ACG GAT ATT CCG GCG GGC TTG CCG TCG GAT CTG CTC ACG CGT CGT CCG GAC ATC ATG GAG GCC GAA GAG AAC CTG CTC GCG GCC AAC GCG AAC ATC GGC GCG GCG CGC GCG GCG TTC TTC CCG AAA GTC TCG CTG ACC GGC AGC TTC GGC ACG CTG AGC CCG TCG CTC GGC GGT CTG TTC AAG CCG GGT TCG GCG GCA TGG AGC TTC GCG CCG TCG ATC ACG TTG CCG ATC TTC GAG GGC GGC CAG AAC AAG GCC AAT CTC GAT CTC GCC ACC GTA CAG AAG AAC ATC CAG ATC GCG ACG TAT GAA AAG GCG ATC CAG ACG GCC TTC CGC GAA GTG GCG GAC GCA CTG GCG GCG CGC GGC ACG TAC GAC CAG CAG ATC AAG TCG CTG GAA CGC AAT GCT TTT GCC GAA CAG CGC CGG CTG GAT CTG TCG GAC CTG CGT TAT AAG AAC GGC GTC GAC AGC TAT CTG TCG GTG CTG ACC GCG CAG ACC GAT CTG TAT TCG GCG --- --- --- --- --- --- --- --- --- --- --- --- --- --- --- --- --- --- --- --- --- --- --- --- --- --- --- --- --- --- --- --- --- --- --- --- --- --- --- --- --- --- --- --- --- --- CAG CAG TTG CTG GTG ACC GCG CGC --- --- --- --- --- --- --- --- --- --- --- --- --- --- --- --- --- --- --- ATG CAG CGT CTG CAG AAC CTG GTC ACG CTG TAC --- --- --- --- --- --- --- --- --- --- --- --- --- --- --- --- --- --- --- --- --- --- --- --- --- --- --- --- --- --- --- --- --- --- --- --- --- --- --- --- --- --- --- --- --- --- --- --- --- --- --- --- --- --- --- --- --- --- --- --- --- --- --- --- --- --- --- --- --- --- --- --- --- --- --- --- --- --- --- CAG GCA CTC GGC GGC GGC TGG ATC GAA --- --- --- --- --- --- --- --- --- --- --- --- --- --- --- --- --- --- --- --- --- --- --- --- --- --- --- --- --- --- --- --- CGG GCC GGC GAT CAG CCG CGT CCG GCC GAT GCA CCG GTC GAT TAC GGT GCG --- --- --- GCG AGC GCG CCG --- --- --- --- --- --- --- --- --- --- --- --- --- --- --- --- --- --- --- --- --- --- --- --- --- --- GTG GCC GCT TCG GCA GCG ACC GCG GGT --- --- --- --- --- --- --- --- --- --- --- --- --- --- --- --- --- --- --- --- --- --- --- --- --- --- --- --- --- --- --- --- --- --- --- --- --- --- 
OMP4__GCA_000383275.1           --- --- --- --- --- --- --- --- --- --- --- --- --- --- --- --- --- --- --- --- --- --- --- --- --- --- --- --- --- --- --- --- --- --- --- --- --- --- --- --- --- --- ATG CAA AAA CAC TCT --- --- --- --- --- --- --- --- --- --- --- --- --- --- --- TTG ATT GCA GTG --- --- --- --- --- --- --- --- GCG GTC --- --- --- --- GCG TTC CTC GCC GCC GGT TGC ACG ATG GCG CCG AAG TAC GAA CGC CCC GCC GCG CCG GTG ACG AGC ACG TTC CCG ACC GGC GGC GTG TAC GAC ACG CAG CCG GGC ACG --- --- --- --- --- ACG CAG CCT GGC GGG GCC --- --- --- --- --- --- --- --- --- --- --- --- --- --- --- --- --- --- --- --- --- GGT --- --- --- --- --- --- --- --- --- --- GCG --- --- CGC AGC GCA AAC GGC CTG GCG GCG GCC GAC ATC GGC TGG CGC GAT TTC TTC ATC GAT CCG CGC ATG CAG CAG TTG ATC GAC ATC GCG TTG AAG AAC AAC CGC GAT CTG CGC GTG TCG GTG CTG AAC ATG CAG GCG TCG CAG GCG CAG TTC CGT ATC GTT CGC GCG GGG CTG TTC CCG ACG CTC GAC GCC GCG GCA TCG CAA AGC AAA CAG CGG ACG CCG AAA GAT CTG TCG GTG TTC --- --- GGC AAT --- --- ACG ATT TCG AAC TCG TAT TCG GTC GGC CTG AAC GCA TCG --- --- --- --- --- --- --- --- --- --- --- --- --- --- --- --- --- --- --- --- --- --- --- --- --- --- --- --- --- --- --- --- --- --- --- --- --- --- --- --- --- --- --- --- --- --- --- --- --- --- --- --- --- --- --- TGG GAA ATC GAC TTC TTC GGG CGG ATT CAA AGC CTG AAG GAC CAG GCG TTG GCT CAG TAC CTG GCC ACG GCT CAA GCG CGC AAG GCG GCT GAA ATC GCG TTG GTC TCG CAG GTG GCG AAT CAG TAC CTG ACG GTG CTC GAA CTC GAC GAT CTG CTG AAG GTC ACG CAA GGT ACG CTG AAG ACC GCG CAA GAG TCG TTT CGC ATC ACG AAG CTG CAG TTC GAC AAC GGT ACC GGC TCC GAA CTC GAT GTT CGC CAG GCG CAG ACC GTG GTC GAG CAG GCC GAG GCG AAC CTG CAA GCG CAG GCG CGT CTG CGG GCA CAG GCG GAA AAC GCG CTG GTG CTG CTG GTC GGC GAG CCG TTG CCC GCC GGC CTC GCG CCG GGC CTC ACT TTG AAC GAC CAG AAT CTG CTC ACG GAT ATT CCG GCG GGT CTG CCG TCC GAT CTG CTG ACG CGT CGT CCC GAT ATC ATG GAG GCC GAA GAG AAT CTG CTT GCG GCC AAC GCG AAT ATC GGC GCC GCG CGC GCG GCC TTC TTC CCG AAG GTT TCG CTC ACG GGC AGC TTT GGC ACG CTC AGC CCG ACG CTC GGC GGC CTG TTC AAG CCG GGT TCG GCA GCG TGG AGT TTC GCG CCG TCG ATC ACG CTG CCG ATT TTC GAG GGC GGT CAG AAC ATG GCC AAC CTC GAT CTC GCG AAT ATC CAG AAG AAC GTC CAG ATC GCT ACG TAC GAA AAG GCC ATC CAG ACG GCC TTC CGC GAG GTA GCA GAC GCG CTC GCC GCG CGC GGC ACG TAC GAT CAG CAG ATC CAG TCG CTC GAG CGC AAC GCG TTT GCG GAA CAG CGC CGG CTG GAT CTG TCG GAT CTG CGC TAT ACG AAC GGG GTC GAC AGT TAC CTG GCG GTG CTG ACC GCG CAG ACC GCT TTG TAT TCG GCG --- --- --- --- --- --- --- --- --- --- --- --- --- --- --- --- --- --- --- --- --- --- --- --- --- --- --- --- --- --- --- --- --- --- --- --- --- --- --- --- --- --- --- --- --- --- CAG CAG TCG TTG ATT ACT GCG CGC --- --- --- --- --- --- --- --- --- --- --- --- --- --- --- --- --- --- --- ATG GAG CGT CTG CAG AAC CTG GTG ACG TTG TAC --- --- --- --- --- --- --- --- --- --- --- --- --- --- --- --- --- --- --- --- --- --- --- --- --- --- --- --- --- --- --- --- --- --- --- --- --- --- --- --- --- --- --- --- --- --- --- --- --- --- --- --- --- --- --- --- --- --- --- --- --- --- --- --- --- --- --- --- --- --- --- --- --- --- --- --- --- --- --- CAG GCG CTC GGC GGC GGC TGG ATC GAG --- --- --- --- --- --- --- --- --- --- --- --- --- --- --- --- --- --- --- --- --- --- --- --- --- --- --- --- --- --- --- --- CAT AGC GGC GAT CAG CCG CGT CCG GCC GAC GCA CCC GTG GAC TAC GGT GCA --- --- --- GCA AGT GCG CCG --- --- --- --- --- --- --- --- --- --- --- --- --- --- --- --- --- --- --- --- --- --- --- --- --- --- GCA GCG GCT TCG GCT GCG ACC GCC GGC --- --- --- --- --- --- --- --- --- --- --- --- --- --- --- --- --- --- --- --- --- --- --- --- --- --- --- --- --- --- --- --- --- --- --- --- --- --- 
OMP4__GCA_000685095.1           --- --- --- --- --- --- --- --- --- --- --- --- --- --- --- --- --- --- --- --- --- --- --- --- --- --- --- --- --- --- --- --- --- --- --- --- --- --- --- --- --- --- ATG CAA AAA CAC TCT --- --- --- --- --- --- --- --- --- --- --- --- --- --- --- TTG ATT GCA GTG --- --- --- --- --- --- --- --- GCG GTC --- --- --- --- GCG TTC GTC GCT GCC GGT TGC ACG ATG GCG CCG AAG TAC GAA CGC CCC GCC GCG CCG GTG ACA AGC ACG TTC CCG ACC GGC GGC GTG TAC GAC ACG CAG CCG GGC ACG --- --- --- --- --- --- --- --- --- --- ACG --- --- --- --- --- --- --- --- --- --- --- --- --- --- --- --- CAG GCT GGC GGG GCC GGT --- --- --- --- --- --- --- --- --- --- GCG --- --- CGC AGC GCG AAC GGC CTG GCG GCG GCC GAC ATC GGC TGG CGC GAT TTC TTT ATC GAT CCG CGC ATG CAG CAG TTG ATC GAC ATC GCG CTG AAG AAC AAC CGC GAT CTG CGC GTG TCG GTG CTG AAT ATG CAG GCG TCG CAG GCG CAG TTC CGG ATC GTT CGC GCG GGC CTG TTC CCG ACG CTC GAC GCT GCG GCA TCG CAA AGC AAA CAG CGG ACA CCG AAA GAT CTG TCG GTG TTC --- --- GGC AAT --- --- ACG ATC TCG AAT TCG TAT TCG GTC GGC CTG AAC GCA TCG --- --- --- --- --- --- --- --- --- --- --- --- --- --- --- --- --- --- --- --- --- --- --- --- --- --- --- --- --- --- --- --- --- --- --- --- --- --- --- --- --- --- --- --- --- --- --- --- --- --- --- --- --- --- --- TGG GAA ATC GAC TTC TTC GGG CGT ATT CAA AGC CTG AAG GAC CAG GCG TTG GCT CAG TAC CTT GCC ACG GCT CAA GCG CGC AAG GCA GCT GAA ATC GCG TTG GTC TCG CAG GTG GCG AAT CAG TAC CTG ACG GTG CTC GAA CTC GAC GAT CTG CTG AAG GTC ACG CAA GGT ACG CTG AAG ACC GCG CAG GAG TCG TAT CGC ATC ACG AAG CTG CAG TTC GAC AAC GGT ACG GGC TCC GAA CTC GAT GTT CGC CAG GCG CAG ACC GTG GTC GAG CAG GCC GAG GCG AAC CTG CAT GCG CAG GAG CGT CTG CGG GCC CAG GCG GAG AAC GCG CTG GTG CTG CTG GTC GGC GAG CCG TTG CCC GCC GGC CTC GCG CCG GGC CTC ACG TTG AAC GAC CAG AAT CTG CTC ACG GAT ATT CCG GCG GGT CTG CCG TCC GAT CTG CTG ACG CGT CGT CCC GAT ATC ATG GAG GCC GAA GAG AAT CTG CTT GCG GCC AAT GCG AAT ATC GGC GCC GCG CGC GCG GCC TTC TTC CCG AAG GTT TCT CTC ACG GGC AGC TTT GGC ACG CTG AGC CCG ACG CTC GGC GGC TTG TTC AAG CCG GGG TCG GCA GCG TGG AGT TTC GCG CCG TCG ATC ACG CTG CCG ATT TTC GAA GGC GGT CAG AAC ATG GCC AAC CTC GAC CTC GCG AAT ATC CAG AAG AAC GTC CAG ATC GCC ACG TAC GAA AAG GCG ATC CAG ACG GCC TTC CGT GAG GTA GCA GAC GGG CTC GCC GCG CGC GGC ACA TAC GAT CAG CAG ATC CAG TCG CTC GAG CGC AAC GCG TTT GCG GAA CAG CGC CGG CTG GAT CTG TCG AAT CTG CGC TAT ACG AGC GGG GTC GAC AGT TAC CTC GCG GTG CTG ACC GCG CAG ACC GCT TCG TAT TCG GCG --- --- --- --- --- --- --- --- --- --- --- --- --- --- --- --- --- --- --- --- --- --- --- --- --- --- --- --- --- --- --- --- --- --- --- --- --- --- --- --- --- --- --- --- --- --- CAG CAG TCG TTG ATT ACC GCG CGC --- --- --- --- --- --- --- --- --- --- --- --- --- --- --- --- --- --- --- ATG GAG CGT CTG CAG AAC CTG GTG ACG TTG TAC --- --- --- --- --- --- --- --- --- --- --- --- --- --- --- --- --- --- --- --- --- --- --- --- --- --- --- --- --- --- --- --- --- --- --- --- --- --- --- --- --- --- --- --- --- --- --- --- --- --- --- --- --- --- --- --- --- --- --- --- --- --- --- --- --- --- --- --- --- --- --- --- --- --- --- --- --- --- --- CAG GCG CTC GGC GGC GGC TGG ATC GAG --- --- --- --- --- --- --- --- --- --- --- --- --- --- --- --- --- --- --- --- --- --- --- --- --- --- --- --- --- --- --- --- CAT AGC GGC GAT CAG CCG CGT CCG GCC GAC GCA CCC GTC GAC TAC GGT GCG --- --- --- GCA AGT GCG CCG --- --- --- --- --- --- --- --- --- --- --- --- --- --- --- --- --- --- --- --- --- --- --- --- --- --- GCA GCG GCT TCG GCT GCG ACC GCC GGC --- --- --- --- --- --- --- --- --- --- --- --- --- --- --- --- --- --- --- --- --- --- --- --- --- --- --- --- --- --- --- --- --- --- --- --- --- --- 
OMP4__GCA_000172415.1           --- --- --- --- --- --- --- --- --- --- --- --- --- --- --- --- --- --- --- --- --- --- --- --- --- --- --- --- --- --- --- --- --- --- --- --- --- --- --- --- --- --- ATG CAA AAA CAC TCT --- --- --- --- --- --- --- --- --- --- --- --- --- --- --- TTG ATT GCA GTA --- --- --- --- --- --- --- --- GCG GTC --- --- --- --- GCG CTG TTC GCC GCT GGT TGC ACG ATG GCG CCG AAG TAC GAG CGC CCC GCC GCG CCG GTG ACG AGC AAC TTC CCG ACC GGC GGC GTG TAC GAA ACG CAG CCG GGC GCG --- --- --- --- --- --- --- --- --- --- ACT --- --- --- --- --- --- --- --- --- --- --- --- --- --- --- --- CAA CCG GGC CAG TCG GGC --- --- --- --- --- --- --- --- --- --- GCG --- --- CGC AGC GCG AAC GGC GTG GCC GCG GCG GAC ATC GGC TGG CGC GAT TTC TTC GTC GAT CCG CGC ATG CAG CGG CTG ATC GAC ATC GCG CTG AAG AAC AAC CGC GAT TTG CGC GTG TCG GTG CTG AAC ATG CAG GCG TCG CAG GCG CAG TTC CGC ATC GTT CGC GCG GGC CTG TTC CCG ACG CTC GAC GCC GCG GCT TCG CAA AGC AAA TCG CGC ACG CCG GAG AAT CTG TCG GTG GCC --- --- GGC AGG --- --- ACG ATT AGC AAC TCG TAT TCG GTC GGT CTG AAC GCT TCG --- --- --- --- --- --- --- --- --- --- --- --- --- --- --- --- --- --- --- --- --- --- --- --- --- --- --- --- --- --- --- --- --- --- --- --- --- --- --- --- --- --- --- --- --- --- --- --- --- --- --- --- --- --- --- TGG GAA ATC GAC TTC TTC GGT CGC ATT CAG AGC TTG AAG GAT CAG GCG TTG GCG CAG TAC CTG GCC ACC GCG CAG GCG CGC AAG GCG GCT GAA ATC GCG CTG GTT TCG CAG GTC GCG AAT CAG TAC CTG ACG GTG CTC GAA CTC GAC GAT CTG CTG AAA GTC ACG CAA GGC ACG CTG AAG ACC GCC GAG GAG TCG TAC CGG ATC ACG AAG CTG CAG TTC GAC AAC GGC ACG GGC TCG GAA CTC GAT CTG CGC CAG GCG CAG ACC GTG GTC GAG CAA GCG GGC GCG AAC CTG CAG GCG CAG GAG CGC TTG CGC GCA CAG GCC GAG AAT GCG CTC GTG CTG CTG CTC GGC GAG CCG CTG CCG GCT GAT CTG CCG CCG GGC CTC ACG CTC AGC GAC CAG AAT CTG CTG ACG GAC ATT CCG GCG GGC TTG CCG TCC GAT CTG CTG ACG CGT CGT CCG GAC ATC ATG GAG GCC GAG GAG AAT CTG CTC GCG GCC AAC GCG AAT ATC GGC GCG GCA CGG GCG GCG TTC TTC CCG AGG GTC TCG CTC ACG GGC AGC TTC GGC ACG CTG AGC CCG ACG CTC GGC GGA TTG TTC AAG CCG GGT TCG GCC GCG TGG AGT TTT GCG CCG TCC ATC ACG TTG CCG ATT TTC GAA GGC GGC CAG AAC AAG GCC AAC CTC GAC CTC GCC AAC ATC CAG AAG AAC GCG CAA ATC GCC ACG TAC GAA AAA GCG ATC CAG ACG GCC TTC CGC GAA GTG GCG GAC GGG CTC GCC GCG CGG GGC ACG TAC GAT CAG CAG ATC CGG TCG CTC GAG CGC AAT GCG TTT GCA GAA CAG CGC CGG CTG GAT CTG TCG ACT CTG CGT TAT ACG AAC GGC GTC GAT AGT TAT CTG TCG GTG CTG ACC GCG CAG ACC GAT CTG TAT TCG GCG --- --- --- --- --- --- --- --- --- --- --- --- --- --- --- --- --- --- --- --- --- --- --- --- --- --- --- --- --- --- --- --- --- --- --- --- --- --- --- --- --- --- --- --- --- --- CAG CAG TCG TTG ATC ACC GCG CGC --- --- --- --- --- --- --- --- --- --- --- --- --- --- --- --- --- --- --- ATG CAG CGC CTG CAG AAC CTG GTC ACG CTG TAC --- --- --- --- --- --- --- --- --- --- --- --- --- --- --- --- --- --- --- --- --- --- --- --- --- --- --- --- --- --- --- --- --- --- --- --- --- --- --- --- --- --- --- --- --- --- --- --- --- --- --- --- --- --- --- --- --- --- --- --- --- --- --- --- --- --- --- --- --- --- --- --- --- --- --- --- --- --- --- CAG GCG CTC GGC GGC GGG TGG ATC GAG --- --- --- --- --- --- --- --- --- --- --- --- --- --- --- --- --- --- --- --- --- --- --- --- --- --- --- --- --- --- --- --- CAT AAC GGC GAT CAG CCG CGT CCG CCC GAT GCC CCG GTC GAC TAC GGC GCG --- --- --- GCC AGC GCG CCG --- --- --- --- --- --- --- --- --- --- --- --- --- --- --- --- --- --- --- --- --- --- --- --- --- --- GCG GCG GCT TCC GCT GCT ACC GCG GGC --- --- --- --- --- --- --- --- --- --- --- --- --- --- --- --- --- --- --- --- --- --- --- --- --- --- --- --- --- --- --- --- --- --- --- --- --- --- 
OMP4__GCA_000421865.1           --- --- --- --- --- --- --- --- --- --- --- --- --- --- --- --- --- --- --- --- --- --- --- --- --- --- --- --- --- --- --- --- --- --- --- --- --- --- --- --- --- --- ATG CAA AAA CAC TCT --- --- --- --- --- --- --- --- --- --- --- --- --- --- --- TTG ATT GCA GTA --- --- --- --- --- --- --- --- GCG GTC --- --- --- --- GCG CTG TTC GCC GCC GGT TGC ACG ATG GCG CCG AAG TAC GAG CGG CCC GCC GCG CCG GTG ACG AGC AAC TTC CCG ACC GGC GGC GTG TAC GAA ACG CAG CCG GGC GCG --- --- --- --- --- --- --- --- --- --- ACT --- --- --- --- --- --- --- --- --- --- --- --- --- --- --- --- CAA CCG GGC CAG TCG GGC --- --- --- --- --- --- --- --- --- --- GCG --- --- CGC AGC GCG AAC GGC GTG GCC GCG GCG GAC ATC GGC TGG CGC GAT TTC TTC GTC GAT CCG CGC ATG CAG CGG CTG ATC GAC ATC GCG CTG AAG AAC AAC CGC GAT TTG CGC GTG TCG GTG CTG AAC ATG CAG GCG TCG CAG GCG CAG TTC CGC ATC GTT CGC GCG GGT CTG TTC CCG ACG CTC GAC GCC GCG GCT TCG CAA AGC AAA TCG CGC ACG CCG GAG AAT CTG TCG GTG GCC --- --- GGC AGG --- --- ACG ATT AGC AAC TCG TAT TCG GTC GGT CTG AAC GCT TCG --- --- --- --- --- --- --- --- --- --- --- --- --- --- --- --- --- --- --- --- --- --- --- --- --- --- --- --- --- --- --- --- --- --- --- --- --- --- --- --- --- --- --- --- --- --- --- --- --- --- --- --- --- --- --- TGG GAA ATC GAC TTC TTC GGC CGC ATT CAG AGC CTG AAG GAT CAG GCG TTG GCG CAG TAC CTG GCC ACC GCG CAG GCG CGC AAA GCG GCT GAA ATC GCG CTG GTT TCG CAG GTC GCG AAT CAG TAT CTG ACG GTG CTC GAA CTC GAC GAT CTG CTG AAA GTC ACG CAA GGC ACG CTG AAG ACC GCC GAG GAG TCG TAC CGG ATC ACG AAG CTG CAG TTC GAC AAC GGC ACG GGC TCC GAA CTC GAT CTG CGT CAG GCG CAG ACC GTG GTC GAG CAA GCG GGC GCG AAC CTG CAG GCG CAG GAG CGC TTG CGC GCA CAG GCC GAG AAT GCG CTC GTG CTG CTG CTC GGC GAG CCG CTG CCG GCT GAT CTG CCG CCG GGC CTC ACG CTC AGC GAC CAG AAT CTG CTG ACG GAC ATT CCG GCG GGC TTG CCG TCC GAT CTG CTG ACG CGT CGT CCG GAC ATC ATG GAG GCC GAG GAG AAT CTG CTC GCG GCC AAC GCG AAT ATC GGC GCG GCA CGG GCG GCG TTC TTC CCG AGG GTC TCG CTC ACG GGC AGC TTC GGC ACG CTG AGC CCG ACG CTC GGC GGA TTG TTC AAG CCG GGT TCG GCC GCG TGG AGT TTT GCG CCG TCC ATC ACG TTG CCG ATT TTC GAA GGC GGC CAG AAC AAG GCC AAC CTC GAC CTC GCC AAC ATC CAG AAG AAC GCG CAA ATC GCC ACG TAC GAA AAA GCG ATC CAG ACG GCC TTC CGC GAA GTG GCG GAC GGG CTC GCC GCG CGG GGC ACG TAC GAT CAG CAG ATC CGG TCG CTC GAG CGC AAT GCG TTT GCA GAA CAG CGC CGG CTG GAT CTG TCG ACT CTG CGT TAT ACG AAC GGG GTC GAT AGT TAT CTG TCG GTG CTG ACC GCG CAG ACC GAT CTG TAT TCG GCG --- --- --- --- --- --- --- --- --- --- --- --- --- --- --- --- --- --- --- --- --- --- --- --- --- --- --- --- --- --- --- --- --- --- --- --- --- --- --- --- --- --- --- --- --- --- CAG CAG TCG TTA ATC ACC GCG CGC --- --- --- --- --- --- --- --- --- --- --- --- --- --- --- --- --- --- --- ATG CAG CGC CTG CAG AAC CTG GTC ACG CTG TAC --- --- --- --- --- --- --- --- --- --- --- --- --- --- --- --- --- --- --- --- --- --- --- --- --- --- --- --- --- --- --- --- --- --- --- --- --- --- --- --- --- --- --- --- --- --- --- --- --- --- --- --- --- --- --- --- --- --- --- --- --- --- --- --- --- --- --- --- --- --- --- --- --- --- --- --- --- --- --- CAG GCG CTT GGC GGC GGG TGG ATC GAG --- --- --- --- --- --- --- --- --- --- --- --- --- --- --- --- --- --- --- --- --- --- --- --- --- --- --- --- --- --- --- --- CAT AAC GGC GAT CAG CCG CGT CCG CCC GAT GCC CCC GTC GAC TAC GGC GCG --- --- --- GCC AGC GCG CCG --- --- --- --- --- --- --- --- --- --- --- --- --- --- --- --- --- --- --- --- --- --- --- --- --- --- GCG GCG GCT TCG GCT GCT ACC GCG GGC --- --- --- --- --- --- --- --- --- --- --- --- --- --- --- --- --- --- --- --- --- --- --- --- --- --- --- --- --- --- --- --- --- --- --- --- --- --- 
OMP4__GCA_001293045.1           --- --- --- --- --- --- --- --- --- --- --- --- --- --- --- --- --- --- --- --- --- --- --- --- --- --- --- --- --- --- --- --- --- --- --- --- --- --- --- --- --- --- ATG CAA AAA CAC TCT --- --- --- --- --- --- --- --- --- --- --- --- --- --- --- TTG ATT GCA GTA --- --- --- --- --- --- --- --- GCG GTC --- --- --- --- GCG CTG TTC GCC GCT GGT TGC ACG ATG GCG CCG AAG TAC GAG CGC CCC GCC GCG CCG GTG ACG AGC AAC TTC CCG ACC GGC GGC GTG TAC GAA ACG CAG CCG GGC GCG --- --- --- --- --- --- --- --- --- --- ACT --- --- --- --- --- --- --- --- --- --- --- --- --- --- --- --- CAA CCG GGC CAG TCG GGC --- --- --- --- --- --- --- --- --- --- GCG --- --- CGC AGC GCG AAC GGC GTG GCC GCG GCG GAC ATC GGC TGG CGC GAT TTC TTC GTC GAT CCG CGC ATG CAG CGG CTG ATC GAC ATC GCG CTG AAG AAC AAC CGC GAT TTG CGC GTG TCG GTG CTG AAC ATG CAG GCG TCG CAG GCG CAG TTC CGC ATC GTT CGC GCG GGC CTG TTC CCG ACG CTC GAC GCC GCG GCT TCG CAA AGC AAA TCG CGC ACG CCG GAG AAT CTG TCG GTG GCC --- --- GGC AGG --- --- ACG ATT AGC AAC TCG TAT TCG GTC GGT CTG AAC GCT TCG --- --- --- --- --- --- --- --- --- --- --- --- --- --- --- --- --- --- --- --- --- --- --- --- --- --- --- --- --- --- --- --- --- --- --- --- --- --- --- --- --- --- --- --- --- --- --- --- --- --- --- --- --- --- --- TGG GAA ATC GAC TTC TTC GGT CGC ATT CAG AGC TTG AAG GAT CAG GCG TTG GCG CAG TAC CTG GCC ACC GCG CAG GCG CGC AAG GCG GCT GAA ATC GCG CTG GTT TCG CAG GTC GCG AAT CAG TAC CTG ACG GTG CTC GAA CTC GAC GAT CTG CTG AAA GTC ACG CAA GGC ACG CTG AAG ACC GCC GAG GAG TCG TAC CGG ATC ACG AAG CTG CAG TTC GAC AAC GGC ACG GGC TCG GAA CTC GAT CTG CGC CAG GCG CAG ACC GTG GTC GAG CAA GCG GGC GCG AAC CTG CAG GCG CAG GAG CGC TTG CGC GCA CAG GCC GAG AAT GCG CTC GTG CTG CTG CTC GGC GAG CCG CTG CCG GCT GAT CTG CCG CCG GGC CTC ACG CTC AGC GAC CAG AAT CTG CTG ACG GAC ATT CCG GCG GGC TTG CCG TCC GAT CTG CTG ACG CGT CGT CCG GAC ATC ATG GAG GCC GAG GAG AAT CTG CTC GCG GCC AAC GCG AAT ATC GGC GCG GCA CGG GCG GCG TTC TTC CCG AGG GTC TCG CTC ACG GGC AGC TTC GGC ACG CTG AGC CCG ACG CTC GGC GGA TTG TTC AAG CCG GGT TCG GCC GCG TGG AGT TTT GCG CCG TCC ATC ACG TTG CCG ATT TTC GAA GGC GGC CAG AAC AAG GCC AAC CTC GAC CTC GCC AAC ATC CAG AAG AAC GCG CAA ATC GCC ACG TAC GAA AAA GCG ATC CAG ACG GCC TTC CGC GAA GTG GCG GAC GGG CTC GCC GCG CGG GGC ACG TAC GAT CAG CAG ATC CGG TCG CTC GAG CGC AAT GCG TTT GCA GAA CAG CGC CGG CTG GAT CTG TCG ACT CTG CGT TAT ACG AAC GGC GTC GAT AGT TAT CTG TCG GTG CTG ACC GCG CAG ACC GAT CTG TAT TCG GCG --- --- --- --- --- --- --- --- --- --- --- --- --- --- --- --- --- --- --- --- --- --- --- --- --- --- --- --- --- --- --- --- --- --- --- --- --- --- --- --- --- --- --- --- --- --- CAG CAG TCG TTG ATC ACC GCG CGC --- --- --- --- --- --- --- --- --- --- --- --- --- --- --- --- --- --- --- ATG CAG CGC CTG CAG AAC CTG GTC ACG CTG TAC --- --- --- --- --- --- --- --- --- --- --- --- --- --- --- --- --- --- --- --- --- --- --- --- --- --- --- --- --- --- --- --- --- --- --- --- --- --- --- --- --- --- --- --- --- --- --- --- --- --- --- --- --- --- --- --- --- --- --- --- --- --- --- --- --- --- --- --- --- --- --- --- --- --- --- --- --- --- --- CAG GCG CTC GGC GGC GGG TGG ATC GAG --- --- --- --- --- --- --- --- --- --- --- --- --- --- --- --- --- --- --- --- --- --- --- --- --- --- --- --- --- --- --- --- CAT AAC GGC GAT CAG CCG CGT CCG CCC GAT GCC CCG GTC GAC TAC GGC GCG --- --- --- GCC AGC GCG CCG --- --- --- --- --- --- --- --- --- --- --- --- --- --- --- --- --- --- --- --- --- --- --- --- --- --- GCG GCG GCT TCC GCT GCT ACC GCG GGC --- --- --- --- --- --- --- --- --- --- --- --- --- --- --- --- --- --- --- --- --- --- --- --- --- --- --- --- --- --- --- --- --- --- --- --- --- --- 
OMP4__GCA_000472525.1           --- --- --- --- --- --- --- --- --- --- --- --- --- --- --- --- --- --- --- --- --- --- --- --- --- --- --- --- --- --- --- --- --- --- --- --- --- --- --- --- --- --- ATG CAA AAA CAC TCT --- --- --- --- --- --- --- --- --- --- --- --- --- --- --- TTG ATT GCA GTG --- --- --- --- --- --- --- --- GCG GTC --- --- --- --- GCG TTC CTC GCC GCC GGT TGC ACG ATG GCG CCG AAG TAC GAA CGC CCC GCC GCG CCG GTG ACG AGC ACG TTC CCC ACC GGC GGC GTG TAC GAC ACG CAG CCG GGC GCG --- --- --- --- --- ACG CAG CCA GGC GCA GCC --- --- --- --- --- --- --- --- --- --- --- --- --- --- --- --- --- --- --- --- --- GGC --- --- --- --- --- --- --- --- --- --- GCG --- --- CGC AGC GCG AAC GGC CAG GCG GCG GCG GAC ATC GGC TGG CGC GAT TTC TTC GTC GAT CCG CGC ATG CAG CGG TTG ATC GAA ATT GCG CTG AAG AAC AAC CGC GAT CTG CGC GTG TCG GTG CTG AAC ATG CAG GCC TCG CAA GCG CAG TTC CGG ATC GTC CGC GCG GGT CTG TTC CCG ACG CTC GAC GCC GCG GCA TCG CAA AGC AAA CAG CGA ACG CCG AAA GAC CTG TCG GTG TTC --- --- GGC AAT --- --- ACG ATC TCG AAC TCA TAT TCG GTT GGT CTG AAC GCT TCG --- --- --- --- --- --- --- --- --- --- --- --- --- --- --- --- --- --- --- --- --- --- --- --- --- --- --- --- --- --- --- --- --- --- --- --- --- --- --- --- --- --- --- --- --- --- --- --- --- --- --- --- --- --- --- TGG GAA ATC GAC TTC TTC GGG CGC ATT CAA AGC CTG AAG GAC CAG GCG TTG GCT CAA TAC CTG GCC ACG GCT CAG GCG CGC AAG GCG GCT GAA ATC GCG CTG GTC TCG CAG GTG GCG AAT CAG TAT CTG ACG GTG CTC GAG CTC GAC GAT CTG CTG AAT GTC ACA CAA GGC ACG CTG AAA ACG GCG CAC GAG TCG TAT CGC ATC ACG AAG CTG CAG TTC GAC AAC GGC ACC GGC TCC GAA CTC GAT CTG CGT CAG GCG CAG ACC GTG GTC GAG CAG GCA CAG GCG AAC TTG CAG GCG CAG GAG CGT TTG CGC GCT CAG GCC GAA AAC GCG CTG GTG CTG CTG CTC GGC GAG CCG CTG CCC GCC GAC CTG CCG CCG GGC CTC ACG TTG AGC GAC CAG AAT CTC CTC ACG GAT ATT CCG GCG GGT CTG CCG TCC GAT CTG CTG ACG CGT CGT CCG GAC ATC ATG GAG GCC GAG GAG AAT CTG CTC GCG GCG AAC GCG AAT ATC GGC GCG GCG CGC GCG GCG TTT TTC CCG AAG GTT TCG CTC ACC GGC AGC TTC GGT ACG CTG AGC CCG ACG CTC GGC GGC CTG TTC AAG CCG GGT TCG GCG GCG TGG AGC TTC GCG CCG TCG ATC ACG TTG CCG ATT TTC GAA GGC GGC CAG AAC CTG GCC AAC CTC GAT GTG GCC AAC ATC CAG AAG AAC GTC CAG ATC GCC ACG TAT GAA AAG GCG ATC CAG ACG GCC TTC CGC GAG GTG GCG GAC GCA CTG GCC GCG CGC GGC ACG TAC GAT CAG CAG ATT CAG TCG CTC GAG CGC AAC ACG TTT GCG CAA CAG CGT CGG CTG GAT CTG TCG AAC CTG CGT TAT ACG AAC GGG GTC GAC AGT TAC CTG TCG GTG CTG ACC GCG CAG ACC GAT CTG TAT TCG TCG --- --- --- --- --- --- --- --- --- --- --- --- --- --- --- --- --- --- --- --- --- --- --- --- --- --- --- --- --- --- --- --- --- --- --- --- --- --- --- --- --- --- --- --- --- --- CAG CAG TCG TTG ATC ACC GCG CGC --- --- --- --- --- --- --- --- --- --- --- --- --- --- --- --- --- --- --- ATG GAG CGT TTG CAG AAC CTC GTG ACG CTG TAC --- --- --- --- --- --- --- --- --- --- --- --- --- --- --- --- --- --- --- --- --- --- --- --- --- --- --- --- --- --- --- --- --- --- --- --- --- --- --- --- --- --- --- --- --- --- --- --- --- --- --- --- --- --- --- --- --- --- --- --- --- --- --- --- --- --- --- --- --- --- --- --- --- --- --- --- --- --- --- CAG GCG CTC GGC GGC GGC TGG ATC GAG --- --- --- --- --- --- --- --- --- --- --- --- --- --- --- --- --- --- --- --- --- --- --- --- --- --- --- --- --- --- --- --- CAT AAC GGC GAG CAG CCG CGT CCG GCC GAT GCA CCC GTC GAC TAC GGT GCA --- --- --- GCG AGT GCG CCG --- --- --- --- --- --- --- --- --- --- --- --- --- --- --- --- --- --- --- --- --- --- --- --- --- --- GCA GCG GCT TCC GCT GGT ACC GCG GGC --- --- --- --- --- --- --- --- --- --- --- --- --- --- --- --- --- --- --- --- --- --- --- --- --- --- --- --- --- --- --- --- --- --- --- --- --- --- 
OMP4__GCA_000176935.2           --- --- --- --- --- --- --- --- --- --- --- --- --- --- --- --- --- --- --- --- --- --- --- --- --- --- --- --- --- --- --- --- --- --- --- --- --- --- --- --- --- --- ATG CAA AAA CAC TCT --- --- --- --- --- --- --- --- --- --- --- --- --- --- --- TTG ATT GCA GTA --- --- --- --- --- --- --- --- GCG GCC --- --- --- --- GCG CTG TTC GCC GCC GGT TGC ACG ATG GCG CCG AAG TAC GAG CGC CCC GCC GCG CCG GTA ACG AGC ACT TTC CCG ACC GGC GGC GTG TAC GAC GCG CAG CCG GGC GCC --- --- --- --- --- --- --- --- --- --- GCC --- --- --- --- --- --- --- --- --- --- --- --- --- --- --- --- --- --- --- CAG CCC GGC --- --- --- --- --- --- --- --- --- --- GCG --- --- CGC AGC GCC AAC GGC ATG GCC GCG GCC GAC ATC GGC TGG CGC GAT TTC TTT GTC GAT CCG CGC ATG CAG CGG CTG ATC GAG ATC GCG CTG AAG AAC AAC CGC GAT CTG CGC GTG TCG GTG CTG AAC ATG CAG GCG TCG CAG GCG CAG TTC CGC ATT GTT CGC GCG GGT CTG TTC CCC ACG CTC GAC GCC GCG GCT TCG CAA ACC AAG CAG CGC ACG CCG AAA AAT CTG TCG GTG TTC --- --- GGC AAT --- --- ACG ATT TCG AAT TCG TAT TCG GTG GGT CTG AAC GCC TCG --- --- --- --- --- --- --- --- --- --- --- --- --- --- --- --- --- --- --- --- --- --- --- --- --- --- --- --- --- --- --- --- --- --- --- --- --- --- --- --- --- --- --- --- --- --- --- --- --- --- --- --- --- --- --- TGG GAA ATC GAC TTC TTC GGG CGG GTC CAG AGC CTG AAA GAT CAG GCG TTG GCG CAA TAC CTG GCC ACC ACA CAG GCG CGC AAG GCA GCG GAA ATT TCG CTG GTT TCG CAG GTC GCG AAT CAG TAT CTG ACG GTG CTG GAG CTC GAC GAC CTG CTG AAA GTC ACG CAA GGC ACG CTG AAA ACG GCC GAG GAG TCG TAT CGC ATC ACG AAG CTG CAG TTC GAC AAC GGC ACG GGT TCG GAG CTC GAT CTG CGC CAG GCG CAA ACG GTG GTC GAG CAG GCG GGC GCG AAC CTG CAG TCG CAG GAG CGC TTG CGG GCT CAG GCC GAG AAT GCG CTG GTG CTG CTG CTC GGC GAG CCG CTG CCC GCC GAT CTG CCG CCG GGA CTC ACG TTG AGC GAT CAG AAC CTG CTC ACG GAT ATT CCG GCG GGT CTG CCG TCC GAT CTG CTG ACG CGT CGT CCG GAC ATC ATG GAG GCC GAA GAG AAC CTG CTC GCG GCC AAT GCG AAT ATC GGC GCG GCG CGC GCG GCG TTC TTT CCG AAG GTC TCG CTG ACG GGC AGC TTC GGC ACG TTG AGC CCG ACA CTC GGC GGT TTG TTC AAG CCG GGC TCG GCC GCG TGG AGC TTT GCG CCG TCC ATC ACG TTG CCG ATC TTC GAG GGT GGC CAG AAC AAG GCC AAC CTC GAT CTC GCC AAC ATC CAG AAG AAC GCC CAG ATC GCC ACG TAT GAA AAG GCG ATC CAG ACG GCC TTC CGC GAA GTG GCG GAC GCG CTG GCC GCG CGC GGC ACG TAC GAT CAG CAG ATC CAG TCG CTC GAG CGC AAC ACG TTC GCG CAA CAG CGC CGG CTG GAT CTG TCG AAT CTG CGC TAT ACG AAC GGC GTC GAC AGC TAC CTG TCG GTG CTG ACG GCG CAG ACC GAT CTG TAC TCG TCG --- --- --- --- --- --- --- --- --- --- --- --- --- --- --- --- --- --- --- --- --- --- --- --- --- --- --- --- --- --- --- --- --- --- --- --- --- --- --- --- --- --- --- --- --- --- CAG CAG TCG TTG ATC ACT GCG CGC --- --- --- --- --- --- --- --- --- --- --- --- --- --- --- --- --- --- --- ATG GAG CGT CTG CAG AAC CTG GTC ACG CTG TAC --- --- --- --- --- --- --- --- --- --- --- --- --- --- --- --- --- --- --- --- --- --- --- --- --- --- --- --- --- --- --- --- --- --- --- --- --- --- --- --- --- --- --- --- --- --- --- --- --- --- --- --- --- --- --- --- --- --- --- --- --- --- --- --- --- --- --- --- --- --- --- --- --- --- --- --- --- --- --- CAG GCG CTC GGC GGC GGC TGG ATC GAG --- --- --- --- --- --- --- --- --- --- --- --- --- --- --- --- --- --- --- --- --- --- --- --- --- --- --- --- --- --- --- --- CAT AAC GGC GAT CAG CCG CGT CCG GCC GAT GCT CCC GTC GAC TAC GGC GCG --- --- --- GCG AGT GCG CCG --- --- --- --- --- --- --- --- --- --- --- --- --- --- --- --- --- --- --- --- --- --- --- --- --- --- GCG GCG GCT TCG GCG GCC ACT GCG GGC --- --- --- --- --- --- --- --- --- --- --- --- --- --- --- --- --- --- --- --- --- --- --- --- --- --- --- --- --- --- --- --- --- --- --- --- --- --- 
OMP4__GCA_000416445.1           --- --- --- --- --- --- --- --- --- --- --- --- --- --- --- --- --- --- --- --- --- --- --- --- --- --- --- --- --- --- --- --- --- --- --- --- --- --- --- --- --- --- ATG CAA AAA CAC TCT --- --- --- --- --- --- --- --- --- --- --- --- --- --- --- TTG ATT GCA GTA --- --- --- --- --- --- --- --- GCG GCC --- --- --- --- GCG CTG TTC GCC GCC GGT TGC ACG ATG GCG CCG AAG TAC GAG CGC CCC GCC GCG CCG GTA ACG AGC ACT TTC CCG ACC GGC GGC GTG TAC GAC GCG CAG CCG GGC GCC --- --- --- --- --- --- --- --- --- --- GCC --- --- --- --- --- --- --- --- --- --- --- --- --- --- --- --- --- --- --- CAG CCG GGC --- --- --- --- --- --- --- --- --- --- GCG --- --- CGC AGC GCC AAC GGC ATG GCC GCG GCC GAC ATC GGC TGG CGC GAT TTC TTT GTC GAT CCG CGC ATG CAG CGG CTG ATC GAG ATC GCG CTG AAG AAC AAC CGC GAT CTG CGC GTG TCG GTG CTG AAC ATG CAG GCG TCG CAG GCG CAG TTC CGC ATT GTT CGC GCG GGT CTG TTC CCC ACG CTC GAC GCC GCG GCT TCG CAA ACC AAG CAG CGC ACG CCG AAA AAT CTG TCG GTG TTC --- --- GGC AAT --- --- ACG ATT TCG AAT TCG TAT TCG GTG GGT CTG AAC GCC TCG --- --- --- --- --- --- --- --- --- --- --- --- --- --- --- --- --- --- --- --- --- --- --- --- --- --- --- --- --- --- --- --- --- --- --- --- --- --- --- --- --- --- --- --- --- --- --- --- --- --- --- --- --- --- --- TGG GAA ATC GAC TTC TTC GGG CGG GTT CAG AGC CTG AAA GAT CAG GCG TTG GCG CAA TAC CTG GCC ACC ACA CAG GCG CGC AAG GCA GCG GAA ATT TCG CTG GTT TCG CAG GTC GCG AAT CAG TAT CTG ACG GTG CTG GAA CTC GAC GAT CTG CTG AAA GTC ACG CAA GGC ACG CTG AAA ACG GCC GAG GAG TCG TAT CGC ATC ACG AAG CTG CAG TTC GAC AAC GGC ACG GGT TCG GAG CTC GAT CTG CGC CAG GCG CAA ACG GTA GTC GAG CAG GCG GGC GCG AAC CTG CAG TCG CAG GAG CGC TTG CGG GCT CAG GCC GAG AAT GCG CTG GTG CTG CTG CTC GGC GAG CCG CTG CCC GCC GAT CTG CCG CCG GGA CTC ACG TTG AGC GAT CAG AAC CTG CTC ACG GAT ATT CCG GCG GGT CTG CCG TCC GAT CTG CTG ACG CGT CGT CCG GAC ATC ATG GAG GCC GAA GAG AAC CTG CTC GCG GCC AAT GCG AAT ATC GGC GCG GCG CGC GCG GCG TTC TTC CCG AAG GTC TCG CTG ACG GGC AGC TTC GGC ACG TTG AGC CCG ACA CTC GGC GGT TTG TTC AAG CCG GGC TCG GCC GCG TGG AGC TTT GCG CCG TCC ATC ACG TTG CCG ATC TTC GAG GGC GGC CAG AAC AAG GCC AAC CTC GAT CTC GCC AAC ATC CAG AAG AAC GCC CAG ATC GCC ACG TAT GAA AAG GCG ATC CAG ACG GCC TTC CGC GAA GTG GCG GAC GCG CTG GCC GCG CGC GGC ACG TAC GAT CAG CAG ATC CAG TCG CTC GAG CGC AAC ACG TTC GCG CAA CAG CGC CGG CTG GAT CTG TCG AAT CTG CGC TAT ACG AAC GGC GTC GAC AGC TAC CTG TCG GTG CTG ACG GCG CAG ACC GAT CTG TAC TCG TCG --- --- --- --- --- --- --- --- --- --- --- --- --- --- --- --- --- --- --- --- --- --- --- --- --- --- --- --- --- --- --- --- --- --- --- --- --- --- --- --- --- --- --- --- --- --- CAG CAG TCG TTG ATC ACT GCG CGC --- --- --- --- --- --- --- --- --- --- --- --- --- --- --- --- --- --- --- ATG GAG CGT CTG CAG AAC CTG GTC ACG CTG TAC --- --- --- --- --- --- --- --- --- --- --- --- --- --- --- --- --- --- --- --- --- --- --- --- --- --- --- --- --- --- --- --- --- --- --- --- --- --- --- --- --- --- --- --- --- --- --- --- --- --- --- --- --- --- --- --- --- --- --- --- --- --- --- --- --- --- --- --- --- --- --- --- --- --- --- --- --- --- --- CAG GCG CTG GGC GGC GGC TGG ATC GAG --- --- --- --- --- --- --- --- --- --- --- --- --- --- --- --- --- --- --- --- --- --- --- --- --- --- --- --- --- --- --- --- CAT AAC GGC GAT CAG CCG CGT CCG GCC GAT GCT CCC GTC GAC TAC GGC GCG --- --- --- GCG AGT GCG CCG --- --- --- --- --- --- --- --- --- --- --- --- --- --- --- --- --- --- --- --- --- --- --- --- --- --- GCG GCG GCT TCG GCG GCC ACT GCG GGC --- --- --- --- --- --- --- --- --- --- --- --- --- --- --- --- --- --- --- --- --- --- --- --- --- --- --- --- --- --- --- --- --- --- --- --- --- --- 
OMP4__GCA_000515195.1           --- --- --- --- --- --- --- --- --- --- --- --- --- --- --- --- --- --- --- --- --- --- --- --- --- --- --- --- --- --- --- --- --- --- --- --- --- --- --- --- --- --- ATG CAA AAA CAC TCT --- --- --- --- --- --- --- --- --- --- --- --- --- --- --- TTG ATT GCA GTA --- --- --- --- --- --- --- --- GCG GCC --- --- --- --- GCG CTG TTC GCC GCC GGT TGC ACG ATG GCG CCG AAG TAC GAG CGC CCC GCC GCG CCG GTA ACG AGC ACT TTC CCG ACC GGC GGC GTG TAC GAC GCG CAG CCG GGC GCC --- --- --- --- --- --- --- --- --- --- GCC --- --- --- --- --- --- --- --- --- --- --- --- --- --- --- --- --- --- --- CAG CCG GGC --- --- --- --- --- --- --- --- --- --- GCG --- --- CGC AGC GCC AAC GGC ATG GCC GCG GCC GAC ATC GGC TGG CGC GAT TTC TTT GTC GAT CCG CGC ATG CAG CGG CTG ATC GAG ATC GCG CTG AAG AAC AAC CGC GAT CTG CGC GTG TCG GTG CTG AAC ATG CAG GCG TCG CAG GCG CAG TTC CGC ATT GTT CGC GCG GGT CTG TTC CCC ACG CTC GAC GCC GCG GCT TCG CAA ACC AAG CAG CGC ACG CCG AAA AAT CTG TCG GTG TTC --- --- GGC AAT --- --- ACG ATT TCG AAT TCG TAT TCG GTG GGT CTG AAC GCC TCG --- --- --- --- --- --- --- --- --- --- --- --- --- --- --- --- --- --- --- --- --- --- --- --- --- --- --- --- --- --- --- --- --- --- --- --- --- --- --- --- --- --- --- --- --- --- --- --- --- --- --- --- --- --- --- TGG GAA ATC GAC TTC TTC GGG CGG GTT CAG AGC CTG AAA GAT CAG GCG TTG GCG CAA TAC CTG GCC ACC ACA CAG GCG CGC AAG GCA GCG GAA ATT TCG CTG GTT TCG CAG GTC GCG AAT CAG TAT CTG ACG GTG CTG GAA CTC GAC GAT CTG CTG AAA GTC ACG CAA GGC ACG CTG AAA ACG GCC GAG GAG TCG TAT CGC ATC ACG AAG CTG CAG TTC GAC AAC GGC ACG GGT TCG GAG CTC GAT CTG CGC CAG GCG CAA ACG GTG GTC GAG CAG GCG GGC GCG AAC CTG CAG TCG CAG GAG CGC TTG CGG GCT CAG GCC GAG AAT GCG CTG GTG CTG CTG CTC GGC GAG CCG CTG CCC GCC GAT CTG CCG CCG GGA CTC ACG TTG AGC GAT CAG AAC CTG CTC ACG GAT ATT CCG GCG GGT CTG CCG TCC GAT CTG CTG ACG CGT CGT CCG GAC ATC ATG GAG GCC GAA GAG AAC CTG CTC GCG GCC AAT GCG AAT ATC GGC GCG GCG CGC GCG GCG TTC TTC CCG AAG GTC TCG CTG ACG GGC AGC TTC GGC ACG TTG AGC CCG ACA CTC GGC GGT TTG TTC AAG CCG GGC TCG GCC GCG TGG AGC TTT GCG CCG TCC ATC ACG TTG CCG ATC TTC GAG GGT GGC CAG AAC AAG GCC AAC CTC GAT CTC GCC AAC ATC CAG AAG AAC GCC CAG ATC GCC ACG TAT GAA AAG GCG ATC CAG ACG GCC TTC CGC GAA GTG GCG GAC GCG CTG GCC GCG CGC GGC ACG TAC GAT CAG CAG ATC CAG TCG CTC GAG CGC AAC ACG TTC GCG CAA CAG CGC CGG CTG GAT CTG TCG AAT CTG CGC TAT ACG AAC GGC GTC GAC AGC TAC CTG TCG GTG CTG ACG GCG CAG ACC GAT CTG TAC TCG TCG --- --- --- --- --- --- --- --- --- --- --- --- --- --- --- --- --- --- --- --- --- --- --- --- --- --- --- --- --- --- --- --- --- --- --- --- --- --- --- --- --- --- --- --- --- --- CAG CAG TCG TTG ATC ACT GCG CGC --- --- --- --- --- --- --- --- --- --- --- --- --- --- --- --- --- --- --- ATG GAG CGT CTG CAG AAC CTG GTC ACG CTG TAC --- --- --- --- --- --- --- --- --- --- --- --- --- --- --- --- --- --- --- --- --- --- --- --- --- --- --- --- --- --- --- --- --- --- --- --- --- --- --- --- --- --- --- --- --- --- --- --- --- --- --- --- --- --- --- --- --- --- --- --- --- --- --- --- --- --- --- --- --- --- --- --- --- --- --- --- --- --- --- CAG GCG CTC GGC GGC GGC TGG ATC GAG --- --- --- --- --- --- --- --- --- --- --- --- --- --- --- --- --- --- --- --- --- --- --- --- --- --- --- --- --- --- --- --- CAT AAC GGC GAT CAG CCG CGT CCG GCC GAT GCT CCC GTC GAC TAC GGC GCG --- --- --- GCG AGT GCG CCG --- --- --- --- --- --- --- --- --- --- --- --- --- --- --- --- --- --- --- --- --- --- --- --- --- --- GCG GCG GCT TCG GCG GCC ACT GCG GGC --- --- --- --- --- --- --- --- --- --- --- --- --- --- --- --- --- --- --- --- --- --- --- --- --- --- --- --- --- --- --- --- --- --- --- --- --- --- 
OMP4__GCA_000300095.1           --- --- --- --- --- --- --- --- --- --- --- --- --- --- --- --- --- --- --- --- --- --- --- --- --- --- --- --- --- --- --- --- --- --- --- --- --- --- --- --- --- --- --- --- --- --- --- --- --- --- --- --- --- --- --- --- --- --- --- --- --- --- TTG ATT GCA GTA --- --- --- --- --- --- --- --- GCG GTC --- --- --- --- GCA CTG TTC GCC GCC GGT TGC ACG ATG GCG CCG AAG TAC GAG CGC CCC GCC GCG CCG GTA ACG AGC ACT TTC CCG ACC GGC GGT GTG TAC GAC GCG CAG CCG GGC GCC --- --- --- --- --- --- --- --- --- --- GCC --- --- --- --- --- --- --- --- --- --- --- --- --- --- --- --- --- --- --- CAG CCG GGC --- --- --- --- --- --- --- --- --- --- GCG --- --- CGC AGC GCC AAC GGC ATG GCC GCG GCC GAC ATC GGC TGG CGC GAT TTC TTC GTC GAT CCA CGC ATG CAG CGG CTG ATC GAG ATC GCG CTG AAG AAC AAC CGC GAT CTG CGC GTG TCG GTG CTG AAC ATG CAG GCG TCG CAG GCG CAG TTC CGC ATT GTT CGC GCG GGT CTG TTC CCT ACG CTC GAC GCC GCG GCT TCG CAA ACC AAG CAG CGC ACG CCG AAA AAT CTG TCG GTG TTC --- --- GGC AAT --- --- ACG ATT TCG AAT TCG TAT TCG GTC GGT CTG AAC GCC TCG --- --- --- --- --- --- --- --- --- --- --- --- --- --- --- --- --- --- --- --- --- --- --- --- --- --- --- --- --- --- --- --- --- --- --- --- --- --- --- --- --- --- --- --- --- --- --- --- --- --- --- --- --- --- --- TGG GAA ATC GAT TTC TTC GGG CGC GTT CAG AGC CTG AAG GAT CAG GCA TTG GCG CAA TAC CTG GCC ACT GCA CAG GCG CGC AAG GCA GCG GAA ATT TCG CTG GTT TCG CAG GTC GCG AAT CAG TAT CTG ACG GTG CTC GAA CTC GAC GAC CTG CTG AAA GTC ACG CAA GGC ACG CTG AAA ACC GCC GAG GAG TCG TAT CGC ATC ACG AAG CTG CAG TTC GAC AAC GGC ACG GGT TCG GAA CTC GAC CTG CGC CAG GCG CAA ACC GTG GTC GAG CAG GCG AGC GCG AAC CTG CAG TCG CAG GAG CGC TTG CGG GCT CAG GCC GAG AAT GCG CTG GTG CTG CTG CTC GGC GAG CCG CTG CCC GCC GAT CTG CCG CCG GGC CTC ACG TTG AGC GAC CAG AAC CTG CTC ACG GAT ATT CCG GCG GGT CTG CCG TCC GAT CTG CTG ACG CGT CGT CCG GAC ATC ATG GAG GCC GAA GAG AAC CTG CTC GCG GCC AAT GCG AAT ATC GGC GCG GCG CGT GCG GCG TTC TTC CCG AAG GTC TCG CTG ACG GGC AGT TTC GGC ACG TTG AGC CCG ACA CTC GGC GGT TTG TTC AAG CCG GGC TCG GCC GCG TGG AGC TTT GCG CCG TCC ATC ACG TTG CCG ATC TTC GAG GGC GGC CAG AAC AAG GCC AAC CTC GAT CTC GCC AAC ATC CAG AAG AAC GCC CAG ATC GCC ACG TAT GAA AAG GCG ATC CAG ACG GCC TTC CGC GAA GTG GCG GAC GCG CTG GCC GCG CGC GGC ACG TAC GAT CAG CAG ATC CAG TCG CTC GAG CGC AAC ACG TTC GCG CAA CAG CGC CGG CTG GAT CTG TCG AAT CTG CGC TAT ACG AAC GGC GTC GAC AGC TAC CTG TCG GTG CTG ACG GCG CAG ACC GAT CTG TAC TCG TCG --- --- --- --- --- --- --- --- --- --- --- --- --- --- --- --- --- --- --- --- --- --- --- --- --- --- --- --- --- --- --- --- --- --- --- --- --- --- --- --- --- --- --- --- --- --- CAG CAG TCG TTG ATC ACT GCG CGC --- --- --- --- --- --- --- --- --- --- --- --- --- --- --- --- --- --- --- ATG GAG CGT CTG CAG AAC CTG GTC ACG CTG TAC --- --- --- --- --- --- --- --- --- --- --- --- --- --- --- --- --- --- --- --- --- --- --- --- --- --- --- --- --- --- --- --- --- --- --- --- --- --- --- --- --- --- --- --- --- --- --- --- --- --- --- --- --- --- --- --- --- --- --- --- --- --- --- --- --- --- --- --- --- --- --- --- --- --- --- --- --- --- --- CAG GCG CTT GGC GGC GGC TGG ATC GAG --- --- --- --- --- --- --- --- --- --- --- --- --- --- --- --- --- --- --- --- --- --- --- --- --- --- --- --- --- --- --- --- CAT AAC GGC GAT CAG CCG CGT CCG GCC GAT GCT CCC GTC GAC TAC GGC GCG --- --- --- GCG AGT GCG CCG --- --- --- --- --- --- --- --- --- --- --- --- --- --- --- --- --- --- --- --- --- --- --- --- --- --- GCG GCA GCT TCG GCG GCC ACT GCG GGC --- --- --- --- --- --- --- --- --- --- --- --- --- --- --- --- --- --- --- --- --- --- --- --- --- --- --- --- --- --- --- --- --- --- --- --- --- --- 
OMP4__GCA_000472445.1           --- --- --- --- --- --- --- --- --- --- --- --- --- --- --- --- --- --- --- --- --- --- --- --- --- --- --- --- --- --- --- --- --- --- --- --- --- --- --- --- --- --- ATG CAA AAA CAC TCT --- --- --- --- --- --- --- --- --- --- --- --- --- --- --- TTG ATT GCA GTA --- --- --- --- --- --- --- --- GCG GTC --- --- --- --- GCG CTC TTC GCC GCC GGT TGC ACG ATG GCG CCG AAG TAC GAG CGC CCC GCC GCG CCG GTG ACG AGC ACG TTC CCG ACC GGC GGC GTG TAC GAA ACG CAG CCG GGC GCG --- --- --- --- --- ACC CAG CCG GGC GGG GCC --- --- --- --- --- --- --- --- --- --- --- --- --- --- --- --- --- --- --- --- --- GGT --- --- --- --- --- --- --- --- --- --- GCG --- --- CGC AGC GCC AAT GGC CAG GCC GCG GCC GAC ATC GGC TGG CGC GAT TTC TTC GTC GAT CCG CGC ATG CAG CGG TTG ATC GAA ATC GCG CTG AAG AAC AAC CGC GAT CTG CGC GTG TCG GTG CTG AAC ATG CAG GCG TCG CAG GCG CAG TTC CGC ATC GTT CGC GCG GGT CTG TTC CCG ACG CTC GAC GCC GCC GCT TCG CAA AGC AAG TCG CGC ACG CCG AAA GAC CTG TCA ATA TTC --- --- GGC AAT --- --- ACG ATT TCC AAT TCG TAT TCG GTC GGT CTG AAT GCT TCC --- --- --- --- --- --- --- --- --- --- --- --- --- --- --- --- --- --- --- --- --- --- --- --- --- --- --- --- --- --- --- --- --- --- --- --- --- --- --- --- --- --- --- --- --- --- --- --- --- --- --- --- --- --- --- TGG GAA ATC GAC TTT TTC GGG CGC ATT CAG AGT CTG AAG GAC CAG GCG TTG GCG CAG TAC CTG GCC ACG GCT CAG GCC CGC AAG GCA GCT GAA ATC GCG CTC GTT TCA CAG GTC GCG AAT CAG TAT CTG ACG GTG CTC GAA CTC GAC GAT CTG CTG AAA GTC ACG CAA GGC ACG CTG AAG ACG GCC GAA GAG TCG TAC CGC ATC ACG AAG CTG CAG TTC GAT AAC GGC ACG GGC TCC GAA CTG GAT CTG CGC CAG GCG CAG ACC GTG GTC GAG CAA GCG GGC GCG AAT CTG CAG TCT CAG GAG CGC TTG CGC GCT CAG GCT GAG AAT GCG CTG GTG CTG CTG CTC GGC GAG CCG CTG CCG GCA GAT CTG CCG CCG GGC CTC ACG TTG AGC GAC CAG AAT CTC CTC ACG GAT ATT CCG GCG GGT CTG CCG TCC GAT CTG CTG ACG CGC CGT CCC GAC ATC ATG GAG GCC GAA GAG AAT TTG CTC GCG GCC AAC GCG AAT ATC GGC GCG GCG CGC GCG GCA TTC TTC CCG AAG GTT TCG CTC ACG GGC AGC TTC GGC ACG CTG AGC CCG ACG CTC GGC GGA CTG TTC AAG CCG GGT TCG GCC GCG TGG AGT TTC GCG CCG TCC ATC ACT TTG CCG ATT TTC GAG GGC GGC CAG AAC AAG GCG AAC CTC GAT CTC GCC AAC ATC CAG AAG AAC GCC CAG ATC GCC ACG TAT GAA AAG GCG ATT CAG ACG GCC TTC CGC GAA GTG GCG GAC GCG CTG GCC GCG CGC GGC ACG TAC GAT CAG CAG ATC CAG TCG CTC GAG CGC AAT ACG TTT GCG CAG CAG CGT CGG CTG GAT CTG TCG AAT CTG CGT TAC ACG AAT GGC GTC GAC AGT TAC CTG TCG GTG CTG ACC GCG CAG ACC GAT CTG TAT TCG TCG --- --- --- --- --- --- --- --- --- --- --- --- --- --- --- --- --- --- --- --- --- --- --- --- --- --- --- --- --- --- --- --- --- --- --- --- --- --- --- --- --- --- --- --- --- --- CAG CAG TCG CTG ATT ACC GCT CGC --- --- --- --- --- --- --- --- --- --- --- --- --- --- --- --- --- --- --- ATG GAG CGT CTG CAG AAC CTG GTC ACG CTG TAC --- --- --- --- --- --- --- --- --- --- --- --- --- --- --- --- --- --- --- --- --- --- --- --- --- --- --- --- --- --- --- --- --- --- --- --- --- --- --- --- --- --- --- --- --- --- --- --- --- --- --- --- --- --- --- --- --- --- --- --- --- --- --- --- --- --- --- --- --- --- --- --- --- --- --- --- --- --- --- CAG GCG CTC GGC GGC GGC TGG ATC GAG --- --- --- --- --- --- --- --- --- --- --- --- --- --- --- --- --- --- --- --- --- --- --- --- --- --- --- --- --- --- --- --- CAT AGC GGC GAC CAG CCG CGT CCG GCC GAT GCC CCG ATC GAC TAC GGC GCG --- --- --- GCG AGT GCG CCG --- --- --- --- --- --- --- --- --- --- --- --- --- --- --- --- --- --- --- --- --- --- --- --- --- --- GCG GCG GCT TCG GCT GCT ACC GCG GGC --- --- --- --- --- --- --- --- --- --- --- --- --- --- --- --- --- --- --- --- --- --- --- --- --- --- --- --- --- --- --- --- --- --- --- --- --- --- 
OMP4__GCA_000148685.1           --- --- --- --- --- --- --- --- --- --- --- --- --- --- --- --- --- --- --- --- --- --- --- --- --- --- --- --- --- --- --- --- --- ATG GCT CGG GCA AGG ACG GAC ATT GAG ATG CAA AAA CAC TCT --- --- --- --- --- --- --- --- --- --- --- --- --- --- --- TTG ATT GCA GTA --- --- --- --- --- --- --- --- GCG GTC --- --- --- --- GCG CTC TTC GCC GCC GGT TGC ACG ATG GCG CCG AAG TAC GAG CGC CCC GCC GCG CCG GTA TCG AGC ACG TTC CCG ACC GGG GGC GTG TAT GCA ACG CAG CCG GGC GCG --- --- --- --- --- ACC CAG CCG GGC GGG GCC --- --- --- --- --- --- --- --- --- --- --- --- --- --- --- --- --- --- --- --- --- GGG --- --- --- --- --- --- --- --- --- --- GCG --- --- CGC AGC GCC AAC GGT CAG GCC GCG GCG GAT ATC GGC TGG CGC GAC TTC TTC GTC GAT CCG CGC ATG CAG CGG TTG ATC GAA ATC GCG CTG AAG AAC AAT CGC GAT CTG CGC GTG TCC GTG CTG AAC ATG CAG GCG TCG CAG GCG CAG TTC CGC ATC GTT CGC GCG GGT CTG CTG CCG ACG CTC GAC GCC GCG GCT TCG CAA AGC AAA TCG CGC ACG CCC AAA GAC CTG TCG GTA TTC --- --- GGC AAT --- --- ACG ATT TCC AAT TCG TAT TCG GTC GGG CTG AAT GCT TCG --- --- --- --- --- --- --- --- --- --- --- --- --- --- --- --- --- --- --- --- --- --- --- --- --- --- --- --- --- --- --- --- --- --- --- --- --- --- --- --- --- --- --- --- --- --- --- --- --- --- --- --- --- --- --- TGG GAA ATC GAC TTT TTC GGG CGC ATT CAG AGC CTG AAG GAC CAG GCG TTG GCG CAG TAC CTG GCC ACG GCT CAG GCG CGC AAG GCG GCT GAA ATC GCG CTG GTT TCG CAG GTC GCG AAT CAG TAT CTG ACG GTG CTC GAA CTC GAC GAT CTG CTG AAA GTC ACG CAA AAC ACG CTG AAG ACG GCC GAG GAG TCG TAT CGC ATT ACG AAG CTG CAG TTC GAC AAC GGC ACG GGT TCC GAA CTC GAT CTG CGC CAG GCG CAG ACC GTG GTT GAG CAA GCG GGC GCG AAC CTG CAG TCG CAG GCG CGC TTG CGG GCC CAG GCC GAG AAT GCG CTC GTG CTG CTG CTT GGC GAG CCC TTG CCC GCC GAT CTG CCG CCG GGG CTC ACG TTG AGC GAC CAG AAC CTC CTC ACG GAT ATT CCG GCG GGC TTG CCG TCC GAT CTG CTG ACG CGG CGT CCC GAC ATC ATG GAG GCC GAA GAG AAT CTG CTG GCG GCC AAT GCG AAT ATC GGC GCG GCG CGT GCG GCG TTC TTC CCG AAG GTC TCG CTC ACG GGC AGC TTC GGC ACG CTG AGT CCG ACG CTC GGC GGA TTG TTC AAG CCG GGA TCG GCC GCC TGG AGC TTC GCG CCG TCC ATC ACA CTG CCG ATT TTC GAA GGC GGC CAG AAC AAG GCC AAC CTC GAC CTC GCC AAC ATC CAG AAG AAC GCC CAG ATC GCC ACG TAT GAA AAG GCG ATC CAG ACG GCC TTC CGC GAA GTG GCG GAC GCG CTG GCC GCG CGC GGC ACG TAC GAT CAG CAG ATC CAG TCG CTC GAG CGC AAT ACG TTT GCG CAG CAG CGC CGG CTC GAT CTG TCG AAC CTG CGT TAT ACG AAT GGC GTC GAC AGC TAC CTG TCG GTG CTG ACC GCG CAG ACC GAT CTG TAC TCG TCG --- --- --- --- --- --- --- --- --- --- --- --- --- --- --- --- --- --- --- --- --- --- --- --- --- --- --- --- --- --- --- --- --- --- --- --- --- --- --- --- --- --- --- --- --- --- CAG CAG TCG CTG ATC ACC GCG CGC --- --- --- --- --- --- --- --- --- --- --- --- --- --- --- --- --- --- --- ATG GAG CGT TTG CAA AAC CTG GTG ACG CTG TAC --- --- --- --- --- --- --- --- --- --- --- --- --- --- --- --- --- --- --- --- --- --- --- --- --- --- --- --- --- --- --- --- --- --- --- --- --- --- --- --- --- --- --- --- --- --- --- --- --- --- --- --- --- --- --- --- --- --- --- --- --- --- --- --- --- --- --- --- --- --- --- --- --- --- --- --- --- --- --- CAG GCG CTC GGC GGC GGC TGG ATC GAG --- --- --- --- --- --- --- --- --- --- --- --- --- --- --- --- --- --- --- --- --- --- --- --- --- --- --- --- --- --- --- --- CAT AGC GGC GAC CAG CCG CGT CCG GCC GAC GCT CCC GTC GAC TAC GGC GCG --- --- --- GCA AGC GCG CCG --- --- --- --- --- --- --- --- --- --- --- --- --- --- --- --- --- --- --- --- --- --- --- --- --- --- GCG GCG GCT TCG GCC GCT ACC GCG GGT --- --- --- --- --- --- --- --- --- --- --- --- --- --- --- --- --- --- --- --- --- --- --- --- --- --- --- --- --- --- --- --- --- --- --- --- --- --- 
OMP4__GCA_000472545.1           --- --- --- --- --- --- --- --- --- --- --- --- --- --- --- --- --- --- --- --- --- --- --- --- --- --- --- --- --- --- --- --- --- ATG GCT CCG GCA AGG ACG GAC ATT GAG ATG CAA AAA CAC TCT --- --- --- --- --- --- --- --- --- --- --- --- --- --- --- TTG ATT GCA GTA --- --- --- --- --- --- --- --- GCG GTC --- --- --- --- GCG CTC GTC GCT GCC GGT TGC ACG ATG GCG CCG AAG TAC GAG CGC CCC GCC GCG CCG GTA ACG AGC ACG TTC CCG ACC GGG GGC GTG TAT GCA ACG CAG CCG GGC GCG --- --- --- --- --- --- --- --- --- --- ACC --- --- --- --- --- --- --- --- --- --- --- --- --- --- --- --- CAG CCG GGC GGG GCC GGG --- --- --- --- --- --- --- --- --- --- GCG --- --- CGT AGC GCC AAT GGC CAG GCC GCC GCC GAC ATC GGC TGG CGC GAC TTC TTC GTC GAT CCG CGC ATG CAG CGG TTG ATC GAA ATC GCG CTG AAG AAC AAC CGC GAT CTG CGC GTG TCG GTG CTG AAC ATG CAG GCG TCG CAG GCG CAG TTC CGC ATT GTT CGC GCG GGT CTG CTG CCG ACG CTC GAC GCC GCG GCT TCG CAG AGC AAA TCG CGT ACG CCC AAA GAC CTG TCG GTG TTC --- --- GGC AAT --- --- ACG ATT TCC AAT TCG TAT TCG GTC GGG CTG AAT GCT TCG --- --- --- --- --- --- --- --- --- --- --- --- --- --- --- --- --- --- --- --- --- --- --- --- --- --- --- --- --- --- --- --- --- --- --- --- --- --- --- --- --- --- --- --- --- --- --- --- --- --- --- --- --- --- --- TGG GAA ATC GAT TTC TTC GGG CGC ATT CAA AGC CTG AAG GAC CAG GCG TTG GCA CAG TAC CTG GCC ACG GCT CAG GCG CGC AAG GCG GCT GAA ATC GCG CTG GTT TCG CAG GTC GCG AAT CAG TAT CTG ACG GTG CTC GAG CTC GAC GAT CTG CTG AAA GTC ACG CAA GGC ACG TTG AAG ACG GCC GAG GAG TCG TAT CGC ATC ACG AAG CTG CAG TTC GAC AAC GGC ACG GGT TCC GAA CTG GAT CTG CGC CAG GCG CAG ACC GTG GTT GAG CAA GCG AGC GCG AAC CTG CAG TCG CAG GCG CGC TTG CGG GCT CAG GCC GAG AAC GCG CTG GTG CTG CTG CTC GGC GAG CCC CTG CCC GCC GAT CTG CCG CCG GGA CTC ACG TTG AGC GAC CAG AAT CTC CTC ACG GAT ATT CCT GCC GGC TTG CCG TCC GAT CTG CTG ACG CGG CGT CCG GAC ATC ATG GAG GCC GAA GAG AAT CTG CTG GCG GCC AAC GCG AAT ATC GGC GCG GCG CGT GCG GCG TTC TTC CCG AGG GTT TCG CTC ACG GGC AGC TTC GGC ACG CTG AGC CCG ACG CTT GGC GGA TTG TTC AAG CCG GGA TCG GCC GCC TGG AGC TTC GCG CCG TCC ATC ACG CTG CCG ATT TTC GAA GGC GGC CAG AAC AAG GCC AAC CTC GAC CTC GCG AAC ATC CAG AAG AAC GCC CAG ATC GCC ACG TAT GAA AAG GCG ATC CAG ACG GCC TTC CGC GAA GTG GCG GAC GCG CTG GCC GCG CGC GGC ACG TAC GAT CAG CAG ATC CAG TCG CTC GAG CGC AAT ACG TTT GCC CAG CAG CGC CGT CTC GAT CTG TCG AAC CTG CGT TAT ACG AAT GGC GTC GAC AGC TAC CTG TCG GTG CTG ACC GCG CAG ACC GAT CTG TAC TCG TCG --- --- --- --- --- --- --- --- --- --- --- --- --- --- --- --- --- --- --- --- --- --- --- --- --- --- --- --- --- --- --- --- --- --- --- --- --- --- --- --- --- --- --- --- --- --- CAG CAG TCG CTG ATC ACG GCG CGC --- --- --- --- --- --- --- --- --- --- --- --- --- --- --- --- --- --- --- ATG GAG CGT TTG CAG AAC CTG GTC ACG CTG TAC --- --- --- --- --- --- --- --- --- --- --- --- --- --- --- --- --- --- --- --- --- --- --- --- --- --- --- --- --- --- --- --- --- --- --- --- --- --- --- --- --- --- --- --- --- --- --- --- --- --- --- --- --- --- --- --- --- --- --- --- --- --- --- --- --- --- --- --- --- --- --- --- --- --- --- --- --- --- --- CAG GCA CTC GGC GGC GGC TGG ATC GAG --- --- --- --- --- --- --- --- --- --- --- --- --- --- --- --- --- --- --- --- --- --- --- --- --- --- --- --- --- --- --- --- CAT AGC GGC GAC CAG CCG CGT CCG GCC GAC GCC CCT GTC GAC TAC GGC GCG --- --- --- GCA AGT GCG CCG --- --- --- --- --- --- --- --- --- --- --- --- --- --- --- --- --- --- --- --- --- --- --- --- --- --- GCG GCG GCT TCG GCC GCT ACC GCG GGC --- --- --- --- --- --- --- --- --- --- --- --- --- --- --- --- --- --- --- --- --- --- --- --- --- --- --- --- --- --- --- --- --- --- --- --- --- --- 
OMP4__GCA_000020125.1           --- --- --- --- --- --- --- --- --- --- --- --- --- --- --- --- --- --- --- --- --- --- --- --- --- --- --- --- --- --- --- --- --- --- --- --- --- --- --- --- --- --- ATG CAA AAA CAC TCT --- --- --- --- --- --- --- --- --- --- --- --- --- --- --- CTG ATT GCA GTG --- --- --- --- --- --- --- --- GCG GTC --- --- --- --- GCG CTG TTC GCC GCG GGT TGC ACG ATG GCG CCG AAG TAC GAG CGC CCG GCG CCA CCC ACG ACG AGC ACC TTC CCG ACC GGC GGC GTG TAC GAC ACG CAA CCG GGC GCG --- --- --- --- --- --- --- --- --- --- ACC CAG CCG GGC GCG GGC CAG ACC GAC GCG ACC CAG ACG GGC AAG CAG CAG CCC GGC GCG ACG AAC GCG --- --- --- --- --- --- --- --- --- --- GCG --- --- CGC AGC GCG AAC GGC CAG GCC GCG GTG GAT ATC GGC TGG CGC GAT TTC TTC GTC GAT CCG CGC ATG CAG CGG TTG ATC GAG ATC GCG CTG AAG AAC AAC CGC GAT CTG CGC GTG TCG GTG CTG AAC ATG CAG GCG TCG GCG GCG CAG TAT CGG ATC GTT CGC GCC GGT CTG CTG CCG ACG CTC GAC GCC GCG GCT TCG CAA AGC AAG CAA CGT ACG CCA AAG AAT CTG TCA TTC GCG --- --- GGG CAG --- --- ACG ATT ACC AAC ACG TAT TCG GTC GGT CTG AAC GCG TCC --- --- --- --- --- --- --- --- --- --- --- --- --- --- --- --- --- --- --- --- --- --- --- --- --- --- --- --- --- --- --- --- --- --- --- --- --- --- --- --- --- --- --- --- --- --- --- --- --- --- --- --- --- --- --- TGG GAA ATC GAC TTC TTC GGG CGG ATT CAG AGC TTG AAG GAT CAG GCG TTG GCG CAG TAC CTG GCT ACG GCT CAG GCG CGC AAG GCG GCG GAA ATC TCG CTG GTC TCG CAG GTC GCG ACC CAG TAC ATG ACC GTG CTC GAG CTC GAC GAT CTG TTG AAA GTC ACG CAG AAC ACG CTG AAG ACC TCG CAG GAA TCG TAT CGG ATC GCC AAG TTG CAG TTC GAC AAC GGC ACC GGT TCG GAG CTG GAT CTG CGT CAG TCG CAA ACC GTG GTC GAG CAG GCT CAG GCC AAC CTG CAG CAG CAG ATG CGT CTG CGG GCG CAA GCG GAT AAC GCG CTC GTG CTG CTG ATC GGC GAG CCG CTG CCG GAC GAT CTG CCG CCG GGC ATG ACG CTG GAC AAC CAG AAT CTG CTC ACG GAT ATT CCG GCG GGT CTG CCG TCC GAC CTG CTG ACG CGC CGT CCG GAC ATC ATG GAG GCC GAA GAG AAT CTG CTG GCC GCC AAC GCG AAC ATT GGC GCG GCG CGC GCG GCG TTC TTC CCG AAG GTC TCG CTG ACC GGC AGC TTC GGC ACG CTC AGC CCG TCG CTC GGC GGT TTG TTC AAG CCG GGT TCG GCG GCG TGG AGC TTC GCG CCG TCG ATC ACG CTG CCG ATC TTC GAG GGC GGG CAG AAT CTC GCC AAC CTC GAT CTC GCC AAC ATC CAG AAG AAA GTC CAG ATC GCC ACG TAT GAA AAA GCG ATC CAG TCG GCC TTC CGC GAT GTG GCG GAC GCG CTG GCA GCG CGT GGC ACG TAC GAT CAG CAG ATC CAG GCG CTG GAG CGC AAT ACT TTT GCC GAA CAG CGC CGG CTG GAT CTG TCG AAC CTG CGT TAT ACG AAT GGT GTC GAC AGC TAT CTG ACC GTG CTG ACC GCG CAG ACC GAT CTG TAT TCG TCG --- --- --- --- --- --- --- --- --- --- --- --- --- --- --- --- --- --- --- --- --- --- --- --- --- --- --- --- --- --- --- --- --- --- --- --- --- --- --- --- --- --- --- --- --- --- CAG CAG TTG CTG GTC ACG GCC CGC --- --- --- --- --- --- --- --- --- --- --- --- --- --- --- --- --- --- --- ATG GAG CGT CTG CAG AAC CTA GTG ACG TTG TAT --- --- --- --- --- --- --- --- --- --- --- --- --- --- --- --- --- --- --- --- --- --- --- --- --- --- --- --- --- --- --- --- --- --- --- --- --- --- --- --- --- --- --- --- --- --- --- --- --- --- --- --- --- --- --- --- --- --- --- --- --- --- --- --- --- --- --- --- --- --- --- --- --- --- --- --- --- --- --- CAG GTA CTC GGC GGC GGC TGG ATT GAA --- --- --- --- --- --- --- --- --- --- --- --- --- --- --- --- --- --- --- --- --- --- --- --- --- --- --- --- --- --- --- --- CAC AAC GGC GAT CAG CCG CGT CCG GCC GAT GCA CCG GTC GAT TAC GGT GCG --- --- --- GCA AGC GCG CCG --- --- --- --- --- --- --- --- --- --- --- --- --- --- --- --- --- --- --- --- --- --- --- --- --- --- GTG GCG GCT TCG GCG GCC ACG GCG GGT --- --- --- --- --- --- --- --- --- --- --- --- --- --- --- --- --- --- --- --- --- --- --- --- --- --- --- --- --- --- --- --- --- --- --- --- --- --- 
OMP4__GCA_000013645.1           --- --- --- --- --- --- --- --- --- --- --- --- --- --- --- --- --- --- --- --- --- --- --- --- --- --- --- --- --- --- --- --- --- --- --- --- --- --- --- --- --- --- ATG CAA AAA CAC TCT --- --- --- --- --- --- --- --- --- --- --- --- --- --- --- CTG ATT GCA GTG --- --- --- --- --- --- --- --- GCG GTC --- --- --- --- GCG CTG TTC GCG GCG GGT TGC ACG ATG GCG CCG AAA TAT GAG CGC CCG GCC GCA CCC GTC ACG GCG ACC TTC CCG ACC GGC GGC GTG TAC GAC ACG CAA CCG GGC GCG --- --- --- --- --- --- --- --- --- --- ACC --- --- --- --- --- --- --- --- --- --- --- --- --- --- CAG CCG GGC CAG CAG CAG CCC GGC ACG ACA GGC GCC --- --- --- --- --- --- GCG --- --- CGC ACC GCG AGC GGC CAG GCC GCG GCG GAT ATC GGC TGG CGC GAT TTC TTC GTC GAT CCG CGC ATG CAG CGG TTG ATC GAG ATC GCG CTG AAG AAC AAC CGC GAT CTG CGC GTG TCG GTG CTG AAC ATG CAG GCT TCG GCC GCG CAG TTC CGG ATC GTT CGC GCC GGC CTG CTG CCT ACG CTC GAC GCC TCG GCG TCG CAA ACC AAG CAG CGC ACG CCT AAA GAC CTG TCG TTC TTC --- --- GAC CAG --- --- ACG ATT TCC AAC TCG TAC TCG GTC GGG CTG AAC GCG TCG --- --- --- --- --- --- --- --- --- --- --- --- --- --- --- --- --- --- --- --- --- --- --- --- --- --- --- --- --- --- --- --- --- --- --- --- --- --- --- --- --- --- --- --- --- --- --- --- --- --- --- --- --- --- --- TGG GAA ATC GAC TTC TTC GGG CGG ATT CAG AGC CTG AAG GAT CAG GCG TTG GCG CAG TAC CTG GCC ACG GCT CAG GCG CGC AAG GCG GCG GAA ATC ACG CTG GTC TCG CAG GTG GCG AAC CAG TAC ATG ACG GTG CTC GAA CTC GAC GAC CTG CTG AAG GTC ACC GAG AAC ACG TTG AAG ACC TCG CAG GAA TCG TAT CGG ATC GCC AAG CTG CAG TTC GAC AAC GGT ACG GGT TCG GAA CTG GAT CTG CGC CAG TCG CAA ACC GTG GTC GAG CAG GCC CTG GCC AAC CTG CAG CAG CAG CAG CGG CTG CGG GCT CAG GCG GAT AAC GCG CTC GTG CTG CTT CTC GGC GAG CCG TTG CCG GAC GAT CTG CCG CCG GGC ATG ACG CTG GAC AAC CAG AAT CTG CTC ACG GAT ATT CCG GCG GGT CTG CCG TCC GAT CTG CTG ACG CGC CGG CCG GAC ATC ATG GAG GCC GAA GAG AAT CTG CTG GCC GCC AAC GCG AAC ATC GGC GCG GCG CGG GCC GCG TTC TTC CCG AAG GTT TCG CTG ACC GGC AGC TTC GGT ACG CTG AGC CCG TCG CTC GGC GGG TTG TTC AAG CCG GGT TCG GCG GCG TGG AGC TTC GCG CCG TCG ATC ACG CTG CCG ATC TTC GAA GGC GGG CAG AAT CTT GCC AAC CTC GAT CTC GCC AAC ATC CAG AAG AAA GTC CAG ATC GCC ACG TAT GAA AAG GCG ATC CAG ACG GCC TTC CGC GAA GTG GCA GAC GCC CTG GCG GCA CGC GGC ACG TAC GAT CAG CAG ATC CAG GCG CTG GAG CGC AAT ACT TTT GCG GAA CAA CGC CGG CTG GAT CTG TCG AAT CTG CGC TAT ACG AAT GGC GTC GAT AGT TAT CTG TCG GTG CTG ACC GCG CAG ACG GAT CTG TAT TCG TCG --- --- --- --- --- --- --- --- --- --- --- --- --- --- --- --- --- --- --- --- --- --- --- --- --- --- --- --- --- --- --- --- --- --- --- --- --- --- --- --- --- --- --- --- --- --- CAG CAG TTG CTG GTC ACG GCC CGG --- --- --- --- --- --- --- --- --- --- --- --- --- --- --- --- --- --- --- ATG GAA CGT CTG CAG AAC CTC GTG ACG TTG TAT --- --- --- --- --- --- --- --- --- --- --- --- --- --- --- --- --- --- --- --- --- --- --- --- --- --- --- --- --- --- --- --- --- --- --- --- --- --- --- --- --- --- --- --- --- --- --- --- --- --- --- --- --- --- --- --- --- --- --- --- --- --- --- --- --- --- --- --- --- --- --- --- --- --- --- --- --- --- --- CAG GCA CTG GGC GGC GGC TGG GTC GAG --- --- --- --- --- --- --- --- --- --- --- --- --- --- --- --- --- --- --- --- --- --- --- --- --- --- --- --- --- --- --- --- CAC AAC GGC GAT CAG CCG CGG CCG GCC GAC GCG CCG GTC GAC TAC GGT GCG --- --- --- GCG AGT GCG CCG --- --- --- --- --- --- --- --- --- --- --- --- --- --- --- --- --- --- --- --- --- --- --- --- --- --- GTG GCG GCT TCG GCC GCT ACG GCG GGT --- --- --- --- --- --- --- --- --- --- --- --- --- --- --- --- --- --- --- --- --- --- --- --- --- --- --- --- --- --- --- --- --- --- --- --- --- --- 
OMP4__GCA_000756045.1           --- --- --- --- --- --- --- --- --- --- --- --- --- --- --- --- --- --- --- --- --- --- --- --- --- --- --- --- --- --- --- --- --- --- --- --- --- --- --- --- --- --- ATG CAA AAA CAC TCT --- --- --- --- --- --- --- --- --- --- --- --- --- --- --- CTG ATT GCA GTG --- --- --- --- --- --- --- --- GCG GTC --- --- --- --- GCG CTG TTC GCG GCG GGT TGC ACG ATG GCG CCG AAA TAT GAG CGC CCG GCC GCA CCC GTC ACG GCG ACC TTC CCG ACC GGC GGC GTG TAC GAC ACG CAA CCG GGC GCG --- --- --- --- --- --- --- --- --- --- ACC --- --- --- --- --- --- --- --- --- --- --- --- --- --- CAG CCG GGC CAG CAG CAG CCC GGC ACG ACA GGC GCC --- --- --- --- --- --- GCG --- --- CGC ACC GCG AGC GGC CAG GCC GCG GCG GAT ATC GGC TGG CGC GAT TTC TTC GTC GAT CCG CGC ATG CAG CGG TTG ATC GAG ATC GCG CTG AAG AAC AAC CGC GAT CTG CGC GTG TCG GTG CTG AAC ATG CAG GCT TCG GCC GCG CAG TTC CGG ATC GTT CGC GCC GGC CTG CTG CCT ACG CTC GAC GCC TCG GCG TCG CAA ACC AAG CAG CGC ACG CCT AAA GAC CTG TCG TTC TTC --- --- GAC CAG --- --- ACG ATT TCC AAC TCG TAC TCG GTC GGG CTG AAC GCG TCG --- --- --- --- --- --- --- --- --- --- --- --- --- --- --- --- --- --- --- --- --- --- --- --- --- --- --- --- --- --- --- --- --- --- --- --- --- --- --- --- --- --- --- --- --- --- --- --- --- --- --- --- --- --- --- TGG GAA ATC GAC TTC TTC GGG CGG ATT CAG AGC CTG AAG GAT CAG GCG TTG GCG CAG TAC CTG GCC ACG GCT CAG GCG CGC AAG GCG GCG GAA ATC ACG CTG GTC TCG CAG GTG GCG AAC CAG TAC ATG ACG GTG CTC GAA CTC GAC GAC CTG CTG AAG GTC ACC GAG AAC ACG TTG AAG ACC TCG CAG GAA TCG TAT CGG ATC GCC AAG CTG CAG TTC GAC AAC GGT ACG GGT TCG GAA CTG GAT CTG CGC CAG TCG CAA ACC GTG GTC GAG CAG GCC CTG GCC AAC CTG CAG CAG CAG CAG CGG CTG CGG GCT CAG GCG GAT AAC GCG CTC GTG CTG CTT CTC GGC GAG CCG TTG CCG GAC GAT CTG CCG CCG GGC ATG ACG CTG GAC AAC CAG AAT CTG CTC ACG GAT ATT CCG GCG GGT CTG CCG TCC GAT CTG CTG ACG CGC CGG CCG GAC ATC ATG GAG GCC GAA GAG AAT CTG CTG GCC GCC AAC GCG AAC ATC GGC GCG GCG CGG GCC GCG TTC TTC CCG AAG GTT TCG CTG ACC GGC AGC TTC GGT ACG CTG AGC CCG TCG CTC GGC GGG TTG TTC AAG CCG GGT TCG GCG GCG TGG AGC TTC GCG CCG TCG ATC ACG CTG CCG ATC TTC GAA GGC GGG CAG AAT CTT GCC AAC CTC GAT CTC GCC AAC ATC CAG AAG AAA GTC CAG ATC GCC ACG TAT GAA AAG GCG ATC CAG ACG GCC TTC CGC GAA GTG GCA GAC GCC CTG GCG GCA CGC GGC ACG TAC GAT CAG CAG ATC CAG GCG CTG GAG CGC AAT ACT TTT GCG GAA CAA CGC CGG CTG GAT CTG TCG AAT CTG CGC TAT ACG AAT GGC GTC GAT AGT TAT CTG TCG GTG CTG ACC GCG CAG ACG GAT CTG TAT TCG TCG --- --- --- --- --- --- --- --- --- --- --- --- --- --- --- --- --- --- --- --- --- --- --- --- --- --- --- --- --- --- --- --- --- --- --- --- --- --- --- --- --- --- --- --- --- --- CAG CAG TTG CTG GTC ACG GCC CGG --- --- --- --- --- --- --- --- --- --- --- --- --- --- --- --- --- --- --- ATG GAA CGT CTG CAG AAC CTC GTG ACG TTG TAT --- --- --- --- --- --- --- --- --- --- --- --- --- --- --- --- --- --- --- --- --- --- --- --- --- --- --- --- --- --- --- --- --- --- --- --- --- --- --- --- --- --- --- --- --- --- --- --- --- --- --- --- --- --- --- --- --- --- --- --- --- --- --- --- --- --- --- --- --- --- --- --- --- --- --- --- --- --- --- CAG GCA CTG GGC GGC GGC TGG GTC GAG --- --- --- --- --- --- --- --- --- --- --- --- --- --- --- --- --- --- --- --- --- --- --- --- --- --- --- --- --- --- --- --- CAC AAC GGC GAT CAG CCG CGG CCG GCC GAC GCG CCG GTC GAC TAC GGT GCG --- --- --- GCG AGT GCG CCG --- --- --- --- --- --- --- --- --- --- --- --- --- --- --- --- --- --- --- --- --- --- --- --- --- --- GTG GCG GCT TCG GCC GCT ACG GCG GGT --- --- --- --- --- --- --- --- --- --- --- --- --- --- --- --- --- --- --- --- --- --- --- --- --- --- --- --- --- --- --- --- --- --- --- --- --- --- 
OMP4__GCA_000178415.2           --- --- --- --- --- --- --- --- --- --- --- --- --- --- --- --- --- --- --- --- --- --- --- --- --- --- --- --- --- --- --- --- --- --- --- --- --- --- --- --- --- --- ATG CAA AAA CAC TCT --- --- --- --- --- --- --- --- --- --- --- --- --- --- --- CTG ATT GCA GTG --- --- --- --- --- --- --- --- GCG GTC --- --- --- --- GCG CTG TTC GCG GCG GGT TGC ACA ATG GCG CCG AAA TAT GAG CGC CCG GCC GCA CCG GTA ACG GCG ACC TTC CCG ACC GGC GGC GTG TAC GAC ACG CAG CCG GGC GCG --- --- --- --- --- --- --- --- --- --- ACC --- --- --- --- --- --- --- --- --- --- --- --- --- --- CAG CCG GGC CAG CAG CAG CCC GGC ACG ACA GGC GCC --- --- --- --- --- --- GCG --- --- CGC ACC GCG AAC GGC CAG GCC GCG GCG GAC ATC GGC TGG CGC GAT TTC TTC GTC GAT CCG CGC ATG CAG CGG TTG ATC GAG ATC GCG CTG AAG AAC AAC CGC GAT CTG CGC GTG TCG GTG CTG AAC ATG CAG GCT TCG GCT GCG CAG TTC CGG ATC GTT CGC GCC GGT CTG TTG CCG ACG CTC GAT GCC GCG GCT TCG CAA AGC AAA TCG CGT ACG CCG AAA GAC CTG TCG TTC TTC --- --- GAC CAG --- --- ACG ATT TCC AAC TCG TAC TCG GTC GGG CTG AAC GCG TCG --- --- --- --- --- --- --- --- --- --- --- --- --- --- --- --- --- --- --- --- --- --- --- --- --- --- --- --- --- --- --- --- --- --- --- --- --- --- --- --- --- --- --- --- --- --- --- --- --- --- --- --- --- --- --- TGG GAA ATC GAC TTC TTC GGG CGG ATT CAG AGC CTG AAG GAT CAG GCG TTG GCG CAG TAC CTG GCC ACG GCT CAG GCG CGC AAG GCA GCG GAA ATC ACG CTG GTC TCG CAG GTG GCG AAC CAG TAC ATG ACG GTG CTC GAG CTC GAC GAC CTG CTG AAG GTC ACC GAG AAC ACG TTG AAG ACC TCG CAG GAA TCG TAT CGG ATT GCC AAG CTG CAG TTC GAC AAC GGT ACG GGT TCG GAA CTG GAT CTG CGT CAG TCG CAA ACA GTG GTC GAG CAG GCT TCG GCC AAT CTG CAG CAG CAG CAG CGG CTG CGG GCT CAG GCG GAT AAC GCG CTC GTG CTA CTG CTC GGC GAG CCG TTG CCG GAC GAT CTG CCG CCG GGC ATG ACG CTG GAC AAC CAG AAT CTG CTC ACG GAT ATT CCG GCG GGT CTG CCG TCC GAT CTG CTG ACG CGT CGT CCG GAC ATC ATG GAG GCC GAA GAG AAT CTG CTG GCC GCC AAC GCG AAC ATC GGC GCA GCG CGG GCC GCG TTC TTC CCG AAG GTT TCG CTG ACC GGC AGC TTC GGT ACG CTG AGC CCG TCG CTC GGC GGT CTG TTC AAG CCG GGT TCG GCG GCG TGG AGT TTC GCG CCG TCG ATC ACG CTG CCG ATC TTC GAG GGC GGG CAG AAT CTC GCC AAC CTC GAT CTC GCC AAC ATC CAG AAG AAA GTC CAG ATC GCC ACG TAT GAA AAG GCG ATC CAG ACG GCC TTC CGC GAA GTG GCG GAC GGC CTC GCG GCA CGC GGC ACG TAC GAT CAG CAG ATC CAG GCG CTG GAG CGC AAT ACC TTT GCG GAA CAA CGC CGG TTG GAC CTG TCG AAT CTG CGC TAT ACG AAT GGC GTC GAT AGT TAT CTG TCG GTG CTG ACC GCG CAG ACG GAT CTG TAT TCG TCG --- --- --- --- --- --- --- --- --- --- --- --- --- --- --- --- --- --- --- --- --- --- --- --- --- --- --- --- --- --- --- --- --- --- --- --- --- --- --- --- --- --- --- --- --- --- CAG CAG TTG CTG GTC ACG GCC CGG --- --- --- --- --- --- --- --- --- --- --- --- --- --- --- --- --- --- --- ATG GAA CGT CTG CAG AAC CTC GTG ACG TTG TAT --- --- --- --- --- --- --- --- --- --- --- --- --- --- --- --- --- --- --- --- --- --- --- --- --- --- --- --- --- --- --- --- --- --- --- --- --- --- --- --- --- --- --- --- --- --- --- --- --- --- --- --- --- --- --- --- --- --- --- --- --- --- --- --- --- --- --- --- --- --- --- --- --- --- --- --- --- --- --- CAG GCC CTG GGC GGC GGC TGG ATC GAG --- --- --- --- --- --- --- --- --- --- --- --- --- --- --- --- --- --- --- --- --- --- --- --- --- --- --- --- --- --- --- --- CAC GAC GGC GAG CAG CCG CGT CCG GCC GAC GCG CCA GTC GAC TAC GGT GCG --- --- --- GCG AGT GCG CCG --- --- --- --- --- --- --- --- --- --- --- --- --- --- --- --- --- --- --- --- --- --- --- --- --- --- GTG GCG GCT TCG GCC GCT ACG GCG GGT --- --- --- --- --- --- --- --- --- --- --- --- --- --- --- --- --- --- --- --- --- --- --- --- --- --- --- --- --- --- --- --- --- --- --- --- --- --- 
OMP4__GCA_000756855.1           --- --- --- --- --- --- --- --- --- --- --- --- --- --- --- --- --- --- --- --- --- --- --- --- --- --- --- --- --- --- --- --- --- --- --- --- --- --- --- --- --- --- ATG CGA AAA CTC GTT --- --- --- --- --- --- --- --- --- --- --- --- --- --- --- TTG ACT GCA ATG --- --- --- --- --- --- --- --- GCC TTC --- --- --- --- GCG CTG GTC GCC ACG GGC TGC ACG ATG GCG CCG CAT TAC CAG CGG CCC GCT GCA CCC GTG TCG GGC AGC TTC CCG TCC GAC GGC GTC TAC GCG ACG CAA CCG GGC GCG --- --- --- --- --- --- --- --- --- --- GAC --- --- --- --- --- --- --- --- --- --- --- --- --- --- --- --- --- --- --- --- --- GGC --- --- --- --- --- --- --- --- --- --- TCG --- --- CAC AGC GCC AAT GGC CAG GCC GCC GCC GAC ATC GGC TGG CGC AAC TTC TTC GCC GAT CCG CGC CTG CAG GCG CTG ATC GAG ATC GCG CTG AAG AAC AAT CGC GAT CTG CGC GTC TCG GTG CTC AAC ATC GAG GCG GCG CGC GCG CAG TAC CAG ATC ACG CGC GCG GGG CTG TTC CCG ACG CTC GAC GGC ACC GGC ACA GGC AAT ACG CAG CGG CTG CCG GCC GGC GTG TCG AAC ACG --- --- GGC TCG --- CCG CTC ATT ACG CGA ACC TAC AAC GTC GGT CTC TCC GCC TCG --- --- --- --- --- --- --- --- --- --- --- --- --- --- --- --- --- --- --- --- --- --- --- --- --- --- --- --- --- --- --- --- --- --- --- --- --- --- --- --- --- --- --- --- --- --- --- --- --- --- --- --- --- --- --- TGG GAA CTG GAC CTG TTC GGC CGG ATC CAG AGC TTG AAG GAC CAG GCT TTG GCG CAG TAC CTG TCG ACG GCC CAG GCT CGC AAG GCG GCG GAG ATC TCG CTG ATC TCG CAG GTG GCG GAC CAG TAC CTG ACG CTG CAG TCC ACG GAC GAC CTG TTG AAG GTC ACC GAG GAG ACG CTG AAG ACG GCC CAG GAT TCG TAC AAC CTG ACC AAG CTG CAG TTC GAC AAC GGC ACC GGC TCG GAA CTG GAC CTG CGC CAG GCG CAG ACG GTG GTC GAG CAG GCG CTG GCG AAC CAG CAG GCC GAG GCG CGC GAC CGC GCG CAA GCC GTG AAC GCG CTG GTG CTG CTG ATC GGC GAG CCG CTG CCC GAC GAT CTG CCG GCG GGC CTG CCG CTG GAT TCG CAG AGC CTG CTG ACC GAT ATC CCG GCC GGC TTG CCT TCG GAC CTG CTG ACT CGT CGT CCC GAC ATC ATG GAA GCC GAG CAG ACG CTC CTA GCG GCC AAC GCG AAC ATC GGG GCG GCC CGC GCG GCC TTC TTC CCG AAG ATC TCG TTG ACG GCC GCG TTC GGC ACG GCG AGC CCG ACG CTG GGC GGC CTG TTC AAG GCC GGC ACG GCG GCC TGG TCG TTC GCG CCG AAT ATC GCC CTG CCG ATC TTC GAA GGC GGC TCG AAC ATC GCG AAC CTC GAC TTG GCG CAC GTG CAG AAG CGC ATC GAG ATC GCG AAC TAC GAG AAG GCG ATC CAG ACG GCA TTC CGC GAA GTG TCG GAC GGG CTG GCG GCA CGC GGC ACG TAT GAC CAG CAG ATC GCG GCG CTG GCG CGC AAC GAA GAG GCG CAG CAG CGT CGC TAC GAT CTG TCG GAC CTG CGC TAC CGC AAT GGC GTG GAC AGC TAC CTG ACG GTG CTG ACG GCC CAG ACG GAC CTG TAC ACG GCG --- --- --- --- --- --- --- --- --- --- --- --- --- --- --- --- --- --- --- --- --- --- --- --- --- --- --- --- --- --- --- --- --- --- --- --- --- --- --- --- --- --- --- --- --- --- CAG ACC TCG CTG ATC TCG GCG CGC --- --- --- --- --- --- --- --- --- --- --- --- --- --- --- --- --- --- --- CTG GCG CGC TGG ACC AAC CTG GTG GAC TTG TAT --- --- --- --- --- --- --- --- --- --- --- --- --- --- --- --- --- --- --- --- --- --- --- --- --- --- --- --- --- --- --- --- --- --- --- --- --- --- --- --- --- --- --- --- --- --- --- --- --- --- --- --- --- --- --- --- --- --- --- --- --- --- --- --- --- --- --- --- --- --- --- --- --- --- --- --- --- --- --- CGC GCG CTG GGC GGC GGC TGG ATC GAG --- --- --- --- --- --- --- --- --- --- --- --- --- --- --- --- --- --- --- --- --- --- --- --- --- --- --- --- --- --- --- --- CAC AAC GGC GAC CAG CCG CGC GAG GCC GAT GCC CCG GTC GAC TAC AGC AAG --- --- CCG GCG GCG GCA CCT --- --- --- --- --- --- --- --- --- --- --- --- --- --- --- --- --- --- --- --- --- --- --- --- --- --- GCG TCG GCC TCG CAG CCG ACG GCG GGC --- --- --- --- --- --- --- --- --- --- --- --- --- --- --- --- --- --- --- --- --- --- --- --- --- --- --- --- --- --- --- --- --- --- --- --- --- --- 
OMP4__GCA_000959725.1           --- --- --- --- --- --- --- --- --- --- --- --- --- --- --- --- --- --- --- --- --- --- --- --- --- --- --- --- --- --- --- --- --- --- --- --- --- --- --- --- --- --- ATG CGA AAA CTC GTT --- --- --- --- --- --- --- --- --- --- --- --- --- --- --- TTG ACT GCA ATG --- --- --- --- --- --- --- --- GCC TTC --- --- --- --- GCG CTG GTC GCC ACG GGC TGC ACG ATG GCG CCG CAT TAC CAG CGG CCC GCT GCA CCC GTG TCG GGC AGC TTC CCG TCC GAC GGC GTC TAC GCG ACG CAA CCG GGC GCG --- --- --- --- --- --- --- --- --- --- GAC --- --- --- --- --- --- --- --- --- --- --- --- --- --- --- --- --- --- --- --- --- GGC --- --- --- --- --- --- --- --- --- --- TCG --- --- CAC AGC GCC AAT GGC CAG GCC GCC GCC GAC ATC GGC TGG CGC AAC TTC TTC GCC GAT CCG CGC CTG CAG GCG CTG ATC GAG ATC GCG CTG AAG AAC AAT CGC GAT CTG CGC GTC TCG GTG CTC AAC ATC GAG GCG GCG CGC GCG CAG TAC CAG ATC ACG CGC GCG GGG CTG TTC CCG ACG CTC GAC GGC ACC GGC ACA GGC AAT ACG CAG CGG CTG CCG GCC GGC GTG TCG AAC ACG --- --- GGC TCG --- CCG CTC ATT ACG CGA ACC TAC AAC GTC GGT CTC TCC GCC TCG --- --- --- --- --- --- --- --- --- --- --- --- --- --- --- --- --- --- --- --- --- --- --- --- --- --- --- --- --- --- --- --- --- --- --- --- --- --- --- --- --- --- --- --- --- --- --- --- --- --- --- --- --- --- --- TGG GAA CTG GAC CTG TTC GGC CGG ATC CAG AGC TTG AAG GAC CAG GCT TTG GCG CAG TAC CTG TCG ACG GCC CAG GCT CGC AAG GCG GCG GAG ATC TCG CTG ATC TCG CAG GTG GCG GAC CAG TAC CTG ACG CTG CAG TCC ACG GAC GAC CTG TTG AAG GTC ACC GAG GAG ACG CTG AAG ACG GCC CAG GAT TCG TAC AAC CTG ACC AAG CTG CAG TTC GAC AAC GGC ACC GGC TCG GAA CTG GAC CTG CGC CAG GCG CAG ACG GTG GTC GAG CAG GCG CTG GCG AAC CAG CAG GCC GAG GCG CGC GAC CGC GCG CAA GCC GTG AAC GCG CTG GTG CTG CTG ATC GGC GAG CCG CTG CCC GAC GAT CTG CCG GCG GGC CTG CCG CTG GAT TCG CAG AGC CTG CTG ACC GAT ATC CCG GCC GGC TTG CCT TCG GAC CTG CTG ACT CGT CGT CCC GAC ATC ATG GAA GCC GAG CAG ACG CTC CTA GCG GCC AAC GCG AAC ATC GGG GCG GCC CGC GCG GCC TTC TTC CCG AAG ATC TCG TTG ACG GCC GCG TTC GGC ACG GCG AGC CCG ACG CTG GGC GGC CTG TTC AAG GCC GGC ACG GCG GCC TGG TCG TTC GCG CCG AAT ATC GCC CTG CCG ATC TTC GAA GGC GGC TCG AAC ATC GCG AAC CTC GAC TTG GCG CAC GTG CAG AAG CGC ATC GAG ATC GCG AAC TAC GAG AAG GCG ATC CAG ACG GCA TTC CGC GAA GTG TCG GAC GGG CTG GCG GCA CGC GGC ACG TAT GAC CAG CAG ATC GCG GCG CTG GCG CGC AAC GAA GAG GCG CAG CAG CGT CGC TAC GAT CTG TCG GAC CTG CGC TAC CGC AAT GGC GTG GAC AGC TAC CTG ACG GTG CTG ACG GCC CAG ACG GAC CTG TAC ACG GCG --- --- --- --- --- --- --- --- --- --- --- --- --- --- --- --- --- --- --- --- --- --- --- --- --- --- --- --- --- --- --- --- --- --- --- --- --- --- --- --- --- --- --- --- --- --- CAG ACC TCG CTG ATC TCG GCG CGC --- --- --- --- --- --- --- --- --- --- --- --- --- --- --- --- --- --- --- CTG GCG CGC TGG ACC AAC CTG GTG GAC TTG TAT --- --- --- --- --- --- --- --- --- --- --- --- --- --- --- --- --- --- --- --- --- --- --- --- --- --- --- --- --- --- --- --- --- --- --- --- --- --- --- --- --- --- --- --- --- --- --- --- --- --- --- --- --- --- --- --- --- --- --- --- --- --- --- --- --- --- --- --- --- --- --- --- --- --- --- --- --- --- --- CGC GCG CTG GGC GGC GGC TGG ATC GAG --- --- --- --- --- --- --- --- --- --- --- --- --- --- --- --- --- --- --- --- --- --- --- --- --- --- --- --- --- --- --- --- CAC AAC GGC GAC CAG CCG CGC GAG GCC GAT GCC CCG GTC GAC TAC AGC AAG --- --- CCG GCG GCG GCA CCT --- --- --- --- --- --- --- --- --- --- --- --- --- --- --- --- --- --- --- --- --- --- --- --- --- --- GCG TCG GCC TCG CAG CCG ACG GCG GGC --- --- --- --- --- --- --- --- --- --- --- --- --- --- --- --- --- --- --- --- --- --- --- --- --- --- --- --- --- --- --- --- --- --- --- --- --- --- 
OMP4__GCA_000194745.1           --- --- --- --- --- --- --- --- --- --- --- --- --- --- --- --- --- --- --- --- --- --- --- --- --- --- --- --- --- --- --- --- --- --- --- --- --- --- --- --- ATG ACC ATG CGA AAA CTC GTT --- --- --- --- --- --- --- --- --- --- --- --- --- --- --- TTG ACT GCA ATG --- --- --- --- --- --- --- --- GCC TTC --- --- --- --- GCG CTG GTC GCC ACG GGC TGC ACG ATG GCG CCG CAT TAC CAG CGG CCC GCC GCA CCC GTG TCG GGC AGT TTC CCG TCC GAC GGC GTC TAC GCG ACG CAA CCG GGC GCG --- --- --- --- --- --- --- --- --- --- GAC --- --- --- --- --- --- --- --- --- --- --- --- --- --- --- --- --- --- --- --- --- GGC --- --- --- --- --- --- --- --- --- --- GCG --- --- CAC AGC GCC AAT GGC CAG GCC GCC GCC GAC ATC GGC TGG CGC AAC TTC TTC GCC GAT CCG CGC CTG CAG GCG CTG ATC GAG ATC GCG CTG AAG AAC AAT CGC GAT CTG CGC GTC TCG GTG CTC AAC ATC GAG GCG GCG CGC GCG CAG TAT CAG ATC ACG CGC GCG GGG CTG TTC CCG ACG CTG GAC GGC ACC GGC ACC GGC AAT ACG CAG CGC CTG CCG GCC GGT GTG TCG ACC ACG --- --- GGC TCG --- CCG CTC ATT ACG CGA ACC TAC AAC GTC GGC CTG TCG GCC TCG --- --- --- --- --- --- --- --- --- --- --- --- --- --- --- --- --- --- --- --- --- --- --- --- --- --- --- --- --- --- --- --- --- --- --- --- --- --- --- --- --- --- --- --- --- --- --- --- --- --- --- --- --- --- --- TGG GAG CTG GAC CTG TTC GGC CGG ATC CAG AGC CTG AAG GAC CAG GCT CTG GCG CAG TAC CTG TCG ACG GCC CAG GCC CGC AAG GCG GCG GAG ATC TCG CTG ATC TCG CAG GTG GCG GAC CAG TAC CTG ACG CTG CAG TCC ACG GAC GAC CTG TTG AAG GTC ACC GAG GAG ACG CTG AAG ACG GCC CAG GAT TCG TAC AAC CTG ACC AAG CTG CAG TTC GAC AAT GGC ACC GGC TCG GAA CTG GAC CTG CGC CAG GCG CAG ACG GTG GTC GAG CAG GCG CTG GCG AAC CAG CAG GCC GAG GCG CGT GAC CGC GCG CAA GCC GTG AAC GCG CTG GTG CTG CTG ATC GGC GAG CCG CTG CCC GAC GAT CTG CCG GCT GGG CTG CCG CTG GAT TCG CAG AGC CTG CTG ACC GAT ATC CCG GCC GGC TTG CCT TCG GAT CTG CTG ACG CGC CGT CCC GAC ATC ATG GAA GCC GAG CAG ACG CTG CTG GCG GCC AAC GCG AAC ATC GGG GCG GCC CGC GCG GCC TTC TTC CCG AAG ATC TCG TTG ACG GCC GCG TTC GGC ACG GCG AGC CCG ACG CTG GGC GGC TTG TTC AAG GCC GGC ACG GCG GCC TGG TCG TTC GCA CCG AAC ATC GCC CTG CCG ATC TTC GAG GGT GGC TCG AAC ATC GCG AAC CTC GAC TTG GCG CAC GTG CAG AAG CGC ATC GAG ATC GCG AAC TAC GAG AAG GCG ATC CAG ACG GCG TTC CGG GAA GTG TCG GAC GGG CTG GCG GCA CGC GGC ACG TAT GAC CAG CAG ATC GCG GCG CTG GAG CGC AAC GAA GAG GCG CAG CAG CGT CGC TAC GAT CTG TCG GAC CTG CGC TAC CGC AAT GGC GTG GAC AGC TAC CTG ACG GTG CTG ACG GCC CAG ACG GAC TTG TAC ACG GCG --- --- --- --- --- --- --- --- --- --- --- --- --- --- --- --- --- --- --- --- --- --- --- --- --- --- --- --- --- --- --- --- --- --- --- --- --- --- --- --- --- --- --- --- --- --- CAG ACC TCG CTG ATC TCG GCG CGC --- --- --- --- --- --- --- --- --- --- --- --- --- --- --- --- --- --- --- CTG GCG CGC TGG ACC AAC CTG GTG GAT CTG TAC --- --- --- --- --- --- --- --- --- --- --- --- --- --- --- --- --- --- --- --- --- --- --- --- --- --- --- --- --- --- --- --- --- --- --- --- --- --- --- --- --- --- --- --- --- --- --- --- --- --- --- --- --- --- --- --- --- --- --- --- --- --- --- --- --- --- --- --- --- --- --- --- --- --- --- --- --- --- --- CGC GCG CTG GGC GGC GGC TGG ATC GAG --- --- --- --- --- --- --- --- --- --- --- --- --- --- --- --- --- --- --- --- --- --- --- --- --- --- --- --- --- --- --- --- CAC AAC GGC GAC CAG CCG CGC GAG GCC GAT GCA CCG GTC GAC TAC GGC AAG --- --- CCG GCG GCG GCA CCC --- --- --- --- --- --- --- --- --- --- --- --- --- --- --- --- --- --- --- --- --- --- --- --- --- --- ACG GCG GCC TCG CAG CCG ACG GCG GGC --- --- --- --- --- --- --- --- --- --- --- --- --- --- --- --- --- --- --- --- --- --- --- --- --- --- --- --- --- --- --- --- --- --- --- --- --- --- 
OMP4__GCA_000022645.2           --- --- --- --- --- --- --- --- --- --- --- --- --- --- --- --- --- --- --- --- --- --- --- --- --- --- --- --- --- --- --- --- --- --- --- --- --- --- --- --- --- --- ATG CGA AAA TTT GCT --- --- --- --- --- --- --- --- --- --- --- --- --- --- --- TTG ACT GCA ATG --- --- --- --- --- --- --- --- GCG GTC --- --- --- --- GCG CTG GTC GCC ACC GGC TGC ACG CTG GCC CCG CAC TAC GAG CGT CCG GCC GCG CCG GTC GCG GGT ACG TTC CCG TCC GAC GGC GTC TAC GCG ACG CAG CCG GGC GCG --- --- --- --- --- --- --- --- --- --- AGC --- --- --- --- --- --- --- --- --- --- --- --- --- --- --- --- --- --- --- --- --- GCG --- --- --- --- --- --- --- --- --- --- ACC --- --- CGC AGC GCG AAC GGC CAG GCC GCG AGC GAC ATC GGC TGG CGC AAC TTC TTC ACC GAT CCG CGG CTG CAG CGG CTG ATC GAG CTG GCG CTG AAG AAC AAC CGC GAC CTG CGC GTA TCG GTG CTC AAC GTG GAG GCG GCG CGC GCG CAG TAT CAG ATC ACC CGC GCC GAG CTG CTG CCG GCC CTG AAC GGC ACC GGC ACC GGC TCG ATC CAG CGG CTG CCG GCC GGA GTC TCG ACC ACG --- --- GGG GCG --- CCG CTC ATC TCG CGC ACC TAC AAC GTC GGG CTC TCG GCG TCG --- --- --- --- --- --- --- --- --- --- --- --- --- --- --- --- --- --- --- --- --- --- --- --- --- --- --- --- --- --- --- --- --- --- --- --- --- --- --- --- --- --- --- --- --- --- --- --- --- --- --- --- --- --- --- TGG GAG CTG GAC CTG TTC GGC CGG ATC CAG AGC CTG AAG GAT CAG GCG CTC GCG AAA TAC CTG TCC ACG GCG CAG GCG CGC AAG GCC GCG GAG ATA TCG CTC GTC TCG CAG GTG GCG GAC CAG TAT CTG ACG GTG CTG TCC ACC GAC GAC CTG CTG AAG GTG ACG GAA GAC ACG CTG AAG ACG GCG CAG GCG TCG TAC AAC CTG ACC AAG CTG CAG TTC GAC AAC GGC ACG GGC TCG GAG CTG GAT CTG CGT CAG GCG CAG ACG GTG GTC GAG CAG GCG CTG GCG AAC CAG CAG GCG CAG GCG CGG GCG CGG GCC CAG GCG CTC AAC GCG CTG GTG GTG CTG GTG GGC GAG CCG CTG CCG GAC GAC CTG CCG GCC GGG CAG CCG CTC GAC TCG CAG GAC CTG CTG ACG GAC ATC CCG GCC GGA TTG CCG TCG GAG CTG CTC ACG CGC CGG CCC GAC ATC ATG GAG GCC GAG CAG ACG CTG CGC GCG GCC AAC GCG AAC ATC GGC GCG GCG CGC GCG GCG TTC TTC CCG CGC ATC TCG CTG ACG GGC GCG TTC GGC TCG GCG AGC CCG ACG CTG GGC GGG CTG CTC AAG GCG GGG ACG GCG GCC TGG TCG TTC GCG CCG GAC CTC ACG CTG CCG ATC TTC GCG GGC GGC TCG AAC CTG GCG AAC CTG GAC CTG GCG CGC GTG CAG AAG CGC ATC GAG GTG GCG AAC TAC GAG AAG GCG ATC CAG ACG GCG TTC CAG GAG GTG TCG GAC GGT CTG GCC GCG CGC GGG ACG TAC GAC CAG CAG ATC GCG GCG CTG CAG CGC AAC GAG CAG GCG CAG CGG CGC CGC TAC GAC CTG TCG GAG CTG CGC TAC AAG AAC GGG GTC GAC AAC TAC CTG ACG GTG CTG ACG GCG CAG ACG GAC CTG TAT TCG GCG --- --- --- --- --- --- --- --- --- --- --- --- --- --- --- --- --- --- --- --- --- --- --- --- --- --- --- --- --- --- --- --- --- --- --- --- --- --- --- --- --- --- --- --- --- --- CAG CAG TCG CTG ATC TCG GCA CGG --- --- --- --- --- --- --- --- --- --- --- --- --- --- --- --- --- --- --- CTG TCG CGC TGG ACC AAC CTG GTG GAC CTG TAC --- --- --- --- --- --- --- --- --- --- --- --- --- --- --- --- --- --- --- --- --- --- --- --- --- --- --- --- --- --- --- --- --- --- --- --- --- --- --- --- --- --- --- --- --- --- --- --- --- --- --- --- --- --- --- --- --- --- --- --- --- --- --- --- --- --- --- --- --- --- --- --- --- --- --- --- --- --- --- CGC GCG CTG GGC GGC GGC TGG CTC GAG --- --- --- --- --- --- --- --- --- --- --- --- --- --- --- --- --- --- --- --- --- --- --- --- --- --- --- --- --- --- --- --- CAC TCG GGC GAC ACG CCG CGC GAG GCG GAT GCG CCG GCC GAC TAC GGC AAG --- --- --- --- GCC GCG CCT --- --- --- --- --- --- --- --- --- --- --- --- --- GCG GTG --- --- --- --- --- --- --- --- --- --- --- CCG GCT TCG --- CAG GCC ACG GCG GGC --- --- --- --- --- --- --- --- --- --- --- --- --- --- --- --- --- --- --- --- --- --- --- --- --- --- --- --- --- --- --- --- --- --- --- --- --- --- 
OMP4__GCA_000960995.1           --- --- --- --- --- --- --- --- --- --- --- --- --- --- --- --- --- --- --- --- --- --- --- --- --- --- --- --- --- --- --- --- --- --- --- --- --- --- --- --- --- --- ATG CGA AAA TTT GCT --- --- --- --- --- --- --- --- --- --- --- --- --- --- --- TTG ACT GCA ATG --- --- --- --- --- --- --- --- GCG GTC --- --- --- --- GCG CTG GTC GCC ACC GGC TGC ACG CTG GCC CCG CAC TAC GAG CGT CCG GCC GCG CCG GTC GCG GGT ACG TTC CCG TCC GAC GGC GTC TAC GCG ACG CAG CCG GGC GCG --- --- --- --- --- --- --- --- --- --- AGC --- --- --- --- --- --- --- --- --- --- --- --- --- --- --- --- --- --- --- --- --- GCG --- --- --- --- --- --- --- --- --- --- ACC --- --- CGC AGC GCG AAC GGC CAG GCC GCG AGC GAC ATC GGC TGG CGC AAC TTC TTC ACC GAT CCG CGG CTG CAG CGG CTG ATC GAG CTG GCG CTG AAG AAC AAC CGC GAC CTG CGC GTA TCG GTG CTC AAC GTG GAG GCG GCG CGC GCG CAG TAT CAG ATC ACC CGC GCC GAG CTG CTG CCG GCC CTG AAC GGC ACC GGC ACC GGC TCG ATC CAG CGG CTG CCG GCC GGA GTC TCG ACC ACG --- --- GGG GCG --- CCG CTC ATC TCG CGC ACC TAC AAC GTC GGG CTC TCG GCG TCG --- --- --- --- --- --- --- --- --- --- --- --- --- --- --- --- --- --- --- --- --- --- --- --- --- --- --- --- --- --- --- --- --- --- --- --- --- --- --- --- --- --- --- --- --- --- --- --- --- --- --- --- --- --- --- TGG GAG CTG GAC CTG TTC GGC CGG ATC CAG AGC CTG AAG GAT CAG GCG CTC GCG AAA TAC CTG TCC ACG GCG CAG GCG CGC AAG GCC GCG GAG ATA TCG CTC GTC TCG CAG GTG GCG GAC CAG TAT CTG ACG GTG CTG TCC ACC GAC GAC CTG CTG AAG GTG ACG GAA GAC ACG CTG AAG ACG GCG CAG GCG TCG TAC AAC CTG ACC AAG CTG CAG TTC GAC AAC GGC ACG GGC TCG GAG CTG GAT CTG CGT CAG GCG CAG ACG GTG GTC GAG CAG GCG CTG GCG AAC CAG CAG GCG CAG GCG CGG GCG CGG GCC CAG GCG CTC AAC GCG CTG GTG GTG CTG GTG GGC GAG CCG CTG CCG GAC GAC CTG CCG GCC GGG CAG CCG CTC GAC TCG CAG GAC CTG CTG ACG GAC ATC CCG GCC GGA TTG CCG TCG GAG CTG CTC ACG CGC CGG CCC GAC ATC ATG GAG GCC GAG CAG ACG CTG CGC GCG GCC AAC GCG AAC ATC GGC GCG GCG CGC GCG GCG TTC TTC CCG CGC ATC TCG CTG ACG GGC GCG TTC GGC TCG GCG AGC CCG ACG CTG GGC GGG CTG CTC AAG GCG GGG ACG GCG GCC TGG TCG TTC GCG CCG GAC CTC ACG CTG CCG ATC TTC GCG GGC GGC TCG AAC CTG GCG AAC CTG GAC CTG GCG CGC GTG CAG AAG CGC ATC GAG GTG GCG AAC TAC GAG AAG GCG ATC CAG ACG GCG TTC CAG GAG GTG TCG GAC GGT CTG GCC GCG CGC GGG ACG TAC GAC CAG CAG ATC GCG GCG CTG CAG CGC AAC GAG CAG GCG CAG CGG CGC CGC TAC GAC CTG TCG GAG CTG CGC TAC AAG AAC GGG GTC GAC AAC TAC CTG ACG GTG CTG ACG GCG CAG ACG GAC CTG TAT TCG GCG --- --- --- --- --- --- --- --- --- --- --- --- --- --- --- --- --- --- --- --- --- --- --- --- --- --- --- --- --- --- --- --- --- --- --- --- --- --- --- --- --- --- --- --- --- --- CAG CAG TCG CTG ATC TCG GCA CGG --- --- --- --- --- --- --- --- --- --- --- --- --- --- --- --- --- --- --- CTG TCG CGC TGG ACC AAC CTG GTG GAC CTG TAC --- --- --- --- --- --- --- --- --- --- --- --- --- --- --- --- --- --- --- --- --- --- --- --- --- --- --- --- --- --- --- --- --- --- --- --- --- --- --- --- --- --- --- --- --- --- --- --- --- --- --- --- --- --- --- --- --- --- --- --- --- --- --- --- --- --- --- --- --- --- --- --- --- --- --- --- --- --- --- CGC GCG CTG GGC GGC GGC TGG CTC GAG --- --- --- --- --- --- --- --- --- --- --- --- --- --- --- --- --- --- --- --- --- --- --- --- --- --- --- --- --- --- --- --- CAC TCG GGC GAC ACG CCG CGC GAG GCG GAT GCG CCG GCC GAC TAC GGC AAG --- --- --- --- GCC GCG CCT --- --- --- --- --- --- --- --- --- --- --- --- --- GCG GTG --- --- --- --- --- --- --- --- --- --- --- CCG GCT TCG --- CAG GCC ACG GCG GGC --- --- --- --- --- --- --- --- --- --- --- --- --- --- --- --- --- --- --- --- --- --- --- --- --- --- --- --- --- --- --- --- --- --- --- --- --- --- 
OMP4__GCA_000300395.1           --- --- --- --- --- --- --- --- --- --- --- --- --- --- --- --- --- --- --- --- --- --- --- --- --- --- --- --- --- --- --- --- --- --- --- --- --- --- --- --- --- --- ATG CGA AAA TTT GCT --- --- --- --- --- --- --- --- --- --- --- --- --- --- --- TTG ACT GCA ATG --- --- --- --- --- --- --- --- GCG GTC --- --- --- --- GCG CTG GTC GCC ACC GGC TGC ACG CTG GCC CCG CAC TAC GAG CGT CCG GCC GCG CCG GTC GCG GGT ACG TTC CCG TCC GAC GGC GTC TAC GCG ACG CAG CCG GGC GCG --- --- --- --- --- --- --- --- --- --- AGC --- --- --- --- --- --- --- --- --- --- --- --- --- --- --- --- --- --- --- --- --- GCG --- --- --- --- --- --- --- --- --- --- ACC --- --- CGC AGC GCG AAC GGC CAG GCC GCG AGC GAC ATC GGC TGG CGC AAC TTC TTC ACC GAT CCG CGG CTG CAG CGG CTG ATC GAG CTG GCG CTG AAG AAC AAC CGC GAC CTG CGC GTA TCG GTG CTC AAC GTG GAG GCG GCG CGC GCG CAG TAT CAG ATC ACC CGC GCC GAG CTG CTG CCG GCC CTG AAC GGC ACC GGC ACC GGC TCG ATC CAG CGG CTG CCG GCC GGA GTC TCG ACC ACG --- --- GGG GCG --- CCG CTC ATC TCG CGC ACC TAC AAC GTC GGG CTC TCG GCG TCG --- --- --- --- --- --- --- --- --- --- --- --- --- --- --- --- --- --- --- --- --- --- --- --- --- --- --- --- --- --- --- --- --- --- --- --- --- --- --- --- --- --- --- --- --- --- --- --- --- --- --- --- --- --- --- TGG GAG CTG GAC CTG TTC GGC CGG ATC CAG AGC CTG AAG GAT CAG GCG CTC GCG AAA TAC CTG TCC ACG GCG CAG GCG CGC AAG GCC GCG GAG ATC TCG CTC GTC TCG CAG GTG GCG GAC CAG TAT CTG ACG GTG CTG TCC ACC GAC GAC CTG CTG AAG GTG ACG GAA GAC ACG CTG AAG ACG GCG CAG GCG TCG TAC AAC CTG ACC AAG CTG CAG TTC GAC AAC GGC ACG GGC TCG GAG CTG GAT CTG CGT CAG GCG CAG ACG GTG GTC GAG CAG GCG CTG GCG AAC CAG CAG GCG CAG GCG CGG GCG CGG GCC CAG GCG CTC AAC GCG CTG GTG GTG CTG GTG GGC GAG CCG CTG CCG GAC GAC CTG CCG GCC GGG CTG CCG CTC GAC TCG CAG GAC CTG CTG ACG GAC ATC CCG GCC GGA TTG CCG TCG GAG CTG CTC ACG CGC CGG CCC GAC ATC ATG GAG GCC GAG CAG ACG CTG CGC GCG GCC AAC GCG AAC ATC GGC GCG GCG CGC GCG GCG TTC TTC CCG CGC ATC TCG CTG ACG GGC GCG TTC GGC TCG GCG AGC CCG ACG CTG GGC GGG CTG CTC AAG GCG GGG ACG GCG GCC TGG TCG TTC GCG CCG GAC CTC ACG CTG CCG ATC TTC GCG GGC GGC TCG AAC CTG GCG AAC CTG GAC CTG GCG CGC GTG CAG AAG CGC ATC GAG GTG GCG AAC TAC GAG AAG GCG ATC CAG ACG GCG TTC CAG GAG GTG TCG GAC GGT CTG GCC GCG CGC GGG ACG TAC GAC CAG CAG ATC GCG GCG CTG CAG CGC AAC GAG CAG GCG CAG CGG CGC CGC TAC GAC CTG TCG GAG CTG CGC TAC AAG AAC GGG GTC GAC AAC TAC CTG ACG GTG CTG ACG GCG CAG ACG GAC CTG TAT TCG GCG --- --- --- --- --- --- --- --- --- --- --- --- --- --- --- --- --- --- --- --- --- --- --- --- --- --- --- --- --- --- --- --- --- --- --- --- --- --- --- --- --- --- --- --- --- --- CAG CAG TCG CTG ATC TCG GCA CGG --- --- --- --- --- --- --- --- --- --- --- --- --- --- --- --- --- --- --- CTG TCG CGC TGG ACC AAC CTG GTG GAC CTG TAC --- --- --- --- --- --- --- --- --- --- --- --- --- --- --- --- --- --- --- --- --- --- --- --- --- --- --- --- --- --- --- --- --- --- --- --- --- --- --- --- --- --- --- --- --- --- --- --- --- --- --- --- --- --- --- --- --- --- --- --- --- --- --- --- --- --- --- --- --- --- --- --- --- --- --- --- --- --- --- CGC GCG CTG GGC GGC GGC TGG CTC GAG --- --- --- --- --- --- --- --- --- --- --- --- --- --- --- --- --- --- --- --- --- --- --- --- --- --- --- --- --- --- --- --- CAC TCG GGC GAC ACG CCG CGC GAG GCG GAT GCG CCG GCC GAC TAC GGC AAG --- --- --- --- GCC GCG CCT --- --- --- --- --- --- --- --- --- --- --- --- --- GCG GTG --- --- --- --- --- --- --- --- --- --- --- CCG GCT TCG --- CAG GCC ACG GCG GGC --- --- --- --- --- --- --- --- --- --- --- --- --- --- --- --- --- --- --- --- --- --- --- --- --- --- --- --- --- --- --- --- --- --- --- --- --- --- 
OMP4__GCA_000365245.1           --- --- --- --- --- --- --- --- --- --- --- --- --- --- --- --- --- --- --- --- --- --- --- --- --- --- --- --- --- --- --- --- --- --- --- --- --- --- --- --- --- --- ATG CGA AAA TTT GCT --- --- --- --- --- --- --- --- --- --- --- --- --- --- --- TTG ACT GCA ATG --- --- --- --- --- --- --- --- GCG GTC --- --- --- --- GCG CTG GTC GCC ACC GGC TGC ACG CTG GCC CCG CAC TAC GAG CGT CCG GCC GCG CCG GTC GCG GGT ACG TTC CCG TCC GAC GGC GTC TAC GCG ACG CAG CCG GGC GCG --- --- --- --- --- --- --- --- --- --- AGC --- --- --- --- --- --- --- --- --- --- --- --- --- --- --- --- --- --- --- --- --- GCG --- --- --- --- --- --- --- --- --- --- ACC --- --- CGC AGC GCG AAC GGC CAG GCC GCG AGC GAC ATC GGC TGG CGC AAC TTC TTC ACC GAT CCG CGG CTG CAG CGG CTG ATC GAG CTG GCG CTG AAG AAC AAC CGC GAC CTG CGC GTA TCG GTG CTC AAC GTG GAG GCG GCG CGC GCG CAG TAT CAG ATC ACC CGC GCC GAG CTG CTG CCG GCC CTG AAC GGC ACC GGC ACC GGC TCG ATC CAG CGG CTG CCG GCC GGA GTC TCG ACC ACG --- --- GGG GCG --- CCG CTC ATC TCG CGC ACC TAC AAC GTC GGG CTC TCG GCG TCG --- --- --- --- --- --- --- --- --- --- --- --- --- --- --- --- --- --- --- --- --- --- --- --- --- --- --- --- --- --- --- --- --- --- --- --- --- --- --- --- --- --- --- --- --- --- --- --- --- --- --- --- --- --- --- TGG GAG CTG GAC CTG TTC GGC CGG ATC CAG AGC CTG AAG GAT CAG GCG CTC GCG AAA TAC CTG TCC ACG GCG CAG GCG CGC AAG GCC GCG GAG ATC TCG CTC GTC TCG CAG GTG GCG GAC CAG TAT CTG ACG GTG CTG TCC ACC GAC GAC CTG CTG AAG GTG ACG GAA GAC ACG CTG AAG ACG GCG CAG GCG TCG TAC AAC CTG ACC AAG CTG CAG TTC GAC AAC GGC ACG GGC TCG GAG CTG GAT CTG CGT CAG GCG CAG ACG GTG GTC GAG CAG GCG CTG GCG AAC CAG CAG GCG CAG GCG CGG GCG CGG GCC CAG GCG CTC AAC GCG CTG GTG GTG CTG GTG GGC GAG CCG CTG CCG GAC GAC CTG CCG GCC GGG CTG CCG CTC GAC TCG CAG GAC CTG CTG ACG GAC ATC CCG GCC GGA TTG CCG TCG GAG CTG CTC ACG CGC CGG CCC GAC ATC ATG GAG GCC GAG CAG ACG CTG CGC GCG GCC AAC GCG AAC ATC GGC GCG GCG CGC GCG GCG TTC TTC CCG CGC ATC TCG CTG ACG GGC GCG TTC GGC TCG GCG AGC CCG ACG CTG GGC GGG CTG CTC AAG GCG GGG ACG GCG GCC TGG TCG TTC GCG CCG GAC CTC ACG CTG CCG ATC TTC GCG GGC GGC TCG AAC CTG GCG AAC CTG GAC CTG GCG CGC GTG CAG AAG CGC ATC GAG GTG GCG AAC TAC GAG AAG GCG ATC CAG ACG GCG TTC CAG GAG GTG TCG GAC GGT CTG GCT GCG CGC GGG ACG TAC GAC CAG CAG ATC GCG GCG CTG CAG CGC AAC GAG CAG GCG CAG CGG CGC CGC TAC GAC CTG TCG GAG CTG CGC TAC AAG AAC GGG GTC GAC AAC TAC CTG ACG GTG CTG ACG GCG CAG ACG GAC CTG TAT TCG GCG --- --- --- --- --- --- --- --- --- --- --- --- --- --- --- --- --- --- --- --- --- --- --- --- --- --- --- --- --- --- --- --- --- --- --- --- --- --- --- --- --- --- --- --- --- --- CAG CAG TCG CTG ATC TCG GCA CGG --- --- --- --- --- --- --- --- --- --- --- --- --- --- --- --- --- --- --- CTG TCG CGC TGG ACC AAC CTG GTG GAC CTG TAC --- --- --- --- --- --- --- --- --- --- --- --- --- --- --- --- --- --- --- --- --- --- --- --- --- --- --- --- --- --- --- --- --- --- --- --- --- --- --- --- --- --- --- --- --- --- --- --- --- --- --- --- --- --- --- --- --- --- --- --- --- --- --- --- --- --- --- --- --- --- --- --- --- --- --- --- --- --- --- CGC GCG CTG GGC GGC GGC TGG CTC GAG --- --- --- --- --- --- --- --- --- --- --- --- --- --- --- --- --- --- --- --- --- --- --- --- --- --- --- --- --- --- --- --- CAC TCG GGC GAC ACG CCG CGC GAG GCG GAT GCG CCG GCC GAC TAC GGC AAG --- --- --- --- GCC GCG CCT --- --- --- --- --- --- --- --- --- --- --- --- --- GCG GTG --- --- --- --- --- --- --- --- --- --- --- CCG GCT TCG --- CAG GCC ACG GCG GGC --- --- --- --- --- --- --- --- --- --- --- --- --- --- --- --- --- --- --- --- --- --- --- --- --- --- --- --- --- --- --- --- --- --- --- --- --- --- 
OMP4__GCA_000835205.1           --- --- --- --- --- --- --- --- --- --- --- --- --- --- --- --- --- --- --- --- --- --- --- --- --- --- --- --- --- --- --- --- --- --- --- --- --- --- --- --- --- --- --- --- --- --- --- --- --- --- --- --- --- --- --- --- --- --- --- --- --- --- --- --- --- ATG --- --- --- --- --- --- --- --- GCG GTC --- --- --- --- GCG CTC GTC GCC ACC GGC TGT ACG CTG GCA CCG CAC TAC GAG CGT CCG GAC GCG CCG GTC GCG AAC GCG TTC CCG TCC GAC GGC GTC TAC GCG ACG CAG CCG GGC GCG --- --- --- --- --- --- --- --- --- --- AGC --- --- --- --- --- --- --- --- --- --- --- --- --- --- --- --- --- --- --- --- --- GCG --- --- --- --- --- --- --- --- --- --- ACC --- --- AAG AGC GCG AAC GGC CAG GCC GCC AGC GAC ATC GGC TGG CGC AAC TTC TTC ACC GAT CCG CGG CTG CGG CAG CTG ATC GAG CTG GCG CTG AAG AAC AAC CGC GAC CTG CGC GTG TCG GTG CTC AAC GTC GAG GCG GCG CGC GCG CAG TAC CAG ATC ACG CGC GCC GAG CTG CTG CCC ACG CTG GGC GGC ACC GGC ACC GGC TCG CTG CAG CGG CTG CCG GCC GGG GTC TCG ACC ACC --- --- AAC GGC --- CCG CTC ATC ACG CGC ACC TAC AAC GTC GGG CTC TCG GCA TCG --- --- --- --- --- --- --- --- --- --- --- --- --- --- --- --- --- --- --- --- --- --- --- --- --- --- --- --- --- --- --- --- --- --- --- --- --- --- --- --- --- --- --- --- --- --- --- --- --- --- --- --- --- --- --- TGG GAG CTG GAC CTG TTC GGC CGG ATC CAG AGC CTG AAG GAC CAG GCG CTC GCG CAA TAC CTG TCG ACG GCG CAG GCG CGC AAG GCC GCG GAG ATC TCG CTG ATC TCG CAG GTG GCG GAC CAG TAC CTG ACG GTG CTG TCC ACC GAC GAC CTG CTG AAG GTG ACG GAG GAC ACG CTG AAG ACG GCG CAG TCC TCG TAC AAC CTG ACC AAG CTG CAG TTC GAC AAC GGC ACC GGC TCG GAG CTG GAC CTG CGT CAG GCG CAG ACG GTG GTC GAG CAG GCG CTG GCG AAC CAG CAG GCG CAG GCG CGC GCG CGG GCA CAG GCG CTC AAC GCG CTG GTG GTG CTG GTG GGC GAG CCG CTG CCG GAG GAC CTG CCG GCG GGG CTG CCG CTC GAC TCG CAG GAC CTG CTG ACG GAC ATC CCG GCG GGG CTG CCG TCG GAC CTG CTC ACG CGC CGG CCC GAC ATC ATG GAG GCG GAG CAG ACG CTG CGC GCG GCC AAC GCG AAC ATC GGC GCG GCG CGC GCG GCG TTC TTC CCG CGC ATC TCG CTG ACG GGC GCG TTC GGC ACG GCG AGC CCG ACG CTG GGC GGG CTG TTC AAG GCG GGG ACG GCT GCC TGG TCG TTC GCG CCG GAC ATC ACG CTG CCG ATC TTC GAG GGC GGC TCG AAC CTG GCG AAC CTC GAC TTG GCG CAC GTG CAG AAG CGC ATC GAG GTG GCG AAC TAC GAG AAG GCG ATC CAG ACG GCG TTC CAG GAA GTG TCG GAC GGT CTG GCC GCG CGC GGG ACG TTC GAC CAG CAG ATC GCG GCG CTG CAA CGC AAC GAG CAG GCG CAG CAG CGT CGC TAC GAC CTG TCG GAT TTG CGT TAC AAG AAC GGG GTG GAC AAC TAC CTG ACG GTG CTG ACG GCG CAG ACG GAC CTG TAC ACG GCG --- --- --- --- --- --- --- --- --- --- --- --- --- --- --- --- --- --- --- --- --- --- --- --- --- --- --- --- --- --- --- --- --- --- --- --- --- --- --- --- --- --- --- --- --- --- CAG CAG TCG CTG ATA TCG GCG CGG --- --- --- --- --- --- --- --- --- --- --- --- --- --- --- --- --- --- --- CTG TCG CGC TGG ACG AAT CTG GTG GAC CTG TAC --- --- --- --- --- --- --- --- --- --- --- --- --- --- --- --- --- --- --- --- --- --- --- --- --- --- --- --- --- --- --- --- --- --- --- --- --- --- --- --- --- --- --- --- --- --- --- --- --- --- --- --- --- --- --- --- --- --- --- --- --- --- --- --- --- --- --- --- --- --- --- --- --- --- --- --- --- --- --- CGT GCG CTG GGC GGC GGC TGG ATC GAG --- --- --- --- --- --- --- --- --- --- --- --- --- --- --- --- --- --- --- --- --- --- --- --- --- --- --- --- --- --- --- --- CAC TCG GGC GAC ACG CCG CGC GAG GCC GAT GCG CCG GTC GAT TAC GGC AAG --- --- --- GCT GCG GCG CCG --- --- --- --- --- --- --- --- --- --- --- --- --- GCG GCG --- --- --- --- --- --- --- --- --- --- --- CCG GCT TCG --- CAA GCC CCG GCG GGC --- --- --- --- --- --- --- --- --- --- --- --- --- --- --- --- --- --- --- --- --- --- --- --- --- --- --- --- --- --- --- --- --- --- --- --- --- --- 
OMP4__GCA_001411805.1           --- --- --- --- --- --- --- --- --- --- --- --- --- --- --- --- --- --- --- --- --- --- --- --- --- --- --- --- --- --- --- --- --- --- --- --- --- --- --- --- --- --- ATG CGT AAA CAC GTC --- --- --- --- --- --- --- --- --- --- --- --- --- --- --- TTA TCC GCG ATC --- --- --- --- --- --- --- --- ACG GTC --- --- --- --- GCA CTG GTG GCC AGC GGC TGC ACG CTG GCA CCG CAC TAC GAG CGT CCG GAC GCG CCG GTC GCG AAC GCG TTC CCG TCC GAC GGC GTC TAC GCG ACG CAG CCG GGC GCG --- --- --- --- --- --- --- --- --- --- AGC --- --- --- --- --- --- --- --- --- --- --- --- --- --- --- --- --- --- --- --- --- GCG --- --- --- --- --- --- --- --- --- --- ACC --- --- AAG AGC GCG AAC GGC CAG GCC GCC AGC GAC ATC GGC TGG CGC AAC TTC TTC ACC GAT CCG CGG CTG CGG CAG CTG ATC GAG CTG GCG CTG AAG AAC AAC CGC GAC CTG CGC GTG TCG GTG CTC AAC GTC GAG GCG GCG CGC GCG CAG TAC CAG ATC ACG CGC GCC GAG CTG CTG CCC ACG CTG GGC GGC ACC GGC ACC GGC TCG CTG CAG CGG CTG CCG GCC GGG GTC TCG ACC ACC --- --- AAC GGC --- CCG CTC ATC ACG CGC ACC TAC AAC GTC GGG CTC TCG GCA TCG --- --- --- --- --- --- --- --- --- --- --- --- --- --- --- --- --- --- --- --- --- --- --- --- --- --- --- --- --- --- --- --- --- --- --- --- --- --- --- --- --- --- --- --- --- --- --- --- --- --- --- --- --- --- --- TGG GAG CTG GAC CTG TTC GGC CGG ATC CAG AGC CTG AAG GAC CAG GCG CTC GCG CAA TAC CTG TCG ACG GCG CAG GCG CGC AAG GCC GCG GAG ATC TCG CTG ATC TCG CAG GTG GCG GAC CAG TAC CTG ACG GTG CTG TCC ACC GAC GAC CTG CTG AAG GTG ACG GAG GAC ACG CTG AAG ACG GCG CAG TCC TCG TAC AAC CTG ACC AAG CTG CAG TTC GAC AAC GGC ACC GGC TCG GAG CTG GAC CTG CGT CAG GCG CAG ACG GTG GTC GAG CAG GCG CTG GCG AAC CAG CAG GCG CAG GCG CGC GCG CGG GCA CAG GCG CTC AAC GCG CTG GTG GTG CTG GTG GGC GAG CCG CTG CCG GAG GAC CTG CCG GCG GGG CTG CCG CTC GAC TCG CAG GAC CTG CTG ACG GAC ATC CCG GCG GGG CTG CCG TCG GAC CTG CTC ACG CGC CGG CCC GAC ATC ATG GAG GCC GAG CAG ACG CTG CGC GCG GCC AAC GCG AAC ATC GGC GCG GCG CGC GCG GCG TTC TTC CCG CGC ATC TCG CTG ACG GGC GCG TTC GGC ACG GCG AGC CCG ACG CTG GGC GGG CTG TTC AAG GCG GGG ACG GCG GCC TGG TCG TTC GCG CCG GAC ATC ACG CTG CCG ATC TTC GAG GGC GGC TCG AAC CTG GCG AAC CTC GAC TTG GCG CAC GTG CAG AAG CGC ATC GAG GTG GCG AAC TAC GAG AAG GCG ATC CAG ACG GCG TTC CAG GAA GTG TCG GAC GGT CTG GCC GCG CGC GGG ACG TTC GAC CAG CAG ATC GCG GCG CTG CAA CGC AAC GAG CAG GCG CAG CAG CGT CGC TAC GAC CTG TCG GAT TTG CGT TAC AAG AAC GGG GTG GAC AAC TAC CTG ACG GTG CTG ACG GCG CAG ACG GAC CTG TAC ACG GCG --- --- --- --- --- --- --- --- --- --- --- --- --- --- --- --- --- --- --- --- --- --- --- --- --- --- --- --- --- --- --- --- --- --- --- --- --- --- --- --- --- --- --- --- --- --- CAG CAG TCG CTG ATA TCG GCG CGG --- --- --- --- --- --- --- --- --- --- --- --- --- --- --- --- --- --- --- CTG TCG CGC TGG ACG AAT CTG GTG GAC CTG TAC --- --- --- --- --- --- --- --- --- --- --- --- --- --- --- --- --- --- --- --- --- --- --- --- --- --- --- --- --- --- --- --- --- --- --- --- --- --- --- --- --- --- --- --- --- --- --- --- --- --- --- --- --- --- --- --- --- --- --- --- --- --- --- --- --- --- --- --- --- --- --- --- --- --- --- --- --- --- --- CGT GCG CTG GGC GGT GGC TGG ATC GAG --- --- --- --- --- --- --- --- --- --- --- --- --- --- --- --- --- --- --- --- --- --- --- --- --- --- --- --- --- --- --- --- CAC TCG GGC GAC ACG CCG CGC GAG GCC GAT GCG CCG GTC GAT TAC GGC AAG --- --- --- GCT GCG GCG CCG --- --- --- --- --- --- --- --- --- --- --- --- --- GCG GCG --- --- --- --- --- --- --- --- --- --- --- CCG GCT TCG --- CAA GCC CCG GCG GGC --- --- --- --- --- --- --- --- --- --- --- --- --- --- --- --- --- --- --- --- --- --- --- --- --- --- --- --- --- --- --- --- --- --- --- --- --- --- 
OMP4__GCA_000687455.2           --- --- --- --- --- --- --- --- --- --- --- --- --- --- --- --- --- --- --- --- --- --- --- --- --- --- --- --- --- --- --- --- --- --- --- --- --- --- --- --- --- ATG ATG CAA AAA CAC GCT --- --- --- --- --- --- --- --- --- --- --- --- --- --- --- TTG ACT GCA ATG --- --- --- --- --- --- --- --- GCG GTC --- --- --- --- GCG CTG TTC GCC ACG GGC TGC ACG ATG GCG CCG CAC TAC GAG CGG CCC GCG GCG CCC GTC GCG GGG GCG TTC CCG TCG GGC GGT GTC TAC GCG ACG CAG CCG GCC GCC --- --- --- --- --- --- --- --- --- --- ACG --- --- --- --- --- --- --- --- --- --- --- --- --- --- --- --- --- --- --- --- GCC GGC --- --- --- --- --- --- --- --- --- --- GCG --- --- CGC AGC GCG AAC GGC CAG GCC GCC GCC GAC ATC GGC TGG CGC GAG TTC TTC GTC GAT CCG CGC CTG CAG CAC CTG ATC GAG ATC GCG CTG AAG AAC AAC CGC GAC CTG CGG GTT GCG GTG CTG AAC GTC GCG GCC GCG CGC GCG CAG TAC CAG ATT ACG CGC GCC GAC CTG ATG CCG ACG CTC AGC GGC GTC GGC AGC GGC ACG ATC CAG CGC TAT CCG GCG GGC GTG TCG ACG ACC --- --- GGT GCG --- CCG ACG ATC ACG CGC GTC TAC AAC GTG GGT CTG TCC GCG TCG --- --- --- --- --- --- --- --- --- --- --- --- --- --- --- --- --- --- --- --- --- --- --- --- --- --- --- --- --- --- --- --- --- --- --- --- --- --- --- --- --- --- --- --- --- --- --- --- --- --- --- --- --- --- --- TGG GAG CTC GAC CTG TTC GGC CGA ATC CAG AGC CTG AAG GAC CAG GCG CTC GCG AAG TAT TTC GCG ACC GCG CAG GCA CGC AAG GCT GCC GAG ATC TCG CTC GTG TCG CAG GTC GCG GAC CAG TAC CTG ACG GTG CTC GCG TAC GAC GAT CTG CTG TCG GTC ACC GAG GAC ACG CTG AGG GTC GCA CAG GCG TCG TAC GAC CTG ACG AAG CTG AAG TTC GAC AAC GGC ACC GGT TCG GAG CTC GAT CTG CGC CAG GCG CAG ACG GTC GTC GAG ACC GCG CTG GCG AAC CAG CAG TCG CAG GCG CGC CTG CGG GCG CAG GCG CTC AAT GGG CTG GTG CTG CTC GTC GGC GAA CCG TTG CCG GAG GAT CTG CCG GCC GGG CTG CCG CTC GAC GCG CAG AAT TTC CTG ACC GAC GTT CCG GCC GGG CTG CCG TCG GAT CTG CTG ACG CGC CGT CCG GAC ATC ATG GAG GCG GAG CAG ACC CTG CGC GCG GCC AAC GCG AAC ATC GGC GCG GCG CGC GCG GCA TTC TTC CCG CGC ATC TCG CTG ACG GGC GCA TTC GGC ACC GCG AGC CCG ACG CTC GGC GAC CTG TTC AGG GCC GGC ACG GCG GCG TGG TCG TTC GCG CCG CAG ATC GCG ATG CCG ATC TTC GAG GGC GGC GCG AAC CTC GCG AAC CTG GAT CTC GCA AAC GTG CAG AAG CGG ATC GAA ATC GCG AAC TAC GAG AAG GCG ATC CAG TCG GCG TTC CGC GAA GTG TCG GAC GGG CTC GCC GCG CGC GGC ACC TAC GAC CAG CAG ATC GCC GCG CTC GAG CGC AAC GAG CAC GCG CAG CAG CGC CGC TAC GAT CTG TCG GAC CTG CGC TAC AAG AAC GGC GTC GAC AGC TAC CTG TCG GTG CTG ACC GCG CAG ACC GAC CTG TAT TCG GCG --- --- --- --- --- --- --- --- --- --- --- --- --- --- --- --- --- --- --- --- --- --- --- --- --- --- --- --- --- --- --- --- --- --- --- --- --- --- --- --- --- --- --- --- --- --- CAG CAG ACG CTG ATC ACC GCG CGT --- --- --- --- --- --- --- --- --- --- --- --- --- --- --- --- --- --- --- CTT GCG CGC TGG ACC AAC CTC GTC GAT CTG TAC --- --- --- --- --- --- --- --- --- --- --- --- --- --- --- --- --- --- --- --- --- --- --- --- --- --- --- --- --- --- --- --- --- --- --- --- --- --- --- --- --- --- --- --- --- --- --- --- --- --- --- --- --- --- --- --- --- --- --- --- --- --- --- --- --- --- --- --- --- --- --- --- --- --- --- --- --- --- --- CGG GCG CTG GGC GGC GGC TGG GTC GAG --- --- --- --- --- --- --- --- --- --- --- --- --- --- --- --- --- --- --- --- --- --- --- --- --- --- --- --- --- --- --- --- CGG GCC GGC GAG ACG CCG CGT CCG GCC GAC CAG CCG GTG GAC TAC GGC AAG --- --- --- GCT GCC ACG CCT --- --- --- --- --- --- --- --- --- --- --- --- --- --- --- --- --- --- --- --- --- --- --- --- --- --- GCG TCG AAG --- GCC GCG ACG GCC GGC --- --- --- --- --- --- --- --- --- --- --- --- --- --- --- --- --- --- --- --- --- --- --- --- --- --- --- --- --- --- --- --- --- --- --- --- --- --- 
OMP4__GCA_000567945.1           --- --- --- --- --- --- --- --- --- --- --- --- --- --- --- --- --- --- --- --- --- --- --- --- --- --- --- --- --- --- --- --- --- --- --- --- --- --- --- --- --- ATG AAG CGA AAA CAT GCT --- --- --- --- --- --- --- --- --- --- --- --- --- --- --- TTG ACT GCA CTC --- --- --- --- --- --- --- --- GCA GTC --- --- --- --- GCG CTG CTC GCC GCG GGC TGC ACG CTC GCG CCG CGC TAC GAG CGT CCG GCC GCG CCC GTG TCG GGC GCG TTC CCG ACC GAC GGC GTC TAC GCC GCG CAG CCG GGC GCC --- --- --- --- --- --- --- --- --- --- GCG --- --- --- --- --- --- --- --- --- --- --- --- --- --- --- --- --- --- --- --- GCC GGC --- --- --- --- --- --- --- --- --- --- GCG --- --- CGC AGC GCG AAC GGC CAG GCG GCC GTC GAC ATC GGC TGG CGC GAG TTC TTC GTC GAT CCG CGC CTG CAG CGG CTG ATC GAG ATC GCG CTG AAG AAC AAC CGC GAT CTG CGC GTG TCG GTG CTC AAC GTC GAG GCG TCG CGC GCG CAG TAT CGG ATC ACG CGC GCG GGC CTG TTC CCG ACG CTC GAC GGC ACC GGC ACG GGC ACG ATC CAG CGC ACG CCG GCC GGT GTG TCG GTA ACC --- --- GGC CAG --- CCG CTC ATC TCG CGG ACC TAC AAT GTC GGC GTG TCC GCG TCG --- --- --- --- --- --- --- --- --- --- --- --- --- --- --- --- --- --- --- --- --- --- --- --- --- --- --- --- --- --- --- --- --- --- --- --- --- --- --- --- --- --- --- --- --- --- --- --- --- --- --- --- --- --- --- TGG GAG CTC GAC CTG TTC GGC CGC GTG CAG AGC CTG AAG GAT CAG GCG CTC GCG CAA TAC TTC GCG ACC GCG CAG GCG CGC AAG GCC GCG GAG ATC TCG CTC GTC GCG AGC GTC GCC GAT CAG TAT CTG ACG CTG CTG TCG ACC GAC GAT CTG CTG CAG GTC ACG GAG AAC ACG CTG AAG ACG GCG CGC GCG TCG TAC GAC CTG ACG AAG CTG CAG TTC GAC AAC GGC ACC GGC TCG GAG CTC GAT CTG CGG CAG GCG CAG ACG GTC GTC GAG ACC GCG CTC GCG AAC CAG CAG GCG CAG GCG CGC GCC CGC GCG CAG GCG GTC AAC GCG CTC GTG CTG CTG ATC GGC GAG CCG CTG CCC GAC GAT CTG CCG GCC GGC CTG CCG CTC AAT GCG CAG AAT CTG CTG ACC GAC ATC CCG GCC GGG CTG CCG TCC GAT CTG CTG ACG CGC CGC CCC GAC ATC ATG CAG GCC GAG GAG ACG CTG CGC GCG GCG AAC GCG AAC ATC GGC GCG GCG CGT GCG GCG TTC TTC CCG AAA ATC TCG CTC ACC GGC GCG TTC GGC ACC GCG AGC CCG ACG CTC GGC GGC CTG TTC AAG GCG GGC ACG GCG GCG TGG TCG TTC GCG CCG AGC ATC GCG CTG CCG ATC TTC GAG GGC GGA CAG AAC ATC GCC AAT CTC GAT CTC GCG CAC GTG CAG AAG CGC ATC GAG ATC GCG AAC TAC GAG AAG GCG ATC CAG AGC GCG TTC CGC GAG GTG TCG GAC GGG CTT GCC GCG CGC GGC ACG TAC GAT CAG CAG ATC GCG GCG CTC GAG CGC AAC GAG CAC GCG CAG CAG CGC CGC TAC GAT CTG TCG GAC CTG CGC TAC AAG AAC GGG GTC GAC AGT TAT CTG TCG GTG CTG ACC GCG CAG ACG GAT CTG TAT TCG GCC GCA GCA GCA ACT GAT CAG CGC GCG GCT CGC GCG CTG GAC GAA CCT CGT CGA TCT GTA TCG CGC GCT GGG CGG CGG CTG GAT CGA GCG CGC GGG CGA GAC GCC GCG CCC CGG CGG ATG CGC CTG TCG ACT ACG GCA AGG CGG CAG CGC CTG CGC CGG CGT CGG CGT CGG CGG CGC CCG CTG CGG CGG CCA GCG CGC CGG CGG CCG GCT GAG CGC TCG CCG GCG CCG CGA CGG ACG AAG GCA GCC GAT TCG TTC GCC GCG CGG CGC GCG ATC GGT AGC GAA TTC GCC GCA TCG CGA TGC ATA CGC GAA AAC CCC GCG CTT TTC GAG CGC GGG GTT TTT TGT CTG GTC GTT GCT GTC CGC TCC CGG CCG GCG TCG CGC CGC TCG ACG ATG CGA TGC GGC TTG CGG CAT TCC GCG CAC AAG CCG CAT GCG CCT GTC CGG CCG GCG GAG CGG ATG TCG CGC GTC GGA AGA CGA GAA ATG CCG CGA AAC GCG ATG CGA TGC GAG GGC GGG GGC GCG CTG CAC GGC TTG TGC CGC GCG CTT CAC CGC GAA GCG ATG TCT GCG TCC GGT TCG CGG CGG CGT TCG CCG CGC GAT CGT AAT TCA ATG ATC GGA TCG AGA CGC GAG GTC GGC GAG GCG ATT CGA CAG GCG GCG CGC CTG TTC GAT CGC CCG CGC --- --- --- GCC GCG CGT CCG CGG CTC AAT GCA GAT CGG CCG GCC GCC CGT CGA AGT CGC AGC CCG --- --- --- --- CGC TGT GAA TGT CGC AGC GCG CGT CCC TCT --- CGC CCT TCA TCC CGT --- --- --- --- --- --- --- --- --- --- --- --- --- --- --- --- --- --- --- --- --- --- --- --- --- --- --- --- --- --- --- --- --- --- --- --- --- --- 
OMP4__GCA_000755985.1           --- --- --- --- --- --- --- --- --- --- --- --- --- --- --- --- --- --- --- --- --- --- --- --- --- --- --- --- --- --- --- --- --- --- --- --- --- --- --- --- --- ATG AAG CGA AAA CAT GCT --- --- --- --- --- --- --- --- --- --- --- --- --- --- --- TTG ACT GCA CTC --- --- --- --- --- --- --- --- GCA GTC --- --- --- --- GCA CTG CTC GCG ACG GGC TGC ACG CTC GCG CCG CGC TAC GAG CGT CCG GCC GCG CCC GTG TCG GGC GCG TTC CCG ACC GAC GGC GTC TAC GCC GCG CAG CCG GGC GCC --- --- --- --- --- --- --- --- --- --- GCG --- --- --- --- --- --- --- --- --- --- --- --- --- --- --- --- --- --- --- --- TCC GGC --- --- --- --- --- --- --- --- --- --- GCG --- --- CGC AGC GCG AAC GGT CAG ACG GCC GCC GAC ATC GGC TGG CGC GAG TTC TTC GTC GAT CCG CGC CTG CAG CGG CTG ATC GAC ATC GCG CTG AAA AAC AAC CGC GAC CTG CGC GTG TCG GTG CTG AAC GTC GAG GCG TCG CGC GCG CAG TAT CAG ATC ACG CGC GCG GGC CTG TTC CCG ACG CTC GAC GGC ACC GGC ACG GGC GCG ATC CAG CGC TAT CCG TCC GGC GTG TCG ACG ACG --- --- GGC CGG --- CCG CTC ATC TCG CGC GCC TAC AAC GTC GGC GTG TCC GCG TCG --- --- --- --- --- --- --- --- --- --- --- --- --- --- --- --- --- --- --- --- --- --- --- --- --- --- --- --- --- --- --- --- --- --- --- --- --- --- --- --- --- --- --- --- --- --- --- --- --- --- --- --- --- --- --- TGG GAG CTC GAT CTG TTC GGC CGC GTG CAG AGC CTG AAG GAC CAG GCG CTC GCG CAG TAC TTC GCG ACC GCG CAG GCC CGC AAG GCG GCG GAG ATC TCG CTC GTC GCG AGC GTC GCC GAC CAG TAC CTG GCG CTG CTG TCG ACC GAC GAT CTG CTG CAG GTC ACG GAG AAC ACG CTG AAG ACG GCG CGC GCG TCG TAC GAC CTG ACG AAG CTG CAG TTC GAC AAC GGC ACC GGC TCG GAG CTC GAT CTG CGC CAG GCG CAG ACG GTC GTC GAG ACG GCG CTC GCG AAC CAG CAG GCG CAG GCG CGT GCG CGC GCG CAG GCG GTC AAC GCG CTC GTG CTG CTG GTC GGC GAG CCG CTG CCC GAC GAT CTG CCG GCC GGC TTG CCA CTG AAC GCG CAG AAC CTG CTG ACC GAC ATT CCG GCC GGG CTG CCG TCC GAT CTG CTC ACG CGC CGG CCG GAC ATC ATG CAG GCG GAA GAG ACG CTG CGC GCG GCG AAC GCG AAC ATC GGC GCG GCG CGT GCG GCG TTC TTC CCG AAG ATC TCG CTG ACG GGG GCG TTC GGC ACC GCG AGC CCG ACG CTG GGT GGG CTC TTC AAG GCC GGC ACG GCG GCG TGG TCG TTC GCG CCG AGC ATC GCG CTG CCG ATC TTC GAG GGC GGG CAG AAC ATC GCG AAC CTC GAT CTC GCG CAC GTG CAG AAG CGC ATC GAG ATC GCG AAC TAC GAG AAG GCG ATC CAG AGC GCG TTC CGC GAA GTG TCG GAC GGG CTC GCC GCG CGC GGC ACG TAC GAC CAG CAG ATC GCG GCG CTC GAG CGC AAC GAG CAC GCG CAG CAG CGC CGC TAC GAT CTG TCG GAC CTG CGC TAC AAG AAC GGC GTC GAC AGC TAC CTG TCG GTG CTG ACC GCG CAG ACC GAT CTG TAC ACG GCG --- --- --- --- --- --- --- --- --- --- --- --- --- --- --- --- --- --- --- --- --- --- --- --- --- --- --- --- --- --- --- --- --- --- --- --- --- --- --- --- --- --- --- --- --- --- CAG CAG CAG CTC ATC AGC GCG CGG --- --- --- --- --- --- --- --- --- --- --- --- --- --- --- --- --- --- --- CTC GCA CGC TGG TCG AAT CTC GTC GAT CTG TAT --- --- --- --- --- --- --- --- --- --- --- --- --- --- --- --- --- --- --- --- --- --- --- --- --- --- --- --- --- --- --- --- --- --- --- --- --- --- --- --- --- --- --- --- --- --- --- --- --- --- --- --- --- --- --- --- --- --- --- --- --- --- --- --- --- --- --- --- --- --- --- --- --- --- --- --- --- --- --- CGC GCG CTC GGC GGC GGC TGG ATC GAG --- --- --- --- --- --- --- --- --- --- --- --- --- --- --- --- --- --- --- --- --- --- --- --- --- --- --- --- --- --- --- --- CGC GCG GGC GAG ACG CCG CGC CCC GCC GAC GCA CCG GTC GAC TAC GGC AAG --- --- --- GCG GCG GCG CCT --- --- --- --- --- --- --- --- --- --- --- --- --- GCG CCG --- --- --- --- GCG TCG GCT GCG CCC GCC GCT GCG GCT GGC --- GCG ACG ACG GCC GGC --- --- --- --- --- --- --- --- --- --- --- --- --- --- --- --- --- --- --- --- --- --- --- --- --- --- --- --- --- --- --- --- --- --- --- --- --- --- 
OMP4__GCA_000959365.1           --- --- --- --- --- --- --- --- --- --- --- --- --- --- --- --- --- --- --- --- --- --- --- --- --- --- --- --- --- --- --- --- --- --- --- --- --- --- --- --- --- ATG AAG CGA AAA CAT GCT --- --- --- --- --- --- --- --- --- --- --- --- --- --- --- TTG ACT GCA CTC --- --- --- --- --- --- --- --- GCA GTC --- --- --- --- GCA CTG CTC GCG ACG GGC TGC ACG CTC GCG CCG CGC TAC GAG CGT CCG GCC GCG CCC GTG TCG GGC GCG TTC CCG ACC GAC GGC GTC TAC GCC GCG CAG CCG GGC GCC --- --- --- --- --- --- --- --- --- --- GCG --- --- --- --- --- --- --- --- --- --- --- --- --- --- --- --- --- --- --- --- TCC GGC --- --- --- --- --- --- --- --- --- --- GCG --- --- CGC AGC GCG AAC GGT CAG ACG GCC GCC GAC ATC GGC TGG CGC GAG TTC TTC GTC GAT CCG CGC CTG CAG CGG CTG ATC GAC ATC GCG CTG AAA AAC AAC CGC GAC CTG CGC GTG TCG GTG CTG AAC GTC GAG GCG TCG CGC GCG CAG TAT CAG ATC ACG CGC GCG GGC CTG TTC CCG ACG CTC GAC GGC ACC GGC ACG GGT GCG ATC CAG CGC TAC CCG TCC GGC GTG TCG ACG ACG --- --- GGC CGG --- CCG CTC ATC TCG CGC GCC TAC AAC GTC GGC GTG TCC GCG TCG --- --- --- --- --- --- --- --- --- --- --- --- --- --- --- --- --- --- --- --- --- --- --- --- --- --- --- --- --- --- --- --- --- --- --- --- --- --- --- --- --- --- --- --- --- --- --- --- --- --- --- --- --- --- --- TGG GAG CTC GAT CTG TTC GGC CGC GTG CAG AGC CTG AAG GAC CAG GCG CTC GCG CAG TAC TTC GCG ACC GCG CAG GCC CGC AAG GCG GCG GAG ATC TCG CTC GTC GCG AGC GTC GCC GAC CAG TAC CTG GCG CTG CTG TCG ACC GAC GAT CTG CTG CAG GTC ACG GAG AAC ACG CTG AAG ACG GCG CGC GCG TCG TAC GAC CTG ACG AAG CTG CAG TTC GAC AAC GGC ACC GGC TCG GAG CTC GAT CTG CGC CAG GCG CAG ACG GTC GTC GAG ACG GCG CTC GCG AAC CAG CAG GCG CAG GCG CGT GCG CGC GCG CAG GCG GTC AAC GCG CTC GTG CTG CTG GTC GGC GAG CCG CTG CCC GAC GAT CTG CCG GCC GGC TTG CCG CTG AAC GCG CAG AAC CTG CTG ACC GAC ATT CCG GCC GGG CTG CCG TCC GAT CTG CTC ACG CGC CGG CCG GAC ATC ATG CAG GCG GAA GAG ACG CTG CGC GCG GCG AAC GCG AAC ATC GGC GCG GCG CGT GCG GCG TTC TTC CCG AAG ATC TCG CTG ACG GGG GCG TTC GGC ACC GCG AGC CCG ACG CTG GGC GGG CTC TTC AAG GCC GGC ACG GCG GCG TGG TCG TTC GCG CCG AGC ATC GCG CTG CCG ATC TTC GAG GGC GGG CAG AAC ATC GCG AAC CTC GAT CTC GCG CAC GTG CAG AAG CGC ATC GAG ATC GCG AAC TAC GAG AAG GCG ATC CAG AGC GCG TTC CGC GAA GTG TCG GAC GGG CTC GCC GCG CGC GGC ACG TAC GAC CAG CAG ATC GCG GCG CTC GAG CGC AAC GAG CAC GCG CAG CAG CGC CGC TAC GAT CTG TCG GAC CTG CGC TAC AAG AAC GGC GTC GAC AGC TAC CTG TCG GTG CTG ACC GCG CAG ACC GAT CTG TAC TCG GCG --- --- --- --- --- --- --- --- --- --- --- --- --- --- --- --- --- --- --- --- --- --- --- --- --- --- --- --- --- --- --- --- --- --- --- --- --- --- --- --- --- --- --- --- --- --- CAG CAG CAG CTC ATC AGC GCG CGG --- --- --- --- --- --- --- --- --- --- --- --- --- --- --- --- --- --- --- CTC GCA CGC TGG TCG AAT CTC GTC GAT CTG TAT --- --- --- --- --- --- --- --- --- --- --- --- --- --- --- --- --- --- --- --- --- --- --- --- --- --- --- --- --- --- --- --- --- --- --- --- --- --- --- --- --- --- --- --- --- --- --- --- --- --- --- --- --- --- --- --- --- --- --- --- --- --- --- --- --- --- --- --- --- --- --- --- --- --- --- --- --- --- --- CGC GCG CTC GGC GGC GGC TGG ATC GAG --- --- --- --- --- --- --- --- --- --- --- --- --- --- --- --- --- --- --- --- --- --- --- --- --- --- --- --- --- --- --- --- CGC GCG GGC GAG ACG CCG CGC CCC GCC GAC GCA CCG GTC GAC TAC GGC AAG --- --- --- --- GCG GCG CCT --- --- --- --- --- --- --- --- --- --- --- --- --- GCG CCG --- --- --- --- GCG TCG GCT GCG CCC GCC GCT GCG GCT GGC --- GCG ACG ACG GCC GGC --- --- --- --- --- --- --- --- --- --- --- --- --- --- --- --- --- --- --- --- --- --- --- --- --- --- --- --- --- --- --- --- --- --- --- --- --- --- 
OMP4__GCA_001192815.1           --- --- --- --- --- --- --- --- --- --- --- --- --- --- --- --- --- --- --- --- --- --- --- --- --- --- --- ATG ATG GAT CGC TTT CCT CAC GAT ACG GCG GCG GCC TCG CGC CGT TGC CGC CGC CGC GCG GGC GGC GCC GCG CGC GCT TCG TGC GCT TCG TGC GCC GCT TCG CGC GTC GCG TGC GCG TCG CTC GTG CGC ACG GCG GTT CGC GCC GCC GCC GTC GCG GCC GCC TTC TTC GCC GCG GGC TGC ACG CTC GCG CCG CGC TAC GAG CGT CCG GCC GCG CCG GTG TCG GGC GCG TTC CCC GCC GAC GGC GTC TAC GCC GCG CAG CCG GGC GCC --- --- --- --- --- --- --- --- --- --- GCG --- --- --- --- --- --- --- --- --- --- --- --- --- --- --- --- --- --- --- --- CCC GGC --- --- --- --- --- --- --- --- --- --- GCG --- --- CGC AGC GCG AAC GGC CAG GCG GCC GTC GAT ATC GGC TGG CGC GAG TTC TTC GTC GAT CCG CGC CTG CAG CGG CTG ATC GAG ATC GCG CTG AAG AAC AAC CGC GAC CTG CGC GTG TCG GTG CTC AAC GTC GAG GCG TCG CGC GCG CAG TAT CAG ATC ACG CGC GCG GGG CTC TTC CCG ACG TTG AGC GGC ACC GGC ACG GGC ACG ATC CAG CGC ACG CCG GCC GGC GTG TCG ATC ACC --- --- GGC CAG --- CCG CTC ATC TCG CGG ACC TAC AAC GTC GGC GTC TCC GCG TCG --- --- --- --- --- --- --- --- --- --- --- --- --- --- --- --- --- --- --- --- --- --- --- --- --- --- --- --- --- --- --- --- --- --- --- --- --- --- --- --- --- --- --- --- --- --- --- --- --- --- --- --- --- --- --- TGG GAG CTC GAC CTG TTC GGC CGC GTG CAG AGC CTG AAG GAT CAG GCG CTC GCG CAA TAC TTC GCC ACC GCG CAG GCG CGC AAG GCC GCG GAG ATC TCG CTC GTC GCG AGC GTC GCC GAT CAG TAC CTG ACG CTG CTG TCG ACC GAC GAT CTG CTG CAG GTC ACG CAG AAC ACG CTG AAG TCG GCG CGC GCG TCC TAC GAT CTG ACG AAG CTG CAG TTC GAC AAC GGC ACC GGC TCG GAG CTC GAC CTG CGC CAG GCG CAG ACG GTG GTC GAG ACC GCG CTC GCG AGC CAG CAG GCG CAG GCG CGC GCC CGC GCG CAG GCG CTC AAC GCG CTC GTG CTG CTG ATC GGC GAG CCG CTG CCC GAC GAT CTG CCG GCC GGC CTG CCG CTC AAT GCG CAG AAC CTG CTC ACC GAC ATT CCG GCC GGG CTG CCG TCC GAT CTG CTC ACG CGG CGC CCC GAC ATC ATG CAG GCC GAG GAG ACG CTG CGC GCG GCG AAC GCG AAC ATC GGC GCG GCG CGC GCG GCG TTC TTC CCG AAG ATC TCG CTC ACC AGC GCG TTC GGC ACC GCG AGC CCG ACG CTC GGC GGC CTG TTC AAG GCG GGC ACG GCG GCG TGG TCG TTC GCG CCG AAC ATC GCG CTG CCG ATC TTC GAG GGT GGG CAG AAC ATC GCG AAC CTC GAT CTC GCG CAC GTG CAG AAG CGC ATC GAG ATC GCG AAC TAC GAG AAG GCG ATC CAG AGC GCG TTT CGC GAG GTG TCG GAC GGG CTT GCC GCG CGC GGC ACG TAC GAT CAG CAG ATC GCG GCG CTC GAG CGC AAC GAG CAC GCG CAG CAG CGC CGC TAC GAT CTG TCG GAC CTG CGC TAC AGG AAC GGC GTC GAC AGC TAT CTG TCG GTG CTG ACC GCG CAG ACG GAC CTG TAT TCG GCG --- --- --- --- --- --- --- --- --- --- --- --- --- --- --- --- --- --- --- --- --- --- --- --- --- --- --- --- --- --- --- --- --- --- --- --- --- --- --- --- --- --- --- --- --- --- CAG CAG CAG TTG ATC AGC GCG CGG --- --- --- --- --- --- --- --- --- --- --- --- --- --- --- --- --- --- --- CTC GCG CGC TGG ACG AAC CTC GTG GAC CTG TAT --- --- --- --- --- --- --- --- --- --- --- --- --- --- --- --- --- --- --- --- --- --- --- --- --- --- --- --- --- --- --- --- --- --- --- --- --- --- --- --- --- --- --- --- --- --- --- --- --- --- --- --- --- --- --- --- --- --- --- --- --- --- --- --- --- --- --- --- --- --- --- --- --- --- --- --- --- --- --- CGC GCG CTG GGC GGC GGG TGG CTC GAG --- --- --- --- --- --- --- --- --- --- --- --- --- --- --- --- --- --- --- --- --- --- --- --- --- --- --- --- --- --- --- --- CGC GCG GGC GAG ACG CCG CGC CCG GCG GAC GCG CCC GTC GAT TAC GGC AAG --- --- --- --- GCG GCG CCC --- --- --- --- --- --- --- --- --- --- --- --- --- GCG CCG --- --- --- --- --- --- GCG GCG TCG GCA TCG GCG CGA ACA --- GCG GCC GTG ACT GGT --- --- --- --- --- --- --- --- --- --- --- --- --- --- --- --- --- --- --- --- --- --- --- --- --- --- --- --- --- --- --- --- --- --- --- --- --- --- 
OMP4__GCA_001197775.1           --- --- --- --- --- --- --- --- --- --- --- --- --- --- --- --- --- --- --- --- --- --- --- --- --- --- --- ATG ATG GAT CGC TTT CCT CAC GAT ACG GCG GCG GCC TCG CGC CGT TGC CGC CGC CGC GCG GGC GGC GCC GCG CGC GCT TCG TGC GCT TCG TGC GCC GCT TCG CGC GTC GCG TGC GCG TCG CTC GTG CGC ACG GCG GTT CGC GCC GCC GCC GTC GCG GCC GCC TTC TTC GCC GCG GGC TGC ACG CTC GCG CCG CGC TAC GAG CGT CCG GCC GCG CCG GTG TCG GGC GCG TTC CCC GCC GAC GGC GTC TAC GCC GCG CAG CCG GGC GCC --- --- --- --- --- --- --- --- --- --- GCG --- --- --- --- --- --- --- --- --- --- --- --- --- --- --- --- --- --- --- --- CCC GGC --- --- --- --- --- --- --- --- --- --- GCG --- --- CGC AGC GCG AAC GGC CAG GCG GCC GTC GAT ATC GGC TGG CGC GAG TTC TTC GTC GAT CCG CGC CTG CAG CGG CTG ATC GAG ATC GCG CTG AAG AAC AAC CGC GAC CTG CGC GTG TCG GTG CTC AAC GTC GAG GCG TCG CGC GCG CAG TAT CAG ATC ACG CGC GCG GGG CTC TTC CCG ACG TTG AGC GGC ACC GGC ACG GGC ACG ATC CAG CGC ACG CCG GCC GGC GTG TCG ATC ACC --- --- GGC CAG --- CCG CTC ATC TCG CGG ACC TAC AAC GTC GGC GTC TCC GCG TCG --- --- --- --- --- --- --- --- --- --- --- --- --- --- --- --- --- --- --- --- --- --- --- --- --- --- --- --- --- --- --- --- --- --- --- --- --- --- --- --- --- --- --- --- --- --- --- --- --- --- --- --- --- --- --- TGG GAG CTC GAC CTG TTC GGC CGC GTG CAG AGC CTG AAG GAT CAG GCG CTC GCG CAA TAC TTC GCC ACC GCG CAG GCG CGC AAG GCC GCG GAG ATC TCG CTC GTC GCG AGC GTC GCC GAT CAG TAC CTG ACG CTG CTG TCG ACC GAC GAT CTG CTG CAG GTC ACG CAG AAC ACG CTG AAG TCG GCG CGC GCG TCC TAC GAT CTG ACG AAG CTG CAG TTC GAC AAC GGC ACC GGC TCG GAG CTC GAC CTG CGC CAG GCG CAG ACG GTG GTC GAG ACC GCG CTC GCG AGC CAG CAG GCG CAG GCG CGC GCC CGC GCG CAG GCG CTC AAC GCG CTC GTG CTG CTG ATC GGC GAG CCG CTG CCC GAC GAT CTG CCG GCC GGC CTG CCG CTC AAT GCG CAG AAC CTG CTC ACC GAC ATT CCG GCC GGG CTG CCG TCC GAT CTG CTC ACG CGG CGC CCC GAC ATC ATG CAG GCC GAG GAG ACG CTG CGC GCG GCG AAC GCG AAC ATC GGC GCG GCG CGC GCG GCG TTC TTC CCG AAG ATC TCG CTC ACC AGC GCG TTC GGC ACC GCG AGC CCG ACG CTC GGC GGC CTG TTC AAG GCG GGC ACG GCG GCG TGG TCG TTC GCG CCG AAC ATC GCG CTG CCG ATC TTC GAG GGT GGG CAG AAC ATC GCG AAC CTC GAT CTC GCG CAC GTG CAG AAG CGC ATC GAG ATC GCG AAC TAC GAG AAG GCG ATC CAG AGC GCG TTT CGC GAG GTG TCG GAC GGG CTT GCC GCG CGC GGC ACG TAC GAT CAG CAG ATC GCG GCG CTC GAG CGC AAC GAG CAC GCG CAG CAG CGC CGC TAC GAT CTG TCG GAC CTG CGC TAC AGG AAC GGC GTC GAC AGC TAT CTG TCG GTG CTG ACC GCG CAG ACG GAC CTG TAT TCG GCG --- --- --- --- --- --- --- --- --- --- --- --- --- --- --- --- --- --- --- --- --- --- --- --- --- --- --- --- --- --- --- --- --- --- --- --- --- --- --- --- --- --- --- --- --- --- CAG CAG CAG TTG ATC AGC GCG CGG --- --- --- --- --- --- --- --- --- --- --- --- --- --- --- --- --- --- --- CTC GCG CGC TGG ACG AAC CTC GTG GAC CTG TAT --- --- --- --- --- --- --- --- --- --- --- --- --- --- --- --- --- --- --- --- --- --- --- --- --- --- --- --- --- --- --- --- --- --- --- --- --- --- --- --- --- --- --- --- --- --- --- --- --- --- --- --- --- --- --- --- --- --- --- --- --- --- --- --- --- --- --- --- --- --- --- --- --- --- --- --- --- --- --- CGC GCG CTG GGC GGC GGG TGG CTC GAG --- --- --- --- --- --- --- --- --- --- --- --- --- --- --- --- --- --- --- --- --- --- --- --- --- --- --- --- --- --- --- --- CGC GCG GGC GAG ACG CCG CGC CCG GCG GAC GCG CCC GTC GAT TAC GGC AAG --- --- --- --- GCG GCG CCC --- --- --- --- --- --- --- --- --- --- --- --- --- GCG CCG --- --- --- --- --- --- GCG GCG TCG GCA TCG GCG CGA ACA --- GCG GCC GTG ACT GGT --- --- --- --- --- --- --- --- --- --- --- --- --- --- --- --- --- --- --- --- --- --- --- --- --- --- --- --- --- --- --- --- --- --- --- --- --- --- 
OMP4__GCA_001202415.1           --- --- --- --- --- --- --- --- --- --- --- --- --- --- --- --- --- --- --- --- --- --- --- --- --- --- --- ATG ATG GAT CGC TTT CCT CAC GAT ACG GCG GCG GCC TCG CGC CGT TGC CGC CGC CGC GCG GGC GGC GCC GCG CGC GCT TCG TGC GCT TCG TGC GCC GCT TCG CGC GTC GCG TGC GCG TCG CTC GTG CGC ACG GCG GTT CGC GCC GCC GCC GTC GCG GCC GCC TTC TTC GCC GCG GGC TGC ACG CTC GCG CCG CGC TAC GAG CGT CCG GCC GCG CCG GTG TCG GGC GCG TTC CCC GCC GAC GGC GTC TAC GCC GCG CAG CCG GGC GCC --- --- --- --- --- --- --- --- --- --- GCG --- --- --- --- --- --- --- --- --- --- --- --- --- --- --- --- --- --- --- --- CCC GGC --- --- --- --- --- --- --- --- --- --- GCG --- --- CGC AGC GCG AAC GGC CAG GCG GCC GTC GAT ATC GGC TGG CGC GAG TTC TTC GTC GAT CCG CGC CTG CAG CGG CTG ATC GAG ATC GCG CTG AAG AAC AAC CGC GAC CTG CGC GTG TCG GTG CTC AAC GTC GAG GCG TCG CGC GCG CAG TAT CAG ATC ACG CGC GCG GGG CTC TTC CCG ACG TTG AGC GGC ACC GGC ACG GGC ACG ATC CAG CGC ACG CCG GCC GGC GTG TCG ATC ACC --- --- GGC CAG --- CCG CTC ATC TCG CGG ACC TAC AAC GTC GGC GTC TCC GCG TCG --- --- --- --- --- --- --- --- --- --- --- --- --- --- --- --- --- --- --- --- --- --- --- --- --- --- --- --- --- --- --- --- --- --- --- --- --- --- --- --- --- --- --- --- --- --- --- --- --- --- --- --- --- --- --- TGG GAG CTC GAC CTG TTC GGC CGC GTG CAG AGC CTG AAG GAT CAG GCG CTC GCG CAA TAC TTC GCC ACC GCG CAG GCG CGC AAG GCC GCG GAG ATC TCG CTC GTC GCG AGC GTC GCC GAT CAG TAC CTG ACG CTG CTG TCG ACC GAC GAT CTG CTG CAG GTC ACG CAG AAC ACG CTG AAG TCG GCG CGC GCG TCC TAC GAT CTG ACG AAG CTG CAG TTC GAC AAC GGC ACC GGC TCG GAG CTC GAC CTG CGC CAG GCG CAG ACG GTG GTC GAG ACC GCG CTC GCG AGC CAG CAG GCG CAG GCG CGC GCC CGC GCG CAG GCG CTC AAC GCG CTC GTG CTG CTG ATC GGC GAG CCG CTG CCC GAC GAT CTG CCG GCC GGC CTG CCG CTC AAT GCG CAG AAC CTG CTC ACC GAC ATT CCG GCC GGG CTG CCG TCC GAT CTG CTC ACG CGG CGC CCC GAC ATC ATG CAG GCC GAG GAG ACG CTG CGC GCG GCG AAC GCG AAC ATC GGC GCG GCG CGC GCG GCG TTC TTC CCG AAG ATC TCG CTC ACC AGC GCG TTC GGC ACC GCG AGC CCG ACG CTC GGC GGC CTG TTC AAG GCG GGC ACG GCG GCG TGG TCG TTC GCG CCG AAC ATC GCG CTG CCG ATC TTC GAG GGC GGG CAG AAC ATC GCG AAC CTC GAT CTC GCG CAC GTG CAG AAG CGC ATC GAG ATC GCG AAC TAC GAG AAG GCG ATC CAG AGC GCG TTT CGC GAG GTG TCG GAC GGG CTT GCC GCG CGC GGC ACG TAC GAT CAG CAG ATC GCG GCG CTC GAG CGC AAC GAG CAC GCG CAG CAG CGC CGC TAC GAT CTG TCG GAC CTG CGC TAC AGG AAC GGC GTC GAC AGC TAT CTG TCG GTG CTG ACC GCG CAG ACG GAC CTG TAT TCG GCG --- --- --- --- --- --- --- --- --- --- --- --- --- --- --- --- --- --- --- --- --- --- --- --- --- --- --- --- --- --- --- --- --- --- --- --- --- --- --- --- --- --- --- --- --- --- CAG CAG CAG TTG ATC AGC GCG CGG --- --- --- --- --- --- --- --- --- --- --- --- --- --- --- --- --- --- --- CTC GCG CGC TGG ACG AAC CTC GTG GAC CTG TAT --- --- --- --- --- --- --- --- --- --- --- --- --- --- --- --- --- --- --- --- --- --- --- --- --- --- --- --- --- --- --- --- --- --- --- --- --- --- --- --- --- --- --- --- --- --- --- --- --- --- --- --- --- --- --- --- --- --- --- --- --- --- --- --- --- --- --- --- --- --- --- --- --- --- --- --- --- --- --- CGC GCG CTG GGC GGC GGG TGG CTC GAG --- --- --- --- --- --- --- --- --- --- --- --- --- --- --- --- --- --- --- --- --- --- --- --- --- --- --- --- --- --- --- --- CGC GCG GGC GAG ACG CCG CGC CCG GCG GAC GCG CCC GTC GAT TAC GGC AAG --- --- --- --- GCG GCG CCC --- --- --- --- --- --- --- --- --- --- --- --- --- GCG CCG --- --- --- --- --- --- GCG GCG TCG GCA TCG GCG CGA ACA --- GCG GCC GTG ACT GGT --- --- --- --- --- --- --- --- --- --- --- --- --- --- --- --- --- --- --- --- --- --- --- --- --- --- --- --- --- --- --- --- --- --- --- --- --- --- 
OMP4__GCA_001209505.1           --- --- --- --- --- --- --- --- --- --- --- --- --- --- --- --- --- --- --- --- --- --- --- --- --- --- --- ATG ATG GAT CGC TTT CCT CAC GAT ACG GCG GCG GCC TCG CGC CGT TGC CGC CGC CGC GCG GGC GGC GCC GCG CGC GCT TCG TGC GCT TCG TGC GCC GCT TCG CGC GTC GCG TGC GCG TCG CTC GTG CGC ACG GCG GTT CGC GCC GCC GCC GTC GCG GCC GCC TTC TTC GCC GCG GGC TGC ACG CTC GCG CCG CGC TAC GAG CGT CCG GCC GCG CCG GTG TCG GGC GCG TTC CCC GCC GAC GGC GTC TAC GCC GCG CAG CCG GGC GCC --- --- --- --- --- --- --- --- --- --- GCG --- --- --- --- --- --- --- --- --- --- --- --- --- --- --- --- --- --- --- --- CCC GGC --- --- --- --- --- --- --- --- --- --- GCG --- --- CGC AGC GCG AAC GGC CAG GCG GCC GTC GAT ATC GGC TGG CGC GAG TTC TTC GTC GAT CCG CGC CTG CAG CGG CTG ATC GAG ATC GCG CTG AAG AAC AAC CGC GAC CTG CGC GTG TCG GTG CTC AAC GTC GAG GCG TCG CGC GCG CAG TAT CAG ATC ACG CGC GCG GGG CTC TTC CCG ACG TTG AGC GGC ACC GGC ACG GGC ACG ATC CAG CGC ACG CCG GCC GGC GTG TCG ATC ACC --- --- GGC CAG --- CCG CTC ATC TCG CGG ACC TAC AAC GTC GGC GTC TCC GCG TCG --- --- --- --- --- --- --- --- --- --- --- --- --- --- --- --- --- --- --- --- --- --- --- --- --- --- --- --- --- --- --- --- --- --- --- --- --- --- --- --- --- --- --- --- --- --- --- --- --- --- --- --- --- --- --- TGG GAG CTC GAC CTG TTC GGC CGC GTG CAG AGC CTG AAG GAT CAG GCG CTC GCG CAA TAC TTC GCC ACC GCG CAG GCG CGC AAG GCC GCG GAG ATC TCG CTC GTC GCG AGC GTC GCC GAT CAG TAC CTG ACG CTG CTG TCG ACC GAC GAT CTG CTG CAG GTC ACG CAG AAC ACG CTG AAG TCG GCG CGC GCG TCC TAC GAT CTG ACG AAG CTG CAG TTC GAC AAC GGC ACC GGC TCG GAG CTC GAC CTG CGC CAG GCG CAG ACG GTG GTC GAG ACC GCG CTC GCG AGC CAG CAG GCG CAG GCG CGC GCC CGC GCG CAG GCG CTC AAC GCG CTC GTG CTG CTG ATC GGC GAG CCG CTG CCC GAC GAT CTG CCG GCC GGC CTG CCG CTC AAT GCG CAG AAC CTG CTC ACC GAC ATT CCG GCC GGG CTG CCG TCC GAT CTG CTC ACG CGG CGG CCC GAC ATC ATG CAG GCC GAG GAG ACG CTG CGC GCG GCG AAC GCG AAC ATC GGC GCG GCG CGC GCG GCG TTC TTC CCG AAG ATC TCG CTC ACC AGC GCG TTC GGC ACC GCG AGC CCG ACG CTC GGC GGC CTG TTC AAG GCG GGC ACG GCG GCG TGG TCG TTC GCG CCG AAC ATC GCG CTG CCG ATC TTC GAG GGT GGG CAG AAC ATC GCG AAC CTC GAT CTC GCG CAC GTG CAG AAG CGC ATC GAG ATC GCG AAC TAC GAG AAG GCG ATC CAG AGC GCG TTT CGC GAG GTG TCG GAC GGG CTT GCC GCG CGC GGC ACG TAC GAT CAG CAG ATC GCG GCG CTC GAG CGC AAC GAG CAC GCG CAG CAG CGC CGC TAC GAT CTG TCG GAC CTG CGC TAC AGG AAC GGC GTC GAC AGC TAT CTG TCG GTG CTG ACC GCG CAG ACG GAC CTG TAT TCG GCG --- --- --- --- --- --- --- --- --- --- --- --- --- --- --- --- --- --- --- --- --- --- --- --- --- --- --- --- --- --- --- --- --- --- --- --- --- --- --- --- --- --- --- --- --- --- CAG CAG CAG TTG ATC AGC GCG CGG --- --- --- --- --- --- --- --- --- --- --- --- --- --- --- --- --- --- --- CTC GCG CGC TGG ACG AAC CTC GTG GAC CTG TAT --- --- --- --- --- --- --- --- --- --- --- --- --- --- --- --- --- --- --- --- --- --- --- --- --- --- --- --- --- --- --- --- --- --- --- --- --- --- --- --- --- --- --- --- --- --- --- --- --- --- --- --- --- --- --- --- --- --- --- --- --- --- --- --- --- --- --- --- --- --- --- --- --- --- --- --- --- --- --- CGC GCG CTG GGC GGC GGG TGG CTC GAG --- --- --- --- --- --- --- --- --- --- --- --- --- --- --- --- --- --- --- --- --- --- --- --- --- --- --- --- --- --- --- --- CGC GCG GGC GAG ACG CCG CGC CCG GCG GAC GCG CCC GTC GAT TAC GGC AAG --- --- --- --- GCG GCG CCC --- --- --- --- --- --- --- --- --- --- --- --- --- GCG CCG --- --- --- --- --- --- GCG GCG TCG GCA TCG GCG CGA ACA --- GCG GCC GTG ACT GGT --- --- --- --- --- --- --- --- --- --- --- --- --- --- --- --- --- --- --- --- --- --- --- --- --- --- --- --- --- --- --- --- --- --- --- --- --- --- 
OMP4__GCA_001211345.1           --- --- --- --- --- --- --- --- --- --- --- --- --- --- --- --- --- --- --- --- --- --- --- --- --- --- --- ATG ATG GAT CGC TTT CCT CAC GAT ACG GCG GCG GCC TCG CGC CGT TGC CGC CGC CGC GCG GGC GGC GCC GCG CGC GCT TCG TGC GCT TCG TGC GCC GCT TCG CGC GTC GCG TGC GCG TCG CTC GTG CGC ACG GCG GTT CGC GCC GCC GCC GTC GCG GCC GCC TTC TTC GCC GCG GGC TGC ACG CTC GCG CCG CGC TAC GAG CGT CCG GCC GCG CCG GTG TCG GGC GCG TTC CCC GCC GAC GGC GTC TAC GCC GCG CAG CCG GGC GCC --- --- --- --- --- --- --- --- --- --- GCG --- --- --- --- --- --- --- --- --- --- --- --- --- --- --- --- --- --- --- --- CCC GGC --- --- --- --- --- --- --- --- --- --- GCG --- --- CGC AGC GCG AAC GGC CAG GCG GCC GTC GAT ATC GGC TGG CGC GAG TTC TTC GTC GAT CCG CGC CTG CAG CGG CTG ATC GAG ATC GCG CTG AAG AAC AAC CGC GAC CTG CGC GTG TCG GTG CTC AAC GTC GAG GCG TCG CGC GCG CAG TAT CAG ATC ACG CGC GCG GGG CTC TTC CCG ACG TTG AGC GGC ACC GGC ACG GGC ACG ATC CAG CGC ACG CCG GCC GGC GTG TCG ATC ACC --- --- GGC CAG --- CCG CTC ATC TCG CGG ACC TAC AAC GTC GGC GTC TCC GCG TCG --- --- --- --- --- --- --- --- --- --- --- --- --- --- --- --- --- --- --- --- --- --- --- --- --- --- --- --- --- --- --- --- --- --- --- --- --- --- --- --- --- --- --- --- --- --- --- --- --- --- --- --- --- --- --- TGG GAG CTC GAC CTG TTC GGC CGC GTG CAG AGC CTG AAG GAT CAG GCG CTC GCG CAA TAC TTC GCC ACC GCG CAG GCG CGC AAG GCC GCG GAG ATC TCG CTC GTC GCG AGC GTC GCC GAT CAG TAC CTG ACG CTG CTG TCG ACC GAC GAT CTG CTG CAG GTC ACG CAG AAC ACG CTG AAG TCG GCG CGC GCG TCC TAC GAT CTG ACG AAG CTG CAG TTC GAC AAC GGC ACC GGC TCG GAG CTC GAC CTG CGC CAG GCG CAG ACG GTG GTC GAG ACC GCG CTC GCG AGC CAG CAG GCG CAG GCG CGC GCC CGC GCG CAG GCG CTC AAC GCG CTC GTG CTG CTG ATC GGC GAG CCG CTG CCC GAC GAT CTG CCG GCC GGC CTG CCG CTC AAT GCG CAG AAC CTG CTC ACC GAC ATT CCG GCC GGG CTG CCG TCC GAT CTG CTC ACG CGG CGC CCC GAC ATC ATG CAG GCC GAG GAG ACG CTG CGC GCG GCG AAC GCG AAC ATC GGC GCG GCG CGC GCG GCG TTC TTC CCG AAG ATC TCG CTC ACC AGC GCG TTC GGC ACC GCG AGC CCG ACG CTC GGC GGC CTG TTC AAG GCG GGC ACG GCG GCG TGG TCG TTC GCG CCG AAC ATC GCG CTG CCG ATC TTC GAG GGT GGG CAG AAC ATC GCG AAC CTC GAT CTC GCG CAC GTG CAG AAG CGC ATC GAG ATC GCG AAC TAC GAG AAG GCG ATC CAG AGC GCG TTT CGC GAG GTG TCG GAC GGG CTT GCC GCG CGC GGC ACG TAC GAT CAG CAG ATC GCG GCG CTC GAG CGC AAC GAG CAC GCG CAG CAG CGC CGC TAC GAT CTG TCG GAC CTG CGC TAC AGG AAC GGC GTC GAC AGC TAT CTG TCG GTG CTG ACC GCG CAG ACG GAC CTG TAT TCG GCG --- --- --- --- --- --- --- --- --- --- --- --- --- --- --- --- --- --- --- --- --- --- --- --- --- --- --- --- --- --- --- --- --- --- --- --- --- --- --- --- --- --- --- --- --- --- CAG CAG CAG TTG ATC AGC GCG CGG --- --- --- --- --- --- --- --- --- --- --- --- --- --- --- --- --- --- --- CTC GCG CGC TGG ACG AAC CTC GTG GAC CTG TAT --- --- --- --- --- --- --- --- --- --- --- --- --- --- --- --- --- --- --- --- --- --- --- --- --- --- --- --- --- --- --- --- --- --- --- --- --- --- --- --- --- --- --- --- --- --- --- --- --- --- --- --- --- --- --- --- --- --- --- --- --- --- --- --- --- --- --- --- --- --- --- --- --- --- --- --- --- --- --- CGC GCG CTG GGC GGC GGG TGG CTC GAG --- --- --- --- --- --- --- --- --- --- --- --- --- --- --- --- --- --- --- --- --- --- --- --- --- --- --- --- --- --- --- --- CGC GCG GGC GAG ACG CCG CGC CCG GCG GAC GCG CCC GTC GAT TAC GGC AAG --- --- --- --- GCG GCG CCC --- --- --- --- --- --- --- --- --- --- --- --- --- GCG CCG --- --- --- --- --- --- GCG GCG TCG GCA TCG GCG CGA ACA --- GCG GCC GTG ACT GGT --- --- --- --- --- --- --- --- --- --- --- --- --- --- --- --- --- --- --- --- --- --- --- --- --- --- --- --- --- --- --- --- --- --- --- --- --- --- 
OMP4__GCA_001321015.1           --- --- --- --- --- --- --- --- --- --- --- --- --- --- --- --- --- --- --- --- --- --- --- --- --- --- --- ATG ATG GAT CGC TTT CCT CAC GAT ACG GCG GCG GCC TCG CGC CGT TGC CGC CGC CGC GCG GGC GGC GCC GCG CGC GCT TCG TGC GCT TCG TGC GCC GCT TCG CGC GTC GCG TGC GCG TCG CTC GTG CGC ACG GCG GTT CGC GCC GCC GCC GTC GCG GCC GCC TTC TTC GCC GCG GGC TGC ACG CTC GCG CCG CGC TAC GAG CGT CCG GCC GCG CCG GTG TCG GGC GCG TTC CCC GCC GAC GGC GTC TAC GCC GCG CAG CCG GGC GCC --- --- --- --- --- --- --- --- --- --- GCG --- --- --- --- --- --- --- --- --- --- --- --- --- --- --- --- --- --- --- --- CCC GGC --- --- --- --- --- --- --- --- --- --- GCG --- --- CGC AGC GCG AAC GGC CAG GCG GCC GTC GAT ATC GGC TGG CGC GAG TTC TTC GTC GAT CCG CGC CTG CAG CGG CTG ATC GAG ATC GCG CTG AAG AAC AAC CGC GAC CTG CGC GTG TCG GTG CTC AAC GTC GAG GCG TCG CGC GCG CAG TAT CAG ATC ACG CGC GCG GGG CTC TTC CCG ACG TTG AGC GGC ACC GGC ACG GGC ACG ATC CAG CGC ACG CCG GCC GGC GTG TCG ATC ACC --- --- GGC CAG --- CCG CTC ATC TCG CGG ACC TAC AAC GTC GGC GTC TCC GCG TCG --- --- --- --- --- --- --- --- --- --- --- --- --- --- --- --- --- --- --- --- --- --- --- --- --- --- --- --- --- --- --- --- --- --- --- --- --- --- --- --- --- --- --- --- --- --- --- --- --- --- --- --- --- --- --- TGG GAG CTC GAC CTG TTC GGC CGC GTG CAG AGC CTG AAG GAT CAG GCG CTC GCG CAA TAC TTC GCC ACC GCG CAG GCG CGC AAG GCC GCG GAG ATC TCG CTC GTC GCG AGC GTC GCC GAT CAG TAC CTG ACG CTG CTG TCG ACC GAC GAT CTG CTG CAG GTC ACG CAG AAC ACG CTG AAG TCG GCG CGC GCG TCC TAC GAT CTG ACG AAG CTG CAG TTC GAC AAC GGC ACC GGC TCG GAG CTC GAC CTG CGC CAG GCG CAG ACG GTG GTC GAG ACC GCG CTC GCG AGC CAG CAG GCG CAG GCG CGC GCC CGC GCG CAG GCG CTC AAC GCG CTC GTG CTG CTG ATC GGC GAG CCG CTG CCC GAC GAT CTG CCG GCC GGC CTG CCG CTC AAT GCG CAG AAC CTG CTC ACC GAC ATT CCG GCC GGG CTG CCG TCC GAT CTG CTC ACG CGG CGC CCC GAC ATC ATG CAG GCC GAG GAG ACG CTG CGC GCG GCG AAC GCG AAC ATC GGC GCG GCG CGC GCG GCG TTC TTC CCG AAG ATC TCG CTC ACC AGC GCG TTC GGC ACC GCG AGC CCG ACG CTC GGC GGC CTG TTC AAG GCG GGC ACG GCG GCG TGG TCG TTC GCG CCG AAC ATC GCG CTG CCG ATC TTC GAG GGC GGG CAG AAC ATC GCG AAC CTC GAT CTC GCG CAC GTG CAG AAG CGC ATC GAG ATC GCG AAC TAC GAG AAG GCG ATC CAG AGC GCG TTT CGC GAG GTG TCG GAC GGG CTT GCC GCG CGC GGC ACG TAC GAT CAG CAG ATC GCG GCG CTC GAG CGC AAC GAG CAC GCG CAG CAG CGC CGC TAC GAT CTG TCG GAC CTG CGC TAC AGG AAC GGC GTC GAC AGC TAT CTG TCG GTG CTG ACC GCG CAG ACG GAC CTG TAT TCG GCG --- --- --- --- --- --- --- --- --- --- --- --- --- --- --- --- --- --- --- --- --- --- --- --- --- --- --- --- --- --- --- --- --- --- --- --- --- --- --- --- --- --- --- --- --- --- CAG CAG CAG TTG ATC AGC GCG CGG --- --- --- --- --- --- --- --- --- --- --- --- --- --- --- --- --- --- --- CTC GCG CGC TGG ACG AAC CTC GTG GAC CTG TAT --- --- --- --- --- --- --- --- --- --- --- --- --- --- --- --- --- --- --- --- --- --- --- --- --- --- --- --- --- --- --- --- --- --- --- --- --- --- --- --- --- --- --- --- --- --- --- --- --- --- --- --- --- --- --- --- --- --- --- --- --- --- --- --- --- --- --- --- --- --- --- --- --- --- --- --- --- --- --- CGC GCG CTG GGC GGC GGG TGG CTC GAG --- --- --- --- --- --- --- --- --- --- --- --- --- --- --- --- --- --- --- --- --- --- --- --- --- --- --- --- --- --- --- --- CGC GCG GGC GAG ACG CCG CGC CCG GCG GAC GCG CCC GTC GAT TAC GGC AAG --- --- --- --- GCG GCG CCC --- --- --- --- --- --- --- --- --- --- --- --- --- GCG CCG --- --- --- --- --- --- GCG GCG TCG GCA TCG GCG CGA ACA --- GCG GCC GTG ACT GGT --- --- --- --- --- --- --- --- --- --- --- --- --- --- --- --- --- --- --- --- --- --- --- --- --- --- --- --- --- --- --- --- --- --- --- --- --- --- 
OMP4__GCA_001321505.1           --- --- --- --- --- --- --- --- --- --- --- --- --- --- --- --- --- --- --- --- --- --- --- --- --- --- --- ATG ATG GAT CGC TTT CCT CAC GAT ACG GCG GCG GCC TCG CGC CGT TGC CGC CGC CGC GCG GGC GGC GCC GCG CGC GCT TCG TGC GCT TCG TGC GCC GCT TCG CGC GTC GCG TGC GCG TCG CTC GTG CGC ACG GCG GTT CGC GCC GCC GCC GTC GCG GCC GCC TTC TTC GCC GCG GGC TGC ACG CTC GCG CCG CGC TAC GAG CGT CCG GCC GCG CCG GTG TCG GGC GCG TTC CCC GCC GAC GGC GTC TAC GCC GCG CAG CCG GGC GCC --- --- --- --- --- --- --- --- --- --- GCG --- --- --- --- --- --- --- --- --- --- --- --- --- --- --- --- --- --- --- --- CCC GGC --- --- --- --- --- --- --- --- --- --- GCG --- --- CGC AGC GCG AAC GGC CAG GCG GCC GTC GAT ATC GGC TGG CGC GAG TTC TTC GTC GAT CCG CGC CTG CAG CGG CTG ATC GAG ATC GCG CTG AAG AAC AAC CGC GAC CTG CGC GTG TCG GTG CTC AAC GTC GAG GCG TCG CGC GCG CAG TAT CAG ATC ACG CGC GCG GGG CTC TTC CCG ACG TTG AGC GGC ACC GGC ACG GGC ACG ATC CAG CGC ACG CCG GCC GGC GTG TCG ATC ACC --- --- GGC CAG --- CCG CTC ATC TCG CGG ACC TAC AAC GTC GGC GTC TCC GCG TCG --- --- --- --- --- --- --- --- --- --- --- --- --- --- --- --- --- --- --- --- --- --- --- --- --- --- --- --- --- --- --- --- --- --- --- --- --- --- --- --- --- --- --- --- --- --- --- --- --- --- --- --- --- --- --- TGG GAG CTC GAC CTG TTC GGC CGC GTG CAG AGC CTG AAG GAT CAG GCG CTC GCG CAA TAC TTC GCC ACC GCG CAG GCG CGC AAG GCC GCG GAG ATC TCG CTC GTC GCG AGC GTC GCC GAT CAG TAC CTG ACG CTG CTG TCG ACC GAC GAT CTG CTG CAG GTC ACG CAG AAC ACG CTG AAG TCG GCG CGC GCG TCC TAC GAT CTG ACG AAG CTG CAG TTC GAC AAC GGC ACC GGC TCG GAG CTC GAC CTG CGC CAG GCG CAG ACG GTG GTC GAG ACC GCG CTC GCG AGC CAG CAG GCG CAG GCG CGC GCC CGC GCG CAG GCG CTC AAC GCG CTC GTG CTG CTG ATC GGC GAG CCG CTG CCC GAC GAT CTG CCG GCC GGC CTG CCG CTC AAT GCG CAG AAC CTG CTC ACC GAC ATT CCG GCC GGG CTG CCG TCC GAT CTG CTC ACG CGG CGC CCC GAC ATC ATG CAG GCC GAG GAG ACG CTG CGC GCG GCG AAC GCG AAC ATC GGC GCG GCG CGC GCG GCG TTC TTC CCG AAG ATC TCG CTC ACC AGC GCG TTC GGC ACC GCG AGC CCG ACG CTC GGC GGC CTG TTC AAG GCG GGC ACG GCG GCG TGG TCG TTC GCG CCG AAC ATC GCG CTG CCG ATC TTC GAG GGT GGG CAG AAC ATC GCG AAC CTC GAT CTC GCG CAC GTG CAG AAG CGC ATC GAG ATC GCG AAC TAC GAG AAG GCG ATC CAG AGC GCG TTT CGC GAG GTG TCG GAC GGG CTT GCC GCG CGC GGC ACG TAC GAT CAG CAG ATC GCG GCG CTC GAG CGC AAC GAG CAC GCG CAG CAG CGC CGC TAC GAT CTG TCG GAC CTG CGC TAC AGG AAC GGC GTC GAC AGC TAT CTG TCG GTG CTG ACC GCG CAG ACG GAC CTG TAT TCG GCG --- --- --- --- --- --- --- --- --- --- --- --- --- --- --- --- --- --- --- --- --- --- --- --- --- --- --- --- --- --- --- --- --- --- --- --- --- --- --- --- --- --- --- --- --- --- CAG CAG CAG TTG ATC AGC GCG CGG --- --- --- --- --- --- --- --- --- --- --- --- --- --- --- --- --- --- --- CTC GCG CGC TGG ACG AAC CTC GTG GAC CTG TAT --- --- --- --- --- --- --- --- --- --- --- --- --- --- --- --- --- --- --- --- --- --- --- --- --- --- --- --- --- --- --- --- --- --- --- --- --- --- --- --- --- --- --- --- --- --- --- --- --- --- --- --- --- --- --- --- --- --- --- --- --- --- --- --- --- --- --- --- --- --- --- --- --- --- --- --- --- --- --- CGC GCG CTG GGC GGC GGG TGG CTC GAG --- --- --- --- --- --- --- --- --- --- --- --- --- --- --- --- --- --- --- --- --- --- --- --- --- --- --- --- --- --- --- --- CGC GCG GGC GAG ACG CCG CGC CCG GCG GAC GCG CCC GTC GAT TAC GGC AAG --- --- --- --- GCG GCG CCC --- --- --- --- --- --- --- --- --- --- --- --- --- GCG CCG --- --- --- --- --- --- GCG GCG TCG GCA TCG GCG CGA ACA --- GCG GCC GTG ACT GGT --- --- --- --- --- --- --- --- --- --- --- --- --- --- --- --- --- --- --- --- --- --- --- --- --- --- --- --- --- --- --- --- --- --- --- --- --- --- 
OMP4__GCA_001321625.1           --- --- --- --- --- --- --- --- --- --- --- --- --- --- --- --- --- --- --- --- --- --- --- --- --- --- --- ATG ATG GAT CGC TTT CCT CAC GAT ACG GCG GCG GCC TCG CGC CGT TGC CGC CGC CGC GCG GGC GGC GCC GCG CGC GCT TCG TGC GCT TCG TGC GCC GCT TCG CGC GTC GCG TGC GCG TCG CTC GTG CGC ACG GCG GTT CGC GCC GCC GCC GTC GCG GCC GCC TTC TTC GCC GCG GGC TGC ACG CTC GCG CCG CGC TAC GAG CGT CCG GCC GCG CCG GTG TCG GGC GCG TTC CCC GCC GAC GGC GTC TAC GCC GCG CAG CCG GGC GCC --- --- --- --- --- --- --- --- --- --- GCG --- --- --- --- --- --- --- --- --- --- --- --- --- --- --- --- --- --- --- --- CCC GGC --- --- --- --- --- --- --- --- --- --- GCG --- --- CGC AGC GCG AAC GGC CAG GCG GCC GTC GAT ATC GGC TGG CGC GAG TTC TTC GTC GAT CCG CGC CTG CAG CGG CTG ATC GAG ATC GCG CTG AAG AAC AAC CGC GAC CTG CGC GTG TCG GTG CTC AAC GTC GAG GCG TCG CGC GCG CAG TAT CAG ATC ACG CGC GCG GGG CTC TTC CCG ACG TTG AGC GGC ACC GGC ACG GGC ACG ATC CAG CGC ACG CCG GCC GGC GTG TCG ATC ACC --- --- GGC CAG --- CCG CTC ATC TCG CGG ACC TAC AAC GTC GGC GTC TCC GCG TCG --- --- --- --- --- --- --- --- --- --- --- --- --- --- --- --- --- --- --- --- --- --- --- --- --- --- --- --- --- --- --- --- --- --- --- --- --- --- --- --- --- --- --- --- --- --- --- --- --- --- --- --- --- --- --- TGG GAG CTC GAC CTG TTC GGC CGC GTG CAG AGC CTG AAG GAT CAG GCG CTC GCG CAA TAC TTC GCC ACC GCG CAG GCG CGC AAG GCC GCG GAG ATC TCG CTC GTC GCG AGC GTC GCC GAT CAG TAC CTG ACG CTG CTG TCG ACC GAC GAT CTG CTG CAG GTC ACG CAG AAC ACG CTG AAG TCG GCG CGC GCG TCC TAC GAT CTG ACG AAG CTG CAG TTC GAC AAC GGC ACC GGC TCG GAG CTC GAC CTG CGC CAG GCG CAG ACG GTG GTC GAG ACC GCG CTC GCG AGC CAG CAG GCG CAG GCG CGC GCC CGC GCG CAG GCG CTC AAC GCG CTC GTG CTG CTG ATC GGC GAG CCG CTG CCC GAC GAT CTG CCG GCC GGC CTG CCG CTC AAT GCG CAG AAC CTG CTC ACC GAC ATT CCG GCC GGG CTG CCG TCC GAT CTG CTC ACG CGG CGC CCC GAC ATC ATG CAG GCC GAG GAG ACG CTG CGC GCG GCG AAC GCG AAC ATC GGC GCG GCG CGC GCG GCG TTC TTC CCG AAG ATC TCG CTC ACC AGC GCG TTC GGC ACC GCG AGC CCG ACG CTC GGC GGC CTG TTC AAG GCG GGC ACG GCG GCG TGG TCG TTC GCG CCG AAC ATC GCG CTG CCG ATC TTC GAG GGC GGG CAG AAC ATC GCG AAC CTC GAT CTC GCG CAC GTG CAG AAG CGC ATC GAG ATC GCG AAC TAC GAG AAG GCG ATC CAG AGC GCG TTT CGC GAG GTG TCG GAC GGG CTT GCC GCG CGC GGC ACG TAC GAT CAG CAG ATC GCG GCG CTC GAG CGC AAC GAG CAC GCG CAG CAG CGC CGC TAC GAT CTG TCG GAC CTG CGC TAC AGG AAC GGC GTC GAC AGC TAT CTG TCG GTG CTG ACC GCG CAG ACG GAC CTG TAT TCG GCG --- --- --- --- --- --- --- --- --- --- --- --- --- --- --- --- --- --- --- --- --- --- --- --- --- --- --- --- --- --- --- --- --- --- --- --- --- --- --- --- --- --- --- --- --- --- CAG CAG CAG TTG ATC AGC GCG CGG --- --- --- --- --- --- --- --- --- --- --- --- --- --- --- --- --- --- --- CTC GCG CGC TGG ACG AAC CTC GTG GAC CTG TAT --- --- --- --- --- --- --- --- --- --- --- --- --- --- --- --- --- --- --- --- --- --- --- --- --- --- --- --- --- --- --- --- --- --- --- --- --- --- --- --- --- --- --- --- --- --- --- --- --- --- --- --- --- --- --- --- --- --- --- --- --- --- --- --- --- --- --- --- --- --- --- --- --- --- --- --- --- --- --- CGC GCG CTG GGC GGC GGG TGG CTC GAG --- --- --- --- --- --- --- --- --- --- --- --- --- --- --- --- --- --- --- --- --- --- --- --- --- --- --- --- --- --- --- --- CGC GCG GGC GAG ACG CCG CGC CCG GCG GAC GCG CCC GTC GAT TAC GGC AAG --- --- --- --- GCG GCG CCC --- --- --- --- --- --- --- --- --- --- --- --- --- GCG CCG --- --- --- --- --- --- GCG GCG TCG GCA TCG GCG CGA ACA --- GCG GCC GTG ACT GGT --- --- --- --- --- --- --- --- --- --- --- --- --- --- --- --- --- --- --- --- --- --- --- --- --- --- --- --- --- --- --- --- --- --- --- --- --- --- 
OMP4__GCA_001327155.1           --- --- --- --- --- --- --- --- --- --- --- --- --- --- --- --- --- --- --- --- --- --- --- --- --- --- --- ATG ATG GAT CGC TTT CCT CAC GAT ACG GCG GCG GCC TCG CGC CGT TGC CGC CGC CGC GCG GGC GGC GCC GCG CGC GCT TCG TGC GCT TCG TGC GCC GCT TCG CGC GTC GCG TGC GCG TCG CTC GTG CGC ACG GCG GTT CGC GCC GCC GCC GTC GCG GCC GCC TTC TTC GCC GCG GGC TGC ACG CTC GCG CCG CGC TAC GAG CGT CCG GCC GCG CCG GTG TCG GGC GCG TTC CCC GCC GAC GGC GTC TAC GCC GCG CAG CCG GGC GCC --- --- --- --- --- --- --- --- --- --- GCG --- --- --- --- --- --- --- --- --- --- --- --- --- --- --- --- --- --- --- --- CCC GGC --- --- --- --- --- --- --- --- --- --- GCG --- --- CGC AGC GCG AAC GGC CAG GCG GCC GTC GAT ATC GGC TGG CGC GAG TTC TTC GTC GAT CCG CGC CTG CAG CGG CTG ATC GAG ATC GCG CTG AAG AAC AAC CGC GAC CTG CGC GTG TCG GTG CTC AAC GTC GAG GCG TCG CGC GCG CAG TAT CAG ATC ACG CGC GCG GGG CTC TTC CCG ACG TTG AGC GGC ACC GGC ACG GGC ACG ATC CAG CGC ACG CCG GCC GGC GTG TCG ATC ACC --- --- GGC CAG --- CCG CTC ATC TCG CGG ACC TAC AAC GTC GGC GTC TCC GCG TCG --- --- --- --- --- --- --- --- --- --- --- --- --- --- --- --- --- --- --- --- --- --- --- --- --- --- --- --- --- --- --- --- --- --- --- --- --- --- --- --- --- --- --- --- --- --- --- --- --- --- --- --- --- --- --- TGG GAG CTC GAC CTG TTC GGC CGC GTG CAG AGC CTG AAG GAC CAG GCG CTC GCG CAA TAC TTC GCC ACC GCG CAG GCG CGC AAG GCC GCG GAG ATC TCG CTC GTC GCG AGC GTC GCC GAT CAG TAC CTG ACG CTG CTG TCG ACC GAC GAT CTG CTG CAG GTC ACG CAG AAC ACG CTG AAG TCG GCG CGC GCG TCC TAC GAT CTG ACG AAG CTG CAG TTC GAC AAC GGC ACC GGC TCG GAG CTC GAC CTG CGC CAG GCG CAG ACG GTG GTC GAG ACC GCG CTC GCG AGC CAG CAG GCG CAG GCG CGC GCC CGC GCG CAG GCG CTC AAC GCG CTC GTG CTG CTG ATC GGC GAG CCG CTG CCC GAC GAT CTG CCG GCC GGC CTG CCG CTC AAT GCG CAG AAC CTG CTC ACC GAC ATT CCG GCC GGG CTG CCG TCC GAT CTG CTC ACG CGG CGC CCC GAC ATC ATG CAG GCC GAG GAG ACG CTG CGC GCG GCG AAC GCG AAC ATC GGC GCG GCG CGC GCG GCG TTC TTC CCG AAG ATC TCG CTC ACC AGC GCG TTC GGC ACC GCG AGC CCG ACG CTC GGC GGC CTG TTC AAG GCG GGC ACG GCG GCG TGG TCG TTC GCG CCG AAC ATC GCG CTG CCG ATC TTC GAG GGC GGG CAG AAC ATC GCG AAC CTC GAT CTC GCG CAC GTG CAG AAG CGC ATC GAG ATC GCG AAC TAC GAG AAG GCG ATC CAG AGC GCG TTT CGC GAG GTG TCG GAC GGG CTT GCC GCG CGC GGC ACG TAC GAT CAG CAG ATC GCG GCG CTC GAG CGC AAC GAG CAC GCG CAG CAG CGC CGC TAC GAT CTG TCG GAC CTG CGC TAC AGG AAC GGC GTC GAC AGC TAT CTG TCG GTG CTG ACC GCG CAG ACG GAC CTG TAT TCG GCG --- --- --- --- --- --- --- --- --- --- --- --- --- --- --- --- --- --- --- --- --- --- --- --- --- --- --- --- --- --- --- --- --- --- --- --- --- --- --- --- --- --- --- --- --- --- CAG CAG CAG TTG ATC AGC GCG CGG --- --- --- --- --- --- --- --- --- --- --- --- --- --- --- --- --- --- --- CTC GCG CGC TGG ACG AAC CTC GTG GAC CTG TAT --- --- --- --- --- --- --- --- --- --- --- --- --- --- --- --- --- --- --- --- --- --- --- --- --- --- --- --- --- --- --- --- --- --- --- --- --- --- --- --- --- --- --- --- --- --- --- --- --- --- --- --- --- --- --- --- --- --- --- --- --- --- --- --- --- --- --- --- --- --- --- --- --- --- --- --- --- --- --- CGC GCG CTG GGC GGC GGG TGG CTC GAG --- --- --- --- --- --- --- --- --- --- --- --- --- --- --- --- --- --- --- --- --- --- --- --- --- --- --- --- --- --- --- --- CGC GCG GGC GAG ACG CCG CGC CCG GCG GAC GCG CCC GTC GAT TAC GGC AAG --- --- --- --- GCG GCG CCC --- --- --- --- --- --- --- --- --- --- --- --- --- GCG CCG --- --- --- --- --- --- --- GCG GCG GCA TCG GCG CGA ACA --- GCG GCC GTG ACT GGT --- --- --- --- --- --- --- --- --- --- --- --- --- --- --- --- --- --- --- --- --- --- --- --- --- --- --- --- --- --- --- --- --- --- --- --- --- --- 
OMP4__GCA_001327235.1           --- --- --- --- --- --- --- --- --- --- --- --- --- --- --- --- --- --- --- --- --- --- --- --- --- --- --- ATG ATG GAT CGC TTT CCT CAC GAT ACG GCG GCG GCC TCG CGC CGT TGC CGC CGC CGC GCG GGC GGC GCC GCG CGC GCT TCG TGC GCT TCG TGC GCC GCT TCG CGC GTC GCG TGC GCG TCG CTC GTG CGC ACG GCG GTT CGC GCC GCC GCC GTC GCG GCC GCC TTC TTC GCC GCG GGC TGC ACG CTC GCG CCG CGC TAC GAG CGT CCG GCC GCG CCG GTG TCG GGC GCG TTC CCC GCC GAC GGC GTC TAC GCC GCG CAG CCG GGC GCC --- --- --- --- --- --- --- --- --- --- GCG --- --- --- --- --- --- --- --- --- --- --- --- --- --- --- --- --- --- --- --- CCC GGC --- --- --- --- --- --- --- --- --- --- GCG --- --- CGC AGC GCG AAC GGC CAG GCG GCC GTC GAT ATC GGC TGG CGC GAG TTC TTC GTC GAT CCG CGC CTG CAG CGG CTG ATC GAG ATC GCG CTG AAG AAC AAC CGC GAC CTG CGC GTG TCG GTG CTC AAC GTC GAG GCG TCG CGC GCG CAG TAT CAG ATC ACG CGC GCG GGG CTC TTC CCG ACG TTG AGC GGC ACC GGC ACG GGC ACG ATC CAG CGC ACG CCG GCC GGC GTG TCG ATC ACC --- --- GGC CAG --- CCG CTC ATC TCG CGG ACC TAC AAC GTC GGC GTC TCC GCG TCG --- --- --- --- --- --- --- --- --- --- --- --- --- --- --- --- --- --- --- --- --- --- --- --- --- --- --- --- --- --- --- --- --- --- --- --- --- --- --- --- --- --- --- --- --- --- --- --- --- --- --- --- --- --- --- TGG GAG CTC GAC CTG TTC GGC CGC GTG CAG AGC CTG AAG GAC CAG GCG CTC GCG CAA TAC TTC GCC ACC GCG CAG GCG CGC AAG GCC GCG GAG ATC TCG CTC GTC GCG AGC GTC GCC GAT CAG TAC CTG ACG CTG CTG TCG ACC GAC GAT CTG CTG CAG GTC ACG CAG AAC ACG CTG AAG TCG GCG CGC GCG TCC TAC GAT CTG ACG AAG CTG CAG TTC GAC AAC GGC ACC GGC TCG GAG CTC GAC CTG CGC CAG GCG CAG ACG GTG GTC GAG ACC GCG CTC GCG AGC CAG CAG GCG CAG GCG CGC GCC CGC GCG CAG GCG CTC AAC GCG CTC GTG CTG CTG ATC GGC GAG CCG CTG CCC GAC GAT CTG CCG GCC GGC CTG CCG CTC AAT GCG CAG AAC CTG CTC ACC GAC ATT CCG GCC GGG CTG CCG TCC GAT CTG CTC ACG CGG CGC CCC GAC ATC ATG CAG GCC GAG GAG ACG CTG CGC GCG GCG AAC GCG AAC ATC GGC GCG GCG CGC GCG GCG TTC TTC CCG AAG ATC TCG CTC ACC AGC GCG TTC GGC ACC GCG AGC CCG ACG CTC GGC GGC CTG TTC AAG GCG GGC ACG GCG GCG TGG TCG TTC GCG CCG AAC ATC GCG CTG CCG ATC TTC GAG GGC GGG CAG AAC ATC GCG AAC CTC GAT CTC GCG CAC GTG CAG AAG CGC ATC GAG ATC GCG AAC TAC GAG AAG GCG ATC CAG AGC GCG TTT CGC GAG GTG TCG GAC GGG CTT GCC GCG CGC GGC ACG TAC GAT CAG CAG ATC GCG GCG CTC GAG CGC AAC GAG CAC GCG CAG CAG CGC CGC TAC GAT CTG TCG GAC CTG CGC TAC AGG AAC GGC GTC GAC AGC TAT CTG TCG GTG CTG ACC GCG CAG ACG GAC CTG TAT TCG GCG --- --- --- --- --- --- --- --- --- --- --- --- --- --- --- --- --- --- --- --- --- --- --- --- --- --- --- --- --- --- --- --- --- --- --- --- --- --- --- --- --- --- --- --- --- --- CAG CAG CAG TTG ATC AGC GCG CGG --- --- --- --- --- --- --- --- --- --- --- --- --- --- --- --- --- --- --- CTC GCG CGC TGG ACG AAC CTC GTG GAC CTG TAT --- --- --- --- --- --- --- --- --- --- --- --- --- --- --- --- --- --- --- --- --- --- --- --- --- --- --- --- --- --- --- --- --- --- --- --- --- --- --- --- --- --- --- --- --- --- --- --- --- --- --- --- --- --- --- --- --- --- --- --- --- --- --- --- --- --- --- --- --- --- --- --- --- --- --- --- --- --- --- CGC GCG CTG GGC GGC GGG TGG CTC GAG --- --- --- --- --- --- --- --- --- --- --- --- --- --- --- --- --- --- --- --- --- --- --- --- --- --- --- --- --- --- --- --- CGC GCG GGC GAG ACG CCG CGC CCG GCG GAC GCG CCC GTC GAT TAC GGC AAG --- --- --- --- GCG GCG CCC --- --- --- --- --- --- --- --- --- --- --- --- --- GCG CCG --- --- --- --- --- --- --- GCG TCG GCA TCG GCG CGA ACA --- GCG GCC GTG ACT GGT --- --- --- --- --- --- --- --- --- --- --- --- --- --- --- --- --- --- --- --- --- --- --- --- --- --- --- --- --- --- --- --- --- --- --- --- --- --- 
OMP4__GCA_001198755.1           --- --- --- --- --- --- --- --- --- --- --- --- --- --- --- --- --- --- --- --- --- --- --- --- --- --- --- ATG ATG GAT CGC TTT CCT CAC GAT ACG GCG GCG GCC TCG CGC CGT TGC CGC CGC CGC GCG GGC GGC GCC GCG CGC GCT TCG CGC GCT TCG TGC GCC GCT TCG CGC GTC GCG TGC GCG TCG CTC GTG CGC ACG GCG GTT CGC GCC GCC GCC GTC GCG GCC GCC TTC TTC GCC GCG GGC TGC ACG CTC GCG CCG CGC TAC GAG CGT CCG GCC GCG CCG GTG TCG GGC GCG TTC CCC GCC GAC GGC GTC TAC GCC GCG CAG CCG GGC GCC --- --- --- --- --- --- --- --- --- --- GCG --- --- --- --- --- --- --- --- --- --- --- --- --- --- --- --- --- --- --- --- CCC GGC --- --- --- --- --- --- --- --- --- --- GCG --- --- CGC AGC GCG AAC GGC CAG GCG GCC GTC GAT ATC GGC TGG CGC GAG TTC TTC GTC GAT CCG CGC CTG CAG CGG CTG ATC GAG ATC GCG CTG AAG AAC AAC CGC GAC CTG CGC GTG TCG GTG CTC AAC GTC GAG GCG TCG CGC GCG CAG TAT CAG ATC ACG CGC GCG GGG CTC TTC CCG ACG TTG AGC GGC ACC GGC ACG GGC ACG ATC CAG CGC ACG CCG GCC GGC GTG TCG ATC ACC --- --- GGC CAG --- CCG CTC ATC TCG CGG ACC TAC AAC GTC GGC GTC TCC GCG TCG --- --- --- --- --- --- --- --- --- --- --- --- --- --- --- --- --- --- --- --- --- --- --- --- --- --- --- --- --- --- --- --- --- --- --- --- --- --- --- --- --- --- --- --- --- --- --- --- --- --- --- --- --- --- --- TGG GAG CTC GAC CTG TTC GGC CGC GTG CAG AGC CTG AAG GAC CAG GCG CTC GCG CAA TAC TTC GCC ACC GCG CAG GCG CGC AAG GCC GCG GAG ATC TCG CTC GTC GCG AGC GTC GCC GAT CAG TAC CTG ACG CTG CTG TCG ACC GAC GAT CTG CTG CAG GTC ACG CAG AAC ACG CTG AAG TCG GCG CGC GCG TCC TAC GAT CTG ACG AAG CTG CAG TTC GAC AAC GGC ACC GGC TCG GAG CTC GAC CTG CGC CAG GCG CAG ACG GTG GTC GAG ACC GCG CTC GCG AGC CAG CAG GCG CAG GCG CGC GCC CGC GCG CAG GCG CTC AAC GCG CTC GTG CTG CTG ATC GGC GAG CCG CTG CCC GAC GAT CTG CCG GCC GGC CTG CCG CTC AAT GCG CAG AAC CTG CTC ACC GAC ATT CCG GCC GGG CTG CCG TCC GAT CTG CTC ACG CGG CGC CCC GAC ATC ATG CAG GCC GAG GAG ACG CTG CGC GCG GCG AAC GCG AAC ATC GGC GCG GCG CGC GCG GCG TTC TTC CCG AAG ATC TCG CTC ACC AGC GCG TTC GGC ACC GCG AGC CCG ACG CTC GGC GGC CTG TTC AAG GCG GGC ACG GCG GCG TGG TCG TTC GCG CCG AAC ATC GCG CTG CCG ATC TTC GAG GGC GGG CAG AAC ATC GCG AAC CTC GAT CTC GCG CAC GTG CAG AAG CGC ATC GAG ATC GCG AAC TAC GAG AAG GCG ATC CAG AGC GCG TTT CGC GAG GTG TCG GAC GGG CTT GCC GCG CGC GGC ACG TAC GAT CAG CAG ATC GCG GCG CTC GAG CGC AAC GAG CAC GCG CAG CAG CGC CGC TAC GAT CTG TCG GAC CTG CGC TAC AGG AAC GGC GTC GAC AGC TAT CTG TCG GTG CTG ACC GCG CAG ACG GAC CTG TAT TCG GCG --- --- --- --- --- --- --- --- --- --- --- --- --- --- --- --- --- --- --- --- --- --- --- --- --- --- --- --- --- --- --- --- --- --- --- --- --- --- --- --- --- --- --- --- --- --- CAG CAC CAG TTG ATC AGC GCG CGG --- --- --- --- --- --- --- --- --- --- --- --- --- --- --- --- --- --- --- CTC GCG CGC TGG ACG AAC CTC GTG GAC CTG TAT --- --- --- --- --- --- --- --- --- --- --- --- --- --- --- --- --- --- --- --- --- --- --- --- --- --- --- --- --- --- --- --- --- --- --- --- --- --- --- --- --- --- --- --- --- --- --- --- --- --- --- --- --- --- --- --- --- --- --- --- --- --- --- --- --- --- --- --- --- --- --- --- --- --- --- --- --- --- --- CGC GCG CTG GGC GGC GGG TGG CTC GAG --- --- --- --- --- --- --- --- --- --- --- --- --- --- --- --- --- --- --- --- --- --- --- --- --- --- --- --- --- --- --- --- CGC GCG GGC GAG ACG CCG CGC CCG GCG GAC GCG CCC GTC GAT TAC GGC AAG --- --- --- --- GCG GCG CCC --- --- --- --- --- --- --- --- --- --- --- --- --- GCG CCG --- --- --- --- --- --- GCG GCG TCG GCA TCG GCG CGA ACA --- GCG GCC GTG ACT GGT --- --- --- --- --- --- --- --- --- --- --- --- --- --- --- --- --- --- --- --- --- --- --- --- --- --- --- --- --- --- --- --- --- --- --- --- --- --- 
OMP4__GCA_001327575.1           ATG ATG GAT CGC TTT CCT CAC GAT ACG GCG GCG GCC TCG CGC CGT TGC CGC CGC CGC GCG GGC GGC GCC GCG CGC GCT TCG CGC GCT TCG TGC GCC GCT TCG CGC GTC GCG TGC GCG TCG CTC GTG CGC ACG GCG GTT CGC --- --- --- --- --- --- --- --- --- --- --- --- --- --- --- GCC GCC GCC GTC --- --- --- --- --- --- --- --- GCG GCC --- --- --- --- GCC TTC TTC GCC GCG GGC TGC ACG CTC GCG CCG CGC TAC GAG CGT CCG GCC GCG CCG GTG TCG GGC GCG TTC CCC GCC GAC GGC GTC TAC GCC GCG CAG CCG GGC GCC --- --- --- --- --- --- --- --- --- --- GCG --- --- --- --- --- --- --- --- --- --- --- --- --- --- --- --- --- --- --- --- CCC GGC --- --- --- --- --- --- --- --- --- --- GCG --- --- CGC AGC GCG AAC GGC CAG GCG GCC GTC GAT ATC GGC TGG CGC GAG TTC TTC GTC GAT CCG CGC CTG CAG CGG CTG ATC GAG ATC GCG CTG AAG AAC AAC CGC GAC CTG CGC GTG TCG GTG CTC AAC GTC GAG GCG TCG CGC GCG CAG TAT CAG ATC ACG CGC GCG GGG CTC TTC CCG ACG TTG AGC GGC ACC GGC ACG GGC ACG ATC CAG CGC ACG CCG GCC GGC GTG TCG ATC ACC --- --- GGC CAG --- CCG CTC ATC TCG CGG ACC TAC AAC GTC GGC GTC TCC GCG TCG --- --- --- --- --- --- --- --- --- --- --- --- --- --- --- --- --- --- --- --- --- --- --- --- --- --- --- --- --- --- --- --- --- --- --- --- --- --- --- --- --- --- --- --- --- --- --- --- --- --- --- --- --- --- --- TGG GAG CTC GAC CTG TTC GGC CGC GTG CAG AGC CTG AAG GAC CAG GCG CTC GCG CAA TAC TTC GCC ACC GCG CAG GCG CGC AAG GCC GCG GAG ATC TCG CTC GTC GCG AGC GTC GCC GAT CAG TAC CTG ACG CTG CTG TCG ACC GAC GAT CTG CTG CAG GTC ACG CAG AAC ACG CTG AAG TCG GCG CGC GCG TCC TAC GAT CTG ACG AAG CTG CAG TTC GAC AAC GGC ACC GGC TCG GAG CTC GAC CTG CGC CAG GCG CAG ACG GTG GTC GAG ACC GCG CTC GCG AGC CAG CAG GCG CAG GCG CGC GCC CGC GCG CAG GCG CTC AAC GCG CTC GTG CTG CTG ATC GGC GAG CCG CTG CCC GAC GAT CTG CCG GCC GGC CTG CCG CTC AAT GCG CAG AAC CTG CTC ACC GAC ATT CCG GCC GGG CTG CCG TCC GAT CTG CTC ACG CGG CGC CCC GAC ATC ATG CAG GCC GAG GAG ACG CTG CGC GCG GCG AAC GCG AAC ATC GGC GCG GCG CGC GCG GCG TTC TTC CCG AAG ATC TCG CTC ACC AGC GCG TTC GGC ACC GCG AGC CCG ACG CTC GGC GGC CTG TTC AAG GCG GGC ACG GCG GCG TGG TCG TTC GCG CCG AAC ATC GCG CTG CCG ATC TTC GAG GGC GGG CAG AAC ATC GCG AAC CTC GAT CTC GCG CAC GTG CAG AAG CGC ATC GAG ATC GCG AAC TAC GAG AAG GCG ATC CAG AGC GCG TTT CGC GAG GTG TCG GAC GGG CTT GCC GCG CGC GGC ACG TAC GAT CAG CAG ATC GCG GCG CTC GAG CGC AAC GAG CAC GCG CAG CAG CGC CGC TAC GAT CTG TCG GAC CTG CGC TAC AGG AAC GGC GTC GAC AGC TAT CTG TCG GTG CTG ACC GCG CAG ACG GAC CTG TAT TCG GCG --- --- --- --- --- --- --- --- --- --- --- --- --- --- --- --- --- --- --- --- --- --- --- --- --- --- --- --- --- --- --- --- --- --- --- --- --- --- --- --- --- --- --- --- --- --- CAG CAC CAG TTG ATC AGC GCG CGG --- --- --- --- --- --- --- --- --- --- --- --- --- --- --- --- --- --- --- CTC GCG CGC TGG ACG AAC CTC GTG GAC CTG TAT --- --- --- --- --- --- --- --- --- --- --- --- --- --- --- --- --- --- --- --- --- --- --- --- --- --- --- --- --- --- --- --- --- --- --- --- --- --- --- --- --- --- --- --- --- --- --- --- --- --- --- --- --- --- --- --- --- --- --- --- --- --- --- --- --- --- --- --- --- --- --- --- --- --- --- --- --- --- --- CGC GCG CTG GGC GGC GGG TGG CTC GAG --- --- --- --- --- --- --- --- --- --- --- --- --- --- --- --- --- --- --- --- --- --- --- --- --- --- --- --- --- --- --- --- CGC GCG GGC GAG ACG CCG CGC CCG GCG GAC GCG CCC GTC GAT TAC GGC AAG --- --- --- --- GCG GCG CCC --- --- --- --- --- --- --- --- --- --- --- --- --- GCG CCG --- --- --- --- --- --- GCG GCG TCG GCA TCG GCG CGA ACA --- GCG GCC GTG ACT GGT --- --- --- --- --- --- --- --- --- --- --- --- --- --- --- --- --- --- --- --- --- --- --- --- --- --- --- --- --- --- --- --- --- --- --- --- --- --- 
OMP4__GCA_001320795.1           --- --- --- --- --- --- --- --- --- --- --- --- --- --- --- --- --- --- --- --- --- --- --- --- --- --- --- ATG ATG GAT CGC TTT CCT CAC GAT ACG GCG GCG GCC TCG CGC CGT TGC CGC CGC CGC GCG GGC GGC GCC GCG CGC GCT TCG TGC GCT TCG TGC GCC GCT TCG CGC GTC GCG TGC GCG TCG CTC GTG CGC ACG GCG GTT CGC GCC GCC GCC GTC GCG GCC GCC TTC TTC GCC GCG GGC TGC ACG CTC GCG CCG CGC TAC GAG CGT CCG GCC GCG CCG GTG TCG GGC GCG TTC CCC GCC GAC GGC GTC TAC GCC GCG CAG CCG GGC GCC --- --- --- --- --- --- --- --- --- --- GCG --- --- --- --- --- --- --- --- --- --- --- --- --- --- --- --- --- --- --- --- CCC GGC --- --- --- --- --- --- --- --- --- --- GCG --- --- CGC AGC GCG AAC GGC CAG GCG GCC GTC GAT ATC GGC TGG CGC GAG TTC TTC GTC GAT CCG CGC CTG CAG CGG CTG ATC GAG ATC GCG CTG AAG AAC AAC CGC GAC CTG CGC GTG TCG GTG CTC AAC GTC GAG GCG TCG CGC GCG CAG TAT CAG ATC ACG CGC GCG GGG CTC TTC CCG ACG TTG AGC GGC ACC GGC ACG GGC ACG ATC CAG CGC ACG CCG GCC GGC GTG TCG ATC ACC --- --- GGC CAG --- CCG CTC ATC TCG CGG ACC TAC AAC GTC GGC GTC TCC GCG TCG --- --- --- --- --- --- --- --- --- --- --- --- --- --- --- --- --- --- --- --- --- --- --- --- --- --- --- --- --- --- --- --- --- --- --- --- --- --- --- --- --- --- --- --- --- --- --- --- --- --- --- --- --- --- --- TGG GAG CTC GAC CTG TTC GGC CGC GTG CAG AGC CTG AAG GAT CAG GCG CTC GCG CAA TAC TTC GCC ACC GCG CAG GCG CGC AAG GCC GCG GAG ATC TCG CTC GTC GCG AGC GTC GCC GAT CAG TAC CTG ACG CTG CTG TCG ACC GAC GAT CTG CTG CAG GTC ACG CAG AAC ACG CTG AAG TCG GCG CGC GCG TCC TAC GAT CTG ACG AAG CTG CAG TTC GAC AAC GGC ACC GGC TCG GAG CTC GAC CTG CGC CAG GCG CAG ACG GTG GTC GAG ACC GCG CTC GCG AGC CAG CAG GCG CAG GCG CGC GCC CGC GCG CAG GCG CTC AAC GCG CTC GTG CTG CTG ATC GGC GAG CCG CTG CCC GAC GAT CTG CCG GCC GGC CTG CCG CTC AAT GCG CAG AAC CTG CTC ACC GAC ATT CCG GCC GGG CTG CCG TCC GAT CTG CTC ACG CGG CGC CCC GAC ATC ATG CAG GCC GAG GAG ACG CTG CGC GCG GCG AAC GCG AAC ATC GGC GCG GCG CGC GCG GCG TTC TTC CCG AAG ATC TCG CTC ACC AGC GCG TTC GGC ACC GCG AGC CCG ACG CTC GGC GGC CTG TTC AAG GCG GGC ACG GCG GCG TGG TCG TTC GCG CCG AAC ATC GCG CTG CCG ATC TTC GAG GGC GGG CAG AAC ATC GCG AAC CTC GAT CTC GCG CAC GTG CAG AAG CGC ATC GAG ATC GCG AAC TAC GAG AAG GCG ATC CAG AGC GCG TTT CGC GAG GTG TCG GAC GGG CTT GCC GCG CGC GGC ACG TAC GAT CAG CAG ATC GCG GCG CTC GAG CGC AAC GAG CAC GCG CAG CAG CGC CGC TAC GAT CTG TCG GAC CTG CGC TAC AGG AAC GGC GTC GAC AGC TAT CTG TCG GTG CTG ACC GCG CAG ACG GAC CTG TAT TCG GCG --- --- --- --- --- --- --- --- --- --- --- --- --- --- --- --- --- --- --- --- --- --- --- --- --- --- --- --- --- --- --- --- --- --- --- --- --- --- --- --- --- --- --- --- --- --- CAG CAC CAG TTG ATC AGC GCG CGG --- --- --- --- --- --- --- --- --- --- --- --- --- --- --- --- --- --- --- CTC GCG CGC TGG ACG AAC CTC GTG GAC CTG TAT --- --- --- --- --- --- --- --- --- --- --- --- --- --- --- --- --- --- --- --- --- --- --- --- --- --- --- --- --- --- --- --- --- --- --- --- --- --- --- --- --- --- --- --- --- --- --- --- --- --- --- --- --- --- --- --- --- --- --- --- --- --- --- --- --- --- --- --- --- --- --- --- --- --- --- --- --- --- --- CGC GCG CTG GGC GGC GGG TGG CTC GAG --- --- --- --- --- --- --- --- --- --- --- --- --- --- --- --- --- --- --- --- --- --- --- --- --- --- --- --- --- --- --- --- CGC GCG GGC GAG ACG CCG CGC CCG GCG GAC GCG CCC GTC GAT TAC GGC AAG --- --- --- --- GCG GCG CCC --- --- --- --- --- --- --- --- --- --- --- --- --- GCG CCG --- --- --- --- --- --- GCG GCG TCG GCA TCG GCG CGA ACA --- GCG GCC GTG ACT GGT --- --- --- --- --- --- --- --- --- --- --- --- --- --- --- --- --- --- --- --- --- --- --- --- --- --- --- --- --- --- --- --- --- --- --- --- --- --- 
OMP4__GCA_001326995.1           --- --- --- --- --- --- --- --- --- --- --- --- --- --- --- --- --- --- --- --- --- --- --- --- --- --- --- ATG ATG GAT CGC TTT CCT CAC GAT ACG GCG GCG GCC TCG CGC CGT TGC CGC CGC CGC GCG GGC GGC GCC GCG CGC GCT TCG TGC GCT TCG TGC GCC GCT TCG CGC GTC GCG TGC GCG TCG CTC GTG CGC ACG GCG GTT CGC GCC GCC GCC GTC GCG GCC GCC TTC TTC GCC GCG GGC TGC ACG CTC GCG CCG CGC TAC GAG CGT CCG GCC GCG CCG GTG TCG GGC GCG TTC CCC GCC GAC GGC GTC TAC GCC GCG CAG CCG GGC GCC --- --- --- --- --- --- --- --- --- --- GCG --- --- --- --- --- --- --- --- --- --- --- --- --- --- --- --- --- --- --- --- CCC GGC --- --- --- --- --- --- --- --- --- --- GCG --- --- CGC AGC GCG AAC GGC CAG GCG GCC GTC GAT ATC GGC TGG CGC GAG TTC TTC GTC GAT CCG CGC CTG CAG CGG CTG ATC GAG ATC GCG CTG AAG AAC AAC CGC GAC CTG CGC GTG TCG GTG CTC AAC GTC GAG GCG TCG CGC GCG CAG TAT CAG ATC ACG CGC GCG GGG CTC TTC CCG ACG TTG AGC GGC ACC GGC ACG GGC ACG ATC CAG CGC ACG CCG GCC GGC GTG TCG ATC ACC --- --- GGC CAG --- CCG CTC ATC TCG CGG ACC TAC AAC GTC GGC GTC TCC GCG TCG --- --- --- --- --- --- --- --- --- --- --- --- --- --- --- --- --- --- --- --- --- --- --- --- --- --- --- --- --- --- --- --- --- --- --- --- --- --- --- --- --- --- --- --- --- --- --- --- --- --- --- --- --- --- --- TGG GAG CTC GAC CTG TTC GGC CGC GTG CAG AGC CTG AAG GAC CAG GCG CTC GCG CAA TAC TTC GCC ACC GCG CAG GCG CGC AAG GCC GCG GAG ATC TCG CTC GTC GCG AGC GTC GCC GAT CAG TAC CTG ACG CTG CTG TCG ACC GAC GAT CTG CTG CAG GTC ACG CAG AAC ACG CTG AAG TCG GCG CGC GCG TCC TAC GAT CTG ACG AAG CTG CAG TTC GAC AAC GGC ACC GGC TCG GAG CTC GAC CTG CGC CAG GCG CAG ACG GTG GTC GAG ACC GCG CTC GCG AGC CAG CAG GCG CAG GCG CGC GCC CGC GCG CAG GCG CTC AAC GCG CTC GTG CTG CTG ATC GGC GAG CCG CTG CCC GAC GAT CTG CCG GCC GGC CTG CCG CTC AAT GCG CAG AAC CTG CTC ACC GAC ATT CCG GCC GGG CTG CCG TCC GAT CTG CTC ACG CGG CGC CCC GAC ATC ATG CAG GCC GAG GAG ACG CTG CGC GCG GCG AAC GCG AAC ATC GGC GCG GCG CGC GCG GCG TTC TTC CCG AAG ATC TCG CTC ACC AGC GCG TTC GGC ACC GCG AGC CCG ACG CTC GGC GGC CTG TTC AAG GCG GGC ACG GCG GCG TGG TCG TTC GCG CCG AAC ATC GCG CTG CCG ATC TTC GAG GGC GGG CAG AAC ATC GCG AAC CTC GAT CTC GCG CAC GTG CAG AAG CGC ATC GAG ATC GCG AAC TAC GAG AAG GCG ATC CAG AGC GCG TTT CGC GAG GTG TCG GAC GGG CTT GCC GCG CGC GGC ACG TAC GAT CAG CAG ATC GCG GCG CTC GAG CGC AAC GAG CAC GCG CAG CAG CGC CGC TAC GAT CTG TCG GAC CTG CGC TAC AGG AAC GGC GTC GAC AGC TAT CTG TCG GTG CTG ACC GCG CAG ACG GAC CTG TAT TCG GCG --- --- --- --- --- --- --- --- --- --- --- --- --- --- --- --- --- --- --- --- --- --- --- --- --- --- --- --- --- --- --- --- --- --- --- --- --- --- --- --- --- --- --- --- --- --- CAG CAC CAG TTG ATC AGC GCG CGG --- --- --- --- --- --- --- --- --- --- --- --- --- --- --- --- --- --- --- CTC GCG CGC TGG ACG AAC CTC GTG GAC CTG TAT --- --- --- --- --- --- --- --- --- --- --- --- --- --- --- --- --- --- --- --- --- --- --- --- --- --- --- --- --- --- --- --- --- --- --- --- --- --- --- --- --- --- --- --- --- --- --- --- --- --- --- --- --- --- --- --- --- --- --- --- --- --- --- --- --- --- --- --- --- --- --- --- --- --- --- --- --- --- --- CGC GCG CTG GGC GGC GGG TGG CTC GAG --- --- --- --- --- --- --- --- --- --- --- --- --- --- --- --- --- --- --- --- --- --- --- --- --- --- --- --- --- --- --- --- CGC GCG GGC GAG ACG CCG CGC CCG GCG GAC GCG CCC GTC GAT TAC GGC AAG --- --- --- --- GCG GCG CCC --- --- --- --- --- --- --- --- --- --- --- --- --- GCG CCG --- --- --- --- --- --- GCG GCG TCG GCA TCG GCG CGA ACA --- GCG GCC GTG ACT GGT --- --- --- --- --- --- --- --- --- --- --- --- --- --- --- --- --- --- --- --- --- --- --- --- --- --- --- --- --- --- --- --- --- --- --- --- --- --- 
OMP4__GCA_001186165.1           --- --- --- --- --- --- --- --- --- --- --- --- --- --- --- --- --- --- --- --- --- --- --- --- --- --- --- --- --- --- --- --- --- --- --- --- --- --- --- --- --- GTG CGC ACG GCG GTT CGC --- --- --- --- --- --- --- --- --- --- --- --- --- --- --- GCC GCC GCC GTC --- --- --- --- --- --- --- --- GCG GCC --- --- --- --- GCC TTC TTC GCC GCG GGC TGC ACG CTC GCG CCG CGC TAC GAG CGT CCG GCC GCG CCG GTG TCG GGC GCG TTC CCC GCC GAC GGC GTC TAC GCC GCG CAG CCG GGC GCC --- --- --- --- --- --- --- --- --- --- GCG --- --- --- --- --- --- --- --- --- --- --- --- --- --- --- --- --- --- --- --- CCC GGC --- --- --- --- --- --- --- --- --- --- GCG --- --- CGC AGC GCG AAC GGC CAG GCG GCC GTC GAT ATC GGC TGG CGC GAG TTC TTC GTC GAT CCG CGC CTG CAG CGG CTG ATC GAG ATC GCG CTG AAG AAC AAC CGC GAC CTG CGC GTG TCG GTG CTC AAC GTC GAG GCG TCG CGC GCG CAG TAT CAG ATC ACG CGC GCG GGG CTC TTC CCG ACG TTG AGC GGC ACC GGC ACG GGC ACG ATC CAG CGC ACG CCG GCC GGC GTG TCG ATC ACC --- --- GGC CAG --- CCG CTC ATC TCG CGG ACC TAC AAC GTC GGT GTC TCC GCG TCG --- --- --- --- --- --- --- --- --- --- --- --- --- --- --- --- --- --- --- --- --- --- --- --- --- --- --- --- --- --- --- --- --- --- --- --- --- --- --- --- --- --- --- --- --- --- --- --- --- --- --- --- --- --- --- TGG GAG CTC GAC CTG TTC GGC CGC GTG CAG AGC CTG AAG GAT CAG GCG CTC GCG CAA TAC TTC GCC ACC GCG CAG GCG CGC AAG GCC GCG GAG ATC TCG CTC GTC GCG AGC GTC GCC GAT CAG TAC CTG ACG CTG CTG TCG ACC GAC GAT CTG CTG CAG GTC ACG CAG AAC ACG CTG AAG TCG GCG CGC GCG TCC TAC GAT CTG ACG AAG CTG CAG TTC GAC AAC GGC ACC GGC TCG GAG CTC GAC CTG CGC CAG GCG CAG ACG GTG GTC GAG ACC GCG CTC GCG AGC CAG CAG GCG CAG GCG CGC GCC CGC GCG CAG GCG CTC AAC GCG CTC GTG CTG CTG ATC GGC GAG CCG CTG CCC GAC GAT CTG CCG GCC GGC CTG CCG CTC AAT GCG CAG AAC CTG CTC ACC GAC ATT CCG GCC GGG CTG CCG TCC GAT CTG CTC ACG CGG CGC CCC GAC ATC ATG CAG GCC GAG GAG ACG CTG CGC GCG GCG AAC GCG AAC ATC GGC GCG GCG CGC GCG GCG TTC TTC CCG AAG ATC TCG CTC ACC AGC GCG TTC GGC ACC GCG AGC CCG ACG CTC GGC GGC CTG TTC AAG GCG GGC ACG GCG GCG TGG TCG TTC GCG CCG AAC ATC GCG CTG CCG ATC TTC GAG GGC GGG CAG AAC ATC GCG AAC CTC GAT CTC GCG CAC GTG CAG AAG CGC ATC GAG ATC GCG AAC TAC GAG AAG GCG ATC CAG AGC GCG TTT CGC GAG GTG TCG GAC GGG CTT GCC GCG CGC GGC ACG TAC GAT CAG CAG ATC GCG GCG CTC GAG CGC AAC GAG CAC GCG CAG CAG CGC CGC TAC GAT CTG TCG GAC CTG CGC TAC AAG AAC GGC GTC GAC AGC TAT CTG TCG GTG CTG ACC GCG CAG ACG GAC CTG TAT TCG GCG --- --- --- --- --- --- --- --- --- --- --- --- --- --- --- --- --- --- --- --- --- --- --- --- --- --- --- --- --- --- --- --- --- --- --- --- --- --- --- --- --- --- --- --- --- --- CAG CAG CAG TTG ATC AGC GCG CGG --- --- --- --- --- --- --- --- --- --- --- --- --- --- --- --- --- --- --- CTC GCG CGC TGG ACG AAC CTC GTG GAC CTG TAT --- --- --- --- --- --- --- --- --- --- --- --- --- --- --- --- --- --- --- --- --- --- --- --- --- --- --- --- --- --- --- --- --- --- --- --- --- --- --- --- --- --- --- --- --- --- --- --- --- --- --- --- --- --- --- --- --- --- --- --- --- --- --- --- --- --- --- --- --- --- --- --- --- --- --- --- --- --- --- CGC GCG CTG GGC GGC GGG TGG CTC GAG --- --- --- --- --- --- --- --- --- --- --- --- --- --- --- --- --- --- --- --- --- --- --- --- --- --- --- --- --- --- --- --- CGC GCG GGC GAG ACG CCG CGC CCG GCG GAC GCG CCC GTC GAT TAC GGC AAG --- --- --- --- GCG GCG CCC --- --- --- --- --- --- --- --- --- --- --- --- --- GCG CCG --- --- --- --- GCG TCG GCC GTG CCG GCT GCG TCG GCC AGC --- GCG CCG GCG GCG GGC --- --- --- --- --- --- --- --- --- --- --- --- --- --- --- --- --- --- --- --- --- --- --- --- --- --- --- --- --- --- --- --- --- --- --- --- --- --- 
OMP4__GCA_001212325.1           --- --- --- --- --- --- --- --- --- --- --- --- --- --- --- --- --- --- --- --- --- --- --- --- --- --- --- ATG ATG GAT CGC TTT CCT CAC GAT ACG GCG GCG GCC TCG CGC CGT TGC CGC CGC CGC GCG GGC GGC GCC GCG CGC GCT TCG TGC GCT TCG TGC GCC GCT TCG CGC GTC GCG TGC GCG TCG CTC GTG CGC ACG GCG GTT CGC GCC GCC GCC GTC GCG GCC GCC TTC TTC GCC GCG GGC TGC ACG CTC GCG CCG CGC TAC GAG CGT CCG GCC GCG CCG GTG TCG GGC GCG TTC CCC GCC GAC GGC GTC TAC GCC GCG CAG CCG GGC GCC --- --- --- --- --- --- --- --- --- --- GCG --- --- --- --- --- --- --- --- --- --- --- --- --- --- --- --- --- --- --- --- CCC GGC --- --- --- --- --- --- --- --- --- --- GCG --- --- CGC AGC GCG AAC GGC CAG GCG GCC GTC GAT ATC GGC TGG CGC GAG TTC TTC GTC GAT CCG CGC CTG CAG CGG CTG ATC GAG ATC GCG CTG AAG AAC AAC CGC GAC CTG CGC GTG TCG GTG CTC AAC GTC GAG GCG TCG CGC GCG CAG TAT CAG ATC ACG CGC GCG GGG CTC TTC CCG ACG TTG AGC GGC ACC GGC ACG GGC ACG ATC CAG CGC ACG CCG GCC GGC GTG TCG ATC ACC --- --- GGC CAG --- CCG CTC ATC TCG CGG ACC TAC AAC GTC GGC GTC TCC GCG TCG --- --- --- --- --- --- --- --- --- --- --- --- --- --- --- --- --- --- --- --- --- --- --- --- --- --- --- --- --- --- --- --- --- --- --- --- --- --- --- --- --- --- --- --- --- --- --- --- --- --- --- --- --- --- --- TGG GAG CTC GAC CTG TTC GGC CGC GTG CAG AGC CTG AAG GAT CAG GCG CTC GCG CAA TAC TTC GCC ACC GCG CAG GCG CGC AAG GCC GCG GAG ATC TCG CTC GTC GCG AGC GTC GCC GAT CAG TAC CTG ACG CTG CTG TCG ACC GAC GAT CTG CTG CAG GTC ACG CAG AAC ACG CTG AAG TCG GCG CGC GCG TCC TAC GAT CTG ACG AAG CTG CAG TTC GAC AAC GGC ACC GGC TCG GAG CTC GAC CTG CGC CAG GCG CAG ACG GTG GTC GAG ACC GCG CTC GCG AGC CAG CAG GCG CAG GCG CGC GCC CGC GCG CAG GCG CTC AAC GCG CTC GTG CTG CTG ATC GGC GAG CCG CTG CCC GAC GAT CTG CCG GCC GGC CTG CCG CTC AAT GCG CAG AAC CTG CTC ACC GAC ATT CCG GCC GGG CTG CCG TCC GAT CTG CTC ACG CGG CGC CCC GAC ATC ATG CAG GCC GAG GAG ACG CTG CGC GCG GCG AAC GCG AAC ATC GGC GCG GCG CGC GCG GCG TTC TTC CCG AAG ATC TCG CTC ACC AGC GCG TTC GGC ACC GCG AGC CCG ACG CTC GGC GGC CTG TTC AAG GCG GGC ACG GCG GCG TGG TCG TTC GCG CCG AAC ATC GCG CTG CCG ATC TTC GAG GGT GGG CAG AAC ATC GCG AAC CTC GAT CTC GCG CAC GTG CAG AAG CGC ATC GAG ATC GCG AAC TAC GAG AAG GCG ATC CAG AGC GCG TTT CGC GAG GTG TCG GAC GGG CTT GCC GCG CGC GGC ACG TAC GAT CAG CAG ATC GCG GCG CTC GAG CGC AAC GAG CAC GCG CAG CAG CGC CGC TAC GAT CTG TCG GAC CTG CGC TAC AGG AAC GGC GTC GAC AGC TAT CTG TCG GTG CTG ACC GCG CAG ACG GAC CTG TAT TCG GCG --- --- --- --- --- --- --- --- --- --- --- --- --- --- --- --- --- --- --- --- --- --- --- --- --- --- --- --- --- --- --- --- --- --- --- --- --- --- --- --- --- --- --- --- --- --- CAG CAG CAG TTG ATC AGC GCG CGG --- --- --- --- --- --- --- --- --- --- --- --- --- --- --- --- --- --- --- CTC GCG CGC TGG ACG AAC CTC GTG GAC CTG TAT --- --- --- --- --- --- --- --- --- --- --- --- --- --- --- --- --- --- --- --- --- --- --- --- --- --- --- --- --- --- --- --- --- --- --- --- --- --- --- --- --- --- --- --- --- --- --- --- --- --- --- --- --- --- --- --- --- --- --- --- --- --- --- --- --- --- --- --- --- --- --- --- --- --- --- --- --- --- --- CGC GCG CTG GGC GGC GGG TGG CTC GAG --- --- --- --- --- --- --- --- --- --- --- --- --- --- --- --- --- --- --- --- --- --- --- --- --- --- --- --- --- --- --- --- CGC GCG GGC GAG ACG CCG CGC CCG GCG GAC GCG CCC GTC GAT TAC GGC AAG --- --- --- --- GCG GCG CCC --- --- --- --- --- --- --- --- --- --- --- --- --- GCG CCG --- --- --- --- GCG TCG GCC GTG CCG GCT GCG TCG GCC AGC --- GCG CCG GCG GCG GGC --- --- --- --- --- --- --- --- --- --- --- --- --- --- --- --- --- --- --- --- --- --- --- --- --- --- --- --- --- --- --- --- --- --- --- --- --- --- 
OMP4__GCA_001199735.1           --- --- --- --- --- --- --- --- --- --- --- --- --- --- --- --- --- --- --- --- --- --- --- --- --- --- --- ATG ATG GAT CGC TTT CCT CAC GAT ACG GCG GCG GCC TCG CGC CGT TGC CGC CGC CGC GCG GGC GGC GCC GCG CGC GCT TCG CGC GCT TCG TGC GCC GCT TCG CGC GTC GCG TGC GCG TCG CTC GTG CGC ACG GCG GTC CGC GCC GCC GCC GTC GCG GCC GCC TTC TTC GCC GCG GGC TGC ACG CTC GCG CCG CGC TAC GAG CGT CCG GCC GCG CCG GTG TCG GGC GCG TTC CCC GCC GAC GGC GTC TAC GCC GCG CAG CCG GGC GCC --- --- --- --- --- --- --- --- --- --- GCG --- --- --- --- --- --- --- --- --- --- --- --- --- --- --- --- --- --- --- --- CCC GGC --- --- --- --- --- --- --- --- --- --- GCG --- --- CGC AGC GCG AAC GGC CAG GCG GCC GTC GAT ATC GGC TGG CGC GAG TTC TTC GTC GAT CCG CGC CTG CAG CGG CTG ATC GAG ATC GCG CTG AAG AAC AAC CGC GAC CTG CGC GTG TCG GTG CTC AAC GTC GAG GCG TCG CGC GCG CAG TAT CAG ATC ACG CGC GCG GGG CTC TTC CCG ACG TTG AGC GGC ACC GGC ACG GGC ACG ATC CAG CGC ACG CCG GCC GGC GTG TCG ATC ACC --- --- GGC CAG --- CCG CTC ATC TCG CGG ACC TAC AAC GTC GGC GTC TCC GCG TCG --- --- --- --- --- --- --- --- --- --- --- --- --- --- --- --- --- --- --- --- --- --- --- --- --- --- --- --- --- --- --- --- --- --- --- --- --- --- --- --- --- --- --- --- --- --- --- --- --- --- --- --- --- --- --- TGG GAG CTC GAC CTG TTC GGC CGC GTG CAG AGC CTG AAG GAT CAG GCG CTC GCG CAA TAC TTC GCC ACC GCG CAG GCG CGC AAG GCC GCG GAG ATC TCG CTC GTC GCG AGC GTC GCC GAT CAG TAC CTG ACG CTG CTG TCG ACC GAC GAT CTG CTG CAG GTC ACG CAG AAC ACG CTG AAG TCG GCG CGC GCG TCC TAC GAT CTG ACG AAG CTG CAG TTC GAC AAC GGC ACC GGC TCG GAG CTC GAC CTG CGC CAG GCG CAG ACG GTG GTC GAG ACC GCG CTC GCG AGC CAG CAG GCG CAG GCG CGC GCC CGC GCG CAG GCG CTC AAC GCG CTC GTG CTG CTG ATC GGC GAG CCG CTG CCC GAC GAT CTG CCG GCC GGC CTG CCG CTC AAT GCG CAG AAC CTG CTC ACC GAC ATT CCG GCC GGG CTG CCG TCC GAT CTG CTC ACG CGG CGC CCC GAC ATC ATG CAG GCC GAG GAG ACG CTG CGC GCG GCG AAC GCG AAC ATC GGC GCG GCG CGC GCG GCG TTC TTC CCG AAG ATC TCG CTC ACC AGC GCG TTC GGC ACC GCG AGC CCG ACG CTC GGC GGC CTG TTC AAG GCG GGC ACG GCG GCG TGG TCG TTC GCG CCG AAC ATC GCG CTG CCG ATC TTC GAG GGC GGG CAG AAC ATC GCG AAC CTC GAT CTC GCG CAC GTG CAG AAG CGC ATC GAG ATC GCG AAC TAC GAG AAG GCG ATC CAG AGC GCG TTT CGC GAG GTG TCG GAC GGG CTT GCC GCG CGC GGC ACG TAC GAT CAG CAG ATC GCG GCG CTC GAG CGC AAC GAG CAC GCG CAG CAG CGC CGC TAC GAT CTG TCG GAC CTG CGC TAC AGG AAC GGC GTC GAC AGC TAT CTG TCG GTG CTG ACC GCG CAG ACG GAC CTG TAT TCG GCG --- --- --- --- --- --- --- --- --- --- --- --- --- --- --- --- --- --- --- --- --- --- --- --- --- --- --- --- --- --- --- --- --- --- --- --- --- --- --- --- --- --- --- --- --- --- CAG CAC CAG TTG ATC AGC GCG CGG --- --- --- --- --- --- --- --- --- --- --- --- --- --- --- --- --- --- --- CTC GCG CGC TGG ACG AAC CTC GTG GAC CTG TAT --- --- --- --- --- --- --- --- --- --- --- --- --- --- --- --- --- --- --- --- --- --- --- --- --- --- --- --- --- --- --- --- --- --- --- --- --- --- --- --- --- --- --- --- --- --- --- --- --- --- --- --- --- --- --- --- --- --- --- --- --- --- --- --- --- --- --- --- --- --- --- --- --- --- --- --- --- --- --- CGC GCG CTG GGC GGC GGG TGG CTC GAG --- --- --- --- --- --- --- --- --- --- --- --- --- --- --- --- --- --- --- --- --- --- --- --- --- --- --- --- --- --- --- --- CGC GCG GGC GAG ACG CCG CGC CCG GCG GAC GCG CCC GTC GAT TAC GGC AAG --- --- --- --- GCG GCG CCC --- --- --- --- --- --- --- --- --- --- --- --- --- GCG CCG --- --- --- --- GCG TCG GCC GTG CCG GCT GCG TCG GCC AGC --- GCG CCG GCG GCG GGC --- --- --- --- --- --- --- --- --- --- --- --- --- --- --- --- --- --- --- --- --- --- --- --- --- --- --- --- --- --- --- --- --- --- --- --- --- --- 
OMP4__GCA_001205635.1           --- --- --- --- --- --- --- --- --- --- --- --- --- --- --- --- --- --- --- --- --- --- --- --- --- --- --- ATG ATG GAT CGC TTT CCT CAC GAT ACG GCG GCG GCC TCG CGC CGT TGC CGC CGC CGC GCG GGC GGC GCC GCG CGC GCT TCG TGC GCT TCG TGC GCC GCT TCG CGC GTC GCG TGC GCG TCG CTC GTG CGC ACG GCG GTT CGC GCC GCC GCC GTC GCG GCC GCC TTC TTC GCC GCG GGC TGC ACG CTC GCG CCG CGC TAC GAG CGT CCG GCC GCG CCG GTG TCG GGC GCG TTC CCC GCC GAC GGC GTC TAC GCC GCG CAG CCG GGC GCC --- --- --- --- --- --- --- --- --- --- GCG --- --- --- --- --- --- --- --- --- --- --- --- --- --- --- --- --- --- --- --- CCC GGC --- --- --- --- --- --- --- --- --- --- GCG --- --- CGC AGC GCG AAC GGC CAG GCG GCC GTC GAT ATC GGC TGG CGC GAG TTC TTC GTC GAT CCG CGC CTG CAG CGG CTG ATC GAG ATC GCG CTG AAG AAC AAC CGC GAC CTG CGC GTG TCG GTG CTC AAC GTC GAG GCG TCG CGC GCG CAG TAT CAG ATC ACG CGC GCG GGG CTC TTC CCG ACG TTG AGC GGC ACC GGC ACG GGC ACG ATC CAG CGC ACG CCG GCC GGC GTG TCG ATC ACC --- --- GGC CAG --- CCG CTC ATC TCG CGG ACC TAC AAC GTC GGC GTC TCC GCG TCG --- --- --- --- --- --- --- --- --- --- --- --- --- --- --- --- --- --- --- --- --- --- --- --- --- --- --- --- --- --- --- --- --- --- --- --- --- --- --- --- --- --- --- --- --- --- --- --- --- --- --- --- --- --- --- TGG GAG CTC GAC CTG TTC GGC CGC GTG CAG AGC CTG AAG GAC CAG GCG CTC GCG CAA TAC TTC GCC ACC GCG CAG GCG CGC AAG GCC GCG GAG ATC TCG CTC GTC GCG AGC GTC GCC GAT CAG TAC CTG ACG CTG CTG TCG ACC GAC GAT CTG CTG CAG GTC ACG CAG AAC ACG CTG AAG TCG GCG CGC GCG TCC TAC GAT CTG ACG AAG CTG CAG TTC GAC AAC GGC ACC GGC TCG GAG CTC GAC CTG CGC CAG GCG CAG ACG GTG GTC GAG ACC GCG CTC GCG AGC CAG CAG GCG CAG GCG CGC GCC CGC GCG CAG GCG CTC AAC GCG CTC GTG CTG CTG ATC GGC GAG CCG CTG CCC GAC GAT CTG CCG GCC GGC CTG CCG CTC AAT GCG CAG AAC CTG CTC ACC GAC ATT CCG GCC GGG CTG CCG TCC GAT CTG CTC ACG CGG CGC CCC GAC ATC ATG CAG GCC GAG GAG ACG CTG CGC GCG GCG AAC GCG AAC ATC GGC GCG GCG CGC GCG GCG TTC TTC CCG AAG ATC TCG CTC ACC AGC GCG TTC GGC ACC GCG AGC CCG ACG CTC GGC GGC CTG TTC AAG GCG GGC ACG GCG GCG TGG TCG TTC GCG CCG AAC ATC GCG CTG CCG ATC TTC GAG GGC GGG CAG AAC ATC GCG AAC CTC GAT CTC GCG CAC GTG CAG AAG CGC ATC GAG ATC GCG AAC TAC GAG AAG GCG ATC CAG AGC GCG TTT CGC GAG GTG TCG GAC GGG CTT GCC GCG CGC GGC ACG TAC GAT CAG CAG ATC GCG GCG CTC GAG CGC AAC GAG CAC GCG CAG CAG CGC CGC TAC GAT CTG TCG GAC CTG CGC TAC AGG AAC GGC GTC GAC AGC TAT CTG TCG GTG CTG ACC GCG CAG ACG GAC CTG TAT TCG GCG --- --- --- --- --- --- --- --- --- --- --- --- --- --- --- --- --- --- --- --- --- --- --- --- --- --- --- --- --- --- --- --- --- --- --- --- --- --- --- --- --- --- --- --- --- --- CAG CAC CAG TTG ATC AGC GCG CGG --- --- --- --- --- --- --- --- --- --- --- --- --- --- --- --- --- --- --- CTC GCG CGC TGG ACG AAC CTC GTG GAC CTG TAT --- --- --- --- --- --- --- --- --- --- --- --- --- --- --- --- --- --- --- --- --- --- --- --- --- --- --- --- --- --- --- --- --- --- --- --- --- --- --- --- --- --- --- --- --- --- --- --- --- --- --- --- --- --- --- --- --- --- --- --- --- --- --- --- --- --- --- --- --- --- --- --- --- --- --- --- --- --- --- CGC GCG CTG GGC GGC GGG TGG CTC GAG --- --- --- --- --- --- --- --- --- --- --- --- --- --- --- --- --- --- --- --- --- --- --- --- --- --- --- --- --- --- --- --- CGC GCG GGC GAG ACG CCG CGC CCG GCG GAC GCG CCC GTC GAT TAC GGC AAG --- --- --- --- GCG GCG CCC --- --- --- --- --- --- --- --- --- --- --- --- --- GCG CCG --- --- --- --- GCG TCG GCC GTG CCG GCT GCG TCG GCC AGC --- GCG CCG GCG GCG GGC --- --- --- --- --- --- --- --- --- --- --- --- --- --- --- --- --- --- --- --- --- --- --- --- --- --- --- --- --- --- --- --- --- --- --- --- --- --- 
OMP4__GCA_000756865.1           --- --- --- --- --- --- --- --- --- --- --- --- --- --- --- --- --- --- --- --- --- --- --- --- --- --- --- --- --- --- --- --- --- --- --- --- --- --- --- --- --- ATG AAG CGA AAA CAT GCT --- --- --- --- --- --- --- --- --- --- --- --- --- --- --- TTG ACT GCA CTC --- --- --- --- --- --- --- --- GCA GTC --- --- --- --- GCG CTG CTC GCC GCG GGC TGC ACG CTC GCG CCG CGC TAC GAG CGT CCG GCC GCG CCG GTG TCG GGC GCG TTC CCC GCC GAC GGC GTC TAT GCC GCG CAG CCG GGC GCC --- --- --- --- --- --- --- --- --- --- GCG --- --- --- --- --- --- --- --- --- --- --- --- --- --- --- --- --- --- --- --- CCC GGC --- --- --- --- --- --- --- --- --- --- GCG --- --- CGC AGC GCG AAC GGC CAG GCG GCC GTC GAT ATC GGC TGG CGC GAG TTC TTC GTC GAT CCG CGC CTG CAG CGG CTG ATC GAG ATC GCG CTG AAG AAC AAC CGC GAC CTG CGC GTG TCG GTG CTC AAC GTC GAA GCG TCG CGC GCG CAG TAT CAG ATC ACG CGC GCG GGG CTC TTC CCG ACG TTG AGC GGC ACC GGC ACG GGC ACG ATC CAG CGC ACG CCG GCC GGC GTG TCG ATC ACC --- --- GGC CAG --- CCG CTC ATC TCG CGG ACC TAC AAC GTC GGC GTC TCC GCG TCG --- --- --- --- --- --- --- --- --- --- --- --- --- --- --- --- --- --- --- --- --- --- --- --- --- --- --- --- --- --- --- --- --- --- --- --- --- --- --- --- --- --- --- --- --- --- --- --- --- --- --- --- --- --- --- TGG GAG CTC GAC CTG TTC GGC CGC GTG CAG AGC CTG AAG GAC CAG GCG CTC GCG CAA TAC TTC GCC ACC GCG CAG GCG CGC AAG GCC GCG GAG ATC TCG CTC GTC GCG AGC GTC GCC GAT CAG TAC CTG ACG CTG CTG TCG ACC GAC GAT CTG CTG CAG GTC ACG CAG AAC ACG CTG AAG TCG GCG CGC GCG TCC TAC GAT CTG ACG AAG CTG CAG TTC GAC AAC GGC ACC GGC TCG GAG CTC GAC CTG TGC CAG GCG CAG ACG GTG GTC GAG ACC GCG CTC GCG AGC CAG CAG GCG CAG GCG CGC GCC CGC GCG CAG GCG CTC AAC GCG CTC GTG CTG CTG ATC GGC GAG CCG CTG CCC GAC GAT CTG CCG GCC GAC CTG CCA CTC AAT GCG CAG AAC CTG CTC ACC GAC ATT CCG GCC GGG CTG CCG TCC GAT CTG CTC ACG CGG CGG CCC GAC ATC ATG CAA GCC GAG GAG ACG CTG CGC GCG GCG AAC GCG AAC ATC GGC GCG GCG CGC GCG GCG TTC TTC CCG AAG ATC TCG CTC ACC AGC GCG TTC GGC ACC GCG AGC ACG ACG CTC GGC GGC CTG TTC AAG GCG GGC ACG GCG GCG TGG TCG TTC GCG CCG AAC ATC GCG CTG CCG ATC TTC GAG GGC GGG CAG AAC ATC GCG AAC CTC GAT CTC GCG CAC GTG CAG AAG CGC ATC GAG ATC GCG AAC TAC GAG AAG GCG ATC CAG AGC GCG TTT CGC GAG GTG TCG GAC GGG CTT GCC GCG CGC GGC ACG TAC GAT CAG CAG ATC GCG GCG CTC GAG CGC AAC GAG CAC GCG CAG CAG CGC CGC TAC GAT CTG TCG GAC CTG CGC TAC AGG AAC GGC GTC GAC AGC TAT CTG TCG GTG CTG ACC GCG CAG ACG GAC CTG TAT TCG GCG --- --- --- --- --- --- --- --- --- --- --- --- --- --- --- --- --- --- --- --- --- --- --- --- --- --- --- --- --- --- --- --- --- --- --- --- --- --- --- --- --- --- --- --- --- --- CAG CAG CAG TTG ATC AGC GCG CGG --- --- --- --- --- --- --- --- --- --- --- --- --- --- --- --- --- --- --- CTC GCG CGC TGG ACG AAC CTC GTG GAC CTG TAT --- --- --- --- --- --- --- --- --- --- --- --- --- --- --- --- --- --- --- --- --- --- --- --- --- --- --- --- --- --- --- --- --- --- --- --- --- --- --- --- --- --- --- --- --- --- --- --- --- --- --- --- --- --- --- --- --- --- --- --- --- --- --- --- --- --- --- --- --- --- --- --- --- --- --- --- --- --- --- CGC GCG CTG GGC GGC GGG TGG CTC GAG --- --- --- --- --- --- --- --- --- --- --- --- --- --- --- --- --- --- --- --- --- --- --- --- --- --- --- --- --- --- --- --- CGC GCG GGC GAG ACG CCG CGC CCG GCG GAC GCG CCC GTC GAT TAC GGC AAG --- --- --- --- GCG GCG CCC --- --- --- --- --- --- --- --- --- --- --- --- --- GCG CCG --- --- --- --- --- --- GCG GCG TCG GCA TCG GCG CGA ACA --- GCG GCC GTG ATT GGT --- --- --- --- --- --- --- --- --- --- --- --- --- --- --- --- --- --- --- --- --- --- --- --- --- --- --- --- --- --- --- --- --- --- --- --- --- --- 
OMP4__GCA_001279185.1           --- --- --- --- --- --- --- --- --- --- --- --- --- --- --- --- --- --- --- --- --- --- --- --- --- --- --- --- --- --- --- --- --- --- --- --- --- --- --- --- --- ATG AAG CGA AAA CAT GCT --- --- --- --- --- --- --- --- --- --- --- --- --- --- --- TTG ACT GCA CTC --- --- --- --- --- --- --- --- GCA GTC --- --- --- --- GCG CTG CTC GCC GCG GGC TGC ACG CTC GCG CCG CGC TAC GAG CGT CCG GCC GCG CCG GTG TCG GGC GCG TTC CCC GCC GAC GGC GTC TAT GCC GCG CAG CCG GGC GCC --- --- --- --- --- --- --- --- --- --- GCG --- --- --- --- --- --- --- --- --- --- --- --- --- --- --- --- --- --- --- --- CCC GGC --- --- --- --- --- --- --- --- --- --- GCG --- --- CGC AGC GCG AAC GGC CAG GCG GCC GTC GAT ATC GGC TGG CGC GAG TTC TTC GTC GAT CCG CGC CTG CAG CGG CTG ATC GAG ATC GCG CTG AAG AAC AAC CGC GAC CTG CGC GTG TCG GTG CTC AAC GTC GAG GCG TCG CGC GCG CAG TAT CAG ATC ACG CGC GCG GGG CTC TTC CCG ACG TTG AGC GGC ACC GGC ACG GGC ACG ATC CAG CGC ACG CCG GCC GGC GTG TCG ATC ACC --- --- GGC CAG --- CCG CTC ATC TCG CGG ACC TAC AAC GTC GGC GTC TCC GCG TCG --- --- --- --- --- --- --- --- --- --- --- --- --- --- --- --- --- --- --- --- --- --- --- --- --- --- --- --- --- --- --- --- --- --- --- --- --- --- --- --- --- --- --- --- --- --- --- --- --- --- --- --- --- --- --- TGG GAG CTT GAC CTG TTC GGC CGC GTG CAG AGC CTG AAG GAC CAG GCG CTC GCG CAA TAC TTC GCC ACC GCG CAG GCG CGC AAG GCC GCG GAG ATC TCG CTC GTC GCG AGC GTC GCC GAT CAG TAC CTG ACG CTG CTG TCG ACC GAC GAT CTG CTG CAG GTC ACG CAG AAC ACG CTG AAG TCG GCG CGC GCG TCC TAC GAT CTG ACG AAG CTG CAG TTC GAC AAC GGC ACC GGC TCG GAG CTC GAC CTG TGC CAG GCG CAG ACG GTG GTC GAG ACC GCG CTC GCG AGC CAG CAG GCG CAG GCG CGC GCC CGC GCG CAG GCG CTC AAC GCG CTC GTG CTG CTG ATC GGC GAG CCG CTG CCC GAC GAT CTG CCG GCC GAC CTG CCA CTC AAT GCG CAG AAC CTG CTC ACC GAC ATT CCG GCC GGG CTG CCG TCC GAT CTG CTC ACG CGG CGG CCC GAC ATC ATG CAA GCC GAG GAG ACG CTG CGC GCG GCG AAC GCG AAC ATC GGC GCG GCG CGC GCG GCG TTC TTC CCG AAG ATC TCG CTC ACC AGC GCG TTC GGC ACC GCG AGC ACG ACG CTC GGC GGC CTG TTC AAG GCG GGC ACG GCG GCG TGG TCG TTC GCG CCG AAC ATC GCG CTG CCG ATC TTC GAG GGC GGG CAG AAC ATC GCG AAC CTC GAT CTC GCG CAC GTG CAG AAG CGC ATC GAG ATC GCG AAC TAC GAG AAG GCG ATC CAG AGC GCG TTT CGC GAG GTG TCG GAC GGG CTT GCC GCG CGC GGC ACG TAC GAT CAG CAG ATC GCG GCG CTC GAG CGC AAC GAG CAC GCG CAG CAG CGC CGC TAC GAT CTG TCG GAC CTG CGC TAC AGG AAC GGC GTC GAC AGC TAT CTG TCG GTG CTG ACC GCG CAG ACG GAC CTG TAT TCG GCG --- --- --- --- --- --- --- --- --- --- --- --- --- --- --- --- --- --- --- --- --- --- --- --- --- --- --- --- --- --- --- --- --- --- --- --- --- --- --- --- --- --- --- --- --- --- CAG CAG CAG TTG ATC AGC GCG CGG --- --- --- --- --- --- --- --- --- --- --- --- --- --- --- --- --- --- --- CTC GCG CGC TGG ACG AAC CTC GTG GAC CTG TAT --- --- --- --- --- --- --- --- --- --- --- --- --- --- --- --- --- --- --- --- --- --- --- --- --- --- --- --- --- --- --- --- --- --- --- --- --- --- --- --- --- --- --- --- --- --- --- --- --- --- --- --- --- --- --- --- --- --- --- --- --- --- --- --- --- --- --- --- --- --- --- --- --- --- --- --- --- --- --- CGC GCG CTG GGC GGC GGG TGG CTC GAG --- --- --- --- --- --- --- --- --- --- --- --- --- --- --- --- --- --- --- --- --- --- --- --- --- --- --- --- --- --- --- --- CGC GCG GGC GAG ACG CCG CGC CCG GCG GAC GCG CCC GTC GAT TAC GGC AAG --- --- --- --- GCG GCG CCC --- --- --- --- --- --- --- --- --- --- --- --- --- GCG CCG --- --- --- --- --- --- GCG GCG TCG GCA TCG GCG CGA ACA --- GCG GCC GTG ATT GGT --- --- --- --- --- --- --- --- --- --- --- --- --- --- --- --- --- --- --- --- --- --- --- --- --- --- --- --- --- --- --- --- --- --- --- --- --- --- 
OMP4__GCA_001279325.1           --- --- --- --- --- --- --- --- --- --- --- --- --- --- --- --- --- --- --- --- --- --- --- --- --- --- --- --- --- --- --- --- --- --- --- --- --- --- --- --- --- ATG AAG CGA AAA CAT GCT --- --- --- --- --- --- --- --- --- --- --- --- --- --- --- TTG ACT GCA CTC --- --- --- --- --- --- --- --- GCA GTC --- --- --- --- GCG CTG CTC GCC GCG GGC TGC ACG CTC GCG CCG CGC TAC GAG CGT CCG GCC GCG CCG GTG TCG GGC GCG TTC CCC GCC GAC GGC GTC TAT GCC GCG CAG CCG GGC GCC --- --- --- --- --- --- --- --- --- --- GCG --- --- --- --- --- --- --- --- --- --- --- --- --- --- --- --- --- --- --- --- CCC GGC --- --- --- --- --- --- --- --- --- --- GCG --- --- CGC AGC GCG AAC GGC CAG GCG GCC GTC GAT ATC GGC TGG CGC GAG TTC TTC GTC GAT CCG CGC CTG CAG CGG CTG ATC GAG ATC GCG CTG AAG AAC AAC CGC GAC CTG CGC GTG TCG GTG CTC AAC GTC GAG GCG TCG CGC GCG CAG TAT CAG ATC ACG CGC GCG GGG CTC TTC CCG ACG TTG AGC GGC ACC GGC ACG GGC ACG ATC CAG CGC ACG CCG GCC GGC GTG TCG ATC ACC --- --- GGC CAG --- CCG CTC ATC TCG CGG ACC TAC AAC GTC GGC GTC TCC GCG TCG --- --- --- --- --- --- --- --- --- --- --- --- --- --- --- --- --- --- --- --- --- --- --- --- --- --- --- --- --- --- --- --- --- --- --- --- --- --- --- --- --- --- --- --- --- --- --- --- --- --- --- --- --- --- --- TGG GAG CTT GAC CTG TTC GGC CGC GTG CAG AGC CTG AAG GAC CAG GCG CTC GCG CAA TAC TTC GCC ACC GCG CAG GCG CGC AAG GCC GCG GAG ATC TCG CTC GTC GCG AGC GTC GCC GAT CAG TAC CTG ACG CTG CTG TCG ACC GAC GAT CTG CTG CAG GTC ACG CAG AAC ACG CTG AAG TCG GCG CGC GCG TCC TAC GAT CTG ACG AAG CTG CAG TTC GAC AAC GGC ACC GGC TCG GAG CTC GAC CTG CGC CAG GCG CAG ACG GTG GTC GAG ACC GCG CTC GCG AGC CAG CAG GCG CAG GCG CGC GCC CGC GCG CAG GCG CTC AAC GCG CTC GTG CTG CTG ATC GGC GAG CCG CTG CCC GAC GAT CTG CCG GCC GAC CTG CCA CTC AAT GCG CAG AAC CTG CTC ACC GAC ATT CCG GCC GGG CTG CCG TCC GAT CTG CTC ACG CGG CGG CCC GAC ATC ATG CAA GCC GAG GAG ACG CTG CGC GCG GCG AAC GCG AAC ATC GGC GCG GCG CGC GCG GCG TTC TTC CCG AAG ATC TCG CTC ACC AGC GCG TTC GGC ACC GCG AGC ACG ACG CTC GGC GGC CTG TTC AAG GCG GGC ACG GCG GCG TGG TCG TTC GCG CCG AAC ATC GCG CTG CCG ATC TTC GAG GGC GGG CAG AAC ATC GCG AAC CTC GAT CTC GCG CAC GTG CAG AAG CGC ATC GAG ATC GCG AAC TAC GAG AAG GCG ATC CAG AGC GCG TTT CGC GAG GTG TCG GAC GGG CTT GCC GCG CGC GGC ACG TAC GAT CAG CAG ATC GCG GCG CTC GAG CGC AAC GAG CAC GCG CAG CAG CGC CGC TAC GAT CTG TCG GAC CTG CGC TAC AGG AAC GGC GTC GAC AGC TAT CTG TCG GTG CTG ACC GCG CAG ACG GAC CTG TAT TCG GCG --- --- --- --- --- --- --- --- --- --- --- --- --- --- --- --- --- --- --- --- --- --- --- --- --- --- --- --- --- --- --- --- --- --- --- --- --- --- --- --- --- --- --- --- --- --- CAG CAG CAG TTG ATC AGC GCG CGG --- --- --- --- --- --- --- --- --- --- --- --- --- --- --- --- --- --- --- CTC GCG CGC TGG ACG AAC CTC GTG GAC CTG TAT --- --- --- --- --- --- --- --- --- --- --- --- --- --- --- --- --- --- --- --- --- --- --- --- --- --- --- --- --- --- --- --- --- --- --- --- --- --- --- --- --- --- --- --- --- --- --- --- --- --- --- --- --- --- --- --- --- --- --- --- --- --- --- --- --- --- --- --- --- --- --- --- --- --- --- --- --- --- --- CGC GCG CTG GGC GGC GGG TGG CTC GAG --- --- --- --- --- --- --- --- --- --- --- --- --- --- --- --- --- --- --- --- --- --- --- --- --- --- --- --- --- --- --- --- CGC GCG GGC GAG ACG CCG CGC CCG GCG GAC GCG CCC GTC GAT TAC GGC AAG --- --- --- --- GCG GCG CCC --- --- --- --- --- --- --- --- --- --- --- --- --- GCG CCG --- --- --- --- --- --- GCG GCG TCG GCA TCG GCG CGA ACA --- GCG GCC GTG ATT GGT --- --- --- --- --- --- --- --- --- --- --- --- --- --- --- --- --- --- --- --- --- --- --- --- --- --- --- --- --- --- --- --- --- --- --- --- --- --- 
OMP4__GCA_000011705.1           --- --- --- --- --- --- --- --- --- --- --- --- --- --- --- --- --- --- --- --- --- --- --- --- --- --- --- --- --- --- --- --- --- --- --- --- --- --- --- --- --- ATG AAG CGA AAA CAT GCT --- --- --- --- --- --- --- --- --- --- --- --- --- --- --- TTG ACT GCA CTC --- --- --- --- --- --- --- --- GCA GTC --- --- --- --- GCG CTG CTC GCC GCG GGC TGC ACG CTC GCG CCG CGC TAC GAG CGT CCG GCC GCG CCG GTG TCG GGC GCG TTC CCC GCC GAC GGC GTC TAT GCC GCG CAG CCG GGC GCC --- --- --- --- --- --- --- --- --- --- GCG --- --- --- --- --- --- --- --- --- --- --- --- --- --- --- --- --- --- --- --- CCC GGC --- --- --- --- --- --- --- --- --- --- GCG --- --- CGC AGC GCG AAC GGC CAG GCG GCC GTC GAT ATC GGC TGG CGC GAG TTC TTC GTC GAT CCG CGC CTG CAG CGG CTG ATC GAG ATC GCG CTG AAG AAC AAC CGC GAC CTG CGC GTG TCG GTG CTC AAC GTC GAG GCG TCG CGC GCG CAG TAT CAG ATC ACG CGC GCG GGG CTC TTC CCG ACG TTG AGC GGC ACC GGC ACG GGC ACG ATC CAG CGC ACG CCG GCC GGC GTG TCG ATC ACC --- --- GGC CAG --- CCG CTC ATC TCG CGG ACC TAC AAC GTC GGC GTC TCC GCG TCG --- --- --- --- --- --- --- --- --- --- --- --- --- --- --- --- --- --- --- --- --- --- --- --- --- --- --- --- --- --- --- --- --- --- --- --- --- --- --- --- --- --- --- --- --- --- --- --- --- --- --- --- --- --- --- TGG GAG CTC GAC CTG TTC GGC CGC GTG CAG AGC CTG AAG GAC CAG GCG CTC GCG CAA TAC TTC GCC ACC GCG CAG GCG CGC AAG GCC GCG GAG ATC TCG CTC GTC GCG AGC GTC GCC GAT CAG TAC CTG ACG CTG CTG TCG ACC GAC GAT CTG CTG CAG GTC ACG CAG AAC ACG CTG AAG TCG GCG CGC GCG TCC TAC GAT CTG ACG AAG CTG CAG TTC GAC AAC GGC ACC GGC TCG GAG CTC GAC CTG CGC CAG GCG CAG ACG GTG GTC GAG ACC GCG CTC GCG AGC CAG CAG GCG CAG GCG CGC GCC CGC GCG CAG GCG CTC AAC GCG CTC GTG CTG CTG ATC GGC GAG CCG CTG CCC GAC GAT CTG CCG GCC GAC CTG CCA CTC AAT GCG CAG AAC CTG CTC ACC GAC ATT CCG GCC GGG CTG CCG TCC GAT CTG CTC ACG CGG CGG CCC GAC ATC ATG CAA GCC GAG GAG ACG CTG CGC GCG GCG AAC GCG AAC ATC GGC GCG GCG CGC GCG GCG TTC TTC CCG AAG ATC TCG CTC ACC AGC GCG TTC GGC ACC GCG AGC ACG ACG CTC GGC GGC CTG TTC AAG GCG GGC ACG GCG GCG TGG TCG TTC GCG CCG AAC ATC GCG CTG CCG ATC TTC GAG GGC GGG CAG AAC ATC GCG AAC CTC GAT CTC GCG CAC GTG CAG AAG CGC ATC GAG ATC GCG AAC TAC GAG AAG GCG ATC CAG AGC GCG TTT CGC GAG GTG TCG GAC GGG CTT GCC GCG CGC GGC ACG TAC GAT CAG CAG ATC GCG GCG CTC GAG CGC AAC GAG CAC GCG CAG CAG CGC CGC TAC GAT CTG TCG GAC CTG CGC TAC AGG AAC GGC GTC GAC AGC TAT CTG TCG GTG CTG ACC GCG CAG ACG GAC CTG TAT TCG GCG --- --- --- --- --- --- --- --- --- --- --- --- --- --- --- --- --- --- --- --- --- --- --- --- --- --- --- --- --- --- --- --- --- --- --- --- --- --- --- --- --- --- --- --- --- --- CAG CAG CAG TTG ATC AGC GCG CGG --- --- --- --- --- --- --- --- --- --- --- --- --- --- --- --- --- --- --- CTC GCG CGC TGG ACG AAC CTC GTG GAC CTG TAT --- --- --- --- --- --- --- --- --- --- --- --- --- --- --- --- --- --- --- --- --- --- --- --- --- --- --- --- --- --- --- --- --- --- --- --- --- --- --- --- --- --- --- --- --- --- --- --- --- --- --- --- --- --- --- --- --- --- --- --- --- --- --- --- --- --- --- --- --- --- --- --- --- --- --- --- --- --- --- CGC GCG CTG GGC GGC GGG TGG CTC GAG --- --- --- --- --- --- --- --- --- --- --- --- --- --- --- --- --- --- --- --- --- --- --- --- --- --- --- --- --- --- --- --- CGC GCG GGC GAG ACG CCG CGC CCG GCG GAC GCG CCC GTC GAT TAC GGC AAG --- --- --- --- GCG GCG CCC --- --- --- --- --- --- --- --- --- --- --- --- --- GCG CCG --- --- --- --- GCG GTG GCC GTG CCG GCT GCG TCG GCC AGC --- GCG CCG GCG GCG GGC --- --- --- --- --- --- --- --- --- --- --- --- --- --- --- --- --- --- --- --- --- --- --- --- --- --- --- --- --- --- --- --- --- --- --- --- --- --- 
OMP4__GCA_000015465.1           --- --- --- --- --- --- --- --- --- --- --- --- --- --- --- --- --- --- --- --- --- --- --- --- --- --- --- --- --- --- --- --- --- --- --- --- --- --- --- --- --- ATG AAG CGA AAA CAT GCT --- --- --- --- --- --- --- --- --- --- --- --- --- --- --- TTG ACT GCA CTC --- --- --- --- --- --- --- --- GCA GTC --- --- --- --- GCG CTG CTC GCC GCG GGC TGC ACG CTC GCG CCG CGC TAC GAG CGT CCG GCC GCG CCG GTG TCG GGC GCG TTC CCC GCC GAC GGC GTC TAT GCC GCG CAG CCG GGC GCC --- --- --- --- --- --- --- --- --- --- GCG --- --- --- --- --- --- --- --- --- --- --- --- --- --- --- --- --- --- --- --- CCC GGC --- --- --- --- --- --- --- --- --- --- GCG --- --- CGC AGC GCG AAC GGC CAG GCG GCC GTC GAT ATC GGC TGG CGC GAG TTC TTC GTC GAT CCG CGC CTG CAG CGG CTG ATC GAG ATC GCG CTG AAG AAC AAC CGC GAC CTG CGC GTG TCG GTG CTC AAC GTC GAG GCG TCG CGC GCG CAG TAT CAG ATC ACG CGC GCG GGG CTC TTC CCG ACG TTG AGC GGC ACC GGC ACG GGC ACG ATC CAG CGC ACG CCG GCC GGC GTG TCG ATC ACC --- --- GGC CAG --- CCG CTC ATC TCG CGG ACC TAC AAC GTC GGC GTC TCC GCG TCG --- --- --- --- --- --- --- --- --- --- --- --- --- --- --- --- --- --- --- --- --- --- --- --- --- --- --- --- --- --- --- --- --- --- --- --- --- --- --- --- --- --- --- --- --- --- --- --- --- --- --- --- --- --- --- TGG GAG CTC GAC CTG TTC GGC CGC GTG CAG AGC CTG AAG GAC CAG GCG CTC GCG CAA TAC TTC GCC ACC GCG CAG GCG CGC AAG GCC GCG GAG ATC TCG CTC GTC GCG AGC GTC GCC GAT CAG TAC CTG ACG CTG CTG TCG ACC GAC GAT CTG CTG CAG GTC ACG CAG AAC ACG CTG AAG TCG GCG CGC GCG TCC TAC GAT CTG ACG AAG CTG CAG TTC GAC AAC GGC ACC GGC TCG GAG CTC GAC CTG CGC CAG GCG CAG ACG GTG GTC GAG ACC GCG CTC GCG AGC CAG CAG GCG CAG GCG CGC GCC CGC GCG CAG GCG CTC AAC GCG CTC GTG CTG CTG ATC GGC GAG CCG CTG CCC GAC GAT CTG CCG GCC GAC CTG CCA CTC AAT GCG CAG AAC CTG CTC ACC GAC ATT CCG GCC GGG CTG CCG TCC GAT CTG CTC ACG CGG CGG CCC GAC ATC ATG CAA GCC GAG GAG ACG CTG CGC GCG GCG AAC GCG AAC ATC GGC GCG GCG CGC GCG GCG TTC TTC CCG AAG ATC TCG CTC ACC AGC GCG TTC GGC ACC GCG AGC ACG ACG CTC GGC GGC CTG TTC AAG GCG GGC ACG GCG GCG TGG TCG TTC GCG CCG AAC ATC GCG CTG CCG ATC TTC GAG GGC GGG CAG AAC ATC GCG AAC CTC GAT CTC GCG CAC GTG CAG AAG CGC ATC GAG ATC GCG AAC TAC GAG AAG GCG ATC CAG AGC GCG TTT CGC GAG GTG TCG GAC GGG CTT GCC GCG CGC GGC ACG TAC GAT CAG CAG ATC GCG GCG CTC GAG CGC AAC GAG CAC GCG CAG CAG CGC CGC TAC GAT CTG TCG GAC CTG CGC TAC AGG AAC GGC GTC GAC AGC TAT CTG TCG GTG CTG ACC GCG CAG ACG GAC CTG TAT TCG GCG --- --- --- --- --- --- --- --- --- --- --- --- --- --- --- --- --- --- --- --- --- --- --- --- --- --- --- --- --- --- --- --- --- --- --- --- --- --- --- --- --- --- --- --- --- --- CAG CAG CAG TTG ATC AGC GCG CGG --- --- --- --- --- --- --- --- --- --- --- --- --- --- --- --- --- --- --- CTC GCG CGC TGG ACG AAC CTC GTG GAC CTG TAT --- --- --- --- --- --- --- --- --- --- --- --- --- --- --- --- --- --- --- --- --- --- --- --- --- --- --- --- --- --- --- --- --- --- --- --- --- --- --- --- --- --- --- --- --- --- --- --- --- --- --- --- --- --- --- --- --- --- --- --- --- --- --- --- --- --- --- --- --- --- --- --- --- --- --- --- --- --- --- CGC GCG CTG GGC GGC GGG TGG CTC GAG --- --- --- --- --- --- --- --- --- --- --- --- --- --- --- --- --- --- --- --- --- --- --- --- --- --- --- --- --- --- --- --- CGC GCG GGC GAG ACG CCG CGC CCG GCG GAC GCG CCC GTC GAT TAC GGC AAG --- --- --- --- GCG GCG CCC --- --- --- --- --- --- --- --- --- --- --- --- --- GCG CCG --- --- --- --- GCG GTG GCC GTG CCG GCT GCG TCG GCC AGC --- GCG CCG GCG GCG GGC --- --- --- --- --- --- --- --- --- --- --- --- --- --- --- --- --- --- --- --- --- --- --- --- --- --- --- --- --- --- --- --- --- --- --- --- --- --- 
OMP4__GCA_000152385.1           --- --- --- --- --- --- --- --- --- --- --- --- --- --- --- --- --- --- --- --- --- --- --- --- --- --- --- --- --- --- --- --- --- --- --- --- --- --- --- --- --- ATG AAG CGA AAA CAT GCT --- --- --- --- --- --- --- --- --- --- --- --- --- --- --- TTG ACT GCA CTC --- --- --- --- --- --- --- --- GCA GTC --- --- --- --- GCG CTG CTC GCC GCG GGC TGC ACG CTC GCG CCG CGC TAC GAG CGT CCG GCC GCG CCG GTG TCG GGC GCG TTC CCC GCC GAC GGC GTC TAT GCC GCG CAG CCG GGC GCC --- --- --- --- --- --- --- --- --- --- GCG --- --- --- --- --- --- --- --- --- --- --- --- --- --- --- --- --- --- --- --- CCC GGC --- --- --- --- --- --- --- --- --- --- GCG --- --- CGC AGC GCG AAC GGC CAG GCG GCC GTC GAT ATC GGC TGG CGC GAG TTC TTC GTC GAT CCG CGC CTG CAG CGG CTG ATC GAG ATC GCG CTG AAG AAC AAC CGC GAC CTG CGC GTG TCG GTG CTC AAC GTC GAG GCG TCG CGC GCG CAG TAT CAG ATC ACG CGC GCG GGG CTC TTC CCG ACG TTG AGC GGC ACC GGC ACG GGC ACG ATC CAG CGC ACG CCG GCC GGC GTG TCG ATC ACC --- --- GGC CAG --- CCG CTC ATC TCG CGG ACC TAC AAC GTC GGC GTC TCC GCG TCG --- --- --- --- --- --- --- --- --- --- --- --- --- --- --- --- --- --- --- --- --- --- --- --- --- --- --- --- --- --- --- --- --- --- --- --- --- --- --- --- --- --- --- --- --- --- --- --- --- --- --- --- --- --- --- TGG GAG CTC GAC CTG TTC GGC CGC GTG CAG AGC CTG AAG GAC CAG GCG CTC GCG CAA TAC TTC GCC ACC GCG CAG GCG CGC AAG GCC GCG GAG ATC TCG CTC GTC GCG AGC GTC GCC GAT CAG TAC CTG ACG CTG CTG TCG ACC GAC GAT CTG CTG CAG GTC ACG CAG AAC ACG CTG AAG TCG GCG CGC GCG TCC TAC GAT CTG ACG AAG CTG CAG TTC GAC AAC GGC ACC GGC TCG GAG CTC GAC CTG CGC CAG GCG CAG ACG GTG GTC GAG ACC GCG CTC GCG AGC CAG CAG GCG CAG GCG CGC GCC CGC GCG CAG GCG CTC AAC GCG CTC GTG CTG CTG ATC GGC GAG CCG CTG CCC GAC GAT CTG CCG GCC GAC CTG CCA CTC AAT GCG CAG AAC CTG CTC ACC GAC ATT CCG GCC GGG CTG CCG TCC GAT CTG CTC ACG CGG CGG CCC GAC ATC ATG CAA GCC GAG GAG ACG CTG CGC GCG GCG AAC GCG AAC ATC GGC GCG GCG CGC GCG GCG TTC TTC CCG AAG ATC TCG CTC ACC AGC GCG TTC GGC ACC GCG AGC ACG ACG CTC GGC GGC CTG TTC AAG GCG GGC ACG GCG GCG TGG TCG TTC GCG CCG AAC ATC GCG CTG CCG ATC TTC GAG GGC GGG CAG AAC ATC GCG AAC CTC GAT CTC GCG CAC GTG CAG AAG CGC ATC GAG ATC GCG AAC TAC GAG AAG GCG ATC CAG AGC GCG TTT CGC GAG GTG TCG GAC GGG CTT GCC GCG CGC GGC ACG TAC GAT CAG CAG ATC GCG GCG CTC GAG CGC AAC GAG CAC GCG CAG CAG CGC CGC TAC GAT CTG TCG GAC CTG CGC TAC AGG AAC GGC GTC GAC AGC TAT CTG TCG GTG CTG ACC GCG CAG ACG GAC CTG TAT TCG GCG --- --- --- --- --- --- --- --- --- --- --- --- --- --- --- --- --- --- --- --- --- --- --- --- --- --- --- --- --- --- --- --- --- --- --- --- --- --- --- --- --- --- --- --- --- --- CAG CAG CAG TTG ATC AGC GCG CGG --- --- --- --- --- --- --- --- --- --- --- --- --- --- --- --- --- --- --- CTC GCG CGC TGG ACG AAC CTC GTG GAC CTG TAT --- --- --- --- --- --- --- --- --- --- --- --- --- --- --- --- --- --- --- --- --- --- --- --- --- --- --- --- --- --- --- --- --- --- --- --- --- --- --- --- --- --- --- --- --- --- --- --- --- --- --- --- --- --- --- --- --- --- --- --- --- --- --- --- --- --- --- --- --- --- --- --- --- --- --- --- --- --- --- CGC GCG CTG GGC GGC GGG TGG CTC GAG --- --- --- --- --- --- --- --- --- --- --- --- --- --- --- --- --- --- --- --- --- --- --- --- --- --- --- --- --- --- --- --- CGC GCG GGC GAG ACG CCG CGC CCG GCG GAC GCG CCC GTC GAT TAC GGC AAG --- --- --- --- GCG GCG CCC --- --- --- --- --- --- --- --- --- --- --- --- --- GCG CCG --- --- --- --- GCG GTG GCC GTG CCG GCT GCG TCG GCC AGC --- GCG CCG GCG GCG GGC --- --- --- --- --- --- --- --- --- --- --- --- --- --- --- --- --- --- --- --- --- --- --- --- --- --- --- --- --- --- --- --- --- --- --- --- --- --- 
OMP4__GCA_000152405.1           --- --- --- --- --- --- --- --- --- --- --- --- --- --- --- --- --- --- --- --- --- --- --- --- --- --- --- --- --- --- --- --- --- --- --- --- --- --- --- --- --- ATG AAG CGA AAA CAT GCT --- --- --- --- --- --- --- --- --- --- --- --- --- --- --- TTG ACT GCA CTC --- --- --- --- --- --- --- --- GCA GTC --- --- --- --- GCG CTG CTC GCC GCG GGC TGC ACG CTC GCG CCG CGC TAC GAG CGT CCG GCC GCG CCG GTG TCG GGC GCG TTC CCC GCC GAC GGC GTC TAT GCC GCG CAG CCG GGC GCC --- --- --- --- --- --- --- --- --- --- GCG --- --- --- --- --- --- --- --- --- --- --- --- --- --- --- --- --- --- --- --- CCC GGC --- --- --- --- --- --- --- --- --- --- GCG --- --- CGC AGC GCG AAC GGC CAG GCG GCC GTC GAT ATC GGC TGG CGC GAG TTC TTC GTC GAT CCG CGC CTG CAG CGG CTG ATC GAG ATC GCG CTG AAG AAC AAC CGC GAC CTG CGC GTG TCG GTG CTC AAC GTC GAG GCG TCG CGC GCG CAG TAT CAG ATC ACG CGC GCG GGG CTC TTC CCG ACG TTG AGC GGC ACC GGC ACG GGC ACG ATC CAG CGC ACG CCG GCC GGC GTG TCG ATC ACC --- --- GGC CAG --- CCG CTC ATC TCG CGG ACC TAC AAC GTC GGC GTC TCC GCG TCG --- --- --- --- --- --- --- --- --- --- --- --- --- --- --- --- --- --- --- --- --- --- --- --- --- --- --- --- --- --- --- --- --- --- --- --- --- --- --- --- --- --- --- --- --- --- --- --- --- --- --- --- --- --- --- TGG GAG CTC GAC CTG TTC GGC CGC GTG CAG AGC CTG AAG GAC CAG GCG CTC GCG CAA TAC TTC GCC ACC GCG CAG GCG CGC AAG GCC GCG GAG ATC TCG CTC GTC GCG AGC GTC GCC GAT CAG TAC CTG ACG CTG CTG TCG ACC GAC GAT CTG CTG CAG GTC ACG CAG AAC ACG CTG AAG TCG GCG CGC GCG TCC TAC GAT CTG ACG AAG CTG CAG TTC GAC AAC GGC ACC GGC TCG GAG CTC GAC CTG CGC CAG GCG CAG ACG GTG GTC GAG ACC GCG CTC GCG AGC CAG CAG GCG CAG GCG CGC GCC CGC GCG CAG GCG CTC AAC GCG CTC GTG CTG CTG ATC GGC GAG CCG CTG CCC GAC GAT CTG CCG GCC GAC CTG CCA CTC AAT GCG CAG AAC CTG CTC ACC GAC ATT CCG GCC GGG CTG CCG TCC GAT CTG CTC ACG CGG CGG CCC GAC ATC ATG CAA GCC GAG GAG ACG CTG CGC GCG GCG AAC GCG AAC ATC GGC GCG GCG CGC GCG GCG TTC TTC CCG AAG ATC TCG CTC ACC AGC GCG TTC GGC ACC GCG AGC ACG ACG CTC GGC GGC CTG TTC AAG GCG GGC ACG GCG GCG TGG TCG TTC GCG CCG AAC ATC GCG CTG CCG ATC TTC GAG GGC GGG CAG AAC ATC GCG AAC CTC GAT CTC GCG CAC GTG CAG AAG CGC ATC GAG ATC GCG AAC TAC GAG AAG GCG ATC CAG AGC GCG TTT CGC GAG GTG TCG GAC GGG CTT GCC GCG CGC GGC ACG TAC GAT CAG CAG ATC GCG GCG CTC GAG CGC AAC GAG CAC GCG CAG CAG CGC CGC TAC GAT CTG TCG GAC CTG CGC TAC AGG AAC GGC GTC GAC AGC TAT CTG TCG GTG CTG ACC GCG CAG ACG GAC CTG TAT TCG GCG --- --- --- --- --- --- --- --- --- --- --- --- --- --- --- --- --- --- --- --- --- --- --- --- --- --- --- --- --- --- --- --- --- --- --- --- --- --- --- --- --- --- --- --- --- --- CAG CAG CAG TTG ATC AGC GCG CGG --- --- --- --- --- --- --- --- --- --- --- --- --- --- --- --- --- --- --- CTC GCG CGC TGG ACG AAC CTC GTG GAC CTG TAT --- --- --- --- --- --- --- --- --- --- --- --- --- --- --- --- --- --- --- --- --- --- --- --- --- --- --- --- --- --- --- --- --- --- --- --- --- --- --- --- --- --- --- --- --- --- --- --- --- --- --- --- --- --- --- --- --- --- --- --- --- --- --- --- --- --- --- --- --- --- --- --- --- --- --- --- --- --- --- CGC GCG CTG GGC GGC GGG TGG CTC GAG --- --- --- --- --- --- --- --- --- --- --- --- --- --- --- --- --- --- --- --- --- --- --- --- --- --- --- --- --- --- --- --- CGC GCG GGC GAG ACG CCG CGC CCG GCG GAC GCG CCC GTC GAT TAC GGC AAG --- --- --- --- GCG GCG CCC --- --- --- --- --- --- --- --- --- --- --- --- --- GCG CCG --- --- --- --- GCG GTG GCC GTG CCG GCT GCG TCG GCC AGC --- GCG CCG GCG GCG GGC --- --- --- --- --- --- --- --- --- --- --- --- --- --- --- --- --- --- --- --- --- --- --- --- --- --- --- --- --- --- --- --- --- --- --- --- --- --- 
OMP4__GCA_000167635.1           --- --- --- --- --- --- --- --- --- --- --- --- --- --- --- --- --- --- --- --- --- --- --- --- --- --- --- --- --- --- --- --- --- --- --- --- --- --- --- --- --- ATG AAG CGA AAA CAT GCT --- --- --- --- --- --- --- --- --- --- --- --- --- --- --- TTG ACT GCA CTC --- --- --- --- --- --- --- --- GCA GTC --- --- --- --- GCG CTG CTC GCC GCG GGC TGC ACG CTC GCG CCG CGC TAC GAG CGT CCG GCC GCG CCG GTG TCG GGC GCG TTC CCC GCC GAC GGC GTC TAT GCC GCG CAG CCG GGC GCC --- --- --- --- --- --- --- --- --- --- GCG --- --- --- --- --- --- --- --- --- --- --- --- --- --- --- --- --- --- --- --- CCC GGC --- --- --- --- --- --- --- --- --- --- GCG --- --- CGC AGC GCG AAC GGC CAG GCG GCC GTC GAT ATC GGC TGG CGC GAG TTC TTC GTC GAT CCG CGC CTG CAG CGG CTG ATC GAG ATC GCG CTG AAG AAC AAC CGC GAC CTG CGC GTG TCG GTG CTC AAC GTC GAG GCG TCG CGC GCG CAG TAT CAG ATC ACG CGC GCG GGG CTC TTC CCG ACG TTG AGC GGC ACC GGC ACG GGC ACG ATC CAG CGC ACG CCG GCC GGC GTG TCG ATC ACC --- --- GGC CAG --- CCG CTC ATC TCG CGG ACC TAC AAC GTC GGC GTC TCC GCG TCG --- --- --- --- --- --- --- --- --- --- --- --- --- --- --- --- --- --- --- --- --- --- --- --- --- --- --- --- --- --- --- --- --- --- --- --- --- --- --- --- --- --- --- --- --- --- --- --- --- --- --- --- --- --- --- TGG GAG CTC GAC CTG TTC GGC CGC GTG CAG AGC CTG AAG GAC CAG GCG CTC GCG CAA TAC TTC GCC ACC GCG CAG GCG CGC AAG GCC GCG GAG ATC TCG CTC GTC GCG AGC GTC GCC GAT CAG TAC CTG ACG CTG CTG TCG ACC GAC GAT CTG CTG CAG GTC ACG CAG AAC ACG CTG AAG TCG GCG CGC GCG TCC TAC GAT CTG ACG AAG CTG CAG TTC GAC AAC GGC ACC GGC TCG GAG CTC GAC CTG CGC CAG GCG CAG ACG GTG GTC GAG ACC GCG CTC GCG AGC CAG CAG GCG CAG GCG CGC GCC CGC GCG CAG GCG CTC AAC GCG CTC GTG CTG CTG ATC GGC GAG CCG CTG CCC GAC GAT CTG CCG GCC GAC CTG CCA CTC AAT GCG CAG AAC CTG CTC ACC GAC ATT CCG GCC GGG CTG CCG TCC GAT CTG CTC ACG CGG CGG CCC GAC ATC ATG CAA GCC GAG GAG ACG CTG CGC GCG GCG AAC GCG AAC ATC GGC GCG GCG CGC GCG GCG TTC TTC CCG AAG ATC TCG CTC ACC AGC GCG TTC GGC ACC GCG AGC ACG ACG CTC GGC GGC CTG TTC AAG GCG GGC ACG GCG GCG TGG TCG TTC GCG CCG AAC ATC GCG CTG CCG ATC TTC GAG GGC GGG CAG AAC ATC GCG AAC CTC GAT CTC GCG CAC GTG CAG AAG CGC ATC GAG ATC GCG AAC TAC GAG AAG GCG ATC CAG AGC GCG TTT CGC GAG GTG TCG GAC GGG CTT GCC GCG CGC GGC ACG TAC GAT CAG CAG ATC GCG GCG CTC GAG CGC AAC GAG CAC GCG CAG CAG CGC CGC TAC GAT CTG TCG GAC CTG CGC TAC AGG AAC GGC GTC GAC AGC TAT CTG TCG GTG CTG ACC GCG CAG ACG GAC CTG TAT TCG GCG --- --- --- --- --- --- --- --- --- --- --- --- --- --- --- --- --- --- --- --- --- --- --- --- --- --- --- --- --- --- --- --- --- --- --- --- --- --- --- --- --- --- --- --- --- --- CAG CAG CAG TTG ATC AGC GCG CGG --- --- --- --- --- --- --- --- --- --- --- --- --- --- --- --- --- --- --- CTC GCG CGC TGG ACG AAC CTC GTG GAC CTG TAT --- --- --- --- --- --- --- --- --- --- --- --- --- --- --- --- --- --- --- --- --- --- --- --- --- --- --- --- --- --- --- --- --- --- --- --- --- --- --- --- --- --- --- --- --- --- --- --- --- --- --- --- --- --- --- --- --- --- --- --- --- --- --- --- --- --- --- --- --- --- --- --- --- --- --- --- --- --- --- CGC GCG CTG GGC GGC GGG TGG CTC GAG --- --- --- --- --- --- --- --- --- --- --- --- --- --- --- --- --- --- --- --- --- --- --- --- --- --- --- --- --- --- --- --- CGC GCG GGC GAG ACG CCG CGC CCG GCG GAC GCG CCC GTC GAT TAC GGC AAG --- --- --- --- GCG GCG CCC --- --- --- --- --- --- --- --- --- --- --- --- --- GCG CCG --- --- --- --- GCG GTG GCC GTG CCG GCT GCG TCG GCC AGC --- GCG CCG GCG GCG GGC --- --- --- --- --- --- --- --- --- --- --- --- --- --- --- --- --- --- --- --- --- --- --- --- --- --- --- --- --- --- --- --- --- --- --- --- --- --- 
OMP4__GCA_000169875.1           --- --- --- --- --- --- --- --- --- --- --- --- --- --- --- --- --- --- --- --- --- --- --- --- --- --- --- --- --- --- --- --- --- --- --- --- --- --- --- --- --- ATG AAG CGA AAA CAT GCT --- --- --- --- --- --- --- --- --- --- --- --- --- --- --- TTG ACT GCA CTC --- --- --- --- --- --- --- --- GCA GTC --- --- --- --- GCG CTG CTC GCC GCG GGC TGC ACG CTC GCG CCG CGC TAC GAG CGT CCG GCC GCG CCG GTG TCG GGC GCG TTC CCC GCC GAC GGC GTC TAT GCC GCG CAG CCG GGC GCC --- --- --- --- --- --- --- --- --- --- GCG --- --- --- --- --- --- --- --- --- --- --- --- --- --- --- --- --- --- --- --- CCC GGC --- --- --- --- --- --- --- --- --- --- GCG --- --- CGC AGC GCG AAC GGC CAG GCG GCC GTC GAT ATC GGC TGG CGC GAG TTC TTC GTC GAT CCG CGC CTG CAG CGG CTG ATC GAG ATC GCG CTG AAG AAC AAC CGC GAC CTG CGC GTG TCG GTG CTC AAC GTC GAG GCG TCG CGC GCG CAG TAT CAG ATC ACG CGC GCG GGG CTC TTC CCG ACG TTG AGC GGC ACC GGC ACG GGC ACG ATC CAG CGC ACG CCG GCC GGC GTG TCG ATC ACC --- --- GGC CAG --- CCG CTC ATC TCG CGG ACC TAC AAC GTC GGC GTC TCC GCG TCG --- --- --- --- --- --- --- --- --- --- --- --- --- --- --- --- --- --- --- --- --- --- --- --- --- --- --- --- --- --- --- --- --- --- --- --- --- --- --- --- --- --- --- --- --- --- --- --- --- --- --- --- --- --- --- TGG GAG CTC GAC CTG TTC GGC CGC GTG CAG AGC CTG AAG GAC CAG GCG CTC GCG CAA TAC TTC GCC ACC GCG CAG GCG CGC AAG GCC GCG GAG ATC TCG CTC GTC GCG AGC GTC GCC GAT CAG TAC CTG ACG CTG CTG TCG ACC GAC GAT CTG CTG CAG GTC ACG CAG AAC ACG CTG AAG TCG GCG CGC GCG TCC TAC GAT CTG ACG AAG CTG CAG TTC GAC AAC GGC ACC GGC TCG GAG CTC GAC CTG CGC CAG GCG CAG ACG GTG GTC GAG ACC GCG CTC GCG AGC CAG CAG GCG CAG GCG CGC GCC CGC GCG CAG GCG CTC AAC GCG CTC GTG CTG CTG ATC GGC GAG CCG CTG CCC GAC GAT CTG CCG GCC GAC CTG CCA CTC AAT GCG CAG AAC CTG CTC ACC GAC ATT CCG GCC GGG CTG CCG TCC GAT CTG CTC ACG CGG CGG CCC GAC ATC ATG CAA GCC GAG GAG ACG CTG CGC GCG GCG AAC GCG AAC ATC GGC GCG GCG CGC GCG GCG TTC TTC CCG AAG ATC TCG CTC ACC AGC GCG TTC GGC ACC GCG AGC ACG ACG CTC GGC GGC CTG TTC AAG GCG GGC ACG GCG GCG TGG TCG TTC GCG CCG AAC ATC GCG CTG CCG ATC TTC GAG GGC GGG CAG AAC ATC GCG AAC CTC GAT CTC GCG CAC GTG CAG AAG CGC ATC GAG ATC GCG AAC TAC GAG AAG GCG ATC CAG AGC GCG TTT CGC GAG GTG TCG GAC GGG CTT GCC GCG CGC GGC ACG TAC GAT CAG CAG ATC GCG GCG CTC GAG CGC AAC GAG CAC GCG CAG CAG CGC CGC TAC GAT CTG TCG GAC CTG CGC TAC AGG AAC GGC GTC GAC AGC TAT CTG TCG GTG CTG ACC GCG CAG ACG GAC CTG TAT TCG GCG --- --- --- --- --- --- --- --- --- --- --- --- --- --- --- --- --- --- --- --- --- --- --- --- --- --- --- --- --- --- --- --- --- --- --- --- --- --- --- --- --- --- --- --- --- --- CAG CAG CAG TTG ATC AGC GCG CGG --- --- --- --- --- --- --- --- --- --- --- --- --- --- --- --- --- --- --- CTC GCG CGC TGG ACG AAC CTC GTG GAC CTG TAT --- --- --- --- --- --- --- --- --- --- --- --- --- --- --- --- --- --- --- --- --- --- --- --- --- --- --- --- --- --- --- --- --- --- --- --- --- --- --- --- --- --- --- --- --- --- --- --- --- --- --- --- --- --- --- --- --- --- --- --- --- --- --- --- --- --- --- --- --- --- --- --- --- --- --- --- --- --- --- CGC GCG CTG GGC GGC GGG TGG CTC GAG --- --- --- --- --- --- --- --- --- --- --- --- --- --- --- --- --- --- --- --- --- --- --- --- --- --- --- --- --- --- --- --- CGC GCG GGC GAG ACG CCG CGC CCG GCG GAC GCG CCC GTC GAT TAC GGC AAG --- --- --- --- GCG GCG CCC --- --- --- --- --- --- --- --- --- --- --- --- --- GCG CCG --- --- --- --- GCG GTG GCC GTG CCG GCT GCG TCG GCC AGC --- GCG CCG GCG GCG GGC --- --- --- --- --- --- --- --- --- --- --- --- --- --- --- --- --- --- --- --- --- --- --- --- --- --- --- --- --- --- --- --- --- --- --- --- --- --- 
OMP4__GCA_000755785.1           --- --- --- --- --- --- --- --- --- --- --- --- --- --- --- --- --- --- --- --- --- --- --- --- --- --- --- --- --- --- --- --- --- --- --- --- --- --- --- --- --- ATG AAG CGA AAA CAT GCT --- --- --- --- --- --- --- --- --- --- --- --- --- --- --- TTG ACT GCA CTC --- --- --- --- --- --- --- --- GCA GTC --- --- --- --- GCG CTG CTC GCC GCG GGC TGC ACG CTC GCG CCG CGC TAC GAG CGT CCG GCC GCG CCG GTG TCG GGC GCG TTC CCC GCC GAC GGC GTC TAT GCC GCG CAG CCG GGC GCC --- --- --- --- --- --- --- --- --- --- GCG --- --- --- --- --- --- --- --- --- --- --- --- --- --- --- --- --- --- --- --- CCC GGC --- --- --- --- --- --- --- --- --- --- GCG --- --- CGC AGC GCG AAC GGC CAG GCG GCC GTC GAT ATC GGC TGG CGC GAG TTC TTC GTC GAT CCG CGC CTG CAG CGG CTG ATC GAG ATC GCG CTG AAG AAC AAC CGC GAC CTG CGC GTG TCG GTG CTC AAC GTC GAG GCG TCG CGC GCG CAG TAT CAG ATC ACG CGC GCG GGG CTC TTC CCG ACG TTG AGC GGC ACC GGC ACG GGC ACG ATC CAG CGC ACG CCG GCC GGC GTG TCG ATC ACC --- --- GGC CAG --- CCG CTC ATC TCG CGG ACC TAC AAC GTC GGC GTC TCC GCG TCG --- --- --- --- --- --- --- --- --- --- --- --- --- --- --- --- --- --- --- --- --- --- --- --- --- --- --- --- --- --- --- --- --- --- --- --- --- --- --- --- --- --- --- --- --- --- --- --- --- --- --- --- --- --- --- TGG GAG CTC GAC CTG TTC GGC CGC GTG CAG AGC CTG AAG GAC CAG GCG CTC GCG CAA TAC TTC GCC ACC GCG CAG GCG CGC AAG GCC GCG GAG ATC TCG CTC GTC GCG AGC GTC GCC GAT CAG TAC CTG ACG CTG CTG TCG ACC GAC GAT CTG CTG CAG GTC ACG CAG AAC ACG CTG AAG TCG GCG CGC GCG TCC TAC GAT CTG ACG AAG CTG CAG TTC GAC AAC GGC ACC GGC TCG GAG CTC GAC CTG CGC CAG GCG CAG ACG GTG GTC GAG ACC GCG CTC GCG AGC CAG CAG GCG CAG GCG CGC GCC CGC GCG CAG GCG CTC AAC GCG CTC GTG CTG CTG ATC GGC GAG CCG CTG CCC GAC GAT CTG CCG GCC GAC CTG CCA CTC AAT GCG CAG AAC CTG CTC ACC GAC ATT CCG GCC GGG CTG CCG TCC GAT CTG CTC ACG CGG CGG CCC GAC ATC ATG CAA GCC GAG GAG ACG CTG CGC GCG GCG AAC GCG AAC ATC GGC GCG GCG CGC GCG GCG TTC TTC CCG AAG ATC TCG CTC ACC AGC GCG TTC GGC ACC GCG AGC ACG ACG CTC GGC GGC CTG TTC AAG GCG GGC ACG GCG GCG TGG TCG TTC GCG CCG AAC ATC GCG CTG CCG ATC TTC GAG GGC GGG CAG AAC ATC GCG AAC CTC GAT CTC GCG CAC GTG CAG AAG CGC ATC GAG ATC GCG AAC TAC GAG AAG GCG ATC CAG AGC GCG TTT CGC GAG GTG TCG GAC GGG CTT GCC GCG CGC GGC ACG TAC GAT CAG CAG ATC GCG GCG CTC GAG CGC AAC GAG CAC GCG CAG CAG CGC CGC TAC GAT CTG TCG GAC CTG CGC TAC AGG AAC GGC GTC GAC AGC TAT CTG TCG GTG CTG ACC GCG CAG ACG GAC CTG TAT TCG GCG --- --- --- --- --- --- --- --- --- --- --- --- --- --- --- --- --- --- --- --- --- --- --- --- --- --- --- --- --- --- --- --- --- --- --- --- --- --- --- --- --- --- --- --- --- --- CAG CAG CAG TTG ATC AGC GCG CGG --- --- --- --- --- --- --- --- --- --- --- --- --- --- --- --- --- --- --- CTC GCG CGC TGG ACG AAC CTC GTG GAC CTG TAT --- --- --- --- --- --- --- --- --- --- --- --- --- --- --- --- --- --- --- --- --- --- --- --- --- --- --- --- --- --- --- --- --- --- --- --- --- --- --- --- --- --- --- --- --- --- --- --- --- --- --- --- --- --- --- --- --- --- --- --- --- --- --- --- --- --- --- --- --- --- --- --- --- --- --- --- --- --- --- CGC GCG CTG GGC GGC GGG TGG CTC GAG --- --- --- --- --- --- --- --- --- --- --- --- --- --- --- --- --- --- --- --- --- --- --- --- --- --- --- --- --- --- --- --- CGC GCG GGC GAG ACG CCG CGC CCG GCG GAC GCG CCC GTC GAT TAC GGC AAG --- --- --- --- GCG GCG CCC --- --- --- --- --- --- --- --- --- --- --- --- --- GCG CCG --- --- --- --- GCG GTG GCC GTG CCG GCT GCG TCG GCC AGC --- GCG CCG GCG GCG GGC --- --- --- --- --- --- --- --- --- --- --- --- --- --- --- --- --- --- --- --- --- --- --- --- --- --- --- --- --- --- --- --- --- --- --- --- --- --- 
OMP4__GCA_000756025.2           --- --- --- --- --- --- --- --- --- --- --- --- --- --- --- --- --- --- --- --- --- --- --- --- --- --- --- --- --- --- --- --- --- --- --- --- --- --- --- --- --- ATG AAG CGA AAA CAT GCT --- --- --- --- --- --- --- --- --- --- --- --- --- --- --- TTG ACT GCA CTC --- --- --- --- --- --- --- --- GCA GTC --- --- --- --- GCG CTG CTC GCC GCG GGC TGC ACG CTC GCG CCG CGC TAC GAG CGT CCG GCC GCG CCG GTG TCG GGC GCG TTC CCC GCC GAC GGC GTC TAT GCC GCG CAG CCG GGC GCC --- --- --- --- --- --- --- --- --- --- GCG --- --- --- --- --- --- --- --- --- --- --- --- --- --- --- --- --- --- --- --- CCC GGC --- --- --- --- --- --- --- --- --- --- GCG --- --- CGC AGC GCG AAC GGC CAG GCG GCC GTC GAT ATC GGC TGG CGC GAG TTC TTC GTC GAT CCG CGC CTG CAG CGG CTG ATC GAG ATC GCG CTG AAG AAC AAC CGC GAC CTG CGC GTG TCG GTG CTC AAC GTC GAG GCG TCG CGC GCG CAG TAT CAG ATC ACG CGC GCG GGG CTC TTC CCG ACG TTG AGC GGC ACC GGC ACG GGC ACG ATC CAG CGC ACG CCG GCC GGC GTG TCG ATC ACC --- --- GGC CAG --- CCG CTC ATC TCG CGG ACC TAC AAC GTC GGC GTC TCC GCG TCG --- --- --- --- --- --- --- --- --- --- --- --- --- --- --- --- --- --- --- --- --- --- --- --- --- --- --- --- --- --- --- --- --- --- --- --- --- --- --- --- --- --- --- --- --- --- --- --- --- --- --- --- --- --- --- TGG GAG CTC GAC CTG TTC GGC CGC GTG CAG AGC CTG AAG GAC CAG GCG CTC GCG CAA TAC TTC GCC ACC GCG CAG GCG CGC AAG GCC GCG GAG ATC TCG CTC GTC GCG AGC GTC GCC GAT CAG TAC CTG ACG CTG CTG TCG ACC GAC GAT CTG CTG CAG GTC ACG CAG AAC ACG CTG AAG TCG GCG CGC GCG TCC TAC GAT CTG ACG AAG CTG CAG TTC GAC AAC GGC ACC GGC TCG GAG CTC GAC CTG CGC CAG GCG CAG ACG GTG GTC GAG ACC GCG CTC GCG AGC CAG CAG GCG CAG GCG CGC GCC CGC GCG CAG GCG CTC AAC GCG CTC GTG CTG CTG ATC GGC GAG CCG CTG CCC GAC GAT CTG CCG GCC GAC CTG CCA CTC AAT GCG CAG AAC CTG CTC ACC GAC ATT CCG GCC GGG CTG CCG TCC GAT CTG CTC ACG CGG CGG CCC GAC ATC ATG CAA GCC GAG GAG ACG CTG CGC GCG GCG AAC GCG AAC ATC GGC GCG GCG CGC GCG GCG TTC TTC CCG AAG ATC TCG CTC ACC AGC GCG TTC GGC ACC GCG AGC ACG ACG CTC GGC GGC CTG TTC AAG GCG GGC ACG GCG GCG TGG TCG TTC GCG CCG AAC ATC GCG CTG CCG ATC TTC GAG GGC GGG CAG AAC ATC GCG AAC CTC GAT CTC GCG CAC GTG CAG AAG CGC ATC GAG ATC GCG AAC TAC GAG AAG GCG ATC CAG AGC GCG TTT CGC GAG GTG TCG GAC GGG CTT GCC GCG CGC GGC ACG TAC GAT CAG CAG ATC GCG GCG CTC GAG CGC AAC GAG CAC GCG CAG CAG CGC CGC TAC GAT CTG TCG GAC CTG CGC TAC AGG AAC GGC GTC GAC AGC TAT CTG TCG GTG CTG ACC GCG CAG ACG GAC CTG TAT TCG GCG --- --- --- --- --- --- --- --- --- --- --- --- --- --- --- --- --- --- --- --- --- --- --- --- --- --- --- --- --- --- --- --- --- --- --- --- --- --- --- --- --- --- --- --- --- --- CAG CAG CAG TTG ATC AGC GCG CGG --- --- --- --- --- --- --- --- --- --- --- --- --- --- --- --- --- --- --- CTC GCG CGC TGG ACG AAC CTC GTG GAC CTG TAT --- --- --- --- --- --- --- --- --- --- --- --- --- --- --- --- --- --- --- --- --- --- --- --- --- --- --- --- --- --- --- --- --- --- --- --- --- --- --- --- --- --- --- --- --- --- --- --- --- --- --- --- --- --- --- --- --- --- --- --- --- --- --- --- --- --- --- --- --- --- --- --- --- --- --- --- --- --- --- CGC GCG CTG GGC GGC GGG TGG CTC GAG --- --- --- --- --- --- --- --- --- --- --- --- --- --- --- --- --- --- --- --- --- --- --- --- --- --- --- --- --- --- --- --- CGC GCG GGC GAG ACG CCG CGC CCG GCG GAC GCG CCC GTC GAT TAC GGC AAG --- --- --- --- GCG GCG CCC --- --- --- --- --- --- --- --- --- --- --- --- --- GCG CCG --- --- --- --- GCG GTG GCC GTG CCG GCT GCG TCG GCC AGC --- GCG CCG GCG GCG GGC --- --- --- --- --- --- --- --- --- --- --- --- --- --- --- --- --- --- --- --- --- --- --- --- --- --- --- --- --- --- --- --- --- --- --- --- --- --- 
OMP4__GCA_000757315.2           --- --- --- --- --- --- --- --- --- --- --- --- --- --- --- --- --- --- --- --- --- --- --- --- --- --- --- --- --- --- --- --- --- --- --- --- --- --- --- --- --- ATG AAG CGA AAA CAT GCT --- --- --- --- --- --- --- --- --- --- --- --- --- --- --- TTG ACT GCA CTC --- --- --- --- --- --- --- --- GCA GTC --- --- --- --- GCG CTG CTC GCC GCG GGC TGC ACG CTC GCG CCG CGC TAC GAG CGT CCG GCC GCG CCG GTG TCG GGC GCG TTC CCC GCC GAC GGC GTC TAT GCC GCG CAG CCG GGC GCC --- --- --- --- --- --- --- --- --- --- GCG --- --- --- --- --- --- --- --- --- --- --- --- --- --- --- --- --- --- --- --- CCC GGC --- --- --- --- --- --- --- --- --- --- GCG --- --- CGC AGC GCG AAC GGC CAG GCG GCC GTC GAT ATC GGC TGG CGC GAG TTC TTC GTC GAT CCG CGC CTG CAG CGG CTG ATC GAG ATC GCG CTG AAG AAC AAC CGC GAC CTG CGC GTG TCG GTG CTC AAC GTC GAG GCG TCG CGC GCG CAG TAT CAG ATC ACG CGC GCG GGG CTC TTC CCG ACG TTG AGC GGC ACC GGC ACG GGC ACG ATC CAG CGC ACG CCG GCC GGC GTG TCG ATC ACC --- --- GGC CAG --- CCG CTC ATC TCG CGG ACC TAC AAC GTC GGC GTC TCC GCG TCG --- --- --- --- --- --- --- --- --- --- --- --- --- --- --- --- --- --- --- --- --- --- --- --- --- --- --- --- --- --- --- --- --- --- --- --- --- --- --- --- --- --- --- --- --- --- --- --- --- --- --- --- --- --- --- TGG GAG CTC GAC CTG TTC GGC CGC GTG CAG AGC CTG AAG GAC CAG GCG CTC GCG CAA TAC TTC GCC ACC GCG CAG GCG CGC AAG GCC GCG GAG ATC TCG CTC GTC GCG AGC GTC GCC GAT CAG TAC CTG ACG CTG CTG TCG ACC GAC GAT CTG CTG CAG GTC ACG CAG AAC ACG CTG AAG TCG GCG CGC GCG TCC TAC GAT CTG ACG AAG CTG CAG TTC GAC AAC GGC ACC GGC TCG GAG CTC GAC CTG CGC CAG GCG CAG ACG GTG GTC GAG ACC GCG CTC GCG AGC CAG CAG GCG CAG GCG CGC GCC CGC GCG CAG GCG CTC AAC GCG CTC GTG CTG CTG ATC GGC GAG CCG CTG CCC GAC GAT CTG CCG GCC GAC CTG CCA CTC AAT GCG CAG AAC CTG CTC ACC GAC ATT CCG GCC GGG CTG CCG TCC GAT CTG CTC ACG CGG CGG CCC GAC ATC ATG CAA GCC GAG GAG ACG CTG CGC GCG GCG AAC GCG AAC ATC GGC GCG GCG CGC GCG GCG TTC TTC CCG AAG ATC TCG CTC ACC AGC GCG TTC GGC ACC GCG AGC ACG ACG CTC GGC GGC CTG TTC AAG GCG GGC ACG GCG GCG TGG TCG TTC GCG CCG AAC ATC GCG CTG CCG ATC TTC GAG GGC GGG CAG AAC ATC GCG AAC CTC GAT CTC GCG CAC GTG CAG AAG CGC ATC GAG ATC GCG AAC TAC GAG AAG GCG ATC CAG AGC GCG TTT CGC GAG GTG TCG GAC GGG CTT GCC GCG CGC GGC ACG TAC GAT CAG CAG ATC GCG GCG CTC GAG CGC AAC GAG CAC GCG CAG CAG CGC CGC TAC GAT CTG TCG GAC CTG CGC TAC AGG AAC GGC GTC GAC AGC TAT CTG TCG GTG CTG ACC GCG CAG ACG GAC CTG TAT TCG GCG --- --- --- --- --- --- --- --- --- --- --- --- --- --- --- --- --- --- --- --- --- --- --- --- --- --- --- --- --- --- --- --- --- --- --- --- --- --- --- --- --- --- --- --- --- --- CAG CAG CAG TTG ATC AGC GCG CGG --- --- --- --- --- --- --- --- --- --- --- --- --- --- --- --- --- --- --- CTC GCG CGC TGG ACG AAC CTC GTG GAC CTG TAT --- --- --- --- --- --- --- --- --- --- --- --- --- --- --- --- --- --- --- --- --- --- --- --- --- --- --- --- --- --- --- --- --- --- --- --- --- --- --- --- --- --- --- --- --- --- --- --- --- --- --- --- --- --- --- --- --- --- --- --- --- --- --- --- --- --- --- --- --- --- --- --- --- --- --- --- --- --- --- CGC GCG CTG GGC GGC GGG TGG CTC GAG --- --- --- --- --- --- --- --- --- --- --- --- --- --- --- --- --- --- --- --- --- --- --- --- --- --- --- --- --- --- --- --- CGC GCG GGC GAG ACG CCG CGC CCG GCG GAC GCG CCC GTC GAT TAC GGC AAG --- --- --- --- GCG GCG CCC --- --- --- --- --- --- --- --- --- --- --- --- --- GCG CCG --- --- --- --- GCG GTG GCC GTG CCG GCT GCG TCG GCC AGC --- GCG CCG GCG GCG GGC --- --- --- --- --- --- --- --- --- --- --- --- --- --- --- --- --- --- --- --- --- --- --- --- --- --- --- --- --- --- --- --- --- --- --- --- --- --- 
OMP4__GCA_000959465.1           --- --- --- --- --- --- --- --- --- --- --- --- --- --- --- --- --- --- --- --- --- --- --- --- --- --- --- --- --- --- --- --- --- --- --- --- --- --- --- --- --- ATG AAG CGA AAA CAT GCT --- --- --- --- --- --- --- --- --- --- --- --- --- --- --- TTG ACT GCA CTC --- --- --- --- --- --- --- --- GCA GTC --- --- --- --- GCG CTG CTC GCC GCG GGC TGC ACG CTC GCG CCG CGC TAC GAG CGT CCG GCC GCG CCG GTG TCG GGC GCG TTC CCC GCC GAC GGC GTC TAT GCC GCG CAG CCG GGC GCC --- --- --- --- --- --- --- --- --- --- GCG --- --- --- --- --- --- --- --- --- --- --- --- --- --- --- --- --- --- --- --- CCC GGC --- --- --- --- --- --- --- --- --- --- GCG --- --- CGC AGC GCG AAC GGC CAG GCG GCC GTC GAT ATC GGC TGG CGC GAG TTC TTC GTC GAT CCG CGC CTG CAG CGG CTG ATC GAG ATC GCG CTG AAG AAC AAC CGC GAC CTG CGC GTG TCG GTG CTC AAC GTC GAG GCG TCG CGC GCG CAG TAT CAG ATC ACG CGC GCG GGG CTC TTC CCG ACG TTG AGC GGC ACC GGC ACG GGC ACG ATC CAG CGC ACG CCG GCC GGC GTG TCG ATC ACC --- --- GGC CAG --- CCG CTC ATC TCG CGG ACC TAC AAC GTC GGC GTC TCC GCG TCG --- --- --- --- --- --- --- --- --- --- --- --- --- --- --- --- --- --- --- --- --- --- --- --- --- --- --- --- --- --- --- --- --- --- --- --- --- --- --- --- --- --- --- --- --- --- --- --- --- --- --- --- --- --- --- TGG GAG CTC GAC CTG TTC GGC CGC GTG CAG AGC CTG AAG GAC CAG GCG CTC GCG CAA TAC TTC GCC ACC GCG CAG GCG CGC AAG GCC GCG GAG ATC TCG CTC GTC GCG AGC GTC GCC GAT CAG TAC CTG ACG CTG CTG TCG ACC GAC GAT CTG CTG CAG GTC ACG CAG AAC ACG CTG AAG TCG GCG CGC GCG TCC TAC GAT CTG ACG AAG CTG CAG TTC GAC AAC GGC ACC GGC TCG GAG CTC GAC CTG CGC CAG GCG CAG ACG GTG GTC GAG ACC GCG CTC GCG AGC CAG CAG GCG CAG GCG CGC GCC CGC GCG CAG GCG CTC AAC GCG CTC GTG CTG CTG ATC GGC GAG CCG CTG CCC GAC GAT CTG CCG GCC GAC CTG CCA CTC AAT GCG CAG AAC CTG CTC ACC GAC ATT CCG GCC GGG CTG CCG TCC GAT CTG CTC ACG CGG CGG CCC GAC ATC ATG CAA GCC GAG GAG ACG CTG CGC GCG GCG AAC GCG AAC ATC GGC GCG GCG CGC GCG GCG TTC TTC CCG AAG ATC TCG CTC ACC AGC GCG TTC GGC ACC GCG AGC ACG ACG CTC GGC GGC CTG TTC AAG GCG GGC ACG GCG GCG TGG TCG TTC GCG CCG AAC ATC GCG CTG CCG ATC TTC GAG GGC GGG CAG AAC ATC GCG AAC CTC GAT CTC GCG CAC GTG CAG AAG CGC ATC GAG ATC GCG AAC TAC GAG AAG GCG ATC CAG AGC GCG TTT CGC GAG GTG TCG GAC GGG CTT GCC GCG CGC GGC ACG TAC GAT CAG CAG ATC GCG GCG CTC GAG CGC AAC GAG CAC GCG CAG CAG CGC CGC TAC GAT CTG TCG GAC CTG CGC TAC AGG AAC GGC GTC GAC AGC TAT CTG TCG GTG CTG ACC GCG CAG ACG GAC CTG TAT TCG GCG --- --- --- --- --- --- --- --- --- --- --- --- --- --- --- --- --- --- --- --- --- --- --- --- --- --- --- --- --- --- --- --- --- --- --- --- --- --- --- --- --- --- --- --- --- --- CAG CAG CAG TTG ATC AGC GCG CGG --- --- --- --- --- --- --- --- --- --- --- --- --- --- --- --- --- --- --- CTC GCG CGC TGG ACG AAC CTC GTG GAC CTG TAT --- --- --- --- --- --- --- --- --- --- --- --- --- --- --- --- --- --- --- --- --- --- --- --- --- --- --- --- --- --- --- --- --- --- --- --- --- --- --- --- --- --- --- --- --- --- --- --- --- --- --- --- --- --- --- --- --- --- --- --- --- --- --- --- --- --- --- --- --- --- --- --- --- --- --- --- --- --- --- CGC GCG CTG GGC GGC GGG TGG CTC GAG --- --- --- --- --- --- --- --- --- --- --- --- --- --- --- --- --- --- --- --- --- --- --- --- --- --- --- --- --- --- --- --- CGC GCG GGC GAG ACG CCG CGC CCG GCG GAC GCG CCC GTC GAT TAC GGC AAG --- --- --- --- GCG GCG CCC --- --- --- --- --- --- --- --- --- --- --- --- --- GCG CCG --- --- --- --- GCG GTG GCC GTG CCG GCT GCG TCG GCC AGC --- GCG CCG GCG GCG GGC --- --- --- --- --- --- --- --- --- --- --- --- --- --- --- --- --- --- --- --- --- --- --- --- --- --- --- --- --- --- --- --- --- --- --- --- --- --- 
OMP4__GCA_000959585.1           --- --- --- --- --- --- --- --- --- --- --- --- --- --- --- --- --- --- --- --- --- --- --- --- --- --- --- --- --- --- --- --- --- --- --- --- --- --- --- --- --- ATG AAG CGA AAA CAT GCT --- --- --- --- --- --- --- --- --- --- --- --- --- --- --- TTG ACT GCA CTC --- --- --- --- --- --- --- --- GCA GTC --- --- --- --- GCG CTG CTC GCC GCG GGC TGC ACG CTC GCG CCG CGC TAC GAG CGT CCG GCC GCG CCG GTG TCG GGC GCG TTC CCC GCC GAC GGC GTC TAT GCC GCG CAG CCG GGC GCC --- --- --- --- --- --- --- --- --- --- GCG --- --- --- --- --- --- --- --- --- --- --- --- --- --- --- --- --- --- --- --- CCC GGC --- --- --- --- --- --- --- --- --- --- GCG --- --- CGC AGC GCG AAC GGC CAG GCG GCC GTC GAT ATC GGC TGG CGC GAG TTC TTC GTC GAT CCG CGC CTG CAG CGG CTG ATC GAG ATC GCG CTG AAG AAC AAC CGC GAC CTG CGC GTG TCG GTG CTC AAC GTC GAG GCG TCG CGC GCG CAG TAT CAG ATC ACG CGC GCG GGG CTC TTC CCG ACG TTG AGC GGC ACC GGC ACG GGC ACG ATC CAG CGC ACG CCG GCC GGC GTG TCG ATC ACC --- --- GGC CAG --- CCG CTC ATC TCG CGG ACC TAC AAC GTC GGC GTC TCC GCG TCG --- --- --- --- --- --- --- --- --- --- --- --- --- --- --- --- --- --- --- --- --- --- --- --- --- --- --- --- --- --- --- --- --- --- --- --- --- --- --- --- --- --- --- --- --- --- --- --- --- --- --- --- --- --- --- TGG GAG CTC GAC CTG TTC GGC CGC GTG CAG AGC CTG AAG GAC CAG GCG CTC GCG CAA TAC TTC GCC ACC GCG CAG GCG CGC AAG GCC GCG GAG ATC TCG CTC GTC GCG AGC GTC GCC GAT CAG TAC CTG ACG CTG CTG TCG ACC GAC GAT CTG CTG CAG GTC ACG CAG AAC ACG CTG AAG TCG GCG CGC GCG TCC TAC GAT CTG ACG AAG CTG CAG TTC GAC AAC GGC ACC GGC TCG GAG CTC GAC CTG CGC CAG GCG CAG ACG GTG GTC GAG ACC GCG CTC GCG AGC CAG CAG GCG CAG GCG CGC GCC CGC GCG CAG GCG CTC AAC GCG CTC GTG CTG CTG ATC GGC GAG CCG CTG CCC GAC GAT CTG CCG GCC GAC CTG CCA CTC AAT GCG CAG AAC CTG CTC ACC GAC ATT CCG GCC GGG CTG CCG TCC GAT CTG CTC ACG CGG CGG CCC GAC ATC ATG CAA GCC GAG GAG ACG CTG CGC GCG GCG AAC GCG AAC ATC GGC GCG GCG CGC GCG GCG TTC TTC CCG AAG ATC TCG CTC ACC AGC GCG TTC GGC ACC GCG AGC ACG ACG CTC GGC GGC CTG TTC AAG GCG GGC ACG GCG GCG TGG TCG TTC GCG CCG AAC ATC GCG CTG CCG ATC TTC GAG GGC GGG CAG AAC ATC GCG AAC CTC GAT CTC GCG CAC GTG CAG AAG CGC ATC GAG ATC GCG AAC TAC GAG AAG GCG ATC CAG AGC GCG TTT CGC GAG GTG TCG GAC GGG CTT GCC GCG CGC GGC ACG TAC GAT CAG CAG ATC GCG GCG CTC GAG CGC AAC GAG CAC GCG CAG CAG CGC CGC TAC GAT CTG TCG GAC CTG CGC TAC AGG AAC GGC GTC GAC AGC TAT CTG TCG GTG CTG ACC GCG CAG ACG GAC CTG TAT TCG GCG --- --- --- --- --- --- --- --- --- --- --- --- --- --- --- --- --- --- --- --- --- --- --- --- --- --- --- --- --- --- --- --- --- --- --- --- --- --- --- --- --- --- --- --- --- --- CAG CAG CAG TTG ATC AGC GCG CGG --- --- --- --- --- --- --- --- --- --- --- --- --- --- --- --- --- --- --- CTC GCG CGC TGG ACG AAC CTC GTG GAC CTG TAT --- --- --- --- --- --- --- --- --- --- --- --- --- --- --- --- --- --- --- --- --- --- --- --- --- --- --- --- --- --- --- --- --- --- --- --- --- --- --- --- --- --- --- --- --- --- --- --- --- --- --- --- --- --- --- --- --- --- --- --- --- --- --- --- --- --- --- --- --- --- --- --- --- --- --- --- --- --- --- CGC GCG CTG GGC GGC GGG TGG CTC GAG --- --- --- --- --- --- --- --- --- --- --- --- --- --- --- --- --- --- --- --- --- --- --- --- --- --- --- --- --- --- --- --- CGC GCG GGC GAG ACG CCG CGC CCG GCG GAC GCG CCC GTC GAT TAC GGC AAG --- --- --- --- GCG GCG CCC --- --- --- --- --- --- --- --- --- --- --- --- --- GCG CCG --- --- --- --- GCG GTG GCC GTG CCG GCT GCG TCG GCC AGC --- GCG CCG GCG GCG GGC --- --- --- --- --- --- --- --- --- --- --- --- --- --- --- --- --- --- --- --- --- --- --- --- --- --- --- --- --- --- --- --- --- --- --- --- --- --- 
OMP4__GCA_000959625.1           --- --- --- --- --- --- --- --- --- --- --- --- --- --- --- --- --- --- --- --- --- --- --- --- --- --- --- --- --- --- --- --- --- --- --- --- --- --- --- --- --- ATG AAG CGA AAA CAT GCT --- --- --- --- --- --- --- --- --- --- --- --- --- --- --- TTG ACT GCA CTC --- --- --- --- --- --- --- --- GCA GTC --- --- --- --- GCG CTG CTC GCC GCG GGC TGC ACG CTC GCG CCG CGC TAC GAG CGT CCG GCC GCG CCG GTG TCG GGC GCG TTC CCC GCC GAC GGC GTC TAT GCC GCG CAG CCG GGC GCC --- --- --- --- --- --- --- --- --- --- GCG --- --- --- --- --- --- --- --- --- --- --- --- --- --- --- --- --- --- --- --- CCC GGC --- --- --- --- --- --- --- --- --- --- GCG --- --- CGC AGC GCG AAC GGC CAG GCG GCC GTC GAT ATC GGC TGG CGC GAG TTC TTC GTC GAT CCG CGC CTG CAG CGG CTG ATC GAG ATC GCG CTG AAG AAC AAC CGC GAC CTG CGC GTG TCG GTG CTC AAC GTC GAG GCG TCG CGC GCG CAG TAT CAG ATC ACG CGC GCG GGG CTC TTC CCG ACG TTG AGC GGC ACC GGC ACG GGC ACG ATC CAG CGC ACG CCG GCC GGC GTG TCG ATC ACC --- --- GGC CAG --- CCG CTC ATC TCG CGG ACC TAC AAC GTC GGC GTC TCC GCG TCG --- --- --- --- --- --- --- --- --- --- --- --- --- --- --- --- --- --- --- --- --- --- --- --- --- --- --- --- --- --- --- --- --- --- --- --- --- --- --- --- --- --- --- --- --- --- --- --- --- --- --- --- --- --- --- TGG GAG CTC GAC CTG TTC GGC CGC GTG CAG AGC CTG AAG GAC CAG GCG CTC GCG CAA TAC TTC GCC ACC GCG CAG GCG CGC AAG GCC GCG GAG ATC TCG CTC GTC GCG AGC GTC GCC GAT CAG TAC CTG ACG CTG CTG TCG ACC GAC GAT CTG CTG CAG GTC ACG CAG AAC ACG CTG AAG TCG GCG CGC GCG TCC TAC GAT CTG ACG AAG CTG CAG TTC GAC AAC GGC ACC GGC TCG GAG CTC GAC CTG CGC CAG GCG CAG ACG GTG GTC GAG ACC GCG CTC GCG AGC CAG CAG GCG CAG GCG CGC GCC CGC GCG CAG GCG CTC AAC GCG CTC GTG CTG CTG ATC GGC GAG CCG CTG CCC GAC GAT CTG CCG GCC GAC CTG CCA CTC AAT GCG CAG AAC CTG CTC ACC GAC ATT CCG GCC GGG CTG CCG TCC GAT CTG CTC ACG CGG CGG CCC GAC ATC ATG CAA GCC GAG GAG ACG CTG CGC GCG GCG AAC GCG AAC ATC GGC GCG GCG CGC GCG GCG TTC TTC CCG AAG ATC TCG CTC ACC AGC GCG TTC GGC ACC GCG AGC ACG ACG CTC GGC GGC CTG TTC AAG GCG GGC ACG GCG GCG TGG TCG TTC GCG CCG AAC ATC GCG CTG CCG ATC TTC GAG GGC GGG CAG AAC ATC GCG AAC CTC GAT CTC GCG CAC GTG CAG AAG CGC ATC GAG ATC GCG AAC TAC GAG AAG GCG ATC CAG AGC GCG TTT CGC GAG GTG TCG GAC GGG CTT GCC GCG CGC GGC ACG TAC GAT CAG CAG ATC GCG GCG CTC GAG CGC AAC GAG CAC GCG CAG CAG CGC CGC TAC GAT CTG TCG GAC CTG CGC TAC AGG AAC GGC GTC GAC AGC TAT CTG TCG GTG CTG ACC GCG CAG ACG GAC CTG TAT TCG GCG --- --- --- --- --- --- --- --- --- --- --- --- --- --- --- --- --- --- --- --- --- --- --- --- --- --- --- --- --- --- --- --- --- --- --- --- --- --- --- --- --- --- --- --- --- --- CAG CAG CAG TTG ATC AGC GCG CGG --- --- --- --- --- --- --- --- --- --- --- --- --- --- --- --- --- --- --- CTC GCG CGC TGG ACG AAC CTC GTG GAC CTG TAT --- --- --- --- --- --- --- --- --- --- --- --- --- --- --- --- --- --- --- --- --- --- --- --- --- --- --- --- --- --- --- --- --- --- --- --- --- --- --- --- --- --- --- --- --- --- --- --- --- --- --- --- --- --- --- --- --- --- --- --- --- --- --- --- --- --- --- --- --- --- --- --- --- --- --- --- --- --- --- CGC GCG CTG GGC GGC GGG TGG CTC GAG --- --- --- --- --- --- --- --- --- --- --- --- --- --- --- --- --- --- --- --- --- --- --- --- --- --- --- --- --- --- --- --- CGC GCG GGC GAG ACG CCG CGC CCG GCG GAC GCG CCC GTC GAT TAC GGC AAG --- --- --- --- GCG GCG CCC --- --- --- --- --- --- --- --- --- --- --- --- --- GCG CCG --- --- --- --- GCG GTG GCC GTG CCG GCT GCG TCG GCC AGC --- GCG CCG GCG GCG GGC --- --- --- --- --- --- --- --- --- --- --- --- --- --- --- --- --- --- --- --- --- --- --- --- --- --- --- --- --- --- --- --- --- --- --- --- --- --- 
OMP4__GCA_000015605.1           --- --- --- --- --- --- --- --- --- --- --- --- --- --- --- --- --- --- --- --- --- --- --- --- --- --- --- --- --- --- --- --- --- --- --- --- --- --- --- --- --- ATG AAG CGA AAA CAT GCT --- --- --- --- --- --- --- --- --- --- --- --- --- --- --- TTG ACT GCA CTC --- --- --- --- --- --- --- --- GCA GTC --- --- --- --- GCG CTG CTC GCC GCG GGC TGC ACG CTC GCG CCG CGC TAC GAG CGT CCG GCC GCG CCG GTG TCG GGC GCG TTC CCC GCC GAC GGC GTC TAT GCC GCG CAG CCG GGC GCC --- --- --- --- --- --- --- --- --- --- GCG --- --- --- --- --- --- --- --- --- --- --- --- --- --- --- --- --- --- --- --- CCC GGC --- --- --- --- --- --- --- --- --- --- GCG --- --- CGC AGC GCG AAC GGC CAG GCG GCC GTC GAT ATC GGC TGG CGC GAG TTC TTC GTC GAT CCG CGC CTG CAG CGG CTG ATC GAG ATC GCG CTG AAG AAC AAC CGC GAC CTG CGC GTG TCG GTG CTC AAC GTC GAA GCG TCG CGC GCG CAG TAT CAG ATC ACG CGC GCG GGG CTC TTC CCG ACG TTG AGC GGC ACC GGC ACG GGC ACG ATC CAG CGC ACG CCG GCC GGC GTG TCG ATC ACC --- --- GGC CAG --- CCG CTC ATC TCG CGG ACC TAC AAC GTC GGC GTC TCC GCG TCG --- --- --- --- --- --- --- --- --- --- --- --- --- --- --- --- --- --- --- --- --- --- --- --- --- --- --- --- --- --- --- --- --- --- --- --- --- --- --- --- --- --- --- --- --- --- --- --- --- --- --- --- --- --- --- TGG GAG CTC GAC CTG TTC GGC CGC GTG CAG AGC CTG AAG GAC CAG GCG CTC GCG CAA TAC TTC GCC ACC GCG CAG GCG CGC AAG GCC GCG GAG ATC TCG CTC GTC GCG AGC GTC GCC GAT CAG TAC CTG ACG CTG CTG TCG ACC GAC GAT CTG CTG CAG GTC ACG CAG AAC ACG CTG AAG TCG GCG CGC GCG TCC TAC GAT CTG ACG AAG CTG CAG TTC GAC AAC GGC ACC GGC TCG GAG CTC GAC CTG TGC CAG GCG CAG ACG GTG GTC GAG ACC GCG CTC GCG AGC CAG CAG GCG CAG GCG CGC GCC CGC GCG CAG GCG CTC AAC GCG CTC GTG CTG CTG ATC GGC GAG CCG CTG CCC GAC GAT CTG CCG GCC GAC CTG CCA CTC AAT GCG CAG AAC CTG CTC ACC GAC ATT CCG GCC GGG CTG CCG TCC GAT CTG CTC ACG CGG CGG CCC GAC ATC ATG CAA GCC GAG GAG ACG CTG CGC GCG GCG AAC GCG AAC ATC GGC GCG GCG CGC GCG GCG TTC TTC CCG AAG ATC TCG CTC ACC AGC GCG TTC GGC ACC GCG AGC ACG ACG CTC GGC GGC CTG TTC AAG GCG GGC ACG GCG GCG TGG TCG TTC GCG CCG AAC ATC GCG CTG CCG ATC TTC GAG GGC GGG CAG AAC ATC GCG AAC CTC GAT CTC GCG CAC GTG CAG AAG CGC ATC GAG ATC GCG AAC TAC GAG AAG GCG ATC CAG AGC GCG TTT CGC GAG GTG TCG GAC GGG CTT GCC GCG CGC GGC ACG TAC GAT CAG CAG ATC GCG GCG CTC GAG CGC AAC GAG CAC GCG CAG CAG CGC CGC TAC GAT CTG TCG GAC CTG CGC TAC AGG AAC GGC GTC GAC AGC TAT CTG TCG GTG CTG ACC GCG CAG ACG GAC CTG TAT TCG GCG --- --- --- --- --- --- --- --- --- --- --- --- --- --- --- --- --- --- --- --- --- --- --- --- --- --- --- --- --- --- --- --- --- --- --- --- --- --- --- --- --- --- --- --- --- --- CAG CAG CAG TTG ATC AGC GCG CGG --- --- --- --- --- --- --- --- --- --- --- --- --- --- --- --- --- --- --- CTC GCG CGC TGG ACG AAC CTC GTG GAC CTG TAT --- --- --- --- --- --- --- --- --- --- --- --- --- --- --- --- --- --- --- --- --- --- --- --- --- --- --- --- --- --- --- --- --- --- --- --- --- --- --- --- --- --- --- --- --- --- --- --- --- --- --- --- --- --- --- --- --- --- --- --- --- --- --- --- --- --- --- --- --- --- --- --- --- --- --- --- --- --- --- CGC GCG CTG GGC GGC GGG TGG CTC GAG --- --- --- --- --- --- --- --- --- --- --- --- --- --- --- --- --- --- --- --- --- --- --- --- --- --- --- --- --- --- --- --- CGC GCG GGC GAG ACG CCG CGC CCG GCG GAC GCG CCC GTC GAT TAC GGC AAG --- --- --- --- GCG GCG CCC --- --- --- --- --- --- --- --- --- --- --- --- --- GCG CCG --- --- --- --- GCG GCG GCC GTG CCG GCT GCG TCG GCC AGC --- GCG CCG GCG GCG GGC --- --- --- --- --- --- --- --- --- --- --- --- --- --- --- --- --- --- --- --- --- --- --- --- --- --- --- --- --- --- --- --- --- --- --- --- --- --- 
OMP4__GCA_000015625.1           --- --- --- --- --- --- --- --- --- --- --- --- --- --- --- --- --- --- --- --- --- --- --- --- --- --- --- --- --- --- --- --- --- --- --- --- --- --- --- --- --- ATG AAG CGA AAA CAT GCT --- --- --- --- --- --- --- --- --- --- --- --- --- --- --- TTG ACT GCA CTC --- --- --- --- --- --- --- --- GCA GTC --- --- --- --- GCG CTG CTC GCC GCG GGC TGC ACG CTC GCG CCG CGC TAC GAG CGT CCG GCC GCG CCG GTG TCG GGC GCG TTC CCC GCC GAC GGC GTC TAT GCC GCG CAG CCG GGC GCC --- --- --- --- --- --- --- --- --- --- GCG --- --- --- --- --- --- --- --- --- --- --- --- --- --- --- --- --- --- --- --- CCC GGC --- --- --- --- --- --- --- --- --- --- GCG --- --- CGC AGC GCG AAC GGC CAG GCG GCC GTC GAT ATC GGC TGG CGC GAG TTC TTC GTC GAT CCG CGC CTG CAG CGG CTG ATC GAG ATC GCG CTG AAG AAC AAC CGC GAC CTG CGC GTG TCG GTG CTC AAC GTC GAA GCG TCG CGC GCG CAG TAT CAG ATC ACG CGC GCG GGG CTC TTC CCG ACG TTG AGC GGC ACC GGC ACG GGC ACG ATC CAG CGC ACG CCG GCC GGC GTG TCG ATC ACC --- --- GGC CAG --- CCG CTC ATC TCG CGG ACC TAC AAC GTC GGC GTC TCC GCG TCG --- --- --- --- --- --- --- --- --- --- --- --- --- --- --- --- --- --- --- --- --- --- --- --- --- --- --- --- --- --- --- --- --- --- --- --- --- --- --- --- --- --- --- --- --- --- --- --- --- --- --- --- --- --- --- TGG GAG CTC GAC CTG TTC GGC CGC GTG CAG AGC CTG AAG GAC CAG GCG CTC GCG CAA TAC TTC GCC ACC GCG CAG GCG CGC AAG GCC GCG GAG ATC TCG CTC GTC GCG AGC GTC GCC GAT CAG TAC CTG ACG CTG CTG TCG ACC GAC GAT CTG CTG CAG GTC ACG CAG AAC ACG CTG AAG TCG GCG CGC GCG TCC TAC GAT CTG ACG AAG CTG CAG TTC GAC AAC GGC ACC GGC TCG GAG CTC GAC CTG TGC CAG GCG CAG ACG GTG GTC GAG ACC GCG CTC GCG AGC CAG CAG GCG CAG GCG CGC GCC CGC GCG CAG GCG CTC AAC GCG CTC GTG CTG CTG ATC GGC GAG CCG CTG CCC GAC GAT CTG CCG GCC GAC CTG CCA CTC AAT GCG CAG AAC CTG CTC ACC GAC ATT CCG GCC GGG CTG CCG TCC GAT CTG CTC ACG CGG CGG CCC GAC ATC ATG CAA GCC GAG GAG ACG CTG CGC GCG GCG AAC GCG AAC ATC GGC GCG GCG CGC GCG GCG TTC TTC CCG AAG ATC TCG CTC ACC AGC GCG TTC GGC ACC GCG AGC ACG ACG CTC GGC GGC CTG TTC AAG GCG GGC ACG GCG GCG TGG TCG TTC GCG CCG AAC ATC GCG CTG CCG ATC TTC GAG GGC GGG CAG AAC ATC GCG AAC CTC GAT CTC GCG CAC GTG CAG AAG CGC ATC GAG ATC GCG AAC TAC GAG AAG GCG ATC CAG AGC GCG TTT CGC GAG GTG TCG GAC GGG CTT GCC GCG CGC GGC ACG TAC GAT CAG CAG ATC GCG GCG CTC GAG CGC AAC GAG CAC GCG CAG CAG CGC CGC TAC GAT CTG TCG GAC CTG CGC TAC AGG AAC GGC GTC GAC AGC TAT CTG TCG GTG CTG ACC GCG CAG ACG GAC CTG TAT TCG GCG --- --- --- --- --- --- --- --- --- --- --- --- --- --- --- --- --- --- --- --- --- --- --- --- --- --- --- --- --- --- --- --- --- --- --- --- --- --- --- --- --- --- --- --- --- --- CAG CAG CAG TTG ATC AGC GCG CGG --- --- --- --- --- --- --- --- --- --- --- --- --- --- --- --- --- --- --- CTC GCG CGC TGG ACG AAC CTC GTG GAC CTG TAT --- --- --- --- --- --- --- --- --- --- --- --- --- --- --- --- --- --- --- --- --- --- --- --- --- --- --- --- --- --- --- --- --- --- --- --- --- --- --- --- --- --- --- --- --- --- --- --- --- --- --- --- --- --- --- --- --- --- --- --- --- --- --- --- --- --- --- --- --- --- --- --- --- --- --- --- --- --- --- CGC GCG CTG GGC GGC GGG TGG CTC GAG --- --- --- --- --- --- --- --- --- --- --- --- --- --- --- --- --- --- --- --- --- --- --- --- --- --- --- --- --- --- --- --- CGC GCG GGC GAG ACG CCG CGC CCG GCG GAC GCG CCC GTC GAT TAC GGC AAG --- --- --- --- GCG GCG CCC --- --- --- --- --- --- --- --- --- --- --- --- --- GCG CCG --- --- --- --- GCG GCG GCC GTG CCG GCT GCG TCG GCC AGC --- GCG CCG GCG GCG GGC --- --- --- --- --- --- --- --- --- --- --- --- --- --- --- --- --- --- --- --- --- --- --- --- --- --- --- --- --- --- --- --- --- --- --- --- --- --- 
OMP4__GCA_000153085.1           --- --- --- --- --- --- --- --- --- --- --- --- --- --- --- --- --- --- --- --- --- --- --- --- --- --- --- --- --- --- --- --- --- --- --- --- --- --- --- --- --- ATG AAG CGA AAA CAT GCT --- --- --- --- --- --- --- --- --- --- --- --- --- --- --- TTG ACT GCA CTC --- --- --- --- --- --- --- --- GCA GTC --- --- --- --- GCG CTG CTC GCC GCG GGC TGC ACG CTC GCG CCG CGC TAC GAG CGT CCG GCC GCG CCG GTG TCG GGC GCG TTC CCC GCC GAC GGC GTC TAT GCC GCG CAG CCG GGC GCC --- --- --- --- --- --- --- --- --- --- GCG --- --- --- --- --- --- --- --- --- --- --- --- --- --- --- --- --- --- --- --- CCC GGC --- --- --- --- --- --- --- --- --- --- GCG --- --- CGC AGC GCG AAC GGC CAG GCG GCC GTC GAT ATC GGC TGG CGC GAG TTC TTC GTC GAT CCG CGC CTG CAG CGG CTG ATC GAG ATC GCG CTG AAG AAC AAC CGC GAC CTG CGC GTG TCG GTG CTC AAC GTC GAA GCG TCG CGC GCG CAG TAT CAG ATC ACG CGC GCG GGG CTC TTC CCG ACG TTG AGC GGC ACC GGC ACG GGC ACG ATC CAG CGC ACG CCG GCC GGC GTG TCG ATC ACC --- --- GGC CAG --- CCG CTC ATC TCG CGG ACC TAC AAC GTC GGC GTC TCC GCG TCG --- --- --- --- --- --- --- --- --- --- --- --- --- --- --- --- --- --- --- --- --- --- --- --- --- --- --- --- --- --- --- --- --- --- --- --- --- --- --- --- --- --- --- --- --- --- --- --- --- --- --- --- --- --- --- TGG GAG CTC GAC CTG TTC GGC CGC GTG CAG AGC CTG AAG GAC CAG GCG CTC GCG CAA TAC TTC GCC ACC GCG CAG GCG CGC AAG GCC GCG GAG ATC TCG CTC GTC GCG AGC GTC GCC GAT CAG TAC CTG ACG CTG CTG TCG ACC GAC GAT CTG CTG CAG GTC ACG CAG AAC ACG CTG AAG TCG GCG CGC GCG TCC TAC GAT CTG ACG AAG CTG CAG TTC GAC AAC GGC ACC GGC TCG GAG CTC GAC CTG TGC CAG GCG CAG ACG GTG GTC GAG ACC GCG CTC GCG AGC CAG CAG GCG CAG GCG CGC GCC CGC GCG CAG GCG CTC AAC GCG CTC GTG CTG CTG ATC GGC GAG CCG CTG CCC GAC GAT CTG CCG GCC GAC CTG CCA CTC AAT GCG CAG AAC CTG CTC ACC GAC ATT CCG GCC GGG CTG CCG TCC GAT CTG CTC ACG CGG CGG CCC GAC ATC ATG CAA GCC GAG GAG ACG CTG CGC GCG GCG AAC GCG AAC ATC GGC GCG GCG CGC GCG GCG TTC TTC CCG AAG ATC TCG CTC ACC AGC GCG TTC GGC ACC GCG AGC ACG ACG CTC GGC GGC CTG TTC AAG GCG GGC ACG GCG GCG TGG TCG TTC GCG CCG AAC ATC GCG CTG CCG ATC TTC GAG GGC GGG CAG AAC ATC GCG AAC CTC GAT CTC GCG CAC GTG CAG AAG CGC ATC GAG ATC GCG AAC TAC GAG AAG GCG ATC CAG AGC GCG TTT CGC GAG GTG TCG GAC GGG CTT GCC GCG CGC GGC ACG TAC GAT CAG CAG ATC GCG GCG CTC GAG CGC AAC GAG CAC GCG CAG CAG CGC CGC TAC GAT CTG TCG GAC CTG CGC TAC AGG AAC GGC GTC GAC AGC TAT CTG TCG GTG CTG ACC GCG CAG ACG GAC CTG TAT TCG GCG --- --- --- --- --- --- --- --- --- --- --- --- --- --- --- --- --- --- --- --- --- --- --- --- --- --- --- --- --- --- --- --- --- --- --- --- --- --- --- --- --- --- --- --- --- --- CAG CAG CAG TTG ATC AGC GCG CGG --- --- --- --- --- --- --- --- --- --- --- --- --- --- --- --- --- --- --- CTC GCG CGC TGG ACG AAC CTC GTG GAC CTG TAT --- --- --- --- --- --- --- --- --- --- --- --- --- --- --- --- --- --- --- --- --- --- --- --- --- --- --- --- --- --- --- --- --- --- --- --- --- --- --- --- --- --- --- --- --- --- --- --- --- --- --- --- --- --- --- --- --- --- --- --- --- --- --- --- --- --- --- --- --- --- --- --- --- --- --- --- --- --- --- CGC GCG CTG GGC GGC GGG TGG CTC GAG --- --- --- --- --- --- --- --- --- --- --- --- --- --- --- --- --- --- --- --- --- --- --- --- --- --- --- --- --- --- --- --- CGC GCG GGC GAG ACG CCG CGC CCG GCG GAC GCG CCC GTC GAT TAC GGC AAG --- --- --- --- GCG GCG CCC --- --- --- --- --- --- --- --- --- --- --- --- --- GCG CCG --- --- --- --- GCG GCG GCC GTG CCG GCT GCG TCG GCC AGC --- GCG CCG GCG GCG GGC --- --- --- --- --- --- --- --- --- --- --- --- --- --- --- --- --- --- --- --- --- --- --- --- --- --- --- --- --- --- --- --- --- --- --- --- --- --- 
OMP4__GCA_000762285.1           --- --- --- --- --- --- --- --- --- --- --- --- --- --- --- --- --- --- --- --- --- --- --- --- --- --- --- --- --- --- --- --- --- --- --- --- --- --- --- --- --- ATG AAG CGA AAA CAT GCT --- --- --- --- --- --- --- --- --- --- --- --- --- --- --- TTG ACT GCA CTC --- --- --- --- --- --- --- --- GCA GTC --- --- --- --- GCG CTG CTC GCC GCG GGC TGC ACG CTC GCG CCG CGC TAC GAG CGT CCG GCC GCG CCG GTG TCG GGC GCG TTC CCC GCC GAC GGC GTC TAT GCC GCG CAG CCG GGC GCC --- --- --- --- --- --- --- --- --- --- GCG --- --- --- --- --- --- --- --- --- --- --- --- --- --- --- --- --- --- --- --- CCC GGC --- --- --- --- --- --- --- --- --- --- GCG --- --- CGC AGC GCG AAC GGC CAG GCG GCC GTC GAT ATC GGC TGG CGC GAG TTC TTC GTC GAT CCG CGC CTG CAG CGG CTG ATC GAG ATC GCG CTG AAG AAC AAC CGC GAC CTG CGC GTG TCG GTG CTC AAC GTC GAA GCG TCG CGC GCG CAG TAT CAG ATC ACG CGC GCG GGG CTC TTC CCG ACG TTG AGC GGC ACC GGC ACG GGC ACG ATC CAG CGC ACG CCG GCC GGC GTG TCG ATC ACC --- --- GGC CAG --- CCG CTC ATC TCG CGG ACC TAC AAC GTC GGC GTC TCC GCG TCG --- --- --- --- --- --- --- --- --- --- --- --- --- --- --- --- --- --- --- --- --- --- --- --- --- --- --- --- --- --- --- --- --- --- --- --- --- --- --- --- --- --- --- --- --- --- --- --- --- --- --- --- --- --- --- TGG GAG CTC GAC CTG TTC GGC CGC GTG CAG AGC CTG AAG GAC CAG GCG CTC GCG CAA TAC TTC GCC ACC GCG CAG GCG CGC AAG GCC GCG GAG ATC TCG CTC GTC GCG AGC GTC GCC GAT CAG TAC CTG ACG CTG CTG TCG ACC GAC GAT CTG CTG CAG GTC ACG CAG AAC ACG CTG AAG TCG GCG CGC GCG TCC TAC GAT CTG ACG AAG CTG CAG TTC GAC AAC GGC ACC GGC TCG GAG CTC GAC CTG TGC CAG GCG CAG ACG GTG GTC GAG ACC GCG CTC GCG AGC CAG CAG GCG CAG GCG CGC GCC CGC GCG CAG GCG CTC AAC GCG CTC GTG CTG CTG ATC GGC GAG CCG CTG CCC GAC GAT CTG CCG GCC GAC CTG CCA CTC AAT GCG CAG AAC CTG CTC ACC GAC ATT CCG GCC GGG CTG CCG TCC GAT CTG CTC ACG CGG CGG CCC GAC ATC ATG CAA GCC GAG GAG ACG CTG CGC GCG GCG AAC GCG AAC ATC GGC GCG GCG CGC GCG GCG TTC TTC CCG AAG ATC TCG CTC ACC AGC GCG TTC GGC ACC GCG AGC ACG ACG CTC GGC GGC CTG TTC AAG GCG GGC ACG GCG GCG TGG TCG TTC GCG CCG AAC ATC GCG CTG CCG ATC TTC GAG GGC GGG CAG AAC ATC GCG AAC CTC GAT CTC GCG CAC GTG CAG AAG CGC ATC GAG ATC GCG AAC TAC GAG AAG GCG ATC CAG AGC GCG TTT CGC GAG GTG TCG GAC GGG CTT GCC GCG CGC GGC ACG TAC GAT CAG CAG ATC GCG GCG CTC GAG CGC AAC GAG CAC GCG CAG CAG CGC CGC TAC GAT CTG TCG GAC CTG CGC TAC AGG AAC GGC GTC GAC AGC TAT CTG TCG GTG CTG ACC GCG CAG ACG GAC CTG TAT TCG GCG --- --- --- --- --- --- --- --- --- --- --- --- --- --- --- --- --- --- --- --- --- --- --- --- --- --- --- --- --- --- --- --- --- --- --- --- --- --- --- --- --- --- --- --- --- --- CAG CAG CAG TTG ATC AGC GCG CGG --- --- --- --- --- --- --- --- --- --- --- --- --- --- --- --- --- --- --- CTC GCG CGC TGG ACG AAC CTC GTG GAC CTG TAT --- --- --- --- --- --- --- --- --- --- --- --- --- --- --- --- --- --- --- --- --- --- --- --- --- --- --- --- --- --- --- --- --- --- --- --- --- --- --- --- --- --- --- --- --- --- --- --- --- --- --- --- --- --- --- --- --- --- --- --- --- --- --- --- --- --- --- --- --- --- --- --- --- --- --- --- --- --- --- CGC GCG CTG GGC GGC GGG TGG CTC GAG --- --- --- --- --- --- --- --- --- --- --- --- --- --- --- --- --- --- --- --- --- --- --- --- --- --- --- --- --- --- --- --- CGC GCG GGC GAG ACG CCG CGC CCG GCG GAC GCG CCC GTC GAT TAC GGC AAG --- --- --- --- GCG GCG CCC --- --- --- --- --- --- --- --- --- --- --- --- --- GCG CCG --- --- --- --- GCG GCG GCC GTG CCG GCT GCG TCG GCC AGC --- GCG CCG GCG GCG GGC --- --- --- --- --- --- --- --- --- --- --- --- --- --- --- --- --- --- --- --- --- --- --- --- --- --- --- --- --- --- --- --- --- --- --- --- --- --- 
OMP4__GCA_000959165.1           --- --- --- --- --- --- --- --- --- --- --- --- --- --- --- --- --- --- --- --- --- --- --- --- --- --- --- --- --- --- --- --- --- --- --- --- --- --- --- --- --- ATG AAG CGA AAA CAT GCT --- --- --- --- --- --- --- --- --- --- --- --- --- --- --- TTG ACT GCA CTC --- --- --- --- --- --- --- --- GCA GTC --- --- --- --- GCG CTG CTC GCC GCG GGC TGC ACG CTC GCG CCG CGC TAC GAG CGT CCG GCC GCG CCG GTG TCG GGC GCG TTC CCC GCC GAC GGC GTC TAT GCC GCG CAG CCG GGC GCC --- --- --- --- --- --- --- --- --- --- GCG --- --- --- --- --- --- --- --- --- --- --- --- --- --- --- --- --- --- --- --- CCC GGC --- --- --- --- --- --- --- --- --- --- GCG --- --- CGC AGC GCG AAC GGC CAG GCG GCC GTC GAT ATC GGC TGG CGC GAG TTC TTC GTC GAT CCG CGC CTG CAG CGG CTG ATC GAG ATC GCG CTG AAG AAC AAC CGC GAC CTG CGC GTG TCG GTG CTC AAC GTC GAA GCG TCG CGC GCG CAG TAT CAG ATC ACG CGC GCG GGG CTC TTC CCG ACG TTG AGC GGC ACC GGC ACG GGC ACG ATC CAG CGC ACG CCG GCC GGC GTG TCG ATC ACC --- --- GGC CAG --- CCG CTC ATC TCG CGG ACC TAC AAC GTC GGC GTC TCC GCG TCG --- --- --- --- --- --- --- --- --- --- --- --- --- --- --- --- --- --- --- --- --- --- --- --- --- --- --- --- --- --- --- --- --- --- --- --- --- --- --- --- --- --- --- --- --- --- --- --- --- --- --- --- --- --- --- TGG GAG CTC GAC CTG TTC GGC CGC GTG CAG AGC CTG AAG GAC CAG GCG CTC GCG CAA TAC TTC GCC ACC GCG CAG GCG CGC AAG GCC GCG GAG ATC TCG CTC GTC GCG AGC GTC GCC GAT CAG TAC CTG ACG CTG CTG TCG ACC GAC GAT CTG CTG CAG GTC ACG CAG AAC ACG CTG AAG TCG GCG CGC GCG TCC TAC GAT CTG ACG AAG CTG CAG TTC GAC AAC GGC ACC GGC TCG GAG CTC GAC CTG TGC CAG GCG CAG ACG GTG GTC GAG ACC GCG CTC GCG AGC CAG CAG GCG CAG GCG CGC GCC CGC GCG CAG GCG CTC AAC GCG CTC GTG CTG CTG ATC GGC GAG CCG CTG CCC GAC GAT CTG CCG GCC GAC CTG CCA CTC AAT GCG CAG AAC CTG CTC ACC GAC ATT CCG GCC GGG CTG CCG TCC GAT CTG CTC ACG CGG CGG CCC GAC ATC ATG CAA GCC GAG GAG ACG CTG CGC GCG GCG AAC GCG AAC ATC GGC GCG GCG CGC GCG GCG TTC TTC CCG AAG ATC TCG CTC ACC AGC GCG TTC GGC ACC GCG AGC ACG ACG CTC GGC GGC CTG TTC AAG GCG GGC ACG GCG GCG TGG TCG TTC GCG CCG AAC ATC GCG CTG CCG ATC TTC GAG GGC GGG CAG AAC ATC GCG AAC CTC GAT CTC GCG CAC GTG CAG AAG CGC ATC GAG ATC GCG AAC TAC GAG AAG GCG ATC CAG AGC GCG TTT CGC GAG GTG TCG GAC GGG CTT GCC GCG CGC GGC ACG TAC GAT CAG CAG ATC GCG GCG CTC GAG CGC AAC GAG CAC GCG CAG CAG CGC CGC TAC GAT CTG TCG GAC CTG CGC TAC AGG AAC GGC GTC GAC AGC TAT CTG TCG GTG CTG ACC GCG CAG ACG GAC CTG TAT TCG GCG --- --- --- --- --- --- --- --- --- --- --- --- --- --- --- --- --- --- --- --- --- --- --- --- --- --- --- --- --- --- --- --- --- --- --- --- --- --- --- --- --- --- --- --- --- --- CAG CAG CAG TTG ATC AGC GCG CGG --- --- --- --- --- --- --- --- --- --- --- --- --- --- --- --- --- --- --- CTC GCG CGC TGG ACG AAC CTC GTG GAC CTG TAT --- --- --- --- --- --- --- --- --- --- --- --- --- --- --- --- --- --- --- --- --- --- --- --- --- --- --- --- --- --- --- --- --- --- --- --- --- --- --- --- --- --- --- --- --- --- --- --- --- --- --- --- --- --- --- --- --- --- --- --- --- --- --- --- --- --- --- --- --- --- --- --- --- --- --- --- --- --- --- CGC GCG CTG GGC GGC GGG TGG CTC GAG --- --- --- --- --- --- --- --- --- --- --- --- --- --- --- --- --- --- --- --- --- --- --- --- --- --- --- --- --- --- --- --- CGC GCG GGC GAG ACG CCG CGC CCG GCG GAC GCG CCC GTC GAT TAC GGC AAG --- --- --- --- GCG GCG CCC --- --- --- --- --- --- --- --- --- --- --- --- --- GCG CCG --- --- --- --- GCG GCG GCC GTG CCG GCT GCG TCG GCC AGC --- GCG CCG GCG GCG GGC --- --- --- --- --- --- --- --- --- --- --- --- --- --- --- --- --- --- --- --- --- --- --- --- --- --- --- --- --- --- --- --- --- --- --- --- --- --- 
OMP4__GCA_000959405.1           --- --- --- --- --- --- --- --- --- --- --- --- --- --- --- --- --- --- --- --- --- --- --- --- --- --- --- --- --- --- --- --- --- --- --- --- --- --- --- --- --- ATG AAG CGA AAA CAT GCT --- --- --- --- --- --- --- --- --- --- --- --- --- --- --- TTG ACT GCA CTC --- --- --- --- --- --- --- --- GCA GTC --- --- --- --- GCG CTG CTC GCC GCG GGC TGC ACG CTC GCG CCG CGC TAC GAG CGT CCG GCC GCG CCG GTG TCG GGC GCG TTC CCC GCC GAC GGC GTC TAT GCC GCG CAG CCG GGC GCC --- --- --- --- --- --- --- --- --- --- GCG --- --- --- --- --- --- --- --- --- --- --- --- --- --- --- --- --- --- --- --- CCC GGC --- --- --- --- --- --- --- --- --- --- GCG --- --- CGC AGC GCG AAC GGC CAG GCG GCC GTC GAT ATC GGC TGG CGC GAG TTC TTC GTC GAT CCG CGC CTG CAG CGG CTG ATC GAG ATC GCG CTG AAG AAC AAC CGC GAC CTG CGC GTG TCG GTG CTC AAC GTC GAA GCG TCG CGC GCG CAG TAT CAG ATC ACG CGC GCG GGG CTC TTC CCG ACG TTG AGC GGC ACC GGC ACG GGC ACG ATC CAG CGC ACG CCG GCC GGC GTG TCG ATC ACC --- --- GGC CAG --- CCG CTC ATC TCG CGG ACC TAC AAC GTC GGC GTC TCC GCG TCG --- --- --- --- --- --- --- --- --- --- --- --- --- --- --- --- --- --- --- --- --- --- --- --- --- --- --- --- --- --- --- --- --- --- --- --- --- --- --- --- --- --- --- --- --- --- --- --- --- --- --- --- --- --- --- TGG GAG CTC GAC CTG TTC GGC CGC GTG CAG AGC CTG AAG GAC CAG GCG CTC GCG CAA TAC TTC GCC ACC GCG CAG GCG CGC AAG GCC GCG GAG ATC TCG CTC GTC GCG AGC GTC GCC GAT CAG TAC CTG ACG CTG CTG TCG ACC GAC GAT CTG CTG CAG GTC ACG CAG AAC ACG CTG AAG TCG GCG CGC GCG TCC TAC GAT CTG ACG AAG CTG CAG TTC GAC AAC GGC ACC GGC TCG GAG CTC GAC CTG TGC CAG GCG CAG ACG GTG GTC GAG ACC GCG CTC GCG AGC CAG CAG GCG CAG GCG CGC GCC CGC GCG CAG GCG CTC AAC GCG CTC GTG CTG CTG ATC GGC GAG CCG CTG CCC GAC GAT CTG CCG GCC GAC CTG CCA CTC AAT GCG CAG AAC CTG CTC ACC GAC ATT CCG GCC GGG CTG CCG TCC GAT CTG CTC ACG CGG CGG CCC GAC ATC ATG CAA GCC GAG GAG ACG CTG CGC GCG GCG AAC GCG AAC ATC GGC GCG GCG CGC GCG GCG TTC TTC CCG AAG ATC TCG CTC ACC AGC GCG TTC GGC ACC GCG AGC ACG ACG CTC GGC GGC CTG TTC AAG GCG GGC ACG GCG GCG TGG TCG TTC GCG CCG AAC ATC GCG CTG CCG ATC TTC GAG GGC GGG CAG AAC ATC GCG AAC CTC GAT CTC GCG CAC GTG CAG AAG CGC ATC GAG ATC GCG AAC TAC GAG AAG GCG ATC CAG AGC GCG TTT CGC GAG GTG TCG GAC GGG CTT GCC GCG CGC GGC ACG TAC GAT CAG CAG ATC GCG GCG CTC GAG CGC AAC GAG CAC GCG CAG CAG CGC CGC TAC GAT CTG TCG GAC CTG CGC TAC AGG AAC GGC GTC GAC AGC TAT CTG TCG GTG CTG ACC GCG CAG ACG GAC CTG TAT TCG GCG --- --- --- --- --- --- --- --- --- --- --- --- --- --- --- --- --- --- --- --- --- --- --- --- --- --- --- --- --- --- --- --- --- --- --- --- --- --- --- --- --- --- --- --- --- --- CAG CAG CAG TTG ATC AGC GCG CGG --- --- --- --- --- --- --- --- --- --- --- --- --- --- --- --- --- --- --- CTC GCG CGC TGG ACG AAC CTC GTG GAC CTG TAT --- --- --- --- --- --- --- --- --- --- --- --- --- --- --- --- --- --- --- --- --- --- --- --- --- --- --- --- --- --- --- --- --- --- --- --- --- --- --- --- --- --- --- --- --- --- --- --- --- --- --- --- --- --- --- --- --- --- --- --- --- --- --- --- --- --- --- --- --- --- --- --- --- --- --- --- --- --- --- CGC GCG CTG GGC GGC GGG TGG CTC GAG --- --- --- --- --- --- --- --- --- --- --- --- --- --- --- --- --- --- --- --- --- --- --- --- --- --- --- --- --- --- --- --- CGC GCG GGC GAG ACG CCG CGC CCG GCG GAC GCG CCC GTC GAT TAC GGC AAG --- --- --- --- GCG GCG CCC --- --- --- --- --- --- --- --- --- --- --- --- --- GCG CCG --- --- --- --- GCG GCG GCC GTG CCG GCT GCG TCG GCC AGC --- GCG CCG GCG GCG GGC --- --- --- --- --- --- --- --- --- --- --- --- --- --- --- --- --- --- --- --- --- --- --- --- --- --- --- --- --- --- --- --- --- --- --- --- --- --- 
OMP4__GCA_000755845.1           --- --- --- --- --- --- --- --- --- --- --- --- --- --- --- --- --- --- --- --- --- --- --- --- --- --- --- --- --- --- --- --- --- --- --- --- --- --- --- --- --- ATG AAG CGA AAA CAT GCT --- --- --- --- --- --- --- --- --- --- --- --- --- --- --- TTG ACT GCA CTC --- --- --- --- --- --- --- --- GCA GTC --- --- --- --- GCG CTG CTC GCC GCG GGC TGC ACG CTC GCG CCG CGC TAC GAG CGT CCG GCC GCG CCG GTG TCG GGC GCG TTC CCC GCC GAC GGC GTC TAT GCC GCG CAG CCG GGC GCC --- --- --- --- --- --- --- --- --- --- GCG --- --- --- --- --- --- --- --- --- --- --- --- --- --- --- --- --- --- --- --- CCC GGC --- --- --- --- --- --- --- --- --- --- GCG --- --- CGC AGC GCG AAC GGC CAG GCG GCC GTC GAT ATC GGC TGG CGC GAG TTC TTC GTC GAT CCG CGC CTG CAG CGG CTG ATC GAG ATC GCG CTG AAG AAC AAC CGC GAC CTG CGC GTG TCG GTG CTC AAC GTC GAG GCG TCG CGC GCG CAG TAT CAG ATC ACG CGC GCG GGG CTC TTC CCG ACG TTG AGC GGC ACC GGC ACG GGC ACG ATC CAG CGC ACG CCG GCC GGC GTG TCG ATC ACC --- --- GGC CAG --- CCG CTC ATC TCG CGG ACC TAC AAC GTC GGC GTC TCC GCG TCG --- --- --- --- --- --- --- --- --- --- --- --- --- --- --- --- --- --- --- --- --- --- --- --- --- --- --- --- --- --- --- --- --- --- --- --- --- --- --- --- --- --- --- --- --- --- --- --- --- --- --- --- --- --- --- TGG GAG CTC GAC CTG TTC GGC CGC GTG CAG AGC CTG AAG GAC CAG GCG CTC GCG CAA TAC TTC GCC ACC GCG CAG GCG CGC AAG GCC GCG GAG ATC TCG CTC GTC GCG AGC GTC GCC GAT CAG TAC CTG ACG CTG CTG TCG ACC GAC GAT CTG CTG CAG GTC ACG CAG AAC ACG CTG AAG TCG GCG CGC GCG TCC TAC GAT CTG ACG AAG CTG CAG TTC GAC AAC GGC ACC GGC TCG GAG CTC GAC CTG CGC CAG GCG CAG ACG GTG GTC GAG ACC GCG CTC GCG AGC CAG CAG GCG CAG GCG CGC GCC CGC GCG CAG GCG CTC AAC GCG CTC GTG CTG CTG ATC GGC GAG CCG CTG CCC GAC GAT CTG CCG GCC GAC CTG CCG CTC AAT GCG CAG AAC CTG CTC ACC GAC ATT CCG GCC GGG CTG CCG TCC GAT CTG CTC ACG CGG CGG CCC GAC ATC ATG CAA GCC GAG GAG ACG CTG CGC GCG GCG AAC GCG AAC ATC GGC GCG GCG CGC GCG GCG TTC TTC CCG AAG ATC TCG CTC ACC AGC GCG TTC GGC ACC GCG AGC ACG ACG CTC GGC GGC CTG TTC AAG GCG GGC ACG GCG GCG TGG TCG TTC GCG CCG AAC ATC GCG CTG CCG ATC TTC GAG GGC GGG CAG AAC ATC GCG AAC CTC GAT CTC GCG CAC GTG CAG AAG CGC ATC GAG ATC GCG AAC TAC GAG AAG GCG ATC CAG AGC GCG TTT CGC GAG GTG TCG GAC GGG CTT GCC GCG CGC GGC ACG TAC GAT CAG CAG ATC GCG GCG CTC GAG CGC AAC GAG CAC GCG CAG CAG CGC CGC TAC GAT CTG TCG GAC CTG CGC TAC AGG AAC GGC GTC GAC AGC TAT CTG TCG GTG CTG ACC GCG CAG ACG GAC CTG TAT TCG GCG --- --- --- --- --- --- --- --- --- --- --- --- --- --- --- --- --- --- --- --- --- --- --- --- --- --- --- --- --- --- --- --- --- --- --- --- --- --- --- --- --- --- --- --- --- --- CAG CAG CAG TTG ATC AGC GCG CGG --- --- --- --- --- --- --- --- --- --- --- --- --- --- --- --- --- --- --- CTC GCG CGC TGG ACG AAC CTC GTG GAC CTG TAT --- --- --- --- --- --- --- --- --- --- --- --- --- --- --- --- --- --- --- --- --- --- --- --- --- --- --- --- --- --- --- --- --- --- --- --- --- --- --- --- --- --- --- --- --- --- --- --- --- --- --- --- --- --- --- --- --- --- --- --- --- --- --- --- --- --- --- --- --- --- --- --- --- --- --- --- --- --- --- CGC GCG CTG GGC GGC GGG TGG CTC GAG --- --- --- --- --- --- --- --- --- --- --- --- --- --- --- --- --- --- --- --- --- --- --- --- --- --- --- --- --- --- --- --- CGC GCG GGC GAG ACG CCG CGC CCG GCG GAC GCG CCC GTC GAT TAC GGC AAG --- --- --- --- GCG GCG CCC --- --- --- --- --- --- --- --- --- --- --- --- --- GCG CCG --- --- --- --- GCG GCG GCC GTG CCG GCT GCG TCG GCC AGC --- GCG CCG GCG GCG GGC --- --- --- --- --- --- --- --- --- --- --- --- --- --- --- --- --- --- --- --- --- --- --- --- --- --- --- --- --- --- --- --- --- --- --- --- --- --- 
OMP4__GCA_000755865.1           --- --- --- --- --- --- --- --- --- --- --- --- --- --- --- --- --- --- --- --- --- --- --- --- --- --- --- --- --- --- --- --- --- --- --- --- --- --- --- --- --- ATG AAG CGA AAA CAT GCT --- --- --- --- --- --- --- --- --- --- --- --- --- --- --- TTG ACT GCA CTC --- --- --- --- --- --- --- --- GCA GTC --- --- --- --- GCG CTG CTC GCC GCG GGC TGC ACG CTC GCG CCG CGC TAC GAG CGT CCG GCC GCG CCG GTG TCG GGC GCG TTC CCC GCC GAC GGC GTC TAT GCC GCG CAG CCG GGC GCC --- --- --- --- --- --- --- --- --- --- GCG --- --- --- --- --- --- --- --- --- --- --- --- --- --- --- --- --- --- --- --- CCC GGC --- --- --- --- --- --- --- --- --- --- GCG --- --- CGC AGC GCG AAC GGC CAG GCG GCC GTC GAT ATC GGC TGG CGC GAG TTC TTC GTC GAT CCG CGC CTG CAG CGG CTG ATC GAG ATC GCG CTG AAG AAC AAC CGC GAC CTG CGC GTG TCG GTG CTC AAC GTC GAG GCG TCG CGC GCG CAG TAT CAG ATC ACG CGC GCG GGG CTC TTC CCG ACG TTG AGC GGC ACC GGC ACG GGC ACG ATC CAG CGC ACG CCG GCC GGC GTG TCG ATC ACC --- --- GGC CAG --- CCG CTC ATC TCG CGG ACC TAC AAC GTC GGC GTC TCC GCG TCG --- --- --- --- --- --- --- --- --- --- --- --- --- --- --- --- --- --- --- --- --- --- --- --- --- --- --- --- --- --- --- --- --- --- --- --- --- --- --- --- --- --- --- --- --- --- --- --- --- --- --- --- --- --- --- TGG GAG CTC GAC CTG TTC GGC CGC GTG CAG AGC CTG AAG GAC CAG GCG CTC GCG CAA TAC TTC GCC ACC GCG CAG GCG CGC AAG GCC GCG GAG ATC TCG CTC GTC GCG AGC GTC GCC GAT CAG TAC CTG ACG CTG CTG TCG ACC GAC GAT CTG CTG CAG GTC ACG CAG AAC ACG CTG AAG TCG GCG CGC GCG TCC TAC GAT CTG ACG AAG CTG CAG TTC GAC AAC GGC ACC GGC TCG GAG CTC GAC CTG CGC CAG GCG CAG ACG GTG GTC GAG ACC GCG CTC GCG AGC CAG CAG GCG CAG GCG CGC GCC CGC GCG CAG GCG CTC AAC GCG CTC GTG CTG CTG ATC GGC GAG CCG CTG CCC GAC GAT CTG CCG GCC GAC CTG CCA CTC AAT GCG CAG AAC CTG CTC ACC GAC ATT CCG GCC GGG CTG CCG TCC GAT CTG CTC ACG CGG CGG CCC GAC ATC ATG CAA GCC GAG GAG ACG CTG CGC GCG GCG AAC GCG AAC ATC GGC GCG GCG CGC GCG GCG TTC TTC CCG AAG ATC TCG CTC ACC AGC GCG TTC GGC ACC GCG AGC ACG ACG CTC GGC GGC CTG TTC AAG GCG GGC ACG GCG GCG TGG TCG TTC GCG CCG AAC ATC GCG CTG CCG ATC TTC GAG GGC GGG CAG AAC ATC GCG AAC CTC GAT CTC GCG CAC GTG CAG AAG CGC ATC GAG ATC GCG AAC TAC GAG AAG GCG ATC CAG AGC GCG TTT CGC GAG GTG TCG GAC GGG CTT GCC GCG CGC GGC ACG TAC GAT CAG CAG ATC GCG GCG CTC GAG CGC AAC GAG CAC GCG CAG CAG CGC CGC TAC GAT CTG TCG GAC CTG CGC TAC AGG AAC GGC GTC GAC AGC TAT CTG TCG GTG CTG ACC GCG CAG ACG GAC CTG TAT TCG GCG --- --- --- --- --- --- --- --- --- --- --- --- --- --- --- --- --- --- --- --- --- --- --- --- --- --- --- --- --- --- --- --- --- --- --- --- --- --- --- --- --- --- --- --- --- --- CAG CAG CAG TTG ATC AGC GCG CGG --- --- --- --- --- --- --- --- --- --- --- --- --- --- --- --- --- --- --- CTC GCG CGC TGG ACG AAC CTC GTG GAC CTG TAT --- --- --- --- --- --- --- --- --- --- --- --- --- --- --- --- --- --- --- --- --- --- --- --- --- --- --- --- --- --- --- --- --- --- --- --- --- --- --- --- --- --- --- --- --- --- --- --- --- --- --- --- --- --- --- --- --- --- --- --- --- --- --- --- --- --- --- --- --- --- --- --- --- --- --- --- --- --- --- CGC GCG CTG GGC GGC GGG TGG CTC GAG --- --- --- --- --- --- --- --- --- --- --- --- --- --- --- --- --- --- --- --- --- --- --- --- --- --- --- --- --- --- --- --- CGC GCG GGC GAG ACG CCG CGC CCG GCG GAC GCG CCC GTC GAT TAC GGC AAG --- --- --- --- GCG GCG CCC --- --- --- --- --- --- --- --- --- --- --- --- --- GCG CCG --- --- --- --- GCG GCG GCC GTG CCG GCT GCG TCG GCC AGC --- GCG CCG GCG GCG GGC --- --- --- --- --- --- --- --- --- --- --- --- --- --- --- --- --- --- --- --- --- --- --- --- --- --- --- --- --- --- --- --- --- --- --- --- --- --- 
OMP4__GCA_000755885.1           --- --- --- --- --- --- --- --- --- --- --- --- --- --- --- --- --- --- --- --- --- --- --- --- --- --- --- --- --- --- --- --- --- --- --- --- --- --- --- --- --- ATG AAG CGA AAA CAT GCT --- --- --- --- --- --- --- --- --- --- --- --- --- --- --- TTG ACT GCA CTC --- --- --- --- --- --- --- --- GCA GTC --- --- --- --- GCG CTG CTC GCC GCG GGC TGC ACG CTC GCG CCG CGC TAC GAG CGT CCG GCC GCG CCG GTG TCG GGC GCG TTC CCC GCC GAC GGC GTC TAT GCC GCG CAG CCG GGC GCC --- --- --- --- --- --- --- --- --- --- GCG --- --- --- --- --- --- --- --- --- --- --- --- --- --- --- --- --- --- --- --- CCC GGC --- --- --- --- --- --- --- --- --- --- GCG --- --- CGC AGC GCG AAC GGC CAG GCG GCC GTC GAT ATC GGC TGG CGC GAG TTC TTC GTC GAT CCG CGC CTG CAG CGG CTG ATC GAG ATC GCG CTG AAG AAC AAC CGC GAC CTG CGC GTG TCG GTG CTC AAC GTC GAG GCG TCG CGC GCG CAG TAT CAG ATC ACG CGC GCG GGG CTC TTC CCG ACG TTG AGC GGC ACC GGC ACG GGC ACG ATC CAG CGC ACG CCG GCC GGC GTG TCG ATC ACC --- --- GGC CAG --- CCG CTC ATC TCG CGG ACC TAC AAC GTC GGC GTC TCC GCG TCG --- --- --- --- --- --- --- --- --- --- --- --- --- --- --- --- --- --- --- --- --- --- --- --- --- --- --- --- --- --- --- --- --- --- --- --- --- --- --- --- --- --- --- --- --- --- --- --- --- --- --- --- --- --- --- TGG GAG CTC GAC CTG TTC GGC CGC GTG CAG AGC CTG AAG GAC CAG GCG CTC GCG CAA TAC TTC GCC ACC GCG CAG GCG CGC AAG GCC GCG GAG ATC TCG CTC GTC GCG AGC GTC GCC GAT CAG TAC CTG ACG CTG CTG TCG ACC GAC GAT CTG CTG CAG GTC ACG CAG AAC ACG CTG AAG TCG GCG CGC GCG TCC TAC GAT CTG ACG AAG CTG CAG TTC GAC AAC GGC ACC GGC TCG GAG CTC GAC CTG CGC CAG GCG CAG ACG GTG GTC GAG ACC GCG CTC GCG AGC CAG CAG GCG CAG GCG CGC GCC CGC GCG CAG GCG CTC AAC GCG CTC GTG CTG CTG ATC GGC GAG CCG CTG CCC GAC GAT CTG CCG GCC GAC CTG CCA CTC AAT GCG CAG AAC CTG CTC ACC GAC ATT CCG GCC GGG CTG CCG TCC GAT CTG CTC ACG CGG CGG CCC GAC ATC ATG CAA GCC GAG GAG ACG CTG CGC GCG GCG AAC GCG AAC ATC GGC GCG GCG CGC GCG GCG TTC TTC CCG AAG ATC TCG CTC ACC AGC GCG TTC GGC ACC GCG AGC ACG ACG CTC GGC GGC CTG TTC AAG GCG GGC ACG GCG GCG TGG TCG TTC GCG CCG AAC ATC GCG CTG CCG ATC TTC GAG GGC GGG CAG AAC ATC GCG AAC CTC GAT CTC GCG CAC GTG CAG AAG CGC ATC GAG ATC GCG AAC TAC GAG AAG GCG ATC CAG AGC GCG TTT CGC GAG GTG TCG GAC GGG CTT GCC GCG CGC GGC ACG TAC GAT CAG CAG ATC GCG GCG CTC GAG CGC AAC GAG CAC GCG CAG CAG CGC CGC TAC GAT CTG TCG GAC CTG CGC TAC AGG AAC GGC GTC GAC AGC TAT CTG TCG GTG CTG ACC GCG CAG ACG GAC CTG TAT TCG GCG --- --- --- --- --- --- --- --- --- --- --- --- --- --- --- --- --- --- --- --- --- --- --- --- --- --- --- --- --- --- --- --- --- --- --- --- --- --- --- --- --- --- --- --- --- --- CAG CAG CAG TTG ATC AGC GCG CGG --- --- --- --- --- --- --- --- --- --- --- --- --- --- --- --- --- --- --- CTC GCG CGC TGG ACG AAC CTC GTG GAC CTG TAT --- --- --- --- --- --- --- --- --- --- --- --- --- --- --- --- --- --- --- --- --- --- --- --- --- --- --- --- --- --- --- --- --- --- --- --- --- --- --- --- --- --- --- --- --- --- --- --- --- --- --- --- --- --- --- --- --- --- --- --- --- --- --- --- --- --- --- --- --- --- --- --- --- --- --- --- --- --- --- CGC GCG CTG GGC GGC GGG TGG CTC GAG --- --- --- --- --- --- --- --- --- --- --- --- --- --- --- --- --- --- --- --- --- --- --- --- --- --- --- --- --- --- --- --- CGC GCG GGC GAG ACG CCG CGC CCG GCG GAC GCG CCC GTC GAT TAC GGC AAG --- --- --- --- GCG GCG CCC --- --- --- --- --- --- --- --- --- --- --- --- --- GCG CCG --- --- --- --- GCG GCG GCC GTG CCG GCT GCG TCG GCC AGC --- GCG CCG GCG GCG GGC --- --- --- --- --- --- --- --- --- --- --- --- --- --- --- --- --- --- --- --- --- --- --- --- --- --- --- --- --- --- --- --- --- --- --- --- --- --- 
OMP4__GCA_000959485.1           --- --- --- --- --- --- --- --- --- --- --- --- --- --- --- --- --- --- --- --- --- --- --- --- --- --- --- --- --- --- --- --- --- --- --- --- --- --- --- --- --- ATG AAG CGA AAA CAT GCT --- --- --- --- --- --- --- --- --- --- --- --- --- --- --- TTG ACT GCA CTC --- --- --- --- --- --- --- --- GCA GTC --- --- --- --- GCG CTG CTC GCC GCG GGC TGC ACG CTC GCG CCG CGC TAC GAG CGT CCG GCC GCG CCG GTG TCG GGC GCG TTC CCC GCC GAC GGC GTC TAT GCC GCG CAG CCG GGC GCC --- --- --- --- --- --- --- --- --- --- GCG --- --- --- --- --- --- --- --- --- --- --- --- --- --- --- --- --- --- --- --- CCC GGC --- --- --- --- --- --- --- --- --- --- GCG --- --- CGC AGC GCG AAC GGC CAG GCG GCC GTC GAT ATC GGC TGG CGC GAG TTC TTC GTC GAT CCG CGC CTG CAG CGG CTG ATC GAG ATC GCG CTG AAG AAC AAC CGC GAC CTG CGC GTG TCG GTG CTC AAC GTC GAG GCG TCG CGC GCG CAG TAT CAG ATC ACG CGC GCG GGG CTC TTC CCG ACG TTG AGC GGC ACC GGC ACG GGC ACG ATC CAG CGC ACG CCG GCC GGC GTG TCG ATC ACC --- --- GGC CAG --- CCG CTC ATC TCG CGG ACC TAC AAC GTC GGC GTC TCC GCG TCG --- --- --- --- --- --- --- --- --- --- --- --- --- --- --- --- --- --- --- --- --- --- --- --- --- --- --- --- --- --- --- --- --- --- --- --- --- --- --- --- --- --- --- --- --- --- --- --- --- --- --- --- --- --- --- TGG GAG CTC GAC CTG TTC GGC CGC GTG CAG AGC CTG AAG GAC CAG GCG CTC GCG CAA TAC TTC GCC ACC GCG CAG GCG CGC AAG GCC GCG GAG ATC TCG CTC GTC GCG AGC GTC GCC GAT CAG TAC CTG ACG CTG CTG TCG ACC GAC GAT CTG CTG CAG GTC ACG CAG AAC ACG CTG AAG TCG GCG CGC GCG TCC TAC GAT CTG ACG AAG CTG CAG TTC GAC AAC GGC ACC GGC TCG GAG CTC GAC CTG CGC CAG GCG CAG ACG GTG GTC GAG ACC GCG CTC GCG AGC CAG CAG GCG CAG GCG CGC GCC CGC GCG CAG GCG CTC AAC GCG CTC GTG CTG CTG ATC GGC GAG CCG CTG CCC GAC GAT CTG CCG GCC GAC CTG CCA CTC AAT GCG CAG AAC CTG CTC ACC GAC ATT CCG GCC GGG CTG CCG TCC GAT CTG CTC ACG CGG CGG CCC GAC ATC ATG CAA GCC GAG GAG ACG CTG CGC GCG GCG AAC GCG AAC ATC GGC GCG GCG CGC GCG GCG TTC TTC CCG AAG ATC TCG CTC ACC AGC GCG TTC GGC ACC GCG AGC ACG ACG CTC GGC GGC CTG TTC AAG GCG GGC ACG GCG GCG TGG TCG TTC GCG CCG AAC ATC GCG CTG CCG ATC TTC GAG GGC GGG CAG AAC ATC GCG AAC CTC GAT CTC GCG CAC GTG CAG AAG CGC ATC GAG ATC GCG AAC TAC GAG AAG GCG ATC CAG AGC GCG TTT CGC GAG GTG TCG GAC GGG CTT GCC GCG CGC GGC ACG TAC GAT CAG CAG ATC GCG GCG CTC GAG CGC AAC GAG CAC GCG CAG CAG CGC CGC TAC GAT CTG TCG GAC CTG CGC TAC AGG AAC GGC GTC GAC AGC TAT CTG TCG GTG CTG ACC GCG CAG ACG GAC CTG TAT TCG GCG --- --- --- --- --- --- --- --- --- --- --- --- --- --- --- --- --- --- --- --- --- --- --- --- --- --- --- --- --- --- --- --- --- --- --- --- --- --- --- --- --- --- --- --- --- --- CAG CAG CAG TTG ATC AGC GCG CGG --- --- --- --- --- --- --- --- --- --- --- --- --- --- --- --- --- --- --- CTC GCG CGC TGG ACG AAC CTC GTG GAC CTG TAT --- --- --- --- --- --- --- --- --- --- --- --- --- --- --- --- --- --- --- --- --- --- --- --- --- --- --- --- --- --- --- --- --- --- --- --- --- --- --- --- --- --- --- --- --- --- --- --- --- --- --- --- --- --- --- --- --- --- --- --- --- --- --- --- --- --- --- --- --- --- --- --- --- --- --- --- --- --- --- CGC GCG CTG GGC GGC GGG TGG CTC GAG --- --- --- --- --- --- --- --- --- --- --- --- --- --- --- --- --- --- --- --- --- --- --- --- --- --- --- --- --- --- --- --- CGC GCG GGC GAG ACG CCG CGC CCG GCG GAC GCG CCC GTC GAT TAC GGC AAG --- --- --- --- GCG GCG CCC --- --- --- --- --- --- --- --- --- --- --- --- --- GCG CCG --- --- --- --- GCG GCG GCC GTG CCG GCT GCG TCG GCC AGC --- GCG CCG GCG GCG GGC --- --- --- --- --- --- --- --- --- --- --- --- --- --- --- --- --- --- --- --- --- --- --- --- --- --- --- --- --- --- --- --- --- --- --- --- --- --- 
OMP4__GCA_001279165.1           --- --- --- --- --- --- --- --- --- --- --- --- --- --- --- --- --- --- --- --- --- --- --- --- --- --- --- --- --- --- --- --- --- --- --- --- --- --- --- --- --- ATG AAG CGA AAA CAT GCT --- --- --- --- --- --- --- --- --- --- --- --- --- --- --- TTG ACT GCA CTC --- --- --- --- --- --- --- --- GCA GTC --- --- --- --- GCG CTG CTC GCC GCG GGC TGC ACG CTC GCG CCG CGC TAC GAG CGT CCG GCC GCG CCG GTG TCG GGC GCG TTC CCC GCC GAC GGC GTC TAT GCC GCG CAG CCG GGC GCC --- --- --- --- --- --- --- --- --- --- GCG --- --- --- --- --- --- --- --- --- --- --- --- --- --- --- --- --- --- --- --- CCC GGC --- --- --- --- --- --- --- --- --- --- GCG --- --- CGC AGC GCG AAC GGC CAG GCG GCC GTC GAT ATC GGC TGG CGC GAG TTC TTC GTC GAT CCG CGC CTG CAG CGG CTG ATC GAG ATC GCG CTG AAG AAC AAC CGC GAC CTG CGC GTG TCG GTG CTC AAC GTC GAA GCG TCG CGC GCG CAG TAT CAG ATC ACG CGC GCG GGG CTC TTC CCG ACG TTG AGC GGC ACC GGC ACG GGC ACG ATC CAG CGC ACG CCG GCC GGC GTG TCG ATC ACC --- --- GGC CAG --- CCG CTC ATC TCG CGG ACC TAC AAC GTC GGC GTC TCC GCG TCG --- --- --- --- --- --- --- --- --- --- --- --- --- --- --- --- --- --- --- --- --- --- --- --- --- --- --- --- --- --- --- --- --- --- --- --- --- --- --- --- --- --- --- --- --- --- --- --- --- --- --- --- --- --- --- TGG GAG CTT GAC CTG TTC GGC CGC GTG CAG AGC CTG AAG GAC CAG GCG CTC GCG CAA TAC TTC GCC ACC GCG CAG GCG CGC AAG GCC GCG GAG ATC TCG CTC GTC GCG AGC GTC GCC GAT CAG TAC CTG ACG CTG CTG TCG ACC GAC GAT CTG CTG CAG GTC ACG CAG AAC ACG CTG AAG TCG GCG CGC GCG TCC TAC GAT CTG ACG AAG CTG CAG TTC GAC AAC GGC ACC GGC TCG GAG CTC GAC CTG CGC CAG GCG CAG ACG GTG GTC GAG ACC GCG CTC GCG AGC CAG CAG GCG CAG GCG CGC GCC CGC GCG CAG GCG CTC AAC GCG CTC GTG CTG CTG ATC GGC GAG CCG CTG CCC GAC GAT CTG CCG GCC GAC CTG CCA CTC AAT GCG CAG AAC CTG CTC ACC GAC ATT CCG GCC GGG CTG CCG TCC GAT CTG CTC ACG CGG CGG CCC GAC ATC ATG CAA GCC GAG GAG ACG CTG CGC GCG GCG AAC GCG AAC ATC GGC GCG GCG CGC GCG GCG TTC TTC CCG AAG ATC TCG CTC ACC AGC GCG TTC GGC ACC GCG AGC ACG ACG CTC GGC GGC CTG TTC AAG GCG GGC ACG GCG GCG TGG TCG TTC GCG CCG AAC ATC GCG CTG CCG ATC TTC GAG GGC GGG CAG AAC ATC GCG AAC CTC GAT CTC GCG CAC GTG CAG AAG CGC ATC GAG ATC GCG AAC TAC GAG AAG GCG ATC CAG AGC GCG TTT CGC GAG GTG TCG GAC GGG CTT GCC GCG CGC GGC ACG TAC GAT CAG CAG ATC GCG GCG CTC GAG CGC AAC GAG CAC GCG CAG CAG CGC CGC TAC GAT CTG TCG GAC CTG CGC TAC AGG AAC GGC GTC GAC AGC TAT CTG TCG GTG CTG ACC GCG CAG ACG GAC CTG TAT TCG GCG --- --- --- --- --- --- --- --- --- --- --- --- --- --- --- --- --- --- --- --- --- --- --- --- --- --- --- --- --- --- --- --- --- --- --- --- --- --- --- --- --- --- --- --- --- --- CAG CAG CAG TTG ATC AGC GCG CGG --- --- --- --- --- --- --- --- --- --- --- --- --- --- --- --- --- --- --- CTC GCG CGC TGG ACG AAC CTC GTG GAC CTG TAT --- --- --- --- --- --- --- --- --- --- --- --- --- --- --- --- --- --- --- --- --- --- --- --- --- --- --- --- --- --- --- --- --- --- --- --- --- --- --- --- --- --- --- --- --- --- --- --- --- --- --- --- --- --- --- --- --- --- --- --- --- --- --- --- --- --- --- --- --- --- --- --- --- --- --- --- --- --- --- CGC GCG CTG GGC GGC GGG TGG CTC GAG --- --- --- --- --- --- --- --- --- --- --- --- --- --- --- --- --- --- --- --- --- --- --- --- --- --- --- --- --- --- --- --- CGC GCG GGC GAG ACG CCG CGC CCG GCG GAC GCG CCC GTC GAT TAC GGC AAG --- --- --- --- GCG GCG CCC --- --- --- --- --- --- --- --- --- --- --- --- --- GCG CCG --- --- --- --- GCG GCG GCC GTG CCG GCT GCG TCG GCC AGC --- GCG CCG GCG GCG GGC --- --- --- --- --- --- --- --- --- --- --- --- --- --- --- --- --- --- --- --- --- --- --- --- --- --- --- --- --- --- --- --- --- --- --- --- --- ---
[truncated: 28,452,804 more chars]
