# Supplementary material for: Subfunctionalization influences the expansion of bacterial multidrug antibiotic resistance
Source: BMC Genomics. 2017 Oct 30;18:834. doi: 10.1186/s12864-017-4222-4 (PMC5663151; doi:10.1186/s12864-017-4222-4)
Supplement: Supplementary file 1 — Calculation of synonymous/non-synonymous substitution. (ZIP 34380 kb) [file 12864_2017_4222_MOESM1_ESM.zip › Additional_File_1/OMP/rst1_OMP]

	505	316	315	0.7029	1.2034	0.2668	-2127.168	0.2360	0.8843	1.1785	0.2723	-2123.977	0.2337	0.8583	0.6630	0.2126	-1895.421	0.1137	0.5349	1.4109	0.1916	-2139.255	0.2267	1.1829	0.6480	0.2274	-1895.550	0.1158	0.5091	0.3814	0.1152	-1693.977	0.0430	0.3733	1.3444	0.2454	-2157.846	0.2513	1.0240	1.1170	0.2391	-2091.457	0.2056	0.8601	1.1189	0.2897	-2115.248	0.2296	0.7925	1.1263	0.2939	-2118.535	0.2329	0.7924	1.0983	0.2655	-2098.070	0.2147	0.8089	0.9295	0.3627	-2065.553	0.2140	0.5901	0.9244	0.3694	-2063.902	0.2147	0.5813	1.0136	0.3326	-2092.082	0.2236	0.6723	0.8012	0.2524	-1977.539	0.1522	0.6031	1.0897	0.2696	-2096.951	0.2149	0.7971	0.9230	0.3689	-2064.084	0.2143	0.5809	0.9395	0.3713	-2070.447	0.2188	0.5893	1.0063	0.3381	-2090.756	0.2238	0.6620	0.7907	0.2531	-1973.115	0.1504	0.5945	0.0094	0.8528	-1322.510	0.0030	0.0035	1.1625	0.2802	-2126.039	0.2342	0.8359	1.0125	0.3637	-2098.610	0.2334	0.6419	0.9877	0.3453	-2085.515	0.2220	0.6429	1.0526	0.3172	-2102.265	0.2266	0.7143	0.9458	0.1955	-2007.203	0.1539	0.7872	0.5254	0.2244	-1825.529	0.0931	0.4150	0.5132	0.2197	-1816.726	0.0898	0.4087	1.0932	0.2837	-2106.372	0.2218	0.7817	0.9121	0.4052	-2067.245	0.2213	0.5461	0.9248	0.3468	-2059.842	0.2083	0.6006	0.9525	0.3321	-2069.554	0.2100	0.6322	0.7965	0.2324	-1968.267	0.1442	0.6205	0.4570	0.2043	-1778.034	0.0765	0.3743	0.4452	0.1989	-1768.705	0.0732	0.3683	0.3620	0.1623	-1698.050	0.0521	0.3212	1.0629	0.2988	-2101.094	0.2217	0.7421	0.8893	0.4254	-2060.166	0.2205	0.5185	0.9295	0.3422	-2061.340	0.2080	0.6078	0.9330	0.3458	-2064.936	0.2098	0.6068	0.7853	0.2370	-1964.651	0.1438	0.6069	0.4573	0.2034	-1777.334	0.0763	0.3751	0.4455	0.1980	-1768.003	0.0731	0.3691	0.3449	0.1757	-1689.782	0.0524	0.2981	0.0527	0.0010	-1379.706	0.0001	0.0688	1.1202	0.2553	-2102.110	0.2142	0.8392	0.8738	0.4511	-2055.670	0.2224	0.4929	0.9261	0.3521	-2063.559	0.2102	0.5969	0.9391	0.3642	-2071.765	0.2167	0.5949	0.8279	0.1965	-1962.712	0.1352	0.6879	0.5071	0.2142	-1812.911	0.0874	0.4079	0.5107	0.2196	-1816.799	0.0893	0.4068	0.3662	0.1752	-1704.082	0.0555	0.3168	0.2640	0.1484	-1621.087	0.0357	0.2409	0.2678	0.1465	-1624.100	0.0359	0.2453	1.1125	0.2584	-2100.864	0.2142	0.8290	0.8792	0.4445	-2057.401	0.2223	0.5001	0.9388	0.3418	-2066.518	0.2100	0.6142	0.9517	0.3536	-2074.729	0.2164	0.6121	0.8214	0.1990	-1961.267	0.1352	0.6793	0.5117	0.2110	-1814.856	0.0873	0.4140	0.5153	0.2163	-1818.747	0.0893	0.4130	0.3704	0.1722	-1706.279	0.0555	0.3223	0.2678	0.1453	-1623.557	0.0357	0.2459	0.2716	0.1435	-1626.551	0.0359	0.2503	0.0062	0.0010	-1312.828	0.0000	0.0081	1.1202	0.2553	-2102.110	0.2142	0.8392	0.8738	0.4511	-2055.670	0.2224	0.4929	0.9261	0.3521	-2063.559	0.2102	0.5969	0.9391	0.3642	-2071.765	0.2167	0.5949	0.8279	0.1965	-1962.712	0.1352	0.6879	0.5071	0.2142	-1812.911	0.0874	0.4079	0.5107	0.2196	-1816.799	0.0893	0.4068	0.3662	0.1752	-1704.082	0.0555	0.3168	0.2640	0.1484	-1621.087	0.0357	0.2409	0.2678	0.1465	-1624.100	0.0359	0.2453	0.0000	0.6669	-1299.039	0.0000	0.0000	0.0062	0.0010	-1312.828	0.0000	0.0081	1.0907	0.2837	-2103.861	0.2212	0.7799	0.8800	0.4372	-2056.362	0.2209	0.5053	0.9546	0.3441	-2072.974	0.2142	0.6225	0.8912	0.3908	-2055.554	0.2126	0.5441	0.8139	0.2069	-1963.052	0.1373	0.6634	0.4778	0.2307	-1799.843	0.0861	0.3732	0.4659	0.2254	-1790.761	0.0828	0.3674	0.3039	0.1510	-1651.876	0.0416	0.2758	0.2689	0.1257	-1618.460	0.0323	0.2573	0.2604	0.1325	-1614.383	0.0325	0.2455	0.2457	0.1462	-1605.347	0.0329	0.2252	0.2420	0.1496	-1602.789	0.0329	0.2202	0.2457	0.1462	-1605.347	0.0329	0.2252	1.2796	0.2384	-2133.573	0.2352	0.9864	1.0679	0.2534	-2079.126	0.2033	0.8024	0.9569	0.2362	-2033.923	0.1749	0.7405	1.0633	0.2257	-2067.225	0.1891	0.8380	1.1048	0.2024	-2063.774	0.1838	0.9080	0.8142	0.2339	-1974.872	0.1479	0.6325	0.8218	0.2402	-1980.789	0.1517	0.6315	0.8967	0.2003	-1992.654	0.1482	0.7397	0.8106	0.2018	-1959.117	0.1346	0.6669	0.8220	0.1970	-1961.638	0.1344	0.6823	0.7528	0.2332	-1947.351	0.1366	0.5855	0.7586	0.2301	-1948.939	0.1365	0.5932	0.7528	0.2332	-1947.351	0.1366	0.5855	0.8186	0.2178	-1971.043	0.1425	0.6543	1.2116	0.2642	-2130.430	0.2363	0.8942	0.9490	0.3192	-2060.934	0.2050	0.6421	0.9069	0.2703	-2031.101	0.1791	0.6626	0.9569	0.2606	-2046.510	0.1852	0.7105	1.0892	0.2011	-2058.438	0.1805	0.8972	0.8273	0.2377	-1985.180	0.1518	0.6385	0.8421	0.2403	-1992.369	0.1555	0.6470	0.8587	0.2034	-1980.741	0.1433	0.7045	0.7172	0.2439	-1938.858	0.1336	0.5477	0.7291	0.2356	-1941.525	0.1331	0.5647	0.7205	0.2351	-1936.159	0.1313	0.5585	0.7260	0.2321	-1937.793	0.1313	0.5658	0.7205	0.2351	-1936.159	0.1313	0.5585	0.7794	0.2416	-1965.399	0.1444	0.5975	0.4284	0.1330	-1729.338	0.0537	0.4035	1.2421	0.2460	-2130.026	0.2325	0.9451	1.0002	0.2739	-2067.146	0.1990	0.7265	0.9354	0.2589	-2038.220	0.1803	0.6965	1.0296	0.2427	-2065.447	0.1912	0.7879	1.0309	0.2052	-2041.917	0.1730	0.8428	0.8360	0.2465	-1989.736	0.1567	0.6356	0.8508	0.2489	-1996.863	0.1604	0.6442	0.8701	0.2215	-1994.321	0.1530	0.6909	0.7064	0.2954	-1947.097	0.1465	0.4958	0.7350	0.2720	-1954.774	0.1457	0.5356	0.7315	0.2567	-1947.077	0.1403	0.5467	0.7370	0.2533	-1948.730	0.1403	0.5539	0.7315	0.2567	-1947.077	0.1403	0.5467	0.7755	0.2679	-1972.241	0.1524	0.5689	0.4412	0.1402	-1740.070	0.0574	0.4094	0.3567	0.1129	-1674.221	0.0396	0.3509	1.2346	0.2602	-2136.239	0.2387	0.9172	0.9399	0.3332	-2063.386	0.2075	0.6228	0.9107	0.2983	-2042.991	0.1898	0.6363	0.9486	0.3020	-2058.878	0.1990	0.6590	1.0767	0.2023	-2057.622	0.1790	0.8850	0.7716	0.2672	-1970.279	0.1514	0.5667	0.7794	0.2743	-1976.145	0.1552	0.5658	0.7768	0.2335	-1961.254	0.1410	0.6039	0.6874	0.2933	-1937.490	0.1420	0.4841	0.7034	0.2791	-1942.238	0.1414	0.5067	0.6664	0.3224	-1932.030	0.1447	0.4487	0.6713	0.3177	-1933.872	0.1446	0.4552	0.6664	0.3224	-1932.030	0.1447	0.4487	0.7529	0.2614	-1960.011	0.1459	0.5583	0.4239	0.1424	-1732.943	0.0557	0.3915	0.3387	0.1088	-1661.833	0.0366	0.3362	0.3550	0.1089	-1673.010	0.0384	0.3522	1.2065	0.2793	-2136.129	0.2426	0.8688	0.9618	0.3243	-2070.263	0.2094	0.6459	0.9160	0.3102	-2049.042	0.1949	0.6284	0.9459	0.3048	-2058.690	0.1994	0.6543	1.1103	0.1859	-2055.559	0.1749	0.9410	0.7740	0.2545	-1967.497	0.1477	0.5805	0.7882	0.2574	-1974.846	0.1514	0.5884	0.7546	0.2684	-1961.559	0.1484	0.5531	0.7004	0.2734	-1938.092	0.1392	0.5092	0.6946	0.2764	-1936.139	0.1389	0.5025	0.7001	0.2966	-1944.883	0.1455	0.4905	0.6951	0.3008	-1943.114	0.1455	0.4838	0.7001	0.2966	-1944.883	0.1455	0.4905	0.7567	0.2638	-1961.964	0.1474	0.5589	0.4714	0.1380	-1760.493	0.0606	0.4394	0.3562	0.1193	-1680.588	0.0412	0.3455	0.3855	0.1192	-1700.298	0.0446	0.3740	0.1969	0.1340	-1560.714	0.0248	0.1850	1.2823	0.2440	-2141.694	0.2388	0.9791	0.9867	0.3032	-2073.460	0.2075	0.6842	0.9521	0.2618	-2046.749	0.1847	0.7055	0.9387	0.2825	-2048.669	0.1900	0.6725	1.1105	0.1814	-2052.035	0.1722	0.9493	0.8272	0.2197	-1977.580	0.1447	0.6589	0.8350	0.2256	-1983.544	0.1485	0.6582	0.8020	0.2288	-1969.392	0.1438	0.6287	0.6768	0.2760	-1927.202	0.1352	0.4900	0.6879	0.2662	-1930.119	0.1347	0.5060	0.7196	0.2725	-1948.491	0.1428	0.5239	0.7248	0.2689	-1950.184	0.1427	0.5309	0.7196	0.2725	-1948.491	0.1428	0.5239	0.7543	0.2522	-1957.940	0.1432	0.5680	0.4509	0.1367	-1748.314	0.0576	0.4215	0.3297	0.1190	-1660.284	0.0381	0.3200	0.3642	0.1360	-1691.382	0.0464	0.3409	0.1554	0.1417	-1520.498	0.0204	0.1437	0.1458	0.0734	-1497.530	0.0115	0.1571	1.2423	0.2665	-2141.454	0.2434	0.9134	0.9517	0.3460	-2071.167	0.2141	0.6188	0.8905	0.3104	-2038.453	0.1895	0.6107	0.9066	0.3160	-2045.873	0.1948	0.6164	1.0694	0.2014	-2053.452	0.1773	0.8804	0.7916	0.2454	-1972.868	0.1480	0.6030	0.8060	0.2482	-1980.174	0.1516	0.6110	0.7441	0.2905	-1963.572	0.1529	0.5263	0.6965	0.2919	-1941.675	0.1435	0.4915	0.6961	0.2908	-1941.384	0.1431	0.4922	0.7012	0.3203	-1950.970	0.1517	0.4736	0.6962	0.3250	-1949.168	0.1518	0.4670	0.7012	0.3203	-1950.970	0.1517	0.4736	0.7464	0.2851	-1964.030	0.1518	0.5325	0.4735	0.1324	-1759.020	0.0591	0.4466	0.3361	0.1232	-1667.623	0.0398	0.3232	0.3635	0.1305	-1689.930	0.0449	0.3443	0.1758	0.1437	-1541.280	0.0233	0.1620	0.1180	0.1135	-1476.302	0.0132	0.1159	0.1218	0.0784	-1473.991	0.0102	0.1296	1.2423	0.2665	-2141.454	0.2434	0.9134	0.9517	0.3460	-2071.167	0.2141	0.6188	0.8905	0.3104	-2038.453	0.1895	0.6107	0.9066	0.3160	-2045.873	0.1948	0.6164	1.0694	0.2014	-2053.452	0.1773	0.8804	0.7916	0.2454	-1972.868	0.1480	0.6030	0.8060	0.2482	-1980.174	0.1516	0.6110	0.7441	0.2905	-1963.572	0.1529	0.5263	0.6965	0.2919	-1941.675	0.1435	0.4915	0.6961	0.2908	-1941.384	0.1431	0.4922	0.7012	0.3203	-1950.970	0.1517	0.4736	0.6962	0.3250	-1949.168	0.1518	0.4670	0.7012	0.3203	-1950.970	0.1517	0.4736	0.7464	0.2851	-1964.030	0.1518	0.5325	0.4735	0.1324	-1759.020	0.0591	0.4466	0.3361	0.1232	-1667.623	0.0398	0.3232	0.3635	0.1305	-1689.930	0.0449	0.3443	0.1758	0.1437	-1541.280	0.0233	0.1620	0.1180	0.1135	-1476.302	0.0132	0.1159	0.1218	0.0784	-1473.991	0.0102	0.1296	0.0000	99.0000	-1299.039	0.0000	0.0000	1.3148	0.2422	-2153.263	0.2439	1.0069	0.9164	0.3242	-2050.774	0.1995	0.6154	0.8732	0.3397	-2038.858	0.1947	0.5730	0.9519	0.2766	-2053.737	0.1904	0.6885	1.2174	0.2011	-2103.420	0.2017	1.0029	0.8740	0.3351	-2040.706	0.1935	0.5774	0.8763	0.3261	-2039.520	0.1913	0.5868	0.9182	0.2736	-2039.409	0.1826	0.6673	0.9236	0.2918	-2048.835	0.1902	0.6520	0.9310	0.2870	-2050.118	0.1900	0.6622	0.8793	0.3282	-2040.153	0.1926	0.5870	0.8913	0.3189	-2043.224	0.1924	0.6034	0.8793	0.3282	-2040.153	0.1926	0.5870	0.8376	0.3204	-2020.866	0.1813	0.5657	0.8647	0.1943	-1981.089	0.1401	0.7214	0.7518	0.2346	-1951.761	0.1368	0.5833	0.8383	0.2141	-1980.624	0.1444	0.6744	0.7583	0.2543	-1964.411	0.1447	0.5689	0.8555	0.2083	-1989.123	0.1449	0.6956	0.8047	0.2172	-1971.512	0.1399	0.6438	0.7726	0.2335	-1963.998	0.1403	0.6006	0.7726	0.2335	-1963.998	0.1403	0.6006	1.2159	0.2616	-2135.799	0.2358	0.9013	0.9361	0.2603	-2039.689	0.1810	0.6954	0.8599	0.2680	-2012.285	0.1690	0.6307	0.8724	0.2611	-2016.103	0.1690	0.6471	1.1548	0.2135	-2091.843	0.1986	0.9301	0.8458	0.3090	-2019.184	0.1796	0.5813	0.8461	0.3094	-2019.670	0.1798	0.5811	0.8149	0.2954	-2000.023	0.1690	0.5719	0.8550	0.2681	-2013.256	0.1681	0.6270	0.8429	0.2742	-2009.891	0.1678	0.6120	0.8299	0.2947	-2008.813	0.1719	0.5832	0.8422	0.2862	-2011.809	0.1717	0.5999	0.8299	0.2947	-2008.813	0.1719	0.5832	0.7795	0.2934	-1985.894	0.1610	0.5488	0.8125	0.1935	-1958.737	0.1313	0.6789	0.7992	0.1930	-1953.381	0.1290	0.6683	0.7697	0.2076	-1949.347	0.1301	0.6266	0.7256	0.2378	-1943.683	0.1331	0.5599	0.7308	0.2426	-1949.289	0.1357	0.5593	0.7659	0.2197	-1955.039	0.1340	0.6101	0.7330	0.2424	-1948.141	0.1360	0.5611	0.7330	0.2424	-1948.141	0.1360	0.5611	0.5056	0.2239	-1817.462	0.0895	0.3997	1.1677	0.2584	-2117.761	0.2248	0.8702	0.9317	0.3311	-2059.259	0.2050	0.6192	0.8391	0.3273	-2020.509	0.1836	0.5609	0.9004	0.2904	-2036.817	0.1850	0.6370	1.1201	0.2136	-2077.929	0.1927	0.9020	0.8460	0.3515	-2029.726	0.1919	0.5457	0.8481	0.3423	-2028.592	0.1898	0.5545	0.8605	0.3060	-2024.439	0.1818	0.5941	0.8256	0.3217	-2014.999	0.1790	0.5566	0.8389	0.3092	-2017.483	0.1782	0.5763	0.8436	0.3205	-2021.689	0.1826	0.5697	0.8558	0.3112	-2024.731	0.1824	0.5862	0.8436	0.3205	-2021.689	0.1826	0.5697	0.8367	0.3175	-2019.218	0.1802	0.5676	0.8876	0.1994	-1989.230	0.1462	0.7335	0.7632	0.2563	-1962.436	0.1463	0.5708	0.7660	0.2528	-1962.675	0.1457	0.5761	0.7642	0.2843	-1973.808	0.1552	0.5459	0.8183	0.2483	-1987.216	0.1540	0.6202	0.7749	0.2627	-1971.960	0.1506	0.5733	0.7508	0.2790	-1965.489	0.1509	0.5409	0.7508	0.2790	-1965.489	0.1509	0.5409	0.4732	0.2278	-1797.454	0.0846	0.3716	0.3267	0.1769	-1682.605	0.0498	0.2817	1.1196	0.2945	-2116.092	0.2317	0.7870	0.8636	0.3391	-2032.459	0.1924	0.5672	0.8183	0.3299	-2011.661	0.1797	0.5449	0.8992	0.2832	-2035.380	0.1822	0.6435	1.0240	0.2530	-2066.016	0.1948	0.7700	0.7654	0.3823	-1996.635	0.1807	0.4728	0.7605	0.3862	-1995.202	0.1804	0.4672	0.7926	0.3473	-2002.857	0.1786	0.5144	0.7694	0.3186	-1988.230	0.1660	0.5211	0.7583	0.3266	-1984.615	0.1657	0.5074	0.7822	0.3396	-1997.445	0.1744	0.5135	0.7936	0.3292	-2000.702	0.1741	0.5290	0.7822	0.3396	-1997.445	0.1744	0.5135	0.7405	0.3497	-1980.326	0.1675	0.4790	0.7900	0.2047	-1952.129	0.1324	0.6465	0.7163	0.2124	-1922.542	0.1228	0.5781	0.7392	0.2013	-1930.153	0.1225	0.6088	0.7182	0.2371	-1936.809	0.1316	0.5548	0.7287	0.2303	-1940.444	0.1312	0.5697	0.7300	0.2141	-1933.849	0.1258	0.5873	0.6969	0.2434	-1928.681	0.1296	0.5326	0.6969	0.2434	-1928.681	0.1296	0.5326	0.4660	0.2585	-1799.706	0.0897	0.3472	0.2211	0.2564	-1604.058	0.0424	0.1653	0.2419	0.1587	-1607.388	0.0343	0.2162	1.1019	0.3134	-2118.006	0.2357	0.7522	0.9109	0.3223	-2049.740	0.1977	0.6135	0.8468	0.3117	-2020.135	0.1806	0.5796	0.9245	0.2597	-2036.881	0.1785	0.6875	1.1213	0.2342	-2091.858	0.2039	0.8706	0.8055	0.3522	-2011.782	0.1828	0.5191	0.8003	0.3557	-2010.428	0.1825	0.5131	0.8068	0.3162	-2003.919	0.1734	0.5484	0.7959	0.2984	-1996.208	0.1659	0.5561	0.7844	0.3056	-1992.717	0.1656	0.5419	0.8092	0.3169	-2006.106	0.1741	0.5494	0.8210	0.3077	-2009.225	0.1740	0.5653	0.8092	0.3169	-2006.106	0.1741	0.5494	0.7477	0.3361	-1981.649	0.1658	0.4933	0.8295	0.1891	-1960.381	0.1322	0.6988	0.7549	0.2021	-1935.595	0.1254	0.6207	0.7829	0.1931	-1944.912	0.1264	0.6546	0.7655	0.2248	-1954.132	0.1358	0.6043	0.7766	0.2186	-1957.605	0.1355	0.6199	0.7787	0.2039	-1950.924	0.1301	0.6382	0.7321	0.2366	-1943.075	0.1339	0.5662	0.7321	0.2366	-1943.075	0.1339	0.5662	0.4984	0.2134	-1810.900	0.0857	0.4015	0.2657	0.1747	-1633.461	0.0402	0.2301	0.2616	0.1160	-1613.950	0.0296	0.2555	0.1304	0.1120	-1490.268	0.0144	0.1285	1.0865	0.3224	-2114.886	0.2359	0.7316	0.9175	0.3175	-2051.183	0.1976	0.6224	0.8215	0.3315	-2014.026	0.1809	0.5457	0.9028	0.2711	-2032.830	0.1786	0.6588	1.0891	0.2462	-2086.386	0.2040	0.8285	0.8053	0.3525	-2011.837	0.1829	0.5187	0.8001	0.3561	-2010.482	0.1826	0.5128	0.7952	0.3238	-1999.707	0.1730	0.5343	0.8014	0.2944	-1997.840	0.1659	0.5634	0.7898	0.3016	-1994.373	0.1656	0.5490	0.7973	0.3268	-2002.304	0.1743	0.5333	0.8089	0.3172	-2005.484	0.1741	0.5490	0.7973	0.3268	-2002.304	0.1743	0.5333	0.7479	0.3356	-1980.919	0.1657	0.4938	0.8090	0.1970	-1956.312	0.1323	0.6716	0.7413	0.2084	-1932.900	0.1256	0.6026	0.7705	0.1982	-1941.983	0.1265	0.6382	0.7412	0.2379	-1948.167	0.1360	0.5719	0.7632	0.2254	-1954.906	0.1356	0.6018	0.7469	0.2187	-1943.787	0.1303	0.5960	0.6977	0.2580	-1933.592	0.1342	0.5202	0.6977	0.2580	-1933.592	0.1342	0.5202	0.4931	0.2162	-1808.659	0.0854	0.3953	0.2617	0.1790	-1631.029	0.0402	0.2247	0.2459	0.1264	-1604.293	0.0297	0.2349	0.1303	0.1121	-1490.288	0.0144	0.1284	0.0239	0.0010	-1343.270	0.0000	0.0312	1.1848	0.2449	-2115.754	0.2212	0.9032	0.9290	0.2559	-2031.902	0.1779	0.6952	0.8623	0.2469	-2002.365	0.1618	0.6551	0.9107	0.2316	-2018.527	0.1645	0.7103	1.0318	0.2404	-2066.580	0.1906	0.7926	0.8890	0.3118	-2039.744	0.1897	0.6084	0.8915	0.3039	-2038.483	0.1877	0.6175	0.9003	0.2602	-2026.196	0.1740	0.6689	0.8452	0.3191	-2024.092	0.1825	0.5720	0.8521	0.3135	-2025.450	0.1823	0.5816	0.8718	0.2903	-2027.190	0.1791	0.6169	0.8846	0.2822	-2030.070	0.1789	0.6341	0.8718	0.2903	-2027.190	0.1791	0.6169	0.8478	0.2909	-2018.049	0.1743	0.5993	0.7691	0.2013	-1941.850	0.1275	0.6333	0.6914	0.2290	-1917.677	0.1241	0.5418	0.7662	0.2049	-1944.390	0.1284	0.6268	0.7486	0.2199	-1945.145	0.1311	0.5960	0.7367	0.2515	-1951.593	0.1396	0.5554	0.7627	0.2213	-1951.141	0.1341	0.6057	0.7488	0.2335	-1949.181	0.1359	0.5821	0.7488	0.2335	-1949.181	0.1359	0.5821	0.4595	0.1646	-1769.896	0.0668	0.4058	0.4929	0.2084	-1805.570	0.0835	0.4007	0.4414	0.2417	-1778.264	0.0818	0.3383	0.4431	0.2192	-1774.170	0.0774	0.3533	0.4688	0.2064	-1787.886	0.0789	0.3824	0.4686	0.2066	-1787.935	0.0790	0.3821	1.1752	0.2546	-2113.837	0.2244	0.8813	0.9126	0.2585	-2025.990	0.1758	0.6800	0.8424	0.2494	-1994.929	0.1589	0.6373	0.9113	0.2264	-2014.144	0.1624	0.7173	1.1153	0.1794	-2051.858	0.1717	0.9570	0.8128	0.2380	-1979.389	0.1492	0.6270	0.8061	0.2418	-1977.998	0.1494	0.6177	0.8163	0.1929	-1959.709	0.1317	0.6828	0.7764	0.2224	-1957.952	0.1369	0.6155	0.7815	0.2201	-1959.688	0.1369	0.6220	0.8607	0.2053	-1984.751	0.1445	0.7036	0.8752	0.1996	-1987.366	0.1443	0.7229	0.8607	0.2053	-1984.751	0.1445	0.7036	0.8028	0.2194	-1968.768	0.1404	0.6398	0.8069	0.1213	-1898.858	0.0945	0.7793	0.7084	0.1655	-1894.978	0.1033	0.6246	0.7810	0.1626	-1924.529	0.1126	0.6925	0.7528	0.1770	-1925.256	0.1149	0.6490	0.7634	0.1727	-1928.984	0.1146	0.6635	0.7710	0.1706	-1930.096	0.1148	0.6730	0.7436	0.1847	-1925.596	0.1167	0.6316	0.7436	0.1847	-1925.596	0.1167	0.6316	0.4818	0.2113	-1797.821	0.0823	0.3897	0.5079	0.2171	-1815.760	0.0882	0.4064	0.4567	0.2276	-1785.070	0.0817	0.3588	0.4408	0.2292	-1774.012	0.0791	0.3453	0.4693	0.2136	-1790.256	0.0807	0.3779	0.4643	0.2162	-1787.920	0.0805	0.3721	0.4393	0.2080	-1767.435	0.0743	0.3574	1.1969	0.2284	-2105.615	0.2144	0.9389	0.8463	0.2558	-1996.423	0.1620	0.6333	0.7961	0.2579	-1976.758	0.1531	0.5937	0.8617	0.2373	-1999.694	0.1579	0.6655	1.0659	0.1705	-2027.105	0.1587	0.9305	0.7526	0.2473	-1955.627	0.1413	0.5714	0.7464	0.2514	-1954.134	0.1415	0.5628	0.7892	0.1978	-1948.756	0.1294	0.6542	0.7436	0.2169	-1939.597	0.1291	0.5952	0.7428	0.2175	-1939.762	0.1292	0.5940	0.7957	0.2119	-1959.743	0.1362	0.6427	0.8091	0.2060	-1962.545	0.1361	0.6606	0.7957	0.2119	-1959.743	0.1362	0.6427	0.7603	0.2138	-1946.739	0.1308	0.6120	0.7117	0.1496	-1883.951	0.0969	0.6477	0.7211	0.1575	-1893.643	0.1017	0.6460	0.7677	0.1591	-1915.553	0.1091	0.6855	0.7350	0.1757	-1916.285	0.1116	0.6353	0.7388	0.1744	-1917.497	0.1116	0.6402	0.7128	0.1751	-1905.813	0.1080	0.6168	0.7103	0.1804	-1907.188	0.1097	0.6084	0.7103	0.1804	-1907.188	0.1097	0.6084	0.4841	0.2312	-1804.123	0.0874	0.3778	0.5184	0.2135	-1820.700	0.0891	0.4175	0.4804	0.2455	-1804.947	0.0898	0.3659	0.4429	0.2463	-1779.812	0.0829	0.3368	0.4572	0.2570	-1792.571	0.0878	0.3415	0.4524	0.2620	-1790.578	0.0878	0.3351	0.4385	0.2284	-1770.981	0.0786	0.3439	0.2873	0.0588	-1600.829	0.0189	0.3207	1.1858	0.2323	-2104.796	0.2146	0.9239	0.8458	0.2563	-1996.507	0.1621	0.6325	0.8093	0.2502	-1979.634	0.1530	0.6114	0.8612	0.2377	-1999.783	0.1580	0.6646	1.0552	0.1733	-2026.282	0.1588	0.9162	0.7397	0.2557	-1952.748	0.1416	0.5537	0.7336	0.2599	-1951.220	0.1417	0.5453	0.7906	0.1971	-1948.482	0.1293	0.6561	0.7433	0.2172	-1939.672	0.1292	0.5946	0.7425	0.2178	-1939.837	0.1292	0.5934	0.8095	0.2058	-1962.453	0.1361	0.6611	0.8231	0.2000	-1965.197	0.1359	0.6795	0.8095	0.2058	-1962.453	0.1361	0.6611	0.7734	0.2076	-1949.555	0.1307	0.6296	0.6974	0.1543	-1881.368	0.0970	0.6287	0.7069	0.1624	-1891.053	0.1018	0.6271	0.7528	0.1640	-1913.099	0.1092	0.6656	0.7345	0.1759	-1916.376	0.1116	0.6346	0.7383	0.1746	-1917.589	0.1117	0.6395	0.7123	0.1753	-1905.902	0.1080	0.6161	0.7098	0.1806	-1907.275	0.1098	0.6077	0.7098	0.1806	-1907.275	0.1098	0.6077	0.4938	0.2232	-1807.970	0.0872	0.3909	0.5285	0.2066	-1824.336	0.0890	0.4310	0.4899	0.2371	-1808.861	0.0897	0.3785	0.4520	0.2376	-1783.903	0.0829	0.3489	0.4663	0.2481	-1796.631	0.0877	0.3536	0.4615	0.2528	-1794.678	0.0878	0.3471	0.4383	0.2287	-1771.029	0.0786	0.3436	0.2962	0.0567	-1605.029	0.0189	0.3325	0.0125	0.0010	-1323.789	0.0000	0.0163	1.1766	0.2349	-2103.502	0.2144	0.9124	0.8422	0.2528	-1993.812	0.1601	0.6336	0.7993	0.2496	-1974.810	0.1509	0.6045	0.8723	0.2274	-1999.616	0.1559	0.6855	1.0649	0.1708	-2027.765	0.1587	0.9292	0.7278	0.2639	-1950.064	0.1418	0.5374	0.7218	0.2683	-1948.503	0.1420	0.5291	0.7853	0.1949	-1945.902	0.1276	0.6544	0.7397	0.2138	-1936.748	0.1273	0.5954	0.7260	0.2210	-1934.038	0.1275	0.5769	0.7959	0.2109	-1959.897	0.1358	0.6441	0.8093	0.2049	-1962.695	0.1357	0.6621	0.7959	0.2109	-1959.897	0.1358	0.6441	0.7564	0.2106	-1943.897	0.1290	0.6123	0.6972	0.1534	-1881.558	0.0966	0.6296	0.7008	0.1636	-1889.707	0.1015	0.6202	0.7464	0.1653	-1911.821	0.1088	0.6583	0.7216	0.1809	-1913.980	0.1117	0.6175	0.7254	0.1795	-1915.210	0.1117	0.6224	0.6998	0.1802	-1903.443	0.1080	0.5996	0.6974	0.1857	-1904.788	0.1098	0.5913	0.6974	0.1857	-1904.788	0.1098	0.5913	0.4722	0.2323	-1795.985	0.0854	0.3678	0.5196	0.2052	-1818.678	0.0872	0.4248	0.4814	0.2356	-1803.083	0.0878	0.3729	0.4437	0.2359	-1777.947	0.0810	0.3435	0.4627	0.2421	-1792.751	0.0858	0.3544	0.4532	0.2512	-1788.786	0.0859	0.3417	0.4300	0.2269	-1764.998	0.0767	0.3381	0.2799	0.0549	-1592.939	0.0173	0.3156	0.0249	0.0496	-1347.001	0.0014	0.0284	0.0186	0.0699	-1337.466	0.0014	0.0202	1.2966	0.1949	-2113.264	0.2106	1.0804	0.9121	0.2354	-2017.154	0.1664	0.7068	0.8650	0.2128	-1989.996	0.1484	0.6976	0.9800	0.1831	-2016.708	0.1529	0.8350	1.0850	0.1858	-2049.076	0.1709	0.9197	0.8755	0.2542	-2014.190	0.1670	0.6570	0.8828	0.2503	-2015.468	0.1669	0.6668	0.8568	0.2260	-1992.086	0.1525	0.6750	0.7831	0.2522	-1973.818	0.1487	0.5896	0.8014	0.2406	-1977.950	0.1481	0.6155	0.8337	0.2426	-1993.006	0.1548	0.6380	0.8276	0.2459	-1991.492	0.1549	0.6299	0.8337	0.2426	-1993.006	0.1548	0.6380	0.7789	0.2575	-1972.754	0.1497	0.5812	0.7271	0.1676	-1903.842	0.1070	0.6384	0.7400	0.1704	-1911.803	0.1101	0.6462	0.7471	0.1581	-1907.817	0.1057	0.6684	0.7021	0.2007	-1912.178	0.1162	0.5788	0.7797	0.1862	-1941.188	0.1230	0.6605	0.7690	0.1779	-1930.851	0.1177	0.6617	0.7344	0.1960	-1924.986	0.1197	0.6108	0.7344	0.1960	-1924.986	0.1197	0.6108	0.5393	0.2048	-1831.147	0.0904	0.4413	0.5856	0.1411	-1823.851	0.0765	0.5424	0.5627	0.1891	-1834.115	0.0896	0.4740	0.5500	0.1802	-1823.995	0.0849	0.4712	0.5611	0.1736	-1826.855	0.0845	0.4869	0.5345	0.1873	-1818.254	0.0846	0.4519	0.4781	0.1626	-1774.733	0.0689	0.4239	0.5201	0.1541	-1791.951	0.0723	0.4692	0.4754	0.1759	-1775.429	0.0722	0.4107	0.4856	0.1703	-1779.102	0.0722	0.4241	0.4777	0.1680	-1772.935	0.0704	0.4191	1.2926	0.1975	-2113.939	0.2117	1.0720	0.9307	0.2322	-2023.045	0.1684	0.7252	0.9105	0.1995	-1999.085	0.1501	0.7524	1.0025	0.1796	-2020.921	0.1545	0.8599	1.1022	0.1780	-2048.294	0.1688	0.9483	0.9148	0.2426	-2024.406	0.1698	0.7002	0.9033	0.2434	-2020.265	0.1680	0.6904	0.8770	0.2292	-2001.350	0.1575	0.6869	0.8402	0.2399	-1993.749	0.1550	0.6460	0.8728	0.2234	-2000.492	0.1543	0.6906	0.8704	0.2335	-2004.639	0.1580	0.6767	0.8640	0.2365	-2003.181	0.1580	0.6681	0.8704	0.2335	-2004.639	0.1580	0.6767	0.7962	0.2630	-1983.329	0.1548	0.5888	0.7774	0.1583	-1918.281	0.1101	0.6952	0.7829	0.1627	-1923.733	0.1129	0.6941	0.7880	0.1518	-1917.416	0.1084	0.7140	0.7143	0.1988	-1916.084	0.1175	0.5909	0.8285	0.1721	-1951.400	0.1241	0.7211	0.7896	0.1737	-1935.795	0.1190	0.6850	0.7694	0.1809	-1931.328	0.1191	0.6583	0.7694	0.1809	-1931.328	0.1191	0.6583	0.5679	0.1821	-1838.089	0.0883	0.4849	0.6109	0.1412	-1836.043	0.0799	0.5657	0.5739	0.1828	-1836.789	0.0894	0.4893	0.5690	0.1801	-1833.634	0.0878	0.4876	0.5818	0.1829	-1841.700	0.0907	0.4959	0.5549	0.1972	-1833.199	0.0908	0.4604	0.5035	0.1408	-1777.623	0.0657	0.4667	0.5235	0.1616	-1796.617	0.0752	0.4651	0.4893	0.1784	-1783.646	0.0750	0.4206	0.4996	0.1728	-1787.268	0.0750	0.4342	0.4917	0.1706	-1781.166	0.0732	0.4291	0.0933	0.0698	-1438.800	0.0071	0.1014	1.1239	0.2384	-2091.671	0.2065	0.8664	0.8083	0.2771	-1989.656	0.1619	0.5841	0.7991	0.2528	-1977.738	0.1520	0.6011	0.8873	0.2200	-2001.579	0.1554	0.7063	1.0848	0.2058	-2062.682	0.1823	0.8860	0.7499	0.3623	-1986.126	0.1726	0.4763	0.7460	0.3581	-1983.351	0.1707	0.4767	0.7583	0.3175	-1980.818	0.1633	0.5144	0.7714	0.3094	-1986.403	0.1639	0.5298	0.7820	0.3013	-1989.810	0.1639	0.5438	0.7870	0.3159	-1995.028	0.1691	0.5352	0.7924	0.3116	-1996.695	0.1690	0.5424	0.7870	0.3159	-1995.028	0.1691	0.5352	0.7690	0.2976	-1982.656	0.1601	0.5379	0.7131	0.2067	-1918.072	0.1202	0.5815	0.7053	0.1924	-1907.997	0.1136	0.5905	0.7245	0.1763	-1910.450	0.1103	0.6254	0.6535	0.2310	-1901.916	0.1178	0.5103	0.7037	0.2422	-1931.534	0.1305	0.5389	0.6580	0.2364	-1906.484	0.1203	0.5090	0.6757	0.2427	-1916.857	0.1255	0.5171	0.6757	0.2427	-1916.857	0.1255	0.5171	0.5141	0.1666	-1803.448	0.0754	0.4523	0.5121	0.2275	-1820.613	0.0915	0.4023	0.4556	0.2480	-1787.747	0.0857	0.3455	0.4363	0.2768	-1780.673	0.0873	0.3155	0.4720	0.2386	-1796.908	0.0868	0.3637	0.4576	0.2520	-1790.997	0.0869	0.3447	0.4011	0.1596	-1725.755	0.0571	0.3577	0.4736	0.1660	-1774.162	0.0692	0.4171	0.4335	0.2059	-1761.830	0.0729	0.3540	0.4429	0.1988	-1765.816	0.0728	0.3665	0.4343	0.1977	-1760.453	0.0712	0.3600	0.3732	0.1176	-1689.097	0.0427	0.3633	0.3863	0.1017	-1688.261	0.0396	0.3896	1.1387	0.2332	-2094.444	0.2065	0.8857	0.8077	0.2777	-1989.770	0.1620	0.5831	0.8034	0.2508	-1979.604	0.1521	0.6063	0.8790	0.2238	-2000.485	0.1556	0.6950	1.0656	0.2124	-2060.784	0.1827	0.8599	0.7611	0.3505	-1989.455	0.1723	0.4918	0.7572	0.3464	-1986.678	0.1705	0.4921	0.7352	0.3381	-1973.797	0.1635	0.4836	0.7599	0.3177	-1982.876	0.1637	0.5153	0.7702	0.3094	-1986.336	0.1637	0.5290	0.7630	0.3381	-1988.800	0.1697	0.5019	0.7682	0.3333	-1990.529	0.1696	0.5089	0.7630	0.3381	-1988.800	0.1697	0.5019	0.7633	0.3007	-1980.700	0.1598	0.5313	0.6992	0.2127	-1915.003	0.1200	0.5639	0.6913	0.1980	-1904.954	0.1134	0.5728	0.6918	0.1899	-1903.525	0.1105	0.5818	0.6255	0.2484	-1893.325	0.1178	0.4740	0.6804	0.2563	-1924.850	0.1304	0.5088	0.6356	0.2505	-1899.539	0.1202	0.4800	0.6530	0.2571	-1909.987	0.1254	0.4877	0.6530	0.2571	-1909.987	0.1254	0.4877	0.5235	0.1620	-1807.195	0.0753	0.4647	0.5261	0.2172	-1826.384	0.0914	0.4209	0.4593	0.2446	-1790.018	0.0857	0.3503	0.4490	0.2627	-1787.168	0.0873	0.3323	0.4756	0.2355	-1799.136	0.0868	0.3685	0.4613	0.2486	-1793.269	0.0869	0.3494	0.3915	0.1656	-1721.814	0.0571	0.3450	0.4879	0.1588	-1779.828	0.0692	0.4359	0.4518	0.1925	-1769.909	0.0728	0.3781	0.4615	0.1862	-1773.757	0.0728	0.3909	0.4526	0.1851	-1768.466	0.0711	0.3842	0.3817	0.1141	-1693.270	0.0427	0.3744	0.4002	0.0972	-1694.141	0.0396	0.4077	0.0250	0.0010	-1343.086	0.0000	0.0326	1.1239	0.2384	-2091.671	0.2065	0.8664	0.8083	0.2771	-1989.656	0.1619	0.5841	0.7991	0.2528	-1977.738	0.1520	0.6011	0.8873	0.2200	-2001.579	0.1554	0.7063	1.0848	0.2058	-2062.682	0.1823	0.8860	0.7499	0.3623	-1986.126	0.1726	0.4763	0.7460	0.3581	-1983.351	0.1707	0.4767	0.7583	0.3175	-1980.818	0.1633	0.5144	0.7714	0.3094	-1986.403	0.1639	0.5298	0.7820	0.3013	-1989.810	0.1639	0.5438	0.7870	0.3159	-1995.028	0.1691	0.5352	0.7924	0.3116	-1996.695	0.1690	0.5424	0.7870	0.3159	-1995.028	0.1691	0.5352	0.7690	0.2976	-1982.656	0.1601	0.5379	0.7131	0.2067	-1918.072	0.1202	0.5815	0.7053	0.1924	-1907.997	0.1136	0.5905	0.7245	0.1763	-1910.450	0.1103	0.6254	0.6535	0.2310	-1901.916	0.1178	0.5103	0.7037	0.2422	-1931.534	0.1305	0.5389	0.6580	0.2364	-1906.484	0.1203	0.5090	0.6757	0.2427	-1916.857	0.1255	0.5171	0.6757	0.2427	-1916.857	0.1255	0.5171	0.5141	0.1666	-1803.448	0.0754	0.4523	0.5121	0.2275	-1820.613	0.0915	0.4023	0.4556	0.2480	-1787.747	0.0857	0.3455	0.4363	0.2768	-1780.673	0.0873	0.3155	0.4720	0.2386	-1796.908	0.0868	0.3637	0.4576	0.2520	-1790.997	0.0869	0.3447	0.4011	0.1596	-1725.755	0.0571	0.3577	0.4736	0.1660	-1774.162	0.0692	0.4171	0.4335	0.2059	-1761.830	0.0729	0.3540	0.4429	0.1988	-1765.816	0.0728	0.3665	0.4343	0.1977	-1760.453	0.0712	0.3600	0.3732	0.1176	-1689.097	0.0427	0.3633	0.3863	0.1017	-1688.261	0.0396	0.3896	0.0000	99.0000	-1299.039	0.0000	0.0000	0.0249	0.0010	-1343.086	0.0000	0.0325	1.2227	0.1991	-2097.394	0.2013	1.0109	0.8530	0.2566	-2002.893	0.1636	0.6376	0.8150	0.2219	-1972.990	0.1435	0.6467	0.8780	0.1946	-1986.399	0.1424	0.7321	1.0618	0.1949	-2047.832	0.1724	0.8849	0.8274	0.2511	-1991.090	0.1567	0.6242	0.8343	0.2472	-1992.425	0.1566	0.6335	0.7895	0.2514	-1973.568	0.1497	0.5952	0.7755	0.2320	-1962.737	0.1402	0.6044	0.7699	0.2351	-1961.145	0.1403	0.5969	0.7779	0.2570	-1973.579	0.1493	0.5811	0.7836	0.2535	-1975.172	0.1493	0.5887	0.7779	0.2570	-1973.579	0.1493	0.5811	0.7730	0.2429	-1965.467	0.1436	0.5913	0.7778	0.1401	-1903.219	0.1011	0.7218	0.7322	0.1642	-1904.304	0.1063	0.6471	0.7538	0.1584	-1909.258	0.1068	0.6740	0.6989	0.1978	-1909.557	0.1146	0.5793	0.7789	0.1781	-1935.686	0.1194	0.6700	0.7177	0.1854	-1913.103	0.1129	0.6088	0.6916	0.2017	-1908.239	0.1148	0.5691	0.6916	0.2017	-1908.239	0.1148	0.5691	0.4813	0.1810	-1789.027	0.0745	0.4117	0.6127	0.1395	-1834.659	0.0794	0.5694	0.4993	0.1945	-1799.305	0.0810	0.4164	0.5188	0.1836	-1806.990	0.0811	0.4417	0.5526	0.1715	-1821.268	0.0826	0.4816	0.5262	0.1851	-1812.607	0.0827	0.4467	0.4296	0.1537	-1740.401	0.0596	0.3877	0.4802	0.1406	-1761.619	0.0626	0.4453	0.4714	0.1387	-1756.195	0.0609	0.4388	0.4819	0.1345	-1759.728	0.0609	0.4526	0.4632	0.1369	-1749.827	0.0593	0.4328	0.2337	0.0882	-1573.992	0.0214	0.2431	0.2663	0.0813	-1595.169	0.0229	0.2815	0.3346	0.1050	-1657.231	0.0352	0.3349	0.3206	0.1112	-1651.045	0.0352	0.3165	0.3346	0.1050	-1657.231	0.0352	0.3349	1.1734	0.2086	-2088.986	0.1989	0.9535	0.8666	0.2432	-2002.605	0.1611	0.6625	0.8578	0.1923	-1974.806	0.1381	0.7182	0.8900	0.1898	-1985.633	0.1421	0.7487	1.0875	0.1866	-2050.107	0.1718	0.9205	0.7982	0.2825	-1990.737	0.1616	0.5718	0.8047	0.2781	-1992.169	0.1615	0.5806	0.7972	0.2765	-1988.274	0.1595	0.5767	0.8634	0.2245	-1999.108	0.1531	0.6818	0.8650	0.2236	-1998.816	0.1530	0.6842	0.8339	0.2349	-1991.044	0.1519	0.6468	0.8400	0.2318	-1992.534	0.1518	0.6549	0.8339	0.2349	-1991.044	0.1519	0.6468	0.8354	0.2414	-1994.427	0.1547	0.6406	0.7520	0.1476	-1901.522	0.1014	0.6872	0.7612	0.1591	-1915.427	0.1082	0.6797	0.7457	0.1699	-1915.219	0.1107	0.6518	0.7283	0.1996	-1925.504	0.1201	0.6016	0.7529	0.2082	-1942.801	0.1275	0.6123	0.7495	0.1871	-1929.434	0.1186	0.6338	0.7150	0.2173	-1928.584	0.1243	0.5719	0.7150	0.2173	-1928.584	0.1243	0.5719	0.5162	0.1940	-1818.484	0.0836	0.4309	0.5332	0.1864	-1821.210	0.0842	0.4515	0.4723	0.2119	-1792.426	0.0808	0.3815	0.5034	0.2102	-1810.478	0.0857	0.4078	0.5007	0.2186	-1812.420	0.0874	0.3996	0.4907	0.2263	-1808.726	0.0874	0.3863	0.4468	0.1518	-1753.137	0.0615	0.4048	0.5005	0.1539	-1784.513	0.0695	0.4516	0.5252	0.1486	-1795.625	0.0712	0.4789	0.5360	0.1442	-1798.971	0.0711	0.4933	0.5169	0.1466	-1789.602	0.0694	0.4733	0.3927	0.0804	-1679.581	0.0335	0.4160	0.3913	0.0806	-1676.191	0.0334	0.4143	0.2854	0.1077	-1626.536	0.0306	0.2839	0.2895	0.1057	-1628.795	0.0306	0.2893	0.2854	0.1077	-1626.536	0.0306	0.2839	0.3335	0.0626	-1630.713	0.0231	0.3689	1.1821	0.2056	-2089.765	0.1986	0.9658	0.8549	0.2490	-1999.462	0.1612	0.6471	0.8454	0.1968	-1971.794	0.1382	0.7021	0.8910	0.1894	-1985.432	0.1421	0.7503	1.1063	0.1812	-2051.748	0.1714	0.9460	0.7920	0.2857	-1988.882	0.1613	0.5645	0.7984	0.2812	-1990.329	0.1612	0.5732	0.7921	0.2798	-1986.553	0.1595	0.5699	0.8705	0.2213	-2000.416	0.1530	0.6914	0.8721	0.2204	-2000.120	0.1529	0.6938	0.8478	0.2279	-1993.706	0.1517	0.6655	0.8541	0.2250	-1995.168	0.1516	0.6739	0.8478	0.2279	-1993.706	0.1517	0.6655	0.8300	0.2442	-1992.794	0.1547	0.6335	0.7325	0.1534	-1897.264	0.1015	0.6615	0.7628	0.1586	-1915.104	0.1081	0.6819	0.7403	0.1717	-1913.592	0.1107	0.6447	0.7347	0.1968	-1926.948	0.1201	0.6100	0.7352	0.2167	-1938.206	0.1276	0.5888	0.7442	0.1892	-1927.786	0.1186	0.6268	0.7100	0.2199	-1926.847	0.1243	0.5654	0.7100	0.2199	-1926.847	0.1243	0.5654	0.5125	0.1962	-1816.360	0.0836	0.4261	0.5191	0.1946	-1815.586	0.0842	0.4328	0.4593	0.2218	-1786.300	0.0808	0.3644	0.4899	0.2197	-1804.553	0.0857	0.3902	0.4874	0.2286	-1806.436	0.0874	0.3822	0.4776	0.2368	-1802.642	0.0874	0.3692	0.4336	0.1586	-1747.145	0.0615	0.3875	0.4959	0.1559	-1782.609	0.0695	0.4456	0.5107	0.1547	-1790.129	0.0712	0.4600	0.5214	0.1501	-1793.561	0.0712	0.4740	0.5025	0.1527	-1784.070	0.0694	0.4545	0.3793	0.0840	-1673.660	0.0335	0.3984	0.3778	0.0842	-1670.257	0.0334	0.3966	0.2737	0.1139	-1619.474	0.0306	0.2686	0.2778	0.1117	-1621.790	0.0306	0.2739	0.2737	0.1139	-1619.474	0.0306	0.2686	0.3293	0.0635	-1628.610	0.0231	0.3634	0.0151	0.0010	-1328.958	0.0000	0.0197	1.1826	0.2060	-2090.106	0.1989	0.9656	0.8478	0.2530	-1998.135	0.1613	0.6375	0.8379	0.1998	-1970.557	0.1382	0.6920	0.8830	0.1922	-1984.269	0.1421	0.7395	1.1068	0.1815	-2052.111	0.1717	0.9459	0.7921	0.2869	-1989.226	0.1617	0.5635	0.7985	0.2824	-1990.674	0.1616	0.5722	0.7921	0.2798	-1986.553	0.1595	0.5699	0.8705	0.2213	-2000.417	0.1530	0.6914	0.8721	0.2204	-2000.121	0.1529	0.6938	0.8407	0.2315	-1992.409	0.1518	0.6559	0.8469	0.2285	-1993.886	0.1518	0.6641	0.8407	0.2315	-1992.409	0.1518	0.6559	0.8300	0.2442	-1992.794	0.1547	0.6335	0.7325	0.1534	-1897.264	0.1015	0.6615	0.7556	0.1609	-1913.836	0.1082	0.6723	0.7403	0.1717	-1913.592	0.1107	0.6447	0.7347	0.1968	-1926.948	0.1201	0.6100	0.7352	0.2167	-1938.207	0.1276	0.5888	0.7442	0.1892	-1927.786	0.1186	0.6268	0.7100	0.2199	-1926.847	0.1243	0.5654	0.7100	0.2199	-1926.847	0.1243	0.5654	0.5074	0.1996	-1814.569	0.0837	0.4192	0.5191	0.1946	-1815.587	0.0842	0.4328	0.4592	0.2218	-1786.300	0.0808	0.3644	0.4899	0.2197	-1804.554	0.0857	0.3902	0.4874	0.2286	-1806.436	0.0874	0.3822	0.4776	0.2368	-1802.642	0.0874	0.3692	0.4287	0.1613	-1745.249	0.0615	0.3811	0.4906	0.1585	-1780.867	0.0695	0.4386	0.5053	0.1572	-1788.423	0.0712	0.4529	0.5158	0.1525	-1791.888	0.0712	0.4667	0.4971	0.1552	-1782.351	0.0694	0.4474	0.3743	0.0854	-1671.795	0.0335	0.3919	0.3728	0.0856	-1668.386	0.0334	0.3901	0.2695	0.1163	-1617.178	0.0306	0.2631	0.2735	0.1140	-1619.515	0.0306	0.2684	0.2695	0.1163	-1617.178	0.0306	0.2631	0.3245	0.0647	-1626.643	0.0231	0.3571	0.0125	0.0010	-1323.877	0.0000	0.0163	0.0030	0.0010	-1306.634	0.0000	0.0039	1.1920	0.2001	-2088.910	0.1969	0.9838	0.8775	0.2369	-2003.587	0.1607	0.6782	0.8708	0.1874	-1975.326	0.1379	0.7360	0.9107	0.1757	-1982.819	0.1383	0.7871	1.0736	0.1899	-2047.147	0.1715	0.9030	0.7863	0.2829	-1983.938	0.1593	0.5630	0.7928	0.2784	-1985.387	0.1592	0.5717	0.8193	0.2558	-1991.110	0.1569	0.6132	0.8593	0.2219	-1996.352	0.1513	0.6817	0.8466	0.2278	-1993.498	0.1514	0.6647	0.8512	0.2217	-1992.164	0.1498	0.6756	0.8576	0.2189	-1993.613	0.1497	0.6841	0.8512	0.2217	-1992.164	0.1498	0.6756	0.8208	0.2429	-1987.951	0.1525	0.6278	0.7477	0.1411	-1893.770	0.0977	0.6925	0.7510	0.1546	-1906.834	0.1046	0.6766	0.7621	0.1564	-1912.149	0.1070	0.6841	0.7417	0.1839	-1922.745	0.1160	0.6310	0.7860	0.1878	-1945.290	0.1246	0.6638	0.7571	0.1781	-1926.098	0.1160	0.6513	0.7456	0.1959	-1931.555	0.1215	0.6202	0.7456	0.1959	-1931.555	0.1215	0.6202	0.5371	0.1738	-1820.419	0.0810	0.4659	0.5438	0.1695	-1818.909	0.0806	0.4757	0.4722	0.1978	-1786.651	0.0774	0.3914	0.5140	0.1904	-1808.291	0.0822	0.4320	0.5060	0.2013	-1808.554	0.0839	0.4167	0.5007	0.2048	-1806.790	0.0839	0.4097	0.4283	0.1493	-1739.039	0.0582	0.3901	0.5172	0.1369	-1783.404	0.0662	0.4831	0.5144	0.1484	-1787.990	0.0696	0.4693	0.5252	0.1440	-1791.380	0.0696	0.4836	0.5061	0.1464	-1781.924	0.0679	0.4637	0.3797	0.0848	-1674.317	0.0338	0.3980	0.3822	0.0840	-1673.022	0.0337	0.4015	0.2659	0.1182	-1614.715	0.0306	0.2585	0.2699	0.1159	-1617.070	0.0306	0.2637	0.2659	0.1182	-1614.715	0.0306	0.2585	0.3314	0.0585	-1625.915	0.0217	0.3702	0.0792	0.0298	-1416.610	0.0028	0.0954	0.0760	0.0312	-1413.181	0.0028	0.0911	0.0726	0.0327	-1409.735	0.0028	0.0867	1.2601	0.1901	-2100.583	0.2015	1.0595	0.9634	0.2202	-2028.496	0.1688	0.7667	0.9120	0.1926	-1994.870	0.1470	0.7634	0.9412	0.1925	-2007.245	0.1517	0.7878	1.0923	0.1764	-2041.514	0.1663	0.9428	0.8458	0.2453	-1997.550	0.1580	0.6443	0.8529	0.2415	-1998.850	0.1579	0.6540	0.8594	0.2255	-1995.001	0.1528	0.6776	0.8184	0.2328	-1983.918	0.1483	0.6371	0.8303	0.2270	-1986.994	0.1482	0.6529	0.8136	0.2530	-1989.126	0.1548	0.6117	0.8195	0.2497	-1990.669	0.1547	0.6197	0.8136	0.2530	-1989.126	0.1548	0.6117	0.8164	0.2363	-1985.028	0.1493	0.6315	0.7558	0.1393	-1896.738	0.0979	0.7026	0.7368	0.1441	-1892.783	0.0977	0.6781	0.7342	0.1431	-1891.516	0.0969	0.6772	0.6885	0.1891	-1901.807	0.1097	0.5800	0.7495	0.1771	-1923.207	0.1144	0.6460	0.6853	0.1859	-1898.401	0.1080	0.5809	0.7029	0.1827	-1903.888	0.1095	0.5994	0.7029	0.1827	-1903.888	0.1095	0.5994	0.5318	0.1462	-1801.745	0.0713	0.4874	0.5797	0.1658	-1835.522	0.0847	0.5108	0.5171	0.1621	-1797.919	0.0744	0.4590	0.5122	0.1691	-1796.898	0.0758	0.4484	0.5242	0.1684	-1804.477	0.0774	0.4595	0.4986	0.1819	-1795.563	0.0775	0.4258	0.4456	0.1305	-1740.674	0.0551	0.4219	0.5438	0.1152	-1781.761	0.0613	0.5322	0.5476	0.1184	-1786.778	0.0630	0.5321	0.5593	0.1150	-1789.900	0.0630	0.5476	0.5389	0.1165	-1780.709	0.0613	0.5259	0.3300	0.0834	-1642.363	0.0289	0.3471	0.3494	0.0776	-1650.187	0.0289	0.3726	0.2434	0.0849	-1583.128	0.0217	0.2551	0.2391	0.0868	-1580.815	0.0217	0.2494	0.2434	0.0849	-1583.128	0.0217	0.2551	0.2746	0.0503	-1585.107	0.0158	0.3132	0.2700	0.0513	-1585.671	0.0157	0.3072	0.2580	0.0540	-1578.843	0.0157	0.2916	0.2537	0.0551	-1576.636	0.0157	0.2859	0.2587	0.0538	-1578.667	0.0157	0.2925	1.2331	0.2045	-2103.866	0.2064	1.0096	0.9164	0.2391	-2020.398	0.1687	0.7055	0.8894	0.1989	-1990.599	0.1463	0.7357	0.9100	0.2025	-2001.970	0.1514	0.7478	1.0722	0.1733	-2034.295	0.1614	0.9309	0.8541	0.2347	-1997.173	0.1555	0.6626	0.8614	0.2312	-1998.443	0.1554	0.6724	0.8360	0.2267	-1986.836	0.1491	0.6578	0.8731	0.1959	-1988.711	0.1423	0.7263	0.8631	0.1999	-1987.978	0.1425	0.7126	0.8577	0.2203	-1994.141	0.1504	0.6824	0.8642	0.2175	-1995.580	0.1503	0.6910	0.8577	0.2203	-1994.141	0.1504	0.6824	0.8359	0.2167	-1983.956	0.1451	0.6694	0.7565	0.1266	-1886.262	0.0915	0.7223	0.7146	0.1369	-1878.672	0.0914	0.6676	0.7283	0.1304	-1877.799	0.0899	0.6898	0.6873	0.1709	-1891.032	0.1025	0.5995	0.7705	0.1483	-1912.654	0.1043	0.7031	0.7149	0.1507	-1891.199	0.0979	0.6491	0.7304	0.1533	-1898.534	0.1012	0.6598	0.7304	0.1533	-1898.534	0.1012	0.6598	0.5655	0.1368	-1815.315	0.0723	0.5285	0.6324	0.1424	-1849.165	0.0832	0.5841	0.5173	0.1632	-1798.347	0.0748	0.4582	0.5119	0.1652	-1795.982	0.0746	0.4516	0.5391	0.1578	-1808.856	0.0761	0.4827	0.5129	0.1701	-1800.209	0.0762	0.4481	0.4796	0.1327	-1762.215	0.0600	0.4521	0.5410	0.1122	-1777.758	0.0598	0.5329	0.5475	0.1147	-1785.076	0.0615	0.5364	0.5593	0.1114	-1788.181	0.0615	0.5519	0.5448	0.1112	-1780.526	0.0598	0.5380	0.3712	0.0865	-1670.038	0.0335	0.3877	0.3851	0.0919	-1680.157	0.0365	0.3971	0.2703	0.1155	-1616.260	0.0305	0.2643	0.2660	0.1182	-1613.986	0.0306	0.2586	0.2703	0.1155	-1616.260	0.0305	0.2643	0.3303	0.0635	-1629.675	0.0232	0.3644	0.2895	0.0745	-1613.694	0.0232	0.3111	0.2776	0.0784	-1606.905	0.0232	0.2954	0.2733	0.0800	-1604.713	0.0232	0.2897	0.2739	0.0796	-1604.539	0.0231	0.2907	0.1987	0.0363	-1524.528	0.0085	0.2350	1.2423	0.2061	-2108.822	0.2090	1.0141	0.9754	0.2227	-2035.102	0.1721	0.7728	0.8804	0.2117	-1994.080	0.1506	0.7114	0.9309	0.1946	-2005.191	0.1510	0.7762	1.0399	0.1959	-2040.279	0.1694	0.8651	0.8386	0.2461	-1995.090	0.1570	0.6380	0.8415	0.2396	-1993.586	0.1551	0.6473	0.8680	0.2160	-1994.945	0.1503	0.6961	0.8870	0.1946	-1992.478	0.1439	0.7396	0.8768	0.1986	-1991.771	0.1441	0.7257	0.9096	0.1990	-2002.998	0.1497	0.7522	0.9166	0.1965	-2004.345	0.1497	0.7616	0.9096	0.1990	-2002.998	0.1497	0.7522	0.8877	0.1993	-1995.785	0.1462	0.7338	0.7877	0.1354	-1906.396	0.1000	0.7383	0.7357	0.1343	-1885.766	0.0928	0.6912	0.7501	0.1280	-1885.450	0.0914	0.7141	0.7130	0.1572	-1895.241	0.1005	0.6390	0.7705	0.1539	-1916.394	0.1070	0.6952	0.7032	0.1607	-1891.978	0.1006	0.6258	0.7238	0.1616	-1900.962	0.1039	0.6431	0.7238	0.1616	-1900.962	0.1039	0.6431	0.5508	0.1441	-1813.011	0.0731	0.5070	0.6449	0.1349	-1850.517	0.0816	0.6050	0.5203	0.1621	-1800.560	0.0748	0.4619	0.5417	0.1568	-1808.217	0.0762	0.4858	0.5613	0.1444	-1813.827	0.0745	0.5164	0.5341	0.1553	-1805.546	0.0746	0.4806	0.4539	0.1386	-1751.663	0.0586	0.4226	0.5377	0.1256	-1786.446	0.0646	0.5146	0.5447	0.1326	-1795.429	0.0681	0.5135	0.5561	0.1288	-1798.627	0.0681	0.5285	0.5420	0.1288	-1791.003	0.0663	0.5151	0.3658	0.0894	-1668.992	0.0339	0.3794	0.3736	0.0822	-1668.020	0.0324	0.3941	0.2897	0.0862	-1618.262	0.0261	0.3027	0.2851	0.0880	-1616.142	0.0261	0.2967	0.2897	0.0862	-1618.262	0.0261	0.3027	0.2998	0.0664	-1612.819	0.0218	0.3284	0.2958	0.0784	-1620.964	0.0247	0.3149	0.2919	0.0797	-1618.708	0.0247	0.3097	0.2875	0.0812	-1616.567	0.0247	0.3040	0.2780	0.0723	-1604.407	0.0217	0.3003	0.2011	0.0426	-1530.478	0.0100	0.2340	0.1290	0.0715	-1479.358	0.0100	0.1396	1.2104	0.2267	-2108.447	0.2159	0.9523	0.9438	0.2570	-2038.283	0.1812	0.7049	0.8717	0.2374	-2000.844	0.1598	0.6730	0.9304	0.2184	-2016.739	0.1622	0.7428	0.9893	0.2193	-2036.833	0.1729	0.7885	0.8118	0.2596	-1985.993	0.1567	0.6037	0.8145	0.2526	-1984.545	0.1548	0.6129	0.8271	0.2408	-1984.500	0.1529	0.6349	0.7547	0.2918	-1971.239	0.1555	0.5327	0.7620	0.2859	-1972.539	0.1552	0.5430	0.8071	0.2645	-1987.194	0.1575	0.5953	0.8197	0.2569	-1990.150	0.1573	0.6124	0.8071	0.2645	-1987.194	0.1575	0.5953	0.8116	0.2369	-1979.218	0.1486	0.6273	0.7501	0.1861	-1922.331	0.1183	0.6355	0.7433	0.1925	-1925.150	0.1198	0.6222	0.8057	0.1906	-1951.711	0.1290	0.6769	0.8082	0.1989	-1957.483	0.1329	0.6686	0.7876	0.2169	-1959.558	0.1368	0.6304	0.8098	0.1863	-1952.145	0.1278	0.6859	0.7693	0.2058	-1944.327	0.1293	0.6284	0.7693	0.2058	-1944.327	0.1293	0.6284	0.5120	0.1994	-1813.346	0.0844	0.4231	0.5546	0.1819	-1830.000	0.0862	0.4737	0.5180	0.1777	-1807.191	0.0793	0.4460	0.4924	0.2184	-1804.426	0.0859	0.3931	0.5147	0.2093	-1815.722	0.0874	0.4177	0.5145	0.2095	-1815.775	0.0875	0.4174	0.4239	0.2610	-1770.656	0.0821	0.3145	0.4246	0.1504	-1736.706	0.0580	0.3858	0.3980	0.1460	-1716.459	0.0533	0.3649	0.4075	0.1412	-1720.385	0.0533	0.3774	0.4039	0.1365	-1715.915	0.0516	0.3776	0.4807	0.1598	-1772.752	0.0685	0.4286	0.5319	0.1335	-1786.017	0.0668	0.5005	0.4221	0.1702	-1742.198	0.0628	0.3687	0.4347	0.1629	-1748.471	0.0628	0.3852	0.4221	0.1702	-1742.198	0.0628	0.3687	0.4622	0.1321	-1747.871	0.0576	0.4362	0.4680	0.1468	-1762.438	0.0629	0.4284	0.4635	0.1488	-1760.483	0.0629	0.4225	0.4583	0.1513	-1758.682	0.0629	0.4157	0.4699	0.1411	-1760.623	0.0614	0.4352	0.4819	0.1362	-1764.188	0.0614	0.4508	0.4936	0.1225	-1763.861	0.0582	0.4754	0.5056	0.1279	-1773.549	0.0616	0.4814	1.2079	0.2257	-2108.510	0.2149	0.9519	0.8678	0.2755	-2014.139	0.1732	0.6288	0.8499	0.2135	-1983.220	0.1462	0.6845	0.8922	0.2121	-2000.494	0.1528	0.7204	0.9840	0.2047	-2028.881	0.1648	0.8053	0.7700	0.2713	-1972.035	0.1524	0.5617	0.7723	0.2640	-1970.635	0.1505	0.5702	0.7983	0.2383	-1972.413	0.1467	0.6155	0.7701	0.2644	-1971.432	0.1502	0.5682	0.7698	0.2646	-1971.507	0.1502	0.5678	0.8082	0.2437	-1981.380	0.1505	0.6173	0.8211	0.2369	-1984.263	0.1503	0.6346	0.8082	0.2437	-1981.380	0.1505	0.6173	0.7808	0.2563	-1974.221	0.1496	0.5839	0.7219	0.1666	-1900.066	0.1058	0.6351	0.7079	0.2036	-1914.330	0.1182	0.5805	0.8107	0.1736	-1944.059	0.1221	0.7035	0.7759	0.1872	-1939.396	0.1228	0.6560	0.7935	0.1720	-1939.674	0.1188	0.6906	0.7870	0.1669	-1932.938	0.1155	0.6919	0.7695	0.1725	-1927.968	0.1155	0.6692	0.7695	0.1725	-1927.968	0.1155	0.6692	0.5065	0.1868	-1804.714	0.0800	0.4286	0.5255	0.1956	-1819.158	0.0855	0.4373	0.4760	0.2225	-1795.536	0.0839	0.3773	0.4884	0.2261	-1802.900	0.0870	0.3846	0.4948	0.2282	-1808.776	0.0886	0.3882	0.4848	0.2364	-1805.017	0.0886	0.3750	0.4167	0.2202	-1755.917	0.0730	0.3316	0.3903	0.1596	-1717.789	0.0556	0.3482	0.3720	0.1478	-1700.217	0.0502	0.3398	0.3812	0.1427	-1704.294	0.0502	0.3519	0.3776	0.1377	-1699.763	0.0485	0.3521	0.4601	0.1547	-1758.361	0.0641	0.4145	0.4740	0.1379	-1757.939	0.0609	0.4419	0.4546	0.1647	-1762.402	0.0661	0.4014	0.4789	0.1524	-1771.750	0.0661	0.4333	0.4546	0.1647	-1762.402	0.0661	0.4014	0.4438	0.1157	-1728.923	0.0502	0.4338	0.4749	0.1194	-1751.529	0.0550	0.4605	0.4703	0.1210	-1749.641	0.0550	0.4545	0.4650	0.1229	-1747.921	0.0550	0.4475	0.4476	0.1247	-1738.609	0.0535	0.4291	0.4880	0.1071	-1749.349	0.0521	0.4862	0.4663	0.1092	-1740.448	0.0505	0.4624	0.4769	0.1152	-1750.812	0.0538	0.4667	0.2452	0.1512	-1605.370	0.0336	0.2225	1.2079	0.2257	-2108.510	0.2149	0.9519	0.8678	0.2755	-2014.139	0.1732	0.6288	0.8499	0.2135	-1983.220	0.1462	0.6845	0.8922	0.2121	-2000.494	0.1528	0.7204	0.9840	0.2047	-2028.881	0.1648	0.8053	0.7700	0.2713	-1972.035	0.1524	0.5617	0.7723	0.2640	-1970.635	0.1505	0.5702	0.7983	0.2383	-1972.413	0.1467	0.6155	0.7701	0.2644	-1971.432	0.1502	0.5682	0.7698	0.2646	-1971.507	0.1502	0.5678	0.8082	0.2437	-1981.380	0.1505	0.6173	0.8211	0.2369	-1984.263	0.1503	0.6346	0.8082	0.2437	-1981.380	0.1505	0.6173	0.7808	0.2563	-1974.221	0.1496	0.5839	0.7219	0.1666	-1900.066	0.1058	0.6351	0.7079	0.2036	-1914.330	0.1182	0.5805	0.8107	0.1736	-1944.059	0.1221	0.7035	0.7759	0.1872	-1939.396	0.1228	0.6560	0.7935	0.1720	-1939.674	0.1188	0.6906	0.7870	0.1669	-1932.938	0.1155	0.6919	0.7695	0.1725	-1927.968	0.1155	0.6692	0.7695	0.1725	-1927.968	0.1155	0.6692	0.5065	0.1868	-1804.714	0.0800	0.4286	0.5255	0.1956	-1819.158	0.0855	0.4373	0.4760	0.2225	-1795.536	0.0839	0.3773	0.4884	0.2261	-1802.900	0.0870	0.3846	0.4948	0.2282	-1808.776	0.0886	0.3882	0.4848	0.2364	-1805.017	0.0886	0.3750	0.4167	0.2202	-1755.917	0.0730	0.3316	0.3903	0.1596	-1717.789	0.0556	0.3482	0.3720	0.1478	-1700.217	0.0502	0.3398	0.3812	0.1427	-1704.294	0.0502	0.3519	0.3776	0.1377	-1699.763	0.0485	0.3521	0.4601	0.1547	-1758.361	0.0641	0.4145	0.4740	0.1379	-1757.939	0.0609	0.4419	0.4546	0.1647	-1762.402	0.0661	0.4014	0.4789	0.1524	-1771.750	0.0661	0.4333	0.4546	0.1647	-1762.402	0.0661	0.4014	0.4438	0.1157	-1728.923	0.0502	0.4338	0.4749	0.1194	-1751.529	0.0550	0.4605	0.4703	0.1210	-1749.641	0.0550	0.4545	0.4650	0.1229	-1747.921	0.0550	0.4475	0.4476	0.1247	-1738.609	0.0535	0.4291	0.4880	0.1071	-1749.349	0.0521	0.4862	0.4663	0.1092	-1740.448	0.0505	0.4624	0.4769	0.1152	-1750.812	0.0538	0.4667	0.2452	0.1512	-1605.370	0.0336	0.2225	0.0000	0.7975	-1299.039	0.0000	0.0000	1.2130	0.2209	-2107.297	0.2130	0.9641	0.9130	0.2561	-2025.583	0.1749	0.6830	0.8970	0.2015	-1994.346	0.1488	0.7384	0.9357	0.1998	-2009.166	0.1544	0.7727	1.0364	0.1776	-2026.078	0.1585	0.8925	0.8426	0.2338	-1989.221	0.1531	0.6547	0.8457	0.2277	-1987.663	0.1512	0.6642	0.8701	0.2169	-1992.102	0.1511	0.6965	0.8109	0.2446	-1981.978	0.1513	0.6185	0.7972	0.2525	-1979.277	0.1515	0.5999	0.8406	0.2374	-1992.357	0.1541	0.6491	0.8541	0.2308	-1995.136	0.1540	0.6672	0.8406	0.2374	-1992.357	0.1541	0.6491	0.8441	0.2222	-1987.588	0.1488	0.6693	0.7917	0.1523	-1919.670	0.1091	0.7166	0.7156	0.1861	-1908.932	0.1128	0.6064	0.8138	0.1614	-1936.851	0.1167	0.7233	0.7966	0.1830	-1944.247	0.1242	0.6790	0.7997	0.1741	-1942.629	0.1207	0.6932	0.8073	0.1646	-1938.524	0.1173	0.7130	0.7901	0.1698	-1933.508	0.1173	0.6907	0.7901	0.1698	-1933.508	0.1173	0.6907	0.4937	0.1885	-1797.329	0.0785	0.4163	0.5469	0.1820	-1826.676	0.0850	0.4670	0.4612	0.2127	-1782.335	0.0791	0.3720	0.4905	0.1919	-1792.306	0.0789	0.4110	0.4917	0.1974	-1796.428	0.0805	0.4078	0.4814	0.2044	-1792.781	0.0806	0.3942	0.4060	0.2038	-1744.158	0.0678	0.3328	0.3923	0.1505	-1716.218	0.0537	0.3564	0.4147	0.1267	-1719.353	0.0502	0.3959	0.4246	0.1227	-1723.106	0.0501	0.4088	0.4209	0.1185	-1718.570	0.0485	0.4090	0.4575	0.1505	-1755.768	0.0626	0.4157	0.4661	0.1362	-1753.535	0.0594	0.4361	0.4433	0.1421	-1744.432	0.0582	0.4097	0.4471	0.1404	-1746.562	0.0582	0.4147	0.4433	0.1421	-1744.432	0.0582	0.4097	0.4202	0.1246	-1720.769	0.0502	0.4029	0.4581	0.1305	-1749.151	0.0566	0.4338	0.4630	0.1286	-1750.997	0.0566	0.4402	0.4577	0.1306	-1749.242	0.0566	0.4333	0.4509	0.1286	-1743.518	0.0551	0.4287	0.4666	0.0923	-1726.576	0.0444	0.4808	0.4596	0.0900	-1722.930	0.0428	0.4761	0.4502	0.1014	-1726.528	0.0461	0.4542	0.2646	0.1357	-1619.155	0.0336	0.2478	0.1057	0.0767	-1456.141	0.0087	0.1129	0.1057	0.0767	-1456.141	0.0087	0.1129	1.3098	0.2534	-2157.501	0.2494	0.9843	1.1426	0.2645	-2115.609	0.2229	0.8430	0.9206	0.3524	-2060.450	0.2090	0.5931	1.0733	0.2829	-2098.669	0.2174	0.7684	1.3694	0.2372	-2163.148	0.2509	1.0578	0.9931	0.3411	-2089.000	0.2218	0.6504	1.0044	0.3402	-2093.356	0.2241	0.6586	1.0124	0.3025	-2084.906	0.2126	0.7028	1.0038	0.3365	-2091.998	0.2227	0.6619	1.0375	0.3131	-2098.633	0.2218	0.7085	1.0373	0.3194	-2100.273	0.2241	0.7016	1.0518	0.3103	-2102.879	0.2238	0.7214	1.0373	0.3194	-2100.273	0.2241	0.7016	1.0116	0.3284	-2093.662	0.2217	0.6751	0.9923	0.2315	-2044.561	0.1792	0.7741	0.9188	0.2771	-2037.969	0.1840	0.6640	0.9410	0.2883	-2051.266	0.1926	0.6680	0.9239	0.2971	-2048.128	0.1921	0.6468	0.9438	0.2729	-2049.852	0.1874	0.6867	0.9245	0.2894	-2046.248	0.1896	0.6551	0.8969	0.3267	-2045.888	0.1960	0.6000	0.8969	0.3267	-2045.888	0.1960	0.6000	0.8230	0.3132	-2011.065	0.1760	0.5620	0.8697	0.2960	-2025.366	0.1805	0.6099	0.8512	0.3232	-2023.229	0.1850	0.5725	0.8477	0.3102	-2019.472	0.1804	0.5814	0.8587	0.2949	-2021.602	0.1779	0.6032	0.8348	0.3117	-2015.486	0.1781	0.5713	0.8657	0.2943	-2023.398	0.1791	0.6086	0.8594	0.2315	-1993.901	0.1552	0.6704	0.8061	0.2611	-1982.952	0.1561	0.5980	0.8123	0.2575	-1984.432	0.1561	0.6063	0.8076	0.2551	-1981.713	0.1544	0.6052	0.9034	0.2503	-2022.827	0.1708	0.6825	0.9715	0.2237	-2034.987	0.1719	0.7684	0.8214	0.3003	-2004.437	0.1718	0.5722	0.8373	0.2896	-2009.474	0.1717	0.5931	0.8214	0.3003	-2004.437	0.1718	0.5722	0.8955	0.2304	-2010.370	0.1613	0.6999	0.8397	0.2887	-2010.732	0.1719	0.5957	0.8527	0.2802	-2013.572	0.1718	0.6131	0.8460	0.2845	-2012.184	0.1719	0.6042	0.8589	0.2715	-2012.088	0.1701	0.6264	0.8703	0.2564	-2012.824	0.1668	0.6508	0.9125	0.2285	-2016.325	0.1635	0.7156	0.9044	0.2394	-2019.283	0.1666	0.6960	0.8339	0.2901	-2003.714	0.1712	0.5902	0.8708	0.2695	-2012.983	0.1717	0.6371	0.8708	0.2695	-2012.983	0.1717	0.6371	0.9131	0.2576	-2026.365	0.1755	0.6813	1.3098	0.2534	-2157.501	0.2494	0.9843	1.1426	0.2645	-2115.609	0.2229	0.8430	0.9206	0.3524	-2060.450	0.2090	0.5931	1.0733	0.2829	-2098.669	0.2174	0.7684	1.3694	0.2372	-2163.148	0.2509	1.0578	0.9931	0.3411	-2089.000	0.2218	0.6504	1.0044	0.3402	-2093.356	0.2241	0.6586	1.0124	0.3025	-2084.906	0.2126	0.7028	1.0038	0.3365	-2091.998	0.2227	0.6619	1.0375	0.3131	-2098.633	0.2218	0.7085	1.0373	0.3194	-2100.273	0.2241	0.7016	1.0518	0.3103	-2102.879	0.2238	0.7214	1.0373	0.3194	-2100.273	0.2241	0.7016	1.0116	0.3284	-2093.662	0.2217	0.6751	0.9923	0.2315	-2044.561	0.1792	0.7741	0.9188	0.2771	-2037.969	0.1840	0.6640	0.9410	0.2883	-2051.266	0.1926	0.6680	0.9239	0.2971	-2048.128	0.1921	0.6468	0.9438	0.2729	-2049.852	0.1874	0.6867	0.9245	0.2894	-2046.248	0.1896	0.6551	0.8969	0.3267	-2045.888	0.1960	0.6000	0.8969	0.3267	-2045.888	0.1960	0.6000	0.8230	0.3132	-2011.065	0.1760	0.5620	0.8697	0.2960	-2025.366	0.1805	0.6099	0.8512	0.3232	-2023.229	0.1850	0.5725	0.8477	0.3102	-2019.472	0.1804	0.5814	0.8587	0.2949	-2021.602	0.1779	0.6032	0.8348	0.3117	-2015.486	0.1781	0.5713	0.8657	0.2943	-2023.398	0.1791	0.6086	0.8594	0.2315	-1993.901	0.1552	0.6704	0.8061	0.2611	-1982.952	0.1561	0.5980	0.8123	0.2575	-1984.432	0.1561	0.6063	0.8076	0.2551	-1981.713	0.1544	0.6052	0.9034	0.2503	-2022.827	0.1708	0.6825	0.9715	0.2237	-2034.987	0.1719	0.7684	0.8214	0.3003	-2004.437	0.1718	0.5722	0.8373	0.2896	-2009.474	0.1717	0.5931	0.8214	0.3003	-2004.437	0.1718	0.5722	0.8955	0.2304	-2010.370	0.1613	0.6999	0.8397	0.2887	-2010.732	0.1719	0.5957	0.8527	0.2802	-2013.572	0.1718	0.6131	0.8460	0.2845	-2012.184	0.1719	0.6042	0.8589	0.2715	-2012.088	0.1701	0.6264	0.8703	0.2564	-2012.824	0.1668	0.6508	0.9125	0.2285	-2016.325	0.1635	0.7156	0.9044	0.2394	-2019.283	0.1666	0.6960	0.8339	0.2901	-2003.714	0.1712	0.5902	0.8708	0.2695	-2012.983	0.1717	0.6371	0.8708	0.2695	-2012.983	0.1717	0.6371	0.9131	0.2576	-2026.365	0.1755	0.6813	0.0000	99.0000	-1299.039	0.0000	0.0000	1.2188	0.2911	-2146.876	0.2507	0.8613	1.1148	0.2763	-2112.202	0.2229	0.8066	0.8647	0.4060	-2046.882	0.2100	0.5172	1.0625	0.2893	-2097.970	0.2178	0.7530	1.3230	0.2526	-2159.807	0.2515	0.9955	0.9669	0.3613	-2083.340	0.2222	0.6150	0.9779	0.3605	-2087.749	0.2245	0.6228	0.9698	0.3295	-2076.463	0.2129	0.6461	0.9763	0.3576	-2086.625	0.2232	0.6243	0.9939	0.3431	-2090.957	0.2227	0.6491	0.9735	0.3677	-2088.364	0.2257	0.6137	0.9865	0.3569	-2091.243	0.2254	0.6315	0.9735	0.3677	-2088.364	0.2257	0.6137	0.9631	0.3663	-2084.289	0.2228	0.6083	0.9088	0.2708	-2030.010	0.1797	0.6635	0.9009	0.2897	-2036.419	0.1849	0.6381	0.9314	0.2952	-2051.026	0.1931	0.6539	0.8953	0.3181	-2043.515	0.1930	0.6068	0.8829	0.3111	-2037.657	0.1881	0.6049	0.8958	0.3096	-2041.700	0.1904	0.6150	0.8692	0.3518	-2041.099	0.1972	0.5605	0.8692	0.3518	-2041.099	0.1972	0.5605	0.8314	0.3088	-2015.442	0.1765	0.5715	0.8474	0.3113	-2021.472	0.1807	0.5803	0.8659	0.3139	-2029.071	0.1854	0.5906	0.8563	0.3046	-2023.232	0.1805	0.5925	0.8675	0.2896	-2025.315	0.1780	0.6144	0.8370	0.3107	-2017.830	0.1783	0.5737	0.8881	0.2815	-2030.363	0.1794	0.6372	0.8826	0.2221	-2000.776	0.1555	0.7001	0.8021	0.2648	-1984.370	0.1566	0.5914	0.8082	0.2611	-1985.861	0.1566	0.5995	0.8035	0.2587	-1983.143	0.1548	0.5984	0.9066	0.2497	-2025.490	0.1712	0.6855	0.9749	0.2231	-2037.607	0.1722	0.7719	0.8548	0.2793	-2014.689	0.1719	0.6156	0.8596	0.2764	-2016.485	0.1719	0.6219	0.8548	0.2793	-2014.689	0.1719	0.6156	0.9207	0.2205	-2016.880	0.1615	0.7323	0.8433	0.2874	-2013.323	0.1723	0.5994	0.8563	0.2790	-2016.149	0.1721	0.6169	0.8496	0.2833	-2014.768	0.1722	0.6079	0.8695	0.2662	-2015.997	0.1703	0.6396	0.8734	0.2551	-2014.916	0.1670	0.6544	0.8999	0.2353	-2016.645	0.1641	0.6974	0.9069	0.2393	-2022.052	0.1670	0.6980	0.8482	0.2827	-2009.601	0.1717	0.6075	0.8724	0.2702	-2015.961	0.1723	0.6376	0.8724	0.2702	-2015.961	0.1723	0.6376	0.9371	0.2471	-2033.066	0.1758	0.7117	0.0710	0.0010	-1401.412	0.0001	0.0927	0.0710	0.0010	-1401.412	0.0001	0.0927	1.2136	0.2852	-2143.899	0.2469	0.8657	1.0370	0.3507	-2105.955	0.2349	0.6698	0.9108	0.3526	-2055.586	0.2069	0.5866	0.9783	0.3514	-2083.806	0.2218	0.6311	1.2371	0.3045	-2157.620	0.2607	0.8561	0.8395	0.4820	-2045.074	0.2197	0.4557	0.8490	0.4825	-2049.566	0.2223	0.4607	0.9037	0.3764	-2057.516	0.2118	0.5628	0.8717	0.4319	-2054.162	0.2176	0.5039	0.8723	0.4282	-2053.784	0.2169	0.5067	0.8937	0.4112	-2061.122	0.2183	0.5308	0.9052	0.3990	-2064.301	0.2180	0.5465	0.8937	0.4112	-2061.122	0.2183	0.5308	0.8797	0.4467	-2059.489	0.2229	0.4990	1.0020	0.2576	-2063.387	0.1926	0.7477	0.8817	0.3297	-2040.465	0.1936	0.5872	0.9288	0.2837	-2048.088	0.1884	0.6642	0.8914	0.3224	-2043.046	0.1935	0.6003	0.8023	0.3725	-2013.523	0.1871	0.5023	0.8869	0.3184	-2040.167	0.1913	0.6008	0.8393	0.3823	-2032.689	0.1982	0.5185	0.8393	0.3823	-2032.689	0.1982	0.5185	0.9008	0.3063	-2046.152	0.1904	0.6217	0.9028	0.3031	-2044.263	0.1898	0.6262	0.9345	0.3095	-2058.610	0.1986	0.6417	0.8950	0.3426	-2050.948	0.2004	0.5849	0.8875	0.3217	-2043.898	0.1924	0.5982	0.8624	0.3422	-2038.050	0.1930	0.5639	0.8569	0.3246	-2030.580	0.1867	0.5751	0.8950	0.2821	-2031.952	0.1810	0.6416	0.8950	0.2782	-2030.889	0.1796	0.6456	0.8807	0.2875	-2028.284	0.1800	0.6260	0.8629	0.2948	-2023.424	0.1787	0.6062	0.9592	0.2608	-2051.719	0.1856	0.7120	0.9798	0.2465	-2052.946	0.1836	0.7449	0.8849	0.3105	-2037.405	0.1884	0.6067	0.8716	0.3207	-2034.637	0.1887	0.5884	0.8849	0.3105	-2037.405	0.1884	0.6067	0.9043	0.2744	-2033.563	0.1801	0.6563	0.8741	0.3277	-2037.165	0.1914	0.5839	0.8869	0.3177	-2040.046	0.1911	0.6015	0.8803	0.3228	-2038.637	0.1912	0.5925	0.9321	0.2811	-2046.861	0.1881	0.6692	0.9525	0.2650	-2050.820	0.1860	0.7020	0.9484	0.2496	-2043.532	0.1790	0.7172	0.9588	0.2299	-2038.449	0.1725	0.7501	0.8879	0.3020	-2034.897	0.1863	0.6168	0.8494	0.3085	-2020.491	0.1802	0.5841	0.8494	0.3085	-2020.491	0.1802	0.5841	0.8865	0.3003	-2035.265	0.1854	0.6176	0.4874	0.1454	-1779.265	0.0650	0.4474	0.4874	0.1454	-1779.265	0.0650	0.4474	0.4426	0.1683	-1762.243	0.0653	0.3881	1.2136	0.2852	-2143.899	0.2469	0.8657	1.0370	0.3507	-2105.955	0.2349	0.6698	0.9108	0.3526	-2055.586	0.2069	0.5866	0.9783	0.3514	-2083.806	0.2218	0.6311	1.2371	0.3045	-2157.620	0.2607	0.8561	0.8395	0.4820	-2045.074	0.2197	0.4557	0.8490	0.4825	-2049.566	0.2223	0.4607	0.9037	0.3764	-2057.516	0.2118	0.5628	0.8717	0.4319	-2054.162	0.2176	0.5039	0.8723	0.4282	-2053.784	0.2169	0.5067	0.8937	0.4112	-2061.122	0.2183	0.5308	0.9052	0.3990	-2064.301	0.2180	0.5465	0.8937	0.4112	-2061.122	0.2183	0.5308	0.8797	0.4467	-2059.489	0.2229	0.4990	1.0020	0.2576	-2063.387	0.1926	0.7477	0.8817	0.3297	-2040.465	0.1936	0.5872	0.9288	0.2837	-2048.088	0.1884	0.6642	0.8914	0.3224	-2043.046	0.1935	0.6003	0.8023	0.3725	-2013.523	0.1871	0.5023	0.8869	0.3184	-2040.167	0.1913	0.6008	0.8393	0.3823	-2032.689	0.1982	0.5185	0.8393	0.3823	-2032.689	0.1982	0.5185	0.9008	0.3063	-2046.152	0.1904	0.6217	0.9028	0.3031	-2044.263	0.1898	0.6262	0.9345	0.3095	-2058.610	0.1986	0.6417	0.8950	0.3426	-2050.948	0.2004	0.5849	0.8875	0.3217	-2043.898	0.1924	0.5982	0.8624	0.3422	-2038.050	0.1930	0.5639	0.8569	0.3246	-2030.580	0.1867	0.5751	0.8950	0.2821	-2031.952	0.1810	0.6416	0.8950	0.2782	-2030.889	0.1796	0.6456	0.8807	0.2875	-2028.284	0.1800	0.6260	0.8629	0.2948	-2023.424	0.1787	0.6062	0.9592	0.2608	-2051.719	0.1856	0.7120	0.9798	0.2465	-2052.946	0.1836	0.7449	0.8849	0.3105	-2037.405	0.1884	0.6067	0.8716	0.3207	-2034.637	0.1887	0.5884	0.8849	0.3105	-2037.405	0.1884	0.6067	0.9043	0.2744	-2033.563	0.1801	0.6563	0.8741	0.3277	-2037.165	0.1914	0.5839	0.8869	0.3177	-2040.046	0.1911	0.6015	0.8803	0.3228	-2038.637	0.1912	0.5925	0.9321	0.2811	-2046.861	0.1881	0.6692	0.9525	0.2650	-2050.820	0.1860	0.7020	0.9484	0.2496	-2043.532	0.1790	0.7172	0.9588	0.2299	-2038.449	0.1725	0.7501	0.8879	0.3020	-2034.897	0.1863	0.6168	0.8494	0.3085	-2020.491	0.1802	0.5841	0.8494	0.3085	-2020.491	0.1802	0.5841	0.8865	0.3003	-2035.265	0.1854	0.6176	0.4874	0.1454	-1779.265	0.0650	0.4474	0.4874	0.1454	-1779.265	0.0650	0.4474	0.4426	0.1683	-1762.243	0.0653	0.3881	0.0000	99.0000	-1299.039	0.0000	0.0000	1.1989	0.2877	-2140.677	0.2451	0.8517	1.0323	0.3478	-2103.600	0.2329	0.6695	0.9063	0.3495	-2053.088	0.2049	0.5863	0.9736	0.3485	-2081.387	0.2198	0.6308	1.2223	0.3073	-2154.438	0.2588	0.8422	0.8296	0.4860	-2040.870	0.2178	0.4483	0.8391	0.4865	-2045.387	0.2204	0.4531	0.8992	0.3731	-2055.040	0.2099	0.5625	0.8617	0.4348	-2050.039	0.2158	0.4963	0.8622	0.4310	-2049.663	0.2151	0.4990	0.8834	0.4138	-2057.060	0.2164	0.5229	0.8948	0.4015	-2060.269	0.2162	0.5384	0.8834	0.4138	-2057.060	0.2164	0.5229	0.8697	0.4498	-2055.381	0.2210	0.4914	0.9898	0.2579	-2059.224	0.1904	0.7381	0.8710	0.3298	-2036.070	0.1913	0.5800	0.9169	0.2856	-2044.260	0.1867	0.6536	0.8807	0.3224	-2038.671	0.1912	0.5930	0.7978	0.3669	-2010.607	0.1847	0.5035	0.8762	0.3184	-2035.778	0.1890	0.5935	0.8348	0.3766	-2029.845	0.1957	0.5198	0.8348	0.3766	-2029.845	0.1957	0.5198	0.8899	0.3076	-2041.448	0.1885	0.6129	0.8914	0.3051	-2040.368	0.1880	0.6162	0.9292	0.3073	-2056.213	0.1967	0.6403	0.8838	0.3452	-2047.023	0.1986	0.5754	0.8762	0.3240	-2039.960	0.1907	0.5886	0.8516	0.3448	-2034.041	0.1912	0.5547	0.8460	0.3268	-2026.562	0.1849	0.5659	0.8841	0.2833	-2027.904	0.1792	0.6325	0.8840	0.2794	-2026.839	0.1778	0.6365	0.8700	0.2887	-2024.202	0.1782	0.6171	0.8523	0.2961	-2019.299	0.1770	0.5976	0.9474	0.2609	-2047.460	0.1834	0.7031	0.9677	0.2467	-2048.719	0.1814	0.7354	0.8741	0.3105	-2033.006	0.1861	0.5993	0.8610	0.3207	-2030.210	0.1864	0.5812	0.8741	0.3105	-2033.006	0.1861	0.5993	0.8931	0.2744	-2029.183	0.1779	0.6482	0.8696	0.3230	-2034.264	0.1890	0.5850	0.8824	0.3131	-2037.142	0.1887	0.6026	0.8758	0.3181	-2035.734	0.1888	0.5935	0.9275	0.2773	-2043.932	0.1858	0.6700	0.9408	0.2651	-2046.550	0.1838	0.6933	0.9366	0.2497	-2039.234	0.1768	0.7082	0.9467	0.2299	-2034.151	0.1703	0.7406	0.8772	0.3034	-2030.834	0.1845	0.6080	0.8389	0.3099	-2016.333	0.1784	0.5757	0.8389	0.3099	-2016.333	0.1784	0.5757	0.8758	0.3016	-2031.199	0.1836	0.6088	0.4782	0.1443	-1773.868	0.0635	0.4400	0.4782	0.1443	-1773.868	0.0635	0.4400	0.4339	0.1672	-1756.677	0.0638	0.3813	0.0061	0.3887	-1315.283	0.0014	0.0037	0.0061	0.3887	-1315.283	0.0014	0.0037	1.1989	0.2877	-2140.677	0.2451	0.8517	1.0323	0.3478	-2103.600	0.2329	0.6695	0.9063	0.3495	-2053.088	0.2049	0.5863	0.9736	0.3485	-2081.387	0.2198	0.6308	1.2223	0.3073	-2154.438	0.2588	0.8422	0.8296	0.4860	-2040.870	0.2178	0.4483	0.8391	0.4865	-2045.387	0.2204	0.4531	0.8992	0.3731	-2055.040	0.2099	0.5625	0.8617	0.4348	-2050.039	0.2158	0.4963	0.8622	0.4310	-2049.663	0.2151	0.4990	0.8834	0.4138	-2057.060	0.2164	0.5229	0.8948	0.4015	-2060.269	0.2162	0.5384	0.8834	0.4138	-2057.060	0.2164	0.5229	0.8697	0.4498	-2055.381	0.2210	0.4914	0.9898	0.2579	-2059.224	0.1904	0.7381	0.8710	0.3298	-2036.070	0.1913	0.5800	0.9169	0.2856	-2044.260	0.1867	0.6536	0.8807	0.3224	-2038.671	0.1912	0.5930	0.7978	0.3669	-2010.607	0.1847	0.5035	0.8762	0.3184	-2035.778	0.1890	0.5935	0.8348	0.3766	-2029.845	0.1957	0.5198	0.8348	0.3766	-2029.845	0.1957	0.5198	0.8899	0.3076	-2041.448	0.1885	0.6129	0.8914	0.3051	-2040.368	0.1880	0.6162	0.9292	0.3073	-2056.213	0.1967	0.6403	0.8838	0.3452	-2047.023	0.1986	0.5754	0.8762	0.3240	-2039.960	0.1907	0.5886	0.8516	0.3448	-2034.041	0.1912	0.5547	0.8460	0.3268	-2026.562	0.1849	0.5659	0.8841	0.2833	-2027.904	0.1792	0.6325	0.8840	0.2794	-2026.839	0.1778	0.6365	0.8700	0.2887	-2024.202	0.1782	0.6171	0.8523	0.2961	-2019.299	0.1770	0.5976	0.9474	0.2609	-2047.460	0.1834	0.7031	0.9677	0.2467	-2048.719	0.1814	0.7354	0.8741	0.3105	-2033.006	0.1861	0.5993	0.8610	0.3207	-2030.210	0.1864	0.5812	0.8741	0.3105	-2033.006	0.1861	0.5993	0.8931	0.2744	-2029.183	0.1779	0.6482	0.8696	0.3230	-2034.264	0.1890	0.5850	0.8824	0.3131	-2037.142	0.1887	0.6026	0.8758	0.3181	-2035.734	0.1888	0.5935	0.9275	0.2773	-2043.932	0.1858	0.6700	0.9408	0.2651	-2046.550	0.1838	0.6933	0.9366	0.2497	-2039.234	0.1768	0.7082	0.9467	0.2299	-2034.151	0.1703	0.7406	0.8772	0.3034	-2030.834	0.1845	0.6080	0.8389	0.3099	-2016.333	0.1784	0.5757	0.8389	0.3099	-2016.333	0.1784	0.5757	0.8758	0.3016	-2031.199	0.1836	0.6088	0.4782	0.1443	-1773.868	0.0635	0.4400	0.4782	0.1443	-1773.868	0.0635	0.4400	0.4339	0.1672	-1756.677	0.0638	0.3813	0.0061	0.3888	-1315.283	0.0014	0.0037	0.0061	0.3888	-1315.283	0.0014	0.0037	0.0000	99.0000	-1299.039	0.0000	0.0000	1.2515	0.2738	-2151.273	0.2489	0.9093	1.0731	0.3316	-2115.887	0.2363	0.7127	0.9506	0.3565	-2075.658	0.2171	0.6089	0.9941	0.3507	-2092.256	0.2251	0.6420	1.1968	0.3271	-2154.818	0.2618	0.8002	0.9116	0.4654	-2078.021	0.2351	0.5051	0.9215	0.4657	-2082.339	0.2377	0.5104	0.9154	0.3680	-2063.834	0.2123	0.5768	0.8966	0.4470	-2069.295	0.2272	0.5084	0.8920	0.4465	-2066.960	0.2260	0.5061	0.8877	0.4350	-2063.770	0.2223	0.5111	0.8989	0.4220	-2067.025	0.2221	0.5263	0.8877	0.4350	-2063.770	0.2223	0.5111	0.8798	0.4747	-2064.406	0.2288	0.4819	1.0268	0.2822	-2083.444	0.2077	0.7360	0.8956	0.3277	-2047.399	0.1961	0.5983	0.9194	0.3067	-2052.744	0.1945	0.6340	0.9018	0.3311	-2051.675	0.1985	0.5994	0.8973	0.3170	-2047.062	0.1931	0.6091	0.9043	0.3208	-2050.001	0.1958	0.6104	0.8908	0.3525	-2052.060	0.2023	0.5739	0.8908	0.3525	-2052.060	0.2023	0.5739	0.9257	0.3081	-2058.245	0.1963	0.6370	0.9406	0.3144	-2064.361	0.2016	0.6411	0.9401	0.3405	-2070.668	0.2098	0.6162	0.9187	0.3702	-2068.254	0.2137	0.5771	0.9051	0.3479	-2059.534	0.2042	0.5869	0.8698	0.3789	-2049.943	0.2045	0.5397	0.9343	0.3332	-2068.162	0.2063	0.6191	0.8822	0.3005	-2033.594	0.1846	0.6143	0.9217	0.2896	-2047.052	0.1891	0.6528	0.9072	0.2995	-2044.470	0.1895	0.6327	0.8892	0.3076	-2039.678	0.1884	0.6124	0.9351	0.2870	-2053.269	0.1909	0.6651	0.9849	0.2549	-2059.574	0.1882	0.7382	0.9093	0.3079	-2049.100	0.1928	0.6259	0.9074	0.3095	-2049.515	0.1928	0.6232	0.9093	0.3079	-2049.100	0.1928	0.6259	0.9226	0.2888	-2047.877	0.1890	0.6544	0.9045	0.3315	-2053.737	0.1992	0.6008	0.9176	0.3213	-2056.556	0.1988	0.6189	0.9109	0.3265	-2055.178	0.1990	0.6096	0.9582	0.2871	-2061.576	0.1957	0.6814	0.9722	0.2720	-2063.394	0.1927	0.7084	0.9877	0.2522	-2061.856	0.1875	0.7437	0.9826	0.2394	-2054.543	0.1810	0.7561	0.9114	0.3089	-2048.121	0.1935	0.6264	0.8852	0.3249	-2041.389	0.1930	0.5938	0.8852	0.3249	-2041.389	0.1930	0.5938	0.9362	0.3105	-2059.246	0.1993	0.6420	0.4593	0.1739	-1774.080	0.0693	0.3984	0.4593	0.1739	-1774.080	0.0693	0.3984	0.4394	0.1863	-1766.043	0.0693	0.3721	0.1676	0.2334	-1547.895	0.0304	0.1303	0.1676	0.2334	-1547.895	0.0304	0.1303	0.1608	0.2298	-1540.297	0.0289	0.1258	0.1608	0.2298	-1540.297	0.0289	0.1258	1.2147	0.2893	-2146.769	0.2491	0.8608	1.0738	0.3320	-2115.954	0.2366	0.7128	0.9579	0.3531	-2077.434	0.2177	0.6165	1.0017	0.3458	-2093.681	0.2253	0.6516	1.2146	0.3178	-2157.027	0.2617	0.8235	0.8948	0.4868	-2072.823	0.2351	0.4830	0.9046	0.4872	-2077.175	0.2378	0.4880	0.9096	0.3762	-2062.652	0.2132	0.5666	0.8806	0.4631	-2063.798	0.2266	0.4894	0.8760	0.4624	-2061.448	0.2253	0.4872	0.8940	0.4285	-2065.336	0.2224	0.5191	0.9053	0.4158	-2068.560	0.2222	0.5345	0.8940	0.4285	-2065.336	0.2224	0.5191	0.8858	0.4674	-2066.033	0.2288	0.4896	1.0257	0.2856	-2084.285	0.2088	0.7312	0.8953	0.3317	-2048.096	0.1972	0.5945	0.9061	0.3166	-2049.965	0.1949	0.6155	0.9147	0.3231	-2054.827	0.1988	0.6153	0.8970	0.3191	-2047.435	0.1937	0.6070	0.9040	0.3230	-2050.371	0.1964	0.6082	0.8906	0.3550	-2052.403	0.2029	0.5716	0.8906	0.3550	-2052.403	0.2029	0.5716	0.9253	0.3106	-2058.414	0.1970	0.6344	0.9402	0.3165	-2064.746	0.2022	0.6388	0.9402	0.3408	-2070.419	0.2099	0.6161	0.9127	0.3743	-2066.431	0.2134	0.5700	0.9048	0.3505	-2059.892	0.2049	0.5846	0.8695	0.3819	-2050.278	0.2052	0.5374	0.9340	0.3357	-2068.305	0.2070	0.6166	0.8814	0.3045	-2034.414	0.1857	0.6100	0.9212	0.2919	-2047.241	0.1898	0.6502	0.9068	0.3019	-2044.650	0.1902	0.6301	0.8888	0.3100	-2039.851	0.1891	0.6098	0.9491	0.2800	-2056.250	0.1911	0.6827	1.0004	0.2487	-2062.342	0.1884	0.7577	0.9024	0.3134	-2047.738	0.1931	0.6161	0.9006	0.3149	-2048.149	0.1931	0.6133	0.9024	0.3134	-2047.738	0.1931	0.6161	0.9365	0.2816	-2050.892	0.1892	0.6718	0.8979	0.3374	-2052.326	0.1995	0.5913	0.9108	0.3269	-2055.179	0.1992	0.6091	0.9042	0.3323	-2053.784	0.1993	0.6000	0.9365	0.3014	-2057.722	0.1963	0.6512	0.9795	0.2683	-2064.626	0.1927	0.7181	0.9953	0.2488	-2063.040	0.1875	0.7538	0.9910	0.2350	-2055.223	0.1806	0.7684	0.9106	0.3131	-2048.924	0.1947	0.6219	0.8845	0.3294	-2042.166	0.1941	0.5894	0.8845	0.3294	-2042.166	0.1941	0.5894	0.9354	0.3145	-2060.044	0.2005	0.6374	0.4583	0.1809	-1775.830	0.0709	0.3921	0.4583	0.1809	-1775.830	0.0709	0.3921	0.4385	0.1940	-1767.720	0.0710	0.3660	0.1677	0.2547	-1549.312	0.0320	0.1257	0.1677	0.2547	-1549.312	0.0320	0.1257	0.1609	0.2517	-1541.728	0.0305	0.1212	0.1609	0.2517	-1541.728	0.0305	0.1212	0.0176	0.0768	-1337.806	0.0014	0.0188	1.2027	0.2775	-2137.317	0.2410	0.8685	0.9467	0.3483	-2069.243	0.2137	0.6135	0.9333	0.4094	-2076.688	0.2275	0.5557	0.9046	0.3953	-2062.255	0.2170	0.5489	1.1699	0.2876	-2132.025	0.2391	0.8314	0.8857	0.4748	-2066.268	0.2303	0.4851	0.8758	0.4777	-2062.057	0.2283	0.4780	0.9083	0.4406	-2070.880	0.2288	0.5192	0.9058	0.4331	-2069.567	0.2264	0.5229	0.9127	0.4173	-2070.143	0.2244	0.5378	0.8860	0.4062	-2056.307	0.2152	0.5297	0.8914	0.4009	-2057.973	0.2152	0.5368	0.8860	0.4062	-2056.307	0.2152	0.5297	0.8633	0.4626	-2053.923	0.2220	0.4800	0.9350	0.2887	-2048.026	0.1915	0.6632	0.8613	0.3224	-2028.461	0.1870	0.5800	0.8611	0.3102	-2027.009	0.1832	0.5907	0.8376	0.3709	-2030.037	0.1950	0.5256	0.8491	0.3495	-2031.177	0.1920	0.5493	0.8544	0.3547	-2034.299	0.1946	0.5487	0.8237	0.3940	-2027.440	0.1973	0.5007	0.8237	0.3940	-2027.440	0.1973	0.5007	0.8757	0.3385	-2041.692	0.1949	0.5757	0.8266	0.3627	-2023.859	0.1903	0.5247	0.8226	0.3645	-2022.416	0.1899	0.5209	0.7895	0.4340	-2017.569	0.1975	0.4552	0.7639	0.4519	-2007.406	0.1945	0.4304	0.7442	0.4829	-2000.003	0.1949	0.4036	0.8718	0.2872	-2027.446	0.1780	0.6199	0.8551	0.3033	-2020.141	0.1798	0.5929	0.8576	0.2881	-2017.636	0.1754	0.6089	0.8571	0.2886	-2017.713	0.1755	0.6081	0.8439	0.2990	-2015.460	0.1761	0.5890	1.0031	0.2499	-2061.493	0.1895	0.7583	0.9976	0.2501	-2059.194	0.1885	0.7539	0.8280	0.3438	-2020.055	0.1857	0.5402	0.8382	0.3352	-2023.530	0.1856	0.5538	0.8280	0.3438	-2020.055	0.1857	0.5402	0.9435	0.2542	-2041.841	0.1800	0.7080	0.8626	0.3239	-2032.506	0.1877	0.5795	0.8634	0.3230	-2032.333	0.1876	0.5808	0.8634	0.3230	-2032.333	0.1876	0.5808	0.8984	0.2915	-2038.293	0.1850	0.6345	0.9181	0.2716	-2039.242	0.1818	0.6694	0.9726	0.2289	-2042.198	0.1745	0.7622	0.9575	0.2306	-2038.388	0.1725	0.7482	0.9215	0.2852	-2042.939	0.1875	0.6573	0.8814	0.2970	-2029.686	0.1833	0.6171	0.8814	0.2970	-2029.686	0.1833	0.6171	0.9381	0.2727	-2045.075	0.1862	0.6828	0.6689	0.2012	-1900.928	0.1109	0.5509	0.6689	0.2012	-1900.928	0.1109	0.5509	0.6455	0.2125	-1893.666	0.1107	0.5208	0.5149	0.2122	-1818.887	0.0882	0.4157	0.5149	0.2122	-1818.887	0.0882	0.4157	0.5058	0.2120	-1813.708	0.0866	0.4085	0.5058	0.2120	-1813.708	0.0866	0.4085	0.5149	0.2408	-1828.555	0.0952	0.3953	0.5236	0.2426	-1834.188	0.0972	0.4008	1.1098	0.3038	-2118.910	0.2336	0.7689	0.9127	0.3475	-2058.346	0.2058	0.5922	0.8038	0.4065	-2019.074	0.1953	0.4805	0.8811	0.3214	-2039.375	0.1910	0.5942	1.1316	0.3111	-2131.008	0.2412	0.7752	0.8822	0.4416	-2061.038	0.2224	0.5036	0.8765	0.4495	-2059.392	0.2227	0.4954	0.8416	0.4367	-2040.252	0.2112	0.4835	0.8535	0.4485	-2048.345	0.2166	0.4830	0.8371	0.4692	-2043.029	0.2166	0.4617	0.8350	0.5164	-2045.600	0.2247	0.4352	0.8399	0.5085	-2047.449	0.2247	0.4418	0.8350	0.5164	-2045.600	0.2247	0.4352	0.8408	0.4884	-2046.250	0.2212	0.4530	0.8956	0.2614	-2022.561	0.1736	0.6641	0.8634	0.3072	-2027.500	0.1828	0.5950	0.8596	0.3178	-2030.197	0.1852	0.5828	0.8021	0.3616	-2012.448	0.1844	0.5100	0.8041	0.3449	-2010.598	0.1806	0.5237	0.8186	0.3266	-2013.094	0.1789	0.5478	0.7897	0.3815	-2010.200	0.1863	0.4883	0.7897	0.3815	-2010.200	0.1863	0.4883	0.7722	0.3236	-1992.740	0.1680	0.5191	0.7369	0.3073	-1970.877	0.1560	0.5078	0.7831	0.3221	-1996.669	0.1699	0.5275	0.7119	0.3576	-1968.056	0.1628	0.4552	0.7156	0.3458	-1969.350	0.1609	0.4654	0.6948	0.3688	-1962.403	0.1613	0.4373	0.8496	0.2588	-2007.462	0.1637	0.6327	0.7905	0.3040	-1993.658	0.1664	0.5474	0.8028	0.2719	-1990.478	0.1591	0.5851	0.8154	0.2640	-1993.385	0.1589	0.6020	0.7926	0.2738	-1986.741	0.1577	0.5758	0.8643	0.2537	-2011.983	0.1647	0.6491	0.8770	0.2624	-2020.243	0.1703	0.6492	0.7404	0.3732	-1984.868	0.1728	0.4632	0.7403	0.3736	-1984.907	0.1729	0.4628	0.7404	0.3732	-1984.868	0.1728	0.4632	0.7579	0.2789	-1972.541	0.1523	0.5461	0.7565	0.2960	-1976.560	0.1570	0.5305	0.7516	0.2997	-1974.783	0.1570	0.5240	0.7516	0.2997	-1974.784	0.1570	0.5240	0.7841	0.2688	-1981.043	0.1544	0.5743	0.8207	0.2680	-1997.665	0.1613	0.6019	0.8625	0.2212	-1998.169	0.1516	0.6851	0.8821	0.2358	-2012.324	0.1611	0.6831	0.8394	0.2630	-2001.625	0.1633	0.6207	0.8606	0.2448	-2003.814	0.1606	0.6562	0.8606	0.2448	-2003.814	0.1606	0.6562	0.9014	0.2394	-2018.627	0.1661	0.6936	0.5504	0.1701	-1828.114	0.0818	0.4809	0.5504	0.1701	-1828.114	0.0818	0.4809	0.5098	0.1921	-1813.430	0.0820	0.4271	0.4575	0.2399	-1792.935	0.0844	0.3518	0.4575	0.2399	-1792.935	0.0844	0.3518	0.4490	0.2398	-1787.510	0.0828	0.3453	0.4490	0.2398	-1787.510	0.0828	0.3453	0.4961	0.2523	-1822.843	0.0942	0.3735	0.4870	0.2597	-1818.456	0.0941	0.3621	0.4840	0.3088	-1825.091	0.1027	0.3328	1.1568	0.2933	-2129.980	0.2389	0.8147	0.9513	0.3514	-2076.390	0.2157	0.6138	0.7884	0.4562	-2018.782	0.2016	0.4419	0.9126	0.3212	-2052.928	0.1977	0.6157	1.1274	0.3521	-2141.499	0.2559	0.7266	0.9041	0.4326	-2069.674	0.2259	0.5222	0.8983	0.4402	-2068.067	0.2262	0.5138	0.8729	0.4248	-2053.197	0.2163	0.5093	0.8790	0.4348	-2058.959	0.2201	0.5063	0.8782	0.4340	-2058.879	0.2197	0.5063	0.9000	0.4249	-2066.884	0.2231	0.5250	0.9054	0.4190	-2068.556	0.2230	0.5323	0.9000	0.4249	-2066.884	0.2231	0.5250	0.8862	0.4508	-2063.927	0.2254	0.5001	0.9293	0.2587	-2035.117	0.1790	0.6922	0.9152	0.3047	-2049.520	0.1929	0.6332	0.9157	0.2792	-2043.686	0.1841	0.6595	0.8512	0.3547	-2034.815	0.1939	0.5466	0.8530	0.3386	-2032.846	0.1898	0.5607	0.8871	0.3076	-2039.786	0.1879	0.6110	0.8446	0.3661	-2034.152	0.1954	0.5337	0.8446	0.3661	-2034.152	0.1954	0.5337	0.8317	0.3210	-2018.795	0.1802	0.5612	0.7823	0.3241	-1996.107	0.1703	0.5254	0.8124	0.3517	-2016.596	0.1843	0.5239	0.7576	0.3707	-1993.325	0.1763	0.4756	0.7725	0.3525	-1998.341	0.1754	0.4976	0.7513	0.3743	-1991.566	0.1756	0.4692	0.8814	0.2784	-2029.067	0.1770	0.6356	0.8202	0.3088	-2007.624	0.1741	0.5639	0.8231	0.2943	-2005.887	0.1703	0.5787	0.8228	0.2947	-2005.952	0.1704	0.5781	0.8120	0.2964	-2001.813	0.1687	0.5690	0.8961	0.2541	-2025.612	0.1709	0.6726	0.9164	0.2573	-2034.618	0.1760	0.6841	0.8115	0.3331	-2013.017	0.1791	0.5377	0.8281	0.3189	-2017.905	0.1788	0.5606	0.8115	0.3331	-2013.017	0.1791	0.5377	0.8305	0.2664	-2002.189	0.1627	0.6108	0.8267	0.2855	-2007.052	0.1683	0.5895	0.8215	0.2889	-2005.371	0.1683	0.5826	0.8215	0.2889	-2005.372	0.1683	0.5826	0.8317	0.2751	-2005.212	0.1659	0.6030	0.8848	0.2637	-2023.589	0.1724	0.6536	0.9098	0.2278	-2019.642	0.1627	0.7144	0.9218	0.2458	-2032.270	0.1725	0.7017	0.8790	0.2998	-2030.272	0.1837	0.6127	0.8645	0.2797	-2018.019	0.1740	0.6221	0.8645	0.2797	-2018.019	0.1740	0.6221	0.9260	0.2607	-2036.489	0.1792	0.6874	0.5925	0.1754	-1850.803	0.0899	0.5124	0.5925	0.1754	-1850.803	0.0899	0.5124	0.5450	0.2005	-1834.951	0.0901	0.4494	0.5009	0.2237	-1817.395	0.0886	0.3962	0.5009	0.2237	-1817.395	0.0886	0.3962	0.4924	0.2231	-1811.381	0.0870	0.3898	0.4924	0.2231	-1811.381	0.0870	0.3898	0.5245	0.2383	-1835.972	0.0964	0.4044	0.5150	0.2450	-1831.748	0.0962	0.3925	0.4689	0.3170	-1814.474	0.1009	0.3183	0.1534	0.1173	-1520.347	0.0175	0.1495	1.1481	0.2978	-2128.908	0.2391	0.8029	0.9445	0.3573	-2075.004	0.2159	0.6042	0.7831	0.4644	-2017.031	0.2018	0.4345	0.9059	0.3263	-2051.546	0.1979	0.6065	1.1196	0.3576	-2140.300	0.2560	0.7159	0.8982	0.4401	-2068.108	0.2261	0.5138	0.8924	0.4478	-2066.483	0.2264	0.5055	0.8670	0.4322	-2051.603	0.2165	0.5010	0.8732	0.4424	-2057.359	0.2203	0.4980	0.8724	0.4416	-2057.278	0.2199	0.4981	0.8941	0.4324	-2065.324	0.2233	0.5165	0.8994	0.4263	-2067.011	0.2233	0.5237	0.8941	0.4324	-2065.324	0.2233	0.5165	0.8805	0.4587	-2062.313	0.2257	0.4919	0.9295	0.2591	-2035.320	0.1792	0.6919	0.9084	0.3096	-2048.169	0.1931	0.6237	0.9087	0.2836	-2042.371	0.1843	0.6499	0.8451	0.3606	-2033.300	0.1941	0.5381	0.8468	0.3442	-2031.360	0.1900	0.5521	0.8804	0.3126	-2038.396	0.1881	0.6018	0.8387	0.3724	-2032.611	0.1956	0.5252	0.8387	0.3724	-2032.611	0.1956	0.5252	0.8317	0.3210	-2018.793	0.1802	0.5612	0.7765	0.3293	-1994.548	0.1704	0.5175	0.8065	0.3574	-2015.034	0.1844	0.5159	0.7521	0.3768	-1991.656	0.1764	0.4681	0.7669	0.3582	-1996.722	0.1755	0.4900	0.7459	0.3805	-1989.882	0.1757	0.4618	0.8747	0.2826	-2027.720	0.1771	0.6266	0.8140	0.3137	-2006.143	0.1742	0.5554	0.8167	0.2990	-2004.436	0.1704	0.5701	0.8164	0.2994	-2004.500	0.1705	0.5694	0.8057	0.3012	-2000.343	0.1688	0.5604	0.8961	0.2541	-2025.612	0.1709	0.6726	0.9091	0.2613	-2033.353	0.1762	0.6742	0.8055	0.3387	-2011.484	0.1793	0.5294	0.8219	0.3241	-2016.418	0.1789	0.5521	0.8055	0.3387	-2011.484	0.1793	0.5294	0.8239	0.2705	-2000.798	0.1628	0.6018	0.8203	0.2900	-2005.621	0.1684	0.5807	0.8152	0.2934	-2003.927	0.1684	0.5739	0.8152	0.2934	-2003.928	0.1684	0.5739	0.8252	0.2794	-2003.806	0.1660	0.5941	0.8778	0.2678	-2022.273	0.1725	0.6440	0.9022	0.2312	-2018.425	0.1628	0.7042	0.9144	0.2495	-2031.032	0.1726	0.6916	0.8723	0.3045	-2028.884	0.1838	0.6037	0.8578	0.2840	-2016.648	0.1741	0.6130	0.8578	0.2840	-2016.648	0.1741	0.6130	0.9187	0.2646	-2035.229	0.1793	0.6775	0.5925	0.1754	-1850.803	0.0899	0.5124	0.5925	0.1754	-1850.803	0.0899	0.5124	0.5450	0.2005	-1834.950	0.0901	0.4494	0.5009	0.2237	-1817.394	0.0886	0.3962	0.5009	0.2237	-1817.394	0.0886	0.3962	0.4924	0.2231	-1811.380	0.0870	0.3898	0.4924	0.2231	-1811.380	0.0870	0.3898	0.5245	0.2383	-1835.971	0.0964	0.4044	0.5150	0.2450	-1831.748	0.0962	0.3925	0.4730	0.3115	-1816.670	0.1009	0.3238	0.1534	0.1173	-1520.347	0.0175	0.1495	0.0086	0.0010	-1318.685	0.0000	0.0112	1.1703	0.3204	-2143.081	0.2533	0.7904	0.9294	0.3644	-2069.261	0.2145	0.5887	0.8706	0.3851	-2045.806	0.2063	0.5357	0.9288	0.3263	-2058.978	0.2029	0.6218	1.1912	0.2870	-2140.667	0.2432	0.8473	0.9452	0.4099	-2081.946	0.2305	0.5624	0.9390	0.4170	-2080.420	0.2308	0.5534	0.9287	0.3452	-2061.813	0.2087	0.6046	0.9015	0.4189	-2065.884	0.2221	0.5300	0.8959	0.4231	-2064.002	0.2216	0.5238	0.9024	0.4231	-2066.257	0.2233	0.5277	0.9079	0.4171	-2067.924	0.2232	0.5351	0.9024	0.4231	-2066.257	0.2233	0.5277	0.9187	0.3890	-2067.322	0.2187	0.5622	0.9575	0.2640	-2046.813	0.1866	0.7069	0.8901	0.3196	-2040.324	0.1924	0.6019	0.9788	0.2692	-2062.578	0.1929	0.7165	0.9012	0.3181	-2047.027	0.1943	0.6108	0.9255	0.3026	-2052.831	0.1944	0.6424	0.9433	0.2870	-2054.755	0.1926	0.6710	0.9075	0.3315	-2053.187	0.1998	0.6028	0.9075	0.3315	-2053.187	0.1998	0.6028	0.8512	0.3079	-2024.096	0.1804	0.5860	0.8232	0.3014	-2008.706	0.1725	0.5724	0.8451	0.3213	-2023.554	0.1831	0.5700	0.7891	0.3563	-2005.195	0.1801	0.5055	0.7873	0.3507	-2004.855	0.1783	0.5084	0.7757	0.3627	-2001.699	0.1786	0.4924	0.8811	0.2665	-2022.445	0.1727	0.6479	0.8407	0.2970	-2012.313	0.1748	0.5886	0.8539	0.2678	-2009.744	0.1678	0.6265	0.8536	0.2682	-2009.816	0.1679	0.6258	0.8417	0.2712	-2006.463	0.1665	0.6141	0.9139	0.2645	-2036.068	0.1783	0.6741	0.9381	0.2602	-2043.414	0.1814	0.6970	0.8268	0.3447	-2020.723	0.1857	0.5386	0.8374	0.3351	-2024.120	0.1854	0.5533	0.8268	0.3447	-2020.723	0.1857	0.5386	0.8042	0.2905	-1997.446	0.1652	0.5688	0.8275	0.2903	-2007.588	0.1700	0.5855	0.8287	0.2892	-2007.337	0.1699	0.5874	0.8223	0.2938	-2005.901	0.1700	0.5786	0.8525	0.2669	-2009.929	0.1672	0.6264	0.8890	0.2671	-2026.344	0.1744	0.6530	0.9083	0.2330	-2020.930	0.1647	0.7067	0.9589	0.2380	-2042.948	0.1760	0.7397	0.9200	0.2546	-2030.146	0.1757	0.6899	0.9450	0.2455	-2036.086	0.1767	0.7196	0.9450	0.2455	-2036.086	0.1767	0.7196	0.9786	0.2445	-2049.403	0.1825	0.7466	0.5940	0.1893	-1858.309	0.0947	0.5002	0.5940	0.1893	-1858.309	0.0947	0.5002	0.5681	0.2028	-1848.438	0.0946	0.4665	0.4830	0.2442	-1809.427	0.0900	0.3686	0.4830	0.2442	-1809.427	0.0900	0.3686	0.4743	0.2443	-1804.124	0.0884	0.3619	0.4743	0.2443	-1804.124	0.0884	0.3619	0.4955	0.2825	-1826.729	0.1003	0.3550	0.5000	0.2809	-1829.410	0.1009	0.3591	0.5324	0.2562	-1844.877	0.1020	0.3981	0.1243	0.1775	-1494.369	0.0190	0.1070	0.2196	0.1828	-1595.414	0.0342	0.1872	0.2196	0.1828	-1595.414	0.0342	0.1872	1.1703	0.3204	-2143.081	0.2533	0.7904	0.9294	0.3644	-2069.261	0.2145	0.5887	0.8706	0.3851	-2045.806	0.2063	0.5357	0.9288	0.3263	-2058.978	0.2029	0.6218	1.1912	0.2870	-2140.667	0.2432	0.8473	0.9452	0.4099	-2081.946	0.2305	0.5624	0.9390	0.4170	-2080.420	0.2308	0.5534	0.9287	0.3452	-2061.813	0.2087	0.6046	0.9015	0.4189	-2065.884	0.2221	0.5300	0.8959	0.4231	-2064.002	0.2216	0.5238	0.9024	0.4231	-2066.257	0.2233	0.5277	0.9079	0.4171	-2067.924	0.2232	0.5351	0.9024	0.4231	-2066.257	0.2233	0.5277	0.9187	0.3890	-2067.322	0.2187	0.5622	0.9575	0.2640	-2046.813	0.1866	0.7069	0.8901	0.3196	-2040.324	0.1924	0.6019	0.9788	0.2692	-2062.578	0.1929	0.7165	0.9012	0.3181	-2047.027	0.1943	0.6108	0.9255	0.3026	-2052.831	0.1944	0.6424	0.9433	0.2870	-2054.755	0.1926	0.6710	0.9075	0.3315	-2053.187	0.1998	0.6028	0.9075	0.3315	-2053.187	0.1998	0.6028	0.8512	0.3079	-2024.096	0.1804	0.5860	0.8232	0.3014	-2008.706	0.1725	0.5724	0.8451	0.3213	-2023.554	0.1831	0.5700	0.7891	0.3563	-2005.195	0.1801	0.5055	0.7873	0.3507	-2004.855	0.1783	0.5084	0.7757	0.3627	-2001.699	0.1786	0.4924	0.8811	0.2665	-2022.445	0.1727	0.6479	0.8407	0.2970	-2012.313	0.1748	0.5886	0.8539	0.2678	-2009.744	0.1678	0.6265	0.8536	0.2682	-2009.816	0.1679	0.6258	0.8417	0.2712	-2006.463	0.1665	0.6141	0.9139	0.2645	-2036.068	0.1783	0.6741	0.9381	0.2602	-2043.414	0.1814	0.6970	0.8268	0.3447	-2020.723	0.1857	0.5386	0.8374	0.3351	-2024.120	0.1854	0.5533	0.8268	0.3447	-2020.723	0.1857	0.5386	0.8042	0.2905	-1997.446	0.1652	0.5688	0.8275	0.2903	-2007.588	0.1700	0.5855	0.8287	0.2892	-2007.337	0.1699	0.5874	0.8223	0.2938	-2005.901	0.1700	0.5786	0.8525	0.2669	-2009.929	0.1672	0.6264	0.8890	0.2671	-2026.344	0.1744	0.6530	0.9083	0.2330	-2020.930	0.1647	0.7067	0.9589	0.2380	-2042.948	0.1760	0.7397	0.9200	0.2546	-2030.146	0.1757	0.6899	0.9450	0.2455	-2036.086	0.1767	0.7196	0.9450	0.2455	-2036.086	0.1767	0.7196	0.9786	0.2445	-2049.403	0.1825	0.7466	0.5940	0.1893	-1858.309	0.0947	0.5002	0.5940	0.1893	-1858.309	0.0947	0.5002	0.5681	0.2028	-1848.438	0.0946	0.4665	0.4830	0.2442	-1809.427	0.0900	0.3686	0.4830	0.2442	-1809.427	0.0900	0.3686	0.4743	0.2443	-1804.124	0.0884	0.3619	0.4743	0.2443	-1804.124	0.0884	0.3619	0.4955	0.2825	-1826.729	0.1003	0.3550	0.5000	0.2809	-1829.410	0.1009	0.3591	0.5324	0.2562	-1844.877	0.1020	0.3981	0.1243	0.1775	-1494.369	0.0190	0.1070	0.2196	0.1828	-1595.414	0.0342	0.1872	0.2196	0.1828	-1595.414	0.0342	0.1872	0.0000	0.7488	-1299.039	0.0000	0.0000	1.1703	0.3204	-2143.081	0.2533	0.7904	0.9294	0.3644	-2069.261	0.2145	0.5887	0.8706	0.3851	-2045.806	0.2063	0.5357	0.9288	0.3263	-2058.978	0.2029	0.6218	1.1912	0.2870	-2140.667	0.2432	0.8473	0.9452	0.4099	-2081.946	0.2305	0.5624	0.9390	0.4170	-2080.420	0.2308	0.5534	0.9287	0.3452	-2061.813	0.2087	0.6046	0.9015	0.4189	-2065.884	0.2221	0.5300	0.8959	0.4231	-2064.002	0.2216	0.5238	0.9024	0.4231	-2066.257	0.2233	0.5277	0.9079	0.4171	-2067.924	0.2232	0.5351	0.9024	0.4231	-2066.257	0.2233	0.5277	0.9187	0.3890	-2067.322	0.2187	0.5622	0.9575	0.2640	-2046.813	0.1866	0.7069	0.8901	0.3196	-2040.324	0.1924	0.6019	0.9788	0.2692	-2062.578	0.1929	0.7165	0.9012	0.3181	-2047.027	0.1943	0.6108	0.9255	0.3026	-2052.831	0.1944	0.6424	0.9433	0.2870	-2054.755	0.1926	0.6710	0.9075	0.3315	-2053.187	0.1998	0.6028	0.9075	0.3315	-2053.187	0.1998	0.6028	0.8512	0.3079	-2024.096	0.1804	0.5860	0.8232	0.3014	-2008.706	0.1725	0.5724	0.8451	0.3213	-2023.554	0.1831	0.5700	0.7891	0.3563	-2005.195	0.1801	0.5055	0.7873	0.3507	-2004.855	0.1783	0.5084	0.7757	0.3627	-2001.699	0.1786	0.4924	0.8811	0.2665	-2022.445	0.1727	0.6479	0.8407	0.2970	-2012.313	0.1748	0.5886	0.8539	0.2678	-2009.744	0.1678	0.6265	0.8536	0.2682	-2009.816	0.1679	0.6258	0.8417	0.2712	-2006.463	0.1665	0.6141	0.9139	0.2645	-2036.068	0.1783	0.6741	0.9381	0.2602	-2043.414	0.1814	0.6970	0.8268	0.3447	-2020.723	0.1857	0.5386	0.8374	0.3351	-2024.120	0.1854	0.5533	0.8268	0.3447	-2020.723	0.1857	0.5386	0.8042	0.2905	-1997.446	0.1652	0.5688	0.8275	0.2903	-2007.588	0.1700	0.5855	0.8287	0.2892	-2007.337	0.1699	0.5874	0.8223	0.2938	-2005.901	0.1700	0.5786	0.8525	0.2669	-2009.929	0.1672	0.6264	0.8890	0.2671	-2026.344	0.1744	0.6530	0.9083	0.2330	-2020.930	0.1647	0.7067	0.9589	0.2380	-2042.948	0.1760	0.7397	0.9200	0.2546	-2030.146	0.1757	0.6899	0.9450	0.2455	-2036.086	0.1767	0.7196	0.9450	0.2455	-2036.086	0.1767	0.7196	0.9786	0.2445	-2049.403	0.1825	0.7466	0.5940	0.1893	-1858.309	0.0947	0.5002	0.5940	0.1893	-1858.309	0.0947	0.5002	0.5681	0.2028	-1848.438	0.0946	0.4665	0.4830	0.2442	-1809.427	0.0900	0.3686	0.4830	0.2442	-1809.427	0.0900	0.3686	0.4743	0.2443	-1804.124	0.0884	0.3619	0.4743	0.2443	-1804.124	0.0884	0.3619	0.4955	0.2825	-1826.729	0.1003	0.3550	0.5000	0.2809	-1829.410	0.1009	0.3591	0.5324	0.2562	-1844.877	0.1020	0.3981	0.1243	0.1775	-1494.369	0.0190	0.1070	0.2196	0.1828	-1595.414	0.0342	0.1872	0.2196	0.1828	-1595.414	0.0342	0.1872	0.0000	0.9446	-1299.039	0.0000	0.0000	0.0000	99.0000	-1299.039	0.0000	0.0000	1.1699	0.3208	-2143.148	0.2533	0.7896	0.9225	0.3711	-2067.877	0.2148	0.5788	0.8764	0.3794	-2047.377	0.2062	0.5435	0.9285	0.3267	-2059.034	0.2030	0.6212	1.1907	0.2874	-2140.740	0.2432	0.8464	0.9450	0.4105	-2081.991	0.2306	0.5618	0.9388	0.4176	-2080.465	0.2309	0.5529	0.9284	0.3456	-2061.867	0.2088	0.6040	0.9013	0.4195	-2065.927	0.2221	0.5295	0.8957	0.4237	-2064.044	0.2217	0.5233	0.9022	0.4236	-2066.300	0.2233	0.5272	0.9077	0.4176	-2067.968	0.2232	0.5346	0.9022	0.4236	-2066.300	0.2233	0.5272	0.9185	0.3895	-2067.370	0.2188	0.5617	0.9572	0.2643	-2046.880	0.1867	0.7063	0.8898	0.3200	-2040.379	0.1924	0.6013	0.9784	0.2695	-2062.645	0.1929	0.7158	0.9009	0.3185	-2047.083	0.1944	0.6102	0.9252	0.3029	-2052.890	0.1944	0.6418	0.9430	0.2873	-2054.818	0.1926	0.6704	0.9072	0.3319	-2053.242	0.1999	0.6022	0.9072	0.3319	-2053.242	0.1999	0.6022	0.8509	0.3082	-2024.151	0.1805	0.5855	0.8229	0.3018	-2008.761	0.1726	0.5719	0.8448	0.3216	-2023.607	0.1832	0.5695	0.7889	0.3568	-2005.241	0.1802	0.5051	0.7871	0.3512	-2004.901	0.1784	0.5080	0.7755	0.3631	-2001.744	0.1787	0.4920	0.8808	0.2668	-2022.508	0.1727	0.6473	0.8404	0.2974	-2012.370	0.1749	0.5881	0.8536	0.2682	-2009.805	0.1678	0.6259	0.8532	0.2686	-2009.877	0.1679	0.6252	0.8413	0.2715	-2006.523	0.1666	0.6135	0.9136	0.2649	-2036.133	0.1784	0.6735	0.9378	0.2605	-2043.481	0.1814	0.6963	0.8265	0.3451	-2020.772	0.1857	0.5382	0.8371	0.3355	-2024.171	0.1855	0.5528	0.8265	0.3451	-2020.772	0.1857	0.5382	0.8039	0.2908	-1997.501	0.1653	0.5683	0.8272	0.2907	-2007.644	0.1700	0.5850	0.8285	0.2895	-2007.394	0.1699	0.5869	0.8220	0.2942	-2005.957	0.1701	0.5781	0.8522	0.2673	-2009.990	0.1673	0.6258	0.8886	0.2674	-2026.407	0.1744	0.6524	0.9079	0.2333	-2021.000	0.1647	0.7061	0.9585	0.2383	-2043.020	0.1761	0.7390	0.9196	0.2550	-2030.212	0.1757	0.6892	0.9370	0.2495	-2034.946	0.1768	0.7087	0.9370	0.2495	-2034.946	0.1768	0.7087	0.9782	0.2448	-2049.474	0.1826	0.7459	0.5937	0.1895	-1858.366	0.0947	0.4998	0.5937	0.1895	-1858.366	0.0947	0.4998	0.5679	0.2030	-1848.491	0.0946	0.4662	0.4781	0.2489	-1807.518	0.0901	0.3620	0.4781	0.2489	-1807.518	0.0901	0.3620	0.4695	0.2490	-1802.194	0.0885	0.3554	0.4695	0.2490	-1802.194	0.0885	0.3554	0.4907	0.2882	-1824.775	0.1004	0.3484	0.4951	0.2866	-1827.469	0.1010	0.3524	0.5322	0.2565	-1844.920	0.1020	0.3978	0.1275	0.1707	-1497.619	0.0190	0.1113	0.2159	0.1879	-1592.754	0.0342	0.1823	0.2159	0.1879	-1592.754	0.0342	0.1823	0.0029	0.0010	-1306.672	0.0000	0.0038	0.0029	0.0010	-1306.672	0.0000	0.0038	0.0030	0.0010	-1306.673	0.0000	0.0040	1.1703	0.3204	-2143.081	0.2533	0.7904	0.9294	0.3644	-2069.261	0.2145	0.5887	0.8706	0.3851	-2045.806	0.2063	0.5357	0.9288	0.3263	-2058.978	0.2029	0.6218	1.1912	0.2870	-2140.667	0.2432	0.8473	0.9452	0.4099	-2081.946	0.2305	0.5624	0.9390	0.4170	-2080.420	0.2308	0.5534	0.9287	0.3452	-2061.813	0.2087	0.6046	0.9015	0.4189	-2065.884	0.2221	0.5300	0.8959	0.4231	-2064.002	0.2216	0.5238	0.9024	0.4231	-2066.257	0.2233	0.5277	0.9079	0.4171	-2067.924	0.2232	0.5351	0.9024	0.4231	-2066.257	0.2233	0.5277	0.9187	0.3890	-2067.322	0.2187	0.5622	0.9575	0.2640	-2046.813	0.1866	0.7069	0.8901	0.3196	-2040.324	0.1924	0.6019	0.9788	0.2692	-2062.578	0.1929	0.7165	0.9012	0.3181	-2047.027	0.1943	0.6108	0.9255	0.3026	-2052.831	0.1944	0.6424	0.9433	0.2870	-2054.755	0.1926	0.6710	0.9075	0.3315	-2053.187	0.1998	0.6028	0.9075	0.3315	-2053.187	0.1998	0.6028	0.8512	0.3079	-2024.096	0.1804	0.5860	0.8232	0.3014	-2008.706	0.1725	0.5724	0.8451	0.3213	-2023.554	0.1831	0.5700	0.7891	0.3563	-2005.195	0.1801	0.5055	0.7873	0.3507	-2004.855	0.1783	0.5084	0.7757	0.3627	-2001.699	0.1786	0.4924	0.8811	0.2665	-2022.445	0.1727	0.6479	0.8407	0.2970	-2012.313	0.1748	0.5886	0.8539	0.2678	-2009.744	0.1678	0.6265	0.8536	0.2682	-2009.816	0.1679	0.6258	0.8417	0.2712	-2006.463	0.1665	0.6141	0.9139	0.2645	-2036.068	0.1783	0.6741	0.9381	0.2602	-2043.414	0.1814	0.6970	0.8268	0.3447	-2020.723	0.1857	0.5386	0.8374	0.3351	-2024.120	0.1854	0.5533	0.8268	0.3447	-2020.723	0.1857	0.5386	0.8042	0.2905	-1997.446	0.1652	0.5688	0.8275	0.2903	-2007.588	0.1700	0.5855	0.8287	0.2892	-2007.337	0.1699	0.5874	0.8223	0.2938	-2005.901	0.1700	0.5786	0.8525	0.2669	-2009.929	0.1672	0.6264	0.8890	0.2671	-2026.344	0.1744	0.6530	0.9083	0.2330	-2020.930	0.1647	0.7067	0.9589	0.2380	-2042.948	0.1760	0.7397	0.9200	0.2546	-2030.146	0.1757	0.6899	0.9450	0.2455	-2036.086	0.1767	0.7196	0.9450	0.2455	-2036.086	0.1767	0.7196	0.9786	0.2445	-2049.403	0.1825	0.7466	0.5940	0.1893	-1858.309	0.0947	0.5002	0.5940	0.1893	-1858.309	0.0947	0.5002	0.5681	0.2028	-1848.438	0.0946	0.4665	0.4830	0.2442	-1809.427	0.0900	0.3686	0.4830	0.2442	-1809.427	0.0900	0.3686	0.4743	0.2443	-1804.124	0.0884	0.3619	0.4743	0.2443	-1804.124	0.0884	0.3619	0.4955	0.2825	-1826.729	0.1003	0.3550	0.5000	0.2809	-1829.410	0.1009	0.3591	0.5324	0.2562	-1844.877	0.1020	0.3981	0.1243	0.1775	-1494.369	0.0190	0.1070	0.2196	0.1828	-1595.414	0.0342	0.1872	0.2196	0.1828	-1595.414	0.0342	0.1872	0.0000	99.0000	-1299.039	0.0000	0.0000	0.0000	99.0000	-1299.039	0.0000	0.0000	0.0000	99.0000	-1299.039	0.0000	0.0000	0.0029	0.0010	-1306.672	0.0000	0.0038	1.1703	0.3204	-2143.081	0.2533	0.7904	0.9294	0.3644	-2069.261	0.2145	0.5887	0.8706	0.3851	-2045.806	0.2063	0.5357	0.9288	0.3263	-2058.978	0.2029	0.6218	1.1912	0.2870	-2140.667	0.2432	0.8473	0.9452	0.4099	-2081.946	0.2305	0.5624	0.9390	0.4170	-2080.420	0.2308	0.5534	0.9287	0.3452	-2061.813	0.2087	0.6046	0.9015	0.4189	-2065.884	0.2221	0.5300	0.8959	0.4231	-2064.002	0.2216	0.5238	0.9024	0.4231	-2066.257	0.2233	0.5277	0.9079	0.4171	-2067.924	0.2232	0.5351	0.9024	0.4231	-2066.257	0.2233	0.5277	0.9187	0.3890	-2067.322	0.2187	0.5622	0.9575	0.2640	-2046.813	0.1866	0.7069	0.8901	0.3196	-2040.324	0.1924	0.6019	0.9788	0.2692	-2062.578	0.1929	0.7165	0.9012	0.3181	-2047.027	0.1943	0.6108	0.9255	0.3026	-2052.831	0.1944	0.6424	0.9433	0.2870	-2054.755	0.1926	0.6710	0.9075	0.3315	-2053.187	0.1998	0.6028	0.9075	0.3315	-2053.187	0.1998	0.6028	0.8512	0.3079	-2024.096	0.1804	0.5860	0.8232	0.3014	-2008.706	0.1725	0.5724	0.8451	0.3213	-2023.554	0.1831	0.5700	0.7891	0.3563	-2005.195	0.1801	0.5055	0.7873	0.3507	-2004.855	0.1783	0.5084	0.7757	0.3627	-2001.699	0.1786	0.4924	0.8811	0.2665	-2022.445	0.1727	0.6479	0.8407	0.2970	-2012.313	0.1748	0.5886	0.8539	0.2678	-2009.744	0.1678	0.6265	0.8536	0.2682	-2009.816	0.1679	0.6258	0.8417	0.2712	-2006.463	0.1665	0.6141	0.9139	0.2645	-2036.068	0.1783	0.6741	0.9381	0.2602	-2043.414	0.1814	0.6970	0.8268	0.3447	-2020.723	0.1857	0.5386	0.8374	0.3351	-2024.120	0.1854	0.5533	0.8268	0.3447	-2020.723	0.1857	0.5386	0.8042	0.2905	-1997.446	0.1652	0.5688	0.8275	0.2903	-2007.588	0.1700	0.5855	0.8287	0.2892	-2007.337	0.1699	0.5874	0.8223	0.2938	-2005.901	0.1700	0.5786	0.8525	0.2669	-2009.929	0.1672	0.6264	0.8890	0.2671	-2026.344	0.1744	0.6530	0.9083	0.2330	-2020.930	0.1647	0.7067	0.9589	0.2380	-2042.948	0.1760	0.7397	0.9200	0.2546	-2030.146	0.1757	0.6899	0.9450	0.2455	-2036.086	0.1767	0.7196	0.9450	0.2455	-2036.086	0.1767	0.7196	0.9786	0.2445	-2049.403	0.1825	0.7466	0.5940	0.1893	-1858.309	0.0947	0.5002	0.5940	0.1893	-1858.309	0.0947	0.5002	0.5681	0.2028	-1848.438	0.0946	0.4665	0.4830	0.2442	-1809.427	0.0900	0.3686	0.4830	0.2442	-1809.427	0.0900	0.3686	0.4743	0.2443	-1804.124	0.0884	0.3619	0.4743	0.2443	-1804.124	0.0884	0.3619	0.4955	0.2825	-1826.729	0.1003	0.3550	0.5000	0.2809	-1829.410	0.1009	0.3591	0.5324	0.2562	-1844.877	0.1020	0.3981	0.1243	0.1775	-1494.369	0.0190	0.1070	0.2196	0.1828	-1595.414	0.0342	0.1872	0.2196	0.1828	-1595.414	0.0342	0.1872	0.0000	99.0000	-1299.039	0.0000	0.0000	0.0000	99.0000	-1299.039	0.0000	0.0000	0.0000	99.0000	-1299.039	0.0000	0.0000	0.0030	0.0010	-1306.673	0.0000	0.0040	0.0000	99.0000	-1299.039	0.0000	0.0000	1.1703	0.3204	-2143.081	0.2533	0.7904	0.9294	0.3644	-2069.261	0.2145	0.5887	0.8706	0.3851	-2045.806	0.2063	0.5357	0.9288	0.3263	-2058.978	0.2029	0.6218	1.1912	0.2870	-2140.667	0.2432	0.8473	0.9452	0.4099	-2081.946	0.2305	0.5624	0.9390	0.4170	-2080.420	0.2308	0.5534	0.9287	0.3452	-2061.813	0.2087	0.6046	0.9015	0.4189	-2065.884	0.2221	0.5300	0.8959	0.4231	-2064.002	0.2216	0.5238	0.9024	0.4231	-2066.257	0.2233	0.5277	0.9079	0.4171	-2067.924	0.2232	0.5351	0.9024	0.4231	-2066.257	0.2233	0.5277	0.9187	0.3890	-2067.322	0.2187	0.5622	0.9575	0.2640	-2046.813	0.1866	0.7069	0.8901	0.3196	-2040.324	0.1924	0.6019	0.9788	0.2692	-2062.578	0.1929	0.7165	0.9012	0.3181	-2047.027	0.1943	0.6108	0.9255	0.3026	-2052.831	0.1944	0.6424	0.9433	0.2870	-2054.755	0.1926	0.6710	0.9075	0.3315	-2053.187	0.1998	0.6028	0.9075	0.3315	-2053.187	0.1998	0.6028	0.8512	0.3079	-2024.096	0.1804	0.5860	0.8232	0.3014	-2008.706	0.1725	0.5724	0.8451	0.3213	-2023.554	0.1831	0.5700	0.7891	0.3563	-2005.195	0.1801	0.5055	0.7873	0.3507	-2004.855	0.1783	0.5084	0.7757	0.3627	-2001.699	0.1786	0.4924	0.8811	0.2665	-2022.445	0.1727	0.6479	0.8407	0.2970	-2012.313	0.1748	0.5886	0.8539	0.2678	-2009.744	0.1678	0.6265	0.8536	0.2682	-2009.816	0.1679	0.6258	0.8417	0.2712	-2006.463	0.1665	0.6141	0.9139	0.2645	-2036.068	0.1783	0.6741	0.9381	0.2602	-2043.414	0.1814	0.6970	0.8268	0.3447	-2020.723	0.1857	0.5386	0.8374	0.3351	-2024.120	0.1854	0.5533	0.8268	0.3447	-2020.723	0.1857	0.5386	0.8042	0.2905	-1997.446	0.1652	0.5688	0.8275	0.2903	-2007.588	0.1700	0.5855	0.8287	0.2892	-2007.337	0.1699	0.5874	0.8223	0.2938	-2005.901	0.1700	0.5786	0.8525	0.2669	-2009.929	0.1672	0.6264	0.8890	0.2671	-2026.344	0.1744	0.6530	0.9083	0.2330	-2020.930	0.1647	0.7067	0.9589	0.2380	-2042.948	0.1760	0.7397	0.9200	0.2546	-2030.146	0.1757	0.6899	0.9450	0.2455	-2036.086	0.1767	0.7196	0.9450	0.2455	-2036.086	0.1767	0.7196	0.9786	0.2445	-2049.403	0.1825	0.7466	0.5940	0.1893	-1858.309	0.0947	0.5002	0.5940	0.1893	-1858.309	0.0947	0.5002	0.5681	0.2028	-1848.438	0.0946	0.4665	0.4830	0.2442	-1809.427	0.0900	0.3686	0.4830	0.2442	-1809.427	0.0900	0.3686	0.4743	0.2443	-1804.124	0.0884	0.3619	0.4743	0.2443	-1804.124	0.0884	0.3619	0.4955	0.2825	-1826.729	0.1003	0.3550	0.5000	0.2809	-1829.410	0.1009	0.3591	0.5324	0.2562	-1844.877	0.1020	0.3981	0.1243	0.1775	-1494.369	0.0190	0.1070	0.2196	0.1828	-1595.414	0.0342	0.1872	0.2196	0.1828	-1595.414	0.0342	0.1872	0.0000	99.0000	-1299.039	0.0000	0.0000	0.0000	99.0000	-1299.039	0.0000	0.0000	0.0000	99.0000	-1299.039	0.0000	0.0000	0.0030	0.0010	-1306.674	0.0000	0.0040	0.0000	99.0000	-1299.039	0.0000	0.0000	0.0000	99.0000	-1299.039	0.0000	0.0000	1.1703	0.3204	-2143.081	0.2533	0.7904	0.9294	0.3644	-2069.261	0.2145	0.5887	0.8706	0.3851	-2045.806	0.2063	0.5357	0.9288	0.3263	-2058.978	0.2029	0.6218	1.1912	0.2870	-2140.667	0.2432	0.8473	0.9452	0.4099	-2081.946	0.2305	0.5624	0.9390	0.4170	-2080.420	0.2308	0.5534	0.9287	0.3452	-2061.813	0.2087	0.6046	0.9015	0.4189	-2065.884	0.2221	0.5300	0.8959	0.4231	-2064.002	0.2216	0.5238	0.9024	0.4231	-2066.257	0.2233	0.5277	0.9079	0.4171	-2067.924	0.2232	0.5351	0.9024	0.4231	-2066.257	0.2233	0.5277	0.9187	0.3890	-2067.322	0.2187	0.5622	0.9575	0.2640	-2046.813	0.1866	0.7069	0.8901	0.3196	-2040.324	0.1924	0.6019	0.9788	0.2692	-2062.578	0.1929	0.7165	0.9012	0.3181	-2047.027	0.1943	0.6108	0.9255	0.3026	-2052.831	0.1944	0.6424	0.9433	0.2870	-2054.755	0.1926	0.6710	0.9075	0.3315	-2053.187	0.1998	0.6028	0.9075	0.3315	-2053.187	0.1998	0.6028	0.8512	0.3079	-2024.096	0.1804	0.5860	0.8232	0.3014	-2008.706	0.1725	0.5724	0.8451	0.3213	-2023.554	0.1831	0.5700	0.7891	0.3563	-2005.195	0.1801	0.5055	0.7873	0.3507	-2004.855	0.1783	0.5084	0.7757	0.3627	-2001.699	0.1786	0.4924	0.8811	0.2665	-2022.445	0.1727	0.6479	0.8407	0.2970	-2012.313	0.1748	0.5886	0.8539	0.2678	-2009.744	0.1678	0.6265	0.8536	0.2682	-2009.816	0.1679	0.6258	0.8417	0.2712	-2006.463	0.1665	0.6141	0.9139	0.2645	-2036.068	0.1783	0.6741	0.9381	0.2602	-2043.414	0.1814	0.6970	0.8268	0.3447	-2020.723	0.1857	0.5386	0.8374	0.3351	-2024.120	0.1854	0.5533	0.8268	0.3447	-2020.723	0.1857	0.5386	0.8042	0.2905	-1997.446	0.1652	0.5688	0.8275	0.2903	-2007.588	0.1700	0.5855	0.8287	0.2892	-2007.337	0.1699	0.5874	0.8223	0.2938	-2005.901	0.1700	0.5786	0.8525	0.2669	-2009.929	0.1672	0.6264	0.8890	0.2671	-2026.344	0.1744	0.6530	0.9083	0.2330	-2020.930	0.1647	0.7067	0.9589	0.2380	-2042.948	0.1760	0.7397	0.9200	0.2546	-2030.146	0.1757	0.6899	0.9450	0.2455	-2036.086	0.1767	0.7196	0.9450	0.2455	-2036.086	0.1767	0.7196	0.9786	0.2445	-2049.403	0.1825	0.7466	0.5940	0.1893	-1858.309	0.0947	0.5002	0.5940	0.1893	-1858.309	0.0947	0.5002	0.5681	0.2028	-1848.438	0.0946	0.4665	0.4830	0.2442	-1809.427	0.0900	0.3686	0.4830	0.2442	-1809.427	0.0900	0.3686	0.4743	0.2443	-1804.124	0.0884	0.3619	0.4743	0.2443	-1804.124	0.0884	0.3619	0.4955	0.2825	-1826.729	0.1003	0.3550	0.5000	0.2809	-1829.410	0.1009	0.3591	0.5324	0.2562	-1844.877	0.1020	0.3981	0.1243	0.1775	-1494.369	0.0190	0.1070	0.2196	0.1828	-1595.414	0.0342	0.1872	0.2196	0.1828	-1595.414	0.0342	0.1872	0.0000	99.0000	-1299.039	0.0000	0.0000	0.0000	99.0000	-1299.039	0.0000	0.0000	0.0000	99.0000	-1299.039	0.0000	0.0000	0.0029	0.0010	-1306.672	0.0000	0.0038	0.0000	99.0000	-1299.039	0.0000	0.0000	0.0000	99.0000	-1299.039	0.0000	0.0000	0.0000	99.0000	-1299.039	0.0000	0.0000	1.1779	0.3163	-2144.364	0.2532	0.8004	0.9353	0.3594	-2070.827	0.2144	0.5966	0.8760	0.3799	-2047.464	0.2063	0.5429	0.9349	0.3221	-2060.496	0.2029	0.6298	1.1833	0.2907	-2139.435	0.2432	0.8368	0.9509	0.4044	-2083.551	0.2305	0.5700	0.9446	0.4114	-2082.040	0.2308	0.5610	0.9346	0.3406	-2063.356	0.2086	0.6125	0.9070	0.4131	-2067.548	0.2220	0.5374	0.9013	0.4172	-2065.677	0.2216	0.5311	0.9079	0.4171	-2067.924	0.2232	0.5351	0.9134	0.4112	-2069.578	0.2231	0.5426	0.9079	0.4171	-2067.924	0.2232	0.5351	0.9244	0.3837	-2068.931	0.2187	0.5699	0.9509	0.2674	-2045.402	0.1867	0.6981	0.8960	0.3154	-2041.874	0.1923	0.6098	0.9721	0.2727	-2061.181	0.1930	0.7075	0.8954	0.3224	-2045.478	0.1944	0.6029	0.9316	0.2987	-2054.319	0.1943	0.6506	0.9370	0.2907	-2053.296	0.1926	0.6626	0.9017	0.3360	-2051.627	0.1999	0.5950	0.9017	0.3360	-2051.627	0.1999	0.5950	0.8569	0.3038	-2025.675	0.1804	0.5936	0.8288	0.2976	-2010.309	0.1725	0.5797	0.8395	0.3256	-2021.937	0.1832	0.5626	0.7943	0.3515	-2006.914	0.1801	0.5123	0.7924	0.3460	-2006.569	0.1783	0.5153	0.7706	0.3677	-1999.941	0.1786	0.4858	0.8872	0.2632	-2023.930	0.1726	0.6559	0.8465	0.2932	-2013.889	0.1748	0.5962	0.8600	0.2644	-2011.261	0.1678	0.6345	0.8596	0.2648	-2011.334	0.1678	0.6338	0.8476	0.2676	-2008.000	0.1665	0.6220	0.9076	0.2680	-2034.610	0.1784	0.6657	0.9316	0.2636	-2041.988	0.1814	0.6883	0.8322	0.3399	-2022.380	0.1856	0.5460	0.8429	0.3305	-2025.752	0.1853	0.5607	0.8322	0.3399	-2022.380	0.1856	0.5460	0.7986	0.2944	-1995.823	0.1653	0.5614	0.8332	0.2865	-2009.169	0.1699	0.5931	0.8345	0.2854	-2008.915	0.1698	0.5951	0.8280	0.2900	-2007.494	0.1700	0.5862	0.8585	0.2635	-2011.447	0.1672	0.6344	0.8828	0.2706	-2024.855	0.1745	0.6447	0.9017	0.2360	-2019.515	0.1647	0.6980	0.9521	0.2410	-2041.578	0.1761	0.7306	0.9265	0.2514	-2031.570	0.1756	0.6985	0.9517	0.2425	-2037.471	0.1766	0.7285	0.9517	0.2425	-2037.471	0.1766	0.7285	0.9856	0.2415	-2050.752	0.1825	0.7558	0.5890	0.1919	-1856.550	0.0947	0.4936	0.5890	0.1919	-1856.550	0.0947	0.4936	0.5633	0.2056	-1846.611	0.0946	0.4602	0.4873	0.2405	-1811.471	0.0900	0.3743	0.4873	0.2405	-1811.471	0.0900	0.3743	0.4786	0.2406	-1806.186	0.0884	0.3675	0.4786	0.2406	-1806.186	0.0884	0.3675	0.4913	0.2872	-1824.634	0.1003	0.3493	0.4957	0.2856	-1827.327	0.1009	0.3534	0.5279	0.2601	-1842.895	0.1020	0.3923	0.1274	0.1708	-1497.640	0.0190	0.1112	0.2161	0.1874	-1592.671	0.0342	0.1827	0.2161	0.1874	-1592.671	0.0342	0.1827	0.0029	0.0010	-1306.673	0.0000	0.0038	0.0030	0.0010	-1306.674	0.0000	0.0039	0.0029	0.0010	-1306.673	0.0000	0.0038	0.0058	0.0010	-1312.920	0.0000	0.0076	0.0030	0.0010	-1306.674	0.0000	0.0040	0.0029	0.0010	-1306.673	0.0000	0.0038	0.0030	0.0010	-1306.674	0.0000	0.0040	0.0030	0.0010	-1306.674	0.0000	0.0039	1.1779	0.3163	-2144.364	0.2532	0.8004	0.9353	0.3594	-2070.827	0.2144	0.5966	0.8760	0.3799	-2047.464	0.2063	0.5429	0.9349	0.3221	-2060.496	0.2029	0.6298	1.1833	0.2907	-2139.435	0.2432	0.8368	0.9509	0.4044	-2083.551	0.2305	0.5700	0.9446	0.4114	-2082.040	0.2308	0.5610	0.9346	0.3406	-2063.356	0.2086	0.6125	0.9070	0.4131	-2067.548	0.2220	0.5374	0.9013	0.4172	-2065.677	0.2216	0.5311	0.9079	0.4171	-2067.924	0.2232	0.5351	0.9134	0.4112	-2069.578	0.2231	0.5426	0.9079	0.4171	-2067.924	0.2232	0.5351	0.9244	0.3837	-2068.931	0.2187	0.5699	0.9509	0.2674	-2045.402	0.1867	0.6981	0.8960	0.3154	-2041.874	0.1923	0.6098	0.9721	0.2727	-2061.181	0.1930	0.7075	0.8954	0.3224	-2045.478	0.1944	0.6029	0.9316	0.2987	-2054.319	0.1943	0.6506	0.9370	0.2907	-2053.296	0.1926	0.6626	0.9017	0.3360	-2051.627	0.1999	0.5950	0.9017	0.3360	-2051.627	0.1999	0.5950	0.8569	0.3038	-2025.675	0.1804	0.5936	0.8288	0.2976	-2010.309	0.1725	0.5797	0.8395	0.3256	-2021.937	0.1832	0.5626	0.7943	0.3515	-2006.914	0.1801	0.5123	0.7924	0.3460	-2006.569	0.1783	0.5153	0.7706	0.3677	-1999.941	0.1786	0.4858	0.8872	0.2632	-2023.930	0.1726	0.6559	0.8465	0.2932	-2013.889	0.1748	0.5962	0.8600	0.2644	-2011.261	0.1678	0.6345	0.8596	0.2648	-2011.334	0.1678	0.6338	0.8476	0.2676	-2008.000	0.1665	0.6220	0.9076	0.2680	-2034.610	0.1784	0.6657	0.9316	0.2636	-2041.988	0.1814	0.6883	0.8322	0.3399	-2022.380	0.1856	0.5460	0.8429	0.3305	-2025.752	0.1853	0.5607	0.8322	0.3399	-2022.380	0.1856	0.5460	0.7986	0.2944	-1995.823	0.1653	0.5614	0.8332	0.2865	-2009.169	0.1699	0.5931	0.8345	0.2854	-2008.915	0.1698	0.5951	0.8280	0.2900	-2007.494	0.1700	0.5862	0.8585	0.2635	-2011.447	0.1672	0.6344	0.8828	0.2706	-2024.855	0.1745	0.6447	0.9017	0.2360	-2019.515	0.1647	0.6980	0.9521	0.2410	-2041.578	0.1761	0.7306	0.9265	0.2514	-2031.570	0.1756	0.6985	0.9517	0.2425	-2037.471	0.1766	0.7285	0.9517	0.2425	-2037.471	0.1766	0.7285	0.9856	0.2415	-2050.752	0.1825	0.7558	0.5890	0.1919	-1856.550	0.0947	0.4936	0.5890	0.1919	-1856.550	0.0947	0.4936	0.5633	0.2056	-1846.611	0.0946	0.4602	0.4873	0.2405	-1811.471	0.0900	0.3743	0.4873	0.2405	-1811.471	0.0900	0.3743	0.4786	0.2406	-1806.186	0.0884	0.3675	0.4786	0.2406	-1806.186	0.0884	0.3675	0.4913	0.2872	-1824.634	0.1003	0.3493	0.4957	0.2856	-1827.327	0.1009	0.3534	0.5279	0.2601	-1842.895	0.1020	0.3923	0.1274	0.1708	-1497.640	0.0190	0.1112	0.2161	0.1874	-1592.671	0.0342	0.1827	0.2161	0.1874	-1592.671	0.0342	0.1827	0.0029	0.0010	-1306.673	0.0000	0.0038	0.0030	0.0010	-1306.674	0.0000	0.0039	0.0031	0.0010	-1306.674	0.0000	0.0040	0.0058	0.0010	-1312.920	0.0000	0.0076	0.0029	0.0010	-1306.673	0.0000	0.0038	0.0030	0.0010	-1306.674	0.0000	0.0040	0.0029	0.0010	-1306.673	0.0000	0.0038	0.0029	0.0010	-1306.673	0.0000	0.0038	0.0000	0.7026	-1299.039	0.0000	0.0000	1.1779	0.3163	-2144.364	0.2532	0.8004	0.9353	0.3594	-2070.827	0.2144	0.5966	0.8760	0.3799	-2047.464	0.2063	0.5429	0.9349	0.3221	-2060.496	0.2029	0.6298	1.1833	0.2907	-2139.435	0.2432	0.8368	0.9509	0.4044	-2083.551	0.2305	0.5700	0.9446	0.4114	-2082.040	0.2308	0.5610	0.9346	0.3406	-2063.356	0.2086	0.6125	0.9070	0.4131	-2067.548	0.2220	0.5374	0.9013	0.4172	-2065.677	0.2216	0.5311	0.9079	0.4171	-2067.924	0.2232	0.5351	0.9134	0.4112	-2069.578	0.2231	0.5426	0.9079	0.4171	-2067.924	0.2232	0.5351	0.9244	0.3837	-2068.931	0.2187	0.5699	0.9509	0.2674	-2045.402	0.1867	0.6981	0.8960	0.3154	-2041.874	0.1923	0.6098	0.9721	0.2727	-2061.181	0.1930	0.7075	0.8954	0.3224	-2045.478	0.1944	0.6029	0.9316	0.2987	-2054.319	0.1943	0.6506	0.9370	0.2907	-2053.296	0.1926	0.6626	0.9017	0.3360	-2051.627	0.1999	0.5950	0.9017	0.3360	-2051.627	0.1999	0.5950	0.8569	0.3038	-2025.675	0.1804	0.5936	0.8288	0.2976	-2010.309	0.1725	0.5797	0.8395	0.3256	-2021.937	0.1832	0.5626	0.7943	0.3515	-2006.914	0.1801	0.5123	0.7924	0.3460	-2006.569	0.1783	0.5153	0.7706	0.3677	-1999.941	0.1786	0.4858	0.8872	0.2632	-2023.930	0.1726	0.6559	0.8465	0.2932	-2013.889	0.1748	0.5962	0.8600	0.2644	-2011.261	0.1678	0.6345	0.8596	0.2648	-2011.334	0.1678	0.6338	0.8476	0.2676	-2008.000	0.1665	0.6220	0.9076	0.2680	-2034.610	0.1784	0.6657	0.9316	0.2636	-2041.988	0.1814	0.6883	0.8322	0.3399	-2022.380	0.1856	0.5460	0.8429	0.3305	-2025.752	0.1853	0.5607	0.8322	0.3399	-2022.380	0.1856	0.5460	0.7986	0.2944	-1995.823	0.1653	0.5614	0.8332	0.2865	-2009.169	0.1699	0.5931	0.8345	0.2854	-2008.915	0.1698	0.5951	0.8280	0.2900	-2007.494	0.1700	0.5862	0.8585	0.2635	-2011.447	0.1672	0.6344	0.8828	0.2706	-2024.855	0.1745	0.6447	0.9017	0.2360	-2019.515	0.1647	0.6980	0.9521	0.2410	-2041.578	0.1761	0.7306	0.9265	0.2514	-2031.570	0.1756	0.6985	0.9517	0.2425	-2037.471	0.1766	0.7285	0.9517	0.2425	-2037.471	0.1766	0.7285	0.9856	0.2415	-2050.752	0.1825	0.7558	0.5890	0.1919	-1856.550	0.0947	0.4936	0.5890	0.1919	-1856.550	0.0947	0.4936	0.5633	0.2056	-1846.611	0.0946	0.4602	0.4873	0.2405	-1811.471	0.0900	0.3743	0.4873	0.2405	-1811.471	0.0900	0.3743	0.4786	0.2406	-1806.186	0.0884	0.3675	0.4786	0.2406	-1806.186	0.0884	0.3675	0.4913	0.2872	-1824.634	0.1003	0.3493	0.4957	0.2856	-1827.327	0.1009	0.3534	0.5279	0.2601	-1842.895	0.1020	0.3923	0.1274	0.1708	-1497.640	0.0190	0.1112	0.2161	0.1874	-1592.671	0.0342	0.1827	0.2161	0.1874	-1592.671	0.0342	0.1827	0.0029	0.0010	-1306.673	0.0000	0.0038	0.0030	0.0010	-1306.674	0.0000	0.0040	0.0029	0.0010	-1306.673	0.0000	0.0038	0.0058	0.0010	-1312.920	0.0000	0.0076	0.0029	0.0010	-1306.673	0.0000	0.0038	0.0030	0.0010	-1306.674	0.0000	0.0039	0.0030	0.0010	-1306.674	0.0000	0.0039	0.0029	0.0010	-1306.673	0.0000	0.0038	0.0000	99.0000	-1299.039	0.0000	0.0000	0.0000	0.6982	-1299.039	0.0000	0.0000	1.1735	0.3135	-2142.000	0.2511	0.8010	0.9462	0.3571	-2074.756	0.2162	0.6055	0.8864	0.3777	-2051.538	0.2081	0.5510	0.9460	0.3204	-2064.423	0.2047	0.6389	1.1876	0.2934	-2141.828	0.2453	0.8362	0.9552	0.4084	-2086.005	0.2326	0.5695	0.9489	0.4154	-2084.494	0.2328	0.5605	0.9321	0.3498	-2064.513	0.2109	0.6027	0.9052	0.4247	-2068.494	0.2243	0.5282	0.8996	0.4289	-2066.611	0.2239	0.5221	0.9061	0.4289	-2068.860	0.2255	0.5258	0.9115	0.4228	-2070.529	0.2254	0.5332	0.9061	0.4289	-2068.860	0.2255	0.5258	0.9223	0.3944	-2069.958	0.2210	0.5603	0.9545	0.2604	-2043.954	0.1846	0.7089	0.8988	0.3068	-2040.607	0.1901	0.6197	0.9605	0.2740	-2057.304	0.1911	0.6976	0.8979	0.3137	-2044.235	0.1922	0.6126	0.9346	0.2908	-2052.992	0.1921	0.6608	0.9402	0.2830	-2051.939	0.1905	0.6730	0.9041	0.3269	-2050.429	0.1977	0.6047	0.9041	0.3269	-2050.429	0.1977	0.6047	0.8593	0.2957	-2024.370	0.1783	0.6029	0.8311	0.2896	-2008.983	0.1705	0.5887	0.8417	0.3168	-2020.708	0.1811	0.5716	0.7902	0.3476	-2004.200	0.1782	0.5127	0.7942	0.3367	-2005.409	0.1763	0.5236	0.7722	0.3576	-1998.847	0.1766	0.4938	0.8902	0.2563	-2022.468	0.1706	0.6657	0.8491	0.2852	-2012.546	0.1727	0.6056	0.8630	0.2572	-2009.805	0.1657	0.6443	0.8626	0.2576	-2009.880	0.1658	0.6436	0.8505	0.2603	-2006.558	0.1644	0.6318	0.9109	0.2608	-2033.166	0.1763	0.6761	0.9351	0.2566	-2040.525	0.1793	0.6990	0.8282	0.3360	-2019.697	0.1836	0.5465	0.8389	0.3267	-2023.068	0.1834	0.5612	0.8282	0.3360	-2019.697	0.1836	0.5465	0.8010	0.2861	-1994.487	0.1632	0.5705	0.8293	0.2831	-2006.393	0.1680	0.5936	0.8305	0.2820	-2006.138	0.1679	0.5955	0.8240	0.2865	-2004.718	0.1680	0.5866	0.8546	0.2603	-2008.653	0.1653	0.6348	0.8788	0.2674	-2022.106	0.1725	0.6452	0.8978	0.2331	-2016.705	0.1628	0.6985	0.9481	0.2382	-2038.839	0.1741	0.7311	0.9301	0.2448	-2030.057	0.1736	0.7091	0.9555	0.2362	-2035.917	0.1746	0.7394	0.9555	0.2362	-2035.917	0.1746	0.7394	0.9897	0.2352	-2049.193	0.1804	0.7671	0.5907	0.1865	-1855.315	0.0933	0.5001	0.5907	0.1865	-1855.315	0.0933	0.5001	0.5648	0.1999	-1845.440	0.0932	0.4663	0.4882	0.2335	-1810.443	0.0886	0.3796	0.4882	0.2335	-1810.443	0.0886	0.3796	0.4795	0.2335	-1805.159	0.0870	0.3728	0.4795	0.2335	-1805.159	0.0870	0.3728	0.4920	0.2791	-1823.754	0.0989	0.3544	0.4875	0.2846	-1821.736	0.0991	0.3481	0.5289	0.2531	-1841.929	0.1006	0.3977	0.1209	0.1638	-1489.350	0.0175	0.1069	0.2092	0.1839	-1585.517	0.0327	0.1780	0.2092	0.1839	-1585.517	0.0327	0.1780	0.0090	0.1886	-1321.520	0.0014	0.0076	0.0090	0.1886	-1321.520	0.0014	0.0076	0.0090	0.1886	-1321.520	0.0014	0.0076	0.0119	0.1255	-1327.238	0.0014	0.0114	0.0090	0.1886	-1321.520	0.0014	0.0076	0.0090	0.1886	-1321.520	0.0014	0.0076	0.0090	0.1886	-1321.520	0.0014	0.0076	0.0090	0.1886	-1321.520	0.0014	0.0076	0.0061	0.3776	-1315.275	0.0014	0.0038	0.0061	0.3776	-1315.275	0.0014	0.0038	0.0061	0.3776	-1315.275	0.0014	0.0038	1.1703	0.3204	-2143.081	0.2533	0.7904	0.9294	0.3644	-2069.261	0.2145	0.5887	0.8706	0.3851	-2045.806	0.2063	0.5357	0.9288	0.3263	-2058.978	0.2029	0.6218	1.1912	0.2870	-2140.667	0.2432	0.8473	0.9452	0.4099	-2081.946	0.2305	0.5624	0.9390	0.4170	-2080.420	0.2308	0.5534	0.9287	0.3452	-2061.813	0.2087	0.6046	0.9015	0.4189	-2065.884	0.2221	0.5300	0.8959	0.4231	-2064.002	0.2216	0.5238	0.9024	0.4231	-2066.257	0.2233	0.5277	0.9079	0.4171	-2067.924	0.2232	0.5351	0.9024	0.4231	-2066.257	0.2233	0.5277	0.9187	0.3890	-2067.322	0.2187	0.5622	0.9575	0.2640	-2046.813	0.1866	0.7069	0.8901	0.3196	-2040.324	0.1924	0.6019	0.9788	0.2692	-2062.578	0.1929	0.7165	0.9012	0.3181	-2047.027	0.1943	0.6108	0.9255	0.3026	-2052.831	0.1944	0.6424	0.9433	0.2870	-2054.755	0.1926	0.6710	0.9075	0.3315	-2053.187	0.1998	0.6028	0.9075	0.3315	-2053.187	0.1998	0.6028	0.8512	0.3079	-2024.096	0.1804	0.5860	0.8232	0.3014	-2008.706	0.1725	0.5724	0.8451	0.3213	-2023.554	0.1831	0.5700	0.7891	0.3563	-2005.195	0.1801	0.5055	0.7873	0.3507	-2004.855	0.1783	0.5084	0.7757	0.3627	-2001.699	0.1786	0.4924	0.8811	0.2665	-2022.445	0.1727	0.6479	0.8407	0.2970	-2012.313	0.1748	0.5886	0.8539	0.2678	-2009.744	0.1678	0.6265	0.8536	0.2682	-2009.816	0.1679	0.6258	0.8417	0.2712	-2006.463	0.1665	0.6141	0.9139	0.2645	-2036.068	0.1783	0.6741	0.9381	0.2602	-2043.414	0.1814	0.6970	0.8268	0.3447	-2020.723	0.1857	0.5386	0.8374	0.3351	-2024.120	0.1854	0.5533	0.8268	0.3447	-2020.723	0.1857	0.5386	0.8042	0.2905	-1997.446	0.1652	0.5688	0.8275	0.2903	-2007.588	0.1700	0.5855	0.8287	0.2892	-2007.337	0.1699	0.5874	0.8223	0.2938	-2005.901	0.1700	0.5786	0.8525	0.2669	-2009.929	0.1672	0.6264	0.8890	0.2671	-2026.344	0.1744	0.6530	0.9083	0.2330	-2020.930	0.1647	0.7067	0.9589	0.2380	-2042.948	0.1760	0.7397	0.9200	0.2546	-2030.146	0.1757	0.6899	0.9450	0.2455	-2036.086	0.1767	0.7196	0.9450	0.2455	-2036.086	0.1767	0.7196	0.9786	0.2445	-2049.403	0.1825	0.7466	0.5940	0.1893	-1858.309	0.0947	0.5002	0.5940	0.1893	-1858.309	0.0947	0.5002	0.5681	0.2028	-1848.438	0.0946	0.4665	0.4830	0.2442	-1809.427	0.0900	0.3686	0.4830	0.2442	-1809.427	0.0900	0.3686	0.4743	0.2443	-1804.124	0.0884	0.3619	0.4743	0.2443	-1804.124	0.0884	0.3619	0.4955	0.2825	-1826.729	0.1003	0.3550	0.5000	0.2809	-1829.410	0.1009	0.3591	0.5324	0.2562	-1844.877	0.1020	0.3981	0.1243	0.1775	-1494.369	0.0190	0.1070	0.2196	0.1828	-1595.414	0.0342	0.1872	0.2196	0.1828	-1595.414	0.0342	0.1872	0.0000	99.0000	-1299.039	0.0000	0.0000	0.0000	99.0000	-1299.039	0.0000	0.0000	0.0000	99.0000	-1299.039	0.0000	0.0000	0.0030	0.0010	-1306.673	0.0000	0.0040	0.0000	99.0000	-1299.039	0.0000	0.0000	0.0000	99.0000	-1299.039	0.0000	0.0000	0.0000	99.0000	-1299.039	0.0000	0.0000	0.0000	99.0000	-1299.039	0.0000	0.0000	0.0030	0.0010	-1306.674	0.0000	0.0040	0.0029	0.0010	-1306.673	0.0000	0.0038	0.0029	0.0010	-1306.673	0.0000	0.0038	0.0090	0.1886	-1321.520	0.0014	0.0076	1.1779	0.3163	-2144.364	0.2532	0.8004	0.9353	0.3594	-2070.827	0.2144	0.5966	0.8760	0.3799	-2047.464	0.2063	0.5429	0.9349	0.3221	-2060.496	0.2029	0.6298	1.1833	0.2907	-2139.435	0.2432	0.8368	0.9509	0.4044	-2083.551	0.2305	0.5700	0.9446	0.4114	-2082.040	0.2308	0.5610	0.9346	0.3406	-2063.356	0.2086	0.6125	0.9070	0.4131	-2067.548	0.2220	0.5374	0.9013	0.4172	-2065.677	0.2216	0.5311	0.9079	0.4171	-2067.924	0.2232	0.5351	0.9134	0.4112	-2069.578	0.2231	0.5426	0.9079	0.4171	-2067.924	0.2232	0.5351	0.9244	0.3837	-2068.931	0.2187	0.5699	0.9509	0.2674	-2045.402	0.1867	0.6981	0.8960	0.3154	-2041.874	0.1923	0.6098	0.9721	0.2727	-2061.181	0.1930	0.7075	0.8954	0.3224	-2045.478	0.1944	0.6029	0.9316	0.2987	-2054.319	0.1943	0.6506	0.9370	0.2907	-2053.296	0.1926	0.6626	0.9017	0.3360	-2051.627	0.1999	0.5950	0.9017	0.3360	-2051.627	0.1999	0.5950	0.8569	0.3038	-2025.675	0.1804	0.5936	0.8288	0.2976	-2010.309	0.1725	0.5797	0.8395	0.3256	-2021.937	0.1832	0.5626	0.7943	0.3515	-2006.914	0.1801	0.5123	0.7924	0.3460	-2006.569	0.1783	0.5153	0.7706	0.3677	-1999.941	0.1786	0.4858	0.8872	0.2632	-2023.930	0.1726	0.6559	0.8465	0.2932	-2013.889	0.1748	0.5962	0.8600	0.2644	-2011.261	0.1678	0.6345	0.8596	0.2648	-2011.334	0.1678	0.6338	0.8476	0.2676	-2008.000	0.1665	0.6220	0.9076	0.2680	-2034.610	0.1784	0.6657	0.9316	0.2636	-2041.988	0.1814	0.6883	0.8322	0.3399	-2022.380	0.1856	0.5460	0.8429	0.3305	-2025.752	0.1853	0.5607	0.8322	0.3399	-2022.380	0.1856	0.5460	0.7986	0.2944	-1995.823	0.1653	0.5614	0.8332	0.2865	-2009.169	0.1699	0.5931	0.8345	0.2854	-2008.915	0.1698	0.5951	0.8280	0.2900	-2007.494	0.1700	0.5862	0.8585	0.2635	-2011.447	0.1672	0.6344	0.8828	0.2706	-2024.855	0.1745	0.6447	0.9017	0.2360	-2019.515	0.1647	0.6980	0.9521	0.2410	-2041.578	0.1761	0.7306	0.9265	0.2514	-2031.570	0.1756	0.6985	0.9517	0.2425	-2037.471	0.1766	0.7285	0.9517	0.2425	-2037.471	0.1766	0.7285	0.9856	0.2415	-2050.752	0.1825	0.7558	0.5890	0.1919	-1856.550	0.0947	0.4936	0.5890	0.1919	-1856.550	0.0947	0.4936	0.5633	0.2056	-1846.611	0.0946	0.4602	0.4873	0.2405	-1811.471	0.0900	0.3743	0.4873	0.2405	-1811.471	0.0900	0.3743	0.4786	0.2406	-1806.186	0.0884	0.3675	0.4786	0.2406	-1806.186	0.0884	0.3675	0.4913	0.2872	-1824.634	0.1003	0.3493	0.4957	0.2856	-1827.327	0.1009	0.3534	0.5279	0.2601	-1842.895	0.1020	0.3923	0.1274	0.1708	-1497.640	0.0190	0.1112	0.2161	0.1874	-1592.671	0.0342	0.1827	0.2161	0.1874	-1592.671	0.0342	0.1827	0.0029	0.0010	-1306.673	0.0000	0.0038	0.0029	0.0010	-1306.673	0.0000	0.0038	0.0030	0.0010	-1306.674	0.0000	0.0039	0.0058	0.0010	-1312.920	0.0000	0.0076	0.0029	0.0010	-1306.673	0.0000	0.0038	0.0029	0.0010	-1306.673	0.0000	0.0038	0.0029	0.0010	-1306.673	0.0000	0.0038	0.0029	0.0010	-1306.673	0.0000	0.0038	0.0000	99.0000	-1299.039	0.0000	0.0000	0.0000	99.0000	-1299.039	0.0000	0.0000	0.0000	99.0000	-1299.039	0.0000	0.0000	0.0061	0.3776	-1315.275	0.0014	0.0038	0.0029	0.0010	-1306.673	0.0000	0.0038	1.1747	0.3125	-2141.805	0.2509	0.8029	0.9403	0.3621	-2073.204	0.2163	0.5975	0.8871	0.3766	-2051.397	0.2080	0.5523	0.9469	0.3195	-2064.257	0.2046	0.6404	1.2048	0.2852	-2144.073	0.2451	0.8594	0.9495	0.4140	-2084.400	0.2326	0.5619	0.9433	0.4212	-2082.873	0.2329	0.5529	0.9329	0.3488	-2064.358	0.2107	0.6042	0.8938	0.4384	-2065.247	0.2246	0.5124	0.9002	0.4275	-2066.484	0.2237	0.5234	0.9068	0.4275	-2068.731	0.2254	0.5272	0.9122	0.4214	-2070.398	0.2253	0.5346	0.9068	0.4275	-2068.731	0.2254	0.5272	0.9230	0.3931	-2069.818	0.2208	0.5617	0.9692	0.2532	-2046.546	0.1844	0.7286	0.8928	0.3110	-2039.072	0.1902	0.6117	0.9595	0.2747	-2057.487	0.1912	0.6961	0.8971	0.3146	-2044.397	0.1923	0.6112	0.9355	0.2900	-2052.817	0.1920	0.6623	0.9392	0.2838	-2052.116	0.1905	0.6715	0.9168	0.3174	-2053.344	0.1974	0.6220	0.9168	0.3174	-2053.344	0.1974	0.6220	0.8471	0.3043	-2021.387	0.1784	0.5864	0.8319	0.2888	-2008.823	0.1704	0.5900	0.8410	0.3176	-2020.861	0.1812	0.5704	0.7908	0.3466	-2004.063	0.1781	0.5138	0.7949	0.3358	-2005.268	0.1762	0.5247	0.7830	0.3470	-2002.184	0.1764	0.5084	0.8771	0.2634	-2019.689	0.1708	0.6481	0.8367	0.2936	-2009.571	0.1729	0.5889	0.8639	0.2566	-2009.630	0.1657	0.6457	0.8635	0.2569	-2009.705	0.1657	0.6450	0.8514	0.2596	-2006.386	0.1644	0.6331	0.9247	0.2535	-2035.857	0.1761	0.6947	0.9494	0.2495	-2043.147	0.1791	0.7181	0.8166	0.3465	-2016.511	0.1839	0.5306	0.8271	0.3368	-2019.937	0.1836	0.5451	0.8166	0.3465	-2016.511	0.1839	0.5306	0.8002	0.2869	-1994.643	0.1633	0.5693	0.8171	0.2914	-2003.375	0.1682	0.5771	0.8183	0.2903	-2003.127	0.1681	0.5790	0.8119	0.2950	-2001.676	0.1682	0.5703	0.8418	0.2679	-2005.774	0.1654	0.6175	0.8779	0.2681	-2022.280	0.1726	0.6438	0.9044	0.2301	-2018.120	0.1628	0.7072	0.9549	0.2352	-2040.209	0.1741	0.7402	0.9160	0.2517	-2027.409	0.1738	0.6902	0.9487	0.2391	-2034.546	0.1747	0.7304	0.9487	0.2391	-2034.546	0.1747	0.7304	0.9826	0.2382	-2047.857	0.1805	0.7578	0.5900	0.1869	-1855.463	0.0933	0.4992	0.5900	0.1869	-1855.463	0.0933	0.4992	0.5750	0.1941	-1848.913	0.0932	0.4799	0.4839	0.2371	-1808.412	0.0886	0.3738	0.4839	0.2371	-1808.412	0.0886	0.3738	0.4752	0.2371	-1803.110	0.0871	0.3671	0.4752	0.2371	-1803.110	0.0871	0.3671	0.4963	0.2745	-1825.835	0.0989	0.3601	0.4917	0.2799	-1823.834	0.0990	0.3538	0.5285	0.2536	-1842.047	0.1007	0.3970	0.1210	0.1635	-1489.314	0.0175	0.1071	0.2162	0.1746	-1590.969	0.0327	0.1873	0.2162	0.1746	-1590.969	0.0327	0.1873	0.0090	0.1883	-1321.517	0.0014	0.0076	0.0090	0.1883	-1321.517	0.0014	0.0076	0.0090	0.1883	-1321.517	0.0014	0.0076	0.0119	0.1253	-1327.234	0.0014	0.0114	0.0090	0.1883	-1321.517	0.0014	0.0076	0.0090	0.1883	-1321.517	0.0014	0.0076	0.0090	0.1883	-1321.517	0.0014	0.0076	0.0090	0.1883	-1321.517	0.0014	0.0076	0.0119	0.1254	-1327.237	0.0014	0.0114	0.0119	0.1254	-1327.237	0.0014	0.0114	0.0119	0.1254	-1327.237	0.0014	0.0114	0.0058	0.0010	-1312.919	0.0000	0.0076	0.0090	0.1883	-1321.517	0.0014	0.0076	0.0119	0.1254	-1327.237	0.0014	0.0114	1.1703	0.3204	-2143.081	0.2533	0.7904	0.9294	0.3644	-2069.261	0.2145	0.5887	0.8706	0.3851	-2045.806	0.2063	0.5357	0.9288	0.3263	-2058.978	0.2029	0.6218	1.1912	0.2870	-2140.667	0.2432	0.8473	0.9452	0.4099	-2081.946	0.2305	0.5624	0.9390	0.4170	-2080.420	0.2308	0.5534	0.9287	0.3452	-2061.813	0.2087	0.6046	0.9015	0.4189	-2065.884	0.2221	0.5300	0.8959	0.4231	-2064.002	0.2216	0.5238	0.9024	0.4231	-2066.257	0.2233	0.5277	0.9079	0.4171	-2067.924	0.2232	0.5351	0.9024	0.4231	-2066.257	0.2233	0.5277	0.9187	0.3890	-2067.322	0.2187	0.5622	0.9575	0.2640	-2046.813	0.1866	0.7069	0.8901	0.3196	-2040.324	0.1924	0.6019	0.9788	0.2692	-2062.578	0.1929	0.7165	0.9012	0.3181	-2047.027	0.1943	0.6108	0.9255	0.3026	-2052.831	0.1944	0.6424	0.9433	0.2870	-2054.755	0.1926	0.6710	0.9075	0.3315	-2053.187	0.1998	0.6028	0.9075	0.3315	-2053.187	0.1998	0.6028	0.8512	0.3079	-2024.096	0.1804	0.5860	0.8232	0.3014	-2008.706	0.1725	0.5724	0.8451	0.3213	-2023.554	0.1831	0.5700	0.7891	0.3563	-2005.195	0.1801	0.5055	0.7873	0.3507	-2004.855	0.1783	0.5084	0.7757	0.3627	-2001.699	0.1786	0.4924	0.8811	0.2665	-2022.445	0.1727	0.6479	0.8407	0.2970	-2012.313	0.1748	0.5886	0.8539	0.2678	-2009.744	0.1678	0.6265	0.8536	0.2682	-2009.816	0.1679	0.6258	0.8417	0.2712	-2006.463	0.1665	0.6141	0.9139	0.2645	-2036.068	0.1783	0.6741	0.9381	0.2602	-2043.414	0.1814	0.6970	0.8268	0.3447	-2020.723	0.1857	0.5386	0.8374	0.3351	-2024.120	0.1854	0.5533	0.8268	0.3447	-2020.723	0.1857	0.5386	0.8042	0.2905	-1997.446	0.1652	0.5688	0.8275	0.2903	-2007.588	0.1700	0.5855	0.8287	0.2892	-2007.337	0.1699	0.5874	0.8223	0.2938	-2005.901	0.1700	0.5786	0.8525	0.2669	-2009.929	0.1672	0.6264	0.8890	0.2671	-2026.344	0.1744	0.6530	0.9083	0.2330	-2020.930	0.1647	0.7067	0.9589	0.2380	-2042.948	0.1760	0.7397	0.9200	0.2546	-2030.146	0.1757	0.6899	0.9450	0.2455	-2036.086	0.1767	0.7196	0.9450	0.2455	-2036.086	0.1767	0.7196	0.9786	0.2445	-2049.403	0.1825	0.7466	0.5940	0.1893	-1858.309	0.0947	0.5002	0.5940	0.1893	-1858.309	0.0947	0.5002	0.5681	0.2028	-1848.438	0.0946	0.4665	0.4830	0.2442	-1809.427	0.0900	0.3686	0.4830	0.2442	-1809.427	0.0900	0.3686	0.4743	0.2443	-1804.124	0.0884	0.3619	0.4743	0.2443	-1804.124	0.0884	0.3619	0.4955	0.2825	-1826.729	0.1003	0.3550	0.5000	0.2809	-1829.410	0.1009	0.3591	0.5324	0.2562	-1844.877	0.1020	0.3981	0.1243	0.1775	-1494.369	0.0190	0.1070	0.2196	0.1828	-1595.414	0.0342	0.1872	0.2196	0.1828	-1595.414	0.0342	0.1872	0.0000	99.0000	-1299.039	0.0000	0.0000	0.0000	99.0000	-1299.039	0.0000	0.0000	0.0000	99.0000	-1299.039	0.0000	0.0000	0.0029	0.0010	-1306.672	0.0000	0.0038	0.0000	99.0000	-1299.039	0.0000	0.0000	0.0000	99.0000	-1299.039	0.0000	0.0000	0.0000	99.0000	-1299.039	0.0000	0.0000	0.0000	0.9401	-1299.039	0.0000	0.0000	0.0029	0.0010	-1306.673	0.0000	0.0038	0.0029	0.0010	-1306.673	0.0000	0.0038	0.0029	0.0010	-1306.673	0.0000	0.0038	0.0090	0.1886	-1321.520	0.0014	0.0076	0.0000	0.8831	-1299.039	0.0000	0.0000	0.0029	0.0010	-1306.673	0.0000	0.0038	0.0090	0.1883	-1321.517	0.0014	0.0076	1.1703	0.3204	-2143.081	0.2533	0.7904	0.9294	0.3644	-2069.261	0.2145	0.5887	0.8706	0.3851	-2045.806	0.2063	0.5357	0.9288	0.3263	-2058.978	0.2029	0.6218	1.1912	0.2870	-2140.667	0.2432	0.8473	0.9452	0.4099	-2081.946	0.2305	0.5624	0.9390	0.4170	-2080.420	0.2308	0.5534	0.9287	0.3452	-2061.813	0.2087	0.6046	0.9015	0.4189	-2065.884	0.2221	0.5300	0.8959	0.4231	-2064.002	0.2216	0.5238	0.9024	0.4231	-2066.257	0.2233	0.5277	0.9079	0.4171	-2067.924	0.2232	0.5351	0.9024	0.4231	-2066.257	0.2233	0.5277	0.9187	0.3890	-2067.322	0.2187	0.5622	0.9575	0.2640	-2046.813	0.1866	0.7069	0.8901	0.3196	-2040.324	0.1924	0.6019	0.9788	0.2692	-2062.578	0.1929	0.7165	0.9012	0.3181	-2047.027	0.1943	0.6108	0.9255	0.3026	-2052.831	0.1944	0.6424	0.9433	0.2870	-2054.755	0.1926	0.6710	0.9075	0.3315	-2053.187	0.1998	0.6028	0.9075	0.3315	-2053.187	0.1998	0.6028	0.8512	0.3079	-2024.096	0.1804	0.5860	0.8232	0.3014	-2008.706	0.1725	0.5724	0.8451	0.3213	-2023.554	0.1831	0.5700	0.7891	0.3563	-2005.195	0.1801	0.5055	0.7873	0.3507	-2004.855	0.1783	0.5084	0.7757	0.3627	-2001.699	0.1786	0.4924	0.8811	0.2665	-2022.445	0.1727	0.6479	0.8407	0.2970	-2012.313	0.1748	0.5886	0.8539	0.2678	-2009.744	0.1678	0.6265	0.8536	0.2682	-2009.816	0.1679	0.6258	0.8417	0.2712	-2006.463	0.1665	0.6141	0.9139	0.2645	-2036.068	0.1783	0.6741	0.9381	0.2602	-2043.414	0.1814	0.6970	0.8268	0.3447	-2020.723	0.1857	0.5386	0.8374	0.3351	-2024.120	0.1854	0.5533	0.8268	0.3447	-2020.723	0.1857	0.5386	0.8042	0.2905	-1997.446	0.1652	0.5688	0.8275	0.2903	-2007.588	0.1700	0.5855	0.8287	0.2892	-2007.337	0.1699	0.5874	0.8223	0.2938	-2005.901	0.1700	0.5786	0.8525	0.2669	-2009.929	0.1672	0.6264	0.8890	0.2671	-2026.344	0.1744	0.6530	0.9083	0.2330	-2020.930	0.1647	0.7067	0.9589	0.2380	-2042.948	0.1760	0.7397	0.9200	0.2546	-2030.146	0.1757	0.6899	0.9450	0.2455	-2036.086	0.1767	0.7196	0.9450	0.2455	-2036.086	0.1767	0.7196	0.9786	0.2445	-2049.403	0.1825	0.7466	0.5940	0.1893	-1858.309	0.0947	0.5002	0.5940	0.1893	-1858.309	0.0947	0.5002	0.5681	0.2028	-1848.438	0.0946	0.4665	0.4830	0.2442	-1809.427	0.0900	0.3686	0.4830	0.2442	-1809.427	0.0900	0.3686	0.4743	0.2443	-1804.124	0.0884	0.3619	0.4743	0.2443	-1804.124	0.0884	0.3619	0.4955	0.2825	-1826.729	0.1003	0.3550	0.5000	0.2809	-1829.410	0.1009	0.3591	0.5324	0.2562	-1844.877	0.1020	0.3981	0.1243	0.1775	-1494.369	0.0190	0.1070	0.2196	0.1828	-1595.414	0.0342	0.1872	0.2196	0.1828	-1595.414	0.0342	0.1872	0.0000	99.0000	-1299.039	0.0000	0.0000	0.0000	0.8199	-1299.039	0.0000	0.0000	0.0000	99.0000	-1299.039	0.0000	0.0000	0.0029	0.0010	-1306.672	0.0000	0.0038	0.0000	99.0000	-1299.039	0.0000	0.0000	0.0000	99.0000	-1299.039	0.0000	0.0000	0.0000	99.0000	-1299.039	0.0000	0.0000	0.0000	99.0000	-1299.039	0.0000	0.0000	0.0030	0.0010	-1306.674	0.0000	0.0039	0.0029	0.0010	-1306.673	0.0000	0.0038	0.0029	0.0010	-1306.673	0.0000	0.0038	0.0090	0.1886	-1321.520	0.0014	0.0076	0.0000	99.0000	-1299.039	0.0000	0.0000	0.0029	0.0010	-1306.673	0.0000	0.0038	0.0090	0.1883	-1321.517	0.0014	0.0076	0.0000	99.0000	-1299.039	0.0000	0.0000	1.1779	0.3163	-2144.364	0.2532	0.8004	0.9353	0.3594	-2070.827	0.2144	0.5966	0.8760	0.3799	-2047.464	0.2063	0.5429	0.9349	0.3221	-2060.496	0.2029	0.6298	1.1833	0.2907	-2139.435	0.2432	0.8368	0.9509	0.4044	-2083.551	0.2305	0.5700	0.9446	0.4114	-2082.040	0.2308	0.5610	0.9346	0.3406	-2063.356	0.2086	0.6125	0.9070	0.4131	-2067.548	0.2220	0.5374	0.9013	0.4172	-2065.677	0.2216	0.5311	0.9079	0.4171	-2067.924	0.2232	0.5351	0.9134	0.4112	-2069.578	0.2231	0.5426	0.9079	0.4171	-2067.924	0.2232	0.5351	0.9244	0.3837	-2068.931	0.2187	0.5699	0.9509	0.2674	-2045.402	0.1867	0.6981	0.8960	0.3154	-2041.874	0.1923	0.6098	0.9721	0.2727	-2061.181	0.1930	0.7075	0.8954	0.3224	-2045.478	0.1944	0.6029	0.9316	0.2987	-2054.319	0.1943	0.6506	0.9370	0.2907	-2053.296	0.1926	0.6626	0.9017	0.3360	-2051.627	0.1999	0.5950	0.9017	0.3360	-2051.627	0.1999	0.5950	0.8569	0.3038	-2025.675	0.1804	0.5936	0.8288	0.2976	-2010.309	0.1725	0.5797	0.8395	0.3256	-2021.937	0.1832	0.5626	0.7943	0.3515	-2006.914	0.1801	0.5123	0.7924	0.3460	-2006.569	0.1783	0.5153	0.7706	0.3677	-1999.941	0.1786	0.4858	0.8872	0.2632	-2023.930	0.1726	0.6559	0.8465	0.2932	-2013.889	0.1748	0.5962	0.8600	0.2644	-2011.261	0.1678	0.6345	0.8596	0.2648	-2011.334	0.1678	0.6338	0.8476	0.2676	-2008.000	0.1665	0.6220	0.9076	0.2680	-2034.610	0.1784	0.6657	0.9316	0.2636	-2041.988	0.1814	0.6883	0.8322	0.3399	-2022.380	0.1856	0.5460	0.8429	0.3305	-2025.752	0.1853	0.5607	0.8322	0.3399	-2022.380	0.1856	0.5460	0.7986	0.2944	-1995.823	0.1653	0.5614	0.8332	0.2865	-2009.169	0.1699	0.5931	0.8345	0.2854	-2008.915	0.1698	0.5951	0.8280	0.2900	-2007.494	0.1700	0.5862	0.8585	0.2635	-2011.447	0.1672	0.6344	0.8828	0.2706	-2024.855	0.1745	0.6447	0.9017	0.2360	-2019.515	0.1647	0.6980	0.9521	0.2410	-2041.578	0.1761	0.7306	0.9265	0.2514	-2031.570	0.1756	0.6985	0.9517	0.2425	-2037.471	0.1766	0.7285	0.9517	0.2425	-2037.471	0.1766	0.7285	0.9856	0.2415	-2050.752	0.1825	0.7558	0.5890	0.1919	-1856.550	0.0947	0.4936	0.5890	0.1919	-1856.550	0.0947	0.4936	0.5633	0.2056	-1846.611	0.0946	0.4602	0.4873	0.2405	-1811.471	0.0900	0.3743	0.4873	0.2405	-1811.471	0.0900	0.3743	0.4786	0.2406	-1806.186	0.0884	0.3675	0.4786	0.2406	-1806.186	0.0884	0.3675	0.4913	0.2872	-1824.634	0.1003	0.3493	0.4957	0.2856	-1827.327	0.1009	0.3534	0.5279	0.2601	-1842.895	0.1020	0.3923	0.1274	0.1708	-1497.640	0.0190	0.1112	0.2161	0.1874	-1592.671	0.0342	0.1827	0.2161	0.1874	-1592.671	0.0342	0.1827	0.0030	0.0010	-1306.674	0.0000	0.0040	0.0029	0.0010	-1306.673	0.0000	0.0038	0.0029	0.0010	-1306.673	0.0000	0.0038	0.0058	0.0010	-1312.920	0.0000	0.0076	0.0029	0.0010	-1306.673	0.0000	0.0038	0.0029	0.0010	-1306.673	0.0000	0.0038	0.0029	0.0010	-1306.673	0.0000	0.0038	0.0029	0.0010	-1306.673	0.0000	0.0038	0.0000	0.8808	-1299.039	0.0000	0.0000	0.0000	99.0000	-1299.039	0.0000	0.0000	0.0000	99.0000	-1299.039	0.0000	0.0000	0.0061	0.3776	-1315.275	0.0014	0.0038	0.0029	0.0010	-1306.673	0.0000	0.0038	0.0000	99.0000	-1299.039	0.0000	0.0000	0.0119	0.1254	-1327.237	0.0014	0.0114	0.0030	0.0010	-1306.674	0.0000	0.0040	0.0030	0.0010	-1306.674	0.0000	0.0040	1.1898	0.3047	-2144.065	0.2508	0.8231	0.9757	0.3397	-2082.972	0.2175	0.6403	0.9137	0.3627	-2060.695	0.2104	0.5801	0.9562	0.3196	-2068.484	0.2066	0.6466	1.1962	0.3098	-2150.096	0.2544	0.8210	0.9654	0.4016	-2089.685	0.2332	0.5808	0.9590	0.4085	-2088.195	0.2335	0.5717	0.9671	0.3499	-2079.188	0.2188	0.6253	0.9380	0.3984	-2078.971	0.2258	0.5668	0.9321	0.4024	-2077.149	0.2254	0.5602	0.9344	0.4311	-2081.752	0.2331	0.5407	0.9399	0.4251	-2083.393	0.2330	0.5482	0.9344	0.4311	-2081.752	0.2331	0.5407	0.9571	0.3910	-2084.285	0.2284	0.5841	0.9691	0.2692	-2054.236	0.1910	0.7094	0.9258	0.3122	-2054.148	0.1977	0.6331	0.9703	0.2853	-2065.612	0.1974	0.6921	0.9171	0.3134	-2052.718	0.1962	0.6260	0.9402	0.2998	-2058.750	0.1965	0.6554	0.9456	0.2919	-2057.726	0.1948	0.6674	0.9101	0.3371	-2056.080	0.2021	0.5995	0.9101	0.3371	-2056.080	0.2021	0.5995	0.8925	0.2956	-2039.752	0.1851	0.6263	0.8336	0.2945	-2012.026	0.1726	0.5859	0.8555	0.3139	-2026.858	0.1832	0.5835	0.8035	0.3440	-2010.556	0.1802	0.5240	0.8075	0.3333	-2011.749	0.1783	0.5350	0.7853	0.3537	-2005.281	0.1786	0.5049	0.9250	0.2544	-2036.901	0.1765	0.6939	0.8589	0.2993	-2021.505	0.1793	0.5992	0.8978	0.2547	-2024.338	0.1715	0.6732	0.8974	0.2551	-2024.416	0.1715	0.6725	0.8850	0.2577	-2021.185	0.1702	0.6603	0.9412	0.2605	-2045.771	0.1821	0.6989	0.9781	0.2550	-2056.829	0.1869	0.7330	0.8501	0.3400	-2031.236	0.1896	0.5577	0.8605	0.3312	-2034.664	0.1894	0.5719	0.8501	0.3400	-2031.236	0.1896	0.5577	0.8351	0.2818	-2009.314	0.1688	0.5989	0.8509	0.2890	-2018.533	0.1743	0.6033	0.8521	0.2878	-2018.276	0.1742	0.6053	0.8456	0.2924	-2016.874	0.1744	0.5963	0.8841	0.2602	-2021.604	0.1709	0.6568	0.9159	0.2629	-2036.168	0.1781	0.6774	0.9222	0.2372	-2028.336	0.1690	0.7123	0.9691	0.2393	-2047.457	0.1785	0.7459	0.9529	0.2486	-2041.485	0.1795	0.7219	0.9714	0.2431	-2045.983	0.1806	0.7428	0.9714	0.2431	-2045.983	0.1806	0.7428	1.0133	0.2387	-2060.377	0.1864	0.7807	0.5932	0.1908	-1858.952	0.0951	0.4981	0.5932	0.1908	-1858.952	0.0951	0.4981	0.5671	0.2058	-1849.576	0.0953	0.4632	0.4945	0.2380	-1816.765	0.0908	0.3814	0.4945	0.2380	-1816.765	0.0908	0.3814	0.4857	0.2380	-1811.512	0.0892	0.3747	0.4857	0.2380	-1811.512	0.0892	0.3747	0.5077	0.2739	-1833.883	0.1010	0.3689	0.4986	0.2820	-1829.486	0.1008	0.3575	0.5444	0.2571	-1853.071	0.1045	0.4066	0.1270	0.1365	-1494.516	0.0162	0.1187	0.2051	0.1765	-1581.246	0.0312	0.1770	0.2123	0.1673	-1586.649	0.0312	0.1865	0.0457	0.2497	-1388.730	0.0086	0.0346	0.0457	0.2497	-1388.730	0.0086	0.0346	0.0457	0.2497	-1388.730	0.0086	0.0346	0.0427	0.2820	-1384.265	0.0086	0.0306	0.0457	0.2497	-1388.730	0.0086	0.0346	0.0457	0.2497	-1388.730	0.0086	0.0346	0.0457	0.2497	-1388.730	0.0086	0.0346	0.0457	0.2497	-1388.730	0.0086	0.0346	0.0428	0.2813	-1384.252	0.0086	0.0307	0.0428	0.2813	-1384.252	0.0086	0.0307	0.0428	0.2813	-1384.252	0.0086	0.0307	0.0365	0.2683	-1373.761	0.0072	0.0268	0.0457	0.2497	-1388.730	0.0086	0.0346	0.0428	0.2813	-1384.252	0.0086	0.0307	0.0425	0.2078	-1382.835	0.0072	0.0346	0.0457	0.2497	-1388.730	0.0086	0.0346	0.0457	0.2497	-1388.730	0.0086	0.0346	0.0428	0.2813	-1384.252	0.0086	0.0307	1.1907	0.3041	-2143.925	0.2507	0.8245	0.9763	0.3390	-2082.857	0.2174	0.6414	0.9143	0.3621	-2060.590	0.2103	0.5810	0.9568	0.3190	-2068.367	0.2066	0.6476	1.2132	0.3012	-2152.353	0.2542	0.8439	0.9659	0.4008	-2089.584	0.2332	0.5818	0.9595	0.4076	-2088.096	0.2334	0.5727	0.9676	0.3492	-2079.076	0.2187	0.6263	0.9385	0.3976	-2078.871	0.2257	0.5677	0.9326	0.4016	-2077.051	0.2253	0.5611	0.9404	0.4241	-2083.300	0.2329	0.5491	0.9460	0.4183	-2084.927	0.2328	0.5567	0.9404	0.4241	-2083.300	0.2329	0.5491	0.9576	0.3902	-2084.183	0.2283	0.5851	0.9698	0.2688	-2054.106	0.1909	0.7104	0.9264	0.3117	-2054.032	0.1976	0.6340	0.9710	0.2848	-2065.486	0.1974	0.6931	0.9177	0.3129	-2052.603	0.1961	0.6269	0.9408	0.2993	-2058.630	0.1964	0.6563	0.9462	0.2914	-2057.604	0.1947	0.6684	0.9107	0.3365	-2055.970	0.2021	0.6005	0.9107	0.3365	-2055.970	0.2021	0.6005	0.8931	0.2951	-2039.635	0.1851	0.6272	0.8341	0.2941	-2011.916	0.1725	0.5867	0.8560	0.3134	-2026.749	0.1831	0.5844	0.8039	0.3434	-2010.458	0.1802	0.5248	0.8080	0.3327	-2011.649	0.1783	0.5357	0.7857	0.3531	-2005.186	0.1786	0.5057	0.9256	0.2540	-2036.773	0.1765	0.6949	0.8594	0.2988	-2021.393	0.1793	0.6001	0.8985	0.2543	-2024.213	0.1714	0.6741	0.8981	0.2546	-2024.291	0.1715	0.6734	0.8856	0.2573	-2021.062	0.1701	0.6612	0.9419	0.2601	-2045.643	0.1820	0.6999	0.9789	0.2546	-2056.696	0.1869	0.7341	0.8506	0.3394	-2031.132	0.1895	0.5585	0.8610	0.3306	-2034.558	0.1893	0.5727	0.8506	0.3394	-2031.132	0.1895	0.5585	0.8357	0.2813	-2009.200	0.1687	0.5998	0.8514	0.2885	-2018.419	0.1743	0.6042	0.8527	0.2873	-2018.162	0.1742	0.6062	0.8461	0.2919	-2016.762	0.1743	0.5972	0.8847	0.2598	-2021.481	0.1709	0.6577	0.9165	0.2625	-2036.043	0.1781	0.6783	0.9229	0.2368	-2028.204	0.1689	0.7133	0.9698	0.2389	-2047.321	0.1785	0.7470	0.9536	0.2482	-2041.353	0.1794	0.7229	0.9721	0.2427	-2045.848	0.1805	0.7438	0.9721	0.2427	-2045.848	0.1805	0.7438	1.0141	0.2384	-2060.237	0.1863	0.7818	0.5882	0.1934	-1857.189	0.0951	0.4915	0.5882	0.1934	-1857.189	0.0951	0.4915	0.5624	0.2087	-1847.742	0.0954	0.4569	0.4902	0.2417	-1814.740	0.0908	0.3757	0.4902	0.2417	-1814.740	0.0908	0.3757	0.4815	0.2418	-1809.468	0.0892	0.3690	0.4815	0.2418	-1809.468	0.0892	0.3690	0.5035	0.2783	-1831.826	0.1011	0.3631	0.4944	0.2866	-1827.399	0.1009	0.3519	0.5447	0.2567	-1853.004	0.1045	0.4070	0.1271	0.1363	-1494.477	0.0162	0.1189	0.2053	0.1762	-1581.190	0.0312	0.1772	0.2125	0.1671	-1586.590	0.0312	0.1868	0.0458	0.2493	-1388.719	0.0086	0.0346	0.0458	0.2493	-1388.719	0.0086	0.0346	0.0458	0.2493	-1388.719	0.0086	0.0346	0.0428	0.2815	-1384.256	0.0086	0.0307	0.0458	0.2493	-1388.719	0.0086	0.0346	0.0458	0.2493	-1388.719	0.0086	0.0346	0.0458	0.2493	-1388.719	0.0086	0.0346	0.0458	0.2493	-1388.719	0.0086	0.0346	0.0428	0.2808	-1384.242	0.0086	0.0307	0.0428	0.2808	-1384.242	0.0086	0.0307	0.0428	0.2808	-1384.242	0.0086	0.0307	0.0366	0.2679	-1373.752	0.0072	0.0268	0.0458	0.2493	-1388.719	0.0086	0.0346	0.0428	0.2808	-1384.242	0.0086	0.0307	0.0425	0.2075	-1382.824	0.0072	0.0346	0.0458	0.2493	-1388.719	0.0086	0.0346	0.0458	0.2493	-1388.719	0.0086	0.0346	0.0428	0.2808	-1384.242	0.0086	0.0307	0.0058	0.0010	-1312.924	0.0000	0.0075	1.1853	0.3019	-2141.718	0.2487	0.8236	0.9756	0.3398	-2082.997	0.2175	0.6402	0.9137	0.3628	-2060.718	0.2104	0.5799	0.9561	0.3197	-2068.510	0.2067	0.6464	1.2136	0.3007	-2152.335	0.2540	0.8447	0.9612	0.3953	-2086.932	0.2306	0.5833	0.9549	0.4020	-2085.448	0.2308	0.5742	0.9631	0.3460	-2076.614	0.2167	0.6263	0.9336	0.3946	-2076.530	0.2237	0.5670	0.9277	0.3985	-2074.705	0.2234	0.5604	0.9359	0.4203	-2080.896	0.2308	0.5493	0.9414	0.4145	-2082.524	0.2308	0.5568	0.9359	0.4203	-2080.896	0.2308	0.5493	0.9526	0.3873	-2081.857	0.2263	0.5844	0.9653	0.2662	-2051.511	0.1890	0.7102	0.9220	0.3086	-2051.464	0.1957	0.6340	0.9665	0.2820	-2062.923	0.1954	0.6930	0.9132	0.3098	-2050.028	0.1942	0.6269	0.9363	0.2963	-2056.059	0.1945	0.6562	0.9418	0.2885	-2055.024	0.1928	0.6683	0.9062	0.3332	-2053.423	0.2001	0.6005	0.9062	0.3332	-2053.423	0.2001	0.6005	0.8885	0.2909	-2036.681	0.1827	0.6281	0.8294	0.2913	-2009.302	0.1707	0.5859	0.8512	0.3106	-2024.196	0.1812	0.5836	0.7993	0.3403	-2007.873	0.1783	0.5241	0.8033	0.3297	-2009.056	0.1764	0.5350	0.7811	0.3499	-2002.587	0.1767	0.5050	0.9206	0.2517	-2034.209	0.1746	0.6937	0.8550	0.2945	-2018.400	0.1770	0.6010	0.8936	0.2519	-2021.615	0.1696	0.6731	0.8932	0.2523	-2021.692	0.1696	0.6724	0.8808	0.2548	-2018.452	0.1683	0.6603	0.9369	0.2578	-2043.112	0.1801	0.6989	0.9738	0.2524	-2054.200	0.1850	0.7330	0.8459	0.3363	-2028.608	0.1876	0.5579	0.8567	0.3272	-2031.940	0.1874	0.5728	0.8459	0.3363	-2028.608	0.1876	0.5579	0.8314	0.2782	-2006.465	0.1669	0.5997	0.8467	0.2858	-2015.821	0.1724	0.6034	0.8479	0.2847	-2015.564	0.1723	0.6054	0.8414	0.2892	-2014.162	0.1725	0.5964	0.8799	0.2574	-2018.876	0.1690	0.6568	0.9116	0.2601	-2033.484	0.1762	0.6774	0.9180	0.2346	-2025.600	0.1671	0.7123	0.9648	0.2368	-2044.781	0.1766	0.7458	0.9492	0.2457	-2038.694	0.1776	0.7226	0.9670	0.2406	-2043.319	0.1787	0.7426	0.9670	0.2406	-2043.319	0.1787	0.7426	1.0095	0.2360	-2057.624	0.1844	0.7814	0.5840	0.1903	-1853.940	0.0934	0.4909	0.5840	0.1903	-1853.940	0.0934	0.4909	0.5582	0.2053	-1844.487	0.0937	0.4563	0.4864	0.2372	-1811.340	0.0891	0.3757	0.4864	0.2372	-1811.340	0.0891	0.3757	0.4777	0.2372	-1806.049	0.0875	0.3690	0.4777	0.2372	-1806.049	0.0875	0.3690	0.4997	0.2735	-1828.535	0.0993	0.3632	0.4906	0.2817	-1824.104	0.0991	0.3520	0.5405	0.2528	-1849.828	0.1028	0.4066	0.1237	0.1220	-1488.715	0.0146	0.1193	0.2017	0.1678	-1576.708	0.0297	0.1770	0.2090	0.1591	-1582.110	0.0297	0.1866	0.0425	0.2078	-1382.835	0.0072	0.0346	0.0425	0.2078	-1382.835	0.0072	0.0346	0.0425	0.2078	-1382.835	0.0072	0.0346	0.0395	0.2347	-1378.371	0.0072	0.0306	0.0425	0.2078	-1382.835	0.0072	0.0346	0.0425	0.2078	-1382.835	0.0072	0.0346	0.0425	0.2078	-1382.835	0.0072	0.0346	0.0425	0.2078	-1382.835	0.0072	0.0346	0.0395	0.2341	-1378.357	0.0072	0.0307	0.0395	0.2341	-1378.357	0.0072	0.0307	0.0395	0.2341	-1378.357	0.0072	0.0307	0.0333	0.2144	-1367.663	0.0057	0.0268	0.0425	0.2078	-1382.835	0.0072	0.0346	0.0395	0.2341	-1378.357	0.0072	0.0307	0.0393	0.1661	-1376.738	0.0057	0.0346	0.0425	0.2078	-1382.835	0.0072	0.0346	0.0425	0.2078	-1382.835	0.0072	0.0346	0.0395	0.2341	-1378.357	0.0072	0.0307	0.0090	0.1897	-1321.526	0.0014	0.0076	0.0032	99.0000	-1307.644	0.0014	0.0000	1.1768	0.3064	-2140.599	0.2488	0.8120	0.9688	0.3451	-2081.610	0.2177	0.6309	0.9074	0.3683	-2059.226	0.2105	0.5715	0.9493	0.3245	-2067.133	0.2068	0.6373	1.2048	0.3052	-2151.242	0.2542	0.8329	0.9550	0.4015	-2085.448	0.2307	0.5746	0.9487	0.4084	-2083.947	0.2310	0.5656	0.9565	0.3513	-2075.204	0.2168	0.6172	0.9275	0.4008	-2075.015	0.2239	0.5586	0.9216	0.4049	-2073.178	0.2235	0.5521	0.9299	0.4271	-2079.348	0.2310	0.5409	0.9354	0.4212	-2080.990	0.2309	0.5483	0.9299	0.4271	-2079.348	0.2310	0.5409	0.9464	0.3934	-2080.374	0.2265	0.5757	0.9580	0.2701	-2050.232	0.1891	0.7002	0.9153	0.3133	-2050.065	0.1958	0.6249	0.9593	0.2862	-2061.618	0.1955	0.6832	0.9067	0.3144	-2048.617	0.1943	0.6180	0.9296	0.3007	-2054.696	0.1946	0.6471	0.9349	0.2928	-2053.681	0.1929	0.6589	0.8999	0.3383	-2051.967	0.2002	0.5918	0.8999	0.3383	-2051.967	0.2002	0.5918	0.8821	0.2951	-2035.271	0.1828	0.6194	0.8233	0.2956	-2007.818	0.1708	0.5777	0.8451	0.3152	-2022.708	0.1813	0.5753	0.7936	0.3455	-2006.271	0.1784	0.5165	0.7976	0.3347	-2007.476	0.1765	0.5273	0.7756	0.3553	-2000.945	0.1768	0.4976	0.9137	0.2552	-2032.904	0.1747	0.6844	0.8487	0.2989	-2016.943	0.1771	0.5925	0.8867	0.2556	-2020.277	0.1697	0.6639	0.8863	0.2559	-2020.354	0.1697	0.6632	0.8740	0.2586	-2017.094	0.1684	0.6511	0.9297	0.2615	-2041.815	0.1802	0.6892	0.9663	0.2560	-2052.954	0.1851	0.7229	0.8399	0.3416	-2027.073	0.1878	0.5496	0.8506	0.3323	-2030.432	0.1875	0.5644	0.8399	0.3416	-2027.073	0.1878	0.5496	0.8251	0.2824	-2005.005	0.1670	0.5912	0.8404	0.2901	-2014.368	0.1725	0.5948	0.8416	0.2889	-2014.114	0.1724	0.5968	0.8351	0.2935	-2012.696	0.1726	0.5879	0.8731	0.2611	-2017.512	0.1691	0.6477	0.9046	0.2640	-2032.154	0.1763	0.6679	0.9107	0.2380	-2024.322	0.1672	0.7025	0.9572	0.2402	-2043.552	0.1767	0.7356	0.9418	0.2492	-2037.432	0.1776	0.7127	0.9595	0.2440	-2042.086	0.1788	0.7325	0.9595	0.2440	-2042.086	0.1788	0.7325	1.0016	0.2394	-2056.445	0.1845	0.7708	0.5840	0.1903	-1853.940	0.0934	0.4909	0.5840	0.1903	-1853.940	0.0934	0.4909	0.5582	0.2053	-1844.487	0.0937	0.4563	0.4864	0.2372	-1811.340	0.0891	0.3757	0.4864	0.2372	-1811.340	0.0891	0.3757	0.4777	0.2372	-1806.049	0.0875	0.3690	0.4777	0.2372	-1806.049	0.0875	0.3690	0.4997	0.2735	-1828.535	0.0993	0.3632	0.4906	0.2817	-1824.104	0.0991	0.3520	0.5356	0.2572	-1847.981	0.1029	0.3999	0.1204	0.1266	-1485.554	0.0146	0.1150	0.1982	0.1725	-1573.964	0.0297	0.1723	0.2053	0.1634	-1579.421	0.0297	0.1818	0.0395	0.2345	-1378.367	0.0072	0.0307	0.0395	0.2345	-1378.367	0.0072	0.0307	0.0395	0.2345	-1378.367	0.0072	0.0307	0.0365	0.2690	-1373.773	0.0072	0.0267	0.0395	0.2345	-1378.367	0.0072	0.0307	0.0395	0.2345	-1378.367	0.0072	0.0307	0.0395	0.2345	-1378.367	0.0072	0.0307	0.0395	0.2345	-1378.367	0.0072	0.0307	0.0365	0.2683	-1373.761	0.0072	0.0268	0.0365	0.2683	-1373.761	0.0072	0.0268	0.0365	0.2683	-1373.761	0.0072	0.0268	0.0303	0.2508	-1362.920	0.0057	0.0229	0.0395	0.2345	-1378.367	0.0072	0.0307	0.0365	0.2683	-1373.761	0.0072	0.0268	0.0363	0.1874	-1372.270	0.0057	0.0307	0.0395	0.2345	-1378.367	0.0072	0.0307	0.0395	0.2345	-1378.367	0.0072	0.0307	0.0365	0.2683	-1373.761	0.0072	0.0268	0.0061	0.3805	-1315.278	0.0014	0.0038	0.0061	0.3798	-1315.277	0.0014	0.0038	0.0030	0.0010	-1306.678	0.0000	0.0040	1.1768	0.3064	-2140.599	0.2488	0.8120	0.9688	0.3451	-2081.610	0.2177	0.6309	0.9074	0.3683	-2059.226	0.2105	0.5715	0.9493	0.3245	-2067.133	0.2068	0.6373	1.2048	0.3052	-2151.242	0.2542	0.8329	0.9550	0.4015	-2085.448	0.2307	0.5746	0.9487	0.4084	-2083.947	0.2310	0.5656	0.9565	0.3513	-2075.204	0.2168	0.6172	0.9275	0.4008	-2075.015	0.2239	0.5586	0.9216	0.4049	-2073.178	0.2235	0.5521	0.9299	0.4271	-2079.348	0.2310	0.5409	0.9354	0.4212	-2080.990	0.2309	0.5483	0.9299	0.4271	-2079.348	0.2310	0.5409	0.9464	0.3934	-2080.374	0.2265	0.5757	0.9580	0.2701	-2050.232	0.1891	0.7002	0.9153	0.3133	-2050.065	0.1958	0.6249	0.9593	0.2862	-2061.618	0.1955	0.6832	0.9067	0.3144	-2048.617	0.1943	0.6180	0.9296	0.3007	-2054.696	0.1946	0.6471	0.9349	0.2928	-2053.681	0.1929	0.6589	0.8999	0.3383	-2051.967	0.2002	0.5918	0.8999	0.3383	-2051.967	0.2002	0.5918	0.8821	0.2951	-2035.271	0.1828	0.6194	0.8233	0.2956	-2007.818	0.1708	0.5777	0.8451	0.3152	-2022.708	0.1813	0.5753	0.7936	0.3455	-2006.271	0.1784	0.5165	0.7976	0.3347	-2007.476	0.1765	0.5273	0.7756	0.3553	-2000.945	0.1768	0.4976	0.9137	0.2552	-2032.904	0.1747	0.6844	0.8487	0.2989	-2016.943	0.1771	0.5925	0.8867	0.2556	-2020.277	0.1697	0.6639	0.8863	0.2559	-2020.354	0.1697	0.6632	0.8740	0.2586	-2017.094	0.1684	0.6511	0.9297	0.2615	-2041.815	0.1802	0.6892	0.9663	0.2560	-2052.954	0.1851	0.7229	0.8399	0.3416	-2027.073	0.1878	0.5496	0.8506	0.3323	-2030.432	0.1875	0.5644	0.8399	0.3416	-2027.073	0.1878	0.5496	0.8251	0.2824	-2005.005	0.1670	0.5912	0.8404	0.2901	-2014.368	0.1725	0.5948	0.8416	0.2889	-2014.114	0.1724	0.5968	0.8351	0.2935	-2012.696	0.1726	0.5879	0.8731	0.2611	-2017.512	0.1691	0.6477	0.9046	0.2640	-2032.154	0.1763	0.6679	0.9107	0.2380	-2024.322	0.1672	0.7025	0.9572	0.2402	-2043.552	0.1767	0.7356	0.9418	0.2492	-2037.432	0.1776	0.7127	0.9595	0.2440	-2042.086	0.1788	0.7325	0.9595	0.2440	-2042.086	0.1788	0.7325	1.0016	0.2394	-2056.445	0.1845	0.7708	0.5840	0.1903	-1853.940	0.0934	0.4909	0.5840	0.1903	-1853.940	0.0934	0.4909	0.5582	0.2053	-1844.487	0.0937	0.4563	0.4864	0.2372	-1811.340	0.0891	0.3757	0.4864	0.2372	-1811.340	0.0891	0.3757	0.4777	0.2372	-1806.049	0.0875	0.3690	0.4777	0.2372	-1806.049	0.0875	0.3690	0.4997	0.2735	-1828.535	0.0993	0.3632	0.4906	0.2817	-1824.104	0.0991	0.3520	0.5356	0.2572	-1847.981	0.1029	0.3999	0.1204	0.1266	-1485.554	0.0146	0.1150	0.1982	0.1725	-1573.964	0.0297	0.1723	0.2053	0.1634	-1579.421	0.0297	0.1818	0.0395	0.2345	-1378.367	0.0072	0.0307	0.0395	0.2345	-1378.367	0.0072	0.0307	0.0395	0.2345	-1378.367	0.0072	0.0307	0.0365	0.2690	-1373.773	0.0072	0.0267	0.0395	0.2345	-1378.367	0.0072	0.0307	0.0395	0.2345	-1378.367	0.0072	0.0307	0.0395	0.2345	-1378.367	0.0072	0.0307	0.0395	0.2345	-1378.367	0.0072	0.0307	0.0365	0.2683	-1373.761	0.0072	0.0268	0.0365	0.2683	-1373.761	0.0072	0.0268	0.0365	0.2683	-1373.761	0.0072	0.0268	0.0303	0.2508	-1362.920	0.0057	0.0229	0.0395	0.2345	-1378.367	0.0072	0.0307	0.0365	0.2683	-1373.761	0.0072	0.0268	0.0363	0.1874	-1372.270	0.0057	0.0307	0.0395	0.2345	-1378.367	0.0072	0.0307	0.0395	0.2345	-1378.367	0.0072	0.0307	0.0365	0.2683	-1373.761	0.0072	0.0268	0.0061	0.3805	-1315.278	0.0014	0.0038	0.0061	0.3797	-1315.277	0.0014	0.0038	0.0030	0.0010	-1306.678	0.0000	0.0040	0.0000	99.0000	-1299.039	0.0000	0.0000	1.1768	0.3064	-2140.599	0.2488	0.8120	0.9688	0.3451	-2081.610	0.2177	0.6309	0.9074	0.3683	-2059.226	0.2105	0.5715	0.9493	0.3245	-2067.133	0.2068	0.6373	1.2048	0.3052	-2151.242	0.2542	0.8329	0.9550	0.4015	-2085.448	0.2307	0.5746	0.9487	0.4084	-2083.947	0.2310	0.5656	0.9565	0.3513	-2075.204	0.2168	0.6172	0.9275	0.4008	-2075.015	0.2239	0.5586	0.9216	0.4049	-2073.178	0.2235	0.5521	0.9299	0.4271	-2079.348	0.2310	0.5409	0.9354	0.4212	-2080.990	0.2309	0.5483	0.9299	0.4271	-2079.348	0.2310	0.5409	0.9464	0.3934	-2080.374	0.2265	0.5757	0.9580	0.2701	-2050.232	0.1891	0.7002	0.9153	0.3133	-2050.065	0.1958	0.6249	0.9593	0.2862	-2061.618	0.1955	0.6832	0.9067	0.3144	-2048.617	0.1943	0.6180	0.9296	0.3007	-2054.696	0.1946	0.6471	0.9349	0.2928	-2053.681	0.1929	0.6589	0.8999	0.3383	-2051.967	0.2002	0.5918	0.8999	0.3383	-2051.967	0.2002	0.5918	0.8821	0.2951	-2035.271	0.1828	0.6194	0.8233	0.2956	-2007.818	0.1708	0.5777	0.8451	0.3152	-2022.708	0.1813	0.5753	0.7936	0.3455	-2006.271	0.1784	0.5165	0.7976	0.3347	-2007.476	0.1765	0.5273	0.7756	0.3553	-2000.945	0.1768	0.4976	0.9137	0.2552	-2032.904	0.1747	0.6844	0.8487	0.2989	-2016.943	0.1771	0.5925	0.8867	0.2556	-2020.277	0.1697	0.6639	0.8863	0.2559	-2020.354	0.1697	0.6632	0.8740	0.2586	-2017.094	0.1684	0.6511	0.9297	0.2615	-2041.815	0.1802	0.6892	0.9663	0.2560	-2052.954	0.1851	0.7229	0.8399	0.3416	-2027.073	0.1878	0.5496	0.8506	0.3323	-2030.432	0.1875	0.5644	0.8399	0.3416	-2027.073	0.1878	0.5496	0.8251	0.2824	-2005.005	0.1670	0.5912	0.8404	0.2901	-2014.368	0.1725	0.5948	0.8416	0.2889	-2014.114	0.1724	0.5968	0.8351	0.2935	-2012.696	0.1726	0.5879	0.8731	0.2611	-2017.512	0.1691	0.6477	0.9046	0.2640	-2032.154	0.1763	0.6679	0.9107	0.2380	-2024.322	0.1672	0.7025	0.9572	0.2402	-2043.552	0.1767	0.7356	0.9418	0.2492	-2037.432	0.1776	0.7127	0.9595	0.2440	-2042.086	0.1788	0.7325	0.9595	0.2440	-2042.086	0.1788	0.7325	1.0016	0.2394	-2056.445	0.1845	0.7708	0.5840	0.1903	-1853.940	0.0934	0.4909	0.5840	0.1903	-1853.940	0.0934	0.4909	0.5582	0.2053	-1844.487	0.0937	0.4563	0.4864	0.2372	-1811.340	0.0891	0.3757	0.4864	0.2372	-1811.340	0.0891	0.3757	0.4777	0.2372	-1806.049	0.0875	0.3690	0.4777	0.2372	-1806.049	0.0875	0.3690	0.4997	0.2735	-1828.535	0.0993	0.3632	0.4906	0.2817	-1824.104	0.0991	0.3520	0.5356	0.2572	-1847.981	0.1029	0.3999	0.1204	0.1266	-1485.554	0.0146	0.1150	0.1982	0.1725	-1573.964	0.0297	0.1723	0.2053	0.1634	-1579.421	0.0297	0.1818	0.0395	0.2345	-1378.367	0.0072	0.0307	0.0395	0.2345	-1378.367	0.0072	0.0307	0.0395	0.2345	-1378.367	0.0072	0.0307	0.0365	0.2690	-1373.773	0.0072	0.0267	0.0395	0.2345	-1378.367	0.0072	0.0307	0.0395	0.2345	-1378.367	0.0072	0.0307	0.0395	0.2345	-1378.367	0.0072	0.0307	0.0395	0.2345	-1378.367	0.0072	0.0307	0.0365	0.2683	-1373.761	0.0072	0.0268	0.0365	0.2683	-1373.761	0.0072	0.0268	0.0365	0.2683	-1373.761	0.0072	0.0268	0.0303	0.2508	-1362.920	0.0057	0.0229	0.0395	0.2345	-1378.367	0.0072	0.0307	0.0365	0.2683	-1373.761	0.0072	0.0268	0.0363	0.1874	-1372.270	0.0057	0.0307	0.0395	0.2345	-1378.367	0.0072	0.0307	0.0395	0.2345	-1378.367	0.0072	0.0307	0.0365	0.2683	-1373.761	0.0072	0.0268	0.0061	0.3805	-1315.278	0.0014	0.0038	0.0061	0.3798	-1315.277	0.0014	0.0038	0.0029	0.0010	-1306.677	0.0000	0.0038	0.0000	99.0000	-1299.039	0.0000	0.0000	0.0000	99.0000	-1299.039	0.0000	0.0000	1.1768	0.3064	-2140.599	0.2488	0.8120	0.9688	0.3451	-2081.610	0.2177	0.6309	0.9074	0.3683	-2059.226	0.2105	0.5715	0.9493	0.3245	-2067.133	0.2068	0.6373	1.2048	0.3052	-2151.242	0.2542	0.8329	0.9550	0.4015	-2085.448	0.2307	0.5746	0.9487	0.4084	-2083.947	0.2310	0.5656	0.9565	0.3513	-2075.204	0.2168	0.6172	0.9275	0.4008	-2075.015	0.2239	0.5586	0.9216	0.4049	-2073.178	0.2235	0.5521	0.9299	0.4271	-2079.348	0.2310	0.5409	0.9354	0.4212	-2080.990	0.2309	0.5483	0.9299	0.4271	-2079.348	0.2310	0.5409	0.9464	0.3934	-2080.374	0.2265	0.5757	0.9580	0.2701	-2050.232	0.1891	0.7002	0.9153	0.3133	-2050.065	0.1958	0.6249	0.9593	0.2862	-2061.618	0.1955	0.6832	0.9067	0.3144	-2048.617	0.1943	0.6180	0.9296	0.3007	-2054.696	0.1946	0.6471	0.9349	0.2928	-2053.681	0.1929	0.6589	0.8999	0.3383	-2051.967	0.2002	0.5918	0.8999	0.3383	-2051.967	0.2002	0.5918	0.8821	0.2951	-2035.271	0.1828	0.6194	0.8233	0.2956	-2007.818	0.1708	0.5777	0.8451	0.3152	-2022.708	0.1813	0.5753	0.7936	0.3455	-2006.271	0.1784	0.5165	0.7976	0.3347	-2007.476	0.1765	0.5273	0.7756	0.3553	-2000.945	0.1768	0.4976	0.9137	0.2552	-2032.904	0.1747	0.6844	0.8487	0.2989	-2016.943	0.1771	0.5925	0.8867	0.2556	-2020.277	0.1697	0.6639	0.8863	0.2559	-2020.354	0.1697	0.6632	0.8740	0.2586	-2017.094	0.1684	0.6511	0.9297	0.2615	-2041.815	0.1802	0.6892	0.9663	0.2560	-2052.954	0.1851	0.7229	0.8399	0.3416	-2027.073	0.1878	0.5496	0.8506	0.3323	-2030.432	0.1875	0.5644	0.8399	0.3416	-2027.073	0.1878	0.5496	0.8251	0.2824	-2005.005	0.1670	0.5912	0.8404	0.2901	-2014.368	0.1725	0.5948	0.8416	0.2889	-2014.114	0.1724	0.5968	0.8351	0.2935	-2012.696	0.1726	0.5879	0.8731	0.2611	-2017.512	0.1691	0.6477	0.9046	0.2640	-2032.154	0.1763	0.6679	0.9107	0.2380	-2024.322	0.1672	0.7025	0.9572	0.2402	-2043.552	0.1767	0.7356	0.9418	0.2492	-2037.432	0.1776	0.7127	0.9595	0.2440	-2042.086	0.1788	0.7325	0.9595	0.2440	-2042.086	0.1788	0.7325	1.0016	0.2394	-2056.445	0.1845	0.7708	0.5840	0.1903	-1853.940	0.0934	0.4909	0.5840	0.1903	-1853.940	0.0934	0.4909	0.5582	0.2053	-1844.487	0.0937	0.4563	0.4864	0.2372	-1811.340	0.0891	0.3757	0.4864	0.2372	-1811.340	0.0891	0.3757	0.4777	0.2372	-1806.049	0.0875	0.3690	0.4777	0.2372	-1806.049	0.0875	0.3690	0.4997	0.2735	-1828.535	0.0993	0.3632	0.4906	0.2817	-1824.104	0.0991	0.3520	0.5356	0.2572	-1847.981	0.1029	0.3999	0.1204	0.1266	-1485.554	0.0146	0.1150	0.1982	0.1725	-1573.964	0.0297	0.1723	0.2053	0.1634	-1579.421	0.0297	0.1818	0.0395	0.2345	-1378.367	0.0072	0.0307	0.0395	0.2345	-1378.367	0.0072	0.0307	0.0395	0.2345	-1378.367	0.0072	0.0307	0.0365	0.2690	-1373.773	0.0072	0.0267	0.0395	0.2345	-1378.367	0.0072	0.0307	0.0395	0.2345	-1378.367	0.0072	0.0307	0.0395	0.2345	-1378.367	0.0072	0.0307	0.0395	0.2345	-1378.367	0.0072	0.0307	0.0365	0.2683	-1373.761	0.0072	0.0268	0.0365	0.2683	-1373.761	0.0072	0.0268	0.0365	0.2683	-1373.761	0.0072	0.0268	0.0303	0.2508	-1362.920	0.0057	0.0229	0.0395	0.2345	-1378.367	0.0072	0.0307	0.0365	0.2683	-1373.761	0.0072	0.0268	0.0363	0.1874	-1372.270	0.0057	0.0307	0.0395	0.2345	-1378.367	0.0072	0.0307	0.0395	0.2345	-1378.367	0.0072	0.0307	0.0365	0.2683	-1373.761	0.0072	0.0268	0.0061	0.3805	-1315.278	0.0014	0.0038	0.0061	0.3798	-1315.277	0.0014	0.0038	0.0029	0.0010	-1306.677	0.0000	0.0038	0.0000	99.0000	-1299.039	0.0000	0.0000	0.0000	99.0000	-1299.039	0.0000	0.0000	0.0000	99.0000	-1299.039	0.0000	0.0000	1.1768	0.3064	-2140.599	0.2488	0.8120	0.9688	0.3451	-2081.610	0.2177	0.6309	0.9074	0.3683	-2059.226	0.2105	0.5715	0.9493	0.3245	-2067.133	0.2068	0.6373	1.2048	0.3052	-2151.242	0.2542	0.8329	0.9550	0.4015	-2085.448	0.2307	0.5746	0.9487	0.4084	-2083.947	0.2310	0.5656	0.9565	0.3513	-2075.204	0.2168	0.6172	0.9275	0.4008	-2075.015	0.2239	0.5586	0.9216	0.4049	-2073.178	0.2235	0.5521	0.9299	0.4271	-2079.348	0.2310	0.5409	0.9354	0.4212	-2080.990	0.2309	0.5483	0.9299	0.4271	-2079.348	0.2310	0.5409	0.9464	0.3934	-2080.374	0.2265	0.5757	0.9580	0.2701	-2050.232	0.1891	0.7002	0.9153	0.3133	-2050.065	0.1958	0.6249	0.9593	0.2862	-2061.618	0.1955	0.6832	0.9067	0.3144	-2048.617	0.1943	0.6180	0.9296	0.3007	-2054.696	0.1946	0.6471	0.9349	0.2928	-2053.681	0.1929	0.6589	0.8999	0.3383	-2051.967	0.2002	0.5918	0.8999	0.3383	-2051.967	0.2002	0.5918	0.8821	0.2951	-2035.271	0.1828	0.6194	0.8233	0.2956	-2007.818	0.1708	0.5777	0.8451	0.3152	-2022.708	0.1813	0.5753	0.7936	0.3455	-2006.271	0.1784	0.5165	0.7976	0.3347	-2007.476	0.1765	0.5273	0.7756	0.3553	-2000.945	0.1768	0.4976	0.9137	0.2552	-2032.904	0.1747	0.6844	0.8487	0.2989	-2016.943	0.1771	0.5925	0.8867	0.2556	-2020.277	0.1697	0.6639	0.8863	0.2559	-2020.354	0.1697	0.6632	0.8740	0.2586	-2017.094	0.1684	0.6511	0.9297	0.2615	-2041.815	0.1802	0.6892	0.9663	0.2560	-2052.954	0.1851	0.7229	0.8399	0.3416	-2027.073	0.1878	0.5496	0.8506	0.3323	-2030.432	0.1875	0.5644	0.8399	0.3416	-2027.073	0.1878	0.5496	0.8251	0.2824	-2005.005	0.1670	0.5912	0.8404	0.2901	-2014.368	0.1725	0.5948	0.8416	0.2889	-2014.114	0.1724	0.5968	0.8351	0.2935	-2012.696	0.1726	0.5879	0.8731	0.2611	-2017.512	0.1691	0.6477	0.9046	0.2640	-2032.154	0.1763	0.6679	0.9107	0.2380	-2024.322	0.1672	0.7025	0.9572	0.2402	-2043.552	0.1767	0.7356	0.9418	0.2492	-2037.432	0.1776	0.7127	0.9595	0.2440	-2042.086	0.1788	0.7325	0.9595	0.2440	-2042.086	0.1788	0.7325	1.0016	0.2394	-2056.445	0.1845	0.7708	0.5840	0.1903	-1853.940	0.0934	0.4909	0.5840	0.1903	-1853.940	0.0934	0.4909	0.5582	0.2053	-1844.487	0.0937	0.4563	0.4864	0.2372	-1811.340	0.0891	0.3757	0.4864	0.2372	-1811.340	0.0891	0.3757	0.4777	0.2372	-1806.049	0.0875	0.3690	0.4777	0.2372	-1806.049	0.0875	0.3690	0.4997	0.2735	-1828.535	0.0993	0.3632	0.4906	0.2817	-1824.104	0.0991	0.3520	0.5356	0.2572	-1847.981	0.1029	0.3999	0.1204	0.1266	-1485.554	0.0146	0.1150	0.1982	0.1725	-1573.964	0.0297	0.1723	0.2053	0.1634	-1579.421	0.0297	0.1818	0.0395	0.2345	-1378.367	0.0072	0.0307	0.0395	0.2345	-1378.367	0.0072	0.0307	0.0395	0.2345	-1378.367	0.0072	0.0307	0.0365	0.2690	-1373.773	0.0072	0.0267	0.0395	0.2345	-1378.367	0.0072	0.0307	0.0395	0.2345	-1378.367	0.0072	0.0307	0.0395	0.2345	-1378.367	0.0072	0.0307	0.0395	0.2345	-1378.367	0.0072	0.0307	0.0365	0.2683	-1373.761	0.0072	0.0268	0.0365	0.2683	-1373.761	0.0072	0.0268	0.0365	0.2683	-1373.761	0.0072	0.0268	0.0303	0.2508	-1362.920	0.0057	0.0229	0.0395	0.2345	-1378.367	0.0072	0.0307	0.0365	0.2683	-1373.761	0.0072	0.0268	0.0363	0.1874	-1372.270	0.0057	0.0307	0.0395	0.2345	-1378.367	0.0072	0.0307	0.0395	0.2345	-1378.367	0.0072	0.0307	0.0365	0.2683	-1373.761	0.0072	0.0268	0.0061	0.3805	-1315.278	0.0014	0.0038	0.0061	0.3798	-1315.277	0.0014	0.0038	0.0029	0.0010	-1306.677	0.0000	0.0038	0.0000	99.0000	-1299.039	0.0000	0.0000	0.0000	99.0000	-1299.039	0.0000	0.0000	0.0000	99.0000	-1299.039	0.0000	0.0000	0.0000	99.0000	-1299.039	0.0000	0.0000	1.1768	0.3064	-2140.599	0.2488	0.8120	0.9688	0.3451	-2081.610	0.2177	0.6309	0.9074	0.3683	-2059.226	0.2105	0.5715	0.9493	0.3245	-2067.133	0.2068	0.6373	1.2048	0.3052	-2151.242	0.2542	0.8329	0.9550	0.4015	-2085.448	0.2307	0.5746	0.9487	0.4084	-2083.947	0.2310	0.5656	0.9565	0.3513	-2075.204	0.2168	0.6172	0.9275	0.4008	-2075.015	0.2239	0.5586	0.9216	0.4049	-2073.178	0.2235	0.5521	0.9299	0.4271	-2079.348	0.2310	0.5409	0.9354	0.4212	-2080.990	0.2309	0.5483	0.9299	0.4271	-2079.348	0.2310	0.5409	0.9464	0.3934	-2080.374	0.2265	0.5757	0.9580	0.2701	-2050.232	0.1891	0.7002	0.9153	0.3133	-2050.065	0.1958	0.6249	0.9593	0.2862	-2061.618	0.1955	0.6832	0.9067	0.3144	-2048.617	0.1943	0.6180	0.9296	0.3007	-2054.696	0.1946	0.6471	0.9349	0.2928	-2053.681	0.1929	0.6589	0.8999	0.3383	-2051.967	0.2002	0.5918	0.8999	0.3383	-2051.967	0.2002	0.5918	0.8821	0.2951	-2035.271	0.1828	0.6194	0.8233	0.2956	-2007.818	0.1708	0.5777	0.8451	0.3152	-2022.708	0.1813	0.5753	0.7936	0.3455	-2006.271	0.1784	0.5165	0.7976	0.3347	-2007.476	0.1765	0.5273	0.7756	0.3553	-2000.945	0.1768	0.4976	0.9137	0.2552	-2032.904	0.1747	0.6844	0.8487	0.2989	-2016.943	0.1771	0.5925	0.8867	0.2556	-2020.277	0.1697	0.6639	0.8863	0.2559	-2020.354	0.1697	0.6632	0.8740	0.2586	-2017.094	0.1684	0.6511	0.9297	0.2615	-2041.815	0.1802	0.6892	0.9663	0.2560	-2052.954	0.1851	0.7229	0.8399	0.3416	-2027.073	0.1878	0.5496	0.8506	0.3323	-2030.432	0.1875	0.5644	0.8399	0.3416	-2027.073	0.1878	0.5496	0.8251	0.2824	-2005.005	0.1670	0.5912	0.8404	0.2901	-2014.368	0.1725	0.5948	0.8416	0.2889	-2014.114	0.1724	0.5968	0.8351	0.2935	-2012.696	0.1726	0.5879	0.8731	0.2611	-2017.512	0.1691	0.6477	0.9046	0.2640	-2032.154	0.1763	0.6679	0.9107	0.2380	-2024.322	0.1672	0.7025	0.9572	0.2402	-2043.552	0.1767	0.7356	0.9418	0.2492	-2037.432	0.1776	0.7127	0.9595	0.2440	-2042.086	0.1788	0.7325	0.9595	0.2440	-2042.086	0.1788	0.7325	1.0016	0.2394	-2056.445	0.1845	0.7708	0.5840	0.1903	-1853.940	0.0934	0.4909	0.5840	0.1903	-1853.940	0.0934	0.4909	0.5582	0.2053	-1844.487	0.0937	0.4563	0.4864	0.2372	-1811.340	0.0891	0.3757	0.4864	0.2372	-1811.340	0.0891	0.3757	0.4777	0.2372	-1806.049	0.0875	0.3690	0.4777	0.2372	-1806.049	0.0875	0.3690	0.4997	0.2735	-1828.535	0.0993	0.3632	0.4906	0.2817	-1824.104	0.0991	0.3520	0.5356	0.2572	-1847.981	0.1029	0.3999	0.1204	0.1266	-1485.554	0.0146	0.1150	0.1982	0.1725	-1573.964	0.0297	0.1723	0.2053	0.1634	-1579.421	0.0297	0.1818	0.0395	0.2345	-1378.367	0.0072	0.0307	0.0395	0.2345	-1378.367	0.0072	0.0307	0.0395	0.2345	-1378.367	0.0072	0.0307	0.0365	0.2690	-1373.773	0.0072	0.0267	0.0395	0.2345	-1378.367	0.0072	0.0307	0.0395	0.2345	-1378.367	0.0072	0.0307	0.0395	0.2345	-1378.367	0.0072	0.0307	0.0395	0.2345	-1378.367	0.0072	0.0307	0.0365	0.2683	-1373.761	0.0072	0.0268	0.0365	0.2683	-1373.761	0.0072	0.0268	0.0365	0.2683	-1373.761	0.0072	0.0268	0.0303	0.2508	-1362.920	0.0057	0.0229	0.0395	0.2345	-1378.367	0.0072	0.0307	0.0365	0.2683	-1373.761	0.0072	0.0268	0.0363	0.1874	-1372.270	0.0057	0.0307	0.0395	0.2345	-1378.367	0.0072	0.0307	0.0395	0.2345	-1378.367	0.0072	0.0307	0.0365	0.2683	-1373.761	0.0072	0.0268	0.0061	0.3805	-1315.278	0.0014	0.0038	0.0061	0.3798	-1315.277	0.0014	0.0038	0.0029	0.0010	-1306.677	0.0000	0.0038	0.0000	99.0000	-1299.039	0.0000	0.0000	0.0000	99.0000	-1299.039	0.0000	0.0000	0.0000	99.0000	-1299.039	0.0000	0.0000	0.0000	99.0000	-1299.039	0.0000	0.0000	0.0000	99.0000	-1299.039	0.0000	0.0000	1.1768	0.3064	-2140.599	0.2488	0.8120	0.9688	0.3451	-2081.610	0.2177	0.6309	0.9074	0.3683	-2059.226	0.2105	0.5715	0.9493	0.3245	-2067.133	0.2068	0.6373	1.2048	0.3052	-2151.242	0.2542	0.8329	0.9550	0.4015	-2085.448	0.2307	0.5746	0.9487	0.4084	-2083.947	0.2310	0.5656	0.9565	0.3513	-2075.204	0.2168	0.6172	0.9275	0.4008	-2075.015	0.2239	0.5586	0.9216	0.4049	-2073.178	0.2235	0.5521	0.9299	0.4271	-2079.348	0.2310	0.5409	0.9354	0.4212	-2080.990	0.2309	0.5483	0.9299	0.4271	-2079.348	0.2310	0.5409	0.9464	0.3934	-2080.374	0.2265	0.5757	0.9580	0.2701	-2050.232	0.1891	0.7002	0.9153	0.3133	-2050.065	0.1958	0.6249	0.9593	0.2862	-2061.618	0.1955	0.6832	0.9067	0.3144	-2048.617	0.1943	0.6180	0.9296	0.3007	-2054.696	0.1946	0.6471	0.9349	0.2928	-2053.681	0.1929	0.6589	0.8999	0.3383	-2051.967	0.2002	0.5918	0.8999	0.3383	-2051.967	0.2002	0.5918	0.8821	0.2951	-2035.271	0.1828	0.6194	0.8233	0.2956	-2007.818	0.1708	0.5777	0.8451	0.3152	-2022.708	0.1813	0.5753	0.7936	0.3455	-2006.271	0.1784	0.5165	0.7976	0.3347	-2007.476	0.1765	0.5273	0.7756	0.3553	-2000.945	0.1768	0.4976	0.9137	0.2552	-2032.904	0.1747	0.6844	0.8487	0.2989	-2016.943	0.1771	0.5925	0.8867	0.2556	-2020.277	0.1697	0.6639	0.8863	0.2559	-2020.354	0.1697	0.6632	0.8740	0.2586	-2017.094	0.1684	0.6511	0.9297	0.2615	-2041.815	0.1802	0.6892	0.9663	0.2560	-2052.954	0.1851	0.7229	0.8399	0.3416	-2027.073	0.1878	0.5496	0.8506	0.3323	-2030.432	0.1875	0.5644	0.8399	0.3416	-2027.073	0.1878	0.5496	0.8251	0.2824	-2005.005	0.1670	0.5912	0.8404	0.2901	-2014.368	0.1725	0.5948	0.8416	0.2889	-2014.114	0.1724	0.5968	0.8351	0.2935	-2012.696	0.1726	0.5879	0.8731	0.2611	-2017.512	0.1691	0.6477	0.9046	0.2640	-2032.154	0.1763	0.6679	0.9107	0.2380	-2024.322	0.1672	0.7025	0.9572	0.2402	-2043.552	0.1767	0.7356	0.9418	0.2492	-2037.432	0.1776	0.7127	0.9595	0.2440	-2042.086	0.1788	0.7325	0.9595	0.2440	-2042.086	0.1788	0.7325	1.0016	0.2394	-2056.445	0.1845	0.7708	0.5840	0.1903	-1853.940	0.0934	0.4909	0.5840	0.1903	-1853.940	0.0934	0.4909	0.5582	0.2053	-1844.487	0.0937	0.4563	0.4864	0.2372	-1811.340	0.0891	0.3757	0.4864	0.2372	-1811.340	0.0891	0.3757	0.4777	0.2372	-1806.049	0.0875	0.3690	0.4777	0.2372	-1806.049	0.0875	0.3690	0.4997	0.2735	-1828.535	0.0993	0.3632	0.4906	0.2817	-1824.104	0.0991	0.3520	0.5356	0.2572	-1847.981	0.1029	0.3999	0.1204	0.1266	-1485.554	0.0146	0.1150	0.1982	0.1725	-1573.964	0.0297	0.1723	0.2053	0.1634	-1579.421	0.0297	0.1818	0.0395	0.2345	-1378.367	0.0072	0.0307	0.0395	0.2345	-1378.367	0.0072	0.0307	0.0395	0.2345	-1378.367	0.0072	0.0307	0.0365	0.2690	-1373.773	0.0072	0.0267	0.0395	0.2345	-1378.367	0.0072	0.0307	0.0395	0.2345	-1378.367	0.0072	0.0307	0.0395	0.2345	-1378.367	0.0072	0.0307	0.0395	0.2345	-1378.367	0.0072	0.0307	0.0365	0.2683	-1373.761	0.0072	0.0268	0.0365	0.2683	-1373.761	0.0072	0.0268	0.0365	0.2683	-1373.761	0.0072	0.0268	0.0303	0.2508	-1362.920	0.0057	0.0229	0.0395	0.2345	-1378.367	0.0072	0.0307	0.0365	0.2683	-1373.761	0.0072	0.0268	0.0363	0.1874	-1372.270	0.0057	0.0307	0.0395	0.2345	-1378.367	0.0072	0.0307	0.0395	0.2345	-1378.367	0.0072	0.0307	0.0365	0.2683	-1373.761	0.0072	0.0268	0.0061	0.3805	-1315.278	0.0014	0.0038	0.0061	0.3798	-1315.277	0.0014	0.0038	0.0029	0.0010	-1306.677	0.0000	0.0038	0.0000	99.0000	-1299.039	0.0000	0.0000	0.0000	99.0000	-1299.039	0.0000	0.0000	0.0000	99.0000	-1299.039	0.0000	0.0000	0.0000	99.0000	-1299.039	0.0000	0.0000	0.0000	99.0000	-1299.039	0.0000	0.0000	0.0000	99.0000	-1299.039	0.0000	0.0000	1.1768	0.3064	-2140.599	0.2488	0.8120	0.9688	0.3451	-2081.610	0.2177	0.6309	0.9074	0.3683	-2059.226	0.2105	0.5715	0.9493	0.3245	-2067.133	0.2068	0.6373	1.2048	0.3052	-2151.242	0.2542	0.8329	0.9550	0.4015	-2085.448	0.2307	0.5746	0.9487	0.4084	-2083.947	0.2310	0.5656	0.9565	0.3513	-2075.204	0.2168	0.6172	0.9275	0.4008	-2075.015	0.2239	0.5586	0.9216	0.4049	-2073.178	0.2235	0.5521	0.9299	0.4271	-2079.348	0.2310	0.5409	0.9354	0.4212	-2080.990	0.2309	0.5483	0.9299	0.4271	-2079.348	0.2310	0.5409	0.9464	0.3934	-2080.374	0.2265	0.5757	0.9580	0.2701	-2050.232	0.1891	0.7002	0.9153	0.3133	-2050.065	0.1958	0.6249	0.9593	0.2862	-2061.618	0.1955	0.6832	0.9067	0.3144	-2048.617	0.1943	0.6180	0.9296	0.3007	-2054.696	0.1946	0.6471	0.9349	0.2928	-2053.681	0.1929	0.6589	0.8999	0.3383	-2051.967	0.2002	0.5918	0.8999	0.3383	-2051.967	0.2002	0.5918	0.8821	0.2951	-2035.271	0.1828	0.6194	0.8233	0.2956	-2007.818	0.1708	0.5777	0.8451	0.3152	-2022.708	0.1813	0.5753	0.7936	0.3455	-2006.271	0.1784	0.5165	0.7976	0.3347	-2007.476	0.1765	0.5273	0.7756	0.3553	-2000.945	0.1768	0.4976	0.9137	0.2552	-2032.904	0.1747	0.6844	0.8487	0.2989	-2016.943	0.1771	0.5925	0.8867	0.2556	-2020.277	0.1697	0.6639	0.8863	0.2559	-2020.354	0.1697	0.6632	0.8740	0.2586	-2017.094	0.1684	0.6511	0.9297	0.2615	-2041.815	0.1802	0.6892	0.9663	0.2560	-2052.954	0.1851	0.7229	0.8399	0.3416	-2027.073	0.1878	0.5496	0.8506	0.3323	-2030.432	0.1875	0.5644	0.8399	0.3416	-2027.073	0.1878	0.5496	0.8251	0.2824	-2005.005	0.1670	0.5912	0.8404	0.2901	-2014.368	0.1725	0.5948	0.8416	0.2889	-2014.114	0.1724	0.5968	0.8351	0.2935	-2012.696	0.1726	0.5879	0.8731	0.2611	-2017.512	0.1691	0.6477	0.9046	0.2640	-2032.154	0.1763	0.6679	0.9107	0.2380	-2024.322	0.1672	0.7025	0.9572	0.2402	-2043.552	0.1767	0.7356	0.9418	0.2492	-2037.432	0.1776	0.7127	0.9595	0.2440	-2042.086	0.1788	0.7325	0.9595	0.2440	-2042.086	0.1788	0.7325	1.0016	0.2394	-2056.445	0.1845	0.7708	0.5840	0.1903	-1853.940	0.0934	0.4909	0.5840	0.1903	-1853.940	0.0934	0.4909	0.5582	0.2053	-1844.487	0.0937	0.4563	0.4864	0.2372	-1811.340	0.0891	0.3757	0.4864	0.2372	-1811.340	0.0891	0.3757	0.4777	0.2372	-1806.049	0.0875	0.3690	0.4777	0.2372	-1806.049	0.0875	0.3690	0.4997	0.2735	-1828.535	0.0993	0.3632	0.4906	0.2817	-1824.104	0.0991	0.3520	0.5356	0.2572	-1847.981	0.1029	0.3999	0.1204	0.1266	-1485.554	0.0146	0.1150	0.1982	0.1725	-1573.964	0.0297	0.1723	0.2053	0.1634	-1579.421	0.0297	0.1818	0.0395	0.2345	-1378.367	0.0072	0.0307	0.0395	0.2345	-1378.367	0.0072	0.0307	0.0395	0.2345	-1378.367	0.0072	0.0307	0.0365	0.2690	-1373.773	0.0072	0.0267	0.0395	0.2345	-1378.367	0.0072	0.0307	0.0395	0.2345	-1378.367	0.0072	0.0307	0.0395	0.2345	-1378.367	0.0072	0.0307	0.0395	0.2345	-1378.367	0.0072	0.0307	0.0365	0.2683	-1373.761	0.0072	0.0268	0.0365	0.2683	-1373.761	0.0072	0.0268	0.0365	0.2683	-1373.761	0.0072	0.0268	0.0303	0.2508	-1362.920	0.0057	0.0229	0.0395	0.2345	-1378.367	0.0072	0.0307	0.0365	0.2683	-1373.761	0.0072	0.0268	0.0363	0.1874	-1372.270	0.0057	0.0307	0.0395	0.2345	-1378.367	0.0072	0.0307	0.0395	0.2345	-1378.367	0.0072	0.0307	0.0365	0.2683	-1373.761	0.0072	0.0268	0.0061	0.3805	-1315.278	0.0014	0.0038	0.0061	0.3798	-1315.277	0.0014	0.0038	0.0029	0.0010	-1306.677	0.0000	0.0038	0.0000	0.6918	-1299.039	0.0000	0.0000	0.0000	99.0000	-1299.039	0.0000	0.0000	0.0000	99.0000	-1299.039	0.0000	0.0000	0.0000	99.0000	-1299.039	0.0000	0.0000	0.0000	99.0000	-1299.039	0.0000	0.0000	0.0000	99.0000	-1299.039	0.0000	0.0000	0.0000	99.0000	-1299.039	0.0000	0.0000	1.1768	0.3064	-2140.599	0.2488	0.8120	0.9688	0.3451	-2081.610	0.2177	0.6309	0.9074	0.3683	-2059.226	0.2105	0.5715	0.9493	0.3245	-2067.133	0.2068	0.6373	1.2048	0.3052	-2151.242	0.2542	0.8329	0.9550	0.4015	-2085.448	0.2307	0.5746	0.9487	0.4084	-2083.947	0.2310	0.5656	0.9565	0.3513	-2075.204	0.2168	0.6172	0.9275	0.4008	-2075.015	0.2239	0.5586	0.9216	0.4049	-2073.178	0.2235	0.5521	0.9299	0.4271	-2079.348	0.2310	0.5409	0.9354	0.4212	-2080.990	0.2309	0.5483	0.9299	0.4271	-2079.348	0.2310	0.5409	0.9464	0.3934	-2080.374	0.2265	0.5757	0.9580	0.2701	-2050.232	0.1891	0.7002	0.9153	0.3133	-2050.065	0.1958	0.6249	0.9593	0.2862	-2061.618	0.1955	0.6832	0.9067	0.3144	-2048.617	0.1943	0.6180	0.9296	0.3007	-2054.696	0.1946	0.6471	0.9349	0.2928	-2053.681	0.1929	0.6589	0.8999	0.3383	-2051.967	0.2002	0.5918	0.8999	0.3383	-2051.967	0.2002	0.5918	0.8821	0.2951	-2035.271	0.1828	0.6194	0.8233	0.2956	-2007.818	0.1708	0.5777	0.8451	0.3152	-2022.708	0.1813	0.5753	0.7936	0.3455	-2006.271	0.1784	0.5165	0.7976	0.3347	-2007.476	0.1765	0.5273	0.7756	0.3553	-2000.945	0.1768	0.4976	0.9137	0.2552	-2032.904	0.1747	0.6844	0.8487	0.2989	-2016.943	0.1771	0.5925	0.8867	0.2556	-2020.277	0.1697	0.6639	0.8863	0.2559	-2020.354	0.1697	0.6632	0.8740	0.2586	-2017.094	0.1684	0.6511	0.9297	0.2615	-2041.815	0.1802	0.6892	0.9663	0.2560	-2052.954	0.1851	0.7229	0.8399	0.3416	-2027.073	0.1878	0.5496	0.8506	0.3323	-2030.432	0.1875	0.5644	0.8399	0.3416	-2027.073	0.1878	0.5496	0.8251	0.2824	-2005.005	0.1670	0.5912	0.8404	0.2901	-2014.368	0.1725	0.5948	0.8416	0.2889	-2014.114	0.1724	0.5968	0.8351	0.2935	-2012.696	0.1726	0.5879	0.8731	0.2611	-2017.512	0.1691	0.6477	0.9046	0.2640	-2032.154	0.1763	0.6679	0.9107	0.2380	-2024.322	0.1672	0.7025	0.9572	0.2402	-2043.552	0.1767	0.7356	0.9418	0.2492	-2037.432	0.1776	0.7127	0.9595	0.2440	-2042.086	0.1788	0.7325	0.9595	0.2440	-2042.086	0.1788	0.7325	1.0016	0.2394	-2056.445	0.1845	0.7708	0.5840	0.1903	-1853.940	0.0934	0.4909	0.5840	0.1903	-1853.940	0.0934	0.4909	0.5582	0.2053	-1844.487	0.0937	0.4563	0.4864	0.2372	-1811.340	0.0891	0.3757	0.4864	0.2372	-1811.340	0.0891	0.3757	0.4777	0.2372	-1806.049	0.0875	0.3690	0.4777	0.2372	-1806.049	0.0875	0.3690	0.4997	0.2735	-1828.535	0.0993	0.3632	0.4906	0.2817	-1824.104	0.0991	0.3520	0.5356	0.2572	-1847.981	0.1029	0.3999	0.1204	0.1266	-1485.554	0.0146	0.1150	0.1982	0.1725	-1573.964	0.0297	0.1723	0.2053	0.1634	-1579.421	0.0297	0.1818	0.0395	0.2345	-1378.367	0.0072	0.0307	0.0395	0.2345	-1378.367	0.0072	0.0307	0.0395	0.2345	-1378.367	0.0072	0.0307	0.0365	0.2690	-1373.773	0.0072	0.0267	0.0395	0.2345	-1378.367	0.0072	0.0307	0.0395	0.2345	-1378.367	0.0072	0.0307	0.0395	0.2345	-1378.367	0.0072	0.0307	0.0395	0.2345	-1378.367	0.0072	0.0307	0.0365	0.2683	-1373.761	0.0072	0.0268	0.0365	0.2683	-1373.761	0.0072	0.0268	0.0365	0.2683	-1373.761	0.0072	0.0268	0.0303	0.2508	-1362.920	0.0057	0.0229	0.0395	0.2345	-1378.367	0.0072	0.0307	0.0365	0.2683	-1373.761	0.0072	0.0268	0.0363	0.1874	-1372.270	0.0057	0.0307	0.0395	0.2345	-1378.367	0.0072	0.0307	0.0395	0.2345	-1378.367	0.0072	0.0307	0.0365	0.2683	-1373.761	0.0072	0.0268	0.0061	0.3805	-1315.278	0.0014	0.0038	0.0061	0.3798	-1315.277	0.0014	0.0038	0.0031	0.0010	-1306.679	0.0000	0.0040	0.0000	99.0000	-1299.039	0.0000	0.0000	0.0000	99.0000	-1299.039	0.0000	0.0000	0.0000	99.0000	-1299.039	0.0000	0.0000	0.0000	0.8085	-1299.039	0.0000	0.0000	0.0000	0.9382	-1299.039	0.0000	0.0000	0.0000	99.0000	-1299.039	0.0000	0.0000	0.0000	0.8037	-1299.039	0.0000	0.0000	0.0000	99.0000	-1299.039	0.0000	0.0000	1.1768	0.3064	-2140.599	0.2488	0.8120	0.9688	0.3451	-2081.610	0.2177	0.6309	0.9074	0.3683	-2059.226	0.2105	0.5715	0.9493	0.3245	-2067.133	0.2068	0.6373	1.2048	0.3052	-2151.242	0.2542	0.8329	0.9550	0.4015	-2085.448	0.2307	0.5746	0.9487	0.4084	-2083.947	0.2310	0.5656	0.9565	0.3513	-2075.204	0.2168	0.6172	0.9275	0.4008	-2075.015	0.2239	0.5586	0.9216	0.4049	-2073.178	0.2235	0.5521	0.9299	0.4271	-2079.348	0.2310	0.5409	0.9354	0.4212	-2080.990	0.2309	0.5483	0.9299	0.4271	-2079.348	0.2310	0.5409	0.9464	0.3934	-2080.374	0.2265	0.5757	0.9580	0.2701	-2050.232	0.1891	0.7002	0.9153	0.3133	-2050.065	0.1958	0.6249	0.9593	0.2862	-2061.618	0.1955	0.6832	0.9067	0.3144	-2048.617	0.1943	0.6180	0.9296	0.3007	-2054.696	0.1946	0.6471	0.9349	0.2928	-2053.681	0.1929	0.6589	0.8999	0.3383	-2051.967	0.2002	0.5918	0.8999	0.3383	-2051.967	0.2002	0.5918	0.8821	0.2951	-2035.271	0.1828	0.6194	0.8233	0.2956	-2007.818	0.1708	0.5777	0.8451	0.3152	-2022.708	0.1813	0.5753	0.7936	0.3455	-2006.271	0.1784	0.5165	0.7976	0.3347	-2007.476	0.1765	0.5273	0.7756	0.3553	-2000.945	0.1768	0.4976	0.9137	0.2552	-2032.904	0.1747	0.6844	0.8487	0.2989	-2016.943	0.1771	0.5925	0.8867	0.2556	-2020.277	0.1697	0.6639	0.8863	0.2559	-2020.354	0.1697	0.6632	0.8740	0.2586	-2017.094	0.1684	0.6511	0.9297	0.2615	-2041.815	0.1802	0.6892	0.9663	0.2560	-2052.954	0.1851	0.7229	0.8399	0.3416	-2027.073	0.1878	0.5496	0.8506	0.3323	-2030.432	0.1875	0.5644	0.8399	0.3416	-2027.073	0.1878	0.5496	0.8251	0.2824	-2005.005	0.1670	0.5912	0.8404	0.2901	-2014.368	0.1725	0.5948	0.8416	0.2889	-2014.114	0.1724	0.5968	0.8351	0.2935	-2012.696	0.1726	0.5879	0.8731	0.2611	-2017.512	0.1691	0.6477	0.9046	0.2640	-2032.154	0.1763	0.6679	0.9107	0.2380	-2024.322	0.1672	0.7025	0.9572	0.2402	-2043.552	0.1767	0.7356	0.9418	0.2492	-2037.432	0.1776	0.7127	0.9595	0.2440	-2042.086	0.1788	0.7325	0.9595	0.2440	-2042.086	0.1788	0.7325	1.0016	0.2394	-2056.445	0.1845	0.7708	0.5840	0.1903	-1853.940	0.0934	0.4909	0.5840	0.1903	-1853.940	0.0934	0.4909	0.5582	0.2053	-1844.487	0.0937	0.4563	0.4864	0.2372	-1811.340	0.0891	0.3757	0.4864	0.2372	-1811.340	0.0891	0.3757	0.4777	0.2372	-1806.049	0.0875	0.3690	0.4777	0.2372	-1806.049	0.0875	0.3690	0.4997	0.2735	-1828.535	0.0993	0.3632	0.4906	0.2817	-1824.104	0.0991	0.3520	0.5356	0.2572	-1847.981	0.1029	0.3999	0.1204	0.1266	-1485.554	0.0146	0.1150	0.1982	0.1725	-1573.964	0.0297	0.1723	0.2053	0.1634	-1579.421	0.0297	0.1818	0.0395	0.2345	-1378.367	0.0072	0.0307	0.0395	0.2345	-1378.367	0.0072	0.0307	0.0395	0.2345	-1378.367	0.0072	0.0307	0.0365	0.2690	-1373.773	0.0072	0.0267	0.0395	0.2345	-1378.367	0.0072	0.0307	0.0395	0.2345	-1378.367	0.0072	0.0307	0.0395	0.2345	-1378.367	0.0072	0.0307	0.0395	0.2345	-1378.367	0.0072	0.0307	0.0365	0.2683	-1373.761	0.0072	0.0268	0.0365	0.2683	-1373.761	0.0072	0.0268	0.0365	0.2683	-1373.761	0.0072	0.0268	0.0303	0.2508	-1362.920	0.0057	0.0229	0.0395	0.2345	-1378.367	0.0072	0.0307	0.0365	0.2683	-1373.761	0.0072	0.0268	0.0363	0.1874	-1372.270	0.0057	0.0307	0.0395	0.2345	-1378.367	0.0072	0.0307	0.0395	0.2345	-1378.367	0.0072	0.0307	0.0365	0.2683	-1373.761	0.0072	0.0268	0.0061	0.3805	-1315.278	0.0014	0.0038	0.0061	0.3798	-1315.277	0.0014	0.0038	0.0029	0.0010	-1306.677	0.0000	0.0038	0.0000	99.0000	-1299.039	0.0000	0.0000	0.0000	99.0000	-1299.039	0.0000	0.0000	0.0000	99.0000	-1299.039	0.0000	0.0000	0.0000	99.0000	-1299.039	0.0000	0.0000	0.0000	99.0000	-1299.039	0.0000	0.0000	0.0000	99.0000	-1299.039	0.0000	0.0000	0.0000	99.0000	-1299.039	0.0000	0.0000	0.0000	99.0000	-1299.039	0.0000	0.0000	0.0000	99.0000	-1299.039	0.0000	0.0000	1.1768	0.3064	-2140.599	0.2488	0.8120	0.9688	0.3451	-2081.610	0.2177	0.6309	0.9074	0.3683	-2059.226	0.2105	0.5715	0.9493	0.3245	-2067.133	0.2068	0.6373	1.2048	0.3052	-2151.242	0.2542	0.8329	0.9550	0.4015	-2085.448	0.2307	0.5746	0.9487	0.4084	-2083.947	0.2310	0.5656	0.9565	0.3513	-2075.204	0.2168	0.6172	0.9275	0.4008	-2075.015	0.2239	0.5586	0.9216	0.4049	-2073.178	0.2235	0.5521	0.9299	0.4271	-2079.348	0.2310	0.5409	0.9354	0.4212	-2080.990	0.2309	0.5483	0.9299	0.4271	-2079.348	0.2310	0.5409	0.9464	0.3934	-2080.374	0.2265	0.5757	0.9580	0.2701	-2050.232	0.1891	0.7002	0.9153	0.3133	-2050.065	0.1958	0.6249	0.9593	0.2862	-2061.618	0.1955	0.6832	0.9067	0.3144	-2048.617	0.1943	0.6180	0.9296	0.3007	-2054.696	0.1946	0.6471	0.9349	0.2928	-2053.681	0.1929	0.6589	0.8999	0.3383	-2051.967	0.2002	0.5918	0.8999	0.3383	-2051.967	0.2002	0.5918	0.8821	0.2951	-2035.271	0.1828	0.6194	0.8233	0.2956	-2007.818	0.1708	0.5777	0.8451	0.3152	-2022.708	0.1813	0.5753	0.7936	0.3455	-2006.271	0.1784	0.5165	0.7976	0.3347	-2007.476	0.1765	0.5273	0.7756	0.3553	-2000.945	0.1768	0.4976	0.9137	0.2552	-2032.904	0.1747	0.6844	0.8487	0.2989	-2016.943	0.1771	0.5925	0.8867	0.2556	-2020.277	0.1697	0.6639	0.8863	0.2559	-2020.354	0.1697	0.6632	0.8740	0.2586	-2017.094	0.1684	0.6511	0.9297	0.2615	-2041.815	0.1802	0.6892	0.9663	0.2560	-2052.954	0.1851	0.7229	0.8399	0.3416	-2027.073	0.1878	0.5496	0.8506	0.3323	-2030.432	0.1875	0.5644	0.8399	0.3416	-2027.073	0.1878	0.5496	0.8251	0.2824	-2005.005	0.1670	0.5912	0.8404	0.2901	-2014.368	0.1725	0.5948	0.8416	0.2889	-2014.114	0.1724	0.5968	0.8351	0.2935	-2012.696	0.1726	0.5879	0.8731	0.2611	-2017.512	0.1691	0.6477	0.9046	0.2640	-2032.154	0.1763	0.6679	0.9107	0.2380	-2024.322	0.1672	0.7025	0.9572	0.2402	-2043.552	0.1767	0.7356	0.9418	0.2492	-2037.432	0.1776	0.7127	0.9595	0.2440	-2042.086	0.1788	0.7325	0.9595	0.2440	-2042.086	0.1788	0.7325	1.0016	0.2394	-2056.445	0.1845	0.7708	0.5840	0.1903	-1853.940	0.0934	0.4909	0.5840	0.1903	-1853.940	0.0934	0.4909	0.5582	0.2053	-1844.487	0.0937	0.4563	0.4864	0.2372	-1811.340	0.0891	0.3757	0.4864	0.2372	-1811.340	0.0891	0.3757	0.4777	0.2372	-1806.049	0.0875	0.3690	0.4777	0.2372	-1806.049	0.0875	0.3690	0.4997	0.2735	-1828.535	0.0993	0.3632	0.4906	0.2817	-1824.104	0.0991	0.3520	0.5356	0.2572	-1847.981	0.1029	0.3999	0.1204	0.1266	-1485.554	0.0146	0.1150	0.1982	0.1725	-1573.964	0.0297	0.1723	0.2053	0.1634	-1579.421	0.0297	0.1818	0.0395	0.2345	-1378.367	0.0072	0.0307	0.0395	0.2345	-1378.367	0.0072	0.0307	0.0395	0.2345	-1378.367	0.0072	0.0307	0.0365	0.2690	-1373.773	0.0072	0.0267	0.0395	0.2345	-1378.367	0.0072	0.0307	0.0395	0.2345	-1378.367	0.0072	0.0307	0.0395	0.2345	-1378.367	0.0072	0.0307	0.0395	0.2345	-1378.367	0.0072	0.0307	0.0365	0.2683	-1373.761	0.0072	0.0268	0.0365	0.2683	-1373.761	0.0072	0.0268	0.0365	0.2683	-1373.761	0.0072	0.0268	0.0303	0.2508	-1362.920	0.0057	0.0229	0.0395	0.2345	-1378.367	0.0072	0.0307	0.0365	0.2683	-1373.761	0.0072	0.0268	0.0363	0.1874	-1372.270	0.0057	0.0307	0.0395	0.2345	-1378.367	0.0072	0.0307	0.0395	0.2345	-1378.367	0.0072	0.0307	0.0365	0.2683	-1373.761	0.0072	0.0268	0.0061	0.3805	-1315.278	0.0014	0.0038	0.0061	0.3798	-1315.277	0.0014	0.0038	0.0029	0.0010	-1306.677	0.0000	0.0038	0.0000	99.0000	-1299.039	0.0000	0.0000	0.0000	99.0000	-1299.039	0.0000	0.0000	0.0000	99.0000	-1299.039	0.0000	0.0000	0.0000	99.0000	-1299.039	0.0000	0.0000	0.0000	99.0000	-1299.039	0.0000	0.0000	0.0000	99.0000	-1299.039	0.0000	0.0000	0.0000	99.0000	-1299.039	0.0000	0.0000	0.0000	99.0000	-1299.039	0.0000	0.0000	0.0000	99.0000	-1299.039	0.0000	0.0000	0.0000	99.0000	-1299.039	0.0000	0.0000	1.1768	0.3064	-2140.599	0.2488	0.8120	0.9688	0.3451	-2081.610	0.2177	0.6309	0.9074	0.3683	-2059.226	0.2105	0.5715	0.9493	0.3245	-2067.133	0.2068	0.6373	1.2048	0.3052	-2151.242	0.2542	0.8329	0.9550	0.4015	-2085.448	0.2307	0.5746	0.9487	0.4084	-2083.947	0.2310	0.5656	0.9565	0.3513	-2075.204	0.2168	0.6172	0.9275	0.4008	-2075.015	0.2239	0.5586	0.9216	0.4049	-2073.178	0.2235	0.5521	0.9299	0.4271	-2079.348	0.2310	0.5409	0.9354	0.4212	-2080.990	0.2309	0.5483	0.9299	0.4271	-2079.348	0.2310	0.5409	0.9464	0.3934	-2080.374	0.2265	0.5757	0.9580	0.2701	-2050.232	0.1891	0.7002	0.9153	0.3133	-2050.065	0.1958	0.6249	0.9593	0.2862	-2061.618	0.1955	0.6832	0.9067	0.3144	-2048.617	0.1943	0.6180	0.9296	0.3007	-2054.696	0.1946	0.6471	0.9349	0.2928	-2053.681	0.1929	0.6589	0.8999	0.3383	-2051.967	0.2002	0.5918	0.8999	0.3383	-2051.967	0.2002	0.5918	0.8821	0.2951	-2035.271	0.1828	0.6194	0.8233	0.2956	-2007.818	0.1708	0.5777	0.8451	0.3152	-2022.708	0.1813	0.5753	0.7936	0.3455	-2006.271	0.1784	0.5165	0.7976	0.3347	-2007.476	0.1765	0.5273	0.7756	0.3553	-2000.945	0.1768	0.4976	0.9137	0.2552	-2032.904	0.1747	0.6844	0.8487	0.2989	-2016.943	0.1771	0.5925	0.8867	0.2556	-2020.277	0.1697	0.6639	0.8863	0.2559	-2020.354	0.1697	0.6632	0.8740	0.2586	-2017.094	0.1684	0.6511	0.9297	0.2615	-2041.815	0.1802	0.6892	0.9663	0.2560	-2052.954	0.1851	0.7229	0.8399	0.3416	-2027.073	0.1878	0.5496	0.8506	0.3323	-2030.432	0.1875	0.5644	0.8399	0.3416	-2027.073	0.1878	0.5496	0.8251	0.2824	-2005.005	0.1670	0.5912	0.8404	0.2901	-2014.368	0.1725	0.5948	0.8416	0.2889	-2014.114	0.1724	0.5968	0.8351	0.2935	-2012.696	0.1726	0.5879	0.8731	0.2611	-2017.512	0.1691	0.6477	0.9046	0.2640	-2032.154	0.1763	0.6679	0.9107	0.2380	-2024.322	0.1672	0.7025	0.9572	0.2402	-2043.552	0.1767	0.7356	0.9418	0.2492	-2037.432	0.1776	0.7127	0.9595	0.2440	-2042.086	0.1788	0.7325	0.9595	0.2440	-2042.086	0.1788	0.7325	1.0016	0.2394	-2056.445	0.1845	0.7708	0.5840	0.1903	-1853.940	0.0934	0.4909	0.5840	0.1903	-1853.940	0.0934	0.4909	0.5582	0.2053	-1844.487	0.0937	0.4563	0.4864	0.2372	-1811.340	0.0891	0.3757	0.4864	0.2372	-1811.340	0.0891	0.3757	0.4777	0.2372	-1806.049	0.0875	0.3690	0.4777	0.2372	-1806.049	0.0875	0.3690	0.4997	0.2735	-1828.535	0.0993	0.3632	0.4906	0.2817	-1824.104	0.0991	0.3520	0.5356	0.2572	-1847.981	0.1029	0.3999	0.1204	0.1266	-1485.554	0.0146	0.1150	0.1982	0.1725	-1573.964	0.0297	0.1723	0.2053	0.1634	-1579.421	0.0297	0.1818	0.0395	0.2345	-1378.367	0.0072	0.0307	0.0395	0.2345	-1378.367	0.0072	0.0307	0.0395	0.2345	-1378.367	0.0072	0.0307	0.0365	0.2690	-1373.773	0.0072	0.0267	0.0395	0.2345	-1378.367	0.0072	0.0307	0.0395	0.2345	-1378.367	0.0072	0.0307	0.0395	0.2345	-1378.367	0.0072	0.0307	0.0395	0.2345	-1378.367	0.0072	0.0307	0.0365	0.2683	-1373.761	0.0072	0.0268	0.0365	0.2683	-1373.761	0.0072	0.0268	0.0365	0.2683	-1373.761	0.0072	0.0268	0.0303	0.2508	-1362.920	0.0057	0.0229	0.0395	0.2345	-1378.367	0.0072	0.0307	0.0365	0.2683	-1373.761	0.0072	0.0268	0.0363	0.1874	-1372.270	0.0057	0.0307	0.0395	0.2345	-1378.367	0.0072	0.0307	0.0395	0.2345	-1378.367	0.0072	0.0307	0.0365	0.2683	-1373.761	0.0072	0.0268	0.0061	0.3805	-1315.278	0.0014	0.0038	0.0061	0.3798	-1315.277	0.0014	0.0038	0.0030	0.0010	-1306.678	0.0000	0.0040	0.0000	99.0000	-1299.039	0.0000	0.0000	0.0000	99.0000	-1299.039	0.0000	0.0000	0.0000	99.0000	-1299.039	0.0000	0.0000	0.0000	99.0000	-1299.039	0.0000	0.0000	0.0000	99.0000	-1299.039	0.0000	0.0000	0.0000	99.0000	-1299.039	0.0000	0.0000	0.0000	99.0000	-1299.039	0.0000	0.0000	0.0000	99.0000	-1299.039	0.0000	0.0000	0.0000	99.0000	-1299.039	0.0000	0.0000	0.0000	99.0000	-1299.039	0.0000	0.0000	0.0000	99.0000	-1299.039	0.0000	0.0000	1.1898	0.3047	-2144.065	0.2508	0.8231	0.9757	0.3397	-2082.972	0.2175	0.6403	0.9137	0.3627	-2060.695	0.2104	0.5801	0.9562	0.3196	-2068.484	0.2066	0.6466	1.1962	0.3098	-2150.096	0.2544	0.8210	0.9654	0.4016	-2089.685	0.2332	0.5808	0.9590	0.4085	-2088.195	0.2335	0.5717	0.9671	0.3499	-2079.188	0.2188	0.6253	0.9380	0.3984	-2078.971	0.2258	0.5668	0.9321	0.4024	-2077.149	0.2254	0.5602	0.9344	0.4311	-2081.752	0.2331	0.5407	0.9399	0.4251	-2083.393	0.2330	0.5482	0.9344	0.4311	-2081.752	0.2331	0.5407	0.9571	0.3910	-2084.285	0.2284	0.5841	0.9691	0.2692	-2054.236	0.1910	0.7094	0.9258	0.3122	-2054.148	0.1977	0.6331	0.9703	0.2853	-2065.612	0.1974	0.6921	0.9171	0.3134	-2052.718	0.1962	0.6260	0.9402	0.2998	-2058.750	0.1965	0.6554	0.9456	0.2919	-2057.726	0.1948	0.6674	0.9101	0.3371	-2056.080	0.2021	0.5995	0.9101	0.3371	-2056.080	0.2021	0.5995	0.8925	0.2956	-2039.752	0.1851	0.6263	0.8336	0.2945	-2012.026	0.1726	0.5859	0.8555	0.3139	-2026.858	0.1832	0.5835	0.8035	0.3440	-2010.556	0.1802	0.5240	0.8075	0.3333	-2011.749	0.1783	0.5350	0.7853	0.3537	-2005.281	0.1786	0.5049	0.9250	0.2544	-2036.901	0.1765	0.6939	0.8589	0.2993	-2021.505	0.1793	0.5992	0.8978	0.2547	-2024.338	0.1715	0.6732	0.8974	0.2551	-2024.416	0.1715	0.6725	0.8850	0.2577	-2021.185	0.1702	0.6603	0.9412	0.2605	-2045.771	0.1821	0.6989	0.9781	0.2550	-2056.829	0.1869	0.7330	0.8501	0.3400	-2031.236	0.1896	0.5577	0.8605	0.3312	-2034.664	0.1894	0.5719	0.8501	0.3400	-2031.236	0.1896	0.5577	0.8351	0.2818	-2009.314	0.1688	0.5989	0.8509	0.2890	-2018.533	0.1743	0.6033	0.8521	0.2878	-2018.276	0.1742	0.6053	0.8456	0.2924	-2016.874	0.1744	0.5963	0.8841	0.2602	-2021.604	0.1709	0.6568	0.9159	0.2629	-2036.168	0.1781	0.6774	0.9222	0.2372	-2028.336	0.1690	0.7123	0.9691	0.2393	-2047.457	0.1785	0.7459	0.9529	0.2486	-2041.485	0.1795	0.7219	0.9714	0.2431	-2045.983	0.1806	0.7428	0.9714	0.2431	-2045.983	0.1806	0.7428	1.0133	0.2387	-2060.377	0.1864	0.7807	0.5932	0.1908	-1858.952	0.0951	0.4981	0.5932	0.1908	-1858.952	0.0951	0.4981	0.5671	0.2058	-1849.576	0.0953	0.4632	0.4945	0.2380	-1816.765	0.0908	0.3814	0.4945	0.2380	-1816.765	0.0908	0.3814	0.4857	0.2380	-1811.512	0.0892	0.3747	0.4857	0.2380	-1811.512	0.0892	0.3747	0.5077	0.2739	-1833.883	0.1010	0.3689	0.4986	0.2820	-1829.486	0.1008	0.3575	0.5444	0.2571	-1853.071	0.1045	0.4066	0.1270	0.1365	-1494.516	0.0162	0.1187	0.2051	0.1765	-1581.246	0.0312	0.1770	0.2123	0.1673	-1586.649	0.0312	0.1865	0.0457	0.2497	-1388.730	0.0086	0.0346	0.0457	0.2497	-1388.730	0.0086	0.0346	0.0457	0.2497	-1388.730	0.0086	0.0346	0.0427	0.2820	-1384.265	0.0086	0.0306	0.0457	0.2497	-1388.730	0.0086	0.0346	0.0457	0.2497	-1388.730	0.0086	0.0346	0.0457	0.2497	-1388.730	0.0086	0.0346	0.0457	0.2497	-1388.730	0.0086	0.0346	0.0428	0.2813	-1384.252	0.0086	0.0307	0.0428	0.2813	-1384.252	0.0086	0.0307	0.0428	0.2813	-1384.252	0.0086	0.0307	0.0365	0.2683	-1373.761	0.0072	0.0268	0.0457	0.2497	-1388.730	0.0086	0.0346	0.0428	0.2813	-1384.252	0.0086	0.0307	0.0425	0.2078	-1382.835	0.0072	0.0346	0.0457	0.2497	-1388.730	0.0086	0.0346	0.0457	0.2497	-1388.730	0.0086	0.0346	0.0428	0.2813	-1384.252	0.0086	0.0307	0.0000	99.0000	-1299.039	0.0000	0.0000	0.0058	0.0010	-1312.924	0.0000	0.0075	0.0090	0.1897	-1321.526	0.0014	0.0076	0.0061	0.3805	-1315.278	0.0014	0.0038	0.0061	0.3805	-1315.278	0.0014	0.0038	0.0061	0.3805	-1315.278	0.0014	0.0038	0.0061	0.3805	-1315.278	0.0014	0.0038	0.0061	0.3805	-1315.278	0.0014	0.0038	0.0061	0.3805	-1315.278	0.0014	0.0038	0.0061	0.3805	-1315.278	0.0014	0.0038	0.0061	0.3805	-1315.278	0.0014	0.0038	0.0061	0.3805	-1315.278	0.0014	0.0038	0.0061	0.3805	-1315.278	0.0014	0.0038	0.0061	0.3805	-1315.278	0.0014	0.0038	0.0061	0.3805	-1315.278	0.0014	0.0038	1.1898	0.3047	-2144.065	0.2508	0.8231	0.9757	0.3397	-2082.972	0.2175	0.6403	0.9137	0.3627	-2060.695	0.2104	0.5801	0.9562	0.3196	-2068.484	0.2066	0.6466	1.1962	0.3098	-2150.096	0.2544	0.8210	0.9654	0.4016	-2089.685	0.2332	0.5808	0.9590	0.4085	-2088.195	0.2335	0.5717	0.9671	0.3499	-2079.188	0.2188	0.6253	0.9380	0.3984	-2078.971	0.2258	0.5668	0.9321	0.4024	-2077.149	0.2254	0.5602	0.9344	0.4311	-2081.752	0.2331	0.5407	0.9399	0.4251	-2083.393	0.2330	0.5482	0.9344	0.4311	-2081.752	0.2331	0.5407	0.9571	0.3910	-2084.285	0.2284	0.5841	0.9691	0.2692	-2054.236	0.1910	0.7094	0.9258	0.3122	-2054.148	0.1977	0.6331	0.9703	0.2853	-2065.612	0.1974	0.6921	0.9171	0.3134	-2052.718	0.1962	0.6260	0.9402	0.2998	-2058.750	0.1965	0.6554	0.9456	0.2919	-2057.726	0.1948	0.6674	0.9101	0.3371	-2056.080	0.2021	0.5995	0.9101	0.3371	-2056.080	0.2021	0.5995	0.8925	0.2956	-2039.752	0.1851	0.6263	0.8336	0.2945	-2012.026	0.1726	0.5859	0.8555	0.3139	-2026.858	0.1832	0.5835	0.8035	0.3440	-2010.556	0.1802	0.5240	0.8075	0.3333	-2011.749	0.1783	0.5350	0.7853	0.3537	-2005.281	0.1786	0.5049	0.9250	0.2544	-2036.901	0.1765	0.6939	0.8589	0.2993	-2021.505	0.1793	0.5992	0.8978	0.2547	-2024.338	0.1715	0.6732	0.8974	0.2551	-2024.416	0.1715	0.6725	0.8850	0.2577	-2021.185	0.1702	0.6603	0.9412	0.2605	-2045.771	0.1821	0.6989	0.9781	0.2550	-2056.829	0.1869	0.7330	0.8501	0.3400	-2031.236	0.1896	0.5577	0.8605	0.3312	-2034.664	0.1894	0.5719	0.8501	0.3400	-2031.236	0.1896	0.5577	0.8351	0.2818	-2009.314	0.1688	0.5989	0.8509	0.2890	-2018.533	0.1743	0.6033	0.8521	0.2878	-2018.276	0.1742	0.6053	0.8456	0.2924	-2016.874	0.1744	0.5963	0.8841	0.2602	-2021.604	0.1709	0.6568	0.9159	0.2629	-2036.168	0.1781	0.6774	0.9222	0.2372	-2028.336	0.1690	0.7123	0.9691	0.2393	-2047.457	0.1785	0.7459	0.9529	0.2486	-2041.485	0.1795	0.7219	0.9714	0.2431	-2045.983	0.1806	0.7428	0.9714	0.2431	-2045.983	0.1806	0.7428	1.0133	0.2387	-2060.377	0.1864	0.7807	0.5932	0.1908	-1858.952	0.0951	0.4981	0.5932	0.1908	-1858.952	0.0951	0.4981	0.5671	0.2058	-1849.576	0.0953	0.4632	0.4945	0.2380	-1816.765	0.0908	0.3814	0.4945	0.2380	-1816.765	0.0908	0.3814	0.4857	0.2380	-1811.512	0.0892	0.3747	0.4857	0.2380	-1811.512	0.0892	0.3747	0.5077	0.2739	-1833.883	0.1010	0.3689	0.4986	0.2820	-1829.486	0.1008	0.3575	0.5444	0.2571	-1853.071	0.1045	0.4066	0.1270	0.1365	-1494.516	0.0162	0.1187	0.2051	0.1765	-1581.246	0.0312	0.1770	0.2123	0.1673	-1586.649	0.0312	0.1865	0.0457	0.2497	-1388.730	0.0086	0.0346	0.0457	0.2497	-1388.730	0.0086	0.0346	0.0457	0.2497	-1388.730	0.0086	0.0346	0.0427	0.2820	-1384.265	0.0086	0.0306	0.0457	0.2497	-1388.730	0.0086	0.0346	0.0457	0.2497	-1388.730	0.0086	0.0346	0.0457	0.2497	-1388.730	0.0086	0.0346	0.0457	0.2497	-1388.730	0.0086	0.0346	0.0428	0.2813	-1384.252	0.0086	0.0307	0.0428	0.2813	-1384.252	0.0086	0.0307	0.0428	0.2813	-1384.252	0.0086	0.0307	0.0365	0.2683	-1373.761	0.0072	0.0268	0.0457	0.2497	-1388.730	0.0086	0.0346	0.0428	0.2813	-1384.252	0.0086	0.0307	0.0425	0.2078	-1382.835	0.0072	0.0346	0.0457	0.2497	-1388.730	0.0086	0.0346	0.0457	0.2497	-1388.730	0.0086	0.0346	0.0428	0.2813	-1384.252	0.0086	0.0307	0.0000	99.0000	-1299.039	0.0000	0.0000	0.0058	0.0010	-1312.924	0.0000	0.0075	0.0090	0.1897	-1321.526	0.0014	0.0076	0.0061	0.3805	-1315.278	0.0014	0.0038	0.0061	0.3805	-1315.278	0.0014	0.0038	0.0061	0.3805	-1315.278	0.0014	0.0038	0.0061	0.3805	-1315.278	0.0014	0.0038	0.0061	0.3805	-1315.278	0.0014	0.0038	0.0061	0.3805	-1315.278	0.0014	0.0038	0.0061	0.3805	-1315.278	0.0014	0.0038	0.0061	0.3805	-1315.278	0.0014	0.0038	0.0061	0.3805	-1315.278	0.0014	0.0038	0.0061	0.3805	-1315.278	0.0014	0.0038	0.0061	0.3805	-1315.278	0.0014	0.0038	0.0061	0.3805	-1315.278	0.0014	0.0038	0.0000	99.0000	-1299.039	0.0000	0.0000	1.1898	0.3047	-2144.065	0.2508	0.8231	0.9757	0.3397	-2082.972	0.2175	0.6403	0.9137	0.3627	-2060.695	0.2104	0.5801	0.9562	0.3196	-2068.484	0.2066	0.6466	1.1962	0.3098	-2150.096	0.2544	0.8210	0.9654	0.4016	-2089.685	0.2332	0.5808	0.9590	0.4085	-2088.195	0.2335	0.5717	0.9671	0.3499	-2079.188	0.2188	0.6253	0.9380	0.3984	-2078.971	0.2258	0.5668	0.9321	0.4024	-2077.149	0.2254	0.5602	0.9344	0.4311	-2081.752	0.2331	0.5407	0.9399	0.4251	-2083.393	0.2330	0.5482	0.9344	0.4311	-2081.752	0.2331	0.5407	0.9571	0.3910	-2084.285	0.2284	0.5841	0.9691	0.2692	-2054.236	0.1910	0.7094	0.9258	0.3122	-2054.148	0.1977	0.6331	0.9703	0.2853	-2065.612	0.1974	0.6921	0.9171	0.3134	-2052.718	0.1962	0.6260	0.9402	0.2998	-2058.750	0.1965	0.6554	0.9456	0.2919	-2057.726	0.1948	0.6674	0.9101	0.3371	-2056.080	0.2021	0.5995	0.9101	0.3371	-2056.080	0.2021	0.5995	0.8925	0.2956	-2039.752	0.1851	0.6263	0.8336	0.2945	-2012.026	0.1726	0.5859	0.8555	0.3139	-2026.858	0.1832	0.5835	0.8035	0.3440	-2010.556	0.1802	0.5240	0.8075	0.3333	-2011.749	0.1783	0.5350	0.7853	0.3537	-2005.281	0.1786	0.5049	0.9250	0.2544	-2036.901	0.1765	0.6939	0.8589	0.2993	-2021.505	0.1793	0.5992	0.8978	0.2547	-2024.338	0.1715	0.6732	0.8974	0.2551	-2024.416	0.1715	0.6725	0.8850	0.2577	-2021.185	0.1702	0.6603	0.9412	0.2605	-2045.771	0.1821	0.6989	0.9781	0.2550	-2056.829	0.1869	0.7330	0.8501	0.3400	-2031.236	0.1896	0.5577	0.8605	0.3312	-2034.664	0.1894	0.5719	0.8501	0.3400	-2031.236	0.1896	0.5577	0.8351	0.2818	-2009.314	0.1688	0.5989	0.8509	0.2890	-2018.533	0.1743	0.6033	0.8521	0.2878	-2018.276	0.1742	0.6053	0.8456	0.2924	-2016.874	0.1744	0.5963	0.8841	0.2602	-2021.604	0.1709	0.6568	0.9159	0.2629	-2036.168	0.1781	0.6774	0.9222	0.2372	-2028.336	0.1690	0.7123	0.9691	0.2393	-2047.457	0.1785	0.7459	0.9529	0.2486	-2041.485	0.1795	0.7219	0.9714	0.2431	-2045.983	0.1806	0.7428	0.9714	0.2431	-2045.983	0.1806	0.7428	1.0133	0.2387	-2060.377	0.1864	0.7807	0.5932	0.1908	-1858.952	0.0951	0.4981	0.5932	0.1908	-1858.952	0.0951	0.4981	0.5671	0.2058	-1849.576	0.0953	0.4632	0.4945	0.2380	-1816.765	0.0908	0.3814	0.4945	0.2380	-1816.765	0.0908	0.3814	0.4857	0.2380	-1811.512	0.0892	0.3747	0.4857	0.2380	-1811.512	0.0892	0.3747	0.5077	0.2739	-1833.883	0.1010	0.3689	0.4986	0.2820	-1829.486	0.1008	0.3575	0.5444	0.2571	-1853.071	0.1045	0.4066	0.1270	0.1365	-1494.516	0.0162	0.1187	0.2051	0.1765	-1581.246	0.0312	0.1770	0.2123	0.1673	-1586.649	0.0312	0.1865	0.0457	0.2497	-1388.730	0.0086	0.0346	0.0457	0.2497	-1388.730	0.0086	0.0346	0.0457	0.2497	-1388.730	0.0086	0.0346	0.0427	0.2820	-1384.265	0.0086	0.0306	0.0457	0.2497	-1388.730	0.0086	0.0346	0.0457	0.2497	-1388.730	0.0086	0.0346	0.0457	0.2497	-1388.730	0.0086	0.0346	0.0457	0.2497	-1388.730	0.0086	0.0346	0.0428	0.2813	-1384.252	0.0086	0.0307	0.0428	0.2813	-1384.252	0.0086	0.0307	0.0428	0.2813	-1384.252	0.0086	0.0307	0.0365	0.2683	-1373.761	0.0072	0.0268	0.0457	0.2497	-1388.730	0.0086	0.0346	0.0428	0.2813	-1384.252	0.0086	0.0307	0.0425	0.2078	-1382.835	0.0072	0.0346	0.0457	0.2497	-1388.730	0.0086	0.0346	0.0457	0.2497	-1388.730	0.0086	0.0346	0.0428	0.2813	-1384.252	0.0086	0.0307	0.0000	99.0000	-1299.039	0.0000	0.0000	0.0058	0.0010	-1312.924	0.0000	0.0075	0.0090	0.1897	-1321.526	0.0014	0.0076	0.0061	0.3805	-1315.278	0.0014	0.0038	0.0061	0.3805	-1315.278	0.0014	0.0038	0.0061	0.3805	-1315.278	0.0014	0.0038	0.0061	0.3805	-1315.278	0.0014	0.0038	0.0061	0.3805	-1315.278	0.0014	0.0038	0.0061	0.3805	-1315.278	0.0014	0.0038	0.0061	0.3805	-1315.278	0.0014	0.0038	0.0061	0.3805	-1315.278	0.0014	0.0038	0.0061	0.3805	-1315.278	0.0014	0.0038	0.0061	0.3805	-1315.278	0.0014	0.0038	0.0061	0.3805	-1315.278	0.0014	0.0038	0.0061	0.3805	-1315.278	0.0014	0.0038	0.0000	0.9663	-1299.039	0.0000	0.0000	0.0000	0.7141	-1299.039	0.0000	0.0000	1.1898	0.3047	-2144.065	0.2508	0.8231	0.9757	0.3397	-2082.972	0.2175	0.6403	0.9137	0.3627	-2060.695	0.2104	0.5801	0.9562	0.3196	-2068.484	0.2066	0.6466	1.1962	0.3098	-2150.096	0.2544	0.8210	0.9654	0.4016	-2089.685	0.2332	0.5808	0.9590	0.4085	-2088.195	0.2335	0.5717	0.9671	0.3499	-2079.188	0.2188	0.6253	0.9380	0.3984	-2078.971	0.2258	0.5668	0.9321	0.4024	-2077.149	0.2254	0.5602	0.9344	0.4311	-2081.752	0.2331	0.5407	0.9399	0.4251	-2083.393	0.2330	0.5482	0.9344	0.4311	-2081.752	0.2331	0.5407	0.9571	0.3910	-2084.285	0.2284	0.5841	0.9691	0.2692	-2054.236	0.1910	0.7094	0.9258	0.3122	-2054.148	0.1977	0.6331	0.9703	0.2853	-2065.612	0.1974	0.6921	0.9171	0.3134	-2052.718	0.1962	0.6260	0.9402	0.2998	-2058.750	0.1965	0.6554	0.9456	0.2919	-2057.726	0.1948	0.6674	0.9101	0.3371	-2056.080	0.2021	0.5995	0.9101	0.3371	-2056.080	0.2021	0.5995	0.8925	0.2956	-2039.752	0.1851	0.6263	0.8336	0.2945	-2012.026	0.1726	0.5859	0.8555	0.3139	-2026.858	0.1832	0.5835	0.8035	0.3440	-2010.556	0.1802	0.5240	0.8075	0.3333	-2011.749	0.1783	0.5350	0.7853	0.3537	-2005.281	0.1786	0.5049	0.9250	0.2544	-2036.901	0.1765	0.6939	0.8589	0.2993	-2021.505	0.1793	0.5992	0.8978	0.2547	-2024.338	0.1715	0.6732	0.8974	0.2551	-2024.416	0.1715	0.6725	0.8850	0.2577	-2021.185	0.1702	0.6603	0.9412	0.2605	-2045.771	0.1821	0.6989	0.9781	0.2550	-2056.829	0.1869	0.7330	0.8501	0.3400	-2031.236	0.1896	0.5577	0.8605	0.3312	-2034.664	0.1894	0.5719	0.8501	0.3400	-2031.236	0.1896	0.5577	0.8351	0.2818	-2009.314	0.1688	0.5989	0.8509	0.2890	-2018.533	0.1743	0.6033	0.8521	0.2878	-2018.276	0.1742	0.6053	0.8456	0.2924	-2016.874	0.1744	0.5963	0.8841	0.2602	-2021.604	0.1709	0.6568	0.9159	0.2629	-2036.168	0.1781	0.6774	0.9222	0.2372	-2028.336	0.1690	0.7123	0.9691	0.2393	-2047.457	0.1785	0.7459	0.9529	0.2486	-2041.485	0.1795	0.7219	0.9714	0.2431	-2045.983	0.1806	0.7428	0.9714	0.2431	-2045.983	0.1806	0.7428	1.0133	0.2387	-2060.377	0.1864	0.7807	0.5932	0.1908	-1858.952	0.0951	0.4981	0.5932	0.1908	-1858.952	0.0951	0.4981	0.5671	0.2058	-1849.576	0.0953	0.4632	0.4945	0.2380	-1816.765	0.0908	0.3814	0.4945	0.2380	-1816.765	0.0908	0.3814	0.4857	0.2380	-1811.512	0.0892	0.3747	0.4857	0.2380	-1811.512	0.0892	0.3747	0.5077	0.2739	-1833.883	0.1010	0.3689	0.4986	0.2820	-1829.486	0.1008	0.3575	0.5444	0.2571	-1853.071	0.1045	0.4066	0.1270	0.1365	-1494.516	0.0162	0.1187	0.2051	0.1765	-1581.246	0.0312	0.1770	0.2123	0.1673	-1586.649	0.0312	0.1865	0.0457	0.2497	-1388.730	0.0086	0.0346	0.0457	0.2497	-1388.730	0.0086	0.0346	0.0457	0.2497	-1388.730	0.0086	0.0346	0.0427	0.2820	-1384.265	0.0086	0.0306	0.0457	0.2497	-1388.730	0.0086	0.0346	0.0457	0.2497	-1388.730	0.0086	0.0346	0.0457	0.2497	-1388.730	0.0086	0.0346	0.0457	0.2497	-1388.730	0.0086	0.0346	0.0428	0.2813	-1384.252	0.0086	0.0307	0.0428	0.2813	-1384.252	0.0086	0.0307	0.0428	0.2813	-1384.252	0.0086	0.0307	0.0365	0.2683	-1373.761	0.0072	0.0268	0.0457	0.2497	-1388.730	0.0086	0.0346	0.0428	0.2813	-1384.252	0.0086	0.0307	0.0425	0.2078	-1382.835	0.0072	0.0346	0.0457	0.2497	-1388.730	0.0086	0.0346	0.0457	0.2497	-1388.730	0.0086	0.0346	0.0428	0.2813	-1384.252	0.0086	0.0307	0.0000	99.0000	-1299.039	0.0000	0.0000	0.0058	0.0010	-1312.924	0.0000	0.0075	0.0090	0.1897	-1321.526	0.0014	0.0076	0.0061	0.3805	-1315.278	0.0014	0.0038	0.0061	0.3805	-1315.278	0.0014	0.0038	0.0061	0.3805	-1315.278	0.0014	0.0038	0.0061	0.3805	-1315.278	0.0014	0.0038	0.0061	0.3805	-1315.278	0.0014	0.0038	0.0061	0.3805	-1315.278	0.0014	0.0038	0.0061	0.3805	-1315.278	0.0014	0.0038	0.0061	0.3805	-1315.278	0.0014	0.0038	0.0061	0.3805	-1315.278	0.0014	0.0038	0.0061	0.3805	-1315.278	0.0014	0.0038	0.0061	0.3805	-1315.278	0.0014	0.0038	0.0061	0.3805	-1315.278	0.0014	0.0038	0.0000	99.0000	-1299.039	0.0000	0.0000	0.0000	99.0000	-1299.039	0.0000	0.0000	0.0000	99.0000	-1299.039	0.0000	0.0000	1.1898	0.3047	-2144.065	0.2508	0.8231	0.9757	0.3397	-2082.972	0.2175	0.6403	0.9137	0.3627	-2060.695	0.2104	0.5801	0.9562	0.3196	-2068.484	0.2066	0.6466	1.1962	0.3098	-2150.096	0.2544	0.8210	0.9654	0.4016	-2089.685	0.2332	0.5808	0.9590	0.4085	-2088.195	0.2335	0.5717	0.9671	0.3499	-2079.188	0.2188	0.6253	0.9380	0.3984	-2078.971	0.2258	0.5668	0.9321	0.4024	-2077.149	0.2254	0.5602	0.9344	0.4311	-2081.752	0.2331	0.5407	0.9399	0.4251	-2083.393	0.2330	0.5482	0.9344	0.4311	-2081.752	0.2331	0.5407	0.9571	0.3910	-2084.285	0.2284	0.5841	0.9691	0.2692	-2054.236	0.1910	0.7094	0.9258	0.3122	-2054.148	0.1977	0.6331	0.9703	0.2853	-2065.612	0.1974	0.6921	0.9171	0.3134	-2052.718	0.1962	0.6260	0.9402	0.2998	-2058.750	0.1965	0.6554	0.9456	0.2919	-2057.726	0.1948	0.6674	0.9101	0.3371	-2056.080	0.2021	0.5995	0.9101	0.3371	-2056.080	0.2021	0.5995	0.8925	0.2956	-2039.752	0.1851	0.6263	0.8336	0.2945	-2012.026	0.1726	0.5859	0.8555	0.3139	-2026.858	0.1832	0.5835	0.8035	0.3440	-2010.556	0.1802	0.5240	0.8075	0.3333	-2011.749	0.1783	0.5350	0.7853	0.3537	-2005.281	0.1786	0.5049	0.9250	0.2544	-2036.901	0.1765	0.6939	0.8589	0.2993	-2021.505	0.1793	0.5992	0.8978	0.2547	-2024.338	0.1715	0.6732	0.8974	0.2551	-2024.416	0.1715	0.6725	0.8850	0.2577	-2021.185	0.1702	0.6603	0.9412	0.2605	-2045.771	0.1821	0.6989	0.9781	0.2550	-2056.829	0.1869	0.7330	0.8501	0.3400	-2031.236	0.1896	0.5577	0.8605	0.3312	-2034.664	0.1894	0.5719	0.8501	0.3400	-2031.236	0.1896	0.5577	0.8351	0.2818	-2009.314	0.1688	0.5989	0.8509	0.2890	-2018.533	0.1743	0.6033	0.8521	0.2878	-2018.276	0.1742	0.6053	0.8456	0.2924	-2016.874	0.1744	0.5963	0.8841	0.2602	-2021.604	0.1709	0.6568	0.9159	0.2629	-2036.168	0.1781	0.6774	0.9222	0.2372	-2028.336	0.1690	0.7123	0.9691	0.2393	-2047.457	0.1785	0.7459	0.9529	0.2486	-2041.485	0.1795	0.7219	0.9714	0.2431	-2045.983	0.1806	0.7428	0.9714	0.2431	-2045.983	0.1806	0.7428	1.0133	0.2387	-2060.377	0.1864	0.7807	0.5932	0.1908	-1858.952	0.0951	0.4981	0.5932	0.1908	-1858.952	0.0951	0.4981	0.5671	0.2058	-1849.576	0.0953	0.4632	0.4945	0.2380	-1816.765	0.0908	0.3814	0.4945	0.2380	-1816.765	0.0908	0.3814	0.4857	0.2380	-1811.512	0.0892	0.3747	0.4857	0.2380	-1811.512	0.0892	0.3747	0.5077	0.2739	-1833.883	0.1010	0.3689	0.4986	0.2820	-1829.486	0.1008	0.3575	0.5444	0.2571	-1853.071	0.1045	0.4066	0.1270	0.1365	-1494.516	0.0162	0.1187	0.2051	0.1765	-1581.246	0.0312	0.1770	0.2123	0.1673	-1586.649	0.0312	0.1865	0.0457	0.2497	-1388.730	0.0086	0.0346	0.0457	0.2497	-1388.730	0.0086	0.0346	0.0457	0.2497	-1388.730	0.0086	0.0346	0.0427	0.2820	-1384.265	0.0086	0.0306	0.0457	0.2497	-1388.730	0.0086	0.0346	0.0457	0.2497	-1388.730	0.0086	0.0346	0.0457	0.2497	-1388.730	0.0086	0.0346	0.0457	0.2497	-1388.730	0.0086	0.0346	0.0428	0.2813	-1384.252	0.0086	0.0307	0.0428	0.2813	-1384.252	0.0086	0.0307	0.0428	0.2813	-1384.252	0.0086	0.0307	0.0365	0.2683	-1373.761	0.0072	0.0268	0.0457	0.2497	-1388.730	0.0086	0.0346	0.0428	0.2813	-1384.252	0.0086	0.0307	0.0425	0.2078	-1382.835	0.0072	0.0346	0.0457	0.2497	-1388.730	0.0086	0.0346	0.0457	0.2497	-1388.730	0.0086	0.0346	0.0428	0.2813	-1384.252	0.0086	0.0307	0.0000	99.0000	-1299.039	0.0000	0.0000	0.0058	0.0010	-1312.924	0.0000	0.0075	0.0090	0.1897	-1321.526	0.0014	0.0076	0.0061	0.3805	-1315.278	0.0014	0.0038	0.0061	0.3805	-1315.278	0.0014	0.0038	0.0061	0.3805	-1315.278	0.0014	0.0038	0.0061	0.3805	-1315.278	0.0014	0.0038	0.0061	0.3805	-1315.278	0.0014	0.0038	0.0061	0.3805	-1315.278	0.0014	0.0038	0.0061	0.3805	-1315.278	0.0014	0.0038	0.0061	0.3805	-1315.278	0.0014	0.0038	0.0061	0.3805	-1315.278	0.0014	0.0038	0.0061	0.3805	-1315.278	0.0014	0.0038	0.0061	0.3805	-1315.278	0.0014	0.0038	0.0061	0.3805	-1315.278	0.0014	0.0038	0.0000	99.0000	-1299.039	0.0000	0.0000	0.0000	0.9890	-1299.039	0.0000	0.0000	0.0000	99.0000	-1299.039	0.0000	0.0000	0.0000	99.0000	-1299.039	0.0000	0.0000	1.1898	0.3047	-2144.065	0.2508	0.8231	0.9757	0.3397	-2082.972	0.2175	0.6403	0.9137	0.3627	-2060.695	0.2104	0.5801	0.9562	0.3196	-2068.484	0.2066	0.6466	1.1962	0.3098	-2150.096	0.2544	0.8210	0.9654	0.4016	-2089.685	0.2332	0.5808	0.9590	0.4085	-2088.195	0.2335	0.5717	0.9671	0.3499	-2079.188	0.2188	0.6253	0.9380	0.3984	-2078.971	0.2258	0.5668	0.9321	0.4024	-2077.149	0.2254	0.5602	0.9344	0.4311	-2081.752	0.2331	0.5407	0.9399	0.4251	-2083.393	0.2330	0.5482	0.9344	0.4311	-2081.752	0.2331	0.5407	0.9571	0.3910	-2084.285	0.2284	0.5841	0.9691	0.2692	-2054.236	0.1910	0.7094	0.9258	0.3122	-2054.148	0.1977	0.6331	0.9703	0.2853	-2065.612	0.1974	0.6921	0.9171	0.3134	-2052.718	0.1962	0.6260	0.9402	0.2998	-2058.750	0.1965	0.6554	0.9456	0.2919	-2057.726	0.1948	0.6674	0.9101	0.3371	-2056.080	0.2021	0.5995	0.9101	0.3371	-2056.080	0.2021	0.5995	0.8925	0.2956	-2039.752	0.1851	0.6263	0.8336	0.2945	-2012.026	0.1726	0.5859	0.8555	0.3139	-2026.858	0.1832	0.5835	0.8035	0.3440	-2010.556	0.1802	0.5240	0.8075	0.3333	-2011.749	0.1783	0.5350	0.7853	0.3537	-2005.281	0.1786	0.5049	0.9250	0.2544	-2036.901	0.1765	0.6939	0.8589	0.2993	-2021.505	0.1793	0.5992	0.8978	0.2547	-2024.338	0.1715	0.6732	0.8974	0.2551	-2024.416	0.1715	0.6725	0.8850	0.2577	-2021.185	0.1702	0.6603	0.9412	0.2605	-2045.771	0.1821	0.6989	0.9781	0.2550	-2056.829	0.1869	0.7330	0.8501	0.3400	-2031.236	0.1896	0.5577	0.8605	0.3312	-2034.664	0.1894	0.5719	0.8501	0.3400	-2031.236	0.1896	0.5577	0.8351	0.2818	-2009.314	0.1688	0.5989	0.8509	0.2890	-2018.533	0.1743	0.6033	0.8521	0.2878	-2018.276	0.1742	0.6053	0.8456	0.2924	-2016.874	0.1744	0.5963	0.8841	0.2602	-2021.604	0.1709	0.6568	0.9159	0.2629	-2036.168	0.1781	0.6774	0.9222	0.2372	-2028.336	0.1690	0.7123	0.9691	0.2393	-2047.457	0.1785	0.7459	0.9529	0.2486	-2041.485	0.1795	0.7219	0.9714	0.2431	-2045.983	0.1806	0.7428	0.9714	0.2431	-2045.983	0.1806	0.7428	1.0133	0.2387	-2060.377	0.1864	0.7807	0.5932	0.1908	-1858.952	0.0951	0.4981	0.5932	0.1908	-1858.952	0.0951	0.4981	0.5671	0.2058	-1849.576	0.0953	0.4632	0.4945	0.2380	-1816.765	0.0908	0.3814	0.4945	0.2380	-1816.765	0.0908	0.3814	0.4857	0.2380	-1811.512	0.0892	0.3747	0.4857	0.2380	-1811.512	0.0892	0.3747	0.5077	0.2739	-1833.883	0.1010	0.3689	0.4986	0.2820	-1829.486	0.1008	0.3575	0.5444	0.2571	-1853.071	0.1045	0.4066	0.1270	0.1365	-1494.516	0.0162	0.1187	0.2051	0.1765	-1581.246	0.0312	0.1770	0.2123	0.1673	-1586.649	0.0312	0.1865	0.0457	0.2497	-1388.730	0.0086	0.0346	0.0457	0.2497	-1388.730	0.0086	0.0346	0.0457	0.2497	-1388.730	0.0086	0.0346	0.0427	0.2820	-1384.265	0.0086	0.0306	0.0457	0.2497	-1388.730	0.0086	0.0346	0.0457	0.2497	-1388.730	0.0086	0.0346	0.0457	0.2497	-1388.730	0.0086	0.0346	0.0457	0.2497	-1388.730	0.0086	0.0346	0.0428	0.2813	-1384.252	0.0086	0.0307	0.0428	0.2813	-1384.252	0.0086	0.0307	0.0428	0.2813	-1384.252	0.0086	0.0307	0.0365	0.2683	-1373.761	0.0072	0.0268	0.0457	0.2497	-1388.730	0.0086	0.0346	0.0428	0.2813	-1384.252	0.0086	0.0307	0.0425	0.2078	-1382.835	0.0072	0.0346	0.0457	0.2497	-1388.730	0.0086	0.0346	0.0457	0.2497	-1388.730	0.0086	0.0346	0.0428	0.2813	-1384.252	0.0086	0.0307	0.0000	99.0000	-1299.039	0.0000	0.0000	0.0061	0.0010	-1312.927	0.0000	0.0079	0.0090	0.1897	-1321.526	0.0014	0.0076	0.0061	0.3805	-1315.278	0.0014	0.0038	0.0061	0.3805	-1315.278	0.0014	0.0038	0.0061	0.3805	-1315.278	0.0014	0.0038	0.0061	0.3805	-1315.278	0.0014	0.0038	0.0061	0.3805	-1315.278	0.0014	0.0038	0.0061	0.3805	-1315.278	0.0014	0.0038	0.0061	0.3805	-1315.278	0.0014	0.0038	0.0061	0.3805	-1315.278	0.0014	0.0038	0.0061	0.3805	-1315.278	0.0014	0.0038	0.0061	0.3805	-1315.278	0.0014	0.0038	0.0061	0.3805	-1315.278	0.0014	0.0038	0.0061	0.3805	-1315.278	0.0014	0.0038	0.0000	99.0000	-1299.039	0.0000	0.0000	0.0000	0.9024	-1299.039	0.0000	0.0000	0.0000	0.7544	-1299.039	0.0000	0.0000	0.0000	99.0000	-1299.039	0.0000	0.0000	0.0000	99.0000	-1299.039	0.0000	0.0000	1.1680	0.3112	-2139.523	0.2490	0.8000	0.9619	0.3508	-2080.254	0.2179	0.6211	0.9011	0.3743	-2057.761	0.2106	0.5628	0.9424	0.3296	-2065.788	0.2069	0.6277	1.1959	0.3100	-2150.194	0.2544	0.8206	0.9486	0.4083	-2083.988	0.2309	0.5656	0.9424	0.4153	-2082.470	0.2312	0.5567	0.9498	0.3570	-2073.825	0.2170	0.6078	0.9212	0.4077	-2073.524	0.2241	0.5497	0.9155	0.4118	-2071.674	0.2237	0.5433	0.9237	0.4346	-2077.821	0.2313	0.5321	0.9292	0.4285	-2079.478	0.2312	0.5395	0.9237	0.4346	-2077.821	0.2313	0.5321	0.9400	0.4001	-2078.917	0.2267	0.5667	0.9581	0.2705	-2050.429	0.1893	0.6999	0.9084	0.3184	-2048.700	0.1960	0.6154	0.9520	0.2907	-2060.342	0.1957	0.6732	0.9000	0.3195	-2047.239	0.1945	0.6087	0.9226	0.3055	-2053.370	0.1947	0.6375	0.9278	0.2974	-2052.375	0.1931	0.6492	0.8934	0.3439	-2050.540	0.2004	0.5827	0.8934	0.3439	-2050.540	0.2004	0.5827	0.8755	0.2998	-2033.895	0.1829	0.6103	0.8170	0.3002	-2006.365	0.1709	0.5692	0.8388	0.3202	-2021.250	0.1815	0.5667	0.7878	0.3511	-2004.693	0.1785	0.5085	0.7917	0.3401	-2005.921	0.1766	0.5193	0.7699	0.3612	-1999.326	0.1769	0.4899	0.9065	0.2590	-2031.640	0.1748	0.6748	0.8422	0.3036	-2015.518	0.1772	0.5836	0.8796	0.2595	-2018.979	0.1698	0.6542	0.8792	0.2599	-2019.054	0.1698	0.6535	0.8670	0.2626	-2015.774	0.1685	0.6416	0.9297	0.2615	-2041.816	0.1802	0.6892	0.9586	0.2600	-2051.750	0.1852	0.7124	0.8338	0.3474	-2025.564	0.1880	0.5411	0.8443	0.3378	-2028.953	0.1877	0.5557	0.8338	0.3474	-2025.564	0.1880	0.5411	0.8186	0.2869	-2003.577	0.1671	0.5823	0.8339	0.2947	-2012.947	0.1727	0.5860	0.8351	0.2935	-2012.697	0.1726	0.5879	0.8287	0.2983	-2011.262	0.1727	0.5791	0.8661	0.2652	-2016.186	0.1692	0.6382	0.8974	0.2681	-2030.862	0.1764	0.6581	0.9032	0.2417	-2023.086	0.1673	0.6923	0.9494	0.2439	-2042.367	0.1768	0.7251	0.9342	0.2530	-2036.212	0.1777	0.7024	0.9518	0.2477	-2040.896	0.1789	0.7221	0.9518	0.2477	-2040.896	0.1789	0.7221	0.9935	0.2430	-2055.311	0.1846	0.7598	0.5785	0.1933	-1852.306	0.0935	0.4835	0.5785	0.1933	-1852.306	0.0935	0.4835	0.5529	0.2087	-1842.772	0.0937	0.4492	0.4817	0.2414	-1809.410	0.0892	0.3694	0.4817	0.2414	-1809.410	0.0892	0.3694	0.4730	0.2415	-1804.100	0.0876	0.3627	0.4730	0.2415	-1804.100	0.0876	0.3627	0.4950	0.2787	-1826.567	0.0994	0.3568	0.4861	0.2871	-1822.102	0.0992	0.3457	0.5307	0.2617	-1846.120	0.1029	0.3933	0.1171	0.1316	-1482.354	0.0146	0.1107	0.2017	0.1678	-1576.707	0.0297	0.1771	0.2017	0.1678	-1576.707	0.0297	0.1771	0.0365	0.2687	-1373.770	0.0072	0.0268	0.0365	0.2687	-1373.770	0.0072	0.0268	0.0365	0.2687	-1373.770	0.0072	0.0268	0.0335	0.3147	-1369.027	0.0072	0.0229	0.0365	0.2687	-1373.770	0.0072	0.0268	0.0365	0.2687	-1373.770	0.0072	0.0268	0.0365	0.2688	-1373.770	0.0072	0.0268	0.0365	0.2687	-1373.770	0.0072	0.0268	0.0336	0.3139	-1369.017	0.0072	0.0229	0.0336	0.3139	-1369.017	0.0072	0.0229	0.0336	0.3139	-1369.017	0.0072	0.0229	0.0274	0.3018	-1358.005	0.0057	0.0190	0.0365	0.2687	-1373.770	0.0072	0.0268	0.0336	0.3139	-1369.017	0.0072	0.0229	0.0333	0.2147	-1367.672	0.0057	0.0268	0.0365	0.2687	-1373.770	0.0072	0.0268	0.0365	0.2687	-1373.770	0.0072	0.0268	0.0336	0.3139	-1369.017	0.0072	0.0229	0.0090	0.1897	-1321.526	0.0014	0.0076	0.0090	0.1894	-1321.524	0.0014	0.0076	0.0058	0.0010	-1312.927	0.0000	0.0075	0.0029	0.0010	-1306.677	0.0000	0.0038	0.0030	0.0010	-1306.678	0.0000	0.0039	0.0030	0.0010	-1306.678	0.0000	0.0040	0.0029	0.0010	-1306.677	0.0000	0.0038	0.0029	0.0010	-1306.677	0.0000	0.0038	0.0031	0.0010	-1306.678	0.0000	0.0040	0.0029	0.0010	-1306.677	0.0000	0.0038	0.0029	0.0010	-1306.677	0.0000	0.0038	0.0029	0.0010	-1306.677	0.0000	0.0038	0.0029	0.0010	-1306.677	0.0000	0.0038	0.0029	0.0010	-1306.677	0.0000	0.0038	0.0029	0.0010	-1306.677	0.0000	0.0038	0.0090	0.1897	-1321.526	0.0014	0.0076	0.0090	0.1897	-1321.526	0.0014	0.0076	0.0090	0.1897	-1321.526	0.0014	0.0076	0.0090	0.1897	-1321.526	0.0014	0.0076	0.0090	0.1897	-1321.526	0.0014	0.0076	0.0090	0.1897	-1321.526	0.0014	0.0076	1.1768	0.3064	-2140.599	0.2488	0.8120	0.9688	0.3451	-2081.610	0.2177	0.6309	0.9074	0.3683	-2059.226	0.2105	0.5715	0.9493	0.3245	-2067.133	0.2068	0.6373	1.2048	0.3052	-2151.242	0.2542	0.8329	0.9550	0.4015	-2085.448	0.2307	0.5746	0.9487	0.4084	-2083.947	0.2310	0.5656	0.9565	0.3513	-2075.204	0.2168	0.6172	0.9275	0.4008	-2075.015	0.2239	0.5586	0.9216	0.4049	-2073.178	0.2235	0.5521	0.9299	0.4271	-2079.348	0.2310	0.5409	0.9354	0.4212	-2080.990	0.2309	0.5483	0.9299	0.4271	-2079.348	0.2310	0.5409	0.9464	0.3934	-2080.374	0.2265	0.5757	0.9580	0.2701	-2050.232	0.1891	0.7002	0.9153	0.3133	-2050.065	0.1958	0.6249	0.9593	0.2862	-2061.618	0.1955	0.6832	0.9067	0.3144	-2048.617	0.1943	0.6180	0.9296	0.3007	-2054.696	0.1946	0.6471	0.9349	0.2928	-2053.681	0.1929	0.6589	0.8999	0.3383	-2051.967	0.2002	0.5918	0.8999	0.3383	-2051.967	0.2002	0.5918	0.8821	0.2951	-2035.271	0.1828	0.6194	0.8233	0.2956	-2007.818	0.1708	0.5777	0.8451	0.3152	-2022.708	0.1813	0.5753	0.7936	0.3455	-2006.271	0.1784	0.5165	0.7976	0.3347	-2007.476	0.1765	0.5273	0.7756	0.3553	-2000.945	0.1768	0.4976	0.9137	0.2552	-2032.904	0.1747	0.6844	0.8487	0.2989	-2016.943	0.1771	0.5925	0.8867	0.2556	-2020.277	0.1697	0.6639	0.8863	0.2559	-2020.354	0.1697	0.6632	0.8740	0.2586	-2017.094	0.1684	0.6511	0.9297	0.2615	-2041.815	0.1802	0.6892	0.9663	0.2560	-2052.954	0.1851	0.7229	0.8399	0.3416	-2027.073	0.1878	0.5496	0.8506	0.3323	-2030.432	0.1875	0.5644	0.8399	0.3416	-2027.073	0.1878	0.5496	0.8251	0.2824	-2005.005	0.1670	0.5912	0.8404	0.2901	-2014.368	0.1725	0.5948	0.8416	0.2889	-2014.114	0.1724	0.5968	0.8351	0.2935	-2012.696	0.1726	0.5879	0.8731	0.2611	-2017.512	0.1691	0.6477	0.9046	0.2640	-2032.154	0.1763	0.6679	0.9107	0.2380	-2024.322	0.1672	0.7025	0.9572	0.2402	-2043.552	0.1767	0.7356	0.9418	0.2492	-2037.432	0.1776	0.7127	0.9595	0.2440	-2042.086	0.1788	0.7325	0.9595	0.2440	-2042.086	0.1788	0.7325	1.0016	0.2394	-2056.445	0.1845	0.7708	0.5840	0.1903	-1853.940	0.0934	0.4909	0.5840	0.1903	-1853.940	0.0934	0.4909	0.5582	0.2053	-1844.487	0.0937	0.4563	0.4864	0.2372	-1811.340	0.0891	0.3757	0.4864	0.2372	-1811.340	0.0891	0.3757	0.4777	0.2372	-1806.049	0.0875	0.3690	0.4777	0.2372	-1806.049	0.0875	0.3690	0.4997	0.2735	-1828.535	0.0993	0.3632	0.4906	0.2817	-1824.104	0.0991	0.3520	0.5356	0.2572	-1847.981	0.1029	0.3999	0.1204	0.1266	-1485.554	0.0146	0.1150	0.1982	0.1725	-1573.964	0.0297	0.1723	0.2053	0.1634	-1579.421	0.0297	0.1818	0.0395	0.2345	-1378.367	0.0072	0.0307	0.0395	0.2345	-1378.367	0.0072	0.0307	0.0395	0.2345	-1378.367	0.0072	0.0307	0.0365	0.2690	-1373.773	0.0072	0.0267	0.0395	0.2345	-1378.367	0.0072	0.0307	0.0395	0.2345	-1378.367	0.0072	0.0307	0.0395	0.2345	-1378.367	0.0072	0.0307	0.0395	0.2345	-1378.367	0.0072	0.0307	0.0365	0.2683	-1373.761	0.0072	0.0268	0.0365	0.2683	-1373.761	0.0072	0.0268	0.0365	0.2683	-1373.761	0.0072	0.0268	0.0303	0.2508	-1362.920	0.0057	0.0229	0.0395	0.2345	-1378.367	0.0072	0.0307	0.0365	0.2683	-1373.761	0.0072	0.0268	0.0363	0.1874	-1372.270	0.0057	0.0307	0.0395	0.2345	-1378.367	0.0072	0.0307	0.0395	0.2345	-1378.367	0.0072	0.0307	0.0365	0.2683	-1373.761	0.0072	0.0268	0.0061	0.3805	-1315.278	0.0014	0.0038	0.0061	0.3798	-1315.277	0.0014	0.0038	0.0029	0.0010	-1306.677	0.0000	0.0038	0.0000	99.0000	-1299.039	0.0000	0.0000	0.0000	99.0000	-1299.039	0.0000	0.0000	0.0000	99.0000	-1299.039	0.0000	0.0000	0.0000	99.0000	-1299.039	0.0000	0.0000	0.0000	99.0000	-1299.039	0.0000	0.0000	0.0000	99.0000	-1299.039	0.0000	0.0000	0.0000	99.0000	-1299.039	0.0000	0.0000	0.0000	99.0000	-1299.039	0.0000	0.0000	0.0000	99.0000	-1299.039	0.0000	0.0000	0.0000	99.0000	-1299.039	0.0000	0.0000	0.0000	99.0000	-1299.039	0.0000	0.0000	0.0000	99.0000	-1299.039	0.0000	0.0000	0.0061	0.3805	-1315.278	0.0014	0.0038	0.0061	0.3805	-1315.278	0.0014	0.0038	0.0061	0.3805	-1315.278	0.0014	0.0038	0.0061	0.3805	-1315.278	0.0014	0.0038	0.0061	0.3805	-1315.278	0.0014	0.0038	0.0061	0.3805	-1315.278	0.0014	0.0038	0.0029	0.0010	-1306.677	0.0000	0.0038	1.1768	0.3064	-2140.599	0.2488	0.8120	0.9688	0.3451	-2081.610	0.2177	0.6309	0.9074	0.3683	-2059.226	0.2105	0.5715	0.9493	0.3245	-2067.133	0.2068	0.6373	1.2048	0.3052	-2151.242	0.2542	0.8329	0.9550	0.4015	-2085.448	0.2307	0.5746	0.9487	0.4084	-2083.947	0.2310	0.5656	0.9565	0.3513	-2075.204	0.2168	0.6172	0.9275	0.4008	-2075.015	0.2239	0.5586	0.9216	0.4049	-2073.178	0.2235	0.5521	0.9299	0.4271	-2079.348	0.2310	0.5409	0.9354	0.4212	-2080.990	0.2309	0.5483	0.9299	0.4271	-2079.348	0.2310	0.5409	0.9464	0.3934	-2080.374	0.2265	0.5757	0.9580	0.2701	-2050.232	0.1891	0.7002	0.9153	0.3133	-2050.065	0.1958	0.6249	0.9593	0.2862	-2061.618	0.1955	0.6832	0.9067	0.3144	-2048.617	0.1943	0.6180	0.9296	0.3007	-2054.696	0.1946	0.6471	0.9349	0.2928	-2053.681	0.1929	0.6589	0.8999	0.3383	-2051.967	0.2002	0.5918	0.8999	0.3383	-2051.967	0.2002	0.5918	0.8821	0.2951	-2035.271	0.1828	0.6194	0.8233	0.2956	-2007.818	0.1708	0.5777	0.8451	0.3152	-2022.708	0.1813	0.5753	0.7936	0.3455	-2006.271	0.1784	0.5165	0.7976	0.3347	-2007.476	0.1765	0.5273	0.7756	0.3553	-2000.945	0.1768	0.4976	0.9137	0.2552	-2032.904	0.1747	0.6844	0.8487	0.2989	-2016.943	0.1771	0.5925	0.8867	0.2556	-2020.277	0.1697	0.6639	0.8863	0.2559	-2020.354	0.1697	0.6632	0.8740	0.2586	-2017.094	0.1684	0.6511	0.9297	0.2615	-2041.815	0.1802	0.6892	0.9663	0.2560	-2052.954	0.1851	0.7229	0.8399	0.3416	-2027.073	0.1878	0.5496	0.8506	0.3323	-2030.432	0.1875	0.5644	0.8399	0.3416	-2027.073	0.1878	0.5496	0.8251	0.2824	-2005.005	0.1670	0.5912	0.8404	0.2901	-2014.368	0.1725	0.5948	0.8416	0.2889	-2014.114	0.1724	0.5968	0.8351	0.2935	-2012.696	0.1726	0.5879	0.8731	0.2611	-2017.512	0.1691	0.6477	0.9046	0.2640	-2032.154	0.1763	0.6679	0.9107	0.2380	-2024.322	0.1672	0.7025	0.9572	0.2402	-2043.552	0.1767	0.7356	0.9418	0.2492	-2037.432	0.1776	0.7127	0.9595	0.2440	-2042.086	0.1788	0.7325	0.9595	0.2440	-2042.086	0.1788	0.7325	1.0016	0.2394	-2056.445	0.1845	0.7708	0.5840	0.1903	-1853.940	0.0934	0.4909	0.5840	0.1903	-1853.940	0.0934	0.4909	0.5582	0.2053	-1844.487	0.0937	0.4563	0.4864	0.2372	-1811.340	0.0891	0.3757	0.4864	0.2372	-1811.340	0.0891	0.3757	0.4777	0.2372	-1806.049	0.0875	0.3690	0.4777	0.2372	-1806.049	0.0875	0.3690	0.4997	0.2735	-1828.535	0.0993	0.3632	0.4906	0.2817	-1824.104	0.0991	0.3520	0.5356	0.2572	-1847.981	0.1029	0.3999	0.1204	0.1266	-1485.554	0.0146	0.1150	0.1982	0.1725	-1573.964	0.0297	0.1723	0.2053	0.1634	-1579.421	0.0297	0.1818	0.0395	0.2345	-1378.367	0.0072	0.0307	0.0395	0.2345	-1378.367	0.0072	0.0307	0.0395	0.2345	-1378.367	0.0072	0.0307	0.0365	0.2690	-1373.773	0.0072	0.0267	0.0395	0.2345	-1378.367	0.0072	0.0307	0.0395	0.2345	-1378.367	0.0072	0.0307	0.0395	0.2345	-1378.367	0.0072	0.0307	0.0395	0.2345	-1378.367	0.0072	0.0307	0.0365	0.2683	-1373.761	0.0072	0.0268	0.0365	0.2683	-1373.761	0.0072	0.0268	0.0365	0.2683	-1373.761	0.0072	0.0268	0.0303	0.2508	-1362.920	0.0057	0.0229	0.0395	0.2345	-1378.367	0.0072	0.0307	0.0365	0.2683	-1373.761	0.0072	0.0268	0.0363	0.1874	-1372.270	0.0057	0.0307	0.0395	0.2345	-1378.367	0.0072	0.0307	0.0395	0.2345	-1378.367	0.0072	0.0307	0.0365	0.2683	-1373.761	0.0072	0.0268	0.0061	0.3805	-1315.278	0.0014	0.0038	0.0061	0.3798	-1315.277	0.0014	0.0038	0.0029	0.0010	-1306.677	0.0000	0.0038	0.0000	99.0000	-1299.039	0.0000	0.0000	0.0000	99.0000	-1299.039	0.0000	0.0000	0.0000	0.8805	-1299.039	0.0000	0.0000	0.0000	99.0000	-1299.039	0.0000	0.0000	0.0000	99.0000	-1299.039	0.0000	0.0000	0.0000	99.0000	-1299.039	0.0000	0.0000	0.0000	99.0000	-1299.039	0.0000	0.0000	0.0000	99.0000	-1299.039	0.0000	0.0000	0.0000	99.0000	-1299.039	0.0000	0.0000	0.0000	99.0000	-1299.039	0.0000	0.0000	0.0000	99.0000	-1299.039	0.0000	0.0000	0.0000	99.0000	-1299.039	0.0000	0.0000	0.0061	0.3805	-1315.278	0.0014	0.0038	0.0061	0.3805	-1315.278	0.0014	0.0038	0.0061	0.3805	-1315.278	0.0014	0.0038	0.0061	0.3805	-1315.278	0.0014	0.0038	0.0061	0.3805	-1315.278	0.0014	0.0038	0.0061	0.3805	-1315.278	0.0014	0.0038	0.0029	0.0010	-1306.677	0.0000	0.0038	0.0000	99.0000	-1299.039	0.0000	0.0000	1.1768	0.3064	-2140.599	0.2488	0.8120	0.9688	0.3451	-2081.610	0.2177	0.6309	0.9074	0.3683	-2059.226	0.2105	0.5715	0.9493	0.3245	-2067.133	0.2068	0.6373	1.2048	0.3052	-2151.242	0.2542	0.8329	0.9550	0.4015	-2085.448	0.2307	0.5746	0.9487	0.4084	-2083.947	0.2310	0.5656	0.9565	0.3513	-2075.204	0.2168	0.6172	0.9275	0.4008	-2075.015	0.2239	0.5586	0.9216	0.4049	-2073.178	0.2235	0.5521	0.9299	0.4271	-2079.348	0.2310	0.5409	0.9354	0.4212	-2080.990	0.2309	0.5483	0.9299	0.4271	-2079.348	0.2310	0.5409	0.9464	0.3934	-2080.374	0.2265	0.5757	0.9580	0.2701	-2050.232	0.1891	0.7002	0.9153	0.3133	-2050.065	0.1958	0.6249	0.9593	0.2862	-2061.618	0.1955	0.6832	0.9067	0.3144	-2048.617	0.1943	0.6180	0.9296	0.3007	-2054.696	0.1946	0.6471	0.9349	0.2928	-2053.681	0.1929	0.6589	0.8999	0.3383	-2051.967	0.2002	0.5918	0.8999	0.3383	-2051.967	0.2002	0.5918	0.8821	0.2951	-2035.271	0.1828	0.6194	0.8233	0.2956	-2007.818	0.1708	0.5777	0.8451	0.3152	-2022.708	0.1813	0.5753	0.7936	0.3455	-2006.271	0.1784	0.5165	0.7976	0.3347	-2007.476	0.1765	0.5273	0.7756	0.3553	-2000.945	0.1768	0.4976	0.9137	0.2552	-2032.904	0.1747	0.6844	0.8487	0.2989	-2016.943	0.1771	0.5925	0.8867	0.2556	-2020.277	0.1697	0.6639	0.8863	0.2559	-2020.354	0.1697	0.6632	0.8740	0.2586	-2017.094	0.1684	0.6511	0.9297	0.2615	-2041.815	0.1802	0.6892	0.9663	0.2560	-2052.954	0.1851	0.7229	0.8399	0.3416	-2027.073	0.1878	0.5496	0.8506	0.3323	-2030.432	0.1875	0.5644	0.8399	0.3416	-2027.073	0.1878	0.5496	0.8251	0.2824	-2005.005	0.1670	0.5912	0.8404	0.2901	-2014.368	0.1725	0.5948	0.8416	0.2889	-2014.114	0.1724	0.5968	0.8351	0.2935	-2012.696	0.1726	0.5879	0.8731	0.2611	-2017.512	0.1691	0.6477	0.9046	0.2640	-2032.154	0.1763	0.6679	0.9107	0.2380	-2024.322	0.1672	0.7025	0.9572	0.2402	-2043.552	0.1767	0.7356	0.9418	0.2492	-2037.432	0.1776	0.7127	0.9595	0.2440	-2042.086	0.1788	0.7325	0.9595	0.2440	-2042.086	0.1788	0.7325	1.0016	0.2394	-2056.445	0.1845	0.7708	0.5840	0.1903	-1853.940	0.0934	0.4909	0.5840	0.1903	-1853.940	0.0934	0.4909	0.5582	0.2053	-1844.487	0.0937	0.4563	0.4864	0.2372	-1811.340	0.0891	0.3757	0.4864	0.2372	-1811.340	0.0891	0.3757	0.4777	0.2372	-1806.049	0.0875	0.3690	0.4777	0.2372	-1806.049	0.0875	0.3690	0.4997	0.2735	-1828.535	0.0993	0.3632	0.4906	0.2817	-1824.104	0.0991	0.3520	0.5356	0.2572	-1847.981	0.1029	0.3999	0.1204	0.1266	-1485.554	0.0146	0.1150	0.1982	0.1725	-1573.964	0.0297	0.1723	0.2053	0.1634	-1579.421	0.0297	0.1818	0.0395	0.2345	-1378.367	0.0072	0.0307	0.0395	0.2345	-1378.367	0.0072	0.0307	0.0395	0.2345	-1378.367	0.0072	0.0307	0.0365	0.2690	-1373.773	0.0072	0.0267	0.0395	0.2345	-1378.367	0.0072	0.0307	0.0395	0.2345	-1378.367	0.0072	0.0307	0.0395	0.2345	-1378.367	0.0072	0.0307	0.0395	0.2345	-1378.367	0.0072	0.0307	0.0365	0.2683	-1373.761	0.0072	0.0268	0.0365	0.2683	-1373.761	0.0072	0.0268	0.0365	0.2683	-1373.761	0.0072	0.0268	0.0303	0.2508	-1362.920	0.0057	0.0229	0.0395	0.2345	-1378.367	0.0072	0.0307	0.0365	0.2683	-1373.761	0.0072	0.0268	0.0363	0.1874	-1372.270	0.0057	0.0307	0.0395	0.2345	-1378.367	0.0072	0.0307	0.0395	0.2345	-1378.367	0.0072	0.0307	0.0365	0.2683	-1373.761	0.0072	0.0268	0.0061	0.3805	-1315.278	0.0014	0.0038	0.0061	0.3798	-1315.277	0.0014	0.0038	0.0029	0.0010	-1306.677	0.0000	0.0038	0.0000	99.0000	-1299.039	0.0000	0.0000	0.0000	0.7850	-1299.039	0.0000	0.0000	0.0000	0.7566	-1299.039	0.0000	0.0000	0.0000	99.0000	-1299.039	0.0000	0.0000	0.0000	99.0000	-1299.039	0.0000	0.0000	0.0000	99.0000	-1299.039	0.0000	0.0000	0.0000	99.0000	-1299.039	0.0000	0.0000	0.0000	99.0000	-1299.039	0.0000	0.0000	0.0000	99.0000	-1299.039	0.0000	0.0000	0.0000	0.7422	-1299.039	0.0000	0.0000	0.0000	99.0000	-1299.039	0.0000	0.0000	0.0000	99.0000	-1299.039	0.0000	0.0000	0.0061	0.3805	-1315.278	0.0014	0.0038	0.0061	0.3805	-1315.278	0.0014	0.0038	0.0061	0.3805	-1315.278	0.0014	0.0038	0.0061	0.3805	-1315.278	0.0014	0.0038	0.0061	0.3805	-1315.278	0.0014	0.0038	0.0061	0.3805	-1315.278	0.0014	0.0038	0.0029	0.0010	-1306.677	0.0000	0.0038	0.0000	99.0000	-1299.039	0.0000	0.0000	0.0000	99.0000	-1299.039	0.0000	0.0000	1.1932	0.2981	-2142.965	0.2486	0.8340	0.9818	0.3353	-2084.484	0.2175	0.6486	0.9194	0.3581	-2062.301	0.2104	0.5875	0.9623	0.3156	-2069.991	0.2066	0.6547	1.2052	0.3049	-2151.186	0.2541	0.8335	0.9670	0.3900	-2088.505	0.2305	0.5910	0.9606	0.3966	-2087.035	0.2308	0.5818	0.9692	0.3415	-2078.123	0.2166	0.6344	0.9392	0.3892	-2078.130	0.2237	0.5747	0.9333	0.3931	-2076.317	0.2233	0.5680	0.9359	0.4203	-2080.896	0.2308	0.5493	0.9414	0.4145	-2082.524	0.2308	0.5568	0.9359	0.4203	-2080.896	0.2308	0.5493	0.9584	0.3820	-2083.428	0.2262	0.5922	0.9721	0.2628	-2052.907	0.1890	0.7192	0.9281	0.3046	-2052.966	0.1956	0.6422	0.9731	0.2783	-2064.341	0.1953	0.7018	0.9192	0.3058	-2051.540	0.1941	0.6349	0.9425	0.2925	-2057.528	0.1944	0.6645	0.9481	0.2848	-2056.477	0.1927	0.6768	0.9120	0.3287	-2054.975	0.2000	0.6084	0.9120	0.3287	-2054.975	0.2000	0.6084	0.8945	0.2871	-2038.194	0.1826	0.6361	0.8350	0.2876	-2010.884	0.1707	0.5933	0.8569	0.3065	-2025.779	0.1812	0.5911	0.8045	0.3358	-2009.559	0.1783	0.5310	0.8086	0.3254	-2010.723	0.1764	0.5420	0.7862	0.3452	-2004.309	0.1767	0.5118	0.9270	0.2487	-2035.630	0.1746	0.7022	0.8608	0.2906	-2019.956	0.1769	0.6088	0.8999	0.2487	-2023.064	0.1695	0.6816	0.8995	0.2491	-2023.143	0.1696	0.6808	0.8870	0.2516	-2019.920	0.1682	0.6686	0.9434	0.2545	-2044.524	0.1801	0.7076	0.9807	0.2492	-2055.567	0.1849	0.7421	0.8514	0.3317	-2030.233	0.1876	0.5654	0.8623	0.3228	-2033.539	0.1873	0.5804	0.8514	0.3317	-2030.233	0.1876	0.5654	0.8372	0.2746	-2008.025	0.1668	0.6075	0.8525	0.2820	-2017.374	0.1724	0.6112	0.8538	0.2809	-2017.113	0.1723	0.6132	0.8471	0.2854	-2015.726	0.1724	0.6041	0.8861	0.2541	-2020.349	0.1690	0.6650	0.9180	0.2568	-2034.927	0.1761	0.6860	0.9246	0.2316	-2026.996	0.1670	0.7212	0.9717	0.2338	-2046.132	0.1765	0.7550	0.9560	0.2427	-2040.075	0.1775	0.7315	0.9739	0.2377	-2044.674	0.1787	0.7517	0.9739	0.2377	-2044.674	0.1787	0.7517	1.0168	0.2331	-2058.931	0.1844	0.7909	0.5889	0.1878	-1855.705	0.0934	0.4974	0.5889	0.1878	-1855.705	0.0934	0.4974	0.5629	0.2025	-1846.322	0.0937	0.4626	0.4907	0.2336	-1813.366	0.0891	0.3814	0.4907	0.2336	-1813.366	0.0891	0.3814	0.4820	0.2336	-1808.093	0.0875	0.3746	0.4820	0.2336	-1808.093	0.0875	0.3746	0.5039	0.2691	-1830.592	0.0993	0.3689	0.4949	0.2771	-1826.192	0.0991	0.3576	0.5452	0.2489	-1851.725	0.1028	0.4128	0.1269	0.1178	-1491.880	0.0146	0.1235	0.2051	0.1637	-1579.482	0.0297	0.1815	0.2124	0.1553	-1584.832	0.0297	0.1911	0.0455	0.1868	-1387.200	0.0072	0.0385	0.0455	0.1868	-1387.200	0.0072	0.0385	0.0455	0.1868	-1387.200	0.0072	0.0385	0.0425	0.2084	-1382.851	0.0072	0.0345	0.0455	0.1868	-1387.200	0.0072	0.0385	0.0455	0.1868	-1387.200	0.0072	0.0385	0.0455	0.1868	-1387.200	0.0072	0.0385	0.0455	0.1868	-1387.200	0.0072	0.0385	0.0425	0.2078	-1382.835	0.0072	0.0346	0.0425	0.2078	-1382.835	0.0072	0.0346	0.0425	0.2078	-1382.835	0.0072	0.0346	0.0363	0.1874	-1372.270	0.0057	0.0307	0.0455	0.1868	-1387.200	0.0072	0.0385	0.0425	0.2078	-1382.835	0.0072	0.0346	0.0423	0.1493	-1381.103	0.0057	0.0385	0.0455	0.1868	-1387.200	0.0072	0.0385	0.0455	0.1868	-1387.200	0.0072	0.0385	0.0425	0.2078	-1382.835	0.0072	0.0346	0.0061	0.3798	-1315.277	0.0014	0.0038	0.0061	0.3805	-1315.278	0.0014	0.0038	0.0029	0.0010	-1306.678	0.0000	0.0038	0.0058	0.0010	-1312.930	0.0000	0.0075	0.0058	0.0010	-1312.930	0.0000	0.0075	0.0058	0.0010	-1312.930	0.0000	0.0075	0.0061	0.0010	-1312.932	0.0000	0.0079	0.0058	0.0010	-1312.930	0.0000	0.0075	0.0058	0.0010	-1312.930	0.0000	0.0075	0.0058	0.0010	-1312.930	0.0000	0.0075	0.0058	0.0010	-1312.930	0.0000	0.0075	0.0058	0.0010	-1312.930	0.0000	0.0075	0.0058	0.0010	-1312.930	0.0000	0.0075	0.0058	0.0010	-1312.930	0.0000	0.0075	0.0060	0.0010	-1312.931	0.0000	0.0078	0.0061	0.3798	-1315.277	0.0014	0.0038	0.0061	0.3798	-1315.277	0.0014	0.0038	0.0061	0.3798	-1315.277	0.0014	0.0038	0.0061	0.3798	-1315.277	0.0014	0.0038	0.0061	0.3798	-1315.277	0.0014	0.0038	0.0061	0.3798	-1315.277	0.0014	0.0038	0.0087	0.0010	-1318.654	0.0000	0.0113	0.0058	0.0010	-1312.930	0.0000	0.0075	0.0058	0.0010	-1312.930	0.0000	0.0075	0.0058	0.0010	-1312.930	0.0000	0.0075	1.1853	0.3019	-2141.718	0.2487	0.8236	0.9756	0.3398	-2082.997	0.2175	0.6402	0.9137	0.3628	-2060.718	0.2104	0.5799	0.9561	0.3197	-2068.510	0.2067	0.6464	1.2136	0.3007	-2152.335	0.2540	0.8447	0.9612	0.3953	-2086.932	0.2306	0.5833	0.9549	0.4020	-2085.448	0.2308	0.5742	0.9631	0.3460	-2076.614	0.2167	0.6263	0.9336	0.3946	-2076.530	0.2237	0.5670	0.9277	0.3985	-2074.705	0.2234	0.5604	0.9359	0.4203	-2080.896	0.2308	0.5493	0.9414	0.4145	-2082.524	0.2308	0.5568	0.9359	0.4203	-2080.896	0.2308	0.5493	0.9526	0.3873	-2081.857	0.2263	0.5844	0.9653	0.2662	-2051.511	0.1890	0.7102	0.9220	0.3086	-2051.464	0.1957	0.6340	0.9665	0.2820	-2062.923	0.1954	0.6930	0.9132	0.3098	-2050.028	0.1942	0.6269	0.9363	0.2963	-2056.059	0.1945	0.6562	0.9418	0.2885	-2055.024	0.1928	0.6683	0.9062	0.3332	-2053.423	0.2001	0.6005	0.9062	0.3332	-2053.423	0.2001	0.6005	0.8885	0.2909	-2036.681	0.1827	0.6281	0.8294	0.2913	-2009.302	0.1707	0.5859	0.8512	0.3106	-2024.196	0.1812	0.5836	0.7993	0.3403	-2007.873	0.1783	0.5241	0.8033	0.3297	-2009.056	0.1764	0.5350	0.7811	0.3499	-2002.587	0.1767	0.5050	0.9206	0.2517	-2034.209	0.1746	0.6937	0.8550	0.2945	-2018.400	0.1770	0.6010	0.8936	0.2519	-2021.615	0.1696	0.6731	0.8932	0.2523	-2021.692	0.1696	0.6724	0.8808	0.2548	-2018.452	0.1683	0.6603	0.9369	0.2578	-2043.112	0.1801	0.6989	0.9738	0.2524	-2054.200	0.1850	0.7330	0.8459	0.3363	-2028.608	0.1876	0.5579	0.8567	0.3272	-2031.940	0.1874	0.5728	0.8459	0.3363	-2028.608	0.1876	0.5579	0.8314	0.2782	-2006.465	0.1669	0.5997	0.8467	0.2858	-2015.821	0.1724	0.6034	0.8479	0.2847	-2015.564	0.1723	0.6054	0.8414	0.2892	-2014.162	0.1725	0.5964	0.8799	0.2574	-2018.876	0.1690	0.6568	0.9116	0.2601	-2033.484	0.1762	0.6774	0.9180	0.2346	-2025.600	0.1671	0.7123	0.9648	0.2368	-2044.781	0.1766	0.7458	0.9492	0.2457	-2038.694	0.1776	0.7226	0.9670	0.2406	-2043.319	0.1787	0.7426	0.9670	0.2406	-2043.319	0.1787	0.7426	1.0095	0.2360	-2057.624	0.1844	0.7814	0.5840	0.1903	-1853.940	0.0934	0.4909	0.5840	0.1903	-1853.940	0.0934	0.4909	0.5582	0.2053	-1844.487	0.0937	0.4563	0.4864	0.2372	-1811.340	0.0891	0.3757	0.4864	0.2372	-1811.340	0.0891	0.3757	0.4777	0.2372	-1806.049	0.0875	0.3690	0.4777	0.2372	-1806.049	0.0875	0.3690	0.4997	0.2735	-1828.535	0.0993	0.3632	0.4906	0.2817	-1824.104	0.0991	0.3520	0.5405	0.2528	-1849.828	0.1028	0.4066	0.1237	0.1220	-1488.715	0.0146	0.1193	0.2017	0.1678	-1576.708	0.0297	0.1770	0.2090	0.1591	-1582.110	0.0297	0.1866	0.0425	0.2078	-1382.835	0.0072	0.0346	0.0425	0.2078	-1382.835	0.0072	0.0346	0.0425	0.2078	-1382.835	0.0072	0.0346	0.0395	0.2347	-1378.371	0.0072	0.0306	0.0425	0.2078	-1382.835	0.0072	0.0346	0.0425	0.2078	-1382.835	0.0072	0.0346	0.0425	0.2078	-1382.835	0.0072	0.0346	0.0425	0.2078	-1382.835	0.0072	0.0346	0.0395	0.2341	-1378.357	0.0072	0.0307	0.0395	0.2341	-1378.357	0.0072	0.0307	0.0395	0.2341	-1378.357	0.0072	0.0307	0.0333	0.2144	-1367.663	0.0057	0.0268	0.0425	0.2078	-1382.835	0.0072	0.0346	0.0395	0.2341	-1378.357	0.0072	0.0307	0.0393	0.1661	-1376.738	0.0057	0.0346	0.0425	0.2078	-1382.835	0.0072	0.0346	0.0425	0.2078	-1382.835	0.0072	0.0346	0.0395	0.2341	-1378.357	0.0072	0.0307	0.0090	0.1897	-1321.526	0.0014	0.0076	0.0032	99.0000	-1307.644	0.0014	0.0000	0.0000	99.0000	-1299.039	0.0000	0.0000	0.0029	0.0010	-1306.677	0.0000	0.0038	0.0029	0.0010	-1306.677	0.0000	0.0038	0.0029	0.0010	-1306.677	0.0000	0.0038	0.0029	0.0010	-1306.677	0.0000	0.0038	0.0029	0.0010	-1306.677	0.0000	0.0038	0.0029	0.0010	-1306.677	0.0000	0.0038	0.0030	0.0010	-1306.678	0.0000	0.0039	0.0029	0.0010	-1306.677	0.0000	0.0038	0.0029	0.0010	-1306.677	0.0000	0.0038	0.0030	0.0010	-1306.678	0.0000	0.0040	0.0030	0.0010	-1306.678	0.0000	0.0040	0.0029	0.0010	-1306.677	0.0000	0.0038	0.0090	0.1897	-1321.526	0.0014	0.0076	0.0090	0.1897	-1321.526	0.0014	0.0076	0.0090	0.1897	-1321.526	0.0014	0.0076	0.0090	0.1897	-1321.526	0.0014	0.0076	0.0090	0.1897	-1321.526	0.0014	0.0076	0.0090	0.1897	-1321.526	0.0014	0.0076	0.0058	0.0010	-1312.927	0.0000	0.0075	0.0030	0.0010	-1306.678	0.0000	0.0040	0.0029	0.0010	-1306.677	0.0000	0.0038	0.0030	0.0010	-1306.678	0.0000	0.0039	0.0030	0.0010	-1306.679	0.0000	0.0040	1.1557	0.3125	-2135.963	0.2469	0.7900	0.9462	0.3565	-2074.549	0.2160	0.6060	0.8740	0.3928	-2048.794	0.2090	0.5321	0.9319	0.3312	-2061.736	0.2051	0.6193	1.1981	0.3039	-2149.306	0.2522	0.8299	0.9270	0.4228	-2076.732	0.2292	0.5423	0.9210	0.4301	-2075.166	0.2295	0.5336	0.9274	0.3691	-2066.715	0.2154	0.5835	0.9001	0.4224	-2066.147	0.2225	0.5268	0.8945	0.4265	-2064.260	0.2221	0.5207	0.9028	0.4508	-2070.381	0.2297	0.5094	0.9082	0.4444	-2072.079	0.2296	0.5167	0.9028	0.4508	-2070.381	0.2297	0.5094	0.9184	0.4144	-2071.645	0.2251	0.5432	0.9477	0.2701	-2045.941	0.1871	0.6927	0.8869	0.3280	-2041.359	0.1942	0.5922	0.9540	0.2844	-2059.208	0.1938	0.6814	0.9020	0.3119	-2046.090	0.1925	0.6171	0.9127	0.3061	-2049.176	0.1929	0.6300	0.9301	0.2904	-2051.158	0.1911	0.6580	0.8952	0.3357	-2049.463	0.1984	0.5910	0.8952	0.3357	-2049.463	0.1984	0.5910	0.8544	0.3069	-2026.116	0.1808	0.5891	0.8073	0.3012	-2002.013	0.1691	0.5615	0.8400	0.3131	-2020.191	0.1796	0.5737	0.7683	0.3624	-1996.771	0.1768	0.4880	0.7721	0.3508	-1998.050	0.1749	0.4987	0.7607	0.3627	-1994.851	0.1752	0.4829	0.8843	0.2658	-2024.435	0.1730	0.6509	0.8326	0.3038	-2011.176	0.1752	0.5768	0.8571	0.2670	-2011.752	0.1681	0.6296	0.8567	0.2674	-2011.825	0.1682	0.6289	0.8448	0.2703	-2008.481	0.1669	0.6172	0.9189	0.2624	-2037.718	0.1785	0.6803	0.9476	0.2609	-2047.715	0.1835	0.7031	0.8134	0.3590	-2017.883	0.1864	0.5191	0.8237	0.3489	-2021.350	0.1861	0.5334	0.8134	0.3590	-2017.883	0.1864	0.5191	0.8088	0.2879	-1999.225	0.1654	0.5745	0.8133	0.3018	-2004.977	0.1706	0.5652	0.8144	0.3006	-2004.735	0.1704	0.5670	0.8082	0.3055	-2003.260	0.1706	0.5584	0.8440	0.2730	-2008.882	0.1676	0.6140	0.8869	0.2690	-2026.694	0.1747	0.6494	0.9059	0.2347	-2021.321	0.1649	0.7028	0.9523	0.2370	-2040.614	0.1744	0.7358	0.9105	0.2604	-2029.245	0.1761	0.6762	0.9351	0.2509	-2035.248	0.1770	0.7056	0.9351	0.2509	-2035.248	0.1770	0.7056	0.9683	0.2499	-2048.616	0.1829	0.7319	0.5795	0.1875	-1850.738	0.0918	0.4897	0.5795	0.1875	-1850.738	0.0918	0.4897	0.5540	0.2010	-1840.753	0.0918	0.4565	0.4700	0.2423	-1801.274	0.0872	0.3599	0.4700	0.2423	-1801.274	0.0872	0.3599	0.4614	0.2423	-1795.910	0.0856	0.3533	0.4614	0.2423	-1795.910	0.0856	0.3533	0.4918	0.2711	-1822.698	0.0973	0.3589	0.4828	0.2792	-1818.239	0.0971	0.3477	0.5227	0.2596	-1840.394	0.1009	0.3887	0.1012	0.1393	-1463.726	0.0131	0.0941	0.1985	0.1591	-1572.084	0.0282	0.1772	0.1985	0.1591	-1572.084	0.0282	0.1773	0.0215	0.5048	-1347.502	0.0057	0.0114	0.0215	0.5048	-1347.502	0.0057	0.0114	0.0215	0.5048	-1347.502	0.0057	0.0114	0.0245	0.3779	-1352.879	0.0057	0.0152	0.0215	0.5048	-1347.502	0.0057	0.0114	0.0215	0.5048	-1347.502	0.0057	0.0114	0.0215	0.5047	-1347.502	0.0057	0.0114	0.0215	0.5048	-1347.502	0.0057	0.0114	0.0245	0.3783	-1352.882	0.0057	0.0152	0.0245	0.3782	-1352.882	0.0057	0.0152	0.0245	0.3782	-1352.882	0.0057	0.0152	0.0183	0.3788	-1341.154	0.0043	0.0114	0.0215	0.5048	-1347.502	0.0057	0.0114	0.0245	0.3782	-1352.882	0.0057	0.0152	0.0183	0.3781	-1341.151	0.0043	0.0114	0.0215	0.5048	-1347.502	0.0057	0.0114	0.0215	0.5048	-1347.502	0.0057	0.0114	0.0245	0.3782	-1352.882	0.0057	0.0152	0.0238	0.1259	-1349.902	0.0029	0.0228	0.0239	0.1257	-1349.894	0.0029	0.0228	0.0206	0.0629	-1342.685	0.0014	0.0228	0.0177	0.0756	-1337.766	0.0014	0.0189	0.0177	0.0756	-1337.766	0.0014	0.0189	0.0177	0.0757	-1337.766	0.0014	0.0189	0.0177	0.0757	-1337.766	0.0014	0.0189	0.0177	0.0757	-1337.766	0.0014	0.0189	0.0177	0.0757	-1337.766	0.0014	0.0189	0.0177	0.0757	-1337.766	0.0014	0.0189	0.0177	0.0757	-1337.766	0.0014	0.0189	0.0177	0.0757	-1337.766	0.0014	0.0189	0.0177	0.0756	-1337.766	0.0014	0.0189	0.0177	0.0756	-1337.766	0.0014	0.0189	0.0177	0.0757	-1337.766	0.0014	0.0189	0.0238	0.1259	-1349.902	0.0029	0.0228	0.0238	0.1259	-1349.902	0.0029	0.0228	0.0238	0.1259	-1349.902	0.0029	0.0228	0.0238	0.1259	-1349.902	0.0029	0.0228	0.0238	0.1259	-1349.902	0.0029	0.0228	0.0238	0.1259	-1349.902	0.0029	0.0228	0.0148	0.0948	-1332.641	0.0014	0.0151	0.0177	0.0756	-1337.766	0.0014	0.0189	0.0177	0.0757	-1337.766	0.0014	0.0189	0.0177	0.0756	-1337.766	0.0014	0.0189	0.0236	0.0538	-1347.442	0.0014	0.0266	0.0206	0.0629	-1342.685	0.0014	0.0228	1.1713	0.3067	-2139.226	0.2477	0.8078	0.9588	0.3479	-2077.982	0.2163	0.6218	0.8858	0.3810	-2051.895	0.2089	0.5481	0.9451	0.3216	-2064.520	0.2049	0.6372	1.2071	0.2989	-2150.767	0.2519	0.8426	0.9325	0.4202	-2078.806	0.2300	0.5474	0.9264	0.4276	-2077.251	0.2303	0.5385	0.9337	0.3639	-2068.175	0.2153	0.5917	0.9115	0.4126	-2069.790	0.2230	0.5404	0.9058	0.4168	-2067.925	0.2226	0.5341	0.9081	0.4484	-2072.500	0.2305	0.5140	0.9135	0.4419	-2074.190	0.2304	0.5213	0.9081	0.4484	-2072.500	0.2305	0.5140	0.9301	0.4048	-2075.229	0.2256	0.5572	0.9547	0.2665	-2047.237	0.1871	0.7020	0.8817	0.3321	-2039.657	0.1943	0.5851	0.9609	0.2805	-2060.519	0.1937	0.6906	0.9083	0.3076	-2047.502	0.1924	0.6255	0.9192	0.3020	-2050.567	0.1928	0.6385	0.9368	0.2864	-2052.505	0.1910	0.6669	0.9014	0.3309	-2050.916	0.1983	0.5992	0.9014	0.3309	-2050.916	0.1983	0.5992	0.8605	0.3026	-2027.571	0.1807	0.5972	0.8194	0.2926	-2004.985	0.1690	0.5777	0.8524	0.3041	-2023.115	0.1795	0.5902	0.7794	0.3515	-2000.036	0.1767	0.5028	0.7833	0.3403	-2001.271	0.1748	0.5136	0.7717	0.3518	-1998.139	0.1751	0.4976	0.8977	0.2586	-2027.095	0.1729	0.6688	0.8388	0.2996	-2012.655	0.1752	0.5849	0.8704	0.2595	-2014.483	0.1680	0.6474	0.8700	0.2599	-2014.558	0.1681	0.6467	0.8579	0.2626	-2011.254	0.1667	0.6349	0.9332	0.2550	-2040.284	0.1783	0.6993	0.9622	0.2536	-2050.210	0.1833	0.7228	0.8251	0.3479	-2021.014	0.1861	0.5351	0.8295	0.3438	-2022.910	0.1861	0.5411	0.8251	0.3479	-2021.014	0.1861	0.5351	0.8148	0.2838	-2000.717	0.1653	0.5825	0.8255	0.2929	-2007.935	0.1704	0.5817	0.8267	0.2918	-2007.686	0.1703	0.5836	0.8203	0.2965	-2006.243	0.1704	0.5748	0.8571	0.2652	-2011.666	0.1675	0.6315	0.9006	0.2613	-2029.358	0.1745	0.6679	0.9204	0.2282	-2023.823	0.1648	0.7222	0.9675	0.2305	-2043.017	0.1743	0.7561	0.9048	0.2634	-2027.656	0.1761	0.6686	0.9497	0.2441	-2037.738	0.1770	0.7249	0.9497	0.2441	-2037.738	0.1770	0.7249	0.9756	0.2467	-2049.859	0.1829	0.7414	0.5805	0.1869	-1850.502	0.0918	0.4910	0.5805	0.1869	-1850.502	0.0918	0.4910	0.5549	0.2005	-1840.530	0.0917	0.4577	0.4745	0.2384	-1803.270	0.0872	0.3658	0.4745	0.2384	-1803.270	0.0872	0.3658	0.4659	0.2383	-1797.925	0.0856	0.3592	0.4659	0.2383	-1797.925	0.0856	0.3592	0.4963	0.2666	-1824.693	0.0973	0.3648	0.4873	0.2745	-1820.267	0.0971	0.3536	0.5322	0.2512	-1844.166	0.1008	0.4014	0.1044	0.1334	-1467.104	0.0131	0.0982	0.2056	0.1510	-1577.509	0.0282	0.1866	0.2056	0.1510	-1577.509	0.0282	0.1866	0.0274	0.3016	-1357.997	0.0057	0.0191	0.0274	0.3016	-1357.997	0.0057	0.0191	0.0274	0.3016	-1357.997	0.0057	0.0191	0.0304	0.2508	-1362.914	0.0057	0.0229	0.0274	0.3016	-1357.997	0.0057	0.0191	0.0274	0.3016	-1357.997	0.0057	0.0191	0.0274	0.3016	-1357.997	0.0057	0.0191	0.0274	0.3016	-1357.997	0.0057	0.0191	0.0304	0.2510	-1362.918	0.0057	0.0229	0.0304	0.2510	-1362.918	0.0057	0.0229	0.0304	0.2510	-1362.918	0.0057	0.0229	0.0242	0.2263	-1351.652	0.0043	0.0190	0.0274	0.3016	-1357.997	0.0057	0.0191	0.0304	0.2510	-1362.918	0.0057	0.0229	0.0242	0.2259	-1351.646	0.0043	0.0191	0.0274	0.3016	-1357.997	0.0057	0.0191	0.0274	0.3016	-1357.997	0.0057	0.0191	0.0304	0.2510	-1362.918	0.0057	0.0229	0.0298	0.0940	-1359.949	0.0029	0.0305	0.0298	0.0939	-1359.939	0.0029	0.0306	0.0265	0.0469	-1352.039	0.0014	0.0305	0.0236	0.0538	-1347.438	0.0014	0.0267	0.0236	0.0538	-1347.438	0.0014	0.0267	0.0236	0.0538	-1347.438	0.0014	0.0267	0.0236	0.0538	-1347.438	0.0014	0.0267	0.0236	0.0538	-1347.438	0.0014	0.0267	0.0236	0.0538	-1347.438	0.0014	0.0267	0.0236	0.0538	-1347.438	0.0014	0.0267	0.0236	0.0538	-1347.438	0.0014	0.0267	0.0236	0.0538	-1347.438	0.0014	0.0267	0.0236	0.0538	-1347.438	0.0014	0.0267	0.0236	0.0538	-1347.438	0.0014	0.0267	0.0236	0.0538	-1347.438	0.0014	0.0267	0.0298	0.0940	-1359.949	0.0029	0.0305	0.0298	0.0940	-1359.949	0.0029	0.0305	0.0298	0.0940	-1359.949	0.0029	0.0305	0.0298	0.0940	-1359.949	0.0029	0.0305	0.0298	0.0940	-1359.949	0.0029	0.0305	0.0298	0.0940	-1359.949	0.0029	0.0305	0.0206	0.0629	-1342.689	0.0014	0.0228	0.0236	0.0538	-1347.438	0.0014	0.0267	0.0236	0.0538	-1347.438	0.0014	0.0267	0.0236	0.0538	-1347.438	0.0014	0.0267	0.0295	0.0417	-1356.523	0.0014	0.0344	0.0265	0.0469	-1352.039	0.0014	0.0305	0.0058	0.0010	-1312.931	0.0000	0.0075	1.1533	0.3193	-2136.897	0.2491	0.7803	0.9500	0.3605	-2077.148	0.2181	0.6050	0.8898	0.3869	-2054.822	0.2113	0.5461	0.9421	0.3315	-2066.145	0.2075	0.6258	1.1955	0.3104	-2150.259	0.2545	0.8198	0.9368	0.4230	-2081.101	0.2317	0.5479	0.9308	0.4304	-2079.547	0.2320	0.5391	0.9379	0.3671	-2070.743	0.2172	0.5917	0.9101	0.4198	-2070.248	0.2244	0.5345	0.9045	0.4240	-2068.375	0.2240	0.5283	0.9128	0.4479	-2074.484	0.2315	0.5170	0.9182	0.4415	-2076.168	0.2315	0.5243	0.9128	0.4479	-2074.484	0.2315	0.5170	0.9282	0.4125	-2075.791	0.2270	0.5503	0.9589	0.2690	-2049.935	0.1889	0.7021	0.8972	0.3265	-2045.480	0.1961	0.6005	0.9645	0.2837	-2063.296	0.1956	0.6897	0.9125	0.3107	-2050.177	0.1943	0.6255	0.9233	0.3050	-2053.239	0.1947	0.6385	0.9409	0.2893	-2055.185	0.1929	0.6668	0.9055	0.3342	-2053.563	0.2002	0.5991	0.9055	0.3342	-2053.563	0.2002	0.5991	0.8645	0.3058	-2030.317	0.1826	0.5971	0.8167	0.3007	-2006.432	0.1710	0.5685	0.8496	0.3124	-2024.526	0.1815	0.5808	0.7774	0.3613	-2001.279	0.1787	0.4945	0.7812	0.3499	-2002.549	0.1767	0.5052	0.7697	0.3618	-1999.379	0.1770	0.4893	0.8949	0.2651	-2028.577	0.1748	0.6595	0.8310	0.3117	-2012.291	0.1773	0.5687	0.8670	0.2667	-2016.067	0.1699	0.6373	0.8667	0.2671	-2016.140	0.1700	0.6366	0.8547	0.2699	-2012.823	0.1687	0.6248	0.9299	0.2616	-2041.781	0.1803	0.6893	0.9588	0.2600	-2051.714	0.1853	0.7125	0.8231	0.3574	-2022.186	0.1882	0.5266	0.8336	0.3474	-2025.625	0.1879	0.5410	0.8231	0.3574	-2022.186	0.1882	0.5266	0.8188	0.2870	-2003.546	0.1671	0.5824	0.8232	0.3008	-2009.283	0.1723	0.5730	0.8244	0.2996	-2009.038	0.1722	0.5748	0.8181	0.3044	-2007.579	0.1724	0.5662	0.8543	0.2722	-2013.118	0.1694	0.6223	0.8976	0.2682	-2030.828	0.1765	0.6581	0.9039	0.2404	-2022.577	0.1669	0.6944	0.9502	0.2426	-2041.851	0.1764	0.7272	0.9214	0.2596	-2033.328	0.1779	0.6853	0.9387	0.2539	-2038.065	0.1790	0.7047	0.9387	0.2539	-2038.065	0.1790	0.7047	0.9798	0.2491	-2052.576	0.1847	0.7416	0.5884	0.1882	-1855.834	0.0934	0.4965	0.5884	0.1882	-1855.834	0.0934	0.4965	0.5627	0.2017	-1845.923	0.0934	0.4630	0.4733	0.2491	-1805.256	0.0892	0.3582	0.4733	0.2491	-1805.256	0.0892	0.3582	0.4647	0.2492	-1799.909	0.0876	0.3517	0.4647	0.2492	-1799.909	0.0876	0.3517	0.4951	0.2786	-1826.543	0.0994	0.3570	0.4862	0.2869	-1822.079	0.0992	0.3458	0.5310	0.2598	-1845.635	0.1026	0.3947	0.1109	0.1422	-1475.761	0.0146	0.1024	0.2018	0.1679	-1576.701	0.0297	0.1771	0.2018	0.1679	-1576.701	0.0297	0.1771	0.0306	0.3771	-1364.096	0.0072	0.0191	0.0306	0.3771	-1364.096	0.0072	0.0191	0.0306	0.3771	-1364.096	0.0072	0.0191	0.0277	0.4732	-1358.978	0.0072	0.0152	0.0306	0.3772	-1364.096	0.0072	0.0191	0.0306	0.3771	-1364.096	0.0072	0.0191	0.0306	0.3771	-1364.096	0.0072	0.0191	0.0306	0.3771	-1364.096	0.0072	0.0191	0.0336	0.3140	-1369.016	0.0072	0.0229	0.0336	0.3140	-1369.016	0.0072	0.0229	0.0336	0.3140	-1369.016	0.0072	0.0229	0.0274	0.3019	-1358.004	0.0057	0.0190	0.0306	0.3771	-1364.096	0.0072	0.0191	0.0336	0.3140	-1369.016	0.0072	0.0229	0.0274	0.3014	-1357.998	0.0057	0.0191	0.0306	0.3771	-1364.096	0.0072	0.0191	0.0306	0.3771	-1364.096	0.0072	0.0191	0.0336	0.3140	-1369.016	0.0072	0.0229	0.0212	0.2847	-1346.540	0.0043	0.0151	0.0212	0.2842	-1346.535	0.0043	0.0152	0.0180	0.1895	-1339.849	0.0029	0.0151	0.0151	0.2534	-1334.470	0.0029	0.0113	0.0151	0.2534	-1334.470	0.0029	0.0113	0.0151	0.2534	-1334.470	0.0029	0.0113	0.0151	0.2534	-1334.470	0.0029	0.0113	0.0151	0.2534	-1334.470	0.0029	0.0113	0.0151	0.2534	-1334.470	0.0029	0.0113	0.0151	0.2534	-1334.470	0.0029	0.0113	0.0151	0.2534	-1334.470	0.0029	0.0113	0.0151	0.2534	-1334.470	0.0029	0.0113	0.0151	0.2534	-1334.470	0.0029	0.0113	0.0151	0.2534	-1334.470	0.0029	0.0113	0.0151	0.2534	-1334.470	0.0029	0.0113	0.0212	0.2847	-1346.540	0.0043	0.0151	0.0212	0.2847	-1346.540	0.0043	0.0151	0.0212	0.2847	-1346.540	0.0043	0.0151	0.0212	0.2847	-1346.540	0.0043	0.0151	0.0212	0.2847	-1346.540	0.0043	0.0151	0.0212	0.2847	-1346.540	0.0043	0.0151	0.0122	0.3813	-1328.746	0.0029	0.0075	0.0151	0.2534	-1334.470	0.0029	0.0113	0.0151	0.2534	-1334.470	0.0029	0.0113	0.0151	0.2534	-1334.470	0.0029	0.0113	0.0209	0.1514	-1344.978	0.0029	0.0190	0.0180	0.1895	-1339.849	0.0029	0.0151	0.0090	0.1901	-1321.529	0.0014	0.0075	0.0148	0.0947	-1332.633	0.0014	0.0151	1.1452	0.3127	-2132.096	0.2447	0.7827	0.9426	0.3520	-2071.892	0.2139	0.6076	0.8758	0.3827	-2047.774	0.2069	0.5406	0.9229	0.3310	-2057.411	0.2031	0.6135	1.1949	0.3003	-2146.718	0.2500	0.8323	0.9232	0.4176	-2074.154	0.2271	0.5437	0.9172	0.4249	-2072.592	0.2273	0.5350	0.9297	0.3596	-2065.627	0.2132	0.5928	0.9018	0.4111	-2065.202	0.2202	0.5357	0.8961	0.4153	-2063.326	0.2198	0.5294	0.9044	0.4387	-2069.502	0.2274	0.5183	0.9098	0.4325	-2071.185	0.2273	0.5256	0.9044	0.4387	-2069.502	0.2274	0.5183	0.9094	0.4148	-2067.377	0.2230	0.5376	0.9511	0.2631	-2044.513	0.1850	0.7033	0.8896	0.3191	-2040.089	0.1921	0.6020	0.9575	0.2767	-2057.778	0.1916	0.6924	0.9045	0.3037	-2044.819	0.1903	0.6268	0.9154	0.2981	-2047.884	0.1907	0.6398	0.9331	0.2827	-2049.809	0.1889	0.6682	0.8975	0.3266	-2048.270	0.1962	0.6005	0.8975	0.3266	-2048.270	0.1962	0.6005	0.8567	0.2987	-2024.828	0.1787	0.5983	0.8094	0.2931	-2000.708	0.1671	0.5702	0.8424	0.3046	-2018.875	0.1776	0.5829	0.7699	0.3525	-1995.666	0.1748	0.4959	0.7738	0.3413	-1996.910	0.1729	0.5066	0.7622	0.3528	-1993.747	0.1732	0.4908	0.8871	0.2589	-2022.993	0.1710	0.6605	0.8350	0.2956	-2009.879	0.1732	0.5859	0.8599	0.2599	-2010.316	0.1661	0.6392	0.8595	0.2602	-2010.390	0.1662	0.6386	0.8476	0.2629	-2007.058	0.1648	0.6268	0.9156	0.2598	-2035.256	0.1768	0.6807	0.9443	0.2584	-2045.272	0.1818	0.7037	0.8153	0.3490	-2016.766	0.1842	0.5278	0.8257	0.3393	-2020.201	0.1840	0.5422	0.8153	0.3490	-2016.766	0.1842	0.5278	0.8112	0.2799	-1997.872	0.1633	0.5836	0.8157	0.2934	-2003.623	0.1685	0.5744	0.8169	0.2922	-2003.377	0.1684	0.5763	0.8106	0.2969	-2001.920	0.1685	0.5676	0.8469	0.2655	-2007.416	0.1656	0.6237	0.8899	0.2618	-2025.264	0.1726	0.6595	0.9094	0.2284	-2019.744	0.1629	0.7133	0.9561	0.2308	-2039.046	0.1724	0.7468	0.9137	0.2536	-2027.785	0.1740	0.6863	0.9385	0.2445	-2033.742	0.1750	0.7160	0.9385	0.2445	-2033.742	0.1750	0.7160	0.9720	0.2435	-2047.105	0.1809	0.7427	0.5886	0.1881	-1855.773	0.0934	0.4968	0.5886	0.1881	-1855.773	0.0934	0.4968	0.5629	0.2016	-1845.865	0.0934	0.4633	0.4783	0.2428	-1806.697	0.0888	0.3659	0.4783	0.2428	-1806.697	0.0888	0.3659	0.4696	0.2428	-1801.371	0.0872	0.3593	0.4696	0.2428	-1801.371	0.0872	0.3593	0.5001	0.2712	-1828.011	0.0989	0.3649	0.4910	0.2792	-1823.589	0.0987	0.3536	0.5312	0.2597	-1845.584	0.1026	0.3950	0.1077	0.1483	-1472.425	0.0146	0.0983	0.2054	0.1633	-1579.389	0.0297	0.1819	0.2054	0.1633	-1579.389	0.0297	0.1819	0.0277	0.4727	-1358.974	0.0072	0.0152	0.0277	0.4727	-1358.974	0.0072	0.0152	0.0277	0.4727	-1358.974	0.0072	0.0152	0.0306	0.3773	-1364.095	0.0072	0.0191	0.0277	0.4727	-1358.974	0.0072	0.0152	0.0277	0.4727	-1358.974	0.0072	0.0152	0.0277	0.4727	-1358.974	0.0072	0.0152	0.0277	0.4727	-1358.974	0.0072	0.0152	0.0306	0.3777	-1364.098	0.0072	0.0190	0.0306	0.3777	-1364.098	0.0072	0.0190	0.0306	0.3777	-1364.098	0.0072	0.0190	0.0245	0.3783	-1352.881	0.0057	0.0152	0.0277	0.4727	-1358.974	0.0072	0.0152	0.0306	0.3777	-1364.098	0.0072	0.0190	0.0245	0.3776	-1352.877	0.0057	0.0152	0.0277	0.4727	-1358.974	0.0072	0.0152	0.0277	0.4727	-1358.974	0.0072	0.0152	0.0306	0.3777	-1364.098	0.0072	0.0190	0.0300	0.1616	-1361.341	0.0043	0.0267	0.0300	0.1613	-1361.332	0.0043	0.0267	0.0268	0.1076	-1354.650	0.0029	0.0267	0.0238	0.1259	-1349.902	0.0029	0.0228	0.0238	0.1259	-1349.902	0.0029	0.0228	0.0238	0.1259	-1349.902	0.0029	0.0228	0.0238	0.1259	-1349.902	0.0029	0.0228	0.0238	0.1259	-1349.902	0.0029	0.0228	0.0238	0.1259	-1349.902	0.0029	0.0228	0.0238	0.1259	-1349.902	0.0029	0.0228	0.0238	0.1259	-1349.902	0.0029	0.0228	0.0238	0.1259	-1349.902	0.0029	0.0228	0.0238	0.1259	-1349.902	0.0029	0.0228	0.0238	0.1259	-1349.902	0.0029	0.0228	0.0238	0.1259	-1349.902	0.0029	0.0228	0.0300	0.1616	-1361.341	0.0043	0.0267	0.0300	0.1616	-1361.341	0.0043	0.0267	0.0300	0.1616	-1361.341	0.0043	0.0267	0.0300	0.1616	-1361.341	0.0043	0.0267	0.0300	0.1616	-1361.341	0.0043	0.0267	0.0300	0.1616	-1361.341	0.0043	0.0267	0.0209	0.1515	-1344.982	0.0029	0.0189	0.0238	0.1259	-1349.902	0.0029	0.0228	0.0238	0.1259	-1349.902	0.0029	0.0228	0.0238	0.1259	-1349.902	0.0029	0.0228	0.0297	0.0940	-1359.261	0.0029	0.0305	0.0268	0.1076	-1354.650	0.0029	0.0267	0.0061	0.3812	-1315.279	0.0014	0.0038	0.0119	0.1265	-1327.252	0.0014	0.0113	0.0151	0.2531	-1334.468	0.0029	0.0113	1.1512	0.3156	-2134.513	0.2472	0.7833	0.9466	0.3560	-2074.435	0.2160	0.6067	0.8923	0.3746	-2053.351	0.2087	0.5571	0.9266	0.3349	-2060.064	0.2051	0.6124	1.2169	0.2943	-2151.229	0.2518	0.8556	0.9399	0.4082	-2079.620	0.2288	0.5605	0.9337	0.4153	-2078.092	0.2291	0.5516	0.9470	0.3519	-2070.970	0.2149	0.6106	0.9183	0.4018	-2070.731	0.2219	0.5523	0.9063	0.4128	-2067.366	0.2218	0.5372	0.9207	0.4284	-2075.071	0.2290	0.5346	0.9262	0.4224	-2076.724	0.2290	0.5421	0.9207	0.4284	-2075.071	0.2290	0.5346	0.9259	0.4053	-2072.888	0.2247	0.5543	0.9626	0.2621	-2048.437	0.1868	0.7129	0.8999	0.3178	-2044.192	0.1939	0.6102	0.9762	0.2715	-2062.961	0.1933	0.7119	0.9152	0.3025	-2048.835	0.1922	0.6353	0.9262	0.2970	-2051.877	0.1926	0.6485	0.9441	0.2817	-2053.765	0.1908	0.6772	0.9014	0.3306	-2050.905	0.1982	0.5996	0.9014	0.3306	-2050.905	0.1982	0.5996	0.8737	0.2931	-2030.345	0.1804	0.6155	0.8258	0.2877	-2006.400	0.1688	0.5867	0.8590	0.2990	-2024.507	0.1793	0.5995	0.7853	0.3454	-2001.614	0.1765	0.5110	0.7892	0.3345	-2002.824	0.1746	0.5219	0.7774	0.3458	-1999.728	0.1749	0.5057	0.9050	0.2545	-2028.350	0.1727	0.6788	0.8453	0.2946	-2014.069	0.1750	0.5940	0.8706	0.2591	-2014.456	0.1679	0.6479	0.8702	0.2595	-2014.531	0.1680	0.6472	0.8581	0.2622	-2011.228	0.1666	0.6354	0.9342	0.2550	-2040.497	0.1785	0.7001	0.9633	0.2536	-2050.417	0.1835	0.7237	0.8313	0.3416	-2022.522	0.1859	0.5440	0.8420	0.3322	-2025.901	0.1856	0.5587	0.8313	0.3416	-2022.522	0.1859	0.5440	0.8149	0.2835	-2000.700	0.1653	0.5829	0.8321	0.2879	-2009.342	0.1702	0.5910	0.8333	0.2868	-2009.089	0.1701	0.5929	0.8269	0.2914	-2007.664	0.1702	0.5840	0.8642	0.2608	-2012.977	0.1673	0.6414	0.8957	0.2636	-2027.673	0.1744	0.6618	0.9284	0.2244	-2024.976	0.1646	0.7333	0.9758	0.2268	-2044.120	0.1741	0.7676	0.9324	0.2490	-2033.025	0.1757	0.7059	0.9499	0.2438	-2037.706	0.1769	0.7255	0.9499	0.2438	-2037.706	0.1769	0.7255	0.9836	0.2428	-2050.995	0.1827	0.7526	0.5959	0.1795	-1856.286	0.0918	0.5113	0.5959	0.1795	-1856.286	0.0918	0.5113	0.5700	0.1917	-1845.819	0.0916	0.4778	0.4840	0.2298	-1807.111	0.0870	0.3787	0.4840	0.2298	-1807.111	0.0870	0.3787	0.4753	0.2298	-1801.806	0.0855	0.3719	0.4753	0.2298	-1801.806	0.0855	0.3719	0.5058	0.2568	-1828.543	0.0970	0.3780	0.4966	0.2643	-1824.186	0.0969	0.3665	0.5274	0.2552	-1842.288	0.1008	0.3951	0.1109	0.1225	-1473.692	0.0131	0.1068	0.2094	0.1470	-1580.150	0.0282	0.1916	0.2094	0.1470	-1580.150	0.0282	0.1916	0.0304	0.2503	-1362.909	0.0057	0.0229	0.0304	0.2503	-1362.909	0.0057	0.0229	0.0304	0.2503	-1362.909	0.0057	0.0229	0.0333	0.2141	-1367.654	0.0057	0.0268	0.0304	0.2503	-1362.909	0.0057	0.0229	0.0304	0.2503	-1362.909	0.0057	0.0229	0.0304	0.2503	-1362.909	0.0057	0.0229	0.0304	0.2503	-1362.909	0.0057	0.0229	0.0333	0.2143	-1367.659	0.0057	0.0268	0.0333	0.2143	-1367.659	0.0057	0.0268	0.0333	0.2143	-1367.659	0.0057	0.0268	0.0271	0.1878	-1356.565	0.0043	0.0229	0.0304	0.2503	-1362.909	0.0057	0.0229	0.0333	0.2143	-1367.659	0.0057	0.0268	0.0272	0.1875	-1356.557	0.0043	0.0229	0.0304	0.2503	-1362.909	0.0057	0.0229	0.0304	0.2503	-1362.909	0.0057	0.0229	0.0333	0.2143	-1367.659	0.0057	0.0268	0.0328	0.0832	-1363.722	0.0029	0.0345	0.0328	0.0831	-1363.710	0.0029	0.0345	0.0296	0.0416	-1356.506	0.0014	0.0345	0.0266	0.0469	-1352.034	0.0014	0.0306	0.0266	0.0469	-1352.034	0.0014	0.0306	0.0266	0.0469	-1352.034	0.0014	0.0306	0.0266	0.0469	-1352.034	0.0014	0.0306	0.0266	0.0469	-1352.034	0.0014	0.0306	0.0266	0.0469	-1352.034	0.0014	0.0306	0.0266	0.0469	-1352.034	0.0014	0.0306	0.0266	0.0469	-1352.034	0.0014	0.0306	0.0266	0.0469	-1352.034	0.0014	0.0306	0.0266	0.0469	-1352.034	0.0014	0.0306	0.0266	0.0469	-1352.034	0.0014	0.0306	0.0266	0.0469	-1352.034	0.0014	0.0306	0.0328	0.0832	-1363.722	0.0029	0.0345	0.0328	0.0832	-1363.722	0.0029	0.0345	0.0328	0.0832	-1363.722	0.0029	0.0345	0.0328	0.0832	-1363.722	0.0029	0.0345	0.0328	0.0832	-1363.722	0.0029	0.0345	0.0328	0.0832	-1363.722	0.0029	0.0345	0.0236	0.0537	-1347.434	0.0014	0.0267	0.0266	0.0469	-1352.034	0.0014	0.0306	0.0266	0.0469	-1352.034	0.0014	0.0306	0.0266	0.0469	-1352.034	0.0014	0.0306	0.0325	0.0374	-1360.875	0.0014	0.0384	0.0296	0.0416	-1356.506	0.0014	0.0345	0.0087	0.0010	-1318.654	0.0000	0.0113	0.0145	0.0010	-1329.162	0.0000	0.0189	0.0177	0.0754	-1337.753	0.0014	0.0190	0.0090	0.1894	-1321.523	0.0014	0.0076	1.1422	0.3199	-2133.146	0.2470	0.7719	0.9596	0.3449	-2077.352	0.2156	0.6250	0.8916	0.3751	-2053.507	0.2086	0.5563	0.9396	0.3249	-2062.961	0.2048	0.6303	1.2001	0.3027	-2148.925	0.2521	0.8328	0.9392	0.4087	-2079.779	0.2288	0.5597	0.9331	0.4158	-2078.249	0.2290	0.5509	0.9463	0.3524	-2071.137	0.2149	0.6097	0.9176	0.4024	-2070.888	0.2219	0.5515	0.9118	0.4064	-2069.038	0.2215	0.5451	0.9201	0.4289	-2075.225	0.2290	0.5339	0.9255	0.4229	-2076.880	0.2289	0.5413	0.9201	0.4289	-2075.225	0.2290	0.5339	0.9253	0.4058	-2073.045	0.2246	0.5535	0.9695	0.2585	-2049.825	0.1867	0.7224	0.9060	0.3132	-2045.735	0.1938	0.6187	0.9603	0.2806	-2060.678	0.1936	0.6900	0.9214	0.2982	-2050.338	0.1920	0.6439	0.9324	0.2928	-2053.359	0.1924	0.6572	0.9506	0.2777	-2055.204	0.1906	0.6863	0.9140	0.3205	-2053.846	0.1978	0.6172	0.9140	0.3205	-2053.846	0.1978	0.6172	0.8730	0.2935	-2030.511	0.1804	0.6145	0.8252	0.2882	-2006.560	0.1688	0.5858	0.8583	0.2994	-2024.670	0.1793	0.5986	0.7847	0.3459	-2001.759	0.1765	0.5103	0.7886	0.3350	-2002.971	0.1746	0.5211	0.7769	0.3462	-1999.872	0.1749	0.5050	0.9043	0.2548	-2028.518	0.1727	0.6779	0.8397	0.2986	-2012.457	0.1751	0.5865	0.8769	0.2556	-2015.938	0.1678	0.6565	0.8765	0.2560	-2016.014	0.1679	0.6558	0.8643	0.2586	-2012.729	0.1665	0.6438	0.9334	0.2554	-2040.678	0.1785	0.6991	0.9625	0.2540	-2050.601	0.1835	0.7226	0.8307	0.3421	-2022.674	0.1859	0.5432	0.8413	0.3327	-2026.056	0.1856	0.5578	0.8307	0.3421	-2022.674	0.1859	0.5432	0.8272	0.2751	-2003.699	0.1650	0.5998	0.8314	0.2884	-2009.503	0.1702	0.5901	0.8327	0.2873	-2009.250	0.1701	0.5920	0.8262	0.2919	-2007.824	0.1702	0.5832	0.8634	0.2612	-2013.147	0.1673	0.6404	0.9073	0.2573	-2030.782	0.1743	0.6773	0.9142	0.2308	-2022.360	0.1648	0.7141	0.9610	0.2331	-2041.597	0.1743	0.7476	0.9316	0.2494	-2033.206	0.1758	0.7048	0.9569	0.2405	-2039.077	0.1768	0.7349	0.9569	0.2405	-2039.077	0.1768	0.7349	0.9828	0.2432	-2051.184	0.1827	0.7514	0.5956	0.1793	-1855.718	0.0916	0.5112	0.5956	0.1793	-1855.718	0.0916	0.5112	0.5694	0.1920	-1845.955	0.0916	0.4771	0.4836	0.2302	-1807.223	0.0870	0.3781	0.4836	0.2302	-1807.223	0.0870	0.3781	0.4749	0.2301	-1801.916	0.0855	0.3714	0.4749	0.2301	-1801.916	0.0855	0.3714	0.5054	0.2572	-1828.654	0.0971	0.3774	0.4962	0.2647	-1824.294	0.0969	0.3659	0.5368	0.2470	-1846.101	0.1007	0.4078	0.1108	0.1227	-1473.727	0.0131	0.1067	0.2092	0.1472	-1580.211	0.0282	0.1913	0.2092	0.1472	-1580.211	0.0282	0.1913	0.0304	0.2506	-1362.917	0.0057	0.0229	0.0304	0.2506	-1362.917	0.0057	0.0229	0.0304	0.2506	-1362.917	0.0057	0.0229	0.0333	0.2144	-1367.663	0.0057	0.0268	0.0304	0.2506	-1362.917	0.0057	0.0229	0.0304	0.2506	-1362.917	0.0057	0.0229	0.0304	0.2506	-1362.917	0.0057	0.0229	0.0304	0.2506	-1362.917	0.0057	0.0229	0.0333	0.2146	-1367.668	0.0057	0.0268	0.0333	0.2146	-1367.668	0.0057	0.0268	0.0333	0.2146	-1367.668	0.0057	0.0268	0.0271	0.1881	-1356.573	0.0043	0.0229	0.0304	0.2506	-1362.917	0.0057	0.0229	0.0333	0.2146	-1367.668	0.0057	0.0268	0.0271	0.1878	-1356.565	0.0043	0.0229	0.0304	0.2506	-1362.917	0.0057	0.0229	0.0304	0.2506	-1362.917	0.0057	0.0229	0.0333	0.2146	-1367.668	0.0057	0.0268	0.0268	0.1074	-1354.641	0.0029	0.0267	0.0268	0.1073	-1354.632	0.0029	0.0267	0.0236	0.0537	-1347.424	0.0014	0.0267	0.0207	0.0628	-1342.678	0.0014	0.0228	0.0207	0.0628	-1342.678	0.0014	0.0228	0.0207	0.0628	-1342.678	0.0014	0.0228	0.0207	0.0628	-1342.678	0.0014	0.0228	0.0207	0.0628	-1342.678	0.0014	0.0228	0.0207	0.0628	-1342.678	0.0014	0.0228	0.0207	0.0628	-1342.678	0.0014	0.0228	0.0207	0.0628	-1342.678	0.0014	0.0228	0.0207	0.0628	-1342.678	0.0014	0.0228	0.0207	0.0628	-1342.678	0.0014	0.0228	0.0207	0.0628	-1342.678	0.0014	0.0228	0.0207	0.0628	-1342.678	0.0014	0.0228	0.0268	0.1074	-1354.641	0.0029	0.0267	0.0268	0.1074	-1354.641	0.0029	0.0267	0.0268	0.1074	-1354.641	0.0029	0.0267	0.0268	0.1074	-1354.641	0.0029	0.0267	0.0268	0.1074	-1354.641	0.0029	0.0267	0.0268	0.1074	-1354.641	0.0029	0.0267	0.0177	0.0755	-1337.760	0.0014	0.0190	0.0207	0.0628	-1342.678	0.0014	0.0228	0.0207	0.0628	-1342.678	0.0014	0.0228	0.0207	0.0628	-1342.678	0.0014	0.0228	0.0266	0.0469	-1352.034	0.0014	0.0306	0.0236	0.0537	-1347.424	0.0014	0.0267	0.0087	0.0010	-1318.658	0.0000	0.0113	0.0145	0.0010	-1329.169	0.0000	0.0189	0.0119	0.1263	-1327.248	0.0014	0.0114	0.0090	0.1897	-1321.526	0.0014	0.0076	0.0116	0.0010	-1324.030	0.0000	0.0151	1.1512	0.3156	-2134.513	0.2472	0.7833	0.9466	0.3560	-2074.435	0.2160	0.6067	0.8923	0.3746	-2053.351	0.2087	0.5571	0.9266	0.3349	-2060.064	0.2051	0.6124	1.2169	0.2943	-2151.229	0.2518	0.8556	0.9399	0.4082	-2079.620	0.2288	0.5605	0.9337	0.4153	-2078.092	0.2291	0.5516	0.9470	0.3519	-2070.970	0.2149	0.6106	0.9183	0.4018	-2070.731	0.2219	0.5523	0.9063	0.4128	-2067.366	0.2218	0.5372	0.9207	0.4284	-2075.071	0.2290	0.5346	0.9262	0.4224	-2076.724	0.2290	0.5421	0.9207	0.4284	-2075.071	0.2290	0.5346	0.9259	0.4053	-2072.888	0.2247	0.5543	0.9626	0.2621	-2048.437	0.1868	0.7129	0.8999	0.3178	-2044.192	0.1939	0.6102	0.9762	0.2715	-2062.961	0.1933	0.7119	0.9152	0.3025	-2048.835	0.1922	0.6353	0.9262	0.2970	-2051.877	0.1926	0.6485	0.9441	0.2817	-2053.765	0.1908	0.6772	0.9014	0.3306	-2050.905	0.1982	0.5996	0.9014	0.3306	-2050.905	0.1982	0.5996	0.8737	0.2931	-2030.345	0.1804	0.6155	0.8258	0.2877	-2006.400	0.1688	0.5867	0.8590	0.2990	-2024.507	0.1793	0.5995	0.7853	0.3454	-2001.614	0.1765	0.5110	0.7892	0.3345	-2002.824	0.1746	0.5219	0.7774	0.3458	-1999.728	0.1749	0.5057	0.9050	0.2545	-2028.350	0.1727	0.6788	0.8453	0.2946	-2014.069	0.1750	0.5940	0.8706	0.2591	-2014.456	0.1679	0.6479	0.8702	0.2595	-2014.531	0.1680	0.6472	0.8581	0.2622	-2011.228	0.1666	0.6354	0.9342	0.2550	-2040.497	0.1785	0.7001	0.9633	0.2536	-2050.417	0.1835	0.7237	0.8313	0.3416	-2022.522	0.1859	0.5440	0.8420	0.3322	-2025.901	0.1856	0.5587	0.8313	0.3416	-2022.522	0.1859	0.5440	0.8149	0.2835	-2000.700	0.1653	0.5829	0.8321	0.2879	-2009.342	0.1702	0.5910	0.8333	0.2868	-2009.089	0.1701	0.5929	0.8269	0.2914	-2007.664	0.1702	0.5840	0.8642	0.2608	-2012.977	0.1673	0.6414	0.8957	0.2636	-2027.673	0.1744	0.6618	0.9284	0.2244	-2024.976	0.1646	0.7333	0.9758	0.2268	-2044.120	0.1741	0.7676	0.9324	0.2490	-2033.025	0.1757	0.7059	0.9499	0.2438	-2037.706	0.1769	0.7255	0.9499	0.2438	-2037.706	0.1769	0.7255	0.9836	0.2428	-2050.995	0.1827	0.7526	0.5959	0.1795	-1856.286	0.0918	0.5113	0.5959	0.1795	-1856.286	0.0918	0.5113	0.5700	0.1917	-1845.819	0.0916	0.4778	0.4840	0.2298	-1807.111	0.0870	0.3787	0.4840	0.2298	-1807.111	0.0870	0.3787	0.4753	0.2298	-1801.806	0.0855	0.3719	0.4753	0.2298	-1801.806	0.0855	0.3719	0.5058	0.2568	-1828.543	0.0970	0.3780	0.4966	0.2643	-1824.186	0.0969	0.3665	0.5274	0.2552	-1842.288	0.1008	0.3951	0.1109	0.1225	-1473.692	0.0131	0.1068	0.2094	0.1470	-1580.150	0.0282	0.1916	0.2094	0.1470	-1580.150	0.0282	0.1916	0.0304	0.2503	-1362.909	0.0057	0.0229	0.0304	0.2503	-1362.909	0.0057	0.0229	0.0304	0.2503	-1362.909	0.0057	0.0229	0.0333	0.2141	-1367.654	0.0057	0.0268	0.0304	0.2503	-1362.909	0.0057	0.0229	0.0304	0.2503	-1362.909	0.0057	0.0229	0.0304	0.2503	-1362.909	0.0057	0.0229	0.0304	0.2503	-1362.909	0.0057	0.0229	0.0333	0.2143	-1367.659	0.0057	0.0268	0.0333	0.2143	-1367.659	0.0057	0.0268	0.0333	0.2143	-1367.659	0.0057	0.0268	0.0271	0.1878	-1356.565	0.0043	0.0229	0.0304	0.2503	-1362.909	0.0057	0.0229	0.0333	0.2143	-1367.659	0.0057	0.0268	0.0272	0.1875	-1356.557	0.0043	0.0229	0.0304	0.2503	-1362.909	0.0057	0.0229	0.0304	0.2503	-1362.909	0.0057	0.0229	0.0333	0.2143	-1367.659	0.0057	0.0268	0.0328	0.0832	-1363.722	0.0029	0.0345	0.0328	0.0831	-1363.710	0.0029	0.0345	0.0296	0.0416	-1356.506	0.0014	0.0345	0.0266	0.0469	-1352.034	0.0014	0.0306	0.0266	0.0469	-1352.034	0.0014	0.0306	0.0266	0.0469	-1352.034	0.0014	0.0306	0.0266	0.0469	-1352.034	0.0014	0.0306	0.0266	0.0469	-1352.034	0.0014	0.0306	0.0266	0.0469	-1352.034	0.0014	0.0306	0.0266	0.0469	-1352.034	0.0014	0.0306	0.0266	0.0469	-1352.034	0.0014	0.0306	0.0266	0.0469	-1352.034	0.0014	0.0306	0.0266	0.0469	-1352.034	0.0014	0.0306	0.0266	0.0469	-1352.034	0.0014	0.0306	0.0266	0.0469	-1352.034	0.0014	0.0306	0.0328	0.0832	-1363.722	0.0029	0.0345	0.0328	0.0832	-1363.722	0.0029	0.0345	0.0328	0.0832	-1363.722	0.0029	0.0345	0.0328	0.0832	-1363.722	0.0029	0.0345	0.0328	0.0832	-1363.722	0.0029	0.0345	0.0328	0.0832	-1363.722	0.0029	0.0345	0.0236	0.0537	-1347.434	0.0014	0.0267	0.0266	0.0469	-1352.034	0.0014	0.0306	0.0266	0.0469	-1352.034	0.0014	0.0306	0.0266	0.0469	-1352.034	0.0014	0.0306	0.0325	0.0374	-1360.875	0.0014	0.0384	0.0296	0.0416	-1356.506	0.0014	0.0345	0.0087	0.0010	-1318.654	0.0000	0.0113	0.0145	0.0010	-1329.162	0.0000	0.0189	0.0177	0.0754	-1337.753	0.0014	0.0190	0.0090	0.1894	-1321.523	0.0014	0.0076	0.0000	99.0000	-1299.039	0.0000	0.0000	0.0116	0.0010	-1324.030	0.0000	0.0151	1.1512	0.3156	-2134.513	0.2472	0.7833	0.9466	0.3560	-2074.435	0.2160	0.6067	0.8923	0.3746	-2053.351	0.2087	0.5571	0.9266	0.3349	-2060.064	0.2051	0.6124	1.2169	0.2943	-2151.229	0.2518	0.8556	0.9399	0.4082	-2079.620	0.2288	0.5605	0.9337	0.4153	-2078.092	0.2291	0.5516	0.9470	0.3519	-2070.970	0.2149	0.6106	0.9183	0.4018	-2070.731	0.2219	0.5523	0.9063	0.4128	-2067.366	0.2218	0.5372	0.9207	0.4284	-2075.071	0.2290	0.5346	0.9262	0.4224	-2076.724	0.2290	0.5421	0.9207	0.4284	-2075.071	0.2290	0.5346	0.9259	0.4053	-2072.888	0.2247	0.5543	0.9626	0.2621	-2048.437	0.1868	0.7129	0.8999	0.3178	-2044.192	0.1939	0.6102	0.9762	0.2715	-2062.961	0.1933	0.7119	0.9152	0.3025	-2048.835	0.1922	0.6353	0.9262	0.2970	-2051.877	0.1926	0.6485	0.9441	0.2817	-2053.765	0.1908	0.6772	0.9014	0.3306	-2050.905	0.1982	0.5996	0.9014	0.3306	-2050.905	0.1982	0.5996	0.8737	0.2931	-2030.345	0.1804	0.6155	0.8258	0.2877	-2006.400	0.1688	0.5867	0.8590	0.2990	-2024.507	0.1793	0.5995	0.7853	0.3454	-2001.614	0.1765	0.5110	0.7892	0.3345	-2002.824	0.1746	0.5219	0.7774	0.3458	-1999.728	0.1749	0.5057	0.9050	0.2545	-2028.350	0.1727	0.6788	0.8453	0.2946	-2014.069	0.1750	0.5940	0.8706	0.2591	-2014.456	0.1679	0.6479	0.8702	0.2595	-2014.531	0.1680	0.6472	0.8581	0.2622	-2011.228	0.1666	0.6354	0.9342	0.2550	-2040.497	0.1785	0.7001	0.9633	0.2536	-2050.417	0.1835	0.7237	0.8313	0.3416	-2022.522	0.1859	0.5440	0.8420	0.3322	-2025.901	0.1856	0.5587	0.8313	0.3416	-2022.522	0.1859	0.5440	0.8149	0.2835	-2000.700	0.1653	0.5829	0.8321	0.2879	-2009.342	0.1702	0.5910	0.8333	0.2868	-2009.089	0.1701	0.5929	0.8269	0.2914	-2007.664	0.1702	0.5840	0.8642	0.2608	-2012.977	0.1673	0.6414	0.8957	0.2636	-2027.673	0.1744	0.6618	0.9284	0.2244	-2024.976	0.1646	0.7333	0.9758	0.2268	-2044.120	0.1741	0.7676	0.9324	0.2490	-2033.025	0.1757	0.7059	0.9499	0.2438	-2037.706	0.1769	0.7255	0.9499	0.2438	-2037.706	0.1769	0.7255	0.9836	0.2428	-2050.995	0.1827	0.7526	0.5959	0.1795	-1856.286	0.0918	0.5113	0.5959	0.1795	-1856.286	0.0918	0.5113	0.5700	0.1917	-1845.819	0.0916	0.4778	0.4840	0.2298	-1807.111	0.0870	0.3787	0.4840	0.2298	-1807.111	0.0870	0.3787	0.4753	0.2298	-1801.806	0.0855	0.3719	0.4753	0.2298	-1801.806	0.0855	0.3719	0.5058	0.2568	-1828.543	0.0970	0.3780	0.4966	0.2643	-1824.186	0.0969	0.3665	0.5274	0.2552	-1842.288	0.1008	0.3951	0.1109	0.1225	-1473.692	0.0131	0.1068	0.2094	0.1470	-1580.150	0.0282	0.1916	0.2094	0.1470	-1580.150	0.0282	0.1916	0.0304	0.2503	-1362.909	0.0057	0.0229	0.0304	0.2503	-1362.909	0.0057	0.0229	0.0304	0.2503	-1362.909	0.0057	0.0229	0.0333	0.2141	-1367.654	0.0057	0.0268	0.0304	0.2503	-1362.909	0.0057	0.0229	0.0304	0.2503	-1362.909	0.0057	0.0229	0.0304	0.2503	-1362.909	0.0057	0.0229	0.0304	0.2503	-1362.909	0.0057	0.0229	0.0333	0.2143	-1367.659	0.0057	0.0268	0.0333	0.2143	-1367.659	0.0057	0.0268	0.0333	0.2143	-1367.659	0.0057	0.0268	0.0271	0.1878	-1356.565	0.0043	0.0229	0.0304	0.2503	-1362.909	0.0057	0.0229	0.0333	0.2143	-1367.659	0.0057	0.0268	0.0272	0.1875	-1356.557	0.0043	0.0229	0.0304	0.2503	-1362.909	0.0057	0.0229	0.0304	0.2503	-1362.909	0.0057	0.0229	0.0333	0.2143	-1367.659	0.0057	0.0268	0.0328	0.0832	-1363.722	0.0029	0.0345	0.0328	0.0831	-1363.710	0.0029	0.0345	0.0296	0.0416	-1356.506	0.0014	0.0345	0.0266	0.0469	-1352.034	0.0014	0.0306	0.0266	0.0469	-1352.034	0.0014	0.0306	0.0266	0.0469	-1352.034	0.0014	0.0306	0.0266	0.0469	-1352.034	0.0014	0.0306	0.0266	0.0469	-1352.034	0.0014	0.0306	0.0266	0.0469	-1352.034	0.0014	0.0306	0.0266	0.0469	-1352.034	0.0014	0.0306	0.0266	0.0469	-1352.034	0.0014	0.0306	0.0266	0.0469	-1352.034	0.0014	0.0306	0.0266	0.0469	-1352.034	0.0014	0.0306	0.0266	0.0469	-1352.034	0.0014	0.0306	0.0266	0.0469	-1352.034	0.0014	0.0306	0.0328	0.0832	-1363.722	0.0029	0.0345	0.0328	0.0832	-1363.722	0.0029	0.0345	0.0328	0.0832	-1363.722	0.0029	0.0345	0.0328	0.0832	-1363.722	0.0029	0.0345	0.0328	0.0832	-1363.722	0.0029	0.0345	0.0328	0.0832	-1363.722	0.0029	0.0345	0.0236	0.0537	-1347.434	0.0014	0.0267	0.0266	0.0469	-1352.034	0.0014	0.0306	0.0266	0.0469	-1352.034	0.0014	0.0306	0.0266	0.0469	-1352.034	0.0014	0.0306	0.0325	0.0374	-1360.875	0.0014	0.0384	0.0296	0.0416	-1356.506	0.0014	0.0345	0.0087	0.0010	-1318.654	0.0000	0.0113	0.0145	0.0010	-1329.162	0.0000	0.0189	0.0177	0.0754	-1337.753	0.0014	0.0190	0.0090	0.1894	-1321.523	0.0014	0.0076	0.0000	99.0000	-1299.039	0.0000	0.0000	0.0116	0.0010	-1324.030	0.0000	0.0151	0.0000	99.0000	-1299.039	0.0000	0.0000	1.1560	0.3136	-2136.396	0.2474	0.7889	0.9583	0.3481	-2078.105	0.2163	0.6213	0.8854	0.3812	-2052.010	0.2088	0.5477	0.9446	0.3218	-2064.642	0.2049	0.6367	1.1985	0.3049	-2149.738	0.2527	0.8289	0.9381	0.4133	-2080.463	0.2296	0.5557	0.9320	0.4205	-2078.925	0.2299	0.5468	0.9397	0.3582	-2069.742	0.2151	0.6004	0.9110	0.4127	-2069.939	0.2229	0.5400	0.9053	0.4169	-2068.073	0.2225	0.5337	0.9135	0.4406	-2074.217	0.2301	0.5222	0.9190	0.4343	-2075.892	0.2300	0.5296	0.9135	0.4406	-2074.217	0.2301	0.5222	0.9296	0.4049	-2075.380	0.2254	0.5568	0.9617	0.2625	-2048.619	0.1868	0.7118	0.8877	0.3269	-2041.230	0.1941	0.5937	0.9678	0.2762	-2061.919	0.1935	0.7003	0.9145	0.3030	-2049.004	0.1922	0.6344	0.9254	0.2974	-2052.048	0.1926	0.6475	0.9433	0.2821	-2053.941	0.1908	0.6762	0.9074	0.3257	-2052.464	0.1980	0.6079	0.9074	0.3257	-2052.464	0.1980	0.6079	0.8664	0.2981	-2029.125	0.1805	0.6055	0.8188	0.2927	-2005.121	0.1689	0.5772	0.8518	0.3042	-2023.255	0.1794	0.5898	0.7789	0.3516	-2000.167	0.1766	0.5025	0.7828	0.3404	-2001.402	0.1747	0.5132	0.7712	0.3519	-1998.268	0.1750	0.4972	0.8972	0.2586	-2027.241	0.1728	0.6683	0.8333	0.3033	-2011.019	0.1752	0.5777	0.8699	0.2596	-2014.626	0.1679	0.6469	0.8695	0.2599	-2014.700	0.1680	0.6463	0.8574	0.2627	-2011.395	0.1666	0.6344	0.9326	0.2551	-2040.434	0.1782	0.6988	0.9616	0.2537	-2050.363	0.1832	0.7223	0.8246	0.3480	-2021.151	0.1860	0.5347	0.8351	0.3383	-2024.562	0.1858	0.5492	0.8246	0.3480	-2021.151	0.1860	0.5347	0.8207	0.2795	-2002.287	0.1651	0.5908	0.8250	0.2930	-2008.072	0.1703	0.5813	0.8262	0.2919	-2007.823	0.1702	0.5832	0.8198	0.2965	-2006.380	0.1703	0.5744	0.8565	0.2653	-2011.807	0.1674	0.6310	0.9001	0.2614	-2029.504	0.1744	0.6674	0.9066	0.2343	-2021.141	0.1649	0.7039	0.9531	0.2366	-2040.429	0.1744	0.7369	0.9114	0.2596	-2029.085	0.1760	0.6779	0.9491	0.2442	-2037.890	0.1769	0.7244	0.9491	0.2442	-2037.890	0.1769	0.7244	0.9828	0.2432	-2051.183	0.1827	0.7514	0.5801	0.1870	-1850.605	0.0917	0.4907	0.5801	0.1870	-1850.605	0.0917	0.4907	0.5546	0.2005	-1840.630	0.0917	0.4574	0.4789	0.2343	-1805.300	0.0871	0.3718	0.4789	0.2343	-1805.300	0.0871	0.3718	0.4702	0.2342	-1799.974	0.0855	0.3651	0.4702	0.2342	-1799.974	0.0855	0.3651	0.5007	0.2619	-1826.729	0.0971	0.3709	0.4916	0.2696	-1822.335	0.0969	0.3596	0.5319	0.2512	-1844.261	0.1008	0.4011	0.1075	0.1279	-1470.448	0.0131	0.1024	0.2055	0.1511	-1577.550	0.0282	0.1865	0.2055	0.1511	-1577.550	0.0282	0.1865	0.0274	0.3016	-1358.002	0.0057	0.0190	0.0274	0.3016	-1358.002	0.0057	0.0190	0.0274	0.3016	-1358.002	0.0057	0.0190	0.0303	0.2509	-1362.920	0.0057	0.0229	0.0274	0.3016	-1358.002	0.0057	0.0190	0.0274	0.3016	-1358.002	0.0057	0.0190	0.0274	0.3016	-1358.002	0.0057	0.0190	0.0274	0.3016	-1358.002	0.0057	0.0190	0.0303	0.2511	-1362.924	0.0057	0.0229	0.0303	0.2511	-1362.924	0.0057	0.0229	0.0303	0.2510	-1362.924	0.0057	0.0229	0.0242	0.2263	-1351.657	0.0043	0.0190	0.0274	0.3016	-1358.002	0.0057	0.0190	0.0303	0.2511	-1362.924	0.0057	0.0229	0.0242	0.2259	-1351.651	0.0043	0.0190	0.0274	0.3016	-1358.002	0.0057	0.0190	0.0274	0.3016	-1358.002	0.0057	0.0190	0.0303	0.2511	-1362.924	0.0057	0.0229	0.0239	0.1257	-1349.894	0.0029	0.0228	0.0239	0.1255	-1349.886	0.0029	0.0229	0.0207	0.0628	-1342.678	0.0014	0.0228	0.0177	0.0755	-1337.760	0.0014	0.0190	0.0177	0.0755	-1337.760	0.0014	0.0190	0.0177	0.0755	-1337.760	0.0014	0.0190	0.0177	0.0755	-1337.760	0.0014	0.0190	0.0177	0.0755	-1337.760	0.0014	0.0190	0.0177	0.0755	-1337.760	0.0014	0.0190	0.0177	0.0755	-1337.760	0.0014	0.0190	0.0177	0.0755	-1337.760	0.0014	0.0190	0.0177	0.0755	-1337.760	0.0014	0.0190	0.0177	0.0755	-1337.760	0.0014	0.0190	0.0177	0.0755	-1337.760	0.0014	0.0190	0.0177	0.0755	-1337.760	0.0014	0.0190	0.0239	0.1257	-1349.894	0.0029	0.0228	0.0239	0.1257	-1349.894	0.0029	0.0228	0.0239	0.1257	-1349.894	0.0029	0.0228	0.0239	0.1257	-1349.894	0.0029	0.0228	0.0239	0.1257	-1349.894	0.0029	0.0228	0.0239	0.1257	-1349.894	0.0029	0.0228	0.0148	0.0947	-1332.636	0.0014	0.0151	0.0177	0.0755	-1337.760	0.0014	0.0190	0.0177	0.0755	-1337.760	0.0014	0.0190	0.0177	0.0755	-1337.760	0.0014	0.0190	0.0236	0.0537	-1347.433	0.0014	0.0267	0.0207	0.0628	-1342.678	0.0014	0.0228	0.0058	0.0010	-1312.932	0.0000	0.0075	0.0058	0.0010	-1312.928	0.0000	0.0075	0.0090	0.1899	-1321.527	0.0014	0.0075	0.0119	0.1265	-1327.254	0.0014	0.0113	0.0145	0.0010	-1329.165	0.0000	0.0189	0.0087	0.0010	-1318.654	0.0000	0.0113	0.0145	0.0010	-1329.165	0.0000	0.0189	0.0145	0.0010	-1329.165	0.0000	0.0189	1.1557	0.3125	-2135.963	0.2469	0.7900	0.9462	0.3565	-2074.549	0.2160	0.6060	0.8740	0.3928	-2048.794	0.2090	0.5321	0.9319	0.3312	-2061.736	0.2051	0.6193	1.1981	0.3039	-2149.306	0.2522	0.8299	0.9270	0.4228	-2076.732	0.2292	0.5423	0.9210	0.4301	-2075.166	0.2295	0.5336	0.9274	0.3691	-2066.715	0.2154	0.5835	0.9001	0.4224	-2066.147	0.2225	0.5268	0.8945	0.4265	-2064.260	0.2221	0.5207	0.9028	0.4508	-2070.381	0.2297	0.5094	0.9082	0.4444	-2072.079	0.2296	0.5167	0.9028	0.4508	-2070.381	0.2297	0.5094	0.9184	0.4144	-2071.645	0.2251	0.5432	0.9477	0.2701	-2045.941	0.1871	0.6927	0.8869	0.3280	-2041.359	0.1942	0.5922	0.9540	0.2844	-2059.208	0.1938	0.6814	0.9020	0.3119	-2046.090	0.1925	0.6171	0.9127	0.3061	-2049.176	0.1929	0.6300	0.9301	0.2904	-2051.158	0.1911	0.6580	0.8952	0.3357	-2049.463	0.1984	0.5910	0.8952	0.3357	-2049.463	0.1984	0.5910	0.8544	0.3069	-2026.116	0.1808	0.5891	0.8073	0.3012	-2002.013	0.1691	0.5615	0.8400	0.3131	-2020.191	0.1796	0.5737	0.7683	0.3624	-1996.771	0.1768	0.4880	0.7721	0.3508	-1998.050	0.1749	0.4987	0.7607	0.3627	-1994.851	0.1752	0.4829	0.8843	0.2658	-2024.435	0.1730	0.6509	0.8326	0.3038	-2011.176	0.1752	0.5768	0.8571	0.2670	-2011.752	0.1681	0.6296	0.8567	0.2674	-2011.825	0.1682	0.6289	0.8448	0.2703	-2008.481	0.1669	0.6172	0.9189	0.2624	-2037.718	0.1785	0.6803	0.9476	0.2609	-2047.715	0.1835	0.7031	0.8134	0.3590	-2017.883	0.1864	0.5191	0.8237	0.3489	-2021.350	0.1861	0.5334	0.8134	0.3590	-2017.883	0.1864	0.5191	0.8088	0.2879	-1999.225	0.1654	0.5745	0.8133	0.3018	-2004.977	0.1706	0.5652	0.8144	0.3006	-2004.735	0.1704	0.5670	0.8082	0.3055	-2003.260	0.1706	0.5584	0.8440	0.2730	-2008.882	0.1676	0.6140	0.8869	0.2690	-2026.694	0.1747	0.6494	0.9059	0.2347	-2021.321	0.1649	0.7028	0.9523	0.2370	-2040.614	0.1744	0.7358	0.9105	0.2604	-2029.245	0.1761	0.6762	0.9351	0.2509	-2035.248	0.1770	0.7056	0.9351	0.2509	-2035.248	0.1770	0.7056	0.9683	0.2499	-2048.616	0.1829	0.7319	0.5795	0.1875	-1850.738	0.0918	0.4897	0.5795	0.1875	-1850.738	0.0918	0.4897	0.5540	0.2010	-1840.753	0.0918	0.4565	0.4700	0.2423	-1801.274	0.0872	0.3599	0.4700	0.2423	-1801.274	0.0872	0.3599	0.4614	0.2423	-1795.910	0.0856	0.3533	0.4614	0.2423	-1795.910	0.0856	0.3533	0.4918	0.2711	-1822.698	0.0973	0.3589	0.4828	0.2792	-1818.239	0.0971	0.3477	0.5227	0.2596	-1840.394	0.1009	0.3887	0.1012	0.1393	-1463.726	0.0131	0.0941	0.1985	0.1591	-1572.084	0.0282	0.1772	0.1985	0.1591	-1572.084	0.0282	0.1773	0.0215	0.5048	-1347.502	0.0057	0.0114	0.0215	0.5048	-1347.502	0.0057	0.0114	0.0215	0.5048	-1347.502	0.0057	0.0114	0.0245	0.3779	-1352.879	0.0057	0.0152	0.0215	0.5048	-1347.502	0.0057	0.0114	0.0215	0.5048	-1347.502	0.0057	0.0114	0.0215	0.5048	-1347.502	0.0057	0.0114	0.0215	0.5048	-1347.502	0.0057	0.0114	0.0245	0.3782	-1352.882	0.0057	0.0152	0.0245	0.3782	-1352.882	0.0057	0.0152	0.0245	0.3782	-1352.882	0.0057	0.0152	0.0183	0.3788	-1341.154	0.0043	0.0114	0.0215	0.5048	-1347.502	0.0057	0.0114	0.0245	0.3782	-1352.882	0.0057	0.0152	0.0183	0.3781	-1341.151	0.0043	0.0114	0.0215	0.5048	-1347.502	0.0057	0.0114	0.0215	0.5048	-1347.502	0.0057	0.0114	0.0245	0.3782	-1352.882	0.0057	0.0152	0.0238	0.1259	-1349.902	0.0029	0.0228	0.0239	0.1257	-1349.894	0.0029	0.0228	0.0206	0.0629	-1342.685	0.0014	0.0228	0.0177	0.0757	-1337.766	0.0014	0.0189	0.0177	0.0757	-1337.766	0.0014	0.0189	0.0177	0.0757	-1337.766	0.0014	0.0189	0.0177	0.0757	-1337.766	0.0014	0.0189	0.0177	0.0757	-1337.766	0.0014	0.0189	0.0177	0.0757	-1337.766	0.0014	0.0189	0.0177	0.0757	-1337.766	0.0014	0.0189	0.0177	0.0756	-1337.766	0.0014	0.0189	0.0177	0.0757	-1337.766	0.0014	0.0189	0.0177	0.0757	-1337.766	0.0014	0.0189	0.0177	0.0756	-1337.766	0.0014	0.0189	0.0177	0.0756	-1337.766	0.0014	0.0189	0.0238	0.1259	-1349.902	0.0029	0.0228	0.0238	0.1259	-1349.902	0.0029	0.0228	0.0238	0.1259	-1349.902	0.0029	0.0228	0.0238	0.1259	-1349.902	0.0029	0.0228	0.0238	0.1259	-1349.902	0.0029	0.0228	0.0238	0.1259	-1349.902	0.0029	0.0228	0.0148	0.0948	-1332.641	0.0014	0.0151	0.0177	0.0756	-1337.766	0.0014	0.0189	0.0177	0.0756	-1337.766	0.0014	0.0189	0.0177	0.0757	-1337.766	0.0014	0.0189	0.0236	0.0538	-1347.442	0.0014	0.0266	0.0206	0.0629	-1342.685	0.0014	0.0228	0.0000	99.0000	-1299.039	0.0000	0.0000	0.0058	0.0010	-1312.931	0.0000	0.0075	0.0090	0.1901	-1321.529	0.0014	0.0075	0.0061	0.3812	-1315.279	0.0014	0.0038	0.0087	0.0010	-1318.654	0.0000	0.0113	0.0087	0.0010	-1318.658	0.0000	0.0113	0.0087	0.0010	-1318.654	0.0000	0.0113	0.0087	0.0010	-1318.654	0.0000	0.0113	0.0058	0.0010	-1312.932	0.0000	0.0075	1.1434	0.3188	-2132.983	0.2468	0.7741	0.9534	0.3502	-2075.817	0.2158	0.6162	0.8860	0.3807	-2051.856	0.2088	0.5485	0.9334	0.3297	-2061.436	0.2050	0.6217	1.2076	0.2989	-2150.209	0.2520	0.8430	0.9336	0.4152	-2078.132	0.2290	0.5516	0.9275	0.4224	-2076.586	0.2293	0.5428	0.9403	0.3577	-2069.578	0.2151	0.6013	0.9121	0.4087	-2069.226	0.2222	0.5435	0.9063	0.4128	-2067.365	0.2218	0.5372	0.9146	0.4360	-2073.530	0.2293	0.5259	0.9200	0.4298	-2075.199	0.2292	0.5333	0.9146	0.4360	-2073.530	0.2293	0.5259	0.9197	0.4123	-2071.388	0.2249	0.5454	0.9626	0.2621	-2048.437	0.1868	0.7129	0.8999	0.3178	-2044.193	0.1939	0.6102	0.9686	0.2758	-2061.740	0.1934	0.7014	0.9152	0.3025	-2048.836	0.1922	0.6353	0.9262	0.2970	-2051.877	0.1926	0.6485	0.9441	0.2817	-2053.765	0.1908	0.6772	0.9080	0.3253	-2052.300	0.1980	0.6088	0.9080	0.3253	-2052.300	0.1980	0.6088	0.8671	0.2977	-2028.962	0.1805	0.6064	0.8195	0.2922	-2004.964	0.1689	0.5781	0.8525	0.3037	-2023.095	0.1794	0.5907	0.7795	0.3511	-2000.024	0.1766	0.5032	0.7834	0.3400	-2001.257	0.1747	0.5139	0.7718	0.3514	-1998.127	0.1750	0.4979	0.8979	0.2582	-2027.067	0.1728	0.6693	0.8453	0.2946	-2014.068	0.1750	0.5940	0.8706	0.2591	-2014.456	0.1679	0.6479	0.8702	0.2595	-2014.530	0.1680	0.6472	0.8581	0.2622	-2011.227	0.1666	0.6354	0.9267	0.2590	-2039.258	0.1787	0.6899	0.9556	0.2575	-2049.214	0.1836	0.7132	0.8252	0.3474	-2021.001	0.1861	0.5355	0.8357	0.3378	-2024.409	0.1858	0.5500	0.8252	0.3474	-2021.001	0.1861	0.5355	0.8214	0.2790	-2002.127	0.1651	0.5917	0.8257	0.2925	-2007.914	0.1703	0.5821	0.8269	0.2914	-2007.665	0.1702	0.5840	0.8205	0.2961	-2006.223	0.1703	0.5753	0.8572	0.2648	-2011.640	0.1674	0.6320	0.8886	0.2677	-2026.371	0.1746	0.6520	0.9207	0.2279	-2023.787	0.1647	0.7228	0.9677	0.2302	-2042.982	0.1742	0.7567	0.9249	0.2528	-2031.794	0.1759	0.6957	0.9499	0.2438	-2037.706	0.1769	0.7255	0.9499	0.2438	-2037.706	0.1769	0.7255	0.9836	0.2428	-2050.996	0.1827	0.7526	0.5903	0.1823	-1854.697	0.0918	0.5037	0.5903	0.1823	-1854.697	0.0918	0.5037	0.5646	0.1948	-1844.155	0.0917	0.4706	0.4793	0.2339	-1805.190	0.0871	0.3724	0.4793	0.2339	-1805.190	0.0871	0.3724	0.4706	0.2338	-1799.866	0.0855	0.3657	0.4706	0.2338	-1799.866	0.0855	0.3657	0.5011	0.2615	-1826.619	0.0971	0.3715	0.4920	0.2692	-1822.228	0.0969	0.3601	0.5323	0.2508	-1844.144	0.1008	0.4017	0.1076	0.1277	-1470.415	0.0131	0.1025	0.2057	0.1508	-1577.491	0.0282	0.1868	0.2057	0.1508	-1577.491	0.0282	0.1868	0.0274	0.3013	-1357.996	0.0057	0.0191	0.0274	0.3013	-1357.996	0.0057	0.0191	0.0274	0.3013	-1357.996	0.0057	0.0191	0.0304	0.2506	-1362.912	0.0057	0.0229	0.0274	0.3013	-1357.996	0.0057	0.0191	0.0274	0.3013	-1357.996	0.0057	0.0191	0.0274	0.3013	-1357.996	0.0057	0.0191	0.0274	0.3013	-1357.996	0.0057	0.0191	0.0304	0.2507	-1362.917	0.0057	0.0229	0.0304	0.2507	-1362.917	0.0057	0.0229	0.0304	0.2507	-1362.917	0.0057	0.0229	0.0242	0.2260	-1351.651	0.0043	0.0190	0.0274	0.3013	-1357.996	0.0057	0.0191	0.0304	0.2507	-1362.917	0.0057	0.0229	0.0242	0.2257	-1351.645	0.0043	0.0191	0.0274	0.3013	-1357.996	0.0057	0.0191	0.0274	0.3013	-1357.996	0.0057	0.0191	0.0304	0.2507	-1362.917	0.0057	0.0229	0.0298	0.0939	-1359.251	0.0029	0.0306	0.0298	0.0937	-1359.241	0.0029	0.0306	0.0266	0.0469	-1352.034	0.0014	0.0306	0.0236	0.0537	-1347.434	0.0014	0.0267	0.0236	0.0537	-1347.434	0.0014	0.0267	0.0236	0.0537	-1347.434	0.0014	0.0267	0.0236	0.0537	-1347.434	0.0014	0.0267	0.0236	0.0537	-1347.434	0.0014	0.0267	0.0236	0.0537	-1347.434	0.0014	0.0267	0.0236	0.0537	-1347.434	0.0014	0.0267	0.0236	0.0537	-1347.434	0.0014	0.0267	0.0236	0.0537	-1347.434	0.0014	0.0267	0.0236	0.0537	-1347.434	0.0014	0.0267	0.0236	0.0537	-1347.434	0.0014	0.0267	0.0236	0.0537	-1347.434	0.0014	0.0267	0.0298	0.0939	-1359.251	0.0029	0.0306	0.0298	0.0939	-1359.251	0.0029	0.0306	0.0298	0.0939	-1359.251	0.0029	0.0306	0.0298	0.0939	-1359.251	0.0029	0.0306	0.0298	0.0939	-1359.251	0.0029	0.0306	0.0298	0.0939	-1359.251	0.0029	0.0306	0.0206	0.0628	-1342.686	0.0014	0.0228	0.0236	0.0537	-1347.434	0.0014	0.0267	0.0236	0.0537	-1347.434	0.0014	0.0267	0.0236	0.0537	-1347.434	0.0014	0.0267	0.0295	0.0416	-1356.517	0.0014	0.0344	0.0266	0.0469	-1352.034	0.0014	0.0306	0.0058	0.0010	-1312.930	0.0000	0.0075	0.0116	0.0010	-1324.037	0.0000	0.0151	0.0148	0.0945	-1332.631	0.0014	0.0152	0.0061	0.3800	-1315.277	0.0014	0.0038	0.0031	0.0010	-1306.674	0.0000	0.0040	0.0087	0.0010	-1318.650	0.0000	0.0113	0.0029	0.0010	-1306.673	0.0000	0.0038	0.0029	0.0010	-1306.673	0.0000	0.0038	0.0116	0.0010	-1324.040	0.0000	0.0151	0.0058	0.0010	-1312.930	0.0000	0.0075	1.1644	0.3077	-2137.054	0.2467	0.8018	0.9462	0.3565	-2074.549	0.2160	0.6060	0.8801	0.3864	-2050.322	0.2089	0.5405	0.9319	0.3312	-2061.736	0.2051	0.6193	1.2072	0.2992	-2150.342	0.2520	0.8424	0.9332	0.4156	-2078.238	0.2290	0.5510	0.9271	0.4229	-2076.690	0.2293	0.5423	0.9274	0.3691	-2066.715	0.2154	0.5835	0.9001	0.4224	-2066.147	0.2225	0.5268	0.8945	0.4265	-2064.260	0.2221	0.5207	0.9028	0.4508	-2070.381	0.2297	0.5094	0.9082	0.4444	-2072.079	0.2296	0.5167	0.9028	0.4508	-2070.381	0.2297	0.5094	0.9184	0.4144	-2071.645	0.2251	0.5432	0.9553	0.2659	-2047.176	0.1870	0.7030	0.8803	0.3334	-2039.933	0.1944	0.5831	0.9540	0.2844	-2059.208	0.1938	0.6814	0.9087	0.3070	-2047.454	0.1923	0.6264	0.9196	0.3014	-2050.516	0.1927	0.6395	0.9301	0.2904	-2051.158	0.1911	0.6580	0.9017	0.3302	-2050.874	0.1982	0.6001	0.9017	0.3302	-2050.874	0.1982	0.6001	0.8480	0.3117	-2024.684	0.1809	0.5804	0.8073	0.3012	-2002.013	0.1691	0.5615	0.8400	0.3131	-2020.191	0.1796	0.5737	0.7683	0.3624	-1996.771	0.1768	0.4880	0.7721	0.3508	-1998.050	0.1749	0.4987	0.7607	0.3627	-1994.851	0.1752	0.4829	0.8912	0.2619	-2025.739	0.1729	0.6603	0.8326	0.3038	-2011.176	0.1752	0.5768	0.8571	0.2670	-2011.752	0.1681	0.6296	0.8567	0.2674	-2011.825	0.1682	0.6289	0.8448	0.2703	-2008.481	0.1669	0.6172	0.9189	0.2624	-2037.718	0.1785	0.6803	0.9476	0.2609	-2047.715	0.1835	0.7031	0.8134	0.3590	-2017.883	0.1864	0.5191	0.8237	0.3489	-2021.350	0.1861	0.5334	0.8134	0.3590	-2017.883	0.1864	0.5191	0.8088	0.2879	-1999.225	0.1654	0.5745	0.8133	0.3018	-2004.977	0.1706	0.5652	0.8144	0.3006	-2004.735	0.1704	0.5670	0.8082	0.3055	-2003.260	0.1706	0.5584	0.8440	0.2730	-2008.882	0.1676	0.6140	0.8869	0.2690	-2026.694	0.1747	0.6494	0.9059	0.2347	-2021.321	0.1649	0.7028	0.9602	0.2335	-2041.782	0.1743	0.7465	0.9105	0.2604	-2029.245	0.1761	0.6762	0.9351	0.2509	-2035.248	0.1770	0.7056	0.9351	0.2509	-2035.248	0.1770	0.7056	0.9683	0.2499	-2048.616	0.1829	0.7319	0.5851	0.1846	-1852.358	0.0917	0.4971	0.5851	0.1846	-1852.358	0.0917	0.4971	0.5593	0.1978	-1842.451	0.0917	0.4636	0.4747	0.2380	-1803.232	0.0871	0.3662	0.4747	0.2380	-1803.232	0.0871	0.3662	0.4661	0.2380	-1797.888	0.0856	0.3595	0.4661	0.2380	-1797.888	0.0856	0.3595	0.4918	0.2711	-1822.698	0.0973	0.3589	0.4828	0.2792	-1818.239	0.0971	0.3477	0.5275	0.2551	-1842.268	0.1008	0.3953	0.1044	0.1333	-1467.091	0.0131	0.0983	0.2021	0.1549	-1574.798	0.0282	0.1820	0.2021	0.1549	-1574.798	0.0282	0.1820	0.0245	0.3775	-1352.877	0.0057	0.0152	0.0245	0.3775	-1352.877	0.0057	0.0152	0.0245	0.3775	-1352.877	0.0057	0.0152	0.0274	0.3014	-1357.998	0.0057	0.0191	0.0245	0.3775	-1352.877	0.0057	0.0152	0.0245	0.3775	-1352.877	0.0057	0.0152	0.0245	0.3775	-1352.877	0.0057	0.0152	0.0245	0.3775	-1352.877	0.0057	0.0152	0.0274	0.3017	-1358.001	0.0057	0.0190	0.0274	0.3017	-1358.001	0.0057	0.0190	0.0274	0.3017	-1358.001	0.0057	0.0190	0.0212	0.2833	-1346.531	0.0043	0.0152	0.0245	0.3775	-1352.877	0.0057	0.0152	0.0274	0.3017	-1358.001	0.0057	0.0190	0.0213	0.2828	-1346.526	0.0043	0.0152	0.0245	0.3775	-1352.877	0.0057	0.0152	0.0245	0.3775	-1352.877	0.0057	0.0152	0.0274	0.3017	-1358.001	0.0057	0.0190	0.0268	0.1076	-1354.650	0.0029	0.0267	0.0268	0.1074	-1354.640	0.0029	0.0267	0.0236	0.0537	-1347.433	0.0014	0.0267	0.0206	0.0629	-1342.685	0.0014	0.0228	0.0206	0.0629	-1342.685	0.0014	0.0228	0.0206	0.0629	-1342.685	0.0014	0.0228	0.0206	0.0629	-1342.685	0.0014	0.0228	0.0206	0.0629	-1342.685	0.0014	0.0228	0.0206	0.0629	-1342.685	0.0014	0.0228	0.0206	0.0629	-1342.685	0.0014	0.0228	0.0206	0.0629	-1342.685	0.0014	0.0228	0.0206	0.0629	-1342.685	0.0014	0.0228	0.0206	0.0629	-1342.685	0.0014	0.0228	0.0206	0.0629	-1342.685	0.0014	0.0228	0.0206	0.0629	-1342.685	0.0014	0.0228	0.0268	0.1076	-1354.650	0.0029	0.0267	0.0268	0.1076	-1354.650	0.0029	0.0267	0.0268	0.1076	-1354.650	0.0029	0.0267	0.0268	0.1076	-1354.650	0.0029	0.0267	0.0268	0.1076	-1354.650	0.0029	0.0267	0.0268	0.1076	-1354.650	0.0029	0.0267	0.0177	0.0757	-1337.766	0.0014	0.0189	0.0206	0.0629	-1342.685	0.0014	0.0228	0.0206	0.0629	-1342.685	0.0014	0.0228	0.0206	0.0629	-1342.685	0.0014	0.0228	0.0265	0.0470	-1352.044	0.0014	0.0305	0.0236	0.0537	-1347.433	0.0014	0.0267	0.0029	0.0010	-1306.678	0.0000	0.0038	0.0087	0.0010	-1318.656	0.0000	0.0113	0.0119	0.1264	-1327.252	0.0014	0.0113	0.0090	0.1900	-1321.528	0.0014	0.0075	0.0116	0.0010	-1324.035	0.0000	0.0151	0.0116	0.0010	-1324.040	0.0000	0.0151	0.0116	0.0010	-1324.035	0.0000	0.0151	0.0116	0.0010	-1324.035	0.0000	0.0151	0.0087	0.0010	-1318.658	0.0000	0.0113	0.0029	0.0010	-1306.678	0.0000	0.0038	0.0087	0.0010	-1318.654	0.0000	0.0113	1.1663	0.3021	-2136.101	0.2447	0.8101	0.9626	0.3505	-2080.079	0.2180	0.6219	0.8893	0.3862	-2054.613	0.2110	0.5464	0.9483	0.3260	-2067.286	0.2071	0.6351	1.2028	0.3067	-2151.595	0.2544	0.8296	0.9339	0.4071	-2077.497	0.2271	0.5577	0.9278	0.4141	-2075.963	0.2273	0.5489	0.9349	0.3557	-2067.284	0.2132	0.5995	0.9068	0.4063	-2066.939	0.2203	0.5421	0.9011	0.4104	-2065.073	0.2199	0.5358	0.9094	0.4334	-2071.266	0.2274	0.5247	0.9148	0.4273	-2072.937	0.2273	0.5320	0.9094	0.4334	-2071.266	0.2274	0.5247	0.9254	0.3988	-2072.389	0.2229	0.5589	0.9436	0.2673	-2043.229	0.1852	0.6929	0.8946	0.3159	-2041.802	0.1922	0.6084	0.9499	0.2814	-2056.532	0.1918	0.6817	0.8979	0.3086	-2043.406	0.1905	0.6175	0.9207	0.2951	-2049.496	0.1908	0.6465	0.9260	0.2873	-2048.467	0.1891	0.6584	0.8911	0.3320	-2046.809	0.1964	0.5915	0.8911	0.3320	-2046.809	0.1964	0.5915	0.8617	0.2957	-2026.500	0.1788	0.6046	0.8143	0.2901	-2002.434	0.1672	0.5763	0.8360	0.3096	-2017.443	0.1777	0.5740	0.7745	0.3486	-1997.501	0.1749	0.5017	0.7784	0.3376	-1998.728	0.1730	0.5124	0.7568	0.3586	-1992.076	0.1733	0.4833	0.8924	0.2565	-2024.591	0.1711	0.6671	0.8400	0.2926	-2011.579	0.1733	0.5922	0.8652	0.2573	-2011.942	0.1662	0.6459	0.8648	0.2577	-2012.017	0.1663	0.6452	0.8527	0.2603	-2008.701	0.1649	0.6334	0.9149	0.2595	-2034.958	0.1766	0.6805	0.9438	0.2580	-2044.933	0.1815	0.7038	0.8081	0.3569	-2015.436	0.1846	0.5173	0.8184	0.3469	-2018.910	0.1844	0.5315	0.8081	0.3569	-2015.436	0.1846	0.5173	0.8049	0.2844	-1996.383	0.1635	0.5748	0.8205	0.2904	-2005.384	0.1686	0.5804	0.8217	0.2893	-2005.135	0.1685	0.5823	0.8153	0.2939	-2003.690	0.1686	0.5736	0.8519	0.2630	-2009.116	0.1657	0.6300	0.8829	0.2660	-2023.911	0.1728	0.6497	0.9018	0.2321	-2018.481	0.1631	0.7029	0.9482	0.2345	-2037.833	0.1726	0.7359	0.9192	0.2512	-2029.346	0.1741	0.6934	0.9442	0.2423	-2035.277	0.1752	0.7230	0.9442	0.2423	-2035.277	0.1752	0.7230	0.9778	0.2413	-2048.608	0.1810	0.7500	0.5704	0.1869	-1845.657	0.0902	0.4825	0.5704	0.1869	-1845.657	0.0902	0.4825	0.5452	0.2005	-1835.593	0.0901	0.4496	0.4750	0.2303	-1801.895	0.0855	0.3713	0.4750	0.2303	-1801.895	0.0855	0.3713	0.4663	0.2301	-1796.549	0.0839	0.3647	0.4663	0.2301	-1796.549	0.0839	0.3647	0.4882	0.2662	-1819.310	0.0956	0.3592	0.4792	0.2741	-1814.849	0.0954	0.3480	0.5264	0.2642	-1843.673	0.1027	0.3885	0.1107	0.1426	-1475.807	0.0146	0.1022	0.2019	0.1678	-1576.662	0.0297	0.1772	0.2019	0.1678	-1576.662	0.0297	0.1772	0.0306	0.3783	-1364.102	0.0072	0.0190	0.0306	0.3783	-1364.102	0.0072	0.0190	0.0306	0.3783	-1364.102	0.0072	0.0190	0.0336	0.3146	-1369.020	0.0072	0.0229	0.0306	0.3783	-1364.102	0.0072	0.0190	0.0306	0.3783	-1364.102	0.0072	0.0190	0.0306	0.3783	-1364.102	0.0072	0.0190	0.0306	0.3783	-1364.102	0.0072	0.0190	0.0277	0.4733	-1358.977	0.0072	0.0152	0.0277	0.4733	-1358.977	0.0072	0.0152	0.0277	0.4733	-1358.977	0.0072	0.0152	0.0215	0.5057	-1347.504	0.0057	0.0114	0.0306	0.3783	-1364.102	0.0072	0.0190	0.0277	0.4733	-1358.977	0.0072	0.0152	0.0274	0.3022	-1358.005	0.0057	0.0190	0.0306	0.3783	-1364.102	0.0072	0.0190	0.0306	0.3783	-1364.102	0.0072	0.0190	0.0277	0.4733	-1358.977	0.0072	0.0152	0.0271	0.1891	-1356.591	0.0043	0.0228	0.0271	0.1888	-1356.584	0.0043	0.0228	0.0238	0.1259	-1349.900	0.0029	0.0228	0.0209	0.1515	-1344.981	0.0029	0.0189	0.0209	0.1515	-1344.981	0.0029	0.0189	0.0209	0.1515	-1344.981	0.0029	0.0189	0.0209	0.1515	-1344.981	0.0029	0.0189	0.0209	0.1515	-1344.981	0.0029	0.0189	0.0209	0.1515	-1344.981	0.0029	0.0189	0.0209	0.1515	-1344.981	0.0029	0.0189	0.0209	0.1515	-1344.981	0.0029	0.0189	0.0209	0.1515	-1344.981	0.0029	0.0189	0.0209	0.1515	-1344.981	0.0029	0.0189	0.0209	0.1515	-1344.981	0.0029	0.0189	0.0209	0.1515	-1344.981	0.0029	0.0189	0.0271	0.1891	-1356.591	0.0043	0.0228	0.0271	0.1891	-1356.591	0.0043	0.0228	0.0271	0.1891	-1356.591	0.0043	0.0228	0.0271	0.1891	-1356.591	0.0043	0.0228	0.0271	0.1891	-1356.591	0.0043	0.0228	0.0271	0.1891	-1356.591	0.0043	0.0228	0.0180	0.1899	-1339.856	0.0029	0.0151	0.0209	0.1515	-1344.981	0.0029	0.0189	0.0209	0.1515	-1344.981	0.0029	0.0189	0.0209	0.1515	-1344.981	0.0029	0.0189	0.0268	0.1078	-1354.657	0.0029	0.0266	0.0238	0.1259	-1349.900	0.0029	0.0228	0.0090	0.1907	-1321.533	0.0014	0.0075	0.0148	0.0949	-1332.640	0.0014	0.0151	0.0180	0.1900	-1339.856	0.0029	0.0151	0.0151	0.2538	-1334.473	0.0029	0.0113	0.0177	0.0756	-1337.762	0.0014	0.0190	0.0177	0.0757	-1337.769	0.0014	0.0189	0.0177	0.0756	-1337.762	0.0014	0.0190	0.0177	0.0756	-1337.762	0.0014	0.0190	0.0148	0.0949	-1332.643	0.0014	0.0151	0.0090	0.1907	-1321.533	0.0014	0.0075	0.0148	0.0948	-1332.638	0.0014	0.0151	0.0119	0.1268	-1327.257	0.0014	0.0113	1.1522	0.3100	-2133.632	0.2451	0.7906	0.9391	0.3629	-2073.198	0.2163	0.5960	0.8914	0.3778	-2053.809	0.2093	0.5541	0.9444	0.3221	-2064.696	0.2049	0.6362	1.1774	0.3098	-2144.583	0.2504	0.8082	0.9387	0.4095	-2079.897	0.2288	0.5588	0.9326	0.4166	-2078.365	0.2291	0.5500	0.9438	0.3629	-2072.475	0.2174	0.5990	0.9116	0.4089	-2069.372	0.2221	0.5431	0.9058	0.4130	-2067.509	0.2217	0.5368	0.9184	0.4407	-2076.135	0.2313	0.5249	0.9238	0.4345	-2077.805	0.2313	0.5322	0.9184	0.4407	-2076.135	0.2313	0.5249	0.9344	0.4056	-2077.288	0.2268	0.5592	0.9661	0.2651	-2051.236	0.1888	0.7120	0.9034	0.3218	-2046.983	0.1959	0.6089	0.9488	0.2819	-2056.785	0.1918	0.6804	0.9189	0.3060	-2051.599	0.1941	0.6344	0.9299	0.3004	-2054.640	0.1945	0.6476	0.9477	0.2850	-2056.540	0.1927	0.6763	0.9118	0.3290	-2055.031	0.2000	0.6079	0.9118	0.3290	-2055.031	0.2000	0.6079	0.8704	0.3023	-2032.066	0.1827	0.6044	0.8227	0.2963	-2007.939	0.1709	0.5766	0.8559	0.3084	-2026.201	0.1816	0.5887	0.7829	0.3567	-2003.116	0.1788	0.5013	0.7868	0.3454	-2004.366	0.1769	0.5121	0.7752	0.3571	-2001.227	0.1772	0.4961	0.9012	0.2621	-2030.239	0.1750	0.6674	0.8373	0.3077	-2013.990	0.1774	0.5766	0.8738	0.2632	-2017.655	0.1700	0.6460	0.8734	0.2636	-2017.729	0.1701	0.6453	0.8613	0.2664	-2014.432	0.1688	0.6334	0.9366	0.2585	-2043.398	0.1804	0.6978	0.9657	0.2570	-2053.297	0.1854	0.7213	0.8286	0.3531	-2024.044	0.1883	0.5333	0.8391	0.3432	-2027.460	0.1880	0.5479	0.8286	0.3531	-2024.044	0.1883	0.5333	0.8246	0.2836	-2005.329	0.1673	0.5897	0.8290	0.2973	-2011.077	0.1725	0.5801	0.8302	0.2961	-2010.829	0.1724	0.5820	0.8238	0.3009	-2009.384	0.1725	0.5733	0.8605	0.2691	-2014.838	0.1695	0.6300	0.9041	0.2644	-2032.241	0.1764	0.6670	0.9031	0.2413	-2022.961	0.1671	0.6928	0.9494	0.2435	-2042.237	0.1766	0.7255	0.9281	0.2566	-2034.952	0.1780	0.6937	0.9456	0.2513	-2039.791	0.1792	0.7131	0.9456	0.2513	-2039.791	0.1792	0.7131	0.9869	0.2463	-2054.123	0.1849	0.7506	0.5936	0.1855	-1857.516	0.0934	0.5035	0.5936	0.1855	-1857.516	0.0934	0.5035	0.5677	0.1987	-1847.678	0.0934	0.4698	0.4779	0.2431	-1806.805	0.0888	0.3654	0.4779	0.2431	-1806.805	0.0888	0.3654	0.4692	0.2432	-1801.477	0.0872	0.3587	0.4692	0.2432	-1801.477	0.0872	0.3587	0.4997	0.2716	-1828.119	0.0990	0.3643	0.4906	0.2797	-1823.694	0.0987	0.3531	0.5282	0.2468	-1840.940	0.0991	0.4014	0.1141	0.1366	-1479.058	0.0146	0.1066	0.2053	0.1635	-1579.447	0.0297	0.1817	0.2053	0.1635	-1579.447	0.0297	0.1817	0.0336	0.3136	-1369.013	0.0072	0.0229	0.0336	0.3136	-1369.013	0.0072	0.0229	0.0336	0.3136	-1369.013	0.0072	0.0229	0.0306	0.3777	-1364.101	0.0072	0.0190	0.0336	0.3136	-1369.013	0.0072	0.0229	0.0336	0.3136	-1369.013	0.0072	0.0229	0.0336	0.3136	-1369.013	0.0072	0.0229	0.0336	0.3136	-1369.013	0.0072	0.0229	0.0365	0.2685	-1373.764	0.0072	0.0268	0.0365	0.2685	-1373.764	0.0072	0.0268	0.0365	0.2685	-1373.764	0.0072	0.0268	0.0303	0.2510	-1362.923	0.0057	0.0229	0.0336	0.3136	-1369.013	0.0072	0.0229	0.0365	0.2685	-1373.764	0.0072	0.0268	0.0304	0.2506	-1362.916	0.0057	0.0229	0.0336	0.3136	-1369.013	0.0072	0.0229	0.0336	0.3136	-1369.013	0.0072	0.0229	0.0365	0.2685	-1373.764	0.0072	0.0268	0.0241	0.2272	-1351.667	0.0043	0.0190	0.0242	0.2268	-1351.660	0.0043	0.0190	0.0209	0.1513	-1344.975	0.0029	0.0190	0.0180	0.1896	-1339.852	0.0029	0.0151	0.0180	0.1896	-1339.852	0.0029	0.0151	0.0180	0.1896	-1339.852	0.0029	0.0151	0.0180	0.1896	-1339.852	0.0029	0.0151	0.0180	0.1896	-1339.852	0.0029	0.0151	0.0180	0.1896	-1339.852	0.0029	0.0151	0.0180	0.1896	-1339.852	0.0029	0.0151	0.0180	0.1896	-1339.852	0.0029	0.0151	0.0180	0.1896	-1339.852	0.0029	0.0151	0.0180	0.1896	-1339.852	0.0029	0.0151	0.0180	0.1896	-1339.852	0.0029	0.0151	0.0180	0.1896	-1339.852	0.0029	0.0151	0.0241	0.2272	-1351.667	0.0043	0.0190	0.0241	0.2272	-1351.667	0.0043	0.0190	0.0241	0.2272	-1351.667	0.0043	0.0190	0.0241	0.2272	-1351.667	0.0043	0.0190	0.0241	0.2272	-1351.667	0.0043	0.0190	0.0241	0.2272	-1351.667	0.0043	0.0190	0.0151	0.2536	-1334.472	0.0029	0.0113	0.0180	0.1896	-1339.852	0.0029	0.0151	0.0180	0.1896	-1339.852	0.0029	0.0151	0.0180	0.1896	-1339.852	0.0029	0.0151	0.0238	0.1259	-1349.901	0.0029	0.0228	0.0209	0.1513	-1344.975	0.0029	0.0190	0.0119	0.1265	-1327.254	0.0014	0.0113	0.0177	0.0756	-1337.759	0.0014	0.0190	0.0093	0.7624	-1322.494	0.0029	0.0038	0.0180	0.1895	-1339.849	0.0029	0.0151	0.0207	0.0627	-1342.674	0.0014	0.0228	0.0148	0.0945	-1332.628	0.0014	0.0152	0.0207	0.0627	-1342.674	0.0014	0.0228	0.0207	0.0627	-1342.674	0.0014	0.0228	0.0119	0.1263	-1327.250	0.0014	0.0113	0.0119	0.1265	-1327.254	0.0014	0.0113	0.0177	0.0755	-1337.756	0.0014	0.0190	0.0148	0.0946	-1332.633	0.0014	0.0151	0.0209	0.1517	-1344.984	0.0029	0.0189	1.1522	0.3100	-2133.632	0.2451	0.7906	0.9391	0.3629	-2073.198	0.2163	0.5960	0.8914	0.3778	-2053.809	0.2093	0.5541	0.9444	0.3221	-2064.696	0.2049	0.6362	1.1774	0.3098	-2144.583	0.2504	0.8082	0.9387	0.4095	-2079.897	0.2288	0.5588	0.9326	0.4166	-2078.365	0.2291	0.5500	0.9438	0.3629	-2072.475	0.2174	0.5990	0.9116	0.4089	-2069.372	0.2221	0.5431	0.9058	0.4130	-2067.509	0.2217	0.5368	0.9184	0.4407	-2076.135	0.2313	0.5249	0.9238	0.4345	-2077.805	0.2313	0.5322	0.9184	0.4407	-2076.135	0.2313	0.5249	0.9344	0.4056	-2077.288	0.2268	0.5592	0.9661	0.2651	-2051.236	0.1888	0.7120	0.9034	0.3218	-2046.983	0.1959	0.6089	0.9488	0.2819	-2056.785	0.1918	0.6804	0.9189	0.3060	-2051.599	0.1941	0.6344	0.9299	0.3004	-2054.640	0.1945	0.6476	0.9477	0.2850	-2056.540	0.1927	0.6763	0.9118	0.3290	-2055.031	0.2000	0.6079	0.9118	0.3290	-2055.031	0.2000	0.6079	0.8704	0.3023	-2032.066	0.1827	0.6044	0.8227	0.2963	-2007.939	0.1709	0.5766	0.8559	0.3084	-2026.201	0.1816	0.5887	0.7829	0.3567	-2003.116	0.1788	0.5013	0.7868	0.3454	-2004.366	0.1769	0.5121	0.7752	0.3571	-2001.227	0.1772	0.4961	0.9012	0.2621	-2030.239	0.1750	0.6674	0.8373	0.3077	-2013.990	0.1774	0.5766	0.8738	0.2632	-2017.655	0.1700	0.6460	0.8734	0.2636	-2017.729	0.1701	0.6453	0.8613	0.2664	-2014.432	0.1688	0.6334	0.9366	0.2585	-2043.398	0.1804	0.6978	0.9657	0.2570	-2053.297	0.1854	0.7213	0.8286	0.3531	-2024.044	0.1883	0.5333	0.8391	0.3432	-2027.460	0.1880	0.5479	0.8286	0.3531	-2024.044	0.1883	0.5333	0.8246	0.2836	-2005.329	0.1673	0.5897	0.8290	0.2973	-2011.077	0.1725	0.5801	0.8302	0.2961	-2010.829	0.1724	0.5820	0.8238	0.3009	-2009.384	0.1725	0.5733	0.8605	0.2691	-2014.838	0.1695	0.6300	0.9041	0.2644	-2032.241	0.1764	0.6670	0.9031	0.2413	-2022.961	0.1671	0.6928	0.9494	0.2435	-2042.237	0.1766	0.7255	0.9281	0.2566	-2034.952	0.1780	0.6937	0.9456	0.2513	-2039.791	0.1792	0.7131	0.9456	0.2513	-2039.791	0.1792	0.7131	0.9869	0.2463	-2054.123	0.1849	0.7506	0.5936	0.1855	-1857.516	0.0934	0.5035	0.5936	0.1855	-1857.516	0.0934	0.5035	0.5677	0.1987	-1847.678	0.0934	0.4698	0.4779	0.2431	-1806.805	0.0888	0.3654	0.4779	0.2431	-1806.805	0.0888	0.3654	0.4692	0.2432	-1801.477	0.0872	0.3587	0.4692	0.2432	-1801.477	0.0872	0.3587	0.4997	0.2716	-1828.119	0.0990	0.3643	0.4906	0.2797	-1823.694	0.0987	0.3531	0.5282	0.2468	-1840.940	0.0991	0.4014	0.1141	0.1366	-1479.058	0.0146	0.1066	0.2053	0.1635	-1579.447	0.0297	0.1817	0.2053	0.1635	-1579.447	0.0297	0.1817	0.0336	0.3136	-1369.013	0.0072	0.0229	0.0336	0.3136	-1369.013	0.0072	0.0229	0.0336	0.3136	-1369.013	0.0072	0.0229	0.0306	0.3777	-1364.101	0.0072	0.0190	0.0336	0.3136	-1369.013	0.0072	0.0229	0.0336	0.3136	-1369.013	0.0072	0.0229	0.0336	0.3136	-1369.013	0.0072	0.0229	0.0336	0.3136	-1369.013	0.0072	0.0229	0.0365	0.2685	-1373.764	0.0072	0.0268	0.0365	0.2685	-1373.764	0.0072	0.0268	0.0365	0.2685	-1373.764	0.0072	0.0268	0.0303	0.2510	-1362.923	0.0057	0.0229	0.0336	0.3136	-1369.013	0.0072	0.0229	0.0365	0.2685	-1373.764	0.0072	0.0268	0.0304	0.2506	-1362.916	0.0057	0.0229	0.0336	0.3136	-1369.013	0.0072	0.0229	0.0336	0.3136	-1369.013	0.0072	0.0229	0.0365	0.2685	-1373.764	0.0072	0.0268	0.0241	0.2272	-1351.667	0.0043	0.0190	0.0242	0.2268	-1351.660	0.0043	0.0190	0.0209	0.1513	-1344.975	0.0029	0.0190	0.0180	0.1896	-1339.852	0.0029	0.0151	0.0180	0.1896	-1339.852	0.0029	0.0151	0.0180	0.1896	-1339.852	0.0029	0.0151	0.0180	0.1896	-1339.852	0.0029	0.0151	0.0180	0.1896	-1339.852	0.0029	0.0151	0.0180	0.1896	-1339.852	0.0029	0.0151	0.0180	0.1896	-1339.852	0.0029	0.0151	0.0180	0.1896	-1339.852	0.0029	0.0151	0.0180	0.1896	-1339.852	0.0029	0.0151	0.0180	0.1896	-1339.852	0.0029	0.0151	0.0180	0.1896	-1339.852	0.0029	0.0151	0.0180	0.1896	-1339.852	0.0029	0.0151	0.0241	0.2272	-1351.667	0.0043	0.0190	0.0241	0.2272	-1351.667	0.0043	0.0190	0.0241	0.2272	-1351.667	0.0043	0.0190	0.0241	0.2272	-1351.667	0.0043	0.0190	0.0241	0.2272	-1351.667	0.0043	0.0190	0.0241	0.2272	-1351.667	0.0043	0.0190	0.0151	0.2536	-1334.472	0.0029	0.0113	0.0180	0.1896	-1339.852	0.0029	0.0151	0.0180	0.1896	-1339.852	0.0029	0.0151	0.0180	0.1896	-1339.852	0.0029	0.0151	0.0238	0.1259	-1349.901	0.0029	0.0228	0.0209	0.1513	-1344.975	0.0029	0.0190	0.0119	0.1265	-1327.254	0.0014	0.0113	0.0177	0.0756	-1337.759	0.0014	0.0190	0.0093	0.7624	-1322.494	0.0029	0.0038	0.0180	0.1895	-1339.849	0.0029	0.0151	0.0207	0.0627	-1342.674	0.0014	0.0228	0.0148	0.0945	-1332.628	0.0014	0.0152	0.0207	0.0627	-1342.674	0.0014	0.0228	0.0207	0.0627	-1342.674	0.0014	0.0228	0.0119	0.1263	-1327.250	0.0014	0.0113	0.0119	0.1265	-1327.254	0.0014	0.0113	0.0177	0.0755	-1337.756	0.0014	0.0190	0.0148	0.0946	-1332.633	0.0014	0.0151	0.0209	0.1517	-1344.984	0.0029	0.0189	0.0000	99.0000	-1299.039	0.0000	0.0000	1.1533	0.3193	-2136.897	0.2491	0.7803	0.9500	0.3605	-2077.148	0.2181	0.6050	0.8898	0.3869	-2054.822	0.2113	0.5461	0.9421	0.3315	-2066.145	0.2075	0.6258	1.1955	0.3104	-2150.259	0.2545	0.8198	0.9368	0.4230	-2081.101	0.2317	0.5479	0.9308	0.4304	-2079.547	0.2320	0.5391	0.9379	0.3671	-2070.743	0.2172	0.5917	0.9101	0.4198	-2070.248	0.2244	0.5345	0.9045	0.4240	-2068.375	0.2240	0.5283	0.9128	0.4479	-2074.484	0.2315	0.5170	0.9182	0.4415	-2076.168	0.2315	0.5243	0.9128	0.4479	-2074.484	0.2315	0.5170	0.9282	0.4125	-2075.791	0.2270	0.5503	0.9589	0.2690	-2049.935	0.1889	0.7021	0.8972	0.3265	-2045.480	0.1961	0.6005	0.9645	0.2837	-2063.296	0.1956	0.6897	0.9125	0.3107	-2050.177	0.1943	0.6255	0.9233	0.3050	-2053.239	0.1947	0.6385	0.9409	0.2893	-2055.185	0.1929	0.6668	0.9055	0.3342	-2053.563	0.2002	0.5991	0.9055	0.3342	-2053.563	0.2002	0.5991	0.8645	0.3058	-2030.317	0.1826	0.5971	0.8167	0.3007	-2006.432	0.1710	0.5685	0.8496	0.3124	-2024.526	0.1815	0.5808	0.7774	0.3613	-2001.279	0.1787	0.4945	0.7812	0.3499	-2002.549	0.1767	0.5052	0.7697	0.3618	-1999.379	0.1770	0.4893	0.8949	0.2651	-2028.577	0.1748	0.6595	0.8310	0.3117	-2012.291	0.1773	0.5687	0.8670	0.2667	-2016.067	0.1699	0.6373	0.8667	0.2671	-2016.140	0.1700	0.6366	0.8547	0.2699	-2012.823	0.1687	0.6248	0.9299	0.2616	-2041.781	0.1803	0.6893	0.9588	0.2600	-2051.714	0.1853	0.7125	0.8231	0.3574	-2022.186	0.1882	0.5266	0.8336	0.3474	-2025.625	0.1879	0.5410	0.8231	0.3574	-2022.186	0.1882	0.5266	0.8188	0.2870	-2003.546	0.1671	0.5824	0.8232	0.3008	-2009.283	0.1723	0.5730	0.8244	0.2996	-2009.038	0.1722	0.5748	0.8181	0.3044	-2007.579	0.1724	0.5662	0.8543	0.2722	-2013.118	0.1694	0.6223	0.8976	0.2682	-2030.828	0.1765	0.6581	0.9039	0.2404	-2022.577	0.1669	0.6944	0.9502	0.2426	-2041.851	0.1764	0.7272	0.9214	0.2596	-2033.328	0.1779	0.6853	0.9387	0.2539	-2038.065	0.1790	0.7047	0.9387	0.2539	-2038.065	0.1790	0.7047	0.9798	0.2491	-2052.576	0.1847	0.7416	0.5884	0.1882	-1855.834	0.0934	0.4965	0.5884	0.1882	-1855.834	0.0934	0.4965	0.5627	0.2017	-1845.923	0.0934	0.4630	0.4733	0.2491	-1805.256	0.0892	0.3582	0.4733	0.2491	-1805.256	0.0892	0.3582	0.4647	0.2492	-1799.909	0.0876	0.3517	0.4647	0.2492	-1799.909	0.0876	0.3517	0.4951	0.2786	-1826.543	0.0994	0.3570	0.4862	0.2869	-1822.079	0.0992	0.3458	0.5310	0.2598	-1845.635	0.1026	0.3947	0.1109	0.1422	-1475.761	0.0146	0.1024	0.2018	0.1679	-1576.701	0.0297	0.1771	0.2018	0.1679	-1576.701	0.0297	0.1771	0.0306	0.3771	-1364.096	0.0072	0.0191	0.0306	0.3771	-1364.096	0.0072	0.0191	0.0306	0.3771	-1364.096	0.0072	0.0191	0.0277	0.4732	-1358.978	0.0072	0.0152	0.0306	0.3771	-1364.096	0.0072	0.0191	0.0306	0.3771	-1364.096	0.0072	0.0191	0.0306	0.3771	-1364.096	0.0072	0.0191	0.0306	0.3771	-1364.096	0.0072	0.0191	0.0336	0.3140	-1369.016	0.0072	0.0229	0.0336	0.3140	-1369.016	0.0072	0.0229	0.0336	0.3140	-1369.016	0.0072	0.0229	0.0274	0.3019	-1358.004	0.0057	0.0190	0.0306	0.3771	-1364.096	0.0072	0.0191	0.0336	0.3140	-1369.016	0.0072	0.0229	0.0274	0.3014	-1357.998	0.0057	0.0191	0.0306	0.3771	-1364.096	0.0072	0.0191	0.0306	0.3771	-1364.096	0.0072	0.0191	0.0336	0.3140	-1369.016	0.0072	0.0229	0.0212	0.2847	-1346.540	0.0043	0.0151	0.0212	0.2842	-1346.535	0.0043	0.0152	0.0180	0.1895	-1339.849	0.0029	0.0151	0.0151	0.2534	-1334.470	0.0029	0.0113	0.0151	0.2534	-1334.470	0.0029	0.0113	0.0151	0.2534	-1334.470	0.0029	0.0113	0.0151	0.2534	-1334.470	0.0029	0.0113	0.0151	0.2534	-1334.470	0.0029	0.0113	0.0151	0.2534	-1334.470	0.0029	0.0113	0.0151	0.2534	-1334.470	0.0029	0.0113	0.0151	0.2534	-1334.470	0.0029	0.0113	0.0151	0.2534	-1334.470	0.0029	0.0113	0.0151	0.2534	-1334.470	0.0029	0.0113	0.0151	0.2534	-1334.470	0.0029	0.0113	0.0151	0.2534	-1334.470	0.0029	0.0113	0.0212	0.2847	-1346.540	0.0043	0.0151	0.0212	0.2847	-1346.540	0.0043	0.0151	0.0212	0.2847	-1346.540	0.0043	0.0151	0.0212	0.2847	-1346.540	0.0043	0.0151	0.0212	0.2847	-1346.540	0.0043	0.0151	0.0212	0.2847	-1346.540	0.0043	0.0151	0.0122	0.3813	-1328.746	0.0029	0.0075	0.0151	0.2534	-1334.470	0.0029	0.0113	0.0151	0.2534	-1334.470	0.0029	0.0113	0.0151	0.2534	-1334.470	0.0029	0.0113	0.0209	0.1514	-1344.978	0.0029	0.0190	0.0180	0.1895	-1339.849	0.0029	0.0151	0.0090	0.1901	-1321.529	0.0014	0.0075	0.0148	0.0947	-1332.633	0.0014	0.0151	0.0000	99.0000	-1299.039	0.0000	0.0000	0.0151	0.2531	-1334.468	0.0029	0.0113	0.0177	0.0754	-1337.753	0.0014	0.0190	0.0119	0.1263	-1327.248	0.0014	0.0114	0.0177	0.0754	-1337.753	0.0014	0.0190	0.0177	0.0754	-1337.753	0.0014	0.0190	0.0090	0.1899	-1321.527	0.0014	0.0075	0.0090	0.1901	-1321.529	0.0014	0.0075	0.0148	0.0945	-1332.631	0.0014	0.0152	0.0119	0.1264	-1327.252	0.0014	0.0113	0.0180	0.1900	-1339.856	0.0029	0.0151	0.0093	0.7624	-1322.494	0.0029	0.0038	0.0093	0.7624	-1322.494	0.0029	0.0038	1.1533	0.3193	-2136.897	0.2491	0.7803	0.9500	0.3605	-2077.148	0.2181	0.6050	0.8898	0.3869	-2054.822	0.2113	0.5461	0.9421	0.3315	-2066.145	0.2075	0.6258	1.1955	0.3104	-2150.259	0.2545	0.8198	0.9368	0.4230	-2081.101	0.2317	0.5479	0.9308	0.4304	-2079.547	0.2320	0.5391	0.9379	0.3671	-2070.743	0.2172	0.5917	0.9101	0.4198	-2070.248	0.2244	0.5345	0.9045	0.4240	-2068.375	0.2240	0.5283	0.9128	0.4479	-2074.484	0.2315	0.5170	0.9182	0.4415	-2076.168	0.2315	0.5243	0.9128	0.4479	-2074.484	0.2315	0.5170	0.9282	0.4125	-2075.791	0.2270	0.5503	0.9589	0.2690	-2049.935	0.1889	0.7021	0.8972	0.3265	-2045.480	0.1961	0.6005	0.9645	0.2837	-2063.296	0.1956	0.6897	0.9125	0.3107	-2050.177	0.1943	0.6255	0.9233	0.3050	-2053.239	0.1947	0.6385	0.9409	0.2893	-2055.185	0.1929	0.6668	0.9055	0.3342	-2053.563	0.2002	0.5991	0.9055	0.3342	-2053.563	0.2002	0.5991	0.8645	0.3058	-2030.317	0.1826	0.5971	0.8167	0.3007	-2006.432	0.1710	0.5685	0.8496	0.3124	-2024.526	0.1815	0.5808	0.7774	0.3613	-2001.279	0.1787	0.4945	0.7812	0.3499	-2002.549	0.1767	0.5052	0.7697	0.3618	-1999.379	0.1770	0.4893	0.8949	0.2651	-2028.577	0.1748	0.6595	0.8310	0.3117	-2012.291	0.1773	0.5687	0.8670	0.2667	-2016.067	0.1699	0.6373	0.8667	0.2671	-2016.140	0.1700	0.6366	0.8547	0.2699	-2012.823	0.1687	0.6248	0.9299	0.2616	-2041.781	0.1803	0.6893	0.9588	0.2600	-2051.714	0.1853	0.7125	0.8231	0.3574	-2022.186	0.1882	0.5266	0.8336	0.3474	-2025.625	0.1879	0.5410	0.8231	0.3574	-2022.186	0.1882	0.5266	0.8188	0.2870	-2003.546	0.1671	0.5824	0.8232	0.3008	-2009.283	0.1723	0.5730	0.8244	0.2996	-2009.038	0.1722	0.5748	0.8181	0.3044	-2007.579	0.1724	0.5662	0.8543	0.2722	-2013.118	0.1694	0.6223	0.8976	0.2682	-2030.828	0.1765	0.6581	0.9039	0.2404	-2022.577	0.1669	0.6944	0.9502	0.2426	-2041.851	0.1764	0.7272	0.9214	0.2596	-2033.328	0.1779	0.6853	0.9387	0.2539	-2038.065	0.1790	0.7047	0.9387	0.2539	-2038.065	0.1790	0.7047	0.9798	0.2491	-2052.576	0.1847	0.7416	0.5884	0.1882	-1855.834	0.0934	0.4965	0.5884	0.1882	-1855.834	0.0934	0.4965	0.5627	0.2017	-1845.923	0.0934	0.4630	0.4733	0.2491	-1805.256	0.0892	0.3582	0.4733	0.2491	-1805.256	0.0892	0.3582	0.4647	0.2492	-1799.909	0.0876	0.3517	0.4647	0.2492	-1799.909	0.0876	0.3517	0.4951	0.2786	-1826.543	0.0994	0.3570	0.4862	0.2869	-1822.079	0.0992	0.3458	0.5310	0.2598	-1845.635	0.1026	0.3947	0.1109	0.1422	-1475.761	0.0146	0.1024	0.2018	0.1679	-1576.701	0.0297	0.1771	0.2018	0.1679	-1576.701	0.0297	0.1771	0.0306	0.3771	-1364.096	0.0072	0.0191	0.0306	0.3771	-1364.096	0.0072	0.0191	0.0306	0.3771	-1364.096	0.0072	0.0191	0.0277	0.4732	-1358.978	0.0072	0.0152	0.0306	0.3771	-1364.096	0.0072	0.0191	0.0306	0.3771	-1364.096	0.0072	0.0191	0.0306	0.3771	-1364.096	0.0072	0.0191	0.0306	0.3771	-1364.096	0.0072	0.0191	0.0336	0.3140	-1369.016	0.0072	0.0229	0.0336	0.3140	-1369.016	0.0072	0.0229	0.0336	0.3139	-1369.016	0.0072	0.0229	0.0274	0.3019	-1358.004	0.0057	0.0190	0.0306	0.3771	-1364.096	0.0072	0.0191	0.0336	0.3140	-1369.016	0.0072	0.0229	0.0274	0.3014	-1357.998	0.0057	0.0191	0.0306	0.3771	-1364.096	0.0072	0.0191	0.0306	0.3771	-1364.096	0.0072	0.0191	0.0336	0.3140	-1369.016	0.0072	0.0229	0.0212	0.2847	-1346.540	0.0043	0.0151	0.0212	0.2842	-1346.535	0.0043	0.0152	0.0180	0.1895	-1339.849	0.0029	0.0151	0.0151	0.2534	-1334.470	0.0029	0.0113	0.0151	0.2534	-1334.470	0.0029	0.0113	0.0151	0.2534	-1334.470	0.0029	0.0113	0.0151	0.2534	-1334.470	0.0029	0.0113	0.0151	0.2534	-1334.470	0.0029	0.0113	0.0151	0.2534	-1334.470	0.0029	0.0113	0.0151	0.2534	-1334.470	0.0029	0.0113	0.0151	0.2534	-1334.470	0.0029	0.0113	0.0151	0.2534	-1334.470	0.0029	0.0113	0.0151	0.2534	-1334.470	0.0029	0.0113	0.0151	0.2534	-1334.470	0.0029	0.0113	0.0151	0.2534	-1334.470	0.0029	0.0113	0.0212	0.2847	-1346.540	0.0043	0.0151	0.0212	0.2847	-1346.540	0.0043	0.0151	0.0212	0.2847	-1346.540	0.0043	0.0151	0.0212	0.2847	-1346.540	0.0043	0.0151	0.0212	0.2847	-1346.540	0.0043	0.0151	0.0212	0.2847	-1346.540	0.0043	0.0151	0.0122	0.3813	-1328.746	0.0029	0.0075	0.0151	0.2534	-1334.470	0.0029	0.0113	0.0151	0.2534	-1334.470	0.0029	0.0113	0.0151	0.2534	-1334.470	0.0029	0.0113	0.0209	0.1514	-1344.978	0.0029	0.0190	0.0180	0.1895	-1339.849	0.0029	0.0151	0.0090	0.1902	-1321.529	0.0014	0.0075	0.0148	0.0947	-1332.633	0.0014	0.0151	0.0000	99.0000	-1299.039	0.0000	0.0000	0.0151	0.2531	-1334.468	0.0029	0.0113	0.0177	0.0754	-1337.753	0.0014	0.0190	0.0119	0.1263	-1327.248	0.0014	0.0114	0.0177	0.0754	-1337.753	0.0014	0.0190	0.0177	0.0754	-1337.753	0.0014	0.0190	0.0090	0.1899	-1321.527	0.0014	0.0075	0.0090	0.1901	-1321.529	0.0014	0.0075	0.0148	0.0945	-1332.631	0.0014	0.0152	0.0119	0.1264	-1327.252	0.0014	0.0113	0.0180	0.1900	-1339.856	0.0029	0.0151	0.0093	0.7624	-1322.494	0.0029	0.0038	0.0093	0.7624	-1322.494	0.0029	0.0038	0.0000	99.0000	-1299.039	0.0000	0.0000	1.1557	0.3125	-2135.963	0.2469	0.7900	0.9462	0.3565	-2074.549	0.2160	0.6060	0.8740	0.3928	-2048.794	0.2090	0.5321	0.9319	0.3312	-2061.736	0.2051	0.6193	1.1981	0.3039	-2149.306	0.2522	0.8299	0.9270	0.4228	-2076.732	0.2292	0.5423	0.9210	0.4301	-2075.166	0.2295	0.5336	0.9274	0.3691	-2066.715	0.2154	0.5835	0.9001	0.4224	-2066.147	0.2225	0.5268	0.8945	0.4265	-2064.260	0.2221	0.5207	0.9028	0.4508	-2070.381	0.2297	0.5094	0.9082	0.4444	-2072.079	0.2296	0.5167	0.9028	0.4508	-2070.381	0.2297	0.5094	0.9184	0.4144	-2071.645	0.2251	0.5432	0.9477	0.2701	-2045.941	0.1871	0.6927	0.8869	0.3280	-2041.359	0.1942	0.5922	0.9540	0.2844	-2059.208	0.1938	0.6814	0.9020	0.3119	-2046.090	0.1925	0.6171	0.9127	0.3061	-2049.176	0.1929	0.6300	0.9301	0.2904	-2051.158	0.1911	0.6580	0.8952	0.3357	-2049.463	0.1984	0.5910	0.8952	0.3357	-2049.463	0.1984	0.5910	0.8544	0.3069	-2026.116	0.1808	0.5891	0.8073	0.3012	-2002.013	0.1691	0.5615	0.8400	0.3131	-2020.191	0.1796	0.5737	0.7683	0.3624	-1996.771	0.1768	0.4880	0.7721	0.3508	-1998.050	0.1749	0.4987	0.7607	0.3627	-1994.851	0.1752	0.4829	0.8843	0.2658	-2024.435	0.1730	0.6509	0.8326	0.3038	-2011.176	0.1752	0.5768	0.8571	0.2670	-2011.752	0.1681	0.6296	0.8567	0.2674	-2011.825	0.1682	0.6289	0.8448	0.2703	-2008.481	0.1669	0.6172	0.9189	0.2624	-2037.718	0.1785	0.6803	0.9476	0.2609	-2047.715	0.1835	0.7031	0.8134	0.3590	-2017.883	0.1864	0.5191	0.8237	0.3489	-2021.350	0.1861	0.5334	0.8134	0.3590	-2017.883	0.1864	0.5191	0.8088	0.2879	-1999.225	0.1654	0.5745	0.8133	0.3018	-2004.977	0.1706	0.5652	0.8144	0.3006	-2004.735	0.1704	0.5670	0.8082	0.3055	-2003.260	0.1706	0.5584	0.8440	0.2730	-2008.882	0.1676	0.6140	0.8869	0.2690	-2026.694	0.1747	0.6494	0.9059	0.2347	-2021.321	0.1649	0.7028	0.9523	0.2370	-2040.614	0.1744	0.7358	0.9105	0.2604	-2029.245	0.1761	0.6762	0.9351	0.2509	-2035.248	0.1770	0.7056	0.9351	0.2509	-2035.248	0.1770	0.7056	0.9683	0.2499	-2048.616	0.1829	0.7319	0.5795	0.1875	-1850.738	0.0918	0.4897	0.5795	0.1875	-1850.738	0.0918	0.4897	0.5540	0.2010	-1840.753	0.0918	0.4565	0.4700	0.2423	-1801.274	0.0872	0.3599	0.4700	0.2423	-1801.274	0.0872	0.3599	0.4614	0.2423	-1795.910	0.0856	0.3533	0.4614	0.2423	-1795.910	0.0856	0.3533	0.4918	0.2711	-1822.698	0.0973	0.3589	0.4828	0.2792	-1818.239	0.0971	0.3477	0.5227	0.2596	-1840.394	0.1009	0.3887	0.1012	0.1393	-1463.726	0.0131	0.0941	0.1985	0.1591	-1572.084	0.0282	0.1772	0.1985	0.1591	-1572.084	0.0282	0.1773	0.0215	0.5048	-1347.502	0.0057	0.0114	0.0215	0.5048	-1347.502	0.0057	0.0114	0.0215	0.5048	-1347.502	0.0057	0.0114	0.0245	0.3779	-1352.879	0.0057	0.0152	0.0215	0.5048	-1347.502	0.0057	0.0114	0.0215	0.5048	-1347.502	0.0057	0.0114	0.0215	0.5048	-1347.502	0.0057	0.0114	0.0215	0.5048	-1347.502	0.0057	0.0114	0.0245	0.3782	-1352.882	0.0057	0.0152	0.0245	0.3782	-1352.882	0.0057	0.0152	0.0245	0.3782	-1352.882	0.0057	0.0152	0.0183	0.3788	-1341.154	0.0043	0.0114	0.0215	0.5048	-1347.502	0.0057	0.0114	0.0245	0.3782	-1352.882	0.0057	0.0152	0.0183	0.3781	-1341.151	0.0043	0.0114	0.0215	0.5048	-1347.502	0.0057	0.0114	0.0215	0.5048	-1347.502	0.0057	0.0114	0.0245	0.3782	-1352.882	0.0057	0.0152	0.0238	0.1259	-1349.902	0.0029	0.0228	0.0239	0.1257	-1349.894	0.0029	0.0228	0.0206	0.0629	-1342.685	0.0014	0.0228	0.0177	0.0757	-1337.766	0.0014	0.0189	0.0177	0.0757	-1337.766	0.0014	0.0189	0.0177	0.0756	-1337.766	0.0014	0.0189	0.0177	0.0757	-1337.766	0.0014	0.0189	0.0177	0.0756	-1337.766	0.0014	0.0189	0.0177	0.0757	-1337.766	0.0014	0.0189	0.0177	0.0757	-1337.766	0.0014	0.0189	0.0177	0.0757	-1337.766	0.0014	0.0189	0.0177	0.0756	-1337.766	0.0014	0.0189	0.0177	0.0756	-1337.766	0.0014	0.0189	0.0177	0.0757	-1337.766	0.0014	0.0189	0.0177	0.0757	-1337.766	0.0014	0.0189	0.0238	0.1259	-1349.902	0.0029	0.0228	0.0238	0.1259	-1349.902	0.0029	0.0228	0.0238	0.1259	-1349.902	0.0029	0.0228	0.0238	0.1259	-1349.902	0.0029	0.0228	0.0238	0.1259	-1349.902	0.0029	0.0228	0.0238	0.1259	-1349.902	0.0029	0.0228	0.0148	0.0948	-1332.641	0.0014	0.0151	0.0177	0.0757	-1337.766	0.0014	0.0189	0.0177	0.0757	-1337.766	0.0014	0.0189	0.0177	0.0757	-1337.766	0.0014	0.0189	0.0236	0.0538	-1347.442	0.0014	0.0266	0.0206	0.0629	-1342.685	0.0014	0.0228	0.0000	99.0000	-1299.039	0.0000	0.0000	0.0060	0.0010	-1312.933	0.0000	0.0079	0.0090	0.1901	-1321.529	0.0014	0.0075	0.0061	0.3812	-1315.279	0.0014	0.0038	0.0087	0.0010	-1318.654	0.0000	0.0113	0.0087	0.0010	-1318.658	0.0000	0.0113	0.0087	0.0010	-1318.654	0.0000	0.0113	0.0087	0.0010	-1318.654	0.0000	0.0113	0.0058	0.0010	-1312.932	0.0000	0.0075	0.0000	99.0000	-1299.039	0.0000	0.0000	0.0058	0.0010	-1312.930	0.0000	0.0075	0.0030	0.0010	-1306.679	0.0000	0.0039	0.0090	0.1907	-1321.533	0.0014	0.0075	0.0119	0.1265	-1327.254	0.0014	0.0113	0.0119	0.1265	-1327.254	0.0014	0.0113	0.0090	0.1901	-1321.529	0.0014	0.0075	0.0090	0.1901	-1321.529	0.0014	0.0075	1.1557	0.3125	-2135.963	0.2469	0.7900	0.9462	0.3565	-2074.549	0.2160	0.6060	0.8740	0.3928	-2048.794	0.2090	0.5321	0.9319	0.3312	-2061.736	0.2051	0.6193	1.1981	0.3039	-2149.306	0.2522	0.8299	0.9270	0.4228	-2076.732	0.2292	0.5423	0.9210	0.4301	-2075.166	0.2295	0.5336	0.9274	0.3691	-2066.715	0.2154	0.5835	0.9001	0.4224	-2066.147	0.2225	0.5268	0.8945	0.4265	-2064.260	0.2221	0.5207	0.9028	0.4508	-2070.381	0.2297	0.5094	0.9082	0.4444	-2072.079	0.2296	0.5167	0.9028	0.4508	-2070.381	0.2297	0.5094	0.9184	0.4144	-2071.645	0.2251	0.5432	0.9477	0.2701	-2045.941	0.1871	0.6927	0.8869	0.3280	-2041.359	0.1942	0.5922	0.9540	0.2844	-2059.208	0.1938	0.6814	0.9020	0.3119	-2046.090	0.1925	0.6171	0.9127	0.3061	-2049.176	0.1929	0.6300	0.9301	0.2904	-2051.158	0.1911	0.6580	0.8952	0.3357	-2049.463	0.1984	0.5910	0.8952	0.3357	-2049.463	0.1984	0.5910	0.8544	0.3069	-2026.116	0.1808	0.5891	0.8073	0.3012	-2002.013	0.1691	0.5615	0.8400	0.3131	-2020.191	0.1796	0.5737	0.7683	0.3624	-1996.771	0.1768	0.4880	0.7721	0.3508	-1998.050	0.1749	0.4987	0.7607	0.3627	-1994.851	0.1752	0.4829	0.8843	0.2658	-2024.435	0.1730	0.6509	0.8326	0.3038	-2011.176	0.1752	0.5768	0.8571	0.2670	-2011.752	0.1681	0.6296	0.8567	0.2674	-2011.825	0.1682	0.6289	0.8448	0.2703	-2008.481	0.1669	0.6172	0.9189	0.2624	-2037.718	0.1785	0.6803	0.9476	0.2609	-2047.715	0.1835	0.7031	0.8134	0.3590	-2017.883	0.1864	0.5191	0.8237	0.3489	-2021.350	0.1861	0.5334	0.8134	0.3590	-2017.883	0.1864	0.5191	0.8088	0.2879	-1999.225	0.1654	0.5745	0.8133	0.3018	-2004.977	0.1706	0.5652	0.8144	0.3006	-2004.735	0.1704	0.5670	0.8082	0.3055	-2003.260	0.1706	0.5584	0.8440	0.2730	-2008.882	0.1676	0.6140	0.8869	0.2690	-2026.694	0.1747	0.6494	0.9059	0.2347	-2021.321	0.1649	0.7028	0.9523	0.2370	-2040.614	0.1744	0.7358	0.9105	0.2604	-2029.245	0.1761	0.6762	0.9351	0.2509	-2035.248	0.1770	0.7056	0.9351	0.2509	-2035.248	0.1770	0.7056	0.9683	0.2499	-2048.616	0.1829	0.7319	0.5795	0.1875	-1850.738	0.0918	0.4897	0.5795	0.1875	-1850.738	0.0918	0.4897	0.5540	0.2010	-1840.753	0.0918	0.4565	0.4700	0.2423	-1801.274	0.0872	0.3599	0.4700	0.2423	-1801.274	0.0872	0.3599	0.4614	0.2423	-1795.910	0.0856	0.3533	0.4614	0.2423	-1795.910	0.0856	0.3533	0.4918	0.2711	-1822.698	0.0973	0.3589	0.4828	0.2792	-1818.239	0.0971	0.3477	0.5227	0.2596	-1840.394	0.1009	0.3887	0.1012	0.1393	-1463.726	0.0131	0.0941	0.1985	0.1591	-1572.084	0.0282	0.1772	0.1985	0.1591	-1572.084	0.0282	0.1773	0.0215	0.5048	-1347.502	0.0057	0.0114	0.0215	0.5048	-1347.502	0.0057	0.0114	0.0215	0.5048	-1347.502	0.0057	0.0114	0.0245	0.3779	-1352.879	0.0057	0.0152	0.0215	0.5048	-1347.502	0.0057	0.0114	0.0215	0.5048	-1347.502	0.0057	0.0114	0.0215	0.5048	-1347.502	0.0057	0.0114	0.0215	0.5048	-1347.502	0.0057	0.0114	0.0245	0.3782	-1352.882	0.0057	0.0152	0.0245	0.3782	-1352.882	0.0057	0.0152	0.0245	0.3782	-1352.882	0.0057	0.0152	0.0183	0.3788	-1341.154	0.0043	0.0114	0.0215	0.5048	-1347.502	0.0057	0.0114	0.0245	0.3782	-1352.882	0.0057	0.0152	0.0183	0.3781	-1341.151	0.0043	0.0114	0.0215	0.5048	-1347.502	0.0057	0.0114	0.0215	0.5048	-1347.502	0.0057	0.0114	0.0245	0.3782	-1352.882	0.0057	0.0152	0.0238	0.1259	-1349.902	0.0029	0.0228	0.0239	0.1257	-1349.894	0.0029	0.0228	0.0206	0.0629	-1342.685	0.0014	0.0228	0.0177	0.0756	-1337.766	0.0014	0.0189	0.0177	0.0757	-1337.766	0.0014	0.0189	0.0177	0.0757	-1337.766	0.0014	0.0189	0.0177	0.0757	-1337.766	0.0014	0.0189	0.0177	0.0756	-1337.766	0.0014	0.0189	0.0177	0.0757	-1337.766	0.0014	0.0189	0.0177	0.0757	-1337.766	0.0014	0.0189	0.0177	0.0757	-1337.766	0.0014	0.0189	0.0177	0.0757	-1337.766	0.0014	0.0189	0.0177	0.0757	-1337.766	0.0014	0.0189	0.0177	0.0757	-1337.766	0.0014	0.0189	0.0177	0.0757	-1337.766	0.0014	0.0189	0.0238	0.1259	-1349.902	0.0029	0.0228	0.0238	0.1259	-1349.902	0.0029	0.0228	0.0238	0.1259	-1349.902	0.0029	0.0228	0.0238	0.1259	-1349.902	0.0029	0.0228	0.0238	0.1259	-1349.902	0.0029	0.0228	0.0238	0.1259	-1349.902	0.0029	0.0228	0.0148	0.0948	-1332.641	0.0014	0.0151	0.0177	0.0757	-1337.766	0.0014	0.0189	0.0177	0.0756	-1337.766	0.0014	0.0189	0.0177	0.0757	-1337.766	0.0014	0.0189	0.0236	0.0538	-1347.442	0.0014	0.0266	0.0206	0.0629	-1342.685	0.0014	0.0228	0.0000	0.8882	-1299.039	0.0000	0.0000	0.0058	0.0010	-1312.931	0.0000	0.0075	0.0090	0.1902	-1321.529	0.0014	0.0075	0.0061	0.3812	-1315.279	0.0014	0.0038	0.0087	0.0010	-1318.654	0.0000	0.0113	0.0087	0.0010	-1318.658	0.0000	0.0113	0.0087	0.0010	-1318.654	0.0000	0.0113	0.0087	0.0010	-1318.654	0.0000	0.0113	0.0058	0.0010	-1312.932	0.0000	0.0075	0.0000	99.0000	-1299.039	0.0000	0.0000	0.0058	0.0010	-1312.930	0.0000	0.0075	0.0029	0.0010	-1306.678	0.0000	0.0038	0.0090	0.1907	-1321.533	0.0014	0.0075	0.0119	0.1265	-1327.254	0.0014	0.0113	0.0119	0.1265	-1327.254	0.0014	0.0113	0.0090	0.1901	-1321.529	0.0014	0.0075	0.0090	0.1901	-1321.529	0.0014	0.0075	0.0000	99.0000	-1299.039	0.0000	0.0000	1.1557	0.3125	-2135.963	0.2469	0.7900	0.9462	0.3565	-2074.549	0.2160	0.6060	0.8740	0.3928	-2048.794	0.2090	0.5321	0.9319	0.3312	-2061.736	0.2051	0.6193	1.1981	0.3039	-2149.306	0.2522	0.8299	0.9270	0.4228	-2076.732	0.2292	0.5423	0.9210	0.4301	-2075.166	0.2295	0.5336	0.9274	0.3691	-2066.715	0.2154	0.5835	0.9001	0.4224	-2066.147	0.2225	0.5268	0.8945	0.4265	-2064.260	0.2221	0.5207	0.9028	0.4508	-2070.381	0.2297	0.5094	0.9082	0.4444	-2072.079	0.2296	0.5167	0.9028	0.4508	-2070.381	0.2297	0.5094	0.9184	0.4144	-2071.645	0.2251	0.5432	0.9477	0.2701	-2045.941	0.1871	0.6927	0.8869	0.3280	-2041.359	0.1942	0.5922	0.9540	0.2844	-2059.208	0.1938	0.6814	0.9020	0.3119	-2046.090	0.1925	0.6171	0.9127	0.3061	-2049.176	0.1929	0.6300	0.9301	0.2904	-2051.158	0.1911	0.6580	0.8952	0.3357	-2049.463	0.1984	0.5910	0.8952	0.3357	-2049.463	0.1984	0.5910	0.8544	0.3069	-2026.116	0.1808	0.5891	0.8073	0.3012	-2002.013	0.1691	0.5615	0.8400	0.3131	-2020.191	0.1796	0.5737	0.7683	0.3624	-1996.771	0.1768	0.4880	0.7721	0.3508	-1998.050	0.1749	0.4987	0.7607	0.3627	-1994.851	0.1752	0.4829	0.8843	0.2658	-2024.435	0.1730	0.6509	0.8326	0.3038	-2011.176	0.1752	0.5768	0.8571	0.2670	-2011.752	0.1681	0.6296	0.8567	0.2674	-2011.825	0.1682	0.6289	0.8448	0.2703	-2008.481	0.1669	0.6172	0.9189	0.2624	-2037.718	0.1785	0.6803	0.9476	0.2609	-2047.715	0.1835	0.7031	0.8134	0.3590	-2017.883	0.1864	0.5191	0.8237	0.3489	-2021.350	0.1861	0.5334	0.8134	0.3590	-2017.883	0.1864	0.5191	0.8088	0.2879	-1999.225	0.1654	0.5745	0.8133	0.3018	-2004.977	0.1706	0.5652	0.8144	0.3006	-2004.735	0.1704	0.5670	0.8082	0.3055	-2003.260	0.1706	0.5584	0.8440	0.2730	-2008.882	0.1676	0.6140	0.8869	0.2690	-2026.694	0.1747	0.6494	0.9059	0.2347	-2021.321	0.1649	0.7028	0.9523	0.2370	-2040.614	0.1744	0.7358	0.9105	0.2604	-2029.245	0.1761	0.6762	0.9351	0.2509	-2035.248	0.1770	0.7056	0.9351	0.2509	-2035.248	0.1770	0.7056	0.9683	0.2499	-2048.616	0.1829	0.7319	0.5795	0.1875	-1850.738	0.0918	0.4897	0.5795	0.1875	-1850.738	0.0918	0.4897	0.5540	0.2010	-1840.753	0.0918	0.4565	0.4700	0.2423	-1801.274	0.0872	0.3599	0.4700	0.2423	-1801.274	0.0872	0.3599	0.4614	0.2423	-1795.910	0.0856	0.3533	0.4614	0.2423	-1795.910	0.0856	0.3533	0.4918	0.2711	-1822.698	0.0973	0.3589	0.4828	0.2792	-1818.239	0.0971	0.3477	0.5227	0.2596	-1840.394	0.1009	0.3887	0.1012	0.1393	-1463.726	0.0131	0.0941	0.1985	0.1591	-1572.084	0.0282	0.1772	0.1985	0.1591	-1572.084	0.0282	0.1773	0.0215	0.5048	-1347.502	0.0057	0.0114	0.0215	0.5048	-1347.502	0.0057	0.0114	0.0215	0.5048	-1347.502	0.0057	0.0114	0.0245	0.3778	-1352.879	0.0057	0.0152	0.0215	0.5048	-1347.502	0.0057	0.0114	0.0215	0.5048	-1347.502	0.0057	0.0114	0.0215	0.5048	-1347.502	0.0057	0.0114	0.0215	0.5047	-1347.502	0.0057	0.0114	0.0245	0.3782	-1352.882	0.0057	0.0152	0.0245	0.3782	-1352.882	0.0057	0.0152	0.0245	0.3782	-1352.882	0.0057	0.0152	0.0183	0.3788	-1341.154	0.0043	0.0114	0.0215	0.5048	-1347.502	0.0057	0.0114	0.0245	0.3782	-1352.882	0.0057	0.0152	0.0183	0.3781	-1341.151	0.0043	0.0114	0.0215	0.5048	-1347.502	0.0057	0.0114	0.0215	0.5048	-1347.502	0.0057	0.0114	0.0245	0.3782	-1352.882	0.0057	0.0152	0.0238	0.1259	-1349.902	0.0029	0.0228	0.0239	0.1257	-1349.894	0.0029	0.0228	0.0206	0.0629	-1342.685	0.0014	0.0228	0.0177	0.0757	-1337.766	0.0014	0.0189	0.0177	0.0757	-1337.766	0.0014	0.0189	0.0177	0.0757	-1337.766	0.0014	0.0189	0.0177	0.0757	-1337.766	0.0014	0.0189	0.0177	0.0756	-1337.766	0.0014	0.0189	0.0177	0.0757	-1337.766	0.0014	0.0189	0.0177	0.0757	-1337.766	0.0014	0.0189	0.0177	0.0757	-1337.766	0.0014	0.0189	0.0177	0.0757	-1337.766	0.0014	0.0189	0.0177	0.0756	-1337.766	0.0014	0.0189	0.0177	0.0757	-1337.766	0.0014	0.0189	0.0177	0.0756	-1337.766	0.0014	0.0189	0.0238	0.1259	-1349.902	0.0029	0.0228	0.0238	0.1259	-1349.902	0.0029	0.0228	0.0238	0.1259	-1349.902	0.0029	0.0228	0.0238	0.1259	-1349.902	0.0029	0.0228	0.0238	0.1259	-1349.902	0.0029	0.0228	0.0238	0.1259	-1349.902	0.0029	0.0228	0.0148	0.0948	-1332.641	0.0014	0.0151	0.0177	0.0757	-1337.766	0.0014	0.0189	0.0177	0.0757	-1337.766	0.0014	0.0189	0.0177	0.0757	-1337.766	0.0014	0.0189	0.0236	0.0538	-1347.442	0.0014	0.0266	0.0206	0.0629	-1342.685	0.0014	0.0228	0.0000	99.0000	-1299.039	0.0000	0.0000	0.0058	0.0010	-1312.931	0.0000	0.0075	0.0090	0.1901	-1321.529	0.0014	0.0075	0.0061	0.3811	-1315.279	0.0014	0.0038	0.0087	0.0010	-1318.654	0.0000	0.0113	0.0087	0.0010	-1318.658	0.0000	0.0113	0.0087	0.0010	-1318.654	0.0000	0.0113	0.0087	0.0010	-1318.654	0.0000	0.0113	0.0058	0.0010	-1312.932	0.0000	0.0075	0.0000	99.0000	-1299.039	0.0000	0.0000	0.0058	0.0010	-1312.930	0.0000	0.0075	0.0029	0.0010	-1306.678	0.0000	0.0038	0.0090	0.1907	-1321.533	0.0014	0.0075	0.0119	0.1265	-1327.254	0.0014	0.0113	0.0119	0.1265	-1327.254	0.0014	0.0113	0.0090	0.1902	-1321.529	0.0014	0.0075	0.0090	0.1901	-1321.529	0.0014	0.0075	0.0000	99.0000	-1299.039	0.0000	0.0000	0.0000	99.0000	-1299.039	0.0000	0.0000	1.1434	0.3188	-2132.983	0.2468	0.7742	0.9534	0.3502	-2075.817	0.2158	0.6162	0.8923	0.3746	-2053.350	0.2087	0.5571	0.9334	0.3297	-2061.436	0.2050	0.6217	1.2076	0.2989	-2150.209	0.2520	0.8430	0.9398	0.4084	-2079.636	0.2288	0.5603	0.9336	0.4155	-2078.107	0.2291	0.5514	0.9470	0.3519	-2070.970	0.2149	0.6106	0.9183	0.4018	-2070.730	0.2219	0.5523	0.9125	0.4059	-2068.882	0.2215	0.5458	0.9207	0.4284	-2075.071	0.2290	0.5346	0.9262	0.4224	-2076.724	0.2290	0.5421	0.9207	0.4284	-2075.071	0.2290	0.5346	0.9197	0.4123	-2071.388	0.2249	0.5454	0.9626	0.2621	-2048.437	0.1868	0.7129	0.8999	0.3178	-2044.193	0.1939	0.6102	0.9686	0.2758	-2061.740	0.1934	0.7014	0.9152	0.3025	-2048.836	0.1922	0.6353	0.9262	0.2970	-2051.877	0.1926	0.6485	0.9441	0.2817	-2053.765	0.1908	0.6772	0.9080	0.3253	-2052.300	0.1980	0.6088	0.9080	0.3253	-2052.300	0.1980	0.6088	0.8671	0.2977	-2028.962	0.1805	0.6064	0.8195	0.2922	-2004.964	0.1689	0.5781	0.8525	0.3037	-2023.095	0.1794	0.5907	0.7853	0.3454	-2001.614	0.1765	0.5110	0.7892	0.3346	-2002.824	0.1746	0.5219	0.7774	0.3458	-1999.728	0.1749	0.5057	0.8979	0.2582	-2027.067	0.1728	0.6693	0.8453	0.2946	-2014.068	0.1750	0.5940	0.8706	0.2591	-2014.456	0.1679	0.6479	0.8702	0.2595	-2014.530	0.1680	0.6472	0.8581	0.2622	-2011.227	0.1666	0.6354	0.9342	0.2550	-2040.497	0.1785	0.7001	0.9556	0.2575	-2049.214	0.1836	0.7132	0.8252	0.3474	-2021.001	0.1861	0.5355	0.8357	0.3378	-2024.409	0.1858	0.5500	0.8252	0.3474	-2021.001	0.1861	0.5355	0.8279	0.2747	-2003.537	0.1650	0.6007	0.8257	0.2925	-2007.914	0.1703	0.5821	0.8269	0.2914	-2007.665	0.1702	0.5840	0.8205	0.2961	-2006.223	0.1703	0.5753	0.8572	0.2648	-2011.640	0.1674	0.6320	0.8886	0.2677	-2026.371	0.1746	0.6520	0.9207	0.2279	-2023.787	0.1647	0.7228	0.9677	0.2302	-2042.982	0.1742	0.7567	0.9324	0.2490	-2033.025	0.1757	0.7059	0.9499	0.2438	-2037.706	0.1769	0.7255	0.9499	0.2438	-2037.706	0.1769	0.7255	0.9836	0.2428	-2050.996	0.1827	0.7526	0.5959	0.1795	-1856.286	0.0918	0.5113	0.5959	0.1795	-1856.286	0.0918	0.5113	0.5700	0.1917	-1845.819	0.0916	0.4778	0.4793	0.2339	-1805.190	0.0871	0.3724	0.4793	0.2339	-1805.190	0.0871	0.3724	0.4706	0.2338	-1799.866	0.0855	0.3657	0.4706	0.2338	-1799.866	0.0855	0.3657	0.5058	0.2568	-1828.543	0.0970	0.3780	0.4966	0.2643	-1824.186	0.0969	0.3665	0.5373	0.2466	-1845.982	0.1007	0.4084	0.1109	0.1225	-1473.692	0.0131	0.1068	0.2094	0.1470	-1580.150	0.0282	0.1916	0.2094	0.1470	-1580.150	0.0282	0.1916	0.0304	0.2503	-1362.909	0.0057	0.0229	0.0304	0.2503	-1362.909	0.0057	0.0229	0.0304	0.2503	-1362.909	0.0057	0.0229	0.0333	0.2141	-1367.654	0.0057	0.0268	0.0304	0.2503	-1362.909	0.0057	0.0229	0.0304	0.2503	-1362.909	0.0057	0.0229	0.0304	0.2503	-1362.909	0.0057	0.0229	0.0304	0.2503	-1362.909	0.0057	0.0229	0.0333	0.2143	-1367.659	0.0057	0.0268	0.0333	0.2143	-1367.659	0.0057	0.0268	0.0333	0.2143	-1367.659	0.0057	0.0268	0.0271	0.1878	-1356.565	0.0043	0.0229	0.0304	0.2503	-1362.909	0.0057	0.0229	0.0333	0.2143	-1367.659	0.0057	0.0268	0.0272	0.1875	-1356.557	0.0043	0.0229	0.0304	0.2503	-1362.909	0.0057	0.0229	0.0304	0.2503	-1362.909	0.0057	0.0229	0.0333	0.2143	-1367.659	0.0057	0.0268	0.0328	0.0832	-1363.722	0.0029	0.0345	0.0328	0.0831	-1363.710	0.0029	0.0345	0.0296	0.0416	-1356.506	0.0014	0.0345	0.0266	0.0469	-1352.034	0.0014	0.0306	0.0266	0.0469	-1352.034	0.0014	0.0306	0.0266	0.0469	-1352.034	0.0014	0.0306	0.0266	0.0469	-1352.034	0.0014	0.0306	0.0266	0.0469	-1352.034	0.0014	0.0306	0.0266	0.0469	-1352.034	0.0014	0.0306	0.0266	0.0469	-1352.034	0.0014	0.0306	0.0266	0.0469	-1352.034	0.0014	0.0306	0.0266	0.0469	-1352.034	0.0014	0.0306	0.0266	0.0469	-1352.034	0.0014	0.0306	0.0266	0.0469	-1352.034	0.0014	0.0306	0.0266	0.0469	-1352.034	0.0014	0.0306	0.0328	0.0832	-1363.722	0.0029	0.0345	0.0328	0.0832	-1363.722	0.0029	0.0345	0.0328	0.0832	-1363.722	0.0029	0.0345	0.0328	0.0832	-1363.722	0.0029	0.0345	0.0328	0.0832	-1363.722	0.0029	0.0345	0.0328	0.0832	-1363.722	0.0029	0.0345	0.0236	0.0537	-1347.434	0.0014	0.0267	0.0266	0.0469	-1352.034	0.0014	0.0306	0.0266	0.0469	-1352.034	0.0014	0.0306	0.0266	0.0469	-1352.034	0.0014	0.0306	0.0325	0.0374	-1360.875	0.0014	0.0384	0.0296	0.0416	-1356.506	0.0014	0.0345	0.0087	0.0010	-1318.654	0.0000	0.0113	0.0145	0.0010	-1329.162	0.0000	0.0189	0.0177	0.0754	-1337.753	0.0014	0.0190	0.0090	0.1894	-1321.523	0.0014	0.0076	0.0058	0.0010	-1312.919	0.0000	0.0076	0.0116	0.0010	-1324.030	0.0000	0.0151	0.0058	0.0010	-1312.919	0.0000	0.0076	0.0058	0.0010	-1312.919	0.0000	0.0076	0.0145	0.0010	-1329.165	0.0000	0.0189	0.0087	0.0010	-1318.654	0.0000	0.0113	0.0030	0.0010	-1306.674	0.0000	0.0039	0.0116	0.0010	-1324.035	0.0000	0.0151	0.0177	0.0756	-1337.762	0.0014	0.0190	0.0207	0.0627	-1342.674	0.0014	0.0228	0.0207	0.0627	-1342.674	0.0014	0.0228	0.0177	0.0754	-1337.753	0.0014	0.0190	0.0177	0.0754	-1337.753	0.0014	0.0190	0.0087	0.0010	-1318.654	0.0000	0.0113	0.0087	0.0010	-1318.654	0.0000	0.0113	0.0087	0.0010	-1318.654	0.0000	0.0113	1.1434	0.3188	-2132.983	0.2468	0.7742	0.9534	0.3502	-2075.817	0.2158	0.6162	0.8923	0.3746	-2053.350	0.2087	0.5571	0.9334	0.3297	-2061.436	0.2050	0.6217	1.2076	0.2989	-2150.209	0.2520	0.8430	0.9398	0.4084	-2079.636	0.2288	0.5603	0.9336	0.4155	-2078.107	0.2291	0.5514	0.9470	0.3519	-2070.970	0.2149	0.6106	0.9183	0.4018	-2070.730	0.2219	0.5523	0.9125	0.4059	-2068.882	0.2215	0.5458	0.9207	0.4284	-2075.071	0.2290	0.5346	0.9262	0.4224	-2076.724	0.2290	0.5421	0.9207	0.4284	-2075.071	0.2290	0.5346	0.9197	0.4123	-2071.388	0.2249	0.5454	0.9626	0.2621	-2048.437	0.1868	0.7129	0.8999	0.3178	-2044.193	0.1939	0.6102	0.9686	0.2758	-2061.740	0.1934	0.7014	0.9152	0.3025	-2048.836	0.1922	0.6353	0.9262	0.2970	-2051.877	0.1926	0.6485	0.9441	0.2817	-2053.765	0.1908	0.6772	0.9080	0.3253	-2052.300	0.1980	0.6088	0.9080	0.3253	-2052.300	0.1980	0.6088	0.8671	0.2977	-2028.962	0.1805	0.6064	0.8195	0.2922	-2004.964	0.1689	0.5781	0.8525	0.3037	-2023.095	0.1794	0.5907	0.7853	0.3454	-2001.614	0.1765	0.5110	0.7892	0.3346	-2002.824	0.1746	0.5219	0.7774	0.3458	-1999.728	0.1749	0.5057	0.8979	0.2582	-2027.067	0.1728	0.6693	0.8453	0.2946	-2014.068	0.1750	0.5940	0.8706	0.2591	-2014.456	0.1679	0.6479	0.8702	0.2595	-2014.530	0.1680	0.6472	0.8581	0.2622	-2011.227	0.1666	0.6354	0.9342	0.2550	-2040.497	0.1785	0.7001	0.9556	0.2575	-2049.214	0.1836	0.7132	0.8252	0.3474	-2021.001	0.1861	0.5355	0.8357	0.3378	-2024.409	0.1858	0.5500	0.8252	0.3474	-2021.001	0.1861	0.5355	0.8279	0.2747	-2003.537	0.1650	0.6007	0.8257	0.2925	-2007.914	0.1703	0.5821	0.8269	0.2914	-2007.665	0.1702	0.5840	0.8205	0.2961	-2006.223	0.1703	0.5753	0.8572	0.2648	-2011.640	0.1674	0.6320	0.8886	0.2677	-2026.371	0.1746	0.6520	0.9207	0.2279	-2023.787	0.1647	0.7228	0.9677	0.2302	-2042.982	0.1742	0.7567	0.9324	0.2490	-2033.025	0.1757	0.7059	0.9499	0.2438	-2037.706	0.1769	0.7255	0.9499	0.2438	-2037.706	0.1769	0.7255	0.9836	0.2428	-2050.996	0.1827	0.7526	0.5959	0.1795	-1856.286	0.0918	0.5113	0.5959	0.1795	-1856.286	0.0918	0.5113	0.5700	0.1917	-1845.819	0.0916	0.4778	0.4793	0.2339	-1805.190	0.0871	0.3724	0.4793	0.2339	-1805.190	0.0871	0.3724	0.4706	0.2338	-1799.866	0.0855	0.3657	0.4706	0.2338	-1799.866	0.0855	0.3657	0.5058	0.2568	-1828.543	0.0970	0.3780	0.4966	0.2643	-1824.186	0.0969	0.3665	0.5373	0.2466	-1845.982	0.1007	0.4084	0.1109	0.1225	-1473.692	0.0131	0.1068	0.2094	0.1470	-1580.150	0.0282	0.1916	0.2094	0.1470	-1580.150	0.0282	0.1916	0.0304	0.2503	-1362.909	0.0057	0.0229	0.0304	0.2503	-1362.909	0.0057	0.0229	0.0304	0.2503	-1362.909	0.0057	0.0229	0.0333	0.2141	-1367.654	0.0057	0.0268	0.0304	0.2503	-1362.909	0.0057	0.0229	0.0304	0.2503	-1362.909	0.0057	0.0229	0.0304	0.2503	-1362.909	0.0057	0.0229	0.0304	0.2503	-1362.909	0.0057	0.0229	0.0333	0.2143	-1367.659	0.0057	0.0268	0.0333	0.2143	-1367.659	0.0057	0.0268	0.0333	0.2143	-1367.659	0.0057	0.0268	0.0271	0.1878	-1356.565	0.0043	0.0229	0.0304	0.2503	-1362.909	0.0057	0.0229	0.0333	0.2143	-1367.659	0.0057	0.0268	0.0272	0.1875	-1356.557	0.0043	0.0229	0.0304	0.2503	-1362.909	0.0057	0.0229	0.0304	0.2503	-1362.909	0.0057	0.0229	0.0333	0.2143	-1367.659	0.0057	0.0268	0.0328	0.0832	-1363.722	0.0029	0.0345	0.0328	0.0831	-1363.710	0.0029	0.0345	0.0296	0.0416	-1356.506	0.0014	0.0345	0.0266	0.0469	-1352.034	0.0014	0.0306	0.0266	0.0469	-1352.034	0.0014	0.0306	0.0266	0.0469	-1352.034	0.0014	0.0306	0.0266	0.0469	-1352.034	0.0014	0.0306	0.0266	0.0469	-1352.034	0.0014	0.0306	0.0266	0.0469	-1352.034	0.0014	0.0306	0.0266	0.0469	-1352.034	0.0014	0.0306	0.0266	0.0469	-1352.034	0.0014	0.0306	0.0266	0.0469	-1352.034	0.0014	0.0306	0.0266	0.0469	-1352.034	0.0014	0.0306	0.0266	0.0469	-1352.034	0.0014	0.0306	0.0266	0.0469	-1352.034	0.0014	0.0306	0.0328	0.0832	-1363.722	0.0029	0.0345	0.0328	0.0832	-1363.722	0.0029	0.0345	0.0328	0.0832	-1363.722	0.0029	0.0345	0.0328	0.0832	-1363.722	0.0029	0.0345	0.0328	0.0832	-1363.722	0.0029	0.0345	0.0328	0.0832	-1363.722	0.0029	0.0345	0.0236	0.0537	-1347.434	0.0014	0.0267	0.0266	0.0469	-1352.034	0.0014	0.0306	0.0266	0.0469	-1352.034	0.0014	0.0306	0.0266	0.0469	-1352.034	0.0014	0.0306	0.0325	0.0374	-1360.875	0.0014	0.0384	0.0296	0.0416	-1356.506	0.0014	0.0345	0.0087	0.0010	-1318.654	0.0000	0.0113	0.0145	0.0010	-1329.162	0.0000	0.0189	0.0177	0.0754	-1337.753	0.0014	0.0190	0.0090	0.1894	-1321.523	0.0014	0.0076	0.0058	0.0010	-1312.919	0.0000	0.0076	0.0116	0.0010	-1324.030	0.0000	0.0151	0.0058	0.0010	-1312.919	0.0000	0.0076	0.0058	0.0010	-1312.919	0.0000	0.0076	0.0145	0.0010	-1329.165	0.0000	0.0189	0.0087	0.0010	-1318.654	0.0000	0.0113	0.0029	0.0010	-1306.673	0.0000	0.0038	0.0116	0.0010	-1324.035	0.0000	0.0151	0.0177	0.0756	-1337.762	0.0014	0.0190	0.0207	0.0627	-1342.674	0.0014	0.0228	0.0207	0.0627	-1342.674	0.0014	0.0228	0.0177	0.0754	-1337.753	0.0014	0.0190	0.0177	0.0754	-1337.753	0.0014	0.0190	0.0087	0.0010	-1318.654	0.0000	0.0113	0.0087	0.0010	-1318.654	0.0000	0.0113	0.0087	0.0010	-1318.654	0.0000	0.0113	0.0000	0.8765	-1299.039	0.0000	0.0000	1.1349	0.3241	-2131.828	0.2470	0.7623	0.9588	0.3460	-2077.508	0.2157	0.6235	0.8909	0.3762	-2053.646	0.2088	0.5550	0.9387	0.3259	-2063.121	0.2049	0.6288	1.1835	0.3114	-2146.614	0.2523	0.8103	0.9386	0.4100	-2079.914	0.2289	0.5583	0.9324	0.4171	-2078.381	0.2292	0.5495	0.9455	0.3535	-2071.289	0.2150	0.6083	0.9169	0.4036	-2071.021	0.2221	0.5502	0.9112	0.4077	-2069.170	0.2217	0.5438	0.9194	0.4303	-2075.352	0.2292	0.5326	0.9140	0.4365	-2073.682	0.2293	0.5252	0.9194	0.4303	-2075.352	0.2292	0.5326	0.9135	0.4187	-2069.892	0.2250	0.5373	0.9685	0.2592	-2050.012	0.1868	0.7208	0.9052	0.3141	-2045.895	0.1939	0.6173	0.9744	0.2727	-2063.326	0.1934	0.7092	0.9206	0.2991	-2050.505	0.1921	0.6425	0.9194	0.3013	-2050.554	0.1927	0.6394	0.9497	0.2785	-2055.382	0.1907	0.6848	0.9015	0.3301	-2050.912	0.1981	0.6001	0.9015	0.3301	-2050.912	0.1981	0.6001	0.8722	0.2943	-2030.673	0.1805	0.6132	0.8244	0.2889	-2006.717	0.1689	0.5846	0.8575	0.3002	-2024.828	0.1793	0.5973	0.7841	0.3468	-2001.893	0.1766	0.5092	0.7880	0.3359	-2003.109	0.1747	0.5200	0.7763	0.3472	-2000.005	0.1749	0.5039	0.9034	0.2555	-2028.697	0.1728	0.6765	0.8390	0.2994	-2012.612	0.1752	0.5852	0.8760	0.2563	-2016.113	0.1679	0.6551	0.8756	0.2566	-2016.189	0.1679	0.6544	0.8634	0.2593	-2012.901	0.1666	0.6425	0.9195	0.2627	-2037.998	0.1787	0.6803	0.9482	0.2612	-2047.990	0.1837	0.7033	0.8300	0.3431	-2022.815	0.1860	0.5420	0.8406	0.3337	-2026.201	0.1857	0.5566	0.8300	0.3431	-2022.815	0.1860	0.5420	0.8264	0.2758	-2003.860	0.1651	0.5985	0.8307	0.2892	-2009.660	0.1703	0.5888	0.8319	0.2880	-2009.408	0.1701	0.5907	0.8254	0.2926	-2007.979	0.1703	0.5819	0.8625	0.2619	-2013.318	0.1673	0.6391	0.9064	0.2580	-2030.961	0.1744	0.6759	0.9132	0.2314	-2022.549	0.1649	0.7126	0.9599	0.2337	-2041.791	0.1743	0.7460	0.9306	0.2500	-2033.391	0.1758	0.7033	0.9558	0.2412	-2039.268	0.1768	0.7333	0.9558	0.2412	-2039.268	0.1768	0.7333	0.9898	0.2402	-2052.526	0.1827	0.7607	0.5949	0.1797	-1855.869	0.0917	0.5103	0.5949	0.1797	-1855.869	0.0917	0.5103	0.5688	0.1925	-1846.096	0.0916	0.4762	0.4832	0.2307	-1807.336	0.0871	0.3775	0.4832	0.2307	-1807.336	0.0871	0.3775	0.4745	0.2306	-1802.028	0.0855	0.3707	0.4745	0.2306	-1802.028	0.0855	0.3707	0.5050	0.2577	-1828.765	0.0971	0.3767	0.4958	0.2653	-1824.402	0.0969	0.3653	0.5364	0.2475	-1846.221	0.1007	0.4071	0.1107	0.1229	-1473.763	0.0131	0.1065	0.2090	0.1475	-1580.273	0.0282	0.1910	0.2090	0.1475	-1580.273	0.0282	0.1910	0.0303	0.2510	-1362.924	0.0057	0.0229	0.0303	0.2510	-1362.924	0.0057	0.0229	0.0303	0.2510	-1362.924	0.0057	0.0229	0.0333	0.2148	-1367.672	0.0057	0.0268	0.0303	0.2511	-1362.924	0.0057	0.0229	0.0303	0.2511	-1362.924	0.0057	0.0229	0.0303	0.2510	-1362.924	0.0057	0.0229	0.0303	0.2511	-1362.924	0.0057	0.0229	0.0333	0.2149	-1367.677	0.0057	0.0267	0.0333	0.2149	-1367.677	0.0057	0.0267	0.0333	0.2149	-1367.677	0.0057	0.0267	0.0271	0.1884	-1356.580	0.0043	0.0229	0.0303	0.2511	-1362.924	0.0057	0.0229	0.0333	0.2149	-1367.677	0.0057	0.0267	0.0271	0.1881	-1356.573	0.0043	0.0229	0.0303	0.2511	-1362.924	0.0057	0.0229	0.0303	0.2511	-1362.924	0.0057	0.0229	0.0333	0.2149	-1367.677	0.0057	0.0267	0.0268	0.1076	-1354.650	0.0029	0.0267	0.0268	0.1074	-1354.641	0.0029	0.0267	0.0236	0.0537	-1347.433	0.0014	0.0267	0.0206	0.0629	-1342.685	0.0014	0.0228	0.0206	0.0629	-1342.685	0.0014	0.0228	0.0206	0.0629	-1342.685	0.0014	0.0228	0.0206	0.0629	-1342.685	0.0014	0.0228	0.0206	0.0629	-1342.685	0.0014	0.0228	0.0206	0.0629	-1342.685	0.0014	0.0228	0.0206	0.0629	-1342.685	0.0014	0.0228	0.0206	0.0629	-1342.685	0.0014	0.0228	0.0206	0.0629	-1342.685	0.0014	0.0228	0.0206	0.0629	-1342.685	0.0014	0.0228	0.0206	0.0629	-1342.685	0.0014	0.0228	0.0206	0.0629	-1342.685	0.0014	0.0228	0.0268	0.1076	-1354.650	0.0029	0.0267	0.0268	0.1076	-1354.650	0.0029	0.0267	0.0268	0.1076	-1354.650	0.0029	0.0267	0.0268	0.1076	-1354.650	0.0029	0.0267	0.0268	0.1076	-1354.650	0.0029	0.0267	0.0268	0.1076	-1354.650	0.0029	0.0267	0.0177	0.0756	-1337.766	0.0014	0.0189	0.0206	0.0629	-1342.685	0.0014	0.0228	0.0206	0.0629	-1342.685	0.0014	0.0228	0.0206	0.0629	-1342.685	0.0014	0.0228	0.0265	0.0470	-1352.045	0.0014	0.0305	0.0236	0.0537	-1347.433	0.0014	0.0267	0.0087	0.0010	-1318.662	0.0000	0.0113	0.0145	0.0010	-1329.175	0.0000	0.0189	0.0119	0.1264	-1327.252	0.0014	0.0113	0.0090	0.1900	-1321.528	0.0014	0.0075	0.0116	0.0010	-1324.035	0.0000	0.0151	0.0058	0.0010	-1312.927	0.0000	0.0075	0.0116	0.0010	-1324.035	0.0000	0.0151	0.0116	0.0010	-1324.035	0.0000	0.0151	0.0087	0.0010	-1318.658	0.0000	0.0113	0.0087	0.0010	-1318.662	0.0000	0.0113	0.0087	0.0010	-1318.654	0.0000	0.0113	0.0116	0.0010	-1324.045	0.0000	0.0151	0.0177	0.0758	-1337.775	0.0014	0.0189	0.0148	0.0946	-1332.633	0.0014	0.0151	0.0148	0.0946	-1332.633	0.0014	0.0151	0.0119	0.1264	-1327.252	0.0014	0.0113	0.0119	0.1264	-1327.252	0.0014	0.0113	0.0087	0.0010	-1318.662	0.0000	0.0113	0.0087	0.0010	-1318.662	0.0000	0.0113	0.0087	0.0010	-1318.662	0.0000	0.0113	0.0116	0.0010	-1324.035	0.0000	0.0151	0.0116	0.0010	-1324.035	0.0000	0.0151	1.1557	0.3125	-2135.963	0.2469	0.7900	0.9462	0.3565	-2074.549	0.2160	0.6060	0.8740	0.3928	-2048.794	0.2090	0.5321	0.9319	0.3312	-2061.736	0.2051	0.6193	1.1981	0.3039	-2149.306	0.2522	0.8299	0.9270	0.4228	-2076.732	0.2292	0.5423	0.9210	0.4301	-2075.166	0.2295	0.5336	0.9274	0.3691	-2066.715	0.2154	0.5835	0.9001	0.4224	-2066.147	0.2225	0.5268	0.8945	0.4265	-2064.260	0.2221	0.5207	0.9028	0.4508	-2070.381	0.2297	0.5094	0.9082	0.4444	-2072.079	0.2296	0.5167	0.9028	0.4508	-2070.381	0.2297	0.5094	0.9184	0.4144	-2071.645	0.2251	0.5432	0.9477	0.2701	-2045.941	0.1871	0.6927	0.8869	0.3280	-2041.359	0.1942	0.5922	0.9540	0.2844	-2059.208	0.1938	0.6814	0.9020	0.3119	-2046.090	0.1925	0.6171	0.9127	0.3061	-2049.176	0.1929	0.6300	0.9301	0.2904	-2051.158	0.1911	0.6580	0.8952	0.3357	-2049.463	0.1984	0.5910	0.8952	0.3357	-2049.463	0.1984	0.5910	0.8544	0.3069	-2026.116	0.1808	0.5891	0.8073	0.3012	-2002.013	0.1691	0.5615	0.8400	0.3131	-2020.191	0.1796	0.5737	0.7683	0.3624	-1996.771	0.1768	0.4880	0.7721	0.3508	-1998.050	0.1749	0.4987	0.7607	0.3627	-1994.851	0.1752	0.4829	0.8843	0.2658	-2024.435	0.1730	0.6509	0.8326	0.3038	-2011.176	0.1752	0.5768	0.8571	0.2670	-2011.752	0.1681	0.6296	0.8567	0.2674	-2011.825	0.1682	0.6289	0.8448	0.2703	-2008.481	0.1669	0.6172	0.9189	0.2624	-2037.718	0.1785	0.6803	0.9476	0.2609	-2047.715	0.1835	0.7031	0.8134	0.3590	-2017.883	0.1864	0.5191	0.8237	0.3489	-2021.350	0.1861	0.5334	0.8134	0.3590	-2017.883	0.1864	0.5191	0.8088	0.2879	-1999.225	0.1654	0.5745	0.8133	0.3018	-2004.977	0.1706	0.5652	0.8144	0.3006	-2004.735	0.1704	0.5670	0.8082	0.3055	-2003.260	0.1706	0.5584	0.8440	0.2730	-2008.882	0.1676	0.6140	0.8869	0.2690	-2026.694	0.1747	0.6494	0.9059	0.2347	-2021.321	0.1649	0.7028	0.9523	0.2370	-2040.614	0.1744	0.7358	0.9105	0.2604	-2029.245	0.1761	0.6762	0.9351	0.2509	-2035.248	0.1770	0.7056	0.9351	0.2509	-2035.248	0.1770	0.7056	0.9683	0.2499	-2048.616	0.1829	0.7319	0.5795	0.1875	-1850.738	0.0918	0.4897	0.5795	0.1875	-1850.738	0.0918	0.4897	0.5540	0.2010	-1840.753	0.0918	0.4565	0.4700	0.2423	-1801.274	0.0872	0.3599	0.4700	0.2423	-1801.274	0.0872	0.3599	0.4614	0.2423	-1795.910	0.0856	0.3533	0.4614	0.2423	-1795.910	0.0856	0.3533	0.4918	0.2711	-1822.698	0.0973	0.3589	0.4828	0.2792	-1818.239	0.0971	0.3477	0.5227	0.2596	-1840.394	0.1009	0.3887	0.1012	0.1393	-1463.726	0.0131	0.0941	0.1985	0.1591	-1572.084	0.0282	0.1772	0.1985	0.1591	-1572.084	0.0282	0.1773	0.0215	0.5048	-1347.502	0.0057	0.0114	0.0215	0.5048	-1347.502	0.0057	0.0114	0.0215	0.5048	-1347.502	0.0057	0.0114	0.0245	0.3778	-1352.879	0.0057	0.0152	0.0215	0.5048	-1347.502	0.0057	0.0114	0.0215	0.5048	-1347.502	0.0057	0.0114	0.0215	0.5048	-1347.502	0.0057	0.0114	0.0215	0.5048	-1347.502	0.0057	0.0114	0.0245	0.3782	-1352.882	0.0057	0.0152	0.0245	0.3782	-1352.882	0.0057	0.0152	0.0245	0.3782	-1352.882	0.0057	0.0152	0.0183	0.3788	-1341.154	0.0043	0.0114	0.0215	0.5048	-1347.502	0.0057	0.0114	0.0245	0.3782	-1352.882	0.0057	0.0152	0.0183	0.3781	-1341.151	0.0043	0.0114	0.0215	0.5048	-1347.502	0.0057	0.0114	0.0215	0.5048	-1347.502	0.0057	0.0114	0.0245	0.3782	-1352.882	0.0057	0.0152	0.0238	0.1259	-1349.902	0.0029	0.0228	0.0239	0.1257	-1349.894	0.0029	0.0228	0.0206	0.0629	-1342.685	0.0014	0.0228	0.0177	0.0756	-1337.766	0.0014	0.0189	0.0177	0.0757	-1337.766	0.0014	0.0189	0.0177	0.0757	-1337.766	0.0014	0.0189	0.0177	0.0757	-1337.766	0.0014	0.0189	0.0177	0.0757	-1337.766	0.0014	0.0189	0.0177	0.0757	-1337.766	0.0014	0.0189	0.0177	0.0756	-1337.766	0.0014	0.0189	0.0177	0.0757	-1337.766	0.0014	0.0189	0.0177	0.0757	-1337.766	0.0014	0.0189	0.0177	0.0757	-1337.766	0.0014	0.0189	0.0177	0.0757	-1337.766	0.0014	0.0189	0.0177	0.0757	-1337.766	0.0014	0.0189	0.0238	0.1259	-1349.902	0.0029	0.0228	0.0238	0.1259	-1349.902	0.0029	0.0228	0.0238	0.1259	-1349.902	0.0029	0.0228	0.0238	0.1259	-1349.902	0.0029	0.0228	0.0238	0.1259	-1349.902	0.0029	0.0228	0.0238	0.1259	-1349.902	0.0029	0.0228	0.0148	0.0948	-1332.641	0.0014	0.0151	0.0177	0.0757	-1337.766	0.0014	0.0189	0.0177	0.0756	-1337.766	0.0014	0.0189	0.0177	0.0756	-1337.766	0.0014	0.0189	0.0236	0.0538	-1347.442	0.0014	0.0266	0.0206	0.0629	-1342.685	0.0014	0.0228	0.0000	99.0000	-1299.039	0.0000	0.0000	0.0058	0.0010	-1312.931	0.0000	0.0075	0.0090	0.1901	-1321.529	0.0014	0.0075	0.0061	0.3812	-1315.279	0.0014	0.0038	0.0087	0.0010	-1318.654	0.0000	0.0113	0.0087	0.0010	-1318.658	0.0000	0.0113	0.0087	0.0010	-1318.654	0.0000	0.0113	0.0087	0.0010	-1318.654	0.0000	0.0113	0.0058	0.0010	-1312.932	0.0000	0.0075	0.0000	99.0000	-1299.039	0.0000	0.0000	0.0058	0.0010	-1312.930	0.0000	0.0075	0.0029	0.0010	-1306.678	0.0000	0.0038	0.0090	0.1907	-1321.533	0.0014	0.0075	0.0119	0.1265	-1327.254	0.0014	0.0113	0.0119	0.1265	-1327.254	0.0014	0.0113	0.0090	0.1902	-1321.529	0.0014	0.0075	0.0090	0.1901	-1321.529	0.0014	0.0075	0.0000	99.0000	-1299.039	0.0000	0.0000	0.0000	99.0000	-1299.039	0.0000	0.0000	0.0000	0.8549	-1299.039	0.0000	0.0000	0.0087	0.0010	-1318.654	0.0000	0.0113	0.0087	0.0010	-1318.654	0.0000	0.0113	0.0087	0.0010	-1318.662	0.0000	0.0113	1.1495	0.3156	-2134.477	0.2468	0.7820	0.9467	0.3558	-2074.420	0.2160	0.6070	0.8800	0.3867	-2050.334	0.2089	0.5403	0.9267	0.3347	-2060.048	0.2051	0.6127	1.1989	0.3034	-2149.148	0.2521	0.8311	0.9275	0.4219	-2076.618	0.2292	0.5432	0.9214	0.4293	-2075.054	0.2294	0.5345	0.9339	0.3633	-2068.155	0.2152	0.5923	0.9061	0.4155	-2067.695	0.2223	0.5351	0.9004	0.4196	-2065.821	0.2219	0.5289	0.9087	0.4433	-2071.964	0.2295	0.5177	0.9141	0.4370	-2073.648	0.2294	0.5249	0.9087	0.4433	-2071.964	0.2295	0.5177	0.9136	0.4192	-2069.860	0.2251	0.5370	0.9551	0.2660	-2047.197	0.1870	0.7027	0.8934	0.3228	-2042.784	0.1941	0.6012	0.9612	0.2800	-2060.481	0.1936	0.6913	0.9086	0.3072	-2047.471	0.1923	0.6262	0.9194	0.3015	-2050.534	0.1927	0.6392	0.9370	0.2860	-2052.469	0.1909	0.6676	0.9016	0.3304	-2050.890	0.1982	0.5999	0.9016	0.3304	-2050.890	0.1982	0.5999	0.8607	0.3022	-2027.547	0.1806	0.5977	0.8134	0.2967	-2003.496	0.1690	0.5698	0.8462	0.3084	-2021.651	0.1795	0.5821	0.7739	0.3567	-1998.406	0.1767	0.4956	0.7777	0.3453	-1999.662	0.1748	0.5063	0.7662	0.3570	-1996.497	0.1751	0.4904	0.8911	0.2620	-2025.759	0.1729	0.6600	0.8389	0.2992	-2012.630	0.1751	0.5854	0.8638	0.2631	-2013.112	0.1680	0.6387	0.8634	0.2634	-2013.185	0.1681	0.6380	0.8514	0.2662	-2009.862	0.1667	0.6263	0.9195	0.2629	-2037.982	0.1788	0.6801	0.9482	0.2614	-2047.974	0.1838	0.7031	0.8193	0.3532	-2019.451	0.1862	0.5272	0.8297	0.3433	-2022.888	0.1860	0.5417	0.8193	0.3532	-2019.451	0.1862	0.5272	0.8150	0.2834	-2000.684	0.1652	0.5831	0.8194	0.2971	-2006.454	0.1704	0.5736	0.8206	0.2960	-2006.208	0.1703	0.5755	0.8143	0.3007	-2004.750	0.1705	0.5668	0.8506	0.2689	-2010.269	0.1675	0.6229	0.8938	0.2649	-2028.020	0.1746	0.6589	0.9132	0.2312	-2022.562	0.1648	0.7127	0.9600	0.2336	-2041.805	0.1743	0.7462	0.9176	0.2565	-2030.527	0.1760	0.6859	0.9424	0.2473	-2036.485	0.1770	0.7155	0.9424	0.2473	-2036.485	0.1770	0.7155	0.9759	0.2463	-2049.813	0.1828	0.7422	0.5850	0.1846	-1852.371	0.0917	0.4970	0.5850	0.1846	-1852.371	0.0917	0.4970	0.5593	0.1978	-1842.462	0.0917	0.4635	0.4746	0.2380	-1803.242	0.0871	0.3661	0.4746	0.2380	-1803.242	0.0871	0.3661	0.4660	0.2380	-1797.897	0.0856	0.3595	0.4660	0.2380	-1797.897	0.0856	0.3595	0.4964	0.2662	-1824.668	0.0972	0.3651	0.4874	0.2741	-1820.243	0.0970	0.3539	0.5275	0.2552	-1842.278	0.1008	0.3952	0.1044	0.1332	-1467.093	0.0131	0.0983	0.2021	0.1549	-1574.801	0.0282	0.1820	0.2021	0.1549	-1574.801	0.0282	0.1820	0.0245	0.3776	-1352.877	0.0057	0.0152	0.0245	0.3776	-1352.877	0.0057	0.0152	0.0245	0.3776	-1352.877	0.0057	0.0152	0.0274	0.3015	-1357.998	0.0057	0.0191	0.0245	0.3776	-1352.877	0.0057	0.0152	0.0245	0.3776	-1352.877	0.0057	0.0152	0.0245	0.3776	-1352.877	0.0057	0.0152	0.0245	0.3776	-1352.877	0.0057	0.0152	0.0274	0.3017	-1358.002	0.0057	0.0190	0.0274	0.3017	-1358.002	0.0057	0.0190	0.0274	0.3017	-1358.002	0.0057	0.0190	0.0212	0.2833	-1346.531	0.0043	0.0152	0.0245	0.3776	-1352.877	0.0057	0.0152	0.0274	0.3017	-1358.002	0.0057	0.0190	0.0213	0.2829	-1346.526	0.0043	0.0152	0.0245	0.3776	-1352.877	0.0057	0.0152	0.0245	0.3776	-1352.877	0.0057	0.0152	0.0274	0.3017	-1358.002	0.0057	0.0190	0.0268	0.1076	-1354.650	0.0029	0.0267	0.0268	0.1074	-1354.641	0.0029	0.0267	0.0236	0.0537	-1347.433	0.0014	0.0267	0.0206	0.0629	-1342.685	0.0014	0.0228	0.0206	0.0629	-1342.685	0.0014	0.0228	0.0206	0.0629	-1342.685	0.0014	0.0228	0.0206	0.0629	-1342.685	0.0014	0.0228	0.0206	0.0629	-1342.685	0.0014	0.0228	0.0206	0.0629	-1342.685	0.0014	0.0228	0.0206	0.0629	-1342.685	0.0014	0.0228	0.0206	0.0629	-1342.685	0.0014	0.0228	0.0206	0.0629	-1342.685	0.0014	0.0228	0.0206	0.0629	-1342.685	0.0014	0.0228	0.0206	0.0629	-1342.685	0.0014	0.0228	0.0206	0.0629	-1342.685	0.0014	0.0228	0.0268	0.1076	-1354.650	0.0029	0.0267	0.0268	0.1076	-1354.650	0.0029	0.0267	0.0268	0.1076	-1354.650	0.0029	0.0267	0.0268	0.1076	-1354.650	0.0029	0.0267	0.0268	0.1076	-1354.650	0.0029	0.0267	0.0268	0.1076	-1354.650	0.0029	0.0267	0.0177	0.0756	-1337.766	0.0014	0.0189	0.0206	0.0629	-1342.685	0.0014	0.0228	0.0206	0.0629	-1342.685	0.0014	0.0228	0.0206	0.0629	-1342.685	0.0014	0.0228	0.0265	0.0470	-1352.045	0.0014	0.0305	0.0236	0.0537	-1347.433	0.0014	0.0267	0.0029	0.0010	-1306.678	0.0000	0.0038	0.0087	0.0010	-1318.656	0.0000	0.0113	0.0119	0.1264	-1327.252	0.0014	0.0113	0.0032	99.0000	-1307.644	0.0014	0.0000	0.0058	0.0010	-1312.924	0.0000	0.0075	0.0058	0.0010	-1312.927	0.0000	0.0075	0.0058	0.0010	-1312.924	0.0000	0.0075	0.0058	0.0010	-1312.924	0.0000	0.0075	0.0087	0.0010	-1318.658	0.0000	0.0113	0.0029	0.0010	-1306.678	0.0000	0.0038	0.0029	0.0010	-1306.675	0.0000	0.0038	0.0058	0.0010	-1312.930	0.0000	0.0075	0.0119	0.1268	-1327.257	0.0014	0.0113	0.0148	0.0946	-1332.633	0.0014	0.0151	0.0148	0.0946	-1332.633	0.0014	0.0151	0.0119	0.1264	-1327.252	0.0014	0.0113	0.0119	0.1264	-1327.252	0.0014	0.0113	0.0029	0.0010	-1306.678	0.0000	0.0038	0.0029	0.0010	-1306.678	0.0000	0.0038	0.0029	0.0010	-1306.678	0.0000	0.0038	0.0061	0.0010	-1312.927	0.0000	0.0079	0.0058	0.0010	-1312.924	0.0000	0.0075	0.0060	0.0010	-1312.931	0.0000	0.0078	0.0030	0.0010	-1306.679	0.0000	0.0039	1.1499	0.3167	-2134.678	0.2474	0.7810	0.9459	0.3565	-2074.600	0.2160	0.6058	0.8916	0.3751	-2053.506	0.2087	0.5563	0.9259	0.3354	-2060.229	0.2051	0.6115	1.2001	0.3027	-2148.923	0.2521	0.8328	0.9393	0.4087	-2079.778	0.2288	0.5597	0.9331	0.4158	-2078.248	0.2290	0.5509	0.9464	0.3524	-2071.136	0.2149	0.6097	0.9176	0.4024	-2070.886	0.2219	0.5515	0.9057	0.4133	-2067.518	0.2217	0.5364	0.9201	0.4289	-2075.224	0.2290	0.5339	0.9256	0.4229	-2076.878	0.2289	0.5413	0.9201	0.4289	-2075.224	0.2290	0.5339	0.9253	0.4058	-2073.044	0.2246	0.5535	0.9618	0.2625	-2048.618	0.1869	0.7118	0.8992	0.3183	-2044.356	0.1939	0.6093	0.9754	0.2719	-2063.142	0.1933	0.7108	0.9145	0.3030	-2049.004	0.1922	0.6344	0.9254	0.2974	-2052.047	0.1926	0.6475	0.9433	0.2821	-2053.940	0.1908	0.6762	0.9007	0.3311	-2051.067	0.1982	0.5987	0.9007	0.3311	-2051.067	0.1982	0.5987	0.8730	0.2935	-2030.510	0.1804	0.6145	0.8252	0.2882	-2006.559	0.1688	0.5858	0.8583	0.2994	-2024.669	0.1793	0.5986	0.7847	0.3459	-2001.758	0.1765	0.5103	0.7886	0.3350	-2002.970	0.1746	0.5211	0.7769	0.3462	-1999.871	0.1749	0.5050	0.9042	0.2548	-2028.525	0.1727	0.6778	0.8333	0.3033	-2011.019	0.1752	0.5777	0.8698	0.2596	-2014.626	0.1679	0.6469	0.8695	0.2599	-2014.701	0.1680	0.6463	0.8574	0.2626	-2011.395	0.1666	0.6344	0.9334	0.2554	-2040.677	0.1785	0.6991	0.9625	0.2540	-2050.600	0.1835	0.7226	0.8307	0.3422	-2022.673	0.1859	0.5432	0.8413	0.3327	-2026.055	0.1856	0.5579	0.8307	0.3421	-2022.673	0.1859	0.5432	0.8142	0.2840	-2000.858	0.1653	0.5820	0.8314	0.2884	-2009.502	0.1702	0.5901	0.8327	0.2873	-2009.249	0.1701	0.5920	0.8262	0.2919	-2007.823	0.1702	0.5832	0.8634	0.2612	-2013.146	0.1673	0.6404	0.9074	0.2573	-2030.781	0.1743	0.6773	0.9142	0.2308	-2022.359	0.1648	0.7141	0.9610	0.2331	-2041.596	0.1743	0.7476	0.9316	0.2494	-2033.205	0.1758	0.7048	0.9491	0.2442	-2037.889	0.1769	0.7244	0.9491	0.2442	-2037.889	0.1769	0.7244	0.9828	0.2432	-2051.183	0.1827	0.7514	0.5956	0.1793	-1855.718	0.0916	0.5112	0.5956	0.1793	-1855.718	0.0916	0.5112	0.5694	0.1920	-1845.955	0.0916	0.4771	0.4836	0.2302	-1807.223	0.0870	0.3781	0.4836	0.2302	-1807.223	0.0870	0.3781	0.4749	0.2301	-1801.916	0.0855	0.3714	0.4749	0.2301	-1801.916	0.0855	0.3714	0.5054	0.2572	-1828.654	0.0971	0.3774	0.4962	0.2647	-1824.294	0.0969	0.3659	0.5270	0.2556	-1842.403	0.1008	0.3945	0.1108	0.1227	-1473.727	0.0131	0.1067	0.2092	0.1472	-1580.211	0.0282	0.1913	0.2092	0.1472	-1580.210	0.0282	0.1913	0.0304	0.2506	-1362.917	0.0057	0.0229	0.0304	0.2506	-1362.917	0.0057	0.0229	0.0304	0.2506	-1362.917	0.0057	0.0229	0.0333	0.2144	-1367.663	0.0057	0.0268	0.0304	0.2506	-1362.917	0.0057	0.0229	0.0304	0.2506	-1362.917	0.0057	0.0229	0.0304	0.2506	-1362.917	0.0057	0.0229	0.0304	0.2506	-1362.917	0.0057	0.0229	0.0333	0.2146	-1367.668	0.0057	0.0268	0.0333	0.2146	-1367.668	0.0057	0.0268	0.0333	0.2146	-1367.668	0.0057	0.0268	0.0271	0.1881	-1356.573	0.0043	0.0229	0.0304	0.2506	-1362.917	0.0057	0.0229	0.0333	0.2146	-1367.668	0.0057	0.0268	0.0271	0.1878	-1356.565	0.0043	0.0229	0.0304	0.2506	-1362.917	0.0057	0.0229	0.0304	0.2506	-1362.917	0.0057	0.0229	0.0333	0.2146	-1367.668	0.0057	0.0268	0.0268	0.1074	-1354.641	0.0029	0.0267	0.0268	0.1073	-1354.632	0.0029	0.0267	0.0236	0.0537	-1347.424	0.0014	0.0267	0.0207	0.0628	-1342.678	0.0014	0.0228	0.0207	0.0628	-1342.678	0.0014	0.0228	0.0207	0.0628	-1342.678	0.0014	0.0228	0.0207	0.0628	-1342.678	0.0014	0.0228	0.0207	0.0628	-1342.678	0.0014	0.0228	0.0207	0.0628	-1342.678	0.0014	0.0228	0.0207	0.0628	-1342.678	0.0014	0.0228	0.0207	0.0628	-1342.678	0.0014	0.0228	0.0207	0.0628	-1342.678	0.0014	0.0228	0.0207	0.0628	-1342.678	0.0014	0.0228	0.0207	0.0628	-1342.678	0.0014	0.0228	0.0207	0.0628	-1342.678	0.0014	0.0228	0.0268	0.1074	-1354.641	0.0029	0.0267	0.0268	0.1074	-1354.641	0.0029	0.0267	0.0268	0.1074	-1354.641	0.0029	0.0267	0.0268	0.1074	-1354.641	0.0029	0.0267	0.0268	0.1074	-1354.641	0.0029	0.0267	0.0268	0.1074	-1354.641	0.0029	0.0267	0.0177	0.0755	-1337.760	0.0014	0.0190	0.0207	0.0628	-1342.678	0.0014	0.0228	0.0207	0.0628	-1342.678	0.0014	0.0228	0.0207	0.0628	-1342.678	0.0014	0.0228	0.0266	0.0469	-1352.034	0.0014	0.0306	0.0236	0.0537	-1347.424	0.0014	0.0267	0.0087	0.0010	-1318.658	0.0000	0.0113	0.0145	0.0010	-1329.169	0.0000	0.0189	0.0119	0.1263	-1327.248	0.0014	0.0114	0.0090	0.1897	-1321.526	0.0014	0.0076	0.0058	0.0010	-1312.927	0.0000	0.0075	0.0058	0.0010	-1312.924	0.0000	0.0075	0.0058	0.0010	-1312.927	0.0000	0.0075	0.0058	0.0010	-1312.927	0.0000	0.0075	0.0087	0.0010	-1318.654	0.0000	0.0113	0.0087	0.0010	-1318.658	0.0000	0.0113	0.0087	0.0010	-1318.650	0.0000	0.0113	0.0116	0.0010	-1324.040	0.0000	0.0151	0.0177	0.0757	-1337.769	0.0014	0.0189	0.0148	0.0945	-1332.628	0.0014	0.0152	0.0148	0.0945	-1332.628	0.0014	0.0152	0.0119	0.1263	-1327.248	0.0014	0.0114	0.0119	0.1263	-1327.248	0.0014	0.0114	0.0087	0.0010	-1318.658	0.0000	0.0113	0.0087	0.0010	-1318.658	0.0000	0.0113	0.0087	0.0010	-1318.658	0.0000	0.0113	0.0116	0.0010	-1324.030	0.0000	0.0151	0.0116	0.0010	-1324.030	0.0000	0.0151	0.0058	0.0010	-1312.927	0.0000	0.0075	0.0087	0.0010	-1318.658	0.0000	0.0113	0.0058	0.0010	-1312.927	0.0000	0.0075	1.1557	0.3125	-2135.963	0.2469	0.7900	0.9462	0.3565	-2074.549	0.2160	0.6060	0.8740	0.3928	-2048.794	0.2090	0.5321	0.9319	0.3312	-2061.736	0.2051	0.6193	1.1981	0.3039	-2149.306	0.2522	0.8299	0.9270	0.4228	-2076.732	0.2292	0.5423	0.9210	0.4301	-2075.166	0.2295	0.5336	0.9274	0.3691	-2066.715	0.2154	0.5835	0.9001	0.4224	-2066.147	0.2225	0.5268	0.8945	0.4265	-2064.260	0.2221	0.5207	0.9028	0.4508	-2070.381	0.2297	0.5094	0.9082	0.4444	-2072.079	0.2296	0.5167	0.9028	0.4508	-2070.381	0.2297	0.5094	0.9184	0.4144	-2071.645	0.2251	0.5432	0.9477	0.2701	-2045.941	0.1871	0.6927	0.8869	0.3280	-2041.359	0.1942	0.5922	0.9540	0.2844	-2059.208	0.1938	0.6814	0.9020	0.3119	-2046.090	0.1925	0.6171	0.9127	0.3061	-2049.176	0.1929	0.6300	0.9301	0.2904	-2051.158	0.1911	0.6580	0.8952	0.3357	-2049.463	0.1984	0.5910	0.8952	0.3357	-2049.463	0.1984	0.5910	0.8544	0.3069	-2026.116	0.1808	0.5891	0.8073	0.3012	-2002.013	0.1691	0.5615	0.8400	0.3131	-2020.191	0.1796	0.5737	0.7683	0.3624	-1996.771	0.1768	0.4880	0.7721	0.3508	-1998.050	0.1749	0.4987	0.7607	0.3627	-1994.851	0.1752	0.4829	0.8843	0.2658	-2024.435	0.1730	0.6509	0.8326	0.3038	-2011.176	0.1752	0.5768	0.8571	0.2670	-2011.752	0.1681	0.6296	0.8567	0.2674	-2011.825	0.1682	0.6289	0.8448	0.2703	-2008.481	0.1669	0.6172	0.9189	0.2624	-2037.718	0.1785	0.6803	0.9476	0.2609	-2047.715	0.1835	0.7031	0.8134	0.3590	-2017.883	0.1864	0.5191	0.8237	0.3489	-2021.350	0.1861	0.5334	0.8134	0.3590	-2017.883	0.1864	0.5191	0.8088	0.2879	-1999.225	0.1654	0.5745	0.8133	0.3018	-2004.977	0.1706	0.5652	0.8144	0.3006	-2004.735	0.1704	0.5670	0.8082	0.3055	-2003.260	0.1706	0.5584	0.8440	0.2730	-2008.882	0.1676	0.6140	0.8869	0.2690	-2026.694	0.1747	0.6494	0.9059	0.2347	-2021.321	0.1649	0.7028	0.9523	0.2370	-2040.614	0.1744	0.7358	0.9105	0.2604	-2029.245	0.1761	0.6762	0.9351	0.2509	-2035.248	0.1770	0.7056	0.9351	0.2509	-2035.248	0.1770	0.7056	0.9683	0.2499	-2048.616	0.1829	0.7319	0.5795	0.1875	-1850.738	0.0918	0.4897	0.5795	0.1875	-1850.738	0.0918	0.4897	0.5540	0.2010	-1840.753	0.0918	0.4565	0.4700	0.2423	-1801.274	0.0872	0.3599	0.4700	0.2423	-1801.274	0.0872	0.3599	0.4614	0.2423	-1795.910	0.0856	0.3533	0.4614	0.2423	-1795.910	0.0856	0.3533	0.4918	0.2711	-1822.698	0.0973	0.3589	0.4828	0.2792	-1818.239	0.0971	0.3477	0.5227	0.2596	-1840.394	0.1009	0.3887	0.1012	0.1393	-1463.726	0.0131	0.0941	0.1985	0.1591	-1572.084	0.0282	0.1773	0.1985	0.1591	-1572.084	0.0282	0.1773	0.0215	0.5048	-1347.502	0.0057	0.0114	0.0215	0.5048	-1347.502	0.0057	0.0114	0.0215	0.5048	-1347.502	0.0057	0.0114	0.0245	0.3778	-1352.879	0.0057	0.0152	0.0215	0.5048	-1347.502	0.0057	0.0114	0.0215	0.5048	-1347.502	0.0057	0.0114	0.0215	0.5048	-1347.502	0.0057	0.0114	0.0215	0.5048	-1347.502	0.0057	0.0114	0.0245	0.3782	-1352.882	0.0057	0.0152	0.0245	0.3782	-1352.882	0.0057	0.0152	0.0245	0.3782	-1352.882	0.0057	0.0152	0.0183	0.3788	-1341.154	0.0043	0.0114	0.0215	0.5048	-1347.502	0.0057	0.0114	0.0245	0.3782	-1352.882	0.0057	0.0152	0.0183	0.3781	-1341.151	0.0043	0.0114	0.0215	0.5048	-1347.502	0.0057	0.0114	0.0215	0.5048	-1347.502	0.0057	0.0114	0.0245	0.3782	-1352.882	0.0057	0.0152	0.0238	0.1259	-1349.902	0.0029	0.0228	0.0239	0.1257	-1349.894	0.0029	0.0228	0.0206	0.0629	-1342.685	0.0014	0.0228	0.0177	0.0757	-1337.766	0.0014	0.0189	0.0177	0.0756	-1337.766	0.0014	0.0189	0.0177	0.0757	-1337.766	0.0014	0.0189	0.0177	0.0757	-1337.766	0.0014	0.0189	0.0177	0.0757	-1337.766	0.0014	0.0189	0.0177	0.0757	-1337.766	0.0014	0.0189	0.0177	0.0757	-1337.766	0.0014	0.0189	0.0177	0.0757	-1337.766	0.0014	0.0189	0.0177	0.0757	-1337.766	0.0014	0.0189	0.0177	0.0757	-1337.766	0.0014	0.0189	0.0177	0.0757	-1337.766	0.0014	0.0189	0.0177	0.0757	-1337.766	0.0014	0.0189	0.0238	0.1259	-1349.902	0.0029	0.0228	0.0238	0.1259	-1349.902	0.0029	0.0228	0.0238	0.1259	-1349.902	0.0029	0.0228	0.0238	0.1259	-1349.902	0.0029	0.0228	0.0238	0.1259	-1349.902	0.0029	0.0228	0.0238	0.1259	-1349.902	0.0029	0.0228	0.0148	0.0948	-1332.641	0.0014	0.0151	0.0177	0.0757	-1337.766	0.0014	0.0189	0.0177	0.0757	-1337.766	0.0014	0.0189	0.0177	0.0756	-1337.766	0.0014	0.0189	0.0236	0.0538	-1347.442	0.0014	0.0266	0.0206	0.0629	-1342.685	0.0014	0.0228	0.0000	99.0000	-1299.039	0.0000	0.0000	0.0058	0.0010	-1312.931	0.0000	0.0075	0.0090	0.1901	-1321.529	0.0014	0.0075	0.0061	0.3812	-1315.279	0.0014	0.0038	0.0087	0.0010	-1318.654	0.0000	0.0113	0.0087	0.0010	-1318.658	0.0000	0.0113	0.0087	0.0010	-1318.654	0.0000	0.0113	0.0087	0.0010	-1318.654	0.0000	0.0113	0.0058	0.0010	-1312.932	0.0000	0.0075	0.0000	99.0000	-1299.039	0.0000	0.0000	0.0061	0.0010	-1312.932	0.0000	0.0079	0.0030	0.0010	-1306.679	0.0000	0.0039	0.0090	0.1907	-1321.533	0.0014	0.0075	0.0119	0.1265	-1327.254	0.0014	0.0113	0.0119	0.1265	-1327.254	0.0014	0.0113	0.0090	0.1902	-1321.529	0.0014	0.0075	0.0090	0.1902	-1321.529	0.0014	0.0075	0.0000	0.8315	-1299.039	0.0000	0.0000	0.0000	99.0000	-1299.039	0.0000	0.0000	0.0000	99.0000	-1299.039	0.0000	0.0000	0.0087	0.0010	-1318.654	0.0000	0.0113	0.0087	0.0010	-1318.654	0.0000	0.0113	0.0087	0.0010	-1318.662	0.0000	0.0113	0.0000	99.0000	-1299.039	0.0000	0.0000	0.0029	0.0010	-1306.678	0.0000	0.0038	0.0087	0.0010	-1318.658	0.0000	0.0113	1.1434	0.3188	-2132.983	0.2468	0.7742	0.9534	0.3502	-2075.817	0.2158	0.6162	0.8860	0.3807	-2051.856	0.2088	0.5485	0.9334	0.3297	-2061.436	0.2050	0.6217	1.2076	0.2989	-2150.209	0.2520	0.8430	0.9336	0.4152	-2078.132	0.2290	0.5516	0.9275	0.4224	-2076.586	0.2293	0.5428	0.9403	0.3577	-2069.578	0.2151	0.6013	0.9121	0.4087	-2069.226	0.2222	0.5435	0.9063	0.4128	-2067.365	0.2218	0.5372	0.9146	0.4360	-2073.530	0.2293	0.5259	0.9200	0.4298	-2075.199	0.2292	0.5333	0.9146	0.4360	-2073.530	0.2293	0.5259	0.9197	0.4123	-2071.388	0.2249	0.5454	0.9626	0.2621	-2048.437	0.1868	0.7129	0.8999	0.3178	-2044.193	0.1939	0.6102	0.9686	0.2758	-2061.740	0.1934	0.7014	0.9152	0.3025	-2048.836	0.1922	0.6353	0.9262	0.2970	-2051.877	0.1926	0.6485	0.9441	0.2817	-2053.765	0.1908	0.6772	0.9080	0.3253	-2052.300	0.1980	0.6088	0.9080	0.3253	-2052.300	0.1980	0.6088	0.8671	0.2977	-2028.962	0.1805	0.6064	0.8195	0.2922	-2004.964	0.1689	0.5781	0.8525	0.3037	-2023.095	0.1794	0.5907	0.7795	0.3511	-2000.024	0.1766	0.5032	0.7834	0.3400	-2001.257	0.1747	0.5139	0.7718	0.3514	-1998.127	0.1750	0.4979	0.8979	0.2582	-2027.067	0.1728	0.6693	0.8453	0.2946	-2014.068	0.1750	0.5940	0.8706	0.2591	-2014.456	0.1679	0.6479	0.8702	0.2595	-2014.530	0.1680	0.6472	0.8581	0.2622	-2011.227	0.1666	0.6354	0.9267	0.2590	-2039.258	0.1787	0.6899	0.9556	0.2575	-2049.214	0.1836	0.7132	0.8252	0.3474	-2021.001	0.1861	0.5355	0.8357	0.3378	-2024.409	0.1858	0.5500	0.8252	0.3474	-2021.001	0.1861	0.5355	0.8214	0.2790	-2002.127	0.1651	0.5917	0.8257	0.2925	-2007.914	0.1703	0.5821	0.8269	0.2914	-2007.665	0.1702	0.5840	0.8205	0.2961	-2006.223	0.1703	0.5753	0.8572	0.2648	-2011.640	0.1674	0.6320	0.8886	0.2677	-2026.371	0.1746	0.6520	0.9207	0.2279	-2023.787	0.1647	0.7228	0.9677	0.2302	-2042.982	0.1742	0.7567	0.9249	0.2528	-2031.794	0.1759	0.6957	0.9499	0.2438	-2037.706	0.1769	0.7255	0.9499	0.2438	-2037.706	0.1769	0.7255	0.9836	0.2428	-2050.996	0.1827	0.7526	0.5903	0.1823	-1854.697	0.0918	0.5037	0.5903	0.1823	-1854.697	0.0918	0.5037	0.5646	0.1948	-1844.155	0.0917	0.4706	0.4793	0.2339	-1805.190	0.0871	0.3724	0.4793	0.2339	-1805.190	0.0871	0.3724	0.4706	0.2338	-1799.866	0.0855	0.3657	0.4706	0.2338	-1799.866	0.0855	0.3657	0.5011	0.2615	-1826.619	0.0971	0.3715	0.4920	0.2692	-1822.228	0.0969	0.3601	0.5323	0.2508	-1844.144	0.1008	0.4017	0.1076	0.1277	-1470.415	0.0131	0.1025	0.2057	0.1508	-1577.491	0.0282	0.1868	0.2057	0.1508	-1577.491	0.0282	0.1868	0.0274	0.3013	-1357.996	0.0057	0.0191	0.0274	0.3013	-1357.996	0.0057	0.0191	0.0274	0.3013	-1357.996	0.0057	0.0191	0.0304	0.2506	-1362.912	0.0057	0.0229	0.0274	0.3013	-1357.996	0.0057	0.0191	0.0274	0.3013	-1357.996	0.0057	0.0191	0.0274	0.3013	-1357.996	0.0057	0.0191	0.0274	0.3013	-1357.996	0.0057	0.0191	0.0304	0.2507	-1362.917	0.0057	0.0229	0.0304	0.2507	-1362.917	0.0057	0.0229	0.0304	0.2507	-1362.917	0.0057	0.0229	0.0242	0.2260	-1351.651	0.0043	0.0190	0.0274	0.3013	-1357.996	0.0057	0.0191	0.0304	0.2507	-1362.917	0.0057	0.0229	0.0242	0.2257	-1351.645	0.0043	0.0191	0.0274	0.3013	-1357.996	0.0057	0.0191	0.0274	0.3013	-1357.996	0.0057	0.0191	0.0304	0.2507	-1362.917	0.0057	0.0229	0.0298	0.0939	-1359.251	0.0029	0.0306	0.0298	0.0937	-1359.241	0.0029	0.0306	0.0266	0.0469	-1352.034	0.0014	0.0306	0.0236	0.0537	-1347.434	0.0014	0.0267	0.0236	0.0537	-1347.434	0.0014	0.0267	0.0236	0.0537	-1347.434	0.0014	0.0267	0.0236	0.0537	-1347.434	0.0014	0.0267	0.0236	0.0537	-1347.434	0.0014	0.0267	0.0236	0.0537	-1347.434	0.0014	0.0267	0.0236	0.0537	-1347.434	0.0014	0.0267	0.0236	0.0537	-1347.434	0.0014	0.0267	0.0236	0.0537	-1347.434	0.0014	0.0267	0.0236	0.0537	-1347.434	0.0014	0.0267	0.0236	0.0537	-1347.434	0.0014	0.0267	0.0236	0.0537	-1347.434	0.0014	0.0267	0.0298	0.0939	-1359.251	0.0029	0.0306	0.0298	0.0939	-1359.251	0.0029	0.0306	0.0298	0.0939	-1359.251	0.0029	0.0306	0.0298	0.0939	-1359.251	0.0029	0.0306	0.0298	0.0939	-1359.251	0.0029	0.0306	0.0298	0.0939	-1359.251	0.0029	0.0306	0.0206	0.0628	-1342.686	0.0014	0.0228	0.0236	0.0537	-1347.434	0.0014	0.0267	0.0236	0.0537	-1347.434	0.0014	0.0267	0.0236	0.0537	-1347.434	0.0014	0.0267	0.0295	0.0416	-1356.517	0.0014	0.0344	0.0266	0.0469	-1352.034	0.0014	0.0306	0.0058	0.0010	-1312.930	0.0000	0.0075	0.0116	0.0010	-1324.037	0.0000	0.0151	0.0148	0.0945	-1332.631	0.0014	0.0152	0.0061	0.3800	-1315.277	0.0014	0.0038	0.0029	0.0010	-1306.673	0.0000	0.0038	0.0091	0.0010	-1318.654	0.0000	0.0119	0.0030	0.0010	-1306.674	0.0000	0.0040	0.0029	0.0010	-1306.673	0.0000	0.0038	0.0116	0.0010	-1324.040	0.0000	0.0151	0.0058	0.0010	-1312.930	0.0000	0.0075	0.0000	99.0000	-1299.039	0.0000	0.0000	0.0087	0.0010	-1318.654	0.0000	0.0113	0.0148	0.0948	-1332.638	0.0014	0.0151	0.0177	0.0755	-1337.756	0.0014	0.0190	0.0177	0.0755	-1337.756	0.0014	0.0190	0.0148	0.0945	-1332.631	0.0014	0.0152	0.0148	0.0945	-1332.631	0.0014	0.0152	0.0058	0.0010	-1312.930	0.0000	0.0075	0.0058	0.0010	-1312.930	0.0000	0.0075	0.0058	0.0010	-1312.930	0.0000	0.0075	0.0030	0.0010	-1306.674	0.0000	0.0040	0.0030	0.0010	-1306.674	0.0000	0.0040	0.0087	0.0010	-1318.654	0.0000	0.0113	0.0058	0.0010	-1312.930	0.0000	0.0075	0.0029	0.0010	-1306.675	0.0000	0.0038	0.0087	0.0010	-1318.650	0.0000	0.0113	0.0058	0.0010	-1312.930	0.0000	0.0075	1.1483	0.3168	-2134.641	0.2470	0.7798	0.9521	0.3514	-2076.113	0.2159	0.6143	0.8793	0.3872	-2050.486	0.2089	0.5395	0.9379	0.3267	-2063.280	0.2050	0.6275	1.1904	0.3080	-2148.031	0.2524	0.8193	0.9325	0.4165	-2078.404	0.2291	0.5500	0.9264	0.4237	-2076.854	0.2293	0.5412	0.9332	0.3638	-2068.317	0.2152	0.5915	0.9054	0.4160	-2067.847	0.2223	0.5344	0.8998	0.4201	-2065.972	0.2219	0.5282	0.9081	0.4438	-2072.114	0.2295	0.5170	0.9135	0.4375	-2073.799	0.2294	0.5242	0.9081	0.4438	-2072.114	0.2295	0.5170	0.9239	0.4082	-2073.315	0.2249	0.5510	0.9543	0.2665	-2047.376	0.1870	0.7017	0.8927	0.3233	-2042.946	0.1941	0.6003	0.9604	0.2805	-2060.659	0.1936	0.6903	0.9079	0.3076	-2047.638	0.1923	0.6252	0.9187	0.3020	-2050.704	0.1927	0.6382	0.9363	0.2864	-2052.643	0.1909	0.6666	0.9009	0.3309	-2051.052	0.1982	0.5990	0.9009	0.3309	-2051.052	0.1982	0.5990	0.8600	0.3027	-2027.708	0.1807	0.5968	0.8127	0.2971	-2003.652	0.1690	0.5689	0.8456	0.3088	-2021.809	0.1795	0.5813	0.7733	0.3571	-1998.547	0.1767	0.4949	0.7772	0.3458	-1999.805	0.1748	0.5055	0.7657	0.3575	-1996.637	0.1751	0.4897	0.8903	0.2624	-2025.931	0.1729	0.6591	0.8270	0.3081	-2009.550	0.1753	0.5692	0.8631	0.2635	-2013.280	0.1680	0.6377	0.8627	0.2639	-2013.354	0.1681	0.6371	0.8507	0.2667	-2010.028	0.1667	0.6253	0.9253	0.2589	-2039.172	0.1784	0.6890	0.9542	0.2575	-2049.136	0.1834	0.7121	0.8187	0.3537	-2019.599	0.1862	0.5265	0.8291	0.3438	-2023.039	0.1859	0.5409	0.8187	0.3537	-2019.599	0.1862	0.5265	0.8144	0.2839	-2000.842	0.1653	0.5822	0.8188	0.2976	-2006.610	0.1704	0.5727	0.8199	0.2964	-2006.365	0.1703	0.5746	0.8136	0.3012	-2004.905	0.1705	0.5660	0.8499	0.2693	-2010.434	0.1675	0.6220	0.8931	0.2654	-2028.192	0.1746	0.6578	0.8994	0.2378	-2019.887	0.1650	0.6940	0.9456	0.2401	-2039.224	0.1745	0.7267	0.9168	0.2569	-2030.704	0.1760	0.6849	0.9416	0.2477	-2036.667	0.1770	0.7144	0.9416	0.2477	-2036.667	0.1770	0.7144	0.9751	0.2467	-2049.999	0.1828	0.7411	0.5844	0.1849	-1852.511	0.0918	0.4963	0.5844	0.1849	-1852.511	0.0918	0.4963	0.5587	0.1982	-1842.595	0.0917	0.4628	0.4742	0.2384	-1803.350	0.0872	0.3656	0.4742	0.2384	-1803.350	0.0872	0.3656	0.4656	0.2384	-1798.004	0.0856	0.3589	0.4656	0.2384	-1798.004	0.0856	0.3589	0.4960	0.2666	-1824.776	0.0972	0.3646	0.4870	0.2745	-1820.348	0.0970	0.3534	0.5270	0.2556	-1842.393	0.1008	0.3946	0.1043	0.1334	-1467.124	0.0131	0.0982	0.2019	0.1551	-1574.859	0.0282	0.1817	0.2019	0.1551	-1574.859	0.0282	0.1817	0.0245	0.3780	-1352.882	0.0057	0.0152	0.0245	0.3780	-1352.882	0.0057	0.0152	0.0245	0.3780	-1352.882	0.0057	0.0152	0.0274	0.3018	-1358.004	0.0057	0.0190	0.0245	0.3780	-1352.882	0.0057	0.0152	0.0245	0.3780	-1352.882	0.0057	0.0152	0.0245	0.3780	-1352.882	0.0057	0.0152	0.0245	0.3780	-1352.882	0.0057	0.0152	0.0274	0.3021	-1358.008	0.0057	0.0190	0.0274	0.3021	-1358.008	0.0057	0.0190	0.0274	0.3021	-1358.008	0.0057	0.0190	0.0212	0.2837	-1346.536	0.0043	0.0152	0.0245	0.3780	-1352.882	0.0057	0.0152	0.0274	0.3021	-1358.008	0.0057	0.0190	0.0212	0.2832	-1346.531	0.0043	0.0152	0.0245	0.3780	-1352.882	0.0057	0.0152	0.0245	0.3780	-1352.882	0.0057	0.0152	0.0274	0.3021	-1358.008	0.0057	0.0190	0.0209	0.1513	-1344.976	0.0029	0.0190	0.0209	0.1510	-1344.969	0.0029	0.0190	0.0177	0.0756	-1337.759	0.0014	0.0190	0.0148	0.0947	-1332.636	0.0014	0.0151	0.0148	0.0947	-1332.636	0.0014	0.0151	0.0148	0.0947	-1332.636	0.0014	0.0151	0.0148	0.0947	-1332.636	0.0014	0.0151	0.0148	0.0947	-1332.636	0.0014	0.0151	0.0148	0.0947	-1332.636	0.0014	0.0151	0.0148	0.0947	-1332.636	0.0014	0.0151	0.0148	0.0947	-1332.636	0.0014	0.0151	0.0148	0.0947	-1332.636	0.0014	0.0151	0.0148	0.0947	-1332.636	0.0014	0.0151	0.0148	0.0947	-1332.636	0.0014	0.0151	0.0148	0.0947	-1332.636	0.0014	0.0151	0.0209	0.1513	-1344.976	0.0029	0.0190	0.0209	0.1513	-1344.976	0.0029	0.0190	0.0209	0.1513	-1344.976	0.0029	0.0190	0.0209	0.1513	-1344.976	0.0029	0.0190	0.0209	0.1513	-1344.976	0.0029	0.0190	0.0209	0.1513	-1344.976	0.0029	0.0190	0.0119	0.1266	-1327.256	0.0014	0.0113	0.0148	0.0947	-1332.636	0.0014	0.0151	0.0148	0.0947	-1332.636	0.0014	0.0151	0.0148	0.0947	-1332.636	0.0014	0.0151	0.0206	0.0629	-1342.685	0.0014	0.0228	0.0177	0.0756	-1337.759	0.0014	0.0190	0.0030	0.0010	-1306.681	0.0000	0.0040	0.0087	0.0010	-1318.660	0.0000	0.0113	0.0061	0.3808	-1315.278	0.0014	0.0038	0.0090	0.1903	-1321.531	0.0014	0.0075	0.0116	0.0010	-1324.040	0.0000	0.0151	0.0058	0.0010	-1312.930	0.0000	0.0075	0.0116	0.0010	-1324.040	0.0000	0.0151	0.0116	0.0010	-1324.040	0.0000	0.0151	0.0030	0.0010	-1306.679	0.0000	0.0039	0.0030	0.0010	-1306.680	0.0000	0.0039	0.0087	0.0010	-1318.658	0.0000	0.0113	0.0061	0.0010	-1312.936	0.0000	0.0080	0.0118	0.1269	-1327.261	0.0014	0.0113	0.0090	0.1900	-1321.528	0.0014	0.0075	0.0090	0.1900	-1321.528	0.0014	0.0075	0.0061	0.3808	-1315.278	0.0014	0.0038	0.0061	0.3808	-1315.278	0.0014	0.0038	0.0029	0.0010	-1306.679	0.0000	0.0037	0.0029	0.0010	-1306.679	0.0000	0.0037	0.0029	0.0010	-1306.679	0.0000	0.0037	0.0116	0.0010	-1324.040	0.0000	0.0151	0.0116	0.0010	-1324.040	0.0000	0.0151	0.0058	0.0010	-1312.932	0.0000	0.0075	0.0029	0.0010	-1306.679	0.0000	0.0037	0.0058	0.0010	-1312.932	0.0000	0.0075	0.0058	0.0010	-1312.930	0.0000	0.0075	0.0029	0.0010	-1306.679	0.0000	0.0037	0.0087	0.0010	-1318.658	0.0000	0.0113	1.1483	0.3168	-2134.641	0.2470	0.7798	0.9521	0.3514	-2076.113	0.2159	0.6143	0.8793	0.3872	-2050.486	0.2089	0.5395	0.9379	0.3267	-2063.280	0.2050	0.6275	1.1904	0.3080	-2148.031	0.2524	0.8193	0.9325	0.4165	-2078.404	0.2291	0.5500	0.9264	0.4237	-2076.854	0.2293	0.5412	0.9332	0.3638	-2068.317	0.2152	0.5915	0.9054	0.4160	-2067.847	0.2223	0.5344	0.8998	0.4201	-2065.972	0.2219	0.5282	0.9081	0.4438	-2072.114	0.2295	0.5170	0.9135	0.4375	-2073.799	0.2294	0.5242	0.9081	0.4438	-2072.114	0.2295	0.5170	0.9239	0.4082	-2073.315	0.2249	0.5510	0.9543	0.2665	-2047.376	0.1870	0.7017	0.8927	0.3233	-2042.946	0.1941	0.6003	0.9604	0.2805	-2060.659	0.1936	0.6903	0.9079	0.3076	-2047.638	0.1923	0.6252	0.9187	0.3020	-2050.704	0.1927	0.6382	0.9363	0.2864	-2052.643	0.1909	0.6666	0.9009	0.3309	-2051.052	0.1982	0.5990	0.9009	0.3309	-2051.052	0.1982	0.5990	0.8600	0.3027	-2027.708	0.1807	0.5968	0.8127	0.2971	-2003.652	0.1690	0.5689	0.8456	0.3088	-2021.809	0.1795	0.5813	0.7733	0.3571	-1998.547	0.1767	0.4949	0.7772	0.3458	-1999.805	0.1748	0.5055	0.7657	0.3575	-1996.637	0.1751	0.4897	0.8903	0.2624	-2025.931	0.1729	0.6591	0.8270	0.3081	-2009.550	0.1753	0.5692	0.8631	0.2635	-2013.280	0.1680	0.6377	0.8627	0.2639	-2013.354	0.1681	0.6371	0.8507	0.2667	-2010.028	0.1667	0.6253	0.9253	0.2589	-2039.172	0.1784	0.6890	0.9542	0.2575	-2049.136	0.1834	0.7121	0.8187	0.3537	-2019.599	0.1862	0.5265	0.8291	0.3438	-2023.039	0.1859	0.5409	0.8187	0.3537	-2019.599	0.1862	0.5265	0.8144	0.2839	-2000.842	0.1653	0.5822	0.8188	0.2976	-2006.610	0.1704	0.5727	0.8199	0.2964	-2006.365	0.1703	0.5746	0.8136	0.3012	-2004.905	0.1705	0.5660	0.8499	0.2693	-2010.434	0.1675	0.6220	0.8931	0.2654	-2028.192	0.1746	0.6578	0.8994	0.2378	-2019.887	0.1650	0.6940	0.9456	0.2401	-2039.224	0.1745	0.7267	0.9168	0.2569	-2030.704	0.1760	0.6849	0.9416	0.2477	-2036.667	0.1770	0.7144	0.9416	0.2477	-2036.667	0.1770	0.7144	0.9751	0.2467	-2049.999	0.1828	0.7411	0.5844	0.1849	-1852.511	0.0918	0.4963	0.5844	0.1849	-1852.511	0.0918	0.4963	0.5587	0.1982	-1842.595	0.0917	0.4628	0.4742	0.2384	-1803.350	0.0872	0.3656	0.4742	0.2384	-1803.350	0.0872	0.3656	0.4656	0.2384	-1798.004	0.0856	0.3589	0.4656	0.2384	-1798.004	0.0856	0.3589	0.4960	0.2666	-1824.776	0.0972	0.3646	0.4870	0.2745	-1820.348	0.0970	0.3534	0.5270	0.2556	-1842.393	0.1008	0.3946	0.1043	0.1334	-1467.124	0.0131	0.0982	0.2019	0.1551	-1574.859	0.0282	0.1817	0.2019	0.1551	-1574.859	0.0282	0.1817	0.0245	0.3780	-1352.882	0.0057	0.0152	0.0245	0.3780	-1352.882	0.0057	0.0152	0.0245	0.3780	-1352.882	0.0057	0.0152	0.0274	0.3018	-1358.004	0.0057	0.0190	0.0245	0.3780	-1352.882	0.0057	0.0152	0.0245	0.3780	-1352.882	0.0057	0.0152	0.0245	0.3780	-1352.882	0.0057	0.0152	0.0245	0.3780	-1352.882	0.0057	0.0152	0.0274	0.3021	-1358.008	0.0057	0.0190	0.0274	0.3021	-1358.008	0.0057	0.0190	0.0274	0.3021	-1358.008	0.0057	0.0190	0.0212	0.2837	-1346.536	0.0043	0.0152	0.0245	0.3780	-1352.882	0.0057	0.0152	0.0274	0.3021	-1358.008	0.0057	0.0190	0.0212	0.2832	-1346.531	0.0043	0.0152	0.0245	0.3780	-1352.882	0.0057	0.0152	0.0245	0.3780	-1352.882	0.0057	0.0152	0.0274	0.3021	-1358.008	0.0057	0.0190	0.0209	0.1513	-1344.976	0.0029	0.0190	0.0209	0.1510	-1344.969	0.0029	0.0190	0.0177	0.0756	-1337.759	0.0014	0.0190	0.0148	0.0947	-1332.636	0.0014	0.0151	0.0148	0.0947	-1332.636	0.0014	0.0151	0.0148	0.0947	-1332.636	0.0014	0.0151	0.0148	0.0947	-1332.636	0.0014	0.0151	0.0148	0.0947	-1332.636	0.0014	0.0151	0.0148	0.0947	-1332.636	0.0014	0.0151	0.0148	0.0947	-1332.636	0.0014	0.0151	0.0148	0.0947	-1332.636	0.0014	0.0151	0.0148	0.0947	-1332.636	0.0014	0.0151	0.0148	0.0947	-1332.636	0.0014	0.0151	0.0148	0.0947	-1332.636	0.0014	0.0151	0.0148	0.0947	-1332.636	0.0014	0.0151	0.0209	0.1513	-1344.976	0.0029	0.0190	0.0209	0.1513	-1344.976	0.0029	0.0190	0.0209	0.1513	-1344.976	0.0029	0.0190	0.0209	0.1513	-1344.976	0.0029	0.0190	0.0209	0.1513	-1344.976	0.0029	0.0190	0.0209	0.1513	-1344.976	0.0029	0.0190	0.0119	0.1266	-1327.256	0.0014	0.0113	0.0148	0.0947	-1332.636	0.0014	0.0151	0.0148	0.0947	-1332.636	0.0014	0.0151	0.0148	0.0947	-1332.636	0.0014	0.0151	0.0206	0.0629	-1342.685	0.0014	0.0228	0.0177	0.0756	-1337.759	0.0014	0.0190	0.0030	0.0010	-1306.681	0.0000	0.0040	0.0087	0.0010	-1318.660	0.0000	0.0113	0.0061	0.3808	-1315.278	0.0014	0.0038	0.0090	0.1903	-1321.531	0.0014	0.0075	0.0116	0.0010	-1324.040	0.0000	0.0151	0.0058	0.0010	-1312.930	0.0000	0.0075	0.0116	0.0010	-1324.040	0.0000	0.0151	0.0116	0.0010	-1324.040	0.0000	0.0151	0.0029	0.0010	-1306.678	0.0000	0.0038	0.0030	0.0010	-1306.681	0.0000	0.0039	0.0087	0.0010	-1318.658	0.0000	0.0113	0.0058	0.0010	-1312.932	0.0000	0.0075	0.0118	0.1269	-1327.261	0.0014	0.0113	0.0090	0.1900	-1321.528	0.0014	0.0075	0.0090	0.1900	-1321.528	0.0014	0.0075	0.0061	0.3808	-1315.278	0.0014	0.0038	0.0061	0.3808	-1315.278	0.0014	0.0038	0.0029	0.0010	-1306.679	0.0000	0.0037	0.0029	0.0010	-1306.679	0.0000	0.0037	0.0029	0.0010	-1306.679	0.0000	0.0037	0.0116	0.0010	-1324.040	0.0000	0.0151	0.0116	0.0010	-1324.040	0.0000	0.0151	0.0058	0.0010	-1312.932	0.0000	0.0075	0.0029	0.0010	-1306.679	0.0000	0.0037	0.0058	0.0010	-1312.932	0.0000	0.0075	0.0058	0.0010	-1312.930	0.0000	0.0075	0.0029	0.0010	-1306.679	0.0000	0.0037	0.0087	0.0010	-1318.658	0.0000	0.0113	0.0000	99.0000	-1299.039	0.0000	0.0000	1.1483	0.3168	-2134.641	0.2470	0.7798	0.9521	0.3514	-2076.113	0.2159	0.6143	0.8793	0.3872	-2050.486	0.2089	0.5395	0.9379	0.3267	-2063.280	0.2050	0.6275	1.1904	0.3080	-2148.031	0.2524	0.8193	0.9325	0.4165	-2078.404	0.2291	0.5500	0.9264	0.4237	-2076.854	0.2293	0.5412	0.9332	0.3638	-2068.317	0.2152	0.5915	0.9054	0.4160	-2067.847	0.2223	0.5344	0.8998	0.4201	-2065.972	0.2219	0.5282	0.9081	0.4438	-2072.114	0.2295	0.5170	0.9135	0.4375	-2073.799	0.2294	0.5242	0.9081	0.4438	-2072.114	0.2295	0.5170	0.9239	0.4082	-2073.315	0.2249	0.5510	0.9543	0.2665	-2047.376	0.1870	0.7017	0.8927	0.3233	-2042.946	0.1941	0.6003	0.9604	0.2805	-2060.659	0.1936	0.6903	0.9079	0.3076	-2047.638	0.1923	0.6252	0.9187	0.3020	-2050.704	0.1927	0.6382	0.9363	0.2864	-2052.643	0.1909	0.6666	0.9009	0.3309	-2051.052	0.1982	0.5990	0.9009	0.3309	-2051.052	0.1982	0.5990	0.8600	0.3027	-2027.708	0.1807	0.5968	0.8127	0.2971	-2003.652	0.1690	0.5689	0.8456	0.3088	-2021.809	0.1795	0.5813	0.7733	0.3571	-1998.547	0.1767	0.4949	0.7772	0.3458	-1999.805	0.1748	0.5055	0.7657	0.3575	-1996.637	0.1751	0.4897	0.8903	0.2624	-2025.931	0.1729	0.6591	0.8270	0.3081	-2009.550	0.1753	0.5692	0.8631	0.2635	-2013.280	0.1680	0.6377	0.8627	0.2639	-2013.354	0.1681	0.6371	0.8507	0.2667	-2010.028	0.1667	0.6253	0.9253	0.2589	-2039.172	0.1784	0.6890	0.9542	0.2575	-2049.136	0.1834	0.7121	0.8187	0.3537	-2019.599	0.1862	0.5265	0.8291	0.3438	-2023.039	0.1859	0.5409	0.8187	0.3537	-2019.599	0.1862	0.5265	0.8144	0.2839	-2000.842	0.1653	0.5822	0.8188	0.2976	-2006.610	0.1704	0.5727	0.8199	0.2964	-2006.365	0.1703	0.5746	0.8136	0.3012	-2004.905	0.1705	0.5660	0.8499	0.2693	-2010.434	0.1675	0.6220	0.8931	0.2654	-2028.192	0.1746	0.6578	0.8994	0.2378	-2019.887	0.1650	0.6940	0.9456	0.2401	-2039.224	0.1745	0.7267	0.9168	0.2569	-2030.704	0.1760	0.6849	0.9416	0.2477	-2036.667	0.1770	0.7144	0.9416	0.2477	-2036.667	0.1770	0.7144	0.9751	0.2467	-2049.999	0.1828	0.7411	0.5844	0.1849	-1852.511	0.0918	0.4963	0.5844	0.1849	-1852.511	0.0918	0.4963	0.5587	0.1982	-1842.595	0.0917	0.4628	0.4742	0.2384	-1803.350	0.0872	0.3656	0.4742	0.2384	-1803.350	0.0872	0.3656	0.4656	0.2384	-1798.004	0.0856	0.3589	0.4656	0.2384	-1798.004	0.0856	0.3589	0.4960	0.2666	-1824.776	0.0972	0.3646	0.4870	0.2745	-1820.348	0.0970	0.3534	0.5270	0.2556	-1842.393	0.1008	0.3946	0.1043	0.1334	-1467.124	0.0131	0.0982	0.2019	0.1551	-1574.859	0.0282	0.1817	0.2019	0.1551	-1574.859	0.0282	0.1817	0.0245	0.3780	-1352.882	0.0057	0.0152	0.0245	0.3780	-1352.882	0.0057	0.0152	0.0245	0.3780	-1352.882	0.0057	0.0152	0.0274	0.3018	-1358.004	0.0057	0.0190	0.0245	0.3780	-1352.882	0.0057	0.0152	0.0245	0.3780	-1352.882	0.0057	0.0152	0.0245	0.3780	-1352.882	0.0057	0.0152	0.0245	0.3780	-1352.882	0.0057	0.0152	0.0274	0.3021	-1358.008	0.0057	0.0190	0.0274	0.3021	-1358.008	0.0057	0.0190	0.0274	0.3021	-1358.008	0.0057	0.0190	0.0212	0.2837	-1346.536	0.0043	0.0152	0.0245	0.3780	-1352.882	0.0057	0.0152	0.0274	0.3021	-1358.008	0.0057	0.0190	0.0212	0.2832	-1346.531	0.0043	0.0152	0.0245	0.3780	-1352.882	0.0057	0.0152	0.0245	0.3780	-1352.882	0.0057	0.0152	0.0274	0.3021	-1358.008	0.0057	0.0190	0.0209	0.1513	-1344.976	0.0029	0.0190	0.0209	0.1510	-1344.969	0.0029	0.0190	0.0177	0.0756	-1337.759	0.0014	0.0190	0.0148	0.0947	-1332.636	0.0014	0.0151	0.0148	0.0947	-1332.636	0.0014	0.0151	0.0148	0.0947	-1332.636	0.0014	0.0151	0.0148	0.0947	-1332.636	0.0014	0.0151	0.0148	0.0947	-1332.636	0.0014	0.0151	0.0148	0.0947	-1332.636	0.0014	0.0151	0.0148	0.0947	-1332.636	0.0014	0.0151	0.0148	0.0947	-1332.636	0.0014	0.0151	0.0148	0.0947	-1332.636	0.0014	0.0151	0.0148	0.0947	-1332.636	0.0014	0.0151	0.0148	0.0947	-1332.636	0.0014	0.0151	0.0148	0.0947	-1332.636	0.0014	0.0151	0.0209	0.1513	-1344.976	0.0029	0.0190	0.0209	0.1513	-1344.976	0.0029	0.0190	0.0209	0.1513	-1344.976	0.0029	0.0190	0.0209	0.1513	-1344.976	0.0029	0.0190	0.0209	0.1513	-1344.976	0.0029	0.0190	0.0209	0.1513	-1344.976	0.0029	0.0190	0.0119	0.1266	-1327.256	0.0014	0.0113	0.0148	0.0947	-1332.636	0.0014	0.0151	0.0148	0.0947	-1332.636	0.0014	0.0151	0.0148	0.0947	-1332.636	0.0014	0.0151	0.0206	0.0629	-1342.685	0.0014	0.0228	0.0177	0.0756	-1337.759	0.0014	0.0190	0.0029	0.0010	-1306.679	0.0000	0.0037	0.0087	0.0010	-1318.660	0.0000	0.0113	0.0061	0.3808	-1315.278	0.0014	0.0038	0.0090	0.1903	-1321.531	0.0014	0.0075	0.0116	0.0010	-1324.040	0.0000	0.0151	0.0058	0.0010	-1312.930	0.0000	0.0075	0.0116	0.0010	-1324.040	0.0000	0.0151	0.0116	0.0010	-1324.040	0.0000	0.0151	0.0030	0.0010	-1306.679	0.0000	0.0039	0.0029	0.0010	-1306.679	0.0000	0.0037	0.0087	0.0010	-1318.658	0.0000	0.0113	0.0058	0.0010	-1312.932	0.0000	0.0075	0.0118	0.1269	-1327.261	0.0014	0.0113	0.0090	0.1900	-1321.528	0.0014	0.0075	0.0090	0.1900	-1321.528	0.0014	0.0075	0.0061	0.3808	-1315.278	0.0014	0.0038	0.0061	0.3808	-1315.278	0.0014	0.0038	0.0030	0.0010	-1306.681	0.0000	0.0040	0.0029	0.0010	-1306.679	0.0000	0.0037	0.0029	0.0010	-1306.679	0.0000	0.0037	0.0116	0.0010	-1324.040	0.0000	0.0151	0.0116	0.0010	-1324.040	0.0000	0.0151	0.0058	0.0010	-1312.932	0.0000	0.0075	0.0029	0.0010	-1306.679	0.0000	0.0037	0.0060	0.0010	-1312.934	0.0000	0.0079	0.0058	0.0010	-1312.930	0.0000	0.0075	0.0030	0.0010	-1306.680	0.0000	0.0039	0.0087	0.0010	-1318.658	0.0000	0.0113	0.0000	99.0000	-1299.039	0.0000	0.0000	0.0000	99.0000	-1299.039	0.0000	0.0000	1.1557	0.3128	-2135.937	0.2470	0.7896	0.9582	0.3467	-2077.639	0.2158	0.6225	0.8848	0.3820	-2052.136	0.2089	0.5467	0.9439	0.3225	-2064.789	0.2050	0.6355	1.1827	0.3120	-2146.770	0.2524	0.8091	0.9380	0.4108	-2080.031	0.2290	0.5574	0.9319	0.4179	-2078.496	0.2293	0.5486	0.9390	0.3590	-2069.878	0.2151	0.5993	0.9109	0.4102	-2069.503	0.2222	0.5417	0.9052	0.4143	-2067.639	0.2218	0.5354	0.9135	0.4375	-2073.799	0.2294	0.5242	0.9189	0.4314	-2075.471	0.2293	0.5316	0.9135	0.4375	-2073.799	0.2294	0.5242	0.9295	0.4026	-2074.941	0.2248	0.5585	0.9477	0.2699	-2045.958	0.1870	0.6929	0.8986	0.3190	-2044.499	0.1940	0.6082	0.9540	0.2842	-2059.227	0.1937	0.6816	0.9019	0.3117	-2046.111	0.1924	0.6173	0.9247	0.2981	-2052.199	0.1927	0.6463	0.9301	0.2902	-2051.177	0.1910	0.6582	0.8951	0.3354	-2049.486	0.1983	0.5912	0.8951	0.3354	-2049.486	0.1983	0.5912	0.8657	0.2988	-2029.269	0.1806	0.6045	0.8182	0.2933	-2005.261	0.1690	0.5762	0.8400	0.3129	-2020.210	0.1795	0.5738	0.7784	0.3523	-2000.288	0.1767	0.5016	0.7823	0.3412	-2001.526	0.1748	0.5123	0.7607	0.3624	-1994.873	0.1751	0.4831	0.8964	0.2592	-2027.400	0.1729	0.6671	0.8327	0.3040	-2011.158	0.1753	0.5766	0.8691	0.2601	-2014.781	0.1680	0.6458	0.8687	0.2605	-2014.855	0.1680	0.6451	0.8567	0.2632	-2011.548	0.1667	0.6333	0.9189	0.2622	-2037.734	0.1784	0.6804	0.9476	0.2608	-2047.731	0.1834	0.7033	0.8240	0.3488	-2021.278	0.1861	0.5337	0.8345	0.3391	-2024.692	0.1859	0.5482	0.8240	0.3488	-2021.278	0.1861	0.5337	0.8088	0.2877	-1999.242	0.1653	0.5746	0.8244	0.2936	-2008.213	0.1704	0.5802	0.8256	0.2925	-2007.964	0.1703	0.5821	0.8192	0.2972	-2006.519	0.1704	0.5734	0.8558	0.2658	-2011.959	0.1675	0.6299	0.8869	0.2688	-2026.710	0.1746	0.6496	0.8929	0.2409	-2018.454	0.1651	0.6854	0.9389	0.2432	-2037.836	0.1746	0.7178	0.9233	0.2537	-2032.136	0.1759	0.6934	0.9483	0.2447	-2038.058	0.1769	0.7232	0.9483	0.2447	-2038.058	0.1769	0.7232	0.9820	0.2437	-2051.356	0.1828	0.7502	0.5795	0.1874	-1850.744	0.0918	0.4897	0.5795	0.1874	-1850.744	0.0918	0.4897	0.5540	0.2009	-1840.759	0.0917	0.4565	0.4785	0.2347	-1805.402	0.0871	0.3712	0.4785	0.2347	-1805.402	0.0871	0.3712	0.4698	0.2347	-1800.074	0.0855	0.3645	0.4698	0.2347	-1800.074	0.0855	0.3645	0.4918	0.2710	-1822.707	0.0973	0.3589	0.4828	0.2791	-1818.249	0.0971	0.3478	0.5226	0.2595	-1840.403	0.1009	0.3888	0.1074	0.1281	-1470.481	0.0131	0.1023	0.1985	0.1591	-1572.085	0.0282	0.1773	0.1985	0.1591	-1572.085	0.0282	0.1773	0.0274	0.3021	-1358.008	0.0057	0.0190	0.0274	0.3021	-1358.008	0.0057	0.0190	0.0274	0.3021	-1358.008	0.0057	0.0190	0.0303	0.2513	-1362.926	0.0057	0.0229	0.0274	0.3021	-1358.008	0.0057	0.0190	0.0274	0.3021	-1358.008	0.0057	0.0190	0.0274	0.3021	-1358.008	0.0057	0.0190	0.0274	0.3021	-1358.008	0.0057	0.0190	0.0245	0.3780	-1352.882	0.0057	0.0152	0.0245	0.3780	-1352.882	0.0057	0.0152	0.0245	0.3780	-1352.882	0.0057	0.0152	0.0183	0.3786	-1341.155	0.0043	0.0114	0.0274	0.3021	-1358.008	0.0057	0.0190	0.0245	0.3780	-1352.882	0.0057	0.0152	0.0242	0.2263	-1351.657	0.0043	0.0190	0.0274	0.3021	-1358.008	0.0057	0.0190	0.0274	0.3021	-1358.008	0.0057	0.0190	0.0245	0.3780	-1352.882	0.0057	0.0152	0.0180	0.1893	-1339.847	0.0029	0.0152	0.0180	0.1890	-1339.842	0.0029	0.0152	0.0148	0.0946	-1332.631	0.0014	0.0152	0.0119	0.1264	-1327.252	0.0014	0.0113	0.0119	0.1264	-1327.252	0.0014	0.0113	0.0119	0.1264	-1327.252	0.0014	0.0113	0.0119	0.1264	-1327.252	0.0014	0.0113	0.0119	0.1264	-1327.252	0.0014	0.0113	0.0119	0.1264	-1327.252	0.0014	0.0113	0.0119	0.1264	-1327.252	0.0014	0.0113	0.0119	0.1264	-1327.252	0.0014	0.0113	0.0119	0.1264	-1327.252	0.0014	0.0113	0.0119	0.1264	-1327.252	0.0014	0.0113	0.0119	0.1264	-1327.252	0.0014	0.0113	0.0119	0.1264	-1327.252	0.0014	0.0113	0.0180	0.1893	-1339.847	0.0029	0.0152	0.0180	0.1893	-1339.847	0.0029	0.0152	0.0180	0.1893	-1339.847	0.0029	0.0152	0.0180	0.1893	-1339.847	0.0029	0.0152	0.0180	0.1893	-1339.847	0.0029	0.0152	0.0180	0.1893	-1339.847	0.0029	0.0152	0.0090	0.1902	-1321.529	0.0014	0.0075	0.0119	0.1264	-1327.252	0.0014	0.0113	0.0119	0.1264	-1327.252	0.0014	0.0113	0.0119	0.1264	-1327.252	0.0014	0.0113	0.0177	0.0756	-1337.759	0.0014	0.0190	0.0148	0.0946	-1332.631	0.0014	0.0152	0.0058	0.0010	-1312.935	0.0000	0.0075	0.0116	0.0010	-1324.048	0.0000	0.0151	0.0090	0.1902	-1321.529	0.0014	0.0075	0.0119	0.1267	-1327.258	0.0014	0.0113	0.0145	0.0010	-1329.172	0.0000	0.0189	0.0087	0.0010	-1318.658	0.0000	0.0113	0.0145	0.0010	-1329.172	0.0000	0.0189	0.0145	0.0010	-1329.172	0.0000	0.0189	0.0058	0.0010	-1312.932	0.0000	0.0075	0.0058	0.0010	-1312.935	0.0000	0.0075	0.0116	0.0010	-1324.045	0.0000	0.0151	0.0087	0.0010	-1318.662	0.0000	0.0113	0.0090	0.1906	-1321.533	0.0014	0.0075	0.0119	0.1265	-1327.254	0.0014	0.0113	0.0119	0.1265	-1327.254	0.0014	0.0113	0.0090	0.1902	-1321.529	0.0014	0.0075	0.0090	0.1902	-1321.529	0.0014	0.0075	0.0058	0.0010	-1312.935	0.0000	0.0075	0.0058	0.0010	-1312.935	0.0000	0.0075	0.0058	0.0010	-1312.935	0.0000	0.0075	0.0145	0.0010	-1329.172	0.0000	0.0189	0.0145	0.0010	-1329.172	0.0000	0.0189	0.0087	0.0010	-1318.662	0.0000	0.0113	0.0058	0.0010	-1312.935	0.0000	0.0075	0.0087	0.0010	-1318.662	0.0000	0.0113	0.0087	0.0010	-1318.658	0.0000	0.0113	0.0058	0.0010	-1312.935	0.0000	0.0075	0.0116	0.0010	-1324.045	0.0000	0.0151	0.0030	0.0010	-1306.681	0.0000	0.0039	0.0029	0.0010	-1306.679	0.0000	0.0037	0.0029	0.0010	-1306.679	0.0000	0.0037	1.1478	0.3172	-2134.707	0.2471	0.7790	0.9450	0.3577	-2074.780	0.2161	0.6043	0.8852	0.3815	-2052.049	0.2088	0.5474	0.9375	0.3271	-2063.336	0.2051	0.6269	1.1899	0.3084	-2148.100	0.2524	0.8185	0.9322	0.4170	-2078.448	0.2291	0.5494	0.9262	0.4243	-2076.898	0.2294	0.5407	0.9329	0.3643	-2068.368	0.2153	0.5909	0.9052	0.4165	-2067.891	0.2224	0.5339	0.8996	0.4207	-2066.015	0.2220	0.5277	0.9079	0.4444	-2072.155	0.2295	0.5165	0.9133	0.4381	-2073.840	0.2295	0.5237	0.9079	0.4444	-2072.155	0.2295	0.5165	0.9237	0.4087	-2073.360	0.2250	0.5504	0.9539	0.2668	-2047.443	0.1870	0.7010	0.8924	0.3237	-2043.001	0.1941	0.5997	0.9601	0.2808	-2060.724	0.1937	0.6896	0.9076	0.3080	-2047.695	0.1924	0.6247	0.9184	0.3023	-2050.763	0.1928	0.6377	0.9360	0.2868	-2052.706	0.1910	0.6660	0.9006	0.3313	-2051.106	0.1983	0.5984	0.9006	0.3313	-2051.106	0.1983	0.5984	0.8597	0.3030	-2027.764	0.1807	0.5963	0.8124	0.2974	-2003.707	0.1691	0.5684	0.8453	0.3092	-2021.864	0.1796	0.5808	0.7731	0.3575	-1998.592	0.1768	0.4944	0.7770	0.3462	-1999.852	0.1749	0.5051	0.7655	0.3579	-1996.682	0.1751	0.4893	0.8900	0.2627	-2025.995	0.1730	0.6585	0.8268	0.3084	-2009.604	0.1754	0.5687	0.8627	0.2638	-2013.343	0.1681	0.6372	0.8624	0.2642	-2013.416	0.1681	0.6365	0.8504	0.2670	-2010.089	0.1668	0.6247	0.9250	0.2592	-2039.238	0.1784	0.6883	0.9538	0.2578	-2049.204	0.1834	0.7115	0.8184	0.3541	-2019.646	0.1863	0.5260	0.8288	0.3442	-2023.088	0.1860	0.5404	0.8184	0.3541	-2019.646	0.1863	0.5260	0.8141	0.2842	-2000.899	0.1653	0.5816	0.8185	0.2979	-2006.665	0.1705	0.5722	0.8197	0.2968	-2006.420	0.1704	0.5741	0.8134	0.3015	-2004.959	0.1705	0.5654	0.8495	0.2696	-2010.495	0.1676	0.6214	0.8927	0.2657	-2028.256	0.1746	0.6572	0.8990	0.2381	-2019.956	0.1651	0.6933	0.9452	0.2404	-2039.294	0.1746	0.7260	0.9165	0.2573	-2030.770	0.1760	0.6842	0.9337	0.2517	-2035.518	0.1771	0.7036	0.9337	0.2517	-2035.518	0.1771	0.7036	0.9747	0.2470	-2050.070	0.1829	0.7404	0.5842	0.1851	-1852.568	0.0918	0.4959	0.5842	0.1851	-1852.568	0.0918	0.4959	0.5585	0.1984	-1842.648	0.0917	0.4624	0.4694	0.2430	-1801.432	0.0872	0.3590	0.4694	0.2430	-1801.432	0.0872	0.3590	0.4609	0.2430	-1796.065	0.0856	0.3525	0.4609	0.2430	-1796.065	0.0856	0.3525	0.4912	0.2719	-1822.853	0.0973	0.3580	0.4822	0.2800	-1818.390	0.0971	0.3468	0.5269	0.2558	-1842.437	0.1009	0.3943	0.1075	0.1280	-1470.462	0.0131	0.1023	0.1982	0.1595	-1572.168	0.0282	0.1769	0.1982	0.1595	-1572.168	0.0282	0.1769	0.0274	0.3018	-1358.004	0.0057	0.0190	0.0274	0.3018	-1358.004	0.0057	0.0190	0.0274	0.3018	-1358.004	0.0057	0.0190	0.0244	0.3787	-1352.886	0.0057	0.0152	0.0274	0.3019	-1358.004	0.0057	0.0190	0.0274	0.3018	-1358.004	0.0057	0.0190	0.0274	0.3018	-1358.004	0.0057	0.0190	0.0274	0.3018	-1358.004	0.0057	0.0190	0.0303	0.2513	-1362.926	0.0057	0.0229	0.0303	0.2513	-1362.926	0.0057	0.0229	0.0303	0.2513	-1362.926	0.0057	0.0229	0.0242	0.2265	-1351.659	0.0043	0.0190	0.0274	0.3018	-1358.004	0.0057	0.0190	0.0303	0.2513	-1362.926	0.0057	0.0229	0.0242	0.2261	-1351.653	0.0043	0.0190	0.0274	0.3019	-1358.004	0.0057	0.0190	0.0274	0.3019	-1358.004	0.0057	0.0190	0.0303	0.2513	-1362.926	0.0057	0.0229	0.0180	0.1898	-1339.854	0.0029	0.0151	0.0180	0.1895	-1339.849	0.0029	0.0151	0.0148	0.0948	-1332.638	0.0014	0.0151	0.0119	0.1267	-1327.258	0.0014	0.0113	0.0119	0.1267	-1327.258	0.0014	0.0113	0.0119	0.1267	-1327.258	0.0014	0.0113	0.0119	0.1267	-1327.258	0.0014	0.0113	0.0119	0.1267	-1327.258	0.0014	0.0113	0.0119	0.1267	-1327.258	0.0014	0.0113	0.0119	0.1267	-1327.258	0.0014	0.0113	0.0119	0.1267	-1327.258	0.0014	0.0113	0.0119	0.1267	-1327.258	0.0014	0.0113	0.0119	0.1267	-1327.258	0.0014	0.0113	0.0119	0.1267	-1327.258	0.0014	0.0113	0.0119	0.1267	-1327.258	0.0014	0.0113	0.0180	0.1898	-1339.854	0.0029	0.0151	0.0180	0.1898	-1339.854	0.0029	0.0151	0.0180	0.1898	-1339.854	0.0029	0.0151	0.0180	0.1898	-1339.854	0.0029	0.0151	0.0180	0.1898	-1339.854	0.0029	0.0151	0.0180	0.1898	-1339.854	0.0029	0.0151	0.0090	0.1906	-1321.533	0.0014	0.0075	0.0119	0.1267	-1327.258	0.0014	0.0113	0.0119	0.1267	-1327.258	0.0014	0.0113	0.0119	0.1267	-1327.258	0.0014	0.0113	0.0177	0.0757	-1337.769	0.0014	0.0189	0.0148	0.0948	-1332.638	0.0014	0.0151	0.0058	0.0010	-1312.934	0.0000	0.0075	0.0116	0.0010	-1324.045	0.0000	0.0151	0.0032	99.0000	-1307.643	0.0014	0.0000	0.0119	0.1266	-1327.256	0.0014	0.0113	0.0145	0.0010	-1329.169	0.0000	0.0189	0.0087	0.0010	-1318.656	0.0000	0.0113	0.0145	0.0010	-1329.169	0.0000	0.0189	0.0145	0.0010	-1329.169	0.0000	0.0189	0.0058	0.0010	-1312.931	0.0000	0.0075	0.0058	0.0010	-1312.934	0.0000	0.0075	0.0116	0.0010	-1324.043	0.0000	0.0151	0.0087	0.0010	-1318.660	0.0000	0.0113	0.0147	0.0950	-1332.645	0.0014	0.0151	0.0061	0.3814	-1315.279	0.0014	0.0038	0.0061	0.3814	-1315.279	0.0014	0.0038	0.0032	99.0000	-1307.643	0.0014	0.0000	0.0032	99.0000	-1307.643	0.0014	0.0000	0.0058	0.0010	-1312.934	0.0000	0.0075	0.0061	0.0010	-1312.936	0.0000	0.0079	0.0058	0.0010	-1312.934	0.0000	0.0075	0.0145	0.0010	-1329.169	0.0000	0.0189	0.0145	0.0010	-1329.169	0.0000	0.0189	0.0087	0.0010	-1318.660	0.0000	0.0113	0.0058	0.0010	-1312.934	0.0000	0.0075	0.0087	0.0010	-1318.660	0.0000	0.0113	0.0087	0.0010	-1318.656	0.0000	0.0113	0.0058	0.0010	-1312.934	0.0000	0.0075	0.0116	0.0010	-1324.043	0.0000	0.0151	0.0029	0.0010	-1306.679	0.0000	0.0037	0.0030	0.0010	-1306.680	0.0000	0.0040	0.0029	0.0010	-1306.679	0.0000	0.0037	0.0058	0.0010	-1312.934	0.0000	0.0075	1.1557	0.3125	-2135.963	0.2469	0.7900	0.9462	0.3565	-2074.549	0.2160	0.6060	0.8740	0.3928	-2048.794	0.2090	0.5321	0.9319	0.3312	-2061.736	0.2051	0.6193	1.1981	0.3039	-2149.306	0.2522	0.8299	0.9270	0.4228	-2076.732	0.2292	0.5423	0.9210	0.4301	-2075.166	0.2295	0.5336	0.9274	0.3691	-2066.715	0.2154	0.5835	0.9001	0.4224	-2066.147	0.2225	0.5268	0.8945	0.4265	-2064.260	0.2221	0.5207	0.9028	0.4508	-2070.381	0.2297	0.5094	0.9082	0.4444	-2072.079	0.2296	0.5167	0.9028	0.4508	-2070.381	0.2297	0.5094	0.9184	0.4144	-2071.645	0.2251	0.5432	0.9477	0.2701	-2045.941	0.1871	0.6927	0.8869	0.3280	-2041.359	0.1942	0.5922	0.9540	0.2844	-2059.208	0.1938	0.6814	0.9020	0.3119	-2046.090	0.1925	0.6171	0.9127	0.3061	-2049.176	0.1929	0.6300	0.9301	0.2904	-2051.158	0.1911	0.6580	0.8952	0.3357	-2049.463	0.1984	0.5910	0.8952	0.3357	-2049.463	0.1984	0.5910	0.8544	0.3069	-2026.116	0.1808	0.5891	0.8073	0.3012	-2002.013	0.1691	0.5615	0.8400	0.3131	-2020.191	0.1796	0.5737	0.7683	0.3624	-1996.771	0.1768	0.4880	0.7721	0.3508	-1998.050	0.1749	0.4987	0.7607	0.3627	-1994.851	0.1752	0.4829	0.8843	0.2658	-2024.435	0.1730	0.6509	0.8326	0.3038	-2011.176	0.1752	0.5768	0.8571	0.2670	-2011.752	0.1681	0.6296	0.8567	0.2674	-2011.825	0.1682	0.6289	0.8448	0.2703	-2008.481	0.1669	0.6172	0.9189	0.2624	-2037.718	0.1785	0.6803	0.9476	0.2609	-2047.715	0.1835	0.7031	0.8134	0.3590	-2017.883	0.1864	0.5191	0.8237	0.3489	-2021.350	0.1861	0.5334	0.8134	0.3590	-2017.883	0.1864	0.5191	0.8088	0.2879	-1999.225	0.1654	0.5745	0.8133	0.3018	-2004.977	0.1706	0.5652	0.8144	0.3006	-2004.735	0.1704	0.5670	0.8082	0.3055	-2003.260	0.1706	0.5584	0.8440	0.2730	-2008.882	0.1676	0.6140	0.8869	0.2690	-2026.694	0.1747	0.6494	0.9059	0.2347	-2021.321	0.1649	0.7028	0.9523	0.2370	-2040.614	0.1744	0.7358	0.9105	0.2604	-2029.245	0.1761	0.6762	0.9351	0.2509	-2035.248	0.1770	0.7056	0.9351	0.2509	-2035.248	0.1770	0.7056	0.9683	0.2499	-2048.616	0.1829	0.7319	0.5795	0.1875	-1850.738	0.0918	0.4897	0.5795	0.1875	-1850.738	0.0918	0.4897	0.5540	0.2010	-1840.753	0.0918	0.4565	0.4700	0.2423	-1801.274	0.0872	0.3599	0.4700	0.2423	-1801.274	0.0872	0.3599	0.4614	0.2423	-1795.910	0.0856	0.3533	0.4614	0.2423	-1795.910	0.0856	0.3533	0.4918	0.2711	-1822.698	0.0973	0.3589	0.4828	0.2792	-1818.239	0.0971	0.3477	0.5227	0.2596	-1840.394	0.1009	0.3887	0.1012	0.1393	-1463.726	0.0131	0.0941	0.1985	0.1591	-1572.084	0.0282	0.1772	0.1985	0.1591	-1572.084	0.0282	0.1773	0.0215	0.5048	-1347.502	0.0057	0.0114	0.0215	0.5048	-1347.502	0.0057	0.0114	0.0215	0.5048	-1347.502	0.0057	0.0114	0.0245	0.3779	-1352.879	0.0057	0.0152	0.0215	0.5048	-1347.502	0.0057	0.0114	0.0215	0.5048	-1347.502	0.0057	0.0114	0.0215	0.5048	-1347.502	0.0057	0.0114	0.0215	0.5048	-1347.502	0.0057	0.0114	0.0245	0.3782	-1352.882	0.0057	0.0152	0.0245	0.3782	-1352.882	0.0057	0.0152	0.0245	0.3782	-1352.882	0.0057	0.0152	0.0183	0.3788	-1341.154	0.0043	0.0114	0.0215	0.5048	-1347.502	0.0057	0.0114	0.0245	0.3782	-1352.882	0.0057	0.0152	0.0183	0.3781	-1341.151	0.0043	0.0114	0.0215	0.5048	-1347.502	0.0057	0.0114	0.0215	0.5048	-1347.502	0.0057	0.0114	0.0245	0.3782	-1352.882	0.0057	0.0152	0.0238	0.1259	-1349.902	0.0029	0.0228	0.0239	0.1257	-1349.894	0.0029	0.0228	0.0206	0.0629	-1342.685	0.0014	0.0228	0.0177	0.0757	-1337.766	0.0014	0.0189	0.0177	0.0757	-1337.766	0.0014	0.0189	0.0177	0.0757	-1337.766	0.0014	0.0189	0.0177	0.0757	-1337.766	0.0014	0.0189	0.0177	0.0757	-1337.766	0.0014	0.0189	0.0177	0.0756	-1337.766	0.0014	0.0189	0.0177	0.0757	-1337.766	0.0014	0.0189	0.0177	0.0757	-1337.766	0.0014	0.0189	0.0177	0.0756	-1337.766	0.0014	0.0189	0.0177	0.0757	-1337.766	0.0014	0.0189	0.0177	0.0756	-1337.766	0.0014	0.0189	0.0177	0.0757	-1337.766	0.0014	0.0189	0.0238	0.1259	-1349.902	0.0029	0.0228	0.0238	0.1259	-1349.902	0.0029	0.0228	0.0238	0.1259	-1349.902	0.0029	0.0228	0.0238	0.1259	-1349.902	0.0029	0.0228	0.0238	0.1259	-1349.902	0.0029	0.0228	0.0238	0.1259	-1349.902	0.0029	0.0228	0.0148	0.0948	-1332.641	0.0014	0.0151	0.0177	0.0757	-1337.766	0.0014	0.0189	0.0177	0.0757	-1337.766	0.0014	0.0189	0.0177	0.0757	-1337.766	0.0014	0.0189	0.0236	0.0538	-1347.442	0.0014	0.0266	0.0206	0.0629	-1342.685	0.0014	0.0228	0.0000	99.0000	-1299.039	0.0000	0.0000	0.0058	0.0010	-1312.931	0.0000	0.0075	0.0090	0.1901	-1321.529	0.0014	0.0075	0.0061	0.3812	-1315.279	0.0014	0.0038	0.0087	0.0010	-1318.654	0.0000	0.0113	0.0087	0.0010	-1318.658	0.0000	0.0113	0.0087	0.0010	-1318.654	0.0000	0.0113	0.0087	0.0010	-1318.654	0.0000	0.0113	0.0058	0.0010	-1312.932	0.0000	0.0075	0.0000	99.0000	-1299.039	0.0000	0.0000	0.0058	0.0010	-1312.930	0.0000	0.0075	0.0029	0.0010	-1306.678	0.0000	0.0038	0.0090	0.1907	-1321.533	0.0014	0.0075	0.0119	0.1265	-1327.254	0.0014	0.0113	0.0119	0.1265	-1327.254	0.0014	0.0113	0.0090	0.1901	-1321.529	0.0014	0.0075	0.0090	0.1902	-1321.529	0.0014	0.0075	0.0000	99.0000	-1299.039	0.0000	0.0000	0.0000	99.0000	-1299.039	0.0000	0.0000	0.0000	99.0000	-1299.039	0.0000	0.0000	0.0087	0.0010	-1318.654	0.0000	0.0113	0.0087	0.0010	-1318.654	0.0000	0.0113	0.0087	0.0010	-1318.662	0.0000	0.0113	0.0000	99.0000	-1299.039	0.0000	0.0000	0.0029	0.0010	-1306.678	0.0000	0.0038	0.0087	0.0010	-1318.658	0.0000	0.0113	0.0000	99.0000	-1299.039	0.0000	0.0000	0.0061	0.0010	-1312.932	0.0000	0.0079	0.0029	0.0010	-1306.679	0.0000	0.0037	0.0030	0.0010	-1306.681	0.0000	0.0039	0.0029	0.0010	-1306.679	0.0000	0.0037	0.0060	0.0010	-1312.937	0.0000	0.0078	0.0058	0.0010	-1312.934	0.0000	0.0075	1.1627	0.3090	-2137.316	0.2469	0.7991	0.9451	0.3580	-2074.754	0.2162	0.6040	0.8853	0.3818	-2052.021	0.2089	0.5472	0.9376	0.3274	-2063.313	0.2051	0.6267	1.1899	0.3082	-2148.126	0.2523	0.8188	0.9323	0.4175	-2078.416	0.2293	0.5492	0.9262	0.4248	-2076.864	0.2295	0.5404	0.9330	0.3646	-2068.341	0.2154	0.5907	0.9053	0.4170	-2067.859	0.2225	0.5336	0.8996	0.4211	-2065.983	0.2221	0.5274	0.9080	0.4450	-2072.120	0.2297	0.5162	0.9133	0.4386	-2073.806	0.2296	0.5234	0.9080	0.4450	-2072.120	0.2297	0.5162	0.9237	0.4092	-2073.329	0.2251	0.5502	0.9407	0.2739	-2044.575	0.1872	0.6834	0.8924	0.3240	-2042.980	0.1942	0.5995	0.9472	0.2885	-2057.825	0.1939	0.6721	0.8958	0.3164	-2044.607	0.1926	0.6087	0.9184	0.3026	-2050.743	0.1929	0.6375	0.9236	0.2945	-2049.740	0.1912	0.6491	0.8892	0.3407	-2047.936	0.1985	0.5827	0.8892	0.3407	-2047.936	0.1985	0.5827	0.8598	0.3032	-2027.745	0.1808	0.5961	0.8125	0.2976	-2003.689	0.1691	0.5683	0.8342	0.3176	-2018.633	0.1797	0.5658	0.7732	0.3578	-1998.570	0.1769	0.4943	0.7770	0.3464	-1999.831	0.1749	0.5049	0.7556	0.3682	-1993.116	0.1753	0.4760	0.8900	0.2628	-2025.979	0.1730	0.6583	0.8380	0.3002	-2012.826	0.1753	0.5838	0.8628	0.2639	-2013.327	0.1681	0.6370	0.8624	0.2643	-2013.401	0.1682	0.6363	0.8504	0.2671	-2010.074	0.1669	0.6246	0.9123	0.2661	-2036.333	0.1786	0.6712	0.9407	0.2646	-2046.364	0.1836	0.6938	0.8185	0.3544	-2019.623	0.1864	0.5258	0.8289	0.3445	-2023.066	0.1861	0.5402	0.8185	0.3544	-2019.623	0.1864	0.5258	0.8029	0.2921	-1997.667	0.1655	0.5665	0.8185	0.2981	-2006.648	0.1706	0.5721	0.8197	0.2970	-2006.402	0.1704	0.5739	0.8134	0.3017	-2004.941	0.1706	0.5653	0.8496	0.2698	-2010.480	0.1676	0.6213	0.8804	0.2729	-2025.262	0.1748	0.6406	0.8990	0.2380	-2019.969	0.1650	0.6935	0.9452	0.2403	-2039.309	0.1745	0.7262	0.9165	0.2574	-2030.755	0.1761	0.6841	0.9337	0.2519	-2035.502	0.1772	0.7034	0.9337	0.2519	-2035.502	0.1772	0.7034	0.9747	0.2471	-2050.055	0.1829	0.7402	0.5744	0.1902	-1849.014	0.0918	0.4829	0.5744	0.1902	-1849.014	0.0918	0.4829	0.5491	0.2040	-1838.956	0.0918	0.4499	0.4694	0.2431	-1801.424	0.0873	0.3590	0.4694	0.2431	-1801.424	0.0873	0.3590	0.4609	0.2431	-1796.058	0.0857	0.3524	0.4609	0.2431	-1796.058	0.0857	0.3524	0.4828	0.2812	-1818.654	0.0975	0.3466	0.4740	0.2898	-1814.128	0.0973	0.3357	0.5181	0.2639	-1838.431	0.1010	0.3826	0.1075	0.1280	-1470.461	0.0131	0.1023	0.1915	0.1680	-1566.540	0.0282	0.1680	0.1915	0.1680	-1566.540	0.0282	0.1680	0.0274	0.3020	-1358.004	0.0057	0.0190	0.0274	0.3020	-1358.004	0.0057	0.0190	0.0274	0.3020	-1358.004	0.0057	0.0190	0.0245	0.3789	-1352.885	0.0057	0.0152	0.0274	0.3020	-1358.004	0.0057	0.0190	0.0274	0.3020	-1358.004	0.0057	0.0190	0.0274	0.3020	-1358.004	0.0057	0.0190	0.0274	0.3020	-1358.004	0.0057	0.0190	0.0245	0.3779	-1352.879	0.0057	0.0152	0.0245	0.3779	-1352.879	0.0057	0.0152	0.0245	0.3778	-1352.879	0.0057	0.0152	0.0183	0.3785	-1341.152	0.0043	0.0114	0.0274	0.3020	-1358.004	0.0057	0.0190	0.0245	0.3779	-1352.879	0.0057	0.0152	0.0242	0.2262	-1351.653	0.0043	0.0190	0.0274	0.3020	-1358.004	0.0057	0.0190	0.0274	0.3020	-1358.004	0.0057	0.0190	0.0245	0.3779	-1352.879	0.0057	0.0152	0.0180	0.1898	-1339.854	0.0029	0.0151	0.0180	0.1895	-1339.849	0.0029	0.0151	0.0148	0.0948	-1332.638	0.0014	0.0151	0.0119	0.1267	-1327.258	0.0014	0.0113	0.0119	0.1267	-1327.258	0.0014	0.0113	0.0119	0.1267	-1327.258	0.0014	0.0113	0.0119	0.1267	-1327.258	0.0014	0.0113	0.0119	0.1267	-1327.258	0.0014	0.0113	0.0119	0.1267	-1327.258	0.0014	0.0113	0.0119	0.1267	-1327.258	0.0014	0.0113	0.0119	0.1267	-1327.258	0.0014	0.0113	0.0119	0.1267	-1327.258	0.0014	0.0113	0.0119	0.1267	-1327.258	0.0014	0.0113	0.0119	0.1267	-1327.258	0.0014	0.0113	0.0119	0.1267	-1327.258	0.0014	0.0113	0.0180	0.1898	-1339.854	0.0029	0.0151	0.0180	0.1898	-1339.854	0.0029	0.0151	0.0180	0.1898	-1339.854	0.0029	0.0151	0.0180	0.1898	-1339.854	0.0029	0.0151	0.0180	0.1898	-1339.854	0.0029	0.0151	0.0180	0.1898	-1339.854	0.0029	0.0151	0.0090	0.1906	-1321.533	0.0014	0.0075	0.0119	0.1267	-1327.258	0.0014	0.0113	0.0119	0.1267	-1327.258	0.0014	0.0113	0.0119	0.1267	-1327.258	0.0014	0.0113	0.0177	0.0757	-1337.769	0.0014	0.0189	0.0148	0.0948	-1332.638	0.0014	0.0151	0.0058	0.0010	-1312.934	0.0000	0.0075	0.0116	0.0010	-1324.045	0.0000	0.0151	0.0090	0.1906	-1321.533	0.0014	0.0075	0.0119	0.1266	-1327.256	0.0014	0.0113	0.0145	0.0010	-1329.169	0.0000	0.0189	0.0145	0.0010	-1329.175	0.0000	0.0189	0.0145	0.0010	-1329.169	0.0000	0.0189	0.0145	0.0010	-1329.169	0.0000	0.0189	0.0116	0.0010	-1324.048	0.0000	0.0151	0.0061	0.0010	-1312.936	0.0000	0.0079	0.0116	0.0010	-1324.043	0.0000	0.0151	0.0087	0.0010	-1318.660	0.0000	0.0113	0.0090	0.1905	-1321.531	0.0014	0.0075	0.0118	0.1268	-1327.259	0.0014	0.0113	0.0118	0.1268	-1327.259	0.0014	0.0113	0.0090	0.1906	-1321.533	0.0014	0.0075	0.0090	0.1906	-1321.533	0.0014	0.0075	0.0058	0.0010	-1312.934	0.0000	0.0075	0.0058	0.0010	-1312.934	0.0000	0.0075	0.0058	0.0010	-1312.934	0.0000	0.0075	0.0145	0.0010	-1329.169	0.0000	0.0189	0.0145	0.0010	-1329.169	0.0000	0.0189	0.0145	0.0010	-1329.182	0.0000	0.0189	0.0058	0.0010	-1312.934	0.0000	0.0075	0.0087	0.0010	-1318.660	0.0000	0.0113	0.0145	0.0010	-1329.175	0.0000	0.0189	0.0058	0.0010	-1312.934	0.0000	0.0075	0.0116	0.0010	-1324.043	0.0000	0.0151	0.0086	0.0010	-1318.664	0.0000	0.0113	0.0086	0.0010	-1318.664	0.0000	0.0113	0.0086	0.0010	-1318.664	0.0000	0.0113	0.0058	0.0010	-1312.934	0.0000	0.0075	0.0057	0.0010	-1312.937	0.0000	0.0075	0.0058	0.0010	-1312.934	0.0000	0.0075	1.1627	0.3090	-2137.316	0.2469	0.7991	0.9451	0.3580	-2074.754	0.2162	0.6040	0.8853	0.3818	-2052.021	0.2089	0.5472	0.9376	0.3274	-2063.313	0.2051	0.6267	1.1899	0.3082	-2148.126	0.2523	0.8188	0.9323	0.4175	-2078.416	0.2293	0.5492	0.9262	0.4248	-2076.864	0.2295	0.5404	0.9330	0.3646	-2068.341	0.2154	0.5907	0.9053	0.4170	-2067.859	0.2225	0.5336	0.8996	0.4211	-2065.983	0.2221	0.5274	0.9080	0.4450	-2072.120	0.2297	0.5162	0.9133	0.4386	-2073.806	0.2296	0.5234	0.9080	0.4450	-2072.120	0.2297	0.5162	0.9237	0.4092	-2073.329	0.2251	0.5502	0.9407	0.2739	-2044.575	0.1872	0.6834	0.8924	0.3240	-2042.980	0.1942	0.5995	0.9472	0.2885	-2057.825	0.1939	0.6721	0.8958	0.3164	-2044.607	0.1926	0.6087	0.9184	0.3026	-2050.743	0.1929	0.6375	0.9236	0.2945	-2049.740	0.1912	0.6491	0.8892	0.3407	-2047.936	0.1985	0.5827	0.8892	0.3407	-2047.936	0.1985	0.5827	0.8598	0.3032	-2027.745	0.1808	0.5961	0.8125	0.2976	-2003.689	0.1691	0.5683	0.8342	0.3176	-2018.633	0.1797	0.5658	0.7732	0.3578	-1998.570	0.1769	0.4943	0.7770	0.3464	-1999.831	0.1749	0.5049	0.7556	0.3682	-1993.116	0.1753	0.4760	0.8900	0.2628	-2025.979	0.1730	0.6583	0.8380	0.3002	-2012.826	0.1753	0.5838	0.8628	0.2639	-2013.327	0.1681	0.6370	0.8624	0.2643	-2013.401	0.1682	0.6363	0.8504	0.2671	-2010.074	0.1669	0.6246	0.9123	0.2661	-2036.333	0.1786	0.6712	0.9407	0.2646	-2046.364	0.1836	0.6938	0.8185	0.3544	-2019.623	0.1864	0.5258	0.8289	0.3445	-2023.066	0.1861	0.5402	0.8185	0.3544	-2019.623	0.1864	0.5258	0.8029	0.2921	-1997.667	0.1655	0.5665	0.8185	0.2981	-2006.648	0.1706	0.5721	0.8197	0.2970	-2006.402	0.1704	0.5739	0.8134	0.3017	-2004.941	0.1706	0.5653	0.8496	0.2698	-2010.480	0.1676	0.6213	0.8804	0.2729	-2025.262	0.1748	0.6406	0.8990	0.2380	-2019.969	0.1650	0.6935	0.9452	0.2403	-2039.309	0.1745	0.7262	0.9165	0.2574	-2030.755	0.1761	0.6841	0.9337	0.2519	-2035.502	0.1772	0.7034	0.9337	0.2519	-2035.502	0.1772	0.7034	0.9747	0.2471	-2050.055	0.1829	0.7402	0.5744	0.1902	-1849.014	0.0918	0.4829	0.5744	0.1902	-1849.014	0.0918	0.4829	0.5491	0.2040	-1838.956	0.0918	0.4499	0.4694	0.2431	-1801.424	0.0873	0.3590	0.4694	0.2431	-1801.424	0.0873	0.3590	0.4609	0.2431	-1796.058	0.0857	0.3524	0.4609	0.2431	-1796.058	0.0857	0.3524	0.4828	0.2812	-1818.654	0.0975	0.3466	0.4740	0.2898	-1814.128	0.0973	0.3357	0.5181	0.2639	-1838.431	0.1010	0.3826	0.1075	0.1280	-1470.461	0.0131	0.1023	0.1915	0.1680	-1566.540	0.0282	0.1680	0.1915	0.1680	-1566.540	0.0282	0.1680	0.0274	0.3020	-1358.004	0.0057	0.0190	0.0274	0.3019	-1358.004	0.0057	0.0190	0.0274	0.3020	-1358.004	0.0057	0.0190	0.0245	0.3789	-1352.885	0.0057	0.0152	0.0274	0.3020	-1358.004	0.0057	0.0190	0.0274	0.3020	-1358.004	0.0057	0.0190	0.0274	0.3020	-1358.004	0.0057	0.0190	0.0274	0.3020	-1358.004	0.0057	0.0190	0.0245	0.3778	-1352.879	0.0057	0.0152	0.0245	0.3778	-1352.879	0.0057	0.0152	0.0245	0.3779	-1352.879	0.0057	0.0152	0.0183	0.3785	-1341.152	0.0043	0.0114	0.0274	0.3020	-1358.004	0.0057	0.0190	0.0245	0.3778	-1352.879	0.0057	0.0152	0.0242	0.2262	-1351.653	0.0043	0.0190	0.0274	0.3020	-1358.004	0.0057	0.0190	0.0274	0.3020	-1358.004	0.0057	0.0190	0.0245	0.3779	-1352.879	0.0057	0.0152	0.0180	0.1898	-1339.854	0.0029	0.0151	0.0180	0.1895	-1339.849	0.0029	0.0151	0.0148	0.0948	-1332.638	0.0014	0.0151	0.0119	0.1267	-1327.258	0.0014	0.0113	0.0119	0.1267	-1327.258	0.0014	0.0113	0.0119	0.1267	-1327.258	0.0014	0.0113	0.0119	0.1267	-1327.258	0.0014	0.0113	0.0119	0.1267	-1327.258	0.0014	0.0113	0.0119	0.1267	-1327.258	0.0014	0.0113	0.0119	0.1267	-1327.258	0.0014	0.0113	0.0119	0.1267	-1327.258	0.0014	0.0113	0.0119	0.1267	-1327.258	0.0014	0.0113	0.0119	0.1267	-1327.258	0.0014	0.0113	0.0119	0.1267	-1327.258	0.0014	0.0113	0.0119	0.1267	-1327.258	0.0014	0.0113	0.0180	0.1898	-1339.854	0.0029	0.0151	0.0180	0.1898	-1339.854	0.0029	0.0151	0.0180	0.1898	-1339.854	0.0029	0.0151	0.0180	0.1898	-1339.854	0.0029	0.0151	0.0180	0.1898	-1339.854	0.0029	0.0151	0.0180	0.1898	-1339.854	0.0029	0.0151	0.0090	0.1906	-1321.533	0.0014	0.0075	0.0119	0.1267	-1327.258	0.0014	0.0113	0.0119	0.1267	-1327.258	0.0014	0.0113	0.0119	0.1267	-1327.258	0.0014	0.0113	0.0177	0.0757	-1337.769	0.0014	0.0189	0.0148	0.0948	-1332.638	0.0014	0.0151	0.0058	0.0010	-1312.934	0.0000	0.0075	0.0116	0.0010	-1324.045	0.0000	0.0151	0.0090	0.1906	-1321.533	0.0014	0.0075	0.0119	0.1266	-1327.256	0.0014	0.0113	0.0145	0.0010	-1329.169	0.0000	0.0189	0.0145	0.0010	-1329.175	0.0000	0.0189	0.0145	0.0010	-1329.169	0.0000	0.0189	0.0145	0.0010	-1329.169	0.0000	0.0189	0.0116	0.0010	-1324.048	0.0000	0.0151	0.0058	0.0010	-1312.934	0.0000	0.0075	0.0116	0.0010	-1324.043	0.0000	0.0151	0.0087	0.0010	-1318.660	0.0000	0.0113	0.0090	0.1905	-1321.531	0.0014	0.0075	0.0118	0.1268	-1327.259	0.0014	0.0113	0.0118	0.1268	-1327.259	0.0014	0.0113	0.0090	0.1906	-1321.533	0.0014	0.0075	0.0090	0.1906	-1321.533	0.0014	0.0075	0.0061	0.0010	-1312.937	0.0000	0.0079	0.0058	0.0010	-1312.934	0.0000	0.0075	0.0058	0.0010	-1312.934	0.0000	0.0075	0.0145	0.0010	-1329.169	0.0000	0.0189	0.0145	0.0010	-1329.169	0.0000	0.0189	0.0145	0.0010	-1329.182	0.0000	0.0189	0.0058	0.0010	-1312.934	0.0000	0.0075	0.0087	0.0010	-1318.660	0.0000	0.0113	0.0145	0.0010	-1329.175	0.0000	0.0189	0.0058	0.0010	-1312.934	0.0000	0.0075	0.0116	0.0010	-1324.043	0.0000	0.0151	0.0086	0.0010	-1318.664	0.0000	0.0113	0.0086	0.0010	-1318.664	0.0000	0.0113	0.0086	0.0010	-1318.664	0.0000	0.0113	0.0058	0.0010	-1312.934	0.0000	0.0075	0.0057	0.0010	-1312.937	0.0000	0.0075	0.0058	0.0010	-1312.934	0.0000	0.0075	0.0000	99.0000	-1299.039	0.0000	0.0000	1.1627	0.3090	-2137.316	0.2469	0.7991	0.9451	0.3580	-2074.754	0.2162	0.6040	0.8853	0.3818	-2052.021	0.2089	0.5472	0.9376	0.3274	-2063.313	0.2051	0.6267	1.1899	0.3082	-2148.126	0.2523	0.8188	0.9323	0.4175	-2078.416	0.2293	0.5492	0.9262	0.4248	-2076.864	0.2295	0.5404	0.9330	0.3646	-2068.341	0.2154	0.5907	0.9053	0.4170	-2067.859	0.2225	0.5336	0.8996	0.4211	-2065.983	0.2221	0.5274	0.9080	0.4450	-2072.120	0.2297	0.5162	0.9133	0.4386	-2073.806	0.2296	0.5234	0.9080	0.4450	-2072.120	0.2297	0.5162	0.9237	0.4092	-2073.329	0.2251	0.5502	0.9407	0.2739	-2044.575	0.1872	0.6834	0.8924	0.3240	-2042.980	0.1942	0.5995	0.9472	0.2885	-2057.825	0.1939	0.6721	0.8958	0.3164	-2044.607	0.1926	0.6087	0.9184	0.3026	-2050.743	0.1929	0.6375	0.9236	0.2945	-2049.740	0.1912	0.6491	0.8892	0.3407	-2047.936	0.1985	0.5827	0.8892	0.3407	-2047.936	0.1985	0.5827	0.8598	0.3032	-2027.745	0.1808	0.5961	0.8125	0.2976	-2003.689	0.1691	0.5683	0.8342	0.3176	-2018.633	0.1797	0.5658	0.7732	0.3578	-1998.570	0.1769	0.4943	0.7770	0.3464	-1999.831	0.1749	0.5049	0.7556	0.3682	-1993.116	0.1753	0.4760	0.8900	0.2628	-2025.979	0.1730	0.6583	0.8380	0.3002	-2012.826	0.1753	0.5838	0.8628	0.2639	-2013.327	0.1681	0.6370	0.8624	0.2643	-2013.401	0.1682	0.6363	0.8504	0.2671	-2010.074	0.1669	0.6246	0.9123	0.2661	-2036.333	0.1786	0.6712	0.9407	0.2646	-2046.364	0.1836	0.6938	0.8185	0.3544	-2019.623	0.1864	0.5258	0.8289	0.3445	-2023.066	0.1861	0.5402	0.8185	0.3544	-2019.623	0.1864	0.5258	0.8029	0.2921	-1997.667	0.1655	0.5665	0.8185	0.2981	-2006.648	0.1706	0.5721	0.8197	0.2970	-2006.402	0.1704	0.5739	0.8134	0.3017	-2004.941	0.1706	0.5653	0.8496	0.2698	-2010.480	0.1676	0.6213	0.8804	0.2729	-2025.262	0.1748	0.6406	0.8990	0.2380	-2019.969	0.1650	0.6935	0.9452	0.2403	-2039.309	0.1745	0.7262	0.9165	0.2574	-2030.755	0.1761	0.6841	0.9337	0.2519	-2035.502	0.1772	0.7034	0.9337	0.2519	-2035.502	0.1772	0.7034	0.9747	0.2471	-2050.055	0.1829	0.7402	0.5744	0.1902	-1849.014	0.0918	0.4829	0.5744	0.1902	-1849.014	0.0918	0.4829	0.5491	0.2040	-1838.956	0.0918	0.4499	0.4694	0.2431	-1801.424	0.0873	0.3590	0.4694	0.2431	-1801.424	0.0873	0.3590	0.4609	0.2431	-1796.058	0.0857	0.3524	0.4609	0.2431	-1796.058	0.0857	0.3524	0.4828	0.2812	-1818.654	0.0975	0.3466	0.4740	0.2898	-1814.128	0.0973	0.3357	0.5181	0.2639	-1838.431	0.1010	0.3826	0.1075	0.1280	-1470.461	0.0131	0.1023	0.1915	0.1680	-1566.540	0.0282	0.1680	0.1915	0.1680	-1566.540	0.0282	0.1680	0.0274	0.3020	-1358.004	0.0057	0.0190	0.0274	0.3020	-1358.004	0.0057	0.0190	0.0274	0.3020	-1358.004	0.0057	0.0190	0.0245	0.3789	-1352.885	0.0057	0.0152	0.0274	0.3020	-1358.004	0.0057	0.0190	0.0274	0.3020	-1358.004	0.0057	0.0190	0.0274	0.3020	-1358.004	0.0057	0.0190	0.0274	0.3020	-1358.004	0.0057	0.0190	0.0245	0.3779	-1352.879	0.0057	0.0152	0.0245	0.3779	-1352.879	0.0057	0.0152	0.0245	0.3778	-1352.879	0.0057	0.0152	0.0183	0.3785	-1341.152	0.0043	0.0114	0.0274	0.3020	-1358.004	0.0057	0.0190	0.0245	0.3779	-1352.879	0.0057	0.0152	0.0242	0.2262	-1351.653	0.0043	0.0190	0.0274	0.3020	-1358.004	0.0057	0.0190	0.0274	0.3020	-1358.004	0.0057	0.0190	0.0245	0.3779	-1352.879	0.0057	0.0152	0.0180	0.1898	-1339.854	0.0029	0.0151	0.0180	0.1895	-1339.849	0.0029	0.0151	0.0148	0.0948	-1332.638	0.0014	0.0151	0.0119	0.1267	-1327.258	0.0014	0.0113	0.0119	0.1267	-1327.258	0.0014	0.0113	0.0119	0.1267	-1327.258	0.0014	0.0113	0.0119	0.1267	-1327.258	0.0014	0.0113	0.0119	0.1267	-1327.258	0.0014	0.0113	0.0119	0.1267	-1327.258	0.0014	0.0113	0.0119	0.1267	-1327.258	0.0014	0.0113	0.0119	0.1267	-1327.258	0.0014	0.0113	0.0119	0.1267	-1327.258	0.0014	0.0113	0.0119	0.1267	-1327.258	0.0014	0.0113	0.0119	0.1267	-1327.258	0.0014	0.0113	0.0119	0.1267	-1327.258	0.0014	0.0113	0.0180	0.1898	-1339.854	0.0029	0.0151	0.0180	0.1898	-1339.854	0.0029	0.0151	0.0180	0.1898	-1339.854	0.0029	0.0151	0.0180	0.1898	-1339.854	0.0029	0.0151	0.0180	0.1898	-1339.854	0.0029	0.0151	0.0180	0.1898	-1339.854	0.0029	0.0151	0.0090	0.1906	-1321.533	0.0014	0.0075	0.0119	0.1267	-1327.258	0.0014	0.0113	0.0119	0.1267	-1327.258	0.0014	0.0113	0.0119	0.1267	-1327.258	0.0014	0.0113	0.0177	0.0757	-1337.769	0.0014	0.0189	0.0148	0.0948	-1332.638	0.0014	0.0151	0.0058	0.0010	-1312.934	0.0000	0.0075	0.0116	0.0010	-1324.045	0.0000	0.0151	0.0090	0.1906	-1321.533	0.0014	0.0075	0.0119	0.1266	-1327.256	0.0014	0.0113	0.0145	0.0010	-1329.169	0.0000	0.0189	0.0145	0.0010	-1329.175	0.0000	0.0189	0.0145	0.0010	-1329.169	0.0000	0.0189	0.0145	0.0010	-1329.169	0.0000	0.0189	0.0116	0.0010	-1324.048	0.0000	0.0151	0.0058	0.0010	-1312.934	0.0000	0.0075	0.0116	0.0010	-1324.043	0.0000	0.0151	0.0087	0.0010	-1318.660	0.0000	0.0113	0.0090	0.1905	-1321.531	0.0014	0.0075	0.0118	0.1268	-1327.259	0.0014	0.0113	0.0118	0.1268	-1327.259	0.0014	0.0113	0.0090	0.1906	-1321.533	0.0014	0.0075	0.0090	0.1906	-1321.533	0.0014	0.0075	0.0058	0.0010	-1312.934	0.0000	0.0075	0.0058	0.0010	-1312.934	0.0000	0.0075	0.0058	0.0010	-1312.934	0.0000	0.0075	0.0145	0.0010	-1329.169	0.0000	0.0189	0.0145	0.0010	-1329.169	0.0000	0.0189	0.0145	0.0010	-1329.182	0.0000	0.0189	0.0058	0.0010	-1312.934	0.0000	0.0075	0.0087	0.0010	-1318.660	0.0000	0.0113	0.0145	0.0010	-1329.175	0.0000	0.0189	0.0058	0.0010	-1312.934	0.0000	0.0075	0.0116	0.0010	-1324.043	0.0000	0.0151	0.0086	0.0010	-1318.664	0.0000	0.0113	0.0086	0.0010	-1318.664	0.0000	0.0113	0.0086	0.0010	-1318.664	0.0000	0.0113	0.0058	0.0010	-1312.934	0.0000	0.0075	0.0057	0.0010	-1312.937	0.0000	0.0075	0.0058	0.0010	-1312.934	0.0000	0.0075	0.0000	0.6888	-1299.039	0.0000	0.0000	0.0000	99.0000	-1299.039	0.0000	0.0000	1.1478	0.3172	-2134.707	0.2471	0.7790	0.9450	0.3577	-2074.780	0.2161	0.6043	0.8852	0.3815	-2052.049	0.2088	0.5474	0.9375	0.3271	-2063.336	0.2051	0.6269	1.1899	0.3084	-2148.100	0.2524	0.8185	0.9322	0.4170	-2078.448	0.2291	0.5494	0.9262	0.4243	-2076.898	0.2294	0.5407	0.9329	0.3643	-2068.368	0.2153	0.5909	0.9052	0.4165	-2067.891	0.2224	0.5339	0.8996	0.4207	-2066.015	0.2220	0.5277	0.9079	0.4444	-2072.155	0.2295	0.5165	0.9133	0.4381	-2073.840	0.2295	0.5237	0.9079	0.4444	-2072.155	0.2295	0.5165	0.9237	0.4087	-2073.360	0.2250	0.5504	0.9539	0.2668	-2047.443	0.1870	0.7010	0.8924	0.3237	-2043.001	0.1941	0.5997	0.9601	0.2808	-2060.724	0.1937	0.6896	0.9076	0.3080	-2047.695	0.1924	0.6247	0.9184	0.3023	-2050.763	0.1928	0.6377	0.9360	0.2868	-2052.706	0.1910	0.6660	0.9006	0.3313	-2051.106	0.1983	0.5984	0.9006	0.3313	-2051.106	0.1983	0.5984	0.8597	0.3030	-2027.764	0.1807	0.5963	0.8124	0.2974	-2003.707	0.1691	0.5684	0.8453	0.3092	-2021.864	0.1796	0.5808	0.7731	0.3575	-1998.592	0.1768	0.4944	0.7770	0.3462	-1999.852	0.1749	0.5051	0.7655	0.3579	-1996.682	0.1751	0.4893	0.8900	0.2627	-2025.995	0.1730	0.6585	0.8268	0.3084	-2009.604	0.1754	0.5687	0.8627	0.2638	-2013.343	0.1681	0.6372	0.8624	0.2642	-2013.416	0.1681	0.6365	0.8504	0.2670	-2010.089	0.1668	0.6247	0.9250	0.2592	-2039.238	0.1784	0.6883	0.9538	0.2578	-2049.204	0.1834	0.7115	0.8184	0.3541	-2019.646	0.1863	0.5260	0.8288	0.3442	-2023.088	0.1860	0.5404	0.8184	0.3541	-2019.646	0.1863	0.5260	0.8141	0.2842	-2000.899	0.1653	0.5816	0.8185	0.2979	-2006.665	0.1705	0.5722	0.8197	0.2968	-2006.420	0.1704	0.5741	0.8134	0.3015	-2004.959	0.1705	0.5654	0.8495	0.2696	-2010.495	0.1676	0.6214	0.8927	0.2657	-2028.256	0.1746	0.6572	0.8990	0.2381	-2019.956	0.1651	0.6933	0.9452	0.2404	-2039.294	0.1746	0.7260	0.9165	0.2573	-2030.770	0.1760	0.6842	0.9337	0.2517	-2035.518	0.1771	0.7036	0.9337	0.2517	-2035.518	0.1771	0.7036	0.9747	0.2470	-2050.070	0.1829	0.7404	0.5842	0.1851	-1852.568	0.0918	0.4959	0.5842	0.1851	-1852.568	0.0918	0.4959	0.5585	0.1984	-1842.648	0.0917	0.4624	0.4694	0.2430	-1801.432	0.0872	0.3590	0.4694	0.2430	-1801.432	0.0872	0.3590	0.4609	0.2430	-1796.065	0.0856	0.3525	0.4609	0.2430	-1796.065	0.0856	0.3525	0.4912	0.2719	-1822.853	0.0973	0.3580	0.4822	0.2800	-1818.390	0.0971	0.3468	0.5269	0.2558	-1842.437	0.1009	0.3943	0.1075	0.1280	-1470.462	0.0131	0.1023	0.1982	0.1595	-1572.168	0.0282	0.1769	0.1982	0.1595	-1572.168	0.0282	0.1769	0.0274	0.3019	-1358.004	0.0057	0.0190	0.0274	0.3018	-1358.004	0.0057	0.0190	0.0274	0.3018	-1358.004	0.0057	0.0190	0.0244	0.3787	-1352.886	0.0057	0.0152	0.0274	0.3018	-1358.004	0.0057	0.0190	0.0274	0.3018	-1358.004	0.0057	0.0190	0.0274	0.3018	-1358.004	0.0057	0.0190	0.0274	0.3018	-1358.004	0.0057	0.0190	0.0303	0.2513	-1362.926	0.0057	0.0229	0.0303	0.2513	-1362.926	0.0057	0.0229	0.0303	0.2513	-1362.926	0.0057	0.0229	0.0242	0.2265	-1351.659	0.0043	0.0190	0.0274	0.3018	-1358.004	0.0057	0.0190	0.0303	0.2513	-1362.926	0.0057	0.0229	0.0242	0.2261	-1351.653	0.0043	0.0190	0.0274	0.3018	-1358.004	0.0057	0.0190	0.0274	0.3018	-1358.004	0.0057	0.0190	0.0303	0.2
[truncated: 4,439,385 more chars]
