# Supplementary material for: Subfunctionalization influences the expansion of bacterial multidrug antibiotic resistance
Source: BMC Genomics. 2017 Oct 30;18:834. doi: 10.1186/s12864-017-4222-4 (PMC5663151; doi:10.1186/s12864-017-4222-4)
Supplement: Supplementary file 1 — Calculation of synonymous/non-synonymous substitution. (ZIP 34380 kb) [file 12864_2017_4222_MOESM1_ESM.zip › Additional_File_1/OMP/rst_OMP]

Supplemental results for CODEML (seqf: translatorx_OMP.aln  treef: translatorx_OMP.phb)


pairwise comparison (Goldman & Yang 1994)
seq seq        N       S       dN       dS     dN/dS   Paras.
  2   1    706.5    241.5   0.2360   0.8843   0.2668   1.2034   0.2668 -2127.168
  3   1    706.5    241.5   0.2337   0.8583   0.2723   1.1785   0.2723 -2123.977
  3   2    706.5    241.5   0.1137   0.5349   0.2126   0.6630   0.2126 -1895.421
  4   1    706.5    241.5   0.2267   1.1829   0.1916   1.4109   0.1916 -2139.255
  4   2    706.5    241.5   0.1158   0.5091   0.2274   0.6480   0.2274 -1895.550
  4   3    706.5    241.5   0.0430   0.3733   0.1152   0.3814   0.1152 -1693.977
  5   1    706.5    241.5   0.2513   1.0240   0.2454   1.3444   0.2454 -2157.846
  5   2    706.5    241.5   0.2056   0.8601   0.2391   1.1170   0.2391 -2091.457
  5   3    706.5    241.5   0.2296   0.7925   0.2897   1.1189   0.2897 -2115.248
  5   4    706.5    241.5   0.2329   0.7924   0.2939   1.1263   0.2939 -2118.535
  6   1    706.5    241.5   0.2147   0.8089   0.2655   1.0983   0.2655 -2098.070
  6   2    706.5    241.5   0.2140   0.5901   0.3627   0.9295   0.3627 -2065.553
  6   3    706.5    241.5   0.2147   0.5813   0.3694   0.9244   0.3694 -2063.902
  6   4    706.5    241.5   0.2236   0.6723   0.3326   1.0136   0.3326 -2092.082
  6   5    706.5    241.5   0.1522   0.6031   0.2524   0.8012   0.2524 -1977.539
  7   1    706.5    241.5   0.2149   0.7971   0.2696   1.0897   0.2696 -2096.951
  7   2    706.5    241.5   0.2143   0.5809   0.3689   0.9230   0.3689 -2064.084
  7   3    706.5    241.5   0.2188   0.5893   0.3713   0.9395   0.3713 -2070.447
  7   4    706.5    241.5   0.2238   0.6620   0.3381   1.0063   0.3381 -2090.756
  7   5    706.5    241.5   0.1504   0.5945   0.2531   0.7907   0.2531 -1973.115
  7   6    706.5    241.5   0.0030   0.0035   0.8528   0.0094   0.8528 -1322.510
  8   1    706.5    241.5   0.2342   0.8359   0.2802   1.1625   0.2802 -2126.039
  8   2    706.5    241.5   0.2334   0.6419   0.3637   1.0125   0.3637 -2098.610
  8   3    706.5    241.5   0.2220   0.6429   0.3453   0.9877   0.3453 -2085.515
  8   4    706.5    241.5   0.2266   0.7143   0.3172   1.0526   0.3172 -2102.265
  8   5    706.5    241.5   0.1539   0.7872   0.1955   0.9458   0.1955 -2007.203
  8   6    706.5    241.5   0.0931   0.4150   0.2244   0.5254   0.2244 -1825.529
  8   7    706.5    241.5   0.0898   0.4087   0.2197   0.5132   0.2197 -1816.726
  9   1    706.5    241.5   0.2218   0.7817   0.2837   1.0932   0.2837 -2106.372
  9   2    706.5    241.5   0.2213   0.5461   0.4052   0.9121   0.4052 -2067.245
  9   3    706.5    241.5   0.2083   0.6006   0.3468   0.9248   0.3468 -2059.842
  9   4    706.5    241.5   0.2100   0.6322   0.3321   0.9525   0.3321 -2069.554
  9   5    706.5    241.5   0.1442   0.6205   0.2324   0.7965   0.2324 -1968.267
  9   6    706.5    241.5   0.0765   0.3743   0.2043   0.4570   0.2043 -1778.034
  9   7    706.5    241.5   0.0732   0.3683   0.1989   0.4452   0.1989 -1768.705
  9   8    706.5    241.5   0.0521   0.3212   0.1623   0.3620   0.1623 -1698.050
 10   1    706.5    241.5   0.2217   0.7421   0.2988   1.0629   0.2988 -2101.094
 10   2    706.5    241.5   0.2205   0.5185   0.4254   0.8893   0.4254 -2060.166
 10   3    706.5    241.5   0.2080   0.6078   0.3422   0.9295   0.3422 -2061.340
 10   4    706.5    241.5   0.2098   0.6068   0.3458   0.9330   0.3458 -2064.936
 10   5    706.5    241.5   0.1438   0.6069   0.2370   0.7853   0.2370 -1964.651
 10   6    706.5    241.5   0.0763   0.3751   0.2034   0.4573   0.2034 -1777.334
 10   7    706.5    241.5   0.0731   0.3691   0.1980   0.4455   0.1980 -1768.003
 10   8    706.5    241.5   0.0524   0.2981   0.1757   0.3449   0.1757 -1689.782
 10   9    706.5    241.5   0.0001   0.0688   0.0010   0.0527   0.0010 -1379.706
 11   1    706.5    241.5   0.2142   0.8392   0.2553   1.1202   0.2553 -2102.110
 11   2    706.5    241.5   0.2224   0.4929   0.4511   0.8738   0.4511 -2055.670
 11   3    706.5    241.5   0.2102   0.5969   0.3521   0.9261   0.3521 -2063.559
 11   4    706.5    241.5   0.2167   0.5949   0.3642   0.9391   0.3642 -2071.765
 11   5    706.5    241.5   0.1352   0.6879   0.1965   0.8279   0.1965 -1962.712
 11   6    706.5    241.5   0.0874   0.4079   0.2142   0.5071   0.2142 -1812.911
 11   7    706.5    241.5   0.0893   0.4068   0.2196   0.5107   0.2196 -1816.799
 11   8    706.5    241.5   0.0555   0.3168   0.1752   0.3662   0.1752 -1704.082
 11   9    706.5    241.5   0.0357   0.2409   0.1484   0.2640   0.1484 -1621.087
 11  10    706.5    241.5   0.0359   0.2453   0.1465   0.2678   0.1465 -1624.100
 12   1    706.5    241.5   0.2142   0.8290   0.2584   1.1125   0.2584 -2100.864
 12   2    706.5    241.5   0.2223   0.5001   0.4445   0.8792   0.4445 -2057.401
 12   3    706.5    241.5   0.2100   0.6142   0.3418   0.9388   0.3418 -2066.518
 12   4    706.5    241.5   0.2164   0.6121   0.3536   0.9517   0.3536 -2074.729
 12   5    706.5    241.5   0.1352   0.6793   0.1990   0.8214   0.1990 -1961.267
 12   6    706.5    241.5   0.0873   0.4140   0.2110   0.5117   0.2110 -1814.856
 12   7    706.5    241.5   0.0893   0.4130   0.2163   0.5153   0.2163 -1818.747
 12   8    706.5    241.5   0.0555   0.3223   0.1722   0.3704   0.1722 -1706.279
 12   9    706.5    241.5   0.0357   0.2459   0.1453   0.2678   0.1453 -1623.557
 12  10    706.5    241.5   0.0359   0.2503   0.1435   0.2716   0.1435 -1626.551
 12  11    706.5    241.5   0.0000   0.0081   0.0010   0.0062   0.0010 -1312.828
 13   1    706.5    241.5   0.2142   0.8392   0.2553   1.1202   0.2553 -2102.110
 13   2    706.5    241.5   0.2224   0.4929   0.4511   0.8738   0.4511 -2055.670
 13   3    706.5    241.5   0.2102   0.5969   0.3521   0.9261   0.3521 -2063.559
 13   4    706.5    241.5   0.2167   0.5949   0.3642   0.9391   0.3642 -2071.765
 13   5    706.5    241.5   0.1352   0.6879   0.1965   0.8279   0.1965 -1962.712
 13   6    706.5    241.5   0.0874   0.4079   0.2142   0.5071   0.2142 -1812.911
 13   7    706.5    241.5   0.0893   0.4068   0.2196   0.5107   0.2196 -1816.799
 13   8    706.5    241.5   0.0555   0.3168   0.1752   0.3662   0.1752 -1704.082
 13   9    706.5    241.5   0.0357   0.2409   0.1484   0.2640   0.1484 -1621.087
 13  10    706.5    241.5   0.0359   0.2453   0.1465   0.2678   0.1465 -1624.100
 13  11    706.5    241.5   0.0000   0.0000   0.6669   0.0000   0.6669 -1299.039
 13  12    706.5    241.5   0.0000   0.0081   0.0010   0.0062   0.0010 -1312.828
 14   1    706.5    241.5   0.2212   0.7799   0.2837   1.0907   0.2837 -2103.861
 14   2    706.5    241.5   0.2209   0.5053   0.4372   0.8800   0.4372 -2056.362
 14   3    706.5    241.5   0.2142   0.6225   0.3441   0.9546   0.3441 -2072.974
 14   4    706.5    241.5   0.2126   0.5441   0.3908   0.8912   0.3908 -2055.554
 14   5    706.5    241.5   0.1373   0.6634   0.2069   0.8139   0.2069 -1963.052
 14   6    706.5    241.5   0.0861   0.3732   0.2307   0.4778   0.2307 -1799.843
 14   7    706.5    241.5   0.0828   0.3674   0.2254   0.4659   0.2254 -1790.761
 14   8    706.5    241.5   0.0416   0.2758   0.1510   0.3039   0.1510 -1651.876
 14   9    706.5    241.5   0.0323   0.2573   0.1257   0.2689   0.1257 -1618.460
 14  10    706.5    241.5   0.0325   0.2455   0.1325   0.2604   0.1325 -1614.383
 14  11    706.5    241.5   0.0329   0.2252   0.1462   0.2457   0.1462 -1605.347
 14  12    706.5    241.5   0.0329   0.2202   0.1496   0.2420   0.1496 -1602.789
 14  13    706.5    241.5   0.0329   0.2252   0.1462   0.2457   0.1462 -1605.347
 15   1    706.5    241.5   0.2352   0.9864   0.2384   1.2796   0.2384 -2133.573
 15   2    706.5    241.5   0.2033   0.8024   0.2534   1.0679   0.2534 -2079.126
 15   3    706.5    241.5   0.1749   0.7405   0.2362   0.9569   0.2362 -2033.923
 15   4    706.5    241.5   0.1891   0.8380   0.2257   1.0633   0.2257 -2067.225
 15   5    706.5    241.5   0.1838   0.9080   0.2024   1.1048   0.2024 -2063.774
 15   6    706.5    241.5   0.1479   0.6325   0.2339   0.8142   0.2339 -1974.872
 15   7    706.5    241.5   0.1517   0.6315   0.2402   0.8218   0.2402 -1980.789
 15   8    706.5    241.5   0.1482   0.7397   0.2003   0.8967   0.2003 -1992.654
 15   9    706.5    241.5   0.1346   0.6669   0.2018   0.8106   0.2018 -1959.117
 15  10    706.5    241.5   0.1344   0.6823   0.1970   0.8220   0.1970 -1961.638
 15  11    706.5    241.5   0.1366   0.5855   0.2332   0.7528   0.2332 -1947.351
 15  12    706.5    241.5   0.1365   0.5932   0.2301   0.7586   0.2301 -1948.939
 15  13    706.5    241.5   0.1366   0.5855   0.2332   0.7528   0.2332 -1947.351
 15  14    706.5    241.5   0.1425   0.6543   0.2178   0.8186   0.2178 -1971.043
 16   1    706.5    241.5   0.2363   0.8942   0.2642   1.2116   0.2642 -2130.430
 16   2    706.5    241.5   0.2050   0.6421   0.3192   0.9490   0.3192 -2060.934
 16   3    706.5    241.5   0.1791   0.6626   0.2703   0.9069   0.2703 -2031.101
 16   4    706.5    241.5   0.1852   0.7105   0.2606   0.9569   0.2606 -2046.510
 16   5    706.5    241.5   0.1805   0.8972   0.2011   1.0892   0.2011 -2058.438
 16   6    706.5    241.5   0.1518   0.6385   0.2377   0.8273   0.2377 -1985.180
 16   7    706.5    241.5   0.1555   0.6470   0.2403   0.8421   0.2403 -1992.369
 16   8    706.5    241.5   0.1433   0.7045   0.2034   0.8587   0.2034 -1980.741
 16   9    706.5    241.5   0.1336   0.5477   0.2439   0.7172   0.2439 -1938.858
 16  10    706.5    241.5   0.1331   0.5647   0.2356   0.7291   0.2356 -1941.525
 16  11    706.5    241.5   0.1313   0.5585   0.2351   0.7205   0.2351 -1936.159
 16  12    706.5    241.5   0.1313   0.5658   0.2321   0.7260   0.2321 -1937.793
 16  13    706.5    241.5   0.1313   0.5585   0.2351   0.7205   0.2351 -1936.159
 16  14    706.5    241.5   0.1444   0.5975   0.2416   0.7794   0.2416 -1965.399
 16  15    706.5    241.5   0.0537   0.4035   0.1330   0.4284   0.1330 -1729.338
 17   1    706.5    241.5   0.2325   0.9451   0.2460   1.2421   0.2460 -2130.026
 17   2    706.5    241.5   0.1990   0.7265   0.2739   1.0002   0.2739 -2067.146
 17   3    706.5    241.5   0.1803   0.6965   0.2589   0.9354   0.2589 -2038.220
 17   4    706.5    241.5   0.1912   0.7879   0.2427   1.0296   0.2427 -2065.447
 17   5    706.5    241.5   0.1730   0.8428   0.2052   1.0309   0.2052 -2041.917
 17   6    706.5    241.5   0.1567   0.6356   0.2465   0.8360   0.2465 -1989.736
 17   7    706.5    241.5   0.1604   0.6442   0.2489   0.8508   0.2489 -1996.863
 17   8    706.5    241.5   0.1530   0.6909   0.2215   0.8701   0.2215 -1994.321
 17   9    706.5    241.5   0.1465   0.4958   0.2954   0.7064   0.2954 -1947.097
 17  10    706.5    241.5   0.1457   0.5356   0.2720   0.7350   0.2720 -1954.774
 17  11    706.5    241.5   0.1403   0.5467   0.2567   0.7315   0.2567 -1947.077
 17  12    706.5    241.5   0.1403   0.5539   0.2533   0.7370   0.2533 -1948.730
 17  13    706.5    241.5   0.1403   0.5467   0.2567   0.7315   0.2567 -1947.077
 17  14    706.5    241.5   0.1524   0.5689   0.2679   0.7755   0.2679 -1972.241
 17  15    706.5    241.5   0.0574   0.4094   0.1402   0.4412   0.1402 -1740.070
 17  16    706.5    241.5   0.0396   0.3509   0.1129   0.3567   0.1129 -1674.221
 18   1    706.5    241.5   0.2387   0.9172   0.2602   1.2346   0.2602 -2136.239
 18   2    706.5    241.5   0.2075   0.6228   0.3332   0.9399   0.3332 -2063.386
 18   3    706.5    241.5   0.1898   0.6363   0.2983   0.9107   0.2983 -2042.991
 18   4    706.5    241.5   0.1990   0.6590   0.3020   0.9486   0.3020 -2058.878
 18   5    706.5    241.5   0.1790   0.8850   0.2023   1.0767   0.2023 -2057.622
 18   6    706.5    241.5   0.1514   0.5667   0.2672   0.7716   0.2672 -1970.279
 18   7    706.5    241.5   0.1552   0.5658   0.2743   0.7794   0.2743 -1976.145
 18   8    706.5    241.5   0.1410   0.6039   0.2335   0.7768   0.2335 -1961.254
 18   9    706.5    241.5   0.1420   0.4841   0.2933   0.6874   0.2933 -1937.490
 18  10    706.5    241.5   0.1414   0.5067   0.2791   0.7034   0.2791 -1942.238
 18  11    706.5    241.5   0.1447   0.4487   0.3224   0.6664   0.3224 -1932.030
 18  12    706.5    241.5   0.1446   0.4552   0.3177   0.6713   0.3177 -1933.872
 18  13    706.5    241.5   0.1447   0.4487   0.3224   0.6664   0.3224 -1932.030
 18  14    706.5    241.5   0.1459   0.5583   0.2614   0.7529   0.2614 -1960.011
 18  15    706.5    241.5   0.0557   0.3915   0.1424   0.4239   0.1424 -1732.943
 18  16    706.5    241.5   0.0366   0.3362   0.1088   0.3387   0.1088 -1661.833
 18  17    706.5    241.5   0.0384   0.3522   0.1089   0.3550   0.1089 -1673.010
 19   1    706.5    241.5   0.2426   0.8688   0.2793   1.2065   0.2793 -2136.129
 19   2    706.5    241.5   0.2094   0.6459   0.3243   0.9618   0.3243 -2070.263
 19   3    706.5    241.5   0.1949   0.6284   0.3102   0.9160   0.3102 -2049.042
 19   4    706.5    241.5   0.1994   0.6543   0.3048   0.9459   0.3048 -2058.690
 19   5    706.5    241.5   0.1749   0.9410   0.1859   1.1103   0.1859 -2055.559
 19   6    706.5    241.5   0.1477   0.5805   0.2545   0.7740   0.2545 -1967.497
 19   7    706.5    241.5   0.1514   0.5884   0.2574   0.7882   0.2574 -1974.846
 19   8    706.5    241.5   0.1484   0.5531   0.2684   0.7546   0.2684 -1961.559
 19   9    706.5    241.5   0.1392   0.5092   0.2734   0.7004   0.2734 -1938.092
 19  10    706.5    241.5   0.1389   0.5025   0.2764   0.6946   0.2764 -1936.139
 19  11    706.5    241.5   0.1455   0.4905   0.2966   0.7001   0.2966 -1944.883
 19  12    706.5    241.5   0.1455   0.4838   0.3008   0.6951   0.3008 -1943.114
 19  13    706.5    241.5   0.1455   0.4905   0.2966   0.7001   0.2966 -1944.883
 19  14    706.5    241.5   0.1474   0.5589   0.2638   0.7567   0.2638 -1961.964
 19  15    706.5    241.5   0.0606   0.4394   0.1380   0.4714   0.1380 -1760.493
 19  16    706.5    241.5   0.0412   0.3455   0.1193   0.3562   0.1193 -1680.588
 19  17    706.5    241.5   0.0446   0.3740   0.1192   0.3855   0.1192 -1700.298
 19  18    706.5    241.5   0.0248   0.1850   0.1340   0.1969   0.1340 -1560.714
 20   1    706.5    241.5   0.2388   0.9791   0.2440   1.2823   0.2440 -2141.694
 20   2    706.5    241.5   0.2075   0.6842   0.3032   0.9867   0.3032 -2073.460
 20   3    706.5    241.5   0.1847   0.7055   0.2618   0.9521   0.2618 -2046.749
 20   4    706.5    241.5   0.1900   0.6725   0.2825   0.9387   0.2825 -2048.669
 20   5    706.5    241.5   0.1722   0.9493   0.1814   1.1105   0.1814 -2052.035
 20   6    706.5    241.5   0.1447   0.6589   0.2197   0.8272   0.2197 -1977.580
 20   7    706.5    241.5   0.1485   0.6582   0.2256   0.8350   0.2256 -1983.544
 20   8    706.5    241.5   0.1438   0.6287   0.2288   0.8020   0.2288 -1969.392
 20   9    706.5    241.5   0.1352   0.4900   0.2760   0.6768   0.2760 -1927.202
 20  10    706.5    241.5   0.1347   0.5060   0.2662   0.6879   0.2662 -1930.119
 20  11    706.5    241.5   0.1428   0.5239   0.2725   0.7196   0.2725 -1948.491
 20  12    706.5    241.5   0.1427   0.5309   0.2689   0.7248   0.2689 -1950.184
 20  13    706.5    241.5   0.1428   0.5239   0.2725   0.7196   0.2725 -1948.491
 20  14    706.5    241.5   0.1432   0.5680   0.2522   0.7543   0.2522 -1957.940
 20  15    706.5    241.5   0.0576   0.4215   0.1367   0.4509   0.1367 -1748.314
 20  16    706.5    241.5   0.0381   0.3200   0.1190   0.3297   0.1190 -1660.284
 20  17    706.5    241.5   0.0464   0.3409   0.1360   0.3642   0.1360 -1691.382
 20  18    706.5    241.5   0.0204   0.1437   0.1417   0.1554   0.1417 -1520.498
 20  19    706.5    241.5   0.0115   0.1571   0.0734   0.1458   0.0734 -1497.530
 21   1    706.5    241.5   0.2434   0.9134   0.2665   1.2423   0.2665 -2141.454
 21   2    706.5    241.5   0.2141   0.6188   0.3460   0.9517   0.3460 -2071.167
 21   3    706.5    241.5   0.1895   0.6107   0.3104   0.8905   0.3104 -2038.453
 21   4    706.5    241.5   0.1948   0.6164   0.3160   0.9066   0.3160 -2045.873
 21   5    706.5    241.5   0.1773   0.8804   0.2014   1.0694   0.2014 -2053.452
 21   6    706.5    241.5   0.1480   0.6030   0.2454   0.7916   0.2454 -1972.868
 21   7    706.5    241.5   0.1516   0.6110   0.2482   0.8060   0.2482 -1980.174
 21   8    706.5    241.5   0.1529   0.5263   0.2905   0.7441   0.2905 -1963.572
 21   9    706.5    241.5   0.1435   0.4915   0.2919   0.6965   0.2919 -1941.675
 21  10    706.5    241.5   0.1431   0.4922   0.2908   0.6961   0.2908 -1941.384
 21  11    706.5    241.5   0.1517   0.4736   0.3203   0.7012   0.3203 -1950.970
 21  12    706.5    241.5   0.1518   0.4670   0.3250   0.6962   0.3250 -1949.168
 21  13    706.5    241.5   0.1517   0.4736   0.3203   0.7012   0.3203 -1950.970
 21  14    706.5    241.5   0.1518   0.5325   0.2851   0.7464   0.2851 -1964.030
 21  15    706.5    241.5   0.0591   0.4466   0.1324   0.4735   0.1324 -1759.020
 21  16    706.5    241.5   0.0398   0.3232   0.1232   0.3361   0.1232 -1667.623
 21  17    706.5    241.5   0.0449   0.3443   0.1305   0.3635   0.1305 -1689.930
 21  18    706.5    241.5   0.0233   0.1620   0.1437   0.1758   0.1437 -1541.280
 21  19    706.5    241.5   0.0132   0.1159   0.1135   0.1180   0.1135 -1476.302
 21  20    706.5    241.5   0.0102   0.1296   0.0784   0.1218   0.0784 -1473.991
 22   1    706.5    241.5   0.2434   0.9134   0.2665   1.2423   0.2665 -2141.454
 22   2    706.5    241.5   0.2141   0.6188   0.3460   0.9517   0.3460 -2071.167
 22   3    706.5    241.5   0.1895   0.6107   0.3104   0.8905   0.3104 -2038.453
 22   4    706.5    241.5   0.1948   0.6164   0.3160   0.9066   0.3160 -2045.873
 22   5    706.5    241.5   0.1773   0.8804   0.2014   1.0694   0.2014 -2053.452
 22   6    706.5    241.5   0.1480   0.6030   0.2454   0.7916   0.2454 -1972.868
 22   7    706.5    241.5   0.1516   0.6110   0.2482   0.8060   0.2482 -1980.174
 22   8    706.5    241.5   0.1529   0.5263   0.2905   0.7441   0.2905 -1963.572
 22   9    706.5    241.5   0.1435   0.4915   0.2919   0.6965   0.2919 -1941.675
 22  10    706.5    241.5   0.1431   0.4922   0.2908   0.6961   0.2908 -1941.384
 22  11    706.5    241.5   0.1517   0.4736   0.3203   0.7012   0.3203 -1950.970
 22  12    706.5    241.5   0.1518   0.4670   0.3250   0.6962   0.3250 -1949.168
 22  13    706.5    241.5   0.1517   0.4736   0.3203   0.7012   0.3203 -1950.970
 22  14    706.5    241.5   0.1518   0.5325   0.2851   0.7464   0.2851 -1964.030
 22  15    706.5    241.5   0.0591   0.4466   0.1324   0.4735   0.1324 -1759.020
 22  16    706.5    241.5   0.0398   0.3232   0.1232   0.3361   0.1232 -1667.623
 22  17    706.5    241.5   0.0449   0.3443   0.1305   0.3635   0.1305 -1689.930
 22  18    706.5    241.5   0.0233   0.1620   0.1437   0.1758   0.1437 -1541.280
 22  19    706.5    241.5   0.0132   0.1159   0.1135   0.1180   0.1135 -1476.302
 22  20    706.5    241.5   0.0102   0.1296   0.0784   0.1218   0.0784 -1473.991
 22  21    706.5    241.5   0.0000   0.0000  99.0000   0.0000  99.0000 -1299.039
 23   1    706.5    241.5   0.2439   1.0069   0.2422   1.3148   0.2422 -2153.263
 23   2    706.5    241.5   0.1995   0.6154   0.3242   0.9164   0.3242 -2050.774
 23   3    706.5    241.5   0.1947   0.5730   0.3397   0.8732   0.3397 -2038.858
 23   4    706.5    241.5   0.1904   0.6885   0.2766   0.9519   0.2766 -2053.737
 23   5    706.5    241.5   0.2017   1.0029   0.2011   1.2174   0.2011 -2103.420
 23   6    706.5    241.5   0.1935   0.5774   0.3351   0.8740   0.3351 -2040.706
 23   7    706.5    241.5   0.1913   0.5868   0.3261   0.8763   0.3261 -2039.520
 23   8    706.5    241.5   0.1826   0.6673   0.2736   0.9182   0.2736 -2039.409
 23   9    706.5    241.5   0.1902   0.6520   0.2918   0.9236   0.2918 -2048.835
 23  10    706.5    241.5   0.1900   0.6622   0.2870   0.9310   0.2870 -2050.118
 23  11    706.5    241.5   0.1926   0.5870   0.3282   0.8793   0.3282 -2040.153
 23  12    706.5    241.5   0.1924   0.6034   0.3189   0.8913   0.3189 -2043.224
 23  13    706.5    241.5   0.1926   0.5870   0.3282   0.8793   0.3282 -2040.153
 23  14    706.5    241.5   0.1813   0.5657   0.3204   0.8376   0.3204 -2020.866
 23  15    706.5    241.5   0.1401   0.7214   0.1943   0.8647   0.1943 -1981.089
 23  16    706.5    241.5   0.1368   0.5833   0.2346   0.7518   0.2346 -1951.761
 23  17    706.5    241.5   0.1444   0.6744   0.2141   0.8383   0.2141 -1980.624
 23  18    706.5    241.5   0.1447   0.5689   0.2543   0.7583   0.2543 -1964.411
 23  19    706.5    241.5   0.1449   0.6956   0.2083   0.8555   0.2083 -1989.123
 23  20    706.5    241.5   0.1399   0.6438   0.2172   0.8047   0.2172 -1971.512
 23  21    706.5    241.5   0.1403   0.6006   0.2335   0.7726   0.2335 -1963.998
 23  22    706.5    241.5   0.1403   0.6006   0.2335   0.7726   0.2335 -1963.998
 24   1    706.5    241.5   0.2358   0.9013   0.2616   1.2159   0.2616 -2135.799
 24   2    706.5    241.5   0.1810   0.6954   0.2603   0.9361   0.2603 -2039.689
 24   3    706.5    241.5   0.1690   0.6307   0.2680   0.8599   0.2680 -2012.285
 24   4    706.5    241.5   0.1690   0.6471   0.2611   0.8724   0.2611 -2016.103
 24   5    706.5    241.5   0.1986   0.9301   0.2135   1.1548   0.2135 -2091.843
 24   6    706.5    241.5   0.1796   0.5813   0.3090   0.8458   0.3090 -2019.184
 24   7    706.5    241.5   0.1798   0.5811   0.3094   0.8461   0.3094 -2019.670
 24   8    706.5    241.5   0.1690   0.5719   0.2954   0.8149   0.2954 -2000.023
 24   9    706.5    241.5   0.1681   0.6270   0.2681   0.8550   0.2681 -2013.256
 24  10    706.5    241.5   0.1678   0.6120   0.2742   0.8429   0.2742 -2009.891
 24  11    706.5    241.5   0.1719   0.5832   0.2947   0.8299   0.2947 -2008.813
 24  12    706.5    241.5   0.1717   0.5999   0.2862   0.8422   0.2862 -2011.809
 24  13    706.5    241.5   0.1719   0.5832   0.2947   0.8299   0.2947 -2008.813
 24  14    706.5    241.5   0.1610   0.5488   0.2934   0.7795   0.2934 -1985.894
 24  15    706.5    241.5   0.1313   0.6789   0.1935   0.8125   0.1935 -1958.737
 24  16    706.5    241.5   0.1290   0.6683   0.1930   0.7992   0.1930 -1953.381
 24  17    706.5    241.5   0.1301   0.6266   0.2076   0.7697   0.2076 -1949.347
 24  18    706.5    241.5   0.1331   0.5599   0.2378   0.7256   0.2378 -1943.683
 24  19    706.5    241.5   0.1357   0.5593   0.2426   0.7308   0.2426 -1949.289
 24  20    706.5    241.5   0.1340   0.6101   0.2197   0.7659   0.2197 -1955.039
 24  21    706.5    241.5   0.1360   0.5611   0.2424   0.7330   0.2424 -1948.141
 24  22    706.5    241.5   0.1360   0.5611   0.2424   0.7330   0.2424 -1948.141
 24  23    706.5    241.5   0.0895   0.3997   0.2239   0.5056   0.2239 -1817.462
 25   1    706.5    241.5   0.2248   0.8702   0.2584   1.1677   0.2584 -2117.761
 25   2    706.5    241.5   0.2050   0.6192   0.3311   0.9317   0.3311 -2059.259
 25   3    706.5    241.5   0.1836   0.5609   0.3273   0.8391   0.3273 -2020.509
 25   4    706.5    241.5   0.1850   0.6370   0.2904   0.9004   0.2904 -2036.817
 25   5    706.5    241.5   0.1927   0.9020   0.2136   1.1201   0.2136 -2077.929
 25   6    706.5    241.5   0.1919   0.5457   0.3515   0.8460   0.3515 -2029.726
 25   7    706.5    241.5   0.1898   0.5545   0.3423   0.8481   0.3423 -2028.592
 25   8    706.5    241.5   0.1818   0.5941   0.3060   0.8605   0.3060 -2024.439
 25   9    706.5    241.5   0.1790   0.5566   0.3217   0.8256   0.3217 -2014.999
 25  10    706.5    241.5   0.1782   0.5763   0.3092   0.8389   0.3092 -2017.483
 25  11    706.5    241.5   0.1826   0.5697   0.3205   0.8436   0.3205 -2021.689
 25  12    706.5    241.5   0.1824   0.5862   0.3112   0.8558   0.3112 -2024.731
 25  13    706.5    241.5   0.1826   0.5697   0.3205   0.8436   0.3205 -2021.689
 25  14    706.5    241.5   0.1802   0.5676   0.3175   0.8367   0.3175 -2019.218
 25  15    706.5    241.5   0.1462   0.7335   0.1994   0.8876   0.1994 -1989.230
 25  16    706.5    241.5   0.1463   0.5708   0.2563   0.7632   0.2563 -1962.436
 25  17    706.5    241.5   0.1457   0.5761   0.2528   0.7660   0.2528 -1962.675
 25  18    706.5    241.5   0.1552   0.5459   0.2843   0.7642   0.2843 -1973.808
 25  19    706.5    241.5   0.1540   0.6202   0.2483   0.8183   0.2483 -1987.216
 25  20    706.5    241.5   0.1506   0.5733   0.2627   0.7749   0.2627 -1971.960
 25  21    706.5    241.5   0.1509   0.5409   0.2790   0.7508   0.2790 -1965.489
 25  22    706.5    241.5   0.1509   0.5409   0.2790   0.7508   0.2790 -1965.489
 25  23    706.5    241.5   0.0846   0.3716   0.2278   0.4732   0.2278 -1797.454
 25  24    706.5    241.5   0.0498   0.2817   0.1769   0.3267   0.1769 -1682.605
 26   1    706.5    241.5   0.2317   0.7870   0.2945   1.1196   0.2945 -2116.092
 26   2    706.5    241.5   0.1924   0.5672   0.3391   0.8636   0.3391 -2032.459
 26   3    706.5    241.5   0.1797   0.5449   0.3299   0.8183   0.3299 -2011.661
 26   4    706.5    241.5   0.1822   0.6435   0.2832   0.8992   0.2832 -2035.380
 26   5    706.5    241.5   0.1948   0.7700   0.2530   1.0240   0.2530 -2066.016
 26   6    706.5    241.5   0.1807   0.4728   0.3823   0.7654   0.3823 -1996.635
 26   7    706.5    241.5   0.1804   0.4672   0.3862   0.7605   0.3862 -1995.202
 26   8    706.5    241.5   0.1786   0.5144   0.3473   0.7926   0.3473 -2002.857
 26   9    706.5    241.5   0.1660   0.5211   0.3186   0.7694   0.3186 -1988.230
 26  10    706.5    241.5   0.1657   0.5074   0.3266   0.7583   0.3266 -1984.615
 26  11    706.5    241.5   0.1744   0.5135   0.3396   0.7822   0.3396 -1997.445
 26  12    706.5    241.5   0.1741   0.5290   0.3292   0.7936   0.3292 -2000.702
 26  13    706.5    241.5   0.1744   0.5135   0.3396   0.7822   0.3396 -1997.445
 26  14    706.5    241.5   0.1675   0.4790   0.3497   0.7405   0.3497 -1980.326
 26  15    706.5    241.5   0.1324   0.6465   0.2047   0.7900   0.2047 -1952.129
 26  16    706.5    241.5   0.1228   0.5781   0.2124   0.7163   0.2124 -1922.542
 26  17    706.5    241.5   0.1225   0.6088   0.2013   0.7392   0.2013 -1930.153
 26  18    706.5    241.5   0.1316   0.5548   0.2371   0.7182   0.2371 -1936.809
 26  19    706.5    241.5   0.1312   0.5697   0.2303   0.7287   0.2303 -1940.444
 26  20    706.5    241.5   0.1258   0.5873   0.2141   0.7300   0.2141 -1933.849
 26  21    706.5    241.5   0.1296   0.5326   0.2434   0.6969   0.2434 -1928.681
 26  22    706.5    241.5   0.1296   0.5326   0.2434   0.6969   0.2434 -1928.681
 26  23    706.5    241.5   0.0897   0.3472   0.2585   0.4660   0.2585 -1799.706
 26  24    706.5    241.5   0.0424   0.1653   0.2564   0.2211   0.2564 -1604.058
 26  25    706.5    241.5   0.0343   0.2162   0.1587   0.2419   0.1587 -1607.388
 27   1    706.5    241.5   0.2357   0.7522   0.3134   1.1019   0.3134 -2118.006
 27   2    706.5    241.5   0.1977   0.6135   0.3223   0.9109   0.3223 -2049.740
 27   3    706.5    241.5   0.1806   0.5796   0.3117   0.8468   0.3117 -2020.135
 27   4    706.5    241.5   0.1785   0.6875   0.2597   0.9245   0.2597 -2036.881
 27   5    706.5    241.5   0.2039   0.8706   0.2342   1.1213   0.2342 -2091.858
 27   6    706.5    241.5   0.1828   0.5191   0.3522   0.8055   0.3522 -2011.782
 27   7    706.5    241.5   0.1825   0.5131   0.3557   0.8003   0.3557 -2010.428
 27   8    706.5    241.5   0.1734   0.5484   0.3162   0.8068   0.3162 -2003.919
 27   9    706.5    241.5   0.1659   0.5561   0.2984   0.7959   0.2984 -1996.208
 27  10    706.5    241.5   0.1656   0.5419   0.3056   0.7844   0.3056 -1992.717
 27  11    706.5    241.5   0.1741   0.5494   0.3169   0.8092   0.3169 -2006.106
 27  12    706.5    241.5   0.1740   0.5653   0.3077   0.8210   0.3077 -2009.225
 27  13    706.5    241.5   0.1741   0.5494   0.3169   0.8092   0.3169 -2006.106
 27  14    706.5    241.5   0.1658   0.4933   0.3361   0.7477   0.3361 -1981.649
 27  15    706.5    241.5   0.1322   0.6988   0.1891   0.8295   0.1891 -1960.381
 27  16    706.5    241.5   0.1254   0.6207   0.2021   0.7549   0.2021 -1935.595
 27  17    706.5    241.5   0.1264   0.6546   0.1931   0.7829   0.1931 -1944.912
 27  18    706.5    241.5   0.1358   0.6043   0.2248   0.7655   0.2248 -1954.132
 27  19    706.5    241.5   0.1355   0.6199   0.2186   0.7766   0.2186 -1957.605
 27  20    706.5    241.5   0.1301   0.6382   0.2039   0.7787   0.2039 -1950.924
 27  21    706.5    241.5   0.1339   0.5662   0.2366   0.7321   0.2366 -1943.075
 27  22    706.5    241.5   0.1339   0.5662   0.2366   0.7321   0.2366 -1943.075
 27  23    706.5    241.5   0.0857   0.4015   0.2134   0.4984   0.2134 -1810.900
 27  24    706.5    241.5   0.0402   0.2301   0.1747   0.2657   0.1747 -1633.461
 27  25    706.5    241.5   0.0296   0.2555   0.1160   0.2616   0.1160 -1613.950
 27  26    706.5    241.5   0.0144   0.1285   0.1120   0.1304   0.1120 -1490.268
 28   1    706.5    241.5   0.2359   0.7316   0.3224   1.0865   0.3224 -2114.886
 28   2    706.5    241.5   0.1976   0.6224   0.3175   0.9175   0.3175 -2051.183
 28   3    706.5    241.5   0.1809   0.5457   0.3315   0.8215   0.3315 -2014.026
 28   4    706.5    241.5   0.1786   0.6588   0.2711   0.9028   0.2711 -2032.830
 28   5    706.5    241.5   0.2040   0.8285   0.2462   1.0891   0.2462 -2086.386
 28   6    706.5    241.5   0.1829   0.5187   0.3525   0.8053   0.3525 -2011.837
 28   7    706.5    241.5   0.1826   0.5128   0.3561   0.8001   0.3561 -2010.482
 28   8    706.5    241.5   0.1730   0.5343   0.3238   0.7952   0.3238 -1999.707
 28   9    706.5    241.5   0.1659   0.5634   0.2944   0.8014   0.2944 -1997.840
 28  10    706.5    241.5   0.1656   0.5490   0.3016   0.7898   0.3016 -1994.373
 28  11    706.5    241.5   0.1743   0.5333   0.3268   0.7973   0.3268 -2002.304
 28  12    706.5    241.5   0.1741   0.5490   0.3172   0.8089   0.3172 -2005.484
 28  13    706.5    241.5   0.1743   0.5333   0.3268   0.7973   0.3268 -2002.304
 28  14    706.5    241.5   0.1657   0.4938   0.3356   0.7479   0.3356 -1980.919
 28  15    706.5    241.5   0.1323   0.6716   0.1970   0.8090   0.1970 -1956.312
 28  16    706.5    241.5   0.1256   0.6026   0.2084   0.7413   0.2084 -1932.900
 28  17    706.5    241.5   0.1265   0.6382   0.1982   0.7705   0.1982 -1941.983
 28  18    706.5    241.5   0.1360   0.5719   0.2379   0.7412   0.2379 -1948.167
 28  19    706.5    241.5   0.1356   0.6018   0.2254   0.7632   0.2254 -1954.906
 28  20    706.5    241.5   0.1303   0.5960   0.2187   0.7469   0.2187 -1943.787
 28  21    706.5    241.5   0.1342   0.5202   0.2580   0.6977   0.2580 -1933.592
 28  22    706.5    241.5   0.1342   0.5202   0.2580   0.6977   0.2580 -1933.592
 28  23    706.5    241.5   0.0854   0.3953   0.2162   0.4931   0.2162 -1808.659
 28  24    706.5    241.5   0.0402   0.2247   0.1790   0.2617   0.1790 -1631.029
 28  25    706.5    241.5   0.0297   0.2349   0.1264   0.2459   0.1264 -1604.293
 28  26    706.5    241.5   0.0144   0.1284   0.1121   0.1303   0.1121 -1490.288
 28  27    706.5    241.5   0.0000   0.0312   0.0010   0.0239   0.0010 -1343.270
 29   1    706.5    241.5   0.2212   0.9032   0.2449   1.1848   0.2449 -2115.754
 29   2    706.5    241.5   0.1779   0.6952   0.2559   0.9290   0.2559 -2031.902
 29   3    706.5    241.5   0.1618   0.6551   0.2469   0.8623   0.2469 -2002.365
 29   4    706.5    241.5   0.1645   0.7103   0.2316   0.9107   0.2316 -2018.527
 29   5    706.5    241.5   0.1906   0.7926   0.2404   1.0318   0.2404 -2066.580
 29   6    706.5    241.5   0.1897   0.6084   0.3118   0.8890   0.3118 -2039.744
 29   7    706.5    241.5   0.1877   0.6175   0.3039   0.8915   0.3039 -2038.483
 29   8    706.5    241.5   0.1740   0.6689   0.2602   0.9003   0.2602 -2026.196
 29   9    706.5    241.5   0.1825   0.5720   0.3191   0.8452   0.3191 -2024.092
 29  10    706.5    241.5   0.1823   0.5816   0.3135   0.8521   0.3135 -2025.450
 29  11    706.5    241.5   0.1791   0.6169   0.2903   0.8718   0.2903 -2027.190
 29  12    706.5    241.5   0.1789   0.6341   0.2822   0.8846   0.2822 -2030.070
 29  13    706.5    241.5   0.1791   0.6169   0.2903   0.8718   0.2903 -2027.190
 29  14    706.5    241.5   0.1743   0.5993   0.2909   0.8478   0.2909 -2018.049
 29  15    706.5    241.5   0.1275   0.6333   0.2013   0.7691   0.2013 -1941.850
 29  16    706.5    241.5   0.1241   0.5418   0.2290   0.6914   0.2290 -1917.677
 29  17    706.5    241.5   0.1284   0.6268   0.2049   0.7662   0.2049 -1944.390
 29  18    706.5    241.5   0.1311   0.5960   0.2199   0.7486   0.2199 -1945.145
 29  19    706.5    241.5   0.1396   0.5554   0.2515   0.7367   0.2515 -1951.593
 29  20    706.5    241.5   0.1341   0.6057   0.2213   0.7627   0.2213 -1951.141
 29  21    706.5    241.5   0.1359   0.5821   0.2335   0.7488   0.2335 -1949.181
 29  22    706.5    241.5   0.1359   0.5821   0.2335   0.7488   0.2335 -1949.181
 29  23    706.5    241.5   0.0668   0.4058   0.1646   0.4595   0.1646 -1769.896
 29  24    706.5    241.5   0.0835   0.4007   0.2084   0.4929   0.2084 -1805.570
 29  25    706.5    241.5   0.0818   0.3383   0.2417   0.4414   0.2417 -1778.264
 29  26    706.5    241.5   0.0774   0.3533   0.2192   0.4431   0.2192 -1774.170
 29  27    706.5    241.5   0.0789   0.3824   0.2064   0.4688   0.2064 -1787.886
 29  28    706.5    241.5   0.0790   0.3821   0.2066   0.4686   0.2066 -1787.935
 30   1    706.5    241.5   0.2244   0.8813   0.2546   1.1752   0.2546 -2113.837
 30   2    706.5    241.5   0.1758   0.6800   0.2585   0.9126   0.2585 -2025.990
 30   3    706.5    241.5   0.1589   0.6373   0.2494   0.8424   0.2494 -1994.929
 30   4    706.5    241.5   0.1624   0.7173   0.2264   0.9113   0.2264 -2014.144
 30   5    706.5    241.5   0.1717   0.9570   0.1794   1.1153   0.1794 -2051.858
 30   6    706.5    241.5   0.1492   0.6270   0.2380   0.8128   0.2380 -1979.389
 30   7    706.5    241.5   0.1494   0.6177   0.2418   0.8061   0.2418 -1977.998
 30   8    706.5    241.5   0.1317   0.6828   0.1929   0.8163   0.1929 -1959.709
 30   9    706.5    241.5   0.1369   0.6155   0.2224   0.7764   0.2224 -1957.952
 30  10    706.5    241.5   0.1369   0.6220   0.2201   0.7815   0.2201 -1959.688
 30  11    706.5    241.5   0.1445   0.7036   0.2053   0.8607   0.2053 -1984.751
 30  12    706.5    241.5   0.1443   0.7229   0.1996   0.8752   0.1996 -1987.366
 30  13    706.5    241.5   0.1445   0.7036   0.2053   0.8607   0.2053 -1984.751
 30  14    706.5    241.5   0.1404   0.6398   0.2194   0.8028   0.2194 -1968.768
 30  15    706.5    241.5   0.0945   0.7793   0.1213   0.8069   0.1213 -1898.858
 30  16    706.5    241.5   0.1033   0.6246   0.1655   0.7084   0.1655 -1894.978
 30  17    706.5    241.5   0.1126   0.6925   0.1626   0.7810   0.1626 -1924.529
 30  18    706.5    241.5   0.1149   0.6490   0.1770   0.7528   0.1770 -1925.256
 30  19    706.5    241.5   0.1146   0.6635   0.1727   0.7634   0.1727 -1928.984
 30  20    706.5    241.5   0.1148   0.6730   0.1706   0.7710   0.1706 -1930.096
 30  21    706.5    241.5   0.1167   0.6316   0.1847   0.7436   0.1847 -1925.596
 30  22    706.5    241.5   0.1167   0.6316   0.1847   0.7436   0.1847 -1925.596
 30  23    706.5    241.5   0.0823   0.3897   0.2113   0.4818   0.2113 -1797.821
 30  24    706.5    241.5   0.0882   0.4064   0.2171   0.5079   0.2171 -1815.760
 30  25    706.5    241.5   0.0817   0.3588   0.2276   0.4567   0.2276 -1785.070
 30  26    706.5    241.5   0.0791   0.3453   0.2292   0.4408   0.2292 -1774.012
 30  27    706.5    241.5   0.0807   0.3779   0.2136   0.4693   0.2136 -1790.256
 30  28    706.5    241.5   0.0805   0.3721   0.2162   0.4643   0.2162 -1787.920
 30  29    706.5    241.5   0.0743   0.3574   0.2080   0.4393   0.2080 -1767.435
 31   1    706.5    241.5   0.2144   0.9389   0.2284   1.1969   0.2284 -2105.615
 31   2    706.5    241.5   0.1620   0.6333   0.2558   0.8463   0.2558 -1996.423
 31   3    706.5    241.5   0.1531   0.5937   0.2579   0.7961   0.2579 -1976.758
 31   4    706.5    241.5   0.1579   0.6655   0.2373   0.8617   0.2373 -1999.694
 31   5    706.5    241.5   0.1587   0.9305   0.1705   1.0659   0.1705 -2027.105
 31   6    706.5    241.5   0.1413   0.5714   0.2473   0.7526   0.2473 -1955.627
 31   7    706.5    241.5   0.1415   0.5628   0.2514   0.7464   0.2514 -1954.134
 31   8    706.5    241.5   0.1294   0.6542   0.1978   0.7892   0.1978 -1948.756
 31   9    706.5    241.5   0.1291   0.5952   0.2169   0.7436   0.2169 -1939.597
 31  10    706.5    241.5   0.1292   0.5940   0.2175   0.7428   0.2175 -1939.762
 31  11    706.5    241.5   0.1362   0.6427   0.2119   0.7957   0.2119 -1959.743
 31  12    706.5    241.5   0.1361   0.6606   0.2060   0.8091   0.2060 -1962.545
 31  13    706.5    241.5   0.1362   0.6427   0.2119   0.7957   0.2119 -1959.743
 31  14    706.5    241.5   0.1308   0.6120   0.2138   0.7603   0.2138 -1946.739
 31  15    706.5    241.5   0.0969   0.6477   0.1496   0.7117   0.1496 -1883.951
 31  16    706.5    241.5   0.1017   0.6460   0.1575   0.7211   0.1575 -1893.643
 31  17    706.5    241.5   0.1091   0.6855   0.1591   0.7677   0.1591 -1915.553
 31  18    706.5    241.5   0.1116   0.6353   0.1757   0.7350   0.1757 -1916.285
 31  19    706.5    241.5   0.1116   0.6402   0.1744   0.7388   0.1744 -1917.497
 31  20    706.5    241.5   0.1080   0.6168   0.1751   0.7128   0.1751 -1905.813
 31  21    706.5    241.5   0.1097   0.6084   0.1804   0.7103   0.1804 -1907.188
 31  22    706.5    241.5   0.1097   0.6084   0.1804   0.7103   0.1804 -1907.188
 31  23    706.5    241.5   0.0874   0.3778   0.2312   0.4841   0.2312 -1804.123
 31  24    706.5    241.5   0.0891   0.4175   0.2135   0.5184   0.2135 -1820.700
 31  25    706.5    241.5   0.0898   0.3659   0.2455   0.4804   0.2455 -1804.947
 31  26    706.5    241.5   0.0829   0.3368   0.2463   0.4429   0.2463 -1779.812
 31  27    706.5    241.5   0.0878   0.3415   0.2570   0.4572   0.2570 -1792.571
 31  28    706.5    241.5   0.0878   0.3351   0.2620   0.4524   0.2620 -1790.578
 31  29    706.5    241.5   0.0786   0.3439   0.2284   0.4385   0.2284 -1770.981
 31  30    706.5    241.5   0.0189   0.3207   0.0588   0.2873   0.0588 -1600.829
 32   1    706.5    241.5   0.2146   0.9239   0.2323   1.1858   0.2323 -2104.796
 32   2    706.5    241.5   0.1621   0.6325   0.2563   0.8458   0.2563 -1996.507
 32   3    706.5    241.5   0.1530   0.6114   0.2502   0.8093   0.2502 -1979.634
 32   4    706.5    241.5   0.1580   0.6646   0.2377   0.8612   0.2377 -1999.783
 32   5    706.5    241.5   0.1588   0.9162   0.1733   1.0552   0.1733 -2026.282
 32   6    706.5    241.5   0.1416   0.5537   0.2557   0.7397   0.2557 -1952.748
 32   7    706.5    241.5   0.1417   0.5453   0.2599   0.7336   0.2599 -1951.220
 32   8    706.5    241.5   0.1293   0.6561   0.1971   0.7906   0.1971 -1948.482
 32   9    706.5    241.5   0.1292   0.5946   0.2172   0.7433   0.2172 -1939.672
 32  10    706.5    241.5   0.1292   0.5934   0.2178   0.7425   0.2178 -1939.837
 32  11    706.5    241.5   0.1361   0.6611   0.2058   0.8095   0.2058 -1962.453
 32  12    706.5    241.5   0.1359   0.6795   0.2000   0.8231   0.2000 -1965.197
 32  13    706.5    241.5   0.1361   0.6611   0.2058   0.8095   0.2058 -1962.453
 32  14    706.5    241.5   0.1307   0.6296   0.2076   0.7734   0.2076 -1949.555
 32  15    706.5    241.5   0.0970   0.6287   0.1543   0.6974   0.1543 -1881.368
 32  16    706.5    241.5   0.1018   0.6271   0.1624   0.7069   0.1624 -1891.053
 32  17    706.5    241.5   0.1092   0.6656   0.1640   0.7528   0.1640 -1913.099
 32  18    706.5    241.5   0.1116   0.6346   0.1759   0.7345   0.1759 -1916.376
 32  19    706.5    241.5   0.1117   0.6395   0.1746   0.7383   0.1746 -1917.589
 32  20    706.5    241.5   0.1080   0.6161   0.1753   0.7123   0.1753 -1905.902
 32  21    706.5    241.5   0.1098   0.6077   0.1806   0.7098   0.1806 -1907.275
 32  22    706.5    241.5   0.1098   0.6077   0.1806   0.7098   0.1806 -1907.275
 32  23    706.5    241.5   0.0872   0.3909   0.2232   0.4938   0.2232 -1807.970
 32  24    706.5    241.5   0.0890   0.4310   0.2066   0.5285   0.2066 -1824.336
 32  25    706.5    241.5   0.0897   0.3785   0.2371   0.4899   0.2371 -1808.861
 32  26    706.5    241.5   0.0829   0.3489   0.2376   0.4520   0.2376 -1783.903
 32  27    706.5    241.5   0.0877   0.3536   0.2481   0.4663   0.2481 -1796.631
 32  28    706.5    241.5   0.0878   0.3471   0.2528   0.4615   0.2528 -1794.678
 32  29    706.5    241.5   0.0786   0.3436   0.2287   0.4383   0.2287 -1771.029
 32  30    706.5    241.5   0.0189   0.3325   0.0567   0.2962   0.0567 -1605.029
 32  31    706.5    241.5   0.0000   0.0163   0.0010   0.0125   0.0010 -1323.789
 33   1    706.5    241.5   0.2144   0.9124   0.2349   1.1766   0.2349 -2103.502
 33   2    706.5    241.5   0.1601   0.6336   0.2528   0.8422   0.2528 -1993.812
 33   3    706.5    241.5   0.1509   0.6045   0.2496   0.7993   0.2496 -1974.810
 33   4    706.5    241.5   0.1559   0.6855   0.2274   0.8723   0.2274 -1999.616
 33   5    706.5    241.5   0.1587   0.9292   0.1708   1.0649   0.1708 -2027.765
 33   6    706.5    241.5   0.1418   0.5374   0.2639   0.7278   0.2639 -1950.064
 33   7    706.5    241.5   0.1420   0.5291   0.2683   0.7218   0.2683 -1948.503
 33   8    706.5    241.5   0.1276   0.6544   0.1949   0.7853   0.1949 -1945.902
 33   9    706.5    241.5   0.1273   0.5954   0.2138   0.7397   0.2138 -1936.748
 33  10    706.5    241.5   0.1275   0.5769   0.2210   0.7260   0.2210 -1934.038
 33  11    706.5    241.5   0.1358   0.6441   0.2109   0.7959   0.2109 -1959.897
 33  12    706.5    241.5   0.1357   0.6621   0.2049   0.8093   0.2049 -1962.695
 33  13    706.5    241.5   0.1358   0.6441   0.2109   0.7959   0.2109 -1959.897
 33  14    706.5    241.5   0.1290   0.6123   0.2106   0.7564   0.2106 -1943.897
 33  15    706.5    241.5   0.0966   0.6296   0.1534   0.6972   0.1534 -1881.558
 33  16    706.5    241.5   0.1015   0.6202   0.1636   0.7008   0.1636 -1889.707
 33  17    706.5    241.5   0.1088   0.6583   0.1653   0.7464   0.1653 -1911.821
 33  18    706.5    241.5   0.1117   0.6175   0.1809   0.7216   0.1809 -1913.980
 33  19    706.5    241.5   0.1117   0.6224   0.1795   0.7254   0.1795 -1915.210
 33  20    706.5    241.5   0.1080   0.5996   0.1802   0.6998   0.1802 -1903.443
 33  21    706.5    241.5   0.1098   0.5913   0.1857   0.6974   0.1857 -1904.788
 33  22    706.5    241.5   0.1098   0.5913   0.1857   0.6974   0.1857 -1904.788
 33  23    706.5    241.5   0.0854   0.3678   0.2323   0.4722   0.2323 -1795.985
 33  24    706.5    241.5   0.0872   0.4248   0.2052   0.5196   0.2052 -1818.678
 33  25    706.5    241.5   0.0878   0.3729   0.2356   0.4814   0.2356 -1803.083
 33  26    706.5    241.5   0.0810   0.3435   0.2359   0.4437   0.2359 -1777.947
 33  27    706.5    241.5   0.0858   0.3544   0.2421   0.4627   0.2421 -1792.751
 33  28    706.5    241.5   0.0859   0.3417   0.2512   0.4532   0.2512 -1788.786
 33  29    706.5    241.5   0.0767   0.3381   0.2269   0.4300   0.2269 -1764.998
 33  30    706.5    241.5   0.0173   0.3156   0.0549   0.2799   0.0549 -1592.939
 33  31    706.5    241.5   0.0014   0.0284   0.0496   0.0249   0.0496 -1347.001
 33  32    706.5    241.5   0.0014   0.0202   0.0699   0.0186   0.0699 -1337.466
 34   1    706.5    241.5   0.2106   1.0804   0.1949   1.2966   0.1949 -2113.264
 34   2    706.5    241.5   0.1664   0.7068   0.2354   0.9121   0.2354 -2017.154
 34   3    706.5    241.5   0.1484   0.6976   0.2128   0.8650   0.2128 -1989.996
 34   4    706.5    241.5   0.1529   0.8350   0.1831   0.9800   0.1831 -2016.708
 34   5    706.5    241.5   0.1709   0.9197   0.1858   1.0850   0.1858 -2049.076
 34   6    706.5    241.5   0.1670   0.6570   0.2542   0.8755   0.2542 -2014.190
 34   7    706.5    241.5   0.1669   0.6668   0.2503   0.8828   0.2503 -2015.468
 34   8    706.5    241.5   0.1525   0.6750   0.2260   0.8568   0.2260 -1992.086
 34   9    706.5    241.5   0.1487   0.5896   0.2522   0.7831   0.2522 -1973.818
 34  10    706.5    241.5   0.1481   0.6155   0.2406   0.8014   0.2406 -1977.950
 34  11    706.5    241.5   0.1548   0.6380   0.2426   0.8337   0.2426 -1993.006
 34  12    706.5    241.5   0.1549   0.6299   0.2459   0.8276   0.2459 -1991.492
 34  13    706.5    241.5   0.1548   0.6380   0.2426   0.8337   0.2426 -1993.006
 34  14    706.5    241.5   0.1497   0.5812   0.2575   0.7789   0.2575 -1972.754
 34  15    706.5    241.5   0.1070   0.6384   0.1676   0.7271   0.1676 -1903.842
 34  16    706.5    241.5   0.1101   0.6462   0.1704   0.7400   0.1704 -1911.803
 34  17    706.5    241.5   0.1057   0.6684   0.1581   0.7471   0.1581 -1907.817
 34  18    706.5    241.5   0.1162   0.5788   0.2007   0.7021   0.2007 -1912.178
 34  19    706.5    241.5   0.1230   0.6605   0.1862   0.7797   0.1862 -1941.188
 34  20    706.5    241.5   0.1177   0.6617   0.1779   0.7690   0.1779 -1930.851
 34  21    706.5    241.5   0.1197   0.6108   0.1960   0.7344   0.1960 -1924.986
 34  22    706.5    241.5   0.1197   0.6108   0.1960   0.7344   0.1960 -1924.986
 34  23    706.5    241.5   0.0904   0.4413   0.2048   0.5393   0.2048 -1831.147
 34  24    706.5    241.5   0.0765   0.5424   0.1411   0.5856   0.1411 -1823.851
 34  25    706.5    241.5   0.0896   0.4740   0.1891   0.5627   0.1891 -1834.115
 34  26    706.5    241.5   0.0849   0.4712   0.1802   0.5500   0.1802 -1823.995
 34  27    706.5    241.5   0.0845   0.4869   0.1736   0.5611   0.1736 -1826.855
 34  28    706.5    241.5   0.0846   0.4519   0.1873   0.5345   0.1873 -1818.254
 34  29    706.5    241.5   0.0689   0.4239   0.1626   0.4781   0.1626 -1774.733
 34  30    706.5    241.5   0.0723   0.4692   0.1541   0.5201   0.1541 -1791.951
 34  31    706.5    241.5   0.0722   0.4107   0.1759   0.4754   0.1759 -1775.429
 34  32    706.5    241.5   0.0722   0.4241   0.1703   0.4856   0.1703 -1779.102
 34  33    706.5    241.5   0.0704   0.4191   0.1680   0.4777   0.1680 -1772.935
 35   1    706.5    241.5   0.2117   1.0720   0.1975   1.2926   0.1975 -2113.939
 35   2    706.5    241.5   0.1684   0.7252   0.2322   0.9307   0.2322 -2023.045
 35   3    706.5    241.5   0.1501   0.7524   0.1995   0.9105   0.1995 -1999.085
 35   4    706.5    241.5   0.1545   0.8599   0.1796   1.0025   0.1796 -2020.921
 35   5    706.5    241.5   0.1688   0.9483   0.1780   1.1022   0.1780 -2048.294
 35   6    706.5    241.5   0.1698   0.7002   0.2426   0.9148   0.2426 -2024.406
 35   7    706.5    241.5   0.1680   0.6904   0.2434   0.9033   0.2434 -2020.265
 35   8    706.5    241.5   0.1575   0.6869   0.2292   0.8770   0.2292 -2001.350
 35   9    706.5    241.5   0.1550   0.6460   0.2399   0.8402   0.2399 -1993.749
 35  10    706.5    241.5   0.1543   0.6906   0.2234   0.8728   0.2234 -2000.492
 35  11    706.5    241.5   0.1580   0.6767   0.2335   0.8704   0.2335 -2004.639
 35  12    706.5    241.5   0.1580   0.6681   0.2365   0.8640   0.2365 -2003.181
 35  13    706.5    241.5   0.1580   0.6767   0.2335   0.8704   0.2335 -2004.639
 35  14    706.5    241.5   0.1548   0.5888   0.2630   0.7962   0.2630 -1983.329
 35  15    706.5    241.5   0.1101   0.6952   0.1583   0.7774   0.1583 -1918.281
 35  16    706.5    241.5   0.1129   0.6941   0.1627   0.7829   0.1627 -1923.733
 35  17    706.5    241.5   0.1084   0.7140   0.1518   0.7880   0.1518 -1917.416
 35  18    706.5    241.5   0.1175   0.5909   0.1988   0.7143   0.1988 -1916.084
 35  19    706.5    241.5   0.1241   0.7211   0.1721   0.8285   0.1721 -1951.400
 35  20    706.5    241.5   0.1190   0.6850   0.1737   0.7896   0.1737 -1935.795
 35  21    706.5    241.5   0.1191   0.6583   0.1809   0.7694   0.1809 -1931.328
 35  22    706.5    241.5   0.1191   0.6583   0.1809   0.7694   0.1809 -1931.328
 35  23    706.5    241.5   0.0883   0.4849   0.1821   0.5679   0.1821 -1838.089
 35  24    706.5    241.5   0.0799   0.5657   0.1412   0.6109   0.1412 -1836.043
 35  25    706.5    241.5   0.0894   0.4893   0.1828   0.5739   0.1828 -1836.789
 35  26    706.5    241.5   0.0878   0.4876   0.1801   0.5690   0.1801 -1833.634
 35  27    706.5    241.5   0.0907   0.4959   0.1829   0.5818   0.1829 -1841.700
 35  28    706.5    241.5   0.0908   0.4604   0.1972   0.5549   0.1972 -1833.199
 35  29    706.5    241.5   0.0657   0.4667   0.1408   0.5035   0.1408 -1777.623
 35  30    706.5    241.5   0.0752   0.4651   0.1616   0.5235   0.1616 -1796.617
 35  31    706.5    241.5   0.0750   0.4206   0.1784   0.4893   0.1784 -1783.646
 35  32    706.5    241.5   0.0750   0.4342   0.1728   0.4996   0.1728 -1787.268
 35  33    706.5    241.5   0.0732   0.4291   0.1706   0.4917   0.1706 -1781.166
 35  34    706.5    241.5   0.0071   0.1014   0.0698   0.0933   0.0698 -1438.800
 36   1    706.5    241.5   0.2065   0.8664   0.2384   1.1239   0.2384 -2091.671
 36   2    706.5    241.5   0.1619   0.5841   0.2771   0.8083   0.2771 -1989.656
 36   3    706.5    241.5   0.1520   0.6011   0.2528   0.7991   0.2528 -1977.738
 36   4    706.5    241.5   0.1554   0.7063   0.2200   0.8873   0.2200 -2001.579
 36   5    706.5    241.5   0.1823   0.8860   0.2058   1.0848   0.2058 -2062.682
 36   6    706.5    241.5   0.1726   0.4763   0.3623   0.7499   0.3623 -1986.126
 36   7    706.5    241.5   0.1707   0.4767   0.3581   0.7460   0.3581 -1983.351
 36   8    706.5    241.5   0.1633   0.5144   0.3175   0.7583   0.3175 -1980.818
 36   9    706.5    241.5   0.1639   0.5298   0.3094   0.7714   0.3094 -1986.403
 36  10    706.5    241.5   0.1639   0.5438   0.3013   0.7820   0.3013 -1989.810
 36  11    706.5    241.5   0.1691   0.5352   0.3159   0.7870   0.3159 -1995.028
 36  12    706.5    241.5   0.1690   0.5424   0.3116   0.7924   0.3116 -1996.695
 36  13    706.5    241.5   0.1691   0.5352   0.3159   0.7870   0.3159 -1995.028
 36  14    706.5    241.5   0.1601   0.5379   0.2976   0.7690   0.2976 -1982.656
 36  15    706.5    241.5   0.1202   0.5815   0.2067   0.7131   0.2067 -1918.072
 36  16    706.5    241.5   0.1136   0.5905   0.1924   0.7053   0.1924 -1907.997
 36  17    706.5    241.5   0.1103   0.6254   0.1763   0.7245   0.1763 -1910.450
 36  18    706.5    241.5   0.1178   0.5103   0.2310   0.6535   0.2310 -1901.916
 36  19    706.5    241.5   0.1305   0.5389   0.2422   0.7037   0.2422 -1931.534
 36  20    706.5    241.5   0.1203   0.5090   0.2364   0.6580   0.2364 -1906.484
 36  21    706.5    241.5   0.1255   0.5171   0.2427   0.6757   0.2427 -1916.857
 36  22    706.5    241.5   0.1255   0.5171   0.2427   0.6757   0.2427 -1916.857
 36  23    706.5    241.5   0.0754   0.4523   0.1666   0.5141   0.1666 -1803.448
 36  24    706.5    241.5   0.0915   0.4023   0.2275   0.5121   0.2275 -1820.613
 36  25    706.5    241.5   0.0857   0.3455   0.2480   0.4556   0.2480 -1787.747
 36  26    706.5    241.5   0.0873   0.3155   0.2768   0.4363   0.2768 -1780.673
 36  27    706.5    241.5   0.0868   0.3637   0.2386   0.4720   0.2386 -1796.908
 36  28    706.5    241.5   0.0869   0.3447   0.2520   0.4576   0.2520 -1790.997
 36  29    706.5    241.5   0.0571   0.3577   0.1596   0.4011   0.1596 -1725.755
 36  30    706.5    241.5   0.0692   0.4171   0.1660   0.4736   0.1660 -1774.162
 36  31    706.5    241.5   0.0729   0.3540   0.2059   0.4335   0.2059 -1761.830
 36  32    706.5    241.5   0.0728   0.3665   0.1988   0.4429   0.1988 -1765.816
 36  33    706.5    241.5   0.0712   0.3600   0.1977   0.4343   0.1977 -1760.453
 36  34    706.5    241.5   0.0427   0.3633   0.1176   0.3732   0.1176 -1689.097
 36  35    706.5    241.5   0.0396   0.3896   0.1017   0.3863   0.1017 -1688.261
 37   1    706.5    241.5   0.2065   0.8857   0.2332   1.1387   0.2332 -2094.444
 37   2    706.5    241.5   0.1620   0.5831   0.2777   0.8077   0.2777 -1989.770
 37   3    706.5    241.5   0.1521   0.6063   0.2508   0.8034   0.2508 -1979.604
 37   4    706.5    241.5   0.1556   0.6950   0.2238   0.8790   0.2238 -2000.485
 37   5    706.5    241.5   0.1827   0.8599   0.2124   1.0656   0.2124 -2060.784
 37   6    706.5    241.5   0.1723   0.4918   0.3505   0.7611   0.3505 -1989.455
 37   7    706.5    241.5   0.1705   0.4921   0.3464   0.7572   0.3464 -1986.678
 37   8    706.5    241.5   0.1635   0.4836   0.3381   0.7352   0.3381 -1973.797
 37   9    706.5    241.5   0.1637   0.5153   0.3177   0.7599   0.3177 -1982.876
 37  10    706.5    241.5   0.1637   0.5290   0.3094   0.7702   0.3094 -1986.336
 37  11    706.5    241.5   0.1697   0.5019   0.3381   0.7630   0.3381 -1988.800
 37  12    706.5    241.5   0.1696   0.5089   0.3333   0.7682   0.3333 -1990.529
 37  13    706.5    241.5   0.1697   0.5019   0.3381   0.7630   0.3381 -1988.800
 37  14    706.5    241.5   0.1598   0.5313   0.3007   0.7633   0.3007 -1980.700
 37  15    706.5    241.5   0.1200   0.5639   0.2127   0.6992   0.2127 -1915.003
 37  16    706.5    241.5   0.1134   0.5728   0.1980   0.6913   0.1980 -1904.954
 37  17    706.5    241.5   0.1105   0.5818   0.1899   0.6918   0.1899 -1903.525
 37  18    706.5    241.5   0.1178   0.4740   0.2484   0.6255   0.2484 -1893.325
 37  19    706.5    241.5   0.1304   0.5088   0.2563   0.6804   0.2563 -1924.850
 37  20    706.5    241.5   0.1202   0.4800   0.2505   0.6356   0.2505 -1899.539
 37  21    706.5    241.5   0.1254   0.4877   0.2571   0.6530   0.2571 -1909.987
 37  22    706.5    241.5   0.1254   0.4877   0.2571   0.6530   0.2571 -1909.987
 37  23    706.5    241.5   0.0753   0.4647   0.1620   0.5235   0.1620 -1807.195
 37  24    706.5    241.5   0.0914   0.4209   0.2172   0.5261   0.2172 -1826.384
 37  25    706.5    241.5   0.0857   0.3503   0.2446   0.4593   0.2446 -1790.018
 37  26    706.5    241.5   0.0873   0.3323   0.2627   0.4490   0.2627 -1787.168
 37  27    706.5    241.5   0.0868   0.3685   0.2355   0.4756   0.2355 -1799.136
 37  28    706.5    241.5   0.0869   0.3494   0.2486   0.4613   0.2486 -1793.269
 37  29    706.5    241.5   0.0571   0.3450   0.1656   0.3915   0.1656 -1721.814
 37  30    706.5    241.5   0.0692   0.4359   0.1588   0.4879   0.1588 -1779.828
 37  31    706.5    241.5   0.0728   0.3781   0.1925   0.4518   0.1925 -1769.909
 37  32    706.5    241.5   0.0728   0.3909   0.1862   0.4615   0.1862 -1773.757
 37  33    706.5    241.5   0.0711   0.3842   0.1851   0.4526   0.1851 -1768.466
 37  34    706.5    241.5   0.0427   0.3744   0.1141   0.3817   0.1141 -1693.270
 37  35    706.5    241.5   0.0396   0.4077   0.0972   0.4002   0.0972 -1694.141
 37  36    706.5    241.5   0.0000   0.0326   0.0010   0.0250   0.0010 -1343.086
 38   1    706.5    241.5   0.2065   0.8664   0.2384   1.1239   0.2384 -2091.671
 38   2    706.5    241.5   0.1619   0.5841   0.2771   0.8083   0.2771 -1989.656
 38   3    706.5    241.5   0.1520   0.6011   0.2528   0.7991   0.2528 -1977.738
 38   4    706.5    241.5   0.1554   0.7063   0.2200   0.8873   0.2200 -2001.579
 38   5    706.5    241.5   0.1823   0.8860   0.2058   1.0848   0.2058 -2062.682
 38   6    706.5    241.5   0.1726   0.4763   0.3623   0.7499   0.3623 -1986.126
 38   7    706.5    241.5   0.1707   0.4767   0.3581   0.7460   0.3581 -1983.351
 38   8    706.5    241.5   0.1633   0.5144   0.3175   0.7583   0.3175 -1980.818
 38   9    706.5    241.5   0.1639   0.5298   0.3094   0.7714   0.3094 -1986.403
 38  10    706.5    241.5   0.1639   0.5438   0.3013   0.7820   0.3013 -1989.810
 38  11    706.5    241.5   0.1691   0.5352   0.3159   0.7870   0.3159 -1995.028
 38  12    706.5    241.5   0.1690   0.5424   0.3116   0.7924   0.3116 -1996.695
 38  13    706.5    241.5   0.1691   0.5352   0.3159   0.7870   0.3159 -1995.028
 38  14    706.5    241.5   0.1601   0.5379   0.2976   0.7690   0.2976 -1982.656
 38  15    706.5    241.5   0.1202   0.5815   0.2067   0.7131   0.2067 -1918.072
 38  16    706.5    241.5   0.1136   0.5905   0.1924   0.7053   0.1924 -1907.997
 38  17    706.5    241.5   0.1103   0.6254   0.1763   0.7245   0.1763 -1910.450
 38  18    706.5    241.5   0.1178   0.5103   0.2310   0.6535   0.2310 -1901.916
 38  19    706.5    241.5   0.1305   0.5389   0.2422   0.7037   0.2422 -1931.534
 38  20    706.5    241.5   0.1203   0.5090   0.2364   0.6580   0.2364 -1906.484
 38  21    706.5    241.5   0.1255   0.5171   0.2427   0.6757   0.2427 -1916.857
 38  22    706.5    241.5   0.1255   0.5171   0.2427   0.6757   0.2427 -1916.857
 38  23    706.5    241.5   0.0754   0.4523   0.1666   0.5141   0.1666 -1803.448
 38  24    706.5    241.5   0.0915   0.4023   0.2275   0.5121   0.2275 -1820.613
 38  25    706.5    241.5   0.0857   0.3455   0.2480   0.4556   0.2480 -1787.747
 38  26    706.5    241.5   0.0873   0.3155   0.2768   0.4363   0.2768 -1780.673
 38  27    706.5    241.5   0.0868   0.3637   0.2386   0.4720   0.2386 -1796.908
 38  28    706.5    241.5   0.0869   0.3447   0.2520   0.4576   0.2520 -1790.997
 38  29    706.5    241.5   0.0571   0.3577   0.1596   0.4011   0.1596 -1725.755
 38  30    706.5    241.5   0.0692   0.4171   0.1660   0.4736   0.1660 -1774.162
 38  31    706.5    241.5   0.0729   0.3540   0.2059   0.4335   0.2059 -1761.830
 38  32    706.5    241.5   0.0728   0.3665   0.1988   0.4429   0.1988 -1765.816
 38  33    706.5    241.5   0.0712   0.3600   0.1977   0.4343   0.1977 -1760.453
 38  34    706.5    241.5   0.0427   0.3633   0.1176   0.3732   0.1176 -1689.097
 38  35    706.5    241.5   0.0396   0.3896   0.1017   0.3863   0.1017 -1688.261
 38  36    706.5    241.5   0.0000   0.0000  99.0000   0.0000  99.0000 -1299.039
 38  37    706.5    241.5   0.0000   0.0325   0.0010   0.0249   0.0010 -1343.086
 39   1    706.5    241.5   0.2013   1.0109   0.1991   1.2227   0.1991 -2097.394
 39   2    706.5    241.5   0.1636   0.6376   0.2566   0.8530   0.2566 -2002.893
 39   3    706.5    241.5   0.1435   0.6467   0.2219   0.8150   0.2219 -1972.990
 39   4    706.5    241.5   0.1424   0.7321   0.1946   0.8780   0.1946 -1986.399
 39   5    706.5    241.5   0.1724   0.8849   0.1949   1.0618   0.1949 -2047.832
 39   6    706.5    241.5   0.1567   0.6242   0.2511   0.8274   0.2511 -1991.090
 39   7    706.5    241.5   0.1566   0.6335   0.2472   0.8343   0.2472 -1992.425
 39   8    706.5    241.5   0.1497   0.5952   0.2514   0.7895   0.2514 -1973.568
 39   9    706.5    241.5   0.1402   0.6044   0.2320   0.7755   0.2320 -1962.737
 39  10    706.5    241.5   0.1403   0.5969   0.2351   0.7699   0.2351 -1961.145
 39  11    706.5    241.5   0.1493   0.5811   0.2570   0.7779   0.2570 -1973.579
 39  12    706.5    241.5   0.1493   0.5887   0.2535   0.7836   0.2535 -1975.172
 39  13    706.5    241.5   0.1493   0.5811   0.2570   0.7779   0.2570 -1973.579
 39  14    706.5    241.5   0.1436   0.5913   0.2429   0.7730   0.2429 -1965.467
 39  15    706.5    241.5   0.1011   0.7218   0.1401   0.7778   0.1401 -1903.219
 39  16    706.5    241.5   0.1063   0.6471   0.1642   0.7322   0.1642 -1904.304
 39  17    706.5    241.5   0.1068   0.6740   0.1584   0.7538   0.1584 -1909.258
 39  18    706.5    241.5   0.1146   0.5793   0.1978   0.6989   0.1978 -1909.557
 39  19    706.5    241.5   0.1194   0.6700   0.1781   0.7789   0.1781 -1935.686
 39  20    706.5    241.5   0.1129   0.6088   0.1854   0.7177   0.1854 -1913.103
 39  21    706.5    241.5   0.1148   0.5691   0.2017   0.6916   0.2017 -1908.239
 39  22    706.5    241.5   0.1148   0.5691   0.2017   0.6916   0.2017 -1908.239
 39  23    706.5    241.5   0.0745   0.4117   0.1810   0.4813   0.1810 -1789.027
 39  24    706.5    241.5   0.0794   0.5694   0.1395   0.6127   0.1395 -1834.659
 39  25    706.5    241.5   0.0810   0.4164   0.1945   0.4993   0.1945 -1799.305
 39  26    706.5    241.5   0.0811   0.4417   0.1836   0.5188   0.1836 -1806.990
 39  27    706.5    241.5   0.0826   0.4816   0.1715   0.5526   0.1715 -1821.268
 39  28    706.5    241.5   0.0827   0.4467   0.1851   0.5262   0.1851 -1812.607
 39  29    706.5    241.5   0.0596   0.3877   0.1537   0.4296   0.1537 -1740.401
 39  30    706.5    241.5   0.0626   0.4453   0.1406   0.4802   0.1406 -1761.619
 39  31    706.5    241.5   0.0609   0.4388   0.1387   0.4714   0.1387 -1756.195
 39  32    706.5    241.5   0.0609   0.4526   0.1345   0.4819   0.1345 -1759.728
 39  33    706.5    241.5   0.0593   0.4328   0.1369   0.4632   0.1369 -1749.827
 39  34    706.5    241.5   0.0214   0.2431   0.0882   0.2337   0.0882 -1573.992
 39  35    706.5    241.5   0.0229   0.2815   0.0813   0.2663   0.0813 -1595.169
 39  36    706.5    241.5   0.0352   0.3349   0.1050   0.3346   0.1050 -1657.231
 39  37    706.5    241.5   0.0352   0.3165   0.1112   0.3206   0.1112 -1651.045
 39  38    706.5    241.5   0.0352   0.3349   0.1050   0.3346   0.1050 -1657.231
 40   1    706.5    241.5   0.1989   0.9535   0.2086   1.1734   0.2086 -2088.986
 40   2    706.5    241.5   0.1611   0.6625   0.2432   0.8666   0.2432 -2002.605
 40   3    706.5    241.5   0.1381   0.7182   0.1923   0.8578   0.1923 -1974.806
 40   4    706.5    241.5   0.1421   0.7487   0.1898   0.8900   0.1898 -1985.633
 40   5    706.5    241.5   0.1718   0.9205   0.1866   1.0875   0.1866 -2050.107
 40   6    706.5    241.5   0.1616   0.5718   0.2825   0.7982   0.2825 -1990.737
 40   7    706.5    241.5   0.1615   0.5806   0.2781   0.8047   0.2781 -1992.169
 40   8    706.5    241.5   0.1595   0.5767   0.2765   0.7972   0.2765 -1988.274
 40   9    706.5    241.5   0.1531   0.6818   0.2245   0.8634   0.2245 -1999.108
 40  10    706.5    241.5   0.1530   0.6842   0.2236   0.8650   0.2236 -1998.816
 40  11    706.5    241.5   0.1519   0.6468   0.2349   0.8339   0.2349 -1991.044
 40  12    706.5    241.5   0.1518   0.6549   0.2318   0.8400   0.2318 -1992.534
 40  13    706.5    241.5   0.1519   0.6468   0.2349   0.8339   0.2349 -1991.044
 40  14    706.5    241.5   0.1547   0.6406   0.2414   0.8354   0.2414 -1994.427
 40  15    706.5    241.5   0.1014   0.6872   0.1476   0.7520   0.1476 -1901.522
 40  16    706.5    241.5   0.1082   0.6797   0.1591   0.7612   0.1591 -1915.427
 40  17    706.5    241.5   0.1107   0.6518   0.1699   0.7457   0.1699 -1915.219
 40  18    706.5    241.5   0.1201   0.6016   0.1996   0.7283   0.1996 -1925.504
 40  19    706.5    241.5   0.1275   0.6123   0.2082   0.7529   0.2082 -1942.801
 40  20    706.5    241.5   0.1186   0.6338   0.1871   0.7495   0.1871 -1929.434
 40  21    706.5    241.5   0.1243   0.5719   0.2173   0.7150   0.2173 -1928.584
 40  22    706.5    241.5   0.1243   0.5719   0.2173   0.7150   0.2173 -1928.584
 40  23    706.5    241.5   0.0836   0.4309   0.1940   0.5162   0.1940 -1818.484
 40  24    706.5    241.5   0.0842   0.4515   0.1864   0.5332   0.1864 -1821.210
 40  25    706.5    241.5   0.0808   0.3815   0.2119   0.4723   0.2119 -1792.426
 40  26    706.5    241.5   0.0857   0.4078   0.2102   0.5034   0.2102 -1810.478
 40  27    706.5    241.5   0.0874   0.3996   0.2186   0.5007   0.2186 -1812.420
 40  28    706.5    241.5   0.0874   0.3863   0.2263   0.4907   0.2263 -1808.726
 40  29    706.5    241.5   0.0615   0.4048   0.1518   0.4468   0.1518 -1753.137
 40  30    706.5    241.5   0.0695   0.4516   0.1539   0.5005   0.1539 -1784.513
 40  31    706.5    241.5   0.0712   0.4789   0.1486   0.5252   0.1486 -1795.625
 40  32    706.5    241.5   0.0711   0.4933   0.1442   0.5360   0.1442 -1798.971
 40  33    706.5    241.5   0.0694   0.4733   0.1466   0.5169   0.1466 -1789.602
 40  34    706.5    241.5   0.0335   0.4160   0.0804   0.3927   0.0804 -1679.581
 40  35    706.5    241.5   0.0334   0.4143   0.0806   0.3913   0.0806 -1676.191
 40  36    706.5    241.5   0.0306   0.2839   0.1077   0.2854   0.1077 -1626.536
 40  37    706.5    241.5   0.0306   0.2893   0.1057   0.2895   0.1057 -1628.795
 40  38    706.5    241.5   0.0306   0.2839   0.1077   0.2854   0.1077 -1626.536
 40  39    706.5    241.5   0.0231   0.3689   0.0626   0.3335   0.0626 -1630.713
 41   1    706.5    241.5   0.1986   0.9658   0.2056   1.1821   0.2056 -2089.765
 41   2    706.5    241.5   0.1612   0.6471   0.2490   0.8549   0.2490 -1999.462
 41   3    706.5    241.5   0.1382   0.7021   0.1968   0.8454   0.1968 -1971.794
 41   4    706.5    241.5   0.1421   0.7503   0.1894   0.8910   0.1894 -1985.432
 41   5    706.5    241.5   0.1714   0.9460   0.1812   1.1063   0.1812 -2051.748
 41   6    706.5    241.5   0.1613   0.5645   0.2857   0.7920   0.2857 -1988.882
 41   7    706.5    241.5   0.1612   0.5732   0.2812   0.7984   0.2812 -1990.329
 41   8    706.5    241.5   0.1595   0.5699   0.2798   0.7921   0.2798 -1986.553
 41   9    706.5    241.5   0.1530   0.6914   0.2213   0.8705   0.2213 -2000.416
 41  10    706.5    241.5   0.1529   0.6938   0.2204   0.8721   0.2204 -2000.120
 41  11    706.5    241.5   0.1517   0.6655   0.2279   0.8478   0.2279 -1993.706
 41  12    706.5    241.5   0.1516   0.6739   0.2250   0.8541   0.2250 -1995.168
 41  13    706.5    241.5   0.1517   0.6655   0.2279   0.8478   0.2279 -1993.706
 41  14    706.5    241.5   0.1547   0.6335   0.2442   0.8300   0.2442 -1992.794
 41  15    706.5    241.5   0.1015   0.6615   0.1534   0.7325   0.1534 -1897.264
 41  16    706.5    241.5   0.1081   0.6819   0.1586   0.7628   0.1586 -1915.104
 41  17    706.5    241.5   0.1107   0.6447   0.1717   0.7403   0.1717 -1913.592
 41  18    706.5    241.5   0.1201   0.6100   0.1968   0.7347   0.1968 -1926.948
 41  19    706.5    241.5   0.1276   0.5888   0.2167   0.7352   0.2167 -1938.206
 41  20    706.5    241.5   0.1186   0.6268   0.1892   0.7442   0.1892 -1927.786
 41  21    706.5    241.5   0.1243   0.5654   0.2199   0.7100   0.2199 -1926.847
 41  22    706.5    241.5   0.1243   0.5654   0.2199   0.7100   0.2199 -1926.847
 41  23    706.5    241.5   0.0836   0.4261   0.1962   0.5125   0.1962 -1816.360
 41  24    706.5    241.5   0.0842   0.4328   0.1946   0.5191   0.1946 -1815.586
 41  25    706.5    241.5   0.0808   0.3644   0.2218   0.4593   0.2218 -1786.300
 41  26    706.5    241.5   0.0857   0.3902   0.2197   0.4899   0.2197 -1804.553
 41  27    706.5    241.5   0.0874   0.3822   0.2286   0.4874   0.2286 -1806.436
 41  28    706.5    241.5   0.0874   0.3692   0.2368   0.4776   0.2368 -1802.642
 41  29    706.5    241.5   0.0615   0.3875   0.1586   0.4336   0.1586 -1747.145
 41  30    706.5    241.5   0.0695   0.4456   0.1559   0.4959   0.1559 -1782.609
 41  31    706.5    241.5   0.0712   0.4600   0.1547   0.5107   0.1547 -1790.129
 41  32    706.5    241.5   0.0712   0.4740   0.1501   0.5214   0.1501 -1793.561
 41  33    706.5    241.5   0.0694   0.4545   0.1527   0.5025   0.1527 -1784.070
 41  34    706.5    241.5   0.0335   0.3984   0.0840   0.3793   0.0840 -1673.660
 41  35    706.5    241.5   0.0334   0.3966   0.0842   0.3778   0.0842 -1670.257
 41  36    706.5    241.5   0.0306   0.2686   0.1139   0.2737   0.1139 -1619.474
 41  37    706.5    241.5   0.0306   0.2739   0.1117   0.2778   0.1117 -1621.790
 41  38    706.5    241.5   0.0306   0.2686   0.1139   0.2737   0.1139 -1619.474
 41  39    706.5    241.5   0.0231   0.3634   0.0635   0.3293   0.0635 -1628.610
 41  40    706.5    241.5   0.0000   0.0197   0.0010   0.0151   0.0010 -1328.958
 42   1    706.5    241.5   0.1989   0.9656   0.2060   1.1826   0.2060 -2090.106
 42   2    706.5    241.5   0.1613   0.6375   0.2530   0.8478   0.2530 -1998.135
 42   3    706.5    241.5   0.1382   0.6920   0.1998   0.8379   0.1998 -1970.557
 42   4    706.5    241.5   0.1421   0.7395   0.1922   0.8830   0.1922 -1984.269
 42   5    706.5    241.5   0.1717   0.9459   0.1815   1.1068   0.1815 -2052.111
 42   6    706.5    241.5   0.1617   0.5635   0.2869   0.7921   0.2869 -1989.226
 42   7    706.5    241.5   0.1616   0.5722   0.2824   0.7985   0.2824 -1990.674
 42   8    706.5    241.5   0.1595   0.5699   0.2798   0.7921   0.2798 -1986.553
 42   9    706.5    241.5   0.1530   0.6914   0.2213   0.8705   0.2213 -2000.417
 42  10    706.5    241.5   0.1529   0.6938   0.2204   0.8721   0.2204 -2000.121
 42  11    706.5    241.5   0.1518   0.6559   0.2315   0.8407   0.2315 -1992.409
 42  12    706.5    241.5   0.1518   0.6641   0.2285   0.8469   0.2285 -1993.886
 42  13    706.5    241.5   0.1518   0.6559   0.2315   0.8407   0.2315 -1992.409
 42  14    706.5    241.5   0.1547   0.6335   0.2442   0.8300   0.2442 -1992.794
 42  15    706.5    241.5   0.1015   0.6615   0.1534   0.7325   0.1534 -1897.264
 42  16    706.5    241.5   0.1082   0.6723   0.1609   0.7556   0.1609 -1913.836
 42  17    706.5    241.5   0.1107   0.6447   0.1717   0.7403   0.1717 -1913.592
 42  18    706.5    241.5   0.1201   0.6100   0.1968   0.7347   0.1968 -1926.948
 42  19    706.5    241.5   0.1276   0.5888   0.2167   0.7352   0.2167 -1938.207
 42  20    706.5    241.5   0.1186   0.6268   0.1892   0.7442   0.1892 -1927.786
 42  21    706.5    241.5   0.1243   0.5654   0.2199   0.7100   0.2199 -1926.847
 42  22    706.5    241.5   0.1243   0.5654   0.2199   0.7100   0.2199 -1926.847
 42  23    706.5    241.5   0.0837   0.4192   0.1996   0.5074   0.1996 -1814.569
 42  24    706.5    241.5   0.0842   0.4328   0.1946   0.5191   0.1946 -1815.587
 42  25    706.5    241.5   0.0808   0.3644   0.2218   0.4592   0.2218 -1786.300
 42  26    706.5    241.5   0.0857   0.3902   0.2197   0.4899   0.2197 -1804.554
 42  27    706.5    241.5   0.0874   0.3822   0.2286   0.4874   0.2286 -1806.436
 42  28    706.5    241.5   0.0874   0.3692   0.2368   0.4776   0.2368 -1802.642
 42  29    706.5    241.5   0.0615   0.3811   0.1613   0.4287   0.1613 -1745.249
 42  30    706.5    241.5   0.0695   0.4386   0.1585   0.4906   0.1585 -1780.867
 42  31    706.5    241.5   0.0712   0.4529   0.1572   0.5053   0.1572 -1788.423
 42  32    706.5    241.5   0.0712   0.4667   0.1525   0.5158   0.1525 -1791.888
 42  33    706.5    241.5   0.0694   0.4474   0.1552   0.4971   0.1552 -1782.351
 42  34    706.5    241.5   0.0335   0.3919   0.0854   0.3743   0.0854 -1671.795
 42  35    706.5    241.5   0.0334   0.3901   0.0856   0.3728   0.0856 -1668.386
 42  36    706.5    241.5   0.0306   0.2631   0.1163   0.2695   0.1163 -1617.178
 42  37    706.5    241.5   0.0306   0.2684   0.1140   0.2735   0.1140 -1619.515
 42  38    706.5    241.5   0.0306   0.2631   0.1163   0.2695   0.1163 -1617.178
 42  39    706.5    241.5   0.0231   0.3571   0.0647   0.3245   0.0647 -1626.643
 42  40    706.5    241.5   0.0000   0.0163   0.0010   0.0125   0.0010 -1323.877
 42  41    706.5    241.5   0.0000   0.0039   0.0010   0.0030   0.0010 -1306.634
 43   1    706.5    241.5   0.1969   0.9838   0.2001   1.1920   0.2001 -2088.910
 43   2    706.5    241.5   0.1607   0.6782   0.2369   0.8775   0.2369 -2003.587
 43   3    706.5    241.5   0.1379   0.7360   0.1874   0.8708   0.1874 -1975.326
 43   4    706.5    241.5   0.1383   0.7871   0.1757   0.9107   0.1757 -1982.819
 43   5    706.5    241.5   0.1715   0.9030   0.1899   1.0736   0.1899 -2047.147
 43   6    706.5    241.5   0.1593   0.5630   0.2829   0.7863   0.2829 -1983.938
 43   7    706.5    241.5   0.1592   0.5717   0.2784   0.7928   0.2784 -1985.387
 43   8    706.5    241.5   0.1569   0.6132   0.2558   0.8193   0.2558 -1991.110
 43   9    706.5    241.5   0.1513   0.6817   0.2219   0.8593   0.2219 -1996.352
 43  10    706.5    241.5   0.1514   0.6647   0.2278   0.8466   0.2278 -1993.498
 43  11    706.5    241.5   0.1498   0.6756   0.2217   0.8512   0.2217 -1992.164
 43  12    706.5    241.5   0.1497   0.6841   0.2189   0.8576   0.2189 -1993.613
 43  13    706.5    241.5   0.1498   0.6756   0.2217   0.8512   0.2217 -1992.164
 43  14    706.5    241.5   0.1525   0.6278   0.2429   0.8208   0.2429 -1987.951
 43  15    706.5    241.5   0.0977   0.6925   0.1411   0.7477   0.1411 -1893.770
 43  16    706.5    241.5   0.1046   0.6766   0.1546   0.7510   0.1546 -1906.834
 43  17    706.5    241.5   0.1070   0.6841   0.1564   0.7621   0.1564 -1912.149
 43  18    706.5    241.5   0.1160   0.6310   0.1839   0.7417   0.1839 -1922.745
 43  19    706.5    241.5   0.1246   0.6638   0.1878   0.7860   0.1878 -1945.290
 43  20    706.5    241.5   0.1160   0.6513   0.1781   0.7571   0.1781 -1926.098
 43  21    706.5    241.5   0.1215   0.6202   0.1959   0.7456   0.1959 -1931.555
 43  22    706.5    241.5   0.1215   0.6202   0.1959   0.7456   0.1959 -1931.555
 43  23    706.5    241.5   0.0810   0.4659   0.1738   0.5371   0.1738 -1820.419
 43  24    706.5    241.5   0.0806   0.4757   0.1695   0.5438   0.1695 -1818.909
 43  25    706.5    241.5   0.0774   0.3914   0.1978   0.4722   0.1978 -1786.651
 43  26    706.5    241.5   0.0822   0.4320   0.1904   0.5140   0.1904 -1808.291
 43  27    706.5    241.5   0.0839   0.4167   0.2013   0.5060   0.2013 -1808.554
 43  28    706.5    241.5   0.0839   0.4097   0.2048   0.5007   0.2048 -1806.790
 43  29    706.5    241.5   0.0582   0.3901   0.1493   0.4283   0.1493 -1739.039
 43  30    706.5    241.5   0.0662   0.4831   0.1369   0.5172   0.1369 -1783.404
 43  31    706.5    241.5   0.0696   0.4693   0.1484   0.5144   0.1484 -1787.990
 43  32    706.5    241.5   0.0696   0.4836   0.1440   0.5252   0.1440 -1791.380
 43  33    706.5    241.5   0.0679   0.4637   0.1464   0.5061   0.1464 -1781.924
 43  34    706.5    241.5   0.0338   0.3980   0.0848   0.3797   0.0848 -1674.317
 43  35    706.5    241.5   0.0337   0.4015   0.0840   0.3822   0.0840 -1673.022
 43  36    706.5    241.5   0.0306   0.2585   0.1182   0.2659   0.1182 -1614.715
 43  37    706.5    241.5   0.0306   0.2637   0.1159   0.2699   0.1159 -1617.070
 43  38    706.5    241.5   0.0306   0.2585   0.1182   0.2659   0.1182 -1614.715
 43  39    706.5    241.5   0.0217   0.3702   0.0585   0.3314   0.0585 -1625.915
 43  40    706.5    241.5   0.0028   0.0954   0.0298   0.0792   0.0298 -1416.610
 43  41    706.5    241.5   0.0028   0.0911   0.0312   0.0760   0.0312 -1413.181
 43  42    706.5    241.5   0.0028   0.0867   0.0327   0.0726   0.0327 -1409.735
 44   1    706.5    241.5   0.2015   1.0595   0.1901   1.2601   0.1901 -2100.583
 44   2    706.5    241.5   0.1688   0.7667   0.2202   0.9634   0.2202 -2028.496
 44   3    706.5    241.5   0.1470   0.7634   0.1926   0.9120   0.1926 -1994.870
 44   4    706.5    241.5   0.1517   0.7878   0.1925   0.9412   0.1925 -2007.245
 44   5    706.5    241.5   0.1663   0.9428   0.1764   1.0923   0.1764 -2041.514
 44   6    706.5    241.5   0.1580   0.6443   0.2453   0.8458   0.2453 -1997.550
 44   7    706.5    241.5   0.1579   0.6540   0.2415   0.8529   0.2415 -1998.850
 44   8    706.5    241.5   0.1528   0.6776   0.2255   0.8594   0.2255 -1995.001
 44   9    706.5    241.5   0.1483   0.6371   0.2328   0.8184   0.2328 -1983.918
 44  10    706.5    241.5   0.1482   0.6529   0.2270   0.8303   0.2270 -1986.994
 44  11    706.5    241.5   0.1548   0.6117   0.2530   0.8136   0.2530 -1989.126
 44  12    706.5    241.5   0.1547   0.6197   0.2497   0.8195   0.2497 -1990.669
 44  13    706.5    241.5   0.1548   0.6117   0.2530   0.8136   0.2530 -1989.126
 44  14    706.5    241.5   0.1493   0.6315   0.2363   0.8164   0.2363 -1985.028
 44  15    706.5    241.5   0.0979   0.7026   0.1393   0.7558   0.1393 -1896.738
 44  16    706.5    241.5   0.0977   0.6781   0.1441   0.7368   0.1441 -1892.783
 44  17    706.5    241.5   0.0969   0.6772   0.1431   0.7342   0.1431 -1891.516
 44  18    706.5    241.5   0.1097   0.5800   0.1891   0.6885   0.1891 -1901.807
 44  19    706.5    241.5   0.1144   0.6460   0.1771   0.7495   0.1771 -1923.207
 44  20    706.5    241.5   0.1080   0.5809   0.1859   0.6853   0.1859 -1898.401
 44  21    706.5    241.5   0.1095   0.5994   0.1827   0.7029   0.1827 -1903.888
 44  22    706.5    241.5   0.1095   0.5994   0.1827   0.7029   0.1827 -1903.888
 44  23    706.5    241.5   0.0713   0.4874   0.1462   0.5318   0.1462 -1801.745
 44  24    706.5    241.5   0.0847   0.5108   0.1658   0.5797   0.1658 -1835.522
 44  25    706.5    241.5   0.0744   0.4590   0.1621   0.5171   0.1621 -1797.919
 44  26    706.5    241.5   0.0758   0.4484   0.1691   0.5122   0.1691 -1796.898
 44  27    706.5    241.5   0.0774   0.4595   0.1684   0.5242   0.1684 -1804.477
 44  28    706.5    241.5   0.0775   0.4258   0.1819   0.4986   0.1819 -1795.563
 44  29    706.5    241.5   0.0551   0.4219   0.1305   0.4456   0.1305 -1740.674
 44  30    706.5    241.5   0.0613   0.5322   0.1152   0.5438   0.1152 -1781.761
 44  31    706.5    241.5   0.0630   0.5321   0.1184   0.5476   0.1184 -1786.778
 44  32    706.5    241.5   0.0630   0.5476   0.1150   0.5593   0.1150 -1789.900
 44  33    706.5    241.5   0.0613   0.5259   0.1165   0.5389   0.1165 -1780.709
 44  34    706.5    241.5   0.0289   0.3471   0.0834   0.3300   0.0834 -1642.363
 44  35    706.5    241.5   0.0289   0.3726   0.0776   0.3494   0.0776 -1650.187
 44  36    706.5    241.5   0.0217   0.2551   0.0849   0.2434   0.0849 -1583.128
 44  37    706.5    241.5   0.0217   0.2494   0.0868   0.2391   0.0868 -1580.815
 44  38    706.5    241.5   0.0217   0.2551   0.0849   0.2434   0.0849 -1583.128
 44  39    706.5    241.5   0.0158   0.3132   0.0503   0.2746   0.0503 -1585.107
 44  40    706.5    241.5   0.0157   0.3072   0.0513   0.2700   0.0513 -1585.671
 44  41    706.5    241.5   0.0157   0.2916   0.0540   0.2580   0.0540 -1578.843
 44  42    706.5    241.5   0.0157   0.2859   0.0551   0.2537   0.0551 -1576.636
 44  43    706.5    241.5   0.0157   0.2925   0.0538   0.2587   0.0538 -1578.667
 45   1    706.5    241.5   0.2064   1.0096   0.2045   1.2331   0.2045 -2103.866
 45   2    706.5    241.5   0.1687   0.7055   0.2391   0.9164   0.2391 -2020.398
 45   3    706.5    241.5   0.1463   0.7357   0.1989   0.8894   0.1989 -1990.599
 45   4    706.5    241.5   0.1514   0.7478   0.2025   0.9100   0.2025 -2001.970
 45   5    706.5    241.5   0.1614   0.9309   0.1733   1.0722   0.1733 -2034.295
 45   6    706.5    241.5   0.1555   0.6626   0.2347   0.8541   0.2347 -1997.173
 45   7    706.5    241.5   0.1554   0.6724   0.2312   0.8614   0.2312 -1998.443
 45   8    706.5    241.5   0.1491   0.6578   0.2267   0.8360   0.2267 -1986.836
 45   9    706.5    241.5   0.1423   0.7263   0.1959   0.8731   0.1959 -1988.711
 45  10    706.5    241.5   0.1425   0.7126   0.1999   0.8631   0.1999 -1987.978
 45  11    706.5    241.5   0.1504   0.6824   0.2203   0.8577   0.2203 -1994.141
 45  12    706.5    241.5   0.1503   0.6910   0.2175   0.8642   0.2175 -1995.580
 45  13    706.5    241.5   0.1504   0.6824   0.2203   0.8577   0.2203 -1994.141
 45  14    706.5    241.5   0.1451   0.6694   0.2167   0.8359   0.2167 -1983.956
 45  15    706.5    241.5   0.0915   0.7223   0.1266   0.7565   0.1266 -1886.262
 45  16    706.5    241.5   0.0914   0.6676   0.1369   0.7146   0.1369 -1878.672
 45  17    706.5    241.5   0.0899   0.6898   0.1304   0.7283   0.1304 -1877.799
 45  18    706.5    241.5   0.1025   0.5995   0.1709   0.6873   0.1709 -1891.032
 45  19    706.5    241.5   0.1043   0.7031   0.1483   0.7705   0.1483 -1912.654
 45  20    706.5    241.5   0.0979   0.6491   0.1507   0.7149   0.1507 -1891.199
 45  21    706.5    241.5   0.1012   0.6598   0.1533   0.7304   0.1533 -1898.534
 45  22    706.5    241.5   0.1012   0.6598   0.1533   0.7304   0.1533 -1898.534
 45  23    706.5    241.5   0.0723   0.5285   0.1368   0.5655   0.1368 -1815.315
 45  24    706.5    241.5   0.0832   0.5841   0.1424   0.6324   0.1424 -1849.165
 45  25    706.5    241.5   0.0748   0.4582   0.1632   0.5173   0.1632 -1798.347
 45  26    706.5    241.5   0.0746   0.4516   0.1652   0.5119   0.1652 -1795.982
 45  27    706.5    241.5   0.0761   0.4827   0.1578   0.5391   0.1578 -1808.856
 45  28    706.5    241.5   0.0762   0.4481   0.1701   0.5129   0.1701 -1800.209
 45  29    706.5    241.5   0.0600   0.4521   0.1327   0.4796   0.1327 -1762.215
 45  30    706.5    241.5   0.0598   0.5329   0.1122   0.5410   0.1122 -1777.758
 45  31    706.5    241.5   0.0615   0.5364   0.1147   0.5475   0.1147 -1785.076
 45  32    706.5    241.5   0.0615   0.5519   0.1114   0.5593   0.1114 -1788.181
 45  33    706.5    241.5   0.0598   0.5380   0.1112   0.5448   0.1112 -1780.526
 45  34    706.5    241.5   0.0335   0.3877   0.0865   0.3712   0.0865 -1670.038
 45  35    706.5    241.5   0.0365   0.3971   0.0919   0.3851   0.0919 -1680.157
 45  36    706.5    241.5   0.0305   0.2643   0.1155   0.2703   0.1155 -1616.260
 45  37    706.5    241.5   0.0306   0.2586   0.1182   0.2660   0.1182 -1613.986
 45  38    706.5    241.5   0.0305   0.2643   0.1155   0.2703   0.1155 -1616.260
 45  39    706.5    241.5   0.0232   0.3644   0.0635   0.3303   0.0635 -1629.675
 45  40    706.5    241.5   0.0232   0.3111   0.0745   0.2895   0.0745 -1613.694
 45  41    706.5    241.5   0.0232   0.2954   0.0784   0.2776   0.0784 -1606.905
 45  42    706.5    241.5   0.0232   0.2897   0.0800   0.2733   0.0800 -1604.713
 45  43    706.5    241.5   0.0231   0.2907   0.0796   0.2739   0.0796 -1604.539
 45  44    706.5    241.5   0.0085   0.2350   0.0363   0.1987   0.0363 -1524.528
 46   1    706.5    241.5   0.2090   1.0141   0.2061   1.2423   0.2061 -2108.822
 46   2    706.5    241.5   0.1721   0.7728   0.2227   0.9754   0.2227 -2035.102
 46   3    706.5    241.5   0.1506   0.7114   0.2117   0.8804   0.2117 -1994.080
 46   4    706.5    241.5   0.1510   0.7762   0.1946   0.9309   0.1946 -2005.191
 46   5    706.5    241.5   0.1694   0.8651   0.1959   1.0399   0.1959 -2040.279
 46   6    706.5    241.5   0.1570   0.6380   0.2461   0.8386   0.2461 -1995.090
 46   7    706.5    241.5   0.1551   0.6473   0.2396   0.8415   0.2396 -1993.586
 46   8    706.5    241.5   0.1503   0.6961   0.2160   0.8680   0.2160 -1994.945
 46   9    706.5    241.5   0.1439   0.7396   0.1946   0.8870   0.1946 -1992.478
 46  10    706.5    241.5   0.1441   0.7257   0.1986   0.8768   0.1986 -1991.771
 46  11    706.5    241.5   0.1497   0.7522   0.1990   0.9096   0.1990 -2002.998
 46  12    706.5    241.5   0.1497   0.7616   0.1965   0.9166   0.1965 -2004.345
 46  13    706.5    241.5   0.1497   0.7522   0.1990   0.9096   0.1990 -2002.998
 46  14    706.5    241.5   0.1462   0.7338   0.1993   0.8877   0.1993 -1995.785
 46  15    706.5    241.5   0.1000   0.7383   0.1354   0.7877   0.1354 -1906.396
 46  16    706.5    241.5   0.0928   0.6912   0.1343   0.7357   0.1343 -1885.766
 46  17    706.5    241.5   0.0914   0.7141   0.1280   0.7501   0.1280 -1885.450
 46  18    706.5    241.5   0.1005   0.6390   0.1572   0.7130   0.1572 -1895.241
 46  19    706.5    241.5   0.1070   0.6952   0.1539   0.7705   0.1539 -1916.394
 46  20    706.5    241.5   0.1006   0.6258   0.1607   0.7032   0.1607 -1891.978
 46  21    706.5    241.5   0.1039   0.6431   0.1616   0.7238   0.1616 -1900.962
 46  22    706.5    241.5   0.1039   0.6431   0.1616   0.7238   0.1616 -1900.962
 46  23    706.5    241.5   0.0731   0.5070   0.1441   0.5508   0.1441 -1813.011
 46  24    706.5    241.5   0.0816   0.6050   0.1349   0.6449   0.1349 -1850.517
 46  25    706.5    241.5   0.0748   0.4619   0.1621   0.5203   0.1621 -1800.560
 46  26    706.5    241.5   0.0762   0.4858   0.1568   0.5417   0.1568 -1808.217
 46  27    706.5    241.5   0.0745   0.5164   0.1444   0.5613   0.1444 -1813.827
 46  28    706.5    241.5   0.0746   0.4806   0.1553   0.5341   0.1553 -1805.546
 46  29    706.5    241.5   0.0586   0.4226   0.1386   0.4539   0.1386 -1751.663
 46  30    706.5    241.5   0.0646   0.5146   0.1256   0.5377   0.1256 -1786.446
 46  31    706.5    241.5   0.0681   0.5135   0.1326   0.5447   0.1326 -1795.429
 46  32    706.5    241.5   0.0681   0.5285   0.1288   0.5561   0.1288 -1798.627
 46  33    706.5    241.5   0.0663   0.5151   0.1288   0.5420   0.1288 -1791.003
 46  34    706.5    241.5   0.0339   0.3794   0.0894   0.3658   0.0894 -1668.992
 46  35    706.5    241.5   0.0324   0.3941   0.0822   0.3736   0.0822 -1668.020
 46  36    706.5    241.5   0.0261   0.3027   0.0862   0.2897   0.0862 -1618.262
 46  37    706.5    241.5   0.0261   0.2967   0.0880   0.2851   0.0880 -1616.142
 46  38    706.5    241.5   0.0261   0.3027   0.0862   0.2897   0.0862 -1618.262
 46  39    706.5    241.5   0.0218   0.3284   0.0664   0.2998   0.0664 -1612.819
 46  40    706.5    241.5   0.0247   0.3149   0.0784   0.2958   0.0784 -1620.964
 46  41    706.5    241.5   0.0247   0.3097   0.0797   0.2919   0.0797 -1618.708
 46  42    706.5    241.5   0.0247   0.3040   0.0812   0.2875   0.0812 -1616.567
 46  43    706.5    241.5   0.0217   0.3003   0.0723   0.2780   0.0723 -1604.407
 46  44    706.5    241.5   0.0100   0.2340   0.0426   0.2011   0.0426 -1530.478
 46  45    706.5    241.5   0.0100   0.1396   0.0715   0.1290   0.0715 -1479.358
 47   1    706.5    241.5   0.2159   0.9523   0.2267   1.2104   0.2267 -2108.447
 47   2    706.5    241.5   0.1812   0.7049   0.2570   0.9438   0.2570 -2038.283
 47   3    706.5    241.5   0.1598   0.6730   0.2374   0.8717   0.2374 -2000.844
 47   4    706.5    241.5   0.1622   0.7428   0.2184   0.9304   0.2184 -2016.739
 47   5    706.5    241.5   0.1729   0.7885   0.2193   0.9893   0.2193 -2036.833
 47   6    706.5    241.5   0.1567   0.6037   0.2596   0.8118   0.2596 -1985.993
 47   7    706.5    241.5   0.1548   0.6129   0.2526   0.8145   0.2526 -1984.545
 47   8    706.5    241.5   0.1529   0.6349   0.2408   0.8271   0.2408 -1984.500
 47   9    706.5    241.5   0.1555   0.5327   0.2918   0.7547   0.2918 -1971.239
 47  10    706.5    241.5   0.1552   0.5430   0.2859   0.7620   0.2859 -1972.539
 47  11    706.5    241.5   0.1575   0.5953   0.2645   0.8071   0.2645 -1987.194
 47  12    706.5    241.5   0.1573   0.6124   0.2569   0.8197   0.2569 -1990.150
 47  13    706.5    241.5   0.1575   0.5953   0.2645   0.8071   0.2645 -1987.194
 47  14    706.5    241.5   0.1486   0.6273   0.2369   0.8116   0.2369 -1979.218
 47  15    706.5    241.5   0.1183   0.6355   0.1861   0.7501   0.1861 -1922.331
 47  16    706.5    241.5   0.1198   0.6222   0.1925   0.7433   0.1925 -1925.150
 47  17    706.5    241.5   0.1290   0.6769   0.1906   0.8057   0.1906 -1951.711
 47  18    706.5    241.5   0.1329   0.6686   0.1989   0.8082   0.1989 -1957.483
 47  19    706.5    241.5   0.1368   0.6304   0.2169   0.7876   0.2169 -1959.558
 47  20    706.5    241.5   0.1278   0.6859   0.1863   0.8098   0.1863 -1952.145
 47  21    706.5    241.5   0.1293   0.6284   0.2058   0.7693   0.2058 -1944.327
 47  22    706.5    241.5   0.1293   0.6284   0.2058   0.7693   0.2058 -1944.327
 47  23    706.5    241.5   0.0844   0.4231   0.1994   0.5120   0.1994 -1813.346
 47  24    706.5    241.5   0.0862   0.4737   0.1819   0.5546   0.1819 -1830.000
 47  25    706.5    241.5   0.0793   0.4460   0.1777   0.5180   0.1777 -1807.191
 47  26    706.5    241.5   0.0859   0.3931   0.2184   0.4924   0.2184 -1804.426
 47  27    706.5    241.5   0.0874   0.4177   0.2093   0.5147   0.2093 -1815.722
 47  28    706.5    241.5   0.0875   0.4174   0.2095   0.5145   0.2095 -1815.775
 47  29    706.5    241.5   0.0821   0.3145   0.2610   0.4239   0.2610 -1770.656
 47  30    706.5    241.5   0.0580   0.3858   0.1504   0.4246   0.1504 -1736.706
 47  31    706.5    241.5   0.0533   0.3649   0.1460   0.3980   0.1460 -1716.459
 47  32    706.5    241.5   0.0533   0.3774   0.1412   0.4075   0.1412 -1720.385
 47  33    706.5    241.5   0.0516   0.3776   0.1365   0.4039   0.1365 -1715.915
 47  34    706.5    241.5   0.0685   0.4286   0.1598   0.4807   0.1598 -1772.752
 47  35    706.5    241.5   0.0668   0.5005   0.1335   0.5319   0.1335 -1786.017
 47  36    706.5    241.5   0.0628   0.3687   0.1702   0.4221   0.1702 -1742.198
 47  37    706.5    241.5   0.0628   0.3852   0.1629   0.4347   0.1629 -1748.471
 47  38    706.5    241.5   0.0628   0.3687   0.1702   0.4221   0.1702 -1742.198
 47  39    706.5    241.5   0.0576   0.4362   0.1321   0.4622   0.1321 -1747.871
 47  40    706.5    241.5   0.0629   0.4284   0.1468   0.4680   0.1468 -1762.438
 47  41    706.5    241.5   0.0629   0.4225   0.1488   0.4635   0.1488 -1760.483
 47  42    706.5    241.5   0.0629   0.4157   0.1513   0.4583   0.1513 -1758.682
 47  43    706.5    241.5   0.0614   0.4352   0.1411   0.4699   0.1411 -1760.623
 47  44    706.5    241.5   0.0614   0.4508   0.1362   0.4819   0.1362 -1764.188
 47  45    706.5    241.5   0.0582   0.4754   0.1225   0.4936   0.1225 -1763.861
 47  46    706.5    241.5   0.0616   0.4814   0.1279   0.5056   0.1279 -1773.549
 48   1    706.5    241.5   0.2149   0.9519   0.2257   1.2079   0.2257 -2108.510
 48   2    706.5    241.5   0.1732   0.6288   0.2755   0.8678   0.2755 -2014.139
 48   3    706.5    241.5   0.1462   0.6845   0.2135   0.8499   0.2135 -1983.220
 48   4    706.5    241.5   0.1528   0.7204   0.2121   0.8922   0.2121 -2000.494
 48   5    706.5    241.5   0.1648   0.8053   0.2047   0.9840   0.2047 -2028.881
 48   6    706.5    241.5   0.1524   0.5617   0.2713   0.7700   0.2713 -1972.035
 48   7    706.5    241.5   0.1505   0.5702   0.2640   0.7723   0.2640 -1970.635
 48   8    706.5    241.5   0.1467   0.6155   0.2383   0.7983   0.2383 -1972.413
 48   9    706.5    241.5   0.1502   0.5682   0.2644   0.7701   0.2644 -1971.432
 48  10    706.5    241.5   0.1502   0.5678   0.2646   0.7698   0.2646 -1971.507
 48  11    706.5    241.5   0.1505   0.6173   0.2437   0.8082   0.2437 -1981.380
 48  12    706.5    241.5   0.1503   0.6346   0.2369   0.8211   0.2369 -1984.263
 48  13    706.5    241.5   0.1505   0.6173   0.2437   0.8082   0.2437 -1981.380
 48  14    706.5    241.5   0.1496   0.5839   0.2563   0.7808   0.2563 -1974.221
 48  15    706.5    241.5   0.1058   0.6351   0.1666   0.7219   0.1666 -1900.066
 48  16    706.5    241.5   0.1182   0.5805   0.2036   0.7079   0.2036 -1914.330
 48  17    706.5    241.5   0.1221   0.7035   0.1736   0.8107   0.1736 -1944.059
 48  18    706.5    241.5   0.1228   0.6560   0.1872   0.7759   0.1872 -1939.396
 48  19    706.5    241.5   0.1188   0.6906   0.1720   0.7935   0.1720 -1939.674
 48  20    706.5    241.5   0.1155   0.6919   0.1669   0.7870   0.1669 -1932.938
 48  21    706.5    241.5   0.1155   0.6692   0.1725   0.7695   0.1725 -1927.968
 48  22    706.5    241.5   0.1155   0.6692   0.1725   0.7695   0.1725 -1927.968
 48  23    706.5    241.5   0.0800   0.4286   0.1868   0.5065   0.1868 -1804.714
 48  24    706.5    241.5   0.0855   0.4373   0.1956   0.5255   0.1956 -1819.158
 48  25    706.5    241.5   0.0839   0.3773   0.2225   0.4760   0.2225 -1795.536
 48  26    706.5    241.5   0.0870   0.3846   0.2261   0.4884   0.2261 -1802.900
 48  27    706.5    241.5   0.0886   0.3882   0.2282   0.4948   0.2282 -1808.776
 48  28    706.5    241.5   0.0886   0.3750   0.2364   0.4848   0.2364 -1805.017
 48  29    706.5    241.5   0.0730   0.3316   0.2202   0.4167   0.2202 -1755.917
 48  30    706.5    241.5   0.0556   0.3482   0.1596   0.3903   0.1596 -1717.789
 48  31    706.5    241.5   0.0502   0.3398   0.1478   0.3720   0.1478 -1700.217
 48  32    706.5    241.5   0.0502   0.3519   0.1427   0.3812   0.1427 -1704.294
 48  33    706.5    241.5   0.0485   0.3521   0.1377   0.3776   0.1377 -1699.763
 48  34    706.5    241.5   0.0641   0.4145   0.1547   0.4601   0.1547 -1758.361
 48  35    706.5    241.5   0.0609   0.4419   0.1379   0.4740   0.1379 -1757.939
 48  36    706.5    241.5   0.0661   0.4014   0.1647   0.4546   0.1647 -1762.402
 48  37    706.5    241.5   0.0661   0.4333   0.1524   0.4789   0.1524 -1771.750
 48  38    706.5    241.5   0.0661   0.4014   0.1647   0.4546   0.1647 -1762.402
 48  39    706.5    241.5   0.0502   0.4338   0.1157   0.4438   0.1157 -1728.923
 48  40    706.5    241.5   0.0550   0.4605   0.1194   0.4749   0.1194 -1751.529
 48  41    706.5    241.5   0.0550   0.4545   0.1210   0.4703   0.1210 -1749.641
 48  42    706.5    241.5   0.0550   0.4475   0.1229   0.4650   0.1229 -1747.921
 48  43    706.5    241.5   0.0535   0.4291   0.1247   0.4476   0.1247 -1738.609
 48  44    706.5    241.5   0.0521   0.4862   0.1071   0.4880   0.1071 -1749.349
 48  45    706.5    241.5   0.0505   0.4624   0.1092   0.4663   0.1092 -1740.448
 48  46    706.5    241.5   0.0538   0.4667   0.1152   0.4769   0.1152 -1750.812
 48  47    706.5    241.5   0.0336   0.2225   0.1512   0.2452   0.1512 -1605.370
 49   1    706.5    241.5   0.2149   0.9519   0.2257   1.2079   0.2257 -2108.510
 49   2    706.5    241.5   0.1732   0.6288   0.2755   0.8678   0.2755 -2014.139
 49   3    706.5    241.5   0.1462   0.6845   0.2135   0.8499   0.2135 -1983.220
 49   4    706.5    241.5   0.1528   0.7204   0.2121   0.8922   0.2121 -2000.494
 49   5    706.5    241.5   0.1648   0.8053   0.2047   0.9840   0.2047 -2028.881
 49   6    706.5    241.5   0.1524   0.5617   0.2713   0.7700   0.2713 -1972.035
 49   7    706.5    241.5   0.1505   0.5702   0.2640   0.7723   0.2640 -1970.635
 49   8    706.5    241.5   0.1467   0.6155   0.2383   0.7983   0.2383 -1972.413
 49   9    706.5    241.5   0.1502   0.5682   0.2644   0.7701   0.2644 -1971.432
 49  10    706.5    241.5   0.1502   0.5678   0.2646   0.7698   0.2646 -1971.507
 49  11    706.5    241.5   0.1505   0.6173   0.2437   0.8082   0.2437 -1981.380
 49  12    706.5    241.5   0.1503   0.6346   0.2369   0.8211   0.2369 -1984.263
 49  13    706.5    241.5   0.1505   0.6173   0.2437   0.8082   0.2437 -1981.380
 49  14    706.5    241.5   0.1496   0.5839   0.2563   0.7808   0.2563 -1974.221
 49  15    706.5    241.5   0.1058   0.6351   0.1666   0.7219   0.1666 -1900.066
 49  16    706.5    241.5   0.1182   0.5805   0.2036   0.7079   0.2036 -1914.330
 49  17    706.5    241.5   0.1221   0.7035   0.1736   0.8107   0.1736 -1944.059
 49  18    706.5    241.5   0.1228   0.6560   0.1872   0.7759   0.1872 -1939.396
 49  19    706.5    241.5   0.1188   0.6906   0.1720   0.7935   0.1720 -1939.674
 49  20    706.5    241.5   0.1155   0.6919   0.1669   0.7870   0.1669 -1932.938
 49  21    706.5    241.5   0.1155   0.6692   0.1725   0.7695   0.1725 -1927.968
 49  22    706.5    241.5   0.1155   0.6692   0.1725   0.7695   0.1725 -1927.968
 49  23    706.5    241.5   0.0800   0.4286   0.1868   0.5065   0.1868 -1804.714
 49  24    706.5    241.5   0.0855   0.4373   0.1956   0.5255   0.1956 -1819.158
 49  25    706.5    241.5   0.0839   0.3773   0.2225   0.4760   0.2225 -1795.536
 49  26    706.5    241.5   0.0870   0.3846   0.2261   0.4884   0.2261 -1802.900
 49  27    706.5    241.5   0.0886   0.3882   0.2282   0.4948   0.2282 -1808.776
 49  28    706.5    241.5   0.0886   0.3750   0.2364   0.4848   0.2364 -1805.017
 49  29    706.5    241.5   0.0730   0.3316   0.2202   0.4167   0.2202 -1755.917
 49  30    706.5    241.5   0.0556   0.3482   0.1596   0.3903   0.1596 -1717.789
 49  31    706.5    241.5   0.0502   0.3398   0.1478   0.3720   0.1478 -1700.217
 49  32    706.5    241.5   0.0502   0.3519   0.1427   0.3812   0.1427 -1704.294
 49  33    706.5    241.5   0.0485   0.3521   0.1377   0.3776   0.1377 -1699.763
 49  34    706.5    241.5   0.0641   0.4145   0.1547   0.4601   0.1547 -1758.361
 49  35    706.5    241.5   0.0609   0.4419   0.1379   0.4740   0.1379 -1757.939
 49  36    706.5    241.5   0.0661   0.4014   0.1647   0.4546   0.1647 -1762.402
 49  37    706.5    241.5   0.0661   0.4333   0.1524   0.4789   0.1524 -1771.750
 49  38    706.5    241.5   0.0661   0.4014   0.1647   0.4546   0.1647 -1762.402
 49  39    706.5    241.5   0.0502   0.4338   0.1157   0.4438   0.1157 -1728.923
 49  40    706.5    241.5   0.0550   0.4605   0.1194   0.4749   0.1194 -1751.529
 49  41    706.5    241.5   0.0550   0.4545   0.1210   0.4703   0.1210 -1749.641
 49  42    706.5    241.5   0.0550   0.4475   0.1229   0.4650   0.1229 -1747.921
 49  43    706.5    241.5   0.0535   0.4291   0.1247   0.4476   0.1247 -1738.609
 49  44    706.5    241.5   0.0521   0.4862   0.1071   0.4880   0.1071 -1749.349
 49  45    706.5    241.5   0.0505   0.4624   0.1092   0.4663   0.1092 -1740.448
 49  46    706.5    241.5   0.0538   0.4667   0.1152   0.4769   0.1152 -1750.812
 49  47    706.5    241.5   0.0336   0.2225   0.1512   0.2452   0.1512 -1605.370
 49  48    706.5    241.5   0.0000   0.0000   0.7975   0.0000   0.7975 -1299.039
 50   1    706.5    241.5   0.2130   0.9641   0.2209   1.2130   0.2209 -2107.297
 50   2    706.5    241.5   0.1749   0.6830   0.2561   0.9130   0.2561 -2025.583
 50   3    706.5    241.5   0.1488   0.7384   0.2015   0.8970   0.2015 -1994.346
 50   4    706.5    241.5   0.1544   0.7727   0.1998   0.9357   0.1998 -2009.166
 50   5    706.5    241.5   0.1585   0.8925   0.1776   1.0364   0.1776 -2026.078
 50   6    706.5    241.5   0.1531   0.6547   0.2338   0.8426   0.2338 -1989.221
 50   7    706.5    241.5   0.1512   0.6642   0.2277   0.8457   0.2277 -1987.663
 50   8    706.5    241.5   0.1511   0.6965   0.2169   0.8701   0.2169 -1992.102
 50   9    706.5    241.5   0.1513   0.6185   0.2446   0.8109   0.2446 -1981.978
 50  10    706.5    241.5   0.1515   0.5999   0.2525   0.7972   0.2525 -1979.277
 50  11    706.5    241.5   0.1541   0.6491   0.2374   0.8406   0.2374 -1992.357
 50  12    706.5    241.5   0.1540   0.6672   0.2308   0.8541   0.2308 -1995.136
 50  13    706.5    241.5   0.1541   0.6491   0.2374   0.8406   0.2374 -1992.357
 50  14    706.5    241.5   0.1488   0.6693   0.2222   0.8441   0.2222 -1987.588
 50  15    706.5    241.5   0.1091   0.7166   0.1523   0.7917   0.1523 -1919.670
 50  16    706.5    241.5   0.1128   0.6064   0.1861   0.7156   0.1861 -1908.932
 50  17    706.5    241.5   0.1167   0.7233   0.1614   0.8138   0.1614 -1936.851
 50  18    706.5    241.5   0.1242   0.6790   0.1830   0.7966   0.1830 -1944.247
 50  19    706.5    241.5   0.1207   0.6932   0.1741   0.7997   0.1741 -1942.629
 50  20    706.5    241.5   0.1173   0.7130   0.1646   0.8073   0.1646 -1938.524
 50  21    706.5    241.5   0.1173   0.6907   0.1698   0.7901   0.1698 -1933.508
 50  22    706.5    241.5   0.1173   0.6907   0.1698   0.7901   0.1698 -1933.508
 50  23    706.5    241.5   0.0785   0.4163   0.1885   0.4937   0.1885 -1797.329
 50  24    706.5    241.5   0.0850   0.4670   0.1820   0.5469   0.1820 -1826.676
 50  25    706.5    241.5   0.0791   0.3720   0.2127   0.4612   0.2127 -1782.335
 50  26    706.5    241.5   0.0789   0.4110   0.1919   0.4905   0.1919 -1792.306
 50  27    706.5    241.5   0.0805   0.4078   0.1974   0.4917   0.1974 -1796.428
 50  28    706.5    241.5   0.0806   0.3942   0.2044   0.4814   0.2044 -1792.781
 50  29    706.5    241.5   0.0678   0.3328   0.2038   0.4060   0.2038 -1744.158
 50  30    706.5    241.5   0.0537   0.3564   0.1505   0.3923   0.1505 -1716.218
 50  31    706.5    241.5   0.0502   0.3959   0.1267   0.4147   0.1267 -1719.353
 50  32    706.5    241.5   0.0501   0.4088   0.1227   0.4246   0.1227 -1723.106
 50  33    706.5    241.5   0.0485   0.4090   0.1185   0.4209   0.1185 -1718.570
 50  34    706.5    241.5   0.0626   0.4157   0.1505   0.4575   0.1505 -1755.768
 50  35    706.5    241.5   0.0594   0.4361   0.1362   0.4661   0.1362 -1753.535
 50  36    706.5    241.5   0.0582   0.4097   0.1421   0.4433   0.1421 -1744.432
 50  37    706.5    241.5   0.0582   0.4147   0.1404   0.4471   0.1404 -1746.562
 50  38    706.5    241.5   0.0582   0.4097   0.1421   0.4433   0.1421 -1744.432
 50  39    706.5    241.5   0.0502   0.4029   0.1246   0.4202   0.1246 -1720.769
 50  40    706.5    241.5   0.0566   0.4338   0.1305   0.4581   0.1305 -1749.151
 50  41    706.5    241.5   0.0566   0.4402   0.1286   0.4630   0.1286 -1750.997
 50  42    706.5    241.5   0.0566   0.4333   0.1306   0.4577   0.1306 -1749.242
 50  43    706.5    241.5   0.0551   0.4287   0.1286   0.4509   0.1286 -1743.518
 50  44    706.5    241.5   0.0444   0.4808   0.0923   0.4666   0.0923 -1726.576
 50  45    706.5    241.5   0.0428   0.4761   0.0900   0.4596   0.0900 -1722.930
 50  46    706.5    241.5   0.0461   0.4542   0.1014   0.4502   0.1014 -1726.528
 50  47    706.5    241.5   0.0336   0.2478   0.1357   0.2646   0.1357 -1619.155
 50  48    706.5    241.5   0.0087   0.1129   0.0767   0.1057   0.0767 -1456.141
 50  49    706.5    241.5   0.0087   0.1129   0.0767   0.1057   0.0767 -1456.141
 51   1    706.5    241.5   0.2494   0.9843   0.2534   1.3098   0.2534 -2157.501
 51   2    706.5    241.5   0.2229   0.8430   0.2645   1.1426   0.2645 -2115.609
 51   3    706.5    241.5   0.2090   0.5931   0.3524   0.9206   0.3524 -2060.450
 51   4    706.5    241.5   0.2174   0.7684   0.2829   1.0733   0.2829 -2098.669
 51   5    706.5    241.5   0.2509   1.0578   0.2372   1.3694   0.2372 -2163.148
 51   6    706.5    241.5   0.2218   0.6504   0.3411   0.9931   0.3411 -2089.000
 51   7    706.5    241.5   0.2241   0.6586   0.3402   1.0044   0.3402 -2093.356
 51   8    706.5    241.5   0.2126   0.7028   0.3025   1.0124   0.3025 -2084.906
 51   9    706.5    241.5   0.2227   0.6619   0.3365   1.0038   0.3365 -2091.998
 51  10    706.5    241.5   0.2218   0.7085   0.3131   1.0375   0.3131 -2098.633
 51  11    706.5    241.5   0.2241   0.7016   0.3194   1.0373   0.3194 -2100.273
 51  12    706.5    241.5   0.2238   0.7214   0.3103   1.0518   0.3103 -2102.879
 51  13    706.5    241.5   0.2241   0.7016   0.3194   1.0373   0.3194 -2100.273
 51  14    706.5    241.5   0.2217   0.6751   0.3284   1.0116   0.3284 -2093.662
 51  15    706.5    241.5   0.1792   0.7741   0.2315   0.9923   0.2315 -2044.561
 51  16    706.5    241.5   0.1840   0.6640   0.2771   0.9188   0.2771 -2037.969
 51  17    706.5    241.5   0.1926   0.6680   0.2883   0.9410   0.2883 -2051.266
 51  18    706.5    241.5   0.1921   0.6468   0.2971   0.9239   0.2971 -2048.128
 51  19    706.5    241.5   0.1874   0.6867   0.2729   0.9438   0.2729 -2049.852
 51  20    706.5    241.5   0.1896   0.6551   0.2894   0.9245   0.2894 -2046.248
 51  21    706.5    241.5   0.1960   0.6000   0.3267   0.8969   0.3267 -2045.888
 51  22    706.5    241.5   0.1960   0.6000   0.3267   0.8969   0.3267 -2045.888
 51  23    706.5    241.5   0.1760   0.5620   0.3132   0.8230   0.3132 -2011.065
 51  24    706.5    241.5   0.1805   0.6099   0.2960   0.8697   0.2960 -2025.366
 51  25    706.5    241.5   0.1850   0.5725   0.3232   0.8512   0.3232 -2023.229
 51  26    706.5    241.5   0.1804   0.5814   0.3102   0.8477   0.3102 -2019.472
 51  27    706.5    241.5   0.1779   0.6032   0.2949   0.8587   0.2949 -2021.602
 51  28    706.5    241.5   0.1781   0.5713   0.3117   0.8348   0.3117 -2015.486
 51  29    706.5    241.5   0.1791   0.6086   0.2943   0.8657   0.2943 -2023.398
 51  30    706.5    241.5   0.1552   0.6704   0.2315   0.8594   0.2315 -1993.901
 51  31    706.5    241.5   0.1561   0.5980   0.2611   0.8061   0.2611 -1982.952
 51  32    706.5    241.5   0.1561   0.6063   0.2575   0.8123   0.2575 -1984.432
 51  33    706.5    241.5   0.1544   0.6052   0.2551   0.8076   0.2551 -1981.713
 51  34    706.5    241.5   0.1708   0.6825   0.2503   0.9034   0.2503 -2022.827
 51  35    706.5    241.5   0.1719   0.7684   0.2237   0.9715   0.2237 -2034.987
 51  36    706.5    241.5   0.1718   0.5722   0.3003   0.8214   0.3003 -2004.437
 51  37    706.5    241.5   0.1717   0.5931   0.2896   0.8373   0.2896 -2009.474
 51  38    706.5    241.5   0.1718   0.5722   0.3003   0.8214   0.3003 -2004.437
 51  39    706.5    241.5   0.1613   0.6999   0.2304   0.8955   0.2304 -2010.370
 51  40    706.5    241.5   0.1719   0.5957   0.2887   0.8397   0.2887 -2010.732
 51  41    706.5    241.5   0.1718   0.6131   0.2802   0.8527   0.2802 -2013.572
 51  42    706.5    241.5   0.1719   0.6042   0.2845   0.8460   0.2845 -2012.184
 51  43    706.5    241.5   0.1701   0.6264   0.2715   0.8589   0.2715 -2012.088
 51  44    706.5    241.5   0.1668   0.6508   0.2564   0.8703   0.2564 -2012.824
 51  45    706.5    241.5   0.1635   0.7156   0.2285   0.9125   0.2285 -2016.325
 51  46    706.5    241.5   0.1666   0.6960   0.2394   0.9044   0.2394 -2019.283
 51  47    706.5    241.5   0.1712   0.5902   0.2901   0.8339   0.2901 -2003.714
 51  48    706.5    241.5   0.1717   0.6371   0.2695   0.8708   0.2695 -2012.983
 51  49    706.5    241.5   0.1717   0.6371   0.2695   0.8708   0.2695 -2012.983
 51  50    706.5    241.5   0.1755   0.6813   0.2576   0.9131   0.2576 -2026.365
 52   1    706.5    241.5   0.2494   0.9843   0.2534   1.3098   0.2534 -2157.501
 52   2    706.5    241.5   0.2229   0.8430   0.2645   1.1426   0.2645 -2115.609
 52   3    706.5    241.5   0.2090   0.5931   0.3524   0.9206   0.3524 -2060.450
 52   4    706.5    241.5   0.2174   0.7684   0.2829   1.0733   0.2829 -2098.669
 52   5    706.5    241.5   0.2509   1.0578   0.2372   1.3694   0.2372 -2163.148
 52   6    706.5    241.5   0.2218   0.6504   0.3411   0.9931   0.3411 -2089.000
 52   7    706.5    241.5   0.2241   0.6586   0.3402   1.0044   0.3402 -2093.356
 52   8    706.5    241.5   0.2126   0.7028   0.3025   1.0124   0.3025 -2084.906
 52   9    706.5    241.5   0.2227   0.6619   0.3365   1.0038   0.3365 -2091.998
 52  10    706.5    241.5   0.2218   0.7085   0.3131   1.0375   0.3131 -2098.633
 52  11    706.5    241.5   0.2241   0.7016   0.3194   1.0373   0.3194 -2100.273
 52  12    706.5    241.5   0.2238   0.7214   0.3103   1.0518   0.3103 -2102.879
 52  13    706.5    241.5   0.2241   0.7016   0.3194   1.0373   0.3194 -2100.273
 52  14    706.5    241.5   0.2217   0.6751   0.3284   1.0116   0.3284 -2093.662
 52  15    706.5    241.5   0.1792   0.7741   0.2315   0.9923   0.2315 -2044.561
 52  16    706.5    241.5   0.1840   0.6640   0.2771   0.9188   0.2771 -2037.969
 52  17    706.5    241.5   0.1926   0.6680   0.2883   0.9410   0.2883 -2051.266
 52  18    706.5    241.5   0.1921   0.6468   0.2971   0.9239   0.2971 -2048.128
 52  19    706.5    241.5   0.1874   0.6867   0.2729   0.9438   0.2729 -2049.852
 52  20    706.5    241.5   0.1896   0.6551   0.2894   0.9245   0.2894 -2046.248
 52  21    706.5    241.5   0.1960   0.6000   0.3267   0.8969   0.3267 -2045.888
 52  22    706.5    241.5   0.1960   0.6000   0.3267   0.8969   0.3267 -2045.888
 52  23    706.5    241.5   0.1760   0.5620   0.3132   0.8230   0.3132 -2011.065
 52  24    706.5    241.5   0.1805   0.6099   0.2960   0.8697   0.2960 -2025.366
 52  25    706.5    241.5   0.1850   0.5725   0.3232   0.8512   0.3232 -2023.229
 52  26    706.5    241.5   0.1804   0.5814   0.3102   0.8477   0.3102 -2019.472
 52  27    706.5    241.5   0.1779   0.6032   0.2949   0.8587   0.2949 -2021.602
 52  28    706.5    241.5   0.1781   0.5713   0.3117   0.8348   0.3117 -2015.486
 52  29    706.5    241.5   0.1791   0.6086   0.2943   0.8657   0.2943 -2023.398
 52  30    706.5    241.5   0.1552   0.6704   0.2315   0.8594   0.2315 -1993.901
 52  31    706.5    241.5   0.1561   0.5980   0.2611   0.8061   0.2611 -1982.952
 52  32    706.5    241.5   0.1561   0.6063   0.2575   0.8123   0.2575 -1984.432
 52  33    706.5    241.5   0.1544   0.6052   0.2551   0.8076   0.2551 -1981.713
 52  34    706.5    241.5   0.1708   0.6825   0.2503   0.9034   0.2503 -2022.827
 52  35    706.5    241.5   0.1719   0.7684   0.2237   0.9715   0.2237 -2034.987
 52  36    706.5    241.5   0.1718   0.5722   0.3003   0.8214   0.3003 -2004.437
 52  37    706.5    241.5   0.1717   0.5931   0.2896   0.8373   0.2896 -2009.474
 52  38    706.5    241.5   0.1718   0.5722   0.3003   0.8214   0.3003 -2004.437
 52  39    706.5    241.5   0.1613   0.6999   0.2304   0.8955   0.2304 -2010.370
 52  40    706.5    241.5   0.1719   0.5957   0.2887   0.8397   0.2887 -2010.732
 52  41    706.5    241.5   0.1718   0.6131   0.2802   0.8527   0.2802 -2013.572
 52  42    706.5    241.5   0.1719   0.6042   0.2845   0.8460   0.2845 -2012.184
 52  43    706.5    241.5   0.1701   0.6264   0.2715   0.8589   0.2715 -2012.088
 52  44    706.5    241.5   0.1668   0.6508   0.2564   0.8703   0.2564 -2012.824
 52  45    706.5    241.5   0.1635   0.7156   0.2285   0.9125   0.2285 -2016.325
 52  46    706.5    241.5   0.1666   0.6960   0.2394   0.9044   0.2394 -2019.283
 52  47    706.5    241.5   0.1712   0.5902   0.2901   0.8339   0.2901 -2003.714
 52  48    706.5    241.5   0.1717   0.6371   0.2695   0.8708   0.2695 -2012.983
 52  49    706.5    241.5   0.1717   0.6371   0.2695   0.8708   0.2695 -2012.983
 52  50    706.5    241.5   0.1755   0.6813   0.2576   0.9131   0.2576 -2026.365
 52  51    706.5    241.5   0.0000   0.0000  99.0000   0.0000  99.0000 -1299.039
 53   1    706.5    241.5   0.2507   0.8613   0.2911   1.2188   0.2911 -2146.876
 53   2    706.5    241.5   0.2229   0.8066   0.2763   1.1148   0.2763 -2112.202
 53   3    706.5    241.5   0.2100   0.5172   0.4060   0.8647   0.4060 -2046.882
 53   4    706.5    241.5   0.2178   0.7530   0.2893   1.0625   0.2893 -2097.970
 53   5    706.5    241.5   0.2515   0.9955   0.2526   1.3230   0.2526 -2159.807
 53   6    706.5    241.5   0.2222   0.6150   0.3613   0.9669   0.3613 -2083.340
 53   7    706.5    241.5   0.2245   0.6228   0.3605   0.9779   0.3605 -2087.749
 53   8    706.5    241.5   0.2129   0.6461   0.3295   0.9698   0.3295 -2076.463
 53   9    706.5    241.5   0.2232   0.6243   0.3576   0.9763   0.3576 -2086.625
 53  10    706.5    241.5   0.2227   0.6491   0.3431   0.9939   0.3431 -2090.957
 53  11    706.5    241.5   0.2257   0.6137   0.3677   0.9735   0.3677 -2088.364
 53  12    706.5    241.5   0.2254   0.6315   0.3569   0.9865   0.3569 -2091.243
 53  13    706.5    241.5   0.2257   0.6137   0.3677   0.9735   0.3677 -2088.364
 53  14    706.5    241.5   0.2228   0.6083   0.3663   0.9631   0.3663 -2084.289
 53  15    706.5    241.5   0.1797   0.6635   0.2708   0.9088   0.2708 -2030.010
 53  16    706.5    241.5   0.1849   0.6381   0.2897   0.9009   0.2897 -2036.419
 53  17    706.5    241.5   0.1931   0.6539   0.2952   0.9314   0.2952 -2051.026
 53  18    706.5    241.5   0.1930   0.6068   0.3181   0.8953   0.3181 -2043.515
 53  19    706.5    241.5   0.1881   0.6049   0.3111   0.8829   0.3111 -2037.657
 53  20    706.5    241.5   0.1904   0.6150   0.3096   0.8958   0.3096 -2041.700
 53  21    706.5    241.5   0.1972   0.5605   0.3518   0.8692   0.3518 -2041.099
 53  22    706.5    241.5   0.1972   0.5605   0.3518   0.8692   0.3518 -2041.099
 53  23    706.5    241.5   0.1765   0.5715   0.3088   0.8314   0.3088 -2015.442
 53  24    706.5    241.5   0.1807   0.5803   0.3113   0.8474   0.3113 -2021.472
 53  25    706.5    241.5   0.1854   0.5906   0.3139   0.8659   0.3139 -2029.071
 53  26    706.5    241.5   0.1805   0.5925   0.3046   0.8563   0.3046 -2023.232
 53  27    706.5    241.5   0.1780   0.6144   0.2896   0.8675   0.2896 -2025.315
 53  28    706.5    241.5   0.1783   0.5737   0.3107   0.8370   0.3107 -2017.830
 53  29    706.5    241.5   0.1794   0.6372   0.2815   0.8881   0.2815 -2030.363
 53  30    706.5    241.5   0.1555   0.7001   0.2221   0.8826   0.2221 -2000.776
 53  31    706.5    241.5   0.1566   0.5914   0.2648   0.8021   0.2648 -1984.370
 53  32    706.5    241.5   0.1566   0.5995   0.2611   0.8082   0.2611 -1985.861
 53  33    706.5    241.5   0.1548   0.5984   0.2587   0.8035   0.2587 -1983.143
 53  34    706.5    241.5   0.1712   0.6855   0.2497   0.9066   0.2497 -2025.490
 53  35    706.5    241.5   0.1722   0.7719   0.2231   0.9749   0.2231 -2037.607
 53  36    706.5    241.5   0.1719   0.6156   0.2793   0.8548   0.2793 -2014.689
 53  37    706.5    241.5   0.1719   0.6219   0.2764   0.8596   0.2764 -2016.485
 53  38    706.5    241.5   0.1719   0.6156   0.2793   0.8548   0.2793 -2014.689
 53  39    706.5    241.5   0.1615   0.7323   0.2205   0.9207   0.2205 -2016.880
 53  40    706.5    241.5   0.1723   0.5994   0.2874   0.8433   0.2874 -2013.323
 53  41    706.5    241.5   0.1721   0.6169   0.2790   0.8563   0.2790 -2016.149
 53  42    706.5    241.5   0.1722   0.6079   0.2833   0.8496   0.2833 -2014.768
 53  43    706.5    241.5   0.1703   0.6396   0.2662   0.8695   0.2662 -2015.997
 53  44    706.5    241.5   0.1670   0.6544   0.2551   0.8734   0.2551 -2014.916
 53  45    706.5    241.5   0.1641   0.6974   0.2353   0.8999   0.2353 -2016.645
 53  46    706.5    241.5   0.1670   0.6980   0.2393   0.9069   0.2393 -2022.052
 53  47    706.5    241.5   0.1717   0.6075   0.2827   0.8482   0.2827 -2009.601
 53  48    706.5    241.5   0.1723   0.6376   0.2702   0.8724   0.2702 -2015.961
 53  49    706.5    241.5   0.1723   0.6376   0.2702   0.8724   0.2702 -2015.961
 53  50    706.5    241.5   0.1758   0.7117   0.2471   0.9371   0.2471 -2033.066
 53  51    706.5    241.5   0.0001   0.0927   0.0010   0.0710   0.0010 -1401.412
 53  52    706.5    241.5   0.0001   0.0927   0.0010   0.0710   0.0010 -1401.412
 54   1    706.5    241.5   0.2469   0.8657   0.2852   1.2136   0.2852 -2143.899
 54   2    706.5    241.5   0.2349   0.6698   0.3507   1.0370   0.3507 -2105.955
 54   3    706.5    241.5   0.2069   0.5866   0.3526   0.9108   0.3526 -2055.586
 54   4    706.5    241.5   0.2218   0.6311   0.3514   0.9783   0.3514 -2083.806
 54   5    706.5    241.5   0.2607   0.8561   0.3045   1.2371   0.3045 -2157.620
 54   6    706.5    241.5   0.2197   0.4557   0.4820   0.8395   0.4820 -2045.074
 54   7    706.5    241.5   0.2223   0.4607   0.4825   0.8490   0.4825 -2049.566
 54   8    706.5    241.5   0.2118   0.5628   0.3764   0.9037   0.3764 -2057.516
 54   9    706.5    241.5   0.2176   0.5039   0.4319   0.8717   0.4319 -2054.162
 54  10    706.5    241.5   0.2169   0.5067   0.4282   0.8723   0.4282 -2053.784
 54  11    706.5    241.5   0.2183   0.5308   0.4112   0.8937   0.4112 -2061.122
 54  12    706.5    241.5   0.2180   0.5465   0.3990   0.9052   0.3990 -2064.301
 54  13    706.5    241.5   0.2183   0.5308   0.4112   0.8937   0.4112 -2061.122
 54  14    706.5    241.5   0.2229   0.4990   0.4467   0.8797   0.4467 -2059.489
 54  15    706.5    241.5   0.1926   0.7477   0.2576   1.0020   0.2576 -2063.387
 54  16    706.5    241.5   0.1936   0.5872   0.3297   0.8817   0.3297 -2040.465
 54  17    706.5    241.5   0.1884   0.6642   0.2837   0.9288   0.2837 -2048.088
 54  18    706.5    241.5   0.1935   0.6003   0.3224   0.8914   0.3224 -2043.046
 54  19    706.5    241.5   0.1871   0.5023   0.3725   0.8023   0.3725 -2013.523
 54  20    706.5    241.5   0.1913   0.6008   0.3184   0.8869   0.3184 -2040.167
 54  21    706.5    241.5   0.1982   0.5185   0.3823   0.8393   0.3823 -2032.689
 54  22    706.5    241.5   0.1982   0.5185   0.3823   0.8393   0.3823 -2032.689
 54  23    706.5    241.5   0.1904   0.6217   0.3063   0.9008   0.3063 -2046.152
 54  24    706.5    241.5   0.1898   0.6262   0.3031   0.9028   0.3031 -2044.263
 54  25    706.5    241.5   0.1986   0.6417   0.3095   0.9345   0.3095 -2058.610
 54  26    706.5    241.5   0.2004   0.5849   0.3426   0.8950   0.3426 -2050.948
 54  27    706.5    241.5   0.1924   0.5982   0.3217   0.8875   0.3217 -2043.898
 54  28    706.5    241.5   0.1930   0.5639   0.3422   0.8624   0.3422 -2038.050
 54  29    706.5    241.5   0.1867   0.5751   0.3246   0.8569   0.3246 -2030.580
 54  30    706.5    241.5   0.1810   0.6416   0.2821   0.8950   0.2821 -2031.952
 54  31    706.5    241.5   0.1796   0.6456   0.2782   0.8950   0.2782 -2030.889
 54  32    706.5    241.5   0.1800   0.6260   0.2875   0.8807   0.2875 -2028.284
 54  33    706.5    241.5   0.1787   0.6062   0.2948   0.8629   0.2948 -2023.424
 54  34    706.5    241.5   0.1856   0.7120   0.2608   0.9592   0.2608 -2051.719
 54  35    706.5    241.5   0.1836   0.7449   0.2465   0.9798   0.2465 -2052.946
 54  36    706.5    241.5   0.1884   0.6067   0.3105   0.8849   0.3105 -2037.405
 54  37    706.5    241.5   0.1887   0.5884   0.3207   0.8716   0.3207 -2034.637
 54  38    706.5    241.5   0.1884   0.6067   0.3105   0.8849   0.3105 -2037.405
 54  39    706.5    241.5   0.1801   0.6563   0.2744   0.9043   0.2744 -2033.563
 54  40    706.5    241.5   0.1914   0.5839   0.3277   0.8741   0.3277 -2037.165
 54  41    706.5    241.5   0.1911   0.6015   0.3177   0.8869   0.3177 -2040.046
 54  42    706.5    241.5   0.1912   0.5925   0.3228   0.8803   0.3228 -2038.637
 54  43    706.5    241.5   0.1881   0.6692   0.2811   0.9321   0.2811 -2046.861
 54  44    706.5    241.5   0.1860   0.7020   0.2650   0.9525   0.2650 -2050.820
 54  45    706.5    241.5   0.1790   0.7172   0.2496   0.9484   0.2496 -2043.532
 54  46    706.5    241.5   0.1725   0.7501   0.2299   0.9588   0.2299 -2038.449
 54  47    706.5    241.5   0.1863   0.6168   0.3020   0.8879   0.3020 -2034.897
 54  48    706.5    241.5   0.1802   0.5841   0.3085   0.8494   0.3085 -2020.491
 54  49    706.5    241.5   0.1802   0.5841   0.3085   0.8494   0.3085 -2020.491
 54  50    706.5    241.5   0.1854   0.6176   0.3003   0.8865   0.3003 -2035.265
 54  51    706.5    241.5   0.0650   0.4474   0.1454   0.4874   0.1454 -1779.265
 54  52    706.5    241.5   0.0650   0.4474   0.1454   0.4874   0.1454 -1779.265
 54  53    706.5    241.5   0.0653   0.3881   0.1683   0.4426   0.1683 -1762.243
 55   1    706.5    241.5   0.2469   0.8657   0.2852   1.2136   0.2852 -2143.899
 55   2    706.5    241.5   0.2349   0.6698   0.3507   1.0370   0.3507 -2105.955
 55   3    706.5    241.5   0.2069   0.5866   0.3526   0.9108   0.3526 -2055.586
 55   4    706.5    241.5   0.2218   0.6311   0.3514   0.9783   0.3514 -2083.806
 55   5    706.5    241.5   0.2607   0.8561   0.3045   1.2371   0.3045 -2157.620
 55   6    706.5    241.5   0.2197   0.4557   0.4820   0.8395   0.4820 -2045.074
 55   7    706.5    241.5   0.2223   0.4607   0.4825   0.8490   0.4825 -2049.566
 55   8    706.5    241.5   0.2118   0.5628   0.3764   0.9037   0.3764 -2057.516
 55   9    706.5    241.5   0.2176   0.5039   0.4319   0.8717   0.4319 -2054.162
 55  10    706.5    241.5   0.2169   0.5067   0.4282   0.8723   0.4282 -2053.784
 55  11    706.5    241.5   0.2183   0.5308   0.4112   0.8937   0.4112 -2061.122
 55  12    706.5    241.5   0.2180   0.5465   0.3990   0.9052   0.3990 -2064.301
 55  13    706.5    241.5   0.2183   0.5308   0.4112   0.8937   0.4112 -2061.122
 55  14    706.5    241.5   0.2229   0.4990   0.4467   0.8797   0.4467 -2059.489
 55  15    706.5    241.5   0.1926   0.7477   0.2576   1.0020   0.2576 -2063.387
 55  16    706.5    241.5   0.1936   0.5872   0.3297   0.8817   0.3297 -2040.465
 55  17    706.5    241.5   0.1884   0.6642   0.2837   0.9288   0.2837 -2048.088
 55  18    706.5    241.5   0.1935   0.6003   0.3224   0.8914   0.3224 -2043.046
 55  19    706.5    241.5   0.1871   0.5023   0.3725   0.8023   0.3725 -2013.523
 55  20    706.5    241.5   0.1913   0.6008   0.3184   0.8869   0.3184 -2040.167
 55  21    706.5    241.5   0.1982   0.5185   0.3823   0.8393   0.3823 -2032.689
 55  22    706.5    241.5   0.1982   0.5185   0.3823   0.8393   0.3823 -2032.689
 55  23    706.5    241.5   0.1904   0.6217   0.3063   0.9008   0.3063 -2046.152
 55  24    706.5    241.5   0.1898   0.6262   0.3031   0.9028   0.3031 -2044.263
 55  25    706.5    241.5   0.1986   0.6417   0.3095   0.9345   0.3095 -2058.610
 55  26    706.5    241.5   0.2004   0.5849   0.3426   0.8950   0.3426 -2050.948
 55  27    706.5    241.5   0.1924   0.5982   0.3217   0.8875   0.3217 -2043.898
 55  28    706.5    241.5   0.1930   0.5639   0.3422   0.8624   0.3422 -2038.050
 55  29    706.5    241.5   0.1867   0.5751   0.3246   0.8569   0.3246 -2030.580
 55  30    706.5    241.5   0.1810   0.6416   0.2821   0.8950   0.2821 -2031.952
 55  31    706.5    241.5   0.1796   0.6456   0.2782   0.8950   0.2782 -2030.889
 55  32    706.5    241.5   0.1800   0.6260   0.2875   0.8807   0.2875 -2028.284
 55  33    706.5    241.5   0.1787   0.6062   0.2948   0.8629   0.2948 -2023.424
 55  34    706.5    241.5   0.1856   0.7120   0.2608   0.9592   0.2608 -2051.719
 55  35    706.5    241.5   0.1836   0.7449   0.2465   0.9798   0.2465 -2052.946
 55  36    706.5    241.5   0.1884   0.6067   0.3105   0.8849   0.3105 -2037.405
 55  37    706.5    241.5   0.1887   0.5884   0.3207   0.8716   0.3207 -2034.637
 55  38    706.5    241.5   0.1884   0.6067   0.3105   0.8849   0.3105 -2037.405
 55  39    706.5    241.5   0.1801   0.6563   0.2744   0.9043   0.2744 -2033.563
 55  40    706.5    241.5   0.1914   0.5839   0.3277   0.8741   0.3277 -2037.165
 55  41    706.5    241.5   0.1911   0.6015   0.3177   0.8869   0.3177 -2040.046
 55  42    706.5    241.5   0.1912   0.5925   0.3228   0.8803   0.3228 -2038.637
 55  43    706.5    241.5   0.1881   0.6692   0.2811   0.9321   0.2811 -2046.861
 55  44    706.5    241.5   0.1860   0.7020   0.2650   0.9525   0.2650 -2050.820
 55  45    706.5    241.5   0.1790   0.7172   0.2496   0.9484   0.2496 -2043.532
 55  46    706.5    241.5   0.1725   0.7501   0.2299   0.9588   0.2299 -2038.449
 55  47    706.5    241.5   0.1863   0.6168   0.3020   0.8879   0.3020 -2034.897
 55  48    706.5    241.5   0.1802   0.5841   0.3085   0.8494   0.3085 -2020.491
 55  49    706.5    241.5   0.1802   0.5841   0.3085   0.8494   0.3085 -2020.491
 55  50    706.5    241.5   0.1854   0.6176   0.3003   0.8865   0.3003 -2035.265
 55  51    706.5    241.5   0.0650   0.4474   0.1454   0.4874   0.1454 -1779.265
 55  52    706.5    241.5   0.0650   0.4474   0.1454   0.4874   0.1454 -1779.265
 55  53    706.5    241.5   0.0653   0.3881   0.1683   0.4426   0.1683 -1762.243
 55  54    706.5    241.5   0.0000   0.0000  99.0000   0.0000  99.0000 -1299.039
 56   1    706.5    241.5   0.2451   0.8517   0.2877   1.1989   0.2877 -2140.677
 56   2    706.5    241.5   0.2329   0.6695   0.3478   1.0323   0.3478 -2103.600
 56   3    706.5    241.5   0.2049   0.5863   0.3495   0.9063   0.3495 -2053.088
 56   4    706.5    241.5   0.2198   0.6308   0.3485   0.9736   0.3485 -2081.387
 56   5    706.5    241.5   0.2588   0.8422   0.3073   1.2223   0.3073 -2154.438
 56   6    706.5    241.5   0.2178   0.4483   0.4860   0.8296   0.4860 -2040.870
 56   7    706.5    241.5   0.2204   0.4531   0.4865   0.8391   0.4865 -2045.387
 56   8    706.5    241.5   0.2099   0.5625   0.3731   0.8992   0.3731 -2055.040
 56   9    706.5    241.5   0.2158   0.4963   0.4348   0.8617   0.4348 -2050.039
 56  10    706.5    241.5   0.2151   0.4990   0.4310   0.8622   0.4310 -2049.663
 56  11    706.5    241.5   0.2164   0.5229   0.4138   0.8834   0.4138 -2057.060
 56  12    706.5    241.5   0.2162   0.5384   0.4015   0.8948   0.4015 -2060.269
 56  13    706.5    241.5   0.2164   0.5229   0.4138   0.8834   0.4138 -2057.060
 56  14    706.5    241.5   0.2210   0.4914   0.4498   0.8697   0.4498 -2055.381
 56  15    706.5    241.5   0.1904   0.7381   0.2579   0.9898   0.2579 -2059.224
 56  16    706.5    241.5   0.1913   0.5800   0.3298   0.8710   0.3298 -2036.070
 56  17    706.5    241.5   0.1867   0.6536   0.2856   0.9169   0.2856 -2044.260
 56  18    706.5    241.5   0.1912   0.5930   0.3224   0.8807   0.3224 -2038.671
 56  19    706.5    241.5   0.1847   0.5035   0.3669   0.7978   0.3669 -2010.607
 56  20    706.5    241.5   0.1890   0.5935   0.3184   0.8762   0.3184 -2035.778
 56  21    706.5    241.5   0.1957   0.5198   0.3766   0.8348   0.3766 -2029.845
 56  22    706.5    241.5   0.1957   0.5198   0.3766   0.8348   0.3766 -2029.845
 56  23    706.5    241.5   0.1885   0.6129   0.3076   0.8899   0.3076 -2041.448
 56  24    706.5    241.5   0.1880   0.6162   0.3051   0.8914   0.3051 -2040.368
 56  25    706.5    241.5   0.1967   0.6403   0.3073   0.9292   0.3073 -2056.213
 56  26    706.5    241.5   0.1986   0.5754   0.3452   0.8838   0.3452 -2047.023
 56  27    706.5    241.5   0.1907   0.5886   0.3240   0.8762   0.3240 -2039.960
 56  28    706.5    241.5   0.1912   0.5547   0.3448   0.8516   0.3448 -2034.041
 56  29    706.5    241.5   0.1849   0.5659   0.3268   0.8460   0.3268 -2026.562
 56  30    706.5    241.5   0.1792   0.6325   0.2833   0.8841   0.2833 -2027.904
 56  31    706.5    241.5   0.1778   0.6365   0.2794   0.8840   0.2794 -2026.839
 56  32    706.5    241.5   0.1782   0.6171   0.2887   0.8700   0.2887 -2024.202
 56  33    706.5    241.5   0.1770   0.5976   0.2961   0.8523   0.2961 -2019.299
 56  34    706.5    241.5   0.1834   0.7031   0.2609   0.9474   0.2609 -2047.460
 56  35    706.5    241.5   0.1814   0.7354   0.2467   0.9677   0.2467 -2048.719
 56  36    706.5    241.5   0.1861   0.5993   0.3105   0.8741   0.3105 -2033.006
 56  37    706.5    241.5   0.1864   0.5812   0.3207   0.8610   0.3207 -2030.210
 56  38    706.5    241.5   0.1861   0.5993   0.3105   0.8741   0.3105 -2033.006
 56  39    706.5    241.5   0.1779   0.6482   0.2744   0.8931   0.2744 -2029.183
 56  40    706.5    241.5   0.1890   0.5850   0.3230   0.8696   0.3230 -2034.264
 56  41    706.5    241.5   0.1887   0.6026   0.3131   0.8824   0.3131 -2037.142
 56  42    706.5    241.5   0.1888   0.5935   0.3181   0.8758   0.3181 -2035.734
 56  43    706.5    241.5   0.1858   0.6700   0.2773   0.9275   0.2773 -2043.932
 56  44    706.5    241.5   0.1838   0.6933   0.2651   0.9408   0.2651 -2046.550
 56  45    706.5    241.5   0.1768   0.7082   0.2497   0.9366   0.2497 -2039.234
 56  46    706.5    241.5   0.1703   0.7406   0.2299   0.9467   0.2299 -2034.151
 56  47    706.5    241.5   0.1845   0.6080   0.3034   0.8772   0.3034 -2030.834
 56  48    706.5    241.5   0.1784   0.5757   0.3099   0.8389   0.3099 -2016.333
 56  49    706.5    241.5   0.1784   0.5757   0.3099   0.8389   0.3099 -2016.333
 56  50    706.5    241.5   0.1836   0.6088   0.3016   0.8758   0.3016 -2031.199
 56  51    706.5    241.5   0.0635   0.4400   0.1443   0.4782   0.1443 -1773.868
 56  52    706.5    241.5   0.0635   0.4400   0.1443   0.4782   0.1443 -1773.868
 56  53    706.5    241.5   0.0638   0.3813   0.1672   0.4339   0.1672 -1756.677
 56  54    706.5    241.5   0.0014   0.0037   0.3887   0.0061   0.3887 -1315.283
 56  55    706.5    241.5   0.0014   0.0037   0.3887   0.0061   0.3887 -1315.283
 57   1    706.5    241.5   0.2451   0.8517   0.2877   1.1989   0.2877 -2140.677
 57   2    706.5    241.5   0.2329   0.6695   0.3478   1.0323   0.3478 -2103.600
 57   3    706.5    241.5   0.2049   0.5863   0.3495   0.9063   0.3495 -2053.088
 57   4    706.5    241.5   0.2198   0.6308   0.3485   0.9736   0.3485 -2081.387
 57   5    706.5    241.5   0.2588   0.8422   0.3073   1.2223   0.3073 -2154.438
 57   6    706.5    241.5   0.2178   0.4483   0.4860   0.8296   0.4860 -2040.870
 57   7    706.5    241.5   0.2204   0.4531   0.4865   0.8391   0.4865 -2045.387
 57   8    706.5    241.5   0.2099   0.5625   0.3731   0.8992   0.3731 -2055.040
 57   9    706.5    241.5   0.2158   0.4963   0.4348   0.8617   0.4348 -2050.039
 57  10    706.5    241.5   0.2151   0.4990   0.4310   0.8622   0.4310 -2049.663
 57  11    706.5    241.5   0.2164   0.5229   0.4138   0.8834   0.4138 -2057.060
 57  12    706.5    241.5   0.2162   0.5384   0.4015   0.8948   0.4015 -2060.269
 57  13    706.5    241.5   0.2164   0.5229   0.4138   0.8834   0.4138 -2057.060
 57  14    706.5    241.5   0.2210   0.4914   0.4498   0.8697   0.4498 -2055.381
 57  15    706.5    241.5   0.1904   0.7381   0.2579   0.9898   0.2579 -2059.224
 57  16    706.5    241.5   0.1913   0.5800   0.3298   0.8710   0.3298 -2036.070
 57  17    706.5    241.5   0.1867   0.6536   0.2856   0.9169   0.2856 -2044.260
 57  18    706.5    241.5   0.1912   0.5930   0.3224   0.8807   0.3224 -2038.671
 57  19    706.5    241.5   0.1847   0.5035   0.3669   0.7978   0.3669 -2010.607
 57  20    706.5    241.5   0.1890   0.5935   0.3184   0.8762   0.3184 -2035.778
 57  21    706.5    241.5   0.1957   0.5198   0.3766   0.8348   0.3766 -2029.845
 57  22    706.5    241.5   0.1957   0.5198   0.3766   0.8348   0.3766 -2029.845
 57  23    706.5    241.5   0.1885   0.6129   0.3076   0.8899   0.3076 -2041.448
 57  24    706.5    241.5   0.1880   0.6162   0.3051   0.8914   0.3051 -2040.368
 57  25    706.5    241.5   0.1967   0.6403   0.3073   0.9292   0.3073 -2056.213
 57  26    706.5    241.5   0.1986   0.5754   0.3452   0.8838   0.3452 -2047.023
 57  27    706.5    241.5   0.1907   0.5886   0.3240   0.8762   0.3240 -2039.960
 57  28    706.5    241.5   0.1912   0.5547   0.3448   0.8516   0.3448 -2034.041
 57  29    706.5    241.5   0.1849   0.5659   0.3268   0.8460   0.3268 -2026.562
 57  30    706.5    241.5   0.1792   0.6325   0.2833   0.8841   0.2833 -2027.904
 57  31    706.5    241.5   0.1778   0.6365   0.2794   0.8840   0.2794 -2026.839
 57  32    706.5    241.5   0.1782   0.6171   0.2887   0.8700   0.2887 -2024.202
 57  33    706.5    241.5   0.1770   0.5976   0.2961   0.8523   0.2961 -2019.299
 57  34    706.5    241.5   0.1834   0.7031   0.2609   0.9474   0.2609 -2047.460
 57  35    706.5    241.5   0.1814   0.7354   0.2467   0.9677   0.2467 -2048.719
 57  36    706.5    241.5   0.1861   0.5993   0.3105   0.8741   0.3105 -2033.006
 57  37    706.5    241.5   0.1864   0.5812   0.3207   0.8610   0.3207 -2030.210
 57  38    706.5    241.5   0.1861   0.5993   0.3105   0.8741   0.3105 -2033.006
 57  39    706.5    241.5   0.1779   0.6482   0.2744   0.8931   0.2744 -2029.183
 57  40    706.5    241.5   0.1890   0.5850   0.3230   0.8696   0.3230 -2034.264
 57  41    706.5    241.5   0.1887   0.6026   0.3131   0.8824   0.3131 -2037.142
 57  42    706.5    241.5   0.1888   0.5935   0.3181   0.8758   0.3181 -2035.734
 57  43    706.5    241.5   0.1858   0.6700   0.2773   0.9275   0.2773 -2043.932
 57  44    706.5    241.5   0.1838   0.6933   0.2651   0.9408   0.2651 -2046.550
 57  45    706.5    241.5   0.1768   0.7082   0.2497   0.9366   0.2497 -2039.234
 57  46    706.5    241.5   0.1703   0.7406   0.2299   0.9467   0.2299 -2034.151
 57  47    706.5    241.5   0.1845   0.6080   0.3034   0.8772   0.3034 -2030.834
 57  48    706.5    241.5   0.1784   0.5757   0.3099   0.8389   0.3099 -2016.333
 57  49    706.5    241.5   0.1784   0.5757   0.3099   0.8389   0.3099 -2016.333
 57  50    706.5    241.5   0.1836   0.6088   0.3016   0.8758   0.3016 -2031.199
 57  51    706.5    241.5   0.0635   0.4400   0.1443   0.4782   0.1443 -1773.868
 57  52    706.5    241.5   0.0635   0.4400   0.1443   0.4782   0.1443 -1773.868
 57  53    706.5    241.5   0.0638   0.3813   0.1672   0.4339   0.1672 -1756.677
 57  54    706.5    241.5   0.0014   0.0037   0.3888   0.0061   0.3888 -1315.283
 57  55    706.5    241.5   0.0014   0.0037   0.3888   0.0061   0.3888 -1315.283
 57  56    706.5    241.5   0.0000   0.0000  99.0000   0.0000  99.0000 -1299.039
 58   1    706.5    241.5   0.2489   0.9093   0.2738   1.2515   0.2738 -2151.273
 58   2    706.5    241.5   0.2363   0.7127   0.3316   1.0731   0.3316 -2115.887
 58   3    706.5    241.5   0.2171   0.6089   0.3565   0.9506   0.3565 -2075.658
 58   4    706.5    241.5   0.2251   0.6420   0.3507   0.9941   0.3507 -2092.256
 58   5    706.5    241.5   0.2618   0.8002   0.3271   1.1968   0.3271 -2154.818
 58   6    706.5    241.5   0.2351   0.5051   0.4654   0.9116   0.4654 -2078.021
 58   7    706.5    241.5   0.2377   0.5104   0.4657   0.9215   0.4657 -2082.339
 58   8    706.5    241.5   0.2123   0.5768   0.3680   0.9154   0.3680 -2063.834
 58   9    706.5    241.5   0.2272   0.5084   0.4470   0.8966   0.4470 -2069.295
 58  10    706.5    241.5   0.2260   0.5061   0.4465   0.8920   0.4465 -2066.960
 58  11    706.5    241.5   0.2223   0.5111   0.4350   0.8877   0.4350 -2063.770
 58  12    706.5    241.5   0.2221   0.5263   0.4220   0.8989   0.4220 -2067.025
 58  13    706.5    241.5   0.2223   0.5111   0.4350   0.8877   0.4350 -2063.770
 58  14    706.5    241.5   0.2288   0.4819   0.4747   0.8798   0.4747 -2064.406
 58  15    706.5    241.5   0.2077   0.7360   0.2822   1.0268   0.2822 -2083.444
 58  16    706.5    241.5   0.1961   0.5983   0.3277   0.8956   0.3277 -2047.399
 58  17    706.5    241.5   0.1945   0.6340   0.3067   0.9194   0.3067 -2052.744
 58  18    706.5    241.5   0.1985   0.5994   0.3311   0.9018   0.3311 -2051.675
 58  19    706.5    241.5   0.1931   0.6091   0.3170   0.8973   0.3170 -2047.062
 58  20    706.5    241.5   0.1958   0.6104   0.3208   0.9043   0.3208 -2050.001
 58  21    706.5    241.5   0.2023   0.5739   0.3525   0.8908   0.3525 -2052.060
 58  22    706.5    241.5   0.2023   0.5739   0.3525   0.8908   0.3525 -2052.060
 58  23    706.5    241.5   0.1963   0.6370   0.3081   0.9257   0.3081 -2058.245
 58  24    706.5    241.5   0.2016   0.6411   0.3144   0.9406   0.3144 -2064.361
 58  25    706.5    241.5   0.2098   0.6162   0.3405   0.9401   0.3405 -2070.668
 58  26    706.5    241.5   0.2137   0.5771   0.3702   0.9187   0.3702 -2068.254
 58  27    706.5    241.5   0.2042   0.5869   0.3479   0.9051   0.3479 -2059.534
 58  28    706.5    241.5   0.2045   0.5397   0.3789   0.8698   0.3789 -2049.943
 58  29    706.5    241.5   0.2063   0.6191   0.3332   0.9343   0.3332 -2068.162
 58  30    706.5    241.5   0.1846   0.6143   0.3005   0.8822   0.3005 -2033.594
 58  31    706.5    241.5   0.1891   0.6528   0.2896   0.9217   0.2896 -2047.052
 58  32    706.5    241.5   0.1895   0.6327   0.2995   0.9072   0.2995 -2044.470
 58  33    706.5    241.5   0.1884   0.6124   0.3076   0.8892   0.3076 -2039.678
 58  34    706.5    241.5   0.1909   0.6651   0.2870   0.9351   0.2870 -2053.269
 58  35    706.5    241.5   0.1882   0.7382   0.2549   0.9849   0.2549 -2059.574
 58  36    706.5    241.5   0.1928   0.6259   0.3079   0.9093   0.3079 -2049.100
 58  37    706.5    241.5   0.1928   0.6232   0.3095   0.9074   0.3095 -2049.515
 58  38    706.5    241.5   0.1928   0.6259   0.3079   0.9093   0.3079 -2049.100
 58  39    706.5    241.5   0.1890   0.6544   0.2888   0.9226   0.2888 -2047.877
 58  40    706.5    241.5   0.1992   0.6008   0.3315   0.9045   0.3315 -2053.737
 58  41    706.5    241.5   0.1988   0.6189   0.3213   0.9176   0.3213 -2056.556
 58  42    706.5    241.5   0.1990   0.6096   0.3265   0.9109   0.3265 -2055.178
 58  43    706.5    241.5   0.1957   0.6814   0.2871   0.9582   0.2871 -2061.576
 58  44    706.5    241.5   0.1927   0.7084   0.2720   0.9722   0.2720 -2063.394
 58  45    706.5    241.5   0.1875   0.7437   0.2522   0.9877   0.2522 -2061.856
 58  46    706.5    241.5   0.1810   0.7561   0.2394   0.9826   0.2394 -2054.543
 58  47    706.5    241.5   0.1935   0.6264   0.3089   0.9114   0.3089 -2048.121
 58  48    706.5    241.5   0.1930   0.5938   0.3249   0.8852   0.3249 -2041.389
 58  49    706.5    241.5   0.1930   0.5938   0.3249   0.8852   0.3249 -2041.389
 58  50    706.5    241.5   0.1993   0.6420   0.3105   0.9362   0.3105 -2059.246
 58  51    706.5    241.5   0.0693   0.3984   0.1739   0.4593   0.1739 -1774.080
 58  52    706.5    241.5   0.0693   0.3984   0.1739   0.4593   0.1739 -1774.080
 58  53    706.5    241.5   0.0693   0.3721   0.1863   0.4394   0.1863 -1766.043
 58  54    706.5    241.5   0.0304   0.1303   0.2334   0.1676   0.2334 -1547.895
 58  55    706.5    241.5   0.0304   0.1303   0.2334   0.1676   0.2334 -1547.895
 58  56    706.5    241.5   0.0289   0.1258   0.2298   0.1608   0.2298 -1540.297
 58  57    706.5    241.5   0.0289   0.1258   0.2298   0.1608   0.2298 -1540.297
 59   1    706.5    241.5   0.2491   0.8608   0.2893   1.2147   0.2893 -2146.769
 59   2    706.5    241.5   0.2366   0.7128   0.3320   1.0738   0.3320 -2115.954
 59   3    706.5    241.5   0.2177   0.6165   0.3531   0.9579   0.3531 -2077.434
 59   4    706.5    241.5   0.2253   0.6516   0.3458   1.0017   0.3458 -2093.681
 59   5    706.5    241.5   0.2617   0.8235   0.3178   1.2146   0.3178 -2157.027
 59   6    706.5    241.5   0.2351   0.4830   0.4868   0.8948   0.4868 -2072.823
 59   7    706.5    241.5   0.2378   0.4880   0.4872   0.9046   0.4872 -2077.175
 59   8    706.5    241.5   0.2132   0.5666   0.3762   0.9096   0.3762 -2062.652
 59   9    706.5    241.5   0.2266   0.4894   0.4631   0.8806   0.4631 -2063.798
 59  10    706.5    241.5   0.2253   0.4872   0.4624   0.8760   0.4624 -2061.448
 59  11    706.5    241.5   0.2224   0.5191   0.4285   0.8940   0.4285 -2065.336
 59  12    706.5    241.5   0.2222   0.5345   0.4158   0.9053   0.4158 -2068.560
 59  13    706.5    241.5   0.2224   0.5191   0.4285   0.8940   0.4285 -2065.336
 59  14    706.5    241.5   0.2288   0.4896   0.4674   0.8858   0.4674 -2066.033
 59  15    706.5    241.5   0.2088   0.7312   0.2856   1.0257   0.2856 -2084.285
 59  16    706.5    241.5   0.1972   0.5945   0.3317   0.8953   0.3317 -2048.096
 59  17    706.5    241.5   0.1949   0.6155   0.3166   0.9061   0.3166 -2049.965
 59  18    706.5    241.5   0.1988   0.6153   0.3231   0.9147   0.3231 -2054.827
 59  19    706.5    241.5   0.1937   0.6070   0.3191   0.8970   0.3191 -2047.435
 59  20    706.5    241.5   0.1964   0.6082   0.3230   0.9040   0.3230 -2050.371
 59  21    706.5    241.5   0.2029   0.5716   0.3550   0.8906   0.3550 -2052.403
 59  22    706.5    241.5   0.2029   0.5716   0.3550   0.8906   0.3550 -2052.403
 59  23    706.5    241.5   0.1970   0.6344   0.3106   0.9253   0.3106 -2058.414
 59  24    706.5    241.5   0.2022   0.6388   0.3165   0.9402   0.3165 -2064.746
 59  25    706.5    241.5   0.2099   0.6161   0.3408   0.9402   0.3408 -2070.419
 59  26    706.5    241.5   0.2134   0.5700   0.3743   0.9127   0.3743 -2066.431
 59  27    706.5    241.5   0.2049   0.5846   0.3505   0.9048   0.3505 -2059.892
 59  28    706.5    241.5   0.2052   0.5374   0.3819   0.8695   0.3819 -2050.278
 59  29    706.5    241.5   0.2070   0.6166   0.3357   0.9340   0.3357 -2068.305
 59  30    706.5    241.5   0.1857   0.6100   0.3045   0.8814   0.3045 -2034.414
 59  31    706.5    241.5   0.1898   0.6502   0.2919   0.9212   0.2919 -2047.241
 59  32    706.5    241.5   0.1902   0.6301   0.3019   0.9068   0.3019 -2044.650
 59  33    706.5    241.5   0.1891   0.6098   0.3100   0.8888   0.3100 -2039.851
 59  34    706.5    241.5   0.1911   0.6827   0.2800   0.9491   0.2800 -2056.250
 59  35    706.5    241.5   0.1884   0.7577   0.2487   1.0004   0.2487 -2062.342
 59  36    706.5    241.5   0.1931   0.6161   0.3134   0.9024   0.3134 -2047.738
 59  37    706.5    241.5   0.1931   0.6133   0.3149   0.9006   0.3149 -2048.149
 59  38    706.5    241.5   0.1931   0.6161   0.3134   0.9024   0.3134 -2047.738
 59  39    706.5    241.5   0.1892   0.6718   0.2816   0.9365   0.2816 -2050.892
 59  40    706.5    241.5   0.1995   0.5913   0.3374   0.8979   0.3374 -2052.326
 59  41    706.5    241.5   0.1992   0.6091   0.3269   0.9108   0.3269 -2055.179
 59  42    706.5    241.5   0.1993   0.6000   0.3323   0.9042   0.3323 -2053.784
 59  43    706.5    241.5   0.1963   0.6512   0.3014   0.9365   0.3014 -2057.722
 59  44    706.5    241.5   0.1927   0.7181   0.2683   0.9795   0.2683 -2064.626
 59  45    706.5    241.5   0.1875   0.7538   0.2488   0.9953   0.2488 -2063.040
 59  46    706.5    241.5   0.1806   0.7684   0.2350   0.9910   0.2350 -2055.223
 59  47    706.5    241.5   0.1947   0.6219   0.3131   0.9106   0.3131 -2048.924
 59  48    706.5    241.5   0.1941   0.5894   0.3294   0.8845   0.3294 -2042.166
 59  49    706.5    241.5   0.1941   0.5894   0.3294   0.8845   0.3294 -2042.166
 59  50    706.5    241.5   0.2005   0.6374   0.3145   0.9354   0.3145 -2060.044
 59  51    706.5    241.5   0.0709   0.3921   0.1809   0.4583   0.1809 -1775.830
 59  52    706.5    241.5   0.0709   0.3921   0.1809   0.4583   0.1809 -1775.830
 59  53    706.5    241.5   0.0710   0.3660   0.1940   0.4385   0.1940 -1767.720
 59  54    706.5    241.5   0.0320   0.1257   0.2547   0.1677   0.2547 -1549.312
 59  55    706.5    241.5   0.0320   0.1257   0.2547   0.1677   0.2547 -1549.312
 59  56    706.5    241.5   0.0305   0.1212   0.2517   0.1609   0.2517 -1541.728
 59  57    706.5    241.5   0.0305   0.1212   0.2517   0.1609   0.2517 -1541.728
 59  58    706.5    241.5   0.0014   0.0188   0.0768   0.0176   0.0768 -1337.806
 60   1    706.5    241.5   0.2410   0.8685   0.2775   1.2027   0.2775 -2137.317
 60   2    706.5    241.5   0.2137   0.6135   0.3483   0.9467   0.3483 -2069.243
 60   3    706.5    241.5   0.2275   0.5557   0.4094   0.9333   0.4094 -2076.688
 60   4    706.5    241.5   0.2170   0.5489   0.3953   0.9046   0.3953 -2062.255
 60   5    706.5    241.5   0.2391   0.8314   0.2876   1.1699   0.2876 -2132.025
 60   6    706.5    241.5   0.2303   0.4851   0.4748   0.8857   0.4748 -2066.268
 60   7    706.5    241.5   0.2283   0.4780   0.4777   0.8758   0.4777 -2062.057
 60   8    706.5    241.5   0.2288   0.5192   0.4406   0.9083   0.4406 -2070.880
 60   9    706.5    241.5   0.2264   0.5229   0.4331   0.9058   0.4331 -2069.567
 60  10    706.5    241.5   0.2244   0.5378   0.4173   0.9127   0.4173 -2070.143
 60  11    706.5    241.5   0.2152   0.5297   0.4062   0.8860   0.4062 -2056.307
 60  12    706.5    241.5   0.2152   0.5368   0.4009   0.8914   0.4009 -2057.973
 60  13    706.5    241.5   0.2152   0.5297   0.4062   0.8860   0.4062 -2056.307
 60  14    706.5    241.5   0.2220   0.4800   0.4626   0.8633   0.4626 -2053.923
 60  15    706.5    241.5   0.1915   0.6632   0.2887   0.9350   0.2887 -2048.026
 60  16    706.5    241.5   0.1870   0.5800   0.3224   0.8613   0.3224 -2028.461
 60  17    706.5    241.5   0.1832   0.5907   0.3102   0.8611   0.3102 -2027.009
 60  18    706.5    241.5   0.1950   0.5256   0.3709   0.8376   0.3709 -2030.037
 60  19    706.5    241.5   0.1920   0.5493   0.3495   0.8491   0.3495 -2031.177
 60  20    706.5    241.5   0.1946   0.5487   0.3547   0.8544   0.3547 -2034.299
 60  21    706.5    241.5   0.1973   0.5007   0.3940   0.8237   0.3940 -2027.440
 60  22    706.5    241.5   0.1973   0.5007   0.3940   0.8237   0.3940 -2027.440
 60  23    706.5    241.5   0.1949   0.5757   0.3385   0.8757   0.3385 -2041.692
 60  24    706.5    241.5   0.1903   0.5247   0.3627   0.8266   0.3627 -2023.859
 60  25    706.5    241.5   0.1899   0.5209   0.3645   0.8226   0.3645 -2022.416
 60  26    706.5    241.5   0.1975   0.4552   0.4340   0.7895   0.4340 -2017.569
 60  27    706.5    241.5   0.1945   0.4304   0.4519   0.7639   0.4519 -2007.406
 60  28    706.5    241.5   0.1949   0.4036   0.4829   0.7442   0.4829 -2000.003
 60  29    706.5    241.5   0.1780   0.6199   0.2872   0.8718   0.2872 -2027.446
 60  30    706.5    241.5   0.1798   0.5929   0.3033   0.8551   0.3033 -2020.141
 60  31    706.5    241.5   0.1754   0.6089   0.2881   0.8576   0.2881 -2017.636
 60  32    706.5    241.5   0.1755   0.6081   0.2886   0.8571   0.2886 -2017.713
 60  33    706.5    241.5   0.1761   0.5890   0.2990   0.8439   0.2990 -2015.460
 60  34    706.5    241.5   0.1895   0.7583   0.2499   1.0031   0.2499 -2061.493
 60  35    706.5    241.5   0.1885   0.7539   0.2501   0.9976   0.2501 -2059.194
 60  36    706.5    241.5   0.1857   0.5402   0.3438   0.8280   0.3438 -2020.055
 60  37    706.5    241.5   0.1856   0.5538   0.3352   0.8382   0.3352 -2023.530
 60  38    706.5    241.5   0.1857   0.5402   0.3438   0.8280   0.3438 -2020.055
 60  39    706.5    241.5   0.1800   0.7080   0.2542   0.9435   0.2542 -2041.841
 60  40    706.5    241.5   0.1877   0.5795   0.3239   0.8626   0.3239 -2032.506
 60  41    706.5    241.5   0.1876   0.5808   0.3230   0.8634   0.3230 -2032.333
 60  42    706.5    241.5   0.1876   0.5808   0.3230   0.8634   0.3230 -2032.333
 60  43    706.5    241.5   0.1850   0.6345   0.2915   0.8984   0.2915 -2038.293
 60  44    706.5    241.5   0.1818   0.6694   0.2716   0.9181   0.2716 -2039.242
 60  45    706.5    241.5   0.1745   0.7622   0.2289   0.9726   0.2289 -2042.198
 60  46    706.5    241.5   0.1725   0.7482   0.2306   0.9575   0.2306 -2038.388
 60  47    706.5    241.5   0.1875   0.6573   0.2852   0.9215   0.2852 -2042.939
 60  48    706.5    241.5   0.1833   0.6171   0.2970   0.8814   0.2970 -2029.686
 60  49    706.5    241.5   0.1833   0.6171   0.2970   0.8814   0.2970 -2029.686
 60  50    706.5    241.5   0.1862   0.6828   0.2727   0.9381   0.2727 -2045.075
 60  51    706.5    241.5   0.1109   0.5509   0.2012   0.6689   0.2012 -1900.928
 60  52    706.5    241.5   0.1109   0.5509   0.2012   0.6689   0.2012 -1900.928
 60  53    706.5    241.5   0.1107   0.5208   0.2125   0.6455   0.2125 -1893.666
 60  54    706.5    241.5   0.0882   0.4157   0.2122   0.5149   0.2122 -1818.887
 60  55    706.5    241.5   0.0882   0.4157   0.2122   0.5149   0.2122 -1818.887
 60  56    706.5    241.5   0.0866   0.4085   0.2120   0.5058   0.2120 -1813.708
 60  57    706.5    241.5   0.0866   0.4085   0.2120   0.5058   0.2120 -1813.708
 60  58    706.5    241.5   0.0952   0.3953   0.2408   0.5149   0.2408 -1828.555
 60  59    706.5    241.5   0.0972   0.4008   0.2426   0.5236   0.2426 -1834.188
 61   1    706.5    241.5   0.2336   0.7689   0.3038   1.1098   0.3038 -2118.910
 61   2    706.5    241.5   0.2058   0.5922   0.3475   0.9127   0.3475 -2058.346
 61   3    706.5    241.5   0.1953   0.4805   0.4065   0.8038   0.4065 -2019.074
 61   4    706.5    241.5   0.1910   0.5942   0.3214   0.8811   0.3214 -2039.375
 61   5    706.5    241.5   0.2412   0.7752   0.3111   1.1316   0.3111 -2131.008
 61   6    706.5    241.5   0.2224   0.5036   0.4416   0.8822   0.4416 -2061.038
 61   7    706.5    241.5   0.2227   0.4954   0.4495   0.8765   0.4495 -2059.392
 61   8    706.5    241.5   0.2112   0.4835   0.4367   0.8416   0.4367 -2040.252
 61   9    706.5    241.5   0.2166   0.4830   0.4485   0.8535   0.4485 -2048.345
 61  10    706.5    241.5   0.2166   0.4617   0.4692   0.8371   0.4692 -2043.029
 61  11    706.5    241.5   0.2247   0.4352   0.5164   0.8350   0.5164 -2045.600
 61  12    706.5    241.5   0.2247   0.4418   0.5085   0.8399   0.5085 -2047.449
 61  13    706.5    241.5   0.2247   0.4352   0.5164   0.8350   0.5164 -2045.600
 61  14    706.5    241.5   0.2212   0.4530   0.4884   0.8408   0.4884 -2046.250
 61  15    706.5    241.5   0.1736   0.6641   0.2614   0.8956   0.2614 -2022.561
 61  16    706.5    241.5   0.1828   0.5950   0.3072   0.8634   0.3072 -2027.500
 61  17    706.5    241.5   0.1852   0.5828   0.3178   0.8596   0.3178 -2030.197
 61  18    706.5    241.5   0.1844   0.5100   0.3616   0.8021   0.3616 -2012.448
 61  19    706.5    241.5   0.1806   0.5237   0.3449   0.8041   0.3449 -2010.598
 61  20    706.5    241.5   0.1789   0.5478   0.3266   0.8186   0.3266 -2013.094
 61  21    706.5    241.5   0.1863   0.4883   0.3815   0.7897   0.3815 -2010.200
 61  22    706.5    241.5   0.1863   0.4883   0.3815   0.7897   0.3815 -2010.200
 61  23    706.5    241.5   0.1680   0.5191   0.3236   0.7722   0.3236 -1992.740
 61  24    706.5    241.5   0.1560   0.5078   0.3073   0.7369   0.3073 -1970.877
 61  25    706.5    241.5   0.1699   0.5275   0.3221   0.7831   0.3221 -1996.669
 61  26    706.5    241.5   0.1628   0.4552   0.3576   0.7119   0.3576 -1968.056
 61  27    706.5    241.5   0.1609   0.4654   0.3458   0.7156   0.3458 -1969.350
 61  28    706.5    241.5   0.1613   0.4373   0.3688   0.6948   0.3688 -1962.403
 61  29    706.5    241.5   0.1637   0.6327   0.2588   0.8496   0.2588 -2007.462
 61  30    706.5    241.5   0.1664   0.5474   0.3040   0.7905   0.3040 -1993.658
 61  31    706.5    241.5   0.1591   0.5851   0.2719   0.8028   0.2719 -1990.478
 61  32    706.5    241.5   0.1589   0.6020   0.2640   0.8154   0.2640 -1993.385
 61  33    706.5    241.5   0.1577   0.5758   0.2738   0.7926   0.2738 -1986.741
 61  34    706.5    241.5   0.1647   0.6491   0.2537   0.8643   0.2537 -2011.983
 61  35    706.5    241.5   0.1703   0.6492   0.2624   0.8770   0.2624 -2020.243
 61  36    706.5    241.5   0.1728   0.4632   0.3732   0.7404   0.3732 -1984.868
 61  37    706.5    241.5   0.1729   0.4628   0.3736   0.7403   0.3736 -1984.907
 61  38    706.5    241.5   0.1728   0.4632   0.3732   0.7404   0.3732 -1984.868
 61  39    706.5    241.5   0.1523   0.5461   0.2789   0.7579   0.2789 -1972.541
 61  40    706.5    241.5   0.1570   0.5305   0.2960   0.7565   0.2960 -1976.560
 61  41    706.5    241.5   0.1570   0.5240   0.2997   0.7516   0.2997 -1974.783
 61  42    706.5    241.5   0.1570   0.5240   0.2997   0.7516   0.2997 -1974.784
 61  43    706.5    241.5   0.1544   0.5743   0.2688   0.7841   0.2688 -1981.043
 61  44    706.5    241.5   0.1613   0.6019   0.2680   0.8207   0.2680 -1997.665
 61  45    706.5    241.5   0.1516   0.6851   0.2212   0.8625   0.2212 -1998.169
 61  46    706.5    241.5   0.1611   0.6831   0.2358   0.8821   0.2358 -2012.324
 61  47    706.5    241.5   0.1633   0.6207   0.2630   0.8394   0.2630 -2001.625
 61  48    706.5    241.5   0.1606   0.6562   0.2448   0.8606   0.2448 -2003.814
 61  49    706.5    241.5   0.1606   0.6562   0.2448   0.8606   0.2448 -2003.814
 61  50    706.5    241.5   0.1661   0.6936   0.2394   0.9014   0.2394 -2018.627
 61  51    706.5    241.5   0.0818   0.4809   0.1701   0.5504   0.1701 -1828.114
 61  52    706.5    241.5   0.0818   0.4809   0.1701   0.5504   0.1701 -1828.114
 61  53    706.5    241.5   0.0820   0.4271   0.1921   0.5098   0.1921 -1813.430
 61  54    706.5    241.5   0.0844   0.3518   0.2399   0.4575   0.2399 -1792.935
 61  55    706.5    241.5   0.0844   0.3518   0.2399   0.4575   0.2399 -1792.935
 61  56    706.5    241.5   0.0828   0.3453   0.2398   0.4490   0.2398 -1787.510
 61  57    706.5    241.5   0.0828   0.3453   0.2398   0.4490   0.2398 -1787.510
 61  58    706.5    241.5   0.0942   0.3735   0.2523   0.4961   0.2523 -1822.843
 61  59    706.5    241.5   0.0941   0.3621   0.2597   0.4870   0.2597 -1818.456
 61  60    706.5    241.5   0.1027   0.3328   0.3088   0.4840   0.3088 -1825.091
 62   1    706.5    241.5   0.2389   0.8147   0.2933   1.1568   0.2933 -2129.980
 62   2    706.5    241.5   0.2157   0.6138   0.3514   0.9513   0.3514 -2076.390
 62   3    706.5    241.5   0.2016   0.4419   0.4562   0.7884   0.4562 -2018.782
 62   4    706.5    241.5   0.1977   0.6157   0.3212   0.9126   0.3212 -2052.928
 62   5    706.5    241.5   0.2559   0.7266   0.3521   1.1274   0.3521 -2141.499
 62   6    706.5    241.5   0.2259   0.5222   0.4326   0.9041   0.4326 -2069.674
 62   7    706.5    241.5   0.2262   0.5138   0.4402   0.8983   0.4402 -2068.067
 62   8    706.5    241.5   0.2163   0.5093   0.4248   0.8729   0.4248 -2053.197
 62   9    706.5    241.5   0.2201   0.5063   0.4348   0.8790   0.4348 -2058.959
 62  10    706.5    241.5   0.2197   0.5063   0.4340   0.8782   0.4340 -2058.879
 62  11    706.5    241.5   0.2231   0.5250   0.4249   0.9000   0.4249 -2066.884
 62  12    706.5    241.5   0.2230   0.5323   0.4190   0.9054   0.4190 -2068.556
 62  13    706.5    241.5   0.2231   0.5250   0.4249   0.9000   0.4249 -2066.884
 62  14    706.5    241.5   0.2254   0.5001   0.4508   0.8862   0.4508 -2063.927
 62  15    706.5    241.5   0.1790   0.6922   0.2587   0.9293   0.2587 -2035.117
 62  16    706.5    241.5   0.1929   0.6332   0.3047   0.9152   0.3047 -2049.520
 62  17    706.5    241.5   0.1841   0.6595   0.2792   0.9157   0.2792 -2043.686
 62  18    706.5    241.5   0.1939   0.5466   0.3547   0.8512   0.3547 -2034.815
 62  19    706.5    241.5   0.1898   0.5607   0.3386   0.8530   0.3386 -2032.846
 62  20    706.5    241.5   0.1879   0.6110   0.3076   0.8871   0.3076 -2039.786
 62  21    706.5    241.5   0.1954   0.5337   0.3661   0.8446   0.3661 -2034.152
 62  22    706.5    241.5   0.1954   0.5337   0.3661   0.8446   0.3661 -2034.152
 62  23    706.5    241.5   0.1802   0.5612   0.3210   0.8317   0.3210 -2018.795
 62  24    706.5    241.5   0.1703   0.5254   0.3241   0.7823   0.3241 -1996.107
 62  25    706.5    241.5   0.1843   0.5239   0.3517   0.8124   0.3517 -2016.596
 62  26    706.5    241.5   0.1763   0.4756   0.3707   0.7576   0.3707 -1993.325
 62  27    706.5    241.5   0.1754   0.4976   0.3525   0.7725   0.3525 -1998.341
 62  28    706.5    241.5   0.1756   0.4692   0.3743   0.7513   0.3743 -1991.566
 62  29    706.5    241.5   0.1770   0.6356   0.2784   0.8814   0.2784 -2029.067
 62  30    706.5    241.5   0.1741   0.5639   0.3088   0.8202   0.3088 -2007.624
 62  31    706.5    241.5   0.1703   0.5787   0.2943   0.8231   0.2943 -2005.887
 62  32    706.5    241.5   0.1704   0.5781   0.2947   0.8228   0.2947 -2005.952
 62  33    706.5    241.5   0.1687   0.5690   0.2964   0.8120   0.2964 -2001.813
 62  34    706.5    241.5   0.1709   0.6726   0.2541   0.8961   0.2541 -2025.612
 62  35    706.5    241.5   0.1760   0.6841   0.2573   0.9164   0.2573 -2034.618
 62  36    706.5    241.5   0.1791   0.5377   0.3331   0.8115   0.3331 -2013.017
 62  37    706.5    241.5   0.1788   0.5606   0.3189   0.8281   0.3189 -2017.905
 62  38    706.5    241.5   0.1791   0.5377   0.3331   0.8115   0.3331 -2013.017
 62  39    706.5    241.5   0.1627   0.6108   0.2664   0.8305   0.2664 -2002.189
 62  40    706.5    241.5   0.1683   0.5895   0.2855   0.8267   0.2855 -2007.052
 62  41    706.5    241.5   0.1683   0.5826   0.2889   0.8215   0.2889 -2005.371
 62  42    706.5    241.5   0.1683   0.5826   0.2889   0.8215   0.2889 -2005.372
 62  43    706.5    241.5   0.1659   0.6030   0.2751   0.8317   0.2751 -2005.212
 62  44    706.5    241.5   0.1724   0.6536   0.2637   0.8848   0.2637 -2023.589
 62  45    706.5    241.5   0.1627   0.7144   0.2278   0.9098   0.2278 -2019.642
 62  46    706.5    241.5   0.1725   0.7017   0.2458   0.9218   0.2458 -2032.270
 62  47    706.5    241.5   0.1837   0.6127   0.2998   0.8790   0.2998 -2030.272
 62  48    706.5    241.5   0.1740   0.6221   0.2797   0.8645   0.2797 -2018.019
 62  49    706.5    241.5   0.1740   0.6221   0.2797   0.8645   0.2797 -2018.019
 62  50    706.5    241.5   0.1792   0.6874   0.2607   0.9260   0.2607 -2036.489
 62  51    706.5    241.5   0.0899   0.5124   0.1754   0.5925   0.1754 -1850.803
 62  52    706.5    241.5   0.0899   0.5124   0.1754   0.5925   0.1754 -1850.803
 62  53    706.5    241.5   0.0901   0.4494   0.2005   0.5450   0.2005 -1834.951
 62  54    706.5    241.5   0.0886   0.3962   0.2237   0.5009   0.2237 -1817.395
 62  55    706.5    241.5   0.0886   0.3962   0.2237   0.5009   0.2237 -1817.395
 62  56    706.5    241.5   0.0870   0.3898   0.2231   0.4924   0.2231 -1811.381
 62  57    706.5    241.5   0.0870   0.3898   0.2231   0.4924   0.2231 -1811.381
 62  58    706.5    241.5   0.0964   0.4044   0.2383   0.5245   0.2383 -1835.972
 62  59    706.5    241.5   0.0962   0.3925   0.2450   0.5150   0.2450 -1831.748
 62  60    706.5    241.5   0.1009   0.3183   0.3170   0.4689   0.3170 -1814.474
 62  61    706.5    241.5   0.0175   0.1495   0.1173   0.1534   0.1173 -1520.347
 63   1    706.5    241.5   0.2391   0.8029   0.2978   1.1481   0.2978 -2128.908
 63   2    706.5    241.5   0.2159   0.6042   0.3573   0.9445   0.3573 -2075.004
 63   3    706.5    241.5   0.2018   0.4345   0.4644   0.7831   0.4644 -2017.031
 63   4    706.5    241.5   0.1979   0.6065   0.3263   0.9059   0.3263 -2051.546
 63   5    706.5    241.5   0.2560   0.7159   0.3576   1.1196   0.3576 -2140.300
 63   6    706.5    241.5   0.2261   0.5138   0.4401   0.8982   0.4401 -2068.108
 63   7    706.5    241.5   0.2264   0.5055   0.4478   0.8924   0.4478 -2066.483
 63   8    706.5    241.5   0.2165   0.5010   0.4322   0.8670   0.4322 -2051.603
 63   9    706.5    241.5   0.2203   0.4980   0.4424   0.8732   0.4424 -2057.359
 63  10    706.5    241.5   0.2199   0.4981   0.4416   0.8724   0.4416 -2057.278
 63  11    706.5    241.5   0.2233   0.5165   0.4324   0.8941   0.4324 -2065.324
 63  12    706.5    241.5   0.2233   0.5237   0.4263   0.8994   0.4263 -2067.011
 63  13    706.5    241.5   0.2233   0.5165   0.4324   0.8941   0.4324 -2065.324
 63  14    706.5    241.5   0.2257   0.4919   0.4587   0.8805   0.4587 -2062.313
 63  15    706.5    241.5   0.1792   0.6919   0.2591   0.9295   0.2591 -2035.320
 63  16    706.5    241.5   0.1931   0.6237   0.3096   0.9084   0.3096 -2048.169
 63  17    706.5    241.5   0.1843   0.6499   0.2836   0.9087   0.2836 -2042.371
 63  18    706.5    241.5   0.1941   0.5381   0.3606   0.8451   0.3606 -2033.300
 63  19    706.5    241.5   0.1900   0.5521   0.3442   0.8468   0.3442 -2031.360
 63  20    706.5    241.5   0.1881   0.6018   0.3126   0.8804   0.3126 -2038.396
 63  21    706.5    241.5   0.1956   0.5252   0.3724   0.8387   0.3724 -2032.611
 63  22    706.5    241.5   0.1956   0.5252   0.3724   0.8387   0.3724 -2032.611
 63  23    706.5    241.5   0.1802   0.5612   0.3210   0.8317   0.3210 -2018.793
 63  24    706.5    241.5   0.1704   0.5175   0.3293   0.7765   0.3293 -1994.548
 63  25    706.5    241.5   0.1844   0.5159   0.3574   0.8065   0.3574 -2015.034
 63  26    706.5    241.5   0.1764   0.4681   0.3768   0.7521   0.3768 -1991.656
 63  27    706.5    241.5   0.1755   0.4900   0.3582   0.7669   0.3582 -1996.722
 63  28    706.5    241.5   0.1757   0.4618   0.3805   0.7459   0.3805 -1989.882
 63  29    706.5    241.5   0.1771   0.6266   0.2826   0.8747   0.2826 -2027.720
 63  30    706.5    241.5   0.1742   0.5554   0.3137   0.8140   0.3137 -2006.143
 63  31    706.5    241.5   0.1704   0.5701   0.2990   0.8167   0.2990 -2004.436
 63  32    706.5    241.5   0.1705   0.5694   0.2994   0.8164   0.2994 -2004.500
 63  33    706.5    241.5   0.1688   0.5604   0.3012   0.8057   0.3012 -2000.343
 63  34    706.5    241.5   0.1709   0.6726   0.2541   0.8961   0.2541 -2025.612
 63  35    706.5    241.5   0.1762   0.6742   0.2613   0.9091   0.2613 -2033.353
 63  36    706.5    241.5   0.1793   0.5294   0.3387   0.8055   0.3387 -2011.484
 63  37    706.5    241.5   0.1789   0.5521   0.3241   0.8219   0.3241 -2016.418
 63  38    706.5    241.5   0.1793   0.5294   0.3387   0.8055   0.3387 -2011.484
 63  39    706.5    241.5   0.1628   0.6018   0.2705   0.8239   0.2705 -2000.798
 63  40    706.5    241.5   0.1684   0.5807   0.2900   0.8203   0.2900 -2005.621
 63  41    706.5    241.5   0.1684   0.5739   0.2934   0.8152   0.2934 -2003.927
 63  42    706.5    241.5   0.1684   0.5739   0.2934   0.8152   0.2934 -2003.928
 63  43    706.5    241.5   0.1660   0.5941   0.2794   0.8252   0.2794 -2003.806
 63  44    706.5    241.5   0.1725   0.6440   0.2678   0.8778   0.2678 -2022.273
 63  45    706.5    241.5   0.1628   0.7042   0.2312   0.9022   0.2312 -2018.425
 63  46    706.5    241.5   0.1726   0.6916   0.2495   0.9144   0.2495 -2031.032
 63  47    706.5    241.5   0.1838   0.6037   0.3045   0.8723   0.3045 -2028.884
 63  48    706.5    241.5   0.1741   0.6130   0.2840   0.8578   0.2840 -2016.648
 63  49    706.5    241.5   0.1741   0.6130   0.2840   0.8578   0.2840 -2016.648
 63  50    706.5    241.5   0.1793   0.6775   0.2646   0.9187   0.2646 -2035.229
 63  51    706.5    241.5   0.0899   0.5124   0.1754   0.5925   0.1754 -1850.803
 63  52    706.5    241.5   0.0899   0.5124   0.1754   0.5925   0.1754 -1850.803
 63  53    706.5    241.5   0.0901   0.4494   0.2005   0.5450   0.2005 -1834.950
 63  54    706.5    241.5   0.0886   0.3962   0.2237   0.5009   0.2237 -1817.394
 63  55    706.5    241.5   0.0886   0.3962   0.2237   0.5009   0.2237 -1817.394
 63  56    706.5    241.5   0.0870   0.3898   0.2231   0.4924   0.2231 -1811.380
 63  57    706.5    241.5   0.0870   0.3898   0.2231   0.4924   0.2231 -1811.380
 63  58    706.5    241.5   0.0964   0.4044   0.2383   0.5245   0.2383 -1835.971
 63  59    706.5    241.5   0.0962   0.3925   0.2450   0.5150   0.2450 -1831.748
 63  60    706.5    241.5   0.1009   0.3238   0.3115   0.4730   0.3115 -1816.670
 63  61    706.5    241.5   0.0175   0.1495   0.1173   0.1534   0.1173 -1520.347
 63  62    706.5    241.5   0.0000   0.0112   0.0010   0.0086   0.0010 -1318.685
 64   1    706.5    241.5   0.2533   0.7904   0.3204   1.1703   0.3204 -2143.081
 64   2    706.5    241.5   0.2145   0.5887   0.3644   0.9294   0.3644 -2069.261
 64   3    706.5    241.5   0.2063   0.5357   0.3851   0.8706   0.3851 -2045.806
 64   4    706.5    241.5   0.2029   0.6218   0.3263   0.9288   0.3263 -2058.978
 64   5    706.5    241.5   0.2432   0.8473   0.2870   1.1912   0.2870 -2140.667
 64   6    706.5    241.5   0.2305   0.5624   0.4099   0.9452   0.4099 -2081.946
 64   7    706.5    241.5   0.2308   0.5534   0.4170   0.9390   0.4170 -2080.420
 64   8    706.5    241.5   0.2087   0.6046   0.3452   0.9287   0.3452 -2061.813
 64   9    706.5    241.5   0.2221   0.5300   0.4189   0.9015   0.4189 -2065.884
 64  10    706.5    241.5   0.2216   0.5238   0.4231   0.8959   0.4231 -2064.002
 64  11    706.5    241.5   0.2233   0.5277   0.4231   0.9024   0.4231 -2066.257
 64  12    706.5    241.5   0.2232   0.5351   0.4171   0.9079   0.4171 -2067.924
 64  13    706.5    241.5   0.2233   0.5277   0.4231   0.9024   0.4231 -2066.257
 64  14    706.5    241.5   0.2187   0.5622   0.3890   0.9187   0.3890 -2067.322
 64  15    706.5    241.5   0.1866   0.7069   0.2640   0.9575   0.2640 -2046.813
 64  16    706.5    241.5   0.1924   0.6019   0.3196   0.8901   0.3196 -2040.324
 64  17    706.5    241.5   0.1929   0.7165   0.2692   0.9788   0.2692 -2062.578
 64  18    706.5    241.5   0.1943   0.6108   0.3181   0.9012   0.3181 -2047.027
 64  19    706.5    241.5   0.1944   0.6424   0.3026   0.9255   0.3026 -2052.831
 64  20    706.5    241.5   0.1926   0.6710   0.2870   0.9433   0.2870 -2054.755
 64  21    706.5    241.5   0.1998   0.6028   0.3315   0.9075   0.3315 -2053.187
 64  22    706.5    241.5   0.1998   0.6028   0.3315   0.9075   0.3315 -2053.187
 64  23    706.5    241.5   0.1804   0.5860   0.3079   0.8512   0.3079 -2024.096
 64  24    706.5    241.5   0.1725   0.5724   0.3014   0.8232   0.3014 -2008.706
 64  25    706.5    241.5   0.1831   0.5700   0.3213   0.8451   0.3213 -2023.554
 64  26    706.5    241.5   0.1801   0.5055   0.3563   0.7891   0.3563 -2005.195
 64  27    706.5    241.5   0.1783   0.5084   0.3507   0.7873   0.3507 -2004.855
 64  28    706.5    241.5   0.1786   0.4924   0.3627   0.7757   0.3627 -2001.699
 64  29    706.5    241.5   0.1727   0.6479   0.2665   0.8811   0.2665 -2022.445
 64  30    706.5    241.5   0.1748   0.5886   0.2970   0.8407   0.2970 -2012.313
 64  31    706.5    241.5   0.1678   0.6265   0.2678   0.8539   0.2678 -2009.744
 64  32    706.5    241.5   0.1679   0.6258   0.2682   0.8536   0.2682 -2009.816
 64  33    706.5    241.5   0.1665   0.6141   0.2712   0.8417   0.2712 -2006.463
 64  34    706.5    241.5   0.1783   0.6741   0.2645   0.9139   0.2645 -2036.068
 64  35    706.5    241.5   0.1814   0.6970   0.2602   0.9381   0.2602 -2043.414
 64  36    706.5    241.5   0.1857   0.5386   0.3447   0.8268   0.3447 -2020.723
 64  37    706.5    241.5   0.1854   0.5533   0.3351   0.8374   0.3351 -2024.120
 64  38    706.5    241.5   0.1857   0.5386   0.3447   0.8268   0.3447 -2020.723
 64  39    706.5    241.5   0.1652   0.5688   0.2905   0.8042   0.2905 -1997.446
 64  40    706.5    241.5   0.1700   0.5855   0.2903   0.8275   0.2903 -2007.588
 64  41    706.5    241.5   0.1699   0.5874   0.2892   0.8287   0.2892 -2007.337
 64  42    706.5    241.5   0.1700   0.5786   0.2938   0.8223   0.2938 -2005.901
 64  43    706.5    241.5   0.1672   0.6264   0.2669   0.8525   0.2669 -2009.929
 64  44    706.5    241.5   0.1744   0.6530   0.2671   0.8890   0.2671 -2026.344
 64  45    706.5    241.5   0.1647   0.7067   0.2330   0.9083   0.2330 -2020.930
 64  46    706.5    241.5   0.1760   0.7397   0.2380   0.9589   0.2380 -2042.948
 64  47    706.5    241.5   0.1757   0.6899   0.2546   0.9200   0.2546 -2030.146
 64  48    706.5    241.5   0.1767   0.7196   0.2455   0.9450   0.2455 -2036.086
 64  49    706.5    241.5   0.1767   0.7196   0.2455   0.9450   0.2455 -2036.086
 64  50    706.5    241.5   0.1825   0.7466   0.2445   0.9786   0.2445 -2049.403
 64  51    706.5    241.5   0.0947   0.5002   0.1893   0.5940   0.1893 -1858.309
 64  52    706.5    241.5   0.0947   0.5002   0.1893   0.5940   0.1893 -1858.309
 64  53    706.5    241.5   0.0946   0.4665   0.2028   0.5681   0.2028 -1848.438
 64  54    706.5    241.5   0.0900   0.3686   0.2442   0.4830   0.2442 -1809.427
 64  55    706.5    241.5   0.0900   0.3686   0.2442   0.4830   0.2442 -1809.427
 64  56    706.5    241.5   0.0884   0.3619   0.2443   0.4743   0.2443 -1804.124
 64  57    706.5    241.5   0.0884   0.3619   0.2443   0.4743   0.2443 -1804.124
 64  58    706.5    241.5   0.1003   0.3550   0.2825   0.4955   0.2825 -1826.729
 64  59    706.5    241.5   0.1009   0.3591   0.2809   0.5000   0.2809 -1829.410
 64  60    706.5    241.5   0.1020   0.3981   0.2562   0.5324   0.2562 -1844.877
 64  61    706.5    241.5   0.0190   0.1070   0.1775   0.1243   0.1775 -1494.369
 64  62    706.5    241.5   0.0342   0.1872   0.1828   0.2196   0.1828 -1595.414
 64  63    706.5    241.5   0.0342   0.1872   0.1828   0.2196   0.1828 -1595.414
 65   1    706.5    241.5   0.2533   0.7904   0.3204   1.1703   0.3204 -2143.081
 65   2    706.5    241.5   0.2145   0.5887   0.3644   0.9294   0.3644 -2069.261
 65   3    706.5    241.5   0.2063   0.5357   0.3851   0.8706   0.3851 -2045.806
 65   4    706.5    241.5   0.2029   0.6218   0.3263   0.9288   0.3263 -2058.978
 65   5    706.5    241.5   0.2432   0.8473   0.2870   1.1912   0.2870 -2140.667
 65   6    706.5    241.5   0.2305   0.5624   0.4099   0.9452   0.4099 -2081.946
 65   7    706.5    241.5   0.2308   0.5534   0.4170   0.9390   0.4170 -2080.420
 65   8    706.5    241.5   0.2087   0.6046   0.3452   0.9287   0.3452 -2061.813
 65   9    706.5    241.5   0.2221   0.5300   0.4189   0.9015   0.4189 -2065.884
 65  10    706.5    241.5   0.2216   0.5238   0.4231   0.8959   0.4231 -2064.002
 65  11    706.5    241.5   0.2233   0.5277   0.4231   0.9024   0.4231 -2066.257
 65  12    706.5    241.5   0.2232   0.5351   0.4171   0.9079   0.4171 -2067.924
 65  13    706.5    241.5   0.2233   0.5277   0.4231   0.9024   0.4231 -2066.257
 65  14    706.5    241.5   0.2187   0.5622   0.3890   0.9187   0.3890 -2067.322
 65  15    706.5    241.5   0.1866   0.7069   0.2640   0.9575   0.2640 -2046.813
 65  16    706.5    241.5   0.1924   0.6019   0.3196   0.8901   0.3196 -2040.324
 65  17    706.5    241.5   0.1929   0.7165   0.2692   0.9788   0.2692 -2062.578
 65  18    706.5    241.5   0.1943   0.6108   0.3181   0.9012   0.3181 -2047.027
 65  19    706.5    241.5   0.1944   0.6424   0.3026   0.9255   0.3026 -2052.831
 65  20    706.5    241.5   0.1926   0.6710   0.2870   0.9433   0.2870 -2054.755
 65  21    706.5    241.5   0.1998   0.6028   0.3315   0.9075   0.3315 -2053.187
 65  22    706.5    241.5   0.1998   0.6028   0.3315   0.9075   0.3315 -2053.187
 65  23    706.5    241.5   0.1804   0.5860   0.3079   0.8512   0.3079 -2024.096
 65  24    706.5    241.5   0.1725   0.5724   0.3014   0.8232   0.3014 -2008.706
 65  25    706.5    241.5   0.1831   0.5700   0.3213   0.8451   0.3213 -2023.554
 65  26    706.5    241.5   0.1801   0.5055   0.3563   0.7891   0.3563 -2005.195
 65  27    706.5    241.5   0.1783   0.5084   0.3507   0.7873   0.3507 -2004.855
 65  28    706.5    241.5   0.1786   0.4924   0.3627   0.7757   0.3627 -2001.699
 65  29    706.5    241.5   0.1727   0.6479   0.2665   0.8811   0.2665 -2022.445
 65  30    706.5    241.5   0.1748   0.5886   0.2970   0.8407   0.2970 -2012.313
 65  31    706.5    241.5   0.1678   0.6265   0.2678   0.8539   0.2678 -2009.744
 65  32    706.5    241.5   0.1679   0.6258   0.2682   0.8536   0.2682 -2009.816
 65  33    706.5    241.5   0.1665   0.6141   0.2712   0.8417   0.2712 -2006.463
 65  34    706.5    241.5   0.1783   0.6741   0.2645   0.9139   0.2645 -2036.068
 65  35    706.5    241.5   0.1814   0.6970   0.2602   0.9381   0.2602 -2043.414
 65  36    706.5    241.5   0.1857   0.5386   0.3447   0.8268   0.3447 -2020.723
 65  37    706.5    241.5   0.1854   0.5533   0.3351   0.8374   0.3351 -2024.120
 65  38    706.5    241.5   0.1857   0.5386   0.3447   0.8268   0.3447 -2020.723
 65  39    706.5    241.5   0.1652   0.5688   0.2905   0.8042   0.2905 -1997.446
 65  40    706.5    241.5   0.1700   0.5855   0.2903   0.8275   0.2903 -2007.588
 65  41    706.5    241.5   0.1699   0.5874   0.2892   0.8287   0.2892 -2007.337
 65  42    706.5    241.5   0.1700   0.5786   0.2938   0.8223   0.2938 -2005.901
 65  43    706.5    241.5   0.1672   0.6264   0.2669   0.8525   0.2669 -2009.929
 65  44    706.5    241.5   0.1744   0.6530   0.2671   0.8890   0.2671 -2026.344
 65  45    706.5    241.5   0.1647   0.7067   0.2330   0.9083   0.2330 -2020.930
 65  46    706.5    241.5   0.1760   0.7397   0.2380   0.9589   0.2380 -2042.948
 65  47    706.5    241.5   0.1757   0.6899   0.2546   0.9200   0.2546 -2030.146
 65  48    706.5    241.5   0.1767   0.7196   0.2455   0.9450   0.2455 -2036.086
 65  49    706.5    241.5   0.1767   0.7196   0.2455   0.9450   0.2455 -2036.086
 65  50    706.5    241.5   0.1825   0.7466   0.2445   0.9786   0.2445 -2049.403
 65  51    706.5    241.5   0.0947   0.5002   0.1893   0.5940   0.1893 -1858.309
 65  52    706.5    241.5   0.0947   0.5002   0.1893   0.5940   0.1893 -1858.309
 65  53    706.5    241.5   0.0946   0.4665   0.2028   0.5681   0.2028 -1848.438
 65  54    706.5    241.5   0.0900   0.3686   0.2442   0.4830   0.2442 -1809.427
 65  55    706.5    241.5   0.0900   0.3686   0.2442   0.4830   0.2442 -1809.427
 65  56    706.5    241.5   0.0884   0.3619   0.2443   0.4743   0.2443 -1804.124
 65  57    706.5    241.5   0.0884   0.3619   0.2443   0.4743   0.2443 -1804.124
 65  58    706.5    241.5   0.1003   0.3550   0.2825   0.4955   0.2825 -1826.729
 65  59    706.5    241.5   0.1009   0.3591   0.2809   0.5000   0.2809 -1829.410
 65  60    706.5    241.5   0.1020   0.3981   0.2562   0.5324   0.2562 -1844.877
 65  61    706.5    241.5   0.0190   0.1070   0.1775   0.1243   0.1775 -1494.369
 65  62    706.5    241.5   0.0342   0.1872   0.1828   0.2196   0.1828 -1595.414
 65  63    706.5    241.5   0.0342   0.1872   0.1828   0.2196   0.1828 -1595.414
 65  64    706.5    241.5   0.0000   0.0000   0.7488   0.0000   0.7488 -1299.039
 66   1    706.5    241.5   0.2533   0.7904   0.3204   1.1703   0.3204 -2143.081
 66   2    706.5    241.5   0.2145   0.5887   0.3644   0.9294   0.3644 -2069.261
 66   3    706.5    241.5   0.2063   0.5357   0.3851   0.8706   0.3851 -2045.806
 66   4    706.5    241.5   0.2029   0.6218   0.3263   0.9288   0.3263 -2058.978
 66   5    706.5    241.5   0.2432   0.8473   0.2870   1.1912   0.2870 -2140.667
 66   6    706.5    241.5   0.2305   0.5624   0.4099   0.9452   0.4099 -2081.946
 66   7    706.5    241.5   0.2308   0.5534   0.4170   0.9390   0.4170 -2080.420
 66   8    706.5    241.5   0.2087   0.6046   0.3452   0.9287   0.3452 -2061.813
 66   9    706.5    241.5   0.2221   0.5300   0.4189   0.9015   0.4189 -2065.884
 66  10    706.5    241.5   0.2216   0.5238   0.4231   0.8959   0.4231 -2064.002
 66  11    706.5    241.5   0.2233   0.5277   0.4231   0.9024   0.4231 -2066.257
 66  12    706.5    241.5   0.2232   0.5351   0.4171   0.9079   0.4171 -2067.924
 66  13    706.5    241.5   0.2233   0.5277   0.4231   0.9024   0.4231 -2066.257
 66  14    706.5    241.5   0.2187   0.5622   0.3890   0.9187   0.3890 -2067.322
 66  15    706.5    241.5   0.1866   0.7069   0.2640   0.9575   0.2640 -2046.813
 66  16    706.5    241.5   0.1924   0.6019   0.3196   0.8901   0.3196 -2040.324
 66  17    706.5    241.5   0.1929   0.7165   0.2692   0.9788   0.2692 -2062.578
 66  18    706.5    241.5   0.1943   0.6108   0.3181   0.9012   0.3181 -2047.027
 66  19    706.5    241.5   0.1944   0.6424   0.3026   0.9255   0.3026 -2052.831
 66  20    706.5    241.5   0.1926   0.6710   0.2870   0.9433   0.2870 -2054.755
 66  21    706.5    241.5   0.1998   0.6028   0.3315   0.9075   0.3315 -2053.187
 66  22    706.5    241.5   0.1998   0.6028   0.3315   0.9075   0.3315 -2053.187
 66  23    706.5    241.5   0.1804   0.5860   0.3079   0.8512   0.3079 -2024.096
 66  24    706.5    241.5   0.1725   0.5724   0.3014   0.8232   0.3014 -2008.706
 66  25    706.5    241.5   0.1831   0.5700   0.3213   0.8451   0.3213 -2023.554
 66  26    706.5    241.5   0.1801   0.5055   0.3563   0.7891   0.3563 -2005.195
 66  27    706.5    241.5   0.1783   0.5084   0.3507   0.7873   0.3507 -2004.855
 66  28    706.5    241.5   0.1786   0.4924   0.3627   0.7757   0.3627 -2001.699
 66  29    706.5    241.5   0.1727   0.6479   0.2665   0.8811   0.2665 -2022.445
 66  30    706.5    241.5   0.1748   0.5886   0.2970   0.8407   0.2970 -2012.313
 66  31    706.5    241.5   0.1678   0.6265   0.2678   0.8539   0.2678 -2009.744
 66  32    706.5    241.5   0.1679   0.6258   0.2682   0.8536   0.2682 -2009.816
 66  33    706.5    241.5   0.1665   0.6141   0.2712   0.8417   0.2712 -2006.463
 66  34    706.5    241.5   0.1783   0.6741   0.2645   0.9139   0.2645 -2036.068
 66  35    706.5    241.5   0.1814   0.6970   0.2602   0.9381   0.2602 -2043.414
 66  36    706.5    241.5   0.1857   0.5386   0.3447   0.8268   0.3447 -2020.723
 66  37    706.5    241.5   0.1854   0.5533   0.3351   0.8374   0.3351 -2024.120
 66  38    706.5    241.5   0.1857   0.5386   0.3447   0.8268   0.3447 -2020.723
 66  39    706.5    241.5   0.1652   0.5688   0.2905   0.8042   0.2905 -1997.446
 66  40    706.5    241.5   0.1700   0.5855   0.2903   0.8275   0.2903 -2007.588
 66  41    706.5    241.5   0.1699   0.5874   0.2892   0.8287   0.2892 -2007.337
 66  42    706.5    241.5   0.1700   0.5786   0.2938   0.8223   0.2938 -2005.901
 66  43    706.5    241.5   0.1672   0.6264   0.2669   0.8525   0.2669 -2009.929
 66  44    706.5    241.5   0.1744   0.6530   0.2671   0.8890   0.2671 -2026.344
 66  45    706.5    241.5   0.1647   0.7067   0.2330   0.9083   0.2330 -2020.930
 66  46    706.5    241.5   0.1760   0.7397   0.2380   0.9589   0.2380 -2042.948
 66  47    706.5    241.5   0.1757   0.6899   0.2546   0.9200   0.2546 -2030.146
 66  48    706.5    241.5   0.1767   0.7196   0.2455   0.9450   0.2455 -2036.086
 66  49    706.5    241.5   0.1767   0.7196   0.2455   0.9450   0.2455 -2036.086
 66  50    706.5    241.5   0.1825   0.7466   0.2445   0.9786   0.2445 -2049.403
 66  51    706.5    241.5   0.0947   0.5002   0.1893   0.5940   0.1893 -1858.309
 66  52    706.5    241.5   0.0947   0.5002   0.1893   0.5940   0.1893 -1858.309
 66  53    706.5    241.5   0.0946   0.4665   0.2028   0.5681   0.2028 -1848.438
 66  54    706.5    241.5   0.0900   0.3686   0.2442   0.4830   0.2442 -1809.427
 66  55    706.5    241.5   0.0900   0.3686   0.2442   0.4830   0.2442 -1809.427
 66  56    706.5    241.5   0.0884   0.3619   0.2443   0.4743   0.2443 -1804.124
 66  57    706.5    241.5   0.0884   0.3619   0.2443   0.4743   0.2443 -1804.124
 66  58    706.5    241.5   0.1003   0.3550   0.2825   0.4955   0.2825 -1826.729
 66  59    706.5    241.5   0.1009   0.3591   0.2809   0.5000   0.2809 -1829.410
 66  60    706.5    241.5   0.1020   0.3981   0.2562   0.5324   0.2562 -1844.877
 66  61    706.5    241.5   0.0190   0.1070   0.1775   0.1243   0.1775 -1494.369
 66  62    706.5    241.5   0.0342   0.1872   0.1828   0.2196   0.1828 -1595.414
 66  63    706.5    241.5   0.0342   0.1872   0.1828   0.2196   0.1828 -1595.414
 66  64    706.5    241.5   0.0000   0.0000   0.9446   0.0000   0.9446 -1299.039
 66  65    706.5    241.5   0.0000   0.0000  99.0000   0.0000  99.0000 -1299.039
 67   1    706.5    241.5   0.2533   0.7896   0.3208   1.1699   0.3208 -2143.148
 67   2    706.5    241.5   0.2148   0.5788   0.3711   0.9225   0.3711 -2067.877
 67   3    706.5    241.5   0.2062   0.5435   0.3794   0.8764   0.3794 -2047.377
 67   4    706.5    241.5   0.2030   0.6212   0.3267   0.9285   0.3267 -2059.034
 67   5    706.5    241.5   0.2432   0.8464   0.2874   1.1907   0.2874 -2140.740
 67   6    706.5    241.5   0.2306   0.5618   0.4105   0.9450   0.4105 -2081.991
 67   7    706.5    241.5   0.2309   0.5529   0.4176   0.9388   0.4176 -2080.465
 67   8    706.5    241.5   0.2088   0.6040   0.3456   0.9284   0.3456 -2061.867
 67   9    706.5    241.5   0.2221   0.5295   0.4195   0.9013   0.4195 -2065.927
 67  10    706.5    241.5   0.2217   0.5233   0.4237   0.8957   0.4237 -2064.044
 67  11    706.5    241.5   0.2233   0.5272   0.4236   0.9022   0.4236 -2066.300
 67  12    706.5    241.5   0.2232   0.5346   0.4176   0.9077   0.4176 -2067.968
 67  13    706.5    241.5   0.2233   0.5272   0.4236   0.9022   0.4236 -2066.300
 67  14    706.5    241.5   0.2188   0.5617   0.3895   0.9185   0.3895 -2067.370
 67  15    706.5    241.5   0.1867   0.7063   0.2643   0.9572   0.2643 -2046.880
 67  16    706.5    241.5   0.1924   0.6013   0.3200   0.8898   0.3200 -2040.379
 67  17    706.5    241.5   0.1929   0.7158   0.2695   0.9784   0.2695 -2062.645
 67  18    706.5    241.5   0.1944   0.6102   0.3185   0.9009   0.3185 -2047.083
 67  19    706.5    241.5   0.1944   0.6418   0.3029   0.9252   0.3029 -2052.890
 67  20    706.5    241.5   0.1926   0.6704   0.2873   0.9430   0.2873 -2054.818
 67  21    706.5    241.5   0.1999   0.6022   0.3319   0.9072   0.3319 -2053.242
 67  22    706.5    241.5   0.1999   0.6022   0.3319   0.9072   0.3319 -2053.242
 67  23    706.5    241.5   0.1805   0.5855   0.3082   0.8509   0.3082 -2024.151
 67  24    706.5    241.5   0.1726   0.5719   0.3018   0.8229   0.3018 -2008.761
 67  25    706.5    241.5   0.1832   0.5695   0.3216   0.8448   0.3216 -2023.607
 67  26    706.5    241.5   0.1802   0.5051   0.3568   0.7889   0.3568 -2005.241
 67  27    706.5    241.5   0.1784   0.5080   0.3512   0.7871   0.3512 -2004.901
 67  28    706.5    241.5   0.1787   0.4920   0.3631   0.7755   0.3631 -2001.744
 67  29    706.5    241.5   0.1727   0.6473   0.2668   0.8808   0.2668 -2022.508
 67  30    706.5    241.5   0.1749   0.5881   0.2974   0.8404   0.2974 -2012.370
 67  31    706.5    241.5   0.1678   0.6259   0.2682   0.8536   0.2682 -2009.805
 67  32    706.5    241.5   0.1679   0.6252   0.2686   0.8532   0.2686 -2009.877
 67  33    706.5    241.5   0.1666   0.6135   0.2715   0.8413   0.2715 -2006.523
 67  34    706.5    241.5   0.1784   0.6735   0.2649   0.9136   0.2649 -2036.133
 67  35    706.5    241.5   0.1814   0.6963   0.2605   0.9378   0.2605 -2043.481
 67  36    706.5    241.5   0.1857   0.5382   0.3451   0.8265   0.3451 -2020.772
 67  37    706.5    241.5   0.1855   0.5528   0.3355   0.8371   0.3355 -2024.171
 67  38    706.5    241.5   0.1857   0.5382   0.3451   0.8265   0.3451 -2020.772
 67  39    706.5    241.5   0.1653   0.5683   0.2908   0.8039   0.2908 -1997.501
 67  40    706.5    241.5   0.1700   0.5850   0.2907   0.8272   0.2907 -2007.644
 67  41    706.5    241.5   0.1699   0.5869   0.2895   0.8285   0.2895 -2007.394
 67  42    706.5    241.5   0.1701   0.5781   0.2942   0.8220   0.2942 -2005.957
 67  43    706.5    241.5   0.1673   0.6258   0.2673   0.8522   0.2673 -2009.990
 67  44    706.5    241.5   0.1744   0.6524   0.2674   0.8886   0.2674 -2026.407
 67  45    706.5    241.5   0.1647   0.7061   0.2333   0.9079   0.2333 -2021.000
 67  46    706.5    241.5   0.1761   0.7390   0.2383   0.9585   0.2383 -2043.020
 67  47    706.5    241.5   0.1757   0.6892   0.2550   0.9196   0.2550 -2030.212
 67  48    706.5    241.5   0.1768   0.7087   0.2495   0.9370   0.2495 -2034.946
 67  49    706.5    241.5   0.1768   0.7087   0.2495   0.9370   0.2495 -2034.946
 67  50    706.5    241.5   0.1826   0.7459   0.2448   0.9782   0.2448 -2049.474
 67  51    706.5    241.5   0.0947   0.4998   0.1895   0.5937   0.1895 -1858.366
 67  52    706.5    241.5   0.0947   0.4998   0.1895   0.5937   0.1895 -1858.366
 67  53    706.5    241.5   0.0946   0.4662   0.2030   0.5679   0.2030 -1848.491
 67  54    706.5    241.5   0.0901   0.3620   0.2489   0.4781   0.2489 -1807.518
 67  55    706.5    241.5   0.0901   0.3620   0.2489   0.4781   0.2489 -1807.518
 67  56    706.5    241.5   0.0885   0.3554   0.2490   0.4695   0.2490 -1802.194
 67  57    706.5    241.5   0.0885   0.3554   0.2490   0.4695   0.2490 -1802.194
 67  58    706.5    241.5   0.1004   0.3484   0.2882   0.4907   0.2882 -1824.775
 67  59    706.5    241.5   0.1010   0.3524   0.2866   0.4951   0.2866 -1827.469
 67  60    706.5    241.5   0.1020   0.3978   0.2565   0.5322   0.2565 -1844.920
 67  61    706.5    241.5   0.0190   0.1113   0.1707   0.1275   0.1707 -1497.619
 67  62    706.5    241.5   0.0342   0.1823   0.1879   0.2159   0.1879 -1592.754
 67  63    706.5    241.5   0.0342   0.1823   0.1879   0.2159   0.1879 -1592.754
 67  64    706.5    241.5   0.0000   0.0038   0.0010   0.0029   0.0010 -1306.672
 67  65    706.5    241.5   0.0000   0.0038   0.0010   0.0029   0.0010 -1306.672
 67  66    706.5    241.5   0.0000   0.0040   0.0010   0.0030   0.0010 -1306.673
 68   1    706.5    241.5   0.2533   0.7904   0.3204   1.1703   0.3204 -2143.081
 68   2    706.5    241.5   0.2145   0.5887   0.3644   0.9294   0.3644 -2069.261
 68   3    706.5    241.5   0.2063   0.5357   0.3851   0.8706   0.3851 -2045.806
 68   4    706.5    241.5   0.2029   0.6218   0.3263   0.9288   0.3263 -2058.978
 68   5    706.5    241.5   0.2432   0.8473   0.2870   1.1912   0.2870 -2140.667
 68   6    706.5    241.5   0.2305   0.5624   0.4099   0.9452   0.4099 -2081.946
 68   7    706.5    241.5   0.2308   0.5534   0.4170   0.9390   0.4170 -2080.420
 68   8    706.5    241.5   0.2087   0.6046   0.3452   0.9287   0.3452 -2061.813
 68   9    706.5    241.5   0.2221   0.5300   0.4189   0.9015   0.4189 -2065.884
 68  10    706.5    241.5   0.2216   0.5238   0.4231   0.8959   0.4231 -2064.002
 68  11    706.5    241.5   0.2233   0.5277   0.4231   0.9024   0.4231 -2066.257
 68  12    706.5    241.5   0.2232   0.5351   0.4171   0.9079   0.4171 -2067.924
 68  13    706.5    241.5   0.2233   0.5277   0.4231   0.9024   0.4231 -2066.257
 68  14    706.5    241.5   0.2187   0.5622   0.3890   0.9187   0.3890 -2067.322
 68  15    706.5    241.5   0.1866   0.7069   0.2640   0.9575   0.2640 -2046.813
 68  16    706.5    241.5   0.1924   0.6019   0.3196   0.8901   0.3196 -2040.324
 68  17    706.5    241.5   0.1929   0.7165   0.2692   0.9788   0.2692 -2062.578
 68  18    706.5    241.5   0.1943   0.6108   0.3181   0.9012   0.3181 -2047.027
 68  19    706.5    241.5   0.1944   0.6424   0.3026   0.9255   0.3026 -2052.831
 68  20    706.5    241.5   0.1926   0.6710   0.2870   0.9433   0.2870 -2054.755
 68  21    706.5    241.5   0.1998   0.6028   0.3315   0.9075   0.3315 -2053.187
 68  22    706.5    241.5   0.1998   0.6028   0.3315   0.9075   0.3315 -2053.187
 68  23    706.5    241.5   0.1804   0.5860   0.3079   0.8512   0.3079 -2024.096
 68  24    706.5    241.5   0.1725   0.5724   0.3014   0.8232   0.3014 -2008.706
 68  25    706.5    241.5   0.1831   0.5700   0.3213   0.8451   0.3213 -2023.554
 68  26    706.5    241.5   0.1801   0.5055   0.3563   0.7891   0.3563 -2005.195
 68  27    706.5    241.5   0.1783   0.5084   0.3507   0.7873   0.3507 -2004.855
 68  28    706.5    241.5   0.1786   0.4924   0.3627   0.7757   0.3627 -2001.699
 68  29    706.5    241.5   0.1727   0.6479   0.2665   0.8811   0.2665 -2022.445
 68  30    706.5    241.5   0.1748   0.5886   0.2970   0.8407   0.2970 -2012.313
 68  31    706.5    241.5   0.1678   0.6265   0.2678   0.8539   0.2678 -2009.744
 68  32    706.5    241.5   0.1679   0.6258   0.2682   0.8536   0.2682 -2009.816
 68  33    706.5    241.5   0.1665   0.6141   0.2712   0.8417   0.2712 -2006.463
 68  34    706.5    241.5   0.1783   0.6741   0.2645   0.9139   0.2645 -2036.068
 68  35    706.5    241.5   0.1814   0.6970   0.2602   0.9381   0.2602 -2043.414
 68  36    706.5    241.5   0.1857   0.5386   0.3447   0.8268   0.3447 -2020.723
 68  37    706.5    241.5   0.1854   0.5533   0.3351   0.8374   0.3351 -2024.120
 68  38    706.5    241.5   0.1857   0.5386   0.3447   0.8268   0.3447 -2020.723
 68  39    706.5    241.5   0.1652   0.5688   0.2905   0.8042   0.2905 -1997.446
 68  40    706.5    241.5   0.1700   0.5855   0.2903   0.8275   0.2903 -2007.588
 68  41    706.5    241.5   0.1699   0.5874   0.2892   0.8287   0.2892 -2007.337
 68  42    706.5    241.5   0.1700   0.5786   0.2938   0.8223   0.2938 -2005.901
 68  43    706.5    241.5   0.1672   0.6264   0.2669   0.8525   0.2669 -2009.929
 68  44    706.5    241.5   0.1744   0.6530   0.2671   0.8890   0.2671 -2026.344
 68  45    706.5    241.5   0.1647   0.7067   0.2330   0.9083   0.2330 -2020.930
 68  46    706.5    241.5   0.1760   0.7397   0.2380   0.9589   0.2380 -2042.948
 68  47    706.5    241.5   0.1757   0.6899   0.2546   0.9200   0.2546 -2030.146
 68  48    706.5    241.5   0.1767   0.7196   0.2455   0.9450   0.2455 -2036.086
 68  49    706.5    241.5   0.1767   0.7196   0.2455   0.9450   0.2455 -2036.086
 68  50    706.5    241.5   0.1825   0.7466   0.2445   0.9786   0.2445 -2049.403
 68  51    706.5    241.5   0.0947   0.5002   0.1893   0.5940   0.1893 -1858.309
 68  52    706.5    241.5   0.0947   0.5002   0.1893   0.5940   0.1893 -1858.309
 68  53    706.5    241.5   0.0946   0.4665   0.2028   0.5681   0.2028 -1848.438
 68  54    706.5    241.5   0.0900   0.3686   0.2442   0.4830   0.2442 -1809.427
 68  55    706.5    241.5   0.0900   0.3686   0.2442   0.4830   0.2442 -1809.427
 68  56    706.5    241.5   0.0884   0.3619   0.2443   0.4743   0.2443 -1804.124
 68  57    706.5    241.5   0.0884   0.3619   0.2443   0.4743   0.2443 -1804.124
 68  58    706.5    241.5   0.1003   0.3550   0.2825   0.4955   0.2825 -1826.729
 68  59    706.5    241.5   0.1009   0.3591   0.2809   0.5000   0.2809 -1829.410
 68  60    706.5    241.5   0.1020   0.3981   0.2562   0.5324   0.2562 -1844.877
 68  61    706.5    241.5   0.0190   0.1070   0.1775   0.1243   0.1775 -1494.369
 68  62    706.5    241.5   0.0342   0.1872   0.1828   0.2196   0.1828 -1595.414
 68  63    706.5    241.5   0.0342   0.1872   0.1828   0.2196   0.1828 -1595.414
 68  64    706.5    241.5   0.0000   0.0000  99.0000   0.0000  99.0000 -1299.039
 68  65    706.5    241.5   0.0000   0.0000  99.0000   0.0000  99.0000 -1299.039
 68  66    706.5    241.5   0.0000   0.0000  99.0000   0.0000  99.0000 -1299.039
 68  67    706.5    241.5   0.0000   0.0038   0.0010   0.0029   0.0010 -1306.672
 69   1    706.5    241.5   0.2533   0.7904   0.3204   1.1703   0.3204 -2143.081
 69   2    706.5    241.5   0.2145   0.5887   0.3644   0.9294   0.3644 -2069.261
 69   3    706.5    241.5   0.2063   0.5357   0.3851   0.8706   0.3851 -2045.806
 69   4    706.5    241.5   0.2029   0.6218   0.3263   0.9288   0.3263 -2058.978
 69   5    706.5    241.5   0.2432   0.8473   0.2870   1.1912   0.2870 -2140.667
 69   6    706.5    241.5   0.2305   0.5624   0.4099   0.9452   0.4099 -2081.946
 69   7    706.5    241.5   0.2308   0.5534   0.4170   0.9390   0.4170 -2080.420
 69   8    706.5    241.5   0.2087   0.6046   0.3452   0.9287   0.3452 -2061.813
 69   9    706.5    241.5   0.2221   0.5300   0.4189   0.9015   0.4189 -2065.884
 69  10    706.5    241.5   0.2216   0.5238   0.4231   0.8959   0.4231 -2064.002
 69  11    706.5    241.5   0.2233   0.5277   0.4231   0.9024   0.4231 -2066.257
 69  12    706.5    241.5   0.2232   0.5351   0.4171   0.9079   0.4171 -2067.924
 69  13    706.5    241.5   0.2233   0.5277   0.4231   0.9024   0.4231 -2066.257
 69  14    706.5    241.5   0.2187   0.5622   0.3890   0.9187   0.3890 -2067.322
 69  15    706.5    241.5   0.1866   0.7069   0.2640   0.9575   0.2640 -2046.813
 69  16    706.5    241.5   0.1924   0.6019   0.3196   0.8901   0.3196 -2040.324
 69  17    706.5    241.5   0.1929   0.7165   0.2692   0.9788   0.2692 -2062.578
 69  18    706.5    241.5   0.1943   0.6108   0.3181   0.9012   0.3181 -2047.027
 69  19    706.5    241.5   0.1944   0.6424   0.3026   0.9255   0.3026 -2052.831
 69  20    706.5    241.5   0.1926   0.6710   0.2870   0.9433   0.2870 -2054.755
 69  21    706.5    241.5   0.1998   0.6028   0.3315   0.9075   0.3315 -2053.187
 69  22    706.5    241.5   0.1998   0.6028   0.3315   0.9075   0.3315 -2053.187
 69  23    706.5    241.5   0.1804   0.5860   0.3079   0.8512   0.3079 -2024.096
 69  24    706.5    241.5   0.1725   0.5724   0.3014   0.8232   0.3014 -2008.706
 69  25    706.5    241.5   0.1831   0.5700   0.3213   0.8451   0.3213 -2023.554
 69  26    706.5    241.5   0.1801   0.5055   0.3563   0.7891   0.3563 -2005.195
 69  27    706.5    241.5   0.1783   0.5084   0.3507   0.7873   0.3507 -2004.855
 69  28    706.5    241.5   0.1786   0.4924   0.3627   0.7757   0.3627 -2001.699
 69  29    706.5    241.5   0.1727   0.6479   0.2665   0.8811   0.2665 -2022.445
 69  30    706.5    241.5   0.1748   0.5886   0.2970   0.8407   0.2970 -2012.313
 69  31    706.5    241.5   0.1678   0.6265   0.2678   0.8539   0.2678 -2009.744
 69  32    706.5    241.5   0.1679   0.6258   0.2682   0.8536   0.2682 -2009.816
 69  33    706.5    241.5   0.1665   0.6141   0.2712   0.8417   0.2712 -2006.463
 69  34    706.5    241.5   0.1783   0.6741   0.2645   0.9139   0.2645 -2036.068
 69  35    706.5    241.5   0.1814   0.6970   0.2602   0.9381   0.2602 -2043.414
 69  36    706.5    241.5   0.1857   0.5386   0.3447   0.8268   0.3447 -2020.723
 69  37    706.5    241.5   0.1854   0.5533   0.3351   0.8374   0.3351 -2024.120
 69  38    706.5    241.5   0.1857   0.5386   0.3447   0.8268   0.3447 -2020.723
 69  39    706.5    241.5   0.1652   0.5688   0.2905   0.8042   0.2905 -1997.446
 69  40    706.5    241.5   0.1700   0.5855   0.2903   0.8275   0.2903 -2007.588
 69  41    706.5    241.5   0.1699   0.5874   0.2892   0.8287   0.2892 -2007.337
 69  42    706.5    241.5   0.1700   0.5786   0.2938   0.8223   0.2938 -2005.901
 69  43    706.5    241.5   0.1672   0.6264   0.2669   0.8525   0.2669 -2009.929
 69  44    706.5    241.5   0.1744   0.6530   0.2671   0.8890   0.2671 -2026.344
 69  45    706.5    241.5   0.1647   0.7067   0.2330   0.9083   0.2330 -2020.930
 69  46    706.5    241.5   0.1760   0.7397   0.2380   0.9589   0.2380 -2042.948
 69  47    706.5    241.5   0.1757   0.6899   0.2546   0.9200   0.2546 -2030.146
 69  48    706.5    241.5   0.1767   0.7196   0.2455   0.9450   0.2455 -2036.086
 69  49    706.5    241.5   0.1767   0.7196   0.2455   0.9450   0.2455 -2036.086
 69  50    706.5    241.5   0.1825   0.7466   0.2445   0.9786   0.2445 -2049.403
 69  51    706.5    241.5   0.0947   0.5002   0.1893   0.5940   0.1893 -1858.309
 69  52    706.5    241.5   0.0947   0.5002   0.1893   0.5940   0.1893 -1858.309
 69  53    706.5    241.5   0.0946   0.4665   0.2028   0.5681   0.2028 -1848.438
 69  54    706.5    241.5   0.0900   0.3686   0.2442   0.4830   0.2442 -1809.427
 69  55    706.5    241.5   0.0900   0.3686   0.2442   0.4830   0.2442 -1809.427
 69  56    706.5    241.5   0.0884   0.3619   0.2443   0.4743   0.2443 -1804.124
 69  57    706.5    241.5   0.0884   0.3619   0.2443   0.4743   0.2443 -1804.124
 69  58    706.5    241.5   0.1003   0.3550   0.2825   0.4955   0.2825 -1826.729
 69  59    706.5    241.5   0.1009   0.3591   0.2809   0.5000   0.2809 -1829.410
 69  60    706.5    241.5   0.1020   0.3981   0.2562   0.5324   0.2562 -1844.877
 69  61    706.5    241.5   0.0190   0.1070   0.1775   0.1243   0.1775 -1494.369
 69  62    706.5    241.5   0.0342   0.1872   0.1828   0.2196   0.1828 -1595.414
 69  63    706.5    241.5   0.0342   0.1872   0.1828   0.2196   0.1828 -1595.414
 69  64    706.5    241.5   0.0000   0.0000  99.0000   0.0000  99.0000 -1299.039
 69  65    706.5    241.5   0.0000   0.0000  99.0000   0.0000  99.0000 -1299.039
 69  66    706.5    241.5   0.0000   0.0000  99.0000   0.0000  99.0000 -1299.039
 69  67    706.5    241.5   0.0000   0.0040   0.0010   0.0030   0.0010 -1306.673
 69  68    706.5    241.5   0.0000   0.0000  99.0000   0.0000  99.0000 -1299.039
 70   1    706.5    241.5   0.2533   0.7904   0.3204   1.1703   0.3204 -2143.081
 70   2    706.5    241.5   0.2145   0.5887   0.3644   0.9294   0.3644 -2069.261
 70   3    706.5    241.5   0.2063   0.5357   0.3851   0.8706   0.3851 -2045.806
 70   4    706.5    241.5   0.2029   0.6218   0.3263   0.9288   0.3263 -2058.978
 70   5    706.5    241.5   0.2432   0.8473   0.2870   1.1912   0.2870 -2140.667
 70   6    706.5    241.5   0.2305   0.5624   0.4099   0.9452   0.4099 -2081.946
 70   7    706.5    241.5   0.2308   0.5534   0.4170   0.9390   0.4170 -2080.420
 70   8    706.5    241.5   0.2087   0.6046   0.3452   0.9287   0.3452 -2061.813
 70   9    706.5    241.5   0.2221   0.5300   0.4189   0.9015   0.4189 -2065.884
 70  10    706.5    241.5   0.2216   0.5238   0.4231   0.8959   0.4231 -2064.002
 70  11    706.5    241.5   0.2233   0.5277   0.4231   0.9024   0.4231 -2066.257
 70  12    706.5    241.5   0.2232   0.5351   0.4171   0.9079   0.4171 -2067.924
 70  13    706.5    241.5   0.2233   0.5277   0.4231   0.9024   0.4231 -2066.257
 70  14    706.5    241.5   0.2187   0.5622   0.3890   0.9187   0.3890 -2067.322
 70  15    706.5    241.5   0.1866   0.7069   0.2640   0.9575   0.2640 -2046.813
 70  16    706.5    241.5   0.1924   0.6019   0.3196   0.8901   0.3196 -2040.324
 70  17    706.5    241.5   0.1929   0.7165   0.2692   0.9788   0.2692 -2062.578
 70  18    706.5    241.5   0.1943   0.6108   0.3181   0.9012   0.3181 -2047.027
 70  19    706.5    241.5   0.1944   0.6424   0.3026   0.9255   0.3026 -2052.831
 70  20    706.5    241.5   0.1926   0.6710   0.2870   0.9433   0.2870 -2054.755
 70  21    706.5    241.5   0.1998   0.6028   0.3315   0.9075   0.3315 -2053.187
 70  22    706.5    241.5   0.1998   0.6028   0.3315   0.9075   0.3315 -2053.187
 70  23    706.5    241.5   0.1804   0.5860   0.3079   0.8512   0.3079 -2024.096
 70  24    706.5    241.5   0.1725   0.5724   0.3014   0.8232   0.3014 -2008.706
 70  25    706.5    241.5   0.1831   0.5700   0.3213   0.8451   0.3213 -2023.554
 70  26    706.5    241.5   0.1801   0.5055   0.3563   0.7891   0.3563 -2005.195
 70  27    706.5    241.5   0.1783   0.5084   0.3507   0.7873   0.3507 -2004.855
 70  28    706.5    241.5   0.1786   0.4924   0.3627   0.7757   0.3627 -2001.699
 70  29    706.5    241.5   0.1727   0.6479   0.2665   0.8811   0.2665 -2022.445
 70  30    706.5    241.5   0.1748   0.5886   0.2970   0.8407   0.2970 -2012.313
 70  31    706.5    241.5   0.1678   0.6265   0.2678   0.8539   0.2678 -2009.744
 70  32    706.5    241.5   0.1679   0.6258   0.2682   0.8536   0.2682 -2009.816
 70  33    706.5    241.5   0.1665   0.6141   0.2712   0.8417   0.2712 -2006.463
 70  34    706.5    241.5   0.1783   0.6741   0.2645   0.9139   0.2645 -2036.068
 70  35    706.5    241.5   0.1814   0.6970   0.2602   0.9381   0.2602 -2043.414
 70  36    706.5    241.5   0.1857   0.5386   0.3447   0.8268   0.3447 -2020.723
 70  37    706.5    241.5   0.1854   0.5533   0.3351   0.8374   0.3351 -2024.120
 70  38    706.5    241.5   0.1857   0.5386   0.3447   0.8268   0.3447 -2020.723
 70  39    706.5    241.5   0.1652   0.5688   0.2905   0.8042   0.2905 -1997.446
 70  40    706.5    241.5   0.1700   0.5855   0.2903   0.8275   0.2903 -2007.588
 70  41    706.5    241.5   0.1699   0.5874   0.2892   0.8287   0.2892 -2007.337
 70  42    706.5    241.5   0.1700   0.5786   0.2938   0.8223   0.2938 -2005.901
 70  43    706.5    241.5   0.1672   0.6264   0.2669   0.8525   0.2669 -2009.929
 70  44    706.5    241.5   0.1744   0.6530   0.2671   0.8890   0.2671 -2026.344
 70  45    706.5    241.5   0.1647   0.7067   0.2330   0.9083   0.2330 -2020.930
 70  46    706.5    241.5   0.1760   0.7397   0.2380   0.9589   0.2380 -2042.948
 70  47    706.5    241.5   0.1757   0.6899   0.2546   0.9200   0.2546 -2030.146
 70  48    706.5    241.5   0.1767   0.7196   0.2455   0.9450   0.2455 -2036.086
 70  49    706.5    241.5   0.1767   0.7196   0.2455   0.9450   0.2455 -2036.086
 70  50    706.5    241.5   0.1825   0.7466   0.2445   0.9786   0.2445 -2049.403
 70  51    706.5    241.5   0.0947   0.5002   0.1893   0.5940   0.1893 -1858.309
 70  52    706.5    241.5   0.0947   0.5002   0.1893   0.5940   0.1893 -1858.309
 70  53    706.5    241.5   0.0946   0.4665   0.2028   0.5681   0.2028 -1848.438
 70  54    706.5    241.5   0.0900   0.3686   0.2442   0.4830   0.2442 -1809.427
 70  55    706.5    241.5   0.0900   0.3686   0.2442   0.4830   0.2442 -1809.427
 70  56    706.5    241.5   0.0884   0.3619   0.2443   0.4743   0.2443 -1804.124
 70  57    706.5    241.5   0.0884   0.3619   0.2443   0.4743   0.2443 -1804.124
 70  58    706.5    241.5   0.1003   0.3550   0.2825   0.4955   0.2825 -1826.729
 70  59    706.5    241.5   0.1009   0.3591   0.2809   0.5000   0.2809 -1829.410
 70  60    706.5    241.5   0.1020   0.3981   0.2562   0.5324   0.2562 -1844.877
 70  61    706.5    241.5   0.0190   0.1070   0.1775   0.1243   0.1775 -1494.369
 70  62    706.5    241.5   0.0342   0.1872   0.1828   0.2196   0.1828 -1595.414
 70  63    706.5    241.5   0.0342   0.1872   0.1828   0.2196   0.1828 -1595.414
 70  64    706.5    241.5   0.0000   0.0000  99.0000   0.0000  99.0000 -1299.039
 70  65    706.5    241.5   0.0000   0.0000  99.0000   0.0000  99.0000 -1299.039
 70  66    706.5    241.5   0.0000   0.0000  99.0000   0.0000  99.0000 -1299.039
 70  67    706.5    241.5   0.0000   0.0040   0.0010   0.0030   0.0010 -1306.674
 70  68    706.5    241.5   0.0000   0.0000  99.0000   0.0000  99.0000 -1299.039
 70  69    706.5    241.5   0.0000   0.0000  99.0000   0.0000  99.0000 -1299.039
 71   1    706.5    241.5   0.2533   0.7904   0.3204   1.1703   0.3204 -2143.081
 71   2    706.5    241.5   0.2145   0.5887   0.3644   0.9294   0.3644 -2069.261
 71   3    706.5    241.5   0.2063   0.5357   0.3851   0.8706   0.3851 -2045.806
 71   4    706.5    241.5   0.2029   0.6218   0.3263   0.9288   0.3263 -2058.978
 71   5    706.5    241.5   0.2432   0.8473   0.2870   1.1912   0.2870 -2140.667
 71   6    706.5    241.5   0.2305   0.5624   0.4099   0.9452   0.4099 -2081.946
 71   7    706.5    241.5   0.2308   0.5534   0.4170   0.9390   0.4170 -2080.420
 71   8    706.5    241.5   0.2087   0.6046   0.3452   0.9287   0.3452 -2061.813
 71   9    706.5    241.5   0.2221   0.5300   0.4189   0.9015   0.4189 -2065.884
 71  10    706.5    241.5   0.2216   0.5238   0.4231   0.8959   0.4231 -2064.002
 71  11    706.5    241.5   0.2233   0.5277   0.4231   0.9024   0.4231 -2066.257
 71  12    706.5    241.5   0.2232   0.5351   0.4171   0.9079   0.4171 -2067.924
 71  13    706.5    241.5   0.2233   0.5277   0.4231   0.9024   0.4231 -2066.257
 71  14    706.5    241.5   0.2187   0.5622   0.3890   0.9187   0.3890 -2067.322
 71  15    706.5    241.5   0.1866   0.7069   0.2640   0.9575   0.2640 -2046.813
 71  16    706.5    241.5   0.1924   0.6019   0.3196   0.8901   0.3196 -2040.324
 71  17    706.5    241.5   0.1929   0.7165   0.2692   0.9788   0.2692 -2062.578
 71  18    706.5    241.5   0.1943   0.6108   0.3181   0.9012   0.3181 -2047.027
 71  19    706.5    241.5   0.1944   0.6424   0.3026   0.9255   0.3026 -2052.831
 71  20    706.5    241.5   0.1926   0.6710   0.2870   0.9433   0.2870 -2054.755
 71  21    706.5    241.5   0.1998   0.6028   0.3315   0.9075   0.3315 -2053.187
 71  22    706.5    241.5   0.1998   0.6028   0.3315   0.9075   0.3315 -2053.187
 71  23    706.5    241.5   0.1804   0.5860   0.3079   0.8512   0.3079 -2024.096
 71  24    706.5    241.5   0.1725   0.5724   0.3014   0.8232   0.3014 -2008.706
 71  25    706.5    241.5   0.1831   0.5700   0.3213   0.8451   0.3213 -2023.554
 71  26    706.5    241.5   0.1801   0.5055   0.3563   0.7891   0.3563 -2005.195
 71  27    706.5    241.5   0.1783   0.5084   0.3507   0.7873   0.3507 -2004.855
 71  28    706.5    241.5   0.1786   0.4924   0.3627   0.7757   0.3627 -2001.699
 71  29    706.5    241.5   0.1727   0.6479   0.2665   0.8811   0.2665 -2022.445
 71  30    706.5    241.5   0.1748   0.5886   0.2970   0.8407   0.2970 -2012.313
 71  31    706.5    241.5   0.1678   0.6265   0.2678   0.8539   0.2678 -2009.744
 71  32    706.5    241.5   0.1679   0.6258   0.2682   0.8536   0.2682 -2009.816
 71  33    706.5    241.5   0.1665   0.6141   0.2712   0.8417   0.2712 -2006.463
 71  34    706.5    241.5   0.1783   0.6741   0.2645   0.9139   0.2645 -2036.068
 71  35    706.5    241.5   0.1814   0.6970   0.2602   0.9381   0.2602 -2043.414
 71  36    706.5    241.5   0.1857   0.5386   0.3447   0.8268   0.3447 -2020.723
 71  37    706.5    241.5   0.1854   0.5533   0.3351   0.8374   0.3351 -2024.120
 71  38    706.5    241.5   0.1857   0.5386   0.3447   0.8268   0.3447 -2020.723
 71  39    706.5    241.5   0.1652   0.5688   0.2905   0.8042   0.2905 -1997.446
 71  40    706.5    241.5   0.1700   0.5855   0.2903   0.8275   0.2903 -2007.588
 71  41    706.5    241.5   0.1699   0.5874   0.2892   0.8287   0.2892 -2007.337
 71  42    706.5    241.5   0.1700   0.5786   0.2938   0.8223   0.2938 -2005.901
 71  43    706.5    241.5   0.1672   0.6264   0.2669   0.8525   0.2669 -2009.929
 71  44    706.5    241.5   0.1744   0.6530   0.2671   0.8890   0.2671 -2026.344
 71  45    706.5    241.5   0.1647   0.7067   0.2330   0.9083   0.2330 -2020.930
 71  46    706.5    241.5   0.1760   0.7397   0.2380   0.9589   0.2380 -2042.948
 71  47    706.5    241.5   0.1757   0.6899   0.2546   0.9200   0.2546 -2030.146
 71  48    706.5    241.5   0.1767   0.7196   0.2455   0.9450   0.2455 -2036.086
 71  49    706.5    241.5   0.1767   0.7196   0.2455   0.9450   0.2455 -2036.086
 71  50    706.5    241.5   0.1825   0.7466   0.2445   0.9786   0.2445 -2049.403
 71  51    706.5    241.5   0.0947   0.5002   0.1893   0.5940   0.1893 -1858.309
 71  52    706.5    241.5   0.0947   0.5002   0.1893   0.5940   0.1893 -1858.309
 71  53    706.5    241.5   0.0946   0.4665   0.2028   0.5681   0.2028 -1848.438
 71  54    706.5    241.5   0.0900   0.3686   0.2442   0.4830   0.2442 -1809.427
 71  55    706.5    241.5   0.0900   0.3686   0.2442   0.4830   0.2442 -1809.427
 71  56    706.5    241.5   0.0884   0.3619   0.2443   0.4743   0.2443 -1804.124
 71  57    706.5    241.5   0.0884   0.3619   0.2443   0.4743   0.2443 -1804.124
 71  58    706.5    241.5   0.1003   0.3550   0.2825   0.4955   0.2825 -1826.729
 71  59    706.5    241.5   0.1009   0.3591   0.2809   0.5000   0.2809 -1829.410
 71  60    706.5    241.5   0.1020   0.3981   0.2562   0.5324   0.2562 -1844.877
 71  61    706.5    241.5   0.0190   0.1070   0.1775   0.1243   0.1775 -1494.369
 71  62    706.5    241.5   0.0342   0.1872   0.1828   0.2196   0.1828 -1595.414
 71  63    706.5    241.5   0.0342   0.1872   0.1828   0.2196   0.1828 -1595.414
 71  64    706.5    241.5   0.0000   0.0000  99.0000   0.0000  99.0000 -1299.039
 71  65    706.5    241.5   0.0000   0.0000  99.0000   0.0000  99.0000 -1299.039
 71  66    706.5    241.5   0.0000   0.0000  99.0000   0.0000  99.0000 -1299.039
 71  67    706.5    241.5   0.0000   0.0038   0.0010   0.0029   0.0010 -1306.672
 71  68    706.5    241.5   0.0000   0.0000  99.0000   0.0000  99.0000 -1299.039
 71  69    706.5    241.5   0.0000   0.0000  99.0000   0.0000  99.0000 -1299.039
 71  70    706.5    241.5   0.0000   0.0000  99.0000   0.0000  99.0000 -1299.039
 72   1    706.5    241.5   0.2532   0.8004   0.3163   1.1779   0.3163 -2144.364
 72   2    706.5    241.5   0.2144   0.5966   0.3594   0.9353   0.3594 -2070.827
 72   3    706.5    241.5   0.2063   0.5429   0.3799   0.8760   0.3799 -2047.464
 72   4    706.5    241.5   0.2029   0.6298   0.3221   0.9349   0.3221 -2060.496
 72   5    706.5    241.5   0.2432   0.8368   0.2907   1.1833   0.2907 -2139.435
 72   6    706.5    241.5   0.2305   0.5700   0.4044   0.9509   0.4044 -2083.551
 72   7    706.5    241.5   0.2308   0.5610   0.4114   0.9446   0.4114 -2082.040
 72   8    706.5    241.5   0.2086   0.6125   0.3406   0.9346   0.3406 -2063.356
 72   9    706.5    241.5   0.2220   0.5374   0.4131   0.9070   0.4131 -2067.548
 72  10    706.5    241.5   0.2216   0.5311   0.4172   0.9013   0.4172 -2065.677
 72  11    706.5    241.5   0.2232   0.5351   0.4171   0.9079   0.4171 -2067.924
 72  12    706.5    241.5   0.2231   0.5426   0.4112   0.9134   0.4112 -2069.578
 72  13    706.5    241.5   0.2232   0.5351   0.4171   0.9079   0.4171 -2067.924
 72  14    706.5    241.5   0.2187   0.5699   0.3837   0.9244   0.3837 -2068.931
 72  15    706.5    241.5   0.1867   0.6981   0.2674   0.9509   0.2674 -2045.402
 72  16    706.5    241.5   0.1923   0.6098   0.3154   0.8960   0.3154 -2041.874
 72  17    706.5    241.5   0.1930   0.7075   0.2727   0.9721   0.2727 -2061.181
 72  18    706.5    241.5   0.1944   0.6029   0.3224   0.8954   0.3224 -2045.478
 72  19    706.5    241.5   0.1943   0.6506   0.2987   0.9316   0.2987 -2054.319
 72  20    706.5    241.5   0.1926   0.6626   0.2907   0.9370   0.2907 -2053.296
 72  21    706.5    241.5   0.1999   0.5950   0.3360   0.9017   0.3360 -2051.627
 72  22    706.5    241.5   0.1999   0.5950   0.3360   0.9017   0.3360 -2051.627
 72  23    706.5    241.5   0.1804   0.5936   0.3038   0.8569   0.3038 -2025.675
 72  24    706.5    241.5   0.1725   0.5797   0.2976   0.8288   0.2976 -2010.309
 72  25    706.5    241.5   0.1832   0.5626   0.3256   0.8395   0.3256 -2021.937
 72  26    706.5    241.5   0.1801   0.5123   0.3515   0.7943   0.3515 -2006.914
 72  27    706.5    241.5   0.1783   0.5153   0.3460   0.7924   0.3460 -2006.569
 72  28    706.5    241.5   0.1786   0.4858   0.3677   0.7706   0.3677 -1999.941
 72  29    706.5    241.5   0.1726   0.6559   0.2632   0.8872   0.2632 -2023.930
 72  30    706.5    241.5   0.1748   0.5962   0.2932   0.8465   0.2932 -2013.889
 72  31    706.5    241.5   0.1678   0.6345   0.2644   0.8600   0.2644 -2011.261
 72  32    706.5    241.5   0.1678   0.6338   0.2648   0.8596   0.2648 -2011.334
 72  33    706.5    241.5   0.1665   0.6220   0.2676   0.8476   0.2676 -2008.000
 72  34    706.5    241.5   0.1784   0.6657   0.2680   0.9076   0.2680 -2034.610
 72  35    706.5    241.5   0.1814   0.6883   0.2636   0.9316   0.2636 -2041.988
 72  36    706.5    241.5   0.1856   0.5460   0.3399   0.8322   0.3399 -2022.380
 72  37    706.5    241.5   0.1853   0.5607   0.3305   0.8429   0.3305 -2025.752
 72  38    706.5    241.5   0.1856   0.5460   0.3399   0.8322   0.3399 -2022.380
 72  39    706.5    241.5   0.1653   0.5614   0.2944   0.7986   0.2944 -1995.823
 72  40    706.5    241.5   0.1699   0.5931   0.2865   0.8332   0.2865 -2009.169
 72  41    706.5    241.5   0.1698   0.5951   0.2854   0.8345   0.2854 -2008.915
 72  42    706.5    241.5   0.1700   0.5862   0.2900   0.8280   0.2900 -2007.494
 72  43    706.5    241.5   0.1672   0.6344   0.2635   0.8585   0.2635 -2011.447
 72  44    706.5    241.5   0.1745   0.6447   0.2706   0.8828   0.2706 -2024.855
 72  45    706.5    241.5   0.1647   0.6980   0.2360   0.9017   0.2360 -2019.515
 72  46    706.5    241.5   0.1761   0.7306   0.2410   0.9521   0.2410 -2041.578
 72  47    706.5    241.5   0.1756   0.6985   0.2514   0.9265   0.2514 -2031.570
 72  48    706.5    241.5   0.1766   0.7285   0.2425   0.9517   0.2425 -2037.471
 72  49    706.5    241.5   0.1766   0.7285   0.2425   0.9517   0.2425 -2037.471
 72  50    706.5    241.5   0.1825   0.7558   0.2415   0.9856   0.2415 -2050.752
 72  51    706.5    241.5   0.0947   0.4936   0.1919   0.5890   0.1919 -1856.550
 72  52    706.5    241.5   0.0947   0.4936   0.1919   0.5890   0.1919 -1856.550
 72  53    706.5    241.5   0.0946   0.4602   0.2056   0.5633   0.2056 -1846.611
 72  54    706.5    241.5   0.0900   0.3743   0.2405   0.4873   0.2405 -1811.471
 72  55    706.5    241.5   0.0900   0.3743   0.2405   0.4873   0.2405 -1811.471
 72  56    706.5    241.5   0.0884   0.3675   0.2406   0.4786   0.2406 -1806.186
 72  57    706.5    241.5   0.0884   0.3675   0.2406   0.4786   0.2406 -1806.186
 72  58    706.5    241.5   0.1003   0.3493   0.2872   0.4913   0.2872 -1824.634
 72  59    706.5    241.5   0.1009   0.3534   0.2856   0.4957   0.2856 -1827.327
 72  60    706.5    241.5   0.1020   0.3923   0.2601   0.5279   0.2601 -1842.895
 72  61    706.5    241.5   0.0190   0.1112   0.1708   0.1274   0.1708 -1497.640
 72  62    706.5    241.5   0.0342   0.1827   0.1874   0.2161   0.1874 -1592.671
 72  63    706.5    241.5   0.0342   0.1827   0.1874   0.2161   0.1874 -1592.671
 72  64    706.5    241.5   0.0000   0.0038   0.0010   0.0029   0.0010 -1306.673
 72  65    706.5    241.5   0.0000   0.0039   0.0010   0.0030   0.0010 -1306.674
 72  66    706.5    241.5   0.0000   0.0038   0.0010   0.0029   0.0010 -1306.673
 72  67    706.5    241.5   0.0000   0.0076   0.0010   0.0058   0.0010 -1312.920
 72  68    706.5    241.5   0.0000   0.0040   0.0010   0.0030   0.0010 -1306.674
 72  69    706.5    241.5   0.0000   0.0038   0.0010   0.0029   0.0010 -1306.673
 72  70    706.5    241.5   0.0000   0.0040   0.0010   0.0030   0.0010 -1306.674
 72  71    706.5    241.5   0.0000   0.0039   0.0010   0.0030   0.0010 -1306.674
 73   1    706.5    241.5   0.2532   0.8004   0.3163   1.1779   0.3163 -2144.364
 73   2    706.5    241.5   0.2144   0.5966   0.3594   0.9353   0.3594 -2070.827
 73   3    706.5    241.5   0.2063   0.5429   0.3799   0.8760   0.3799 -2047.464
 73   4    706.5    241.5   0.2029   0.6298   0.3221   0.9349   0.3221 -2060.496
 73   5    706.5    241.5   0.2432   0.8368   0.2907   1.1833   0.2907 -2139.435
 73   6    706.5    241.5   0.2305   0.5700   0.4044   0.9509   0.4044 -2083.551
 73   7    706.5    241.5   0.2308   0.5610   0.4114   0.9446   0.4114 -2082.040
 73   8    706.5    241.5   0.2086   0.6125   0.3406   0.9346   0.3406 -2063.356
 73   9    706.5    241.5   0.2220   0.5374   0.4131   0.9070   0.4131 -2067.548
 73  10    706.5    241.5   0.2216   0.5311   0.4172   0.9013   0.4172 -2065.677
 73  11    706.5    241.5   0.2232   0.5351   0.4171   0.9079   0.4171 -2067.924
 73  12    706.5    241.5   0.2231   0.5426   0.4112   0.9134   0.4112 -2069.578
 73  13    706.5    241.5   0.2232   0.5351   0.4171   0.9079   0.4171 -2067.924
 73  14    706.5    241.5   0.2187   0.5699   0.3837   0.9244   0.3837 -2068.931
 73  15    706.5    241.5   0.1867   0.6981   0.2674   0.9509   0.2674 -2045.402
 73  16    706.5    241.5   0.1923   0.6098   0.3154   0.8960   0.3154 -2041.874
 73  17    706.5    241.5   0.1930   0.7075   0.2727   0.9721   0.2727 -2061.181
 73  18    706.5    241.5   0.1944   0.6029   0.3224   0.8954   0.3224 -2045.478
 73  19    706.5    241.5   0.1943   0.6506   0.2987   0.9316   0.2987 -2054.319
 73  20    706.5    241.5   0.1926   0.6626   0.2907   0.9370   0.2907 -2053.296
 73  21    706.5    241.5   0.1999   0.5950   0.3360   0.9017   0.3360 -2051.627
 73  22    706.5    241.5   0.1999   0.5950   0.3360   0.9017   0.3360 -2051.627
 73  23    706.5    241.5   0.1804   0.5936   0.3038   0.8569   0.3038 -2025.675
 73  24    706.5    241.5   0.1725   0.5797   0.2976   0.8288   0.2976 -2010.309
 73  25    706.5    241.5   0.1832   0.5626   0.3256   0.8395   0.3256 -2021.937
 73  26    706.5    241.5   0.1801   0.5123   0.3515   0.7943   0.3515 -2006.914
 73  27    706.5    241.5   0.1783   0.5153   0.3460   0.7924   0.3460 -2006.569
 73  28    706.5    241.5   0.1786   0.4858   0.3677   0.7706   0.3677 -1999.941
 73  29    706.5    241.5   0.1726   0.6559   0.2632   0.8872   0.2632 -2023.930
 73  30    706.5    241.5   0.1748   0.5962   0.2932   0.8465   0.2932 -2013.889
 73  31    706.5    241.5   0.1678   0.6345   0.2644   0.8600   0.2644 -2011.261
 73  32    706.5    241.5   0.1678   0.6338   0.2648   0.8596   0.2648 -2011.334
 73  33    706.5    241.5   0.1665   0.6220   0.2676   0.8476   0.2676 -2008.000
 73  34    706.5    241.5   0.1784   0.6657   0.2680   0.9076   0.2680 -2034.610
 73  35    706.5    241.5   0.1814   0.6883   0.2636   0.9316   0.2636 -2041.988
 73  36    706.5    241.5   0.1856   0.5460   0.3399   0.8322   0.3399 -2022.380
 73  37    706.5    241.5   0.1853   0.5607   0.3305   0.8429   0.3305 -2025.752
 73  38    706.5    241.5   0.1856   0.5460   0.3399   0.8322   0.3399 -2022.380
 73  39    706.5    241.5   0.1653   0.5614   0.2944   0.7986   0.2944 -1995.823
 73  40    706.5    241.5   0.1699   0.5931   0.2865   0.8332   0.2865 -2009.169
 73  41    706.5    241.5   0.1698   0.5951   0.2854   0.8345   0.2854 -2008.915
 73  42    706.5    241.5   0.1700   0.5862   0.2900   0.8280   0.2900 -2007.494
 73  43    706.5    241.5   0.1672   0.6344   0.2635   0.8585   0.2635 -2011.447
 73  44    706.5    241.5   0.1745   0.6447   0.2706   0.8828   0.2706 -2024.855
 73  45    706.5    241.5   0.1647   0.6980   0.2360   0.9017   0.2360 -2019.515
 73  46    706.5    241.5   0.1761   0.7306   0.2410   0.9521   0.2410 -2041.578
 73  47    706.5    241.5   0.1756   0.6985   0.2514   0.9265   0.2514 -2031.570
 73  48    706.5    241.5   0.1766   0.7285   0.2425   0.9517   0.2425 -2037.471
 73  49    706.5    241.5   0.1766   0.7285   0.2425   0.9517   0.2425 -2037.471
 73  50    706.5    241.5   0.1825   0.7558   0.2415   0.9856   0.2415 -2050.752
 73  51    706.5    241.5   0.0947   0.4936   0.1919   0.5890   0.1919 -1856.550
 73  52    706.5    241.5   0.0947   0.4936   0.1919   0.5890   0.1919 -1856.550
 73  53    706.5    241.5   0.0946   0.4602   0.2056   0.5633   0.2056 -1846.611
 73  54    706.5    241.5   0.0900   0.3743   0.2405   0.4873   0.2405 -1811.471
 73  55    706.5    241.5   0.0900   0.3743   0.2405   0.4873   0.2405 -1811.471
 73  56    706.5    241.5   0.0884   0.3675   0.2406   0.4786   0.2406 -1806.186
 73  57    706.5    241.5   0.0884   0.3675   0.2406   0.4786   0.2406 -1806.186
 73  58    706.5    241.5   0.1003   0.3493   0.2872   0.4913   0.2872 -1824.634
 73  59    706.5    241.5   0.1009   0.3534   0.2856   0.4957   0.2856 -1827.327
 73  60    706.5    241.5   0.1020   0.3923   0.2601   0.5279   0.2601 -1842.895
 73  61    706.5    241.5   0.0190   0.1112   0.1708   0.1274   0.1708 -1497.640
 73  62    706.5    241.5   0.0342   0.1827   0.1874   0.2161   0.1874 -1592.671
 73  63    706.5    241.5   0.0342   0.1827   0.1874   0.2161   0.1874 -1592.671
 73  64    706.5    241.5   0.0000   0.0038   0.0010   0.0029   0.0010 -1306.673
 73  65    706.5    241.5   0.0000   0.0039   0.0010   0.0030   0.0010 -1306.674
 73  66    706.5    241.5   0.0000   0.0040   0.0010   0.0031   0.0010 -1306.674
 73  67    706.5    241.5   0.0000   0.0076   0.0010   0.0058   0.0010 -1312.920
 73  68    706.5    241.5   0.0000   0.0038   0.0010   0.0029   0.0010 -1306.673
 73  69    706.5    241.5   0.0000   0.0040   0.0010   0.0030   0.0010 -1306.674
 73  70    706.5    241.5   0.0000   0.0038   0.0010   0.0029   0.0010 -1306.673
 73  71    706.5    241.5   0.0000   0.0038   0.0010   0.0029   0.0010 -1306.673
 73  72    706.5    241.5   0.0000   0.0000   0.7026   0.0000   0.7026 -1299.039
 74   1    706.5    241.5   0.2532   0.8004   0.3163   1.1779   0.3163 -2144.364
 74   2    706.5    241.5   0.2144   0.5966   0.3594   0.9353   0.3594 -2070.827
 74   3    706.5    241.5   0.2063   0.5429   0.3799   0.8760   0.3799 -2047.464
 74   4    706.5    241.5   0.2029   0.6298   0.3221   0.9349   0.3221 -2060.496
 74   5    706.5    241.5   0.2432   0.8368   0.2907   1.1833   0.2907 -2139.435
 74   6    706.5    241.5   0.2305   0.5700   0.4044   0.9509   0.4044 -2083.551
 74   7    706.5    241.5   0.2308   0.5610   0.4114   0.9446   0.4114 -2082.040
 74   8    706.5    241.5   0.2086   0.6125   0.3406   0.9346   0.3406 -2063.356
 74   9    706.5    241.5   0.2220   0.5374   0.4131   0.9070   0.4131 -2067.548
 74  10    706.5    241.5   0.2216   0.5311   0.4172   0.9013   0.4172 -2065.677
 74  11    706.5    241.5   0.2232   0.5351   0.4171   0.9079   0.4171 -2067.924
 74  12    706.5    241.5   0.2231   0.5426   0.4112   0.9134   0.4112 -2069.578
 74  13    706.5    241.5   0.2232   0.5351   0.4171   0.9079   0.4171 -2067.924
 74  14    706.5    241.5   0.2187   0.5699   0.3837   0.9244   0.3837 -2068.931
 74  15    706.5    241.5   0.1867   0.6981   0.2674   0.9509   0.2674 -2045.402
 74  16    706.5    241.5   0.1923   0.6098   0.3154   0.8960   0.3154 -2041.874
 74  17    706.5    241.5   0.1930   0.7075   0.2727   0.9721   0.2727 -2061.181
 74  18    706.5    241.5   0.1944   0.6029   0.3224   0.8954   0.3224 -2045.478
 74  19    706.5    241.5   0.1943   0.6506   0.2987   0.9316   0.2987 -2054.319
 74  20    706.5    241.5   0.1926   0.6626   0.2907   0.9370   0.2907 -2053.296
 74  21    706.5    241.5   0.1999   0.5950   0.3360   0.9017   0.3360 -2051.627
 74  22    706.5    241.5   0.1999   0.5950   0.3360   0.9017   0.3360 -2051.627
 74  23    706.5    241.5   0.1804   0.5936   0.3038   0.8569   0.3038 -2025.675
 74  24    706.5    241.5   0.1725   0.5797   0.2976   0.8288   0.2976 -2010.309
 74  25    706.5    241.5   0.1832   0.5626   0.3256   0.8395   0.3256 -2021.937
 74  26    706.5    241.5   0.1801   0.5123   0.3515   0.7943   0.3515 -2006.914
 74  27    706.5    241.5   0.1783   0.5153   0.3460   0.7924   0.3460 -2006.569
 74  28    706.5    241.5   0.1786   0.4858   0.3677   0.7706   0.3677 -1999.941
 74  29    706.5    241.5   0.1726   0.6559   0.2632   0.8872   0.2632 -2023.930
 74  30    706.5    241.5   0.1748   0.5962   0.2932   0.8465   0.2932 -2013.889
 74  31    706.5    241.5   0.1678   0.6345   0.2644   0.8600   0.2644 -2011.261
 74  32    706.5    241.5   0.1678   0.6338   0.2648   0.8596   0.2648 -2011.334
 74  33    706.5    241.5   0.1665   0.6220   0.2676   0.8476   0.2676 -2008.000
 74  34    706.5    241.5   0.1784   0.6657   0.2680   0.9076   0.2680 -2034.610
 74  35    706.5    241.5   0.1814   0.6883   0.2636   0.9316   0.2636 -2041.988
 74  36    706.5    241.5   0.1856   0.5460   0.3399   0.8322   0.3399 -2022.380
 74  37    706.5    241.5   0.1853   0.5607   0.3305   0.8429   0.3305 -2025.752
 74  38    706.5    241.5   0.1856   0.5460   0.3399   0.8322   0.3399 -2022.380
 74  39    706.5    241.5   0.1653   0.5614   0.2944   0.7986   0.2944 -1995.823
 74  40    706.5    241.5   0.1699   0.5931   0.2865   0.8332   0.2865 -2009.169
 74  41    706.5    241.5   0.1698   0.5951   0.2854   0.8345   0.2854 -2008.915
 74  42    706.5    241.5   0.1700   0.5862   0.2900   0.8280   0.2900 -2007.494
 74  43    706.5    241.5   0.1672   0.6344   0.2635   0.8585   0.2635 -2011.447
 74  44    706.5    241.5   0.1745   0.6447   0.2706   0.8828   0.2706 -2024.855
 74  45    706.5    241.5   0.1647   0.6980   0.2360   0.9017   0.2360 -2019.515
 74  46    706.5    241.5   0.1761   0.7306   0.2410   0.9521   0.2410 -2041.578
 74  47    706.5    241.5   0.1756   0.6985   0.2514   0.9265   0.2514 -2031.570
 74  48    706.5    241.5   0.1766   0.7285   0.2425   0.9517   0.2425 -2037.471
 74  49    706.5    241.5   0.1766   0.7285   0.2425   0.9517   0.2425 -2037.471
 74  50    706.5    241.5   0.1825   0.7558   0.2415   0.9856   0.2415 -2050.752
 74  51    706.5    241.5   0.0947   0.4936   0.1919   0.5890   0.1919 -1856.550
 74  52    706.5    241.5   0.0947   0.4936   0.1919   0.5890   0.1919 -1856.550
 74  53    706.5    241.5   0.0946   0.4602   0.2056   0.5633   0.2056 -1846.611
 74  54    706.5    241.5   0.0900   0.3743   0.2405   0.4873   0.2405 -1811.471
 74  55    706.5    241.5   0.0900   0.3743   0.2405   0.4873   0.2405 -1811.471
 74  56    706.5    241.5   0.0884   0.3675   0.2406   0.4786   0.2406 -1806.186
 74  57    706.5    241.5   0.0884   0.3675   0.2406   0.4786   0.2406 -1806.186
 74  58    706.5    241.5   0.1003   0.3493   0.2872   0.4913   0.2872 -1824.634
 74  59    706.5    241.5   0.1009   0.3534   0.2856   0.4957   0.2856 -1827.327
 74  60    706.5    241.5   0.1020   0.3923   0.2601   0.5279   0.2601 -1842.895
 74  61    706.5    241.5   0.0190   0.1112   0.1708   0.1274   0.1708 -1497.640
 74  62    706.5    241.5   0.0342   0.1827   0.1874   0.2161   0.1874 -1592.671
 74  63    706.5    241.5   0.0342   0.1827   0.1874   0.2161   0.1874 -1592.671
 74  64    706.5    241.5   0.0000   0.0038   0.0010   0.0029   0.0010 -1306.673
 74  65    706.5    241.5   0.0000   0.0040   0.0010   0.0030   0.0010 -1306.674
 74  66    706.5    241.5   0.0000   0.0038   0.0010   0.0029   0.0010 -1306.673
 74  67    706.5    241.5   0.0000   0.0076   0.0010   0.0058   0.0010 -1312.920
 74  68    706.5    241.5   0.0000   0.0038   0.0010   0.0029   0.0010 -1306.673
 74  69    706.5    241.5   0.0000   0.0039   0.0010   0.0030   0.0010 -1306.674
 74  70    706.5    241.5   0.0000   0.0039   0.0010   0.0030   0.0010 -1306.674
 74  71    706.5    241.5   0.0000   0.0038   0.0010   0.0029   0.0010 -1306.673
 74  72    706.5    241.5   0.0000   0.0000  99.0000   0.0000  99.0000 -1299.039
 74  73    706.5    241.5   0.0000   0.0000   0.6982   0.0000   0.6982 -1299.039
 75   1    706.5    241.5   0.2511   0.8010   0.3135   1.1735   0.3135 -2142.000
 75   2    706.5    241.5   0.2162   0.6055   0.3571   0.9462   0.3571 -2074.756
 75   3    706.5    241.5   0.2081   0.5510   0.3777   0.8864   0.3777 -2051.538
 75   4    706.5    241.5   0.2047   0.6389   0.3204   0.9460   0.3204 -2064.423
 75   5    706.5    241.5   0.2453   0.8362   0.2934   1.1876   0.2934 -2141.828
 75   6    706.5    241.5   0.2326   0.5695   0.4084   0.9552   0.4084 -2086.005
 75   7    706.5    241.5   0.2328   0.5605   0.4154   0.9489   0.4154 -2084.494
 75   8    706.5    241.5   0.2109   0.6027   0.3498   0.9321   0.3498 -2064.513
 75   9    706.5    241.5   0.2243   0.5282   0.4247   0.9052   0.4247 -2068.494
 75  10    706.5    241.5   0.2239   0.5221   0.4289   0.8996   0.4289 -2066.611
 75  11    706.5    241.5   0.2255   0.5258   0.4289   0.9061   0.4289 -2068.860
 75  12    706.5    241.5   0.2254   0.5332   0.4228   0.9115   0.4228 -2070.529
 75  13    706.5    241.5   0.2255   0.5258   0.4289   0.9061   0.4289 -2068.860
 75  14    706.5    241.5   0.2210   0.5603   0.3944   0.9223   0.3944 -2069.958
 75  15    706.5    241.5   0.1846   0.7089   0.2604   0.9545   0.2604 -2043.954
 75  16    706.5    241.5   0.1901   0.6197   0.3068   0.8988   0.3068 -2040.607
 75  17    706.5    241.5   0.1911   0.6976   0.2740   0.9605   0.2740 -2057.304
 75  18    706.5    241.5   0.1922   0.6126   0.3137   0.8979   0.3137 -2044.235
 75  19    706.5    241.5   0.1921   0.6608   0.2908   0.9346   0.2908 -2052.992
 75  20    706.5    241.5   0.1905   0.6730   0.2830   0.9402   0.2830 -2051.939
 75  21    706.5    241.5   0.1977   0.6047   0.3269   0.9041   0.3269 -2050.429
 75  22    706.5    241.5   0.1977   0.6047   0.3269   0.9041   0.3269 -2050.429
 75  23    706.5    241.5   0.1783   0.6029   0.2957   0.8593   0.2957 -2024.370
 75  24    706.5    241.5   0.1705   0.5887   0.2896   0.8311   0.2896 -2008.983
 75  25    706.5    241.5   0.1811   0.5716   0.3168   0.8417   0.3168 -2020.708
 75  26    706.5    241.5   0.1782   0.5127   0.3476   0.7902   0.3476 -2004.200
 75  27    706.5    241.5   0.1763   0.5236   0.3367   0.7942   0.3367 -2005.409
 75  28    706.5    241.5   0.1766   0.4938   0.3576   0.7722   0.3576 -1998.847
 75  29    706.5    241.5   0.1706   0.6657   0.2563   0.8902   0.2563 -2022.468
 75  30    706.5    241.5   0.1727   0.6056   0.2852   0.8491   0.2852 -2012.546
 75  31    706.5    241.5   0.1657   0.6443   0.2572   0.8630   0.2572 -2009.805
 75  32    706.5    241.5   0.1658   0.6436   0.2576   0.8626   0.2576 -2009.880
 75  33    706.5    241.5   0.1644   0.6318   0.2603   0.8505   0.2603 -2006.558
 75  34    706.5    241.5   0.1763   0.6761   0.2608   0.9109   0.2608 -2033.166
 75  35    706.5    241.5   0.1793   0.6990   0.2566   0.9351   0.2566 -2040.525
 75  36    706.5    241.5   0.1836   0.5465   0.3360   0.8282   0.3360 -2019.697
 75  37    706.5    241.5   0.1834   0.5612   0.3267   0.8389   0.3267 -2023.068
 75  38    706.5    241.5   0.1836   0.5465   0.3360   0.8282   0.3360 -2019.697
 75  39    706.5    241.5   0.1632   0.5705   0.2861   0.8010   0.2861 -1994.487
 75  40    706.5    241.5   0.1680   0.5936   0.2831   0.8293   0.2831 -2006.393
 75  41    706.5    241.5   0.1679   0.5955   0.2820   0.8305   0.2820 -2006.138
 75  42    706.5    241.5   0.1680   0.5866   0.2865   0.8240   0.2865 -2004.718
 75  43    706.5    241.5   0.1653   0.6348   0.2603   0.8546   0.2603 -2008.653
 75  44    706.5    241.5   0.1725   0.6452   0.2674   0.8788   0.2674 -2022.106
 75  45    706.5    241.5   0.1628   0.6985   0.2331   0.8978   0.2331 -2016.705
 75  46    706.5    241.5   0.1741   0.7311   0.2382   0.9481   0.2382 -2038.839
 75  47    706.5    241.5   0.1736   0.7091   0.2448   0.9301   0.2448 -2030.057
 75  48    706.5    241.5   0.1746   0.7394   0.2362   0.9555   0.2362 -2035.917
 75  49    706.5    241.5   0.1746   0.7394   0.2362   0.9555   0.2362 -2035.917
 75  50    706.5    241.5   0.1804   0.7671   0.2352   0.9897   0.2352 -2049.193
 75  51    706.5    241.5   0.0933   0.5001   0.1865   0.5907   0.1865 -1855.315
 75  52    706.5    241.5   0.0933   0.5001   0.1865   0.5907   0.1865 -1855.315
 75  53    706.5    241.5   0.0932   0.4663   0.1999   0.5648   0.1999 -1845.440
 75  54    706.5    241.5   0.0886   0.3796   0.2335   0.4882   0.2335 -1810.443
 75  55    706.5    241.5   0.0886   0.3796   0.2335   0.4882   0.2335 -1810.443
 75  56    706.5    241.5   0.0870   0.3728   0.2335   0.4795   0.2335 -1805.159
 75  57    706.5    241.5   0.0870   0.3728   0.2335   0.4795   0.2335 -1805.159
 75  58    706.5    241.5   0.0989   0.3544   0.2791   0.4920   0.2791 -1823.754
 75  59    706.5    241.5   0.0991   0.3481   0.2846   0.4875   0.2846 -1821.736
 75  60    706.5    241.5   0.1006   0.3977   0.2531   0.5289   0.2531 -1841.929
 75  61    706.5    241.5   0.0175   0.1069   0.1638   0.1209   0.1638 -1489.350
 75  62    706.5    241.5   0.0327   0.1780   0.1839   0.2092   0.1839 -1585.517
 75  63    706.5    241.5   0.0327   0.1780   0.1839   0.2092   0.1839 -1585.517
 75  64    706.5    241.5   0.0014   0.0076   0.1886   0.0090   0.1886 -1321.520
 75  65    706.5    241.5   0.0014   0.0076   0.1886   0.0090   0.1886 -1321.520
 75  66    706.5    241.5   0.0014   0.0076   0.1886   0.0090   0.1886 -1321.520
 75  67    706.5    241.5   0.0014   0.0114   0.1255   0.0119   0.1255 -1327.238
 75  68    706.5    241.5   0.0014   0.0076   0.1886   0.0090   0.1886 -1321.520
 75  69    706.5    241.5   0.0014   0.0076   0.1886   0.0090   0.1886 -1321.520
 75  70    706.5    241.5   0.0014   0.0076   0.1886   0.0090   0.1886 -1321.520
 75  71    706.5    241.5   0.0014   0.0076   0.1886   0.0090   0.1886 -1321.520
 75  72    706.5    241.5   0.0014   0.0038   0.3776   0.0061   0.3776 -1315.275
 75  73    706.5    241.5   0.0014   0.0038   0.3776   0.0061   0.3776 -1315.275
 75  74    706.5    241.5   0.0014   0.0038   0.3776   0.0061   0.3776 -1315.275
 76   1    706.5    241.5   0.2533   0.7904   0.3204   1.1703   0.3204 -2143.081
 76   2    706.5    241.5   0.2145   0.5887   0.3644   0.9294   0.3644 -2069.261
 76   3    706.5    241.5   0.2063   0.5357   0.3851   0.8706   0.3851 -2045.806
 76   4    706.5    241.5   0.2029   0.6218   0.3263   0.9288   0.3263 -2058.978
 76   5    706.5    241.5   0.2432   0.8473   0.2870   1.1912   0.2870 -2140.667
 76   6    706.5    241.5   0.2305   0.5624   0.4099   0.9452   0.4099 -2081.946
 76   7    706.5    241.5   0.2308   0.5534   0.4170   0.9390   0.4170 -2080.420
 76   8    706.5    241.5   0.2087   0.6046   0.3452   0.9287   0.3452 -2061.813
 76   9    706.5    241.5   0.2221   0.5300   0.4189   0.9015   0.4189 -2065.884
 76  10    706.5    241.5   0.2216   0.5238   0.4231   0.8959   0.4231 -2064.002
 76  11    706.5    241.5   0.2233   0.5277   0.4231   0.9024   0.4231 -2066.257
 76  12    706.5    241.5   0.2232   0.5351   0.4171   0.9079   0.4171 -2067.924
 76  13    706.5    241.5   0.2233   0.5277   0.4231   0.9024   0.4231 -2066.257
 76  14    706.5    241.5   0.2187   0.5622   0.3890   0.9187   0.3890 -2067.322
 76  15    706.5    241.5   0.1866   0.7069   0.2640   0.9575   0.2640 -2046.813
 76  16    706.5    241.5   0.1924   0.6019   0.3196   0.8901   0.3196 -2040.324
 76  17    706.5    241.5   0.1929   0.7165   0.2692   0.9788   0.2692 -2062.578
 76  18    706.5    241.5   0.1943   0.6108   0.3181   0.9012   0.3181 -2047.027
 76  19    706.5    241.5   0.1944   0.6424   0.3026   0.9255   0.3026 -2052.831
 76  20    706.5    241.5   0.1926   0.6710   0.2870   0.9433   0.2870 -2054.755
 76  21    706.5    241.5   0.1998   0.6028   0.3315   0.9075   0.3315 -2053.187
 76  22    706.5    241.5   0.1998   0.6028   0.3315   0.9075   0.3315 -2053.187
 76  23    706.5    241.5   0.1804   0.5860   0.3079   0.8512   0.3079 -2024.096
 76  24    706.5    241.5   0.1725   0.5724   0.3014   0.8232   0.3014 -2008.706
 76  25    706.5    241.5   0.1831   0.5700   0.3213   0.8451   0.3213 -2023.554
 76  26    706.5    241.5   0.1801   0.5055   0.3563   0.7891   0.3563 -2005.195
 76  27    706.5    241.5   0.1783   0.5084   0.3507   0.7873   0.3507 -2004.855
 76  28    706.5    241.5   0.1786   0.4924   0.3627   0.7757   0.3627 -2001.699
 76  29    706.5    241.5   0.1727   0.6479   0.2665   0.8811   0.2665 -2022.445
 76  30    706.5    241.5   0.1748   0.5886   0.2970   0.8407   0.2970 -2012.313
 76  31    706.5    241.5   0.1678   0.6265   0.2678   0.8539   0.2678 -2009.744
 76  32    706.5    241.5   0.1679   0.6258   0.2682   0.8536   0.2682 -2009.816
 76  33    706.5    241.5   0.1665   0.6141   0.2712   0.8417   0.2712 -2006.463
 76  34    706.5    241.5   0.1783   0.6741   0.2645   0.9139   0.2645 -2036.068
 76  35    706.5    241.5   0.1814   0.6970   0.2602   0.9381   0.2602 -2043.414
 76  36    706.5    241.5   0.1857   0.5386   0.3447   0.8268   0.3447 -2020.723
 76  37    706.5    241.5   0.1854   0.5533   0.3351   0.8374   0.3351 -2024.120
 76  38    706.5    241.5   0.1857   0.5386   0.3447   0.8268   0.3447 -2020.723
 76  39    706.5    241.5   0.1652   0.5688   0.2905   0.8042   0.2905 -1997.446
 76  40    706.5    241.5   0.1700   0.5855   0.2903   0.8275   0.2903 -2007.588
 76  41    706.5    241.5   0.1699   0.5874   0.2892   0.8287   0.2892 -2007.337
 76  42    706.5    241.5   0.1700   0.5786   0.2938   0.8223   0.2938 -2005.901
 76  43    706.5    241.5   0.1672   0.6264   0.2669   0.8525   0.2669 -2009.929
 76  44    706.5    241.5   0.1744   0.6530   0.2671   0.8890   0.2671 -2026.344
 76  45    706.5    241.5   0.1647   0.7067   0.2330   0.9083   0.2330 -2020.930
 76  46    706.5    241.5   0.1760   0.7397   0.2380   0.9589   0.2380 -2042.948
 76  47    706.5    241.5   0.1757   0.6899   0.2546   0.9200   0.2546 -2030.146
 76  48    706.5    241.5   0.1767   0.7196   0.2455   0.9450   0.2455 -2036.086
 76  49    706.5    241.5   0.1767   0.7196   0.2455   0.9450   0.2455 -2036.086
 76  50    706.5    241.5   0.1825   0.7466   0.2445   0.9786   0.2445 -2049.403
 76  51    706.5    241.5   0.0947   0.5002   0.1893   0.5940   0.1893 -1858.309
 76  52    706.5    241.5   0.0947   0.5002   0.1893   0.5940   0.1893 -1858.309
 76  53    706.5    241.5   0.0946   0.4665   0.2028   0.5681   0.2028 -1848.438
 76  54    706.5    241.5   0.0900   0.3686   0.2442   0.4830   0.2442 -1809.427
 76  55    706.5    241.5   0.0900   0.3686   0.2442   0.4830   0.2442 -1809.427
 76  56    706.5    241.5   0.0884   0.3619   0.2443   0.4743   0.2443 -1804.124
 76  57    706.5    241.5   0.0884   0.3619   0.2443   0.4743   0.2443 -1804.124
 76  58    706.5    241.5   0.1003   0.3550   0.2825   0.4955   0.2825 -1826.729
 76  59    706.5    241.5   0.1009   0.3591   0.2809   0.5000   0.2809 -1829.410
 76  60    706.5    241.5   0.1020   0.3981   0.2562   0.5324   0.2562 -1844.877
 76  61    706.5    241.5   0.0190   0.1070   0.1775   0.1243   0.1775 -1494.369
 76  62    706.5    241.5   0.0342   0.1872   0.1828   0.2196   0.1828 -1595.414
 76  63    706.5    241.5   0.0342   0.1872   0.1828   0.2196   0.1828 -1595.414
 76  64    706.5    241.5   0.0000   0.0000  99.0000   0.0000  99.0000 -1299.039
 76  65    706.5    241.5   0.0000   0.0000  99.0000   0.0000  99.0000 -1299.039
 76  66    706.5    241.5   0.0000   0.0000  99.0000   0.0000  99.0000 -1299.039
 76  67    706.5    241.5   0.0000   0.0040   0.0010   0.0030   0.0010 -1306.673
 76  68    706.5    241.5   0.0000   0.0000  99.0000   0.0000  99.0000 -1299.039
 76  69    706.5    241.5   0.0000   0.0000  99.0000   0.0000  99.0000 -1299.039
 76  70    706.5    241.5   0.0000   0.0000  99.0000   0.0000  99.0000 -1299.039
 76  71    706.5    241.5   0.0000   0.0000  99.0000   0.0000  99.0000 -1299.039
 76  72    706.5    241.5   0.0000   0.0040   0.0010   0.0030   0.0010 -1306.674
 76  73    706.5    241.5   0.0000   0.0038   0.0010   0.0029   0.0010 -1306.673
 76  74    706.5    241.5   0.0000   0.0038   0.0010   0.0029   0.0010 -1306.673
 76  75    706.5    241.5   0.0014   0.0076   0.1886   0.0090   0.1886 -1321.520
 77   1    706.5    241.5   0.2532   0.8004   0.3163   1.1779   0.3163 -2144.364
 77   2    706.5    241.5   0.2144   0.5966   0.3594   0.9353   0.3594 -2070.827
 77   3    706.5    241.5   0.2063   0.5429   0.3799   0.8760   0.3799 -2047.464
 77   4    706.5    241.5   0.2029   0.6298   0.3221   0.9349   0.3221 -2060.496
 77   5    706.5    241.5   0.2432   0.8368   0.2907   1.1833   0.2907 -2139.435
 77   6    706.5    241.5   0.2305   0.5700   0.4044   0.9509   0.4044 -2083.551
 77   7    706.5    241.5   0.2308   0.5610   0.4114   0.9446   0.4114 -2082.040
 77   8    706.5    241.5   0.2086   0.6125   0.3406   0.9346   0.3406 -2063.356
 77   9    706.5    241.5   0.2220   0.5374   0.4131   0.9070   0.4131 -2067.548
 77  10    706.5    241.5   0.2216   0.5311   0.4172   0.9013   0.4172 -2065.677
 77  11    706.5    241.5   0.2232   0.5351   0.4171   0.9079   0.4171 -2067.924
 77  12    706.5    241.5   0.2231   0.5426   0.4112   0.9134   0.4112 -2069.578
 77  13    706.5    241.5   0.2232   0.5351   0.4171   0.9079   0.4171 -2067.924
 77  14    706.5    241.5   0.2187   0.5699   0.3837   0.9244   0.3837 -2068.931
 77  15    706.5    241.5   0.1867   0.6981   0.2674   0.9509   0.2674 -2045.402
 77  16    706.5    241.5   0.1923   0.6098   0.3154   0.8960   0.3154 -2041.874
 77  17    706.5    241.5   0.1930   0.7075   0.2727   0.9721   0.2727 -2061.181
 77  18    706.5    241.5   0.1944   0.6029   0.3224   0.8954   0.3224 -2045.478
 77  19    706.5    241.5   0.1943   0.6506   0.2987   0.9316   0.2987 -2054.319
 77  20    706.5    241.5   0.1926   0.6626   0.2907   0.9370   0.2907 -2053.296
 77  21    706.5    241.5   0.1999   0.5950   0.3360   0.9017   0.3360 -2051.627
 77  22    706.5    241.5   0.1999   0.5950   0.3360   0.9017   0.3360 -2051.627
 77  23    706.5    241.5   0.1804   0.5936   0.3038   0.8569   0.3038 -2025.675
 77  24    706.5    241.5   0.1725   0.5797   0.2976   0.8288   0.2976 -2010.309
 77  25    706.5    241.5   0.1832   0.5626   0.3256   0.8395   0.3256 -2021.937
 77  26    706.5    241.5   0.1801   0.5123   0.3515   0.7943   0.3515 -2006.914
 77  27    706.5    241.5   0.1783   0.5153   0.3460   0.7924   0.3460 -2006.569
 77  28    706.5    241.5   0.1786   0.4858   0.3677   0.7706   0.3677 -1999.941
 77  29    706.5    241.5   0.1726   0.6559   0.2632   0.8872   0.2632 -2023.930
 77  30    706.5    241.5   0.1748   0.5962   0.2932   0.8465   0.2932 -2013.889
 77  31    706.5    241.5   0.1678   0.6345   0.2644   0.8600   0.2644 -2011.261
 77  32    706.5    241.5   0.1678   0.6338   0.2648   0.8596   0.2648 -2011.334
 77  33    706.5    241.5   0.1665   0.6220   0.2676   0.8476   0.2676 -2008.000
 77  34    706.5    241.5   0.1784   0.6657   0.2680   0.9076   0.2680 -2034.610
 77  35    706.5    241.5   0.1814   0.6883   0.2636   0.9316   0.2636 -2041.988
 77  36    706.5    241.5   0.1856   0.5460   0.3399   0.8322   0.3399 -2022.380
 77  37    706.5    241.5   0.1853   0.5607   0.3305   0.8429   0.3305 -2025.752
 77  38    706.5    241.5   0.1856   0.5460   0.3399   0.8322   0.3399 -2022.380
 77  39    706.5    241.5   0.1653   0.5614   0.2944   0.7986   0.2944 -1995.823
 77  40    706.5    241.5   0.1699   0.5931   0.2865   0.8332   0.2865 -2009.169
 77  41    706.5    241.5   0.1698   0.5951   0.2854   0.8345   0.2854 -2008.915
 77  42    706.5    241.5   0.1700   0.5862   0.2900   0.8280   0.2900 -2007.494
 77  43    706.5    241.5   0.1672   0.6344   0.2635   0.8585   0.2635 -2011.447
 77  44    706.5    241.5   0.1745   0.6447   0.2706   0.8828   0.2706 -2024.855
 77  45    706.5    241.5   0.1647   0.6980   0.2360   0.9017   0.2360 -2019.515
 77  46    706.5    241.5   0.1761   0.7306   0.2410   0.9521   0.2410 -2041.578
 77  47    706.5    241.5   0.1756   0.6985   0.2514   0.9265   0.2514 -2031.570
 77  48    706.5    241.5   0.1766   0.7285   0.2425   0.9517   0.2425 -2037.471
 77  49    706.5    241.5   0.1766   0.7285   0.2425   0.9517   0.2425 -2037.471
 77  50    706.5    241.5   0.1825   0.7558   0.2415   0.9856   0.2415 -2050.752
 77  51    706.5    241.5   0.0947   0.4936   0.1919   0.5890   0.1919 -1856.550
 77  52    706.5    241.5   0.0947   0.4936   0.1919   0.5890   0.1919 -1856.550
 77  53    706.5    241.5   0.0946   0.4602   0.2056   0.5633   0.2056 -1846.611
 77  54    706.5    241.5   0.0900   0.3743   0.2405   0.4873   0.2405 -1811.471
 77  55    706.5    241.5   0.0900   0.3743   0.2405   0.4873   0.2405 -1811.471
 77  56    706.5    241.5   0.0884   0.3675   0.2406   0.4786   0.2406 -1806.186
 77  57    706.5    241.5   0.0884   0.3675   0.2406   0.4786   0.2406 -1806.186
 77  58    706.5    241.5   0.1003   0.3493   0.2872   0.4913   0.2872 -1824.634
 77  59    706.5    241.5   0.1009   0.3534   0.2856   0.4957   0.2856 -1827.327
 77  60    706.5    241.5   0.1020   0.3923   0.2601   0.5279   0.2601 -1842.895
 77  61    706.5    241.5   0.0190   0.1112   0.1708   0.1274   0.1708 -1497.640
 77  62    706.5    241.5   0.0342   0.1827   0.1874   0.2161   0.1874 -1592.671
 77  63    706.5    241.5   0.0342   0.1827   0.1874   0.2161   0.1874 -1592.671
 77  64    706.5    241.5   0.0000   0.0038   0.0010   0.0029   0.0010 -1306.673
 77  65    706.5    241.5   0.0000   0.0038   0.0010   0.0029   0.0010 -1306.673
 77  66    706.5    241.5   0.0000   0.0039   0.0010   0.0030   0.0010 -1306.674
 77  67    706.5    241.5   0.0000   0.0076   0.0010   0.0058   0.0010 -1312.920
 77  68    706.5    241.5   0.0000   0.0038   0.0010   0.0029   0.0010 -1306.673
 77  69    706.5    241.5   0.0000   0.0038   0.0010   0.0029   0.0010 -1306.673
 77  70    706.5    241.5   0.0000   0.0038   0.0010   0.0029   0.0010 -1306.673
 77  71    706.5    241.5   0.0000   0.0038   0.0010   0.0029   0.0010 -1306.673
 77  72    706.5    241.5   0.0000   0.0000  99.0000   0.0000  99.0000 -1299.039
 77  73    706.5    241.5   0.0000   0.0000  99.0000   0.0000  99.0000 -1299.039
 77  74    706.5    241.5   0.0000   0.0000  99.0000   0.0000  99.0000 -1299.039
 77  75    706.5    241.5   0.0014   0.0038   0.3776   0.0061   0.3776 -1315.275
 77  76    706.5    241.5   0.0000   0.0038   0.0010   0.0029   0.0010 -1306.673
 78   1    706.5    241.5   0.2509   0.8029   0.3125   1.1747   0.3125 -2141.805
 78   2    706.5    241.5   0.2163   0.5975   0.3621   0.9403   0.3621 -2073.204
 78   3    706.5    241.5   0.2080   0.5523   0.3766   0.8871   0.3766 -2051.397
 78   4    706.5    241.5   0.2046   0.6404   0.3195   0.9469   0.3195 -2064.257
 78   5    706.5    241.5   0.2451   0.8594   0.2852   1.2048   0.2852 -2144.073
 78   6    706.5    241.5   0.2326   0.5619   0.4140   0.9495   0.4140 -2084.400
 78   7    706.5    241.5   0.2329   0.5529   0.4212   0.9433   0.4212 -2082.873
 78   8    706.5    241.5   0.2107   0.6042   0.3488   0.9329   0.3488 -2064.358
 78   9    706.5    241.5   0.2246   0.5124   0.4384   0.8938   0.4384 -2065.247
 78  10    706.5    241.5   0.2237   0.5234   0.4275   0.9002   0.4275 -2066.484
 78  11    706.5    241.5   0.2254   0.5272   0.4275   0.9068   0.4275 -2068.731
 78  12    706.5    241.5   0.2253   0.5346   0.4214   0.9122   0.4214 -2070.398
 78  13    706.5    241.5   0.2254   0.5272   0.4275   0.9068   0.4275 -2068.731
 78  14    706.5    241.5   0.2208   0.5617   0.3931   0.9230   0.3931 -2069.818
 78  15    706.5    241.5   0.1844   0.7286   0.2532   0.9692   0.2532 -2046.546
 78  16    706.5    241.5   0.1902   0.6117   0.3110   0.8928   0.3110 -2039.072
 78  17    706.5    241.5   0.1912   0.6961   0.2747   0.9595   0.2747 -2057.487
 78  18    706.5    241.5   0.1923   0.6112   0.3146   0.8971   0.3146 -2044.397
 78  19    706.5    241.5   0.1920   0.6623   0.2900   0.9355   0.2900 -2052.817
 78  20    706.5    241.5   0.1905   0.6715   0.2838   0.9392   0.2838 -2052.116
 78  21    706.5    241.5   0.1974   0.6220   0.3174   0.9168   0.3174 -2053.344
 78  22    706.5    241.5   0.1974   0.6220   0.3174   0.9168   0.3174 -2053.344
 78  23    706.5    241.5   0.1784   0.5864   0.3043   0.8471   0.3043 -2021.387
 78  24    706.5    241.5   0.1704   0.5900   0.2888   0.8319   0.2888 -2008.823
 78  25    706.5    241.5   0.1812   0.5704   0.3176   0.8410   0.3176 -2020.861
 78  26    706.5    241.5   0.1781   0.5138   0.3466   0.7908   0.3466 -2004.063
 78  27    706.5    241.5   0.1762   0.5247   0.3358   0.7949   0.3358 -2005.268
 78  28    706.5    241.5   0.1764   0.5084   0.3470   0.7830   0.3470 -2002.184
 78  29    706.5    241.5   0.1708   0.6481   0.2634   0.8771   0.2634 -2019.689
 78  30    706.5    241.5   0.1729   0.5889   0.2936   0.8367   0.2936 -2009.571
 78  31    706.5    241.5   0.1657   0.6457   0.2566   0.8639   0.2566 -2009.630
 78  32    706.5    241.5   0.1657   0.6450   0.2569   0.8635   0.2569 -2009.705
 78  33    706.5    241.5   0.1644   0.6331   0.2596   0.8514   0.2596 -2006.386
 78  34    706.5    241.5   0.1761   0.6947   0.2535   0.9247   0.2535 -2035.857
 78  35    706.5    241.5   0.1791   0.7181   0.2495   0.9494   0.2495 -2043.147
 78  36    706.5    241.5   0.1839   0.5306   0.3465   0.8166   0.3465 -2016.511
 78  37    706.5    241.5   0.1836   0.5451   0.3368   0.8271   0.3368 -2019.937
 78  38    706.5    241.5   0.1839   0.5306   0.3465   0.8166   0.3465 -2016.511
 78  39    706.5    241.5   0.1633   0.5693   0.2869   0.8002   0.2869 -1994.643
 78  40    706.5    241.5   0.1682   0.5771   0.2914   0.8171   0.2914 -2003.375
 78  41    706.5    241.5   0.1681   0.5790   0.2903   0.8183   0.2903 -2003.127
 78  42    706.5    241.5   0.1682   0.5703   0.2950   0.8119   0.2950 -2001.676
 78  43    706.5    241.5   0.1654   0.6175   0.2679   0.8418   0.2679 -2005.774
 78  44    706.5    241.5   0.1726   0.6438   0.2681   0.8779   0.2681 -2022.280
 78  45    706.5    241.5   0.1628   0.7072   0.2301   0.9044   0.2301 -2018.120
 78  46    706.5    241.5   0.1741   0.7402   0.2352   0.9549   0.2352 -2040.209
 78  47    706.5    241.5   0.1738   0.6902   0.2517   0.9160   0.2517 -2027.409
 78  48    706.5    241.5   0.1747   0.7304   0.2391   0.9487   0.2391 -2034.546
 78  49    706.5    241.5   0.1747   0.7304   0.2391   0.9487   0.2391 -2034.546
 78  50    706.5    241.5   0.1805   0.7578   0.2382   0.9826   0.2382 -2047.857
 78  51    706.5    241.5   0.0933   0.4992   0.1869   0.5900   0.1869 -1855.463
 78  52    706.5    241.5   0.0933   0.4992   0.1869   0.5900   0.1869 -1855.463
 78  53    706.5    241.5   0.0932   0.4799   0.1941   0.5750   0.1941 -1848.913
 78  54    706.5    241.5   0.0886   0.3738   0.2371   0.4839   0.2371 -1808.412
 78  55    706.5    241.5   0.0886   0.3738   0.2371   0.4839   0.2371 -1808.412
 78  56    706.5    241.5   0.0871   0.3671   0.2371   0.4752   0.2371 -1803.110
 78  57    706.5    241.5   0.0871   0.3671   0.2371   0.4752   0.2371 -1803.110
 78  58    706.5    241.5   0.0989   0.3601   0.2745   0.4963   0.2745 -1825.835
 78  59    706.5    241.5   0.0990   0.3538   0.2799   0.4917   0.2799 -1823.834
 78  60    706.5    241.5   0.1007   0.3970   0.2536   0.5285   0.2536 -1842.047
 78  61    706.5    241.5   0.0175   0.1071   0.1635   0.1210   0.1635 -1489.314
 78  62    706.5    241.5   0.0327   0.1873   0.1746   0.2162   0.1746 -1590.969
 78  63    706.5    241.5   0.0327   0.1873   0.1746   0.2162   0.1746 -1590.969
 78  64    706.5    241.5   0.0014   0.0076   0.1883   0.0090   0.1883 -1321.517
 78  65    706.5    241.5   0.0014   0.0076   0.1883   0.0090   0.1883 -1321.517
 78  66    706.5    241.5   0.0014   0.0076   0.1883   0.0090   0.1883 -1321.517
 78  67    706.5    241.5   0.0014   0.0114   0.1253   0.0119   0.1253 -1327.234
 78  68    706.5    241.5   0.0014   0.0076   0.1883   0.0090   0.1883 -1321.517
 78  69    706.5    241.5   0.0014   0.0076   0.1883   0.0090   0.1883 -1321.517
 78  70    706.5    241.5   0.0014   0.0076   0.1883   0.0090   0.1883 -1321.517
 78  71    706.5    241.5   0.0014   0.0076   0.1883   0.0090   0.1883 -1321.517
 78  72    706.5    241.5   0.0014   0.0114   0.1254   0.0119   0.1254 -1327.237
 78  73    706.5    241.5   0.0014   0.0114   0.1254   0.0119   0.1254 -1327.237
 78  74    706.5    241.5   0.0014   0.0114   0.1254   0.0119   0.1254 -1327.237
 78  75    706.5    241.5   0.0000   0.0076   0.0010   0.0058   0.0010 -1312.919
 78  76    706.5    241.5   0.0014   0.0076   0.1883   0.0090   0.1883 -1321.517
 78  77    706.5    241.5   0.0014   0.0114   0.1254   0.0119   0.1254 -1327.237
 79   1    706.5    241.5   0.2533   0.7904   0.3204   1.1703   0.3204 -2143.081
 79   2    706.5    241.5   0.2145   0.5887   0.3644   0.9294   0.3644 -2069.261
 79   3    706.5    241.5   0.2063   0.5357   0.3851   0.8706   0.3851 -2045.806
 79   4    706.5    241.5   0.2029   0.6218   0.3263   0.9288   0.3263 -2058.978
 79   5    706.5    241.5   0.2432   0.8473   0.2870   1.1912   0.2870 -2140.667
 79   6    706.5    241.5   0.2305   0.5624   0.4099   0.9452   0.4099 -2081.946
 79   7    706.5    241.5   0.2308   0.5534   0.4170   0.9390   0.4170 -2080.420
 79   8    706.5    241.5   0.2087   0.6046   0.3452   0.9287   0.3452 -2061.813
 79   9    706.5    241.5   0.2221   0.5300   0.4189   0.9015   0.4189 -2065.884
 79  10    706.5    241.5   0.2216   0.5238   0.4231   0.8959   0.4231 -2064.002
 79  11    706.5    241.5   0.2233   0.5277   0.4231   0.9024   0.4231 -2066.257
 79  12    706.5    241.5   0.2232   0.5351   0.4171   0.9079   0.4171 -2067.924
 79  13    706.5    241.5   0.2233   0.5277   0.4231   0.9024   0.4231 -2066.257
 79  14    706.5    241.5   0.2187   0.5622   0.3890   0.9187   0.3890 -2067.322
 79  15    706.5    241.5   0.1866   0.7069   0.2640   0.9575   0.2640 -2046.813
 79  16    706.5    241.5   0.1924   0.6019   0.3196   0.8901   0.3196 -2040.324
 79  17    706.5    241.5   0.1929   0.7165   0.2692   0.9788   0.2692 -2062.578
 79  18    706.5    241.5   0.1943   0.6108   0.3181   0.9012   0.3181 -2047.027
 79  19    706.5    241.5   0.1944   0.6424   0.3026   0.9255   0.3026 -2052.831
 79  20    706.5    241.5   0.1926   0.6710   0.2870   0.9433   0.2870 -2054.755
 79  21    706.5    241.5   0.1998   0.6028   0.3315   0.9075   0.3315 -2053.187
 79  22    706.5    241.5   0.1998   0.6028   0.3315   0.9075   0.3315 -2053.187
 79  23    706.5    241.5   0.1804   0.5860   0.3079   0.8512   0.3079 -2024.096
 79  24    706.5    241.5   0.1725   0.5724   0.3014   0.8232   0.3014 -2008.706
 79  25    706.5    241.5   0.1831   0.5700   0.3213   0.8451   0.3213 -2023.554
 79  26    706.5    241.5   0.1801   0.5055   0.3563   0.7891   0.3563 -2005.195
 79  27    706.5    241.5   0.1783   0.5084   0.3507   0.7873   0.3507 -2004.855
 79  28    706.5    241.5   0.1786   0.4924   0.3627   0.7757   0.3627 -2001.699
 79  29    706.5    241.5   0.1727   0.6479   0.2665   0.8811   0.2665 -2022.445
 79  30    706.5    241.5   0.1748   0.5886   0.2970   0.8407   0.2970 -2012.313
 79  31    706.5    241.5   0.1678   0.6265   0.2678   0.8539   0.2678 -2009.744
 79  32    706.5    241.5   0.1679   0.6258   0.2682   0.8536   0.2682 -2009.816
 79  33    706.5    241.5   0.1665   0.6141   0.2712   0.8417   0.2712 -2006.463
 79  34    706.5    241.5   0.1783   0.6741   0.2645   0.9139   0.2645 -2036.068
 79  35    706.5    241.5   0.1814   0.6970   0.2602   0.9381   0.2602 -2043.414
 79  36    706.5    241.5   0.1857   0.5386   0.3447   0.8268   0.3447 -2020.723
 79  37    706.5    241.5   0.1854   0.5533   0.3351   0.8374   0.3351 -2024.120
 79  38    706.5    241.5   0.1857   0.5386   0.3447   0.8268   0.3447 -2020.723
 79  39    706.5    241.5   0.1652   0.5688   0.2905   0.8042   0.2905 -1997.446
 79  40    706.5    241.5   0.1700   0.5855   0.2903   0.8275   0.2903 -2007.588
 79  41    706.5    241.5   0.1699   0.5874   0.2892   0.8287   0.2892 -2007.337
 79  42    706.5    241.5   0.1700   0.5786   0.2938   0.8223   0.2938 -2005.901
 79  43    706.5    241.5   0.1672   0.6264   0.2669   0.8525   0.2669 -2009.929
 79  44    706.5    241.5   0.1744   0.6530   0.2671   0.8890   0.2671 -2026.344
 79  45    706.5    241.5   0.1647   0.7067   0.2330   0.9083   0.2330 -2020.930
 79  46    706.5    241.5   0.1760   0.7397   0.2380   0.9589   0.2380 -2042.948
 79  47    706.5    241.5   0.1757   0.6899   0.2546   0.9200   0.2546 -2030.146
 79  48    706.5    241.5   0.1767   0.7196   0.2455   0.9450   0.2455 -2036.086
 79  49    706.5    241.5   0.1767   0.7196   0.2455   0.9450   0.2455 -2036.086
 79  50    706.5    241.5   0.1825   0.7466   0.2445   0.9786   0.2445 -2049.403
 79  51    706.5    241.5   0.0947   0.5002   0.1893   0.5940   0.1893 -1858.309
 79  52    706.5    241.5   0.0947   0.5002   0.1893   0.5940   0.1893 -1858.309
 79  53    706.5    241.5   0.0946   0.4665   0.2028   0.5681   0.2028 -1848.438
 79  54    706.5    241.5   0.0900   0.3686   0.2442   0.4830   0.2442 -1809.427
 79  55    706.5    241.5   0.0900   0.3686   0.2442   0.4830   0.2442 -1809.427
 79  56    706.5    241.5   0.0884   0.3619   0.2443   0.4743   0.2443 -1804.124
 79  57    706.5    241.5   0.0884   0.3619   0.2443   0.4743   0.2443 -1804.124
 79  58    706.5    241.5   0.1003   0.3550   0.2825   0.4955   0.2825 -1826.729
 79  59    706.5    241.5   0.1009   0.3591   0.2809   0.5000   0.2809 -1829.410
 79  60    706.5    241.5   0.1020   0.3981   0.2562   0.5324   0.2562 -1844.877
 79  61    706.5    241.5   0.0190   0.1070   0.1775   0.1243   0.1775 -1494.369
 79  62    706.5    241.5   0.0342   0.1872   0.1828   0.2196   0.1828 -1595.414
 79  63    706.5    241.5   0.0342   0.1872   0.1828   0.2196   0.1828 -1595.414
 79  64    706.5    241.5   0.0000   0.0000  99.0000   0.0000  99.0000 -1299.039
 79  65    706.5    241.5   0.0000   0.0000  99.0000   0.0000  99.0000 -1299.039
 79  66    706.5    241.5   0.0000   0.0000  99.0000   0.0000  99.0000 -1299.039
 79  67    706.5    241.5   0.0000   0.0038   0.0010   0.0029   0.0010 -1306.672
 79  68    706.5    241.5   0.0000   0.0000  99.0000   0.0000  99.0000 -1299.039
 79  69    706.5    241.5   0.0000   0.0000  99.0000   0.0000  99.0000 -1299.039
 79  70    706.5    241.5   0.0000   0.0000  99.0000   0.0000  99.0000 -1299.039
 79  71    706.5    241.5   0.0000   0.0000   0.9401   0.0000   0.9401 -1299.039
 79  72    706.5    241.5   0.0000   0.0038   0.0010   0.0029   0.0010 -1306.673
 79  73    706.5    241.5   0.0000   0.0038   0.0010   0.0029   0.0010 -1306.673
 79  74    706.5    241.5   0.0000   0.0038   0.0010   0.0029   0.0010 -1306.673
 79  75    706.5    241.5   0.0014   0.0076   0.1886   0.0090   0.1886 -1321.520
 79  76    706.5    241.5   0.0000   0.0000   0.8831   0.0000   0.8831 -1299.039
 79  77    706.5    241.5   0.0000   0.0038   0.0010   0.0029   0.0010 -1306.673
 79  78    706.5    241.5   0.0014   0.0076   0.1883   0.0090   0.1883 -1321.517
 80   1    706.5    241.5   0.2533   0.7904   0.3204   1.1703   0.3204 -2143.081
 80   2    706.5    241.5   0.2145   0.5887   0.3644   0.9294   0.3644 -2069.261
 80   3    706.5    241.5   0.2063   0.5357   0.3851   0.8706   0.3851 -2045.806
 80   4    706.5    241.5   0.2029   0.6218   0.3263   0.9288   0.3263 -2058.978
 80   5    706.5    241.5   0.2432   0.8473   0.2870   1.1912   0.2870 -2140.667
 80   6    706.5    241.5   0.2305   0.5624   0.4099   0.9452   0.4099 -2081.946
 80   7    706.5    241.5   0.2308   0.5534   0.4170   0.9390   0.4170 -2080.420
 80   8    706.5    241.5   0.2087   0.6046   0.3452   0.9287   0.3452 -2061.813
 80   9    706.5    241.5   0.2221   0.5300   0.4189   0.9015   0.4189 -2065.884
 80  10    706.5    241.5   0.2216   0.5238   0.4231   0.8959   0.4231 -2064.002
 80  11    706.5    241.5   0.2233   0.5277   0.4231   0.9024   0.4231 -2066.257
 80  12    706.5    241.5   0.2232   0.5351   0.4171   0.9079   0.4171 -2067.924
 80  13    706.5    241.5   0.2233   0.5277   0.4231   0.9024   0.4231 -2066.257
 80  14    706.5    241.5   0.2187   0.5622   0.3890   0.9187   0.3890 -2067.322
 80  15    706.5    241.5   0.1866   0.7069   0.2640   0.9575   0.2640 -2046.813
 80  16    706.5    241.5   0.1924   0.6019   0.3196   0.8901   0.3196 -2040.324
 80  17    706.5    241.5   0.1929   0.7165   0.2692   0.9788   0.2692 -2062.578
 80  18    706.5    241.5   0.1943   0.6108   0.3181   0.9012   0.3181 -2047.027
 80  19    706.5    241.5   0.1944   0.6424   0.3026   0.9255   0.3026 -2052.831
 80  20    706.5    241.5   0.1926   0.6710   0.2870   0.9433   0.2870 -2054.755
 80  21    706.5    241.5   0.1998   0.6028   0.3315   0.9075   0.3315 -2053.187
 80  22    706.5    241.5   0.1998   0.6028   0.3315   0.9075   0.3315 -2053.187
 80  23    706.5    241.5   0.1804   0.5860   0.3079   0.8512   0.3079 -2024.096
 80  24    706.5    241.5   0.1725   0.5724   0.3014   0.8232   0.3014 -2008.706
 80  25    706.5    241.5   0.1831   0.5700   0.3213   0.8451   0.3213 -2023.554
 80  26    706.5    241.5   0.1801   0.5055   0.3563   0.7891   0.3563 -2005.195
 80  27    706.5    241.5   0.1783   0.5084   0.3507   0.7873   0.3507 -2004.855
 80  28    706.5    241.5   0.1786   0.4924   0.3627   0.7757   0.3627 -2001.699
 80  29    706.5    241.5   0.1727   0.6479   0.2665   0.8811   0.2665 -2022.445
 80  30    706.5    241.5   0.1748   0.5886   0.2970   0.8407   0.2970 -2012.313
 80  31    706.5    241.5   0.1678   0.6265   0.2678   0.8539   0.2678 -2009.744
 80  32    706.5    241.5   0.1679   0.6258   0.2682   0.8536   0.2682 -2009.816
 80  33    706.5    241.5   0.1665   0.6141   0.2712   0.8417   0.2712 -2006.463
 80  34    706.5    241.5   0.1783   0.6741   0.2645   0.9139   0.2645 -2036.068
 80  35    706.5    241.5   0.1814   0.6970   0.2602   0.9381   0.2602 -2043.414
 80  36    706.5    241.5   0.1857   0.5386   0.3447   0.8268   0.3447 -2020.723
 80  37    706.5    241.5   0.1854   0.5533   0.3351   0.8374   0.3351 -2024.120
 80  38    706.5    241.5   0.1857   0.5386   0.3447   0.8268   0.3447 -2020.723
 80  39    706.5    241.5   0.1652   0.5688   0.2905   0.8042   0.2905 -1997.446
 80  40    706.5    241.5   0.1700   0.5855   0.2903   0.8275   0.2903 -2007.588
 80  41    706.5    241.5   0.1699   0.5874   0.2892   0.8287   0.2892 -2007.337
 80  42    706.5    241.5   0.1700   0.5786   0.2938   0.8223   0.2938 -2005.901
 80  43    706.5    241.5   0.1672   0.6264   0.2669   0.8525   0.2669 -2009.929
 80  44    706.5    241.5   0.1744   0.6530   0.2671   0.8890   0.2671 -2026.344
 80  45    706.5    241.5   0.1647   0.7067   0.2330   0.9083   0.2330 -2020.930
 80  46    706.5    241.5   0.1760   0.7397   0.2380   0.9589   0.2380 -2042.948
 80  47    706.5    241.5   0.1757   0.6899   0.2546   0.9200   0.2546 -2030.146
 80  48    706.5    241.5   0.1767   0.7196   0.2455   0.9450   0.2455 -2036.086
 80  49    706.5    241.5   0.1767   0.7196   0.2455   0.9450   0.2455 -2036.086
 80  50    706.5    241.5   0.1825   0.7466   0.2445   0.9786   0.2445 -2049.403
 80  51    706.5    241.5   0.0947   0.5002   0.1893   0.5940   0.1893 -1858.309
 80  52    706.5    241.5   0.0947   0.5002   0.1893   0.5940   0.1893 -1858.309
 80  53    706.5    241.5   0.0946   0.4665   0.2028   0.5681   0.2028 -1848.438
 80  54    706.5    241.5   0.0900   0.3686   0.2442   0.4830   0.2442 -1809.427
 80  55    706.5    241.5   0.0900   0.3686   0.2442   0.4830   0.2442 -1809.427
 80  56    706.5    241.5   0.0884   0.3619   0.2443   0.4743   0.2443 -1804.124
 80  57    706.5    241.5   0.0884   0.3619   0.2443   0.4743   0.2443 -1804.124
 80  58    706.5    241.5   0.1003   0.3550   0.2825   0.4955   0.2825 -1826.729
 80  59    706.5    241.5   0.1009   0.3591   0.2809   0.5000   0.2809 -1829.410
 80  60    706.5    241.5   0.1020   0.3981   0.2562   0.5324   0.2562 -1844.877
 80  61    706.5    241.5   0.0190   0.1070   0.1775   0.1243   0.1775 -1494.369
 80  62    706.5    241.5   0.0342   0.1872   0.1828   0.2196   0.1828 -1595.414
 80  63    706.5    241.5   0.0342   0.1872   0.1828   0.2196   0.1828 -1595.414
 80  64    706.5    241.5   0.0000   0.0000  99.0000   0.0000  99.0000 -1299.039
 80  65    706.5    241.5   0.0000   0.0000   0.8199   0.0000   0.8199 -1299.039
 80  66    706.5    241.5   0.0000   0.0000  99.0000   0.0000  99.0000 -1299.039
 80  67    706.5    241.5   0.0000   0.0038   0.0010   0.0029   0.0010 -1306.672
 80  68    706.5    241.5   0.0000   0.0000  99.0000   0.0000  99.0000 -1299.039
 80  69    706.5    241.5   0.0000   0.0000  99.0000   0.0000  99.0000 -1299.039
 80  70    706.5    241.5   0.0000   0.0000  99.0000   0.0000  99.0000 -1299.039
 80  71    706.5    241.5   0.0000   0.0000  99.0000   0.0000  99.0000 -1299.039
 80  72    706.5    241.5   0.0000   0.0039   0.0010   0.0030   0.0010 -1306.674
 80  73    706.5    241.5   0.0000   0.0038   0.0010   0.0029   0.0010 -1306.673
 80  74    706.5    241.5   0.0000   0.0038   0.0010   0.0029   0.0010 -1306.673
 80  75    706.5    241.5   0.0014   0.0076   0.1886   0.0090   0.1886 -1321.520
 80  76    706.5    241.5   0.0000   0.0000  99.0000   0.0000  99.0000 -1299.039
 80  77    706.5    241.5   0.0000   0.0038   0.0010   0.0029   0.0010 -1306.673
 80  78    706.5    241.5   0.0014   0.0076   0.1883   0.0090   0.1883 -1321.517
 80  79    706.5    241.5   0.0000   0.0000  99.0000   0.0000  99.0000 -1299.039
 81   1    706.5    241.5   0.2532   0.8004   0.3163   1.1779   0.3163 -2144.364
 81   2    706.5    241.5   0.2144   0.5966   0.3594   0.9353   0.3594 -2070.827
 81   3    706.5    241.5   0.2063   0.5429   0.3799   0.8760   0.3799 -2047.464
 81   4    706.5    241.5   0.2029   0.6298   0.3221   0.9349   0.3221 -2060.496
 81   5    706.5    241.5   0.2432   0.8368   0.2907   1.1833   0.2907 -2139.435
 81   6    706.5    241.5   0.2305   0.5700   0.4044   0.9509   0.4044 -2083.551
 81   7    706.5    241.5   0.2308   0.5610   0.4114   0.9446   0.4114 -2082.040
 81   8    706.5    241.5   0.2086   0.6125   0.3406   0.9346   0.3406 -2063.356
 81   9    706.5    241.5   0.2220   0.5374   0.4131   0.9070   0.4131 -2067.548
 81  10    706.5    241.5   0.2216   0.5311   0.4172   0.9013   0.4172 -2065.677
 81  11    706.5    241.5   0.2232   0.5351   0.4171   0.9079   0.4171 -2067.924
 81  12    706.5    241.5   0.2231   0.5426   0.4112   0.9134   0.4112 -2069.578
 81  13    706.5    241.5   0.2232   0.5351   0.4171   0.9079   0.4171 -2067.924
 81  14    706.5    241.5   0.2187   0.5699   0.3837   0.9244   0.3837 -2068.931
 81  15    706.5    241.5   0.1867   0.6981   0.2674   0.9509   0.2674 -2045.402
 81  16    706.5    241.5   0.1923   0.6098   0.3154   0.8960   0.3154 -2041.874
 81  17    706.5    241.5   0.1930   0.7075   0.2727   0.9721   0.2727 -2061.181
 81  18    706.5    241.5   0.1944   0.6029   0.3224   0.8954   0.3224 -2045.478
 81  19    706.5    241.5   0.1943   0.6506   0.2987   0.9316   0.2987 -2054.319
 81  20    706.5    241.5   0.1926   0.6626   0.2907   0.9370   0.2907 -2053.296
 81  21    706.5    241.5   0.1999   0.5950   0.3360   0.9017   0.3360 -2051.627
 81  22    706.5    241.5   0.1999   0.5950   0.3360   0.9017   0.3360 -2051.627
 81  23    706.5    241.5   0.1804   0.5936   0.3038   0.8569   0.3038 -2025.675
 81  24    706.5    241.5   0.1725   0.5797   0.2976   0.8288   0.2976 -2010.309
 81  25    706.5    241.5   0.1832   0.5626   0.3256   0.8395   0.3256 -2021.937
 81  26    706.5    241.5   0.1801   0.5123   0.3515   0.7943   0.3515 -2006.914
 81  27    706.5    241.5   0.1783   0.5153   0.3460   0.7924   0.3460 -2006.569
 81  28    706.5    241.5   0.1786   0.4858   0.3677   0.7706   0.3677 -1999.941
 81  29    706.5    241.5   0.1726   0.6559   0.2632   0.8872   0.2632 -2023.930
 81  30    706.5    241.5   0.1748   0.5962   0.2932   0.8465   0.2932 -2013.889
 81  31    706.5    241.5   0.1678   0.6345   0.2644   0.8600   0.2644 -2011.261
 81  32    706.5    241.5   0.1678   0.6338   0.2648   0.8596   0.2648 -2011.334
 81  33    706.5    241.5   0.1665   0.6220   0.2676   0.8476   0.2676 -2008.000
 81  34    706.5    241.5   0.1784   0.6657   0.2680   0.9076   0.2680 -2034.610
 81  35    706.5    241.5   0.1814   0.6883   0.2636   0.9316   0.2636 -2041.988
 81  36    706.5    241.5   0.1856   0.5460   0.3399   0.8322   0.3399 -2022.380
 81  37    706.5    241.5   0.1853   0.5607   0.3305   0.8429   0.3305 -2025.752
 81  38    706.5    241.5   0.1856   0.5460   0.3399   0.8322   0.3399 -2022.380
 81  39    706.5    241.5   0.1653   0.5614   0.2944   0.7986   0.2944 -1995.823
 81  40    706.5    241.5   0.1699   0.5931   0.2865   0.8332   0.2865 -2009.169
 81  41    706.5    241.5   0.1698   0.5951   0.2854   0.8345   0.2854 -2008.915
 81  42    706.5    241.5   0.1700   0.5862   0.2900   0.8280   0.2900 -2007.494
 81  43    706.5    241.5   0.1672   0.6344   0.2635   0.8585   0.2635 -2011.447
 81  44    706.5    241.5   0.1745   0.6447   0.2706   0.8828   0.2706 -2024.855
 81  45    706.5    241.5   0.1647   0.6980   0.2360   0.9017   0.2360 -2019.515
 81  46    706.5    241.5   0.1761   0.7306   0.2410   0.9521   0.2410 -2041.578
 81  47    706.5    241.5   0.1756   0.6985   0.2514   0.9265   0.2514 -2031.570
 81  48    706.5    241.5   0.1766   0.7285   0.2425   0.9517   0.2425 -2037.471
 81  49    706.5    241.5   0.1766   0.7285   0.2425   0.9517   0.2425 -2037.471
 81  50    706.5    241.5   0.1825   0.7558   0.2415   0.9856   0.2415 -2050.752
 81  51    706.5    241.5   0.0947   0.4936   0.1919   0.5890   0.1919 -1856.550
 81  52    706.5    241.5   0.0947   0.4936   0.1919   0.5890   0.1919 -1856.550
 81  53    706.5    241.5   0.0946   0.4602   0.2056   0.5633   0.2056 -1846.611
 81  54    706.5    241.5   0.0900   0.3743   0.2405   0.4873   0.2405 -1811.471
 81  55    706.5    241.5   0.0900   0.3743   0.2405   0.4873   0.2405 -1811.471
 81  56    706.5    241.5   0.0884   0.3675   0.2406   0.4786   0.2406 -1806.186
 81  57    706.5    241.5   0.0884   0.3675   0.2406   0.4786   0.2406 -1806.186
 81  58    706.5    241.5   0.1003   0.3493   0.2872   0.4913   0.2872 -1824.634
 81  59    706.5    241.5   0.1009   0.3534   0.2856   0.4957   0.2856 -1827.327
 81  60    706.5    241.5   0.1020   0.3923   0.2601   0.5279   0.2601 -1842.895
 81  61    706.5    241.5   0.0190   0.1112   0.1708   0.1274   0.1708 -1497.640
 81  62    706.5    241.5   0.0342   0.1827   0.1874   0.2161   0.1874 -1592.671
 81  63    706.5    241.5   0.0342   0.1827   0.1874   0.2161   0.1874 -1592.671
 81  64    706.5    241.5   0.0000   0.0040   0.0010   0.0030   0.0010 -1306.674
 81  65    706.5    241.5   0.0000   0.0038   0.0010   0.0029   0.0010 -1306.673
 81  66    706.5    241.5   0.0000   0.0038   0.0010   0.0029   0.0010 -1306.673
 81  67    706.5    241.5   0.0000   0.0076   0.0010   0.0058   0.0010 -1312.920
 81  68    706.5    241.5   0.0000   0.0038   0.0010   0.0029   0.0010 -1306.673
 81  69    706.5    241.5   0.0000   0.0038   0.0010   0.0029   0.0010 -1306.673
 81  70    706.5    241.5   0.0000   0.0038   0.0010   0.0029   0.0010 -1306.673
 81  71    706.5    241.5   0.0000   0.0038   0.0010   0.0029   0.0010 -1306.673
 81  72    706.5    241.5   0.0000   0.0000   0.8808   0.0000   0.8808 -1299.039
 81  73    706.5    241.5   0.0000   0.0000  99.0000   0.0000  99.0000 -1299.039
 81  74    706.5    241.5   0.0000   0.0000  99.0000   0.0000  99.0000 -1299.039
 81  75    706.5    241.5   0.0014   0.0038   0.3776   0.0061   0.3776 -1315.275
 81  76    706.5    241.5   0.0000   0.0038   0.0010   0.0029   0.0010 -1306.673
 81  77    706.5    241.5   0.0000   0.0000  99.0000   0.0000  99.0000 -1299.039
 81  78    706.5    241.5   0.0014   0.0114   0.1254   0.0119   0.1254 -1327.237
 81  79    706.5    241.5   0.0000   0.0040   0.0010   0.0030   0.0010 -1306.674
 81  80    706.5    241.5   0.0000   0.0040   0.0010   0.0030   0.0010 -1306.674
 82   1    706.5    241.5   0.2508   0.8231   0.3047   1.1898   0.3047 -2144.065
 82   2    706.5    241.5   0.2175   0.6403   0.3397   0.9757   0.3397 -2082.972
 82   3    706.5    241.5   0.2104   0.5801   0.3627   0.9137   0.3627 -2060.695
 82   4    706.5    241.5   0.2066   0.6466   0.3196   0.9562   0.3196 -2068.484
 82   5    706.5    241.5   0.2544   0.8210   0.3098   1.1962   0.3098 -2150.096
 82   6    706.5    241.5   0.2332   0.5808   0.4016   0.9654   0.4016 -2089.685
 82   7    706.5    241.5   0.2335   0.5717   0.4085   0.9590   0.4085 -2088.195
 82   8    706.5    241.5   0.2188   0.6253   0.3499   0.9671   0.3499 -2079.188
 82   9    706.5    241.5   0.2258   0.5668   0.3984   0.9380   0.3984 -2078.971
 82  10    706.5    241.5   0.2254   0.5602   0.4024   0.9321   0.4024 -2077.149
 82  11    706.5    241.5   0.2331   0.5407   0.4311   0.9344   0.4311 -2081.752
 82  12    706.5    241.5   0.2330   0.5482   0.4251   0.9399   0.4251 -2083.393
 82  13    706.5    241.5   0.2331   0.5407   0.4311   0.9344   0.4311 -2081.752
 82  14    706.5    241.5   0.2284   0.5841   0.3910   0.9571   0.3910 -2084.285
 82  15    706.5    241.5   0.1910   0.7094   0.2692   0.9691   0.2692 -2054.236
 82  16    706.5    241.5   0.1977   0.6331   0.3122   0.9258   0.3122 -2054.148
 82  17    706.5    241.5   0.1974   0.6921   0.2853   0.9703   0.2853 -2065.612
 82  18    706.5    241.5   0.1962   0.6260   0.3134   0.9171   0.3134 -2052.718
 82  19    706.5    241.5   0.1965   0.6554   0.2998   0.9402   0.2998 -2058.750
 82  20    706.5    241.5   0.1948   0.6674   0.2919   0.9456   0.2919 -2057.726
 82  21    706.5    241.5   0.2021   0.5995   0.3371   0.9101   0.3371 -2056.080
 82  22    706.5    241.5   0.2021   0.5995   0.3371   0.9101   0.3371 -2056.080
 82  23    706.5    241.5   0.1851   0.6263   0.2956   0.8925   0.2956 -2039.752
 82  24    706.5    241.5   0.1726   0.5859   0.2945   0.8336   0.2945 -2012.026
 82  25    706.5    241.5   0.1832   0.5835   0.3139   0.8555   0.3139 -2026.858
 82  26    706.5    241.5   0.1802   0.5240   0.3440   0.8035   0.3440 -2010.556
 82  27    706.5    241.5   0.1783   0.5350   0.3333   0.8075   0.3333 -2011.749
 82  28    706.5    241.5   0.1786   0.5049   0.3537   0.7853   0.3537 -2005.281
 82  29    706.5    241.5   0.1765   0.6939   0.2544   0.9250   0.2544 -2036.901
 82  30    706.5    241.5   0.1793   0.5992   0.2993   0.8589   0.2993 -2021.505
 82  31    706.5    241.5   0.1715   0.6732   0.2547   0.8978   0.2547 -2024.338
 82  32    706.5    241.5   0.1715   0.6725   0.2551   0.8974   0.2551 -2024.416
 82  33    706.5    241.5   0.1702   0.6603   0.2577   0.8850   0.2577 -2021.185
 82  34    706.5    241.5   0.1821   0.6989   0.2605   0.9412   0.2605 -2045.771
 82  35    706.5    241.5   0.1869   0.7330   0.2550   0.9781   0.2550 -2056.829
 82  36    706.5    241.5   0.1896   0.5577   0.3400   0.8501   0.3400 -2031.236
 82  37    706.5    241.5   0.1894   0.5719   0.3312   0.8605   0.3312 -2034.664
 82  38    706.5    241.5   0.1896   0.5577   0.3400   0.8501   0.3400 -2031.236
 82  39    706.5    241.5   0.1688   0.5989   0.2818   0.8351   0.2818 -2009.314
 82  40    706.5    241.5   0.1743   0.6033   0.2890   0.8509   0.2890 -2018.533
 82  41    706.5    241.5   0.1742   0.6053   0.2878   0.8521   0.2878 -2018.276
 82  42    706.5    241.5   0.1744   0.5963   0.2924   0.8456   0.2924 -2016.874
 82  43    706.5    241.5   0.1709   0.6568   0.2602   0.8841   0.2602 -2021.604
 82  44    706.5    241.5   0.1781   0.6774   0.2629   0.9159   0.2629 -2036.168
 82  45    706.5    241.5   0.1690   0.7123   0.2372   0.9222   0.2372 -2028.336
 82  46    706.5    241.5   0.1785   0.7459   0.2393   0.9691   0.2393 -2047.457
 82  47    706.5    241.5   0.1795   0.7219   0.2486   0.9529   0.2486 -2041.485
 82  48    706.5    241.5   0.1806   0.7428   0.2431   0.9714   0.2431 -2045.983
 82  49    706.5    241.5   0.1806   0.7428   0.2431   0.9714   0.2431 -2045.983
 82  50    706.5    241.5   0.1864   0.7807   0.2387   1.0133   0.2387 -2060.377
 82  51    706.5    241.5   0.0951   0.4981   0.1908   0.5932   0.1908 -1858.952
 82  52    706.5    241.5   0.0951   0.4981   0.1908   0.5932   0.1908 -1858.952
 82  53    706.5    241.5   0.0953   0.4632   0.2058   0.5671   0.2058 -1849.576
 82  54    706.5    241.5   0.0908   0.3814   0.2380   0.4945   0.2380 -1816.765
 82  55    706.5    241.5   0.0908   0.3814   0.2380   0.4945   0.2380 -1816.765
 82  56    706.5    241.5   0.0892   0.3747   0.2380   0.4857   0.2380 -1811.512
 82  57    706.5    241.5   0.0892   0.3747   0.2380   0.4857   0.2380 -1811.512
 82  58    706.5    241.5   0.1010   0.3689   0.2739   0.5077   0.2739 -1833.883
 82  59    706.5    241.5   0.1008   0.3575   0.2820   0.4986   0.2820 -1829.486
 82  60    706.5    241.5   0.1045   0.4066   0.2571   0.5444   0.2571 -1853.071
 82  61    706.5    241.5   0.0162   0.1187   0.1365   0.1270   0.1365 -1494.516
 82  62    706.5    241.5   0.0312   0.1770   0.1765   0.2051   0.1765 -1581.246
 82  63    706.5    241.5   0.0312   0.1865   0.1673   0.2123   0.1673 -1586.649
 82  64    706.5    241.5   0.0086   0.0346   0.2497   0.0457   0.2497 -1388.730
 82  65    706.5    241.5   0.0086   0.0346   0.2497   0.0457   0.2497 -1388.730
 82  66    706.5    241.5   0.0086   0.0346   0.2497   0.0457   0.2497 -1388.730
 82  67    706.5    241.5   0.0086   0.0306   0.2820   0.0427   0.2820 -1384.265
 82  68    706.5    241.5   0.0086   0.0346   0.2497   0.0457   0.2497 -1388.730
 82  69    706.5    241.5   0.0086   0.0346   0.2497   0.0457   0.2497 -1388.730
 82  70    706.5    241.5   0.0086   0.0346   0.2497   0.0457   0.2497 -1388.730
 82  71    706.5    241.5   0.0086   0.0346   0.2497   0.0457   0.2497 -1388.730
 82  72    706.5    241.5   0.0086   0.0307   0.2813   0.0428   0.2813 -1384.252
 82  73    706.5    241.5   0.0086   0.0307   0.2813   0.0428   0.2813 -1384.252
 82  74    706.5    241.5   0.0086   0.0307   0.2813   0.0428   0.2813 -1384.252
 82  75    706.5    241.5   0.0072   0.0268   0.2683   0.0365   0.2683 -1373.761
 82  76    706.5    241.5   0.0086   0.0346   0.2497   0.0457   0.2497 -1388.730
 82  77    706.5    241.5   0.0086   0.0307   0.2813   0.0428   0.2813 -1384.252
 82  78    706.5    241.5   0.0072   0.0346   0.2078   0.0425   0.2078 -1382.835
 82  79    706.5    241.5   0.0086   0.0346   0.2497   0.0457   0.2497 -1388.730
 82  80    706.5    241.5   0.0086   0.0346   0.2497   0.0457   0.2497 -1388.730
 82  81    706.5    241.5   0.0086   0.0307   0.2813   0.0428   0.2813 -1384.252
 83   1    706.5    241.5   0.2507   0.8245   0.3041   1.1907   0.3041 -2143.925
 83   2    706.5    241.5   0.2174   0.6414   0.3390   0.9763   0.3390 -2082.857
 83   3    706.5    241.5   0.2103   0.5810   0.3621   0.9143   0.3621 -2060.590
 83   4    706.5    241.5   0.2066   0.6476   0.3190   0.9568   0.3190 -2068.367
 83   5    706.5    241.5   0.2542   0.8439   0.3012   1.2132   0.3012 -2152.353
 83   6    706.5    241.5   0.2332   0.5818   0.4008   0.9659   0.4008 -2089.584
 83   7    706.5    241.5   0.2334   0.5727   0.4076   0.9595   0.4076 -2088.096
 83   8    706.5    241.5   0.2187   0.6263   0.3492   0.9676   0.3492 -2079.076
 83   9    706.5    241.5   0.2257   0.5677   0.3976   0.9385   0.3976 -2078.871
 83  10    706.5    241.5   0.2253   0.5611   0.4016   0.9326   0.4016 -2077.051
 83  11    706.5    241.5   0.2329   0.5491   0.4241   0.9404   0.4241 -2083.300
 83  12    706.5    241.5   0.2328   0.5567   0.4183   0.9460   0.4183 -2084.927
 83  13    706.5    241.5   0.2329   0.5491   0.4241   0.9404   0.4241 -2083.300
 83  14    706.5    241.5   0.2283   0.5851   0.3902   0.9576   0.3902 -2084.183
 83  15    706.5    241.5   0.1909   0.7104   0.2688   0.9698   0.2688 -2054.106
 83  16    706.5    241.5   0.1976   0.6340   0.3117   0.9264   0.3117 -2054.032
 83  17    706.5    241.5   0.1974   0.6931   0.2848   0.9710   0.2848 -2065.486
 83  18    706.5    241.5   0.1961   0.6269   0.3129   0.9177   0.3129 -2052.603
 83  19    706.5    241.5   0.1964   0.6563   0.2993   0.9408   0.2993 -2058.630
 83  20    706.5    241.5   0.1947   0.6684   0.2914   0.9462   0.2914 -2057.604
 83  21    706.5    241.5   0.2021   0.6005   0.3365   0.9107   0.3365 -2055.970
 83  22    706.5    241.5   0.2021   0.6005   0.3365   0.9107   0.3365 -2055.970
 83  23    706.5    241.5   0.1851   0.6272   0.2951   0.8931   0.2951 -2039.635
 83  24    706.5    241.5   0.1725   0.5867   0.2941   0.8341   0.2941 -2011.916
 83  25    706.5    241.5   0.1831   0.5844   0.3134   0.8560   0.3134 -2026.749
 83  26    706.5    241.5   0.1802   0.5248   0.3434   0.8039   0.3434 -2010.458
 83  27    706.5    241.5   0.1783   0.5357   0.3327   0.8080   0.3327 -2011.649
 83  28    706.5    241.5   0.1786   0.5057   0.3531   0.7857   0.3531 -2005.186
 83  29    706.5    241.5   0.1765   0.6949   0.2540   0.9256   0.2540 -2036.773
 83  30    706.5    241.5   0.1793   0.6001   0.2988   0.8594   0.2988 -2021.393
 83  31    706.5    241.5   0.1714   0.6741   0.2543   0.8985   0.2543 -2024.213
 83  32    706.5    241.5   0.1715   0.6734   0.2546   0.8981   0.2546 -2024.291
 83  33    706.5    241.5   0.1701   0.6612   0.2573   0.8856   0.2573 -2021.062
 83  34    706.5    241.5   0.1820   0.6999   0.2601   0.9419   0.2601 -2045.643
 83  35    706.5    241.5   0.1869   0.7341   0.2546   0.9789   0.2546 -2056.696
 83  36    706.5    241.5   0.1895   0.5585   0.3394   0.8506   0.3394 -2031.132
 83  37    706.5    241.5   0.1893   0.5727   0.3306   0.8610   0.3306 -2034.558
 83  38    706.5    241.5   0.1895   0.5585   0.3394   0.8506   0.3394 -2031.132
 83  39    706.5    241.5   0.1687   0.5998   0.2813   0.8357   0.2813 -2009.200
 83  40    706.5    241.5   0.1743   0.6042   0.2885   0.8514   0.2885 -2018.419
 83  41    706.5    241.5   0.1742   0.6062   0.2873   0.8527   0.2873 -2018.162
 83  42    706.5    241.5   0.1743   0.5972   0.2919   0.8461   0.2919 -2016.762
 83  43    706.5    241.5   0.1709   0.6577   0.2598   0.8847   0.2598 -2021.481
 83  44    706.5    241.5   0.1781   0.6783   0.2625   0.9165   0.2625 -2036.043
 83  45    706.5    241.5   0.1689   0.7133   0.2368   0.9229   0.2368 -2028.204
 83  46    706.5    241.5   0.1785   0.7470   0.2389   0.9698   0.2389 -2047.321
 83  47    706.5    241.5   0.1794   0.7229   0.2482   0.9536   0.2482 -2041.353
 83  48    706.5    241.5   0.1805   0.7438   0.2427   0.9721   0.2427 -2045.848
 83  49    706.5    241.5   0.1805   0.7438   0.2427   0.9721   0.2427 -2045.848
 83  50    706.5    241.5   0.1863   0.7818   0.2384   1.0141   0.2384 -2060.237
 83  51    706.5    241.5   0.0951   0.4915   0.1934   0.5882   0.1934 -1857.189
 83  52    706.5    241.5   0.0951   0.4915   0.1934   0.5882   0.1934 -1857.189
 83  53    706.5    241.5   0.0954   0.4569   0.2087   0.5624   0.2087 -1847.742
 83  54    706.5    241.5   0.0908   0.3757   0.2417   0.4902   0.2417 -1814.740
 83  55    706.5    241.5   0.0908   0.3757   0.2417   0.4902   0.2417 -1814.740
 83  56    706.5    241.5   0.0892   0.3690   0.2418   0.4815   0.2418 -1809.468
 83  57    706.5    241.5   0.0892   0.3690   0.2418   0.4815   0.2418 -1809.468
 83  58    706.5    241.5   0.1011   0.3631   0.2783   0.5035   0.2783 -1831.826
 83  59    706.5    241.5   0.1009   0.3519   0.2866   0.4944   0.2866 -1827.399
 83  60    706.5    241.5   0.1045   0.4070   0.2567   0.5447   0.2567 -1853.004
 83  61    706.5    241.5   0.0162   0.1189   0.1363   0.1271   0.1363 -1494.477
 83  62    706.5    241.5   0.0312   0.1772   0.1762   0.2053   0.1762 -1581.190
 83  63    706.5    241.5   0.0312   0.1868   0.1671   0.2125   0.1671 -1586.590
 83  64    706.5    241.5   0.0086   0.0346   0.2493   0.0458   0.2493 -1388.719
 83  65    706.5    241.5   0.0086   0.0346   0.2493   0.0458   0.2493 -1388.719
 83  66    706.5    241.5   0.0086   0.0346   0.2493   0.0458   0.2493 -1388.719
 83  67    706.5    241.5   0.0086   0.0307   0.2815   0.0428   0.2815 -1384.256
 83  68    706.5    241.5   0.0086   0.0346   0.2493   0.0458   0.2493 -1388.719
 83  69    706.5    241.5   0.0086   0.0346   0.2493   0.0458   0.2493 -1388.719
 83  70    706.5    241.5   0.0086   0.0346   0.2493   0.0458   0.2493 -1388.719
 83  71    706.5    241.5   0.0086   0.0346   0.2493   0.0458   0.2493 -1388.719
 83  72    706.5    241.5   0.0086   0.0307   0.2808   0.0428   0.2808 -1384.242
 83  73    706.5    241.5   0.0086   0.0307   0.2808   0.0428   0.2808 -1384.242
 83  74    706.5    241.5   0.0086   0.0307   0.2808   0.0428   0.2808 -1384.242
 83  75    706.5    241.5   0.0072   0.0268   0.2679   0.0366   0.2679 -1373.752
 83  76    706.5    241.5   0.0086   0.0346   0.2493   0.0458   0.2493 -1388.719
 83  77    706.5    241.5   0.0086   0.0307   0.2808   0.0428   0.2808 -1384.242
 83  78    706.5    241.5   0.0072   0.0346   0.2075   0.0425   0.2075 -1382.824
 83  79    706.5    241.5   0.0086   0.0346   0.2493   0.0458   0.2493 -1388.719
 83  80    706.5    241.5   0.0086   0.0346   0.2493   0.0458   0.2493 -1388.719
 83  81    706.5    241.5   0.0086   0.0307   0.2808   0.0428   0.2808 -1384.242
 83  82    706.5    241.5   0.0000   0.0075   0.0010   0.0058   0.0010 -1312.924
 84   1    706.5    241.5   0.2487   0.8236   0.3019   1.1853   0.3019 -2141.718
 84   2    706.5    241.5   0.2175   0.6402   0.3398   0.9756   0.3398 -2082.997
 84   3    706.5    241.5   0.2104   0.5799   0.3628   0.9137   0.3628 -2060.718
 84   4    706.5    241.5   0.2067   0.6464   0.3197   0.9561   0.3197 -2068.510
 84   5    706.5    241.5   0.2540   0.8447   0.3007   1.2136   0.3007 -2152.335
 84   6    706.5    241.5   0.2306   0.5833   0.3953   0.9612   0.3953 -2086.932
 84   7    706.5    241.5   0.2308   0.5742   0.4020   0.9549   0.4020 -2085.448
 84   8    706.5    241.5   0.2167   0.6263   0.3460   0.9631   0.3460 -2076.614
 84   9    706.5    241.5   0.2237   0.5670   0.3946   0.9336   0.3946 -2076.530
 84  10    706.5    241.5   0.2234   0.5604   0.3985   0.9277   0.3985 -2074.705
 84  11    706.5    241.5   0.2308   0.5493   0.4203   0.9359   0.4203 -2080.896
 84  12    706.5    241.5   0.2308   0.5568   0.4145   0.9414   0.4145 -2082.524
 84  13    706.5    241.5   0.2308   0.5493   0.4203   0.9359   0.4203 -2080.896
 84  14    706.5    241.5   0.2263   0.5844   0.3873   0.9526   0.3873 -2081.857
 84  15    706.5    241.5   0.1890   0.7102   0.2662   0.9653   0.2662 -2051.511
 84  16    706.5    241.5   0.1957   0.6340   0.3086   0.9220   0.3086 -2051.464
 84  17    706.5    241.5   0.1954   0.6930   0.2820   0.9665   0.2820 -2062.923
 84  18    706.5    241.5   0.1942   0.6269   0.3098   0.9132   0.3098 -2050.028
 84  19    706.5    241.5   0.1945   0.6562   0.2963   0.9363   0.2963 -2056.059
 84  20    706.5    241.5   0.1928   0.6683   0.2885   0.9418   0.2885 -2055.024
 84  21    706.5    241.5   0.2001   0.6005   0.3332   0.9062   0.3332 -2053.423
 84  22    706.5    241.5   0.2001   0.6005   0.3332   0.9062   0.3332 -2053.423
 84  23    706.5    241.5   0.1827   0.6281   0.2909   0.8885   0.2909 -2036.681
 84  24    706.5    241.5   0.1707   0.5859   0.2913   0.8294   0.2913 -2009.302
 84  25    706.5    241.5   0.1812   0.5836   0.3106   0.8512   0.3106 -2024.196
 84  26    706.5    241.5   0.1783   0.5241   0.3403   0.7993   0.3403 -2007.873
 84  27    706.5    241.5   0.1764   0.5350   0.3297   0.8033   0.3297 -2009.056
 84  28    706.5    241.5   0.1767   0.5050   0.3499   0.7811   0.3499 -2002.587
 84  29    706.5    241.5   0.1746   0.6937   0.2517   0.9206   0.2517 -2034.209
 84  30    706.5    241.5   0.1770   0.6010   0.2945   0.8550   0.2945 -2018.400
 84  31    706.5    241.5   0.1696   0.6731   0.2519   0.8936   0.2519 -2021.615
 84  32    706.5    241.5   0.1696   0.6724   0.2523   0.8932   0.2523 -2021.692
 84  33    706.5    241.5   0.1683   0.6603   0.2548   0.8808   0.2548 -2018.452
 84  34    706.5    241.5   0.1801   0.6989   0.2578   0.9369   0.2578 -2043.112
 84  35    706.5    241.5   0.1850   0.7330   0.2524   0.9738   0.2524 -2054.200
 84  36    706.5    241.5   0.1876   0.5579   0.3363   0.8459   0.3363 -2028.608
 84  37    706.5    241.5   0.1874   0.5728   0.3272   0.8567   0.3272 -2031.940
 84  38    706.5    241.5   0.1876   0.5579   0.3363   0.8459   0.3363 -2028.608
 84  39    706.5    241.5   0.1669   0.5997   0.2782   0.8314   0.2782 -2006.465
 84  40    706.5    241.5   0.1724   0.6034   0.2858   0.8467   0.2858 -2015.821
 84  41    706.5    241.5   0.1723   0.6054   0.2847   0.8479   0.2847 -2015.564
 84  42    706.5    241.5   0.1725   0.5964   0.2892   0.8414   0.2892 -2014.162
 84  43    706.5    241.5   0.1690   0.6568   0.2574   0.8799   0.2574 -2018.876
 84  44    706.5    241.5   0.1762   0.6774   0.2601   0.9116   0.2601 -2033.484
 84  45    706.5    241.5   0.1671   0.7123   0.2346   0.9180   0.2346 -2025.600
 84  46    706.5    241.5   0.1766   0.7458   0.2368   0.9648   0.2368 -2044.781
 84  47    706.5    241.5   0.1776   0.7226   0.2457   0.9492   0.2457 -2038.694
 84  48    706.5    241.5   0.1787   0.7426   0.2406   0.9670   0.2406 -2043.319
 84  49    706.5    241.5   0.1787   0.7426   0.2406   0.9670   0.2406 -2043.319
 84  50    706.5    241.5   0.1844   0.7814   0.2360   1.0095   0.2360 -2057.624
 84  51    706.5    241.5   0.0934   0.4909   0.1903   0.5840   0.1903 -1853.940
 84  52    706.5    241.5   0.0934   0.4909   0.1903   0.5840   0.1903 -1853.940
 84  53    706.5    241.5   0.0937   0.4563   0.2053   0.5582   0.2053 -1844.487
 84  54    706.5    241.5   0.0891   0.3757   0.2372   0.4864   0.2372 -1811.340
 84  55    706.5    241.5   0.0891   0.3757   0.2372   0.4864   0.2372 -1811.340
 84  56    706.5    241.5   0.0875   0.3690   0.2372   0.4777   0.2372 -1806.049
 84  57    706.5    241.5   0.0875   0.3690   0.2372   0.4777   0.2372 -1806.049
 84  58    706.5    241.5   0.0993   0.3632   0.2735   0.4997   0.2735 -1828.535
 84  59    706.5    241.5   0.0991   0.3520   0.2817   0.4906   0.2817 -1824.104
 84  60    706.5    241.5   0.1028   0.4066   0.2528   0.5405   0.2528 -1849.828
 84  61    706.5    241.5   0.0146   0.1193   0.1220   0.1237   0.1220 -1488.715
 84  62    706.5    241.5   0.0297   0.1770   0.1678   0.2017   0.1678 -1576.708
 84  63    706.5    241.5   0.0297   0.1866   0.1591   0.2090   0.1591 -1582.110
 84  64    706.5    241.5   0.0072   0.0346   0.2078   0.0425   0.2078 -1382.835
 84  65    706.5    241.5   0.0072   0.0346   0.2078   0.0425   0.2078 -1382.835
 84  66    706.5    241.5   0.0072   0.0346   0.2078   0.0425   0.2078 -1382.835
 84  67    706.5    241.5   0.0072   0.0306   0.2347   0.0395   0.2347 -1378.371
 84  68    706.5    241.5   0.0072   0.0346   0.2078   0.0425   0.2078 -1382.835
 84  69    706.5    241.5   0.0072   0.0346   0.2078   0.0425   0.2078 -1382.835
 84  70    706.5    241.5   0.0072   0.0346   0.2078   0.0425   0.2078 -1382.835
 84  71    706.5    241.5   0.0072   0.0346   0.2078   0.0425   0.2078 -1382.835
 84  72    706.5    241.5   0.0072   0.0307   0.2341   0.0395   0.2341 -1378.357
 84  73    706.5    241.5   0.0072   0.0307   0.2341   0.0395   0.2341 -1378.357
 84  74    706.5    241.5   0.0072   0.0307   0.2341   0.0395   0.2341 -1378.357
 84  75    706.5    241.5   0.0057   0.0268   0.2144   0.0333   0.2144 -1367.663
 84  76    706.5    241.5   0.0072   0.0346   0.2078   0.0425   0.2078 -1382.835
 84  77    706.5    241.5   0.0072   0.0307   0.2341   0.0395   0.2341 -1378.357
 84  78    706.5    241.5   0.0057   0.0346   0.1661   0.0393   0.1661 -1376.738
 84  79    706.5    241.5   0.0072   0.0346   0.2078   0.0425   0.2078 -1382.835
 84  80    706.5    241.5   0.0072   0.0346   0.2078   0.0425   0.2078 -1382.835
 84  81    706.5    241.5   0.0072   0.0307   0.2341   0.0395   0.2341 -1378.357
 84  82    706.5    241.5   0.0014   0.0076   0.1897   0.0090   0.1897 -1321.526
 84  83    706.5    241.5   0.0014   0.0000  99.0000   0.0032  99.0000 -1307.644
 85   1    706.5    241.5   0.2488   0.8120   0.3064   1.1768   0.3064 -2140.599
 85   2    706.5    241.5   0.2177   0.6309   0.3451   0.9688   0.3451 -2081.610
 85   3    706.5    241.5   0.2105   0.5715   0.3683   0.9074   0.3683 -2059.226
 85   4    706.5    241.5   0.2068   0.6373   0.3245   0.9493   0.3245 -2067.133
 85   5    706.5    241.5   0.2542   0.8329   0.3052   1.2048   0.3052 -2151.242
 85   6    706.5    241.5   0.2307   0.5746   0.4015   0.9550   0.4015 -2085.448
 85   7    706.5    241.5   0.2310   0.5656   0.4084   0.9487   0.4084 -2083.947
 85   8    706.5    241.5   0.2168   0.6172   0.3513   0.9565   0.3513 -2075.204
 85   9    706.5    241.5   0.2239   0.5586   0.4008   0.9275   0.4008 -2075.015
 85  10    706.5    241.5   0.2235   0.5521   0.4049   0.9216   0.4049 -2073.178
 85  11    706.5    241.5   0.2310   0.5409   0.4271   0.9299   0.4271 -2079.348
 85  12    706.5    241.5   0.2309   0.5483   0.4212   0.9354   0.4212 -2080.990
 85  13    706.5    241.5   0.2310   0.5409   0.4271   0.9299   0.4271 -2079.348
 85  14    706.5    241.5   0.2265   0.5757   0.3934   0.9464   0.3934 -2080.374
 85  15    706.5    241.5   0.1891   0.7002   0.2701   0.9580   0.2701 -2050.232
 85  16    706.5    241.5   0.1958   0.6249   0.3133   0.9153   0.3133 -2050.065
 85  17    706.5    241.5   0.1955   0.6832   0.2862   0.9593   0.2862 -2061.618
 85  18    706.5    241.5   0.1943   0.6180   0.3144   0.9067   0.3144 -2048.617
 85  19    706.5    241.5   0.1946   0.6471   0.3007   0.9296   0.3007 -2054.696
 85  20    706.5    241.5   0.1929   0.6589   0.2928   0.9349   0.2928 -2053.681
 85  21    706.5    241.5   0.2002   0.5918   0.3383   0.8999   0.3383 -2051.967
 85  22    706.5    241.5   0.2002   0.5918   0.3383   0.8999   0.3383 -2051.967
 85  23    706.5    241.5   0.1828   0.6194   0.2951   0.8821   0.2951 -2035.271
 85  24    706.5    241.5   0.1708   0.5777   0.2956   0.8233   0.2956 -2007.818
 85  25    706.5    241.5   0.1813   0.5753   0.3152   0.8451   0.3152 -2022.708
 85  26    706.5    241.5   0.1784   0.5165   0.3455   0.7936   0.3455 -2006.271
 85  27    706.5    241.5   0.1765   0.5273   0.3347   0.7976   0.3347 -2007.476
 85  28    706.5    241.5   0.1768   0.4976   0.3553   0.7756   0.3553 -2000.945
 85  29    706.5    241.5   0.1747   0.6844   0.2552   0.9137   0.2552 -2032.904
 85  30    706.5    241.5   0.1771   0.5925   0.2989   0.8487   0.2989 -2016.943
 85  31    706.5    241.5   0.1697   0.6639   0.2556   0.8867   0.2556 -2020.277
 85  32    706.5    241.5   0.1697   0.6632   0.2559   0.8863   0.2559 -2020.354
 85  33    706.5    241.5   0.1684   0.6511   0.2586   0.8740   0.2586 -2017.094
 85  34    706.5    241.5   0.1802   0.6892   0.2615   0.9297   0.2615 -2041.815
 85  35    706.5    241.5   0.1851   0.7229   0.2560   0.9663   0.2560 -2052.954
 85  36    706.5    241.5   0.1878   0.5496   0.3416   0.8399   0.3416 -2027.073
 85  37    706.5    241.5   0.1875   0.5644   0.3323   0.8506   0.3323 -2030.432
 85  38    706.5    241.5   0.1878   0.5496   0.3416   0.8399   0.3416 -2027.073
 85  39    706.5    241.5   0.1670   0.5912   0.2824   0.8251   0.2824 -2005.005
 85  40    706.5    241.5   0.1725   0.5948   0.2901   0.8404   0.2901 -2014.368
 85  41    706.5    241.5   0.1724   0.5968   0.2889   0.8416   0.2889 -2014.114
 85  42    706.5    241.5   0.1726   0.5879   0.2935   0.8351   0.2935 -2012.696
 85  43    706.5    241.5   0.1691   0.6477   0.2611   0.8731   0.2611 -2017.512
 85  44    706.5    241.5   0.1763   0.6679   0.2640   0.9046   0.2640 -2032.154
 85  45    706.5    241.5   0.1672   0.7025   0.2380   0.9107   0.2380 -2024.322
 85  46    706.5    241.5   0.1767   0.7356   0.2402   0.9572   0.2402 -2043.552
 85  47    706.5    241.5   0.1776   0.7127   0.2492   0.9418   0.2492 -2037.432
 85  48    706.5    241.5   0.1788   0.7325   0.2440   0.9595   0.2440 -2042.086
 85  49    706.5    241.5   0.1788   0.7325   0.2440   0.9595   0.2440 -2042.086
 85  50    706.5    241.5   0.1845   0.7708   0.2394   1.0016   0.2394 -2056.445
 85  51    706.5    241.5   0.0934   0.4909   0.1903   0.5840   0.1903 -1853.940
 85  52    706.5    241.5   0.0934   0.4909   0.1903   0.5840   0.1903 -1853.940
 85  53    706.5    241.5   0.0937   0.4563   0.2053   0.5582   0.2053 -1844.487
 85  54    706.5    241.5   0.0891   0.3757   0.2372   0.4864   0.2372 -1811.340
 85  55    706.5    241.5   0.0891   0.3757   0.2372   0.4864   0.2372 -1811.340
 85  56    706.5    241.5   0.0875   0.3690   0.2372   0.4777   0.2372 -1806.049
 85  57    706.5    241.5   0.0875   0.3690   0.2372   0.4777   0.2372 -1806.049
 85  58    706.5    241.5   0.0993   0.3632   0.2735   0.4997   0.2735 -1828.535
 85  59    706.5    241.5   0.0991   0.3520   0.2817   0.4906   0.2817 -1824.104
 85  60    706.5    241.5   0.1029   0.3999   0.2572   0.5356   0.2572 -1847.981
 85  61    706.5    241.5   0.0146   0.1150   0.1266   0.1204   0.1266 -1485.554
 85  62    706.5    241.5   0.0297   0.1723   0.1725   0.1982   0.1725 -1573.964
 85  63    706.5    241.5   0.0297   0.1818   0.1634   0.2053   0.1634 -1579.421
 85  64    706.5    241.5   0.0072   0.0307   0.2345   0.0395   0.2345 -1378.367
 85  65    706.5    241.5   0.0072   0.0307   0.2345   0.0395   0.2345 -1378.367
 85  66    706.5    241.5   0.0072   0.0307   0.2345   0.0395   0.2345 -1378.367
 85  67    706.5    241.5   0.0072   0.0267   0.2690   0.0365   0.2690 -1373.773
 85  68    706.5    241.5   0.0072   0.0307   0.2345   0.0395   0.2345 -1378.367
 85  69    706.5    241.5   0.0072   0.0307   0.2345   0.0395   0.2345 -1378.367
 85  70    706.5    241.5   0.0072   0.0307   0.2345   0.0395   0.2345 -1378.367
 85  71    706.5    241.5   0.0072   0.0307   0.2345   0.0395   0.2345 -1378.367
 85  72    706.5    241.5   0.0072   0.0268   0.2683   0.0365   0.2683 -1373.761
 85  73    706.5    241.5   0.0072   0.0268   0.2683   0.0365   0.2683 -1373.761
 85  74    706.5    241.5   0.0072   0.0268   0.2683   0.0365   0.2683 -1373.761
 85  75    706.5    241.5   0.0057   0.0229   0.2508   0.0303   0.2508 -1362.920
 85  76    706.5    241.5   0.0072   0.0307   0.2345   0.0395   0.2345 -1378.367
 85  77    706.5    241.5   0.0072   0.0268   0.2683   0.0365   0.2683 -1373.761
 85  78    706.5    241.5   0.0057   0.0307   0.1874   0.0363   0.1874 -1372.270
 85  79    706.5    241.5   0.0072   0.0307   0.2345   0.0395   0.2345 -1378.367
 85  80    706.5    241.5   0.0072   0.0307   0.2345   0.0395   0.2345 -1378.367
 85  81    706.5    241.5   0.0072   0.0268   0.2683   0.0365   0.2683 -1373.761
 85  82    706.5    241.5   0.0014   0.0038   0.3805   0.0061   0.3805 -1315.278
 85  83    706.5    241.5   0.0014   0.0038   0.3798   0.0061   0.3798 -1315.277
 85  84    706.5    241.5   0.0000   0.0040   0.0010   0.0030   0.0010 -1306.678
 86   1    706.5    241.5   0.2488   0.8120   0.3064   1.1768   0.3064 -2140.599
 86   2    706.5    241.5   0.2177   0.6309   0.3451   0.9688   0.3451 -2081.610
 86   3    706.5    241.5   0.2105   0.5715   0.3683   0.9074   0.3683 -2059.226
 86   4    706.5    241.5   0.2068   0.6373   0.3245   0.9493   0.3245 -2067.133
 86   5    706.5    241.5   0.2542   0.8329   0.3052   1.2048   0.3052 -2151.242
 86   6    706.5    241.5   0.2307   0.5746   0.4015   0.9550   0.4015 -2085.448
 86   7    706.5    241.5   0.2310   0.5656   0.4084   0.9487   0.4084 -2083.947
 86   8    706.5    241.5   0.2168   0.6172   0.3513   0.9565   0.3513 -2075.204
 86   9    706.5    241.5   0.2239   0.5586   0.4008   0.9275   0.4008 -2075.015
 86  10    706.5    241.5   0.2235   0.5521   0.4049   0.9216   0.4049 -2073.178
 86  11    706.5    241.5   0.2310   0.5409   0.4271   0.9299   0.4271 -2079.348
 86  12    706.5    241.5   0.2309   0.5483   0.4212   0.9354   0.4212 -2080.990
 86  13    706.5    241.5   0.2310   0.5409   0.4271   0.9299   0.4271 -2079.348
 86  14    706.5    241.5   0.2265   0.5757   0.3934   0.9464   0.3934 -2080.374
 86  15    706.5    241.5   0.1891   0.7002   0.2701   0.9580   0.2701 -2050.232
 86  16    706.5    241.5   0.1958   0.6249   0.3133   0.9153   0.3133 -2050.065
 86  17    706.5    241.5   0.1955   0.6832   0.2862   0.9593   0.2862 -2061.618
 86  18    706.5    241.5   0.1943   0.6180   0.3144   0.9067   0.3144 -2048.617
 86  19    706.5    241.5   0.1946   0.6471   0.3007   0.9296   0.3007 -2054.696
 86  20    706.5    241.5   0.1929   0.6589   0.2928   0.9349   0.2928 -2053.681
 86  21    706.5    241.5   0.2002   0.5918   0.3383   0.8999   0.3383 -2051.967
 86  22    706.5    241.5   0.2002   0.5918   0.3383   0.8999   0.3383 -2051.967
 86  23    706.5    241.5   0.1828   0.6194   0.2951   0.8821   0.2951 -2035.271
 86  24    706.5    241.5   0.1708   0.5777   0.2956   0.8233   0.2956 -2007.818
 86  25    706.5    241.5   0.1813   0.5753   0.3152   0.8451   0.3152 -2022.708
 86  26    706.5    241.5   0.1784   0.5165   0.3455   0.7936   0.3455 -2006.271
 86  27    706.5    241.5   0.1765   0.5273   0.3347   0.7976   0.3347 -2007.476
 86  28    706.5    241.5   0.1768   0.4976   0.3553   0.7756   0.3553 -2000.945
 86  29    706.5    241.5   0.1747   0.6844   0.2552   0.9137   0.2552 -2032.904
 86  30    706.5    241.5   0.1771   0.5925   0.2989   0.8487   0.2989 -2016.943
 86  31    706.5    241.5   0.1697   0.6639   0.2556   0.8867   0.2556 -2020.277
 86  32    706.5    241.5   0.1697   0.6632   0.2559   0.8863   0.2559 -2020.354
 86  33    706.5    241.5   0.1684   0.6511   0.2586   0.8740   0.2586 -2017.094
 86  34    706.5    241.5   0.1802   0.6892   0.2615   0.9297   0.2615 -2041.815
 86  35    706.5    241.5   0.1851   0.7229   0.2560   0.9663   0.2560 -2052.954
 86  36    706.5    241.5   0.1878   0.5496   0.3416   0.8399   0.3416 -2027.073
 86  37    706.5    241.5   0.1875   0.5644   0.3323   0.8506   0.3323 -2030.432
 86  38    706.5    241.5   0.1878   0.5496   0.3416   0.8399   0.3416 -2027.073
 86  39    706.5    241.5   0.1670   0.5912   0.2824   0.8251   0.2824 -2005.005
 86  40    706.5    241.5   0.1725   0.5948   0.2901   0.8404   0.2901 -2014.368
 86  41    706.5    241.5   0.1724   0.5968   0.2889   0.8416   0.2889 -2014.114
 86  42    706.5    241.5   0.1726   0.5879   0.2935   0.8351   0.2935 -2012.696
 86  43    706.5    241.5   0.1691   0.6477   0.2611   0.8731   0.2611 -2017.512
 86  44    706.5    241.5   0.1763   0.6679   0.2640   0.9046   0.2640 -2032.154
 86  45    706.5    241.5   0.1672   0.7025   0.2380   0.9107   0.2380 -2024.322
 86  46    706.5    241.5   0.1767   0.7356   0.2402   0.9572   0.2402 -2043.552
 86  47    706.5    241.5   0.1776   0.7127   0.2492   0.9418   0.2492 -2037.432
 86  48    706.5    241.5   0.1788   0.7325   0.2440   0.9595   0.2440 -2042.086
 86  49    706.5    241.5   0.1788   0.7325   0.2440   0.9595   0.2440 -2042.086
 86  50    706.5    241.5   0.1845   0.7708   0.2394   1.0016   0.2394 -2056.445
 86  51    706.5    241.5   0.0934   0.4909   0.1903   0.5840   0.1903 -1853.940
 86  52    706.5    241.5   0.0934   0.4909   0.1903   0.5840   0.1903 -1853.940
 86  53    706.5    241.5   0.0937   0.4563   0.2053   0.5582   0.2053 -1844.487
 86  54    706.5    241.5   0.0891   0.3757   0.2372   0.4864   0.2372 -1811.340
 86  55    706.5    241.5   0.0891   0.3757   0.2372   0.4864   0.2372 -1811.340
 86  56    706.5    241.5   0.0875   0.3690   0.2372   0.4777   0.2372 -1806.049
 86  57    706.5    241.5   0.0875   0.3690   0.2372   0.4777   0.2372 -1806.049
 86  58    706.5    241.5   0.0993   0.3632   0.2735   0.4997   0.2735 -1828.535
 86  59    706.5    241.5   0.0991   0.3520   0.2817   0.4906   0.2817 -1824.104
 86  60    706.5    241.5   0.1029   0.3999   0.2572   0.5356   0.2572 -1847.981
 86  61    706.5    241.5   0.0146   0.1150   0.1266   0.1204   0.1266 -1485.554
 86  62    706.5    241.5   0.0297   0.1723   0.1725   0.1982   0.1725 -1573.964
 86  63    706.5    241.5   0.0297   0.1818   0.1634   0.2053   0.1634 -1579.421
 86  64    706.5    241.5   0.0072   0.0307   0.2345   0.0395   0.2345 -1378.367
 86  65    706.5    241.5   0.0072   0.0307   0.2345   0.0395   0.2345 -1378.367
 86  66    706.5    241.5   0.0072   0.0307   0.2345   0.0395   0.2345 -1378.367
 86  67    706.5    241.5   0.0072   0.0267   0.2690   0.0365   0.2690 -1373.773
 86  68    706.5    241.5   0.0072   0.0307   0.2345   0.0395   0.2345 -1378.367
 86  69    706.5    241.5   0.0072   0.0307   0.2345   0.0395   0.2345 -1378.367
 86  70    706.5    241.5   0.0072   0.0307   0.2345   0.0395   0.2345 -1378.367
 86  71    706.5    241.5   0.0072   0.0307   0.2345   0.0395   0.2345 -1378.367
 86  72    706.5    241.5   0.0072   0.0268   0.2683   0.0365   0.2683 -1373.761
 86  73    706.5    241.5   0.0072   0.0268   0.2683   0.0365   0.2683 -1373.761
 86  74    706.5    241.5   0.0072   0.0268   0.2683   0.0365   0.2683 -1373.761
 86  75    706.5    241.5   0.0057   0.0229   0.2508   0.0303   0.2508 -1362.920
 86  76    706.5    241.5   0.0072   0.0307   0.2345   0.0395   0.2345 -1378.367
 86  77    706.5    241.5   0.0072   0.0268   0.2683   0.0365   0.2683 -1373.761
 86  78    706.5    241.5   0.0057   0.0307   0.1874   0.0363   0.1874 -1372.270
 86  79    706.5    241.5   0.0072   0.0307   0.2345   0.0395   0.2345 -1378.367
 86  80    706.5    241.5   0.0072   0.0307   0.2345   0.0395   0.2345 -1378.367
 86  81    706.5    241.5   0.0072   0.0268   0.2683   0.0365   0.2683 -1373.761
 86  82    706.5    241.5   0.0014   0.0038   0.3805   0.0061   0.3805 -1315.278
 86  83    706.5    241.5   0.0014   0.0038   0.3797   0.0061   0.3797 -1315.277
 86  84    706.5    241.5   0.0000   0.0040   0.0010   0.0030   0.0010 -1306.678
 86  85    706.5    241.5   0.0000   0.0000  99.0000   0.0000  99.0000 -1299.039
 87   1    706.5    241.5   0.2488   0.8120   0.3064   1.1768   0.3064 -2140.599
 87   2    706.5    241.5   0.2177   0.6309   0.3451   0.9688   0.3451 -2081.610
 87   3    706.5    241.5   0.2105   0.5715   0.3683   0.9074   0.3683 -2059.226
 87   4    706.5    241.5   0.2068   0.6373   0.3245   0.9493   0.3245 -2067.133
 87   5    706.5    241.5   0.2542   0.8329   0.3052   1.2048   0.3052 -2151.242
 87   6    706.5    241.5   0.2307   0.5746   0.4015   0.9550   0.4015 -2085.448
 87   7    706.5    241.5   0.2310   0.5656   0.4084   0.9487   0.4084 -2083.947
 87   8    706.5    241.5   0.2168   0.6172   0.3513   0.9565   0.3513 -2075.204
 87   9    706.5    241.5   0.2239   0.5586   0.4008   0.9275   0.4008 -2075.015
 87  10    706.5    241.5   0.2235   0.5521   0.4049   0.9216   0.4049 -2073.178
 87  11    706.5    241.5   0.2310   0.5409   0.4271   0.9299   0.4271 -2079.348
 87  12    706.5    241.5   0.2309   0.5483   0.4212   0.9354   0.4212 -2080.990
 87  13    706.5    241.5   0.2310   0.5409   0.4271   0.9299   0.4271 -2079.348
 87  14    706.5    241.5   0.2265   0.5757   0.3934   0.9464   0.3934 -2080.374
 87  15    706.5    241.5   0.1891   0.7002   0.2701   0.9580   0.2701 -2050.232
 87  16    706.5    241.5   0.1958   0.6249   0.3133   0.9153   0.3133 -2050.065
 87  17    706.5    241.5   0.1955   0.6832   0.2862   0.9593   0.2862 -2061.618
 87  18    706.5    241.5   0.1943   0.6180   0.3144   0.9067   0.3144 -2048.617
 87  19    706.5    241.5   0.1946   0.6471   0.3007   0.9296   0.3007 -2054.696
 87  20    706.5    241.5   0.1929   0.6589   0.2928   0.9349   0.2928 -2053.681
 87  21    706.5    241.5   0.2002   0.5918   0.3383   0.8999   0.3383 -2051.967
 87  22    706.5    241.5   0.2002   0.5918   0.3383   0.8999   0.3383 -2051.967
 87  23    706.5    241.5   0.1828   0.6194   0.2951   0.8821   0.2951 -2035.271
 87  24    706.5    241.5   0.1708   0.5777   0.2956   0.8233   0.2956 -2007.818
 87  25    706.5    241.5   0.1813   0.5753   0.3152   0.8451   0.3152 -2022.708
 87  26    706.5    241.5   0.1784   0.5165   0.3455   0.7936   0.3455 -2006.271
 87  27    706.5    241.5   0.1765   0.5273   0.3347   0.7976   0.3347 -2007.476
 87  28    706.5    241.5   0.1768   0.4976   0.3553   0.7756   0.3553 -2000.945
 87  29    706.5    241.5   0.1747   0.6844   0.2552   0.9137   0.2552 -2032.904
 87  30    706.5    241.5   0.1771   0.5925   0.2989   0.8487   0.2989 -2016.943
 87  31    706.5    241.5   0.1697   0.6639   0.2556   0.8867   0.2556 -2020.277
 87  32    706.5    241.5   0.1697   0.6632   0.2559   0.8863   0.2559 -2020.354
 87  33    706.5    241.5   0.1684   0.6511   0.2586   0.8740   0.2586 -2017.094
 87  34    706.5    241.5   0.1802   0.6892   0.2615   0.9297   0.2615 -2041.815
 87  35    706.5    241.5   0.1851   0.7229   0.2560   0.9663   0.2560 -2052.954
 87  36    706.5    241.5   0.1878   0.5496   0.3416   0.8399   0.3416 -2027.073
 87  37    706.5    241.5   0.1875   0.5644   0.3323   0.8506   0.3323 -2030.432
 87  38    706.5    241.5   0.1878   0.5496   0.3416   0.8399   0.3416 -2027.073
 87  39    706.5    241.5   0.1670   0.5912   0.2824   0.8251   0.2824 -2005.005
 87  40    706.5    241.5   0.1725   0.5948   0.2901   0.8404   0.2901 -2014.368
 87  41    706.5    241.5   0.1724   0.5968   0.2889   0.8416   0.2889 -2014.114
 87  42    706.5    241.5   0.1726   0.5879   0.2935   0.8351   0.2935 -2012.696
 87  43    706.5    241.5   0.1691   0.6477   0.2611   0.8731   0.2611 -2017.512
 87  44    706.5    241.5   0.1763   0.6679   0.2640   0.9046   0.2640 -2032.154
 87  45    706.5    241.5   0.1672   0.7025   0.2380   0.9107   0.2380 -2024.322
 87  46    706.5    241.5   0.1767   0.7356   0.2402   0.9572   0.2402 -2043.552
 87  47    706.5    241.5   0.1776   0.7127   0.2492   0.9418   0.2492 -2037.432
 87  48    706.5    241.5   0.1788   0.7325   0.2440   0.9595   0.2440 -2042.086
 87  49    706.5    241.5   0.1788   0.7325   0.2440   0.9595   0.2440 -2042.086
 87  50    706.5    241.5   0.1845   0.7708   0.2394   1.0016   0.2394 -2056.445
 87  51    706.5    241.5   0.0934   0.4909   0.1903   0.5840   0.1903 -1853.940
 87  52    706.5    241.5   0.0934   0.4909   0.1903   0.5840   0.1903 -1853.940
 87  53    706.5    241.5   0.0937   0.4563   0.2053   0.5582   0.2053 -1844.487
 87  54    706.5    241.5   0.0891   0.3757   0.2372   0.4864   0.2372 -1811.340
 87  55    706.5    241.5   0.0891   0.3757   0.2372   0.4864   0.2372 -1811.340
 87  56    706.5    241.5   0.0875   0.3690   0.2372   0.4777   0.2372 -1806.049
 87  57    706.5    241.5   0.0875   0.3690   0.2372   0.4777   0.2372 -1806.049
 87  58    706.5    241.5   0.0993   0.3632   0.2735   0.4997   0.2735 -1828.535
 87  59    706.5    241.5   0.0991   0.3520   0.2817   0.4906   0.2817 -1824.104
 87  60    706.5    241.5   0.1029   0.3999   0.2572   0.5356   0.2572 -1847.981
 87  61    706.5    241.5   0.0146   0.1150   0.1266   0.1204   0.1266 -1485.554
 87  62    706.5    241.5   0.0297   0.1723   0.1725   0.1982   0.1725 -1573.964
 87  63    706.5    241.5   0.0297   0.1818   0.1634   0.2053   0.1634 -1579.421
 87  64    706.5    241.5   0.0072   0.0307   0.2345   0.0395   0.2345 -1378.367
 87  65    706.5    241.5   0.0072   0.0307   0.2345   0.0395   0.2345 -1378.367
 87  66    706.5    241.5   0.0072   0.0307   0.2345   0.0395   0.2345 -1378.367
 87  67    706.5    241.5   0.0072   0.0267   0.2690   0.0365   0.2690 -1373.773
 87  68    706.5    241.5   0.0072   0.0307   0.2345   0.0395   0.2345 -1378.367
 87  69    706.5    241.5   0.0072   0.0307   0.2345   0.0395   0.2345 -1378.367
 87  70    706.5    241.5   0.0072   0.0307   0.2345   0.0395   0.2345 -1378.367
 87  71    706.5    241.5   0.0072   0.0307   0.2345   0.0395   0.2345 -1378.367
 87  72    706.5    241.5   0.0072   0.0268   0.2683   0.0365   0.2683 -1373.761
 87  73    706.5    241.5   0.0072   0.0268   0.2683   0.0365   0.2683 -1373.761
 87  74    706.5    241.5   0.0072   0.0268   0.2683   0.0365   0.2683 -1373.761
 87  75    706.5    241.5   0.0057   0.0229   0.2508   0.0303   0.2508 -1362.920
 87  76    706.5    241.5   0.0072   0.0307   0.2345   0.0395   0.2345 -1378.367
 87  77    706.5    241.5   0.0072   0.0268   0.2683   0.0365   0.2683 -1373.761
 87  78    706.5    241.5   0.0057   0.0307   0.1874   0.0363   0.1874 -1372.270
 87  79    706.5    241.5   0.0072   0.0307   0.2345   0.0395   0.2345 -1378.367
 87  80    706.5    241.5   0.0072   0.0307   0.2345   0.0395   0.2345 -1378.367
 87  81    706.5    241.5   0.0072   0.0268   0.2683   0.0365   0.2683 -1373.761
 87  82    706.5    241.5   0.0014   0.0038   0.3805   0.0061   0.3805 -1315.278
 87  83    706.5    241.5   0.0014   0.0038   0.3798   0.0061   0.3798 -1315.277
 87  84    706.5    241.5   0.0000   0.0038   0.0010   0.0029   0.0010 -1306.677
 87  85    706.5    241.5   0.0000   0.0000  99.0000   0.0000  99.0000 -1299.039
 87  86    706.5    241.5   0.0000   0.0000  99.0000   0.0000  99.0000 -1299.039
 88   1    706.5    241.5   0.2488   0.8120   0.3064   1.1768   0.3064 -2140.599
 88   2    706.5    241.5   0.2177   0.6309   0.3451   0.9688   0.3451 -2081.610
 88   3    706.5    241.5   0.2105   0.5715   0.3683   0.9074   0.3683 -2059.226
 88   4    706.5    241.5   0.2068   0.6373   0.3245   0.9493   0.3245 -2067.133
 88   5    706.5    241.5   0.2542   0.8329   0.3052   1.2048   0.3052 -2151.242
 88   6    706.5    241.5   0.2307   0.5746   0.4015   0.9550   0.4015 -2085.448
 88   7    706.5    241.5   0.2310   0.5656   0.4084   0.9487   0.4084 -2083.947
 88   8    706.5    241.5   0.2168   0.6172   0.3513   0.9565   0.3513 -2075.204
 88   9    706.5    241.5   0.2239   0.5586   0.4008   0.9275   0.4008 -2075.015
 88  10    706.5    241.5   0.2235   0.5521   0.4049   0.9216   0.4049 -2073.178
 88  11    706.5    241.5   0.2310   0.5409   0.4271   0.9299   0.4271 -2079.348
 88  12    706.5    241.5   0.2309   0.5483   0.4212   0.9354   0.4212 -2080.990
 88  13    706.5    241.5   0.2310   0.5409   0.4271   0.9299   0.4271 -2079.348
 88  14    706.5    241.5   0.2265   0.5757   0.3934   0.9464   0.3934 -2080.374
 88  15    706.5    241.5   0.1891   0.7002   0.2701   0.9580   0.2701 -2050.232
 88  16    706.5    241.5   0.1958   0.6249   0.3133   0.9153   0.3133 -2050.065
 88  17    706.5    241.5   0.1955   0.6832   0.2862   0.9593   0.2862 -2061.618
 88  18    706.5    241.5   0.1943   0.6180   0.3144   0.9067   0.3144 -2048.617
 88  19    706.5    241.5   0.1946   0.6471   0.3007   0.9296   0.3007 -2054.696
 88  20    706.5    241.5   0.1929   0.6589   0.2928   0.9349   0.2928 -2053.681
 88  21    706.5    241.5   0.2002   0.5918   0.3383   0.8999   0.3383 -2051.967
 88  22    706.5    241.5   0.2002   0.5918   0.3383   0.8999   0.3383 -2051.967
 88  23    706.5    241.5   0.1828   0.6194   0.2951   0.8821   0.2951 -2035.271
 88  24    706.5    241.5   0.1708   0.5777   0.2956   0.8233   0.2956 -2007.818
 88  25    706.5    241.5   0.1813   0.5753   0.3152   0.8451   0.3152 -2022.708
 88  26    706.5    241.5   0.1784   0.5165   0.3455   0.7936   0.3455 -2006.271
 88  27    706.5    241.5   0.1765   0.5273   0.3347   0.7976   0.3347 -2007.476
 88  28    706.5    241.5   0.1768   0.4976   0.3553   0.7756   0.3553 -2000.945
 88  29    706.5    241.5   0.1747   0.6844   0.2552   0.9137   0.2552 -2032.904
 88  30    706.5    241.5   0.1771   0.5925   0.2989   0.8487   0.2989 -2016.943
 88  31    706.5    241.5   0.1697   0.6639   0.2556   0.8867   0.2556 -2020.277
 88  32    706.5    241.5   0.1697   0.6632   0.2559   0.8863   0.2559 -2020.354
 88  33    706.5    241.5   0.1684   0.6511   0.2586   0.8740   0.2586 -2017.094
 88  34    706.5    241.5   0.1802   0.6892   0.2615   0.9297   0.2615 -2041.815
 88  35    706.5    241.5   0.1851   0.7229   0.2560   0.9663   0.2560 -2052.954
 88  36    706.5    241.5   0.1878   0.5496   0.3416   0.8399   0.3416 -2027.073
 88  37    706.5    241.5   0.1875   0.5644   0.3323   0.8506   0.3323 -2030.432
 88  38    706.5    241.5   0.1878   0.5496   0.3416   0.8399   0.3416 -2027.073
 88  39    706.5    241.5   0.1670   0.5912   0.2824   0.8251   0.2824 -2005.005
 88  40    706.5    241.5   0.1725   0.5948   0.2901   0.8404   0.2901 -2014.368
 88  41    706.5    241.5   0.1724   0.5968   0.2889   0.8416   0.2889 -2014.114
 88  42    706.5    241.5   0.1726   0.5879   0.2935   0.8351   0.2935 -2012.696
 88  43    706.5    241.5   0.1691   0.6477   0.2611   0.8731   0.2611 -2017.512
 88  44    706.5    241.5   0.1763   0.6679   0.2640   0.9046   0.2640 -2032.154
 88  45    706.5    241.5   0.1672   0.7025   0.2380   0.9107   0.2380 -2024.322
 88  46    706.5    241.5   0.1767   0.7356   0.2402   0.9572   0.2402 -2043.552
 88  47    706.5    241.5   0.1776   0.7127   0.2492   0.9418   0.2492 -2037.432
 88  48    706.5    241.5   0.1788   0.7325   0.2440   0.9595   0.2440 -2042.086
 88  49    706.5    241.5   0.1788   0.7325   0.2440   0.9595   0.2440 -2042.086
 88  50    706.5    241.5   0.1845   0.7708   0.2394   1.0016   0.2394 -2056.445
 88  51    706.5    241.5   0.0934   0.4909   0.1903   0.5840   0.1903 -1853.940
 88  52    706.5    241.5   0.0934   0.4909   0.1903   0.5840   0.1903 -1853.940
 88  53    706.5    241.5   0.0937   0.4563   0.2053   0.5582   0.2053 -1844.487
 88  54    706.5    241.5   0.0891   0.3757   0.2372   0.4864   0.2372 -1811.340
 88  55    706.5    241.5   0.0891   0.3757   0.2372   0.4864   0.2372 -1811.340
 88  56    706.5    241.5   0.0875   0.3690   0.2372   0.4777   0.2372 -1806.049
 88  57    706.5    241.5   0.0875   0.3690   0.2372   0.4777   0.2372 -1806.049
 88  58    706.5    241.5   0.0993   0.3632   0.2735   0.4997   0.2735 -1828.535
 88  59    706.5    241.5   0.0991   0.3520   0.2817   0.4906   0.2817 -1824.104
 88  60    706.5    241.5   0.1029   0.3999   0.2572   0.5356   0.2572 -1847.981
 88  61    706.5    241.5   0.0146   0.1150   0.1266   0.1204   0.1266 -1485.554
 88  62    706.5    241.5   0.0297   0.1723   0.1725   0.1982   0.1725 -1573.964
 88  63    706.5    241.5   0.0297   0.1818   0.1634   0.2053   0.1634 -1579.421
 88  64    706.5    241.5   0.0072   0.0307   0.2345   0.0395   0.2345 -1378.367
 88  65    706.5    241.5   0.0072   0.0307   0.2345   0.0395   0.2345 -1378.367
 88  66    706.5    241.5   0.0072   0.0307   0.2345   0.0395   0.2345 -1378.367
 88  67    706.5    241.5   0.0072   0.0267   0.2690   0.0365   0.2690 -1373.773
 88  68    706.5    241.5   0.0072   0.0307   0.2345   0.0395   0.2345 -1378.367
 88  69    706.5    241.5   0.0072   0.0307   0.2345   0.0395   0.2345 -1378.367
 88  70    706.5    241.5   0.0072   0.0307   0.2345   0.0395   0.2345 -1378.367
 88  71    706.5    241.5   0.0072   0.0307   0.2345   0.0395   0.2345 -1378.367
 88  72    706.5    241.5   0.0072   0.0268   0.2683   0.0365   0.2683 -1373.761
 88  73    706.5    241.5   0.0072   0.0268   0.2683   0.0365   0.2683 -1373.761
 88  74    706.5    241.5   0.0072   0.0268   0.2683   0.0365   0.2683 -1373.761
 88  75    706.5    241.5   0.0057   0.0229   0.2508   0.0303   0.2508 -1362.920
 88  76    706.5    241.5   0.0072   0.0307   0.2345   0.0395   0.2345 -1378.367
 88  77    706.5    241.5   0.0072   0.0268   0.2683   0.0365   0.2683 -1373.761
 88  78    706.5    241.5   0.0057   0.0307   0.1874   0.0363   0.1874 -1372.270
 88  79    706.5    241.5   0.0072   0.0307   0.2345   0.0395   0.2345 -1378.367
 88  80    706.5    241.5   0.0072   0.0307   0.2345   0.0395   0.2345 -1378.367
 88  81    706.5    241.5   0.0072   0.0268   0.2683   0.0365   0.2683 -1373.761
 88  82    706.5    241.5   0.0014   0.0038   0.3805   0.0061   0.3805 -1315.278
 88  83    706.5    241.5   0.0014   0.0038   0.3798   0.0061   0.3798 -1315.277
 88  84    706.5    241.5   0.0000   0.0038   0.0010   0.0029   0.0010 -1306.677
 88  85    706.5    241.5   0.0000   0.0000  99.0000   0.0000  99.0000 -1299.039
 88  86    706.5    241.5   0.0000   0.0000  99.0000   0.0000  99.0000 -1299.039
 88  87    706.5    241.5   0.0000   0.0000  99.0000   0.0000  99.0000 -1299.039
 89   1    706.5    241.5   0.2488   0.8120   0.3064   1.1768   0.3064 -2140.599
 89   2    706.5    241.5   0.2177   0.6309   0.3451   0.9688   0.3451 -2081.610
 89   3    706.5    241.5   0.2105   0.5715   0.3683   0.9074   0.3683 -2059.226
 89   4    706.5    241.5   0.2068   0.6373   0.3245   0.9493   0.3245 -2067.133
 89   5    706.5    241.5   0.2542   0.8329   0.3052   1.2048   0.3052 -2151.242
 89   6    706.5    241.5   0.2307   0.5746   0.4015   0.9550   0.4015 -2085.448
 89   7    706.5    241.5   0.2310   0.5656   0.4084   0.9487   0.4084 -2083.947
 89   8    706.5    241.5   0.2168   0.6172   0.3513   0.9565   0.3513 -2075.204
 89   9    706.5    241.5   0.2239   0.5586   0.4008   0.9275   0.4008 -2075.015
 89  10    706.5    241.5   0.2235   0.5521   0.4049   0.9216   0.4049 -2073.178
 89  11    706.5    241.5   0.2310   0.5409   0.4271   0.9299   0.4271 -2079.348
 89  12    706.5    241.5   0.2309   0.5483   0.4212   0.9354   0.4212 -2080.990
 89  13    706.5    241.5   0.2310   0.5409   0.4271   0.9299   0.4271 -2079.348
 89  14    706.5    241.5   0.2265   0.5757   0.3934   0.9464   0.3934 -2080.374
 89  15    706.5    241.5   0.1891   0.7002   0.2701   0.9580   0.2701 -2050.232
 89  16    706.5    241.5   0.1958   0.6249   0.3133   0.9153   0.3133 -2050.065
 89  17    706.5    241.5   0.1955   0.6832   0.2862   0.9593   0.2862 -2061.618
 89  18    706.5    241.5   0.1943   0.6180   0.3144   0.9067   0.3144 -2048.617
 89  19    706.5    241.5   0.1946   0.6471   0.3007   0.9296   0.3007 -2054.696
 89  20    706.5    241.5   0.1929   0.6589   0.2928   0.9349   0.2928 -2053.681
 89  21    706.5    241.5   0.2002   0.5918   0.3383   0.8999   0.3383 -2051.967
 89  22    706.5    241.5   0.2002   0.5918   0.3383   0.8999   0.3383 -2051.967
 89  23    706.5    241.5   0.1828   0.6194   0.2951   0.8821   0.2951 -2035.271
 89  24    706.5    241.5   0.1708   0.5777   0.2956   0.8233   0.2956 -2007.818
 89  25    706.5    241.5   0.1813   0.5753   0.3152   0.8451   0.3152 -2022.708
 89  26    706.5    241.5   0.1784   0.5165   0.3455   0.7936   0.3455 -2006.271
 89  27    706.5    241.5   0.1765   0.5273   0.3347   0.7976   0.3347 -2007.476
 89  28    706.5    241.5   0.1768   0.4976   0.3553   0.7756   0.3553 -2000.945
 89  29    706.5    241.5   0.1747   0.6844   0.2552   0.9137   0.2552 -2032.904
 89  30    706.5    241.5   0.1771   0.5925   0.2989   0.8487   0.2989 -2016.943
 89  31    706.5    241.5   0.1697   0.6639   0.2556   0.8867   0.2556 -2020.277
 89  32    706.5    241.5   0.1697   0.6632   0.2559   0.8863   0.2559 -2020.354
 89  33    706.5    241.5   0.1684   0.6511   0.2586   0.8740   0.2586 -2017.094
 89  34    706.5    241.5   0.1802   0.6892   0.2615   0.9297   0.2615 -2041.815
 89  35    706.5    241.5   0.1851   0.7229   0.2560   0.9663   0.2560 -2052.954
 89  36    706.5    241.5   0.1878   0.5496   0.3416   0.8399   0.3416 -2027.073
 89  37    706.5    241.5   0.1875   0.5644   0.3323   0.8506   0.3323 -2030.432
 89  38    706.5    241.5   0.1878   0.5496   0.3416   0.8399   0.3416 -2027.073
 89  39    706.5    241.5   0.1670   0.5912   0.2824   0.8251   0.2824 -2005.005
 89  40    706.5    241.5   0.1725   0.5948   0.2901   0.8404   0.2901 -2014.368
 89  41    706.5    241.5   0.1724   0.5968   0.2889   0.8416   0.2889 -2014.114
 89  42    706.5    241.5   0.1726   0.5879   0.2935   0.8351   0.2935 -2012.696
 89  43    706.5    241.5   0.1691   0.6477   0.2611   0.8731   0.2611 -2017.512
 89  44    706.5    241.5   0.1763   0.6679   0.2640   0.9046   0.2640 -2032.154
 89  45    706.5    241.5   0.1672   0.7025   0.2380   0.9107   0.2380 -2024.322
 89  46    706.5    241.5   0.1767   0.7356   0.2402   0.9572   0.2402 -2043.552
 89  47    706.5    241.5   0.1776   0.7127   0.2492   0.9418   0.2492 -2037.432
 89  48    706.5    241.5   0.1788   0.7325   0.2440   0.9595   0.2440 -2042.086
 89  49    706.5    241.5   0.1788   0.7325   0.2440   0.9595   0.2440 -2042.086
 89  50    706.5    241.5   0.1845   0.7708   0.2394   1.0016   0.2394 -2056.445
 89  51    706.5    241.5   0.0934   0.4909   0.1903   0.5840   0.1903 -1853.940
 89  52    706.5    241.5   0.0934   0.4909   0.1903   0.5840   0.1903 -1853.940
 89  53    706.5    241.5   0.0937   0.4563   0.2053   0.5582   0.2053 -1844.487
 89  54    706.5    241.5   0.0891   0.3757   0.2372   0.4864   0.2372 -1811.340
 89  55    706.5    241.5   0.0891   0.3757   0.2372   0.4864   0.2372 -1811.340
 89  56    706.5    241.5   0.0875   0.3690   0.2372   0.4777   0.2372 -1806.049
 89  57    706.5    241.5   0.0875   0.3690   0.2372   0.4777   0.2372 -1806.049
 89  58    706.5    241.5   0.0993   0.3632   0.2735   0.4997   0.2735 -1828.535
 89  59    706.5    241.5   0.0991   0.3520   0.2817   0.4906   0.2817 -1824.104
 89  60    706.5    241.5   0.1029   0.3999   0.2572   0.5356   0.2572 -1847.981
 89  61    706.5    241.5   0.0146   0.1150   0.1266   0.1204   0.1266 -1485.554
 89  62    706.5    241.5   0.0297   0.1723   0.1725   0.1982   0.1725 -1573.964
 89  63    706.5    241.5   0.0297   0.1818   0.1634   0.2053   0.1634 -1579.421
 89  64    706.5    241.5   0.0072   0.0307   0.2345   0.0395   0.2345 -1378.367
 89  65    706.5    241.5   0.0072   0.0307   0.2345   0.0395   0.2345 -1378.367
 89  66    706.5    241.5   0.0072   0.0307   0.2345   0.0395   0.2345 -1378.367
 89  67    706.5    241.5   0.0072   0.0267   0.2690   0.0365   0.2690 -1373.773
 89  68    706.5    241.5   0.0072   0.0307   0.2345   0.0395   0.2345 -1378.367
 89  69    706.5    241.5   0.0072   0.0307   0.2345   0.0395   0.2345 -1378.367
 89  70    706.5    241.5   0.0072   0.0307   0.2345   0.0395   0.2345 -1378.367
 89  71    706.5    241.5   0.0072   0.0307   0.2345   0.0395   0.2345 -1378.367
 89  72    706.5    241.5   0.0072   0.0268   0.2683   0.0365   0.2683 -1373.761
 89  73    706.5    241.5   0.0072   0.0268   0.2683   0.0365   0.2683 -1373.761
 89  74    706.5    241.5   0.0072   0.0268   0.2683   0.0365   0.2683 -1373.761
 89  75    706.5    241.5   0.0057   0.0229   0.2508   0.0303   0.2508 -1362.920
 89  76    706.5    241.5   0.0072   0.0307   0.2345   0.0395   0.2345 -1378.367
 89  77    706.5    241.5   0.0072   0.0268   0.2683   0.0365   0.2683 -1373.761
 89  78    706.5    241.5   0.0057   0.0307   0.1874   0.0363   0.1874 -1372.270
 89  79    706.5    241.5   0.0072   0.0307   0.2345   0.0395   0.2345 -1378.367
 89  80    706.5    241.5   0.0072   0.0307   0.2345   0.0395   0.2345 -1378.367
 89  81    706.5    241.5   0.0072   0.0268   0.2683   0.0365   0.2683 -1373.761
 89  82    706.5    241.5   0.0014   0.0038   0.3805   0.0061   0.3805 -1315.278
 89  83    706.5    241.5   0.0014   0.0038   0.3798   0.0061   0.3798 -1315.277
 89  84    706.5    241.5   0.0000   0.0038   0.0010   0.0029   0.0010 -1306.677
 89  85    706.5    241.5   0.0000   0.0000  99.0000   0.0000  99.0000 -1299.039
 89  86    706.5    241.5   0.0000   0.0000  99.0000   0.0000  99.0000 -1299.039
 89  87    706.5    241.5   0.0000   0.0000  99.0000   0.0000  99.0000 -1299.039
 89  88    706.5    241.5   0.0000   0.0000  99.0000   0.0000  99.0000 -1299.039
 90   1    706.5    241.5   0.2488   0.8120   0.3064   1.1768   0.3064 -2140.599
 90   2    706.5    241.5   0.2177   0.6309   0.3451   0.9688   0.3451 -2081.610
 90   3    706.5    241.5   0.2105   0.5715   0.3683   0.9074   0.3683 -2059.226
 90   4    706.5    241.5   0.2068   0.6373   0.3245   0.9493   0.3245 -2067.133
 90   5    706.5    241.5   0.2542   0.8329   0.3052   1.2048   0.3052 -2151.242
 90   6    706.5    241.5   0.2307   0.5746   0.4015   0.9550   0.4015 -2085.448
 90   7    706.5    241.5   0.2310   0.5656   0.4084   0.9487   0.4084 -2083.947
 90   8    706.5    241.5   0.2168   0.6172   0.3513   0.9565   0.3513 -2075.204
 90   9    706.5    241.5   0.2239   0.5586   0.4008   0.9275   0.4008 -2075.015
 90  10    706.5    241.5   0.2235   0.5521   0.4049   0.9216   0.4049 -2073.178
 90  11    706.5    241.5   0.2310   0.5409   0.4271   0.9299   0.4271 -2079.348
 90  12    706.5    241.5   0.2309   0.5483   0.4212   0.9354   0.4212 -2080.990
 90  13    706.5    241.5   0.2310   0.5409   0.4271   0.9299   0.4271 -2079.348
 90  14    706.5    241.5   0.2265   0.5757   0.3934   0.9464   0.3934 -2080.374
 90  15    706.5    241.5   0.1891   0.7002   0.2701   0.9580   0.2701 -2050.232
 90  16    706.5    241.5   0.1958   0.6249   0.3133   0.9153   0.3133 -2050.065
 90  17    706.5    241.5   0.1955   0.6832   0.2862   0.9593   0.2862 -2061.618
 90  18    706.5    241.5   0.1943   0.6180   0.3144   0.9067   0.3144 -2048.617
 90  19    706.5    241.5   0.1946   0.6471   0.3007   0.9296   0.3007 -2054.696
 90  20    706.5    241.5   0.1929   0.6589   0.2928   0.9349   0.2928 -2053.681
 90  21    706.5    241.5   0.2002   0.5918   0.3383   0.8999   0.3383 -2051.967
 90  22    706.5    241.5   0.2002   0.5918   0.3383   0.8999   0.3383 -2051.967
 90  23    706.5    241.5   0.1828   0.6194   0.2951   0.8821   0.2951 -2035.271
 90  24    706.5    241.5   0.1708   0.5777   0.2956   0.8233   0.2956 -2007.818
 90  25    706.5    241.5   0.1813   0.5753   0.3152   0.8451   0.3152 -2022.708
 90  26    706.5    241.5   0.1784   0.5165   0.3455   0.7936   0.3455 -2006.271
 90  27    706.5    241.5   0.1765   0.5273   0.3347   0.7976   0.3347 -2007.476
 90  28    706.5    241.5   0.1768   0.4976   0.3553   0.7756   0.3553 -2000.945
 90  29    706.5    241.5   0.1747   0.6844   0.2552   0.9137   0.2552 -2032.904
 90  30    706.5    241.5   0.1771   0.5925   0.2989   0.8487   0.2989 -2016.943
 90  31    706.5    241.5   0.1697   0.6639   0.2556   0.8867   0.2556 -2020.277
 90  32    706.5    241.5   0.1697   0.6632   0.2559   0.8863   0.2559 -2020.354
 90  33    706.5    241.5   0.1684   0.6511   0.2586   0.8740   0.2586 -2017.094
 90  34    706.5    241.5   0.1802   0.6892   0.2615   0.9297   0.2615 -2041.815
 90  35    706.5    241.5   0.1851   0.7229   0.2560   0.9663   0.2560 -2052.954
 90  36    706.5    241.5   0.1878   0.5496   0.3416   0.8399   0.3416 -2027.073
 90  37    706.5    241.5   0.1875   0.5644   0.3323   0.8506   0.3323 -2030.432
 90  38    706.5    241.5   0.1878   0.5496   0.3416   0.8399   0.3416 -2027.073
 90  39    706.5    241.5   0.1670   0.5912   0.2824   0.8251   0.2824 -2005.005
 90  40    706.5    241.5   0.1725   0.5948   0.2901   0.8404   0.2901 -2014.368
 90  41    706.5    241.5   0.1724   0.5968   0.2889   0.8416   0.2889 -2014.114
 90  42    706.5    241.5   0.1726   0.5879   0.2935   0.8351   0.2935 -2012.696
 90  43    706.5    241.5   0.1691   0.6477   0.2611   0.8731   0.2611 -2017.512
 90  44    706.5    241.5   0.1763   0.6679   0.2640   0.9046   0.2640 -2032.154
 90  45    706.5    241.5   0.1672   0.7025   0.2380   0.9107   0.2380 -2024.322
 90  46    706.5    241.5   0.1767   0.7356   0.2402   0.9572   0.2402 -2043.552
 90  47    706.5    241.5   0.1776   0.7127   0.2492   0.9418   0.2492 -2037.432
 90  48    706.5    241.5   0.1788   0.7325   0.2440   0.9595   0.2440 -2042.086
 90  49    706.5    241.5   0.1788   0.7325   0.2440   0.9595   0.2440 -2042.086
 90  50    706.5    241.5   0.1845   0.7708   0.2394   1.0016   0.2394 -2056.445
 90  51    706.5    241.5   0.0934   0.4909   0.1903   0.5840   0.1903 -1853.940
 90  52    706.5    241.5   0.0934   0.4909   0.1903   0.5840   0.1903 -1853.940
 90  53    706.5    241.5   0.0937   0.4563   0.2053   0.5582   0.2053 -1844.487
 90  54    706.5    241.5   0.0891   0.3757   0.2372   0.4864   0.2372 -1811.340
 90  55    706.5    241.5   0.0891   0.3757   0.2372   0.4864   0.2372 -1811.340
 90  56    706.5    241.5   0.0875   0.3690   0.2372   0.4777   0.2372 -1806.049
 90  57    706.5    241.5   0.0875   0.3690   0.2372   0.4777   0.2372 -1806.049
 90  58    706.5    241.5   0.0993   0.3632   0.2735   0.4997   0.2735 -1828.535
 90  59    706.5    241.5   0.0991   0.3520   0.2817   0.4906   0.2817 -1824.104
 90  60    706.5    241.5   0.1029   0.3999   0.2572   0.5356   0.2572 -1847.981
 90  61    706.5    241.5   0.0146   0.1150   0.1266   0.1204   0.1266 -1485.554
 90  62    706.5    241.5   0.0297   0.1723   0.1725   0.1982   0.1725 -1573.964
 90  63    706.5    241.5   0.0297   0.1818   0.1634   0.2053   0.1634 -1579.421
 90  64    706.5    241.5   0.0072   0.0307   0.2345   0.0395   0.2345 -1378.367
 90  65    706.5    241.5   0.0072   0.0307   0.2345   0.0395   0.2345 -1378.367
 90  66    706.5    241.5   0.0072   0.0307   0.2345   0.0395   0.2345 -1378.367
 90  67    706.5    241.5   0.0072   0.0267   0.2690   0.0365   0.2690 -1373.773
 90  68    706.5    241.5   0.0072   0.0307   0.2345   0.0395   0.2345 -1378.367
 90  69    706.5    241.5   0.0072   0.0307   0.2345   0.0395   0.2345 -1378.367
 90  70    706.5    241.5   0.0072   0.0307   0.2345   0.0395   0.2345 -1378.367
 90  71    706.5    241.5   0.0072   0.0307   0.2345   0.0395   0.2345 -1378.367
 90  72    706.5    241.5   0.0072   0.0268   0.2683   0.0365   0.2683 -1373.761
 90  73    706.5    241.5   0.0072   0.0268   0.2683   0.0365   0.2683 -1373.761
 90  74    706.5    241.5   0.0072   0.0268   0.2683   0.0365   0.2683 -1373.761
 90  75    706.5    241.5   0.0057   0.0229   0.2508   0.0303   0.2508 -1362.920
 90  76    706.5    241.5   0.0072   0.0307   0.2345   0.0395   0.2345 -1378.367
 90  77    706.5    241.5   0.0072   0.0268   0.2683   0.0365   0.2683 -1373.761
 90  78    706.5    241.5   0.0057   0.0307   0.1874   0.0363   0.1874 -1372.270
 90  79    706.5    241.5   0.0072   0.0307   0.2345   0.0395   0.2345 -1378.367
 90  80    706.5    241.5   0.0072   0.0307   0.2345   0.0395   0.2345 -1378.367
 90  81    706.5    241.5   0.0072   0.0268   0.2683   0.0365   0.2683 -1373.761
 90  82    706.5    241.5   0.0014   0.0038   0.3805   0.0061   0.3805 -1315.278
 90  83    706.5    241.5   0.0014   0.0038   0.3798   0.0061   0.3798 -1315.277
 90  84    706.5    241.5   0.0000   0.0038   0.0010   0.0029   0.0010 -1306.677
 90  85    706.5    241.5   0.0000   0.0000  99.0000   0.0000  99.0000 -1299.039
 90  86    706.5    241.5   0.0000   0.0000  99.0000   0.0000  99.0000 -1299.039
 90  87    706.5    241.5   0.0000   0.0000  99.0000   0.0000  99.0000 -1299.039
 90  88    706.5    241.5   0.0000   0.0000  99.0000   0.0000  99.0000 -1299.039
 90  89    706.5    241.5   0.0000   0.0000  99.0000   0.0000  99.0000 -1299.039
 91   1    706.5    241.5   0.2488   0.8120   0.3064   1.1768   0.3064 -2140.599
 91   2    706.5    241.5   0.2177   0.6309   0.3451   0.9688   0.3451 -2081.610
 91   3    706.5    241.5   0.2105   0.5715   0.3683   0.9074   0.3683 -2059.226
 91   4    706.5    241.5   0.2068   0.6373   0.3245   0.9493   0.3245 -2067.133
 91   5    706.5    241.5   0.2542   0.8329   0.3052   1.2048   0.3052 -2151.242
 91   6    706.5    241.5   0.2307   0.5746   0.4015   0.9550   0.4015 -2085.448
 91   7    706.5    241.5   0.2310   0.5656   0.4084   0.9487   0.4084 -2083.947
 91   8    706.5    241.5   0.2168   0.6172   0.3513   0.9565   0.3513 -2075.204
 91   9    706.5    241.5   0.2239   0.5586   0.4008   0.9275   0.4008 -2075.015
 91  10    706.5    241.5   0.2235   0.5521   0.4049   0.9216   0.4049 -2073.178
 91  11    706.5    241.5   0.2310   0.5409   0.4271   0.9299   0.4271 -2079.348
 91  12    706.5    241.5   0.2309   0.5483   0.4212   0.9354   0.4212 -2080.990
 91  13    706.5    241.5   0.2310   0.5409   0.4271   0.9299   0.4271 -2079.348
 91  14    706.5    241.5   0.2265   0.5757   0.3934   0.9464   0.3934 -2080.374
 91  15    706.5    241.5   0.1891   0.7002   0.2701   0.9580   0.2701 -2050.232
 91  16    706.5    241.5   0.1958   0.6249   0.3133   0.9153   0.3133 -2050.065
 91  17    706.5    241.5   0.1955   0.6832   0.2862   0.9593   0.2862 -2061.618
 91  18    706.5    241.5   0.1943   0.6180   0.3144   0.9067   0.3144 -2048.617
 91  19    706.5    241.5   0.1946   0.6471   0.3007   0.9296   0.3007 -2054.696
 91  20    706.5    241.5   0.1929   0.6589   0.2928   0.9349   0.2928 -2053.681
 91  21    706.5    241.5   0.2002   0.5918   0.3383   0.8999   0.3383 -2051.967
 91  22    706.5    241.5   0.2002   0.5918   0.3383   0.8999   0.3383 -2051.967
 91  23    706.5    241.5   0.1828   0.6194   0.2951   0.8821   0.2951 -2035.271
 91  24    706.5    241.5   0.1708   0.5777   0.2956   0.8233   0.2956 -2007.818
 91  25    706.5    241.5   0.1813   0.5753   0.3152   0.8451   0.3152 -2022.708
 91  26    706.5    241.5   0.1784   0.5165   0.3455   0.7936   0.3455 -2006.271
 91  27    706.5    241.5   0.1765   0.5273   0.3347   0.7976   0.3347 -2007.476
 91  28    706.5    241.5   0.1768   0.4976   0.3553   0.7756   0.3553 -2000.945
 91  29    706.5    241.5   0.1747   0.6844   0.2552   0.9137   0.2552 -2032.904
 91  30    706.5    241.5   0.1771   0.5925   0.2989   0.8487   0.2989 -2016.943
 91  31    706.5    241.5   0.1697   0.6639   0.2556   0.8867   0.2556 -2020.277
 91  32    706.5    241.5   0.1697   0.6632   0.2559   0.8863   0.2559 -2020.354
 91  33    706.5    241.5   0.1684   0.6511   0.2586   0.8740   0.2586 -2017.094
 91  34    706.5    241.5   0.1802   0.6892   0.2615   0.9297   0.2615 -2041.815
 91  35    706.5    241.5   0.1851   0.7229   0.2560   0.9663   0.2560 -2052.954
 91  36    706.5    241.5   0.1878   0.5496   0.3416   0.8399   0.3416 -2027.073
 91  37    706.5    241.5   0.1875   0.5644   0.3323   0.8506   0.3323 -2030.432
 91  38    706.5    241.5   0.1878   0.5496   0.3416   0.8399   0.3416 -2027.073
 91  39    706.5    241.5   0.1670   0.5912   0.2824   0.8251   0.2824 -2005.005
 91  40    706.5    241.5   0.1725   0.5948   0.2901   0.8404   0.2901 -2014.368
 91  41    706.5    241.5   0.1724   0.5968   0.2889   0.8416   0.2889 -2014.114
 91  42    706.5    241.5   0.1726   0.5879   0.2935   0.8351   0.2935 -2012.696
 91  43    706.5    241.5   0.1691   0.6477   0.2611   0.8731   0.2611 -2017.512
 91  44    706.5    241.5   0.1763   0.6679   0.2640   0.9046   0.2640 -2032.154
 91  45    706.5    241.5   0.1672   0.7025   0.2380   0.9107   0.2380 -2024.322
 91  46    706.5    241.5   0.1767   0.7356   0.2402   0.9572   0.2402 -2043.552
 91  47    706.5    241.5   0.1776   0.7127   0.2492   0.9418   0.2492 -2037.432
 91  48    706.5    241.5   0.1788   0.7325   0.2440   0.9595   0.2440 -2042.086
 91  49    706.5    241.5   0.1788   0.7325   0.2440   0.9595   0.2440 -2042.086
 91  50    706.5    241.5   0.1845   0.7708   0.2394   1.0016   0.2394 -2056.445
 91  51    706.5    241.5   0.0934   0.4909   0.1903   0.5840   0.1903 -1853.940
 91  52    706.5    241.5   0.0934   0.4909   0.1903   0.5840   0.1903 -1853.940
 91  53    706.5    241.5   0.0937   0.4563   0.2053   0.5582   0.2053 -1844.487
 91  54    706.5    241.5   0.0891   0.3757   0.2372   0.4864   0.2372 -1811.340
 91  55    706.5    241.5   0.0891   0.3757   0.2372   0.4864   0.2372 -1811.340
 91  56    706.5    241.5   0.0875   0.3690   0.2372   0.4777   0.2372 -1806.049
 91  57    706.5    241.5   0.0875   0.3690   0.2372   0.4777   0.2372 -1806.049
 91  58    706.5    241.5   0.0993   0.3632   0.2735   0.4997   0.2735 -1828.535
 91  59    706.5    241.5   0.0991   0.3520   0.2817   0.4906   0.2817 -1824.104
 91  60    706.5    241.5   0.1029   0.3999   0.2572   0.5356   0.2572 -1847.981
 91  61    706.5    241.5   0.0146   0.1150   0.1266   0.1204   0.1266 -1485.554
 91  62    706.5    241.5   0.0297   0.1723   0.1725   0.1982   0.1725 -1573.964
 91  63    706.5    241.5   0.0297   0.1818   0.1634   0.2053   0.1634 -1579.421
 91  64    706.5    241.5   0.0072   0.0307   0.2345   0.0395   0.2345 -1378.367
 91  65    706.5    241.5   0.0072   0.0307   0.2345   0.0395   0.2345 -1378.367
 91  66    706.5    241.5   0.0072   0.0307   0.2345   0.0395   0.2345 -1378.367
 91  67    706.5    241.5   0.0072   0.0267   0.2690   0.0365   0.2690 -1373.773
 91  68    706.5    241.5   0.0072   0.0307   0.2345   0.0395   0.2345 -1378.367
 91  69    706.5    241.5   0.0072   0.0307   0.2345   0.0395   0.2345 -1378.367
 91  70    706.5    241.5   0.0072   0.0307   0.2345   0.0395   0.2345 -1378.367
 91  71    706.5    241.5   0.0072   0.0307   0.2345   0.0395   0.2345 -1378.367
 91  72    706.5    241.5   0.0072   0.0268   0.2683   0.0365   0.2683 -1373.761
 91  73    706.5    241.5   0.0072   0.0268   0.2683   0.0365   0.2683 -1373.761
 91  74    706.5    241.5   0.0072   0.0268   0.2683   0.0365   0.2683 -1373.761
 91  75    706.5    241.5   0.0057   0.0229   0.2508   0.0303   0.2508 -1362.920
 91  76    706.5    241.5   0.0072   0.0307   0.2345   0.0395   0.2345 -1378.367
 91  77    706.5    241.5   0.0072   0.0268   0.2683   0.0365   0.2683 -1373.761
 91  78    706.5    241.5   0.0057   0.0307   0.1874   0.0363   0.1874 -1372.270
 91  79    706.5    241.5   0.0072   0.0307   0.2345   0.0395   0.2345 -1378.367
 91  80    706.5    241.5   0.0072   0.0307   0.2345   0.0395   0.2345 -1378.367
 91  81    706.5    241.5   0.0072   0.0268   0.2683   0.0365   0.2683 -1373.761
 91  82    706.5    241.5   0.0014   0.0038   0.3805   0.0061   0.3805 -1315.278
 91  83    706.5    241.5   0.0014   0.0038   0.3798   0.0061   0.3798 -1315.277
 91  84    706.5    241.5   0.0000   0.0038   0.0010   0.0029   0.0010 -1306.677
 91  85    706.5    241.5   0.0000   0.0000  99.0000   0.0000  99.0000 -1299.039
 91  86    706.5    241.5   0.0000   0.0000  99.0000   0.0000  99.0000 -1299.039
 91  87    706.5    241.5   0.0000   0.0000  99.0000   0.0000  99.0000 -1299.039
 91  88    706.5    241.5   0.0000   0.0000  99.0000   0.0000  99.0000 -1299.039
 91  89    706.5    241.5   0.0000   0.0000  99.0000   0.0000  99.0000 -1299.039
 91  90    706.5    241.5   0.0000   0.0000  99.0000   0.0000  99.0000 -1299.039
 92   1    706.5    241.5   0.2488   0.8120   0.3064   1.1768   0.3064 -2140.599
 92   2    706.5    241.5   0.2177   0.6309   0.3451   0.9688   0.3451 -2081.610
 92   3    706.5    241.5   0.2105   0.5715   0.3683   0.9074   0.3683 -2059.226
 92   4    706.5    241.5   0.2068   0.6373   0.3245   0.9493   0.3245 -2067.133
 92   5    706.5    241.5   0.2542   0.8329   0.3052   1.2048   0.3052 -2151.242
 92   6    706.5    241.5   0.2307   0.5746   0.4015   0.9550   0.4015 -2085.448
 92   7    706.5    241.5   0.2310   0.5656   0.4084   0.9487   0.4084 -2083.947
 92   8    706.5    241.5   0.2168   0.6172   0.3513   0.9565   0.3513 -2075.204
 92   9    706.5    241.5   0.2239   0.5586   0.4008   0.9275   0.4008 -2075.015
 92  10    706.5    241.5   0.2235   0.5521   0.4049   0.9216   0.4049 -2073.178
 92  11    706.5    241.5   0.2310   0.5409   0.4271   0.9299   0.4271 -2079.348
 92  12    706.5    241.5   0.2309   0.5483   0.4212   0.9354   0.4212 -2080.990
 92  13    706.5    241.5   0.2310   0.5409   0.4271   0.9299   0.4271 -2079.348
 92  14    706.5    241.5   0.2265   0.5757   0.3934   0.9464   0.3934 -2080.374
 92  15    706.5    241.5   0.1891   0.7002   0.2701   0.9580   0.2701 -2050.232
 92  16    706.5    241.5   0.1958   0.6249   0.3133   0.9153   0.3133 -2050.065
 92  17    706.5    241.5   0.1955   0.6832   0.2862   0.9593   0.2862 -2061.618
 92  18    706.5    241.5   0.1943   0.6180   0.3144   0.9067   0.3144 -2048.617
 92  19    706.5    241.5   0.1946   0.6471   0.3007   0.9296   0.3007 -2054.696
 92  20    706.5    241.5   0.1929   0.6589   0.2928   0.9349   0.2928 -2053.681
 92  21    706.5    241.5   0.2002   0.5918   0.3383   0.8999   0.3383 -2051.967
 92  22    706.5    241.5   0.2002   0.5918   0.3383   0.8999   0.3383 -2051.967
 92  23    706.5    241.5   0.1828   0.6194   0.2951   0.8821   0.2951 -2035.271
 92  24    706.5    241.5   0.1708   0.5777   0.2956   0.8233   0.2956 -2007.818
 92  25    706.5    241.5   0.1813   0.5753   0.3152   0.8451   0.3152 -2022.708
 92  26    706.5    241.5   0.1784   0.5165   0.3455   0.7936   0.3455 -2006.271
 92  27    706.5    241.5   0.1765   0.5273   0.3347   0.7976   0.3347 -2007.476
 92  28    706.5    241.5   0.1768   0.4976   0.3553   0.7756   0.3553 -2000.945
 92  29    706.5    241.5   0.1747   0.6844   0.2552   0.9137   0.2552 -2032.904
 92  30    706.5    241.5   0.1771   0.5925   0.2989   0.8487   0.2989 -2016.943
 92  31    706.5    241.5   0.1697   0.6639   0.2556   0.8867   0.2556 -2020.277
 92  32    706.5    241.5   0.1697   0.6632   0.2559   0.8863   0.2559 -2020.354
 92  33    706.5    241.5   0.1684   0.6511   0.2586   0.8740   0.2586 -2017.094
 92  34    706.5    241.5   0.1802   0.6892   0.2615   0.9297   0.2615 -2041.815
 92  35    706.5    241.5   0.1851   0.7229   0.2560   0.9663   0.2560 -2052.954
 92  36    706.5    241.5   0.1878   0.5496   0.3416   0.8399   0.3416 -2027.073
 92  37    706.5    241.5   0.1875   0.5644   0.3323   0.8506   0.3323 -2030.432
 92  38    706.5    241.5   0.1878   0.5496   0.3416   0.8399   0.3416 -2027.073
 92  39    706.5    241.5   0.1670   0.5912   0.2824   0.8251   0.2824 -2005.005
 92  40    706.5    241.5   0.1725   0.5948   0.2901   0.8404   0.2901 -2014.368
 92  41    706.5    241.5   0.1724   0.5968   0.2889   0.8416   0.2889 -2014.114
 92  42    706.5    241.5   0.1726   0.5879   0.2935   0.8351   0.2935 -2012.696
 92  43    706.5    241.5   0.1691   0.6477   0.2611   0.8731   0.2611 -2017.512
 92  44    706.5    241.5   0.1763   0.6679   0.2640   0.9046   0.2640 -2032.154
 92  45    706.5    241.5   0.1672   0.7025   0.2380   0.9107   0.2380 -2024.322
 92  46    706.5    241.5   0.1767   0.7356   0.2402   0.9572   0.2402 -2043.552
 92  47    706.5    241.5   0.1776   0.7127   0.2492   0.9418   0.2492 -2037.432
 92  48    706.5    241.5   0.1788   0.7325   0.2440   0.9595   0.2440 -2042.086
 92  49    706.5    241.5   0.1788   0.7325   0.2440   0.9595   0.2440 -2042.086
 92  50    706.5    241.5   0.1845   0.7708   0.2394   1.0016   0.2394 -2056.445
 92  51    706.5    241.5   0.0934   0.4909   0.1903   0.5840   0.1903 -1853.940
 92  52    706.5    241.5   0.0934   0.4909   0.1903   0.5840   0.1903 -1853.940
 92  53    706.5    241.5   0.0937   0.4563   0.2053   0.5582   0.2053 -1844.487
 92  54    706.5    241.5   0.0891   0.3757   0.2372   0.4864   0.2372 -1811.340
 92  55    706.5    241.5   0.0891   0.3757   0.2372   0.4864   0.2372 -1811.340
 92  56    706.5    241.5   0.0875   0.3690   0.2372   0.4777   0.2372 -1806.049
 92  57    706.5    241.5   0.0875   0.3690   0.2372   0.4777   0.2372 -1806.049
 92  58    706.5    241.5   0.0993   0.3632   0.2735   0.4997   0.2735 -1828.535
 92  59    706.5    241.5   0.0991   0.3520   0.2817   0.4906   0.2817 -1824.104
 92  60    706.5    241.5   0.1029   0.3999   0.2572   0.5356   0.2572 -1847.981
 92  61    706.5    241.5   0.0146   0.1150   0.1266   0.1204   0.1266 -1485.554
 92  62    706.5    241.5   0.0297   0.1723   0.1725   0.1982   0.1725 -1573.964
 92  63    706.5    241.5   0.0297   0.1818   0.1634   0.2053   0.1634 -1579.421
 92  64    706.5    241.5   0.0072   0.0307   0.2345   0.0395   0.2345 -1378.367
 92  65    706.5    241.5   0.0072   0.0307   0.2345   0.0395   0.2345 -1378.367
 92  66    706.5    241.5   0.0072   0.0307   0.2345   0.0395   0.2345 -1378.367
 92  67    706.5    241.5   0.0072   0.0267   0.2690   0.0365   0.2690 -1373.773
 92  68    706.5    241.5   0.0072   0.0307   0.2345   0.0395   0.2345 -1378.367
 92  69    706.5    241.5   0.0072   0.0307   0.2345   0.0395   0.2345 -1378.367
 92  70    706.5    241.5   0.0072   0.0307   0.2345   0.0395   0.2345 -1378.367
 92  71    706.5    241.5   0.0072   0.0307   0.2345   0.0395   0.2345 -1378.367
 92  72    706.5    241.5   0.0072   0.0268   0.2683   0.0365   0.2683 -1373.761
 92  73    706.5    241.5   0.0072   0.0268   0.2683   0.0365   0.2683 -1373.761
 92  74    706.5    241.5   0.0072   0.0268   0.2683   0.0365   0.2683 -1373.761
 92  75    706.5    241.5   0.0057   0.0229   0.2508   0.0303   0.2508 -1362.920
 92  76    706.5    241.5   0.0072   0.0307   0.2345   0.0395   0.2345 -1378.367
 92  77    706.5    241.5   0.0072   0.0268   0.2683   0.0365   0.2683 -1373.761
 92  78    706.5    241.5   0.0057   0.0307   0.1874   0.0363   0.1874 -1372.270
 92  79    706.5    241.5   0.0072   0.0307   0.2345   0.0395   0.2345 -1378.367
 92  80    706.5    241.5   0.0072   0.0307   0.2345   0.0395   0.2345 -1378.367
 92  81    706.5    241.5   0.0072   0.0268   0.2683   0.0365   0.2683 -1373.761
 92  82    706.5    241.5   0.0014   0.0038   0.3805   0.0061   0.3805 -1315.278
 92  83    706.5    241.5   0.0014   0.0038   0.3798   0.0061   0.3798 -1315.277
 92  84    706.5    241.5   0.0000   0.0038   0.0010   0.0029   0.0010 -1306.677
 92  85    706.5    241.5   0.0000   0.0000   0.6918   0.0000   0.6918 -1299.039
 92  86    706.5    241.5   0.0000   0.0000  99.0000   0.0000  99.0000 -1299.039
 92  87    706.5    241.5   0.0000   0.0000  99.0000   0.0000  99.0000 -1299.039
 92  88    706.5    241.5   0.0000   0.0000  99.0000   0.0000  99.0000 -1299.039
 92  89    706.5    241.5   0.0000   0.0000  99.0000   0.0000  99.0000 -1299.039
 92  90    706.5    241.5   0.0000   0.0000  99.0000   0.0000  99.0000 -1299.039
 92  91    706.5    241.5   0.0000   0.0000  99.0000   0.0000  99.0000 -1299.039
 93   1    706.5    241.5   0.2488   0.8120   0.3064   1.1768   0.3064 -2140.599
 93   2    706.5    241.5   0.2177   0.6309   0.3451   0.9688   0.3451 -2081.610
 93   3    706.5    241.5   0.2105   0.5715   0.3683   0.9074   0.3683 -2059.226
 93   4    706.5    241.5   0.2068   0.6373   0.3245   0.9493   0.3245 -2067.133
 93   5    706.5    241.5   0.2542   0.8329   0.3052   1.2048   0.3052 -2151.242
 93   6    706.5    241.5   0.2307   0.5746   0.4015   0.9550   0.4015 -2085.448
 93   7    706.5    241.5   0.2310   0.5656   0.4084   0.9487   0.4084 -2083.947
 93   8    706.5    241.5   0.2168   0.6172   0.3513   0.9565   0.3513 -2075.204
 93   9    706.5    241.5   0.2239   0.5586   0.4008   0.9275   0.4008 -2075.015
 93  10    706.5    241.5   0.2235   0.5521   0.4049   0.9216   0.4049 -2073.178
 93  11    706.5    241.5   0.2310   0.5409   0.4271   0.9299   0.4271 -2079.348
 93  12    706.5    241.5   0.2309   0.5483   0.4212   0.9354   0.4212 -2080.990
 93  13    706.5    241.5   0.2310   0.5409   0.4271   0.9299   0.4271 -2079.348
 93  14    706.5    241.5   0.2265   0.5757   0.3934   0.9464   0.3934 -2080.374
 93  15    706.5    241.5   0.1891   0.7002   0.2701   0.9580   0.2701 -2050.232
 93  16    706.5    241.5   0.1958   0.6249   0.3133   0.9153   0.3133 -2050.065
 93  17    706.5    241.5   0.1955   0.6832   0.2862   0.9593   0.2862 -2061.618
 93  18    706.5    241.5   0.1943   0.6180   0.3144   0.9067   0.3144 -2048.617
 93  19    706.5    241.5   0.1946   0.6471   0.3007   0.9296   0.3007 -2054.696
 93  20    706.5    241.5   0.1929   0.6589   0.2928   0.9349   0.2928 -2053.681
 93  21    706.5    241.5   0.2002   0.5918   0.3383   0.8999   0.3383 -2051.967
 93  22    706.5    241.5   0.2002   0.5918   0.3383   0.8999   0.3383 -2051.967
 93  23    706.5    241.5   0.1828   0.6194   0.2951   0.8821   0.2951 -2035.271
 93  24    706.5    241.5   0.1708   0.5777   0.2956   0.8233   0.2956 -2007.818
 93  25    706.5    241.5   0.1813   0.5753   0.3152   0.8451   0.3152 -2022.708
 93  26    706.5    241.5   0.1784   0.5165   0.3455   0.7936   0.3455 -2006.271
 93  27    706.5    241.5   0.1765   0.5273   0.3347   0.7976   0.3347 -2007.476
 93  28    706.5    241.5   0.1768   0.4976   0.3553   0.7756   0.3553 -2000.945
 93  29    706.5    241.5   0.1747   0.6844   0.2552   0.9137   0.2552 -2032.904
 93  30    706.5    241.5   0.1771   0.5925   0.2989   0.8487   0.2989 -2016.943
 93  31    706.5    241.5   0.1697   0.6639   0.2556   0.8867   0.2556 -2020.277
 93  32    706.5    241.5   0.1697   0.6632   0.2559   0.8863   0.2559 -2020.354
 93  33    706.5    241.5   0.1684   0.6511   0.2586   0.8740   0.2586 -2017.094
 93  34    706.5    241.5   0.1802   0.6892   0.2615   0.9297   0.2615 -2041.815
 93  35    706.5    241.5   0.1851   0.7229   0.2560   0.9663   0.2560 -2052.954
 93  36    706.5    241.5   0.1878   0.5496   0.3416   0.8399   0.3416 -2027.073
 93  37    706.5    241.5   0.1875   0.5644   0.3323   0.8506   0.3323 -2030.432
 93  38    706.5    241.5   0.1878   0.5496   0.3416   0.8399   0.3416 -2027.073
 93  39    706.5    241.5   0.1670   0.5912   0.2824   0.8251   0.2824 -2005.005
 93  40    706.5    241.5   0.1725   0.5948   0.2901   0.8404   0.2901 -2014.368
 93  41    706.5    241.5   0.1724   0.5968   0.2889   0.8416   0.2889 -2014.114
 93  42    706.5    241.5   0.1726   0.5879   0.2935   0.8351   0.2935 -2012.696
 93  43    706.5    241.5   0.1691   0.6477   0.2611   0.8731   0.2611 -2017.512
 93  44    706.5    241.5   0.1763   0.6679   0.2640   0.9046   0.2640 -2032.154
 93  45    706.5    241.5   0.1672   0.7025   0.2380   0.9107   0.2380 -2024.322
 93  46    706.5    241.5   0.1767   0.7356   0.2402   0.9572   0.2402 -2043.552
 93  47    706.5    241.5   0.1776   0.7127   0.2492   0.9418   0.2492 -2037.432
 93  48    706.5    241.5   0.1788   0.7325   0.2440   0.9595   0.2440 -2042.086
 93  49    706.5    241.5   0.1788   0.7325   0.2440   0.9595   0.2440 -2042.086
 93  50    706.5    241.5   0.1845   0.7708   0.2394   1.0016   0.2394 -2056.445
 93  51    706.5    241.5   0.0934   0.4909   0.1903   0.5840   0.1903 -1853.940
 93  52    706.5    241.5   0.0934   0.4909   0.1903   0.5840   0.1903 -1853.940
 93  53    706.5    241.5   0.0937   0.4563   0.2053   0.5582   0.2053 -1844.487
 93  54    706.5    241.5   0.0891   0.3757   0.2372   0.4864   0.2372 -1811.340
 93  55    706.5    241.5   0.0891   0.3757   0.2372   0.4864   0.2372 -1811.340
 93  56    706.5    241.5   0.0875   0.3690   0.2372   0.4777   0.2372 -1806.049
 93  57    706.5    241.5   0.0875   0.3690   0.2372   0.4777   0.2372 -1806.049
 93  58    706.5    241.5   0.0993   0.3632   0.2735   0.4997   0.2735 -1828.535
 93  59    706.5    241.5   0.0991   0.3520   0.2817   0.4906   0.2817 -1824.104
 93  60    706.5    241.5   0.1029   0.3999   0.2572   0.5356   0.2572 -1847.981
 93  61    706.5    241.5   0.0146   0.1150   0.1266   0.1204   0.1266 -1485.554
 93  62    706.5    241.5   0.0297   0.1723   0.1725   0.1982   0.1725 -1573.964
 93  63    706.5    241.5   0.0297   0.1818   0.1634   0.2053   0.1634 -1579.421
 93  64    706.5    241.5   0.0072   0.0307   0.2345   0.0395   0.2345 -1378.367
 93  65    706.5    241.5   0.0072   0.0307   0.2345   0.0395   0.2345 -1378.367
 93  66    706.5    241.5   0.0072   0.0307   0.2345   0.0395   0.2345 -1378.367
 93  67    706.5    241.5   0.0072   0.0267   0.2690   0.0365   0.2690 -1373.773
 93  68    706.5    241.5   0.0072   0.0307   0.2345   0.0395   0.2345 -1378.367
 93  69    706.5    241.5   0.0072   0.0307   0.2345   0.0395   0.2345 -1378.367
 93  70    706.5    241.5   0.0072   0.0307   0.2345   0.0395   0.2345 -1378.367
 93  71    706.5    241.5   0.0072   0.0307   0.2345   0.0395   0.2345 -1378.367
 93  72    706.5    241.5   0.0072   0.0268   0.2683   0.0365   0.2683 -1373.761
 93  73    706.5    241.5   0.0072   0.0268   0.2683   0.0365   0.2683 -1373.761
 93  74    706.5    241.5   0.0072   0.0268   0.2683   0.0365   0.2683 -1373.761
 93  75    706.5    241.5   0.0057   0.0229   0.2508   0.0303   0.2508 -1362.920
 93  76    706.5    241.5   0.0072   0.0307   0.2345   0.0395   0.2345 -1378.367
 93  77    706.5    241.5   0.0072   0.0268   0.2683   0.0365   0.2683 -1373.761
 93  78    706.5    241.5   0.0057   0.0307   0.1874   0.0363   0.1874 -1372.270
 93  79    706.5    241.5   0.0072   0.0307   0.2345   0.0395   0.2345 -1378.367
 93  80    706.5    241.5   0.0072   0.0307   0.2345   0.0395   0.2345 -1378.367
 93  81    706.5    241.5   0.0072   0.0268   0.2683   0.0365   0.2683 -1373.761
 93  82    706.5    241.5   0.0014   0.0038   0.3805   0.0061   0.3805 -1315.278
 93  83    706.5    241.5   0.0014   0.0038   0.3798   0.0061   0.3798 -1315.277
 93  84    706.5    241.5   0.0000   0.0040   0.0010   0.0031   0.0010 -1306.679
 93  85    706.5    241.5   0.0000   0.0000  99.0000   0.0000  99.0000 -1299.039
 93  86    706.5    241.5   0.0000   0.0000  99.0000   0.0000  99.0000 -1299.039
 93  87    706.5    241.5   0.0000   0.0000  99.0000   0.0000  99.0000 -1299.039
 93  88    706.5    241.5   0.0000   0.0000   0.8085   0.0000   0.8085 -1299.039
 93  89    706.5    241.5   0.0000   0.0000   0.9382   0.0000   0.9382 -1299.039
 93  90    706.5    241.5   0.0000   0.0000  99.0000   0.0000  99.0000 -1299.039
 93  91    706.5    241.5   0.0000   0.0000   0.8037   0.0000   0.8037 -1299.039
 93  92    706.5    241.5   0.0000   0.0000  99.0000   0.0000  99.0000 -1299.039
 94   1    706.5    241.5   0.2488   0.8120   0.3064   1.1768   0.3064 -2140.599
 94   2    706.5    241.5   0.2177   0.6309   0.3451   0.9688   0.3451 -2081.610
 94   3    706.5    241.5   0.2105   0.5715   0.3683   0.9074   0.3683 -2059.226
 94   4    706.5    241.5   0.2068   0.6373   0.3245   0.9493   0.3245 -2067.133
 94   5    706.5    241.5   0.2542   0.8329   0.3052   1.2048   0.3052 -2151.242
 94   6    706.5    241.5   0.2307   0.5746   0.4015   0.9550   0.4015 -2085.448
 94   7    706.5    241.5   0.2310   0.5656   0.4084   0.9487   0.4084 -2083.947
 94   8    706.5    241.5   0.2168   0.6172   0.3513   0.9565   0.3513 -2075.204
 94   9    706.5    241.5   0.2239   0.5586   0.4008   0.9275   0.4008 -2075.015
 94  10    706.5    241.5   0.2235   0.5521   0.4049   0.9216   0.4049 -2073.178
 94  11    706.5    241.5   0.2310   0.5409   0.4271   0.9299   0.4271 -2079.348
 94  12    706.5    241.5   0.2309   0.5483   0.4212   0.9354   0.4212 -2080.990
 94  13    706.5    241.5   0.2310   0.5409   0.4271   0.9299   0.4271 -2079.348
 94  14    706.5    241.5   0.2265   0.5757   0.3934   0.9464   0.3934 -2080.374
 94  15    706.5    241.5   0.1891   0.7002   0.2701   0.9580   0.2701 -2050.232
 94  16    706.5    241.5   0.1958   0.6249   0.3133   0.9153   0.3133 -2050.065
 94  17    706.5    241.5   0.1955   0.6832   0.2862   0.9593   0.2862 -2061.618
 94  18    706.5    241.5   0.1943   0.6180   0.3144   0.9067   0.3144 -2048.617
 94  19    706.5    241.5   0.1946   0.6471   0.3007   0.9296   0.3007 -2054.696
 94  20    706.5    241.5   0.1929   0.6589   0.2928   0.9349   0.2928 -2053.681
 94  21    706.5    241.5   0.2002   0.5918   0.3383   0.8999   0.3383 -2051.967
 94  22    706.5    241.5   0.2002   0.5918   0.3383   0.8999   0.3383 -2051.967
 94  23    706.5    241.5   0.1828   0.6194   0.2951   0.8821   0.2951 -2035.271
 94  24    706.5    241.5   0.1708   0.5777   0.2956   0.8233   0.2956 -2007.818
 94  25    706.5    241.5   0.1813   0.5753   0.3152   0.8451   0.3152 -2022.708
 94  26    706.5    241.5   0.1784   0.5165   0.3455   0.7936   0.3455 -2006.271
 94  27    706.5    241.5   0.1765   0.5273   0.3347   0.7976   0.3347 -2007.476
 94  28    706.5    241.5   0.1768   0.4976   0.3553   0.7756   0.3553 -2000.945
 94  29    706.5    241.5   0.1747   0.6844   0.2552   0.9137   0.2552 -2032.904
 94  30    706.5    241.5   0.1771   0.5925   0.2989   0.8487   0.2989 -2016.943
 94  31    706.5    241.5   0.1697   0.6639   0.2556   0.8867   0.2556 -2020.277
 94  32    706.5    241.5   0.1697   0.6632   0.2559   0.8863   0.2559 -2020.354
 94  33    706.5    241.5   0.1684   0.6511   0.2586   0.8740   0.2586 -2017.094
 94  34    706.5    241.5   0.1802   0.6892   0.2615   0.9297   0.2615 -2041.815
 94  35    706.5    241.5   0.1851   0.7229   0.2560   0.9663   0.2560 -2052.954
 94  36    706.5    241.5   0.1878   0.5496   0.3416   0.8399   0.3416 -2027.073
 94  37    706.5    241.5   0.1875   0.5644   0.3323   0.8506   0.3323 -2030.432
 94  38    706.5    241.5   0.1878   0.5496   0.3416   0.8399   0.3416 -2027.073
 94  39    706.5    241.5   0.1670   0.5912   0.2824   0.8251   0.2824 -2005.005
 94  40    706.5    241.5   0.1725   0.5948   0.2901   0.8404   0.2901 -2014.368
 94  41    706.5    241.5   0.1724   0.5968   0.2889   0.8416   0.2889 -2014.114
 94  42    706.5    241.5   0.1726   0.5879   0.2935   0.8351   0.2935 -2012.696
 94  43    706.5    241.5   0.1691   0.6477   0.2611   0.8731   0.2611 -2017.512
 94  44    706.5    241.5   0.1763   0.6679   0.2640   0.9046   0.2640 -2032.154
 94  45    706.5    241.5   0.1672   0.7025   0.2380   0.9107   0.2380 -2024.322
 94  46    706.5    241.5   0.1767   0.7356   0.2402   0.9572   0.2402 -2043.552
 94  47    706.5    241.5   0.1776   0.7127   0.2492   0.9418   0.2492 -2037.432
 94  48    706.5    241.5   0.1788   0.7325   0.2440   0.9595   0.2440 -2042.086
 94  49    706.5    241.5   0.1788   0.7325   0.2440   0.9595   0.2440 -2042.086
 94  50    706.5    241.5   0.1845   0.7708   0.2394   1.0016   0.2394 -2056.445
 94  51    706.5    241.5   0.0934   0.4909   0.1903   0.5840   0.1903 -1853.940
 94  52    706.5    241.5   0.0934   0.4909   0.1903   0.5840   0.1903 -1853.940
 94  53    706.5    241.5   0.0937   0.4563   0.2053   0.5582   0.2053 -1844.487
 94  54    706.5    241.5   0.0891   0.3757   0.2372   0.4864   0.2372 -1811.340
 94  55    706.5    241.5   0.0891   0.3757   0.2372   0.4864   0.2372 -1811.340
 94  56    706.5    241.5   0.0875   0.3690   0.2372   0.4777   0.2372 -1806.049
 94  57    706.5    241.5   0.0875   0.3690   0.2372   0.4777   0.2372 -1806.049
 94  58    706.5    241.5   0.0993   0.3632   0.2735   0.4997   0.2735 -1828.535
 94  59    706.5    241.5   0.0991   0.3520   0.2817   0.4906   0.2817 -1824.104
 94  60    706.5    241.5   0.1029   0.3999   0.2572   0.5356   0.2572 -1847.981
 94  61    706.5    241.5   0.0146   0.1150   0.1266   0.1204   0.1266 -1485.554
 94  62    706.5    241.5   0.0297   0.1723   0.1725   0.1982   0.1725 -1573.964
 94  63    706.5    241.5   0.0297   0.1818   0.1634   0.2053   0.1634 -1579.421
 94  64    706.5    241.5   0.0072   0.0307   0.2345   0.0395   0.2345 -1378.367
 94  65    706.5    241.5   0.0072   0.0307   0.2345   0.0395   0.2345 -1378.367
 94  66    706.5    241.5   0.0072   0.0307   0.2345   0.0395   0.2345 -1378.367
 94  67    706.5    241.5   0.0072   0.0267   0.2690   0.0365   0.2690 -1373.773
 94  68    706.5    241.5   0.0072   0.0307   0.2345   0.0395   0.2345 -1378.367
 94  69    706.5    241.5   0.0072   0.0307   0.2345   0.0395   0.2345 -1378.367
 94  70    706.5    241.5   0.0072   0.0307   0.2345   0.0395   0.2345 -1378.367
 94  71    706.5    241.5   0.0072   0.0307   0.2345   0.0395   0.2345 -1378.367
 94  72    706.5    241.5   0.0072   0.0268   0.2683   0.0365   0.2683 -1373.761
 94  73    706.5    241.5   0.0072   0.0268   0.2683   0.0365   0.2683 -1373.761
 94  74    706.5    241.5   0.0072   0.0268   0.2683   0.0365   0.2683 -1373.761
 94  75    706.5    241.5   0.0057   0.0229   0.2508   0.0303   0.2508 -1362.920
 94  76    706.5    241.5   0.0072   0.0307   0.2345   0.0395   0.2345 -1378.367
 94  77    706.5    241.5   0.0072   0.0268   0.2683   0.0365   0.2683 -1373.761
 94  78    706.5    241.5   0.0057   0.0307   0.1874   0.0363   0.1874 -1372.270
 94  79    706.5    241.5   0.0072   0.0307   0.2345   0.0395   0.2345 -1378.367
 94  80    706.5    241.5   0.0072   0.0307   0.2345   0.0395   0.2345 -1378.367
 94  81    706.5    241.5   0.0072   0.0268   0.2683   0.0365   0.2683 -1373.761
 94  82    706.5    241.5   0.0014   0.0038   0.3805   0.0061   0.3805 -1315.278
 94  83    706.5    241.5   0.0014   0.0038   0.3798   0.0061   0.3798 -1315.277
 94  84    706.5    241.5   0.0000   0.0038   0.0010   0.0029   0.0010 -1306.677
 94  85    706.5    241.5   0.0000   0.0000  99.0000   0.0000  99.0000 -1299.039
 94  86    706.5    241.5   0.0000   0.0000  99.0000   0.0000  99.0000 -1299.039
 94  87    706.5    241.5   0.0000   0.0000  99.0000   0.0000  99.0000 -1299.039
 94  88    706.5    241.5   0.0000   0.0000  99.0000   0.0000  99.0000 -1299.039
 94  89    706.5    241.5   0.0000   0.0000  99.0000   0.0000  99.0000 -1299.039
 94  90    706.5    241.5   0.0000   0.0000  99.0000   0.0000  99.0000 -1299.039
 94  91    706.5    241.5   0.0000   0.0000  99.0000   0.0000  99.0000 -1299.039
 94  92    706.5    241.5   0.0000   0.0000  99.0000   0.0000  99.0000 -1299.039
 94  93    706.5    241.5   0.0000   0.0000  99.0000   0.0000  99.0000 -1299.039
 95   1    706.5    241.5   0.2488   0.8120   0.3064   1.1768   0.3064 -2140.599
 95   2    706.5    241.5   0.2177   0.6309   0.3451   0.9688   0.3451 -2081.610
 95   3    706.5    241.5   0.2105   0.5715   0.3683   0.9074   0.3683 -2059.226
 95   4    706.5    241.5   0.2068   0.6373   0.3245   0.9493   0.3245 -2067.133
 95   5    706.5    241.5   0.2542   0.8329   0.3052   1.2048   0.3052 -2151.242
 95   6    706.5    241.5   0.2307   0.5746   0.4015   0.9550   0.4015 -2085.448
 95   7    706.5    241.5   0.2310   0.5656   0.4084   0.9487   0.4084 -2083.947
 95   8    706.5    241.5   0.2168   0.6172   0.3513   0.9565   0.3513 -2075.204
 95   9    706.5    241.5   0.2239   0.5586   0.4008   0.9275   0.4008 -2075.015
 95  10    706.5    241.5   0.2235   0.5521   0.4049   0.9216   0.4049 -2073.178
 95  11    706.5    241.5   0.2310   0.5409   0.4271   0.9299   0.4271 -2079.348
 95  12    706.5    241.5   0.2309   0.5483   0.4212   0.9354   0.4212 -2080.990
 95  13    706.5    241.5   0.2310   0.5409   0.4271   0.9299   0.4271 -2079.348
 95  14    706.5    241.5   0.2265   0.5757   0.3934   0.9464   0.3934 -2080.374
 95  15    706.5    241.5   0.1891   0.7002   0.2701   0.9580   0.2701 -2050.232
 95  16    706.5    241.5   0.1958   0.6249   0.3133   0.9153   0.3133 -2050.065
 95  17    706.5    241.5   0.1955   0.6832   0.2862   0.9593   0.2862 -2061.618
 95  18    706.5    241.5   0.1943   0.6180   0.3144   0.9067   0.3144 -2048.617
 95  19    706.5    241.5   0.1946   0.6471   0.3007   0.9296   0.3007 -2054.696
 95  20    706.5    241.5   0.1929   0.6589   0.2928   0.9349   0.2928 -2053.681
 95  21    706.5    241.5   0.2002   0.5918   0.3383   0.8999   0.3383 -2051.967
 95  22    706.5    241.5   0.2002   0.5918   0.3383   0.8999   0.3383 -2051.967
 95  23    706.5    241.5   0.1828   0.6194   0.2951   0.8821   0.2951 -2035.271
 95  24    706.5    241.5   0.1708   0.5777   0.2956   0.8233   0.2956 -2007.818
 95  25    706.5    241.5   0.1813   0.5753   0.3152   0.8451   0.3152 -2022.708
 95  26    706.5    241.5   0.1784   0.5165   0.3455   0.7936   0.3455 -2006.271
 95  27    706.5    241.5   0.1765   0.5273   0.3347   0.7976   0.3347 -2007.476
 95  28    706.5    241.5   0.1768   0.4976   0.3553   0.7756   0.3553 -2000.945
 95  29    706.5    241.5   0.1747   0.6844   0.2552   0.9137   0.2552 -2032.904
 95  30    706.5    241.5   0.1771   0.5925   0.2989   0.8487   0.2989 -2016.943
 95  31    706.5    241.5   0.1697   0.6639   0.2556   0.8867   0.2556 -2020.277
 95  32    706.5    241.5   0.1697   0.6632   0.2559   0.8863   0.2559 -2020.354
 95  33    706.5    241.5   0.1684   0.6511   0.2586   0.8740   0.2586 -2017.094
 95  34    706.5    241.5   0.1802   0.6892   0.2615   0.9297   0.2615 -2041.815
 95  35    706.5    241.5   0.1851   0.7229   0.2560   0.9663   0.2560 -2052.954
 95  36    706.5    241.5   0.1878   0.5496   0.3416   0.8399   0.3416 -2027.073
 95  37    706.5    241.5   0.1875   0.5644   0.3323   0.8506   0.3323 -2030.432
 95  38    706.5    241.5   0.1878   0.5496   0.3416   0.8399   0.3416 -2027.073
 95  39    706.5    241.5   0.1670   0.5912   0.2824   0.8251   0.2824 -2005.005
 95  40    706.5    241.5   0.1725   0.5948   0.2901   0.8404   0.2901 -2014.368
 95  41    706.5    241.5   0.1724   0.5968   0.2889   0.8416   0.2889 -2014.114
 95  42    706.5    241.5   0.1726   0.5879   0.2935   0.8351   0.2935 -2012.696
 95  43    706.5    241.5   0.1691   0.6477   0.2611   0.8731   0.2611 -2017.512
 95  44    706.5    241.5   0.1763   0.6679   0.2640   0.9046   0.2640 -2032.154
 95  45    706.5    241.5   0.1672   0.7025   0.2380   0.9107   0.2380 -2024.322
 95  46    706.5    241.5   0.1767   0.7356   0.2402   0.9572   0.2402 -2043.552
 95  47    706.5    241.5   0.1776   0.7127   0.2492   0.9418   0.2492 -2037.432
 95  48    706.5    241.5   0.1788   0.7325   0.2440   0.9595   0.2440 -2042.086
 95  49    706.5    241.5   0.1788   0.7325   0.2440   0.9595   0.2440 -2042.086
 95  50    706.5    241.5   0.1845   0.7708   0.2394   1.0016   0.2394 -2056.445
 95  51    706.5    241.5   0.0934   0.4909   0.1903   0.5840   0.1903 -1853.940
 95  52    706.5    241.5   0.0934   0.4909   0.1903   0.5840   0.1903 -1853.940
 95  53    706.5    241.5   0.0937   0.4563   0.2053   0.5582   0.2053 -1844.487
 95  54    706.5    241.5   0.0891   0.3757   0.2372   0.4864   0.2372 -1811.340
 95  55    706.5    241.5   0.0891   0.3757   0.2372   0.4864   0.2372 -1811.340
 95  56    706.5    241.5   0.0875   0.3690   0.2372   0.4777   0.2372 -1806.049
 95  57    706.5    241.5   0.0875   0.3690   0.2372   0.4777   0.2372 -1806.049
 95  58    706.5    241.5   0.0993   0.3632   0.2735   0.4997   0.2735 -1828.535
 95  59    706.5    241.5   0.0991   0.3520   0.2817   0.4906   0.2817 -1824.104
 95  60    706.5    241.5   0.1029   0.3999   0.2572   0.5356   0.2572 -1847.981
 95  61    706.5    241.5   0.0146   0.1150   0.1266   0.1204   0.1266 -1485.554
 95  62    706.5    241.5   0.0297   0.1723   0.1725   0.1982   0.1725 -1573.964
 95  63    706.5    241.5   0.0297   0.1818   0.1634   0.2053   0.1634 -1579.421
 95  64    706.5    241.5   0.0072   0.0307   0.2345   0.0395   0.2345 -1378.367
 95  65    706.5    241.5   0.0072   0.0307   0.2345   0.0395   0.2345 -1378.367
 95  66    706.5    241.5   0.0072   0.0307   0.2345   0.0395   0.2345 -1378.367
 95  67    706.5    241.5   0.0072   0.0267   0.2690   0.0365   0.2690 -1373.773
 95  68    706.5    241.5   0.0072   0.0307   0.2345   0.0395   0.2345 -1378.367
 95  69    706.5    241.5   0.0072   0.0307   0.2345   0.0395   0.2345 -1378.367
 95  70    706.5    241.5   0.0072   0.0307   0.2345   0.0395   0.2345 -1378.367
 95  71    706.5    241.5   0.0072   0.0307   0.2345   0.0395   0.2345 -1378.367
 95  72    706.5    241.5   0.0072   0.0268   0.2683   0.0365   0.2683 -1373.761
 95  73    706.5    241.5   0.0072   0.0268   0.2683   0.0365   0.2683 -1373.761
 95  74    706.5    241.5   0.0072   0.0268   0.2683   0.0365   0.2683 -1373.761
 95  75    706.5    241.5   0.0057   0.0229   0.2508   0.0303   0.2508 -1362.920
 95  76    706.5    241.5   0.0072   0.0307   0.2345   0.0395   0.2345 -1378.367
 95  77    706.5    241.5   0.0072   0.0268   0.2683   0.0365   0.2683 -1373.761
 95  78    706.5    241.5   0.0057   0.0307   0.1874   0.0363   0.1874 -1372.270
 95  79    706.5    241.5   0.0072   0.0307   0.2345   0.0395   0.2345 -1378.367
 95  80    706.5    241.5   0.0072   0.0307   0.2345   0.0395   0.2345 -1378.367
 95  81    706.5    241.5   0.0072   0.0268   0.2683   0.0365   0.2683 -1373.761
 95  82    706.5    241.5   0.0014   0.0038   0.3805   0.0061   0.3805 -1315.278
 95  83    706.5    241.5   0.0014   0.0038   0.3798   0.0061   0.3798 -1315.277
 95  84    706.5    241.5   0.0000   0.0038   0.0010   0.0029   0.0010 -1306.677
 95  85    706.5    241.5   0.0000   0.0000  99.0000   0.0000  99.0000 -1299.039
 95  86    706.5    241.5   0.0000   0.0000  99.0000   0.0000  99.0000 -1299.039
 95  87    706.5    241.5   0.0000   0.0000  99.0000   0.0000  99.0000 -1299.039
 95  88    706.5    241.5   0.0000   0.0000  99.0000   0.0000  99.0000 -1299.039
 95  89    706.5    241.5   0.0000   0.0000  99.0000   0.0000  99.0000 -1299.039
 95  90    706.5    241.5   0.0000   0.0000  99.0000   0.0000  99.0000 -1299.039
 95  91    706.5    241.5   0.0000   0.0000  99.0000   0.0000  99.0000 -1299.039
 95  92    706.5    241.5   0.0000   0.0000  99.0000   0.0000  99.0000 -1299.039
 95  93    706.5    241.5   0.0000   0.0000  99.0000   0.0000  99.0000 -1299.039
 95  94    706.5    241.5   0.0000   0.0000  99.0000   0.0000  99.0000 -1299.039
 96   1    706.5    241.5   0.2488   0.8120   0.3064   1.1768   0.3064 -2140.599
 96   2    706.5    241.5   0.2177   0.6309   0.3451   0.9688   0.3451 -2081.610
 96   3    706.5    241.5   0.2105   0.5715   0.3683   0.9074   0.3683 -2059.226
 96   4    706.5    241.5   0.2068   0.6373   0.3245   0.9493   0.3245 -2067.133
 96   5    706.5    241.5   0.2542   0.8329   0.3052   1.2048   0.3052 -2151.242
 96   6    706.5    241.5   0.2307   0.5746   0.4015   0.9550   0.4015 -2085.448
 96   7    706.5    241.5   0.2310   0.5656   0.4084   0.9487   0.4084 -2083.947
 96   8    706.5    241.5   0.2168   0.6172   0.3513   0.9565   0.3513 -2075.204
 96   9    706.5    241.5   0.2239   0.5586   0.4008   0.9275   0.4008 -2075.015
 96  10    706.5    241.5   0.2235   0.5521   0.4049   0.9216   0.4049 -2073.178
 96  11    706.5    241.5   0.2310   0.5409   0.4271   0.9299   0.4271 -2079.348
 96  12    706.5    241.5   0.2309   0.5483   0.4212   0.9354   0.4212 -2080.990
 96  13    706.5    241.5   0.2310   0.5409   0.4271   0.9299   0.4271 -2079.348
 96  14    706.5    241.5   0.2265   0.5757   0.3934   0.9464   0.3934 -2080.374
 96  15    706.5    241.5   0.1891   0.7002   0.2701   0.9580   0.2701 -2050.232
 96  16    706.5    241.5   0.1958   0.6249   0.3133   0.9153   0.3133 -2050.065
 96  17    706.5    241.5   0.1955   0.6832   0.2862   0.9593   0.2862 -2061.618
 96  18    706.5    241.5   0.1943   0.6180   0.3144   0.9067   0.3144 -2048.617
 96  19    706.5    241.5   0.1946   0.6471   0.3007   0.9296   0.3007 -2054.696
 96  20    706.5    241.5   0.1929   0.6589   0.2928   0.9349   0.2928 -2053.681
 96  21    706.5    241.5   0.2002   0.5918   0.3383   0.8999   0.3383 -2051.967
 96  22    706.5    241.5   0.2002   0.5918   0.3383   0.8999   0.3383 -2051.967
 96  23    706.5    241.5   0.1828   0.6194   0.2951   0.8821   0.2951 -2035.271
 96  24    706.5    241.5   0.1708   0.5777   0.2956   0.8233   0.2956 -2007.818
 96  25    706.5    241.5   0.1813   0.5753   0.3152   0.8451   0.3152 -2022.708
 96  26    706.5    241.5   0.1784   0.5165   0.3455   0.7936   0.3455 -2006.271
 96  27    706.5    241.5   0.1765   0.5273   0.3347   0.7976   0.3347 -2007.476
 96  28    706.5    241.5   0.1768   0.4976   0.3553   0.7756   0.3553 -2000.945
 96  29    706.5    241.5   0.1747   0.6844   0.2552   0.9137   0.2552 -2032.904
 96  30    706.5    241.5   0.1771   0.5925   0.2989   0.8487   0.2989 -2016.943
 96  31    706.5    241.5   0.1697   0.6639   0.2556   0.8867   0.2556 -2020.277
 96  32    706.5    241.5   0.1697   0.6632   0.2559   0.8863   0.2559 -2020.354
 96  33    706.5    241.5   0.1684   0.6511   0.2586   0.8740   0.2586 -2017.094
 96  34    706.5    241.5   0.1802   0.6892   0.2615   0.9297   0.2615 -2041.815
 96  35    706.5    241.5   0.1851   0.7229   0.2560   0.9663   0.2560 -2052.954
 96  36    706.5    241.5   0.1878   0.5496   0.3416   0.8399   0.3416 -2027.073
 96  37    706.5    241.5   0.1875   0.5644   0.3323   0.8506   0.3323 -2030.432
 96  38    706.5    241.5   0.1878   0.5496   0.3416   0.8399   0.3416 -2027.073
 96  39    706.5    241.5   0.1670   0.5912   0.2824   0.8251   0.2824 -2005.005
 96  40    706.5    241.5   0.1725   0.5948   0.2901   0.8404   0.2901 -2014.368
 96  41    706.5    241.5   0.1724   0.5968   0.2889   0.8416   0.2889 -2014.114
 96  42    706.5    241.5   0.1726   0.5879   0.2935   0.8351   0.2935 -2012.696
 96  43    706.5    241.5   0.1691   0.6477   0.2611   0.8731   0.2611 -2017.512
 96  44    706.5    241.5   0.1763   0.6679   0.2640   0.9046   0.2640 -2032.154
 96  45    706.5    241.5   0.1672   0.7025   0.2380   0.9107   0.2380 -2024.322
 96  46    706.5    241.5   0.1767   0.7356   0.2402   0.9572   0.2402 -2043.552
 96  47    706.5    241.5   0.1776   0.7127   0.2492   0.9418   0.2492 -2037.432
 96  48    706.5    241.5   0.1788   0.7325   0.2440   0.9595   0.2440 -2042.086
 96  49    706.5    241.5   0.1788   0.7325   0.2440   0.9595   0.2440 -2042.086
 96  50    706.5    241.5   0.1845   0.7708   0.2394   1.0016   0.2394 -2056.445
 96  51    706.5    241.5   0.0934   0.4909   0.1903   0.5840   0.1903 -1853.940
 96  52    706.5    241.5   0.0934   0.4909   0.1903   0.5840   0.1903 -1853.940
 96  53    706.5    241.5   0.0937   0.4563   0.2053   0.5582   0.2053 -1844.487
 96  54    706.5    241.5   0.0891   0.3757   0.2372   0.4864   0.2372 -1811.340
 96  55    706.5    241.5   0.0891   0.3757   0.2372   0.4864   0.2372 -1811.340
 96  56    706.5    241.5   0.0875   0.3690   0.2372   0.4777   0.2372 -1806.049
 96  57    706.5    241.5   0.0875   0.3690   0.2372   0.4777   0.2372 -1806.049
 96  58    706.5    241.5   0.0993   0.3632   0.2735   0.4997   0.2735 -1828.535
 96  59    706.5    241.5   0.0991   0.3520   0.2817   0.4906   0.2817 -1824.104
 96  60    706.5    241.5   0.1029   0.3999   0.2572   0.5356   0.2572 -1847.981
 96  61    706.5    241.5   0.0146   0.1150   0.1266   0.1204   0.1266 -1485.554
 96  62    706.5    241.5   0.0297   0.1723   0.1725   0.1982   0.1725 -1573.964
 96  63    706.5    241.5   0.0297   0.1818   0.1634   0.2053   0.1634 -1579.421
 96  64    706.5    241.5   0.0072   0.0307   0.2345   0.0395   0.2345 -1378.367
 96  65    706.5    241.5   0.0072   0.0307   0.2345   0.0395   0.2345 -1378.367
 96  66    706.5    241.5   0.0072   0.0307   0.2345   0.0395   0.2345 -1378.367
 96  67    706.5    241.5   0.0072   0.0267   0.2690   0.0365   0.2690 -1373.773
 96  68    706.5    241.5   0.0072   0.0307   0.2345   0.0395   0.2345 -1378.367
 96  69    706.5    241.5   0.0072   0.0307   0.2345   0.0395   0.2345 -1378.367
 96  70    706.5    241.5   0.0072   0.0307   0.2345   0.0395   0.2345 -1378.367
 96  71    706.5    241.5   0.0072   0.0307   0.2345   0.0395   0.2345 -1378.367
 96  72    706.5    241.5   0.0072   0.0268   0.2683   0.0365   0.2683 -1373.761
 96  73    706.5    241.5   0.0072   0.0268   0.2683   0.0365   0.2683 -1373.761
 96  74    706.5    241.5   0.0072   0.0268   0.2683   0.0365   0.2683 -1373.761
 96  75    706.5    241.5   0.0057   0.0229   0.2508   0.0303   0.2508 -1362.920
 96  76    706.5    241.5   0.0072   0.0307   0.2345   0.0395   0.2345 -1378.367
 96  77    706.5    241.5   0.0072   0.0268   0.2683   0.0365   0.2683 -1373.761
 96  78    706.5    241.5   0.0057   0.0307   0.1874   0.0363   0.1874 -1372.270
 96  79    706.5    241.5   0.0072   0.0307   0.2345   0.0395   0.2345 -1378.367
 96  80    706.5    241.5   0.0072   0.0307   0.2345   0.0395   0.2345 -1378.367
 96  81    706.5    241.5   0.0072   0.0268   0.2683   0.0365   0.2683 -1373.761
 96  82    706.5    241.5   0.0014   0.0038   0.3805   0.0061   0.3805 -1315.278
 96  83    706.5    241.5   0.0014   0.0038   0.3798   0.0061   0.3798 -1315.277
 96  84    706.5    241.5   0.0000   0.0040   0.0010   0.0030   0.0010 -1306.678
 96  85    706.5    241.5   0.0000   0.0000  99.0000   0.0000  99.0000 -1299.039
 96  86    706.5    241.5   0.0000   0.0000  99.0000   0.0000  99.0000 -1299.039
 96  87    706.5    241.5   0.0000   0.0000  99.0000   0.0000  99.0000 -1299.039
 96  88    706.5    241.5   0.0000   0.0000  99.0000   0.0000  99.0000 -1299.039
 96  89    706.5    241.5   0.0000   0.0000  99.0000   0.0000  99.0000 -1299.039
 96  90    706.5    241.5   0.0000   0.0000  99.0000   0.0000  99.0000 -1299.039
 96  91    706.5    241.5   0.0000   0.0000  99.0000   0.0000  99.0000 -1299.039
 96  92    706.5    241.5   0.0000   0.0000  99.0000   0.0000  99.0000 -1299.039
 96  93    706.5    241.5   0.0000   0.0000  99.0000   0.0000  99.0000 -1299.039
 96  94    706.5    241.5   0.0000   0.0000  99.0000   0.0000  99.0000 -1299.039
 96  95    706.5    241.5   0.0000   0.0000  99.0000   0.0000  99.0000 -1299.039
 97   1    706.5    241.5   0.2508   0.8231   0.3047   1.1898   0.3047 -2144.065
 97   2    706.5    241.5   0.2175   0.6403   0.3397   0.9757   0.3397 -2082.972
 97   3    706.5    241.5   0.2104   0.5801   0.3627   0.9137   0.3627 -2060.695
 97   4    706.5    241.5   0.2066   0.6466   0.3196   0.9562   0.3196 -2068.484
 97   5    706.5    241.5   0.2544   0.8210   0.3098   1.1962   0.3098 -2150.096
 97   6    706.5    241.5   0.2332   0.5808   0.4016   0.9654   0.4016 -2089.685
 97   7    706.5    241.5   0.2335   0.5717   0.4085   0.9590   0.4085 -2088.195
 97   8    706.5    241.5   0.2188   0.6253   0.3499   0.9671   0.3499 -2079.188
 97   9    706.5    241.5   0.2258   0.5668   0.3984   0.9380   0.3984 -2078.971
 97  10    706.5    241.5   0.2254   0.5602   0.4024   0.9321   0.4024 -2077.149
 97  11    706.5    241.5   0.2331   0.5407   0.4311   0.9344   0.4311 -2081.752
 97  12    706.5    241.5   0.2330   0.5482   0.4251   0.9399   0.4251 -2083.393
 97  13    706.5    241.5   0.2331   0.5407   0.4311   0.9344   0.4311 -2081.752
 97  14    706.5    241.5   0.2284   0.5841   0.3910   0.9571   0.3910 -2084.285
 97  15    706.5    241.5   0.1910   0.7094   0.2692   0.9691   0.2692 -2054.236
 97  16    706.5    241.5   0.1977   0.6331   0.3122   0.9258   0.3122 -2054.148
 97  17    706.5    241.5   0.1974   0.6921   0.2853   0.9703   0.2853 -2065.612
 97  18    706.5    241.5   0.1962   0.6260   0.3134   0.9171   0.3134 -2052.718
 97  19    706.5    241.5   0.1965   0.6554   0.2998   0.9402   0.2998 -2058.750
 97  20    706.5    241.5   0.1948   0.6674   0.2919   0.9456   0.2919 -2057.726
 97  21    706.5    241.5   0.2021   0.5995   0.3371   0.9101   0.3371 -2056.080
 97  22    706.5    241.5   0.2021   0.5995   0.3371   0.9101   0.3371 -2056.080
 97  23    706.5    241.5   0.1851   0.6263   0.2956   0.8925   0.2956 -2039.752
 97  24    706.5    241.5   0.1726   0.5859   0.2945   0.8336   0.2945 -2012.026
 97  25    706.5    241.5   0.1832   0.5835   0.3139   0.8555   0.3139 -2026.858
 97  26    706.5    241.5   0.1802   0.5240   0.3440   0.8035   0.3440 -2010.556
 97  27    706.5    241.5   0.1783   0.5350   0.3333   0.8075   0.3333 -2011.749
 97  28    706.5    241.5   0.1786   0.5049   0.3537   0.7853   0.3537 -2005.281
 97  29    706.5    241.5   0.1765   0.6939   0.2544   0.9250   0.2544 -2036.901
 97  30    706.5    241.5   0.1793   0.5992   0.2993   0.8589   0.2993 -2021.505
 97  31    706.5    241.5   0.1715   0.6732   0.2547   0.8978   0.2547 -2024.338
 97  32    706.5    241.5   0.1715   0.6725   0.2551   0.8974   0.2551 -2024.416
 97  33    706.5    241.5   0.1702   0.6603   0.2577   0.8850   0.2577 -2021.185
 97  34    706.5    241.5   0.1821   0.6989   0.2605   0.9412   0.2605 -2045.771
 97  35    706.5    241.5   0.1869   0.7330   0.2550   0.9781   0.2550 -2056.829
 97  36    706.5    241.5   0.1896   0.5577   0.3400   0.8501   0.3400 -2031.236
 97  37    706.5    241.5   0.1894   0.5719   0.3312   0.8605   0.3312 -2034.664
 97  38    706.5    241.5   0.1896   0.5577   0.3400   0.8501   0.3400 -2031.236
 97  39    706.5    241.5   0.1688   0.5989   0.2818   0.8351   0.2818 -2009.314
 97  40    706.5    241.5   0.1743   0.6033   0.2890   0.8509   0.2890 -2018.533
 97  41    706.5    241.5   0.1742   0.6053   0.2878   0.8521   0.2878 -2018.276
 97  42    706.5    241.5   0.1744   0.5963   0.2924   0.8456   0.2924 -2016.874
 97  43    706.5    241.5   0.1709   0.6568   0.2602   0.8841   0.2602 -2021.604
 97  44    706.5    241.5   0.1781   0.6774   0.2629   0.9159   0.2629 -2036.168
 97  45    706.5    241.5   0.1690   0.7123   0.2372   0.9222   0.2372 -2028.336
 97  46    706.5    241.5   0.1785   0.7459   0.2393   0.9691   0.2393 -2047.457
 97  47    706.5    241.5   0.1795   0.7219   0.2486   0.9529   0.2486 -2041.485
 97  48    706.5    241.5   0.1806   0.7428   0.2431   0.9714   0.2431 -2045.983
 97  49    706.5    241.5   0.1806   0.7428   0.2431   0.9714   0.2431 -2045.983
 97  50    706.5    241.5   0.1864   0.7807   0.2387   1.0133   0.2387 -2060.377
 97  51    706.5    241.5   0.0951   0.4981   0.1908   0.5932   0.1908 -1858.952
 97  52    706.5    241.5   0.0951   0.4981   0.1908   0.5932   0.1908 -1858.952
 97  53    706.5    241.5   0.0953   0.4632   0.2058   0.5671   0.2058 -1849.576
 97  54    706.5    241.5   0.0908   0.3814   0.2380   0.4945   0.2380 -1816.765
 97  55    706.5    241.5   0.0908   0.3814   0.2380   0.4945   0.2380 -1816.765
 97  56    706.5    241.5   0.0892   0.3747   0.2380   0.4857   0.2380 -1811.512
 97  57    706.5    241.5   0.0892   0.3747   0.2380   0.4857   0.2380 -1811.512
 97  58    706.5    241.5   0.1010   0.3689   0.2739   0.5077   0.2739 -1833.883
 97  59    706.5    241.5   0.1008   0.3575   0.2820   0.4986   0.2820 -1829.486
 97  60    706.5    241.5   0.1045   0.4066   0.2571   0.5444   0.2571 -1853.071
 97  61    706.5    241.5   0.0162   0.1187   0.1365   0.1270   0.1365 -1494.516
 97  62    706.5    241.5   0.0312   0.1770   0.1765   0.2051   0.1765 -1581.246
 97  63    706.5    241.5   0.0312   0.1865   0.1673   0.2123   0.1673 -1586.649
 97  64    706.5    241.5   0.0086   0.0346   0.2497   0.0457   0.2497 -1388.730
 97  65    706.5    241.5   0.0086   0.0346   0.2497   0.0457   0.2497 -1388.730
 97  66    706.5    241.5   0.0086   0.0346   0.2497   0.0457   0.2497 -1388.730
 97  67    706.5    241.5   0.0086   0.0306   0.2820   0.0427   0.2820 -1384.265
 97  68    706.5    241.5   0.0086   0.0346   0.2497   0.0457   0.2497 -1388.730
 97  69    706.5    241.5   0.0086   0.0346   0.2497   0.0457   0.2497 -1388.730
 97  70    706.5    241.5   0.0086   0.0346   0.2497   0.0457   0.2497 -1388.730
 97  71    706.5    241.5   0.0086   0.0346   0.2497   0.0457   0.2497 -1388.730
 97  72    706.5    241.5   0.0086   0.0307   0.2813   0.0428   0.2813 -1384.252
 97  73    706.5    241.5   0.0086   0.0307   0.2813   0.0428   0.2813 -1384.252
 97  74    706.5    241.5   0.0086   0.0307   0.2813   0.0428   0.2813 -1384.252
 97  75    706.5    241.5   0.0072   0.0268   0.2683   0.0365   0.2683 -1373.761
 97  76    706.5    241.5   0.0086   0.0346   0.2497   0.0457   0.2497 -1388.730
 97  77    706.5    241.5   0.0086   0.0307   0.2813   0.0428   0.2813 -1384.252
 97  78    706.5    241.5   0.0072   0.0346   0.2078   0.0425   0.2078 -1382.835
 97  79    706.5    241.5   0.0086   0.0346   0.2497   0.0457   0.2497 -1388.730
 97  80    706.5    241.5   0.0086   0.0346   0.2497   0.0457   0.2497 -1388.730
 97  81    706.5    241.5   0.0086   0.0307   0.2813   0.0428   0.2813 -1384.252
 97  82    706.5    241.5   0.0000   0.0000  99.0000   0.0000  99.0000 -1299.039
 97  83    706.5    241.5   0.0000   0.0075   0.0010   0.0058   0.0010 -1312.924
 97  84    706.5    241.5   0.0014   0.0076   0.1897   0.0090   0.1897 -1321.526
 97  85    706.5    241.5   0.0014   0.0038   0.3805   0.0061   0.3805 -1315.278
 97  86    706.5    241.5   0.0014   0.0038   0.3805   0.0061   0.3805 -1315.278
 97  87    706.5    241.5   0.0014   0.0038   0.3805   0.0061   0.3805 -1315.278
 97  88    706.5    241.5   0.0014   0.0038   0.3805   0.0061   0.3805 -1315.278
 97  89    706.5    241.5   0.0014   0.0038   0.3805   0.0061   0.3805 -1315.278
 97  90    706.5    241.5   0.0014   0.0038   0.3805   0.0061   0.3805 -1315.278
 97  91    706.5    241.5   0.0014   0.0038   0.3805   0.0061   0.3805 -1315.278
 97  92    706.5    241.5   0.0014   0.0038   0.3805   0.0061   0.3805 -1315.278
 97  93    706.5    241.5   0.0014   0.0038   0.3805   0.0061   0.3805 -1315.278
 97  94    706.5    241.5   0.0014   0.0038   0.3805   0.0061   0.3805 -1315.278
 97  95    706.5    241.5   0.0014   0.0038   0.3805   0.0061   0.3805 -1315.278
 97  96    706.5    241.5   0.0014   0.0038   0.3805   0.0061   0.3805 -1315.278
 98   1    706.5    241.5   0.2508   0.8231   0.3047   1.1898   0.3047 -2144.065
 98   2    706.5    241.5   0.2175   0.6403   0.3397   0.9757   0.3397 -2082.972
 98   3    706.5    241.5   0.2104   0.5801   0.3627   0.9137   0.3627 -2060.695
 98   4    706.5    241.5   0.2066   0.6466   0.3196   0.9562   0.3196 -2068.484
 98   5    706.5    241.5   0.2544   0.8210   0.3098   1.1962   0.3098 -2150.096
 98   6    706.5    241.5   0.2332   0.5808   0.4016   0.9654   0.4016 -2089.685
 98   7    706.5    241.5   0.2335   0.5717   0.4085   0.9590   0.4085 -2088.195
 98   8    706.5    241.5   0.2188   0.6253   0.3499   0.9671   0.3499 -2079.188
 98   9    706.5    241.5   0.2258   0.5668   0.3984   0.9380   0.3984 -2078.971
 98  10    706.5    241.5   0.2254   0.5602   0.4024   0.9321   0.4024 -2077.149
 98  11    706.5    241.5   0.2331   0.5407   0.4311   0.9344   0.4311 -2081.752
 98  12    706.5    241.5   0.2330   0.5482   0.4251   0.9399   0.4251 -2083.393
 98  13    706.5    241.5   0.2331   0.5407   0.4311   0.9344   0.4311 -2081.752
 98  14    706.5    241.5   0.2284   0.5841   0.3910   0.9571   0.3910 -2084.285
 98  15    706.5    241.5   0.1910   0.7094   0.2692   0.9691   0.2692 -2054.236
 98  16    706.5    241.5   0.1977   0.6331   0.3122   0.9258   0.3122 -2054.148
 98  17    706.5    241.5   0.1974   0.6921   0.2853   0.9703   0.2853 -2065.612
 98  18    706.5    241.5   0.1962   0.6260   0.3134   0.9171   0.3134 -2052.718
 98  19    706.5    241.5   0.1965   0.6554   0.2998   0.9402   0.2998 -2058.750
 98  20    706.5    241.5   0.1948   0.6674   0.2919   0.9456   0.2919 -2057.726
 98  21    706.5    241.5   0.2021   0.5995   0.3371   0.9101   0.3371 -2056.080
 98  22    706.5    241.5   0.2021   0.5995   0.3371   0.9101   0.3371 -2056.080
 98  23    706.5    241.5   0.1851   0.6263   0.2956   0.8925   0.2956 -2039.752
 98  24    706.5    241.5   0.1726   0.5859   0.2945   0.8336   0.2945 -2012.026
 98  25    706.5    241.5   0.1832   0.5835   0.3139   0.8555   0.3139 -2026.858
 98  26    706.5    241.5   0.1802   0.5240   0.3440   0.8035   0.3440 -2010.556
 98  27    706.5    241.5   0.1783   0.5350   0.3333   0.8075   0.3333 -2011.749
 98  28    706.5    241.5   0.1786   0.5049   0.3537   0.7853   0.3537 -2005.281
 98  29    706.5    241.5   0.1765   0.6939   0.2544   0.9250   0.2544 -2036.901
 98  30    706.5    241.5   0.1793   0.5992   0.2993   0.8589   0.2993 -2021.505
 98  31    706.5    241.5   0.1715   0.6732   0.2547   0.8978   0.2547 -2024.338
 98  32    706.5    241.5   0.1715   0.6725   0.2551   0.8974   0.2551 -2024.416
 98  33    706.5    241.5   0.1702   0.6603   0.2577   0.8850   0.2577 -2021.185
 98  34    706.5    241.5   0.1821   0.6989   0.2605   0.9412   0.2605 -2045.771
 98  35    706.5    241.5   0.1869   0.7330   0.2550   0.9781   0.2550 -2056.829
 98  36    706.5    241.5   0.1896   0.5577   0.3400   0.8501   0.3400 -2031.236
 98  37    706.5    241.5   0.1894   0.5719   0.3312   0.8605   0.3312 -2034.664
 98  38    706.5    241.5   0.1896   0.5577   0.3400   0.8501   0.3400 -2031.236
 98  39    706.5    241.5   0.1688   0.5989   0.2818   0.8351   0.2818 -2009.314
 98  40    706.5    241.5   0.1743   0.6033   0.2890   0.8509   0.2890 -2018.533
 98  41    706.5    241.5   0.1742   0.6053   0.2878   0.8521   0.2878 -2018.276
 98  42    706.5    241.5   0.1744   0.5963   0.2924   0.8456   0.2924 -2016.874
 98  43    706.5    241.5   0.1709   0.6568   0.2602   0.8841   0.2602 -2021.604
 98  44    706.5    241.5   0.1781   0.6774   0.2629   0.9159   0.2629 -2036.168
 98  45    706.5    241.5   0.1690   0.7123   0.2372   0.9222   0.2372 -2028.336
 98  46    706.5    241.5   0.1785   0.7459   0.2393   0.9691   0.2393 -2047.457
 98  47    706.5    241.5   0.1795   0.7219   0.2486   0.9529   0.2486 -2041.485
 98  48    706.5    241.5   0.1806   0.7428   0.2431   0.9714   0.2431 -2045.983
 98  49    706.5    241.5   0.1806   0.7428   0.2431   0.9714   0.2431 -2045.983
 98  50    706.5    241.5   0.1864   0.7807   0.2387   1.0133   0.2387 -2060.377
 98  51    706.5    241.5   0.0951   0.4981   0.1908   0.5932   0.1908 -1858.952
 98  52    706.5    241.5   0.0951   0.4981   0.1908   0.5932   0.1908 -1858.952
 98  53    706.5    241.5   0.0953   0.4632   0.2058   0.5671   0.2058 -1849.576
 98  54    706.5    241.5   0.0908   0.3814   0.2380   0.4945   0.2380 -1816.765
 98  55    706.5    241.5   0.0908   0.3814   0.2380   0.4945   0.2380 -1816.765
 98  56    706.5    241.5   0.0892   0.3747   0.2380   0.4857   0.2380 -1811.512
 98  57    706.5    241.5   0.0892   0.3747   0.2380   0.4857   0.2380 -1811.512
 98  58    706.5    241.5   0.1010   0.3689   0.2739   0.5077   0.2739 -1833.883
 98  59    706.5    241.5   0.1008   0.3575   0.2820   0.4986   0.2820 -1829.486
 98  60    706.5    241.5   0.1045   0.4066   0.2571   0.5444   0.2571 -1853.071
 98  61    706.5    241.5   0.0162   0.1187   0.1365   0.1270   0.1365 -1494.516
 98  62    706.5    241.5   0.0312   0.1770   0.1765   0.2051   0.1765 -1581.246
 98  63    706.5    241.5   0.0312   0.1865   0.1673   0.2123   0.1673 -1586.649
 98  64    706.5    241.5   0.0086   0.0346   0.2497   0.0457   0.2497 -1388.730
 98  65    706.5    241.5   0.0086   0.0346   0.2497   0.0457   0.2497 -1388.730
 98  66    706.5    241.5   0.0086   0.0346   0.2497   0.0457   0.2497 -1388.730
 98  67    706.5    241.5   0.0086   0.0306   0.2820   0.0427   0.2820 -1384.265
 98  68    706.5    241.5   0.0086   0.0346   0.2497   0.0457   0.2497 -1388.730
 98  69    706.5    241.5   0.0086   0.0346   0.2497   0.0457   0.2497 -1388.730
 98  70    706.5    241.5   0.0086   0.0346   0.2497   0.0457   0.2497 -1388.730
 98  71    706.5    241.5   0.0086   0.0346   0.2497   0.0457   0.2497 -1388.730
 98  72    706.5    241.5   0.0086   0.0307   0.2813   0.0428   0.2813 -1384.252
 98  73    706.5    241.5   0.0086   0.0307   0.2813   0.0428   0.2813 -1384.252
 98  74    706.5    241.5   0.0086   0.0307   0.2813   0.0428   0.2813 -1384.252
 98  75    706.5    241.5   0.0072   0.0268   0.2683   0.0365   0.2683 -1373.761
 98  76    706.5    241.5   0.0086   0.0346   0.2497   0.0457   0.2497 -1388.730
 98  77    706.5    241.5   0.0086   0.0307   0.2813   0.0428   0.2813 -1384.252
 98  78    706.5    241.5   0.0072   0.0346   0.2078   0.0425   0.2078 -1382.835
 98  79    706.5    241.5   0.0086   0.0346   0.2497   0.0457   0.2497 -1388.730
 98  80    706.5    241.5   0.0086   0.0346   0.2497   0.0457   0.2497 -1388.730
 98  81    706.5    241.5   0.0086   0.0307   0.2813   0.0428   0.2813 -1384.252
 98  82    706.5    241.5   0.0000   0.0000  99.0000   0.0000  99.0000 -1299.039
 98  83    706.5    241.5   0.0000   0.0075   0.0010   0.0058   0.0010 -1312.924
 98  84    706.5    241.5   0.0014   0.0076   0.1897   0.0090   0.1897 -1321.526
 98  85    706.5    241.5   0.0014   0.0038   0.3805   0.0061   0.3805 -1315.278
 98  86    706.5    241.5   0.0014   0.0038   0.3805   0.0061   0.3805 -1315.278
 98  87    706.5    241.5   0.0014   0.0038   0.3805   0.0061   0.3805 -1315.278
 98  88    706.5    241.5   0.0014   0.0038   0.3805   0.0061   0.3805 -1315.278
 98  89    706.5    241.5   0.0014   0.0038   0.3805   0.0061   0.3805 -1315.278
 98  90    706.5    241.5   0.0014   0.0038   0.3805   0.0061   0.3805 -1315.278
 98  91    706.5    241.5   0.0014   0.0038   0.3805   0.0061   0.3805 -1315.278
 98  92    706.5    241.5   0.0014   0.0038   0.3805   0.0061   0.3805 -1315.278
 98  93    706.5    241.5   0.0014   0.0038   0.3805   0.0061   0.3805 -1315.278
 98  94    706.5    241.5   0.0014   0.0038   0.3805   0.0061   0.3805 -1315.278
 98  95    706.5    241.5   0.0014   0.0038   0.3805   0.0061   0.3805 -1315.278
 98  96    706.5    241.5   0.0014   0.0038   0.3805   0.0061   0.3805 -1315.278
 98  97    706.5    241.5   0.0000   0.0000  99.0000   0.0000  99.0000 -1299.039
 99   1    706.5    241.5   0.2508   0.8231   0.3047   1.1898   0.3047 -2144.065
 99   2    706.5    241.5   0.2175   0.6403   0.3397   0.9757   0.3397 -2082.972
 99   3    706.5    241.5   0.2104   0.5801   0.3627   0.9137   0.3627 -2060.695
 99   4    706.5    241.5   0.2066   0.6466   0.3196   0.9562   0.3196 -2068.484
 99   5    706.5    241.5   0.2544   0.8210   0.3098   1.1962   0.3098 -2150.096
 99   6    706.5    241.5   0.2332   0.5808   0.4016   0.9654   0.4016 -2089.685
 99   7    706.5    241.5   0.2335   0.5717   0.4085   0.9590   0.4085 -2088.195
 99   8    706.5    241.5   0.2188   0.6253   0.3499   0.9671   0.3499 -2079.188
 99   9    706.5    241.5   0.2258   0.5668   0.3984   0.9380   0.3984 -2078.971
 99  10    706.5    241.5   0.2254   0.5602   0.4024   0.9321   0.4024 -2077.149
 99  11    706.5    241.5   0.2331   0.5407   0.4311   0.9344   0.4311 -2081.752
 99  12    706.5    241.5   0.2330   0.5482   0.4251   0.9399   0.4251 -2083.393
 99  13    706.5    241.5   0.2331   0.5407   0.4311   0.9344   0.4311 -2081.752
 99  14    706.5    241.5   0.2284   0.5841   0.3910   0.9571   0.3910 -2084.285
 99  15    706.5    241.5   0.1910   0.7094   0.2692   0.9691   0.2692 -2054.236
 99  16    706.5    241.5   0.1977   0.6331   0.3122   0.9258   0.3122 -2054.148
 99  17    706.5    241.5   0.1974   0.6921   0.2853   0.9703   0.2853 -2065.612
 99  18    706.5    241.5   0.1962   0.6260   0.3134   0.9171   0.3134 -2052.718
 99  19    706.5    241.5   0.1965   0.6554   0.2998   0.9402   0.2998 -2058.750
 99  20    706.5    241.5   0.1948   0.6674   0.2919   0.9456   0.2919 -2057.726
 99  21    706.5    241.5   0.2021   0.5995   0.3371   0.9101   0.3371 -2056.080
 99  22    706.5    241.5   0.2021   0.5995   0.3371   0.9101   0.3371 -2056.080
 99  23    706.5    241.5   0.1851   0.6263   0.2956   0.8925   0.2956 -2039.752
 99  24    706.5    241.5   0.1726   0.5859   0.2945   0.8336   0.2945 -2012.026
 99  25    706.5    241.5   0.1832   0.5835   0.3139   0.8555   0.3139 -2026.858
 99  26    706.5    241.5   0.1802   0.5240   0.3440   0.8035   0.3440 -2010.556
 99  27    706.5    241.5   0.1783   0.5350   0.3333   0.8075   0.3333 -2011.749
 99  28    706.5    241.5   0.1786   0.5049   0.3537   0.7853   0.3537 -2005.281
 99  29    706.5    241.5   0.1765   0.6939   0.2544   0.9250   0.2544 -2036.901
 99  30    706.5    241.5   0.1793   0.5992   0.2993   0.8589   0.2993 -2021.505
 99  31    706.5    241.5   0.1715   0.6732   0.2547   0.8978   0.2547 -2024.338
 99  32    706.5    241.5   0.1715   0.6725   0.2551   0.8974   0.2551 -2024.416
 99  33    706.5    241.5   0.1702   0.6603   0.2577   0.8850   0.2577 -2021.185
 99  34    706.5    241.5   0.1821   0.6989   0.2605   0.9412   0.2605 -2045.771
 99  35    706.5    241.5   0.1869   0.7330   0.2550   0.9781   0.2550 -2056.829
 99  36    706.5    241.5   0.1896   0.5577   0.3400   0.8501   0.3400 -2031.236
 99  37    706.5    241.5   0.1894   0.5719   0.3312   0.8605   0.3312 -2034.664
 99  38    706.5    241.5   0.1896   0.5577   0.3400   0.8501   0.3400 -2031.236
 99  39    706.5    241.5   0.1688   0.5989   0.2818   0.8351   0.2818 -2009.314
 99  40    706.5    241.5   0.1743   0.6033   0.2890   0.8509   0.2890 -2018.533
 99  41    706.5    241.5   0.1742   0.6053   0.2878   0.8521   0.2878 -2018.276
 99  42    706.5    241.5   0.1744   0.5963   0.2924   0.8456   0.2924 -2016.874
 99  43    706.5    241.5   0.1709   0.6568   0.2602   0.8841   0.2602 -2021.604
 99  44    706.5    241.5   0.1781   0.6774   0.2629   0.9159   0.2629 -2036.168
 99  45    706.5    241.5   0.1690   0.7123   0.2372   0.9222   0.2372 -2028.336
 99  46    706.5    241.5   0.1785   0.7459   0.2393   0.9691   0.2393 -2047.457
 99  47    706.5    241.5   0.1795   0.7219   0.2486   0.9529   0.2486 -2041.485
 99  48    706.5    241.5   0.1806   0.7428   0.2431   0.9714   0.2431 -2045.983
 99  49    706.5    241.5   0.1806   0.7428   0.2431   0.9714   0.2431 -2045.983
 99  50    706.5    241.5   0.1864   0.7807   0.2387   1.0133   0.2387 -2060.377
 99  51    706.5    241.5   0.0951   0.4981   0.1908   0.5932   0.1908 -1858.952
 99  52    706.5    241.5   0.0951   0.4981   0.1908   0.5932   0.1908 -1858.952
 99  53    706.5    241.5   0.0953   0.4632   0.2058   0.5671   0.2058 -1849.576
 99  54    706.5    241.5   0.0908   0.3814   0.2380   0.4945   0.2380 -1816.765
 99  55    706.5    241.5   0.0908   0.3814   0.2380   0.4945   0.2380 -1816.765
 99  56    706.5    241.5   0.0892   0.3747   0.2380   0.4857   0.2380 -1811.512
 99  57    706.5    241.5   0.0892   0.3747   0.2380   0.4857   0.2380 -1811.512
 99  58    706.5    241.5   0.1010   0.3689   0.2739   0.5077   0.2739 -1833.883
 99  59    706.5    241.5   0.1008   0.3575   0.2820   0.4986   0.2820 -1829.486
 99  60    706.5    241.5   0.1045   0.4066   0.2571   0.5444   0.2571 -1853.071
 99  61    706.5    241.5   0.0162   0.1187   0.1365   0.1270   0.1365 -1494.516
 99  62    706.5    241.5   0.0312   0.1770   0.1765   0.2051   0.1765 -1581.246
 99  63    706.5    241.5   0.0312   0.1865   0.1673   0.2123   0.1673 -1586.649
 99  64    706.5    241.5   0.0086   0.0346   0.2497   0.0457   0.2497 -1388.730
 99  65    706.5    241.5   0.0086   0.0346   0.2497   0.0457   0.2497 -1388.730
 99  66    706.5    241.5   0.0086   0.0346   0.2497   0.0457   0.2497 -1388.730
 99  67    706.5    241.5   0.0086   0.0306   0.2820   0.0427   0.2820 -1384.265
 99  68    706.5    241.5   0.0086   0.0346   0.2497   0.0457   0.2497 -1388.730
 99  69    706.5    241.5   0.0086   0.0346   0.2497   0.0457   0.2497 -1388.730
 99  70    706.5    241.5   0.0086   0.0346   0.2497   0.0457   0.2497 -1388.730
 99  71    706.5    241.5   0.0086   0.0346   0.2497   0.0457   0.2497 -1388.730
 99  72    706.5    241.5   0.0086   0.0307   0.2813   0.0428   0.2813 -1384.252
 99  73    706.5    241.5   0.0086   0.0307   0.2813   0.0428   0.2813 -1384.252
 99  74    706.5    241.5   0.0086   0.0307   0.2813   0.0428   0.2813 -1384.252
 99  75    706.5    241.5   0.0072   0.0268   0.2683   0.0365   0.2683 -1373.761
 99  76    706.5    241.5   0.0086   0.0346   0.2497   0.0457   0.2497 -1388.730
 99  77    706.5    241.5   0.0086   0.0307   0.2813   0.0428   0.2813 -1384.252
 99  78    706.5    241.5   0.0072   0.0346   0.2078   0.0425   0.2078 -1382.835
 99  79    706.5    241.5   0.0086   0.0346   0.2497   0.0457   0.2497 -1388.730
 99  80    706.5    241.5   0.0086   0.0346   0.2497   0.0457   0.2497 -1388.730
 99  81    706.5    241.5   0.0086   0.0307   0.2813   0.0428   0.2813 -1384.252
 99  82    706.5    241.5   0.0000   0.0000  99.0000   0.0000  99.0000 -1299.039
 99  83    706.5    241.5   0.0000   0.0075   0.0010   0.0058   0.0010 -1312.924
 99  84    706.5    241.5   0.0014   0.0076   0.1897   0.0090   0.1897 -1321.526
 99  85    706.5    241.5   0.0014   0.0038   0.3805   0.0061   0.3805 -1315.278
 99  86    706.5    241.5   0.0014   0.0038   0.3805   0.0061   0.3805 -1315.278
 99  87    706.5    241.5   0.0014   0.0038   0.3805   0.0061   0.3805 -1315.278
 99  88    706.5    241.5   0.0014   0.0038   0.3805   0.0061   0.3805 -1315.278
 99  89    706.5    241.5   0.0014   0.0038   0.3805   0.0061   0.3805 -1315.278
 99  90    706.5    241.5   0.0014   0.0038   0.3805   0.0061   0.3805 -1315.278
 99  91    706.5    241.5   0.0014   0.0038   0.3805   0.0061   0.3805 -1315.278
 99  92    706.5    241.5   0.0014   0.0038   0.3805   0.0061   0.3805 -1315.278
 99  93    706.5    241.5   0.0014   0.0038   0.3805   0.0061   0.3805 -1315.278
 99  94    706.5    241.5   0.0014   0.0038   0.3805   0.0061   0.3805 -1315.278
 99  95    706.5    241.5   0.0014   0.0038   0.3805   0.0061   0.3805 -1315.278
 99  96    706.5    241.5   0.0014   0.0038   0.3805   0.0061   0.3805 -1315.278
 99  97    706.5    241.5   0.0000   0.0000   0.9663   0.0000   0.9663 -1299.039
 99  98    706.5    241.5   0.0000   0.0000   0.7141   0.0000   0.7141 -1299.039
100   1    706.5    241.5   0.2508   0.8231   0.3047   1.1898   0.3047 -2144.065
100   2    706.5    241.5   0.2175   0.6403   0.3397   0.9757   0.3397 -2082.972
100   3    706.5    241.5   0.2104   0.5801   0.3627   0.9137   0.3627 -2060.695
100   4    706.5    241.5   0.2066   0.6466   0.3196   0.9562   0.3196 -2068.484
100   5    706.5    241.5   0.2544   0.8210   0.3098   1.1962   0.3098 -2150.096
100   6    706.5    241.5   0.2332   0.5808   0.4016   0.9654   0.4016 -2089.685
100   7    706.5    241.5   0.2335   0.5717   0.4085   0.9590   0.4085 -2088.195
100   8    706.5    241.5   0.2188   0.6253   0.3499   0.9671   0.3499 -2079.188
100   9    706.5    241.5   0.2258   0.5668   0.3984   0.9380   0.3984 -2078.971
100  10    706.5    241.5   0.2254   0.5602   0.4024   0.9321   0.4024 -2077.149
100  11    706.5    241.5   0.2331   0.5407   0.4311   0.9344   0.4311 -2081.752
100  12    706.5    241.5   0.2330   0.5482   0.4251   0.9399   0.4251 -2083.393
100  13    706.5    241.5   0.2331   0.5407   0.4311   0.9344   0.4311 -2081.752
100  14    706.5    241.5   0.2284   0.5841   0.3910   0.9571   0.3910 -2084.285
100  15    706.5    241.5   0.1910   0.7094   0.2692   0.9691   0.2692 -2054.236
100  16    706.5    241.5   0.1977   0.6331   0.3122   0.9258   0.3122 -2054.148
100  17    706.5    241.5   0.1974   0.6921   0.2853   0.9703   0.2853 -2065.612
100  18    706.5    241.5   0.1962   0.6260   0.3134   0.9171   0.3134 -2052.718
100  19    706.5    241.5   0.1965   0.6554   0.2998   0.9402   0.2998 -2058.750
100  20    706.5    241.5   0.1948   0.6674   0.2919   0.9456   0.2919 -2057.726
100  21    706.5    241.5   0.2021   0.5995   0.3371   0.9101   0.3371 -2056.080
100  22    706.5    241.5   0.2021   0.5995   0.3371   0.9101   0.3371 -2056.080
100  23    706.5    241.5   0.1851   0.6263   0.2956   0.8925   0.2956 -2039.752
100  24    706.5    241.5   0.1726   0.5859   0.2945   0.8336   0.2945 -2012.026
100  25    706.5    241.5   0.1832   0.5835   0.3139   0.8555   0.3139 -2026.858
100  26    706.5    241.5   0.1802   0.5240   0.3440   0.8035   0.3440 -2010.556
100  27    706.5    241.5   0.1783   0.5350   0.3333   0.8075   0.3333 -2011.749
100  28    706.5    241.5   0.1786   0.5049   0.3537   0.7853   0.3537 -2005.281
100  29    706.5    241.5   0.1765   0.6939   0.2544   0.9250   0.2544 -2036.901
100  30    706.5    241.5   0.1793   0.5992   0.2993   0.8589   0.2993 -2021.505
100  31    706.5    241.5   0.1715   0.6732   0.2547   0.8978   0.2547 -2024.338
100  32    706.5    241.5   0.1715   0.6725   0.2551   0.8974   0.2551 -2024.416
100  33    706.5    241.5   0.1702   0.6603   0.2577   0.8850   0.2577 -2021.185
100  34    706.5    241.5   0.1821   0.6989   0.2605   0.9412   0.2605 -2045.771
100  35    706.5    241.5   0.1869   0.7330   0.2550   0.9781   0.2550 -2056.829
100  36    706.5    241.5   0.1896   0.5577   0.3400   0.8501   0.3400 -2031.236
100  37    706.5    241.5   0.1894   0.5719   0.3312   0.8605   0.3312 -2034.664
100  38    706.5    241.5   0.1896   0.5577   0.3400   0.8501   0.3400 -2031.236
100  39    706.5    241.5   0.1688   0.5989   0.2818   0.8351   0.2818 -2009.314
100  40    706.5    241.5   0.1743   0.6033   0.2890   0.8509   0.2890 -2018.533
100  41    706.5    241.5   0.1742   0.6053   0.2878   0.8521   0.2878 -2018.276
100  42    706.5    241.5   0.1744   0.5963   0.2924   0.8456   0.2924 -2016.874
100  43    706.5    241.5   0.1709   0.6568   0.2602   0.8841   0.2602 -2021.604
100  44    706.5    241.5   0.1781   0.6774   0.2629   0.9159   0.2629 -2036.168
100  45    706.5    241.5   0.1690   0.7123   0.2372   0.9222   0.2372 -2028.336
100  46    706.5    241.5   0.1785   0.7459   0.2393   0.9691   0.2393 -2047.457
100  47    706.5    241.5   0.1795   0.7219   0.2486   0.9529   0.2486 -2041.485
100  48    706.5    241.5   0.1806   0.7428   0.2431   0.9714   0.2431 -2045.983
100  49    706.5    241.5   0.1806   0.7428   0.2431   0.9714   0.2431 -2045.983
100  50    706.5    241.5   0.1864   0.7807   0.2387   1.0133   0.2387 -2060.377
100  51    706.5    241.5   0.0951   0.4981   0.1908   0.5932   0.1908 -1858.952
100  52    706.5    241.5   0.0951   0.4981   0.1908   0.5932   0.1908 -1858.952
100  53    706.5    241.5   0.0953   0.4632   0.2058   0.5671   0.2058 -1849.576
100  54    706.5    241.5   0.0908   0.3814   0.2380   0.4945   0.2380 -1816.765
100  55    706.5    241.5   0.0908   0.3814   0.2380   0.4945   0.2380 -1816.765
100  56    706.5    241.5   0.0892   0.3747   0.2380   0.4857   0.2380 -1811.512
100  57    706.5    241.5   0.0892   0.3747   0.2380   0.4857   0.2380 -1811.512
100  58    706.5    241.5   0.1010   0.3689   0.2739   0.5077   0.2739 -1833.883
100  59    706.5    241.5   0.1008   0.3575   0.2820   0.4986   0.2820 -1829.486
100  60    706.5    241.5   0.1045   0.4066   0.2571   0.5444   0.2571 -1853.071
100  61    706.5    241.5   0.0162   0.1187   0.1365   0.1270   0.1365 -1494.516
100  62    706.5    241.5   0.0312   0.1770   0.1765   0.2051   0.1765 -1581.246
100  63    706.5    241.5   0.0312   0.1865   0.1673   0.2123   0.1673 -1586.649
100  64    706.5    241.5   0.0086   0.0346   0.2497   0.0457   0.2497 -1388.730
100  65    706.5    241.5   0.0086   0.0346   0.2497   0.0457   0.2497 -1388.730
100  66    706.5    241.5   0.0086   0.0346   0.2497   0.0457   0.2497 -1388.730
100  67    706.5    241.5   0.0086   0.0306   0.2820   0.0427   0.2820 -1384.265
100  68    706.5    241.5   0.0086   0.0346   0.2497   0.0457   0.2497 -1388.730
100  69    706.5    241.5   0.0086   0.0346   0.2497   0.0457   0.2497 -1388.730
100  70    706.5    241.5   0.0086   0.0346   0.2497   0.0457   0.2497 -1388.730
100  71    706.5    241.5   0.0086   0.0346   0.2497   0.0457   0.2497 -1388.730
100  72    706.5    241.5   0.0086   0.0307   0.2813   0.0428   0.2813 -1384.252
100  73    706.5    241.5   0.0086   0.0307   0.2813   0.0428   0.2813 -1384.252
100  74    706.5    241.5   0.0086   0.0307   0.2813   0.0428   0.2813 -1384.252
100  75    706.5    241.5   0.0072   0.0268   0.2683   0.0365   0.2683 -1373.761
100  76    706.5    241.5   0.0086   0.0346   0.2497   0.0457   0.2497 -1388.730
100  77    706.5    241.5   0.0086   0.0307   0.2813   0.0428   0.2813 -1384.252
100  78    706.5    241.5   0.0072   0.0346   0.2078   0.0425   0.2078 -1382.835
100  79    706.5    241.5   0.0086   0.0346   0.2497   0.0457   0.2497 -1388.730
100  80    706.5    241.5   0.0086   0.0346   0.2497   0.0457   0.2497 -1388.730
100  81    706.5    241.5   0.0086   0.0307   0.2813   0.0428   0.2813 -1384.252
100  82    706.5    241.5   0.0000   0.0000  99.0000   0.0000  99.0000 -1299.039
100  83    706.5    241.5   0.0000   0.0075   0.0010   0.0058   0.0010 -1312.924
100  84    706.5    241.5   0.0014   0.0076   0.1897   0.0090   0.1897 -1321.526
[truncated: 9,908,327 more chars]
