# Supplementary material for: Subfunctionalization influences the expansion of bacterial multidrug antibiotic resistance
Source: BMC Genomics. 2017 Oct 30;18:834. doi: 10.1186/s12864-017-4222-4 (PMC5663151; doi:10.1186/s12864-017-4222-4)
Supplement: Supplementary file 1 — Calculation of synonymous/non-synonymous substitution. (ZIP 34380 kb) [file 12864_2017_4222_MOESM1_ESM.zip › Additional_File_1/OMP/rub_OMP]

2 (OMP4__GCA_000236065.1) ... 1 (OMP4__GCA_000198775.1)
  0  0.0000   2151.947695  x:  0.96879   0.74768  
  1 99.0000   2127.170226  x:  1.19786   0.26732  
  2 64.3426   2127.169281  x:  1.20004   0.26832  
  3  0.7908   2127.168293  x:  1.20340   0.26683  
  4  0.0079   2127.168293  x:  1.20340   0.26683  

3 (OMP4__GCA_000698555.1) ... 1 (OMP4__GCA_000198775.1)
  0  0.0000   2161.133007  x:  1.02697   1.00434  
  1 99.0000   2123.980222  x:  1.18521   0.27170  
  2 55.1033   2123.978134  x:  1.18103   0.27071  
  3  0.9670   2123.977255  x:  1.17848   0.27231  
  4  0.0158   2123.977255  x:  1.17849   0.27230  
  5  0.0000   2123.977255  x:  1.17849   0.27230  

3 (OMP4__GCA_000698555.1) ... 2 (OMP4__GCA_000236065.1)
  0  0.0000   1928.625735  x:  0.62628   0.87511  
  1 99.0000   1896.183163  x:  0.59679   0.22279  
  2 51.3829   1895.600209  x:  0.64478   0.19769  
  3 26.4725   1895.421665  x:  0.66092   0.21366  
  4  0.1864   1895.420726  x:  0.66308   0.21265  
  5  0.0020   1895.420725  x:  0.66303   0.21259  
  6  0.0001   1895.420725  x:  0.66303   0.21259  

4 (OMP4__GCA_000818655.1) ... 1 (OMP4__GCA_000198775.1)
  0  0.0000   2185.918231  x:  1.22442   0.83202  
  1 99.0000   2141.905558  x:  1.16791   0.22628  
  2 75.2128   2140.647583  x:  1.26219   0.18520  
  3 26.0597   2139.328783  x:  1.37486   0.20293  
  4  0.6062   2139.255434  x:  1.40778   0.19198  
  5  0.0241   2139.255108  x:  1.41090   0.19160  
  6  0.0028   2139.255107  x:  1.41087   0.19164  
  7  0.0001   2139.255107  x:  1.41087   0.19164  

4 (OMP4__GCA_000818655.1) ... 2 (OMP4__GCA_000236065.1)
  0  0.0000   1915.032236  x:  0.58424   0.66830  
  1 99.0000   1895.867049  x:  0.69221   0.22617  
  2 53.3298   1895.666488  x:  0.66759   0.21257  
  3 14.9969   1895.550488  x:  0.64740   0.22702  
  4  0.0918   1895.550342  x:  0.64805   0.22740  
  5  0.0008   1895.550342  x:  0.64801   0.22744  

4 (OMP4__GCA_000818655.1) ... 3 (OMP4__GCA_000698555.1)
  0  0.0000   1739.428971  x:  0.41713   0.85688  
  1 99.0000   1731.454833  x:  0.28406   0.68282  
  2 63.5905   1701.417518  x:  0.25032   0.13168  
  3 169.7209   1698.706728  x:  0.28446   0.08815  
  4  0.2169   1694.241292  x:  0.36309   0.13203  
  5  0.5379   1693.979842  x:  0.37982   0.11714  
  6  0.0140   1693.976590  x:  0.38132   0.11517  
  7  0.0028   1693.976589  x:  0.38139   0.11517  
  8  0.0001   1693.976589  x:  0.38139   0.11518  

5 (OMP4__GCA_000729995.1) ... 1 (OMP4__GCA_000198775.1)
  0  0.0000   2194.449146  x:  1.35021   0.85972  
  1 99.0000   2160.177375  x:  1.14401   0.28784  
  2 66.4307   2159.291462  x:  1.19704   0.24218  
  3 27.1505   2157.894686  x:  1.32420   0.25699  
  4  0.3345   2157.846120  x:  1.34233   0.24533  
  5  0.0177   2157.845852  x:  1.34438   0.24542  
  6  0.0018   2157.845852  x:  1.34442   0.24539  

5 (OMP4__GCA_000729995.1) ... 2 (OMP4__GCA_000236065.1)
  0  0.0000   2113.318755  x:  1.06236   0.65373  
  1 99.0000   2092.486888  x:  1.00074   0.26065  
  2 65.8256   2091.740785  x:  1.07637   0.22587  
  3 19.3388   2091.461062  x:  1.11095   0.24194  
  4  0.1473   2091.457030  x:  1.11710   0.23910  
  5  0.0055   2091.457028  x:  1.11700   0.23907  
  6  0.0001   2091.457028  x:  1.11700   0.23907  

5 (OMP4__GCA_000729995.1) ... 3 (OMP4__GCA_000698555.1)
  0  0.0000   2146.043126  x:  0.92770   0.94791  
  1 99.0000   2117.365212  x:  1.29891   0.27783  
  2 57.1361   2116.861286  x:  1.27491   0.24552  
  3 28.4618   2115.247835  x:  1.11874   0.28883  
  4  0.2357   2115.247629  x:  1.11897   0.28964  
  5  0.0007   2115.247629  x:  1.11890   0.28965  
  6  0.0001   2115.247629  x:  1.11890   0.28965  

5 (OMP4__GCA_000729995.1) ... 4 (OMP4__GCA_000818655.1)
  0  0.0000   2145.464577  x:  1.05887   0.91397  
  1 99.0000   2119.159962  x:  1.03756   0.30938  
  2 49.7569   2118.586460  x:  1.11769   0.28269  
  3 15.2658   2118.535169  x:  1.12539   0.29433  
  4  0.0910   2118.535092  x:  1.12626   0.29390  
  5  0.0008   2118.535092  x:  1.12626   0.29390  

6 (OMP4__GCA_000698595.1) ... 1 (OMP4__GCA_000198775.1)
  0  0.0000   2121.886856  x:  0.96124   0.76222  
  1 99.0000   2098.135976  x:  1.06888   0.26857  
  2 57.6790   2098.081756  x:  1.09172   0.27161  
  3  4.7888   2098.069971  x:  1.09803   0.26546  
  4  0.0373   2098.069967  x:  1.09825   0.26547  
  5  0.0002   2098.069967  x:  1.09825   0.26547  

6 (OMP4__GCA_000698595.1) ... 2 (OMP4__GCA_000236065.1)
  0  0.0000   2080.294516  x:  0.77928   0.81339  
  1 99.0000   2070.641480  x:  1.06620   0.51140  
  2 51.5689   2066.929794  x:  1.04825   0.33540  
  3 58.3382   2065.571201  x:  0.93186   0.37295  
  4  0.1021   2065.552934  x:  0.92919   0.36286  
  5  0.0174   2065.552923  x:  0.92949   0.36272  
  6  0.0004   2065.552923  x:  0.92949   0.36271  

6 (OMP4__GCA_000698595.1) ... 3 (OMP4__GCA_000698555.1)
  0  0.0000   2081.409448  x:  0.85774   0.95988  
  1 99.0000   2064.799569  x:  1.01642   0.37002  
  2 37.3924   2064.310618  x:  0.97635   0.33324  
  3 21.9324   2063.901959  x:  0.92352   0.36830  
  4  0.1749   2063.901630  x:  0.92454   0.36932  
  5  0.0014   2063.901627  x:  0.92439   0.36942  
  6  0.0002   2063.901627  x:  0.92439   0.36942  

6 (OMP4__GCA_000698595.1) ... 4 (OMP4__GCA_000818655.1)
  0  0.0000   2102.042281  x:  1.12470   0.61226  
  1 99.0000   2092.541303  x:  0.95210   0.36499  
  2 50.9551   2092.184961  x:  0.98599   0.32482  
  3 14.0583   2092.082641  x:  1.01180   0.33477  
  4  0.0468   2092.081614  x:  1.01364   0.33256  
  5  0.0028   2092.081614  x:  1.01363   0.33255  
  6  0.0000   2092.081614  x:  1.01363   0.33255  

6 (OMP4__GCA_000698595.1) ... 5 (OMP4__GCA_000729995.1)
  0  0.0000   1999.262437  x:  0.73833   0.74102  
  1 99.0000   1977.562107  x:  0.78767   0.25392  
  2 52.6576   1977.540016  x:  0.80043   0.25436  
  3  3.5108   1977.538866  x:  0.80123   0.25240  
  4  0.0114   1977.538866  x:  0.80123   0.25240  

7 (OMP4__GCA_000751215.1) ... 1 (OMP4__GCA_000198775.1)
  0  0.0000   2128.066969  x:  0.99681   0.91637  
  1 99.0000   2097.220053  x:  1.03153   0.27792  
  2 52.8895   2096.950965  x:  1.08962   0.27057  
  3  9.7852   2096.950686  x:  1.08971   0.26964  
  4  0.0073   2096.950686  x:  1.08968   0.26964  
  5  0.0000   2096.950686  x:  1.08968   0.26964  

7 (OMP4__GCA_000751215.1) ... 2 (OMP4__GCA_000236065.1)
  0  0.0000   2078.952434  x:  0.90822   0.88635  
  1 99.0000   2064.624270  x:  0.85565   0.38516  
  2 36.8211   2064.149022  x:  0.91231   0.35262  
  3 17.8238   2064.083747  x:  0.92227   0.36933  
  4  0.0788   2064.083674  x:  0.92299   0.36889  
  5  0.0008   2064.083674  x:  0.92298   0.36888  

7 (OMP4__GCA_000751215.1) ... 3 (OMP4__GCA_000698555.1)
  0  0.0000   2090.952808  x:  1.03641   0.99805  
  1 99.0000   2079.576202  x:  0.77097   0.65515  
  2 45.0579   2073.537749  x:  0.78275   0.38827  
  3 82.2677   2070.469197  x:  0.93733   0.38379  
  4  0.1729   2070.446903  x:  0.93881   0.37138  
  5  0.0277   2070.446855  x:  0.93948   0.37126  
  6  0.0005   2070.446855  x:  0.93948   0.37128  

7 (OMP4__GCA_000751215.1) ... 4 (OMP4__GCA_000818655.1)
  0  0.0000   2104.962242  x:  1.10663   0.73427  
  1 99.0000   2092.687779  x:  0.88891   0.41242  
  2 50.4036   2091.429109  x:  0.92970   0.33014  
  3 32.8557   2090.774389  x:  0.99926   0.34791  
  4  0.1144   2090.755987  x:  1.00600   0.33813  
  5  0.0124   2090.755977  x:  1.00633   0.33812  
  6  0.0003   2090.755977  x:  1.00633   0.33812  

7 (OMP4__GCA_000751215.1) ... 5 (OMP4__GCA_000729995.1)
  0  0.0000   1987.989775  x:  0.74768   0.61622  
  1 99.0000   1973.362929  x:  0.74766   0.25918  
  2 52.9952   1973.119262  x:  0.79008   0.24974  
  3 12.0821   1973.115470  x:  0.79072   0.25309  
  4  0.0144   1973.115470  x:  0.79070   0.25308  
  5  0.0000   1973.115470  x:  0.79070   0.25308  

7 (OMP4__GCA_000751215.1) ... 6 (OMP4__GCA_000698595.1)
  0  0.0000   1322.566835  x:  0.00765   0.85286  
  1 99.0000   1322.510048  x:  0.00936   0.85285  
  2 71.3760   1322.510048  x:  0.00936   0.85285  

8 (OMP4__GCA_000402035.1) ... 1 (OMP4__GCA_000198775.1)
  0  0.0000   2158.868111  x:  1.26019   0.90525  
  1 99.0000   2130.006669  x:  0.95840   0.35501  
  2 61.2825   2128.408258  x:  0.99734   0.28000  
  3 49.4070   2126.115858  x:  1.14634   0.29681  
  4  0.2664   2126.039598  x:  1.15982   0.28008  
  5  0.0210   2126.039027  x:  1.16246   0.28022  
  6  0.0022   2126.039026  x:  1.16250   0.28017  
  7  0.0001   2126.039026  x:  1.16250   0.28017  

8 (OMP4__GCA_000402035.1) ... 2 (OMP4__GCA_000236065.1)
  0  0.0000   2110.397565  x:  0.85197   0.73739  
  1 99.0000   2100.656733  x:  1.12700   0.42349  
  2 48.5573   2099.318869  x:  1.10214   0.33887  
  3 36.5052   2098.612696  x:  1.01360   0.36735  
  4  0.0887   2098.610115  x:  1.01237   0.36372  
  5  0.0048   2098.610113  x:  1.01248   0.36366  
  6  0.0001   2098.610113  x:  1.01248   0.36366  

8 (OMP4__GCA_000402035.1) ... 3 (OMP4__GCA_000698555.1)
  0  0.0000   2109.387942  x:  1.06374   1.02103  
  1 99.0000   2094.674860  x:  0.77852   0.56942  
  2 44.7602   2089.981487  x:  0.79351   0.36373  
  3 102.0520   2085.573543  x:  0.98231   0.36428  
  4  0.2156   2085.515635  x:  0.98581   0.34549  
  5  0.0349   2085.515278  x:  0.98771   0.34535  
  6  0.0014   2085.515278  x:  0.98771   0.34535  
  7  0.0000   2085.515278  x:  0.98771   0.34535  

8 (OMP4__GCA_000402035.1) ... 4 (OMP4__GCA_000818655.1)
  0  0.0000   2122.785343  x:  1.06050   0.85992  
  1 99.0000   2104.221885  x:  0.91398   0.36047  
  2 46.6987   2103.144008  x:  0.96980   0.29838  
  3 33.8866   2102.285869  x:  1.04235   0.32633  
  4  0.2114   2102.265094  x:  1.05268   0.31729  
  5  0.0114   2102.265091  x:  1.05259   0.31723  
  6  0.0001   2102.265091  x:  1.05258   0.31723  

8 (OMP4__GCA_000402035.1) ... 5 (OMP4__GCA_000729995.1)
  0  0.0000   2049.552494  x:  0.86755   0.86136  
  1 99.0000   2009.137051  x:  0.80671   0.21721  
  2 63.3083   2008.147813  x:  0.86692   0.18123  
  3 33.3885   2007.225848  x:  0.93367   0.20160  
  4  0.4192   2007.202609  x:  0.94593   0.19557  
  5  0.0103   2007.202605  x:  0.94580   0.19553  
  6  0.0001   2007.202605  x:  0.94580   0.19553  

8 (OMP4__GCA_000402035.1) ... 6 (OMP4__GCA_000698595.1)
  0  0.0000   1853.115343  x:  0.44429   0.87331  
  1 99.0000   1845.567634  x:  0.64797   0.62789  
  2 55.9210   1829.360148  x:  0.66981   0.20717  
  3 125.3876   1825.575318  x:  0.52675   0.23698  
  4  0.1018   1825.529300  x:  0.52558   0.22518  
  5  0.0633   1825.529105  x:  0.52539   0.22441  
  6  0.0009   1825.529105  x:  0.52540   0.22441  
  7  0.0000   1825.529105  x:  0.52540   0.22441  
  8  0.0000   1825.529105  x:  0.52540   0.22441  

8 (OMP4__GCA_000402035.1) ... 7 (OMP4__GCA_000751215.1)
  0  0.0000   1840.090163  x:  0.42608   0.76255  
  1 99.0000   1832.669548  x:  0.61868   0.55405  
  2 61.3239   1819.499729  x:  0.63247   0.20554  
  3 110.7817   1816.760679  x:  0.51430   0.23049  
  4  0.0862   1816.726005  x:  0.51305   0.21902  
  5  0.0446   1816.725845  x:  0.51315   0.21973  
  6  0.0008   1816.725845  x:  0.51316   0.21973  
  7  0.0000   1816.725845  x:  0.51316   0.21973  

9 (OMP4__GCA_000828875.1) ... 1 (OMP4__GCA_000198775.1)
  0  0.0000   2142.832150  x:  1.19215   1.01249  
  1 99.0000   2114.803170  x:  0.83534   0.41438  
  2 56.9691   2111.848305  x:  0.85809   0.29794  
  3 95.2047   2106.513734  x:  1.07850   0.30745  
  4  0.2958   2106.374261  x:  1.08810   0.28400  
  5  0.0326   2106.372149  x:  1.09325   0.28378  
  6  0.0037   2106.372149  x:  1.09323   0.28373  
  7  0.0001   2106.372149  x:  1.09323   0.28373  

9 (OMP4__GCA_000828875.1) ... 2 (OMP4__GCA_000236065.1)
  0  0.0000   2071.297140  x:  0.86612   0.63798  
  1 99.0000   2067.266597  x:  0.92532   0.40633  
  2 27.5099   2067.246850  x:  0.91375   0.40189  
  3  3.2499   2067.245345  x:  0.91198   0.40523  
  4  0.0070   2067.245344  x:  0.91207   0.40523  

9 (OMP4__GCA_000828875.1) ... 3 (OMP4__GCA_000698555.1)
  0  0.0000   2077.812625  x:  1.02353   0.85004  
  1 99.0000   2065.028614  x:  0.77218   0.50566  
  2 49.8003   2061.757017  x:  0.80154   0.34818  
  3 64.5293   2059.896702  x:  0.91736   0.36489  
  4  0.1524   2059.842616  x:  0.92361   0.34702  
  5  0.0267   2059.842463  x:  0.92480   0.34677  
  6  0.0010   2059.842463  x:  0.92480   0.34682  

9 (OMP4__GCA_000828875.1) ... 4 (OMP4__GCA_000818655.1)
  0  0.0000   2088.298854  x:  0.83262   0.86336  
  1 99.0000   2072.180621  x:  1.11192   0.34926  
  2 47.2743   2071.161247  x:  1.08213   0.28836  
  3 41.2597   2069.555305  x:  0.95362   0.33467  
  4  0.1849   2069.553761  x:  0.95221   0.33227  
  5  0.0028   2069.553748  x:  0.95254   0.33212  
  6  0.0004   2069.553748  x:  0.95254   0.33212  

9 (OMP4__GCA_000828875.1) ... 5 (OMP4__GCA_000729995.1)
  0  0.0000   1990.437686  x:  0.80036   0.68544  
  1 99.0000   1970.324774  x:  0.67844   0.26439  
  2 59.2604   1969.267570  x:  0.72216   0.21664  
  3 42.3307   1968.292045  x:  0.78742   0.24001  
  4  0.1854   1968.267305  x:  0.79649   0.23237  
  5  0.0099   1968.267305  x:  0.79650   0.23235  
  6  0.0000   1968.267305  x:  0.79650   0.23235  

9 (OMP4__GCA_000828875.1) ... 6 (OMP4__GCA_000698595.1)
  0  0.0000   1800.629774  x:  0.52513   0.69961  
  1 99.0000   1792.422575  x:  0.37096   0.53401  
  2 63.9921   1780.716431  x:  0.36533   0.21509  
  3 106.5642   1778.081193  x:  0.45500   0.19293  
  4  0.1033   1778.033875  x:  0.45675   0.20460  
  5  0.0542   1778.033823  x:  0.45701   0.20424  
  6  0.0004   1778.033822  x:  0.45704   0.20426  

9 (OMP4__GCA_000828875.1) ... 7 (OMP4__GCA_000751215.1)
  0  0.0000   1796.077237  x:  0.43539   0.83745  
  1 99.0000   1770.019898  x:  0.38066   0.21126  
  2 44.0120   1769.307853  x:  0.41004   0.17726  
  3 59.6167   1768.712549  x:  0.44148   0.20278  
  4  0.2258   1768.704545  x:  0.44538   0.19899  
  5  0.0044   1768.704531  x:  0.44522   0.19885  
  6  0.0002   1768.704531  x:  0.44522   0.19885  

9 (OMP4__GCA_000828875.1) ... 8 (OMP4__GCA_000402035.1)
  0  0.0000   1726.330930  x:  0.30369   0.77470  
  1 99.0000   1721.519468  x:  0.42719   0.64108  
  2 60.6146   1700.159567  x:  0.44605   0.15508  
  3 109.1122   1698.051987  x:  0.36208   0.16475  
  4  0.0597   1698.049577  x:  0.36207   0.16235  
  5  0.0205   1698.049575  x:  0.36200   0.16232  
  6  0.0001   1698.049575  x:  0.36201   0.16231  
  7  0.0000   1698.049575  x:  0.36201   0.16231  

10 (OMP4__GCA_001278535.1) ... 1 (OMP4__GCA_000198775.1)
  0  0.0000   2116.914779  x:  0.95956   0.70095  
  1 99.0000   2101.132691  x:  1.04163   0.30070  
  2 51.7008   2101.098735  x:  1.05957   0.30302  
  3  3.8088   2101.094250  x:  1.06274   0.29885  
  4  0.0175   2101.094248  x:  1.06285   0.29879  
  5  0.0001   2101.094248  x:  1.06286   0.29879  

10 (OMP4__GCA_001278535.1) ... 2 (OMP4__GCA_000236065.1)
  0  0.0000   2070.794853  x:  0.93106   0.89239  
  1 99.0000   2063.540117  x:  0.76331   0.56378  
  2 33.0476   2061.299884  x:  0.79955   0.41297  
  3 59.3852   2060.204267  x:  0.88149   0.44373  
  4  0.1246   2060.165674  x:  0.88877   0.42553  
  5  0.0232   2060.165642  x:  0.88927   0.42532  
  6  0.0005   2060.165642  x:  0.88927   0.42535  

10 (OMP4__GCA_001278535.1) ... 3 (OMP4__GCA_000698555.1)
  0  0.0000   2074.283983  x:  0.99788   0.73290  
  1 99.0000   2063.311463  x:  0.81637   0.41216  
  2 47.2986   2062.008269  x:  0.85927   0.32993  
  3 36.5267   2061.358677  x:  0.92237   0.35202  
  4  0.1121   2061.339631  x:  0.92935   0.34222  
  5  0.0120   2061.339628  x:  0.92952   0.34219  
  6  0.0002   2061.339628  x:  0.92952   0.34220  

10 (OMP4__GCA_001278535.1) ... 4 (OMP4__GCA_000818655.1)
  0  0.0000   2076.452896  x:  0.78540   0.69502  
  1 99.0000   2067.018350  x:  1.03983   0.40824  
  2 51.2690   2065.615425  x:  1.01452   0.32108  
  3 38.2083   2064.940488  x:  0.93456   0.35031  
  4  0.0821   2064.936226  x:  0.93271   0.34593  
  5  0.0059   2064.936219  x:  0.93295   0.34581  
  6  0.0003   2064.936219  x:  0.93295   0.34581  

10 (OMP4__GCA_001278535.1) ... 5 (OMP4__GCA_000729995.1)
  0  0.0000   2001.715698  x:  0.88430   0.93100  
  1 99.0000   1982.814706  x:  0.57985   0.54822  
  2 63.8794   1972.480232  x:  0.56835   0.26931  
  3 148.3575   1964.957170  x:  0.77207   0.21213  
  4  0.2265   1964.654015  x:  0.78093   0.23814  
  5  0.1201   1964.651481  x:  0.78539   0.23710  
  6  0.0030   1964.651476  x:  0.78532   0.23699  
  7  0.0001   1964.651476  x:  0.78532   0.23698  

10 (OMP4__GCA_001278535.1) ... 6 (OMP4__GCA_000698595.1)
  0  0.0000   1811.969526  x:  0.46202   1.00142  
  1 99.0000   1794.273638  x:  0.28564   0.40820  
  2 43.0643   1789.228497  x:  0.28112   0.22566  
  3 609.2976   1777.535488  x:  0.45204   0.18112  
  4  0.1644   1777.335355  x:  0.45522   0.20396  
  5  0.0779   1777.334144  x:  0.45732   0.20341  
  6  0.0012   1777.334144  x:  0.45731   0.20340  
  7  0.0000   1777.334144  x:  0.45731   0.20340  

10 (OMP4__GCA_001278535.1) ... 7 (OMP4__GCA_000751215.1)
  0  0.0000   1795.326537  x:  0.41467   0.82272  
  1 99.0000   1770.531566  x:  0.54776   0.20004  
  2 46.2657   1769.782301  x:  0.52493   0.16444  
  3 66.3395   1768.006548  x:  0.44445   0.19506  
  4  0.2790   1768.003010  x:  0.44594   0.19781  
  5  0.0029   1768.002939  x:  0.44548   0.19804  
  6  0.0006   1768.002939  x:  0.44548   0.19804  

10 (OMP4__GCA_001278535.1) ... 8 (OMP4__GCA_000402035.1)
  0  0.0000   1717.219159  x:  0.32534   0.86716  
  1 99.0000   1693.036535  x:  0.44641   0.17907  
  2 39.0501   1692.338539  x:  0.43095   0.14345  
  3 107.3220   1689.785237  x:  0.34432   0.17275  
  4  0.2835   1689.781917  x:  0.34530   0.17558  
  5  0.0027   1689.781862  x:  0.34493   0.17574  
  6  0.0005   1689.781862  x:  0.34493   0.17574  
  7  0.0000   1689.781862  x:  0.34493   0.17574  

10 (OMP4__GCA_001278535.1) ... 9 (OMP4__GCA_000828875.1)
  0  0.0000   1399.516526  x:  0.06120   0.77584  
  1 99.0000   1399.314546  x:  0.05265   0.77260  
  2 41.9405   1379.712771  x:  0.05118   0.00100  
  3 17.1614   1379.705708  x:  0.05275   0.00100  
  4  0.0036   1379.705702  x:  0.05270   0.00100  

11 (OMP4__GCA_000256585.3) ... 1 (OMP4__GCA_000198775.1)
  0  0.0000   2130.418339  x:  0.96663   0.79323  
  1 99.0000   2102.154421  x:  1.09544   0.25784  
  2 61.6446   2102.121319  x:  1.11271   0.26088  
  3  3.8325   2102.109998  x:  1.12003   0.25527  
  4  0.0398   2102.109996  x:  1.12022   0.25525  

11 (OMP4__GCA_000256585.3) ... 2 (OMP4__GCA_000236065.1)
  0  0.0000   2064.133123  x:  0.81253   0.88407  
  1 99.0000   2057.836215  x:  0.98876   0.52327  
  2 29.4054   2056.454205  x:  0.95267   0.41266  
  3 43.5991   2055.673015  x:  0.87561   0.45627  
  4  0.1179   2055.669826  x:  0.87355   0.45134  
  5  0.0064   2055.669811  x:  0.87385   0.45111  
  6  0.0004   2055.669811  x:  0.87385   0.45111  

11 (OMP4__GCA_000256585.3) ... 3 (OMP4__GCA_000698555.1)
  0  0.0000   2074.228005  x:  0.88161   0.73899  
  1 99.0000   2063.567626  x:  0.91718   0.35368  
  2 37.7877   2063.559458  x:  0.92556   0.35401  
  3  1.9613   2063.558870  x:  0.92611   0.35212  
  4  0.0064   2063.558870  x:  0.92612   0.35211  
  5  0.0000   2063.558870  x:  0.92612   0.35211  
  6  0.0000   2063.558870  x:  0.92612   0.35211  

11 (OMP4__GCA_000256585.3) ... 4 (OMP4__GCA_000818655.1)
  0  0.0000   2080.370270  x:  0.92043   0.70665  
  1 99.0000   2071.963457  x:  0.89718   0.37442  
  2 35.7798   2071.767666  x:  0.93800   0.36035  
  3  9.9146   2071.764952  x:  0.93906   0.36427  
  4  0.0121   2071.764950  x:  0.93909   0.36418  
  5  0.0001   2071.764950  x:  0.93910   0.36418  

11 (OMP4__GCA_000256585.3) ... 5 (OMP4__GCA_000729995.1)
  0  0.0000   1999.371509  x:  0.78989   0.79729  
  1 99.0000   1965.120085  x:  0.69165   0.22078  
  2 63.6495   1964.083620  x:  0.73756   0.18161  
  3 44.1607   1962.747612  x:  0.81602   0.20434  
  4  0.3318   1962.712408  x:  0.82775   0.19648  
  5  0.0109   1962.712406  x:  0.82787   0.19649  
  6  0.0001   1962.712406  x:  0.82787   0.19649  

11 (OMP4__GCA_000256585.3) ... 6 (OMP4__GCA_000698595.1)
  0  0.0000   1838.530270  x:  0.44143   0.80923  
  1 99.0000   1827.234597  x:  0.72507   0.35798  
  2 52.9201   1821.656941  x:  0.73306   0.18461  
  3 189.7387   1813.172111  x:  0.51174   0.24390  
  4  0.1709   1812.911071  x:  0.50572   0.21458  
  5  0.0565   1812.910625  x:  0.50707   0.21415  
  6  0.0023   1812.910624  x:  0.50708   0.21420  
  7  0.0001   1812.910624  x:  0.50708   0.21420  

11 (OMP4__GCA_000256585.3) ... 7 (OMP4__GCA_000751215.1)
  0  0.0000   1845.251328  x:  0.50537   0.91041  
  1 99.0000   1820.997708  x:  0.39225   0.25869  
  2 42.3815   1819.720651  x:  0.41324   0.19959  
  3 153.2421   1816.879401  x:  0.50179   0.23540  
  4  0.2407   1816.799268  x:  0.51003   0.21943  
  5  0.0148   1816.799144  x:  0.51069   0.21964  
  6  0.0006   1816.799143  x:  0.51070   0.21962  

11 (OMP4__GCA_000256585.3) ... 8 (OMP4__GCA_000402035.1)
  0  0.0000   1725.702093  x:  0.35839   0.69814  
  1 99.0000   1705.981612  x:  0.29842   0.19307  
  2 44.3721   1705.127607  x:  0.32111   0.15392  
  3 98.6086   1704.104350  x:  0.36126   0.18212  
  4  0.1830   1704.081895  x:  0.36631   0.17534  
  5  0.0067   1704.081885  x:  0.36619   0.17523  
  6  0.0001   1704.081884  x:  0.36618   0.17524  

11 (OMP4__GCA_000256585.3) ... 9 (OMP4__GCA_000828875.1)
  0  0.0000   1649.202531  x:  0.25039   0.91789  
  1 99.0000   1634.950110  x:  0.45445   0.20046  
  2 34.1200   1633.503577  x:  0.45588   0.12899  
  3 510.5213   1621.204642  x:  0.26528   0.16737  
  4  0.1688   1621.087575  x:  0.26357   0.14850  
  5  0.0245   1621.087477  x:  0.26400   0.14839  
  6  0.0008   1621.087477  x:  0.26400   0.14840  
  7  0.0000   1621.087477  x:  0.26400   0.14840  

11 (OMP4__GCA_000256585.3) ... 10 (OMP4__GCA_001278535.1)
  0  0.0000   1653.318970  x:  0.29465   0.92176  
  1 99.0000   1651.154803  x:  0.23384   0.85995  
  2 46.1394   1625.536860  x:  0.21839   0.15205  
  3 71.4517   1624.485369  x:  0.25169   0.12353  
  4  0.0716   1624.104521  x:  0.26524   0.14860  
  5  0.3770   1624.099882  x:  0.26790   0.14672  
  6  0.0025   1624.099855  x:  0.26780   0.14648  
  7  0.0002   1624.099855  x:  0.26779   0.14648  

12 (OMP4__GCA_000698575.1) ... 1 (OMP4__GCA_000198775.1)
  0  0.0000   2127.665835  x:  1.09914   0.77680  
  1 99.0000   2102.315564  x:  0.98015   0.28616  
  2 61.2904   2101.479390  x:  1.04234   0.24389  
  3 24.5667   2100.876328  x:  1.10288   0.26393  
  4  0.2233   2100.863868  x:  1.11261   0.25846  
  5  0.0090   2100.863865  x:  1.11248   0.25841  
  6  0.0001   2100.863865  x:  1.11248   0.25841  

12 (OMP4__GCA_000698575.1) ... 2 (OMP4__GCA_000236065.1)
  0  0.0000   2065.462278  x:  0.85659   0.86453  
  1 99.0000   2057.401369  x:  0.87881   0.44497  
  2 26.9862   2057.401354  x:  0.87917   0.44498  
  3  0.0878   2057.401328  x:  0.87924   0.44447  
  4  0.0016   2057.401328  x:  0.87924   0.44447  

12 (OMP4__GCA_000698575.1) ... 3 (OMP4__GCA_000698555.1)
  0  0.0000   2080.509949  x:  1.02779   0.75538  
  1 99.0000   2069.227516  x:  0.81407   0.43817  
  2 48.0026   2067.470980  x:  0.85164   0.33434  
  3 43.4023   2066.546371  x:  0.93119   0.35449  
  4  0.1224   2066.517538  x:  0.93824   0.34191  
  5  0.0161   2066.517507  x:  0.93877   0.34183  
  6  0.0005   2066.517507  x:  0.93877   0.34185  

12 (OMP4__GCA_000698575.1) ... 4 (OMP4__GCA_000818655.1)
  0  0.0000   2089.677230  x:  0.79116   0.79175  
  1 99.0000   2079.442502  x:  1.08920   0.48741  
  2 53.6112   2076.050802  x:  1.07061   0.32598  
  3 55.9514   2074.747564  x:  0.95467   0.36354  
  4  0.1006   2074.728597  x:  0.95146   0.35370  
  5  0.0167   2074.728588  x:  0.95173   0.35357  
  6  0.0004   2074.728588  x:  0.95173   0.35356  

12 (OMP4__GCA_000698575.1) ... 5 (OMP4__GCA_000729995.1)
  0  0.0000   1995.328942  x:  0.90880   0.71651  
  1 99.0000   1967.334627  x:  0.63321   0.27857  
  2 76.9261   1965.057874  x:  0.65712   0.20287  
  3 85.4787   1961.377218  x:  0.80900   0.21474  
  4  0.2157   1961.268222  x:  0.81774   0.19954  
  5  0.0216   1961.266747  x:  0.82139   0.19882  
  6  0.0029   1961.266730  x:  0.82142   0.19901  
  7  0.0002   1961.266730  x:  0.82141   0.19901  

12 (OMP4__GCA_000698575.1) ... 6 (OMP4__GCA_000698595.1)
  0  0.0000   1840.570927  x:  0.45239   0.79945  
  1 99.0000   1824.518500  x:  0.72917   0.25222  
  2 51.3208   1822.477931  x:  0.72171   0.17405  
  3 152.1403   1814.922017  x:  0.51413   0.22513  
  4  0.2138   1814.856449  x:  0.51061   0.21165  
  5  0.0159   1814.856089  x:  0.51172   0.21105  
  6  0.0020   1814.856088  x:  0.51168   0.21099  
  7  0.0001   1814.856088  x:  0.51168   0.21099  

12 (OMP4__GCA_000698575.1) ... 7 (OMP4__GCA_000751215.1)
  0  0.0000   1847.655022  x:  0.50440   0.90315  
  1 99.0000   1820.661943  x:  0.43092   0.23510  
  2 42.8975   1819.792177  x:  0.46095   0.19301  
  3 72.0684   1818.765167  x:  0.50967   0.22296  
  4  0.2641   1818.746810  x:  0.51548   0.21642  
  5  0.0069   1818.746797  x:  0.51531   0.21629  
  6  0.0002   1818.746797  x:  0.51530   0.21629  

12 (OMP4__GCA_000698575.1) ... 8 (OMP4__GCA_000402035.1)
  0  0.0000   1734.209231  x:  0.41802   0.79448  
  1 99.0000   1728.879652  x:  0.30586   0.68047  
  2 59.7987   1708.886715  x:  0.29066   0.18330  
  3 95.1524   1706.763487  x:  0.35086   0.14581  
  4  0.1023   1706.287228  x:  0.36612   0.17469  
  5  0.2675   1706.279466  x:  0.37053   0.17252  
  6  0.0036   1706.279418  x:  0.37039   0.17220  
  7  0.0003   1706.279418  x:  0.37039   0.17221  

12 (OMP4__GCA_000698575.1) ... 9 (OMP4__GCA_000828875.1)
  0  0.0000   1647.389398  x:  0.23376   0.75761  
  1 99.0000   1644.998572  x:  0.30500   0.68154  
  2 50.8475   1624.627408  x:  0.31664   0.14230  
  3 84.9193   1623.565766  x:  0.26839   0.14056  
  4  0.0377   1623.557013  x:  0.26783   0.14537  
  5  0.0532   1623.557012  x:  0.26781   0.14533  
  6  0.0000   1623.557012  x:  0.26781   0.14533  

12 (OMP4__GCA_000698575.1) ... 10 (OMP4__GCA_001278535.1)
  0  0.0000   1650.937117  x:  0.23396   0.75831  
  1 99.0000   1648.549614  x:  0.30420   0.69050  
  2 53.9226   1627.389967  x:  0.31490   0.14066  
  3 76.6810   1626.554841  x:  0.27192   0.14053  
  4  0.0332   1626.551454  x:  0.27165   0.14355  
  5  0.0335   1626.551452  x:  0.27161   0.14348  
  6  0.0001   1626.551452  x:  0.27162   0.14348  

12 (OMP4__GCA_000698575.1) ... 11 (OMP4__GCA_000256585.3)
  0  0.0000   1315.378351  x:  0.00658   0.92420  
  1 99.0000   1315.375874  x:  0.00626   0.92417  
  2 15.3267   1312.828206  x:  0.00619   0.00100  

13 (OMP4__GCA_000773055.1) ... 1 (OMP4__GCA_000198775.1)
  0  0.0000   2139.331550  x:  0.96248   0.94465  
  1 99.0000   2102.189526  x:  1.15434   0.25168  
  2 58.9709   2102.149883  x:  1.13935   0.24615  
  3  4.9360   2102.110017  x:  1.11990   0.25511  
  4  0.0903   2102.109996  x:  1.12023   0.25525  
  5  0.0004   2102.109996  x:  1.12022   0.25525  

13 (OMP4__GCA_000773055.1) ... 2 (OMP4__GCA_000236065.1)
  0  0.0000   2060.730445  x:  0.80594   0.74661  
  1 99.0000   2056.872109  x:  0.94880   0.52062  
  2 28.3897   2055.916829  x:  0.91688   0.42813  
  3 29.0923   2055.671069  x:  0.87560   0.45385  
  4  0.0594   2055.669812  x:  0.87381   0.45116  
  5  0.0039   2055.669811  x:  0.87385   0.45111  

13 (OMP4__GCA_000773055.1) ... 3 (OMP4__GCA_000698555.1)
  0  0.0000   2084.777508  x:  1.03619   0.95867  
  1 99.0000   2072.590120  x:  0.76076   0.62212  
  2 47.8727   2066.631263  x:  0.77086   0.36919  
  3 81.2952   2063.577221  x:  0.92436   0.36288  
  4  0.1728   2063.558944  x:  0.92549   0.35263  
  5  0.0241   2063.558872  x:  0.92603   0.35206  
  6  0.0007   2063.558870  x:  0.92612   0.35211  
  7  0.0001   2063.558870  x:  0.92612   0.35211  

13 (OMP4__GCA_000773055.1) ... 4 (OMP4__GCA_000818655.1)
  0  0.0000   2085.607543  x:  0.93466   0.84882  
  1 99.0000   2072.528434  x:  0.85902   0.38758  
  2 37.1721   2071.910792  x:  0.91704   0.34428  
  3 21.7241   2071.765900  x:  0.93688   0.36618  
  4  0.1025   2071.764951  x:  0.93915   0.36423  
  5  0.0026   2071.764950  x:  0.93910   0.36418  
  6  0.0001   2071.764950  x:  0.93910   0.36418  

13 (OMP4__GCA_000773055.1) ... 5 (OMP4__GCA_000729995.1)
  0  0.0000   2004.240541  x:  0.79462   0.87571  
  1 99.0000   1966.294265  x:  0.66506   0.22777  
  2 61.2485   1965.125034  x:  0.70258   0.18406  
  3 60.8887   1962.786308  x:  0.81256   0.20841  
  4  0.3773   1962.712597  x:  0.82674   0.19632  
  5  0.0145   1962.712406  x:  0.82784   0.19652  
  6  0.0009   1962.712406  x:  0.82787   0.19649  

13 (OMP4__GCA_000773055.1) ... 6 (OMP4__GCA_000698595.1)
  0  0.0000   1843.919035  x:  0.54395   0.92915  
  1 99.0000   1835.642663  x:  0.38553   0.68690  
  2 50.2133   1819.250401  x:  0.36278   0.23771  
  3 170.5179   1814.280002  x:  0.46243   0.17201  
  4  0.1697   1812.961646  x:  0.49431   0.22191  
  5  0.3802   1812.911250  x:  0.50799   0.21526  
  6  0.0096   1812.910625  x:  0.50705   0.21423  
  7  0.0011   1812.910624  x:  0.50708   0.21420  
  8  0.0000   1812.910624  x:  0.50708   0.21420  

13 (OMP4__GCA_000773055.1) ... 7 (OMP4__GCA_000751215.1)
  0  0.0000   1837.473630  x:  0.55301   0.71208  
  1 99.0000   1828.161049  x:  0.39231   0.46459  
  2 54.5211   1820.711098  x:  0.39367   0.23119  
  3 150.8716   1816.799576  x:  0.51190   0.21892  
  4  0.1219   1816.799308  x:  0.51146   0.21983  
  5  0.0020   1816.799143  x:  0.51070   0.21962  
  6  0.0009   1816.799143  x:  0.51070   0.21962  

13 (OMP4__GCA_000773055.1) ... 8 (OMP4__GCA_000402035.1)
  0  0.0000   1735.341085  x:  0.32253   0.92216  
  1 99.0000   1730.273804  x:  0.46244   0.71065  
  2 46.7306   1708.436270  x:  0.49185   0.16376  
  3 157.3234   1704.082563  x:  0.36620   0.17662  
  4  0.0876   1704.081886  x:  0.36625   0.17525  
  5  0.0132   1704.081884  x:  0.36618   0.17524  
  6  0.0001   1704.081884  x:  0.36618   0.17524  

13 (OMP4__GCA_000773055.1) ... 9 (OMP4__GCA_000828875.1)
  0  0.0000   1646.656729  x:  0.29647   0.82122  
  1 99.0000   1644.207090  x:  0.23171   0.76154  
  2 51.1779   1622.282290  x:  0.21908   0.15343  
  3 68.1831   1621.297027  x:  0.25426   0.12925  
  4  0.0609   1621.089091  x:  0.26242   0.14945  
  5  0.2537   1621.087482  x:  0.26405   0.14851  
  6  0.0015   1621.087477  x:  0.26400   0.14840  
  7  0.0001   1621.087477  x:  0.26400   0.14840  

13 (OMP4__GCA_000773055.1) ... 10 (OMP4__GCA_001278535.1)
  0  0.0000   1650.065622  x:  0.27129   0.84042  
  1 99.0000   1643.137301  x:  0.17774   0.52867  
  2 36.1902   1632.423315  x:  0.16085   0.16737  
  3 597.5637   1627.677483  x:  0.20572   0.10107  
  4  0.1655   1624.392287  x:  0.25029   0.16784  
  5  0.4162   1624.104249  x:  0.26953   0.14916  
  6  0.0136   1624.099923  x:  0.26814   0.14632  
  7  0.0024   1624.099855  x:  0.26779   0.14648  
  8  0.0004   1624.099855  x:  0.26779   0.14648  
  9  0.0000   1624.099855  x:  0.26779   0.14648  

13 (OMP4__GCA_000773055.1) ... 11 (OMP4__GCA_000256585.3)
  0  0.0000   1312.449912  x:  0.04191   0.66684  
  1 99.0000   1299.039350  x:  0.00001   0.66687  

13 (OMP4__GCA_000773055.1) ... 12 (OMP4__GCA_000698575.1)
  0  0.0000   1315.201033  x:  0.00591   0.81492  
  1 99.0000   1315.197772  x:  0.00627   0.81488  
  2 18.8744   1312.828308  x:  0.00621   0.00100  

14 (OMP4__GCA_000648925.1) ... 1 (OMP4__GCA_000198775.1)
  0  0.0000   2140.321815  x:  1.12769   1.02882  
  1 99.0000   2109.304319  x:  0.86326   0.35795  
  2 53.8662   2107.532317  x:  0.90012   0.27982  
  3 69.5060   2103.989095  x:  1.07091   0.30554  
  4  0.3392   2103.861653  x:  1.08721   0.28348  
  5  0.0248   2103.860554  x:  1.09065   0.28375  
  6  0.0027   2103.860552  x:  1.09070   0.28366  
  7  0.0001   2103.860552  x:  1.09070   0.28366  

14 (OMP4__GCA_000648925.1) ... 2 (OMP4__GCA_000236065.1)
  0  0.0000   2066.447209  x:  0.88004   0.90889  
  1 99.0000   2057.078732  x:  0.80771   0.46425  
  2 29.4213   2056.480768  x:  0.86140   0.41425  
  3 23.6087   2056.363036  x:  0.87824   0.43924  
  4  0.0883   2056.362320  x:  0.88007   0.43726  
  5  0.0024   2056.362319  x:  0.88003   0.43721  
  6  0.0001   2056.362319  x:  0.88003   0.43721  

14 (OMP4__GCA_000648925.1) ... 3 (OMP4__GCA_000698555.1)
  0  0.0000   2093.421490  x:  0.96602   0.95711  
  1 99.0000   2075.616364  x:  0.81051   0.39826  
  2 40.4221   2074.286965  x:  0.85873   0.32119  
  3 50.0413   2073.008940  x:  0.94373   0.35713  
  4  0.2317   2072.974445  x:  0.95460   0.34415  
  5  0.0143   2072.974444  x:  0.95459   0.34408  
  6  0.0001   2072.974444  x:  0.95458   0.34408  

14 (OMP4__GCA_000648925.1) ... 4 (OMP4__GCA_000818655.1)
  0  0.0000   2065.976671  x:  0.95274   0.80325  
  1 99.0000   2058.634780  x:  0.77462   0.52298  
  2 37.6276   2056.471189  x:  0.80907   0.38299  
  3 49.8246   2055.582856  x:  0.88463   0.40565  
  4  0.1081   2055.553643  x:  0.89073   0.39091  
  5  0.0198   2055.553613  x:  0.89122   0.39074  
  6  0.0005   2055.553613  x:  0.89123   0.39076  

14 (OMP4__GCA_000648925.1) ... 5 (OMP4__GCA_000729995.1)
  0  0.0000   1991.510406  x:  0.76271   0.70769  
  1 99.0000   1963.875974  x:  0.73310   0.21885  
  2 63.6671   1963.214616  x:  0.79487   0.19394  
  3 22.4571   1963.053311  x:  0.81136   0.20786  
  4  0.1360   1963.052392  x:  0.81395   0.20693  
  5  0.0023   1963.052390  x:  0.81389   0.20688  
  6  0.0001   1963.052390  x:  0.81389   0.20688  

14 (OMP4__GCA_000648925.1) ... 6 (OMP4__GCA_000698595.1)
  0  0.0000   1828.000399  x:  0.53427   0.94139  
  1 99.0000   1822.113453  x:  0.39750   0.79070  
  2 52.0431   1802.972815  x:  0.37727   0.24588  
  3 95.9362   1800.278268  x:  0.45880   0.19944  
  4  0.1244   1799.848747  x:  0.47357   0.23297  
  5  0.2727   1799.843315  x:  0.47789   0.23101  
  6  0.0035   1799.843288  x:  0.47778   0.23072  
  7  0.0003   1799.843288  x:  0.47778   0.23072  
  8  0.0000   1799.843288  x:  0.47778   0.23072  

14 (OMP4__GCA_000648925.1) ... 7 (OMP4__GCA_000751215.1)
  0  0.0000   1812.023486  x:  0.42701   0.78665  
  1 99.0000   1797.396054  x:  0.63186   0.26402  
  2 44.6245   1795.727270  x:  0.61783   0.18965  
  3 133.9307   1790.772687  x:  0.46700   0.23195  
  4  0.2029   1790.760737  x:  0.46537   0.22567  
  5  0.0072   1790.760654  x:  0.46590   0.22542  
  6  0.0008   1790.760654  x:  0.46590   0.22542  

14 (OMP4__GCA_000648925.1) ... 8 (OMP4__GCA_000402035.1)
  0  0.0000   1682.977265  x:  0.28477   0.91723  
  1 99.0000   1661.374172  x:  0.47675   0.16309  
  2 37.7555   1660.540317  x:  0.47148   0.12162  
  3 261.0974   1651.882564  x:  0.30545   0.15471  
  4  0.2407   1651.876128  x:  0.30313   0.15168  
  5  0.0042   1651.875699  x:  0.30390   0.15096  
  6  0.0015   1651.875698  x:  0.30391   0.15096  
  7  0.0000   1651.875698  x:  0.30391   0.15096  

14 (OMP4__GCA_000648925.1) ... 9 (OMP4__GCA_000828875.1)
  0  0.0000   1649.202398  x:  0.25313   0.83471  
  1 99.0000   1628.008477  x:  0.43160   0.13896  
  2 39.9658   1627.216574  x:  0.42703   0.10187  
  3 279.2657   1618.465719  x:  0.26925   0.12919  
  4  0.2229   1618.459758  x:  0.26865   0.12574  
  5  0.0034   1618.459724  x:  0.26890   0.12566  
  6  0.0004   1618.459724  x:  0.26890   0.12566  
  7  0.0000   1618.459724  x:  0.26890   0.12566  

14 (OMP4__GCA_000648925.1) ... 10 (OMP4__GCA_001278535.1)
  0  0.0000   1646.442214  x:  0.22475   0.92784  
  1 99.0000   1644.524705  x:  0.28492   0.87525  
  2 52.3178   1614.945613  x:  0.29469   0.13027  
  3 63.0724   1614.390754  x:  0.26091   0.12822  
  4  0.0266   1614.382868  x:  0.26033   0.13252  
  5  0.0802   1614.382866  x:  0.26038   0.13247  
  6  0.0001   1614.382866  x:  0.26037   0.13246  

14 (OMP4__GCA_000648925.1) ... 11 (OMP4__GCA_000256585.3)
  0  0.0000   1633.784512  x:  0.22878   0.98442  
  1 99.0000   1631.570237  x:  0.29971   0.85560  
  2 33.4515   1607.953900  x:  0.32087   0.14179  
  3 143.0396   1605.495011  x:  0.24974   0.12689  
  4  0.0588   1605.348740  x:  0.24429   0.14563  
  5  0.3703   1605.347444  x:  0.24574   0.14610  
  6  0.0020   1605.347440  x:  0.24571   0.14621  
  7  0.0001   1605.347440  x:  0.24571   0.14621  
  8  0.0000   1605.347440  x:  0.24571   0.14621  

14 (OMP4__GCA_000648925.1) ... 12 (OMP4__GCA_000698575.1)
  0  0.0000   1630.786436  x:  0.24277   1.00670  
  1 99.0000   1622.759053  x:  0.14874   0.55650  
  2 28.7622   1613.699048  x:  0.13062   0.17929  
  3 1148.6631   1609.223841  x:  0.15935   0.10189  
  4  0.2467   1603.424974  x:  0.22110   0.18897  
  5  0.3959   1602.791297  x:  0.24336   0.15101  
  6  0.0197   1602.789500  x:  0.24228   0.14925  
  7  0.0015   1602.789419  x:  0.24197   0.14957  
  8  0.0005   1602.789419  x:  0.24197   0.14956  

14 (OMP4__GCA_000648925.1) ... 13 (OMP4__GCA_000773055.1)
  0  0.0000   1630.929122  x:  0.24047   0.89281  
  1 99.0000   1605.430231  x:  0.25804   0.14603  
  2 30.9525   1605.357540  x:  0.24739   0.14114  
  3 14.5073   1605.347445  x:  0.24562   0.14620  
  4  0.0794   1605.347440  x:  0.24571   0.14621  
  5  0.0001   1605.347440  x:  0.24571   0.14621  

15 (OMP4__GCA_000020045.1) ... 1 (OMP4__GCA_000198775.1)
  0  0.0000   2163.141623  x:  1.19485   0.74076  
  1 99.0000   2134.973107  x:  1.12653   0.26447  
  2 69.7656   2134.050098  x:  1.21568   0.22519  
  3 20.2514   2133.583653  x:  1.26801   0.24291  
  4  0.2435   2133.573395  x:  1.27984   0.23850  
  5  0.0097   2133.573387  x:  1.27962   0.23842  
  6  0.0002   2133.573387  x:  1.27961   0.23842  

15 (OMP4__GCA_000020045.1) ... 2 (OMP4__GCA_000236065.1)
  0  0.0000   2102.212380  x:  0.97223   0.73082  
  1 99.0000   2079.847948  x:  0.97417   0.26829  
  2 58.0726   2079.168500  x:  1.06178   0.24424  
  3 16.8185   2079.126444  x:  1.06711   0.25372  
  4  0.0624   2079.126392  x:  1.06785   0.25342  
  5  0.0007   2079.126392  x:  1.06786   0.25343  

15 (OMP4__GCA_000020045.1) ... 3 (OMP4__GCA_000698555.1)
  0  0.0000   2064.277145  x:  1.03322   0.76679  
  1 99.0000   2038.299627  x:  0.77131   0.30677  
  2 68.3452   2036.569571  x:  0.80429   0.23602  
  3 59.4343   2034.009873  x:  0.94234   0.25191  
  4  0.2238   2033.923491  x:  0.95418   0.23608  
  5  0.0202   2033.922732  x:  0.95688   0.23621  
  6  0.0022   2033.922732  x:  0.95690   0.23617  
  7  0.0001   2033.922732  x:  0.95690   0.23617  

15 (OMP4__GCA_000020045.1) ... 4 (OMP4__GCA_000818655.1)
  0  0.0000   2105.565825  x:  1.16587   0.82311  
  1 99.0000   2072.372954  x:  0.84163   0.30137  
  2 72.6953   2070.639774  x:  0.87180   0.23271  
  3 60.3883   2067.334610  x:  1.04600   0.24268  
  4  0.2667   2067.227069  x:  1.05860   0.22579  
  5  0.0227   2067.225330  x:  1.06328   0.22572  
  6  0.0036   2067.225329  x:  1.06330   0.22567  
  7  0.0001   2067.225329  x:  1.06329   0.22567  

15 (OMP4__GCA_000020045.1) ... 5 (OMP4__GCA_000729995.1)
  0  0.0000   2101.576200  x:  1.12664   0.74046  
  1 99.0000   2066.340056  x:  0.92554   0.23908  
  2 78.0134   2065.443103  x:  0.96701   0.19932  
  3 33.8866   2063.825836  x:  1.08820   0.21249  
  4  0.2814   2063.774612  x:  1.10280   0.20232  
  5  0.0152   2063.774262  x:  1.10480   0.20245  
  6  0.0017   2063.774261  x:  1.10484   0.20242  
  7  0.0001   2063.774261  x:  1.10484   0.20242  
  8  0.0000   2063.774261  x:  1.10484   0.20242  

15 (OMP4__GCA_000020045.1) ... 6 (OMP4__GCA_000698595.1)
  0  0.0000   2001.693448  x:  0.80470   0.77701  
  1 99.0000   1977.710280  x:  0.67427   0.27086  
  2 56.6133   1976.470816  x:  0.71653   0.21780  
  3 53.4596   1974.917785  x:  0.80228   0.24478  
  4  0.2446   1974.871686  x:  0.81386   0.23385  
  5  0.0130   1974.871671  x:  0.81418   0.23389  
  6  0.0003   1974.871671  x:  0.81418   0.23389  

15 (OMP4__GCA_000020045.1) ... 7 (OMP4__GCA_000751215.1)
  0  0.0000   2007.059391  x:  0.87944   0.75897  
  1 99.0000   1986.677661  x:  0.64297   0.33574  
  2 62.3773   1984.158189  x:  0.67013   0.24087  
  3 87.4355   1980.899106  x:  0.80938   0.25898  
  4  0.1990   1980.789902  x:  0.81882   0.24073  
  5  0.0247   1980.788842  x:  0.82182   0.24007  
  6  0.0025   1980.788832  x:  0.82184   0.24024  
  7  0.0002   1980.788832  x:  0.82184   0.24024  

15 (OMP4__GCA_000020045.1) ... 8 (OMP4__GCA_000402035.1)
  0  0.0000   2021.933162  x:  0.82010   0.68652  
  1 99.0000   1993.541906  x:  0.80498   0.21318  
  2 67.7416   1992.800193  x:  0.87889   0.18833  
  3 21.2941   1992.654778  x:  0.89398   0.20119  
  4  0.1315   1992.653967  x:  0.89671   0.20036  
  5  0.0024   1992.653966  x:  0.89666   0.20032  
  6  0.0001   1992.653966  x:  0.89666   0.20032  

15 (OMP4__GCA_000020045.1) ... 9 (OMP4__GCA_000828875.1)
  0  0.0000   1993.682781  x:  0.86754   0.75382  
  1 99.0000   1965.826268  x:  0.61370   0.28046  
  2 71.8163   1963.518692  x:  0.63774   0.20421  
  3 97.9202   1959.258081  x:  0.79638   0.21984  
  4  0.2327   1959.119223  x:  0.80674   0.20179  
  5  0.0235   1959.117360  x:  0.81061   0.20186  
  6  0.0029   1959.117359  x:  0.81062   0.20181  
  7  0.0001   1959.117359  x:  0.81062   0.20181  

15 (OMP4__GCA_000020045.1) ... 10 (OMP4__GCA_001278535.1)
  0  0.0000   2001.739160  x:  0.72664   0.84667  
  1 99.0000   1961.642189  x:  0.81648   0.19901  
  2 63.0621   1961.640663  x:  0.81978   0.19936  
  3  0.9011   1961.637956  x:  0.82196   0.19706  
  4  0.0288   1961.637955  x:  0.82203   0.19703  
  5  0.0001   1961.637955  x:  0.82203   0.19703  

15 (OMP4__GCA_000020045.1) ... 11 (OMP4__GCA_000256585.3)
  0  0.0000   1969.430595  x:  0.63018   0.69001  
  1 99.0000   1949.484821  x:  0.88177   0.23817  
  2 62.1039   1948.785226  x:  0.85954   0.20196  
  3 40.0498   1947.351305  x:  0.75293   0.23347  
  4  0.1654   1947.351279  x:  0.75276   0.23324  
  5  0.0003   1947.351279  x:  0.75280   0.23322  

15 (OMP4__GCA_000020045.1) ... 12 (OMP4__GCA_000698575.1)
  0  0.0000   1975.944091  x:  0.75550   0.78312  
  1 99.0000   1952.342122  x:  0.61541   0.27200  
  2 55.7369   1950.968120  x:  0.65042   0.21780  
  3 66.8972   1949.024002  x:  0.74454   0.24532  
  4  0.2395   1948.938923  x:  0.75763   0.22992  
  5  0.0170   1948.938765  x:  0.75855   0.23015  
  6  0.0008   1948.938765  x:  0.75858   0.23012  

15 (OMP4__GCA_000020045.1) ... 13 (OMP4__GCA_000773055.1)
  0  0.0000   1976.648671  x:  0.61997   0.81931  
  1 99.0000   1954.578497  x:  1.00242   0.24378  
  2 62.5770   1953.095353  x:  0.99023   0.18592  
  3 86.2125   1947.385616  x:  0.75524   0.24287  
  4  0.2325   1947.351554  x:  0.75145   0.23371  
  5  0.0092   1947.351279  x:  0.75281   0.23323  
  6  0.0022   1947.351279  x:  0.75280   0.23322  
  7  0.0000   1947.351279  x:  0.75280   0.23322  

15 (OMP4__GCA_000020045.1) ... 14 (OMP4__GCA_000648925.1)
  0  0.0000   2002.204694  x:  0.91751   0.74274  
  1 99.0000   1978.118439  x:  0.63076   0.32737  
  2 72.0471   1975.027498  x:  0.65219   0.22511  
  3 94.4709   1971.141417  x:  0.80880   0.23422  
  4  0.2028   1971.043661  x:  0.81568   0.21789  
  5  0.0247   1971.042609  x:  0.81864   0.21783  
  6  0.0022   1971.042608  x:  0.81864   0.21781  
  7  0.0000   1971.042608  x:  0.81864   0.21781  

16 (OMP4__GCA_001319865.1) ... 1 (OMP4__GCA_000198775.1)
  0  0.0000   2167.049417  x:  1.09702   0.97470  
  1 99.0000   2131.050698  x:  1.11458   0.27913  
  2 54.9706   2130.444517  x:  1.20934   0.25838  
  3 13.8952   2130.429948  x:  1.21147   0.26445  
  4  0.0574   2130.429931  x:  1.21156   0.26423  
  5  0.0002   2130.429931  x:  1.21158   0.26422  

16 (OMP4__GCA_001319865.1) ... 2 (OMP4__GCA_000236065.1)
  0  0.0000   2086.456128  x:  1.02862   0.97072  
  1 99.0000   2070.892431  x:  0.74041   0.54869  
  2 49.8696   2065.638008  x:  0.75393   0.34041  
  3 103.4157   2060.976097  x:  0.94505   0.33402  
  4  0.2107   2060.934424  x:  0.94744   0.31944  
  5  0.0301   2060.934181  x:  0.94900   0.31916  
  6  0.0012   2060.934181  x:  0.94899   0.31920  
  7  0.0000   2060.934181  x:  0.94899   0.31920  

16 (OMP4__GCA_001319865.1) ... 3 (OMP4__GCA_000698555.1)
  0  0.0000   2055.960280  x:  0.94989   0.81759  
  1 99.0000   2035.702250  x:  0.72975   0.34941  
  2 55.3413   2033.773563  x:  0.76386   0.26498  
  3 69.9226   2031.194162  x:  0.89281   0.28880  
  4  0.2182   2031.101746  x:  0.90487   0.27017  
  5  0.0220   2031.101244  x:  0.90688   0.27040  
  6  0.0017   2031.101244  x:  0.90691   0.27035  
  7  0.0001   2031.101244  x:  0.90691   0.27035  

16 (OMP4__GCA_001319865.1) ... 4 (OMP4__GCA_000818655.1)
  0  0.0000   2070.951800  x:  0.98629   0.76935  
  1 99.0000   2049.379606  x:  0.80157   0.31133  
  2 58.4755   2048.084482  x:  0.84425   0.25034  
  3 45.4040   2046.560780  x:  0.94388   0.27322  
  4  0.2148   2046.510328  x:  0.95604   0.26057  
  5  0.0155   2046.510239  x:  0.95694   0.26063  
  6  0.0008   2046.510239  x:  0.95694   0.26062  
  7  0.0000   2046.510239  x:  0.95694   0.26062  

16 (OMP4__GCA_001319865.1) ... 5 (OMP4__GCA_000729995.1)
  0  0.0000   2098.862243  x:  1.17095   0.74563  
  1 99.0000   2061.170967  x:  0.90929   0.24208  
  2 82.1115   2060.267789  x:  0.94398   0.20109  
  3 36.4023   2058.489592  x:  1.07666   0.21146  
  4  0.2567   2058.437968  x:  1.08685   0.20118  
  5  0.0135   2058.437559  x:  1.08919   0.20117  
  6  0.0019   2058.437558  x:  1.08920   0.20115  
  7  0.0000   2058.437558  x:  1.08920   0.20115  

16 (OMP4__GCA_001319865.1) ... 6 (OMP4__GCA_000698595.1)
  0  0.0000   2021.426540  x:  0.77429   0.96143  
  1 99.0000   1985.490589  x:  0.77711   0.24459  
  2 50.8446   1985.191087  x:  0.82553   0.23265  
  3 13.1418   1985.180265  x:  0.82724   0.23775  
  4  0.0547   1985.180264  x:  0.82728   0.23771  
  5  0.0001   1985.180264  x:  0.82729   0.23771  

16 (OMP4__GCA_001319865.1) ... 7 (OMP4__GCA_000751215.1)
  0  0.0000   2011.166981  x:  0.77389   0.64496  
  1 99.0000   1992.518307  x:  0.80656   0.24441  
  2 57.4592   1992.370428  x:  0.84166   0.24201  
  3  8.7638   1992.369391  x:  0.84202   0.24027  
  4  0.0086   1992.369391  x:  0.84206   0.24026  
  5  0.0000   1992.369391  x:  0.84206   0.24026  

16 (OMP4__GCA_001319865.1) ... 8 (OMP4__GCA_000402035.1)
  0  0.0000   2021.582495  x:  0.71598   0.86663  
  1 99.0000   1981.948927  x:  0.97278   0.19529  
  2 65.3418   1981.638337  x:  0.95140   0.17731  
  3 23.9281   1980.743181  x:  0.85765   0.20170  
  4  0.2641   1980.741335  x:  0.85914   0.20328  
  5  0.0019   1980.741315  x:  0.85873   0.20340  
  6  0.0005   1980.741315  x:  0.85873   0.20340  

16 (OMP4__GCA_001319865.1) ... 9 (OMP4__GCA_000828875.1)
  0  0.0000   1964.028639  x:  0.66992   0.81067  
  1 99.0000   1938.865363  x:  0.72422   0.24332  
  2 49.4991   1938.858655  x:  0.71795   0.24245  
  3  2.1135   1938.858024  x:  0.71716   0.24387  
  4  0.0104   1938.858024  x:  0.71716   0.24386  
  5  0.0000   1938.858024  x:  0.71716   0.24386  

16 (OMP4__GCA_001319865.1) ... 10 (OMP4__GCA_001278535.1)
  0  0.0000   1972.982994  x:  0.79635   0.86286  
  1 99.0000   1955.085405  x:  0.53350   0.45542  
  2 59.5715   1948.506990  x:  0.53461   0.25719  
  3 166.8027   1941.525493  x:  0.72916   0.23550  
  4  0.2011   1941.525488  x:  0.72915   0.23562  
  5  0.0003   1941.525488  x:  0.72911   0.23562  
  6  0.0000   1941.525488  x:  0.72911   0.23562  
  7  0.0000   1941.525488  x:  0.72911   0.23562  
  8  0.0000   1941.525488  x:  0.72911   0.23562  
check convergence!


16 (OMP4__GCA_001319865.1) ... 11 (OMP4__GCA_000256585.3)
  0  0.0000   1972.318851  x:  0.61977   0.97399  
  1 99.0000   1946.324498  x:  1.02436   0.22958  
  2 55.0994   1945.071200  x:  1.01428   0.17850  
  3 103.9688   1936.201807  x:  0.72284   0.24609  
  4  0.3115   1936.159552  x:  0.71903   0.23560  
  5  0.0092   1936.159216  x:  0.72049   0.23512  
  6  0.0026   1936.159216  x:  0.72049   0.23512  

16 (OMP4__GCA_001319865.1) ... 12 (OMP4__GCA_000698575.1)
  0  0.0000   1971.249117  x:  0.77742   0.89345  
  1 99.0000   1951.485837  x:  0.51632   0.42733  
  2 57.7853   1945.836936  x:  0.51946   0.25277  
  3 196.1461   1937.801570  x:  0.72528   0.23710  
  4  0.2126   1937.793058  x:  0.72553   0.23226  
  5  0.0119   1937.793024  x:  0.72591   0.23201  
  6  0.0004   1937.793023  x:  0.72598   0.23206  
  7  0.0001   1937.793023  x:  0.72598   0.23206  
  8  0.0000   1937.793023  x:  0.72598   0.23206  

16 (OMP4__GCA_001319865.1) ... 13 (OMP4__GCA_000773055.1)
  0  0.0000   1967.722682  x:  0.69341   0.89668  
  1 99.0000   1936.988907  x:  0.64833   0.24694  
  2 50.0261   1936.370650  x:  0.69851   0.21853  
  3 26.4980   1936.160502  x:  0.71828   0.23672  
  4  0.1915   1936.159217  x:  0.72053   0.23515  
  5  0.0023   1936.159216  x:  0.72049   0.23512  
  6  0.0001   1936.159216  x:  0.72049   0.23512  

16 (OMP4__GCA_001319865.1) ... 14 (OMP4__GCA_000648925.1)
  0  0.0000   2000.260534  x:  0.72751   0.96750  
  1 99.0000   1965.406311  x:  0.77178   0.24284  
  2 49.1027   1965.399360  x:  0.77887   0.24298  
  3  1.9743   1965.398765  x:  0.77939   0.24163  
  4  0.0137   1965.398765  x:  0.77940   0.24162  

16 (OMP4__GCA_001319865.1) ... 15 (OMP4__GCA_000020045.1)
  0  0.0000   1776.828759  x:  0.46788   0.93345  
  1 99.0000   1768.445744  x:  0.32147   0.75101  
  2 62.7997   1736.847834  x:  0.28608   0.15100  
  3 152.8126   1733.687419  x:  0.33081   0.10243  
  4  0.2135   1729.582615  x:  0.40815   0.14981  
  5  0.6359   1729.338170  x:  0.42937   0.13356  
  6  0.0149   1729.337658  x:  0.42852   0.13294  
  7  0.0008   1729.337651  x:  0.42839   0.13302  
  8  0.0002   1729.337651  x:  0.42839   0.13302  

17 (OMP4__GCA_000519245.1) ... 1 (OMP4__GCA_000198775.1)
  0  0.0000   2166.014243  x:  1.38534   0.78088  
  1 99.0000   2131.423708  x:  1.09888   0.28181  
  2 76.8880   2130.847417  x:  1.13668   0.24377  
  3 21.8420   2130.042276  x:  1.23273   0.25261  
  4  0.2017   2130.026167  x:  1.24127   0.24600  
  5  0.0099   2130.026115  x:  1.24215   0.24602  
  6  0.0008   2130.026115  x:  1.24215   0.24601  

17 (OMP4__GCA_000519245.1) ... 2 (OMP4__GCA_000236065.1)
  0  0.0000   2098.594559  x:  0.86268   0.95492  
  1 99.0000   2068.424636  x:  1.12701   0.26368  
  2 52.4578   2068.048116  x:  1.09980   0.23854  
  3 22.6015   2067.147706  x:  0.99897   0.27197  
  4  0.2578   2067.146234  x:  1.00056   0.27375  
  5  0.0021   2067.146217  x:  1.00015   0.27390  
  6  0.0005   2067.146217  x:  1.00016   0.27390  

17 (OMP4__GCA_000519245.1) ... 3 (OMP4__GCA_000698555.1)
  0  0.0000   2067.414300  x:  0.82199   0.88211  
  1 99.0000   2038.610038  x:  1.00070   0.25335  
  2 52.6612   2038.428248  x:  0.97484   0.23897  
  3 12.6868   2038.219921  x:  0.93451   0.25806  
  4  0.1649   2038.219542  x:  0.93554   0.25882  
  5  0.0012   2038.219539  x:  0.93541   0.25889  

17 (OMP4__GCA_000519245.1) ... 4 (OMP4__GCA_000818655.1)
  0  0.0000   2101.950480  x:  0.91343   0.92705  
  1 99.0000   2065.483524  x:  1.00835   0.24534  
  2 56.2740   2065.452521  x:  1.02588   0.24665  
  3  3.5765   2065.446945  x:  1.02945   0.24273  
  4  0.0404   2065.446942  x:  1.02959   0.24267  
  5  0.0002   2065.446942  x:  1.02960   0.24267  

17 (OMP4__GCA_000519245.1) ... 5 (OMP4__GCA_000729995.1)
  0  0.0000   2080.871533  x:  0.91695   0.81642  
  1 99.0000   2042.794057  x:  0.92776   0.21889  
  2 66.6317   2041.997273  x:  1.02037   0.19555  
  3 18.7338   2041.917510  x:  1.02938   0.20580  
  4  0.1284   2041.917277  x:  1.03084   0.20523  
  5  0.0013   2041.917277  x:  1.03086   0.20523  
  6  0.0000   2041.917277  x:  1.03086   0.20523  
  7  0.0000   2041.917277  x:  1.03086   0.20523  

17 (OMP4__GCA_000519245.1) ... 6 (OMP4__GCA_000698595.1)
  0  0.0000   2014.938224  x:  0.87996   0.74179  
  1 99.0000   1993.323236  x:  0.68428   0.30392  
  2 62.5964   1991.712071  x:  0.72101   0.23643  
  3 60.1434   1989.801161  x:  0.82387   0.26029  
  4  0.1983   1989.736059  x:  0.83497   0.24634  
  5  0.0165   1989.735897  x:  0.83600   0.24652  
  6  0.0009   1989.735897  x:  0.83602   0.24650  

17 (OMP4__GCA_000519245.1) ... 7 (OMP4__GCA_000751215.1)
  0  0.0000   2025.919527  x:  0.86576   0.82561  
  1 99.0000   2000.627147  x:  0.68994   0.29874  
  2 58.3756   1999.112156  x:  0.72660   0.23918  
  3 63.7227   1996.959914  x:  0.83533   0.26587  
  4  0.2495   1996.862986  x:  0.84939   0.24872  
  5  0.0193   1996.862686  x:  0.85080   0.24899  
  6  0.0012   1996.862686  x:  0.85084   0.24895  
  7  0.0001   1996.862686  x:  0.85084   0.24895  

17 (OMP4__GCA_000519245.1) ... 8 (OMP4__GCA_000402035.1)
  0  0.0000   2040.287802  x:  0.94420   0.99807  
  1 99.0000   2012.781580  x:  0.59306   0.44606  
  2 64.0909   2005.993551  x:  0.58889   0.25810  
  3 204.4587   1994.398218  x:  0.86776   0.20892  
  4  0.2738   1994.321371  x:  0.86965   0.22156  
  5  0.0417   1994.321347  x:  0.87014   0.22147  
  6  0.0003   1994.321347  x:  0.87014   0.22147  

17 (OMP4__GCA_000519245.1) ... 9 (OMP4__GCA_000828875.1)
  0  0.0000   1961.027751  x:  0.63605   0.70672  
  1 99.0000   1948.793293  x:  0.80882   0.31299  
  2 46.3092   1947.955151  x:  0.77804   0.26299  
  3 39.0006   1947.097194  x:  0.70676   0.29592  
  4  0.1348   1947.097094  x:  0.70631   0.29542  
  5  0.0007   1947.097093  x:  0.70637   0.29537  

17 (OMP4__GCA_000519245.1) ... 10 (OMP4__GCA_001278535.1)
  0  0.0000   1981.933596  x:  0.74706   0.92531  
  1 99.0000   1960.176572  x:  0.57037   0.34291  
  2 46.9016   1958.257808  x:  0.59829   0.25843  
  3 115.5862   1954.888800  x:  0.72225   0.29305  
  4  0.2421   1954.774611  x:  0.73342   0.27172  
  5  0.0222   1954.774170  x:  0.73500   0.27203  
  6  0.0013   1954.774169  x:  0.73503   0.27198  
  7  0.0001   1954.774169  x:  0.73503   0.27198  

17 (OMP4__GCA_000519245.1) ... 11 (OMP4__GCA_000256585.3)
  0  0.0000   1976.324412  x:  0.75497   0.91227  
  1 99.0000   1955.442099  x:  0.53975   0.36772  
  2 50.5212   1952.585853  x:  0.55864   0.25712  
  3 160.4231   1947.234226  x:  0.72005   0.28103  
  4  0.2250   1947.078616  x:  0.72837   0.25661  
  5  0.0310   1947.077076  x:  0.73154   0.25675  
  6  0.0023   1947.077075  x:  0.73155   0.25669  
  7  0.0001   1947.077075  x:  0.73155   0.25669  

17 (OMP4__GCA_000519245.1) ... 12 (OMP4__GCA_000698575.1)
  0  0.0000   1973.326851  x:  0.61486   0.78434  
  1 99.0000   1955.765668  x:  0.95840   0.29416  
  2 61.4708   1953.585464  x:  0.94482   0.21123  
  3 90.0916   1948.780331  x:  0.74032   0.26587  
  4  0.1937   1948.730245  x:  0.73576   0.25393  
  5  0.0144   1948.729960  x:  0.73703   0.25334  
  6  0.0020   1948.729959  x:  0.73701   0.25331  

17 (OMP4__GCA_000519245.1) ... 13 (OMP4__GCA_000773055.1)
  0  0.0000   1975.531247  x:  0.72703   0.90392  
  1 99.0000   1950.185904  x:  0.59896   0.29408  
  2 48.2671   1948.899104  x:  0.63646   0.23546  
  3 70.1975   1947.124876  x:  0.72107   0.26882  
  4  0.2702   1947.077079  x:  0.73138   0.25669  
  5  0.0128   1947.077075  x:  0.73155   0.25669  
  6  0.0001   1947.077075  x:  0.73155   0.25669  

17 (OMP4__GCA_000519245.1) ... 14 (OMP4__GCA_000648925.1)
  0  0.0000   1994.090557  x:  0.84862   0.75597  
  1 99.0000   1977.967869  x:  0.61987   0.38520  
  2 58.2948   1974.971525  x:  0.64544   0.26723  
  3 87.3454   1972.324208  x:  0.76633   0.28584  
  4  0.1663   1972.241461  x:  0.77367   0.26810  
  5  0.0250   1972.240991  x:  0.77555   0.26786  
  6  0.0015   1972.240990  x:  0.77554   0.26792  
  7  0.0001   1972.240990  x:  0.77554   0.26792  

17 (OMP4__GCA_000519245.1) ... 15 (OMP4__GCA_000020045.1)
  0  0.0000   1782.037007  x:  0.37321   0.87377  
  1 99.0000   1760.962212  x:  0.79707   0.14196  
  2 58.1427   1759.656496  x:  0.80091   0.10046  
  3 299.8651   1740.464681  x:  0.44499   0.16739  
  4  0.2504   1740.072860  x:  0.43817   0.14087  
  5  0.0195   1740.070390  x:  0.44117   0.14010  
  6  0.0073   1740.070379  x:  0.44120   0.14023  
  7  0.0002   1740.070379  x:  0.44119   0.14023  

17 (OMP4__GCA_000519245.1) ... 16 (OMP4__GCA_001319865.1)
  0  0.0000   1718.019662  x:  0.37456   0.84562  
  1 99.0000   1708.882779  x:  0.24430   0.60752  
  2 57.7014   1684.781133  x:  0.21204   0.13270  
  3 297.8101   1680.988566  x:  0.24682   0.08221  
  4  0.2375   1674.731907  x:  0.33253   0.13679  
  5  0.5061   1674.221600  x:  0.35715   0.11311  
  6  0.0169   1674.221496  x:  0.35679   0.11286  
  7  0.0003   1674.221493  x:  0.35672   0.11291  
  8  0.0001   1674.221493  x:  0.35672   0.11291  

18 (OMP4__GCA_001319905.1) ... 1 (OMP4__GCA_000198775.1)
  0  0.0000   2168.740224  x:  1.16542   0.86823  
  1 99.0000   2137.588613  x:  1.09237   0.28540  
  2 60.3585   2136.675347  x:  1.17840   0.24424  
  3 21.1937   2136.246030  x:  1.22524   0.26418  
  4  0.2701   2136.238648  x:  1.23480   0.26030  
  5  0.0080   2136.238636  x:  1.23456   0.26019  
  6  0.0002   2136.238636  x:  1.23456   0.26019  

18 (OMP4__GCA_001319905.1) ... 2 (OMP4__GCA_000236065.1)
  0  0.0000   2081.295014  x:  0.87772   0.87745  
  1 99.0000   2063.407574  x:  0.95435   0.33193  
  2 40.4382   2063.388688  x:  0.94242   0.32932  
  3  3.0793   2063.385782  x:  0.93986   0.33316  
  4  0.0198   2063.385782  x:  0.93986   0.33315  
  5  0.0000   2063.385782  x:  0.93986   0.33315  

18 (OMP4__GCA_001319905.1) ... 3 (OMP4__GCA_000698555.1)
  0  0.0000   2060.892320  x:  0.79095   0.76171  
  1 99.0000   2044.171009  x:  1.01612   0.30279  
  2 51.3154   2043.651845  x:  0.98687   0.26710  
  3 25.7501   2042.991503  x:  0.91056   0.29805  
  4  0.1407   2042.991488  x:  0.91071   0.29826  
  5  0.0002   2042.991488  x:  0.91068   0.29827  

18 (OMP4__GCA_001319905.1) ... 4 (OMP4__GCA_000818655.1)
  0  0.0000   2086.044552  x:  0.91780   0.98292  
  1 99.0000   2059.786497  x:  0.85763   0.32004  
  2 44.3512   2059.093279  x:  0.92213   0.28255  
  3 22.8007   2058.879485  x:  0.94546   0.30376  
  4  0.1894   2058.878140  x:  0.94868   0.30209  
  5  0.0031   2058.878137  x:  0.94859   0.30201  
  6  0.0001   2058.878137  x:  0.94859   0.30201  

18 (OMP4__GCA_001319905.1) ... 5 (OMP4__GCA_000729995.1)
  0  0.0000   2112.796120  x:  1.17921   0.97703  
  1 99.0000   2069.748391  x:  0.75601   0.32122  
  2 73.0582   2066.723916  x:  0.76973   0.22877  
  3 126.1879   2057.773691  x:  1.06257   0.22046  
  4  0.3407   2057.625986  x:  1.06912   0.20302  
  5  0.0292   2057.622052  x:  1.07680   0.20227  
  6  0.0046   2057.622051  x:  1.07670   0.20230  
  7  0.0001   2057.622051  x:  1.07670   0.20230  

18 (OMP4__GCA_001319905.1) ... 6 (OMP4__GCA_000698595.1)
  0  0.0000   1995.097239  x:  0.79886   0.84067  
  1 99.0000   1975.790511  x:  0.60340   0.35099  
  2 51.8122   1973.566806  x:  0.63235   0.25838  
  3 100.9979   1970.393568  x:  0.75872   0.28794  
  4  0.2127   1970.279480  x:  0.76968   0.26696  
  5  0.0239   1970.278912  x:  0.77157   0.26725  
  6  0.0015   1970.278911  x:  0.77160   0.26719  
  7  0.0001   1970.278911  x:  0.77160   0.26719  

18 (OMP4__GCA_001319905.1) ... 7 (OMP4__GCA_000751215.1)
  0  0.0000   2004.867336  x:  0.73502   0.95953  
  1 99.0000   1976.148350  x:  0.78473   0.27381  
  2 45.4904   1976.144850  x:  0.77989   0.27330  
  3  1.4342   1976.144585  x:  0.77941   0.27432  
  4  0.0081   1976.144585  x:  0.77942   0.27431  

18 (OMP4__GCA_001319905.1) ... 8 (OMP4__GCA_000402035.1)
  0  0.0000   1991.245713  x:  0.83238   0.80688  
  1 99.0000   1969.207713  x:  0.58423   0.34497  
  2 61.9778   1966.082884  x:  0.60460   0.23774  
  3 121.6183   1961.388382  x:  0.76573   0.25385  
  4  0.2141   1961.255541  x:  0.77359   0.23351  
  5  0.0284   1961.254109  x:  0.77684   0.23354  
  6  0.0024   1961.254108  x:  0.77684   0.23350  
  7  0.0000   1961.254108  x:  0.77684   0.23350  

18 (OMP4__GCA_001319905.1) ... 9 (OMP4__GCA_000828875.1)
  0  0.0000   1958.386099  x:  0.62480   0.87796  
  1 99.0000   1941.836530  x:  0.85585   0.31716  
  2 44.1962   1940.480071  x:  0.83097   0.24783  
  3 72.8283   1937.492052  x:  0.68844   0.29653  
  4  0.2267   1937.489545  x:  0.68705   0.29351  
  5  0.0034   1937.489517  x:  0.68743   0.29332  
  6  0.0005   1937.489517  x:  0.68743   0.29332  
  7  0.0000   1937.489517  x:  0.68743   0.29332  

18 (OMP4__GCA_001319905.1) ... 10 (OMP4__GCA_001278535.1)
  0  0.0000   1964.945513  x:  0.66540   0.87193  
  1 99.0000   1942.390177  x:  0.73505   0.27708  
  2 43.9260   1942.267922  x:  0.71097   0.26876  
  3  9.8686   1942.237549  x:  0.70314   0.27910  
  4  0.0690   1942.237538  x:  0.70341   0.27908  
  5  0.0003   1942.237538  x:  0.70341   0.27907  

18 (OMP4__GCA_001319905.1) ... 11 (OMP4__GCA_000256585.3)
  0  0.0000   1950.919735  x:  0.72320   0.92005  
  1 99.0000   1943.480597  x:  0.54485   0.67107  
  2 43.0885   1935.124686  x:  0.54312   0.33796  
  3 105.1798   1932.030675  x:  0.66638   0.32016  
  4  0.1307   1932.029782  x:  0.66642   0.32246  
  5  0.0074   1932.029781  x:  0.66639   0.32243  
  6  0.0000   1932.029781  x:  0.66638   0.32244  

18 (OMP4__GCA_001319905.1) ... 12 (OMP4__GCA_000698575.1)
  0  0.0000   1950.117500  x:  0.55600   0.79952  
  1 99.0000   1943.780667  x:  0.74447   0.64516  
  2 58.3138   1934.677397  x:  0.74277   0.30697  
  3 60.8499   1933.875377  x:  0.67170   0.32210  
  4  0.0556   1933.871888  x:  0.67135   0.31769  
  5  0.0141   1933.871888  x:  0.67128   0.31770  
  6  0.0001   1933.871888  x:  0.67128   0.31770  

18 (OMP4__GCA_001319905.1) ... 13 (OMP4__GCA_000773055.1)
  0  0.0000   1944.672721  x:  0.63976   0.77133  
  1 99.0000   1932.117344  x:  0.68900   0.32182  
  2 36.3055   1932.039113  x:  0.66969   0.31545  
  3  7.8988   1932.029781  x:  0.66639   0.32246  
  4  0.0295   1932.029781  x:  0.66638   0.32244  
  5  0.0000   1932.029781  x:  0.66638   0.32244  

18 (OMP4__GCA_001319905.1) ... 14 (OMP4__GCA_000648925.1)
  0  0.0000   1985.497586  x:  0.63816   0.83326  
  1 99.0000   1967.299159  x:  0.98630   0.29678  
  2 57.6178   1965.264421  x:  0.97203   0.21573  
  3 90.7656   1960.059309  x:  0.75613   0.27405  
  4  0.2142   1960.011306  x:  0.75158   0.26198  
  5  0.0140   1960.011016  x:  0.75289   0.26138  
  6  0.0021   1960.011016  x:  0.75287   0.26135  
  7  0.0000   1960.011016  x:  0.75287   0.26135  

18 (OMP4__GCA_001319905.1) ... 15 (OMP4__GCA_000020045.1)
  0  0.0000   1766.093407  x:  0.44073   0.73269  
  1 99.0000   1752.034416  x:  0.27509   0.38233  
  2 59.1132   1743.190709  x:  0.26385   0.16343  
  3 377.5685   1734.362122  x:  0.38671   0.10834  
  4  0.1568   1733.021608  x:  0.40853   0.14816  
  5  0.2349   1732.944252  x:  0.42437   0.14360  
  6  0.0093   1732.943253  x:  0.42391   0.14237  
  7  0.0010   1732.943253  x:  0.42386   0.14237  
  8  0.0000   1732.943253  x:  0.42386   0.14237  

18 (OMP4__GCA_001319905.1) ... 16 (OMP4__GCA_001319865.1)
  0  0.0000   1710.069802  x:  0.33723   0.95165  
  1 99.0000   1688.117377  x:  0.17130   0.31018  
  2 47.8192   1682.442410  x:  0.15863   0.14276  
  3 1508.5021   1671.124860  x:  0.22070   0.06867  
  4  0.1908   1663.421585  x:  0.29188   0.14692  
  5  0.3441   1661.848562  x:  0.34294   0.11204  
  6  0.0231   1661.833719  x:  0.34025   0.10816  
  7  0.0035   1661.832658  x:  0.33872   0.10878  
  8  0.0016   1661.832658  x:  0.33871   0.10877  

18 (OMP4__GCA_001319905.1) ... 17 (OMP4__GCA_000519245.1)
  0  0.0000   1712.331006  x:  0.36460   0.74443  
  1 99.0000   1695.873700  x:  0.20761   0.33565  
  2 59.0047   1687.182434  x:  0.19309   0.13125  
  3 664.4437   1677.740101  x:  0.27299   0.07159  
  4  0.1659   1673.577968  x:  0.32290   0.12783  
  5  0.3493   1673.021987  x:  0.35780   0.11223  
  6  0.0174   1673.010085  x:  0.35566   0.10869  
  7  0.0029   1673.009901  x:  0.35499   0.10892  
  8  0.0007   1673.009901  x:  0.35498   0.10892  

19 (OMP4__GCA_000739835.1) ... 1 (OMP4__GCA_000198775.1)
  0  0.0000   2158.966048  x:  1.02116   0.75104  
  1 99.0000   2136.186630  x:  1.17705   0.28195  
  2 60.8686   2136.146740  x:  1.19532   0.28662  
  3  4.2973   2136.129218  x:  1.20624   0.27926  
  4  0.0383   2136.129213  x:  1.20648   0.27930  
  5  0.0002   2136.129213  x:  1.20648   0.27929  

19 (OMP4__GCA_000739835.1) ... 2 (OMP4__GCA_000236065.1)
  0  0.0000   2088.477618  x:  1.03216   0.81179  
  1 99.0000   2073.787009  x:  0.80859   0.41721  
  2 49.8349   2071.868157  x:  0.84699   0.31683  
  3 53.3217   2070.315397  x:  0.95129   0.34050  
  4  0.1679   2070.262677  x:  0.96077   0.32435  
  5  0.0199   2070.262563  x:  0.96184   0.32423  
  6  0.0009   2070.262563  x:  0.96183   0.32426  

19 (OMP4__GCA_000739835.1) ... 3 (OMP4__GCA_000698555.1)
  0  0.0000   2075.056810  x:  0.89062   0.99523  
  1 99.0000   2049.758505  x:  0.83752   0.32532  
  2 42.3771   2049.175941  x:  0.89817   0.29247  
  3 20.5524   2049.042924  x:  0.91422   0.31111  
  4  0.1541   2049.042480  x:  0.91606   0.31020  
  5  0.0018   2049.042479  x:  0.91602   0.31016  

19 (OMP4__GCA_000739835.1) ... 4 (OMP4__GCA_000818655.1)
  0  0.0000   2079.009713  x:  0.97275   0.81785  
  1 99.0000   2061.121386  x:  0.80715   0.35534  
  2 49.8766   2059.844656  x:  0.85479   0.28752  
  3 43.0896   2058.722063  x:  0.93529   0.31585  
  4  0.1938   2058.690425  x:  0.94573   0.30480  
  5  0.0131   2058.690423  x:  0.94586   0.30479  
  6  0.0001   2058.690423  x:  0.94586   0.30479  

19 (OMP4__GCA_000739835.1) ... 5 (OMP4__GCA_000729995.1)
  0  0.0000   2108.524535  x:  1.14720   0.87588  
  1 99.0000   2061.549501  x:  0.84687   0.24295  
  2 77.9152   2060.179709  x:  0.87552   0.19446  
  3 63.5126   2055.734668  x:  1.08450   0.20398  
  4  0.3670   2055.563611  x:  1.10176   0.18624  
  5  0.0241   2055.558740  x:  1.11033   0.18600  
  6  0.0060   2055.558734  x:  1.11033   0.18591  
  7  0.0001   2055.558734  x:  1.11032   0.18592  
  8  0.0000   2055.558734  x:  1.11032   0.18592  

19 (OMP4__GCA_000739835.1) ... 6 (OMP4__GCA_000698595.1)
  0  0.0000   1988.806480  x:  0.70316   0.73479  
  1 99.0000   1967.616193  x:  0.80424   0.25299  
  2 53.8390   1967.528324  x:  0.78396   0.24546  
  3  8.1593   1967.496517  x:  0.77375   0.25448  
  4  0.0545   1967.496509  x:  0.77397   0.25451  
  5  0.0002   1967.496509  x:  0.77397   0.25452  

19 (OMP4__GCA_000739835.1) ... 7 (OMP4__GCA_000751215.1)
  0  0.0000   2004.564510  x:  0.67550   0.88798  
  1 99.0000   1980.162949  x:  1.00614   0.26118  
  2 56.9001   1979.010948  x:  0.98607   0.20914  
  3 65.8576   1974.850260  x:  0.78925   0.26067  
  4  0.2625   1974.846529  x:  0.78764   0.25755  
  5  0.0032   1974.846486  x:  0.78819   0.25735  
  6  0.0008   1974.846486  x:  0.78819   0.25735  

19 (OMP4__GCA_000739835.1) ... 8 (OMP4__GCA_000402035.1)
  0  0.0000   1991.608254  x:  0.66583   0.95158  
  1 99.0000   1966.288435  x:  0.95332   0.26931  
  2 50.9699   1965.238307  x:  0.93041   0.21903  
  3 63.8753   1961.559124  x:  0.75547   0.26896  
  4  0.2940   1961.558869  x:  0.75438   0.26856  
  5  0.0013   1961.558856  x:  0.75455   0.26836  
  6  0.0003   1961.558856  x:  0.75455   0.26836  

19 (OMP4__GCA_000739835.1) ... 9 (OMP4__GCA_000828875.1)
  0  0.0000   1957.692461  x:  0.67071   0.77477  
  1 99.0000   1938.136975  x:  0.68378   0.27581  
  2 47.1037   1938.092682  x:  0.70051   0.27432  
  3  5.4434   1938.092449  x:  0.70055   0.27336  
  4  0.0051   1938.092447  x:  0.70044   0.27337  

19 (OMP4__GCA_000739835.1) ... 10 (OMP4__GCA_001278535.1)
  0  0.0000   1959.494698  x:  0.73951   0.84682  
  1 99.0000   1944.621501  x:  0.52903   0.43572  
  2 51.2005   1940.479521  x:  0.54567   0.27993  
  3 142.8100   1936.238858  x:  0.68749   0.29724  
  4  0.1751   1936.139870  x:  0.69266   0.27633  
  5  0.0330   1936.139241  x:  0.69460   0.27640  
  6  0.0015   1936.139241  x:  0.69460   0.27637  
  7  0.0000   1936.139241  x:  0.69460   0.27637  

19 (OMP4__GCA_000739835.1) ... 11 (OMP4__GCA_000256585.3)
  0  0.0000   1965.203244  x:  0.76389   0.84447  
  1 99.0000   1954.301768  x:  0.55560   0.53167  
  2 49.4414   1948.385945  x:  0.56444   0.30753  
  3 116.3411   1944.908439  x:  0.69820   0.30782  
  4  0.1481   1944.883474  x:  0.69947   0.29670  
  5  0.0248   1944.883407  x:  0.70012   0.29661  
  6  0.0005   1944.883407  x:  0.70012   0.29663  

19 (OMP4__GCA_000739835.1) ... 12 (OMP4__GCA_000698575.1)
  0  0.0000   1958.084408  x:  0.62390   0.74593  
  1 99.0000   1946.080582  x:  0.82640   0.33551  
  2 46.0644   1944.752323  x:  0.79842   0.26418  
  3 56.7424   1943.116361  x:  0.69615   0.30399  
  4  0.1536   1943.113908  x:  0.69475   0.30096  
  5  0.0036   1943.113888  x:  0.69507   0.30079  
  6  0.0004   1943.113888  x:  0.69507   0.30079  
  7  0.0000   1943.113888  x:  0.69507   0.30079  

19 (OMP4__GCA_000739835.1) ... 13 (OMP4__GCA_000773055.1)
  0  0.0000   1972.011902  x:  0.69341   1.04365  
  1 99.0000   1946.313431  x:  0.61122   0.31739  
  2 38.9518   1945.469078  x:  0.65534   0.26996  
  3 44.0022   1944.890786  x:  0.69531   0.30146  
  4  0.2579   1944.883422  x:  0.70032   0.29679  
  5  0.0056   1944.883407  x:  0.70012   0.29662  
  6  0.0002   1944.883407  x:  0.70012   0.29663  

19 (OMP4__GCA_000739835.1) ... 14 (OMP4__GCA_000648925.1)
  0  0.0000   1986.762197  x:  0.70151   0.83557  
  1 99.0000   1962.084937  x:  0.78654   0.26172  
  2 50.0731   1961.991573  x:  0.76483   0.25481  
  3  8.2514   1961.964428  x:  0.75650   0.26379  
  4  0.0622   1961.964422  x:  0.75671   0.26378  
  5  0.0002   1961.964422  x:  0.75671   0.26378  

19 (OMP4__GCA_000739835.1) ... 15 (OMP4__GCA_000020045.1)
  0  0.0000   1811.269070  x:  0.42676   0.99594  
  1 99.0000   1763.944301  x:  0.60374   0.13084  
  2 50.5346   1763.487376  x:  0.59002   0.11081  
  3 67.9236   1760.500999  x:  0.47040   0.13462  
  4  0.4801   1760.492682  x:  0.47212   0.13783  
  5  0.0030   1760.492554  x:  0.47142   0.13801  
  6  0.0009   1760.492554  x:  0.47142   0.13801  

19 (OMP4__GCA_000739835.1) ... 16 (OMP4__GCA_001319865.1)
  0  0.0000   1715.136198  x:  0.38327   0.71000  
  1 99.0000   1705.764171  x:  0.25004   0.48787  
  2 61.9265   1688.738786  x:  0.22699   0.13620  
  3 263.4997   1684.012139  x:  0.28419   0.08569  
  4  0.1654   1680.832592  x:  0.33632   0.13371  
  5  0.4179   1680.590922  x:  0.35785   0.12089  
  6  0.0134   1680.587981  x:  0.35645   0.11920  
  7  0.0017   1680.587950  x:  0.35617   0.11930  
  8  0.0003   1680.587950  x:  0.35617   0.11929  

19 (OMP4__GCA_000739835.1) ... 17 (OMP4__GCA_000519245.1)
  0  0.0000   1739.112949  x:  0.39239   0.76624  
  1 99.0000   1719.637714  x:  0.22281   0.28157  
  2 56.2648   1714.410541  x:  0.21464   0.14018  
  3 713.9295   1702.071902  x:  0.34553   0.08573  
  4  0.1522   1700.435553  x:  0.36622   0.12555  
  5  0.1997   1700.299853  x:  0.38606   0.12080  
  6  0.0103   1700.297877  x:  0.38556   0.11923  
  7  0.0012   1700.297875  x:  0.38548   0.11921  
  8  0.0001   1700.297875  x:  0.38548   0.11921  
  9  0.0000   1700.297875  x:  0.38548   0.11921  
 10  0.0000   1700.297875  x:  0.38548   0.11921  

19 (OMP4__GCA_000739835.1) ... 18 (OMP4__GCA_001319905.1)
  0  0.0000   1584.588634  x:  0.19416   0.91775  
  1 99.0000   1564.901508  x:  0.28245   0.14445  
  2 26.3535   1564.424082  x:  0.27632   0.11097  
  3 298.3163   1560.715647  x:  0.19675   0.13164  
  4  0.2029   1560.713715  x:  0.19698   0.13403  
  5  0.0022   1560.713708  x:  0.19687   0.13405  
  6  0.0001   1560.713708  x:  0.19687   0.13405  

20 (OMP4__GCA_000522545.2) ... 1 (OMP4__GCA_000198775.1)
  0  0.0000   2164.117128  x:  1.26811   0.64837  
  1 99.0000   2142.486669  x:  1.16583   0.26633  
  2 70.2377   2141.980314  x:  1.22987   0.23447  
  3 14.5230   2141.698517  x:  1.27510   0.24707  
  4  0.1478   2141.694155  x:  1.28233   0.24398  
  5  0.0065   2141.694154  x:  1.28225   0.24396  
  6  0.0001   2141.694154  x:  1.28225   0.24396  

20 (OMP4__GCA_000522545.2) ... 2 (OMP4__GCA_000236065.1)
  0  0.0000   2089.240972  x:  0.83539   0.70787  
  1 99.0000   2074.117595  x:  1.06802   0.30848  
  2 53.7573   2073.785156  x:  1.04281   0.28007  
  3 18.5963   2073.460022  x:  0.98678   0.30326  
  4  0.0916   2073.460021  x:  0.98673   0.30324  
  5  0.0001   2073.460021  x:  0.98674   0.30324  

20 (OMP4__GCA_000522545.2) ... 3 (OMP4__GCA_000698555.1)
  0  0.0000   2065.299084  x:  0.85132   0.68232  
  1 99.0000   2046.775652  x:  0.93545   0.26342  
  2 55.4659   2046.752627  x:  0.94918   0.26532  
  3  3.3692   2046.748865  x:  0.95205   0.26181  
  4  0.0174   2046.748865  x:  0.95208   0.26181  

20 (OMP4__GCA_000522545.2) ... 4 (OMP4__GCA_000818655.1)
  0  0.0000   2071.282896  x:  0.91083   0.81626  
  1 99.0000   2049.578255  x:  0.84826   0.30374  
  2 50.4172   2048.849481  x:  0.91355   0.26642  
  3 22.9387   2048.670159  x:  0.93531   0.28430  
  4  0.1341   2048.668589  x:  0.93876   0.28258  
  5  0.0033   2048.668587  x:  0.93868   0.28251  
  6  0.0001   2048.668587  x:  0.93868   0.28251  

20 (OMP4__GCA_000522545.2) ... 5 (OMP4__GCA_000729995.1)
  0  0.0000   2093.660881  x:  1.00221   0.74563  
  1 99.0000   2054.018705  x:  0.94490   0.20424  
  2 77.0809   2052.980516  x:  1.01887   0.17011  
  3 27.5857   2052.063474  x:  1.09376   0.18762  
  4  0.4135   2052.034959  x:  1.11052   0.18142  
  5  0.0130   2052.034959  x:  1.11049   0.18141  
  6  0.0000   2052.034959  x:  1.11049   0.18141  

20 (OMP4__GCA_000522545.2) ... 6 (OMP4__GCA_000698595.1)
  0  0.0000   2019.935368  x:  0.80801   0.98007  
  1 99.0000   1981.404619  x:  0.66328   0.25357  
  2 55.3930   1980.180893  x:  0.69932   0.20459  
  3 68.4793   1977.654661  x:  0.81280   0.23280  
  4  0.3901   1977.580256  x:  0.82623   0.21949  
  5  0.0147   1977.580107  x:  0.82719   0.21969  
  6  0.0008   1977.580107  x:  0.82721   0.21966  
  7  0.0000   1977.580107  x:  0.82721   0.21966  

20 (OMP4__GCA_000522545.2) ... 7 (OMP4__GCA_000751215.1)
  0  0.0000   2007.126873  x:  0.95405   0.61646  
  1 99.0000   1985.441083  x:  0.72394   0.26974  
  2 76.1967   1984.434149  x:  0.75589   0.21929  
  3 37.3004   1983.564379  x:  0.82826   0.23267  
  4  0.1292   1983.544275  x:  0.83448   0.22558  
  5  0.0094   1983.544246  x:  0.83496   0.22559  
  6  0.0004   1983.544246  x:  0.83496   0.22560  

20 (OMP4__GCA_000522545.2) ... 8 (OMP4__GCA_000402035.1)
  0  0.0000   1996.483795  x:  0.81481   0.74418  
  1 99.0000   1972.546694  x:  0.65845   0.27037  
  2 61.6295   1971.199412  x:  0.69717   0.21516  
  3 57.2959   1969.447770  x:  0.78994   0.24062  
  4  0.2244   1969.391858  x:  0.80143   0.22868  
  5  0.0140   1969.391794  x:  0.80203   0.22882  
  6  0.0005   1969.391794  x:  0.80205   0.22880  

20 (OMP4__GCA_000522545.2) ... 9 (OMP4__GCA_000828875.1)
  0  0.0000   1950.675119  x:  0.68769   0.88254  
  1 99.0000   1931.845280  x:  0.53265   0.34250  
  2 44.9242   1930.013467  x:  0.56137   0.25847  
  3 112.6523   1927.293998  x:  0.66574   0.29527  
  4  0.2146   1927.202071  x:  0.67584   0.27576  
  5  0.0200   1927.201899  x:  0.67676   0.27601  
  6  0.0008   1927.201899  x:  0.67677   0.27598  

20 (OMP4__GCA_000522545.2) ... 10 (OMP4__GCA_001278535.1)
  0  0.0000   1946.032572  x:  0.71322   0.67558  
  1 99.0000   1932.648107  x:  0.57855   0.31754  
  2 51.1964   1931.230712  x:  0.61543   0.24925  
  3 59.0085   1930.152475  x:  0.67977   0.27684  
  4  0.1376   1930.118825  x:  0.68774   0.26626  
  5  0.0121   1930.118822  x:  0.68788   0.26623  
  6  0.0001   1930.118822  x:  0.68788   0.26624  

20 (OMP4__GCA_000522545.2) ... 11 (OMP4__GCA_000256585.3)
  0  0.0000   1975.252503  x:  0.59966   0.90516  
  1 99.0000   1964.380073  x:  0.89408   0.57447  
  2 58.7977   1952.772040  x:  0.90712   0.24492  
  3 112.6825   1948.598018  x:  0.72570   0.29238  
  4  0.1309   1948.490986  x:  0.72050   0.27229  
  5  0.0660   1948.490849  x:  0.71957   0.27256  
  6  0.0014   1948.490849  x:  0.71956   0.27253  
  7  0.0000   1948.490849  x:  0.71956   0.27253  

20 (OMP4__GCA_000522545.2) ... 12 (OMP4__GCA_000698575.1)
  0  0.0000   1973.566388  x:  0.66919   0.84979  
  1 99.0000   1950.971615  x:  0.79992   0.26647  
  2 46.4092   1950.565265  x:  0.76685   0.24173  
  3 22.8103   1950.185060  x:  0.72366   0.26758  
  4  0.1887   1950.184309  x:  0.72503   0.26874  
  5  0.0018   1950.184301  x:  0.72484   0.26887  
  6  0.0002   1950.184301  x:  0.72484   0.26887  

20 (OMP4__GCA_000522545.2) ... 13 (OMP4__GCA_000773055.1)
  0  0.0000   1966.074142  x:  0.79777   0.69963  
  1 99.0000   1953.650180  x:  0.58983   0.40198  
  2 56.5763   1950.484064  x:  0.61322   0.27210  
  3 79.3922   1948.545593  x:  0.71347   0.28765  
  4  0.1308   1948.491009  x:  0.71853   0.27270  
  5  0.0227   1948.490850  x:  0.71955   0.27248  
  6  0.0009   1948.490849  x:  0.71956   0.27253  

20 (OMP4__GCA_000522545.2) ... 14 (OMP4__GCA_000648925.1)
  0  0.0000   1994.405129  x:  0.81840   1.01699  
  1 99.0000   1977.332656  x:  0.54315   0.58019  
  2 54.4595   1967.339755  x:  0.52890   0.28632  
  3 196.3088   1958.386985  x:  0.73713   0.22051  
  4  0.2284   1957.944779  x:  0.74855   0.25388  
  5  0.1561   1957.939894  x:  0.75446   0.25239  
  6  0.0038   1957.939878  x:  0.75433   0.25220  
  7  0.0002   1957.939878  x:  0.75434   0.25220  

20 (OMP4__GCA_000522545.2) ... 15 (OMP4__GCA_000020045.1)
  0  0.0000   1788.982440  x:  0.51198   0.79851  
  1 99.0000   1778.537762  x:  0.34115   0.60794  
  2 70.6711   1754.894127  x:  0.31207   0.15485  
  3 145.2281   1751.249313  x:  0.37263   0.10567  
  4  0.1860   1748.475768  x:  0.43219   0.14927  
  5  0.4877   1748.315636  x:  0.45225   0.13772  
  6  0.0135   1748.314383  x:  0.45109   0.13665  
  7  0.0013   1748.314374  x:  0.45093   0.13671  
  8  0.0002   1748.314374  x:  0.45092   0.13671  

20 (OMP4__GCA_000522545.2) ... 16 (OMP4__GCA_001319865.1)
  0  0.0000   1700.012802  x:  0.29269   0.86379  
  1 99.0000   1683.944622  x:  0.65311   0.12614  
  2 50.7817   1682.881788  x:  0.65588   0.08815  
  3 339.4798   1660.670631  x:  0.33268   0.14576  
  4  0.2439   1660.285234  x:  0.32781   0.11942  
  5  0.0201   1660.283765  x:  0.32973   0.11895  
  6  0.0048   1660.283760  x:  0.32974   0.11903  
  7  0.0001   1660.283760  x:  0.32974   0.11903  

20 (OMP4__GCA_000522545.2) ... 17 (OMP4__GCA_000519245.1)
  0  0.0000   1727.020176  x:  0.34632   0.82921  
  1 99.0000   1691.408178  x:  0.37300   0.13590  
  2 46.6450   1691.383117  x:  0.36484   0.13451  
  3  6.0823   1691.381881  x:  0.36422   0.13600  
  4  0.0243   1691.381881  x:  0.36421   0.13598  
  5  0.0000   1691.381881  x:  0.36421   0.13598  
  6  0.0000   1691.381881  x:  0.36421   0.13598  

20 (OMP4__GCA_000522545.2) ... 18 (OMP4__GCA_001319905.1)
  0  0.0000   1538.417957  x:  0.14899   0.90897  
  1 99.0000   1537.894965  x:  0.17381   0.87081  
  2 24.2932   1521.047554  x:  0.18064   0.14248  
  3 70.9123   1520.713958  x:  0.16577   0.12057  
  4  0.0394   1520.499460  x:  0.15467   0.14024  
  5  0.2913   1520.498472  x:  0.15544   0.14152  
  6  0.0016   1520.498453  x:  0.15535   0.14173  
  7  0.0002   1520.498453  x:  0.15535   0.14173  

20 (OMP4__GCA_000522545.2) ... 19 (OMP4__GCA_000739835.1)
  0  0.0000   1527.148127  x:  0.12938   0.94937  
  1 99.0000   1526.526095  x:  0.15377   0.93339  
  2 45.3244   1497.641699  x:  0.15662   0.07321  
  3 35.8588   1497.574045  x:  0.15021   0.06702  
  4  0.0125   1497.530439  x:  0.14572   0.07324  
  5  0.2152   1497.530419  x:  0.14583   0.07335  
  6  0.0002   1497.530419  x:  0.14582   0.07336  

21 (OMP4__GCA_000265115.1) ... 1 (OMP4__GCA_000198775.1)
  0  0.0000   2172.959226  x:  1.33090   0.82778  
  1 99.0000   2143.573920  x:  1.07179   0.31350  
  2 66.0066   2142.678015  x:  1.11691   0.26235  
  3 28.5053   2141.486608  x:  1.22876   0.27678  
  4  0.2399   2141.453688  x:  1.24107   0.26650  
  5  0.0143   2141.453574  x:  1.24234   0.26654  
  6  0.0011   2141.453574  x:  1.24235   0.26653  

21 (OMP4__GCA_000265115.1) ... 2 (OMP4__GCA_000236065.1)
  0  0.0000   2087.232517  x:  0.85098   0.84984  
  1 99.0000   2072.533828  x:  1.06685   0.35366  
  2 42.4408   2071.902122  x:  1.03282   0.30831  
  3 27.7333   2071.167157  x:  0.95176   0.34595  
  4  0.1609   2071.167156  x:  0.95174   0.34604  
  5  0.0001   2071.167156  x:  0.95174   0.34604  

21 (OMP4__GCA_000265115.1) ... 3 (OMP4__GCA_000698555.1)
  0  0.0000   2053.071516  x:  0.80265   0.73769  
  1 99.0000   2038.840367  x:  0.94945   0.31099  
  2 45.4101   2038.603709  x:  0.92051   0.29029  
  3 14.1101   2038.453326  x:  0.89044   0.30973  
  4  0.0877   2038.453237  x:  0.89058   0.31035  
  5  0.0006   2038.453237  x:  0.89055   0.31035  

21 (OMP4__GCA_000265115.1) ... 4 (OMP4__GCA_000818655.1)
  0  0.0000   2062.580351  x:  0.92248   0.79108  
  1 99.0000   2047.777491  x:  0.78681   0.36035  
  2 45.3636   2046.664008  x:  0.83625   0.29608  
  3 38.6753   2045.891685  x:  0.89824   0.32465  
  4  0.1649   2045.873045  x:  0.90669   0.31610  
  5  0.0103   2045.873041  x:  0.90658   0.31601  
  6  0.0001   2045.873041  x:  0.90657   0.31602  

21 (OMP4__GCA_000265115.1) ... 5 (OMP4__GCA_000729995.1)
  0  0.0000   2084.800532  x:  1.07094   0.67033  
  1 99.0000   2055.152396  x:  0.92496   0.22935  
  2 77.1163   2054.401881  x:  0.97227   0.19429  
  3 26.7302   2053.477333  x:  1.05690   0.20826  
  4  0.2350   2053.452176  x:  1.06877   0.20138  
  5  0.0113   2053.452141  x:  1.06937   0.20143  
  6  0.0005   2053.452141  x:  1.06937   0.20143  

21 (OMP4__GCA_000265115.1) ... 6 (OMP4__GCA_000698595.1)
  0  0.0000   1997.740344  x:  0.86117   0.74367  
  1 99.0000   1978.336194  x:  0.62727   0.33979  
  2 62.5276   1975.811091  x:  0.65421   0.24369  
  3 85.1025   1972.962722  x:  0.78085   0.26295  
  4  0.1847   1972.868785  x:  0.78934   0.24577  
  5  0.0229   1972.868132  x:  0.79160   0.24527  
  6  0.0019   1972.868126  x:  0.79162   0.24539  
  7  0.0001   1972.868126  x:  0.79162   0.24539  

21 (OMP4__GCA_000265115.1) ... 7 (OMP4__GCA_000751215.1)
  0  0.0000   2013.776817  x:  0.90457   0.89636  
  1 99.0000   1993.886252  x:  0.60068   0.48364  
  2 62.8537   1986.770879  x:  0.60205   0.27202  
  3 140.7785   1980.173616  x:  0.80610   0.24804  
  4  0.2163   1980.173612  x:  0.80608   0.24816  
  5  0.0003   1980.173611  x:  0.80602   0.24816  

21 (OMP4__GCA_000265115.1) ... 8 (OMP4__GCA_000402035.1)
  0  0.0000   1984.318501  x:  0.67747   0.84178  
  1 99.0000   1964.981394  x:  0.84578   0.29230  
  2 46.0173   1964.356037  x:  0.81207   0.25504  
  3 31.9956   1963.572269  x:  0.74322   0.28901  
  4  0.1987   1963.571574  x:  0.74429   0.29036  
  5  0.0017   1963.571565  x:  0.74407   0.29049  
  6  0.0003   1963.571565  x:  0.74407   0.29049  

21 (OMP4__GCA_000265115.1) ... 9 (OMP4__GCA_000828875.1)
  0  0.0000   1966.439175  x:  0.75969   0.93452  
  1 99.0000   1955.216111  x:  0.54178   0.60971  
  2 49.2297   1946.600638  x:  0.53838   0.31211  
  3 137.3584   1941.682327  x:  0.69626   0.28637  
  4  0.1666   1941.675302  x:  0.69652   0.29195  
  5  0.0183   1941.675301  x:  0.69646   0.29193  
  6  0.0000   1941.675301  x:  0.69646   0.29194  

21 (OMP4__GCA_000265115.1) ... 10 (OMP4__GCA_001278535.1)
  0  0.0000   1961.322857  x:  0.70274   0.83866  
  1 99.0000   1943.906465  x:  0.58309   0.33246  
  2 43.8782   1942.611010  x:  0.62269   0.26617  
  3 64.8788   1941.413765  x:  0.68792   0.30136  
  4  0.1948   1941.383554  x:  0.69626   0.29087  
  5  0.0112   1941.383549  x:  0.69615   0.29077  
  6  0.0001   1941.383549  x:  0.69615   0.29077  

21 (OMP4__GCA_000265115.1) ... 11 (OMP4__GCA_000256585.3)
  0  0.0000   1965.825985  x:  0.71117   0.80957  
  1 99.0000   1953.187688  x:  0.59639   0.36852  
  2 38.7159   1951.930749  x:  0.63572   0.29600  
  3 60.6918   1950.995915  x:  0.69379   0.33116  
  4  0.1581   1950.970279  x:  0.70131   0.32045  
  5  0.0114   1950.970274  x:  0.70120   0.32033  
  6  0.0002   1950.970274  x:  0.70119   0.32033  

21 (OMP4__GCA_000265115.1) ... 12 (OMP4__GCA_000698575.1)
  0  0.0000   1965.403860  x:  0.58100   0.81135  
  1 99.0000   1958.806857  x:  0.77914   0.64022  
  2 56.5622   1950.121894  x:  0.77606   0.31260  
  3 62.8222   1949.172877  x:  0.69678   0.33012  
  4  0.0627   1949.168188  x:  0.69629   0.32497  
  5  0.0157   1949.168187  x:  0.69621   0.32498  
  6  0.0001   1949.168187  x:  0.69621   0.32498  

21 (OMP4__GCA_000265115.1) ... 13 (OMP4__GCA_000773055.1)
  0  0.0000   1961.980353  x:  0.73521   0.69849  
  1 99.0000   1953.648427  x:  0.59757   0.40360  
  2 41.4253   1951.994335  x:  0.62554   0.32307  
  3 61.1932   1951.021993  x:  0.69551   0.33765  
  4  0.1031   1950.970396  x:  0.70035   0.32066  
  5  0.0220   1950.970275  x:  0.70117   0.32027  
  6  0.0008   1950.970274  x:  0.70119   0.32033  

21 (OMP4__GCA_000265115.1) ... 14 (OMP4__GCA_000648925.1)
  0  0.0000   1985.025666  x:  0.63114   0.80524  
  1 99.0000   1971.996117  x:  0.94340   0.39411  
  2 56.7750   1968.095194  x:  0.93246   0.24944  
  3 96.6307   1964.099559  x:  0.75013   0.30190  
  4  0.1588   1964.030206  x:  0.74551   0.28553  
  5  0.0259   1964.030071  x:  0.74641   0.28512  
  6  0.0014   1964.030071  x:  0.74640   0.28511  

21 (OMP4__GCA_000265115.1) ... 15 (OMP4__GCA_000020045.1)
  0  0.0000   1803.164378  x:  0.51473   0.81660  
  1 99.0000   1789.889034  x:  0.32720   0.54248  
  2 67.5212   1769.892620  x:  0.29570   0.15702  
  3 238.8556   1764.361236  x:  0.36120   0.09841  
  4  0.2231   1759.464394  x:  0.44237   0.15337  
  5  0.5106   1759.022499  x:  0.47555   0.13362  
  6  0.0196   1759.020036  x:  0.47385   0.13222  
  7  0.0017   1759.019988  x:  0.47346   0.13238  
  8  0.0004   1759.019988  x:  0.47345   0.13238  

21 (OMP4__GCA_000265115.1) ... 16 (OMP4__GCA_001319865.1)
  0  0.0000   1702.580402  x:  0.35639   0.77396  
  1 99.0000   1695.087917  x:  0.24045   0.56890  
  2 55.1840   1675.313670  x:  0.21493   0.13971  
  3 256.3756   1671.437612  x:  0.26029   0.08901  
  4  0.1749   1667.875893  x:  0.31779   0.13960  
  5  0.4663   1667.625189  x:  0.33757   0.12448  
  6  0.0133   1667.623180  x:  0.33629   0.12308  
  7  0.0015   1667.623154  x:  0.33606   0.12320  
  8  0.0003   1667.623154  x:  0.33606   0.12320  

21 (OMP4__GCA_000265115.1) ... 17 (OMP4__GCA_000519245.1)
  0  0.0000   1723.924286  x:  0.35005   0.76773  
  1 99.0000   1690.326918  x:  0.33077   0.13370  
  2 49.3538   1690.026943  x:  0.35454   0.12071  
  3 28.1023   1689.930719  x:  0.36286   0.13099  
  4  0.1600   1689.930433  x:  0.36353   0.13046  
  5  0.0007   1689.930433  x:  0.36352   0.13045  
  6  0.0000   1689.930433  x:  0.36352   0.13045  

21 (OMP4__GCA_000265115.1) ... 18 (OMP4__GCA_001319905.1)
  0  0.0000   1564.208283  x:  0.18849   1.01454  
  1 99.0000   1563.590680  x:  0.16223   0.98507  
  2 29.7440   1541.773068  x:  0.15267   0.14567  
  3 51.9935   1541.358733  x:  0.17148   0.12918  
  4  0.0337   1541.280504  x:  0.17531   0.14416  
  5  0.2870   1541.280217  x:  0.17585   0.14370  
  6  0.0006   1541.280217  x:  0.17584   0.14366  
  7  0.0000   1541.280217  x:  0.17584   0.14366  

21 (OMP4__GCA_000265115.1) ... 19 (OMP4__GCA_000739835.1)
  0  0.0000   1493.364040  x:  0.12867   0.91118  
  1 99.0000   1493.082452  x:  0.11398   0.90010  
  2 29.2042   1476.393420  x:  0.10977   0.11412  
  3 28.0153   1476.315095  x:  0.11675   0.10724  
  4  0.0128   1476.302364  x:  0.11796   0.11363  
  5  0.1341   1476.302360  x:  0.11799   0.11352  
  6  0.0001   1476.302360  x:  0.11799   0.11352  

21 (OMP4__GCA_000265115.1) ... 20 (OMP4__GCA_000522545.2)
  0  0.0000   1492.416667  x:  0.12427   0.70731  
  1 99.0000   1490.125163  x:  0.08766   0.55416  
  2 25.7718   1477.788806  x:  0.07464   0.08582  
  3 598.3022   1476.531113  x:  0.08535   0.05166  
  4  0.1523   1474.118119  x:  0.11601   0.09321  
  5  0.3331   1473.991495  x:  0.12229   0.07909  
  6  0.0078   1473.990980  x:  0.12186   0.07832  
  7  0.0006   1473.990967  x:  0.12178   0.07843  
  8  0.0001   1473.990967  x:  0.12178   0.07843  
  9  0.0000   1473.990967  x:  0.12178   0.07843  

22 (OMP4__GCA_000281995.2) ... 1 (OMP4__GCA_000198775.1)
  0  0.0000   2174.773468  x:  1.20240   0.90565  
  1 99.0000   2143.283032  x:  1.07917   0.29974  
  2 58.4612   2142.297644  x:  1.15035   0.25210  
  3 25.9015   2141.475409  x:  1.22824   0.27424  
  4  0.3286   2141.453575  x:  1.24243   0.26656  
  5  0.0125   2141.453574  x:  1.24235   0.26653  
  6  0.0001   2141.453574  x:  1.24235   0.26653  

22 (OMP4__GCA_000281995.2) ... 2 (OMP4__GCA_000236065.1)
  0  0.0000   2083.041899  x:  0.94562   0.75246  
  1 99.0000   2071.897089  x:  0.87188   0.36930  
  2 39.6501   2071.309574  x:  0.92928   0.32802  
  3 20.2130   2071.168151  x:  0.94940   0.34800  
  4  0.0861   2071.167156  x:  0.95179   0.34608  
  5  0.0027   2071.167156  x:  0.95174   0.34604  
  6  0.0001   2071.167156  x:  0.95174   0.34604  

22 (OMP4__GCA_000281995.2) ... 3 (OMP4__GCA_000698555.1)
  0  0.0000   2054.381041  x:  0.73078   0.72322  
  1 99.0000   2042.531216  x:  1.03582   0.39530  
  2 58.4304   2040.041820  x:  1.01750   0.28081  
  3 57.8654   2038.473791  x:  0.89331   0.31962  
  4  0.1099   2038.453272  x:  0.89004   0.31061  
  5  0.0132   2038.453237  x:  0.89055   0.31036  
  6  0.0007   2038.453237  x:  0.89055   0.31035  

22 (OMP4__GCA_000281995.2) ... 4 (OMP4__GCA_000818655.1)
  0  0.0000   2068.443386  x:  0.88367   0.93666  
  1 99.0000   2046.647185  x:  0.82593   0.33294  
  2 42.1028   2046.028104  x:  0.88620   0.29729  
  3 21.8151   2045.873775  x:  0.90432   0.31730  
  4  0.1447   2045.873042  x:  0.90662   0.31607  
  5  0.0022   2045.873041  x:  0.90657   0.31602  

22 (OMP4__GCA_000281995.2) ... 5 (OMP4__GCA_000729995.1)
  0  0.0000   2103.255035  x:  1.14392   0.90628  
  1 99.0000   2061.679011  x:  0.78939   0.28505  
  2 73.7563   2059.638433  x:  0.81237   0.21594  
  3 88.8899   2053.643885  x:  1.04887   0.22195  
  4  0.3324   2053.456958  x:  1.06117   0.20193  
  5  0.0274   2053.452143  x:  1.06944   0.20147  
  6  0.0055   2053.452141  x:  1.06939   0.20142  
  7  0.0001   2053.452141  x:  1.06937   0.20143  

22 (OMP4__GCA_000281995.2) ... 6 (OMP4__GCA_000698595.1)
  0  0.0000   2002.644292  x:  0.75074   0.87194  
  1 99.0000   1973.202867  x:  0.74169   0.25253  
  2 51.4817   1972.884120  x:  0.78897   0.23911  
  3 14.2792   1972.868132  x:  0.79146   0.24551  
  4  0.0540   1972.868126  x:  0.79162   0.24539  
  5  0.0002   1972.868126  x:  0.79162   0.24539  

22 (OMP4__GCA_000281995.2) ... 7 (OMP4__GCA_000751215.1)
  0  0.0000   2008.113157  x:  0.67173   0.81470  
  1 99.0000   1985.185618  x:  1.01740   0.25827  
  2 62.1288   1983.939661  x:  0.99910   0.20472  
  3 65.6480   1980.182778  x:  0.80755   0.25320  
  4  0.2200   1980.173681  x:  0.80531   0.24841  
  5  0.0050   1980.173611  x:  0.80602   0.24816  
  6  0.0010   1980.173611  x:  0.80602   0.24816  

22 (OMP4__GCA_000281995.2) ... 8 (OMP4__GCA_000402035.1)
  0  0.0000   1982.806222  x:  0.68429   0.80941  
  1 99.0000   1964.202888  x:  0.81149   0.28982  
  2 45.6129   1963.832579  x:  0.77795   0.26542  
  3 20.1959   1963.571948  x:  0.74359   0.28933  
  4  0.1388   1963.571567  x:  0.74418   0.29045  
  5  0.0012   1963.571565  x:  0.74407   0.29049  

22 (OMP4__GCA_000281995.2) ... 9 (OMP4__GCA_000828875.1)
  0  0.0000   1966.168375  x:  0.71530   0.95048  
  1 99.0000   1948.555961  x:  0.52841   0.39932  
  2 43.1097   1945.981861  x:  0.54994   0.28389  
  3 157.0076   1941.808973  x:  0.68588   0.31731  
  4  0.2100   1941.676003  x:  0.69445   0.29174  
  5  0.0297   1941.675302  x:  0.69645   0.29199  
  6  0.0016   1941.675301  x:  0.69646   0.29194  
  7  0.0001   1941.675301  x:  0.69646   0.29194  

22 (OMP4__GCA_000281995.2) ... 10 (OMP4__GCA_001278535.1)
  0  0.0000   1966.033831  x:  0.65807   0.95271  
  1 99.0000   1942.082040  x:  0.76419   0.28812  
  2 41.9234   1941.674543  x:  0.72853   0.26336  
  3 22.4004   1941.384197  x:  0.69506   0.28949  
  4  0.1959   1941.383555  x:  0.69630   0.29065  
  5  0.0017   1941.383549  x:  0.69614   0.29077  
  6  0.0002   1941.383549  x:  0.69615   0.29077  

22 (OMP4__GCA_000281995.2) ... 11 (OMP4__GCA_000256585.3)
  0  0.0000   1965.129669  x:  0.78374   0.75035  
  1 99.0000   1956.923634  x:  0.59488   0.52490  
  2 49.0795   1952.437629  x:  0.61137   0.32409  
  3 70.7038   1950.993746  x:  0.69849   0.33206  
  4  0.1028   1950.970312  x:  0.70070   0.32037  
  5  0.0225   1950.970274  x:  0.70119   0.32032  
  6  0.0004   1950.970274  x:  0.70119   0.32033  

22 (OMP4__GCA_000281995.2) ... 12 (OMP4__GCA_000698575.1)
  0  0.0000   1961.689369  x:  0.68918   0.76370  
  1 99.0000   1949.613952  x:  0.64591   0.33711  
  2 37.0290   1949.219901  x:  0.68823   0.31102  
  3 19.9451   1949.168265  x:  0.69562   0.32541  
  4  0.0618   1949.168187  x:  0.69621   0.32499  
  5  0.0007   1949.168187  x:  0.69621   0.32498  

22 (OMP4__GCA_000281995.2) ... 13 (OMP4__GCA_000773055.1)
  0  0.0000   1964.641387  x:  0.64576   0.77469  
  1 99.0000   1952.984145  x:  0.81205   0.34240  
  2 40.3815   1952.014933  x:  0.77950   0.28261  
  3 45.1087   1950.970431  x:  0.70168   0.32108  
  4  0.1549   1950.970276  x:  0.70110   0.32041  
  5  0.0009   1950.970274  x:  0.70119   0.32033  
  6  0.0001   1950.970274  x:  0.70119   0.32033  

22 (OMP4__GCA_000281995.2) ... 14 (OMP4__GCA_000648925.1)
  0  0.0000   1988.597279  x:  0.82806   0.87565  
  1 99.0000   1975.296609  x:  0.58474   0.54136  
  2 54.3599   1968.325960  x:  0.58968   0.30162  
  3 118.2400   1964.038089  x:  0.74723   0.29081  
  4  0.1695   1964.030153  x:  0.74715   0.28491  
  5  0.0148   1964.030072  x:  0.74641   0.28514  
  6  0.0006   1964.030071  x:  0.74640   0.28511  

22 (OMP4__GCA_000281995.2) ... 15 (OMP4__GCA_000020045.1)
  0  0.0000   1811.128163  x:  0.47319   0.99036  
  1 99.0000   1788.664593  x:  0.25961   0.38367  
  2 52.5903   1780.805058  x:  0.23997   0.17267  
  3 862.1759   1768.499169  x:  0.32662   0.09048  
  4  0.2241   1760.492722  x:  0.41581   0.17045  
  5  0.4277   1759.034119  x:  0.47822   0.13549  
  6  0.0286   1759.020719  x:  0.47505   0.13181  
  7  0.0037   1759.019988  x:  0.47346   0.13238  
  8  0.0016   1759.019988  x:  0.47345   0.13238  
  9  0.0000   1759.019988  x:  0.47345   0.13238  

22 (OMP4__GCA_000281995.2) ... 16 (OMP4__GCA_001319865.1)
  0  0.0000   1705.588803  x:  0.29694   0.84158  
  1 99.0000   1693.252878  x:  0.67424   0.13935  
  2 52.2429   1691.821899  x:  0.67961   0.09154  
  3 350.5491   1668.311110  x:  0.34060   0.16061  
  4  0.2344   1667.626415  x:  0.33318   0.12385  
  5  0.0294   1667.623172  x:  0.33603   0.12303  
  6  0.0076   1667.623154  x:  0.33606   0.12320  
  7  0.0002   1667.623154  x:  0.33606   0.12320  

22 (OMP4__GCA_000281995.2) ... 17 (OMP4__GCA_000519245.1)
  0  0.0000   1726.530174  x:  0.36795   0.81841  
  1 99.0000   1709.318104  x:  0.21129   0.32101  
  2 49.9090   1703.651269  x:  0.20191   0.15337  
  3 795.1598   1692.250337  x:  0.31514   0.09122  
  4  0.1502   1690.141876  x:  0.34138   0.14020  
  5  0.2541   1689.934300  x:  0.36448   0.13285  
  6  0.0122   1689.930442  x:  0.36368   0.13047  
  7  0.0018   1689.930433  x:  0.36352   0.13045  
  8  0.0002   1689.930433  x:  0.36352   0.13045  
  9  0.0000   1689.930433  x:  0.36352   0.13045  
 10  0.0000   1689.930433  x:  0.36352   0.13045  
 11  0.0000   1689.930433  x:  0.36352   0.13045  

22 (OMP4__GCA_000281995.2) ... 18 (OMP4__GCA_001319905.1)
  0  0.0000   1560.383466  x:  0.17547   0.85629  
  1 99.0000   1541.322917  x:  0.18310   0.14389  
  2 24.5451   1541.282942  x:  0.17640   0.14061  
  3 12.9457   1541.280217  x:  0.17584   0.14368  
  4  0.0455   1541.280217  x:  0.17584   0.14366  
  5  0.0000   1541.280217  x:  0.17584   0.14366  

22 (OMP4__GCA_000281995.2) ... 19 (OMP4__GCA_000739835.1)
  0  0.0000   1492.082629  x:  0.12828   0.84058  
  1 99.0000   1491.784933  x:  0.11317   0.82832  
  2 29.3101   1476.414443  x:  0.10890   0.11405  
  3 31.1727   1476.308634  x:  0.11758   0.10876  
  4  0.0117   1476.302380  x:  0.11811   0.11349  
  5  0.0926   1476.302360  x:  0.11799   0.11352  
  6  0.0001   1476.302360  x:  0.11799   0.11352  

22 (OMP4__GCA_000281995.2) ... 20 (OMP4__GCA_000522545.2)
  0  0.0000   1493.454224  x:  0.13944   0.73518  
  1 99.0000   1492.778392  x:  0.11592   0.72026  
  2 45.6566   1474.136330  x:  0.11124   0.07894  
  3 35.0207   1474.003453  x:  0.12086   0.07357  
  4  0.0140   1473.990969  x:  0.12181   0.07848  
  5  0.1145   1473.990967  x:  0.12178   0.07843  
  6  0.0001   1473.990967  x:  0.12178   0.07843  

22 (OMP4__GCA_000281995.2) ... 21 (OMP4__GCA_000265115.1)
  0  0.0000   1344.479976  x:  0.14316   0.84634  
  1 99.0000   1299.039342  x:  0.00001   0.84667  
  2 314.6860   1299.039342  x:  0.00001   0.84667  
  3  0.0000   1299.039342  x:  0.00001   0.84667  
  4  0.0047   1299.039280  x:  0.00001  22.89647  
  5  2.7562   1299.039280  x:  0.00001  23.35825  
  6  0.0577   1299.039277  x:  0.00001  99.00000  
  7 11.6961   1299.039277  x:  0.00001  99.00000  

23 (OMP4__GCA_000739735.1) ... 1 (OMP4__GCA_000198775.1)
  0  0.0000   2178.472276  x:  1.06414   0.70050  
  1 99.0000   2153.762065  x:  1.21815   0.25275  
  2 66.8463   2153.406480  x:  1.27931   0.26232  
  3 12.0797   2153.263929  x:  1.31091   0.24196  
  4  0.1149   2153.262908  x:  1.31456   0.24231  
  5  0.0034   2153.262901  x:  1.31478   0.24218  
  6  0.0003   2153.262901  x:  1.31478   0.24218  

23 (OMP4__GCA_000739735.1) ... 2 (OMP4__GCA_000236065.1)
  0  0.0000   2070.086082  x:  0.99801   0.85643  
  1 99.0000   2057.096738  x:  0.74739   0.49666  
  2 48.8825   2053.455302  x:  0.77111   0.33171  
  3 76.6698   2050.836720  x:  0.90960   0.34300  
  4  0.1693   2050.774320  x:  0.91493   0.32440  
  5  0.0300   2050.774093  x:  0.91639   0.32420  
  6  0.0012   2050.774093  x:  0.91638   0.32424  
  7  0.0000   2050.774093  x:  0.91638   0.32424  

23 (OMP4__GCA_000739735.1) ... 3 (OMP4__GCA_000698555.1)
  0  0.0000   2058.766745  x:  0.78902   0.92675  
  1 99.0000   2041.721518  x:  1.03174   0.35443  
  2 43.6494   2040.651193  x:  0.99854   0.29171  
  3 45.7555   2038.858261  x:  0.87375   0.34099  
  4  0.2193   2038.857883  x:  0.87299   0.33981  
  5  0.0014   2038.857878  x:  0.87317   0.33971  
  6  0.0002   2038.857878  x:  0.87317   0.33971  

23 (OMP4__GCA_000739735.1) ... 4 (OMP4__GCA_000818655.1)
  0  0.0000   2088.279521  x:  1.07695   0.97464  
  1 99.0000   2066.777923  x:  0.72116   0.51988  
  2 59.6778   2060.219729  x:  0.72329   0.30616  
  3 119.7629   2053.737888  x:  0.95175   0.27830  
  4  0.2447   2053.737046  x:  0.95178   0.27659  
  5  0.0045   2053.737045  x:  0.95189   0.27655  
  6  0.0001   2053.737045  x:  0.95189   0.27656  

23 (OMP4__GCA_000739735.1) ... 5 (OMP4__GCA_000729995.1)
  0  0.0000   2153.871421  x:  1.31313   0.88115  
  1 99.0000   2108.607121  x:  0.95296   0.26486  
  2 76.8162   2107.328376  x:  0.98172   0.21315  
  3 52.8225   2103.551621  x:  1.19440   0.21795  
  4  0.3405   2103.423563  x:  1.20950   0.20154  
  5  0.0232   2103.420081  x:  1.21744   0.20116  
  6  0.0056   2103.420079  x:  1.21741   0.20110  
  7  0.0001   2103.420079  x:  1.21740   0.20111  

23 (OMP4__GCA_000739735.1) ... 6 (OMP4__GCA_000698595.1)
  0  0.0000   2051.050155  x:  0.95281   0.67461  
  1 99.0000   2042.631438  x:  0.77522   0.41783  
  2 45.1585   2041.259661  x:  0.81133   0.32630  
  3 36.3881   2040.721342  x:  0.86847   0.34434  
  4  0.0886   2040.705976  x:  0.87375   0.33518  
  5  0.0117   2040.705972  x:  0.87395   0.33514  
  6  0.0002   2040.705971  x:  0.87395   0.33515  

23 (OMP4__GCA_000739735.1) ... 7 (OMP4__GCA_000751215.1)
  0  0.0000   2053.290473  x:  0.81127   0.77716  
  1 99.0000   2039.810660  x:  0.92640   0.32574  
  2 39.8929   2039.610298  x:  0.89640   0.30793  
  3 12.2272   2039.520287  x:  0.87578   0.32575  
  4  0.0797   2039.520233  x:  0.87630   0.32602  
  5  0.0006   2039.520233  x:  0.87627   0.32605  

23 (OMP4__GCA_000739735.1) ... 8 (OMP4__GCA_000402035.1)
  0  0.0000   2070.353001  x:  0.88630   1.00168  
  1 99.0000   2041.110922  x:  0.79777   0.29917  
  2 44.9168   2040.180342  x:  0.85288   0.25186  
  3 35.5804   2039.422235  x:  0.91001   0.27984  
  4  0.3220   2039.408781  x:  0.91850   0.27375  
  5  0.0082   2039.408765  x:  0.91824   0.27361  
  6  0.0003   2039.408765  x:  0.91823   0.27362  

23 (OMP4__GCA_000739735.1) ... 9 (OMP4__GCA_000828875.1)
  0  0.0000   2066.625233  x:  0.92060   0.76536  
  1 99.0000   2050.198973  x:  0.81688   0.32137  
  2 46.9974   2049.336394  x:  0.87111   0.27220  
  3 29.8547   2048.843408  x:  0.91707   0.29699  
  4  0.1627   2048.834784  x:  0.92378   0.29188  
  5  0.0070   2048.834775  x:  0.92359   0.29177  
  6  0.0002   2048.834775  x:  0.92359   0.29177  
  7  0.0000   2048.834775  x:  0.92359   0.29177  
  8  0.0000   2048.834775  x:  0.92359   0.29177  

23 (OMP4__GCA_000739735.1) ... 10 (OMP4__GCA_001278535.1)
  0  0.0000   2073.535190  x:  0.97587   0.85343  
  1 99.0000   2055.019547  x:  0.74975   0.37905  
  2 50.6761   2052.918830  x:  0.78231   0.28289  
  3 74.7633   2050.213903  x:  0.91736   0.30715  
  4  0.2170   2050.118677  x:  0.92883   0.28684  
  5  0.0243   2050.118146  x:  0.93094   0.28706  
  6  0.0017   2050.118145  x:  0.93097   0.28701  
  7  0.0001   2050.118145  x:  0.93097   0.28701  

23 (OMP4__GCA_000739735.1) ... 11 (OMP4__GCA_000256585.3)
  0  0.0000   2056.347900  x:  0.75779   0.81515  
  1 99.0000   2044.791395  x:  1.05259   0.40301  
  2 47.6659   2042.503490  x:  1.03226   0.28911  
  3 64.9993   2040.178643  x:  0.88234   0.33937  
  4  0.1516   2040.153251  x:  0.87852   0.32857  
  5  0.0147   2040.153174  x:  0.87927   0.32819  
  6  0.0011   2040.153174  x:  0.87926   0.32819  

23 (OMP4__GCA_000739735.1) ... 12 (OMP4__GCA_000698575.1)
  0  0.0000   2062.242427  x:  0.90334   0.87965  
  1 99.0000   2046.127997  x:  0.74883   0.37761  
  2 41.6966   2044.717456  x:  0.79161   0.29933  
  3 56.6645   2043.267476  x:  0.88027   0.33323  
  4  0.2104   2043.223598  x:  0.89111   0.31889  
  5  0.0156   2043.223592  x:  0.89134   0.31886  
  6  0.0002   2043.223592  x:  0.89134   0.31887  

23 (OMP4__GCA_000739735.1) ... 13 (OMP4__GCA_000773055.1)
  0  0.0000   2058.700552  x:  0.94344   0.87537  
  1 99.0000   2046.640738  x:  0.71228   0.50145  
  2 45.1220   2043.021549  x:  0.73470   0.33370  
  3 86.8547   2040.223326  x:  0.87241   0.34860  
  4  0.1697   2040.153413  x:  0.87783   0.32835  
  5  0.0319   2040.153175  x:  0.87927   0.32814  
  6  0.0012   2040.153174  x:  0.87926   0.32819  
  7  0.0000   2040.153174  x:  0.87926   0.32819  

23 (OMP4__GCA_000739735.1) ... 14 (OMP4__GCA_000648925.1)
  0  0.0000   2039.253894  x:  0.83675   0.88722  
  1 99.0000   2022.554595  x:  0.72991   0.35426  
  2 39.0155   2021.568943  x:  0.77849   0.29508  
  3 41.2299   2020.878724  x:  0.83086   0.32750  
  4  0.1979   2020.866219  x:  0.83784   0.32057  
  5  0.0082   2020.866204  x:  0.83760   0.32040  
  6  0.0003   2020.866204  x:  0.83760   0.32041  

23 (OMP4__GCA_000739735.1) ... 15 (OMP4__GCA_000020045.1)
  0  0.0000   2007.362402  x:  0.78865   0.63799  
  1 99.0000   1981.823711  x:  0.78303   0.20530  
  2 67.6159   1981.171834  x:  0.85409   0.18443  
  3 19.6308   1981.088921  x:  0.86323   0.19469  
  4  0.0899   1981.088679  x:  0.86471   0.19428  
  5  0.0013   1981.088679  x:  0.86469   0.19426  
  6  0.0000   1981.088679  x:  0.86469   0.19426  
  7  0.0000   1981.088679  x:  0.86469   0.19426  

23 (OMP4__GCA_000739735.1) ... 16 (OMP4__GCA_001319865.1)
  0  0.0000   1982.703668  x:  0.72284   0.88550  
  1 99.0000   1952.944670  x:  0.66341   0.25040  
  2 50.2666   1952.178996  x:  0.71435   0.21542  
  3 32.0716   1951.765295  x:  0.74721   0.23756  
  4  0.2422   1951.760661  x:  0.75192   0.23471  
  5  0.0045   1951.760652  x:  0.75177   0.23460  
  6  0.0002   1951.760652  x:  0.75176   0.23460  

23 (OMP4__GCA_000739735.1) ... 17 (OMP4__GCA_000519245.1)
  0  0.0000   2008.542304  x:  0.90345   0.68996  
  1 99.0000   1984.414179  x:  0.68055   0.27137  
  2 70.7424   1982.851499  x:  0.71213   0.20957  
  3 60.1742   1980.695471  x:  0.82603   0.22728  
  4  0.1973   1980.624689  x:  0.83653   0.21399  
  5  0.0166   1980.624291  x:  0.83825   0.21416  
  6  0.0014   1980.624290  x:  0.83828   0.21413  
  7  0.0000   1980.624290  x:  0.83828   0.21413  

23 (OMP4__GCA_000739735.1) ... 18 (OMP4__GCA_001319905.1)
  0  0.0000   1983.186155  x:  0.66073   0.70590  
  1 99.0000   1966.095585  x:  0.87107   0.26013  
  2 53.4238   1965.449118  x:  0.84501   0.22281  
  3 35.2998   1964.410688  x:  0.75818   0.25414  
  4  0.1608   1964.410674  x:  0.75828   0.25433  
  5  0.0002   1964.410674  x:  0.75826   0.25434  
  6  0.0000   1964.410674  x:  0.75826   0.25434  
  7  0.0000   1964.410674  x:  0.75826   0.25434  

23 (OMP4__GCA_000739735.1) ... 19 (OMP4__GCA_000739835.1)
  0  0.0000   2022.650920  x:  0.75231   0.79866  
  1 99.0000   1989.168304  x:  0.87631   0.20643  
  2 60.6560   1989.139662  x:  0.86399   0.20290  
  3  4.4615   1989.123480  x:  0.85536   0.20825  
  4  0.0578   1989.123474  x:  0.85554   0.20830  
  5  0.0002   1989.123474  x:  0.85553   0.20831  

23 (OMP4__GCA_000739735.1) ... 20 (OMP4__GCA_000522545.2)
  0  0.0000   2010.800149  x:  0.76761   0.96167  
  1 99.0000   1972.962904  x:  0.70126   0.23402  
  2 51.8598   1972.157075  x:  0.75132   0.19904  
  3 34.1152   1971.521347  x:  0.79811   0.22140  
  4  0.3567   1971.511835  x:  0.80493   0.21735  
  5  0.0063   1971.511822  x:  0.80473   0.21724  
  6  0.0002   1971.511822  x:  0.80472   0.21724  

23 (OMP4__GCA_000739735.1) ... 21 (OMP4__GCA_000265115.1)
  0  0.0000   1992.343553  x:  0.81915   0.80996  
  1 99.0000   1971.998525  x:  0.58054   0.34745  
  2 57.6921   1968.963536  x:  0.59894   0.23879  
  3 127.9714   1964.127181  x:  0.76224   0.25390  
  4  0.2115   1963.999820  x:  0.76942   0.23358  
  5  0.0287   1963.998445  x:  0.77261   0.23357  
  6  0.0023   1963.998444  x:  0.77260   0.23354  
  7  0.0000   1963.998444  x:  0.77260   0.23354  

23 (OMP4__GCA_000739735.1) ... 22 (OMP4__GCA_000281995.2)
  0  0.0000   1988.076165  x:  0.79752   0.73789  
  1 99.0000   1967.932157  x:  0.62247   0.29008  
  2 56.8483   1966.329097  x:  0.65447   0.22302  
  3 72.9849   1964.075845  x:  0.76042   0.24853  
  4  0.2056   1963.998683  x:  0.77138   0.23336  
  5  0.0172   1963.998445  x:  0.77258   0.23358  
  6  0.0010   1963.998444  x:  0.77260   0.23354  

24 (OMP4__GCA_000473465.1) ... 1 (OMP4__GCA_000198775.1)
  0  0.0000   2174.108006  x:  1.17930   0.99004  
  1 99.0000   2138.244481  x:  1.03297   0.29870  
  2 55.7974   2137.173907  x:  1.09473   0.24834  
  3 32.3170   2135.839559  x:  1.19859   0.27230  
  4  0.4175   2135.799308  x:  1.21550   0.26154  
  5  0.0152   2135.799292  x:  1.21592   0.26160  
  6  0.0004   2135.799291  x:  1.21593   0.26159  

24 (OMP4__GCA_000473465.1) ... 2 (OMP4__GCA_000236065.1)
  0  0.0000   2069.026892  x:  0.85742   0.90303  
  1 99.0000   2039.745114  x:  0.91236   0.26334  
  2 49.3782   2039.691285  x:  0.93505   0.26305  
  3  4.8778   2039.688989  x:  0.93621   0.26026  
  4  0.0229   2039.688988  x:  0.93612   0.26025  
  5  0.0001   2039.688988  x:  0.93612   0.26025  

24 (OMP4__GCA_000473465.1) ... 3 (OMP4__GCA_000698555.1)
  0  0.0000   2037.381246  x:  0.85604   0.83537  
  1 99.0000   2014.666355  x:  0.72789   0.30449  
  2 51.4086   2013.489858  x:  0.77507   0.24868  
  3 46.6719   2012.315377  x:  0.84955   0.27752  
  4  0.2381   2012.285182  x:  0.85992   0.26805  
  5  0.0114   2012.285181  x:  0.85989   0.26801  
  6  0.0001   2012.285181  x:  0.85989   0.26801  

24 (OMP4__GCA_000473465.1) ... 4 (OMP4__GCA_000818655.1)
  0  0.0000   2041.501857  x:  0.79555   0.82131  
  1 99.0000   2016.110694  x:  0.88077   0.26042  
  2 51.9944   2016.104188  x:  0.87409   0.25915  
  3  1.9053   2016.102921  x:  0.87235   0.26115  
  4  0.0141   2016.102921  x:  0.87237   0.26114  
  5  0.0000   2016.102921  x:  0.87237   0.26114  

24 (OMP4__GCA_000473465.1) ... 5 (OMP4__GCA_000729995.1)
  0  0.0000   2119.509015  x:  0.96500   0.65663  
  1 99.0000   2092.556875  x:  1.05177   0.22995  
  2 73.6942   2091.961992  x:  1.13778   0.23020  
  3 14.9002   2091.843565  x:  1.15130   0.21369  
  4  0.1081   2091.842774  x:  1.15479   0.21355  
  5  0.0029   2091.842774  x:  1.15479   0.21352  
  6  0.0000   2091.842774  x:  1.15479   0.21352  

24 (OMP4__GCA_000473465.1) ... 6 (OMP4__GCA_000698595.1)
  0  0.0000   2038.935956  x:  0.75815   0.85327  
  1 99.0000   2021.023189  x:  0.97143   0.31440  
  2 45.8513   2020.292071  x:  0.93914   0.26955  
  3 34.8890   2019.183720  x:  0.84551   0.30837  
  4  0.1992   2019.183630  x:  0.84585   0.30892  
  5  0.0006   2019.183629  x:  0.84577   0.30895  

24 (OMP4__GCA_000473465.1) ... 7 (OMP4__GCA_000751215.1)
  0  0.0000   2033.766314  x:  0.79528   0.73307  
  1 99.0000   2019.670551  x:  0.84504   0.30953  
  2 43.2168   2019.670420  x:  0.84602   0.30964  
  3  0.2658   2019.670408  x:  0.84613   0.30940  
  4  0.0010   2019.670408  x:  0.84612   0.30940  

24 (OMP4__GCA_000473465.1) ... 8 (OMP4__GCA_000402035.1)
  0  0.0000   2026.661472  x:  0.87193   0.97026  
  1 99.0000   2012.616323  x:  0.61861   0.56233  
  2 48.6214   2005.943251  x:  0.62176   0.31943  
  3 141.2728   2000.024572  x:  0.81464   0.29846  
  4  0.1989   2000.022563  x:  0.81473   0.29552  
  5  0.0080   2000.022559  x:  0.81487   0.29543  
  6  0.0001   2000.022559  x:  0.81488   0.29545  

24 (OMP4__GCA_000473465.1) ... 9 (OMP4__GCA_000828875.1)
  0  0.0000   2037.207099  x:  0.80857   0.83169  
  1 99.0000   2013.412640  x:  0.81890   0.27370  
  2 48.5655   2013.256527  x:  0.85538   0.26772  
  3  9.0028   2013.256487  x:  0.85534   0.26810  
  4  0.0024   2013.256474  x:  0.85501   0.26813  
  5  0.0003   2013.256474  x:  0.85501   0.26813  

24 (OMP4__GCA_000473465.1) ... 10 (OMP4__GCA_001278535.1)
  0  0.0000   2042.884966  x:  0.92013   1.01178  
  1 99.0000   2025.939486  x:  0.62605   0.57321  
  2 52.7738   2017.697260  x:  0.61828   0.30676  
  3 157.5593   2009.969011  x:  0.83984   0.25836  
  4  0.2289   2009.891055  x:  0.84235   0.27435  
  5  0.0577   2009.891014  x:  0.84293   0.27420  
  6  0.0004   2009.891014  x:  0.84293   0.27420  
  7  0.0000   2009.891014  x:  0.84293   0.27420  

24 (OMP4__GCA_000473465.1) ... 11 (OMP4__GCA_000256585.3)
  0  0.0000   2032.633724  x:  0.73698   0.91152  
  1 99.0000   2012.350552  x:  1.00714   0.30072  
  2 47.0533   2011.355416  x:  0.98117   0.24710  
  3 52.3120   2008.813058  x:  0.83036   0.29596  
  4  0.2501   2008.812619  x:  0.82970   0.29478  
  5  0.0013   2008.812613  x:  0.82989   0.29469  
  6  0.0003   2008.812613  x:  0.82989   0.29469  

24 (OMP4__GCA_000473465.1) ... 12 (OMP4__GCA_000698575.1)
  0  0.0000   2035.727758  x:  0.77920   0.89101  
  1 99.0000   2011.994574  x:  0.88217   0.28300  
  2 45.4168   2011.864546  x:  0.85606   0.27284  
  3  9.5477   2011.809250  x:  0.84166   0.28596  
  4  0.0935   2011.809192  x:  0.84224   0.28613  
  5  0.0006   2011.809192  x:  0.84222   0.28615  

24 (OMP4__GCA_000473465.1) ... 13 (OMP4__GCA_000773055.1)
  0  0.0000   2027.459313  x:  0.72029   0.78488  
  1 99.0000   2011.822796  x:  0.98356   0.31757  
  2 50.8709   2010.658978  x:  0.95773   0.25566  
  3 50.3261   2008.815654  x:  0.83115   0.29802  
  4  0.1725   2008.812637  x:  0.82949   0.29487  
  5  0.0037   2008.812613  x:  0.82989   0.29469  
  6  0.0005   2008.812613  x:  0.82989   0.29469  

24 (OMP4__GCA_000473465.1) ... 14 (OMP4__GCA_000648925.1)
  0  0.0000   2013.789721  x:  0.84989   0.98892  
  1 99.0000   2000.589536  x:  0.59776   0.61497  
  2 49.5119   1991.952046  x:  0.59140   0.31968  
  3 142.2223   1985.927774  x:  0.77819   0.28183  
  4  0.1956   1985.894202  x:  0.77940   0.29355  
  5  0.0407   1985.894197  x:  0.77948   0.29342  
  6  0.0001   1985.894197  x:  0.77950   0.29343  

24 (OMP4__GCA_000473465.1) ... 15 (OMP4__GCA_000020045.1)
  0  0.0000   1992.771075  x:  0.75422   0.75637  
  1 99.0000   1959.791083  x:  0.72094   0.20658  
  2 63.8095   1959.036465  x:  0.78190   0.17910  
  3 25.9296   1958.740253  x:  0.80818   0.19530  
  4  0.2177   1958.737328  x:  0.81263   0.19355  
  5  0.0039   1958.737321  x:  0.81251   0.19347  
  6  0.0001   1958.737321  x:  0.81251   0.19347  

24 (OMP4__GCA_000473465.1) ... 16 (OMP4__GCA_001319865.1)
  0  0.0000   1996.571891  x:  0.81975   0.87984  
  1 99.0000   1963.022596  x:  0.56580   0.27365  
  2 65.0852   1960.689242  x:  0.58354   0.19886  
  3 151.7503   1953.596601  x:  0.78303   0.21484  
  4  0.2845   1953.384780  x:  0.79327   0.19313  
  5  0.0273   1953.380505  x:  0.79919   0.19309  
  6  0.0040   1953.380502  x:  0.79918   0.19301  
  7  0.0001   1953.380502  x:  0.79917   0.19301  

24 (OMP4__GCA_000473465.1) ... 17 (OMP4__GCA_000519245.1)
  0  0.0000   1983.465119  x:  0.64138   0.80302  
  1 99.0000   1952.511473  x:  0.93989   0.20249  
  2 65.4904   1951.857128  x:  0.92090   0.17240  
  3 46.6303   1949.347529  x:  0.76967   0.20694  
  4  0.2527   1949.347329  x:  0.76979   0.20759  
  5  0.0006   1949.347328  x:  0.76974   0.20759  
  6  0.0001   1949.347328  x:  0.76974   0.20759  

24 (OMP4__GCA_000473465.1) ... 18 (OMP4__GCA_001319905.1)
  0  0.0000   1968.941600  x:  0.73568   0.78573  
  1 99.0000   1947.498022  x:  0.58312   0.28759  
  2 53.2213   1945.964585  x:  0.61581   0.22282  
  3 80.1673   1943.756547  x:  0.71384   0.25245  
  4  0.2218   1943.683504  x:  0.72477   0.23761  
  5  0.0160   1943.683387  x:  0.72555   0.23781  
  6  0.0007   1943.683387  x:  0.72557   0.23779  

24 (OMP4__GCA_000473465.1) ... 19 (OMP4__GCA_000739835.1)
  0  0.0000   1975.554806  x:  0.73938   0.81830  
  1 99.0000   1952.958442  x:  0.58985   0.28862  
  2 51.7244   1951.506926  x:  0.62297   0.22604  
  3 78.5285   1949.356523  x:  0.71939   0.25673  
  4  0.2361   1949.289030  x:  0.73021   0.24242  
  5  0.0152   1949.288955  x:  0.73082   0.24259  
  6  0.0005   1949.288955  x:  0.73084   0.24257  

24 (OMP4__GCA_000473465.1) ... 20 (OMP4__GCA_000522545.2)
  0  0.0000   1993.225552  x:  0.81012   0.92230  
  1 99.0000   1968.611657  x:  0.53192   0.37745  
  2 59.2610   1964.145702  x:  0.53833   0.23874  
  3 209.7863   1955.095925  x:  0.76228   0.23222  
  4  0.2388   1955.039355  x:  0.76401   0.21984  
  5  0.0243   1955.038870  x:  0.76594   0.21965  
  6  0.0012   1955.038870  x:  0.76593   0.21966  
  7  0.0000   1955.038870  x:  0.76593   0.21966  

24 (OMP4__GCA_000473465.1) ... 21 (OMP4__GCA_000265115.1)
  0  0.0000   1977.836089  x:  0.77457   0.86416  
  1 99.0000   1957.732465  x:  0.53822   0.37747  
  2 55.5258   1954.056713  x:  0.55307   0.24937  
  3 162.0598   1948.267383  x:  0.72443   0.26334  
  4  0.2110   1948.142088  x:  0.73005   0.24248  
  5  0.0317   1948.140832  x:  0.73297   0.24246  
  6  0.0021   1948.140832  x:  0.73296   0.24244  
  7  0.0000   1948.140832  x:  0.73296   0.24244  

24 (OMP4__GCA_000473465.1) ... 22 (OMP4__GCA_000281995.2)
  0  0.0000   1971.801424  x:  0.66563   0.76137  
  1 99.0000   1948.521864  x:  0.78557   0.24030  
  2 53.5244   1948.291881  x:  0.75753   0.22522  
  3 15.1922   1948.141060  x:  0.73218   0.24188  
  4  0.1204   1948.140833  x:  0.73303   0.24239  
  5  0.0010   1948.140832  x:  0.73296   0.24244  
  6  0.0001   1948.140832  x:  0.73296   0.24244  

24 (OMP4__GCA_000473465.1) ... 23 (OMP4__GCA_000739735.1)
  0  0.0000   1849.345913  x:  0.52956   0.98214  
  1 99.0000   1838.838943  x:  0.35948   0.62759  
  2 45.5561   1826.439254  x:  0.33928   0.25224  
  3 286.1557   1819.132829  x:  0.45778   0.17522  
  4  0.1838   1817.541413  x:  0.48956   0.23325  
  5  0.3662   1817.463111  x:  0.50680   0.22537  
  6  0.0112   1817.462010  x:  0.50552   0.22399  
  7  0.0014   1817.462008  x:  0.50558   0.22393  
  8  0.0001   1817.462008  x:  0.50558   0.22393  
  9  0.0000   1817.462008  x:  0.50558   0.22393  

25 (OMP4__GCA_000173575.1) ... 1 (OMP4__GCA_000198775.1)
  0  0.0000   2151.956407  x:  1.24538   0.85079  
  1 99.0000   2120.553212  x:  0.98495   0.30858  
  2 66.5263   2119.449861  x:  1.02808   0.25376  
  3 36.3787   2117.811786  x:  1.15237   0.27058  
  4  0.2675   2117.761669  x:  1.16593   0.25831  
  5  0.0162   2117.761437  x:  1.16766   0.25836  
  6  0.0015   2117.761436  x:  1.16767   0.25835  
  7  0.0000   2117.761436  x:  1.16767   0.25835  

25 (OMP4__GCA_000173575.1) ... 2 (OMP4__GCA_000236065.1)
  0  0.0000   2080.870562  x:  1.02679   0.90267  
  1 99.0000   2066.584534  x:  0.75424   0.52480  
  2 50.6216   2062.308309  x:  0.77574   0.34143  
  3 81.8150   2059.320107  x:  0.92582   0.34978  
  4  0.1806   2059.258916  x:  0.93032   0.33130  
  5  0.0317   2059.258723  x:  0.93167   0.33106  
  6  0.0011   2059.258722  x:  0.93167   0.33110  
  7  0.0000   2059.258722  x:  0.93167   0.33110  

25 (OMP4__GCA_000173575.1) ... 3 (OMP4__GCA_000698555.1)
  0  0.0000   2037.417914  x:  0.75596   0.83881  
  1 99.0000   2022.426546  x:  0.96396   0.33969  
  2 43.4107   2021.590264  x:  0.93099   0.28744  
  3 37.3420   2020.509411  x:  0.83946   0.32775  
  4  0.1777   2020.509356  x:  0.83907   0.32737  
  5  0.0006   2020.509355  x:  0.83914   0.32733  

25 (OMP4__GCA_000173575.1) ... 4 (OMP4__GCA_000818655.1)
  0  0.0000   2065.598658  x:  0.98773   0.93353  
  1 99.0000   2046.840511  x:  0.69081   0.48530  
  2 55.5050   2041.935435  x:  0.70510   0.30742  
  3 114.6063   2036.883348  x:  0.89485   0.30741  
  4  0.2183   2036.817852  x:  0.89830   0.29057  
  5  0.0314   2036.817355  x:  0.90044   0.29041  
  6  0.0016   2036.817355  x:  0.90043   0.29041  
  7  0.0000   2036.817355  x:  0.90043   0.29041  

25 (OMP4__GCA_000173575.1) ... 5 (OMP4__GCA_000729995.1)
  0  0.0000   2109.025856  x:  0.97395   0.70497  
  1 99.0000   2078.753550  x:  1.01283   0.22702  
  2 72.6307   2077.931033  x:  1.12029   0.21160  
  3 16.9423   2077.928957  x:  1.12037   0.21356  
  4  0.0137   2077.928952  x:  1.12009   0.21357  
  5  0.0002   2077.928952  x:  1.12009   0.21358  

25 (OMP4__GCA_000173575.1) ... 6 (OMP4__GCA_000698595.1)
  0  0.0000   2040.807307  x:  0.77845   0.75042  
  1 99.0000   2030.372121  x:  0.91552   0.36285  
  2 38.9862   2029.929456  x:  0.87985   0.32707  
  3 20.7020   2029.726170  x:  0.84599   0.35148  
  4  0.0873   2029.726169  x:  0.84603   0.35154  
  5  0.0001   2029.726169  x:  0.84602   0.35154  

25 (OMP4__GCA_000173575.1) ... 7 (OMP4__GCA_000751215.1)
  0  0.0000   2047.686566  x:  0.70373   0.88740  
  1 99.0000   2038.562131  x:  0.97521   0.62888  
  2 55.6164   2030.269116  x:  0.97168   0.32032  
  3 70.7081   2028.614286  x:  0.85011   0.35340  
  4  0.0949   2028.592018  x:  0.84823   0.34285  
  5  0.0299   2028.591955  x:  0.84806   0.34229  
  6  0.0006   2028.591955  x:  0.84806   0.34229  
  7  0.0000   2028.591955  x:  0.84806   0.34229  

25 (OMP4__GCA_000173575.1) ... 8 (OMP4__GCA_000402035.1)
  0  0.0000   2046.683173  x:  0.72615   0.87717  
  1 99.0000   2032.040870  x:  1.09033   0.38716  
  2 53.5645   2028.901035  x:  1.07829   0.25969  
  3 88.8350   2024.525202  x:  0.86550   0.32529  
  4  0.1871   2024.439215  x:  0.85904   0.30681  
  5  0.0259   2024.438900  x:  0.86049   0.30603  
  6  0.0023   2024.438900  x:  0.86047   0.30599  
  7  0.0000   2024.438900  x:  0.86047   0.30599  

25 (OMP4__GCA_000173575.1) ... 9 (OMP4__GCA_000828875.1)
  0  0.0000   2029.871856  x:  0.84893   0.77718  
  1 99.0000   2017.189215  x:  0.70981   0.37502  
  2 43.1816   2015.906976  x:  0.75366   0.30126  
  3 47.7382   2015.023470  x:  0.81750   0.33199  
  4  0.1500   2014.999318  x:  0.82566   0.32173  
  5  0.0117   2014.999316  x:  0.82562   0.32166  
  6  0.0001   2014.999316  x:  0.82562   0.32166  

25 (OMP4__GCA_000173575.1) ... 10 (OMP4__GCA_001278535.1)
  0  0.0000   2031.399576  x:  0.79743   0.72668  
  1 99.0000   2017.501678  x:  0.82657   0.31059  
  2 43.5063   2017.483030  x:  0.83859   0.31057  
  3  3.1461   2017.482667  x:  0.83890   0.30924  
  4  0.0053   2017.482667  x:  0.83888   0.30924  
  5  0.0000   2017.482667  x:  0.83888   0.30924  

25 (OMP4__GCA_000173575.1) ... 11 (OMP4__GCA_000256585.3)
  0  0.0000   2038.092330  x:  0.86403   0.80783  
  1 99.0000   2024.145284  x:  0.72183   0.38465  
  2 43.5966   2022.655610  x:  0.76409   0.30787  
  3 54.4169   2021.734148  x:  0.83318   0.33510  
  4  0.1537   2021.688660  x:  0.84324   0.32053  
  5  0.0169   2021.688643  x:  0.84362   0.32051  
  6  0.0003   2021.688643  x:  0.84361   0.32052  

25 (OMP4__GCA_000173575.1) ... 12 (OMP4__GCA_000698575.1)
  0  0.0000   2041.669243  x:  0.85266   0.79788  
  1 99.0000   2025.983257  x:  0.76632   0.35672  
  2 43.9002   2024.919000  x:  0.82598   0.29683  
  3 35.6273   2024.735569  x:  0.85113   0.31493  
  4  0.1034   2024.731040  x:  0.85585   0.31124  
  5  0.0055   2024.731037  x:  0.85576   0.31116  
  6  0.0001   2024.731037  x:  0.85575   0.31116  

25 (OMP4__GCA_000173575.1) ... 13 (OMP4__GCA_000773055.1)
  0  0.0000   2041.538857  x:  0.92206   0.86217  
  1 99.0000   2028.790089  x:  0.68201   0.50565  
  2 49.2755   2024.600281  x:  0.70214   0.32700  
  3 89.4295   2021.750619  x:  0.83809   0.33902  
  4  0.1645   2021.688813  x:  0.84244   0.32068  
  5  0.0310   2021.688643  x:  0.84362   0.32048  
  6  0.0010   2021.688643  x:  0.84361   0.32052  
  7  0.0000   2021.688643  x:  0.84361   0.32052  

25 (OMP4__GCA_000173575.1) ... 14 (OMP4__GCA_000648925.1)
  0  0.0000   2046.847612  x:  0.93876   1.03708  
  1 99.0000   2034.650676  x:  0.67036   0.71151  
  2 49.9045   2024.078617  x:  0.65832   0.34559  
  3 106.0895   2019.293135  x:  0.83470   0.29912  
  4  0.1943   2019.218573  x:  0.83754   0.31733  
  5  0.0745   2019.218482  x:  0.83669   0.31749  
  6  0.0006   2019.218482  x:  0.83669   0.31751  
  7  0.0000   2019.218482  x:  0.83669   0.31751  

25 (OMP4__GCA_000173575.1) ... 15 (OMP4__GCA_000020045.1)
  0  0.0000   2020.160126  x:  0.87987   0.68290  
  1 99.0000   1991.290659  x:  0.75448   0.22567  
  2 73.3276   1990.334750  x:  0.80098   0.18724  
  3 36.1916   1989.257625  x:  0.87649   0.20637  
  4  0.2370   1989.229638  x:  0.88736   0.19935  
  5  0.0104   1989.229632  x:  0.88757   0.19938  
  6  0.0002   1989.229632  x:  0.88757   0.19938  

25 (OMP4__GCA_000173575.1) ... 16 (OMP4__GCA_001319865.1)
  0  0.0000   1986.740652  x:  0.76963   0.79360  
  1 99.0000   1965.131519  x:  0.63620   0.29477  
  2 53.5474   1963.835028  x:  0.67792   0.23675  
  3 56.6572   1962.473989  x:  0.75320   0.26670  
  4  0.2155   1962.436260  x:  0.76317   0.25629  
  5  0.0119   1962.436259  x:  0.76323   0.25626  
  6  0.0001   1962.436259  x:  0.76323   0.25627  

25 (OMP4__GCA_000173575.1) ... 17 (OMP4__GCA_000519245.1)
  0  0.0000   1995.838020  x:  0.70052   0.96849  
  1 99.0000   1963.342878  x:  0.83904   0.24766  
  2 49.4260   1963.009031  x:  0.80666   0.22806  
  3 19.4899   1962.675679  x:  0.76462   0.25150  
  4  0.2398   1962.674723  x:  0.76620   0.25270  
  5  0.0019   1962.674713  x:  0.76598   0.25283  
  6  0.0003   1962.674713  x:  0.76598   0.25283  

25 (OMP4__GCA_000173575.1) ... 18 (OMP4__GCA_001319905.1)
  0  0.0000   1997.052075  x:  0.71198   0.87906  
  1 99.0000   1974.134134  x:  0.81361   0.28153  
  2 45.4240   1973.914168  x:  0.78450   0.26744  
  3 13.7296   1973.808146  x:  0.76465   0.28463  
  4  0.1188   1973.808087  x:  0.76419   0.28435  
  5  0.0005   1973.808087  x:  0.76422   0.28432  

25 (OMP4__GCA_000173575.1) ... 19 (OMP4__GCA_000739835.1)
  0  0.0000   2021.449971  x:  0.71064   0.94480  
  1 99.0000   1991.041204  x:  1.01172   0.23987  
  2 55.2413   1990.282979  x:  0.98942   0.20285  
  3 49.1402   1987.216782  x:  0.81800   0.24730  
  4  0.3129   1987.216429  x:  0.81841   0.24825  
  5  0.0009   1987.216427  x:  0.81826   0.24829  
  6  0.0002   1987.216427  x:  0.81826   0.24829  

25 (OMP4__GCA_000173575.1) ... 20 (OMP4__GCA_000522545.2)
  0  0.0000   1997.768580  x:  0.68781   0.84655  
  1 99.0000   1973.921654  x:  0.90153   0.26182  
  2 52.5435   1973.258178  x:  0.87206   0.22577  
  3 36.1999   1971.960706  x:  0.77410   0.26115  
  4  0.2350   1971.959813  x:  0.77516   0.26260  
  5  0.0017   1971.959800  x:  0.77488   0.26273  
  6  0.0003   1971.959800  x:  0.77488   0.26273  

25 (OMP4__GCA_000173575.1) ... 21 (OMP4__GCA_000265115.1)
  0  0.0000   1994.581214  x:  0.77717   0.98567  
  1 99.0000   1975.069914  x:  0.55042   0.41937  
  2 46.8142   1971.674642  x:  0.56614   0.28356  
  3 181.6645   1965.633315  x:  0.74191   0.30432  
  4  0.2241   1965.490355  x:  0.74806   0.27901  
  5  0.0355   1965.489271  x:  0.75078   0.27898  
  6  0.0020   1965.489271  x:  0.75078   0.27896  
  7  0.0000   1965.489271  x:  0.75078   0.27896  

25 (OMP4__GCA_000173575.1) ... 22 (OMP4__GCA_000281995.2)
  0  0.0000   1990.000189  x:  0.75613   0.88910  
  1 99.0000   1968.857971  x:  0.61366   0.32693  
  2 46.5126   1967.394438  x:  0.65114   0.25770  
  3 74.5378   1965.544852  x:  0.73988   0.29322  
  4  0.2366   1965.489283  x:  0.75049   0.27896  
  5  0.0149   1965.489271  x:  0.75078   0.27896  
  6  0.0002   1965.489271  x:  0.75078   0.27896  

25 (OMP4__GCA_000173575.1) ... 23 (OMP4__GCA_000739735.1)
  0  0.0000   1822.860404  x:  0.41822   0.89730  
  1 99.0000   1816.525085  x:  0.59753   0.63932  
  2 47.0521   1801.878366  x:  0.61815   0.21185  
  3 141.7108   1797.468336  x:  0.47354   0.23523  
  4  0.1061   1797.453771  x:  0.47338   0.22780  
  5  0.0400   1797.453763  x:  0.47321   0.22777  
  6  0.0002   1797.453763  x:  0.47321   0.22775  

25 (OMP4__GCA_000173575.1) ... 24 (OMP4__GCA_000473465.1)
  0  0.0000   1707.627872  x:  0.30280   0.83656  
  1 99.0000   1700.145596  x:  0.49364   0.42182  
  2 41.2109   1692.334705  x:  0.51003   0.16364  
  3 297.3092   1682.696718  x:  0.32777   0.19448  
  4  0.1335   1682.605052  x:  0.32690   0.17689  
  5  0.0643   1682.605029  x:  0.32666   0.17690  
  6  0.0004   1682.605029  x:  0.32666   0.17689  
  7  0.0000   1682.605029  x:  0.32666   0.17689  

26 (OMP4__GCA_000372945.1) ... 1 (OMP4__GCA_000198775.1)
  0  0.0000   2145.263510  x:  1.21781   0.88960  
  1 99.0000   2120.051484  x:  0.92533   0.37360  
  2 59.3401   2118.351684  x:  0.96460   0.29217  
  3 49.9977   2116.165411  x:  1.10457   0.31146  
  4  0.2432   2116.092674  x:  1.11738   0.29434  
  5  0.0211   2116.092257  x:  1.11952   0.29451  
  6  0.0018   2116.092256  x:  1.11955   0.29446  
  7  0.0001   2116.092256  x:  1.11955   0.29446  
  8  0.0000   2116.092256  x:  1.11955   0.29446  

26 (OMP4__GCA_000372945.1) ... 2 (OMP4__GCA_000236065.1)
  0  0.0000   2045.085198  x:  0.78063   0.75437  
  1 99.0000   2033.254131  x:  0.94094   0.35352  
  2 42.1529   2032.728941  x:  0.90589   0.31390  
  3 23.7050   2032.458661  x:  0.86374   0.33935  
  4  0.0958   2032.458645  x:  0.86354   0.33913  
  5  0.0003   2032.458645  x:  0.86357   0.33911  

26 (OMP4__GCA_000372945.1) ... 3 (OMP4__GCA_000698555.1)
  0  0.0000   2024.805739  x:  0.90219   0.71852  
  1 99.0000   2014.906602  x:  0.70430   0.44493  
  2 49.4812   2012.657886  x:  0.73680   0.32416  
  3 51.7122   2011.691707  x:  0.81187   0.34278  
  4  0.1066   2011.660857  x:  0.81773   0.32987  
  5  0.0176   2011.660817  x:  0.81828   0.32984  
  6  0.0005   2011.660817  x:  0.81828   0.32985  

26 (OMP4__GCA_000372945.1) ... 4 (OMP4__GCA_000818655.1)
  0  0.0000   2055.274796  x:  0.75317   0.73791  
  1 99.0000   2037.334655  x:  1.03240   0.29433  
  2 59.5051   2036.565597  x:  1.00677   0.25007  
  3 35.3601   2035.380253  x:  0.89979   0.28443  
  4  0.1447   2035.379723  x:  0.89902   0.28324  
  5  0.0014   2035.379720  x:  0.89919   0.28317  
  6  0.0002   2035.379720  x:  0.89919   0.28317  

26 (OMP4__GCA_000372945.1) ... 5 (OMP4__GCA_000729995.1)
  0  0.0000   2089.282221  x:  0.88408   0.70545  
  1 99.0000   2066.058011  x:  1.00163   0.25612  
  2 63.3962   2066.029081  x:  1.01669   0.25908  
  3  3.8214   2066.015670  x:  1.02384   0.25302  
  4  0.0342   2066.015667  x:  1.02405   0.25302  
  5  0.0002   2066.015667  x:  1.02405   0.25302  

26 (OMP4__GCA_000372945.1) ... 6 (OMP4__GCA_000698595.1)
  0  0.0000   2007.248296  x:  0.82805   0.79892  
  1 99.0000   2000.947664  x:  0.66146   0.56706  
  2 39.1643   1997.661354  x:  0.68658   0.37943  
  3 60.5249   1996.663063  x:  0.76108   0.39698  
  4  0.0939   1996.635404  x:  0.76499   0.38228  
  5  0.0235   1996.635373  x:  0.76545   0.38227  
  6  0.0004   1996.635373  x:  0.76545   0.38227  

26 (OMP4__GCA_000372945.1) ... 7 (OMP4__GCA_000751215.1)
  0  0.0000   2012.117686  x:  0.67433   1.00751  
  1 99.0000   2006.018232  x:  0.88438   0.75503  
  2 41.1472   1997.126579  x:  0.88121   0.36636  
  3 75.3250   1995.209468  x:  0.76107   0.39377  
  4  0.1020   1995.202111  x:  0.76054   0.38621  
  5  0.0232   1995.202111  x:  0.76050   0.38621  
  6  0.0000   1995.202111  x:  0.76050   0.38620  

26 (OMP4__GCA_000372945.1) ... 8 (OMP4__GCA_000402035.1)
  0  0.0000   2023.843896  x:  0.67081   0.97871  
  1 99.0000   2016.030711  x:  0.91488   0.73147  
  2 51.0621   2004.775284  x:  0.91868   0.32670  
  3 75.7383   2002.870705  x:  0.79378   0.35623  
  4  0.0968   2002.857225  x:  0.79284   0.34726  
  5  0.0311   2002.857216  x:  0.79257   0.34729  
  6  0.0003   2002.857216  x:  0.79257   0.34728  

26 (OMP4__GCA_000372945.1) ... 9 (OMP4__GCA_000828875.1)
  0  0.0000   2000.032514  x:  0.66351   0.68509  
  1 99.0000   1991.461591  x:  0.88605   0.40148  
  2 49.6376   1989.384144  x:  0.86332   0.29279  
  3 54.5565   1988.239861  x:  0.77136   0.32529  
  4  0.0968   1988.230200  x:  0.76905   0.31873  
  5  0.0093   1988.230182  x:  0.76939   0.31856  
  6  0.0004   1988.230182  x:  0.76939   0.31856  
  7  0.0000   1988.230182  x:  0.76939   0.31856  

26 (OMP4__GCA_000372945.1) ... 10 (OMP4__GCA_001278535.1)
  0  0.0000   1998.871932  x:  0.69398   0.79208  
  1 99.0000   1986.495999  x:  0.87132   0.34579  
  2 41.1728   1985.590531  x:  0.83766   0.28868  
  3 40.4431   1984.614832  x:  0.75867   0.32720  
  4  0.1574   1984.614742  x:  0.75820   0.32670  
  5  0.0007   1984.614741  x:  0.75827   0.32664  

26 (OMP4__GCA_000372945.1) ... 11 (OMP4__GCA_000256585.3)
  0  0.0000   2014.676855  x:  0.67135   0.87568  
  1 99.0000   2006.563419  x:  0.91941   0.59507  
  2 48.9539   1999.560470  x:  0.91410   0.31559  
  3 78.7966   1997.472197  x:  0.78468   0.35210  
  4  0.1079   1997.444661  x:  0.78243   0.33994  
  5  0.0309   1997.444628  x:  0.78223   0.33956  
  6  0.0005   1997.444628  x:  0.78225   0.33955  

26 (OMP4__GCA_000372945.1) ... 12 (OMP4__GCA_000698575.1)
  0  0.0000   2013.924450  x:  0.87996   0.72899  
  1 99.0000   2004.656109  x:  0.68007   0.47126  
  2 48.8457   2001.835845  x:  0.70794   0.32673  
  3 57.0988   2000.734557  x:  0.78806   0.34281  
  4  0.1057   2000.702261  x:  0.79294   0.32925  
  5  0.0203   2000.702204  x:  0.79359   0.32916  
  6  0.0006   2000.702204  x:  0.79359   0.32918  

26 (OMP4__GCA_000372945.1) ... 13 (OMP4__GCA_000773055.1)
  0  0.0000   2007.286300  x:  0.82531   0.69377  
  1 99.0000   1999.579730  x:  0.68246   0.41878  
  2 40.9534   1998.107388  x:  0.72032   0.32568  
  3 45.8226   1997.465134  x:  0.77590   0.35008  
  4  0.0957   1997.444631  x:  0.78212   0.33959  
  5  0.0127   1997.444628  x:  0.78224   0.33954  
  6  0.0001   1997.444628  x:  0.78225   0.33955  

26 (OMP4__GCA_000372945.1) ... 14 (OMP4__GCA_000648925.1)
  0  0.0000   1993.605343  x:  0.78951   0.81428  
  1 99.0000   1985.297888  x:  0.61629   0.51161  
  2 40.5152   1982.064642  x:  0.64109   0.34513  
  3 82.9820   1980.378722  x:  0.73416   0.36839  
  4  0.1231   1980.326015  x:  0.73962   0.34980  
  5  0.0276   1980.325900  x:  0.74048   0.34961  
  6  0.0008   1980.325899  x:  0.74049   0.34965  

26 (OMP4__GCA_000372945.1) ... 15 (OMP4__GCA_000020045.1)
  0  0.0000   1991.128772  x:  0.77518   0.87104  
  1 99.0000   1957.036131  x:  0.61245   0.24775  
  2 60.5360   1955.585306  x:  0.64372   0.19448  
  3 85.4205   1952.245921  x:  0.77370   0.22082  
  4  0.3224   1952.129353  x:  0.78783   0.20451  
  5  0.0179   1952.128635  x:  0.79000   0.20480  
  6  0.0018   1952.128634  x:  0.79004   0.20474  
  7  0.0001   1952.128634  x:  0.79004   0.20474  

26 (OMP4__GCA_000372945.1) ... 16 (OMP4__GCA_001319865.1)
  0  0.0000   1953.183695  x:  0.73274   0.77170  
  1 99.0000   1927.876024  x:  0.55109   0.27022  
  2 62.1956   1926.017442  x:  0.57922   0.20334  
  3 99.2474   1922.664586  x:  0.70236   0.22988  
  4  0.2332   1922.542273  x:  0.71420   0.21218  
  5  0.0197   1922.541516  x:  0.71630   0.21247  
  6  0.0017   1922.541515  x:  0.71634   0.21241  
  7  0.0001   1922.541515  x:  0.71634   0.21241  

26 (OMP4__GCA_000372945.1) ... 17 (OMP4__GCA_000519245.1)
  0  0.0000   1975.114318  x:  0.73136   0.98790  
  1 99.0000   1938.048628  x:  0.53331   0.25807  
  2 55.7061   1936.360599  x:  0.55343   0.19666  
  3 154.2183   1930.351740  x:  0.72272   0.22298  
  4  0.3255   1930.155905  x:  0.73482   0.20115  
  5  0.0229   1930.153112  x:  0.73921   0.20133  
  6  0.0031   1930.153109  x:  0.73922   0.20126  
  7  0.0001   1930.153109  x:  0.73921   0.20126  

26 (OMP4__GCA_000372945.1) ... 18 (OMP4__GCA_001319905.1)
  0  0.0000   1964.521048  x:  0.76729   0.80284  
  1 99.0000   1945.390691  x:  0.53665   0.36511  
  2 58.8825   1941.780753  x:  0.55390   0.24178  
  3 140.0232   1936.930697  x:  0.70974   0.25720  
  4  0.1959   1936.810185  x:  0.71567   0.23717  
  5  0.0299   1936.809241  x:  0.71818   0.23715  
  6  0.0018   1936.809241  x:  0.71817   0.23713  
  7  0.0000   1936.809241  x:  0.71817   0.23713  
  8  0.0000   1936.809241  x:  0.71817   0.23713  
  9  0.0000   1936.809241  x:  0.71817   0.23713  

26 (OMP4__GCA_000372945.1) ... 19 (OMP4__GCA_000739835.1)
  0  0.0000   1978.743559  x:  0.67638   1.01125  
  1 99.0000   1940.683541  x:  0.76725   0.23535  
  2 48.4791   1940.470276  x:  0.73933   0.22362  
  3 14.1831   1940.444634  x:  0.72989   0.23088  
  4  0.0969   1940.444224  x:  0.72866   0.23030  
  5  0.0014   1940.444224  x:  0.72870   0.23027  
  6  0.0000   1940.444224  x:  0.72870   0.23027  

26 (OMP4__GCA_000372945.1) ... 20 (OMP4__GCA_000522545.2)
  0  0.0000   1960.702369  x:  0.78972   0.69782  
  1 99.0000   1939.315120  x:  0.57002   0.29243  
  2 67.5892   1937.002940  x:  0.59524   0.21119  
  3 92.1666   1933.951947  x:  0.71878   0.23051  
  4  0.1869   1933.849636  x:  0.72779   0.21402  
  5  0.0210   1933.848891  x:  0.72997   0.21419  
  6  0.0017   1933.848891  x:  0.72999   0.21415  
  7  0.0000   1933.848891  x:  0.72998   0.21415  

26 (OMP4__GCA_000372945.1) ... 21 (OMP4__GCA_000265115.1)
  0  0.0000   1951.063431  x:  0.64598   0.75351  
  1 99.0000   1928.760315  x:  0.71969   0.24196  
  2 51.1405   1928.696290  x:  0.70212   0.23693  
  3  7.0393   1928.681263  x:  0.69673   0.24342  
  4  0.0428   1928.681260  x:  0.69686   0.24342  
  5  0.0001   1928.681260  x:  0.69686   0.24342  

26 (OMP4__GCA_000372945.1) ... 22 (OMP4__GCA_000281995.2)
  0  0.0000   1948.140801  x:  0.61509   0.68798  
  1 99.0000   1929.978027  x:  0.79041   0.24707  
  2 55.3946   1929.420028  x:  0.76239   0.21539  
  3 31.3846   1928.681586  x:  0.69633   0.24254  
  4  0.1539   1928.681264  x:  0.69699   0.24336  
  5  0.0010   1928.681260  x:  0.69686   0.24342  

26 (OMP4__GCA_000372945.1) ... 23 (OMP4__GCA_000739735.1)
  0  0.0000   1814.336824  x:  0.43619   0.73868  
  1 99.0000   1803.178824  x:  0.58100   0.29231  
  2 38.1375   1801.879966  x:  0.55897   0.22175  
  3 93.1236   1799.707156  x:  0.46654   0.26066  
  4  0.1691   1799.706066  x:  0.46579   0.25861  
  5  0.0023   1799.706052  x:  0.46599   0.25848  
  6  0.0003   1799.706052  x:  0.46599   0.25848  

26 (OMP4__GCA_000372945.1) ... 24 (OMP4__GCA_000473465.1)
  0  0.0000   1612.819531  x:  0.20213   0.75448  
  1 99.0000   1612.191206  x:  0.23275   0.73308  
  2 35.3892   1604.137824  x:  0.23226   0.25589  
  3 30.0732   1604.058429  x:  0.22115   0.25576  
  4  0.0100   1604.058375  x:  0.22114   0.25645  
  5  0.0037   1604.058375  x:  0.22114   0.25645  

26 (OMP4__GCA_000372945.1) ... 25 (OMP4__GCA_000173575.1)
  0  0.0000   1630.534300  x:  0.25622   0.86245  
  1 99.0000   1628.536130  x:  0.20306   0.77575  
  2 36.2288   1609.447758  x:  0.18757   0.16547  
  3 124.9685   1607.908038  x:  0.22428   0.12924  
  4  0.0804   1607.397526  x:  0.23855   0.16207  
  5  0.3709   1607.388121  x:  0.24205   0.15907  
  6  0.0033   1607.388053  x:  0.24189   0.15866  
  7  0.0004   1607.388053  x:  0.24188   0.15867  

27 (OMP4__GCA_000092885.1) ... 1 (OMP4__GCA_000198775.1)
  0  0.0000   2146.243470  x:  0.95579   0.96665  
  1 99.0000   2119.215392  x:  1.23042   0.30603  
  2 52.4057   2118.798730  x:  1.19912   0.27654  
  3 21.1915   2118.007316  x:  1.10246   0.31146  
  4  0.2192   2118.006434  x:  1.10181   0.31344  
  5  0.0018   2118.006433  x:  1.10195   0.31341  
  6  0.0002   2118.006433  x:  1.10195   0.31341  

27 (OMP4__GCA_000092885.1) ... 2 (OMP4__GCA_000236065.1)
  0  0.0000   2071.725560  x:  0.98077   0.89826  
  1 99.0000   2056.374820  x:  0.72815   0.47470  
  2 49.3416   2052.990757  x:  0.75373   0.32621  
  3 88.5112   2049.830711  x:  0.90116   0.34411  
  4  0.1931   2049.741046  x:  0.90863   0.32264  
  5  0.0315   2049.740477  x:  0.91091   0.32219  
  6  0.0019   2049.740475  x:  0.91091   0.32230  
  7  0.0001   2049.740475  x:  0.91091   0.32230  

27 (OMP4__GCA_000092885.1) ... 3 (OMP4__GCA_000698555.1)
  0  0.0000   2046.845028  x:  0.75120   1.01270  
  1 99.0000   2026.123163  x:  1.08295   0.32467  
  2 46.1099   2024.707558  x:  1.06141   0.25405  
  3 73.6611   2020.146604  x:  0.84870   0.31875  
  4  0.2797   2020.134944  x:  0.84599   0.31203  
  5  0.0070   2020.134848  x:  0.84683   0.31168  
  6  0.0013   2020.134848  x:  0.84683   0.31168  

27 (OMP4__GCA_000092885.1) ... 4 (OMP4__GCA_000818655.1)
  0  0.0000   2074.634858  x:  0.99327   0.99090  
  1 99.0000   2048.506207  x:  0.67139   0.41694  
  2 58.0250   2044.467547  x:  0.68450   0.27863  
  3 147.1940   2036.995892  x:  0.91590   0.27963  
  4  0.2701   2036.882915  x:  0.92071   0.25996  
  5  0.0328   2036.881460  x:  0.92451   0.25967  
  6  0.0026   2036.881460  x:  0.92449   0.25967  
  7  0.0000   2036.881460  x:  0.92449   0.25967  

27 (OMP4__GCA_000092885.1) ... 5 (OMP4__GCA_000729995.1)
  0  0.0000   2121.958804  x:  1.00439   0.74939  
  1 99.0000   2092.531304  x:  1.02601   0.24693  
  2 67.5473   2091.865608  x:  1.12045   0.23022  
  3 15.3338   2091.857550  x:  1.12136   0.23424  
  4  0.0281   2091.857549  x:  1.12125   0.23425  
  5  0.0001   2091.857549  x:  1.12125   0.23425  

27 (OMP4__GCA_000092885.1) ... 6 (OMP4__GCA_000698595.1)
  0  0.0000   2026.650757  x:  0.88471   0.82642  
  1 99.0000   2017.483861  x:  0.67765   0.54536  
  2 45.4083   2013.512334  x:  0.69953   0.35415  
  3 71.7672   2011.821279  x:  0.80072   0.36821  
  4  0.1242   2011.782193  x:  0.80467   0.35226  
  5  0.0271   2011.782106  x:  0.80547   0.35219  
  6  0.0007   2011.782106  x:  0.80547   0.35221  

27 (OMP4__GCA_000092885.1) ... 7 (OMP4__GCA_000751215.1)
  0  0.0000   2021.711109  x:  0.71926   0.75841  
  1 99.0000   2012.839949  x:  0.91849   0.40957  
  2 41.3603   2011.445602  x:  0.88738   0.32264  
  3 46.6315   2010.431217  x:  0.80242   0.35976  
  4  0.1181   2010.427682  x:  0.79999   0.35595  
  5  0.0053   2010.427668  x:  0.80026   0.35575  
  6  0.0004   2010.427668  x:  0.80026   0.35575  

27 (OMP4__GCA_000092885.1) ... 8 (OMP4__GCA_000402035.1)
  0  0.0000   2020.528165  x:  0.69314   0.78205  
  1 99.0000   2008.527242  x:  0.97088   0.38733  
  2 51.2417   2006.250931  x:  0.94943   0.28000  
  3 67.2640   2003.939191  x:  0.80937   0.32566  
  4  0.1463   2003.919402  x:  0.80614   0.31655  
  5  0.0123   2003.919336  x:  0.80679   0.31624  
  6  0.0009   2003.919336  x:  0.80679   0.31623  

27 (OMP4__GCA_000092885.1) ... 9 (OMP4__GCA_000828875.1)
  0  0.0000   2023.658122  x:  0.83361   1.00284  
  1 99.0000   2006.085225  x:  0.59303   0.46599  
  2 45.2720   2002.215520  x:  0.60653   0.30749  
  3 168.3958   1996.314130  x:  0.78872   0.32115  
  4  0.2190   1996.209017  x:  0.79346   0.29842  
  5  0.0357   1996.208187  x:  0.79593   0.29838  
  6  0.0018   1996.208187  x:  0.79592   0.29836  
  7  0.0000   1996.208187  x:  0.79592   0.29836  

27 (OMP4__GCA_000092885.1) ... 10 (OMP4__GCA_001278535.1)
  0  0.0000   2010.569391  x:  0.86565   0.77694  
  1 99.0000   1998.372988  x:  0.64459   0.45714  
  2 52.1747   1994.872279  x:  0.66814   0.30635  
  3 79.7578   1992.773616  x:  0.77826   0.32250  
  4  0.1416   1992.716856  x:  0.78333   0.30583  
  5  0.0259   1992.716698  x:  0.78439   0.30557  
  6  0.0009   1992.716697  x:  0.78440   0.30563  
  7  0.0001   1992.716697  x:  0.78440   0.30563  
  8  0.0000   1992.716697  x:  0.78440   0.30563  

27 (OMP4__GCA_000092885.1) ... 11 (OMP4__GCA_000256585.3)
  0  0.0000   2027.572967  x:  0.88556   0.89831  
  1 99.0000   2015.219151  x:  0.64525   0.54758  
  2 48.9234   2009.730329  x:  0.65692   0.32967  
  3 104.8332   2006.140495  x:  0.80629   0.33065  
  4  0.1683   2006.105786  x:  0.80826   0.31707  
  5  0.0282   2006.105664  x:  0.80923   0.31692  
  6  0.0008   2006.105664  x:  0.80922   0.31694  

27 (OMP4__GCA_000092885.1) ... 12 (OMP4__GCA_000698575.1)
  0  0.0000   2028.843612  x:  0.69492   0.82272  
  1 99.0000   2016.117863  x:  1.01338   0.41301  
  2 54.5021   2012.591839  x:  0.99930   0.27055  
  3 83.4263   2009.278943  x:  0.82474   0.32322  
  4  0.1552   2009.224718  x:  0.82019   0.30821  
  5  0.0233   2009.224601  x:  0.82102   0.30773  
  6  0.0013   2009.224601  x:  0.82101   0.30771  

27 (OMP4__GCA_000092885.1) ... 13 (OMP4__GCA_000773055.1)
  0  0.0000   2022.291413  x:  0.82921   0.79799  
  1 99.0000   2008.592917  x:  0.68836   0.37476  
  2 43.5594   2007.176429  x:  0.73113   0.29716  
  3 54.7720   2006.136978  x:  0.80044   0.32871  
  4  0.1608   2006.105665  x:  0.80918   0.31699  
  5  0.0132   2006.105664  x:  0.80922   0.31694  
  6  0.0001   2006.105664  x:  0.80922   0.31694  

27 (OMP4__GCA_000092885.1) ... 14 (OMP4__GCA_000648925.1)
  0  0.0000   2004.760317  x:  0.67504   1.04683  
  1 99.0000   1992.891045  x:  0.98661   0.49890  
  2 41.2811   1988.052113  x:  0.98144   0.29222  
  3 132.8847   1981.759244  x:  0.75196   0.36156  
  4  0.2048   1981.649466  x:  0.74697   0.33635  
  5  0.0453   1981.649376  x:  0.74772   0.33606  
  6  0.0012   1981.649376  x:  0.74772   0.33607  

27 (OMP4__GCA_000092885.1) ... 15 (OMP4__GCA_000020045.1)
  0  0.0000   2012.138504  x:  0.87664   0.95940  
  1 99.0000   1978.573879  x:  0.53852   0.35250  
  2 69.0881   1973.546782  x:  0.54034   0.21913  
  3 240.9460   1960.382147  x:  0.82941   0.19026  
  4  0.2789   1960.381414  x:  0.82942   0.18911  
  5  0.0029   1960.381412  x:  0.82953   0.18911  
  6  0.0001   1960.381412  x:  0.82953   0.18911  

27 (OMP4__GCA_000092885.1) ... 16 (OMP4__GCA_001319865.1)
  0  0.0000   1976.585202  x:  0.65394   0.89072  
  1 99.0000   1936.913713  x:  0.86183   0.19448  
  2 61.5593   1936.535470  x:  0.83707   0.17477  
  3 26.6709   1935.597614  x:  0.75333   0.19989  
  4  0.3111   1935.594546  x:  0.75539   0.20191  
  5  0.0026   1935.594503  x:  0.75486   0.20210  
  6  0.0006   1935.594503  x:  0.75486   0.20210  

27 (OMP4__GCA_000092885.1) ... 17 (OMP4__GCA_000519245.1)
  0  0.0000   1973.752164  x:  0.68843   0.66200  
  1 99.0000   1944.935434  x:  0.76904   0.19432  
  2 69.7290   1944.915243  x:  0.78049   0.19570  
  3  3.5340   1944.911850  x:  0.78282   0.19316  
  4  0.0199   1944.911849  x:  0.78290   0.19313  
  5  0.0001   1944.911849  x:  0.78290   0.19313  

27 (OMP4__GCA_000092885.1) ... 18 (OMP4__GCA_001319905.1)
  0  0.0000   1981.762989  x:  0.68294   0.75329  
  1 99.0000   1954.330728  x:  0.80513   0.22234  
  2 59.8087   1954.207824  x:  0.78293   0.21307  
  3 10.3725   1954.132247  x:  0.76500   0.22453  
  4  0.0938   1954.132158  x:  0.76558   0.22479  
  5  0.0006   1954.132157  x:  0.76555   0.22481  

27 (OMP4__GCA_000092885.1) ... 19 (OMP4__GCA_000739835.1)
  0  0.0000   1986.244651  x:  0.68755   0.74866  
  1 99.0000   1957.819551  x:  0.81848   0.21592  
  2 61.1414   1957.694644  x:  0.79668   0.20642  
  3 10.6573   1957.604765  x:  0.77605   0.21824  
  4  0.1027   1957.604650  x:  0.77669   0.21855  
  5  0.0007   1957.604650  x:  0.77665   0.21857  

27 (OMP4__GCA_000092885.1) ... 20 (OMP4__GCA_000522545.2)
  0  0.0000   1985.604820  x:  0.83061   0.76772  
  1 99.0000   1957.680673  x:  0.58772   0.27860  
  2 69.7994   1955.406061  x:  0.61113   0.20352  
  3 105.5613   1951.068563  x:  0.76475   0.22220  
  4  0.2354   1950.925259  x:  0.77511   0.20377  
  5  0.0230   1950.923546  x:  0.77866   0.20391  
  6  0.0027   1950.923544  x:  0.77868   0.20385  
  7  0.0001   1950.923544  x:  0.77867   0.20385  

27 (OMP4__GCA_000092885.1) ... 21 (OMP4__GCA_000265115.1)
  0  0.0000   1968.824616  x:  0.74675   0.76861  
  1 99.0000   1946.800798  x:  0.59007   0.28463  
  2 56.5649   1945.265109  x:  0.62402   0.22166  
  3 74.8731   1943.145096  x:  0.72035   0.25055  
  4  0.2178   1943.074841  x:  0.73138   0.23641  
  5  0.0155   1943.074737  x:  0.73212   0.23659  
  6  0.0006   1943.074737  x:  0.73213   0.23657  
  7  0.0000   1943.074737  x:  0.73213   0.23657  
  8  0.0000   1943.074737  x:  0.73213   0.23657  

27 (OMP4__GCA_000092885.1) ... 22 (OMP4__GCA_000281995.2)
  0  0.0000   1975.258021  x:  0.68200   0.89976  
  1 99.0000   1943.090416  x:  0.74267   0.23566  
  2 51.2021   1943.076569  x:  0.73372   0.23431  
  3  3.0156   1943.074738  x:  0.73219   0.23661  
  4  0.0213   1943.074737  x:  0.73213   0.23657  
  5  0.0001   1943.074737  x:  0.73213   0.23657  

27 (OMP4__GCA_000092885.1) ... 23 (OMP4__GCA_000739735.1)
  0  0.0000   1831.799927  x:  0.48607   0.72674  
  1 99.0000   1811.377248  x:  0.45566   0.22038  
  2 45.4810   1810.982115  x:  0.48954   0.20063  
  3 25.7563   1810.900029  x:  0.49776   0.21396  
  4  0.0967   1810.899859  x:  0.49839   0.21340  
  5  0.0007   1810.899859  x:  0.49838   0.21340  
  6  0.0000   1810.899859  x:  0.49838   0.21340  

27 (OMP4__GCA_000092885.1) ... 24 (OMP4__GCA_000473465.1)
  0  0.0000   1650.349780  x:  0.27157   0.69938  
  1 99.0000   1643.038816  x:  0.18245   0.37341  
  2 35.6355   1638.445923  x:  0.18065   0.18162  
  3 531.2547   1633.473862  x:  0.26536   0.16796  
  4  0.0846   1633.460810  x:  0.26562   0.17474  
  5  0.0217   1633.460807  x:  0.26569   0.17471  
  6  0.0001   1633.460807  x:  0.26569   0.17471  
  7  0.0000   1633.460807  x:  0.26569   0.17471  
  8  0.0000   1633.460807  x:  0.26569   0.17471  
check convergence!


27 (OMP4__GCA_000092885.1) ... 25 (OMP4__GCA_000173575.1)
  0  0.0000   1638.187299  x:  0.23327   0.63975  
  1 99.0000   1633.315843  x:  0.35125   0.45582  
  2 53.1923   1618.644792  x:  0.36980   0.11111  
  3 189.6119   1613.949813  x:  0.26168   0.11580  
  4  0.0774   1613.949783  x:  0.26165   0.11604  
  5  0.0018   1613.949779  x:  0.26156   0.11603  
  6  0.0001   1613.949779  x:  0.26156   0.11603  
  7  0.0000   1613.949779  x:  0.26156   0.11603  

27 (OMP4__GCA_000092885.1) ... 26 (OMP4__GCA_000372945.1)
  0  0.0000   1511.047229  x:  0.12525   0.95699  
  1 99.0000   1510.659360  x:  0.14445   0.93118  
  2 25.3771   1490.641670  x:  0.14917   0.11179  
  3 58.3221   1490.302275  x:  0.13204   0.10216  
  4  0.0193   1490.268556  x:  0.13008   0.11212  
  5  0.2407   1490.268457  x:  0.13037   0.11204  
  6  0.0003   1490.268457  x:  0.13037   0.11200  

28 (OMP4__GCA_000372985.1) ... 1 (OMP4__GCA_000198775.1)
  0  0.0000   2137.309360  x:  0.98452   0.88701  
  1 99.0000   2114.930405  x:  1.10935   0.32210  
  2 48.8298   2114.893995  x:  1.09285   0.31690  
  3  4.2045   2114.886007  x:  1.08644   0.32241  
  4  0.0314   2114.886006  x:  1.08652   0.32242  
  5  0.0001   2114.886006  x:  1.08652   0.32242  

28 (OMP4__GCA_000372985.1) ... 2 (OMP4__GCA_000236065.1)
  0  0.0000   2078.240496  x:  0.94078   1.02256  
  1 99.0000   2057.341708  x:  0.71731   0.41678  
  2 44.3854   2055.089119  x:  0.74780   0.31069  
  3 102.1567   2051.313361  x:  0.90256   0.34294  
  4  0.2625   2051.184163  x:  0.91495   0.31729  
  5  0.0285   2051.183394  x:  0.91744   0.31759  
  6  0.0020   2051.183393  x:  0.91747   0.31751  
  7  0.0001   2051.183393  x:  0.91747   0.31751  

28 (OMP4__GCA_000372985.1) ... 3 (OMP4__GCA_000698555.1)
  0  0.0000   2021.661086  x:  0.76608   0.61872  
  1 99.0000   2014.058575  x:  0.83708   0.33185  
  2 38.9777   2014.030151  x:  0.82442   0.32723  
  3  4.2366   2014.026324  x:  0.82147   0.33148  
  4  0.0119   2014.026324  x:  0.82150   0.33148  

28 (OMP4__GCA_000372985.1) ... 4 (OMP4__GCA_000818655.1)
  0  0.0000   2052.620340  x:  0.81045   0.72245  
  1 99.0000   2032.847588  x:  0.91549   0.27022  
  2 54.8641   2032.834349  x:  0.90645   0.26763  
  3  2.8079   2032.830392  x:  0.90271   0.27106  
  4  0.0182   2032.830392  x:  0.90276   0.27106  

28 (OMP4__GCA_000372985.1) ... 5 (OMP4__GCA_000729995.1)
  0  0.0000   2112.191381  x:  1.19258   0.66899  
  1 99.0000   2087.248808  x:  0.98881   0.27212  
  2 75.0789   2086.789147  x:  1.02726   0.23915  
  3 18.4379   2086.391555  x:  1.08370   0.24994  
  4  0.1299   2086.385902  x:  1.08903   0.24617  
  5  0.0059   2086.385901  x:  1.08915   0.24618  
  6  0.0001   2086.385901  x:  1.08915   0.24618  

28 (OMP4__GCA_000372985.1) ... 6 (OMP4__GCA_000698595.1)
  0  0.0000   2024.945507  x:  0.76732   0.81642  
  1 99.0000   2011.944447  x:  0.83350   0.35177  
  2 36.9903   2011.852304  x:  0.81062   0.34358  
  3  7.7487   2011.837432  x:  0.80521   0.35254  
  4  0.0365   2011.837432  x:  0.80525   0.35251  
  5  0.0001   2011.837432  x:  0.80525   0.35251  

28 (OMP4__GCA_000372985.1) ... 7 (OMP4__GCA_000751215.1)
  0  0.0000   2022.133466  x:  0.85656   0.76235  
  1 99.0000   2013.753690  x:  0.68537   0.47280  
  2 41.8634   2011.542043  x:  0.71874   0.34617  
  3 58.1082   2010.517569  x:  0.79313   0.37077  
  4  0.1108   2010.482487  x:  0.79954   0.35617  
  5  0.0191   2010.482451  x:  0.80005   0.35602  
  6  0.0005   2010.482451  x:  0.80005   0.35605  

28 (OMP4__GCA_000372985.1) ... 8 (OMP4__GCA_000402035.1)
  0  0.0000   2023.365664  x:  0.66297   0.95865  
  1 99.0000   2013.932447  x:  0.93695   0.67920  
  2 55.7840   2002.241432  x:  0.94333   0.30010  
  3 85.5456   1999.737172  x:  0.79687   0.33632  
  4  0.1090   1999.706851  x:  0.79523   0.32392  
  5  0.0420   1999.706850  x:  0.79523   0.32384  
  6  0.0001   1999.706850  x:  0.79523   0.32384  

28 (OMP4__GCA_000372985.1) ... 9 (OMP4__GCA_000828875.1)
  0  0.0000   2018.825161  x:  0.86641   0.82254  
  1 99.0000   2004.232577  x:  0.63880   0.43376  
  2 51.5840   2000.895937  x:  0.66214   0.29514  
  3 96.1822   1997.926251  x:  0.79289   0.31443  
  4  0.1729   1997.840542  x:  0.79957   0.29472  
  5  0.0288   1997.840081  x:  0.80144   0.29435  
  6  0.0016   1997.840078  x:  0.80145   0.29445  
  7  0.0001   1997.840078  x:  0.80145   0.29445  

28 (OMP4__GCA_000372985.1) ... 10 (OMP4__GCA_001278535.1)
  0  0.0000   2008.687362  x:  0.75365   0.72205  
  1 99.0000   1994.385945  x:  0.78027   0.30259  
  2 44.0268   1994.373685  x:  0.78961   0.30262  
  3  2.6520   1994.373464  x:  0.78983   0.30160  
  4  0.0042   1994.373464  x:  0.78983   0.30160  

28 (OMP4__GCA_000372985.1) ... 11 (OMP4__GCA_000256585.3)
  0  0.0000   2024.068346  x:  0.87912   0.93746  
  1 99.0000   2013.032250  x:  0.64242   0.61901  
  2 47.9162   2005.941282  x:  0.64674   0.34387  
  3 102.4548   2002.310048  x:  0.79681   0.33248  
  4  0.1629   2002.304375  x:  0.79709   0.32703  
  5  0.0147   2002.304363  x:  0.79731   0.32682  
  6  0.0003   2002.304363  x:  0.79734   0.32685  

28 (OMP4__GCA_000372985.1) ... 12 (OMP4__GCA_000698575.1)
  0  0.0000   2017.231451  x:  0.78858   0.69899  
  1 99.0000   2005.704237  x:  0.76888   0.32448  
  2 41.3633   2005.490947  x:  0.80734   0.31191  
  3 11.5463   2005.484395  x:  0.80882   0.31726  
  4  0.0202   2005.484394  x:  0.80888   0.31722  
  5  0.0001   2005.484394  x:  0.80888   0.31722  

28 (OMP4__GCA_000372985.1) ... 13 (OMP4__GCA_000773055.1)
  0  0.0000   2023.996549  x:  0.76668   0.97661  
  1 99.0000   2002.309122  x:  0.80329   0.32622  
  2 38.4565   2002.304614  x:  0.79773   0.32568  
  3  1.6095   2002.304363  x:  0.79734   0.32685  
  4  0.0073   2002.304363  x:  0.79734   0.32685  

28 (OMP4__GCA_000372985.1) ... 14 (OMP4__GCA_000648925.1)
  0  0.0000   1998.987889  x:  0.62203   0.86265  
  1 99.0000   1991.550457  x:  0.84335   0.66842  
  2 57.0195   1982.087501  x:  0.84090   0.32108  
  3 65.2385   1980.925328  x:  0.74863   0.34154  
  4  0.0720   1980.919049  x:  0.74803   0.33555  
  5  0.0187   1980.919047  x:  0.74791   0.33557  
  6  0.0001   1980.919047  x:  0.74791   0.33557  

28 (OMP4__GCA_000372985.1) ... 15 (OMP4__GCA_000020045.1)
  0  0.0000   1996.080838  x:  0.76020   0.84424  
  1 99.0000   1958.119408  x:  0.69195   0.21539  
  2 62.5651   1957.173895  x:  0.74403   0.18033  
  3 37.1949   1956.329028  x:  0.80012   0.20209  
  4  0.3430   1956.312005  x:  0.80925   0.19705  
  5  0.0080   1956.311994  x:  0.80905   0.19697  
  6  0.0002   1956.311994  x:  0.80905   0.19697  

28 (OMP4__GCA_000372985.1) ... 16 (OMP4__GCA_001319865.1)
  0  0.0000   1970.130519  x:  0.77505   0.84651  
  1 99.0000   1942.641528  x:  0.52891   0.30766  
  2 64.1098   1939.674426  x:  0.54587   0.21378  
  3 161.7228   1933.082728  x:  0.72880   0.22990  
  4  0.2432   1932.903049  x:  0.73691   0.20844  
  5  0.0290   1932.900347  x:  0.74132   0.20840  
  6  0.0030   1932.900347  x:  0.74130   0.20836  
  7  0.0000   1932.900347  x:  0.74130   0.20836  

28 (OMP4__GCA_000372985.1) ... 17 (OMP4__GCA_000519245.1)
  0  0.0000   1980.564360  x:  0.82748   0.80405  
  1 99.0000   1951.537674  x:  0.55509   0.29842  
  2 71.1530   1948.436444  x:  0.57217   0.20575  
  3 141.5804   1942.145344  x:  0.75861   0.21745  
  4  0.2412   1941.985409  x:  0.76615   0.19830  
  5  0.0275   1941.982922  x:  0.77056   0.19818  
  6  0.0030   1941.982922  x:  0.77054   0.19816  
  7  0.0000   1941.982922  x:  0.77054   0.19816  
  8  0.0000   1941.982922  x:  0.77054   0.19816  
  9  0.0000   1941.982922  x:  0.77054   0.19816  

28 (OMP4__GCA_000372985.1) ... 18 (OMP4__GCA_001319905.1)
  0  0.0000   1971.987485  x:  0.65709   0.73377  
  1 99.0000   1948.861074  x:  0.81348   0.23615  
  2 57.6670   1948.525907  x:  0.78520   0.21548  
  3 20.6184   1948.167322  x:  0.74030   0.23691  
  4  0.1495   1948.166794  x:  0.74138   0.23780  
  5  0.0014   1948.166789  x:  0.74122   0.23788  
  6  0.0002   1948.166789  x:  0.74122   0.23788  

28 (OMP4__GCA_000372985.1) ... 19 (OMP4__GCA_000739835.1)
  0  0.0000   1989.470572  x:  0.87187   0.82663  
  1 99.0000   1967.692894  x:  0.56705   0.42683  
  2 69.3367   1961.193284  x:  0.57048   0.24503  
  3 140.8132   1954.909144  x:  0.76290   0.22816  
  4  0.2088   1954.906273  x:  0.76301   0.22546  
  5  0.0070   1954.906266  x:  0.76320   0.22537  
  6  0.0002   1954.906266  x:  0.76322   0.22538  

28 (OMP4__GCA_000372985.1) ... 20 (OMP4__GCA_000522545.2)
  0  0.0000   1977.253876  x:  0.86124   0.77920  
  1 99.0000   1954.748571  x:  0.56091   0.39127  
  2 72.9120   1949.161303  x:  0.56954   0.23369  
  3 128.6787   1943.814047  x:  0.74468   0.22724  
  4  0.1985   1943.786843  x:  0.74589   0.21883  
  5  0.0184   1943.786705  x:  0.74690   0.21869  
  6  0.0007   1943.786705  x:  0.74690   0.21871  
  7  0.0000   1943.786705  x:  0.74690   0.21871  

28 (OMP4__GCA_000372985.1) ... 21 (OMP4__GCA_000265115.1)
  0  0.0000   1966.722390  x:  0.60964   1.01149  
  1 99.0000   1946.757226  x:  1.02149   0.28335  
  2 51.0238   1944.602452  x:  1.01605   0.19938  
  3 142.3981   1933.790161  x:  0.70330   0.28476  
  4  0.2835   1933.593335  x:  0.69495   0.25890  
  5  0.0262   1933.592074  x:  0.69768   0.25794  
  6  0.0051   1933.592072  x:  0.69770   0.25802  
  7  0.0001   1933.592072  x:  0.69770   0.25802  

28 (OMP4__GCA_000372985.1) ... 22 (OMP4__GCA_000281995.2)
  0  0.0000   1955.193236  x:  0.71499   0.77061  
  1 99.0000   1937.396026  x:  0.56264   0.31589  
  2 51.1193   1935.702281  x:  0.59535   0.24181  
  3 83.2566   1933.661768  x:  0.68699   0.27334  
  4  0.1907   1933.592153  x:  0.69706   0.25786  
  5  0.0167   1933.592072  x:  0.69769   0.25804  
  6  0.0006   1933.592072  x:  0.69770   0.25802  
  7  0.0000   1933.592072  x:  0.69770   0.25802  

28 (OMP4__GCA_000372985.1) ... 23 (OMP4__GCA_000739735.1)
  0  0.0000   1837.501616  x:  0.45219   0.91745  
  1 99.0000   1817.890619  x:  0.70838   0.23775  
  2 44.0029   1816.482467  x:  0.69874   0.17494  
  3 159.2930   1808.684304  x:  0.49453   0.22525  
  4  0.2577   1808.658957  x:  0.49239   0.21650  
  5  0.0090   1808.658807  x:  0.49313   0.21619  
  6  0.0012   1808.658806  x:  0.49312   0.21617  
  7  0.0000   1808.658806  x:  0.49312   0.21617  

28 (OMP4__GCA_000372985.1) ... 24 (OMP4__GCA_000473465.1)
  0  0.0000   1651.343426  x:  0.29233   0.81243  
  1 99.0000   1649.389273  x:  0.23463   0.75689  
  2 45.2847   1631.886973  x:  0.22394   0.18441  
  3 63.9592   1631.174408  x:  0.25358   0.15999  
  4  0.0546   1631.029801  x:  0.26054   0.17991  
  5  0.1834   1631.028964  x:  0.26168   0.17910  
  6  0.0012   1631.028962  x:  0.26166   0.17902  
  7  0.0001   1631.028962  x:  0.26166   0.17902  

28 (OMP4__GCA_000372985.1) ... 25 (OMP4__GCA_000173575.1)
  0  0.0000   1629.138335  x:  0.28237   0.72037  
  1 99.0000   1626.309351  x:  0.21535   0.65887  
  2 56.7412   1605.514861  x:  0.20262   0.13071  
  3 75.8603   1604.521717  x:  0.23580   0.10853  
  4  0.0597   1604.295114  x:  0.24427   0.12748  
  5  0.2293   1604.293106  x:  0.24601   0.12652  
  6  0.0016   1604.293097  x:  0.24595   0.12640  
  7  0.0001   1604.293097  x:  0.24595   0.12640  

28 (OMP4__GCA_000372985.1) ... 26 (OMP4__GCA_000372945.1)
  0  0.0000   1508.483521  x:  0.12821   0.83706  
  1 99.0000   1506.986631  x:  0.17301   0.69772  
  2 23.1003   1493.160699  x:  0.18689   0.11346  
  3 275.9176   1490.857832  x:  0.14160   0.07866  
  4  0.0566   1490.303181  x:  0.12770   0.10732  
  5  0.6710   1490.288895  x:  0.13076   0.11064  
  6  0.0056   1490.288030  x:  0.13028   0.11209  
  7  0.0011   1490.288029  x:  0.13030   0.11210  
  8  0.0000   1490.288029  x:  0.13030   0.11210  
  9  0.0000   1490.288029  x:  0.13030   0.11210  
check convergence!


28 (OMP4__GCA_000372985.1) ... 27 (OMP4__GCA_000092885.1)
  0  0.0000   1353.864359  x:  0.02212   1.00347  
  1 99.0000   1353.803763  x:  0.02510   1.00305  
  2 42.2378   1343.275517  x:  0.02480   0.00100  
  3  5.9381   1343.275517  x:  0.02480   0.00100  
  4  0.0003   1343.270097  x:  0.02391   0.00100  
  5 11.9518   1343.270097  x:  0.02390   0.00100  
  6  0.0000   1343.270097  x:  0.02390   0.00100  

29 (OMP4__GCA_000745015.1) ... 1 (OMP4__GCA_000198775.1)
  0  0.0000   2153.777012  x:  1.13336   0.90681  
  1 99.0000   2117.823845  x:  1.01728   0.28018  
  2 62.2211   2116.714071  x:  1.08695   0.23240  
  3 30.1647   2115.783067  x:  1.16920   0.25324  
  4  0.3609   2115.753663  x:  1.18466   0.24485  
  5  0.0137   2115.753661  x:  1.18479   0.24487  
  6  0.0001   2115.753661  x:  1.18479   0.24487  

29 (OMP4__GCA_000745015.1) ... 2 (OMP4__GCA_000236065.1)
  0  0.0000   2062.382192  x:  0.82102   0.89344  
  1 99.0000   2031.991970  x:  0.95980   0.25284  
  2 52.8925   2031.935226  x:  0.94207   0.24683  
  3  6.0608   2031.902167  x:  0.92872   0.25579  
  4  0.0803   2031.902150  x:  0.92902   0.25589  
  5  0.0003   2031.902150  x:  0.92901   0.25590  

29 (OMP4__GCA_000745015.1) ... 3 (OMP4__GCA_000698555.1)
  0  0.0000   2031.144551  x:  0.77834   0.81825  
  1 99.0000   2002.366306  x:  0.85912   0.24731  
  2 57.1424   2002.365369  x:  0.86175   0.24765  
  3  0.7108   2002.365190  x:  0.86231   0.24693  
  4  0.0053   2002.365190  x:  0.86231   0.24693  

29 (OMP4__GCA_000745015.1) ... 4 (OMP4__GCA_000818655.1)
  0  0.0000   2051.970025  x:  0.92825   0.83285  
  1 99.0000   2022.978162  x:  0.72507   0.28585  
  2 62.4967   2021.422606  x:  0.76110   0.22427  
  3 66.0668   2018.629695  x:  0.89374   0.24810  
  4  0.2791   2018.527760  x:  0.90836   0.23142  
  5  0.0194   2018.527123  x:  0.91062   0.23168  
  6  0.0019   2018.527122  x:  0.91067   0.23162  
  7  0.0001   2018.527122  x:  0.91067   0.23162  

29 (OMP4__GCA_000745015.1) ... 5 (OMP4__GCA_000729995.1)
  0  0.0000   2095.997987  x:  1.06595   0.74735  
  1 99.0000   2068.503893  x:  0.89066   0.27407  
  2 68.7581   2067.591049  x:  0.93812   0.22976  
  3 31.1857   2066.605257  x:  1.02065   0.24824  
  4  0.2209   2066.579878  x:  1.03144   0.24039  
  5  0.0112   2066.579865  x:  1.03179   0.24043  
  6  0.0003   2066.579865  x:  1.03180   0.24043  

29 (OMP4__GCA_000745015.1) ... 6 (OMP4__GCA_000698595.1)
  0  0.0000   2066.812059  x:  0.93748   0.99776  
  1 99.0000   2048.142026  x:  0.68048   0.46228  
  2 47.2562   2044.682726  x:  0.70176   0.31665  
  3 125.6741   2039.875225  x:  0.87836   0.33763  
  4  0.2321   2039.745006  x:  0.88617   0.31178  
  5  0.0358   2039.744025  x:  0.88905   0.31182  
  6  0.0022   2039.744024  x:  0.88905   0.31178  
  7  0.0000   2039.744024  x:  0.88905   0.31178  

29 (OMP4__GCA_000745015.1) ... 7 (OMP4__GCA_000751215.1)
  0  0.0000   2060.932593  x:  0.86110   0.88643  
  1 99.0000   2038.871180  x:  0.83438   0.31372  
  2 45.4141   2038.508059  x:  0.88713   0.29483  
  3 14.5417   2038.483402  x:  0.89122   0.30406  
  4  0.0580   2038.483389  x:  0.89152   0.30389  
  5  0.0003   2038.483389  x:  0.89152   0.30389  

29 (OMP4__GCA_000745015.1) ... 8 (OMP4__GCA_000402035.1)
  0  0.0000   2055.982354  x:  0.77127   0.87544  
  1 99.0000   2028.106013  x:  1.04269   0.25401  
  2 57.1680   2027.566300  x:  1.01642   0.22306  
  3 31.1450   2026.196533  x:  0.89964   0.25866  
  4  0.2410   2026.195645  x:  0.90060   0.26010  
  5  0.0015   2026.195637  x:  0.90032   0.26019  
  6  0.0003   2026.195637  x:  0.90032   0.26019  

29 (OMP4__GCA_000745015.1) ... 9 (OMP4__GCA_000828875.1)
  0  0.0000   2047.130678  x:  0.83317   0.95709  
  1 99.0000   2024.873624  x:  0.76907   0.33510  
  2 41.8109   2024.255442  x:  0.82486   0.29936  
  3 23.6130   2024.092324  x:  0.84308   0.32039  
  4  0.1469   2024.091547  x:  0.84528   0.31912  
  5  0.0022   2024.091546  x:  0.84523   0.31906  

29 (OMP4__GCA_000745015.1) ... 10 (OMP4__GCA_001278535.1)
  0  0.0000   2046.300512  x:  0.84976   0.88342  
  1 99.0000   2026.833167  x:  0.75214   0.34011  
  2 44.0651   2025.929122  x:  0.80632   0.28966  
  3 33.7256   2025.456892  x:  0.84668   0.31817  
  4  0.1834   2025.450156  x:  0.85233   0.31366  
  5  0.0060   2025.450145  x:  0.85214   0.31351  
  6  0.0002   2025.450145  x:  0.85213   0.31351  

29 (OMP4__GCA_000745015.1) ... 11 (OMP4__GCA_000256585.3)
  0  0.0000   2042.688372  x:  0.88776   0.69700  
  1 99.0000   2028.461582  x:  0.77515   0.32371  
  2 50.4707   2027.587692  x:  0.82598   0.27347  
  3 30.1838   2027.197627  x:  0.86612   0.29510  
  4  0.1187   2027.190093  x:  0.87194   0.29038  
  5  0.0065   2027.190089  x:  0.87181   0.29030  
  6  0.0001   2027.190089  x:  0.87181   0.29030  

29 (OMP4__GCA_000745015.1) ... 12 (OMP4__GCA_000698575.1)
  0  0.0000   2048.139743  x:  0.86246   0.73329  
  1 99.0000   2030.710882  x:  0.81161   0.29674  
  2 50.3083   2030.170555  x:  0.87005   0.26783  
  3 19.1043   2030.070246  x:  0.88323   0.28282  
  4  0.0854   2030.069978  x:  0.88465   0.28219  
  5  0.0014   2030.069977  x:  0.88463   0.28216  

29 (OMP4__GCA_000745015.1) ... 13 (OMP4__GCA_000773055.1)
  0  0.0000   2052.941680  x:  0.74395   0.89605  
  1 99.0000   2032.737994  x:  1.10063   0.30846  
  2 54.6685   2031.237688  x:  1.08018   0.23946  
  3 67.0278   2027.207018  x:  0.87418   0.29812  
  4  0.2325   2027.190216  x:  0.87082   0.29070  
  5  0.0081   2027.190089  x:  0.87181   0.29030  
  6  0.0015   2027.190089  x:  0.87181   0.29030  

29 (OMP4__GCA_000745015.1) ... 14 (OMP4__GCA_000648925.1)
  0  0.0000   2040.600762  x:  0.89491   0.84413  
  1 99.0000   2023.010401  x:  0.68086   0.38320  
  2 50.7371   2020.764922  x:  0.71234   0.28303  
  3 82.5910   2018.141771  x:  0.83572   0.31080  
  4  0.2017   2018.049227  x:  0.84616   0.29069  
  5  0.0236   2018.048872  x:  0.84775   0.29092  
  6  0.0013   2018.048871  x:  0.84777   0.29088  
  7  0.0001   2018.048871  x:  0.84777   0.29088  

29 (OMP4__GCA_000745015.1) ... 15 (OMP4__GCA_000020045.1)
  0  0.0000   1981.045052  x:  0.69595   0.85930  
  1 99.0000   1941.927626  x:  0.74448   0.20437  
  2 60.5908   1941.852344  x:  0.76849   0.20358  
  3  6.4898   1941.849954  x:  0.76923   0.20130  
  4  0.0241   1941.849951  x:  0.76908   0.20130  
  5  0.0001   1941.849951  x:  0.76908   0.20130  

29 (OMP4__GCA_000745015.1) ... 16 (OMP4__GCA_001319865.1)
  0  0.0000   1947.980644  x:  0.60695   0.83675  
  1 99.0000   1920.254037  x:  0.82896   0.22754  
  2 56.6502   1919.531404  x:  0.80375   0.19313  
  3 45.5102   1917.677996  x:  0.69073   0.22734  
  4  0.2656   1917.676848  x:  0.69173   0.22888  
  5  0.0017   1917.676831  x:  0.69142   0.22899  
  6  0.0004   1917.676831  x:  0.69142   0.22899  

29 (OMP4__GCA_000745015.1) ... 17 (OMP4__GCA_000519245.1)
  0  0.0000   1985.136906  x:  0.87880   0.83380  
  1 99.0000   1958.723926  x:  0.54999   0.39674  
  2 75.5235   1952.074502  x:  0.55273   0.22666  
  3 158.1484   1944.390404  x:  0.76611   0.20584  
  4  0.2288   1944.390024  x:  0.76613   0.20494  
  5  0.0024   1944.390024  x:  0.76620   0.20492  
  6  0.0000   1944.390024  x:  0.76620   0.20492  

29 (OMP4__GCA_000745015.1) ... 18 (OMP4__GCA_001319905.1)
  0  0.0000   1967.596842  x:  0.73131   0.66377  
  1 99.0000   1946.214792  x:  0.66448   0.23594  
  2 60.1917   1945.483212  x:  0.71493   0.20373  
  3 28.8243   1945.149313  x:  0.74434   0.22241  
  4  0.1454   1945.145403  x:  0.74870   0.21999  
  5  0.0041   1945.145397  x:  0.74858   0.21991  
  6  0.0001   1945.145397  x:  0.74857   0.21991  

29 (OMP4__GCA_000745015.1) ... 19 (OMP4__GCA_000739835.1)
  0  0.0000   1981.977146  x:  0.70440   0.91423  
  1 99.0000   1951.782187  x:  0.70116   0.25620  
  2 49.2368   1951.596683  x:  0.73603   0.24832  
  3 11.1261   1951.593402  x:  0.73667   0.25146  
  4  0.0264   1951.593402  x:  0.73667   0.25145  

29 (OMP4__GCA_000745015.1) ... 20 (OMP4__GCA_000522545.2)
  0  0.0000   1980.115992  x:  0.64253   0.74864  
  1 99.0000   1953.247991  x:  0.89560   0.21992  
  2 66.2152   1952.648210  x:  0.87218   0.18984  
  3 36.9254   1951.142002  x:  0.76219   0.22027  
  4  0.2066   1951.141457  x:  0.76290   0.22127  
  5  0.0011   1951.141451  x:  0.76270   0.22133  
  6  0.0003   1951.141451  x:  0.76270   0.22133  

29 (OMP4__GCA_000745015.1) ... 21 (OMP4__GCA_000265115.1)
  0  0.0000   1973.083571  x:  0.68489   0.72132  
  1 99.0000   1949.187038  x:  0.75544   0.23302  
  2 57.6841   1949.181785  x:  0.74989   0.23203  
  3  1.8599   1949.180990  x:  0.74879   0.23350  
  4  0.0094   1949.180990  x:  0.74880   0.23349  
  5  0.0000   1949.180990  x:  0.74880   0.23349  

29 (OMP4__GCA_000745015.1) ... 22 (OMP4__GCA_000281995.2)
  0  0.0000   1974.971934  x:  0.63828   0.74019  
  1 99.0000   1951.359923  x:  0.87993   0.23537  
  2 62.9186   1950.675581  x:  0.85509   0.20093  
  3 39.0969   1949.181215  x:  0.74848   0.23277  
  4  0.1953   1949.180992  x:  0.74892   0.23345  
  5  0.0008   1949.180990  x:  0.74880   0.23349  
  6  0.0002   1949.180990  x:  0.74880   0.23349  

29 (OMP4__GCA_000745015.1) ... 23 (OMP4__GCA_000739735.1)
  0  0.0000   1796.542039  x:  0.43829   0.68813  
  1 99.0000   1769.964337  x:  0.44360   0.16612  
  2 53.2287   1769.896798  x:  0.45946   0.16370  
  3  8.7863   1769.896373  x:  0.45955   0.16465  
  4  0.0087   1769.896372  x:  0.45952   0.16465  
  5  0.0000   1769.896372  x:  0.45952   0.16465  

29 (OMP4__GCA_000745015.1) ... 24 (OMP4__GCA_000473465.1)
  0  0.0000   1831.536272  x:  0.50997   0.78682  
  1 99.0000   1815.351991  x:  0.34512   0.33650  
  2 50.8265   1811.707936  x:  0.35402   0.21004  
  3 277.5668   1805.678121  x:  0.48775   0.22700  
  4  0.1593   1805.571111  x:  0.49109   0.20835  
  5  0.0297   1805.570321  x:  0.49286   0.20839  
  6  0.0012   1805.570321  x:  0.49286   0.20837  
  7  0.0000   1805.570321  x:  0.49285   0.20837  

29 (OMP4__GCA_000745015.1) ... 25 (OMP4__GCA_000173575.1)
  0  0.0000   1801.146273  x:  0.39703   0.87556  
  1 99.0000   1794.715413  x:  0.57121   0.60046  
  2 45.7707   1782.949306  x:  0.58337   0.22706  
  3 153.3819   1778.276517  x:  0.44172   0.24899  
  4  0.1109   1778.264187  x:  0.44155   0.24176  
  5  0.0309   1778.264181  x:  0.44142   0.24172  
  6  0.0002   1778.264181  x:  0.44142   0.24170  

29 (OMP4__GCA_000745015.1) ... 26 (OMP4__GCA_000372945.1)
  0  0.0000   1796.840304  x:  0.49401   0.76524  
  1 99.0000   1789.863978  x:  0.35661   0.59147  
  2 55.8947   1777.254788  x:  0.34808   0.23074  
  3 123.3928   1774.248755  x:  0.43981   0.20380  
  4  0.1057   1774.169702  x:  0.44247   0.21939  
  5  0.0793   1774.169578  x:  0.44311   0.21919  
  6  0.0005   1774.169578  x:  0.44311   0.21918  

29 (OMP4__GCA_000745015.1) ... 27 (OMP4__GCA_000092885.1)
  0  0.0000   1815.567003  x:  0.45594   0.83005  
  1 99.0000   1788.122937  x:  0.43951   0.21005  
  2 46.6495   1787.904201  x:  0.46617   0.19977  
  3 17.5998   1787.885931  x:  0.46860   0.20648  
  4  0.0615   1787.885923  x:  0.46876   0.20641  
  5  0.0002   1787.885923  x:  0.46876   0.20641  

29 (OMP4__GCA_000745015.1) ... 28 (OMP4__GCA_000372985.1)
  0  0.0000   1821.969619  x:  0.49157   0.96266  
  1 99.0000   1810.942155  x:  0.32661   0.61075  
  2 48.1469   1797.522128  x:  0.30589   0.23305  
  3 318.8458   1790.076524  x:  0.41341   0.15748  
  4  0.1845   1788.057571  x:  0.44996   0.21793  
  5  0.3984   1787.936786  x:  0.46960   0.20869  
  6  0.0127   1787.934904  x:  0.46868   0.20659  
  7  0.0017   1787.934901  x:  0.46857   0.20660  
  8  0.0001   1787.934901  x:  0.46857   0.20660  

30 (OMP4__GCA_001294705.1) ... 1 (OMP4__GCA_000198775.1)
  0  0.0000   2144.605366  x:  1.27412   0.77745  
  1 99.0000   2115.947965  x:  1.01246   0.30169  
  2 69.8202   2115.055560  x:  1.05380   0.25179  
  3 29.6433   2113.869432  x:  1.16275   0.26439  
  4  0.2149   2113.837558  x:  1.17386   0.25462  
  5  0.0136   2113.837426  x:  1.17519   0.25464  
  6  0.0012   2113.837426  x:  1.17520   0.25463  
  7  0.0000   2113.837426  x:  1.17519   0.25463  

30 (OMP4__GCA_001294705.1) ... 2 (OMP4__GCA_000236065.1)
  0  0.0000   2058.038808  x:  0.96417   0.92740  
  1 99.0000   2036.676769  x:  0.67717   0.43244  
  2 55.8718   2032.337896  x:  0.69105   0.28005  
  3 136.4192   2026.067913  x:  0.90604   0.27536  
  4  0.2354   2025.990848  x:  0.90976   0.25878  
  5  0.0309   2025.990013  x:  0.91265   0.25849  
  6  0.0020   2025.990013  x:  0.91264   0.25850  
  7  0.0000   2025.990013  x:  0.91264   0.25850  

30 (OMP4__GCA_001294705.1) ... 3 (OMP4__GCA_000698555.1)
  0  0.0000   2011.457921  x:  0.75782   0.62690  
  1 99.0000   1994.958462  x:  0.82646   0.25080  
  2 56.0201   1994.931757  x:  0.84038   0.25236  
  3  3.8703   1994.928893  x:  0.84234   0.24940  
  4  0.0136   1994.928892  x:  0.84238   0.24935  
  5  0.0001   1994.928892  x:  0.84238   0.24935  

30 (OMP4__GCA_001294705.1) ... 4 (OMP4__GCA_000818655.1)
  0  0.0000   2049.491587  x:  0.84972   0.87065  
  1 99.0000   2015.211270  x:  0.81180   0.24215  
  2 57.6282   2014.428589  x:  0.87982   0.21063  
  3 24.2686   2014.146178  x:  0.90678   0.22834  
  4  0.2370   2014.143536  x:  0.91139   0.22647  
  5  0.0040   2014.143530  x:  0.91127   0.22639  
  6  0.0001   2014.143530  x:  0.91127   0.22639  

30 (OMP4__GCA_001294705.1) ... 5 (OMP4__GCA_000729995.1)
  0  0.0000   2108.443649  x:  1.06077   0.92155  
  1 99.0000   2057.149866  x:  0.85845   0.22316  
  2 73.3807   2055.954794  x:  0.89471   0.18147  
  3 56.3417   2052.034294  x:  1.08508   0.19670  
  4  0.4786   2051.862443  x:  1.10741   0.17953  
  5  0.0234   2051.858180  x:  1.11521   0.17956  
  6  0.0057   2051.858170  x:  1.11531   0.17943  
  7  0.0002   2051.858170  x:  1.11530   0.17943  

30 (OMP4__GCA_001294705.1) ... 6 (OMP4__GCA_000698595.1)
  0  0.0000   2011.902806  x:  0.68920   0.89091  
  1 99.0000   1983.390959  x:  1.01201   0.22968  
  2 57.0300   1982.643900  x:  0.99281   0.19354  
  3 51.2235   1979.388546  x:  0.81283   0.23788  
  4  0.2850   1979.388541  x:  0.81284   0.23799  
  5  0.0001   1979.388541  x:  0.81284   0.23799  

30 (OMP4__GCA_001294705.1) ... 7 (OMP4__GCA_000751215.1)
  0  0.0000   2005.819507  x:  0.71665   0.82850  
  1 99.0000   1978.424860  x:  0.86647   0.23880  
  2 53.3201   1978.195662  x:  0.83911   0.22317  
  3 15.2942   1977.998150  x:  0.80523   0.24114  
  4  0.1546   1977.997839  x:  0.80617   0.24178  
  5  0.0011   1977.997837  x:  0.80606   0.24184  

30 (OMP4__GCA_001294705.1) ... 8 (OMP4__GCA_000402035.1)
  0  0.0000   2002.883061  x:  0.68381   0.90180  
  1 99.0000   1961.404012  x:  0.94944   0.18176  
  2 61.8234   1961.068626  x:  0.92983   0.16345  
  3 28.1658   1959.712496  x:  0.81506   0.19049  
  4  0.3297   1959.708686  x:  0.81696   0.19276  
  5  0.0025   1959.708638  x:  0.81633   0.19293  
  6  0.0008   1959.708638  x:  0.81633   0.19294  

30 (OMP4__GCA_001294705.1) ... 9 (OMP4__GCA_000828875.1)
  0  0.0000   1982.224041  x:  0.80208   0.69322  
  1 99.0000   1961.417992  x:  0.63220   0.27237  
  2 62.0655   1959.948391  x:  0.66620   0.21231  
  3 63.1027   1958.017272  x:  0.76446   0.23533  
  4  0.1959   1957.951812  x:  0.77536   0.22220  
  5  0.0155   1957.951637  x:  0.77638   0.22239  
  6  0.0009   1957.951637  x:  0.77640   0.22237  

30 (OMP4__GCA_001294705.1) ... 10 (OMP4__GCA_001278535.1)
  0  0.0000   1993.195388  x:  0.81945   0.84285  
  1 99.0000   1969.173827  x:  0.56742   0.33328  
  2 60.3931   1966.062602  x:  0.58371   0.22899  
  3 148.5849   1959.839255  x:  0.77040   0.24084  
  4  0.2337   1959.690250  x:  0.77741   0.22024  
  5  0.0298   1959.688129  x:  0.78149   0.22009  
  6  0.0028   1959.688128  x:  0.78147   0.22008  
  7  0.0000   1959.688128  x:  0.78146   0.22008  

30 (OMP4__GCA_001294705.1) ... 11 (OMP4__GCA_000256585.3)
  0  0.0000   2020.216073  x:  0.87073   0.80205  
  1 99.0000   1990.040851  x:  0.66640   0.26010  
  2 64.5870   1988.449611  x:  0.69628   0.20146  
  3 79.5980   1984.883031  x:  0.84323   0.22270  
  4  0.2816   1984.752721  x:  0.85732   0.20517  
  5  0.0205   1984.751316  x:  0.86069   0.20541  
  6  0.0026   1984.751313  x:  0.86074   0.20533  
  7  0.0001   1984.751313  x:  0.86074   0.20533  

30 (OMP4__GCA_001294705.1) ... 12 (OMP4__GCA_000698575.1)
  0  0.0000   2028.742635  x:  0.94231   0.84097  
  1 99.0000   1997.830699  x:  0.62706   0.31292  
  2 70.7589   1994.629113  x:  0.64223   0.21552  
  3 133.4646   1987.508786  x:  0.86374   0.21773  
  4  0.2634   1987.368881  x:  0.87012   0.19999  
  5  0.0282   1987.366278  x:  0.87523   0.19965  
  6  0.0033   1987.366278  x:  0.87518   0.19964  
  7  0.0000   1987.366278  x:  0.87518   0.19965  

30 (OMP4__GCA_001294705.1) ... 13 (OMP4__GCA_000773055.1)
  0  0.0000   2026.070960  x:  0.90322   0.88662  
  1 99.0000   1996.085437  x:  0.60646   0.32226  
  2 65.0702   1992.880764  x:  0.62033   0.22177  
  3 156.1939   1984.907297  x:  0.84926   0.22486  
  4  0.2687   1984.754193  x:  0.85552   0.20570  
  5  0.0301   1984.751313  x:  0.86079   0.20533  
  6  0.0034   1984.751313  x:  0.86074   0.20533  
  7  0.0000   1984.751313  x:  0.86074   0.20533  

30 (OMP4__GCA_001294705.1) ... 14 (OMP4__GCA_000648925.1)
  0  0.0000   2010.061103  x:  0.83907   0.98699  
  1 99.0000   1985.456440  x:  0.54194   0.41245  
  2 56.7896   1980.192305  x:  0.54170   0.25020  
  3 240.5625   1968.770058  x:  0.80298   0.21699  
  4  0.2509   1968.767621  x:  0.80302   0.21946  
  5  0.0065   1968.767616  x:  0.80284   0.21942  
  6  0.0001   1968.767616  x:  0.80281   0.21945  

30 (OMP4__GCA_001294705.1) ... 15 (OMP4__GCA_000020045.1)
  0  0.0000   1951.389086  x:  0.68100   0.67314  
  1 99.0000   1899.950440  x:  0.70756   0.12999  
  2 89.9739   1899.028471  x:  0.78926   0.11270  
  3 24.4881   1898.859495  x:  0.80352   0.12199  
  4  0.2311   1898.858225  x:  0.80699   0.12134  
  5  0.0028   1898.858222  x:  0.80691   0.12130  
  6  0.0001   1898.858222  x:  0.80691   0.12130  
  7  0.0000   1898.858222  x:  0.80691   0.12130  

30 (OMP4__GCA_001294705.1) ... 16 (OMP4__GCA_001319865.1)
  0  0.0000   1938.109828  x:  0.68296   0.79581  
  1 99.0000   1898.798601  x:  0.55828   0.19202  
  2 67.9001   1897.644183  x:  0.58912   0.15381  
  3 72.2527   1895.062895  x:  0.69429   0.17678  
  4  0.3450   1894.977988  x:  0.70710   0.16528  
  5  0.0135   1894.977695  x:  0.70835   0.16549  
  6  0.0011   1894.977694  x:  0.70839   0.16546  
  7  0.0000   1894.977694  x:  0.70839   0.16546  

30 (OMP4__GCA_001294705.1) ... 17 (OMP4__GCA_000519245.1)
  0  0.0000   1969.315305  x:  0.79952   0.76413  
  1 99.0000   1931.875066  x:  0.56894   0.21737  
  2 77.2410   1930.086335  x:  0.59065   0.16364  
  3 110.0039   1924.720087  x:  0.76356   0.18013  
  4  0.2841   1924.532511  x:  0.77562   0.16261  
  5  0.0214   1924.529005  x:  0.78097   0.16265  
  6  0.0038   1924.529003  x:  0.78097   0.16259  
  7  0.0001   1924.529003  x:  0.78096   0.16259  
  8  0.0000   1924.529003  x:  0.78096   0.16259  
  9  0.0000   1924.529003  x:  0.78096   0.16259  

30 (OMP4__GCA_001294705.1) ... 18 (OMP4__GCA_001319905.1)
  0  0.0000   1973.683824  x:  0.86098   0.85098  
  1 99.0000   1944.442371  x:  0.51343   0.39396  
  2 79.1016   1936.120039  x:  0.50521   0.20669  
  3 200.2056   1925.594447  x:  0.73982   0.15681  
  4  0.2497   1925.259883  x:  0.74757   0.17798  
  5  0.0903   1925.256346  x:  0.75290   0.17706  
  6  0.0031   1925.256337  x:  0.75281   0.17696  
  7  0.0001   1925.256337  x:  0.75282   0.17696  

30 (OMP4__GCA_001294705.1) ... 19 (OMP4__GCA_000739835.1)
  0  0.0000   1978.109659  x:  0.85775   0.84767  
  1 99.0000   1946.839343  x:  0.51204   0.35365  
  2 78.1714   1940.283567  x:  0.50838   0.20049  
  3 212.3740   1929.073522  x:  0.76062   0.16166  
  4  0.2533   1928.984285  x:  0.76263   0.17287  
  5  0.0376   1928.984215  x:  0.76339   0.17275  
  6  0.0004   1928.984214  x:  0.76339   0.17275  
  7  0.0000   1928.984214  x:  0.76339   0.17275  

30 (OMP4__GCA_001294705.1) ... 20 (OMP4__GCA_000522545.2)
  0  0.0000   1980.742263  x:  0.79820   0.89238  
  1 99.0000   1943.187689  x:  0.51313   0.26254  
  2 69.8055   1940.410146  x:  0.52388   0.18356  
  3 209.3278   1930.297223  x:  0.76017   0.18974  
  4  0.2833   1930.099201  x:  0.76577   0.17098  
  5  0.0275   1930.095875  x:  0.77108   0.17060  
  6  0.0032   1930.095875  x:  0.77103   0.17063  
  7  0.0001   1930.095875  x:  0.77102   0.17063  

30 (OMP4__GCA_001294705.1) ... 21 (OMP4__GCA_000265115.1)
  0  0.0000   1973.523499  x:  0.84199   0.89576  
  1 99.0000   1947.704990  x:  0.50910   0.45503  
  2 74.3236   1937.166749  x:  0.49312   0.21867  
  3 207.4499   1926.722551  x:  0.70173   0.15274  
  4  0.2525   1925.641745  x:  0.72605   0.18985  
  5  0.2096   1925.596789  x:  0.74397   0.18542  
  6  0.0105   1925.596461  x:  0.74358   0.18472  
  7  0.0006   1925.596461  x:  0.74356   0.18473  

30 (OMP4__GCA_001294705.1) ... 22 (OMP4__GCA_000281995.2)
  0  0.0000   1967.805862  x:  0.71578   0.86052  
  1 99.0000   1928.494025  x:  0.60760   0.20801  
  2 61.6989   1927.445901  x:  0.64451   0.16954  
  3 57.5734   1925.644196  x:  0.73183   0.19367  
  4  0.3714   1925.596484  x:  0.74319   0.18467  
  5  0.0111   1925.596461  x:  0.74355   0.18473  
  6  0.0003   1925.596461  x:  0.74356   0.18473  

30 (OMP4__GCA_001294705.1) ... 23 (OMP4__GCA_000739735.1)
  0  0.0000   1827.986313  x:  0.42652   0.94694  
  1 99.0000   1819.072913  x:  0.67735   0.52691  
  2 46.5133   1806.956457  x:  0.70609   0.18485  
  3 216.8392   1798.118116  x:  0.48621   0.24377  
  4  0.1517   1797.821345  x:  0.48102   0.21148  
  5  0.1247   1797.821176  x:  0.48183   0.21123  
  6  0.0014   1797.821176  x:  0.48183   0.21125  
  7  0.0000   1797.821176  x:  0.48183   0.21125  
  8  0.0000   1797.821176  x:  0.48183   0.21125  

30 (OMP4__GCA_001294705.1) ... 24 (OMP4__GCA_000473465.1)
  0  0.0000   1844.594403  x:  0.57748   0.86029  
  1 99.0000   1836.548010  x:  0.41314   0.68420  
  2 59.1463   1819.449857  x:  0.39464   0.23367  
  3 105.6179   1816.203849  x:  0.48883   0.18777  
  4  0.1355   1815.765919  x:  0.50323   0.21924  
  5  0.2289   1815.759963  x:  0.50803   0.21730  
  6  0.0037   1815.759935  x:  0.50787   0.21706  
  7  0.0002   1815.759935  x:  0.50787   0.21706  

30 (OMP4__GCA_001294705.1) ... 25 (OMP4__GCA_000173575.1)
  0  0.0000   1802.662496  x:  0.44219   0.70406  
  1 99.0000   1785.076160  x:  0.45183   0.22811  
  2 43.2874   1785.069549  x:  0.45672   0.22790  
  3  2.7312   1785.069524  x:  0.45674   0.22759  
  4  0.0018   1785.069524  x:  0.45673   0.22759  

30 (OMP4__GCA_001294705.1) ... 26 (OMP4__GCA_000372945.1)
  0  0.0000   1793.021408  x:  0.48832   0.72223  
  1 99.0000   1786.685619  x:  0.35845   0.55814  
  2 54.0298   1776.449799  x:  0.35574   0.23860  
  3 113.1612   1774.022886  x:  0.44037   0.22293  
  4  0.0922   1774.012116  x:  0.44078   0.22926  
  5  0.0256   1774.012114  x:  0.44082   0.22919  
  6  0.0001   1774.012114  x:  0.44083   0.22920  

30 (OMP4__GCA_001294705.1) ... 27 (OMP4__GCA_000092885.1)
  0  0.0000   1810.008895  x:  0.40336   0.67515  
  1 99.0000   1800.903177  x:  0.61429   0.38304  
  2 59.0345   1794.682799  x:  0.61404   0.19490  
  3 139.0357   1790.321165  x:  0.47121   0.22816  
  4  0.1182   1790.256094  x:  0.46889   0.21372  
  5  0.0324   1790.256056  x:  0.46927   0.21361  
  6  0.0005   1790.256056  x:  0.46927   0.21361  

30 (OMP4__GCA_001294705.1) ... 28 (OMP4__GCA_000372985.1)
  0  0.0000   1820.112411  x:  0.40749   0.96727  
  1 99.0000   1812.851261  x:  0.60038   0.69337  
  2 51.3715   1793.424965  x:  0.62629   0.19975  
  3 153.6072   1787.933047  x:  0.46455   0.22277  
  4  0.1141   1787.920251  x:  0.46448   0.21628  
  5  0.0428   1787.920239  x:  0.46427   0.21625  
  6  0.0003   1787.920239  x:  0.46427   0.21623  

30 (OMP4__GCA_001294705.1) ... 29 (OMP4__GCA_000745015.1)
  0  0.0000   1793.189521  x:  0.44995   0.82796  
  1 99.0000   1780.051457  x:  0.29814   0.40052  
  2 45.9604   1774.859815  x:  0.29897   0.21966  
  3 376.3941   1767.435686  x:  0.43927   0.20975  
  4  0.1400   1767.434732  x:  0.43928   0.20801  
  5  0.0045   1767.434732  x:  0.43932   0.20798  
  6  0.0000   1767.434731  x:  0.43932   0.20799  

31 (OMP4__GCA_000685055.1) ... 1 (OMP4__GCA_000198775.1)
  0  0.0000   2145.711055  x:  1.11412   0.89388  
  1 99.0000   2108.034361  x:  1.01008   0.26152  
  2 63.6845   2106.932818  x:  1.07844   0.21678  
  3 30.8048   2105.659027  x:  1.17708   0.23818  
  4  0.4340   2105.615309  x:  1.19641   0.22828  
  5  0.0160   2105.615288  x:  1.19685   0.22836  
  6  0.0004   2105.615288  x:  1.19687   0.22835  

31 (OMP4__GCA_000685055.1) ... 2 (OMP4__GCA_000236065.1)
  0  0.0000   2022.604915  x:  0.87100   0.82665  
  1 99.0000   2002.428230  x:  0.65651   0.34779  
  2 54.6648   2000.130295  x:  0.68549   0.25466  
  3 93.7057   1996.554432  x:  0.83147   0.27749  
  4  0.2229   1996.424434  x:  0.84321   0.25570  
  5  0.0265   1996.423254  x:  0.84625   0.25590  
  6  0.0024   1996.423253  x:  0.84627   0.25583  
  7  0.0001   1996.423253  x:  0.84627   0.25583  

31 (OMP4__GCA_000685055.1) ... 3 (OMP4__GCA_000698555.1)
  0  0.0000   2002.865540  x:  0.71768   0.85107  
  1 99.0000   1977.029178  x:  0.84359   0.25423  
  2 49.9037   1976.863910  x:  0.81644   0.24157  
  3 11.9108   1976.758404  x:  0.79462   0.25706  
  4  0.1220   1976.757758  x:  0.79622   0.25785  
  5  0.0018   1976.757755  x:  0.79611   0.25793  
  6  0.0001   1976.757755  x:  0.79611   0.25793  

31 (OMP4__GCA_000685055.1) ... 4 (OMP4__GCA_000818655.1)
  0  0.0000   2036.172167  x:  0.81010   0.95633  
  1 99.0000   2000.549071  x:  0.77684   0.25095  
  2 51.8201   1999.885445  x:  0.83940   0.22200  
  3 22.7503   1999.694674  x:  0.85887   0.23857  
  4  0.2180   1999.693553  x:  0.86178   0.23736  
  5  0.0026   1999.693551  x:  0.86171   0.23730  

31 (OMP4__GCA_000685055.1) ... 5 (OMP4__GCA_000729995.1)
  0  0.0000   2086.727055  x:  1.14547   0.85850  
  1 99.0000   2034.758960  x:  0.78320   0.23755  
  2 87.3921   2033.071687  x:  0.80616   0.18431  
  3 80.0678   2027.294836  x:  1.04249   0.18797  
  4  0.3423   2027.111461  x:  1.05622   0.17106  
  5  0.0248   2027.105219  x:  1.06599   0.17058  
  6  0.0063   2027.105216  x:  1.06590   0.17053  
  7  0.0001   2027.105216  x:  1.06589   0.17053  

31 (OMP4__GCA_000685055.1) ... 6 (OMP4__GCA_000698595.1)
  0  0.0000   1976.825981  x:  0.75265   0.72720  
  1 99.0000   1957.753808  x:  0.63898   0.28021  
  2 53.4025   1956.636902  x:  0.68233   0.22838  
  3 47.5317   1955.651330  x:  0.74420   0.25545  
  4  0.1874   1955.626957  x:  0.75273   0.24741  
  5  0.0097   1955.626954  x:  0.75265   0.24734  
  6  0.0001   1955.626954  x:  0.75265   0.24735  

31 (OMP4__GCA_000685055.1) ... 7 (OMP4__GCA_000751215.1)
  0  0.0000   1977.509543  x:  0.66515   0.78365  
  1 99.0000   1955.196340  x:  0.83633   0.25010  
  2 52.2750   1954.736279  x:  0.80658   0.22286  
  3 26.4391   1954.134884  x:  0.74544   0.25004  
  4  0.1866   1954.134110  x:  0.74661   0.25126  
  5  0.0016   1954.134101  x:  0.74639   0.25138  
  6  0.0003   1954.134101  x:  0.74639   0.25138  

31 (OMP4__GCA_000685055.1) ... 8 (OMP4__GCA_000402035.1)
  0  0.0000   1991.136808  x:  0.72939   0.91941  
  1 99.0000   1949.814904  x:  0.69969   0.21049  
  2 57.1440   1949.086185  x:  0.75698   0.18256  
  3 27.2299   1948.758696  x:  0.78491   0.19976  
  4  0.3016   1948.755521  x:  0.78937   0.19787  
  5  0.0039   1948.755514  x:  0.78924   0.19779  
  6  0.0001   1948.755514  x:  0.78924   0.19779  

31 (OMP4__GCA_000685055.1) ... 9 (OMP4__GCA_000828875.1)
  0  0.0000   1965.106356  x:  0.75531   0.70626  
  1 99.0000   1942.880664  x:  0.60543   0.25928  
  2 61.2802   1941.503561  x:  0.64069   0.20399  
  3 63.6542   1939.657413  x:  0.73193   0.22900  
  4  0.2094   1939.596909  x:  0.74291   0.21680  
  5  0.0141   1939.596819  x:  0.74360   0.21696  
  6  0.0006   1939.596819  x:  0.74362   0.21694  
  7  0.0000   1939.596819  x:  0.74362   0.21694  

31 (OMP4__GCA_000685055.1) ... 10 (OMP4__GCA_001278535.1)
  0  0.0000   1974.861661  x:  0.69870   0.89148  
  1 99.0000   1940.260201  x:  0.68421   0.22575  
  2 53.1702   1939.819765  x:  0.73503   0.20766  
  3 18.5778   1939.761811  x:  0.74203   0.21776  
  4  0.1167   1939.761717  x:  0.74282   0.21750  
  5  0.0007   1939.761717  x:  0.74281   0.21749  

31 (OMP4__GCA_000685055.1) ... 11 (OMP4__GCA_000256585.3)
  0  0.0000   2001.709299  x:  0.86306   0.94047  
  1 99.0000   1978.870112  x:  0.54929   0.46853  
  2 63.9030   1970.583818  x:  0.54066   0.24789  
  3 201.2328   1960.084520  x:  0.78331   0.18794  
  4  0.2469   1959.744829  x:  0.79134   0.21292  
  5  0.1075   1959.742525  x:  0.79573   0.21203  
  6  0.0026   1959.742520  x:  0.79567   0.21193  
  7  0.0001   1959.742520  x:  0.79567   0.21193  

31 (OMP4__GCA_000685055.1) ... 12 (OMP4__GCA_000698575.1)
  0  0.0000   2000.525476  x:  0.67517   0.86410  
  1 99.0000   1965.019613  x:  0.96830   0.19465  
  2 62.5780   1964.558483  x:  0.94898   0.17098  
  3 36.0531   1962.547552  x:  0.80824   0.20373  
  4  0.2946   1962.544903  x:  0.80952   0.20584  
  5  0.0021   1962.544876  x:  0.80905   0.20596  
  6  0.0006   1962.544876  x:  0.80905   0.20596  

31 (OMP4__GCA_000685055.1) ... 13 (OMP4__GCA_000773055.1)
  0  0.0000   2003.335540  x:  0.75870   1.01552  
  1 99.0000   1962.848846  x:  0.65012   0.24529  
  2 51.8697   1961.685644  x:  0.68783   0.19777  
  3 67.8747   1959.798377  x:  0.78294   0.22309  
  4  0.4092   1959.742581  x:  0.79507   0.21181  
  5  0.0132   1959.742520  x:  0.79566   0.21194  
  6  0.0005   1959.742520  x:  0.79567   0.21193  

31 (OMP4__GCA_000685055.1) ... 14 (OMP4__GCA_000648925.1)
  0  0.0000   1978.539932  x:  0.74847   0.81622  
  1 99.0000   1950.147018  x:  0.61522   0.25105  
  2 56.7037   1948.854832  x:  0.65094   0.19953  
  3 68.6771   1946.805070  x:  0.74750   0.22616  
  4  0.2801   1946.739468  x:  0.75954   0.21363  
  5  0.0142   1946.739376  x:  0.76023   0.21380  
  6  0.0006   1946.739376  x:  0.76025   0.21377  
  7  0.0000   1946.739376  x:  0.76025   0.21378  

31 (OMP4__GCA_000685055.1) ... 15 (OMP4__GCA_000020045.1)
  0  0.0000   1931.125878  x:  0.78277   0.73488  
  1 99.0000   1896.436944  x:  0.48190   0.25398  
  2 86.4764   1892.676710  x:  0.49147   0.16390  
  3 178.8138   1884.041003  x:  0.70580   0.16109  
  4  0.2383   1883.951980  x:  0.70874   0.14985  
  5  0.0209   1883.950834  x:  0.71172   0.14962  
  6  0.0018   1883.950833  x:  0.71170   0.14964  
  7  0.0000   1883.950833  x:  0.71170   0.14964  
  8  0.0000   1883.950833  x:  0.71170   0.14964  

31 (OMP4__GCA_000685055.1) ... 16 (OMP4__GCA_001319865.1)
  0  0.0000   1945.920134  x:  0.71525   0.87612  
  1 99.0000   1903.956354  x:  0.48979   0.21700  
  2 70.0151   1902.035363  x:  0.50561   0.16059  
  3 179.2249   1893.909942  x:  0.70399   0.17829  
  4  0.3076   1893.648391  x:  0.71455   0.15761  
  5  0.0243   1893.642518  x:  0.72116   0.15757  
  6  0.0042   1893.642513  x:  0.72114   0.15749  
  7  0.0001   1893.642513  x:  0.72113   0.15749  

31 (OMP4__GCA_000685055.1) ... 17 (OMP4__GCA_000519245.1)
  0  0.0000   1978.709066  x:  0.79646   1.01193  
  1 99.0000   1942.032038  x:  0.45099   0.35242  
  2 70.2894   1935.584162  x:  0.44119   0.19980  
  3 389.1658   1917.011876  x:  0.71943   0.12822  
  4  0.2786   1915.639840  x:  0.74143   0.16465  
  5  0.1808   1915.553547  x:  0.76818   0.16018  
  6  0.0129   1915.552579  x:  0.76771   0.15912  
  7  0.0009   1915.552579  x:  0.76770   0.15911  
  8  0.0000   1915.552579  x:  0.76770   0.15911  

31 (OMP4__GCA_000685055.1) ... 18 (OMP4__GCA_001319905.1)
  0  0.0000   1964.271084  x:  0.62034   0.91613  
  1 99.0000   1919.240019  x:  0.90192   0.16292  
  2 63.9253   1918.812640  x:  0.88477   0.14299  
  3 40.0884   1916.290636  x:  0.73399   0.17271  
  4  0.3818   1916.284751  x:  0.73575   0.17551  
  5  0.0027   1916.284683  x:  0.73505   0.17567  
  6  0.0009   1916.284683  x:  0.73505   0.17567  

31 (OMP4__GCA_000685055.1) ... 19 (OMP4__GCA_000739835.1)
  0  0.0000   1970.080528  x:  0.83928   0.91546  
  1 99.0000   1942.822596  x:  0.49636   0.46673  
  2 76.5397   1930.682792  x:  0.47456   0.21130  
  3 223.4496   1919.867281  x:  0.66049   0.13806  
  4  0.2680   1917.672214  x:  0.70593   0.18546  
  5  0.3224   1917.499540  x:  0.74023   0.17613  
  6  0.0190   1917.497059  x:  0.73904   0.17436  
  7  0.0017   1917.497054  x:  0.73884   0.17437  
  8  0.0002   1917.497054  x:  0.73884   0.17437  

31 (OMP4__GCA_000685055.1) ... 20 (OMP4__GCA_000522545.2)
  0  0.0000   1953.721827  x:  0.73569   0.90014  
  1 99.0000   1919.716949  x:  0.46798   0.27789  
  2 66.3819   1916.581173  x:  0.47681   0.18811  
  3 248.7997   1905.979140  x:  0.70365   0.19311  
  4  0.2621   1905.815731  x:  0.70822   0.17537  
  5  0.0277   1905.812786  x:  0.71287   0.17505  
  6  0.0028   1905.812785  x:  0.71283   0.17508  
  7  0.0001   1905.812785  x:  0.71282   0.17508  

31 (OMP4__GCA_000685055.1) ... 21 (OMP4__GCA_000265115.1)
  0  0.0000   1952.677322  x:  0.76624   0.87207  
  1 99.0000   1924.797644  x:  0.46873   0.35627  
  2 70.1319   1918.804820  x:  0.46753   0.20531  
  3 251.3248   1907.204821  x:  0.71014   0.17492  
  4  0.2383   1907.187673  x:  0.71048   0.18033  
  5  0.0158   1907.187669  x:  0.71030   0.18035  
  6  0.0001   1907.187669  x:  0.71030   0.18035  
  7  0.0000   1907.187669  x:  0.71030   0.18035  
  8  0.0000   1907.187669  x:  0.71030   0.18035  

31 (OMP4__GCA_000685055.1) ... 22 (OMP4__GCA_000281995.2)
  0  0.0000   1952.411528  x:  0.79843   0.84703  
  1 99.0000   1926.172547  x:  0.48404   0.40148  
  2 75.3720   1917.790543  x:  0.47672   0.20804  
  3 212.5622   1907.451474  x:  0.70075   0.16138  
  4  0.2350   1907.189552  x:  0.70666   0.18106  
  5  0.0809   1907.187672  x:  0.71034   0.18042  
  6  0.0022   1907.187669  x:  0.71029   0.18035  
  7  0.0001   1907.187669  x:  0.71030   0.18035  

31 (OMP4__GCA_000685055.1) ... 23 (OMP4__GCA_000739735.1)
  0  0.0000   1831.077743  x:  0.45017   0.96125  
  1 99.0000   1810.457387  x:  0.65811   0.24364  
  2 38.7913   1809.369310  x:  0.64421   0.18777  
  3 133.0819   1804.124330  x:  0.48449   0.23351  
  4  0.2747   1804.122879  x:  0.48381   0.23132  
  5  0.0022   1804.122861  x:  0.48406   0.23122  
  6  0.0004   1804.122861  x:  0.48406   0.23121  

31 (OMP4__GCA_000685055.1) ... 24 (OMP4__GCA_000473465.1)
  0  0.0000   1852.257793  x:  0.50831   0.94586  
  1 99.0000   1823.248012  x:  0.42182   0.23582  
  2 42.8696   1822.292485  x:  0.44844   0.19050  
  3 92.4192   1820.733226  x:  0.51154   0.22266  
  4  0.2873   1820.700486  x:  0.51839   0.21350  
  5  0.0089   1820.700485  x:  0.51837   0.21345  
  6  0.0001   1820.700485  x:  0.51836   0.21345  

31 (OMP4__GCA_000685055.1) ... 25 (OMP4__GCA_000173575.1)
  0  0.0000   1828.195245  x:  0.52229   0.87542  
  1 99.0000   1822.117237  x:  0.38776   0.69222  
  2 47.9029   1808.413870  x:  0.37502   0.26122  
  3 122.3106   1805.139102  x:  0.47213   0.22078  
  4  0.1182   1804.947840  x:  0.47848   0.24630  
  5  0.1497   1804.946762  x:  0.48047   0.24557  
  6  0.0016   1804.946761  x:  0.48044   0.24550  
  7  0.0001   1804.946761  x:  0.48044   0.24550  

31 (OMP4__GCA_000685055.1) ... 26 (OMP4__GCA_000372945.1)
  0  0.0000   1796.640105  x:  0.45166   0.74829  
  1 99.0000   1785.558929  x:  0.33234   0.35075  
  2 40.8101   1782.982953  x:  0.34830   0.23529  
  3 214.5489   1779.919555  x:  0.43637   0.26830  
  4  0.1311   1779.812672  x:  0.44169   0.24686  
  5  0.0273   1779.812230  x:  0.44277   0.24606  
  6  0.0012   1779.812216  x:  0.44288   0.24626  
  7  0.0002   1779.812216  x:  0.44288   0.24626  

31 (OMP4__GCA_000685055.1) ... 27 (OMP4__GCA_000092885.1)
  0  0.0000   1812.783234  x:  0.40699   0.84769  
  1 99.0000   1807.412948  x:  0.56069   0.63538  
  2 46.4847   1795.518051  x:  0.56928   0.24456  
  3 118.3456   1792.576890  x:  0.45542   0.26224  
  4  0.0897   1792.571039  x:  0.45592   0.25699  
  5  0.0217   1792.570583  x:  0.45719   0.25698  
  6  0.0017   1792.570583  x:  0.45719   0.25697  
  7  0.0000   1792.570583  x:  0.45719   0.25697  
  8  0.0000   1792.570583  x:  0.45719   0.25697  

31 (OMP4__GCA_000685055.1) ... 28 (OMP4__GCA_000372985.1)
  0  0.0000   1804.675070  x:  0.48379   0.70602  
  1 99.0000   1798.978525  x:  0.36525   0.51071  
  2 44.3974   1792.733008  x:  0.37136   0.26656  
  3 128.1020   1790.590141  x:  0.45165   0.26987  
  4  0.0862   1790.577914  x:  0.45225   0.26187  
  5  0.0201   1790.577901  x:  0.45239   0.26204  
  6  0.0002   1790.577901  x:  0.45241   0.26202  

31 (OMP4__GCA_000685055.1) ... 29 (OMP4__GCA_000745015.1)
  0  0.0000   1786.768166  x:  0.37123   0.64615  
  1 99.0000   1781.251751  x:  0.51634   0.49056  
  2 58.9337   1772.575059  x:  0.51797   0.21871  
  3 94.3726   1770.992470  x:  0.43935   0.23499  
  4  0.0638   1770.980869  x:  0.43867   0.22840  
  5  0.0209   1770.980862  x:  0.43851   0.22841  
  6  0.0002   1770.980862  x:  0.43851   0.22841  

31 (OMP4__GCA_000685055.1) ... 30 (OMP4__GCA_001294705.1)
  0  0.0000   1648.662429  x:  0.24957   0.72405  
  1 99.0000   1614.325048  x:  0.51172   0.05552  
  2 60.0099   1613.970800  x:  0.50993   0.04330  
  3 211.5290   1600.832587  x:  0.28751   0.06045  
  4  0.2792   1600.828538  x:  0.28705   0.05890  
  5  0.0012   1600.828502  x:  0.28732   0.05884  
  6  0.0006   1600.828501  x:  0.28730   0.05881  
  7  0.0000   1600.828501  x:  0.28730   0.05881  
check convergence!


32 (OMP4__GCA_000714855.1) ... 1 (OMP4__GCA_000198775.1)
  0  0.0000   2136.055946  x:  1.31232   0.69340  
  1 99.0000   2105.821942  x:  1.06445   0.26233  
  2 79.3179   2105.378691  x:  1.09943   0.22996  
  3 18.6136   2104.805762  x:  1.17844   0.23722  
  4  0.1597   2104.795972  x:  1.18523   0.23224  
  5  0.0078   2104.795948  x:  1.18580   0.23226  
  6  0.0005   2104.795948  x:  1.18580   0.23226  

32 (OMP4__GCA_000714855.1) ... 2 (OMP4__GCA_000236065.1)
  0  0.0000   2026.885689  x:  0.68807   0.89955  
  1 99.0000   2005.716865  x:  1.16052   0.25894  
  2 59.8368   2004.085234  x:  1.15281   0.19494  
  3 92.7094   1996.603001  x:  0.84990   0.27360  
  4  0.2545   1996.508038  x:  0.84307   0.25710  
  5  0.0153   1996.507175  x:  0.84573   0.25622  
  6  0.0048   1996.507174  x:  0.84575   0.25627  
  7  0.0001   1996.507174  x:  0.84575   0.25627  

32 (OMP4__GCA_000714855.1) ... 3 (OMP4__GCA_000698555.1)
  0  0.0000   2007.833069  x:  0.73967   0.86360  
  1 99.0000   1979.633804  x:  0.80870   0.25036  
  2 50.5717   1979.633772  x:  0.80918   0.25041  
  3  0.1343   1979.633760  x:  0.80930   0.25022  

32 (OMP4__GCA_000714855.1) ... 4 (OMP4__GCA_000818655.1)
  0  0.0000   2037.831659  x:  0.88675   0.97039  
  1 99.0000   2010.235687  x:  0.61591   0.35412  
  2 55.7101   2007.315252  x:  0.63273   0.24964  
  3 158.8634   1999.972798  x:  0.84719   0.26229  
  4  0.2759   1999.786259  x:  0.85570   0.23798  
  5  0.0333   1999.782933  x:  0.86119   0.23772  
  6  0.0037   1999.782932  x:  0.86116   0.23769  
  7  0.0000   1999.782932  x:  0.86116   0.23770  

32 (OMP4__GCA_000714855.1) ... 5 (OMP4__GCA_000729995.1)
  0  0.0000   2078.403064  x:  1.00342   0.83535  
  1 99.0000   2030.607172  x:  0.83039   0.21039  
  2 78.3151   2029.466364  x:  0.86987   0.17150  
  3 49.8653   2026.410812  x:  1.02916   0.18741  
  4  0.4341   2026.283588  x:  1.05019   0.17320  
  5  0.0204   2026.281539  x:  1.05511   0.17339  
  6  0.0039   2026.281533  x:  1.05523   0.17330  
  7  0.0002   2026.281533  x:  1.05523   0.17330  

32 (OMP4__GCA_000714855.1) ... 6 (OMP4__GCA_000698595.1)
  0  0.0000   1980.376660  x:  0.74600   0.89062  
  1 99.0000   1957.909762  x:  0.57548   0.32012  
  2 48.7909   1956.110494  x:  0.60424   0.24278  
  3 107.3458   1952.859929  x:  0.72641   0.27556  
  4  0.2457   1952.748048  x:  0.73806   0.25544  
  5  0.0210   1952.747596  x:  0.73967   0.25575  
  6  0.0013   1952.747595  x:  0.73970   0.25570  
  7  0.0001   1952.747595  x:  0.73970   0.25570  

32 (OMP4__GCA_000714855.1) ... 7 (OMP4__GCA_000751215.1)
  0  0.0000   1984.389808  x:  0.79471   1.00789  
  1 99.0000   1970.478241  x:  0.54462   0.63292  
  2 52.2221   1959.184206  x:  0.52843   0.29323  
  3 169.0565   1951.748166  x:  0.71196   0.22520  
  4  0.2126   1951.250450  x:  0.72972   0.27080  
  5  0.1942   1951.220156  x:  0.73174   0.26003  
  6  0.0082   1951.219656  x:  0.73360   0.25991  
  7  0.0013   1951.219655  x:  0.73359   0.25992  
  8  0.0000   1951.219655  x:  0.73359   0.25992  
  9  0.0000   1951.219655  x:  0.73359   0.25992  

32 (OMP4__GCA_000714855.1) ... 8 (OMP4__GCA_000402035.1)
  0  0.0000   1993.041725  x:  0.78576   0.94275  
  1 99.0000   1958.296347  x:  0.55389   0.27329  
  2 59.7885   1956.183438  x:  0.57194   0.20171  
  3 166.2206   1948.723232  x:  0.77286   0.22085  
  4  0.3024   1948.487261  x:  0.78425   0.19724  
  5  0.0280   1948.482257  x:  0.79058   0.19725  
  6  0.0042   1948.482251  x:  0.79058   0.19715  
  7  0.0001   1948.482251  x:  0.79057   0.19715  

32 (OMP4__GCA_000714855.1) ... 9 (OMP4__GCA_000828875.1)
  0  0.0000   1965.190240  x:  0.68284   0.71771  
  1 99.0000   1939.731548  x:  0.72247   0.21946  
  2 57.7181   1939.673008  x:  0.74280   0.21900  
  3  5.9214   1939.671794  x:  0.74333   0.21723  
  4  0.0123   1939.671793  x:  0.74325   0.21722  
  5  0.0001   1939.671793  x:  0.74325   0.21722  

32 (OMP4__GCA_000714855.1) ... 10 (OMP4__GCA_001278535.1)
  0  0.0000   1973.427977  x:  0.81694   0.82195  
  1 99.0000   1952.489360  x:  0.53868   0.40279  
  2 65.6984   1946.748658  x:  0.54433   0.23722  
  3 158.2983   1939.851247  x:  0.74124   0.22404  
  4  0.2083   1939.836614  x:  0.74177   0.21810  
  5  0.0146   1939.836534  x:  0.74234   0.21772  
  6  0.0006   1939.836530  x:  0.74245   0.21777  
  7  0.0001   1939.836530  x:  0.74245   0.21777  

32 (OMP4__GCA_000714855.1) ... 11 (OMP4__GCA_000256585.3)
  0  0.0000   2000.739404  x:  0.86737   0.84454  
  1 99.0000   1974.259064  x:  0.57364   0.34451  
  2 67.0490   1970.201708  x:  0.58499   0.22378  
  3 158.9199   1962.546307  x:  0.80276   0.22095  
  4  0.2412   1962.454375  x:  0.80630   0.20605  
  5  0.0272   1962.453217  x:  0.80948   0.20577  
  6  0.0021   1962.453217  x:  0.80946   0.20578  
  7  0.0000   1962.453217  x:  0.80946   0.20578  
  8  0.0000   1962.453217  x:  0.80946   0.20578  

32 (OMP4__GCA_000714855.1) ... 12 (OMP4__GCA_000698575.1)
  0  0.0000   2009.681474  x:  0.82648   0.94585  
  1 99.0000   1975.437951  x:  0.57621   0.28371  
  2 60.0418   1973.194397  x:  0.59347   0.20782  
  3 164.1979   1965.435120  x:  0.80568   0.22387  
  4  0.3017   1965.202501  x:  0.81642   0.20023  
  5  0.0293   1965.197231  x:  0.82318   0.20011  
  6  0.0044   1965.197227  x:  0.82316   0.20003  
  7  0.0001   1965.197227  x:  0.82315   0.20003  

32 (OMP4__GCA_000714855.1) ... 13 (OMP4__GCA_000773055.1)
  0  0.0000   2003.536882  x:  0.90676   0.86696  
  1 99.0000   1978.306374  x:  0.57357   0.42041  
  2 71.1752   1971.218342  x:  0.57235   0.23503  
  3 163.1676   1962.485556  x:  0.80864   0.19775  
  4  0.2404   1962.453217  x:  0.80947   0.20580  
  5  0.0260   1962.453217  x:  0.80946   0.20578  
  6  0.0000   1962.453217  x:  0.80946   0.20578  

32 (OMP4__GCA_000714855.1) ... 14 (OMP4__GCA_000648925.1)
  0  0.0000   1974.916408  x:  0.85355   0.63806  
  1 99.0000   1953.272391  x:  0.63008   0.26934  
  2 73.0603   1951.587667  x:  0.65881   0.20398  
  3 62.6085   1949.617045  x:  0.76325   0.21976  
  4  0.1670   1949.555266  x:  0.77188   0.20745  
  5  0.0159   1949.554944  x:  0.77336   0.20758  
  6  0.0012   1949.554943  x:  0.77337   0.20756  
  7  0.0000   1949.554943  x:  0.77337   0.20756  

32 (OMP4__GCA_000714855.1) ... 15 (OMP4__GCA_000020045.1)
  0  0.0000   1939.593062  x:  0.76232   0.93948  
  1 99.0000   1913.172626  x:  0.44347   0.48496  
  2 75.6139   1898.421233  x:  0.41333   0.19645  
  3 279.6128   1887.704458  x:  0.54429   0.11776  
  4  0.2865   1882.134618  x:  0.63888   0.18153  
  5  0.5033   1881.373465  x:  0.70099   0.15618  
  6  0.0308   1881.368124  x:  0.69833   0.15403  
  7  0.0028   1881.367990  x:  0.69742   0.15431  
  8  0.0009   1881.367990  x:  0.69742   0.15431  
  9  0.0000   1881.367990  x:  0.69742   0.15431  
 10  0.0000   1881.367990  x:  0.69742   0.15431  

32 (OMP4__GCA_000714855.1) ... 16 (OMP4__GCA_001319865.1)
  0  0.0000   1943.717921  x:  0.79850   0.86555  
  1 99.0000   1915.188825  x:  0.46595   0.42157  
  2 80.7912   1904.148442  x:  0.44970   0.19631  
  3 232.8439   1892.864185  x:  0.64600   0.12966  
  4  0.2560   1891.169975  x:  0.68014   0.17063  
  5  0.2572   1891.054164  x:  0.70786   0.16351  
  6  0.0152   1891.053019  x:  0.70701   0.16238  
  7  0.0011   1891.053018  x:  0.70692   0.16239  
  8  0.0001   1891.053018  x:  0.70692   0.16239  

32 (OMP4__GCA_000714855.1) ... 17 (OMP4__GCA_000519245.1)
  0  0.0000   1962.505151  x:  0.69900   0.86345  
  1 99.0000   1915.214961  x:  0.63138   0.18210  
  2 66.8648   1914.259636  x:  0.67578   0.15024  
  3 44.5446   1913.126078  x:  0.74252   0.16989  
  4  0.4316   1913.098568  x:  0.75277   0.16404  
  5  0.0091   1913.098568  x:  0.75277   0.16402  
  6  0.0000   1913.098568  x:  0.75277   0.16403  

32 (OMP4__GCA_000714855.1) ... 18 (OMP4__GCA_001319905.1)
  0  0.0000   1950.716978  x:  0.68073   0.71179  
  1 99.0000   1917.096345  x:  0.66340   0.18475  
  2 67.1513   1916.507494  x:  0.72024   0.16475  
  3 22.2120   1916.376256  x:  0.73330   0.17634  
  4  0.1442   1916.376009  x:  0.73457   0.17593  
  5  0.0011   1916.376009  x:  0.73455   0.17591  

32 (OMP4__GCA_000714855.1) ... 19 (OMP4__GCA_000739835.1)
  0  0.0000   1951.582359  x:  0.74446   0.68340  
  1 99.0000   1920.931026  x:  0.59504   0.20616  
  2 73.3357   1919.725252  x:  0.62790   0.16414  
  3 61.4247   1917.655718  x:  0.72568   0.18503  
  4  0.2506   1917.589245  x:  0.73729   0.17446  
  5  0.0131   1917.589055  x:  0.73831   0.17464  
  6  0.0009   1917.589055  x:  0.73834   0.17461  

32 (OMP4__GCA_000714855.1) ... 20 (OMP4__GCA_000522545.2)
  0  0.0000   1951.807343  x:  0.77437   0.84962  
  1 99.0000   1922.885062  x:  0.47188   0.34116  
  2 72.8359   1917.129632  x:  0.47189   0.19883  
  3 239.3561   1905.906094  x:  0.71249   0.17266  
  4  0.2391   1905.901940  x:  0.71256   0.17535  
  5  0.0072   1905.901932  x:  0.71239   0.17529  
  6  0.0001   1905.901932  x:  0.71235   0.17531  

32 (OMP4__GCA_000714855.1) ... 21 (OMP4__GCA_000265115.1)
  0  0.0000   1947.209283  x:  0.71511   0.80703  
  1 99.0000   1913.376574  x:  0.53029   0.22759  
  2 66.2064   1911.743591  x:  0.55439   0.17347  
  3 111.7537   1907.428716  x:  0.69432   0.19773  
  4  0.2849   1907.276986  x:  0.70668   0.18040  
  5  0.0190   1907.275430  x:  0.70980   0.18066  
  6  0.0024   1907.275428  x:  0.70983   0.18060  
  7  0.0001   1907.275428  x:  0.70983   0.18060  

32 (OMP4__GCA_000714855.1) ... 22 (OMP4__GCA_000281995.2)
  0  0.0000   1950.851241  x:  0.64594   0.87494  
  1 99.0000   1907.290256  x:  0.69956   0.18165  
  2 61.0609   1907.276358  x:  0.70910   0.18193  
  3  2.9355   1907.275428  x:  0.70981   0.18060  
  4  0.0175   1907.275428  x:  0.70983   0.18060  

32 (OMP4__GCA_000714855.1) ... 23 (OMP4__GCA_000739735.1)
  0  0.0000   1827.675163  x:  0.48299   0.74187  
  1 99.0000   1808.994928  x:  0.43270   0.23704  
  2 42.9692   1808.320720  x:  0.46755   0.20258  
  3 44.7401   1807.973317  x:  0.49083   0.22595  
  4  0.1564   1807.969510  x:  0.49391   0.22328  
  5  0.0034   1807.969502  x:  0.49380   0.22315  
  6  0.0002   1807.969502  x:  0.49380   0.22316  

32 (OMP4__GCA_000714855.1) ... 24 (OMP4__GCA_000473465.1)
  0  0.0000   1845.690895  x:  0.54706   0.68210  
  1 99.0000   1830.900112  x:  0.39376   0.30049  
  2 54.0094   1828.167491  x:  0.41085   0.20205  
  3 166.0606   1824.457865  x:  0.52020   0.22575  
  4  0.1524   1824.336864  x:  0.52655   0.20680  
  5  0.0251   1824.336030  x:  0.52849   0.20642  
  6  0.0015   1824.336023  x:  0.52850   0.20656  
  7  0.0002   1824.336023  x:  0.52850   0.20656  

32 (OMP4__GCA_000714855.1) ... 25 (OMP4__GCA_000173575.1)
  0  0.0000   1828.997088  x:  0.53032   0.76192  
  1 99.0000   1821.457640  x:  0.38484   0.54393  
  2 50.6633   1812.352703  x:  0.38250   0.24946  
  3 140.8399   1808.872439  x:  0.48957   0.23069  
  4  0.1129   1808.861435  x:  0.48993   0.23712  
  5  0.0239   1808.861435  x:  0.48995   0.23708  
  6  0.0000   1808.861435  x:  0.48995   0.23708  

32 (OMP4__GCA_000714855.1) ... 26 (OMP4__GCA_000372945.1)
  0  0.0000   1805.920799  x:  0.41421   0.84118  
  1 99.0000   1793.771077  x:  0.64166   0.32145  
  2 43.2965   1790.977583  x:  0.63446   0.20495  
  3 184.7148   1783.962859  x:  0.45406   0.25336  
  4  0.1872   1783.902754  x:  0.45130   0.23814  
  5  0.0218   1783.902574  x:  0.45202   0.23769  
  6  0.0013   1783.902573  x:  0.45200   0.23764  
  7  0.0001   1783.902573  x:  0.45200   0.23764  

32 (OMP4__GCA_000714855.1) ... 27 (OMP4__GCA_000092885.1)
  0  0.0000   1818.054033  x:  0.50749   0.83503  
  1 99.0000   1811.951691  x:  0.37592   0.65084  
  2 48.2153   1799.834763  x:  0.36682   0.26158  
  3 126.2390   1796.715006  x:  0.46278   0.23060  
  4  0.1090   1796.631429  x:  0.46565   0.24831  
  5  0.0888   1796.631291  x:  0.46635   0.24807  
  6  0.0006   1796.631291  x:  0.46635   0.24807  
  7  0.0000   1796.631291  x:  0.46635   0.24807  
  8  0.0000   1796.631291  x:  0.46635   0.24807  

32 (OMP4__GCA_000714855.1) ... 28 (OMP4__GCA_000372985.1)
  0  0.0000   1819.504322  x:  0.51899   0.93313  
  1 99.0000   1814.355358  x:  0.39255   0.80052  
  2 50.8881   1796.981198  x:  0.37668   0.26534  
  3 84.7486   1794.844394  x:  0.45325   0.22931  
  4  0.1026   1794.679108  x:  0.45989   0.25357  
  5  0.1688   1794.678342  x:  0.46151   0.25291  
  6  0.0014   1794.678340  x:  0.46149   0.25285  
  7  0.0001   1794.678340  x:  0.46149   0.25285  

32 (OMP4__GCA_000714855.1) ... 29 (OMP4__GCA_000745015.1)
  0  0.0000   1792.780001  x:  0.39099   0.80354  
  1 99.0000   1784.553491  x:  0.59764   0.45055  
  2 47.6273   1777.187721  x:  0.60486   0.20849  
  3 181.9779   1771.109185  x:  0.43998   0.24657  
  4  0.1336   1771.028618  x:  0.43813   0.22874  
  5  0.0477   1771.028607  x:  0.43832   0.22868  
  6  0.0003   1771.028607  x:  0.43832   0.22868  

32 (OMP4__GCA_000714855.1) ... 30 (OMP4__GCA_001294705.1)
  0  0.0000   1669.536265  x:  0.30982   0.99708  
  1 99.0000   1664.413076  x:  0.21890   0.86334  
  2 56.2119   1612.932256  x:  0.18066   0.06432  
  3 175.8939   1611.937279  x:  0.19038   0.04426  
  4  0.2722   1605.271789  x:  0.28513   0.06889  
  5  0.6301   1605.030559  x:  0.29425   0.05645  
  6  0.0091   1605.028700  x:  0.29618   0.05680  
  7  0.0013   1605.028688  x:  0.29624   0.05672  
  8  0.0001   1605.028688  x:  0.29624   0.05672  

32 (OMP4__GCA_000714855.1) ... 31 (OMP4__GCA_000685055.1)
  0  0.0000   1328.352695  x:  0.01083   0.73839  
  1 99.0000   1328.312688  x:  0.01253   0.73827  
  2 49.6260   1323.788925  x:  0.01247   0.00100  

33 (OMP4__GCA_000961515.1) ... 1 (OMP4__GCA_000198775.1)
  0  0.0000   2143.415474  x:  1.16742   0.90387  
  1 99.0000   2107.438422  x:  0.95219   0.28663  
  2 64.4091   2106.177525  x:  0.99715   0.23274  
  3 45.0091   2103.604711  x:  1.15280   0.25141  
  4  0.3679   2103.502971  x:  1.17285   0.23482  
  5  0.0216   2103.501904  x:  1.17652   0.23502  
  6  0.0030   2103.501902  x:  1.17661   0.23494  
  7  0.0001   2103.501902  x:  1.17661   0.23494  

33 (OMP4__GCA_000961515.1) ... 2 (OMP4__GCA_000236065.1)
  0  0.0000   2014.544680  x:  0.82706   0.72735  
  1 99.0000   1995.674862  x:  0.72423   0.28427  
  2 52.8571   1994.653383  x:  0.77400   0.23485  
  3 38.4262   1993.831202  x:  0.83337   0.25996  
  4  0.1922   1993.811983  x:  0.84237   0.25284  
  5  0.0094   1993.811978  x:  0.84224   0.25276  
  6  0.0001   1993.811978  x:  0.84223   0.25277  
  7  0.0000   1993.811978  x:  0.84223   0.25277  

33 (OMP4__GCA_000961515.1) ... 3 (OMP4__GCA_000698555.1)
  0  0.0000   2006.078372  x:  0.73405   0.92455  
  1 99.0000   1974.810098  x:  0.79935   0.24968  
  2 49.2469   1974.810098  x:  0.79927   0.24967  
  3  0.0226   1974.810097  x:  0.79930   0.24962  
  4  0.0005   1974.810097  x:  0.79930   0.24962  

33 (OMP4__GCA_000961515.1) ... 4 (OMP4__GCA_000818655.1)
  0  0.0000   2026.432716  x:  0.74321   0.73355  
  1 99.0000   1999.834833  x:  0.91885   0.22423  
  2 62.1547   1999.728893  x:  0.90012   0.21422  
  3 10.0696   1999.616424  x:  0.87183   0.22698  
  4  0.0971   1999.616308  x:  0.87239   0.22736  
  5  0.0007   1999.616307  x:  0.87234   0.22738  

33 (OMP4__GCA_000961515.1) ... 5 (OMP4__GCA_000729995.1)
  0  0.0000   2088.659599  x:  1.16217   0.87357  
  1 99.0000   2036.579771  x:  0.76755   0.24694  
  2 86.9895   2034.655715  x:  0.78763   0.18819  
  3 90.3124   2027.957722  x:  1.04312   0.18842  
  4  0.3415   2027.771355  x:  1.05489   0.17144  
  5  0.0258   2027.764808  x:  1.06490   0.17076  
  6  0.0063   2027.764808  x:  1.06489   0.17075  
  7  0.0000   2027.764808  x:  1.06489   0.17075  

33 (OMP4__GCA_000961515.1) ... 6 (OMP4__GCA_000698595.1)
  0  0.0000   1970.387219  x:  0.64106   0.76739  
  1 99.0000   1952.703295  x:  0.86535   0.27378  
  2 50.8684   1951.801246  x:  0.83964   0.22634  
  3 48.2599   1950.064090  x:  0.72801   0.26440  
  4  0.1945   1950.063994  x:  0.72767   0.26391  
  5  0.0006   1950.063993  x:  0.72776   0.26386  
  6  0.0001   1950.063993  x:  0.72776   0.26386  

33 (OMP4__GCA_000961515.1) ... 7 (OMP4__GCA_000751215.1)
  0  0.0000   1972.006986  x:  0.63936   0.85548  
  1 99.0000   1952.910262  x:  0.90234   0.28046  
  2 48.5856   1951.749965  x:  0.88112   0.22457  
  3 67.4250   1948.505582  x:  0.72265   0.27145  
  4  0.2379   1948.502742  x:  0.72138   0.26845  
  5  0.0031   1948.502717  x:  0.72177   0.26829  
  6  0.0005   1948.502717  x:  0.72177   0.26829  

33 (OMP4__GCA_000961515.1) ... 8 (OMP4__GCA_000402035.1)
  0  0.0000   1970.557405  x:  0.72296   0.62526  
  1 99.0000   1946.495850  x:  0.71745   0.20391  
  2 66.1125   1945.956719  x:  0.77820   0.18627  
  3 18.9358   1945.901791  x:  0.78448   0.19515  
  4  0.0685   1945.901697  x:  0.78534   0.19491  
  5  0.0008   1945.901697  x:  0.78533   0.19490  
  6  0.0000   1945.901697  x:  0.78533   0.19490  

33 (OMP4__GCA_000961515.1) ... 9 (OMP4__GCA_000828875.1)
  0  0.0000   1972.460911  x:  0.70769   0.89317  
  1 99.0000   1938.379713  x:  0.63705   0.23154  
  2 53.2577   1937.514025  x:  0.68327   0.19497  
  3 39.7417   1936.760259  x:  0.73270   0.21866  
  4  0.3163   1936.747550  x:  0.73987   0.21393  
  5  0.0067   1936.747536  x:  0.73966   0.21382  
  6  0.0002   1936.747536  x:  0.73966   0.21382  

33 (OMP4__GCA_000961515.1) ... 10 (OMP4__GCA_001278535.1)
  0  0.0000   1971.107038  x:  0.69543   0.95976  
  1 99.0000   1935.437583  x:  0.63227   0.23684  
  2 49.6606   1934.647910  x:  0.67841   0.20168  
  3 37.1791   1934.046536  x:  0.72036   0.22496  
  4  0.3236   1934.038279  x:  0.72622   0.22115  
  5  0.0056   1934.038266  x:  0.72603   0.22103  
  6  0.0002   1934.038266  x:  0.72602   0.22103  

33 (OMP4__GCA_000961515.1) ... 11 (OMP4__GCA_000256585.3)
  0  0.0000   1999.899550  x:  0.69564   0.94680  
  1 99.0000   1960.973669  x:  0.89632   0.20245  
  2 54.5804   1960.647704  x:  0.87149   0.18383  
  3 23.4577   1959.899774  x:  0.79440   0.20884  
  4  0.3283   1959.897304  x:  0.79642   0.21068  
  5  0.0025   1959.897270  x:  0.79593   0.21087  
  6  0.0006   1959.897270  x:  0.79593   0.21087  

33 (OMP4__GCA_000961515.1) ... 12 (OMP4__GCA_000698575.1)
  0  0.0000   1997.710321  x:  0.73620   0.82879  
  1 99.0000   1962.940984  x:  0.76419   0.21099  
  2 57.7108   1962.695250  x:  0.80937   0.20424  
  3 11.5059   1962.695032  x:  0.80940   0.20491  
  4  0.0068   1962.695031  x:  0.80934   0.20492  
  5  0.0001   1962.695031  x:  0.80934   0.20492  

33 (OMP4__GCA_000961515.1) ... 13 (OMP4__GCA_000773055.1)
  0  0.0000   1986.873095  x:  0.67526   0.70764  
  1 99.0000   1960.393939  x:  0.86217   0.20738  
  2 63.1343   1960.190493  x:  0.84085   0.19272  
  3 16.2600   1959.897711  x:  0.79557   0.20994  
  4  0.1391   1959.897271  x:  0.79604   0.21085  
  5  0.0009   1959.897270  x:  0.79593   0.21087  
  6  0.0001   1959.897270  x:  0.79593   0.21087  

33 (OMP4__GCA_000961515.1) ... 14 (OMP4__GCA_000648925.1)
  0  0.0000   1971.777745  x:  0.62630   0.72359  
  1 99.0000   1946.542384  x:  0.90627   0.21034  
  2 65.5063   1945.876008  x:  0.88708   0.17845  
  3 44.4051   1943.896609  x:  0.75637   0.21066  
  4  0.2013   1943.896609  x:  0.75634   0.21063  
  5  0.0000   1943.896609  x:  0.75635   0.21063  

33 (OMP4__GCA_000961515.1) ... 15 (OMP4__GCA_000020045.1)
  0  0.0000   1927.704632  x:  0.63931   0.80177  
  1 99.0000   1882.982500  x:  0.60122   0.16512  
  2 67.2556   1882.199763  x:  0.64811   0.13954  
  3 34.9436   1881.568619  x:  0.69062   0.15663  
  4  0.3725   1881.558364  x:  0.69739   0.15352  
  5  0.0058   1881.558353  x:  0.69721   0.15344  
  6  0.0002   1881.558353  x:  0.69721   0.15345  

33 (OMP4__GCA_000961515.1) ... 16 (OMP4__GCA_001319865.1)
  0  0.0000   1935.406202  x:  0.71746   0.81892  
  1 99.0000   1901.093912  x:  0.47247   0.24458  
  2 70.9333   1898.505509  x:  0.48549   0.17137  
  3 198.2005   1889.922649  x:  0.68757   0.18308  
  4  0.2596   1889.711642  x:  0.69477   0.16473  
  5  0.0265   1889.706789  x:  0.70031   0.16307  
  6  0.0042   1889.706522  x:  0.70079   0.16360  
  7  0.0007   1889.706522  x:  0.70080   0.16360  

33 (OMP4__GCA_000961515.1) ... 17 (OMP4__GCA_000519245.1)
  0  0.0000   1964.655142  x:  0.62681   0.92652  
  1 99.0000   1913.500424  x:  0.87244   0.15500  
  2 65.9431   1913.189367  x:  0.85375   0.13956  
  3 28.5888   1911.826050  x:  0.74492   0.16271  
  4  0.3966   1911.820683  x:  0.74712   0.16508  
  5  0.0027   1911.820608  x:  0.74638   0.16527  
  6  0.0009   1911.820608  x:  0.74638   0.16527  

33 (OMP4__GCA_000961515.1) ... 18 (OMP4__GCA_001319905.1)
  0  0.0000   1956.311516  x:  0.63907   0.86968  
  1 99.0000   1914.247503  x:  0.76738   0.17700  
  2 59.8549   1914.109984  x:  0.74550   0.16835  
  3 11.9415   1913.980736  x:  0.72070   0.18038  
  4  0.1967   1913.980441  x:  0.72167   0.18081  
  5  0.0011   1913.980439  x:  0.72159   0.18085  
  6  0.0001   1913.980439  x:  0.72159   0.18085  

33 (OMP4__GCA_000961515.1) ... 19 (OMP4__GCA_000739835.1)
  0  0.0000   1956.825665  x:  0.79412   0.80090  
  1 99.0000   1928.793011  x:  0.50127   0.32334  
  2 73.5379   1923.953465  x:  0.50643   0.19792  
  3 196.5346   1915.233490  x:  0.72393   0.18614  
  4  0.2280   1915.209980  x:  0.72458   0.17956  
  5  0.0146   1915.209892  x:  0.72539   0.17944  
  6  0.0005   1915.209892  x:  0.72539   0.17945  

33 (OMP4__GCA_000961515.1) ... 20 (OMP4__GCA_000522545.2)
  0  0.0000   1950.063290  x:  0.72851   0.91956  
  1 99.0000   1920.217423  x:  0.45340   0.32812  
  2 63.7005   1915.691736  x:  0.45452   0.20289  
  3 311.2630   1903.445124  x:  0.69955   0.18218  
  4  0.2380   1903.443018  x:  0.69959   0.18024  
  5  0.0047   1903.443013  x:  0.69976   0.18018  
  6  0.0001   1903.443013  x:  0.69978   0.18019  
  7  0.0000   1903.443013  x:  0.69978   0.18019  
  8  0.0000   1903.443013  x:  0.69978   0.18019  

33 (OMP4__GCA_000961515.1) ... 21 (OMP4__GCA_000265115.1)
  0  0.0000   1935.863215  x:  0.80023   0.64959  
  1 99.0000   1911.138719  x:  0.53730   0.27408  
  2 80.9396   1908.316753  x:  0.55684   0.18848  
  3 98.7809   1904.876836  x:  0.68895   0.19937  
  4  0.1788   1904.788948  x:  0.69497   0.18591  
  5  0.0202   1904.788119  x:  0.69738   0.18558  
  6  0.0019   1904.788115  x:  0.69738   0.18567  
  7  0.0001   1904.788115  x:  0.69738   0.18567  

33 (OMP4__GCA_000961515.1) ... 22 (OMP4__GCA_000281995.2)
  0  0.0000   1936.059160  x:  0.74763   0.68450  
  1 99.0000   1910.830014  x:  0.52969   0.25327  
  2 72.6657   1908.655880  x:  0.55226   0.18343  
  3 104.2818   1904.914027  x:  0.68521   0.20186  
  4  0.2048   1904.789365  x:  0.69456   0.18555  
  5  0.0205   1904.788116  x:  0.69736   0.18571  
  6  0.0021   1904.788115  x:  0.69738   0.18567  
  7  0.0001   1904.788115  x:  0.69738   0.18567  

33 (OMP4__GCA_000961515.1) ... 23 (OMP4__GCA_000739735.1)
  0  0.0000   1813.367214  x:  0.38980   0.69299  
  1 99.0000   1808.262334  x:  0.52962   0.57136  
  2 62.1031   1796.921998  x:  0.53511   0.22459  
  3 74.9547   1795.989435  x:  0.47255   0.23665  
  4  0.0480   1795.984547  x:  0.47225   0.23230  
  5  0.0180   1795.984546  x:  0.47217   0.23230  
  6  0.0001   1795.984546  x:  0.47217   0.23229  

33 (OMP4__GCA_000961515.1) ... 24 (OMP4__GCA_000473465.1)
  0  0.0000   1842.591093  x:  0.58939   0.70029  
  1 99.0000   1831.932574  x:  0.40701   0.48018  
  2 64.5151   1822.350841  x:  0.40415   0.21832  
  3 126.4597   1818.701920  x:  0.51866   0.19727  
  4  0.1254   1818.678189  x:  0.51945   0.20529  
  5  0.0310   1818.678183  x:  0.51954   0.20518  
  6  0.0001   1818.678183  x:  0.51956   0.20519  

33 (OMP4__GCA_000961515.1) ... 25 (OMP4__GCA_000173575.1)
  0  0.0000   1827.931797  x:  0.48600   0.89243  
  1 99.0000   1810.827868  x:  0.34184   0.33398  
  2 41.2605   1808.400973  x:  0.35423   0.22831  
  3 295.2301   1803.225199  x:  0.47402   0.25978  
  4  0.1728   1803.084190  x:  0.47932   0.23639  
  5  0.0294   1803.083067  x:  0.48117   0.23521  
  6  0.0018   1803.083019  x:  0.48137   0.23557  
  7  0.0004   1803.083019  x:  0.48137   0.23557  
  8  0.0000   1803.083019  x:  0.48137   0.23557  

33 (OMP4__GCA_000961515.1) ... 26 (OMP4__GCA_000372945.1)
  0  0.0000   1797.737218  x:  0.47662   0.77471  
  1 99.0000   1791.234226  x:  0.34853   0.56996  
  2 47.7182   1781.399821  x:  0.34369   0.24785  
  3 152.4011   1777.978419  x:  0.44243   0.22519  
  4  0.1055   1777.947438  x:  0.44344   0.23612  
  5  0.0451   1777.947418  x:  0.44363   0.23589  
  6  0.0002   1777.947417  x:  0.44365   0.23591  

33 (OMP4__GCA_000961515.1) ... 27 (OMP4__GCA_000092885.1)
  0  0.0000   1820.112511  x:  0.46158   0.98491  
  1 99.0000   1796.596575  x:  0.35709   0.28030  
  2 38.1333   1795.348332  x:  0.37755   0.21708  
  3 173.1296   1792.819193  x:  0.45510   0.25802  
  4  0.2354   1792.751025  x:  0.46232   0.24194  
  5  0.0144   1792.750985  x:  0.46265   0.24210  
  6  0.0003   1792.750985  x:  0.46266   0.24208  
  7  0.0000   1792.750985  x:  0.46266   0.24208  
  8  0.0000   1792.750985  x:  0.46266   0.24208  

33 (OMP4__GCA_000961515.1) ... 28 (OMP4__GCA_000372985.1)
  0  0.0000   1801.916832  x:  0.50681   0.63385  
  1 99.0000   1796.256992  x:  0.38211   0.48698  
  2 52.8067   1790.052776  x:  0.38979   0.25456  
  3 86.5836   1788.794381  x:  0.45247   0.25732  
  4  0.0699   1788.786384  x:  0.45303   0.25114  
  5  0.0155   1788.786377  x:  0.45314   0.25126  
  6  0.0002   1788.786376  x:  0.45315   0.25125  

33 (OMP4__GCA_000961515.1) ... 29 (OMP4__GCA_000745015.1)
  0  0.0000   1794.198860  x:  0.44862   0.99365  
  1 99.0000   1787.340009  x:  0.32049   0.73593  
  2 41.9835   1771.577647  x:  0.29933   0.24987  
  3 232.9925   1766.527146  x:  0.38644   0.17845  
  4  0.1624   1765.061065  x:  0.41744   0.23614  
  5  0.4217   1764.998906  x:  0.43083   0.22836  
  6  0.0097   1764.998080  x:  0.42999   0.22694  
  7  0.0013   1764.998080  x:  0.42999   0.22693  

33 (OMP4__GCA_000961515.1) ... 30 (OMP4__GCA_001294705.1)
  0  0.0000   1645.386629  x:  0.25393   0.79477  
  1 99.0000   1596.127788  x:  0.37509   0.05271  
  2 53.4303   1595.880486  x:  0.36903   0.04298  
  3 92.5367   1592.946476  x:  0.27941   0.05279  
  4  0.4423   1592.938765  x:  0.28036   0.05482  
  5  0.0018   1592.938678  x:  0.27993   0.05489  
  6  0.0006   1592.938678  x:  0.27993   0.05489  
  7  0.0000   1592.938678  x:  0.27993   0.05489  

33 (OMP4__GCA_000961515.1) ... 31 (OMP4__GCA_000685055.1)
  0  0.0000   1352.207160  x:  0.02178   0.70572  
  1 99.0000   1352.128173  x:  0.02516   0.70528  
  2 48.7604   1349.859092  x:  0.02507   0.00100  
  3  6.2547   1347.001189  x:  0.02507   0.04967  
  4  0.6999   1347.000975  x:  0.02489   0.04966  
  5  0.0002   1347.000975  x:  0.02489   0.04966  
  6  0.0000   1347.000975  x:  0.02489   0.04965  
  7  0.0000   1347.000974  x:  0.02489   0.04961  
  8  0.0000   1347.000974  x:  0.02489   0.04961  

33 (OMP4__GCA_000961515.1) ... 32 (OMP4__GCA_000714855.1)
  0  0.0000   1341.088999  x:  0.01843   0.80588  
  1 99.0000   1341.086712  x:  0.01895   0.80556  
  2  7.6208   1337.467356  x:  0.01891   0.07001  
  3  5.3670   1337.466856  x:  0.01874   0.06835  
  4  0.0032   1337.466426  x:  0.01858   0.06993  
  5  0.0269   1337.466426  x:  0.01858   0.06990  
  6  0.0000   1337.466426  x:  0.01858   0.06990  

34 (OMP4__GCA_000383275.1) ... 1 (OMP4__GCA_000198775.1)
  0  0.0000   2162.318718  x:  1.20105   0.87350  
  1 99.0000   2116.617307  x:  1.05399   0.23413  
  2 73.2658   2115.564753  x:  1.10940   0.19381  
  3 33.9628   2113.369207  x:  1.26440   0.20906  
  4  0.5075   2113.265185  x:  1.29164   0.19484  
  5  0.0232   2113.263725  x:  1.29638   0.19504  
  6  0.0039   2113.263719  x:  1.29657   0.19494  
  7  0.0002   2113.263719  x:  1.29657   0.19494  

34 (OMP4__GCA_000383275.1) ... 2 (OMP4__GCA_000236065.1)
  0  0.0000   2057.839598  x:  0.75483   1.01797  
  1 99.0000   2022.493038  x:  1.18005   0.20978  
  2 56.2388   2021.916027  x:  1.16583   0.18074  
  3 50.9133   2017.154282  x:  0.91191   0.23438  
  4  0.3559   2017.153867  x:  0.91222   0.23537  
  5  0.0008   2017.153865  x:  0.91208   0.23539  
  6  0.0002   2017.153865  x:  0.91208   0.23539  

34 (OMP4__GCA_000383275.1) ... 3 (OMP4__GCA_000698555.1)
  0  0.0000   2030.557256  x:  0.84243   0.90831  
  1 99.0000   1993.802477  x:  0.69417   0.24859  
  2 59.2851   1992.565840  x:  0.73186   0.20049  
  3 62.5591   1990.076556  x:  0.84908   0.22601  
  4  0.3703   1989.996439  x:  0.86369   0.21257  
  5  0.0156   1989.996192  x:  0.86498   0.21279  
  6  0.0011   1989.996191  x:  0.86502   0.21275  

34 (OMP4__GCA_000383275.1) ... 4 (OMP4__GCA_000818655.1)
  0  0.0000   2052.316089  x:  0.86789   0.70587  
  1 99.0000   2017.765539  x:  0.86984   0.19716  
  2 72.2642   2016.872854  x:  0.95992   0.17191  
  3 21.3686   2016.708875  x:  0.97628   0.18407  
  4  0.1723   2016.707687  x:  0.98003   0.18313  
  5  0.0031   2016.707685  x:  0.97995   0.18309  
  6  0.0001   2016.707685  x:  0.97995   0.18309  

34 (OMP4__GCA_000383275.1) ... 5 (OMP4__GCA_000729995.1)
  0  0.0000   2103.663914  x:  1.12407   0.90085  
  1 99.0000   2056.647168  x:  0.80184   0.25314  
  2 76.7766   2055.001642  x:  0.82701   0.19784  
  3 80.2915   2049.288045  x:  1.05898   0.20575  
  4  0.3640   2049.083163  x:  1.07505   0.18632  
  5  0.0265   2049.076374  x:  1.08507   0.18594  
  6  0.0066   2049.076367  x:  1.08503   0.18585  
  7  0.0001   2049.076367  x:  1.08501   0.18585  

34 (OMP4__GCA_000383275.1) ... 6 (OMP4__GCA_000698595.1)
  0  0.0000   2042.757548  x:  0.74434   0.84829  
  1 99.0000   2016.590285  x:  1.03200   0.25036  
  2 57.5216   2015.946257  x:  1.00789   0.21553  
  3 37.6071   2014.190444  x:  0.87549   0.25343  
  4  0.2334   2014.190268  x:  0.87553   0.25417  
  5  0.0006   2014.190268  x:  0.87551   0.25417  
  6  0.0000   2014.190268  x:  0.87551   0.25417  

34 (OMP4__GCA_000383275.1) ... 7 (OMP4__GCA_000751215.1)
  0  0.0000   2042.441958  x:  0.76560   0.80966  
  1 99.0000   2016.158277  x:  0.96467   0.24809  
  2 56.6840   2015.847182  x:  0.93736   0.22714  
  3 19.2849   2015.468349  x:  0.88205   0.24949  
  4  0.1638   2015.468017  x:  0.88289   0.25024  
  5  0.0011   2015.468014  x:  0.88275   0.25030  

34 (OMP4__GCA_000383275.1) ... 8 (OMP4__GCA_000402035.1)
  0  0.0000   2027.951005  x:  0.91833   0.86577  
  1 99.0000   2002.622408  x:  0.62290   0.36324  
  2 64.0608   1998.853471  x:  0.63798   0.24220  
  3 136.7253   1992.205486  x:  0.84756   0.24451  
  4  0.2441   1992.087827  x:  0.85294   0.22623  
  5  0.0304   1992.086162  x:  0.85686   0.22596  
  6  0.0026   1992.086162  x:  0.85683   0.22596  
  7  0.0000   1992.086162  x:  0.85683   0.22596  

34 (OMP4__GCA_000383275.1) ... 9 (OMP4__GCA_000828875.1)
  0  0.0000   2003.580880  x:  0.69327   0.91294  
  1 99.0000   1976.552653  x:  0.93835   0.24609  
  2 50.5718   1975.876704  x:  0.91333   0.21030  
  3 42.9198   1973.819373  x:  0.78235   0.25032  
  4  0.2934   1973.818130  x:  0.78342   0.25205  
  5  0.0018   1973.818113  x:  0.78308   0.25218  
  6  0.0004   1973.818113  x:  0.78308   0.25218  

34 (OMP4__GCA_000383275.1) ... 10 (OMP4__GCA_001278535.1)
  0  0.0000   2004.004786  x:  0.87065   0.75847  
  1 99.0000   1984.298540  x:  0.62554   0.34680  
  2 62.0978   1981.484754  x:  0.64922   0.24311  
  3 94.3923   1978.053756  x:  0.79071   0.25899  
  4  0.1931   1977.950449  x:  0.79868   0.24088  
  5  0.0254   1977.949513  x:  0.80145   0.24050  
  6  0.0022   1977.949510  x:  0.80144   0.24060  
  7  0.0001   1977.949510  x:  0.80143   0.24060  

34 (OMP4__GCA_000383275.1) ... 11 (OMP4__GCA_000256585.3)
  0  0.0000   2020.718485  x:  0.68938   0.80767  
  1 99.0000   1997.898744  x:  1.02652   0.27845  
  2 61.2776   1996.014734  x:  1.01202   0.20644  
  3 91.7574   1993.039568  x:  0.83678   0.25212  
  4  0.1733   1993.006329  x:  0.83263   0.24309  
  5  0.0111   1993.006161  x:  0.83373   0.24264  
  6  0.0016   1993.006161  x:  0.83372   0.24263  
  7  0.0000   1993.006161  x:  0.83372   0.24263  

34 (OMP4__GCA_000383275.1) ... 12 (OMP4__GCA_000698575.1)
  0  0.0000   2020.141613  x:  0.70333   0.84999  
  1 99.0000   1995.197816  x:  1.01842   0.24137  
  2 56.3976   1994.408167  x:  0.99842   0.20201  
  3 49.8787   1991.491700  x:  0.82753   0.24663  
  4  0.2526   1991.491522  x:  0.82769   0.24588  
  5  0.0007   1991.491522  x:  0.82763   0.24588  
  6  0.0001   1991.491522  x:  0.82763   0.24588  

34 (OMP4__GCA_000383275.1) ... 13 (OMP4__GCA_000773055.1)
  0  0.0000   2030.007645  x:  0.74190   1.02022  
  1 99.0000   1994.974361  x:  0.97373   0.23064  
  2 48.9550   1994.502332  x:  0.94809   0.20401  
  3 32.1643   1993.009989  x:  0.83236   0.23959  
  4  0.3707   1993.006212  x:  0.83435   0.24241  
  5  0.0030   1993.006161  x:  0.83372   0.24263  
  6  0.0008   1993.006161  x:  0.83372   0.24263  

34 (OMP4__GCA_000383275.1) ... 14 (OMP4__GCA_000648925.1)
  0  0.0000   1997.141150  x:  0.69015   0.82690  
  1 99.0000   1974.437704  x:  0.89705   0.25517  
  2 50.5260   1973.864548  x:  0.86903   0.22224  
  3 33.1853   1972.754907  x:  0.77805   0.25595  
  4  0.2262   1972.753995  x:  0.77915   0.25739  
  5  0.0017   1972.753983  x:  0.77887   0.25752  
  6  0.0003   1972.753983  x:  0.77887   0.25752  

34 (OMP4__GCA_000383275.1) ... 15 (OMP4__GCA_000020045.1)
  0  0.0000   1953.580694  x:  0.81995   0.85052  
  1 99.0000   1926.145940  x:  0.48725   0.41836  
  2 79.3673   1915.933816  x:  0.47293   0.20141  
  3 212.9270   1905.205725  x:  0.67769   0.13678  
  4  0.2509   1903.912095  x:  0.70535   0.17367  
  5  0.2184   1903.842308  x:  0.72769   0.16847  
  6  0.0127   1903.841642  x:  0.72715   0.16756  
  7  0.0008   1903.841641  x:  0.72710   0.16757  
  8  0.0000   1903.841641  x:  0.72710   0.16757  

34 (OMP4__GCA_000383275.1) ... 16 (OMP4__GCA_001319865.1)
  0  0.0000   1949.896334  x:  0.65553   0.73848  
  1 99.0000   1911.952544  x:  0.70634   0.17371  
  2 68.3934   1911.805809  x:  0.74145   0.17217  
  3  9.2689   1911.803557  x:  0.74188   0.17027  
  4  0.0194   1911.803116  x:  0.74003   0.17038  
  5  0.0018   1911.803116  x:  0.74003   0.17038  

34 (OMP4__GCA_000383275.1) ... 17 (OMP4__GCA_000519245.1)
  0  0.0000   1958.313873  x:  0.72003   0.86544  
  1 99.0000   1914.341148  x:  0.54836   0.19741  
  2 67.1989   1912.987829  x:  0.57067   0.15409  
  3 113.6475   1907.994655  x:  0.72937   0.17458  
  4  0.3572   1907.819746  x:  0.74256   0.15799  
  5  0.0185   1907.816985  x:  0.74707   0.15814  
  6  0.0033   1907.816982  x:  0.74709   0.15808  
  7  0.0001   1907.816982  x:  0.74709   0.15808  

34 (OMP4__GCA_000383275.1) ... 18 (OMP4__GCA_001319905.1)
  0  0.0000   1935.441452  x:  0.66256   0.63328  
  1 99.0000   1912.736588  x:  0.64225   0.20918  
  2 62.7690   1912.247891  x:  0.69317   0.19078  
  3 20.2427   1912.177984  x:  0.70143   0.20150  
  4  0.0751   1912.177695  x:  0.70204   0.20071  
  5  0.0009   1912.177695  x:  0.70209   0.20071  
  6  0.0000   1912.177695  x:  0.70209   0.20071  

34 (OMP4__GCA_000383275.1) ... 19 (OMP4__GCA_000739835.1)
  0  0.0000   1982.718101  x:  0.81969   0.82183  
  1 99.0000   1951.776959  x:  0.54692   0.28298  
  2 69.8596   1948.868531  x:  0.56152   0.19675  
  3 159.0854   1941.362259  x:  0.76758   0.20531  
  4  0.2558   1941.191242  x:  0.77465   0.18649  
  5  0.0276   1941.188066  x:  0.77979   0.18623  
  6  0.0033   1941.188066  x:  0.77974   0.18623  
  7  0.0000   1941.188066  x:  0.77974   0.18623  

34 (OMP4__GCA_000383275.1) ... 20 (OMP4__GCA_000522545.2)
  0  0.0000   1973.844493  x:  0.68327   0.83151  
  1 99.0000   1930.914714  x:  0.74622   0.18027  
  2 64.7622   1930.854321  x:  0.76768   0.18043  
  3  5.8009   1930.850783  x:  0.76907   0.17792  
  4  0.0318   1930.850781  x:  0.76896   0.17791  
  5  0.0001   1930.850781  x:  0.76896   0.17791  

34 (OMP4__GCA_000383275.1) ... 21 (OMP4__GCA_000265115.1)
  0  0.0000   1960.185903  x:  0.63160   0.79437  
  1 99.0000   1925.904418  x:  0.82108   0.19094  
  2 63.1318   1925.587523  x:  0.79721   0.17329  
  3 23.0332   1924.987647  x:  0.73403   0.19422  
  4  0.2340   1924.986046  x:  0.73463   0.19592  
  5  0.0016   1924.986041  x:  0.73444   0.19595  

34 (OMP4__GCA_000383275.1) ... 22 (OMP4__GCA_000281995.2)
  0  0.0000   1969.385043  x:  0.66823   0.96110  
  1 99.0000   1924.993856  x:  0.72682   0.19678  
  2 55.2791   1924.986595  x:  0.73384   0.19705  
  3  2.0835   1924.986041  x:  0.73444   0.19596  
  4  0.0154   1924.986041  x:  0.73444   0.19595  

34 (OMP4__GCA_000383275.1) ... 23 (OMP4__GCA_000739735.1)
  0  0.0000   1865.091092  x:  0.58564   0.94231  
  1 99.0000   1856.489065  x:  0.41548   0.71603  
  2 53.4703   1837.501035  x:  0.38805   0.22969  
  3 144.3698   1833.013546  x:  0.47872   0.16370  
  4  0.1850   1831.228090  x:  0.52320   0.21523  
  5  0.4523   1831.147608  x:  0.54052   0.20608  
  6  0.0122   1831.146544  x:  0.53939   0.20474  
  7  0.0014   1831.146543  x:  0.53934   0.20475  

34 (OMP4__GCA_000383275.1) ... 24 (OMP4__GCA_000473465.1)
  0  0.0000   1878.976361  x:  0.49751   0.94272  
  1 99.0000   1829.482169  x:  0.79029   0.12847  
  2 62.7865   1828.995794  x:  0.77932   0.10922  
  3 70.6540   1823.856435  x:  0.58503   0.13857  
  4  0.4258   1823.851341  x:  0.58609   0.14099  
  5  0.0020   1823.851293  x:  0.58557   0.14108  
  6  0.0008   1823.851293  x:  0.58557   0.14109  
  7  0.0000   1823.851293  x:  0.58557   0.14109  

34 (OMP4__GCA_000383275.1) ... 25 (OMP4__GCA_000173575.1)
  0  0.0000   1875.778005  x:  0.63237   0.93243  
  1 99.0000   1863.212545  x:  0.42191   0.67986  
  2 65.7826   1841.774090  x:  0.39251   0.21507  
  3 152.3295   1836.519723  x:  0.48956   0.14962  
  4  0.2093   1834.242792  x:  0.54230   0.20172  
  5  0.4684   1834.115997  x:  0.56398   0.19048  
  6  0.0145   1834.114675  x:  0.56279   0.18910  
  7  0.0015   1834.114670  x:  0.56265   0.18915  
  8  0.0001   1834.114670  x:  0.56265   0.18915  
  9  0.0000   1834.114670  x:  0.56265   0.18915  

34 (OMP4__GCA_000383275.1) ... 26 (OMP4__GCA_000372945.1)
  0  0.0000   1854.822891  x:  0.52465   0.74163  
  1 99.0000   1824.780550  x:  0.49087   0.18872  
  2 57.6357   1824.202401  x:  0.53145   0.16605  
  3 30.7650   1823.996822  x:  0.54811   0.18159  
  4  0.1631   1823.995476  x:  0.55005   0.18027  
  5  0.0020   1823.995475  x:  0.55001   0.18024  
  6  0.0000   1823.995475  x:  0.55001   0.18024  

34 (OMP4__GCA_000383275.1) ... 27 (OMP4__GCA_000092885.1)
  0  0.0000   1858.965939  x:  0.64494   0.67632  
  1 99.0000   1840.330225  x:  0.40912   0.37026  
  2 79.0689   1832.542978  x:  0.41089   0.18742  
  3 162.7515   1826.857026  x:  0.56112   0.17140  
  4  0.1620   1826.854595  x:  0.56116   0.17359  
  5  0.0067   1826.854593  x:  0.56109   0.17355  
  6  0.0001   1826.854593  x:  0.56108   0.17356  

34 (OMP4__GCA_000383275.1) ... 28 (OMP4__GCA_000372985.1)
  0  0.0000   1860.173158  x:  0.46938   0.98436  
  1 99.0000   1830.190259  x:  0.80849   0.19264  
  2 53.2103   1828.905354  x:  0.80297   0.14444  
  3 187.9399   1818.314346  x:  0.53653   0.19910  
  4  0.2916   1818.253932  x:  0.53318   0.18761  
  5  0.0103   1818.253532  x:  0.53451   0.18724  
  6  0.0024   1818.253532  x:  0.53452   0.18726  
  7  0.0000   1818.253532  x:  0.53451   0.18726  
  8  0.0000   1818.253532  x:  0.53451   0.18726  

34 (OMP4__GCA_000383275.1) ... 29 (OMP4__GCA_000745015.1)
  0  0.0000   1802.020677  x:  0.48067   0.64939  
  1 99.0000   1779.556422  x:  0.35726   0.20351  
  2 62.0044   1777.948477  x:  0.37778   0.14983  
  3 141.7961   1774.844938  x:  0.46795   0.17712  
  4  0.1877   1774.733266  x:  0.47682   0.16235  
  5  0.0153   1774.732796  x:  0.47807   0.16263  
  6  0.0010   1774.732795  x:  0.47810   0.16259  
  7  0.0001   1774.732795  x:  0.47810   0.16259  

34 (OMP4__GCA_000383275.1) ... 30 (OMP4__GCA_001294705.1)
  0  0.0000   1837.703548  x:  0.58312   0.86253  
  1 99.0000   1823.285431  x:  0.37247   0.60022  
  2 72.7136   1801.262913  x:  0.34274   0.17924  
  3 184.1426   1795.645976  x:  0.42635   0.11810  
  4  0.2194   1792.213840  x:  0.49279   0.17023  
  5  0.5012   1791.953383  x:  0.52209   0.15561  
  6  0.0180   1791.950750  x:  0.52043   0.15394  
  7  0.0019   1791.950728  x:  0.52015   0.15406  
  8  0.0003   1791.950728  x:  0.52014   0.15406  

34 (OMP4__GCA_000383275.1) ... 31 (OMP4__GCA_000685055.1)
  0  0.0000   1815.451321  x:  0.45434   0.96899  
  1 99.0000   1777.050672  x:  0.39980   0.18785  
  2 46.5058   1776.337312  x:  0.42763   0.15647  
  3 63.8561   1775.443126  x:  0.47049   0.18067  
  4  0.3415   1775.429360  x:  0.47554   0.17596  
  5  0.0054   1775.429350  x:  0.47540   0.17587  
  6  0.0002   1775.429350  x:  0.47540   0.17587  

34 (OMP4__GCA_000383275.1) ... 32 (OMP4__GCA_000714855.1)
  0  0.0000   1822.072591  x:  0.43876   0.98598  
  1 99.0000   1783.285621  x:  0.63281   0.16325  
  2 48.7822   1782.678108  x:  0.61745   0.13587  
  3 78.5525   1779.108917  x:  0.48466   0.16665  
  4  0.4093   1779.102070  x:  0.48622   0.17006  
  5  0.0031   1779.101962  x:  0.48557   0.17026  
  6  0.0009   1779.101962  x:  0.48557   0.17026  

34 (OMP4__GCA_000383275.1) ... 33 (OMP4__GCA_000961515.1)
  0  0.0000   1805.930452  x:  0.46680   0.78169  
  1 99.0000   1777.808411  x:  0.35403   0.20230  
  2 54.5060   1776.467381  x:  0.37333   0.15331  
  3 159.1246   1773.045725  x:  0.46748   0.18289  
  4  0.2363   1772.935625  x:  0.47644   0.16777  
  5  0.0146   1772.935170  x:  0.47768   0.16804  
  6  0.0010   1772.935169  x:  0.47770   0.16800  
  7  0.0001   1772.935169  x:  0.47770   0.16800  

35 (OMP4__GCA_000685095.1) ... 1 (OMP4__GCA_000198775.1)
  0  0.0000   2161.695772  x:  1.24826   0.85085  
  1 99.0000   2117.387843  x:  1.04936   0.24035  
  2 75.6791   2116.405362  x:  1.09585   0.19979  
  3 34.9953   2114.044059  x:  1.26295   0.21188  
  4  0.4245   2113.940873  x:  1.28668   0.19750  
  5  0.0226   2113.938911  x:  1.29247   0.19757  
  6  0.0046   2113.938906  x:  1.29261   0.19747  
  7  0.0002   2113.938906  x:  1.29261   0.19747  

35 (OMP4__GCA_000685095.1) ... 2 (OMP4__GCA_000236065.1)
  0  0.0000   2047.879448  x:  0.84233   0.72723  
  1 99.0000   2023.462011  x:  0.86601   0.24114  
  2 57.5125   2023.048330  x:  0.93047   0.22930  
  3 13.8541   2023.044906  x:  0.93083   0.23215  
  4  0.0193   2023.044904  x:  0.93069   0.23217  
  5  0.0001   2023.044904  x:  0.93069   0.23217  

35 (OMP4__GCA_000685095.1) ... 3 (OMP4__GCA_000698555.1)
  0  0.0000   2038.698913  x:  0.78185   0.82566  
  1 99.0000   1999.089094  x:  0.90398   0.20019  
  2 65.5989   1999.086304  x:  0.90836   0.20096  
  3  1.2574   1999.085097  x:  0.91053   0.19947  
  4  0.0181   1999.085097  x:  0.91055   0.19947  

35 (OMP4__GCA_000685095.1) ... 4 (OMP4__GCA_000818655.1)
  0  0.0000   2066.404289  x:  0.87316   0.81922  
  1 99.0000   2021.869161  x:  0.89504   0.19287  
  2 70.3540   2021.012343  x:  0.99090   0.17063  
  3 19.5989   2020.921608  x:  1.00060   0.18027  
  4  0.1604   2020.921230  x:  1.00252   0.17962  
  5  0.0016   2020.921230  x:  1.00254   0.17962  
  6  0.0000   2020.921230  x:  1.00254   0.17962  
  7  0.0000   2020.921230  x:  1.00254   0.17962  

35 (OMP4__GCA_000685095.1) ... 5 (OMP4__GCA_000729995.1)
  0  0.0000   2103.911719  x:  1.11243   0.87837  
  1 99.0000   2054.478317  x:  0.83416   0.23382  
  2 78.9478   2053.086029  x:  0.86288   0.18726  
  3 67.4039   2048.487002  x:  1.07465   0.19625  
  4  0.3814   2048.299386  x:  1.09275   0.17841  
  5  0.0249   2048.293525  x:  1.10222   0.17813  
  6  0.0065   2048.293518  x:  1.10220   0.17804  
  7  0.0001   2048.293518  x:  1.10219   0.17804  

35 (OMP4__GCA_000685095.1) ... 6 (OMP4__GCA_000698595.1)
  0  0.0000   2047.024369  x:  0.92961   0.69549  
  1 99.0000   2026.313719  x:  0.78831   0.27701  
  2 61.5109   2025.325162  x:  0.83521   0.22907  
  3 35.1190   2024.428647  x:  0.90509   0.25015  
  4  0.1847   2024.405923  x:  0.91469   0.24255  
  5  0.0103   2024.405922  x:  0.91479   0.24255  
  6  0.0001   2024.405922  x:  0.91479   0.24255  

35 (OMP4__GCA_000685095.1) ... 7 (OMP4__GCA_000751215.1)
  0  0.0000   2045.138643  x:  0.76900   0.74003  
  1 99.0000   2020.628386  x:  0.96413   0.24022  
  2 60.7440   2020.463452  x:  0.94244   0.22606  
  3 12.9867   2020.265160  x:  0.90294   0.24273  
  4  0.1119   2020.264959  x:  0.90336   0.24338  
  5  0.0007   2020.264959  x:  0.90329   0.24340  
  6  0.0001   2020.264959  x:  0.90329   0.24340  

35 (OMP4__GCA_000685095.1) ... 8 (OMP4__GCA_000402035.1)
  0  0.0000   2028.421289  x:  0.96376   0.70140  
  1 99.0000   2005.173072  x:  0.71709   0.29686  
  2 70.6882   2003.472909  x:  0.74898   0.22719  
  3 57.6133   2001.416185  x:  0.86532   0.24271  
  4  0.1863   2001.350362  x:  0.87517   0.22914  
  5  0.0175   2001.349960  x:  0.87698   0.22927  
  6  0.0015   2001.349960  x:  0.87700   0.22924  
  7  0.0000   2001.349960  x:  0.87700   0.22924  

35 (OMP4__GCA_000685095.1) ... 9 (OMP4__GCA_000828875.1)
  0  0.0000   2033.252446  x:  0.71964   1.02423  
  1 99.0000   1999.522533  x:  1.09525   0.22055  
  2 54.3759   1998.796422  x:  1.07908   0.18599  
  3 59.1927   1993.749101  x:  0.84033   0.24000  
  4  0.3609   1993.749095  x:  0.84014   0.23996  
  5  0.0002   1993.749094  x:  0.84019   0.23991  

35 (OMP4__GCA_000685095.1) ... 10 (OMP4__GCA_001278535.1)
  0  0.0000   2039.312959  x:  0.90297   0.91439  
  1 99.0000   2009.172287  x:  0.63876   0.31420  
  2 60.3682   2006.766689  x:  0.65989   0.22945  
  3 127.2863   2000.687475  x:  0.85604   0.24679  
  4  0.2849   2000.495266  x:  0.86724   0.22353  
  5  0.0290   2000.491842  x:  0.87279   0.22354  
  6  0.0039   2000.491839  x:  0.87280   0.22345  
  7  0.0001   2000.491839  x:  0.87279   0.22345  

35 (OMP4__GCA_000685095.1) ... 11 (OMP4__GCA_000256585.3)
  0  0.0000   2037.810210  x:  0.91201   0.86711  
  1 99.0000   2012.777447  x:  0.64941   0.33686  
  2 58.9878   2010.131769  x:  0.67054   0.24078  
  3 117.4346   2004.799288  x:  0.85608   0.25566  
  4  0.2523   2004.641775  x:  0.86575   0.23357  
  5  0.0293   2004.639391  x:  0.87037   0.23351  
  6  0.0033   2004.639389  x:  0.87036   0.23346  
  7  0.0001   2004.639389  x:  0.87036   0.23346  

35 (OMP4__GCA_000685095.1) ... 12 (OMP4__GCA_000698575.1)
  0  0.0000   2025.498174  x:  0.83205   0.70429  
  1 99.0000   2004.215134  x:  0.77139   0.25435  
  2 56.4565   2003.482854  x:  0.83018   0.22037  
  3 25.0950   2003.184725  x:  0.85944   0.23898  
  4  0.1550   2003.181412  x:  0.86409   0.23663  
  5  0.0043   2003.181406  x:  0.86396   0.23654  
  6  0.0001   2003.181406  x:  0.86396   0.23654  

35 (OMP4__GCA_000685095.1) ... 13 (OMP4__GCA_000773055.1)
  0  0.0000   2036.456607  x:  0.82104   0.86763  
  1 99.0000   2005.531607  x:  0.78310   0.24776  
  2 53.1105   2004.851812  x:  0.84569   0.21800  
  3 23.0437   2004.640834  x:  0.86716   0.23491  
  4  0.1993   2004.639392  x:  0.87045   0.23352  
  5  0.0030   2004.639389  x:  0.87036   0.23346  
  6  0.0001   2004.639389  x:  0.87036   0.23346  

35 (OMP4__GCA_000685095.1) ... 14 (OMP4__GCA_000648925.1)
  0  0.0000   2012.488293  x:  0.81058   0.93817  
  1 99.0000   1990.207948  x:  0.60315   0.35247  
  2 48.0955   1987.994528  x:  0.62709   0.25894  
  3 128.6563   1983.479295  x:  0.78218   0.28710  
  4  0.2506   1983.329950  x:  0.79311   0.26281  
  5  0.0275   1983.328636  x:  0.79615   0.26305  
  6  0.0023   1983.328635  x:  0.79618   0.26298  
  7  0.0001   1983.328635  x:  0.79617   0.26298  

35 (OMP4__GCA_000685095.1) ... 15 (OMP4__GCA_000020045.1)
  0  0.0000   1978.361817  x:  0.82009   0.96328  
  1 99.0000   1945.425975  x:  0.47010   0.38631  
  2 72.8257   1937.184085  x:  0.45443   0.20248  
  3 330.8029   1921.316837  x:  0.68297   0.12321  
  4  0.2793   1918.597606  x:  0.72933   0.17149  
  5  0.2999   1918.286468  x:  0.77914   0.16084  
  6  0.0242   1918.280636  x:  0.77772   0.15827  
  7  0.0022   1918.280624  x:  0.77740   0.15833  
  8  0.0003   1918.280624  x:  0.77740   0.15833  

35 (OMP4__GCA_000685095.1) ... 16 (OMP4__GCA_001319865.1)
  0  0.0000   1976.321643  x:  0.71709   0.88847  
  1 99.0000   1925.734479  x:  0.66020   0.17886  
  2 67.1743   1924.822064  x:  0.70749   0.14885  
  3 40.0420   1923.756533  x:  0.77266   0.16799  
  4  0.4823   1923.732541  x:  0.78298   0.16270  
  5  0.0088   1923.732539  x:  0.78291   0.16267  
  6  0.0001   1923.732539  x:  0.78291   0.16268  

35 (OMP4__GCA_000685095.1) ... 17 (OMP4__GCA_000519245.1)
  0  0.0000   1974.082795  x:  0.80099   0.87070  
  1 99.0000   1931.033508  x:  0.51271   0.23315  
  2 76.3478   1928.501122  x:  0.52418   0.16561  
  3 202.8512   1917.655438  x:  0.77297   0.17054  
  4  0.2991   1917.422162  x:  0.78034   0.15219  
  5  0.0271   1917.415623  x:  0.78809   0.15176  
  6  0.0045   1917.415622  x:  0.78799   0.15176  
  7  0.0001   1917.415622  x:  0.78799   0.15176  

35 (OMP4__GCA_000685095.1) ... 18 (OMP4__GCA_001319905.1)
  0  0.0000   1941.127189  x:  0.76443   0.62406  
  1 99.0000   1919.668613  x:  0.57775   0.25025  
  2 72.5338   1918.091283  x:  0.60798   0.19143  
  3 65.9844   1916.148824  x:  0.70359   0.21066  
  4  0.1698   1916.083749  x:  0.71305   0.19862  
  5  0.0149   1916.083501  x:  0.71424   0.19880  
  6  0.0010   1916.083501  x:  0.71426   0.19877  

35 (OMP4__GCA_000685095.1) ... 19 (OMP4__GCA_000739835.1)
  0  0.0000   1990.179158  x:  0.78661   0.72334  
  1 99.0000   1953.768632  x:  0.69087   0.19370  
  2 73.1242   1952.784551  x:  0.73571   0.15964  
  3 41.7505   1951.436995  x:  0.81605   0.17924  
  4  0.3297   1951.399899  x:  0.82824   0.17204  
  5  0.0109   1951.399887  x:  0.82852   0.17208  
  6  0.0002   1951.399887  x:  0.82852   0.17208  

35 (OMP4__GCA_000685095.1) ... 20 (OMP4__GCA_000522545.2)
  0  0.0000   1972.699636  x:  0.72548   0.71462  
  1 99.0000   1936.896828  x:  0.69686   0.18563  
  2 71.2353   1936.117109  x:  0.75785   0.16034  
  3 26.6445   1935.798399  x:  0.78492   0.17550  
  4  0.2272   1935.794938  x:  0.78972   0.17378  
  5  0.0041   1935.794931  x:  0.78959   0.17370  
  6  0.0001   1935.794931  x:  0.78959   0.17370  

35 (OMP4__GCA_000685095.1) ... 21 (OMP4__GCA_000265115.1)
  0  0.0000   1981.332145  x:  0.85580   0.89925  
  1 99.0000   1952.796506  x:  0.51283   0.41928  
  2 75.2801   1943.847162  x:  0.50185   0.21582  
  3 220.5205   1932.085940  x:  0.74062   0.15345  
  4  0.2598   1931.349486  x:  0.75650   0.18388  
  5  0.1514   1931.328192  x:  0.76958   0.18134  
  6  0.0075   1931.328063  x:  0.76941   0.18090  
  7  0.0004   1931.328063  x:  0.76941   0.18089  

35 (OMP4__GCA_000685095.1) ... 22 (OMP4__GCA_000281995.2)
  0  0.0000   1977.175290  x:  0.83784   0.84456  
  1 99.0000   1946.764769  x:  0.51879   0.33510  
  2 74.7716   1941.607855  x:  0.52281   0.20426  
  3 200.5781   1931.336635  x:  0.76910   0.18478  
  4  0.2491   1931.328074  x:  0.76924   0.18103  
  5  0.0093   1931.328063  x:  0.76934   0.18089  
  6  0.0002   1931.328063  x:  0.76941   0.18089  

35 (OMP4__GCA_000685095.1) ... 23 (OMP4__GCA_000739735.1)
  0  0.0000   1875.446483  x:  0.61947   0.87003  
  1 99.0000   1862.767966  x:  0.41268   0.58502  
  2 61.5540   1846.661875  x:  0.38770   0.21035  
  3 184.0584   1840.444860  x:  0.49690   0.14273  
  4  0.2027   1838.229133  x:  0.54540   0.19410  
  5  0.4122   1838.091391  x:  0.56934   0.18382  
  6  0.0153   1838.089337  x:  0.56812   0.18203  
  7  0.0017   1838.089331  x:  0.56795   0.18207  
  8  0.0002   1838.089331  x:  0.56795   0.18207  

35 (OMP4__GCA_000685095.1) ... 24 (OMP4__GCA_000473465.1)
  0  0.0000   1877.885049  x:  0.69459   0.67133  
  1 99.0000   1849.694192  x:  0.41640   0.27484  
  2 88.4292   1844.262316  x:  0.42010   0.15613  
  3 196.8220   1836.044900  x:  0.61071   0.14285  
  4  0.2009   1836.042840  x:  0.61079   0.14123  
  5  0.0042   1836.042836  x:  0.61092   0.14118  
  6  0.0001   1836.042835  x:  0.61094   0.14119  
  7  0.0000   1836.042835  x:  0.61094   0.14119  

35 (OMP4__GCA_000685095.1) ... 25 (OMP4__GCA_000173575.1)
  0  0.0000   1875.480543  x:  0.50410   0.86643  
  1 99.0000   1840.536401  x:  0.72734   0.17699  
  2 58.0558   1839.855512  x:  0.70861   0.14810  
  3 60.7842   1836.792959  x:  0.57321   0.18002  
  4  0.3419   1836.789030  x:  0.57439   0.18262  
  5  0.0024   1836.788985  x:  0.57392   0.18275  
  6  0.0006   1836.788985  x:  0.57392   0.18275  
  7  0.0000   1836.788985  x:  0.57392   0.18275  

35 (OMP4__GCA_000685095.1) ... 26 (OMP4__GCA_000372945.1)
  0  0.0000   1880.457688  x:  0.64994   0.96078  
  1 99.0000   1866.709186  x:  0.42627   0.70822  
  2 69.7714   1841.846590  x:  0.39175   0.20655  
  3 148.5655   1836.814649  x:  0.47861   0.14179  
  4  0.2298   1833.823017  x:  0.54520   0.19574  
  5  0.5377   1833.635335  x:  0.57062   0.18137  
  6  0.0168   1833.633847  x:  0.56921   0.18004  
  7  0.0016   1833.633837  x:  0.56901   0.18012  
  8  0.0002   1833.633837  x:  0.56901   0.18012  

35 (OMP4__GCA_000685095.1) ... 27 (OMP4__GCA_000092885.1)
  0  0.0000   1881.437985  x:  0.49304   0.86702  
  1 99.0000   1850.987257  x:  0.83823   0.17774  
  2 62.8288   1849.971002  x:  0.82869   0.14239  
  3 105.9526   1841.710325  x:  0.58267   0.18733  
  4  0.3051   1841.700371  x:  0.58112   0.18306  
  5  0.0038   1841.700291  x:  0.58176   0.18289  
  6  0.0011   1841.700291  x:  0.58176   0.18289  

35 (OMP4__GCA_000685095.1) ... 28 (OMP4__GCA_000372985.1)
  0  0.0000   1861.279612  x:  0.51565   0.74724  
  1 99.0000   1833.217397  x:  0.56444   0.19675  
  2 55.3400   1833.200091  x:  0.55585   0.19536  
  3  3.9733   1833.198689  x:  0.55484   0.19720  
  4  0.0152   1833.198689  x:  0.55487   0.19718  
  5  0.0000   1833.198689  x:  0.55486   0.19718  
  6  0.0000   1833.198689  x:  0.55486   0.19718  

35 (OMP4__GCA_000685095.1) ... 29 (OMP4__GCA_000745015.1)
  0  0.0000   1826.589992  x:  0.54300   0.87216  
  1 99.0000   1810.633090  x:  0.33530   0.55026  
  2 69.3877   1790.643774  x:  0.30391   0.16959  
  3 275.5261   1783.787838  x:  0.37933   0.10422  
  4  0.2421   1778.208349  x:  0.46573   0.16503  
  5  0.5273   1777.626599  x:  0.50603   0.14228  
  6  0.0225   1777.623163  x:  0.50403   0.14055  
  7  0.0021   1777.623084  x:  0.50351   0.14077  
  8  0.0006   1777.623084  x:  0.50351   0.14077  
  9  0.0000   1777.623084  x:  0.50351   0.14077  

35 (OMP4__GCA_000685095.1) ... 30 (OMP4__GCA_001294705.1)
  0  0.0000   1831.100013  x:  0.44741   0.73255  
  1 99.0000   1800.740545  x:  0.67623   0.16004  
  2 64.9821   1799.998554  x:  0.66024   0.13100  
  3 68.9716   1796.618351  x:  0.52317   0.15999  
  4  0.2730   1796.616855  x:  0.52373   0.16152  
  5  0.0014   1796.616842  x:  0.52350   0.16157  
  6  0.0003   1796.616842  x:  0.52350   0.16157  

35 (OMP4__GCA_000685095.1) ... 31 (OMP4__GCA_000685055.1)
  0  0.0000   1812.601886  x:  0.55807   0.69657  
  1 99.0000   1800.311306  x:  0.37020   0.47375  
  2 72.3247   1788.338682  x:  0.36382   0.19387  
  3 143.2996   1783.816704  x:  0.48274   0.16108  
  4  0.1374   1783.646851  x:  0.48739   0.17894  
  5  0.0905   1783.645978  x:  0.48928   0.17844  
  6  0.0014   1783.645978  x:  0.48926   0.17841  
  7  0.0000   1783.645978  x:  0.48926   0.17841  

35 (OMP4__GCA_000685095.1) ... 32 (OMP4__GCA_000714855.1)
  0  0.0000   1822.007884  x:  0.46741   0.81701  
  1 99.0000   1787.441659  x:  0.47265   0.17580  
  2 53.2506   1787.273270  x:  0.49870   0.16955  
  3 13.6395   1787.267589  x:  0.49957   0.17283  
  4  0.0387   1787.267589  x:  0.49960   0.17279  
  5  0.0000   1787.267589  x:  0.49960   0.17279  
  6  0.0000   1787.267589  x:  0.49960   0.17279  

35 (OMP4__GCA_000685095.1) ... 33 (OMP4__GCA_000961515.1)
  0  0.0000   1816.559507  x:  0.53199   0.79828  
  1 99.0000   1803.883828  x:  0.34795   0.52241  
  2 64.9237   1789.297877  x:  0.33137   0.19380  
  3 212.3921   1782.650489  x:  0.44723   0.13469  
  4  0.1740   1781.236075  x:  0.47610   0.17756  
  5  0.3045   1781.166464  x:  0.49279   0.17165  
  6  0.0104   1781.165532  x:  0.49160   0.17068  
  7  0.0012   1781.165530  x:  0.49166   0.17063  
  8  0.0001   1781.165530  x:  0.49166   0.17063  

35 (OMP4__GCA_000685095.1) ... 34 (OMP4__GCA_000383275.1)
  0  0.0000   1455.101192  x:  0.10567   0.72883  
  1 99.0000   1454.672051  x:  0.08930   0.72051  
  2 44.2176   1438.861729  x:  0.08724   0.07019  
  3 25.4401   1438.809413  x:  0.09230   0.06562  
  4  0.0093   1438.800072  x:  0.09326   0.06986  
  5  0.1052   1438.800068  x:  0.09328   0.06978  
  6  0.0001   1438.800068  x:  0.09328   0.06978  

36 (OMP4__GCA_000172415.1) ... 1 (OMP4__GCA_000198775.1)
  0  0.0000   2124.566849  x:  1.00116   0.83098  
  1 99.0000   2092.331574  x:  1.02878   0.25208  
  2 61.1461   2091.679939  x:  1.12291   0.23408  
  3 15.1580   2091.671300  x:  1.12394   0.23835  
  4  0.0358   2091.671300  x:  1.12386   0.23836  
  5  0.0001   2091.671300  x:  1.12386   0.23836  

36 (OMP4__GCA_000172415.1) ... 2 (OMP4__GCA_000236065.1)
  0  0.0000   2021.214752  x:  0.88846   0.99804  
  1 99.0000   2006.916129  x:  0.61605   0.64017  
  2 54.0008   1996.309110  x:  0.60472   0.31033  
  3 131.8907   1989.880212  x:  0.79806   0.25168  
  4  0.2124   1989.656941  x:  0.80537   0.27800  
  5  0.1206   1989.655807  x:  0.80836   0.27722  
  6  0.0021   1989.655806  x:  0.80832   0.27715  
  7  0.0001   1989.655806  x:  0.80832   0.27715  

36 (OMP4__GCA_000172415.1) ... 3 (OMP4__GCA_000698555.1)
  0  0.0000   2006.092049  x:  0.70688   0.85718  
  1 99.0000   1978.739181  x:  0.89223   0.24791  
  2 53.6544   1978.338222  x:  0.86257   0.22385  
  3 23.5482   1977.739101  x:  0.79790   0.25115  
  4  0.2188   1977.737856  x:  0.79945   0.25264  
  5  0.0020   1977.737841  x:  0.79915   0.25279  
  6  0.0004   1977.737841  x:  0.79915   0.25279  
  7  0.0000   1977.737841  x:  0.79915   0.25279  

36 (OMP4__GCA_000172415.1) ... 4 (OMP4__GCA_000818655.1)
  0  0.0000   2030.439555  x:  0.78609   0.73890  
  1 99.0000   2001.665264  x:  0.85838   0.22317  
  2 62.6650   2001.585618  x:  0.88435   0.22421  
  3  6.2726   2001.578648  x:  0.88714   0.22005  
  4  0.0312   2001.578646  x:  0.88730   0.22004  
  5  0.0001   2001.578646  x:  0.88730   0.22004  

36 (OMP4__GCA_000172415.1) ... 5 (OMP4__GCA_000729995.1)
  0  0.0000   2095.986071  x:  0.97513   0.71416  
  1 99.0000   2063.834907  x:  0.96231   0.22256  
  2 73.4927   2062.881160  x:  1.05947   0.19324  
  3 20.8398   2062.683249  x:  1.08013   0.20713  
  4  0.1702   2062.681532  x:  1.08486   0.20584  
  5  0.0039   2062.681529  x:  1.08475   0.20579  
  6  0.0001   2062.681529  x:  1.08475   0.20579  

36 (OMP4__GCA_000172415.1) ... 6 (OMP4__GCA_000698595.1)
  0  0.0000   1997.793299  x:  0.72122   0.82270  
  1 99.0000   1986.230123  x:  0.77637   0.36187  
  2 33.3569   1986.138212  x:  0.75417   0.35377  
  3  8.0568   1986.126253  x:  0.74993   0.36239  
  4  0.0337   1986.126252  x:  0.74995   0.36235  
  5  0.0000   1986.126252  x:  0.74995   0.36235  

36 (OMP4__GCA_000172415.1) ... 7 (OMP4__GCA_000751215.1)
  0  0.0000   1993.375187  x:  0.64809   0.72913  
  1 99.0000   1987.680124  x:  0.83622   0.52922  
  2 45.1107   1984.118403  x:  0.81986   0.34164  
  3 53.9832   1983.357878  x:  0.74715   0.36465  
  4  0.0681   1983.351283  x:  0.74593   0.35816  
  5  0.0120   1983.351282  x:  0.74600   0.35812  
  6  0.0001   1983.351282  x:  0.74600   0.35812  

36 (OMP4__GCA_000172415.1) ... 8 (OMP4__GCA_000402035.1)
  0  0.0000   1992.354747  x:  0.83477   0.67288  
  1 99.0000   1983.922148  x:  0.65606   0.43376  
  2 48.4959   1981.685865  x:  0.68578   0.31248  
  3 51.7091   1980.843631  x:  0.75292   0.32931  
  4  0.0924   1980.817718  x:  0.75784   0.31757  
  5  0.0165   1980.817688  x:  0.75830   0.31754  
  6  0.0004   1980.817688  x:  0.75829   0.31755  
  7  0.0000   1980.817688  x:  0.75829   0.31755  

36 (OMP4__GCA_000172415.1) ... 9 (OMP4__GCA_000828875.1)
  0  0.0000   2007.771596  x:  0.69067   0.90710  
  1 99.0000   1991.618908  x:  0.96764   0.34261  
  2 45.3412   1989.988945  x:  0.94463   0.26123  
  3 75.5775   1986.413865  x:  0.77343   0.31637  
  4  0.2250   1986.402842  x:  0.77072   0.30975  
  5  0.0076   1986.402756  x:  0.77144   0.30940  
  6  0.0011   1986.402756  x:  0.77144   0.30940  

36 (OMP4__GCA_000172415.1) ... 10 (OMP4__GCA_001278535.1)
  0  0.0000   2011.934597  x:  0.76912   0.90791  
  1 99.0000   1990.640914  x:  0.70757   0.31707  
  2 42.0692   1990.006778  x:  0.75967   0.28120  
  3 26.1226   1989.811611  x:  0.77984   0.30321  
  4  0.1516   1989.810453  x:  0.78202   0.30137  
  5  0.0024   1989.810452  x:  0.78197   0.30132  
  6  0.0001   1989.810452  x:  0.78197   0.30132  

36 (OMP4__GCA_000172415.1) ... 11 (OMP4__GCA_000256585.3)
  0  0.0000   2013.307322  x:  0.88560   0.81075  
  1 99.0000   2002.277895  x:  0.65306   0.53234  
  2 52.3837   1997.230727  x:  0.66849   0.32431  
  3 77.6226   1995.055434  x:  0.78412   0.32816  
  4  0.1346   1995.027988  x:  0.78628   0.31598  
  5  0.0246   1995.027924  x:  0.78697   0.31589  
  6  0.0006   1995.027924  x:  0.78697   0.31590  
  7  0.0000   1995.027924  x:  0.78697   0.31590  

36 (OMP4__GCA_000172415.1) ... 12 (OMP4__GCA_000698575.1)
  0  0.0000   2008.124410  x:  0.81217   0.67716  
  1 99.0000   1998.031417  x:  0.70229   0.35038  
  2 43.4404   1997.119367  x:  0.74726   0.29294  
  3 34.2351   1996.703998  x:  0.78710   0.31724  
  4  0.1029   1996.695500  x:  0.79251   0.31168  
  5  0.0069   1996.695496  x:  0.79238   0.31159  
  6  0.0001   1996.695496  x:  0.79238   0.31159  

36 (OMP4__GCA_000172415.1) ... 13 (OMP4__GCA_000773055.1)
  0  0.0000   2015.046255  x:  0.69049   0.88892  
  1 99.0000   2002.092572  x:  0.99652   0.39960  
  2 46.9417   1999.237073  x:  0.98099   0.27212  
  3 92.2651   1995.080608  x:  0.79053   0.33191  
  4  0.1895   1995.028093  x:  0.78598   0.31647  
  5  0.0214   1995.027924  x:  0.78698   0.31592  
  6  0.0016   1995.027924  x:  0.78697   0.31590  

36 (OMP4__GCA_000172415.1) ... 14 (OMP4__GCA_000648925.1)
  0  0.0000   1995.049541  x:  0.84785   0.64162  
  1 99.0000   1985.078707  x:  0.66837   0.38091  
  2 52.2410   1983.416220  x:  0.70129   0.28941  
  3 46.1546   1982.678483  x:  0.76324   0.30760  
  4  0.0948   1982.656069  x:  0.76869   0.29766  
  5  0.0129   1982.656054  x:  0.76902   0.29760  
  6  0.0003   1982.656054  x:  0.76902   0.29762  

36 (OMP4__GCA_000172415.1) ... 15 (OMP4__GCA_000020045.1)
  0  0.0000   1946.997404  x:  0.69569   0.73508  
  1 99.0000   1920.398583  x:  0.59565   0.23191  
  2 60.8984   1919.311965  x:  0.63720   0.18920  
  3 50.9090   1918.101517  x:  0.70370   0.21427  
  4  0.2420   1918.071543  x:  0.71313   0.20669  
  5  0.0096   1918.071542  x:  0.71310   0.20665  
  6  0.0000   1918.071542  x:  0.71310   0.20666  

36 (OMP4__GCA_000172415.1) ... 16 (OMP4__GCA_001319865.1)
  0  0.0000   1947.639825  x:  0.75337   0.82813  
  1 99.0000   1921.339898  x:  0.48357   0.33314  
  2 68.8929   1916.792619  x:  0.49165   0.20820  
  3 204.0335   1908.067564  x:  0.70096   0.20497  
  4  0.2267   1907.997410  x:  0.70315   0.19260  
  5  0.0240   1907.996735  x:  0.70533   0.19241  
  6  0.0014   1907.996735  x:  0.70532   0.19243  
  7  0.0000   1907.996735  x:  0.70532   0.19243  

36 (OMP4__GCA_000172415.1) ... 17 (OMP4__GCA_000519245.1)
  0  0.0000   1947.923353  x:  0.71532   0.74210  
  1 99.0000   1913.990985  x:  0.57896   0.20540  
  2 69.6826   1912.786641  x:  0.61160   0.16452  
  3 66.2096   1910.525763  x:  0.71113   0.18744  
  4  0.2907   1910.450401  x:  0.72347   0.17618  
  5  0.0134   1910.450206  x:  0.72449   0.17637  
  6  0.0009   1910.450206  x:  0.72452   0.17635  
  7  0.0000   1910.450206  x:  0.72452   0.17635  

36 (OMP4__GCA_000172415.1) ... 18 (OMP4__GCA_001319905.1)
  0  0.0000   1925.565536  x:  0.60491   0.74336  
  1 99.0000   1902.024762  x:  0.67923   0.22943  
  2 53.1769   1901.938463  x:  0.65994   0.22342  
  3  8.5977   1901.915681  x:  0.65331   0.23095  
  4  0.0526   1901.915677  x:  0.65345   0.23096  
  5  0.0001   1901.915677  x:  0.65345   0.23096  
  6  0.0000   1901.915677  x:  0.65345   0.23096  

36 (OMP4__GCA_000172415.1) ... 19 (OMP4__GCA_000739835.1)
  0  0.0000   1960.064842  x:  0.70669   0.86060  
  1 99.0000   1935.892788  x:  0.55491   0.29140  
  2 51.1239   1934.326203  x:  0.58546   0.22571  
  3 95.4823   1931.621549  x:  0.69151   0.25847  
  4  0.2500   1931.534208  x:  0.70275   0.24200  
  5  0.0170   1931.534030  x:  0.70369   0.24224  
  6  0.0008   1931.534030  x:  0.70371   0.24220  
  7  0.0000   1931.534030  x:  0.70371   0.24220  
  8  0.0000   1931.534030  x:  0.70371   0.24220  

36 (OMP4__GCA_000172415.1) ... 20 (OMP4__GCA_000522545.2)
  0  0.0000   1939.191128  x:  0.62794   0.95497  
  1 99.0000   1906.628276  x:  0.62914   0.24007  
  2 46.4665   1906.486062  x:  0.65806   0.23377  
  3 10.4464   1906.483879  x:  0.65845   0.23632  
  4  0.0253   1906.483847  x:  0.65801   0.23638  
  5  0.0004   1906.483847  x:  0.65801   0.23638  

36 (OMP4__GCA_000172415.1) ... 21 (OMP4__GCA_000265115.1)
  0  0.0000   1947.514453  x:  0.74315   0.88855  
  1 99.0000   1933.104180  x:  0.50441   0.54519  
  2 58.0593   1923.427364  x:  0.49730   0.26640  
  3 160.4461   1916.955266  x:  0.67190   0.22620  
  4  0.1854   1916.856711  x:  0.67479   0.24293  
  5  0.0668   1916.856568  x:  0.67572   0.24269  
  6  0.0007   1916.856568  x:  0.67572   0.24269  
  7  0.0000   1916.856568  x:  0.67572   0.24269  

36 (OMP4__GCA_000172415.1) ... 22 (OMP4__GCA_000281995.2)
  0  0.0000   1951.538799  x:  0.71354   0.99322  
  1 99.0000   1935.350984  x:  0.47329   0.53835  
  2 51.4038   1926.695494  x:  0.46322   0.27320  
  3 246.9609   1917.178504  x:  0.66430   0.21489  
  4  0.2087   1916.859246  x:  0.67172   0.24375  
  5  0.1231   1916.856573  x:  0.67576   0.24280  
  6  0.0026   1916.856568  x:  0.67571   0.24269  
  7  0.0001   1916.856568  x:  0.67572   0.24269  

36 (OMP4__GCA_000172415.1) ... 23 (OMP4__GCA_000739735.1)
  0  0.0000   1843.952526  x:  0.57169   0.91457  
  1 99.0000   1834.364749  x:  0.39481   0.70578  
  2 61.2296   1810.393604  x:  0.36049   0.18938  
  3 139.3832   1806.611956  x:  0.42599   0.13120  
  4  0.2078   1803.617472  x:  0.49376   0.18158  
  5  0.5420   1803.449608  x:  0.51558   0.16774  
  6  0.0152   1803.448354  x:  0.51430   0.16654  
  7  0.0014   1803.448345  x:  0.51412   0.16663  
  8  0.0002   1803.448345  x:  0.51412   0.16663  

36 (OMP4__GCA_000172415.1) ... 24 (OMP4__GCA_000473465.1)
  0  0.0000   1840.638506  x:  0.47594   0.72974  
  1 99.0000   1821.772765  x:  0.58485   0.22958  
  2 46.5611   1821.201912  x:  0.55544   0.19928  
  3 37.0700   1820.614194  x:  0.51102   0.22586  
  4  0.1813   1820.613029  x:  0.51229   0.22734  
  5  0.0019   1820.613011  x:  0.51206   0.22751  
  6  0.0003   1820.613011  x:  0.51206   0.22751  

36 (OMP4__GCA_000172415.1) ... 25 (OMP4__GCA_000173575.1)
  0  0.0000   1807.939781  x:  0.46071   0.83024  
  1 99.0000   1794.161532  x:  0.33372   0.34701  
  2 40.0453   1791.727044  x:  0.34870   0.23679  
  3 253.3918   1787.873538  x:  0.44795   0.27175  
  4  0.1521   1787.747785  x:  0.45416   0.24771  
  5  0.0283   1787.747146  x:  0.45562   0.24802  
  6  0.0011   1787.747146  x:  0.45562   0.24797  
  7  0.0001   1787.747146  x:  0.45562   0.24797  

36 (OMP4__GCA_000172415.1) ... 26 (OMP4__GCA_000372945.1)
  0  0.0000   1804.390981  x:  0.36458   1.01142  
  1 99.0000   1801.129424  x:  0.46578   0.94433  
  2 58.8166   1780.998150  x:  0.47032   0.27321  
  3 47.6878   1780.673031  x:  0.43637   0.27584  
  4  0.0266   1780.672859  x:  0.43634   0.27682  
  5  0.0073   1780.672859  x:  0.43633   0.27681  
  6  0.0000   1780.672859  x:  0.43633   0.27681  
  7  0.0000   1780.672859  x:  0.43633   0.27681  

36 (OMP4__GCA_000172415.1) ... 27 (OMP4__GCA_000092885.1)
  0  0.0000   1818.852300  x:  0.49540   0.81327  
  1 99.0000   1809.777770  x:  0.34899   0.51317  
  2 46.5384   1802.040714  x:  0.34757   0.25171  
  3 223.0855   1796.914249  x:  0.47182   0.23369  
  4  0.1265   1796.907985  x:  0.47198   0.23857  
  5  0.0161   1796.907985  x:  0.47196   0.23855  
  6  0.0000   1796.907985  x:  0.47196   0.23855  

36 (OMP4__GCA_000172415.1) ... 28 (OMP4__GCA_000372985.1)
  0  0.0000   1815.911733  x:  0.48423   0.95068  
  1 99.0000   1809.601316  x:  0.35491   0.72084  
  2 42.5413   1795.840342  x:  0.33937   0.27076  
  3 178.5004   1791.449531  x:  0.43964   0.21681  
  4  0.1339   1791.008036  x:  0.45160   0.25505  
  5  0.2361   1790.996618  x:  0.45781   0.25232  
  6  0.0047   1790.996575  x:  0.45761   0.25197  
  7  0.0003   1790.996575  x:  0.45762   0.25196  

36 (OMP4__GCA_000172415.1) ... 29 (OMP4__GCA_000745015.1)
  0  0.0000   1761.395573  x:  0.38183   0.88595  
  1 99.0000   1725.756211  x:  0.39921   0.16034  
  2 45.7813   1725.755254  x:  0.40096   0.16032  
  3  1.0959   1725.755014  x:  0.40105   0.15960  
  4  0.0106   1725.755014  x:  0.40105   0.15959  

36 (OMP4__GCA_000172415.1) ... 30 (OMP4__GCA_001294705.1)
  0  0.0000   1815.317744  x:  0.53552   0.90788  
  1 99.0000   1805.998929  x:  0.36810   0.72299  
  2 65.3960   1780.095477  x:  0.33780   0.18535  
  3 128.7875   1776.576126  x:  0.40329   0.13124  
  4  0.1863   1774.274135  x:  0.45758   0.17787  
  5  0.5080   1774.162406  x:  0.47451   0.16707  
  6  0.0124   1774.161554  x:  0.47374   0.16596  
  7  0.0011   1774.161547  x:  0.47358   0.16602  
  8  0.0002   1774.161547  x:  0.47358   0.16602  

36 (OMP4__GCA_000172415.1) ... 31 (OMP4__GCA_000685055.1)
  0  0.0000   1785.026015  x:  0.45758   0.76927  
  1 99.0000   1776.953285  x:  0.32165   0.52151  
  2 49.6294   1767.011950  x:  0.31436   0.22180  
  3 208.6981   1762.001601  x:  0.42758   0.18484  
  4  0.1234   1761.830474  x:  0.43178   0.20646  
  5  0.1040   1761.829541  x:  0.43355   0.20590  
  6  0.0013   1761.829541  x:  0.43353   0.20587  
  7  0.0000   1761.829541  x:  0.43354   0.20587  

36 (OMP4__GCA_000172415.1) ... 32 (OMP4__GCA_000714855.1)
  0  0.0000   1792.865958  x:  0.42699   0.83173  
  1 99.0000   1766.065494  x:  0.41380   0.20281  
  2 43.9635   1765.837880  x:  0.43999   0.19170  
  3 18.9220   1765.816300  x:  0.44284   0.19919  
  4  0.0709   1765.816247  x:  0.44293   0.19879  
  5  0.0004   1765.816247  x:  0.44294   0.19879  
  6  0.0000   1765.816247  x:  0.44294   0.19879  

36 (OMP4__GCA_000172415.1) ... 33 (OMP4__GCA_000961515.1)
  0  0.0000   1784.178401  x:  0.37822   0.75288  
  1 99.0000   1775.500109  x:  0.59728   0.41665  
  2 53.3259   1767.158635  x:  0.61053   0.17849  
  3 185.9947   1760.589445  x:  0.43661   0.21855  
  4  0.1303   1760.453194  x:  0.43388   0.19788  
  5  0.0598   1760.453150  x:  0.43426   0.19775  
  6  0.0006   1760.453150  x:  0.43426   0.19775  

36 (OMP4__GCA_000172415.1) ... 34 (OMP4__GCA_000383275.1)
  0  0.0000   1727.155783  x:  0.36777   0.75898  
  1 99.0000   1700.489167  x:  0.22581   0.17946  
  2 54.8099   1698.627365  x:  0.23004   0.11941  
  3 558.8698   1689.224764  x:  0.36869   0.13168  
  4  0.1643   1689.098771  x:  0.37110   0.11761  
  5  0.0195   1689.097378  x:  0.37316   0.11760  
  6  0.0012   1689.097378  x:  0.37315   0.11760  
  7  0.0000   1689.097378  x:  0.37315   0.11760  

36 (OMP4__GCA_000172415.1) ... 35 (OMP4__GCA_000685095.1)
  0  0.0000   1745.374998  x:  0.41208   0.98349  
  1 99.0000   1737.830000  x:  0.28338   0.80950  
  2 61.1605   1697.206061  x:  0.24236   0.11769  
  3 171.8112   1695.092689  x:  0.26543   0.08013  
  4  0.2760   1688.618472  x:  0.36713   0.12072  
  5  0.6217   1688.262480  x:  0.38472   0.10135  
  6  0.0147   1688.261467  x:  0.38622   0.10184  
  7  0.0011   1688.261453  x:  0.38633   0.10173  
  8  0.0002   1688.261453  x:  0.38633   0.10173  
  9  0.0000   1688.261453  x:  0.38633   0.10173  

37 (OMP4__GCA_000421865.1) ... 1 (OMP4__GCA_000198775.1)
  0  0.0000   2121.751294  x:  1.15323   0.69943  
  1 99.0000   2095.932288  x:  0.99860   0.26407  
  2 70.3919   2095.204842  x:  1.04978   0.22504  
  3 23.7025   2094.462617  x:  1.12724   0.23987  
  4  0.2077   2094.443686  x:  1.13831   0.23315  
  5  0.0108   2094.443674  x:  1.13866   0.23319  
  6  0.0003   2094.443674  x:  1.13866   0.23318  

37 (OMP4__GCA_000421865.1) ... 2 (OMP4__GCA_000236065.1)
  0  0.0000   2015.265778  x:  0.74815   0.90970  
  1 99.0000   1989.816600  x:  0.82721   0.27592  
  2 44.9873   1989.777850  x:  0.81184   0.27228  
  3  4.9221   1989.769619  x:  0.80764   0.27772  
  4  0.0409   1989.769618  x:  0.80775   0.27773  
  5  0.0001   1989.769618  x:  0.80775   0.27773  

37 (OMP4__GCA_000421865.1) ... 3 (OMP4__GCA_000698555.1)
  0  0.0000   2011.712491  x:  0.84542   0.90586  
  1 99.0000   1989.580267  x:  0.58747   0.38817  
  2 56.4846   1985.943620  x:  0.60407   0.26096  
  3 150.4942   1979.746610  x:  0.79316   0.27314  
  4  0.2325   1979.605846  x:  0.79970   0.25094  
  5  0.0334   1979.604142  x:  0.80338   0.25078  
  6  0.0026   1979.604142  x:  0.80336   0.25077  
  7  0.0000   1979.604142  x:  0.80336   0.25078  

37 (OMP4__GCA_000421865.1) ... 4 (OMP4__GCA_000818655.1)
  0  0.0000   2023.235895  x:  0.81463   0.65699  
  1 99.0000   2001.043654  x:  0.80799   0.23409  
  2 62.7560   2000.521657  x:  0.87365   0.21583  
  3 16.9432   2000.484740  x:  0.87846   0.22411  
  4  0.0536   2000.484698  x:  0.87896   0.22384  
  5  0.0005   2000.484698  x:  0.87897   0.22384  

37 (OMP4__GCA_000421865.1) ... 5 (OMP4__GCA_000729995.1)
  0  0.0000   2097.292335  x:  0.95551   0.78515  
  1 99.0000   2061.722794  x:  0.95696   0.22706  
  2 69.1455   2060.880757  x:  1.05271   0.20189  
  3 19.0083   2060.783933  x:  1.06351   0.21296  
  4  0.1279   2060.783593  x:  1.06563   0.21244  
  5  0.0018   2060.783592  x:  1.06560   0.21242  
  6  0.0000   2060.783592  x:  1.06560   0.21242  

37 (OMP4__GCA_000421865.1) ... 6 (OMP4__GCA_000698595.1)
  0  0.0000   2007.493720  x:  0.63644   0.91485  
  1 99.0000   2000.891654  x:  0.84553   0.73816  
  2 53.9679   1990.405204  x:  0.84537   0.33730  
  3 59.6370   1989.457842  x:  0.76157   0.35502  
  4  0.0653   1989.454552  x:  0.76124   0.35044  
  5  0.0160   1989.454550  x:  0.76114   0.35046  
  6  0.0001   1989.454550  x:  0.76114   0.35045  

37 (OMP4__GCA_000421865.1) ... 7 (OMP4__GCA_000751215.1)
  0  0.0000   2003.712944  x:  0.66329   0.90647  
  1 99.0000   1995.979178  x:  0.90346   0.60279  
  2 44.7836   1989.208099  x:  0.89836   0.32096  
  3 86.0150   1986.707609  x:  0.75904   0.35990  
  4  0.1192   1986.678370  x:  0.75714   0.34698  
  5  0.0327   1986.678314  x:  0.75722   0.34638  
  6  0.0007   1986.678314  x:  0.75719   0.34638  
  7  0.0000   1986.678314  x:  0.75719   0.34638  

37 (OMP4__GCA_000421865.1) ... 8 (OMP4__GCA_000402035.1)
  0  0.0000   1986.799108  x:  0.61066   0.74547  
  1 99.0000   1980.326030  x:  0.81041   0.58087  
  2 55.8328   1974.441288  x:  0.80259   0.32623  
  3 54.6186   1973.801656  x:  0.73592   0.34334  
  4  0.0544   1973.797084  x:  0.73527   0.33826  
  5  0.0125   1973.797081  x:  0.73523   0.33815  
  6  0.0001   1973.797081  x:  0.73523   0.33815  

37 (OMP4__GCA_000421865.1) ... 9 (OMP4__GCA_000828875.1)
  0  0.0000   1998.280829  x:  0.68743   0.78856  
  1 99.0000   1985.227053  x:  0.88627   0.34088  
  2 43.9995   1984.175648  x:  0.85477   0.27914  
  3 45.8880   1982.877011  x:  0.76047   0.31922  
  4  0.1641   1982.876490  x:  0.75969   0.31783  
  5  0.0016   1982.876485  x:  0.75986   0.31774  
  6  0.0002   1982.876485  x:  0.75986   0.31774  
  7  0.0000   1982.876485  x:  0.75986   0.31774  

37 (OMP4__GCA_000421865.1) ... 10 (OMP4__GCA_001278535.1)
  0  0.0000   2005.565449  x:  0.66978   0.84144  
  1 99.0000   1993.236424  x:  0.96081   0.41113  
  2 50.1372   1989.931338  x:  0.94529   0.27200  
  3 90.7083   1986.383757  x:  0.77350   0.32421  
  4  0.1644   1986.336541  x:  0.76943   0.30984  
  5  0.0217   1986.336432  x:  0.77021   0.30940  
  6  0.0012   1986.336432  x:  0.77019   0.30938  
  7  0.0000   1986.336432  x:  0.77019   0.30938  

37 (OMP4__GCA_000421865.1) ... 11 (OMP4__GCA_000256585.3)
  0  0.0000   1999.165364  x:  0.68814   0.71072  
  1 99.0000   1990.697124  x:  0.86743   0.37852  
  2 40.9485   1989.599750  x:  0.83668   0.30668  
  3 41.5601   1988.801483  x:  0.76418   0.34092  
  4  0.1091   1988.799807  x:  0.76278   0.33823  
  5  0.0034   1988.799798  x:  0.76301   0.33809  
  6  0.0003   1988.799798  x:  0.76301   0.33809  

37 (OMP4__GCA_000421865.1) ... 12 (OMP4__GCA_000698575.1)
  0  0.0000   2004.753412  x:  0.73570   0.81631  
  1 99.0000   1990.563081  x:  0.78382   0.33238  
  2 37.4047   1990.531412  x:  0.76995   0.32931  
  3  4.4839   1990.528504  x:  0.76817   0.33337  
  4  0.0178   1990.528504  x:  0.76822   0.33333  
  5  0.0001   1990.528504  x:  0.76822   0.33333  

37 (OMP4__GCA_000421865.1) ... 13 (OMP4__GCA_000773055.1)
  0  0.0000   2004.707290  x:  0.72479   0.87572  
  1 99.0000   1989.181976  x:  0.81517   0.33755  
  2 36.7700   1988.906836  x:  0.78109   0.31699  
  3 15.6235   1988.799903  x:  0.76232   0.33772  
  4  0.1037   1988.799798  x:  0.76303   0.33805  
  5  0.0008   1988.799798  x:  0.76301   0.33809  
  6  0.0000   1988.799798  x:  0.76301   0.33809  

37 (OMP4__GCA_000421865.1) ... 14 (OMP4__GCA_000648925.1)
  0  0.0000   2001.191320  x:  0.76255   0.87781  
  1 99.0000   1982.487531  x:  0.65941   0.33154  
  2 41.9287   1981.466509  x:  0.70529   0.27535  
  3 46.1030   1980.713757  x:  0.75676   0.30772  
  4  0.2035   1980.699949  x:  0.76354   0.30088  
  5  0.0079   1980.699934  x:  0.76332   0.30072  
  6  0.0002   1980.699934  x:  0.76331   0.30073  

37 (OMP4__GCA_000421865.1) ... 15 (OMP4__GCA_000020045.1)
  0  0.0000   1952.790611  x:  0.70189   0.91594  
  1 99.0000   1923.836706  x:  0.49735   0.29064  
  2 55.8753   1921.598737  x:  0.51558   0.21142  
  3 179.5974   1915.206399  x:  0.68489   0.23613  
  4  0.2621   1915.005901  x:  0.69496   0.21259  
  5  0.0270   1915.003090  x:  0.69915   0.21281  
  6  0.0030   1915.003087  x:  0.69917   0.21271  
  7  0.0001   1915.003087  x:  0.69917   0.21271  

37 (OMP4__GCA_000421865.1) ... 16 (OMP4__GCA_001319865.1)
  0  0.0000   1948.580559  x:  0.63184   0.95603  
  1 99.0000   1904.980431  x:  0.70491   0.19668  
  2 55.5639   1904.958479  x:  0.69405   0.19484  
  3  3.9799   1904.953654  x:  0.69128   0.19797  
  4  0.0442   1904.953653  x:  0.69134   0.19797  
  5  0.0001   1904.953653  x:  0.69134   0.19797  

37 (OMP4__GCA_000421865.1) ... 17 (OMP4__GCA_000519245.1)
  0  0.0000   1937.383088  x:  0.63687   0.76234  
  1 99.0000   1903.629952  x:  0.66554   0.19262  
  2 61.9008   1903.525629  x:  0.69170   0.19050  
  3  8.2306   1903.525475  x:  0.69176   0.18994  
  4  0.0051   1903.525475  x:  0.69176   0.18994  
  5  0.0000   1903.525475  x:  0.69176   0.18994  

37 (OMP4__GCA_000421865.1) ... 18 (OMP4__GCA_001319905.1)
  0  0.0000   1921.988895  x:  0.65622   0.91007  
  1 99.0000   1906.189534  x:  0.44550   0.45234  
  2 49.7570   1900.670899  x:  0.44895   0.26351  
  3 237.1052   1893.341372  x:  0.62458   0.25626  
  4  0.1828   1893.324823  x:  0.62502   0.24881  
  5  0.0178   1893.324752  x:  0.62541   0.24837  
  6  0.0005   1893.324748  x:  0.62552   0.24843  

37 (OMP4__GCA_000421865.1) ... 19 (OMP4__GCA_000739835.1)
  0  0.0000   1939.981908  x:  0.64207   0.64704  
  1 99.0000   1924.854537  x:  0.67534   0.25680  
  2 49.2580   1924.850453  x:  0.68021   0.25704  
  3  1.6822   1924.850320  x:  0.68042   0.25635  
  4  0.0031   1924.850320  x:  0.68042   0.25635  

37 (OMP4__GCA_000421865.1) ... 20 (OMP4__GCA_000522545.2)
  0  0.0000   1924.740819  x:  0.71633   0.81322  
  1 99.0000   1912.873180  x:  0.50004   0.54504  
  2 59.3488   1903.640976  x:  0.49773   0.26689  
  3 120.4833   1899.549510  x:  0.63534   0.24444  
  4  0.1490   1899.538966  x:  0.63570   0.25047  
  5  0.0210   1899.538963  x:  0.63559   0.25045  
  6  0.0001   1899.538963  x:  0.63558   0.25046  

37 (OMP4__GCA_000421865.1) ... 21 (OMP4__GCA_000265115.1)
  0  0.0000   1930.543616  x:  0.63176   0.77077  
  1 99.0000   1910.285971  x:  0.61245   0.26334  
  2 46.8482   1910.006041  x:  0.64999   0.24969  
  3 15.8048   1909.987462  x:  0.65281   0.25717  
  4  0.0464   1909.987454  x:  0.65302   0.25708  
  5  0.0002   1909.987454  x:  0.65302   0.25708  

37 (OMP4__GCA_000421865.1) ... 22 (OMP4__GCA_000281995.2)
  0  0.0000   1936.217287  x:  0.59793   0.89042  
  1 99.0000   1912.386886  x:  0.77790   0.25784  
  2 46.7342   1911.613747  x:  0.74930   0.21778  
  3 47.7326   1909.988899  x:  0.65217   0.25500  
  4  0.2734   1909.987476  x:  0.65336   0.25692  
  5  0.0021   1909.987454  x:  0.65302   0.25708  
  6  0.0004   1909.987454  x:  0.65302   0.25708  

37 (OMP4__GCA_000421865.1) ... 23 (OMP4__GCA_000739735.1)
  0  0.0000   1843.459778  x:  0.57934   0.79349  
  1 99.0000   1830.841549  x:  0.38163   0.53058  
  2 65.4210   1815.184261  x:  0.35793   0.18565  
  3 184.7996   1809.382231  x:  0.45859   0.12582  
  4  0.1874   1807.320443  x:  0.50319   0.17240  
  5  0.3794   1807.196472  x:  0.52474   0.16354  
  6  0.0138   1807.194642  x:  0.52364   0.16195  
  7  0.0015   1807.194637  x:  0.52349   0.16198  
  8  0.0001   1807.194637  x:  0.52349   0.16198  

37 (OMP4__GCA_000421865.1) ... 24 (OMP4__GCA_000473465.1)
  0  0.0000   1844.477000  x:  0.49374   0.64963  
  1 99.0000   1826.481644  x:  0.54714   0.21643  
  2 50.0190   1826.398410  x:  0.53002   0.21102  
  3  9.4238   1826.383949  x:  0.52603   0.21724  
  4  0.0360   1826.383948  x:  0.52610   0.21723  
  5  0.0001   1826.383948  x:  0.52610   0.21723  

37 (OMP4__GCA_000421865.1) ... 25 (OMP4__GCA_000173575.1)
  0  0.0000   1811.407704  x:  0.48558   0.83620  
  1 99.0000   1804.323392  x:  0.35190   0.59307  
  2 44.9229   1794.401595  x:  0.34557   0.25955  
  3 183.8188   1790.087532  x:  0.45670   0.22854  
  4  0.1185   1790.018083  x:  0.45869   0.24476  
  5  0.0708   1790.017980  x:  0.45929   0.24458  
  6  0.0005   1790.017980  x:  0.45929   0.24458  
  7  0.0000   1790.017980  x:  0.45929   0.24458  

37 (OMP4__GCA_000421865.1) ... 26 (OMP4__GCA_000372945.1)
  0  0.0000   1807.375269  x:  0.45471   0.88292  
  1 99.0000   1794.169316  x:  0.32581   0.37803  
  2 37.3305   1791.530126  x:  0.33864   0.25304  
  3 294.3385   1787.291132  x:  0.44236   0.28760  
  4  0.1488   1787.169110  x:  0.44759   0.26242  
  5  0.0316   1787.168475  x:  0.44903   0.26270  
  6  0.0011   1787.168475  x:  0.44904   0.26265  
  7  0.0001   1787.168475  x:  0.44904   0.26265  
  8  0.0000   1787.168475  x:  0.44904   0.26265  

37 (OMP4__GCA_000421865.1) ... 27 (OMP4__GCA_000092885.1)
  0  0.0000   1817.624321  x:  0.49096   0.72258  
  1 99.0000   1805.944798  x:  0.35480   0.35592  
  2 46.9286   1802.723617  x:  0.37010   0.22979  
  3 198.4089   1799.246813  x:  0.46950   0.25647  
  4  0.1324   1799.136507  x:  0.47449   0.23536  
  5  0.0292   1799.136138  x:  0.47565   0.23549  
  6  0.0009   1799.136138  x:  0.47565   0.23547  
  7  0.0000   1799.136138  x:  0.47565   0.23547  

37 (OMP4__GCA_000421865.1) ... 28 (OMP4__GCA_000372985.1)
  0  0.0000   1818.054271  x:  0.51458   0.90957  
  1 99.0000   1812.529934  x:  0.38559   0.76349  
  2 51.1404   1795.915137  x:  0.37084   0.26165  
  3 96.0901   1793.445571  x:  0.45302   0.22476  
  4  0.1070   1793.270100  x:  0.45955   0.24929  
  5  0.1624   1793.269233  x:  0.46128   0.24863  
  6  0.0014   1793.269232  x:  0.46125   0.24856  
  7  0.0001   1793.269232  x:  0.46125   0.24856  

37 (OMP4__GCA_000421865.1) ... 29 (OMP4__GCA_000745015.1)
  0  0.0000   1753.535422  x:  0.42458   0.82563  
  1 99.0000   1746.749166  x:  0.30054   0.64975  
  2 55.7318   1726.981215  x:  0.27952   0.18124  
  3 161.4669   1723.256013  x:  0.34912   0.12978  
  4  0.1418   1721.870069  x:  0.38048   0.17301  
  5  0.3965   1721.815108  x:  0.39229   0.16658  
  6  0.0085   1721.814433  x:  0.39146   0.16563  
  7  0.0010   1721.814433  x:  0.39145   0.16563  

37 (OMP4__GCA_000421865.1) ... 30 (OMP4__GCA_001294705.1)
  0  0.0000   1822.632621  x:  0.42383   0.91535  
  1 99.0000   1792.765644  x:  0.76570   0.16050  
  2 55.8833   1791.661321  x:  0.76233   0.12096  
  3 204.2671   1779.898271  x:  0.48963   0.17027  
  4  0.2787   1779.828362  x:  0.48669   0.15904  
  5  0.0095   1779.828006  x:  0.48789   0.15876  
  6  0.0023   1779.828006  x:  0.48789   0.15877  
  7  0.0000   1779.828006  x:  0.48789   0.15877  
  8  0.0000   1779.828006  x:  0.48789   0.15877  
  9  0.0000   1779.828006  x:  0.48789   0.15877  

37 (OMP4__GCA_000421865.1) ... 31 (OMP4__GCA_000685055.1)
  0  0.0000   1803.566077  x:  0.48347   0.92607  
  1 99.0000   1795.966078  x:  0.34185   0.71015  
  2 51.8422   1776.333621  x:  0.31686   0.21414  
  3 174.9119   1771.880357  x:  0.39548   0.15063  
  4  0.1714   1770.000732  x:  0.43710   0.20380  
  5  0.4550   1769.910286  x:  0.45291   0.19378  
  6  0.0114   1769.909272  x:  0.45184   0.19252  
  7  0.0013   1769.909271  x:  0.45178   0.19254  
  8  0.0001   1769.909271  x:  0.45178   0.19254  

37 (OMP4__GCA_000421865.1) ... 32 (OMP4__GCA_000714855.1)
  0  0.0000   1809.297785  x:  0.51890   0.90526  
  1 99.0000   1801.459832  x:  0.36696   0.73638  
  2 61.0202   1778.416702  x:  0.34229   0.20363  
  3 117.5355   1775.052755  x:  0.41746   0.15088  
  4  0.1550   1773.799351  x:  0.45081   0.19301  
  5  0.4128   1773.757531  x:  0.46219   0.18696  
  6  0.0085   1773.757093  x:  0.46146   0.18618  
  7  0.0009   1773.757093  x:  0.46145   0.18618  

37 (OMP4__GCA_000421865.1) ... 33 (OMP4__GCA_000961515.1)
  0  0.0000   1788.526806  x:  0.39758   0.62020  
  1 99.0000   1773.363466  x:  0.59316   0.20990  
  2 57.0046   1771.994237  x:  0.57796   0.15593  
  3 98.7508   1768.470759  x:  0.45340   0.18826  
  4  0.1725   1768.466539  x:  0.45222   0.18523  
  5  0.0034   1768.466495  x:  0.45260   0.18508  
  6  0.0005   1768.466495  x:  0.45260   0.18508  

37 (OMP4__GCA_000421865.1) ... 34 (OMP4__GCA_000383275.1)
  0  0.0000   1743.244358  x:  0.33625   0.95370  
  1 99.0000   1709.029728  x:  0.65850   0.11611  
  2 51.5078   1708.227254  x:  0.65921   0.08706  
  3 429.0500   1693.393816  x:  0.38325   0.12726  
  4  0.2353   1693.270314  x:  0.38066   0.11427  
  5  0.0104   1693.269980  x:  0.38167   0.11406  
  6  0.0021   1693.269980  x:  0.38167   0.11407  
  7  0.0000   1693.269980  x:  0.38167   0.11407  
  8  0.0000   1693.269980  x:  0.38167   0.11407  

37 (OMP4__GCA_000421865.1) ... 35 (OMP4__GCA_000685095.1)
  0  0.0000   1746.536938  x:  0.39655   0.84473  
  1 99.0000   1722.340422  x:  0.20601   0.28749  
  2 60.0686   1715.671115  x:  0.19180   0.12766  
  3 1025.8951   1702.998129  x:  0.27253   0.06197  
  4  0.1864   1695.650080  x:  0.34614   0.12810  
  5  0.3645   1694.162386  x:  0.40517   0.10052  
  6  0.0245   1694.142536  x:  0.40200   0.09665  
  7  0.0037   1694.141430  x:  0.40019   0.09718  
  8  0.0018   1694.141430  x:  0.40018   0.09717  
  9  0.0000   1694.141430  x:  0.40018   0.09717  
 10  0.0000   1694.141430  x:  0.40018   0.09717  

37 (OMP4__GCA_000421865.1) ... 36 (OMP4__GCA_000172415.1)
  0  0.0000   1351.843035  x:  0.02244   0.70335  
  1 99.0000   1351.794407  x:  0.02512   0.70279  
  2 37.0294   1343.086370  x:  0.02497   0.00100  

38 (OMP4__GCA_001293045.1) ... 1 (OMP4__GCA_000198775.1)
  0  0.0000   2116.376148  x:  1.04280   0.69929  
  1 99.0000   2092.730436  x:  1.00508   0.25831  
  2 64.3409   2091.898103  x:  1.09253   0.22441  
  3 19.6067   2091.673652  x:  1.11857   0.24027  
  4  0.1522   2091.671304  x:  1.12400   0.23843  
  5  0.0046   2091.671300  x:  1.12386   0.23836  
  6  0.0001   2091.671300  x:  1.12386   0.23836  

38 (OMP4__GCA_001293045.1) ... 2 (OMP4__GCA_000236065.1)
  0  0.0000   2015.384320  x:  0.71249   0.90323  
  1 99.0000   1992.450210  x:  0.96564   0.27565  
  2 48.3811   1991.676373  x:  0.93972   0.23339  
  3 44.5615   1989.655982  x:  0.80806   0.27639  
  4  0.2611   1989.655808  x:  0.80844   0.27710  
  5  0.0007   1989.655806  x:  0.80832   0.27715  
  6  0.0002   1989.655806  x:  0.80832   0.27715  

38 (OMP4__GCA_001293045.1) ... 3 (OMP4__GCA_000698555.1)
  0  0.0000   1995.162557  x:  0.79373   0.65272  
  1 99.0000   1978.888401  x:  0.70927   0.27560  
  2 55.8154   1978.104318  x:  0.76036   0.23597  
  3 28.9874   1977.743239  x:  0.79419   0.25624  
  4  0.1234   1977.737847  x:  0.79928   0.25288  
  5  0.0052   1977.737841  x:  0.79915   0.25279  
  6  0.0001   1977.737841  x:  0.79915   0.25279  

38 (OMP4__GCA_001293045.1) ... 4 (OMP4__GCA_000818655.1)
  0  0.0000   2030.205794  x:  0.78638   0.73518  
  1 99.0000   2001.671809  x:  0.85728   0.22378  
  2 62.7440   2001.587417  x:  0.88406   0.22472  
  3  6.4504   2001.578650  x:  0.88711   0.22005  
  4  0.0347   2001.578646  x:  0.88730   0.22005  
  5  0.0002   2001.578646  x:  0.88730   0.22004  

38 (OMP4__GCA_001293045.1) ... 5 (OMP4__GCA_000729995.1)
  0  0.0000   2116.558373  x:  1.05501   1.00201  
  1 99.0000   2068.059817  x:  0.84098   0.25294  
  2 65.9845   2066.739507  x:  0.87775   0.20422  
  3 62.2884   2062.839294  x:  1.05842   0.22392  
  4  0.4700   2062.684088  x:  1.07913   0.20570  
  5  0.0226   2062.681535  x:  1.08465   0.20590  
  6  0.0042   2062.681529  x:  1.08476   0.20579  
  7  0.0002   2062.681529  x:  1.08475   0.20579  

38 (OMP4__GCA_001293045.1) ... 6 (OMP4__GCA_000698595.1)
  0  0.0000   1996.214916  x:  0.83528   0.72736  
  1 99.0000   1989.835826  x:  0.66186   0.53457  
  2 44.0417   1986.808474  x:  0.68574   0.36088  
  3 48.7238   1986.142114  x:  0.74682   0.37301  
  4  0.0761   1986.126265  x:  0.74966   0.36235  
  5  0.0175   1986.126252  x:  0.74995   0.36235  
  6  0.0003   1986.126252  x:  0.74995   0.36235  

38 (OMP4__GCA_001293045.1) ... 7 (OMP4__GCA_000751215.1)
  0  0.0000   2000.444079  x:  0.76340   0.97148  
  1 99.0000   1988.301263  x:  0.59893   0.47459  
  2 34.6261   1985.978466  x:  0.62635   0.34339  
  3 118.9344   1983.437459  x:  0.73661   0.38261  
  4  0.1815   1983.351424  x:  0.74509   0.35793  
  5  0.0281   1983.351282  x:  0.74599   0.35815  
  6  0.0008   1983.351282  x:  0.74600   0.35812  
  7  0.0000   1983.351282  x:  0.74600   0.35812  

38 (OMP4__GCA_001293045.1) ... 8 (OMP4__GCA_000402035.1)
  0  0.0000   1994.238467  x:  0.80465   0.74097  
  1 99.0000   1984.702324  x:  0.63374   0.43199  
  2 44.3867   1982.327843  x:  0.66402   0.30997  
  3 70.2268   1980.868671  x:  0.75064   0.33412  
  4  0.1255   1980.817788  x:  0.75747   0.31777  
  5  0.0216   1980.817689  x:  0.75828   0.31749  
  6  0.0008   1980.817688  x:  0.75829   0.31755  

38 (OMP4__GCA_001293045.1) ... 9 (OMP4__GCA_000828875.1)
  0  0.0000   2010.671812  x:  0.80668   0.97956  
  1 99.0000   1995.518823  x:  0.58358   0.48264  
  2 43.1966   1991.635404  x:  0.59793   0.31639  
  3 159.4390   1986.500427  x:  0.76462   0.33225  
  4  0.2011   1986.403397  x:  0.76933   0.30942  
  5  0.0360   1986.402756  x:  0.77144   0.30942  
  6  0.0016   1986.402756  x:  0.77144   0.30940  
  7  0.0000   1986.402756  x:  0.77144   0.30940  

38 (OMP4__GCA_001293045.1) ... 10 (OMP4__GCA_001278535.1)
  0  0.0000   2009.326859  x:  0.85326   0.81347  
  1 99.0000   1996.579130  x:  0.62902   0.46697  
  2 50.9354   1992.661248  x:  0.64916   0.30513  
  3 94.4353   1989.876338  x:  0.77620   0.31943  
  4  0.1568   1989.810643  x:  0.78078   0.30146  
  5  0.0291   1989.810453  x:  0.78197   0.30129  
  6  0.0010   1989.810452  x:  0.78197   0.30132  
  7  0.0000   1989.810452  x:  0.78197   0.30132  

38 (OMP4__GCA_001293045.1) ... 11 (OMP4__GCA_000256585.3)
  0  0.0000   2011.923231  x:  0.70752   0.82008  
  1 99.0000   1997.679335  x:  0.92613   0.33745  
  2 44.1823   1996.595995  x:  0.89610   0.27490  
  3 48.3491   1995.028744  x:  0.78767   0.31776  
  4  0.1814   1995.027931  x:  0.78675   0.31601  
  5  0.0020   1995.027924  x:  0.78697   0.31590  
  6  0.0003   1995.027924  x:  0.78697   0.31590  

38 (OMP4__GCA_001293045.1) ... 12 (OMP4__GCA_000698575.1)
  0  0.0000   2018.639062  x:  0.66126   0.89563  
  1 99.0000   2008.814154  x:  0.94252   0.60047  
  2 55.9733   1999.382817  x:  0.94563   0.28652  
  3 87.7764   1996.738377  x:  0.79467   0.32602  
  4  0.1138   1996.695498  x:  0.79226   0.31162  
  5  0.0415   1996.695496  x:  0.79238   0.31159  
  6  0.0002   1996.695496  x:  0.79238   0.31159  

38 (OMP4__GCA_001293045.1) ... 13 (OMP4__GCA_000773055.1)
  0  0.0000   2010.222982  x:  0.75059   0.78912  
  1 99.0000   1995.027949  x:  0.78718   0.31618  
  2 40.4733   1995.027936  x:  0.78688   0.31615  
  3  0.0861   1995.027924  x:  0.78697   0.31590  
  4  0.0012   1995.027924  x:  0.78697   0.31590  

38 (OMP4__GCA_001293045.1) ... 14 (OMP4__GCA_000648925.1)
  0  0.0000   2001.166990  x:  0.67049   0.80186  
  1 99.0000   1987.745993  x:  0.94051   0.36624  
  2 50.0503   1985.410191  x:  0.92051   0.26113  
  3 80.5333   1982.680710  x:  0.77173   0.30781  
  4  0.1606   1982.656143  x:  0.76829   0.29797  
  5  0.0132   1982.656054  x:  0.76903   0.29762  
  6  0.0011   1982.656054  x:  0.76902   0.29762  

38 (OMP4__GCA_001293045.1) ... 15 (OMP4__GCA_000020045.1)
  0  0.0000   1958.115514  x:  0.77245   0.89657  
  1 99.0000   1936.909835  x:  0.49146   0.45877  
  2 65.3120   1928.286765  x:  0.48433   0.23688  
  3 213.1775   1918.339722  x:  0.70341   0.18514  
  4  0.2247   1918.073422  x:  0.70950   0.20744  
  5  0.0928   1918.071545  x:  0.71314   0.20673  
  6  0.0022   1918.071542  x:  0.71309   0.20666  
  7  0.0001   1918.071542  x:  0.71310   0.20666  

38 (OMP4__GCA_001293045.1) ... 16 (OMP4__GCA_001319865.1)
  0  0.0000   1946.756566  x:  0.77435   0.80129  
  1 99.0000   1921.638569  x:  0.49212   0.35322  
  2 72.5875   1916.171644  x:  0.49813   0.21032  
  3 185.1456   1908.019821  x:  0.70363   0.19947  
  4  0.2178   1907.996913  x:  0.70436   0.19285  
  5  0.0158   1907.996745  x:  0.70513   0.19235  
  6  0.0008   1907.996735  x:  0.70532   0.19243  
  7  0.0002   1907.996735  x:  0.70532   0.19243  

38 (OMP4__GCA_001293045.1) ... 17 (OMP4__GCA_000519245.1)
  0  0.0000   1949.213182  x:  0.67659   0.76751  
  1 99.0000   1911.453117  x:  0.64245   0.18686  
  2 66.6481   1910.750615  x:  0.69588   0.16256  
  3 27.5529   1910.452891  x:  0.72077   0.17795  
  4  0.2312   1910.450211  x:  0.72462   0.17642  
  5  0.0034   1910.450206  x:  0.72452   0.17635  
  6  0.0001   1910.450206  x:  0.72452   0.17635  

38 (OMP4__GCA_001293045.1) ... 18 (OMP4__GCA_001319905.1)
  0  0.0000   1938.135653  x:  0.56821   0.98191  
  1 99.0000   1914.235070  x:  0.96272   0.24034  
  2 53.9792   1912.584229  x:  0.95560   0.17708  
  3 139.1737   1902.021919  x:  0.65710   0.24870  
  4  0.2943   1901.916478  x:  0.65133   0.23158  
  5  0.0160   1901.915678  x:  0.65344   0.23091  
  6  0.0039   1901.915677  x:  0.65345   0.23096  
  7  0.0001   1901.915677  x:  0.65345   0.23096  

38 (OMP4__GCA_001293045.1) ... 19 (OMP4__GCA_000739835.1)
  0  0.0000   1967.726190  x:  0.63895   1.02237  
  1 99.0000   1934.458045  x:  0.84761   0.25014  
  2 47.7192   1933.528089  x:  0.82252   0.20619  
  3 67.8155   1931.534047  x:  0.70382   0.24240  
  4  0.3136   1931.534030  x:  0.70367   0.24222  
  5  0.0002   1931.534030  x:  0.70371   0.24220  
  6  0.0000   1931.534030  x:  0.70371   0.24220  

38 (OMP4__GCA_001293045.1) ... 20 (OMP4__GCA_000522545.2)
  0  0.0000   1939.503527  x:  0.73254   0.91929  
  1 99.0000   1926.134852  x:  0.49790   0.61190  
  2 59.1078   1913.165317  x:  0.48156   0.26278  
  3 150.1562   1906.988493  x:  0.63758   0.20469  
  4  0.1906   1906.491265  x:  0.65169   0.23868  
  5  0.1902   1906.483874  x:  0.65819   0.23662  
  6  0.0045   1906.483847  x:  0.65800   0.23639  
  7  0.0002   1906.483847  x:  0.65801   0.23638  
  8  0.0000   1906.483847  x:  0.65801   0.23638  

38 (OMP4__GCA_001293045.1) ... 21 (OMP4__GCA_000265115.1)
  0  0.0000   1944.736682  x:  0.60676   0.86056  
  1 99.0000   1919.390739  x:  0.80862   0.24188  
  2 51.0019   1918.648692  x:  0.78203   0.20480  
  3 46.4601   1916.857927  x:  0.67494   0.24079  
  4  0.2721   1916.856588  x:  0.67604   0.24255  
  5  0.0019   1916.856568  x:  0.67572   0.24269  
  6  0.0004   1916.856568  x:  0.67572   0.24269  

38 (OMP4__GCA_001293045.1) ... 22 (OMP4__GCA_000281995.2)
  0  0.0000   1948.975214  x:  0.69304   0.94674  
  1 99.0000   1927.551443  x:  0.47653   0.37105  
  2 49.6949   1924.243645  x:  0.48853   0.24889  
  3 228.4263   1916.999693  x:  0.66751   0.26533  
  4  0.2192   1916.858080  x:  0.67269   0.24277  
  5  0.0328   1916.856568  x:  0.67573   0.24269  
  6  0.0021   1916.856568  x:  0.67572   0.24269  
  7  0.0000   1916.856568  x:  0.67572   0.24269  

38 (OMP4__GCA_001293045.1) ... 23 (OMP4__GCA_000739735.1)
  0  0.0000   1840.431344  x:  0.44860   0.86921  
  1 99.0000   1814.887097  x:  0.78230   0.16271  
  2 53.5222   1813.959552  x:  0.77691   0.12620  
  3 144.8686   1803.481046  x:  0.51557   0.17473  
  4  0.2927   1803.448638  x:  0.51302   0.16694  
  5  0.0065   1803.448345  x:  0.51413   0.16662  
  6  0.0020   1803.448345  x:  0.51412   0.16663  
  7  0.0000   1803.448345  x:  0.51412   0.16663  

38 (OMP4__GCA_001293045.1) ... 24 (OMP4__GCA_000473465.1)
  0  0.0000   1846.846394  x:  0.55279   0.85161  
  1 99.0000   1838.241795  x:  0.39230   0.60886  
  2 51.7755   1825.786176  x:  0.37980   0.24679  
  3 161.7909   1820.937473  x:  0.49974   0.19943  
  4  0.1427   1820.616122  x:  0.50856   0.22879  
  5  0.1640   1820.613019  x:  0.51213   0.22766  
  6  0.0026   1820.613011  x:  0.51206   0.22751  
  7  0.0001   1820.613011  x:  0.51206   0.22751  

38 (OMP4__GCA_001293045.1) ... 25 (OMP4__GCA_000173575.1)
  0  0.0000   1801.993724  x:  0.40627   0.67132  
  1 99.0000   1795.062528  x:  0.57544   0.39981  
  2 47.6051   1790.663856  x:  0.56731   0.22857  
  3 121.1953   1787.775922  x:  0.45700   0.25914  
  4  0.1060   1787.747174  x:  0.45532   0.24813  
  5  0.0213   1787.747146  x:  0.45563   0.24798  
  6  0.0004   1787.747146  x:  0.45562   0.24797  

38 (OMP4__GCA_001293045.1) ... 26 (OMP4__GCA_000372945.1)
  0  0.0000   1798.790761  x:  0.44107   0.88537  
  1 99.0000   1786.639652  x:  0.32294   0.38399  
  2 34.6425   1784.286624  x:  0.33743   0.26273  
  3 276.2324   1780.785315  x:  0.43003   0.30213  
  4  0.1450   1780.673160  x:  0.43535   0.27662  
  5  0.0298   1780.672859  x:  0.43633   0.27684  
  6  0.0008   1780.672859  x:  0.43633   0.27681  
  7  0.0000   1780.672859  x:  0.43633   0.27681  

38 (OMP4__GCA_001293045.1) ... 27 (OMP4__GCA_000092885.1)
  0  0.0000   1825.082793  x:  0.46987   0.97569  
  1 99.0000   1801.441537  x:  0.35704   0.28284  
  2 39.6384   1800.057012  x:  0.37649   0.21585  
  3 194.0093   1796.996372  x:  0.46347   0.25650  
  4  0.2303   1796.908124  x:  0.47129   0.23834  
  5  0.0165   1796.907985  x:  0.47195   0.23858  
  6  0.0006   1796.907985  x:  0.47196   0.23855  
  7  0.0000   1796.907985  x:  0.47196   0.23855  
  8  0.0000   1796.907985  x:  0.47196   0.23855  

38 (OMP4__GCA_001293045.1) ... 28 (OMP4__GCA_000372985.1)
  0  0.0000   1809.024937  x:  0.48719   0.76969  
  1 99.0000   1802.305228  x:  0.35791   0.54506  
  2 45.7426   1794.285933  x:  0.35818   0.26156  
  3 158.7442   1790.996668  x:  0.45763   0.25131  
  4  0.1034   1790.996575  x:  0.45763   0.25196  
  5  0.0021   1790.996575  x:  0.45762   0.25196  
  6  0.0000   1790.996575  x:  0.45762   0.25196  

38 (OMP4__GCA_001293045.1) ... 29 (OMP4__GCA_000745015.1)
  0  0.0000   1759.328250  x:  0.34313   0.82792  
  1 99.0000   1751.037001  x:  0.54971   0.53070  
  2 57.7227   1733.178967  x:  0.58170   0.14384  
  3 198.8866   1725.888358  x:  0.40291   0.17725  
  4  0.1169   1725.755025  x:  0.40088   0.15966  
  5  0.1048   1725.755014  x:  0.40106   0.15960  
  6  0.0003   1725.755014  x:  0.40105   0.15959  

38 (OMP4__GCA_001293045.1) ... 30 (OMP4__GCA_001294705.1)
  0  0.0000   1812.042023  x:  0.42349   0.87865  
  1 99.0000   1780.542570  x:  0.65208   0.17159  
  2 52.1055   1779.604472  x:  0.64118   0.13411  
  3 136.8588   1774.163191  x:  0.47396   0.16780  
  4  0.2877   1774.161563  x:  0.47334   0.16609  
  5  0.0016   1774.161547  x:  0.47358   0.16602  
  6  0.0004   1774.161547  x:  0.47358   0.16602  

38 (OMP4__GCA_001293045.1) ... 31 (OMP4__GCA_000685055.1)
  0  0.0000   1785.809379  x:  0.40822   0.79801  
  1 99.0000   1762.920598  x:  0.49799   0.20576  
  2 43.4534   1762.398973  x:  0.47120   0.17852  
  3 40.6825   1761.831438  x:  0.43229   0.20386  
  4  0.2233   1761.829574  x:  0.43381   0.20564  
  5  0.0023   1761.829541  x:  0.43353   0.20587  
  6  0.0004   1761.829541  x:  0.43354   0.20587  

38 (OMP4__GCA_001293045.1) ... 32 (OMP4__GCA_000714855.1)
  0  0.0000   1791.766989  x:  0.49517   0.77547  
  1 99.0000   1784.450099  x:  0.35349   0.60870  
  2 59.2632   1769.347664  x:  0.34088   0.21302  
  3 119.5188   1766.110946  x:  0.43096   0.17428  
  4  0.1175   1765.819080  x:  0.43990   0.20002  
  5  0.1693   1765.816255  x:  0.44301   0.19893  
  6  0.0024   1765.816247  x:  0.44293   0.19879  
  7  0.0001   1765.816247  x:  0.44294   0.19879  

38 (OMP4__GCA_001293045.1) ... 33 (OMP4__GCA_000961515.1)
  0  0.0000   1783.403501  x:  0.49500   0.70950  
  1 99.0000   1776.086100  x:  0.35318   0.55732  
  2 62.3661   1763.155004  x:  0.34507   0.20918  
  3 105.5144   1760.554867  x:  0.42973   0.18196  
  4  0.1016   1760.453427  x:  0.43330   0.19807  
  5  0.0888   1760.453150  x:  0.43427   0.19776  
  6  0.0008   1760.453150  x:  0.43426   0.19775  
  7  0.0000   1760.453150  x:  0.43426   0.19775  
  8  0.0000   1760.453150  x:  0.43426   0.19775  
  9  0.0000   1760.453150  x:  0.43426   0.19775  

38 (OMP4__GCA_001293045.1) ... 34 (OMP4__GCA_000383275.1)
  0  0.0000   1721.304453  x:  0.33392   0.65309  
  1 99.0000   1691.604817  x:  0.46852   0.11690  
  2 59.2442   1691.068501  x:  0.45321   0.09569  
  3 65.1711   1689.102647  x:  0.37249   0.11500  
  4  0.2823   1689.097443  x:  0.37358   0.11749  
  5  0.0023   1689.097378  x:  0.37315   0.11760  
  6  0.0005   1689.097378  x:  0.37315   0.11760  

38 (OMP4__GCA_001293045.1) ... 35 (OMP4__GCA_000685095.1)
  0  0.0000   1734.725229  x:  0.41992   0.77673  
  1 99.0000   1724.222824  x:  0.27074   0.56932  
  2 70.4012   1697.796914  x:  0.23859   0.11929  
  3 217.8046   1694.162642  x:  0.27776   0.07503  
  4  0.2178   1688.686393  x:  0.36200   0.12097  
  5  0.5303   1688.261675  x:  0.38691   0.10205  
  6  0.0160   1688.261462  x:  0.38648   0.10167  
  7  0.0005   1688.261453  x:  0.38633   0.10173  
  8  0.0002   1688.261453  x:  0.38633   0.10173  

38 (OMP4__GCA_001293045.1) ... 36 (OMP4__GCA_000172415.1)
  0  0.0000   1430.019100  x:  0.41891   0.97797  
  1 99.0000   1299.039348  x:  0.00001   0.97960  
  2 304.3910   1299.039348  x:  0.00001   0.97960  
  3  0.0000   1299.039348  x:  0.00001   1.00150  
  4  0.0027   1299.039316  x:  0.00001   6.25120  
  5  0.6562   1299.039314  x:  0.00001   8.07123  
  6  0.2275   1299.039309  x:  0.00001  31.19887  
  7  2.8910   1299.039309  x:  0.00001  45.33166  
  8  1.7666   1299.039308  x:  0.00001  99.00000  
  9 13.1907   1299.039308  x:  0.00001  99.00000  

38 (OMP4__GCA_001293045.1) ... 37 (OMP4__GCA_000421865.1)
  0  0.0000   1352.559091  x:  0.02112   0.79345  
  1 99.0000   1352.447243  x:  0.02509   0.79299  
  2 59.3872   1343.086079  x:  0.02492   0.00100  

39 (OMP4__GCA_000472525.1) ... 1 (OMP4__GCA_000198775.1)
  0  0.0000   2136.601404  x:  1.22289   0.73850  
  1 99.0000   2099.557145  x:  1.03711   0.23316  
  2 80.1697   2098.800361  x:  1.08262   0.19760  
  3 27.0747   2097.440129  x:  1.20393   0.20862  
  4  0.3019   2097.393892  x:  1.22030   0.19910  
  5  0.0158   2097.393520  x:  1.22266   0.19915  
  6  0.0020   2097.393520  x:  1.22270   0.19913  

39 (OMP4__GCA_000472525.1) ... 2 (OMP4__GCA_000236065.1)
  0  0.0000   2025.677115  x:  0.77187   0.78951  
  1 99.0000   2002.896112  x:  0.85823   0.25612  
  2 49.1152   2002.893463  x:  0.85401   0.25532  
  3  1.2311   2002.892990  x:  0.85296   0.25656  
  4  0.0085   2002.892990  x:  0.85297   0.25656  

39 (OMP4__GCA_000472525.1) ... 3 (OMP4__GCA_000698555.1)
  0  0.0000   2003.408161  x:  0.81904   0.78358  
  1 99.0000   1976.830951  x:  0.65454   0.26687  
  2 60.9213   1975.407478  x:  0.69048   0.21055  
  3 66.0514   1973.070687  x:  0.80062   0.23596  
  4  0.2583   1972.990339  x:  0.81371   0.22169  
  5  0.0163   1972.990086  x:  0.81498   0.22192  
  6  0.0011   1972.990086  x:  0.81501   0.22189  
  7  0.0001   1972.990086  x:  0.81501   0.22189  

39 (OMP4__GCA_000472525.1) ... 4 (OMP4__GCA_000818655.1)
  0  0.0000   2025.688206  x:  0.81636   0.82588  
  1 99.0000   1988.013793  x:  0.75825   0.21286  
  2 62.9819   1987.115228  x:  0.81621   0.17943  
  3 31.6329   1986.413262  x:  0.86889   0.19913  
  4  0.3515   1986.399206  x:  0.87823   0.19465  
  5  0.0079   1986.399195  x:  0.87802   0.19457  
  6  0.0002   1986.399195  x:  0.87801   0.19457  

39 (OMP4__GCA_000472525.1) ... 5 (OMP4__GCA_000729995.1)
  0  0.0000   2088.953339  x:  1.05975   0.76760  
  1 99.0000   2050.856734  x:  0.87442   0.23081  
  2 77.3673   2049.846233  x:  0.91650   0.19053  
  3 39.1656   2047.899113  x:  1.04325   0.20595  
  4  0.3237   2047.832148  x:  1.05953   0.19473  
  5  0.0163   2047.831664  x:  1.06178   0.19491  
  6  0.0019   2047.831663  x:  1.06184   0.19486  

39 (OMP4__GCA_000472525.1) ... 6 (OMP4__GCA_000698595.1)
  0  0.0000   2017.414695  x:  0.91571   0.77257  
  1 99.0000   1997.812871  x:  0.64961   0.37490  
  2 63.6886   1994.554857  x:  0.67282   0.25637  
  3 90.6860   1991.181382  x:  0.81815   0.26889  
  4  0.1888   1991.090405  x:  0.82492   0.25142  
  5  0.0264   1991.089683  x:  0.82739   0.25095  
  6  0.0020   1991.089679  x:  0.82739   0.25107  
  7  0.0001   1991.089679  x:  0.82739   0.25107  

39 (OMP4__GCA_000472525.1) ... 7 (OMP4__GCA_000751215.1)
  0  0.0000   2023.069216  x:  0.82760   0.88390  
  1 99.0000   1996.020891  x:  0.67714   0.29043  
  2 53.0271   1994.647694  x:  0.71538   0.23245  
  3 65.4696   1992.501558  x:  0.81994   0.26220  
  4  0.2882   1992.425308  x:  0.83349   0.24707  
  5  0.0166   1992.425196  x:  0.83431   0.24727  
  6  0.0007   1992.425196  x:  0.83434   0.24724  

39 (OMP4__GCA_000472525.1) ... 8 (OMP4__GCA_000402035.1)
  0  0.0000   1994.958369  x:  0.65453   0.72046  
  1 99.0000   1977.045149  x:  0.95571   0.26699  
  2 60.7073   1975.929072  x:  0.93593   0.21379  
  3 54.5586   1973.573184  x:  0.79076   0.25513  
  4  0.1700   1973.568376  x:  0.78899   0.25162  
  5  0.0039   1973.568339  x:  0.78951   0.25142  
  6  0.0007   1973.568339  x:  0.78951   0.25142  
  7  0.0000   1973.568339  x:  0.78951   0.25142  

39 (OMP4__GCA_000472525.1) ... 9 (OMP4__GCA_000828875.1)
  0  0.0000   1985.290046  x:  0.79753   0.69482  
  1 99.0000   1965.648770  x:  0.64252   0.27693  
  2 59.4006   1964.312007  x:  0.67956   0.21906  
  3 56.1373   1962.784856  x:  0.76475   0.24340  
  4  0.1880   1962.736593  x:  0.77491   0.23200  
  5  0.0135   1962.736546  x:  0.77549   0.23204  
  6  0.0005   1962.736546  x:  0.77549   0.23205  

39 (OMP4__GCA_000472525.1) ... 10 (OMP4__GCA_001278535.1)
  0  0.0000   1993.493190  x:  0.76347   0.90070  
  1 99.0000   1965.194083  x:  0.61341   0.27809  
  2 51.7549   1963.809234  x:  0.64672   0.21963  
  3 80.3861   1961.226714  x:  0.75650   0.25019  
  4  0.2967   1961.145516  x:  0.76889   0.23487  
  5  0.0161   1961.145348  x:  0.76986   0.23509  
  6  0.0008   1961.145348  x:  0.76988   0.23506  
  7  0.0000   1961.145348  x:  0.76988   0.23506  

39 (OMP4__GCA_000472525.1) ... 11 (OMP4__GCA_000256585.3)
  0  0.0000   2001.736679  x:  0.72355   0.91068  
  1 99.0000   1973.647456  x:  0.80088   0.25477  
  2 46.5770   1973.593345  x:  0.78335   0.25039  
  3  6.0088   1973.579452  x:  0.77776   0.25696  
  4  0.0567   1973.579449  x:  0.77790   0.25697  
  5  0.0001   1973.579449  x:  0.77790   0.25697  
  6  0.0000   1973.579449  x:  0.77790   0.25697  

39 (OMP4__GCA_000472525.1) ... 12 (OMP4__GCA_000698575.1)
  0  0.0000   1994.991671  x:  0.67522   0.70910  
  1 99.0000   1976.813936  x:  0.89800   0.25802  
  2 56.0685   1976.196769  x:  0.87234   0.22233  
  3 33.7590   1975.172169  x:  0.78351   0.25328  
  4  0.1589   1975.172148  x:  0.78365   0.25351  
  5  0.0002   1975.172148  x:  0.78361   0.25352  

39 (OMP4__GCA_000472525.1) ... 13 (OMP4__GCA_000773055.1)
  0  0.0000   2000.496499  x:  0.87843   0.82541  
  1 99.0000   1984.435288  x:  0.60537   0.48204  
  2 60.8347   1978.054036  x:  0.61146   0.27516  
  3 111.6641   1973.587333  x:  0.77711   0.26231  
  4  0.1807   1973.579469  x:  0.77751   0.25703  
  5  0.0132   1973.579449  x:  0.77790   0.25696  
  6  0.0003   1973.579449  x:  0.77790   0.25697  

39 (OMP4__GCA_000472525.1) ... 14 (OMP4__GCA_000648925.1)
  0  0.0000   1988.932395  x:  0.84195   0.72998  
  1 99.0000   1971.401169  x:  0.61008   0.35152  
  2 61.0418   1968.555382  x:  0.63396   0.24450  
  3 90.6421   1965.558093  x:  0.76356   0.26041  
  4  0.1749   1965.467802  x:  0.77080   0.24314  
  5  0.0246   1965.467163  x:  0.77302   0.24280  
  6  0.0018   1965.467161  x:  0.77301   0.24288  
  7  0.0001   1965.467161  x:  0.77301   0.24288  

39 (OMP4__GCA_000472525.1) ... 15 (OMP4__GCA_000020045.1)
  0  0.0000   1945.940477  x:  0.78658   0.63917  
  1 99.0000   1907.405994  x:  0.60613   0.17193  
  2 89.9100   1906.266485  x:  0.63318   0.13670  
  3 64.1580   1903.319718  x:  0.76211   0.15099  
  4  0.2698   1903.220071  x:  0.77475   0.14000  
  5  0.0149   1903.218899  x:  0.77773   0.14016  
  6  0.0023   1903.218897  x:  0.77777   0.14012  
  7  0.0001   1903.218897  x:  0.77777   0.14012  

39 (OMP4__GCA_000472525.1) ... 16 (OMP4__GCA_001319865.1)
  0  0.0000   1954.505383  x:  0.67385   0.88934  
  1 99.0000   1905.887466  x:  0.62821   0.17750  
  2 64.3119   1905.066332  x:  0.67551   0.14961  
  3 36.4992   1904.316858  x:  0.72465   0.16811  
  4  0.4314   1904.303593  x:  0.73239   0.16431  
  5  0.0067   1904.303583  x:  0.73221   0.16424  
  6  0.0002   1904.303583  x:  0.73221   0.16424  

39 (OMP4__GCA_000472525.1) ... 17 (OMP4__GCA_000519245.1)
  0  0.0000   1957.446534  x:  0.85532   0.75599  
  1 99.0000   1922.244211  x:  0.51765   0.28026  
  2 87.6321   1917.883014  x:  0.52535   0.17639  
  3 166.1309   1909.297071  x:  0.75095   0.16608  
  4  0.2443   1909.258272  x:  0.75227   0.15859  
  5  0.0159   1909.257979  x:  0.75385   0.15838  
  6  0.0010   1909.257978  x:  0.75385   0.15841  
  7  0.0000   1909.257978  x:  0.75384   0.15841  

39 (OMP4__GCA_000472525.1) ... 18 (OMP4__GCA_001319905.1)
  0  0.0000   1947.770235  x:  0.78995   0.82574  
  1 99.0000   1927.042853  x:  0.50149   0.45296  
  2 71.6726   1917.666834  x:  0.49410   0.22425  
  3 169.0314   1909.778282  x:  0.69028   0.17865  
  4  0.2113   1909.558293  x:  0.69598   0.19846  
  5  0.0854   1909.557021  x:  0.69894   0.19788  
  6  0.0019   1909.557019  x:  0.69891   0.19782  
  7  0.0001   1909.557019  x:  0.69891   0.19782  

39 (OMP4__GCA_000472525.1) ... 19 (OMP4__GCA_000739835.1)
  0  0.0000   1982.573010  x:  0.85624   0.84322  
  1 99.0000   1951.425902  x:  0.52532   0.33463  
  2 75.8812   1946.151355  x:  0.52784   0.20274  
  3 199.3714   1935.686639  x:  0.77932   0.17916  
  4  0.2524   1935.685932  x:  0.77920   0.17811  
  5  0.0027   1935.685918  x:  0.77886   0.17814  
  6  0.0002   1935.685918  x:  0.77886   0.17815  

39 (OMP4__GCA_000472525.1) ... 20 (OMP4__GCA_000522545.2)
  0  0.0000   1965.379559  x:  0.74762   1.04436  
  1 99.0000   1940.457143  x:  0.44741   0.47205  
  2 59.7197   1930.978554  x:  0.42666   0.23133  
  3 368.1708   1916.987503  x:  0.61162   0.14108  
  4  0.2645   1913.509229  x:  0.67019   0.20395  
  5  0.3924   1913.111280  x:  0.72021   0.18880  
  6  0.0257   1913.103164  x:  0.71815   0.18527  
  7  0.0031   1913.103130  x:  0.71767   0.18540  
  8  0.0005   1913.103130  x:  0.71766   0.18540  

39 (OMP4__GCA_000472525.1) ... 21 (OMP4__GCA_000265115.1)
  0  0.0000   1938.918043  x:  0.67973   0.76613  
  1 99.0000   1911.276977  x:  0.56225   0.23171  
  2 58.8365   1910.084856  x:  0.59726   0.18557  
  3 65.7818   1908.291616  x:  0.68050   0.21215  
  4  0.2623   1908.238733  x:  0.69123   0.20165  
  5  0.0120   1908.238708  x:  0.69161   0.20170  
  6  0.0003   1908.238708  x:  0.69161   0.20170  

39 (OMP4__GCA_000472525.1) ... 22 (OMP4__GCA_000281995.2)
  0  0.0000   1937.603038  x:  0.59536   0.73810  
  1 99.0000   1909.683672  x:  0.79530   0.19820  
  2 62.0233   1909.232111  x:  0.77171   0.17468  
  3 31.2141   1908.240581  x:  0.69184   0.19963  
  4  0.2199   1908.238708  x:  0.69160   0.20170  
  5  0.0018   1908.238708  x:  0.69161   0.20170  
  6  0.0000   1908.238708  x:  0.69161   0.20170  

39 (OMP4__GCA_000472525.1) ... 23 (OMP4__GCA_000739735.1)
  0  0.0000   1819.782995  x:  0.50960   0.82366  
  1 99.0000   1809.681476  x:  0.34611   0.54177  
  2 53.2346   1796.858566  x:  0.32748   0.20465  
  3 231.0018   1790.630474  x:  0.43398   0.14136  
  4  0.1674   1789.105005  x:  0.46575   0.18927  
  5  0.3345   1789.028344  x:  0.48159   0.18261  
  6  0.0107   1789.027230  x:  0.48144   0.18099  
  7  0.0013   1789.027222  x:  0.48126   0.18100  
  8  0.0002   1789.027222  x:  0.48126   0.18100  
  9  0.0000   1789.027222  x:  0.48126   0.18100  

39 (OMP4__GCA_000472525.1) ... 24 (OMP4__GCA_000473465.1)
  0  0.0000   1887.114863  x:  0.54320   0.86573  
  1 99.0000   1834.664248  x:  0.61834   0.13902  
  2 64.9004   1834.659943  x:  0.61378   0.13841  
  3  1.8657   1834.659046  x:  0.61267   0.13946  
  4  0.0221   1834.659046  x:  0.61269   0.13945  

39 (OMP4__GCA_000472525.1) ... 25 (OMP4__GCA_000173575.1)
  0  0.0000   1840.737014  x:  0.53520   1.04456  
  1 99.0000   1832.122453  x:  0.37488   0.80831  
  2 52.9610   1807.246959  x:  0.34090   0.22021  
  3 172.8512   1802.767778  x:  0.41096   0.15112  
  4  0.2189   1799.501411  x:  0.47777   0.21223  
  5  0.5932   1799.307034  x:  0.50097   0.19607  
  6  0.0163   1799.305231  x:  0.49954   0.19440  
  7  0.0017   1799.305218  x:  0.49933   0.19450  
  8  0.0002   1799.305218  x:  0.49933   0.19450  

39 (OMP4__GCA_000472525.1) ... 26 (OMP4__GCA_000372945.1)
  0  0.0000   1851.515530  x:  0.59644   0.99318  
  1 99.0000   1841.313939  x:  0.40915   0.80264  
  2 66.7606   1812.776105  x:  0.37643   0.20457  
  3 114.6665   1809.270894  x:  0.44750   0.14736  
  4  0.1983   1807.088441  x:  0.50288   0.19533  
  5  0.5392   1806.990390  x:  0.51977   0.18459  
  6  0.0125   1806.989675  x:  0.51896   0.18355  
  7  0.0011   1806.989671  x:  0.51883   0.18360  
  8  0.0001   1806.989671  x:  0.51883   0.18360  

39 (OMP4__GCA_000472525.1) ... 27 (OMP4__GCA_000092885.1)
  0  0.0000   1870.842746  x:  0.58763   1.01678  
  1 99.0000   1856.503006  x:  0.37704   0.67200  
  2 59.8890   1834.656963  x:  0.33931   0.20616  
  3 263.2545   1828.017256  x:  0.41439   0.13008  
  4  0.2747   1821.868991  x:  0.51357   0.20057  
  5  0.5991   1821.270642  x:  0.55502   0.17288  
  6  0.0247   1821.268103  x:  0.55313   0.17124  
  7  0.0020   1821.268041  x:  0.55265   0.17146  
  8  0.0005   1821.268041  x:  0.55265   0.17146  

39 (OMP4__GCA_000472525.1) ... 28 (OMP4__GCA_000372985.1)
  0  0.0000   1850.157920  x:  0.57118   0.87646  
  1 99.0000   1837.465504  x:  0.37689   0.58473  
  2 61.7257   1821.275829  x:  0.35514   0.21080  
  3 208.8714   1814.581151  x:  0.46862   0.14459  
  4  0.1918   1812.712774  x:  0.50719   0.19487  
  5  0.3764   1812.608283  x:  0.52783   0.18639  
  6  0.0129   1812.606743  x:  0.52619   0.18512  
  7  0.0016   1812.606742  x:  0.52623   0.18507  
  8  0.0001   1812.606742  x:  0.52623   0.18507  
  9  0.0000   1812.606742  x:  0.52623   0.18507  

39 (OMP4__GCA_000472525.1) ... 29 (OMP4__GCA_000745015.1)
  0  0.0000   1767.894436  x:  0.36431   0.65056  
  1 99.0000   1749.843636  x:  0.63170   0.17914  
  2 65.3004   1748.157256  x:  0.62507   0.12494  
  3 148.0747   1740.445313  x:  0.43135   0.16289  
  4  0.1976   1740.401009  x:  0.42850   0.15410  
  5  0.0097   1740.400644  x:  0.42957   0.15370  
  6  0.0018   1740.400644  x:  0.42955   0.15367  
  7  0.0000   1740.400644  x:  0.42955   0.15367  

39 (OMP4__GCA_000472525.1) ... 30 (OMP4__GCA_001294705.1)
  0  0.0000   1798.508950  x:  0.48744   0.71617  
  1 99.0000   1774.350356  x:  0.30518   0.23858  
  2 66.2855   1770.981207  x:  0.31122   0.14792  
  3 344.8121   1761.722794  x:  0.47598   0.15375  
  4  0.1789   1761.620046  x:  0.47824   0.14066  
  5  0.0228   1761.619097  x:  0.48025   0.14053  
  6  0.0012   1761.619096  x:  0.48024   0.14055  
  7  0.0000   1761.619096  x:  0.48024   0.14055  

39 (OMP4__GCA_000472525.1) ... 31 (OMP4__GCA_000685055.1)
  0  0.0000   1799.383226  x:  0.41150   0.82768  
  1 99.0000   1760.540893  x:  0.62201   0.13265  
  2 59.5569   1759.970598  x:  0.60858   0.11001  
  3 73.9323   1756.201048  x:  0.47069   0.13577  
  4  0.3639   1756.194806  x:  0.47202   0.13857  
  5  0.0025   1756.194719  x:  0.47143   0.13871  
  6  0.0008   1756.194719  x:  0.47143   0.13871  

39 (OMP4__GCA_000472525.1) ... 32 (OMP4__GCA_000714855.1)
  0  0.0000   1812.264510  x:  0.51153   0.93956  
  1 99.0000   1799.122877  x:  0.32571   0.65055  
  2 64.7645   1772.986009  x:  0.28618   0.16337  
  3 257.5151   1767.989054  x:  0.33539   0.10257  
  4  0.2840   1760.443119  x:  0.44559   0.16370  
  5  0.5822   1759.728235  x:  0.48187   0.13445  
  6  0.0228   1759.728233  x:  0.48194   0.13446  
  7  0.0001   1759.728233  x:  0.48195   0.13446  
  8  0.0000   1759.728233  x:  0.48195   0.13446  

39 (OMP4__GCA_000472525.1) ... 33 (OMP4__GCA_000961515.1)
  0  0.0000   1803.950488  x:  0.51151   0.99905  
  1 99.0000   1794.145555  x:  0.34549   0.80363  
  2 66.5636   1758.295093  x:  0.30520   0.15926  
  3 148.7671   1755.459004  x:  0.34246   0.10973  
  4  0.2713   1750.149178  x:  0.44060   0.15719  
  5  0.5976   1749.826921  x:  0.46282   0.13686  
  6  0.0172   1749.826875  x:  0.46322   0.13693  
  7  0.0003   1749.826875  x:  0.46322   0.13693  

39 (OMP4__GCA_000472525.1) ... 34 (OMP4__GCA_000383275.1)
  0  0.0000   1604.238821  x:  0.21808   0.69043  
  1 99.0000   1576.709866  x:  0.31001   0.08929  
  2 44.6259   1576.279375  x:  0.30080   0.06998  
  3 116.8350   1573.998393  x:  0.23343   0.08541  
  4  0.2753   1573.992474  x:  0.23393   0.08816  
  5  0.0023   1573.992439  x:  0.23368   0.08820  
  6  0.0003   1573.992439  x:  0.23368   0.08820  

39 (OMP4__GCA_000472525.1) ... 35 (OMP4__GCA_000685095.1)
  0  0.0000   1642.014748  x:  0.22746   0.92035  
  1 99.0000   1638.258287  x:  0.32398   0.78553  
  2 52.2955   1598.295178  x:  0.35646   0.07735  
  3 148.0948   1597.179700  x:  0.32553   0.05643  
  4  0.0686   1595.209322  x:  0.26323   0.07546  
  5  1.2339   1595.171828  x:  0.26834   0.08017  
  6  0.0061   1595.168933  x:  0.26625   0.08123  
  7  0.0023   1595.168929  x:  0.26630   0.08129  
  8  0.0001   1595.168929  x:  0.26630   0.08129  

39 (OMP4__GCA_000472525.1) ... 36 (OMP4__GCA_000172415.1)
  0  0.0000   1696.598076  x:  0.28698   0.77473  
  1 99.0000   1679.402402  x:  0.65003   0.11459  
  2 57.4289   1678.224123  x:  0.65436   0.07787  
  3 376.3158   1657.658857  x:  0.33780   0.13052  
  4  0.2155   1657.233649  x:  0.33187   0.10551  
  5  0.0196   1657.230862  x:  0.33455   0.10485  
  6  0.0068   1657.230847  x:  0.33458   0.10498  
  7  0.0002   1657.230847  x:  0.33457   0.10499  

39 (OMP4__GCA_000472525.1) ... 37 (OMP4__GCA_000421865.1)
  0  0.0000   1698.189343  x:  0.36570   0.99497  
  1 99.0000   1693.819765  x:  0.26997   0.91421  
  2 62.9661   1653.669353  x:  0.24652   0.11849  
  3 75.6717   1652.485648  x:  0.27446   0.08959  
  4  0.1207   1651.080552  x:  0.31413   0.11713  
  5  0.6276   1651.045076  x:  0.32098   0.11148  
  6  0.0060   1651.044955  x:  0.32062   0.11119  
  7  0.0004   1651.044955  x:  0.32060   0.11121  

39 (OMP4__GCA_000472525.1) ... 38 (OMP4__GCA_001293045.1)
  0  0.0000   1699.898988  x:  0.34031   0.84372  
  1 99.0000   1690.732845  x:  0.21795   0.57306  
  2 52.4713   1669.576163  x:  0.18670   0.12698  
  3 407.9469   1665.812709  x:  0.21490   0.07605  
  4  0.2618   1657.939405  x:  0.30868   0.13392  
  5  0.4572   1657.231327  x:  0.33359   0.10466  
  6  0.0182   1657.230861  x:  0.33445   0.10510  
  7  0.0007   1657.230847  x:  0.33457   0.10499  
  8  0.0002   1657.230847  x:  0.33457   0.10499  
  9  0.0000   1657.230847  x:  0.33457   0.10499  

40 (OMP4__GCA_000176935.2) ... 1 (OMP4__GCA_000198775.1)
  0  0.0000   2127.591144  x:  1.06582   0.78408  
  1 99.0000   2090.629502  x:  1.01747   0.23172  
  2 72.9849   2089.572608  x:  1.10680   0.19506  
  3 23.8320   2088.999846  x:  1.16053   0.21316  
  4  0.3359   2088.985979  x:  1.17371   0.20868  
  5  0.0103   2088.985963  x:  1.17344   0.20858  
  6  0.0003   2088.985963  x:  1.17342   0.20858  

40 (OMP4__GCA_000176935.2) ... 2 (OMP4__GCA_000236065.1)
  0  0.0000   2029.436004  x:  0.85671   0.79345  
  1 99.0000   2005.241056  x:  0.72481   0.28002  
  2 56.0299   2004.049595  x:  0.77026   0.22718  
  3 47.6328   2002.645688  x:  0.85458   0.25361  
  4  0.2504   2002.605100  x:  0.86637   0.24318  
  5  0.0127   2002.605092  x:  0.86661   0.24320  
  6  0.0002   2002.605092  x:  0.86661   0.24321  

40 (OMP4__GCA_000176935.2) ... 3 (OMP4__GCA_000698555.1)
  0  0.0000   2015.999179  x:  0.83227   0.83034  
  1 99.0000   1978.475858  x:  0.68806   0.22533  
  2 66.3061   1977.278164  x:  0.72603   0.18181  
  3 58.0724   1974.886459  x:  0.84126   0.20455  
  4  0.3560   1974.805825  x:  0.85626   0.19217  
  5  0.0153   1974.805514  x:  0.85773   0.19238  
  6  0.0012   1974.805513  x:  0.85777   0.19235  

40 (OMP4__GCA_000176935.2) ... 4 (OMP4__GCA_000818655.1)
  0  0.0000   2020.803777  x:  0.95309   0.69081  
  1 99.0000   1989.336962  x:  0.71850   0.23683  
  2 79.9073   1988.048659  x:  0.74938   0.18789  
  3 54.4064   1985.709491  x:  0.87579   0.20189  
  4  0.2293   1985.633988  x:  0.88745   0.18972  
  5  0.0160   1985.633297  x:  0.88992   0.18985  
  6  0.0020   1985.633296  x:  0.88995   0.18981  
  7  0.0001   1985.633296  x:  0.88995   0.18981  

40 (OMP4__GCA_000176935.2) ... 5 (OMP4__GCA_000729995.1)
  0  0.0000   2101.406211  x:  0.93916   0.88320  
  1 99.0000   2051.079344  x:  0.97153   0.20053  
  2 72.1554   2050.166550  x:  1.07983   0.17885  
  3 18.5855   2050.107421  x:  1.08619   0.18689  
  4  0.1329   2050.107293  x:  1.08755   0.18659  
  5  0.0011   2050.107293  x:  1.08754   0.18658  
  6  0.0000   2050.107293  x:  1.08754   0.18658  
  7  0.0000   2050.107293  x:  1.08754   0.18658  

40 (OMP4__GCA_000176935.2) ... 6 (OMP4__GCA_000698595.1)
  0  0.0000   2013.440889  x:  0.69939   0.84989  
  1 99.0000   1994.655086  x:  0.97797   0.29581  
  2 50.3642   1993.504048  x:  0.95402   0.23765  
  3 57.7949   1990.739338  x:  0.79924   0.28552  
  4  0.2229   1990.736835  x:  0.79784   0.28271  
  5  0.0031   1990.736811  x:  0.79824   0.28254  
  6  0.0006   1990.736811  x:  0.79824   0.28254  

40 (OMP4__GCA_000176935.2) ... 7 (OMP4__GCA_000751215.1)
  0  0.0000   2010.036525  x:  0.76410   0.74471  
  1 99.0000   1992.263833  x:  0.77784   0.28160  
  2 47.0253   1992.169076  x:  0.80596   0.27814  
  3  7.2957   1992.168937  x:  0.80528   0.27768  
  4  0.0014   1992.168862  x:  0.80470   0.27811  
  5  0.0020   1992.168862  x:  0.80470   0.27811  

40 (OMP4__GCA_000176935.2) ... 8 (OMP4__GCA_000402035.1)
  0  0.0000   2015.771934  x:  0.69541   0.94854  
  1 99.0000   1995.247909  x:  1.04775   0.28691  
  2 49.0131   1993.841649  x:  1.03224   0.22159  
  3 84.1019   1988.299274  x:  0.79983   0.28604  
  4  0.2698   1988.274306  x:  0.79595   0.27704  
  5  0.0093   1988.274067  x:  0.79722   0.27651  
  6  0.0020   1988.274067  x:  0.79722   0.27651  

40 (OMP4__GCA_000176935.2) ... 9 (OMP4__GCA_000828875.1)
  0  0.0000   2025.671709  x:  0.80009   0.73474  
  1 99.0000   1999.434839  x:  0.80971   0.23154  
  2 58.7970   1999.113065  x:  0.86267   0.22125  
  3 12.8839   1999.108306  x:  0.86338   0.22452  
  4  0.0235   1999.108306  x:  0.86336   0.22452  
  5  0.0000   1999.108306  x:  0.86336   0.22452  

40 (OMP4__GCA_000176935.2) ... 10 (OMP4__GCA_001278535.1)
  0  0.0000   2041.692067  x:  0.91828   0.99309  
  1 99.0000   2014.429589  x:  0.59266   0.40132  
  2 59.1139   2009.627676  x:  0.59509   0.25298  
  3 208.2997   1998.826173  x:  0.86458   0.22865  
  4  0.2692   1998.816197  x:  0.86470   0.22382  
  5  0.0115   1998.816178  x:  0.86491   0.22361  
  6  0.0003   1998.816177  x:  0.86500   0.22362  
  7  0.0001   1998.816177  x:  0.86500   0.22362  

40 (OMP4__GCA_000176935.2) ... 11 (OMP4__GCA_000256585.3)
  0  0.0000   2023.717480  x:  0.81554   0.88738  
  1 99.0000   1993.399355  x:  0.70257   0.26264  
  2 53.1449   1992.344029  x:  0.74765   0.21621  
  3 46.7641   1991.074306  x:  0.82351   0.24336  
  4  0.3139   1991.044287  x:  0.83394   0.23489  
  5  0.0105   1991.044286  x:  0.83390   0.23485  
  6  0.0000   1991.044286  x:  0.83390   0.23485  

40 (OMP4__GCA_000176935.2) ... 12 (OMP4__GCA_000698575.1)
  0  0.0000   2023.304227  x:  0.85873   0.82750  
  1 99.0000   1997.268177  x:  0.66327   0.28880  
  2 57.8909   1995.638774  x:  0.69497   0.22334  
  3 78.5949   1992.639672  x:  0.82499   0.24901  
  4  0.2619   1992.534893  x:  0.83792   0.23163  
  5  0.0194   1992.534291  x:  0.83999   0.23190  
  6  0.0017   1992.534290  x:  0.84003   0.23184  
  7  0.0001   1992.534290  x:  0.84003   0.23184  

40 (OMP4__GCA_000176935.2) ... 13 (OMP4__GCA_000773055.1)
  0  0.0000   2018.762012  x:  0.80670   0.79600  
  1 99.0000   1992.302295  x:  0.73553   0.25333  
  2 54.9895   1991.493673  x:  0.79071   0.21690  
  3 29.7813   1991.050316  x:  0.82833   0.23825  
  4  0.2155   1991.044296  x:  0.83407   0.23496  
  5  0.0054   1991.044286  x:  0.83390   0.23485  
  6  0.0002   1991.044286  x:  0.83390   0.23485  

40 (OMP4__GCA_000176935.2) ... 14 (OMP4__GCA_000648925.1)
  0  0.0000   2024.968375  x:  0.90381   0.84282  
  1 99.0000   2003.276525  x:  0.62821   0.37441  
  2 59.9237   1999.757071  x:  0.64501   0.25197  
  3 122.5640   1994.538753  x:  0.82627   0.26067  
  4  0.2226   1994.428095  x:  0.83219   0.24157  
  5  0.0297   1994.426861  x:  0.83541   0.24147  
  6  0.0023   1994.426860  x:  0.83540   0.24145  
  7  0.0000   1994.426860  x:  0.83540   0.24145  

40 (OMP4__GCA_000176935.2) ... 15 (OMP4__GCA_000020045.1)
  0  0.0000   1963.229420  x:  0.63430   0.95705  
  1 99.0000   1901.975787  x:  0.81674   0.14211  
  2 67.3097   1901.831898  x:  0.79803   0.13363  
  3 14.3196   1901.523355  x:  0.75101   0.14659  
  4  0.3590   1901.522179  x:  0.75220   0.14756  
  5  0.0014   1901.522171  x:  0.75196   0.14762  
  6  0.0003   1901.522171  x:  0.75196   0.14762  

40 (OMP4__GCA_000176935.2) ... 16 (OMP4__GCA_001319865.1)
  0  0.0000   1968.134044  x:  0.81116   0.84155  
  1 99.0000   1929.724795  x:  0.50020   0.26258  
  2 78.5569   1926.292319  x:  0.50873   0.17555  
  3 210.5074   1915.555777  x:  0.75321   0.17332  
  4  0.2720   1915.429232  x:  0.75689   0.15944  
  5  0.0242   1915.426964  x:  0.76127   0.15911  
  6  0.0026   1915.426964  x:  0.76124   0.15913  
  7  0.0000   1915.426964  x:  0.76124   0.15913  

40 (OMP4__GCA_000176935.2) ... 17 (OMP4__GCA_000519245.1)
  0  0.0000   1967.176032  x:  0.72154   0.93148  
  1 99.0000   1921.056221  x:  0.55805   0.20496  
  2 63.9267   1919.775064  x:  0.58271   0.16194  
  3 103.2258   1915.368393  x:  0.72850   0.18559  
  4  0.3927   1915.220409  x:  0.74234   0.16965  
  5  0.0172   1915.218775  x:  0.74564   0.16993  
  6  0.0025   1915.218772  x:  0.74569   0.16986  
  7  0.0001   1915.218772  x:  0.74569   0.16986  

40 (OMP4__GCA_000176935.2) ... 18 (OMP4__GCA_001319905.1)
  0  0.0000   1954.176975  x:  0.72761   0.69943  
  1 99.0000   1928.095848  x:  0.60359   0.22835  
  2 65.1200   1926.962144  x:  0.64202   0.18448  
  3 53.0549   1925.543258  x:  0.71811   0.20830  
  4  0.2286   1925.504175  x:  0.72812   0.19962  
  5  0.0108   1925.504167  x:  0.72835   0.19964  
  6  0.0002   1925.504167  x:  0.72835   0.19965  

40 (OMP4__GCA_000176935.2) ... 19 (OMP4__GCA_000739835.1)
  0  0.0000   1988.277069  x:  0.73406   1.03229  
  1 99.0000   1947.152317  x:  0.59355   0.25249  
  2 52.2305   1945.757244  x:  0.62199   0.19800  
  3 109.8512   1942.891799  x:  0.73987   0.22269  
  4  0.3632   1942.801179  x:  0.75129   0.20797  
  5  0.0162   1942.800745  x:  0.75291   0.20821  
  6  0.0013   1942.800744  x:  0.75295   0.20817  
  7  0.0001   1942.800744  x:  0.75295   0.20817  
  8  0.0000   1942.800744  x:  0.75295   0.20817  

40 (OMP4__GCA_000176935.2) ... 20 (OMP4__GCA_000522545.2)
  0  0.0000   1967.819324  x:  0.82671   0.76427  
  1 99.0000   1939.658676  x:  0.53855   0.30031  
  2 75.2834   1936.017914  x:  0.55190   0.19820  
  3 145.2866   1929.546331  x:  0.74146   0.20248  
  4  0.2265   1929.435739  x:  0.74615   0.18725  
  5  0.0253   1929.434291  x:  0.74950   0.18708  
  6  0.0023   1929.434291  x:  0.74948   0.18708  
  7  0.0000   1929.434291  x:  0.74948   0.18708  
  8  0.0000   1929.434291  x:  0.74948   0.18708  

40 (OMP4__GCA_000176935.2) ... 21 (OMP4__GCA_000265115.1)
  0  0.0000   1962.684847  x:  0.61463   0.86644  
  1 99.0000   1933.487256  x:  0.91798   0.21190  
  2 58.8599   1932.648305  x:  0.90020   0.17489  
  3 62.8040   1928.584297  x:  0.71511   0.21752  
  4  0.2936   1928.584282  x:  0.71497   0.21737  
  5  0.0002   1928.584281  x:  0.71502   0.21735  

40 (OMP4__GCA_000176935.2) ... 22 (OMP4__GCA_000281995.2)
  0  0.0000   1959.212161  x:  0.77372   0.78524  
  1 99.0000   1938.323051  x:  0.52497   0.35144  
  2 63.6370   1934.338043  x:  0.53832   0.22652  
  3 149.6536   1928.684010  x:  0.70814   0.23417  
  4  0.2011   1928.585244  x:  0.71246   0.21744  
  5  0.0280   1928.584281  x:  0.71503   0.21735  
  6  0.0018   1928.584281  x:  0.71502   0.21734  
  7  0.0000   1928.584281  x:  0.71502   0.21735  

40 (OMP4__GCA_000176935.2) ... 23 (OMP4__GCA_000739735.1)
  0  0.0000   1848.465828  x:  0.52303   0.84351  
  1 99.0000   1826.942824  x:  0.36028   0.27324  
  2 47.6278   1824.806731  x:  0.37097   0.19076  
  3 279.1902   1818.631605  x:  0.50833   0.21458  
  4  0.1944   1818.485153  x:  0.51379   0.19386  
  5  0.0250   1818.483720  x:  0.51623   0.19404  
  6  0.0017   1818.483718  x:  0.51624   0.19398  
  7  0.0001   1818.483718  x:  0.51624   0.19398  

40 (OMP4__GCA_000176935.2) ... 24 (OMP4__GCA_000473465.1)
  0  0.0000   1848.298984  x:  0.57515   0.69852  
  1 99.0000   1832.709462  x:  0.38203   0.35244  
  2 63.3298   1827.150108  x:  0.38709   0.19638  
  3 204.3659   1821.232110  x:  0.53195   0.19386  
  4  0.1544   1821.209926  x:  0.53260   0.18686  
  5  0.0171   1821.209794  x:  0.53308   0.18638  
  6  0.0006   1821.209788  x:  0.53322   0.18644  

40 (OMP4__GCA_000176935.2) ... 25 (OMP4__GCA_000173575.1)
  0  0.0000   1814.184135  x:  0.42804   0.72129  
  1 99.0000   1797.786727  x:  0.62308   0.23888  
  2 51.4041   1796.324176  x:  0.60527   0.17780  
  3 105.2004   1792.428744  x:  0.47306   0.21489  
  4  0.2002   1792.425651  x:  0.47190   0.21208  
  5  0.0032   1792.425613  x:  0.47225   0.21191  
  6  0.0005   1792.425613  x:  0.47225   0.21191  
  7  0.0000   1792.425613  x:  0.47225   0.21191  

40 (OMP4__GCA_000176935.2) ... 26 (OMP4__GCA_000372945.1)
  0  0.0000   1842.887435  x:  0.43190   0.90276  
  1 99.0000   1833.394025  x:  0.67138   0.57785  
  2 57.6799   1817.231355  x:  0.69608   0.18921  
  3 165.7201   1810.600828  x:  0.50578   0.22968  
  4  0.1314   1810.478012  x:  0.50319   0.21030  
  5  0.0902   1810.478005  x:  0.50335   0.21024  
  6  0.0003   1810.478005  x:  0.50335   0.21024  

40 (OMP4__GCA_000176935.2) ... 27 (OMP4__GCA_000092885.1)
  0  0.0000   1836.565525  x:  0.45731   0.77483  
  1 99.0000   1816.764185  x:  0.64329   0.23310  
  2 50.3545   1815.598259  x:  0.62223   0.18190  
  3 86.8211   1812.419759  x:  0.50083   0.21871  
  4  0.2317   1812.419752  x:  0.50070   0.21864  
  5  0.0002   1812.419752  x:  0.50072   0.21862  

40 (OMP4__GCA_000176935.2) ... 28 (OMP4__GCA_000372985.1)
  0  0.0000   1825.933702  x:  0.48836   0.66323  
  1 99.0000   1809.769492  x:  0.43013   0.24134  
  2 47.7626   1809.049088  x:  0.46578   0.20645  
  3 44.0276   1808.730123  x:  0.48781   0.22895  
  4  0.1211   1808.726409  x:  0.49082   0.22640  
  5  0.0033   1808.726402  x:  0.49072   0.22629  
  6  0.0001   1808.726402  x:  0.49072   0.22629  

40 (OMP4__GCA_000176935.2) ... 29 (OMP4__GCA_000745015.1)
  0  0.0000   1798.661425  x:  0.38502   0.95915  
  1 99.0000   1779.928014  x:  0.84887   0.16937  
  2 57.4568   1777.782505  x:  0.85951   0.10751  
  3 431.7563   1754.379826  x:  0.45584   0.20523  
  4  0.2373   1753.148891  x:  0.44042   0.15336  
  5  0.0399   1753.137669  x:  0.44659   0.15127  
  6  0.0176   1753.137480  x:  0.44681   0.15182  
  7  0.0009   1753.137480  x:  0.44678   0.15182  

40 (OMP4__GCA_000176935.2) ... 30 (OMP4__GCA_001294705.1)
  0  0.0000   1822.031268  x:  0.57415   0.73221  
  1 99.0000   1806.354573  x:  0.36088   0.46558  
  2 77.0103   1791.920728  x:  0.34455   0.17343  
  3 186.4172   1785.627047  x:  0.46453   0.12360  
  4  0.1741   1784.555211  x:  0.48809   0.15856  
  5  0.2433   1784.513118  x:  0.50081   0.15467  
  6  0.0083   1784.512721  x:  0.50057   0.15389  
  7  0.0007   1784.512720  x:  0.50051   0.15390  
  8  0.0001   1784.512720  x:  0.50051   0.15390  

40 (OMP4__GCA_000176935.2) ... 31 (OMP4__GCA_000685055.1)
  0  0.0000   1841.208358  x:  0.48658   0.87149  
  1 99.0000   1795.643736  x:  0.51573   0.14944  
  2 57.5490   1795.624907  x:  0.52506   0.14915  
  3  4.0899   1795.624718  x:  0.52517   0.14861  
  4  0.0089   1795.624718  x:  0.52517   0.14861  

40 (OMP4__GCA_000176935.2) ... 32 (OMP4__GCA_000714855.1)
  0  0.0000   1850.026116  x:  0.60064   0.88871  
  1 99.0000   1833.735956  x:  0.37381   0.59408  
  2 73.3527   1810.646512  x:  0.33678   0.17239  
  3 213.2513   1804.739007  x:  0.40970   0.10966  
  4  0.2553   1799.459805  x:  0.50052   0.16686  
  5  0.5551   1798.973251  x:  0.53812   0.14535  
  6  0.0220   1798.971221  x:  0.53644   0.14408  
  7  0.0017   1798.971180  x:  0.53604   0.14424  
  8  0.0004   1798.971180  x:  0.53604   0.14424  
  9  0.0000   1798.971180  x:  0.53604   0.14424  

40 (OMP4__GCA_000176935.2) ... 33 (OMP4__GCA_000961515.1)
  0  0.0000   1841.476211  x:  0.53610   0.96594  
  1 99.0000   1822.550384  x:  0.31605   0.50924  
  2 59.9740   1807.858583  x:  0.28538   0.18490  
  3 466.1052   1798.699840  x:  0.36255   0.10619  
  4  0.2660   1790.714298  x:  0.46572   0.18252  
  5  0.5113   1789.605793  x:  0.51983   0.14825  
  6  0.0281   1789.601707  x:  0.51770   0.14628  
  7  0.0023   1789.601513  x:  0.51687   0.14662  
  8  0.0009   1789.601513  x:  0.51686   0.14662  

40 (OMP4__GCA_000176935.2) ... 34 (OMP4__GCA_000383275.1)
  0  0.0000   1740.755568  x:  0.34999   0.87868  
  1 99.0000   1681.557194  x:  0.48249   0.07655  
  2 59.5653   1681.269794  x:  0.47101   0.06542  
  3 50.2358   1679.588971  x:  0.39169   0.07818  
  4  0.5621   1679.581527  x:  0.39332   0.08029  
  5  0.0022   1679.581409  x:  0.39271   0.08041  
  6  0.0007   1679.581409  x:  0.39271   0.08042  

40 (OMP4__GCA_000176935.2) ... 35 (OMP4__GCA_000685095.1)
  0  0.0000   1730.540706  x:  0.36773   0.76624  
  1 99.0000   1679.740451  x:  0.29283   0.09048  
  2 65.0668   1679.107067  x:  0.30523   0.07104  
  3 128.6915   1676.253354  x:  0.38457   0.08737  
  4  0.3620   1676.190862  x:  0.39043   0.08051  
  5  0.0070   1676.190616  x:  0.39127   0.08063  
  6  0.0007   1676.190616  x:  0.39128   0.08061  
  7  0.0000   1676.190616  x:  0.39128   0.08061  
  8  0.0000   1676.190616  x:  0.39128   0.08061  

40 (OMP4__GCA_000176935.2) ... 36 (OMP4__GCA_000172415.1)
  0  0.0000   1670.561349  x:  0.31379   0.99937  
  1 99.0000   1667.449216  x:  0.23947   0.91881  
  2 51.7882   1629.357347  x:  0.21486   0.11675  
  3 91.1177   1628.668582  x:  0.22761   0.09030  
  4  0.1809   1626.580564  x:  0.28029   0.11543  
  5  0.3721   1626.535743  x:  0.28525   0.10769  
  6  0.0066   1626.535737  x:  0.28535   0.10774  
  7  0.0001   1626.535737  x:  0.28535   0.10773  
  8  0.0000   1626.535737  x:  0.28535   0.10773  

40 (OMP4__GCA_000176935.2) ... 37 (OMP4__GCA_000421865.1)
  0  0.0000   1670.273049  x:  0.29800   0.92002  
  1 99.0000   1664.441147  x:  0.20463   0.71352  
  2 45.0227   1637.832491  x:  0.17199   0.12159  
  3 321.8086   1635.479886  x:  0.19185   0.07803  
  4  0.2653   1629.185107  x:  0.27321   0.12851  
  5  0.4762   1628.794959  x:  0.28886   0.10549  
  6  0.0144   1628.794729  x:  0.28943   0.10580  
  7  0.0004   1628.794726  x:  0.28949   0.10573  
  8  0.0001   1628.794726  x:  0.28949   0.10573  

40 (OMP4__GCA_000176935.2) ... 38 (OMP4__GCA_001293045.1)
  0  0.0000   1667.946271  x:  0.32900   0.91649  
  1 99.0000   1664.154891  x:  0.24474   0.84457  
  2 61.9255   1628.621663  x:  0.22376   0.11335  
  3 75.5138   1627.507056  x:  0.25211   0.08662  
  4  0.0977   1626.555959  x:  0.28052   0.11193  
  5  0.5340   1626.535858  x:  0.28568   0.10805  
  6  0.0045   1626.535737  x:  0.28537   0.10772  
  7  0.0004   1626.535737  x:  0.28535   0.10773  
  8  0.0000   1626.535737  x:  0.28535   0.10773  

40 (OMP4__GCA_000176935.2) ... 39 (OMP4__GCA_000472525.1)
  0  0.0000   1696.187795  x:  0.35237   0.92532  
  1 99.0000   1688.183443  x:  0.23317   0.74722  
  2 64.6990   1641.795884  x:  0.18986   0.07444  
  3 222.4125   1640.399766  x:  0.20082   0.04977  
  4  0.3522   1631.154188  x:  0.31709   0.07947  
  5  0.5040   1630.719381  x:  0.32947   0.06216  
  6  0.0125   1630.712929  x:  0.33339   0.06278  
  7  0.0024   1630.712868  x:  0.33352   0.06259  
  8  0.0003   1630.712868  x:  0.33351   0.06259  
  9  0.0000   1630.712868  x:  0.33351   0.06259  

41 (OMP4__GCA_000416445.1) ... 1 (OMP4__GCA_000198775.1)
  0  0.0000   2130.569065  x:  1.07118   0.80035  
  1 99.0000   2091.490863  x:  1.02097   0.22923  
  2 73.5637   2090.415024  x:  1.10971   0.19240  
  3 24.3402   2089.781566  x:  1.16804   0.21063  
  4  0.3691   2089.764903  x:  1.18237   0.20567  
  5  0.0112   2089.764891  x:  1.18212   0.20559  
  6  0.0002   2089.764891  x:  1.18211   0.20560  

41 (OMP4__GCA_000416445.1) ... 2 (OMP4__GCA_000236065.1)
  0  0.0000   2028.692354  x:  0.89019   0.84604  
  1 99.0000   2006.302498  x:  0.65343   0.34641  
  2 57.3605   2003.804777  x:  0.67968   0.25075  
  3 102.2797   1999.607856  x:  0.84013   0.27122  
  4  0.2348   1999.463944  x:  0.85125   0.24898  
  5  0.0279   1999.462334  x:  0.85489   0.24911  
  6  0.0028   1999.462332  x:  0.85491   0.24904  
  7  0.0001   1999.462332  x:  0.85491   0.24904  

41 (OMP4__GCA_000416445.1) ... 3 (OMP4__GCA_000698555.1)
  0  0.0000   2018.126891  x:  0.88024   0.91590  
  1 99.0000   1984.129647  x:  0.58037   0.30601  
  2 67.0377   1981.040022  x:  0.59372   0.21277  
  3 174.0383   1971.985895  x:  0.83233   0.21754  
  4  0.2854   1971.798036  x:  0.83926   0.19723  
  5  0.0307   1971.793946  x:  0.84545   0.19677  
  6  0.0039   1971.793946  x:  0.84544   0.19679  
  7  0.0000   1971.793946  x:  0.84544   0.19679  

41 (OMP4__GCA_000416445.1) ... 4 (OMP4__GCA_000818655.1)
  0  0.0000   2041.639253  x:  0.97079   1.00248  
  1 99.0000   2008.400791  x:  0.57702   0.42329  
  2 71.1379   2000.629845  x:  0.56521   0.23461  
  3 235.8030   1986.378292  x:  0.85251   0.16023  
  4  0.2995   1985.468700  x:  0.87200   0.19367  
  5  0.1654   1985.432639  x:  0.89132   0.19001  
  6  0.0102   1985.432350  x:  0.89105   0.18936  
  7  0.0006   1985.432350  x:  0.89104   0.18936  

41 (OMP4__GCA_000416445.1) ... 5 (OMP4__GCA_000729995.1)
  0  0.0000   2109.773072  x:  1.08661   0.92193  
  1 99.0000   2057.288005  x:  0.84860   0.22711  
  2 76.1870   2056.054559  x:  0.88214   0.18423  
  3 59.1527   2051.923383  x:  1.07783   0.19847  
  4  0.4479   2051.751990  x:  1.09836   0.18135  
  5  0.0230   2051.747674  x:  1.10620   0.18132  
  6  0.0057   2051.747666  x:  1.10626   0.18121  
  7  0.0001   2051.747666  x:  1.10626   0.18121  

41 (OMP4__GCA_000416445.1) ... 6 (OMP4__GCA_000698595.1)
  0  0.0000   2016.328766  x:  0.76787   0.98489  
  1 99.0000   1989.407607  x:  0.73116   0.29626  
  2 42.5107   1988.955904  x:  0.78180   0.27186  
  3 19.2417   1988.882547  x:  0.79108   0.28614  
  4  0.1239   1988.882406  x:  0.79204   0.28571  
  5  0.0009   1988.882406  x:  0.79203   0.28569  

41 (OMP4__GCA_000416445.1) ... 7 (OMP4__GCA_000751215.1)
  0  0.0000   2011.564908  x:  0.74381   0.82487  
  1 99.0000   1990.402813  x:  0.82247   0.27951  
  2 46.1909   1990.342502  x:  0.80392   0.27423  
  3  6.2822   1990.328742  x:  0.79828   0.28121  
  4  0.0430   1990.328740  x:  0.79840   0.28122  
  5  0.0001   1990.328740  x:  0.79840   0.28122  

41 (OMP4__GCA_000416445.1) ... 8 (OMP4__GCA_000402035.1)
  0  0.0000   2009.926190  x:  0.71363   0.87668  
  1 99.0000   1988.287703  x:  0.91214   0.27838  
  2 46.1063   1987.668092  x:  0.88180   0.24163  
  3 34.1489   1986.553842  x:  0.79128   0.27819  
  4  0.2374   1986.552991  x:  0.79238   0.27969  
  5  0.0017   1986.552979  x:  0.79211   0.27982  
  6  0.0003   1986.552979  x:  0.79211   0.27982  

41 (OMP4__GCA_000416445.1) ... 9 (OMP4__GCA_000828875.1)
  0  0.0000   2035.176958  x:  0.80599   0.86301  
  1 99.0000   2000.747383  x:  0.81595   0.22955  
  2 56.3360   2000.420362  x:  0.86966   0.21835  
  3 12.9473   2000.416247  x:  0.87050   0.22136  
  4  0.0295   2000.416245  x:  0.87046   0.22131  
  5  0.0001   2000.416245  x:  0.87045   0.22131  

41 (OMP4__GCA_000416445.1) ... 10 (OMP4__GCA_001278535.1)
  0  0.0000   2037.392297  x:  0.77387   0.89937  
  1 99.0000   2000.253772  x:  0.90857   0.21689  
  2 56.8139   2000.176600  x:  0.88913   0.21033  
  3  7.5273   2000.120491  x:  0.87153   0.22033  
  4  0.1216   2000.120440  x:  0.87214   0.22042  
  5  0.0006   2000.120440  x:  0.87212   0.22043  

41 (OMP4__GCA_000416445.1) ... 11 (OMP4__GCA_000256585.3)
  0  0.0000   2015.884794  x:  0.84874   0.66599  
  1 99.0000   1995.236130  x:  0.73904   0.25334  
  2 61.4449   1994.374290  x:  0.78673   0.21282  
  3 32.3988   1993.724790  x:  0.84516   0.23525  
  4  0.1739   1993.705709  x:  0.84712   0.22801  
  5  0.0063   1993.705661  x:  0.84778   0.22793  
  6  0.0006   1993.705661  x:  0.84778   0.22794  

41 (OMP4__GCA_000416445.1) ... 12 (OMP4__GCA_000698575.1)
  0  0.0000   2036.686241  x:  0.88958   0.98683  
  1 99.0000   2007.726058  x:  0.59423   0.35495  
  2 57.0813   2004.398663  x:  0.60505   0.24271  
  3 190.1898   1995.312552  x:  0.84456   0.24542  
  4  0.2771   1995.170763  x:  0.84953   0.22538  
  5  0.0316   1995.168490  x:  0.85409   0.22503  
  6  0.0029   1995.168490  x:  0.85406   0.22503  
  7  0.0000   1995.168490  x:  0.85406   0.22503  

41 (OMP4__GCA_000416445.1) ... 13 (OMP4__GCA_000773055.1)
  0  0.0000   2027.311650  x:  0.85993   0.86277  
  1 99.0000   1998.841909  x:  0.66193   0.28483  
  2 57.6494   1997.205932  x:  0.69258   0.22032  
  3 84.4935   1993.825481  x:  0.83174   0.24602  
  4  0.2843   1993.706516  x:  0.84522   0.22772  
  5  0.0203   1993.705663  x:  0.84774   0.22800  
  6  0.0020   1993.705661  x:  0.84778   0.22794  
  7  0.0001   1993.705661  x:  0.84778   0.22794  

41 (OMP4__GCA_000416445.1) ... 14 (OMP4__GCA_000648925.1)
  0  0.0000   2017.483307  x:  0.82438   0.77261  
  1 99.0000   1994.812762  x:  0.70947   0.27381  
  2 54.1216   1993.781711  x:  0.75603   0.22588  
  3 41.6106   1992.816270  x:  0.82093   0.25170  
  4  0.2245   1992.794101  x:  0.83010   0.24428  
  5  0.0095   1992.794098  x:  0.82999   0.24421  
  6  0.0001   1992.794097  x:  0.82999   0.24421  
  7  0.0000   1992.794097  x:  0.82999   0.24421  
  8  0.0000   1992.794097  x:  0.82999   0.24421  

41 (OMP4__GCA_000416445.1) ... 15 (OMP4__GCA_000020045.1)
  0  0.0000   1955.011677  x:  0.63444   0.94627  
  1 99.0000   1897.318539  x:  0.75362   0.15168  
  2 64.6835   1897.284473  x:  0.74106   0.14873  
  3  5.2707   1897.264282  x:  0.73224   0.15337  
  4  0.1178   1897.264270  x:  0.73248   0.15342  
  5  0.0002   1897.264270  x:  0.73247   0.15342  

41 (OMP4__GCA_000416445.1) ... 16 (OMP4__GCA_001319865.1)
  0  0.0000   1967.279929  x:  0.67290   0.86436  
  1 99.0000   1915.236794  x:  0.73002   0.16172  
  2 69.0290   1915.106888  x:  0.76202   0.16047  
  3  8.3990   1915.104340  x:  0.76277   0.15859  
  4  0.0297   1915.104339  x:  0.76284   0.15856  
  5  0.0001   1915.104339  x:  0.76284   0.15856  

41 (OMP4__GCA_000416445.1) ... 17 (OMP4__GCA_000519245.1)
  0  0.0000   1960.636576  x:  0.71459   0.86679  
  1 99.0000   1917.981360  x:  0.57590   0.20235  
  2 65.6205   1916.755778  x:  0.60573   0.16108  
  3 80.9474   1913.693532  x:  0.72499   0.18454  
  4  0.3741   1913.592423  x:  0.73842   0.17153  
  5  0.0149   1913.591875  x:  0.74022   0.17178  
  6  0.0015   1913.591874  x:  0.74027   0.17174  
  7  0.0001   1913.591874  x:  0.74027   0.17174  

41 (OMP4__GCA_000416445.1) ... 18 (OMP4__GCA_001319905.1)
  0  0.0000   1968.161940  x:  0.64035   0.89366  
  1 99.0000   1928.429451  x:  0.84641   0.18902  
  2 60.4900   1928.028403  x:  0.82211   0.16869  
  3 28.8771   1926.951883  x:  0.73315   0.19444  
  4  0.3297   1926.948334  x:  0.73525   0.19663  
  5  0.0027   1926.948281  x:  0.73467   0.19683  
  6  0.0007   1926.948281  x:  0.73467   0.19683  

41 (OMP4__GCA_000416445.1) ... 19 (OMP4__GCA_000739835.1)
  0  0.0000   1967.439043  x:  0.76286   0.76493  
  1 99.0000   1943.785666  x:  0.56611   0.28219  
  2 61.1339   1941.818545  x:  0.59224   0.21015  
  3 100.8648   1938.329781  x:  0.72191   0.23464  
  4  0.2235   1938.207342  x:  0.73284   0.21646  
  5  0.0209   1938.206447  x:  0.73521   0.21672  
  6  0.0019   1938.206445  x:  0.73524   0.21666  
  7  0.0001   1938.206445  x:  0.73524   0.21666  

41 (OMP4__GCA_000416445.1) ... 20 (OMP4__GCA_000522545.2)
  0  0.0000   1965.022745  x:  0.69668   0.80183  
  1 99.0000   1928.680675  x:  0.66528   0.19975  
  2 62.0745   1928.020230  x:  0.72008   0.17542  
  3 25.4655   1927.787586  x:  0.74108   0.19047  
  4  0.2113   1927.785919  x:  0.74424   0.18923  
  5  0.0028   1927.785916  x:  0.74415   0.18917  
  6  0.0001   1927.785916  x:  0.74415   0.18917  

41 (OMP4__GCA_000416445.1) ... 21 (OMP4__GCA_000265115.1)
  0  0.0000   1952.365192  x:  0.79038   0.69150  
  1 99.0000   1933.342992  x:  0.55295   0.32852  
  2 68.1383   1930.173184  x:  0.57360   0.22217  
  3 100.6270   1926.935416  x:  0.70198   0.23575  
  4  0.1688   1926.847795  x:  0.70796   0.22014  
  5  0.0235   1926.847165  x:  0.71004   0.21978  
  6  0.0017   1926.847161  x:  0.71004   0.21987  
  7  0.0001   1926.847161  x:  0.71004   0.21987  

41 (OMP4__GCA_000416445.1) ... 22 (OMP4__GCA_000281995.2)
  0  0.0000   1962.245773  x:  0.63299   0.91249  
  1 99.0000   1928.950833  x:  0.83835   0.21283  
  2 53.7545   1928.399963  x:  0.81286   0.18515  
  3 37.6939   1926.850753  x:  0.70866   0.21714  
  4  0.3301   1926.847221  x:  0.71063   0.21965  
  5  0.0028   1926.847161  x:  0.71004   0.21987  
  6  0.0007   1926.847161  x:  0.71004   0.21987  

41 (OMP4__GCA_000416445.1) ... 23 (OMP4__GCA_000739735.1)
  0  0.0000   1847.762960  x:  0.48474   0.89179  
  1 99.0000   1816.987385  x:  0.56661   0.19334  
  2 44.5168   1816.652327  x:  0.53977   0.17550  
  3 25.3466   1816.361001  x:  0.51133   0.19503  
  4  0.2481   1816.360049  x:  0.51269   0.19607  
  5  0.0017   1816.360038  x:  0.51253   0.19620  
  6  0.0002   1816.360038  x:  0.51253   0.19620  

41 (OMP4__GCA_000416445.1) ... 24 (OMP4__GCA_000473465.1)
  0  0.0000   1846.442786  x:  0.50069   0.83344  
  1 99.0000   1816.051606  x:  0.47540   0.20047  
  2 49.3628   1815.666936  x:  0.51051   0.18314  
  3 24.0410   1815.586544  x:  0.51854   0.19498  
  4  0.1266   1815.586428  x:  0.51914   0.19461  
  5  0.0006   1815.586428  x:  0.51913   0.19460  

41 (OMP4__GCA_000416445.1) ... 25 (OMP4__GCA_000173575.1)
  0  0.0000   1813.669956  x:  0.39410   0.87851  
  1 99.0000   1807.796226  x:  0.55133   0.70063  
  2 56.5737   1788.961799  x:  0.56667   0.21108  
  3 106.8014   1786.301120  x:  0.45932   0.22391  
  4  0.0793   1786.299868  x:  0.45932   0.22183  
  5  0.0133   1786.299866  x:  0.45925   0.22182  
  6  0.0001   1786.299866  x:  0.45925   0.22182  
  7  0.0000   1786.299866  x:  0.45925   0.22182  

41 (OMP4__GCA_000416445.1) ... 26 (OMP4__GCA_000372945.1)
  0  0.0000   1829.609138  x:  0.54493   0.78370  
  1 99.0000   1820.720423  x:  0.38335   0.56922  
  2 57.9379   1808.621696  x:  0.37459   0.23420  
  3 139.9231   1804.663035  x:  0.48547   0.20246  
  4  0.1262   1804.553770  x:  0.48885   0.22004  
  5  0.0855   1804.553471  x:  0.48992   0.21973  
  6  0.0008   1804.553470  x:  0.48992   0.21971  
  7  0.0000   1804.553470  x:  0.48992   0.21971  

41 (OMP4__GCA_000416445.1) ... 27 (OMP4__GCA_000092885.1)
  0  0.0000   1824.181967  x:  0.50890   0.67658  
  1 99.0000   1812.518930  x:  0.37058   0.33720  
  2 50.2309   1809.484513  x:  0.38808   0.22153  
  3 164.8370   1806.538532  x:  0.48077   0.24793  
  4  0.1287   1806.436001  x:  0.48623   0.22879  
  5  0.0260   1806.435630  x:  0.48742   0.22844  
  6  0.0010   1806.435626  x:  0.48744   0.22856  
  7  0.0001   1806.435626  x:  0.48744   0.22856  
  8  0.0000   1806.435626  x:  0.48744   0.22856  

41 (OMP4__GCA_000416445.1) ... 28 (OMP4__GCA_000372985.1)
  0  0.0000   1831.983010  x:  0.46187   0.99066  
  1 99.0000   1803.081405  x:  0.51861   0.24248  
  2 39.6992   1802.722875  x:  0.48916   0.22253  
  3 26.0087   1802.641688  x:  0.47723   0.23668  
  4  0.1425   1802.641639  x:  0.47764   0.23678  
  5  0.0005   1802.641639  x:  0.47764   0.23678  

41 (OMP4__GCA_000416445.1) ... 29 (OMP4__GCA_000745015.1)
  0  0.0000   1787.520340  x:  0.44257   0.91755  
  1 99.0000   1770.553259  x:  0.26299   0.43030  
  2 51.5818   1761.734883  x:  0.24770   0.18809  
  3 604.2067   1750.763295  x:  0.35929   0.11214  
  4  0.1864   1747.508794  x:  0.40298   0.17540  
  5  0.3650   1747.152136  x:  0.43553   0.16202  
  6  0.0175   1747.144677  x:  0.43396   0.15857  
  7  0.0028   1747.144631  x:  0.43355   0.15858  
  8  0.0004   1747.144631  x:  0.43355   0.15859  

41 (OMP4__GCA_000416445.1) ... 30 (OMP4__GCA_001294705.1)
  0  0.0000   1831.704767  x:  0.47577   1.00613  
  1 99.0000   1784.987544  x:  0.40274   0.16978  
  2 50.5180   1784.217341  x:  0.42625   0.13889  
  3 82.6460   1782.638632  x:  0.48933   0.16265  
  4  0.4085   1782.608549  x:  0.49586   0.15594  
  5  0.0072   1782.608548  x:  0.49594   0.15595  
  6  0.0001   1782.608548  x:  0.49594   0.15595  

41 (OMP4__GCA_000416445.1) ... 31 (OMP4__GCA_000685055.1)
  0  0.0000   1819.276886  x:  0.45042   0.63658  
  1 99.0000   1791.115289  x:  0.58060   0.15313  
  2 65.9108   1790.723562  x:  0.55760   0.13512  
  3 30.3656   1790.130660  x:  0.50957   0.15328  
  4  0.1996   1790.128903  x:  0.51100   0.15462  
  5  0.0019   1790.128877  x:  0.51071   0.15475  
  6  0.0003   1790.128877  x:  0.51071   0.15475  
  7  0.0000   1790.128877  x:  0.51071   0.15475  

41 (OMP4__GCA_000416445.1) ... 32 (OMP4__GCA_000714855.1)
  0  0.0000   1836.457532  x:  0.51402   0.83381  
  1 99.0000   1801.552427  x:  0.35851   0.19421  
  2 59.9011   1799.994649  x:  0.37208   0.14353  
  3 228.5155   1793.754561  x:  0.50940   0.16831  
  4  0.2550   1793.563861  x:  0.51800   0.14994  
  5  0.0190   1793.561290  x:  0.52135   0.15018  
  6  0.0023   1793.561287  x:  0.52136   0.15012  
  7  0.0001   1793.561287  x:  0.52135   0.15012  

41 (OMP4__GCA_000416445.1) ... 33 (OMP4__GCA_000961515.1)
  0  0.0000   1827.026600  x:  0.52355   0.85464  
  1 99.0000   1808.070005  x:  0.31347   0.41543  
  2 61.8200   1798.208978  x:  0.29756   0.18206  
  3 421.6323   1787.042219  x:  0.43167   0.11212  
  4  0.1989   1784.335960  x:  0.47248   0.16547  
  5  0.3299   1784.075260  x:  0.50406   0.15527  
  6  0.0171   1784.070356  x:  0.50277   0.15269  
  7  0.0022   1784.070338  x:  0.50250   0.15270  
  8  0.0003   1784.070338  x:  0.50250   0.15270  

41 (OMP4__GCA_000416445.1) ... 34 (OMP4__GCA_000383275.1)
  0  0.0000   1730.942860  x:  0.40022   0.85286  
  1 99.0000   1719.323508  x:  0.24932   0.60225  
  2 67.0765   1687.963563  x:  0.20695   0.10321  
  3 308.7411   1684.856657  x:  0.22927   0.06338  
  4  0.3198   1674.496686  x:  0.35130   0.11061  
  5  0.5068   1673.668314  x:  0.37459   0.08320  
  6  0.0179   1673.660354  x:  0.37882   0.08437  
  7  0.0027   1673.660116  x:  0.37929   0.08396  
  8  0.0008   1673.660116  x:  0.37928   0.08396  

41 (OMP4__GCA_000416445.1) ... 35 (OMP4__GCA_000685095.1)
  0  0.0000   1717.992038  x:  0.33052   0.70801  
  1 99.0000   1672.508381  x:  0.47145   0.08118  
  2 66.6591   1672.146896  x:  0.45912   0.06798  
  3 54.9961   1670.264020  x:  0.37683   0.08186  
  4  0.3976   1670.256763  x:  0.37837   0.08406  
  5  0.0023   1670.256644  x:  0.37777   0.08419  
  6  0.0007   1670.256644  x:  0.37777   0.08419  
  7  0.0000   1670.256644  x:  0.37777   0.08419  
check convergence!


41 (OMP4__GCA_000416445.1) ... 36 (OMP4__GCA_000172415.1)
  0  0.0000   1657.775118  x:  0.25160   0.94785  
  1 99.0000   1646.670541  x:  0.59546   0.11619  
  2 40.5240   1645.940836  x:  0.59770   0.08372  
  3 381.3750   1619.867642  x:  0.27623   0.14250  
  4  0.2485   1619.476022  x:  0.27190   0.11420  
  5  0.0199   1619.474453  x:  0.27367   0.11375  
  6  0.0049   1619.474446  x:  0.27369   0.11387  
  7  0.0002   1619.474446  x:  0.27368   0.11387  

41 (OMP4__GCA_000416445.1) ... 37 (OMP4__GCA_000421865.1)
  0  0.0000   1656.006593  x:  0.32056   0.78910  
  1 99.0000   1651.973709  x:  0.23555   0.71318  
  2 63.7726   1623.830008  x:  0.21787   0.11750  
  3 83.2877   1622.521828  x:  0.25179   0.09004  
  4  0.0882   1621.804883  x:  0.27346   0.11515  
  5  0.4042   1621.790207  x:  0.27802   0.11199  
  6  0.0039   1621.790105  x:  0.27777   0.11166  
  7  0.0003   1621.790105  x:  0.27776   0.11167  

41 (OMP4__GCA_000416445.1) ... 38 (OMP4__GCA_001293045.1)
  0  0.0000   1652.837459  x:  0.26942   0.82358  
  1 99.0000   1625.307858  x:  0.18081   0.14103  
  2 41.0484   1624.468043  x:  0.18648   0.10363  
  3 518.2273   1619.580333  x:  0.26878   0.12771  
  4  0.1700   1619.475275  x:  0.27240   0.11372  
  5  0.0130   1619.474446  x:  0.27369   0.11388  
  6  0.0009   1619.474446  x:  0.27368   0.11387  
  7  0.0000   1619.474446  x:  0.27368   0.11387  
  8  0.0000   1619.474446  x:  0.27368   0.11387  

41 (OMP4__GCA_000416445.1) ... 39 (OMP4__GCA_000472525.1)
  0  0.0000   1688.521612  x:  0.36350   0.83361  
  1 99.0000   1680.185106  x:  0.23917   0.68181  
  2 73.5624   1637.031073  x:  0.20187   0.07317  
  3 174.2094   1635.370612  x:  0.21871   0.04794  
  4  0.2427   1628.935376  x:  0.31399   0.07771  
  5  0.6094   1628.610994  x:  0.32750   0.06324  
  6  0.0109   1628.609584  x:  0.32921   0.06363  
  7  0.0012   1628.609568  x:  0.32931   0.06353  
  8  0.0002   1628.609568  x:  0.32931   0.06353  
  9  0.0000   1628.609568  x:  0.32931   0.06353  

41 (OMP4__GCA_000416445.1) ... 40 (OMP4__GCA_000176935.2)
  0  0.0000   1335.160657  x:  0.01763   0.87811  
  1 99.0000   1335.122664  x:  0.01563   0.87788  
  2 36.1362   1328.958545  x:  0.01540   0.00100  
  3  4.0819   1328.958545  x:  0.01540   0.00100  
  4  0.0002   1328.957762  x:  0.01513   0.00100  
  5  5.7572   1328.957762  x:  0.01513   0.00100  

42 (OMP4__GCA_000515195.1) ... 1 (OMP4__GCA_000198775.1)
  0  0.0000   2139.018299  x:  1.15638   0.90119  
  1 99.0000   2093.906510  x:  0.95443   0.24870  
  2 72.3832   2092.768785  x:  0.99960   0.20418  
  3 42.2239   2090.211362  x:  1.15677   0.22064  
  4  0.4282   2090.107018  x:  1.17827   0.20585  
  5  0.0210   2090.105688  x:  1.18246   0.20605  
  6  0.0034   2090.105685  x:  1.18257   0.20596  
  7  0.0002   2090.105685  x:  1.18257   0.20596  

42 (OMP4__GCA_000515195.1) ... 2 (OMP4__GCA_000236065.1)
  0  0.0000   2019.784480  x:  0.78619   0.73895  
  1 99.0000   1998.345473  x:  0.80557   0.25871  
  2 52.7953   1998.135003  x:  0.84878   0.25207  
  3 10.4920   1998.134779  x:  0.84861   0.25293  
  4  0.0047   1998.134697  x:  0.84777   0.25300  
  5  0.0008   1998.134697  x:  0.84777   0.25300  

42 (OMP4__GCA_000515195.1) ... 3 (OMP4__GCA_000698555.1)
  0  0.0000   2003.752559  x:  0.92475   0.69670  
  1 99.0000   1975.199526  x:  0.66675   0.26638  
  2 78.3896   1973.323046  x:  0.69458   0.20036  
  3 71.0628   1970.643014  x:  0.82556   0.21342  
  4  0.2040   1970.558015  x:  0.83526   0.19970  
  5  0.0183   1970.557193  x:  0.83787   0.19979  
  6  0.0021   1970.557193  x:  0.83788   0.19976  
  7  0.0000   1970.557193  x:  0.83788   0.19976  

42 (OMP4__GCA_000515195.1) ... 4 (OMP4__GCA_000818655.1)
  0  0.0000   2031.540361  x:  0.87275   0.91938  
  1 99.0000   1991.552130  x:  0.65029   0.24886  
  2 64.5502   1989.925454  x:  0.67546   0.19287  
  3 103.9343   1984.477274  x:  0.86160   0.21298  
  4  0.3540   1984.273052  x:  0.87674   0.19229  
  5  0.0236   1984.269013  x:  0.88295   0.19231  
  6  0.0044   1984.269009  x:  0.88296   0.19222  
  7  0.0001   1984.269009  x:  0.88295   0.19223  
  8  0.0000   1984.269009  x:  0.88295   0.19223  

42 (OMP4__GCA_000515195.1) ... 5 (OMP4__GCA_000729995.1)
  0  0.0000   2094.892284  x:  1.27417   0.63886  
  1 99.0000   2052.698109  x:  1.01811   0.20275  
  2 100.3392   2052.415080  x:  1.04239   0.18246  
  3 16.7866   2052.115618  x:  1.10330   0.18424  
  4  0.1198   2052.111067  x:  1.10643   0.18153  
  5  0.0042   2052.111059  x:  1.10678   0.18151  
  6  0.0003   2052.111059  x:  1.10678   0.18151  

42 (OMP4__GCA_000515195.1) ... 6 (OMP4__GCA_000698595.1)
  0  0.0000   2016.702281  x:  0.81307   0.98392  
  1 99.0000   1996.883271  x:  0.59717   0.39933  
  2 44.6761   1994.270240  x:  0.61826   0.28494  
  3 147.1877   1989.373830  x:  0.77999   0.31294  
  4  0.2368   1989.226954  x:  0.78920   0.28672  
  5  0.0316   1989.225726  x:  0.79212   0.28697  
  6  0.0022   1989.225724  x:  0.79214   0.28688  
  7  0.0001   1989.225724  x:  0.79214   0.28688  

42 (OMP4__GCA_000515195.1) ... 7 (OMP4__GCA_000751215.1)
  0  0.0000   2013.051568  x:  0.81399   0.84933  
  1 99.0000   1994.524330  x:  0.64864   0.34474  
  2 47.2170   1992.867603  x:  0.68419   0.26628  
  3 76.1964   1990.745188  x:  0.78660   0.29912  
  4  0.2169   1990.674021  x:  0.79778   0.28220  
  5  0.0181   1990.673931  x:  0.79851   0.28239  
  6  0.0006   1990.673930  x:  0.79852   0.28236  

42 (OMP4__GCA_000515195.1) ... 8 (OMP4__GCA_000402035.1)
  0  0.0000   2006.635102  x:  0.75234   0.80896  
  1 99.0000   1986.646977  x:  0.76573   0.28351  
  2 44.6596   1986.553335  x:  0.79167   0.27997  
  3  7.3315   1986.553321  x:  0.79183   0.27975  
  4  0.0007   1986.553308  x:  0.79211   0.27982  
  5  0.0006   1986.553308  x:  0.79211   0.27982  

42 (OMP4__GCA_000515195.1) ... 9 (OMP4__GCA_000828875.1)
  0  0.0000   2033.841187  x:  0.86948   0.83044  
  1 99.0000   2004.022604  x:  0.70549   0.26182  
  2 59.4205   2002.740212  x:  0.74284   0.20966  
  3 59.8256   2000.490237  x:  0.85564   0.23463  
  4  0.2983   2000.416765  x:  0.86923   0.22113  
  5  0.0157   2000.416557  x:  0.87042   0.22134  
  6  0.0010   2000.416557  x:  0.87045   0.22131  

42 (OMP4__GCA_000515195.1) ... 10 (OMP4__GCA_001278535.1)
  0  0.0000   2033.752150  x:  0.94842   0.79452  
  1 99.0000   2007.073769  x:  0.66639   0.31293  
  2 67.7186   2004.574981  x:  0.68929   0.22588  
  3 95.2942   2000.251303  x:  0.85873   0.23917  
  4  0.2365   2000.122699  x:  0.86781   0.22117  
  5  0.0252   2000.120783  x:  0.87205   0.22017  
  6  0.0034   2000.120751  x:  0.87212   0.22043  
  7  0.0003   2000.120751  x:  0.87212   0.22043  

42 (OMP4__GCA_000515195.1) ... 11 (OMP4__GCA_000256585.3)
  0  0.0000   2019.577129  x:  0.82638   0.76965  
  1 99.0000   1994.252878  x:  0.72254   0.25675  
  2 57.1727   1993.287797  x:  0.77152   0.21378  
  3 37.7567   1992.427610  x:  0.83205   0.23781  
  4  0.2385   1992.409453  x:  0.84081   0.23153  
  5  0.0086   1992.409448  x:  0.84067   0.23146  
  6  0.0001   1992.409448  x:  0.84066   0.23146  

42 (OMP4__GCA_000515195.1) ... 12 (OMP4__GCA_000698575.1)
  0  0.0000   2018.199487  x:  0.80074   0.71215  
  1 99.0000   1994.452411  x:  0.77824   0.23889  
  2 58.1840   1993.949355  x:  0.83778   0.21828  
  3 17.8193   1993.886277  x:  0.84586   0.22884  
  4  0.0806   1993.886151  x:  0.84687   0.22851  
  5  0.0009   1993.886151  x:  0.84686   0.22850  

42 (OMP4__GCA_000515195.1) ... 13 (OMP4__GCA_000773055.1)
  0  0.0000   2022.836255  x:  0.74220   0.82677  
  1 99.0000   1992.820514  x:  0.90267   0.22689  
  2 56.7248   1992.624803  x:  0.87716   0.21308  
  3 13.9551   1992.409877  x:  0.83973   0.23066  
  4  0.1653   1992.409451  x:  0.84080   0.23140  
  5  0.0013   1992.409448  x:  0.84066   0.23146  
  6  0.0002   1992.409448  x:  0.84066   0.23146  

42 (OMP4__GCA_000515195.1) ... 14 (OMP4__GCA_000648925.1)
  0  0.0000   2022.284785  x:  0.77551   0.87022  
  1 99.0000   1992.878286  x:  0.80363   0.24755  
  2 50.7974   1992.794868  x:  0.82995   0.24538  
  3  6.5586   1992.794415  x:  0.83011   0.24421  
  4  0.0096   1992.794413  x:  0.82998   0.24421  
  5  0.0001   1992.794413  x:  0.82998   0.24421  

42 (OMP4__GCA_000515195.1) ... 15 (OMP4__GCA_000020045.1)
  0  0.0000   1946.921134  x:  0.70125   0.82120  
  1 99.0000   1902.137981  x:  0.55897   0.18259  
  2 70.8672   1900.953386  x:  0.58604   0.14519  
  3 83.8872   1897.387846  x:  0.71583   0.16640  
  4  0.3770   1897.265520  x:  0.72978   0.15322  
  5  0.0154   1897.264421  x:  0.73242   0.15348  
  6  0.0021   1897.264419  x:  0.73247   0.15342  
  7  0.0001   1897.264419  x:  0.73247   0.15342  

42 (OMP4__GCA_000515195.1) ... 16 (OMP4__GCA_001319865.1)
  0  0.0000   1958.868373  x:  0.71328   0.77570  
  1 99.0000   1916.240637  x:  0.62649   0.17919  
  2 72.3918   1915.270466  x:  0.66808   0.14741  
  3 46.1243   1913.871474  x:  0.74429   0.16750  
  4  0.3780   1913.835685  x:  0.75548   0.16084  
  5  0.0099   1913.835681  x:  0.75565   0.16086  
  6  0.0001   1913.835681  x:  0.75565   0.16086  

42 (OMP4__GCA_000515195.1) ... 17 (OMP4__GCA_000519245.1)
  0  0.0000   1966.504361  x:  0.68717   0.96455  
  1 99.0000   1915.105547  x:  0.63835   0.18476  
  2 60.8421   1914.317348  x:  0.68513   0.15657  
  3 35.6812   1913.603659  x:  0.73321   0.17547  
  4  0.4598   1913.592058  x:  0.74045   0.17181  
  5  0.0063   1913.592048  x:  0.74027   0.17174  
  6  0.0002   1913.592048  x:  0.74027   0.17174  

42 (OMP4__GCA_000515195.1) ... 18 (OMP4__GCA_001319905.1)
  0  0.0000   1957.165542  x:  0.80415   0.68141  
  1 99.0000   1932.460967  x:  0.57013   0.26843  
  2 74.4221   1930.257603  x:  0.59472   0.19516  
  3 89.7415   1927.054353  x:  0.72305   0.21219  
  4  0.1951   1926.949408  x:  0.73217   0.19672  
  5  0.0200   1926.948483  x:  0.73466   0.19687  
  6  0.0019   1926.948483  x:  0.73467   0.19683  
  7  0.0000   1926.948483  x:  0.73467   0.19683  

42 (OMP4__GCA_000515195.1) ... 19 (OMP4__GCA_000739835.1)
  0  0.0000   1967.634304  x:  0.83868   0.72429  
  1 99.0000   1946.475562  x:  0.56370   0.35154  
  2 71.8358   1942.369031  x:  0.57903   0.22526  
  3 110.9261   1938.274330  x:  0.72989   0.23029  
  4  0.1825   1938.207081  x:  0.73353   0.21673  
  5  0.0237   1938.206669  x:  0.73524   0.21666  
  6  0.0013   1938.206669  x:  0.73524   0.21666  
  7  0.0000   1938.206669  x:  0.73524   0.21666  

42 (OMP4__GCA_000515195.1) ... 20 (OMP4__GCA_000522545.2)
  0  0.0000   1965.764030  x:  0.66743   0.81283  
  1 99.0000   1927.786119  x:  0.74399   0.18927  
  2 62.1112   1927.786119  x:  0.74407   0.18928  
  3  0.0203   1927.786113  x:  0.74415   0.18917  
  4  0.0015   1927.786113  x:  0.74415   0.18917  

42 (OMP4__GCA_000515195.1) ... 21 (OMP4__GCA_000265115.1)
  0  0.0000   1953.027721  x:  0.60352   0.72953  
  1 99.0000   1929.712075  x:  0.85726   0.22230  
  2 62.5438   1928.940287  x:  0.83560   0.18595  
  3 47.5799   1926.847390  x:  0.70999   0.21968  
  4  0.2079   1926.847375  x:  0.71006   0.21987  
  5  0.0002   1926.847375  x:  0.71004   0.21987  

42 (OMP4__GCA_000515195.1) ... 22 (OMP4__GCA_000281995.2)
  0  0.0000   1965.771139  x:  0.72203   0.97883  
  1 99.0000   1937.776412  x:  0.49168   0.32019  
  2 52.5320   1935.141939  x:  0.50440   0.22552  
  3 228.3966   1927.036112  x:  0.69892   0.24351  
  4  0.2565   1926.850117  x:  0.70578   0.21998  
  5  0.0305   1926.847375  x:  0.71006   0.21990  
  6  0.0028   1926.847375  x:  0.71004   0.21987  
  7  0.0000   1926.847375  x:  0.71004   0.21987  

42 (OMP4__GCA_000515195.1) ... 23 (OMP4__GCA_000739735.1)
  0  0.0000   1849.041456  x:  0.48932   0.98705  
  1 99.0000   1814.568880  x:  0.50662   0.19969  
  2 41.1621   1814.568734  x:  0.50740   0.19970  
  3  0.3744   1814.568730  x:  0.50741   0.19959  
  4  0.0015   1814.568730  x:  0.50741   0.19959  

42 (OMP4__GCA_000515195.1) ... 24 (OMP4__GCA_000473465.1)
  0  0.0000   1840.555562  x:  0.59948   0.67033  
  1 99.0000   1828.223581  x:  0.40426   0.44049  
  2 70.0700   1819.251895  x:  0.40374   0.20608  
  3 128.3563   1815.593063  x:  0.51897   0.19057  
  4  0.1272   1815.586533  x:  0.51917   0.19461  
  5  0.0142   1815.586532  x:  0.51913   0.19460  
  6  0.0000   1815.586532  x:  0.51913   0.19460  

42 (OMP4__GCA_000515195.1) ... 25 (OMP4__GCA_000173575.1)
  0  0.0000   1813.557693  x:  0.40751   0.88607  
  1 99.0000   1805.433900  x:  0.61782   0.55925  
  2 50.1679   1792.815755  x:  0.63573   0.20352  
  3 175.2744   1786.354294  x:  0.46031   0.23583  
  4  0.1291   1786.299967  x:  0.45939   0.22181  
  5  0.0590   1786.299961  x:  0.45925   0.22182  
  6  0.0002   1786.299961  x:  0.45925   0.22182  
  7  0.0000   1786.299961  x:  0.45925   0.22182  

42 (OMP4__GCA_000515195.1) ... 26 (OMP4__GCA_000372945.1)
  0  0.0000   1833.881290  x:  0.50855   0.89982  
  1 99.0000   1820.423827  x:  0.33463   0.47331  
  2 47.5031   1813.195379  x:  0.32931   0.23904  
  3 349.2017   1804.665152  x:  0.48664   0.20199  
  4  0.1582   1804.553840  x:  0.48891   0.21998  
  5  0.0656   1804.553577  x:  0.48992   0.21971  
  6  0.0007   1804.553577  x:  0.48992   0.21971  
  7  0.0000   1804.553577  x:  0.48992   0.21971  
  8  0.0000   1804.553577  x:  0.48992   0.21971  

42 (OMP4__GCA_000515195.1) ... 27 (OMP4__GCA_000092885.1)
  0  0.0000   1826.488300  x:  0.45268   0.73136  
  1 99.0000   1808.675641  x:  0.58573   0.23786  
  2 47.4617   1807.792394  x:  0.55832   0.19480  
  3 58.7787   1806.436674  x:  0.48679   0.22692  
  4  0.2003   1806.435751  x:  0.48766   0.22842  
  5  0.0017   1806.435735  x:  0.48744   0.22855  
  6  0.0003   1806.435735  x:  0.48744   0.22855  

42 (OMP4__GCA_000515195.1) ... 28 (OMP4__GCA_000372985.1)
  0  0.0000   1818.308915  x:  0.45192   0.66610  
  1 99.0000   1803.291909  x:  0.52874   0.23940  
  2 45.2435   1802.860783  x:  0.49882   0.21531  
  3 28.1457   1802.642093  x:  0.47686   0.23603  
  4  0.1103   1802.641750  x:  0.47771   0.23670  
  5  0.0011   1802.641748  x:  0.47764   0.23678  

42 (OMP4__GCA_000515195.1) ... 29 (OMP4__GCA_000745015.1)
  0  0.0000   1784.784387  x:  0.40694   0.92704  
  1 99.0000   1745.305031  x:  0.44285   0.16082  
  2 47.4703   1745.254160  x:  0.43042   0.15811  
  3  8.0852   1745.248847  x:  0.42866   0.16137  
  4  0.0508   1745.248845  x:  0.42867   0.16130  
  5  0.0001   1745.248845  x:  0.42867   0.16130  

42 (OMP4__GCA_000515195.1) ... 30 (OMP4__GCA_001294705.1)
  0  0.0000   1823.972348  x:  0.57446   0.85308  
  1 99.0000   1811.466313  x:  0.37572   0.64555  
  2 74.8043   1787.259129  x:  0.34668   0.17775  
  3 137.0863   1783.091836  x:  0.42441   0.12460  
  4  0.1894   1780.975937  x:  0.47381   0.16901  
  5  0.4564   1780.868038  x:  0.49181   0.15945  
  6  0.0123   1780.867068  x:  0.49075   0.15843  
  7  0.0012   1780.867065  x:  0.49065   0.15847  
  8  0.0001   1780.867065  x:  0.49065   0.15847  
  9  0.0000   1780.867065  x:  0.49065   0.15847  

42 (OMP4__GCA_000515195.1) ... 31 (OMP4__GCA_000685055.1)
  0  0.0000   1836.406662  x:  0.45752   0.98635  
  1 99.0000   1791.642113  x:  0.63702   0.15009  
  2 52.0318   1791.115207  x:  0.62025   0.12716  
  3 62.0823   1788.430415  x:  0.50417   0.15373  
  4  0.4545   1788.422676  x:  0.50601   0.15702  
  5  0.0031   1788.422551  x:  0.50530   0.15723  
  6  0.0009   1788.422551  x:  0.50530   0.15723  

42 (OMP4__GCA_000515195.1) ... 32 (OMP4__GCA_000714855.1)
  0  0.0000   1840.021456  x:  0.55995   0.92301  
  1 99.0000   1826.017834  x:  0.35725   0.62201  
  2 65.1595   1803.814359  x:  0.32107   0.18175  
  3 237.9547   1797.875682  x:  0.39068   0.11518  
  4  0.2526   1792.394860  x:  0.48125   0.17705  
  5  0.5612   1791.890508  x:  0.51796   0.15374  
  6  0.0220   1791.888305  x:  0.51625   0.15232  
  7  0.0018   1791.888258  x:  0.51585   0.15250  
  8  0.0005   1791.888258  x:  0.51585   0.15250  

42 (OMP4__GCA_000515195.1) ... 33 (OMP4__GCA_000961515.1)
  0  0.0000   1827.919523  x:  0.47647   0.93527  
  1 99.0000   1784.548852  x:  0.40696   0.16827  
  2 52.5864   1783.770924  x:  0.43237   0.13786  
  3 74.1081   1782.376739  x:  0.49069   0.16127  
  4  0.3791   1782.350651  x:  0.49715   0.15518  
  5  0.0068   1782.350651  x:  0.49713   0.15515  
  6  0.0000   1782.350651  x:  0.49713   0.15515  

42 (OMP4__GCA_000515195.1) ... 34 (OMP4__GCA_000383275.1)
  0  0.0000   1733.297444  x:  0.39653   0.95169  
  1 99.0000   1724.363530  x:  0.26172   0.74715  
  2 63.0041   1683.601136  x:  0.21608   0.10148  
  3 228.7003   1681.446121  x:  0.23409   0.06682  
  4  0.3325   1672.347857  x:  0.35309   0.10741  
  5  0.5653   1671.800807  x:  0.37032   0.08481  
  6  0.0155   1671.795077  x:  0.37411   0.08561  
  7  0.0024   1671.795000  x:  0.37431   0.08537  
  8  0.0004   1671.795000  x:  0.37430   0.08537  

42 (OMP4__GCA_000515195.1) ... 35 (OMP4__GCA_000685095.1)
  0  0.0000   1721.409140  x:  0.32191   0.80957  
  1 99.0000   1676.251521  x:  0.56073   0.07986  
  2 62.3231   1675.829241  x:  0.55503   0.06485  
  3 123.0205   1668.389112  x:  0.37255   0.08414  
  4  0.3634   1668.386474  x:  0.37301   0.08561  
  5  0.0011   1668.386455  x:  0.37276   0.08563  
  6  0.0004   1668.386455  x:  0.37276   0.08562  

42 (OMP4__GCA_000515195.1) ... 36 (OMP4__GCA_000172415.1)
  0  0.0000   1645.188981  x:  0.23845   0.71220  
  1 99.0000   1640.459182  x:  0.35706   0.52599  
  2 51.1883   1621.995470  x:  0.38217   0.11019  
  3 189.9038   1617.179149  x:  0.26963   0.11511  
  4  0.0773   1617.178405  x:  0.26953   0.11629  
  5  0.0120   1617.178404  x:  0.26948   0.11628  
  6  0.0001   1617.178404  x:  0.26948   0.11628  
  7  0.0000   1617.178404  x:  0.26948   0.11628  
  8  0.0000   1617.178404  x:  0.26948   0.11628  

42 (OMP4__GCA_000515195.1) ... 37 (OMP4__GCA_000421865.1)
  0  0.0000   1651.688315  x:  0.29313   0.78569  
  1 99.0000   1647.824339  x:  0.21554   0.67214  
  2 50.5419   1623.461096  x:  0.19396   0.12335  
  3 151.6794   1621.448637  x:  0.22641   0.08573  
  4  0.1270   1619.590803  x:  0.26473   0.12294  
  5  0.4666   1619.515948  x:  0.27405   0.11489  
  6  0.0077   1619.515332  x:  0.27366   0.11395  
  7  0.0008   1619.515323  x:  0.27353   0.11400  
  8  0.0001   1619.515323  x:  0.27353   0.11400  

42 (OMP4__GCA_000515195.1) ... 38 (OMP4__GCA_001293045.1)
  0  0.0000   1651.014368  x:  0.28910   0.85136  
  1 99.0000   1647.798233  x:  0.21796   0.75315  
  2 48.1512   1620.533504  x:  0.19614   0.12444  
  3 128.2413   1618.840124  x:  0.22630   0.08891  
  4  0.1199   1617.233339  x:  0.26207   0.12406  
  5  0.5083   1617.178813  x:  0.27016   0.11680  
  6  0.0068   1617.178404  x:  0.26949   0.11627  
  7  0.0007   1617.178404  x:  0.26948   0.11628  
  8  0.0000   1617.178404  x:  0.26948   0.11628  

42 (OMP4__GCA_000515195.1) ... 39 (OMP4__GCA_000472525.1)
  0  0.0000   1681.404895  x:  0.33056   0.78342  
  1 99.0000   1667.911592  x:  0.18976   0.46895  
  2 63.9622   1644.930036  x:  0.15428   0.08454  
  3 580.0870   1641.575420  x:  0.17053   0.04686  
  4  0.3386   1627.956771  x:  0.29474   0.09614  
  5  0.3759   1626.668022  x:  0.31682   0.06375  
  6  0.0179   1626.643966  x:  0.32374   0.06538  
  7  0.0039   1626.643030  x:  0.32452   0.06465  
  8  0.0015   1626.643030  x:  0.32453   0.06465  
  9  0.0000   1626.643030  x:  0.32453   0.06465  

42 (OMP4__GCA_000515195.1) ... 40 (OMP4__GCA_000176935.2)
  0  0.0000   1328.892780  x:  0.01232   0.90677  
  1 99.0000   1328.891845  x:  0.01260   0.90660  
  2  5.8853   1323.876688  x:  0.01250   0.00100  

42 (OMP4__GCA_000515195.1) ... 41 (OMP4__GCA_000416445.1)
  0  0.0000   1307.890408  x:  0.00284   0.90439  
  1 99.0000   1307.886099  x:  0.00312   0.90438  
  2 31.7909   1306.634416  x:  0.00309   0.00100  
  3  0.7908   1306.634416  x:  0.00309   0.00100  
  4  0.0000   1306.634009  x:  0.00301   0.00100  
  5  9.2093   1306.634008  x:  0.00301   0.00100  

43 (OMP4__GCA_000300095.1) ... 1 (OMP4__GCA_000198775.1)
  0  0.0000   2136.944886  x:  1.06532   0.88840  
  1 99.0000   2090.929436  x:  1.01582   0.22592  
  2 70.3239   2089.789950  x:  1.10158   0.18770  
  3 26.8064   2088.937213  x:  1.17410   0.20664  
  4  0.5082   2088.909841  x:  1.19216   0.20014  
  5  0.0138   2088.909837  x:  1.19200   0.20010  
  6  0.0001   2088.909837  x:  1.19199   0.20010  
  7  0.0000   2088.909837  x:  1.19199   0.20010  

43 (OMP4__GCA_000300095.1) ... 2 (OMP4__GCA_000236065.1)
  0  0.0000   2029.185038  x:  0.93403   0.72223  
  1 99.0000   2007.571620  x:  0.71254   0.30415  
  2 64.8452   2005.865493  x:  0.74609   0.23316  
  3 60.5609   2003.662723  x:  0.86454   0.25180  
  4  0.1971   2003.587061  x:  0.87565   0.23679  
  5  0.0187   2003.586621  x:  0.87752   0.23697  
  6  0.0016   2003.586621  x:  0.87754   0.23693  
  7  0.0001   2003.586621  x:  0.87754   0.23693  
  8  0.0000   2003.586621  x:  0.87754   0.23693  

43 (OMP4__GCA_000300095.1) ... 3 (OMP4__GCA_000698555.1)
  0  0.0000   2018.448789  x:  0.72836   0.83396  
  1 99.0000   1975.462976  x:  0.90915   0.18390  
  2 68.3637   1975.402942  x:  0.89437   0.17800  
  3  7.5109   1975.326005  x:  0.87043   0.18712  
  4  0.1271   1975.325928  x:  0.87088   0.18737  
  5  0.0005   1975.325928  x:  0.87084   0.18738  

43 (OMP4__GCA_000300095.1) ... 4 (OMP4__GCA_000818655.1)
  0  0.0000   2022.754655  x:  0.84279   0.73856  
  1 99.0000   1984.950962  x:  0.76761   0.19705  
  2 73.5927   1983.959000  x:  0.82251   0.16332  
  3 35.1907   1982.850385  x:  0.89724   0.18223  
  4  0.3627   1982.819183  x:  0.91065   0.17570  
  5  0.0112   1982.819183  x:  0.91073   0.17571  
  6  0.0001   1982.819183  x:  0.91073   0.17571  

43 (OMP4__GCA_000300095.1) ... 5 (OMP4__GCA_000729995.1)
  0  0.0000   2096.683950  x:  1.07331   0.84953  
  1 99.0000   2051.631486  x:  0.84774   0.23348  
  2 77.1716   2050.430445  x:  0.88418   0.18965  
  3 51.8426   2047.270104  x:  1.05007   0.20480  
  4  0.3791   2047.149028  x:  1.06864   0.18988  
  5  0.0204   2047.147083  x:  1.07352   0.19001  
  6  0.0038   2047.147079  x:  1.07360   0.18993  
  7  0.0001   2047.147079  x:  1.07360   0.18993  

43 (OMP4__GCA_000300095.1) ... 6 (OMP4__GCA_000698595.1)
  0  0.0000   2004.639074  x:  0.81170   0.81236  
  1 99.0000   1988.381847  x:  0.63253   0.36303  
  2 48.5608   1986.379476  x:  0.66512   0.27143  
  3 83.6532   1984.023172  x:  0.77449   0.30166  
  4  0.1920   1983.937965  x:  0.78514   0.28266  
  5  0.0214   1983.937736  x:  0.78632   0.28290  
  6  0.0010   1983.937735  x:  0.78634   0.28286  

43 (OMP4__GCA_000300095.1) ... 7 (OMP4__GCA_000751215.1)
  0  0.0000   2006.171634  x:  0.80762   0.80174  
  1 99.0000   1988.782717  x:  0.65150   0.33646  
  2 48.7047   1987.213878  x:  0.68924   0.26198  
  3 67.3734   1985.446228  x:  0.78139   0.29328  
  4  0.1990   1985.387216  x:  0.79225   0.27827  
  5  0.0164   1985.387172  x:  0.79274   0.27842  
  6  0.0004   1985.387172  x:  0.79275   0.27840  

43 (OMP4__GCA_000300095.1) ... 8 (OMP4__GCA_000402035.1)
  0  0.0000   2011.199664  x:  0.76789   0.72877  
  1 99.0000   1991.263563  x:  0.78435   0.26050  
  2 50.7045   1991.109861  x:  0.81953   0.25551  
  3  9.1583   1991.109836  x:  0.81949   0.25580  
  4  0.0016   1991.109833  x:  0.81933   0.25581  

43 (OMP4__GCA_000300095.1) ... 9 (OMP4__GCA_000828875.1)
  0  0.0000   2030.603151  x:  0.88550   0.84295  
  1 99.0000   2002.321936  x:  0.66001   0.28838  
  2 60.5738   2000.488636  x:  0.68730   0.21921  
  3 91.9346   1996.494143  x:  0.84283   0.24143  
  4  0.2729   1996.353357  x:  0.85570   0.22180  
  5  0.0226   1996.351791  x:  0.85927   0.22202  
  6  0.0027   1996.351789  x:  0.85931   0.22194  
  7  0.0001   1996.351789  x:  0.85930   0.22194  

43 (OMP4__GCA_000300095.1) ... 10 (OMP4__GCA_001278535.1)
  0  0.0000   2030.699020  x:  0.93066   0.89567  
  1 99.0000   2006.663464  x:  0.61047   0.41121  
  2 63.6101   2001.377462  x:  0.61540   0.25204  
  3 156.0718   1993.514321  x:  0.84509   0.23453  
  4  0.2414   1993.497978  x:  0.84566   0.22818  
  5  0.0152   1993.497867  x:  0.84642   0.22773  
  6  0.0007   1993.497861  x:  0.84657   0.22780  
  7  0.0001   1993.497861  x:  0.84657   0.22780  

43 (OMP4__GCA_000300095.1) ... 11 (OMP4__GCA_000256585.3)
  0  0.0000   2029.813730  x:  0.73649   0.91309  
  1 99.0000   1993.557602  x:  0.97128   0.21227  
  2 57.7372   1993.187155  x:  0.94673   0.19107  
  3 25.5710   1992.166770  x:  0.84990   0.21946  
  4  0.3003   1992.164142  x:  0.85173   0.22153  
  5  0.0024   1992.164110  x:  0.85122   0.22170  
  6  0.0006   1992.164110  x:  0.85122   0.22170  

43 (OMP4__GCA_000300095.1) ... 12 (OMP4__GCA_000698575.1)
  0  0.0000   2019.919316  x:  0.79690   0.71243  
  1 99.0000   1994.066341  x:  0.79478   0.22740  
  2 60.6176   1993.635235  x:  0.85425   0.21242  
  3 15.4361   1993.612919  x:  0.85733   0.21900  
  4  0.0492   1993.612909  x:  0.85758   0.21888  
  5  0.0002   1993.612909  x:  0.85758   0.21888  

43 (OMP4__GCA_000300095.1) ... 13 (OMP4__GCA_000773055.1)
  0  0.0000   2016.024027  x:  0.74971   0.67778  
  1 99.0000   1992.164156  x:  0.85182   0.22175  
  2 61.8913   1992.164112  x:  0.85130   0.22163  
  3  0.1670   1992.164110  x:  0.85122   0.22170  
  4  0.0004   1992.164110  x:  0.85122   0.22170  

43 (OMP4__GCA_000300095.1) ... 14 (OMP4__GCA_000648925.1)
  0  0.0000   2020.001872  x:  0.86371   0.89399  
  1 99.0000   1997.256771  x:  0.60479   0.36678  
  2 55.8865   1994.053823  x:  0.62171   0.25165  
  3 143.3827   1988.095555  x:  0.80985   0.26501  
  4  0.2381   1987.952837  x:  0.81697   0.24306  
  5  0.0316   1987.951011  x:  0.82084   0.24294  
  6  0.0027   1987.951010  x:  0.82082   0.24292  
  7  0.0000   1987.951010  x:  0.82082   0.24292  

43 (OMP4__GCA_000300095.1) ... 15 (OMP4__GCA_000020045.1)
  0  0.0000   1958.434179  x:  0.79923   0.91862  
  1 99.0000   1920.746949  x:  0.44162   0.33655  
  2 80.4015   1913.159274  x:  0.42895   0.17962  
  3 348.9833   1896.210842  x:  0.67078   0.10990  
  4  0.2767   1894.000818  x:  0.70661   0.15052  
  5  0.2405   1893.773776  x:  0.74882   0.14302  
  6  0.0202   1893.770035  x:  0.74791   0.14114  
  7  0.0016   1893.770029  x:  0.74772   0.14113  
  8  0.0002   1893.770029  x:  0.74771   0.14114  

43 (OMP4__GCA_000300095.1) ... 16 (OMP4__GCA_001319865.1)
  0  0.0000   1958.023432  x:  0.84483   0.77483  
  1 99.0000   1920.499584  x:  0.50670   0.27051  
  2 87.8842   1916.299609  x:  0.51413   0.17209  
  3 181.0029   1906.887191  x:  0.74734   0.16338  
  4  0.2540   1906.834314  x:  0.74898   0.15478  
  5  0.0175   1906.833828  x:  0.75100   0.15460  
  6  0.0012   1906.833828  x:  0.75099   0.15461  
  7  0.0000   1906.833828  x:  0.75099   0.15461  

43 (OMP4__GCA_000300095.1) ... 17 (OMP4__GCA_000519245.1)
  0  0.0000   1960.004152  x:  0.71235   0.79642  
  1 99.0000   1914.683847  x:  0.62818   0.17474  
  2 72.3114   1913.712172  x:  0.66915   0.14349  
  3 47.3012   1912.189143  x:  0.75002   0.16340  
  4  0.4132   1912.148679  x:  0.76186   0.15640  
  5  0.0104   1912.148666  x:  0.76214   0.15644  
  6  0.0002   1912.148666  x:  0.76214   0.15644  

43 (OMP4__GCA_000300095.1) ... 18 (OMP4__GCA_001319905.1)
  0  0.0000   1963.563383  x:  0.85377   0.75961  
  1 99.0000   1934.508556  x:  0.53279   0.32517  
  2 81.6407   1929.586217  x:  0.54157   0.19956  
  3 147.5415   1922.785507  x:  0.73858   0.19286  
  4  0.2218   1922.745201  x:  0.74017   0.18407  
  5  0.0184   1922.744889  x:  0.74173   0.18386  
  6  0.0010   1922.744889  x:  0.74172   0.18390  
  7  0.0000   1922.744889  x:  0.74172   0.18390  
  8  0.0000   1922.744889  x:  0.74172   0.18390  

43 (OMP4__GCA_000300095.1) ... 19 (OMP4__GCA_000739835.1)
  0  0.0000   1993.059278  x:  0.74283   0.94597  
  1 99.0000   1947.505454  x:  0.65998   0.20667  
  2 59.5109   1946.577865  x:  0.70321   0.17186  
  3 44.8317   1945.317608  x:  0.77582   0.19437  
  4  0.4479   1945.289956  x:  0.78598   0.18779  
  5  0.0092   1945.289956  x:  0.78597   0.18778  
  6  0.0000   1945.289956  x:  0.78597   0.18778  

43 (OMP4__GCA_000300095.1) ... 20 (OMP4__GCA_000522545.2)
  0  0.0000   1970.740700  x:  0.63401   0.85174  
  1 99.0000   1927.761326  x:  0.88135   0.16958  
  2 67.5859   1927.405779  x:  0.86148   0.15166  
  3 29.6332   1926.102221  x:  0.75720   0.17563  
  4  0.3137   1926.098437  x:  0.75713   0.17813  
  5  0.0021   1926.098437  x:  0.75711   0.17813  
  6  0.0000   1926.098437  x:  0.75711   0.17813  

43 (OMP4__GCA_000300095.1) ... 21 (OMP4__GCA_000265115.1)
  0  0.0000   1967.481223  x:  0.62565   0.79177  
  1 99.0000   1933.817679  x:  0.88674   0.18901  
  2 66.7561   1933.324690  x:  0.86639   0.16499  
  3 36.8176   1931.556956  x:  0.74534   0.19389  
  4  0.2622   1931.554815  x:  0.74582   0.19588  
  5  0.0017   1931.554810  x:  0.74564   0.19591  
  6  0.0002   1931.554810  x:  0.74564   0.19591  

43 (OMP4__GCA_000300095.1) ... 22 (OMP4__GCA_000281995.2)
  0  0.0000   1955.982451  x:  0.69391   0.62464  
  1 99.0000   1931.975684  x:  0.69081   0.20272  
  2 66.1247   1931.577172  x:  0.74245   0.18990  
  3 16.3528   1931.554825  x:  0.74540   0.19606  
  4  0.0424   1931.554810  x:  0.74563   0.19591  
  5  0.0002   1931.554810  x:  0.74564   0.19591  

43 (OMP4__GCA_000300095.1) ... 23 (OMP4__GCA_000739735.1)
  0  0.0000   1859.122928  x:  0.58348   0.88164  
  1 99.0000   1846.677208  x:  0.38567   0.58736  
  2 59.8160   1829.846792  x:  0.35719   0.20144  
  3 211.8600   1823.600722  x:  0.45242   0.13310  
  4  0.2094   1820.635901  x:  0.51208   0.18998  
  5  0.4627   1820.421395  x:  0.53898   0.17558  
  6  0.0169   1820.418872  x:  0.53737   0.17375  
  7  0.0019   1820.418856  x:  0.53711   0.17384  
  8  0.0003   1820.418856  x:  0.53711   0.17384  

43 (OMP4__GCA_000300095.1) ... 24 (OMP4__GCA_000473465.1)
  0  0.0000   1866.382293  x:  0.61145   0.97491  
  1 99.0000   1854.133504  x:  0.40671   0.72876  
  2 65.8699   1827.573166  x:  0.36828   0.19539  
  3 157.7363   1823.011220  x:  0.43878   0.13237  
  4  0.2402   1819.165352  x:  0.51802   0.18784  
  5  0.5907   1818.910191  x:  0.54557   0.17065  
  6  0.0182   1818.908605  x:  0.54406   0.16936  
  7  0.0016   1818.908589  x:  0.54382   0.16947  
  8  0.0003   1818.908589  x:  0.54382   0.16947  
  9  0.0000   1818.908589  x:  0.54382   0.16947  

43 (OMP4__GCA_000300095.1) ... 25 (OMP4__GCA_000173575.1)
  0  0.0000   1818.529855  x:  0.41729   0.87891  
  1 99.0000   1803.150648  x:  0.75032   0.26049  
  2 52.8088   1800.135705  x:  0.75250   0.16000  
  3 227.2000   1786.989925  x:  0.47727   0.22980  
  4  0.2255   1786.652402  x:  0.46996   0.19841  
  5  0.0391   1786.651011  x:  0.47222   0.19768  
  6  0.0044   1786.651007  x:  0.47224   0.19778  
  7  0.0001   1786.651007  x:  0.47224   0.19778  

43 (OMP4__GCA_000300095.1) ... 26 (OMP4__GCA_000372945.1)
  0  0.0000   1839.734312  x:  0.49489   0.80930  
  1 99.0000   1808.928346  x:  0.46329   0.19747  
  2 52.3805   1808.438289  x:  0.50030   0.17658  
  3 29.1503   1808.291060  x:  0.51288   0.19133  
  4  0.1544   1808.290503  x:  0.51404   0.19043  
  5  0.0013   1808.290503  x:  0.51402   0.19041  
  6  0.0000   1808.290503  x:  0.51402   0.19041  
  7  0.0000   1808.290503  x:  0.51402   0.19041  

43 (OMP4__GCA_000300095.1) ... 27 (OMP4__GCA_000092885.1)
  0  0.0000   1841.047283  x:  0.53603   0.86868  
  1 99.0000   1828.094143  x:  0.35255   0.51636  
  2 54.5659   1817.342911  x:  0.33982   0.22470  
  3 276.6617   1809.283520  x:  0.48336   0.16665  
  4  0.1704   1808.572122  x:  0.49764   0.20424  
  5  0.2032   1808.554183  x:  0.50608   0.20181  
  6  0.0055   1808.554079  x:  0.50598   0.20130  
  7  0.0004   1808.554079  x:  0.50596   0.20130  

43 (OMP4__GCA_000300095.1) ... 28 (OMP4__GCA_000372985.1)
  0  0.0000   1826.435638  x:  0.51252   0.63938  
  1 99.0000   1810.619422  x:  0.39260   0.25537  
  2 55.1264   1808.901029  x:  0.41786   0.18902  
  3 113.3766   1806.865541  x:  0.49189   0.21883  
  4  0.1513   1806.790178  x:  0.50011   0.20467  
  5  0.0150   1806.790079  x:  0.50068   0.20486  
  6  0.0005   1806.790079  x:  0.50069   0.20483  
  7  0.0000   1806.790079  x:  0.50069   0.20483  

43 (OMP4__GCA_000300095.1) ... 29 (OMP4__GCA_000745015.1)
  0  0.0000   1782.368234  x:  0.45079   0.92825  
  1 99.0000   1771.933112  x:  0.29612   0.64903  
  2 56.0048   1749.960486  x:  0.26383   0.17468  
  3 282.0998   1744.874888  x:  0.31817   0.11038  
  4  0.2356   1739.498932  x:  0.40038   0.17396  
  5  0.5449   1739.041057  x:  0.43009   0.15049  
  6  0.0192   1739.039224  x:  0.42865   0.14913  
  7  0.0015   1739.039184  x:  0.42832   0.14930  
  8  0.0004   1739.039184  x:  0.42832   0.14930  

43 (OMP4__GCA_000300095.1) ... 30 (OMP4__GCA_001294705.1)
  0  0.0000   1830.102499  x:  0.58423   0.78674  
  1 99.0000   1811.930112  x:  0.35400   0.48474  
  2 79.1999   1794.193713  x:  0.32844   0.16174  
  3 226.9092   1787.128214  x:  0.42540   0.10252  
  4  0.2162   1783.712489  x:  0.48717   0.15265  
  5  0.4325   1783.407336  x:  0.51928   0.13851  
  6  0.0183   1783.404165  x:  0.51751   0.13683  
  7  0.0019   1783.404136  x:  0.51718   0.13695  
  8  0.0004   1783.404136  x:  0.51718   0.13695  

43 (OMP4__GCA_000300095.1) ... 31 (OMP4__GCA_000685055.1)
  0  0.0000   1837.509839  x:  0.56658   0.92082  
  1 99.0000   1823.967670  x:  0.36456   0.65120  
  2 68.3158   1798.793578  x:  0.32720   0.17566  
  3 201.5729   1793.676919  x:  0.39115   0.11367  
  4  0.2533   1788.432098  x:  0.48250   0.17116  
  5  0.5764   1787.991736  x:  0.51605   0.14927  
  6  0.0208   1787.990469  x:  0.51470   0.14824  
  7  0.0013   1787.990443  x:  0.51440   0.14838  
  8  0.0003   1787.990443  x:  0.51440   0.14838  

43 (OMP4__GCA_000300095.1) ... 32 (OMP4__GCA_000714855.1)
  0  0.0000   1840.488335  x:  0.47680   0.90904  
  1 99.0000   1791.581264  x:  0.55663   0.14364  
  2 57.2100   1791.433994  x:  0.53594   0.13634  
  3 13.9381   1791.380050  x:  0.52479   0.14384  
  4  0.1693   1791.379995  x:  0.52523   0.14394  
  5  0.0005   1791.379995  x:  0.52522   0.14395  

43 (OMP4__GCA_000300095.1) ... 33 (OMP4__GCA_000961515.1)
  0  0.0000   1817.512470  x:  0.43697   0.70473  
  1 99.0000   1784.740189  x:  0.62880   0.14347  
  2 66.4471   1784.161010  x:  0.61132   0.12035  
  3 54.1512   1781.927896  x:  0.50528   0.14406  
  4  0.2829   1781.924103  x:  0.50663   0.14621  
  5  0.0022   1781.924044  x:  0.50614   0.14635  
  6  0.0006   1781.924044  x:  0.50614   0.14635  
  7  0.0000   1781.924044  x:  0.50614   0.14635  

43 (OMP4__GCA_000300095.1) ... 34 (OMP4__GCA_000383275.1)
  0  0.0000   1732.238080  x:  0.36072   0.88968  
  1 99.0000   1681.024781  x:  0.25341   0.10137  
  2 56.2116   1680.344833  x:  0.26032   0.07827  
  3 299.8315   1674.445080  x:  0.37253   0.09554  
  4  0.2925   1674.318377  x:  0.37754   0.08474  
  5  0.0101   1674.316884  x:  0.37971   0.08484  
  6  0.0014   1674.316884  x:  0.37970   0.08482  
  7  0.0000   1674.316884  x:  0.37970   0.08482  
  8  0.0000   1674.316884  x:  0.37970   0.08482  

43 (OMP4__GCA_000300095.1) ... 35 (OMP4__GCA_000685095.1)
  0  0.0000   1720.672876  x:  0.39797   0.69153  
  1 99.0000   1702.135161  x:  0.22118   0.33642  
  2 74.1988   1689.252200  x:  0.19990   0.10644  
  3 530.0209   1681.442905  x:  0.25690   0.05525  
  4  0.2000   1674.109845  x:  0.34030   0.10995  
  5  0.4137   1673.026794  x:  0.38502   0.08523  
  6  0.0208   1673.022096  x:  0.38304   0.08369  
  7  0.0019   1673.021826  x:  0.38220   0.08396  
  8  0.0009   1673.021826  x:  0.38219   0.08396  
  9  0.0000   1673.021826  x:  0.38219   0.08396  

43 (OMP4__GCA_000300095.1) ... 36 (OMP4__GCA_000172415.1)
  0  0.0000   1650.547594  x:  0.30045   0.91435  
  1 99.0000   1647.750534  x:  0.23101   0.85302  
  2 55.2411   1616.319480  x:  0.21375   0.12338  
  3 69.7345   1615.337365  x:  0.24211   0.09715  
  4  0.0804   1614.724789  x:  0.26247   0.12138  
  5  0.4574   1614.714739  x:  0.26606   0.11850  
  6  0.0034   1614.714680  x:  0.26586   0.11824  
  7  0.0003   1614.714680  x:  0.26585   0.11824  

43 (OMP4__GCA_000300095.1) ... 37 (OMP4__GCA_000421865.1)
  0  0.0000   1654.876593  x:  0.29885   0.94497  
  1 99.0000   1652.156895  x:  0.23082   0.87675  
  2 51.7079   1619.103305  x:  0.21122   0.12166  
  3 79.4306   1617.992934  x:  0.23888   0.09314  
  4  0.0936   1617.088839  x:  0.26534   0.12025  
  5  0.5302   1617.069966  x:  0.27019   0.11624  
  6  0.0044   1617.069845  x:  0.26990   0.11588  
  7  0.0004   1617.069844  x:  0.26989   0.11589  
  8  0.0000   1617.069844  x:  0.26989   0.11589  
  9  0.0000   1617.069844  x:  0.26989   0.11589  

43 (OMP4__GCA_000300095.1) ... 38 (OMP4__GCA_001293045.1)
  0  0.0000   1646.582402  x:  0.27088   0.83140  
  1 99.0000   1640.426852  x:  0.18127   0.59047  
  2 41.4003   1623.342532  x:  0.15730   0.13740  
  3 443.1416   1620.238510  x:  0.18306   0.08429  
  4  0.2224   1615.110670  x:  0.24878   0.14285  
  5  0.4038   1614.715002  x:  0.26641   0.11876  
  6  0.0150   1614.714696  x:  0.26601   0.11815  
  7  0.0006   1614.714680  x:  0.26585   0.11824  
  8  0.0002   1614.714680  x:  0.26585   0.11824  

43 (OMP4__GCA_000300095.1) ... 39 (OMP4__GCA_000472525.1)
  0  0.0000   1694.238768  x:  0.37954   0.92363  
  1 99.0000   1686.460388  x:  0.25403   0.80333  
  2 78.1369   1632.145358  x:  0.21808   0.06568  
  3 120.1190   1631.009229  x:  0.23285   0.04555  
  4  0.2165   1626.099060  x:  0.31969   0.06841  
  5  0.7395   1625.915955  x:  0.33027   0.05838  
  6  0.0087   1625.915417  x:  0.33137   0.05858  
  7  0.0008   1625.915415  x:  0.33140   0.05855  
  8  0.0001   1625.915415  x:  0.33140   0.05855  
  9  0.0000   1625.915415  x:  0.33140   0.05855  
 10  0.0000   1625.915415  x:  0.33140   0.05855  

43 (OMP4__GCA_000300095.1) ... 40 (OMP4__GCA_000176935.2)
  0  0.0000   1438.570530  x:  0.08876   0.83355  
  1 99.0000   1438.297670  x:  0.07678   0.82681  
  2 37.8454   1421.438869  x:  0.07403   0.00100  
  3 24.6221   1416.660204  x:  0.07423   0.03008  
  4  0.8179   1416.609840  x:  0.07932   0.03007  
  5  0.0057   1416.609816  x:  0.07922   0.03006  
  6  0.0001   1416.609766  x:  0.07922   0.02997  
  7  0.0000   1416.609717  x:  0.07924   0.02975  
  8  0.0002   1416.609717  x:  0.07924   0.02975  

43 (OMP4__GCA_000300095.1) ... 41 (OMP4__GCA_000416445.1)
  0  0.0000   1435.023555  x:  0.08563   0.89207  
  1 99.0000   1434.767703  x:  0.07420   0.88644  
  2 38.3044   1413.214410  x:  0.07195   0.03125  
  3 21.1740   1413.193803  x:  0.07432   0.02844  
  4  0.0071   1413.180840  x:  0.07589   0.03124  
  5  0.1994   1413.180824  x:  0.07596   0.03115  
  6  0.0001   1413.180824  x:  0.07596   0.03115  

43 (OMP4__GCA_000300095.1) ... 42 (OMP4__GCA_000515195.1)
  0  0.0000   1429.629400  x:  0.07997   0.85130  
  1 99.0000   1429.446647  x:  0.07065   0.84567  
  2 32.1626   1409.775103  x:  0.06831   0.03286  
  3 22.8904   1409.752150  x:  0.07061   0.02960  
  4  0.0083   1409.734701  x:  0.07260   0.03306  
  5  0.1900   1409.734610  x:  0.07259   0.03274  
  6  0.0003   1409.734610  x:  0.07260   0.03273  
  7  0.0000   1409.734610  x:  0.07260   0.03273  

44 (OMP4__GCA_000472445.1) ... 1 (OMP4__GCA_000198775.1)
  0  0.0000   2148.494759  x:  1.27427   0.79285  
  1 99.0000   2103.329998  x:  1.04506   0.22800  
  2 83.6097   2102.545175  x:  1.08521   0.19288  
  3 30.6289   2100.653522  x:  1.23744   0.20144  
  4  0.3475   2100.584295  x:  1.25566   0.19017  
  5  0.0185   2100.583148  x:  1.26007   0.19020  
  6  0.0036   2100.583146  x:  1.26015   0.19014  
  7  0.0001   2100.583146  x:  1.26014   0.19014  

44 (OMP4__GCA_000472445.1) ... 2 (OMP4__GCA_000236065.1)
  0  0.0000   2062.534081  x:  0.85300   0.83635  
  1 99.0000   2028.811566  x:  0.90456   0.23002  
  2 58.1617   2028.501284  x:  0.96260   0.22380  
  3 11.3875   2028.495886  x:  0.96329   0.22023  
  4  0.0335   2028.495884  x:  0.96344   0.22021  
  5  0.0001   2028.495884  x:  0.96344   0.22021  

44 (OMP4__GCA_000472445.1) ... 3 (OMP4__GCA_000698555.1)
  0  0.0000   2038.862241  x:  0.91806   0.84497  
  1 99.0000   2001.003446  x:  0.69071   0.24685  
  2 70.1989   1999.415935  x:  0.71950   0.19239  
  3 82.1772   1995.040292  x:  0.89088   0.21100  
  4  0.3272   1994.872900  x:  0.90672   0.19249  
  5  0.0223   1994.870003  x:  0.91198   0.19265  
  6  0.0039   1994.869997  x:  0.91204   0.19255  
  7  0.0001   1994.869997  x:  0.91204   0.19255  

44 (OMP4__GCA_000472445.1) ... 4 (OMP4__GCA_000818655.1)
  0  0.0000   2058.357144  x:  0.78882   0.98274  
  1 99.0000   2007.597283  x:  1.00829   0.18526  
  2 61.9260   2007.488364  x:  0.99084   0.17705  
  3 10.8677   2007.245033  x:  0.94093   0.19200  
  4  0.2653   2007.244854  x:  0.94128   0.19249  
  5  0.0005   2007.244853  x:  0.94120   0.19251  
  6  0.0001   2007.244853  x:  0.94120   0.19251  

44 (OMP4__GCA_000472445.1) ... 5 (OMP4__GCA_000729995.1)
  0  0.0000   2094.720297  x:  1.04361   0.84603  
  1 99.0000   2045.617067  x:  0.86676   0.21291  
  2 79.0897   2044.510676  x:  0.90782   0.17451  
  3 46.3706   2041.632833  x:  1.06632   0.18998  
  4  0.4450   2041.515307  x:  1.08749   0.17626  
  5  0.0203   2041.513531  x:  1.09216   0.17644  
  6  0.0037   2041.513526  x:  1.09227   0.17636  
  7  0.0002   2041.513526  x:  1.09227   0.17636  

44 (OMP4__GCA_000472445.1) ... 6 (OMP4__GCA_000698595.1)
  0  0.0000   2016.620921  x:  0.72407   0.65652  
  1 99.0000   1997.843961  x:  0.89678   0.24438  
  2 59.4047   1997.690060  x:  0.87615   0.23024  
  3 12.5498   1997.549911  x:  0.84543   0.24489  
  4  0.0788   1997.549837  x:  0.84581   0.24524  
  5  0.0005   1997.549837  x:  0.84577   0.24526  

44 (OMP4__GCA_000472445.1) ... 7 (OMP4__GCA_000751215.1)
  0  0.0000   2024.334132  x:  0.74654   0.76697  
  1 99.0000   1999.114038  x:  0.90248   0.23828  
  2 56.8427   1998.972939  x:  0.87980   0.22651  
  3 11.2501   1998.850115  x:  0.85229   0.24106  
  4  0.1091   1998.849970  x:  0.85298   0.24147  
  5  0.0008   1998.849969  x:  0.85292   0.24151  

44 (OMP4__GCA_000472445.1) ... 8 (OMP4__GCA_000402035.1)
  0  0.0000   2021.042475  x:  0.79327   0.72814  
  1 99.0000   1995.398394  x:  0.80055   0.23350  
  2 59.0472   1995.011543  x:  0.85794   0.22079  
  3 14.3803   1995.001382  x:  0.85935   0.22549  
  4  0.0335   1995.001382  x:  0.85944   0.22546  
  5  0.0001   1995.001382  x:  0.85944   0.22546  

44 (OMP4__GCA_000472445.1) ... 9 (OMP4__GCA_000828875.1)
  0  0.0000   2016.589181  x:  0.70650   0.87228  
  1 99.0000   1986.276213  x:  0.96957   0.22459  
  2 57.3624   1985.722021  x:  0.94607   0.19540  
  3 36.4575   1983.919913  x:  0.81769   0.23079  
  4  0.2794   1983.918247  x:  0.81876   0.23267  
  5  0.0019   1983.918232  x:  0.81841   0.23277  
  6  0.0004   1983.918232  x:  0.81841   0.23277  

44 (OMP4__GCA_000472445.1) ... 10 (OMP4__GCA_001278535.1)
  0  0.0000   2022.533044  x:  0.71182   0.89717  
  1 99.0000   1989.706666  x:  0.99689   0.21639  
  2 58.4942   1989.156813  x:  0.97508   0.18810  
  3 38.3221   1986.995633  x:  0.82958   0.22496  
  4  0.3007   1986.993737  x:  0.83071   0.22691  
  5  0.0019   1986.993718  x:  0.83032   0.22702  
  6  0.0005   1986.993718  x:  0.83032   0.22702  

44 (OMP4__GCA_000472445.1) ... 11 (OMP4__GCA_000256585.3)
  0  0.0000   2017.591712  x:  0.78883   0.88536  
  1 99.0000   1990.415294  x:  0.71685   0.27202  
  2 48.9869   1989.599598  x:  0.77030   0.23280  
  3 31.9744   1989.132357  x:  0.80825   0.25666  
  4  0.2383   1989.126368  x:  0.81377   0.25313  
  5  0.0053   1989.126357  x:  0.81358   0.25301  
  6  0.0002   1989.126357  x:  0.81358   0.25301  

44 (OMP4__GCA_000472445.1) ... 12 (OMP4__GCA_000698575.1)
  0  0.0000   2011.124773  x:  0.79601   0.71422  
  1 99.0000   1991.521845  x:  0.73940   0.26542  
  2 52.9702   1990.872946  x:  0.79517   0.23359  
  3 23.7890   1990.670405  x:  0.81652   0.25129  
  4  0.1249   1990.668907  x:  0.81958   0.24975  
  5  0.0029   1990.668904  x:  0.81950   0.24968  
  6  0.0001   1990.668904  x:  0.81950   0.24968  

44 (OMP4__GCA_000472445.1) ... 13 (OMP4__GCA_000773055.1)
  0  0.0000   2015.090479  x:  0.74076   0.83289  
  1 99.0000   1989.299164  x:  0.85178   0.25006  
  2 50.6847   1989.183794  x:  0.82836   0.24105  
  3  9.3371   1989.126402  x:  0.81312   0.25283  
  4  0.0934   1989.126357  x:  0.81360   0.25299  
  5  0.0005   1989.126357  x:  0.81358   0.25301  

44 (OMP4__GCA_000472445.1) ... 14 (OMP4__GCA_000648925.1)
  0  0.0000   2011.332365  x:  0.86456   0.76022  
  1 99.0000   1990.069717  x:  0.64584   0.31194  
  2 60.1609   1988.053206  x:  0.67446   0.23230  
  3 81.7309   1985.130014  x:  0.80344   0.25393  
  4  0.2095   1985.028749  x:  0.81410   0.23618  
  5  0.0214   1985.028059  x:  0.81633   0.23639  
  6  0.0018   1985.028058  x:  0.81636   0.23634  
  7  0.0001   1985.028058  x:  0.81636   0.23634  

44 (OMP4__GCA_000472445.1) ... 15 (OMP4__GCA_000020045.1)
  0  0.0000   1961.297296  x:  0.71635   0.95176  
  1 99.0000   1906.164484  x:  0.51726   0.18040  
  2 68.8450   1904.857137  x:  0.53326   0.14092  
  3 156.0556   1897.007311  x:  0.73532   0.15780  
  4  0.3945   1896.745174  x:  0.74800   0.13950  
  5  0.0207   1896.737880  x:  0.75586   0.13932  
  6  0.0050   1896.737878  x:  0.75577   0.13930  
  7  0.0001   1896.737878  x:  0.75576   0.13930  
  8  0.0000   1896.737878  x:  0.75576   0.13930  

44 (OMP4__GCA_000472445.1) ... 16 (OMP4__GCA_001319865.1)
  0  0.0000   1950.745692  x:  0.65331   0.88733  
  1 99.0000   1893.328525  x:  0.67260   0.15045  
  2 69.4759   1892.839873  x:  0.72950   0.13741  
  3 18.4201   1892.782957  x:  0.73593   0.14439  
  4  0.1636   1892.782841  x:  0.73677   0.14411  
  5  0.0008   1892.782841  x:  0.73677   0.14411  
  6  0.0000   1892.782841  x:  0.73677   0.14411  

44 (OMP4__GCA_000472445.1) ... 17 (OMP4__GCA_000519245.1)
  0  0.0000   1936.256752  x:  0.69875   0.71329  
  1 99.0000   1894.889531  x:  0.58515   0.16522  
  2 77.2889   1893.866387  x:  0.61754   0.13334  
  3 59.3852   1891.587357  x:  0.72011   0.15218  
  4  0.3523   1891.516434  x:  0.73295   0.14297  
  5  0.0123   1891.516170  x:  0.73418   0.14315  
  6  0.0010   1891.516169  x:  0.73422   0.14312  
  7  0.0000   1891.516169  x:  0.73422   0.14312  

44 (OMP4__GCA_000472445.1) ... 18 (OMP4__GCA_001319905.1)
  0  0.0000   1932.974412  x:  0.62019   0.72899  
  1 99.0000   1901.810630  x:  0.69361   0.18869  
  2 61.7568   1901.807327  x:  0.68940   0.18801  
  3  1.5464   1901.806737  x:  0.68845   0.18908  
  4  0.0102   1901.806737  x:  0.68846   0.18908  

44 (OMP4__GCA_000472445.1) ... 19 (OMP4__GCA_000739835.1)
  0  0.0000   1968.705314  x:  0.64445   0.87027  
  1 99.0000   1923.950778  x:  0.83004   0.17087  
  2 64.7681   1923.709778  x:  0.80758   0.15743  
  3 19.3634   1923.209181  x:  0.74871   0.17554  
  4  0.2944   1923.207328  x:  0.74982   0.17708  
  5  0.0017   1923.207318  x:  0.74954   0.17715
[truncated: 53,420,381 more chars]
