# Supplementary material for: Subfunctionalization influences the expansion of bacterial multidrug antibiotic resistance
Source: BMC Genomics. 2017 Oct 30;18:834. doi: 10.1186/s12864-017-4222-4 (PMC5663151; doi:10.1186/s12864-017-4222-4)
Supplement: Supplementary file 1 — Calculation of synonymous/non-synonymous substitution. (ZIP 34380 kb) [file 12864_2017_4222_MOESM1_ESM.zip › Additional_File_1/OMP/translatorx_OMP.aln]

>OMP4__GCA_000198775.1
------------------------------------------------------------------------------------------------TTGGCTCGGACAACAAGCCGGCGGGTGAGCCGACGCCGTCACGCATCGAAGGTAACGGCTCGAACCAGCAAGGGCATTGATATGAAACCGATGAGCAAGCTT------------------------CCGATCTGCGTGGCCGTTGCCGCGCTGGTATCGGCGTGCACATTCCAGCCGAAGTACGAGCGCCCAGCGCCGCCTGTTGCATCGACGTTTGCGCAGAGCGGCGTCTATGCGACGCAGCCGCGTGTG------------------------------GCG------------------------------------------------------------CCCGGC------------------------------CAG------CAGGGCGCCAACGGCGTGGCCGCCGCTGATATCGGCTGGCGCGAGTTCTTCAACGATCCGCGCTTGCAGCGACTGATCGAGTTGTCGTTGAACAACAACCGGGATCTCGCGGTCGCGGTCTTGAAGGTGCAGCAGGCCGCCGCGCAGTATCGCGTCACCCGCGCGGACCTGTTTCCGACACTGGACGCGGTGGGCCGCGAGACCAAGACGCGTACGCCGAGGAATTTGTCGTTTCTT---------GAC---CGCACGATCAGCAACCAGTATTCGGTTGGCTTGTCGGCGTCA---------------------------------------------------------------------------------------------------------------------------------------------------------------------TGGCAGATCGACTTCTGGGGCCGCGTGCGCAGCCTGAAGGATCAGGCGCTCGCGCAGTATCTGGCGACTGCCCAGGCGCGCAAGGCCGCCGAGATCCTGCTGGTGTCGCAGGTTGCCGACCAATACCTGGCGGTGTTGGCCGCGGACGAGCAACTCGCGGTCACGCAGCGCACGCTCGATACTGCGAGCGCGTCGTATCACCTAGCGAAGCTGCAGTTCGACACCGGTATGGGCTCCGAGCTTGACTTGCACCAGTCGCAGGGGATTGTCGAGCAGGCGCGTGCCAACCTGCAGGCGCAGCAGCGCGTACGCGCGCAGGCCGAGAATGCCCTCGTGCTGCTGGTTGGCCAGCCGCTGCCGGAAGACCTGCCGGCCGGCCTGCCGCTGCATGCGCAGAGCCTGCTCGCCGATATTCCGGCCGGCCTGCCGTCAGAGCTGCTCACGCGCCGTCCGGATGTGATGGAGGCCGAGCAGAGGTTGCTAGCGGCCAACGCGAATATCGGTGCTGCGCGTGCCGCGTTTTTTCCGAATATCTCGTTGACCGGCAACTTCGGTACGCTATCGCCGACGTTGGACGGGTTGTTCAAGCCGGGATCGGCTGCCTGGGGCTTCACGCCGAAGATCGACTTGCCGATTTTTGAGGGCGGGTTGAACGTCGCGAATCTGCAATTGGCCGACGTCGGCAAGAAAATTGCGATCGCGCAGTACGAAAAGGCGATCCAAACTGCATTCCGCGAGGTGGCCGATGGCCTGGCCGCGCGCGGCACGTATGATCAGCAGATCCAGTCATTGGACCGCTATGTAGCCTCGCAGCAACGGCGGCTCGAGCTGTCCGAATTGCGGTATCGCAATGGCGTTGACAGCTATCTGAATGTGCTGACTGCACAAACCGATCTCTACAGCGCG------------------------------------------------------------------------------------------------------------------------------------------CAGCAGTCGCTGATCTCGGCGCGG---------------------------------------------------------TTGAACCGGCTGACGAATCTCGTTGACCTGTAT---------------------------------------------------------------------------------------------------------------------------------------------------------------------------------------------------------------------------------------------CAATACCTCGGCGGTGGCTGGCTGCAG------------------------------------------------------------------------------------------------CACACCGGCGATACCCCGCGGCCGGCTGACGCGCCGGCGTCGCTGGGTGCG---------GCGAGCGCGCCC------------------------------------------------------------------------------GTGGCAGCG---TCGGCGAGTGCTGGC------------------------------------------------------------------------------------------------------------------
>OMP4__GCA_000236065.1
------------------------------------------------------------------------------------------------------------------------------ATGCGTAGACTTTCC---------------------------------------------TTGATTGCGGCG------------------------GCCATC------------GCCGCACTGGCGACCGGCTGCACGATGGCGCCGAAGTACGAGCGTCCGGCGGCCCCGGTGTCGTCGAGCTTTCCGACGGGCGGCGTCTACGCGACGCAGCCAGCGGCG------------------------------GCG---------------------------------------------------------TATGACGGC------------------------------GCG------CGCACGGCGAACGGCGCGTTCGCGGCGGATATCGGCTGGCGCGATTTCTTCGTCGATGCGCGCTTGCAGCAGCTCATCGACATCGCCTTGAAGAACAATCGCGATCTGCGCGTGGCGATGCTCAACGTGCAGGCCGCGCAGGCCCAGTACCGCATCACGCGCTCGGAGCTGTTCCCGACGCTCGGGGCGCAGGGCAGCCAGTCGAAGCAGCGCACGCCGGCAAACATGTCGTTGTTC------AACCAG------ACGATTCAGAACACGTATTCGGTGGGACTGAACGCGTCG---------------------------------------------------------------------------------------------------------------------------------------------------------------------TGGGAAATCGACTTGTTCGGCCGCGTGCAGAGCCTGAAGGATCAGGCGCTCGCGAAGTACTTCGCGACGGGCTACGCGCGCAAGGCGGTGGAGATTTCGCTGGTGTCGCAAGTGGCGACGCAGTATCTGCAAGTGTTGCAAGCCGATGATCTGCTCGCCGTCACGCGTCAGACCTTGAAGAGCGCGAGCGACTCGTACCGCATCGTGAAGCTGCAATTCGACAATGGCGCGGCGTCGGAACTCGATGTGAGCCAGGCGAGCACGGTGATGGAGAGCGCGGCGGCGAACCTTCAGGCGCAGGAGCGTGCGCGTGCGCAGGCGGTGAACGCGCTCGTGCTGCTGCTCGGCGAGCCGATGCCCGCCGACCTGCCGGGCGGCATGCCGCTCGACGGCCAGAATCTGCTCACGGACATTCCGGCGGGCGTGCCGTCGGATCTGCTGCTGCGGCGGCCGGACATCATGGAGGCGGAGCAGAACCTGCTCGCGGCGAATGCCAATATCGGCGCGGCGCGCGCGGCGTTTTTCCCGCGCATTTCGCTGACCGGCAGCTTCGGCACCCTGAGCCCGACGCTCGGCGGATTGTTCGCGGCGGGCTCGGCGGCGTGGGGTTTCGCGCCGACCATCACGCTGCCGATCTTCGAAGGCGGGCAGAACCTGGCGAATCTCGATCTCGCGAACATCGAGAAGAAGATCGAAGTCGCGCAGTACGAGAAGACGATTCAGTCGGCGTTCCGCGATGTCGCGGACGGGCTCGCCGCGCGCGGCACGTTCGATCAGCAAATCGCGGCGCTTGAGCGCGATACGGCCGCGCAGCAGCGGCGTCTCGATCTTTCGGCGCTGCGCTACAGGCAGGGCGTCGATAGTTATCTCGGTGTGCTGACCGCGCAGCAGGATCTCTACGCGGTG------------------------------------------------------------------------------------------------------------------------------------------CAGCAGACCTTGATTGCTGCGCGG---------------------------------------------------------ACGCAGCGGCTCGCCAATCTCGTGACGCTGTAT---------------------------------------------------------------------------------------------------------------------------------------------------------------------------------------------------------------------------------------------CAGGCGTTGGGCGGTGGGTGGATCGAG------------------------------------------------------------------------------------------------CGGACGGGGGATGTGCCGCGGGAGGTGGGGGCG---------------------------------------------------------------------------------------------------------------------------------GGCGACGCGAAGTCG------------------------------------------------------------------------------------------------------------------
>OMP4__GCA_000698555.1
------------------------------------------------------------------------------------------------------------------------------ATGCGTAGACTTTCT---------------------------------------------TTGATGGCGGCG------------------------GCCGTC------------GCGATTCTGGCGACGGGCTGCACGATGGAGCCGAAGTACGAGCGCCCCGCCGCGCCCGTGTCGACGACGTTTCCGACCGGCGGCGTCTACGCGACGCAGCCGGGCGCG------------------------------GGC------------------------------------------------------------GAGGGT------------------------------GCG------CGCACTGCGCAGGGCGTCTCGGGCGCGGAGATCGGCTGGCGTGACTTTTTCGTCGATGCGCGGCTGCAGCGGCTCATCGATATCGCGCTGAAGAACAACCGCGATCTGCGCGCGTCGGTGCTGAATATTCAGGCGGCGCAGGCGCAGTATCGAATCGTGCGTTCGGAGCTGTTCCCGGCGATCAACGCGCAGGCCGATCAGTCGAAGCAGCGCACGCCGCGCAATCTGTCGTTCTTC---------GAC---CGGACCATTTCGAACACGTATTCCGTTGGCCTGAATGCGTCG---------------------------------------------------------------------------------------------------------------------------------------------------------------------TGGGAGATCGATCTGTTCGGCCGCGTGCAGAGCTTGCGGGATCAGGCGCTCGCGCAGTATTTCTCGACGGCGTATGCCCGCAAGGCGTTCGAGATTTCGCTGATCTCGCAGGTTGCCGCGCAGTATCTGCAAGTGCTGCAAGCGGATGATCTGCTGCAGGTCACCGAGCAGACGCTGAAGACGGCGCAGGAGTCGTACAACATCGTCAAGCTGCAGTTCGACAACGGCACCGCGTCCGAACTCGATCTGAGCCAGTCGCAGACGGTGGTCGAGACGGCAGCGGCGAACTATCAGGCGCAGCAGCGTGCGCGGGCGCAGGCAGTGAACGCGCTCGTGCTGTTGCTCGGCGAACCGCTTCCGGACGATCTGCCGGCCGGCATGCCGCTGAACGAACAGGACCTGCTGACCGATATTCCGGCCGGCTTGCCGTCCAATCTGCTGACGCGTCGCCCGGACATCATGGAGGCGGAGCAGAACCTGCTGGCGGCGAACGCGAACATCGGTGCGGCGCGGGCGGCGTTCTTCCCGAGCATTTCGCTGACGGGCAGCTTCGGCACGCTCAGCCCGACGCTCGGCGGTCTCTTCAAGCCGGGTTCCGCTGCATGGAGCTTCGCGCCGACGATCACGCTGCCGATCTTCCAGGGCGGGCAGAATCAGGCGAATCTCGATCTGGCGAACATCCAGAAGAACATCCAGATCGCGCAGTACGAGAAGGCGATTCAATCCGCCTTCCGCGATGTCGCCGATGGCCTCGCCGCACGCGGCACCTACGATCAGCAAATCCAGGCGCTGGAACGCGATACCGCCGCGCAACAGCGTCGTCTGGACTTGTCGACGATGCGTTACCGGCAAGGCGTCGACAGCTATCTCGGCGTGCTGACCGCGCAGCAGGACTTGTACTCCGTG------------------------------------------------------------------------------------------------------------------------------------------CAGCAGACGCTCATCACCGCGCGC---------------------------------------------------------ACCGAACGGCTGGCCAATCTGGTCACGCTGTAT---------------------------------------------------------------------------------------------------------------------------------------------------------------------------------------------------------------------------------------------CAGGCGCTCGGCGGCGGGTGGATCGAG------------------------------------------------------------------------------------------------CATACCGGCGATCAGCCGCGCCCCGCGGACGCGCCCGCCGATGTCGGATCG---------GCAAGCGCACCG---------------------------------------CAGACG---------------------------------GCATCGTCG---CCTGCGGCAGCGGGA------------------------------------------------------------------------------------------------------------------
>OMP4__GCA_000818655.1
------------------------------------------------------------------------------------------------------------------------------ATGCGTAGACTTTCT---------------------------------------------TTGATTGCGGCG------------------------GCCATC------------GCGGTTCTGGCCACAGGCTGCACGATGGAGCCGAAGTACGAGCGTCCGGCCGCGCCCGTGTCGCAGACGTTCCCGACCGGCGGCGTCTACGCGACGCAGCCGGGCGCG------------------------------GCG---------------------------------------------------------GATGCCGGC------------------------------GGG------CGCAGCGCGAAGGACGTCGCGGGCGCGGATATCGGCTGGCGCGAGTTTTTCGTCGATGCGCGGCTGCAGCGGCTCATCGACATCGCGCTCGCGAACAATCGCGATCTGCGCACGTCGGTGCTGAACATTCAGGCCGCGCAGGCGCAGTATCGGATCGTGCGTTCCGAACTGTTCCCGACGATCTCGGCGCAAGCGGATCAGTCGAAGCAGCGCACGCCGCGAAACCTCTCGTTCTTC---------GAC---CGGACGATTTCGAACACGTATTCCGTGGGCCTGAATGCGTCG---------------------------------------------------------------------------------------------------------------------------------------------------------------------TGGGAAATCGATCTCTTCGGGCGCGTGCAGAGCCTGAAGGATCAGGCGCTCGCGCAGTATTTCTCGACGGCGTATGCACGCAAGGCGTTCGAGATTTCGCTGATTTCGCAAGTCGCGGCGCAATATCTGCAAGTGCTGCAGGCGGACGATCTGCTGACGGTCACCGAATCGACGCTGAAGACGGCGCGCGAATCGTACGACATCGTCAAGCTGCAGTTCGACAACGGCACGGCGTCCGAGCTGGATTTGAGCCAGTCGCAAACCGTGGTCGAAACCGCGACGGCGAACTATCAGGCGCAGCAGCGCGCGCGGGCGCAGGCGGTCAATGCGCTCGTGCTGTTGCTCGGCGAACCGATGCCCGACGATCTGCCGACCGGCATGCCGCTCAACGAACAGGACTTCCTTACGGACATTCCTGCGGGCTTGCCGTCGGACTTGCTGACGCGTCGTCCCGACATCATGGAAGCGGAGCAGAACCTGCTTGCCGCGAACGCCAACATCGGCGCGGCGCGCGCGGCGTTCTTCCCGCGCATTTCGCTGACGGGCAGTTTCGGTACGTTGAGTCCGACGCTCGGCGGCTTGTTCAAGCCGGGTTCGGCCGCGTGGAGCTTCGCGCCGACGATCACACTGCCGATCTTCGAAGGCGGGCAGAATCAGGCGAATCTGGATCTGGCGAACATCCAGAAGAACATCCAGATTTCGCAGTATGAGAAGGCGATTCAGTCGGCGTTCCGCGATGTCGCCGATGGCCTCGCCGCGCGCGGCACCTACGATCAGCAGATTCAAGCGCTCGAACGCGACACCGCCGCGCAGCAGCGTCGTCTGGATTTGTCGACGATGCGCTACCGGCAAGGCGTCGACAGCTATCTCGGCGTGCTGACCGCGCAGCAGGATCTGTATTCGGTG------------------------------------------------------------------------------------------------------------------------------------------CAGCAGACGCTGATCACCGCGCGC---------------------------------------------------------ACGCAGCGGCTCGCGAATCTGGTGACGCTGTAT---------------------------------------------------------------------------------------------------------------------------------------------------------------------------------------------------------------------------------------------CAGGCGCTGGGCGGCGGATGGATCGAG------------------------------------------------------------------------------------------------CACACCGGCGACGCGCCGCGCCCCGCCGATGCGCCCGCCGATGTCGGACCG---------GCCAGCGCGCCG---------------------------------------------------------------------------CGGGCGGCATCGTCGGCTGCGGCAGCGGGG------------------------------------------------------------------------------------------------------------------
>OMP4__GCA_000729995.1
------------------------------------------------------------------------------------------------------------------------------ATGCTAAAACACTCC---------------------------------------------TTGATAGCGGCA------------------------GCGGTC------------GCGTTTTTCGCGGCAGGCTGCACGATGGCGCCGAAGTACGAGCGCCCGGCGGCGCCCGTCGACCAGACGTTCCCGACGGGCGGCGTCTATGACAAGCAGCCGGACGCA------------------------------ACG------------------------------------------------TCGTCGGCTGCGCCTGGT---------------------------------------GATTCCGCGCAGGCGAAGCCGGCGGTGGACATCGGCTGGCGCGATTTCTTCGTCGATGCACGCTTGCAGCAGATCGTTGCAATCGCGCTGAAGAACAACCGTGACCTGCGCGTGTCCATGCTCAACGTGGCAGCGGCGCGCTCGCAGTATCAGATCACGCGTGCCGAGTTGCTGCCCACGCTCGACGCCGTCGGGTCGCAGACGAAGTCGCGCACGCCGAAGGATCTGTCGTTGTTC------GGGCAG------ACCATCTCGAACCAGTATTCGGTCGGCGTGAATGCGTCC---------------------------------------------------------------------------------------------------------------------------------------------------------------------TGGGAAATCGACTTCTTCGGGCGGATCCAGAGCCTGAAGGACCAGGCGCTCGAGCAGTATTTCGCGTTGGCGGAAACGCGCAAGGCGGCGGAAATCTCGCTGGTGTCGCAAGTCGCCGACCAGTATTTGACGATGCTCTCGGACGACGACCAGCTCACCGTCACGCGCAATACGTTGAAGACGGCGCAAGAGTCGTATCGGATCACGAAGCTGCAATTCGATAACGGCGTAGGCACCGAACTCGACGTGACTCAGTCTGAAGGCATCCTGCAACAGGCCGCTGCCAACCTTCAGTCGCAATTGCGTCTGCGGGCGCAGGCCGAGAATGCGCTGGTGTTGTTGATCGGAGAGCCGCTGCCGGCAGATTTGGCGCCGGGCCTGCCGCTCGACAGCCAGAACCTGCTCGCCGATATCCCTGCCGGGTTGCCTTCGGACCTGCTCGTGCGGCGTCCGGATATTGCGTCGGCGGAGCATTCACTGCTTGCCGCGAACGCGAACATCGGTGCTGCGCGTGCGGCGTTTTTCCCGAAGGTTTCGCTGACGGGTAGCTTCGGGACGTTGGCGCCTTCGCTTGGCACATTGTTCAAGCCGGGTTCGGCGGCATGGTCGTTCGCACCGCAAATCTCGATTCCGATTTTCGAGGGCGGCACGAACCTGGCCAACCTGGATCTGGCTCAGATCCAGAAGCGCATCGAGATCGCGAATTACGAGAAGGCGATCCAGACGGCGTTCCGCGAAGTGGCGGACGGGCTGGCCGCGCGCGGCACTTACGACGAGCAGATCAAGGCGCTCGAGTTGTTTGTGAAGTCGCAGGCTCGCGGGCTGGAGCTGTCGGATATGCGATATCGCAACGGCGTGGACAACTATCTGAGCGTGTTGACGGCCCAGACGAACCTGTACACCGCG------------------------------------------------------------------------------------------------------------------------------------------CAGCAGTTGCTGATCACGGCGCGG---------------------------------------------------------CTGAACCGCGTGACGAATCTCGTCGATTTGTAT---------------------------------------------------------------------------------------------------------------------------------------------------------------------------------------------------------------------------------------------CGTGAGCTGGGTGGCGGCTGGGTCGAG------------------------------------------------------------------------------------------------CATGCAGGCGATCAGCCACGTCCTTCGGATGCAATGCCGAATTACCGCGAT---ATT---GGCACGCCGACG------------------------------------------------------------------------------GCGGCTGCTGCGCCTGCGGCTTCCGGTGCGACGGTCAGCTCGGCTTCGGCAGGTCCTGCGAAGCTGGTTCCGGTGCAGCATCTGGTGCCGGCTGCAAAGCCGCAGGTTGATGCCGACGGGAAAGCAGTGGGATCGGCAGGG
>OMP4__GCA_000698595.1
------------------------------------------------------------------------------------------------------------------------------ATGCTCAAACAATCC---------------------------------------------CTGATCGCGACA------------------------GCGGTC------------GCGCTGCTGGCGGCGGCCTGCACGCTCCAGCCGAAGTACGAGCGCCCCGCGGCGCCCGTCACGTCGACGTTCCCGGAGGGCGGCGTGTACGCCAACCAGCCGGACGCGTCGTCGACTGCGAGCAAC------------GGC---------------------------------------------------------------------------------------------------------CGCACGGCGAACGGGCAGACGGCGCCCGACATCGGCTGGCGCGACTTCTTCGCCGATGCGCGGCTGCAGCGCATCGTCGAACTCGCGCTGAAGAACAACCGCGACCTGCGGGTGTCGGTGCTCAACGTCGAGGCGTCGCGCGCCCAGTATCAGATCACCCGCGCGGCCCTCTTCCCGGCCATCGACGCGAGCGCGAGCCAGAGCAAGCAGCGCACGCCGAAGAATCTCTCGTTTTTC------GGCCAG------ACGATTTCGAACCAGTATTCGGTCGGGCTCAATGCGTCG---------------------------------------------------------------------------------------------------------------------------------------------------------------------TGGGAAATCGACTTCTTCGGGCGGATTCGCAGCCTGAAGGATCAGGCGCTCGCGCAGTATCTGGCGACCGCCGAGGCGCGCAAGGCGGCGGAACTCTCGCTGGTGTCGTCGGTGGCGGACCAGTATCTGACGATGCTCGCCTTCGACGACCTGCTCACCGTCACGCGCAACACGCTGAAGACGTCCGAGGAGTCGTACCGGATCACGCAGCTCCAGTACGACAACGGCGTCGGCTCGGAACTCGACGTGCGGCAGGCGGAAGGCATCGTCGAGCAGGCGCGGGCGAACCTGCAGACGGAAATGCGCTTTCGGGCGCAGGCGGAGAACGCGCTGGTGCTGCTCGTCGGCGAGCCGCTGCCGGACGATCTCCCGCCCGGCATGCCGCTCGACAACCAGAACGTGCTGTCGGACATTCCCGCCGGCCTGCCGTCGGATCTGCTCACGCGCCGTCCGGACATCGCGGCGGCCGAGCAGACGCTGCTCGCGGCGAACGCGAACATCGGCGCGGCGCGGGCGGCGTTCTTCCCGCGCGTCACGCTGACGGGCGGCTTCGGCACGCTGTCGCCGACGCTCGGCGGCCTCTTCAAGCCGGGTTCGGCGGCGTGGTCGTTCGCGCCGCAGATTTCGGTGCCGATCTTCGAGGGTGGCGCGAACGTGGCCAACCTCGATCTCGCGCAGGTGCAAAAGCGCATCGAGATCGCCAACTACGAGAAGACGATCCAGAACGCGTTCCGCGAGGTGGCCGACGGTCTGGCCGCGCGCGGCACGTTCGACGATCAGATCAAGGCGCTCGAACGCTTCGTGAGTTCACAGAGCCGGCGGCTGGATCTGTCGGACCTGCGGTACCGGAATGGCGTCGACAGCTACCTCGCGGTGCTGACGGCGCAAACCGACCTGTACGACGCG------------------------------------------------------------------------------------------------------------------------------------------CAGCAGTTGCTGATCAATGCGCGG---------------------------------------------------------CTTCAGCGGCTGACGAACCTGGTCGACCTGTAC---------------------------------------------------------------------------------------------------------------------------------------------------------------------------------------------------------------------------------------------CAGTTCCTCGGCGGCGGCTGGATCGAG------------------------------------------------------------------------------------------------CGTTCGGGCGATCAGCCGCGTCCGGCGGATGCGCCGGTGGACTACGGCTCGACGCCGCCGGCGGCGCCTGCG------------------------------------------------------------------------------GCCGGGGCGTCGGCTCCGGCGGCATCCGCCGCCGCGGGTGCGCCGCGTGCTTCGGTTCCGAAGCTCACGCCGGTTGAACAGTTGCCGCGAAAAGGGGCGGCGCCGCAGGCCGAGGCAACAGCCAGAACCAGCGCGCCCGGC
>OMP4__GCA_000751215.1
------------------------------------------------------------------------------------------------------------------------------ATGCTCAAACAATCC---------------------------------------------CTGATCGCGACA------------------------GCGGTC------------GCGCTGCTGGCGGCGGCCTGCACGCTCCAGCCGAAGTACGAGCGCCCCGCGGCGCCCGTCACGTCGACGTTCCCGGAGGGCGGCGTGTACGCCAACCAGCCGGACGCG------------------------------TCG------------------------------------------------TCGACTGCGAGCAACGGC---------------------------------------CGCACGGCGAACGGGCAGACGGCGCCCGACATCGGCTGGCGCGACTTCTTCGCCGATGCGCGGCTGCAGCGCATCGTCGAACTCGCGCTGAAGAACAACCGCGACCTGCGGGTGTCGGTGCTCAACGTCGAGGCGTCGCGCGCCCAGTATCAGATCACCCGCGCGGCCCTCTTCCCGGCCATCGACGCGAGCGCGAGCCAGAGCAAGCAGCGCACGCCGAAGAATCTCTCGTTTTTC------GGCCAG------ACGATTTCGAACCAGTATTCGGTCGGGCTCAATGCGTCG---------------------------------------------------------------------------------------------------------------------------------------------------------------------TGGGAAATCGACTTCTTCGGGCGGATTCGCAGCCTGAAGGATCAGGCGCTCGCGCAGTATCTGGCGACCGCCGAGGCGCGCAAGGCGGCGGAACTCTCGCTGGTGTCGTCGGTGGCGGACCAGTATCTGACGATGCTCGCCTTCGACGACCTGCTCACCGTCACGCGCAACACGCTGAAGACGTCCGAGGAGTCGTACCGGATCACGCAGCTCCAGTACGACAACGGCGTCGGCTCGGAACTCGACGTGCGGCAGGCGGAAGGCATCGTCGAGCAGGCGCGGGCGAACCTGCAGACGGAAATGCGCTTTCGGGCGCAGGCGGAGAACGCGCTGGTGCTGCTCGTCGGCGAGCCGCTGCCGGACGATCTCCCGCCCGGCATGCCGCTCGACAACCAGAACGTGCTGTCGGACATTCCCGCCGGCCTGCCGTCGGATCTGCTCACGCGCCGTCCGGACATCGCGGCGGCCGAGCAGACGCTGCTCGCGGCGAACGCGAACATCGGCGCGGCGCGGGCGGCGTTCTTCCCGCGCGTCACGCTGACGGGCGGCTTCGGCACGCTGTCGCCGACGCTCGGCGGCCTCTTCAAGCCGGGTTCGGCGGCGTGGTCGTTCGCGCCGCAGATTTCGGTGCCGATCTTCGAGGGTGGCGCGAACGTGGCCAACCTCGATCTCGCGCAGGTGCAAAAGCGCATCGAGATCGCCAACTACGAGAAGACGATCCAGAACGCGTTCCGCGAGGTGGCCGACGGTCTGGCCGCGCGCGGCACGTTCGACGATCAGATCAAGGCGCTCGAACGCTTCGTGAGTTCACAGAGCCGGCGGCTGGATCTGTCGGACCTGCGGTACCGGAATGGCGTCGACAGCTACCTCGCGGTGCTGACGGCGCAAACCGACCTGTACGACGCG------------------------------------------------------------------------------------------------------------------------------------------CAGCAGTTGCTGATCAATGCGCGG---------------------------------------------------------CTTCAGCGGCTGACGAACCTGGTCGACCTGTAC---------------------------------------------------------------------------------------------------------------------------------------------------------------------------------------------------------------------------------------------CAGTTCCTCGGCGGCGGCTGGATCGAG------------------------------------------------------------------------------------------------CGTTCGGGCGATCAGCCGCGTCCGGCGGATGCGCCGGTGGACTACGGCTCGACGCCGCCGGCGGCGCCTGCG------------------------------------------------------------------------------GCCGGGGCGTCGGCTCCGGCGGCATCCGCCGCCGCGGGTGCGCCGCGTGCTTCGGTTCCGAAGCTCACGCCGGTTGAACAGTTGCCGCGAAAAGGGGCGGCGCCGCAGGCCGAGGCAACAGCCAGAACCAGCGCGCCCGGC
>OMP4__GCA_000402035.1
------------------------------------------------------------------------------------------------------------------------------------------------------------------------------------------TTGATCGCGGCC------------------------GCCGTG------------ACGATATTCGCGGCCGGCTGCACGCTCCAGCCGAAGTACGATCGGCCTGACGCGCCCGTCACGCAGACGTTTCCGGAGGGCGGCGTGTACGCGAATCAGCCGGACGCG------------------------------TCG------------------------------------------------TCGACGGCGAGCAACGGC---------------------------------------CGAAGCGCGAGCGGGCAGAGCGCGCCGGACATCGGCTGGCGCAATTTCTTCGCCGACGCGCGCCTGCAGAAGATCGTCGAACTCGCGCTGAAGAACAACCGCGACCTGCGTGTTTCGGTGCTCAACGTCGAGGCGTCGCGCGCGCAGTATCAGATCACGCGCGCGGCCCTCTTCCCGACGCTCGACGGAGCGGCGTCGCAGAACAAGCAGCGCACGCCGAAGAATCTGTCGTTCTTC------AACCAG------ACGATCTCGAACACGTACAGCGTGGGCCTGAACGCATCG---------------------------------------------------------------------------------------------------------------------------------------------------------------------TGGGAAATCGACTTCTTCGGCCGCATCCGCAGCCTTAACGATCAGGCGCTCGCGCTATATCTGTCGACGGCCGAATCGCGCAAGGCGGCGGAAATTGCACTGGTGTCGTCGGTAGCGGACCAGTATCTGACGATGCTCGCCTTCGACGATCAACTGCAAGTCACGCAGAACACGCTCAAGACGGCACAGGAGTCGTTCCGCATCACGAAGCTGCAGTACGACAACGGCACCGGCACCGAGCTGGATCTGCGTCAGTCGGAAGGCGTCGTCGAGCAGGCGCACGCGAATCTGCAAGAGCAGGCGCGGTTTCGCGCGCAGGCCGAGAACGCGCTCGTGCTGCTTGTGGGCGAGCCGTTGCCCGCCGATCTGCCGCCGGGCATGCCGCTCGACACGCAGAACCTGCTGTCGGACATTCCGGCGGGTTTGCCGTCCGATCTGCTGACGCGCCGTCCGGACATCGCCGCGGCCGAGCAGTCGCTGCTCGCGGCCAACGCGAACATCGGCGCGGCGCGTGCGGCGTTCTTCCCGCGCGTCTCGCTGACGGGCAGCTTCGGCACGCTTTCGCCGACGCTCGGCGGCCTGTTCAAGCCGGGCTCGGCGGCGTGGTCGTTCGCGCCGCAGATCACGGTGCCGATTTTCGAGGGCGGGCAGAACCGGGCCAATCTCGATCTGGCGAACGTGCAGAAGCGCATCGAGATCGCCAACTACGAGAAGGCGATCCAGACCGCGTTCCGCGAAGTGGCCGACGGACTCGCCGCGCGCGGCACGTTCGACCAGCAGATCAAGTCGCTCGAGCGTTTCGTGAATTCGCAGAGCCGGCGTCTCGAATTGTCGGATCTGCGCTATCGCAACGGCGTGGACAGCTATCTCGCGGTGCTGACCGCGCAGACGGCGCTGTACGAGGCG------------------------------------------------------------------------------------------------------------------------------------------CAGCAACTGCTGATCACGGCGCGT---------------------------------------------------------CTGAATCGCCTGACCAACCTCGTCGATCTGTAT---------------------------------------------------------------------------------------------------------------------------------------------------------------------------------------------------------------------------------------------CAGTTCATGGGCGGCGGCTGGATCGAG------------------------------------------------------------------------------------------------CATTCCGGCGATGCACCGCGTCCGGCGGATGCGCCCGTCGACTACGGTTCG---------CAAGGCGCACCG---------------------------------------CAGCCG---------------------------------GCGTCC------GCTCCGGCGGCGAGT------------------------------------------------------------------------------------------------------------------
>OMP4__GCA_000828875.1
------------------------------------------------------------------------------------------------------------------------------ATGATTAAACATTCG---------------------------------------------TTGATCGCGGCC------------------------GCCGCG------------GCCATGCTCGCCGCCGGCTGCACGCTGCAGCCGAAGTACGAGCAGCCGGCGGCGCCCGTCGCGCAGACGTTTCCGGAAGGCGGCGTGTACGCGCACCAGCCGGATGCG------------------------------TCG------------------------------------------------TCGACGGCGAGCAATGGC---------------------------------------CGCACCGCGAACGGGCAGAGTGCGCCGGACATCGGCTGGCGCGACTTTTTTGCCGATGCGCGCCTGCAGAGGATCGTCGAGCTCGCGCTGAAGAACAACCGCGACCTGCGCGTCTCGGTGCTCAACGTCGAGGCGTCGCGCGCGCAGTATCAGATCACGCGCGCGGCGCTCTTCCCGACGCTCGATGCCAGCGCGTCGCAGAGCAAGCAGCGCACGCCGAAGAATCTCTCGTTCTTC------GGCAAC------ACGATCTCCAACACGTATTCGGTCGGTCTGAACGCGTCG---------------------------------------------------------------------------------------------------------------------------------------------------------------------TGGGAAATCGACTTCTTCGGGCGCATCCGCAGCCTGAAGGATCAGGCGCTCGCGCAGTATCTGTCGACGGCGGAATCGCGCAAGGCGGCGGAGATCGCGCTGGTGTCGTCGGTGGCGGACCAGTATCTGACGATGCTCGCCTTCGACGACGCGCTCACCGTCACGCAGAACACGCTCAAGACCGCGCAGGAGTCGTTCCGCATCACGAAGCTGCAATACGAGAACGGCACCGGCACCGAACTGGATCTGCGCCAGTCGGAGGGCGTCGTCGAAGAGGCGCAGGCGAATCTGCAAACGCAGTCGCGTCTGCGCGCGCAGGCGGAAAACGCGCTCGTGCTGCTGGTGGGCGAGCCGCTGCCGGCCGATCTGCCGGCGGGCATGCCGCTCGACACGCAGAATCTGCTCTCCGACATTCCCGCGGGACTGCCGTCCGATCTGCTCGCGCGCCGTCCTGACATCGCGGCGGCCGAGCAGTCGCTGCTTGCGGCGAACGCGAACATCGGCGCGGCGCGCGCGGCGTTCTTCCCGCGCGTGTCGCTGACGGGCAGCTTCGGCACGCTCTCGCCCACGCTCGGCGGCCTGTTCAAGCCGGGGTCGGCGGCGTGGTCGTTCGCGCCGCAGATCACGGTGCCGATCTTCGAGGGCGGCCAGAACAGGGCCAATCTCGATCTCGCGAACGTGCAGAAGCGCATCGAGATCGCCAATTACGAGAAGGCGATCCAGACGGCCTTCCGCGAAGTCGCCGACGGTCTCGCCGCGCGCGGCACCTTCGACGAGCAGATCAAGTCGCTCGAACGCTTCGTGAATTCGCAGAGCCGCCGGCTGGAGCTGTCGGACTTGCGCTATCGCAACGGCGTGGACAGCTATCTGGCGGTGCTGACCGCGCAGACGGCGCTCTACGAGGCG------------------------------------------------------------------------------------------------------------------------------------------CAGCAGTTGCTCATCACGGCGCGC---------------------------------------------------------CTGAACCGCCTGACCAACCTCGTCGATCTGTAT---------------------------------------------------------------------------------------------------------------------------------------------------------------------------------------------------------------------------------------------CAGTTCCTGGGCGGCGGATGGATCGAG------------------------------------------------------------------------------------------------CGCTCCGGCGATGCCCCGCGCCCGGCGGATGCGCCCGTCGACTACGGCTCG---------CAAGGCGCGCCG------------------------------------------CCG---------------------------------CAACCCGCCTCGGCGCCCGCGGCGAGC------------------------------------------------------------------------------------------------------------------
>OMP4__GCA_001278535.1
------------------------------------------------------------------------------------------------------------------------------ATGATTAAACATTCG---------------------------------------------TTGATCGCGGCC------------------------GCCGCG------------GCCATGCTCGCCGCCGGCTGCACGCTGCAGCCGAAGTACGAGCAGCCGGCGGCGCCCGTCGCGCAGACGTTTCCGGAGGGTGGCGTGTACGCGCACCAGCCGGATGCG------------------------------TCG------------------------------------------------TCGACGGCGAGCAATGGC---------------------------------------CGCACCGCGAACGGGCAGAGCGCGCCGGACATCGGCTGGCGCGACTTTTTCGCCGATGCGCGCCTGCAGCGGATCGTCGAGCTCGCGCTGAAGAACAACCGCGACCTGCGCGTCTCGGTGCTCAACGTCGAGGCATCGCGTGCGCAGTATCAGATCACGCGCGCGGCGCTCTTCCCGACGCTCGATGCCAGCGCGTCGCAGAGCAAGCAGCGCACGCCGAAGAATCTCTCGTTCTTC------GGCAAC------ACGATCTCCAACACGTATTCGGTCGGCCTGAACGCGTCG---------------------------------------------------------------------------------------------------------------------------------------------------------------------TGGGAAATCGACTTCTTCGGGCGCATCCGCAGCCTGAAGGATCAGGCGCTCGCGCAATATCTGTCGACGGCGGAATCGCGCAAGGCGGCGGAGATCGCGCTGGTGTCGTCGGTGGCGGACCAGTATCTGACGATGCTCGCCTTCGACGACGCGCTCACCGTCACGCAGAACACGCTCAAGACCGCGCAGGAGTCGTTCCGCATCACGAAGCTGCAATACGAGAACGGCACCGGCACCGAGCTGGATCTGCGCCAGTCGGAAGGCGTCGTCGAAGAGGCGCAGGCGAATCTGCAAACGCAGTCGCGTCTGCGCGCGCAGGCGGAAAACGCGCTCGTGCTGCTGGTGGGCGAGCCGCTGCCGGCCGATCTGCCGGCGGGCATGCCGCTCGACACGCAGAATCTGCTCTCCGACATTCCCGCGGGCCTGCCGTCCGATCTGCTCGCGCGCCGTCCCGACATCGCGGCGGCCGAGCAGTCGCTGCTCGCGGCGAACGCGAACATCGGCGCGGCGCGTGCGGCGTTTTTCCCGCGCGTTTCGCTGACGGGCAGCTTCGGCACGCTCTCGCCCACGCTCGGCGGTCTCTTCAAGCCGGGGTCGGCGGCGTGGTCGTTCGCGCCGCAGATCACGGTGCCGATCTTCGAGGGCGGCCAGAACAAGGCCAATCTCGATCTCGCGAACGTGCAGAAGCGCATCGAGATCGCCAATTACGAGAAGGCGATCCAGACGGCCTTCCGCGAAGTCGCCGACGGTCTCGCCGCGCGCGGCACCTTCGACGAGCAGATCAAGTCGCTCGAACGCTTCGTGAATTCGCAGAGCCGCCGGCTGGAGCTGTCGGACTTGCGCTATCGCAACGGCGTGGACAGCTATCTGGCGGTGCTGACCGCGCAGACGGCGCTCTATGAGGCG------------------------------------------------------------------------------------------------------------------------------------------CAGCAGTTGCTGATCACGGCGCGC---------------------------------------------------------CTGAACCGCCTGACCAACCTCGTCGATCTGTAT---------------------------------------------------------------------------------------------------------------------------------------------------------------------------------------------------------------------------------------------CAGTTCCTGGGCGGCGGATGGATCGAG------------------------------------------------------------------------------------------------CGTTCCGGCGATGTCCCGCGCCCGGCGGATGCGCCCGTCGACTACGGCTCG---------CAAGGCGCGCCG---------------------------------------CAACCC---------------------------------GCCTCG------GCGCCCGCGGCGAGT------------------------------------------------------------------------------------------------------------------
>OMP4__GCA_000256585.3
------------------------------------------------------------------------------------------------------------------------------ATGCTTAAACATTCC---------------------------------------------TTGATCGCGGCC------------------------GCCGTG------------GCGGTATTCGCCGCGGGCTGCACGCTCCAGCCGAAGTACGAGCGTCCGCCCGAGCCCGTCACGCAGACGTTTCCGGAAGGCGGCGTGTACGCGCACCAGCCGGATGCG------------------------------AGT------------------------------------------------TCGAGCGCGAGCAACGGC---------------------------------------CGCACGGCGAACGGCCAGAGCGCGCCGGACATCGGCTGGCGCGATTTCTTCGCCGATGCGCGCCTGCAGAAGATCGTCGAGCTCGCGCTGAAGAACAATCGCGACCTGCGCGTCTCGGTGCTCAACGTCGATGCGGCGCGCGCGCAGTATCAGATCACGCGCGCGGGTCTGTTCCCGACGCTCGATGCGGCCGCGTCGCAGACGAAGCAGCGCACGCCGAAGAATCTGTCGTTCTTC------GGTAAC------ACGATCTCGAACGAGTATTCGGTCGGCCTGAATGCGTCG---------------------------------------------------------------------------------------------------------------------------------------------------------------------TGGGAAATCGACTTCTTCGGGCGCATCCGCAGCCTGAAGGATCAGGCGCTCGCGCAATATCTGTCGACGGCGGAATCGCGCAAGGCGGCGGAGATCTCGCTGGTGTCGTCGGTGGCGGACCAGTATCTGACGATGCTCGCCTACGACGATCAACTCGTCGTCACGCAGAACACGCTCAAGACGGCGCAGGAGTCGTTCCGCATCACCAAGCTGCAATACGAGAACGGCACCGGCACCGAACTCGATCTGCGTCAGTCCGAAGGCGTGGTCGAGGAAGCGCAGGCGAATCTGCAGACGCAGTCGCGTTTGCGCGCGCAGGCGGAAAACGCGCTCGTGCTGCTCGTCGGGGAGCCGTTGCCTGCGGATTTGCCGGCCGGCATGCCGCTCGATACGCAGAATCTGCTCTCCGACATTCCCGCGGGTCTGCCGTCCGATCTGCTGACGCGCCGTCCCGACATCGCGGCGGCGGAGCAGTCGCTGCTCGCGGCCAACGCGAATATCGGCGCGGCGCGCGCGGCGTTCTTTCCGCGCGTCTCGCTGACGGGCAGCTTCGGCACGCTGTCGCCGACGCTCGGCGGCCTGTTCAAGCCGGGGTCGGCTGCGTGGTCGTTCGCGCCGCAGATCACGGTGCCGATCTTCGAGGGCGGCCAGAACAAGGCCAATCTCGATCTGGCGAACGTGCAGAAGCGCATCGAGATCGCCAATTACGAGAAGGCGATCCAGACCGCGTTCCGCGAAGTCGCGGACGGCCTCGCCGCGCGCGGCACCTTCGACGAGCAGATCAAGGCGCTCGAGCGCTTCGTCAATTCGCAGAGCCGGCGTCTGGAGCTGTCGGACCTGCGCTATCGCAATGGCGTGGACAGCTATCTGTCGGTGCTGACCGCGCAGACGGCGCTTTACGAAGCG------------------------------------------------------------------------------------------------------------------------------------------CAGCAGCTGCTCATCACGGCGCGG---------------------------------------------------------CTGAATCGACTGACGAACCTCGTCGATCTGTAT---------------------------------------------------------------------------------------------------------------------------------------------------------------------------------------------------------------------------------------------CAGTTCATGGGCGGCGGATGGATCGAG------------------------------------------------------------------------------------------------CGTTCCGGCGACGCGCCGCGTCCCGCCGATGCGCCCGTCGACTACGGCTCG---------CAAGGCGCGCCG------------------------------------------------------------------------------CAAGCAGCCTCGGCGCCCGCGGCGAGC------------------------------------------------------------------------------------------------------------------
>OMP4__GCA_000698575.1
------------------------------------------------------------------------------------------------------------------------------ATGCTTAAACATTCC---------------------------------------------TTGATCGCGGCC------------------------GCCGTG------------GCGGTATTCGCCGCGGGCTGCACGCTCCAGCCGAAGTACGAGCGTCCGCCCGAGCCCGTCACGCAGACGTTTCCGGAAGGCGGCGTGTACGCGCACCAGCCGGATGCG------------------------------AGT------------------------------------------------TCGAGCGCGAGCAACGGC---------------------------------------CGCACGGCGAACGGCCAGAGCGCGCCGGACATCGGCTGGCGCGATTTCTTCGCCGATGCGCGCCTGCAGAAGATCGTCGAGCTCGCGCTGAAGAACAATCGCGACCTGCGCGTCTCGGTGCTCAACGTCGATGCGGCGCGCGCGCAGTATCAGATCACGCGCGCGGGTCTGTTCCCGACGCTCGATGCGGCCGCGTCGCAGACGAAGCAGCGCACGCCGAAGAATCTGTCGTTCTTC------GGTAAC------ACGATCTCGAACGAGTATTCGGTCGGCCTGAATGCGTCG---------------------------------------------------------------------------------------------------------------------------------------------------------------------TGGGAAATCGACTTCTTCGGGCGCATCCGCAGCCTGAAGGATCAGGCGCTCGCGCAATATCTGTCGACGGCGGAATCGCGCAAGGCGGCGGAGATCTCGCTGGTGTCGTCGGTGGCGGACCAGTATCTGACGATGCTCGCCTACGACGATCAACTCGTCGTCACGCAGAACACGCTCAAGACGGCGCAGGAGTCGTTCCGCATCACTAAGCTGCAATACGAGAACGGCACCGGCACCGAACTCGATCTGCGTCAGTCCGAAGGCGTGGTCGAGGAAGCGCAGGCGAATCTGCAGACGCAGTCGCGTTTGCGCGCGCAGGCGGAAAACGCGCTCGTGCTGCTCGTCGGGGAGCCGTTGCCTGCGGATTTGCCGGCCGGCATGCCGCTCGATACGCAGAATCTGCTCTCCGACATTCCCGCGGGTCTGCCGTCCGATCTGCTGACGCGCCGTCCCGATATCGCGGCGGCGGAGCAGTCGCTGCTCGCGGCCAACGCGAATATCGGCGCGGCGCGCGCGGCGTTCTTTCCGCGCGTCTCGCTGACGGGCAGCTTCGGCACGCTGTCGCCGACGCTCGGCGGCCTGTTCAAGCCGGGGTCGGCTGCGTGGTCGTTCGCGCCGCAGATCACGGTGCCGATCTTCGAGGGCGGCCAGAACAAGGCCAATCTCGATCTGGCGAACGTGCAGAAGCGCATCGAGATCGCCAATTACGAGAAGGCGATCCAGACCGCGTTCCGCGAAGTCGCGGACGGCCTCGCCGCGCGCGGCACCTTCGACGAGCAGATCAAGGCGCTCGAGCGCTTCGTCAATTCGCAGAGCCGGCGTCTGGAGCTGTCGGACCTGCGCTATCGCAATGGCGTGGACAGCTATCTGTCGGTGCTGACCGCGCAGACGGCGCTTTACGAAGCG------------------------------------------------------------------------------------------------------------------------------------------CAGCAGCTGCTCATCACGGCGCGG---------------------------------------------------------CTGAATCGACTGACGAACCTCGTCGATCTGTAT---------------------------------------------------------------------------------------------------------------------------------------------------------------------------------------------------------------------------------------------CAGTTCATGGGCGGCGGATGGATCGAG------------------------------------------------------------------------------------------------CGTTCCGGCGACGCGCCGCGTCCCGCCGATGCGCCCGTCGACTACGGCTCG---------CAAGGCGCGCCG------------------------------------------CAA---------------------------------GCAGCCTCG---GCGCCCGCGGCGAGC------------------------------------------------------------------------------------------------------------------
>OMP4__GCA_000773055.1
------------------------------------------------------------------------------------------------------------------------------ATGCTTAAACATTCC---------------------------------------------TTGATCGCGGCC------------------------GCCGTG------------GCGGTATTCGCCGCGGGCTGCACGCTCCAGCCGAAGTACGAGCGTCCGCCCGAGCCCGTCACGCAGACGTTTCCGGAAGGCGGCGTGTACGCGCACCAGCCGGATGCG------------------------------AGT------------------------------------------------TCGAGCGCGAGCAACGGC---------------------------------------CGCACGGCGAACGGCCAGAGCGCGCCGGACATCGGCTGGCGCGATTTCTTCGCCGATGCGCGCCTGCAGAAGATCGTCGAGCTCGCGCTGAAGAACAATCGCGACCTGCGCGTCTCGGTGCTCAACGTCGATGCGGCGCGCGCGCAGTATCAGATCACGCGCGCGGGTCTGTTCCCGACGCTCGATGCGGCCGCGTCGCAGACGAAGCAGCGCACGCCGAAGAATCTGTCGTTCTTC------GGTAAC------ACGATCTCGAACGAGTATTCGGTCGGCCTGAATGCGTCG---------------------------------------------------------------------------------------------------------------------------------------------------------------------TGGGAAATCGACTTCTTCGGGCGCATCCGCAGCCTGAAGGATCAGGCGCTCGCGCAATATCTGTCGACGGCGGAATCGCGCAAGGCGGCGGAGATCTCGCTGGTGTCGTCGGTGGCGGACCAGTATCTGACGATGCTCGCCTACGACGATCAACTCGTCGTCACGCAGAACACGCTCAAGACGGCGCAGGAGTCGTTCCGCATCACCAAGCTGCAATACGAGAACGGCACCGGCACCGAACTCGATCTGCGTCAGTCCGAAGGCGTGGTCGAGGAAGCGCAGGCGAATCTGCAGACGCAGTCGCGTTTGCGCGCGCAGGCGGAAAACGCGCTCGTGCTGCTCGTCGGGGAGCCGTTGCCTGCGGATTTGCCGGCCGGCATGCCGCTCGATACGCAGAATCTGCTCTCCGACATTCCCGCGGGTCTGCCGTCCGATCTGCTGACGCGCCGTCCCGACATCGCGGCGGCGGAGCAGTCGCTGCTCGCGGCCAACGCGAATATCGGCGCGGCGCGCGCGGCGTTCTTTCCGCGCGTCTCGCTGACGGGCAGCTTCGGCACGCTGTCGCCGACGCTCGGCGGCCTGTTCAAGCCGGGGTCGGCTGCGTGGTCGTTCGCGCCGCAGATCACGGTGCCGATCTTCGAGGGCGGCCAGAACAAGGCCAATCTCGATCTGGCGAACGTGCAGAAGCGCATCGAGATCGCCAATTACGAGAAGGCGATCCAGACCGCGTTCCGCGAAGTCGCGGACGGCCTCGCCGCGCGCGGCACCTTCGACGAGCAGATCAAGGCGCTCGAGCGCTTCGTCAATTCGCAGAGCCGGCGTCTGGAGCTGTCGGACCTGCGCTATCGCAATGGCGTGGACAGCTATCTGTCGGTGCTGACCGCGCAGACGGCGCTTTACGAAGCG------------------------------------------------------------------------------------------------------------------------------------------CAGCAGCTGCTCATCACGGCGCGG---------------------------------------------------------CTGAATCGACTGACGAACCTCGTCGATCTGTAT---------------------------------------------------------------------------------------------------------------------------------------------------------------------------------------------------------------------------------------------CAGTTCATGGGCGGCGGATGGATCGAG------------------------------------------------------------------------------------------------CGTTCCGGCGACGCGCCGCGTCCCGCCGATGCGCCCGTCGACTACGGCTCG---------CAAGGCGCGCCG------------------------------------------CAA---------------------------------GCAGCCTCG---GCGCCCGCGGCGAGC------------------------------------------------------------------------------------------------------------------
>OMP4__GCA_000648925.1
------------------------------------------------------------------------------------------------------------------------------ATGCTTAAACATTCC---------------------------------------------TTGATCGCGGCC------------------------GCCGTA------------ACGGTATTCGCCGCGGGTTGCACGCTCCAGCCGAAGTACGAGCAGCCGGCGGCGCCCGTCACGCAGACGTTTCCGGAAGGCGGCGTGTACGCGCACCAGCCGGACGCG------------------------------TCG------------------------------------------------TCGTCGGCGAGCAATGGC---------------------------------------CGCAGCGCGAACGGGCAGAGCGCGCCGGAGATCGGCTGGCGCGATTTCTTCGCCGATGCGCGTCTGCAGAAGATCGTCGAGCTCGCGCTGAAGAACAATCGCGACTTGCGCGTCTCGGTGCTCAACGTCGAGGCGGCGCGCGCGCAGTATCAGATCACGCGCGCCGGCCTGTTCCCGACGCTCGACGCGGCCGCGTCGCAGAGCAAGCAGCGCACGCCGCGGAATCTGTCGTTCTTC------GACCAG------ACGATCTCGAACACGTATTCGGTCGGCCTGAACGCGTCG---------------------------------------------------------------------------------------------------------------------------------------------------------------------TGGGAAATCGACTTCTTCGGGCGCATCCGCAGCCTGAAGGATCAGGCGCTCGCGCAATATCTGTCGACGGCCGAATCGCGCAAGGCGGCGGAGATCGCGCTGGTGTCGTCGGTGGCGGATCAGTATCTGACGATGATCGCCTACGACGATCAGCTCACCGTCACGCTGAACACGCTGAAGACGGCGCAGGAGTCGTTCCGCATCACGAAGCTGCAGTACGACAACGGCACGGGCACCGAACTGGACTTGCGCCAGTCGGAAGGTGTCGTCGAAGAGGCGCAGGCGAATCTGCAAACGCAGTCGCGTTTGCGCGCGCAGGCGGAAAACGCGCTGGTGCTGCTCGTGGGCGAACCGTTGCCCGCGGACCTGCCGCCCGGCATGCCGCTCGACACGCAGAACCTGCTGTCGGACATTCCGGCGGGGCTGCCGTCCGATCTCCTGACGCGCCGTCCCGATATCGCGGCGGCGGAGCAGTCGCTGCTCGCGGCCAACGCGAACATCGGCGCGGCGCGTGCGGCGTTCTTCCCGCGCGTTTCGCTGACGGGCAGCTTCGGCACGCTGTCGCCGACGCTCGGCGGTCTGTTCAAGCCCGGTTCGGCTGCGTGGTCGTTCGCGCCGCAGATCACGGTGCCTATCTTCGAGGGCGGCCAGAACAAGGCCAATCTCGATCTCGCGAACGTGCAGAAGCGCATCGAGATCGCCAACTACGAGAAGGCGATCCAGACCGCGTTCCGCGAAGTCGCGGACGGCCTCGCGGCACGCGGCACGTTCGACGAGCAGATCAAGTCGCTCGAACGCTTCGTGAATTCGCAGAGCCGGCGTCTGGAGTTGTCGGACCTGCGCTATCGCAATGGCGTGGACAGTTATCTCGCGGTGCTGACCGCGCAGACGGCGCTGTACGAAGCG------------------------------------------------------------------------------------------------------------------------------------------CAGCAGCTGCTGATCACGGCGCGG---------------------------------------------------------CTGAATCGCCTCACCAACCTCGTCGATCTGTAT---------------------------------------------------------------------------------------------------------------------------------------------------------------------------------------------------------------------------------------------CAGTTCATGGGCGGCGGATGGATCGAG------------------------------------------------------------------------------------------------CGTGCCGGCGAAGCGCCGCGCCCCGCCGATGCGCCCGTCGACTACGGCTCG---------CAGAGCGCGCCG------------------------------------------CCG---------------------------------CAGCCCGCCTCGGCGCCTGCGGCGAGT------------------------------------------------------------------------------------------------------------------
>OMP4__GCA_000020045.1
------------------------------------------------------------------------------------------------------------------------------ATGCATAAATATTCG---------------------------------------------TTGATGGCAGTG------------------------GCCGTC------------GCGCTGTTCGCCACGGGCTGCACGATGGAGCCGACGTACCACCAGCCGGCCGCGCCCGTTTCGGGCACGTTCCCGAGCGACGGCGTGTACGCGACGCAACCCGTGCCC------------------------------GGT------------------------------------------------------------GCGGGC------------------------------GCG------CGCTCGGCGAACGGCCAGCCGGCGGTGGAGATCGGCTGGCGCGACTTCTTCGTCGATCAGCGCCTGCAACGTCTGATCGAGATCGCGCTGAAGAACAATCGCGATCTGCGCGTGTCGGTGCTGAACATCGAGGCTTCGCGCGCGCAATATCAGATTGCGCGCGCGGCGCTGTTCCCGGCGCTCGACGCTTCCGCGTCGCAGACGAAGCAGCGCACGCCGAAGAATCTGTCGGTGTTC------GGCAAT------ACGATTTCCAACGAGTATTCGGTCGGCTTGAATGCTTCG---------------------------------------------------------------------------------------------------------------------------------------------------------------------TGGGAAATCGACTTCTTCGGCCGGATTCGCAGCCTGAAGGACCAGGCACTCGCGCAGTATCTGGCGACGGCACAGGCACGCAAGGCGGCGGAAATCGCGCTGGTCGCATCGGTCGCGGATCAGTACATGACCGTGCTGGCCTATGACGATCTGCTGAAGGTCACGGAGAACACGCTTAAGAGCGCGCAAGAGTCTTATCGGATCACGAAGTTGCAGTACGACACGGGTACGGGTTCTGAACTCGACCTGCGTCAGGCTCAGACCGTTGTCGAGCAGGCGACTGCGAACCTGCAGTCGCAGGCGCGTTTGCGGGCGCAGGCTGAGAACGCACTTGTTCTCCTTGTTGGTGAGCCGTTGCCGTCTGATATGCCGAGCGGACTTATCCTCGACGATCAGAATCTGCTGACGGACATTCCGGCCGGTCTGCCGTCGGATCTGCTCACGCGACGTCCCGACATCATGGAGGCCGAGCAGAACCTGCTGGCGGCCAACGCGAATATCGGTGCGGCGCGCGCGGCCTTCTTCCCGAAGGTTTCGTTGACGGGCAGCTTCGGCACGCTGAGCCCGACACTCGGCGGGCTGTTCAAGCCAGGTTCGGCGGCGTGGAGCTTCGCGCCGACGATCACGCTGCCGATCTTCGAAGGCGGCCAGAACATCGCGAACCTGGATCTCGCCAACGTCGAGAAGAACATCCAGATCGCGCAGTACGAAAAGGCGATTCAGACGGCGTTTCGCGAGGTGGCCGACGGGCTCGCGGCGCGCGGCACCTACGATGAGCAGATCAAGGCGCTCGAACGCGATACGTTCGCGGAACAGCGTCGACTGGATCTGTCGGACCTGCGTTACCGGAATGGCGTCGACAGCTATCTCGCGGTGCTGACCGCGCAGACCAGCCTGTATAGCGCA------------------------------------------------------------------------------------------------------------------------------------------CAACAGCTGCTGATCACGGCGCGC---------------------------------------------------------ATGGAGCGTCTGACGAACCTCGTCGATCTGTAC---------------------------------------------------------------------------------------------------------------------------------------------------------------------------------------------------------------------------------------------AAGGCGCTCGGCGGCGGCTGGATCGAA------------------------------------------------------------------------------------------------CATGCAGGCGATCAGCCGCGTCCGGCGGACGCGCCTGTCGATTACGGCGCG---------GCCAGCGCGCCT------------------------------------------------------------------------------GTTGCCGCTTCGGCCGCGACGGCGGGC------------------------------------------------------------------------------------------------------------------
>OMP4__GCA_001319865.1
------------------------------------------------------------------------------------------------------------------------------ATGCTTAAGTATTCT---------------------------------------------TTGATGGCAGTG------------------------GCCGTC------------GCGGTGTTCGCCGCGGGCTGCACGATGGAGCCGAAGTACCACCAGCCGGCCGCGCCCGTTTCGGGCGCGTTCCCGAGCGACGGCGTCTACGCGACGCAACCCGCGCCC------------------------------GGC------------------------------------------------------------GCGGGC------------------------------GCG------CGCACGGCGAACGGGCAGGCGGCCGTCGATATCGGCTGGCGCGACTTCTTCGTCGATCAGCGCCTGCAACAGCTGATCGAGATCGCGTTGAAGAACAACCGCGATCTGCGCGTGTCGGTGCTGAACATCGAGGCTTCGCGCGCGCAGTACCAGATCGTGCGCGCGGCGCTGATGCCGACCATCGATGCGGCCGCTTCACAGTCGAAGTCGCGTACGCCGAAAAACCTGTCGTTCCTC---------GAC---CGGACGATCTCCAACGAGTACTCGGTCGGATTGAATGCGTCG---------------------------------------------------------------------------------------------------------------------------------------------------------------------TGGGAAATCGACTTCTTCGGCCGCATCCGCAGCCTGAAGGATCAGGCGTTGGCGCAGTATCTGGCGACGGCGCAGGCGCGCAAGGCGGCGGAAATCGCGCTGGTCGCGTCGGTGGCGGATCAGTACCTGACGTTGCTCGCCTTTGACGATCTGTTGAAGGTCACGCAGGACACACTGAAGACTGCGCAAGAGTCCTATCGCATCACAAAGCTGCAGTACGAAACCGGCACGGGTTCTGAACTCGACCTGCGTCAGGCTGAGACTGTGGTCGAGCAGGCCAATGCGAATCTGCAATCGCAGGCGCGTCTGCGCGCTCAGGCTGAGAATGCGCTCGTTCTGCTGATCGGCGAACCGTTGCCGTCCGATCTGCCGGGCGGTCTTGCGCTCGACAACCAGGATCTGCTGACCGACATTCCGGCTGGCTTGCCGTCGGATCTGCTCACGCGCCGTCCCGACATCATGGAGGCCGAGCAGAACCTGCTGGCCGCCAATGCGAATATCGGCGCGGCGCGCGCGGCGTTTTTCCCGCGCGTGTCGCTGACGGGCAGCTTCGGCACGTTGAGCCCGACGCTTGGCGGACTGTTCAAGCCGGGCTCGGCGGCGTGGAGCTTTGCGCCGCAAATCACGCTGCCGATCTTCACAGGGGGCGAGAACAAGGCGAACCTCGATCTCGCGAACGTGCAGAAGAACATCCAGATCGCGCAGTACGAGAAAGCGATCCAGACGGCGTTCCGTGAAGTGGCAGACGGACTTGCCGCCCGCGGCACGTACGATCAGGAGATCAGGGCGCTCGAACGCAATACGTTCGCGGAACAGCGCCGTCTCGATCTGTCTGATCTGCGCTACCGGAACGGCGTCGACAGCTATCTCGCCGTGTTGACGGCTCAGACTGCTCTGTATTCGTCT------------------------------------------------------------------------------------------------------------------------------------------CAGCAATCGCTGATTACGGCTCGG---------------------------------------------------------ATGGAGCGCCTGACCAACCTGGTCGATCTGTAC---------------------------------------------------------------------------------------------------------------------------------------------------------------------------------------------------------------------------------------------AAGGCGCTGGGTGGCGGCTGGATCGAG------------------------------------------------------------------------------------------------CGCGCAGGCGAGCAGCCGCGTCCCGCCGACGCACCTGTCGACTACGGTGCG---------GGCAGCGCGCCC------------------------------------------------------------------------------GTAGCGGCTTCGGCGGCGACGTCGGGC------------------------------------------------------------------------------------------------------------------
>OMP4__GCA_000519245.1
------------------------------------------------------------------------------------------------------------------------------ATGCATAAATATTCT---------------------------------------------TTGATGGCAGTC------------------------GCCGTC------------GCGCTGTTCGCCACGGGCTGCACCATGGAGCCGAAGTACGAGCGGCCGGCGGCGCCCGTGTCGGGTTCGTTCCCGACGGAAGGCGTCTACGCGACGCAGCCCGAGCCC------------------------------GGC------------------------------------------------------------GCGGGT------------------------------GCG------CGCTCGGCGAACGGCCAGTCGGCTGTCGACATCGGCTGGCGCGACTTTTTCGTCGATCAGCGTCTGCAACAGTTGATCGATATCGCGCTGAAGAACAATCGCGATCTGCGCGTGTCGGTGCTGAATATCGAGGCGTCGCGCGCGCAGTACCAGATTGCGCGCGCCGCGCTGATGCCGACGCTCGACGCCGTCGCGTCGCAGTCGAAGTCGCGTACGCCGAAGGATCTGTCGTTCCTC------AACAAG------ACGATTTCCAACGAGTATTCGGTCGGTCTGAATGCCTCG---------------------------------------------------------------------------------------------------------------------------------------------------------------------TGGGAAATCGACTTCTTCGGCCGCATCCGCAGCCTGAAGGACCAGGCGTTGGCGCAGTATCTGTCGACGGCGCAGGCGCGCAAGGCGGCGGAAATCGCTTTGGTCGCGTCGGTGGCGGATCAGTATCTGACGGTGCTGGCCTATGACGATCTGCTGAAGGTCACGCAGGACACACTCAAGACTGCGCAAGAGTCGTATCGCATCACGAAGCTGCAGTACGACACGGGCACGGGTTCCGAACTCGACCTGCGTCAGGCTGAGACGGTCGTGGAACAGGCGAACGCGGACCTGCAGTCGCAGGCGCGTCTGCGCGCACAGGCAGAGAATGCACTCGTCGTCCTGGTCGGCGAGCCGTTGCCGTCGGATCTTCCGGGCGGCCTGGTGCTCAACGATCAGGCTCTGCTGACCGATATTCCGGCGGGTCTGCCGTCGGATCTGCTCACTCGCCGTCCCGACATCATGGAAGCCGAGCAGAATCTGCTGGCGGCGAATGCGAATATCGGCGCGGCGCGCGCTGCGTTCTTCCCGCGCGTGTCGTTGACGGGCAGCTTCGGCACGTTGAGCCCGACGCTCGGCGGACTGTTCAAGCCGGGTTCGGCGGCATGGAGCTTTGCGCCGCAGATTACGCTGCCGATTTTCGAAGGCGGTCAGAACAAGGCGAATCTCGATCTCGCGACCGTGCAGAAGAACATTCAGGTTGCGCAGTACGAGAAGGCGATTCAGACGGCGTTCCGCGAAGTGGCCGACGGGCTCGCCGCGCGCGGCACGTATGACCAGCAGATCAAGGCGCTCGAGCGCAACACCTTTGCGGAGCAACGCCGGCTCGATCTGTCGGACTTGCGTTACCGGAACGGCGTCGACAGCTATCTCGCCGTGCTGACCGCGCAGACCGATTTGTACACGTCC------------------------------------------------------------------------------------------------------------------------------------------CAGCGATCGCTGATCACGGCGCGC---------------------------------------------------------ATGGAGCGTCTGACGAATCTCGTCGATCTGTAC---------------------------------------------------------------------------------------------------------------------------------------------------------------------------------------------------------------------------------------------AAGGCGCTCGGCGGCGGCTGGATCGAA------------------------------------------------------------------------------------------------CGTGCGGGCGAGCAGCCGCGTCCCGCGGATGCGCCCGTCGATTACGGCGCG---------GCCAGCGCGCCC------------------------------------------------------------------------------GTTGCTGCGTCGGCAGCAACGGCAGGC------------------------------------------------------------------------------------------------------------------
>OMP4__GCA_001319905.1
------------------------------------------------------------------------------------------------------------------------------ATGCTTAAATATTCT---------------------------------------------TTGATGGCAGTG------------------------GCCGTC------------GCGCTCGTCGCAGCGGGCTGCACGATGGAGCCGAAGTACCACCAGCCGGCCGCGCCCGTGTCGGGCGCCTTCCCGAGCGAAGGCGTCTACGCGACGCAGCCGGTGTCT------------------------------GGT------------------------------------------------------------GCAGGT------------------------------GCG------CGCTCGGCGAGCGGTCAGGCAGCCGTCGACATCGGCTGGCGCGACTTCTTCGTCGATCAGCGCCTGCAACAGCTGATCGAGATCGCGCTGAAGAACAATCGCGATCTGCGCGTGTCGGTGCTGAACATCGAGGCTTCGCGCGCGCAGTATCAGATCGCGCGCGCGGCGCTGATGCCGACGCTCGACGCGTCCGCGTCACAGTCGAAATCGCGCACGCCGAAAAATCTGTCGTTCCTC------AACCAG------ACGATCTCCAATCAGTATTCGGTCGGTCTGAACGCTTCG---------------------------------------------------------------------------------------------------------------------------------------------------------------------TGGGAAATCGACTTCTTCGGCCGCATCCGCAGCCTGAAGGACCAGGCGTTGGCGCAGTATCTGTCGACGGCGCAGGCGCGCAAGGCGGCGGAGATCGCGCTGGTTGCATCGGTGGCGGATCAGTATCTGACCGTGCTCGCTTATGACGATCTGCTGAAGGTCACGCAGGACACGCTCAAGAACGCGCAAGAGTCGTATCGCATCACGAAGCTGCAGTACGACACGGGTACGGGCTCCGAACTCGATCTGCGTCAGGCTGAGACGGTCGTCGAGCAGGCGAATGCGAATCTGCAGGCGCAAGCGCGTCTGCGGGCACAGTCTGAGAATGCGCTCGTTCTGCTGGTCGGCGAGCCGTTGCCGCCCGATCTTCCGGGCGGTCTCGCGCTCAACGACCAGGACTTGCTGACCGACATTCCCGCCGGTCTGCCGTCGGATCTGCTGACGCGCCGTCCCGACATCGCCGAAGCCGAGCAGAACCTGCTCGCGGCGAACGCGAATATCGGCGCGGCGCGCGCGGCGTTCTTTCCGCGCGTCTCGCTGACGGGCAGCTTCGGCACGCTGAGCCCGACGCTCGGCGGGCTGTTCAAGCCGGGCTCGGCGGCGTGGAGTTTCGCGCCGCAGATCACACTTCCGATTTTCGAAGGCGGCGAGAACAAGGCGAATCTCGATCTCGCAACGGTGCAGAAGAACATCCAGATCGCGCAGTACGAGAAGGCGATCCAGACGGCCTTTCGCGAAGTGGCCGACGGGCTCGCCGCGCGCGGCACATACGACCAGCAGATCAAGGCGCTCGAGCGCAATACGTTTGCAGAACAGCGTCGCCTCGATCTGTCGGACCTGCGCTACAGGAACGGCGTGGACAGCTATCTCGCCGTGCTGACCGCGCAGACCGATCTGTATTCGTCG------------------------------------------------------------------------------------------------------------------------------------------CAGCAGTCGCTCATCACGGCGCGC---------------------------------------------------------ATGCAGCGTCTGACGAACCTCGTCGATCTGTAC---------------------------------------------------------------------------------------------------------------------------------------------------------------------------------------------------------------------------------------------AAGGCGCTGGGCGGCGGATGGATCGAG------------------------------------------------------------------------------------------------CGCGCGGGCGAACAGCCGCGTCCCGCCGACGCACCCGTCGACTATGGCGCA---------GCGAGCGCGCCG------------------------------------------------------------------------------GTTGCTGCTTCGGCAGCGGCGGCTGGC------------------------------------------------------------------------------------------------------------------
>OMP4__GCA_000739835.1
------------------------------------------------------------------------------------------------------------------------------ATGCCTAAATATTCT---------------------------------------------TTGATGGCAGTG------------------------GCCGTC------------GCGCTGGTCGCCGCGGGCTGCACGATGGAGCCGAAGTACCACCAGCCGGCCGCGCCCGTGTCGGGTGCTTTCCCGAGCGACGGCGTCTACGCGACGCAGCCGGCGCCT------------------------------GGC------------------------------------------------------------GCGGGC------------------------------GCG------CGCTCGGCGAGCGGTCAGGCCGCCGTCGACATCGGCTGGCGCGACTTCTTCGCCGATCAGCGCCTGCAACAGTTGATCGAGATCGCGCTGAAGAACAACCGCGATCTGCGCGTGTCGGTGCTGAACATCGAGGCTTCGCGCGCTCAGTATCAGATCGCGCGCGCGGCGCTGATGCCGACGCTCGACGCGTCCGCGTCACAGTCGAAATCGCGTACGCCGAAGGATCTGTCGTTCCTG------GGCCAG------ACGATCTCCAACCAGTATTCGGTTGGCCTGAACGCGTCG---------------------------------------------------------------------------------------------------------------------------------------------------------------------TGGGAAATCGACTTCTTTGGCCGGATTCGCAGCCTGAAGGATCAGGCGCTCGCGGAGTATCTGTCGACGGCGCAGGCGCGCAAGGCGGCGGAGATTACGCTTGTTGCATCGGTGGCGGATCAGTATCTGACGGTGCTGTCCTTTGACGATCTGCTGACAGTCACGGAAAACACGCTCAAGACCGCGCAAGAGTCGTATCGCATCACAAAGCTGCAGTACGACACGGGCACGGGTTCTGAGTTGGATCTGCGTCAGGCTGAGACGGTCGTCGAGCAGGCGAAAGCGGATCTGCAGTCGCAGGCGCGTCTGCGCGCACAGGCTGAGAATGCGCTCGTTCTGCTGGTCGGCGAGCCGTTGCCGCCTGATCTTCCGGGCGGTCTCGCGCTCAACGACCAGGACCTGCTGACCGACATTCCCGCCGGTTTGCCGTCGGATCTGCTGACGCGCCGTCCCGATATCGCCGAAGCCGAGCAGAACCTGCTCGCGGCGAACGCGAATATCGGCGCGGCGCGCGCGGCGTTCTTCCCGCGCGTCTCGCTGACGGGCAGCTTCGGCACGCTGAGCCCGACGCTTGGCGGGTTGTTCAAGCCGGGCTCGGCGGCGTGGAGCTTTGCGCCGCAGATCACGCTGCCGATTTTCGAAGGCGGCCAGAACAAGGCGAACCTCGATCTCGCGACCGTGCAGAAGAACATCCAGATCGCGCAGTACGAGAAGGCGATCCAGACCGCATTCCGCGAAGTCGCGGACGGGCTGGCCGCGCGCGGCACGTACGATCAGCAGATCGCGGCGCTCGAGCGCAACACGTTTGCGGAACAGCGCCGTCTCGATCTGTCGGACCTGCGCTACCGAAACGGCGTCGACAGCTATCTCTCCGTGCTGACCGCGCAGACCGGCCTGTACGACGCG------------------------------------------------------------------------------------------------------------------------------------------CAGCGGTCGCTCATCACGGCACGC---------------------------------------------------------GCGGCGCGCCTGACGAACCTCGTCGATCTGTAC---------------------------------------------------------------------------------------------------------------------------------------------------------------------------------------------------------------------------------------------AAGGCACTCGGCGGCGGATGGATCGAG------------------------------------------------------------------------------------------------CATGCGGGCGAACAGCCGCGTCCCGCCGACGCACCCGTCGACTACGGCGCA---------GCGAGCGCGCCC------------------------------------------------------------------------------GTTGCCGCTTCGGCGGCGACGGCAGGC------------------------------------------------------------------------------------------------------------------
>OMP4__GCA_000522545.2
------------------------------------------------------------------------------------------------------------------------------ATGCCTAAATATTCT---------------------------------------------TTGATGGCAGTG------------------------GCCGTC------------GCGCTGGTCGCCGCGGGCTGCACGATGGAGCCGAAGTACCACCAGCCGGCCGCGCCCGTGTCGGGCGCCTTCCCGAGCGACGGCGTCTACGCGACGCAGCCGGTTGCT------------------------------GGT------------------------------------------------------------GCAGGC------------------------------GCG------CGCTCGGCGAGCGGTCAGGCAGCCGTCGACATCGGCTGGCGCGACTTCTTCGTCGATCACCGCCTGCAACAGCTGATCGAGATCGCGCTGAAGAACAACCGCGATCTGCGCGTGTCGGTGCTGAACATCGAGGCTTCGCGCGCGCAGTATCAGATCGTGCGCGCGGCGCTGATGCCGACGCTCGACGCGTCCGCGTCACAGTCGAAATCGCGCACGCCGAAAAATCTGTCGTTCCTC------AACCAG------ACGATCTCCAATCAGTATTCGGTCGGTCTGAACGCTTCG---------------------------------------------------------------------------------------------------------------------------------------------------------------------TGGGAAATCGACTTCTTCGGCCGCATCCGCAGCCTGAAGGACCAGGCGTTGGCGCAGTATCTGTCGACGGCTCAGGCGCGCAAGGCGGCAGAGATCGCGCTGGTTGCGTCGGTGGCGGATCAGTATCTGACGGTGCTGTCCTTTGACGATCTGCTGACAGTCACGGAGAACACGCTCAAGACCGCGCAAGAGTCGTATCGCATCACAAAGCTGCAGTACGACACGGGCACGGGTTCTGAGTTGGACCTGCGTCAGGCTGAGACGGTCGTCGAACAGGCGAAAGCGGATCTGCAGTCGCAGGCGCGTCTGCGCGCACAGGCTGAGAATGCCCTTGTTTTGCTGGTCGGCGAGCCGTTGCCGCCTGATCTTCCGGGCGGTCTCGCGCTCAACGACCAGGATCTCCTGACCGACATTCCCGCAGGATTGCCGTCGGATCTGCTGACGCGCCGTCCCGACATCGCCGAAGCCGAGCAGAACCTGCTCGCGGCGAACGCGAATATCGGCGCGGCGCGCGCGGCGTTCTTCCCGCGCGTTTCGCTGACGGGCAGCTTCGGCACGCTGAGCCCGACGCTCGGCGGGTTGTTCAAGCCGGGCTCGGCGGCGTGGAGTTTCGCGCCGCAGATCACGCTGCCGATTTTCGAAGGCGGCCAGAACAAGGCGAACCTCGATCTCGCGACCGTGCAGAAGAACATCCAGATCGCGCAGTACGAGAAGGCGATCCAGACGGCGTTCCGCGAAGTGGCCGACGGGCTGGCCGCGCGCGGCACGTATGATCAGCAGATCGCGGCGCTCGAGCGCAACACGTTTGCGGAACAGCGCCGTCTCGATCTGTCGGACCTGCGCTACCGGAACGGCGTCGACAGCTATCTCGCCGTGCTGACCGCACAGACCGGTCTGTACGACGCG------------------------------------------------------------------------------------------------------------------------------------------CAGCGGTCGCTCATCACGGCACGC---------------------------------------------------------ACGGCGCGTCTGACGAACCTCGTCGATCTGTAC---------------------------------------------------------------------------------------------------------------------------------------------------------------------------------------------------------------------------------------------AAGGCGCTGGGTGGCGGATGGATCGAG------------------------------------------------------------------------------------------------CGCGCGGGCGAACAGCCGCGTCCCGCCGATGCACCCGTCGACTACGGCGCG---------GCGAGCGCGCCG------------------------------------------------------------------------------GTTGCTGCTTCGGCAGCGGCGGCAGGC------------------------------------------------------------------------------------------------------------------
>OMP4__GCA_000265115.1
---------------------------------------------------------------------------------------------------------------------------------------------------------------------------------------------ATGGCAGTG------------------------GCCGTC------------GCGCTGGTCGCCGCGGGCTGCACGATGGAGCCGAAGTACCACCAGCCGGCCGCGCCCGTGTCGGGCGCCTTCCCGAGCGACGGCGTCTACGCGACGCAGCCGGTTCCC------------------------------GGC------------------------------------------------------------GCGGGT------------------------------GCG------CGCTCGGCGAGCGGACAGGCGGCCGTCGACATCGGCTGGCGCGATTTCTTCGTCGATCAGCGCCTGCAACAGTTGATCGAGATCGCGCTGAAGAACAACCGCGATCTGCGCGTATCGGTGCTGAACATCGAGGCCTCGCGCGCGCAGTATCAGATCGTGCGCGCGGCGCTGATGCCGACGCTCGACGCGTCCGCGTCACAGTCGAAATCGCGCACGCCGAAGGACCTGTCGTTCCTC------AACCAG------ACGATCTCCAACCAGTATTCGGTTGGCCTGAACGCTTCG---------------------------------------------------------------------------------------------------------------------------------------------------------------------TGGGAAATCGACTTCTTCGGCCGCATCCGCAGCCTGAAGGACCAGGCGTTGGCGCAGTATCTGTCGACGGCGCAGGCGCGCAAGGCGGCGGAGATTGCGCTGGTTGCGTCGGTGGCGGATCAGTATCTGAACGTGCTGGCCTTTGACGATCTGCTGACAGTCACGGAGAACACGCTCAAGACCGCGCAAGAGTCGTATCGCATCACAAAGCTGCAGTACGACACGGGCACGGGTTCTGAGTTGGATCTGCGTCAGGCTGAGACGGTCGTCGAGCAGGCGAAAGCGGATCTGCAGTCGCAGGTGCGTCTGCGCGCACAGGCTGAGAATGCGCTGGTCCTGCTGGTCGGCGAGCCGTTGCCGCGCGATCTTCCGGGCGGTCTCGCGCTCAACGACCAGGACCTGCTGACCGACATCCCCGCCGGTTTGCCGTCGGATCTGCTGACGCGCCGTCCCGATATCGCCGAAGCCGAGCAGAACCTGCTCGCGGCGAACGCGAATATCGGCGCGGCGCGCGCGGCGTTCTTCCCGCGCGTCTCGCTGACGGGCAGCTTCGGCACGCTGAGCCCGACGCTTGGCGGGTTGTTCAAGCCGGGCTCGGCGGCGTGGAGCTTTGCGCCGCAGATCACGCTGCCGATTTTCGAAGGCGGCGCGAACAAGGCGAACCTCGATCTCGCAACGGTACAGAAGAACATCCAGATCGCGCAGTACGAGAAGGCGATCCAGACCGCATTCCGCGAAGTCGCGGACGGGTTGGCCGCGCGCGGCACGTACGATCAGCAGATCGCGGCGCTCGAGCGCAACACGTTTGCGGAACAGCGCCGTCTCGATCTGTCGGACCTGCGCTACCGAAACGGCGTCGACAGCTATCTCGCCGTGCTGACCGCGCAGACCGGCCTGTACGACGCG------------------------------------------------------------------------------------------------------------------------------------------CAGCGGTCGCTCATCACGGCACGC---------------------------------------------------------ACGGCGCGCCTGACGAACCTCGTCGATCTGTAC---------------------------------------------------------------------------------------------------------------------------------------------------------------------------------------------------------------------------------------------AAGGCGCTGGGCGGCGGATGGATCGAA------------------------------------------------------------------------------------------------CGCGCGGGCGAACAGCCGCGTCCCGCCGACGCACCCGTCGACTACGGCGCA---------GCGAGCGCGCCC------------------------------------------------------------------------------GTTGCCGCTTCGGCGGCGACGGCAGGC------------------------------------------------------------------------------------------------------------------
>OMP4__GCA_000281995.2
------------------------------------------------------------------------------------------------------------------------------ATGCCTAAATATTCT---------------------------------------------TTGATGGCAGTG------------------------GCCGTC------------GCGCTGGTCGCCGCGGGCTGCACGATGGAGCCGAAGTACCACCAGCCGGCCGCGCCCGTGTCGGGCGCCTTCCCGAGCGACGGCGTCTACGCGACGCAGCCGGTTCCC------------------------------GGC------------------------------------------------------------GCGGGT------------------------------GCG------CGCTCGGCGAGCGGACAGGCGGCCGTCGACATCGGCTGGCGCGATTTCTTCGTCGATCAGCGCCTGCAACAGTTGATCGAGATCGCGCTGAAGAACAACCGCGATCTGCGCGTATCGGTGCTGAACATCGAGGCCTCGCGCGCGCAGTATCAGATCGTGCGCGCGGCGCTGATGCCGACGCTCGACGCGTCCGCGTCACAGTCGAAATCGCGCACGCCGAAGGACCTGTCGTTCCTC------AACCAG------ACGATCTCCAACCAGTATTCGGTTGGCCTGAACGCTTCG---------------------------------------------------------------------------------------------------------------------------------------------------------------------TGGGAAATCGACTTCTTCGGCCGCATCCGCAGCCTGAAGGACCAGGCGTTGGCGCAGTATCTGTCGACGGCGCAGGCGCGCAAGGCGGCGGAGATTGCGCTGGTTGCGTCGGTGGCGGATCAGTATCTGAACGTGCTGGCCTTTGACGATCTGCTGACAGTCACGGAGAACACGCTCAAGACCGCGCAAGAGTCGTATCGCATCACAAAGCTGCAGTACGACACGGGCACGGGTTCTGAGTTGGATCTGCGTCAGGCTGAGACGGTCGTCGAGCAGGCGAAAGCGGATCTGCAGTCGCAGGTGCGTCTGCGCGCACAGGCTGAGAATGCGCTGGTCCTGCTGGTCGGCGAGCCGTTGCCGCGCGATCTTCCGGGCGGTCTCGCGCTCAACGACCAGGACCTGCTGACCGACATCCCCGCCGGTTTGCCGTCGGATCTGCTGACGCGCCGTCCCGATATCGCCGAAGCCGAGCAGAACCTGCTCGCGGCGAACGCGAATATCGGCGCGGCGCGCGCGGCGTTCTTCCCGCGCGTCTCGCTGACGGGCAGCTTCGGCACGCTGAGCCCGACGCTTGGCGGGTTGTTCAAGCCGGGCTCGGCGGCGTGGAGCTTTGCGCCGCAGATCACGCTGCCGATTTTCGAAGGCGGCGCGAACAAGGCGAACCTCGATCTCGCAACGGTACAGAAGAACATCCAGATCGCGCAGTACGAGAAGGCGATCCAGACCGCATTCCGCGAAGTCGCGGACGGGTTGGCCGCGCGCGGCACGTACGATCAGCAGATCGCGGCGCTCGAGCGCAACACGTTTGCGGAACAGCGCCGTCTCGATCTGTCGGACCTGCGCTACCGAAACGGCGTCGACAGCTATCTCGCCGTGCTGACCGCGCAGACCGGCCTGTACGACGCG------------------------------------------------------------------------------------------------------------------------------------------CAGCGGTCGCTCATCACGGCACGC---------------------------------------------------------ACGGCGCGCCTGACGAACCTCGTCGATCTGTAC---------------------------------------------------------------------------------------------------------------------------------------------------------------------------------------------------------------------------------------------AAGGCGCTGGGCGGCGGATGGATCGAA------------------------------------------------------------------------------------------------CGCGCGGGCGAACAGCCGCGTCCCGCCGACGCACCCGTCGACTACGGCGCA---------GCGAGCGCGCCC------------------------------------------------------------------------------GTTGCCGCTTCGGCGGCGACGGCAGGC------------------------------------------------------------------------------------------------------------------
>OMP4__GCA_000739735.1
------------------------------------------------------------------------------------------------------------------------------ATGCAAAAACATTCT---------------------------------------------CTGATTGCAGTG------------------------GCGGTT------------GCGTTGTTCGCCGCGGGTTGCACGATGGCGCCGCGGTACCAGCGCCCCGATGCGCCCGTGACGGCAACCTTCCCGACCGGTGGCGTGTACGACACGCAGCCGGGCGCG------------------------------ACC---------------------------------------------------------AAGCCGGGCGCGCCCGATTCTGGTTCCACCAGC------GCG------CGCAGCGCCAGCGGCCAGGCGGCCGCCGACATCGGCTGGCGAGATTTCTTCGTCGATCCGCGCATGCAGCGGCTGATCGAAATCGCGCTGAAGAACAATCGCGATCTGCGCGTGTCGGTGTTGAACATGCAGGCGTCGCAGGCGCAGTACCGGATCGTGCGCGCCGGTCTGTTCCCGACGCTTGACGCGGCGGCTTCCGGCACCCGTTCGCGCACGCCGCGCGACCTGTCGTTCACC------GACCAG------CTGATTACGTCGTCGTATTCGGTGGGTCTGAACGCGTCG---------------------------------------------------------------------------------------------------------------------------------------------------------------------TGGGAAATCGACTTCTTCGGGCGCATCCAAAGCCTGAAGGATCAGGCGTTGGCGACCTACCTGGGCACGGCTCAGGCGCGCAAGGCGGCGGAAATCGCGCTCGTCTCGCAAGTGGCTAACCAGTACCTGACGGTGCTCGAACTGGACGATCTGCTGAAGGTCACACAGAACACGCTGAAGACGGCGGACGAGTCGTACCGGATCAACAAGGTTCAGTTCGATACCGGTACGGGTTCGGAACTCGATCTGCGGCAGGCGCAAACGGTGGTCGAGGTGGCGAAGGCGAATCTGCAGGCGCAGATGCGTCTGCGGGCGCAGGCTGAAAACGCGCTGGTGCTGCTGCTCGGCGAGTCGATCCCCGCCGATCTGCCGCCGGGATTGACGTTGGACAACCAGAATCTGCTGACGGATATTCCGGCTGGGCTGCCGTCCGATCTGCTGACGCGTCGTCCGGACATCATGGAGGCCGAGGAGAATCTGTTGGCGGCCAACGCGAATATCGGCGCGGCGCGCGCGGCGTTCTTCCCGCAAGTCACGCTGACCGGCAGCGTCGGCACGCTGAGCCCGACACTGGGCGGGCTGTTCAAGGCGGGTTCGGCGGCATGGAGTTTTGCGCCGTCGATTACGGTGCCGATCTTCCAGGGCGGCGAGCTCAAGGCCAGCCTCGACGTCGCCAACATCCAGAAGAACGTCCAGATCGCCACGTATGAAAAGGCGATCCAGACGGCCTTCCGCGAAGTGGCGGACGCACTGGCGGCGCGCGGCACCTACGACCAGCAGATTGAAGCGCTGGAGCGCGATACGTCGGCTGAACAACGCCGGCTGGATCTGTCGAACCTGCGATATGCGAACGGTGTCGACGGCTATCTGGCGGTGCTGACCGCACAGACCGCGCTGTACCAGTCG------------------------------------------------------------------------------------------------------------------------------------------CAGCAGTCGCTCGTGACCGCGCGC---------------------------------------------------------ATGGAACGCCTGCAGAATCTGGTCACGCTGTAT---------------------------------------------------------------------------------------------------------------------------------------------------------------------------------------------------------------------------------------------CAGTCGCTCGGCGGCGGCTGGATCGAG------------------------------------------------------------------------------------------------CATACCGGCGAGCAGCCGCGTCCGGCCGATGCGCCGGTCGACTACGGCGCG---------GCCAGTGCGCCG------------------------------------------------------------------------------GTGGCGGCTTCGGCGCCGAGCGCGGGT------------------------------------------------------------------------------------------------------------------
>OMP4__GCA_000473465.1
------------------------------------------------------------------------------------------------------------------------------ATGCAAAAACACTCT---------------------------------------------TTGATTGCAGTG------------------------GCCGTC------------GCGCTGCTCGTCGCGGGTTGCACGCTGGCACCGCACTACGAGCGGCCCGCCGCGCCCGTGACGGCGACTTTCCCGACGGGCGGCGTCTACGACCAACAGCCGGGCACA------------------------------CAT---------------------------------------------------------------GGC------------------------------GCG------CGCAGCGCAACCGGCCACGCCGCCGCCGACATCGGCTGGCGCGATTTCTTCGTCGATCCGCGTCTGCAGCAGCTGATCGAAATCGCGCTGAAGAACAACCGCGATCTGCGTGTGTCGGTGCTGAACATGCAGGCGTCGGCGGCGCAGTACCGGATCGTGCGCGCGGGCCTGTTCCCGACGCTCGACGCCGCAGCTTCGCAGAGCCGGCAGCGCACGCCGCGCGATCTGCTGGCGTCGCCCAACGCCCCG------ACGATTTCCAACACGTACTCGGTGGGCTTGAACGCGTCG---------------------------------------------------------------------------------------------------------------------------------------------------------------------TGGGAAATCGACTTCTTCGGGCGCGTGCAGAGCCTGAAAGATCAGGCATTGGCCACGTACCTCGGTACCGCGCAGGCGCGCAAGGCGGCGGAAATCTCGCTGGTGACCCAGGTGGCGAACCAGTACATGACGGTGCTCGAACTGGACGATCTGCTGAAGGTCACGCAGAACACGCTCAAGACGGCGCAGGAGTCGTACCGGATCACCAAACTGCAGTTCGACAACGGTACGGGTTCGGAACTGGATCTGCGCCAGGCGGAAACGGTCGTCGAGACCGCGAACGCCAACCTGCAGGCGCAGGCGCGTTTGCGGGCCCAGGCTGACAATGCGTTGGTGCTGCTGATCGGCGAGCCGTTGCCGGCTGATCTGGCGAGCGGCCTGCCGCTGAACGACCAGAACCTGCTCACGGATATTCCGGCGGGTCTGCCGTCCGATTTGCTGACGCGTCGTCCCGACATCATGGAAGCCGAGGAGAATCTGCTCGCGGCCAACGCGAACATCGGCGCGGCGCGCGCGGCGTTCTTCCCGAGGGTCACGCTGACCGGCAGCGTCGGCACGCTGAGCCCGACGCTCGGCGGTCTGTTCAAGCCGGGTTCGGCGGCCTGGAGCTTTGCGCCGTCCATCACGCTGCCGATCTTCGAGGGCGGGCAGAACATGGCCAACCTCAATCTCGCCGACATCGAGAAGAACGTGCAGATCGCCACGTATGAAAAGGCGATCCAGACGGCCTTCCGCGAAGTGGCGGATGGACTGGCCGCGCGCGGCACGTACGATGAACAGATCGCGGCGCTCGAGCGCGAGGTCGCGGCCGAGCAGCGGCGGCTGGACCTGTCGACCCTCCGTTACACGAACGGTGTCGACAGCTATCTGTCGGTGCTGACCGCGCAGACCTCGCTGTACGCGGCT------------------------------------------------------------------------------------------------------------------------------------------CAGCAGCAACTGGTTACCGCGCGC---------------------------------------------------------ATGGAGCGCCTGCAGAACCTGGTCACGCTATAC---------------------------------------------------------------------------------------------------------------------------------------------------------------------------------------------------------------------------------------------CAGGCGCTCGGCGGCGGCTGGGTCGAG------------------------------------------------------------------------------------------------CACACCGGCGATCAGCAGCGTCCCGCCGACGCGCCGGTCGACTACGGTGCG---------GCGAGCGCGCCG------------------------------------------------------------------------------GTCGCGGCTTCGGCGGCAACGGCAGGT------------------------------------------------------------------------------------------------------------------
>OMP4__GCA_000173575.1
------------------------------------------------------------------------------------------------------------------------------ATGCAAAAACATTCT---------------------------------------------TTGATTGCAGTG------------------------GCGGTT------------GCGTTGCTCGCTGCGGGTTGCACGTTGGCGCCGCATTACGAGCGGCCCGCCGCGCCCGTGACGGCGACCTTCCCGACTGGCGGCGTGTACGACCAGCAGCCGGGTGCG------------------------------ACC---------------------------------------------------------------GGC------------------------------GGG------CGCAGCGCGAGCGGGCAGGCTGCCGCCGACATCGGCTGGCGCAACTTCTTCGTCGATCCGCGTCTGCAGCAGCTGATCGAAATCGCGCTGAAGAACAACCGCGATCTGCGTGTGTCGGTGCTGAACATGCAGGCGTCGGCGGCGCAGTACCGCATCGTGCGCGCGGGTCTGTTCCCGACGCTCAACGCCGCGGCTTCGCAAAGCAGATCGCGCACGCCGAAAGACCTGACTGCCACC------GGCATC------ACGATTACCAACACGTACTCGGTCGGTCTGAACGCGTCG---------------------------------------------------------------------------------------------------------------------------------------------------------------------TGGGAAATCGACTTCTTCGGGCGCGTGCAGAGCCTGAAGGACCAGGCGTTGGCGACTTACCTCGGCACCGCGCAGGCGCGCAAGGCCGCGGAGATTTCGCTGGTCTCGCAGGTGGCGAACCAGTACATGACGGTGCTCGAACTGGACGATCTGCTGAAGGTCACGCAGAACACGCTGGTTACGGCGCAGGAGTCGTATCGGATCACCAAACTGCAGTTCGACAACGGCACGGGTTCGGAACTCGATCTGCGCCAGTCGCAAACGGTCGTCGAGACCGCGAGCGCGAACCTGCAGTCGCAGATGCGTTTGCGGGCTCAGGCCGATAACGCGCTGGTGCTGCTGATCGGCGAGCCGTTGCCGGCGGATCTGTCGCCAGGCCTGCCGCTGAGCGACCAGAGTCTGCTCACGGATATTCCGGCGGGCCTGCCGTCCGATCTGCTGACGCGTCGTCCGGACATCATGGAAGCCGAGGAGAATCTGCTCGCGGCCAACGCGAACATCGGCGCGGCGCGCGCCGCGTTCTTCCCGAAGGTCACGCTGACGGGCAGCGCCGGTACGTTGAGTCCCACGCTCGGCGGCCTGTTCAAGCCGGGCTCGGCGGCATGGAGTTTCGCGCCGTCGATCACGCTGCCGATCTTCGAGGGCGGGCAGAACATCGCCAACCTGAATCTCGCCAACATCGAGAAGAACGTGCAGATCGCCACGTATGAAAAGGCGATCCAGACGGCCTTCCGTGAAGTGGCGGACGGACTGGCCGCGCGCGGCACCTACGACGAGCAAATCGCGGCGCTCGAGCGGGATGTCGCGGCCGAGCAGCGCCGGCTGGATCTGTCGACGCTCCGTTATAAGAACGGTGTCGACAGCTATCTGTCGGTGCTGACCGCGCAGACTGCGCTGTACGTGGCT------------------------------------------------------------------------------------------------------------------------------------------CAGCAGGCGCTGGTGACCGCGCGC---------------------------------------------------------ATGGAGCGTCTGCAGAACCTGGTCACGCTGTAT---------------------------------------------------------------------------------------------------------------------------------------------------------------------------------------------------------------------------------------------CAGGCGCTCGGCGGCGGCTGGATCGAG------------------------------------------------------------------------------------------------CACAACGGCGACCAGCCGCGTCCCGCCGACGCGCCGGTCGACTACGGTGCG---------GCGAGCGCGCCG------------------------------------------------------------------------------GTCGCGGCATCGGCGGCGACCGCGGGG------------------------------------------------------------------------------------------------------------------
>OMP4__GCA_000372945.1
------------------------------------------------------------------------------------------------------------------------------ATGCAAAAACACTCT---------------------------------------------TTGATTGCAGTA------------------------GCGGTC------------GCGCTGCTCGCCACGGGTTGCACGCTGGCACCGCACTACCAGCGGCCCGCGGCGCCCGTGACGGCGACCTTCCCGACCGGCGGCGTGTACGACCAGCAGCCGGGCGCG------------------------------CAG---------------------------------------------------------------GGC------------------------------GCG------CGCAGCGCGAACGGCCAGGCCGCCGCGGACATCGGCTGGCGCGACTTCTTCGTCGATCCGCGTCTGCAGCAGCTGATCGGAATCGCGCTGAAGAACAACCGTGATCTGCGTGTGTCGGTGCTGAACATGCAGGCGTCGGCGGCGCAGTACCGTATCGTGCGCGCGGGCCTGTTCCCGACACTCGACGCCGCGGCTTCGCAAAGCAAGTCGCGCACGCCGAAGGACCTGACTTTCACC------GGCGTG------ACGATCTCCAACACGTATTCGGTGGGCTTGAACGCGTCG---------------------------------------------------------------------------------------------------------------------------------------------------------------------TGGGAAATCGACTTCTTCGGGCGCGTGCAGAGCCTGAAGGATCAGGCGTTGGCCACGTACCTCGGCACCGCGCAGGCGCGCAAGGCGGCGGAAATCGCGCTGGTGTCGCAGGTGGCGAACCAGTACATGACGGTGCTCGAACTGGACGATCTGCTGAAGGTCACGCAGAACACGTTGAAGACGGCGCAGGAGTCGTATCGGATCACCAAGCTGCAGTTCGATAACGGCACCGGTTCGGAACTCGATCTGCGCCAGGCGGAAACGGTCGTCGAGACCGCGAGCGCGGACCTGCAGACGCAGACGCGTTTGCGGGCCCAGGCTGACAACGCGCTGGTGCTGCTGATCGGCGAGCCGTTGCCGGCTGATCTGCCGGGCGGCCTGCCGCTGAACGACCAGAGCCTGCTCACGGATATTCCGGCGGGCCTGCCGTCCGATCTGCTGACGCGTCGTCCCGACATCATCGAGGCCGAGGAGAATCTGCTCGCGGCCAACGCGAACATCGGCGCGGCGCGCGCGGCGTTCTTCCCGAAGGTCACGCTGACCGGCAGCGCCGGCACGCTGAGCCCGACGCTCGGCGGGCTGTTCAAGCCGGGTTCGGCGGCGTGGAGCTTCGCGCCGTCGATCACGCTGCCGATCTTCGAGGGCGGTCAGAACATGGCCAACCTCGATCTCGCCAACATCGAGAAGAACGTGCAGATCGCCACGTATGAAAAGGCGATCCAGACGGCCTTCCGCGAAGTGGCGGACGGACTGGCCGCGCGCGGCACGTACGACGAGCAGATCGCGGCGCTCGAGCGGGATGTCGCGGCCGAGCAGCGCCGGCTGGATCTGTCGACTCTCCGTTATACGAACGGTGTCGACAGCTATCTTTCGGTGCTGACCGCGCAGACCTCGTTGTACGTGGCT------------------------------------------------------------------------------------------------------------------------------------------CAGCAGGCGCTGGTCACCGCGCGC---------------------------------------------------------ATGGAACGTCTGCAGAACCTGGTCACGCTGTAC---------------------------------------------------------------------------------------------------------------------------------------------------------------------------------------------------------------------------------------------CAGGCGCTCGGCGGAGGCTGGATCGAG------------------------------------------------------------------------------------------------CACAACGGCGACCAGCCGCGTCCCGCCGACGCGCCGGTCGACTACGGTGCG---------GCGAGCGCACCG------------------------------------------------------------------------------GTCGCGGCTTCGGCGGCGACGGCAGGG------------------------------------------------------------------------------------------------------------------
>OMP4__GCA_000092885.1
------------------------------------------------------------------------------------------------------------------------------ATGCAAAAACACTCT---------------------------------------------TTGATTGCAGTG------------------------GCGGTC------------GCGCTGCTCGCCACGGGTTGCACGCTGGCGCCGCACTACCAGCGGCCCGCGGCGCCCGTAACGGCGACCTTCCCGACCGGCGGCGTGTACGACCAGCAGCCGGGCGCG------------------------------CAG---------------------------------------------------------------GGC------------------------------GAG------CGCAGCGCGAACGGCCAGGCCGCCGCCGACATCGGCTGGCGCAATTTCTTCGTCGATCCGCGTCTGCAGCAGCTGATCGAGATCGCGCTGAAGAACAACCGCGATCTGCGGGTGTCGGTGCTGAACATGCAGGCGTCGGCGGCGCAGTACCGCATCGTGCGCGCGGGTCTGTTCCCGACGCTCGACGCCGCGGCCTCGCAAAGCAGGTCGCGCACGCCGAAGGACCTGACGTTCACC------GGCGTG------ACGATCTCCAACACGTATTCGGTGGGCTTGAACGCGTCG---------------------------------------------------------------------------------------------------------------------------------------------------------------------TGGGAAATCGACTTCTTCGGGCGCGTGCAGAGTCTGAAGGATCAAGCCTTGGCCACGTATCTCGGCACCGCGCAGGCGCGCAAGGCCGCGGAAATCGCGCTGGTGGCGCAGGTGGCCAACCAGTACATGACGGTGCTCGAACTGGACGATTTGCTGAAGGTCACGCAGAACACGCTGAAGACGGCACAGGAGTCGTTTCGGATCACCAAGCTGCAGTTCGACAACGGCACCGGTTCGGAACTCGATCTGCGCCAGGCGCAAACGGTCGTCGAGACCGCGAGCGCGGACCTGCAGACGCAGACGCGGTTGCGGGCCCAGGCTGACAACGCGCTGGTGCTGCTGATCGGCGAACCGTTGCCGGCTGACCTGCCGACGGGCCTGCCGCTGAACGACCAGAGCCTGCTCACGGATATTCCGGCGGGCCTGCCGTCCGATCTGCTGACGCGCCGTCCCGACATCATGGAGGCCGAAGAGAATCTGCTCGCGGCCAACGCTAACATCGGCGCGGCGCGCGCCGCGTTCTTCCCGAGGGTCACGCTGACCGGCAGCGCCGGCACGCTGAGCCCGACGCTCGGCGGGCTGTTCAAGCCGGGTTCGGCGGCGTGGAGCTTCGCGCCGTCGATCACGCTGCCGATCTTCGAGGGCGGTCAGAACATGGCCAATCTCGATCTCGCCAACATCGAGAAGAACGTGCAGATCGCCACGTATGAAAAGGCGATCCAGACGGCCTTCCGCGAAGTGGCGGACGGACTGGCCGCGCGCGGCACTTATGACGAGCAGATCGCGGCGCTCGAGCGGGACGTCGCGGCCGAGCAGCGCCGGCTGGATCTGTCGACGCTCCGTTATACGAACGGCGTCGACAGCTACCTGGCGGTGCTGACCGCGCAGACCTCGTTGTACGTGGCG------------------------------------------------------------------------------------------------------------------------------------------CAGCAGGCGCTGGTCACCGCGCGC---------------------------------------------------------ATGGGACGTCTGCAGAATCTGGTCACGCTGTAC---------------------------------------------------------------------------------------------------------------------------------------------------------------------------------------------------------------------------------------------CAGGCGCTCGGCGGCGGCTGGATCGAG------------------------------------------------------------------------------------------------CACAACGGCGACCAGCCGCGTCCCGCCGACGCGCCGGTCGACTACGGTGCG---------GCAAGCGCACCG---------------------------------------GTCGCG---------------------------------GCTTCGGCGGCGACGGCAGGGGCAGGG------------------------------------------------------------------------------------------------------------------
>OMP4__GCA_000372985.1
------------------------------------------------------------------------------------------------------------------------------ATGCAAAAACACTCT---------------------------------------------TTGATTGCAGTG------------------------GCGGTC------------GCGCTGCTCGCCACGGGTTGCACGCTGGCGCCGCACTACCAGCGGCCCGCCGCGCCCGTAACGGCGACCTTCCCGACCGGCGGCGTGTACGACCAGCAGCCGGGCGCG------------------------------CAG---------------------------------------------------------------GGC------------------------------GAG------CGCAGCGCGAACGGCCAGGCCGCCGCCGACATCGGCTGGCGCAATTTCTTCGTCGATCCGCGTCTGCAGCAGCTGATCGAGATCGCGCTGAAGAACAACCGCGATCTGCGGGTGTCGGTGCTGAACATGCAGGCGTCGGCGGCGCAGTACCGCATCGTGCGCGCGGGTCTGTTCCCGACGCTCGACGCCGCGGCCTCGCAAAGCAGGTCGCGCACGCCGAAGGACCTGACGTTCACC------GGCGTG------ACGATCTCCAACACGTATTCGGTGGGCTTGAACGCGTCG---------------------------------------------------------------------------------------------------------------------------------------------------------------------TGGGAAATCGACTTCTTCGGGCGCGTGCAGAGTCTGAAGGACCAGGCGTTGGCCACGTATCTCGGCACCGCGCAGGCGCGCAAGGCCGCCGAAATCGCGCTGGTGGCGCAGGTGGCCAACCAGTACATGACGGTGCTCGAACTGGACGATCTGCTGAAGGTCACGCAGAACACGCTGAAGACGGCACAGGAGTCGTTTCGGATCACCAAGCTGCAGTTCGACAACGGCACCGGTTCGGAACTCGATCTGCGCCAGGCGCAAACGGTCGTCGAGACCGCGAGCGCGGACCTGCAGACGCAGACGCGGTTGCGGGCCCAGGCTGACAACGCGCTGGTGCTGCTGATCGGCGAACCGTTGCCGGCTGACCTGCCGACGGGCCTGCCGCTGAACGACCAGAGCCTGCTCACGGATATCCCGGCGGGCCTGCCGTCCGATCTGCTGACGCGCCGTCCCGACATCATGGAGGCCGAAGAGAATCTGCTCGCGGCCAACGCGAACATCGGCGCGGCGCGCGCCGCGTTCTTCCCGAGGGTCACGCTGACCGGCAGCGCCGGCACGCTGAGCCCGACGCTCGGCGGGCTGTTCAAGCCGGGTTCGGCGGCGTGGAGCTTCGCGCCGTCGATCACGCTGCCGATCTTCGAGGGCGGTCAGAACATGGCCAACCTCGATCTCGCCAACATTGAGAAGAACGTGCAGATCGCCACGTATGAAAAGGCGATCCAGACGGCCTTCCGTGAAGTGGCGGACGGACTGGCCGCGCGCGGCACGTACGACGAGCAGATCGCGGCACTCGAGCGGGACGTCGCGGCCGAGCAGCGCCGGCTGGATCTGTCGACGCTCCGTTATACGAACGGTGTCGACAGCTATCTGTCGGTGCTGACTGCACAGACCGCGCTGTATGCGGCT------------------------------------------------------------------------------------------------------------------------------------------CAACAGCGACTGGTCACCGCGCGC---------------------------------------------------------ATGGAGCGTCTGCAGAACCTGGTCACGCTGTAC---------------------------------------------------------------------------------------------------------------------------------------------------------------------------------------------------------------------------------------------CAGGCGCTCGGCGGCGGCTGGATCGAG------------------------------------------------------------------------------------------------CACAACGGCGAGCAGCCGCGTCCCGCCGACGCGCCGGTCGACTACGGTGCG---------GCGAGCGCACCG------------------------------------------------------------------------------GTCGCGGCTTCGGCGGCGACGGCAGGG------------------------------------------------------------------------------------------------------------------
>OMP4__GCA_000745015.1
------------------------------------------------------------------------------------------------------------------------------ATGCAAAAACACTCT---------------------------------------------TTGATTGCAGTG------------------------GCGGTT------------GCGTTGTTCGCCGCGGGTTGCACGATGGCGCCGCATTACCAGCGTCCGGCGGAACCCGTGACGTCGACGTTCCCGACCGGCGGCGTGTACGACACGCAACCGGGCGCG------------------------------ACC------------------------------CAGCCGGGGGCCGAAACGGGCCAGCAAAAACCCGGCGCGACGGCTGCC------------------GCG------CGTAGCGCGAACGGTGTGGCCGCGGCCGATATCGGCTGGCGCGAATTCTTCGTCGATCCGCGCATGCAGCGGCTGATCGAGATCGCGCTGAAGAACAACCGCGATCTGCGTGTGTCGGTGCTGAACATGCAGGTGTCGCAGGCGCAGTACCGGATCGTTCGTGCCGGTCTGTTCCCGACGCTCAATGCCGCGGCTTCGCAAACCAAATCGCGTACGCCGACGGACCTGGCGTTCGGC------GGTCAG------AACATTTCCAACTCGTACTCGGTCGGTCTGAACGCGTCT---------------------------------------------------------------------------------------------------------------------------------------------------------------------TGGGAAATCGACTTCTTCGGGCGGATTCAAAGTCTGAGGGATCAGGCGTTGGCAACCTACCTGGGCACGGCGCAGGCACGCAAGGCGGCGGAAATCGCGCTGGTCTCGCAGGTGGCGAATCAGTATCTGACGGTGCTCGAACTGGACGATCTGCTGAAGGTCACGCAAGACACGCTGAAGACCGCGCAGGAGTCGTATCGGATCACCAGGCTGCAGTTCGACAACGGCACGGGTTCCGAACTGGATCTGCGCCAGGCGCAAACAGTGGTCGAGACGGCCAACGCCAACCTGCAGGCGCAGGAGCGTTTGCGGGCACAGGGCGAGAATGCGCTGGTGCTGCTGCTAGGCGAGCCGCTGCCGGCTGATCTGCCGCCGGGTCTGACGCTGGACGACCAGAATCTCCTCACGGATATTCCGGCCGGTCTGCCGTCCGATCTGCTCACGCGTCGTCCGGACATCATGGAGGCCGAGGAGAACCTGCTCGCGGCCAACGCGAATATCGGCGCGGCGCGCGCGGCGTTCTTCCCGAAGGTCTCGCTGACCGGCAATTTCGGCACGCTGAGCCCGTCGCTCGGCGGTCTGTTCAAGCCGGGTTCGGCTGCGTGGGGCTTCGGTCCGTCGATCACGGTGCCGATCTTCGAGGGTGGCGAGAACATCGCCAACCTCGACGTCGCGAACCTGCAGAAGAACGTCCAGATCGCTACGTACGAAAAGGCGATCCAGACGGCCTTCCGCGAAGTGGCGGACGGTCTGGCGGCGCGCGGCACGTACGACCAGCAGATCCAGGCGCTGGAGCGCAATACGTTTGCGGAACAGCGTCGTCTGGATCTGTCGAATCTGCGTTATACGAACGGTGTCGACAGCTATCTGTCGGTGCTGACCGCGCAGACCGATCTGTACTCGTCG------------------------------------------------------------------------------------------------------------------------------------------CAAACGTCGCTGATTACCGCGCGC---------------------------------------------------------ATGGAGCGCCTGCAGAACCTGGTGACGTTGTAC---------------------------------------------------------------------------------------------------------------------------------------------------------------------------------------------------------------------------------------------CAGGCACTCGGCGGTGGCTGGGTCGAG------------------------------------------------------------------------------------------------CACAACGGCGATCAGCCGCGTCCCGCCGACGCACCGGTGAATTACGGTGCG---------GCAAGCGCGCCG------------------------------------------------------------------------------GTGGCGGCTTCGGCGGCGACGGCGGGT------------------------------------------------------------------------------------------------------------------
>OMP4__GCA_001294705.1
------------------------------------------------------------------------------------------------------------------------------ATGCAAAAACACTCT---------------------------------------------TTGATTGCAGTG------------------------GCGGTT------------GCGCTGTTCGCCGCGGGTTGCACGATGGCGCCGAAGTACCATCGCCCGGATGAGCCCGTGACGGCGACCTTCCCGACCGGCGGCGTGTATGACACGCAGCCGGGCGCG------------------------------GCG---------------------------------------------------------------AGC------------------------------GCC---TCGCGGACCGCGAACGGCCAGGCGGCCGCCGATATCGGTTGGCGTGATTTCTTCGCCGATGCGCGTTTGCAGCGACTGATCGAAATCGCGCTGAAGAACAACCGCGATCTGCGCGTGTCGGTGCTGAATATCCAGGCATCGCAGGCGCAGTACCAGATCGCTCGTGCGGCGCTGTTCCCGACGCTGGATGCCGCGGCGTCGCAAAGCAAGCAGCGCACGCCGAAAGACCTGACGTCTACG------GGTCTC------ACGATCAGCAACACGTACTCGGTGGGTCTGAACGCGTCC---------------------------------------------------------------------------------------------------------------------------------------------------------------------TGGGAAATCGACTTCTTCGGGCGGATTCAAAGCCTGAAGGATCAGGCGTTGGCTCAGTACCTCGCTACCGCTCAGGCGCGCAAGGCCGCGGAAATCGCGCTGGTCTCGCAGGTGGCGAATCAGTACATGACGGTGCTCGAGCTCGACGATCTGCTGAAGGTCACGCAGAACACGTTGAAGACCGCGCAGGAGTCGTACCGCATCACCAAGCTGCAGTTCGACAACGGCACGGGTTCGGAACTGGATCTGCGGCAGTCGCAGACGGTGGTCGAGCAGGCGAACGCCAACCTGCAGTCGCAGGCGCGTCTGCGGGCTCAGGCGGATAACGCGCTCGTGCTGCTGCTCGGCGAGCCGTTGCCGGACGATCTGCCGCCGGGTATGACGTTGGACAATCAGAACCTGCTGACGGATGTTCCGGCGGGCCTGCCGTCCGATCTGCTGACACGTCGTCCGGACATCATGGAGGCCGAGGAGAATCTGCTCGCGGCCAACGCGAACATCGGCGCGGCGCGGGCAGCGTTCTTCCCGAAGGTCTCGCTGACCGGCAGTTTCGGCACGCTGAGTCCGACGCTCGGCGGTCTGTTCAAGCCGGGTTCGGCGGCATGGAGCTTCGCGCCGTCGATCACCTTGCCGATTTTCGAAGGCGGCCAGAACAAGGCCAATCTCGATCTCGCCACTGTGCAGAAGAACATCCAGATCGCAACGTATGAGAAGGCGATCCAGACGGCCTTCCGCGAAGTGGCGGACGCACTGGCGGCACGCGGCACGTACGATCAGCAGATTCAGGCGCTCGAGCGCAATACCTTTGCCGAACAGCGCCGGCTGGATCTGTCGGACCTGCGTTATAAGAACGGTGTCGACAGCTATCTGTCGGTGCTGACCGCGCAGACCGATTTGTACACGGCG------------------------------------------------------------------------------------------------------------------------------------------CAGCAGTTGCTGGTGACCGCGCGC---------------------------------------------------------ATGCAGCGTCTGCAGAATCTGGTCACGCTGTAC---------------------------------------------------------------------------------------------------------------------------------------------------------------------------------------------------------------------------------------------CAGGCACTCGGCGGCGGCTGGATCGAA------------------------------------------------------------------------------------------------CGGGCCGGCGAGCAGCCGCGTCCGGCCGATGCACCGGTCGATTACGGTGCG---------GCGAGTGCGCCG------------------------------------------------------------------------------GTGGCGGCTTCGGCCGCGACTGCGGGT------------------------------------------------------------------------------------------------------------------
>OMP4__GCA_000685055.1
------------------------------------------------------------------------------------------------------------------------------ATGCAAAAACACTCT---------------------------------------------TTGATTGCAGTG------------------------GCGGTT------------GCGTTGTTCGCCGCGGGGTGCACGATGGCGCCGAAGTACCATCGCCCCGCCGAACCCGTGACGGCGACCTTCCCGACCGGCGGCGTGTACGACACGCAACCGGGCGCG------------------------------GCG---------------------------------------------------------------GGCGCC---------------------------GCG------CGCACCGCGAATGGCCAGGCGGCGGCCGATATCGGCTGGCGCGATTTCTTCGTCGATGCGCGTTTGCAGCGGCTGATCGAAATCGCGCTGAAGAACAACCGCGATCTGCGCGTGTCGGTGCTGAATATCCAGGCATCGCAGGCGCAGTACCAGATTGCCCGCGCGGCGCTGTTCCCGACGCTCGACGCAGCGGCGTCGCAAAGCAAACAGCGCACGCCTAAGGATCTCTCCTTCAAC------GGGCAG------ACGATCAGCAACAGCTATTCGGTCGGCCTGAACGCTTCG---------------------------------------------------------------------------------------------------------------------------------------------------------------------TGGGAAATCGATTTCTTCGGGCGGATTCAAAGCCTGAAGGATCAGGCGTTGGCGCAGTACCTGGCCACCGCACAGGCGCGCAAGGCGGCGGAAATCGCGCTGGTCTCGCAAGTGGCCAACCAGTACATGACGGTGCTCGAACTGGACGATCTGCTGAAGGTCACGCAGAACACGCTGAAGACCGCGCAGGAGTCGTACCGGATCGCCAAGCTGCAGTTCGACAACGGCACGGGTTCGGAACTGGATCTGCGCCAGTCGGAAACGGTGGTCGAGCAGGCGCAGGCGAACCTGCAGTCGCAGGCGCGTCTGCGGGCACAGGCGGATAACGCGCTCGTGCTGCTGCTCGGCGAGCCGTTGCCGGATGACCTGCCGCCGGGCATGCCGCTGGATAGCCAGAATCTCCTGACGGATATTCCGGCGGGCTTGCCCTCCGATCTGCTGACGCGTCGTCCGGACATCATGGAGGCCGAAGAGAACCTGCTTGCGGCCAACGCCAACATCGGCGCGGCGCGCGCGGCGTTCTTCCCGAAGGTCTCGCTGACCGGCAGCTTCGGCACGCTGAGCCCGTCGCTCGGCGGTCTGTTCAAGCCGGGTTCGGCGGCATGGAGCTTCGCGCCGTCGATCACGTTGCCGATCTTCGAAGGCGGCCAGAACAAGGCCAATCTCGATCTCGCCACCGTACAGAAGAACATCCAGATCGCGACATATGAAAAGGCGATCCAGACGGCCTTCCGCGAAGTGGCGGACGCACTGGCGGCGCGCGGCACGTACGACCAGCAGATCAAGTCCCTGGAACGTAATGCTTTTGCCGAACAGCGCCGGCTGGATCTGTCGGACCTGCGTTATAAGAACGGCGTCGACAGCTATCTGTCGGTGCTGACCGCGCAGACCGATCTGTATTCGGCG------------------------------------------------------------------------------------------------------------------------------------------CAGCAGTTGCTGGTGACCGCGCGC---------------------------------------------------------ATGCAGCGTCTGCAGAACCTGGTCACGCTGTAC---------------------------------------------------------------------------------------------------------------------------------------------------------------------------------------------------------------------------------------------CAGGCACTCGGCGGCGGCTGGATCGAA------------------------------------------------------------------------------------------------CGGGCCGGCGATCAGCCGCGTCCGGCCGATGCACCGGTCGATTACGGTGCG---------GCGAGCGCGCCG------------------------------------------------------------------------------GTGGCCGCTTCGGCAGCGACCGCGGGT------------------------------------------------------------------------------------------------------------------
>OMP4__GCA_000714855.1
------------------------------------------------------------------------------------------------------------------------------ATGCAAAAACACTCT---------------------------------------------TTGATTGCAGTG------------------------GCGGTT------------GCGTTGTTCGCCGCGGGGTGCACGATGGCGCCGAAGTACCATCGCCCCGCCGAACCCGTGACGGCGACCTTCCCGACCGGCGGCGTGTACGACACGCAACCGGGCGCG------------------------------GCG---------------------------------------------------------------GGC------------------------------GCC---GCGCGCACCGCGAATGGCCAGGCGGCGGCCGATATCGGCTGGCGCGATTTCTTCGTCGACGCGCGTTTGCAGCGGCTGATCGAAATCGCGCTGAAGAACAACCGCGATCTGCGCGTGTCGGTGCTGAATATCCAGGCATCGCAGGCGCAGTACCAGATTGCCCGCGCGGCGCTGTTCCCGACGCTCGACGCAGCGGCGTCGCAAAGCAAACAGCGCACGCCTAAGGATCTCTCCTTCAAC------GGGCAG------ACGATCAGCAACAGCTATTCGGTCGGCCTGAACGCTTCG---------------------------------------------------------------------------------------------------------------------------------------------------------------------TGGGAAATCGATTTCTTCGGGCGGATTCAAAGCCTGAAGGATCAGGCGTTGGCGCAGTACCTGGCCACCGCACAGGCGCGCAAGGCGGCGGAAATCGCGCTGGTCTCGCAAGTGGCCAACCAGTACATGACGGTGCTCGAACTGGACGATCTGCTGAAGGTCACGCAGAACACGCTGAAGACCGCGCAGGAGTCGTACCGGATCGCCAAGCTGCAGTTCGACAACGGCACGGGTTCGGAACTGGATCTGCGCCAGTCGGAAACGGTGGTCGAGCAGGCGCAGGCGAACCTGCAGTCGCAGGCGCGTCTGCGGGCACAGGCGGATAACGCGCTCGTGCTGCTGCTCGGCGAGCCGTTGCCGGATGACCTGCCGCCGGGCATGCCGCTGGATAGCCAGAATCTCCTGACGGATATTCCGGCGGGCTTGCCGTCGGATCTGCTCACGCGTCGTCCGGACATCATGGAGGCCGAAGAGAACCTGCTTGCGGCCAACGCCAACATCGGCGCGGCGCGCGCGGCGTTCTTCCCGAAGGTCTCGCTGACCGGCAGCTTCGGCACGCTGAGCCCGTCGCTCGGCGGTCTGTTCAAGCCGGGTTCGGCGGCATGGAGCTTCGCGCCGTCGATCACGTTGCCGATCTTCGAAGGCGGCCAGAACAAGGCCAATCTCGATCTCGCCACCGTACAGAAGAACATCCAGATCGCGACGTATGAAAAGGCGATCCAGACGGCCTTCCGCGAAGTGGCGGACGCACTGGCGGCGCGCGGCACGTACGACCAGCAGATCAAGTCGCTGGAACGCAATGCTTTTGCCGAACAGCGCCGGCTGGATCTGTCGGACCTGCGTTATAAGAACGGCGTCGACAGCTATCTGTCGGTGCTGACCGCGCAGACCGATCTGTATTCGGCG------------------------------------------------------------------------------------------------------------------------------------------CAGCAGTTGCTGGTGACCGCGCGC---------------------------------------------------------ATGCAGCGTCTGCAGAACCTTGTCACGCTGTAC---------------------------------------------------------------------------------------------------------------------------------------------------------------------------------------------------------------------------------------------CAGGCACTCGGCGGCGGCTGGATCGAA------------------------------------------------------------------------------------------------CGGGCCGGCGATCAGCCGCGTCCGGCCGATGCACCGGTCGATTACGGTGCG---------GCGAGCGCGCCG------------------------------------------------------------------------------GTGGCCGCTTCGGCAGCGACCGCGGGT------------------------------------------------------------------------------------------------------------------
>OMP4__GCA_000961515.1
------------------------------------------------------------------------------------------------------------------------------ATGCAAAAACACTCT---------------------------------------------TTGATTGCAGTG------------------------GCGGTT------------GCGTTGTTCGCCGCGGGGTGCACGATGGCGCCGAAGTACCATCGCCCCGCCGAACCCGTGACGGCGACCTTCCCGACCGGCGGCGTGTACGACACGCAACCGGGCGCG------------------------------GCG---------------------------------------------------------------GGC------------------------------GCC---GCGCGCACCGCGAATGGCCAGGCGGCGGCCGATATCGGCTGGCGCGATTTCTTCGTCGATGCGCGTTTGCAGCGGCTGATCGAAATCGCGCTGAAGAACAACCGCGATCTGCGCGTGTCGGTGCTGAATATCCAGGCATCGCAGGCGCAGTACCAGATTGCCCGCGCGGCGCTGTTCCCGACGCTCGACGCAGCGGCGTCGCAAAGCAAACAGCGCACGCCTAAGGATCTCTCCTTCAAC------GGGCAG------ACGATCAGCAACACCTATTCGGTCGGCCTGAACGCTTCG---------------------------------------------------------------------------------------------------------------------------------------------------------------------TGGGAAATCGATTTCTTCGGGCGGATTCAAAGCCTGAAGGATCAGGCGTTGGCGCAGTACCTGGCCACCGCACAGGCGCGCAAGGCGGCGGAAATCGCGCTGGTCTCGCAAGTGGCCAACCAGTACATGACGGTGCTCGAACTGGACGATCTGCTGAAGGTCACGCAGAACACGCTGAAGACCGCGCAGGAGTCGTACCGGATCGCCAAGCTGCAGTTCGACAACGGCACGGGTTCGGAACTGGATCTGCGCCAGTCGGAAACGGTGGTCGAGCAGGCGCAGGCGAACCTGCAGTCGCAGGCGCGTCTGCGGGCACAGGCGGATAACGCGCTCGTGCTGCTGCTCGGCGAGCCGTTGCCGGATGACCTGCCGCCGGGCATGCCGTTGGATAGCCAGAATCTCCTGACGGATATTCCGGCGGGCTTGCCGTCGGATCTGCTCACGCGTCGTCCGGACATCATGGAGGCCGAAGAGAACCTGCTCGCGGCCAACGCGAACATCGGCGCGGCGCGCGCGGCGTTCTTCCCGAAAGTCTCGCTGACCGGCAGCTTCGGCACGCTGAGCCCGTCGCTCGGCGGTCTGTTCAAGCCGGGTTCGGCGGCATGGAGCTTCGCGCCGTCGATCACGTTGCCGATCTTCGAGGGCGGCCAGAACAAGGCCAATCTCGATCTCGCCACCGTACAGAAGAACATCCAGATCGCGACGTATGAAAAGGCGATCCAGACGGCCTTCCGCGAAGTGGCGGACGCACTGGCGGCGCGCGGCACGTACGACCAGCAGATCAAGTCGCTGGAACGCAATGCTTTTGCCGAACAGCGCCGGCTGGATCTGTCGGACCTGCGTTATAAGAACGGCGTCGACAGCTATCTGTCGGTGCTGACCGCGCAGACCGATCTGTATTCGGCG------------------------------------------------------------------------------------------------------------------------------------------CAGCAGTTGCTGGTGACCGCGCGC---------------------------------------------------------ATGCAGCGTCTGCAGAACCTGGTCACGCTGTAC---------------------------------------------------------------------------------------------------------------------------------------------------------------------------------------------------------------------------------------------CAGGCACTCGGCGGCGGCTGGATCGAA------------------------------------------------------------------------------------------------CGGGCCGGCGATCAGCCGCGTCCGGCCGATGCACCGGTCGATTACGGTGCG---------GCGAGCGCGCCG------------------------------------------------------------------------------GTGGCCGCTTCGGCAGCGACCGCGGGT------------------------------------------------------------------------------------------------------------------
>OMP4__GCA_000383275.1
------------------------------------------------------------------------------------------------------------------------------ATGCAAAAACACTCT---------------------------------------------TTGATTGCAGTG------------------------GCGGTC------------GCGTTCCTCGCCGCCGGTTGCACGATGGCGCCGAAGTACGAACGCCCCGCCGCGCCGGTGACGAGCACGTTCCCGACCGGCGGCGTGTACGACACGCAGCCGGGCACG---------------ACGCAGCCTGGCGGGGCC---------------------------------------------------------------GGT------------------------------GCG------CGCAGCGCAAACGGCCTGGCGGCGGCCGACATCGGCTGGCGCGATTTCTTCATCGATCCGCGCATGCAGCAGTTGATCGACATCGCGTTGAAGAACAACCGCGATCTGCGCGTGTCGGTGCTGAACATGCAGGCGTCGCAGGCGCAGTTCCGTATCGTTCGCGCGGGGCTGTTCCCGACGCTCGACGCCGCGGCATCGCAAAGCAAACAGCGGACGCCGAAAGATCTGTCGGTGTTC------GGCAAT------ACGATTTCGAACTCGTATTCGGTCGGCCTGAACGCATCG---------------------------------------------------------------------------------------------------------------------------------------------------------------------TGGGAAATCGACTTCTTCGGGCGGATTCAAAGCCTGAAGGACCAGGCGTTGGCTCAGTACCTGGCCACGGCTCAAGCGCGCAAGGCGGCTGAAATCGCGTTGGTCTCGCAGGTGGCGAATCAGTACCTGACGGTGCTCGAACTCGACGATCTGCTGAAGGTCACGCAAGGTACGCTGAAGACCGCGCAAGAGTCGTTTCGCATCACGAAGCTGCAGTTCGACAACGGTACCGGCTCCGAACTCGATGTTCGCCAGGCGCAGACCGTGGTCGAGCAGGCCGAGGCGAACCTGCAAGCGCAGGCGCGTCTGCGGGCACAGGCGGAAAACGCGCTGGTGCTGCTGGTCGGCGAGCCGTTGCCCGCCGGCCTCGCGCCGGGCCTCACTTTGAACGACCAGAATCTGCTCACGGATATTCCGGCGGGTCTGCCGTCCGATCTGCTGACGCGTCGTCCCGATATCATGGAGGCCGAAGAGAATCTGCTTGCGGCCAACGCGAATATCGGCGCCGCGCGCGCGGCCTTCTTCCCGAAGGTTTCGCTCACGGGCAGCTTTGGCACGCTCAGCCCGACGCTCGGCGGCCTGTTCAAGCCGGGTTCGGCAGCGTGGAGTTTCGCGCCGTCGATCACGCTGCCGATTTTCGAGGGCGGTCAGAACATGGCCAACCTCGATCTCGCGAATATCCAGAAGAACGTCCAGATCGCTACGTACGAAAAGGCCATCCAGACGGCCTTCCGCGAGGTAGCAGACGCGCTCGCCGCGCGCGGCACGTACGATCAGCAGATCCAGTCGCTCGAGCGCAACGCGTTTGCGGAACAGCGCCGGCTGGATCTGTCGGATCTGCGCTATACGAACGGGGTCGACAGTTACCTGGCGGTGCTGACCGCGCAGACCGCTTTGTATTCGGCG------------------------------------------------------------------------------------------------------------------------------------------CAGCAGTCGTTGATTACTGCGCGC---------------------------------------------------------ATGGAGCGTCTGCAGAACCTGGTGACGTTGTAC---------------------------------------------------------------------------------------------------------------------------------------------------------------------------------------------------------------------------------------------CAGGCGCTCGGCGGCGGCTGGATCGAG------------------------------------------------------------------------------------------------CATAGCGGCGATCAGCCGCGTCCGGCCGACGCACCCGTGGACTACGGTGCA---------GCAAGTGCGCCG------------------------------------------------------------------------------GCAGCGGCTTCGGCTGCGACCGCCGGC------------------------------------------------------------------------------------------------------------------
>OMP4__GCA_000685095.1
------------------------------------------------------------------------------------------------------------------------------ATGCAAAAACACTCT---------------------------------------------TTGATTGCAGTG------------------------GCGGTC------------GCGTTCGTCGCTGCCGGTTGCACGATGGCGCCGAAGTACGAACGCCCCGCCGCGCCGGTGACAAGCACGTTCCCGACCGGCGGCGTGTACGACACGCAGCCGGGCACG------------------------------ACG------------------------------------------------CAGGCTGGCGGGGCCGGT------------------------------GCG------CGCAGCGCGAACGGCCTGGCGGCGGCCGACATCGGCTGGCGCGATTTCTTTATCGATCCGCGCATGCAGCAGTTGATCGACATCGCGCTGAAGAACAACCGCGATCTGCGCGTGTCGGTGCTGAATATGCAGGCGTCGCAGGCGCAGTTCCGGATCGTTCGCGCGGGCCTGTTCCCGACGCTCGACGCTGCGGCATCGCAAAGCAAACAGCGGACACCGAAAGATCTGTCGGTGTTC------GGCAAT------ACGATCTCGAATTCGTATTCGGTCGGCCTGAACGCATCG---------------------------------------------------------------------------------------------------------------------------------------------------------------------TGGGAAATCGACTTCTTCGGGCGTATTCAAAGCCTGAAGGACCAGGCGTTGGCTCAGTACCTTGCCACGGCTCAAGCGCGCAAGGCAGCTGAAATCGCGTTGGTCTCGCAGGTGGCGAATCAGTACCTGACGGTGCTCGAACTCGACGATCTGCTGAAGGTCACGCAAGGTACGCTGAAGACCGCGCAGGAGTCGTATCGCATCACGAAGCTGCAGTTCGACAACGGTACGGGCTCCGAACTCGATGTTCGCCAGGCGCAGACCGTGGTCGAGCAGGCCGAGGCGAACCTGCATGCGCAGGAGCGTCTGCGGGCCCAGGCGGAGAACGCGCTGGTGCTGCTGGTCGGCGAGCCGTTGCCCGCCGGCCTCGCGCCGGGCCTCACGTTGAACGACCAGAATCTGCTCACGGATATTCCGGCGGGTCTGCCGTCCGATCTGCTGACGCGTCGTCCCGATATCATGGAGGCCGAAGAGAATCTGCTTGCGGCCAATGCGAATATCGGCGCCGCGCGCGCGGCCTTCTTCCCGAAGGTTTCTCTCACGGGCAGCTTTGGCACGCTGAGCCCGACGCTCGGCGGCTTGTTCAAGCCGGGGTCGGCAGCGTGGAGTTTCGCGCCGTCGATCACGCTGCCGATTTTCGAAGGCGGTCAGAACATGGCCAACCTCGACCTCGCGAATATCCAGAAGAACGTCCAGATCGCCACGTACGAAAAGGCGATCCAGACGGCCTTCCGTGAGGTAGCAGACGGGCTCGCCGCGCGCGGCACATACGATCAGCAGATCCAGTCGCTCGAGCGCAACGCGTTTGCGGAACAGCGCCGGCTGGATCTGTCGAATCTGCGCTATACGAGCGGGGTCGACAGTTACCTCGCGGTGCTGACCGCGCAGACCGCTTCGTATTCGGCG------------------------------------------------------------------------------------------------------------------------------------------CAGCAGTCGTTGATTACCGCGCGC---------------------------------------------------------ATGGAGCGTCTGCAGAACCTGGTGACGTTGTAC---------------------------------------------------------------------------------------------------------------------------------------------------------------------------------------------------------------------------------------------CAGGCGCTCGGCGGCGGCTGGATCGAG------------------------------------------------------------------------------------------------CATAGCGGCGATCAGCCGCGTCCGGCCGACGCACCCGTCGACTACGGTGCG---------GCAAGTGCGCCG------------------------------------------------------------------------------GCAGCGGCTTCGGCTGCGACCGCCGGC------------------------------------------------------------------------------------------------------------------
>OMP4__GCA_000172415.1
------------------------------------------------------------------------------------------------------------------------------ATGCAAAAACACTCT---------------------------------------------TTGATTGCAGTA------------------------GCGGTC------------GCGCTGTTCGCCGCTGGTTGCACGATGGCGCCGAAGTACGAGCGCCCCGCCGCGCCGGTGACGAGCAACTTCCCGACCGGCGGCGTGTACGAAACGCAGCCGGGCGCG------------------------------ACT------------------------------------------------CAACCGGGCCAGTCGGGC------------------------------GCG------CGCAGCGCGAACGGCGTGGCCGCGGCGGACATCGGCTGGCGCGATTTCTTCGTCGATCCGCGCATGCAGCGGCTGATCGACATCGCGCTGAAGAACAACCGCGATTTGCGCGTGTCGGTGCTGAACATGCAGGCGTCGCAGGCGCAGTTCCGCATCGTTCGCGCGGGCCTGTTCCCGACGCTCGACGCCGCGGCTTCGCAAAGCAAATCGCGCACGCCGGAGAATCTGTCGGTGGCC------GGCAGG------ACGATTAGCAACTCGTATTCGGTCGGTCTGAACGCTTCG---------------------------------------------------------------------------------------------------------------------------------------------------------------------TGGGAAATCGACTTCTTCGGTCGCATTCAGAGCTTGAAGGATCAGGCGTTGGCGCAGTACCTGGCCACCGCGCAGGCGCGCAAGGCGGCTGAAATCGCGCTGGTTTCGCAGGTCGCGAATCAGTACCTGACGGTGCTCGAACTCGACGATCTGCTGAAAGTCACGCAAGGCACGCTGAAGACCGCCGAGGAGTCGTACCGGATCACGAAGCTGCAGTTCGACAACGGCACGGGCTCGGAACTCGATCTGCGCCAGGCGCAGACCGTGGTCGAGCAAGCGGGCGCGAACCTGCAGGCGCAGGAGCGCTTGCGCGCACAGGCCGAGAATGCGCTCGTGCTGCTGCTCGGCGAGCCGCTGCCGGCTGATCTGCCGCCGGGCCTCACGCTCAGCGACCAGAATCTGCTGACGGACATTCCGGCGGGCTTGCCGTCCGATCTGCTGACGCGTCGTCCGGACATCATGGAGGCCGAGGAGAATCTGCTCGCGGCCAACGCGAATATCGGCGCGGCACGGGCGGCGTTCTTCCCGAGGGTCTCGCTCACGGGCAGCTTCGGCACGCTGAGCCCGACGCTCGGCGGATTGTTCAAGCCGGGTTCGGCCGCGTGGAGTTTTGCGCCGTCCATCACGTTGCCGATTTTCGAAGGCGGCCAGAACAAGGCCAACCTCGACCTCGCCAACATCCAGAAGAACGCGCAAATCGCCACGTACGAAAAAGCGATCCAGACGGCCTTCCGCGAAGTGGCGGACGGGCTCGCCGCGCGGGGCACGTACGATCAGCAGATCCGGTCGCTCGAGCGCAATGCGTTTGCAGAACAGCGCCGGCTGGATCTGTCGACTCTGCGTTATACGAACGGCGTCGATAGTTATCTGTCGGTGCTGACCGCGCAGACCGATCTGTATTCGGCG------------------------------------------------------------------------------------------------------------------------------------------CAGCAGTCGTTGATCACCGCGCGC---------------------------------------------------------ATGCAGCGCCTGCAGAACCTGGTCACGCTGTAC---------------------------------------------------------------------------------------------------------------------------------------------------------------------------------------------------------------------------------------------CAGGCGCTCGGCGGCGGGTGGATCGAG------------------------------------------------------------------------------------------------CATAACGGCGATCAGCCGCGTCCGCCCGATGCCCCGGTCGACTACGGCGCG---------GCCAGCGCGCCG------------------------------------------------------------------------------GCGGCGGCTTCCGCTGCTACCGCGGGC------------------------------------------------------------------------------------------------------------------
>OMP4__GCA_000421865.1
------------------------------------------------------------------------------------------------------------------------------ATGCAAAAACACTCT---------------------------------------------TTGATTGCAGTA------------------------GCGGTC------------GCGCTGTTCGCCGCCGGTTGCACGATGGCGCCGAAGTACGAGCGGCCCGCCGCGCCGGTGACGAGCAACTTCCCGACCGGCGGCGTGTACGAAACGCAGCCGGGCGCG------------------------------ACT------------------------------------------------CAACCGGGCCAGTCGGGC------------------------------GCG------CGCAGCGCGAACGGCGTGGCCGCGGCGGACATCGGCTGGCGCGATTTCTTCGTCGATCCGCGCATGCAGCGGCTGATCGACATCGCGCTGAAGAACAACCGCGATTTGCGCGTGTCGGTGCTGAACATGCAGGCGTCGCAGGCGCAGTTCCGCATCGTTCGCGCGGGTCTGTTCCCGACGCTCGACGCCGCGGCTTCGCAAAGCAAATCGCGCACGCCGGAGAATCTGTCGGTGGCC------GGCAGG------ACGATTAGCAACTCGTATTCGGTCGGTCTGAACGCTTCG---------------------------------------------------------------------------------------------------------------------------------------------------------------------TGGGAAATCGACTTCTTCGGCCGCATTCAGAGCCTGAAGGATCAGGCGTTGGCGCAGTACCTGGCCACCGCGCAGGCGCGCAAAGCGGCTGAAATCGCGCTGGTTTCGCAGGTCGCGAATCAGTATCTGACGGTGCTCGAACTCGACGATCTGCTGAAAGTCACGCAAGGCACGCTGAAGACCGCCGAGGAGTCGTACCGGATCACGAAGCTGCAGTTCGACAACGGCACGGGCTCCGAACTCGATCTGCGTCAGGCGCAGACCGTGGTCGAGCAAGCGGGCGCGAACCTGCAGGCGCAGGAGCGCTTGCGCGCACAGGCCGAGAATGCGCTCGTGCTGCTGCTCGGCGAGCCGCTGCCGGCTGATCTGCCGCCGGGCCTCACGCTCAGCGACCAGAATCTGCTGACGGACATTCCGGCGGGCTTGCCGTCCGATCTGCTGACGCGTCGTCCGGACATCATGGAGGCCGAGGAGAATCTGCTCGCGGCCAACGCGAATATCGGCGCGGCACGGGCGGCGTTCTTCCCGAGGGTCTCGCTCACGGGCAGCTTCGGCACGCTGAGCCCGACGCTCGGCGGATTGTTCAAGCCGGGTTCGGCCGCGTGGAGTTTTGCGCCGTCCATCACGTTGCCGATTTTCGAAGGCGGCCAGAACAAGGCCAACCTCGACCTCGCCAACATCCAGAAGAACGCGCAAATCGCCACGTACGAAAAAGCGATCCAGACGGCCTTCCGCGAAGTGGCGGACGGGCTCGCCGCGCGGGGCACGTACGATCAGCAGATCCGGTCGCTCGAGCGCAATGCGTTTGCAGAACAGCGCCGGCTGGATCTGTCGACTCTGCGTTATACGAACGGGGTCGATAGTTATCTGTCGGTGCTGACCGCGCAGACCGATCTGTATTCGGCG------------------------------------------------------------------------------------------------------------------------------------------CAGCAGTCGTTAATCACCGCGCGC---------------------------------------------------------ATGCAGCGCCTGCAGAACCTGGTCACGCTGTAC---------------------------------------------------------------------------------------------------------------------------------------------------------------------------------------------------------------------------------------------CAGGCGCTTGGCGGCGGGTGGATCGAG------------------------------------------------------------------------------------------------CATAACGGCGATCAGCCGCGTCCGCCCGATGCCCCCGTCGACTACGGCGCG---------GCCAGCGCGCCG------------------------------------------------------------------------------GCGGCGGCTTCGGCTGCTACCGCGGGC------------------------------------------------------------------------------------------------------------------
>OMP4__GCA_001293045.1
------------------------------------------------------------------------------------------------------------------------------ATGCAAAAACACTCT---------------------------------------------TTGATTGCAGTA------------------------GCGGTC------------GCGCTGTTCGCCGCTGGTTGCACGATGGCGCCGAAGTACGAGCGCCCCGCCGCGCCGGTGACGAGCAACTTCCCGACCGGCGGCGTGTACGAAACGCAGCCGGGCGCG------------------------------ACT------------------------------------------------CAACCGGGCCAGTCGGGC------------------------------GCG------CGCAGCGCGAACGGCGTGGCCGCGGCGGACATCGGCTGGCGCGATTTCTTCGTCGATCCGCGCATGCAGCGGCTGATCGACATCGCGCTGAAGAACAACCGCGATTTGCGCGTGTCGGTGCTGAACATGCAGGCGTCGCAGGCGCAGTTCCGCATCGTTCGCGCGGGCCTGTTCCCGACGCTCGACGCCGCGGCTTCGCAAAGCAAATCGCGCACGCCGGAGAATCTGTCGGTGGCC------GGCAGG------ACGATTAGCAACTCGTATTCGGTCGGTCTGAACGCTTCG---------------------------------------------------------------------------------------------------------------------------------------------------------------------TGGGAAATCGACTTCTTCGGTCGCATTCAGAGCTTGAAGGATCAGGCGTTGGCGCAGTACCTGGCCACCGCGCAGGCGCGCAAGGCGGCTGAAATCGCGCTGGTTTCGCAGGTCGCGAATCAGTACCTGACGGTGCTCGAACTCGACGATCTGCTGAAAGTCACGCAAGGCACGCTGAAGACCGCCGAGGAGTCGTACCGGATCACGAAGCTGCAGTTCGACAACGGCACGGGCTCGGAACTCGATCTGCGCCAGGCGCAGACCGTGGTCGAGCAAGCGGGCGCGAACCTGCAGGCGCAGGAGCGCTTGCGCGCACAGGCCGAGAATGCGCTCGTGCTGCTGCTCGGCGAGCCGCTGCCGGCTGATCTGCCGCCGGGCCTCACGCTCAGCGACCAGAATCTGCTGACGGACATTCCGGCGGGCTTGCCGTCCGATCTGCTGACGCGTCGTCCGGACATCATGGAGGCCGAGGAGAATCTGCTCGCGGCCAACGCGAATATCGGCGCGGCACGGGCGGCGTTCTTCCCGAGGGTCTCGCTCACGGGCAGCTTCGGCACGCTGAGCCCGACGCTCGGCGGATTGTTCAAGCCGGGTTCGGCCGCGTGGAGTTTTGCGCCGTCCATCACGTTGCCGATTTTCGAAGGCGGCCAGAACAAGGCCAACCTCGACCTCGCCAACATCCAGAAGAACGCGCAAATCGCCACGTACGAAAAAGCGATCCAGACGGCCTTCCGCGAAGTGGCGGACGGGCTCGCCGCGCGGGGCACGTACGATCAGCAGATCCGGTCGCTCGAGCGCAATGCGTTTGCAGAACAGCGCCGGCTGGATCTGTCGACTCTGCGTTATACGAACGGCGTCGATAGTTATCTGTCGGTGCTGACCGCGCAGACCGATCTGTATTCGGCG------------------------------------------------------------------------------------------------------------------------------------------CAGCAGTCGTTGATCACCGCGCGC---------------------------------------------------------ATGCAGCGCCTGCAGAACCTGGTCACGCTGTAC---------------------------------------------------------------------------------------------------------------------------------------------------------------------------------------------------------------------------------------------CAGGCGCTCGGCGGCGGGTGGATCGAG------------------------------------------------------------------------------------------------CATAACGGCGATCAGCCGCGTCCGCCCGATGCCCCGGTCGACTACGGCGCG---------GCCAGCGCGCCG------------------------------------------------------------------------------GCGGCGGCTTCCGCTGCTACCGCGGGC------------------------------------------------------------------------------------------------------------------
>OMP4__GCA_000472525.1
------------------------------------------------------------------------------------------------------------------------------ATGCAAAAACACTCT---------------------------------------------TTGATTGCAGTG------------------------GCGGTC------------GCGTTCCTCGCCGCCGGTTGCACGATGGCGCCGAAGTACGAACGCCCCGCCGCGCCGGTGACGAGCACGTTCCCCACCGGCGGCGTGTACGACACGCAGCCGGGCGCG---------------ACGCAGCCAGGCGCAGCC---------------------------------------------------------------GGC------------------------------GCG------CGCAGCGCGAACGGCCAGGCGGCGGCGGACATCGGCTGGCGCGATTTCTTCGTCGATCCGCGCATGCAGCGGTTGATCGAAATTGCGCTGAAGAACAACCGCGATCTGCGCGTGTCGGTGCTGAACATGCAGGCCTCGCAAGCGCAGTTCCGGATCGTCCGCGCGGGTCTGTTCCCGACGCTCGACGCCGCGGCATCGCAAAGCAAACAGCGAACGCCGAAAGACCTGTCGGTGTTC------GGCAAT------ACGATCTCGAACTCATATTCGGTTGGTCTGAACGCTTCG---------------------------------------------------------------------------------------------------------------------------------------------------------------------TGGGAAATCGACTTCTTCGGGCGCATTCAAAGCCTGAAGGACCAGGCGTTGGCTCAATACCTGGCCACGGCTCAGGCGCGCAAGGCGGCTGAAATCGCGCTGGTCTCGCAGGTGGCGAATCAGTATCTGACGGTGCTCGAGCTCGACGATCTGCTGAATGTCACACAAGGCACGCTGAAAACGGCGCACGAGTCGTATCGCATCACGAAGCTGCAGTTCGACAACGGCACCGGCTCCGAACTCGATCTGCGTCAGGCGCAGACCGTGGTCGAGCAGGCACAGGCGAACTTGCAGGCGCAGGAGCGTTTGCGCGCTCAGGCCGAAAACGCGCTGGTGCTGCTGCTCGGCGAGCCGCTGCCCGCCGACCTGCCGCCGGGCCTCACGTTGAGCGACCAGAATCTCCTCACGGATATTCCGGCGGGTCTGCCGTCCGATCTGCTGACGCGTCGTCCGGACATCATGGAGGCCGAGGAGAATCTGCTCGCGGCGAACGCGAATATCGGCGCGGCGCGCGCGGCGTTTTTCCCGAAGGTTTCGCTCACCGGCAGCTTCGGTACGCTGAGCCCGACGCTCGGCGGCCTGTTCAAGCCGGGTTCGGCGGCGTGGAGCTTCGCGCCGTCGATCACGTTGCCGATTTTCGAAGGCGGCCAGAACCTGGCCAACCTCGATGTGGCCAACATCCAGAAGAACGTCCAGATCGCCACGTATGAAAAGGCGATCCAGACGGCCTTCCGCGAGGTGGCGGACGCACTGGCCGCGCGCGGCACGTACGATCAGCAGATTCAGTCGCTCGAGCGCAACACGTTTGCGCAACAGCGTCGGCTGGATCTGTCGAACCTGCGTTATACGAACGGGGTCGACAGTTACCTGTCGGTGCTGACCGCGCAGACCGATCTGTATTCGTCG------------------------------------------------------------------------------------------------------------------------------------------CAGCAGTCGTTGATCACCGCGCGC---------------------------------------------------------ATGGAGCGTTTGCAGAACCTCGTGACGCTGTAC---------------------------------------------------------------------------------------------------------------------------------------------------------------------------------------------------------------------------------------------CAGGCGCTCGGCGGCGGCTGGATCGAG------------------------------------------------------------------------------------------------CATAACGGCGAGCAGCCGCGTCCGGCCGATGCACCCGTCGACTACGGTGCA---------GCGAGTGCGCCG------------------------------------------------------------------------------GCAGCGGCTTCCGCTGGTACCGCGGGC------------------------------------------------------------------------------------------------------------------
>OMP4__GCA_000176935.2
------------------------------------------------------------------------------------------------------------------------------ATGCAAAAACACTCT---------------------------------------------TTGATTGCAGTA------------------------GCGGCC------------GCGCTGTTCGCCGCCGGTTGCACGATGGCGCCGAAGTACGAGCGCCCCGCCGCGCCGGTAACGAGCACTTTCCCGACCGGCGGCGTGTACGACGCGCAGCCGGGCGCC------------------------------GCC---------------------------------------------------------CAGCCCGGC------------------------------GCG------CGCAGCGCCAACGGCATGGCCGCGGCCGACATCGGCTGGCGCGATTTCTTTGTCGATCCGCGCATGCAGCGGCTGATCGAGATCGCGCTGAAGAACAACCGCGATCTGCGCGTGTCGGTGCTGAACATGCAGGCGTCGCAGGCGCAGTTCCGCATTGTTCGCGCGGGTCTGTTCCCCACGCTCGACGCCGCGGCTTCGCAAACCAAGCAGCGCACGCCGAAAAATCTGTCGGTGTTC------GGCAAT------ACGATTTCGAATTCGTATTCGGTGGGTCTGAACGCCTCG---------------------------------------------------------------------------------------------------------------------------------------------------------------------TGGGAAATCGACTTCTTCGGGCGGGTCCAGAGCCTGAAAGATCAGGCGTTGGCGCAATACCTGGCCACCACACAGGCGCGCAAGGCAGCGGAAATTTCGCTGGTTTCGCAGGTCGCGAATCAGTATCTGACGGTGCTGGAGCTCGACGACCTGCTGAAAGTCACGCAAGGCACGCTGAAAACGGCCGAGGAGTCGTATCGCATCACGAAGCTGCAGTTCGACAACGGCACGGGTTCGGAGCTCGATCTGCGCCAGGCGCAAACGGTGGTCGAGCAGGCGGGCGCGAACCTGCAGTCGCAGGAGCGCTTGCGGGCTCAGGCCGAGAATGCGCTGGTGCTGCTGCTCGGCGAGCCGCTGCCCGCCGATCTGCCGCCGGGACTCACGTTGAGCGATCAGAACCTGCTCACGGATATTCCGGCGGGTCTGCCGTCCGATCTGCTGACGCGTCGTCCGGACATCATGGAGGCCGAAGAGAACCTGCTCGCGGCCAATGCGAATATCGGCGCGGCGCGCGCGGCGTTCTTTCCGAAGGTCTCGCTGACGGGCAGCTTCGGCACGTTGAGCCCGACACTCGGCGGTTTGTTCAAGCCGGGCTCGGCCGCGTGGAGCTTTGCGCCGTCCATCACGTTGCCGATCTTCGAGGGTGGCCAGAACAAGGCCAACCTCGATCTCGCCAACATCCAGAAGAACGCCCAGATCGCCACGTATGAAAAGGCGATCCAGACGGCCTTCCGCGAAGTGGCGGACGCGCTGGCCGCGCGCGGCACGTACGATCAGCAGATCCAGTCGCTCGAGCGCAACACGTTCGCGCAACAGCGCCGGCTGGATCTGTCGAATCTGCGCTATACGAACGGCGTCGACAGCTACCTGTCGGTGCTGACGGCGCAGACCGATCTGTACTCGTCG------------------------------------------------------------------------------------------------------------------------------------------CAGCAGTCGTTGATCACTGCGCGC---------------------------------------------------------ATGGAGCGTCTGCAGAACCTGGTCACGCTGTAC---------------------------------------------------------------------------------------------------------------------------------------------------------------------------------------------------------------------------------------------CAGGCGCTCGGCGGCGGCTGGATCGAG------------------------------------------------------------------------------------------------CATAACGGCGATCAGCCGCGTCCGGCCGATGCTCCCGTCGACTACGGCGCG---------GCGAGTGCGCCG------------------------------------------------------------------------------GCGGCGGCTTCGGCGGCCACTGCGGGC------------------------------------------------------------------------------------------------------------------
>OMP4__GCA_000416445.1
------------------------------------------------------------------------------------------------------------------------------ATGCAAAAACACTCT---------------------------------------------TTGATTGCAGTA------------------------GCGGCC------------GCGCTGTTCGCCGCCGGTTGCACGATGGCGCCGAAGTACGAGCGCCCCGCCGCGCCGGTAACGAGCACTTTCCCGACCGGCGGCGTGTACGACGCGCAGCCGGGCGCC------------------------------GCC---------------------------------------------------------CAGCCGGGC------------------------------GCG------CGCAGCGCCAACGGCATGGCCGCGGCCGACATCGGCTGGCGCGATTTCTTTGTCGATCCGCGCATGCAGCGGCTGATCGAGATCGCGCTGAAGAACAACCGCGATCTGCGCGTGTCGGTGCTGAACATGCAGGCGTCGCAGGCGCAGTTCCGCATTGTTCGCGCGGGTCTGTTCCCCACGCTCGACGCCGCGGCTTCGCAAACCAAGCAGCGCACGCCGAAAAATCTGTCGGTGTTC------GGCAAT------ACGATTTCGAATTCGTATTCGGTGGGTCTGAACGCCTCG---------------------------------------------------------------------------------------------------------------------------------------------------------------------TGGGAAATCGACTTCTTCGGGCGGGTTCAGAGCCTGAAAGATCAGGCGTTGGCGCAATACCTGGCCACCACACAGGCGCGCAAGGCAGCGGAAATTTCGCTGGTTTCGCAGGTCGCGAATCAGTATCTGACGGTGCTGGAACTCGACGATCTGCTGAAAGTCACGCAAGGCACGCTGAAAACGGCCGAGGAGTCGTATCGCATCACGAAGCTGCAGTTCGACAACGGCACGGGTTCGGAGCTCGATCTGCGCCAGGCGCAAACGGTAGTCGAGCAGGCGGGCGCGAACCTGCAGTCGCAGGAGCGCTTGCGGGCTCAGGCCGAGAATGCGCTGGTGCTGCTGCTCGGCGAGCCGCTGCCCGCCGATCTGCCGCCGGGACTCACGTTGAGCGATCAGAACCTGCTCACGGATATTCCGGCGGGTCTGCCGTCCGATCTGCTGACGCGTCGTCCGGACATCATGGAGGCCGAAGAGAACCTGCTCGCGGCCAATGCGAATATCGGCGCGGCGCGCGCGGCGTTCTTCCCGAAGGTCTCGCTGACGGGCAGCTTCGGCACGTTGAGCCCGACACTCGGCGGTTTGTTCAAGCCGGGCTCGGCCGCGTGGAGCTTTGCGCCGTCCATCACGTTGCCGATCTTCGAGGGCGGCCAGAACAAGGCCAACCTCGATCTCGCCAACATCCAGAAGAACGCCCAGATCGCCACGTATGAAAAGGCGATCCAGACGGCCTTCCGCGAAGTGGCGGACGCGCTGGCCGCGCGCGGCACGTACGATCAGCAGATCCAGTCGCTCGAGCGCAACACGTTCGCGCAACAGCGCCGGCTGGATCTGTCGAATCTGCGCTATACGAACGGCGTCGACAGCTACCTGTCGGTGCTGACGGCGCAGACCGATCTGTACTCGTCG------------------------------------------------------------------------------------------------------------------------------------------CAGCAGTCGTTGATCACTGCGCGC---------------------------------------------------------ATGGAGCGTCTGCAGAACCTGGTCACGCTGTAC---------------------------------------------------------------------------------------------------------------------------------------------------------------------------------------------------------------------------------------------CAGGCGCTGGGCGGCGGCTGGATCGAG------------------------------------------------------------------------------------------------CATAACGGCGATCAGCCGCGTCCGGCCGATGCTCCCGTCGACTACGGCGCG---------GCGAGTGCGCCG------------------------------------------------------------------------------GCGGCGGCTTCGGCGGCCACTGCGGGC------------------------------------------------------------------------------------------------------------------
>OMP4__GCA_000515195.1
------------------------------------------------------------------------------------------------------------------------------ATGCAAAAACACTCT---------------------------------------------TTGATTGCAGTA------------------------GCGGCC------------GCGCTGTTCGCCGCCGGTTGCACGATGGCGCCGAAGTACGAGCGCCCCGCCGCGCCGGTAACGAGCACTTTCCCGACCGGCGGCGTGTACGACGCGCAGCCGGGCGCC------------------------------GCC---------------------------------------------------------CAGCCGGGC------------------------------GCG------CGCAGCGCCAACGGCATGGCCGCGGCCGACATCGGCTGGCGCGATTTCTTTGTCGATCCGCGCATGCAGCGGCTGATCGAGATCGCGCTGAAGAACAACCGCGATCTGCGCGTGTCGGTGCTGAACATGCAGGCGTCGCAGGCGCAGTTCCGCATTGTTCGCGCGGGTCTGTTCCCCACGCTCGACGCCGCGGCTTCGCAAACCAAGCAGCGCACGCCGAAAAATCTGTCGGTGTTC------GGCAAT------ACGATTTCGAATTCGTATTCGGTGGGTCTGAACGCCTCG---------------------------------------------------------------------------------------------------------------------------------------------------------------------TGGGAAATCGACTTCTTCGGGCGGGTTCAGAGCCTGAAAGATCAGGCGTTGGCGCAATACCTGGCCACCACACAGGCGCGCAAGGCAGCGGAAATTTCGCTGGTTTCGCAGGTCGCGAATCAGTATCTGACGGTGCTGGAACTCGACGATCTGCTGAAAGTCACGCAAGGCACGCTGAAAACGGCCGAGGAGTCGTATCGCATCACGAAGCTGCAGTTCGACAACGGCACGGGTTCGGAGCTCGATCTGCGCCAGGCGCAAACGGTGGTCGAGCAGGCGGGCGCGAACCTGCAGTCGCAGGAGCGCTTGCGGGCTCAGGCCGAGAATGCGCTGGTGCTGCTGCTCGGCGAGCCGCTGCCCGCCGATCTGCCGCCGGGACTCACGTTGAGCGATCAGAACCTGCTCACGGATATTCCGGCGGGTCTGCCGTCCGATCTGCTGACGCGTCGTCCGGACATCATGGAGGCCGAAGAGAACCTGCTCGCGGCCAATGCGAATATCGGCGCGGCGCGCGCGGCGTTCTTCCCGAAGGTCTCGCTGACGGGCAGCTTCGGCACGTTGAGCCCGACACTCGGCGGTTTGTTCAAGCCGGGCTCGGCCGCGTGGAGCTTTGCGCCGTCCATCACGTTGCCGATCTTCGAGGGTGGCCAGAACAAGGCCAACCTCGATCTCGCCAACATCCAGAAGAACGCCCAGATCGCCACGTATGAAAAGGCGATCCAGACGGCCTTCCGCGAAGTGGCGGACGCGCTGGCCGCGCGCGGCACGTACGATCAGCAGATCCAGTCGCTCGAGCGCAACACGTTCGCGCAACAGCGCCGGCTGGATCTGTCGAATCTGCGCTATACGAACGGCGTCGACAGCTACCTGTCGGTGCTGACGGCGCAGACCGATCTGTACTCGTCG------------------------------------------------------------------------------------------------------------------------------------------CAGCAGTCGTTGATCACTGCGCGC---------------------------------------------------------ATGGAGCGTCTGCAGAACCTGGTCACGCTGTAC---------------------------------------------------------------------------------------------------------------------------------------------------------------------------------------------------------------------------------------------CAGGCGCTCGGCGGCGGCTGGATCGAG------------------------------------------------------------------------------------------------CATAACGGCGATCAGCCGCGTCCGGCCGATGCTCCCGTCGACTACGGCGCG---------GCGAGTGCGCCG------------------------------------------------------------------------------GCGGCGGCTTCGGCGGCCACTGCGGGC------------------------------------------------------------------------------------------------------------------
>OMP4__GCA_000300095.1
------------------------------------------------------------------------------------------------------------------------------------------------------------------------------------------TTGATTGCAGTA------------------------GCGGTC------------GCACTGTTCGCCGCCGGTTGCACGATGGCGCCGAAGTACGAGCGCCCCGCCGCGCCGGTAACGAGCACTTTCCCGACCGGCGGTGTGTACGACGCGCAGCCGGGCGCC------------------------------GCC---------------------------------------------------------CAGCCGGGC------------------------------GCG------CGCAGCGCCAACGGCATGGCCGCGGCCGACATCGGCTGGCGCGATTTCTTCGTCGATCCACGCATGCAGCGGCTGATCGAGATCGCGCTGAAGAACAACCGCGATCTGCGCGTGTCGGTGCTGAACATGCAGGCGTCGCAGGCGCAGTTCCGCATTGTTCGCGCGGGTCTGTTCCCTACGCTCGACGCCGCGGCTTCGCAAACCAAGCAGCGCACGCCGAAAAATCTGTCGGTGTTC------GGCAAT------ACGATTTCGAATTCGTATTCGGTCGGTCTGAACGCCTCG---------------------------------------------------------------------------------------------------------------------------------------------------------------------TGGGAAATCGATTTCTTCGGGCGCGTTCAGAGCCTGAAGGATCAGGCATTGGCGCAATACCTGGCCACTGCACAGGCGCGCAAGGCAGCGGAAATTTCGCTGGTTTCGCAGGTCGCGAATCAGTATCTGACGGTGCTCGAACTCGACGACCTGCTGAAAGTCACGCAAGGCACGCTGAAAACCGCCGAGGAGTCGTATCGCATCACGAAGCTGCAGTTCGACAACGGCACGGGTTCGGAACTCGACCTGCGCCAGGCGCAAACCGTGGTCGAGCAGGCGAGCGCGAACCTGCAGTCGCAGGAGCGCTTGCGGGCTCAGGCCGAGAATGCGCTGGTGCTGCTGCTCGGCGAGCCGCTGCCCGCCGATCTGCCGCCGGGCCTCACGTTGAGCGACCAGAACCTGCTCACGGATATTCCGGCGGGTCTGCCGTCCGATCTGCTGACGCGTCGTCCGGACATCATGGAGGCCGAAGAGAACCTGCTCGCGGCCAATGCGAATATCGGCGCGGCGCGTGCGGCGTTCTTCCCGAAGGTCTCGCTGACGGGCAGTTTCGGCACGTTGAGCCCGACACTCGGCGGTTTGTTCAAGCCGGGCTCGGCCGCGTGGAGCTTTGCGCCGTCCATCACGTTGCCGATCTTCGAGGGCGGCCAGAACAAGGCCAACCTCGATCTCGCCAACATCCAGAAGAACGCCCAGATCGCCACGTATGAAAAGGCGATCCAGACGGCCTTCCGCGAAGTGGCGGACGCGCTGGCCGCGCGCGGCACGTACGATCAGCAGATCCAGTCGCTCGAGCGCAACACGTTCGCGCAACAGCGCCGGCTGGATCTGTCGAATCTGCGCTATACGAACGGCGTCGACAGCTACCTGTCGGTGCTGACGGCGCAGACCGATCTGTACTCGTCG------------------------------------------------------------------------------------------------------------------------------------------CAGCAGTCGTTGATCACTGCGCGC---------------------------------------------------------ATGGAGCGTCTGCAGAACCTGGTCACGCTGTAC---------------------------------------------------------------------------------------------------------------------------------------------------------------------------------------------------------------------------------------------CAGGCGCTTGGCGGCGGCTGGATCGAG------------------------------------------------------------------------------------------------CATAACGGCGATCAGCCGCGTCCGGCCGATGCTCCCGTCGACTACGGCGCG---------GCGAGTGCGCCG------------------------------------------------------------------------------GCGGCAGCTTCGGCGGCCACTGCGGGC------------------------------------------------------------------------------------------------------------------
>OMP4__GCA_000472445.1
------------------------------------------------------------------------------------------------------------------------------ATGCAAAAACACTCT---------------------------------------------TTGATTGCAGTA------------------------GCGGTC------------GCGCTCTTCGCCGCCGGTTGCACGATGGCGCCGAAGTACGAGCGCCCCGCCGCGCCGGTGACGAGCACGTTCCCGACCGGCGGCGTGTACGAAACGCAGCCGGGCGCG---------------ACCCAGCCGGGCGGGGCC---------------------------------------------------------------GGT------------------------------GCG------CGCAGCGCCAATGGCCAGGCCGCGGCCGACATCGGCTGGCGCGATTTCTTCGTCGATCCGCGCATGCAGCGGTTGATCGAAATCGCGCTGAAGAACAACCGCGATCTGCGCGTGTCGGTGCTGAACATGCAGGCGTCGCAGGCGCAGTTCCGCATCGTTCGCGCGGGTCTGTTCCCGACGCTCGACGCCGCCGCTTCGCAAAGCAAGTCGCGCACGCCGAAAGACCTGTCAATATTC------GGCAAT------ACGATTTCCAATTCGTATTCGGTCGGTCTGAATGCTTCC---------------------------------------------------------------------------------------------------------------------------------------------------------------------TGGGAAATCGACTTTTTCGGGCGCATTCAGAGTCTGAAGGACCAGGCGTTGGCGCAGTACCTGGCCACGGCTCAGGCCCGCAAGGCAGCTGAAATCGCGCTCGTTTCACAGGTCGCGAATCAGTATCTGACGGTGCTCGAACTCGACGATCTGCTGAAAGTCACGCAAGGCACGCTGAAGACGGCCGAAGAGTCGTACCGCATCACGAAGCTGCAGTTCGATAACGGCACGGGCTCCGAACTGGATCTGCGCCAGGCGCAGACCGTGGTCGAGCAAGCGGGCGCGAATCTGCAGTCTCAGGAGCGCTTGCGCGCTCAGGCTGAGAATGCGCTGGTGCTGCTGCTCGGCGAGCCGCTGCCGGCAGATCTGCCGCCGGGCCTCACGTTGAGCGACCAGAATCTCCTCACGGATATTCCGGCGGGTCTGCCGTCCGATCTGCTGACGCGCCGTCCCGACATCATGGAGGCCGAAGAGAATTTGCTCGCGGCCAACGCGAATATCGGCGCGGCGCGCGCGGCATTCTTCCCGAAGGTTTCGCTCACGGGCAGCTTCGGCACGCTGAGCCCGACGCTCGGCGGACTGTTCAAGCCGGGTTCGGCCGCGTGGAGTTTCGCGCCGTCCATCACTTTGCCGATTTTCGAGGGCGGCCAGAACAAGGCGAACCTCGATCTCGCCAACATCCAGAAGAACGCCCAGATCGCCACGTATGAAAAGGCGATTCAGACGGCCTTCCGCGAAGTGGCGGACGCGCTGGCCGCGCGCGGCACGTACGATCAGCAGATCCAGTCGCTCGAGCGCAATACGTTTGCGCAGCAGCGTCGGCTGGATCTGTCGAATCTGCGTTACACGAATGGCGTCGACAGTTACCTGTCGGTGCTGACCGCGCAGACCGATCTGTATTCGTCG------------------------------------------------------------------------------------------------------------------------------------------CAGCAGTCGCTGATTACCGCTCGC---------------------------------------------------------ATGGAGCGTCTGCAGAACCTGGTCACGCTGTAC---------------------------------------------------------------------------------------------------------------------------------------------------------------------------------------------------------------------------------------------CAGGCGCTCGGCGGCGGCTGGATCGAG------------------------------------------------------------------------------------------------CATAGCGGCGACCAGCCGCGTCCGGCCGATGCCCCGATCGACTACGGCGCG---------GCGAGTGCGCCG------------------------------------------------------------------------------GCGGCGGCTTCGGCTGCTACCGCGGGC------------------------------------------------------------------------------------------------------------------
>OMP4__GCA_000148685.1
---------------------------------------------------------------------------------------------------ATGGCTCGGGCAAGGACGGACATTGAGATGCAAAAACACTCT---------------------------------------------TTGATTGCAGTA------------------------GCGGTC------------GCGCTCTTCGCCGCCGGTTGCACGATGGCGCCGAAGTACGAGCGCCCCGCCGCGCCGGTATCGAGCACGTTCCCGACCGGGGGCGTGTATGCAACGCAGCCGGGCGCG---------------ACCCAGCCGGGCGGGGCC---------------------------------------------------------------GGG------------------------------GCG------CGCAGCGCCAACGGTCAGGCCGCGGCGGATATCGGCTGGCGCGACTTCTTCGTCGATCCGCGCATGCAGCGGTTGATCGAAATCGCGCTGAAGAACAATCGCGATCTGCGCGTGTCCGTGCTGAACATGCAGGCGTCGCAGGCGCAGTTCCGCATCGTTCGCGCGGGTCTGCTGCCGACGCTCGACGCCGCGGCTTCGCAAAGCAAATCGCGCACGCCCAAAGACCTGTCGGTATTC------GGCAAT------ACGATTTCCAATTCGTATTCGGTCGGGCTGAATGCTTCG---------------------------------------------------------------------------------------------------------------------------------------------------------------------TGGGAAATCGACTTTTTCGGGCGCATTCAGAGCCTGAAGGACCAGGCGTTGGCGCAGTACCTGGCCACGGCTCAGGCGCGCAAGGCGGCTGAAATCGCGCTGGTTTCGCAGGTCGCGAATCAGTATCTGACGGTGCTCGAACTCGACGATCTGCTGAAAGTCACGCAAAACACGCTGAAGACGGCCGAGGAGTCGTATCGCATTACGAAGCTGCAGTTCGACAACGGCACGGGTTCCGAACTCGATCTGCGCCAGGCGCAGACCGTGGTTGAGCAAGCGGGCGCGAACCTGCAGTCGCAGGCGCGCTTGCGGGCCCAGGCCGAGAATGCGCTCGTGCTGCTGCTTGGCGAGCCCTTGCCCGCCGATCTGCCGCCGGGGCTCACGTTGAGCGACCAGAACCTCCTCACGGATATTCCGGCGGGCTTGCCGTCCGATCTGCTGACGCGGCGTCCCGACATCATGGAGGCCGAAGAGAATCTGCTGGCGGCCAATGCGAATATCGGCGCGGCGCGTGCGGCGTTCTTCCCGAAGGTCTCGCTCACGGGCAGCTTCGGCACGCTGAGTCCGACGCTCGGCGGATTGTTCAAGCCGGGATCGGCCGCCTGGAGCTTCGCGCCGTCCATCACACTGCCGATTTTCGAAGGCGGCCAGAACAAGGCCAACCTCGACCTCGCCAACATCCAGAAGAACGCCCAGATCGCCACGTATGAAAAGGCGATCCAGACGGCCTTCCGCGAAGTGGCGGACGCGCTGGCCGCGCGCGGCACGTACGATCAGCAGATCCAGTCGCTCGAGCGCAATACGTTTGCGCAGCAGCGCCGGCTCGATCTGTCGAACCTGCGTTATACGAATGGCGTCGACAGCTACCTGTCGGTGCTGACCGCGCAGACCGATCTGTACTCGTCG------------------------------------------------------------------------------------------------------------------------------------------CAGCAGTCGCTGATCACCGCGCGC---------------------------------------------------------ATGGAGCGTTTGCAAAACCTGGTGACGCTGTAC---------------------------------------------------------------------------------------------------------------------------------------------------------------------------------------------------------------------------------------------CAGGCGCTCGGCGGCGGCTGGATCGAG------------------------------------------------------------------------------------------------CATAGCGGCGACCAGCCGCGTCCGGCCGACGCTCCCGTCGACTACGGCGCG---------GCAAGCGCGCCG------------------------------------------------------------------------------GCGGCGGCTTCGGCCGCTACCGCGGGT------------------------------------------------------------------------------------------------------------------
>OMP4__GCA_000472545.1
---------------------------------------------------------------------------------------------------ATGGCTCCGGCAAGGACGGACATTGAGATGCAAAAACACTCT---------------------------------------------TTGATTGCAGTA------------------------GCGGTC------------GCGCTCGTCGCTGCCGGTTGCACGATGGCGCCGAAGTACGAGCGCCCCGCCGCGCCGGTAACGAGCACGTTCCCGACCGGGGGCGTGTATGCAACGCAGCCGGGCGCG------------------------------ACC------------------------------------------------CAGCCGGGCGGGGCCGGG------------------------------GCG------CGTAGCGCCAATGGCCAGGCCGCCGCCGACATCGGCTGGCGCGACTTCTTCGTCGATCCGCGCATGCAGCGGTTGATCGAAATCGCGCTGAAGAACAACCGCGATCTGCGCGTGTCGGTGCTGAACATGCAGGCGTCGCAGGCGCAGTTCCGCATTGTTCGCGCGGGTCTGCTGCCGACGCTCGACGCCGCGGCTTCGCAGAGCAAATCGCGTACGCCCAAAGACCTGTCGGTGTTC------GGCAAT------ACGATTTCCAATTCGTATTCGGTCGGGCTGAATGCTTCG---------------------------------------------------------------------------------------------------------------------------------------------------------------------TGGGAAATCGATTTCTTCGGGCGCATTCAAAGCCTGAAGGACCAGGCGTTGGCACAGTACCTGGCCACGGCTCAGGCGCGCAAGGCGGCTGAAATCGCGCTGGTTTCGCAGGTCGCGAATCAGTATCTGACGGTGCTCGAGCTCGACGATCTGCTGAAAGTCACGCAAGGCACGTTGAAGACGGCCGAGGAGTCGTATCGCATCACGAAGCTGCAGTTCGACAACGGCACGGGTTCCGAACTGGATCTGCGCCAGGCGCAGACCGTGGTTGAGCAAGCGAGCGCGAACCTGCAGTCGCAGGCGCGCTTGCGGGCTCAGGCCGAGAACGCGCTGGTGCTGCTGCTCGGCGAGCCCCTGCCCGCCGATCTGCCGCCGGGACTCACGTTGAGCGACCAGAATCTCCTCACGGATATTCCTGCCGGCTTGCCGTCCGATCTGCTGACGCGGCGTCCGGACATCATGGAGGCCGAAGAGAATCTGCTGGCGGCCAACGCGAATATCGGCGCGGCGCGTGCGGCGTTCTTCCCGAGGGTTTCGCTCACGGGCAGCTTCGGCACGCTGAGCCCGACGCTTGGCGGATTGTTCAAGCCGGGATCGGCCGCCTGGAGCTTCGCGCCGTCCATCACGCTGCCGATTTTCGAAGGCGGCCAGAACAAGGCCAACCTCGACCTCGCGAACATCCAGAAGAACGCCCAGATCGCCACGTATGAAAAGGCGATCCAGACGGCCTTCCGCGAAGTGGCGGACGCGCTGGCCGCGCGCGGCACGTACGATCAGCAGATCCAGTCGCTCGAGCGCAATACGTTTGCCCAGCAGCGCCGTCTCGATCTGTCGAACCTGCGTTATACGAATGGCGTCGACAGCTACCTGTCGGTGCTGACCGCGCAGACCGATCTGTACTCGTCG------------------------------------------------------------------------------------------------------------------------------------------CAGCAGTCGCTGATCACGGCGCGC---------------------------------------------------------ATGGAGCGTTTGCAGAACCTGGTCACGCTGTAC---------------------------------------------------------------------------------------------------------------------------------------------------------------------------------------------------------------------------------------------CAGGCACTCGGCGGCGGCTGGATCGAG------------------------------------------------------------------------------------------------CATAGCGGCGACCAGCCGCGTCCGGCCGACGCCCCTGTCGACTACGGCGCG---------GCAAGTGCGCCG------------------------------------------------------------------------------GCGGCGGCTTCGGCCGCTACCGCGGGC------------------------------------------------------------------------------------------------------------------
>OMP4__GCA_000020125.1
------------------------------------------------------------------------------------------------------------------------------ATGCAAAAACACTCT---------------------------------------------CTGATTGCAGTG------------------------GCGGTC------------GCGCTGTTCGCCGCGGGTTGCACGATGGCGCCGAAGTACGAGCGCCCGGCGCCACCCACGACGAGCACCTTCCCGACCGGCGGCGTGTACGACACGCAACCGGGCGCG------------------------------ACCCAGCCGGGCGCGGGCCAGACCGACGCGACCCAGACGGGCAAGCAGCAGCCCGGCGCGACGAACGCG------------------------------GCG------CGCAGCGCGAACGGCCAGGCCGCGGTGGATATCGGCTGGCGCGATTTCTTCGTCGATCCGCGCATGCAGCGGTTGATCGAGATCGCGCTGAAGAACAACCGCGATCTGCGCGTGTCGGTGCTGAACATGCAGGCGTCGGCGGCGCAGTATCGGATCGTTCGCGCCGGTCTGCTGCCGACGCTCGACGCCGCGGCTTCGCAAAGCAAGCAACGTACGCCAAAGAATCTGTCATTCGCG------GGGCAG------ACGATTACCAACACGTATTCGGTCGGTCTGAACGCGTCC---------------------------------------------------------------------------------------------------------------------------------------------------------------------TGGGAAATCGACTTCTTCGGGCGGATTCAGAGCTTGAAGGATCAGGCGTTGGCGCAGTACCTGGCTACGGCTCAGGCGCGCAAGGCGGCGGAAATCTCGCTGGTCTCGCAGGTCGCGACCCAGTACATGACCGTGCTCGAGCTCGACGATCTGTTGAAAGTCACGCAGAACACGCTGAAGACCTCGCAGGAATCGTATCGGATCGCCAAGTTGCAGTTCGACAACGGCACCGGTTCGGAGCTGGATCTGCGTCAGTCGCAAACCGTGGTCGAGCAGGCTCAGGCCAACCTGCAGCAGCAGATGCGTCTGCGGGCGCAAGCGGATAACGCGCTCGTGCTGCTGATCGGCGAGCCGCTGCCGGACGATCTGCCGCCGGGCATGACGCTGGACAACCAGAATCTGCTCACGGATATTCCGGCGGGTCTGCCGTCCGACCTGCTGACGCGCCGTCCGGACATCATGGAGGCCGAAGAGAATCTGCTGGCCGCCAACGCGAACATTGGCGCGGCGCGCGCGGCGTTCTTCCCGAAGGTCTCGCTGACCGGCAGCTTCGGCACGCTCAGCCCGTCGCTCGGCGGTTTGTTCAAGCCGGGTTCGGCGGCGTGGAGCTTCGCGCCGTCGATCACGCTGCCGATCTTCGAGGGCGGGCAGAATCTCGCCAACCTCGATCTCGCCAACATCCAGAAGAAAGTCCAGATCGCCACGTATGAAAAAGCGATCCAGTCGGCCTTCCGCGATGTGGCGGACGCGCTGGCAGCGCGTGGCACGTACGATCAGCAGATCCAGGCGCTGGAGCGCAATACTTTTGCCGAACAGCGCCGGCTGGATCTGTCGAACCTGCGTTATACGAATGGTGTCGACAGCTATCTGACCGTGCTGACCGCGCAGACCGATCTGTATTCGTCG------------------------------------------------------------------------------------------------------------------------------------------CAGCAGTTGCTGGTCACGGCCCGC---------------------------------------------------------ATGGAGCGTCTGCAGAACCTAGTGACGTTGTAT---------------------------------------------------------------------------------------------------------------------------------------------------------------------------------------------------------------------------------------------CAGGTACTCGGCGGCGGCTGGATTGAA------------------------------------------------------------------------------------------------CACAACGGCGATCAGCCGCGTCCGGCCGATGCACCGGTCGATTACGGTGCG---------GCAAGCGCGCCG------------------------------------------------------------------------------GTGGCGGCTTCGGCGGCCACGGCGGGT------------------------------------------------------------------------------------------------------------------
>OMP4__GCA_000013645.1
------------------------------------------------------------------------------------------------------------------------------ATGCAAAAACACTCT---------------------------------------------CTGATTGCAGTG------------------------GCGGTC------------GCGCTGTTCGCGGCGGGTTGCACGATGGCGCCGAAATATGAGCGCCCGGCCGCACCCGTCACGGCGACCTTCCCGACCGGCGGCGTGTACGACACGCAACCGGGCGCG------------------------------ACC------------------------------------------CAGCCGGGCCAGCAGCAGCCCGGCACGACAGGCGCC------------------GCG------CGCACCGCGAGCGGCCAGGCCGCGGCGGATATCGGCTGGCGCGATTTCTTCGTCGATCCGCGCATGCAGCGGTTGATCGAGATCGCGCTGAAGAACAACCGCGATCTGCGCGTGTCGGTGCTGAACATGCAGGCTTCGGCCGCGCAGTTCCGGATCGTTCGCGCCGGCCTGCTGCCTACGCTCGACGCCTCGGCGTCGCAAACCAAGCAGCGCACGCCTAAAGACCTGTCGTTCTTC------GACCAG------ACGATTTCCAACTCGTACTCGGTCGGGCTGAACGCGTCG---------------------------------------------------------------------------------------------------------------------------------------------------------------------TGGGAAATCGACTTCTTCGGGCGGATTCAGAGCCTGAAGGATCAGGCGTTGGCGCAGTACCTGGCCACGGCTCAGGCGCGCAAGGCGGCGGAAATCACGCTGGTCTCGCAGGTGGCGAACCAGTACATGACGGTGCTCGAACTCGACGACCTGCTGAAGGTCACCGAGAACACGTTGAAGACCTCGCAGGAATCGTATCGGATCGCCAAGCTGCAGTTCGACAACGGTACGGGTTCGGAACTGGATCTGCGCCAGTCGCAAACCGTGGTCGAGCAGGCCCTGGCCAACCTGCAGCAGCAGCAGCGGCTGCGGGCTCAGGCGGATAACGCGCTCGTGCTGCTTCTCGGCGAGCCGTTGCCGGACGATCTGCCGCCGGGCATGACGCTGGACAACCAGAATCTGCTCACGGATATTCCGGCGGGTCTGCCGTCCGATCTGCTGACGCGCCGGCCGGACATCATGGAGGCCGAAGAGAATCTGCTGGCCGCCAACGCGAACATCGGCGCGGCGCGGGCCGCGTTCTTCCCGAAGGTTTCGCTGACCGGCAGCTTCGGTACGCTGAGCCCGTCGCTCGGCGGGTTGTTCAAGCCGGGTTCGGCGGCGTGGAGCTTCGCGCCGTCGATCACGCTGCCGATCTTCGAAGGCGGGCAGAATCTTGCCAACCTCGATCTCGCCAACATCCAGAAGAAAGTCCAGATCGCCACGTATGAAAAGGCGATCCAGACGGCCTTCCGCGAAGTGGCAGACGCCCTGGCGGCACGCGGCACGTACGATCAGCAGATCCAGGCGCTGGAGCGCAATACTTTTGCGGAACAACGCCGGCTGGATCTGTCGAATCTGCGCTATACGAATGGCGTCGATAGTTATCTGTCGGTGCTGACCGCGCAGACGGATCTGTATTCGTCG------------------------------------------------------------------------------------------------------------------------------------------CAGCAGTTGCTGGTCACGGCCCGG---------------------------------------------------------ATGGAACGTCTGCAGAACCTCGTGACGTTGTAT---------------------------------------------------------------------------------------------------------------------------------------------------------------------------------------------------------------------------------------------CAGGCACTGGGCGGCGGCTGGGTCGAG------------------------------------------------------------------------------------------------CACAACGGCGATCAGCCGCGGCCGGCCGACGCGCCGGTCGACTACGGTGCG---------GCGAGTGCGCCG------------------------------------------------------------------------------GTGGCGGCTTCGGCCGCTACGGCGGGT------------------------------------------------------------------------------------------------------------------
>OMP4__GCA_000756045.1
------------------------------------------------------------------------------------------------------------------------------ATGCAAAAACACTCT---------------------------------------------CTGATTGCAGTG------------------------GCGGTC------------GCGCTGTTCGCGGCGGGTTGCACGATGGCGCCGAAATATGAGCGCCCGGCCGCACCCGTCACGGCGACCTTCCCGACCGGCGGCGTGTACGACACGCAACCGGGCGCG------------------------------ACC------------------------------------------CAGCCGGGCCAGCAGCAGCCCGGCACGACAGGCGCC------------------GCG------CGCACCGCGAGCGGCCAGGCCGCGGCGGATATCGGCTGGCGCGATTTCTTCGTCGATCCGCGCATGCAGCGGTTGATCGAGATCGCGCTGAAGAACAACCGCGATCTGCGCGTGTCGGTGCTGAACATGCAGGCTTCGGCCGCGCAGTTCCGGATCGTTCGCGCCGGCCTGCTGCCTACGCTCGACGCCTCGGCGTCGCAAACCAAGCAGCGCACGCCTAAAGACCTGTCGTTCTTC------GACCAG------ACGATTTCCAACTCGTACTCGGTCGGGCTGAACGCGTCG---------------------------------------------------------------------------------------------------------------------------------------------------------------------TGGGAAATCGACTTCTTCGGGCGGATTCAGAGCCTGAAGGATCAGGCGTTGGCGCAGTACCTGGCCACGGCTCAGGCGCGCAAGGCGGCGGAAATCACGCTGGTCTCGCAGGTGGCGAACCAGTACATGACGGTGCTCGAACTCGACGACCTGCTGAAGGTCACCGAGAACACGTTGAAGACCTCGCAGGAATCGTATCGGATCGCCAAGCTGCAGTTCGACAACGGTACGGGTTCGGAACTGGATCTGCGCCAGTCGCAAACCGTGGTCGAGCAGGCCCTGGCCAACCTGCAGCAGCAGCAGCGGCTGCGGGCTCAGGCGGATAACGCGCTCGTGCTGCTTCTCGGCGAGCCGTTGCCGGACGATCTGCCGCCGGGCATGACGCTGGACAACCAGAATCTGCTCACGGATATTCCGGCGGGTCTGCCGTCCGATCTGCTGACGCGCCGGCCGGACATCATGGAGGCCGAAGAGAATCTGCTGGCCGCCAACGCGAACATCGGCGCGGCGCGGGCCGCGTTCTTCCCGAAGGTTTCGCTGACCGGCAGCTTCGGTACGCTGAGCCCGTCGCTCGGCGGGTTGTTCAAGCCGGGTTCGGCGGCGTGGAGCTTCGCGCCGTCGATCACGCTGCCGATCTTCGAAGGCGGGCAGAATCTTGCCAACCTCGATCTCGCCAACATCCAGAAGAAAGTCCAGATCGCCACGTATGAAAAGGCGATCCAGACGGCCTTCCGCGAAGTGGCAGACGCCCTGGCGGCACGCGGCACGTACGATCAGCAGATCCAGGCGCTGGAGCGCAATACTTTTGCGGAACAACGCCGGCTGGATCTGTCGAATCTGCGCTATACGAATGGCGTCGATAGTTATCTGTCGGTGCTGACCGCGCAGACGGATCTGTATTCGTCG------------------------------------------------------------------------------------------------------------------------------------------CAGCAGTTGCTGGTCACGGCCCGG---------------------------------------------------------ATGGAACGTCTGCAGAACCTCGTGACGTTGTAT---------------------------------------------------------------------------------------------------------------------------------------------------------------------------------------------------------------------------------------------CAGGCACTGGGCGGCGGCTGGGTCGAG------------------------------------------------------------------------------------------------CACAACGGCGATCAGCCGCGGCCGGCCGACGCGCCGGTCGACTACGGTGCG---------GCGAGTGCGCCG------------------------------------------------------------------------------GTGGCGGCTTCGGCCGCTACGGCGGGT------------------------------------------------------------------------------------------------------------------
>OMP4__GCA_000178415.2
------------------------------------------------------------------------------------------------------------------------------ATGCAAAAACACTCT---------------------------------------------CTGATTGCAGTG------------------------GCGGTC------------GCGCTGTTCGCGGCGGGTTGCACAATGGCGCCGAAATATGAGCGCCCGGCCGCACCGGTAACGGCGACCTTCCCGACCGGCGGCGTGTACGACACGCAGCCGGGCGCG------------------------------ACC------------------------------------------CAGCCGGGCCAGCAGCAGCCCGGCACGACAGGCGCC------------------GCG------CGCACCGCGAACGGCCAGGCCGCGGCGGACATCGGCTGGCGCGATTTCTTCGTCGATCCGCGCATGCAGCGGTTGATCGAGATCGCGCTGAAGAACAACCGCGATCTGCGCGTGTCGGTGCTGAACATGCAGGCTTCGGCTGCGCAGTTCCGGATCGTTCGCGCCGGTCTGTTGCCGACGCTCGATGCCGCGGCTTCGCAAAGCAAATCGCGTACGCCGAAAGACCTGTCGTTCTTC------GACCAG------ACGATTTCCAACTCGTACTCGGTCGGGCTGAACGCGTCG---------------------------------------------------------------------------------------------------------------------------------------------------------------------TGGGAAATCGACTTCTTCGGGCGGATTCAGAGCCTGAAGGATCAGGCGTTGGCGCAGTACCTGGCCACGGCTCAGGCGCGCAAGGCAGCGGAAATCACGCTGGTCTCGCAGGTGGCGAACCAGTACATGACGGTGCTCGAGCTCGACGACCTGCTGAAGGTCACCGAGAACACGTTGAAGACCTCGCAGGAATCGTATCGGATTGCCAAGCTGCAGTTCGACAACGGTACGGGTTCGGAACTGGATCTGCGTCAGTCGCAAACAGTGGTCGAGCAGGCTTCGGCCAATCTGCAGCAGCAGCAGCGGCTGCGGGCTCAGGCGGATAACGCGCTCGTGCTACTGCTCGGCGAGCCGTTGCCGGACGATCTGCCGCCGGGCATGACGCTGGACAACCAGAATCTGCTCACGGATATTCCGGCGGGTCTGCCGTCCGATCTGCTGACGCGTCGTCCGGACATCATGGAGGCCGAAGAGAATCTGCTGGCCGCCAACGCGAACATCGGCGCAGCGCGGGCCGCGTTCTTCCCGAAGGTTTCGCTGACCGGCAGCTTCGGTACGCTGAGCCCGTCGCTCGGCGGTCTGTTCAAGCCGGGTTCGGCGGCGTGGAGTTTCGCGCCGTCGATCACGCTGCCGATCTTCGAGGGCGGGCAGAATCTCGCCAACCTCGATCTCGCCAACATCCAGAAGAAAGTCCAGATCGCCACGTATGAAAAGGCGATCCAGACGGCCTTCCGCGAAGTGGCGGACGGCCTCGCGGCACGCGGCACGTACGATCAGCAGATCCAGGCGCTGGAGCGCAATACCTTTGCGGAACAACGCCGGTTGGACCTGTCGAATCTGCGCTATACGAATGGCGTCGATAGTTATCTGTCGGTGCTGACCGCGCAGACGGATCTGTATTCGTCG------------------------------------------------------------------------------------------------------------------------------------------CAGCAGTTGCTGGTCACGGCCCGG---------------------------------------------------------ATGGAACGTCTGCAGAACCTCGTGACGTTGTAT---------------------------------------------------------------------------------------------------------------------------------------------------------------------------------------------------------------------------------------------CAGGCCCTGGGCGGCGGCTGGATCGAG------------------------------------------------------------------------------------------------CACGACGGCGAGCAGCCGCGTCCGGCCGACGCGCCAGTCGACTACGGTGCG---------GCGAGTGCGCCG------------------------------------------------------------------------------GTGGCGGCTTCGGCCGCTACGGCGGGT------------------------------------------------------------------------------------------------------------------
>OMP4__GCA_000756855.1
------------------------------------------------------------------------------------------------------------------------------ATGCGAAAACTCGTT---------------------------------------------TTGACTGCAATG------------------------GCCTTC------------GCGCTGGTCGCCACGGGCTGCACGATGGCGCCGCATTACCAGCGGCCCGCTGCACCCGTGTCGGGCAGCTTCCCGTCCGACGGCGTCTACGCGACGCAACCGGGCGCG------------------------------GAC---------------------------------------------------------------GGC------------------------------TCG------CACAGCGCCAATGGCCAGGCCGCCGCCGACATCGGCTGGCGCAACTTCTTCGCCGATCCGCGCCTGCAGGCGCTGATCGAGATCGCGCTGAAGAACAATCGCGATCTGCGCGTCTCGGTGCTCAACATCGAGGCGGCGCGCGCGCAGTACCAGATCACGCGCGCGGGGCTGTTCCCGACGCTCGACGGCACCGGCACAGGCAATACGCAGCGGCTGCCGGCCGGCGTGTCGAACACG------GGCTCG---CCGCTCATTACGCGAACCTACAACGTCGGTCTCTCCGCCTCG---------------------------------------------------------------------------------------------------------------------------------------------------------------------TGGGAACTGGACCTGTTCGGCCGGATCCAGAGCTTGAAGGACCAGGCTTTGGCGCAGTACCTGTCGACGGCCCAGGCTCGCAAGGCGGCGGAGATCTCGCTGATCTCGCAGGTGGCGGACCAGTACCTGACGCTGCAGTCCACGGACGACCTGTTGAAGGTCACCGAGGAGACGCTGAAGACGGCCCAGGATTCGTACAACCTGACCAAGCTGCAGTTCGACAACGGCACCGGCTCGGAACTGGACCTGCGCCAGGCGCAGACGGTGGTCGAGCAGGCGCTGGCGAACCAGCAGGCCGAGGCGCGCGACCGCGCGCAAGCCGTGAACGCGCTGGTGCTGCTGATCGGCGAGCCGCTGCCCGACGATCTGCCGGCGGGCCTGCCGCTGGATTCGCAGAGCCTGCTGACCGATATCCCGGCCGGCTTGCCTTCGGACCTGCTGACTCGTCGTCCCGACATCATGGAAGCCGAGCAGACGCTCCTAGCGGCCAACGCGAACATCGGGGCGGCCCGCGCGGCCTTCTTCCCGAAGATCTCGTTGACGGCCGCGTTCGGCACGGCGAGCCCGACGCTGGGCGGCCTGTTCAAGGCCGGCACGGCGGCCTGGTCGTTCGCGCCGAATATCGCCCTGCCGATCTTCGAAGGCGGCTCGAACATCGCGAACCTCGACTTGGCGCACGTGCAGAAGCGCATCGAGATCGCGAACTACGAGAAGGCGATCCAGACGGCATTCCGCGAAGTGTCGGACGGGCTGGCGGCACGCGGCACGTATGACCAGCAGATCGCGGCGCTGGCGCGCAACGAAGAGGCGCAGCAGCGTCGCTACGATCTGTCGGACCTGCGCTACCGCAATGGCGTGGACAGCTACCTGACGGTGCTGACGGCCCAGACGGACCTGTACACGGCG------------------------------------------------------------------------------------------------------------------------------------------CAGACCTCGCTGATCTCGGCGCGC---------------------------------------------------------CTGGCGCGCTGGACCAACCTGGTGGACTTGTAT---------------------------------------------------------------------------------------------------------------------------------------------------------------------------------------------------------------------------------------------CGCGCGCTGGGCGGCGGCTGGATCGAG------------------------------------------------------------------------------------------------CACAACGGCGACCAGCCGCGCGAGGCCGATGCCCCGGTCGACTACAGCAAG------CCGGCGGCGGCACCT------------------------------------------------------------------------------GCGTCGGCCTCGCAGCCGACGGCGGGC------------------------------------------------------------------------------------------------------------------
>OMP4__GCA_000959725.1
------------------------------------------------------------------------------------------------------------------------------ATGCGAAAACTCGTT---------------------------------------------TTGACTGCAATG------------------------GCCTTC------------GCGCTGGTCGCCACGGGCTGCACGATGGCGCCGCATTACCAGCGGCCCGCTGCACCCGTGTCGGGCAGCTTCCCGTCCGACGGCGTCTACGCGACGCAACCGGGCGCG------------------------------GAC---------------------------------------------------------------GGC------------------------------TCG------CACAGCGCCAATGGCCAGGCCGCCGCCGACATCGGCTGGCGCAACTTCTTCGCCGATCCGCGCCTGCAGGCGCTGATCGAGATCGCGCTGAAGAACAATCGCGATCTGCGCGTCTCGGTGCTCAACATCGAGGCGGCGCGCGCGCAGTACCAGATCACGCGCGCGGGGCTGTTCCCGACGCTCGACGGCACCGGCACAGGCAATACGCAGCGGCTGCCGGCCGGCGTGTCGAACACG------GGCTCG---CCGCTCATTACGCGAACCTACAACGTCGGTCTCTCCGCCTCG---------------------------------------------------------------------------------------------------------------------------------------------------------------------TGGGAACTGGACCTGTTCGGCCGGATCCAGAGCTTGAAGGACCAGGCTTTGGCGCAGTACCTGTCGACGGCCCAGGCTCGCAAGGCGGCGGAGATCTCGCTGATCTCGCAGGTGGCGGACCAGTACCTGACGCTGCAGTCCACGGACGACCTGTTGAAGGTCACCGAGGAGACGCTGAAGACGGCCCAGGATTCGTACAACCTGACCAAGCTGCAGTTCGACAACGGCACCGGCTCGGAACTGGACCTGCGCCAGGCGCAGACGGTGGTCGAGCAGGCGCTGGCGAACCAGCAGGCCGAGGCGCGCGACCGCGCGCAAGCCGTGAACGCGCTGGTGCTGCTGATCGGCGAGCCGCTGCCCGACGATCTGCCGGCGGGCCTGCCGCTGGATTCGCAGAGCCTGCTGACCGATATCCCGGCCGGCTTGCCTTCGGACCTGCTGACTCGTCGTCCCGACATCATGGAAGCCGAGCAGACGCTCCTAGCGGCCAACGCGAACATCGGGGCGGCCCGCGCGGCCTTCTTCCCGAAGATCTCGTTGACGGCCGCGTTCGGCACGGCGAGCCCGACGCTGGGCGGCCTGTTCAAGGCCGGCACGGCGGCCTGGTCGTTCGCGCCGAATATCGCCCTGCCGATCTTCGAAGGCGGCTCGAACATCGCGAACCTCGACTTGGCGCACGTGCAGAAGCGCATCGAGATCGCGAACTACGAGAAGGCGATCCAGACGGCATTCCGCGAAGTGTCGGACGGGCTGGCGGCACGCGGCACGTATGACCAGCAGATCGCGGCGCTGGCGCGCAACGAAGAGGCGCAGCAGCGTCGCTACGATCTGTCGGACCTGCGCTACCGCAATGGCGTGGACAGCTACCTGACGGTGCTGACGGCCCAGACGGACCTGTACACGGCG------------------------------------------------------------------------------------------------------------------------------------------CAGACCTCGCTGATCTCGGCGCGC---------------------------------------------------------CTGGCGCGCTGGACCAACCTGGTGGACTTGTAT---------------------------------------------------------------------------------------------------------------------------------------------------------------------------------------------------------------------------------------------CGCGCGCTGGGCGGCGGCTGGATCGAG------------------------------------------------------------------------------------------------CACAACGGCGACCAGCCGCGCGAGGCCGATGCCCCGGTCGACTACAGCAAG------CCGGCGGCGGCACCT------------------------------------------------------------------------------GCGTCGGCCTCGCAGCCGACGGCGGGC------------------------------------------------------------------------------------------------------------------
>OMP4__GCA_000194745.1
------------------------------------------------------------------------------------------------------------------------ATGACCATGCGAAAACTCGTT---------------------------------------------TTGACTGCAATG------------------------GCCTTC------------GCGCTGGTCGCCACGGGCTGCACGATGGCGCCGCATTACCAGCGGCCCGCCGCACCCGTGTCGGGCAGTTTCCCGTCCGACGGCGTCTACGCGACGCAACCGGGCGCG------------------------------GAC---------------------------------------------------------------GGC------------------------------GCG------CACAGCGCCAATGGCCAGGCCGCCGCCGACATCGGCTGGCGCAACTTCTTCGCCGATCCGCGCCTGCAGGCGCTGATCGAGATCGCGCTGAAGAACAATCGCGATCTGCGCGTCTCGGTGCTCAACATCGAGGCGGCGCGCGCGCAGTATCAGATCACGCGCGCGGGGCTGTTCCCGACGCTGGACGGCACCGGCACCGGCAATACGCAGCGCCTGCCGGCCGGTGTGTCGACCACG------GGCTCG---CCGCTCATTACGCGAACCTACAACGTCGGCCTGTCGGCCTCG---------------------------------------------------------------------------------------------------------------------------------------------------------------------TGGGAGCTGGACCTGTTCGGCCGGATCCAGAGCCTGAAGGACCAGGCTCTGGCGCAGTACCTGTCGACGGCCCAGGCCCGCAAGGCGGCGGAGATCTCGCTGATCTCGCAGGTGGCGGACCAGTACCTGACGCTGCAGTCCACGGACGACCTGTTGAAGGTCACCGAGGAGACGCTGAAGACGGCCCAGGATTCGTACAACCTGACCAAGCTGCAGTTCGACAATGGCACCGGCTCGGAACTGGACCTGCGCCAGGCGCAGACGGTGGTCGAGCAGGCGCTGGCGAACCAGCAGGCCGAGGCGCGTGACCGCGCGCAAGCCGTGAACGCGCTGGTGCTGCTGATCGGCGAGCCGCTGCCCGACGATCTGCCGGCTGGGCTGCCGCTGGATTCGCAGAGCCTGCTGACCGATATCCCGGCCGGCTTGCCTTCGGATCTGCTGACGCGCCGTCCCGACATCATGGAAGCCGAGCAGACGCTGCTGGCGGCCAACGCGAACATCGGGGCGGCCCGCGCGGCCTTCTTCCCGAAGATCTCGTTGACGGCCGCGTTCGGCACGGCGAGCCCGACGCTGGGCGGCTTGTTCAAGGCCGGCACGGCGGCCTGGTCGTTCGCACCGAACATCGCCCTGCCGATCTTCGAGGGTGGCTCGAACATCGCGAACCTCGACTTGGCGCACGTGCAGAAGCGCATCGAGATCGCGAACTACGAGAAGGCGATCCAGACGGCGTTCCGGGAAGTGTCGGACGGGCTGGCGGCACGCGGCACGTATGACCAGCAGATCGCGGCGCTGGAGCGCAACGAAGAGGCGCAGCAGCGTCGCTACGATCTGTCGGACCTGCGCTACCGCAATGGCGTGGACAGCTACCTGACGGTGCTGACGGCCCAGACGGACTTGTACACGGCG------------------------------------------------------------------------------------------------------------------------------------------CAGACCTCGCTGATCTCGGCGCGC---------------------------------------------------------CTGGCGCGCTGGACCAACCTGGTGGATCTGTAC---------------------------------------------------------------------------------------------------------------------------------------------------------------------------------------------------------------------------------------------CGCGCGCTGGGCGGCGGCTGGATCGAG------------------------------------------------------------------------------------------------CACAACGGCGACCAGCCGCGCGAGGCCGATGCACCGGTCGACTACGGCAAG------CCGGCGGCGGCACCC------------------------------------------------------------------------------ACGGCGGCCTCGCAGCCGACGGCGGGC------------------------------------------------------------------------------------------------------------------
>OMP4__GCA_000022645.2
------------------------------------------------------------------------------------------------------------------------------ATGCGAAAATTTGCT---------------------------------------------TTGACTGCAATG------------------------GCGGTC------------GCGCTGGTCGCCACCGGCTGCACGCTGGCCCCGCACTACGAGCGTCCGGCCGCGCCGGTCGCGGGTACGTTCCCGTCCGACGGCGTCTACGCGACGCAGCCGGGCGCG------------------------------AGC---------------------------------------------------------------GCG------------------------------ACC------CGCAGCGCGAACGGCCAGGCCGCGAGCGACATCGGCTGGCGCAACTTCTTCACCGATCCGCGGCTGCAGCGGCTGATCGAGCTGGCGCTGAAGAACAACCGCGACCTGCGCGTATCGGTGCTCAACGTGGAGGCGGCGCGCGCGCAGTATCAGATCACCCGCGCCGAGCTGCTGCCGGCCCTGAACGGCACCGGCACCGGCTCGATCCAGCGGCTGCCGGCCGGAGTCTCGACCACG------GGGGCG---CCGCTCATCTCGCGCACCTACAACGTCGGGCTCTCGGCGTCG---------------------------------------------------------------------------------------------------------------------------------------------------------------------TGGGAGCTGGACCTGTTCGGCCGGATCCAGAGCCTGAAGGATCAGGCGCTCGCGAAATACCTGTCCACGGCGCAGGCGCGCAAGGCCGCGGAGATATCGCTCGTCTCGCAGGTGGCGGACCAGTATCTGACGGTGCTGTCCACCGACGACCTGCTGAAGGTGACGGAAGACACGCTGAAGACGGCGCAGGCGTCGTACAACCTGACCAAGCTGCAGTTCGACAACGGCACGGGCTCGGAGCTGGATCTGCGTCAGGCGCAGACGGTGGTCGAGCAGGCGCTGGCGAACCAGCAGGCGCAGGCGCGGGCGCGGGCCCAGGCGCTCAACGCGCTGGTGGTGCTGGTGGGCGAGCCGCTGCCGGACGACCTGCCGGCCGGGCAGCCGCTCGACTCGCAGGACCTGCTGACGGACATCCCGGCCGGATTGCCGTCGGAGCTGCTCACGCGCCGGCCCGACATCATGGAGGCCGAGCAGACGCTGCGCGCGGCCAACGCGAACATCGGCGCGGCGCGCGCGGCGTTCTTCCCGCGCATCTCGCTGACGGGCGCGTTCGGCTCGGCGAGCCCGACGCTGGGCGGGCTGCTCAAGGCGGGGACGGCGGCCTGGTCGTTCGCGCCGGACCTCACGCTGCCGATCTTCGCGGGCGGCTCGAACCTGGCGAACCTGGACCTGGCGCGCGTGCAGAAGCGCATCGAGGTGGCGAACTACGAGAAGGCGATCCAGACGGCGTTCCAGGAGGTGTCGGACGGTCTGGCCGCGCGCGGGACGTACGACCAGCAGATCGCGGCGCTGCAGCGCAACGAGCAGGCGCAGCGGCGCCGCTACGACCTGTCGGAGCTGCGCTACAAGAACGGGGTCGACAACTACCTGACGGTGCTGACGGCGCAGACGGACCTGTATTCGGCG------------------------------------------------------------------------------------------------------------------------------------------CAGCAGTCGCTGATCTCGGCACGG---------------------------------------------------------CTGTCGCGCTGGACCAACCTGGTGGACCTGTAC---------------------------------------------------------------------------------------------------------------------------------------------------------------------------------------------------------------------------------------------CGCGCGCTGGGCGGCGGCTGGCTCGAG------------------------------------------------------------------------------------------------CACTCGGGCGACACGCCGCGCGAGGCGGATGCGCCGGCCGACTACGGCAAG------------GCCGCGCCT---------------------------------------GCGGTG---------------------------------CCGGCTTCG---CAGGCCACGGCGGGC------------------------------------------------------------------------------------------------------------------
>OMP4__GCA_000960995.1
------------------------------------------------------------------------------------------------------------------------------ATGCGAAAATTTGCT---------------------------------------------TTGACTGCAATG------------------------GCGGTC------------GCGCTGGTCGCCACCGGCTGCACGCTGGCCCCGCACTACGAGCGTCCGGCCGCGCCGGTCGCGGGTACGTTCCCGTCCGACGGCGTCTACGCGACGCAGCCGGGCGCG------------------------------AGC---------------------------------------------------------------GCG------------------------------ACC------CGCAGCGCGAACGGCCAGGCCGCGAGCGACATCGGCTGGCGCAACTTCTTCACCGATCCGCGGCTGCAGCGGCTGATCGAGCTGGCGCTGAAGAACAACCGCGACCTGCGCGTATCGGTGCTCAACGTGGAGGCGGCGCGCGCGCAGTATCAGATCACCCGCGCCGAGCTGCTGCCGGCCCTGAACGGCACCGGCACCGGCTCGATCCAGCGGCTGCCGGCCGGAGTCTCGACCACG------GGGGCG---CCGCTCATCTCGCGCACCTACAACGTCGGGCTCTCGGCGTCG---------------------------------------------------------------------------------------------------------------------------------------------------------------------TGGGAGCTGGACCTGTTCGGCCGGATCCAGAGCCTGAAGGATCAGGCGCTCGCGAAATACCTGTCCACGGCGCAGGCGCGCAAGGCCGCGGAGATATCGCTCGTCTCGCAGGTGGCGGACCAGTATCTGACGGTGCTGTCCACCGACGACCTGCTGAAGGTGACGGAAGACACGCTGAAGACGGCGCAGGCGTCGTACAACCTGACCAAGCTGCAGTTCGACAACGGCACGGGCTCGGAGCTGGATCTGCGTCAGGCGCAGACGGTGGTCGAGCAGGCGCTGGCGAACCAGCAGGCGCAGGCGCGGGCGCGGGCCCAGGCGCTCAACGCGCTGGTGGTGCTGGTGGGCGAGCCGCTGCCGGACGACCTGCCGGCCGGGCAGCCGCTCGACTCGCAGGACCTGCTGACGGACATCCCGGCCGGATTGCCGTCGGAGCTGCTCACGCGCCGGCCCGACATCATGGAGGCCGAGCAGACGCTGCGCGCGGCCAACGCGAACATCGGCGCGGCGCGCGCGGCGTTCTTCCCGCGCATCTCGCTGACGGGCGCGTTCGGCTCGGCGAGCCCGACGCTGGGCGGGCTGCTCAAGGCGGGGACGGCGGCCTGGTCGTTCGCGCCGGACCTCACGCTGCCGATCTTCGCGGGCGGCTCGAACCTGGCGAACCTGGACCTGGCGCGCGTGCAGAAGCGCATCGAGGTGGCGAACTACGAGAAGGCGATCCAGACGGCGTTCCAGGAGGTGTCGGACGGTCTGGCCGCGCGCGGGACGTACGACCAGCAGATCGCGGCGCTGCAGCGCAACGAGCAGGCGCAGCGGCGCCGCTACGACCTGTCGGAGCTGCGCTACAAGAACGGGGTCGACAACTACCTGACGGTGCTGACGGCGCAGACGGACCTGTATTCGGCG------------------------------------------------------------------------------------------------------------------------------------------CAGCAGTCGCTGATCTCGGCACGG---------------------------------------------------------CTGTCGCGCTGGACCAACCTGGTGGACCTGTAC---------------------------------------------------------------------------------------------------------------------------------------------------------------------------------------------------------------------------------------------CGCGCGCTGGGCGGCGGCTGGCTCGAG------------------------------------------------------------------------------------------------CACTCGGGCGACACGCCGCGCGAGGCGGATGCGCCGGCCGACTACGGCAAG------------GCCGCGCCT---------------------------------------GCGGTG---------------------------------CCGGCTTCG---CAGGCCACGGCGGGC------------------------------------------------------------------------------------------------------------------
>OMP4__GCA_000300395.1
------------------------------------------------------------------------------------------------------------------------------ATGCGAAAATTTGCT---------------------------------------------TTGACTGCAATG------------------------GCGGTC------------GCGCTGGTCGCCACCGGCTGCACGCTGGCCCCGCACTACGAGCGTCCGGCCGCGCCGGTCGCGGGTACGTTCCCGTCCGACGGCGTCTACGCGACGCAGCCGGGCGCG------------------------------AGC---------------------------------------------------------------GCG------------------------------ACC------CGCAGCGCGAACGGCCAGGCCGCGAGCGACATCGGCTGGCGCAACTTCTTCACCGATCCGCGGCTGCAGCGGCTGATCGAGCTGGCGCTGAAGAACAACCGCGACCTGCGCGTATCGGTGCTCAACGTGGAGGCGGCGCGCGCGCAGTATCAGATCACCCGCGCCGAGCTGCTGCCGGCCCTGAACGGCACCGGCACCGGCTCGATCCAGCGGCTGCCGGCCGGAGTCTCGACCACG------GGGGCG---CCGCTCATCTCGCGCACCTACAACGTCGGGCTCTCGGCGTCG---------------------------------------------------------------------------------------------------------------------------------------------------------------------TGGGAGCTGGACCTGTTCGGCCGGATCCAGAGCCTGAAGGATCAGGCGCTCGCGAAATACCTGTCCACGGCGCAGGCGCGCAAGGCCGCGGAGATCTCGCTCGTCTCGCAGGTGGCGGACCAGTATCTGACGGTGCTGTCCACCGACGACCTGCTGAAGGTGACGGAAGACACGCTGAAGACGGCGCAGGCGTCGTACAACCTGACCAAGCTGCAGTTCGACAACGGCACGGGCTCGGAGCTGGATCTGCGTCAGGCGCAGACGGTGGTCGAGCAGGCGCTGGCGAACCAGCAGGCGCAGGCGCGGGCGCGGGCCCAGGCGCTCAACGCGCTGGTGGTGCTGGTGGGCGAGCCGCTGCCGGACGACCTGCCGGCCGGGCTGCCGCTCGACTCGCAGGACCTGCTGACGGACATCCCGGCCGGATTGCCGTCGGAGCTGCTCACGCGCCGGCCCGACATCATGGAGGCCGAGCAGACGCTGCGCGCGGCCAACGCGAACATCGGCGCGGCGCGCGCGGCGTTCTTCCCGCGCATCTCGCTGACGGGCGCGTTCGGCTCGGCGAGCCCGACGCTGGGCGGGCTGCTCAAGGCGGGGACGGCGGCCTGGTCGTTCGCGCCGGACCTCACGCTGCCGATCTTCGCGGGCGGCTCGAACCTGGCGAACCTGGACCTGGCGCGCGTGCAGAAGCGCATCGAGGTGGCGAACTACGAGAAGGCGATCCAGACGGCGTTCCAGGAGGTGTCGGACGGTCTGGCCGCGCGCGGGACGTACGACCAGCAGATCGCGGCGCTGCAGCGCAACGAGCAGGCGCAGCGGCGCCGCTACGACCTGTCGGAGCTGCGCTACAAGAACGGGGTCGACAACTACCTGACGGTGCTGACGGCGCAGACGGACCTGTATTCGGCG------------------------------------------------------------------------------------------------------------------------------------------CAGCAGTCGCTGATCTCGGCACGG---------------------------------------------------------CTGTCGCGCTGGACCAACCTGGTGGACCTGTAC---------------------------------------------------------------------------------------------------------------------------------------------------------------------------------------------------------------------------------------------CGCGCGCTGGGCGGCGGCTGGCTCGAG------------------------------------------------------------------------------------------------CACTCGGGCGACACGCCGCGCGAGGCGGATGCGCCGGCCGACTACGGCAAG------------GCCGCGCCT---------------------------------------GCGGTG---------------------------------CCGGCTTCG---CAGGCCACGGCGGGC------------------------------------------------------------------------------------------------------------------
>OMP4__GCA_000365245.1
------------------------------------------------------------------------------------------------------------------------------ATGCGAAAATTTGCT---------------------------------------------TTGACTGCAATG------------------------GCGGTC------------GCGCTGGTCGCCACCGGCTGCACGCTGGCCCCGCACTACGAGCGTCCGGCCGCGCCGGTCGCGGGTACGTTCCCGTCCGACGGCGTCTACGCGACGCAGCCGGGCGCG------------------------------AGC---------------------------------------------------------------GCG------------------------------ACC------CGCAGCGCGAACGGCCAGGCCGCGAGCGACATCGGCTGGCGCAACTTCTTCACCGATCCGCGGCTGCAGCGGCTGATCGAGCTGGCGCTGAAGAACAACCGCGACCTGCGCGTATCGGTGCTCAACGTGGAGGCGGCGCGCGCGCAGTATCAGATCACCCGCGCCGAGCTGCTGCCGGCCCTGAACGGCACCGGCACCGGCTCGATCCAGCGGCTGCCGGCCGGAGTCTCGACCACG------GGGGCG---CCGCTCATCTCGCGCACCTACAACGTCGGGCTCTCGGCGTCG---------------------------------------------------------------------------------------------------------------------------------------------------------------------TGGGAGCTGGACCTGTTCGGCCGGATCCAGAGCCTGAAGGATCAGGCGCTCGCGAAATACCTGTCCACGGCGCAGGCGCGCAAGGCCGCGGAGATCTCGCTCGTCTCGCAGGTGGCGGACCAGTATCTGACGGTGCTGTCCACCGACGACCTGCTGAAGGTGACGGAAGACACGCTGAAGACGGCGCAGGCGTCGTACAACCTGACCAAGCTGCAGTTCGACAACGGCACGGGCTCGGAGCTGGATCTGCGTCAGGCGCAGACGGTGGTCGAGCAGGCGCTGGCGAACCAGCAGGCGCAGGCGCGGGCGCGGGCCCAGGCGCTCAACGCGCTGGTGGTGCTGGTGGGCGAGCCGCTGCCGGACGACCTGCCGGCCGGGCTGCCGCTCGACTCGCAGGACCTGCTGACGGACATCCCGGCCGGATTGCCGTCGGAGCTGCTCACGCGCCGGCCCGACATCATGGAGGCCGAGCAGACGCTGCGCGCGGCCAACGCGAACATCGGCGCGGCGCGCGCGGCGTTCTTCCCGCGCATCTCGCTGACGGGCGCGTTCGGCTCGGCGAGCCCGACGCTGGGCGGGCTGCTCAAGGCGGGGACGGCGGCCTGGTCGTTCGCGCCGGACCTCACGCTGCCGATCTTCGCGGGCGGCTCGAACCTGGCGAACCTGGACCTGGCGCGCGTGCAGAAGCGCATCGAGGTGGCGAACTACGAGAAGGCGATCCAGACGGCGTTCCAGGAGGTGTCGGACGGTCTGGCTGCGCGCGGGACGTACGACCAGCAGATCGCGGCGCTGCAGCGCAACGAGCAGGCGCAGCGGCGCCGCTACGACCTGTCGGAGCTGCGCTACAAGAACGGGGTCGACAACTACCTGACGGTGCTGACGGCGCAGACGGACCTGTATTCGGCG------------------------------------------------------------------------------------------------------------------------------------------CAGCAGTCGCTGATCTCGGCACGG---------------------------------------------------------CTGTCGCGCTGGACCAACCTGGTGGACCTGTAC---------------------------------------------------------------------------------------------------------------------------------------------------------------------------------------------------------------------------------------------CGCGCGCTGGGCGGCGGCTGGCTCGAG------------------------------------------------------------------------------------------------CACTCGGGCGACACGCCGCGCGAGGCGGATGCGCCGGCCGACTACGGCAAG------------GCCGCGCCT---------------------------------------GCGGTG---------------------------------CCGGCTTCG---CAGGCCACGGCGGGC------------------------------------------------------------------------------------------------------------------
>OMP4__GCA_000835205.1
---------------------------------------------------------------------------------------------------------------------------------------------------------------------------------------------------ATG------------------------GCGGTC------------GCGCTCGTCGCCACCGGCTGTACGCTGGCACCGCACTACGAGCGTCCGGACGCGCCGGTCGCGAACGCGTTCCCGTCCGACGGCGTCTACGCGACGCAGCCGGGCGCG------------------------------AGC---------------------------------------------------------------GCG------------------------------ACC------AAGAGCGCGAACGGCCAGGCCGCCAGCGACATCGGCTGGCGCAACTTCTTCACCGATCCGCGGCTGCGGCAGCTGATCGAGCTGGCGCTGAAGAACAACCGCGACCTGCGCGTGTCGGTGCTCAACGTCGAGGCGGCGCGCGCGCAGTACCAGATCACGCGCGCCGAGCTGCTGCCCACGCTGGGCGGCACCGGCACCGGCTCGCTGCAGCGGCTGCCGGCCGGGGTCTCGACCACC------AACGGC---CCGCTCATCACGCGCACCTACAACGTCGGGCTCTCGGCATCG---------------------------------------------------------------------------------------------------------------------------------------------------------------------TGGGAGCTGGACCTGTTCGGCCGGATCCAGAGCCTGAAGGACCAGGCGCTCGCGCAATACCTGTCGACGGCGCAGGCGCGCAAGGCCGCGGAGATCTCGCTGATCTCGCAGGTGGCGGACCAGTACCTGACGGTGCTGTCCACCGACGACCTGCTGAAGGTGACGGAGGACACGCTGAAGACGGCGCAGTCCTCGTACAACCTGACCAAGCTGCAGTTCGACAACGGCACCGGCTCGGAGCTGGACCTGCGTCAGGCGCAGACGGTGGTCGAGCAGGCGCTGGCGAACCAGCAGGCGCAGGCGCGCGCGCGGGCACAGGCGCTCAACGCGCTGGTGGTGCTGGTGGGCGAGCCGCTGCCGGAGGACCTGCCGGCGGGGCTGCCGCTCGACTCGCAGGACCTGCTGACGGACATCCCGGCGGGGCTGCCGTCGGACCTGCTCACGCGCCGGCCCGACATCATGGAGGCGGAGCAGACGCTGCGCGCGGCCAACGCGAACATCGGCGCGGCGCGCGCGGCGTTCTTCCCGCGCATCTCGCTGACGGGCGCGTTCGGCACGGCGAGCCCGACGCTGGGCGGGCTGTTCAAGGCGGGGACGGCTGCCTGGTCGTTCGCGCCGGACATCACGCTGCCGATCTTCGAGGGCGGCTCGAACCTGGCGAACCTCGACTTGGCGCACGTGCAGAAGCGCATCGAGGTGGCGAACTACGAGAAGGCGATCCAGACGGCGTTCCAGGAAGTGTCGGACGGTCTGGCCGCGCGCGGGACGTTCGACCAGCAGATCGCGGCGCTGCAACGCAACGAGCAGGCGCAGCAGCGTCGCTACGACCTGTCGGATTTGCGTTACAAGAACGGGGTGGACAACTACCTGACGGTGCTGACGGCGCAGACGGACCTGTACACGGCG------------------------------------------------------------------------------------------------------------------------------------------CAGCAGTCGCTGATATCGGCGCGG---------------------------------------------------------CTGTCGCGCTGGACGAATCTGGTGGACCTGTAC---------------------------------------------------------------------------------------------------------------------------------------------------------------------------------------------------------------------------------------------CGTGCGCTGGGCGGCGGCTGGATCGAG------------------------------------------------------------------------------------------------CACTCGGGCGACACGCCGCGCGAGGCCGATGCGCCGGTCGATTACGGCAAG---------GCTGCGGCGCCG---------------------------------------GCGGCG---------------------------------CCGGCTTCG---CAAGCCCCGGCGGGC------------------------------------------------------------------------------------------------------------------
>OMP4__GCA_001411805.1
------------------------------------------------------------------------------------------------------------------------------ATGCGTAAACACGTC---------------------------------------------TTATCCGCGATC------------------------ACGGTC------------GCACTGGTGGCCAGCGGCTGCACGCTGGCACCGCACTACGAGCGTCCGGACGCGCCGGTCGCGAACGCGTTCCCGTCCGACGGCGTCTACGCGACGCAGCCGGGCGCG------------------------------AGC---------------------------------------------------------------GCG------------------------------ACC------AAGAGCGCGAACGGCCAGGCCGCCAGCGACATCGGCTGGCGCAACTTCTTCACCGATCCGCGGCTGCGGCAGCTGATCGAGCTGGCGCTGAAGAACAACCGCGACCTGCGCGTGTCGGTGCTCAACGTCGAGGCGGCGCGCGCGCAGTACCAGATCACGCGCGCCGAGCTGCTGCCCACGCTGGGCGGCACCGGCACCGGCTCGCTGCAGCGGCTGCCGGCCGGGGTCTCGACCACC------AACGGC---CCGCTCATCACGCGCACCTACAACGTCGGGCTCTCGGCATCG---------------------------------------------------------------------------------------------------------------------------------------------------------------------TGGGAGCTGGACCTGTTCGGCCGGATCCAGAGCCTGAAGGACCAGGCGCTCGCGCAATACCTGTCGACGGCGCAGGCGCGCAAGGCCGCGGAGATCTCGCTGATCTCGCAGGTGGCGGACCAGTACCTGACGGTGCTGTCCACCGACGACCTGCTGAAGGTGACGGAGGACACGCTGAAGACGGCGCAGTCCTCGTACAACCTGACCAAGCTGCAGTTCGACAACGGCACCGGCTCGGAGCTGGACCTGCGTCAGGCGCAGACGGTGGTCGAGCAGGCGCTGGCGAACCAGCAGGCGCAGGCGCGCGCGCGGGCACAGGCGCTCAACGCGCTGGTGGTGCTGGTGGGCGAGCCGCTGCCGGAGGACCTGCCGGCGGGGCTGCCGCTCGACTCGCAGGACCTGCTGACGGACATCCCGGCGGGGCTGCCGTCGGACCTGCTCACGCGCCGGCCCGACATCATGGAGGCCGAGCAGACGCTGCGCGCGGCCAACGCGAACATCGGCGCGGCGCGCGCGGCGTTCTTCCCGCGCATCTCGCTGACGGGCGCGTTCGGCACGGCGAGCCCGACGCTGGGCGGGCTGTTCAAGGCGGGGACGGCGGCCTGGTCGTTCGCGCCGGACATCACGCTGCCGATCTTCGAGGGCGGCTCGAACCTGGCGAACCTCGACTTGGCGCACGTGCAGAAGCGCATCGAGGTGGCGAACTACGAGAAGGCGATCCAGACGGCGTTCCAGGAAGTGTCGGACGGTCTGGCCGCGCGCGGGACGTTCGACCAGCAGATCGCGGCGCTGCAACGCAACGAGCAGGCGCAGCAGCGTCGCTACGACCTGTCGGATTTGCGTTACAAGAACGGGGTGGACAACTACCTGACGGTGCTGACGGCGCAGACGGACCTGTACACGGCG------------------------------------------------------------------------------------------------------------------------------------------CAGCAGTCGCTGATATCGGCGCGG---------------------------------------------------------CTGTCGCGCTGGACGAATCTGGTGGACCTGTAC---------------------------------------------------------------------------------------------------------------------------------------------------------------------------------------------------------------------------------------------CGTGCGCTGGGCGGTGGCTGGATCGAG------------------------------------------------------------------------------------------------CACTCGGGCGACACGCCGCGCGAGGCCGATGCGCCGGTCGATTACGGCAAG---------GCTGCGGCGCCG---------------------------------------GCGGCG---------------------------------CCGGCTTCG---CAAGCCCCGGCGGGC------------------------------------------------------------------------------------------------------------------
>OMP4__GCA_000687455.2
---------------------------------------------------------------------------------------------------------------------------ATGATGCAAAAACACGCT---------------------------------------------TTGACTGCAATG------------------------GCGGTC------------GCGCTGTTCGCCACGGGCTGCACGATGGCGCCGCACTACGAGCGGCCCGCGGCGCCCGTCGCGGGGGCGTTCCCGTCGGGCGGTGTCTACGCGACGCAGCCGGCCGCC------------------------------ACG------------------------------------------------------------GCCGGC------------------------------GCG------CGCAGCGCGAACGGCCAGGCCGCCGCCGACATCGGCTGGCGCGAGTTCTTCGTCGATCCGCGCCTGCAGCACCTGATCGAGATCGCGCTGAAGAACAACCGCGACCTGCGGGTTGCGGTGCTGAACGTCGCGGCCGCGCGCGCGCAGTACCAGATTACGCGCGCCGACCTGATGCCGACGCTCAGCGGCGTCGGCAGCGGCACGATCCAGCGCTATCCGGCGGGCGTGTCGACGACC------GGTGCG---CCGACGATCACGCGCGTCTACAACGTGGGTCTGTCCGCGTCG---------------------------------------------------------------------------------------------------------------------------------------------------------------------TGGGAGCTCGACCTGTTCGGCCGAATCCAGAGCCTGAAGGACCAGGCGCTCGCGAAGTATTTCGCGACCGCGCAGGCACGCAAGGCTGCCGAGATCTCGCTCGTGTCGCAGGTCGCGGACCAGTACCTGACGGTGCTCGCGTACGACGATCTGCTGTCGGTCACCGAGGACACGCTGAGGGTCGCACAGGCGTCGTACGACCTGACGAAGCTGAAGTTCGACAACGGCACCGGTTCGGAGCTCGATCTGCGCCAGGCGCAGACGGTCGTCGAGACCGCGCTGGCGAACCAGCAGTCGCAGGCGCGCCTGCGGGCGCAGGCGCTCAATGGGCTGGTGCTGCTCGTCGGCGAACCGTTGCCGGAGGATCTGCCGGCCGGGCTGCCGCTCGACGCGCAGAATTTCCTGACCGACGTTCCGGCCGGGCTGCCGTCGGATCTGCTGACGCGCCGTCCGGACATCATGGAGGCGGAGCAGACCCTGCGCGCGGCCAACGCGAACATCGGCGCGGCGCGCGCGGCATTCTTCCCGCGCATCTCGCTGACGGGCGCATTCGGCACCGCGAGCCCGACGCTCGGCGACCTGTTCAGGGCCGGCACGGCGGCGTGGTCGTTCGCGCCGCAGATCGCGATGCCGATCTTCGAGGGCGGCGCGAACCTCGCGAACCTGGATCTCGCAAACGTGCAGAAGCGGATCGAAATCGCGAACTACGAGAAGGCGATCCAGTCGGCGTTCCGCGAAGTGTCGGACGGGCTCGCCGCGCGCGGCACCTACGACCAGCAGATCGCCGCGCTCGAGCGCAACGAGCACGCGCAGCAGCGCCGCTACGATCTGTCGGACCTGCGCTACAAGAACGGCGTCGACAGCTACCTGTCGGTGCTGACCGCGCAGACCGACCTGTATTCGGCG------------------------------------------------------------------------------------------------------------------------------------------CAGCAGACGCTGATCACCGCGCGT---------------------------------------------------------CTTGCGCGCTGGACCAACCTCGTCGATCTGTAC---------------------------------------------------------------------------------------------------------------------------------------------------------------------------------------------------------------------------------------------CGGGCGCTGGGCGGCGGCTGGGTCGAG------------------------------------------------------------------------------------------------CGGGCCGGCGAGACGCCGCGTCCGGCCGACCAGCCGGTGGACTACGGCAAG---------GCTGCCACGCCT------------------------------------------------------------------------------GCGTCGAAG---GCCGCGACGGCCGGC------------------------------------------------------------------------------------------------------------------
>OMP4__GCA_000567945.1
---------------------------------------------------------------------------------------------------------------------------ATGAAGCGAAAACATGCT---------------------------------------------TTGACTGCACTC------------------------GCAGTC------------GCGCTGCTCGCCGCGGGCTGCACGCTCGCGCCGCGCTACGAGCGTCCGGCCGCGCCCGTGTCGGGCGCGTTCCCGACCGACGGCGTCTACGCCGCGCAGCCGGGCGCC------------------------------GCG------------------------------------------------------------GCCGGC------------------------------GCG------CGCAGCGCGAACGGCCAGGCGGCCGTCGACATCGGCTGGCGCGAGTTCTTCGTCGATCCGCGCCTGCAGCGGCTGATCGAGATCGCGCTGAAGAACAACCGCGATCTGCGCGTGTCGGTGCTCAACGTCGAGGCGTCGCGCGCGCAGTATCGGATCACGCGCGCGGGCCTGTTCCCGACGCTCGACGGCACCGGCACGGGCACGATCCAGCGCACGCCGGCCGGTGTGTCGGTAACC------GGCCAG---CCGCTCATCTCGCGGACCTACAATGTCGGCGTGTCCGCGTCG---------------------------------------------------------------------------------------------------------------------------------------------------------------------TGGGAGCTCGACCTGTTCGGCCGCGTGCAGAGCCTGAAGGATCAGGCGCTCGCGCAATACTTCGCGACCGCGCAGGCGCGCAAGGCCGCGGAGATCTCGCTCGTCGCGAGCGTCGCCGATCAGTATCTGACGCTGCTGTCGACCGACGATCTGCTGCAGGTCACGGAGAACACGCTGAAGACGGCGCGCGCGTCGTACGACCTGACGAAGCTGCAGTTCGACAACGGCACCGGCTCGGAGCTCGATCTGCGGCAGGCGCAGACGGTCGTCGAGACCGCGCTCGCGAACCAGCAGGCGCAGGCGCGCGCCCGCGCGCAGGCGGTCAACGCGCTCGTGCTGCTGATCGGCGAGCCGCTGCCCGACGATCTGCCGGCCGGCCTGCCGCTCAATGCGCAGAATCTGCTGACCGACATCCCGGCCGGGCTGCCGTCCGATCTGCTGACGCGCCGCCCCGACATCATGCAGGCCGAGGAGACGCTGCGCGCGGCGAACGCGAACATCGGCGCGGCGCGTGCGGCGTTCTTCCCGAAAATCTCGCTCACCGGCGCGTTCGGCACCGCGAGCCCGACGCTCGGCGGCCTGTTCAAGGCGGGCACGGCGGCGTGGTCGTTCGCGCCGAGCATCGCGCTGCCGATCTTCGAGGGCGGACAGAACATCGCCAATCTCGATCTCGCGCACGTGCAGAAGCGCATCGAGATCGCGAACTACGAGAAGGCGATCCAGAGCGCGTTCCGCGAGGTGTCGGACGGGCTTGCCGCGCGCGGCACGTACGATCAGCAGATCGCGGCGCTCGAGCGCAACGAGCACGCGCAGCAGCGCCGCTACGATCTGTCGGACCTGCGCTACAAGAACGGGGTCGACAGTTATCTGTCGGTGCTGACCGCGCAGACGGATCTGTATTCGGCCGCAGCAGCAACTGATCAGCGCGCGGCTCGCGCGCTGGACGAACCTCGTCGATCTGTATCGCGCGCTGGGCGGCGGCTGGATCGAGCGCGCGGGCGAGACGCCGCGCCCCGGCGGATGCGCCTGTCGACTACGGCAAGGCGGCAGCGCCTGCGCCGGCGTCGGCGTCGGCGGCGCCCGCTGCGGCGGCCAGCGCGCCGGCGGCCGGCTGAGCGCTCGCCGGCGCCGCGACGGACGAAGGCAGCCGATTCGTTCGCCGCGCGGCGCGCGATCGGTAGCGAATTCGCCGCATCGCGATGCATACGCGAAAACCCCGCGCTTTTCGAGCGCGGGGTTTTTTGTCTGGTCGTTGCTGTCCGCTCCCGGCCGGCGTCGCGCCGCTCGACGATGCGATGCGGCTTGCGGCATTCCGCGCACAAGCCGCATGCGCCTGTCCGGCCGGCGGAGCGGATGTCGCGCGTCGGAAGACGAGAAATGCCGCGAAACGCGATGCGATGCGAGGGCGGGGGCGCGCTGCACGGCTTGTGCCGCGCGCTTCACCGCGAAGCGATGTCTGCGTCCGGTTCGCGGCGGCGTTCGCCGCGCGATCGTAATTCAATGATCGGATCGAGACGCGAGGTCGGCGAGGCGATTCGACAGGCGGCGCGCCTGTTCGATCGCCCGCGC---------GCCGCGCGTCCGCGGCTCAATGCAGATCGGCCGGCCGCCCGTCGAAGTCGCAGCCCG------------CGCTGTGAATGTCGCAGCGCGCGTCCCTCT---CGCCCTTCATCCCGT------------------------------------------------------------------------------------------------------------------
>OMP4__GCA_000755985.1
---------------------------------------------------------------------------------------------------------------------------ATGAAGCGAAAACATGCT---------------------------------------------TTGACTGCACTC------------------------GCAGTC------------GCACTGCTCGCGACGGGCTGCACGCTCGCGCCGCGCTACGAGCGTCCGGCCGCGCCCGTGTCGGGCGCGTTCCCGACCGACGGCGTCTACGCCGCGCAGCCGGGCGCC------------------------------GCG------------------------------------------------------------TCCGGC------------------------------GCG------CGCAGCGCGAACGGTCAGACGGCCGCCGACATCGGCTGGCGCGAGTTCTTCGTCGATCCGCGCCTGCAGCGGCTGATCGACATCGCGCTGAAAAACAACCGCGACCTGCGCGTGTCGGTGCTGAACGTCGAGGCGTCGCGCGCGCAGTATCAGATCACGCGCGCGGGCCTGTTCCCGACGCTCGACGGCACCGGCACGGGCGCGATCCAGCGCTATCCGTCCGGCGTGTCGACGACG------GGCCGG---CCGCTCATCTCGCGCGCCTACAACGTCGGCGTGTCCGCGTCG---------------------------------------------------------------------------------------------------------------------------------------------------------------------TGGGAGCTCGATCTGTTCGGCCGCGTGCAGAGCCTGAAGGACCAGGCGCTCGCGCAGTACTTCGCGACCGCGCAGGCCCGCAAGGCGGCGGAGATCTCGCTCGTCGCGAGCGTCGCCGACCAGTACCTGGCGCTGCTGTCGACCGACGATCTGCTGCAGGTCACGGAGAACACGCTGAAGACGGCGCGCGCGTCGTACGACCTGACGAAGCTGCAGTTCGACAACGGCACCGGCTCGGAGCTCGATCTGCGCCAGGCGCAGACGGTCGTCGAGACGGCGCTCGCGAACCAGCAGGCGCAGGCGCGTGCGCGCGCGCAGGCGGTCAACGCGCTCGTGCTGCTGGTCGGCGAGCCGCTGCCCGACGATCTGCCGGCCGGCTTGCCACTGAACGCGCAGAACCTGCTGACCGACATTCCGGCCGGGCTGCCGTCCGATCTGCTCACGCGCCGGCCGGACATCATGCAGGCGGAAGAGACGCTGCGCGCGGCGAACGCGAACATCGGCGCGGCGCGTGCGGCGTTCTTCCCGAAGATCTCGCTGACGGGGGCGTTCGGCACCGCGAGCCCGACGCTGGGTGGGCTCTTCAAGGCCGGCACGGCGGCGTGGTCGTTCGCGCCGAGCATCGCGCTGCCGATCTTCGAGGGCGGGCAGAACATCGCGAACCTCGATCTCGCGCACGTGCAGAAGCGCATCGAGATCGCGAACTACGAGAAGGCGATCCAGAGCGCGTTCCGCGAAGTGTCGGACGGGCTCGCCGCGCGCGGCACGTACGACCAGCAGATCGCGGCGCTCGAGCGCAACGAGCACGCGCAGCAGCGCCGCTACGATCTGTCGGACCTGCGCTACAAGAACGGCGTCGACAGCTACCTGTCGGTGCTGACCGCGCAGACCGATCTGTACACGGCG------------------------------------------------------------------------------------------------------------------------------------------CAGCAGCAGCTCATCAGCGCGCGG---------------------------------------------------------CTCGCACGCTGGTCGAATCTCGTCGATCTGTAT---------------------------------------------------------------------------------------------------------------------------------------------------------------------------------------------------------------------------------------------CGCGCGCTCGGCGGCGGCTGGATCGAG------------------------------------------------------------------------------------------------CGCGCGGGCGAGACGCCGCGCCCCGCCGACGCACCGGTCGACTACGGCAAG---------GCGGCGGCGCCT---------------------------------------GCGCCG------------GCGTCGGCTGCGCCCGCCGCTGCGGCTGGC---GCGACGACGGCCGGC------------------------------------------------------------------------------------------------------------------
>OMP4__GCA_000959365.1
---------------------------------------------------------------------------------------------------------------------------ATGAAGCGAAAACATGCT---------------------------------------------TTGACTGCACTC------------------------GCAGTC------------GCACTGCTCGCGACGGGCTGCACGCTCGCGCCGCGCTACGAGCGTCCGGCCGCGCCCGTGTCGGGCGCGTTCCCGACCGACGGCGTCTACGCCGCGCAGCCGGGCGCC------------------------------GCG------------------------------------------------------------TCCGGC------------------------------GCG------CGCAGCGCGAACGGTCAGACGGCCGCCGACATCGGCTGGCGCGAGTTCTTCGTCGATCCGCGCCTGCAGCGGCTGATCGACATCGCGCTGAAAAACAACCGCGACCTGCGCGTGTCGGTGCTGAACGTCGAGGCGTCGCGCGCGCAGTATCAGATCACGCGCGCGGGCCTGTTCCCGACGCTCGACGGCACCGGCACGGGTGCGATCCAGCGCTACCCGTCCGGCGTGTCGACGACG------GGCCGG---CCGCTCATCTCGCGCGCCTACAACGTCGGCGTGTCCGCGTCG---------------------------------------------------------------------------------------------------------------------------------------------------------------------TGGGAGCTCGATCTGTTCGGCCGCGTGCAGAGCCTGAAGGACCAGGCGCTCGCGCAGTACTTCGCGACCGCGCAGGCCCGCAAGGCGGCGGAGATCTCGCTCGTCGCGAGCGTCGCCGACCAGTACCTGGCGCTGCTGTCGACCGACGATCTGCTGCAGGTCACGGAGAACACGCTGAAGACGGCGCGCGCGTCGTACGACCTGACGAAGCTGCAGTTCGACAACGGCACCGGCTCGGAGCTCGATCTGCGCCAGGCGCAGACGGTCGTCGAGACGGCGCTCGCGAACCAGCAGGCGCAGGCGCGTGCGCGCGCGCAGGCGGTCAACGCGCTCGTGCTGCTGGTCGGCGAGCCGCTGCCCGACGATCTGCCGGCCGGCTTGCCGCTGAACGCGCAGAACCTGCTGACCGACATTCCGGCCGGGCTGCCGTCCGATCTGCTCACGCGCCGGCCGGACATCATGCAGGCGGAAGAGACGCTGCGCGCGGCGAACGCGAACATCGGCGCGGCGCGTGCGGCGTTCTTCCCGAAGATCTCGCTGACGGGGGCGTTCGGCACCGCGAGCCCGACGCTGGGCGGGCTCTTCAAGGCCGGCACGGCGGCGTGGTCGTTCGCGCCGAGCATCGCGCTGCCGATCTTCGAGGGCGGGCAGAACATCGCGAACCTCGATCTCGCGCACGTGCAGAAGCGCATCGAGATCGCGAACTACGAGAAGGCGATCCAGAGCGCGTTCCGCGAAGTGTCGGACGGGCTCGCCGCGCGCGGCACGTACGACCAGCAGATCGCGGCGCTCGAGCGCAACGAGCACGCGCAGCAGCGCCGCTACGATCTGTCGGACCTGCGCTACAAGAACGGCGTCGACAGCTACCTGTCGGTGCTGACCGCGCAGACCGATCTGTACTCGGCG------------------------------------------------------------------------------------------------------------------------------------------CAGCAGCAGCTCATCAGCGCGCGG---------------------------------------------------------CTCGCACGCTGGTCGAATCTCGTCGATCTGTAT---------------------------------------------------------------------------------------------------------------------------------------------------------------------------------------------------------------------------------------------CGCGCGCTCGGCGGCGGCTGGATCGAG------------------------------------------------------------------------------------------------CGCGCGGGCGAGACGCCGCGCCCCGCCGACGCACCGGTCGACTACGGCAAG------------GCGGCGCCT---------------------------------------GCGCCG------------GCGTCGGCTGCGCCCGCCGCTGCGGCTGGC---GCGACGACGGCCGGC------------------------------------------------------------------------------------------------------------------
>OMP4__GCA_001192815.1
---------------------------------------------------------------------------------ATGATGGATCGCTTTCCTCACGATACGGCGGCGGCCTCGCGCCGTTGCCGCCGCCGCGCGGGCGGCGCCGCGCGCGCTTCGTGCGCTTCGTGCGCCGCTTCGCGCGTCGCGTGCGCGTCGCTCGTGCGCACGGCGGTTCGCGCCGCCGCCGTCGCGGCCGCCTTCTTCGCCGCGGGCTGCACGCTCGCGCCGCGCTACGAGCGTCCGGCCGCGCCGGTGTCGGGCGCGTTCCCCGCCGACGGCGTCTACGCCGCGCAGCCGGGCGCC------------------------------GCG------------------------------------------------------------CCCGGC------------------------------GCG------CGCAGCGCGAACGGCCAGGCGGCCGTCGATATCGGCTGGCGCGAGTTCTTCGTCGATCCGCGCCTGCAGCGGCTGATCGAGATCGCGCTGAAGAACAACCGCGACCTGCGCGTGTCGGTGCTCAACGTCGAGGCGTCGCGCGCGCAGTATCAGATCACGCGCGCGGGGCTCTTCCCGACGTTGAGCGGCACCGGCACGGGCACGATCCAGCGCACGCCGGCCGGCGTGTCGATCACC------GGCCAG---CCGCTCATCTCGCGGACCTACAACGTCGGCGTCTCCGCGTCG---------------------------------------------------------------------------------------------------------------------------------------------------------------------TGGGAGCTCGACCTGTTCGGCCGCGTGCAGAGCCTGAAGGATCAGGCGCTCGCGCAATACTTCGCCACCGCGCAGGCGCGCAAGGCCGCGGAGATCTCGCTCGTCGCGAGCGTCGCCGATCAGTACCTGACGCTGCTGTCGACCGACGATCTGCTGCAGGTCACGCAGAACACGCTGAAGTCGGCGCGCGCGTCCTACGATCTGACGAAGCTGCAGTTCGACAACGGCACCGGCTCGGAGCTCGACCTGCGCCAGGCGCAGACGGTGGTCGAGACCGCGCTCGCGAGCCAGCAGGCGCAGGCGCGCGCCCGCGCGCAGGCGCTCAACGCGCTCGTGCTGCTGATCGGCGAGCCGCTGCCCGACGATCTGCCGGCCGGCCTGCCGCTCAATGCGCAGAACCTGCTCACCGACATTCCGGCCGGGCTGCCGTCCGATCTGCTCACGCGGCGCCCCGACATCATGCAGGCCGAGGAGACGCTGCGCGCGGCGAACGCGAACATCGGCGCGGCGCGCGCGGCGTTCTTCCCGAAGATCTCGCTCACCAGCGCGTTCGGCACCGCGAGCCCGACGCTCGGCGGCCTGTTCAAGGCGGGCACGGCGGCGTGGTCGTTCGCGCCGAACATCGCGCTGCCGATCTTCGAGGGTGGGCAGAACATCGCGAACCTCGATCTCGCGCACGTGCAGAAGCGCATCGAGATCGCGAACTACGAGAAGGCGATCCAGAGCGCGTTTCGCGAGGTGTCGGACGGGCTTGCCGCGCGCGGCACGTACGATCAGCAGATCGCGGCGCTCGAGCGCAACGAGCACGCGCAGCAGCGCCGCTACGATCTGTCGGACCTGCGCTACAGGAACGGCGTCGACAGCTATCTGTCGGTGCTGACCGCGCAGACGGACCTGTATTCGGCG------------------------------------------------------------------------------------------------------------------------------------------CAGCAGCAGTTGATCAGCGCGCGG---------------------------------------------------------CTCGCGCGCTGGACGAACCTCGTGGACCTGTAT---------------------------------------------------------------------------------------------------------------------------------------------------------------------------------------------------------------------------------------------CGCGCGCTGGGCGGCGGGTGGCTCGAG------------------------------------------------------------------------------------------------CGCGCGGGCGAGACGCCGCGCCCGGCGGACGCGCCCGTCGATTACGGCAAG------------GCGGCGCCC---------------------------------------GCGCCG------------------GCGGCGTCGGCATCGGCGCGAACA---GCGGCCGTGACTGGT------------------------------------------------------------------------------------------------------------------
>OMP4__GCA_001197775.1
---------------------------------------------------------------------------------ATGATGGATCGCTTTCCTCACGATACGGCGGCGGCCTCGCGCCGTTGCCGCCGCCGCGCGGGCGGCGCCGCGCGCGCTTCGTGCGCTTCGTGCGCCGCTTCGCGCGTCGCGTGCGCGTCGCTCGTGCGCACGGCGGTTCGCGCCGCCGCCGTCGCGGCCGCCTTCTTCGCCGCGGGCTGCACGCTCGCGCCGCGCTACGAGCGTCCGGCCGCGCCGGTGTCGGGCGCGTTCCCCGCCGACGGCGTCTACGCCGCGCAGCCGGGCGCC------------------------------GCG------------------------------------------------------------CCCGGC------------------------------GCG------CGCAGCGCGAACGGCCAGGCGGCCGTCGATATCGGCTGGCGCGAGTTCTTCGTCGATCCGCGCCTGCAGCGGCTGATCGAGATCGCGCTGAAGAACAACCGCGACCTGCGCGTGTCGGTGCTCAACGTCGAGGCGTCGCGCGCGCAGTATCAGATCACGCGCGCGGGGCTCTTCCCGACGTTGAGCGGCACCGGCACGGGCACGATCCAGCGCACGCCGGCCGGCGTGTCGATCACC------GGCCAG---CCGCTCATCTCGCGGACCTACAACGTCGGCGTCTCCGCGTCG---------------------------------------------------------------------------------------------------------------------------------------------------------------------TGGGAGCTCGACCTGTTCGGCCGCGTGCAGAGCCTGAAGGATCAGGCGCTCGCGCAATACTTCGCCACCGCGCAGGCGCGCAAGGCCGCGGAGATCTCGCTCGTCGCGAGCGTCGCCGATCAGTACCTGACGCTGCTGTCGACCGACGATCTGCTGCAGGTCACGCAGAACACGCTGAAGTCGGCGCGCGCGTCCTACGATCTGACGAAGCTGCAGTTCGACAACGGCACCGGCTCGGAGCTCGACCTGCGCCAGGCGCAGACGGTGGTCGAGACCGCGCTCGCGAGCCAGCAGGCGCAGGCGCGCGCCCGCGCGCAGGCGCTCAACGCGCTCGTGCTGCTGATCGGCGAGCCGCTGCCCGACGATCTGCCGGCCGGCCTGCCGCTCAATGCGCAGAACCTGCTCACCGACATTCCGGCCGGGCTGCCGTCCGATCTGCTCACGCGGCGCCCCGACATCATGCAGGCCGAGGAGACGCTGCGCGCGGCGAACGCGAACATCGGCGCGGCGCGCGCGGCGTTCTTCCCGAAGATCTCGCTCACCAGCGCGTTCGGCACCGCGAGCCCGACGCTCGGCGGCCTGTTCAAGGCGGGCACGGCGGCGTGGTCGTTCGCGCCGAACATCGCGCTGCCGATCTTCGAGGGTGGGCAGAACATCGCGAACCTCGATCTCGCGCACGTGCAGAAGCGCATCGAGATCGCGAACTACGAGAAGGCGATCCAGAGCGCGTTTCGCGAGGTGTCGGACGGGCTTGCCGCGCGCGGCACGTACGATCAGCAGATCGCGGCGCTCGAGCGCAACGAGCACGCGCAGCAGCGCCGCTACGATCTGTCGGACCTGCGCTACAGGAACGGCGTCGACAGCTATCTGTCGGTGCTGACCGCGCAGACGGACCTGTATTCGGCG------------------------------------------------------------------------------------------------------------------------------------------CAGCAGCAGTTGATCAGCGCGCGG---------------------------------------------------------CTCGCGCGCTGGACGAACCTCGTGGACCTGTAT---------------------------------------------------------------------------------------------------------------------------------------------------------------------------------------------------------------------------------------------CGCGCGCTGGGCGGCGGGTGGCTCGAG------------------------------------------------------------------------------------------------CGCGCGGGCGAGACGCCGCGCCCGGCGGACGCGCCCGTCGATTACGGCAAG------------GCGGCGCCC---------------------------------------GCGCCG------------------GCGGCGTCGGCATCGGCGCGAACA---GCGGCCGTGACTGGT------------------------------------------------------------------------------------------------------------------
>OMP4__GCA_001202415.1
---------------------------------------------------------------------------------ATGATGGATCGCTTTCCTCACGATACGGCGGCGGCCTCGCGCCGTTGCCGCCGCCGCGCGGGCGGCGCCGCGCGCGCTTCGTGCGCTTCGTGCGCCGCTTCGCGCGTCGCGTGCGCGTCGCTCGTGCGCACGGCGGTTCGCGCCGCCGCCGTCGCGGCCGCCTTCTTCGCCGCGGGCTGCACGCTCGCGCCGCGCTACGAGCGTCCGGCCGCGCCGGTGTCGGGCGCGTTCCCCGCCGACGGCGTCTACGCCGCGCAGCCGGGCGCC------------------------------GCG------------------------------------------------------------CCCGGC------------------------------GCG------CGCAGCGCGAACGGCCAGGCGGCCGTCGATATCGGCTGGCGCGAGTTCTTCGTCGATCCGCGCCTGCAGCGGCTGATCGAGATCGCGCTGAAGAACAACCGCGACCTGCGCGTGTCGGTGCTCAACGTCGAGGCGTCGCGCGCGCAGTATCAGATCACGCGCGCGGGGCTCTTCCCGACGTTGAGCGGCACCGGCACGGGCACGATCCAGCGCACGCCGGCCGGCGTGTCGATCACC------GGCCAG---CCGCTCATCTCGCGGACCTACAACGTCGGCGTCTCCGCGTCG---------------------------------------------------------------------------------------------------------------------------------------------------------------------TGGGAGCTCGACCTGTTCGGCCGCGTGCAGAGCCTGAAGGATCAGGCGCTCGCGCAATACTTCGCCACCGCGCAGGCGCGCAAGGCCGCGGAGATCTCGCTCGTCGCGAGCGTCGCCGATCAGTACCTGACGCTGCTGTCGACCGACGATCTGCTGCAGGTCACGCAGAACACGCTGAAGTCGGCGCGCGCGTCCTACGATCTGACGAAGCTGCAGTTCGACAACGGCACCGGCTCGGAGCTCGACCTGCGCCAGGCGCAGACGGTGGTCGAGACCGCGCTCGCGAGCCAGCAGGCGCAGGCGCGCGCCCGCGCGCAGGCGCTCAACGCGCTCGTGCTGCTGATCGGCGAGCCGCTGCCCGACGATCTGCCGGCCGGCCTGCCGCTCAATGCGCAGAACCTGCTCACCGACATTCCGGCCGGGCTGCCGTCCGATCTGCTCACGCGGCGCCCCGACATCATGCAGGCCGAGGAGACGCTGCGCGCGGCGAACGCGAACATCGGCGCGGCGCGCGCGGCGTTCTTCCCGAAGATCTCGCTCACCAGCGCGTTCGGCACCGCGAGCCCGACGCTCGGCGGCCTGTTCAAGGCGGGCACGGCGGCGTGGTCGTTCGCGCCGAACATCGCGCTGCCGATCTTCGAGGGCGGGCAGAACATCGCGAACCTCGATCTCGCGCACGTGCAGAAGCGCATCGAGATCGCGAACTACGAGAAGGCGATCCAGAGCGCGTTTCGCGAGGTGTCGGACGGGCTTGCCGCGCGCGGCACGTACGATCAGCAGATCGCGGCGCTCGAGCGCAACGAGCACGCGCAGCAGCGCCGCTACGATCTGTCGGACCTGCGCTACAGGAACGGCGTCGACAGCTATCTGTCGGTGCTGACCGCGCAGACGGACCTGTATTCGGCG------------------------------------------------------------------------------------------------------------------------------------------CAGCAGCAGTTGATCAGCGCGCGG---------------------------------------------------------CTCGCGCGCTGGACGAACCTCGTGGACCTGTAT---------------------------------------------------------------------------------------------------------------------------------------------------------------------------------------------------------------------------------------------CGCGCGCTGGGCGGCGGGTGGCTCGAG------------------------------------------------------------------------------------------------CGCGCGGGCGAGACGCCGCGCCCGGCGGACGCGCCCGTCGATTACGGCAAG------------GCGGCGCCC---------------------------------------GCGCCG------------------GCGGCGTCGGCATCGGCGCGAACA---GCGGCCGTGACTGGT------------------------------------------------------------------------------------------------------------------
>OMP4__GCA_001209505.1
---------------------------------------------------------------------------------ATGATGGATCGCTTTCCTCACGATACGGCGGCGGCCTCGCGCCGTTGCCGCCGCCGCGCGGGCGGCGCCGCGCGCGCTTCGTGCGCTTCGTGCGCCGCTTCGCGCGTCGCGTGCGCGTCGCTCGTGCGCACGGCGGTTCGCGCCGCCGCCGTCGCGGCCGCCTTCTTCGCCGCGGGCTGCACGCTCGCGCCGCGCTACGAGCGTCCGGCCGCGCCGGTGTCGGGCGCGTTCCCCGCCGACGGCGTCTACGCCGCGCAGCCGGGCGCC------------------------------GCG------------------------------------------------------------CCCGGC------------------------------GCG------CGCAGCGCGAACGGCCAGGCGGCCGTCGATATCGGCTGGCGCGAGTTCTTCGTCGATCCGCGCCTGCAGCGGCTGATCGAGATCGCGCTGAAGAACAACCGCGACCTGCGCGTGTCGGTGCTCAACGTCGAGGCGTCGCGCGCGCAGTATCAGATCACGCGCGCGGGGCTCTTCCCGACGTTGAGCGGCACCGGCACGGGCACGATCCAGCGCACGCCGGCCGGCGTGTCGATCACC------GGCCAG---CCGCTCATCTCGCGGACCTACAACGTCGGCGTCTCCGCGTCG---------------------------------------------------------------------------------------------------------------------------------------------------------------------TGGGAGCTCGACCTGTTCGGCCGCGTGCAGAGCCTGAAGGATCAGGCGCTCGCGCAATACTTCGCCACCGCGCAGGCGCGCAAGGCCGCGGAGATCTCGCTCGTCGCGAGCGTCGCCGATCAGTACCTGACGCTGCTGTCGACCGACGATCTGCTGCAGGTCACGCAGAACACGCTGAAGTCGGCGCGCGCGTCCTACGATCTGACGAAGCTGCAGTTCGACAACGGCACCGGCTCGGAGCTCGACCTGCGCCAGGCGCAGACGGTGGTCGAGACCGCGCTCGCGAGCCAGCAGGCGCAGGCGCGCGCCCGCGCGCAGGCGCTCAACGCGCTCGTGCTGCTGATCGGCGAGCCGCTGCCCGACGATCTGCCGGCCGGCCTGCCGCTCAATGCGCAGAACCTGCTCACCGACATTCCGGCCGGGCTGCCGTCCGATCTGCTCACGCGGCGGCCCGACATCATGCAGGCCGAGGAGACGCTGCGCGCGGCGAACGCGAACATCGGCGCGGCGCGCGCGGCGTTCTTCCCGAAGATCTCGCTCACCAGCGCGTTCGGCACCGCGAGCCCGACGCTCGGCGGCCTGTTCAAGGCGGGCACGGCGGCGTGGTCGTTCGCGCCGAACATCGCGCTGCCGATCTTCGAGGGTGGGCAGAACATCGCGAACCTCGATCTCGCGCACGTGCAGAAGCGCATCGAGATCGCGAACTACGAGAAGGCGATCCAGAGCGCGTTTCGCGAGGTGTCGGACGGGCTTGCCGCGCGCGGCACGTACGATCAGCAGATCGCGGCGCTCGAGCGCAACGAGCACGCGCAGCAGCGCCGCTACGATCTGTCGGACCTGCGCTACAGGAACGGCGTCGACAGCTATCTGTCGGTGCTGACCGCGCAGACGGACCTGTATTCGGCG------------------------------------------------------------------------------------------------------------------------------------------CAGCAGCAGTTGATCAGCGCGCGG---------------------------------------------------------CTCGCGCGCTGGACGAACCTCGTGGACCTGTAT---------------------------------------------------------------------------------------------------------------------------------------------------------------------------------------------------------------------------------------------CGCGCGCTGGGCGGCGGGTGGCTCGAG------------------------------------------------------------------------------------------------CGCGCGGGCGAGACGCCGCGCCCGGCGGACGCGCCCGTCGATTACGGCAAG------------GCGGCGCCC---------------------------------------GCGCCG------------------GCGGCGTCGGCATCGGCGCGAACA---GCGGCCGTGACTGGT------------------------------------------------------------------------------------------------------------------
>OMP4__GCA_001211345.1
---------------------------------------------------------------------------------ATGATGGATCGCTTTCCTCACGATACGGCGGCGGCCTCGCGCCGTTGCCGCCGCCGCGCGGGCGGCGCCGCGCGCGCTTCGTGCGCTTCGTGCGCCGCTTCGCGCGTCGCGTGCGCGTCGCTCGTGCGCACGGCGGTTCGCGCCGCCGCCGTCGCGGCCGCCTTCTTCGCCGCGGGCTGCACGCTCGCGCCGCGCTACGAGCGTCCGGCCGCGCCGGTGTCGGGCGCGTTCCCCGCCGACGGCGTCTACGCCGCGCAGCCGGGCGCC------------------------------GCG------------------------------------------------------------CCCGGC------------------------------GCG------CGCAGCGCGAACGGCCAGGCGGCCGTCGATATCGGCTGGCGCGAGTTCTTCGTCGATCCGCGCCTGCAGCGGCTGATCGAGATCGCGCTGAAGAACAACCGCGACCTGCGCGTGTCGGTGCTCAACGTCGAGGCGTCGCGCGCGCAGTATCAGATCACGCGCGCGGGGCTCTTCCCGACGTTGAGCGGCACCGGCACGGGCACGATCCAGCGCACGCCGGCCGGCGTGTCGATCACC------GGCCAG---CCGCTCATCTCGCGGACCTACAACGTCGGCGTCTCCGCGTCG---------------------------------------------------------------------------------------------------------------------------------------------------------------------TGGGAGCTCGACCTGTTCGGCCGCGTGCAGAGCCTGAAGGATCAGGCGCTCGCGCAATACTTCGCCACCGCGCAGGCGCGCAAGGCCGCGGAGATCTCGCTCGTCGCGAGCGTCGCCGATCAGTACCTGACGCTGCTGTCGACCGACGATCTGCTGCAGGTCACGCAGAACACGCTGAAGTCGGCGCGCGCGTCCTACGATCTGACGAAGCTGCAGTTCGACAACGGCACCGGCTCGGAGCTCGACCTGCGCCAGGCGCAGACGGTGGTCGAGACCGCGCTCGCGAGCCAGCAGGCGCAGGCGCGCGCCCGCGCGCAGGCGCTCAACGCGCTCGTGCTGCTGATCGGCGAGCCGCTGCCCGACGATCTGCCGGCCGGCCTGCCGCTCAATGCGCAGAACCTGCTCACCGACATTCCGGCCGGGCTGCCGTCCGATCTGCTCACGCGGCGCCCCGACATCATGCAGGCCGAGGAGACGCTGCGCGCGGCGAACGCGAACATCGGCGCGGCGCGCGCGGCGTTCTTCCCGAAGATCTCGCTCACCAGCGCGTTCGGCACCGCGAGCCCGACGCTCGGCGGCCTGTTCAAGGCGGGCACGGCGGCGTGGTCGTTCGCGCCGAACATCGCGCTGCCGATCTTCGAGGGTGGGCAGAACATCGCGAACCTCGATCTCGCGCACGTGCAGAAGCGCATCGAGATCGCGAACTACGAGAAGGCGATCCAGAGCGCGTTTCGCGAGGTGTCGGACGGGCTTGCCGCGCGCGGCACGTACGATCAGCAGATCGCGGCGCTCGAGCGCAACGAGCACGCGCAGCAGCGCCGCTACGATCTGTCGGACCTGCGCTACAGGAACGGCGTCGACAGCTATCTGTCGGTGCTGACCGCGCAGACGGACCTGTATTCGGCG------------------------------------------------------------------------------------------------------------------------------------------CAGCAGCAGTTGATCAGCGCGCGG---------------------------------------------------------CTCGCGCGCTGGACGAACCTCGTGGACCTGTAT---------------------------------------------------------------------------------------------------------------------------------------------------------------------------------------------------------------------------------------------CGCGCGCTGGGCGGCGGGTGGCTCGAG------------------------------------------------------------------------------------------------CGCGCGGGCGAGACGCCGCGCCCGGCGGACGCGCCCGTCGATTACGGCAAG------------GCGGCGCCC---------------------------------------GCGCCG------------------GCGGCGTCGGCATCGGCGCGAACA---GCGGCCGTGACTGGT------------------------------------------------------------------------------------------------------------------
>OMP4__GCA_001321015.1
---------------------------------------------------------------------------------ATGATGGATCGCTTTCCTCACGATACGGCGGCGGCCTCGCGCCGTTGCCGCCGCCGCGCGGGCGGCGCCGCGCGCGCTTCGTGCGCTTCGTGCGCCGCTTCGCGCGTCGCGTGCGCGTCGCTCGTGCGCACGGCGGTTCGCGCCGCCGCCGTCGCGGCCGCCTTCTTCGCCGCGGGCTGCACGCTCGCGCCGCGCTACGAGCGTCCGGCCGCGCCGGTGTCGGGCGCGTTCCCCGCCGACGGCGTCTACGCCGCGCAGCCGGGCGCC------------------------------GCG------------------------------------------------------------CCCGGC------------------------------GCG------CGCAGCGCGAACGGCCAGGCGGCCGTCGATATCGGCTGGCGCGAGTTCTTCGTCGATCCGCGCCTGCAGCGGCTGATCGAGATCGCGCTGAAGAACAACCGCGACCTGCGCGTGTCGGTGCTCAACGTCGAGGCGTCGCGCGCGCAGTATCAGATCACGCGCGCGGGGCTCTTCCCGACGTTGAGCGGCACCGGCACGGGCACGATCCAGCGCACGCCGGCCGGCGTGTCGATCACC------GGCCAG---CCGCTCATCTCGCGGACCTACAACGTCGGCGTCTCCGCGTCG---------------------------------------------------------------------------------------------------------------------------------------------------------------------TGGGAGCTCGACCTGTTCGGCCGCGTGCAGAGCCTGAAGGATCAGGCGCTCGCGCAATACTTCGCCACCGCGCAGGCGCGCAAGGCCGCGGAGATCTCGCTCGTCGCGAGCGTCGCCGATCAGTACCTGACGCTGCTGTCGACCGACGATCTGCTGCAGGTCACGCAGAACACGCTGAAGTCGGCGCGCGCGTCCTACGATCTGACGAAGCTGCAGTTCGACAACGGCACCGGCTCGGAGCTCGACCTGCGCCAGGCGCAGACGGTGGTCGAGACCGCGCTCGCGAGCCAGCAGGCGCAGGCGCGCGCCCGCGCGCAGGCGCTCAACGCGCTCGTGCTGCTGATCGGCGAGCCGCTGCCCGACGATCTGCCGGCCGGCCTGCCGCTCAATGCGCAGAACCTGCTCACCGACATTCCGGCCGGGCTGCCGTCCGATCTGCTCACGCGGCGCCCCGACATCATGCAGGCCGAGGAGACGCTGCGCGCGGCGAACGCGAACATCGGCGCGGCGCGCGCGGCGTTCTTCCCGAAGATCTCGCTCACCAGCGCGTTCGGCACCGCGAGCCCGACGCTCGGCGGCCTGTTCAAGGCGGGCACGGCGGCGTGGTCGTTCGCGCCGAACATCGCGCTGCCGATCTTCGAGGGCGGGCAGAACATCGCGAACCTCGATCTCGCGCACGTGCAGAAGCGCATCGAGATCGCGAACTACGAGAAGGCGATCCAGAGCGCGTTTCGCGAGGTGTCGGACGGGCTTGCCGCGCGCGGCACGTACGATCAGCAGATCGCGGCGCTCGAGCGCAACGAGCACGCGCAGCAGCGCCGCTACGATCTGTCGGACCTGCGCTACAGGAACGGCGTCGACAGCTATCTGTCGGTGCTGACCGCGCAGACGGACCTGTATTCGGCG------------------------------------------------------------------------------------------------------------------------------------------CAGCAGCAGTTGATCAGCGCGCGG---------------------------------------------------------CTCGCGCGCTGGACGAACCTCGTGGACCTGTAT---------------------------------------------------------------------------------------------------------------------------------------------------------------------------------------------------------------------------------------------CGCGCGCTGGGCGGCGGGTGGCTCGAG------------------------------------------------------------------------------------------------CGCGCGGGCGAGACGCCGCGCCCGGCGGACGCGCCCGTCGATTACGGCAAG------------GCGGCGCCC---------------------------------------GCGCCG------------------GCGGCGTCGGCATCGGCGCGAACA---GCGGCCGTGACTGGT------------------------------------------------------------------------------------------------------------------
>OMP4__GCA_001321505.1
---------------------------------------------------------------------------------ATGATGGATCGCTTTCCTCACGATACGGCGGCGGCCTCGCGCCGTTGCCGCCGCCGCGCGGGCGGCGCCGCGCGCGCTTCGTGCGCTTCGTGCGCCGCTTCGCGCGTCGCGTGCGCGTCGCTCGTGCGCACGGCGGTTCGCGCCGCCGCCGTCGCGGCCGCCTTCTTCGCCGCGGGCTGCACGCTCGCGCCGCGCTACGAGCGTCCGGCCGCGCCGGTGTCGGGCGCGTTCCCCGCCGACGGCGTCTACGCCGCGCAGCCGGGCGCC------------------------------GCG------------------------------------------------------------CCCGGC------------------------------GCG------CGCAGCGCGAACGGCCAGGCGGCCGTCGATATCGGCTGGCGCGAGTTCTTCGTCGATCCGCGCCTGCAGCGGCTGATCGAGATCGCGCTGAAGAACAACCGCGACCTGCGCGTGTCGGTGCTCAACGTCGAGGCGTCGCGCGCGCAGTATCAGATCACGCGCGCGGGGCTCTTCCCGACGTTGAGCGGCACCGGCACGGGCACGATCCAGCGCACGCCGGCCGGCGTGTCGATCACC------GGCCAG---CCGCTCATCTCGCGGACCTACAACGTCGGCGTCTCCGCGTCG---------------------------------------------------------------------------------------------------------------------------------------------------------------------TGGGAGCTCGACCTGTTCGGCCGCGTGCAGAGCCTGAAGGATCAGGCGCTCGCGCAATACTTCGCCACCGCGCAGGCGCGCAAGGCCGCGGAGATCTCGCTCGTCGCGAGCGTCGCCGATCAGTACCTGACGCTGCTGTCGACCGACGATCTGCTGCAGGTCACGCAGAACACGCTGAAGTCGGCGCGCGCGTCCTACGATCTGACGAAGCTGCAGTTCGACAACGGCACCGGCTCGGAGCTCGACCTGCGCCAGGCGCAGACGGTGGTCGAGACCGCGCTCGCGAGCCAGCAGGCGCAGGCGCGCGCCCGCGCGCAGGCGCTCAACGCGCTCGTGCTGCTGATCGGCGAGCCGCTGCCCGACGATCTGCCGGCCGGCCTGCCGCTCAATGCGCAGAACCTGCTCACCGACATTCCGGCCGGGCTGCCGTCCGATCTGCTCACGCGGCGCCCCGACATCATGCAGGCCGAGGAGACGCTGCGCGCGGCGAACGCGAACATCGGCGCGGCGCGCGCGGCGTTCTTCCCGAAGATCTCGCTCACCAGCGCGTTCGGCACCGCGAGCCCGACGCTCGGCGGCCTGTTCAAGGCGGGCACGGCGGCGTGGTCGTTCGCGCCGAACATCGCGCTGCCGATCTTCGAGGGTGGGCAGAACATCGCGAACCTCGATCTCGCGCACGTGCAGAAGCGCATCGAGATCGCGAACTACGAGAAGGCGATCCAGAGCGCGTTTCGCGAGGTGTCGGACGGGCTTGCCGCGCGCGGCACGTACGATCAGCAGATCGCGGCGCTCGAGCGCAACGAGCACGCGCAGCAGCGCCGCTACGATCTGTCGGACCTGCGCTACAGGAACGGCGTCGACAGCTATCTGTCGGTGCTGACCGCGCAGACGGACCTGTATTCGGCG------------------------------------------------------------------------------------------------------------------------------------------CAGCAGCAGTTGATCAGCGCGCGG---------------------------------------------------------CTCGCGCGCTGGACGAACCTCGTGGACCTGTAT---------------------------------------------------------------------------------------------------------------------------------------------------------------------------------------------------------------------------------------------CGCGCGCTGGGCGGCGGGTGGCTCGAG------------------------------------------------------------------------------------------------CGCGCGGGCGAGACGCCGCGCCCGGCGGACGCGCCCGTCGATTACGGCAAG------------GCGGCGCCC---------------------------------------GCGCCG------------------GCGGCGTCGGCATCGGCGCGAACA---GCGGCCGTGACTGGT------------------------------------------------------------------------------------------------------------------
>OMP4__GCA_001321625.1
---------------------------------------------------------------------------------ATGATGGATCGCTTTCCTCACGATACGGCGGCGGCCTCGCGCCGTTGCCGCCGCCGCGCGGGCGGCGCCGCGCGCGCTTCGTGCGCTTCGTGCGCCGCTTCGCGCGTCGCGTGCGCGTCGCTCGTGCGCACGGCGGTTCGCGCCGCCGCCGTCGCGGCCGCCTTCTTCGCCGCGGGCTGCACGCTCGCGCCGCGCTACGAGCGTCCGGCCGCGCCGGTGTCGGGCGCGTTCCCCGCCGACGGCGTCTACGCCGCGCAGCCGGGCGCC------------------------------GCG------------------------------------------------------------CCCGGC------------------------------GCG------CGCAGCGCGAACGGCCAGGCGGCCGTCGATATCGGCTGGCGCGAGTTCTTCGTCGATCCGCGCCTGCAGCGGCTGATCGAGATCGCGCTGAAGAACAACCGCGACCTGCGCGTGTCGGTGCTCAACGTCGAGGCGTCGCGCGCGCAGTATCAGATCACGCGCGCGGGGCTCTTCCCGACGTTGAGCGGCACCGGCACGGGCACGATCCAGCGCACGCCGGCCGGCGTGTCGATCACC------GGCCAG---CCGCTCATCTCGCGGACCTACAACGTCGGCGTCTCCGCGTCG---------------------------------------------------------------------------------------------------------------------------------------------------------------------TGGGAGCTCGACCTGTTCGGCCGCGTGCAGAGCCTGAAGGATCAGGCGCTCGCGCAATACTTCGCCACCGCGCAGGCGCGCAAGGCCGCGGAGATCTCGCTCGTCGCGAGCGTCGCCGATCAGTACCTGACGCTGCTGTCGACCGACGATCTGCTGCAGGTCACGCAGAACACGCTGAAGTCGGCGCGCGCGTCCTACGATCTGACGAAGCTGCAGTTCGACAACGGCACCGGCTCGGAGCTCGACCTGCGCCAGGCGCAGACGGTGGTCGAGACCGCGCTCGCGAGCCAGCAGGCGCAGGCGCGCGCCCGCGCGCAGGCGCTCAACGCGCTCGTGCTGCTGATCGGCGAGCCGCTGCCCGACGATCTGCCGGCCGGCCTGCCGCTCAATGCGCAGAACCTGCTCACCGACATTCCGGCCGGGCTGCCGTCCGATCTGCTCACGCGGCGCCCCGACATCATGCAGGCCGAGGAGACGCTGCGCGCGGCGAACGCGAACATCGGCGCGGCGCGCGCGGCGTTCTTCCCGAAGATCTCGCTCACCAGCGCGTTCGGCACCGCGAGCCCGACGCTCGGCGGCCTGTTCAAGGCGGGCACGGCGGCGTGGTCGTTCGCGCCGAACATCGCGCTGCCGATCTTCGAGGGCGGGCAGAACATCGCGAACCTCGATCTCGCGCACGTGCAGAAGCGCATCGAGATCGCGAACTACGAGAAGGCGATCCAGAGCGCGTTTCGCGAGGTGTCGGACGGGCTTGCCGCGCGCGGCACGTACGATCAGCAGATCGCGGCGCTCGAGCGCAACGAGCACGCGCAGCAGCGCCGCTACGATCTGTCGGACCTGCGCTACAGGAACGGCGTCGACAGCTATCTGTCGGTGCTGACCGCGCAGACGGACCTGTATTCGGCG------------------------------------------------------------------------------------------------------------------------------------------CAGCAGCAGTTGATCAGCGCGCGG---------------------------------------------------------CTCGCGCGCTGGACGAACCTCGTGGACCTGTAT---------------------------------------------------------------------------------------------------------------------------------------------------------------------------------------------------------------------------------------------CGCGCGCTGGGCGGCGGGTGGCTCGAG------------------------------------------------------------------------------------------------CGCGCGGGCGAGACGCCGCGCCCGGCGGACGCGCCCGTCGATTACGGCAAG------------GCGGCGCCC---------------------------------------GCGCCG------------------GCGGCGTCGGCATCGGCGCGAACA---GCGGCCGTGACTGGT------------------------------------------------------------------------------------------------------------------
>OMP4__GCA_001327155.1
---------------------------------------------------------------------------------ATGATGGATCGCTTTCCTCACGATACGGCGGCGGCCTCGCGCCGTTGCCGCCGCCGCGCGGGCGGCGCCGCGCGCGCTTCGTGCGCTTCGTGCGCCGCTTCGCGCGTCGCGTGCGCGTCGCTCGTGCGCACGGCGGTTCGCGCCGCCGCCGTCGCGGCCGCCTTCTTCGCCGCGGGCTGCACGCTCGCGCCGCGCTACGAGCGTCCGGCCGCGCCGGTGTCGGGCGCGTTCCCCGCCGACGGCGTCTACGCCGCGCAGCCGGGCGCC------------------------------GCG------------------------------------------------------------CCCGGC------------------------------GCG------CGCAGCGCGAACGGCCAGGCGGCCGTCGATATCGGCTGGCGCGAGTTCTTCGTCGATCCGCGCCTGCAGCGGCTGATCGAGATCGCGCTGAAGAACAACCGCGACCTGCGCGTGTCGGTGCTCAACGTCGAGGCGTCGCGCGCGCAGTATCAGATCACGCGCGCGGGGCTCTTCCCGACGTTGAGCGGCACCGGCACGGGCACGATCCAGCGCACGCCGGCCGGCGTGTCGATCACC------GGCCAG---CCGCTCATCTCGCGGACCTACAACGTCGGCGTCTCCGCGTCG---------------------------------------------------------------------------------------------------------------------------------------------------------------------TGGGAGCTCGACCTGTTCGGCCGCGTGCAGAGCCTGAAGGACCAGGCGCTCGCGCAATACTTCGCCACCGCGCAGGCGCGCAAGGCCGCGGAGATCTCGCTCGTCGCGAGCGTCGCCGATCAGTACCTGACGCTGCTGTCGACCGACGATCTGCTGCAGGTCACGCAGAACACGCTGAAGTCGGCGCGCGCGTCCTACGATCTGACGAAGCTGCAGTTCGACAACGGCACCGGCTCGGAGCTCGACCTGCGCCAGGCGCAGACGGTGGTCGAGACCGCGCTCGCGAGCCAGCAGGCGCAGGCGCGCGCCCGCGCGCAGGCGCTCAACGCGCTCGTGCTGCTGATCGGCGAGCCGCTGCCCGACGATCTGCCGGCCGGCCTGCCGCTCAATGCGCAGAACCTGCTCACCGACATTCCGGCCGGGCTGCCGTCCGATCTGCTCACGCGGCGCCCCGACATCATGCAGGCCGAGGAGACGCTGCGCGCGGCGAACGCGAACATCGGCGCGGCGCGCGCGGCGTTCTTCCCGAAGATCTCGCTCACCAGCGCGTTCGGCACCGCGAGCCCGACGCTCGGCGGCCTGTTCAAGGCGGGCACGGCGGCGTGGTCGTTCGCGCCGAACATCGCGCTGCCGATCTTCGAGGGCGGGCAGAACATCGCGAACCTCGATCTCGCGCACGTGCAGAAGCGCATCGAGATCGCGAACTACGAGAAGGCGATCCAGAGCGCGTTTCGCGAGGTGTCGGACGGGCTTGCCGCGCGCGGCACGTACGATCAGCAGATCGCGGCGCTCGAGCGCAACGAGCACGCGCAGCAGCGCCGCTACGATCTGTCGGACCTGCGCTACAGGAACGGCGTCGACAGCTATCTGTCGGTGCTGACCGCGCAGACGGACCTGTATTCGGCG------------------------------------------------------------------------------------------------------------------------------------------CAGCAGCAGTTGATCAGCGCGCGG---------------------------------------------------------CTCGCGCGCTGGACGAACCTCGTGGACCTGTAT---------------------------------------------------------------------------------------------------------------------------------------------------------------------------------------------------------------------------------------------CGCGCGCTGGGCGGCGGGTGGCTCGAG------------------------------------------------------------------------------------------------CGCGCGGGCGAGACGCCGCGCCCGGCGGACGCGCCCGTCGATTACGGCAAG------------GCGGCGCCC---------------------------------------GCGCCG---------------------GCGGCGGCATCGGCGCGAACA---GCGGCCGTGACTGGT------------------------------------------------------------------------------------------------------------------
>OMP4__GCA_001327235.1
---------------------------------------------------------------------------------ATGATGGATCGCTTTCCTCACGATACGGCGGCGGCCTCGCGCCGTTGCCGCCGCCGCGCGGGCGGCGCCGCGCGCGCTTCGTGCGCTTCGTGCGCCGCTTCGCGCGTCGCGTGCGCGTCGCTCGTGCGCACGGCGGTTCGCGCCGCCGCCGTCGCGGCCGCCTTCTTCGCCGCGGGCTGCACGCTCGCGCCGCGCTACGAGCGTCCGGCCGCGCCGGTGTCGGGCGCGTTCCCCGCCGACGGCGTCTACGCCGCGCAGCCGGGCGCC------------------------------GCG------------------------------------------------------------CCCGGC------------------------------GCG------CGCAGCGCGAACGGCCAGGCGGCCGTCGATATCGGCTGGCGCGAGTTCTTCGTCGATCCGCGCCTGCAGCGGCTGATCGAGATCGCGCTGAAGAACAACCGCGACCTGCGCGTGTCGGTGCTCAACGTCGAGGCGTCGCGCGCGCAGTATCAGATCACGCGCGCGGGGCTCTTCCCGACGTTGAGCGGCACCGGCACGGGCACGATCCAGCGCACGCCGGCCGGCGTGTCGATCACC------GGCCAG---CCGCTCATCTCGCGGACCTACAACGTCGGCGTCTCCGCGTCG---------------------------------------------------------------------------------------------------------------------------------------------------------------------TGGGAGCTCGACCTGTTCGGCCGCGTGCAGAGCCTGAAGGACCAGGCGCTCGCGCAATACTTCGCCACCGCGCAGGCGCGCAAGGCCGCGGAGATCTCGCTCGTCGCGAGCGTCGCCGATCAGTACCTGACGCTGCTGTCGACCGACGATCTGCTGCAGGTCACGCAGAACACGCTGAAGTCGGCGCGCGCGTCCTACGATCTGACGAAGCTGCAGTTCGACAACGGCACCGGCTCGGAGCTCGACCTGCGCCAGGCGCAGACGGTGGTCGAGACCGCGCTCGCGAGCCAGCAGGCGCAGGCGCGCGCCCGCGCGCAGGCGCTCAACGCGCTCGTGCTGCTGATCGGCGAGCCGCTGCCCGACGATCTGCCGGCCGGCCTGCCGCTCAATGCGCAGAACCTGCTCACCGACATTCCGGCCGGGCTGCCGTCCGATCTGCTCACGCGGCGCCCCGACATCATGCAGGCCGAGGAGACGCTGCGCGCGGCGAACGCGAACATCGGCGCGGCGCGCGCGGCGTTCTTCCCGAAGATCTCGCTCACCAGCGCGTTCGGCACCGCGAGCCCGACGCTCGGCGGCCTGTTCAAGGCGGGCACGGCGGCGTGGTCGTTCGCGCCGAACATCGCGCTGCCGATCTTCGAGGGCGGGCAGAACATCGCGAACCTCGATCTCGCGCACGTGCAGAAGCGCATCGAGATCGCGAACTACGAGAAGGCGATCCAGAGCGCGTTTCGCGAGGTGTCGGACGGGCTTGCCGCGCGCGGCACGTACGATCAGCAGATCGCGGCGCTCGAGCGCAACGAGCACGCGCAGCAGCGCCGCTACGATCTGTCGGACCTGCGCTACAGGAACGGCGTCGACAGCTATCTGTCGGTGCTGACCGCGCAGACGGACCTGTATTCGGCG------------------------------------------------------------------------------------------------------------------------------------------CAGCAGCAGTTGATCAGCGCGCGG---------------------------------------------------------CTCGCGCGCTGGACGAACCTCGTGGACCTGTAT---------------------------------------------------------------------------------------------------------------------------------------------------------------------------------------------------------------------------------------------CGCGCGCTGGGCGGCGGGTGGCTCGAG------------------------------------------------------------------------------------------------CGCGCGGGCGAGACGCCGCGCCCGGCGGACGCGCCCGTCGATTACGGCAAG------------GCGGCGCCC---------------------------------------GCGCCG---------------------GCGTCGGCATCGGCGCGAACA---GCGGCCGTGACTGGT------------------------------------------------------------------------------------------------------------------
>OMP4__GCA_001198755.1
---------------------------------------------------------------------------------ATGATGGATCGCTTTCCTCACGATACGGCGGCGGCCTCGCGCCGTTGCCGCCGCCGCGCGGGCGGCGCCGCGCGCGCTTCGCGCGCTTCGTGCGCCGCTTCGCGCGTCGCGTGCGCGTCGCTCGTGCGCACGGCGGTTCGCGCCGCCGCCGTCGCGGCCGCCTTCTTCGCCGCGGGCTGCACGCTCGCGCCGCGCTACGAGCGTCCGGCCGCGCCGGTGTCGGGCGCGTTCCCCGCCGACGGCGTCTACGCCGCGCAGCCGGGCGCC------------------------------GCG------------------------------------------------------------CCCGGC------------------------------GCG------CGCAGCGCGAACGGCCAGGCGGCCGTCGATATCGGCTGGCGCGAGTTCTTCGTCGATCCGCGCCTGCAGCGGCTGATCGAGATCGCGCTGAAGAACAACCGCGACCTGCGCGTGTCGGTGCTCAACGTCGAGGCGTCGCGCGCGCAGTATCAGATCACGCGCGCGGGGCTCTTCCCGACGTTGAGCGGCACCGGCACGGGCACGATCCAGCGCACGCCGGCCGGCGTGTCGATCACC------GGCCAG---CCGCTCATCTCGCGGACCTACAACGTCGGCGTCTCCGCGTCG---------------------------------------------------------------------------------------------------------------------------------------------------------------------TGGGAGCTCGACCTGTTCGGCCGCGTGCAGAGCCTGAAGGACCAGGCGCTCGCGCAATACTTCGCCACCGCGCAGGCGCGCAAGGCCGCGGAGATCTCGCTCGTCGCGAGCGTCGCCGATCAGTACCTGACGCTGCTGTCGACCGACGATCTGCTGCAGGTCACGCAGAACACGCTGAAGTCGGCGCGCGCGTCCTACGATCTGACGAAGCTGCAGTTCGACAACGGCACCGGCTCGGAGCTCGACCTGCGCCAGGCGCAGACGGTGGTCGAGACCGCGCTCGCGAGCCAGCAGGCGCAGGCGCGCGCCCGCGCGCAGGCGCTCAACGCGCTCGTGCTGCTGATCGGCGAGCCGCTGCCCGACGATCTGCCGGCCGGCCTGCCGCTCAATGCGCAGAACCTGCTCACCGACATTCCGGCCGGGCTGCCGTCCGATCTGCTCACGCGGCGCCCCGACATCATGCAGGCCGAGGAGACGCTGCGCGCGGCGAACGCGAACATCGGCGCGGCGCGCGCGGCGTTCTTCCCGAAGATCTCGCTCACCAGCGCGTTCGGCACCGCGAGCCCGACGCTCGGCGGCCTGTTCAAGGCGGGCACGGCGGCGTGGTCGTTCGCGCCGAACATCGCGCTGCCGATCTTCGAGGGCGGGCAGAACATCGCGAACCTCGATCTCGCGCACGTGCAGAAGCGCATCGAGATCGCGAACTACGAGAAGGCGATCCAGAGCGCGTTTCGCGAGGTGTCGGACGGGCTTGCCGCGCGCGGCACGTACGATCAGCAGATCGCGGCGCTCGAGCGCAACGAGCACGCGCAGCAGCGCCGCTACGATCTGTCGGACCTGCGCTACAGGAACGGCGTCGACAGCTATCTGTCGGTGCTGACCGCGCAGACGGACCTGTATTCGGCG------------------------------------------------------------------------------------------------------------------------------------------CAGCACCAGTTGATCAGCGCGCGG---------------------------------------------------------CTCGCGCGCTGGACGAACCTCGTGGACCTGTAT---------------------------------------------------------------------------------------------------------------------------------------------------------------------------------------------------------------------------------------------CGCGCGCTGGGCGGCGGGTGGCTCGAG------------------------------------------------------------------------------------------------CGCGCGGGCGAGACGCCGCGCCCGGCGGACGCGCCCGTCGATTACGGCAAG------------GCGGCGCCC---------------------------------------GCGCCG------------------GCGGCGTCGGCATCGGCGCGAACA---GCGGCCGTGACTGGT------------------------------------------------------------------------------------------------------------------
>OMP4__GCA_001327575.1
ATGATGGATCGCTTTCCTCACGATACGGCGGCGGCCTCGCGCCGTTGCCGCCGCCGCGCGGGCGGCGCCGCGCGCGCTTCGCGCGCTTCGTGCGCCGCTTCGCGCGTCGCGTGCGCGTCGCTCGTGCGCACGGCGGTTCGC---------------------------------------------GCCGCCGCCGTC------------------------GCGGCC------------GCCTTCTTCGCCGCGGGCTGCACGCTCGCGCCGCGCTACGAGCGTCCGGCCGCGCCGGTGTCGGGCGCGTTCCCCGCCGACGGCGTCTACGCCGCGCAGCCGGGCGCC------------------------------GCG------------------------------------------------------------CCCGGC------------------------------GCG------CGCAGCGCGAACGGCCAGGCGGCCGTCGATATCGGCTGGCGCGAGTTCTTCGTCGATCCGCGCCTGCAGCGGCTGATCGAGATCGCGCTGAAGAACAACCGCGACCTGCGCGTGTCGGTGCTCAACGTCGAGGCGTCGCGCGCGCAGTATCAGATCACGCGCGCGGGGCTCTTCCCGACGTTGAGCGGCACCGGCACGGGCACGATCCAGCGCACGCCGGCCGGCGTGTCGATCACC------GGCCAG---CCGCTCATCTCGCGGACCTACAACGTCGGCGTCTCCGCGTCG---------------------------------------------------------------------------------------------------------------------------------------------------------------------TGGGAGCTCGACCTGTTCGGCCGCGTGCAGAGCCTGAAGGACCAGGCGCTCGCGCAATACTTCGCCACCGCGCAGGCGCGCAAGGCCGCGGAGATCTCGCTCGTCGCGAGCGTCGCCGATCAGTACCTGACGCTGCTGTCGACCGACGATCTGCTGCAGGTCACGCAGAACACGCTGAAGTCGGCGCGCGCGTCCTACGATCTGACGAAGCTGCAGTTCGACAACGGCACCGGCTCGGAGCTCGACCTGCGCCAGGCGCAGACGGTGGTCGAGACCGCGCTCGCGAGCCAGCAGGCGCAGGCGCGCGCCCGCGCGCAGGCGCTCAACGCGCTCGTGCTGCTGATCGGCGAGCCGCTGCCCGACGATCTGCCGGCCGGCCTGCCGCTCAATGCGCAGAACCTGCTCACCGACATTCCGGCCGGGCTGCCGTCCGATCTGCTCACGCGGCGCCCCGACATCATGCAGGCCGAGGAGACGCTGCGCGCGGCGAACGCGAACATCGGCGCGGCGCGCGCGGCGTTCTTCCCGAAGATCTCGCTCACCAGCGCGTTCGGCACCGCGAGCCCGACGCTCGGCGGCCTGTTCAAGGCGGGCACGGCGGCGTGGTCGTTCGCGCCGAACATCGCGCTGCCGATCTTCGAGGGCGGGCAGAACATCGCGAACCTCGATCTCGCGCACGTGCAGAAGCGCATCGAGATCGCGAACTACGAGAAGGCGATCCAGAGCGCGTTTCGCGAGGTGTCGGACGGGCTTGCCGCGCGCGGCACGTACGATCAGCAGATCGCGGCGCTCGAGCGCAACGAGCACGCGCAGCAGCGCCGCTACGATCTGTCGGACCTGCGCTACAGGAACGGCGTCGACAGCTATCTGTCGGTGCTGACCGCGCAGACGGACCTGTATTCGGCG------------------------------------------------------------------------------------------------------------------------------------------CAGCACCAGTTGATCAGCGCGCGG---------------------------------------------------------CTCGCGCGCTGGACGAACCTCGTGGACCTGTAT---------------------------------------------------------------------------------------------------------------------------------------------------------------------------------------------------------------------------------------------CGCGCGCTGGGCGGCGGGTGGCTCGAG------------------------------------------------------------------------------------------------CGCGCGGGCGAGACGCCGCGCCCGGCGGACGCGCCCGTCGATTACGGCAAG------------GCGGCGCCC---------------------------------------GCGCCG------------------GCGGCGTCGGCATCGGCGCGAACA---GCGGCCGTGACTGGT------------------------------------------------------------------------------------------------------------------
>OMP4__GCA_001320795.1
---------------------------------------------------------------------------------ATGATGGATCGCTTTCCTCACGATACGGCGGCGGCCTCGCGCCGTTGCCGCCGCCGCGCGGGCGGCGCCGCGCGCGCTTCGTGCGCTTCGTGCGCCGCTTCGCGCGTCGCGTGCGCGTCGCTCGTGCGCACGGCGGTTCGCGCCGCCGCCGTCGCGGCCGCCTTCTTCGCCGCGGGCTGCACGCTCGCGCCGCGCTACGAGCGTCCGGCCGCGCCGGTGTCGGGCGCGTTCCCCGCCGACGGCGTCTACGCCGCGCAGCCGGGCGCC------------------------------GCG------------------------------------------------------------CCCGGC------------------------------GCG------CGCAGCGCGAACGGCCAGGCGGCCGTCGATATCGGCTGGCGCGAGTTCTTCGTCGATCCGCGCCTGCAGCGGCTGATCGAGATCGCGCTGAAGAACAACCGCGACCTGCGCGTGTCGGTGCTCAACGTCGAGGCGTCGCGCGCGCAGTATCAGATCACGCGCGCGGGGCTCTTCCCGACGTTGAGCGGCACCGGCACGGGCACGATCCAGCGCACGCCGGCCGGCGTGTCGATCACC------GGCCAG---CCGCTCATCTCGCGGACCTACAACGTCGGCGTCTCCGCGTCG---------------------------------------------------------------------------------------------------------------------------------------------------------------------TGGGAGCTCGACCTGTTCGGCCGCGTGCAGAGCCTGAAGGATCAGGCGCTCGCGCAATACTTCGCCACCGCGCAGGCGCGCAAGGCCGCGGAGATCTCGCTCGTCGCGAGCGTCGCCGATCAGTACCTGACGCTGCTGTCGACCGACGATCTGCTGCAGGTCACGCAGAACACGCTGAAGTCGGCGCGCGCGTCCTACGATCTGACGAAGCTGCAGTTCGACAACGGCACCGGCTCGGAGCTCGACCTGCGCCAGGCGCAGACGGTGGTCGAGACCGCGCTCGCGAGCCAGCAGGCGCAGGCGCGCGCCCGCGCGCAGGCGCTCAACGCGCTCGTGCTGCTGATCGGCGAGCCGCTGCCCGACGATCTGCCGGCCGGCCTGCCGCTCAATGCGCAGAACCTGCTCACCGACATTCCGGCCGGGCTGCCGTCCGATCTGCTCACGCGGCGCCCCGACATCATGCAGGCCGAGGAGACGCTGCGCGCGGCGAACGCGAACATCGGCGCGGCGCGCGCGGCGTTCTTCCCGAAGATCTCGCTCACCAGCGCGTTCGGCACCGCGAGCCCGACGCTCGGCGGCCTGTTCAAGGCGGGCACGGCGGCGTGGTCGTTCGCGCCGAACATCGCGCTGCCGATCTTCGAGGGCGGGCAGAACATCGCGAACCTCGATCTCGCGCACGTGCAGAAGCGCATCGAGATCGCGAACTACGAGAAGGCGATCCAGAGCGCGTTTCGCGAGGTGTCGGACGGGCTTGCCGCGCGCGGCACGTACGATCAGCAGATCGCGGCGCTCGAGCGCAACGAGCACGCGCAGCAGCGCCGCTACGATCTGTCGGACCTGCGCTACAGGAACGGCGTCGACAGCTATCTGTCGGTGCTGACCGCGCAGACGGACCTGTATTCGGCG------------------------------------------------------------------------------------------------------------------------------------------CAGCACCAGTTGATCAGCGCGCGG---------------------------------------------------------CTCGCGCGCTGGACGAACCTCGTGGACCTGTAT---------------------------------------------------------------------------------------------------------------------------------------------------------------------------------------------------------------------------------------------CGCGCGCTGGGCGGCGGGTGGCTCGAG------------------------------------------------------------------------------------------------CGCGCGGGCGAGACGCCGCGCCCGGCGGACGCGCCCGTCGATTACGGCAAG------------GCGGCGCCC---------------------------------------GCGCCG------------------GCGGCGTCGGCATCGGCGCGAACA---GCGGCCGTGACTGGT------------------------------------------------------------------------------------------------------------------
>OMP4__GCA_001326995.1
---------------------------------------------------------------------------------ATGATGGATCGCTTTCCTCACGATACGGCGGCGGCCTCGCGCCGTTGCCGCCGCCGCGCGGGCGGCGCCGCGCGCGCTTCGTGCGCTTCGTGCGCCGCTTCGCGCGTCGCGTGCGCGTCGCTCGTGCGCACGGCGGTTCGCGCCGCCGCCGTCGCGGCCGCCTTCTTCGCCGCGGGCTGCACGCTCGCGCCGCGCTACGAGCGTCCGGCCGCGCCGGTGTCGGGCGCGTTCCCCGCCGACGGCGTCTACGCCGCGCAGCCGGGCGCC------------------------------GCG------------------------------------------------------------CCCGGC------------------------------GCG------CGCAGCGCGAACGGCCAGGCGGCCGTCGATATCGGCTGGCGCGAGTTCTTCGTCGATCCGCGCCTGCAGCGGCTGATCGAGATCGCGCTGAAGAACAACCGCGACCTGCGCGTGTCGGTGCTCAACGTCGAGGCGTCGCGCGCGCAGTATCAGATCACGCGCGCGGGGCTCTTCCCGACGTTGAGCGGCACCGGCACGGGCACGATCCAGCGCACGCCGGCCGGCGTGTCGATCACC------GGCCAG---CCGCTCATCTCGCGGACCTACAACGTCGGCGTCTCCGCGTCG---------------------------------------------------------------------------------------------------------------------------------------------------------------------TGGGAGCTCGACCTGTTCGGCCGCGTGCAGAGCCTGAAGGACCAGGCGCTCGCGCAATACTTCGCCACCGCGCAGGCGCGCAAGGCCGCGGAGATCTCGCTCGTCGCGAGCGTCGCCGATCAGTACCTGACGCTGCTGTCGACCGACGATCTGCTGCAGGTCACGCAGAACACGCTGAAGTCGGCGCGCGCGTCCTACGATCTGACGAAGCTGCAGTTCGACAACGGCACCGGCTCGGAGCTCGACCTGCGCCAGGCGCAGACGGTGGTCGAGACCGCGCTCGCGAGCCAGCAGGCGCAGGCGCGCGCCCGCGCGCAGGCGCTCAACGCGCTCGTGCTGCTGATCGGCGAGCCGCTGCCCGACGATCTGCCGGCCGGCCTGCCGCTCAATGCGCAGAACCTGCTCACCGACATTCCGGCCGGGCTGCCGTCCGATCTGCTCACGCGGCGCCCCGACATCATGCAGGCCGAGGAGACGCTGCGCGCGGCGAACGCGAACATCGGCGCGGCGCGCGCGGCGTTCTTCCCGAAGATCTCGCTCACCAGCGCGTTCGGCACCGCGAGCCCGACGCTCGGCGGCCTGTTCAAGGCGGGCACGGCGGCGTGGTCGTTCGCGCCGAACATCGCGCTGCCGATCTTCGAGGGCGGGCAGAACATCGCGAACCTCGATCTCGCGCACGTGCAGAAGCGCATCGAGATCGCGAACTACGAGAAGGCGATCCAGAGCGCGTTTCGCGAGGTGTCGGACGGGCTTGCCGCGCGCGGCACGTACGATCAGCAGATCGCGGCGCTCGAGCGCAACGAGCACGCGCAGCAGCGCCGCTACGATCTGTCGGACCTGCGCTACAGGAACGGCGTCGACAGCTATCTGTCGGTGCTGACCGCGCAGACGGACCTGTATTCGGCG------------------------------------------------------------------------------------------------------------------------------------------CAGCACCAGTTGATCAGCGCGCGG---------------------------------------------------------CTCGCGCGCTGGACGAACCTCGTGGACCTGTAT---------------------------------------------------------------------------------------------------------------------------------------------------------------------------------------------------------------------------------------------CGCGCGCTGGGCGGCGGGTGGCTCGAG------------------------------------------------------------------------------------------------CGCGCGGGCGAGACGCCGCGCCCGGCGGACGCGCCCGTCGATTACGGCAAG------------GCGGCGCCC---------------------------------------GCGCCG------------------GCGGCGTCGGCATCGGCGCGAACA---GCGGCCGTGACTGGT------------------------------------------------------------------------------------------------------------------
>OMP4__GCA_001186165.1
---------------------------------------------------------------------------------------------------------------------------GTGCGCACGGCGGTTCGC---------------------------------------------GCCGCCGCCGTC------------------------GCGGCC------------GCCTTCTTCGCCGCGGGCTGCACGCTCGCGCCGCGCTACGAGCGTCCGGCCGCGCCGGTGTCGGGCGCGTTCCCCGCCGACGGCGTCTACGCCGCGCAGCCGGGCGCC------------------------------GCG------------------------------------------------------------CCCGGC------------------------------GCG------CGCAGCGCGAACGGCCAGGCGGCCGTCGATATCGGCTGGCGCGAGTTCTTCGTCGATCCGCGCCTGCAGCGGCTGATCGAGATCGCGCTGAAGAACAACCGCGACCTGCGCGTGTCGGTGCTCAACGTCGAGGCGTCGCGCGCGCAGTATCAGATCACGCGCGCGGGGCTCTTCCCGACGTTGAGCGGCACCGGCACGGGCACGATCCAGCGCACGCCGGCCGGCGTGTCGATCACC------GGCCAG---CCGCTCATCTCGCGGACCTACAACGTCGGTGTCTCCGCGTCG---------------------------------------------------------------------------------------------------------------------------------------------------------------------TGGGAGCTCGACCTGTTCGGCCGCGTGCAGAGCCTGAAGGATCAGGCGCTCGCGCAATACTTCGCCACCGCGCAGGCGCGCAAGGCCGCGGAGATCTCGCTCGTCGCGAGCGTCGCCGATCAGTACCTGACGCTGCTGTCGACCGACGATCTGCTGCAGGTCACGCAGAACACGCTGAAGTCGGCGCGCGCGTCCTACGATCTGACGAAGCTGCAGTTCGACAACGGCACCGGCTCGGAGCTCGACCTGCGCCAGGCGCAGACGGTGGTCGAGACCGCGCTCGCGAGCCAGCAGGCGCAGGCGCGCGCCCGCGCGCAGGCGCTCAACGCGCTCGTGCTGCTGATCGGCGAGCCGCTGCCCGACGATCTGCCGGCCGGCCTGCCGCTCAATGCGCAGAACCTGCTCACCGACATTCCGGCCGGGCTGCCGTCCGATCTGCTCACGCGGCGCCCCGACATCATGCAGGCCGAGGAGACGCTGCGCGCGGCGAACGCGAACATCGGCGCGGCGCGCGCGGCGTTCTTCCCGAAGATCTCGCTCACCAGCGCGTTCGGCACCGCGAGCCCGACGCTCGGCGGCCTGTTCAAGGCGGGCACGGCGGCGTGGTCGTTCGCGCCGAACATCGCGCTGCCGATCTTCGAGGGCGGGCAGAACATCGCGAACCTCGATCTCGCGCACGTGCAGAAGCGCATCGAGATCGCGAACTACGAGAAGGCGATCCAGAGCGCGTTTCGCGAGGTGTCGGACGGGCTTGCCGCGCGCGGCACGTACGATCAGCAGATCGCGGCGCTCGAGCGCAACGAGCACGCGCAGCAGCGCCGCTACGATCTGTCGGACCTGCGCTACAAGAACGGCGTCGACAGCTATCTGTCGGTGCTGACCGCGCAGACGGACCTGTATTCGGCG------------------------------------------------------------------------------------------------------------------------------------------CAGCAGCAGTTGATCAGCGCGCGG---------------------------------------------------------CTCGCGCGCTGGACGAACCTCGTGGACCTGTAT---------------------------------------------------------------------------------------------------------------------------------------------------------------------------------------------------------------------------------------------CGCGCGCTGGGCGGCGGGTGGCTCGAG------------------------------------------------------------------------------------------------CGCGCGGGCGAGACGCCGCGCCCGGCGGACGCGCCCGTCGATTACGGCAAG------------GCGGCGCCC---------------------------------------GCGCCG------------GCGTCGGCCGTGCCGGCTGCGTCGGCCAGC---GCGCCGGCGGCGGGC------------------------------------------------------------------------------------------------------------------
>OMP4__GCA_001212325.1
---------------------------------------------------------------------------------ATGATGGATCGCTTTCCTCACGATACGGCGGCGGCCTCGCGCCGTTGCCGCCGCCGCGCGGGCGGCGCCGCGCGCGCTTCGTGCGCTTCGTGCGCCGCTTCGCGCGTCGCGTGCGCGTCGCTCGTGCGCACGGCGGTTCGCGCCGCCGCCGTCGCGGCCGCCTTCTTCGCCGCGGGCTGCACGCTCGCGCCGCGCTACGAGCGTCCGGCCGCGCCGGTGTCGGGCGCGTTCCCCGCCGACGGCGTCTACGCCGCGCAGCCGGGCGCC------------------------------GCG------------------------------------------------------------CCCGGC------------------------------GCG------CGCAGCGCGAACGGCCAGGCGGCCGTCGATATCGGCTGGCGCGAGTTCTTCGTCGATCCGCGCCTGCAGCGGCTGATCGAGATCGCGCTGAAGAACAACCGCGACCTGCGCGTGTCGGTGCTCAACGTCGAGGCGTCGCGCGCGCAGTATCAGATCACGCGCGCGGGGCTCTTCCCGACGTTGAGCGGCACCGGCACGGGCACGATCCAGCGCACGCCGGCCGGCGTGTCGATCACC------GGCCAG---CCGCTCATCTCGCGGACCTACAACGTCGGCGTCTCCGCGTCG---------------------------------------------------------------------------------------------------------------------------------------------------------------------TGGGAGCTCGACCTGTTCGGCCGCGTGCAGAGCCTGAAGGATCAGGCGCTCGCGCAATACTTCGCCACCGCGCAGGCGCGCAAGGCCGCGGAGATCTCGCTCGTCGCGAGCGTCGCCGATCAGTACCTGACGCTGCTGTCGACCGACGATCTGCTGCAGGTCACGCAGAACACGCTGAAGTCGGCGCGCGCGTCCTACGATCTGACGAAGCTGCAGTTCGACAACGGCACCGGCTCGGAGCTCGACCTGCGCCAGGCGCAGACGGTGGTCGAGACCGCGCTCGCGAGCCAGCAGGCGCAGGCGCGCGCCCGCGCGCAGGCGCTCAACGCGCTCGTGCTGCTGATCGGCGAGCCGCTGCCCGACGATCTGCCGGCCGGCCTGCCGCTCAATGCGCAGAACCTGCTCACCGACATTCCGGCCGGGCTGCCGTCCGATCTGCTCACGCGGCGCCCCGACATCATGCAGGCCGAGGAGACGCTGCGCGCGGCGAACGCGAACATCGGCGCGGCGCGCGCGGCGTTCTTCCCGAAGATCTCGCTCACCAGCGCGTTCGGCACCGCGAGCCCGACGCTCGGCGGCCTGTTCAAGGCGGGCACGGCGGCGTGGTCGTTCGCGCCGAACATCGCGCTGCCGATCTTCGAGGGTGGGCAGAACATCGCGAACCTCGATCTCGCGCACGTGCAGAAGCGCATCGAGATCGCGAACTACGAGAAGGCGATCCAGAGCGCGTTTCGCGAGGTGTCGGACGGGCTTGCCGCGCGCGGCACGTACGATCAGCAGATCGCGGCGCTCGAGCGCAACGAGCACGCGCAGCAGCGCCGCTACGATCTGTCGGACCTGCGCTACAGGAACGGCGTCGACAGCTATCTGTCGGTGCTGACCGCGCAGACGGACCTGTATTCGGCG------------------------------------------------------------------------------------------------------------------------------------------CAGCAGCAGTTGATCAGCGCGCGG---------------------------------------------------------CTCGCGCGCTGGACGAACCTCGTGGACCTGTAT---------------------------------------------------------------------------------------------------------------------------------------------------------------------------------------------------------------------------------------------CGCGCGCTGGGCGGCGGGTGGCTCGAG------------------------------------------------------------------------------------------------CGCGCGGGCGAGACGCCGCGCCCGGCGGACGCGCCCGTCGATTACGGCAAG------------GCGGCGCCC---------------------------------------GCGCCG------------GCGTCGGCCGTGCCGGCTGCGTCGGCCAGC---GCGCCGGCGGCGGGC------------------------------------------------------------------------------------------------------------------
>OMP4__GCA_001199735.1
---------------------------------------------------------------------------------ATGATGGATCGCTTTCCTCACGATACGGCGGCGGCCTCGCGCCGTTGCCGCCGCCGCGCGGGCGGCGCCGCGCGCGCTTCGCGCGCTTCGTGCGCCGCTTCGCGCGTCGCGTGCGCGTCGCTCGTGCGCACGGCGGTCCGCGCCGCCGCCGTCGCGGCCGCCTTCTTCGCCGCGGGCTGCACGCTCGCGCCGCGCTACGAGCGTCCGGCCGCGCCGGTGTCGGGCGCGTTCCCCGCCGACGGCGTCTACGCCGCGCAGCCGGGCGCC------------------------------GCG------------------------------------------------------------CCCGGC------------------------------GCG------CGCAGCGCGAACGGCCAGGCGGCCGTCGATATCGGCTGGCGCGAGTTCTTCGTCGATCCGCGCCTGCAGCGGCTGATCGAGATCGCGCTGAAGAACAACCGCGACCTGCGCGTGTCGGTGCTCAACGTCGAGGCGTCGCGCGCGCAGTATCAGATCACGCGCGCGGGGCTCTTCCCGACGTTGAGCGGCACCGGCACGGGCACGATCCAGCGCACGCCGGCCGGCGTGTCGATCACC------GGCCAG---CCGCTCATCTCGCGGACCTACAACGTCGGCGTCTCCGCGTCG---------------------------------------------------------------------------------------------------------------------------------------------------------------------TGGGAGCTCGACCTGTTCGGCCGCGTGCAGAGCCTGAAGGATCAGGCGCTCGCGCAATACTTCGCCACCGCGCAGGCGCGCAAGGCCGCGGAGATCTCGCTCGTCGCGAGCGTCGCCGATCAGTACCTGACGCTGCTGTCGACCGACGATCTGCTGCAGGTCACGCAGAACACGCTGAAGTCGGCGCGCGCGTCCTACGATCTGACGAAGCTGCAGTTCGACAACGGCACCGGCTCGGAGCTCGACCTGCGCCAGGCGCAGACGGTGGTCGAGACCGCGCTCGCGAGCCAGCAGGCGCAGGCGCGCGCCCGCGCGCAGGCGCTCAACGCGCTCGTGCTGCTGATCGGCGAGCCGCTGCCCGACGATCTGCCGGCCGGCCTGCCGCTCAATGCGCAGAACCTGCTCACCGACATTCCGGCCGGGCTGCCGTCCGATCTGCTCACGCGGCGCCCCGACATCATGCAGGCCGAGGAGACGCTGCGCGCGGCGAACGCGAACATCGGCGCGGCGCGCGCGGCGTTCTTCCCGAAGATCTCGCTCACCAGCGCGTTCGGCACCGCGAGCCCGACGCTCGGCGGCCTGTTCAAGGCGGGCACGGCGGCGTGGTCGTTCGCGCCGAACATCGCGCTGCCGATCTTCGAGGGCGGGCAGAACATCGCGAACCTCGATCTCGCGCACGTGCAGAAGCGCATCGAGATCGCGAACTACGAGAAGGCGATCCAGAGCGCGTTTCGCGAGGTGTCGGACGGGCTTGCCGCGCGCGGCACGTACGATCAGCAGATCGCGGCGCTCGAGCGCAACGAGCACGCGCAGCAGCGCCGCTACGATCTGTCGGACCTGCGCTACAGGAACGGCGTCGACAGCTATCTGTCGGTGCTGACCGCGCAGACGGACCTGTATTCGGCG------------------------------------------------------------------------------------------------------------------------------------------CAGCACCAGTTGATCAGCGCGCGG---------------------------------------------------------CTCGCGCGCTGGACGAACCTCGTGGACCTGTAT---------------------------------------------------------------------------------------------------------------------------------------------------------------------------------------------------------------------------------------------CGCGCGCTGGGCGGCGGGTGGCTCGAG------------------------------------------------------------------------------------------------CGCGCGGGCGAGACGCCGCGCCCGGCGGACGCGCCCGTCGATTACGGCAAG------------GCGGCGCCC---------------------------------------GCGCCG------------GCGTCGGCCGTGCCGGCTGCGTCGGCCAGC---GCGCCGGCGGCGGGC------------------------------------------------------------------------------------------------------------------
>OMP4__GCA_001205635.1
---------------------------------------------------------------------------------ATGATGGATCGCTTTCCTCACGATACGGCGGCGGCCTCGCGCCGTTGCCGCCGCCGCGCGGGCGGCGCCGCGCGCGCTTCGTGCGCTTCGTGCGCCGCTTCGCGCGTCGCGTGCGCGTCGCTCGTGCGCACGGCGGTTCGCGCCGCCGCCGTCGCGGCCGCCTTCTTCGCCGCGGGCTGCACGCTCGCGCCGCGCTACGAGCGTCCGGCCGCGCCGGTGTCGGGCGCGTTCCCCGCCGACGGCGTCTACGCCGCGCAGCCGGGCGCC------------------------------GCG------------------------------------------------------------CCCGGC------------------------------GCG------CGCAGCGCGAACGGCCAGGCGGCCGTCGATATCGGCTGGCGCGAGTTCTTCGTCGATCCGCGCCTGCAGCGGCTGATCGAGATCGCGCTGAAGAACAACCGCGACCTGCGCGTGTCGGTGCTCAACGTCGAGGCGTCGCGCGCGCAGTATCAGATCACGCGCGCGGGGCTCTTCCCGACGTTGAGCGGCACCGGCACGGGCACGATCCAGCGCACGCCGGCCGGCGTGTCGATCACC------GGCCAG---CCGCTCATCTCGCGGACCTACAACGTCGGCGTCTCCGCGTCG---------------------------------------------------------------------------------------------------------------------------------------------------------------------TGGGAGCTCGACCTGTTCGGCCGCGTGCAGAGCCTGAAGGACCAGGCGCTCGCGCAATACTTCGCCACCGCGCAGGCGCGCAAGGCCGCGGAGATCTCGCTCGTCGCGAGCGTCGCCGATCAGTACCTGACGCTGCTGTCGACCGACGATCTGCTGCAGGTCACGCAGAACACGCTGAAGTCGGCGCGCGCGTCCTACGATCTGACGAAGCTGCAGTTCGACAACGGCACCGGCTCGGAGCTCGACCTGCGCCAGGCGCAGACGGTGGTCGAGACCGCGCTCGCGAGCCAGCAGGCGCAGGCGCGCGCCCGCGCGCAGGCGCTCAACGCGCTCGTGCTGCTGATCGGCGAGCCGCTGCCCGACGATCTGCCGGCCGGCCTGCCGCTCAATGCGCAGAACCTGCTCACCGACATTCCGGCCGGGCTGCCGTCCGATCTGCTCACGCGGCGCCCCGACATCATGCAGGCCGAGGAGACGCTGCGCGCGGCGAACGCGAACATCGGCGCGGCGCGCGCGGCGTTCTTCCCGAAGATCTCGCTCACCAGCGCGTTCGGCACCGCGAGCCCGACGCTCGGCGGCCTGTTCAAGGCGGGCACGGCGGCGTGGTCGTTCGCGCCGAACATCGCGCTGCCGATCTTCGAGGGCGGGCAGAACATCGCGAACCTCGATCTCGCGCACGTGCAGAAGCGCATCGAGATCGCGAACTACGAGAAGGCGATCCAGAGCGCGTTTCGCGAGGTGTCGGACGGGCTTGCCGCGCGCGGCACGTACGATCAGCAGATCGCGGCGCTCGAGCGCAACGAGCACGCGCAGCAGCGCCGCTACGATCTGTCGGACCTGCGCTACAGGAACGGCGTCGACAGCTATCTGTCGGTGCTGACCGCGCAGACGGACCTGTATTCGGCG------------------------------------------------------------------------------------------------------------------------------------------CAGCACCAGTTGATCAGCGCGCGG---------------------------------------------------------CTCGCGCGCTGGACGAACCTCGTGGACCTGTAT---------------------------------------------------------------------------------------------------------------------------------------------------------------------------------------------------------------------------------------------CGCGCGCTGGGCGGCGGGTGGCTCGAG------------------------------------------------------------------------------------------------CGCGCGGGCGAGACGCCGCGCCCGGCGGACGCGCCCGTCGATTACGGCAAG------------GCGGCGCCC---------------------------------------GCGCCG------------GCGTCGGCCGTGCCGGCTGCGTCGGCCAGC---GCGCCGGCGGCGGGC------------------------------------------------------------------------------------------------------------------
>OMP4__GCA_000756865.1
---------------------------------------------------------------------------------------------------------------------------ATGAAGCGAAAACATGCT---------------------------------------------TTGACTGCACTC------------------------GCAGTC------------GCGCTGCTCGCCGCGGGCTGCACGCTCGCGCCGCGCTACGAGCGTCCGGCCGCGCCGGTGTCGGGCGCGTTCCCCGCCGACGGCGTCTATGCCGCGCAGCCGGGCGCC------------------------------GCG------------------------------------------------------------CCCGGC------------------------------GCG------CGCAGCGCGAACGGCCAGGCGGCCGTCGATATCGGCTGGCGCGAGTTCTTCGTCGATCCGCGCCTGCAGCGGCTGATCGAGATCGCGCTGAAGAACAACCGCGACCTGCGCGTGTCGGTGCTCAACGTCGAAGCGTCGCGCGCGCAGTATCAGATCACGCGCGCGGGGCTCTTCCCGACGTTGAGCGGCACCGGCACGGGCACGATCCAGCGCACGCCGGCCGGCGTGTCGATCACC------GGCCAG---CCGCTCATCTCGCGGACCTACAACGTCGGCGTCTCCGCGTCG---------------------------------------------------------------------------------------------------------------------------------------------------------------------TGGGAGCTCGACCTGTTCGGCCGCGTGCAGAGCCTGAAGGACCAGGCGCTCGCGCAATACTTCGCCACCGCGCAGGCGCGCAAGGCCGCGGAGATCTCGCTCGTCGCGAGCGTCGCCGATCAGTACCTGACGCTGCTGTCGACCGACGATCTGCTGCAGGTCACGCAGAACACGCTGAAGTCGGCGCGCGCGTCCTACGATCTGACGAAGCTGCAGTTCGACAACGGCACCGGCTCGGAGCTCGACCTGTGCCAGGCGCAGACGGTGGTCGAGACCGCGCTCGCGAGCCAGCAGGCGCAGGCGCGCGCCCGCGCGCAGGCGCTCAACGCGCTCGTGCTGCTGATCGGCGAGCCGCTGCCCGACGATCTGCCGGCCGACCTGCCACTCAATGCGCAGAACCTGCTCACCGACATTCCGGCCGGGCTGCCGTCCGATCTGCTCACGCGGCGGCCCGACATCATGCAAGCCGAGGAGACGCTGCGCGCGGCGAACGCGAACATCGGCGCGGCGCGCGCGGCGTTCTTCCCGAAGATCTCGCTCACCAGCGCGTTCGGCACCGCGAGCACGACGCTCGGCGGCCTGTTCAAGGCGGGCACGGCGGCGTGGTCGTTCGCGCCGAACATCGCGCTGCCGATCTTCGAGGGCGGGCAGAACATCGCGAACCTCGATCTCGCGCACGTGCAGAAGCGCATCGAGATCGCGAACTACGAGAAGGCGATCCAGAGCGCGTTTCGCGAGGTGTCGGACGGGCTTGCCGCGCGCGGCACGTACGATCAGCAGATCGCGGCGCTCGAGCGCAACGAGCACGCGCAGCAGCGCCGCTACGATCTGTCGGACCTGCGCTACAGGAACGGCGTCGACAGCTATCTGTCGGTGCTGACCGCGCAGACGGACCTGTATTCGGCG------------------------------------------------------------------------------------------------------------------------------------------CAGCAGCAGTTGATCAGCGCGCGG---------------------------------------------------------CTCGCGCGCTGGACGAACCTCGTGGACCTGTAT---------------------------------------------------------------------------------------------------------------------------------------------------------------------------------------------------------------------------------------------CGCGCGCTGGGCGGCGGGTGGCTCGAG------------------------------------------------------------------------------------------------CGCGCGGGCGAGACGCCGCGCCCGGCGGACGCGCCCGTCGATTACGGCAAG------------GCGGCGCCC---------------------------------------GCGCCG------------------GCGGCGTCGGCATCGGCGCGAACA---GCGGCCGTGATTGGT------------------------------------------------------------------------------------------------------------------
>OMP4__GCA_001279185.1
---------------------------------------------------------------------------------------------------------------------------ATGAAGCGAAAACATGCT---------------------------------------------TTGACTGCACTC------------------------GCAGTC------------GCGCTGCTCGCCGCGGGCTGCACGCTCGCGCCGCGCTACGAGCGTCCGGCCGCGCCGGTGTCGGGCGCGTTCCCCGCCGACGGCGTCTATGCCGCGCAGCCGGGCGCC------------------------------GCG------------------------------------------------------------CCCGGC------------------------------GCG------CGCAGCGCGAACGGCCAGGCGGCCGTCGATATCGGCTGGCGCGAGTTCTTCGTCGATCCGCGCCTGCAGCGGCTGATCGAGATCGCGCTGAAGAACAACCGCGACCTGCGCGTGTCGGTGCTCAACGTCGAGGCGTCGCGCGCGCAGTATCAGATCACGCGCGCGGGGCTCTTCCCGACGTTGAGCGGCACCGGCACGGGCACGATCCAGCGCACGCCGGCCGGCGTGTCGATCACC------GGCCAG---CCGCTCATCTCGCGGACCTACAACGTCGGCGTCTCCGCGTCG---------------------------------------------------------------------------------------------------------------------------------------------------------------------TGGGAGCTTGACCTGTTCGGCCGCGTGCAGAGCCTGAAGGACCAGGCGCTCGCGCAATACTTCGCCACCGCGCAGGCGCGCAAGGCCGCGGAGATCTCGCTCGTCGCGAGCGTCGCCGATCAGTACCTGACGCTGCTGTCGACCGACGATCTGCTGCAGGTCACGCAGAACACGCTGAAGTCGGCGCGCGCGTCCTACGATCTGACGAAGCTGCAGTTCGACAACGGCACCGGCTCGGAGCTCGACCTGTGCCAGGCGCAGACGGTGGTCGAGACCGCGCTCGCGAGCCAGCAGGCGCAGGCGCGCGCCCGCGCGCAGGCGCTCAACGCGCTCGTGCTGCTGATCGGCGAGCCGCTGCCCGACGATCTGCCGGCCGACCTGCCACTCAATGCGCAGAACCTGCTCACCGACATTCCGGCCGGGCTGCCGTCCGATCTGCTCACGCGGCGGCCCGACATCATGCAAGCCGAGGAGACGCTGCGCGCGGCGAACGCGAACATCGGCGCGGCGCGCGCGGCGTTCTTCCCGAAGATCTCGCTCACCAGCGCGTTCGGCACCGCGAGCACGACGCTCGGCGGCCTGTTCAAGGCGGGCACGGCGGCGTGGTCGTTCGCGCCGAACATCGCGCTGCCGATCTTCGAGGGCGGGCAGAACATCGCGAACCTCGATCTCGCGCACGTGCAGAAGCGCATCGAGATCGCGAACTACGAGAAGGCGATCCAGAGCGCGTTTCGCGAGGTGTCGGACGGGCTTGCCGCGCGCGGCACGTACGATCAGCAGATCGCGGCGCTCGAGCGCAACGAGCACGCGCAGCAGCGCCGCTACGATCTGTCGGACCTGCGCTACAGGAACGGCGTCGACAGCTATCTGTCGGTGCTGACCGCGCAGACGGACCTGTATTCGGCG------------------------------------------------------------------------------------------------------------------------------------------CAGCAGCAGTTGATCAGCGCGCGG---------------------------------------------------------CTCGCGCGCTGGACGAACCTCGTGGACCTGTAT---------------------------------------------------------------------------------------------------------------------------------------------------------------------------------------------------------------------------------------------CGCGCGCTGGGCGGCGGGTGGCTCGAG------------------------------------------------------------------------------------------------CGCGCGGGCGAGACGCCGCGCCCGGCGGACGCGCCCGTCGATTACGGCAAG------------GCGGCGCCC---------------------------------------GCGCCG------------------GCGGCGTCGGCATCGGCGCGAACA---GCGGCCGTGATTGGT------------------------------------------------------------------------------------------------------------------
>OMP4__GCA_001279325.1
---------------------------------------------------------------------------------------------------------------------------ATGAAGCGAAAACATGCT---------------------------------------------TTGACTGCACTC------------------------GCAGTC------------GCGCTGCTCGCCGCGGGCTGCACGCTCGCGCCGCGCTACGAGCGTCCGGCCGCGCCGGTGTCGGGCGCGTTCCCCGCCGACGGCGTCTATGCCGCGCAGCCGGGCGCC------------------------------GCG------------------------------------------------------------CCCGGC------------------------------GCG------CGCAGCGCGAACGGCCAGGCGGCCGTCGATATCGGCTGGCGCGAGTTCTTCGTCGATCCGCGCCTGCAGCGGCTGATCGAGATCGCGCTGAAGAACAACCGCGACCTGCGCGTGTCGGTGCTCAACGTCGAGGCGTCGCGCGCGCAGTATCAGATCACGCGCGCGGGGCTCTTCCCGACGTTGAGCGGCACCGGCACGGGCACGATCCAGCGCACGCCGGCCGGCGTGTCGATCACC------GGCCAG---CCGCTCATCTCGCGGACCTACAACGTCGGCGTCTCCGCGTCG---------------------------------------------------------------------------------------------------------------------------------------------------------------------TGGGAGCTTGACCTGTTCGGCCGCGTGCAGAGCCTGAAGGACCAGGCGCTCGCGCAATACTTCGCCACCGCGCAGGCGCGCAAGGCCGCGGAGATCTCGCTCGTCGCGAGCGTCGCCGATCAGTACCTGACGCTGCTGTCGACCGACGATCTGCTGCAGGTCACGCAGAACACGCTGAAGTCGGCGCGCGCGTCCTACGATCTGACGAAGCTGCAGTTCGACAACGGCACCGGCTCGGAGCTCGACCTGCGCCAGGCGCAGACGGTGGTCGAGACCGCGCTCGCGAGCCAGCAGGCGCAGGCGCGCGCCCGCGCGCAGGCGCTCAACGCGCTCGTGCTGCTGATCGGCGAGCCGCTGCCCGACGATCTGCCGGCCGACCTGCCACTCAATGCGCAGAACCTGCTCACCGACATTCCGGCCGGGCTGCCGTCCGATCTGCTCACGCGGCGGCCCGACATCATGCAAGCCGAGGAGACGCTGCGCGCGGCGAACGCGAACATCGGCGCGGCGCGCGCGGCGTTCTTCCCGAAGATCTCGCTCACCAGCGCGTTCGGCACCGCGAGCACGACGCTCGGCGGCCTGTTCAAGGCGGGCACGGCGGCGTGGTCGTTCGCGCCGAACATCGCGCTGCCGATCTTCGAGGGCGGGCAGAACATCGCGAACCTCGATCTCGCGCACGTGCAGAAGCGCATCGAGATCGCGAACTACGAGAAGGCGATCCAGAGCGCGTTTCGCGAGGTGTCGGACGGGCTTGCCGCGCGCGGCACGTACGATCAGCAGATCGCGGCGCTCGAGCGCAACGAGCACGCGCAGCAGCGCCGCTACGATCTGTCGGACCTGCGCTACAGGAACGGCGTCGACAGCTATCTGTCGGTGCTGACCGCGCAGACGGACCTGTATTCGGCG------------------------------------------------------------------------------------------------------------------------------------------CAGCAGCAGTTGATCAGCGCGCGG---------------------------------------------------------CTCGCGCGCTGGACGAACCTCGTGGACCTGTAT---------------------------------------------------------------------------------------------------------------------------------------------------------------------------------------------------------------------------------------------CGCGCGCTGGGCGGCGGGTGGCTCGAG------------------------------------------------------------------------------------------------CGCGCGGGCGAGACGCCGCGCCCGGCGGACGCGCCCGTCGATTACGGCAAG------------GCGGCGCCC---------------------------------------GCGCCG------------------GCGGCGTCGGCATCGGCGCGAACA---GCGGCCGTGATTGGT------------------------------------------------------------------------------------------------------------------
>OMP4__GCA_000011705.1
---------------------------------------------------------------------------------------------------------------------------ATGAAGCGAAAACATGCT---------------------------------------------TTGACTGCACTC------------------------GCAGTC------------GCGCTGCTCGCCGCGGGCTGCACGCTCGCGCCGCGCTACGAGCGTCCGGCCGCGCCGGTGTCGGGCGCGTTCCCCGCCGACGGCGTCTATGCCGCGCAGCCGGGCGCC------------------------------GCG------------------------------------------------------------CCCGGC------------------------------GCG------CGCAGCGCGAACGGCCAGGCGGCCGTCGATATCGGCTGGCGCGAGTTCTTCGTCGATCCGCGCCTGCAGCGGCTGATCGAGATCGCGCTGAAGAACAACCGCGACCTGCGCGTGTCGGTGCTCAACGTCGAGGCGTCGCGCGCGCAGTATCAGATCACGCGCGCGGGGCTCTTCCCGACGTTGAGCGGCACCGGCACGGGCACGATCCAGCGCACGCCGGCCGGCGTGTCGATCACC------GGCCAG---CCGCTCATCTCGCGGACCTACAACGTCGGCGTCTCCGCGTCG---------------------------------------------------------------------------------------------------------------------------------------------------------------------TGGGAGCTCGACCTGTTCGGCCGCGTGCAGAGCCTGAAGGACCAGGCGCTCGCGCAATACTTCGCCACCGCGCAGGCGCGCAAGGCCGCGGAGATCTCGCTCGTCGCGAGCGTCGCCGATCAGTACCTGACGCTGCTGTCGACCGACGATCTGCTGCAGGTCACGCAGAACACGCTGAAGTCGGCGCGCGCGTCCTACGATCTGACGAAGCTGCAGTTCGACAACGGCACCGGCTCGGAGCTCGACCTGCGCCAGGCGCAGACGGTGGTCGAGACCGCGCTCGCGAGCCAGCAGGCGCAGGCGCGCGCCCGCGCGCAGGCGCTCAACGCGCTCGTGCTGCTGATCGGCGAGCCGCTGCCCGACGATCTGCCGGCCGACCTGCCACTCAATGCGCAGAACCTGCTCACCGACATTCCGGCCGGGCTGCCGTCCGATCTGCTCACGCGGCGGCCCGACATCATGCAAGCCGAGGAGACGCTGCGCGCGGCGAACGCGAACATCGGCGCGGCGCGCGCGGCGTTCTTCCCGAAGATCTCGCTCACCAGCGCGTTCGGCACCGCGAGCACGACGCTCGGCGGCCTGTTCAAGGCGGGCACGGCGGCGTGGTCGTTCGCGCCGAACATCGCGCTGCCGATCTTCGAGGGCGGGCAGAACATCGCGAACCTCGATCTCGCGCACGTGCAGAAGCGCATCGAGATCGCGAACTACGAGAAGGCGATCCAGAGCGCGTTTCGCGAGGTGTCGGACGGGCTTGCCGCGCGCGGCACGTACGATCAGCAGATCGCGGCGCTCGAGCGCAACGAGCACGCGCAGCAGCGCCGCTACGATCTGTCGGACCTGCGCTACAGGAACGGCGTCGACAGCTATCTGTCGGTGCTGACCGCGCAGACGGACCTGTATTCGGCG------------------------------------------------------------------------------------------------------------------------------------------CAGCAGCAGTTGATCAGCGCGCGG---------------------------------------------------------CTCGCGCGCTGGACGAACCTCGTGGACCTGTAT---------------------------------------------------------------------------------------------------------------------------------------------------------------------------------------------------------------------------------------------CGCGCGCTGGGCGGCGGGTGGCTCGAG------------------------------------------------------------------------------------------------CGCGCGGGCGAGACGCCGCGCCCGGCGGACGCGCCCGTCGATTACGGCAAG------------GCGGCGCCC---------------------------------------GCGCCG------------GCGGTGGCCGTGCCGGCTGCGTCGGCCAGC---GCGCCGGCGGCGGGC------------------------------------------------------------------------------------------------------------------
>OMP4__GCA_000015465.1
---------------------------------------------------------------------------------------------------------------------------ATGAAGCGAAAACATGCT---------------------------------------------TTGACTGCACTC------------------------GCAGTC------------GCGCTGCTCGCCGCGGGCTGCACGCTCGCGCCGCGCTACGAGCGTCCGGCCGCGCCGGTGTCGGGCGCGTTCCCCGCCGACGGCGTCTATGCCGCGCAGCCGGGCGCC------------------------------GCG------------------------------------------------------------CCCGGC------------------------------GCG------CGCAGCGCGAACGGCCAGGCGGCCGTCGATATCGGCTGGCGCGAGTTCTTCGTCGATCCGCGCCTGCAGCGGCTGATCGAGATCGCGCTGAAGAACAACCGCGACCTGCGCGTGTCGGTGCTCAACGTCGAGGCGTCGCGCGCGCAGTATCAGATCACGCGCGCGGGGCTCTTCCCGACGTTGAGCGGCACCGGCACGGGCACGATCCAGCGCACGCCGGCCGGCGTGTCGATCACC------GGCCAG---CCGCTCATCTCGCGGACCTACAACGTCGGCGTCTCCGCGTCG---------------------------------------------------------------------------------------------------------------------------------------------------------------------TGGGAGCTCGACCTGTTCGGCCGCGTGCAGAGCCTGAAGGACCAGGCGCTCGCGCAATACTTCGCCACCGCGCAGGCGCGCAAGGCCGCGGAGATCTCGCTCGTCGCGAGCGTCGCCGATCAGTACCTGACGCTGCTGTCGACCGACGATCTGCTGCAGGTCACGCAGAACACGCTGAAGTCGGCGCGCGCGTCCTACGATCTGACGAAGCTGCAGTTCGACAACGGCACCGGCTCGGAGCTCGACCTGCGCCAGGCGCAGACGGTGGTCGAGACCGCGCTCGCGAGCCAGCAGGCGCAGGCGCGCGCCCGCGCGCAGGCGCTCAACGCGCTCGTGCTGCTGATCGGCGAGCCGCTGCCCGACGATCTGCCGGCCGACCTGCCACTCAATGCGCAGAACCTGCTCACCGACATTCCGGCCGGGCTGCCGTCCGATCTGCTCACGCGGCGGCCCGACATCATGCAAGCCGAGGAGACGCTGCGCGCGGCGAACGCGAACATCGGCGCGGCGCGCGCGGCGTTCTTCCCGAAGATCTCGCTCACCAGCGCGTTCGGCACCGCGAGCACGACGCTCGGCGGCCTGTTCAAGGCGGGCACGGCGGCGTGGTCGTTCGCGCCGAACATCGCGCTGCCGATCTTCGAGGGCGGGCAGAACATCGCGAACCTCGATCTCGCGCACGTGCAGAAGCGCATCGAGATCGCGAACTACGAGAAGGCGATCCAGAGCGCGTTTCGCGAGGTGTCGGACGGGCTTGCCGCGCGCGGCACGTACGATCAGCAGATCGCGGCGCTCGAGCGCAACGAGCACGCGCAGCAGCGCCGCTACGATCTGTCGGACCTGCGCTACAGGAACGGCGTCGACAGCTATCTGTCGGTGCTGACCGCGCAGACGGACCTGTATTCGGCG------------------------------------------------------------------------------------------------------------------------------------------CAGCAGCAGTTGATCAGCGCGCGG---------------------------------------------------------CTCGCGCGCTGGACGAACCTCGTGGACCTGTAT---------------------------------------------------------------------------------------------------------------------------------------------------------------------------------------------------------------------------------------------CGCGCGCTGGGCGGCGGGTGGCTCGAG------------------------------------------------------------------------------------------------CGCGCGGGCGAGACGCCGCGCCCGGCGGACGCGCCCGTCGATTACGGCAAG------------GCGGCGCCC---------------------------------------GCGCCG------------GCGGTGGCCGTGCCGGCTGCGTCGGCCAGC---GCGCCGGCGGCGGGC------------------------------------------------------------------------------------------------------------------
>OMP4__GCA_000152385.1
---------------------------------------------------------------------------------------------------------------------------ATGAAGCGAAAACATGCT---------------------------------------------TTGACTGCACTC------------------------GCAGTC------------GCGCTGCTCGCCGCGGGCTGCACGCTCGCGCCGCGCTACGAGCGTCCGGCCGCGCCGGTGTCGGGCGCGTTCCCCGCCGACGGCGTCTATGCCGCGCAGCCGGGCGCC------------------------------GCG------------------------------------------------------------CCCGGC------------------------------GCG------CGCAGCGCGAACGGCCAGGCGGCCGTCGATATCGGCTGGCGCGAGTTCTTCGTCGATCCGCGCCTGCAGCGGCTGATCGAGATCGCGCTGAAGAACAACCGCGACCTGCGCGTGTCGGTGCTCAACGTCGAGGCGTCGCGCGCGCAGTATCAGATCACGCGCGCGGGGCTCTTCCCGACGTTGAGCGGCACCGGCACGGGCACGATCCAGCGCACGCCGGCCGGCGTGTCGATCACC------GGCCAG---CCGCTCATCTCGCGGACCTACAACGTCGGCGTCTCCGCGTCG---------------------------------------------------------------------------------------------------------------------------------------------------------------------TGGGAGCTCGACCTGTTCGGCCGCGTGCAGAGCCTGAAGGACCAGGCGCTCGCGCAATACTTCGCCACCGCGCAGGCGCGCAAGGCCGCGGAGATCTCGCTCGTCGCGAGCGTCGCCGATCAGTACCTGACGCTGCTGTCGACCGACGATCTGCTGCAGGTCACGCAGAACACGCTGAAGTCGGCGCGCGCGTCCTACGATCTGACGAAGCTGCAGTTCGACAACGGCACCGGCTCGGAGCTCGACCTGCGCCAGGCGCAGACGGTGGTCGAGACCGCGCTCGCGAGCCAGCAGGCGCAGGCGCGCGCCCGCGCGCAGGCGCTCAACGCGCTCGTGCTGCTGATCGGCGAGCCGCTGCCCGACGATCTGCCGGCCGACCTGCCACTCAATGCGCAGAACCTGCTCACCGACATTCCGGCCGGGCTGCCGTCCGATCTGCTCACGCGGCGGCCCGACATCATGCAAGCCGAGGAGACGCTGCGCGCGGCGAACGCGAACATCGGCGCGGCGCGCGCGGCGTTCTTCCCGAAGATCTCGCTCACCAGCGCGTTCGGCACCGCGAGCACGACGCTCGGCGGCCTGTTCAAGGCGGGCACGGCGGCGTGGTCGTTCGCGCCGAACATCGCGCTGCCGATCTTCGAGGGCGGGCAGAACATCGCGAACCTCGATCTCGCGCACGTGCAGAAGCGCATCGAGATCGCGAACTACGAGAAGGCGATCCAGAGCGCGTTTCGCGAGGTGTCGGACGGGCTTGCCGCGCGCGGCACGTACGATCAGCAGATCGCGGCGCTCGAGCGCAACGAGCACGCGCAGCAGCGCCGCTACGATCTGTCGGACCTGCGCTACAGGAACGGCGTCGACAGCTATCTGTCGGTGCTGACCGCGCAGACGGACCTGTATTCGGCG------------------------------------------------------------------------------------------------------------------------------------------CAGCAGCAGTTGATCAGCGCGCGG---------------------------------------------------------CTCGCGCGCTGGACGAACCTCGTGGACCTGTAT---------------------------------------------------------------------------------------------------------------------------------------------------------------------------------------------------------------------------------------------CGCGCGCTGGGCGGCGGGTGGCTCGAG------------------------------------------------------------------------------------------------CGCGCGGGCGAGACGCCGCGCCCGGCGGACGCGCCCGTCGATTACGGCAAG------------GCGGCGCCC---------------------------------------GCGCCG------------GCGGTGGCCGTGCCGGCTGCGTCGGCCAGC---GCGCCGGCGGCGGGC------------------------------------------------------------------------------------------------------------------
>OMP4__GCA_000152405.1
---------------------------------------------------------------------------------------------------------------------------ATGAAGCGAAAACATGCT---------------------------------------------TTGACTGCACTC------------------------GCAGTC------------GCGCTGCTCGCCGCGGGCTGCACGCTCGCGCCGCGCTACGAGCGTCCGGCCGCGCCGGTGTCGGGCGCGTTCCCCGCCGACGGCGTCTATGCCGCGCAGCCGGGCGCC------------------------------GCG------------------------------------------------------------CCCGGC------------------------------GCG------CGCAGCGCGAACGGCCAGGCGGCCGTCGATATCGGCTGGCGCGAGTTCTTCGTCGATCCGCGCCTGCAGCGGCTGATCGAGATCGCGCTGAAGAACAACCGCGACCTGCGCGTGTCGGTGCTCAACGTCGAGGCGTCGCGCGCGCAGTATCAGATCACGCGCGCGGGGCTCTTCCCGACGTTGAGCGGCACCGGCACGGGCACGATCCAGCGCACGCCGGCCGGCGTGTCGATCACC------GGCCAG---CCGCTCATCTCGCGGACCTACAACGTCGGCGTCTCCGCGTCG---------------------------------------------------------------------------------------------------------------------------------------------------------------------TGGGAGCTCGACCTGTTCGGCCGCGTGCAGAGCCTGAAGGACCAGGCGCTCGCGCAATACTTCGCCACCGCGCAGGCGCGCAAGGCCGCGGAGATCTCGCTCGTCGCGAGCGTCGCCGATCAGTACCTGACGCTGCTGTCGACCGACGATCTGCTGCAGGTCACGCAGAACACGCTGAAGTCGGCGCGCGCGTCCTACGATCTGACGAAGCTGCAGTTCGACAACGGCACCGGCTCGGAGCTCGACCTGCGCCAGGCGCAGACGGTGGTCGAGACCGCGCTCGCGAGCCAGCAGGCGCAGGCGCGCGCCCGCGCGCAGGCGCTCAACGCGCTCGTGCTGCTGATCGGCGAGCCGCTGCCCGACGATCTGCCGGCCGACCTGCCACTCAATGCGCAGAACCTGCTCACCGACATTCCGGCCGGGCTGCCGTCCGATCTGCTCACGCGGCGGCCCGACATCATGCAAGCCGAGGAGACGCTGCGCGCGGCGAACGCGAACATCGGCGCGGCGCGCGCGGCGTTCTTCCCGAAGATCTCGCTCACCAGCGCGTTCGGCACCGCGAGCACGACGCTCGGCGGCCTGTTCAAGGCGGGCACGGCGGCGTGGTCGTTCGCGCCGAACATCGCGCTGCCGATCTTCGAGGGCGGGCAGAACATCGCGAACCTCGATCTCGCGCACGTGCAGAAGCGCATCGAGATCGCGAACTACGAGAAGGCGATCCAGAGCGCGTTTCGCGAGGTGTCGGACGGGCTTGCCGCGCGCGGCACGTACGATCAGCAGATCGCGGCGCTCGAGCGCAACGAGCACGCGCAGCAGCGCCGCTACGATCTGTCGGACCTGCGCTACAGGAACGGCGTCGACAGCTATCTGTCGGTGCTGACCGCGCAGACGGACCTGTATTCGGCG------------------------------------------------------------------------------------------------------------------------------------------CAGCAGCAGTTGATCAGCGCGCGG---------------------------------------------------------CTCGCGCGCTGGACGAACCTCGTGGACCTGTAT---------------------------------------------------------------------------------------------------------------------------------------------------------------------------------------------------------------------------------------------CGCGCGCTGGGCGGCGGGTGGCTCGAG------------------------------------------------------------------------------------------------CGCGCGGGCGAGACGCCGCGCCCGGCGGACGCGCCCGTCGATTACGGCAAG------------GCGGCGCCC---------------------------------------GCGCCG------------GCGGTGGCCGTGCCGGCTGCGTCGGCCAGC---GCGCCGGCGGCGGGC------------------------------------------------------------------------------------------------------------------
>OMP4__GCA_000167635.1
---------------------------------------------------------------------------------------------------------------------------ATGAAGCGAAAACATGCT---------------------------------------------TTGACTGCACTC------------------------GCAGTC------------GCGCTGCTCGCCGCGGGCTGCACGCTCGCGCCGCGCTACGAGCGTCCGGCCGCGCCGGTGTCGGGCGCGTTCCCCGCCGACGGCGTCTATGCCGCGCAGCCGGGCGCC------------------------------GCG------------------------------------------------------------CCCGGC------------------------------GCG------CGCAGCGCGAACGGCCAGGCGGCCGTCGATATCGGCTGGCGCGAGTTCTTCGTCGATCCGCGCCTGCAGCGGCTGATCGAGATCGCGCTGAAGAACAACCGCGACCTGCGCGTGTCGGTGCTCAACGTCGAGGCGTCGCGCGCGCAGTATCAGATCACGCGCGCGGGGCTCTTCCCGACGTTGAGCGGCACCGGCACGGGCACGATCCAGCGCACGCCGGCCGGCGTGTCGATCACC------GGCCAG---CCGCTCATCTCGCGGACCTACAACGTCGGCGTCTCCGCGTCG---------------------------------------------------------------------------------------------------------------------------------------------------------------------TGGGAGCTCGACCTGTTCGGCCGCGTGCAGAGCCTGAAGGACCAGGCGCTCGCGCAATACTTCGCCACCGCGCAGGCGCGCAAGGCCGCGGAGATCTCGCTCGTCGCGAGCGTCGCCGATCAGTACCTGACGCTGCTGTCGACCGACGATCTGCTGCAGGTCACGCAGAACACGCTGAAGTCGGCGCGCGCGTCCTACGATCTGACGAAGCTGCAGTTCGACAACGGCACCGGCTCGGAGCTCGACCTGCGCCAGGCGCAGACGGTGGTCGAGACCGCGCTCGCGAGCCAGCAGGCGCAGGCGCGCGCCCGCGCGCAGGCGCTCAACGCGCTCGTGCTGCTGATCGGCGAGCCGCTGCCCGACGATCTGCCGGCCGACCTGCCACTCAATGCGCAGAACCTGCTCACCGACATTCCGGCCGGGCTGCCGTCCGATCTGCTCACGCGGCGGCCCGACATCATGCAAGCCGAGGAGACGCTGCGCGCGGCGAACGCGAACATCGGCGCGGCGCGCGCGGCGTTCTTCCCGAAGATCTCGCTCACCAGCGCGTTCGGCACCGCGAGCACGACGCTCGGCGGCCTGTTCAAGGCGGGCACGGCGGCGTGGTCGTTCGCGCCGAACATCGCGCTGCCGATCTTCGAGGGCGGGCAGAACATCGCGAACCTCGATCTCGCGCACGTGCAGAAGCGCATCGAGATCGCGAACTACGAGAAGGCGATCCAGAGCGCGTTTCGCGAGGTGTCGGACGGGCTTGCCGCGCGCGGCACGTACGATCAGCAGATCGCGGCGCTCGAGCGCAACGAGCACGCGCAGCAGCGCCGCTACGATCTGTCGGACCTGCGCTACAGGAACGGCGTCGACAGCTATCTGTCGGTGCTGACCGCGCAGACGGACCTGTATTCGGCG------------------------------------------------------------------------------------------------------------------------------------------CAGCAGCAGTTGATCAGCGCGCGG---------------------------------------------------------CTCGCGCGCTGGACGAACCTCGTGGACCTGTAT---------------------------------------------------------------------------------------------------------------------------------------------------------------------------------------------------------------------------------------------CGCGCGCTGGGCGGCGGGTGGCTCGAG------------------------------------------------------------------------------------------------CGCGCGGGCGAGACGCCGCGCCCGGCGGACGCGCCCGTCGATTACGGCAAG------------GCGGCGCCC---------------------------------------GCGCCG------------GCGGTGGCCGTGCCGGCTGCGTCGGCCAGC---GCGCCGGCGGCGGGC------------------------------------------------------------------------------------------------------------------
>OMP4__GCA_000169875.1
---------------------------------------------------------------------------------------------------------------------------ATGAAGCGAAAACATGCT---------------------------------------------TTGACTGCACTC------------------------GCAGTC------------GCGCTGCTCGCCGCGGGCTGCACGCTCGCGCCGCGCTACGAGCGTCCGGCCGCGCCGGTGTCGGGCGCGTTCCCCGCCGACGGCGTCTATGCCGCGCAGCCGGGCGCC------------------------------GCG------------------------------------------------------------CCCGGC------------------------------GCG------CGCAGCGCGAACGGCCAGGCGGCCGTCGATATCGGCTGGCGCGAGTTCTTCGTCGATCCGCGCCTGCAGCGGCTGATCGAGATCGCGCTGAAGAACAACCGCGACCTGCGCGTGTCGGTGCTCAACGTCGAGGCGTCGCGCGCGCAGTATCAGATCACGCGCGCGGGGCTCTTCCCGACGTTGAGCGGCACCGGCACGGGCACGATCCAGCGCACGCCGGCCGGCGTGTCGATCACC------GGCCAG---CCGCTCATCTCGCGGACCTACAACGTCGGCGTCTCCGCGTCG---------------------------------------------------------------------------------------------------------------------------------------------------------------------TGGGAGCTCGACCTGTTCGGCCGCGTGCAGAGCCTGAAGGACCAGGCGCTCGCGCAATACTTCGCCACCGCGCAGGCGCGCAAGGCCGCGGAGATCTCGCTCGTCGCGAGCGTCGCCGATCAGTACCTGACGCTGCTGTCGACCGACGATCTGCTGCAGGTCACGCAGAACACGCTGAAGTCGGCGCGCGCGTCCTACGATCTGACGAAGCTGCAGTTCGACAACGGCACCGGCTCGGAGCTCGACCTGCGCCAGGCGCAGACGGTGGTCGAGACCGCGCTCGCGAGCCAGCAGGCGCAGGCGCGCGCCCGCGCGCAGGCGCTCAACGCGCTCGTGCTGCTGATCGGCGAGCCGCTGCCCGACGATCTGCCGGCCGACCTGCCACTCAATGCGCAGAACCTGCTCACCGACATTCCGGCCGGGCTGCCGTCCGATCTGCTCACGCGGCGGCCCGACATCATGCAAGCCGAGGAGACGCTGCGCGCGGCGAACGCGAACATCGGCGCGGCGCGCGCGGCGTTCTTCCCGAAGATCTCGCTCACCAGCGCGTTCGGCACCGCGAGCACGACGCTCGGCGGCCTGTTCAAGGCGGGCACGGCGGCGTGGTCGTTCGCGCCGAACATCGCGCTGCCGATCTTCGAGGGCGGGCAGAACATCGCGAACCTCGATCTCGCGCACGTGCAGAAGCGCATCGAGATCGCGAACTACGAGAAGGCGATCCAGAGCGCGTTTCGCGAGGTGTCGGACGGGCTTGCCGCGCGCGGCACGTACGATCAGCAGATCGCGGCGCTCGAGCGCAACGAGCACGCGCAGCAGCGCCGCTACGATCTGTCGGACCTGCGCTACAGGAACGGCGTCGACAGCTATCTGTCGGTGCTGACCGCGCAGACGGACCTGTATTCGGCG------------------------------------------------------------------------------------------------------------------------------------------CAGCAGCAGTTGATCAGCGCGCGG---------------------------------------------------------CTCGCGCGCTGGACGAACCTCGTGGACCTGTAT---------------------------------------------------------------------------------------------------------------------------------------------------------------------------------------------------------------------------------------------CGCGCGCTGGGCGGCGGGTGGCTCGAG------------------------------------------------------------------------------------------------CGCGCGGGCGAGACGCCGCGCCCGGCGGACGCGCCCGTCGATTACGGCAAG------------GCGGCGCCC---------------------------------------GCGCCG------------GCGGTGGCCGTGCCGGCTGCGTCGGCCAGC---GCGCCGGCGGCGGGC------------------------------------------------------------------------------------------------------------------
>OMP4__GCA_000755785.1
---------------------------------------------------------------------------------------------------------------------------ATGAAGCGAAAACATGCT---------------------------------------------TTGACTGCACTC------------------------GCAGTC------------GCGCTGCTCGCCGCGGGCTGCACGCTCGCGCCGCGCTACGAGCGTCCGGCCGCGCCGGTGTCGGGCGCGTTCCCCGCCGACGGCGTCTATGCCGCGCAGCCGGGCGCC------------------------------GCG------------------------------------------------------------CCCGGC------------------------------GCG------CGCAGCGCGAACGGCCAGGCGGCCGTCGATATCGGCTGGCGCGAGTTCTTCGTCGATCCGCGCCTGCAGCGGCTGATCGAGATCGCGCTGAAGAACAACCGCGACCTGCGCGTGTCGGTGCTCAACGTCGAGGCGTCGCGCGCGCAGTATCAGATCACGCGCGCGGGGCTCTTCCCGACGTTGAGCGGCACCGGCACGGGCACGATCCAGCGCACGCCGGCCGGCGTGTCGATCACC------GGCCAG---CCGCTCATCTCGCGGACCTACAACGTCGGCGTCTCCGCGTCG---------------------------------------------------------------------------------------------------------------------------------------------------------------------TGGGAGCTCGACCTGTTCGGCCGCGTGCAGAGCCTGAAGGACCAGGCGCTCGCGCAATACTTCGCCACCGCGCAGGCGCGCAAGGCCGCGGAGATCTCGCTCGTCGCGAGCGTCGCCGATCAGTACCTGACGCTGCTGTCGACCGACGATCTGCTGCAGGTCACGCAGAACACGCTGAAGTCGGCGCGCGCGTCCTACGATCTGACGAAGCTGCAGTTCGACAACGGCACCGGCTCGGAGCTCGACCTGCGCCAGGCGCAGACGGTGGTCGAGACCGCGCTCGCGAGCCAGCAGGCGCAGGCGCGCGCCCGCGCGCAGGCGCTCAACGCGCTCGTGCTGCTGATCGGCGAGCCGCTGCCCGACGATCTGCCGGCCGACCTGCCACTCAATGCGCAGAACCTGCTCACCGACATTCCGGCCGGGCTGCCGTCCGATCTGCTCACGCGGCGGCCCGACATCATGCAAGCCGAGGAGACGCTGCGCGCGGCGAACGCGAACATCGGCGCGGCGCGCGCGGCGTTCTTCCCGAAGATCTCGCTCACCAGCGCGTTCGGCACCGCGAGCACGACGCTCGGCGGCCTGTTCAAGGCGGGCACGGCGGCGTGGTCGTTCGCGCCGAACATCGCGCTGCCGATCTTCGAGGGCGGGCAGAACATCGCGAACCTCGATCTCGCGCACGTGCAGAAGCGCATCGAGATCGCGAACTACGAGAAGGCGATCCAGAGCGCGTTTCGCGAGGTGTCGGACGGGCTTGCCGCGCGCGGCACGTACGATCAGCAGATCGCGGCGCTCGAGCGCAACGAGCACGCGCAGCAGCGCCGCTACGATCTGTCGGACCTGCGCTACAGGAACGGCGTCGACAGCTATCTGTCGGTGCTGACCGCGCAGACGGACCTGTATTCGGCG------------------------------------------------------------------------------------------------------------------------------------------CAGCAGCAGTTGATCAGCGCGCGG---------------------------------------------------------CTCGCGCGCTGGACGAACCTCGTGGACCTGTAT---------------------------------------------------------------------------------------------------------------------------------------------------------------------------------------------------------------------------------------------CGCGCGCTGGGCGGCGGGTGGCTCGAG------------------------------------------------------------------------------------------------CGCGCGGGCGAGACGCCGCGCCCGGCGGACGCGCCCGTCGATTACGGCAAG------------GCGGCGCCC---------------------------------------GCGCCG------------GCGGTGGCCGTGCCGGCTGCGTCGGCCAGC---GCGCCGGCGGCGGGC------------------------------------------------------------------------------------------------------------------
>OMP4__GCA_000756025.2
---------------------------------------------------------------------------------------------------------------------------ATGAAGCGAAAACATGCT---------------------------------------------TTGACTGCACTC------------------------GCAGTC------------GCGCTGCTCGCCGCGGGCTGCACGCTCGCGCCGCGCTACGAGCGTCCGGCCGCGCCGGTGTCGGGCGCGTTCCCCGCCGACGGCGTCTATGCCGCGCAGCCGGGCGCC------------------------------GCG------------------------------------------------------------CCCGGC------------------------------GCG------CGCAGCGCGAACGGCCAGGCGGCCGTCGATATCGGCTGGCGCGAGTTCTTCGTCGATCCGCGCCTGCAGCGGCTGATCGAGATCGCGCTGAAGAACAACCGCGACCTGCGCGTGTCGGTGCTCAACGTCGAGGCGTCGCGCGCGCAGTATCAGATCACGCGCGCGGGGCTCTTCCCGACGTTGAGCGGCACCGGCACGGGCACGATCCAGCGCACGCCGGCCGGCGTGTCGATCACC------GGCCAG---CCGCTCATCTCGCGGACCTACAACGTCGGCGTCTCCGCGTCG---------------------------------------------------------------------------------------------------------------------------------------------------------------------TGGGAGCTCGACCTGTTCGGCCGCGTGCAGAGCCTGAAGGACCAGGCGCTCGCGCAATACTTCGCCACCGCGCAGGCGCGCAAGGCCGCGGAGATCTCGCTCGTCGCGAGCGTCGCCGATCAGTACCTGACGCTGCTGTCGACCGACGATCTGCTGCAGGTCACGCAGAACACGCTGAAGTCGGCGCGCGCGTCCTACGATCTGACGAAGCTGCAGTTCGACAACGGCACCGGCTCGGAGCTCGACCTGCGCCAGGCGCAGACGGTGGTCGAGACCGCGCTCGCGAGCCAGCAGGCGCAGGCGCGCGCCCGCGCGCAGGCGCTCAACGCGCTCGTGCTGCTGATCGGCGAGCCGCTGCCCGACGATCTGCCGGCCGACCTGCCACTCAATGCGCAGAACCTGCTCACCGACATTCCGGCCGGGCTGCCGTCCGATCTGCTCACGCGGCGGCCCGACATCATGCAAGCCGAGGAGACGCTGCGCGCGGCGAACGCGAACATCGGCGCGGCGCGCGCGGCGTTCTTCCCGAAGATCTCGCTCACCAGCGCGTTCGGCACCGCGAGCACGACGCTCGGCGGCCTGTTCAAGGCGGGCACGGCGGCGTGGTCGTTCGCGCCGAACATCGCGCTGCCGATCTTCGAGGGCGGGCAGAACATCGCGAACCTCGATCTCGCGCACGTGCAGAAGCGCATCGAGATCGCGAACTACGAGAAGGCGATCCAGAGCGCGTTTCGCGAGGTGTCGGACGGGCTTGCCGCGCGCGGCACGTACGATCAGCAGATCGCGGCGCTCGAGCGCAACGAGCACGCGCAGCAGCGCCGCTACGATCTGTCGGACCTGCGCTACAGGAACGGCGTCGACAGCTATCTGTCGGTGCTGACCGCGCAGACGGACCTGTATTCGGCG------------------------------------------------------------------------------------------------------------------------------------------CAGCAGCAGTTGATCAGCGCGCGG---------------------------------------------------------CTCGCGCGCTGGACGAACCTCGTGGACCTGTAT---------------------------------------------------------------------------------------------------------------------------------------------------------------------------------------------------------------------------------------------CGCGCGCTGGGCGGCGGGTGGCTCGAG------------------------------------------------------------------------------------------------CGCGCGGGCGAGACGCCGCGCCCGGCGGACGCGCCCGTCGATTACGGCAAG------------GCGGCGCCC---------------------------------------GCGCCG------------GCGGTGGCCGTGCCGGCTGCGTCGGCCAGC---GCGCCGGCGGCGGGC------------------------------------------------------------------------------------------------------------------
>OMP4__GCA_000757315.2
---------------------------------------------------------------------------------------------------------------------------ATGAAGCGAAAACATGCT---------------------------------------------TTGACTGCACTC------------------------GCAGTC------------GCGCTGCTCGCCGCGGGCTGCACGCTCGCGCCGCGCTACGAGCGTCCGGCCGCGCCGGTGTCGGGCGCGTTCCCCGCCGACGGCGTCTATGCCGCGCAGCCGGGCGCC------------------------------GCG------------------------------------------------------------CCCGGC------------------------------GCG------CGCAGCGCGAACGGCCAGGCGGCCGTCGATATCGGCTGGCGCGAGTTCTTCGTCGATCCGCGCCTGCAGCGGCTGATCGAGATCGCGCTGAAGAACAACCGCGACCTGCGCGTGTCGGTGCTCAACGTCGAGGCGTCGCGCGCGCAGTATCAGATCACGCGCGCGGGGCTCTTCCCGACGTTGAGCGGCACCGGCACGGGCACGATCCAGCGCACGCCGGCCGGCGTGTCGATCACC------GGCCAG---CCGCTCATCTCGCGGACCTACAACGTCGGCGTCTCCGCGTCG---------------------------------------------------------------------------------------------------------------------------------------------------------------------TGGGAGCTCGACCTGTTCGGCCGCGTGCAGAGCCTGAAGGACCAGGCGCTCGCGCAATACTTCGCCACCGCGCAGGCGCGCAAGGCCGCGGAGATCTCGCTCGTCGCGAGCGTCGCCGATCAGTACCTGACGCTGCTGTCGACCGACGATCTGCTGCAGGTCACGCAGAACACGCTGAAGTCGGCGCGCGCGTCCTACGATCTGACGAAGCTGCAGTTCGACAACGGCACCGGCTCGGAGCTCGACCTGCGCCAGGCGCAGACGGTGGTCGAGACCGCGCTCGCGAGCCAGCAGGCGCAGGCGCGCGCCCGCGCGCAGGCGCTCAACGCGCTCGTGCTGCTGATCGGCGAGCCGCTGCCCGACGATCTGCCGGCCGACCTGCCACTCAATGCGCAGAACCTGCTCACCGACATTCCGGCCGGGCTGCCGTCCGATCTGCTCACGCGGCGGCCCGACATCATGCAAGCCGAGGAGACGCTGCGCGCGGCGAACGCGAACATCGGCGCGGCGCGCGCGGCGTTCTTCCCGAAGATCTCGCTCACCAGCGCGTTCGGCACCGCGAGCACGACGCTCGGCGGCCTGTTCAAGGCGGGCACGGCGGCGTGGTCGTTCGCGCCGAACATCGCGCTGCCGATCTTCGAGGGCGGGCAGAACATCGCGAACCTCGATCTCGCGCACGTGCAGAAGCGCATCGAGATCGCGAACTACGAGAAGGCGATCCAGAGCGCGTTTCGCGAGGTGTCGGACGGGCTTGCCGCGCGCGGCACGTACGATCAGCAGATCGCGGCGCTCGAGCGCAACGAGCACGCGCAGCAGCGCCGCTACGATCTGTCGGACCTGCGCTACAGGAACGGCGTCGACAGCTATCTGTCGGTGCTGACCGCGCAGACGGACCTGTATTCGGCG------------------------------------------------------------------------------------------------------------------------------------------CAGCAGCAGTTGATCAGCGCGCGG---------------------------------------------------------CTCGCGCGCTGGACGAACCTCGTGGACCTGTAT---------------------------------------------------------------------------------------------------------------------------------------------------------------------------------------------------------------------------------------------CGCGCGCTGGGCGGCGGGTGGCTCGAG------------------------------------------------------------------------------------------------CGCGCGGGCGAGACGCCGCGCCCGGCGGACGCGCCCGTCGATTACGGCAAG------------GCGGCGCCC---------------------------------------GCGCCG------------GCGGTGGCCGTGCCGGCTGCGTCGGCCAGC---GCGCCGGCGGCGGGC------------------------------------------------------------------------------------------------------------------
>OMP4__GCA_000959465.1
---------------------------------------------------------------------------------------------------------------------------ATGAAGCGAAAACATGCT---------------------------------------------TTGACTGCACTC------------------------GCAGTC------------GCGCTGCTCGCCGCGGGCTGCACGCTCGCGCCGCGCTACGAGCGTCCGGCCGCGCCGGTGTCGGGCGCGTTCCCCGCCGACGGCGTCTATGCCGCGCAGCCGGGCGCC------------------------------GCG------------------------------------------------------------CCCGGC------------------------------GCG------CGCAGCGCGAACGGCCAGGCGGCCGTCGATATCGGCTGGCGCGAGTTCTTCGTCGATCCGCGCCTGCAGCGGCTGATCGAGATCGCGCTGAAGAACAACCGCGACCTGCGCGTGTCGGTGCTCAACGTCGAGGCGTCGCGCGCGCAGTATCAGATCACGCGCGCGGGGCTCTTCCCGACGTTGAGCGGCACCGGCACGGGCACGATCCAGCGCACGCCGGCCGGCGTGTCGATCACC------GGCCAG---CCGCTCATCTCGCGGACCTACAACGTCGGCGTCTCCGCGTCG---------------------------------------------------------------------------------------------------------------------------------------------------------------------TGGGAGCTCGACCTGTTCGGCCGCGTGCAGAGCCTGAAGGACCAGGCGCTCGCGCAATACTTCGCCACCGCGCAGGCGCGCAAGGCCGCGGAGATCTCGCTCGTCGCGAGCGTCGCCGATCAGTACCTGACGCTGCTGTCGACCGACGATCTGCTGCAGGTCACGCAGAACACGCTGAAGTCGGCGCGCGCGTCCTACGATCTGACGAAGCTGCAGTTCGACAACGGCACCGGCTCGGAGCTCGACCTGCGCCAGGCGCAGACGGTGGTCGAGACCGCGCTCGCGAGCCAGCAGGCGCAGGCGCGCGCCCGCGCGCAGGCGCTCAACGCGCTCGTGCTGCTGATCGGCGAGCCGCTGCCCGACGATCTGCCGGCCGACCTGCCACTCAATGCGCAGAACCTGCTCACCGACATTCCGGCCGGGCTGCCGTCCGATCTGCTCACGCGGCGGCCCGACATCATGCAAGCCGAGGAGACGCTGCGCGCGGCGAACGCGAACATCGGCGCGGCGCGCGCGGCGTTCTTCCCGAAGATCTCGCTCACCAGCGCGTTCGGCACCGCGAGCACGACGCTCGGCGGCCTGTTCAAGGCGGGCACGGCGGCGTGGTCGTTCGCGCCGAACATCGCGCTGCCGATCTTCGAGGGCGGGCAGAACATCGCGAACCTCGATCTCGCGCACGTGCAGAAGCGCATCGAGATCGCGAACTACGAGAAGGCGATCCAGAGCGCGTTTCGCGAGGTGTCGGACGGGCTTGCCGCGCGCGGCACGTACGATCAGCAGATCGCGGCGCTCGAGCGCAACGAGCACGCGCAGCAGCGCCGCTACGATCTGTCGGACCTGCGCTACAGGAACGGCGTCGACAGCTATCTGTCGGTGCTGACCGCGCAGACGGACCTGTATTCGGCG------------------------------------------------------------------------------------------------------------------------------------------CAGCAGCAGTTGATCAGCGCGCGG---------------------------------------------------------CTCGCGCGCTGGACGAACCTCGTGGACCTGTAT---------------------------------------------------------------------------------------------------------------------------------------------------------------------------------------------------------------------------------------------CGCGCGCTGGGCGGCGGGTGGCTCGAG------------------------------------------------------------------------------------------------CGCGCGGGCGAGACGCCGCGCCCGGCGGACGCGCCCGTCGATTACGGCAAG------------GCGGCGCCC---------------------------------------GCGCCG------------GCGGTGGCCGTGCCGGCTGCGTCGGCCAGC---GCGCCGGCGGCGGGC------------------------------------------------------------------------------------------------------------------
>OMP4__GCA_000959585.1
---------------------------------------------------------------------------------------------------------------------------ATGAAGCGAAAACATGCT---------------------------------------------TTGACTGCACTC------------------------GCAGTC------------GCGCTGCTCGCCGCGGGCTGCACGCTCGCGCCGCGCTACGAGCGTCCGGCCGCGCCGGTGTCGGGCGCGTTCCCCGCCGACGGCGTCTATGCCGCGCAGCCGGGCGCC------------------------------GCG------------------------------------------------------------CCCGGC------------------------------GCG------CGCAGCGCGAACGGCCAGGCGGCCGTCGATATCGGCTGGCGCGAGTTCTTCGTCGATCCGCGCCTGCAGCGGCTGATCGAGATCGCGCTGAAGAACAACCGCGACCTGCGCGTGTCGGTGCTCAACGTCGAGGCGTCGCGCGCGCAGTATCAGATCACGCGCGCGGGGCTCTTCCCGACGTTGAGCGGCACCGGCACGGGCACGATCCAGCGCACGCCGGCCGGCGTGTCGATCACC------GGCCAG---CCGCTCATCTCGCGGACCTACAACGTCGGCGTCTCCGCGTCG---------------------------------------------------------------------------------------------------------------------------------------------------------------------TGGGAGCTCGACCTGTTCGGCCGCGTGCAGAGCCTGAAGGACCAGGCGCTCGCGCAATACTTCGCCACCGCGCAGGCGCGCAAGGCCGCGGAGATCTCGCTCGTCGCGAGCGTCGCCGATCAGTACCTGACGCTGCTGTCGACCGACGATCTGCTGCAGGTCACGCAGAACACGCTGAAGTCGGCGCGCGCGTCCTACGATCTGACGAAGCTGCAGTTCGACAACGGCACCGGCTCGGAGCTCGACCTGCGCCAGGCGCAGACGGTGGTCGAGACCGCGCTCGCGAGCCAGCAGGCGCAGGCGCGCGCCCGCGCGCAGGCGCTCAACGCGCTCGTGCTGCTGATCGGCGAGCCGCTGCCCGACGATCTGCCGGCCGACCTGCCACTCAATGCGCAGAACCTGCTCACCGACATTCCGGCCGGGCTGCCGTCCGATCTGCTCACGCGGCGGCCCGACATCATGCAAGCCGAGGAGACGCTGCGCGCGGCGAACGCGAACATCGGCGCGGCGCGCGCGGCGTTCTTCCCGAAGATCTCGCTCACCAGCGCGTTCGGCACCGCGAGCACGACGCTCGGCGGCCTGTTCAAGGCGGGCACGGCGGCGTGGTCGTTCGCGCCGAACATCGCGCTGCCGATCTTCGAGGGCGGGCAGAACATCGCGAACCTCGATCTCGCGCACGTGCAGAAGCGCATCGAGATCGCGAACTACGAGAAGGCGATCCAGAGCGCGTTTCGCGAGGTGTCGGACGGGCTTGCCGCGCGCGGCACGTACGATCAGCAGATCGCGGCGCTCGAGCGCAACGAGCACGCGCAGCAGCGCCGCTACGATCTGTCGGACCTGCGCTACAGGAACGGCGTCGACAGCTATCTGTCGGTGCTGACCGCGCAGACGGACCTGTATTCGGCG------------------------------------------------------------------------------------------------------------------------------------------CAGCAGCAGTTGATCAGCGCGCGG---------------------------------------------------------CTCGCGCGCTGGACGAACCTCGTGGACCTGTAT---------------------------------------------------------------------------------------------------------------------------------------------------------------------------------------------------------------------------------------------CGCGCGCTGGGCGGCGGGTGGCTCGAG------------------------------------------------------------------------------------------------CGCGCGGGCGAGACGCCGCGCCCGGCGGACGCGCCCGTCGATTACGGCAAG------------GCGGCGCCC---------------------------------------GCGCCG------------GCGGTGGCCGTGCCGGCTGCGTCGGCCAGC---GCGCCGGCGGCGGGC------------------------------------------------------------------------------------------------------------------
>OMP4__GCA_000959625.1
---------------------------------------------------------------------------------------------------------------------------ATGAAGCGAAAACATGCT---------------------------------------------TTGACTGCACTC------------------------GCAGTC------------GCGCTGCTCGCCGCGGGCTGCACGCTCGCGCCGCGCTACGAGCGTCCGGCCGCGCCGGTGTCGGGCGCGTTCCCCGCCGACGGCGTCTATGCCGCGCAGCCGGGCGCC------------------------------GCG------------------------------------------------------------CCCGGC------------------------------GCG------CGCAGCGCGAACGGCCAGGCGGCCGTCGATATCGGCTGGCGCGAGTTCTTCGTCGATCCGCGCCTGCAGCGGCTGATCGAGATCGCGCTGAAGAACAACCGCGACCTGCGCGTGTCGGTGCTCAACGTCGAGGCGTCGCGCGCGCAGTATCAGATCACGCGCGCGGGGCTCTTCCCGACGTTGAGCGGCACCGGCACGGGCACGATCCAGCGCACGCCGGCCGGCGTGTCGATCACC------GGCCAG---CCGCTCATCTCGCGGACCTACAACGTCGGCGTCTCCGCGTCG---------------------------------------------------------------------------------------------------------------------------------------------------------------------TGGGAGCTCGACCTGTTCGGCCGCGTGCAGAGCCTGAAGGACCAGGCGCTCGCGCAATACTTCGCCACCGCGCAGGCGCGCAAGGCCGCGGAGATCTCGCTCGTCGCGAGCGTCGCCGATCAGTACCTGACGCTGCTGTCGACCGACGATCTGCTGCAGGTCACGCAGAACACGCTGAAGTCGGCGCGCGCGTCCTACGATCTGACGAAGCTGCAGTTCGACAACGGCACCGGCTCGGAGCTCGACCTGCGCCAGGCGCAGACGGTGGTCGAGACCGCGCTCGCGAGCCAGCAGGCGCAGGCGCGCGCCCGCGCGCAGGCGCTCAACGCGCTCGTGCTGCTGATCGGCGAGCCGCTGCCCGACGATCTGCCGGCCGACCTGCCACTCAATGCGCAGAACCTGCTCACCGACATTCCGGCCGGGCTGCCGTCCGATCTGCTCACGCGGCGGCCCGACATCATGCAAGCCGAGGAGACGCTGCGCGCGGCGAACGCGAACATCGGCGCGGCGCGCGCGGCGTTCTTCCCGAAGATCTCGCTCACCAGCGCGTTCGGCACCGCGAGCACGACGCTCGGCGGCCTGTTCAAGGCGGGCACGGCGGCGTGGTCGTTCGCGCCGAACATCGCGCTGCCGATCTTCGAGGGCGGGCAGAACATCGCGAACCTCGATCTCGCGCACGTGCAGAAGCGCATCGAGATCGCGAACTACGAGAAGGCGATCCAGAGCGCGTTTCGCGAGGTGTCGGACGGGCTTGCCGCGCGCGGCACGTACGATCAGCAGATCGCGGCGCTCGAGCGCAACGAGCACGCGCAGCAGCGCCGCTACGATCTGTCGGACCTGCGCTACAGGAACGGCGTCGACAGCTATCTGTCGGTGCTGACCGCGCAGACGGACCTGTATTCGGCG------------------------------------------------------------------------------------------------------------------------------------------CAGCAGCAGTTGATCAGCGCGCGG---------------------------------------------------------CTCGCGCGCTGGACGAACCTCGTGGACCTGTAT---------------------------------------------------------------------------------------------------------------------------------------------------------------------------------------------------------------------------------------------CGCGCGCTGGGCGGCGGGTGGCTCGAG------------------------------------------------------------------------------------------------CGCGCGGGCGAGACGCCGCGCCCGGCGGACGCGCCCGTCGATTACGGCAAG------------GCGGCGCCC---------------------------------------GCGCCG------------GCGGTGGCCGTGCCGGCTGCGTCGGCCAGC---GCGCCGGCGGCGGGC------------------------------------------------------------------------------------------------------------------
>OMP4__GCA_000015605.1
---------------------------------------------------------------------------------------------------------------------------ATGAAGCGAAAACATGCT---------------------------------------------TTGACTGCACTC------------------------GCAGTC------------GCGCTGCTCGCCGCGGGCTGCACGCTCGCGCCGCGCTACGAGCGTCCGGCCGCGCCGGTGTCGGGCGCGTTCCCCGCCGACGGCGTCTATGCCGCGCAGCCGGGCGCC------------------------------GCG------------------------------------------------------------CCCGGC------------------------------GCG------CGCAGCGCGAACGGCCAGGCGGCCGTCGATATCGGCTGGCGCGAGTTCTTCGTCGATCCGCGCCTGCAGCGGCTGATCGAGATCGCGCTGAAGAACAACCGCGACCTGCGCGTGTCGGTGCTCAACGTCGAAGCGTCGCGCGCGCAGTATCAGATCACGCGCGCGGGGCTCTTCCCGACGTTGAGCGGCACCGGCACGGGCACGATCCAGCGCACGCCGGCCGGCGTGTCGATCACC------GGCCAG---CCGCTCATCTCGCGGACCTACAACGTCGGCGTCTCCGCGTCG---------------------------------------------------------------------------------------------------------------------------------------------------------------------TGGGAGCTCGACCTGTTCGGCCGCGTGCAGAGCCTGAAGGACCAGGCGCTCGCGCAATACTTCGCCACCGCGCAGGCGCGCAAGGCCGCGGAGATCTCGCTCGTCGCGAGCGTCGCCGATCAGTACCTGACGCTGCTGTCGACCGACGATCTGCTGCAGGTCACGCAGAACACGCTGAAGTCGGCGCGCGCGTCCTACGATCTGACGAAGCTGCAGTTCGACAACGGCACCGGCTCGGAGCTCGACCTGTGCCAGGCGCAGACGGTGGTCGAGACCGCGCTCGCGAGCCAGCAGGCGCAGGCGCGCGCCCGCGCGCAGGCGCTCAACGCGCTCGTGCTGCTGATCGGCGAGCCGCTGCCCGACGATCTGCCGGCCGACCTGCCACTCAATGCGCAGAACCTGCTCACCGACATTCCGGCCGGGCTGCCGTCCGATCTGCTCACGCGGCGGCCCGACATCATGCAAGCCGAGGAGACGCTGCGCGCGGCGAACGCGAACATCGGCGCGGCGCGCGCGGCGTTCTTCCCGAAGATCTCGCTCACCAGCGCGTTCGGCACCGCGAGCACGACGCTCGGCGGCCTGTTCAAGGCGGGCACGGCGGCGTGGTCGTTCGCGCCGAACATCGCGCTGCCGATCTTCGAGGGCGGGCAGAACATCGCGAACCTCGATCTCGCGCACGTGCAGAAGCGCATCGAGATCGCGAACTACGAGAAGGCGATCCAGAGCGCGTTTCGCGAGGTGTCGGACGGGCTTGCCGCGCGCGGCACGTACGATCAGCAGATCGCGGCGCTCGAGCGCAACGAGCACGCGCAGCAGCGCCGCTACGATCTGTCGGACCTGCGCTACAGGAACGGCGTCGACAGCTATCTGTCGGTGCTGACCGCGCAGACGGACCTGTATTCGGCG------------------------------------------------------------------------------------------------------------------------------------------CAGCAGCAGTTGATCAGCGCGCGG---------------------------------------------------------CTCGCGCGCTGGACGAACCTCGTGGACCTGTAT---------------------------------------------------------------------------------------------------------------------------------------------------------------------------------------------------------------------------------------------CGCGCGCTGGGCGGCGGGTGGCTCGAG------------------------------------------------------------------------------------------------CGCGCGGGCGAGACGCCGCGCCCGGCGGACGCGCCCGTCGATTACGGCAAG------------GCGGCGCCC---------------------------------------GCGCCG------------GCGGCGGCCGTGCCGGCTGCGTCGGCCAGC---GCGCCGGCGGCGGGC------------------------------------------------------------------------------------------------------------------
>OMP4__GCA_000015625.1
---------------------------------------------------------------------------------------------------------------------------ATGAAGCGAAAACATGCT---------------------------------------------TTGACTGCACTC------------------------GCAGTC------------GCGCTGCTCGCCGCGGGCTGCACGCTCGCGCCGCGCTACGAGCGTCCGGCCGCGCCGGTGTCGGGCGCGTTCCCCGCCGACGGCGTCTATGCCGCGCAGCCGGGCGCC------------------------------GCG------------------------------------------------------------CCCGGC------------------------------GCG------CGCAGCGCGAACGGCCAGGCGGCCGTCGATATCGGCTGGCGCGAGTTCTTCGTCGATCCGCGCCTGCAGCGGCTGATCGAGATCGCGCTGAAGAACAACCGCGACCTGCGCGTGTCGGTGCTCAACGTCGAAGCGTCGCGCGCGCAGTATCAGATCACGCGCGCGGGGCTCTTCCCGACGTTGAGCGGCACCGGCACGGGCACGATCCAGCGCACGCCGGCCGGCGTGTCGATCACC------GGCCAG---CCGCTCATCTCGCGGACCTACAACGTCGGCGTCTCCGCGTCG---------------------------------------------------------------------------------------------------------------------------------------------------------------------TGGGAGCTCGACCTGTTCGGCCGCGTGCAGAGCCTGAAGGACCAGGCGCTCGCGCAATACTTCGCCACCGCGCAGGCGCGCAAGGCCGCGGAGATCTCGCTCGTCGCGAGCGTCGCCGATCAGTACCTGACGCTGCTGTCGACCGACGATCTGCTGCAGGTCACGCAGAACACGCTGAAGTCGGCGCGCGCGTCCTACGATCTGACGAAGCTGCAGTTCGACAACGGCACCGGCTCGGAGCTCGACCTGTGCCAGGCGCAGACGGTGGTCGAGACCGCGCTCGCGAGCCAGCAGGCGCAGGCGCGCGCCCGCGCGCAGGCGCTCAACGCGCTCGTGCTGCTGATCGGCGAGCCGCTGCCCGACGATCTGCCGGCCGACCTGCCACTCAATGCGCAGAACCTGCTCACCGACATTCCGGCCGGGCTGCCGTCCGATCTGCTCACGCGGCGGCCCGACATCATGCAAGCCGAGGAGACGCTGCGCGCGGCGAACGCGAACATCGGCGCGGCGCGCGCGGCGTTCTTCCCGAAGATCTCGCTCACCAGCGCGTTCGGCACCGCGAGCACGACGCTCGGCGGCCTGTTCAAGGCGGGCACGGCGGCGTGGTCGTTCGCGCCGAACATCGCGCTGCCGATCTTCGAGGGCGGGCAGAACATCGCGAACCTCGATCTCGCGCACGTGCAGAAGCGCATCGAGATCGCGAACTACGAGAAGGCGATCCAGAGCGCGTTTCGCGAGGTGTCGGACGGGCTTGCCGCGCGCGGCACGTACGATCAGCAGATCGCGGCGCTCGAGCGCAACGAGCACGCGCAGCAGCGCCGCTACGATCTGTCGGACCTGCGCTACAGGAACGGCGTCGACAGCTATCTGTCGGTGCTGACCGCGCAGACGGACCTGTATTCGGCG------------------------------------------------------------------------------------------------------------------------------------------CAGCAGCAGTTGATCAGCGCGCGG---------------------------------------------------------CTCGCGCGCTGGACGAACCTCGTGGACCTGTAT---------------------------------------------------------------------------------------------------------------------------------------------------------------------------------------------------------------------------------------------CGCGCGCTGGGCGGCGGGTGGCTCGAG------------------------------------------------------------------------------------------------CGCGCGGGCGAGACGCCGCGCCCGGCGGACGCGCCCGTCGATTACGGCAAG------------GCGGCGCCC---------------------------------------GCGCCG------------GCGGCGGCCGTGCCGGCTGCGTCGGCCAGC---GCGCCGGCGGCGGGC------------------------------------------------------------------------------------------------------------------
>OMP4__GCA_000153085.1
---------------------------------------------------------------------------------------------------------------------------ATGAAGCGAAAACATGCT---------------------------------------------TTGACTGCACTC------------------------GCAGTC------------GCGCTGCTCGCCGCGGGCTGCACGCTCGCGCCGCGCTACGAGCGTCCGGCCGCGCCGGTGTCGGGCGCGTTCCCCGCCGACGGCGTCTATGCCGCGCAGCCGGGCGCC------------------------------GCG------------------------------------------------------------CCCGGC------------------------------GCG------CGCAGCGCGAACGGCCAGGCGGCCGTCGATATCGGCTGGCGCGAGTTCTTCGTCGATCCGCGCCTGCAGCGGCTGATCGAGATCGCGCTGAAGAACAACCGCGACCTGCGCGTGTCGGTGCTCAACGTCGAAGCGTCGCGCGCGCAGTATCAGATCACGCGCGCGGGGCTCTTCCCGACGTTGAGCGGCACCGGCACGGGCACGATCCAGCGCACGCCGGCCGGCGTGTCGATCACC------GGCCAG---CCGCTCATCTCGCGGACCTACAACGTCGGCGTCTCCGCGTCG---------------------------------------------------------------------------------------------------------------------------------------------------------------------TGGGAGCTCGACCTGTTCGGCCGCGTGCAGAGCCTGAAGGACCAGGCGCTCGCGCAATACTTCGCCACCGCGCAGGCGCGCAAGGCCGCGGAGATCTCGCTCGTCGCGAGCGTCGCCGATCAGTACCTGACGCTGCTGTCGACCGACGATCTGCTGCAGGTCACGCAGAACACGCTGAAGTCGGCGCGCGCGTCCTACGATCTGACGAAGCTGCAGTTCGACAACGGCACCGGCTCGGAGCTCGACCTGTGCCAGGCGCAGACGGTGGTCGAGACCGCGCTCGCGAGCCAGCAGGCGCAGGCGCGCGCCCGCGCGCAGGCGCTCAACGCGCTCGTGCTGCTGATCGGCGAGCCGCTGCCCGACGATCTGCCGGCCGACCTGCCACTCAATGCGCAGAACCTGCTCACCGACATTCCGGCCGGGCTGCCGTCCGATCTGCTCACGCGGCGGCCCGACATCATGCAAGCCGAGGAGACGCTGCGCGCGGCGAACGCGAACATCGGCGCGGCGCGCGCGGCGTTCTTCCCGAAGATCTCGCTCACCAGCGCGTTCGGCACCGCGAGCACGACGCTCGGCGGCCTGTTCAAGGCGGGCACGGCGGCGTGGTCGTTCGCGCCGAACATCGCGCTGCCGATCTTCGAGGGCGGGCAGAACATCGCGAACCTCGATCTCGCGCACGTGCAGAAGCGCATCGAGATCGCGAACTACGAGAAGGCGATCCAGAGCGCGTTTCGCGAGGTGTCGGACGGGCTTGCCGCGCGCGGCACGTACGATCAGCAGATCGCGGCGCTCGAGCGCAACGAGCACGCGCAGCAGCGCCGCTACGATCTGTCGGACCTGCGCTACAGGAACGGCGTCGACAGCTATCTGTCGGTGCTGACCGCGCAGACGGACCTGTATTCGGCG------------------------------------------------------------------------------------------------------------------------------------------CAGCAGCAGTTGATCAGCGCGCGG---------------------------------------------------------CTCGCGCGCTGGACGAACCTCGTGGACCTGTAT---------------------------------------------------------------------------------------------------------------------------------------------------------------------------------------------------------------------------------------------CGCGCGCTGGGCGGCGGGTGGCTCGAG------------------------------------------------------------------------------------------------CGCGCGGGCGAGACGCCGCGCCCGGCGGACGCGCCCGTCGATTACGGCAAG------------GCGGCGCCC---------------------------------------GCGCCG------------GCGGCGGCCGTGCCGGCTGCGTCGGCCAGC---GCGCCGGCGGCGGGC------------------------------------------------------------------------------------------------------------------
>OMP4__GCA_000762285.1
---------------------------------------------------------------------------------------------------------------------------ATGAAGCGAAAACATGCT---------------------------------------------TTGACTGCACTC------------------------GCAGTC------------GCGCTGCTCGCCGCGGGCTGCACGCTCGCGCCGCGCTACGAGCGTCCGGCCGCGCCGGTGTCGGGCGCGTTCCCCGCCGACGGCGTCTATGCCGCGCAGCCGGGCGCC------------------------------GCG------------------------------------------------------------CCCGGC------------------------------GCG------CGCAGCGCGAACGGCCAGGCGGCCGTCGATATCGGCTGGCGCGAGTTCTTCGTCGATCCGCGCCTGCAGCGGCTGATCGAGATCGCGCTGAAGAACAACCGCGACCTGCGCGTGTCGGTGCTCAACGTCGAAGCGTCGCGCGCGCAGTATCAGATCACGCGCGCGGGGCTCTTCCCGACGTTGAGCGGCACCGGCACGGGCACGATCCAGCGCACGCCGGCCGGCGTGTCGATCACC------GGCCAG---CCGCTCATCTCGCGGACCTACAACGTCGGCGTCTCCGCGTCG---------------------------------------------------------------------------------------------------------------------------------------------------------------------TGGGAGCTCGACCTGTTCGGCCGCGTGCAGAGCCTGAAGGACCAGGCGCTCGCGCAATACTTCGCCACCGCGCAGGCGCGCAAGGCCGCGGAGATCTCGCTCGTCGCGAGCGTCGCCGATCAGTACCTGACGCTGCTGTCGACCGACGATCTGCTGCAGGTCACGCAGAACACGCTGAAGTCGGCGCGCGCGTCCTACGATCTGACGAAGCTGCAGTTCGACAACGGCACCGGCTCGGAGCTCGACCTGTGCCAGGCGCAGACGGTGGTCGAGACCGCGCTCGCGAGCCAGCAGGCGCAGGCGCGCGCCCGCGCGCAGGCGCTCAACGCGCTCGTGCTGCTGATCGGCGAGCCGCTGCCCGACGATCTGCCGGCCGACCTGCCACTCAATGCGCAGAACCTGCTCACCGACATTCCGGCCGGGCTGCCGTCCGATCTGCTCACGCGGCGGCCCGACATCATGCAAGCCGAGGAGACGCTGCGCGCGGCGAACGCGAACATCGGCGCGGCGCGCGCGGCGTTCTTCCCGAAGATCTCGCTCACCAGCGCGTTCGGCACCGCGAGCACGACGCTCGGCGGCCTGTTCAAGGCGGGCACGGCGGCGTGGTCGTTCGCGCCGAACATCGCGCTGCCGATCTTCGAGGGCGGGCAGAACATCGCGAACCTCGATCTCGCGCACGTGCAGAAGCGCATCGAGATCGCGAACTACGAGAAGGCGATCCAGAGCGCGTTTCGCGAGGTGTCGGACGGGCTTGCCGCGCGCGGCACGTACGATCAGCAGATCGCGGCGCTCGAGCGCAACGAGCACGCGCAGCAGCGCCGCTACGATCTGTCGGACCTGCGCTACAGGAACGGCGTCGACAGCTATCTGTCGGTGCTGACCGCGCAGACGGACCTGTATTCGGCG------------------------------------------------------------------------------------------------------------------------------------------CAGCAGCAGTTGATCAGCGCGCGG---------------------------------------------------------CTCGCGCGCTGGACGAACCTCGTGGACCTGTAT---------------------------------------------------------------------------------------------------------------------------------------------------------------------------------------------------------------------------------------------CGCGCGCTGGGCGGCGGGTGGCTCGAG------------------------------------------------------------------------------------------------CGCGCGGGCGAGACGCCGCGCCCGGCGGACGCGCCCGTCGATTACGGCAAG------------GCGGCGCCC---------------------------------------GCGCCG------------GCGGCGGCCGTGCCGGCTGCGTCGGCCAGC---GCGCCGGCGGCGGGC------------------------------------------------------------------------------------------------------------------
>OMP4__GCA_000959165.1
---------------------------------------------------------------------------------------------------------------------------ATGAAGCGAAAACATGCT---------------------------------------------TTGACTGCACTC------------------------GCAGTC------------GCGCTGCTCGCCGCGGGCTGCACGCTCGCGCCGCGCTACGAGCGTCCGGCCGCGCCGGTGTCGGGCGCGTTCCCCGCCGACGGCGTCTATGCCGCGCAGCCGGGCGCC------------------------------GCG------------------------------------------------------------CCCGGC------------------------------GCG------CGCAGCGCGAACGGCCAGGCGGCCGTCGATATCGGCTGGCGCGAGTTCTTCGTCGATCCGCGCCTGCAGCGGCTGATCGAGATCGCGCTGAAGAACAACCGCGACCTGCGCGTGTCGGTGCTCAACGTCGAAGCGTCGCGCGCGCAGTATCAGATCACGCGCGCGGGGCTCTTCCCGACGTTGAGCGGCACCGGCACGGGCACGATCCAGCGCACGCCGGCCGGCGTGTCGATCACC------GGCCAG---CCGCTCATCTCGCGGACCTACAACGTCGGCGTCTCCGCGTCG---------------------------------------------------------------------------------------------------------------------------------------------------------------------TGGGAGCTCGACCTGTTCGGCCGCGTGCAGAGCCTGAAGGACCAGGCGCTCGCGCAATACTTCGCCACCGCGCAGGCGCGCAAGGCCGCGGAGATCTCGCTCGTCGCGAGCGTCGCCGATCAGTACCTGACGCTGCTGTCGACCGACGATCTGCTGCAGGTCACGCAGAACACGCTGAAGTCGGCGCGCGCGTCCTACGATCTGACGAAGCTGCAGTTCGACAACGGCACCGGCTCGGAGCTCGACCTGTGCCAGGCGCAGACGGTGGTCGAGACCGCGCTCGCGAGCCAGCAGGCGCAGGCGCGCGCCCGCGCGCAGGCGCTCAACGCGCTCGTGCTGCTGATCGGCGAGCCGCTGCCCGACGATCTGCCGGCCGACCTGCCACTCAATGCGCAGAACCTGCTCACCGACATTCCGGCCGGGCTGCCGTCCGATCTGCTCACGCGGCGGCCCGACATCATGCAAGCCGAGGAGACGCTGCGCGCGGCGAACGCGAACATCGGCGCGGCGCGCGCGGCGTTCTTCCCGAAGATCTCGCTCACCAGCGCGTTCGGCACCGCGAGCACGACGCTCGGCGGCCTGTTCAAGGCGGGCACGGCGGCGTGGTCGTTCGCGCCGAACATCGCGCTGCCGATCTTCGAGGGCGGGCAGAACATCGCGAACCTCGATCTCGCGCACGTGCAGAAGCGCATCGAGATCGCGAACTACGAGAAGGCGATCCAGAGCGCGTTTCGCGAGGTGTCGGACGGGCTTGCCGCGCGCGGCACGTACGATCAGCAGATCGCGGCGCTCGAGCGCAACGAGCACGCGCAGCAGCGCCGCTACGATCTGTCGGACCTGCGCTACAGGAACGGCGTCGACAGCTATCTGTCGGTGCTGACCGCGCAGACGGACCTGTATTCGGCG------------------------------------------------------------------------------------------------------------------------------------------CAGCAGCAGTTGATCAGCGCGCGG---------------------------------------------------------CTCGCGCGCTGGACGAACCTCGTGGACCTGTAT---------------------------------------------------------------------------------------------------------------------------------------------------------------------------------------------------------------------------------------------CGCGCGCTGGGCGGCGGGTGGCTCGAG------------------------------------------------------------------------------------------------CGCGCGGGCGAGACGCCGCGCCCGGCGGACGCGCCCGTCGATTACGGCAAG------------GCGGCGCCC---------------------------------------GCGCCG------------GCGGCGGCCGTGCCGGCTGCGTCGGCCAGC---GCGCCGGCGGCGGGC------------------------------------------------------------------------------------------------------------------
>OMP4__GCA_000959405.1
---------------------------------------------------------------------------------------------------------------------------ATGAAGCGAAAACATGCT---------------------------------------------TTGACTGCACTC------------------------GCAGTC------------GCGCTGCTCGCCGCGGGCTGCACGCTCGCGCCGCGCTACGAGCGTCCGGCCGCGCCGGTGTCGGGCGCGTTCCCCGCCGACGGCGTCTATGCCGCGCAGCCGGGCGCC------------------------------GCG------------------------------------------------------------CCCGGC------------------------------GCG------CGCAGCGCGAACGGCCAGGCGGCCGTCGATATCGGCTGGCGCGAGTTCTTCGTCGATCCGCGCCTGCAGCGGCTGATCGAGATCGCGCTGAAGAACAACCGCGACCTGCGCGTGTCGGTGCTCAACGTCGAAGCGTCGCGCGCGCAGTATCAGATCACGCGCGCGGGGCTCTTCCCGACGTTGAGCGGCACCGGCACGGGCACGATCCAGCGCACGCCGGCCGGCGTGTCGATCACC------GGCCAG---CCGCTCATCTCGCGGACCTACAACGTCGGCGTCTCCGCGTCG---------------------------------------------------------------------------------------------------------------------------------------------------------------------TGGGAGCTCGACCTGTTCGGCCGCGTGCAGAGCCTGAAGGACCAGGCGCTCGCGCAATACTTCGCCACCGCGCAGGCGCGCAAGGCCGCGGAGATCTCGCTCGTCGCGAGCGTCGCCGATCAGTACCTGACGCTGCTGTCGACCGACGATCTGCTGCAGGTCACGCAGAACACGCTGAAGTCGGCGCGCGCGTCCTACGATCTGACGAAGCTGCAGTTCGACAACGGCACCGGCTCGGAGCTCGACCTGTGCCAGGCGCAGACGGTGGTCGAGACCGCGCTCGCGAGCCAGCAGGCGCAGGCGCGCGCCCGCGCGCAGGCGCTCAACGCGCTCGTGCTGCTGATCGGCGAGCCGCTGCCCGACGATCTGCCGGCCGACCTGCCACTCAATGCGCAGAACCTGCTCACCGACATTCCGGCCGGGCTGCCGTCCGATCTGCTCACGCGGCGGCCCGACATCATGCAAGCCGAGGAGACGCTGCGCGCGGCGAACGCGAACATCGGCGCGGCGCGCGCGGCGTTCTTCCCGAAGATCTCGCTCACCAGCGCGTTCGGCACCGCGAGCACGACGCTCGGCGGCCTGTTCAAGGCGGGCACGGCGGCGTGGTCGTTCGCGCCGAACATCGCGCTGCCGATCTTCGAGGGCGGGCAGAACATCGCGAACCTCGATCTCGCGCACGTGCAGAAGCGCATCGAGATCGCGAACTACGAGAAGGCGATCCAGAGCGCGTTTCGCGAGGTGTCGGACGGGCTTGCCGCGCGCGGCACGTACGATCAGCAGATCGCGGCGCTCGAGCGCAACGAGCACGCGCAGCAGCGCCGCTACGATCTGTCGGACCTGCGCTACAGGAACGGCGTCGACAGCTATCTGTCGGTGCTGACCGCGCAGACGGACCTGTATTCGGCG------------------------------------------------------------------------------------------------------------------------------------------CAGCAGCAGTTGATCAGCGCGCGG---------------------------------------------------------CTCGCGCGCTGGACGAACCTCGTGGACCTGTAT---------------------------------------------------------------------------------------------------------------------------------------------------------------------------------------------------------------------------------------------CGCGCGCTGGGCGGCGGGTGGCTCGAG------------------------------------------------------------------------------------------------CGCGCGGGCGAGACGCCGCGCCCGGCGGACGCGCCCGTCGATTACGGCAAG------------GCGGCGCCC---------------------------------------GCGCCG------------GCGGCGGCCGTGCCGGCTGCGTCGGCCAGC---GCGCCGGCGGCGGGC------------------------------------------------------------------------------------------------------------------
>OMP4__GCA_000755845.1
---------------------------------------------------------------------------------------------------------------------------ATGAAGCGAAAACATGCT---------------------------------------------TTGACTGCACTC------------------------GCAGTC------------GCGCTGCTCGCCGCGGGCTGCACGCTCGCGCCGCGCTACGAGCGTCCGGCCGCGCCGGTGTCGGGCGCGTTCCCCGCCGACGGCGTCTATGCCGCGCAGCCGGGCGCC------------------------------GCG------------------------------------------------------------CCCGGC------------------------------GCG------CGCAGCGCGAACGGCCAGGCGGCCGTCGATATCGGCTGGCGCGAGTTCTTCGTCGATCCGCGCCTGCAGCGGCTGATCGAGATCGCGCTGAAGAACAACCGCGACCTGCGCGTGTCGGTGCTCAACGTCGAGGCGTCGCGCGCGCAGTATCAGATCACGCGCGCGGGGCTCTTCCCGACGTTGAGCGGCACCGGCACGGGCACGATCCAGCGCACGCCGGCCGGCGTGTCGATCACC------GGCCAG---CCGCTCATCTCGCGGACCTACAACGTCGGCGTCTCCGCGTCG---------------------------------------------------------------------------------------------------------------------------------------------------------------------TGGGAGCTCGACCTGTTCGGCCGCGTGCAGAGCCTGAAGGACCAGGCGCTCGCGCAATACTTCGCCACCGCGCAGGCGCGCAAGGCCGCGGAGATCTCGCTCGTCGCGAGCGTCGCCGATCAGTACCTGACGCTGCTGTCGACCGACGATCTGCTGCAGGTCACGCAGAACACGCTGAAGTCGGCGCGCGCGTCCTACGATCTGACGAAGCTGCAGTTCGACAACGGCACCGGCTCGGAGCTCGACCTGCGCCAGGCGCAGACGGTGGTCGAGACCGCGCTCGCGAGCCAGCAGGCGCAGGCGCGCGCCCGCGCGCAGGCGCTCAACGCGCTCGTGCTGCTGATCGGCGAGCCGCTGCCCGACGATCTGCCGGCCGACCTGCCGCTCAATGCGCAGAACCTGCTCACCGACATTCCGGCCGGGCTGCCGTCCGATCTGCTCACGCGGCGGCCCGACATCATGCAAGCCGAGGAGACGCTGCGCGCGGCGAACGCGAACATCGGCGCGGCGCGCGCGGCGTTCTTCCCGAAGATCTCGCTCACCAGCGCGTTCGGCACCGCGAGCACGACGCTCGGCGGCCTGTTCAAGGCGGGCACGGCGGCGTGGTCGTTCGCGCCGAACATCGCGCTGCCGATCTTCGAGGGCGGGCAGAACATCGCGAACCTCGATCTCGCGCACGTGCAGAAGCGCATCGAGATCGCGAACTACGAGAAGGCGATCCAGAGCGCGTTTCGCGAGGTGTCGGACGGGCTTGCCGCGCGCGGCACGTACGATCAGCAGATCGCGGCGCTCGAGCGCAACGAGCACGCGCAGCAGCGCCGCTACGATCTGTCGGACCTGCGCTACAGGAACGGCGTCGACAGCTATCTGTCGGTGCTGACCGCGCAGACGGACCTGTATTCGGCG------------------------------------------------------------------------------------------------------------------------------------------CAGCAGCAGTTGATCAGCGCGCGG---------------------------------------------------------CTCGCGCGCTGGACGAACCTCGTGGACCTGTAT---------------------------------------------------------------------------------------------------------------------------------------------------------------------------------------------------------------------------------------------CGCGCGCTGGGCGGCGGGTGGCTCGAG------------------------------------------------------------------------------------------------CGCGCGGGCGAGACGCCGCGCCCGGCGGACGCGCCCGTCGATTACGGCAAG------------GCGGCGCCC---------------------------------------GCGCCG------------GCGGCGGCCGTGCCGGCTGCGTCGGCCAGC---GCGCCGGCGGCGGGC------------------------------------------------------------------------------------------------------------------
>OMP4__GCA_000755865.1
---------------------------------------------------------------------------------------------------------------------------ATGAAGCGAAAACATGCT---------------------------------------------TTGACTGCACTC------------------------GCAGTC------------GCGCTGCTCGCCGCGGGCTGCACGCTCGCGCCGCGCTACGAGCGTCCGGCCGCGCCGGTGTCGGGCGCGTTCCCCGCCGACGGCGTCTATGCCGCGCAGCCGGGCGCC------------------------------GCG------------------------------------------------------------CCCGGC------------------------------GCG------CGCAGCGCGAACGGCCAGGCGGCCGTCGATATCGGCTGGCGCGAGTTCTTCGTCGATCCGCGCCTGCAGCGGCTGATCGAGATCGCGCTGAAGAACAACCGCGACCTGCGCGTGTCGGTGCTCAACGTCGAGGCGTCGCGCGCGCAGTATCAGATCACGCGCGCGGGGCTCTTCCCGACGTTGAGCGGCACCGGCACGGGCACGATCCAGCGCACGCCGGCCGGCGTGTCGATCACC------GGCCAG---CCGCTCATCTCGCGGACCTACAACGTCGGCGTCTCCGCGTCG---------------------------------------------------------------------------------------------------------------------------------------------------------------------TGGGAGCTCGACCTGTTCGGCCGCGTGCAGAGCCTGAAGGACCAGGCGCTCGCGCAATACTTCGCCACCGCGCAGGCGCGCAAGGCCGCGGAGATCTCGCTCGTCGCGAGCGTCGCCGATCAGTACCTGACGCTGCTGTCGACCGACGATCTGCTGCAGGTCACGCAGAACACGCTGAAGTCGGCGCGCGCGTCCTACGATCTGACGAAGCTGCAGTTCGACAACGGCACCGGCTCGGAGCTCGACCTGCGCCAGGCGCAGACGGTGGTCGAGACCGCGCTCGCGAGCCAGCAGGCGCAGGCGCGCGCCCGCGCGCAGGCGCTCAACGCGCTCGTGCTGCTGATCGGCGAGCCGCTGCCCGACGATCTGCCGGCCGACCTGCCACTCAATGCGCAGAACCTGCTCACCGACATTCCGGCCGGGCTGCCGTCCGATCTGCTCACGCGGCGGCCCGACATCATGCAAGCCGAGGAGACGCTGCGCGCGGCGAACGCGAACATCGGCGCGGCGCGCGCGGCGTTCTTCCCGAAGATCTCGCTCACCAGCGCGTTCGGCACCGCGAGCACGACGCTCGGCGGCCTGTTCAAGGCGGGCACGGCGGCGTGGTCGTTCGCGCCGAACATCGCGCTGCCGATCTTCGAGGGCGGGCAGAACATCGCGAACCTCGATCTCGCGCACGTGCAGAAGCGCATCGAGATCGCGAACTACGAGAAGGCGATCCAGAGCGCGTTTCGCGAGGTGTCGGACGGGCTTGCCGCGCGCGGCACGTACGATCAGCAGATCGCGGCGCTCGAGCGCAACGAGCACGCGCAGCAGCGCCGCTACGATCTGTCGGACCTGCGCTACAGGAACGGCGTCGACAGCTATCTGTCGGTGCTGACCGCGCAGACGGACCTGTATTCGGCG------------------------------------------------------------------------------------------------------------------------------------------CAGCAGCAGTTGATCAGCGCGCGG---------------------------------------------------------CTCGCGCGCTGGACGAACCTCGTGGACCTGTAT---------------------------------------------------------------------------------------------------------------------------------------------------------------------------------------------------------------------------------------------CGCGCGCTGGGCGGCGGGTGGCTCGAG------------------------------------------------------------------------------------------------CGCGCGGGCGAGACGCCGCGCCCGGCGGACGCGCCCGTCGATTACGGCAAG------------GCGGCGCCC---------------------------------------GCGCCG------------GCGGCGGCCGTGCCGGCTGCGTCGGCCAGC---GCGCCGGCGGCGGGC------------------------------------------------------------------------------------------------------------------
>OMP4__GCA_000755885.1
---------------------------------------------------------------------------------------------------------------------------ATGAAGCGAAAACATGCT---------------------------------------------TTGACTGCACTC------------------------GCAGTC------------GCGCTGCTCGCCGCGGGCTGCACGCTCGCGCCGCGCTACGAGCGTCCGGCCGCGCCGGTGTCGGGCGCGTTCCCCGCCGACGGCGTCTATGCCGCGCAGCCGGGCGCC------------------------------GCG------------------------------------------------------------CCCGGC------------------------------GCG------CGCAGCGCGAACGGCCAGGCGGCCGTCGATATCGGCTGGCGCGAGTTCTTCGTCGATCCGCGCCTGCAGCGGCTGATCGAGATCGCGCTGAAGAACAACCGCGACCTGCGCGTGTCGGTGCTCAACGTCGAGGCGTCGCGCGCGCAGTATCAGATCACGCGCGCGGGGCTCTTCCCGACGTTGAGCGGCACCGGCACGGGCACGATCCAGCGCACGCCGGCCGGCGTGTCGATCACC------GGCCAG---CCGCTCATCTCGCGGACCTACAACGTCGGCGTCTCCGCGTCG---------------------------------------------------------------------------------------------------------------------------------------------------------------------TGGGAGCTCGACCTGTTCGGCCGCGTGCAGAGCCTGAAGGACCAGGCGCTCGCGCAATACTTCGCCACCGCGCAGGCGCGCAAGGCCGCGGAGATCTCGCTCGTCGCGAGCGTCGCCGATCAGTACCTGACGCTGCTGTCGACCGACGATCTGCTGCAGGTCACGCAGAACACGCTGAAGTCGGCGCGCGCGTCCTACGATCTGACGAAGCTGCAGTTCGACAACGGCACCGGCTCGGAGCTCGACCTGCGCCAGGCGCAGACGGTGGTCGAGACCGCGCTCGCGAGCCAGCAGGCGCAGGCGCGCGCCCGCGCGCAGGCGCTCAACGCGCTCGTGCTGCTGATCGGCGAGCCGCTGCCCGACGATCTGCCGGCCGACCTGCCACTCAATGCGCAGAACCTGCTCACCGACATTCCGGCCGGGCTGCCGTCCGATCTGCTCACGCGGCGGCCCGACATCATGCAAGCCGAGGAGACGCTGCGCGCGGCGAACGCGAACATCGGCGCGGCGCGCGCGGCGTTCTTCCCGAAGATCTCGCTCACCAGCGCGTTCGGCACCGCGAGCACGACGCTCGGCGGCCTGTTCAAGGCGGGCACGGCGGCGTGGTCGTTCGCGCCGAACATCGCGCTGCCGATCTTCGAGGGCGGGCAGAACATCGCGAACCTCGATCTCGCGCACGTGCAGAAGCGCATCGAGATCGCGAACTACGAGAAGGCGATCCAGAGCGCGTTTCGCGAGGTGTCGGACGGGCTTGCCGCGCGCGGCACGTACGATCAGCAGATCGCGGCGCTCGAGCGCAACGAGCACGCGCAGCAGCGCCGCTACGATCTGTCGGACCTGCGCTACAGGAACGGCGTCGACAGCTATCTGTCGGTGCTGACCGCGCAGACGGACCTGTATTCGGCG------------------------------------------------------------------------------------------------------------------------------------------CAGCAGCAGTTGATCAGCGCGCGG---------------------------------------------------------CTCGCGCGCTGGACGAACCTCGTGGACCTGTAT---------------------------------------------------------------------------------------------------------------------------------------------------------------------------------------------------------------------------------------------CGCGCGCTGGGCGGCGGGTGGCTCGAG------------------------------------------------------------------------------------------------CGCGCGGGCGAGACGCCGCGCCCGGCGGACGCGCCCGTCGATTACGGCAAG------------GCGGCGCCC---------------------------------------GCGCCG------------GCGGCGGCCGTGCCGGCTGCGTCGGCCAGC---GCGCCGGCGGCGGGC------------------------------------------------------------------------------------------------------------------
>OMP4__GCA_000959485.1
---------------------------------------------------------------------------------------------------------------------------ATGAAGCGAAAACATGCT---------------------------------------------TTGACTGCACTC------------------------GCAGTC------------GCGCTGCTCGCCGCGGGCTGCACGCTCGCGCCGCGCTACGAGCGTCCGGCCGCGCCGGTGTCGGGCGCGTTCCCCGCCGACGGCGTCTATGCCGCGCAGCCGGGCGCC------------------------------GCG------------------------------------------------------------CCCGGC------------------------------GCG------CGCAGCGCGAACGGCCAGGCGGCCGTCGATATCGGCTGGCGCGAGTTCTTCGTCGATCCGCGCCTGCAGCGGCTGATCGAGATCGCGCTGAAGAACAACCGCGACCTGCGCGTGTCGGTGCTCAACGTCGAGGCGTCGCGCGCGCAGTATCAGATCACGCGCGCGGGGCTCTTCCCGACGTTGAGCGGCACCGGCACGGGCACGATCCAGCGCACGCCGGCCGGCGTGTCGATCACC------GGCCAG---CCGCTCATCTCGCGGACCTACAACGTCGGCGTCTCCGCGTCG---------------------------------------------------------------------------------------------------------------------------------------------------------------------TGGGAGCTCGACCTGTTCGGCCGCGTGCAGAGCCTGAAGGACCAGGCGCTCGCGCAATACTTCGCCACCGCGCAGGCGCGCAAGGCCGCGGAGATCTCGCTCGTCGCGAGCGTCGCCGATCAGTACCTGACGCTGCTGTCGACCGACGATCTGCTGCAGGTCACGCAGAACACGCTGAAGTCGGCGCGCGCGTCCTACGATCTGACGAAGCTGCAGTTCGACAACGGCACCGGCTCGGAGCTCGACCTGCGCCAGGCGCAGACGGTGGTCGAGACCGCGCTCGCGAGCCAGCAGGCGCAGGCGCGCGCCCGCGCGCAGGCGCTCAACGCGCTCGTGCTGCTGATCGGCGAGCCGCTGCCCGACGATCTGCCGGCCGACCTGCCACTCAATGCGCAGAACCTGCTCACCGACATTCCGGCCGGGCTGCCGTCCGATCTGCTCACGCGGCGGCCCGACATCATGCAAGCCGAGGAGACGCTGCGCGCGGCGAACGCGAACATCGGCGCGGCGCGCGCGGCGTTCTTCCCGAAGATCTCGCTCACCAGCGCGTTCGGCACCGCGAGCACGACGCTCGGCGGCCTGTTCAAGGCGGGCACGGCGGCGTGGTCGTTCGCGCCGAACATCGCGCTGCCGATCTTCGAGGGCGGGCAGAACATCGCGAACCTCGATCTCGCGCACGTGCAGAAGCGCATCGAGATCGCGAACTACGAGAAGGCGATCCAGAGCGCGTTTCGCGAGGTGTCGGACGGGCTTGCCGCGCGCGGCACGTACGATCAGCAGATCGCGGCGCTCGAGCGCAACGAGCACGCGCAGCAGCGCCGCTACGATCTGTCGGACCTGCGCTACAGGAACGGCGTCGACAGCTATCTGTCGGTGCTGACCGCGCAGACGGACCTGTATTCGGCG------------------------------------------------------------------------------------------------------------------------------------------CAGCAGCAGTTGATCAGCGCGCGG---------------------------------------------------------CTCGCGCGCTGGACGAACCTCGTGGACCTGTAT---------------------------------------------------------------------------------------------------------------------------------------------------------------------------------------------------------------------------------------------CGCGCGCTGGGCGGCGGGTGGCTCGAG------------------------------------------------------------------------------------------------CGCGCGGGCGAGACGCCGCGCCCGGCGGACGCGCCCGTCGATTACGGCAAG------------GCGGCGCCC---------------------------------------GCGCCG------------GCGGCGGCCGTGCCGGCTGCGTCGGCCAGC---GCGCCGGCGGCGGGC------------------------------------------------------------------------------------------------------------------
>OMP4__GCA_001279165.1
---------------------------------------------------------------------------------------------------------------------------ATGAAGCGAAAACATGCT---------------------------------------------TTGACTGCACTC------------------------GCAGTC------------GCGCTGCTCGCCGCGGGCTGCACGCTCGCGCCGCGCTACGAGCGTCCGGCCGCGCCGGTGTCGGGCGCGTTCCCCGCCGACGGCGTCTATGCCGCGCAGCCGGGCGCC------------------------------GCG------------------------------------------------------------CCCGGC------------------------------GCG------CGCAGCGCGAACGGCCAGGCGGCCGTCGATATCGGCTGGCGCGAGTTCTTCGTCGATCCGCGCCTGCAGCGGCTGATCGAGATCGCGCTGAAGAACAACCGCGACCTGCGCGTGTCGGTGCTCAACGTCGAAGCGTCGCGCGCGCAGTATCAGATCACGCGCGCGGGGCTCTTCCCGACGTTGAGCGGCACCGGCACGGGCACGATCCAGCGCACGCCGGCCGGCGTGTCGATCACC------GGCCAG---CCGCTCATCTCGCGGACCTACAACGTCGGCGTCTCCGCGTCG---------------------------------------------------------------------------------------------------------------------------------------------------------------------TGGGAGCTTGACCTGTTCGGCCGCGTGCAGAGCCTGAAGGACCAGGCGCTCGCGCAATACTTCGCCACCGCGCAGGCGCGCAAGGCCGCGGAGATCTCGCTCGTCGCGAGCGTCGCCGATCAGTACCTGACGCTGCTGTCGACCGACGATCTGCTGCAGGTCACGCAGAACACGCTGAAGTCGGCGCGCGCGTCCTACGATCTGACGAAGCTGCAGTTCGACAACGGCACCGGCTCGGAGCTCGACCTGCGCCAGGCGCAGACGGTGGTCGAGACCGCGCTCGCGAGCCAGCAGGCGCAGGCGCGCGCCCGCGCGCAGGCGCTCAACGCGCTCGTGCTGCTGATCGGCGAGCCGCTGCCCGACGATCTGCCGGCCGACCTGCCACTCAATGCGCAGAACCTGCTCACCGACATTCCGGCCGGGCTGCCGTCCGATCTGCTCACGCGGCGGCCCGACATCATGCAAGCCGAGGAGACGCTGCGCGCGGCGAACGCGAACATCGGCGCGGCGCGCGCGGCGTTCTTCCCGAAGATCTCGCTCACCAGCGCGTTCGGCACCGCGAGCACGACGCTCGGCGGCCTGTTCAAGGCGGGCACGGCGGCGTGGTCGTTCGCGCCGAACATCGCGCTGCCGATCTTCGAGGGCGGGCAGAACATCGCGAACCTCGATCTCGCGCACGTGCAGAAGCGCATCGAGATCGCGAACTACGAGAAGGCGATCCAGAGCGCGTTTCGCGAGGTGTCGGACGGGCTTGCCGCGCGCGGCACGTACGATCAGCAGATCGCGGCGCTCGAGCGCAACGAGCACGCGCAGCAGCGCCGCTACGATCTGTCGGACCTGCGCTACAGGAACGGCGTCGACAGCTATCTGTCGGTGCTGACCGCGCAGACGGACCTGTATTCGGCG------------------------------------------------------------------------------------------------------------------------------------------CAGCAGCAGTTGATCAGCGCGCGG---------------------------------------------------------CTCGCGCGCTGGACGAACCTCGTGGACCTGTAT---------------------------------------------------------------------------------------------------------------------------------------------------------------------------------------------------------------------------------------------CGCGCGCTGGGCGGCGGGTGGCTCGAG------------------------------------------------------------------------------------------------CGCGCGGGCGAGACGCCGCGCCCGGCGGACGCGCCCGTCGATTACGGCAAG------------GCGGCGCCC---------------------------------------GCGCCG------------GCGGCGGCCGTGCCGGCTGCGTCGGCCAGC---GCGCCGGCGGCGGGC------------------------------------------------------------------------------------------------------------------
>OMP4__GCA_001279265.1
---------------------------------------------------------------------------------------------------------------------------ATGAAGCGAAAACATGCT---------------------------------------------TTGACTGCACTC------------------------GCAGTC------------GCGCTGCTCGCCGCGGGCTGCACGCTCGCGCCGCGCTACGAGCGTCCGGCCGCGCCGGTGTCGGGCGCGTTCCCCGCCGACGGCGTCTATGCCGCGCAGCCGGGCGCC------------------------------GCG------------------------------------------------------------CCCGGC------------------------------GCG------CGCAGCGCGAACGGCCAGGCGGCCGTCGATATCGGCTGGCGCGAGTTCTTCGTCGATCCGCGCCTGCAGCGGCTGATCGAGATCGCGCTGAAGAACAACCGCGACCTGCGCGTGTCGGTGCTCAACGTCGAGGCGTCGCGCGCGCAGTATCAGATCACGCGCGCGGGGCTCTTCCCGACGTTGAGCGGCACCGGCACGGGCACGATCCAGCGCACGCCGGCCGGCGTGTCGATCACC------GGCCAG---CCGCTCATCTCGCGGACCTACAACGTCGGCGTCTCCGCGTCG---------------------------------------------------------------------------------------------------------------------------------------------------------------------TGGGAGCTTGACCTGTTCGGCCGCGTGCAGAGCCTGAAGGACCAGGCGCTCGCGCAATACTTCGCCACCGCGCAGGCGCGCAAGGCCGCGGAGATCTCGCTCGTCGCGAGCGTCGCCGATCAGTACCTGACGCTGCTGTCGACCGACGATCTGCTGCAGGTCACGCAGAACACGCTGAAGTCGGCGCGCGCGTCCTACGATCTGACGAAGCTGCAGTTCGACAACGGCACCGGCTCGGAGCTCGACCTGCGCCAGGCGCAGACGGTGGTCGAGACCGCGCTCGCGAGCCAGCAGGCGCAGGCGCGCGCCCGCGCGCAGGCGCTCAACGCGCTCGTGCTGCTGATCGGCGAGCCGCTGCCCGACGATCTGCCGGCCGACCTGCCACTCAATGCGCAGAACCTGCTCACCGACATTCCGGCCGGGCTGCCGTCCGATCTGCTCACGCGGCGGCCCGACATCATGCAAGCCGAGGAGACGCTGCGCGCGGCGAACGCGAACATCGGCGCGGCGCGCGCGGCGTTCTTCCCGAAGATCTCGCTCACCAGCGCGTTCGGCACCGCGAGCACGACGCTCGGCGGCCTGTTCAAGGCGGGCACGGCGGCGTGGTCGTTCGCGCCGAACATCGCGCTGCCGATCTTCGAGGGCGGGCAGAACATCGCGAACCTCGATCTCGCGCACGTGCAGAAGCGCATCGAGATCGCGAACTACGAGAAGGCGATCCAGAGCGCGTTTCGCGAGGTGTCGGACGGGCTTGCCGCGCGCGGCACGTACGATCAGCAGATCGCGGCGCTCGAGCGCAACGAGCACGCGCAGCAGCGCCGCTACGATCTGTCGGACCTGCGCTACAGGAACGGCGTCGACAGCTATCTGTCGGTGCTGACCGCGCAGACGGACCTGTATTCGGCG------------------------------------------------------------------------------------------------------------------------------------------CAGCAGCAGTTGATCAGCGCGCGG---------------------------------------------------------CTCGCGCGCTGGACGAACCTCGTGGACCTGTAT---------------------------------------------------------------------------------------------------------------------------------------------------------------------------------------------------------------------------------------------CGCGCGCTGGGCGGCGGGTGGCTCGAG------------------------------------------------------------------------------------------------CGCGCGGGCGAGACGCCGCGCCCGGCGGACGCGCCCGTCGATTACGGCAAG------------GCGGCGCCC---------------------------------------GCGCCG------------GCGGCGGCCGTGCCGGCTGCGTCGGCCAGC---GCGCCGGCGGCGGGC------------------------------------------------------------------------------------------------------------------
>OMP4__GCA_000932075.1
---------------------------------------------------------------------------------------------------------------------------ATGAAGCGAAAACATGCT---------------------------------------------TTGACTGCACTC------------------------GCAGTC------------GCGCTGCTCGCCGCGGGCTGCACGCTCGCGCCGCGCTACGAGCGTCCGGCCGCGCCGGTGTCGGGCGCGTTCCCCGCCGACGGCGTCTACGCCGCGCAGCCGGGCGCC------------------------------GCG------------------------------------------------------------CCCGGC------------------------------GCG------CGCAGCGCGAACGGCCAGGCGGCCGTCGATATCGGCTGGCGCGAGTTCTTCGTCGATCCGCGCCTGCAGCGGCTGATCGAGATCGCGCTGAAGAACAACCGCGACCTGCGCGTGTCGGTGCTCAACGTCGAGGCGTCGCGCGCGCAGTATCAGATCACGCGCGCGGGGCTCTTCCCGACGTTGAGCGGCACCGGCACGGGCACGATCCAGCGCACGCCGGCCGGCGTGTCGATCACC------GGCCAG---CCGCTCATCTCGCGGACCTACAACGTCGGCGTCTCCGCGTCG---------------------------------------------------------------------------------------------------------------------------------------------------------------------TGGGAGCTCGACCTGTTCGGCCGCGTGCAGAGCCTGAAGGATCAGGCGCTCGCGCAATACTTCGCCACCGCGCAGGCGCGCAAGGCCGCGGAGATCTCGCTCGTCGCGAGCGTCGCCGATCAGTACCTGACGCTGCTGTCGACCGACGATCTGCTGCAGGTCACGCAGAACACGCTGAAGTCGGCGCGCGCGTCCTACGATCTGACGAAGCTGCAGTTCGACAACGGCACCGGCTCGGAGCTCGACCTGCGCCAGGCGCAGACGGTGGTCGAGACCGCGCTCGCGAGCCAGCAGGCGCAGGCGCGCGCCCGCGCGCAGGCGCTCAACGCGCTCGTGCTGCTGATCGGCGAGCCGCTGCCCGACGATCTGCCGGCCGGCCTGCCGCTCAATGCGCAGAACCTGCTCACCGACATTCCGGCCGGGCTGCCGTCCGATCTGCTCACGCGGCGCCCCGACATCATGCAGGCCGAGGAGACGCTGCGCGCGGCGAACGCGAACATCGGCGCGGCGCGCGCGGCGTTCTTCCCGAAGATCTCGCTCACCAGCGCGTTCGGCACCGCGAGCCCGACGCTCGGCGGCCTGTTCAAGGCGGGCACGGCGGCGTGGTCGTTCGCGCCGAACATCGCGCTGCCGATCTTCGAGGGCGGGCAGAACATCGCGAACCTCGATCTCGCGCACGTGCAGAAGCGCATCGAGATCGCGAACTACGAGAAGGCGATCCAGAGCGCGTTTCGCGAGGTGTCGGACGGGCTTGCCGCGCGCGGCACGTACGATCAGCAGATCGCGGCGCTCGAGCGCAACGAGCACGCGCAGCAGCGCCGCTACGATCTGTCGGACCTGCGCTACAAGAACGGCGTCGACAGCTATCTGTCGGTGCTGACCGCGCAGACGGACCTGTATTCGGCG------------------------------------------------------------------------------------------------------------------------------------------CAGCAGCAGTTGATCAGCGCGCGG---------------------------------------------------------CTCGCGCGCTGGACGAACCTCGTGGACCTGTAT---------------------------------------------------------------------------------------------------------------------------------------------------------------------------------------------------------------------------------------------CGCGCGCTGGGCGGCGGGTGGCTCGAG------------------------------------------------------------------------------------------------CGCGCGGGCGAGACGCCGCGCCCGGCGGACGCGCCCGTCGATTACGGCAAG------------GCGGCGCCC---------------------------------------GCGCCG---------------------GCGTCGGCATCGGCGCGAACA---GCGGCCGTGATTGGT------------------------------------------------------------------------------------------------------------------
>OMP4__GCA_000757225.1
---------------------------------------------------------------------------------------------------------------------------ATGAAGCGAAAACATGCT---------------------------------------------TTGACTGCACTC------------------------GCAGTC------------GCGCTGCTCGCCGCGGGCTGCACGCTCGCGCCGCGCTACGAGCGTCCGGCCGCGCCGGTGTCGGGCGCGTTCCCCGCCGACGGCGTCTACGCCGCGCAGCCGGGCGCC------------------------------GCG------------------------------------------------------------CCCGGC------------------------------GCG------CGCAGCGCGAACGGCCAGGCGGCCGTCGATATCGGCTGGCGCGAGTTCTTCGTCGATCCGCGCCTGCAGCGGCTGATCGAGATCGCGCTGAAGAACAACCGCGACCTGCGCGTGTCGGTGCTCAACGTCGAGGCGTCGCGCGCGCAGTATCAGATCACGCGCGCGGGGCTCTTCCCGACGTTGAGCGGCACCGGCACGGGCACGATCCAGCGCACGCCGGCCGGCGTGTCGATCACC------GGCCAG---CCGCTCATCTCGCGGACCTACAACGTCGGCGTCTCCGCGTCG---------------------------------------------------------------------------------------------------------------------------------------------------------------------TGGGAGCTCGACCTGTTCGGCCGCGTGCAGAGCCTGAAGGATCAGGCGCTCGCGCAATACTTCGCCACCGCGCAGGCGCGCAAGGCCGCGGAGATCTCGCTCGTCGCGAGCGTCGCCGATCAGTACCTGACGCTGCTGTCGACCGACGATCTGTTGCAGGTCACGCAGAACACGCTGAAGTCGGCGCGCGCGTCCTACGATCTGACGAAGCTGCAGTTCGACAACGGCACCGGCTCGGAGCTCGACCTGCGACAGGCGCAGACGGTGGTCGAGACCGCGCTCGCGAGCCAGCAGGCGCAGGCGCGCGCCCGCGCGCAGGCGCTCAACGCGCTCGTGCTGCTGATCGGCGAGCCGCTGCCCGACGATCTGCCGGCCGGCCTGCCGCTCAATGCGCAGAACCTGCTCACCGACATTCCGGCCGGGCTGCCGTCCGATCTGCTCACGCGGCGCCCCGACATCATGCAGGCCGAGGAGACGCTGCGCGCGGCGAACGCGAACATCGGCGCGGCGCGCGCGGCGTTCTTCCCGAAGATCTCGCTCACCAGCGCGTTCGGCACCGCGAGCCCGACGCTCGGCGGCCTGTTCAAGGCGGGCACGGCGGCGTGGTCGTTCGCGCCGAACATCGCGCTGCCGATCTTCGAGGGCGGGCAGAACATCGCGAACCTCGATCTCGCGCACGTGCAGAAGCGCATCGAGATCGCGAACTACGAGAAGGCGATCCAGAGCGCGTTTCGCGAGGTGTCGGACGGGCTTGCCGCGCGCGGCACGTACGATCAGCAGATCGCGGCGCTCGAGCGCAACGAGCACGCGCAGCAGCGCCGCTACGATCTGTCGGACCTGCGCTACAAGAACGGCGTCGACAGCTATCTGTCGGTGCTGACCGCGCAGACGGACCTGTATTCGGCG------------------------------------------------------------------------------------------------------------------------------------------CAGCAGCAGTTGATCAGCGCGCGG---------------------------------------------------------CTCGCGCGCTGGACGAACCTCGTGGACCTGTAT---------------------------------------------------------------------------------------------------------------------------------------------------------------------------------------------------------------------------------------------CGCGCGCTGGGCGGCGGGTGGCTCGAG------------------------------------------------------------------------------------------------CGCGCGGGCGAGACGCCGCGCCCGGCGGACGCGCCCGTCGATTACGGCAAG------------GCGGCGCCC---------------------------------------GCGCCG------------------GCGGCGTCGGCATCGGCGCGAACA---GCGGCCGTGATTGGT------------------------------------------------------------------------------------------------------------------
>OMP4__GCA_001327495.1
---------------------------------------------------------------------------------------------------------------------------ATGAAGCGAAAACATGCT---------------------------------------------TTGACTGCACTC------------------------GCAGTC------------GCGCTGCTCGCCGCGGGCTGCACGCTCGCGCCGCGCTACGAGCGTCCGGCCGCGCCGGTGTCGGGCGCGTTCCCCGCCGACGGCGTCTATGCCGCGCAGCCGGGCGCC------------------------------GCG------------------------------------------------------------CCCGGC------------------------------GCG------CGCAGCGCGAACGGCCAGGCGGCCGTCGATATCGGCTGGCGCGAGTTCTTCGTCGATCCGTGCCTGCAGCGGCTGATCGAGATCGCGCTGAAGAACAACCGCGACCTGCGCGTGTCGGTGCTCAACGTCGAGGCGTCGCGCGCGCAGTATCAGATCACGCGCGCGGGGCTCTTCCCGACGTTGAGCGGCACCGGCACGGGCACGATCCAGCGCACGCCGGCCGGCGTGTCGATTACC------GGCCAG---CCGCTCATCTCGCGGACCTACAACGTCGGCGTCTCCGCGTCG---------------------------------------------------------------------------------------------------------------------------------------------------------------------TGGGAGCTCGACCTGTTCGGCCGCGTGCAGAGCCTGAAGGATCAGGCGCTCGCGCAATACTTCGCCACCGCGCAGGCGCGCAAGGCCGCGGAGATCTCGCTCGTCGCGAGCGTCGCCGATCAGTACCTGACGCTGCTGTCGACCGACGATCTGCTGCAGGTCACGCAGAACACGCTGAAGTCGGCGCGCGCGTCCTACGATCTGACGAAGCTGCAGTTCGACAACGGCACCGGCTCGGAGCTCGACCTGCGCCAGGCGCAGACGGTGGTCGAGACCGCGCTCGCGAGCCAGCAGGCGCAGGCGCGCGCCCGCGCGCAGGCGCTCAACGCGCTCGTGCTGCTGATCGGCGAGCCGCTGCCCGACGATCTGCCGGCCGGCCTGCCGCTCAATGCGCAGAACCTGCTCACCGACATTCCGGCCGGGCTGCCGTCCGATCTGCTCACGCGGCGGCCCGACATCATGCAGGCCGAGGAGACGCTGCGCGCGGCGAACGCGAACATCGGCGCGGCGCGCGCGGCGTTCTTCCCGAAGATCTCGCTCACCAGCGCGTTCGGCACCGCGAGCCCGACGCTCGGCGGCCTGTTCAAGGCGGGCACGGCGGCGTGGTCGTTCGCGCCGAACATCGCGCTGCCGATCTTCGAGGGCGGGCAGAACATCGCGAACCTCGATCTCGCGCACGTGCAGAAGCGCATCGAGATCGCGAACTACGAGAAGGCGATCCAGAGCGCGTTTCGCGAGGTGTCGGACGGGCTTGCCACGCGCGGCACGTACGATCAGCAGATCGCGGCGCTCGAGCGCAACGAGCACGCGCAGCAGCGCCGCTACGATCTGTCGGACCTGCGCTACAGGAACGGCGTCGACAGCTATCTGTCGGTGCTGACCGCGCAGACGGACCTGTATTCGGCG------------------------------------------------------------------------------------------------------------------------------------------CAGCAGCAGTTGATCAGCGCGCGG---------------------------------------------------------CTCGCGCGCTGGACGAACCTCGTGGACCTGTAT---------------------------------------------------------------------------------------------------------------------------------------------------------------------------------------------------------------------------------------------CGCGCGCTGGGCGGCGGGTGGCTCGAG------------------------------------------------------------------------------------------------CGCGCGGGCGAGACGCCGCGCCCGGCGGACGCGCCCGTCGATTACGGCAAG------------GCGGCGCCC---------------------------------------GCGCCG------------------GCGGCGTCGGCATCGGCGCGAACA---GCGGCCGTGACTGGT------------------------------------------------------------------------------------------------------------------
>OMP4__GCA_000774575.1
---------------------------------------------------------------------------------------------------------------------------ATGAAGCGAAAACATGCT---------------------------------------------TTGACTGCACTC------------------------GCAGTC------------GCGCTGCTCGCCGCGGGCTGCACGCTCGCGCCGCGCTACGAGCGTCCGGCCGCGCCGGTGTCGGGCGCGTTCCCCGCCGACGGCGTCTACGCCGCGCAGCCGGGCGCC------------------------------GCG------------------------------------------------------------CCCGGC------------------------------GCG------CGCAGCGCGAACGGCCAGGCGGCCGTCGATATCGGCTGGCGCGAGTTCTTCGTCGATCCGCGCCTGCAGCGGCTGATCGAGATCGCGCTGAAGAACAACCGCGACCTGCGCGTGTCGGTGCTCAACGTCGAGGCGTCGCGCGCGCAGTATCAGATCACGCGCGCGGGGCTCTTCCCGACGTTGAGCGGCACCGGCACGGGCACGATCCAGCGCACGCCGGCCGGCGTGTCGATCACC------GGCCAG---CCGCTCATCTCGCGGACCTACAACGTCGGCGTCTCCGCGTCG---------------------------------------------------------------------------------------------------------------------------------------------------------------------TGGGAGCTCGACCTGTTCGGCCGCGTGCAGAGCCTGAAGGATCAGGCGCTCGCGCAATACTTCGCCACCGCGCAGGCGCGCAAGGCCGCGGAGATCTCGCTCGTCGCGAGCGTCGCCGATCAGTACCTGACGCTGCTGTCGACCGACGATCTGCTGCAGGTCACGCAGAACACGCTGAAGTCGGCGCGCGCGTCCTACGATCTGACGAAGCTGCAGTTCGACAACGGCACCGGCTCGGAGCTCGACTTGCGCCAGGCGCAGACGGTGGTCGAGACCGCGCTCGCGAGCCAGCAGGCGCAGGCGCGCGCCCGCGCGCAGGCGCTCAACGCGCTCGTGCTGCTGATCGGCGAGCCGCTGCCCGACGATCTGCCGGCCGGCCTGCCGCTCAATGCGCAGAACCTGCTCACCGACATTCCGGCCGGGCTGCCGTCCGATCTGCTCACGCGGCGCCCCGACATCATGCAGGCCGAGGAGACGCTGCGCGCGGCGAACGCGAACATCGGCGCGGCGCGCGCGGCGTTCTTCCCGAAGATCTCGCTCACCAGCGCGTTCGGCACCGTGAGCCCGACGCTCGGCGGCCTGTTCAAGGCGGGCACGGCGGCGTGGTCGTTCGCGCCGAACATCGCGCTGCCGATCTTCGAGGGCGGGCAGAACATCGCGAACCTCGATCTCGCGCACGTGCAGAAGCGCATCGAGATCGCGAACTACGAGAAGGCGATCCAGAGCGCGTTTCGCGAGGTGTCGGACGGGCTTGCCGCGCGCGGCACGTACGATCAGCAGATCGCGGCGCTCGAGCGCAACGAGCACGCGCAGCAGCGCCGCTACGATCCGTCGGACCTGCGCTACAGGAACGGCGTCGACAGCTATCTGTCGGTGCTGACCGCGCAGACGGACCTGTATTCGGCG------------------------------------------------------------------------------------------------------------------------------------------CAGCAGCAGTTGATCAGCGCGCGG---------------------------------------------------------CTCGCGCGCTGGACGAACCTCGTGGACCTGTAT---------------------------------------------------------------------------------------------------------------------------------------------------------------------------------------------------------------------------------------------CGCGCGCTGGGCGGCGGGTGGCTCGAG------------------------------------------------------------------------------------------------CGCGCGGGCGAGACGCCGCGCCCGGCGGACGCGCCCGTCGATTACGGCAAG------------GCGGCGCCG---------------------------------------GCGTCG---------------------GCCGTGCCGGCTGCGTCGGCCAGCGCGCCGGCGGCGGGC------------------------------------------------------------------------------------------------------------------
>OMP4__GCA_000770495.1
---------------------------------------------------------------------------------------------------------------------------ATGAAGCGAAAACATGCT---------------------------------------------TTGACTGCACTC------------------------GCAGTC------------GCGCTGCTCGCCGCGGGCTGCACGCTCGCGCCGCGCTACGAGCGTCCGGCCGCGCCGGTGTCGGGCGCGTTCCCCGCCGACGGCGTCTACGCCGCGCAGCCGGGCGCC------------------------------GCG------------------------------------------------------------CCCGGC------------------------------GCG------CGCAGCGCGAACGGCCAGGCGGCCGTCGATATCGGCTGGCGCGAGTTCTTCGTCGATCCGCGCCTGCAGCGGCTGATCGAGATCGCGCTGAAGAACAACCGCGACCTGCGCGTGTCGGTGCTCAACGTCGAGGCCTCGCGCGCGCAGTATCAGATCACGCGCGCGGGGCTCTTCCCGACGTTGAGCGGCACCGGCACGGGCACGATCCAGCGCACGCCGGCCGGCGTGTCGATCACC------GGCCAG---CCGCTCATCTCGCGGACCTACAACGTCGGCGTCTCCGCGTCG---------------------------------------------------------------------------------------------------------------------------------------------------------------------TGGGAGCTCGACCTGTTCGGCCGCGTGCAGAGCCTGAAGGATCAGGCGCTCGCGCAATACTTCGCCACCGCGCAGGCGCGCAAGGCCGCGGAGATCTCGCTCGTCGCGAGCGTCGCCGATCAGTACCTGACGCTGCTGTCGACCGACGATCTGCTGCAGGTCACGCAGAACACGCTGAAGTCGGCGCGCGCGTCCTACGATCTGACGAAGCTGCAGTTCGACAACGGCACCGGCTCGGAGCTCGACTTGCGCCAGGCGCAGACGGTGGTCGAGACCGCGCTCGCGAGCCAGCAGGCGCAGGCGCGCGCCCGCGCGCAGGCGCTCAACGCGCTCGTGCTGCTGATCGGCGAGCCGCTGCCCGACGATCTGCCGGCCGGCCTGCCGCTCAATGCGCAGAACCTGCTCACCGACATTCCGGCCGGGCTGCCGTCCGATCTGCTCACGCGGCGCCCCGACATCATGCAGGCCGAGGAGACGTTGCGCGCGGCGAACGCGAACATCGGCGCGGCGCGCGCGGCGTTCTTCCCGAAGATCTCGCTCACCAGCGCGTTCGGCACCGCGAGCCCGACGCTCGGCGGCCTGTTCAAGGCGGGCACGGCGGCGTGGTCGTTCGCGCCGAACATCGCGCTGCCGATCTTCGAGGGCGGGCAGAACATCGCGAACCTCGATCTCGCGCACGTGCAGAAGCGCATCGAGATCGCGAACTACGAGAAGGCGATCCAGAGCGCGTTTCGCGAGGTGTCGGACGGGCTTGCCGCGCGCGGCACGTACGATCAGCAGATCGCGGCGCTCGAGCGCAACGAGCACGCGCAGCAGCGCCGCTACGATCTGTCGGACCTGCGCTACAAGAACGGCGTCGACAGCTATCTGTCGGTGCTGACCGCGCAGACGGACCTGTATTCGGCG------------------------------------------------------------------------------------------------------------------------------------------CAGCAGCAGTTGATCAGCGCGCGG---------------------------------------------------------CTCGCGCGCTGGACGAACCTCGTGGACCTGTAT---------------------------------------------------------------------------------------------------------------------------------------------------------------------------------------------------------------------------------------------CGCGCGCTGGGCGGCGGGTGGCTCGAG------------------------------------------------------------------------------------------------CGCGCGGGCGAGACGCCGCGCCCGGCGGACGCGCCCGTCGATTACGGCAAG------------GCGGCGCCC---------------------------------------GCGCCG------------GCGGCGGCCGTGCCGGCTGCGTCGGCCAGC---GCGCCGGCGGCAGGC------------------------------------------------------------------------------------------------------------------
>OMP4__GCA_000774175.1
---------------------------------------------------------------------------------------------------------------------------ATGAAGCGAAAACATGCT---------------------------------------------TTGACTGCACTC------------------------GCAGTC------------GCGCTGCTCGCCGCGGGCTGCACCCTCGCGCCGCGCTACGAGCGTCCGGCCGCGCCGGTGTCGGGCGCGTTCCCCGCCGACGGCGTCTATGCCGCGCAGCCGGGCGCC------------------------------GCG------------------------------------------------------------CCCGGC------------------------------GCG------CGCAGCGCGAACGGCCAGGCGGCCGTCGATATCGGCTGGCGCGAGTTCTTCGTCGATCCGCGCCTGCAGCGGCTGATCGAGATCGCGCTGAAGAACAACCGCGACCTGCGCGTGTCGGTGCTCAACGTCGAGGCGTCGCGCGCGCAGTATCAGATCACGCGCGCGGGGCTCTTCCCGACGTTGAGCGGCACCGGCACGGGCACGATCCAGCGCACGCCGGCCGGCGTGTCGATCACC------GGCCAG---CCGCTCATCTCGCGGACCTACAACGTCGGCGTCTCCGCGTCG---------------------------------------------------------------------------------------------------------------------------------------------------------------------TGGGAGCTCGACCTGTTCGGCCGCGTGCAGAGCCTGAAGGATCAGGCGCTCGCGCAATACTTCGCCACCGCGCAGGCGCGCAAGGCCGCGGAGATCTCGCTCGTCGCGAGCGTCGCCGATCAGTACCTGACGCTGCTGTCGACCGACGATCTGCTGCAGGTCACGCAGAACACGCTGAAGTCGGCGCGCGCGTCCTACGATCTGACGAAGCTGCAGTTCGACAACGGCACCGGCTCGGAGCTCGACTTGCGCCAGGCGCAGACGGTGGTCGAGACCGCGCTCGCGAGCCAGCAGGCGCAGGCGCGCGCCCGCGCGCAGGCGCTCAACGCGCTCGTGCTGCTGATCGGCGAGCCGCTGCCCGACGATCTGCCGGCCGGCCTGCCGCTCAATGCGCAGAACCTGCTCACCGACATTCCGGCCGGGCTGCCGTCCGATCTGCTCACGCGGCGCCCCGACATCATGCAGGCCGAGGAGACGCTGCGCGCGGCGAACGCGAACATCGGCGCGGCGCGCGCGGCGTTCTTCCCGAAGATCTCGCTCACCAGCGCGTTCGGCACCGCGAGCCCGACGCTCGGCGGCCTGTTCAAGGCGGGCACGGCGGCGTGGTCGTTCGCGCCGAACATCGCGCTGCCGATCTTCGAGGGCGGGCAGAACATCGCGAACCTCGATCTCGCGCACGTGCAGAAGCGCATCGAGATCGCGAACTACGAGAAGGCGATCCAGAGCGCGTTTCGCGAGGTGTCGGACGGGCTTGCCGCGCGCGGCACGTACGATCAGCAGATCGCGGCGCTCGAGCGCAACGAGCACGCGCAGCAGCGCCGCTACGATCTGTCGGACCTGCGCTACAAGAACGGCGTCGATAGCTATCTGTCGGTGCTGACCGCGCAGACGGACCTGTATTCGGCG------------------------------------------------------------------------------------------------------------------------------------------CAGCAGCAGTTGATCAGCGCGCGG---------------------------------------------------------CTCGCGCGCTGGACGAACCTCGTGGACCTGTAT---------------------------------------------------------------------------------------------------------------------------------------------------------------------------------------------------------------------------------------------CGCGCGCTGGGCGGCGGGTGGCTCGAG------------------------------------------------------------------------------------------------CGCGCGGGCGAGACGCCGCGCCCGGCGGACGCGCCCGTCGATTACGGCAAG------------GCGGCGCCC---------------------------------------GCGCCG------------GCGGCGGCCGTGCCGGCTGCGTCGGCCAGC---GCGCCGGCGGCGGGC------------------------------------------------------------------------------------------------------------------
>OMP4__GCA_000932105.1
---------------------------------------------------------------------------------------------------------------------------ATGAAGCGAAAACATGCT---------------------------------------------TTGACTGCACTC------------------------GCAGTC------------GCGCTGCTCGCCGCGGGCTGCACGCTCGCGCCGCGCTACGAGCGTCCGGCCGCGCCGGTGTCGGGCGCGTTCCCCGCCGACGGCGTCTACGCCGCGCAGCCGGGCGCC------------------------------GCG------------------------------------------------------------CCCGGC------------------------------GCG------CGCAGCGCGAACGGCCAGGCGGCCGTCGATATCGGCTGGCGCGAGTTCTTCGTCGATCCGCGCCTGCAGCGGCTGATCGAGATCGCGCTGAAGAACAACCGCGACCTGCGCGTGTCGGTGCTCAACGTCGAGGCCTCGCGCGCGCAGTATCAGATCACGCGCGCGGGGCTCTTCCCGACGTTGAGCGGCACCGGCACGGGCACGATCCAGCGCACGCCGGCCGGCGTGTCGATCACC------GGCCAG---CCGCTCATCTCGCGGACCTACAACGTCGGCGTCTCCGCGTCG---------------------------------------------------------------------------------------------------------------------------------------------------------------------TGGGAGCTCGACCTGTTCGGCCGCGTGCAGAGCCTGAAGGATCAGGCGCTCGCGCAATACTTCGCCACCGCGCAGGCGCGCAAGGCCGCGGAGATCTCGCTCGTCGCGAGCGTCGCCGATCAGTACCTGACGCTGCTGTCGACCGACGATCTGCTGCAGGTCACGCAGAACACGCTGAAGTCGGCGCGCGCGTCCTACGATCTGACGAAGCTGCAGTTCGACAACGGCACCGGCTCGGAGCTCGACTTGCGCCAGGCGCAGACGGTGGTCGAGACCGCGCTCGCGAGCCAGCAGGCGCAGGCGCGCGCCCGCGCGCAGGCGCTCAACGCGCTCGTGCTGCTGATCGGCGAGCCGCTGCCCGACGATCTGCCGGCCGGCCTGCCGCTCAATGCGCAGAACCTGCTCACCGACATTCCGGCCGGGCTGCCGTCCGATCTGCTCACGCGGCGCCCCGACATCATGCAGGCCGAGGAGACGTTGCGCGCGGCGAACGCGAACATCGGCGCGGCGCGCGCGGCGTTCTTCCCGAAGATCTCGCTCACCAGCGCGTTCGGCACCGCGAGCCCGACGCTCGGCGGCCTGTTCAAGGCGGGCACGGCGGCGTGGTCGTTCGCGCCGAACATCGCGCTGCCGATCTTCGAGGGCGGGCAGAACATCGCGAACCTCGATCTCGCGCACGTGCAGAAGCGCATCGAGATCGCGAACTACGAGAAGGCGATCCAGAGCGCGTTTCGCGAGGTGTCGGACGGGCTTGCCGCGCGCGGCACGTACGATCAGCAGATCGCGGCGCTCGAGCGCAACGAGCACGCGCAGCAGCGCCGCTACGATCTGTCGGACCTGCGCTACAAGAACGGCGTCGACAGCTATCTGTCGGTGCTGACCGCGCAGACGGACCTGTATTCGGCG------------------------------------------------------------------------------------------------------------------------------------------CAGCAGCAGTTGATCAGCGCGCGG---------------------------------------------------------CTCGCGCGCTGGACGAACCTCGTGGACCTGTAT---------------------------------------------------------------------------------------------------------------------------------------------------------------------------------------------------------------------------------------------CGCGCGCTGGGCGGCGGGTGGCTCGAG------------------------------------------------------------------------------------------------CGCGCGGGCGAGACGCCGCGCCCGGCGGACGCGCCCGTCGATTACGGCAAG------------GCGGCGCCC---------------------------------------GCGCCG------------GCGGCGGCCGTGCCGGCTGCGTCGGCCAGC---GCGCCGGCGGCAGGC------------------------------------------------------------------------------------------------------------------
>OMP4__GCA_000774625.1
---------------------------------------------------------------------------------------------------------------------------ATGAAGCGAAAACATGCT---------------------------------------------TTGACTGCACTC------------------------GCAGTC------------GCGCTGCTCGCCGCGGGCTGCACGCTCGCGCCGCGCTACGAGCGTCCGGCCGCGCCGGTGTCGGGCGCGTTCCCCGCCGACGGCGTCTACGCCGCGCAGCCGGGCGCC------------------------------GCG------------------------------------------------------------CCCGGC------------------------------GCG------CGCAGCGCGAACGGCCAGGCGGCCGTCGATATCGGCTGGCGCGAGTTCTTCGTCGATCCGCGCCTGCAGCGGCTGATCGAGATCGCGCTGAAGAACAACCGCGACCTGCGCGTGTCGGTGCTCAACGTCGAGGCCTCGCGCGCGCAGTATCAGATCACGCGCGCGGGGCTCTTCCCGACGTTGAGCGGCACCGGCACGGGCACGATCCAGCGCACGCCGGCCGGCGTGTCGATCACC------GGCCAG---CCGCTCATCTCGCGGACCTACAACGTCGGCGTCTCCGCGTCG---------------------------------------------------------------------------------------------------------------------------------------------------------------------TGGGAGCTCGACCTGTTCGGCCGCGTGCAGAGCCTGAAGGATCAGGCGCTCGCGCAATACTTCGCCACCGCGCAGGCGCGCAAGGCCGCGGAGATCTCGCTCGTCGCGAGCGTCGCCGATCAGTACCTGACGCTGCTGTCGACCGACGATCTGCTGCAGGTCACGCAGAACACGCTGAAGTCGGCGCGCGCGTCCTACGATCTGACGAAGCTGCAGTTCGACAACGGCACCGGCTCGGAGCTCGACTTGCGCCAGGCGCAGACGGTGGTCGAGACCGCGCTCGCGAGCCAGCAGGCGCAGGCGCGCGCCCGCGCGCAGGCGCTCAACGCGCTCGTGCTGCTGATCGGCGAGCCGCTGCCCGACGATCTGCCGGCCGGCCTGCCGCTCAATGCGCAGAACCTGCTCACCGACATTCCGGCCGGGCTGCCGTCCGATCTGCTCACGCGGCGCCCCGACATCATGCAGGCCGAGGAGACGTTGCGCGCGGCGAACGCGAACATCGGCGCGGCGCGCGCGGCGTTCTTCCCGAAGATCTCGCTCACCAGCGCGTTCGGCACCGCGAGCCCGACGCTCGGCGGCCTGTTCAAGGCGGGCACGGCGGCGTGGTCGTTCGCGCCGAACATCGCGCTGCCGATCTTCGAGGGCGGGCAGAACATCGCGAACCTCGATCTCGCGCACGTGCAGAAGCGCATCGAGATCGCGAACTACGAGAAGGCGATCCAGAGCGCGTTTCGCGAGGTGTCGGACGGGCTTGCCGCGCGCGGCACGTACGATCAGCAGATCGCGGCGCTCGAGCGCAACGAGCACGCGCAGCAGCGCCGCTACGATCTGTCGGACCTGCGCTACANGAACGGCGTCGACAGCTATCTGTCGGTGCTGACCGCGCAGACGGACCTGTATTCGGCG------------------------------------------------------------------------------------------------------------------------------------------CAGCAGCAGTTGATCAGCGCGCGG---------------------------------------------------------CTCGCGCGCTGGACGAACCTCGTGGACCTGTAT---------------------------------------------------------------------------------------------------------------------------------------------------------------------------------------------------------------------------------------------CGCGCGCTGGGCGGCGGGTGGCTCGAG------------------------------------------------------------------------------------------------CGCGCGGGCGAGACGCCGCGCCCGGCGGACGCGCCCGTCGATTACGGCAAG------------GCGGCGCCC---------------------------------------GCGCCG------------GCGGCGGCCGTGCCGGCTGCGTCGGCCAGC---GCGCCGGCGGCAGGC------------------------------------------------------------------------------------------------------------------
>OMP4__GCA_000439695.1
------------------------------------------------------------------------------------------------------------------------------------------------------------------------------------------TTGACTGCACTC------------------------GCAGTC------------GCGCTGCTCGCCGCGGGCTGCACGCTCGCGCCGCGCTACGAGCGTCCGGCCGCGCCGGTGTCGGGCGCGTTCCCCGCCGACGGCGTCTATGCCGCGCAGCCGGGCGCC------------------------------GCG------------------------------------------------------------CCCGGC------------------------------GCG------CGCAGCGCGAACGGCCAGGCGGCCGTCGATATCGGCTGGCGCGAGTTCTTCGTCGATCCGCGCCTGCAGCGGCTGATCGAGATCGCGCTGAAGAACAACCGCGACCTGCGCGTGTCGGTGCTCAACGTCGAGGCGTCGCGCGCGCAGTATCAGATCACGCGCGCGGGGCTCTTCCCGACGTTGAGCGGCACCGGCACGGGCACGATCCAGCGCACGCCGGCCGGCGTGTCGATCACC------GGCCAG---CCGCTCATCTCGCGGACCTACAACGTCGGCGTCTCCGCGTCG---------------------------------------------------------------------------------------------------------------------------------------------------------------------TGGGAGCTCGACCTGTTCGGCCGCGTGCAGAGCCTGAAGGATCAGGCGCTCGCGCAATACTTCGCGACCGCGCAGGCGCGCAAGGCCGCGGAGATCTCGCTCGTCGCGAGCGTCGCCGATCAGTACCTGACGCTGCTGTCGACCGACGATCTGTTGCAGGTCACGCAGAACACGCTGAAGTCGGCGCGCGCGTCCTACGATCTGACGAAGCTGCAGTTCGACAACGGCACCGGCTCGGAGCTCGACCTGCGCCAGGCGCAGACGGTGGTCGAGACCGCGCTCGCGAGCCAGCAGGCGCAGGCGCGCGCCCGCGCGCAGGCGCTCAACGCGCTCGTGCTGCTGATCGGCGAGCCGCTGCCCGACGATCTGCCGGCCGGCCTGCCGCTCAATGCGCAGAACCTGCTCACCGACATTCCGGCCGGGCTGCCGTCCGATCTGCTCACGCGGCGCCCCGACATCATGCAGGCCGAGGAGACGCTGCGCGCGGCGAACGCGAACATCGGCGCGGCGCGCGCGGCGTTCTTCCCGAAGATCTCGCTCACCAGCGCGTTCGGCACCGCGAGCCCGACGCTCGGCGGCCTGTTCAAGGCGGGCACGGCGGCGTGGTCGTTCGCGCCGAACATCGCGCTGCCGATCTTCGAGGGCGGGCAGAACATCGCGAACCTCGATCTCGCGCACGTGCAGAAGCGCATCGAGATCGCGAACTACGAGAAGGCGATCCAGAGCGCGTTTCGCGAGGTGTCGGACGGGCTTGCCGCGCGCGGCACGTACGATCAGCAGATCGCGGCGCTCGAGCGCAACGAGCACGCGCAGCAGCGCCGCTACGATCTGTCGGACCTGCGCTACAGGAACGGCGTCGACAGCTATCTGTCGGTGCTGACCGCGCAGACGGACCTGTATTCGGCG------------------------------------------------------------------------------------------------------------------------------------------CAGCAGCAGTTGATCAGCGCGCGG---------------------------------------------------------CTCGCGCGCTGGACGAACCTCGTGGACCTGTAT---------------------------------------------------------------------------------------------------------------------------------------------------------------------------------------------------------------------------------------------CGCGCGCTGGGCGGCGGGTGGCTCGAG------------------------------------------------------------------------------------------------CGCGCGGGCGAGACGCCGCGCCCGGCGGACGCGCCCGTCGATTACGGCAAG------------GCGGCGCCT---------------------------------------GCGCCG------------GCGTCGGCCGTGCCGGCTGCGTCGGCCAGC---GCGCCGGCGGCGGGC------------------------------------------------------------------------------------------------------------------
>OMP4__GCA_000445385.1
------------------------------------------------------------------------------------------------------------------------------------------------------------------------------------------TTGACTGCACTC------------------------GCAGTC------------GCGCTGCTCGCCGCGGGCTGCACGCTCGCGCCGCGCTACGAGCGTCCGGCCGCGCCGGTGTCGGGCGCGTTCCCCGCCGACGGCGTCTACGCCGCGCAGCCGGGCGCC------------------------------GCG------------------------------------------------------------CCCGGC------------------------------GCG------CGCAGCGCGAACGGCCAGGCGGCCGTCGATATCGGCTGGCGCGAGTTCTTCGTCGATCCGCGCCTGCAGCGGCTGATCGAGATCGCGCTGAAGAACAACCGCGACCTGCGCGTGTCGGTGCTCAACGTCGAGGCGTCGCGCGCGCAGTATCAGATCACGCGCGCGGGGCTCTTCCCGACGTTGAGCGGCACCGGCACGGGCACGATCCAGCGCACGCCGGCCGGCGTGTCGATCACC------GGCCAG---CCGCTCATCTCGCGGACCTACAACGTCGGCGTCTCCGCGTCG---------------------------------------------------------------------------------------------------------------------------------------------------------------------TGGGAGCTCGACCTGTTCGGCCGCGTGCAGAGCCTGAAGGATCAGGCGCTCGCGCAATACTTCGCCACCGCGCAGGCGCGCAAGGCCGCGGAGATCTCGCTCGTCGCGAGCGTCGCCGATCAGTACCTGACGCTGCTGTCGACCGACGATCTGCTGCAGGTCACGCAGAACACGCTGAAGTCGGCGCGCGCGTCCTACGATCTGACGAAGCTGCAGTTCGACAACGGCACCGGCTCGGAGCTCGACCTGCGCCAGGCGCAGACGGTGGTCGAGACCGCGCTCGCGAGCCAGCAGGCGCAGGCGCGCGCCCGCGCGCAGGCGCTCAACGCGCTCGTGCTGCTGATCGGCGAGCCGCTGCCCGACGATCTGCCGGCCGGCCTGCCGCTCAATGCGCAGAACCTGCTCACCGACATTCCGGCCGGGCTGCCGTCCGATCTGCTCACGCGGCGCCCCGACATCATGCAGGCCGAGGAGACGCTGCGCGCGGCGAACGCGAACATCGGCGCGGCGCGCGCGGCGTTCTTCCCGAAGATCTCGCTCACCAGCGCGTTCGGCACCGCGAGCCCGACGCTCGGCGGCCTGTTCAAGGCGGGCACGGCGGCGTGGTCGTTCGCGCCGAACATCGCGCTGCCGATCTTCGAGGGCGGGCAGAACATCGCGAACCTCGATCTCGCGCACGTGCAGAAGCGCATCGAGATCGCGAACTACGAGAAGGCGATCCAGAGCGCGTTTCGCGAGGTGTCGGACGGGCTTGCCGCGCGCGGCACGTACGATCAGCAGATCGCGGCGCTCGAGCGCAACGAGCACGCGCAGCAGCGCCGCTACGATCTGTCGGACCTGCGCTACAGGAACGGCGTCGACAGCTATCTGTCGGTGCTGACCGCGCAGACGGACCTGTATTCGGCG------------------------------------------------------------------------------------------------------------------------------------------CAGCAGCAGTTGATCAGCGCGCGG---------------------------------------------------------CTCGCGCGCTGGACGAACCTCGTGGACCTGTAT---------------------------------------------------------------------------------------------------------------------------------------------------------------------------------------------------------------------------------------------CGCGCGCTGGGCGGCGGGTGGCTCGAG------------------------------------------------------------------------------------------------CGCGCGGGCGAGACGCCGCGCCCGGCGGACGCGCCCGTCGATTACGGCAAG------------GCGGCGCCC---------------------------------------GCGCCG------------GCGTCGGCCGTGCCGGCTGCGTCGGCCAGC---GCGCCGGCGGCGGGC------------------------------------------------------------------------------------------------------------------
>OMP4__GCA_000774545.1
---------------------------------------------------------------------------------------------------------------------------ATGAAGCGAAAACATGCT---------------------------------------------TTGACTGCACTC------------------------GCAGTC------------GCGCTGCTCGCCGCGGGCTGCACGCTCGCGCCGCGCTACGAGCGTCCGGCCGCGCCGGTGTCGGGCGCGTTCCCCGCCGACGGCGTCTACGCCGCGCAGCCGGGCGCC------------------------------GCG------------------------------------------------------------CCCGGC------------------------------ACG------CGCAGCGCGAACGGCCAGGCGGCCGTCGATATCGGCTGGCGCGAGTTCTTCGTCGATCCGCGCCTGCAGCGGCTGATCGAGATCGCGCTGAAGAACAACCGCGACCTGCGCGTGTCGGTGCTCAACGTCGAGGCGTCGCGCGCGCAGTATCAGATCACGCGCGCGGGGCTCTTCCCGACGTTGAGCGGCACCGGCACGGGCACGATCCAGCGCACGCCGGCCGGCGTGTCGATCACC------GGCCAG---CCGCTCATCTCGCGGACCTACAACGTCGGCGTCTCCGCGTCG---------------------------------------------------------------------------------------------------------------------------------------------------------------------TGGGAGCTCGACCTGTTCGGCCGCGTGCAGAGCCTGAAGGATCAGGCGCTCGCGCAATACTTCGCCACCGCGCAGGCGCGCAAGGCCGCGGAGATCTCGCTCGTCGCGAGCGTCGCCGATCAGTACCTGACGCTGCTGTCGACCGACGATCTGCTGCAGGTCACGCAGAACACGCTGAAGTCGGCGCGCGCGTCCTACGATCTGACGAAGCTGCAGTTCGACAACGGCACCGGCTCGGAGCTCGACTTGCGCCAGGCGCAGACGGTGGTCGAGACCGCGCTCGCGAGCCAGCAGGCGCAGGCGCGCGCCCGCGCGCAGGCGCTCAACGCGCTCGTGCTGCTGATCGGCGAGCCGCTGCCCGACGATCTGCCGGCCGGCCTGCCGCTCAATGCGCAGAACCTGCTCACCGACATTCCGGCCGGGCTGCCGTCCGATCTGCTCACGCGGCGCCCCGACATCATGCAGGCCGAGGAGACGTTGCGCGCGGCGAACGCGAACATCGGCGCGGCGCGCGCGGCGTTCTTCCCGAAGATCTCGCTCACCAGCGCGTTCGGCACCGCGAGCCCGACGCTCGGCGGCCTGTTCAAGGCGGGCACGGCGGCGTGGTCGTTCGCGCCGAACATCGCGCTGCCGATCTTCGAGGGCGGGCAGAACATCGCGAACCTCGATCTCGCGCACGTGCAGAAGCGCATCGAGATCGCGAACTACGAGAAGGCGATCCAGAGCGCGTTTCGCGAGGTGTCGGACGGGCTTGCCGCGCGCGGCACGTACGATCAGCAGATCGCGGCGCTCGAGCGCAACGAGCATGCGCAGCAGCGCCGCTACGATCTGTCGGACCTGCGCTACAGGAACGGCGTCGACAGCTATCTGTCGGTGCTGACCGCGCAGACGGACCTGTATTCGGCG------------------------------------------------------------------------------------------------------------------------------------------CAGCAGCAGTTGATCAGCGCGCGG---------------------------------------------------------CTCGCGCGCTGGACGAACCTCGTGGACCTGTAT---------------------------------------------------------------------------------------------------------------------------------------------------------------------------------------------------------------------------------------------CGCGCGCTGGGCGGCGGGTGGCTCGAG------------------------------------------------------------------------------------------------CGCGCGGGCGAGACGCCGCGCCCGGCGGACGCGCCCGTCGATTACGGCAAG------------GCGGCGCCC---------------------------------------GCGCCG------------GCGGCGGCCGTGCCGGCTGCGTCGGCCAGC---GCGCCGGCGGCGGGC------------------------------------------------------------------------------------------------------------------
>OMP4__GCA_000494855.1
---------------------------------------------------------------------------------------------------------------------------ATGAAGCGAAAACATGCT---------------------------------------------TTGACTGCACTC------------------------GCAGTC------------GCGCTGCTCGCCGCGGGCTGCACGCTCGCGCCGCGCTACGAGCGTCCGGCCGCGCCGGTGTCGGGCGCGTTCCCCGCCGACGGCGTCTACGCCGCGCAGCCGGGCGCC------------------------------GCG------------------------------------------------------------CCCGGC------------------------------GCG------CGCAGCGCGAACGGCCAGGCGGCCGTCGATATCGGCTGGCGCGAGTTCTTCGTCGATCCGCGCCTGCAGCGGCTGATCGAGATCGCGCTGAAGAACAACCGCGACCTGCGCGTGTCGGTGCTCAACGTCGAGGCGTCGCGCGCGCAGTATCAGATCACGCGCGCGGGGCTCTTCCCGACGTTGAGCGGCACCGGCACGGGCACGATCCAGCGCACGCCGGCCGGCGTGTCGATCACC------GGCCAG---CCGCTCATCTCGCGGACCTACAACGTCGGCGTCTCCGCGTCG---------------------------------------------------------------------------------------------------------------------------------------------------------------------TGGGAGCTCGACCTGTTCGGCCGCGTGCAGAGCCTGAAGGATCAGGCGCTCGCGCAATACTTCGCCACCGCGCAGGCGCGCAAGGCCGCGGAGATCTCGCTCGTCGCGAGCGTCGCCGATCAGTACCTGACGCTGCTGTCGACCGACGATCTGCTGCAGGTCACGCAGAACACGCTGAAGTCGGCGCGCGCGTCCTACGATCTGACGAAGCTGCAGTTCGACAACGGCACCGGCTCGGAGCTCGACCTGCGCCAGGCGCAGACGGTGGTCGAGACCGCGCTCGCGAGCCAGCAGGCGCAGGCGCGCGCCCGCGCGCAGGCGCTCAACGCGCTCGTGCTGCTGATCGGCGAGCCGCTGCCCGACGATCTGCCGGCCGGCCTGCCGCTCAATGCGCAGAACCTGCTCACCGACATTCCGGCTGGGCTGCCGTCCGATCTGCTCACGCGGCGCCCCGACATCATGCAGGCCGAGGAGACGCTGCGCGCGGCGAACGCGAACATCGGCGCGGCGCGCGCGGCGTTCTTCCCGAAGATCTCGCTCACCAGCGCGTTCGGCACCGCGAGCCCGACGCTCGGCGGCCTGTTCAAGGCGGGCACGGCGGCGTGGTCGTTCGCGCCGAACATCGCGCTGCCGATCTTCGAGGGCGGGCAGAACATCGCGAACCTCGATCTCGCGCACGTGCAGAAGCGCATCGAGATCGCGAACTACGAGAAGGCGATCCAGAGCGCGTTTCGCGAGGTGTCGGACGGGCTTGCCGCGCGCGGCACGTACGATCAGCAGATCGCGGCGCTCGAGCGCAACGAGCACGCGCAGCAGCGCCGCTACGATCTGTCGGACCTGCGCTACAGGAACGGCGTCGACAGCTATCTGTCGGTGCTGACCGCGCAGACGGACCTGTATTCGGCG------------------------------------------------------------------------------------------------------------------------------------------CAGCAGCAGTTGATCAGCGCGCGG---------------------------------------------------------CTCGCGCGCTGGACGAACCTCGTGGACCCGTAT---------------------------------------------------------------------------------------------------------------------------------------------------------------------------------------------------------------------------------------------CGCGCGCTGGGCGGCGGGTGGCTCGAG------------------------------------------------------------------------------------------------CGCGCGGGCGAGACGCCGCGCCCGGCGGACGCGCCCGTCGATTACGGCAAG------------GCGGCGCCC---------------------------------------GCGCCG------------GCGTCGGCCGTGCCGGCTGCGTCGGCCAGC---GCGCCGGCGGCGGGC------------------------------------------------------------------------------------------------------------------
>OMP4__GCA_000774785.1
---------------------------------------------------------------------------------------------------------------------------ATGAAGCGAAAACATGCT---------------------------------------------TTGACTGCACTC------------------------GCAGTC------------GCGCTGCTCGCCGCGGGCTGCACGCTCGCGCCGCGCTACGAGCGTCCGGCCGCGCCGGTGTCGGGCGCGTTCCCCGCCGACGGCGTCTACGCCGCGCAGCCGGGCGCC------------------------------GCG------------------------------------------------------------CCCGGC------------------------------GCG------CGCAGCGCGAACGGCCAGGCGGCCGTCGATATCGGCTGGCGCGAGTTCTTCGTCGATCCGCGCCTGCAGCGGCTGATCGAGATCGCGCTGAAGAACAACCGCGACCTGCGCGTGTCGGTGCTCAACGTCGAGGCGTCGCGCGCGCAGTATCAGATCACGCGCGCGGGGCTCTTCCCGACGTTGAGCGGCACCGGCACGGGCACGATCCAGCGCACGCCGGCCGGCGTGTCGATCACC------GGCCAG---CCGCTCATCTCGCGGACCTACAACGTCGGCGTCTCCGCGTCG---------------------------------------------------------------------------------------------------------------------------------------------------------------------TGGGAGCTCGACCTGTTCGGCCGCGTGCAGAGCCTGAAGGACCAGGCGCTCGCGCAATACCTCGCGACCGCGCAGGCGCGCAAGGCCGCGGAGATCTCGCTCGTCGCGAGCGTCGCCGATCAGTACCTGACGCTGCTGTCGACCGACGATCTGCTGCAGGTCACGCAGAACACGCTGAAGTCGGCGCGCGCGTCCTACGATCTGACGAAGCTGCAGTTCGACAACGGCACCGGCTCGGAGCTCGACCTGCGCCAGGCGCAGACGGTGGTCGAGACCGCGCTCGCGAGCCAGCAGGCGCAGGCGCGCGCCCGCGCGCAGGCGCTCAACGCGCTCGTGCTGCTGATCGGCGAGCCGCTGCCCGACGATCTGCCGGCCGGCCTGCCGCTCAATGCGCAGAACCTGCTCACCGACATTCCGGCCGGGCTGCCGTCCGATCTGCTCACGCGGCGCCCCGACATCATGCAGGCCGAGGAGACGCTGCGCGCGGCGAACGCGAACATCGGCGCGGCACGCGCGGCGTTCTTCCCGAAGATCTCGCTCACCAGCGCGTTCGGCACCGCGAGCCCGACGCTCGGCGGCCTGTTCAAGGCGGGCACGGCGGCGTGGTCGTTCGCGCCGAACATCGCGCTGCCGATCTTCGAGGGCGGGCAGAACATCGCGAACCTCGATCTCGCGCACGTGCAGAAGCGCATCGAGATCGCGAACTACGAGAAGGCGATCCAGAGCGCGTTTCGCGAGGTGTCGGACGGGCTTGCCGCGCGCGGCACGTACGATCAGCAGATCGCGGCGCTCGAGCGCAACGAGCACGCGCAGCAGCGCCGCTACGATCTGTCGGACCTGCGCTACAGGAACGGCGTCGACAGCTATCTGTCGGTGCTGACCGCGCAGACGGACCTGTATTCGGCG------------------------------------------------------------------------------------------------------------------------------------------CAGCAGCAGTTGATCAGCGCGCGG---------------------------------------------------------CTCGCGCGCTGGACGAACCTCGTGGACCTGTAT---------------------------------------------------------------------------------------------------------------------------------------------------------------------------------------------------------------------------------------------CGCGCGCTGGGCGGCGGGTGGCTCGAG------------------------------------------------------------------------------------------------CGCGCGGGCGAGACGCCGCGCCCGGCGGACGCGCCCGTCGATTACGGCAAG------------GCGGCGCCC---------------------------------------GCGCCG------------GCGGCGGCCGTGCCGGCTGCGTCGGCCAGC---GCGCCGGCGGCGGGC------------------------------------------------------------------------------------------------------------------
>OMP4__GCA_000774325.1
---------------------------------------------------------------------------------------------------------------------------ATGAAGCGAAAACATGCT---------------------------------------------TTGACTGCACTC------------------------GCAGTC------------GCGCTGCTCGCCGCGGGCTGCACGCTCGCGCCGCGCTACGAGCGTCCGGCCGCGCCGGTGTCGGGCGCGTTCCCCGCCGACGGCGTCTATGCCGCGCAGCCGGGCGCC------------------------------GCG------------------------------------------------------------CCCGGC------------------------------GCG------CGCAGCGCGAACGGCCAGGCGGCCGTCGATATCGGCTGGCGCGAGTTCTTCGTCGATCCGCGCCTGCAGCGGCTGATCGAGATCGCGCTGAAGAACAACCGCGACCTGCGCGTGTCGGTGCTCAACGTCGAGGCGTCGCGCGCGCAGTATCAGATCACGCGCGCGGGGCTCTTCCCGACGTTGAGCGGCATCGGCACGGGCACGATCCAGCGCACGCCGGCCGGCGTGTCGATCACC------GGCCAG---CCGCTCATCTCGCGGACCTACAACGTCGGCGTCTCCGCGTCG---------------------------------------------------------------------------------------------------------------------------------------------------------------------TGGGAGCTCGACCTGTTCGGCCGCGTGCAGAGCCTGAAGGATCAGGCGCTCGCGCAATACTTCGCCACCGCGCAGGCGCGCAAGGCCGCGGAGATCTCGCTCGTCGCGAGCGTCGCCGATCAGTACCTGACGCTGCTGTCGACCGACGATCTGCTGCAGGTCACGCAGAACACGCTGAAGTCGGCGCGCGCGTCCTACGATCTGACGAAGCTGCAGTTCGACAACGGCACCGGCTCGGAGCTCGACCTGCGCCAGGCGCAGACGGTGGTGGAGACCGCGCTCGCGAGCCAGCAGGCGCAGGCGCGCGCCCGCGCGCAGGCGCTCAACGCGCTCGTGCTGCTGATCGGCGAGCCGCTGCCCGACGATCTGCCGGCCGGCCTGCCGCTCAATGCGCAGAACCTGCTCACCGACATTCCGGCCGGGCTGCCGTCCGATCTGCTCACGCGGCGGCCCGACATCATGCAGGCCGAGGAGACGCTGCGCGCGGCGAACGCGAACATCGGCGCGGCGCGCGCGGCGTTCTTCCCGAAGATCTCGCTCACCAGCGCGTTCGGCACCGCGAGCCCGACGCTCGGCGGCCTGTTCAAGGCGGGCACGGCGGCGTGGTCGTTCGCGCCGAACATCGCGCTGCCGATCTTCGAGGGCGGGCAGAACATCGCGAACCTTGATCTCGCGCACGTGCAGAAGCGCATCGAGATCGCGAACTACGAGAAGGCGATCCAGAGCGCGTTTCGCGAGGTGTCGGACGGGCTTGCCGCGCGCGGCACGTACGATCAGCAGATCGCGGCGCTCGAGCGCAACGAGCACGCGCAGCAGCGCCGCTACGATCTGTCGGACCTGCGCTACAGGAACGGCGTCGACAGCTATCTGTCGGTGCTGACCGCGCAGACGGACCTGTATTCGGCG------------------------------------------------------------------------------------------------------------------------------------------CAGCAGCAGTTGATCAGCGCGCGG---------------------------------------------------------CTCGCGCGCTGGACGAACCTCGTGGACCTGTAT---------------------------------------------------------------------------------------------------------------------------------------------------------------------------------------------------------------------------------------------CGCGCGCTGGGCGGCGGGTGGCTCGAG------------------------------------------------------------------------------------------------CGCGCGGGCGAGACGCCGCGCCCGGCGGACGCGCCCGTCGATTACGGCAAG------------GCGGCGCCC---------------------------------------GCGCCG------------GCGTCGGCCGTGCCGGCTGCGTCGGCCAGC---GCGCCGGCGGCGGGC------------------------------------------------------------------------------------------------------------------
>OMP4__GCA_000757245.1
---------------------------------------------------------------------------------------------------------------------------ATGAAGCGAAAACATGCT---------------------------------------------TTGACTGCACTC------------------------GCAGTC------------GCGCTGCTCGCCGCGGGCTGCACGCTCGCGCCGCGCTACGAGCGTCCGGCCGCGCCGGTGTCGGGCGCGTTCCCCGCCGACGGCGTCTATGCCGCGCAGCCGGGCGCC------------------------------GCG------------------------------------------------------------CCCGGC------------------------------GCG------CGCAGCGCGAACGGCCAGGCGGCCGTCGATATCGGCTGGCGCGAGTTCTTCGTCGATCCGCGCCTGCAGCGGCTGATCGAGATCGCGCTGAAGAACAACCGCGACCTGCGCGTGTCGGTGCTCAACGTCGAGGCGTCGCGCGCGCAGTATCAGATCACGCGCGCGGGGCTCTTCCCGACGTTGAGCGGCATCGGCACGGGCACGATCCAGCGCACGCCGGCCGGCGTGTCGATCACC------GGCCAG---CCGCTCATCTCGCGGACCTACAACGTCGGCGTCTCCGCGTCG---------------------------------------------------------------------------------------------------------------------------------------------------------------------TGGGAGCTCGACCTGTTCGGCCGCGTGCAGAGCCTGAAGGATCAGGCGCTCGCGCAATACTTCGCCACCGCGCAGGCGCGCAAGGCCGCGGAGATCTCGCTCGTCGCGAGCGTCGCCGATCAGTACCTGACGCTGCTGTCGACCGACGATCTGCTGCAGGTCACGCAGAACACGCTGAAGTCGGCGCGCGCGTCCTACGATCTGACGAAGCTGCAGTTCGACAACGGCACCGGCTCGGAGCTCGACCTGCGCCAGGCGCAGACGGTGGTGGAGACCGCGCTCGCGAGCCAGCAGGCGCAGGCGCGCGCCCGCGCGCAGGCGCTCAACGCGCTCGTGCTGCTGATCGGCGAGCCGCTGCCCGACGATCTGCCGGCCGGCCTGCCGCTCAATGCGCAGAACCTGCTCACCGACATTCCGGCCGGGCTGCCGTCCGATCTGCTCACGCGGCGGCCCGACATCATGCAGGCCGAGGAGACGCTGCGCGCGGCGAACGCGAACATCGGCGCGGCGCGCGCGGCGTTCTTCCCGAAGATCTCGCTCACCAGCGCGTTCGGCACCGCGAGCCCGACGCTCGGCGGCCTGTTCAAGGCGGGCACGGCGGCGTGGTCGTTCGCGCCGAACATCGCGCTGCCGATCTTCGAGGGCGGGCAGAACATCGCGAACCTTGATCTCGCGCACGTGCAGAAGCGCATCGAGATCGCGAACTACGAGAAGGCGATCCAGAGCGCGTTTCGCGAGGTGTCGGACGGGCTTGCCGCGCGCGGCACGTACGATCAGCAGATCGCGGCGCTCGAGCGCAACGAGCACGCGCAGCAGCGCCGCTACGATCTGTCGGACCTGCGCTACAGGAACGGCGTCGACAGCTATCTGTCGGTGCTGACCGCGCAGACGGACCTGTATTCGGCG------------------------------------------------------------------------------------------------------------------------------------------CAGCAGCAGTTGATCAGCGCGCGG---------------------------------------------------------CTCGCGCGCTGGACGAACCTCGTGGACCTGTAT---------------------------------------------------------------------------------------------------------------------------------------------------------------------------------------------------------------------------------------------CGCGCGCTGGGCGGCGGGTGGCTCGAG------------------------------------------------------------------------------------------------CGCGCGGGCGAGACGCCGCGCCCGGCGGACGCGCCCGTCGATTACGGCAAG------------GCGGCGCCC---------------------------------------GCGCCG------------GCGTCGGCCGTGCCGGCTGCGTCGGCCAGC---GCGCCGGCGGCGGGC------------------------------------------------------------------------------------------------------------------
>OMP4__GCA_000011545.1
---------------------------------------------------------------------------------------------------------------------------ATGAAGCGAAAACATGCT---------------------------------------------TTGACTGCACTC------------------------GCAGTC------------GCGCTGCTCGCCGCGGGCTGCACGCTCGCGCCGCGCTACGAGCGTCCGGCCGCGCCGGTGTCGGGCGCGTTCCCCGCCGACGGCGTCTATGCCGCGCAGCCGGGCGCC------------------------------GCG------------------------------------------------------------CCCGGC------------------------------GCG------CGCAGCGCGAACGGCCAGGCGGCCGTCGATATCGGCTGGCGCGAGTTCTTCGTCGATCCGTGCCTGCAGCGGCTGATCGAGATCGCGCTGAAGAACAACCGCGACCTGCGCGTGTCGGTGCTCAACGTCGAGGCGTCGCGCGCGCAGTATCAGATCACGCGCGCGGGGCTCTTCCCGACGTTGAGCGGCACCGGCACGGGCACGATCCAGCGCACGCCGGCCGGCGTGTCGATCACC------GGCCAG---CCGCTCATCTCGCGGACCTACAACGTCGGCGTCTCCGCGTCG---------------------------------------------------------------------------------------------------------------------------------------------------------------------TGGGAGCTCGACCTGTTCGGCCGCGTGCAGAGCCTGAAGGATCAGGCGCTCGCGCAATACTTCGCGACCGCGCAGGCGCGCAAGGCCGCGGAGATCTCGCTCGTCGCGAGCGTCGCCGATCAGTACCTGACGCTGCTGTCGACCGACGATCTGCTGCAGGTCACGCAGAACACGCTGAAGTCGGCGCGCGCGTCCTACGATCTGACGAAGCTGCAGTTCGACAACGGCACCGGCTCGGAGCTCGACCTGCGCCAGGCGCAGACGGTGGTCGAGACCGCGCTCGCGAGCCAGCAGGCGCAGGCGCGCGCCCGCGCGCAGGCGCTCAACGCGCTCGTGCTGCTGATCGGCGAGCCGCTGCCCGACGATCTGCCGGCCGGCCTGCCGCTCAATGCGCAGAACCTGCTCACCGACATTCCGGCCGGGCTGCCGTCCGATCTGCTCACGCGGCGGCCCGACATCATGCAGGCCGAGGAGACGCTGCGCGCGGCGAACGCGAACATCGGCGCGGCGCGCGCGGCGTTCTTCCCGAAGATCTCGCTCACCAGCGCGTTCGGCACCGCGAGCCCGACGCTCGGCGGCCTGTTCAAGGCGGGCACGGCGGCGTGGTCGTTCGCGCCGAACATCGCGCTGCCGATCTTCGAGGGTGGGCAGAACATCGCGAACCTCGATCTCGCGCACGTGCAGAAGCGCATCGAGATCGCGAACTACGAGAAGGCGATCCAGAGCGCGTTTCGCGAGGTGTCGGACGGGCTTGCCGCGCGCGGCACGTACGATCAGCAGATCGCGGCGCTCGAGCGCAACGAGCACGCGCAGCAGCGCCGCTACGATCTGTCGGACCTGCGCTACAGGAACGGCGTCGACAGCTATCTGTCGGTGCTGACCGCGCAGACGGACCTGTATTCGGCG------------------------------------------------------------------------------------------------------------------------------------------CAGCAGCAGTTGATCAGCGCGCGG---------------------------------------------------------CTCGCGCGCTGGACGAACCTCGTGGACCTGTAT---------------------------------------------------------------------------------------------------------------------------------------------------------------------------------------------------------------------------------------------CGCGCGCTGGGCGGCGGGTGGCTCGAG------------------------------------------------------------------------------------------------CGCGCGGGCGAGACGCCGCGCCCGGCGGACGCGCCCGTCGATTACGGCAAG------------GCGGCGCCC---------------------------------------GCGCCG------------GCGGCGGCCGTGCCGGCTGCGTCGGCCAGC---GCGCCGGCGGCGGGC------------------------------------------------------------------------------------------------------------------
>OMP4__GCA_000959285.1
---------------------------------------------------------------------------------------------------------------------------ATGAAGCGAAAACATGCT---------------------------------------------TTGACTGCACTC------------------------GCAGTC------------GCGCTGCTCGCCGCGGGCTGCACGCTCGCGCCGCGCTACGAGCGTCCGGCCGCGCCGGTGTCGGGCGCGTTCCCCGCCGACGGCGTCTATGCCGCGCAGCCGGGCGCC------------------------------GCG------------------------------------------------------------CCCGGC------------------------------GCG------CGCAGCGCGAACGGCCAGGCGGCCGTCGATATCGGCTGGCGCGAGTTCTTCGTCGATCCGTGCCTGCAGCGGCTGATCGAGATCGCGCTGAAGAACAACCGCGACCTGCGCGTGTCGGTGCTCAACGTCGAGGCGTCGCGCGCGCAGTATCAGATCACGCGCGCGGGGCTCTTCCCGACGTTGAGCGGCACCGGCACGGGCACGATCCAGCGCACGCCGGCCGGCGTGTCGATCACC------GGCCAG---CCGCTCATCTCGCGGACCTACAACGTCGGCGTCTCCGCGTCG---------------------------------------------------------------------------------------------------------------------------------------------------------------------TGGGAGCTCGACCTGTTCGGCCGCGTGCAGAGCCTGAAGGATCAGGCGCTCGCGCAATACTTCGCGACCGCGCAGGCGCGCAAGGCCGCGGAGATCTCGCTCGTCGCGAGCGTCGCCGATCAGTACCTGACGCTGCTGTCGACCGACGATCTGCTGCAGGTCACGCAGAACACGCTGAAGTCGGCGCGCGCGTCCTACGATCTGACGAAGCTGCAGTTCGACAACGGCACCGGCTCGGAGCTCGACCTGCGCCAGGCGCAGACGGTGGTCGAGACCGCGCTCGCGAGCCAGCAGGCGCAGGCGCGCGCCCGCGCGCAGGCGCTCAACGCGCTCGTGCTGCTGATCGGCGAGCCGCTGCCCGACGATCTGCCGGCCGGCCTGCCGCTCAATGCGCAGAACCTGCTCACCGACATTCCGGCCGGGCTGCCGTCCGATCTGCTCACGCGGCGGCCCGACATCATGCAGGCCGAGGAGACGCTGCGCGCGGCGAACGCGAACATCGGCGCGGCGCGCGCGGCGTTCTTCCCGAAGATCTCGCTCACCAGCGCGTTCGGCACCGCGAGCCCGACGCTCGGCGGCCTGTTCAAGGCGGGCACGGCGGCGTGGTCGTTCGCGCCGAACATCGCGCTGCCGATCTTCGAGGGTGGGCAGAACATCGCGAACCTCGATCTCGCGCACGTGCAGAAGCGCATCGAGATCGCGAACTACGAGAAGGCGATCCAGAGCGCGTTTCGCGAGGTGTCGGACGGGCTTGCCGCGCGCGGCACGTACGATCAGCAGATCGCGGCGCTCGAGCGCAACGAGCACGCGCAGCAGCGCCGCTACGATCTGTCGGACCTGCGCTACAGGAACGGCGTCGACAGCTATCTGTCGGTGCTGACCGCGCAGACGGACCTGTATTCGGCG------------------------------------------------------------------------------------------------------------------------------------------CAGCAGCAGTTGATCAGCGCGCGG---------------------------------------------------------CTCGCGCGCTGGACGAACCTCGTGGACCTGTAT---------------------------------------------------------------------------------------------------------------------------------------------------------------------------------------------------------------------------------------------CGCGCGCTGGGCGGCGGGTGGCTCGAG------------------------------------------------------------------------------------------------CGCGCGGGCGAGACGCCGCGCCCGGCGGACGCGCCCGTCGATTACGGCAAG------------GCGGCGCCC---------------------------------------GCGCCG------------GCGGCGGCCGTGCCGGCTGCGTCGGCCAGC---GCGCCGGCGGCGGGC------------------------------------------------------------------------------------------------------------------
>OMP4__GCA_000511915.1
---------------------------------------------------------------------------------------------------------------------------ATGAAGCGAAAACATGCT---------------------------------------------TTGACTGCACTC------------------------GCAGTC------------GCGCTGCTCGCCGCGGGCTGCACGCTCGCGCCGCGCTACGAGCGTCCGGCCGCGCCGGTGTCGGGCGCGTTCCCCGCCGACGGCGTCTACGCCGCGCAGCCGGGCGCC------------------------------GCG------------------------------------------------------------CCCGGC------------------------------GCG------CGCAGCGCGAACGGCCAGGCGGCCGTCGATATCGGCTGGCGCGAGTTCTTCGTCGATCCGCGCCTGCAGCGGCTGATCGAGATCGCGCTGAAGAACAACCGCGACCTGCGCGTGTCGGTGCTCAACGTCGAGGCGTCGCGCGCGCAGTATCAGATCACGCGCGCGGGGCTCTTCCCGACGTTGAGCGGCACCGGCACGGGCACGATCCAGCGCACGCCGGCCGGCGTGTCGATCACC------GGCCAG---CCGCTCATCTCGCGGACCTACAACGTCGGCGTCTCCGCGTCG---------------------------------------------------------------------------------------------------------------------------------------------------------------------TGGGAGCTCGACCTGTTCGGCCGCGTGCAGAGCCTGAAGGATCAGGCGCTCGCGCAATACTTCGCCACCGCGCAGGCGCGCAAGGCCGCGGAGATCTCGCTCGTCGCGAGCGTCGCCGATCAGTACCTGACGCTGCTGTCGACCGACGATCTGCTGCAGGTCACGCAGAACACGCTGAAGTCGGCGCGCGCGTCCTACGATCTGACGAAGCTGCAGTTCGACAACGGCACCGGCTCGGAGCTCGACCTGCGCCAGGCGCAGACGGTGGTCGAGACCGCGCTCGCGAGCCAGCAGGCGCAGGCGCGCGCCCGCGCGCAGGCGCTCAACGCGCTCGTGCTGCTGATCGGCGAGCCGCTGCCCGACGATCTGCCGGCCGGCCTGCCGCTCAATGCGCAGAACCTGCTCACCGACATTCCGGCCGGGCTGCCGTCCGATCTGCTCACGCGGCGCCCCGACATCATGCAGGCCGAGGAGACGCTGCGCGCGGCGAACGCGAACATCGGCGCGGCGCGCGCGGCGTTCTTCCCGAAGATCTCGCTCACCAGCGCGTTCGGCACCGCGAGCCCGACGCTCGGCGGCCTGTTCAAGGCGGGCACGGCGGCGTGGTCGTTCGCGCCGAACATCGCGCTGCCGATCTTCGAGGGCGGGCAGAACATCGCGAACCTCGATCTCGCGCACGTGCAGAAGCGCATCGAGATCGCGAACTACGAGAAGGCGATCCAGAGCGCGTTTCGCGAGGTGTCGGACGGGCTTGCCGCGCGCGGCACGTACGATCAGCAGATCGCGGCGCTCGAGCGCAACGAGCACGCGCAGCAGCGCCGCTACGATCTGTCGGACCTGCGCTACAAGAACGGCGTCGACAGCTATCTGTCGGTGCTGACCGCGCAGACGGACCTGTATTCGGCG------------------------------------------------------------------------------------------------------------------------------------------CAGCAGCAGTTGATCAGCGCGCGG---------------------------------------------------------CTCGCGCGCTGGACGAACCTCGTGGACCTGTAT---------------------------------------------------------------------------------------------------------------------------------------------------------------------------------------------------------------------------------------------CGCGCGCTGGGCGGCGGGTGGCTCGAG------------------------------------------------------------------------------------------------CGCGCGGGCGAGACGCCGCGCCCGGCGGACGCGCCCGTCGATTACGGCAAG------------GCGGCGCCC---------------------------------------GCGCCG------------GCGTCGGCCGTGCCGGCTGCGTCGGCCAGC---GCGCCGGCGGCGGGC------------------------------------------------------------------------------------------------------------------
>OMP4__GCA_000520895.1
---------------------------------------------------------------------------------------------------------------------------ATGAAGCGAAAACATGCT---------------------------------------------TTGACTGCACTC------------------------GCAGTC------------GCGCTGCTCGCCGCGGGCTGCACGCTCGCGCCGCGCTACGAGCGTCCGGCCGCGCCGGTGTCGGGCGCGTTCCCCGCCGACGGCGTCTACGCCGCGCAGCCGGGCGCC------------------------------GCG------------------------------------------------------------CCCGGC------------------------------GCG------CGCAGCGCGAACGGCCAGGCGGCCGTCGATATCGGCTGGCGCGAGTTCTTCGTCGATCCGCGCCTGCAGCGGCTGATCGAGATCGCGCTGAAGAACAACCGCGACCTGCGCGTGTCGGTGCTCAACGTCGAGGCGTCGCGCGCGCAGTATCAGATCACGCGCGCGGGGCTCTTCCCGACGTTGAGCGGCACCGGCACGGGCACGATCCAGCGCACGCCGGCCGGCGTGTCGATCACC------GGCCAG---CCGCTCATCTCGCGGACCTACAACGTCGGCGTCTCCGCGTCG---------------------------------------------------------------------------------------------------------------------------------------------------------------------TGGGAGCTCGACCTGTTCGGCCGCGTGCAGAGCCTGAAGGATCAGGCGCTCGCGCAATACTTCGCCACCGCGCAGGCGCGCAAGGCCGCGGAGATCTCGCTCGTCGCGAGCGTCGCCGATCAGTACCTGACGCTGCTGTCGACCGACGATCTGCTGCAGGTCACGCAGAACACGCTGAAGTCGGCGCGCGCGTCCTACGATCTGACGAAGCTGCAGTTCGACAACGGCACCGGCTCGGAGCTCGACCTGCGCCAGGCGCAGACGGTGGTCGAGACCGCGCTCGCGAGCCAGCAGGCGCAGGCGCGCGCCCGCGCGCAGGCGCTCAACGCGCTCGTGCTGCTGATCGGCGAGCCGCTGCCCGACGATCTGCCGGCCGGCCTGCCGCTCAATGCGCAGAACCTGCTCACCGACATTCCGGCCGGGCTGCCGTCCGATCTGCTCACGCGGCGCCCCGACATCATGCAGGCCGAGGAGACGCTGCGCGCGGCGAACGCGAACATCGGCGCGGCGCGCGCGGCGTTCTTCCCGAAGATCTCGCTCACCAGCGCGTTCGGCACCGCGAGCCCGACGCTCGGCGGCCTGTTCAAGGCGGGCACGGCGGCGTGGTCGTTCGCGCCGAACATCGCGCTGCCGATCTTCGAGGGCGGGCAGAACATCGCGAACCTCGATCTCGCGCACGTGCAGAAGCGCATCGAGATCGCGAACTACGAGAAGGCGATCCAGAGCGCGTTTCGCGAGGTGTCGGACGGGCTTGCCGCGCGCGGCACGTACGATCAGCAGATCGCGGCGCTCGAGCGCAACGAGCACGCGCAGCAGCGCCGCTACGATCTGTCGGACCTGCGCTACAAGAACGGCGTCGACAGCTATCTGTCGGTGCTGACCGCGCAGACGGACCTGTATTCGGCG------------------------------------------------------------------------------------------------------------------------------------------CAGCAGCAGTTGATCAGCGCGCGG---------------------------------------------------------CTCGCGCGCTGGACGAACCTCGTGGACCTGTAT---------------------------------------------------------------------------------------------------------------------------------------------------------------------------------------------------------------------------------------------CGCGCGCTGGGCGGCGGGTGGCTCGAG------------------------------------------------------------------------------------------------CGCGCGGGCGAGACGCCGCGCCCGGCGGACGCGCCCGTCGATTACGGCAAG------------GCGGCGCCC---------------------------------------GCGCCG------------GCGTCGGCCGTGCCGGCTGCGTCGGCCAGC---GCGCCGGCGGCGGGC------------------------------------------------------------------------------------------------------------------
>OMP4__GCA_000521645.1
---------------------------------------------------------------------------------------------------------------------------ATGAAGCGAAAACATGCT---------------------------------------------TTGACTGCACTC------------------------GCAGTC------------GCGCTGCTCGCCGCGGGCTGCACGCTCGCGCCGCGCTACGAGCGTCCGGCCGCGCCGGTGTCGGGCGCGTTCCCCGCCGACGGCGTCTACGCCGCGCAGCCGGGCGCC------------------------------GCG------------------------------------------------------------CCCGGC------------------------------GCG------CGCAGCGCGAACGGCCAGGCGGCCGTCGATATCGGCTGGCGCGAGTTCTTCGTCGATCCGCGCCTGCAGCGGCTGATCGAGATCGCGCTGAAGAACAACCGCGACCTGCGCGTGTCGGTGCTCAACGTCGAGGCGTCGCGCGCGCAGTATCAGATCACGCGCGCGGGGCTCTTCCCGACGTTGAGCGGCACCGGCACGGGCACGATCCAGCGCACGCCGGCCGGCGTGTCGATCACC------GGCCAG---CCGCTCATCTCGCGGACCTACAACGTCGGCGTCTCCGCGTCG---------------------------------------------------------------------------------------------------------------------------------------------------------------------TGGGAGCTCGACCTGTTCGGCCGCGTGCAGAGCCTGAAGGATCAGGCGCTCGCGCAATACTTCGCCACCGCGCAGGCGCGCAAGGCCGCGGAGATCTCGCTCGTCGCGAGCGTCGCCGATCAGTACCTGACGCTGCTGTCGACCGACGATCTGCTGCAGGTCACGCAGAACACGCTGAAGTCGGCGCGCGCGTCCTACGATCTGACGAAGCTGCAGTTCGACAACGGCACCGGCTCGGAGCTCGACCTGCGCCAGGCGCAGACGGTGGTCGAGACCGCGCTCGCGAGCCAGCAGGCGCAGGCGCGCGCCCGCGCGCAGGCGCTCAACGCGCTCGTGCTGCTGATCGGCGAGCCGCTGCCCGACGATCTGCCGGCCGGCCTGCCGCTCAATGCGCAGAACCTGCTCACCGACATTCCGGCCGGGCTGCCGTCCGATCTGCTCACGCGGCGCCCCGACATCATGCAGGCCGAGGAGACGCTGCGCGCGGCGAACGCGAACATCGGCGCGGCGCGCGCGGCGTTCTTCCCGAAGATCTCGCTCACCAGCGCGTTCGGCACCGCGAGCCCGACGCTCGGCGGCCTGTTCAAGGCGGGCACGGCGGCGTGGTCGTTCGCGCCGAACATCGCGCTGCCGATCTTCGAGGGCGGGCAGAACATCGCGAACCTCGATCTCGCGCACGTGCAGAAGCGCATCGAGATCGCGAACTACGAGAAGGCGATCCAGAGCGCGTTTCGCGAGGTGTCGGACGGGCTTGCCGCGCGCGGCACGTACGATCAGCAGATCGCGGCGCTCGAGCGCAACGAGCACGCGCAGCAGCGCCGCTACGATCTGTCGGACCTGCGCTACAAGAACGGCGTCGACAGCTATCTGTCGGTGCTGACCGCGCAGACGGACCTGTATTCGGCG------------------------------------------------------------------------------------------------------------------------------------------CAGCAGCAGTTGATCAGCGCGCGG---------------------------------------------------------CTCGCGCGCTGGACGAACCTCGTGGACCTGTAT---------------------------------------------------------------------------------------------------------------------------------------------------------------------------------------------------------------------------------------------CGCGCGCTGGGCGGCGGGTGGCTCGAG------------------------------------------------------------------------------------------------CGCGCGGGCGAGACGCCGCGCCCGGCGGACGCGCCCGTCGATTACGGCAAG------------GCGGCGCCC---------------------------------------GCGCCG------------GCGTCGGCCGTGCCGGCTGCGTCGGCCAGC---GCGCCGGCGGCGGGC------------------------------------------------------------------------------------------------------------------
>OMP4__GCA_000755965.1
---------------------------------------------------------------------------------------------------------------------------ATGAAGCGAAAACATGCT---------------------------------------------TTGACTGCACTC------------------------GCAGTC------------GCGCTGCTCGCCGCGGGCTGCACGCTCGCGCCGCGCTACGAGCGTCCGGCCGCGCCGGTGTCGGGCGCGTTCCCCGCCGACGGCGTCTACGCCGCGCAGCCGGGCGCC------------------------------GCG------------------------------------------------------------CCCGGC------------------------------GCG------CGCAGCGCGAACGGCCAGGCGGCCGTCGATATCGGCTGGCGCGAGTTCTTCGTCGATCCGCGCCTGCAGCGGCTGATCGAGATCGCGCTGAAGAACAACCGCGACCTGCGCGTGTCGGTGCTCAACGTCGAGGCGTCGCGCGCGCAGTATCAGATCACGCGCGCGGGGCTCTTCCCGACGTTGAGCGGCACCGGCACGGGCACGATCCAGCGCACGCCGGCCGGCGTGTCGATCACC------GGCCAG---CCGCTCATCTCGCGGACCTACAACGTCGGCGTCTCCGCGTCG---------------------------------------------------------------------------------------------------------------------------------------------------------------------TGGGAGCTCGACCTGTTCGGCCGCGTGCAGAGCCTGAAGGATCAGGCGCTCGCGCAATACTTCGCCACCGCGCAGGCGCGCAAGGCCGCGGAGATCTCGCTCGTCGCGAGCGTCGCCGATCAGTACCTGACGCTGCTGTCGACCGACGATCTGCTGCAGGTCACGCAGAACACGCTGAAGTCGGCGCGCGCGTCCTACGATCTGACGAAGCTGCAGTTCGACAACGGCACTGGCTCGGAGCTCGACTTGCGCCAGGCGCAGACGGTGGTCGAGACCGCGCTCGCGAGCCAGCAGGCGCAGGCGCGCGCCCGCGCGCAGGCGCTCAACGCGCTCGTGCTGCTGATCGGCGAGCCGCTGCCCGACGATCTGCCGGCCGGCCTGCCGCTCAATGCGCAGAACCTGCTCACCGACATTCCGGCCGGGCTGCCGTCCGATCTGCTCACGCGGCGCCCCGACATCATGCAGGCCGAGGAGACGTTGCGCGCGGCGAACGCGAACATCGGCGCGGCGCGCGCGGCGTTCTTCCCGAAGATCTCGCTCACCAGCGCGTTCGGCACCGCGAGCCCGACGCTCGGCGGCCTGTTCAAGGCGGGCACGGCGGCGTGGTCGTTCGCGCCGAACATCGCGCTGCCGATCTTCGAGGGCGGGCAGAACATCGCGAACCTCGATCTCGCGCACGTGCAGAAGCGCATCGAGATCGCGAACTACGAGAAGGCGATCCAGAGCGCGTTTCGCGAGGTGTCGGACGGGCTTGCCGCGCGCGGCACGTACGATCAGCAGATCGCGGCGCTCGAGCGCAACGAGCACGCGCAGCAGCGCCGCTACGATCTGTCGGACCTGCGCTACAAGAACGGCGTCGATAGCTATCTGTCGGTGCTGACCGCGCAGACGGACCTGTATTCGGCG------------------------------------------------------------------------------------------------------------------------------------------CAGCAGCAGTTGATCAGCGCGCGG---------------------------------------------------------CTCGCGCGCTGGACGAACCTCGTGGACCTGTAT---------------------------------------------------------------------------------------------------------------------------------------------------------------------------------------------------------------------------------------------CGCGCGCTGGGCGGCGGGTGGCTCGAG------------------------------------------------------------------------------------------------CGCGCGGGCGAGACGCCGCGCCCGGCGGACGCGCCCGTCGATTACGGCAAG------------GCGGCGCCC---------------------------------------GCGCCG------------GCGTCGGCCGTGCCGGCTGCGTCGGCCAGC---GCGCCGGCGGCGGGC------------------------------------------------------------------------------------------------------------------
>OMP4__GCA_000756065.1
---------------------------------------------------------------------------------------------------------------------------ATGAAGCGAAAACATGCT---------------------------------------------TTGACTGCACTC------------------------GCAGTC------------GCGCTGCTCGCCGCGGGCTGCACGCTCGCGCCGCGCTACGAGCGTCCGGCCGCGCCGGTGTCGGGCGCGTTCCCCGCCGACGGCGTCTACGCCGCGCAGCCGGGCGCC------------------------------GCG------------------------------------------------------------CCCGGC------------------------------GCG------CGCAGCGCGAACGGCCAGGCGGCCGTCGATATCGGCTGGCGCGAGTTCTTCGTCGATCCGCGCCTGCAGCGGCTGATCGAGATCGCGCTGAAGAACAACCGCGACCTGCGCGTGTCGGTGCTCAACGTCGAGGCGTCGCGCGCGCAGTATCAGATCACGCGCGCGGGGCTCTTCCCGACGTTGAGCGGCACCGGCACGGGCACGATCCAGCGCACGCCGGCCGGCGTGTCGATCACC------GGCCAG---CCGCTCATCTCGCGGACCTACAACGTCGGCGTCTCCGCGTCG---------------------------------------------------------------------------------------------------------------------------------------------------------------------TGGGAGCTCGACCTGTTCGGCCGCGTGCAGAGCCTGAAGGATCAGGCGCTCGCGCAATACTTCGCCACCGCGCAGGCGCGCAAGGCCGCGGAGATCTCGCTCGTCGCGAGCGTCGCCGATCAGTACCTGACGCTGCTGTCGACCGACGATCTGCTGCAGGTCACGCAGAACACGCTGAAGTCGGCGCGCGCGTCCTACGATCTGACGAAGCTGCAGTTCGACAACGGCACTGGCTCGGAGCTCGACTTGCGCCAGGCGCAGACGGTGGTCGAGACCGCGCTCGCGAGCCAGCAGGCGCAGGCGCGCGCCCGCGCGCAGGCGCTCAACGCGCTCGTGCTGCTGATCGGCGAGCCGCTGCCCGACGATCTGCCGGCCGGCCTGCCGCTCAATGCGCAGAACCTGCTCACCGACATTCCGGCCGGGCTGCCGTCCGATCTGCTCACGCGGCGCCCCGACATCATGCAGGCCGAGGAGACGTTGCGCGCGGCGAACGCGAACATCGGCGCGGCGCGCGCGGCGTTCTTCCCGAAGATCTCGCTCACCAGCGCGTTCGGCACCGCGAGCCCGACGCTCGGCGGCCTGTTCAAGGCGGGCACGGCGGCGTGGTCGTTCGCGCCGAACATCGCGCTGCCGATCTTCGAGGGCGGGCAGAACATCGCGAACCTCGATCTCGCGCACGTGCAGAAGCGCATCGAGATCGCGAACTACGAGAAGGCGATCCAGAGCGCGTTTCGCGAGGTGTCGGACGGGCTTGCCGCGCGCGGCACGTACGATCAGCAGATCGCGGCGCTCGAGCGCAACGAGCACGCGCAGCAGCGCCGCTACGATCTGTCGGACCTGCGCTACAAGAACGGCGTCGATAGCTATCTGTCGGTGCTGACCGCGCAGACGGACCTGTATTCGGCG------------------------------------------------------------------------------------------------------------------------------------------CAGCAGCAGTTGATCAGCGCGCGG---------------------------------------------------------CTCGCGCGCTGGACGAACCTCGTGGACCTGTAT---------------------------------------------------------------------------------------------------------------------------------------------------------------------------------------------------------------------------------------------CGCGCGCTGGGCGGCGGGTGGCTCGAG------------------------------------------------------------------------------------------------CGCGCGGGCGAGACGCCGCGCCCGGCGGACGCGCCCGTCGATTACGGCAAG------------GCGGCGCCC---------------------------------------GCGCCG------------GCGTCGGCCGTGCCGGCTGCGTCGGCCAGC---GCGCCGGCGGCGGGC------------------------------------------------------------------------------------------------------------------
>OMP4__GCA_000757105.1
---------------------------------------------------------------------------------------------------------------------------ATGAAGCGAAAACATGCT---------------------------------------------TTGACTGCACTC------------------------GCAGTC------------GCGCTGCTCGCCGCGGGCTGCACGCTCGCGCCGCGCTACGAGCGTCCGGCCGCGCCGGTGTCGGGCGCGTTCCCCGCCGACGGCGTCTATGCCGCGCAGCCGGGCGCC------------------------------GCG------------------------------------------------------------CCCGGC------------------------------GCG------CGCAGCGCGAACGGCCAGGCGGCCGTCGATATCGGCTGGCGCGAGTTCTTCGTCGATCCGCGCCTGCAGCGGCTGATCGAGATCGCGCTGAAGAACAACCGCGACCTGCGCGTGTCGGTGCTCAACGTCGAGGCGTCGCGCGCGCAGTATCAGATCACGCGCGCGGGGCTCTTCCCGACGTTGAGCGGCACCGGCACGGGCACGATCCAGCGCACGCCGGCCGGCGTGTCGATCACC------GGCCAG---CCGCTCATCTCGCGGACCTACAACGTCGGCGTCTCCGCGTCG---------------------------------------------------------------------------------------------------------------------------------------------------------------------TGGGAGCTCGACCTGTTCGGCCGCGTGCAGAGCCTGAAGGATCAGGCGCTCGCGCAATACTTCGCGACCGCGCAGGCGCGCAAGGCCGCGGAGATCTCGCTCGTCGCGAGCGTCGCCGATCAGTACCTGACGCTGCTGTCGACCGACGATCTGCTGCAGGTCACGCAGAACACGCTGAAGTCGGCGCGCGCGTCCTACGATCTGACGAAGCTGCAGTTCGACAACGGCACCGGCTCGGAGCTCGACTTGCGCCAGGCGCAGACGGTGGTCGAGACCGCGCTCGCGAGCCAGCAGGCGCAGGCGCGCGCCCGCGCGCAGGCGCTCAACGCGCTCGTGCTGCTGATCGGCGAGCCGCTGCCCGACGATCTGCCGGCCGGCCTGCCGCTCAATGCGCAGAACCTGCTCACCGACATTCCGGCCGGGCTGCCGTCCGATCTGCTCACGCGGCGCCCCGATATCATGCAGGCCGAGGAGACGCTGCGCGCGGCGAACGCGAACATCGGCGCGGCGCGCGCGGCGTTCTTCCCGAAGATCTCGCTCACCAGCGCGTTCGGCACCGCGAGCCCGACGCTCGGCGGCCTGTTCAAGGCGGGCACGGCGGCGTGGTCGTTCGCGCCGAACATCGCGCTGCCGATCTTCGAGGGCGGGCAGAACATCGCGAACCTCGATCTCGCGCACGTGCAGAAGCGCATCGAGATCGCGAACTACGAGAAGGCGATCCAGAGCGCGTTTCGCGAGGTGTCGGACGGGCTTGCCGCGCGCGGCACGTACGATCAGCAGATCGCGGCGCTCGAGCGCAACGAGCACGCGCAGCAGCGCCGCTACGATCTGTCGGACCTGCGCTACAAGAACGGCGTCGATAGCTATCTGTCGGTGCTGACCGCGCAGACGGACCTGTATTCGGCG------------------------------------------------------------------------------------------------------------------------------------------CAGCAGCAGTTGATCAGCGCGCGG---------------------------------------------------------CTCGCGCGCTGGACGAACCTCGTGGACCTGTAT---------------------------------------------------------------------------------------------------------------------------------------------------------------------------------------------------------------------------------------------CGCGCGCTGGGCGGCGGGTGGCTCGAG------------------------------------------------------------------------------------------------CGCGCGGGCGAGACGCCGCGCCCGGCGGACGCGCCCGTCGATTACGGCAAG------------GCGGCGCCC---------------------------------------GCGCCG------------GCGTCGGCCGTGCCGGCTGCGTCGGCCAGC---GCGCCGGCGGCGGGC------------------------------------------------------------------------------------------------------------------
>OMP4__GCA_000774185.1
---------------------------------------------------------------------------------------------------------------------------ATGAAGCGAAAACATGCT---------------------------------------------TTGACTGCACTC------------------------GCAGTC------------GCGCTGCTCGCCGCGGGCTGCACGCTCGCGCCGCGCTACGAGCGTCCGGCCGCGCCGGTGTCGGGCGCGTTCCCCGCCGACGGCGTCTACGCCGCGCAGCCGGGCGCC------------------------------GCG------------------------------------------------------------CCCGGC------------------------------GCG------CGCAGCGCGAACGGCCAGGCGGCCGTCGATATCGGCTGGCGCGAGTTCTTCGTCGATCCGCGCCTGCAGCGGCTGATCGAGATCGCGCTGAAGAACAACCGCGACCTGCGCGTGTCGGTGCTCAACGTCGAGGCGTCGCGCGCGCAGTATCAGATCACGCGCGCGGGGCTCTTCCCGACGTTGAGCGGCACCGGCACGGGCACGATCCAGCGCACGCCGGCCGGCGTGTCGATCACC------GGCCAG---CCGCTCATCTCGCGGACCTACAACGTCGGCGTCTCCGCGTCG---------------------------------------------------------------------------------------------------------------------------------------------------------------------TGGGAGCTCGACCTGTTCGGCCGCGTGCAGAGCCTGAAGGATCAGGCGCTCGCGCAATACTTCGCCACCGCGCAGGCGCGCAAGGCCGCGGAGATCTCGCTCGTCGCGAGCGTCGCCGATCAGTACCTGACGCTGCTGTCGACCGACGATCTGCTGCAGGTCACGCAGAACACGCTGAAGTCGGCGCGCGCGTCCTACGATCTGACGAAGCTGCAGTTCGACAACGGCACCGGCTCGGAGCTCGACCTGCGCCAGGCGCAGACGGTGGTCGAGACCGCGCTCGCGAGCCAGCAGGCGCAGGCGCGCGCCCGCGCGCAGGCGCTCAACGCGCTCGTGCTGCTGATCGGCGAGCCGCTGCCCGACGATCTGCCGGCCGGCCTGCCGCTCAATGCGCAGAACCTGCTCACCGACATTCCGGCCGGGCTGCCGTCCGATCTGCTCACGCGGCGCCCCGACATCATGCAGGCCGAGGAGACGCTGCGCGCGGCGAACGCGAACATCGGCGCGGCGCGCGCGGCGTTCTTCCCGAAGATCTCGCTCACCAGCGCGTTCGGCACCGCGAGCCCGACGCTCGGCGGCCTGTTCAAGGCGGGCACGGCGGCGTGGTCGTTCGCGCCGAACATCGCGCTGCCGATCTTCGAGGGCGGGCAGAACATCGCGAACCTCGATCTCGCGCACGTGCAGAAGCGCATCGAGATCGCGAACTACGAGAAGGCGATCCAGAGCGCGTTTCGCGAGGTGTCGGACGGGCTTGCCGCGCGCGGCACGTACGATCAGCAGATCGCGGCGCTCGAGCGCAACGAGCACGCGCAGCAGCGCCGCTACGATCTGTCGGACCTGCGCTACAAGAACGGCGTCGATAGCTATCTGTCGGTGCTGACCGCGCAGACGGACCTGTATTCGGCG------------------------------------------------------------------------------------------------------------------------------------------CAGCAGCAGTTGATCAGCGCGCGG---------------------------------------------------------CTCGCGCGCTGGACGAACCTCGTGGACCTGTAT---------------------------------------------------------------------------------------------------------------------------------------------------------------------------------------------------------------------------------------------CGCGCGCTGGGCGGCGGGTGGCTCGAG------------------------------------------------------------------------------------------------CGCGCGGGCGAGACGCCGCGCCCGGCGGACGCGCCCGTCGATTACGGCAAG------------GCGGCGCCC---------------------------------------GCGCCG------------GCGTCGGCCGTGCCGGCTGCGTCGGCCAGC---GCGCCGGCGGCGGGC------------------------------------------------------------------------------------------------------------------
>OMP4__GCA_000774275.1
---------------------------------------------------------------------------------------------------------------------------ATGAAGCGAAAACATGCT---------------------------------------------TTGACTGCACTC------------------------GCAGTC------------GCGCTGCTCGCCGCGGGCTGCACGCTCGCGCCGCGCTACGAGCGTCCGGCCGCGCCGGTGTCGGGCGCGTTCCCCGCCGACGGCGTCTACGCCGCGCAGCCGGGCGCC------------------------------GCG------------------------------------------------------------CCCGGC------------------------------GCG------CGCAGCGCGAACGGCCAGGCGGCCGTCGATATCGGCTGGCGCGAGTTCTTCGTCGATCCGCGCCTGCAGCGGCTGATCGAGATCGCGCTGAAGAACAACCGCGACCTGCGCGTGTCGGTGCTCAACGTCGAGGCGTCGCGCGCGCAGTATCAGATCACGCGCGCGGGGCTCTTCCCGACGTTGAGCGGCACCGGCACGGGCACGATCCAGCGCACGCCGGCCGGCGTGTCGATCACC------GGCCAG---CCGCTCATCTCGCGGACCTACAACGTCGGCGTCTCCGCGTCG---------------------------------------------------------------------------------------------------------------------------------------------------------------------TGGGAGCTCGACCTGTTCGGCCGCGTGCAGAGCCTGAAGGATCAGGCGCTCGCGCAATACTTCGCCACCGCGCAGGCGCGCAAGGCCGCGGAGATCTCGCTCGTCGCGAGCGTCGCCGATCAGTACCTGACGCTGCTGTCGACCGACGATCTGCTGCAGGTCACGCAGAACACGCTGAAGTCGGCGCGCGCGTCCTACGATCTGACGAAGCTGCAGTTCGACAACGGCACCGGCTCGGAGCTCGACTTGCGCCAGGCGCAGACGGTGGTCGAGACCGCGCTCGCGAGCCAGCAGGCGCAGGCGCGCGCCCGCGCGCAGGCGCTCAACGCGCTCGTGCTGCTGATCGGCGAGCCGCTGCCCGACGATCTGCCGGCCGGCCTGCCGCTCAATGCGCAGAACCTGCTCACCGACATTCCGGCCGGGCTGCCGTCCGATCTGCTCACGCGGCGCCCCGACATCATGCAGGCCGAGGAGACGCTGCGCGCGGCGAACGCGAACATCGGCGCGGCGCGCGCGGCGTTCTTCCCGAAGATCTCGCTCACCAGCGCGTTCGGCACCGCGAGCCCGACGCTCGGCGGCCTGTTCAAGGCGGGCACGGCGGCGTGGTCGTTCGCGCCGAACATCGCGCTGCCGATCTTCGAGGGCGGGCAGAACATCGCGAACCTCGATCTCGCGCACGTGCAGAAGCGCATCGAGATCGCGAACTACGAGAAGGCGATCCAGAGCGCGTTTCGCGAGGTGTCGGACGGGCTTGCCGCGCGCGGCACGTACGATCAGCAGATCGCGGCGCTCGAGCGCAACGAGCACGCGCAGCAGCGCCGCTACGATCTGTCGGACCTGCGCTACAAGAACGGCGTCGATAGCTATCTGTCGGTGCTGACCGCGCAGACGGACCTGTATTCGGCG------------------------------------------------------------------------------------------------------------------------------------------CAGCAGCAGTTGATCAGCGCGCGG---------------------------------------------------------CTCGCGCGCTGGACGAACCTCGTGGACCTGTAT---------------------------------------------------------------------------------------------------------------------------------------------------------------------------------------------------------------------------------------------CGCGCGCTGGGCGGCGGGTGGCTCGAG------------------------------------------------------------------------------------------------CGCGCGGGCGAGACGCCGCGCCCGGCGGACGCGCCCGTCGATTACGGCAAG------------GCGGCGCCC---------------------------------------GCGCCG------------GCGTCGGCCGTGCCGGCTGCGTCGGCCAGC---GCGCCGGCGGCGGGC------------------------------------------------------------------------------------------------------------------
>OMP4__GCA_000774405.1
---------------------------------------------------------------------------------------------------------------------------ATGAAGCGAAAACATGCT---------------------------------------------TTGACTGCACTC------------------------GCAGTC------------GCGCTGCTCGCCGCGGGCTGCACGCTCGCGCCGCGCTACGAGCGTCCGGCCGCGCCGGTGTCGGGCGCGTTCCCCGCCGACGGCGTCTATGCCGCGCAGCCGGGCGCC------------------------------GCG------------------------------------------------------------CCCGGC------------------------------GCG------CGCAGCGCGAACGGCCAGGCGGCCGTCGATATCGGCTGGCGCGAGTTCTTCGTCGATCCGCGCCTGCAGCGGCTGATCGAGATCGCGCTGAAGAACAACCGCGACCTGCGCGTGTCGGTGCTCAACGTCGAGGCCTCGCGCGCGCAGTATCAGATCACGCGCGCGGGGCTCTTCCCGACGTTGAGCGGCACCGGCACGGGCACGATCCAGCGCACGCCGGCCGGCGTGTCGATCACC------GGCCAG---CCGCTCATCTCGCGGACCTACAACGTCGGCGTCTCCGCGTCG---------------------------------------------------------------------------------------------------------------------------------------------------------------------TGGGAGCTCGACCTGTTCGGCCGCGTGCAGAGCCTGAAGGATCAGGCGCTCGCGCAATACTTCGCCACCGCGCAGGCGCGCAAGGCCGCGGAGATCTCGCTCGTCGCGAGCGTCGCCGATCAGTACCTGACGCTGCTGTCGACCGACGATCTGCTGCAGGTCACGCAGAACACGCTGAAGTCGGCGCGCGCGTCCTACGATCTGACGAAGCTGCAGTTCGACAACGGCACCGGCTCGGAGCTCGACTTGCGCCAGGCGCAGACGGTGGTCGAGACCGCGCTCGCGAGCCAGCAGGCGCAGGCGCGCGCCCGCGCGCAGGCGCTCAACGCGCTCGTGCTGCTGATCGGCGAGCCGCTGCCCGACGATCTGCCGGCCGGCCTGCCGCTCAATGCGCAGAACCTGCTCACCGACATTCCGGCCGGGCTGCCGTCCGATCTGCTCACGCGGCGCCCCGACATCATGCAGGCCGAGGAGACGCTGCGCGCGGCGAACGCGAACATCGGCGCGGCGCGCGCGGCGTTCTTCCCGAAGATCTCGCTCACCAGCGCGTTCGGCACCGCGAGCCCGACGCTCGGCGGCCTGTTCAAGGCGGGCACGGCGGCGTGGTCGTTCGCGCCGAACATCGCGCTGCCGATCTTCGAGGGCGGGCAGAACATCGCGAACCTCGATCTCGCGCACGTGCAGAAGCGCATCGAGATCGCGAACTACGAGAAGGCGATCCAGAGCGCGTTTCGCGAGGTGTCGGACGGGCTTGCCGCGCGCGGCACGTACGATCAGCAGATCGCGGCGCTCGAGCGCAACGAGCACGCGCAGCAGCGCCGCTACGATCTGTCGGACCTGCGCTACAAGAACGGCGTCGACAGCTATCTGTCGGTGCTGACCGCGCAGACGGACCTGTATTCGGCG------------------------------------------------------------------------------------------------------------------------------------------CAGCAGCAGTTGATCAGCGCGCGG---------------------------------------------------------CTCGCGCGCTGGACGAACCTCGTGGACCTGTAT---------------------------------------------------------------------------------------------------------------------------------------------------------------------------------------------------------------------------------------------CGCGCGCTGGGCGGCGGGTGGCTCGAG------------------------------------------------------------------------------------------------CGCGCGGGCGAGACGCCGCGCCCGGCGGACGCGCCCGTCGATTACGGCAAG------------GCGGCGCCC---------------------------------------GCGCCG------------GCGTCGGCCGTGCCGGCTGCGTCGGCCAGC---GCGCCGGCGGCGGGC------------------------------------------------------------------------------------------------------------------
>OMP4__GCA_000774415.1
---------------------------------------------------------------------------------------------------------------------------ATGAAGCGAAAACATGCT---------------------------------------------TTGACTGCACTC------------------------GCAGTC------------GCGCTGCTCGCCGCGGGCTGCACGCTCGCGCCGCGCTACGAGCGTCCGGCCGCGCCGGTGTCGGGCGCGTTCCCCGCCGACGGCGTCTACGCCGCGCAGCCGGGCGCC------------------------------GCG------------------------------------------------------------CCCGGC------------------------------GCG------CGCAGCGCGAACGGCCAGGCGGCCGTCGATATCGGCTGGCGCGAGTTCTTCGTCGATCCGCGCCTGCAGCGGCTGATCGAGATCGCGCTGAAGAACAACCGCGACCTGCGCGTGTCGGTGCTCAACGTCGAGGCGTCGCGCGCGCAGTATCAGATCACGCGCGCGGGGCTCTTCCCGACGTTGAGCGGCACCGGCACGGGCACGATCCAGCGCACGCCGGCCGGCGTGTCGATCACC------GGCCAG---CCGCTCATCTCGCGGACCTACAACGTCGGCGTCTCCGCGTCG---------------------------------------------------------------------------------------------------------------------------------------------------------------------TGGGAGCTCGACCTGTTCGGCCGCGTGCAGAGCCTGAAGGATCAGGCGCTCGCGCAATACTTCGCCACCGCGCAGGCGCGCAAGGCCGCGGAGATCTCGCTCGTCGCGAGCGTCGCCGATCAGTACCTGACGCTGCTGTCGACCGACGATCTGCTGCAGGTCACGCAGAACACGCTGAAGTCGGCGCGCGCGTCCTACGATCTGACGAAGCTGCAGTTCGACAACGGCACCGGCTCGGAGCTCGACCTGCGCCAGGCGCAGACGGTGGTCGAGACCGCGCTCGCGAGCCAGCAGGCGCAGGCGCGCGCCCGCGCGCAGGCGCTCAACGCGCTCGTGCTGCTGATCGGCGAGCCGCTGCCCGACGATCTGCCGGCCGGCCTGCCGCTCAATGCGCAGAACCTGCTCACCGACATTCCGGCCGGGCTGCCGTCCGATCTGCTCACGCGGCGCCCCGACATCATGCAGGCCGAGGAGACGCTGCGCGCGGCGAACGCGAACATCGGCGCGGCGCGCGCGGCGTTCTTCCCGAAGATCTCGCTCACCAGCGCGTTCGGCACCGCGAGCCCGACGCTCGGCGGCCTGTTCAAGGCGGGCACGGCGGCGTGGTCGTTCGCGCCGAACATCGCGCTGCCGATCTTCGAGGGCGGGCAGAACATCGCGAACCTCGATCTCGCGCACGTGCAGAAGCGCATCGAGATCGCGAACTACGAGAAGGCGATCCAGAGCGCGTTTCGCGAGGTGTCGGACGGGCTTGCCGCGCGCGGCACGTACGATCAGCAGATCGCGGCGCTCGAGCGCAACGAGCACGCGCAGCAGCGCCGCTACGATCTGTCGGACCTGCGCTACAAGAACGGCGTCGATAGCTATCTGTCGGTGCTGACCGCGCAGACGGACCTGTATTCGGCG------------------------------------------------------------------------------------------------------------------------------------------CAGCAGCAGTTGATCAGCGCGCGG---------------------------------------------------------CTCGCGCGCTGGACGAACCTCGTGGACCTGTAT---------------------------------------------------------------------------------------------------------------------------------------------------------------------------------------------------------------------------------------------CGCGCGCTGGGCGGCGGGTGGCTCGAG------------------------------------------------------------------------------------------------CGCGCGGGCGAGACGCCGCGCCCGGCGGACGCGCCCGTCGATTACGGCAAG------------GCGGCGCCC---------------------------------------GCGCCG------------GCGTCGGCCGTGCCGGCTGCGTCGGCCAGC---GCGCCGGCGGCGGGC------------------------------------------------------------------------------------------------------------------
>OMP4__GCA_000774565.1
---------------------------------------------------------------------------------------------------------------------------ATGAAGCGAAAACATGCT---------------------------------------------TTGACTGCACTC------------------------GCAGTC------------GCGCTGCTCGCCGCGGGCTGCACGCTCGCGCCGCGCTACGAGCGTCCGGCCGCGCCGGTGTCGGGCGCGTTCCCCGCCGACGGCGTCTACGCCGCGCAGCCGGGCGCC------------------------------GCG------------------------------------------------------------CCCGGC------------------------------GCG------CGCAGCGCGAACGGCCAGGCGGCCGTCGATATCGGCTGGCGCGAGTTCTTCGTCGATCCGCGCCTGCAGCGGCTGATCGAGATCGCGCTGAAGAACAACCGCGACCTGCGCGTGTCGGTGCTCAACGTCGAGGCGTCGCGCGCGCAGTATCAGATCACGCGCGCGGGGCTCTTCCCGACGTTGAGCGGCACCGGCACGGGCACGATCCAGCGCACGCCGGCCGGCGTGTCGATCACC------GGCCAG---CCGCTCATCTCGCGGACCTACAACGTCGGCGTCTCCGCGTCG---------------------------------------------------------------------------------------------------------------------------------------------------------------------TGGGAGCTCGACCTGTTCGGCCGCGTGCAGAGCCTGAAGGATCAGGCGCTCGCGCAATACTTCGCCACCGCGCAGGCGCGCAAGGCCGCGGAGATCTCGCTCGTCGCGAGCGTCGCCGATCAGTACCTGACGCTGCTGTCGACCGACGATCTGCTGCAGGTCACGCAGAACACGCTGAAGTCGGCGCGCGCGTCCTACGATCTGACGAAGCTGCAGTTCGACAACGGCACCGGCTCGGAGCTCGACTTGCGCCAGGCGCAGACGGTGGTCGAGACCGCGCTCGCGAGCCAGCAGGCGCAGGCGCGCGCCCGCGCGCAGGCGCTCAACGCGCTCGTGCTGCTGATCGGCGAGCCGCTGCCCGACGATCTGCCGGCCGGCCTGCCGCTCAATGCGCAGAACCTGCTCACCGACATTCCGGCCGGGCTGCCGTCCGATCTGCTCACGCGGCGCCCCGACATCATGCAGGCCGAGGAGACGTTGCGCGCGGCGAACGCGAACATCGGCGCGGCGCGCGCGGCGTTCTTCCCGAAGATCTCGCTCACCAGCGCGTTCGGCACCGCGAGCCCGACGCTCGGCGGCCTGTTCAAGGCGGGCACGGCGGCGTGGTCGTTCGCGCCGAACATCGCGCTGCCGATCTTCGAGGGCGGGCAGAACATCGCGAACCTCGATCTCGCGCACGTGCAGAAGCGCATCGAGATCGCGAACTACGAGAAGGCGATCCAGAGCGCGTTTCGCGAGGTGTCGGACGGGCTTGCCGCGCGCGGCACGTACGATCAGCAGATCGCGGCGCTCGAGCGCAACGAGCACGCGCAGCAGCGCCGCTACGATCTGTCGGACCTGCGCTACAAGAACGGCGTCGATAGCTATCTGTCGGTGCTGACCGCGCAGACGGACCTGTATTCGGCG------------------------------------------------------------------------------------------------------------------------------------------CAGCAGCAGTTGATCAGCGCGCGG---------------------------------------------------------CTCGCGCGCTGGACGAACCTCGTGGACCTGTAT---------------------------------------------------------------------------------------------------------------------------------------------------------------------------------------------------------------------------------------------CGCGCGCTGGGCGGCGGGTGGCTCGAG------------------------------------------------------------------------------------------------CGCGCGGGCGAGACGCCGCGCCCGGCGGACGCGCCCGTCGATTACGGCAAG------------GCGGCGCCC---------------------------------------GCGCCG------------GCGTCGGCCGTGCCGGCTGCGTCGGCCAGC---GCGCCGGCGGCGGGC------------------------------------------------------------------------------------------------------------------
>OMP4__GCA_000774685.1
---------------------------------------------------------------------------------------------------------------------------ATGAAGCGAAAACATGCT---------------------------------------------TTGACTGCACTC------------------------GCAGTC------------GCGCTGCTCGCCGCGGGCTGCACGCTCGCGCCGCGCTACGAGCGTCCGGCCGCGCCGGTGTCGGGCGCGTTCCCCGCCGACGGCGTCTATGCCGCGCAGCCGGGCGCC------------------------------GCG------------------------------------------------------------CCCGGC------------------------------GCG------CGCAGCGCGAACGGCCAGGCGGCCGTCGATATCGGCTGGCGCGAGTTCTTCGTCGATCCGCGCCTGCAGCGGCTGATCGAGATCGCGCTGAAGAACAACCGCGACCTGCGCGTGTCGGTGCTCAACGTCGAGGCGTCGCGCGCGCAGTATCAGATCACGCGCGCGGGGCTCTTCCCGACGTTGAGCGGCACCGGCACGGGCACGATCCAGCGCACGCCGGCCGGCGTGTCGATCACC------GGCCAG---CCGCTCATCTCGCGGACCTACAACGTCGGCGTCTCCGCGTCG---------------------------------------------------------------------------------------------------------------------------------------------------------------------TGGGAGCTCGACCTGTTCGGCCGCGTGCAGAGCCTGAAGGATCAGGCGCTCGCGCAATACTTCGCCACCGCGCAGGCGCGCAAGGCCGCGGAGATCTCGCTCGTCGCGAGCGTCGCCGATCAGTACCTGACGCTGCTGTCGACCGACGATCTGCTGCAGGTCACGCAGAACACGCTGAAGTCGGCGCGCGCGTCCTACGATCTGACGAAGCTGCAGTTCGACAACGGCACCGGCTCGGAGCTCGACCTGCGCCAGGCGCAGACGGTGGTCGAGACCGCGCTCGCGAGCCAGCAGGCGCAGGCGCGCGCCCGCGCGCAGGCGCTCAACGCGCTCGTGCTGCTGATCGGCGAGCCGCTGCCCGACGATCTGCCGGCCGGCCTGCCGCTCAATGCGCAGAACCTGCTCACCGACATTCCGGCCGGGCTGCCGTCCGATCTGCTCACGCGGCGCCCCGACATCATGCAGGCCGAGGAGACGCTGCGCGCGGCGAACGCGAACATCGGCGCGGCGCGCGCGGCGTTCTTCCCGAAGATCTCGCTCACCAGCGCGTTCGGCACCGCGAGCCCGACGCTCGGCGGCCTGTTCAAGGCGGGCACGGCGGCGTGGTCGTTCGCGCCGAACATCGCGCTGCCGATCTTCGAGGGCGGGCAGAACATCGCGAACCTCGATCTCGCGCACGTGCAGAAGCGCATCGAGATCGCGAACTACGAGAAGGCGATCCAGAGCGCGTTTCGCGAGGTGTCGGACGGGCTTGCCGCGCGCGGCACGTACGATCAGCAGATCGCGGCGCTCGAGCGCAACGAGCACGCGCAGCAGCGCCGCTACGATCTGTCGGACCTGCGCTACAAGAACGGCGTCGACAGCTATCTGTCGGTGCTGACCGCGCAGACGGACCTGTATTCGGCG------------------------------------------------------------------------------------------------------------------------------------------CAGCAGCAGTTGATCAGCGCGCGG---------------------------------------------------------CTCGCGCGCTGGACGAACCTCGTGGACCTGTAT---------------------------------------------------------------------------------------------------------------------------------------------------------------------------------------------------------------------------------------------CGCGCGCTGGGCGGCGGGTGGCTCGAG------------------------------------------------------------------------------------------------CGCGCGGGCGAGACGCCGCGCCCGGCGGACGCGCCCGTCGATTACGGCAAG------------GCGGCGCCC---------------------------------------GCGCCG------------GCGTCGGCCGTGCCGGCTGCGTCGGCCAGC---GCGCCGGCGGCGGGC------------------------------------------------------------------------------------------------------------------
>OMP4__GCA_000152365.1
---------------------------------------------------------------------------------------------------------------------------ATGAAGCGAAAACATGCT---------------------------------------------TTGACTGCACTC------------------------GCAGTC------------GCGCTGCTCGCCGCGGGCTGCACGCTCGCGCCGCGCTACGAGCGTCCGGCCGCGCCGGTGTCGGGCGCGTTCCCCGCCGACGGCGTCTATGCCGCGCAGCCGGGCGCC------------------------------GCG------------------------------------------------------------CCCGGC------------------------------GCG------CGCAGCGCGAACGGCCAGGCGGCCGTCGATATCGGCTGGCGCGAGTTCTTCGTCGATCCGCGCCTGCAGCGGCTGATCGAGATCGCGCTGAAGAACAACCGCGACCTGCGCGTGTCGGTGCTCAACGTCGAGGCGTCGCGCGCGCAGTATCAGATCACGCGCGCGGGGCTCTTCCCGACGTTGAGCGGCACCGGCACGGGCACGATCCAGCGCACGCCGGCCGGCGTGTCGATCACC------GGCCAG---CCGCTCATCTCGCGGACCTACAACGTCGGCGTCTCCGCGTCG---------------------------------------------------------------------------------------------------------------------------------------------------------------------TGGGAGCTCGACCTGTTCGGCCGCGTGCAGAGCCTGAAGGATCAGGCGCTCGCGCAATACTTCGCCACCGCGCAGGCGCGCAAGGCCGCGGAGATCTCGCTCGTCGCGAGCGTCGCCGATCAGTACCTGACGCTGCTGTCGACCGACGATCTGCTGCAGGTCACGCAGAACACGCTGAAGTCGGCGCGCGCGTCCTACGATCTGACGAAGCTGCAGTTCGACAACGGCACCGGCTCGGAGCTCGACCTGCGCCAGGCGCAGACGGTGGTCGAGACCGCGCTCGCGAGCCAGCAGGCGCAGGCGCGCGCCCGCGCGCAGGCGCTCAACGCGCTCGTGCTGCTGATCGGCGAGCCGCTGCCCGACGATCTGCCGGCCGGCCTGCCGCTCAATGCGCAGAACCTGCTCACCGACATTCCGGCCGGGCTGCCGTCCGATCTGCTCACGCGGCGCCCCGACATCATGCAGGCCGAGGAGACGCTGCGCGCGGCGAACGCGAACATCGGCGCGGCGCGCGCGGCGTTCTTCCCGAAGATCTCGCTCACCAGCGCGTTCGGCACCGCGAGCCCGACGCTCGGCGGCCTGTTCAAGGCGGGCACGGCGGCGTGGTCGTTCGCGCCGAACATCGCGCTGCCGATCTTCGAGGGCGGGCAGAACATCGCGAACCTCGATCTCGCGCACGTGCAGAAGCGCATCGAGATCGCGAACTACGAGAAGGCGATCCAGAGCGCGTTTCGCGAGGTGTCGGACGGGCTTGCCGCGCGCGGCACGTACGATCAGCAGATCGCGGCGCTCGAGCGCAACGAGCACGCGCAGCAGCGCCGCTACGATCTGTCGGACCTGCGCTACAGGAACGGCGTCGACAGCTATCTGTCGGTGCTGACCGCGCAGACGGACCTGTATTCGGCG------------------------------------------------------------------------------------------------------------------------------------------CAGCACCAGTTGATCAGCGCGCGG---------------------------------------------------------CTCGCGCGCTGGACGAACCTCGTGGACCTGTAT---------------------------------------------------------------------------------------------------------------------------------------------------------------------------------------------------------------------------------------------CGCGCGCTGGGCGGCGGGTGGCTCGAG------------------------------------------------------------------------------------------------CGCGCGGGCGAGACGCCGCGCCCGGCGGACGCGCCCGTCGATTACGGCAAG------------GCGGCGCCC---------------------------------------GCGCCG------------GCGTCGGCCGTGCCGGCTGCGTCGGCCAGC---GCGCCGGCGGCGGGC------------------------------------------------------------------------------------------------------------------
>OMP4__GCA_001197955.1
---------------------------------------------------------------------------------------------------------------------------ATGAAGCGAAAACATGCT---------------------------------------------TTGACTGCACTC------------------------GCAGTC------------GCGCTGCTCGCCGCGGGCTGCACGCTCGCGCCGCGCTACGAGCGTCCGGCCGCGCCGGTGTCGGGCGCGTTCCCCGCCGACGGCGTCTATGCCGCGCAGCCGGGCGCC------------------------------GCG------------------------------------------------------------CCCGGC------------------------------GCG------CGCAGCGCGAACGGCCAGGCGGCCGTCGATATCGGCTGGCGCGAGTTCTTCGTCGATCCGCGCCTGCAGCGGCTGATCGAGATCGCGCTGAAGAACAACCGCGACCTGCGCGTGTCGGTGCTCAACGTCGAGGCGTCGCGCGCGCAGTATCAGATCACGCGCGCGGGGCTCTTCCCGACGTTGAGCGGCACCGGCACGGGCACGATCCAGCGCACGCCGGCCGGCGTGTCGATCACC------GGCCAG---CCGCTCATCTCGCGGACCTACAACGTCGGCGTCTCCGCGTCG---------------------------------------------------------------------------------------------------------------------------------------------------------------------TGGGAGCTCGACCTGTTCGGCCGCGTGCAGAGCCTGAAGGATCAGGCGCTCGCGCAATACTTCGCCACCGCGCAGGCGCGCAAGGCCGCGGAGATCTCGCTCGTCGCGAGCGTCGCCGATCAGTACCTGACGCTGCTGTCGACCGACGATCTGCTGCAGGTCACGCAGAACACGCTGAAGTCGGCGCGCGCGTCCTACGATCTGACGAAGCTGCAGTTCGACAACGGCACCGGCTCGGAGCTCGACCTGCGCCAGGCGCAGACGGTGGTCGAGACCGCGCTCGCGAGCCAGCAGGCGCAGGCGCGCGCCCGCGCGCAGGCGCTCAACGCGCTCGTGCTGCTGATCGGCGAGCCGCTGCCCGACGATCTGCCGGCCGGCCTGCCGCTCAATGCGCAGAACCTGCTCACCGACATTCCGGCCGGGCTGCCGTCCGATCTGCTCACGCGGCGCCCCGACATCATGCAGGCCGAGGAGACGCTGCGCGCGGCGAACGCGAACATCGGCGCGGCGCGCGCGGCGTTCTTCCCGAAGATCTCGCTCACCAGCGCGTTCGGCACCGCGAGCCCGACGCTCGGCGGCCTGTTCAAGGCGGGCACGGCGGCGTGGTCGTTCGCGCCGAACATCGCGCTGCCGATCTTCGAGGGCGGGCAGAACATCGCGAACCTCGATCTCGCGCACGTGCAGAAGCGCATCGAGATCGCGAACTACGAGAAGGCGATCCAGAGCGCGTTTCGCGAGGTGTCGGACGGGCTTGCCGCGCGCGGCACGTACGATCAGCAGATCGCGGCGCTCGAGCGCAACGAGCACGCGCAGCAGCGCCGCTACGATCTGTCGGACCTGCGCTACAGGAACGGCGTCGACAGCTATCTGTCGGTGCTGACCGCGCAGACGGACCTGTATTCGGCG------------------------------------------------------------------------------------------------------------------------------------------CAGCACCAGTTGATCAGCGCGCGG---------------------------------------------------------CTCGCGCGCTGGACGAACCTCGTGGACCTGTAT---------------------------------------------------------------------------------------------------------------------------------------------------------------------------------------------------------------------------------------------CGCGCGCTGGGCGGCGGGTGGCTCGAG------------------------------------------------------------------------------------------------CGCGCGGGCGAGACGCCGCGCCCGGCGGACGCGCCCGTCGATTACGGCAAG------------GCGGCGCCC---------------------------------------GCGCCG------------GCGTCGGCCGTGCCGGCTGCGTCGGCCAGC---GCGCCGGCGGCGGGC------------------------------------------------------------------------------------------------------------------
>OMP4__GCA_001211305.1
---------------------------------------------------------------------------------------------------------------------------ATGAAGCGAAAACATGCT---------------------------------------------TTGACTGCACTC------------------------GCAGTC------------GCGCTGCTCGCCGCGGGCTGCACGCTCGCGCCGCGCTACGAGCGTCCGGCCGCGCCGGTGTCGGGCGCGTTCCCCGCCGACGGCGTCTATGCCGCGCAGCCGGGCGCC------------------------------GCG------------------------------------------------------------CCCGGC------------------------------GCG------CGCAGCGCGAACGGCCAGGCGGCCGTCGATATCGGCTGGCGCGAGTTCTTCGTCGATCCGCGCCTGCAGCGGCTGATCGAGATCGCGCTGAAGAACAACCGCGACCTGCGCGTGTCGGTGCTCAACGTCGAGGCGTCGCGCGCGCAGTATCAGATCACGCGCGCGGGGCTCTTCCCGACGTTGAGCGGCACCGGCACGGGCACGATCCAGCGCACGCCGGCCGGCGTGTCGATCACC------GGCCAG---CCGCTCATCTCGCGGACCTACAACGTCGGCGTCTCCGCGTCG---------------------------------------------------------------------------------------------------------------------------------------------------------------------TGGGAGCTCGACCTGTTCGGCCGCGTGCAGAGCCTGAAGGACCAGGCGCTCGCGCAATACTTCGCCACCGCGCAGGCGCGCAAGGCCGCGGAGATCTCGCTCGTCGCGAGCGTCGCCGATCAGTACCTGACGCTGCTGTCGACCGACGATCTGCTGCAGGTCACGCAGAACACGCTGAAGTCGGCGCGCGCGTCCTACGATCTGACGAAGCTGCAGTTCGACAACGGCACCGGCTCGGAGCTCGACCTGCGCCAGGCGCAGACGGTGGTCGAGACCGCGCTCGCGAGCCAGCAGGCGCAGGCGCGCGCCCGCGCGCAGGCGCTCAACGCGCTCGTGCTGCTGATCGGCGAGCCGCTGCCCGACGATCTGCCGGCCGGCCTGCCGCTCAATGCGCAGAACCTGCTCACCGACATTCCGGCCGGGCTGCCGTCCGATCTGCTCACGCGGCGCCCCGACATCATGCAGGCCGAGGAGACGCTGCGCGCGGCGAACGCGAACATCGGCGCGGCGCGCGCGGCGTTCTTCCCGAAGATCTCGCTCACCAGCGCGTTCGGCACCGCGAGCCCGACGCTCGGCGGCCTGTTCAAGGCGGGCACGGCGGCGTGGTCGTTCGCGCCGAACATCGCGCTGCCGATCTTCGAGGGCGGGCAGAACATCGCGAACCTCGATCTCGCGCACGTGCAGAAGCGCATCGAGATCGCGAACTACGAGAAGGCGATCCAGAGCGCGTTTCGCGAGGTGTCGGACGGGCTTGCCGCGCGCGGCACGTACGATCAGCAGATCGCGGCGCTCGAGCGCAACGAGCACGCGCAGCAGCGCCGCTACGATCTGTCGGACCTGCGCTACAGGAACGGCGTCGACAGCTATCTGTCGGTGCTGACCGCGCAGACGGACCTGTATTCGGCG------------------------------------------------------------------------------------------------------------------------------------------CAGCACCAGTTGATCAGCGCGCGG---------------------------------------------------------CTCGCGCGCTGGACGAACCTCGTGGACCTGTAT---------------------------------------------------------------------------------------------------------------------------------------------------------------------------------------------------------------------------------------------CGCGCGCTGGGCGGCGGGTGGCTCGAG------------------------------------------------------------------------------------------------CGCGCGGGCGAGACGCCGCGCCCGGCGGACGCGCCCGTCGATTACGGCAAG------------GCGGCGCCC---------------------------------------GCGCCG------------GCGTCGGCCGTGCCGGCTGCGTCGGCCAGC---GCGCCGGCGGCGGGC------------------------------------------------------------------------------------------------------------------
>OMP4__GCA_001320685.1
---------------------------------------------------------------------------------------------------------------------------ATGAAGCGAAAACATGCT---------------------------------------------TTGACTGCACTC------------------------GCAGTC------------GCGCTGCTCGCCGCGGGCTGCACGCTCGCGCCGCGCTACGAGCGTCCGGCCGCGCCGGTGTCGGGCGCGTTCCCCGCCGACGGCGTCTATGCCGCGCAGCCGGGCGCC------------------------------GCG------------------------------------------------------------CCCGGC------------------------------GCG------CGCAGCGCGAACGGCCAGGCGGCCGTCGATATCGGCTGGCGCGAGTTCTTCGTCGATCCGCGCCTGCAGCGGCTGATCGAGATCGCGCTGAAGAACAACCGCGACCTGCGCGTGTCGGTGCTCAACGTCGAGGCGTCGCGCGCGCAGTATCAGATCACGCGCGCGGGGCTCTTCCCGACGTTGAGCGGCACCGGCACGGGCACGATCCAGCGCACGCCGGCCGGCGTGTCGATCACC------GGCCAG---CCGCTCATCTCGCGGACCTACAACGTCGGCGTCTCCGCGTCG---------------------------------------------------------------------------------------------------------------------------------------------------------------------TGGGAGCTCGACCTGTTCGGCCGCGTGCAGAGCCTGAAGGATCAGGCGCTCGCGCAATACTTCGCCACCGCGCAGGCGCGCAAGGCCGCGGAGATCTCGCTCGTCGCGAGCGTCGCCGATCAGTACCTGACGCTGCTGTCGACCGACGATCTGCTGCAGGTCACGCAGAACACGCTGAAGTCGGCGCGCGCGTCCTACGATCTGACGAAGCTGCAGTTCGACAACGGCACCGGCTCGGAGCTCGACCTGCGCCAGGCGCAGACGGTGGTCGAGACCGCGCTCGCGAGCCAGCAGGCGCAGGCGCGCGCCCGCGCGCAGGCGCTCAACGCGCTCGTGCTGCTGATCGGCGAGCCGCTGCCCGACGATCTGCCGGCCGGCCTGCCGCTCAATGCGCAGAACCTGCTCACCGACATTCCGGCCGGGCTGCCGTCCGATCTGCTCACGCGGCGGCCCGACATCATGCAGGCCGAGGAGACGCTGCGCGCGGCGAACGCGAACATCGGCGCGGCGCGCGCGGCGTTCTTCCCGAAGATCTCGCTCACCAGCGCGTTCGGCACCGCGAGCCCGACGCTCGGCGGCCTGTTCAAGGCGGGCACGGCGGCGTGGTCGTTCGCGCCGAACATCGCGCTGCCGATCTTCGAGGGCGGGCAGAACATCGCGAACCTCGATCTCGCGCACGTGCAGAAGCGCATCGAGATCGCGAACTACGAGAAGGCGATCCAGAGCGCGTTTCGCGAGGTGTCGGACGGGCTTGCCGCGCGCGGCACGTACGATCAGCAGATCGCGGCGCTCGAGCGCAACGAGCACGCGCAGCAGCGCCGCTACGATCTGTCGGACCTGCGCTACAGGAACGGCGTCGACAGCTATCTGTCGGTGCTGACCGCGCAGACGGACCTGTATTCGGCG------------------------------------------------------------------------------------------------------------------------------------------CAGCACCAGTTGATCAGCGCGCGG---------------------------------------------------------CTCGCGCGCTGGACGAACCTCGTGGACCTGTAT---------------------------------------------------------------------------------------------------------------------------------------------------------------------------------------------------------------------------------------------CGCGCGCTGGGCGGCGGGTGGCTCGAG------------------------------------------------------------------------------------------------CGCGCGGGCGAGACGCCGCGCCCGGCGGACGCGCCCGTCGATTACGGCAAG------------GCGGCGCCC---------------------------------------GCGCCG------------GCGTCGGCCGTGCCGGCTGCGTCGGCCAGC---GCGCCGGCGGCGGGC------------------------------------------------------------------------------------------------------------------
>OMP4__GCA_001327255.1
---------------------------------------------------------------------------------------------------------------------------ATGAAGCGAAAACATGCT---------------------------------------------TTGACTGCACTC------------------------GCAGTC------------GCGCTGCTCGCCGCGGGCTGCACGCTCGCGCCGCGCTACGAGCGTCCGGCCGCGCCGGTGTCGGGCGCGTTCCCCGCCGACGGCGTCTACGCCGCGCAGCCGGGCGCC------------------------------GCG------------------------------------------------------------CCCGGC------------------------------GCG------CGCAGCGCGAACGGCCAGGCGGCCGTCGATATCGGCTGGCGCGAGTTCTTCGTCGATCCGCGCCTGCAGCGGCTGATCGAGATCGCGCTGAAGAACAACCGCGACCTGCGCGTGTCGGTGCTCAACGTCGAGGCGTCGCGCGCGCAGTATCAGATCACGCGCGCGGGGCTCTTCCCGACGTTGAGCGGCACCGGCACGGGCACGATCCAGCGCACGCCGGCCGGCGTGTCGATCACC------GGCCAG---CCGCTCATCTCGCGGACCTACAACGTCGGCGTCTCCGCGTCG---------------------------------------------------------------------------------------------------------------------------------------------------------------------TGGGAGCTCGACCTGTTCGGCCGCGTGCAGAGCCTGAAGGATCAGGCGCTCGCGCAATACTTCGCCACCGCGCAGGCGCGCAAGGCCGCGGAGATCTCGCTCGTCGCGAGCGTCGCCGATCAGTACCTGACGCTGCTGTCGACCGACGATCTGCTGCAGGTCACGCAGAACACGCTGAAGTCGGCGCGCGCGTCCTACGATCTGACGAAGCTGCAGTTCGACAACGGCACCGGCTCGGAGCTCGACCTGCGCCAGGCGCAGACGGTGGTCGAGACCGCGCTCGCGAGCCAGCAGGCGCAGGCGCGCGCCCGCGCGCAGGCGCTCAACGCGCTCGTGCTGCTGATCGGCGAGCCGCTGCCCGACGATCTGCCGGCCGGCCTGCCGCTCAATGCGCAGAACCTGCTCACCGACATTCCGGCCGGGCTGCCGTCCGATCTGCTCACGCGGCGCCCCGACATCATGCAGGCCGAGGAGACGCTGCGCGCGGCGAACGCGAACATCGGCGCGGCGCGCGCGGCGTTCTTCCCGAAGATCTCGCTCACCAGCGCGTTCGGCACCGCGAGCCCGACGCTCGGCGGCCTGTTCAAGGCGGGCACGGCGGCGTGGTCGTTCGCGCCGAACATCGCGCTGCCGATCTTCGAGGGCGGGCAGAACATCGCGAACCTCGATCTCGCGCACGTGCAGAAGCGCATCGAGATCGCGAACTACGAGAAGGCGATCCAGAGCGCGTTTCGCGAGGTGTCGGACGGGCTTGCCGCGCGCGGCACGTACGATCAGCAGATCGCGGCGCTCGAGCGCAACGAGCACGCGCAGCAGCGCCGCTACGATCTGTCGGACCTGCGCTACAGGAACGGCGTCGACAGCTATCTGTCGGTGCTGACCGCGCAGACGGACCTGTATTCGGCG------------------------------------------------------------------------------------------------------------------------------------------CAGCACCAGTTGATCAGCGCGCGG---------------------------------------------------------CTCGCGCGCTGGACGAACCTCGTGGACCTGTAT---------------------------------------------------------------------------------------------------------------------------------------------------------------------------------------------------------------------------------------------CGCGCGCTGGGCGGCGGGTGGCTCGAG------------------------------------------------------------------------------------------------CGCGCGGGCGAGACGCCGCGCCCGGCGGACGCGCCCGTCGATTACGGCAAG------------GCGGCGCCC---------------------------------------GCGCCG------------GCGTCGGCCGTGCCGGCTGCGTCGGCCAGC---GCGCCGGCGGCGGGC------------------------------------------------------------------------------------------------------------------
>OMP4__GCA_000012785.1
---------------------------------------------------------------------------------------------------------------------------ATGAAGCGAAAACATGCT---------------------------------------------TTGACTGCACTC------------------------GCAGTC------------GCGCTGCTCGCCGCGGGCTGCACGCTCGCGCCGCGCTACGAGCGTCCGGCCGCGCCGGTGTCGGGCGCGTTCCCCGCCGACGGCGTCTACGCCGCGCAGCCGGGCGCC------------------------------GCG------------------------------------------------------------CCCGGC------------------------------GCG------CGCAGCGCGAACGGCCAGGCGGCCGTCGATATCGGCTGGCGCGAGTTCTTCGTCGATCCGCGCCTGCAGCGGCTGATCGAGATCGCGCTGAAGAACAACCGCGACCTGCGCGTGTCGGTGCTCAACGTCGAGGCGTCGCGCGCGCAGTATCAGATCACGCGCGCGGGGCTCTTCCCGACGTTGAGCGGCACCGGCACGGGCACGATCCAGCGCACGCCGGCCGGCGTGTCGATTACC------GGCCAG---CCGCTCATCTCGCGGACCTACAACGTCGGCGTCTCCGCGTCG---------------------------------------------------------------------------------------------------------------------------------------------------------------------TGGGAGCTCGACCTGTTCGGCCGCGTGCAGAGCCTGAAGGACCAGGCGCTCGCGCAATACTTCGCCACCGCGCAGGCGCGCAAGGCCGCGGAGATCTCGCTCGTCGCGAGCGTCGCCGATCAGTACCTGACGCTGCTGTCGACCGACGATCTGCTGCAGGTCACGCAGAACACGCTGAAGTCGGCGCGCGCGTCCTACGATCTGACGAAGCTGCAGTTCGACAACGGCACCGGCTCGGAGCTCGACCTGCGCCAGGCGCAGACGGTGGTCGAGACCGCGCTCGCGAGCCAGCAGGCGCAGGCGCGCGCCCGCGCGCAGGCGCTCAACGCGCTCGTGCTGCTGATCGGCGAGCCGCTGCCCGACGATCTGCCGGCCGGCCTGCCGCTCAATGCGCAGAACCTGCTCACCGACATTCCGGCCGGGCTGCCGTCCGATCTGCTCACGCGGCGGCCCGACATCATGCAGGCCGAGGAGACGCTGCGCGCGGCGAACGCGAACATCGGCGCGGCGCGCGCGGCGTTCTTCCCGAAGATCTCGCTCACCAGCGCGTTCGGCACCGCGAGCCCGACGCTCGGCGGCCTGTTCAAGGCGGGCACGGCGGCGTGGTCGTTCGCGCCGAACATCGCGCTGCCGATCTTCGAGGGCGGGCAGAACATCGCGAACCTCGATCTCGCGCACGTGCAGAAGCGCATCGAGATCGCGAACTACGAGAAGGCGATCCAGAGCGCGTTTCGCGAGGTGTCGGACGGGCTTGCCGCGCGCGGCACGTACGATCAGCAGATCGCGGCGCTCGAGCGCAACGAGCACGCGCAGCAGCGCCGCTACGATCTGTCGGACCTGCGCTACAGGAACGGCGTCGACAGCTATCTGTCGGTGCTGACCGCGCAGACGGACCTGTATTCGGCG------------------------------------------------------------------------------------------------------------------------------------------CAGCAGCAGTTGATCAGCGCGCGG---------------------------------------------------------CTCGCGCGCTGGACGAACCTCGTGGACCTGTAT---------------------------------------------------------------------------------------------------------------------------------------------------------------------------------------------------------------------------------------------CGCGCGCTGGGCGGCGGGTGGCTCGAG------------------------------------------------------------------------------------------------CGCGCGGGCGAGACGCCGCGCCCGGCGGACGCGCCCGTCGATTACGGCAAG------------GCGGCGCCC---------------------------------------GCGCCG------------GCGGCGGCCGTGCCGGCTGCGTCGGCCAGC---GCGCCGGCGGCGGGC------------------------------------------------------------------------------------------------------------------
>OMP4__GCA_000193455.1
[truncated: 1,005,614 more chars]
