# Supplementary material for: Subfunctionalization influences the expansion of bacterial multidrug antibiotic resistance
Source: BMC Genomics. 2017 Oct 30;18:834. doi: 10.1186/s12864-017-4222-4 (PMC5663151; doi:10.1186/s12864-017-4222-4)
Supplement: Supplementary file 1 — Calculation of synonymous/non-synonymous substitution. (ZIP 34380 kb) [file 12864_2017_4222_MOESM1_ESM.zip › Additional_File_1/OMP/translatorx_OMP.phb]

(
(
(
(
(
(
(
(
(
(
(
(
(
(
(
(
(
(
(
(
(
(
(
(
(
(
(
(
(
OMP4__GCA_000198775.1:0.17149,
(
OMP4__GCA_000729995.1:0.14431,
(
(
OMP4__GCA_000698595.1:0.00090,
OMP4__GCA_000751215.1:0.00094)
:0.07869[100],
(
OMP4__GCA_000402035.1:0.04766,
(
(
OMP4__GCA_000828875.1:0.00952,
OMP4__GCA_001278535.1:0.01086)
:0.03027[100],
(
(
OMP4__GCA_000256585.3:0.00176,
(
OMP4__GCA_000698575.1:0.00103,
OMP4__GCA_000773055.1:0.00028)
:0.00153[97])
:0.03431[100],
OMP4__GCA_000648925.1:0.03802)
:0.00480[83])
:0.00934[100])
:0.02518[100])
:0.02155[100])
:0.00911[83])
:0.00967[83],
(
OMP4__GCA_000236065.1:0.09404,
(
OMP4__GCA_000698555.1:0.05476,
OMP4__GCA_000818655.1:0.05436)
:0.03523[100])
:0.03942[100])
:0.00090[28],
(
(
OMP4__GCA_000020045.1:0.06776,
(
OMP4__GCA_001319865.1:0.05630,
(
OMP4__GCA_000519245.1:0.05849,
(
OMP4__GCA_001319905.1:0.03353,
(
(
OMP4__GCA_000739835.1:0.01641,
(
OMP4__GCA_000265115.1:-0.00036,
OMP4__GCA_000281995.2:0.00036)
:0.01878[100])
:0.00523[85],
OMP4__GCA_000522545.2:0.02318)
:0.00883[92])
:0.01589[100])
:0.00455[71])
:0.00852[93])
:0.03675[100],
(
(
(
OMP4__GCA_000739735.1:0.07740,
(
OMP4__GCA_000745015.1:0.06531,
(
(
OMP4__GCA_001294705.1:0.03904,
(
(
OMP4__GCA_000685055.1:0.00328,
OMP4__GCA_000714855.1:0.00268)
:0.00152[79],
OMP4__GCA_000961515.1:0.00244)
:0.03278[100])
:0.01681[100],
(
OMP4__GCA_000020125.1:0.04530,
(
(
OMP4__GCA_000013645.1:0.00000,
OMP4__GCA_000756045.1:0.00000)
:0.01657[100],
OMP4__GCA_000178415.2:0.01579)
:0.02462[100])
:0.02210[100])
:0.00406[61])
:0.00236[46])
:0.00488[62],
(
(
(
OMP4__GCA_000383275.1:0.01231,
OMP4__GCA_000685095.1:0.01745)
:0.03221[100],
OMP4__GCA_000472525.1:0.03091)
:0.01114[99],
(
(
(
(
OMP4__GCA_000172415.1:0.00000,
OMP4__GCA_001293045.1:0.00000)
:0.00389[100],
OMP4__GCA_000421865.1:0.00528)
:0.03353[100],
(
OMP4__GCA_000472445.1:0.02884,
(
OMP4__GCA_000148685.1:0.01528,
OMP4__GCA_000472545.1:0.02046)
:0.01286[100])
:0.01282[100])
:0.00313[45],
(
(
OMP4__GCA_000176935.2:0.00224,
(
OMP4__GCA_000416445.1:0.00078,
OMP4__GCA_000515195.1:0.00120)
:0.00106[70])
:0.00645[100],
OMP4__GCA_000300095.1:0.01037)
:0.02670[100])
:0.00707[84])
:0.01712[100])
:0.00555[55],
(
OMP4__GCA_000473465.1:0.04399,
(
OMP4__GCA_000173575.1:0.03962,
(
OMP4__GCA_000372945.1:0.02036,
(
OMP4__GCA_000092885.1:0.01684,
OMP4__GCA_000372985.1:0.01094)
:0.00741[100])
:0.01329[100])
:0.00652[90])
:0.02912[100])
:0.02510[100])
:0.01208[100])
:0.01874[100],
(
(
OMP4__GCA_000341045.1:0.01912,
OMP4__GCA_000739795.1:0.01237)
:0.08048[100],
(
(
(
OMP4__GCA_000785435.1:0.05614,
OMP4__GCA_000685075.1:0.05019)
:0.00960[79],
(
(
(
(
(
OMP4__GCA_000472825.1:0.00000,
OMP4__GCA_000472845.1:0.00000)
:0.00000[100],
OMP4__GCA_000739815.1:0.00000)
:0.05345[100],
OMP4__GCA_000519185.1:0.04497)
:0.00348[60],
OMP4__GCA_000739775.1:0.04470)
:0.01973[99],
OMP4__GCA_000685015.1:0.05381)
:0.00406[57])
:0.01933[100],
(
OMP4__GCA_000684975.1:0.06737,
OMP4__GCA_000685035.1:0.06676)
:0.00997[93])
:0.01453[99])
:0.02452[100])
:0.02946[100],
(
(
(
OMP4__GCA_000756855.1:0.00000,
OMP4__GCA_000959725.1:0.00000)
:0.01488[100],
OMP4__GCA_000194745.1:0.01279)
:0.06051[100],
(
(
(
(
OMP4__GCA_000022645.2:0.00000,
OMP4__GCA_000960995.1:0.00000)
:0.00131[100],
OMP4__GCA_000300395.1:0.00000)
:0.00000[74],
OMP4__GCA_000365245.1:0.00063)
:0.02586[100],
(
OMP4__GCA_000835205.1:0.00147,
OMP4__GCA_001411805.1:0.00523)
:0.03265[100])
:0.03364[100])
:0.01536[99])
:0.00347[45],
(
(
OMP4__GCA_000687455.2:0.05982,
(
(
OMP4__GCA_000833595.1:0.00425,
OMP4__GCA_000959245.1:0.00232)
:0.02774[100],
(
OMP4__GCA_000297475.1:0.01790,
(
(
(
OMP4__GCA_001532995.1:0.00205,
(
(
(
(
OMP4__GCA_001523185.1:0.00000,
OMP4__GCA_001533495.1:0.00000)
:0.00117[95],
(
(
OMP4__GCA_001526825.1:0.00218,
OMP4__GCA_001527265.1:0.00177)
:0.00062[31],
(
OMP4__GCA_001527825.1:0.00164,
OMP4__GCA_001530605.1:0.00296)
:0.00037[18])
:0.00064[11])
:0.00019[5],
OMP4__GCA_001527585.1:0.00162)
:0.00035[2],
OMP4__GCA_001532925.1:0.00195)
:0.00025[2])
:0.00092[13],
OMP4__GCA_001534185.1:0.00315)
:0.00018[4],
(
OMP4__GCA_001526815.1:0.00132,
OMP4__GCA_001533645.1:0.00262)
:0.00051[1])
:0.01892[100])
:0.00803[98])
:0.03898[100])
:0.00779[61],
(
(
(
(
(
(
(
(
OMP2__GCA_000012945.1:0.04416,
OMP4__GCA_000012945.1:0.03093)
:0.00655[46],
(
(
OMP2__GCA_000724975.1:0.01030,
OMP4__GCA_000724975.1:0.00745)
:0.01513[100],
(
OMP2__GCA_000987055.1:0.00483,
OMP2__GCA_001029145.1:0.00366)
:0.03162[100])
:0.00918[63])
:0.00729[55],
(
OMP2__GCA_001718555.1:0.02725,
OMP4__GCA_001718555.1:0.01886)
:0.01932[100])
:0.00776[29],
(
(
OMP4__GCA_001443045.1:0.03495,
(
(
(
OMP4__GCA_000497165.1:0.00000,
OMP4__GCA_000152585.1:0.00266)
:0.00000[98],
OMP4__GCA_000959505.1:0.00000)
:0.00000[98],
OMP4__GCA_000974835.1:0.00000)
:0.03145[100])
:0.01499[66],
OMP2__GCA_001039005.1:0.04403)
:0.00124[9])
:0.00498[3],
(
(
OMP2__GCA_000019505.1:0.02861,
(
(
(
OMP2__GCA_000014085.1:0.00000,
OMP2__GCA_000203955.1:0.00000)
:0.02223[100],
(
OMP4__GCA_000014085.1:0.00073,
OMP4__GCA_000203955.1:0.00190)
:0.01415[100])
:0.00464[40],
OMP4__GCA_000019505.1:0.02303)
:0.00264[62])
:0.00814[91],
(
(
(
OMP2__GCA_000504665.1:0.03382,
OMP4__GCA_000504665.1:0.01493)
:0.01359[76],
(
OMP2__GCA_000756845.1:0.00206,
OMP4__GCA_000756845.1:0.00464)
:0.01451[100])
:0.00352[37],
(
(
(
(
(
(
OMP4__GCA_000009485.1:0.00000,
(
OMP4__GCA_000333155.2:0.00000,
OMP4__GCA_000877315.1:0.00000)
:0.00000[90])
:0.00000[90],
OMP4__GCA_000981305.1:0.00000)
:0.00124[100],
(
OMP4__GCA_000755805.1:0.00067,
OMP4__GCA_000757365.1:0.00064)
:0.00205[100])
:0.00209[93],
(
OMP2__GCA_000755805.1:0.00070,
OMP2__GCA_000757365.1:0.00263)
:0.00435[98])
:0.00447[81],
(
(
(
(
(
OMP2__GCA_000009485.1:0.00000,
OMP2__GCA_000333135.2:0.00000)
:0.00000[100],
OMP2__GCA_000333155.2:0.00000)
:0.00000[97],
OMP2__GCA_000877315.1:0.00000)
:0.00000[96],
OMP2__GCA_000981305.1:0.00000)
:0.00541[100],
OMP2__GCA_000236215.4:0.00259)
:0.00131[39])
:0.01345[100],
OMP4__GCA_000236215.4:0.01225)
:0.01761[89])
:0.00150[30])
:0.00620[49])
:0.00074,
(
(
(
OMP2__GCA_001742165.1:0.00721,
OMP4__GCA_001742165.1:0.00889)
:0.02636[100],
(
OMP4__GCA_000743695.1:0.01254,
(
OMP4__GCA_001028665.1:0.00000,
OMP4__GCA_001685505.1:0.00000)
:0.01836[100])
:0.01619[100])
:0.00608[65],
(
(
(
OMP2__GCA_001531975.1:0.00000,
OMP2__GCA_001532105.1:0.00000)
:0.00000[100],
OMP2__GCA_001532285.1:0.00000)
:0.00000[98],
OMP2__GCA_001533155.1:0.00000)
:0.05295[100])
:0.00367[21])
:0.00409,
(
(
OMP4__GCA_000745665.1:0.00654,
(
(
OMP4__GCA_000016205.1:0.00471,
OMP4__GCA_000262695.1:0.00187)
:0.00383[92],
OMP4__GCA_000959445.1:0.00408)
:0.00085[49])
:0.03784[100],
(
(
(
(
(
(
OMP2__GCA_001718535.1:0.02606,
OMP4__GCA_001718535.1:0.01611)
:0.01406[91],
(
(
OMP2__GCA_000473485.1:0.00000,
OMP2__GCA_001411495.1:0.00000)
:0.02983[100],
(
(
(
OMP2__GCA_001038835.1:0.00000,
OMP2__GCA_001043615.1:0.00000)
:0.02032[100],
(
(
OMP4__GCA_001038745.1:0.00000,
OMP4__GCA_001038835.1:0.00000)
:0.00000[100],
OMP4__GCA_001043615.1:0.00000)
:0.02052[100])
:0.00493[48],
(
OMP4__GCA_000473485.1:0.00000,
OMP4__GCA_001411495.1:0.00000)
:0.01842[100])
:0.00830[58])
:0.00713[71])
:0.00466[75],
(
(
OMP2__GCA_000987075.1:0.01393,
(
(
OMP4__GCA_000987055.1:0.00310,
OMP4__GCA_001029145.1:0.00413)
:0.00565[98],
OMP4__GCA_000987075.1:0.00750)
:0.00091[62])
:0.02547[100],
(
(
(
OMP2__GCA_001524815.1:0.00000,
OMP2__GCA_001527785.1:0.00000)
:0.00674[100],
OMP2__GCA_001547525.1:0.01029)
:0.00306[66],
(
OMP4__GCA_001547525.1:0.00751,
(
OMP4__GCA_001524815.1:-0.00172,
OMP4__GCA_001530695.1:0.00571)
:0.00738[100])
:0.00416[77])
:0.01270[100])
:0.00561[65])
:0.00086[22],
(
(
OMP4__GCA_000292915.1:0.03151,
(
(
OMP4__GCA_000019925.1:0.00749,
(
OMP4__GCA_000959545.1:0.00000,
OMP4__GCA_000203915.1:0.00000)
:0.00633[100])
:0.00144[59],
OMP4__GCA_000181975.1:0.00941)
:0.01830[100])
:0.00160[27],
(
OMP4__GCA_000949135.1:0.01703,
(
OMP4__GCA_001718335.1:0.01268,
(
(
(
(
(
(
OMP4__GCA_001522375.1:0.00000,
OMP4__GCA_001523065.1:0.00000)
:0.00207[100],
OMP4__GCA_001527605.1:0.00188)
:0.00155[60],
OMP4__GCA_001523145.1:0.00108)
:0.00082[42],
OMP4__GCA_001533185.1:0.00181)
:0.00102[33],
(
OMP4__GCA_001524705.1:0.00280,
(
(
(
OMP4__GCA_001531975.1:0.00000,
OMP4__GCA_001532105.1:0.00000)
:0.00000[100],
OMP4__GCA_001532285.1:0.00000)
:0.00000[97],
OMP4__GCA_001533155.1:0.00000)
:0.00114[100])
:0.00193[68])
:0.00236[83],
(
OMP4__GCA_001524385.1:0.00228,
OMP4__GCA_001718315.1:0.00035)
:0.00413[96])
:0.00975[100])
:0.00378[83])
:0.00412[75])
:0.00939[71])
:0.00461[16],
(
(
(
(
OMP4__GCA_000755725.1:0.00253,
(
OMP4__GCA_001532085.1:0.00123,
OMP4__GCA_001533465.1:0.00000)
:0.00076[68])
:0.00081[66],
OMP4__GCA_001524505.1:0.00281)
:0.00062[48],
OMP4__GCA_001532065.1:0.00102)
:0.00140[83],
(
(
(
OMP4__GCA_001523105.1:0.00000,
OMP4__GCA_001523165.1:0.00000)
:0.00056[100],
OMP4__GCA_001718415.1:0.00000)
:0.00060[65],
OMP4__GCA_001525825.1:0.00137)
:0.00230[90])
:0.03031[100])
:0.00484[6],
(
OMP4__GCA_000764955.1:0.00135,
OMP4__GCA_001718795.1:0.00000)
:0.03820[100])
:0.00300[1])
:0.00578)
:0.00536[29],
(
(
(
(
OMP4__GCA_000182255.1:0.00361,
(
(
OMP4__GCA_000807815.1:0.00000,
OMP4__GCA_000807825.1:0.00000)
:0.00000[100],
OMP4__GCA_001058025.1:0.00000)
:0.00560[100])
:0.00084[47],
(
OMP4__GCA_000010545.1:0.00000,
OMP4__GCA_000018505.1:0.00000)
:0.00475[100])
:0.00070[27],
(
OMP4__GCA_000756005.1:0.00322,
OMP4__GCA_000756965.1:0.00205)
:0.00046[36])
:0.00216[80],
(
(
(
OMP4__GCA_000182275.1:0.00000,
OMP4__GCA_000182295.1:0.00000)
:0.00066[100],
OMP4__GCA_001267755.1:0.00131)
:0.00000[36],
OMP4__GCA_000959525.1:0.00065)
:0.00647[100])
:0.03787[100])
:0.01249[89])
:0.00661[48])
:0.03125[100],
(
OMP4__GCA_000755985.1:0.00221,
OMP4__GCA_000959365.1:0.00103)
:0.03257[100])
:0.00506[79],
(
OMP4__GCA_000385525.1:0.00000,
OMP4__GCA_000959325.1:0.00194)
:0.01984[100])
:0.00454[88],
(
OMP4__GCA_000567945.1:0.06371,
(
(
(
OMP4__GCA_000706745.1:0.00129,
(
(
(
(
OMP4__GCA_000012365.1:0.00000,
OMP4__GCA_000152285.1:0.00000)
:0.00000[82],
(
OMP4__GCA_000567925.1:0.00000,
OMP4__GCA_000959425.1:0.00000)
:0.00000[11])
:0.00064[82],
OMP4__GCA_000765375.1:0.00000)
:0.00000[45],
OMP4__GCA_000877335.1:0.00000)
:0.00064[55])
:0.00000[51],
OMP4__GCA_000764595.1:0.00000)
:0.00276[100],
(
(
OMP4__GCA_000959605.1:0.00259,
OMP4__GCA_000808035.2:0.00000)
:0.00000[69],
OMP4__GCA_000567905.1:0.00063)
:0.00178[99])
:0.00449[96])
:0.00706[96])
:0.02343[100],
(
(
(
(
(
(
(
OMP4__GCA_000774575.1:0.00130,
OMP4__GCA_000774385.1:0.00000)
:0.00000[56],
OMP4__GCA_000774475.1:0.00000)
:0.00000[55],
OMP4__GCA_000774975.1:0.00000)
:0.00000[57],
OMP4__GCA_000770565.1:0.00061)
:0.00000[55],
OMP4__GCA_000932095.1:0.00058)
:0.00054[72],
(
OMP4__GCA_000774965.1:0.00128,
OMP4__GCA_000775035.1:0.00067)
:0.00012[72])
:0.00457[98],
OMP4__GCA_000774245.1:-0.00289)
:0.00131[54])
:0.00098[33],
(
(
(
(
(
(
(
(
(
(
OMP4__GCA_001192815.1:0.00000,
OMP4__GCA_001197775.1:0.00000)
:0.00000[99],
OMP4__GCA_001211345.1:0.00000)
:0.00000[47],
OMP4__GCA_001321505.1:0.00000)
:0.00018[53],
OMP4__GCA_001209505.1:0.00043)
:0.00041[60],
(
(
OMP4__GCA_001202415.1:0.00000,
OMP4__GCA_001321015.1:0.00000)
:0.00000[55],
OMP4__GCA_001321625.1:0.00000)
:0.00019[55])
:0.00031[22],
(
OMP4__GCA_001327155.1:0.00049,
(
OMP4__GCA_001327235.1:0.00017,
(
(
OMP4__GCA_001198755.1:0.00031,
OMP4__GCA_001326995.1:0.00029)
:0.00027[41],
OMP4__GCA_001320795.1:0.00033)
:0.00043[57])
:0.00012[1])
:0.00014[9])
:0.00556[100],
(
OMP4__GCA_001212325.1:0.00093,
(
OMP4__GCA_001199735.1:0.00079,
OMP4__GCA_001205635.1:0.00101)
:0.00027[55])
:0.00395[100])
:0.00970[99],
(
OMP4__GCA_001327575.1:0.00743,
OMP4__GCA_001186165.1:0.00624)
:0.00847[99])
:0.00241[83],
OMP4__GCA_000445385.1:-0.00164)
:0.00255[74],
(
(
(
(
(
(
(
(
(
(
(
(
OMP4__GCA_000011705.1:0.00000,
OMP4__GCA_000015465.1:0.00000)
:0.00000[86],
(
OMP4__GCA_000152385.1:0.00000,
OMP4__GCA_000152405.1:0.00000)
:0.00000[9])
:0.00000[83],
(
OMP4__GCA_000167635.1:0.00000,
OMP4__GCA_000169875.1:0.00000)
:0.00000[9])
:0.00000[83],
(
OMP4__GCA_000755785.1:0.00000,
OMP4__GCA_000756025.2:0.00000)
:0.00000[9])
:0.00000[83],
(
OMP4__GCA_000757315.2:0.00000,
OMP4__GCA_000959465.1:0.00000)
:0.00000[9])
:0.00000[83],
(
OMP4__GCA_000959585.1:0.00000,
OMP4__GCA_000959625.1:0.00000)
:0.00000[9])
:0.00050[83],
(
(
(
(
(
(
(
OMP4__GCA_000015605.1:0.00000,
OMP4__GCA_000015625.1:0.00000)
:0.00000[90],
OMP4__GCA_000153085.1:0.00000)
:0.00000[81],
OMP4__GCA_000762285.1:0.00000)
:0.00000[89],
OMP4__GCA_000959165.1:0.00000)
:0.00000[81],
OMP4__GCA_000959405.1:0.00000)
:0.00097[88],
(
OMP4__GCA_001279165.1:0.00065,
OMP4__GCA_001279265.1:0.00000)
:0.00033[56])
:0.00032[43],
(
(
OMP4__GCA_000755865.1:0.00000,
OMP4__GCA_000755885.1:0.00000)
:0.00000[24],
OMP4__GCA_000959485.1:0.00000)
:0.00000[21])
:0.00015[30])
:0.00057[57],
OMP4__GCA_000755845.1:0.00000)
:0.00189[92],
(
(
(
OMP4__GCA_000755905.1:0.00000,
OMP4__GCA_000755945.1:0.00000)
:0.00000[31],
OMP4__GCA_001277975.1:0.00000)
:0.00000[5],
(
OMP4__GCA_000954175.1:0.00000,
OMP4__GCA_000959265.1:0.00000)
:0.00000[16])
:0.00000[26])
:0.00012[31],
(
(
(
(
(
(
OMP4__GCA_000012785.1:0.00000,
OMP4__GCA_000755925.1:0.00000)
:0.00000[54],
OMP4__GCA_000757035.2:0.00000)
:0.00000[49],
OMP4__GCA_000763555.1:0.00000)
:0.00032[60],
OMP4__GCA_000757255.1:-0.00032)
:0.00020[41],
OMP4__GCA_000193455.1:-0.00020)
:0.00014[53],
OMP4__GCA_000294635.1:0.00000)
:0.00053[43])
:0.00039[29],
OMP4__GCA_001212065.1:0.00026)
:0.00054[6],
(
(
(
(
(
(
(
(
(
(
(
(
(
OMP4__GCA_000770495.1:0.00000,
OMP4__GCA_000932105.1:0.00000)
:0.00030[92],
OMP4__GCA_000774625.1:-0.00030)
:0.00132[82],
OMP4__GCA_000774465.1:0.00095)
:0.00032[20],
(
(
OMP4__GCA_000774545.1:0.00157,
(
OMP4__GCA_001318245.1:0.00170,
OMP4__GCA_000770435.1:0.00026)
:0.00037[45])
:0.00000[4],
(
(
OMP4__GCA_000770415.1:0.00000,
OMP4__GCA_000774705.1:0.00000)
:0.00000[25],
OMP4__GCA_000775025.1:0.00000)
:0.00024[30])
:0.00000[7])
:0.00052[6],
OMP4__GCA_000757095.1:0.00098)
:0.00033[4],
(
OMP4__GCA_000757055.1:0.00081,
(
(
(
(
OMP4__GCA_000152325.1:0.00000,
OMP4__GCA_000347975.1:0.00000)
:0.00000[36],
OMP4__GCA_000756165.1:0.00000)
:0.00000[31],
OMP4__GCA_000774195.1:0.00000)
:0.00000[20],
OMP4__GCA_000959225.1:0.00000)
:0.00048[30])
:0.00000[5])
:0.00021,
(
(
OMP4__GCA_000774815.1:0.00000,
OMP4__GCA_000774865.1:0.00130)
:0.00000[12],
OMP4__GCA_000775045.1:0.00000)
:0.00025[13])
:0.00028,
(
(
(
OMP4__GCA_001327255.1:0.00054,
(
(
(
(
(
OMP4__GCA_000182585.2:0.00000,
OMP4__GCA_000959185.1:0.00065)
:0.00000[6],
OMP4__GCA_000756105.1:0.00000)
:0.00000[4],
OMP4__GCA_000770395.1:0.00000)
:0.00000[2],
OMP4__GCA_000773305.1:0.00000)
:0.00000[3],
OMP4__GCA_000774555.1:0.00000)
:0.00010[6])
:0.00014[1],
OMP4__GCA_000774395.1:0.00051)
:0.00000,
(
(
(
(
(
OMP4__GCA_000015925.1:0.00000,
OMP4__GCA_000756125.1:0.00000)
:0.00000[40],
OMP4__GCA_000756145.1:0.00000)
:0.00018[41],
OMP4__GCA_000959345.1:0.00047)
:0.00013[9],
OMP4__GCA_000193475.1:-0.00013)
:0.00017[2],
(
OMP4__GCA_000757185.1:0.00047,
(
OMP4__GCA_000774495.1:0.00129,
(
OMP4__GCA_001277875.1:0.00000,
OMP4__GCA_001277895.1:0.00000)
:0.00000[25])
:0.00018[17])
:0.00032[12])
:0.00000)
:0.00014[1])
:0.00000,
(
(
OMP4__GCA_000757145.1:0.00060,
(
OMP4__GCA_000015905.1:0.00000,
OMP4__GCA_000959305.1:0.00000)
:0.00069[63])
:0.00030[20],
(
OMP4__GCA_000511895.1:0.00000,
OMP4__GCA_000757325.1:0.00000)
:0.00035[41])
:0.00036[16])
:0.00000,
(
(
(
(
(
(
(
OMP4__GCA_000774175.1:0.00117,
(
(
(
(
OMP4__GCA_000755965.1:0.00000,
OMP4__GCA_000756065.1:0.00000)
:0.00065[91],
OMP4__GCA_000774565.1:0.00000)
:0.00062[67],
OMP4__GCA_000774275.1:0.00000)
:0.00055[32],
OMP4__GCA_000757105.1:0.00140)
:0.00013[10])
:0.00042[16],
(
OMP4__GCA_000774185.1:0.00000,
OMP4__GCA_000774415.1:0.00000)
:0.00056[44])
:0.00034[18],
OMP4__GCA_000774405.1:0.00112)
:0.00016[9],
(
(
OMP4__GCA_000511915.1:0.00000,
OMP4__GCA_000520895.1:0.00000)
:0.00000[59],
OMP4__GCA_000521645.1:0.00000)
:0.00041[52])
:0.00000[5],
OMP4__GCA_000774685.1:0.00011)
:0.00053[12],
(
OMP4__GCA_000494855.1:0.00117,
(
OMP4__GCA_000770455.1:0.00000,
OMP4__GCA_000770535.1:0.00000)
:0.00013[55])
:0.00055[48])
:0.00000,
(
(
(
(
(
(
OMP4__GCA_000182195.1:0.00000,
(
OMP4__GCA_000757015.2:0.00000,
(
OMP4__GCA_000774945.1:0.00000,
OMP4__GCA_000774955.1:0.00000)
:0.00065[74])
:0.00000)
:0.00000,
OMP4__GCA_000756185.1:0.00000)
:0.00000,
OMP4__GCA_000757175.1:0.00000)
:0.00000,
OMP4__GCA_000774875.1:0.00000)
:0.00000[1],
OMP4__GCA_001320505.1:0.00000)
:0.00000[2],
OMP4__GCA_000757075.1:0.00065)
:0.00000[3])
:0.00012)
:0.00019,
(
(
(
(
(
(
(
(
OMP4__GCA_000439695.1:0.00000,
OMP4__GCA_000169715.1:0.00000)
:0.00000[57],
OMP4__GCA_000583835.1:0.00000)
:0.00000[56],
OMP4__GCA_000755765.1:0.00000)
:0.00000[56],
OMP4__GCA_000774695.1:0.00000)
:0.00130[69],
(
(
(
OMP4__GCA_000756925.1:0.00000,
OMP4__GCA_000764575.1:0.00000)
:0.00000[46],
OMP4__GCA_000774255.1:0.00000)
:0.00000[31],
OMP4__GCA_000774485.1:0.00000)
:0.00064[50])
:0.00021[1],
(
(
OMP4__GCA_000774785.1:0.00170,
OMP4__GCA_000774265.1:0.00155)
:0.00037[16],
OMP4__GCA_000775655.1:0.00028)
:0.00028[9])
:0.00023,
(
(
(
(
OMP4__GCA_000011545.1:0.00000,
OMP4__GCA_000959285.1:0.00000)
:0.00113[96],
OMP4__GCA_000350505.1:0.00017)
:0.00036[41],
(
(
(
(
(
OMP4__GCA_000774345.1:0.00000,
OMP4__GCA_000774645.1:0.00000)
:0.00000[11],
OMP4__GCA_000774765.1:0.00000)
:0.00000[9],
OMP4__GCA_000774805.1:0.00000)
:0.00000[9],
OMP4__GCA_000774885.1:0.00000)
:0.00000[10],
OMP4__GCA_000970935.1:0.00000)
:0.00028[19])
:0.00000[1],
(
OMP4__GCA_000773345.1:0.00157,
(
(
(
OMP4__GCA_000259735.1:0.00000,
OMP4__GCA_000260515.1:0.00000)
:0.00000[53],
OMP4__GCA_000756085.1:0.00000)
:0.00000[45],
OMP4__GCA_000959125.1:0.00000)
:0.00038[45])
:0.00023[11])
:0.00013[2])
:0.00015,
(
OMP4__GCA_000770475.1:0.00058,
OMP4__GCA_000774335.1:0.00000)
:0.00068[29])
:0.00027)
:0.00000,
(
(
(
OMP4__GCA_000774325.1:0.00000,
OMP4__GCA_000757245.1:0.00000)
:0.00194[99],
OMP4__GCA_000770515.1:0.00000)
:0.00038[27],
(
(
(
OMP4__GCA_000152365.1:0.00000,
OMP4__GCA_001197955.1:0.00000)
:0.00018[63],
OMP4__GCA_001211305.1:0.00047)
:0.00010[34],
OMP4__GCA_001320685.1:0.00054)
:0.00027[28])
:0.00025[2])
:0.00000,
(
(
(
(
OMP4__GCA_000410895.1:0.00000,
OMP4__GCA_000755825.1:0.00000)
:0.00000[23],
OMP4__GCA_000959145.1:0.00000)
:0.00031[16],
(
(
OMP4__GCA_001204515.1:0.00000,
OMP4__GCA_001321605.1:0.00000)
:0.00019[25],
OMP4__GCA_001321345.1:0.00046)
:0.00034[13])
:0.00018[1],
OMP4__GCA_000953095.1:0.00047)
:0.00020)
:0.00012)
:0.00240[42])
:0.00126[57])
:0.00129[26],
OMP4__GCA_000959205.1:-0.00140)
:0.00140[55],
OMP4__GCA_000775165.1:0.00000)
:0.00309[97],
(
OMP4__GCA_000932075.1:-0.00014,
OMP4__GCA_000757225.1:0.00144)
:0.00108[90])
:0.00026[15],
OMP4__GCA_001204275.1:0.00000)
:0.00013[14],
(
OMP4__GCA_001202895.1:0.00000,
OMP4__GCA_001327475.1:0.00000)
:0.00054[57])
:0.00032[18],
(
(
(
(
(
(
(
(
(
(
(
(
(
OMP4__GCA_001203735.1:0.00000,
OMP4__GCA_001326975.1:0.00000)
:0.00000[10],
OMP4__GCA_001204455.1:0.00000)
:0.00000[10],
OMP4__GCA_001207035.1:0.00000)
:0.00000[10],
OMP4__GCA_001207055.1:0.00000)
:0.00000[10],
OMP4__GCA_001208265.1:0.00000)
:0.00000[9],
OMP4__GCA_001209325.1:0.00000)
:0.00000[9],
OMP4__GCA_001210025.1:0.00000)
:0.00000[9],
OMP4__GCA_001320105.1:0.00000)
:0.00000[9],
OMP4__GCA_001320465.1:0.00000)
:0.00000[9],
OMP4__GCA_001320585.1:0.00000)
:0.00000[9],
OMP4__GCA_001320645.1:0.00000)
:0.00000[9],
OMP4__GCA_001320755.1:0.00000)
:0.00000[10],
OMP4__GCA_001327195.1:0.00000)
:0.00033[20])
:0.00027[3],
(
(
(
(
(
(
(
(
OMP4__GCA_000756865.1:0.00096,
(
OMP4__GCA_001279185.1:0.00063,
OMP4__GCA_001279325.1:0.00000)
:0.00035[68])
:0.00358[100],
(
OMP4__GCA_001212405.1:0.00000,
(
(
(
OMP4__GCA_001204155.1:0.00000,
OMP4__GCA_001202135.1:0.00000)
:0.00000[16],
OMP4__GCA_001326915.1:0.00000)
:0.00000,
OMP4__GCA_001327035.1:0.00000)
:0.00000)
:0.00000[16])
:0.00021[14],
(
(
OMP4__GCA_001193655.1:0.00000,
OMP4__GCA_001193035.1:0.00000)
:0.00000[30],
OMP4__GCA_000454625.1:0.00000)
:0.00044[29])
:0.00000[4],
(
(
(
(
(
OMP4__GCA_001212465.1:0.00000,
OMP4__GCA_001320215.1:0.00000)
:0.00000[33],
(
OMP4__GCA_001326935.1:0.00000,
OMP4__GCA_001327075.1:0.00000)
:0.00000[33])
:0.00044[31],
OMP4__GCA_001212185.1:0.00021)
:0.00033[14],
(
OMP4__GCA_001200935.1:0.00000,
OMP4__GCA_001212705.1:0.00000)
:0.00032[28])
:0.00000,
(
OMP4__GCA_001320065.1:0.00035,
(
OMP4__GCA_001327395.1:0.00072,
OMP4__GCA_001327415.1:0.00124)
:0.00031[29])
:0.00029)
:0.00027)
:0.00023,
(
(
OMP4__GCA_001199815.1:0.00000,
OMP4__GCA_001196775.1:0.00000)
:0.00000[30],
(
OMP4__GCA_001321165.1:0.00000,
OMP4__GCA_001321405.1:0.00000)
:0.00000[6])
:0.00042[23])
:0.00020,
(
(
(
(
(
OMP4__GCA_001209045.1:0.00000,
OMP4__GCA_001327455.1:0.00000)
:0.00000[3],
OMP4__GCA_001195465.1:0.00000)
:0.00000[1],
OMP4__GCA_001320255.1:0.00000)
:0.00000[22],
OMP4__GCA_001211865.1:0.00000)
:0.00013[10],
(
(
(
OMP4__GCA_001193375.1:0.00000,
OMP4__GCA_001212265.1:0.00000)
:0.00000,
OMP4__GCA_001197355.1:0.00000)
:0.00000[28],
(
OMP4__GCA_001320285.1:0.00000,
OMP4__GCA_001327375.1:0.00000)
:0.00000[2])
:0.00052[47])
:0.00000[8])
:0.00041[8],
(
(
(
OMP4__GCA_001327495.1:0.00195,
(
(
(
(
(
(
(
OMP4__GCA_001211705.1:0.00000,
OMP4__GCA_001210645.1:0.00000)
:0.00000[27],
OMP4__GCA_001206455.1:0.00000)
:0.00000[17],
(
OMP4__GCA_001327055.1:0.00000,
OMP4__GCA_001327535.1:0.00000)
:0.00000[6])
:0.00000[17],
OMP4__GCA_001321085.1:0.00000)
:0.00000[2],
OMP4__GCA_001321565.1:0.00000)
:0.00000[4],
OMP4__GCA_001212025.1:0.00000)
:0.00000[4],
OMP4__GCA_001211405.1:0.00000)
:0.00000[11])
:0.00019[9],
(
(
(
(
(
(
(
(
(
(
OMP4__GCA_001327555.1:0.00000,
OMP4__GCA_001321285.1:0.00000)
:0.00000[3],
OMP4__GCA_001321385.1:0.00000)
:0.00000[4],
OMP4__GCA_001321425.1:0.00000)
:0.00000[8],
OMP4__GCA_001192415.1:0.00000)
:0.00000,
OMP4__GCA_001320825.1:0.00000)
:0.00000,
OMP4__GCA_001320865.1:0.00000)
:0.00000,
OMP4__GCA_001320905.1:0.00000)
:0.00000,
OMP4__GCA_001321125.1:0.00000)
:0.00000[2],
OMP4__GCA_001211505.1:0.00000)
:0.00000,
OMP4__GCA_001197795.1:0.00000)
:0.00046[24])
:0.00032[8],
(
OMP4__GCA_001210965.1:0.00000,
(
(
(
OMP4__GCA_001208545.1:0.00000,
(
OMP4__GCA_001196125.1:0.00000,
(
OMP4__GCA_001191815.1:0.00000,
(
OMP4__GCA_001320945.1:0.00000,
(
(
(
(
OMP4__GCA_001321185.1:0.00000,
(
(
OMP4__GCA_001321305.1:0.00000,
OMP4__GCA_001321525.1:0.00000)
:0.00000[3],
OMP4__GCA_001321365.1:0.00000)
:0.00000[2])
:0.00000,
OMP4__GCA_001321205.1:0.00000)
:0.00000,
OMP4__GCA_001321225.1:0.00000)
:0.00000,
OMP4__GCA_001321265.1:0.00000)
:0.00000[1])
:0.00000[1])
:0.00000[1])
:0.00000)
:0.00000,
OMP4__GCA_001207675.1:0.00000)
:0.00000,
OMP4__GCA_001206495.1:0.00000)
:0.00000[1])
:0.00033[29])
:0.00000)
:0.00016[1],
(
(
OMP4__GCA_000932085.1:0.00128,
OMP4__GCA_001326895.1:0.00067)
:0.00033[19],
(
OMP4__GCA_001327435.1:0.00053,
OMP4__GCA_001199855.1:0.00077)
:0.00032[10])
:0.00025[1])
:0.00000)
:0.00000[3],
OMP4__GCA_001320325.1:0.00000)
:0.00000,
OMP4__GCA_001320365.1:0.00000)
:0.00000,
OMP4__GCA_001320425.1:0.00000)
:0.00000,
OMP4__GCA_001320725.1:0.00000)
:0.00000,
OMP4__GCA_001262355.1:0.00000)
:0.00000,
OMP4__GCA_001327115.1:0.00000)
:0.00000,
OMP4__GCA_001327355.1:0.00000)
:0.00000[10],
(
(
OMP4__GCA_001209405.1:0.00000,
OMP4__GCA_001199695.1:0.00000)
:0.00000,
OMP4__GCA_001320985.1:0.00000)
:0.00000)
:0.00000,
(
OMP4__GCA_001200615.1:0.00000,
OMP4__GCA_001321245.1:0.00000)
:0.00000)
:0.00000,
(
OMP4__GCA_001194765.1:0.00000,
OMP4__GCA_001321465.1:0.00000)
:0.00000)
:0.00000,
(
OMP4__GCA_001262275.1:0.00000,
OMP4__GCA_001320545.1:0.00000)
:0.00000[3],
(
OMP4__GCA_001327095.1:0.00000,
OMP4__GCA_001327135.1:0.00000)
:0.00000[12]);
