# Supplementary material for: Subfunctionalization influences the expansion of bacterial multidrug antibiotic resistance
Source: BMC Genomics. 2017 Oct 30;18:834. doi: 10.1186/s12864-017-4222-4 (PMC5663151; doi:10.1186/s12864-017-4222-4)
Supplement: Supplementary file 1 — Calculation of synonymous/non-synonymous substitution. (ZIP 34380 kb) [file 12864_2017_4222_MOESM1_ESM.zip › Additional_File_1/RND/2ML_RND.dS]

   505
RND4__GCA_000198775.1 
RND4__GCA_000756855.1   0.6582
RND4__GCA_000959725.1   0.6582  0.0000
RND4__GCA_000194745.1   0.6821  0.0200  0.0200
RND4__GCA_000300395.1   0.6535  0.2486  0.2486  0.2504
RND4__GCA_000022645.2   0.6424  0.2404  0.2404  0.2422  0.0063
RND4__GCA_000960995.1   0.6424  0.2404  0.2404  0.2422  0.0063  0.0000
RND4__GCA_000365245.1   0.6426  0.2372  0.2372  0.2389  0.0190  0.0126  0.0126
RND4__GCA_000835205.1   0.5955  0.2383  0.2383  0.2398  0.1293  0.1220  0.1220  0.1278
RND4__GCA_001411805.1   0.6107  0.2498  0.2498  0.2513  0.1330  0.1268  0.1268  0.1358  0.0356
RND4__GCA_000687455.2   0.6373  0.3633  0.3633  0.3694  0.3085  0.3029  0.3029  0.3139  0.2858  0.2820
RND4__GCA_000833595.1   0.6288  0.3491  0.3491  0.3667  0.3067  0.3012  0.3012  0.3124  0.3035  0.2919  0.1604
RND4__GCA_000959245.1   0.6372  0.3489  0.3489  0.3665  0.2991  0.2974  0.2974  0.3083  0.2977  0.2901  0.1616  0.0164
RND4__GCA_001530605.1   0.6059  0.3560  0.3560  0.3621  0.3137  0.3081  0.3081  0.3191  0.2996  0.2948  0.1752  0.0871  0.0871
RND4__GCA_001527585.1   0.6163  0.3579  0.3579  0.3640  0.3134  0.3079  0.3079  0.3188  0.2993  0.2946  0.1767  0.0885  0.0884  0.0089
RND4__GCA_001523185.1   0.6165  0.3523  0.3523  0.3584  0.3061  0.3006  0.3006  0.3115  0.2921  0.2873  0.1721  0.0843  0.0843  0.0101  0.0063
RND4__GCA_001526815.1   0.6032  0.3562  0.3562  0.3659  0.3079  0.3023  0.3023  0.3132  0.3011  0.2963  0.1736  0.0871  0.0871  0.0101  0.0114  0.0101
RND4__GCA_001532925.1   0.6109  0.3581  0.3581  0.3642  0.3136  0.3100  0.3100  0.3210  0.3014  0.2966  0.1800  0.0914  0.0913  0.0063  0.0101  0.0089  0.0115
RND4__GCA_001533495.1   0.6165  0.3523  0.3523  0.3584  0.3061  0.3006  0.3006  0.3115  0.2921  0.2873  0.1721  0.0843  0.0843  0.0101  0.0063  0.0000  0.0102  0.0089
RND4__GCA_001533645.1   0.6118  0.3586  0.3586  0.3647  0.3047  0.3011  0.3011  0.3120  0.2998  0.2950  0.1722  0.0885  0.0885  0.0114  0.0101  0.0114  0.0088  0.0126  0.0114
RND4__GCA_001526825.1   0.6084  0.3620  0.3620  0.3681  0.3118  0.3063  0.3063  0.3172  0.3050  0.3002  0.1785  0.0942  0.0941  0.0089  0.0101  0.0115  0.0089  0.0077  0.0115  0.0101
RND4__GCA_001527265.1   0.6138  0.3618  0.3618  0.3679  0.3097  0.3061  0.3061  0.3170  0.3048  0.3000  0.1784  0.0941  0.0941  0.0089  0.0152  0.0114  0.0115  0.0077  0.0115  0.0102  0.0077
RND4__GCA_001527825.1   0.6164  0.3524  0.3524  0.3585  0.3116  0.3061  0.3061  0.3135  0.2976  0.2928  0.1752  0.0885  0.0884  0.0063  0.0152  0.0114  0.0141  0.0102  0.0115  0.0153  0.0128  0.0128
RND4__GCA_001532995.1   0.6194  0.3527  0.3527  0.3588  0.3100  0.3044  0.3044  0.3118  0.2978  0.2931  0.1705  0.0829  0.0829  0.0089  0.0101  0.0063  0.0114  0.0127  0.0064  0.0102  0.0152  0.0152  0.0076
RND4__GCA_001534185.1   0.6164  0.3581  0.3581  0.3642  0.3136  0.3080  0.3080  0.3190  0.2995  0.2947  0.1768  0.0899  0.0899  0.0076  0.0165  0.0128  0.0128  0.0088  0.0127  0.0165  0.0140  0.0139  0.0038  0.0115
RND4__GCA_000152585.1   0.6757  0.4550  0.4550  0.4655  0.3339  0.3322  0.3322  0.3397  0.3319  0.3259  0.2228  0.2219  0.2151  0.2273  0.2255  0.2221  0.2222  0.2322  0.2221  0.2273  0.2306  0.2304  0.2322  0.2272  0.2339
RND4__GCA_000497165.1   0.6757  0.4550  0.4550  0.4655  0.3339  0.3322  0.3322  0.3397  0.3319  0.3259  0.2228  0.2219  0.2151  0.2273  0.2255  0.2221  0.2222  0.2322  0.2221  0.2273  0.2306  0.2304  0.2322  0.2272  0.2339  0.0000
RND4__GCA_000959505.1   0.6757  0.4550  0.4550  0.4655  0.3339  0.3322  0.3322  0.3397  0.3319  0.3259  0.2228  0.2219  0.2151  0.2273  0.2255  0.2221  0.2222  0.2322  0.2221  0.2273  0.2306  0.2304  0.2322  0.2272  0.2339  0.0000  0.0000
RND4__GCA_000974835.1   0.6757  0.4550  0.4550  0.4655  0.3339  0.3322  0.3322  0.3397  0.3319  0.3259  0.2228  0.2219  0.2151  0.2273  0.2255  0.2221  0.2222  0.2322  0.2221  0.2273  0.2306  0.2304  0.2322  0.2272  0.2339  0.0000  0.0000  0.0000
RND4__GCA_000182275.1   0.6545  0.4464  0.4464  0.4527  0.3420  0.3402  0.3402  0.3478  0.3363  0.3287  0.2442  0.2439  0.2369  0.2383  0.2466  0.2431  0.2383  0.2432  0.2431  0.2467  0.2399  0.2397  0.2397  0.2484  0.2415  0.1298  0.1298  0.1298  0.1298
RND4__GCA_000182295.1   0.6545  0.4464  0.4464  0.4527  0.3420  0.3402  0.3402  0.3478  0.3363  0.3287  0.2442  0.2439  0.2369  0.2383  0.2466  0.2431  0.2383  0.2432  0.2431  0.2467  0.2399  0.2397  0.2397  0.2484  0.2415  0.1298  0.1298  0.1298  0.1298  0.0000
RND4__GCA_001267755.1   0.6487  0.4486  0.4486  0.4549  0.3400  0.3382  0.3382  0.3458  0.3363  0.3287  0.2407  0.2439  0.2369  0.2383  0.2466  0.2431  0.2383  0.2432  0.2431  0.2468  0.2399  0.2397  0.2397  0.2484  0.2415  0.1283  0.1283  0.1283  0.1283  0.0102  0.0100
RND4__GCA_000959525.1   0.6480  0.4507  0.4507  0.4570  0.3438  0.3421  0.3421  0.3497  0.3361  0.3285  0.2407  0.2421  0.2351  0.2333  0.2415  0.2381  0.2333  0.2382  0.2381  0.2417  0.2348  0.2347  0.2347  0.2433  0.2364  0.1253  0.1253  0.1253  0.1253  0.0088  0.0088  0.0063
RND4__GCA_000182255.1   0.6509  0.4347  0.4347  0.4450  0.3410  0.3393  0.3393  0.3469  0.3353  0.3277  0.2328  0.2363  0.2293  0.2275  0.2357  0.2323  0.2275  0.2323  0.2323  0.2358  0.2290  0.2289  0.2289  0.2375  0.2306  0.1256  0.1256  0.1256  0.1256  0.0357  0.0357  0.0279  0.0292
RND4__GCA_000010545.1   0.6482  0.4369  0.4369  0.4472  0.3393  0.3376  0.3376  0.3452  0.3318  0.3242  0.2327  0.2364  0.2327  0.2275  0.2357  0.2323  0.2275  0.2324  0.2323  0.2359  0.2291  0.2289  0.2289  0.2375  0.2306  0.1241  0.1241  0.1241  0.1241  0.0370  0.0370  0.0292  0.0305  0.0139
RND4__GCA_000018505.1   0.6482  0.4369  0.4369  0.4472  0.3393  0.3376  0.3376  0.3452  0.3318  0.3242  0.2327  0.2364  0.2327  0.2275  0.2357  0.2323  0.2275  0.2324  0.2323  0.2359  0.2291  0.2289  0.2289  0.2375  0.2306  0.1241  0.1241  0.1241  0.1241  0.0370  0.0370  0.0292  0.0305  0.0139  0.0000
RND4__GCA_000807815.1   0.6575  0.4345  0.4345  0.4447  0.3428  0.3411  0.3411  0.3487  0.3355  0.3279  0.2395  0.2382  0.2312  0.2308  0.2390  0.2356  0.2308  0.2357  0.2356  0.2392  0.2323  0.2322  0.2322  0.2408  0.2339  0.1287  0.1287  0.1287  0.1287  0.0410  0.0410  0.0331  0.0344  0.0216  0.0205  0.0202
RND4__GCA_000807825.1   0.6575  0.4345  0.4345  0.4447  0.3428  0.3411  0.3411  0.3487  0.3355  0.3279  0.2395  0.2382  0.2312  0.2308  0.2390  0.2356  0.2308  0.2357  0.2356  0.2392  0.2323  0.2322  0.2322  0.2408  0.2339  0.1287  0.1287  0.1287  0.1287  0.0410  0.0410  0.0331  0.0344  0.0216  0.0202  0.0203  0.0000
RND4__GCA_001058025.1   0.6575  0.4345  0.4345  0.4447  0.3428  0.3411  0.3411  0.3487  0.3355  0.3279  0.2395  0.2382  0.2312  0.2308  0.2390  0.2356  0.2308  0.2357  0.2356  0.2392  0.2323  0.2322  0.2322  0.2408  0.2339  0.1287  0.1287  0.1287  0.1287  0.0410  0.0410  0.0331  0.0344  0.0216  0.0202  0.0205  0.0000  0.0000
RND4__GCA_000756005.1   0.6504  0.4390  0.4390  0.4493  0.3391  0.3374  0.3374  0.3450  0.3355  0.3300  0.2361  0.2397  0.2327  0.2274  0.2356  0.2322  0.2274  0.2322  0.2322  0.2358  0.2289  0.2288  0.2288  0.2374  0.2305  0.1271  0.1271  0.1271  0.1271  0.0371  0.0371  0.0318  0.0305  0.0203  0.0190  0.0190  0.0216  0.0216  0.0216
RND4__GCA_000756965.1   0.6557  0.4407  0.4407  0.4510  0.3426  0.3409  0.3409  0.3485  0.3351  0.3296  0.2376  0.2413  0.2342  0.2355  0.2438  0.2404  0.2355  0.2370  0.2404  0.2439  0.2371  0.2370  0.2370  0.2456  0.2352  0.1270  0.1270  0.1270  0.1270  0.0357  0.0357  0.0305  0.0292  0.0215  0.0203  0.0203  0.0254  0.0254  0.0254  0.0244
RND4__GCA_000012945.1   0.6577  0.4177  0.4177  0.4326  0.4014  0.3912  0.3912  0.3991  0.3851  0.3790  0.2696  0.2269  0.2299  0.2369  0.2368  0.2316  0.2335  0.2436  0.2316  0.2337  0.2420  0.2401  0.2366  0.2351  0.2384  0.2658  0.2658  0.2658  0.2658  0.2931  0.2931  0.2932  0.2930  0.2757  0.2846  0.2846  0.2903  0.2903  0.2903  0.2829  0.2842
RND4__GCA_000181975.1   0.6908  0.3906  0.3906  0.4069  0.3339  0.3283  0.3283  0.3315  0.3420  0.3302  0.2267  0.1939  0.1870  0.1918  0.1900  0.1884  0.1852  0.1965  0.1884  0.1901  0.1933  0.1965  0.1915  0.1900  0.1932  0.1995  0.1995  0.1995  0.1995  0.2155  0.2155  0.2155  0.2154  0.2014  0.2062  0.2062  0.2179  0.2179  0.2179  0.2097  0.2093  0.1703
RND4__GCA_000203915.1   0.6788  0.3903  0.3903  0.4066  0.3376  0.3319  0.3319  0.3391  0.3457  0.3358  0.2202  0.1890  0.1822  0.1854  0.1837  0.1821  0.1789  0.1901  0.1821  0.1838  0.1869  0.1901  0.1852  0.1837  0.1868  0.1996  0.1996  0.1996  0.1996  0.2108  0.2108  0.2108  0.2107  0.2000  0.2033  0.2033  0.2132  0.2132  0.2132  0.2050  0.2046  0.1686  0.0204
RND4__GCA_000959545.1   0.6788  0.3903  0.3903  0.4066  0.3376  0.3319  0.3319  0.3391  0.3457  0.3358  0.2202  0.1890  0.1822  0.1854  0.1837  0.1821  0.1789  0.1901  0.1821  0.1838  0.1869  0.1901  0.1852  0.1837  0.1868  0.1996  0.1996  0.1996  0.1996  0.2108  0.2108  0.2108  0.2107  0.2000  0.2033  0.2033  0.2132  0.2132  0.2132  0.2050  0.2046  0.1686  0.0204  0.0000
RND4__GCA_000019925.1   0.6753  0.3880  0.3880  0.4042  0.3415  0.3358  0.3358  0.3431  0.3417  0.3301  0.2135  0.1812  0.1745  0.1775  0.1758  0.1742  0.1743  0.1821  0.1742  0.1791  0.1822  0.1854  0.1805  0.1758  0.1821  0.1867  0.1867  0.1867  0.1867  0.2109  0.2109  0.2109  0.2108  0.2035  0.2035  0.2035  0.2135  0.2135  0.2135  0.2068  0.2050  0.1718  0.0321  0.0256  0.0256
RND4__GCA_001523105.1   0.6401  0.3533  0.3533  0.3646  0.3206  0.3187  0.3187  0.3299  0.3113  0.3037  0.1983  0.1634  0.1664  0.1564  0.1547  0.1532  0.1517  0.1609  0.1532  0.1564  0.1594  0.1625  0.1562  0.1548  0.1578  0.1838  0.1838  0.1838  0.1838  0.2117  0.2117  0.2117  0.2086  0.1961  0.2008  0.2008  0.2089  0.2089  0.2089  0.1992  0.2005  0.1806  0.1289  0.1230  0.1230  0.1216
RND4__GCA_001523165.1   0.6401  0.3533  0.3533  0.3646  0.3206  0.3187  0.3187  0.3299  0.3113  0.3037  0.1983  0.1634  0.1664  0.1564  0.1547  0.1532  0.1517  0.1609  0.1532  0.1564  0.1594  0.1625  0.1562  0.1548  0.1578  0.1838  0.1838  0.1838  0.1838  0.2117  0.2117  0.2117  0.2086  0.1961  0.2008  0.2008  0.2089  0.2089  0.2089  0.1992  0.2005  0.1806  0.1289  0.1230  0.1230  0.1216  0.0000
RND4__GCA_001718415.1   0.6401  0.3533  0.3533  0.3646  0.3206  0.3187  0.3187  0.3299  0.3113  0.3037  0.1983  0.1634  0.1664  0.1564  0.1547  0.1532  0.1517  0.1609  0.1532  0.1564  0.1594  0.1625  0.1562  0.1548  0.1578  0.1838  0.1838  0.1838  0.1838  0.2117  0.2117  0.2117  0.2086  0.1961  0.2008  0.2008  0.2089  0.2089  0.2089  0.1992  0.2005  0.1806  0.1289  0.1230  0.1230  0.1216  0.0000  0.0000
RND4__GCA_000755725.1   0.6415  0.3623  0.3623  0.3737  0.3288  0.3230  0.3230  0.3342  0.3179  0.3101  0.1936  0.1723  0.1754  0.1625  0.1608  0.1593  0.1578  0.1670  0.1593  0.1625  0.1655  0.1686  0.1623  0.1609  0.1639  0.1885  0.1885  0.1885  0.1885  0.2182  0.2182  0.2182  0.2150  0.2024  0.2071  0.2071  0.2153  0.2153  0.2153  0.2039  0.2068  0.1865  0.1331  0.1243  0.1243  0.1259  0.0242  0.0242  0.0242
RND4__GCA_001524505.1   0.6361  0.3504  0.3504  0.3617  0.3154  0.3116  0.3116  0.3227  0.3008  0.2931  0.1869  0.1645  0.1675  0.1517  0.1501  0.1486  0.1471  0.1562  0.1486  0.1517  0.1547  0.1578  0.1515  0.1501  0.1531  0.1806  0.1806  0.1806  0.1806  0.2068  0.2068  0.2101  0.2070  0.1945  0.1992  0.1992  0.2073  0.2073  0.2073  0.1976  0.1989  0.1787  0.1272  0.1214  0.1214  0.1201  0.0152  0.0152  0.0152  0.0164
RND4__GCA_001532065.1   0.6365  0.3587  0.3587  0.3701  0.3269  0.3211  0.3211  0.3323  0.3123  0.3011  0.1921  0.1678  0.1708  0.1520  0.1503  0.1488  0.1458  0.1565  0.1488  0.1504  0.1534  0.1565  0.1518  0.1504  0.1534  0.1824  0.1824  0.1824  0.1824  0.2086  0.2086  0.2086  0.2055  0.1929  0.1976  0.1976  0.2057  0.2057  0.2057  0.1960  0.1973  0.1789  0.1230  0.1141  0.1141  0.1143  0.0165  0.0165  0.0165  0.0126  0.0115
RND4__GCA_001532085.1   0.6443  0.3646  0.3646  0.3761  0.3327  0.3269  0.3269  0.3382  0.3179  0.3067  0.1969  0.1725  0.1756  0.1595  0.1579  0.1564  0.1533  0.1641  0.1564  0.1580  0.1610  0.1641  0.1594  0.1579  0.1609  0.1903  0.1903  0.1903  0.1903  0.2168  0.2168  0.2168  0.2136  0.2010  0.2057  0.2057  0.2139  0.2139  0.2139  0.2041  0.2054  0.1867  0.1273  0.1214  0.1214  0.1216  0.0255  0.0255  0.0255  0.0165  0.0179  0.0089
RND4__GCA_001533465.1   0.6383  0.3507  0.3507  0.3620  0.3230  0.3208  0.3208  0.3320  0.3120  0.2991  0.1902  0.1660  0.1691  0.1532  0.1516  0.1501  0.1470  0.1577  0.1501  0.1517  0.1547  0.1577  0.1531  0.1516  0.1546  0.1824  0.1824  0.1824  0.1824  0.2084  0.2084  0.2084  0.2053  0.1927  0.1974  0.1974  0.2055  0.2055  0.2055  0.1958  0.1971  0.1787  0.1213  0.1184  0.1184  0.1185  0.0190  0.0190  0.0190  0.0179  0.0141  0.0075  0.0140
RND4__GCA_001525825.1   0.6399  0.3516  0.3516  0.3629  0.3167  0.3148  0.3148  0.3259  0.3075  0.2964  0.1951  0.1572  0.1602  0.1534  0.1518  0.1503  0.1488  0.1579  0.1503  0.1534  0.1565  0.1595  0.1533  0.1518  0.1548  0.1807  0.1807  0.1807  0.1807  0.2086  0.2086  0.2086  0.2055  0.1930  0.1977  0.1977  0.2058  0.2058  0.2058  0.1961  0.1974  0.1790  0.1259  0.1201  0.1201  0.1187  0.0050  0.0050  0.0050  0.0216  0.0126  0.0114  0.0203  0.0139
RND4__GCA_001443045.1   0.6272  0.3628  0.3628  0.3785  0.3151  0.3095  0.3095  0.3131  0.3163  0.3123  0.2052  0.1868  0.1802  0.1663  0.1677  0.1694  0.1631  0.1708  0.1694  0.1648  0.1677  0.1708  0.1694  0.1679  0.1740  0.1928  0.1928  0.1928  0.1928  0.2047  0.2047  0.2047  0.2015  0.1957  0.2005  0.2005  0.2054  0.2054  0.2054  0.1974  0.2003  0.1808  0.0701  0.0646  0.0646  0.0649  0.1189  0.1189  0.1189  0.1231  0.1144  0.1102  0.1203  0.1114  0.1131
RND4__GCA_000016205.1   0.6495  0.3727  0.3727  0.3887  0.3105  0.3048  0.3048  0.3123  0.3041  0.2997  0.2221  0.1994  0.1958  0.1964  0.1946  0.1947  0.1898  0.2011  0.1947  0.1948  0.1979  0.2011  0.2011  0.1963  0.2028  0.1868  0.1868  0.1868  0.1868  0.2054  0.2054  0.2021  0.2020  0.2010  0.1994  0.1994  0.2010  0.2010  0.2010  0.1979  0.1993  0.2079  0.1103  0.1060  0.1060  0.1102  0.1436  0.1436  0.1436  0.1526  0.1420  0.1377  0.1451  0.1389  0.1407  0.1083
RND4__GCA_000745665.1   0.6545  0.3727  0.3727  0.3887  0.3144  0.3086  0.3086  0.3162  0.3079  0.3035  0.2204  0.1944  0.1909  0.1915  0.1897  0.1898  0.1849  0.1962  0.1898  0.1898  0.1930  0.1962  0.1962  0.1914  0.1978  0.1868  0.1868  0.1868  0.1868  0.2038  0.2038  0.2004  0.2003  0.1993  0.1977  0.1977  0.1994  0.1994  0.1994  0.1962  0.1977  0.2096  0.1132  0.1075  0.1075  0.1117  0.1421  0.1421  0.1421  0.1510  0.1405  0.1362  0.1436  0.1374  0.1392  0.1097  0.0064
RND4__GCA_000959445.1   0.6573  0.3766  0.3766  0.3926  0.3182  0.3124  0.3124  0.3200  0.3117  0.3073  0.2220  0.1976  0.1941  0.1977  0.1960  0.1960  0.1912  0.2025  0.1960  0.1961  0.1993  0.2025  0.2025  0.1977  0.2041  0.1914  0.1914  0.1914  0.1914  0.2085  0.2085  0.2052  0.2051  0.2041  0.2024  0.2024  0.2041  0.2041  0.2041  0.2009  0.2024  0.2143  0.1160  0.1103  0.1103  0.1145  0.1436  0.1436  0.1436  0.1525  0.1420  0.1377  0.1450  0.1389  0.1407  0.1154  0.0115  0.0076
RND4__GCA_000262695.1   0.6488  0.3707  0.3707  0.3866  0.3127  0.3069  0.3069  0.3145  0.3062  0.3018  0.2171  0.1928  0.1893  0.1930  0.1912  0.1912  0.1864  0.1977  0.1912  0.1913  0.1945  0.1977  0.1977  0.1929  0.1993  0.1867  0.1867  0.1867  0.1867  0.2037  0.2037  0.2003  0.2002  0.1992  0.1976  0.1976  0.1993  0.1993  0.1993  0.1961  0.1976  0.2094  0.1117  0.1060  0.1060  0.1102  0.1391  0.1391  0.1391  0.1480  0.1375  0.1332  0.1406  0.1345  0.1362  0.1111  0.0075  0.0038  0.0038
RND4__GCA_001718555.1   0.6416  0.3894  0.3894  0.4036  0.3556  0.3498  0.3498  0.3534  0.3500  0.3459  0.2382  0.2016  0.1949  0.1983  0.1965  0.1949  0.1933  0.2030  0.1949  0.1952  0.2014  0.2047  0.1980  0.1965  0.1997  0.1890  0.1890  0.1890  0.1890  0.2105  0.2105  0.2105  0.2104  0.2027  0.2044  0.2044  0.2028  0.2028  0.2028  0.2029  0.2041  0.1571  0.1090  0.1074  0.1074  0.1090  0.1307  0.1307  0.1307  0.1291  0.1307  0.1234  0.1322  0.1233  0.1279  0.1119  0.1487  0.1502  0.1547  0.1502
RND4__GCA_000987055.1   0.6814  0.3949  0.3949  0.4092  0.3588  0.3527  0.3527  0.3603  0.3503  0.3442  0.2446  0.1948  0.1913  0.1979  0.1994  0.1945  0.1946  0.2059  0.1945  0.1931  0.2027  0.1962  0.1976  0.1961  0.1993  0.2261  0.2261  0.2261  0.2261  0.2468  0.2468  0.2468  0.2467  0.2322  0.2372  0.2372  0.2425  0.2425  0.2425  0.2356  0.2369  0.1283  0.1309  0.1264  0.1264  0.1309  0.1472  0.1472  0.1472  0.1576  0.1470  0.1442  0.1516  0.1425  0.1442  0.1338  0.1749  0.1764  0.1810  0.1764  0.1109
RND4__GCA_000987075.1   0.6481  0.3942  0.3942  0.4084  0.3669  0.3608  0.3608  0.3684  0.3480  0.3459  0.2337  0.1880  0.1815  0.1879  0.1894  0.1878  0.1862  0.1958  0.1878  0.1848  0.1943  0.1942  0.1876  0.1862  0.1893  0.2094  0.2094  0.2094  0.2094  0.2381  0.2381  0.2381  0.2381  0.2219  0.2268  0.2268  0.2288  0.2288  0.2288  0.2269  0.2265  0.1252  0.1249  0.1204  0.1204  0.1190  0.1305  0.1305  0.1305  0.1392  0.1303  0.1275  0.1348  0.1289  0.1276  0.1203  0.1698  0.1714  0.1759  0.1713  0.0951  0.0427
RND4__GCA_001029145.1   0.6691  0.3908  0.3908  0.4050  0.3570  0.3510  0.3510  0.3585  0.3425  0.3404  0.2411  0.2013  0.1946  0.2012  0.1994  0.1945  0.1946  0.2060  0.1945  0.1965  0.2027  0.2026  0.2010  0.1995  0.2026  0.2212  0.2212  0.2212  0.2212  0.2435  0.2435  0.2435  0.2434  0.2289  0.2338  0.2338  0.2391  0.2391  0.2391  0.2322  0.2335  0.1253  0.1310  0.1264  0.1264  0.1309  0.1472  0.1472  0.1472  0.1576  0.1470  0.1442  0.1516  0.1425  0.1443  0.1309  0.1717  0.1733  0.1779  0.1732  0.1080  0.0101  0.0427
RND4__GCA_001038745.1   0.6680  0.3923  0.3923  0.4065  0.3590  0.3529  0.3529  0.3646  0.3416  0.3337  0.2273  0.1882  0.1880  0.1896  0.1912  0.1896  0.1880  0.1976  0.1896  0.1866  0.1961  0.1960  0.1894  0.1879  0.1911  0.2012  0.2012  0.2012  0.2012  0.2369  0.2369  0.2369  0.2368  0.2255  0.2305  0.2305  0.2357  0.2357  0.2357  0.2272  0.2302  0.1268  0.1206  0.1192  0.1192  0.1222  0.1293  0.1293  0.1293  0.1380  0.1261  0.1278  0.1351  0.1277  0.1264  0.1206  0.1607  0.1639  0.1684  0.1638  0.1037  0.0683  0.0560  0.0656
RND4__GCA_001038835.1   0.6680  0.3923  0.3923  0.4065  0.3590  0.3529  0.3529  0.3646  0.3416  0.3337  0.2273  0.1882  0.1880  0.1896  0.1912  0.1896  0.1880  0.1976  0.1896  0.1866  0.1961  0.1960  0.1894  0.1879  0.1911  0.2012  0.2012  0.2012  0.2012  0.2369  0.2369  0.2369  0.2368  0.2255  0.2305  0.2305  0.2357  0.2357  0.2357  0.2272  0.2302  0.1268  0.1206  0.1192  0.1192  0.1222  0.1293  0.1293  0.1293  0.1380  0.1261  0.1278  0.1351  0.1277  0.1264  0.1206  0.1607  0.1639  0.1684  0.1638  0.1037  0.0683  0.0560  0.0656  0.0000
RND4__GCA_001043615.1   0.6680  0.3923  0.3923  0.4065  0.3590  0.3529  0.3529  0.3646  0.3416  0.3337  0.2273  0.1882  0.1880  0.1896  0.1912  0.1896  0.1880  0.1976  0.1896  0.1866  0.1961  0.1960  0.1894  0.1879  0.1911  0.2012  0.2012  0.2012  0.2012  0.2369  0.2369  0.2369  0.2368  0.2255  0.2305  0.2305  0.2357  0.2357  0.2357  0.2272  0.2302  0.1268  0.1206  0.1192  0.1192  0.1222  0.1293  0.1293  0.1293  0.1380  0.1261  0.1278  0.1351  0.1277  0.1264  0.1206  0.1607  0.1639  0.1684  0.1638  0.1037  0.0683  0.0560  0.0656  0.0000  0.0000
RND4__GCA_000724975.1   0.6709  0.4051  0.4051  0.4195  0.3844  0.3782  0.3782  0.3859  0.3687  0.3627  0.2394  0.1980  0.2011  0.1980  0.1995  0.1979  0.1964  0.2061  0.1979  0.1949  0.2045  0.2044  0.1978  0.1963  0.1994  0.2145  0.2145  0.2145  0.2145  0.2267  0.2267  0.2267  0.2266  0.2171  0.2220  0.2220  0.2272  0.2272  0.2272  0.2221  0.2185  0.1122  0.1119  0.1089  0.1089  0.1177  0.1337  0.1337  0.1337  0.1380  0.1306  0.1293  0.1397  0.1292  0.1308  0.1205  0.1562  0.1577  0.1622  0.1576  0.0853  0.0824  0.0630  0.0825  0.0727  0.0727  0.0727
RND4__GCA_000756845.1   0.6708  0.3994  0.3994  0.4115  0.3628  0.3530  0.3530  0.3606  0.3478  0.3261  0.2095  0.1788  0.1815  0.1935  0.1917  0.1901  0.1870  0.1982  0.1901  0.1919  0.1950  0.1982  0.1933  0.1918  0.1949  0.2015  0.2015  0.2015  0.2015  0.2069  0.2069  0.2069  0.2068  0.1992  0.2040  0.2040  0.2057  0.2057  0.2057  0.2008  0.2038  0.1882  0.1218  0.1189  0.1189  0.1235  0.1299  0.1299  0.1299  0.1297  0.1268  0.1196  0.1254  0.1165  0.1240  0.1135  0.1474  0.1490  0.1505  0.1460  0.1139  0.1464  0.1401  0.1464  0.1299  0.1299  0.1299  0.1284
RND4__GCA_000009485.1   0.6895  0.3778  0.3778  0.3900  0.3536  0.3478  0.3478  0.3514  0.3333  0.3277  0.2073  0.1809  0.1773  0.1754  0.1707  0.1691  0.1737  0.1770  0.1691  0.1754  0.1755  0.1786  0.1722  0.1707  0.1768  0.1880  0.1880  0.1880  0.1880  0.2016  0.2016  0.2016  0.2015  0.1907  0.1955  0.1955  0.2036  0.2036  0.2036  0.1940  0.1952  0.1698  0.1110  0.1066  0.1066  0.1069  0.1205  0.1205  0.1205  0.1190  0.1147  0.1133  0.1176  0.1103  0.1176  0.1088  0.1471  0.1486  0.1530  0.1485  0.0977  0.1235  0.1145  0.1235  0.1074  0.1074  0.1074  0.1046  0.0754
RND4__GCA_000236215.4   0.6900  0.3782  0.3782  0.3904  0.3519  0.3461  0.3461  0.3498  0.3337  0.3241  0.2090  0.1825  0.1759  0.1739  0.1722  0.1706  0.1721  0.1785  0.1706  0.1739  0.1770  0.1802  0.1707  0.1692  0.1753  0.1881  0.1881  0.1881  0.1881  0.1985  0.1985  0.1985  0.1984  0.1875  0.1923  0.1923  0.2004  0.2004  0.2004  0.1924  0.1921  0.1715  0.1096  0.1052  0.1052  0.1070  0.1191  0.1191  0.1191  0.1190  0.1132  0.1118  0.1162  0.1089  0.1162  0.1088  0.1441  0.1456  0.1500  0.1455  0.0963  0.1280  0.1160  0.1280  0.1089  0.1089  0.1089  0.1061  0.0712  0.0114
RND4__GCA_000333155.2   0.6895  0.3778  0.3778  0.3900  0.3536  0.3478  0.3478  0.3514  0.3333  0.3277  0.2073  0.1809  0.1773  0.1754  0.1707  0.1691  0.1737  0.1770  0.1691  0.1754  0.1755  0.1786  0.1722  0.1707  0.1768  0.1880  0.1880  0.1880  0.1880  0.2016  0.2016  0.2016  0.2015  0.1907  0.1955  0.1955  0.2036  0.2036  0.2036  0.1940  0.1952  0.1698  0.1110  0.1066  0.1066  0.1069  0.1205  0.1205  0.1205  0.1190  0.1147  0.1133  0.1176  0.1103  0.1176  0.1088  0.1471  0.1486  0.1530  0.1485  0.0977  0.1235  0.1145  0.1235  0.1074  0.1074  0.1074  0.1046  0.0754  0.0000  0.0115
RND4__GCA_000755805.1   0.6840  0.3780  0.3780  0.3901  0.3517  0.3459  0.3459  0.3496  0.3335  0.3239  0.2056  0.1761  0.1695  0.1676  0.1659  0.1643  0.1658  0.1722  0.1643  0.1676  0.1707  0.1738  0.1644  0.1629  0.1690  0.1818  0.1818  0.1818  0.1818  0.1920  0.1920  0.1921  0.1920  0.1811  0.1859  0.1859  0.1939  0.1939  0.1939  0.1860  0.1856  0.1668  0.1038  0.0994  0.0994  0.1012  0.1132  0.1132  0.1132  0.1132  0.1074  0.1061  0.1104  0.1032  0.1104  0.1031  0.1381  0.1396  0.1440  0.1395  0.0921  0.1221  0.1102  0.1221  0.1032  0.1032  0.1032  0.1003  0.0658  0.0089  0.0051  0.0088
RND4__GCA_000757365.1   0.6840  0.3780  0.3780  0.3901  0.3517  0.3459  0.3459  0.3496  0.3335  0.3239  0.2056  0.1761  0.1695  0.1676  0.1659  0.1643  0.1658  0.1722  0.1643  0.1676  0.1707  0.1738  0.1644  0.1629  0.1690  0.1818  0.1818  0.1818  0.1818  0.1920  0.1920  0.1921  0.1920  0.1811  0.1859  0.1859  0.1939  0.1939  0.1939  0.1860  0.1856  0.1668  0.1038  0.0994  0.0994  0.1012  0.1132  0.1132  0.1132  0.1132  0.1074  0.1061  0.1104  0.1032  0.1104  0.1031  0.1381  0.1396  0.1440  0.1395  0.0921  0.1221  0.1102  0.1221  0.1032  0.1032  0.1032  0.1003  0.0658  0.0089  0.0051  0.0089  0.0000
RND4__GCA_000877315.1   0.6895  0.3778  0.3778  0.3900  0.3536  0.3478  0.3478  0.3514  0.3333  0.3277  0.2073  0.1809  0.1773  0.1754  0.1707  0.1691  0.1737  0.1770  0.1691  0.1754  0.1755  0.1786  0.1722  0.1707  0.1768  0.1880  0.1880  0.1880  0.1880  0.2016  0.2016  0.2016  0.2015  0.1907  0.1955  0.1955  0.2036  0.2036  0.2036  0.1940  0.1952  0.1698  0.1110  0.1066  0.1066  0.1069  0.1205  0.1205  0.1205  0.1190  0.1147  0.1133  0.1176  0.1103  0.1176  0.1088  0.1471  0.1486  0.1530  0.1485  0.0977  0.1235  0.1145  0.1235  0.1074  0.1074  0.1074  0.1046  0.0754  0.0000  0.0115  0.0000  0.0089  0.0090
RND4__GCA_000981305.1   0.6895  0.3778  0.3778  0.3900  0.3536  0.3478  0.3478  0.3514  0.3333  0.3277  0.2073  0.1809  0.1773  0.1754  0.1707  0.1691  0.1737  0.1770  0.1691  0.1754  0.1755  0.1786  0.1722  0.1707  0.1768  0.1880  0.1880  0.1880  0.1880  0.2016  0.2016  0.2016  0.2015  0.1907  0.1955  0.1955  0.2036  0.2036  0.2036  0.1940  0.1952  0.1698  0.1110  0.1066  0.1066  0.1069  0.1205  0.1205  0.1205  0.1190  0.1147  0.1133  0.1176  0.1103  0.1176  0.1088  0.1471  0.1486  0.1530  0.1485  0.0977  0.1235  0.1145  0.1235  0.1074  0.1074  0.1074  0.1046  0.0754  0.0000  0.0115  0.0000  0.0089  0.0089  0.0000
RND4__GCA_000014085.1   0.6913  0.3965  0.3965  0.4128  0.3703  0.3643  0.3643  0.3718  0.3452  0.3395  0.2204  0.1874  0.1807  0.1820  0.1802  0.1786  0.1771  0.1866  0.1786  0.1820  0.1851  0.1883  0.1817  0.1803  0.1834  0.1945  0.1945  0.1945  0.1945  0.1985  0.1985  0.1985  0.1984  0.1940  0.1989  0.1989  0.2037  0.2037  0.2037  0.1957  0.2019  0.1844  0.1125  0.1110  0.1110  0.1129  0.1281  0.1281  0.1281  0.1368  0.1309  0.1266  0.1325  0.1235  0.1252  0.1160  0.1563  0.1594  0.1639  0.1593  0.1093  0.1385  0.1235  0.1355  0.1178  0.1178  0.1178  0.1148  0.0699  0.0467  0.0454  0.0467  0.0401  0.0401  0.0467  0.0467
RND4__GCA_000019505.1   0.6793  0.3921  0.3921  0.4084  0.3581  0.3563  0.3563  0.3637  0.3414  0.3357  0.2156  0.1826  0.1759  0.1851  0.1833  0.1817  0.1802  0.1898  0.1817  0.1851  0.1882  0.1914  0.1849  0.1834  0.1865  0.1866  0.1866  0.1866  0.1866  0.1955  0.1955  0.1955  0.1954  0.1878  0.1925  0.1925  0.1973  0.1973  0.1973  0.1894  0.1956  0.1749  0.1185  0.1141  0.1141  0.1129  0.1207  0.1207  0.1207  0.1294  0.1235  0.1193  0.1265  0.1192  0.1179  0.1175  0.1580  0.1595  0.1640  0.1594  0.1137  0.1386  0.1236  0.1356  0.1150  0.1150  0.1150  0.1134  0.0754  0.0440  0.0427  0.0440  0.0374  0.0374  0.0440  0.0440  0.0269
RND4__GCA_000203955.1   0.6913  0.3965  0.3965  0.4128  0.3703  0.3643  0.3643  0.3718  0.3452  0.3395  0.2204  0.1874  0.1807  0.1820  0.1802  0.1786  0.1771  0.1866  0.1786  0.1820  0.1851  0.1883  0.1817  0.1803  0.1834  0.1945  0.1945  0.1945  0.1945  0.1985  0.1985  0.1985  0.1984  0.1940  0.1989  0.1989  0.2037  0.2037  0.2037  0.1957  0.2019  0.1844  0.1125  0.1110  0.1110  0.1129  0.1281  0.1281  0.1281  0.1368  0.1309  0.1266  0.1325  0.1235  0.1252  0.1160  0.1563  0.1594  0.1639  0.1593  0.1093  0.1385  0.1235  0.1355  0.1178  0.1178  0.1178  0.1148  0.0699  0.0467  0.0454  0.0467  0.0401  0.0401  0.0467  0.0467  0.0000  0.0269
RND4__GCA_001524815.1   0.6608  0.3969  0.3969  0.4132  0.3684  0.3625  0.3625  0.3641  0.3435  0.3278  0.2061  0.1709  0.1674  0.1832  0.1814  0.1798  0.1783  0.1846  0.1798  0.1801  0.1863  0.1895  0.1799  0.1784  0.1813  0.1997  0.1997  0.1997  0.1997  0.2232  0.2232  0.2232  0.2231  0.2187  0.2236  0.2236  0.2254  0.2254  0.2254  0.2187  0.2199  0.1876  0.1334  0.1304  0.1304  0.1304  0.1388  0.1388  0.1388  0.1340  0.1341  0.1298  0.1357  0.1282  0.1329  0.1250  0.1625  0.1641  0.1656  0.1610  0.1109  0.1461  0.1368  0.1430  0.1281  0.1281  0.1281  0.1296  0.0700  0.0683  0.0684  0.0683  0.0629  0.0629  0.0683  0.0683  0.0739  0.0767  0.0739
RND4__GCA_001530695.1   0.6608  0.3969  0.3969  0.4132  0.3684  0.3625  0.3625  0.3641  0.3435  0.3278  0.2061  0.1709  0.1674  0.1832  0.1814  0.1798  0.1783  0.1846  0.1798  0.1801  0.1863  0.1895  0.1799  0.1784  0.1813  0.1997  0.1997  0.1997  0.1997  0.2232  0.2232  0.2232  0.2231  0.2187  0.2236  0.2236  0.2254  0.2254  0.2254  0.2187  0.2199  0.1876  0.1334  0.1304  0.1304  0.1304  0.1388  0.1388  0.1388  0.1340  0.1341  0.1298  0.1357  0.1282  0.1329  0.1250  0.1625  0.1641  0.1656  0.1610  0.1109  0.1461  0.1368  0.1430  0.1281  0.1281  0.1281  0.1296  0.0700  0.0683  0.0684  0.0683  0.0629  0.0629  0.0683  0.0683  0.0739  0.0767  0.0739  0.0000
RND4__GCA_001547525.1   0.6609  0.3927  0.3927  0.4089  0.3574  0.3479  0.3479  0.3552  0.3374  0.3218  0.2073  0.1684  0.1649  0.1833  0.1816  0.1800  0.1784  0.1880  0.1800  0.1833  0.1864  0.1896  0.1831  0.1816  0.1847  0.2013  0.2013  0.2013  0.2013  0.2116  0.2116  0.2116  0.2115  0.2040  0.2120  0.2120  0.2137  0.2137  0.2137  0.2071  0.2117  0.1813  0.1274  0.1229  0.1229  0.1215  0.1357  0.1357  0.1357  0.1340  0.1311  0.1268  0.1326  0.1252  0.1298  0.1189  0.1533  0.1549  0.1564  0.1519  0.1137  0.1430  0.1353  0.1400  0.1281  0.1281  0.1281  0.1266  0.0604  0.0628  0.0615  0.0628  0.0561  0.0561  0.0628  0.0628  0.0643  0.0657  0.0643  0.0335  0.0335
RND4__GCA_000292915.1   0.6659  0.3783  0.3783  0.3944  0.3487  0.3430  0.3430  0.3482  0.3436  0.3362  0.2258  0.2015  0.1947  0.1915  0.1898  0.1882  0.1866  0.1962  0.1882  0.1915  0.1947  0.1979  0.1913  0.1898  0.1929  0.2166  0.2166  0.2166  0.2166  0.2281  0.2281  0.2281  0.2248  0.2189  0.2238  0.2238  0.2322  0.2322  0.2322  0.2222  0.2235  0.1690  0.0947  0.0905  0.0905  0.0934  0.1354  0.1354  0.1354  0.1427  0.1367  0.1325  0.1398  0.1367  0.1325  0.0875  0.1385  0.1369  0.1413  0.1369  0.1254  0.1402  0.1249  0.1372  0.1252  0.1252  0.1252  0.1251  0.1403  0.1221  0.1222  0.1221  0.1163  0.1163  0.1221  0.1221  0.1207  0.1237  0.1207  0.1371  0.1371  0.1311
RND4__GCA_000473485.1   0.6535  0.4001  0.4001  0.4102  0.3739  0.3640  0.3640  0.3717  0.3476  0.3335  0.2474  0.2000  0.2029  0.1851  0.1929  0.1946  0.1867  0.1897  0.1946  0.1916  0.1882  0.1914  0.1881  0.1963  0.1897  0.2108  0.2108  0.2108  0.2108  0.2264  0.2264  0.2264  0.2263  0.2153  0.2202  0.2202  0.2251  0.2251  0.2251  0.2220  0.2199  0.1458  0.1263  0.1292  0.1292  0.1322  0.1308  0.1308  0.1308  0.1291  0.1278  0.1235  0.1338  0.1234  0.1279  0.1146  0.1609  0.1625  0.1670  0.1624  0.0879  0.1177  0.1030  0.1148  0.0974  0.0974  0.0974  0.0961  0.1215  0.1109  0.1110  0.1109  0.1052  0.1052  0.1109  0.1109  0.1212  0.1242  0.1212  0.1301  0.1301  0.1242  0.1341
RND4__GCA_001411495.1   0.6535  0.4001  0.4001  0.4102  0.3739  0.3640  0.3640  0.3717  0.3476  0.3335  0.2474  0.2000  0.2029  0.1851  0.1929  0.1946  0.1867  0.1897  0.1946  0.1916  0.1882  0.1914  0.1881  0.1963  0.1897  0.2108  0.2108  0.2108  0.2108  0.2264  0.2264  0.2264  0.2263  0.2153  0.2202  0.2202  0.2251  0.2251  0.2251  0.2220  0.2199  0.1458  0.1263  0.1292  0.1292  0.1322  0.1308  0.1308  0.1308  0.1291  0.1278  0.1235  0.1338  0.1234  0.1279  0.1146  0.1609  0.1625  0.1670  0.1624  0.0879  0.1177  0.1030  0.1148  0.0974  0.0974  0.0974  0.0961  0.1215  0.1109  0.1110  0.1109  0.1052  0.1052  0.1109  0.1109  0.1212  0.1242  0.1212  0.1301  0.1301  0.1242  0.1341  0.0000
RND4__GCA_001718535.1   0.6392  0.3801  0.3801  0.3962  0.3412  0.3389  0.3389  0.3464  0.3289  0.3213  0.2137  0.1846  0.1875  0.1829  0.1907  0.1891  0.1845  0.1875  0.1891  0.1925  0.1860  0.1892  0.1826  0.1907  0.1843  0.2028  0.2028  0.2028  0.2028  0.2196  0.2196  0.2230  0.2229  0.2151  0.2200  0.2200  0.2252  0.2252  0.2252  0.2219  0.2231  0.1610  0.1185  0.1172  0.1172  0.1246  0.1293  0.1293  0.1293  0.1306  0.1263  0.1250  0.1338  0.1219  0.1264  0.1131  0.1501  0.1516  0.1561  0.1515  0.0906  0.1322  0.1189  0.1293  0.1190  0.1190  0.1190  0.1088  0.1094  0.0989  0.0990  0.0989  0.0933  0.0933  0.0989  0.0989  0.1019  0.1049  0.1019  0.1008  0.1008  0.1050  0.1267  0.0976  0.0976
RND4__GCA_000504665.1   0.6834  0.3954  0.3954  0.4119  0.3492  0.3396  0.3396  0.3470  0.3385  0.3346  0.2253  0.1866  0.1878  0.1864  0.1846  0.1830  0.1815  0.1878  0.1830  0.1864  0.1895  0.1927  0.1861  0.1846  0.1845  0.2073  0.2073  0.2073  0.2073  0.2147  0.2147  0.2147  0.2146  0.2103  0.2152  0.2152  0.2201  0.2201  0.2201  0.2120  0.2115  0.1754  0.0952  0.0908  0.0908  0.0982  0.1176  0.1176  0.1176  0.1232  0.1204  0.1147  0.1204  0.1116  0.1147  0.1043  0.1379  0.1395  0.1438  0.1394  0.1033  0.1324  0.1204  0.1309  0.1148  0.1148  0.1148  0.1074  0.0684  0.0751  0.0724  0.0751  0.0669  0.0669  0.0751  0.0751  0.0641  0.0697  0.0641  0.0891  0.0891  0.0780  0.1162  0.1109  0.1109  0.0903
RND4__GCA_000764955.1   0.6839  0.4048  0.4048  0.4191  0.3469  0.3452  0.3452  0.3508  0.3389  0.3386  0.2255  0.2004  0.2002  0.1931  0.1913  0.1930  0.1865  0.1978  0.1930  0.1915  0.1946  0.1978  0.1962  0.1947  0.1978  0.1998  0.1998  0.1998  0.1998  0.2095  0.2095  0.2061  0.2060  0.2019  0.2065  0.2065  0.2051  0.2051  0.2051  0.2050  0.2065  0.2279  0.1177  0.1134  0.1134  0.1206  0.1413  0.1413  0.1413  0.1502  0.1427  0.1413  0.1518  0.1425  0.1413  0.1132  0.1327  0.1342  0.1371  0.1327  0.1523  0.1781  0.1684  0.1782  0.1673  0.1673  0.1673  0.1582  0.1421  0.1475  0.1445  0.1475  0.1385  0.1385  0.1475  0.1475  0.1490  0.1430  0.1490  0.1570  0.1570  0.1417  0.1311  0.1626  0.1626  0.1549  0.1412
RND4__GCA_001718795.1   0.6927  0.4152  0.4152  0.4296  0.3445  0.3464  0.3464  0.3521  0.3502  0.3421  0.2305  0.2035  0.2033  0.1979  0.1961  0.1961  0.1913  0.2026  0.1961  0.1962  0.1994  0.2026  0.1993  0.1978  0.2009  0.2029  0.2029  0.2029  0.2029  0.2060  0.2060  0.2060  0.2059  0.2018  0.2064  0.2064  0.2050  0.2050  0.2050  0.2049  0.2064  0.2311  0.1206  0.1163  0.1163  0.1206  0.1442  0.1442  0.1442  0.1532  0.1456  0.1442  0.1548  0.1425  0.1442  0.1175  0.1341  0.1356  0.1385  0.1341  0.1552  0.1812  0.1714  0.1796  0.1703  0.1703  0.1703  0.1611  0.1450  0.1504  0.1474  0.1504  0.1414  0.1414  0.1504  0.1504  0.1489  0.1429  0.1489  0.1584  0.1584  0.1446  0.1340  0.1672  0.1672  0.1550  0.1441  0.0114
RND4__GCA_000949135.1   0.6546  0.3956  0.3956  0.4120  0.3336  0.3279  0.3279  0.3371  0.3254  0.3274  0.2012  0.1807  0.1773  0.1633  0.1616  0.1601  0.1570  0.1679  0.1601  0.1617  0.1648  0.1679  0.1631  0.1617  0.1647  0.1934  0.1934  0.1934  0.1934  0.1988  0.1988  0.1988  0.1956  0.1915  0.1962  0.1962  0.1980  0.1980  0.1980  0.1931  0.1960  0.1708  0.0776  0.0721  0.0721  0.0736  0.1092  0.1092  0.1092  0.1163  0.1077  0.1063  0.1134  0.1104  0.1092  0.0737  0.1174  0.1188  0.1231  0.1188  0.1108  0.1342  0.1208  0.1342  0.1165  0.1165  0.1165  0.1165  0.1023  0.0905  0.0877  0.0905  0.0821  0.0821  0.0905  0.0905  0.0962  0.1020  0.0962  0.1149  0.1149  0.1048  0.0823  0.1240  0.1240  0.1192  0.0820  0.1163  0.1192
RND4__GCA_001718335.1   0.6594  0.3778  0.3778  0.3899  0.3429  0.3369  0.3369  0.3444  0.3366  0.3209  0.2087  0.1803  0.1769  0.1736  0.1719  0.1703  0.1672  0.1782  0.1703  0.1720  0.1751  0.1782  0.1734  0.1719  0.1750  0.1945  0.1945  0.1945  0.1945  0.2051  0.2051  0.2067  0.2050  0.2023  0.2071  0.2071  0.2057  0.2057  0.2057  0.2039  0.2068  0.1697  0.0978  0.0920  0.0920  0.0937  0.1146  0.1146  0.1146  0.1204  0.1116  0.1102  0.1174  0.1101  0.1146  0.0903  0.1304  0.1319  0.1377  0.1333  0.1018  0.1260  0.1231  0.1261  0.1247  0.1247  0.1247  0.1218  0.0979  0.0948  0.0906  0.0948  0.0849  0.0849  0.0948  0.0948  0.0962  0.0977  0.0962  0.1137  0.1137  0.1065  0.1203  0.1180  0.1180  0.1046  0.0976  0.1209  0.1238  0.0891
RND4__GCA_001522375.1   0.6546  0.3871  0.3871  0.4032  0.3442  0.3382  0.3382  0.3457  0.3318  0.3217  0.2007  0.1857  0.1822  0.1737  0.1720  0.1704  0.1689  0.1783  0.1704  0.1737  0.1768  0.1800  0.1767  0.1720  0.1783  0.1882  0.1882  0.1882  0.1882  0.2136  0.2136  0.2153  0.2135  0.2092  0.2141  0.2141  0.2207  0.2207  0.2207  0.2108  0.2138  0.1634  0.0994  0.0935  0.0935  0.0937  0.1119  0.1119  0.1119  0.1176  0.1089  0.1105  0.1147  0.1104  0.1119  0.0876  0.1291  0.1306  0.1364  0.1319  0.1063  0.1292  0.1261  0.1293  0.1279  0.1279  0.1279  0.1235  0.1067  0.0964  0.0950  0.0964  0.0893  0.0893  0.0964  0.0964  0.0949  0.1008  0.0949  0.1139  0.1139  0.1065  0.1132  0.1122  0.1122  0.1062  0.0978  0.1299  0.1328  0.0992  0.0322
RND4__GCA_001523065.1   0.6546  0.3871  0.3871  0.4032  0.3442  0.3382  0.3382  0.3457  0.3318  0.3217  0.2007  0.1857  0.1822  0.1737  0.1720  0.1704  0.1689  0.1783  0.1704  0.1737  0.1768  0.1800  0.1767  0.1720  0.1783  0.1882  0.1882  0.1882  0.1882  0.2136  0.2136  0.2153  0.2135  0.2092  0.2141  0.2141  0.2207  0.2207  0.2207  0.2108  0.2138  0.1634  0.0994  0.0935  0.0935  0.0937  0.1119  0.1119  0.1119  0.1176  0.1089  0.1105  0.1147  0.1104  0.1119  0.0876  0.1291  0.1306  0.1364  0.1319  0.1063  0.1292  0.1261  0.1293  0.1279  0.1279  0.1279  0.1235  0.1067  0.0964  0.0950  0.0964  0.0893  0.0893  0.0964  0.0964  0.0949  0.1008  0.0949  0.1139  0.1139  0.1065  0.1132  0.1122  0.1122  0.1062  0.0978  0.1299  0.1328  0.0992  0.0322  0.0000
RND4__GCA_001523145.1   0.6424  0.3787  0.3787  0.3947  0.3381  0.3322  0.3322  0.3396  0.3259  0.3158  0.1991  0.1840  0.1806  0.1657  0.1640  0.1656  0.1609  0.1703  0.1656  0.1657  0.1688  0.1719  0.1719  0.1672  0.1735  0.1898  0.1898  0.1898  0.1898  0.2103  0.2103  0.2120  0.2102  0.2075  0.2124  0.2124  0.2174  0.2174  0.2174  0.2075  0.2121  0.1666  0.1037  0.0979  0.0979  0.0981  0.1149  0.1149  0.1149  0.1206  0.1119  0.1134  0.1177  0.1133  0.1149  0.0876  0.1306  0.1321  0.1379  0.1335  0.1078  0.1352  0.1291  0.1353  0.1324  0.1324  0.1324  0.1280  0.1096  0.1007  0.0993  0.1007  0.0936  0.0936  0.1007  0.1007  0.1007  0.1066  0.1007  0.1168  0.1168  0.1095  0.1176  0.1108  0.1108  0.1077  0.1007  0.1299  0.1343  0.1021  0.0348  0.0077  0.0077
RND4__GCA_001524385.1   0.6601  0.3868  0.3868  0.4029  0.3443  0.3383  0.3383  0.3458  0.3319  0.3179  0.2006  0.1856  0.1821  0.1736  0.1719  0.1703  0.1688  0.1782  0.1703  0.1736  0.1767  0.1798  0.1766  0.1719  0.1782  0.1913  0.1913  0.1913  0.1913  0.2135  0.2135  0.2151  0.2134  0.2091  0.2139  0.2139  0.2205  0.2205  0.2205  0.2106  0.2137  0.1651  0.1023  0.0993  0.0993  0.0994  0.1148  0.1148  0.1148  0.1205  0.1118  0.1133  0.1176  0.1132  0.1148  0.0932  0.1350  0.1365  0.1423  0.1379  0.1093  0.1323  0.1291  0.1323  0.1308  0.1308  0.1308  0.1265  0.1096  0.0992  0.0978  0.0992  0.0921  0.0921  0.0992  0.0992  0.0978  0.1036  0.0978  0.1168  0.1168  0.1094  0.1191  0.1152  0.1152  0.1120  0.1035  0.1329  0.1358  0.1050  0.0348  0.0076  0.0076  0.0128
RND4__GCA_001524705.1   0.6453  0.3828  0.3828  0.3988  0.3380  0.3321  0.3321  0.3396  0.3258  0.3157  0.1974  0.1824  0.1789  0.1704  0.1687  0.1672  0.1657  0.1751  0.1672  0.1705  0.1735  0.1767  0.1735  0.1688  0.1751  0.1898  0.1898  0.1898  0.1898  0.2103  0.2103  0.2120  0.2102  0.2075  0.2124  0.2124  0.2173  0.2173  0.2173  0.2075  0.2121  0.1635  0.1008  0.0950  0.0949  0.0951  0.1134  0.1134  0.1134  0.1191  0.1104  0.1119  0.1162  0.1118  0.1134  0.0876  0.1290  0.1305  0.1363  0.1319  0.1063  0.1307  0.1276  0.1307  0.1294  0.1294  0.1294  0.1249  0.1067  0.0978  0.0964  0.0978  0.0907  0.0907  0.0978  0.0978  0.0949  0.1008  0.0949  0.1139  0.1139  0.1065  0.1147  0.1137  0.1137  0.1062  0.0978  0.1299  0.1328  0.0992  0.0322  0.0051  0.0051  0.0077  0.0077
RND4__GCA_001527605.1   0.6507  0.3867  0.3867  0.3990  0.3421  0.3362  0.3362  0.3437  0.3335  0.3233  0.2039  0.1857  0.1822  0.1735  0.1718  0.1734  0.1687  0.1782  0.1734  0.1735  0.1766  0.1798  0.1798  0.1751  0.1814  0.1896  0.1896  0.1896  0.1896  0.2135  0.2135  0.2152  0.2134  0.2107  0.2156  0.2156  0.2205  0.2205  0.2205  0.2107  0.2153  0.1635  0.1036  0.0978  0.0978  0.0980  0.1134  0.1134  0.1134  0.1220  0.1132  0.1148  0.1190  0.1147  0.1134  0.0875  0.1304  0.1319  0.1378  0.1333  0.1091  0.1322  0.1261  0.1323  0.1279  0.1279  0.1279  0.1278  0.1095  0.1006  0.0992  0.1006  0.0935  0.0935  0.1006  0.1006  0.0978  0.1037  0.0978  0.1167  0.1167  0.1094  0.1147  0.1121  0.1121  0.1090  0.0978  0.1298  0.1342  0.1020  0.0348  0.0102  0.0101  0.0101  0.0153  0.0102
RND4__GCA_001531975.1   0.6448  0.3747  0.3747  0.3906  0.3378  0.3319  0.3319  0.3394  0.3256  0.3155  0.1973  0.1823  0.1788  0.1672  0.1654  0.1671  0.1624  0.1718  0.1671  0.1672  0.1702  0.1734  0.1734  0.1687  0.1750  0.1880  0.1880  0.1880  0.1880  0.2085  0.2085  0.2102  0.2084  0.2057  0.2106  0.2106  0.2155  0.2155  0.2155  0.2057  0.2103  0.1634  0.1007  0.0949  0.0949  0.0951  0.1133  0.1133  0.1133  0.1190  0.1103  0.1119  0.1161  0.1118  0.1133  0.0847  0.1275  0.1290  0.1348  0.1304  0.1062  0.1336  0.1275  0.1337  0.1293  0.1293  0.1293  0.1249  0.1066  0.0977  0.0964  0.0977  0.0907  0.0907  0.0977  0.0977  0.0978  0.1036  0.0978  0.1138  0.1138  0.1036  0.1146  0.1107  0.1107  0.1062  0.0977  0.1268  0.1312  0.0992  0.0322  0.0077  0.0077  0.0051  0.0102  0.0051  0.0076
RND4__GCA_001532105.1   0.6448  0.3747  0.3747  0.3906  0.3378  0.3319  0.3319  0.3394  0.3256  0.3155  0.1973  0.1823  0.1788  0.1672  0.1654  0.1671  0.1624  0.1718  0.1671  0.1672  0.1702  0.1734  0.1734  0.1687  0.1750  0.1880  0.1880  0.1880  0.1880  0.2085  0.2085  0.2102  0.2084  0.2057  0.2106  0.2106  0.2155  0.2155  0.2155  0.2057  0.2103  0.1634  0.1007  0.0949  0.0949  0.0951  0.1133  0.1133  0.1133  0.1190  0.1103  0.1119  0.1161  0.1118  0.1133  0.0847  0.1275  0.1290  0.1348  0.1304  0.1062  0.1336  0.1275  0.1337  0.1293  0.1293  0.1293  0.1249  0.1066  0.0977  0.0964  0.0977  0.0907  0.0907  0.0977  0.0977  0.0978  0.1036  0.0978  0.1138  0.1138  0.1036  0.1146  0.1107  0.1107  0.1062  0.0977  0.1268  0.1312  0.0992  0.0322  0.0076  0.0076  0.0051  0.0102  0.0051  0.0076  0.0000
RND4__GCA_001532285.1   0.6448  0.3747  0.3747  0.3906  0.3378  0.3319  0.3319  0.3394  0.3256  0.3155  0.1973  0.1823  0.1788  0.1672  0.1654  0.1671  0.1624  0.1718  0.1671  0.1672  0.1702  0.1734  0.1734  0.1687  0.1750  0.1880  0.1880  0.1880  0.1880  0.2085  0.2085  0.2102  0.2084  0.2057  0.2106  0.2106  0.2155  0.2155  0.2155  0.2057  0.2103  0.1634  0.1007  0.0949  0.0949  0.0951  0.1133  0.1133  0.1133  0.1190  0.1103  0.1119  0.1161  0.1118  0.1133  0.0847  0.1275  0.1290  0.1348  0.1304  0.1062  0.1336  0.1275  0.1337  0.1293  0.1293  0.1293  0.1249  0.1066  0.0977  0.0964  0.0977  0.0907  0.0907  0.0977  0.0977  0.0978  0.1036  0.0978  0.1138  0.1138  0.1036  0.1146  0.1107  0.1107  0.1062  0.0977  0.1268  0.1312  0.0992  0.0322  0.0076  0.0077  0.0050  0.0102  0.0051  0.0077  0.0000  0.0000
RND4__GCA_001533155.1   0.6448  0.3747  0.3747  0.3906  0.3378  0.3319  0.3319  0.3394  0.3256  0.3155  0.1973  0.1823  0.1788  0.1672  0.1654  0.1671  0.1624  0.1718  0.1671  0.1672  0.1702  0.1734  0.1734  0.1687  0.1750  0.1880  0.1880  0.1880  0.1880  0.2085  0.2085  0.2102  0.2084  0.2057  0.2106  0.2106  0.2155  0.2155  0.2155  0.2057  0.2103  0.1634  0.1007  0.0949  0.0949  0.0951  0.1133  0.1133  0.1133  0.1190  0.1103  0.1119  0.1161  0.1118  0.1133  0.0847  0.1275  0.1290  0.1348  0.1304  0.1062  0.1336  0.1275  0.1337  0.1293  0.1293  0.1293  0.1249  0.1066  0.0977  0.0964  0.0977  0.0907  0.0907  0.0977  0.0977  0.0978  0.1036  0.0978  0.1138  0.1138  0.1036  0.1146  0.1107  0.1107  0.1062  0.0977  0.1268  0.1312  0.0992  0.0322  0.0076  0.0076  0.0051  0.0102  0.0051  0.0077  0.0000  0.0000  0.0000
RND4__GCA_001718315.1   0.6453  0.3828  0.3828  0.3989  0.3461  0.3401  0.3401  0.3476  0.3298  0.3197  0.2057  0.1905  0.1870  0.1785  0.1767  0.1751  0.1706  0.1831  0.1751  0.1785  0.1816  0.1847  0.1815  0.1768  0.1800  0.1962  0.1962  0.1962  0.1962  0.2202  0.2202  0.2219  0.2201  0.2175  0.2192  0.2192  0.2274  0.2274  0.2274  0.2174  0.2221  0.1712  0.1066  0.0993  0.0993  0.0995  0.1192  0.1192  0.1192  0.1250  0.1162  0.1177  0.1220  0.1176  0.1192  0.0932  0.1349  0.1365  0.1423  0.1378  0.1121  0.1397  0.1305  0.1397  0.1353  0.1353  0.1353  0.1308  0.1125  0.1035  0.1021  0.1035  0.0964  0.0964  0.1035  0.1035  0.1035  0.1094  0.1035  0.1167  0.1167  0.1094  0.1205  0.1195  0.1195  0.1120  0.1035  0.1343  0.1372  0.1049  0.0374  0.0128  0.0127  0.0152  0.0178  0.0128  0.0152  0.0128  0.0128  0.0128  0.0128
RND4__GCA_001533185.1   0.6603  0.3913  0.3913  0.4075  0.3481  0.3421  0.3421  0.3497  0.3357  0.3256  0.2039  0.1889  0.1854  0.1769  0.1752  0.1736  0.1721  0.1815  0.1736  0.1769  0.1800  0.1832  0.1799  0.1752  0.1815  0.1913  0.1913  0.1913  0.1913  0.2169  0.2169  0.2186  0.2168  0.2124  0.2174  0.2174  0.2240  0.2240  0.2240  0.2140  0.2171  0.1665  0.1022  0.0964  0.0964  0.0966  0.1148  0.1148  0.1148  0.1206  0.1118  0.1134  0.1177  0.1133  0.1148  0.0904  0.1320  0.1335  0.1394  0.1349  0.1092  0.1322  0.1291  0.1322  0.1309  0.1309  0.1309  0.1264  0.1096  0.0992  0.0979  0.0992  0.0922  0.0922  0.0992  0.0992  0.0978  0.1037  0.0978  0.1168  0.1168  0.1094  0.1161  0.1152  0.1152  0.1091  0.1006  0.1329  0.1358  0.1021  0.0348  0.0025  0.0025  0.0102  0.0102  0.0076  0.0127  0.0102  0.0102  0.0102  0.0102  0.0153
RND4__GCA_000297475.1   0.6558  0.3811  0.3811  0.3990  0.3419  0.3360  0.3360  0.3435  0.3258  0.3106  0.2095  0.1792  0.1821  0.1849  0.1831  0.1848  0.1800  0.1896  0.1848  0.1849  0.1880  0.1912  0.1879  0.1864  0.1896  0.1971  0.1971  0.1971  0.1971  0.2138  0.2138  0.2171  0.2171  0.2095  0.2143  0.2143  0.2161  0.2161  0.2161  0.2145  0.2143  0.1771  0.1449  0.1449  0.1449  0.1375  0.1183  0.1183  0.1183  0.1255  0.1123  0.1140  0.1242  0.1168  0.1126  0.1357  0.1628  0.1644  0.1659  0.1643  0.1323  0.1673  0.1516  0.1674  0.1550  0.1550  0.1550  0.1487  0.1397  0.1392  0.1363  0.1392  0.1317  0.1317  0.1392  0.1392  0.1440  0.1380  0.1440  0.1475  0.1475  0.1396  0.1412  0.1410  0.1410  0.1234  0.1361  0.1740  0.1786  0.1351  0.1357  0.1361  0.1361  0.1345  0.1391  0.1361  0.1331  0.1330  0.1330  0.1330  0.1330  0.1421  0.1390
RND4__GCA_000743695.1   0.6833  0.4223  0.4223  0.4410  0.3722  0.3660  0.3660  0.3779  0.3484  0.3441  0.2231  0.2015  0.1982  0.1900  0.1915  0.1899  0.1883  0.1980  0.1899  0.1900  0.1964  0.1963  0.1897  0.1882  0.1914  0.2033  0.2033  0.2033  0.2033  0.2233  0.2233  0.2267  0.2234  0.2206  0.2255  0.2255  0.2308  0.2308  0.2308  0.2274  0.2252  0.1690  0.1312  0.1282  0.1282  0.1284  0.1256  0.1256  0.1256  0.1270  0.1167  0.1212  0.1285  0.1211  0.1227  0.1313  0.1595  0.1626  0.1671  0.1625  0.1162  0.1516  0.1362  0.1547  0.1394  0.1394  0.1394  0.1303  0.1308  0.1069  0.1026  0.1069  0.0969  0.0969  0.1069  0.1069  0.1172  0.1216  0.1172  0.1278  0.1278  0.1203  0.1351  0.1276  0.1276  0.1159  0.1170  0.1587  0.1617  0.1085  0.1143  0.1130  0.1130  0.1174  0.1189  0.1145  0.1174  0.1144  0.1144  0.1144  0.1144  0.1203  0.1159  0.0951
RND4__GCA_001028665.1   0.6809  0.4194  0.4194  0.4381  0.3692  0.3631  0.3631  0.3708  0.3536  0.3475  0.2322  0.2006  0.2004  0.1924  0.1939  0.1923  0.1908  0.2005  0.1923  0.1924  0.1989  0.1988  0.1922  0.1874  0.1938  0.2073  0.2073  0.2073  0.2073  0.2342  0.2342  0.2376  0.2343  0.2281  0.2331  0.2331  0.2384  0.2384  0.2384  0.2349  0.2327  0.1631  0.1228  0.1198  0.1198  0.1230  0.1303  0.1303  0.1303  0.1286  0.1213  0.1244  0.1317  0.1243  0.1259  0.1273  0.1586  0.1618  0.1631  0.1617  0.1136  0.1460  0.1337  0.1491  0.1369  0.1369  0.1369  0.1248  0.1313  0.1147  0.1118  0.1147  0.1060  0.1060  0.1147  0.1147  0.1266  0.1311  0.1266  0.1283  0.1283  0.1267  0.1312  0.1221  0.1221  0.1133  0.1204  0.1607  0.1637  0.1090  0.1146  0.1133  0.1133  0.1177  0.1192  0.1148  0.1177  0.1147  0.1147  0.1147  0.1147  0.1206  0.1162  0.0924  0.0245
RND4__GCA_001685505.1   0.6778  0.4172  0.4172  0.4359  0.3692  0.3631  0.3631  0.3708  0.3516  0.3454  0.2304  0.1989  0.1987  0.1941  0.1956  0.1940  0.1924  0.2022  0.1940  0.1941  0.2006  0.2005  0.1938  0.1890  0.1955  0.2057  0.2057  0.2057  0.2057  0.2324  0.2324  0.2359  0.2326  0.2264  0.2313  0.2313  0.2366  0.2366  0.2366  0.2332  0.2310  0.1616  0.1213  0.1183  0.1183  0.1215  0.1288  0.1288  0.1288  0.1271  0.1198  0.1229  0.1302  0.1228  0.1244  0.1258  0.1571  0.1602  0.1616  0.1601  0.1122  0.1444  0.1322  0.1475  0.1354  0.1354  0.1354  0.1234  0.1298  0.1132  0.1104  0.1132  0.1046  0.1046  0.1132  0.1132  0.1251  0.1296  0.1251  0.1268  0.1268  0.1252  0.1297  0.1206  0.1206  0.1119  0.1189  0.1591  0.1621  0.1075  0.1131  0.1118  0.1118  0.1162  0.1177  0.1133  0.1162  0.1132  0.1132  0.1132  0.1132  0.1191  0.1147  0.0910  0.0258  0.0013
RND4__GCA_001742165.1   0.6830  0.4294  0.4294  0.4483  0.3603  0.3542  0.3542  0.3619  0.3457  0.3338  0.2463  0.2128  0.2126  0.2127  0.2142  0.2126  0.2110  0.2209  0.2126  0.2127  0.2193  0.2192  0.2124  0.2075  0.2141  0.2068  0.2068  0.2068  0.2068  0.2235  0.2235  0.2269  0.2237  0.2176  0.2224  0.2224  0.2244  0.2244  0.2244  0.2242  0.2255  0.1708  0.1313  0.1327  0.1327  0.1329  0.1319  0.1319  0.1319  0.1361  0.1257  0.1244  0.1332  0.1273  0.1260  0.1271  0.1708  0.1740  0.1785  0.1739  0.1117  0.1532  0.1408  0.1564  0.1440  0.1440  0.1440  0.1260  0.1372  0.1278  0.1219  0.1278  0.1176  0.1176  0.1278  0.1278  0.1265  0.1280  0.1265  0.1402  0.1402  0.1326  0.1386  0.1279  0.1279  0.1177  0.1204  0.1730  0.1760  0.1220  0.1248  0.1250  0.1250  0.1280  0.1280  0.1265  0.1265  0.1264  0.1264  0.1264  0.1264  0.1324  0.1279  0.0879  0.0630  0.0550  0.0536
RND4__GCA_000755985.1   0.7459  0.3865  0.3865  0.3969  0.3185  0.3204  0.3204  0.3239  0.3265  0.3151  0.2065  0.1960  0.1876  0.2143  0.2141  0.2125  0.2173  0.2191  0.2125  0.2192  0.2207  0.2241  0.2175  0.2142  0.2191  0.2648  0.2648  0.2648  0.2648  0.2580  0.2580  0.2580  0.2578  0.2531  0.2497  0.2497  0.2497  0.2497  0.2497  0.2515  0.2545  0.2936  0.2496  0.2463  0.2463  0.2427  0.2139  0.2139  0.2139  0.2120  0.2054  0.2088  0.2137  0.2038  0.2090  0.2366  0.2486  0.2504  0.2538  0.2487  0.2554  0.2675  0.2617  0.2676  0.2589  0.2589  0.2589  0.2656  0.2496  0.2369  0.2370  0.2369  0.2302  0.2302  0.2369  0.2369  0.2371  0.2355  0.2371  0.2302  0.2302  0.2272  0.2471  0.2620  0.2620  0.2378  0.2530  0.2563  0.2596  0.2400  0.2302  0.2239  0.2239  0.2256  0.2221  0.2204  0.2273  0.2205  0.2205  0.2205  0.2205  0.2306  0.2272  0.2232  0.2514  0.2496  0.2479  0.2549
RND4__GCA_000959365.1   0.7458  0.3865  0.3865  0.3969  0.3185  0.3203  0.3203  0.3239  0.3264  0.3151  0.2065  0.1959  0.1875  0.2142  0.2141  0.2125  0.2172  0.2190  0.2125  0.2192  0.2207  0.2240  0.2174  0.2142  0.2190  0.2647  0.2647  0.2647  0.2647  0.2579  0.2579  0.2579  0.2578  0.2530  0.2496  0.2496  0.2496  0.2496  0.2496  0.2514  0.2544  0.2935  0.2495  0.2462  0.2462  0.2426  0.2139  0.2139  0.2139  0.2119  0.2054  0.2088  0.2137  0.2038  0.2090  0.2366  0.2485  0.2503  0.2537  0.2486  0.2553  0.2674  0.2616  0.2675  0.2588  0.2588  0.2588  0.2655  0.2495  0.2368  0.2369  0.2368  0.2301  0.2301  0.2368  0.2368  0.2371  0.2354  0.2371  0.2302  0.2302  0.2271  0.2470  0.2619  0.2619  0.2378  0.2529  0.2562  0.2595  0.2399  0.2301  0.2238  0.2238  0.2255  0.2221  0.2203  0.2272  0.2205  0.2205  0.2205  0.2205  0.2306  0.2271  0.2232  0.2513  0.2495  0.2478  0.2548  0.0000
RND4__GCA_000774685.1   0.6790  0.3752  0.3752  0.3893  0.3084  0.3026  0.3026  0.3118  0.3179  0.3062  0.2052  0.2253  0.2251  0.2420  0.2418  0.2419  0.2385  0.2470  0.2419  0.2438  0.2453  0.2488  0.2470  0.2436  0.2488  0.2630  0.2630  0.2630  0.2630  0.2620  0.2620  0.2602  0.2601  0.2544  0.2560  0.2560  0.2579  0.2579  0.2579  0.2524  0.2573  0.2991  0.2536  0.2522  0.2522  0.2450  0.2227  0.2227  0.2227  0.2294  0.2158  0.2243  0.2293  0.2206  0.2193  0.2384  0.2387  0.2369  0.2438  0.2387  0.2596  0.2647  0.2517  0.2649  0.2523  0.2523  0.2523  0.2645  0.2448  0.2522  0.2471  0.2522  0.2437  0.2437  0.2522  0.2522  0.2545  0.2563  0.2545  0.2443  0.2443  0.2404  0.2445  0.2701  0.2701  0.2538  0.2585  0.2566  0.2581  0.2453  0.2393  0.2395  0.2395  0.2360  0.2393  0.2359  0.2377  0.2340  0.2340  0.2340  0.2340  0.2410  0.2429  0.2343  0.2538  0.2580  0.2562  0.2629  0.1972  0.1971
RND4__GCA_000385525.1   0.6876  0.4041  0.4041  0.4148  0.3295  0.3275  0.3275  0.3333  0.3427  0.3291  0.2069  0.2210  0.2177  0.2450  0.2448  0.2431  0.2448  0.2500  0.2431  0.2468  0.2466  0.2518  0.2483  0.2449  0.2500  0.2537  0.2537  0.2537  0.2537  0.2529  0.2529  0.2494  0.2493  0.2433  0.2381  0.2381  0.2432  0.2432  0.2432  0.2380  0.2463  0.3064  0.2530  0.2498  0.2498  0.2411  0.2251  0.2251  0.2251  0.2351  0.2216  0.2300  0.2351  0.2264  0.2217  0.2394  0.2569  0.2551  0.2621  0.2569  0.2637  0.2813  0.2685  0.2815  0.2563  0.2563  0.2563  0.2757  0.2486  0.2464  0.2413  0.2464  0.2380  0.2380  0.2464  0.2464  0.2452  0.2470  0.2452  0.2433  0.2433  0.2412  0.2484  0.2776  0.2776  0.2617  0.2611  0.2512  0.2545  0.2443  0.2418  0.2421  0.2421  0.2404  0.2420  0.2386  0.2421  0.2385  0.2385  0.2385  0.2385  0.2489  0.2455  0.2367  0.2594  0.2702  0.2684  0.2788  0.1849  0.1849  0.0848
RND4__GCA_000959325.1   0.6816  0.4025  0.4025  0.4132  0.3220  0.3200  0.3200  0.3257  0.3351  0.3216  0.2021  0.2192  0.2158  0.2432  0.2430  0.2413  0.2430  0.2482  0.2413  0.2450  0.2448  0.2500  0.2465  0.2431  0.2482  0.2502  0.2502  0.2502  0.2502  0.2494  0.2494  0.2459  0.2458  0.2399  0.2346  0.2346  0.2397  0.2397  0.2397  0.2346  0.2428  0.3027  0.2495  0.2463  0.2463  0.2376  0.2236  0.2236  0.2236  0.2336  0.2200  0.2285  0.2335  0.2248  0.2202  0.2359  0.2552  0.2534  0.2603  0.2552  0.2602  0.2777  0.2649  0.2779  0.2546  0.2546  0.2546  0.2721  0.2451  0.2396  0.2346  0.2396  0.2345  0.2345  0.2396  0.2396  0.2417  0.2435  0.2417  0.2398  0.2398  0.2377  0.2449  0.2759  0.2759  0.2582  0.2575  0.2479  0.2511  0.2408  0.2384  0.2387  0.2387  0.2369  0.2385  0.2351  0.2387  0.2350  0.2350  0.2350  0.2350  0.2454  0.2420  0.2315  0.2559  0.2666  0.2648  0.2751  0.1849  0.1849  0.0849  0.0076
RND4__GCA_000012365.1   0.7465  0.4138  0.4138  0.4246  0.3565  0.3468  0.3468  0.3527  0.3495  0.3393  0.2165  0.2562  0.2539  0.2771  0.2769  0.2751  0.2768  0.2822  0.2751  0.2755  0.2805  0.2841  0.2770  0.2736  0.2822  0.2837  0.2837  0.2837  0.2837  0.2935  0.2935  0.2935  0.2934  0.2858  0.2837  0.2837  0.2840  0.2840  0.2840  0.2802  0.2889  0.3344  0.2816  0.2817  0.2817  0.2708  0.2566  0.2566  0.2566  0.2581  0.2494  0.2580  0.2598  0.2544  0.2530  0.2732  0.2772  0.2791  0.2859  0.2806  0.2985  0.3043  0.2984  0.3045  0.2907  0.2907  0.2907  0.3132  0.2827  0.2803  0.2750  0.2803  0.2715  0.2715  0.2803  0.2803  0.2842  0.2898  0.2842  0.2721  0.2721  0.2766  0.2879  0.3097  0.3097  0.3040  0.2975  0.2889  0.2923  0.2832  0.2699  0.2665  0.2665  0.2683  0.2630  0.2665  0.2701  0.2663  0.2663  0.2663  0.2663  0.2752  0.2701  0.2633  0.2971  0.3051  0.3032  0.3068  0.2193  0.2193  0.1160  0.0830  0.0844
RND4__GCA_000152285.1   0.7465  0.4138  0.4138  0.4246  0.3565  0.3468  0.3468  0.3527  0.3495  0.3393  0.2165  0.2562  0.2539  0.2771  0.2769  0.2751  0.2768  0.2822  0.2751  0.2755  0.2805  0.2841  0.2770  0.2736  0.2822  0.2837  0.2837  0.2837  0.2837  0.2935  0.2935  0.2935  0.2934  0.2858  0.2837  0.2837  0.2840  0.2840  0.2840  0.2802  0.2889  0.3344  0.2816  0.2817  0.2817  0.2708  0.2566  0.2566  0.2566  0.2581  0.2494  0.2580  0.2598  0.2544  0.2530  0.2732  0.2772  0.2791  0.2859  0.2806  0.2985  0.3043  0.2984  0.3045  0.2907  0.2907  0.2907  0.3132  0.2827  0.2803  0.2750  0.2803  0.2715  0.2715  0.2803  0.2803  0.2842  0.2898  0.2842  0.2721  0.2721  0.2766  0.2879  0.3097  0.3097  0.3040  0.2975  0.2889  0.2923  0.2832  0.2699  0.2665  0.2665  0.2683  0.2630  0.2665  0.2701  0.2663  0.2663  0.2663  0.2663  0.2752  0.2701  0.2633  0.2971  0.3051  0.3032  0.3068  0.2193  0.2193  0.1160  0.0830  0.0844  0.0000
RND4__GCA_000567925.1   0.7465  0.4138  0.4138  0.4246  0.3565  0.3468  0.3468  0.3527  0.3495  0.3393  0.2165  0.2562  0.2539  0.2771  0.2769  0.2751  0.2768  0.2822  0.2751  0.2755  0.2805  0.2841  0.2770  0.2736  0.2822  0.2837  0.2837  0.2837  0.2837  0.2935  0.2935  0.2935  0.2934  0.2858  0.2837  0.2837  0.2840  0.2840  0.2840  0.2802  0.2889  0.3344  0.2816  0.2817  0.2817  0.2708  0.2566  0.2566  0.2566  0.2581  0.2494  0.2580  0.2598  0.2544  0.2530  0.2732  0.2772  0.2791  0.2859  0.2806  0.2985  0.3043  0.2984  0.3045  0.2907  0.2907  0.2907  0.3132  0.2827  0.2803  0.2750  0.2803  0.2715  0.2715  0.2803  0.2803  0.2842  0.2898  0.2842  0.2721  0.2721  0.2766  0.2879  0.3097  0.3097  0.3040  0.2975  0.2889  0.2923  0.2832  0.2699  0.2665  0.2665  0.2683  0.2630  0.2665  0.2701  0.2663  0.2663  0.2663  0.2663  0.2752  0.2701  0.2633  0.2971  0.3051  0.3032  0.3068  0.2193  0.2193  0.1160  0.0830  0.0844  0.0000  0.0000
RND4__GCA_000567945.1   0.7465  0.4138  0.4138  0.4246  0.3565  0.3468  0.3468  0.3527  0.3495  0.3393  0.2165  0.2562  0.2539  0.2771  0.2769  0.2751  0.2768  0.2822  0.2751  0.2755  0.2805  0.2841  0.2770  0.2736  0.2822  0.2837  0.2837  0.2837  0.2837  0.2935  0.2935  0.2935  0.2934  0.2858  0.2837  0.2837  0.2840  0.2840  0.2840  0.2802  0.2889  0.3344  0.2816  0.2817  0.2817  0.2708  0.2566  0.2566  0.2566  0.2581  0.2494  0.2580  0.2598  0.2544  0.2530  0.2732  0.2772  0.2791  0.2859  0.2806  0.2985  0.3043  0.2984  0.3045  0.2907  0.2907  0.2907  0.3132  0.2827  0.2803  0.2750  0.2803  0.2715  0.2715  0.2803  0.2803  0.2842  0.2898  0.2842  0.2721  0.2721  0.2766  0.2879  0.3097  0.3097  0.3040  0.2975  0.2889  0.2923  0.2832  0.2699  0.2665  0.2665  0.2683  0.2630  0.2665  0.2701  0.2663  0.2663  0.2663  0.2663  0.2752  0.2701  0.2633  0.2971  0.3051  0.3032  0.3068  0.2193  0.2193  0.1160  0.0830  0.0844  0.0000  0.0000  0.0000
RND4__GCA_000706745.1   0.7465  0.4138  0.4138  0.4246  0.3565  0.3468  0.3468  0.3527  0.3495  0.3393  0.2165  0.2562  0.2539  0.2771  0.2769  0.2751  0.2768  0.2822  0.2751  0.2755  0.2805  0.2841  0.2770  0.2736  0.2822  0.2837  0.2837  0.2837  0.2837  0.2935  0.2935  0.2935  0.2934  0.2858  0.2837  0.2837  0.2840  0.2840  0.2840  0.2802  0.2889  0.3344  0.2816  0.2817  0.2817  0.2708  0.2566  0.2566  0.2566  0.2581  0.2494  0.2580  0.2598  0.2544  0.2530  0.2732  0.2772  0.2791  0.2859  0.2806  0.2985  0.3043  0.2984  0.3045  0.2907  0.2907  0.2907  0.3132  0.2827  0.2803  0.2750  0.2803  0.2715  0.2715  0.2803  0.2803  0.2842  0.2898  0.2842  0.2721  0.2721  0.2766  0.2879  0.3097  0.3097  0.3040  0.2975  0.2889  0.2923  0.2832  0.2699  0.2665  0.2665  0.2683  0.2630  0.2665  0.2701  0.2663  0.2663  0.2663  0.2663  0.2752  0.2701  0.2633  0.2971  0.3051  0.3032  0.3068  0.2193  0.2193  0.1160  0.0830  0.0844  0.0000  0.0000  0.0000  0.0000
RND4__GCA_000764595.1   0.7499  0.4160  0.4160  0.4268  0.3586  0.3488  0.3488  0.3547  0.3516  0.3413  0.2182  0.2580  0.2557  0.2789  0.2787  0.2770  0.2786  0.2841  0.2770  0.2774  0.2824  0.2859  0.2789  0.2754  0.2841  0.2837  0.2837  0.2837  0.2837  0.2935  0.2935  0.2935  0.2934  0.2858  0.2837  0.2837  0.2840  0.2840  0.2840  0.2802  0.2889  0.3364  0.2834  0.2836  0.2836  0.2727  0.2583  0.2583  0.2583  0.2598  0.2511  0.2598  0.2615  0.2561  0.2548  0.2750  0.2791  0.2809  0.2878  0.2825  0.3004  0.3062  0.3003  0.3064  0.2926  0.2926  0.2926  0.3152  0.2845  0.2821  0.2769  0.2821  0.2734  0.2734  0.2821  0.2821  0.2861  0.2917  0.2861  0.2739  0.2739  0.2784  0.2898  0.3116  0.3116  0.3059  0.2994  0.2907  0.2942  0.2850  0.2717  0.2683  0.2683  0.2701  0.2648  0.2683  0.2720  0.2681  0.2681  0.2681  0.2681  0.2771  0.2719  0.2651  0.2990  0.3070  0.3051  0.3087  0.2193  0.2193  0.1175  0.0844  0.0858  0.0013  0.0013  0.0013  0.0013  0.0013
RND4__GCA_000765375.1   0.7465  0.4138  0.4138  0.4246  0.3565  0.3468  0.3468  0.3527  0.3495  0.3393  0.2165  0.2562  0.2539  0.2771  0.2769  0.2751  0.2768  0.2822  0.2751  0.2755  0.2805  0.2841  0.2770  0.2736  0.2822  0.2837  0.2837  0.2837  0.2837  0.2935  0.2935  0.2935  0.2934  0.2858  0.2837  0.2837  0.2840  0.2840  0.2840  0.2802  0.2889  0.3344  0.2816  0.2817  0.2817  0.2708  0.2566  0.2566  0.2566  0.2581  0.2494  0.2580  0.2598  0.2544  0.2530  0.2732  0.2772  0.2791  0.2859  0.2806  0.2985  0.3043  0.2984  0.3045  0.2907  0.2907  0.2907  0.3132  0.2827  0.2803  0.2750  0.2803  0.2715  0.2715  0.2803  0.2803  0.2842  0.2898  0.2842  0.2721  0.2721  0.2766  0.2879  0.3097  0.3097  0.3040  0.2975  0.2889  0.2923  0.2832  0.2699  0.2665  0.2665  0.2683  0.2630  0.2665  0.2701  0.2663  0.2663  0.2663  0.2663  0.2752  0.2701  0.2633  0.2971  0.3051  0.3032  0.3068  0.2193  0.2193  0.1160  0.0830  0.0844  0.0000  0.0000  0.0000  0.0000  0.0000  0.0013
RND4__GCA_000877335.1   0.7465  0.4138  0.4138  0.4246  0.3565  0.3468  0.3468  0.3527  0.3495  0.3393  0.2165  0.2562  0.2539  0.2771  0.2769  0.2751  0.2768  0.2822  0.2751  0.2755  0.2805  0.2841  0.2770  0.2736  0.2822  0.2837  0.2837  0.2837  0.2837  0.2935  0.2935  0.2935  0.2934  0.2858  0.2837  0.2837  0.2840  0.2840  0.2840  0.2802  0.2889  0.3344  0.2816  0.2817  0.2817  0.2708  0.2566  0.2566  0.2566  0.2581  0.2494  0.2580  0.2598  0.2544  0.2530  0.2732  0.2772  0.2791  0.2859  0.2806  0.2985  0.3043  0.2984  0.3045  0.2907  0.2907  0.2907  0.3132  0.2827  0.2803  0.2750  0.2803  0.2715  0.2715  0.2803  0.2803  0.2842  0.2898  0.2842  0.2721  0.2721  0.2766  0.2879  0.3097  0.3097  0.3040  0.2975  0.2889  0.2923  0.2832  0.2699  0.2665  0.2665  0.2683  0.2630  0.2665  0.2701  0.2663  0.2663  0.2663  0.2663  0.2752  0.2701  0.2633  0.2971  0.3051  0.3032  0.3068  0.2193  0.2193  0.1160  0.0830  0.0844  0.0000  0.0000  0.0000  0.0000  0.0000  0.0013  0.0000
RND4__GCA_000959425.1   0.7465  0.4138  0.4138  0.4246  0.3565  0.3468  0.3468  0.3527  0.3495  0.3393  0.2165  0.2562  0.2539  0.2771  0.2769  0.2751  0.2768  0.2822  0.2751  0.2755  0.2805  0.2841  0.2770  0.2736  0.2822  0.2837  0.2837  0.2837  0.2837  0.2935  0.2935  0.2935  0.2934  0.2858  0.2837  0.2837  0.2840  0.2840  0.2840  0.2802  0.2889  0.3344  0.2816  0.2817  0.2817  0.2708  0.2566  0.2566  0.2566  0.2581  0.2494  0.2580  0.2598  0.2544  0.2530  0.2732  0.2772  0.2791  0.2859  0.2806  0.2985  0.3043  0.2984  0.3045  0.2907  0.2907  0.2907  0.3132  0.2827  0.2803  0.2750  0.2803  0.2715  0.2715  0.2803  0.2803  0.2842  0.2898  0.2842  0.2721  0.2721  0.2766  0.2879  0.3097  0.3097  0.3040  0.2975  0.2889  0.2923  0.2832  0.2699  0.2665  0.2665  0.2683  0.2630  0.2665  0.2701  0.2663  0.2663  0.2663  0.2663  0.2752  0.2701  0.2633  0.2971  0.3051  0.3032  0.3068  0.2193  0.2193  0.1160  0.0830  0.0844  0.0000  0.0000  0.0000  0.0000  0.0000  0.0013  0.0000  0.0000
RND4__GCA_000567905.1   0.7337  0.4055  0.4055  0.4162  0.3487  0.3391  0.3391  0.3449  0.3398  0.3296  0.2082  0.2492  0.2470  0.2700  0.2698  0.2681  0.2697  0.2751  0.2681  0.2685  0.2734  0.2770  0.2700  0.2665  0.2751  0.2785  0.2785  0.2785  0.2785  0.2864  0.2864  0.2864  0.2863  0.2787  0.2766  0.2766  0.2770  0.2770  0.2770  0.2731  0.2818  0.3249  0.2726  0.2728  0.2728  0.2620  0.2480  0.2480  0.2480  0.2530  0.2409  0.2494  0.2547  0.2458  0.2444  0.2644  0.2684  0.2702  0.2735  0.2718  0.2893  0.2951  0.2893  0.2953  0.2817  0.2817  0.2817  0.3039  0.2756  0.2732  0.2680  0.2732  0.2645  0.2645  0.2732  0.2732  0.2771  0.2827  0.2771  0.2651  0.2651  0.2696  0.2789  0.3004  0.3004  0.2949  0.2884  0.2799  0.2833  0.2743  0.2611  0.2578  0.2578  0.2596  0.2543  0.2577  0.2614  0.2576  0.2576  0.2576  0.2576  0.2665  0.2613  0.2545  0.2879  0.2959  0.2940  0.2976  0.2128  0.2128  0.1103  0.0802  0.0816  0.0139  0.0141  0.0141  0.0140  0.0140  0.0153  0.0140  0.0139  0.0140
RND4__GCA_000808035.2   0.7303  0.4055  0.4055  0.4162  0.3487  0.3391  0.3391  0.3449  0.3398  0.3296  0.2082  0.2474  0.2453  0.2682  0.2680  0.2663  0.2679  0.2733  0.2663  0.2667  0.2716  0.2751  0.2681  0.2647  0.2733  0.2767  0.2767  0.2767  0.2767  0.2845  0.2845  0.2845  0.2844  0.2769  0.2748  0.2748  0.2751  0.2751  0.2751  0.2713  0.2799  0.3249  0.2726  0.2728  0.2728  0.2620  0.2480  0.2480  0.2480  0.2530  0.2409  0.2494  0.2547  0.2458  0.2444  0.2644  0.2684  0.2702  0.2735  0.2718  0.2893  0.2951  0.2893  0.2953  0.2817  0.2817  0.2817  0.3039  0.2738  0.2714  0.2662  0.2714  0.2627  0.2627  0.2714  0.2714  0.2752  0.2808  0.2752  0.2633  0.2633  0.2677  0.2789  0.3004  0.3004  0.2949  0.2884  0.2799  0.2833  0.2743  0.2611  0.2578  0.2578  0.2596  0.2543  0.2577  0.2614  0.2576  0.2576  0.2576  0.2576  0.2665  0.2613  0.2545  0.2879  0.2959  0.2940  0.2976  0.2112  0.2111  0.1088  0.0788  0.0802  0.0129  0.0126  0.0127  0.0128  0.0126  0.0141  0.0128  0.0126  0.0126  0.0013
RND4__GCA_000959605.1   0.7334  0.4076  0.4076  0.4183  0.3506  0.3410  0.3410  0.3468  0.3397  0.3315  0.2081  0.2491  0.2470  0.2681  0.2679  0.2662  0.2679  0.2732  0.2662  0.2666  0.2716  0.2751  0.2681  0.2647  0.2732  0.2802  0.2802  0.2802  0.2802  0.2863  0.2863  0.2863  0.2862  0.2786  0.2766  0.2766  0.2769  0.2769  0.2769  0.2731  0.2817  0.3267  0.2762  0.2764  0.2764  0.2656  0.2496  0.2496  0.2496  0.2547  0.2425  0.2511  0.2564  0.2475  0.2461  0.2679  0.2719  0.2738  0.2771  0.2753  0.2930  0.2988  0.2930  0.2990  0.2816  0.2816  0.2816  0.3077  0.2773  0.2749  0.2697  0.2749  0.2662  0.2662  0.2749  0.2749  0.2788  0.2844  0.2788  0.2668  0.2668  0.2713  0.2807  0.3022  0.3022  0.2967  0.2921  0.2817  0.2851  0.2760  0.2647  0.2613  0.2613  0.2631  0.2578  0.2612  0.2649  0.2611  0.2611  0.2611  0.2611  0.2700  0.2648  0.2545  0.2897  0.2977  0.2958  0.2994  0.2128  0.2128  0.1117  0.0816  0.0830  0.0152  0.0153  0.0153  0.0153  0.0152  0.0167  0.0153  0.0153  0.0152  0.0038  0.0025
RND4__GCA_001279325.1   0.6635  0.3745  0.3745  0.3885  0.2970  0.2913  0.2913  0.3003  0.3064  0.2970  0.1994  0.2162  0.2126  0.2296  0.2294  0.2295  0.2262  0.2346  0.2295  0.2314  0.2329  0.2363  0.2346  0.2313  0.2363  0.2592  0.2592  0.2592  0.2592  0.2583  0.2583  0.2565  0.2564  0.2507  0.2522  0.2522  0.2541  0.2541  0.2541  0.2487  0.2536  0.2964  0.2480  0.2466  0.2466  0.2395  0.2157  0.2157  0.2157  0.2222  0.2088  0.2172  0.2222  0.2136  0.2123  0.2346  0.2320  0.2303  0.2371  0.2320  0.2558  0.2537  0.2444  0.2538  0.2450  0.2450  0.2450  0.2571  0.2393  0.2467  0.2416  0.2467  0.2383  0.2383  0.2467  0.2467  0.2489  0.2507  0.2489  0.2389  0.2389  0.2350  0.2389  0.2662  0.2662  0.2482  0.2547  0.2543  0.2558  0.2416  0.2321  0.2322  0.2322  0.2288  0.2321  0.2287  0.2305  0.2269  0.2269  0.2269  0.2269  0.2372  0.2356  0.2349  0.2579  0.2621  0.2603  0.2670  0.1898  0.1897  0.0184  0.0749  0.0749  0.1056  0.1056  0.1056  0.1056  0.1056  0.1070  0.1056  0.1056  0.1056  0.0999  0.0985  0.1013
RND4__GCA_000774255.1   0.6699  0.3745  0.3745  0.3886  0.2970  0.2913  0.2913  0.3004  0.3065  0.2952  0.1961  0.2094  0.2092  0.2262  0.2260  0.2261  0.2228  0.2311  0.2261  0.2280  0.2295  0.2329  0.2311  0.2278  0.2329  0.2539  0.2539  0.2539  0.2539  0.2530  0.2530  0.2512  0.2511  0.2454  0.2470  0.2470  0.2488  0.2488  0.2488  0.2435  0.2483  0.2927  0.2463  0.2449  0.2449  0.2378  0.2123  0.2123  0.2123  0.2189  0.2055  0.2139  0.2188  0.2103  0.2090  0.2329  0.2286  0.2269  0.2336  0.2286  0.2487  0.2537  0.2444  0.2539  0.2415  0.2415  0.2415  0.2535  0.2341  0.2415  0.2364  0.2415  0.2331  0.2331  0.2415  0.2415  0.2437  0.2455  0.2437  0.2337  0.2337  0.2299  0.2355  0.2590  0.2590  0.2430  0.2477  0.2490  0.2505  0.2346  0.2304  0.2306  0.2306  0.2271  0.2304  0.2270  0.2288  0.2252  0.2252  0.2252  0.2252  0.2355  0.2339  0.2279  0.2508  0.2549  0.2531  0.2598  0.1833  0.1832  0.0157  0.0721  0.0722  0.1027  0.1027  0.1027  0.1027  0.1027  0.1041  0.1027  0.1027  0.1027  0.0971  0.0956  0.0985  0.0076
RND4__GCA_000774405.1   0.6670  0.3726  0.3726  0.3866  0.2952  0.2895  0.2895  0.2986  0.3046  0.2970  0.1962  0.2112  0.2110  0.2280  0.2278  0.2279  0.2246  0.2329  0.2279  0.2298  0.2313  0.2347  0.2329  0.2296  0.2347  0.2540  0.2540  0.2540  0.2540  0.2530  0.2530  0.2513  0.2512  0.2455  0.2471  0.2471  0.2489  0.2489  0.2489  0.2436  0.2484  0.2946  0.2464  0.2449  0.2449  0.2378  0.2107  0.2107  0.2107  0.2172  0.2039  0.2122  0.2172  0.2087  0.2074  0.2329  0.2304  0.2287  0.2354  0.2304  0.2505  0.2556  0.2463  0.2557  0.2398  0.2398  0.2398  0.2554  0.2359  0.2433  0.2383  0.2433  0.2349  0.2349  0.2433  0.2433  0.2455  0.2473  0.2455  0.2355  0.2355  0.2317  0.2373  0.2609  0.2609  0.2448  0.2495  0.2491  0.2506  0.2364  0.2304  0.2306  0.2306  0.2272  0.2304  0.2271  0.2289  0.2253  0.2253  0.2253  0.2253  0.2356  0.2340  0.2297  0.2526  0.2568  0.2550  0.2617  0.1849  0.1849  0.0171  0.0708  0.0708  0.0984  0.0984  0.0984  0.0984  0.0984  0.0999  0.0984  0.0984  0.0984  0.0928  0.0914  0.0942  0.0063  0.0064
RND4__GCA_000774625.1   0.6608  0.3767  0.3767  0.3908  0.2990  0.2933  0.2933  0.3024  0.3085  0.3009  0.1979  0.2146  0.2144  0.2315  0.2313  0.2314  0.2280  0.2364  0.2314  0.2332  0.2348  0.2382  0.2364  0.2331  0.2382  0.2540  0.2540  0.2540  0.2540  0.2566  0.2566  0.2548  0.2547  0.2490  0.2506  0.2506  0.2524  0.2524  0.2524  0.2471  0.2519  0.2946  0.2499  0.2485  0.2485  0.2413  0.2141  0.2141  0.2141  0.2206  0.2072  0.2156  0.2206  0.2120  0.2107  0.2364  0.2304  0.2287  0.2354  0.2304  0.2505  0.2592  0.2498  0.2593  0.2433  0.2433  0.2433  0.2590  0.2359  0.2468  0.2418  0.2468  0.2384  0.2384  0.2468  0.2468  0.2490  0.2509  0.2490  0.2390  0.2390  0.2351  0.2408  0.2645  0.2645  0.2484  0.2531  0.2526  0.2541  0.2400  0.2339  0.2341  0.2341  0.2306  0.2339  0.2306  0.2324  0.2287  0.2287  0.2287  0.2287  0.2391  0.2375  0.2332  0.2562  0.2604  0.2586  0.2653  0.1882  0.1882  0.0171  0.0735  0.0736  0.1042  0.1042  0.1042  0.1042  0.1042  0.1056  0.1042  0.1042  0.1042  0.0985  0.0971  0.0999  0.0038  0.0064  0.0051
RND4__GCA_000774545.1   0.6668  0.3707  0.3707  0.3847  0.2934  0.2877  0.2877  0.2968  0.3067  0.2953  0.1945  0.2095  0.2093  0.2263  0.2262  0.2262  0.2229  0.2313  0.2262  0.2281  0.2296  0.2330  0.2313  0.2280  0.2330  0.2487  0.2487  0.2487  0.2487  0.2478  0.2478  0.2461  0.2459  0.2403  0.2419  0.2419  0.2437  0.2437  0.2437  0.2384  0.2432  0.2891  0.2411  0.2397  0.2397  0.2327  0.2091  0.2091  0.2091  0.2156  0.2023  0.2106  0.2156  0.2071  0.2057  0.2278  0.2253  0.2236  0.2303  0.2253  0.2452  0.2503  0.2410  0.2505  0.2381  0.2381  0.2381  0.2501  0.2342  0.2416  0.2366  0.2416  0.2332  0.2332  0.2416  0.2416  0.2438  0.2456  0.2438  0.2336  0.2336  0.2297  0.2321  0.2556  0.2556  0.2396  0.2478  0.2439  0.2454  0.2348  0.2253  0.2255  0.2255  0.2221  0.2253  0.2220  0.2238  0.2202  0.2202  0.2202  0.2202  0.2305  0.2289  0.2246  0.2509  0.2515  0.2497  0.2563  0.1831  0.1831  0.0156  0.0694  0.0695  0.0999  0.0999  0.0999  0.0999  0.0999  0.1013  0.0999  0.0999  0.0999  0.0943  0.0929  0.0957  0.0076  0.0051  0.0038  0.0063
RND4__GCA_000774875.1   0.6651  0.3726  0.3726  0.3867  0.3025  0.2968  0.2968  0.3059  0.3085  0.2971  0.2010  0.2161  0.2159  0.2330  0.2328  0.2329  0.2295  0.2379  0.2329  0.2347  0.2363  0.2397  0.2379  0.2346  0.2397  0.2590  0.2590  0.2590  0.2590  0.2581  0.2581  0.2564  0.2562  0.2505  0.2521  0.2521  0.2540  0.2540  0.2540  0.2486  0.2534  0.3000  0.2497  0.2482  0.2482  0.2411  0.2124  0.2124  0.2124  0.2190  0.2056  0.2139  0.2189  0.2104  0.2090  0.2362  0.2336  0.2319  0.2387  0.2337  0.2557  0.2607  0.2513  0.2609  0.2484  0.2484  0.2484  0.2605  0.2409  0.2483  0.2433  0.2483  0.2399  0.2399  0.2483  0.2483  0.2506  0.2524  0.2506  0.2405  0.2405  0.2366  0.2423  0.2661  0.2661  0.2499  0.2546  0.2542  0.2557  0.2415  0.2354  0.2356  0.2356  0.2321  0.2354  0.2320  0.2338  0.2302  0.2302  0.2302  0.2302  0.2406  0.2390  0.2347  0.2578  0.2620  0.2602  0.2636  0.1897  0.1896  0.0142  0.0748  0.0749  0.1027  0.1027  0.1027  0.1027  0.1027  0.1042  0.1027  0.1027  0.1027  0.0971  0.0957  0.0985  0.0101  0.0076  0.0089  0.0089  0.0076
RND4__GCA_000011705.1   0.6635  0.3745  0.3745  0.3885  0.2970  0.2913  0.2913  0.3003  0.3064  0.2970  0.1994  0.2162  0.2126  0.2296  0.2294  0.2295  0.2262  0.2346  0.2295  0.2314  0.2329  0.2363  0.2346  0.2313  0.2363  0.2592  0.2592  0.2592  0.2592  0.2583  0.2583  0.2565  0.2564  0.2507  0.2522  0.2522  0.2541  0.2541  0.2541  0.2487  0.2536  0.2964  0.2480  0.2466  0.2466  0.2395  0.2157  0.2157  0.2157  0.2222  0.2088  0.2172  0.2222  0.2136  0.2123  0.2346  0.2320  0.2303  0.2371  0.2320  0.2558  0.2537  0.2444  0.2538  0.2450  0.2450  0.2450  0.2571  0.2393  0.2467  0.2416  0.2467  0.2383  0.2383  0.2467  0.2467  0.2489  0.2507  0.2489  0.2389  0.2389  0.2350  0.2389  0.2662  0.2662  0.2482  0.2547  0.2543  0.2558  0.2416  0.2321  0.2322  0.2322  0.2288  0.2321  0.2287  0.2305  0.2269  0.2269  0.2269  0.2269  0.2372  0.2356  0.2349  0.2579  0.2621  0.2603  0.2670  0.1898  0.1897  0.0184  0.0749  0.0749  0.1056  0.1056  0.1056  0.1056  0.1056  0.1070  0.1056  0.1056  0.1056  0.0999  0.0985  0.1013  0.0000  0.0076  0.0063  0.0038  0.0076  0.0101
RND4__GCA_000015465.1   0.6635  0.3745  0.3745  0.3885  0.2970  0.2913  0.2913  0.3003  0.3064  0.2970  0.1994  0.2162  0.2126  0.2296  0.2294  0.2295  0.2262  0.2346  0.2295  0.2314  0.2329  0.2363  0.2346  0.2313  0.2363  0.2592  0.2592  0.2592  0.2592  0.2583  0.2583  0.2565  0.2564  0.2507  0.2522  0.2522  0.2541  0.2541  0.2541  0.2487  0.2536  0.2964  0.2480  0.2466  0.2466  0.2395  0.2157  0.2157  0.2157  0.2222  0.2088  0.2172  0.2222  0.2136  0.2123  0.2346  0.2320  0.2303  0.2371  0.2320  0.2558  0.2537  0.2444  0.2538  0.2450  0.2450  0.2450  0.2571  0.2393  0.2467  0.2416  0.2467  0.2383  0.2383  0.2467  0.2467  0.2489  0.2507  0.2489  0.2389  0.2389  0.2350  0.2389  0.2662  0.2662  0.2482  0.2547  0.2543  0.2558  0.2416  0.2321  0.2322  0.2322  0.2288  0.2321  0.2287  0.2305  0.2269  0.2269  0.2269  0.2269  0.2372  0.2356  0.2349  0.2579  0.2621  0.2603  0.2670  0.1898  0.1897  0.0184  0.0749  0.0749  0.1056  0.1056  0.1056  0.1056  0.1056  0.1070  0.1056  0.1056  0.1056  0.0999  0.0985  0.1013  0.0000  0.0076  0.0063  0.0038  0.0076  0.0101  0.0000
RND4__GCA_000015605.1   0.6666  0.3766  0.3766  0.3906  0.2989  0.2932  0.2932  0.3022  0.3083  0.2989  0.2011  0.2179  0.2143  0.2314  0.2312  0.2313  0.2279  0.2363  0.2313  0.2331  0.2347  0.2381  0.2363  0.2330  0.2381  0.2610  0.2610  0.2610  0.2610  0.2601  0.2601  0.2583  0.2582  0.2525  0.2540  0.2540  0.2559  0.2559  0.2559  0.2505  0.2553  0.2983  0.2498  0.2484  0.2484  0.2412  0.2174  0.2174  0.2174  0.2240  0.2105  0.2189  0.2239  0.2153  0.2140  0.2363  0.2338  0.2320  0.2388  0.2338  0.2576  0.2555  0.2461  0.2556  0.2468  0.2468  0.2468  0.2589  0.2411  0.2485  0.2434  0.2485  0.2400  0.2400  0.2485  0.2485  0.2507  0.2525  0.2507  0.2406  0.2406  0.2368  0.2407  0.2681  0.2681  0.2500  0.2565  0.2561  0.2576  0.2434  0.2338  0.2340  0.2340  0.2305  0.2338  0.2305  0.2322  0.2286  0.2286  0.2286  0.2286  0.2390  0.2374  0.2366  0.2597  0.2640  0.2621  0.2688  0.1914  0.1914  0.0198  0.0763  0.0763  0.1070  0.1070  0.1070  0.1070  0.1070  0.1084  0.1070  0.1070  0.1070  0.1013  0.0999  0.1027  0.0013  0.0089  0.0076  0.0051  0.0089  0.0114  0.0013  0.0013
RND4__GCA_000015625.1   0.6666  0.3766  0.3766  0.3906  0.2989  0.2932  0.2932  0.3022  0.3083  0.2989  0.2011  0.2179  0.2143  0.2314  0.2312  0.2313  0.2279  0.2363  0.2313  0.2331  0.2347  0.2381  0.2363  0.2330  0.2381  0.2610  0.2610  0.2610  0.2610  0.2601  0.2601  0.2583  0.2582  0.2525  0.2540  0.2540  0.2559  0.2559  0.2559  0.2505  0.2553  0.2983  0.2498  0.2484  0.2484  0.2412  0.2174  0.2174  0.2174  0.2240  0.2105  0.2189  0.2239  0.2153  0.2140  0.2363  0.2338  0.2320  0.2388  0.2338  0.2576  0.2555  0.2461  0.2556  0.2468  0.2468  0.2468  0.2589  0.2411  0.2485  0.2434  0.2485  0.2400  0.2400  0.2485  0.2485  0.2507  0.2525  0.2507  0.2406  0.2406  0.2368  0.2407  0.2681  0.2681  0.2500  0.2565  0.2561  0.2576  0.2434  0.2338  0.2340  0.2340  0.2305  0.2338  0.2305  0.2322  0.2286  0.2286  0.2286  0.2286  0.2390  0.2374  0.2366  0.2597  0.2640  0.2621  0.2688  0.1914  0.1914  0.0198  0.0763  0.0763  0.1070  0.1070  0.1070  0.1070  0.1070  0.1084  0.1070  0.1070  0.1070  0.1013  0.0999  0.1027  0.0013  0.0089  0.0076  0.0051  0.0089  0.0114  0.0013  0.0013  0.0000
RND4__GCA_000152385.1   0.6635  0.3745  0.3745  0.3885  0.2970  0.2913  0.2913  0.3003  0.3064  0.2970  0.1994  0.2162  0.2126  0.2296  0.2294  0.2295  0.2262  0.2346  0.2295  0.2314  0.2329  0.2363  0.2346  0.2313  0.2363  0.2592  0.2592  0.2592  0.2592  0.2583  0.2583  0.2565  0.2564  0.2507  0.2522  0.2522  0.2541  0.2541  0.2541  0.2487  0.2536  0.2964  0.2480  0.2466  0.2466  0.2395  0.2157  0.2157  0.2157  0.2222  0.2088  0.2172  0.2222  0.2136  0.2123  0.2346  0.2320  0.2303  0.2371  0.2320  0.2558  0.2537  0.2444  0.2538  0.2450  0.2450  0.2450  0.2571  0.2393  0.2467  0.2416  0.2467  0.2383  0.2383  0.2467  0.2467  0.2489  0.2507  0.2489  0.2389  0.2389  0.2350  0.2389  0.2662  0.2662  0.2482  0.2547  0.2543  0.2558  0.2416  0.2321  0.2322  0.2322  0.2288  0.2321  0.2287  0.2305  0.2269  0.2269  0.2269  0.2269  0.2372  0.2356  0.2349  0.2579  0.2621  0.2603  0.2670  0.1898  0.1897  0.0184  0.0749  0.0749  0.1056  0.1056  0.1056  0.1056  0.1056  0.1070  0.1056  0.1056  0.1056  0.0999  0.0985  0.1013  0.0000  0.0076  0.0063  0.0038  0.0076  0.0101  0.0000  0.0000  0.0013  0.0013
RND4__GCA_000152405.1   0.6635  0.3745  0.3745  0.3885  0.2970  0.2913  0.2913  0.3003  0.3064  0.2970  0.1994  0.2162  0.2126  0.2296  0.2294  0.2295  0.2262  0.2346  0.2295  0.2314  0.2329  0.2363  0.2346  0.2313  0.2363  0.2592  0.2592  0.2592  0.2592  0.2583  0.2583  0.2565  0.2564  0.2507  0.2522  0.2522  0.2541  0.2541  0.2541  0.2487  0.2536  0.2964  0.2480  0.2466  0.2466  0.2395  0.2157  0.2157  0.2157  0.2222  0.2088  0.2172  0.2222  0.2136  0.2123  0.2346  0.2320  0.2303  0.2371  0.2320  0.2558  0.2537  0.2444  0.2538  0.2450  0.2450  0.2450  0.2571  0.2393  0.2467  0.2416  0.2467  0.2383  0.2383  0.2467  0.2467  0.2489  0.2507  0.2489  0.2389  0.2389  0.2350  0.2389  0.2662  0.2662  0.2482  0.2547  0.2543  0.2558  0.2416  0.2321  0.2322  0.2322  0.2288  0.2321  0.2287  0.2305  0.2269  0.2269  0.2269  0.2269  0.2372  0.2356  0.2349  0.2579  0.2621  0.2603  0.2670  0.1898  0.1897  0.0184  0.0749  0.0749  0.1056  0.1056  0.1056  0.1056  0.1056  0.1070  0.1056  0.1056  0.1056  0.0999  0.0985  0.1013  0.0000  0.0076  0.0063  0.0038  0.0076  0.0101  0.0000  0.0000  0.0013  0.0013  0.0000
RND4__GCA_000153085.1   0.6666  0.3766  0.3766  0.3906  0.2989  0.2932  0.2932  0.3022  0.3083  0.2989  0.2011  0.2179  0.2143  0.2314  0.2312  0.2313  0.2279  0.2363  0.2313  0.2331  0.2347  0.2381  0.2363  0.2330  0.2381  0.2610  0.2610  0.2610  0.2610  0.2601  0.2601  0.2583  0.2582  0.2525  0.2540  0.2540  0.2559  0.2559  0.2559  0.2505  0.2553  0.2983  0.2498  0.2484  0.2484  0.2412  0.2174  0.2174  0.2174  0.2240  0.2105  0.2189  0.2239  0.2153  0.2140  0.2363  0.2338  0.2320  0.2388  0.2338  0.2576  0.2555  0.2461  0.2556  0.2468  0.2468  0.2468  0.2589  0.2411  0.2485  0.2434  0.2485  0.2400  0.2400  0.2485  0.2485  0.2507  0.2525  0.2507  0.2406  0.2406  0.2368  0.2407  0.2681  0.2681  0.2500  0.2565  0.2561  0.2576  0.2434  0.2338  0.2340  0.2340  0.2305  0.2338  0.2305  0.2322  0.2286  0.2286  0.2286  0.2286  0.2390  0.2374  0.2366  0.2597  0.2640  0.2621  0.2688  0.1914  0.1914  0.0198  0.0763  0.0763  0.1070  0.1070  0.1070  0.1070  0.1070  0.1084  0.1070  0.1070  0.1070  0.1013  0.0999  0.1027  0.0013  0.0089  0.0076  0.0051  0.0089  0.0114  0.0013  0.0013  0.0000  0.0000  0.0013  0.0013
RND4__GCA_000167635.1   0.6635  0.3745  0.3745  0.3885  0.2970  0.2913  0.2913  0.3003  0.3064  0.2970  0.1994  0.2162  0.2126  0.2296  0.2294  0.2295  0.2262  0.2346  0.2295  0.2314  0.2329  0.2363  0.2346  0.2313  0.2363  0.2592  0.2592  0.2592  0.2592  0.2583  0.2583  0.2565  0.2564  0.2507  0.2522  0.2522  0.2541  0.2541  0.2541  0.2487  0.2536  0.2964  0.2480  0.2466  0.2466  0.2395  0.2157  0.2157  0.2157  0.2222  0.2088  0.2172  0.2222  0.2136  0.2123  0.2346  0.2320  0.2303  0.2371  0.2320  0.2558  0.2537  0.2444  0.2538  0.2450  0.2450  0.2450  0.2571  0.2393  0.2467  0.2416  0.2467  0.2383  0.2383  0.2467  0.2467  0.2489  0.2507  0.2489  0.2389  0.2389  0.2350  0.2389  0.2662  0.2662  0.2482  0.2547  0.2543  0.2558  0.2416  0.2321  0.2322  0.2322  0.2288  0.2321  0.2287  0.2305  0.2269  0.2269  0.2269  0.2269  0.2372  0.2356  0.2349  0.2579  0.2621  0.2603  0.2670  0.1898  0.1897  0.0184  0.0749  0.0749  0.1056  0.1056  0.1056  0.1056  0.1056  0.1070  0.1056  0.1056  0.1056  0.0999  0.0985  0.1013  0.0000  0.0076  0.0063  0.0038  0.0076  0.0101  0.0000  0.0000  0.0013  0.0013  0.0000  0.0000  0.0013
RND4__GCA_000169875.1   0.6635  0.3745  0.3745  0.3885  0.2970  0.2913  0.2913  0.3003  0.3064  0.2970  0.1994  0.2162  0.2126  0.2296  0.2294  0.2295  0.2262  0.2346  0.2295  0.2314  0.2329  0.2363  0.2346  0.2313  0.2363  0.2592  0.2592  0.2592  0.2592  0.2583  0.2583  0.2565  0.2564  0.2507  0.2522  0.2522  0.2541  0.2541  0.2541  0.2487  0.2536  0.2964  0.2480  0.2466  0.2466  0.2395  0.2157  0.2157  0.2157  0.2222  0.2088  0.2172  0.2222  0.2136  0.2123  0.2346  0.2320  0.2303  0.2371  0.2320  0.2558  0.2537  0.2444  0.2538  0.2450  0.2450  0.2450  0.2571  0.2393  0.2467  0.2416  0.2467  0.2383  0.2383  0.2467  0.2467  0.2489  0.2507  0.2489  0.2389  0.2389  0.2350  0.2389  0.2662  0.2662  0.2482  0.2547  0.2543  0.2558  0.2416  0.2321  0.2322  0.2322  0.2288  0.2321  0.2287  0.2305  0.2269  0.2269  0.2269  0.2269  0.2372  0.2356  0.2349  0.2579  0.2621  0.2603  0.2670  0.1898  0.1897  0.0184  0.0749  0.0749  0.1056  0.1056  0.1056  0.1056  0.1056  0.1070  0.1056  0.1056  0.1056  0.0999  0.0985  0.1013  0.0000  0.0076  0.0063  0.0038  0.0076  0.0101  0.0000  0.0000  0.0013  0.0013  0.0000  0.0000  0.0013  0.0000
RND4__GCA_000755785.1   0.6635  0.3745  0.3745  0.3885  0.2970  0.2913  0.2913  0.3003  0.3064  0.2970  0.1994  0.2162  0.2126  0.2296  0.2294  0.2295  0.2262  0.2346  0.2295  0.2314  0.2329  0.2363  0.2346  0.2313  0.2363  0.2592  0.2592  0.2592  0.2592  0.2583  0.2583  0.2565  0.2564  0.2507  0.2522  0.2522  0.2541  0.2541  0.2541  0.2487  0.2536  0.2964  0.2480  0.2466  0.2466  0.2395  0.2157  0.2157  0.2157  0.2222  0.2088  0.2172  0.2222  0.2136  0.2123  0.2346  0.2320  0.2303  0.2371  0.2320  0.2558  0.2537  0.2444  0.2538  0.2450  0.2450  0.2450  0.2571  0.2393  0.2467  0.2416  0.2467  0.2383  0.2383  0.2467  0.2467  0.2489  0.2507  0.2489  0.2389  0.2389  0.2350  0.2389  0.2662  0.2662  0.2482  0.2547  0.2543  0.2558  0.2416  0.2321  0.2322  0.2322  0.2288  0.2321  0.2287  0.2305  0.2269  0.2269  0.2269  0.2269  0.2372  0.2356  0.2349  0.2579  0.2621  0.2603  0.2670  0.1898  0.1897  0.0184  0.0749  0.0749  0.1056  0.1056  0.1056  0.1056  0.1056  0.1070  0.1056  0.1056  0.1056  0.0999  0.0985  0.1013  0.0000  0.0076  0.0063  0.0038  0.0076  0.0101  0.0000  0.0000  0.0013  0.0013  0.0000  0.0000  0.0013  0.0000  0.0000
RND4__GCA_000755845.1   0.6635  0.3745  0.3745  0.3885  0.2970  0.2913  0.2913  0.3003  0.3064  0.2970  0.1994  0.2162  0.2126  0.2296  0.2294  0.2295  0.2262  0.2346  0.2295  0.2314  0.2329  0.2363  0.2346  0.2313  0.2363  0.2592  0.2592  0.2592  0.2592  0.2583  0.2583  0.2565  0.2564  0.2507  0.2522  0.2522  0.2541  0.2541  0.2541  0.2487  0.2536  0.2964  0.2480  0.2466  0.2466  0.2395  0.2157  0.2157  0.2157  0.2222  0.2088  0.2172  0.2222  0.2136  0.2123  0.2346  0.2320  0.2303  0.2371  0.2320  0.2558  0.2537  0.2444  0.2538  0.2450  0.2450  0.2450  0.2571  0.2393  0.2467  0.2416  0.2467  0.2383  0.2383  0.2467  0.2467  0.2489  0.2507  0.2489  0.2389  0.2389  0.2350  0.2389  0.2662  0.2662  0.2482  0.2547  0.2543  0.2558  0.2416  0.2321  0.2322  0.2322  0.2288  0.2321  0.2287  0.2305  0.2269  0.2269  0.2269  0.2269  0.2372  0.2356  0.2349  0.2579  0.2621  0.2603  0.2670  0.1898  0.1897  0.0184  0.0749  0.0749  0.1056  0.1056  0.1056  0.1056  0.1056  0.1070  0.1056  0.1056  0.1056  0.0999  0.0985  0.1013  0.0000  0.0076  0.0063  0.0038  0.0076  0.0101  0.0000  0.0000  0.0013  0.0013  0.0000  0.0000  0.0013  0.0000  0.0000  0.0000
RND4__GCA_000755865.1   0.6635  0.3745  0.3745  0.3885  0.2970  0.2913  0.2913  0.3003  0.3064  0.2970  0.1994  0.2162  0.2126  0.2296  0.2294  0.2295  0.2262  0.2346  0.2295  0.2314  0.2329  0.2363  0.2346  0.2313  0.2363  0.2592  0.2592  0.2592  0.2592  0.2583  0.2583  0.2565  0.2564  0.2507  0.2522  0.2522  0.2541  0.2541  0.2541  0.2487  0.2536  0.2964  0.2480  0.2466  0.2466  0.2395  0.2157  0.2157  0.2157  0.2222  0.2088  0.2172  0.2222  0.2136  0.2123  0.2346  0.2320  0.2303  0.2371  0.2320  0.2558  0.2537  0.2444  0.2538  0.2450  0.2450  0.2450  0.2571  0.2393  0.2467  0.2416  0.2467  0.2383  0.2383  0.2467  0.2467  0.2489  0.2507  0.2489  0.2389  0.2389  0.2350  0.2389  0.2662  0.2662  0.2482  0.2547  0.2543  0.2558  0.2416  0.2321  0.2322  0.2322  0.2288  0.2321  0.2287  0.2305  0.2269  0.2269  0.2269  0.2269  0.2372  0.2356  0.2349  0.2579  0.2621  0.2603  0.2670  0.1898  0.1897  0.0184  0.0749  0.0749  0.1056  0.1056  0.1056  0.1056  0.1056  0.1070  0.1056  0.1056  0.1056  0.0999  0.0985  0.1013  0.0000  0.0076  0.0063  0.0038  0.0076  0.0101  0.0000  0.0000  0.0013  0.0013  0.0000  0.0000  0.0013  0.0000  0.0000  0.0000  0.0000
RND4__GCA_000755885.1   0.6635  0.3745  0.3745  0.3885  0.2970  0.2913  0.2913  0.3003  0.3064  0.2970  0.1994  0.2162  0.2126  0.2296  0.2294  0.2295  0.2262  0.2346  0.2295  0.2314  0.2329  0.2363  0.2346  0.2313  0.2363  0.2592  0.2592  0.2592  0.2592  0.2583  0.2583  0.2565  0.2564  0.2507  0.2522  0.2522  0.2541  0.2541  0.2541  0.2487  0.2536  0.2964  0.2480  0.2466  0.2466  0.2395  0.2157  0.2157  0.2157  0.2222  0.2088  0.2172  0.2222  0.2136  0.2123  0.2346  0.2320  0.2303  0.2371  0.2320  0.2558  0.2537  0.2444  0.2538  0.2450  0.2450  0.2450  0.2571  0.2393  0.2467  0.2416  0.2467  0.2383  0.2383  0.2467  0.2467  0.2489  0.2507  0.2489  0.2389  0.2389  0.2350  0.2389  0.2662  0.2662  0.2482  0.2547  0.2543  0.2558  0.2416  0.2321  0.2322  0.2322  0.2288  0.2321  0.2287  0.2305  0.2269  0.2269  0.2269  0.2269  0.2372  0.2356  0.2349  0.2579  0.2621  0.2603  0.2670  0.1898  0.1897  0.0184  0.0749  0.0749  0.1056  0.1056  0.1056  0.1056  0.1056  0.1070  0.1056  0.1056  0.1056  0.0999  0.0985  0.1013  0.0000  0.0076  0.0063  0.0038  0.0076  0.0101  0.0000  0.0000  0.0013  0.0013  0.0000  0.0000  0.0013  0.0000  0.0000  0.0000  0.0000  0.0000
RND4__GCA_000756025.2   0.6635  0.3745  0.3745  0.3885  0.2970  0.2913  0.2913  0.3003  0.3064  0.2970  0.1994  0.2162  0.2126  0.2296  0.2294  0.2295  0.2262  0.2346  0.2295  0.2314  0.2329  0.2363  0.2346  0.2313  0.2363  0.2592  0.2592  0.2592  0.2592  0.2583  0.2583  0.2565  0.2564  0.2507  0.2522  0.2522  0.2541  0.2541  0.2541  0.2487  0.2536  0.2964  0.2480  0.2466  0.2466  0.2395  0.2157  0.2157  0.2157  0.2222  0.2088  0.2172  0.2222  0.2136  0.2123  0.2346  0.2320  0.2303  0.2371  0.2320  0.2558  0.2537  0.2444  0.2538  0.2450  0.2450  0.2450  0.2571  0.2393  0.2467  0.2416  0.2467  0.2383  0.2383  0.2467  0.2467  0.2489  0.2507  0.2489  0.2389  0.2389  0.2350  0.2389  0.2662  0.2662  0.2482  0.2547  0.2543  0.2558  0.2416  0.2321  0.2322  0.2322  0.2288  0.2321  0.2287  0.2305  0.2269  0.2269  0.2269  0.2269  0.2372  0.2356  0.2349  0.2579  0.2621  0.2603  0.2670  0.1898  0.1897  0.0184  0.0749  0.0749  0.1056  0.1056  0.1056  0.1056  0.1056  0.1070  0.1056  0.1056  0.1056  0.0999  0.0985  0.1013  0.0000  0.0076  0.0063  0.0038  0.0076  0.0101  0.0000  0.0000  0.0013  0.0013  0.0000  0.0000  0.0013  0.0000  0.0000  0.0000  0.0000  0.0000  0.0000
RND4__GCA_000756865.1   0.6666  0.3766  0.3766  0.3906  0.2989  0.2932  0.2932  0.3022  0.3083  0.2989  0.2011  0.2179  0.2143  0.2314  0.2312  0.2313  0.2279  0.2363  0.2313  0.2331  0.2347  0.2381  0.2363  0.2330  0.2381  0.2610  0.2610  0.2610  0.2610  0.2601  0.2601  0.2583  0.2582  0.2525  0.2540  0.2540  0.2559  0.2559  0.2559  0.2505  0.2553  0.2983  0.2498  0.2484  0.2484  0.2412  0.2174  0.2174  0.2174  0.2240  0.2105  0.2189  0.2239  0.2153  0.2140  0.2363  0.2338  0.2320  0.2388  0.2338  0.2576  0.2555  0.2461  0.2556  0.2468  0.2468  0.2468  0.2589  0.2411  0.2485  0.2434  0.2485  0.2400  0.2400  0.2485  0.2485  0.2507  0.2525  0.2507  0.2406  0.2406  0.2368  0.2407  0.2681  0.2681  0.2500  0.2565  0.2561  0.2576  0.2434  0.2338  0.2340  0.2340  0.2305  0.2338  0.2305  0.2322  0.2286  0.2286  0.2286  0.2286  0.2390  0.2374  0.2366  0.2597  0.2640  0.2621  0.2688  0.1914  0.1914  0.0198  0.0763  0.0763  0.1070  0.1070  0.1070  0.1070  0.1070  0.1084  0.1070  0.1070  0.1070  0.1013  0.0999  0.1027  0.0013  0.0089  0.0076  0.0051  0.0089  0.0114  0.0013  0.0013  0.0000  0.0000  0.0013  0.0013  0.0000  0.0013  0.0013  0.0013  0.0013  0.0013  0.0013  0.0013
RND4__GCA_000757315.2   0.6635  0.3745  0.3745  0.3885  0.2970  0.2913  0.2913  0.3003  0.3064  0.2970  0.1994  0.2162  0.2126  0.2296  0.2294  0.2295  0.2262  0.2346  0.2295  0.2314  0.2329  0.2363  0.2346  0.2313  0.2363  0.2592  0.2592  0.2592  0.2592  0.2583  0.2583  0.2565  0.2564  0.2507  0.2522  0.2522  0.2541  0.2541  0.2541  0.2487  0.2536  0.2964  0.2480  0.2466  0.2466  0.2395  0.2157  0.2157  0.2157  0.2222  0.2088  0.2172  0.2222  0.2136  0.2123  0.2346  0.2320  0.2303  0.2371  0.2320  0.2558  0.2537  0.2444  0.2538  0.2450  0.2450  0.2450  0.2571  0.2393  0.2467  0.2416  0.2467  0.2383  0.2383  0.2467  0.2467  0.2489  0.2507  0.2489  0.2389  0.2389  0.2350  0.2389  0.2662  0.2662  0.2482  0.2547  0.2543  0.2558  0.2416  0.2321  0.2322  0.2322  0.2288  0.2321  0.2287  0.2305  0.2269  0.2269  0.2269  0.2269  0.2372  0.2356  0.2349  0.2579  0.2621  0.2603  0.2670  0.1898  0.1897  0.0184  0.0749  0.0749  0.1056  0.1056  0.1056  0.1056  0.1056  0.1070  0.1056  0.1056  0.1056  0.0999  0.0985  0.1013  0.0000  0.0076  0.0063  0.0038  0.0076  0.0101  0.0000  0.0000  0.0013  0.0013  0.0000  0.0000  0.0013  0.0000  0.0000  0.0000  0.0000  0.0000  0.0000  0.0000  0.0013
RND4__GCA_000762285.1   0.6666  0.3766  0.3766  0.3906  0.2989  0.2932  0.2932  0.3022  0.3083  0.2989  0.2011  0.2179  0.2143  0.2314  0.2312  0.2313  0.2279  0.2363  0.2313  0.2331  0.2347  0.2381  0.2363  0.2330  0.2381  0.2610  0.2610  0.2610  0.2610  0.2601  0.2601  0.2583  0.2582  0.2525  0.2540  0.2540  0.2559  0.2559  0.2559  0.2505  0.2553  0.2983  0.2498  0.2484  0.2484  0.2412  0.2174  0.2174  0.2174  0.2240  0.2105  0.2189  0.2239  0.2153  0.2140  0.2363  0.2338  0.2320  0.2388  0.2338  0.2576  0.2555  0.2461  0.2556  0.2468  0.2468  0.2468  0.2589  0.2411  0.2485  0.2434  0.2485  0.2400  0.2400  0.2485  0.2485  0.2507  0.2525  0.2507  0.2406  0.2406  0.2368  0.2407  0.2681  0.2681  0.2500  0.2565  0.2561  0.2576  0.2434  0.2338  0.2340  0.2340  0.2305  0.2338  0.2305  0.2322  0.2286  0.2286  0.2286  0.2286  0.2390  0.2374  0.2366  0.2597  0.2640  0.2621  0.2688  0.1914  0.1914  0.0198  0.0763  0.0763  0.1070  0.1070  0.1070  0.1070  0.1070  0.1084  0.1070  0.1070  0.1070  0.1013  0.0999  0.1027  0.0013  0.0089  0.0076  0.0051  0.0089  0.0114  0.0013  0.0013  0.0000  0.0000  0.0013  0.0013  0.0000  0.0013  0.0013  0.0013  0.0013  0.0013  0.0013  0.0013  0.0000  0.0013
RND4__GCA_000959165.1   0.6666  0.3766  0.3766  0.3906  0.2989  0.2932  0.2932  0.3022  0.3083  0.2989  0.2011  0.2179  0.2143  0.2314  0.2312  0.2313  0.2279  0.2363  0.2313  0.2331  0.2347  0.2381  0.2363  0.2330  0.2381  0.2610  0.2610  0.2610  0.2610  0.2601  0.2601  0.2583  0.2582  0.2525  0.2540  0.2540  0.2559  0.2559  0.2559  0.2505  0.2553  0.2983  0.2498  0.2484  0.2484  0.2412  0.2174  0.2174  0.2174  0.2240  0.2105  0.2189  0.2239  0.2153  0.2140  0.2363  0.2338  0.2320  0.2388  0.2338  0.2576  0.2555  0.2461  0.2556  0.2468  0.2468  0.2468  0.2589  0.2411  0.2485  0.2434  0.2485  0.2400  0.2400  0.2485  0.2485  0.2507  0.2525  0.2507  0.2406  0.2406  0.2368  0.2407  0.2681  0.2681  0.2500  0.2565  0.2561  0.2576  0.2434  0.2338  0.2340  0.2340  0.2305  0.2338  0.2305  0.2322  0.2286  0.2286  0.2286  0.2286  0.2390  0.2374  0.2366  0.2597  0.2640  0.2621  0.2688  0.1914  0.1914  0.0198  0.0763  0.0763  0.1070  0.1070  0.1070  0.1070  0.1070  0.1084  0.1070  0.1070  0.1070  0.1013  0.0999  0.1027  0.0013  0.0089  0.0076  0.0051  0.0089  0.0114  0.0013  0.0013  0.0000  0.0000  0.0013  0.0013  0.0000  0.0013  0.0013  0.0013  0.0013  0.0013  0.0013  0.0013  0.0000  0.0013  0.0000
RND4__GCA_000959405.1   0.6666  0.3766  0.3766  0.3906  0.2989  0.2932  0.2932  0.3022  0.3083  0.2989  0.2011  0.2179  0.2143  0.2314  0.2312  0.2313  0.2279  0.2363  0.2313  0.2331  0.2347  0.2381  0.2363  0.2330  0.2381  0.2610  0.2610  0.2610  0.2610  0.2601  0.2601  0.2583  0.2582  0.2525  0.2540  0.2540  0.2559  0.2559  0.2559  0.2505  0.2553  0.2983  0.2498  0.2484  0.2484  0.2412  0.2174  0.2174  0.2174  0.2240  0.2105  0.2189  0.2239  0.2153  0.2140  0.2363  0.2338  0.2320  0.2388  0.2338  0.2576  0.2555  0.2461  0.2556  0.2468  0.2468  0.2468  0.2589  0.2411  0.2485  0.2434  0.2485  0.2400  0.2400  0.2485  0.2485  0.2507  0.2525  0.2507  0.2406  0.2406  0.2368  0.2407  0.2681  0.2681  0.2500  0.2565  0.2561  0.2576  0.2434  0.2338  0.2340  0.2340  0.2305  0.2338  0.2305  0.2322  0.2286  0.2286  0.2286  0.2286  0.2390  0.2374  0.2366  0.2597  0.2640  0.2621  0.2688  0.1914  0.1914  0.0198  0.0763  0.0763  0.1070  0.1070  0.1070  0.1070  0.1070  0.1084  0.1070  0.1070  0.1070  0.1013  0.0999  0.1027  0.0013  0.0089  0.0076  0.0051  0.0089  0.0114  0.0013  0.0013  0.0000  0.0000  0.0013  0.0013  0.0000  0.0013  0.0013  0.0013  0.0013  0.0013  0.0013  0.0013  0.0000  0.0013  0.0000  0.0000
RND4__GCA_000959465.1   0.6635  0.3745  0.3745  0.3885  0.2970  0.2913  0.2913  0.3003  0.3064  0.2970  0.1994  0.2162  0.2126  0.2296  0.2294  0.2295  0.2262  0.2346  0.2295  0.2314  0.2329  0.2363  0.2346  0.2313  0.2363  0.2592  0.2592  0.2592  0.2592  0.2583  0.2583  0.2565  0.2564  0.2507  0.2522  0.2522  0.2541  0.2541  0.2541  0.2487  0.2536  0.2964  0.2480  0.2466  0.2466  0.2395  0.2157  0.2157  0.2157  0.2222  0.2088  0.2172  0.2222  0.2136  0.2123  0.2346  0.2320  0.2303  0.2371  0.2320  0.2558  0.2537  0.2444  0.2538  0.2450  0.2450  0.2450  0.2571  0.2393  0.2467  0.2416  0.2467  0.2383  0.2383  0.2467  0.2467  0.2489  0.2507  0.2489  0.2389  0.2389  0.2350  0.2389  0.2662  0.2662  0.2482  0.2547  0.2543  0.2558  0.2416  0.2321  0.2322  0.2322  0.2288  0.2321  0.2287  0.2305  0.2269  0.2269  0.2269  0.2269  0.2372  0.2356  0.2349  0.2579  0.2621  0.2603  0.2670  0.1898  0.1897  0.0184  0.0749  0.0749  0.1056  0.1056  0.1056  0.1056  0.1056  0.1070  0.1056  0.1056  0.1056  0.0999  0.0985  0.1013  0.0000  0.0076  0.0063  0.0038  0.0076  0.0101  0.0000  0.0000  0.0013  0.0013  0.0000  0.0000  0.0013  0.0000  0.0000  0.0000  0.0000  0.0000  0.0000  0.0000  0.0013  0.0000  0.0013  0.0013  0.0013
RND4__GCA_000959485.1   0.6635  0.3745  0.3745  0.3885  0.2970  0.2913  0.2913  0.3003  0.3064  0.2970  0.1994  0.2162  0.2126  0.2296  0.2294  0.2295  0.2262  0.2346  0.2295  0.2314  0.2329  0.2363  0.2346  0.2313  0.2363  0.2592  0.2592  0.2592  0.2592  0.2583  0.2583  0.2565  0.2564  0.2507  0.2522  0.2522  0.2541  0.2541  0.2541  0.2487  0.2536  0.2964  0.2480  0.2466  0.2466  0.2395  0.2157  0.2157  0.2157  0.2222  0.2088  0.2172  0.2222  0.2136  0.2123  0.2346  0.2320  0.2303  0.2371  0.2320  0.2558  0.2537  0.2444  0.2538  0.2450  0.2450  0.2450  0.2571  0.2393  0.2467  0.2416  0.2467  0.2383  0.2383  0.2467  0.2467  0.2489  0.2507  0.2489  0.2389  0.2389  0.2350  0.2389  0.2662  0.2662  0.2482  0.2547  0.2543  0.2558  0.2416  0.2321  0.2322  0.2322  0.2288  0.2321  0.2287  0.2305  0.2269  0.2269  0.2269  0.2269  0.2372  0.2356  0.2349  0.2579  0.2621  0.2603  0.2670  0.1898  0.1897  0.0184  0.0749  0.0749  0.1056  0.1056  0.1056  0.1056  0.1056  0.1070  0.1056  0.1056  0.1056  0.0999  0.0985  0.1013  0.0000  0.0076  0.0063  0.0038  0.0076  0.0101  0.0000  0.0000  0.0013  0.0013  0.0000  0.0000  0.0013  0.0000  0.0000  0.0000  0.0000  0.0000  0.0000  0.0000  0.0013  0.0000  0.0013  0.0013  0.0013  0.0000
RND4__GCA_000959585.1   0.6635  0.3745  0.3745  0.3885  0.2970  0.2913  0.2913  0.3003  0.3064  0.2970  0.1994  0.2162  0.2126  0.2296  0.2294  0.2295  0.2262  0.2346  0.2295  0.2314  0.2329  0.2363  0.2346  0.2313  0.2363  0.2592  0.2592  0.2592  0.2592  0.2583  0.2583  0.2565  0.2564  0.2507  0.2522  0.2522  0.2541  0.2541  0.2541  0.2487  0.2536  0.2964  0.2480  0.2466  0.2466  0.2395  0.2157  0.2157  0.2157  0.2222  0.2088  0.2172  0.2222  0.2136  0.2123  0.2346  0.2320  0.2303  0.2371  0.2320  0.2558  0.2537  0.2444  0.2538  0.2450  0.2450  0.2450  0.2571  0.2393  0.2467  0.2416  0.2467  0.2383  0.2383  0.2467  0.2467  0.2489  0.2507  0.2489  0.2389  0.2389  0.2350  0.2389  0.2662  0.2662  0.2482  0.2547  0.2543  0.2558  0.2416  0.2321  0.2322  0.2322  0.2288  0.2321  0.2287  0.2305  0.2269  0.2269  0.2269  0.2269  0.2372  0.2356  0.2349  0.2579  0.2621  0.2603  0.2670  0.1898  0.1897  0.0184  0.0749  0.0749  0.1056  0.1056  0.1056  0.1056  0.1056  0.1070  0.1056  0.1056  0.1056  0.0999  0.0985  0.1013  0.0000  0.0076  0.0063  0.0038  0.0076  0.0101  0.0000  0.0000  0.0013  0.0013  0.0000  0.0000  0.0013  0.0000  0.0000  0.0000  0.0000  0.0000  0.0000  0.0000  0.0013  0.0000  0.0013  0.0013  0.0013  0.0000  0.0000
RND4__GCA_000959625.1   0.6635  0.3745  0.3745  0.3885  0.2970  0.2913  0.2913  0.3003  0.3064  0.2970  0.1994  0.2162  0.2126  0.2296  0.2294  0.2295  0.2262  0.2346  0.2295  0.2314  0.2329  0.2363  0.2346  0.2313  0.2363  0.2592  0.2592  0.2592  0.2592  0.2583  0.2583  0.2565  0.2564  0.2507  0.2522  0.2522  0.2541  0.2541  0.2541  0.2487  0.2536  0.2964  0.2480  0.2466  0.2466  0.2395  0.2157  0.2157  0.2157  0.2222  0.2088  0.2172  0.2222  0.2136  0.2123  0.2346  0.2320  0.2303  0.2371  0.2320  0.2558  0.2537  0.2444  0.2538  0.2450  0.2450  0.2450  0.2571  0.2393  0.2467  0.2416  0.2467  0.2383  0.2383  0.2467  0.2467  0.2489  0.2507  0.2489  0.2389  0.2389  0.2350  0.2389  0.2662  0.2662  0.2482  0.2547  0.2543  0.2558  0.2416  0.2321  0.2322  0.2322  0.2288  0.2321  0.2287  0.2305  0.2269  0.2269  0.2269  0.2269  0.2372  0.2356  0.2349  0.2579  0.2621  0.2603  0.2670  0.1898  0.1897  0.0184  0.0749  0.0749  0.1056  0.1056  0.1056  0.1056  0.1056  0.1070  0.1056  0.1056  0.1056  0.0999  0.0985  0.1013  0.0000  0.0076  0.0063  0.0038  0.0076  0.0101  0.0000  0.0000  0.0013  0.0013  0.0000  0.0000  0.0013  0.0000  0.0000  0.0000  0.0000  0.0000  0.0000  0.0000  0.0013  0.0000  0.0013  0.0013  0.0013  0.0000  0.0000  0.0000
RND4__GCA_001279165.1   0.6635  0.3745  0.3745  0.3885  0.2970  0.2913  0.2913  0.3003  0.3064  0.2970  0.1994  0.2162  0.2126  0.2296  0.2294  0.2295  0.2262  0.2346  0.2295  0.2314  0.2329  0.2363  0.2346  0.2313  0.2363  0.2592  0.2592  0.2592  0.2592  0.2583  0.2583  0.2565  0.2564  0.2507  0.2522  0.2522  0.2541  0.2541  0.2541  0.2487  0.2536  0.2964  0.2480  0.2466  0.2466  0.2395  0.2157  0.2157  0.2157  0.2222  0.2088  0.2172  0.2222  0.2136  0.2123  0.2346  0.2320  0.2303  0.2371  0.2320  0.2558  0.2537  0.2444  0.2538  0.2450  0.2450  0.2450  0.2571  0.2393  0.2467  0.2416  0.2467  0.2383  0.2383  0.2467  0.2467  0.2489  0.2507  0.2489  0.2389  0.2389  0.2350  0.2389  0.2662  0.2662  0.2482  0.2547  0.2543  0.2558  0.2416  0.2321  0.2322  0.2322  0.2288  0.2321  0.2287  0.2305  0.2269  0.2269  0.2269  0.2269  0.2372  0.2356  0.2349  0.2579  0.2621  0.2603  0.2670  0.1898  0.1897  0.0184  0.0749  0.0749  0.1056  0.1056  0.1056  0.1056  0.1056  0.1070  0.1056  0.1056  0.1056  0.0999  0.0985  0.1013  0.0000  0.0076  0.0063  0.0038  0.0076  0.0101  0.0000  0.0000  0.0013  0.0013  0.0000  0.0000  0.0013  0.0000  0.0000  0.0000  0.0000  0.0000  0.0000  0.0000  0.0013  0.0000  0.0013  0.0013  0.0013  0.0000  0.0000  0.0000  0.0000
RND4__GCA_001279185.1   0.6635  0.3745  0.3745  0.3885  0.2970  0.2913  0.2913  0.3003  0.3064  0.2970  0.1994  0.2162  0.2126  0.2296  0.2294  0.2295  0.2262  0.2346  0.2295  0.2314  0.2329  0.2363  0.2346  0.2313  0.2363  0.2592  0.2592  0.2592  0.2592  0.2583  0.2583  0.2565  0.2564  0.2507  0.2522  0.2522  0.2541  0.2541  0.2541  0.2487  0.2536  0.2964  0.2480  0.2466  0.2466  0.2395  0.2157  0.2157  0.2157  0.2222  0.2088  0.2172  0.2222  0.2136  0.2123  0.2346  0.2320  0.2303  0.2371  0.2320  0.2558  0.2537  0.2444  0.2538  0.2450  0.2450  0.2450  0.2571  0.2393  0.2467  0.2416  0.2467  0.2383  0.2383  0.2467  0.2467  0.2489  0.2507  0.2489  0.2389  0.2389  0.2350  0.2389  0.2662  0.2662  0.2482  0.2547  0.2543  0.2558  0.2416  0.2321  0.2322  0.2322  0.2288  0.2321  0.2287  0.2305  0.2269  0.2269  0.2269  0.2269  0.2372  0.2356  0.2349  0.2579  0.2621  0.2603  0.2670  0.1898  0.1897  0.0184  0.0749  0.0749  0.1056  0.1056  0.1056  0.1056  0.1056  0.1070  0.1056  0.1056  0.1056  0.0999  0.0985  0.1013  0.0000  0.0076  0.0063  0.0038  0.0076  0.0101  0.0000  0.0000  0.0013  0.0013  0.0000  0.0000  0.0013  0.0000  0.0000  0.0000  0.0000  0.0000  0.0000  0.0000  0.0013  0.0000  0.0013  0.0013  0.0013  0.0000  0.0000  0.0000  0.0000  0.0000
RND4__GCA_001279265.1   0.6635  0.3745  0.3745  0.3885  0.2970  0.2913  0.2913  0.3003  0.3064  0.2970  0.1994  0.2162  0.2126  0.2296  0.2294  0.2295  0.2262  0.2346  0.2295  0.2314  0.2329  0.2363  0.2346  0.2313  0.2363  0.2592  0.2592  0.2592  0.2592  0.2583  0.2583  0.2565  0.2564  0.2507  0.2522  0.2522  0.2541  0.2541  0.2541  0.2487  0.2536  0.2964  0.2480  0.2466  0.2466  0.2395  0.2157  0.2157  0.2157  0.2222  0.2088  0.2172  0.2222  0.2136  0.2123  0.2346  0.2320  0.2303  0.2371  0.2320  0.2558  0.2537  0.2444  0.2538  0.2450  0.2450  0.2450  0.2571  0.2393  0.2467  0.2416  0.2467  0.2383  0.2383  0.2467  0.2467  0.2489  0.2507  0.2489  0.2389  0.2389  0.2350  0.2389  0.2662  0.2662  0.2482  0.2547  0.2543  0.2558  0.2416  0.2321  0.2322  0.2322  0.2288  0.2321  0.2287  0.2305  0.2269  0.2269  0.2269  0.2269  0.2372  0.2356  0.2349  0.2579  0.2621  0.2603  0.2670  0.1898  0.1897  0.0184  0.0749  0.0749  0.1056  0.1056  0.1056  0.1056  0.1056  0.1070  0.1056  0.1056  0.1056  0.0999  0.0985  0.1013  0.0000  0.0076  0.0063  0.0038  0.0076  0.0101  0.0000  0.0000  0.0013  0.0013  0.0000  0.0000  0.0013  0.0000  0.0000  0.0000  0.0000  0.0000  0.0000  0.0000  0.0013  0.0000  0.0013  0.0013  0.0013  0.0000  0.0000  0.0000  0.0000  0.0000  0.0000
RND4__GCA_000410895.1   0.6642  0.3707  0.3707  0.3847  0.3007  0.2950  0.2950  0.3041  0.3067  0.2953  0.1959  0.2127  0.2125  0.2296  0.2294  0.2295  0.2261  0.2345  0.2295  0.2313  0.2329  0.2362  0.2345  0.2312  0.2362  0.2556  0.2556  0.2556  0.2556  0.2546  0.2546  0.2529  0.2528  0.2471  0.2486  0.2486  0.2505  0.2505  0.2505  0.2451  0.2500  0.2963  0.2479  0.2465  0.2465  0.2394  0.2091  0.2091  0.2091  0.2156  0.2023  0.2106  0.2156  0.2071  0.2057  0.2310  0.2320  0.2302  0.2370  0.2320  0.2521  0.2572  0.2479  0.2574  0.2449  0.2449  0.2449  0.2570  0.2375  0.2449  0.2398  0.2449  0.2365  0.2365  0.2449  0.2449  0.2471  0.2489  0.2471  0.2371  0.2371  0.2332  0.2389  0.2625  0.2625  0.2464  0.2511  0.2507  0.2522  0.2380  0.2320  0.2322  0.2322  0.2287  0.2320  0.2287  0.2305  0.2268  0.2268  0.2268  0.2268  0.2372  0.2356  0.2313  0.2542  0.2584  0.2566  0.2633  0.1864  0.1864  0.0197  0.0749  0.0749  0.1028  0.1028  0.1028  0.1028  0.1028  0.1042  0.1028  0.1028  0.1028  0.0971  0.0957  0.0985  0.0101  0.0101  0.0089  0.0089  0.0076  0.0101  0.0101  0.0101  0.0114  0.0114  0.0101  0.0101  0.0114  0.0101  0.0101  0.0101  0.0101  0.0101  0.0101  0.0101  0.0114  0.0101  0.0114  0.0114  0.0114  0.0101  0.0101  0.0101  0.0101  0.0101  0.0101  0.0101
RND4__GCA_000755825.1   0.6642  0.3707  0.3707  0.3847  0.3007  0.2950  0.2950  0.3041  0.3067  0.2953  0.1959  0.2127  0.2125  0.2296  0.2294  0.2295  0.2261  0.2345  0.2295  0.2313  0.2329  0.2362  0.2345  0.2312  0.2362  0.2556  0.2556  0.2556  0.2556  0.2546  0.2546  0.2529  0.2528  0.2471  0.2486  0.2486  0.2505  0.2505  0.2505  0.2451  0.2500  0.2963  0.2479  0.2465  0.2465  0.2394  0.2091  0.2091  0.2091  0.2156  0.2023  0.2106  0.2156  0.2071  0.2057  0.2310  0.2320  0.2302  0.2370  0.2320  0.2521  0.2572  0.2479  0.2574  0.2449  0.2449  0.2449  0.2570  0.2375  0.2449  0.2398  0.2449  0.2365  0.2365  0.2449  0.2449  0.2471  0.2489  0.2471  0.2371  0.2371  0.2332  0.2389  0.2625  0.2625  0.2464  0.2511  0.2507  0.2522  0.2380  0.2320  0.2322  0.2322  0.2287  0.2320  0.2287  0.2305  0.2268  0.2268  0.2268  0.2268  0.2372  0.2356  0.2313  0.2542  0.2584  0.2566  0.2633  0.1864  0.1864  0.0197  0.0749  0.0749  0.1028  0.1028  0.1028  0.1028  0.1028  0.1042  0.1028  0.1028  0.1028  0.0971  0.0957  0.0985  0.0101  0.0101  0.0089  0.0089  0.0076  0.0101  0.0101  0.0101  0.0114  0.0114  0.0101  0.0101  0.0114  0.0101  0.0101  0.0101  0.0101  0.0101  0.0101  0.0101  0.0114  0.0101  0.0114  0.0114  0.0114  0.0101  0.0101  0.0101  0.0101  0.0101  0.0101  0.0101  0.0000
RND4__GCA_000954175.1   0.6642  0.3707  0.3707  0.3847  0.3007  0.2950  0.2950  0.3041  0.3067  0.2953  0.1959  0.2127  0.2125  0.2296  0.2294  0.2295  0.2261  0.2345  0.2295  0.2313  0.2329  0.2362  0.2345  0.2312  0.2362  0.2556  0.2556  0.2556  0.2556  0.2546  0.2546  0.2529  0.2528  0.2471  0.2486  0.2486  0.2505  0.2505  0.2505  0.2451  0.2500  0.2963  0.2479  0.2465  0.2465  0.2394  0.2091  0.2091  0.2091  0.2156  0.2023  0.2106  0.2156  0.2071  0.2057  0.2310  0.2320  0.2302  0.2370  0.2320  0.2521  0.2572  0.2479  0.2574  0.2449  0.2449  0.2449  0.2570  0.2375  0.2449  0.2398  0.2449  0.2365  0.2365  0.2449  0.2449  0.2471  0.2489  0.2471  0.2371  0.2371  0.2332  0.2389  0.2625  0.2625  0.2464  0.2511  0.2507  0.2522  0.2380  0.2320  0.2322  0.2322  0.2287  0.2320  0.2287  0.2305  0.2268  0.2268  0.2268  0.2268  0.2372  0.2356  0.2313  0.2542  0.2584  0.2566  0.2633  0.1864  0.1864  0.0197  0.0749  0.0749  0.1028  0.1028  0.1028  0.1028  0.1028  0.1042  0.1028  0.1028  0.1028  0.0971  0.0957  0.0985  0.0101  0.0101  0.0089  0.0089  0.0076  0.0101  0.0101  0.0101  0.0114  0.0114  0.0101  0.0101  0.0114  0.0101  0.0101  0.0101  0.0101  0.0101  0.0101  0.0101  0.0114  0.0101  0.0114  0.0114  0.0114  0.0101  0.0101  0.0101  0.0101  0.0101  0.0101  0.0101  0.0000  0.0000
RND4__GCA_000959145.1   0.6642  0.3707  0.3707  0.3847  0.3007  0.2950  0.2950  0.3041  0.3067  0.2953  0.1959  0.2127  0.2125  0.2296  0.2294  0.2295  0.2261  0.2345  0.2295  0.2313  0.2329  0.2362  0.2345  0.2312  0.2362  0.2556  0.2556  0.2556  0.2556  0.2546  0.2546  0.2529  0.2528  0.2471  0.2486  0.2486  0.2505  0.2505  0.2505  0.2451  0.2500  0.2963  0.2479  0.2465  0.2465  0.2394  0.2091  0.2091  0.2091  0.2156  0.2023  0.2106  0.2156  0.2071  0.2057  0.2310  0.2320  0.2302  0.2370  0.2320  0.2521  0.2572  0.2479  0.2574  0.2449  0.2449  0.2449  0.2570  0.2375  0.2449  0.2398  0.2449  0.2365  0.2365  0.2449  0.2449  0.2471  0.2489  0.2471  0.2371  0.2371  0.2332  0.2389  0.2625  0.2625  0.2464  0.2511  0.2507  0.2522  0.2380  0.2320  0.2322  0.2322  0.2287  0.2320  0.2287  0.2305  0.2268  0.2268  0.2268  0.2268  0.2372  0.2356  0.2313  0.2542  0.2584  0.2566  0.2633  0.1864  0.1864  0.0197  0.0749  0.0749  0.1028  0.1028  0.1028  0.1028  0.1028  0.1042  0.1028  0.1028  0.1028  0.0971  0.0957  0.0985  0.0101  0.0101  0.0089  0.0089  0.0076  0.0101  0.0101  0.0101  0.0114  0.0114  0.0101  0.0101  0.0114  0.0101  0.0101  0.0101  0.0101  0.0101  0.0101  0.0101  0.0114  0.0101  0.0114  0.0114  0.0114  0.0101  0.0101  0.0101  0.0101  0.0101  0.0101  0.0101  0.0000  0.0000  0.0000
RND4__GCA_001212065.1   0.6642  0.3707  0.3707  0.3847  0.3007  0.2950  0.2950  0.3041  0.3067  0.2953  0.1959  0.2127  0.2125  0.2296  0.2294  0.2295  0.2261  0.2345  0.2295  0.2313  0.2329  0.2362  0.2345  0.2312  0.2362  0.2556  0.2556  0.2556  0.2556  0.2546  0.2546  0.2529  0.2528  0.2471  0.2486  0.2486  0.2505  0.2505  0.2505  0.2451  0.2500  0.2963  0.2479  0.2465  0.2465  0.2394  0.2091  0.2091  0.2091  0.2156  0.2023  0.2106  0.2156  0.2071  0.2057  0.2310  0.2320  0.2302  0.2370  0.2320  0.2521  0.2572  0.2479  0.2574  0.2449  0.2449  0.2449  0.2570  0.2375  0.2449  0.2398  0.2449  0.2365  0.2365  0.2449  0.2449  0.2471  0.2489  0.2471  0.2371  0.2371  0.2332  0.2389  0.2625  0.2625  0.2464  0.2511  0.2507  0.2522  0.2380  0.2320  0.2322  0.2322  0.2287  0.2320  0.2287  0.2305  0.2268  0.2268  0.2268  0.2268  0.2372  0.2356  0.2313  0.2542  0.2584  0.2566  0.2633  0.1864  0.1864  0.0197  0.0749  0.0749  0.1028  0.1028  0.1028  0.1028  0.1028  0.1042  0.1028  0.1028  0.1028  0.0971  0.0957  0.0985  0.0101  0.0101  0.0089  0.0089  0.0076  0.0101  0.0101  0.0101  0.0114  0.0114  0.0101  0.0101  0.0114  0.0101  0.0101  0.0101  0.0101  0.0101  0.0101  0.0101  0.0114  0.0101  0.0114  0.0114  0.0114  0.0101  0.0101  0.0101  0.0101  0.0101  0.0101  0.0101  0.0000  0.0000  0.0000  0.0000
RND4__GCA_001212405.1   0.6635  0.3744  0.3744  0.3884  0.3007  0.2950  0.2950  0.3041  0.3102  0.2988  0.1945  0.2127  0.2125  0.2296  0.2294  0.2295  0.2261  0.2345  0.2295  0.2313  0.2329  0.2362  0.2345  0.2312  0.2362  0.2521  0.2521  0.2521  0.2521  0.2547  0.2547  0.2529  0.2528  0.2471  0.2487  0.2487  0.2505  0.2505  0.2505  0.2452  0.2500  0.2925  0.2479  0.2465  0.2465  0.2394  0.2122  0.2122  0.2122  0.2188  0.2054  0.2138  0.2187  0.2102  0.2089  0.2345  0.2285  0.2268  0.2335  0.2285  0.2485  0.2572  0.2479  0.2574  0.2414  0.2414  0.2414  0.2570  0.2340  0.2449  0.2398  0.2449  0.2365  0.2365  0.2449  0.2449  0.2471  0.2489  0.2471  0.2371  0.2371  0.2332  0.2389  0.2625  0.2625  0.2464  0.2511  0.2507  0.2522  0.2380  0.2320  0.2322  0.2322  0.2287  0.2320  0.2287  0.2305  0.2268  0.2268  0.2268  0.2268  0.2372  0.2356  0.2313  0.2542  0.2584  0.2566  0.2633  0.1864  0.1864  0.0170  0.0735  0.0735  0.1041  0.1041  0.1041  0.1041  0.1041  0.1055  0.1041  0.1041  0.1041  0.0985  0.0970  0.0999  0.0089  0.0063  0.0076  0.0051  0.0063  0.0089  0.0089  0.0089  0.0101  0.0101  0.0089  0.0089  0.0101  0.0089  0.0089  0.0089  0.0089  0.0089  0.0089  0.0089  0.0101  0.0089  0.0101  0.0101  0.0101  0.0089  0.0089  0.0089  0.0089  0.0089  0.0089  0.0089  0.0089  0.0088  0.0088  0.0089  0.0089
RND4__GCA_001277875.1   0.6607  0.3705  0.3705  0.3844  0.2971  0.2914  0.2914  0.3004  0.3065  0.2952  0.1944  0.2094  0.2092  0.2262  0.2260  0.2261  0.2228  0.2311  0.2261  0.2280  0.2295  0.2329  0.2311  0.2278  0.2329  0.2486  0.2486  0.2486  0.2486  0.2512  0.2512  0.2495  0.2493  0.2437  0.2452  0.2452  0.2471  0.2471  0.2471  0.2417  0.2466  0.2889  0.2445  0.2431  0.2431  0.2360  0.2090  0.2090  0.2090  0.2155  0.2022  0.2105  0.2155  0.2070  0.2056  0.2312  0.2252  0.2235  0.2302  0.2252  0.2451  0.2537  0.2444  0.2539  0.2380  0.2380  0.2380  0.2535  0.2306  0.2415  0.2365  0.2415  0.2331  0.2331  0.2415  0.2415  0.2437  0.2455  0.2437  0.2337  0.2337  0.2299  0.2355  0.2591  0.2591  0.2430  0.2477  0.2473  0.2488  0.2346  0.2287  0.2288  0.2288  0.2254  0.2287  0.2253  0.2271  0.2235  0.2235  0.2235  0.2235  0.2338  0.2322  0.2279  0.2508  0.2550  0.2531  0.2598  0.1833  0.1832  0.0184  0.0721  0.0722  0.1027  0.1027  0.1027  0.1027  0.1027  0.1042  0.1027  0.1027  0.1027  0.0971  0.0957  0.0985  0.0101  0.0076  0.0063  0.0063  0.0051  0.0101  0.0101  0.0101  0.0114  0.0114  0.0101  0.0101  0.0114  0.0101  0.0101  0.0101  0.0101  0.0101  0.0101  0.0101  0.0114  0.0101  0.0114  0.0114  0.0114  0.0101  0.0101  0.0101  0.0101  0.0101  0.0101  0.0101  0.0051  0.0051  0.0051  0.0051  0.0050  0.0038
RND4__GCA_001277895.1   0.6607  0.3705  0.3705  0.3844  0.2971  0.2914  0.2914  0.3004  0.3065  0.2952  0.1944  0.2094  0.2092  0.2262  0.2260  0.2261  0.2228  0.2311  0.2261  0.2280  0.2295  0.2329  0.2311  0.2278  0.2329  0.2486  0.2486  0.2486  0.2486  0.2512  0.2512  0.2495  0.2493  0.2437  0.2452  0.2452  0.2471  0.2471  0.2471  0.2417  0.2466  0.2889  0.2445  0.2431  0.2431  0.2360  0.2090  0.2090  0.2090  0.2155  0.2022  0.2105  0.2155  0.2070  0.2056  0.2312  0.2252  0.2235  0.2302  0.2252  0.2451  0.2537  0.2444  0.2539  0.2380  0.2380  0.2380  0.2535  0.2306  0.2415  0.2365  0.2415  0.2331  0.2331  0.2415  0.2415  0.2437  0.2455  0.2437  0.2337  0.2337  0.2299  0.2355  0.2591  0.2591  0.2430  0.2477  0.2473  0.2488  0.2346  0.2287  0.2288  0.2288  0.2254  0.2287  0.2253  0.2271  0.2235  0.2235  0.2235  0.2235  0.2338  0.2322  0.2279  0.2508  0.2550  0.2531  0.2598  0.1833  0.1832  0.0184  0.0721  0.0722  0.1027  0.1027  0.1027  0.1027  0.1027  0.1042  0.1027  0.1027  0.1027  0.0971  0.0957  0.0985  0.0101  0.0076  0.0063  0.0063  0.0051  0.0101  0.0101  0.0101  0.0114  0.0114  0.0101  0.0101  0.0114  0.0101  0.0101  0.0101  0.0101  0.0101  0.0101  0.0101  0.0114  0.0101  0.0114  0.0114  0.0114  0.0101  0.0101  0.0101  0.0101  0.0101  0.0101  0.0101  0.0051  0.0051  0.0051  0.0051  0.0050  0.0038  0.0000
RND4__GCA_001277975.1   0.6642  0.3707  0.3707  0.3847  0.3007  0.2950  0.2950  0.3041  0.3067  0.2953  0.1959  0.2127  0.2125  0.2296  0.2294  0.2295  0.2261  0.2345  0.2295  0.2313  0.2329  0.2362  0.2345  0.2312  0.2362  0.2556  0.2556  0.2556  0.2556  0.2546  0.2546  0.2529  0.2528  0.2471  0.2486  0.2486  0.2505  0.2505  0.2505  0.2451  0.2500  0.2963  0.2479  0.2465  0.2465  0.2394  0.2091  0.2091  0.2091  0.2156  0.2023  0.2106  0.2156  0.2071  0.2057  0.2310  0.2320  0.2302  0.2370  0.2320  0.2521  0.2572  0.2479  0.2574  0.2449  0.2449  0.2449  0.2570  0.2375  0.2449  0.2398  0.2449  0.2365  0.2365  0.2449  0.2449  0.2471  0.2489  0.2471  0.2371  0.2371  0.2332  0.2389  0.2625  0.2625  0.2464  0.2511  0.2507  0.2522  0.2380  0.2320  0.2322  0.2322  0.2287  0.2320  0.2287  0.2305  0.2268  0.2268  0.2268  0.2268  0.2372  0.2356  0.2313  0.2542  0.2584  0.2566  0.2633  0.1864  0.1864  0.0197  0.0749  0.0749  0.1028  0.1028  0.1028  0.1028  0.1028  0.1042  0.1028  0.1028  0.1028  0.0971  0.0957  0.0985  0.0101  0.0101  0.0089  0.0089  0.0076  0.0101  0.0101  0.0101  0.0114  0.0114  0.0101  0.0101  0.0114  0.0101  0.0101  0.0101  0.0101  0.0101  0.0101  0.0101  0.0114  0.0101  0.0114  0.0114  0.0114  0.0101  0.0101  0.0101  0.0101  0.0101  0.0101  0.0101  0.0000  0.0000  0.0000  0.0000  0.0000  0.0089  0.0051  0.0051
RND4__GCA_001327035.1   0.6642  0.3707  0.3707  0.3847  0.3007  0.2950  0.2950  0.3041  0.3067  0.2953  0.1959  0.2127  0.2125  0.2296  0.2294  0.2295  0.2261  0.2345  0.2295  0.2313  0.2329  0.2362  0.2345  0.2312  0.2362  0.2556  0.2556  0.2556  0.2556  0.2546  0.2546  0.2529  0.2528  0.2471  0.2486  0.2486  0.2505  0.2505  0.2505  0.2451  0.2500  0.2963  0.2479  0.2465  0.2465  0.2394  0.2091  0.2091  0.2091  0.2156  0.2023  0.2106  0.2156  0.2071  0.2057  0.2310  0.2320  0.2302  0.2370  0.2320  0.2521  0.2572  0.2479  0.2574  0.2449  0.2449  0.2449  0.2570  0.2375  0.2449  0.2398  0.2449  0.2365  0.2365  0.2449  0.2449  0.2471  0.2489  0.2471  0.2371  0.2371  0.2332  0.2389  0.2625  0.2625  0.2464  0.2511  0.2507  0.2522  0.2380  0.2320  0.2322  0.2322  0.2287  0.2320  0.2287  0.2305  0.2268  0.2268  0.2268  0.2268  0.2372  0.2356  0.2313  0.2542  0.2584  0.2566  0.2633  0.1864  0.1864  0.0197  0.0749  0.0749  0.1028  0.1028  0.1028  0.1028  0.1028  0.1042  0.1028  0.1028  0.1028  0.0971  0.0957  0.0985  0.0101  0.0101  0.0089  0.0089  0.0076  0.0101  0.0101  0.0101  0.0114  0.0114  0.0101  0.0101  0.0114  0.0101  0.0101  0.0101  0.0101  0.0101  0.0101  0.0101  0.0114  0.0101  0.0114  0.0114  0.0114  0.0101  0.0101  0.0101  0.0101  0.0101  0.0101  0.0101  0.0000  0.0000  0.0000  0.0000  0.0000  0.0088  0.0051  0.0051  0.0000
RND4__GCA_000011545.1   0.6608  0.3767  0.3767  0.3908  0.3009  0.2952  0.2952  0.3043  0.3104  0.3028  0.1996  0.2163  0.2161  0.2332  0.2330  0.2331  0.2298  0.2382  0.2331  0.2350  0.2365  0.2399  0.2382  0.2349  0.2399  0.2557  0.2557  0.2557  0.2557  0.2584  0.2584  0.2566  0.2565  0.2508  0.2524  0.2524  0.2542  0.2542  0.2542  0.2488  0.2537  0.2965  0.2499  0.2485  0.2485  0.2413  0.2158  0.2158  0.2158  0.2223  0.2089  0.2173  0.2223  0.2137  0.2124  0.2382  0.2321  0.2304  0.2372  0.2322  0.2523  0.2610  0.2516  0.2611  0.2451  0.2451  0.2451  0.2608  0.2377  0.2486  0.2435  0.2486  0.2401  0.2401  0.2486  0.2486  0.2508  0.2526  0.2508  0.2407  0.2407  0.2369  0.2408  0.2664  0.2664  0.2501  0.2549  0.2544  0.2559  0.2417  0.2356  0.2358  0.2358  0.2324  0.2357  0.2323  0.2341  0.2304  0.2304  0.2304  0.2304  0.2408  0.2392  0.2350  0.2580  0.2586  0.2568  0.2671  0.1898  0.1898  0.0184  0.0749  0.0749  0.1056  0.1056  0.1056  0.1056  0.1056  0.1070  0.1056  0.1056  0.1056  0.0999  0.0985  0.1013  0.0051  0.0077  0.0064  0.0013  0.0076  0.0101  0.0051  0.0051  0.0063  0.0063  0.0051  0.0051  0.0063  0.0051  0.0051  0.0051  0.0051  0.0051  0.0051  0.0051  0.0063  0.0051  0.0063  0.0063  0.0063  0.0051  0.0051  0.0051  0.0051  0.0051  0.0051  0.0051  0.0101  0.0101  0.0101  0.0101  0.0101  0.0063  0.0076  0.0076  0.0101  0.0101
RND4__GCA_000294635.1   0.6608  0.3767  0.3767  0.3908  0.3009  0.2952  0.2952  0.3043  0.3104  0.3028  0.1996  0.2163  0.2161  0.2332  0.2330  0.2331  0.2298  0.2382  0.2331  0.2350  0.2365  0.2399  0.2382  0.2349  0.2399  0.2557  0.2557  0.2557  0.2557  0.2584  0.2584  0.2566  0.2565  0.2508  0.2524  0.2524  0.2542  0.2542  0.2542  0.2488  0.2537  0.2965  0.2499  0.2485  0.2485  0.2413  0.2158  0.2158  0.2158  0.2223  0.2089  0.2173  0.2223  0.2137  0.2124  0.2382  0.2321  0.2304  0.2372  0.2322  0.2523  0.2610  0.2516  0.2611  0.2451  0.2451  0.2451  0.2608  0.2377  0.2486  0.2435  0.2486  0.2401  0.2401  0.2486  0.2486  0.2508  0.2526  0.2508  0.2407  0.2407  0.2369  0.2408  0.2664  0.2664  0.2501  0.2549  0.2544  0.2559  0.2417  0.2356  0.2358  0.2358  0.2324  0.2357  0.2323  0.2341  0.2304  0.2304  0.2304  0.2304  0.2408  0.2392  0.2350  0.2580  0.2586  0.2568  0.2671  0.1898  0.1898  0.0184  0.0749  0.0749  0.1056  0.1056  0.1056  0.1056  0.1056  0.1070  0.1056  0.1056  0.1056  0.0999  0.0985  0.1013  0.0051  0.0076  0.0064  0.0013  0.0076  0.0101  0.0051  0.0051  0.0063  0.0063  0.0051  0.0051  0.0063  0.0051  0.0051  0.0051  0.0051  0.0051  0.0051  0.0051  0.0063  0.0051  0.0063  0.0063  0.0063  0.0051  0.0051  0.0051  0.0051  0.0051  0.0051  0.0051  0.0101  0.0101  0.0101  0.0101  0.0101  0.0063  0.0076  0.0076  0.0101  0.0101  0.0000
RND4__GCA_000494855.1   0.6669  0.3705  0.3705  0.3845  0.2933  0.2876  0.2876  0.2967  0.3027  0.2952  0.1962  0.2112  0.2110  0.2280  0.2278  0.2279  0.2246  0.2329  0.2279  0.2298  0.2313  0.2347  0.2329  0.2296  0.2347  0.2540  0.2540  0.2540  0.2540  0.2530  0.2530  0.2513  0.2512  0.2455  0.2471  0.2471  0.2489  0.2489  0.2489  0.2435  0.2484  0.2946  0.2446  0.2432  0.2432  0.2361  0.2107  0.2107  0.2107  0.2172  0.2039  0.2122  0.2172  0.2087  0.2073  0.2312  0.2287  0.2270  0.2337  0.2287  0.2505  0.2556  0.2463  0.2557  0.2433  0.2433  0.2433  0.2554  0.2359  0.2433  0.2383  0.2433  0.2349  0.2349  0.2433  0.2433  0.2455  0.2473  0.2455  0.2355  0.2355  0.2316  0.2373  0.2609  0.2609  0.2448  0.2495  0.2491  0.2506  0.2364  0.2304  0.2306  0.2306  0.2272  0.2304  0.2271  0.2289  0.2253  0.2253  0.2253  0.2253  0.2356  0.2340  0.2297  0.2526  0.2568  0.2550  0.2617  0.1849  0.1849  0.0143  0.0708  0.0708  0.1013  0.1013  0.1013  0.1013  0.1013  0.1027  0.1013  0.1013  0.1013  0.0957  0.0942  0.0971  0.0063  0.0063  0.0025  0.0051  0.0038  0.0063  0.0063  0.0063  0.0076  0.0076  0.0063  0.0063  0.0076  0.0063  0.0063  0.0063  0.0063  0.0063  0.0063  0.0063  0.0076  0.0063  0.0076  0.0076  0.0076  0.0063  0.0063  0.0063  0.0063  0.0063  0.0063  0.0063  0.0089  0.0089  0.0089  0.0089  0.0089  0.0076  0.0063  0.0063  0.0089  0.0089  0.0064  0.0064
RND4__GCA_000755925.1   0.6639  0.3746  0.3746  0.3887  0.3028  0.2971  0.2971  0.3062  0.3123  0.3009  0.1979  0.2146  0.2144  0.2315  0.2313  0.2314  0.2280  0.2364  0.2314  0.2332  0.2348  0.2382  0.2364  0.2331  0.2382  0.2540  0.2540  0.2540  0.2540  0.2566  0.2566  0.2548  0.2547  0.2490  0.2506  0.2506  0.2524  0.2524  0.2524  0.2471  0.2519  0.2946  0.2481  0.2467  0.2467  0.2396  0.2141  0.2141  0.2141  0.2206  0.2072  0.2156  0.2206  0.2120  0.2107  0.2364  0.2304  0.2287  0.2354  0.2304  0.2505  0.2592  0.2498  0.2593  0.2433  0.2433  0.2433  0.2590  0.2359  0.2468  0.2418  0.2468  0.2384  0.2384  0.2468  0.2468  0.2490  0.2509  0.2490  0.2390  0.2390  0.2351  0.2390  0.2645  0.2645  0.2483  0.2531  0.2526  0.2541  0.2399  0.2339  0.2341  0.2341  0.2306  0.2339  0.2306  0.2324  0.2287  0.2287  0.2287  0.2287  0.2391  0.2375  0.2332  0.2562  0.2568  0.2550  0.2653  0.1882  0.1882  0.0171  0.0735  0.0736  0.1042  0.1042  0.1042  0.1042  0.1042  0.1056  0.1042  0.1042  0.1042  0.0985  0.0971  0.0999  0.0063  0.0063  0.0076  0.0025  0.0063  0.0089  0.0063  0.0063  0.0076  0.0076  0.0063  0.0063  0.0076  0.0063  0.0063  0.0063  0.0063  0.0063  0.0063  0.0063  0.0076  0.0063  0.0076  0.0076  0.0076  0.0063  0.0063  0.0063  0.0063  0.0063  0.0063  0.0063  0.0089  0.0089  0.0089  0.0089  0.0089  0.0051  0.0063  0.0063  0.0089  0.0089  0.0013  0.0013  0.0077
RND4__GCA_000757015.2   0.6608  0.3767  0.3767  0.3908  0.3009  0.2952  0.2952  0.3043  0.3104  0.3028  0.1996  0.2163  0.2161  0.2332  0.2330  0.2331  0.2298  0.2382  0.2331  0.2350  0.2365  0.2399  0.2382  0.2349  0.2399  0.2557  0.2557  0.2557  0.2557  0.2584  0.2584  0.2566  0.2565  0.2508  0.2524  0.2524  0.2542  0.2542  0.2542  0.2488  0.2537  0.2965  0.2499  0.2485  0.2485  0.2413  0.2158  0.2158  0.2158  0.2223  0.2089  0.2173  0.2223  0.2137  0.2124  0.2382  0.2321  0.2304  0.2372  0.2322  0.2523  0.2610  0.2516  0.2611  0.2451  0.2451  0.2451  0.2608  0.2377  0.2486  0.2435  0.2486  0.2401  0.2401  0.2486  0.2486  0.2508  0.2526  0.2508  0.2407  0.2407  0.2369  0.2408  0.2664  0.2664  0.2501  0.2549  0.2544  0.2559  0.2417  0.2356  0.2358  0.2358  0.2324  0.2357  0.2323  0.2341  0.2304  0.2304  0.2304  0.2304  0.2408  0.2392  0.2350  0.2580  0.2586  0.2568  0.2671  0.1898  0.1898  0.0184  0.0749  0.0749  0.1056  0.1056  0.1056  0.1056  0.1056  0.1070  0.1056  0.1056  0.1056  0.0999  0.0985  0.1013  0.0051  0.0077  0.0064  0.0013  0.0076  0.0101  0.0051  0.0051  0.0063  0.0063  0.0051  0.0051  0.0063  0.0051  0.0051  0.0051  0.0051  0.0051  0.0051  0.0051  0.0063  0.0051  0.0063  0.0063  0.0063  0.0051  0.0051  0.0051  0.0051  0.0051  0.0051  0.0051  0.0101  0.0101  0.0101  0.0101  0.0101  0.0063  0.0076  0.0076  0.0101  0.0101  0.0000  0.0000  0.0064  0.0013
RND4__GCA_000757035.2   0.6608  0.3767  0.3767  0.3908  0.3009  0.2952  0.2952  0.3043  0.3104  0.3028  0.1996  0.2163  0.2161  0.2332  0.2330  0.2331  0.2298  0.2382  0.2331  0.2350  0.2365  0.2399  0.2382  0.2349  0.2399  0.2557  0.2557  0.2557  0.2557  0.2584  0.2584  0.2566  0.2565  0.2508  0.2524  0.2524  0.2542  0.2542  0.2542  0.2488  0.2537  0.2965  0.2499  0.2485  0.2485  0.2413  0.2158  0.2158  0.2158  0.2223  0.2089  0.2173  0.2223  0.2137  0.2124  0.2382  0.2321  0.2304  0.2372  0.2322  0.2523  0.2610  0.2516  0.2611  0.2451  0.2451  0.2451  0.2608  0.2377  0.2486  0.2435  0.2486  0.2401  0.2401  0.2486  0.2486  0.2508  0.2526  0.2508  0.2407  0.2407  0.2369  0.2408  0.2664  0.2664  0.2501  0.2549  0.2544  0.2559  0.2417  0.2356  0.2358  0.2358  0.2324  0.2357  0.2323  0.2341  0.2304  0.2304  0.2304  0.2304  0.2408  0.2392  0.2350  0.2580  0.2586  0.2568  0.2671  0.1898  0.1898  0.0184  0.0749  0.0749  0.1056  0.1056  0.1056  0.1056  0.1056  0.1070  0.1056  0.1056  0.1056  0.0999  0.0985  0.1013  0.0051  0.0076  0.0064  0.0013  0.0076  0.0101  0.0051  0.0051  0.0063  0.0063  0.0051  0.0051  0.0063  0.0051  0.0051  0.0051  0.0051  0.0051  0.0051  0.0051  0.0063  0.0051  0.0063  0.0063  0.0063  0.0051  0.0051  0.0051  0.0051  0.0051  0.0051  0.0051  0.0101  0.0101  0.0101  0.0101  0.0101  0.0063  0.0076  0.0076  0.0101  0.0101  0.0000  0.0000  0.0064  0.0013  0.0000
RND4__GCA_000757245.1   0.6664  0.3805  0.3805  0.3947  0.3007  0.2987  0.2987  0.3079  0.3160  0.3045  0.2011  0.2145  0.2142  0.2316  0.2314  0.2314  0.2281  0.2365  0.2314  0.2333  0.2349  0.2382  0.2365  0.2332  0.2382  0.2520  0.2520  0.2520  0.2520  0.2513  0.2513  0.2496  0.2495  0.2438  0.2454  0.2454  0.2472  0.2472  0.2472  0.2419  0.2467  0.2963  0.2482  0.2468  0.2468  0.2396  0.2108  0.2108  0.2108  0.2207  0.2073  0.2157  0.2206  0.2121  0.2074  0.2347  0.2287  0.2270  0.2338  0.2288  0.2488  0.2574  0.2481  0.2576  0.2416  0.2416  0.2416  0.2573  0.2360  0.2469  0.2418  0.2469  0.2384  0.2384  0.2469  0.2469  0.2491  0.2474  0.2491  0.2423  0.2423  0.2385  0.2424  0.2628  0.2628  0.2499  0.2531  0.2474  0.2489  0.2400  0.2322  0.2324  0.2324  0.2289  0.2322  0.2289  0.2307  0.2270  0.2270  0.2270  0.2270  0.2374  0.2358  0.2348  0.2596  0.2621  0.2602  0.2669  0.1881  0.1880  0.0225  0.0735  0.0735  0.1070  0.1070  0.1070  0.1070  0.1070  0.1084  0.1070  0.1070  0.1070  0.1013  0.0999  0.1027  0.0114  0.0115  0.0101  0.0077  0.0076  0.0140  0.0114  0.0114  0.0127  0.0127  0.0114  0.0114  0.0127  0.0114  0.0114  0.0114  0.0114  0.0114  0.0114  0.0114  0.0127  0.0114  0.0127  0.0127  0.0127  0.0114  0.0114  0.0114  0.0114  0.0114  0.0114  0.0114  0.0114  0.0114  0.0114  0.0114  0.0114  0.0101  0.0089  0.0089  0.0114  0.0114  0.0089  0.0089  0.0102  0.0076  0.0088  0.0089
RND4__GCA_000770475.1   0.6701  0.3726  0.3726  0.3866  0.2990  0.2933  0.2933  0.3024  0.3065  0.2952  0.1962  0.2112  0.2110  0.2280  0.2278  0.2279  0.2246  0.2329  0.2279  0.2298  0.2313  0.2347  0.2329  0.2296  0.2347  0.2522  0.2522  0.2522  0.2522  0.2495  0.2495  0.2478  0.2476  0.2420  0.2435  0.2435  0.2454  0.2454  0.2454  0.2436  0.2449  0.2946  0.2428  0.2414  0.2414  0.2361  0.2107  0.2107  0.2107  0.2172  0.2039  0.2122  0.2172  0.2087  0.2074  0.2295  0.2270  0.2252  0.2320  0.2270  0.2470  0.2556  0.2463  0.2557  0.2433  0.2433  0.2433  0.2518  0.2324  0.2415  0.2348  0.2415  0.2314  0.2314  0.2415  0.2415  0.2420  0.2438  0.2420  0.2337  0.2337  0.2299  0.2338  0.2573  0.2573  0.2413  0.2459  0.2456  0.2471  0.2330  0.2270  0.2289  0.2289  0.2254  0.2287  0.2254  0.2272  0.2235  0.2235  0.2235  0.2235  0.2339  0.2323  0.2297  0.2490  0.2532  0.2514  0.2580  0.1849  0.1849  0.0143  0.0708  0.0708  0.1013  0.1013  0.1013  0.1013  0.1013  0.1027  0.1013  0.1013  0.1013  0.0957  0.0942  0.0971  0.0063  0.0038  0.0051  0.0051  0.0038  0.0063  0.0063  0.0063  0.0076  0.0076  0.0063  0.0063  0.0076  0.0063  0.0063  0.0063  0.0063  0.0063  0.0063  0.0063  0.0076  0.0063  0.0076  0.0076  0.0076  0.0063  0.0063  0.0063  0.0063  0.0063  0.0063  0.0063  0.0089  0.0089  0.0089  0.0089  0.0089  0.0051  0.0063  0.0063  0.0089  0.0089  0.0063  0.0064  0.0050  0.0051  0.0064  0.0063  0.0101
RND4__GCA_000770565.1   0.6588  0.3746  0.3746  0.3887  0.2972  0.2915  0.2915  0.3005  0.3069  0.2956  0.1980  0.2127  0.2125  0.2296  0.2294  0.2295  0.2261  0.2345  0.2295  0.2313  0.2329  0.2362  0.2345  0.2312  0.2362  0.2555  0.2555  0.2555  0.2555  0.2546  0.2546  0.2529  0.2527  0.2471  0.2486  0.2486  0.2505  0.2505  0.2505  0.2451  0.2499  0.2925  0.2444  0.2430  0.2430  0.2359  0.2091  0.2091  0.2091  0.2156  0.2023  0.2106  0.2155  0.2071  0.2057  0.2310  0.2285  0.2268  0.2335  0.2285  0.2485  0.2536  0.2443  0.2538  0.2414  0.2414  0.2414  0.2534  0.2410  0.2449  0.2398  0.2449  0.2364  0.2364  0.2449  0.2449  0.2471  0.2489  0.2471  0.2371  0.2371  0.2332  0.2354  0.2589  0.2589  0.2428  0.2511  0.2471  0.2486  0.2380  0.2285  0.2287  0.2287  0.2253  0.2285  0.2252  0.2270  0.2234  0.2234  0.2234  0.2234  0.2337  0.2321  0.2278  0.2542  0.2548  0.2530  0.2596  0.1864  0.1864  0.0184  0.0748  0.0749  0.1027  0.1027  0.1027  0.1027  0.1027  0.1042  0.1027  0.1027  0.1027  0.0971  0.0957  0.0985  0.0101  0.0077  0.0089  0.0090  0.0051  0.0076  0.0101  0.0101  0.0114  0.0114  0.0101  0.0101  0.0114  0.0101  0.0101  0.0101  0.0101  0.0101  0.0101  0.0101  0.0114  0.0101  0.0114  0.0114  0.0114  0.0101  0.0101  0.0101  0.0101  0.0101  0.0101  0.0101  0.0101  0.0101  0.0101  0.0101  0.0101  0.0089  0.0101  0.0101  0.0101  0.0101  0.0102  0.0102  0.0089  0.0089  0.0102  0.0101  0.0128  0.0064
RND4__GCA_000773305.1   0.6634  0.3765  0.3765  0.3906  0.2988  0.2931  0.2931  0.3022  0.3083  0.3008  0.1995  0.2145  0.2143  0.2314  0.2312  0.2313  0.2279  0.2363  0.2313  0.2331  0.2347  0.2381  0.2363  0.2330  0.2381  0.2538  0.2538  0.2538  0.2538  0.2565  0.2565  0.2547  0.2546  0.2489  0.2505  0.2505  0.2523  0.2523  0.2523  0.2469  0.2518  0.2945  0.2498  0.2483  0.2483  0.2412  0.2140  0.2140  0.2140  0.2205  0.2071  0.2155  0.2205  0.2119  0.2106  0.2363  0.2303  0.2286  0.2353  0.2303  0.2504  0.2590  0.2497  0.2592  0.2432  0.2432  0.2432  0.2589  0.2358  0.2467  0.2416  0.2467  0.2383  0.2383  0.2467  0.2467  0.2489  0.2507  0.2489  0.2389  0.2389  0.2350  0.2407  0.2644  0.2644  0.2482  0.2529  0.2525  0.2540  0.2398  0.2338  0.2340  0.2340  0.2305  0.2338  0.2304  0.2322  0.2286  0.2286  0.2286  0.2286  0.2390  0.2374  0.2331  0.2561  0.2603  0.2585  0.2652  0.1881  0.1881  0.0171  0.0735  0.0735  0.1041  0.1041  0.1041  0.1041  0.1041  0.1055  0.1041  0.1041  0.1041  0.0985  0.0970  0.0999  0.0063  0.0064  0.0051  0.0025  0.0063  0.0089  0.0063  0.0063  0.0076  0.0076  0.0063  0.0063  0.0076  0.0063  0.0063  0.0063  0.0063  0.0063  0.0063  0.0063  0.0076  0.0063  0.0076  0.0076  0.0076  0.0063  0.0063  0.0063  0.0063  0.0063  0.0063  0.0063  0.0114  0.0114  0.0114  0.0114  0.0114  0.0051  0.0063  0.0063  0.0114  0.0114  0.0038  0.0038  0.0051  0.0050  0.0038  0.0038  0.0101  0.0050  0.0089
RND4__GCA_000774325.1   0.6695  0.3785  0.3785  0.3926  0.3007  0.2987  0.2987  0.3079  0.3140  0.3026  0.2011  0.2127  0.2125  0.2298  0.2296  0.2297  0.2264  0.2347  0.2297  0.2316  0.2331  0.2365  0.2347  0.2314  0.2365  0.2520  0.2520  0.2520  0.2520  0.2513  0.2513  0.2496  0.2495  0.2438  0.2454  0.2454  0.2472  0.2472  0.2472  0.2419  0.2467  0.2963  0.2482  0.2468  0.2468  0.2396  0.2091  0.2091  0.2091  0.2190  0.2056  0.2140  0.2189  0.2104  0.2057  0.2347  0.2287  0.2270  0.2338  0.2288  0.2488  0.2574  0.2481  0.2576  0.2416  0.2416  0.2416  0.2573  0.2342  0.2451  0.2401  0.2451  0.2367  0.2367  0.2451  0.2451  0.2473  0.2456  0.2473  0.2406  0.2406  0.2367  0.2424  0.2628  0.2628  0.2499  0.2513  0.2474  0.2489  0.2383  0.2322  0.2324  0.2324  0.2289  0.2322  0.2289  0.2307  0.2270  0.2270  0.2270  0.2270  0.2374  0.2358  0.2348  0.2578  0.2621  0.2602  0.2669  0.1864  0.1864  0.0184  0.0721  0.0721  0.1055  0.1055  0.1055  0.1055  0.1055  0.1070  0.1055  0.1055  0.1055  0.0999  0.0984  0.1013  0.0101  0.0076  0.0089  0.0064  0.0076  0.0101  0.0101  0.0101  0.0114  0.0114  0.0101  0.0101  0.0114  0.0101  0.0101  0.0101  0.0101  0.0101  0.0101  0.0101  0.0114  0.0101  0.0114  0.0114  0.0114  0.0101  0.0101  0.0101  0.0101  0.0101  0.0101  0.0101  0.0127  0.0127  0.0127  0.0127  0.0127  0.0063  0.0076  0.0076  0.0127  0.0127  0.0077  0.0077  0.0089  0.0063  0.0076  0.0076  0.0038  0.0063  0.0101  0.0063
RND4__GCA_000774345.1   0.6672  0.3726  0.3726  0.3866  0.3025  0.2968  0.2968  0.3059  0.3085  0.2971  0.1994  0.2144  0.2142  0.2313  0.2311  0.2311  0.2278  0.2362  0.2311  0.2330  0.2346  0.2379  0.2362  0.2329  0.2379  0.2572  0.2572  0.2572  0.2572  0.2563  0.2563  0.2546  0.2544  0.2488  0.2503  0.2503  0.2522  0.2522  0.2522  0.2468  0.2516  0.2981  0.2496  0.2482  0.2482  0.2411  0.2107  0.2107  0.2107  0.2172  0.2039  0.2122  0.2172  0.2087  0.2074  0.2362  0.2336  0.2319  0.2387  0.2336  0.2538  0.2589  0.2495  0.2591  0.2466  0.2466  0.2466  0.2587  0.2392  0.2466  0.2415  0.2466  0.2381  0.2381  0.2466  0.2466  0.2488  0.2506  0.2488  0.2387  0.2387  0.2349  0.2405  0.2643  0.2643  0.2481  0.2528  0.2524  0.2539  0.2397  0.2337  0.2339  0.2339  0.2304  0.2337  0.2303  0.2321  0.2285  0.2285  0.2285  0.2285  0.2388  0.2372  0.2330  0.2559  0.2602  0.2584  0.2650  0.1880  0.1880  0.0170  0.0734  0.0735  0.1013  0.1013  0.1013  0.1013  0.1013  0.1027  0.1013  0.1013  0.1013  0.0957  0.0942  0.0971  0.0089  0.0038  0.0076  0.0076  0.0063  0.0063  0.0089  0.0089  0.0101  0.0101  0.0089  0.0089  0.0101  0.0089  0.0089  0.0089  0.0089  0.0089  0.0089  0.0089  0.0101  0.0089  0.0101  0.0101  0.0101  0.0089  0.0089  0.0089  0.0089  0.0089  0.0089  0.0089  0.0089  0.0089  0.0089  0.0089  0.0089  0.0076  0.0089  0.0089  0.0089  0.0089  0.0089  0.0089  0.0077  0.0077  0.0089  0.0089  0.0128  0.0051  0.0064  0.0076  0.0089
RND4__GCA_000774645.1   0.6670  0.3746  0.3746  0.3887  0.3009  0.2952  0.2952  0.3043  0.3085  0.2971  0.1979  0.2129  0.2127  0.2298  0.2296  0.2296  0.2263  0.2347  0.2296  0.2315  0.2331  0.2364  0.2347  0.2314  0.2364  0.2504  0.2504  0.2504  0.2504  0.2513  0.2513  0.2495  0.2494  0.2437  0.2453  0.2453  0.2471  0.2471  0.2471  0.2453  0.2466  0.2927  0.2446  0.2432  0.2432  0.2378  0.2124  0.2124  0.2124  0.2189  0.2056  0.2139  0.2189  0.2104  0.2090  0.2312  0.2252  0.2235  0.2302  0.2253  0.2452  0.2574  0.2480  0.2575  0.2416  0.2416  0.2416  0.2536  0.2307  0.2433  0.2365  0.2433  0.2331  0.2331  0.2433  0.2433  0.2437  0.2455  0.2437  0.2355  0.2355  0.2317  0.2355  0.2591  0.2591  0.2430  0.2477  0.2473  0.2488  0.2347  0.2287  0.2306  0.2306  0.2272  0.2304  0.2271  0.2289  0.2253  0.2253  0.2253  0.2253  0.2356  0.2340  0.2315  0.2508  0.2550  0.2532  0.2599  0.1866  0.1865  0.0157  0.0721  0.0722  0.1027  0.1027  0.1027  0.1027  0.1027  0.1042  0.1027  0.1027  0.1027  0.0971  0.0957  0.0985  0.0076  0.0051  0.0064  0.0038  0.0051  0.0076  0.0076  0.0076  0.0089  0.0089  0.0076  0.0076  0.0089  0.0076  0.0076  0.0076  0.0076  0.0076  0.0076  0.0076  0.0089  0.0076  0.0089  0.0089  0.0089  0.0076  0.0076  0.0076  0.0076  0.0076  0.0076  0.0076  0.0101  0.0101  0.0101  0.0101  0.0101  0.0038  0.0051  0.0051  0.0101  0.0101  0.0050  0.0050  0.0064  0.0038  0.0051  0.0051  0.0090  0.0013  0.0077  0.0038  0.0051  0.0063
RND4__GCA_000774885.1   0.6672  0.3726  0.3726  0.3866  0.3025  0.2968  0.2968  0.3059  0.3085  0.2971  0.1994  0.2144  0.2142  0.2313  0.2311  0.2311  0.2278  0.2362  0.2311  0.2330  0.2346  0.2379  0.2362  0.2329  0.2379  0.2572  0.2572  0.2572  0.2572  0.2563  0.2563  0.2546  0.2544  0.2488  0.2503  0.2503  0.2522  0.2522  0.2522  0.2468  0.2516  0.2981  0.2496  0.2482  0.2482  0.2411  0.2107  0.2107  0.2107  0.2172  0.2039  0.2122  0.2172  0.2087  0.2074  0.2362  0.2336  0.2319  0.2387  0.2336  0.2538  0.2589  0.2495  0.2591  0.2466  0.2466  0.2466  0.2587  0.2392  0.2466  0.2415  0.2466  0.2381  0.2381  0.2466  0.2466  0.2488  0.2506  0.2488  0.2387  0.2387  0.2349  0.2405  0.2643  0.2643  0.2481  0.2528  0.2524  0.2539  0.2397  0.2337  0.2339  0.2339  0.2304  0.2337  0.2303  0.2321  0.2285  0.2285  0.2285  0.2285  0.2388  0.2372  0.2330  0.2559  0.2602  0.2584  0.2650  0.1880  0.1880  0.0170  0.0734  0.0735  0.1013  0.1013  0.1013  0.1013  0.1013  0.1027  0.1013  0.1013  0.1013  0.0957  0.0942  0.0971  0.0089  0.0038  0.0077  0.0076  0.0063  0.0063  0.0089  0.0089  0.0101  0.0101  0.0089  0.0089  0.0101  0.0089  0.0089  0.0089  0.0089  0.0089  0.0089  0.0089  0.0101  0.0089  0.0101  0.0101  0.0101  0.0089  0.0089  0.0089  0.0089  0.0089  0.0089  0.0089  0.0089  0.0089  0.0089  0.0089  0.0089  0.0076  0.0089  0.0089  0.0089  0.0089  0.0089  0.0088  0.0076  0.0077  0.0089  0.0089  0.0128  0.0051  0.0064  0.0077  0.0089  0.0000  0.0064
RND4__GCA_000959285.1   0.6608  0.3767  0.3767  0.3908  0.3009  0.2952  0.2952  0.3043  0.3104  0.3028  0.1996  0.2163  0.2161  0.2332  0.2330  0.2331  0.2298  0.2382  0.2331  0.2350  0.2365  0.2399  0.2382  0.2349  0.2399  0.2557  0.2557  0.2557  0.2557  0.2584  0.2584  0.2566  0.2565  0.2508  0.2524  0.2524  0.2542  0.2542  0.2542  0.2488  0.2537  0.2965  0.2499  0.2485  0.2485  0.2413  0.2158  0.2158  0.2158  0.2223  0.2089  0.2173  0.2223  0.2137  0.2124  0.2382  0.2321  0.2304  0.2372  0.2322  0.2523  0.2610  0.2516  0.2611  0.2451  0.2451  0.2451  0.2608  0.2377  0.2486  0.2435  0.2486  0.2401  0.2401  0.2486  0.2486  0.2508  0.2526  0.2508  0.2407  0.2407  0.2369  0.2408  0.2664  0.2664  0.2501  0.2549  0.2544  0.2559  0.2417  0.2356  0.2358  0.2358  0.2324  0.2357  0.2323  0.2341  0.2304  0.2304  0.2304  0.2304  0.2408  0.2392  0.2350  0.2580  0.2586  0.2568  0.2671  0.1898  0.1898  0.0184  0.0749  0.0749  0.1056  0.1056  0.1056  0.1056  0.1056  0.1070  0.1056  0.1056  0.1056  0.0999  0.0985  0.1013  0.0051  0.0076  0.0063  0.0013  0.0076  0.0101  0.0051  0.0051  0.0063  0.0063  0.0051  0.0051  0.0063  0.0051  0.0051  0.0051  0.0051  0.0051  0.0051  0.0051  0.0063  0.0051  0.0063  0.0063  0.0063  0.0051  0.0051  0.0051  0.0051  0.0051  0.0051  0.0051  0.0101  0.0101  0.0101  0.0101  0.0101  0.0063  0.0076  0.0076  0.0101  0.0101  0.0000  0.0000  0.0063  0.0013  0.0000  0.0000  0.0089  0.0064  0.0101  0.0038  0.0076  0.0089  0.0051  0.0089
RND4__GCA_001327395.1   0.6608  0.3767  0.3767  0.3908  0.3009  0.2952  0.2952  0.3043  0.3104  0.3028  0.1996  0.2163  0.2161  0.2332  0.2330  0.2331  0.2298  0.2382  0.2331  0.2350  0.2365  0.2399  0.2382  0.2349  0.2399  0.2557  0.2557  0.2557  0.2557  0.2584  0.2584  0.2566  0.2565  0.2508  0.2524  0.2524  0.2542  0.2542  0.2542  0.2488  0.2537  0.2965  0.2499  0.2485  0.2485  0.2413  0.2158  0.2158  0.2158  0.2223  0.2089  0.2173  0.2223  0.2137  0.2124  0.2382  0.2321  0.2304  0.2372  0.2322  0.2523  0.2610  0.2516  0.2611  0.2451  0.2451  0.2451  0.2608  0.2377  0.2486  0.2435  0.2486  0.2401  0.2401  0.2486  0.2486  0.2508  0.2526  0.2508  0.2407  0.2407  0.2369  0.2408  0.2664  0.2664  0.2501  0.2549  0.2544  0.2559  0.2417  0.2356  0.2358  0.2358  0.2324  0.2357  0.2323  0.2341  0.2304  0.2304  0.2304  0.2304  0.2408  0.2392  0.2350  0.2580  0.2586  0.2568  0.2671  0.1898  0.1898  0.0184  0.0749  0.0749  0.1056  0.1056  0.1056  0.1056  0.1056  0.1070  0.1056  0.1056  0.1056  0.0999  0.0985  0.1013  0.0051  0.0077  0.0064  0.0013  0.0076  0.0101  0.0051  0.0051  0.0063  0.0063  0.0051  0.0051  0.0063  0.0051  0.0051  0.0051  0.0051  0.0051  0.0051  0.0051  0.0063  0.0051  0.0063  0.0063  0.0063  0.0051  0.0051  0.0051  0.0051  0.0051  0.0051  0.0051  0.0101  0.0101  0.0101  0.0101  0.0101  0.0063  0.0076  0.0076  0.0101  0.0101  0.0000  0.0000  0.0064  0.0013  0.0000  0.0000  0.0088  0.0063  0.0102  0.0038  0.0076  0.0089  0.0051  0.0088  0.0000
RND4__GCA_001327495.1   0.6608  0.3767  0.3767  0.3908  0.3009  0.2952  0.2952  0.3043  0.3104  0.3028  0.1996  0.2163  0.2161  0.2332  0.2330  0.2331  0.2298  0.2382  0.2331  0.2350  0.2365  0.2399  0.2382  0.2349  0.2399  0.2557  0.2557  0.2557  0.2557  0.2584  0.2584  0.2566  0.2565  0.2508  0.2524  0.2524  0.2542  0.2542  0.2542  0.2488  0.2537  0.2965  0.2499  0.2485  0.2485  0.2413  0.2158  0.2158  0.2158  0.2223  0.2089  0.2173  0.2223  0.2137  0.2124  0.2382  0.2321  0.2304  0.2372  0.2322  0.2523  0.2610  0.2516  0.2611  0.2451  0.2451  0.2451  0.2608  0.2377  0.2486  0.2435  0.2486  0.2401  0.2401  0.2486  0.2486  0.2508  0.2526  0.2508  0.2407  0.2407  0.2369  0.2408  0.2664  0.2664  0.2501  0.2549  0.2544  0.2559  0.2417  0.2356  0.2358  0.2358  0.2324  0.2357  0.2323  0.2341  0.2304  0.2304  0.2304  0.2304  0.2408  0.2392  0.2350  0.2580  0.2586  0.2568  0.2671  0.1898  0.1898  0.0184  0.0749  0.0749  0.1056  0.1056  0.1056  0.1056  0.1056  0.1070  0.1056  0.1056  0.1056  0.0999  0.0985  0.1013  0.0051  0.0077  0.0064  0.0013  0.0076  0.0101  0.0051  0.0051  0.0063  0.0063  0.0051  0.0051  0.0063  0.0051  0.0051  0.0051  0.0051  0.0051  0.0051  0.0051  0.0063  0.0051  0.0063  0.0063  0.0063  0.0051  0.0051  0.0051  0.0051  0.0051  0.0051  0.0051  0.0101  0.0101  0.0101  0.0101  0.0101  0.0063  0.0076  0.0076  0.0101  0.0101  0.0000  0.0000  0.0063  0.0013  0.0000  0.0000  0.0089  0.0063  0.0101  0.0038  0.0077  0.0088  0.0051  0.0089  0.0000  0.0000
RND4__GCA_000757055.1   0.6608  0.3767  0.3767  0.3908  0.2990  0.2933  0.2933  0.3024  0.3085  0.3009  0.1979  0.2146  0.2144  0.2315  0.2313  0.2314  0.2280  0.2364  0.2314  0.2332  0.2348  0.2382  0.2364  0.2331  0.2382  0.2540  0.2540  0.2540  0.2540  0.2566  0.2566  0.2548  0.2547  0.2490  0.2506  0.2506  0.2524  0.2524  0.2524  0.2471  0.2519  0.2946  0.2499  0.2485  0.2485  0.2413  0.2141  0.2141  0.2141  0.2206  0.2072  0.2156  0.2206  0.2120  0.2107  0.2364  0.2304  0.2287  0.2354  0.2304  0.2505  0.2592  0.2498  0.2593  0.2433  0.2433  0.2433  0.2590  0.2359  0.2468  0.2418  0.2468  0.2384  0.2384  0.2468  0.2468  0.2490  0.2509  0.2490  0.2390  0.2390  0.2351  0.2408  0.2645  0.2645  0.2484  0.2531  0.2526  0.2541  0.2400  0.2339  0.2341  0.2341  0.2306  0.2339  0.2306  0.2324  0.2287  0.2287  0.2287  0.2287  0.2391  0.2375  0.2332  0.2562  0.2604  0.2586  0.2653  0.1882  0.1882  0.0171  0.0735  0.0736  0.1042  0.1042  0.1042  0.1042  0.1042  0.1056  0.1042  0.1042  0.1042  0.0985  0.0971  0.0999  0.0038  0.0063  0.0051  0.0000  0.0063  0.0089  0.0038  0.0038  0.0051  0.0051  0.0038  0.0038  0.0051  0.0038  0.0038  0.0038  0.0038  0.0038  0.0038  0.0038  0.0051  0.0038  0.0051  0.0051  0.0051  0.0038  0.0038  0.0038  0.0038  0.0038  0.0038  0.0038  0.0089  0.0089  0.0089  0.0089  0.0089  0.0051  0.0063  0.0063  0.0089  0.0089  0.0013  0.0013  0.0051  0.0026  0.0013  0.0013  0.0076  0.0051  0.0089  0.0025  0.0063  0.0076  0.0038  0.0077  0.0013  0.0013  0.0013
RND4__GCA_000770455.1   0.6608  0.3664  0.3664  0.3803  0.2952  0.2895  0.2895  0.2986  0.3046  0.2933  0.1962  0.2112  0.2076  0.2246  0.2244  0.2244  0.2211  0.2295  0.2244  0.2263  0.2278  0.2312  0.2295  0.2262  0.2312  0.2540  0.2540  0.2540  0.2540  0.2530  0.2530  0.2513  0.2512  0.2455  0.2471  0.2471  0.2489  0.2489  0.2489  0.2436  0.2484  0.2946  0.2428  0.2414  0.2414  0.2343  0.2107  0.2107  0.2107  0.2172  0.2039  0.2122  0.2172  0.2087  0.2074  0.2295  0.2270  0.2252  0.2320  0.2270  0.2505  0.2520  0.2392  0.2522  0.2433  0.2433  0.2433  0.2554  0.2359  0.2433  0.2383  0.2433  0.2349  0.2349  0.2433  0.2433  0.2455  0.2473  0.2455  0.2355  0.2355  0.2317  0.2338  0.2609  0.2609  0.2448  0.2495  0.2473  0.2488  0.2364  0.2270  0.2272  0.2272  0.2237  0.2270  0.2237  0.2254  0.2218  0.2218  0.2218  0.2218  0.2287  0.2305  0.2297  0.2526  0.2568  0.2550  0.2617  0.1849  0.1849  0.0143  0.0708  0.0708  0.1013  0.1013  0.1013  0.1013  0.1013  0.1027  0.1013  0.1013  0.1013  0.0957  0.0942  0.0971  0.0063  0.0064  0.0050  0.0077  0.0038  0.0089  0.0063  0.0063  0.0076  0.0076  0.0063  0.0063  0.0076  0.0063  0.0063  0.0063  0.0063  0.0063  0.0063  0.0063  0.0076  0.0063  0.0076  0.0076  0.0076  0.0063  0.0063  0.0063  0.0063  0.0063  0.0063  0.0063  0.0089  0.0089  0.0089  0.0089  0.0089  0.0076  0.0063  0.0063  0.0089  0.0089  0.0088  0.0088  0.0051  0.0076  0.0090  0.0089  0.0102  0.0051  0.0089  0.0077  0.0088  0.0077  0.0064  0.0077  0.0089  0.0088  0.0088  0.0077
RND4__GCA_000770495.1   0.6608  0.3767  0.3767  0.3908  0.2990  0.2933  0.2933  0.3024  0.3085  0.3009  0.1979  0.2146  0.2144  0.2315  0.2313  0.2314  0.2280  0.2364  0.2314  0.2332  0.2348  0.2382  0.2364  0.2331  0.2382  0.2540  0.2540  0.2540  0.2540  0.2566  0.2566  0.2548  0.2547  0.2490  0.2506  0.2506  0.2524  0.2524  0.2524  0.2471  0.2519  0.2946  0.2499  0.2485  0.2485  0.2413  0.2141  0.2141  0.2141  0.2206  0.2072  0.2156  0.2206  0.2120  0.2107  0.2364  0.2304  0.2287  0.2354  0.2304  0.2505  0.2592  0.2498  0.2593  0.2433  0.2433  0.2433  0.2590  0.2359  0.2468  0.2418  0.2468  0.2384  0.2384  0.2468  0.2468  0.2490  0.2509  0.2490  0.2390  0.2390  0.2351  0.2408  0.2645  0.2645  0.2484  0.2531  0.2526  0.2541  0.2400  0.2339  0.2341  0.2341  0.2306  0.2339  0.2306  0.2324  0.2287  0.2287  0.2287  0.2287  0.2391  0.2375  0.2332  0.2562  0.2604  0.2586  0.2653  0.1882  0.1882  0.0171  0.0735  0.0736  0.1042  0.1042  0.1042  0.1042  0.1042  0.1056  0.1042  0.1042  0.1042  0.0985  0.0971  0.0999  0.0038  0.0064  0.0051  0.0000  0.0063  0.0089  0.0038  0.0038  0.0051  0.0051  0.0038  0.0038  0.0051  0.0038  0.0038  0.0038  0.0038  0.0038  0.0038  0.0038  0.0051  0.0038  0.0051  0.0051  0.0051  0.0038  0.0038  0.0038  0.0038  0.0038  0.0038  0.0038  0.0089  0.0089  0.0089  0.0089  0.0089  0.0051  0.0063  0.0063  0.0089  0.0089  0.0013  0.0013  0.0051  0.0026  0.0013  0.0013  0.0076  0.0051  0.0089  0.0026  0.0064  0.0076  0.0038  0.0077  0.0013  0.0013  0.0013  0.0000  0.0077
RND4__GCA_000770535.1   0.6608  0.3664  0.3664  0.3803  0.2952  0.2895  0.2895  0.2986  0.3046  0.2933  0.1962  0.2112  0.2076  0.2246  0.2244  0.2244  0.2211  0.2295  0.2244  0.2263  0.2278  0.2312  0.2295  0.2262  0.2312  0.2540  0.2540  0.2540  0.2540  0.2530  0.2530  0.2513  0.2512  0.2455  0.2471  0.2471  0.2489  0.2489  0.2489  0.2436  0.2484  0.2946  0.2428  0.2414  0.2414  0.2343  0.2107  0.2107  0.2107  0.2172  0.2039  0.2122  0.2172  0.2087  0.2074  0.2295  0.2270  0.2252  0.2320  0.2270  0.2505  0.2520  0.2392  0.2522  0.2433  0.2433  0.2433  0.2554  0.2359  0.2433  0.2383  0.2433  0.2349  0.2349  0.2433  0.2433  0.2455  0.2473  0.2455  0.2355  0.2355  0.2317  0.2338  0.2609  0.2609  0.2448  0.2495  0.2473  0.2488  0.2364  0.2270  0.2272  0.2272  0.2237  0.2270  0.2237  0.2254  0.2218  0.2218  0.2218  0.2218  0.2287  0.2305  0.2297  0.2526  0.2568  0.2550  0.2617  0.1849  0.1849  0.0143  0.0708  0.0708  0.1013  0.1013  0.1013  0.1013  0.1013  0.1027  0.1013  0.1013  0.1013  0.0957  0.0942  0.0971  0.0063  0.0064  0.0051  0.0077  0.0038  0.0089  0.0063  0.0063  0.0076  0.0076  0.0063  0.0063  0.0076  0.0063  0.0063  0.0063  0.0063  0.0063  0.0063  0.0063  0.0076  0.0063  0.0076  0.0076  0.0076  0.0063  0.0063  0.0063  0.0063  0.0063  0.0063  0.0063  0.0089  0.0089  0.0089  0.0089  0.0089  0.0076  0.0063  0.0063  0.0089  0.0089  0.0089  0.0090  0.0051  0.0077  0.0090  0.0090  0.0102  0.0051  0.0089  0.0077  0.0088  0.0077  0.0064  0.0076  0.0089  0.0089  0.0090  0.0077  0.0000  0.0076
RND4__GCA_000774785.1   0.6639  0.3705  0.3705  0.3845  0.2933  0.2876  0.2876  0.2967  0.3027  0.2952  0.1945  0.2095  0.2093  0.2263  0.2261  0.2262  0.2228  0.2312  0.2262  0.2280  0.2296  0.2329  0.2312  0.2279  0.2329  0.2522  0.2522  0.2522  0.2522  0.2513  0.2513  0.2495  0.2494  0.2437  0.2453  0.2453  0.2471  0.2471  0.2471  0.2418  0.2466  0.2927  0.2446  0.2432  0.2432  0.2361  0.2090  0.2090  0.2090  0.2156  0.2022  0.2105  0.2155  0.2070  0.2057  0.2312  0.2287  0.2270  0.2337  0.2287  0.2487  0.2538  0.2445  0.2540  0.2416  0.2416  0.2416  0.2536  0.2342  0.2415  0.2365  0.2415  0.2331  0.2331  0.2415  0.2415  0.2437  0.2455  0.2437  0.2337  0.2337  0.2299  0.2355  0.2591  0.2591  0.2430  0.2477  0.2473  0.2488  0.2347  0.2287  0.2289  0.2289  0.2254  0.2287  0.2254  0.2272  0.2235  0.2235  0.2235  0.2235  0.2339  0.2323  0.2280  0.2508  0.2550  0.2532  0.2599  0.1833  0.1833  0.0171  0.0708  0.0708  0.1013  0.1013  0.1013  0.1013  0.1013  0.1027  0.1013  0.1013  0.1013  0.0957  0.0942  0.0971  0.0063  0.0064  0.0025  0.0051  0.0038  0.0089  0.0063  0.0063  0.0076  0.0076  0.0063  0.0063  0.0076  0.0063  0.0063  0.0063  0.0063  0.0063  0.0063  0.0063  0.0076  0.0063  0.0076  0.0076  0.0076  0.0063  0.0063  0.0063  0.0063  0.0063  0.0063  0.0063  0.0063  0.0063  0.0063  0.0063  0.0063  0.0076  0.0038  0.0038  0.0063  0.0063  0.0063  0.0063  0.0025  0.0076  0.0064  0.0063  0.0102  0.0051  0.0090  0.0051  0.0089  0.0076  0.0064  0.0076  0.0064  0.0064  0.0064  0.0051  0.0051  0.0051  0.0051
RND4__GCA_000774805.1   0.6756  0.3804  0.3804  0.3946  0.3025  0.2968  0.2968  0.3059  0.3159  0.3082  0.2044  0.2196  0.2193  0.2365  0.2363  0.2364  0.2330  0.2414  0.2364  0.2382  0.2398  0.2432  0.2414  0.2381  0.2432  0.2626  0.2626  0.2626  0.2626  0.2617  0.2617  0.2599  0.2598  0.2541  0.2557  0.2557  0.2575  0.2575  0.2575  0.2521  0.2570  0.3038  0.2550  0.2536  0.2536  0.2464  0.2189  0.2189  0.2189  0.2255  0.2121  0.2205  0.2255  0.2169  0.2156  0.2414  0.2388  0.2371  0.2439  0.2389  0.2592  0.2643  0.2549  0.2645  0.2484  0.2484  0.2484  0.2641  0.2444  0.2519  0.2468  0.2519  0.2434  0.2434  0.2519  0.2519  0.2541  0.2560  0.2541  0.2440  0.2440  0.2401  0.2458  0.2697  0.2697  0.2534  0.2582  0.2577  0.2592  0.2450  0.2389  0.2391  0.2391  0.2356  0.2389  0.2355  0.2373  0.2337  0.2337  0.2337  0.2337  0.2441  0.2425  0.2383  0.2614  0.2656  0.2638  0.2687  0.1929  0.1929  0.0225  0.0749  0.0749  0.1042  0.1042  0.1042  0.1042  0.1042  0.1056  0.1042  0.1042  0.1042  0.1013  0.0998  0.1027  0.0114  0.0089  0.0077  0.0102  0.0114  0.0140  0.0114  0.0114  0.0127  0.0127  0.0114  0.0114  0.0127  0.0114  0.0114  0.0114  0.0114  0.0114  0.0114  0.0114  0.0127  0.0114  0.0127  0.0127  0.0127  0.0114  0.0114  0.0114  0.0114  0.0114  0.0114  0.0114  0.0165  0.0165  0.0165  0.0165  0.0165  0.0127  0.0140  0.0140  0.0165  0.0165  0.0114  0.0115  0.0101  0.0127  0.0115  0.0115  0.0178  0.0102  0.0139  0.0102  0.0140  0.0101  0.0114  0.0102  0.0115  0.0115  0.0114  0.0102  0.0127  0.0102  0.0128  0.0102
RND4__GCA_000775045.1   0.6639  0.3705  0.3705  0.3845  0.2933  0.2876  0.2876  0.2967  0.3027  0.2952  0.1945  0.2095  0.2093  0.2263  0.2261  0.2262  0.2228  0.2312  0.2262  0.2280  0.2296  0.2329  0.2312  0.2279  0.2329  0.2522  0.2522  0.2522  0.2522  0.2513  0.2513  0.2495  0.2494  0.2437  0.2453  0.2453  0.2471  0.2471  0.2471  0.2418  0.2466  0.2927  0.2446  0.2432  0.2432  0.2361  0.2090  0.2090  0.2090  0.2156  0.2022  0.2105  0.2155  0.2070  0.2057  0.2312  0.2287  0.2270  0.2337  0.2287  0.2487  0.2538  0.2445  0.2540  0.2416  0.2416  0.2416  0.2536  0.2342  0.2415  0.2365  0.2415  0.2331  0.2331  0.2415  0.2415  0.2437  0.2455  0.2437  0.2337  0.2337  0.2299  0.2355  0.2591  0.2591  0.2430  0.2477  0.2473  0.2488  0.2347  0.2287  0.2289  0.2289  0.2254  0.2287  0.2254  0.2272  0.2235  0.2235  0.2235  0.2235  0.2339  0.2323  0.2280  0.2508  0.2550  0.2532  0.2599  0.1833  0.1833  0.0171  0.0708  0.0708  0.1013  0.1013  0.1013  0.1013  0.1013  0.1027  0.1013  0.1013  0.1013  0.0957  0.0942  0.0971  0.0063  0.0064  0.0026  0.0051  0.0038  0.0089  0.0063  0.0063  0.0076  0.0076  0.0063  0.0063  0.0076  0.0063  0.0063  0.0063  0.0063  0.0063  0.0063  0.0063  0.0076  0.0063  0.0076  0.0076  0.0076  0.0063  0.0063  0.0063  0.0063  0.0063  0.0063  0.0063  0.0063  0.0063  0.0063  0.0063  0.0063  0.0076  0.0038  0.0038  0.0063  0.0063  0.0064  0.0064  0.0026  0.0076  0.0064  0.0064  0.0102  0.0051  0.0089  0.0051  0.0089  0.0076  0.0064  0.0076  0.0063  0.0064  0.0064  0.0050  0.0050  0.0050  0.0051  0.0000  0.0102
RND4__GCA_000932105.1   0.6608  0.3767  0.3767  0.3908  0.2990  0.2933  0.2933  0.3024  0.3085  0.3009  0.1979  0.2146  0.2144  0.2315  0.2313  0.2314  0.2280  0.2364  0.2314  0.2332  0.2348  0.2382  0.2364  0.2331  0.2382  0.2540  0.2540  0.2540  0.2540  0.2566  0.2566  0.2548  0.2547  0.2490  0.2506  0.2506  0.2524  0.2524  0.2524  0.2471  0.2519  0.2946  0.2499  0.2485  0.2485  0.2413  0.2141  0.2141  0.2141  0.2206  0.2072  0.2156  0.2206  0.2120  0.2107  0.2364  0.2304  0.2287  0.2354  0.2304  0.2505  0.2592  0.2498  0.2593  0.2433  0.2433  0.2433  0.2590  0.2359  0.2468  0.2418  0.2468  0.2384  0.2384  0.2468  0.2468  0.2490  0.2509  0.2490  0.2390  0.2390  0.2351  0.2408  0.2645  0.2645  0.2484  0.2531  0.2526  0.2541  0.2400  0.2339  0.2341  0.2341  0.2306  0.2339  0.2306  0.2324  0.2287  0.2287  0.2287  0.2287  0.2391  0.2375  0.2332  0.2562  0.2604  0.2586  0.2653  0.1882  0.1882  0.0171  0.0735  0.0736  0.1042  0.1042  0.1042  0.1042  0.1042  0.1056  0.1042  0.1042  0.1042  0.0985  0.0971  0.0999  0.0038  0.0064  0.0050  0.0000  0.0063  0.0089  0.0038  0.0038  0.0051  0.0051  0.0038  0.0038  0.0051  0.0038  0.0038  0.0038  0.0038  0.0038  0.0038  0.0038  0.0051  0.0038  0.0051  0.0051  0.0051  0.0038  0.0038  0.0038  0.0038  0.0038  0.0038  0.0038  0.0089  0.0089  0.0089  0.0089  0.0089  0.0051  0.0063  0.0063  0.0089  0.0089  0.0013  0.0013  0.0050  0.0025  0.0013  0.0013  0.0076  0.0051  0.0088  0.0026  0.0064  0.0076  0.0038  0.0077  0.0013  0.0013  0.0013  0.0000  0.0076  0.0000  0.0076  0.0051  0.0102  0.0051
RND4__GCA_000012785.1   0.6639  0.3746  0.3746  0.3887  0.3028  0.2971  0.2971  0.3062  0.3123  0.3009  0.1979  0.2146  0.2144  0.2315  0.2313  0.2314  0.2280  0.2364  0.2314  0.2332  0.2348  0.2382  0.2364  0.2331  0.2382  0.2540  0.2540  0.2540  0.2540  0.2566  0.2566  0.2548  0.2547  0.2490  0.2506  0.2506  0.2524  0.2524  0.2524  0.2471  0.2519  0.2946  0.2481  0.2467  0.2467  0.2396  0.2141  0.2141  0.2141  0.2206  0.2072  0.2156  0.2206  0.2120  0.2107  0.2364  0.2304  0.2287  0.2354  0.2304  0.2505  0.2592  0.2498  0.2593  0.2433  0.2433  0.2433  0.2590  0.2359  0.2468  0.2418  0.2468  0.2384  0.2384  0.2468  0.2468  0.2490  0.2509  0.2490  0.2390  0.2390  0.2351  0.2390  0.2645  0.2645  0.2483  0.2531  0.2526  0.2541  0.2399  0.2339  0.2341  0.2341  0.2306  0.2339  0.2306  0.2324  0.2287  0.2287  0.2287  0.2287  0.2391  0.2375  0.2332  0.2562  0.2568  0.2550  0.2653  0.1882  0.1882  0.0171  0.0735  0.0736  0.1042  0.1042  0.1042  0.1042  0.1042  0.1056  0.1042  0.1042  0.1042  0.0985  0.0971  0.0999  0.0063  0.0063  0.0077  0.0026  0.0063  0.0089  0.0063  0.0063  0.0076  0.0076  0.0063  0.0063  0.0076  0.0063  0.0063  0.0063  0.0063  0.0063  0.0063  0.0063  0.0076  0.0063  0.0076  0.0076  0.0076  0.0063  0.0063  0.0063  0.0063  0.0063  0.0063  0.0063  0.0089  0.0089  0.0089  0.0089  0.0089  0.0051  0.0063  0.0063  0.0089  0.0089  0.0013  0.0013  0.0077  0.0000  0.0013  0.0013  0.0077  0.0051  0.0089  0.0051  0.0063  0.0077  0.0038  0.0077  0.0013  0.0013  0.0013  0.0026  0.0077  0.0026  0.0077  0.0076  0.0128  0.0077  0.0025
RND4__GCA_000015905.1   0.6612  0.3744  0.3744  0.3885  0.2969  0.2912  0.2912  0.3003  0.3064  0.2989  0.1978  0.2128  0.2126  0.2296  0.2294  0.2295  0.2262  0.2346  0.2295  0.2314  0.2329  0.2363  0.2346  0.2313  0.2363  0.2556  0.2556  0.2556  0.2556  0.2547  0.2547  0.2529  0.2528  0.2471  0.2487  0.2487  0.2505  0.2505  0.2505  0.2452  0.2500  0.2963  0.2480  0.2466  0.2466  0.2362  0.2123  0.2123  0.2123  0.2188  0.2055  0.2138  0.2188  0.2102  0.2089  0.2329  0.2320  0.2303  0.2371  0.2320  0.2522  0.2572  0.2479  0.2574  0.2450  0.2450  0.2450  0.2571  0.2375  0.2417  0.2366  0.2417  0.2333  0.2333  0.2417  0.2417  0.2438  0.2457  0.2438  0.2371  0.2371  0.2333  0.2389  0.2626  0.2626  0.2464  0.2511  0.2507  0.2522  0.2381  0.2320  0.2322  0.2322  0.2288  0.2321  0.2287  0.2305  0.2269  0.2269  0.2269  0.2269  0.2372  0.2356  0.2314  0.2543  0.2585  0.2567  0.2633  0.1865  0.1864  0.0157  0.0694  0.0695  0.0999  0.0999  0.0999  0.0999  0.0999  0.1013  0.0999  0.0999  0.0999  0.0943  0.0929  0.0957  0.0051  0.0050  0.0038  0.0038  0.0051  0.0076  0.0051  0.0051  0.0063  0.0063  0.0051  0.0051  0.0063  0.0051  0.0051  0.0051  0.0051  0.0051  0.0051  0.0051  0.0063  0.0051  0.0063  0.0063  0.0063  0.0051  0.0051  0.0051  0.0051  0.0051  0.0051  0.0051  0.0101  0.0101  0.0101  0.0101  0.0101  0.0063  0.0076  0.0076  0.0101  0.0101  0.0051  0.0051  0.0038  0.0064  0.0051  0.0051  0.0115  0.0038  0.0076  0.0038  0.0077  0.0064  0.0051  0.0064  0.0051  0.0050  0.0051  0.0038  0.0064  0.0038  0.0064  0.0038  0.0089  0.0038  0.0038  0.0063
RND4__GCA_000015925.1   0.6698  0.3724  0.3724  0.3864  0.2988  0.2931  0.2931  0.3022  0.3083  0.2969  0.1913  0.2111  0.2109  0.2279  0.2277  0.2278  0.2244  0.2328  0.2278  0.2296  0.2312  0.2346  0.2328  0.2295  0.2346  0.2539  0.2539  0.2539  0.2539  0.2530  0.2530  0.2512  0.2511  0.2454  0.2470  0.2470  0.2488  0.2488  0.2488  0.2435  0.2483  0.2945  0.2462  0.2448  0.2448  0.2377  0.2106  0.2106  0.2106  0.2171  0.2038  0.2121  0.2171  0.2086  0.2072  0.2328  0.2303  0.2286  0.2353  0.2303  0.2504  0.2554  0.2461  0.2556  0.2432  0.2432  0.2432  0.2553  0.2358  0.2432  0.2381  0.2432  0.2348  0.2348  0.2432  0.2432  0.2454  0.2472  0.2454  0.2354  0.2354  0.2315  0.2372  0.2608  0.2608  0.2447  0.2494  0.2490  0.2505  0.2363  0.2303  0.2305  0.2305  0.2270  0.2303  0.2270  0.2288  0.2251  0.2251  0.2251  0.2251  0.2355  0.2339  0.2296  0.2525  0.2567  0.2549  0.2615  0.1849  0.1848  0.0184  0.0721  0.0721  0.1027  0.1027  0.1027  0.1027  0.1027  0.1041  0.1027  0.1027  0.1027  0.0970  0.0956  0.0984  0.0076  0.0077  0.0064  0.0063  0.0051  0.0101  0.0076  0.0076  0.0089  0.0089  0.0076  0.0076  0.0089  0.0076  0.0076  0.0076  0.0076  0.0076  0.0076  0.0076  0.0089  0.0076  0.0089  0.0089  0.0089  0.0076  0.0076  0.0076  0.0076  0.0076  0.0076  0.0076  0.0051  0.0051  0.0051  0.0051  0.0051  0.0063  0.0051  0.0051  0.0051  0.0051  0.0077  0.0077  0.0064  0.0063  0.0077  0.0077  0.0089  0.0063  0.0102  0.0089  0.0102  0.0089  0.0077  0.0088  0.0077  0.0076  0.0077  0.0064  0.0064  0.0064  0.0064  0.0038  0.0139  0.0038  0.0064  0.0063  0.0077
RND4__GCA_000152325.1   0.6608  0.3726  0.3726  0.3866  0.2952  0.2895  0.2895  0.2986  0.3046  0.2971  0.1945  0.2112  0.2110  0.2280  0.2278  0.2279  0.2246  0.2329  0.2279  0.2298  0.2313  0.2347  0.2329  0.2296  0.2347  0.2540  0.2540  0.2540  0.2540  0.2530  0.2530  0.2513  0.2512  0.2455  0.2471  0.2471  0.2489  0.2489  0.2489  0.2436  0.2484  0.2946  0.2464  0.2449  0.2449  0.2378  0.2107  0.2107  0.2107  0.2172  0.2039  0.2122  0.2172  0.2087  0.2074  0.2329  0.2304  0.2287  0.2354  0.2304  0.2505  0.2556  0.2463  0.2557  0.2433  0.2433  0.2433  0.2554  0.2359  0.2433  0.2383  0.2433  0.2349  0.2349  0.2433  0.2433  0.2455  0.2473  0.2455  0.2355  0.2355  0.2317  0.2373  0.2609  0.2609  0.2448  0.2495  0.2491  0.2506  0.2364  0.2304  0.2306  0.2306  0.2272  0.2304  0.2271  0.2289  0.2253  0.2253  0.2253  0.2253  0.2356  0.2340  0.2297  0.2526  0.2568  0.2550  0.2617  0.1849  0.1849  0.0198  0.0735  0.0736  0.1042  0.1042  0.1042  0.1042  0.1042  0.1056  0.1042  0.1042  0.1042  0.0985  0.0971  0.0999  0.0063  0.0090  0.0051  0.0050  0.0063  0.0114  0.0063  0.0063  0.0076  0.0076  0.0063  0.0063  0.0076  0.0063  0.0063  0.0063  0.0063  0.0063  0.0063  0.0063  0.0076  0.0063  0.0076  0.0076  0.0076  0.0063  0.0063  0.0063  0.0063  0.0063  0.0063  0.0063  0.0038  0.0038  0.0038  0.0038  0.0038  0.0076  0.0038  0.0038  0.0038  0.0038  0.0063  0.0064  0.0051  0.0076  0.0063  0.0064  0.0102  0.0076  0.0116  0.0076  0.0115  0.0102  0.0089  0.0102  0.0064  0.0064  0.0064  0.0051  0.0076  0.0051  0.0077  0.0025  0.0127  0.0025  0.0051  0.0076  0.0064  0.0039
RND4__GCA_000152365.1   0.6698  0.3724  0.3724  0.3864  0.2988  0.2931  0.2931  0.3022  0.3083  0.2969  0.1913  0.2111  0.2109  0.2279  0.2277  0.2278  0.2244  0.2328  0.2278  0.2296  0.2312  0.2346  0.2328  0.2295  0.2346  0.2539  0.2539  0.2539  0.2539  0.2530  0.2530  0.2512  0.2511  0.2454  0.2470  0.2470  0.2488  0.2488  0.2488  0.2435  0.2483  0.2945  0.2462  0.2448  0.2448  0.2377  0.2106  0.2106  0.2106  0.2171  0.2038  0.2121  0.2171  0.2086  0.2072  0.2328  0.2303  0.2286  0.2353  0.2303  0.2504  0.2554  0.2461  0.2556  0.2432  0.2432  0.2432  0.2553  0.2358  0.2432  0.2381  0.2432  0.2348  0.2348  0.2432  0.2432  0.2454  0.2472  0.2454  0.2354  0.2354  0.2315  0.2372  0.2608  0.2608  0.2447  0.2494  0.2490  0.2505  0.2363  0.2303  0.2305  0.2305  0.2270  0.2303  0.2270  0.2288  0.2251  0.2251  0.2251  0.2251  0.2355  0.2339  0.2296  0.2525  0.2567  0.2549  0.2615  0.1849  0.1848  0.0184  0.0721  0.0721  0.1027  0.1027  0.1027  0.1027  0.1027  0.1041  0.1027  0.1027  0.1027  0.0970  0.0956  0.0984  0.0076  0.0076  0.0063  0.0063  0.0051  0.0101  0.0076  0.0076  0.0089  0.0089  0.0076  0.0076  0.0089  0.0076  0.0076  0.0076  0.0076  0.0076  0.0076  0.0076  0.0089  0.0076  0.0089  0.0089  0.0089  0.0076  0.0076  0.0076  0.0076  0.0076  0.0076  0.0076  0.0051  0.0051  0.0051  0.0051  0.0051  0.0063  0.0051  0.0051  0.0051  0.0051  0.0077  0.0078  0.0065  0.0063  0.0077  0.0077  0.0088  0.0064  0.0101  0.0089  0.0102  0.0089  0.0077  0.0089  0.0077  0.0076  0.0077  0.0064  0.0064  0.0063  0.0064  0.0038  0.0140  0.0038  0.0063  0.0064  0.0077  0.0000  0.0038
RND4__GCA_000169715.1   0.6612  0.3766  0.3766  0.3907  0.2955  0.2898  0.2898  0.2989  0.3088  0.2975  0.1965  0.2112  0.2110  0.2280  0.2278  0.2279  0.2246  0.2329  0.2279  0.2298  0.2313  0.2347  0.2329  0.2296  0.2347  0.2504  0.2504  0.2504  0.2504  0.2530  0.2530  0.2513  0.2512  0.2455  0.2471  0.2471  0.2489  0.2489  0.2489  0.2436  0.2484  0.2871  0.2428  0.2414  0.2414  0.2343  0.2107  0.2107  0.2107  0.2172  0.2039  0.2122  0.2172  0.2087  0.2074  0.2295  0.2235  0.2218  0.2285  0.2236  0.2434  0.2520  0.2427  0.2522  0.2363  0.2363  0.2363  0.2518  0.2359  0.2433  0.2383  0.2433  0.2349  0.2349  0.2433  0.2433  0.2455  0.2473  0.2455  0.2355  0.2355  0.2317  0.2338  0.2573  0.2573  0.2413  0.2495  0.2456  0.2471  0.2364  0.2270  0.2272  0.2272  0.2237  0.2270  0.2237  0.2254  0.2218  0.2218  0.2218  0.2218  0.2321  0.2305  0.2262  0.2526  0.2532  0.2514  0.2580  0.1849  0.1849  0.0171  0.0735  0.0736  0.1042  0.1042  0.1042  0.1042  0.1042  0.1056  0.1042  0.1042  0.1042  0.0985  0.0971  0.0999  0.0089  0.0064  0.0076  0.0051  0.0038  0.0089  0.0089  0.0089  0.0101  0.0101  0.0089  0.0089  0.0101  0.0089  0.0089  0.0089  0.0089  0.0089  0.0089  0.0089  0.0101  0.0089  0.0101  0.0101  0.0101  0.0089  0.0089  0.0089  0.0089  0.0089  0.0089  0.0089  0.0114  0.0114  0.0114  0.0114  0.0114  0.0051  0.0063  0.0063  0.0114  0.0114  0.0064  0.0064  0.0076  0.0050  0.0064  0.0064  0.0090  0.0051  0.0038  0.0050  0.0064  0.0077  0.0038  0.0076  0.0063  0.0064  0.0064  0.0051  0.0077  0.0051  0.0077  0.0077  0.0127  0.0075  0.0050  0.0051  0.0064  0.0088  0.0102  0.0088
RND4__GCA_000182195.1   0.6670  0.3767  0.3767  0.3908  0.2990  0.2933  0.2933  0.3024  0.3085  0.2990  0.1979  0.2146  0.2144  0.2315  0.2313  0.2314  0.2280  0.2364  0.2314  0.2332  0.2348  0.2382  0.2364  0.2331  0.2382  0.2575  0.2575  0.2575  0.2575  0.2566  0.2566  0.2548  0.2547  0.2490  0.2506  0.2506  0.2524  0.2524  0.2524  0.2471  0.2519  0.2946  0.2499  0.2485  0.2485  0.2413  0.2141  0.2141  0.2141  0.2206  0.2072  0.2156  0.2206  0.2120  0.2107  0.2364  0.2339  0.2321  0.2389  0.2339  0.2541  0.2556  0.2463  0.2557  0.2433  0.2433  0.2433  0.2554  0.2377  0.2451  0.2400  0.2451  0.2366  0.2366  0.2451  0.2451  0.2473  0.2491  0.2473  0.2372  0.2372  0.2334  0.2408  0.2645  0.2645  0.2466  0.2531  0.2526  0.2541  0.2400  0.2339  0.2341  0.2341  0.2306  0.2339  0.2306  0.2324  0.2287  0.2287  0.2287  0.2287  0.2391  0.2375  0.2332  0.2562  0.2604  0.2586  0.2653  0.1882  0.1882  0.0171  0.0735  0.0736  0.1042  0.1042  0.1042  0.1042  0.1042  0.1056  0.1042  0.1042  0.1042  0.0985  0.0971  0.0999  0.0013  0.0064  0.0050  0.0025  0.0063  0.0089  0.0013  0.0013  0.0025  0.0025  0.0013  0.0013  0.0025  0.0013  0.0013  0.0013  0.0013  0.0013  0.0013  0.0013  0.0025  0.0013  0.0025  0.0025  0.0025  0.0013  0.0013  0.0013  0.0013  0.0013  0.0013  0.0013  0.0089  0.0089  0.0089  0.0089  0.0089  0.0076  0.0089  0.0089  0.0089  0.0089  0.0038  0.0038  0.0051  0.0051  0.0039  0.0038  0.0101  0.0051  0.0089  0.0051  0.0089  0.0076  0.0064  0.0077  0.0038  0.0038  0.0039  0.0025  0.0076  0.0025  0.0077  0.0051  0.0101  0.0051  0.0025  0.0051  0.0038  0.0064  0.0051  0.0064  0.0077
RND4__GCA_000182585.2   0.6612  0.3686  0.3686  0.3826  0.2988  0.2931  0.2931  0.3022  0.3048  0.2935  0.1961  0.2111  0.2109  0.2279  0.2277  0.2278  0.2244  0.2328  0.2278  0.2296  0.2312  0.2346  0.2328  0.2295  0.2346  0.2503  0.2503  0.2503  0.2503  0.2529  0.2529  0.2512  0.2510  0.2454  0.2469  0.2469  0.2488  0.2488  0.2488  0.2434  0.2482  0.2907  0.2462  0.2448  0.2448  0.2377  0.2075  0.2075  0.2075  0.2140  0.2007  0.2090  0.2139  0.2054  0.2041  0.2328  0.2268  0.2251  0.2319  0.2269  0.2468  0.2554  0.2461  0.2556  0.2397  0.2397  0.2397  0.2553  0.2323  0.2432  0.2381  0.2432  0.2348  0.2348  0.2432  0.2432  0.2454  0.2472  0.2454  0.2354  0.2354  0.2315  0.2372  0.2608  0.2608  0.2447  0.2494  0.2490  0.2505  0.2363  0.2303  0.2305  0.2305  0.2270  0.2303  0.2270  0.2288  0.2251  0.2251  0.2251  0.2251  0.2355  0.2339  0.2296  0.2525  0.2567  0.2549  0.2615  0.1849  0.1848  0.0184  0.0721  0.0721  0.0999  0.0999  0.0999  0.0999  0.0999  0.1013  0.0999  0.0999  0.0999  0.0943  0.0929  0.0957  0.0101  0.0077  0.0064  0.0064  0.0051  0.0076  0.0101  0.0101  0.0114  0.0114  0.0101  0.0101  0.0114  0.0101  0.0101  0.0101  0.0101  0.0101  0.0101  0.0101  0.0114  0.0101  0.0114  0.0114  0.0114  0.0101  0.0101  0.0101  0.0101  0.0101  0.0101  0.0101  0.0051  0.0051  0.0051  0.0051  0.0051  0.0063  0.0025  0.0025  0.0051  0.0051  0.0077  0.0077  0.0064  0.0064  0.0076  0.0076  0.0090  0.0064  0.0077  0.0064  0.0077  0.0063  0.0051  0.0064  0.0077  0.0076  0.0077  0.0064  0.0064  0.0064  0.0063  0.0038  0.0141  0.0038  0.0064  0.0064  0.0076  0.0051  0.0063  0.0051  0.0063  0.0089
RND4__GCA_000193455.1   0.6639  0.3746  0.3746  0.3887  0.3028  0.2971  0.2971  0.3062  0.3123  0.3009  0.1979  0.2146  0.2144  0.2315  0.2313  0.2314  0.2280  0.2364  0.2314  0.2332  0.2348  0.2382  0.2364  0.2331  0.2382  0.2540  0.2540  0.2540  0.2540  0.2566  0.2566  0.2548  0.2547  0.2490  0.2506  0.2506  0.2524  0.2524  0.2524  0.2471  0.2519  0.2946  0.2481  0.2467  0.2467  0.2396  0.2141  0.2141  0.2141  0.2206  0.2072  0.2156  0.2206  0.2120  0.2107  0.2364  0.2304  0.2287  0.2354  0.2304  0.2505  0.2592  0.2498  0.2593  0.2433  0.2433  0.2433  0.2590  0.2359  0.2468  0.2418  0.2468  0.2384  0.2384  0.2468  0.2468  0.2490  0.2509  0.2490  0.2390  0.2390  0.2351  0.2390  0.2645  0.2645  0.2483  0.2531  0.2526  0.2541  0.2399  0.2339  0.2341  0.2341  0.2306  0.2339  0.2306  0.2324  0.2287  0.2287  0.2287  0.2287  0.2391  0.2375  0.2332  0.2562  0.2568  0.2550  0.2653  0.1882  0.1882  0.0171  0.0735  0.0736  0.1042  0.1042  0.1042  0.1042  0.1042  0.1056  0.1042  0.1042  0.1042  0.0985  0.0971  0.0999  0.0063  0.0064  0.0077  0.0025  0.0063  0.0089  0.0063  0.0063  0.0076  0.0076  0.0063  0.0063  0.0076  0.0063  0.0063  0.0063  0.0063  0.0063  0.0063  0.0063  0.0076  0.0063  0.0076  0.0076  0.0076  0.0063  0.0063  0.0063  0.0063  0.0063  0.0063  0.0063  0.0089  0.0089  0.0089  0.0089  0.0089  0.0051  0.0063  0.0063  0.0089  0.0089  0.0013  0.0013  0.0076  0.0000  0.0013  0.0013  0.0076  0.0051  0.0089  0.0051  0.0063  0.0076  0.0038  0.0076  0.0013  0.0013  0.0013  0.0025  0.0077  0.0025  0.0077  0.0077  0.0127  0.0076  0.0025  0.0000  0.0064  0.0064  0.0077  0.0064  0.0051  0.0050  0.0064
RND4__GCA_000193475.1   0.6698  0.3724  0.3724  0.3864  0.2988  0.2931  0.2931  0.3022  0.3083  0.2969  0.1913  0.2111  0.2109  0.2279  0.2277  0.2278  0.2244  0.2328  0.2278  0.2296  0.2312  0.2346  0.2328  0.2295  0.2346  0.2539  0.2539  0.2539  0.2539  0.2530  0.2530  0.2512  0.2511  0.2454  0.2470  0.2470  0.2488  0.2488  0.2488  0.2435  0.2483  0.2945  0.2462  0.2448  0.2448  0.2377  0.2106  0.2106  0.2106  0.2171  0.2038  0.2121  0.2171  0.2086  0.2072  0.2328  0.2303  0.2286  0.2353  0.2303  0.2504  0.2554  0.2461  0.2556  0.2432  0.2432  0.2432  0.2553  0.2358  0.2432  0.2381  0.2432  0.2348  0.2348  0.2432  0.2432  0.2454  0.2472  0.2454  0.2354  0.2354  0.2315  0.2372  0.2608  0.2608  0.2447  0.2494  0.2490  0.2505  0.2363  0.2303  0.2305  0.2305  0.2270  0.2303  0.2270  0.2288  0.2251  0.2251  0.2251  0.2251  0.2355  0.2339  0.2296  0.2525  0.2567  0.2549  0.2615  0.1849  0.1848  0.0184  0.0721  0.0721  0.1027  0.1027  0.1027  0.1027  0.1027  0.1041  0.1027  0.1027  0.1027  0.0970  0.0956  0.0984  0.0076  0.0077  0.0064  0.0064  0.0051  0.0101  0.0076  0.0076  0.0089  0.0089  0.0076  0.0076  0.0089  0.0076  0.0076  0.0076  0.0076  0.0076  0.0076  0.0076  0.0089  0.0076  0.0089  0.0089  0.0089  0.0076  0.0076  0.0076  0.0076  0.0076  0.0076  0.0076  0.0051  0.0051  0.0051  0.0051  0.0051  0.0063  0.0051  0.0051  0.0051  0.0051  0.0077  0.0076  0.0064  0.0064  0.0077  0.0077  0.0089  0.0064  0.0101  0.0089  0.0102  0.0088  0.0077  0.0088  0.0077  0.0076  0.0077  0.0063  0.0063  0.0063  0.0064  0.0038  0.0140  0.0038  0.0064  0.0064  0.0076  0.0000  0.0038  0.0000  0.0089  0.0064  0.0051  0.0064
RND4__GCA_000259735.1   0.6639  0.3788  0.3788  0.3929  0.3028  0.2971  0.2971  0.3062  0.3123  0.3028  0.2013  0.2181  0.2178  0.2350  0.2348  0.2349  0.2315  0.2399  0.2349  0.2367  0.2383  0.2417  0.2399  0.2366  0.2417  0.2575  0.2575  0.2575  0.2575  0.2602  0.2602  0.2584  0.2583  0.2526  0.2541  0.2541  0.2560  0.2560  0.2560  0.2506  0.2555  0.2946  0.2517  0.2503  0.2503  0.2431  0.2175  0.2175  0.2175  0.2240  0.2106  0.2190  0.2240  0.2154  0.2141  0.2399  0.2339  0.2321  0.2389  0.2339  0.2541  0.2592  0.2498  0.2593  0.2433  0.2433  0.2433  0.2590  0.2377  0.2486  0.2435  0.2486  0.2401  0.2401  0.2486  0.2486  0.2508  0.2526  0.2508  0.2407  0.2407  0.2369  0.2426  0.2682  0.2682  0.2501  0.2566  0.2562  0.2577  0.2435  0.2374  0.2376  0.2376  0.2341  0.2374  0.2340  0.2358  0.2322  0.2322  0.2322  0.2322  0.2426  0.2410  0.2367  0.2598  0.2604  0.2586  0.2690  0.1915  0.1915  0.0198  0.0763  0.0763  0.1070  0.1070  0.1070  0.1070  0.1070  0.1085  0.1070  0.1070  0.1070  0.1014  0.0999  0.1028  0.0038  0.0089  0.0077  0.0026  0.0089  0.0114  0.0038  0.0038  0.0051  0.0051  0.0038  0.0038  0.0051  0.0038  0.0038  0.0038  0.0038  0.0038  0.0038  0.0038  0.0051  0.0038  0.0051  0.0051  0.0051  0.0038  0.0038  0.0038  0.0038  0.0038  0.0038  0.0038  0.0114  0.0114  0.0114  0.0114  0.0114  0.0076  0.0089  0.0089  0.0114  0.0114  0.0013  0.0013  0.0076  0.0025  0.0013  0.0013  0.0102  0.0077  0.0114  0.0051  0.0089  0.0101  0.0064  0.0102  0.0013  0.0013  0.0013  0.0025  0.0103  0.0026  0.0103  0.0076  0.0127  0.0077  0.0026  0.0025  0.0064  0.0089  0.0077  0.0089  0.0077  0.0025  0.0089  0.0025  0.0088
RND4__GCA_000260515.1   0.6639  0.3788  0.3788  0.3929  0.3028  0.2971  0.2971  0.3062  0.3123  0.3028  0.2013  0.2181  0.2178  0.2350  0.2348  0.2349  0.2315  0.2399  0.2349  0.2367  0.2383  0.2417  0.2399  0.2366  0.2417  0.2575  0.2575  0.2575  0.2575  0.2602  0.2602  0.2584  0.2583  0.2526  0.2541  0.2541  0.2560  0.2560  0.2560  0.2506  0.2555  0.2946  0.2517  0.2503  0.2503  0.2431  0.2175  0.2175  0.2175  0.2240  0.2106  0.2190  0.2240  0.2154  0.2141  0.2399  0.2339  0.2321  0.2389  0.2339  0.2541  0.2592  0.2498  0.2593  0.2433  0.2433  0.2433  0.2590  0.2377  0.2486  0.2435  0.2486  0.2401  0.2401  0.2486  0.2486  0.2508  0.2526  0.2508  0.2407  0.2407  0.2369  0.2426  0.2682  0.2682  0.2501  0.2566  0.2562  0.2577  0.2435  0.2374  0.2376  0.2376  0.2341  0.2374  0.2340  0.2358  0.2322  0.2322  0.2322  0.2322  0.2426  0.2410  0.2367  0.2598  0.2604  0.2586  0.2690  0.1915  0.1915  0.0198  0.0763  0.0763  0.1070  0.1070  0.1070  0.1070  0.1070  0.1085  0.1070  0.1070  0.1070  0.1014  0.0999  0.1028  0.0038  0.0089  0.0077  0.0026  0.0089  0.0114  0.0038  0.0038  0.0051  0.0051  0.0038  0.0038  0.0051  0.0038  0.0038  0.0038  0.0038  0.0038  0.0038  0.0038  0.0051  0.0038  0.0051  0.0051  0.0051  0.0038  0.0038  0.0038  0.0038  0.0038  0.0038  0.0038  0.0114  0.0114  0.0114  0.0114  0.0114  0.0076  0.0089  0.0089  0.0114  0.0114  0.0013  0.0013  0.0077  0.0025  0.0013  0.0013  0.0102  0.0076  0.0115  0.0051  0.0089  0.0102  0.0064  0.0101  0.0013  0.0013  0.0013  0.0025  0.0102  0.0025  0.0102  0.0076  0.0128  0.0075  0.0026  0.0025  0.0063  0.0089  0.0076  0.0089  0.0077  0.0026  0.0089  0.0025  0.0089  0.0000
RND4__GCA_000347975.1   0.6608  0.3726  0.3726  0.3866  0.2952  0.2895  0.2895  0.2986  0.3046  0.2971  0.1945  0.2112  0.2110  0.2280  0.2278  0.2279  0.2246  0.2329  0.2279  0.2298  0.2313  0.2347  0.2329  0.2296  0.2347  0.2540  0.2540  0.2540  0.2540  0.2530  0.2530  0.2513  0.2512  0.2455  0.2471  0.2471  0.2489  0.2489  0.2489  0.2436  0.2484  0.2946  0.2464  0.2449  0.2449  0.2378  0.2107  0.2107  0.2107  0.2172  0.2039  0.2122  0.2172  0.2087  0.2074  0.2329  0.2304  0.2287  0.2354  0.2304  0.2505  0.2556  0.2463  0.2557  0.2433  0.2433  0.2433  0.2554  0.2359  0.2433  0.2383  0.2433  0.2349  0.2349  0.2433  0.2433  0.2455  0.2473  0.2455  0.2355  0.2355  0.2317  0.2373  0.2609  0.2609  0.2448  0.2495  0.2491  0.2506  0.2364  0.2304  0.2306  0.2306  0.2272  0.2304  0.2271  0.2289  0.2253  0.2253  0.2253  0.2253  0.2356  0.2340  0.2297  0.2526  0.2568  0.2550  0.2617  0.1849  0.1849  0.0198  0.0735  0.0736  0.1042  0.1042  0.1042  0.1042  0.1042  0.1056  0.1042  0.1042  0.1042  0.0985  0.0971  0.0999  0.0063  0.0089  0.0051  0.0051  0.0063  0.0114  0.0063  0.0063  0.0076  0.0076  0.0063  0.0063  0.0076  0.0063  0.0063  0.0063  0.0063  0.0063  0.0063  0.0063  0.0076  0.0063  0.0076  0.0076  0.0076  0.0063  0.0063  0.0063  0.0063  0.0063  0.0063  0.0063  0.0038  0.0038  0.0038  0.0038  0.0038  0.0076  0.0038  0.0038  0.0038  0.0038  0.0064  0.0064  0.0050  0.0077  0.0063  0.0064  0.0101  0.0076  0.0115  0.0076  0.0115  0.0102  0.0089  0.0102  0.0063  0.0064  0.0064  0.0051  0.0076  0.0051  0.0076  0.0025  0.0128  0.0026  0.0051  0.0076  0.0064  0.0038  0.0000  0.0038  0.0102  0.0051  0.0064  0.0077  0.0038  0.0077  0.0076
RND4__GCA_000350505.1   0.6581  0.3707  0.3707  0.3847  0.2969  0.2912  0.2912  0.3003  0.3029  0.2954  0.1961  0.2128  0.2126  0.2296  0.2294  0.2295  0.2262  0.2346  0.2295  0.2314  0.2329  0.2363  0.2346  0.2313  0.2363  0.2556  0.2556  0.2556  0.2556  0.2547  0.2547  0.2529  0.2528  0.2471  0.2487  0.2487  0.2505  0.2505  0.2505  0.2452  0.2500  0.2963  0.2480  0.2466  0.2466  0.2395  0.2091  0.2091  0.2091  0.2157  0.2023  0.2107  0.2156  0.2071  0.2058  0.2346  0.2320  0.2303  0.2371  0.2320  0.2522  0.2572  0.2479  0.2574  0.2450  0.2450  0.2450  0.2571  0.2375  0.2449  0.2399  0.2449  0.2365  0.2365  0.2449  0.2449  0.2471  0.2490  0.2471  0.2371  0.2371  0.2333  0.2389  0.2626  0.2626  0.2464  0.2511  0.2507  0.2522  0.2381  0.2320  0.2322  0.2322  0.2288  0.2321  0.2287  0.2305  0.2269  0.2269  0.2269  0.2269  0.2372  0.2356  0.2314  0.2543  0.2585  0.2567  0.2633  0.1865  0.1864  0.0212  0.0749  0.0749  0.1028  0.1028  0.1028  0.1028  0.1028  0.1042  0.1028  0.1028  0.1028  0.0971  0.0957  0.0985  0.0076  0.0102  0.0064  0.0064  0.0076  0.0101  0.0076  0.0076  0.0089  0.0089  0.0076  0.0076  0.0089  0.0076  0.0076  0.0076  0.0076  0.0076  0.0076  0.0076  0.0089  0.0076  0.0089  0.0089  0.0089  0.0076  0.0076  0.0076  0.0076  0.0076  0.0076  0.0076  0.0025  0.0025  0.0025  0.0025  0.0025  0.0089  0.0051  0.0051  0.0025  0.0025  0.0076  0.0076  0.0064  0.0089  0.0077  0.0077  0.0115  0.0089  0.0102  0.0089  0.0128  0.0090  0.0102  0.0089  0.0077  0.0077  0.0077  0.0064  0.0090  0.0064  0.0089  0.0038  0.0140  0.0038  0.0063  0.0089  0.0077  0.0050  0.0013  0.0051  0.0114  0.0063  0.0051  0.0088  0.0050  0.0089  0.0088  0.0013
RND4__GCA_000439695.1   0.6612  0.3766  0.3766  0.3907  0.2955  0.2898  0.2898  0.2989  0.3088  0.2975  0.1965  0.2112  0.2110  0.2280  0.2278  0.2279  0.2246  0.2329  0.2279  0.2298  0.2313  0.2347  0.2329  0.2296  0.2347  0.2504  0.2504  0.2504  0.2504  0.2530  0.2530  0.2513  0.2512  0.2455  0.2471  0.2471  0.2489  0.2489  0.2489  0.2436  0.2484  0.2871  0.2428  0.2414  0.2414  0.2343  0.2107  0.2107  0.2107  0.2172  0.2039  0.2122  0.2172  0.2087  0.2074  0.2295  0.2235  0.2218  0.2285  0.2236  0.2434  0.2520  0.2427  0.2522  0.2363  0.2363  0.2363  0.2518  0.2359  0.2433  0.2383  0.2433  0.2349  0.2349  0.2433  0.2433  0.2455  0.2473  0.2455  0.2355  0.2355  0.2317  0.2338  0.2573  0.2573  0.2413  0.2495  0.2456  0.2471  0.2364  0.2270  0.2272  0.2272  0.2237  0.2270  0.2237  0.2254  0.2218  0.2218  0.2218  0.2218  0.2321  0.2305  0.2262  0.2526  0.2532  0.2514  0.2580  0.1849  0.1849  0.0171  0.0735  0.0736  0.1042  0.1042  0.1042  0.1042  0.1042  0.1056  0.1042  0.1042  0.1042  0.0985  0.0971  0.0999  0.0089  0.0064  0.0077  0.0051  0.0038  0.0089  0.0089  0.0089  0.0101  0.0101  0.0089  0.0089  0.0101  0.0089  0.0089  0.0089  0.0089  0.0089  0.0089  0.0089  0.0101  0.0089  0.0101  0.0101  0.0101  0.0089  0.0089  0.0089  0.0089  0.0089  0.0089  0.0089  0.0114  0.0114  0.0114  0.0114  0.0114  0.0051  0.0063  0.0063  0.0114  0.0114  0.0064  0.0064  0.0076  0.0051  0.0064  0.0064  0.0090  0.0051  0.0038  0.0051  0.0064  0.0076  0.0038  0.0077  0.0064  0.0064  0.0064  0.0050  0.0077  0.0051  0.0077  0.0076  0.0128  0.0076  0.0051  0.0051  0.0064  0.0088  0.0102  0.0090  0.0000  0.0077  0.0063  0.0051  0.0089  0.0076  0.0077  0.0101  0.0115
RND4__GCA_000445385.1   0.6612  0.3686  0.3686  0.3826  0.2988  0.2931  0.2931  0.3022  0.3048  0.2935  0.1961  0.2111  0.2109  0.2279  0.2277  0.2278  0.2244  0.2328  0.2278  0.2296  0.2312  0.2346  0.2328  0.2295  0.2346  0.2503  0.2503  0.2503  0.2503  0.2529  0.2529  0.2512  0.2510  0.2454  0.2469  0.2469  0.2488  0.2488  0.2488  0.2434  0.2482  0.2907  0.2462  0.2448  0.2448  0.2377  0.2075  0.2075  0.2075  0.2140  0.2007  0.2090  0.2139  0.2054  0.2041  0.2328  0.2268  0.2251  0.2319  0.2269  0.2468  0.2554  0.2461  0.2556  0.2397  0.2397  0.2397  0.2553  0.2323  0.2432  0.2381  0.2432  0.2348  0.2348  0.2432  0.2432  0.2454  0.2472  0.2454  0.2354  0.2354  0.2315  0.2372  0.2608  0.2608  0.2447  0.2494  0.2490  0.2505  0.2363  0.2303  0.2305  0.2305  0.2270  0.2303  0.2270  0.2288  0.2251  0.2251  0.2251  0.2251  0.2355  0.2339  0.2296  0.2525  0.2567  0.2549  0.2615  0.1849  0.1848  0.0184  0.0721  0.0721  0.0999  0.0999  0.0999  0.0999  0.0999  0.1013  0.0999  0.0999  0.0999  0.0943  0.0929  0.0957  0.0101  0.0076  0.0064  0.0064  0.0051  0.0076  0.0101  0.0101  0.0114  0.0114  0.0101  0.0101  0.0114  0.0101  0.0101  0.0101  0.0101  0.0101  0.0101  0.0101  0.0114  0.0101  0.0114  0.0114  0.0114  0.0101  0.0101  0.0101  0.0101  0.0101  0.0101  0.0101  0.0051  0.0051  0.0051  0.0051  0.0051  0.0063  0.0025  0.0025  0.0051  0.0051  0.0077  0.0076  0.0064  0.0063  0.0077  0.0077  0.0088  0.0064  0.0076  0.0064  0.0076  0.0064  0.0051  0.0063  0.0077  0.0077  0.0076  0.0064  0.0064  0.0064  0.0063  0.0038  0.0141  0.0038  0.0064  0.0064  0.0077  0.0050  0.0064  0.0050  0.0064  0.0088  0.0000  0.0064  0.0050  0.0090  0.0090  0.0064  0.0051  0.0064
RND4__GCA_000454625.1   0.6581  0.3707  0.3707  0.3847  0.2969  0.2912  0.2912  0.3003  0.3029  0.2954  0.1961  0.2128  0.2126  0.2296  0.2294  0.2295  0.2262  0.2346  0.2295  0.2314  0.2329  0.2363  0.2346  0.2313  0.2363  0.2556  0.2556  0.2556  0.2556  0.2547  0.2547  0.2529  0.2528  0.2471  0.2487  0.2487  0.2505  0.2505  0.2505  0.2452  0.2500  0.2963  0.2480  0.2466  0.2466  0.2395  0.2091  0.2091  0.2091  0.2157  0.2023  0.2107  0.2156  0.2071  0.2058  0.2346  0.2320  0.2303  0.2371  0.2320  0.2522  0.2572  0.2479  0.2574  0.2450  0.2450  0.2450  0.2571  0.2375  0.2449  0.2399  0.2449  0.2365  0.2365  0.2449  0.2449  0.2471  0.2490  0.2471  0.2371  0.2371  0.2333  0.2389  0.2626  0.2626  0.2464  0.2511  0.2507  0.2522  0.2381  0.2320  0.2322  0.2322  0.2288  0.2321  0.2287  0.2305  0.2269  0.2269  0.2269  0.2269  0.2372  0.2356  0.2314  0.2543  0.2585  0.2567  0.2633  0.1865  0.1864  0.0212  0.0749  0.0749  0.1028  0.1028  0.1028  0.1028  0.1028  0.1042  0.1028  0.1028  0.1028  0.0971  0.0957  0.0985  0.0076  0.0101  0.0064  0.0064  0.0076  0.0101  0.0076  0.0076  0.0089  0.0089  0.0076  0.0076  0.0089  0.0076  0.0076  0.0076  0.0076  0.0076  0.0076  0.0076  0.0089  0.0076  0.0089  0.0089  0.0089  0.0076  0.0076  0.0076  0.0076  0.0076  0.0076  0.0076  0.0025  0.0025  0.0025  0.0025  0.0025  0.0089  0.0051  0.0051  0.0025  0.0025  0.0076  0.0076  0.0064  0.0089  0.0076  0.0077  0.0114  0.0089  0.0103  0.0089  0.0127  0.0090  0.0102  0.0088  0.0076  0.0076  0.0077  0.0063  0.0088  0.0064  0.0088  0.0038  0.0141  0.0038  0.0064  0.0089  0.0076  0.0051  0.0013  0.0051  0.0115  0.0063  0.0051  0.0088  0.0051  0.0089  0.0090  0.0013  0.0000  0.0115  0.0051
RND4__GCA_000511895.1   0.6579  0.3727  0.3727  0.3867  0.2972  0.2915  0.2915  0.3005  0.3066  0.2991  0.1979  0.2130  0.2127  0.2298  0.2296  0.2297  0.2264  0.2347  0.2297  0.2316  0.2331  0.2365  0.2347  0.2314  0.2365  0.2558  0.2558  0.2558  0.2558  0.2549  0.2549  0.2531  0.2530  0.2473  0.2489  0.2489  0.2507  0.2507  0.2507  0.2454  0.2502  0.2966  0.2482  0.2468  0.2468  0.2396  0.2125  0.2125  0.2125  0.2190  0.2056  0.2140  0.2189  0.2104  0.2091  0.2347  0.2322  0.2305  0.2372  0.2322  0.2524  0.2574  0.2446  0.2576  0.2452  0.2452  0.2452  0.2573  0.2377  0.2451  0.2401  0.2451  0.2367  0.2367  0.2451  0.2451  0.2473  0.2492  0.2473  0.2373  0.2373  0.2335  0.2391  0.2628  0.2628  0.2466  0.2513  0.2491  0.2507  0.2383  0.2322  0.2324  0.2324  0.2289  0.2322  0.2289  0.2289  0.2270  0.2270  0.2270  0.2270  0.2339  0.2358  0.2315  0.2545  0.2587  0.2569  0.2636  0.1866  0.1866  0.0157  0.0721  0.0722  0.1027  0.1027  0.1027  0.1027  0.1027  0.1042  0.1027  0.1027  0.1027  0.0971  0.0957  0.0985  0.0076  0.0077  0.0038  0.0064  0.0051  0.0101  0.0076  0.0076  0.0089  0.0089  0.0076  0.0076  0.0089  0.0076  0.0076  0.0076  0.0076  0.0076  0.0076  0.0076  0.0089  0.0076  0.0089  0.0089  0.0089  0.0076  0.0076  0.0076  0.0076  0.0076  0.0076  0.0076  0.0101  0.0101  0.0101  0.0101  0.0101  0.0089  0.0076  0.0076  0.0101  0.0101  0.0076  0.0075  0.0038  0.0089  0.0077  0.0077  0.0115  0.0064  0.0102  0.0064  0.0102  0.0089  0.0076  0.0089  0.0076  0.0077  0.0076  0.0064  0.0038  0.0063  0.0038  0.0038  0.0114  0.0038  0.0064  0.0088  0.0051  0.0076  0.0064  0.0077  0.0088  0.0064  0.0077  0.0089  0.0076  0.0089  0.0090  0.0063  0.0076  0.0088  0.0076  0.0077
RND4__GCA_000511915.1   0.6670  0.3705  0.3705  0.3845  0.2971  0.2914  0.2914  0.3005  0.3065  0.2952  0.1945  0.2095  0.2093  0.2263  0.2261  0.2262  0.2228  0.2312  0.2262  0.2280  0.2296  0.2329  0.2312  0.2279  0.2329  0.2522  0.2522  0.2522  0.2522  0.2513  0.2513  0.2495  0.2494  0.2437  0.2453  0.2453  0.2471  0.2471  0.2471  0.2418  0.2466  0.2927  0.2446  0.2432  0.2432  0.2361  0.2090  0.2090  0.2090  0.2156  0.2022  0.2105  0.2155  0.2070  0.2057  0.2312  0.2287  0.2270  0.2337  0.2287  0.2487  0.2538  0.2445  0.2540  0.2416  0.2416  0.2416  0.2536  0.2342  0.2415  0.2365  0.2415  0.2331  0.2331  0.2415  0.2415  0.2437  0.2455  0.2437  0.2337  0.2337  0.2299  0.2355  0.2591  0.2591  0.2430  0.2477  0.2473  0.2488  0.2347  0.2287  0.2289  0.2289  0.2254  0.2287  0.2254  0.2272  0.2235  0.2235  0.2235  0.2235  0.2339  0.2323  0.2280  0.2508  0.2550  0.2532  0.2599  0.1833  0.1833  0.0129  0.0694  0.0694  0.0999  0.0999  0.0999  0.0999  0.0999  0.1013  0.0999  0.0999  0.0999  0.0942  0.0928  0.0956  0.0051  0.0026  0.0038  0.0038  0.0025  0.0051  0.0051  0.0051  0.0063  0.0063  0.0051  0.0051  0.0063  0.0051  0.0051  0.0051  0.0051  0.0051  0.0051  0.0051  0.0063  0.0051  0.0063  0.0063  0.0063  0.0051  0.0051  0.0051  0.0051  0.0051  0.0051  0.0051  0.0076  0.0076  0.0076  0.0076  0.0076  0.0038  0.0051  0.0051  0.0076  0.0076  0.0051  0.0051  0.0038  0.0038  0.0051  0.0051  0.0089  0.0013  0.0051  0.0038  0.0050  0.0038  0.0025  0.0038  0.0051  0.0050  0.0050  0.0038  0.0038  0.0038  0.0038  0.0038  0.0089  0.0038  0.0038  0.0038  0.0026  0.0050  0.0064  0.0051  0.0038  0.0038  0.0051  0.0038  0.0051  0.0064  0.0064  0.0063  0.0077  0.0038  0.0051  0.0076  0.0051
RND4__GCA_000520895.1   0.6670  0.3705  0.3705  0.3845  0.2971  0.2914  0.2914  0.3005  0.3065  0.2952  0.1945  0.2095  0.2093  0.2263  0.2261  0.2262  0.2228  0.2312  0.2262  0.2280  0.2296  0.2329  0.2312  0.2279  0.2329  0.2522  0.2522  0.2522  0.2522  0.2513  0.2513  0.2495  0.2494  0.2437  0.2453  0.2453  0.2471  0.2471  0.2471  0.2418  0.2466  0.2927  0.2446  0.2432  0.2432  0.2361  0.2090  0.2090  0.2090  0.2156  0.2022  0.2105  0.2155  0.2070  0.2057  0.2312  0.2287  0.2270  0.2337  0.2287  0.2487  0.2538  0.2445  0.2540  0.2416  0.2416  0.2416  0.2536  0.2342  0.2415  0.2365  0.2415  0.2331  0.2331  0.2415  0.2415  0.2437  0.2455  0.2437  0.2337  0.2337  0.2299  0.2355  0.2591  0.2591  0.2430  0.2477  0.2473  0.2488  0.2347  0.2287  0.2289  0.2289  0.2254  0.2287  0.2254  0.2272  0.2235  0.2235  0.2235  0.2235  0.2339  0.2323  0.2280  0.2508  0.2550  0.2532  0.2599  0.1833  0.1833  0.0129  0.0694  0.0694  0.0999  0.0999  0.0999  0.0999  0.0999  0.1013  0.0999  0.0999  0.0999  0.0942  0.0928  0.0956  0.0051  0.0026  0.0038  0.0038  0.0025  0.0051  0.0051  0.0051  0.0063  0.0063  0.0051  0.0051  0.0063  0.0051  0.0051  0.0051  0.0051  0.0051  0.0051  0.0051  0.0063  0.0051  0.0063  0.0063  0.0063  0.0051  0.0051  0.0051  0.0051  0.0051  0.0051  0.0051  0.0076  0.0076  0.0076  0.0076  0.0076  0.0038  0.0051  0.0051  0.0076  0.0076  0.0051  0.0051  0.0038  0.0038  0.0051  0.0051  0.0088  0.0013  0.0051  0.0038  0.0051  0.0038  0.0025  0.0038  0.0051  0.0050  0.0050  0.0038  0.0038  0.0038  0.0038  0.0038  0.0090  0.0038  0.0038  0.0038  0.0025  0.0051  0.0064  0.0051  0.0038  0.0039  0.0051  0.0038  0.0051  0.0064  0.0064  0.0063  0.0077  0.0038  0.0051  0.0076  0.0051  0.0000
RND4__GCA_000521645.1   0.6670  0.3705  0.3705  0.3845  0.2971  0.2914  0.2914  0.3005  0.3065  0.2952  0.1945  0.2095  0.2093  0.2263  0.2261  0.2262  0.2228  0.2312  0.2262  0.2280  0.2296  0.2329  0.2312  0.2279  0.2329  0.2522  0.2522  0.2522  0.2522  0.2513  0.2513  0.2495  0.2494  0.2437  0.2453  0.2453  0.2471  0.2471  0.2471  0.2418  0.2466  0.2927  0.2446  0.2432  0.2432  0.2361  0.2090  0.2090  0.2090  0.2156  0.2022  0.2105  0.2155  0.2070  0.2057  0.2312  0.2287  0.2270  0.2337  0.2287  0.2487  0.2538  0.2445  0.2540  0.2416  0.2416  0.2416  0.2536  0.2342  0.2415  0.2365  0.2415  0.2331  0.2331  0.2415  0.2415  0.2437  0.2455  0.2437  0.2337  0.2337  0.2299  0.2355  0.2591  0.2591  0.2430  0.2477  0.2473  0.2488  0.2347  0.2287  0.2289  0.2289  0.2254  0.2287  0.2254  0.2272  0.2235  0.2235  0.2235  0.2235  0.2339  0.2323  0.2280  0.2508  0.2550  0.2532  0.2599  0.1833  0.1833  0.0129  0.0694  0.0694  0.0999  0.0999  0.0999  0.0999  0.0999  0.1013  0.0999  0.0999  0.0999  0.0942  0.0928  0.0956  0.0051  0.0025  0.0038  0.0038  0.0025  0.0051  0.0051  0.0051  0.0063  0.0063  0.0051  0.0051  0.0063  0.0051  0.0051  0.0051  0.0051  0.0051  0.0051  0.0051  0.0063  0.0051  0.0063  0.0063  0.0063  0.0051  0.0051  0.0051  0.0051  0.0051  0.0051  0.0051  0.0076  0.0076  0.0076  0.0076  0.0076  0.0038  0.0051  0.0051  0.0076  0.0076  0.0051  0.0051  0.0038  0.0038  0.0050  0.0051  0.0088  0.0013  0.0050  0.0038  0.0050  0.0038  0.0026  0.0038  0.0051  0.0051  0.0051  0.0038  0.0038  0.0038  0.0038  0.0038  0.0089  0.0038  0.0038  0.0039  0.0025  0.0050  0.0063  0.0051  0.0038  0.0038  0.0051  0.0038  0.0051  0.0064  0.0064  0.0064  0.0076  0.0039  0.0051  0.0076  0.0051  0.0000  0.0000
RND4__GCA_000583835.1   0.6612  0.3766  0.3766  0.3907  0.2955  0.2898  0.2898  0.2989  0.3088  0.2975  0.1965  0.2112  0.2110  0.2280  0.2278  0.2279  0.2246  0.2329  0.2279  0.2298  0.2313  0.2347  0.2329  0.2296  0.2347  0.2504  0.2504  0.2504  0.2504  0.2530  0.2530  0.2513  0.2512  0.2455  0.2471  0.2471  0.2489  0.2489  0.2489  0.2436  0.2484  0.2871  0.2428  0.2414  0.2414  0.2343  0.2107  0.2107  0.2107  0.2172  0.2039  0.2122  0.2172  0.2087  0.2074  0.2295  0.2235  0.2218  0.2285  0.2236  0.2434  0.2520  0.2427  0.2522  0.2363  0.2363  0.2363  0.2518  0.2359  0.2433  0.2383  0.2433  0.2349  0.2349  0.2433  0.2433  0.2455  0.2473  0.2455  0.2355  0.2355  0.2317  0.2338  0.2573  0.2573  0.2413  0.2495  0.2456  0.2471  0.2364  0.2270  0.2272  0.2272  0.2237  0.2270  0.2237  0.2254  0.2218  0.2218  0.2218  0.2218  0.2321  0.2305  0.2262  0.2526  0.2532  0.2514  0.2580  0.1849  0.1849  0.0171  0.0735  0.0736  0.1042  0.1042  0.1042  0.1042  0.1042  0.1056  0.1042  0.1042  0.1042  0.0985  0.0971  0.0999  0.0089  0.0064  0.0076  0.0050  0.0038  0.0089  0.0089  0.0089  0.0101  0.0101  0.0089  0.0089  0.0101  0.0089  0.0089  0.0089  0.0089  0.0089  0.0089  0.0089  0.0101  0.0089  0.0101  0.0101  0.0101  0.0089  0.0089  0.0089  0.0089  0.0089  0.0089  0.0089  0.0114  0.0114  0.0114  0.0114  0.0114  0.0051  0.0063  0.0063  0.0114  0.0114  0.0064  0.0064  0.0077  0.0050  0.0063  0.0064  0.0089  0.0051  0.0038  0.0051  0.0064  0.0077  0.0038  0.0076  0.0064  0.0063  0.0063  0.0051  0.0076  0.0050  0.0076  0.0076  0.0127  0.0078  0.0051  0.0051  0.0064  0.0089  0.0101  0.0090  0.0000  0.0077  0.0064  0.0051  0.0089  0.0076  0.0077  0.0102  0.0115  0.0000  0.0064  0.0115  0.0089  0.0038  0.0038  0.0038
RND4__GCA_000755765.1   0.6612  0.3766  0.3766  0.3907  0.2955  0.2898  0.2898  0.2989  0.3088  0.2975  0.1965  0.2112  0.2110  0.2280  0.2278  0.2279  0.2246  0.2329  0.2279  0.2298  0.2313  0.2347  0.2329  0.2296  0.2347  0.2504  0.2504  0.2504  0.2504  0.2530  0.2530  0.2513  0.2512  0.2455  0.2471  0.2471  0.2489  0.2489  0.2489  0.2436  0.2484  0.2871  0.2428  0.2414  0.2414  0.2343  0.2107  0.2107  0.2107  0.2172  0.2039  0.2122  0.2172  0.2087  0.2074  0.2295  0.2235  0.2218  0.2285  0.2236  0.2434  0.2520  0.2427  0.2522  0.2363  0.2363  0.2363  0.2518  0.2359  0.2433  0.2383  0.2433  0.2349  0.2349  0.2433  0.2433  0.2455  0.2473  0.2455  0.2355  0.2355  0.2317  0.2338  0.2573  0.2573  0.2413  0.2495  0.2456  0.2471  0.2364  0.2270  0.2272  0.2272  0.2237  0.2270  0.2237  0.2254  0.2218  0.2218  0.2218  0.2218  0.2321  0.2305  0.2262  0.2526  0.2532  0.2514  0.2580  0.1849  0.1849  0.0171  0.0735  0.0736  0.1042  0.1042  0.1042  0.1042  0.1042  0.1056  0.1042  0.1042  0.1042  0.0985  0.0971  0.0999  0.0089  0.0064  0.0077  0.0051  0.0038  0.0089  0.0089  0.0089  0.0101  0.0101  0.0089  0.0089  0.0101  0.0089  0.0089  0.0089  0.0089  0.0089  0.0089  0.0089  0.0101  0.0089  0.0101  0.0101  0.0101  0.0089  0.0089  0.0089  0.0089  0.0089  0.0089  0.0089  0.0114  0.0114  0.0114  0.0114  0.0114  0.0051  0.0063  0.0063  0.0114  0.0114  0.0064  0.0064  0.0076  0.0050  0.0064  0.0064  0.0089  0.0051  0.0038  0.0051  0.0064  0.0076  0.0038  0.0077  0.0064  0.0064  0.0064  0.0051  0.0076  0.0051  0.0076  0.0077  0.0127  0.0077  0.0050  0.0051  0.0064  0.0089  0.0102  0.0089  0.0000  0.0077  0.0064  0.0050  0.0088  0.0077  0.0077  0.0102  0.0115  0.0000  0.0064  0.0114  0.0088  0.0038  0.0038  0.0038  0.0000
RND4__GCA_000755905.1   0.6612  0.3728  0.3728  0.3868  0.3007  0.2950  0.2950  0.3041  0.3067  0.2973  0.1995  0.2162  0.2160  0.2331  0.2329  0.2330  0.2296  0.2381  0.2330  0.2349  0.2364  0.2398  0.2381  0.2347  0.2398  0.2592  0.2592  0.2592  0.2592  0.2583  0.2583  0.2565  0.2564  0.2507  0.2522  0.2522  0.2541  0.2541  0.2541  0.2487  0.2536  0.2963  0.2516  0.2501  0.2501  0.2430  0.2125  0.2125  0.2125  0.2191  0.2057  0.2140  0.2190  0.2105  0.2091  0.2380  0.2355  0.2337  0.2405  0.2355  0.2558  0.2572  0.2444  0.2574  0.2450  0.2450  0.2450  0.2571  0.2393  0.2467  0.2416  0.2467  0.2383  0.2383  0.2467  0.2467  0.2489  0.2507  0.2489  0.2389  0.2389  0.2350  0.2424  0.2662  0.2662  0.2482  0.2547  0.2525  0.2540  0.2416  0.2355  0.2357  0.2357  0.2322  0.2355  0.2322  0.2340  0.2303  0.2303  0.2303  0.2303  0.2372  0.2391  0.2349  0.2579  0.2621  0.2603  0.2670  0.1898  0.1897  0.0184  0.0749  0.0749  0.1028  0.1028  0.1028  0.1028  0.1028  0.1042  0.1028  0.1028  0.1028  0.0971  0.0957  0.0985  0.0051  0.0102  0.0064  0.0064  0.0076  0.0101  0.0051  0.0051  0.0063  0.0063  0.0051  0.0051  0.0063  0.0051  0.0051  0.0051  0.0051  0.0051  0.0051  0.0051  0.0063  0.0051  0.0063  0.0063  0.0063  0.0051  0.0051  0.0051  0.0051  0.0051  0.0051  0.0051  0.0076  0.0076  0.0076  0.0076  0.0076  0.0114  0.0101  0.0101  0.0076  0.0076  0.0077  0.0077  0.0064  0.0089  0.0076  0.0077  0.0115  0.0088  0.0102  0.0089  0.0128  0.0088  0.0102  0.0089  0.0077  0.0077  0.0076  0.0063  0.0064  0.0064  0.0063  0.0064  0.0141  0.0064  0.0064  0.0090  0.0076  0.0077  0.0064  0.0077  0.0114  0.0038  0.0076  0.0088  0.0076  0.0064  0.0064  0.0064  0.0051  0.0115  0.0077  0.0051  0.0051  0.0076  0.0077  0.0077  0.0116  0.0114
RND4__GCA_000755945.1   0.6671  0.3746  0.3746  0.3887  0.3063  0.3006  0.3006  0.3097  0.3123  0.3009  0.1978  0.2178  0.2176  0.2347  0.2345  0.2346  0.2313  0.2397  0.2346  0.2365  0.2381  0.2414  0.2397  0.2364  0.2414  0.2609  0.2609  0.2609  0.2609  0.2599  0.2599  0.2582  0.2581  0.2524  0.2539  0.2539  0.2558  0.2558  0.2558  0.2504  0.2552  0.3019  0.2532  0.2518  0.2518  0.2446  0.2141  0.2141  0.2141  0.2206  0.2072  0.2156  0.2206  0.2120  0.2107  0.2362  0.2371  0.2354  0.2422  0.2371  0.2574  0.2625  0.2496  0.2627  0.2502  0.2502  0.2502  0.2623  0.2427  0.2501  0.2450  0.2501  0.2416  0.2416  0.2501  0.2501  0.2523  0.2542  0.2523  0.2423  0.2423  0.2384  0.2441  0.2679  0.2679  0.2517  0.2564  0.2541  0.2557  0.2432  0.2371  0.2373  0.2373  0.2339  0.2372  0.2338  0.2356  0.2319  0.2319  0.2319  0.2319  0.2388  0.2407  0.2365  0.2596  0.2638  0.2620  0.2687  0.1913  0.1913  0.0156  0.0762  0.0763  0.1042  0.1042  0.1042  0.1042  0.1042  0.1056  0.1042  0.1042  0.1042  0.0985  0.0971  0.0999  0.0089  0.0089  0.0101  0.0076  0.0089  0.0089  0.0089  0.0089  0.0101  0.0101  0.0089  0.0089  0.0101  0.0089  0.0089  0.0089  0.0089  0.0089  0.0089  0.0089  0.0101  0.0089  0.0101  0.0101  0.0101  0.0089  0.0089  0.0089  0.0089  0.0089  0.0089  0.0089  0.0063  0.0063  0.0063  0.0063  0.0063  0.0076  0.0114  0.0114  0.0063  0.0063  0.0089  0.0089  0.0102  0.0076  0.0089  0.0089  0.0127  0.0077  0.0089  0.0102  0.0115  0.0077  0.0089  0.0077  0.0089  0.0089  0.0089  0.0077  0.0076  0.0076  0.0076  0.0102  0.0152  0.0102  0.0076  0.0076  0.0090  0.0064  0.0101  0.0063  0.0102  0.0076  0.0090  0.0077  0.0064  0.0102  0.0102  0.0102  0.0089  0.0101  0.0088  0.0089  0.0089  0.0064  0.0064  0.0064  0.0102  0.0102  0.0064
RND4__GCA_000755965.1   0.6550  0.3707  0.3707  0.3847  0.2969  0.2912  0.2912  0.3003  0.3029  0.2954  0.2012  0.2162  0.2126  0.2296  0.2294  0.2295  0.2262  0.2346  0.2295  0.2314  0.2329  0.2363  0.2346  0.2313  0.2363  0.2556  0.2556  0.2556  0.2556  0.2583  0.2583  0.2565  0.2564  0.2507  0.2522  0.2522  0.2541  0.2541  0.2541  0.2487  0.2536  0.2963  0.2480  0.2466  0.2466  0.2395  0.2125  0.2125  0.2125  0.2191  0.2057  0.2140  0.2190  0.2105  0.2091  0.2346  0.2286  0.2268  0.2336  0.2286  0.2522  0.2572  0.2479  0.2574  0.2450  0.2450  0.2450  0.2607  0.2375  0.2485  0.2434  0.2485  0.2400  0.2400  0.2485  0.2485  0.2507  0.2525  0.2507  0.2406  0.2406  0.2368  0.2389  0.2662  0.2662  0.2500  0.2547  0.2543  0.2558  0.2416  0.2320  0.2322  0.2322  0.2288  0.2321  0.2287  0.2305  0.2269  0.2269  0.2269  0.2269  0.2372  0.2356  0.2349  0.2579  0.2621  0.2603  0.2670  0.1898  0.1897  0.0184  0.0749  0.0749  0.1028  0.1028  0.1028  0.1028  0.1028  0.1042  0.1028  0.1028  0.1028  0.0971  0.0957  0.0985  0.0051  0.0077  0.0064  0.0038  0.0076  0.0076  0.0051  0.0051  0.0063  0.0063  0.0051  0.0051  0.0063  0.0051  0.0051  0.0051  0.0051  0.0051  0.0051  0.0051  0.0063  0.0051  0.0063  0.0063  0.0063  0.0051  0.0051  0.0051  0.0051  0.0051  0.0051  0.0051  0.0101  0.0101  0.0101  0.0101  0.0101  0.0063  0.0076  0.0076  0.0101  0.0101  0.0050  0.0051  0.0064  0.0064  0.0051  0.0050  0.0114  0.0064  0.0076  0.0038  0.0076  0.0064  0.0050  0.0064  0.0051  0.0050  0.0051  0.0038  0.0064  0.0038  0.0064  0.0063  0.0115  0.0064  0.0038  0.0064  0.0051  0.0102  0.0089  0.0102  0.0064  0.0064  0.0050  0.0064  0.0102  0.0063  0.0064  0.0090  0.0076  0.0064  0.0051  0.0076  0.0077  0.0050  0.0051  0.0051  0.0064  0.0064  0.0077  0.0090
RND4__GCA_000756065.1   0.6550  0.3707  0.3707  0.3847  0.2969  0.2912  0.2912  0.3003  0.3029  0.2954  0.2012  0.2162  0.2126  0.2296  0.2294  0.2295  0.2262  0.2346  0.2295  0.2314  0.2329  0.2363  0.2346  0.2313  0.2363  0.2556  0.2556  0.2556  0.2556  0.2583  0.2583  0.2565  0.2564  0.2507  0.2522  0.2522  0.2541  0.2541  0.2541  0.2487  0.2536  0.2963  0.2480  0.2466  0.2466  0.2395  0.2125  0.2125  0.2125  0.2191  0.2057  0.2140  0.2190  0.2105  0.2091  0.2346  0.2286  0.2268  0.2336  0.2286  0.2522  0.2572  0.2479  0.2574  0.2450  0.2450  0.2450  0.2607  0.2375  0.2485  0.2434  0.2485  0.2400  0.2400  0.2485  0.2485  0.2507  0.2525  0.2507  0.2406  0.2406  0.2368  0.2389  0.2662  0.2662  0.2500  0.2547  0.2543  0.2558  0.2416  0.2320  0.2322  0.2322  0.2288  0.2321  0.2287  0.2305  0.2269  0.2269  0.2269  0.2269  0.2372  0.2356  0.2349  0.2579  0.2621  0.2603  0.2670  0.1898  0.1897  0.0184  0.0749  0.0749  0.1028  0.1028  0.1028  0.1028  0.1028  0.1042  0.1028  0.1028  0.1028  0.0971  0.0957  0.0985  0.0051  0.0077  0.0064  0.0038  0.0076  0.0076  0.0051  0.0051  0.0063  0.0063  0.0051  0.0051  0.0063  0.0051  0.0051  0.0051  0.0051  0.0051  0.0051  0.0051  0.0063  0.0051  0.0063  0.0063  0.0063  0.0051  0.0051  0.0051  0.0051  0.0051  0.0051  0.0051  0.0101  0.0101  0.0101  0.0101  0.0101  0.0063  0.0076  0.0076  0.0101  0.0101  0.0050  0.0050  0.0064  0.0064  0.0051  0.0050  0.0114  0.0064  0.0077  0.0038  0.0076  0.0063  0.0050  0.0063  0.0051  0.0050  0.0051  0.0038  0.0064  0.0038  0.0064  0.0064  0.0114  0.0063  0.0038  0.0064  0.0051  0.0102  0.0089  0.0102  0.0064  0.0064  0.0051  0.0064  0.0101  0.0064  0.0064  0.0089  0.0077  0.0064  0.0050  0.0076  0.0077  0.0051  0.0051  0.0051  0.0064  0.0064  0.0077  0.0088  0.0000
RND4__GCA_000756085.1   0.6639  0.3788  0.3788  0.3929  0.3028  0.2971  0.2971  0.3062  0.3123  0.3028  0.2013  0.2181  0.2178  0.2350  0.2348  0.2349  0.2315  0.2399  0.2349  0.2367  0.2383  0.2417  0.2399  0.2366  0.2417  0.2575  0.2575  0.2575  0.2575  0.2602  0.2602  0.2584  0.2583  0.2526  0.2541  0.2541  0.2560  0.2560  0.2560  0.2506  0.2555  0.2946  0.2517  0.2503  0.2503  0.2431  0.2175  0.2175  0.2175  0.2240  0.2106  0.2190  0.2240  0.2154  0.2141  0.2399  0.2339  0.2321  0.2389  0.2339  0.2541  0.2592  0.2498  0.2593  0.2433  0.2433  0.2433  0.2590  0.2377  0.2486  0.2435  0.2486  0.2401  0.2401  0.2486  0.2486  0.2508  0.2526  0.2508  0.2407  0.2407  0.2369  0.2426  0.2682  0.2682  0.2501  0.2566  0.2562  0.2577  0.2435  0.2374  0.2376  0.2376  0.2341  0.2374  0.2340  0.2358  0.2322  0.2322  0.2322  0.2322  0.2426  0.2410  0.2367  0.2598  0.2604  0.2586  0.2690  0.1915  0.1915  0.0198  0.0763  0.0763  0.1070  0.1070  0.1070  0.1070  0.1070  0.1085  0.1070  0.1070  0.1070  0.1014  0.0999  0.1028  0.0038  0.0089  0.0077  0.0026  0.0089  0.0114  0.0038  0.0038  0.0051  0.0051  0.0038  0.0038  0.0051  0.0038  0.0038  0.0038  0.0038  0.0038  0.0038  0.0038  0.0051  0.0038  0.0051  0.0051  0.0051  0.0038  0.0038  0.0038  0.0038  0.0038  0.0038  0.0038  0.0114  0.0114  0.0114  0.0114  0.0114  0.0076  0.0089  0.0089  0.0114  0.0114  0.0013  0.0013  0.0076  0.0025  0.0013  0.0013  0.0102  0.0077  0.0115  0.0050  0.0089  0.0102  0.0064  0.0102  0.0013  0.0013  0.0013  0.0026  0.0102  0.0026  0.0102  0.0076  0.0128  0.0077  0.0025  0.0025  0.0064  0.0089  0.0077  0.0090  0.0077  0.0025  0.0089  0.0025  0.0089  0.0000  0.0000  0.0076  0.0089  0.0076  0.0089  0.0089  0.0088  0.0064  0.0064  0.0063  0.0076  0.0076  0.0064  0.0102  0.0064  0.0064
RND4__GCA_000756105.1   0.6612  0.3686  0.3686  0.3826  0.2988  0.2931  0.2931  0.3022  0.3048  0.2935  0.1961  0.2111  0.2109  0.2279  0.2277  0.2278  0.2244  0.2328  0.2278  0.2296  0.2312  0.2346  0.2328  0.2295  0.2346  0.2503  0.2503  0.2503  0.2503  0.2529  0.2529  0.2512  0.2510  0.2454  0.2469  0.2469  0.2488  0.2488  0.2488  0.2434  0.2482  0.2907  0.2462  0.2448  0.2448  0.2377  0.2075  0.2075  0.2075  0.2140  0.2007  0.2090  0.2139  0.2054  0.2041  0.2328  0.2268  0.2251  0.2319  0.2269  0.2468  0.2554  0.2461  0.2556  0.2397  0.2397  0.2397  0.2553  0.2323  0.2432  0.2381  0.2432  0.2348  0.2348  0.2432  0.2432  0.2454  0.2472  0.2454  0.2354  0.2354  0.2315  0.2372  0.2608  0.2608  0.2447  0.2494  0.2490  0.2505  0.2363  0.2303  0.2305  0.2305  0.2270  0.2303  0.2270  0.2288  0.2251  0.2251  0.2251  0.2251  0.2355  0.2339  0.2296  0.2525  0.2567  0.2549  0.2615  0.1849  0.1848  0.0184  0.0721  0.0721  0.0999  0.0999  0.0999  0.0999  0.0999  0.1013  0.0999  0.0999  0.0999  0.0943  0.0929  0.0957  0.0101  0.0076  0.0064  0.0063  0.0051  0.0076  0.0101  0.0101  0.0114  0.0114  0.0101  0.0101  0.0114  0.0101  0.0101  0.0101  0.0101  0.0101  0.0101  0.0101  0.0114  0.0101  0.0114  0.0114  0.0114  0.0101  0.0101  0.0101  0.0101  0.0101  0.0101  0.0101  0.0051  0.0051  0.0051  0.0051  0.0051  0.0063  0.0025  0.0025  0.0051  0.0051  0.0076  0.0077  0.0065  0.0063  0.0076  0.0076  0.0088  0.0064  0.0077  0.0063  0.0077  0.0063  0.0051  0.0064  0.0077  0.0076  0.0077  0.0064  0.0064  0.0063  0.0063  0.0038  0.0141  0.0038  0.0064  0.0064  0.0077  0.0051  0.0063  0.0051  0.0064  0.0089  0.0000  0.0063  0.0051  0.0089  0.0088  0.0064  0.0051  0.0064  0.0000  0.0051  0.0077  0.0051  0.0051  0.0051  0.0064  0.0064  0.0077  0.0090  0.0051  0.0051  0.0089
RND4__GCA_000756125.1   0.6698  0.3724  0.3724  0.3864  0.2988  0.2931  0.2931  0.3022  0.3083  0.2969  0.1913  0.2111  0.2109  0.2279  0.2277  0.2278  0.2244  0.2328  0.2278  0.2296  0.2312  0.2346  0.2328  0.2295  0.2346  0.2539  0.2539  0.2539  0.2539  0.2530  0.2530  0.2512  0.2511  0.2454  0.2470  0.2470  0.2488  0.2488  0.2488  0.2435  0.2483  0.2945  0.2462  0.2448  0.2448  0.2377  0.2106  0.2106  0.2106  0.2171  0.2038  0.2121  0.2171  0.2086  0.2072  0.2328  0.2303  0.2286  0.2353  0.2303  0.2504  0.2554  0.2461  0.2556  0.2432  0.2432  0.2432  0.2553  0.2358  0.2432  0.2381  0.2432  0.2348  0.2348  0.2432  0.2432  0.2454  0.2472  0.2454  0.2354  0.2354  0.2315  0.2372  0.2608  0.2608  0.2447  0.2494  0.2490  0.2505  0.2363  0.2303  0.2305  0.2305  0.2270  0.2303  0.2270  0.2288  0.2251  0.2251  0.2251  0.2251  0.2355  0.2339  0.2296  0.2525  0.2567  0.2549  0.2615  0.1849  0.1848  0.0184  0.0721  0.0721  0.1027  0.1027  0.1027  0.1027  0.1027  0.1041  0.1027  0.1027  0.1027  0.0970  0.0956  0.0984  0.0076  0.0076  0.0064  0.0064  0.0051  0.0101  0.0076  0.0076  0.0089  0.0089  0.0076  0.0076  0.0089  0.0076  0.0076  0.0076  0.0076  0.0076  0.0076  0.0076  0.0089  0.0076  0.0089  0.0089  0.0089  0.0076  0.0076  0.0076  0.0076  0.0076  0.0076  0.0076  0.0051  0.0051  0.0051  0.0051  0.0051  0.0063  0.0051  0.0051  0.0051  0.0051  0.0077  0.0076  0.0064  0.0064  0.0076  0.0076  0.0089  0.0063  0.0102  0.0089  0.0102  0.0089  0.0076  0.0089  0.0076  0.0077  0.0076  0.0064  0.0064  0.0063  0.0064  0.0038  0.0141  0.0038  0.0064  0.0064  0.0077  0.0000  0.0038  0.0000  0.0089  0.0063  0.0050  0.0064  0.0000  0.0089  0.0088  0.0038  0.0051  0.0089  0.0051  0.0051  0.0077  0.0051  0.0051  0.0050  0.0088  0.0089  0.0077  0.0064  0.0102  0.0101  0.0088  0.0051
RND4__GCA_000756145.1   0.6698  0.3724  0.3724  0.3864  0.2988  0.2931  0.2931  0.3022  0.3083  0.2969  0.1913  0.2111  0.2109  0.2279  0.2277  0.2278  0.2244  0.2328  0.2278  0.2296  0.2312  0.2346  0.2328  0.2295  0.2346  0.2539  0.2539  0.2539  0.2539  0.2530  0.2530  0.2512  0.2511  0.2454  0.2470  0.2470  0.2488  0.2488  0.2488  0.2435  0.2483  0.2945  0.2462  0.2448  0.2448  0.2377  0.2106  0.2106  0.2106  0.2171  0.2038  0.2121  0.2171  0.2086  0.2072  0.2328  0.2303  0.2286  0.2353  0.2303  0.2504  0.2554  0.2461  0.2556  0.2432  0.2432  0.2432  0.2553  0.2358  0.2432  0.2381  0.2432  0.2348  0.2348  0.2432  0.2432  0.2454  0.2472  0.2454  0.2354  0.2354  0.2315  0.2372  0.2608  0.2608  0.2447  0.2494  0.2490  0.2505  0.2363  0.2303  0.2305  0.2305  0.2270  0.2303  0.2270  0.2288  0.2251  0.2251  0.2251  0.2251  0.2355  0.2339  0.2296  0.2525  0.2567  0.2549  0.2615  0.1849  0.1848  0.0184  0.0721  0.0721  0.1027  0.1027  0.1027  0.1027  0.1027  0.1041  0.1027  0.1027  0.1027  0.0970  0.0956  0.0984  0.0076  0.0077  0.0063  0.0064  0.0051  0.0101  0.0076  0.0076  0.0089  0.0089  0.0076  0.0076  0.0089  0.0076  0.0076  0.0076  0.0076  0.0076  0.0076  0.0076  0.0089  0.0076  0.0089  0.0089  0.0089  0.0076  0.0076  0.0076  0.0076  0.0076  0.0076  0.0076  0.0051  0.0051  0.0051  0.0051  0.0051  0.0063  0.0051  0.0051  0.0051  0.0051  0.0076  0.0077  0.0063  0.0064  0.0077  0.0075  0.0089  0.0063  0.0102  0.0088  0.0102  0.0088  0.0076  0.0089  0.0077  0.0077  0.0076  0.0064  0.0064  0.0064  0.0064  0.0038  0.0139  0.0038  0.0064  0.0064  0.0077  0.0000  0.0038  0.0000  0.0088  0.0064  0.0051  0.0064  0.0000  0.0088  0.0088  0.0038  0.0051  0.0088  0.0051  0.0051  0.0077  0.0050  0.0051  0.0051  0.0089  0.0089  0.0076  0.0064  0.0102  0.0102  0.0089  0.0051  0.0000
RND4__GCA_000756165.1   0.6608  0.3726  0.3726  0.3866  0.2952  0.2895  0.2895  0.2986  0.3046  0.2971  0.1945  0.2112  0.2110  0.2280  0.2278  0.2279  0.2246  0.2329  0.2279  0.2298  0.2313  0.2347  0.2329  0.2296  0.2347  0.2540  0.2540  0.2540  0.2540  0.2530  0.2530  0.2513  0.2512  0.2455  0.2471  0.2471  0.2489  0.2489  0.2489  0.2436  0.2484  0.2946  0.2464  0.2449  0.2449  0.2378  0.2107  0.2107  0.2107  0.2172  0.2039  0.2122  0.2172  0.2087  0.2074  0.2329  0.2304  0.2287  0.2354  0.2304  0.2505  0.2556  0.2463  0.2557  0.2433  0.2433  0.2433  0.2554  0.2359  0.2433  0.2383  0.2433  0.2349  0.2349  0.2433  0.2433  0.2455  0.2473  0.2455  0.2355  0.2355  0.2317  0.2373  0.2609  0.2609  0.2448  0.2495  0.2491  0.2506  0.2364  0.2304  0.2306  0.2306  0.2272  0.2304  0.2271  0.2289  0.2253  0.2253  0.2253  0.2253  0.2356  0.2340  0.2297  0.2526  0.2568  0.2550  0.2617  0.1849  0.1849  0.0198  0.0735  0.0736  0.1042  0.1042  0.1042  0.1042  0.1042  0.1056  0.1042  0.1042  0.1042  0.0985  0.0971  0.0999  0.0063  0.0090  0.0051  0.0051  0.0063  0.0114  0.0063  0.0063  0.0076  0.0076  0.0063  0.0063  0.0076  0.0063  0.0063  0.0063  0.0063  0.0063  0.0063  0.0063  0.0076  0.0063  0.0076  0.0076  0.0076  0.0063  0.0063  0.0063  0.0063  0.0063  0.0063  0.0063  0.0038  0.0038  0.0038  0.0038  0.0038  0.0076  0.0038  0.0038  0.0038  0.0038  0.0064  0.0064  0.0051  0.0076  0.0064  0.0063  0.0103  0.0077  0.0114  0.0076  0.0115  0.0102  0.0088  0.0101  0.0064  0.0063  0.0064  0.0051  0.0077  0.0051  0.0077  0.0026  0.0127  0.0025  0.0051  0.0077  0.0064  0.0038  0.0000  0.0038  0.0102  0.0051  0.0063  0.0076  0.0038  0.0077  0.0076  0.0000  0.0013  0.0102  0.0063  0.0013  0.0064  0.0063  0.0064  0.0064  0.0102  0.0102  0.0064  0.0102  0.0088  0.0089  0.0077  0.0063  0.0039  0.0038
RND4__GCA_000756185.1   0.6670  0.3767  0.3767  0.3908  0.2990  0.2933  0.2933  0.3024  0.3085  0.2990  0.1979  0.2146  0.2144  0.2315  0.2313  0.2314  0.2280  0.2364  0.2314  0.2332  0.2348  0.2382  0.2364  0.2331  0.2382  0.2575  0.2575  0.2575  0.2575  0.2566  0.2566  0.2548  0.2547  0.2490  0.2506  0.2506  0.2524  0.2524  0.2524  0.2471  0.2519  0.2946  0.2499  0.2485  0.2485  0.2413  0.2141  0.2141  0.2141  0.2206  0.2072  0.2156  0.2206  0.2120  0.2107  0.2364  0.2339  0.2321  0.2389  0.2339  0.2541  0.2556  0.2463  0.2557  0.2433  0.2433  0.2433  0.2554  0.2377  0.2451  0.2400  0.2451  0.2366  0.2366  0.2451  0.2451  0.2473  0.2491  0.2473  0.2372  0.2372  0.2334  0.2408  0.2645  0.2645  0.2466  0.2531  0.2526  0.2541  0.2400  0.2339  0.2341  0.2341  0.2306  0.2339  0.2306  0.2324  0.2287  0.2287  0.2287  0.2287  0.2391  0.2375  0.2332  0.2562  0.2604  0.2586  0.2653  0.1882  0.1882  0.0171  0.0735  0.0736  0.1042  0.1042  0.1042  0.1042  0.1042  0.1056  0.1042  0.1042  0.1042  0.0985  0.0971  0.0999  0.0013  0.0064  0.0051  0.0026  0.0063  0.0089  0.0013  0.0013  0.0025  0.0025  0.0013  0.0013  0.0025  0.0013  0.0013  0.0013  0.0013  0.0013  0.0013  0.0013  0.0025  0.0013  0.0025  0.0025  0.0025  0.0013  0.0013  0.0013  0.0013  0.0013  0.0013  0.0013  0.0089  0.0089  0.0089  0.0089  0.0089  0.0076  0.0089  0.0089  0.0089  0.0089  0.0038  0.0038  0.0051  0.0051  0.0038  0.0038  0.0102  0.0051  0.0089  0.0051  0.0088  0.0077  0.0064  0.0077  0.0038  0.0038  0.0038  0.0026  0.0076  0.0026  0.0076  0.0051  0.0101  0.0051  0.0026  0.0051  0.0038  0.0063  0.0051  0.0063  0.0076  0.0000  0.0090  0.0051  0.0064  0.0026  0.0026  0.0051  0.0064  0.0076  0.0088  0.0063  0.0063  0.0038  0.0038  0.0038  0.0077  0.0076  0.0038  0.0077  0.0064  0.0063  0.0025  0.0089  0.0063  0.0064  0.0051
RND4__GCA_000756925.1   0.6699  0.3745  0.3745  0.3886  0.2970  0.2913  0.2913  0.3004  0.3065  0.2952  0.1961  0.2094  0.2092  0.2262  0.2260  0.2261  0.2228  0.2311  0.2261  0.2280  0.2295  0.2329  0.2311  0.2278  0.2329  0.2539  0.2539  0.2539  0.2539  0.2530  0.2530  0.2512  0.2511  0.2454  0.2470  0.2470  0.2488  0.2488  0.2488  0.2435  0.2483  0.2927  0.2463  0.2449  0.2449  0.2378  0.2123  0.2123  0.2123  0.2189  0.2055  0.2139  0.2188  0.2103  0.2090  0.2329  0.2286  0.2269  0.2336  0.2286  0.2487  0.2537  0.2444  0.2539  0.2415  0.2415  0.2415  0.2535  0.2341  0.2415  0.2364  0.2415  0.2331  0.2331  0.2415  0.2415  0.2437  0.2455  0.2437  0.2337  0.2337  0.2299  0.2355  0.2590  0.2590  0.2430  0.2477  0.2490  0.2505  0.2346  0.2304  0.2306  0.2306  0.2271  0.2304  0.2270  0.2288  0.2252  0.2252  0.2252  0.2252  0.2355  0.2339  0.2279  0.2508  0.2549  0.2531  0.2598  0.1833  0.1832  0.0157  0.0721  0.0722  0.1027  0.1027  0.1027  0.1027  0.1027  0.1041  0.1027  0.1027  0.1027  0.0971  0.0956  0.0985  0.0076  0.0000  0.0064  0.0064  0.0051  0.0076  0.0076  0.0076  0.0089  0.0089  0.0076  0.0076  0.0089  0.0076  0.0076  0.0076  0.0076  0.0076  0.0076  0.0076  0.0089  0.0076  0.0089  0.0089  0.0089  0.0076  0.0076  0.0076  0.0076  0.0076  0.0076  0.0076  0.0101  0.0101  0.0101  0.0101  0.0101  0.0063  0.0076  0.0076  0.0101  0.0101  0.0076  0.0077  0.0064  0.0064  0.0077  0.0077  0.0115  0.0038  0.0077  0.0064  0.0076  0.0038  0.0051  0.0038  0.0077  0.0077  0.0077  0.0064  0.0064  0.0064  0.0064  0.0064  0.0089  0.0064  0.0063  0.0064  0.0050  0.0076  0.0089  0.0077  0.0064  0.0064  0.0077  0.0064  0.0076  0.0089  0.0088  0.0088  0.0102  0.0063  0.0077  0.0102  0.0077  0.0025  0.0026  0.0025  0.0064  0.0064  0.0102  0.0089  0.0076  0.0076  0.0088  0.0077  0.0077  0.0077  0.0089  0.0064
RND4__GCA_000757075.1   0.6581  0.3746  0.3746  0.3887  0.2971  0.2914  0.2914  0.3005  0.3065  0.2990  0.1979  0.2129  0.2127  0.2298  0.2296  0.2296  0.2263  0.2347  0.2296  0.2315  0.2331  0.2364  0.2347  0.2314  0.2364  0.2557  0.2557  0.2557  0.2557  0.2548  0.2548  0.2531  0.2529  0.2473  0.2488  0.2488  0.2507  0.2507  0.2507  0.2453  0.2501  0.2965  0.2481  0.2467  0.2467  0.2396  0.2124  0.2124  0.2124  0.2189  0.2056  0.2139  0.2189  0.2104  0.2090  0.2347  0.2321  0.2304  0.2372  0.2322  0.2523  0.2574  0.2480  0.2575  0.2451  0.2451  0.2451  0.2572  0.2377  0.2451  0.2400  0.2451  0.2366  0.2366  0.2451  0.2451  0.2472  0.2491  0.2472  0.2372  0.2372  0.2334  0.2390  0.2627  0.2627  0.2466  0.2513  0.2509  0.2524  0.2382  0.2322  0.2324  0.2324  0.2289  0.2322  0.2288  0.2289  0.2270  0.2270  0.2270  0.2270  0.2373  0.2357  0.2315  0.2544  0.2586  0.2568  0.2635  0.1866  0.1865  0.0184  0.0721  0.0722  0.1027  0.1027  0.1027  0.1027  0.1027  0.1042  0.1027  0.1027  0.1027  0.0971  0.0957  0.0985  0.0076  0.0076  0.0038  0.0064  0.0051  0.0101  0.0076  0.0076  0.0089  0.0089  0.0076  0.0076  0.0089  0.0076  0.0076  0.0076  0.0076  0.0076  0.0076  0.0076  0.0089  0.0076  0.0089  0.0089  0.0089  0.0076  0.0076  0.0076  0.0076  0.0076  0.0076  0.0076  0.0101  0.0101  0.0101  0.0101  0.0101  0.0089  0.0076  0.0076  0.0101  0.0101  0.0077  0.0078  0.0038  0.0090  0.0077  0.0076  0.0114  0.0064  0.0076  0.0064  0.0102  0.0089  0.0077  0.0088  0.0076  0.0077  0.0077  0.0064  0.0064  0.0064  0.0063  0.0038  0.0114  0.0038  0.0064  0.0089  0.0050  0.0077  0.0064  0.0077  0.0090  0.0064  0.0076  0.0089  0.0077  0.0090  0.0088  0.0064  0.0077  0.0089  0.0076  0.0077  0.0025  0.0051  0.0051  0.0051  0.0089  0.0090  0.0077  0.0115  0.0076  0.0077  0.0088  0.0076  0.0076  0.0076  0.0064  0.0063  0.0076
RND4__GCA_000757095.1   0.6757  0.3826  0.3826  0.3968  0.3045  0.2987  0.2987  0.3079  0.3140  0.3044  0.2045  0.2196  0.2194  0.2366  0.2364  0.2364  0.2331  0.2415  0.2364  0.2383  0.2399  0.2433  0.2415  0.2382  0.2433  0.2627  0.2627  0.2627  0.2627  0.2618  0.2618  0.2600  0.2599  0.2542  0.2557  0.2557  0.2576  0.2576  0.2576  0.2522  0.2571  0.3039  0.2551  0.2536  0.2536  0.2464  0.2190  0.2190  0.2190  0.2256  0.2121  0.2205  0.2255  0.2169  0.2156  0.2415  0.2372  0.2354  0.2422  0.2372  0.2593  0.2644  0.2550  0.2646  0.2485  0.2485  0.2485  0.2642  0.2445  0.2520  0.2469  0.2520  0.2435  0.2435  0.2520  0.2520  0.2542  0.2560  0.2542  0.2423  0.2423  0.2402  0.2459  0.2698  0.2698  0.2535  0.2583  0.2578  0.2557  0.2451  0.2390  0.2392  0.2392  0.2357  0.2390  0.2356  0.2374  0.2337  0.2337  0.2337  0.2337  0.2442  0.2426  0.2383  0.2614  0.2657  0.2639  0.2706  0.1899  0.1899  0.0212  0.0776  0.0777  0.1055  0.1055  0.1055  0.1055  0.1055  0.1070  0.1055  0.1055  0.1055  0.0999  0.0984  0.1013  0.0101  0.0101  0.0064  0.0089  0.0101  0.0127  0.0101  0.0101  0.0114  0.0114  0.0101  0.0101  0.0114  0.0101  0.0101  0.0101  0.0101  0.0101  0.0101  0.0101  0.0114  0.0101  0.0114  0.0114  0.0114  0.0101  0.0101  0.0101  0.0101  0.0101  0.0101  0.0101  0.0153  0.0153  0.0153  0.0153  0.0153  0.0114  0.0127  0.0127  0.0153  0.0153  0.0102  0.0102  0.0088  0.0115  0.0102  0.0102  0.0139  0.0089  0.0128  0.0088  0.0102  0.0114  0.0102  0.0114  0.0101  0.0101  0.0101  0.0089  0.0114  0.0089  0.0115  0.0090  0.0088  0.0089  0.0089  0.0115  0.0076  0.0127  0.0114  0.0128  0.0115  0.0089  0.0129  0.0114  0.0128  0.0115  0.0114  0.0115  0.0127  0.0114  0.0128  0.0128  0.0101  0.0077  0.0077  0.0077  0.0115  0.0115  0.0128  0.0139  0.0102  0.0102  0.0114  0.0128  0.0128  0.0127  0.0116  0.0089  0.0102  0.0102
RND4__GCA_000757105.1   0.6639  0.3705  0.3705  0.3845  0.2971  0.2914  0.2914  0.3005  0.3066  0.2952  0.1945  0.2095  0.2093  0.2263  0.2261  0.2262  0.2228  0.2312  0.2262  0.2280  0.2296  0.2329  0.2312  0.2279  0.2329  0.2487  0.2487  0.2487  0.2487  0.2513  0.2513  0.2495  0.2494  0.2437  0.2453  0.2453  0.2471  0.2471  0.2471  0.2418  0.2466  0.2890  0.2446  0.2432  0.2432  0.2361  0.2090  0.2090  0.2090  0.2156  0.2022  0.2105  0.2155  0.2070  0.2057  0.2312  0.2252  0.2235  0.2302  0.2253  0.2452  0.2538  0.2445  0.2540  0.2380  0.2380  0.2380  0.2536  0.2307  0.2415  0.2365  0.2415  0.2331  0.2331  0.2415  0.2415  0.2437  0.2455  0.2437  0.2337  0.2337  0.2299  0.2355  0.2591  0.2591  0.2430  0.2477  0.2473  0.2488  0.2347  0.2287  0.2289  0.2289  0.2254  0.2287  0.2254  0.2272  0.2235  0.2235  0.2235  0.2235  0.2339  0.2323  0.2280  0.2508  0.2550  0.2532  0.2599  0.1833  0.1833  0.0171  0.0708  0.0708  0.1013  0.1013  0.1013  0.1013  0.1013  0.1027  0.1013  0.1013  0.1013  0.0957  0.0942  0.0971  0.0089  0.0064  0.0051  0.0051  0.0038  0.0089  0.0089  0.0089  0.0101  0.0101  0.0089  0.0089  0.0101  0.0089  0.0089  0.0089  0.0089  0.0089  0.0089  0.0089  0.0101  0.0089  0.0101  0.0101  0.0101  0.0089  0.0089  0.0089  0.0089  0.0089  0.0089  0.0089  0.0063  0.0063  0.0063  0.0063  0.0063  0.0051  0.0013  0.0013  0.0063  0.0063  0.0063  0.0064  0.0050  0.0051  0.0064  0.0064  0.0076  0.0051  0.0088  0.0051  0.0063  0.0076  0.0038  0.0077  0.0063  0.0064  0.0063  0.0051  0.0050  0.0051  0.0051  0.0025  0.0128  0.0025  0.0051  0.0051  0.0064  0.0038  0.0050  0.0038  0.0050  0.0076  0.0013  0.0051  0.0038  0.0076  0.0076  0.0051  0.0063  0.0051  0.0013  0.0063  0.0064  0.0038  0.0038  0.0039  0.0051  0.0051  0.0089  0.0101  0.0063  0.0063  0.0076  0.0013  0.0038  0.0038  0.0051  0.0076  0.0064  0.0064  0.0114
RND4__GCA_000757145.1   0.6639  0.3726  0.3726  0.3866  0.2952  0.2895  0.2895  0.2986  0.3046  0.2971  0.1962  0.2112  0.2110  0.2280  0.2278  0.2279  0.2246  0.2329  0.2279  0.2298  0.2313  0.2347  0.2329  0.2296  0.2347  0.2540  0.2540  0.2540  0.2540  0.2530  0.2530  0.2513  0.2512  0.2455  0.2471  0.2471  0.2489  0.2489  0.2489  0.2436  0.2484  0.2946  0.2464  0.2449  0.2449  0.2378  0.2107  0.2107  0.2107  0.2172  0.2039  0.2122  0.2172  0.2087  0.2074  0.2329  0.2304  0.2287  0.2354  0.2304  0.2505  0.2556  0.2463  0.2557  0.2433  0.2433  0.2433  0.2554  0.2359  0.2433  0.2383  0.2433  0.2349  0.2349  0.2433  0.2433  0.2455  0.2473  0.2455  0.2355  0.2355  0.2317  0.2373  0.2609  0.2609  0.2448  0.2495  0.2491  0.2506  0.2364  0.2304  0.2306  0.2306  0.2272  0.2304  0.2271  0.2289  0.2253  0.2253  0.2253  0.2253  0.2356  0.2340  0.2297  0.2526  0.2568  0.2550  0.2617  0.1849  0.1849  0.0143  0.0708  0.0708  0.1013  0.1013  0.1013  0.1013  0.1013  0.1027  0.1013  0.1013  0.1013  0.0957  0.0942  0.0971  0.0038  0.0038  0.0025  0.0026  0.0038  0.0063  0.0038  0.0038  0.0051  0.0051  0.0038  0.0038  0.0051  0.0038  0.0038  0.0038  0.0038  0.0038  0.0038  0.0038  0.0051  0.0038  0.0051  0.0051  0.0051  0.0038  0.0038  0.0038  0.0038  0.0038  0.0038  0.0038  0.0089  0.0089  0.0089  0.0089  0.0089  0.0051  0.0063  0.0063  0.0089  0.0089  0.0038  0.0038  0.0025  0.0050  0.0038  0.0038  0.0102  0.0025  0.0064  0.0025  0.0064  0.0051  0.0038  0.0051  0.0038  0.0038  0.0038  0.0025  0.0051  0.0025  0.0051  0.0025  0.0077  0.0025  0.0026  0.0051  0.0013  0.0064  0.0051  0.0063  0.0050  0.0026  0.0064  0.0051  0.0063  0.0050  0.0051  0.0051  0.0064  0.0051  0.0064  0.0064  0.0038  0.0013  0.0013  0.0013  0.0051  0.0051  0.0064  0.0076  0.0039  0.0038  0.0051  0.0064  0.0064  0.0064  0.0051  0.0025  0.0038  0.0038  0.0064  0.0051
RND4__GCA_000757175.1   0.6670  0.3767  0.3767  0.3908  0.2990  0.2933  0.2933  0.3024  0.3085  0.2990  0.1979  0.2146  0.2144  0.2315  0.2313  0.2314  0.2280  0.2364  0.2314  0.2332  0.2348  0.2382  0.2364  0.2331  0.2382  0.2575  0.2575  0.2575  0.2575  0.2566  0.2566  0.2548  0.2547  0.2490  0.2506  0.2506  0.2524  0.2524  0.2524  0.2471  0.2519  0.2946  0.2499  0.2485  0.2485  0.2413  0.2141  0.2141  0.2141  0.2206  0.2072  0.2156  0.2206  0.2120  0.2107  0.2364  0.2339  0.2321  0.2389  0.2339  0.2541  0.2556  0.2463  0.2557  0.2433  0.2433  0.2433  0.2554  0.2377  0.2451  0.2400  0.2451  0.2366  0.2366  0.2451  0.2451  0.2473  0.2491  0.2473  0.2372  0.2372  0.2334  0.2408  0.2645  0.2645  0.2466  0.2531  0.2526  0.2541  0.2400  0.2339  0.2341  0.2341  0.2306  0.2339  0.2306  0.2324  0.2287  0.2287  0.2287  0.2287  0.2391  0.2375  0.2332  0.2562  0.2604  0.2586  0.2653  0.1882  0.1882  0.0171  0.0735  0.0736  0.1042  0.1042  0.1042  0.1042  0.1042  0.1056  0.1042  0.1042  0.1042  0.0985  0.0971  0.0999  0.0013  0.0064  0.0051  0.0025  0.0063  0.0089  0.0013  0.0013  0.0025  0.0025  0.0013  0.0013  0.0025  0.0013  0.0013  0.0013  0.0013  0.0013  0.0013  0.0013  0.0025  0.0013  0.0025  0.0025  0.0025  0.0013  0.0013  0.0013  0.0013  0.0013  0.0013  0.0013  0.0089  0.0089  0.0089  0.0089  0.0089  0.0076  0.0089  0.0089  0.0089  0.0089  0.0038  0.0038  0.0051  0.0051  0.0038  0.0038  0.0102  0.0050  0.0090  0.0051  0.0089  0.0076  0.0064  0.0077  0.0038  0.0038  0.0038  0.0025  0.0076  0.0025  0.0077  0.0050  0.0102  0.0050  0.0025  0.0051  0.0038  0.0064  0.0051  0.0064  0.0077  0.0000  0.0089  0.0050  0.0064  0.0025  0.0025  0.0051  0.0064  0.0076  0.0089  0.0064  0.0063  0.0038  0.0038  0.0038  0.0076  0.0076  0.0038  0.0076  0.0064  0.0064  0.0026  0.0088  0.0063  0.0064  0.0051  0.0000  0.0064  0.0064  0.0089  0.0076  0.0026
RND4__GCA_000757185.1   0.6698  0.3724  0.3724  0.3864  0.2988  0.2931  0.2931  0.3022  0.3083  0.2969  0.1913  0.2111  0.2109  0.2279  0.2277  0.2278  0.2244  0.2328  0.2278  0.2296  0.2312  0.2346  0.2328  0.2295  0.2346  0.2539  0.2539  0.2539  0.2539  0.2530  0.2530  0.2512  0.2511  0.2454  0.2470  0.2470  0.2488  0.2488  0.2488  0.2435  0.2483  0.2945  0.2462  0.2448  0.2448  0.2377  0.2106  0.2106  0.2106  0.2171  0.2038  0.2121  0.2171  0.2086  0.2072  0.2328  0.2303  0.2286  0.2353  0.2303  0.2504  0.2554  0.2461  0.2556  0.2432  0.2432  0.2432  0.2553  0.2358  0.2432  0.2381  0.2432  0.2348  0.2348  0.2432  0.2432  0.2454  0.2472  0.2454  0.2354  0.2354  0.2315  0.2372  0.2608  0.2608  0.2447  0.2494  0.2490  0.2505  0.2363  0.2303  0.2305  0.2305  0.2270  0.2303  0.2270  0.2288  0.2251  0.2251  0.2251  0.2251  0.2355  0.2339  0.2296  0.2525  0.2567  0.2549  0.2615  0.1849  0.1848  0.0184  0.0721  0.0721  0.1027  0.1027  0.1027  0.1027  0.1027  0.1041  0.1027  0.1027  0.1027  0.0970  0.0956  0.0984  0.0076  0.0077  0.0064  0.0064  0.0051  0.0101  0.0076  0.0076  0.0089  0.0089  0.0076  0.0076  0.0089  0.0076  0.0076  0.0076  0.0076  0.0076  0.0076  0.0076  0.0089  0.0076  0.0089  0.0089  0.0089  0.0076  0.0076  0.0076  0.0076  0.0076  0.0076  0.0076  0.0051  0.0051  0.0051  0.0051  0.0051  0.0063  0.0051  0.0051  0.0051  0.0051  0.0076  0.0076  0.0064  0.0064  0.0077  0.0077  0.0089  0.0063  0.0101  0.0089  0.0102  0.0088  0.0077  0.0089  0.0077  0.0076  0.0077  0.0064  0.0064  0.0064  0.0063  0.0038  0.0141  0.0038  0.0063  0.0063  0.0076  0.0000  0.0038  0.0000  0.0090  0.0064  0.0051  0.0064  0.0000  0.0089  0.0089  0.0038  0.0051  0.0088  0.0051  0.0050  0.0077  0.0051  0.0051  0.0050  0.0089  0.0090  0.0076  0.0064  0.0101  0.0101  0.0089  0.0050  0.0000  0.0000  0.0038  0.0063  0.0076  0.0076  0.0127  0.0038  0.0064  0.0064
RND4__GCA_000757225.1   0.6612  0.3703  0.3703  0.3843  0.2969  0.2912  0.2912  0.3003  0.3064  0.2950  0.1978  0.2128  0.2092  0.2262  0.2260  0.2261  0.2227  0.2311  0.2261  0.2279  0.2295  0.2328  0.2311  0.2278  0.2328  0.2556  0.2556  0.2556  0.2556  0.2547  0.2547  0.2529  0.2528  0.2471  0.2487  0.2487  0.2505  0.2505  0.2505  0.2452  0.2500  0.2963  0.2445  0.2430  0.2430  0.2360  0.2123  0.2123  0.2123  0.2188  0.2055  0.2138  0.2188  0.2102  0.2089  0.2311  0.2286  0.2268  0.2336  0.2286  0.2522  0.2536  0.2444  0.2538  0.2450  0.2450  0.2450  0.2571  0.2375  0.2449  0.2399  0.2449  0.2365  0.2365  0.2449  0.2449  0.2471  0.2490  0.2471  0.2371  0.2371  0.2333  0.2354  0.2626  0.2626  0.2464  0.2511  0.2507  0.2522  0.2381  0.2286  0.2288  0.2288  0.2253  0.2286  0.2253  0.2270  0.2234  0.2234  0.2234  0.2234  0.2337  0.2321  0.2314  0.2543  0.2585  0.2567  0.2633  0.1865  0.1864  0.0143  0.0721  0.0721  0.1027  0.1027  0.1027  0.1027  0.1027  0.1041  0.1027  0.1027  0.1027  0.0970  0.0956  0.0984  0.0051  0.0051  0.0064  0.0064  0.0051  0.0051  0.0051  0.0051  0.0063  0.0063  0.0051  0.0051  0.0063  0.0051  0.0051  0.0051  0.0051  0.0051  0.0051  0.0051  0.0063  0.0051  0.0063  0.0063  0.0063  0.0051  0.0051  0.0051  0.0051  0.0051  0.0051  0.0051  0.0101  0.0101  0.0101  0.0101  0.0101  0.0063  0.0076  0.0076  0.0101  0.0101  0.0077  0.0076  0.0064  0.0064  0.0077  0.0077  0.0115  0.0038  0.0077  0.0064  0.0076  0.0063  0.0051  0.0063  0.0076  0.0077  0.0077  0.0063  0.0038  0.0064  0.0038  0.0064  0.0115  0.0064  0.0063  0.0064  0.0051  0.0076  0.0089  0.0076  0.0063  0.0064  0.0076  0.0064  0.0076  0.0090  0.0089  0.0089  0.0101  0.0064  0.0076  0.0101  0.0077  0.0025  0.0025  0.0026  0.0064  0.0063  0.0102  0.0088  0.0050  0.0051  0.0089  0.0076  0.0076  0.0077  0.0089  0.0064  0.0051  0.0076  0.0102  0.0064  0.0038  0.0064  0.0076
RND4__GCA_000757255.1   0.6639  0.3746  0.3746  0.3887  0.3028  0.2971  0.2971  0.3062  0.3123  0.3009  0.1979  0.2146  0.2144  0.2315  0.2313  0.2314  0.2280  0.2364  0.2314  0.2332  0.2348  0.2382  0.2364  0.2331  0.2382  0.2540  0.2540  0.2540  0.2540  0.2566  0.2566  0.2548  0.2547  0.2490  0.2506  0.2506  0.2524  0.2524  0.2524  0.2471  0.2519  0.2946  0.2481  0.2467  0.2467  0.2396  0.2141  0.2141  0.2141  0.2206  0.2072  0.2156  0.2206  0.2120  0.2107  0.2364  0.2304  0.2287  0.2354  0.2304  0.2505  0.2592  0.2498  0.2593  0.2433  0.2433  0.2433  0.2590  0.2359  0.2468  0.2418  0.2468  0.2384  0.2384  0.2468  0.2468  0.2490  0.2509  0.2490  0.2390  0.2390  0.2351  0.2390  0.2645  0.2645  0.2483  0.2531  0.2526  0.2541  0.2399  0.2339  0.2341  0.2341  0.2306  0.2339  0.2306  0.2324  0.2287  0.2287  0.2287  0.2287  0.2391  0.2375  0.2332  0.2562  0.2568  0.2550  0.2653  0.1882  0.1882  0.0171  0.0735  0.0736  0.1042  0.1042  0.1042  0.1042  0.1042  0.1056  0.1042  0.1042  0.1042  0.0985  0.0971  0.0999  0.0063  0.0063  0.0077  0.0025  0.0063  0.0089  0.0063  0.0063  0.0076  0.0076  0.0063  0.0063  0.0076  0.0063  0.0063  0.0063  0.0063  0.0063  0.0063  0.0063  0.0076  0.0063  0.0076  0.0076  0.0076  0.0063  0.0063  0.0063  0.0063  0.0063  0.0063  0.0063  0.0089  0.0089  0.0089  0.0089  0.0089  0.0051  0.0063  0.0063  0.0089  0.0089  0.0013  0.0013  0.0077  0.0000  0.0013  0.0013  0.0077  0.0051  0.0089  0.0051  0.0064  0.0077  0.0038  0.0076  0.0013  0.0013  0.0013  0.0025  0.0077  0.0026  0.0077  0.0076  0.0127  0.0077  0.0025  0.0000  0.0063  0.0064  0.0077  0.0064  0.0051  0.0051  0.0064  0.0000  0.0064  0.0025  0.0025  0.0076  0.0089  0.0051  0.0064  0.0089  0.0089  0.0038  0.0038  0.0038  0.0050  0.0051  0.0088  0.0076  0.0064  0.0063  0.0026  0.0064  0.0064  0.0064  0.0076  0.0050  0.0063  0.0089  0.0115  0.0051  0.0050  0.0050  0.0064  0.0064
RND4__GCA_000757325.1   0.6581  0.3707  0.3707  0.3847  0.3007  0.2950  0.2950  0.3041  0.3067  0.2954  0.1978  0.2128  0.2126  0.2296  0.2294  0.2295  0.2262  0.2346  0.2295  0.2314  0.2329  0.2363  0.2346  0.2313  0.2363  0.2521  0.2521  0.2521  0.2521  0.2547  0.2547  0.2529  0.2528  0.2471  0.2487  0.2487  0.2505  0.2505  0.2505  0.2452  0.2500  0.2926  0.2480  0.2466  0.2466  0.2395  0.2091  0.2091  0.2091  0.2157  0.2023  0.2107  0.2156  0.2071  0.2058  0.2346  0.2286  0.2268  0.2336  0.2286  0.2486  0.2572  0.2479  0.2574  0.2414  0.2414  0.2414  0.2571  0.2340  0.2449  0.2399  0.2449  0.2365  0.2365  0.2449  0.2449  0.2471  0.2490  0.2471  0.2371  0.2371  0.2333  0.2389  0.2626  0.2626  0.2464  0.2511  0.2507  0.2522  0.2381  0.2320  0.2322  0.2322  0.2288  0.2321  0.2287  0.2305  0.2269  0.2269  0.2269  0.2269  0.2372  0.2356  0.2313  0.2543  0.2585  0.2567  0.2633  0.1865  0.1864  0.0212  0.0749  0.0749  0.1028  0.1028  0.1028  0.1028  0.1028  0.1042  0.1028  0.1028  0.1028  0.0971  0.0957  0.0985  0.0127  0.0101  0.0088  0.0088  0.0076  0.0101  0.0127  0.0127  0.0140  0.0140  0.0127  0.0127  0.0140  0.0127  0.0127  0.0127  0.0127  0.0127  0.0127  0.0127  0.0140  0.0127  0.0140  0.0140  0.0140  0.0127  0.0127  0.0127  0.0127  0.0127  0.0127  0.0127  0.0051  0.0051  0.0051  0.0051  0.0051  0.0063  0.0025  0.0025  0.0051  0.0051  0.0102  0.0101  0.0090  0.0088  0.0102  0.0101  0.0114  0.0089  0.0101  0.0089  0.0103  0.0089  0.0076  0.0088  0.0101  0.0102  0.0101  0.0089  0.0089  0.0090  0.0089  0.0063  0.0165  0.0064  0.0088  0.0088  0.0102  0.0076  0.0063  0.0077  0.0090  0.0116  0.0025  0.0089  0.0076  0.0115  0.0116  0.0063  0.0051  0.0089  0.0025  0.0051  0.0102  0.0076  0.0077  0.0077  0.0089  0.0088  0.0102  0.0114  0.0077  0.0076  0.0114  0.0025  0.0077  0.0076  0.0064  0.0114  0.0102  0.0102  0.0152  0.0038  0.0089  0.0114  0.0076  0.0102  0.0089
RND4__GCA_000763555.1   0.6639  0.3746  0.3746  0.3887  0.3028  0.2971  0.2971  0.3062  0.3123  0.3009  0.1979  0.2146  0.2144  0.2315  0.2313  0.2314  0.2280  0.2364  0.2314  0.2332  0.2348  0.2382  0.2364  0.2331  0.2382  0.2540  0.2540  0.2540  0.2540  0.2566  0.2566  0.2548  0.2547  0.2490  0.2506  0.2506  0.2524  0.2524  0.2524  0.2471  0.2519  0.2946  0.2481  0.2467  0.2467  0.2396  0.2141  0.2141  0.2141  0.2206  0.2072  0.2156  0.2206  0.2120  0.2107  0.2364  0.2304  0.2287  0.2354  0.2304  0.2505  0.2592  0.2498  0.2593  0.2433  0.2433  0.2433  0.2590  0.2359  0.2468  0.2418  0.2468  0.2384  0.2384  0.2468  0.2468  0.2490  0.2509  0.2490  0.2390  0.2390  0.2351  0.2390  0.2645  0.2645  0.2483  0.2531  0.2526  0.2541  0.2399  0.2339  0.2341  0.2341  0.2306  0.2339  0.2306  0.2324  0.2287  0.2287  0.2287  0.2287  0.2391  0.2375  0.2332  0.2562  0.2568  0.2550  0.2653  0.1882  0.1882  0.0171  0.0735  0.0736  0.1042  0.1042  0.1042  0.1042  0.1042  0.1056  0.1042  0.1042  0.1042  0.0985  0.0971  0.0999  0.0063  0.0064  0.0077  0.0026  0.0063  0.0089  0.0063  0.0063  0.0076  0.0076  0.0063  0.0063  0.0076  0.0063  0.0063  0.0063  0.0063  0.0063  0.0063  0.0063  0.0076  0.0063  0.0076  0.0076  0.0076  0.0063  0.0063  0.0063  0.0063  0.0063  0.0063  0.0063  0.0089  0.0089  0.0089  0.0089  0.0089  0.0051  0.0063  0.0063  0.0089  0.0089  0.0013  0.0013  0.0076  0.0000  0.0013  0.0013  0.0076  0.0051  0.0089  0.0051  0.0064  0.0076  0.0038  0.0076  0.0013  0.0013  0.0013  0.0025  0.0077  0.0026  0.0076  0.0077  0.0127  0.0076  0.0026  0.0000  0.0063  0.0063  0.0077  0.0064  0.0051  0.0051  0.0064  0.0000  0.0064  0.0025  0.0026  0.0076  0.0089  0.0051  0.0064  0.0089  0.0089  0.0038  0.0038  0.0038  0.0051  0.0051  0.0090  0.0076  0.0063  0.0064  0.0026  0.0064  0.0064  0.0063  0.0076  0.0050  0.0064  0.0089  0.0115  0.0051  0.0050  0.0051  0.0064  0.0064  0.0000  0.0089
RND4__GCA_000764575.1   0.6756  0.3804  0.3804  0.3946  0.3025  0.2968  0.2968  0.3059  0.3159  0.3082  0.2044  0.2196  0.2193  0.2365  0.2363  0.2364  0.2330  0.2414  0.2364  0.2382  0.2398  0.2432  0.2414  0.2381  0.2432  0.2626  0.2626  0.2626  0.2626  0.2617  0.2617  0.2599  0.2598  0.2541  0.2557  0.2557  0.2575  0.2575  0.2575  0.2521  0.2570  0.3038  0.2550  0.2536  0.2536  0.2464  0.2189  0.2189  0.2189  0.2255  0.2121  0.2205  0.2255  0.2169  0.2156  0.2414  0.2388  0.2371  0.2439  0.2389  0.2592  0.2643  0.2549  0.2645  0.2484  0.2484  0.2484  0.2641  0.2444  0.2519  0.2468  0.2519  0.2434  0.2434  0.2519  0.2519  0.2541  0.2560  0.2541  0.2440  0.2440  0.2401  0.2458  0.2697  0.2697  0.2534  0.2582  0.2577  0.2592  0.2450  0.2389  0.2391  0.2391  0.2356  0.2389  0.2355  0.2373  0.2337  0.2337  0.2337  0.2337  0.2441  0.2425  0.2383  0.2614  0.2656  0.2638  0.2687  0.1929  0.1929  0.0225  0.0749  0.0749  0.1042  0.1042  0.1042  0.1042  0.1042  0.1056  0.1042  0.1042  0.1042  0.1013  0.0998  0.1027  0.0114  0.0089  0.0077  0.0101  0.0114  0.0140  0.0114  0.0114  0.0127  0.0127  0.0114  0.0114  0.0127  0.0114  0.0114  0.0114  0.0114  0.0114  0.0114  0.0114  0.0127  0.0114  0.0127  0.0127  0.0127  0.0114  0.0114  0.0114  0.0114  0.0114  0.0114  0.0114  0.0165  0.0165  0.0165  0.0165  0.0165  0.0127  0.0140  0.0140  0.0165  0.0165  0.0114  0.0115  0.0101  0.0128  0.0114  0.0114  0.0179  0.0102  0.0139  0.0102  0.0141  0.0102  0.0115  0.0102  0.0115  0.0114  0.0114  0.0101  0.0128  0.0102  0.0128  0.0101  0.0000  0.0101  0.0101  0.0127  0.0089  0.0139  0.0128  0.0139  0.0128  0.0101  0.0141  0.0128  0.0139  0.0127  0.0128  0.0127  0.0140  0.0128  0.0142  0.0139  0.0115  0.0089  0.0089  0.0088  0.0127  0.0127  0.0142  0.0152  0.0114  0.0115  0.0128  0.0141  0.0141  0.0141  0.0127  0.0101  0.0089  0.0115  0.0090  0.0127  0.0076  0.0102  0.0141  0.0115  0.0128  0.0167  0.0127
RND4__GCA_000770395.1   0.6732  0.3767  0.3767  0.3908  0.2990  0.2933  0.2933  0.3024  0.3085  0.2990  0.1996  0.2129  0.2127  0.2315  0.2313  0.2314  0.2280  0.2364  0.2314  0.2332  0.2348  0.2382  0.2364  0.2331  0.2382  0.2575  0.2575  0.2575  0.2575  0.2566  0.2566  0.2548  0.2547  0.2490  0.2506  0.2506  0.2524  0.2524  0.2524  0.2471  0.2519  0.2927  0.2481  0.2467  0.2467  0.2396  0.2141  0.2141  0.2141  0.2206  0.2072  0.2156  0.2206  0.2120  0.2107  0.2347  0.2339  0.2321  0.2389  0.2339  0.2541  0.2538  0.2445  0.2540  0.2416  0.2416  0.2416  0.2536  0.2359  0.2451  0.2400  0.2451  0.2366  0.2366  0.2451  0.2451  0.2455  0.2473  0.2455  0.2355  0.2355  0.2317  0.2390  0.2627  0.2627  0.2466  0.2513  0.2509  0.2524  0.2400  0.2322  0.2324  0.2324  0.2289  0.2322  0.2288  0.2306  0.2270  0.2270  0.2270  0.2270  0.2373  0.2357  0.2332  0.2562  0.2604  0.2586  0.2635  0.1882  0.1882  0.0212  0.0749  0.0749  0.1056  0.1056  0.1056  0.1056  0.1056  0.1070  0.1056  0.1056  0.1056  0.0999  0.0985  0.1013  0.0076  0.0101  0.0064  0.0090  0.0076  0.0127  0.0076  0.0076  0.0089  0.0089  0.0076  0.0076  0.0089  0.0076  0.0076  0.0076  0.0076  0.0076  0.0076  0.0076  0.0089  0.0076  0.0089  0.0089  0.0089  0.0076  0.0076  0.0076  0.0076  0.0076  0.0076  0.0076  0.0101  0.0101  0.0101  0.0101  0.0101  0.0114  0.0076  0.0076  0.0101  0.0101  0.0102  0.0101  0.0064  0.0115  0.0102  0.0102  0.0141  0.0089  0.0127  0.0089  0.0127  0.0115  0.0102  0.0114  0.0102  0.0102  0.0102  0.0089  0.0089  0.0089  0.0089  0.0038  0.0115  0.0038  0.0089  0.0115  0.0076  0.0076  0.0063  0.0076  0.0114  0.0064  0.0076  0.0114  0.0077  0.0089  0.0088  0.0064  0.0077  0.0114  0.0077  0.0076  0.0076  0.0076  0.0076  0.0077  0.0115  0.0114  0.0077  0.0141  0.0102  0.0102  0.0089  0.0077  0.0076  0.0076  0.0064  0.0064  0.0102  0.0077  0.0102  0.0064  0.0064  0.0064  0.0077  0.0102  0.0114  0.0102  0.0115  0.0114
RND4__GCA_000770415.1   0.6732  0.3767  0.3767  0.3908  0.2990  0.2933  0.2933  0.3024  0.3085  0.2990  0.1996  0.2129  0.2127  0.2315  0.2313  0.2314  0.2280  0.2364  0.2314  0.2332  0.2348  0.2382  0.2364  0.2331  0.2382  0.2575  0.2575  0.2575  0.2575  0.2566  0.2566  0.2548  0.2547  0.2490  0.2506  0.2506  0.2524  0.2524  0.2524  0.2471  0.2519  0.2927  0.2481  0.2467  0.2467  0.2396  0.2141  0.2141  0.2141  0.2206  0.2072  0.2156  0.2206  0.2120  0.2107  0.2347  0.2339  0.2321  0.2389  0.2339  0.2541  0.2538  0.2445  0.2540  0.2416  0.2416  0.2416  0.2536  0.2359  0.2451  0.2400  0.2451  0.2366  0.2366  0.2451  0.2451  0.2455  0.2473  0.2455  0.2355  0.2355  0.2317  0.2390  0.2627  0.2627  0.2466  0.2513  0.2509  0.2524  0.2400  0.2322  0.2324  0.2324  0.2289  0.2322  0.2288  0.2306  0.2270  0.2270  0.2270  0.2270  0.2373  0.2357  0.2332  0.2562  0.2604  0.2586  0.2635  0.1882  0.1882  0.0212  0.0749  0.0749  0.1056  0.1056  0.1056  0.1056  0.1056  0.1070  0.1056  0.1056  0.1056  0.0999  0.0985  0.1013  0.0076  0.0102  0.0064  0.0090  0.0076  0.0127  0.0076  0.0076  0.0089  0.0089  0.0076  0.0076  0.0089  0.0076  0.0076  0.0076  0.0076  0.0076  0.0076  0.0076  0.0089  0.0076  0.0089  0.0089  0.0089  0.0076  0.0076  0.0076  0.0076  0.0076  0.0076  0.0076  0.0101  0.0101  0.0101  0.0101  0.0101  0.0114  0.0076  0.0076  0.0101  0.0101  0.0101  0.0102  0.0064  0.0114  0.0102  0.0102  0.0141  0.0089  0.0128  0.0089  0.0128  0.0115  0.0101  0.0114  0.0102  0.0102  0.0102  0.0089  0.0089  0.0090  0.0089  0.0038  0.0115  0.0038  0.0089  0.0114  0.0076  0.0076  0.0064  0.0076  0.0115  0.0064  0.0077  0.0115  0.0077  0.0089  0.0089  0.0064  0.0076  0.0114  0.0076  0.0077  0.0077  0.0076  0.0077  0.0077  0.0114  0.0116  0.0077  0.0141  0.0101  0.0102  0.0090  0.0077  0.0076  0.0077  0.0064  0.0064  0.0101  0.0076  0.0102  0.0064  0.0063  0.0063  0.0077  0.0102  0.0114  0.0101  0.0115  0.0114  0.0000
RND4__GCA_000770435.1   0.6608  0.3743  0.3743  0.3844  0.2935  0.2878  0.2878  0.2968  0.3067  0.2992  0.1981  0.2128  0.2126  0.2296  0.2294  0.2295  0.2262  0.2346  0.2295  0.2314  0.2329  0.2363  0.2346  0.2313  0.2363  0.2592  0.2592  0.2592  0.2592  0.2583  0.2583  0.2565  0.2564  0.2507  0.2522  0.2522  0.2541  0.2541  0.2541  0.2487  0.2536  0.2963  0.2480  0.2466  0.2466  0.2395  0.2123  0.2123  0.2123  0.2188  0.2055  0.2138  0.2188  0.2102  0.2089  0.2346  0.2320  0.2303  0.2371  0.2320  0.2522  0.2572  0.2479  0.2574  0.2450  0.2450  0.2450  0.2571  0.2410  0.2449  0.2399  0.2449  0.2365  0.2365  0.2449  0.2449  0.2471  0.2490  0.2471  0.2371  0.2371  0.2333  0.2389  0.2626  0.2626  0.2464  0.2511  0.2507  0.2522  0.2381  0.2320  0.2322  0.2322  0.2288  0.2321  0.2287  0.2305  0.2269  0.2269  0.2269  0.2269  0.2372  0.2356  0.2314  0.2543  0.2585  0.2567  0.2615  0.1865  0.1864  0.0184  0.0749  0.0749  0.1055  0.1055  0.1055  0.1055  0.1055  0.1070  0.1055  0.1055  0.1055  0.0999  0.0985  0.1013  0.0076  0.0077  0.0064  0.0064  0.0076  0.0101  0.0076  0.0076  0.0089  0.0089  0.0076  0.0076  0.0089  0.0076  0.0076  0.0076  0.0076  0.0076  0.0076  0.0076  0.0089  0.0076  0.0089  0.0089  0.0089  0.0076  0.0076  0.0076  0.0076  0.0076  0.0076  0.0076  0.0127  0.0127  0.0127  0.0127  0.0127  0.0089  0.0101  0.0101  0.0127  0.0127  0.0077  0.0076  0.0064  0.0090  0.0076  0.0077  0.0139  0.0064  0.0077  0.0063  0.0101  0.0089  0.0076  0.0088  0.0077  0.0076  0.0076  0.0064  0.0090  0.0064  0.0089  0.0064  0.0088  0.0064  0.0064  0.0089  0.0051  0.0102  0.0089  0.0102  0.0064  0.0063  0.0102  0.0088  0.0102  0.0088  0.0089  0.0089  0.0102  0.0064  0.0102  0.0102  0.0076  0.0050  0.0051  0.0051  0.0064  0.0064  0.0102  0.0114  0.0076  0.0076  0.0089  0.0102  0.0102  0.0102  0.0090  0.0064  0.0076  0.0076  0.0102  0.0089  0.0038  0.0064  0.0102  0.0077  0.0089  0.0128  0.0089  0.0089  0.0103  0.0101
RND4__GCA_000770515.1   0.6670  0.3726  0.3726  0.3866  0.3009  0.2952  0.2952  0.3043  0.3104  0.2990  0.1978  0.2129  0.2127  0.2298  0.2296  0.2296  0.2263  0.2347  0.2296  0.2315  0.2331  0.2364  0.2347  0.2314  0.2364  0.2557  0.2557  0.2557  0.2557  0.2548  0.2548  0.2531  0.2529  0.2472  0.2488  0.2488  0.2507  0.2507  0.2507  0.2453  0.2501  0.2965  0.2481  0.2467  0.2467  0.2396  0.2124  0.2124  0.2124  0.2189  0.2055  0.2139  0.2188  0.2103  0.2090  0.2347  0.2321  0.2304  0.2372  0.2322  0.2523  0.2574  0.2445  0.2575  0.2451  0.2451  0.2451  0.2572  0.2377  0.2451  0.2365  0.2451  0.2366  0.2366  0.2451  0.2451  0.2473  0.2491  0.2473  0.2372  0.2372  0.2334  0.2390  0.2627  0.2627  0.2466  0.2513  0.2491  0.2506  0.2382  0.2322  0.2324  0.2324  0.2289  0.2322  0.2288  0.2306  0.2270  0.2270  0.2270  0.2270  0.2339  0.2357  0.2315  0.2544  0.2586  0.2568  0.2635  0.1866  0.1865  0.0129  0.0721  0.0722  0.1027  0.1027  0.1027  0.1027  0.1027  0.1042  0.1027  0.1027  0.1027  0.0971  0.0957  0.0985  0.0076  0.0051  0.0064  0.0063  0.0051  0.0076  0.0076  0.0076  0.0089  0.0089  0.0076  0.0076  0.0089  0.0076  0.0076  0.0076  0.0076  0.0076  0.0076  0.0076  0.0089  0.0076  0.0089  0.0089  0.0089  0.0076  0.0076  0.0076  0.0076  0.0076  0.0076  0.0076  0.0101  0.0101  0.0101  0.0101  0.0101  0.0063  0.0076  0.0076  0.0101  0.0101  0.0077  0.0076  0.0064  0.0064  0.0076  0.0077  0.0115  0.0038  0.0077  0.0064  0.0077  0.0063  0.0050  0.0063  0.0076  0.0077  0.0077  0.0063  0.0038  0.0064  0.0038  0.0064  0.0114  0.0064  0.0064  0.0063  0.0050  0.0077  0.0088  0.0077  0.0064  0.0064  0.0076  0.0064  0.0076  0.0088  0.0089  0.0089  0.0102  0.0063  0.0076  0.0101  0.0051  0.0025  0.0025  0.0026  0.0064  0.0064  0.0077  0.0064  0.0077  0.0076  0.0089  0.0077  0.0076  0.0077  0.0088  0.0064  0.0051  0.0077  0.0101  0.0064  0.0038  0.0063  0.0076  0.0050  0.0064  0.0102  0.0064  0.0114  0.0102  0.0102  0.0076
RND4__GCA_000773345.1   0.6608  0.3726  0.3726  0.3866  0.2952  0.2895  0.2895  0.2986  0.3046  0.2971  0.2013  0.2163  0.2127  0.2298  0.2296  0.2296  0.2263  0.2347  0.2296  0.2315  0.2331  0.2364  0.2347  0.2314  0.2364  0.2557  0.2557  0.2557  0.2557  0.2584  0.2584  0.2566  0.2565  0.2508  0.2524  0.2524  0.2542  0.2542  0.2542  0.2488  0.2537  0.2965  0.2481  0.2467  0.2467  0.2396  0.2158  0.2158  0.2158  0.2223  0.2089  0.2173  0.2223  0.2137  0.2124  0.2347  0.2270  0.2252  0.2320  0.2270  0.2523  0.2574  0.2480  0.2575  0.2451  0.2451  0.2451  0.2608  0.2377  0.2486  0.2435  0.2486  0.2401  0.2401  0.2486  0.2486  0.2508  0.2526  0.2508  0.2407  0.2407  0.2369  0.2390  0.2664  0.2664  0.2501  0.2549  0.2544  0.2559  0.2417  0.2322  0.2324  0.2324  0.2289  0.2322  0.2288  0.2306  0.2270  0.2270  0.2270  0.2270  0.2373  0.2357  0.2350  0.2580  0.2623  0.2604  0.2671  0.1899  0.1898  0.0184  0.0749  0.0749  0.1056  0.1056  0.1056  0.1056  0.1056  0.1070  0.1056  0.1056  0.1056  0.0999  0.0985  0.1013  0.0051  0.0077  0.0063  0.0038  0.0076  0.0101  0.0051  0.0051  0.0063  0.0063  0.0051  0.0051  0.0063  0.0051  0.0051  0.0051  0.0051  0.0051  0.0051  0.0051  0.0063  0.0051  0.0063  0.0063  0.0063  0.0051  0.0051  0.0051  0.0051  0.0051  0.0051  0.0051  0.0127  0.0127  0.0127  0.0127  0.0127  0.0063  0.0076  0.0076  0.0127  0.0127  0.0051  0.0051  0.0064  0.0064  0.0051  0.0050  0.0114  0.0063  0.0102  0.0038  0.0077  0.0088  0.0051  0.0089  0.0051  0.0051  0.0051  0.0038  0.0064  0.0038  0.0064  0.0063  0.0115  0.0064  0.0038  0.0064  0.0051  0.0102  0.0089  0.0101  0.0064  0.0063  0.0077  0.0064  0.0102  0.0064  0.0063  0.0089  0.0102  0.0064  0.0077  0.0101  0.0077  0.0051  0.0051  0.0051  0.0064  0.0064  0.0101  0.0115  0.0026  0.0025  0.0064  0.0077  0.0102  0.0102  0.0090  0.0064  0.0077  0.0077  0.0101  0.0064  0.0038  0.0064  0.0102  0.0050  0.0064  0.0102  0.0065  0.0115  0.0101  0.0101  0.0076  0.0077
RND4__GCA_000774175.1   0.6701  0.3705  0.3705  0.3845  0.2971  0.2914  0.2914  0.2986  0.3066  0.2952  0.1945  0.2095  0.2093  0.2263  0.2261  0.2262  0.2228  0.2312  0.2262  0.2280  0.2296  0.2329  0.2312  0.2279  0.2329  0.2522  0.2522  0.2522  0.2522  0.2513  0.2513  0.2495  0.2494  0.2437  0.2453  0.2453  0.2471  0.2471  0.2471  0.2418  0.2466  0.2927  0.2446  0.2432  0.2432  0.2361  0.2090  0.2090  0.2090  0.2156  0.2022  0.2106  0.2155  0.2070  0.2057  0.2312  0.2287  0.2270  0.2337  0.2287  0.2487  0.2538  0.2445  0.2540  0.2416  0.2416  0.2416  0.2536  0.2342  0.2415  0.2365  0.2415  0.2331  0.2331  0.2415  0.2415  0.2437  0.2456  0.2437  0.2337  0.2337  0.2299  0.2355  0.2591  0.2591  0.2430  0.2477  0.2473  0.2488  0.2347  0.2287  0.2289  0.2289  0.2254  0.2287  0.2254  0.2272  0.2235  0.2235  0.2235  0.2235  0.2339  0.2323  0.2280  0.2508  0.2550  0.2532  0.2599  0.1833  0.1833  0.0157  0.0694  0.0694  0.0999  0.0999  0.0999  0.0999  0.0999  0.1013  0.0999  0.0999  0.0999  0.0942  0.0928  0.0956  0.0076  0.0050  0.0038  0.0064  0.0025  0.0076  0.0076  0.0076  0.0089  0.0089  0.0076  0.0076  0.0089  0.0076  0.0076  0.0076  0.0076  0.0076  0.0076  0.0076  0.0089  0.0076  0.0089  0.0089  0.0089  0.0076  0.0076  0.0076  0.0076  0.0076  0.0076  0.0076  0.0076  0.0076  0.0076  0.0076  0.0076  0.0063  0.0051  0.0051  0.0076  0.0076  0.0076  0.0077  0.0038  0.0064  0.0076  0.0077  0.0089  0.0038  0.0077  0.0064  0.0077  0.0064  0.0051  0.0063  0.0076  0.0076  0.0076  0.0064  0.0038  0.0064  0.0038  0.0038  0.0114  0.0038  0.0063  0.0063  0.0051  0.0051  0.0063  0.0051  0.0064  0.0063  0.0051  0.0063  0.0051  0.0088  0.0089  0.0064  0.0076  0.0064  0.0051  0.0077  0.0051  0.0026  0.0026  0.0026  0.0064  0.0064  0.0077  0.0088  0.0077  0.0076  0.0088  0.0051  0.0051  0.0051  0.0064  0.0063  0.0051  0.0051  0.0102  0.0038  0.0038  0.0065  0.0050  0.0050  0.0063  0.0077  0.0064  0.0114  0.0076  0.0077  0.0076  0.0050  0.0077
RND4__GCA_000774185.1   0.6612  0.3744  0.3744  0.3885  0.3007  0.2950  0.2950  0.3041  0.3102  0.2989  0.1978  0.2128  0.2126  0.2296  0.2294  0.2295  0.2262  0.2346  0.2295  0.2314  0.2329  0.2363  0.2346  0.2313  0.2363  0.2521  0.2521  0.2521  0.2521  0.2547  0.2547  0.2529  0.2528  0.2471  0.2487  0.2487  0.2505  0.2505  0.2505  0.2452  0.2500  0.2926  0.2480  0.2466  0.2466  0.2395  0.2123  0.2123  0.2123  0.2188  0.2055  0.2138  0.2188  0.2102  0.2089  0.2346  0.2286  0.2268  0.2336  0.2286  0.2486  0.2572  0.2479  0.2574  0.2414  0.2414  0.2414  0.2571  0.2340  0.2449  0.2399  0.2449  0.2365  0.2365  0.2449  0.2449  0.2471  0.2490  0.2471  0.2371  0.2371  0.2333  0.2389  0.2626  0.2626  0.2464  0.2511  0.2507  0.2522  0.2381  0.2320  0.2322  0.2322  0.2288  0.2321  0.2287  0.2305  0.2269  0.2269  0.2269  0.2269  0.2372  0.2356  0.2314  0.2543  0.2585  0.2567  0.2633  0.1865  0.1864  0.0143  0.0721  0.0721  0.1027  0.1027  0.1027  0.1027  0.1027  0.1041  0.1027  0.1027  0.1027  0.0970  0.0956  0.0984  0.0076  0.0050  0.0064  0.0038  0.0051  0.0051  0.0076  0.0076  0.0089  0.0089  0.0076  0.0076  0.0089  0.0076  0.0076  0.0076  0.0076  0.0076  0.0076  0.0076  0.0089  0.0076  0.0089  0.0089  0.0089  0.0076  0.0076  0.0076  0.0076  0.0076  0.0076  0.0076  0.0101  0.0101  0.0101  0.0101  0.0101  0.0038  0.0051  0.0051  0.0101  0.0101  0.0051  0.0051  0.0063  0.0038  0.0051  0.0051  0.0089  0.0038  0.0076  0.0038  0.0050  0.0064  0.0025  0.0064  0.0051  0.0050  0.0051  0.0038  0.0063  0.0038  0.0063  0.0064  0.0115  0.0064  0.0038  0.0038  0.0050  0.0076  0.0090  0.0076  0.0038  0.0064  0.0050  0.0038  0.0076  0.0063  0.0064  0.0089  0.0102  0.0038  0.0050  0.0101  0.0076  0.0025  0.0025  0.0025  0.0038  0.0038  0.0102  0.0089  0.0051  0.0051  0.0063  0.0051  0.0077  0.0076  0.0088  0.0064  0.0051  0.0077  0.0102  0.0038  0.0038  0.0064  0.0076  0.0025  0.0038  0.0076  0.0038  0.0115  0.0103  0.0103  0.0076  0.0051  0.0051  0.0051
RND4__GCA_000774195.1   0.6732  0.3767  0.3767  0.3908  0.2990  0.2933  0.2933  0.3024  0.3085  0.2990  0.1996  0.2129  0.2127  0.2315  0.2313  0.2314  0.2280  0.2364  0.2314  0.2332  0.2348  0.2382  0.2364  0.2331  0.2382  0.2575  0.2575  0.2575  0.2575  0.2566  0.2566  0.2548  0.2547  0.2490  0.2506  0.2506  0.2524  0.2524  0.2524  0.2471  0.2519  0.2927  0.2481  0.2467  0.2467  0.2396  0.2141  0.2141  0.2141  0.2206  0.2072  0.2156  0.2206  0.2120  0.2107  0.2347  0.2339  0.2321  0.2389  0.2339  0.2541  0.2538  0.2445  0.2540  0.2416  0.2416  0.2416  0.2536  0.2359  0.2451  0.2400  0.2451  0.2366  0.2366  0.2451  0.2451  0.2455  0.2473  0.2455  0.2355  0.2355  0.2317  0.2390  0.2627  0.2627  0.2466  0.2513  0.2509  0.2524  0.2400  0.2322  0.2324  0.2324  0.2289  0.2322  0.2288  0.2306  0.2270  0.2270  0.2270  0.2270  0.2373  0.2357  0.2332  0.2562  0.2604  0.2586  0.2635  0.1882  0.1882  0.0212  0.0749  0.0749  0.1056  0.1056  0.1056  0.1056  0.1056  0.1070  0.1056  0.1056  0.1056  0.0999  0.0985  0.1013  0.0076  0.0101  0.0063  0.0090  0.0076  0.0127  0.0076  0.0076  0.0089  0.0089  0.0076  0.0076  0.0089  0.0076  0.0076  0.0076  0.0076  0.0076  0.0076  0.0076  0.0089  0.0076  0.0089  0.0089  0.0089  0.0076  0.0076  0.0076  0.0076  0.0076  0.0076  0.0076  0.0101  0.0101  0.0101  0.0101  0.0101  0.0114  0.0076  0.0076  0.0101  0.0101  0.0101  0.0102  0.0064  0.0114  0.0102  0.0102  0.0140  0.0089  0.0128  0.0089  0.0127  0.0114  0.0102  0.0115  0.0102  0.0101  0.0101  0.0089  0.0089  0.0090  0.0089  0.0038  0.0115  0.0038  0.0089  0.0115  0.0076  0.0076  0.0064  0.0077  0.0115  0.0064  0.0076  0.0115  0.0077  0.0089  0.0089  0.0064  0.0076  0.0114  0.0077  0.0077  0.0076  0.0077  0.0076  0.0077  0.0115  0.0114  0.0077  0.0140  0.0103  0.0102  0.0089  0.0077  0.0077  0.0077  0.0064  0.0064  0.0102  0.0077  0.0101  0.0064  0.0064  0.0063  0.0077  0.0101  0.0116  0.0103  0.0114  0.0115  0.0000  0.0000  0.0101  0.0102  0.0102  0.0076  0.0101
RND4__GCA_000774245.1   0.6555  0.3726  0.3726  0.3867  0.2972  0.2916  0.2916  0.3006  0.3032  0.2957  0.1981  0.2128  0.2126  0.2296  0.2294  0.2295  0.2262  0.2346  0.2295  0.2314  0.2329  0.2363  0.2346  0.2313  0.2363  0.2592  0.2592  0.2592  0.2592  0.2583  0.2583  0.2565  0.2564  0.2507  0.2522  0.2522  0.2541  0.2541  0.2541  0.2487  0.2536  0.2963  0.2480  0.2466  0.2466  0.2395  0.2091  0.2091  0.2091  0.2157  0.2023  0.2107  0.2156  0.2071  0.2058  0.2346  0.2320  0.2303  0.2371  0.2320  0.2522  0.2572  0.2444  0.2574  0.2450  0.2450  0.2450  0.2571  0.2410  0.2449  0.2399  0.2449  0.2365  0.2365  0.2449  0.2449  0.2471  0.2490  0.2471  0.2371  0.2371  0.2333  0.2389  0.2626  0.2626  0.2464  0.2511  0.2490  0.2505  0.2381  0.2320  0.2322  0.2322  0.2288  0.2321  0.2287  0.2305  0.2269  0.2269  0.2269  0.2269  0.2337  0.2356  0.2314  0.2543  0.2585  0.2567  0.2633  0.1865  0.1864  0.0157  0.0749  0.0749  0.1028  0.1028  0.1028  0.1028  0.1028  0.1042  0.1028  0.1028  0.1028  0.0971  0.0957  0.0985  0.0076  0.0077  0.0064  0.0064  0.0076  0.0076  0.0076  0.0076  0.0089  0.0089  0.0076  0.0076  0.0089  0.0076  0.0076  0.0076  0.0076  0.0076  0.0076  0.0076  0.0089  0.0076  0.0089  0.0089  0.0089  0.0076  0.0076  0.0076  0.0076  0.0076  0.0076  0.0076  0.0101  0.0101  0.0101  0.0101  0.0101  0.0089  0.0101  0.0101  0.0101  0.0101  0.0077  0.0077  0.0063  0.0089  0.0077  0.0077  0.0142  0.0064  0.0051  0.0064  0.0102  0.0064  0.0077  0.0064  0.0077  0.0076  0.0076  0.0063  0.0064  0.0064  0.0063  0.0064  0.0115  0.0064  0.0064  0.0089  0.0051  0.0102  0.0089  0.0102  0.0064  0.0064  0.0076  0.0089  0.0101  0.0088  0.0089  0.0089  0.0076  0.0064  0.0076  0.0076  0.0050  0.0051  0.0051  0.0051  0.0064  0.0064  0.0050  0.0064  0.0051  0.0051  0.0089  0.0078  0.0101  0.0102  0.0089  0.0063  0.0076  0.0076  0.0102  0.0089  0.0038  0.0064  0.0102  0.0076  0.0088  0.0102  0.0088  0.0115  0.0102  0.0102  0.0051  0.0051  0.0076  0.0077  0.0076  0.0101
RND4__GCA_000774265.1   0.6634  0.3764  0.3764  0.3905  0.3007  0.2949  0.2949  0.3040  0.3101  0.3026  0.1979  0.2162  0.2159  0.2331  0.2329  0.2329  0.2296  0.2380  0.2329  0.2348  0.2364  0.2397  0.2380  0.2347  0.2397  0.2591  0.2591  0.2591  0.2591  0.2582  0.2582  0.2565  0.2563  0.2506  0.2522  0.2522  0.2541  0.2541  0.2541  0.2487  0.2535  0.3000  0.2515  0.2501  0.2501  0.2429  0.2156  0.2156  0.2156  0.2222  0.2088  0.2171  0.2221  0.2136  0.2122  0.2380  0.2354  0.2337  0.2405  0.2354  0.2557  0.2608  0.2478  0.2609  0.2485  0.2485  0.2485  0.2606  0.2410  0.2484  0.2433  0.2484  0.2399  0.2399  0.2484  0.2484  0.2506  0.2524  0.2506  0.2406  0.2406  0.2367  0.2424  0.2661  0.2661  0.2499  0.2547  0.2524  0.2540  0.2415  0.2355  0.2357  0.2357  0.2322  0.2355  0.2321  0.2322  0.2303  0.2303  0.2303  0.2303  0.2372  0.2391  0.2348  0.2578  0.2620  0.2602  0.2669  0.1897  0.1897  0.0184  0.0721  0.0722  0.1027  0.1027  0.1027  0.1027  0.1027  0.1042  0.1027  0.1027  0.1027  0.0999  0.0984  0.1013  0.0101  0.0102  0.0064  0.0089  0.0076  0.0127  0.0101  0.0101  0.0114  0.0114  0.0101  0.0101  0.0114  0.0101  0.0101  0.0101  0.0101  0.0101  0.0101  0.0101  0.0114  0.0101  0.0114  0.0114  0.0114  0.0101  0.0101  0.0101  0.0101  0.0101  0.0101  0.0101  0.0127  0.0127  0.0127  0.0127  0.0127  0.0089  0.0101  0.0101  0.0127  0.0127  0.0102  0.0102  0.0064  0.0115  0.0103  0.0102  0.0141  0.0089  0.0128  0.0089  0.0128  0.0114  0.0102  0.0115  0.0103  0.0102  0.0102  0.0089  0.0064  0.0089  0.0064  0.0064  0.0114  0.0064  0.0089  0.0115  0.0077  0.0077  0.0088  0.0077  0.0115  0.0088  0.0102  0.0116  0.0076  0.0115  0.0115  0.0089  0.0102  0.0114  0.0101  0.0102  0.0025  0.0076  0.0077  0.0076  0.0115  0.0115  0.0076  0.0089  0.0102  0.0102  0.0115  0.0102  0.0076  0.0077  0.0089  0.0089  0.0102  0.0051  0.0127  0.0090  0.0064  0.0090  0.0077  0.0102  0.0115  0.0128  0.0115  0.0114  0.0103  0.0102  0.0102  0.0076  0.0102  0.0077  0.0102  0.0101  0.0077
RND4__GCA_000774275.1   0.6608  0.3726  0.3726  0.3866  0.2990  0.2933  0.2933  0.3024  0.3085  0.2971  0.1962  0.2112  0.2110  0.2280  0.2278  0.2279  0.2246  0.2329  0.2279  0.2298  0.2313  0.2347  0.2329  0.2296  0.2347  0.2504  0.2504  0.2504  0.2504  0.2530  0.2530  0.2513  0.2512  0.2455  0.2471  0.2471  0.2489  0.2489  0.2489  0.2436  0.2484  0.2909  0.2464  0.2449  0.2449  0.2378  0.2107  0.2107  0.2107  0.2172  0.2039  0.2122  0.2172  0.2087  0.2074  0.2329  0.2270  0.2252  0.2320  0.2270  0.2470  0.2556  0.2463  0.2557  0.2398  0.2398  0.2398  0.2554  0.2324  0.2433  0.2383  0.2433  0.2349  0.2349  0.2433  0.2433  0.2455  0.2473  0.2455  0.2355  0.2355  0.2317  0.2373  0.2609  0.2609  0.2448  0.2495  0.2491  0.2506  0.2364  0.2304  0.2306  0.2306  0.2272  0.2304  0.2271  0.2289  0.2253  0.2253  0.2253  0.2253  0.2356  0.2340  0.2297  0.2526  0.2568  0.2550  0.2617  0.1849  0.1849  0.0157  0.0721  0.0722  0.1027  0.1027  0.1027  0.1027  0.1027  0.1042  0.1027  0.1027  0.1027  0.0971  0.0957  0.0985  0.0076  0.0050  0.0064  0.0038  0.0051  0.0076  0.0076  0.0076  0.0089  0.0089  0.0076  0.0076  0.0089  0.0076  0.0076  0.0076  0.0076  0.0076  0.0076  0.0076  0.0089  0.0076  0.0089  0.0089  0.0089  0.0076  0.0076  0.0076  0.0076  0.0076  0.0076  0.0076  0.0076  0.0076  0.0076  0.0076  0.0076  0.0013  0.0025  0.0025  0.0076  0.0076  0.0051  0.0051  0.0064  0.0038  0.0051  0.0051  0.0088  0.0038  0.0076  0.0038  0.0051  0.0063  0.0026  0.0063  0.0051  0.0050  0.0051  0.0038  0.0063  0.0038  0.0064  0.0064  0.0115  0.0064  0.0038  0.0038  0.0051  0.0077  0.0064  0.0076  0.0038  0.0064  0.0051  0.0038  0.0077  0.0064  0.0064  0.0064  0.0077  0.0038  0.0051  0.0077  0.0077  0.0026  0.0025  0.0025  0.0038  0.0038  0.0102  0.0089  0.0050  0.0051  0.0064  0.0051  0.0076  0.0077  0.0064  0.0063  0.0050  0.0077  0.0101  0.0038  0.0038  0.0064  0.0076  0.0050  0.0038  0.0051  0.0038  0.0114  0.0102  0.0102  0.0076  0.0051  0.0051  0.0050  0.0026  0.0103  0.0076  0.0102
RND4__GCA_000774335.1   0.6670  0.3726  0.3726  0.3866  0.2952  0.2895  0.2895  0.2986  0.3085  0.2971  0.1945  0.2112  0.2110  0.2280  0.2278  0.2279  0.2246  0.2329  0.2279  0.2298  0.2313  0.2347  0.2329  0.2296  0.2347  0.2504  0.2504  0.2504  0.2504  0.2495  0.2495  0.2478  0.2476  0.2420  0.2435  0.2435  0.2454  0.2454  0.2454  0.2400  0.2449  0.2909  0.2428  0.2414  0.2414  0.2343  0.2107  0.2107  0.2107  0.2172  0.2039  0.2122  0.2172  0.2087  0.2074  0.2295  0.2270  0.2252  0.2320  0.2270  0.2470  0.2520  0.2427  0.2522  0.2398  0.2398  0.2398  0.2518  0.2359  0.2433  0.2383  0.2433  0.2349  0.2349  0.2433  0.2433  0.2455  0.2473  0.2455  0.2355  0.2355  0.2317  0.2338  0.2573  0.2573  0.2413  0.2495  0.2456  0.2471  0.2364  0.2270  0.2272  0.2272  0.2237  0.2270  0.2237  0.2254  0.2218  0.2218  0.2218  0.2218  0.2321  0.2305  0.2262  0.2526  0.2532  0.2514  0.2580  0.1849  0.1849  0.0171  0.0708  0.0708  0.1013  0.1013  0.1013  0.1013  0.1013  0.1027  0.1013  0.1013  0.1013  0.0957  0.0942  0.0971  0.0063  0.0063  0.0051  0.0051  0.0013  0.0089  0.0063  0.0063  0.0076  0.0076  0.0063  0.0063  0.0076  0.0063  0.0063  0.0063  0.0063  0.0063  0.0063  0.0063  0.0076  0.0063  0.0076  0.0076  0.0076  0.0063  0.0063  0.0063  0.0063  0.0063  0.0063  0.0063  0.0063  0.0063  0.0063  0.0063  0.0063  0.0076  0.0063  0.0063  0.0063  0.0063  0.0063  0.0064  0.0051  0.0051  0.0063  0.0064  0.0064  0.0051  0.0064  0.0076  0.0089  0.0076  0.0064  0.0077  0.0064  0.0064  0.0064  0.0051  0.0051  0.0051  0.0051  0.0051  0.0128  0.0051  0.0050  0.0051  0.0064  0.0038  0.0050  0.0038  0.0051  0.0051  0.0064  0.0051  0.0038  0.0077  0.0077  0.0051  0.0063  0.0050  0.0064  0.0064  0.0064  0.0038  0.0038  0.0038  0.0051  0.0051  0.0063  0.0076  0.0088  0.0090  0.0077  0.0064  0.0038  0.0038  0.0051  0.0051  0.0064  0.0064  0.0114  0.0051  0.0051  0.0051  0.0038  0.0064  0.0051  0.0089  0.0051  0.0129  0.0090  0.0089  0.0088  0.0063  0.0089  0.0038  0.0063  0.0090  0.0088  0.0089  0.0064
RND4__GCA_000774385.1   0.6581  0.3728  0.3728  0.3868  0.2988  0.2931  0.2931  0.3022  0.3048  0.2973  0.1978  0.2145  0.2143  0.2314  0.2312  0.2313  0.2279  0.2363  0.2313  0.2331  0.2347  0.2381  0.2363  0.2330  0.2381  0.2574  0.2574  0.2574  0.2574  0.2565  0.2565  0.2547  0.2546  0.2489  0.2505  0.2505  0.2523  0.2523  0.2523  0.2469  0.2518  0.2982  0.2498  0.2483  0.2483  0.2412  0.2108  0.2108  0.2108  0.2174  0.2040  0.2123  0.2173  0.2088  0.2075  0.2363  0.2337  0.2320  0.2388  0.2338  0.2540  0.2590  0.2497  0.2592  0.2468  0.2468  0.2468  0.2589  0.2393  0.2467  0.2416  0.2467  0.2383  0.2383  0.2467  0.2467  0.2489  0.2507  0.2489  0.2389  0.2389  0.2350  0.2407  0.2644  0.2644  0.2482  0.2529  0.2525  0.2540  0.2398  0.2338  0.2340  0.2340  0.2305  0.2338  0.2304  0.2322  0.2286  0.2286  0.2286  0.2286  0.2390  0.2374  0.2331  0.2561  0.2603  0.2585  0.2652  0.1881  0.1881  0.0184  0.0749  0.0749  0.1028  0.1028  0.1028  0.1028  0.1028  0.1042  0.1028  0.1028  0.1028  0.0971  0.0957  0.0985  0.0051  0.0076  0.0064  0.0038  0.0076  0.0076  0.0051  0.0051  0.0063  0.0063  0.0051  0.0051  0.0063  0.0051  0.0051  0.0051  0.0051  0.0051  0.0051  0.0051  0.0063  0.0051  0.0063  0.0063  0.0063  0.0051  0.0051  0.0051  0.0051  0.0051  0.0051  0.0051  0.0051  0.0051  0.0051  0.0051  0.0051  0.0063  0.0076  0.0076  0.0051  0.0051  0.0051  0.0050  0.0064  0.0064  0.0050  0.0051  0.0114  0.0063  0.0077  0.0064  0.0102  0.0064  0.0076  0.0064  0.0050  0.0051  0.0050  0.0038  0.0089  0.0038  0.0089  0.0064  0.0114  0.0064  0.0038  0.0063  0.0051  0.0076  0.0038  0.0077  0.0090  0.0038  0.0076  0.0064  0.0076  0.0064  0.0064  0.0039  0.0025  0.0089  0.0077  0.0025  0.0076  0.0051  0.0051  0.0050  0.0089  0.0089  0.0051  0.0064  0.0051  0.0051  0.0064  0.0076  0.0077  0.0077  0.0038  0.0038  0.0076  0.0077  0.0101  0.0089  0.0038  0.0038  0.0076  0.0077  0.0063  0.0076  0.0063  0.0114  0.0102  0.0102  0.0076  0.0077  0.0077  0.0076  0.0076  0.0102  0.0051  0.0101  0.0051  0.0064
RND4__GCA_000774395.1   0.6701  0.3705  0.3705  0.3845  0.2971  0.2914  0.2914  0.3005  0.3066  0.2951  0.1945  0.2095  0.2093  0.2263  0.2261  0.2262  0.2228  0.2312  0.2262  0.2280  0.2296  0.2329  0.2312  0.2279  0.2329  0.2522  0.2522  0.2522  0.2522  0.2513  0.2513  0.2495  0.2494  0.2437  0.2453  0.2453  0.2471  0.2471  0.2471  0.2418  0.2466  0.2927  0.2446  0.2432  0.2432  0.2361  0.2090  0.2090  0.2090  0.2156  0.2022  0.2105  0.2155  0.2070  0.2057  0.2312  0.2287  0.2270  0.2337  0.2287  0.2487  0.2538  0.2445  0.2540  0.2380  0.2380  0.2380  0.2536  0.2342  0.2415  0.2365  0.2415  0.2331  0.2331  0.2415  0.2415  0.2437  0.2455  0.2437  0.2337  0.2337  0.2299  0.2355  0.2591  0.2591  0.2430  0.2477  0.2473  0.2488  0.2347  0.2287  0.2289  0.2289  0.2254  0.2287  0.2254  0.2272  0.2235  0.2235  0.2235  0.2235  0.2339  0.2323  0.2280  0.2508  0.2550  0.2532  0.2599  0.1833  0.1833  0.0157  0.0694  0.0694  0.0970  0.0970  0.0970  0.0970  0.0970  0.0984  0.0970  0.0970  0.0970  0.0914  0.0900  0.0928  0.0076  0.0051  0.0013  0.0064  0.0025  0.0076  0.0076  0.0076  0.0089  0.0089  0.0076  0.0076  0.0089  0.0076  0.0076  0.0076  0.0076  0.0076  0.0076  0.0076  0.0089  0.0076  0.0089  0.0089  0.0089  0.0076  0.0076  0.0076  0.0076  0.0076  0.0076  0.0076  0.0076  0.0076  0.0076  0.0076  0.0076  0.0063  0.0051  0.0051  0.0076  0.0076  0.0076  0.0077  0.0038  0.0064  0.0076  0.0077  0.0089  0.0038  0.0076  0.0064  0.0077  0.0064  0.0051  0.0064  0.0076  0.0076  0.0077  0.0064  0.0038  0.0064  0.0038  0.0038  0.0089  0.0038  0.0063  0.0063  0.0051  0.0051  0.0064  0.0051  0.0063  0.0064  0.0051  0.0064  0.0050  0.0089  0.0088  0.0063  0.0077  0.0063  0.0050  0.0077  0.0051  0.0025  0.0026  0.0025  0.0064  0.0064  0.0076  0.0089  0.0076  0.0076  0.0089  0.0051  0.0051  0.0050  0.0064  0.0064  0.0051  0.0050  0.0077  0.0038  0.0038  0.0064  0.0051  0.0050  0.0064  0.0077  0.0064  0.0090  0.0077  0.0077  0.0077  0.0051  0.0076  0.0025  0.0051  0.0077  0.0076  0.0076  0.0051  0.0038  0.0077
RND4__GCA_000774415.1   0.6612  0.3744  0.3744  0.3885  0.3007  0.2950  0.2950  0.3041  0.3102  0.2989  0.1978  0.2128  0.2126  0.2296  0.2294  0.2295  0.2262  0.2346  0.2295  0.2314  0.2329  0.2363  0.2346  0.2313  0.2363  0.2521  0.2521  0.2521  0.2521  0.2547  0.2547  0.2529  0.2528  0.2471  0.2487  0.2487  0.2505  0.2505  0.2505  0.2452  0.2500  0.2926  0.2480  0.2466  0.2466  0.2395  0.2123  0.2123  0.2123  0.2188  0.2055  0.2138  0.2188  0.2102  0.2089  0.2346  0.2286  0.2268  0.2336  0.2286  0.2486  0.2572  0.2479  0.2574  0.2414  0.2414  0.2414  0.2571  0.2340  0.2449  0.2399  0.2449  0.2365  0.2365  0.2449  0.2449  0.2471  0.2490  0.2471  0.2371  0.2371  0.2333  0.2389  0.2626  0.2626  0.2464  0.2511  0.2507  0.2522  0.2381  0.2320  0.2322  0.2322  0.2288  0.2321  0.2287  0.2305  0.2269  0.2269  0.2269  0.2269  0.2372  0.2356  0.2314  0.2543  0.2585  0.2567  0.2633  0.1865  0.1864  0.0143  0.0721  0.0721  0.1027  0.1027  0.1027  0.1027  0.1027  0.1041  0.1027  0.1027  0.1027  0.0970  0.0956  0.0984  0.0076  0.0051  0.0064  0.0039  0.0051  0.0051  0.0076  0.0076  0.0089  0.0089  0.0076  0.0076  0.0089  0.0076  0.0076  0.0076  0.0076  0.0076  0.0076  0.0076  0.0089  0.0076  0.0089  0.0089  0.0089  0.0076  0.0076  0.0076  0.0076  0.0076  0.0076  0.0076  0.0101  0.0101  0.0101  0.0101  0.0101  0.0038  0.0051  0.0051  0.0101  0.0101  0.0051  0.0051  0.0064  0.0038  0.0051  0.0051  0.0090  0.0038  0.0076  0.0038  0.0051  0.0064  0.0025  0.0063  0.0050  0.0051  0.0050  0.0038  0.0064  0.0038  0.0064  0.0064  0.0115  0.0064  0.0038  0.0038  0.0051  0.0076  0.0089  0.0076  0.0038  0.0064  0.0051  0.0038  0.0076  0.0064  0.0064  0.0089  0.0102  0.0038  0.0051  0.0102  0.0076  0.0025  0.0026  0.0026  0.0038  0.0038  0.0103  0.0089  0.0051  0.0051  0.0064  0.0051  0.0077  0.0076  0.0089  0.0064  0.0050  0.0077  0.0102  0.0038  0.0038  0.0063  0.0077  0.0025  0.0038  0.0076  0.0038  0.0115  0.0102  0.0102  0.0076  0.0050  0.0050  0.0051  0.0000  0.0102  0.0077  0.0102  0.0026  0.0064  0.0076  0.0051
RND4__GCA_000774465.1   0.6670  0.3705  0.3705  0.3845  0.2971  0.2914  0.2914  0.3005  0.3065  0.2952  0.1945  0.2095  0.2093  0.2263  0.2261  0.2262  0.2228  0.2312  0.2262  0.2280  0.2296  0.2329  0.2312  0.2279  0.2329  0.2522  0.2522  0.2522  0.2522  0.2513  0.2513  0.2495  0.2494  0.2437  0.2453  0.2453  0.2471  0.2471  0.2471  0.2418  0.2466  0.2927  0.2446  0.2432  0.2432  0.2361  0.2090  0.2090  0.2090  0.2156  0.2022  0.2105  0.2155  0.2070  0.2057  0.2312  0.2287  0.2270  0.2337  0.2287  0.2487  0.2538  0.2445  0.2540  0.2416  0.2416  0.2416  0.2536  0.2342  0.2415  0.2365  0.2415  0.2331  0.2331  0.2415  0.2415  0.2437  0.2455  0.2437  0.2337  0.2337  0.2299  0.2355  0.2591  0.2591  0.2430  0.2477  0.2473  0.2488  0.2347  0.2287  0.2289  0.2289  0.2254  0.2287  0.2254  0.2272  0.2235  0.2235  0.2235  0.2235  0.2339  0.2323  0.2280  0.2508  0.2550  0.2532  0.2599  0.1833  0.1833  0.0129  0.0694  0.0694  0.0999  0.0999  0.0999  0.0999  0.0999  0.1013  0.0999  0.0999  0.0999  0.0942  0.0928  0.0956  0.0051  0.0025  0.0038  0.0038  0.0025  0.0051  0.0051  0.0051  0.0063  0.0063  0.0051  0.0051  0.0063  0.0051  0.0051  0.0051  0.0051  0.0051  0.0051  0.0051  0.0063  0.0051  0.0063  0.0063  0.0063  0.0051  0.0051  0.0051  0.0051  0.0051  0.0051  0.0051  0.0076  0.0076  0.0076  0.0076  0.0076  0.0038  0.0051  0.0051  0.0076  0.0076  0.0051  0.0051  0.0038  0.0038  0.0051  0.0051  0.0089  0.0013  0.0051  0.0038  0.0050  0.0038  0.0025  0.0038  0.0051  0.0051  0.0050  0.0038  0.0038  0.0038  0.0038  0.0038  0.0089  0.0038  0.0038  0.0038  0.0025  0.0051  0.0064  0.0051  0.0038  0.0038  0.0051  0.0038  0.0051  0.0063  0.0064  0.0064  0.0076  0.0038  0.0051  0.0077  0.0051  0.0000  0.0000  0.0000  0.0038  0.0038  0.0077  0.0064  0.0051  0.0051  0.0064  0.0050  0.0050  0.0050  0.0064  0.0038  0.0026  0.0051  0.0076  0.0038  0.0013  0.0038  0.0051  0.0025  0.0038  0.0076  0.0038  0.0090  0.0076  0.0076  0.0050  0.0025  0.0051  0.0025  0.0025  0.0077  0.0051  0.0076  0.0026  0.0038  0.0051  0.0025  0.0025
RND4__GCA_000774475.1   0.6581  0.3728  0.3728  0.3868  0.2988  0.2931  0.2931  0.3022  0.3048  0.2973  0.1978  0.2145  0.2143  0.2314  0.2312  0.2313  0.2279  0.2363  0.2313  0.2331  0.2347  0.2381  0.2363  0.2330  0.2381  0.2574  0.2574  0.2574  0.2574  0.2565  0.2565  0.2547  0.2546  0.2489  0.2505  0.2505  0.2523  0.2523  0.2523  0.2469  0.2518  0.2982  0.2498  0.2483  0.2483  0.2412  0.2108  0.2108  0.2108  0.2174  0.2040  0.2123  0.2173  0.2088  0.2075  0.2363  0.2337  0.2320  0.2388  0.2338  0.2540  0.2590  0.2497  0.2592  0.2468  0.2468  0.2468  0.2589  0.2393  0.2467  0.2416  0.2467  0.2383  0.2383  0.2467  0.2467  0.2489  0.2507  0.2489  0.2389  0.2389  0.2350  0.2407  0.2644  0.2644  0.2482  0.2529  0.2525  0.2540  0.2398  0.2338  0.2340  0.2340  0.2305  0.2338  0.2304  0.2322  0.2286  0.2286  0.2286  0.2286  0.2390  0.2374  0.2331  0.2561  0.2603  0.2585  0.2652  0.1881  0.1881  0.0184  0.0749  0.0749  0.1028  0.1028  0.1028  0.1028  0.1028  0.1042  0.1028  0.1028  0.1028  0.0971  0.0957  0.0985  0.0051  0.0076  0.0063  0.0038  0.0076  0.0076  0.0051  0.0051  0.0063  0.0063  0.0051  0.0051  0.0063  0.0051  0.0051  0.0051  0.0051  0.0051  0.0051  0.0051  0.0063  0.0051  0.0063  0.0063  0.0063  0.0051  0.0051  0.0051  0.0051  0.0051  0.0051  0.0051  0.0051  0.0051  0.0051  0.0051  0.0051  0.0063  0.0076  0.0076  0.0051  0.0051  0.0050  0.0051  0.0064  0.0063  0.0051  0.0051  0.0115  0.0064  0.0077  0.0064  0.0102  0.0064  0.0076  0.0064  0.0051  0.0050  0.0051  0.0038  0.0090  0.0038  0.0089  0.0064  0.0115  0.0064  0.0038  0.0064  0.0051  0.0077  0.0038  0.0076  0.0088  0.0038  0.0076  0.0064  0.0077  0.0063  0.0064  0.0038  0.0026  0.0090  0.0076  0.0026  0.0077  0.0051  0.0051  0.0051  0.0090  0.0089  0.0051  0.0064  0.0051  0.0051  0.0064  0.0076  0.0076  0.0077  0.0038  0.0038  0.0077  0.0076  0.0102  0.0089  0.0038  0.0038  0.0076  0.0076  0.0064  0.0077  0.0064  0.0114  0.0101  0.0103  0.0076  0.0076  0.0076  0.0076  0.0076  0.0102  0.0051  0.0101  0.0051  0.0064  0.0000  0.0077  0.0076  0.0051
RND4__GCA_000774485.1   0.6699  0.3745  0.3745  0.3886  0.2970  0.2913  0.2913  0.3004  0.3065  0.2952  0.1961  0.2094  0.2092  0.2262  0.2260  0.2261  0.2228  0.2311  0.2261  0.2280  0.2295  0.2329  0.2311  0.2278  0.2329  0.2539  0.2539  0.2539  0.2539  0.2530  0.2530  0.2512  0.2511  0.2454  0.2470  0.2470  0.2488  0.2488  0.2488  0.2435  0.2483  0.2927  0.2463  0.2449  0.2449  0.2378  0.2123  0.2123  0.2123  0.2189  0.2055  0.2139  0.2188  0.2103  0.2090  0.2329  0.2286  0.2269  0.2336  0.2286  0.2487  0.2537  0.2444  0.2539  0.2415  0.2415  0.2415  0.2535  0.2341  0.2415  0.2364  0.2415  0.2331  0.2331  0.2415  0.2415  0.2437  0.2455  0.2437  0.2337  0.2337  0.2299  0.2355  0.2590  0.2590  0.2430  0.2477  0.2490  0.2505  0.2346  0.2304  0.2306  0.2306  0.2271  0.2304  0.2270  0.2288  0.2252  0.2252  0.2252  0.2252  0.2355  0.2339  0.2279  0.2508  0.2549  0.2531  0.2598  0.1833  0.1832  0.0157  0.0721  0.0722  0.1027  0.1027  0.1027  0.1027  0.1027  0.1041  0.1027  0.1027  0.1027  0.0971  0.0956  0.0985  0.0076  0.0000  0.0063  0.0064  0.0051  0.0076  0.0076  0.0076  0.0089  0.0089  0.0076  0.0076  0.0089  0.0076  0.0076  0.0076  0.0076  0.0076  0.0076  0.0076  0.0089  0.0076  0.0089  0.0089  0.0089  0.0076  0.0076  0.0076  0.0076  0.0076  0.0076  0.0076  0.0101  0.0101  0.0101  0.0101  0.0101  0.0063  0.0076  0.0076  0.0101  0.0101  0.0077  0.0076  0.0064  0.0064  0.0076  0.0076  0.0114  0.0038  0.0076  0.0063  0.0077  0.0038  0.0051  0.0038  0.0077  0.0077  0.0076  0.0064  0.0064  0.0064  0.0064  0.0064  0.0089  0.0064  0.0063  0.0063  0.0051  0.0076  0.0089  0.0077  0.0064  0.0064  0.0077  0.0064  0.0077  0.0089  0.0089  0.0089  0.0102  0.0064  0.0077  0.0101  0.0077  0.0025  0.0026  0.0025  0.0064  0.0064  0.0102  0.0089  0.0077  0.0076  0.0089  0.0076  0.0076  0.0077  0.0089  0.0064  0.0000  0.0077  0.0103  0.0064  0.0038  0.0063  0.0077  0.0051  0.0064  0.0101  0.0064  0.0088  0.0102  0.0102  0.0076  0.0051  0.0077  0.0051  0.0051  0.0102  0.0076  0.0102  0.0051  0.0063  0.0077  0.0050  0.0050  0.0025  0.0076
RND4__GCA_000774495.1   0.6699  0.3725  0.3725  0.3865  0.2989  0.2932  0.2932  0.3023  0.3084  0.2971  0.1961  0.2111  0.2109  0.2280  0.2278  0.2278  0.2245  0.2329  0.2278  0.2297  0.2313  0.2346  0.2329  0.2296  0.2346  0.2539  0.2539  0.2539  0.2539  0.2530  0.2530  0.2512  0.2511  0.2454  0.2470  0.2470  0.2488  0.2488  0.2488  0.2435  0.2483  0.2945  0.2463  0.2449  0.2449  0.2378  0.2107  0.2107  0.2107  0.2172  0.2039  0.2122  0.2171  0.2086  0.2073  0.2329  0.2303  0.2286  0.2354  0.2304  0.2505  0.2555  0.2462  0.2557  0.2433  0.2433  0.2433  0.2553  0.2359  0.2432  0.2382  0.2432  0.2348  0.2348  0.2432  0.2432  0.2454  0.2473  0.2454  0.2354  0.2354  0.2316  0.2372  0.2609  0.2609  0.2447  0.2494  0.2490  0.2505  0.2364  0.2304  0.2306  0.2306  0.2271  0.2304  0.2270  0.2288  0.2252  0.2252  0.2252  0.2252  0.2355  0.2339  0.2297  0.2526  0.2567  0.2549  0.2616  0.1849  0.1849  0.0157  0.0721  0.0722  0.1027  0.1027  0.1027  0.1027  0.1027  0.1041  0.1027  0.1027  0.1027  0.0971  0.0956  0.0985  0.0076  0.0026  0.0063  0.0064  0.0051  0.0076  0.0076  0.0076  0.0089  0.0089  0.0076  0.0076  0.0089  0.0076  0.0076  0.0076  0.0076  0.0076  0.0076  0.0076  0.0089  0.0076  0.0089  0.0089  0.0089  0.0076  0.0076  0.0076  0.0076  0.0076  0.0076  0.0076  0.0076  0.0076  0.0076  0.0076  0.0076  0.0063  0.0051  0.0051  0.0076  0.0076  0.0077  0.0076  0.0064  0.0064  0.0077  0.0077  0.0116  0.0038  0.0077  0.0063  0.0076  0.0038  0.0051  0.0038  0.0077  0.0076  0.0076  0.0063  0.0063  0.0064  0.0064  0.0038  0.0090  0.0038  0.0064  0.0064  0.0051  0.0050  0.0064  0.0051  0.0064  0.0063  0.0051  0.0063  0.0050  0.0089  0.0089  0.0064  0.0077  0.0064  0.0051  0.0076  0.0076  0.0026  0.0026  0.0026  0.0063  0.0064  0.0101  0.0088  0.0077  0.0077  0.0088  0.0050  0.0050  0.0051  0.0064  0.0063  0.0025  0.0076  0.0102  0.0038  0.0038  0.0064  0.0051  0.0051  0.0064  0.0076  0.0064  0.0090  0.0077  0.0076  0.0077  0.0051  0.0077  0.0051  0.0050  0.0076  0.0076  0.0101  0.0050  0.0064  0.0077  0.0051  0.0050  0.0025  0.0077  0.0025
RND4__GCA_000774555.1   0.6701  0.3705  0.3705  0.3845  0.2971  0.2914  0.2914  0.3005  0.3066  0.2951  0.1945  0.2095  0.2093  0.2263  0.2261  0.2262  0.2228  0.2312  0.2262  0.2280  0.2296  0.2329  0.2312  0.2279  0.2329  0.2522  0.2522  0.2522  0.2522  0.2513  0.2513  0.2495  0.2494  0.2437  0.2453  0.2453  0.2471  0.2471  0.2471  0.2418  0.2466  0.2927  0.2446  0.2432  0.2432  0.2361  0.2090  0.2090  0.2090  0.2156  0.2022  0.2105  0.2155  0.2070  0.2057  0.2312  0.2287  0.2270  0.2337  0.2287  0.2487  0.2538  0.2445  0.2540  0.2380  0.2380  0.2380  0.2536  0.2342  0.2415  0.2365  0.2415  0.2331  0.2331  0.2415  0.2415  0.2437  0.2455  0.2437  0.2337  0.2337  0.2299  0.2355  0.2591  0.2591  0.2430  0.2477  0.2473  0.2488  0.2347  0.2287  0.2289  0.2289  0.2254  0.2287  0.2254  0.2272  0.2235  0.2235  0.2235  0.2235  0.2339  0.2323  0.2280  0.2508  0.2550  0.2532  0.2599  0.1833  0.1833  0.0157  0.0694  0.0694  0.0970  0.0970  0.0970  0.0970  0.0970  0.0984  0.0970  0.0970  0.0970  0.0914  0.0900  0.0928  0.0076  0.0051  0.0013  0.0064  0.0025  0.0076  0.0076  0.0076  0.0089  0.0089  0.0076  0.0076  0.0089  0.0076  0.0076  0.0076  0.0076  0.0076  0.0076  0.0076  0.0089  0.0076  0.0089  0.0089  0.0089  0.0076  0.0076  0.0076  0.0076  0.0076  0.0076  0.0076  0.0076  0.0076  0.0076  0.0076  0.0076  0.0063  0.0051  0.0051  0.0076  0.0076  0.0077  0.0077  0.0038  0.0064  0.0077  0.0076  0.0089  0.0038  0.0076  0.0064  0.0076  0.0064  0.0051  0.0064  0.0077  0.0077  0.0077  0.0064  0.0038  0.0064  0.0038  0.0038  0.0088  0.0038  0.0063  0.0063  0.0051  0.0051  0.0064  0.0051  0.0063  0.0064  0.0051  0.0063  0.0051  0.0089  0.0088  0.0063  0.0076  0.0063  0.0051  0.0076  0.0050  0.0025  0.0026  0.0025  0.0064  0.0064  0.0076  0.0089  0.0077  0.0076  0.0090  0.0051  0.0051  0.0051  0.0064  0.0064  0.0050  0.0051  0.0076  0.0038  0.0038  0.0063  0.0051  0.0051  0.0064  0.0076  0.0064  0.0089  0.0076  0.0076  0.0077  0.0051  0.0077  0.0026  0.0051  0.0077  0.0077  0.0076  0.0051  0.0038  0.0076  0.0000  0.0051  0.0025  0.0077  0.0051  0.0051
RND4__GCA_000774565.1   0.6639  0.3726  0.3726  0.3866  0.2952  0.2895  0.2895  0.2986  0.3046  0.2971  0.1962  0.2112  0.2110  0.2280  0.2278  0.2279  0.2246  0.2329  0.2279  0.2298  0.2313  0.2347  0.2329  0.2296  0.2347  0.2540  0.2540  0.2540  0.2540  0.2530  0.2530  0.2513  0.2512  0.2455  0.2471  0.2471  0.2489  0.2489  0.2489  0.2436  0.2484  0.2946  0.2464  0.2449  0.2449  0.2378  0.2107  0.2107  0.2107  0.2172  0.2039  0.2122  0.2172  0.2087  0.2074  0.2329  0.2304  0.2287  0.2354  0.2304  0.2505  0.2556  0.2463  0.2557  0.2433  0.2433  0.2433  0.2554  0.2359  0.2433  0.2383  0.2433  0.2349  0.2349  0.2433  0.2433  0.2455  0.2473  0.2455  0.2355  0.2355  0.2317  0.2373  0.2609  0.2609  0.2448  0.2495  0.2491  0.2506  0.2364  0.2304  0.2306  0.2306  0.2272  0.2304  0.2271  0.2289  0.2253  0.2253  0.2253  0.2253  0.2356  0.2340  0.2297  0.2526  0.2568  0.2550  0.2617  0.1849  0.1849  0.0143  0.0708  0.0708  0.1013  0.1013  0.1013  0.1013  0.1013  0.1027  0.1013  0.1013  0.1013  0.0957  0.0942  0.0971  0.0038  0.0038  0.0025  0.0026  0.0038  0.0063  0.0038  0.0038  0.0051  0.0051  0.0038  0.0038  0.0051  0.0038  0.0038  0.0038  0.0038  0.0038  0.0038  0.0038  0.0051  0.0038  0.0051  0.0051  0.0051  0.0038  0.0038  0.0038  0.0038  0.0038  0.0038  0.0038  0.0089  0.0089  0.0089  0.0089  0.0089  0.0051  0.0063  0.0063  0.0089  0.0089  0.0038  0.0038  0.0026  0.0051  0.0038  0.0038  0.0102  0.0025  0.0063  0.0025  0.0064  0.0051  0.0038  0.0051  0.0038  0.0038  0.0038  0.0025  0.0051  0.0025  0.0051  0.0025  0.0076  0.0025  0.0025  0.0051  0.0013  0.0064  0.0050  0.0063  0.0050  0.0025  0.0064  0.0051  0.0063  0.0051  0.0050  0.0051  0.0063  0.0051  0.0064  0.0063  0.0038  0.0013  0.0013  0.0013  0.0051  0.0051  0.0063  0.0076  0.0038  0.0038  0.0051  0.0064  0.0063  0.0064  0.0050  0.0026  0.0038  0.0038  0.0064  0.0051  0.0000  0.0026  0.0064  0.0038  0.0051  0.0090  0.0051  0.0076  0.0064  0.0064  0.0038  0.0038  0.0038  0.0038  0.0038  0.0064  0.0038  0.0064  0.0038  0.0050  0.0038  0.0038  0.0038  0.0013  0.0038  0.0038  0.0038  0.0038
RND4__GCA_000774575.1   0.6581  0.3728  0.3728  0.3868  0.2988  0.2931  0.2931  0.3022  0.3048  0.2973  0.1978  0.2145  0.2143  0.2314  0.2312  0.2313  0.2279  0.2363  0.2313  0.2331  0.2347  0.2381  0.2363  0.2330  0.2381  0.2574  0.2574  0.2574  0.2574  0.2565  0.2565  0.2547  0.2546  0.2489  0.2505  0.2505  0.2523  0.2523  0.2523  0.2469  0.2518  0.2982  0.2498  0.2483  0.2483  0.2412  0.2108  0.2108  0.2108  0.2174  0.2040  0.2123  0.2173  0.2088  0.2075  0.2363  0.2337  0.2320  0.2388  0.2338  0.2540  0.2590  0.2497  0.2592  0.2468  0.2468  0.2468  0.2589  0.2393  0.2467  0.2416  0.2467  0.2383  0.2383  0.2467  0.2467  0.2489  0.2507  0.2489  0.2389  0.2389  0.2350  0.2407  0.2644  0.2644  0.2482  0.2529  0.2525  0.2540  0.2398  0.2338  0.2340  0.2340  0.2305  0.2338  0.2304  0.2322  0.2286  0.2286  0.2286  0.2286  0.2390  0.2374  0.2331  0.2561  0.2603  0.2585  0.2652  0.1881  0.1881  0.0184  0.0749  0.0749  0.1028  0.1028  0.1028  0.1028  0.1028  0.1042  0.1028  0.1028  0.1028  0.0971  0.0957  0.0985  0.0051  0.0076  0.0063  0.0038  0.0076  0.0076  0.0051  0.0051  0.0063  0.0063  0.0051  0.0051  0.0063  0.0051  0.0051  0.0051  0.0051  0.0051  0.0051  0.0051  0.0063  0.0051  0.0063  0.0063  0.0063  0.0051  0.0051  0.0051  0.0051  0.0051  0.0051  0.0051  0.0051  0.0051  0.0051  0.0051  0.0051  0.0063  0.0076  0.0076  0.0051  0.0051  0.0051  0.0051  0.0064  0.0064  0.0051  0.0051  0.0114  0.0064  0.0076  0.0064  0.0102  0.0064  0.0076  0.0064  0.0051  0.0051  0.0051  0.0038  0.0089  0.0038  0.0089  0.0064  0.0114  0.0064  0.0038  0.0064  0.0051  0.0077  0.0038  0.0076  0.0088  0.0038  0.0077  0.0064  0.0076  0.0063  0.0064  0.0038  0.0025  0.0088  0.0077  0.0026  0.0077  0.0051  0.0051  0.0051  0.0089  0.0089  0.0051  0.0064  0.0051  0.0050  0.0064  0.0077  0.0076  0.0076  0.0038  0.0038  0.0077  0.0076  0.0102  0.0089  0.0038  0.0038  0.0076  0.0076  0.0063  0.0076  0.0063  0.0114  0.0102  0.0103  0.0076  0.0076  0.0076  0.0077  0.0077  0.0102  0.0051  0.0102  0.0051  0.0063  0.0000  0.0077  0.0077  0.0051  0.0000  0.0077  0.0077  0.0076  0.0038
RND4__GCA_000774695.1   0.6612  0.3766  0.3766  0.3907  0.2955  0.2898  0.2898  0.2989  0.3088  0.2975  0.1965  0.2112  0.2110  0.2280  0.2278  0.2279  0.2246  0.2329  0.2279  0.2298  0.2313  0.2347  0.2329  0.2296  0.2347  0.2504  0.2504  0.2504  0.2504  0.2530  0.2530  0.2513  0.2512  0.2455  0.2471  0.2471  0.2489  0.2489  0.2489  0.2436  0.2484  0.2871  0.2428  0.2414  0.2414  0.2343  0.2107  0.2107  0.2107  0.2172  0.2039  0.2122  0.2172  0.2087  0.2074  0.2295  0.2235  0.2218  0.2285  0.2236  0.2434  0.2520  0.2427  0.2522  0.2363  0.2363  0.2363  0.2518  0.2359  0.2433  0.2383  0.2433  0.2349  0.2349  0.2433  0.2433  0.2455  0.2473  0.2455  0.2355  0.2355  0.2317  0.2338  0.2573  0.2573  0.2413  0.2495  0.2456  0.2471  0.2364  0.2270  0.2272  0.2272  0.2237  0.2270  0.2237  0.2254  0.2218  0.2218  0.2218  0.2218  0.2321  0.2305  0.2262  0.2526  0.2532  0.2514  0.2580  0.1849  0.1849  0.0171  0.0735  0.0736  0.1042  0.1042  0.1042  0.1042  0.1042  0.1056  0.1042  0.1042  0.1042  0.0985  0.0971  0.0999  0.0089  0.0064  0.0077  0.0051  0.0038  0.0089  0.0089  0.0089  0.0101  0.0101  0.0089  0.0089  0.0101  0.0089  0.0089  0.0089  0.0089  0.0089  0.0089  0.0089  0.0101  0.0089  0.0101  0.0101  0.0101  0.0089  0.0089  0.0089  0.0089  0.0089  0.0089  0.0089  0.0114  0.0114  0.0114  0.0114  0.0114  0.0051  0.0063  0.0063  0.0114  0.0114  0.0064  0.0064  0.0076  0.0051  0.0064  0.0063  0.0089  0.0051  0.0038  0.0051  0.0064  0.0077  0.0038  0.0077  0.0064  0.0064  0.0064  0.0050  0.0076  0.0051  0.0077  0.0077  0.0127  0.0076  0.0051  0.0051  0.0064  0.0089  0.0102  0.0089  0.0000  0.0077  0.0064  0.0051  0.0089  0.0077  0.0077  0.0101  0.0115  0.0000  0.0064  0.0115  0.0089  0.0038  0.0038  0.0038  0.0000  0.0000  0.0114  0.0101  0.0064  0.0064  0.0076  0.0063  0.0088  0.0088  0.0101  0.0077  0.0064  0.0088  0.0115  0.0051  0.0051  0.0077  0.0090  0.0064  0.0051  0.0088  0.0051  0.0127  0.0115  0.0115  0.0064  0.0064  0.0064  0.0064  0.0038  0.0115  0.0064  0.0115  0.0038  0.0050  0.0088  0.0064  0.0038  0.0038  0.0089  0.0063  0.0063  0.0064  0.0051  0.0089
RND4__GCA_000774705.1   0.6732  0.3767  0.3767  0.3908  0.2990  0.2933  0.2933  0.3024  0.3085  0.2990  0.1996  0.2129  0.2127  0.2315  0.2313  0.2314  0.2280  0.2364  0.2314  0.2332  0.2348  0.2382  0.2364  0.2331  0.2382  0.2575  0.2575  0.2575  0.2575  0.2566  0.2566  0.2548  0.2547  0.2490  0.2506  0.2506  0.2524  0.2524  0.2524  0.2471  0.2519  0.2927  0.2481  0.2467  0.2467  0.2396  0.2141  0.2141  0.2141  0.2206  0.2072  0.2156  0.2206  0.2120  0.2107  0.2347  0.2339  0.2321  0.2389  0.2339  0.2541  0.2538  0.2445  0.2540  0.2416  0.2416  0.2416  0.2536  0.2359  0.2451  0.2400  0.2451  0.2366  0.2366  0.2451  0.2451  0.2455  0.2473  0.2455  0.2355  0.2355  0.2317  0.2390  0.2627  0.2627  0.2466  0.2513  0.2509  0.2524  0.2400  0.2322  0.2324  0.2324  0.2289  0.2322  0.2288  0.2306  0.2270  0.2270  0.2270  0.2270  0.2373  0.2357  0.2332  0.2562  0.2604  0.2586  0.2635  0.1882  0.1882  0.0212  0.0749  0.0749  0.1056  0.1056  0.1056  0.1056  0.1056  0.1070  0.1056  0.1056  0.1056  0.0999  0.0985  0.1013  0.0076  0.0102  0.0064  0.0088  0.0076  0.0127  0.0076  0.0076  0.0089  0.0089  0.0076  0.0076  0.0089  0.0076  0.0076  0.0076  0.0076  0.0076  0.0076  0.0076  0.0089  0.0076  0.0089  0.0089  0.0089  0.0076  0.0076  0.0076  0.0076  0.0076  0.0076  0.0076  0.0101  0.0101  0.0101  0.0101  0.0101  0.0114  0.0076  0.0076  0.0101  0.0101  0.0102  0.0101  0.0063  0.0115  0.0101  0.0102  0.0140  0.0090  0.0128  0.0089  0.0128  0.0115  0.0103  0.0115  0.0101  0.0101  0.0102  0.0089  0.0088  0.0088  0.0089  0.0038  0.0115  0.0038  0.0089  0.0115  0.0077  0.0077  0.0064  0.0076  0.0114  0.0063  0.0076  0.0115  0.0077  0.0089  0.0088  0.0064  0.0077  0.0115  0.0076  0.0076  0.0076  0.0077  0.0076  0.0077  0.0114  0.0115  0.0076  0.0141  0.0101  0.0102  0.0089  0.0077  0.0077  0.0076  0.0063  0.0064  0.0102  0.0076  0.0101  0.0064  0.0063  0.0064  0.0076  0.0102  0.0115  0.0102  0.0114  0.0115  0.0000  0.0000  0.0102  0.0101  0.0102  0.0077  0.0103  0.0000  0.0101  0.0102  0.0102  0.0089  0.0101  0.0077  0.0102  0.0077  0.0101  0.0102  0.0076  0.0077  0.0064  0.0102  0.0115
RND4__GCA_000774765.1   0.6648  0.3727  0.3727  0.3867  0.2991  0.2934  0.2934  0.3006  0.3051  0.2938  0.1964  0.2111  0.2109  0.2279  0.2277  0.2278  0.2245  0.2328  0.2278  0.2296  0.2312  0.2346  0.2328  0.2295  0.2346  0.2574  0.2574  0.2574  0.2574  0.2565  0.2565  0.2547  0.2546  0.2489  0.2505  0.2505  0.2523  0.2523  0.2523  0.2470  0.2518  0.2945  0.2462  0.2448  0.2448  0.2377  0.2075  0.2075  0.2075  0.2140  0.2007  0.2090  0.2139  0.2054  0.2041  0.2328  0.2303  0.2286  0.2353  0.2303  0.2504  0.2554  0.2461  0.2556  0.2432  0.2432  0.2432  0.2553  0.2393  0.2432  0.2381  0.2432  0.2348  0.2348  0.2432  0.2432  0.2454  0.2472  0.2454  0.2354  0.2354  0.2315  0.2372  0.2608  0.2608  0.2447  0.2494  0.2490  0.2505  0.2363  0.2303  0.2305  0.2305  0.2270  0.2303  0.2270  0.2288  0.2252  0.2252  0.2252  0.2252  0.2355  0.2339  0.2296  0.2525  0.2567  0.2549  0.2615  0.1849  0.1848  0.0171  0.0735  0.0735  0.1013  0.1013  0.1013  0.1013  0.1013  0.1028  0.1013  0.1013  0.1013  0.0957  0.0943  0.0971  0.0089  0.0064  0.0076  0.0077  0.0063  0.0063  0.0089  0.0089  0.0101  0.0101  0.0089  0.0089  0.0101  0.0089  0.0089  0.0089  0.0089  0.0089  0.0089  0.0089  0.0101  0.0089  0.0101  0.0101  0.0101  0.0089  0.0089  0.0089  0.0089  0.0089  0.0089  0.0089  0.0089  0.0089  0.0089  0.0089  0.0089  0.0076  0.0089  0.0089  0.0089  0.0089  0.0088  0.0089  0.0076  0.0077  0.0089  0.0089  0.0128  0.0050  0.0038  0.0077  0.0089  0.0050  0.0064  0.0050  0.0090  0.0090  0.0090  0.0077  0.0077  0.0076  0.0076  0.0077  0.0127  0.0077  0.0076  0.0077  0.0064  0.0089  0.0102  0.0088  0.0050  0.0076  0.0064  0.0077  0.0088  0.0101  0.0103  0.0103  0.0088  0.0051  0.0064  0.0089  0.0089  0.0038  0.0038  0.0038  0.0051  0.0050  0.0089  0.0076  0.0064  0.0064  0.0102  0.0064  0.0090  0.0089  0.0102  0.0076  0.0064  0.0089  0.0115  0.0077  0.0051  0.0077  0.0088  0.0064  0.0076  0.0089  0.0077  0.0128  0.0115  0.0114  0.0064  0.0064  0.0089  0.0038  0.0064  0.0115  0.0038  0.0114  0.0063  0.0077  0.0063  0.0064  0.0064  0.0038  0.0064  0.0064  0.0064  0.0064  0.0050  0.0064  0.0051  0.0114
RND4__GCA_000774815.1   0.6577  0.3726  0.3726  0.3866  0.2952  0.2895  0.2895  0.2986  0.3046  0.2971  0.1996  0.2146  0.2110  0.2280  0.2278  0.2279  0.2246  0.2329  0.2279  0.2298  0.2313  0.2347  0.2329  0.2296  0.2347  0.2540  0.2540  0.2540  0.2540  0.2566  0.2566  0.2548  0.2547  0.2490  0.2506  0.2506  0.2524  0.2524  0.2524  0.2471  0.2519  0.2946  0.2464  0.2449  0.2449  0.2378  0.2141  0.2141  0.2141  0.2206  0.2072  0.2156  0.2206  0.2120  0.2107  0.2329  0.2270  0.2252  0.2320  0.2270  0.2505  0.2556  0.2463  0.2557  0.2433  0.2433  0.2433  0.2590  0.2359  0.2468  0.2418  0.2468  0.2384  0.2384  0.2468  0.2468  0.2490  0.2509  0.2490  0.2390  0.2390  0.2351  0.2373  0.2645  0.2645  0.2484  0.2531  0.2526  0.2541  0.2400  0.2304  0.2306  0.2306  0.2272  0.2304  0.2271  0.2289  0.2253  0.2253  0.2253  0.2253  0.2356  0.2340  0.2332  0.2562  0.2604  0.2586  0.2653  0.1882  0.1882  0.0171  0.0735  0.0736  0.1042  0.1042  0.1042  0.1042  0.1042  0.1056  0.1042  0.1042  0.1042  0.0985  0.0971  0.0999  0.0038  0.0063  0.0051  0.0026  0.0063  0.0089  0.0038  0.0038  0.0051  0.0051  0.0038  0.0038  0.0051  0.0038  0.0038  0.0038  0.0038  0.0038  0.0038  0.0038  0.0051  0.0038  0.0051  0.0051  0.0051  0.0038  0.0038  0.0038  0.0038  0.0038  0.0038  0.0038  0.0114  0.0114  0.0114  0.0114  0.0114  0.0051  0.0063  0.0063  0.0114  0.0114  0.0038  0.0038  0.0051  0.0051  0.0038  0.0038  0.0102  0.0051  0.0089  0.0026  0.0063  0.0076  0.0038  0.0077  0.0039  0.0038  0.0038  0.0025  0.0051  0.0026  0.0050  0.0051  0.0102  0.0051  0.0025  0.0051  0.0038  0.0088  0.0077  0.0088  0.0051  0.0051  0.0063  0.0051  0.0088  0.0050  0.0051  0.0077  0.0089  0.0051  0.0064  0.0089  0.0063  0.0038  0.0038  0.0038  0.0050  0.0051  0.0088  0.0101  0.0013  0.0013  0.0051  0.0064  0.0089  0.0089  0.0077  0.0051  0.0064  0.0064  0.0089  0.0051  0.0025  0.0051  0.0089  0.0038  0.0051  0.0089  0.0050  0.0101  0.0089  0.0089  0.0064  0.0064  0.0013  0.0063  0.0038  0.0090  0.0063  0.0089  0.0038  0.0076  0.0063  0.0063  0.0038  0.0038  0.0064  0.0063  0.0064  0.0063  0.0025  0.0063  0.0050  0.0090  0.0077
RND4__GCA_000774865.1   0.6639  0.3726  0.3726  0.3866  0.2952  0.2895  0.2895  0.2986  0.3046  0.2971  0.1962  0.2112  0.2110  0.2280  0.2278  0.2279  0.2246  0.2329  0.2279  0.2298  0.2313  0.2347  0.2329  0.2296  0.2347  0.2540  0.2540  0.2540  0.2540  0.2530  0.2530  0.2513  0.2512  0.2455  0.2471  0.2471  0.2489  0.2489  0.2489  0.2436  0.2484  0.2946  0.2464  0.2449  0.2449  0.2378  0.2107  0.2107  0.2107  0.2172  0.2039  0.2122  0.2172  0.2087  0.2074  0.2329  0.2304  0.2287  0.2354  0.2304  0.2505  0.2556  0.2463  0.2557  0.2433  0.2433  0.2433  0.2554  0.2359  0.2433  0.2383  0.2433  0.2349  0.2349  0.2433  0.2433  0.2455  0.2473  0.2455  0.2355  0.2355  0.2317  0.2373  0.2609  0.2609  0.2448  0.2495  0.2491  0.2506  0.2364  0.2304  0.2306  0.2306  0.2272  0.2304  0.2271  0.2289  0.2253  0.2253  0.2253  0.2253  0.2356  0.2340  0.2297  0.2526  0.2568  0.2550  0.2617  0.1849  0.1849  0.0143  0.0708  0.0708  0.1013  0.1013  0.1013  0.1013  0.1013  0.1027  0.1013  0.1013  0.1013  0.0957  0.0942  0.0971  0.0038  0.0038  0.0026  0.0025  0.0038  0.0063  0.0038  0.0038  0.0051  0.0051  0.0038  0.0038  0.0051  0.0038  0.0038  0.0038  0.0038  0.0038  0.0038  0.0038  0.0051  0.0038  0.0051  0.0051  0.0051  0.0038  0.0038  0.0038  0.0038  0.0038  0.0038  0.0038  0.0089  0.0089  0.0089  0.0089  0.0089  0.0051  0.0063  0.0063  0.0089  0.0089  0.0038  0.0039  0.0025  0.0051  0.0038  0.0038  0.0102  0.0026  0.0063  0.0025  0.0064  0.0051  0.0038  0.0051  0.0038  0.0038  0.0038  0.0026  0.0051  0.0026  0.0051  0.0026  0.0077  0.0025  0.0026  0.0051  0.0013  0.0064  0.0051  0.0064  0.0051  0.0025  0.0064  0.0051  0.0064  0.0051  0.0051  0.0051  0.0063  0.0051  0.0064  0.0064  0.0038  0.0013  0.0013  0.0013  0.0051  0.0051  0.0064  0.0077  0.0038  0.0038  0.0051  0.0063  0.0063  0.0064  0.0051  0.0026  0.0038  0.0038  0.0064  0.0050  0.0000  0.0025  0.0064  0.0038  0.0051  0.0089  0.0051  0.0076  0.0064  0.0064  0.0038  0.0038  0.0038  0.0038  0.0038  0.0064  0.0038  0.0064  0.0039  0.0051  0.0038  0.0038  0.0038  0.0013  0.0039  0.0038  0.0038  0.0038  0.0000  0.0038  0.0051  0.0063  0.0051  0.0025
RND4__GCA_000774945.1   0.6581  0.3728  0.3728  0.3868  0.2988  0.2931  0.2931  0.3022  0.3048  0.2973  0.1978  0.2145  0.2143  0.2314  0.2312  0.2313  0.2279  0.2363  0.2313  0.2331  0.2347  0.2381  0.2363  0.2330  0.2381  0.2574  0.2574  0.2574  0.2574  0.2565  0.2565  0.2547  0.2546  0.2489  0.2505  0.2505  0.2523  0.2523  0.2523  0.2469  0.2518  0.2982  0.2498  0.2483  0.2483  0.2412  0.2108  0.2108  0.2108  0.2174  0.2040  0.2123  0.2173  0.2088  0.2075  0.2363  0.2337  0.2320  0.2388  0.2338  0.2540  0.2590  0.2497  0.2592  0.2468  0.2468  0.2468  0.2589  0.2393  0.2467  0.2416  0.2467  0.2383  0.2383  0.2467  0.2467  0.2489  0.2507  0.2489  0.2389  0.2389  0.2350  0.2407  0.2644  0.2644  0.2482  0.2529  0.2525  0.2540  0.2398  0.2338  0.2340  0.2340  0.2305  0.2338  0.2304  0.2322  0.2286  0.2286  0.2286  0.2286  0.2390  0.2374  0.2331  0.2561  0.2603  0.2585  0.2652  0.1881  0.1881  0.0184  0.0749  0.0749  0.1028  0.1028  0.1028  0.1028  0.1028  0.1042  0.1028  0.1028  0.1028  0.0971  0.0957  0.0985  0.0051  0.0077  0.0064  0.0038  0.0076  0.0076  0.0051  0.0051  0.0063  0.0063  0.0051  0.0051  0.0063  0.0051  0.0051  0.0051  0.0051  0.0051  0.0051  0.0051  0.0063  0.0051  0.0063  0.0063  0.0063  0.0051  0.0051  0.0051  0.0051  0.0051  0.0051  0.0051  0.0051  0.0051  0.0051  0.0051  0.0051  0.0063  0.0076  0.0076  0.0051  0.0051  0.0051  0.0051  0.0063  0.0063  0.0051  0.0051  0.0115  0.0064  0.0076  0.0064  0.0101  0.0064  0.0076  0.0064  0.0051  0.0051  0.0051  0.0038  0.0089  0.0038  0.0090  0.0064  0.0115  0.0063  0.0038  0.0063  0.0051  0.0076  0.0038  0.0076  0.0088  0.0038  0.0076  0.0064  0.0076  0.0064  0.0063  0.0038  0.0025  0.0088  0.0077  0.0025  0.0077  0.0051  0.0050  0.0051  0.0089  0.0089  0.0051  0.0063  0.0051  0.0051  0.0064  0.0077  0.0076  0.0076  0.0038  0.0038  0.0077  0.0077  0.0102  0.0089  0.0038  0.0038  0.0076  0.0076  0.0063  0.0076  0.0064  0.0114  0.0102  0.0102  0.0077  0.0077  0.0076  0.0077  0.0077  0.0102  0.0051  0.0103  0.0050  0.0064  0.0000  0.0077  0.0076  0.0051  0.0000  0.0077  0.0077  0.0077  0.0039  0.0000  0.0090  0.0102  0.0064  0.0064  0.0038
RND4__GCA_000774955.1   0.6581  0.3728  0.3728  0.3868  0.2988  0.2931  0.2931  0.3022  0.3048  0.2973  0.1978  0.2145  0.2143  0.2314  0.2312  0.2313  0.2279  0.2363  0.2313  0.2331  0.2347  0.2381  0.2363  0.2330  0.2381  0.2574  0.2574  0.2574  0.2574  0.2565  0.2565  0.2547  0.2546  0.2489  0.2505  0.2505  0.2523  0.2523  0.2523  0.2469  0.2518  0.2982  0.2498  0.2483  0.2483  0.2412  0.2108  0.2108  0.2108  0.2174  0.2040  0.2123  0.2173  0.2088  0.2075  0.2363  0.2337  0.2320  0.2388  0.2338  0.2540  0.2590  0.2497  0.2592  0.2468  0.2468  0.2468  0.2589  0.2393  0.2467  0.2416  0.2467  0.2383  0.2383  0.2467  0.2467  0.2489  0.2507  0.2489  0.2389  0.2389  0.2350  0.2407  0.2644  0.2644  0.2482  0.2529  0.2525  0.2540  0.2398  0.2338  0.2340  0.2340  0.2305  0.2338  0.2304  0.2322  0.2286  0.2286  0.2286  0.2286  0.2390  0.2374  0.2331  0.2561  0.2603  0.2585  0.2652  0.1881  0.1881  0.0184  0.0749  0.0749  0.1028  0.1028  0.1028  0.1028  0.1028  0.1042  0.1028  0.1028  0.1028  0.0971  0.0957  0.0985  0.0051  0.0076  0.0064  0.0038  0.0076  0.0076  0.0051  0.0051  0.0063  0.0063  0.0051  0.0051  0.0063  0.0051  0.0051  0.0051  0.0051  0.0051  0.0051  0.0051  0.0063  0.0051  0.0063  0.0063  0.0063  0.0051  0.0051  0.0051  0.0051  0.0051  0.0051  0.0051  0.0051  0.0051  0.0051  0.0051  0.0051  0.0063  0.0076  0.0076  0.0051  0.0051  0.0051  0.0051  0.0064  0.0063  0.0051  0.0051  0.0115  0.0063  0.0076  0.0064  0.0102  0.0064  0.0076  0.0064  0.0051  0.0050  0.0050  0.0038  0.0088  0.0038  0.0088  0.0064  0.0115  0.0064  0.0038  0.0064  0.0051  0.0077  0.0038  0.0077  0.0089  0.0038  0.0077  0.0064  0.0076  0.0064  0.0064  0.0038  0.0026  0.0089  0.0077  0.0025  0.0077  0.0050  0.0051  0.0051  0.0088  0.0090  0.0051  0.0063  0.0051  0.0050  0.0064  0.0076  0.0076  0.0076  0.0038  0.0038  0.0076  0.0076  0.0101  0.0089  0.0038  0.0038  0.0076  0.0076  0.0064  0.0076  0.0063  0.0115  0.0102  0.0102  0.0077  0.0076  0.0076  0.0077  0.0076  0.0102  0.0051  0.0102  0.0051  0.0064  0.0000  0.0076  0.0077  0.0051  0.0000  0.0076  0.0076  0.0076  0.0038  0.0000  0.0089  0.0102  0.0064  0.0064  0.0038  0.0000
RND4__GCA_000774965.1   0.6612  0.3686  0.3686  0.3826  0.2988  0.2931  0.2931  0.3022  0.3048  0.2935  0.1961  0.2111  0.2109  0.2279  0.2277  0.2278  0.2244  0.2328  0.2278  0.2296  0.2312  0.2346  0.2328  0.2295  0.2346  0.2503  0.2503  0.2503  0.2503  0.2529  0.2529  0.2512  0.2510  0.2454  0.2469  0.2469  0.2488  0.2488  0.2488  0.2434  0.2482  0.2907  0.2462  0.2448  0.2448  0.2377  0.2075  0.2075  0.2075  0.2140  0.2007  0.2090  0.2139  0.2054  0.2041  0.2328  0.2268  0.2251  0.2319  0.2269  0.2468  0.2554  0.2461  0.2556  0.2397  0.2397  0.2397  0.2553  0.2323  0.2432  0.2381  0.2432  0.2348  0.2348  0.2432  0.2432  0.2454  0.2472  0.2454  0.2354  0.2354  0.2315  0.2372  0.2608  0.2608  0.2447  0.2494  0.2490  0.2505  0.2363  0.2303  0.2305  0.2305  0.2270  0.2303  0.2270  0.2288  0.2251  0.2251  0.2251  0.2251  0.2355  0.2339  0.2296  0.2525  0.2567  0.2549  0.2615  0.1849  0.1848  0.0184  0.0721  0.0721  0.0999  0.0999  0.0999  0.0999  0.0999  0.1013  0.0999  0.0999  0.0999  0.0943  0.0929  0.0957  0.0101  0.0076  0.0063  0.0064  0.0051  0.0076  0.0101  0.0101  0.0114  0.0114  0.0101  0.0101  0.0114  0.0101  0.0101  0.0101  0.0101  0.0101  0.0101  0.0101  0.0114  0.0101  0.0114  0.0114  0.0114  0.0101  0.0101  0.0101  0.0101  0.0101  0.0101  0.0101  0.0051  0.0051  0.0051  0.0051  0.0051  0.0063  0.0025  0.0025  0.0051  0.0051  0.0076  0.0076  0.0064  0.0064  0.0077  0.0077  0.0089  0.0063  0.0077  0.0064  0.0077  0.0063  0.0051  0.0064  0.0076  0.0076  0.0077  0.0064  0.0063  0.0064  0.0063  0.0038  0.0139  0.0038  0.0064  0.0063  0.0076  0.0050  0.0064  0.0051  0.0063  0.0089  0.0000  0.0064  0.0051  0.0089  0.0090  0.0064  0.0050  0.0064  0.0000  0.0050  0.0076  0.0050  0.0051  0.0051  0.0064  0.0063  0.0077  0.0088  0.0051  0.0051  0.0089  0.0000  0.0051  0.0051  0.0064  0.0088  0.0076  0.0076  0.0128  0.0013  0.0064  0.0089  0.0051  0.0077  0.0063  0.0026  0.0063  0.0141  0.0076  0.0077  0.0101  0.0076  0.0076  0.0051  0.0051  0.0076  0.0077  0.0101  0.0051  0.0064  0.0077  0.0051  0.0051  0.0050  0.0076  0.0076  0.0051  0.0051  0.0064  0.0076  0.0064  0.0076  0.0063  0.0064  0.0064  0.0077  0.0076
RND4__GCA_000774975.1   0.6670  0.3726  0.3726  0.3866  0.2990  0.2933  0.2933  0.3024  0.3085  0.2971  0.1962  0.2112  0.2110  0.2280  0.2278  0.2279  0.2246  0.2329  0.2279  0.2298  0.2313  0.2347  0.2329  0.2296  0.2347  0.2504  0.2504  0.2504  0.2504  0.2530  0.2530  0.2513  0.2512  0.2455  0.2435  0.2435  0.2454  0.2454  0.2454  0.2400  0.2484  0.2909  0.2464  0.2449  0.2449  0.2378  0.2107  0.2107  0.2107  0.2172  0.2039  0.2122  0.2172  0.2087  0.2074  0.2329  0.2235  0.2218  0.2285  0.2236  0.2470  0.2556  0.2463  0.2557  0.2398  0.2398  0.2398  0.2554  0.2324  0.2433  0.2383  0.2433  0.2349  0.2349  0.2433  0.2433  0.2455  0.2473  0.2455  0.2355  0.2355  0.2317  0.2373  0.2609  0.2609  0.2448  0.2495  0.2456  0.2471  0.2364  0.2304  0.2306  0.2306  0.2272  0.2304  0.2271  0.2289  0.2253  0.2253  0.2253  0.2253  0.2356  0.2340  0.2297  0.2526  0.2568  0.2550  0.2617  0.1817  0.1817  0.0184  0.0694  0.0694  0.0999  0.0999  0.0999  0.0999  0.0999  0.1013  0.0999  0.0999  0.0999  0.0942  0.0928  0.0956  0.0101  0.0076  0.0064  0.0064  0.0051  0.0101  0.0101  0.0101  0.0114  0.0114  0.0101  0.0101  0.0114  0.0101  0.0101  0.0101  0.0101  0.0101  0.0101  0.0101  0.0114  0.0101  0.0114  0.0114  0.0114  0.0101  0.0101  0.0101  0.0101  0.0101  0.0101  0.0101  0.0076  0.0076  0.0076  0.0076  0.0076  0.0063  0.0025  0.0025  0.0076  0.0076  0.0076  0.0077  0.0064  0.0064  0.0076  0.0077  0.0088  0.0063  0.0102  0.0064  0.0077  0.0089  0.0051  0.0089  0.0077  0.0076  0.0077  0.0063  0.0064  0.0064  0.0064  0.0038  0.0141  0.0038  0.0064  0.0064  0.0077  0.0050  0.0064  0.0051  0.0064  0.0089  0.0026  0.0063  0.0051  0.0089  0.0089  0.0064  0.0076  0.0064  0.0025  0.0077  0.0077  0.0051  0.0050  0.0051  0.0064  0.0064  0.0102  0.0114  0.0076  0.0076  0.0088  0.0026  0.0051  0.0051  0.0063  0.0089  0.0077  0.0077  0.0128  0.0013  0.0064  0.0089  0.0051  0.0077  0.0064  0.0051  0.0063  0.0140  0.0077  0.0077  0.0102  0.0077  0.0077  0.0051  0.0051  0.0077  0.0102  0.0102  0.0051  0.0064  0.0102  0.0051  0.0051  0.0051  0.0101  0.0076  0.0051  0.0051  0.0064  0.0102  0.0064  0.0076  0.0089  0.0064  0.0064  0.0102  0.0102  0.0026
RND4__GCA_000775025.1   0.6732  0.3767  0.3767  0.3908  0.2990  0.2933  0.2933  0.3024  0.3085  0.2990  0.1996  0.2129  0.2127  0.2315  0.2313  0.2314  0.2280  0.2364  0.2314  0.2332  0.2348  0.2382  0.2364  0.2331  0.2382  0.2575  0.2575  0.2575  0.2575  0.2566  0.2566  0.2548  0.2547  0.2490  0.2506  0.2506  0.2524  0.2524  0.2524  0.2471  0.2519  0.2927  0.2481  0.2467  0.2467  0.2396  0.2141  0.2141  0.2141  0.2206  0.2072  0.2156  0.2206  0.2120  0.2107  0.2347  0.2339  0.2321  0.2389  0.2339  0.2541  0.2538  0.2445  0.2540  0.2416  0.2416  0.2416  0.2536  0.2359  0.2451  0.2400  0.2451  0.2366  0.2366  0.2451  0.2451  0.2455  0.2473  0.2455  0.2355  0.2355  0.2317  0.2390  0.2627  0.2627  0.2466  0.2513  0.2509  0.2524  0.2400  0.2322  0.2324  0.2324  0.2289  0.2322  0.2288  0.2306  0.2270  0.2270  0.2270  0.2270  0.2373  0.2357  0.2332  0.2562  0.2604  0.2586  0.2635  0.1882  0.1882  0.0212  0.0749  0.0749  0.1056  0.1056  0.1056  0.1056  0.1056  0.1070  0.1056  0.1056  0.1056  0.0999  0.0985  0.1013  0.0076  0.0102  0.0064  0.0089  0.0076  0.0127  0.0076  0.0076  0.0089  0.0089  0.0076  0.0076  0.0089  0.0076  0.0076  0.0076  0.0076  0.0076  0.0076  0.0076  0.0089  0.0076  0.0089  0.0089  0.0089  0.0076  0.0076  0.0076  0.0076  0.0076  0.0076  0.0076  0.0101  0.0101  0.0101  0.0101  0.0101  0.0114  0.0076  0.0076  0.0101  0.0101  0.0102  0.0102  0.0064  0.0114  0.0101  0.0101  0.0140  0.0090  0.0128  0.0089  0.0128  0.0115  0.0102  0.0114  0.0102  0.0101  0.0102  0.0089  0.0089  0.0089  0.0090  0.0038  0.0115  0.0038  0.0089  0.0115  0.0077  0.0076  0.0064  0.0077  0.0115  0.0064  0.0076  0.0114  0.0077  0.0089  0.0090  0.0063  0.0076  0.0115  0.0077  0.0076  0.0077  0.0076  0.0077  0.0077  0.0115  0.0114  0.0076  0.0141  0.0102  0.0101  0.0089  0.0077  0.0077  0.0076  0.0064  0.0064  0.0103  0.0077  0.0102  0.0064  0.0064  0.0064  0.0076  0.0102  0.0115  0.0102  0.0114  0.0114  0.0000  0.0000  0.0102  0.0101  0.0102  0.0076  0.0102  0.0000  0.0102  0.0101  0.0103  0.0089  0.0101  0.0077  0.0103  0.0076  0.0101  0.0102  0.0076  0.0077  0.0063  0.0102  0.0115  0.0000  0.0115  0.0089  0.0064  0.0102  0.0102  0.0077  0.0077
RND4__GCA_000775035.1   0.6701  0.3726  0.3726  0.3866  0.2990  0.2933  0.2933  0.3024  0.3085  0.2970  0.1979  0.2146  0.2110  0.2280  0.2278  0.2279  0.2246  0.2329  0.2279  0.2298  0.2313  0.2347  0.2329  0.2296  0.2347  0.2575  0.2575  0.2575  0.2575  0.2566  0.2566  0.2548  0.2547  0.2490  0.2506  0.2506  0.2524  0.2524  0.2524  0.2471  0.2519  0.2984  0.2464  0.2449  0.2449  0.2378  0.2141  0.2141  0.2141  0.2206  0.2072  0.2156  0.2206  0.2120  0.2107  0.2329  0.2304  0.2287  0.2354  0.2304  0.2541  0.2556  0.2463  0.2557  0.2433  0.2433  0.2433  0.2590  0.2394  0.2468  0.2418  0.2468  0.2384  0.2384  0.2468  0.2468  0.2490  0.2509  0.2490  0.2390  0.2390  0.2351  0.2373  0.2645  0.2645  0.2484  0.2531  0.2526  0.2541  0.2400  0.2304  0.2306  0.2306  0.2272  0.2304  0.2271  0.2289  0.2253  0.2253  0.2253  0.2253  0.2356  0.2340  0.2332  0.2562  0.2604  0.2586  0.2653  0.1882  0.1882  0.0198  0.0735  0.0736  0.1013  0.1013  0.1013  0.1013  0.1013  0.1027  0.1013  0.1013  0.1013  0.0957  0.0942  0.0971  0.0063  0.0089  0.0051  0.0077  0.0063  0.0114  0.0063  0.0063  0.0076  0.0076  0.0063  0.0063  0.0076  0.0063  0.0063  0.0063  0.0063  0.0063  0.0063  0.0063  0.0076  0.0063  0.0076  0.0076  0.0076  0.0063  0.0063  0.0063  0.0063  0.0063  0.0063  0.0063  0.0089  0.0089  0.0089  0.0089  0.0089  0.0101  0.0089  0.0089  0.0089  0.0089  0.0088  0.0089  0.0077  0.0077  0.0088  0.0089  0.0102  0.0077  0.0114  0.0101  0.0114  0.0102  0.0088  0.0101  0.0088  0.0088  0.0089  0.0077  0.0051  0.0077  0.0051  0.0077  0.0102  0.0077  0.0076  0.0076  0.0089  0.0064  0.0077  0.0064  0.0101  0.0076  0.0089  0.0077  0.0063  0.0102  0.0103  0.0077  0.0088  0.0102  0.0089  0.0089  0.0089  0.0064  0.0064  0.0063  0.0103  0.0102  0.0089  0.0102  0.0090  0.0089  0.0102  0.0089  0.0064  0.0064  0.0076  0.0077  0.0089  0.0089  0.0089  0.0076  0.0077  0.0077  0.0064  0.0063  0.0077  0.0115  0.0077  0.0101  0.0088  0.0089  0.0115  0.0089  0.0089  0.0064  0.0089  0.0089  0.0114  0.0114  0.0090  0.0051  0.0089  0.0038  0.0090  0.0064  0.0089  0.0089  0.0089  0.0038  0.0076  0.0088  0.0102  0.0090  0.0102  0.0077  0.0076  0.0089  0.0088  0.0089  0.0089  0.0088
RND4__GCA_000775165.1   0.6639  0.3726  0.3726  0.3866  0.2971  0.2914  0.2914  0.3005  0.3065  0.2990  0.1962  0.2112  0.2110  0.2280  0.2278  0.2279  0.2246  0.2329  0.2279  0.2298  0.2313  0.2347  0.2329  0.2296  0.2347  0.2540  0.2540  0.2540  0.2540  0.2530  0.2530  0.2513  0.2512  0.2455  0.2471  0.2471  0.2489  0.2489  0.2489  0.2436  0.2484  0.2946  0.2464  0.2449  0.2449  0.2378  0.2107  0.2107  0.2107  0.2172  0.2039  0.2122  0.2172  0.2087  0.2074  0.2329  0.2304  0.2287  0.2354  0.2304  0.2505  0.2556  0.2427  0.2557  0.2433  0.2433  0.2433  0.2554  0.2359  0.2433  0.2383  0.2433  0.2349  0.2349  0.2433  0.2433  0.2455  0.2473  0.2455  0.2355  0.2355  0.2317  0.2373  0.2609  0.2609  0.2448  0.2495  0.2473  0.2488  0.2364  0.2304  0.2306  0.2306  0.2272  0.2304  0.2271  0.2289  0.2253  0.2253  0.2253  0.2253  0.2321  0.2340  0.2297  0.2526  0.2568  0.2550  0.2617  0.1849  0.1849  0.0157  0.0708  0.0708  0.1027  0.1027  0.1027  0.1027  0.1027  0.1042  0.1027  0.1027  0.1027  0.0971  0.0957  0.0985  0.0076  0.0076  0.0038  0.0064  0.0051  0.0101  0.0076  0.0076  0.0089  0.0089  0.0076  0.0076  0.0089  0.0076  0.0076  0.0076  0.0076  0.0076  0.0076  0.0076  0.0089  0.0076  0.0089  0.0089  0.0089  0.0076  0.0076  0.0076  0.0076  0.0076  0.0076  0.0076  0.0101  0.0101  0.0101  0.0101  0.0101  0.0089  0.0076  0.0076  0.0101  0.0101  0.0076  0.0076  0.0038  0.0088  0.0076  0.0076  0.0115  0.0063  0.0102  0.0064  0.0102  0.0089  0.0076  0.0089  0.0076  0.0077  0.0076  0.0063  0.0038  0.0064  0.0038  0.0038  0.0088  0.0038  0.0064  0.0089  0.0051  0.0076  0.0064  0.0077  0.0089  0.0064  0.0077  0.0089  0.0077  0.0089  0.0090  0.0064  0.0076  0.0089  0.0077  0.0077  0.0026  0.0051  0.0051  0.0051  0.0088  0.0089  0.0051  0.0088  0.0076  0.0077  0.0090  0.0077  0.0076  0.0076  0.0064  0.0063  0.0076  0.0051  0.0102  0.0064  0.0038  0.0063  0.0076  0.0077  0.0090  0.0102  0.0089  0.0089  0.0077  0.0077  0.0076  0.0050  0.0077  0.0051  0.0076  0.0076  0.0050  0.0051  0.0076  0.0064  0.0076  0.0051  0.0077  0.0050  0.0077  0.0076  0.0077  0.0051  0.0038  0.0077  0.0089  0.0076  0.0089  0.0064  0.0038  0.0076  0.0076  0.0077  0.0077  0.0077  0.0089
RND4__GCA_000775655.1   0.6612  0.3686  0.3686  0.3826  0.2988  0.2931  0.2931  0.3022  0.3048  0.2935  0.1961  0.2111  0.2109  0.2279  0.2277  0.2278  0.2244  0.2328  0.2278  0.2296  0.2312  0.2346  0.2328  0.2295  0.2346  0.2503  0.2503  0.2503  0.2503  0.2529  0.2529  0.2512  0.2510  0.2454  0.2469  0.2469  0.2488  0.2488  0.2488  0.2434  0.2482  0.2907  0.2462  0.2448  0.2448  0.2377  0.2075  0.2075  0.2075  0.2140  0.2007  0.2090  0.2139  0.2054  0.2041  0.2328  0.2268  0.2251  0.2319  0.2269  0.2468  0.2554  0.2461  0.2556  0.2397  0.2397  0.2397  0.2553  0.2323  0.2432  0.2381  0.2432  0.2348  0.2348  0.2432  0.2432  0.2454  0.2472  0.2454  0.2354  0.2354  0.2315  0.2372  0.2608  0.2608  0.2447  0.2494  0.2490  0.2505  0.2363  0.2303  0.2305  0.2305  0.2270  0.2303  0.2270  0.2288  0.2251  0.2251  0.2251  0.2251  0.2355  0.2339  0.2296  0.2525  0.2567  0.2549  0.2615  0.1849  0.1848  0.0171  0.0707  0.0708  0.0985  0.0985  0.0985  0.0985  0.0985  0.0999  0.0985  0.0985  0.0985  0.0929  0.0914  0.0943  0.0089  0.0064  0.0051  0.0051  0.0038  0.0063  0.0089  0.0089  0.0101  0.0101  0.0089  0.0089  0.0101  0.0089  0.0089  0.0089  0.0089  0.0089  0.0089  0.0089  0.0101  0.0089  0.0101  0.0101  0.0101  0.0089  0.0089  0.0089  0.0089  0.0089  0.0089  0.0089  0.0063  0.0063  0.0063  0.0063  0.0063  0.0051  0.0038  0.0038  0.0063  0.0063  0.0064  0.0064  0.0051  0.0051  0.0064  0.0064  0.0077  0.0051  0.0064  0.0050  0.0064  0.0051  0.0038  0.0051  0.0064  0.0064  0.0064  0.0050  0.0051  0.0051  0.0051  0.0051  0.0127  0.0051  0.0050  0.0050  0.0064  0.0064  0.0077  0.0064  0.0050  0.0076  0.0013  0.0051  0.0064  0.0077  0.0077  0.0077  0.0064  0.0051  0.0013  0.0063  0.0063  0.0038  0.0038  0.0038  0.0051  0.0051  0.0063  0.0077  0.0038  0.0038  0.0077  0.0013  0.0063  0.0064  0.0077  0.0077  0.0063  0.0064  0.0114  0.0026  0.0051  0.0076  0.0064  0.0064  0.0050  0.0038  0.0051  0.0128  0.0089  0.0090  0.0089  0.0064  0.0064  0.0038  0.0038  0.0089  0.0064  0.0089  0.0038  0.0051  0.0064  0.0038  0.0038  0.0038  0.0064  0.0063  0.0063  0.0038  0.0051  0.0063  0.0051  0.0089  0.0051  0.0051  0.0051  0.0064  0.0063  0.0013  0.0038  0.0089  0.0077  0.0064
RND4__GCA_000932075.1   0.6643  0.3724  0.3724  0.3864  0.2988  0.2931  0.2931  0.3022  0.3083  0.2969  0.1961  0.2128  0.2126  0.2296  0.2294  0.2295  0.2262  0.2346  0.2295  0.2314  0.2329  0.2363  0.2346  0.2313  0.2363  0.2556  0.2556  0.2556  0.2556  0.2547  0.2547  0.2529  0.2528  0.2471  0.2487  0.2487  0.2505  0.2505  0.2505  0.2452  0.2500  0.2963  0.2462  0.2448  0.2448  0.2377  0.2123  0.2123  0.2123  0.2188  0.2055  0.2138  0.2188  0.2102  0.2089  0.2328  0.2303  0.2286  0.2353  0.2303  0.2522  0.2572  0.2479  0.2574  0.2450  0.2450  0.2450  0.2571  0.2375  0.2449  0.2399  0.2449  0.2365  0.2365  0.2449  0.2449  0.2471  0.2490  0.2471  0.2371  0.2371  0.2333  0.2389  0.2626  0.2626  0.2464  0.2511  0.2507  0.2522  0.2381  0.2320  0.2322  0.2322  0.2288  0.2321  0.2287  0.2305  0.2269  0.2269  0.2269  0.2269  0.2372  0.2356  0.2313  0.2543  0.2585  0.2567  0.2633  0.1865  0.1864  0.0184  0.0749  0.0749  0.1055  0.1055  0.1055  0.1055  0.1055  0.1070  0.1055  0.1055  0.1055  0.0999  0.0985  0.1013  0.0101  0.0102  0.0089  0.0089  0.0076  0.0101  0.0101  0.0101  0.0114  0.0114  0.0101  0.0101  0.0114  0.0101  0.0101  0.0101  0.0101  0.0101  0.0101  0.0101  0.0114  0.0101  0.0114  0.0114  0.0114  0.0101  0.0101  0.0101  0.0101  0.0101  0.0101  0.0101  0.0051  0.0051  0.0051  0.0051  0.0051  0.0089  0.0051  0.0051  0.0051  0.0051  0.0101  0.0102  0.0064  0.0088  0.0103  0.0101  0.0114  0.0088  0.0128  0.0115  0.0127  0.0115  0.0102  0.0114  0.0101  0.0102  0.0101  0.0089  0.0089  0.0089  0.0089  0.0064  0.0166  0.0063  0.0089  0.0088  0.0103  0.0051  0.0038  0.0050  0.0114  0.0089  0.0077  0.0089  0.0050  0.0114  0.0116  0.0038  0.0051  0.0114  0.0077  0.0051  0.0102  0.0076  0.0076  0.0077  0.0114  0.0114  0.0101  0.0114  0.0128  0.0127  0.0115  0.0076  0.0051  0.0051  0.0039  0.0090  0.0103  0.0102  0.0152  0.0064  0.0089  0.0090  0.0051  0.0102  0.0088  0.0076  0.0089  0.0165  0.0102  0.0102  0.0128  0.0102  0.0127  0.0076  0.0102  0.0101  0.0127  0.0128  0.0076  0.0064  0.0076  0.0077  0.0101  0.0077  0.0077  0.0102  0.0076  0.0076  0.0089  0.0076  0.0114  0.0102  0.0114  0.0114  0.0089  0.0077  0.0076  0.0077  0.0077  0.0103  0.0090  0.0102  0.0089
RND4__GCA_000932085.1   0.6581  0.3706  0.3706  0.3846  0.3007  0.2949  0.2949  0.3040  0.3066  0.2953  0.1977  0.2127  0.2125  0.2296  0.2294  0.2295  0.2261  0.2345  0.2295  0.2313  0.2329  0.2362  0.2345  0.2312  0.2362  0.2520  0.2520  0.2520  0.2520  0.2546  0.2546  0.2529  0.2527  0.2471  0.2486  0.2486  0.2505  0.2505  0.2505  0.2451  0.2499  0.2925  0.2479  0.2465  0.2465  0.2394  0.2091  0.2091  0.2091  0.2156  0.2023  0.2106  0.2155  0.2071  0.2057  0.2345  0.2285  0.2268  0.2335  0.2285  0.2485  0.2572  0.2478  0.2573  0.2414  0.2414  0.2414  0.2570  0.2340  0.2449  0.2398  0.2449  0.2364  0.2364  0.2449  0.2449  0.2471  0.2489  0.2471  0.2371  0.2371  0.2332  0.2389  0.2625  0.2625  0.2464  0.2511  0.2507  0.2522  0.2380  0.2320  0.2322  0.2322  0.2287  0.2320  0.2287  0.2304  0.2268  0.2268  0.2268  0.2268  0.2372  0.2356  0.2313  0.2542  0.2584  0.2566  0.2633  0.1864  0.1864  0.0198  0.0735  0.0735  0.1013  0.1013  0.1013  0.1013  0.1013  0.1027  0.1013  0.1013  0.1013  0.0957  0.0943  0.0971  0.0114  0.0088  0.0077  0.0077  0.0063  0.0063  0.0114  0.0114  0.0127  0.0127  0.0114  0.0114  0.0127  0.0114  0.0114  0.0114  0.0114  0.0114  0.0114  0.0114  0.0127  0.0114  0.0127  0.0127  0.0127  0.0114  0.0114  0.0114  0.0114  0.0114  0.0114  0.0114  0.0063  0.0063  0.0063  0.0063  0.0063  0.0051  0.0038  0.0038  0.0063  0.0063  0.0090  0.0089  0.0077  0.0077  0.0088  0.0089  0.0102  0.0076  0.0089  0.0076  0.0088  0.0076  0.0064  0.0076  0.0089  0.0090  0.0089  0.0076  0.0077  0.0076  0.0076  0.0077  0.0153  0.0076  0.0076  0.0077  0.0089  0.0089  0.0077  0.0089  0.0077  0.0102  0.0038  0.0076  0.0089  0.0102  0.0101  0.0077  0.0064  0.0077  0.0038  0.0064  0.0089  0.0064  0.0063  0.0064  0.0077  0.0077  0.0088  0.0102  0.0064  0.0063  0.0101  0.0038  0.0089  0.0089  0.0076  0.0102  0.0089  0.0089  0.0141  0.0051  0.0076  0.0102  0.0088  0.0089  0.0077  0.0038  0.0076  0.0152  0.0115  0.0116  0.0114  0.0088  0.0089  0.0064  0.0064  0.0114  0.0089  0.0114  0.0038  0.0076  0.0064  0.0064  0.0064  0.0064  0.0063  0.0089  0.0089  0.0063  0.0076  0.0064  0.0076  0.0114  0.0076  0.0077  0.0076  0.0064  0.0064  0.0038  0.0064  0.0114  0.0101  0.0088  0.0026  0.0089
RND4__GCA_000932095.1   0.6608  0.3746  0.3746  0.3887  0.2971  0.2914  0.2914  0.3005  0.3066  0.2971  0.2013  0.2163  0.2127  0.2298  0.2296  0.2296  0.2263  0.2347  0.2296  0.2315  0.2331  0.2364  0.2347  0.2314  0.2364  0.2557  0.2557  0.2557  0.2557  0.2584  0.2584  0.2566  0.2565  0.2508  0.2524  0.2524  0.2542  0.2542  0.2542  0.2488  0.2537  0.2927  0.2481  0.2467  0.2467  0.2396  0.2158  0.2158  0.2158  0.2223  0.2089  0.2173  0.2223  0.2137  0.2124  0.2347  0.2287  0.2270  0.2337  0.2287  0.2523  0.2538  0.2445  0.2540  0.2416  0.2416  0.2416  0.2572  0.2359  0.2468  0.2418  0.2468  0.2384  0.2384  0.2468  0.2468  0.2490  0.2509  0.2490  0.2390  0.2390  0.2351  0.2390  0.2664  0.2664  0.2484  0.2549  0.2544  0.2559  0.2417  0.2322  0.2324  0.2324  0.2289  0.2322  0.2288  0.2306  0.2270  0.2270  0.2270  0.2270  0.2373  0.2357  0.2350  0.2580  0.2623  0.2604  0.2671  0.1899  0.1898  0.0184  0.0749  0.0749  0.1056  0.1056  0.1056  0.1056  0.1056  0.1070  0.1056  0.1056  0.1056  0.0999  0.0985  0.1013  0.0025  0.0077  0.0064  0.0038  0.0076  0.0101  0.0025  0.0025  0.0038  0.0038  0.0025  0.0025  0.0038  0.0025  0.0025  0.0025  0.0025  0.0025  0.0025  0.0025  0.0038  0.0025  0.0038  0.0038  0.0038  0.0025  0.0025  0.0025  0.0025  0.0025  0.0025  0.0025  0.0127  0.0127  0.0127  0.0127  0.0127  0.0063  0.0076  0.0076  0.0127  0.0127  0.0051  0.0051  0.0064  0.0063  0.0051  0.0051  0.0114  0.0064  0.0102  0.0038  0.0077  0.0088  0.0051  0.0089  0.0051  0.0051  0.0051  0.0038  0.0064  0.0038  0.0064  0.0063  0.0114  0.0064  0.0038  0.0064  0.0051  0.0101  0.0089  0.0101  0.0064  0.0038  0.0077  0.0064  0.0103  0.0038  0.0038  0.0089  0.0102  0.0064  0.0077  0.0101  0.0076  0.0051  0.0051  0.0051  0.0063  0.0064  0.0077  0.0114  0.0025  0.0025  0.0038  0.0077  0.0102  0.0102  0.0088  0.0038  0.0076  0.0077  0.0102  0.0063  0.0038  0.0038  0.0102  0.0051  0.0064  0.0101  0.0063  0.0116  0.0077  0.0076  0.0077  0.0077  0.0026  0.0077  0.0051  0.0077  0.0077  0.0102  0.0051  0.0090  0.0077  0.0076  0.0051  0.0051  0.0076  0.0076  0.0077  0.0077  0.0038  0.0077  0.0064  0.0077  0.0089  0.0013  0.0038  0.0077  0.0076  0.0076  0.0077  0.0077  0.0089  0.0077  0.0064  0.0127  0.0089
RND4__GCA_000953095.1   0.6698  0.3724  0.3724  0.3864  0.2988  0.2931  0.2931  0.3022  0.3083  0.2969  0.1913  0.2111  0.2109  0.2279  0.2277  0.2278  0.2244  0.2328  0.2278  0.2296  0.2312  0.2346  0.2328  0.2295  0.2346  0.2539  0.2539  0.2539  0.2539  0.2530  0.2530  0.2512  0.2511  0.2454  0.2470  0.2470  0.2488  0.2488  0.2488  0.2435  0.2483  0.2945  0.2462  0.2448  0.2448  0.2377  0.2106  0.2106  0.2106  0.2171  0.2038  0.2121  0.2171  0.2086  0.2072  0.2328  0.2303  0.2286  0.2353  0.2303  0.2504  0.2554  0.2461  0.2556  0.2432  0.2432  0.2432  0.2553  0.2358  0.2432  0.2381  0.2432  0.2348  0.2348  0.2432  0.2432  0.2454  0.2472  0.2454  0.2354  0.2354  0.2315  0.2372  0.2608  0.2608  0.2447  0.2494  0.2490  0.2505  0.2363  0.2303  0.2305  0.2305  0.2270  0.2303  0.2270  0.2288  0.2251  0.2251  0.2251  0.2251  0.2355  0.2339  0.2296  0.2525  0.2567  0.2549  0.2615  0.1849  0.1848  0.0184  0.0721  0.0721  0.1027  0.1027  0.1027  0.1027  0.1027  0.1041  0.1027  0.1027  0.1027  0.0970  0.0956  0.0984  0.0076  0.0077  0.0064  0.0064  0.0051  0.0101  0.0076  0.0076  0.0089  0.0089  0.0076  0.0076  0.0089  0.0076  0.0076  0.0076  0.0076  0.0076  0.0076  0.0076  0.0089  0.0076  0.0089  0.0089  0.0089  0.0076  0.0076  0.0076  0.0076  0.0076  0.0076  0.0076  0.0051  0.0051  0.0051  0.0051  0.0051  0.0063  0.0051  0.0051  0.0051  0.0051  0.0076  0.0077  0.0064  0.0064  0.0077  0.0076  0.0089  0.0063  0.0102  0.0090  0.0102  0.0089  0.0077  0.0088  0.0076  0.0077  0.0077  0.0063  0.0063  0.0063  0.0064  0.0038  0.0139  0.0038  0.0064  0.0064  0.0076  0.0000  0.0038  0.0000  0.0089  0.0064  0.0051  0.0064  0.0000  0.0089  0.0089  0.0038  0.0051  0.0088  0.0051  0.0050  0.0076  0.0051  0.0051  0.0051  0.0089  0.0089  0.0076  0.0064  0.0102  0.0101  0.0089  0.0051  0.0000  0.0000  0.0038  0.0064  0.0077  0.0077  0.0128  0.0038  0.0063  0.0064  0.0000  0.0077  0.0063  0.0077  0.0064  0.0139  0.0076  0.0076  0.0102  0.0077  0.0102  0.0050  0.0076  0.0077  0.0102  0.0076  0.0077  0.0038  0.0076  0.0050  0.0076  0.0050  0.0077  0.0076  0.0051  0.0050  0.0064  0.0076  0.0088  0.0076  0.0088  0.0088  0.0063  0.0077  0.0076  0.0051  0.0050  0.0077  0.0064  0.0077  0.0064  0.0050  0.0089  0.0101
RND4__GCA_000959125.1   0.6639  0.3788  0.3788  0.3929  0.3028  0.2971  0.2971  0.3062  0.3123  0.3028  0.2013  0.2181  0.2178  0.2350  0.2348  0.2349  0.2315  0.2399  0.2349  0.2367  0.2383  0.2417  0.2399  0.2366  0.2417  0.2575  0.2575  0.2575  0.2575  0.2602  0.2602  0.2584  0.2583  0.2526  0.2541  0.2541  0.2560  0.2560  0.2560  0.2506  0.2555  0.2946  0.2517  0.2503  0.2503  0.2431  0.2175  0.2175  0.2175  0.2240  0.2106  0.2190  0.2240  0.2154  0.2141  0.2399  0.2339  0.2321  0.2389  0.2339  0.2541  0.2592  0.2498  0.2593  0.2433  0.2433  0.2433  0.2590  0.2377  0.2486  0.2435  0.2486  0.2401  0.2401  0.2486  0.2486  0.2508  0.2526  0.2508  0.2407  0.2407  0.2369  0.2426  0.2682  0.2682  0.2501  0.2566  0.2562  0.2577  0.2435  0.2374  0.2376  0.2376  0.2341  0.2374  0.2340  0.2358  0.2322  0.2322  0.2322  0.2322  0.2426  0.2410  0.2367  0.2598  0.2604  0.2586  0.2690  0.1915  0.1915  0.0198  0.0763  0.0763  0.1070  0.1070  0.1070  0.1070  0.1070  0.1085  0.1070  0.1070  0.1070  0.1014  0.0999  0.1028  0.0038  0.0088  0.0076  0.0026  0.0089  0.0114  0.0038  0.0038  0.0051  0.0051  0.0038  0.0038  0.0051  0.0038  0.0038  0.0038  0.0038  0.0038  0.0038  0.0038  0.0051  0.0038  0.0051  0.0051  0.0051  0.0038  0.0038  0.0038  0.0038  0.0038  0.0038  0.0038  0.0114  0.0114  0.0114  0.0114  0.0114  0.0076  0.0089  0.0089  0.0114  0.0114  0.0013  0.0013  0.0077  0.0025  0.0013  0.0013  0.0101  0.0077  0.0115  0.0051  0.0089  0.0101  0.0063  0.0101  0.0013  0.0013  0.0013  0.0026  0.0102  0.0025  0.0101  0.0077  0.0128  0.0077  0.0026  0.0025  0.0064  0.0088  0.0077  0.0089  0.0077  0.0025  0.0089  0.0025  0.0089  0.0000  0.0000  0.0077  0.0089  0.0077  0.0089  0.0088  0.0089  0.0064  0.0064  0.0064  0.0076  0.0077  0.0063  0.0102  0.0064  0.0063  0.0000  0.0090  0.0089  0.0089  0.0077  0.0025  0.0088  0.0088  0.0115  0.0076  0.0050  0.0025  0.0089  0.0089  0.0025  0.0114  0.0025  0.0129  0.0089  0.0089  0.0090  0.0089  0.0064  0.0089  0.0063  0.0090  0.0089  0.0115  0.0064  0.0077  0.0064  0.0089  0.0064  0.0064  0.0063  0.0089  0.0090  0.0089  0.0050  0.0063  0.0077  0.0088  0.0102  0.0051  0.0051  0.0063  0.0063  0.0088  0.0089  0.0088  0.0102  0.0089  0.0077  0.0115  0.0102  0.0038  0.0089
RND4__GCA_000959185.1   0.6590  0.3765  0.3765  0.3906  0.2988  0.2931  0.2931  0.3022  0.3083  0.3008  0.1995  0.2145  0.2143  0.2281  0.2280  0.2280  0.2247  0.2331  0.2280  0.2299  0.2314  0.2348  0.2331  0.2298  0.2348  0.2574  0.2574  0.2574  0.2574  0.2565  0.2565  0.2547  0.2546  0.2489  0.2505  0.2505  0.2523  0.2523  0.2523  0.2469  0.2518  0.2948  0.2465  0.2451  0.2451  0.2380  0.2108  0.2108  0.2108  0.2205  0.2071  0.2123  0.2205  0.2119  0.2075  0.2331  0.2305  0.2288  0.2356  0.2305  0.2507  0.2557  0.2464  0.2559  0.2435  0.2435  0.2435  0.2555  0.2360  0.2467  0.2416  0.2467  0.2383  0.2383  0.2467  0.2467  0.2456  0.2474  0.2456  0.2356  0.2356  0.2318  0.2374  0.2611  0.2611  0.2449  0.2496  0.2492  0.2507  0.2366  0.2306  0.2307  0.2307  0.2273  0.2306  0.2272  0.2290  0.2254  0.2254  0.2254  0.2254  0.2357  0.2341  0.2298  0.2528  0.2570  0.2551  0.2618  0.1881  0.1881  0.0157  0.0735  0.0735  0.1041  0.1041  0.1041  0.1041  0.1041  0.1055  0.1041  0.1041  0.1041  0.0984  0.0970  0.0998  0.0063  0.0063  0.0051  0.0050  0.0063  0.0063  0.0063  0.0063  0.0076  0.0076  0.0063  0.0063  0.0076  0.0063  0.0063  0.0063  0.0063  0.0063  0.0063  0.0063  0.0076  0.0063  0.0076  0.0076  0.0076  0.0063  0.0063  0.0063  0.0063  0.0063  0.0063  0.0063  0.0114  0.0114  0.0114  0.0114  0.0114  0.0076  0.0089  0.0089  0.0114  0.0114  0.0064  0.0063  0.0051  0.0077  0.0064  0.0064  0.0128  0.0051  0.0088  0.0051  0.0089  0.0076  0.0064  0.0077  0.0063  0.0063  0.0063  0.0051  0.0076  0.0050  0.0076  0.0051  0.0101  0.0051  0.0050  0.0076  0.0038  0.0089  0.0077  0.0088  0.0076  0.0051  0.0089  0.0077  0.0088  0.0077  0.0076  0.0076  0.0089  0.0076  0.0089  0.0089  0.0064  0.0038  0.0038  0.0038  0.0077  0.0076  0.0088  0.0101  0.0064  0.0064  0.0077  0.0088  0.0089  0.0089  0.0076  0.0051  0.0064  0.0063  0.0090  0.0076  0.0026  0.0050  0.0089  0.0038  0.0076  0.0115  0.0076  0.0102  0.0089  0.0089  0.0064  0.0064  0.0063  0.0063  0.0038  0.0089  0.0064  0.0089  0.0063  0.0077  0.0063  0.0064  0.0038  0.0038  0.0064  0.0064  0.0064  0.0063  0.0026  0.0064  0.0077  0.0089  0.0076  0.0051  0.0025  0.0064  0.0063  0.0088  0.0090  0.0089  0.0102  0.0064  0.0077  0.0115  0.0101  0.0064  0.0089  0.0076
RND4__GCA_000959205.1   0.6639  0.3726  0.3726  0.3866  0.2971  0.2914  0.2914  0.3005  0.3065  0.2990  0.1962  0.2112  0.2110  0.2280  0.2278  0.2279  0.2246  0.2329  0.2279  0.2298  0.2313  0.2347  0.2329  0.2296  0.2347  0.2540  0.2540  0.2540  0.2540  0.2530  0.2530  0.2513  0.2512  0.2455  0.2471  0.2471  0.2489  0.2489  0.2489  0.2436  0.2484  0.2946  0.2464  0.2449  0.2449  0.2378  0.2107  0.2107  0.2107  0.2172  0.2039  0.2122  0.2172  0.2087  0.2074  0.2329  0.2304  0.2287  0.2354  0.2304  0.2505  0.2556  0.2427  0.2557  0.2433  0.2433  0.2433  0.2554  0.2359  0.2433  0.2383  0.2433  0.2349  0.2349  0.2433  0.2433  0.2455  0.2473  0.2455  0.2355  0.2355  0.2317  0.2373  0.2609  0.2609  0.2448  0.2495  0.2473  0.2488  0.2364  0.2304  0.2306  0.2306  0.2272  0.2304  0.2271  0.2289  0.2253  0.2253  0.2253  0.2253  0.2321  0.2340  0.2297  0.2526  0.2568  0.2550  0.2617  0.1849  0.1849  0.0157  0.0708  0.0708  0.1027  0.1027  0.1027  0.1027  0.1027  0.1042  0.1027  0.1027  0.1027  0.0971  0.0957  0.0985  0.0076  0.0077  0.0038  0.0064  0.0051  0.0101  0.0076  0.0076  0.0089  0.0089  0.0076  0.0076  0.0089  0.0076  0.0076  0.0076  0.0076  0.0076  0.0076  0.0076  0.0089  0.0076  0.0089  0.0089  0.0089  0.0076  0.0076  0.0076  0.0076  0.0076  0.0076  0.0076  0.0101  0.0101  0.0101  0.0101  0.0101  0.0089  0.0076  0.0076  0.0101  0.0101  0.0076  0.0077  0.0038  0.0090  0.0077  0.0076  0.0114  0.0064  0.0102  0.0064  0.0102  0.0088  0.0076  0.0089  0.0077  0.0076  0.0076  0.0064  0.0038  0.0063  0.0038  0.0038  0.0089  0.0039  0.0064  0.0089  0.0051  0.0077  0.0064  0.0077  0.0088  0.0064  0.0076  0.0089  0.0077  0.0088  0.0089  0.0064  0.0077  0.0089  0.0076  0.0076  0.0026  0.0051  0.0051  0.0051  0.0089  0.0090  0.0051  0.0089  0.0076  0.0077  0.0090  0.0077  0.0077  0.0077  0.0064  0.0064  0.0077  0.0051  0.0102  0.0064  0.0038  0.0064  0.0076  0.0077  0.0089  0.0102  0.0090  0.0088  0.0077  0.0076  0.0076  0.0051  0.0077  0.0050  0.0077  0.0076  0.0051  0.0050  0.0077  0.0064  0.0077  0.0051  0.0076  0.0051  0.0077  0.0077  0.0076  0.0051  0.0038  0.0077  0.0089  0.0077  0.0088  0.0064  0.0038  0.0076  0.0076  0.0076  0.0077  0.0077  0.0089  0.0000  0.0064  0.0102  0.0089  0.0077  0.0076  0.0090  0.0064
RND4__GCA_000959225.1   0.6663  0.3743  0.3743  0.3884  0.2969  0.2912  0.2912  0.3002  0.3063  0.2988  0.1977  0.2127  0.2125  0.2296  0.2294  0.2295  0.2261  0.2345  0.2295  0.2313  0.2329  0.2362  0.2345  0.2312  0.2362  0.2555  0.2555  0.2555  0.2555  0.2546  0.2546  0.2529  0.2527  0.2471  0.2486  0.2486  0.2505  0.2505  0.2505  0.2451  0.2499  0.2928  0.2479  0.2465  0.2465  0.2394  0.2122  0.2122  0.2122  0.2188  0.2054  0.2138  0.2187  0.2102  0.2089  0.2345  0.2320  0.2302  0.2370  0.2320  0.2521  0.2572  0.2478  0.2573  0.2449  0.2449  0.2449  0.2570  0.2375  0.2449  0.2398  0.2449  0.2364  0.2364  0.2449  0.2449  0.2471  0.2489  0.2471  0.2371  0.2371  0.2332  0.2356  0.2625  0.2625  0.2464  0.2511  0.2507  0.2522  0.2380  0.2320  0.2322  0.2322  0.2287  0.2320  0.2287  0.2304  0.2268  0.2268  0.2268  0.2268  0.2372  0.2356  0.2313  0.2542  0.2584  0.2566  0.2633  0.1864  0.1864  0.0212  0.0748  0.0749  0.1055  0.1055  0.1055  0.1055  0.1055  0.1070  0.1055  0.1055  0.1055  0.0999  0.0984  0.1013  0.0101  0.0076  0.0064  0.0089  0.0076  0.0127  0.0101  0.0101  0.0114  0.0114  0.0101  0.0101  0.0114  0.0101  0.0101  0.0101  0.0101  0.0101  0.0101  0.0101  0.0114  0.0101  0.0114  0.0114  0.0114  0.0101  0.0101  0.0101  0.0101  0.0101  0.0101  0.0101  0.0076  0.0076  0.0076  0.0076  0.0076  0.0089  0.0051  0.0051  0.0076  0.0076  0.0102  0.0102  0.0063  0.0115  0.0102  0.0103  0.0139  0.0089  0.0127  0.0089  0.0128  0.0088  0.0101  0.0089  0.0101  0.0102  0.0102  0.0089  0.0089  0.0089  0.0089  0.0038  0.0114  0.0038  0.0088  0.0115  0.0077  0.0076  0.0038  0.0077  0.0115  0.0088  0.0076  0.0115  0.0077  0.0114  0.0114  0.0038  0.0051  0.0116  0.0076  0.0050  0.0077  0.0076  0.0076  0.0077  0.0115  0.0115  0.0103  0.0141  0.0102  0.0102  0.0115  0.0077  0.0077  0.0076  0.0038  0.0088  0.0077  0.0076  0.0127  0.0064  0.0064  0.0089  0.0077  0.0102  0.0114  0.0076  0.0115  0.0115  0.0077  0.0076  0.0101  0.0102  0.0101  0.0077  0.0102  0.0076  0.0102  0.0102  0.0077  0.0089  0.0077  0.0076  0.0102  0.0076  0.0077  0.0076  0.0051  0.0077  0.0064  0.0076  0.0114  0.0076  0.0116  0.0088  0.0064  0.0076  0.0077  0.0077  0.0077  0.0076  0.0114  0.0076  0.0089  0.0076  0.0088  0.0101  0.0076  0.0115  0.0089  0.0076
RND4__GCA_000959265.1   0.6621  0.3769  0.3769  0.3910  0.3026  0.2969  0.2969  0.3060  0.3086  0.2991  0.2028  0.2180  0.2177  0.2349  0.2347  0.2347  0.2314  0.2398  0.2347  0.2366  0.2382  0.2416  0.2398  0.2365  0.2416  0.2574  0.2574  0.2574  0.2574  0.2600  0.2600  0.2583  0.2581  0.2524  0.2540  0.2540  0.2559  0.2559  0.2559  0.2505  0.2553  0.2945  0.2533  0.2519  0.2519  0.2447  0.2142  0.2142  0.2142  0.2208  0.2073  0.2157  0.2207  0.2121  0.2108  0.2398  0.2337  0.2320  0.2388  0.2338  0.2540  0.2590  0.2497  0.2592  0.2397  0.2397  0.2397  0.2589  0.2375  0.2485  0.2434  0.2485  0.2400  0.2400  0.2485  0.2485  0.2507  0.2525  0.2507  0.2406  0.2406  0.2368  0.2442  0.2680  0.2680  0.2500  0.2565  0.2561  0.2576  0.2433  0.2373  0.2375  0.2375  0.2340  0.2373  0.2339  0.2357  0.2321  0.2321  0.2321  0.2321  0.2425  0.2409  0.2366  0.2597  0.2639  0.2621  0.2688  0.1914  0.1914  0.0239  0.0776  0.0777  0.1028  0.1028  0.1028  0.1028  0.1028  0.1042  0.1028  0.1028  0.1028  0.0971  0.0957  0.0985  0.0101  0.0127  0.0064  0.0090  0.0101  0.0127  0.0101  0.0101  0.0114  0.0114  0.0101  0.0101  0.0114  0.0101  0.0101  0.0101  0.0101  0.0101  0.0101  0.0101  0.0114  0.0101  0.0114  0.0114  0.0114  0.0101  0.0101  0.0101  0.0101  0.0101  0.0101  0.0101  0.0101  0.0101  0.0101  0.0101  0.0101  0.0114  0.0076  0.0076  0.0101  0.0101  0.0102  0.0101  0.0089  0.0114  0.0102  0.0102  0.0141  0.0114  0.0127  0.0089  0.0128  0.0114  0.0102  0.0115  0.0101  0.0102  0.0102  0.0089  0.0115  0.0089  0.0115  0.0064  0.0141  0.0064  0.0090  0.0115  0.0102  0.0102  0.0088  0.0102  0.0114  0.0090  0.0051  0.0115  0.0101  0.0089  0.0090  0.0088  0.0077  0.0115  0.0050  0.0077  0.0103  0.0102  0.0102  0.0101  0.0114  0.0114  0.0077  0.0142  0.0077  0.0077  0.0089  0.0051  0.0101  0.0102  0.0089  0.0088  0.0127  0.0101  0.0126  0.0063  0.0089  0.0088  0.0101  0.0127  0.0115  0.0077  0.0115  0.0139  0.0077  0.0077  0.0128  0.0127  0.0101  0.0102  0.0102  0.0076  0.0102  0.0128  0.0101  0.0114  0.0101  0.0077  0.0101  0.0101  0.0101  0.0128  0.0101  0.0077  0.0089  0.0102  0.0114  0.0077  0.0114  0.0089  0.0090  0.0102  0.0102  0.0050  0.0077  0.0077  0.0114  0.0102  0.0064  0.0128  0.0089  0.0077  0.0102  0.0088  0.0117  0.0102  0.0102
RND4__GCA_000959305.1   0.6612  0.3744  0.3744  0.3885  0.2969  0.2912  0.2912  0.3003  0.3064  0.2989  0.1978  0.2128  0.2126  0.2296  0.2294  0.2295  0.2262  0.2346  0.2295  0.2314  0.2329  0.2363  0.2346  0.2313  0.2363  0.2556  0.2556  0.2556  0.2556  0.2547  0.2547  0.2529  0.2528  0.2471  0.2487  0.2487  0.2505  0.2505  0.2505  0.2452  0.2500  0.2963  0.2480  0.2466  0.2466  0.2362  0.2123  0.2123  0.2123  0.2188  0.2055  0.2138  0.2188  0.2102  0.2089  0.2329  0.2320  0.2303  0.2371  0.2320  0.2522  0.2572  0.2479  0.2574  0.2450  0.2450  0.2450  0.2571  0.2375  0.2417  0.2366  0.2417  0.2333  0.2333  0.2417  0.2417  0.2438  0.2457  0.2438  0.2371  0.2371  0.2333  0.2389  0.2626  0.2626  0.2464  0.2511  0.2507  0.2522  0.2381  0.2320  0.2322  0.2322  0.2288  0.2321  0.2287  0.2305  0.2269  0.2269  0.2269  0.2269  0.2372  0.2356  0.2314  0.2543  0.2585  0.2567  0.2633  0.1865  0.1864  0.0157  0.0694  0.0695  0.0999  0.0999  0.0999  0.0999  0.0999  0.1013  0.0999  0.0999  0.0999  0.0943  0.0929  0.0957  0.0051  0.0051  0.0038  0.0038  0.0051  0.0076  0.0051  0.0051  0.0063  0.0063  0.0051  0.0051  0.0063  0.0051  0.0051  0.0051  0.0051  0.0051  0.0051  0.0051  0.0063  0.0051  0.0063  0.0063  0.0063  0.0051  0.0051  0.0051  0.0051  0.0051  0.0051  0.0051  0.0101  0.0101  0.0101  0.0101  0.0101  0.0063  0.0076  0.0076  0.0101  0.0101  0.0051  0.0051  0.0038  0.0064  0.0051  0.0051  0.0114  0.0038  0.0077  0.0038  0.0076  0.0064  0.0051  0.0063  0.0051  0.0050  0.0051  0.0038  0.0063  0.0038  0.0064  0.0038  0.0088  0.0038  0.0038  0.0064  0.0000  0.0076  0.0064  0.0077  0.0063  0.0038  0.0076  0.0064  0.0076  0.0064  0.0064  0.0064  0.0077  0.0064  0.0077  0.0077  0.0051  0.0025  0.0026  0.0025  0.0064  0.0064  0.0076  0.0089  0.0051  0.0051  0.0063  0.0076  0.0077  0.0076  0.0064  0.0038  0.0051  0.0051  0.0076  0.0064  0.0013  0.0038  0.0076  0.0051  0.0064  0.0102  0.0064  0.0089  0.0076  0.0076  0.0051  0.0050  0.0051  0.0051  0.0051  0.0077  0.0051  0.0076  0.0050  0.0064  0.0051  0.0050  0.0051  0.0025  0.0051  0.0050  0.0051  0.0051  0.0013  0.0050  0.0064  0.0077  0.0063  0.0039  0.0013  0.0050  0.0051  0.0076  0.0076  0.0077  0.0089  0.0051  0.0064  0.0102  0.0089  0.0050  0.0076  0.0063  0.0038  0.0050  0.0076  0.0102
RND4__GCA_000959345.1   0.6640  0.3726  0.3726  0.3866  0.3044  0.2987  0.2987  0.3078  0.3104  0.2990  0.1962  0.2161  0.2159  0.2330  0.2328  0.2329  0.2295  0.2379  0.2329  0.2347  0.2363  0.2397  0.2379  0.2346  0.2397  0.2591  0.2591  0.2591  0.2591  0.2582  0.2582  0.2564  0.2563  0.2506  0.2521  0.2521  0.2540  0.2540  0.2540  0.2486  0.2535  0.3000  0.2514  0.2500  0.2500  0.2429  0.2124  0.2124  0.2124  0.2189  0.2056  0.2139  0.2189  0.2104  0.2090  0.2379  0.2354  0.2336  0.2404  0.2354  0.2556  0.2607  0.2478  0.2609  0.2484  0.2484  0.2484  0.2605  0.2409  0.2483  0.2433  0.2483  0.2399  0.2399  0.2483  0.2483  0.2505  0.2524  0.2505  0.2405  0.2405  0.2366  0.2423  0.2661  0.2661  0.2499  0.2546  0.2524  0.2539  0.2415  0.2354  0.2356  0.2356  0.2321  0.2354  0.2321  0.2339  0.2302  0.2302  0.2302  0.2302  0.2371  0.2390  0.2347  0.2578  0.2620  0.2602  0.2668  0.1897  0.1896  0.0156  0.0748  0.0749  0.1027  0.1027  0.1027  0.1027  0.1027  0.1042  0.1027  0.1027  0.1027  0.0971  0.0957  0.0985  0.0076  0.0076  0.0088  0.0064  0.0076  0.0076  0.0076  0.0076  0.0089  0.0089  0.0076  0.0076  0.0089  0.0076  0.0076  0.0076  0.0076  0.0076  0.0076  0.0076  0.0089  0.0076  0.0089  0.0089  0.0089  0.0076  0.0076  0.0076  0.0076  0.0076  0.0076  0.0076  0.0076  0.0076  0.0076  0.0076  0.0076  0.0063  0.0101  0.0101  0.0076  0.0076  0.0077  0.0077  0.0089  0.0063  0.0076  0.0076  0.0115  0.0064  0.0077  0.0088  0.0101  0.0064  0.0076  0.0063  0.0076  0.0077  0.0076  0.0064  0.0064  0.0064  0.0064  0.0089  0.0141  0.0088  0.0064  0.0064  0.0077  0.0051  0.0090  0.0050  0.0089  0.0064  0.0076  0.0064  0.0051  0.0090  0.0089  0.0089  0.0076  0.0088  0.0076  0.0076  0.0076  0.0051  0.0051  0.0051  0.0089  0.0089  0.0051  0.0013  0.0076  0.0076  0.0090  0.0077  0.0051  0.0051  0.0089  0.0063  0.0076  0.0103  0.0127  0.0089  0.0064  0.0064  0.0051  0.0077  0.0063  0.0102  0.0064  0.0140  0.0127  0.0127  0.0102  0.0051  0.0102  0.0077  0.0077  0.0128  0.0051  0.0076  0.0076  0.0063  0.0050  0.0077  0.0077  0.0051  0.0051  0.0076  0.0076  0.0076  0.0064  0.0050  0.0088  0.0128  0.0064  0.0088  0.0064  0.0051  0.0051  0.0076  0.0103  0.0127  0.0089  0.0076  0.0064  0.0102  0.0088  0.0102  0.0051  0.0089  0.0090  0.0076  0.0127  0.0127  0.0077
RND4__GCA_000970935.1   0.6648  0.3727  0.3727  0.3867  0.2991  0.2934  0.2934  0.3006  0.3051  0.2938  0.1964  0.2111  0.2109  0.2279  0.2277  0.2278  0.2245  0.2328  0.2278  0.2296  0.2312  0.2346  0.2328  0.2295  0.2346  0.2574  0.2574  0.2574  0.2574  0.2565  0.2565  0.2547  0.2546  0.2489  0.2505  0.2505  0.2523  0.2523  0.2523  0.2470  0.2518  0.2945  0.2462  0.2448  0.2448  0.2377  0.2075  0.2075  0.2075  0.2140  0.2007  0.2090  0.2139  0.2054  0.2041  0.2328  0.2303  0.2286  0.2353  0.2303  0.2504  0.2554  0.2461  0.2556  0.2432  0.2432  0.2432  0.2553  0.2393  0.2432  0.2381  0.2432  0.2348  0.2348  0.2432  0.2432  0.2454  0.2472  0.2454  0.2354  0.2354  0.2315  0.2372  0.2608  0.2608  0.2447  0.2494  0.2490  0.2505  0.2363  0.2303  0.2305  0.2305  0.2270  0.2303  0.2270  0.2288  0.2252  0.2252  0.2252  0.2252  0.2355  0.2339  0.2296  0.2525  0.2567  0.2549  0.2615  0.1849  0.1848  0.0171  0.0735  0.0735  0.1013  0.1013  0.1013  0.1013  0.1013  0.1028  0.1013  0.1013  0.1013  0.0957  0.0943  0.0971  0.0089  0.0064  0.0076  0.0076  0.0063  0.0063  0.0089  0.0089  0.0101  0.0101  0.0089  0.0089  0.0101  0.0089  0.0089  0.0089  0.0089  0.0089  0.0089  0.0089  0.0101  0.0089  0.0101  0.0101  0.0101  0.0089  0.0089  0.0089  0.0089  0.0089  0.0089  0.0089  0.0089  0.0089  0.0089  0.0089  0.0089  0.0076  0.0089  0.0089  0.0089  0.0089  0.0088  0.0088  0.0076  0.0076  0.0089  0.0089  0.0127  0.0051  0.0038  0.0077  0.0089  0.0051  0.0064  0.0051  0.0089  0.0088  0.0088  0.0077  0.0076  0.0077  0.0077  0.0077  0.0127  0.0076  0.0077  0.0076  0.0064  0.0089  0.0102  0.0089  0.0051  0.0076  0.0063  0.0077  0.0089  0.0102  0.0102  0.0102  0.0089  0.0051  0.0064  0.0089  0.0090  0.0038  0.0038  0.0038  0.0051  0.0051  0.0088  0.0077  0.0064  0.0063  0.0101  0.0063  0.0088  0.0089  0.0101  0.0076  0.0063  0.0089  0.0115  0.0076  0.0051  0.0077  0.0089  0.0064  0.0076  0.0089  0.0076  0.0127  0.0115  0.0115  0.0064  0.0064  0.0088  0.0038  0.0064  0.0114  0.0038  0.0115  0.0064  0.0077  0.0064  0.0063  0.0064  0.0038  0.0064  0.0064  0.0064  0.0064  0.0051  0.0063  0.0051  0.0115  0.0000  0.0076  0.0051  0.0064  0.0064  0.0064  0.0089  0.0116  0.0102  0.0089  0.0051  0.0114  0.0077  0.0088  0.0089  0.0102  0.0076  0.0089  0.0115  0.0114  0.0064  0.0063
RND4__GCA_001186165.1   0.6768  0.3805  0.3805  0.3947  0.3064  0.3006  0.3006  0.3098  0.3159  0.3044  0.1996  0.2179  0.2177  0.2316  0.2314  0.2314  0.2281  0.2365  0.2314  0.2333  0.2349  0.2382  0.2365  0.2332  0.2382  0.2609  0.2609  0.2609  0.2609  0.2600  0.2600  0.2582  0.2581  0.2524  0.2540  0.2540  0.2558  0.2558  0.2558  0.2505  0.2553  0.2985  0.2500  0.2485  0.2485  0.2414  0.2141  0.2141  0.2141  0.2239  0.2104  0.2157  0.2238  0.2152  0.2108  0.2365  0.2339  0.2322  0.2390  0.2339  0.2542  0.2592  0.2499  0.2594  0.2434  0.2434  0.2434  0.2591  0.2395  0.2502  0.2451  0.2502  0.2417  0.2417  0.2502  0.2502  0.2491  0.2509  0.2491  0.2391  0.2391  0.2352  0.2409  0.2646  0.2646  0.2484  0.2531  0.2527  0.2542  0.2400  0.2340  0.2342  0.2342  0.2307  0.2340  0.2306  0.2324  0.2288  0.2288  0.2288  0.2288  0.2392  0.2375  0.2333  0.2563  0.2605  0.2587  0.2654  0.1913  0.1913  0.0198  0.0762  0.0763  0.1040  0.1040  0.1040  0.1040  0.1040  0.1055  0.1040  0.1040  0.1040  0.0984  0.0970  0.0998  0.0114  0.0088  0.0077  0.0101  0.0089  0.0114  0.0114  0.0114  0.0127  0.0127  0.0114  0.0114  0.0127  0.0114  0.0114  0.0114  0.0114  0.0114  0.0114  0.0114  0.0127  0.0114  0.0127  0.0127  0.0127  0.0114  0.0114  0.0114  0.0114  0.0114  0.0114  0.0114  0.0140  0.0140  0.0140  0.0140  0.0140  0.0076  0.0114  0.0114  0.0140  0.0140  0.0115  0.0115  0.0101  0.0102  0.0115  0.0115  0.0128  0.0076  0.0114  0.0102  0.0089  0.0102  0.0088  0.0102  0.0115  0.0115  0.0115  0.0103  0.0102  0.0102  0.0102  0.0101  0.0102  0.0103  0.0102  0.0102  0.0089  0.0089  0.0127  0.0088  0.0102  0.0101  0.0115  0.0102  0.0090  0.0128  0.0128  0.0128  0.0141  0.0101  0.0115  0.0139  0.0115  0.0064  0.0064  0.0063  0.0102  0.0102  0.0140  0.0101  0.0115  0.0115  0.0127  0.0114  0.0089  0.0088  0.0128  0.0102  0.0089  0.0114  0.0063  0.0102  0.0076  0.0103  0.0090  0.0089  0.0101  0.0141  0.0101  0.0102  0.0115  0.0114  0.0115  0.0089  0.0115  0.0089  0.0089  0.0115  0.0115  0.0115  0.0088  0.0102  0.0115  0.0064  0.0089  0.0064  0.0114  0.0089  0.0089  0.0064  0.0077  0.0115  0.0101  0.0115  0.0102  0.0101  0.0076  0.0115  0.0114  0.0115  0.0114  0.0115  0.0077  0.0115  0.0102  0.0139  0.0128  0.0114  0.0090  0.0128  0.0077  0.0114  0.0139  0.0139  0.0088  0.0088  0.0102
RND4__GCA_001191815.1   0.6698  0.3724  0.3724  0.3864  0.2988  0.2931  0.2931  0.3022  0.3083  0.2969  0.1913  0.2111  0.2109  0.2279  0.2277  0.2278  0.2244  0.2328  0.2278  0.2296  0.2312  0.2346  0.2328  0.2295  0.2346  0.2539  0.2539  0.2539  0.2539  0.2530  0.2530  0.2512  0.2511  0.2454  0.2470  0.2470  0.2488  0.2488  0.2488  0.2435  0.2483  0.2945  0.2462  0.2448  0.2448  0.2377  0.2106  0.2106  0.2106  0.2171  0.2038  0.2121  0.2171  0.2086  0.2072  0.2328  0.2303  0.2286  0.2353  0.2303  0.2504  0.2554  0.2461  0.2556  0.2432  0.2432  0.2432  0.2553  0.2358  0.2432  0.2381  0.2432  0.2348  0.2348  0.2432  0.2432  0.2454  0.2472  0.2454  0.2354  0.2354  0.2315  0.2372  0.2608  0.2608  0.2447  0.2494  0.2490  0.2505  0.2363  0.2303  0.2305  0.2305  0.2270  0.2303  0.2270  0.2288  0.2251  0.2251  0.2251  0.2251  0.2355  0.2339  0.2296  0.2525  0.2567  0.2549  0.2615  0.1849  0.1848  0.0184  0.0721  0.0721  0.1027  0.1027  0.1027  0.1027  0.1027  0.1041  0.1027  0.1027  0.1027  0.0970  0.0956  0.0984  0.0076  0.0077  0.0063  0.0063  0.0051  0.0101  0.0076  0.0076  0.0089  0.0089  0.0076  0.0076  0.0089  0.0076  0.0076  0.0076  0.0076  0.0076  0.0076  0.0076  0.0089  0.0076  0.0089  0.0089  0.0089  0.0076  0.0076  0.0076  0.0076  0.0076  0.0076  0.0076  0.0051  0.0051  0.0051  0.0051  0.0051  0.0063  0.0051  0.0051  0.0051  0.0051  0.0077  0.0076  0.0064  0.0064  0.0077  0.0076  0.0088  0.0064  0.0102  0.0089  0.0101  0.0089  0.0078  0.0088  0.0077  0.0077  0.0076  0.0064  0.0064  0.0064  0.0064  0.0038  0.0141  0.0038  0.0064  0.0064  0.0077  0.0000  0.0038  0.0000  0.0090  0.0064  0.0051  0.0064  0.0000  0.0089  0.0090  0.0038  0.0051  0.0089  0.0050  0.0051  0.0077  0.0051  0.0051  0.0051  0.0088  0.0089  0.0077  0.0064  0.0102  0.0102  0.0089  0.0051  0.0000  0.0000  0.0038  0.0064  0.0077  0.0076  0.0128  0.0038  0.0064  0.0063  0.0000  0.0076  0.0064  0.0076  0.0064  0.0139  0.0077  0.0076  0.0102  0.0077  0.0101  0.0051  0.0077  0.0077  0.0101  0.0077  0.0077  0.0038  0.0076  0.0050  0.0076  0.0050  0.0077  0.0076  0.0051  0.0050  0.0064  0.0077  0.0089  0.0076  0.0088  0.0089  0.0064  0.0077  0.0077  0.0051  0.0051  0.0076  0.0063  0.0077  0.0064  0.0050  0.0089  0.0102  0.0000  0.0089  0.0088  0.0077  0.0077  0.0102  0.0077  0.0051  0.0089  0.0088
RND4__GCA_001192415.1   0.6698  0.3724  0.3724  0.3864  0.2988  0.2931  0.2931  0.3022  0.3083  0.2969  0.1913  0.2111  0.2109  0.2279  0.2277  0.2278  0.2244  0.2328  0.2278  0.2296  0.2312  0.2346  0.2328  0.2295  0.2346  0.2539  0.2539  0.2539  0.2539  0.2530  0.2530  0.2512  0.2511  0.2454  0.2470  0.2470  0.2488  0.2488  0.2488  0.2435  0.2483  0.2945  0.2462  0.2448  0.2448  0.2377  0.2106  0.2106  0.2106  0.2171  0.2038  0.2121  0.2171  0.2086  0.2072  0.2328  0.2303  0.2286  0.2353  0.2303  0.2504  0.2554  0.2461  0.2556  0.2432  0.2432  0.2432  0.2553  0.2358  0.2432  0.2381  0.2432  0.2348  0.2348  0.2432  0.2432  0.2454  0.2472  0.2454  0.2354  0.2354  0.2315  0.2372  0.2608  0.2608  0.2447  0.2494  0.2490  0.2505  0.2363  0.2303  0.2305  0.2305  0.2270  0.2303  0.2270  0.2288  0.2251  0.2251  0.2251  0.2251  0.2355  0.2339  0.2296  0.2525  0.2567  0.2549  0.2615  0.1849  0.1848  0.0184  0.0721  0.0721  0.1027  0.1027  0.1027  0.1027  0.1027  0.1041  0.1027  0.1027  0.1027  0.0970  0.0956  0.0984  0.0076  0.0076  0.0064  0.0064  0.0051  0.0101  0.0076  0.0076  0.0089  0.0089  0.0076  0.0076  0.0089  0.0076  0.0076  0.0076  0.0076  0.0076  0.0076  0.0076  0.0089  0.0076  0.0089  0.0089  0.0089  0.0076  0.0076  0.0076  0.0076  0.0076  0.0076  0.0076  0.0051  0.0051  0.0051  0.0051  0.0051  0.0063  0.0051  0.0051  0.0051  0.0051  0.0076  0.0076  0.0064  0.0064  0.0077  0.0077  0.0088  0.0063  0.0101  0.0089  0.0102  0.0088  0.0077  0.0088  0.0076  0.0076  0.0077  0.0063  0.0064  0.0064  0.0064  0.0038  0.0141  0.0038  0.0064  0.0064  0.0077  0.0000  0.0038  0.0000  0.0089  0.0064  0.0051  0.0064  0.0000  0.0089  0.0088  0.0038  0.0051  0.0088  0.0051  0.0051  0.0077  0.0051  0.0051  0.0051  0.0088  0.0088  0.0077  0.0064  0.0102  0.0102  0.0090  0.0051  0.0000  0.0000  0.0038  0.0064  0.0077  0.0077  0.0128  0.0038  0.0064  0.0063  0.0000  0.0077  0.0063  0.0077  0.0064  0.0139  0.0077  0.0077  0.0102  0.0076  0.0103  0.0051  0.0076  0.0077  0.0102  0.0077  0.0077  0.0038  0.0076  0.0050  0.0076  0.0051  0.0076  0.0076  0.0051  0.0051  0.0064  0.0076  0.0088  0.0077  0.0089  0.0088  0.0064  0.0076  0.0077  0.0050  0.0051  0.0076  0.0064  0.0076  0.0064  0.0050  0.0088  0.0101  0.0000  0.0089  0.0090  0.0077  0.0077  0.0101  0.0077  0.0051  0.0089  0.0088  0.0000
RND4__GCA_001192815.1   0.6698  0.3724  0.3724  0.3864  0.2988  0.2931  0.2931  0.3022  0.3083  0.2969  0.1913  0.2111  0.2109  0.2279  0.2277  0.2278  0.2244  0.2328  0.2278  0.2296  0.2312  0.2346  0.2328  0.2295  0.2346  0.2539  0.2539  0.2539  0.2539  0.2530  0.2530  0.2512  0.2511  0.2454  0.2470  0.2470  0.2488  0.2488  0.2488  0.2435  0.2483  0.2945  0.2462  0.2448  0.2448  0.2377  0.2106  0.2106  0.2106  0.2171  0.2038  0.2121  0.2171  0.2086  0.2072  0.2328  0.2303  0.2286  0.2353  0.2303  0.2504  0.2554  0.2461  0.2556  0.2432  0.2432  0.2432  0.2553  0.2358  0.2432  0.2381  0.2432  0.2348  0.2348  0.2432  0.2432  0.2454  0.2472  0.2454  0.2354  0.2354  0.2315  0.2372  0.2608  0.2608  0.2447  0.2494  0.2490  0.2505  0.2363  0.2303  0.2305  0.2305  0.2270  0.2303  0.2270  0.2288  0.2251  0.2251  0.2251  0.2251  0.2355  0.2339  0.2296  0.2525  0.2567  0.2549  0.2615  0.1849  0.1848  0.0184  0.0721  0.0721  0.1027  0.1027  0.1027  0.1027  0.1027  0.1041  0.1027  0.1027  0.1027  0.0970  0.0956  0.0984  0.0076  0.0076  0.0063  0.0064  0.0051  0.0101  0.0076  0.0076  0.0089  0.0089  0.0076  0.0076  0.0089  0.0076  0.0076  0.0076  0.0076  0.0076  0.0076  0.0076  0.0089  0.0076  0.0089  0.0089  0.0089  0.0076  0.0076  0.0076  0.0076  0.0076  0.0076  0.0076  0.0051  0.0051  0.0051  0.0051  0.0051  0.0063  0.0051  0.0051  0.0051  0.0051  0.0076  0.0077  0.0064  0.0063  0.0077  0.0076  0.0089  0.0063  0.0101  0.0089  0.0101  0.0090  0.0076  0.0089  0.0076  0.0077  0.0076  0.0063  0.0063  0.0063  0.0064  0.0038  0.0142  0.0038  0.0064  0.0064  0.0076  0.0000  0.0038  0.0000  0.0088  0.0063  0.0051  0.0064  0.0000  0.0089  0.0089  0.0038  0.0051  0.0090  0.0051  0.0051  0.0077  0.0051  0.0051  0.0051  0.0089  0.0089  0.0076  0.0064  0.0101  0.0102  0.0089  0.0051  0.0000  0.0000  0.0038  0.0063  0.0077  0.0076  0.0128  0.0038  0.0064  0.0064  0.0000  0.0076  0.0064  0.0076  0.0064  0.0139  0.0077  0.0077  0.0102  0.0076  0.0102  0.0050  0.0076  0.0076  0.0102  0.0076  0.0077  0.0038  0.0077  0.0050  0.0077  0.0051  0.0077  0.0076  0.0051  0.0051  0.0064  0.0077  0.0089  0.0076  0.0089  0.0088  0.0064  0.0077  0.0077  0.0051  0.0051  0.0076  0.0063  0.0077  0.0064  0.0051  0.0088  0.0102  0.0000  0.0089  0.0089  0.0077  0.0077  0.0101  0.0077  0.0051  0.0089  0.0089  0.0000  0.0000
RND4__GCA_001193035.1   0.6698  0.3724  0.3724  0.3864  0.2988  0.2931  0.2931  0.3022  0.3083  0.2969  0.1913  0.2111  0.2109  0.2279  0.2277  0.2278  0.2244  0.2328  0.2278  0.2296  0.2312  0.2346  0.2328  0.2295  0.2346  0.2539  0.2539  0.2539  0.2539  0.2530  0.2530  0.2512  0.2511  0.2454  0.2470  0.2470  0.2488  0.2488  0.2488  0.2435  0.2483  0.2945  0.2462  0.2448  0.2448  0.2377  0.2106  0.2106  0.2106  0.2171  0.2038  0.2121  0.2171  0.2086  0.2072  0.2328  0.2303  0.2286  0.2353  0.2303  0.2504  0.2554  0.2461  0.2556  0.2432  0.2432  0.2432  0.2553  0.2358  0.2432  0.2381  0.2432  0.2348  0.2348  0.2432  0.2432  0.2454  0.2472  0.2454  0.2354  0.2354  0.2315  0.2372  0.2608  0.2608  0.2447  0.2494  0.2490  0.2505  0.2363  0.2303  0.2305  0.2305  0.2270  0.2303  0.2270  0.2288  0.2251  0.2251  0.2251  0.2251  0.2355  0.2339  0.2296  0.2525  0.2567  0.2549  0.2615  0.1849  0.1848  0.0184  0.0721  0.0721  0.1027  0.1027  0.1027  0.1027  0.1027  0.1041  0.1027  0.1027  0.1027  0.0970  0.0956  0.0984  0.0076  0.0077  0.0063  0.0064  0.0051  0.0101  0.0076  0.0076  0.0089  0.0089  0.0076  0.0076  0.0089  0.0076  0.0076  0.0076  0.0076  0.0076  0.0076  0.0076  0.0089  0.0076  0.0089  0.0089  0.0089  0.0076  0.0076  0.0076  0.0076  0.0076  0.0076  0.0076  0.0051  0.0051  0.0051  0.0051  0.0051  0.0063  0.0051  0.0051  0.0051  0.0051  0.0077  0.0076  0.0064  0.0064  0.0076  0.0077  0.0090  0.0064  0.0102  0.0089  0.0102  0.0089  0.0076  0.0089  0.0077  0.0076  0.0076  0.0063  0.0063  0.0064  0.0063  0.0038  0.0139  0.0038  0.0063  0.0064  0.0076  0.0000  0.0038  0.0000  0.0090  0.0064  0.0050  0.0064  0.0000  0.0089  0.0089  0.0039  0.0050  0.0088  0.0051  0.0051  0.0077  0.0050  0.0051  0.0051  0.0089  0.0089  0.0076  0.0064  0.0102  0.0102  0.0090  0.0050  0.0000  0.0000  0.0038  0.0064  0.0076  0.0076  0.0127  0.0038  0.0064  0.0064  0.0000  0.0076  0.0063  0.0077  0.0064  0.0140  0.0077  0.0076  0.0102  0.0076  0.0101  0.0051  0.0076  0.0077  0.0102  0.0076  0.0077  0.0038  0.0076  0.0051  0.0076  0.0051  0.0076  0.0076  0.0051  0.0051  0.0064  0.0076  0.0088  0.0077  0.0089  0.0089  0.0064  0.0076  0.0077  0.0050  0.0051  0.0077  0.0064  0.0077  0.0064  0.0051  0.0089  0.0101  0.0000  0.0090  0.0089  0.0076  0.0076  0.0102  0.0077  0.0051  0.0089  0.0088  0.0000  0.0000  0.0000
RND4__GCA_001193375.1   0.6581  0.3728  0.3728  0.3868  0.3046  0.2988  0.2988  0.3079  0.3106  0.2992  0.1995  0.2162  0.2160  0.2331  0.2329  0.2330  0.2296  0.2380  0.2330  0.2349  0.2364  0.2398  0.2380  0.2347  0.2398  0.2556  0.2556  0.2556  0.2556  0.2582  0.2582  0.2565  0.2564  0.2507  0.2522  0.2522  0.2541  0.2541  0.2541  0.2487  0.2535  0.2963  0.2498  0.2483  0.2483  0.2412  0.2125  0.2125  0.2125  0.2190  0.2057  0.2140  0.2190  0.2105  0.2091  0.2380  0.2320  0.2303  0.2371  0.2320  0.2522  0.2608  0.2515  0.2610  0.2450  0.2450  0.2450  0.2607  0.2375  0.2485  0.2434  0.2485  0.2400  0.2400  0.2485  0.2485  0.2507  0.2525  0.2507  0.2406  0.2406  0.2368  0.2407  0.2662  0.2662  0.2500  0.2547  0.2543  0.2558  0.2416  0.2355  0.2357  0.2357  0.2322  0.2355  0.2322  0.2340  0.2303  0.2303  0.2303  0.2303  0.2407  0.2391  0.2349  0.2579  0.2585  0.2567  0.2670  0.1898  0.1897  0.0198  0.0762  0.0763  0.1042  0.1042  0.1042  0.1042  0.1042  0.1056  0.1042  0.1042  0.1042  0.0985  0.0971  0.0999  0.0089  0.0088  0.0101  0.0051  0.0089  0.0089  0.0089  0.0089  0.0101  0.0101  0.0089  0.0089  0.0101  0.0089  0.0089  0.0089  0.0089  0.0089  0.0089  0.0089  0.0101  0.0089  0.0101  0.0101  0.0101  0.0089  0.0089  0.0089  0.0089  0.0089  0.0089  0.0089  0.0063  0.0063  0.0063  0.0063  0.0063  0.0051  0.0063  0.0063  0.0063  0.0063  0.0038  0.0038  0.0102  0.0026  0.0038  0.0038  0.0102  0.0077  0.0089  0.0076  0.0089  0.0077  0.0063  0.0076  0.0038  0.0038  0.0038  0.0051  0.0101  0.0051  0.0102  0.0102  0.0152  0.0102  0.0051  0.0025  0.0089  0.0088  0.0076  0.0089  0.0077  0.0076  0.0063  0.0025  0.0088  0.0051  0.0051  0.0077  0.0064  0.0076  0.0064  0.0064  0.0115  0.0064  0.0064  0.0063  0.0077  0.0076  0.0090  0.0076  0.0063  0.0063  0.0051  0.0064  0.0088  0.0090  0.0077  0.0076  0.0089  0.0115  0.0140  0.0077  0.0076  0.0076  0.0090  0.0089  0.0026  0.0064  0.0025  0.0154  0.0139  0.0139  0.0115  0.0089  0.0088  0.0089  0.0064  0.0139  0.0089  0.0141  0.0038  0.0077  0.0038  0.0089  0.0064  0.0063  0.0038  0.0088  0.0089  0.0088  0.0077  0.0038  0.0076  0.0139  0.0077  0.0077  0.0076  0.0038  0.0038  0.0063  0.0088  0.0140  0.0101  0.0115  0.0051  0.0088  0.0050  0.0088  0.0089  0.0051  0.0102  0.0114  0.0114  0.0115  0.0088  0.0064  0.0077  0.0128  0.0089  0.0089  0.0089  0.0089
RND4__GCA_001193655.1   0.6698  0.3724  0.3724  0.3864  0.2988  0.2931  0.2931  0.3022  0.3083  0.2969  0.1913  0.2111  0.2109  0.2279  0.2277  0.2278  0.2244  0.2328  0.2278  0.2296  0.2312  0.2346  0.2328  0.2295  0.2346  0.2539  0.2539  0.2539  0.2539  0.2530  0.2530  0.2512  0.2511  0.2454  0.2470  0.2470  0.2488  0.2488  0.2488  0.2435  0.2483  0.2945  0.2462  0.2448  0.2448  0.2377  0.2106  0.2106  0.2106  0.2171  0.2038  0.2121  0.2171  0.2086  0.2072  0.2328  0.2303  0.2286  0.2353  0.2303  0.2504  0.2554  0.2461  0.2556  0.2432  0.2432  0.2432  0.2553  0.2358  0.2432  0.2381  0.2432  0.2348  0.2348  0.2432  0.2432  0.2454  0.2472  0.2454  0.2354  0.2354  0.2315  0.2372  0.2608  0.2608  0.2447  0.2494  0.2490  0.2505  0.2363  0.2303  0.2305  0.2305  0.2270  0.2303  0.2270  0.2288  0.2251  0.2251  0.2251  0.2251  0.2355  0.2339  0.2296  0.2525  0.2567  0.2549  0.2615  0.1849  0.1848  0.0184  0.0721  0.0721  0.1027  0.1027  0.1027  0.1027  0.1027  0.1041  0.1027  0.1027  0.1027  0.0970  0.0956  0.0984  0.0076  0.0076  0.0064  0.0064  0.0051  0.0101  0.0076  0.0076  0.0089  0.0089  0.0076  0.0076  0.0089  0.0076  0.0076  0.0076  0.0076  0.0076  0.0076  0.0076  0.0089  0.0076  0.0089  0.0089  0.0089  0.0076  0.0076  0.0076  0.0076  0.0076  0.0076  0.0076  0.0051  0.0051  0.0051  0.0051  0.0051  0.0063  0.0051  0.0051  0.0051  0.0051  0.0076  0.0076  0.0064  0.0063  0.0077  0.0076  0.0090  0.0064  0.0102  0.0090  0.0102  0.0088  0.0077  0.0089  0.0076  0.0077  0.0076  0.0064  0.0064  0.0063  0.0064  0.0038  0.0141  0.0038  0.0064  0.0063  0.0076  0.0000  0.0038  0.0000  0.0089  0.0064  0.0051  0.0064  0.0000  0.0089  0.0089  0.0038  0.0051  0.0089  0.0050  0.0051  0.0077  0.0050  0.0051  0.0050  0.0090  0.0089  0.0077  0.0064  0.0102  0.0103  0.0090  0.0051  0.0000  0.0000  0.0038  0.0064  0.0077  0.0076  0.0127  0.0038  0.0064  0.0063  0.0000  0.0077  0.0064  0.0076  0.0063  0.0140  0.0076  0.0077  0.0102  0.0077  0.0101  0.0051  0.0076  0.0077  0.0102  0.0077  0.0076  0.0038  0.0076  0.0051  0.0076  0.0051  0.0076  0.0076  0.0051  0.0051  0.0064  0.0076  0.0089  0.0076  0.0089  0.0089  0.0064  0.0077  0.0077  0.0050  0.0051  0.0078  0.0064  0.0076  0.0064  0.0051  0.0089  0.0102  0.0000  0.0089  0.0089  0.0076  0.0076  0.0101  0.0076  0.0051  0.0090  0.0089  0.0000  0.0000  0.0000  0.0000  0.0089
RND4__GCA_001194765.1   0.6698  0.3724  0.3724  0.3864  0.2988  0.2931  0.2931  0.3022  0.3083  0.2969  0.1913  0.2111  0.2109  0.2279  0.2277  0.2278  0.2244  0.2328  0.2278  0.2296  0.2312  0.2346  0.2328  0.2295  0.2346  0.2539  0.2539  0.2539  0.2539  0.2530  0.2530  0.2512  0.2511  0.2454  0.2470  0.2470  0.2488  0.2488  0.2488  0.2435  0.2483  0.2945  0.2462  0.2448  0.2448  0.2377  0.2106  0.2106  0.2106  0.2171  0.2038  0.2121  0.2171  0.2086  0.2072  0.2328  0.2303  0.2286  0.2353  0.2303  0.2504  0.2554  0.2461  0.2556  0.2432  0.2432  0.2432  0.2553  0.2358  0.2432  0.2381  0.2432  0.2348  0.2348  0.2432  0.2432  0.2454  0.2472  0.2454  0.2354  0.2354  0.2315  0.2372  0.2608  0.2608  0.2447  0.2494  0.2490  0.2505  0.2363  0.2303  0.2305  0.2305  0.2270  0.2303  0.2270  0.2288  0.2251  0.2251  0.2251  0.2251  0.2355  0.2339  0.2296  0.2525  0.2567  0.2549  0.2615  0.1849  0.1848  0.0184  0.0721  0.0721  0.1027  0.1027  0.1027  0.1027  0.1027  0.1041  0.1027  0.1027  0.1027  0.0970  0.0956  0.0984  0.0076  0.0077  0.0064  0.0065  0.0051  0.0101  0.0076  0.0076  0.0089  0.0089  0.0076  0.0076  0.0089  0.0076  0.0076  0.0076  0.0076  0.0076  0.0076  0.0076  0.0089  0.0076  0.0089  0.0089  0.0089  0.0076  0.0076  0.0076  0.0076  0.0076  0.0076  0.0076  0.0051  0.0051  0.0051  0.0051  0.0051  0.0063  0.0051  0.0051  0.0051  0.0051  0.0077  0.0077  0.0064  0.0063  0.0076  0.0076  0.0089  0.0063  0.0101  0.0088  0.0102  0.0088  0.0076  0.0089  0.0076  0.0077  0.0077  0.0063  0.0064  0.0064  0.0064  0.0038  0.0141  0.0038  0.0064  0.0064  0.0077  0.0000  0.0038  0.0000  0.0090  0.0064  0.0051  0.0064  0.0000  0.0088  0.0089  0.0038  0.0051  0.0089  0.0051  0.0051  0.0077  0.0051  0.0051  0.0051  0.0089  0.0089  0.0076  0.0063  0.0102  0.0102  0.0089  0.0051  0.0000  0.0000  0.0038  0.0064  0.0077  0.0077  0.0128  0.0038  0.0063  0.0064  0.0000  0.0076  0.0064  0.0076  0.0064  0.0140  0.0077  0.0077  0.0101  0.0077  0.0102  0.0051  0.0076  0.0076  0.0102  0.0076  0.0076  0.0038  0.0076  0.0051  0.0076  0.0051  0.0077  0.0076  0.0051  0.0050  0.0063  0.0076  0.0090  0.0076  0.0089  0.0089  0.0063  0.0076  0.0076  0.0051  0.0051  0.0077  0.0064  0.0077  0.0063  0.0051  0.0089  0.0103  0.0000  0.0088  0.0089  0.0077  0.0077  0.0102  0.0076  0.0050  0.0089  0.0090  0.0000  0.0000  0.0000  0.0000  0.0089  0.0000
RND4__GCA_001195465.1   0.6698  0.3724  0.3724  0.3864  0.2988  0.2931  0.2931  0.3022  0.3083  0.2969  0.1913  0.2111  0.2109  0.2279  0.2277  0.2278  0.2244  0.2328  0.2278  0.2296  0.2312  0.2346  0.2328  0.2295  0.2346  0.2539  0.2539  0.2539  0.2539  0.2530  0.2530  0.2512  0.2511  0.2454  0.2470  0.2470  0.2488  0.2488  0.2488  0.2435  0.2483  0.2945  0.2462  0.2448  0.2448  0.2377  0.2106  0.2106  0.2106  0.2171  0.2038  0.2121  0.2171  0.2086  0.2072  0.2328  0.2303  0.2286  0.2353  0.2303  0.2504  0.2554  0.2461  0.2556  0.2432  0.2432  0.2432  0.2553  0.2358  0.2432  0.2381  0.2432  0.2348  0.2348  0.2432  0.2432  0.2454  0.2472  0.2454  0.2354  0.2354  0.2315  0.2372  0.2608  0.2608  0.2447  0.2494  0.2490  0.2505  0.2363  0.2303  0.2305  0.2305  0.2270  0.2303  0.2270  0.2288  0.2251  0.2251  0.2251  0.2251  0.2355  0.2339  0.2296  0.2525  0.2567  0.2549  0.2615  0.1849  0.1848  0.0184  0.0721  0.0721  0.1027  0.1027  0.1027  0.1027  0.1027  0.1041  0.1027  0.1027  0.1027  0.0970  0.0956  0.0984  0.0076  0.0076  0.0064  0.0064  0.0051  0.0101  0.0076  0.0076  0.0089  0.0089  0.0076  0.0076  0.0089  0.0076  0.0076  0.0076  0.0076  0.0076  0.0076  0.0076  0.0089  0.0076  0.0089  0.0089  0.0089  0.0076  0.0076  0.0076  0.0076  0.0076  0.0076  0.0076  0.0051  0.0051  0.0051  0.0051  0.0051  0.0063  0.0051  0.0051  0.0051  0.0051  0.0076  0.0077  0.0064  0.0064  0.0076  0.0076  0.0088  0.0064  0.0101  0.0089  0.0102  0.0089  0.0076  0.0090  0.0076  0.0077  0.0076  0.0064  0.0064  0.0064  0.0064  0.0038  0.0141  0.0039  0.0064  0.0064  0.0077  0.0000  0.0038  0.0000  0.0088  0.0064  0.0051  0.0064  0.0000  0.0089  0.0089  0.0038  0.0051  0.0088  0.0051  0.0050  0.0077  0.0051  0.0051  0.0051  0.0089  0.0090  0.0077  0.0064  0.0102  0.0102  0.0089  0.0050  0.0000  0.0000  0.0038  0.0063  0.0076  0.0077  0.0127  0.0038  0.0064  0.0064  0.0000  0.0077  0.0064  0.0077  0.0064  0.0139  0.0077  0.0076  0.0102  0.0077  0.0101  0.0051  0.0077  0.0076  0.0102  0.0077  0.0076  0.0038  0.0077  0.0050  0.0076  0.0051  0.0077  0.0076  0.0050  0.0051  0.0064  0.0077  0.0089  0.0076  0.0089  0.0088  0.0064  0.0077  0.0077  0.0051  0.0051  0.0077  0.0064  0.0076  0.0063  0.0051  0.0090  0.0102  0.0000  0.0089  0.0088  0.0076  0.0076  0.0101  0.0077  0.0051  0.0088  0.0088  0.0000  0.0000  0.0000  0.0000  0.0089  0.0000  0.0000
RND4__GCA_001196125.1   0.6698  0.3724  0.3724  0.3864  0.2988  0.2931  0.2931  0.3022  0.3083  0.2969  0.1913  0.2111  0.2109  0.2279  0.2277  0.2278  0.2244  0.2328  0.2278  0.2296  0.2312  0.2346  0.2328  0.2295  0.2346  0.2539  0.2539  0.2539  0.2539  0.2530  0.2530  0.2512  0.2511  0.2454  0.2470  0.2470  0.2488  0.2488  0.2488  0.2435  0.2483  0.2945  0.2462  0.2448  0.2448  0.2377  0.2106  0.2106  0.2106  0.2171  0.2038  0.2121  0.2171  0.2086  0.2072  0.2328  0.2303  0.2286  0.2353  0.2303  0.2504  0.2554  0.2461  0.2556  0.2432  0.2432  0.2432  0.2553  0.2358  0.2432  0.2381  0.2432  0.2348  0.2348  0.2432  0.2432  0.2454  0.2472  0.2454  0.2354  0.2354  0.2315  0.2372  0.2608  0.2608  0.2447  0.2494  0.2490  0.2505  0.2363  0.2303  0.2305  0.2305  0.2270  0.2303  0.2270  0.2288  0.2251  0.2251  0.2251  0.2251  0.2355  0.2339  0.2296  0.2525  0.2567  0.2549  0.2615  0.1849  0.1848  0.0184  0.0721  0.0721  0.1027  0.1027  0.1027  0.1027  0.1027  0.1041  0.1027  0.1027  0.1027  0.0970  0.0956  0.0984  0.0076  0.0076  0.0064  0.0064  0.0051  0.0101  0.0076  0.0076  0.0089  0.0089  0.0076  0.0076  0.0089  0.0076  0.0076  0.0076  0.0076  0.0076  0.0076  0.0076  0.0089  0.0076  0.0089  0.0089  0.0089  0.0076  0.0076  0.0076  0.0076  0.0076  0.0076  0.0076  0.0051  0.0051  0.0051  0.0051  0.0051  0.0063  0.0051  0.0051  0.0051  0.0051  0.0077  0.0077  0.0064  0.0064  0.0077  0.0077  0.0089  0.0064  0.0102  0.0088  0.0102  0.0088  0.0076  0.0090  0.0076  0.0077  0.0076  0.0064  0.0063  0.0064  0.0063  0.0038  0.0141  0.0038  0.0063  0.0064  0.0077  0.0000  0.0038  0.0000  0.0088  0.0064  0.0051  0.0064  0.0000  0.0089  0.0090  0.0038  0.0051  0.0089  0.0050  0.0051  0.0076  0.0051  0.0051  0.0051  0.0089  0.0089  0.0076  0.0064  0.0102  0.0102  0.0089  0.0051  0.0000  0.0000  0.0038  0.0064  0.0076  0.0077  0.0129  0.0038  0.0063  0.0064  0.0000  0.0077  0.0064  0.0077  0.0064  0.0140  0.0077  0.0076  0.0101  0.0076  0.0102  0.0050  0.0077  0.0077  0.0102  0.0076  0.0076  0.0038  0.0076  0.0051  0.0076  0.0051  0.0076  0.0077  0.0051  0.0050  0.0064  0.0076  0.0089  0.0077  0.0088  0.0088  0.0063  0.0076  0.0077  0.0051  0.0050  0.0076  0.0063  0.0076  0.0064  0.0051  0.0089  0.0102  0.0000  0.0088  0.0088  0.0077  0.0076  0.0101  0.0076  0.0050  0.0090  0.0088  0.0000  0.0000  0.0000  0.0000  0.0088  0.0000  0.0000  0.0000
RND4__GCA_001196775.1   0.6698  0.3724  0.3724  0.3864  0.2988  0.2931  0.2931  0.3022  0.3083  0.2969  0.1913  0.2111  0.2109  0.2279  0.2277  0.2278  0.2244  0.2328  0.2278  0.2296  0.2312  0.2346  0.2328  0.2295  0.2346  0.2539  0.2539  0.2539  0.2539  0.2530  0.2530  0.2512  0.2511  0.2454  0.2470  0.2470  0.2488  0.2488  0.2488  0.2435  0.2483  0.2945  0.2462  0.2448  0.2448  0.2377  0.2106  0.2106  0.2106  0.2171  0.2038  0.2121  0.2171  0.2086  0.2072  0.2328  0.2303  0.2286  0.2353  0.2303  0.2504  0.2554  0.2461  0.2556  0.2432  0.2432  0.2432  0.2553  0.2358  0.2432  0.2381  0.2432  0.2348  0.2348  0.2432  0.2432  0.2454  0.2472  0.2454  0.2354  0.2354  0.2315  0.2372  0.2608  0.2608  0.2447  0.2494  0.2490  0.2505  0.2363  0.2303  0.2305  0.2305  0.2270  0.2303  0.2270  0.2288  0.2251  0.2251  0.2251  0.2251  0.2355  0.2339  0.2296  0.2525  0.2567  0.2549  0.2615  0.1849  0.1848  0.0184  0.0721  0.0721  0.1027  0.1027  0.1027  0.1027  0.1027  0.1041  0.1027  0.1027  0.1027  0.0970  0.0956  0.0984  0.0076  0.0077  0.0064  0.0064  0.0051  0.0101  0.0076  0.0076  0.0089  0.0089  0.0076  0.0076  0.0089  0.0076  0.0076  0.0076  0.0076  0.0076  0.0076  0.0076  0.0089  0.0076  0.0089  0.0089  0.0089  0.0076  0.0076  0.0076  0.0076  0.0076  0.0076  0.0076  0.0051  0.0051  0.0051  0.0051  0.0051  0.0063  0.0051  0.0051  0.0051  0.0051  0.0077  0.0076  0.0064  0.0064  0.0076  0.0077  0.0088  0.0064  0.0101  0.0089  0.0102  0.0090  0.0077  0.0089  0.0077  0.0076  0.0077  0.0064  0.0063  0.0064  0.0064  0.0038  0.0139  0.0038  0.0064  0.0064  0.0077  0.0000  0.0038  0.0000  0.0089  0.0064  0.0050  0.0063  0.0000  0.0089  0.0089  0.0038  0.0051  0.0088  0.0051  0.0051  0.0077  0.0050  0.0050  0.0050  0.0088  0.0089  0.0076  0.0064  0.0101  0.0102  0.0089  0.0051  0.0000  0.0000  0.0038  0.0064  0.0076  0.0077  0.0128  0.0038  0.0064  0.0064  0.0000  0.0076  0.0063  0.0077  0.0064  0.0140  0.0076  0.0076  0.0101  0.0076  0.0102  0.0051  0.0077  0.0077  0.0102  0.0076  0.0077  0.0038  0.0076  0.0051  0.0077  0.0051  0.0076  0.0077  0.0051  0.0051  0.0064  0.0076  0.0089  0.0076  0.0089  0.0089  0.0064  0.0076  0.0076  0.0050  0.0050  0.0076  0.0064  0.0077  0.0064  0.0051  0.0090  0.0102  0.0000  0.0089  0.0089  0.0077  0.0076  0.0102  0.0076  0.0051  0.0089  0.0089  0.0000  0.0000  0.0000  0.0000  0.0089  0.0000  0.0000  0.0000  0.0000
RND4__GCA_001197355.1   0.6581  0.3728  0.3728  0.3868  0.3046  0.2988  0.2988  0.3079  0.3106  0.2992  0.1995  0.2162  0.2160  0.2331  0.2329  0.2330  0.2296  0.2380  0.2330  0.2349  0.2364  0.2398  0.2380  0.2347  0.2398  0.2556  0.2556  0.2556  0.2556  0.2582  0.2582  0.2565  0.2564  0.2507  0.2522  0.2522  0.2541  0.2541  0.2541  0.2487  0.2535  0.2963  0.2498  0.2483  0.2483  0.2412  0.2125  0.2125  0.2125  0.2190  0.2057  0.2140  0.2190  0.2105  0.2091  0.2380  0.2320  0.2303  0.2371  0.2320  0.2522  0.2608  0.2515  0.2610  0.2450  0.2450  0.2450  0.2607  0.2375  0.2485  0.2434  0.2485  0.2400  0.2400  0.2485  0.2485  0.2507  0.2525  0.2507  0.2406  0.2406  0.2368  0.2407  0.2662  0.2662  0.2500  0.2547  0.2543  0.2558  0.2416  0.2355  0.2357  0.2357  0.2322  0.2355  0.2322  0.2340  0.2303  0.2303  0.2303  0.2303  0.2407  0.2391  0.2349  0.2579  0.2585  0.2567  0.2670  0.1898  0.1897  0.0198  0.0762  0.0763  0.1042  0.1042  0.1042  0.1042  0.1042  0.1056  0.1042  0.1042  0.1042  0.0985  0.0971  0.0999  0.0089  0.0088  0.0102  0.0051  0.0089  0.0089  0.0089  0.0089  0.0101  0.0101  0.0089  0.0089  0.0101  0.0089  0.0089  0.0089  0.0089  0.0089  0.0089  0.0089  0.0101  0.0089  0.0101  0.0101  0.0101  0.0089  0.0089  0.0089  0.0089  0.0089  0.0089  0.0089  0.0063  0.0063  0.0063  0.0063  0.0063  0.0051  0.0063  0.0063  0.0063  0.0063  0.0038  0.0038  0.0102  0.0026  0.0038  0.0038  0.0102  0.0077  0.0089  0.0076  0.0089  0.0077  0.0064  0.0077  0.0038  0.0038  0.0038  0.0051  0.0101  0.0051  0.0101  0.0103  0.0152  0.0102  0.0051  0.0025  0.0089  0.0089  0.0076  0.0089  0.0076  0.0076  0.0063  0.0026  0.0089  0.0051  0.0050  0.0076  0.0064  0.0076  0.0063  0.0064  0.0115  0.0064  0.0064  0.0064  0.0077  0.0076  0.0089  0.0076  0.0064  0.0064  0.0051  0.0063  0.0089  0.0089  0.0076  0.0076  0.0089  0.0115  0.0140  0.0076  0.0076  0.0077  0.0089  0.0089  0.0025  0.0064  0.0026  0.0154  0.0140  0.0141  0.0115  0.0088  0.0088  0.0089  0.0063  0.0141  0.0090  0.0139  0.0038  0.0077  0.0038  0.0088  0.0064  0.0064  0.0038  0.0089  0.0089  0.0089  0.0076  0.0038  0.0077  0.0139  0.0076  0.0077  0.0077  0.0038  0.0038  0.0064  0.0088  0.0139  0.0102  0.0115  0.0050  0.0088  0.0051  0.0090  0.0089  0.0050  0.0101  0.0114  0.0114  0.0114  0.0088  0.0064  0.0076  0.0128  0.0089  0.0088  0.0089  0.0088  0.0000  0.0089  0.0089  0.0089  0.0089  0.0088
RND4__GCA_001197775.1   0.6698  0.3724  0.3724  0.3864  0.2988  0.2931  0.2931  0.3022  0.3083  0.2969  0.1913  0.2111  0.2109  0.2279  0.2277  0.2278  0.2244  0.2328  0.2278  0.2296  0.2312  0.2346  0.2328  0.2295  0.2346  0.2539  0.2539  0.2539  0.2539  0.2530  0.2530  0.2512  0.2511  0.2454  0.2470  0.2470  0.2488  0.2488  0.2488  0.2435  0.2483  0.2945  0.2462  0.2448  0.2448  0.2377  0.2106  0.2106  0.2106  0.2171  0.2038  0.2121  0.2171  0.2086  0.2072  0.2328  0.2303  0.2286  0.2353  0.2303  0.2504  0.2554  0.2461  0.2556  0.2432  0.2432  0.2432  0.2553  0.2358  0.2432  0.2381  0.2432  0.2348  0.2348  0.2432  0.2432  0.2454  0.2472  0.2454  0.2354  0.2354  0.2315  0.2372  0.2608  0.2608  0.2447  0.2494  0.2490  0.2505  0.2363  0.2303  0.2305  0.2305  0.2270  0.2303  0.2270  0.2288  0.2251  0.2251  0.2251  0.2251  0.2355  0.2339  0.2296  0.2525  0.2567  0.2549  0.2615  0.1849  0.1848  0.0184  0.0721  0.0721  0.1027  0.1027  0.1027  0.1027  0.1027  0.1041  0.1027  0.1027  0.1027  0.0970  0.0956  0.0984  0.0076  0.0076  0.0063  0.0064  0.0051  0.0101  0.0076  0.0076  0.0089  0.0089  0.0076  0.0076  0.0089  0.0076  0.0076  0.0076  0.0076  0.0076  0.0076  0.0076  0.0089  0.0076  0.0089  0.0089  0.0089  0.0076  0.0076  0.0076  0.0076  0.0076  0.0076  0.0076  0.0051  0.0051  0.0051  0.0051  0.0051  0.0063  0.0051  0.0051  0.0051  0.0051  0.0076  0.0076  0.0064  0.0064  0.0077  0.0077  0.0089  0.0063  0.0101  0.0088  0.0103  0.0089  0.0077  0.0088  0.0076  0.0077  0.0077  0.0064  0.0064  0.0064  0.0064  0.0038  0.0139  0.0038  0.0064  0.0063  0.0077  0.0000  0.0038  0.0000  0.0088  0.0064  0.0051  0.0064  0.0000  0.0089  0.0089  0.0038  0.0051  0.0089  0.0050  0.0051  0.0077  0.0051  0.0051  0.0051  0.0089  0.0088  0.0077  0.0064  0.0102  0.0102  0.0089  0.0051  0.0000  0.0000  0.0038  0.0064  0.0077  0.0076  0.0127  0.0038  0.0064  0.0064  0.0000  0.0076  0.0064  0.0076  0.0064  0.0140  0.0077  0.0077  0.0103  0.0076  0.0101  0.0051  0.0076  0.0077  0.0102  0.0076  0.0076  0.0038  0.0076  0.0051  0.0076  0.0051  0.0077  0.0076  0.0050  0.0051  0.0064  0.0077  0.0089  0.0077  0.0089  0.0090  0.0064  0.0077  0.0077  0.0051  0.0051  0.0075  0.0063  0.0077  0.0064  0.0051  0.0089  0.0101  0.0000  0.0088  0.0089  0.0076  0.0076  0.0103  0.0077  0.0051  0.0088  0.0088  0.0000  0.0000  0.0000  0.0000  0.0088  0.0000  0.0000  0.0000  0.0000  0.0000  0.0089
RND4__GCA_001197795.1   0.6698  0.3724  0.3724  0.3864  0.2988  0.2931  0.2931  0.3022  0.3083  0.2969  0.1913  0.2111  0.2109  0.2279  0.2277  0.2278  0.2244  0.2328  0.2278  0.2296  0.2312  0.2346  0.2328  0.2295  0.2346  0.2539  0.2539  0.2539  0.2539  0.2530  0.2530  0.2512  0.2511  0.2454  0.2470  0.2470  0.2488  0.2488  0.2488  0.2435  0.2483  0.2945  0.2462  0.2448  0.2448  0.2377  0.2106  0.2106  0.2106  0.2171  0.2038  0.2121  0.2171  0.2086  0.2072  0.2328  0.2303  0.2286  0.2353  0.2303  0.2504  0.2554  0.2461  0.2556  0.2432  0.2432  0.2432  0.2553  0.2358  0.2432  0.2381  0.2432  0.2348  0.2348  0.2432  0.2432  0.2454  0.2472  0.2454  0.2354  0.2354  0.2315  0.2372  0.2608  0.2608  0.2447  0.2494  0.2490  0.2505  0.2363  0.2303  0.2305  0.2305  0.2270  0.2303  0.2270  0.2288  0.2251  0.2251  0.2251  0.2251  0.2355  0.2339  0.2296  0.2525  0.2567  0.2549  0.2615  0.1849  0.1848  0.0184  0.0721  0.0721  0.1027  0.1027  0.1027  0.1027  0.1027  0.1041  0.1027  0.1027  0.1027  0.0970  0.0956  0.0984  0.0076  0.0077  0.0064  0.0064  0.0051  0.0101  0.0076  0.0076  0.0089  0.0089  0.0076  0.0076  0.0089  0.0076  0.0076  0.0076  0.0076  0.0076  0.0076  0.0076  0.0089  0.0076  0.0089  0.0089  0.0089  0.0076  0.0076  0.0076  0.0076  0.0076  0.0076  0.0076  0.0051  0.0051  0.0051  0.0051  0.0051  0.0063  0.0051  0.0051  0.0051  0.0051  0.0077  0.0077  0.0064  0.0063  0.0077  0.0076  0.0088  0.0064  0.0102  0.0089  0.0101  0.0089  0.0076  0.0089  0.0076  0.0077  0.0077  0.0064  0.0064  0.0064  0.0063  0.0038  0.0140  0.0038  0.0064  0.0064  0.0077  0.0000  0.0038  0.0000  0.0088  0.0064  0.0051  0.0063  0.0000  0.0090  0.0089  0.0038  0.0051  0.0088  0.0051  0.0051  0.0077  0.0051  0.0051  0.0051  0.0089  0.0089  0.0076  0.0064  0.0102  0.0101  0.0088  0.0051  0.0000  0.0000  0.0038  0.0064  0.0077  0.0077  0.0127  0.0038  0.0064  0.0064  0.0000  0.0076  0.0064  0.0076  0.0064  0.0139  0.0077  0.0076  0.0101  0.0076  0.0101  0.0051  0.0076  0.0076  0.0102  0.0077  0.0077  0.0038  0.0077  0.0050  0.0077  0.0051  0.0076  0.0077  0.0051  0.0050  0.0063  0.0076  0.0089  0.0077  0.0089  0.0089  0.0064  0.0077  0.0077  0.0050  0.0050  0.0077  0.0064  0.0076  0.0064  0.0050  0.0089  0.0102  0.0000  0.0090  0.0089  0.0076  0.0077  0.0102  0.0077  0.0051  0.0088  0.0089  0.0000  0.0000  0.0000  0.0000  0.0090  0.0000  0.0000  0.0000  0.0000  0.0000  0.0088  0.0000
RND4__GCA_001197955.1   0.6698  0.3724  0.3724  0.3864  0.2988  0.2931  0.2931  0.3022  0.3083  0.2969  0.1913  0.2111  0.2109  0.2279  0.2277  0.2278  0.2244  0.2328  0.2278  0.2296  0.2312  0.2346  0.2328  0.2295  0.2346  0.2539  0.2539  0.2539  0.2539  0.2530  0.2530  0.2512  0.2511  0.2454  0.2470  0.2470  0.2488  0.2488  0.2488  0.2435  0.2483  0.2945  0.2462  0.2448  0.2448  0.2377  0.2106  0.2106  0.2106  0.2171  0.2038  0.2121  0.2171  0.2086  0.2072  0.2328  0.2303  0.2286  0.2353  0.2303  0.2504  0.2554  0.2461  0.2556  0.2432  0.2432  0.2432  0.2553  0.2358  0.2432  0.2381  0.2432  0.2348  0.2348  0.2432  0.2432  0.2454  0.2472  0.2454  0.2354  0.2354  0.2315  0.2372  0.2608  0.2608  0.2447  0.2494  0.2490  0.2505  0.2363  0.2303  0.2305  0.2305  0.2270  0.2303  0.2270  0.2288  0.2251  0.2251  0.2251  0.2251  0.2355  0.2339  0.2296  0.2525  0.2567  0.2549  0.2615  0.1849  0.1848  0.0184  0.0721  0.0721  0.1027  0.1027  0.1027  0.1027  0.1027  0.1041  0.1027  0.1027  0.1027  0.0970  0.0956  0.0984  0.0076  0.0077  0.0064  0.0064  0.0051  0.0101  0.0076  0.0076  0.0089  0.0089  0.0076  0.0076  0.0089  0.0076  0.0076  0.0076  0.0076  0.0076  0.0076  0.0076  0.0089  0.0076  0.0089  0.0089  0.0089  0.0076  0.0076  0.0076  0.0076  0.0076  0.0076  0.0076  0.0051  0.0051  0.0051  0.0051  0.0051  0.0063  0.0051  0.0051  0.0051  0.0051  0.0077  0.0076  0.0064  0.0063  0.0077  0.0077  0.0088  0.0063  0.0102  0.0089  0.0101  0.0089  0.0077  0.0088  0.0077  0.0077  0.0076  0.0063  0.0064  0.0064  0.0064  0.0038  0.0139  0.0038  0.0064  0.0063  0.0076  0.0000  0.0038  0.0000  0.0088  0.0064  0.0050  0.0064  0.0000  0.0089  0.0088  0.0038  0.0051  0.0088  0.0051  0.0050  0.0077  0.0051  0.0051  0.0050  0.0088  0.0088  0.0076  0.0063  0.0102  0.0102  0.0090  0.0051  0.0000  0.0000  0.0038  0.0064  0.0076  0.0076  0.0128  0.0038  0.0064  0.0064  0.0000  0.0077  0.0064  0.0076  0.0064  0.0139  0.0077  0.0076  0.0102  0.0077  0.0103  0.0051  0.0077  0.0076  0.0102  0.0077  0.0077  0.0038  0.0077  0.0051  0.0077  0.0051  0.0076  0.0076  0.0051  0.0050  0.0063  0.0077  0.0088  0.0077  0.0089  0.0089  0.0064  0.0076  0.0077  0.0051  0.0051  0.0076  0.0064  0.0077  0.0064  0.0051  0.0089  0.0102  0.0000  0.0088  0.0089  0.0077  0.0076  0.0102  0.0076  0.0051  0.0089  0.0089  0.0000  0.0000  0.0000  0.0000  0.0088  0.0000  0.0000  0.0000  0.0000  0.0000  0.0088  0.0000  0.0000
RND4__GCA_001198755.1   0.6581  0.3728  0.3728  0.3868  0.3046  0.2988  0.2988  0.3079  0.3106  0.2992  0.1995  0.2162  0.2160  0.2331  0.2329  0.2330  0.2296  0.2380  0.2330  0.2349  0.2364  0.2398  0.2380  0.2347  0.2398  0.2556  0.2556  0.2556  0.2556  0.2582  0.2582  0.2565  0.2564  0.2507  0.2522  0.2522  0.2541  0.2541  0.2541  0.2487  0.2535  0.2963  0.2498  0.2483  0.2483  0.2412  0.2125  0.2125  0.2125  0.2190  0.2057  0.2140  0.2190  0.2105  0.2091  0.2380  0.2320  0.2303  0.2371  0.2320  0.2522  0.2608  0.2515  0.2610  0.2450  0.2450  0.2450  0.2607  0.2375  0.2485  0.2434  0.2485  0.2400  0.2400  0.2485  0.2485  0.2507  0.2525  0.2507  0.2406  0.2406  0.2368  0.2407  0.2662  0.2662  0.2500  0.2547  0.2543  0.2558  0.2416  0.2355  0.2357  0.2357  0.2322  0.2355  0.2322  0.2340  0.2303  0.2303  0.2303  0.2303  0.2407  0.2391  0.2349  0.2579  0.2585  0.2567  0.2670  0.1898  0.1897  0.0198  0.0762  0.0763  0.1042  0.1042  0.1042  0.1042  0.1042  0.1056  0.1042  0.1042  0.1042  0.0985  0.0971  0.0999  0.0089  0.0089  0.0101  0.0051  0.0089  0.0089  0.0089  0.0089  0.0101  0.0101  0.0089  0.0089  0.0101  0.0089  0.0089  0.0089  0.0089  0.0089  0.0089  0.0089  0.0101  0.0089  0.0101  0.0101  0.0101  0.0089  0.0089  0.0089  0.0089  0.0089  0.0089  0.0089  0.0063  0.0063  0.0063  0.0063  0.0063  0.0051  0.0063  0.0063  0.0063  0.0063  0.0038  0.0038  0.0101  0.0025  0.0038  0.0038  0.0102  0.0077  0.0088  0.0077  0.0089  0.0077  0.0063  0.0077  0.0038  0.0038  0.0038  0.0051  0.0101  0.0051  0.0102  0.0102  0.0153  0.0102  0.0051  0.0025  0.0089  0.0090  0.0076  0.0089  0.0076  0.0076  0.0064  0.0026  0.0088  0.0051  0.0051  0.0077  0.0063  0.0076  0.0064  0.0064  0.0115  0.0063  0.0064  0.0064  0.0076  0.0076  0.0088  0.0076  0.0063  0.0064  0.0051  0.0064  0.0090  0.0088  0.0076  0.0076  0.0089  0.0115  0.0139  0.0077  0.0077  0.0076  0.0088  0.0089  0.0025  0.0064  0.0025  0.0152  0.0141  0.0139  0.0114  0.0088  0.0089  0.0089  0.0064  0.0141  0.0089  0.0140  0.0038  0.0077  0.0038  0.0089  0.0064  0.0064  0.0038  0.0089  0.0090  0.0088  0.0077  0.0038  0.0077  0.0141  0.0077  0.0077  0.0076  0.0038  0.0038  0.0064  0.0091  0.0141  0.0102  0.0114  0.0050  0.0088  0.0051  0.0089  0.0089  0.0051  0.0102  0.0115  0.0114  0.0115  0.0089  0.0064  0.0077  0.0128  0.0088  0.0089  0.0090  0.0088  0.0000  0.0089  0.0089  0.0089  0.0089  0.0089  0.0000  0.0089  0.0089  0.0089
RND4__GCA_001199695.1   0.6698  0.3724  0.3724  0.3864  0.2988  0.2931  0.2931  0.3022  0.3083  0.2969  0.1913  0.2111  0.2109  0.2279  0.2277  0.2278  0.2244  0.2328  0.2278  0.2296  0.2312  0.2346  0.2328  0.2295  0.2346  0.2539  0.2539  0.2539  0.2539  0.2530  0.2530  0.2512  0.2511  0.2454  0.2470  0.2470  0.2488  0.2488  0.2488  0.2435  0.2483  0.2945  0.2462  0.2448  0.2448  0.2377  0.2106  0.2106  0.2106  0.2171  0.2038  0.2121  0.2171  0.2086  0.2072  0.2328  0.2303  0.2286  0.2353  0.2303  0.2504  0.2554  0.2461  0.2556  0.2432  0.2432  0.2432  0.2553  0.2358  0.2432  0.2381  0.2432  0.2348  0.2348  0.2432  0.2432  0.2454  0.2472  0.2454  0.2354  0.2354  0.2315  0.2372  0.2608  0.2608  0.2447  0.2494  0.2490  0.2505  0.2363  0.2303  0.2305  0.2305  0.2270  0.2303  0.2270  0.2288  0.2251  0.2251  0.2251  0.2251  0.2355  0.2339  0.2296  0.2525  0.2567  0.2549  0.2615  0.1849  0.1848  0.0184  0.0721  0.0721  0.1027  0.1027  0.1027  0.1027  0.1027  0.1041  0.1027  0.1027  0.1027  0.0970  0.0956  0.0984  0.0076  0.0076  0.0063  0.0064  0.0051  0.0101  0.0076  0.0076  0.0089  0.0089  0.0076  0.0076  0.0089  0.0076  0.0076  0.0076  0.0076  0.0076  0.0076  0.0076  0.0089  0.0076  0.0089  0.0089  0.0089  0.0076  0.0076  0.0076  0.0076  0.0076  0.0076  0.0076  0.0051  0.0051  0.0051  0.0051  0.0051  0.0063  0.0051  0.0051  0.0051  0.0051  0.0076  0.0077  0.0064  0.0064  0.0076  0.0077  0.0089  0.0063  0.0102  0.0088  0.0102  0.0090  0.0077  0.0088  0.0076  0.0076  0.0077  0.0063  0.0064  0.0063  0.0064  0.0038  0.0140  0.0038  0.0063  0.0064  0.0077  0.0000  0.0038  0.0000  0.0089  0.0064  0.0050  0.0064  0.0000  0.0089  0.0089  0.0038  0.0051  0.0089  0.0051  0.0051  0.0077  0.0051  0.0051  0.0051  0.0089  0.0089  0.0077  0.0064  0.0102  0.0102  0.0089  0.0051  0.0000  0.0000  0.0038  0.0064  0.0077  0.0077  0.0128  0.0038  0.0063  0.0064  0.0000  0.0077  0.0064  0.0076  0.0064  0.0139  0.0076  0.0076  0.0102  0.0077  0.0102  0.0051  0.0077  0.0076  0.0102  0.0077  0.0076  0.0038  0.0077  0.0050  0.0076  0.0051  0.0076  0.0077  0.0051  0.0051  0.0064  0.0077  0.0088  0.0077  0.0088  0.0088  0.0064  0.0077  0.0077  0.0051  0.0051  0.0077  0.0064  0.0076  0.0063  0.0050  0.0090  0.0102  0.0000  0.0089  0.0089  0.0076  0.0077  0.0103  0.0077  0.0051  0.0090  0.0089  0.0000  0.0000  0.0000  0.0000  0.0089  0.0000  0.0000  0.0000  0.0000  0.0000  0.0088  0.0000  0.0000  0.0000  0.0089
RND4__GCA_001199735.1   0.6698  0.3724  0.3724  0.3864  0.2988  0.2931  0.2931  0.3022  0.3083  0.2969  0.1913  0.2111  0.2109  0.2279  0.2277  0.2278  0.2244  0.2328  0.2278  0.2296  0.2312  0.2346  0.2328  0.2295  0.2346  0.2539  0.2539  0.2539  0.2539  0.2530  0.2530  0.2512  0.2511  0.2454  0.2470  0.2470  0.2488  0.2488  0.2488  0.2435  0.2483  0.2945  0.2462  0.2448  0.2448  0.2377  0.2106  0.2106  0.2106  0.2171  0.2038  0.2121  0.2171  0.2086  0.2072  0.2328  0.2303  0.2286  0.2353  0.2303  0.2504  0.2554  0.2461  0.2556  0.2432  0.2432  0.2432  0.2553  0.2358  0.2432  0.2381  0.2432  0.2348  0.2348  0.2432  0.2432  0.2454  0.2472  0.2454  0.2354  0.2354  0.2315  0.2372  0.2608  0.2608  0.2447  0.2494  0.2490  0.2505  0.2363  0.2303  0.2305  0.2305  0.2270  0.2303  0.2270  0.2288  0.2251  0.2251  0.2251  0.2251  0.2355  0.2339  0.2296  0.2525  0.2567  0.2549  0.2615  0.1849  0.1848  0.0184  0.0721  0.0721  0.1027  0.1027  0.1027  0.1027  0.1027  0.1041  0.1027  0.1027  0.1027  0.0970  0.0956  0.0984  0.0076  0.0076  0.0064  0.0063  0.0051  0.0101  0.0076  0.0076  0.0089  0.0089  0.0076  0.0076  0.0089  0.0076  0.0076  0.0076  0.0076  0.0076  0.0076  0.0076  0.0089  0.0076  0.0089  0.0089  0.0089  0.0076  0.0076  0.0076  0.0076  0.0076  0.0076  0.0076  0.0051  0.0051  0.0051  0.0051  0.0051  0.0063  0.0051  0.0051  0.0051  0.0051  0.0077  0.0076  0.0064  0.0064  0.0077  0.0076  0.0089  0.0064  0.0101  0.0090  0.0101  0.0090  0.0076  0.0088  0.0076  0.0077  0.0076  0.0063  0.0064  0.0064  0.0064  0.0038  0.0141  0.0038  0.0064  0.0064  0.0076  0.0000  0.0038  0.0000  0.0089  0.0064  0.0051  0.0064  0.0000  0.0090  0.0089  0.0038  0.0051  0.0089  0.0051  0.0051  0.0077  0.0051  0.0050  0.0051  0.0088  0.0090  0.0076  0.0063  0.0103  0.0101  0.0090  0.0050  0.0000  0.0000  0.0038  0.0063  0.0077  0.0076  0.0128  0.0038  0.0064  0.0064  0.0000  0.0076  0.0064  0.0076  0.0063  0.0140  0.0077  0.0077  0.0101  0.0077  0.0102  0.0051  0.0077  0.0077  0.0102  0.0077  0.0077  0.0038  0.0077  0.0051  0.0076  0.0050  0.0077  0.0076  0.0051  0.0051  0.0064  0.0076  0.0089  0.0076  0.0089  0.0088  0.0064  0.0076  0.0077  0.0051  0.0051  0.0076  0.0064  0.0077  0.0063  0.0051  0.0089  0.0102  0.0000  0.0088  0.0089  0.0077  0.0076  0.0102  0.0076  0.0051  0.0088  0.0089  0.0000  0.0000  0.0000  0.0000  0.0089  0.0000  0.0000  0.0000  0.0000  0.0000  0.0090  0.0000  0.0000  0.0000  0.0088  0.0000
RND4__GCA_001199815.1   0.6698  0.3724  0.3724  0.3864  0.2988  0.2931  0.2931  0.3022  0.3083  0.2969  0.1913  0.2111  0.2109  0.2279  0.2277  0.2278  0.2244  0.2328  0.2278  0.2296  0.2312  0.2346  0.2328  0.2295  0.2346  0.2539  0.2539  0.2539  0.2539  0.2530  0.2530  0.2512  0.2511  0.2454  0.2470  0.2470  0.2488  0.2488  0.2488  0.2435  0.2483  0.2945  0.2462  0.2448  0.2448  0.2377  0.2106  0.2106  0.2106  0.2171  0.2038  0.2121  0.2171  0.2086  0.2072  0.2328  0.2303  0.2286  0.2353  0.2303  0.2504  0.2554  0.2461  0.2556  0.2432  0.2432  0.2432  0.2553  0.2358  0.2432  0.2381  0.2432  0.2348  0.2348  0.2432  0.2432  0.2454  0.2472  0.2454  0.2354  0.2354  0.2315  0.2372  0.2608  0.2608  0.2447  0.2494  0.2490  0.2505  0.2363  0.2303  0.2305  0.2305  0.2270  0.2303  0.2270  0.2288  0.2251  0.2251  0.2251  0.2251  0.2355  0.2339  0.2296  0.2525  0.2567  0.2549  0.2615  0.1849  0.1848  0.0184  0.0721  0.0721  0.1027  0.1027  0.1027  0.1027  0.1027  0.1041  0.1027  0.1027  0.1027  0.0970  0.0956  0.0984  0.0076  0.0076  0.0064  0.0064  0.0051  0.0101  0.0076  0.0076  0.0089  0.0089  0.0076  0.0076  0.0089  0.0076  0.0076  0.0076  0.0076  0.0076  0.0076  0.0076  0.0089  0.0076  0.0089  0.0089  0.0089  0.0076  0.0076  0.0076  0.0076  0.0076  0.0076  0.0076  0.0051  0.0051  0.0051  0.0051  0.0051  0.0063  0.0051  0.0051  0.0051  0.0051  0.0077  0.0076  0.0064  0.0064  0.0077  0.0076  0.0089  0.0064  0.0102  0.0089  0.0102  0.0088  0.0076  0.0089  0.0077  0.0077  0.0076  0.0064  0.0063  0.0064  0.0064  0.0039  0.0139  0.0038  0.0063  0.0064  0.0076  0.0000  0.0038  0.0000  0.0089  0.0064  0.0051  0.0064  0.0000  0.0089  0.0088  0.0038  0.0051  0.0089  0.0051  0.0051  0.0077  0.0051  0.0051  0.0050  0.0089  0.0088  0.0077  0.0064  0.0102  0.0102  0.0089  0.0051  0.0000  0.0000  0.0038  0.0064  0.0076  0.0077  0.0128  0.0038  0.0063  0.0064  0.0000  0.0077  0.0064  0.0077  0.0064  0.0141  0.0077  0.0077  0.0102  0.0076  0.0101  0.0051  0.0076  0.0076  0.0102  0.0077  0.0076  0.0038  0.0077  0.0051  0.0075  0.0051  0.0076  0.0076  0.0051  0.0051  0.0063  0.0077  0.0089  0.0077  0.0088  0.0088  0.0063  0.0076  0.0076  0.0051  0.0051  0.0077  0.0064  0.0077  0.0063  0.0051  0.0088  0.0101  0.0000  0.0090  0.0088  0.0076  0.0076  0.0102  0.0076  0.0050  0.0089  0.0088  0.0000  0.0000  0.0000  0.0000  0.0089  0.0000  0.0000  0.0000  0.0000  0.0000  0.0089  0.0000  0.0000  0.0000  0.0089  0.0000  0.0000
RND4__GCA_001199855.1   0.6698  0.3724  0.3724  0.3864  0.2988  0.2931  0.2931  0.3022  0.3083  0.2969  0.1913  0.2111  0.2109  0.2279  0.2277  0.2278  0.2244  0.2328  0.2278  0.2296  0.2312  0.2346  0.2328  0.2295  0.2346  0.2539  0.2539  0.2539  0.2539  0.2530  0.2530  0.2512  0.2511  0.2454  0.2470  0.2470  0.2488  0.2488  0.2488  0.2435  0.2483  0.2945  0.2462  0.2448  0.2448  0.2377  0.2106  0.2106  0.2106  0.2171  0.2038  0.2121  0.2171  0.2086  0.2072  0.2328  0.2303  0.2286  0.2353  0.2303  0.2504  0.2554  0.2461  0.2556  0.2432  0.2432  0.2432  0.2553  0.2358  0.2432  0.2381  0.2432  0.2348  0.2348  0.2432  0.2432  0.2454  0.2472  0.2454  0.2354  0.2354  0.2315  0.2372  0.2608  0.2608  0.2447  0.2494  0.2490  0.2505  0.2363  0.2303  0.2305  0.2305  0.2270  0.2303  0.2270  0.2288  0.2251  0.2251  0.2251  0.2251  0.2355  0.2339  0.2296  0.2525  0.2567  0.2549  0.2615  0.1849  0.1848  0.0184  0.0721  0.0721  0.1027  0.1027  0.1027  0.1027  0.1027  0.1041  0.1027  0.1027  0.1027  0.0970  0.0956  0.0984  0.0076  0.0077  0.0064  0.0064  0.0051  0.0101  0.0076  0.0076  0.0089  0.0089  0.0076  0.0076  0.0089  0.0076  0.0076  0.0076  0.0076  0.0076  0.0076  0.0076  0.0089  0.0076  0.0089  0.0089  0.0089  0.0076  0.0076  0.0076  0.0076  0.0076  0.0076  0.0076  0.0051  0.0051  0.0051  0.0051  0.0051  0.0063  0.0051  0.0051  0.0051  0.0051  0.0076  0.0077  0.0063  0.0064  0.0076  0.0076  0.0089  0.0063  0.0101  0.0088  0.0102  0.0089  0.0077  0.0090  0.0076  0.0076  0.0077  0.0064  0.0064  0.0064  0.0064  0.0038  0.0139  0.0038  0.0063  0.0064  0.0076  0.0000  0.0038  0.0000  0.0089  0.0064  0.0051  0.0063  0.0000  0.0088  0.0088  0.0038  0.0051  0.0089  0.0050  0.0051  0.0077  0.0051  0.0051  0.0051  0.0089  0.0089  0.0076  0.0064  0.0102  0.0102  0.0089  0.0050  0.0000  0.0000  0.0038  0.0063  0.0076  0.0077  0.0127  0.0038  0.0063  0.0064  0.0000  0.0077  0.0064  0.0076  0.0064  0.0141  0.0076  0.0077  0.0102  0.0077  0.0102  0.0050  0.0077  0.0077  0.0102  0.0076  0.0077  0.0038  0.0077  0.0051  0.0077  0.0051  0.0076  0.0077  0.0051  0.0051  0.0064  0.0077  0.0089  0.0077  0.0089  0.0089  0.0063  0.0076  0.0077  0.0051  0.0050  0.0076  0.0064  0.0076  0.0063  0.0051  0.0088  0.0102  0.0000  0.0089  0.0089  0.0076  0.0077  0.0101  0.0077  0.0051  0.0089  0.0089  0.0000  0.0000  0.0000  0.0000  0.0088  0.0000  0.0000  0.0000  0.0000  0.0000  0.0089  0.0000  0.0000  0.0000  0.0089  0.0000  0.0000  0.0000
RND4__GCA_001200615.1   0.6698  0.3724  0.3724  0.3864  0.2988  0.2931  0.2931  0.3022  0.3083  0.2969  0.1913  0.2111  0.2109  0.2279  0.2277  0.2278  0.2244  0.2328  0.2278  0.2296  0.2312  0.2346  0.2328  0.2295  0.2346  0.2539  0.2539  0.2539  0.2539  0.2530  0.2530  0.2512  0.2511  0.2454  0.2470  0.2470  0.2488  0.2488  0.2488  0.2435  0.2483  0.2945  0.2462  0.2448  0.2448  0.2377  0.2106  0.2106  0.2106  0.2171  0.2038  0.2121  0.2171  0.2086  0.2072  0.2328  0.2303  0.2286  0.2353  0.2303  0.2504  0.2554  0.2461  0.2556  0.2432  0.2432  0.2432  0.2553  0.2358  0.2432  0.2381  0.2432  0.2348  0.2348  0.2432  0.2432  0.2454  0.2472  0.2454  0.2354  0.2354  0.2315  0.2372  0.2608  0.2608  0.2447  0.2494  0.2490  0.2505  0.2363  0.2303  0.2305  0.2305  0.2270  0.2303  0.2270  0.2288  0.2251  0.2251  0.2251  0.2251  0.2355  0.2339  0.2296  0.2525  0.2567  0.2549  0.2615  0.1849  0.1848  0.0184  0.0721  0.0721  0.1027  0.1027  0.1027  0.1027  0.1027  0.1041  0.1027  0.1027  0.1027  0.0970  0.0956  0.0984  0.0076  0.0077  0.0063  0.0063  0.0051  0.0101  0.0076  0.0076  0.0089  0.0089  0.0076  0.0076  0.0089  0.0076  0.0076  0.0076  0.0076  0.0076  0.0076  0.0076  0.0089  0.0076  0.0089  0.0089  0.0089  0.0076  0.0076  0.0076  0.0076  0.0076  0.0076  0.0076  0.0051  0.0051  0.0051  0.0051  0.0051  0.0063  0.0051  0.0051  0.0051  0.0051  0.0077  0.0076  0.0064  0.0064  0.0076  0.0077  0.0089  0.0064  0.0102  0.0088  0.0102  0.0088  0.0077  0.0089  0.0076  0.0076  0.0076  0.0064  0.0064  0.0064  0.0064  0.0038  0.0141  0.0038  0.0064  0.0063  0.0077  0.0000  0.0038  0.0000  0.0088  0.0063  0.0051  0.0064  0.0000  0.0088  0.0089  0.0038  0.0051  0.0089  0.0051  0.0051  0.0076  0.0050  0.0051  0.0051  0.0088  0.0089  0.0076  0.0064  0.0102  0.0102  0.0090  0.0050  0.0000  0.0000  0.0038  0.0063  0.0076  0.0076  0.0128  0.0038  0.0064  0.0064  0.0000  0.0076  0.0064  0.0077  0.0063  0.0140  0.0076  0.0076  0.0102  0.0076  0.0102  0.0051  0.0077  0.0077  0.0102  0.0077  0.0077  0.0038  0.0077  0.0051  0.0076  0.0051  0.0076  0.0076  0.0051  0.0051  0.0064  0.0077  0.0090  0.0077  0.0089  0.0090  0.0064  0.0077  0.0077  0.0051  0.0050  0.0076  0.0063  0.0077  0.0063  0.0051  0.0089  0.0101  0.0000  0.0089  0.0088  0.0077  0.0076  0.0101  0.0077  0.0051  0.0088  0.0089  0.0000  0.0000  0.0000  0.0000  0.0088  0.0000  0.0000  0.0000  0.0000  0.0000  0.0090  0.0000  0.0000  0.0000  0.0089  0.0000  0.0000  0.0000  0.0000
RND4__GCA_001200935.1   0.6612  0.3728  0.3728  0.3868  0.3007  0.2950  0.2950  0.3041  0.3067  0.2973  0.1995  0.2162  0.2160  0.2331  0.2329  0.2330  0.2296  0.2381  0.2330  0.2349  0.2364  0.2398  0.2381  0.2347  0.2398  0.2592  0.2592  0.2592  0.2592  0.2583  0.2583  0.2565  0.2564  0.2507  0.2522  0.2522  0.2541  0.2541  0.2541  0.2487  0.2536  0.2963  0.2516  0.2501  0.2501  0.2430  0.2125  0.2125  0.2125  0.2191  0.2057  0.2140  0.2190  0.2105  0.2091  0.2380  0.2355  0.2337  0.2405  0.2355  0.2558  0.2572  0.2444  0.2574  0.2450  0.2450  0.2450  0.2571  0.2393  0.2467  0.2416  0.2467  0.2383  0.2383  0.2467  0.2467  0.2489  0.2507  0.2489  0.2389  0.2389  0.2350  0.2424  0.2662  0.2662  0.2482  0.2547  0.2525  0.2540  0.2416  0.2355  0.2357  0.2357  0.2322  0.2355  0.2322  0.2340  0.2303  0.2303  0.2303  0.2303  0.2372  0.2391  0.2349  0.2579  0.2621  0.2603  0.2670  0.1898  0.1897  0.0184  0.0749  0.0749  0.1028  0.1028  0.1028  0.1028  0.1028  0.1042  0.1028  0.1028  0.1028  0.0971  0.0957  0.0985  0.0051  0.0103  0.0064  0.0064  0.0076  0.0101  0.0051  0.0051  0.0063  0.0063  0.0051  0.0051  0.0063  0.0051  0.0051  0.0051  0.0051  0.0051  0.0051  0.0051  0.0063  0.0051  0.0063  0.0063  0.0063  0.0051  0.0051  0.0051  0.0051  0.0051  0.0051  0.0051  0.0076  0.0076  0.0076  0.0076  0.0076  0.0114  0.0101  0.0101  0.0076  0.0076  0.0076  0.0076  0.0064  0.0088  0.0076  0.0077  0.0115  0.0089  0.0101  0.0089  0.0128  0.0089  0.0102  0.0089  0.0076  0.0077  0.0077  0.0063  0.0063  0.0064  0.0064  0.0063  0.0139  0.0064  0.0064  0.0089  0.0076  0.0076  0.0064  0.0076  0.0116  0.0039  0.0077  0.0090  0.0076  0.0064  0.0064  0.0064  0.0051  0.0114  0.0076  0.0051  0.0051  0.0077  0.0077  0.0076  0.0115  0.0115  0.0000  0.0064  0.0076  0.0076  0.0064  0.0076  0.0076  0.0076  0.0064  0.0038  0.0102  0.0077  0.0127  0.0089  0.0064  0.0038  0.0077  0.0102  0.0089  0.0101  0.0089  0.0141  0.0077  0.0077  0.0102  0.0076  0.0102  0.0077  0.0101  0.0076  0.0051  0.0077  0.0102  0.0063  0.0051  0.0076  0.0101  0.0076  0.0050  0.0102  0.0102  0.0076  0.0064  0.0051  0.0114  0.0076  0.0089  0.0090  0.0063  0.0051  0.0050  0.0077  0.0102  0.0077  0.0090  0.0050  0.0063  0.0101  0.0088  0.0076  0.0076  0.0064  0.0089  0.0050  0.0101  0.0077  0.0076  0.0051  0.0089  0.0141  0.0077  0.0076  0.0076  0.0076  0.0089  0.0076  0.0077  0.0077  0.0077  0.0077  0.0089  0.0076  0.0077  0.0077  0.0088  0.0076  0.0077  0.0076  0.0077  0.0076
RND4__GCA_001202135.1   0.6698  0.3724  0.3724  0.3864  0.2988  0.2931  0.2931  0.3022  0.3083  0.2969  0.1913  0.2111  0.2109  0.2279  0.2277  0.2278  0.2244  0.2328  0.2278  0.2296  0.2312  0.2346  0.2328  0.2295  0.2346  0.2539  0.2539  0.2539  0.2539  0.2530  0.2530  0.2512  0.2511  0.2454  0.2470  0.2470  0.2488  0.2488  0.2488  0.2435  0.2483  0.2945  0.2462  0.2448  0.2448  0.2377  0.2106  0.2106  0.2106  0.2171  0.2038  0.2121  0.2171  0.2086  0.2072  0.2328  0.2303  0.2286  0.2353  0.2303  0.2504  0.2554  0.2461  0.2556  0.2432  0.2432  0.2432  0.2553  0.2358  0.2432  0.2381  0.2432  0.2348  0.2348  0.2432  0.2432  0.2454  0.2472  0.2454  0.2354  0.2354  0.2315  0.2372  0.2608  0.2608  0.2447  0.2494  0.2490  0.2505  0.2363  0.2303  0.2305  0.2305  0.2270  0.2303  0.2270  0.2288  0.2251  0.2251  0.2251  0.2251  0.2355  0.2339  0.2296  0.2525  0.2567  0.2549  0.2615  0.1849  0.1848  0.0184  0.0721  0.0721  0.1027  0.1027  0.1027  0.1027  0.1027  0.1041  0.1027  0.1027  0.1027  0.0970  0.0956  0.0984  0.0076  0.0076  0.0064  0.0064  0.0051  0.0101  0.0076  0.0076  0.0089  0.0089  0.0076  0.0076  0.0089  0.0076  0.0076  0.0076  0.0076  0.0076  0.0076  0.0076  0.0089  0.0076  0.0089  0.0089  0.0089  0.0076  0.0076  0.0076  0.0076  0.0076  0.0076  0.0076  0.0051  0.0051  0.0051  0.0051  0.0051  0.0063  0.0051  0.0051  0.0051  0.0051  0.0077  0.0077  0.0064  0.0064  0.0077  0.0076  0.0088  0.0064  0.0102  0.0089  0.0102  0.0088  0.0076  0.0089  0.0077  0.0076  0.0076  0.0064  0.0063  0.0064  0.0064  0.0038  0.0141  0.0038  0.0064  0.0064  0.0077  0.0000  0.0038  0.0000  0.0090  0.0064  0.0051  0.0063  0.0000  0.0089  0.0090  0.0038  0.0051  0.0088  0.0051  0.0051  0.0077  0.0051  0.0050  0.0050  0.0089  0.0089  0.0077  0.0064  0.0102  0.0101  0.0089  0.0051  0.0000  0.0000  0.0038  0.0064  0.0077  0.0077  0.0128  0.0038  0.0063  0.0063  0.0000  0.0076  0.0063  0.0076  0.0064  0.0139  0.0076  0.0076  0.0101  0.0076  0.0102  0.0051  0.0076  0.0076  0.0101  0.0077  0.0077  0.0038  0.0076  0.0051  0.0077  0.0051  0.0076  0.0076  0.0051  0.0051  0.0064  0.0076  0.0090  0.0076  0.0089  0.0090  0.0064  0.0076  0.0077  0.0051  0.0051  0.0076  0.0064  0.0077  0.0064  0.0051  0.0090  0.0102  0.0000  0.0090  0.0089  0.0077  0.0076  0.0101  0.0076  0.0051  0.0089  0.0089  0.0000  0.0000  0.0000  0.0000  0.0088  0.0000  0.0000  0.0000  0.0000  0.0000  0.0089  0.0000  0.0000  0.0000  0.0089  0.0000  0.0000  0.0000  0.0000  0.0000  0.0076
RND4__GCA_001202415.1   0.6698  0.3724  0.3724  0.3864  0.2988  0.2931  0.2931  0.3022  0.3083  0.2969  0.1913  0.2111  0.2109  0.2279  0.2277  0.2278  0.2244  0.2328  0.2278  0.2296  0.2312  0.2346  0.2328  0.2295  0.2346  0.2539  0.2539  0.2539  0.2539  0.2530  0.2530  0.2512  0.2511  0.2454  0.2470  0.2470  0.2488  0.2488  0.2488  0.2435  0.2483  0.2945  0.2462  0.2448  0.2448  0.2377  0.2106  0.2106  0.2106  0.2171  0.2038  0.2121  0.2171  0.2086  0.2072  0.2328  0.2303  0.2286  0.2353  0.2303  0.2504  0.2554  0.2461  0.2556  0.2432  0.2432  0.2432  0.2553  0.2358  0.2432  0.2381  0.2432  0.2348  0.2348  0.2432  0.2432  0.2454  0.2472  0.2454  0.2354  0.2354  0.2315  0.2372  0.2608  0.2608  0.2447  0.2494  0.2490  0.2505  0.2363  0.2303  0.2305  0.2305  0.2270  0.2303  0.2270  0.2288  0.2251  0.2251  0.2251  0.2251  0.2355  0.2339  0.2296  0.2525  0.2567  0.2549  0.2615  0.1849  0.1848  0.0184  0.0721  0.0721  0.1027  0.1027  0.1027  0.1027  0.1027  0.1041  0.1027  0.1027  0.1027  0.0970  0.0956  0.0984  0.0076  0.0077  0.0064  0.0063  0.0051  0.0101  0.0076  0.0076  0.0089  0.0089  0.0076  0.0076  0.0089  0.0076  0.0076  0.0076  0.0076  0.0076  0.0076  0.0076  0.0089  0.0076  0.0089  0.0089  0.0089  0.0076  0.0076  0.0076  0.0076  0.0076  0.0076  0.0076  0.0051  0.0051  0.0051  0.0051  0.0051  0.0063  0.0051  0.0051  0.0051  0.0051  0.0077  0.0077  0.0064  0.0064  0.0077  0.0077  0.0089  0.0064  0.0102  0.0089  0.0102  0.0089  0.0076  0.0089  0.0076  0.0077  0.0076  0.0064  0.0064  0.0064  0.0064  0.0038  0.0141  0.0038  0.0063  0.0064  0.0076  0.0000  0.0038  0.0000  0.0089  0.0063  0.0051  0.0064  0.0000  0.0089  0.0089  0.0038  0.0051  0.0089  0.0051  0.0051  0.0076  0.0051  0.0051  0.0051  0.0088  0.0089  0.0076  0.0064  0.0101  0.0102  0.0090  0.0050  0.0000  0.0000  0.0038  0.0063  0.0076  0.0077  0.0128  0.0038  0.0064  0.0063  0.0000  0.0076  0.0064  0.0076  0.0064  0.0140  0.0077  0.0077  0.0103  0.0076  0.0101  0.0051  0.0076  0.0077  0.0103  0.0077  0.0076  0.0038  0.0077  0.0051  0.0077  0.0051  0.0077  0.0076  0.0051  0.0050  0.0064  0.0076  0.0088  0.0077  0.0088  0.0089  0.0064  0.0077  0.0077  0.0051  0.0050  0.0077  0.0064  0.0077  0.0064  0.0051  0.0088  0.0102  0.0000  0.0089  0.0089  0.0076  0.0076  0.0102  0.0077  0.0050  0.0089  0.0089  0.0000  0.0000  0.0000  0.0000  0.0088  0.0000  0.0000  0.0000  0.0000  0.0000  0.0089  0.0000  0.0000  0.0000  0.0088  0.0000  0.0000  0.0000  0.0000  0.0000  0.0076  0.0000
RND4__GCA_001202895.1   0.6608  0.3746  0.3746  0.3887  0.3028  0.2971  0.2971  0.3062  0.3123  0.3009  0.1979  0.2146  0.2144  0.2315  0.2313  0.2314  0.2280  0.2364  0.2314  0.2332  0.2348  0.2382  0.2364  0.2331  0.2382  0.2540  0.2540  0.2540  0.2540  0.2566  0.2566  0.2548  0.2547  0.2490  0.2506  0.2506  0.2524  0.2524  0.2524  0.2471  0.2519  0.2946  0.2481  0.2467  0.2467  0.2396  0.2141  0.2141  0.2141  0.2206  0.2072  0.2156  0.2206  0.2120  0.2107  0.2364  0.2304  0.2287  0.2354  0.2304  0.2505  0.2592  0.2498  0.2593  0.2433  0.2433  0.2433  0.2590  0.2359  0.2468  0.2418  0.2468  0.2384  0.2384  0.2468  0.2468  0.2490  0.2509  0.2490  0.2390  0.2390  0.2351  0.2390  0.2645  0.2645  0.2483  0.2531  0.2526  0.2541  0.2399  0.2339  0.2341  0.2341  0.2306  0.2339  0.2306  0.2324  0.2287  0.2287  0.2287  0.2287  0.2391  0.2375  0.2332  0.2562  0.2568  0.2550  0.2653  0.1882  0.1882  0.0184  0.0749  0.0749  0.1056  0.1056  0.1056  0.1056  0.1056  0.1070  0.1056  0.1056  0.1056  0.0999  0.0985  0.1013  0.0076  0.0076  0.0089  0.0039  0.0076  0.0101  0.0076  0.0076  0.0089  0.0089  0.0076  0.0076  0.0089  0.0076  0.0076  0.0076  0.0076  0.0076  0.0076  0.0076  0.0089  0.0076  0.0089  0.0089  0.0089  0.0076  0.0076  0.0076  0.0076  0.0076  0.0076  0.0076  0.0076  0.0076  0.0076  0.0076  0.0076  0.0038  0.0051  0.0051  0.0076  0.0076  0.0026  0.0026  0.0089  0.0013  0.0026  0.0025  0.0089  0.0064  0.0102  0.0064  0.0077  0.0088  0.0051  0.0089  0.0026  0.0026  0.0026  0.0038  0.0089  0.0038  0.0088  0.0088  0.0141  0.0089  0.0038  0.0013  0.0076  0.0076  0.0065  0.0077  0.0064  0.0063  0.0077  0.0013  0.0076  0.0038  0.0038  0.0064  0.0077  0.0063  0.0077  0.0076  0.0102  0.0050  0.0051  0.0050  0.0064  0.0064  0.0102  0.0088  0.0077  0.0076  0.0038  0.0076  0.0076  0.0076  0.0064  0.0064  0.0076  0.0102  0.0127  0.0064  0.0063  0.0063  0.0077  0.0076  0.0003  0.0076  0.0013  0.0139  0.0128  0.0128  0.0102  0.0077  0.0077  0.0077  0.0051  0.0128  0.0102  0.0128  0.0026  0.0064  0.0050  0.0076  0.0051  0.0051  0.0051  0.0076  0.0076  0.0077  0.0064  0.0050  0.0064  0.0128  0.0089  0.0064  0.0064  0.0051  0.0051  0.0077  0.0076  0.0128  0.0090  0.0102  0.0064  0.0076  0.0064  0.0076  0.0076  0.0038  0.0089  0.0102  0.0102  0.0127  0.0076  0.0077  0.0089  0.0114  0.0076  0.0076  0.0077  0.0076  0.0013  0.0076  0.0076  0.0077  0.0077  0.0077  0.0013  0.0077  0.0077  0.0076  0.0013  0.0076  0.0077  0.0077  0.0076  0.0076  0.0102  0.0076  0.0076
RND4__GCA_001203735.1   0.6608  0.3746  0.3746  0.3887  0.3028  0.2971  0.2971  0.3062  0.3123  0.3009  0.1979  0.2146  0.2144  0.2315  0.2313  0.2314  0.2280  0.2364  0.2314  0.2332  0.2348  0.2382  0.2364  0.2331  0.2382  0.2540  0.2540  0.2540  0.2540  0.2566  0.2566  0.2548  0.2547  0.2490  0.2506  0.2506  0.2524  0.2524  0.2524  0.2471  0.2519  0.2946  0.2481  0.2467  0.2467  0.2396  0.2141  0.2141  0.2141  0.2206  0.2072  0.2156  0.2206  0.2120  0.2107  0.2364  0.2304  0.2287  0.2354  0.2304  0.2505  0.2592  0.2498  0.2593  0.2433  0.2433  0.2433  0.2590  0.2359  0.2468  0.2418  0.2468  0.2384  0.2384  0.2468  0.2468  0.2490  0.2509  0.2490  0.2390  0.2390  0.2351  0.2390  0.2645  0.2645  0.2483  0.2531  0.2526  0.2541  0.2399  0.2339  0.2341  0.2341  0.2306  0.2339  0.2306  0.2324  0.2287  0.2287  0.2287  0.2287  0.2391  0.2375  0.2332  0.2562  0.2568  0.2550  0.2653  0.1882  0.1882  0.0184  0.0749  0.0749  0.1056  0.1056  0.1056  0.1056  0.1056  0.1070  0.1056  0.1056  0.1056  0.0999  0.0985  0.1013  0.0076  0.0077  0.0089  0.0038  0.0076  0.0101  0.0076  0.0076  0.0089  0.0089  0.0076  0.0076  0.0089  0.0076  0.0076  0.0076  0.0076  0.0076  0.0076  0.0076  0.0089  0.0076  0.0089  0.0089  0.0089  0.0076  0.0076  0.0076  0.0076  0.0076  0.0076  0.0076  0.0076  0.0076  0.0076  0.0076  0.0076  0.0038  0.0051  0.0051  0.0076  0.0076  0.0025  0.0025  0.0089  0.0013  0.0026  0.0025  0.0089  0.0063  0.0102  0.0064  0.0077  0.0089  0.0051  0.0088  0.0025  0.0026  0.0025  0.0038  0.0089  0.0038  0.0090  0.0088  0.0141  0.0088  0.0038  0.0013  0.0076  0.0077  0.0064  0.0075  0.0063  0.0064  0.0077  0.0013  0.0076  0.0038  0.0038  0.0064  0.0077  0.0064  0.0076  0.0077  0.0101  0.0050  0.0051  0.0050  0.0064  0.0064  0.0101  0.0089  0.0076  0.0077  0.0038  0.0077  0.0077  0.0076  0.0064  0.0064  0.0076  0.0102  0.0127  0.0064  0.0064  0.0064  0.0076  0.0077  0.0013  0.0077  0.0013  0.0141  0.0128  0.0127  0.0102  0.0076  0.0077  0.0077  0.0051  0.0128  0.0102  0.0127  0.0025  0.0064  0.0051  0.0077  0.0051  0.0050  0.0051  0.0077  0.0077  0.0077  0.0063  0.0051  0.0064  0.0128  0.0089  0.0064  0.0064  0.0051  0.0051  0.0077  0.0076  0.0128  0.0090  0.0102  0.0064  0.0077  0.0064  0.0077  0.0076  0.0038  0.0088  0.0102  0.0101  0.0127  0.0077  0.0076  0.0089  0.0115  0.0076  0.0076  0.0076  0.0076  0.0013  0.0077  0.0076  0.0077  0.0077  0.0077  0.0013  0.0077  0.0076  0.0076  0.0013  0.0076  0.0076  0.0077  0.0076  0.0076  0.0102  0.0076  0.0076  0.0000
RND4__GCA_001204155.1   0.6698  0.3724  0.3724  0.3864  0.2988  0.2931  0.2931  0.3022  0.3083  0.2969  0.1913  0.2111  0.2109  0.2279  0.2277  0.2278  0.2244  0.2328  0.2278  0.2296  0.2312  0.2346  0.2328  0.2295  0.2346  0.2539  0.2539  0.2539  0.2539  0.2530  0.2530  0.2512  0.2511  0.2454  0.2470  0.2470  0.2488  0.2488  0.2488  0.2435  0.2483  0.2945  0.2462  0.2448  0.2448  0.2377  0.2106  0.2106  0.2106  0.2171  0.2038  0.2121  0.2171  0.2086  0.2072  0.2328  0.2303  0.2286  0.2353  0.2303  0.2504  0.2554  0.2461  0.2556  0.2432  0.2432  0.2432  0.2553  0.2358  0.2432  0.2381  0.2432  0.2348  0.2348  0.2432  0.2432  0.2454  0.2472  0.2454  0.2354  0.2354  0.2315  0.2372  0.2608  0.2608  0.2447  0.2494  0.2490  0.2505  0.2363  0.2303  0.2305  0.2305  0.2270  0.2303  0.2270  0.2288  0.2251  0.2251  0.2251  0.2251  0.2355  0.2339  0.2296  0.2525  0.2567  0.2549  0.2615  0.1849  0.1848  0.0184  0.0721  0.0721  0.1027  0.1027  0.1027  0.1027  0.1027  0.1041  0.1027  0.1027  0.1027  0.0970  0.0956  0.0984  0.0076  0.0076  0.0064  0.0064  0.0051  0.0101  0.0076  0.0076  0.0089  0.0089  0.0076  0.0076  0.0089  0.0076  0.0076  0.0076  0.0076  0.0076  0.0076  0.0076  0.0089  0.0076  0.0089  0.0089  0.0089  0.0076  0.0076  0.0076  0.0076  0.0076  0.0076  0.0076  0.0051  0.0051  0.0051  0.0051  0.0051  0.0063  0.0051  0.0051  0.0051  0.0051  0.0076  0.0077  0.0064  0.0064  0.0077  0.0077  0.0089  0.0064  0.0102  0.0090  0.0102  0.0088  0.0077  0.0088  0.0076  0.0077  0.0076  0.0064  0.0064  0.0064  0.0063  0.0039  0.0140  0.0038  0.0064  0.0064  0.0077  0.0000  0.0039  0.0000  0.0090  0.0064  0.0051  0.0063  0.0000  0.0089  0.0089  0.0038  0.0050  0.0088  0.0051  0.0051  0.0076  0.0051  0.0051  0.0051  0.0089  0.0089  0.0077  0.0064  0.0101  0.0102  0.0089  0.0050  0.0000  0.0000  0.0038  0.0064  0.0076  0.0076  0.0127  0.0038  0.0063  0.0064  0.0000  0.0076  0.0064  0.0077  0.0064  0.0141  0.0077  0.0076  0.0102  0.0076  0.0102  0.0051  0.0077  0.0077  0.0103  0.0077  0.0076  0.0038  0.0076  0.0051  0.0076  0.0051  0.0077  0.0076  0.0050  0.0050  0.0064  0.0076  0.0088  0.0077  0.0089  0.0089  0.0063  0.0077  0.0076  0.0051  0.0050  0.0077  0.0064  0.0076  0.0064  0.0051  0.0089  0.0102  0.0000  0.0089  0.0089  0.0076  0.0077  0.0102  0.0076  0.0050  0.0089  0.0089  0.0000  0.0000  0.0000  0.0000  0.0089  0.0000  0.0000  0.0000  0.0000  0.0000  0.0088  0.0000  0.0000  0.0000  0.0089  0.0000  0.0000  0.0000  0.0000  0.0000  0.0077  0.0000  0.0000  0.0076  0.0077
RND4__GCA_001204275.1   0.6698  0.3724  0.3724  0.3864  0.2988  0.2931  0.2931  0.3022  0.3083  0.2969  0.1913  0.2111  0.2109  0.2279  0.2277  0.2278  0.2244  0.2328  0.2278  0.2296  0.2312  0.2346  0.2328  0.2295  0.2346  0.2539  0.2539  0.2539  0.2539  0.2530  0.2530  0.2512  0.2511  0.2454  0.2470  0.2470  0.2488  0.2488  0.2488  0.2435  0.2483  0.2945  0.2462  0.2448  0.2448  0.2377  0.2106  0.2106  0.2106  0.2171  0.2038  0.2121  0.2171  0.2086  0.2072  0.2328  0.2303  0.2286  0.2353  0.2303  0.2504  0.2554  0.2461  0.2556  0.2432  0.2432  0.2432  0.2553  0.2358  0.2432  0.2381  0.2432  0.2348  0.2348  0.2432  0.2432  0.2454  0.2472  0.2454  0.2354  0.2354  0.2315  0.2372  0.2608  0.2608  0.2447  0.2494  0.2490  0.2505  0.2363  0.2303  0.2305  0.2305  0.2270  0.2303  0.2270  0.2288  0.2251  0.2251  0.2251  0.2251  0.2355  0.2339  0.2296  0.2525  0.2567  0.2549  0.2615  0.1849  0.1848  0.0184  0.0721  0.0721  0.1027  0.1027  0.1027  0.1027  0.1027  0.1041  0.1027  0.1027  0.1027  0.0970  0.0956  0.0984  0.0076  0.0076  0.0064  0.0064  0.0051  0.0101  0.0076  0.0076  0.0089  0.0089  0.0076  0.0076  0.0089  0.0076  0.0076  0.0076  0.0076  0.0076  0.0076  0.0076  0.0089  0.0076  0.0089  0.0089  0.0089  0.0076  0.0076  0.0076  0.0076  0.0076  0.0076  0.0076  0.0051  0.0051  0.0051  0.0051  0.0051  0.0063  0.0051  0.0051  0.0051  0.0051  0.0076  0.0076  0.0064  0.0064  0.0077  0.0076  0.0090  0.0064  0.0102  0.0088  0.0102  0.0088  0.0076  0.0089  0.0076  0.0077  0.0077  0.0064  0.0064  0.0064  0.0064  0.0038  0.0139  0.0038  0.0064  0.0064  0.0077  0.0000  0.0038  0.0000  0.0089  0.0063  0.0051  0.0064  0.0000  0.0089  0.0089  0.0038  0.0051  0.0089  0.0051  0.0051  0.0076  0.0051  0.0051  0.0050  0.0089  0.0089  0.0077  0.0064  0.0102  0.0102  0.0088  0.0050  0.0000  0.0000  0.0038  0.0064  0.0076  0.0076  0.0128  0.0038  0.0064  0.0064  0.0000  0.0076  0.0064  0.0077  0.0064  0.0139  0.0077  0.0076  0.0101  0.0076  0.0102  0.0051  0.0076  0.0077  0.0102  0.0076  0.0077  0.0038  0.0077  0.0050  0.0076  0.0051  0.0076  0.0077  0.0050  0.0050  0.0064  0.0076  0.0089  0.0077  0.0089  0.0089  0.0063  0.0076  0.0077  0.0051  0.0051  0.0076  0.0064  0.0076  0.0064  0.0051  0.0089  0.0101  0.0000  0.0088  0.0089  0.0076  0.0077  0.0102  0.0077  0.0051  0.0088  0.0089  0.0000  0.0000  0.0000  0.0000  0.0088  0.0000  0.0000  0.0000  0.0000  0.0000  0.0088  0.0000  0.0000  0.0000  0.0089  0.0000  0.0000  0.0000  0.0000  0.0000  0.0077  0.0000  0.0000  0.0077  0.0076  0.0000
RND4__GCA_001204455.1   0.6581  0.3728  0.3728  0.3868  0.3046  0.2988  0.2988  0.3079  0.3106  0.2992  0.1995  0.2162  0.2160  0.2331  0.2329  0.2330  0.2296  0.2380  0.2330  0.2349  0.2364  0.2398  0.2380  0.2347  0.2398  0.2556  0.2556  0.2556  0.2556  0.2582  0.2582  0.2565  0.2564  0.2507  0.2522  0.2522  0.2541  0.2541  0.2541  0.2487  0.2535  0.2963  0.2498  0.2483  0.2483  0.2412  0.2125  0.2125  0.2125  0.2190  0.2057  0.2140  0.2190  0.2105  0.2091  0.2380  0.2320  0.2303  0.2371  0.2320  0.2522  0.2608  0.2515  0.2610  0.2450  0.2450  0.2450  0.2607  0.2375  0.2485  0.2434  0.2485  0.2400  0.2400  0.2485  0.2485  0.2507  0.2525  0.2507  0.2406  0.2406  0.2368  0.2407  0.2662  0.2662  0.2500  0.2547  0.2543  0.2558  0.2416  0.2355  0.2357  0.2357  0.2322  0.2355  0.2322  0.2340  0.2303  0.2303  0.2303  0.2303  0.2407  0.2391  0.2349  0.2579  0.2585  0.2567  0.2670  0.1898  0.1897  0.0198  0.0762  0.0763  0.1042  0.1042  0.1042  0.1042  0.1042  0.1056  0.1042  0.1042  0.1042  0.0985  0.0971  0.0999  0.0089  0.0089  0.0102  0.0051  0.0089  0.0089  0.0089  0.0089  0.0101  0.0101  0.0089  0.0089  0.0101  0.0089  0.0089  0.0089  0.0089  0.0089  0.0089  0.0089  0.0101  0.0089  0.0101  0.0101  0.0101  0.0089  0.0089  0.0089  0.0089  0.0089  0.0089  0.0089  0.0063  0.0063  0.0063  0.0063  0.0063  0.0051  0.0063  0.0063  0.0063  0.0063  0.0038  0.0038  0.0102  0.0025  0.0038  0.0038  0.0102  0.0076  0.0088  0.0077  0.0089  0.0077  0.0063  0.0076  0.0039  0.0038  0.0039  0.0051  0.0103  0.0051  0.0102  0.0102  0.0152  0.0102  0.0051  0.0025  0.0089  0.0089  0.0076  0.0089  0.0077  0.0076  0.0064  0.0026  0.0089  0.0051  0.0051  0.0077  0.0064  0.0077  0.0064  0.0064  0.0115  0.0064  0.0064  0.0063  0.0077  0.0076  0.0089  0.0076  0.0064  0.0064  0.0051  0.0064  0.0088  0.0088  0.0076  0.0077  0.0088  0.0115  0.0140  0.0076  0.0077  0.0076  0.0089  0.0090  0.0025  0.0064  0.0026  0.0153  0.0139  0.0139  0.0115  0.0089  0.0090  0.0088  0.0063  0.0139  0.0089  0.0140  0.0038  0.0077  0.0038  0.0089  0.0064  0.0064  0.0038  0.0088  0.0090  0.0090  0.0077  0.0038  0.0076  0.0139  0.0077  0.0078  0.0076  0.0038  0.0038  0.0064  0.0090  0.0140  0.0102  0.0114  0.0050  0.0088  0.0051  0.0089  0.0089  0.0050  0.0101  0.0114  0.0115  0.0115  0.0090  0.0064  0.0077  0.0128  0.0088  0.0088  0.0089  0.0089  0.0000  0.0089  0.0088  0.0090  0.0089  0.0089  0.0000  0.0089  0.0089  0.0088  0.0000  0.0090  0.0088  0.0089  0.0089  0.0089  0.0089  0.0089  0.0089  0.0013  0.0013  0.0089  0.0089
[truncated: 631,873 more chars]
