# Supplementary material for: Subfunctionalization influences the expansion of bacterial multidrug antibiotic resistance
Source: BMC Genomics. 2017 Oct 30;18:834. doi: 10.1186/s12864-017-4222-4 (PMC5663151; doi:10.1186/s12864-017-4222-4)
Supplement: Supplementary file 1 — Calculation of synonymous/non-synonymous substitution. (ZIP 34380 kb) [file 12864_2017_4222_MOESM1_ESM.zip › Additional_File_1/RND/2ML_RND.t]

   505
RND4__GCA_000198775.1 
RND4__GCA_000756855.1   0.7585
RND4__GCA_000959725.1   0.7585  0.0000
RND4__GCA_000194745.1   0.7766  0.0153  0.0153
RND4__GCA_000300395.1   0.7541  0.2490  0.2490  0.2503
RND4__GCA_000022645.2   0.7460  0.2428  0.2428  0.2441  0.0068
RND4__GCA_000960995.1   0.7460  0.2428  0.2428  0.2441  0.0068  0.0000
RND4__GCA_000365245.1   0.7447  0.2393  0.2393  0.2406  0.0155  0.0106  0.0106
RND4__GCA_000835205.1   0.7193  0.2520  0.2520  0.2531  0.1383  0.1349  0.1349  0.1383
RND4__GCA_001411805.1   0.7385  0.2832  0.2832  0.2844  0.1717  0.1693  0.1693  0.1749  0.0615
RND4__GCA_000687455.2   0.7317  0.3818  0.3818  0.3865  0.3433  0.3391  0.3391  0.3463  0.3411  0.3450
RND4__GCA_000833595.1   0.7212  0.3836  0.3836  0.3968  0.3705  0.3665  0.3665  0.3736  0.3765  0.3750  0.1958
RND4__GCA_000959245.1   0.7275  0.3834  0.3834  0.3966  0.3646  0.3634  0.3634  0.3704  0.3721  0.3734  0.1967  0.0126
RND4__GCA_001530605.1   0.6986  0.3799  0.3799  0.3845  0.3689  0.3647  0.3647  0.3718  0.3656  0.3674  0.2011  0.0907  0.0907
RND4__GCA_001527585.1   0.7077  0.3814  0.3814  0.3860  0.3710  0.3668  0.3668  0.3739  0.3677  0.3695  0.2043  0.0938  0.0938  0.0087
RND4__GCA_001523185.1   0.7066  0.3760  0.3760  0.3806  0.3644  0.3602  0.3602  0.3672  0.3612  0.3630  0.1998  0.0896  0.0896  0.0087  0.0058
RND4__GCA_001526815.1   0.6966  0.3789  0.3789  0.3863  0.3657  0.3615  0.3615  0.3686  0.3679  0.3697  0.2009  0.0918  0.0917  0.0087  0.0097  0.0077
RND4__GCA_001532925.1   0.7024  0.3804  0.3804  0.3850  0.3700  0.3672  0.3672  0.3744  0.3682  0.3699  0.2058  0.0950  0.0949  0.0058  0.0087  0.0068  0.0088
RND4__GCA_001533495.1   0.7066  0.3760  0.3760  0.3806  0.3644  0.3602  0.3602  0.3672  0.3612  0.3630  0.1998  0.0896  0.0896  0.0087  0.0058  0.0000  0.0078  0.0068
RND4__GCA_001533645.1   0.7030  0.3807  0.3807  0.3853  0.3633  0.3605  0.3605  0.3676  0.3669  0.3687  0.1999  0.0928  0.0928  0.0097  0.0087  0.0087  0.0068  0.0097  0.0088
RND4__GCA_001526825.1   0.7005  0.3833  0.3833  0.3879  0.3686  0.3644  0.3644  0.3716  0.3708  0.3726  0.2046  0.0971  0.0971  0.0078  0.0087  0.0088  0.0068  0.0059  0.0088  0.0078
RND4__GCA_001527265.1   0.7046  0.3832  0.3832  0.3878  0.3671  0.3643  0.3643  0.3714  0.3707  0.3725  0.2045  0.0971  0.0971  0.0078  0.0126  0.0087  0.0088  0.0059  0.0088  0.0078  0.0059
RND4__GCA_001527825.1   0.7066  0.3761  0.3761  0.3807  0.3685  0.3643  0.3643  0.3688  0.3653  0.3671  0.2021  0.0928  0.0928  0.0058  0.0126  0.0087  0.0108  0.0078  0.0088  0.0117  0.0098  0.0098
RND4__GCA_001532995.1   0.7088  0.3763  0.3763  0.3809  0.3672  0.3631  0.3631  0.3675  0.3655  0.3672  0.1986  0.0886  0.0885  0.0078  0.0087  0.0048  0.0087  0.0097  0.0049  0.0078  0.0117  0.0116  0.0059
RND4__GCA_001534185.1   0.7066  0.3804  0.3804  0.3850  0.3700  0.3658  0.3658  0.3729  0.3667  0.3685  0.2033  0.0939  0.0938  0.0068  0.0136  0.0098  0.0098  0.0068  0.0098  0.0126  0.0108  0.0107  0.0029  0.0088
RND4__GCA_000152585.1   0.7413  0.4457  0.4457  0.4536  0.3630  0.3616  0.3616  0.3663  0.3677  0.3721  0.2419  0.2432  0.2379  0.2374  0.2381  0.2345  0.2346  0.2422  0.2345  0.2385  0.2410  0.2409  0.2422  0.2384  0.2435
RND4__GCA_000497165.1   0.7413  0.4457  0.4457  0.4536  0.3630  0.3616  0.3616  0.3663  0.3677  0.3721  0.2419  0.2432  0.2379  0.2374  0.2381  0.2345  0.2346  0.2422  0.2345  0.2385  0.2410  0.2409  0.2422  0.2384  0.2435  0.0000
RND4__GCA_000959505.1   0.7413  0.4457  0.4457  0.4536  0.3630  0.3616  0.3616  0.3663  0.3677  0.3721  0.2419  0.2432  0.2379  0.2374  0.2381  0.2345  0.2346  0.2422  0.2345  0.2385  0.2410  0.2409  0.2422  0.2384  0.2435  0.0000  0.0000
RND4__GCA_000974835.1   0.7413  0.4457  0.4457  0.4536  0.3630  0.3616  0.3616  0.3663  0.3677  0.3721  0.2419  0.2432  0.2379  0.2374  0.2381  0.2345  0.2346  0.2422  0.2345  0.2385  0.2410  0.2409  0.2422  0.2384  0.2435  0.0000  0.0000  0.0000
RND4__GCA_000182275.1   0.7265  0.4416  0.4416  0.4463  0.3714  0.3701  0.3701  0.3747  0.3731  0.3761  0.2593  0.2557  0.2504  0.2435  0.2520  0.2483  0.2446  0.2483  0.2483  0.2510  0.2458  0.2457  0.2457  0.2523  0.2470  0.1042  0.1042  0.1042  0.1042
RND4__GCA_000182295.1   0.7265  0.4416  0.4416  0.4463  0.3714  0.3701  0.3701  0.3747  0.3731  0.3761  0.2593  0.2557  0.2504  0.2435  0.2520  0.2483  0.2446  0.2483  0.2483  0.2510  0.2458  0.2457  0.2457  0.2523  0.2470  0.1042  0.1042  0.1042  0.1042  0.0000
RND4__GCA_001267755.1   0.7220  0.4433  0.4433  0.4481  0.3699  0.3685  0.3685  0.3732  0.3731  0.3761  0.2567  0.2557  0.2504  0.2435  0.2520  0.2483  0.2446  0.2483  0.2483  0.2510  0.2458  0.2457  0.2457  0.2523  0.2470  0.1030  0.1030  0.1030  0.1030  0.0078  0.0077
RND4__GCA_000959525.1   0.7228  0.4459  0.4459  0.4508  0.3739  0.3725  0.3725  0.3772  0.3741  0.3771  0.2556  0.2554  0.2501  0.2408  0.2492  0.2455  0.2419  0.2456  0.2455  0.2482  0.2430  0.2429  0.2429  0.2495  0.2443  0.1017  0.1017  0.1017  0.1017  0.0077  0.0077  0.0058
RND4__GCA_000182255.1   0.7235  0.4337  0.4337  0.4415  0.3728  0.3715  0.3715  0.3762  0.3746  0.3776  0.2497  0.2509  0.2455  0.2362  0.2446  0.2409  0.2373  0.2410  0.2409  0.2437  0.2385  0.2384  0.2384  0.2449  0.2397  0.1049  0.1049  0.1049  0.1049  0.0313  0.0313  0.0253  0.0253
RND4__GCA_000010545.1   0.7203  0.4343  0.4343  0.4421  0.3703  0.3690  0.3690  0.3736  0.3706  0.3736  0.2508  0.2498  0.2470  0.2352  0.2436  0.2399  0.2363  0.2400  0.2399  0.2426  0.2374  0.2374  0.2374  0.2439  0.2387  0.1028  0.1028  0.1028  0.1028  0.0313  0.0313  0.0253  0.0273  0.0116
RND4__GCA_000018505.1   0.7203  0.4343  0.4343  0.4421  0.3703  0.3690  0.3690  0.3736  0.3706  0.3736  0.2508  0.2498  0.2470  0.2352  0.2436  0.2399  0.2363  0.2400  0.2399  0.2426  0.2374  0.2374  0.2374  0.2439  0.2387  0.1028  0.1028  0.1028  0.1028  0.0313  0.0313  0.0253  0.0273  0.0116  0.0000
RND4__GCA_000807815.1   0.7273  0.4324  0.4324  0.4402  0.3729  0.3716  0.3716  0.3763  0.3734  0.3764  0.2559  0.2512  0.2459  0.2377  0.2461  0.2424  0.2388  0.2425  0.2424  0.2451  0.2399  0.2399  0.2399  0.2464  0.2412  0.1063  0.1063  0.1063  0.1063  0.0343  0.0343  0.0283  0.0303  0.0175  0.0157  0.0155
RND4__GCA_000807825.1   0.7273  0.4324  0.4324  0.4402  0.3729  0.3716  0.3716  0.3763  0.3734  0.3764  0.2559  0.2512  0.2459  0.2377  0.2461  0.2424  0.2388  0.2425  0.2424  0.2451  0.2399  0.2399  0.2399  0.2464  0.2412  0.1063  0.1063  0.1063  0.1063  0.0343  0.0343  0.0283  0.0303  0.0175  0.0155  0.0156  0.0000
RND4__GCA_001058025.1   0.7273  0.4324  0.4324  0.4402  0.3729  0.3716  0.3716  0.3763  0.3734  0.3764  0.2559  0.2512  0.2459  0.2377  0.2461  0.2424  0.2388  0.2425  0.2424  0.2451  0.2399  0.2399  0.2399  0.2464  0.2412  0.1063  0.1063  0.1063  0.1063  0.0343  0.0343  0.0283  0.0303  0.0175  0.0155  0.0157  0.0000  0.0000
RND4__GCA_000756005.1   0.7232  0.4348  0.4348  0.4426  0.3712  0.3699  0.3699  0.3746  0.3724  0.3769  0.2522  0.2513  0.2460  0.2341  0.2424  0.2388  0.2352  0.2388  0.2388  0.2415  0.2363  0.2362  0.2362  0.2427  0.2375  0.1061  0.1061  0.1061  0.1061  0.0323  0.0323  0.0283  0.0283  0.0175  0.0155  0.0155  0.0175  0.0175  0.0175
RND4__GCA_000756965.1   0.7272  0.4361  0.4361  0.4440  0.3740  0.3727  0.3727  0.3773  0.3721  0.3766  0.2534  0.2525  0.2471  0.2403  0.2487  0.2450  0.2413  0.2424  0.2450  0.2477  0.2425  0.2424  0.2424  0.2490  0.2411  0.1060  0.1060  0.1060  0.1060  0.0313  0.0313  0.0273  0.0273  0.0184  0.0165  0.0165  0.0204  0.0204  0.0204  0.0187
RND4__GCA_000012945.1   0.7493  0.4319  0.4319  0.4433  0.4257  0.4181  0.4181  0.4229  0.4227  0.4260  0.2908  0.2663  0.2686  0.2636  0.2657  0.2607  0.2621  0.2698  0.2607  0.2623  0.2686  0.2672  0.2645  0.2633  0.2658  0.2816  0.2816  0.2816  0.2816  0.3013  0.3013  0.3013  0.3023  0.2902  0.2959  0.2959  0.3002  0.3002  0.3002  0.2936  0.2945
RND4__GCA_000181975.1   0.7708  0.4037  0.4037  0.4160  0.3720  0.3677  0.3677  0.3691  0.3885  0.3896  0.2472  0.2267  0.2217  0.2162  0.2169  0.2147  0.2123  0.2208  0.2147  0.2160  0.2184  0.2208  0.2171  0.2159  0.2183  0.2114  0.2114  0.2114  0.2114  0.2271  0.2271  0.2271  0.2281  0.2174  0.2200  0.2200  0.2288  0.2288  0.2288  0.2216  0.2213  0.1707
RND4__GCA_000203915.1   0.7618  0.4036  0.4036  0.4159  0.3750  0.3706  0.3706  0.3750  0.3914  0.3940  0.2422  0.2220  0.2170  0.2113  0.2121  0.2099  0.2075  0.2159  0.2099  0.2112  0.2135  0.2159  0.2122  0.2111  0.2135  0.2125  0.2125  0.2125  0.2125  0.2246  0.2246  0.2246  0.2256  0.2174  0.2188  0.2188  0.2263  0.2263  0.2263  0.2191  0.2188  0.1704  0.0166
RND4__GCA_000959545.1   0.7618  0.4036  0.4036  0.4159  0.3750  0.3706  0.3706  0.3750  0.3914  0.3940  0.2422  0.2220  0.2170  0.2113  0.2121  0.2099  0.2075  0.2159  0.2099  0.2112  0.2135  0.2159  0.2122  0.2111  0.2135  0.2125  0.2125  0.2125  0.2125  0.2246  0.2246  0.2246  0.2256  0.2174  0.2188  0.2188  0.2263  0.2263  0.2263  0.2191  0.2188  0.1704  0.0166  0.0000
RND4__GCA_000019925.1   0.7577  0.4006  0.4006  0.4129  0.3766  0.3723  0.3723  0.3767  0.3871  0.3883  0.2359  0.2148  0.2098  0.2040  0.2048  0.2026  0.2026  0.2086  0.2026  0.2063  0.2086  0.2110  0.2073  0.2038  0.2086  0.2015  0.2015  0.2015  0.2015  0.2234  0.2234  0.2234  0.2244  0.2187  0.2176  0.2176  0.2252  0.2252  0.2252  0.2191  0.2177  0.1716  0.0265  0.0205  0.0205
RND4__GCA_001523105.1   0.7182  0.3574  0.3574  0.3660  0.3447  0.3434  0.3434  0.3507  0.3480  0.3522  0.2122  0.1923  0.1946  0.1760  0.1768  0.1746  0.1735  0.1804  0.1746  0.1770  0.1793  0.1816  0.1769  0.1758  0.1781  0.1853  0.1853  0.1853  0.1853  0.2055  0.2055  0.2055  0.2021  0.1936  0.1982  0.1982  0.2044  0.2044  0.2044  0.1960  0.1970  0.1837  0.1291  0.1256  0.1256  0.1234
RND4__GCA_001523165.1   0.7182  0.3574  0.3574  0.3660  0.3447  0.3434  0.3434  0.3507  0.3480  0.3522  0.2122  0.1923  0.1946  0.1760  0.1768  0.1746  0.1735  0.1804  0.1746  0.1770  0.1793  0.1816  0.1769  0.1758  0.1781  0.1853  0.1853  0.1853  0.1853  0.2055  0.2055  0.2055  0.2021  0.1936  0.1982  0.1982  0.2044  0.2044  0.2044  0.1960  0.1970  0.1837  0.1291  0.1256  0.1256  0.1234  0.0000
RND4__GCA_001718415.1   0.7182  0.3574  0.3574  0.3660  0.3447  0.3434  0.3434  0.3507  0.3480  0.3522  0.2122  0.1923  0.1946  0.1760  0.1768  0.1746  0.1735  0.1804  0.1746  0.1770  0.1793  0.1816  0.1769  0.1758  0.1781  0.1853  0.1853  0.1853  0.1853  0.2055  0.2055  0.2055  0.2021  0.1936  0.1982  0.1982  0.2044  0.2044  0.2044  0.1960  0.1970  0.1837  0.1291  0.1256  0.1256  0.1234  0.0000  0.0000
RND4__GCA_000755725.1   0.7171  0.3623  0.3623  0.3710  0.3492  0.3449  0.3449  0.3522  0.3512  0.3553  0.2064  0.1992  0.2015  0.1805  0.1813  0.1791  0.1780  0.1850  0.1791  0.1816  0.1839  0.1862  0.1814  0.1803  0.1826  0.1868  0.1868  0.1868  0.1868  0.2084  0.2084  0.2084  0.2050  0.1964  0.2011  0.2011  0.2073  0.2073  0.2073  0.1976  0.1998  0.1883  0.1344  0.1286  0.1286  0.1286  0.0205  0.0205  0.0205
RND4__GCA_001524505.1   0.7129  0.3533  0.3533  0.3619  0.3390  0.3362  0.3362  0.3434  0.3383  0.3425  0.2015  0.1933  0.1956  0.1724  0.1732  0.1710  0.1699  0.1768  0.1710  0.1734  0.1757  0.1780  0.1733  0.1722  0.1745  0.1808  0.1808  0.1808  0.1808  0.1997  0.1997  0.2022  0.1988  0.1903  0.1949  0.1949  0.2011  0.2011  0.2011  0.1927  0.1937  0.1823  0.1299  0.1265  0.1265  0.1242  0.0136  0.0136  0.0136  0.0126
RND4__GCA_001532065.1   0.7133  0.3596  0.3596  0.3683  0.3477  0.3434  0.3434  0.3507  0.3468  0.3484  0.2052  0.1958  0.1981  0.1725  0.1734  0.1712  0.1689  0.1770  0.1712  0.1724  0.1747  0.1770  0.1735  0.1724  0.1746  0.1821  0.1821  0.1821  0.1821  0.2011  0.2011  0.2011  0.1977  0.1892  0.1938  0.1938  0.2000  0.2000  0.2000  0.1916  0.1926  0.1825  0.1266  0.1210  0.1210  0.1198  0.0146  0.0146  0.0146  0.0097  0.0089
RND4__GCA_001532085.1   0.7192  0.3641  0.3641  0.3728  0.3521  0.3478  0.3478  0.3551  0.3511  0.3526  0.2089  0.1993  0.2016  0.1783  0.1791  0.1769  0.1746  0.1828  0.1769  0.1781  0.1804  0.1828  0.1792  0.1781  0.1804  0.1882  0.1882  0.1882  0.1882  0.2073  0.2073  0.2073  0.2039  0.1954  0.2000  0.2000  0.2062  0.2062  0.2062  0.1978  0.1987  0.1884  0.1299  0.1265  0.1265  0.1253  0.0215  0.0215  0.0215  0.0126  0.0137  0.0068
RND4__GCA_001533465.1   0.7147  0.3535  0.3535  0.3621  0.3448  0.3432  0.3432  0.3505  0.3466  0.3468  0.2039  0.1945  0.1968  0.1735  0.1743  0.1722  0.1699  0.1780  0.1722  0.1734  0.1756  0.1780  0.1744  0.1733  0.1756  0.1821  0.1821  0.1821  0.1821  0.2009  0.2009  0.2009  0.1975  0.1891  0.1936  0.1936  0.1998  0.1998  0.1998  0.1914  0.1924  0.1823  0.1254  0.1242  0.1242  0.1231  0.0165  0.0165  0.0165  0.0137  0.0108  0.0058  0.0108
RND4__GCA_001525825.1   0.7169  0.3551  0.3551  0.3637  0.3407  0.3394  0.3394  0.3466  0.3440  0.3456  0.2087  0.1866  0.1889  0.1727  0.1735  0.1713  0.1702  0.1771  0.1713  0.1737  0.1760  0.1783  0.1736  0.1725  0.1748  0.1820  0.1820  0.1820  0.1820  0.2021  0.2021  0.2021  0.1987  0.1902  0.1948  0.1948  0.2010  0.2010  0.2010  0.1926  0.1936  0.1815  0.1279  0.1244  0.1244  0.1222  0.0048  0.0048  0.0048  0.0175  0.0107  0.0097  0.0165  0.0116
RND4__GCA_001443045.1   0.7153  0.3765  0.3765  0.3884  0.3557  0.3515  0.3515  0.3531  0.3654  0.3726  0.2273  0.2123  0.2072  0.1896  0.1928  0.1930  0.1883  0.1941  0.1930  0.1896  0.1918  0.1941  0.1930  0.1919  0.1966  0.2019  0.2019  0.2019  0.2019  0.2078  0.2078  0.2078  0.2064  0.2020  0.2045  0.2045  0.2082  0.2082  0.2082  0.2011  0.2033  0.1816  0.0742  0.0711  0.0711  0.0700  0.1150  0.1150  0.1150  0.1182  0.1115  0.1083  0.1160  0.1093  0.1095
RND4__GCA_000016205.1   0.7351  0.3810  0.3810  0.3931  0.3474  0.3432  0.3432  0.3477  0.3484  0.3586  0.2468  0.2272  0.2246  0.2194  0.2201  0.2191  0.2155  0.2240  0.2191  0.2192  0.2216  0.2240  0.2240  0.2203  0.2252  0.1994  0.1994  0.1994  0.1994  0.2161  0.2161  0.2136  0.2146  0.2137  0.2114  0.2114  0.2127  0.2127  0.2127  0.2092  0.2103  0.2044  0.1073  0.1051  0.1051  0.1093  0.1340  0.1340  0.1340  0.1409  0.1328  0.1295  0.1352  0.1305  0.1308  0.1051
RND4__GCA_000745665.1   0.7394  0.3810  0.3810  0.3931  0.3504  0.3461  0.3461  0.3506  0.3512  0.3615  0.2455  0.2235  0.2209  0.2156  0.2164  0.2154  0.2118  0.2202  0.2154  0.2154  0.2178  0.2202  0.2202  0.2166  0.2215  0.1994  0.1994  0.1994  0.1994  0.2149  0.2149  0.2123  0.2133  0.2124  0.2102  0.2102  0.2114  0.2114  0.2114  0.2080  0.2091  0.2057  0.1096  0.1062  0.1062  0.1105  0.1329  0.1329  0.1329  0.1397  0.1317  0.1284  0.1340  0.1293  0.1296  0.1062  0.0049
RND4__GCA_000959445.1   0.7415  0.3840  0.3840  0.3961  0.3532  0.3490  0.3490  0.3535  0.3541  0.3643  0.2467  0.2259  0.2233  0.2204  0.2212  0.2201  0.2165  0.2250  0.2201  0.2202  0.2226  0.2250  0.2250  0.2214  0.2263  0.2029  0.2029  0.2029  0.2029  0.2184  0.2184  0.2159  0.2169  0.2160  0.2137  0.2137  0.2150  0.2150  0.2150  0.2115  0.2126  0.2093  0.1117  0.1084  0.1084  0.1126  0.1340  0.1340  0.1340  0.1408  0.1328  0.1295  0.1351  0.1305  0.1308  0.1105  0.0088  0.0059
RND4__GCA_000262695.1   0.7351  0.3795  0.3795  0.3915  0.3490  0.3448  0.3448  0.3493  0.3499  0.3601  0.2430  0.2223  0.2197  0.2168  0.2175  0.2165  0.2129  0.2214  0.2165  0.2166  0.2190  0.2214  0.2214  0.2177  0.2226  0.1993  0.1993  0.1993  0.1993  0.2148  0.2148  0.2123  0.2133  0.2124  0.2101  0.2101  0.2113  0.2113  0.2113  0.2079  0.2090  0.2056  0.1084  0.1051  0.1051  0.1093  0.1306  0.1306  0.1306  0.1374  0.1294  0.1261  0.1317  0.1271  0.1274  0.1072  0.0058  0.0029  0.0029
RND4__GCA_001718555.1   0.7268  0.4006  0.4006  0.4114  0.3820  0.3776  0.3776  0.3793  0.3884  0.3953  0.2512  0.2246  0.2196  0.2089  0.2096  0.2074  0.2062  0.2135  0.2074  0.2076  0.2123  0.2148  0.2098  0.2086  0.2110  0.1968  0.1968  0.1968  0.1968  0.2122  0.2122  0.2122  0.2132  0.2083  0.2086  0.2086  0.2074  0.2074  0.2074  0.2064  0.2073  0.1541  0.1055  0.1054  0.1054  0.1054  0.1241  0.1241  0.1241  0.1228  0.1240  0.1185  0.1252  0.1184  0.1209  0.1036  0.1399  0.1411  0.1445  0.1411
RND4__GCA_000987055.1   0.7571  0.4068  0.4068  0.4176  0.3833  0.3788  0.3788  0.3833  0.3860  0.3892  0.2591  0.2238  0.2212  0.2169  0.2202  0.2154  0.2155  0.2241  0.2154  0.2144  0.2216  0.2167  0.2178  0.2166  0.2190  0.2333  0.2333  0.2333  0.2333  0.2480  0.2480  0.2480  0.2490  0.2390  0.2417  0.2417  0.2457  0.2457  0.2457  0.2394  0.2404  0.1270  0.1253  0.1228  0.1228  0.1251  0.1416  0.1416  0.1416  0.1496  0.1415  0.1393  0.1450  0.1380  0.1384  0.1264  0.1659  0.1672  0.1706  0.1671  0.1027
RND4__GCA_000987075.1   0.7320  0.4063  0.4063  0.4171  0.3894  0.3849  0.3849  0.3894  0.3844  0.3906  0.2509  0.2187  0.2138  0.2093  0.2126  0.2103  0.2092  0.2164  0.2103  0.2081  0.2153  0.2152  0.2102  0.2091  0.2115  0.2206  0.2206  0.2206  0.2206  0.2414  0.2414  0.2414  0.2424  0.2311  0.2338  0.2338  0.2353  0.2353  0.2353  0.2328  0.2325  0.1247  0.1207  0.1183  0.1183  0.1160  0.1289  0.1289  0.1289  0.1355  0.1287  0.1266  0.1322  0.1277  0.1257  0.1161  0.1621  0.1633  0.1668  0.1632  0.0906  0.0327
RND4__GCA_001029145.1   0.7479  0.4037  0.4037  0.4144  0.3819  0.3774  0.3774  0.3819  0.3800  0.3863  0.2565  0.2287  0.2237  0.2194  0.2202  0.2154  0.2155  0.2241  0.2154  0.2169  0.2217  0.2216  0.2203  0.2192  0.2216  0.2295  0.2295  0.2295  0.2295  0.2455  0.2455  0.2455  0.2464  0.2364  0.2391  0.2391  0.2431  0.2431  0.2431  0.2369  0.2378  0.1248  0.1253  0.1229  0.1229  0.1251  0.1417  0.1417  0.1417  0.1496  0.1415  0.1393  0.1450  0.1381  0.1384  0.1241  0.1636  0.1648  0.1682  0.1647  0.1005  0.0078  0.0327
RND4__GCA_001038745.1   0.7472  0.4049  0.4049  0.4157  0.3835  0.3790  0.3790  0.3866  0.3797  0.3816  0.2460  0.2188  0.2187  0.2107  0.2139  0.2117  0.2105  0.2178  0.2117  0.2094  0.2166  0.2165  0.2116  0.2104  0.2128  0.2145  0.2145  0.2145  0.2145  0.2405  0.2405  0.2405  0.2415  0.2340  0.2367  0.2367  0.2407  0.2407  0.2407  0.2331  0.2354  0.1259  0.1174  0.1173  0.1173  0.1184  0.1280  0.1280  0.1280  0.1346  0.1256  0.1268  0.1324  0.1268  0.1248  0.1163  0.1552  0.1576  0.1610  0.1575  0.0972  0.0524  0.0429  0.0503
RND4__GCA_001038835.1   0.7472  0.4049  0.4049  0.4157  0.3835  0.3790  0.3790  0.3866  0.3797  0.3816  0.2460  0.2188  0.2187  0.2107  0.2139  0.2117  0.2105  0.2178  0.2117  0.2094  0.2166  0.2165  0.2116  0.2104  0.2128  0.2145  0.2145  0.2145  0.2145  0.2405  0.2405  0.2405  0.2415  0.2340  0.2367  0.2367  0.2407  0.2407  0.2407  0.2331  0.2354  0.1259  0.1174  0.1173  0.1173  0.1184  0.1280  0.1280  0.1280  0.1346  0.1256  0.1268  0.1324  0.1268  0.1248  0.1163  0.1552  0.1576  0.1610  0.1575  0.0972  0.0524  0.0429  0.0503  0.0000
RND4__GCA_001043615.1   0.7472  0.4049  0.4049  0.4157  0.3835  0.3790  0.3790  0.3866  0.3797  0.3816  0.2460  0.2188  0.2187  0.2107  0.2139  0.2117  0.2105  0.2178  0.2117  0.2094  0.2166  0.2165  0.2116  0.2104  0.2128  0.2145  0.2145  0.2145  0.2145  0.2405  0.2405  0.2405  0.2415  0.2340  0.2367  0.2367  0.2407  0.2407  0.2407  0.2331  0.2354  0.1259  0.1174  0.1173  0.1173  0.1184  0.1280  0.1280  0.1280  0.1346  0.1256  0.1268  0.1324  0.1268  0.1248  0.1163  0.1552  0.1576  0.1610  0.1575  0.0972  0.0524  0.0429  0.0503  0.0000  0.0000
RND4__GCA_000724975.1   0.7503  0.4115  0.4115  0.4224  0.4025  0.3979  0.3979  0.4026  0.3999  0.4033  0.2542  0.2241  0.2265  0.2128  0.2161  0.2138  0.2126  0.2200  0.2138  0.2115  0.2188  0.2187  0.2137  0.2126  0.2149  0.2204  0.2204  0.2204  0.2204  0.2286  0.2286  0.2286  0.2296  0.2234  0.2261  0.2261  0.2300  0.2300  0.2300  0.2251  0.2224  0.1148  0.1057  0.1044  0.1044  0.1100  0.1283  0.1283  0.1283  0.1316  0.1259  0.1249  0.1328  0.1249  0.1251  0.1122  0.1456  0.1468  0.1502  0.1467  0.0771  0.0709  0.0561  0.0709  0.0634  0.0634  0.0634
RND4__GCA_000756845.1   0.7479  0.4066  0.4066  0.4157  0.3860  0.3787  0.3787  0.3832  0.3805  0.3741  0.2349  0.2079  0.2099  0.2073  0.2081  0.2058  0.2034  0.2120  0.2058  0.2071  0.2095  0.2120  0.2082  0.2071  0.2095  0.2064  0.2064  0.2064  0.2064  0.2105  0.2105  0.2105  0.2115  0.2089  0.2115  0.2115  0.2127  0.2127  0.2127  0.2080  0.2102  0.1822  0.1217  0.1204  0.1204  0.1227  0.1203  0.1203  0.1203  0.1202  0.1180  0.1125  0.1169  0.1101  0.1148  0.1098  0.1297  0.1309  0.1320  0.1286  0.1020  0.1349  0.1301  0.1349  0.1223  0.1223  0.1223  0.1171
RND4__GCA_000009485.1   0.7654  0.3926  0.3926  0.4018  0.3784  0.3740  0.3740  0.3756  0.3707  0.3765  0.2343  0.2108  0.2081  0.1948  0.1933  0.1911  0.1946  0.1971  0.1911  0.1959  0.1959  0.1983  0.1934  0.1923  0.1970  0.2004  0.2004  0.2004  0.2004  0.2107  0.2107  0.2107  0.2117  0.2067  0.2092  0.2092  0.2154  0.2154  0.2154  0.2070  0.2080  0.1652  0.1126  0.1103  0.1103  0.1092  0.1162  0.1162  0.1162  0.1150  0.1117  0.1107  0.1140  0.1084  0.1130  0.1053  0.1325  0.1337  0.1371  0.1337  0.0906  0.1165  0.1095  0.1164  0.1042  0.1042  0.1042  0.0979  0.0625
RND4__GCA_000236215.4   0.7657  0.3928  0.3928  0.4021  0.3771  0.3727  0.3727  0.3743  0.3709  0.3737  0.2356  0.2120  0.2070  0.1937  0.1945  0.1923  0.1934  0.1983  0.1923  0.1947  0.1971  0.1995  0.1923  0.1912  0.1958  0.2005  0.2005  0.2005  0.2005  0.2084  0.2084  0.2084  0.2093  0.2043  0.2068  0.2068  0.2129  0.2129  0.2129  0.2059  0.2056  0.1665  0.1115  0.1092  0.1092  0.1093  0.1151  0.1151  0.1151  0.1151  0.1107  0.1096  0.1129  0.1074  0.1119  0.1054  0.1303  0.1314  0.1348  0.1314  0.0896  0.1198  0.1107  0.1198  0.1053  0.1053  0.1053  0.0991  0.0594  0.0087
RND4__GCA_000333155.2   0.7654  0.3926  0.3926  0.4018  0.3784  0.3740  0.3740  0.3756  0.3707  0.3765  0.2343  0.2108  0.2081  0.1948  0.1933  0.1911  0.1946  0.1971  0.1911  0.1959  0.1959  0.1983  0.1934  0.1923  0.1970  0.2004  0.2004  0.2004  0.2004  0.2107  0.2107  0.2107  0.2117  0.2067  0.2092  0.2092  0.2154  0.2154  0.2154  0.2070  0.2080  0.1652  0.1126  0.1103  0.1103  0.1092  0.1162  0.1162  0.1162  0.1150  0.1117  0.1107  0.1140  0.1084  0.1130  0.1053  0.1325  0.1337  0.1371  0.1337  0.0906  0.1165  0.1095  0.1164  0.1042  0.1042  0.1042  0.0979  0.0625  0.0000  0.0088
RND4__GCA_000755805.1   0.7613  0.3927  0.3927  0.4019  0.3769  0.3725  0.3725  0.3742  0.3708  0.3736  0.2330  0.2072  0.2022  0.1889  0.1897  0.1875  0.1886  0.1934  0.1875  0.1900  0.1923  0.1947  0.1875  0.1864  0.1910  0.1957  0.1957  0.1957  0.1957  0.2034  0.2034  0.2034  0.2044  0.1994  0.2019  0.2019  0.2080  0.2080  0.2080  0.2010  0.2007  0.1629  0.1071  0.1048  0.1048  0.1049  0.1107  0.1107  0.1107  0.1106  0.1062  0.1052  0.1085  0.1030  0.1075  0.1010  0.1257  0.1268  0.1302  0.1268  0.0863  0.1153  0.1063  0.1153  0.1009  0.1009  0.1009  0.0947  0.0552  0.0068  0.0039  0.0068
RND4__GCA_000757365.1   0.7613  0.3927  0.3927  0.4019  0.3769  0.3725  0.3725  0.3742  0.3708  0.3736  0.2330  0.2072  0.2022  0.1889  0.1897  0.1875  0.1886  0.1934  0.1875  0.1900  0.1923  0.1947  0.1875  0.1864  0.1910  0.1957  0.1957  0.1957  0.1957  0.2034  0.2034  0.2034  0.2044  0.1994  0.2019  0.2019  0.2080  0.2080  0.2080  0.2010  0.2007  0.1629  0.1071  0.1048  0.1048  0.1049  0.1107  0.1107  0.1107  0.1106  0.1062  0.1052  0.1085  0.1030  0.1075  0.1010  0.1257  0.1268  0.1302  0.1268  0.0863  0.1153  0.1063  0.1153  0.1009  0.1009  0.1009  0.0947  0.0552  0.0069  0.0039  0.0068  0.0000
RND4__GCA_000877315.1   0.7654  0.3926  0.3926  0.4018  0.3784  0.3740  0.3740  0.3756  0.3707  0.3765  0.2343  0.2108  0.2081  0.1948  0.1933  0.1911  0.1946  0.1971  0.1911  0.1959  0.1959  0.1983  0.1934  0.1923  0.1970  0.2004  0.2004  0.2004  0.2004  0.2107  0.2107  0.2107  0.2117  0.2067  0.2092  0.2092  0.2154  0.2154  0.2154  0.2070  0.2080  0.1652  0.1126  0.1103  0.1103  0.1092  0.1162  0.1162  0.1162  0.1150  0.1117  0.1107  0.1140  0.1084  0.1130  0.1053  0.1325  0.1337  0.1371  0.1337  0.0906  0.1165  0.1095  0.1164  0.1042  0.1042  0.1042  0.0979  0.0625  0.0000  0.0088  0.0000  0.0068  0.0069
RND4__GCA_000981305.1   0.7654  0.3926  0.3926  0.4018  0.3784  0.3740  0.3740  0.3756  0.3707  0.3765  0.2343  0.2108  0.2081  0.1948  0.1933  0.1911  0.1946  0.1971  0.1911  0.1959  0.1959  0.1983  0.1934  0.1923  0.1970  0.2004  0.2004  0.2004  0.2004  0.2107  0.2107  0.2107  0.2117  0.2067  0.2092  0.2092  0.2154  0.2154  0.2154  0.2070  0.2080  0.1652  0.1126  0.1103  0.1103  0.1092  0.1162  0.1162  0.1162  0.1150  0.1117  0.1107  0.1140  0.1084  0.1130  0.1053  0.1325  0.1337  0.1371  0.1337  0.0906  0.1165  0.1095  0.1164  0.1042  0.1042  0.1042  0.0979  0.0625  0.0000  0.0088  0.0000  0.0069  0.0068  0.0000
RND4__GCA_000014085.1   0.7656  0.4078  0.4078  0.4202  0.3920  0.3875  0.3875  0.3921  0.3807  0.3865  0.2453  0.2167  0.2117  0.2008  0.2016  0.1994  0.1982  0.2054  0.1994  0.2019  0.2043  0.2067  0.2017  0.2006  0.2030  0.2065  0.2065  0.2065  0.2065  0.2095  0.2095  0.2095  0.2105  0.2104  0.2130  0.2130  0.2166  0.2166  0.2166  0.2095  0.2142  0.1773  0.1147  0.1147  0.1147  0.1148  0.1230  0.1230  0.1230  0.1297  0.1252  0.1219  0.1263  0.1195  0.1198  0.1118  0.1406  0.1430  0.1464  0.1429  0.1005  0.1289  0.1174  0.1266  0.1131  0.1131  0.1131  0.1068  0.0593  0.0367  0.0357  0.0367  0.0316  0.0316  0.0367  0.0367
RND4__GCA_000019505.1   0.7564  0.4045  0.4045  0.4168  0.3828  0.3814  0.3814  0.3860  0.3778  0.3836  0.2416  0.2131  0.2081  0.2032  0.2040  0.2017  0.2006  0.2078  0.2017  0.2043  0.2066  0.2090  0.2041  0.2030  0.2053  0.2004  0.2004  0.2004  0.2004  0.2071  0.2071  0.2071  0.2081  0.2055  0.2080  0.2080  0.2116  0.2116  0.2116  0.2046  0.2093  0.1701  0.1193  0.1170  0.1170  0.1148  0.1174  0.1174  0.1174  0.1240  0.1195  0.1163  0.1218  0.1162  0.1142  0.1130  0.1419  0.1431  0.1465  0.1430  0.1038  0.1290  0.1175  0.1267  0.1109  0.1109  0.1109  0.1057  0.0636  0.0346  0.0336  0.0346  0.0296  0.0296  0.0346  0.0346  0.0206
RND4__GCA_000203955.1   0.7656  0.4078  0.4078  0.4202  0.3920  0.3875  0.3875  0.3921  0.3807  0.3865  0.2453  0.2167  0.2117  0.2008  0.2016  0.1994  0.1982  0.2054  0.1994  0.2019  0.2043  0.2067  0.2017  0.2006  0.2030  0.2065  0.2065  0.2065  0.2065  0.2095  0.2095  0.2095  0.2105  0.2104  0.2130  0.2130  0.2166  0.2166  0.2166  0.2095  0.2142  0.1773  0.1147  0.1147  0.1147  0.1148  0.1230  0.1230  0.1230  0.1297  0.1252  0.1219  0.1263  0.1195  0.1198  0.1118  0.1406  0.1430  0.1464  0.1429  0.1005  0.1289  0.1174  0.1266  0.1131  0.1131  0.1131  0.1068  0.0593  0.0367  0.0357  0.0367  0.0316  0.0316  0.0367  0.0367  0.0000  0.0206
RND4__GCA_001524815.1   0.7435  0.4027  0.4027  0.4151  0.3851  0.3806  0.3806  0.3808  0.3751  0.3733  0.2270  0.2067  0.2041  0.2007  0.2015  0.1992  0.1981  0.2028  0.1992  0.1994  0.2041  0.2065  0.1993  0.1981  0.2004  0.2030  0.2030  0.2030  0.2030  0.2229  0.2229  0.2229  0.2239  0.2237  0.2264  0.2264  0.2278  0.2278  0.2278  0.2216  0.2226  0.1828  0.1295  0.1282  0.1282  0.1271  0.1281  0.1281  0.1281  0.1225  0.1226  0.1193  0.1237  0.1180  0.1226  0.1177  0.1484  0.1496  0.1507  0.1472  0.0987  0.1336  0.1266  0.1313  0.1199  0.1199  0.1199  0.1191  0.0624  0.0601  0.0602  0.0601  0.0560  0.0560  0.0601  0.0601  0.0654  0.0675  0.0654
RND4__GCA_001530695.1   0.7435  0.4027  0.4027  0.4151  0.3851  0.3806  0.3806  0.3808  0.3751  0.3733  0.2270  0.2067  0.2041  0.2007  0.2015  0.1992  0.1981  0.2028  0.1992  0.1994  0.2041  0.2065  0.1993  0.1981  0.2004  0.2030  0.2030  0.2030  0.2030  0.2229  0.2229  0.2229  0.2239  0.2237  0.2264  0.2264  0.2278  0.2278  0.2278  0.2216  0.2226  0.1828  0.1295  0.1282  0.1282  0.1271  0.1281  0.1281  0.1281  0.1225  0.1226  0.1193  0.1237  0.1180  0.1226  0.1177  0.1484  0.1496  0.1507  0.1472  0.0987  0.1336  0.1266  0.1313  0.1199  0.1199  0.1199  0.1191  0.0624  0.0601  0.0602  0.0601  0.0560  0.0560  0.0601  0.0601  0.0654  0.0675  0.0654  0.0000
RND4__GCA_001547525.1   0.7414  0.4017  0.4017  0.4140  0.3812  0.3740  0.3740  0.3785  0.3749  0.3732  0.2301  0.2035  0.2009  0.2008  0.2016  0.1994  0.1982  0.2054  0.1994  0.2019  0.2042  0.2066  0.2017  0.2006  0.2029  0.2063  0.2063  0.2063  0.2063  0.2162  0.2162  0.2162  0.2172  0.2147  0.2197  0.2197  0.2210  0.2210  0.2210  0.2149  0.2184  0.1780  0.1270  0.1247  0.1247  0.1224  0.1278  0.1278  0.1278  0.1245  0.1223  0.1190  0.1234  0.1178  0.1223  0.1151  0.1414  0.1426  0.1437  0.1403  0.1029  0.1353  0.1295  0.1330  0.1240  0.1240  0.1240  0.1188  0.0551  0.0540  0.0530  0.0540  0.0488  0.0488  0.0540  0.0540  0.0541  0.0551  0.0541  0.0295  0.0295
RND4__GCA_000292915.1   0.7503  0.3840  0.3840  0.3962  0.3719  0.3675  0.3675  0.3704  0.3747  0.3811  0.2418  0.2226  0.2174  0.2038  0.2046  0.2023  0.2012  0.2084  0.2023  0.2049  0.2073  0.2097  0.2047  0.2036  0.2059  0.2177  0.2177  0.2177  0.2177  0.2256  0.2256  0.2257  0.2242  0.2196  0.2223  0.2223  0.2287  0.2287  0.2287  0.2201  0.2210  0.1684  0.0895  0.0873  0.0873  0.0884  0.1246  0.1246  0.1246  0.1301  0.1256  0.1223  0.1279  0.1255  0.1214  0.0779  0.1228  0.1217  0.1250  0.1216  0.1088  0.1281  0.1165  0.1258  0.1167  0.1167  0.1167  0.1106  0.1232  0.1084  0.1084  0.1084  0.1040  0.1040  0.1084  0.1084  0.1083  0.1106  0.1083  0.1198  0.1198  0.1172
RND4__GCA_000473485.1   0.7354  0.4085  0.4085  0.4161  0.3959  0.3885  0.3885  0.3932  0.3849  0.3822  0.2615  0.2212  0.2234  0.1989  0.2070  0.2072  0.2012  0.2035  0.2072  0.2049  0.2024  0.2048  0.2023  0.2085  0.2035  0.2124  0.2124  0.2124  0.2124  0.2223  0.2223  0.2223  0.2233  0.2181  0.2207  0.2207  0.2245  0.2245  0.2245  0.2211  0.2195  0.1498  0.1199  0.1231  0.1231  0.1242  0.1242  0.1242  0.1242  0.1229  0.1218  0.1186  0.1264  0.1185  0.1210  0.1017  0.1481  0.1493  0.1527  0.1493  0.0772  0.1081  0.0969  0.1058  0.0926  0.0926  0.0926  0.0855  0.1047  0.0976  0.0977  0.0976  0.0933  0.0933  0.0976  0.0976  0.1065  0.1088  0.1065  0.1123  0.1123  0.1098  0.1115
RND4__GCA_001411495.1   0.7354  0.4085  0.4085  0.4161  0.3959  0.3885  0.3885  0.3932  0.3849  0.3822  0.2615  0.2212  0.2234  0.1989  0.2070  0.2072  0.2012  0.2035  0.2072  0.2049  0.2024  0.2048  0.2023  0.2085  0.2035  0.2124  0.2124  0.2124  0.2124  0.2223  0.2223  0.2223  0.2233  0.2181  0.2207  0.2207  0.2245  0.2245  0.2245  0.2211  0.2195  0.1498  0.1199  0.1231  0.1231  0.1242  0.1242  0.1242  0.1242  0.1229  0.1218  0.1186  0.1264  0.1185  0.1210  0.1017  0.1481  0.1493  0.1527  0.1493  0.0772  0.1081  0.0969  0.1058  0.0926  0.0926  0.0926  0.0855  0.1047  0.0976  0.0977  0.0976  0.0933  0.0933  0.0976  0.0976  0.1065  0.1088  0.1065  0.1123  0.1123  0.1098  0.1115  0.0000
RND4__GCA_001718535.1   0.7241  0.3933  0.3933  0.4055  0.3690  0.3673  0.3673  0.3718  0.3685  0.3729  0.2360  0.2131  0.2153  0.2006  0.2086  0.2063  0.2028  0.2051  0.2063  0.2089  0.2040  0.2064  0.2015  0.2076  0.2027  0.2095  0.2095  0.2095  0.2095  0.2213  0.2213  0.2238  0.2248  0.2221  0.2247  0.2247  0.2287  0.2287  0.2287  0.2251  0.2261  0.1633  0.1130  0.1130  0.1130  0.1175  0.1179  0.1179  0.1179  0.1209  0.1176  0.1166  0.1233  0.1142  0.1167  0.1025  0.1390  0.1401  0.1435  0.1401  0.0812  0.1211  0.1109  0.1188  0.1110  0.1110  0.1110  0.0992  0.0965  0.0875  0.0876  0.0875  0.0832  0.0832  0.0875  0.0875  0.0908  0.0931  0.0908  0.0889  0.0889  0.0942  0.1098  0.0846  0.0846
RND4__GCA_000504665.1   0.7662  0.4060  0.4060  0.4184  0.3762  0.3689  0.3689  0.3734  0.3738  0.3831  0.2489  0.2186  0.2196  0.2074  0.2082  0.2059  0.2047  0.2095  0.2059  0.2084  0.2108  0.2132  0.2083  0.2071  0.2070  0.2151  0.2151  0.2151  0.2151  0.2206  0.2206  0.2206  0.2216  0.2215  0.2241  0.2241  0.2279  0.2279  0.2279  0.2206  0.2203  0.1755  0.0985  0.0962  0.0962  0.1006  0.1141  0.1141  0.1141  0.1184  0.1162  0.1118  0.1162  0.1095  0.1109  0.0979  0.1256  0.1267  0.1301  0.1267  0.0949  0.1273  0.1182  0.1262  0.1139  0.1139  0.1139  0.1022  0.0653  0.0693  0.0673  0.0693  0.0631  0.0631  0.0693  0.0693  0.0620  0.0662  0.0620  0.0800  0.0800  0.0736  0.1018  0.0977  0.0977  0.0810
RND4__GCA_000764955.1   0.7650  0.4039  0.4039  0.4147  0.3751  0.3737  0.3737  0.3769  0.3756  0.3875  0.2451  0.2278  0.2277  0.2144  0.2152  0.2154  0.2105  0.2191  0.2154  0.2142  0.2166  0.2191  0.2178  0.2167  0.2191  0.2082  0.2082  0.2082  0.2082  0.2171  0.2171  0.2145  0.2155  0.2122  0.2147  0.2147  0.2136  0.2136  0.2136  0.2125  0.2136  0.2169  0.1101  0.1079  0.1079  0.1144  0.1302  0.1302  0.1302  0.1371  0.1313  0.1302  0.1383  0.1312  0.1292  0.1006  0.1114  0.1126  0.1148  0.1114  0.1365  0.1645  0.1571  0.1645  0.1562  0.1562  0.1562  0.1431  0.1237  0.1289  0.1266  0.1289  0.1220  0.1220  0.1289  0.1289  0.1311  0.1265  0.1311  0.1401  0.1401  0.1286  0.1112  0.1446  0.1446  0.1366  0.1241
RND4__GCA_001718795.1   0.7716  0.4118  0.4118  0.4228  0.3733  0.3747  0.3747  0.3779  0.3842  0.3901  0.2489  0.2302  0.2301  0.2181  0.2188  0.2178  0.2141  0.2227  0.2178  0.2179  0.2203  0.2227  0.2202  0.2190  0.2215  0.2106  0.2106  0.2106  0.2106  0.2145  0.2145  0.2145  0.2155  0.2122  0.2146  0.2146  0.2135  0.2135  0.2135  0.2124  0.2135  0.2194  0.1123  0.1100  0.1100  0.1143  0.1325  0.1325  0.1325  0.1393  0.1335  0.1325  0.1405  0.1312  0.1314  0.1039  0.1125  0.1136  0.1159  0.1125  0.1388  0.1668  0.1594  0.1656  0.1585  0.1585  0.1585  0.1454  0.1260  0.1312  0.1289  0.1312  0.1242  0.1242  0.1312  0.1312  0.1310  0.1264  0.1310  0.1412  0.1412  0.1308  0.1134  0.1480  0.1480  0.1366  0.1264  0.0088
RND4__GCA_000949135.1   0.7392  0.4006  0.4006  0.4130  0.3663  0.3620  0.3620  0.3679  0.3666  0.3802  0.2209  0.2046  0.2021  0.1865  0.1873  0.1851  0.1828  0.1910  0.1851  0.1864  0.1887  0.1910  0.1874  0.1863  0.1886  0.2012  0.2012  0.2012  0.2012  0.2022  0.2022  0.2022  0.2008  0.1975  0.2001  0.2001  0.2014  0.2014  0.2014  0.1967  0.1989  0.1706  0.0766  0.0734  0.0734  0.0734  0.1024  0.1024  0.1024  0.1079  0.1013  0.1002  0.1057  0.1034  0.1014  0.0653  0.1068  0.1079  0.1112  0.1079  0.0997  0.1255  0.1153  0.1256  0.1120  0.1120  0.1120  0.1080  0.0941  0.0862  0.0841  0.0862  0.0798  0.0798  0.0862  0.0862  0.0916  0.0960  0.0916  0.1048  0.1048  0.0991  0.0688  0.1078  0.1078  0.1041  0.0757  0.1000  0.1022
RND4__GCA_001718335.1   0.7429  0.3869  0.3869  0.3961  0.3715  0.3671  0.3671  0.3716  0.3755  0.3757  0.2291  0.2107  0.2082  0.1998  0.2007  0.1984  0.1961  0.2044  0.1984  0.1997  0.2020  0.2044  0.2008  0.1996  0.2020  0.2013  0.2013  0.2013  0.2013  0.2092  0.2092  0.2105  0.2102  0.2113  0.2139  0.2139  0.2129  0.2129  0.2129  0.2105  0.2127  0.1714  0.0976  0.0942  0.0942  0.0943  0.1068  0.1068  0.1068  0.1111  0.1045  0.1034  0.1089  0.1034  0.1058  0.0821  0.1179  0.1190  0.1234  0.1201  0.0949  0.1216  0.1193  0.1216  0.1206  0.1206  0.1206  0.1143  0.0879  0.0865  0.0833  0.0865  0.0790  0.0790  0.0865  0.0865  0.0886  0.0897  0.0886  0.1009  0.1009  0.0974  0.1061  0.1032  0.1032  0.0910  0.0846  0.1035  0.1057  0.0782
RND4__GCA_001522375.1   0.7392  0.3939  0.3939  0.4062  0.3734  0.3690  0.3690  0.3735  0.3707  0.3754  0.2252  0.2135  0.2109  0.1978  0.1986  0.1964  0.1953  0.2024  0.1964  0.1989  0.2012  0.2036  0.2012  0.1976  0.2024  0.1966  0.1966  0.1966  0.1966  0.2157  0.2157  0.2170  0.2167  0.2166  0.2192  0.2192  0.2242  0.2242  0.2242  0.2157  0.2180  0.1646  0.0987  0.0954  0.0954  0.0943  0.1047  0.1047  0.1047  0.1091  0.1024  0.1036  0.1069  0.1035  0.1037  0.0800  0.1168  0.1180  0.1224  0.1190  0.0963  0.1220  0.1196  0.1220  0.1210  0.1210  0.1210  0.1136  0.0925  0.0857  0.0846  0.0857  0.0803  0.0803  0.0857  0.0857  0.0856  0.0900  0.0856  0.0990  0.0990  0.0954  0.0987  0.0968  0.0968  0.0902  0.0827  0.1104  0.1126  0.0839  0.0266
RND4__GCA_001523065.1   0.7392  0.3939  0.3939  0.4062  0.3734  0.3690  0.3690  0.3735  0.3707  0.3754  0.2252  0.2135  0.2109  0.1978  0.1986  0.1964  0.1953  0.2024  0.1964  0.1989  0.2012  0.2036  0.2012  0.1976  0.2024  0.1966  0.1966  0.1966  0.1966  0.2157  0.2157  0.2170  0.2167  0.2166  0.2192  0.2192  0.2242  0.2242  0.2242  0.2157  0.2180  0.1646  0.0987  0.0954  0.0954  0.0943  0.1047  0.1047  0.1047  0.1091  0.1024  0.1036  0.1069  0.1035  0.1037  0.0800  0.1168  0.1180  0.1224  0.1190  0.0963  0.1220  0.1196  0.1220  0.1210  0.1210  0.1210  0.1136  0.0925  0.0857  0.0846  0.0857  0.0803  0.0803  0.0857  0.0857  0.0856  0.0900  0.0856  0.0990  0.0990  0.0954  0.0987  0.0968  0.0968  0.0902  0.0827  0.1104  0.1126  0.0839  0.0266  0.0000
RND4__GCA_001523145.1   0.7301  0.3876  0.3876  0.3997  0.3688  0.3645  0.3645  0.3689  0.3663  0.3709  0.2240  0.2123  0.2097  0.1918  0.1926  0.1928  0.1892  0.1963  0.1928  0.1928  0.1952  0.1975  0.1975  0.1940  0.1987  0.1978  0.1978  0.1978  0.1978  0.2132  0.2132  0.2145  0.2142  0.2153  0.2179  0.2179  0.2217  0.2217  0.2217  0.2132  0.2167  0.1670  0.1021  0.0987  0.0987  0.0976  0.1070  0.1070  0.1070  0.1113  0.1047  0.1059  0.1091  0.1058  0.1060  0.0800  0.1180  0.1191  0.1236  0.1202  0.0975  0.1266  0.1219  0.1266  0.1244  0.1244  0.1244  0.1170  0.0948  0.0890  0.0879  0.0890  0.0836  0.0836  0.0890  0.0890  0.0900  0.0945  0.0900  0.1013  0.1013  0.0977  0.1020  0.0957  0.0957  0.0913  0.0849  0.1104  0.1138  0.0861  0.0286  0.0059  0.0059
RND4__GCA_001524385.1   0.7434  0.3937  0.3937  0.4059  0.3735  0.3691  0.3691  0.3735  0.3708  0.3725  0.2251  0.2134  0.2109  0.1978  0.1986  0.1963  0.1952  0.2023  0.1963  0.1988  0.2012  0.2036  0.2011  0.1975  0.2023  0.1989  0.1989  0.1989  0.1989  0.2156  0.2156  0.2169  0.2166  0.2165  0.2191  0.2191  0.2241  0.2241  0.2241  0.2156  0.2178  0.1659  0.1010  0.0997  0.0997  0.0986  0.1069  0.1069  0.1069  0.1113  0.1046  0.1058  0.1090  0.1057  0.1059  0.0843  0.1214  0.1225  0.1270  0.1236  0.0986  0.1243  0.1219  0.1243  0.1232  0.1232  0.1232  0.1159  0.0947  0.0878  0.0868  0.0878  0.0824  0.0824  0.0878  0.0878  0.0877  0.0922  0.0877  0.1012  0.1012  0.0976  0.1031  0.0990  0.0990  0.0946  0.0871  0.1126  0.1148  0.0882  0.0286  0.0058  0.0058  0.0098
RND4__GCA_001524705.1   0.7323  0.3907  0.3907  0.4029  0.3688  0.3644  0.3644  0.3688  0.3662  0.3709  0.2227  0.2110  0.2085  0.1954  0.1962  0.1940  0.1928  0.1999  0.1940  0.1964  0.1988  0.2012  0.1987  0.1952  0.1999  0.1978  0.1978  0.1978  0.1978  0.2132  0.2132  0.2144  0.2141  0.2153  0.2179  0.2179  0.2217  0.2217  0.2217  0.2132  0.2167  0.1646  0.0998  0.0965  0.0965  0.0954  0.1058  0.1058  0.1058  0.1102  0.1035  0.1047  0.1080  0.1046  0.1048  0.0800  0.1168  0.1180  0.1224  0.1190  0.0963  0.1231  0.1208  0.1231  0.1221  0.1221  0.1221  0.1147  0.0925  0.0867  0.0857  0.0867  0.0814  0.0814  0.0867  0.0867  0.0856  0.0900  0.0856  0.0990  0.0990  0.0954  0.0998  0.0979  0.0979  0.0902  0.0827  0.1104  0.1126  0.0839  0.0266  0.0039  0.0039  0.0059  0.0059
RND4__GCA_001527605.1   0.7364  0.3936  0.3936  0.4029  0.3719  0.3675  0.3675  0.3719  0.3720  0.3766  0.2276  0.2135  0.2109  0.1977  0.1985  0.1987  0.1951  0.2023  0.1987  0.1988  0.2011  0.2035  0.2035  0.1999  0.2047  0.1977  0.1977  0.1977  0.1977  0.2156  0.2156  0.2169  0.2166  0.2177  0.2204  0.2204  0.2241  0.2241  0.2241  0.2156  0.2191  0.1647  0.1020  0.0986  0.0986  0.0975  0.1058  0.1058  0.1058  0.1124  0.1057  0.1069  0.1101  0.1068  0.1048  0.0799  0.1179  0.1190  0.1235  0.1201  0.0985  0.1243  0.1196  0.1243  0.1210  0.1210  0.1210  0.1169  0.0947  0.0889  0.0879  0.0889  0.0835  0.0835  0.0889  0.0889  0.0878  0.0923  0.0878  0.1012  0.1012  0.0976  0.0998  0.0967  0.0967  0.0923  0.0827  0.1103  0.1137  0.0860  0.0286  0.0078  0.0078  0.0078  0.0117  0.0078
RND4__GCA_001531975.1   0.7320  0.3845  0.3845  0.3966  0.3687  0.3643  0.3643  0.3687  0.3661  0.3708  0.2226  0.2110  0.2084  0.1929  0.1937  0.1939  0.1904  0.1974  0.1939  0.1940  0.1963  0.1987  0.1987  0.1951  0.1999  0.1965  0.1965  0.1965  0.1965  0.2118  0.2118  0.2131  0.2128  0.2139  0.2166  0.2166  0.2203  0.2203  0.2203  0.2118  0.2153  0.1646  0.0998  0.0964  0.0964  0.0953  0.1058  0.1058  0.1058  0.1101  0.1035  0.1047  0.1079  0.1046  0.1048  0.0778  0.1156  0.1168  0.1212  0.1178  0.0963  0.1254  0.1207  0.1254  0.1221  0.1221  0.1221  0.1146  0.0925  0.0867  0.0857  0.0867  0.0813  0.0813  0.0867  0.0867  0.0877  0.0922  0.0877  0.0990  0.0990  0.0932  0.0998  0.0956  0.0956  0.0901  0.0827  0.1080  0.1114  0.0838  0.0266  0.0059  0.0059  0.0039  0.0078  0.0039  0.0058
RND4__GCA_001532105.1   0.7320  0.3845  0.3845  0.3966  0.3687  0.3643  0.3643  0.3687  0.3661  0.3708  0.2226  0.2110  0.2084  0.1929  0.1937  0.1939  0.1904  0.1974  0.1939  0.1940  0.1963  0.1987  0.1987  0.1951  0.1999  0.1965  0.1965  0.1965  0.1965  0.2118  0.2118  0.2131  0.2128  0.2139  0.2166  0.2166  0.2203  0.2203  0.2203  0.2118  0.2153  0.1646  0.0998  0.0964  0.0964  0.0953  0.1058  0.1058  0.1058  0.1101  0.1035  0.1047  0.1079  0.1046  0.1048  0.0778  0.1156  0.1168  0.1212  0.1178  0.0963  0.1254  0.1207  0.1254  0.1221  0.1221  0.1221  0.1146  0.0925  0.0867  0.0857  0.0867  0.0813  0.0813  0.0867  0.0867  0.0877  0.0922  0.0877  0.0990  0.0990  0.0932  0.0998  0.0956  0.0956  0.0901  0.0827  0.1080  0.1114  0.0838  0.0266  0.0058  0.0059  0.0039  0.0078  0.0039  0.0058  0.0000
RND4__GCA_001532285.1   0.7320  0.3845  0.3845  0.3966  0.3687  0.3643  0.3643  0.3687  0.3661  0.3708  0.2226  0.2110  0.2084  0.1929  0.1937  0.1939  0.1904  0.1974  0.1939  0.1940  0.1963  0.1987  0.1987  0.1951  0.1999  0.1965  0.1965  0.1965  0.1965  0.2118  0.2118  0.2131  0.2128  0.2139  0.2166  0.2166  0.2203  0.2203  0.2203  0.2118  0.2153  0.1646  0.0998  0.0964  0.0964  0.0953  0.1058  0.1058  0.1058  0.1101  0.1035  0.1047  0.1079  0.1046  0.1048  0.0778  0.1156  0.1168  0.1212  0.1178  0.0963  0.1254  0.1207  0.1254  0.1221  0.1221  0.1221  0.1146  0.0925  0.0867  0.0857  0.0867  0.0813  0.0813  0.0867  0.0867  0.0877  0.0922  0.0877  0.0990  0.0990  0.0932  0.0998  0.0956  0.0956  0.0901  0.0827  0.1080  0.1114  0.0838  0.0266  0.0058  0.0059  0.0039  0.0078  0.0039  0.0059  0.0000  0.0000
RND4__GCA_001533155.1   0.7320  0.3845  0.3845  0.3966  0.3687  0.3643  0.3643  0.3687  0.3661  0.3708  0.2226  0.2110  0.2084  0.1929  0.1937  0.1939  0.1904  0.1974  0.1939  0.1940  0.1963  0.1987  0.1987  0.1951  0.1999  0.1965  0.1965  0.1965  0.1965  0.2118  0.2118  0.2131  0.2128  0.2139  0.2166  0.2166  0.2203  0.2203  0.2203  0.2118  0.2153  0.1646  0.0998  0.0964  0.0964  0.0953  0.1058  0.1058  0.1058  0.1101  0.1035  0.1047  0.1079  0.1046  0.1048  0.0778  0.1156  0.1168  0.1212  0.1178  0.0963  0.1254  0.1207  0.1254  0.1221  0.1221  0.1221  0.1146  0.0925  0.0867  0.0857  0.0867  0.0813  0.0813  0.0867  0.0867  0.0877  0.0922  0.0877  0.0990  0.0990  0.0932  0.0998  0.0956  0.0956  0.0901  0.0827  0.1080  0.1114  0.0838  0.0266  0.0058  0.0059  0.0039  0.0078  0.0039  0.0059  0.0000  0.0000  0.0000
RND4__GCA_001718315.1   0.7323  0.3907  0.3907  0.4029  0.3749  0.3705  0.3705  0.3749  0.3692  0.3738  0.2289  0.2172  0.2146  0.2014  0.2022  0.2000  0.1965  0.2060  0.2000  0.2025  0.2048  0.2072  0.2048  0.2012  0.2037  0.2026  0.2026  0.2026  0.2026  0.2207  0.2207  0.2220  0.2217  0.2228  0.2231  0.2231  0.2293  0.2293  0.2293  0.2207  0.2242  0.1705  0.1042  0.0997  0.0997  0.0986  0.1103  0.1103  0.1103  0.1147  0.1080  0.1091  0.1124  0.1091  0.1092  0.0842  0.1213  0.1225  0.1269  0.1235  0.1007  0.1299  0.1230  0.1300  0.1266  0.1266  0.1266  0.1192  0.0969  0.0911  0.0901  0.0911  0.0857  0.0857  0.0911  0.0911  0.0921  0.0966  0.0921  0.1012  0.1012  0.0976  0.1042  0.1023  0.1023  0.0946  0.0871  0.1137  0.1160  0.0882  0.0306  0.0098  0.0097  0.0117  0.0137  0.0098  0.0117  0.0098  0.0098  0.0098  0.0098
RND4__GCA_001533185.1   0.7436  0.3982  0.3982  0.4105  0.3775  0.3731  0.3731  0.3775  0.3748  0.3794  0.2287  0.2170  0.2144  0.2013  0.2021  0.1999  0.1987  0.2059  0.1999  0.2023  0.2047  0.2071  0.2046  0.2011  0.2059  0.2000  0.2000  0.2000  0.2000  0.2192  0.2192  0.2205  0.2202  0.2201  0.2228  0.2228  0.2278  0.2278  0.2278  0.2192  0.2215  0.1680  0.1019  0.0986  0.0986  0.0975  0.1080  0.1080  0.1080  0.1123  0.1057  0.1068  0.1101  0.1068  0.1069  0.0831  0.1201  0.1213  0.1257  0.1223  0.0996  0.1253  0.1229  0.1253  0.1243  0.1243  0.1243  0.1168  0.0958  0.0889  0.0878  0.0889  0.0835  0.0835  0.0889  0.0889  0.0888  0.0933  0.0888  0.1023  0.1023  0.0987  0.1019  0.1000  0.1000  0.0934  0.0859  0.1137  0.1159  0.0871  0.0296  0.0029  0.0029  0.0088  0.0088  0.0068  0.0107  0.0088  0.0088  0.0088  0.0088  0.0127
RND4__GCA_000297475.1   0.7436  0.4100  0.4100  0.4236  0.3818  0.3774  0.3774  0.3818  0.3804  0.3769  0.2456  0.2196  0.2218  0.2182  0.2190  0.2192  0.2156  0.2228  0.2192  0.2192  0.2216  0.2240  0.2215  0.2204  0.2228  0.2199  0.2199  0.2199  0.2199  0.2336  0.2336  0.2361  0.2371  0.2345  0.2371  0.2371  0.2385  0.2385  0.2385  0.2362  0.2360  0.1838  0.1547  0.1558  0.1558  0.1489  0.1301  0.1301  0.1301  0.1355  0.1255  0.1267  0.1345  0.1289  0.1246  0.1456  0.1715  0.1727  0.1738  0.1726  0.1385  0.1713  0.1594  0.1714  0.1620  0.1620  0.1620  0.1551  0.1454  0.1440  0.1418  0.1440  0.1383  0.1383  0.1440  0.1440  0.1487  0.1441  0.1487  0.1482  0.1482  0.1463  0.1465  0.1463  0.1463  0.1318  0.1428  0.1770  0.1805  0.1416  0.1427  0.1419  0.1419  0.1407  0.1441  0.1419  0.1396  0.1395  0.1395  0.1395  0.1395  0.1464  0.1451
RND4__GCA_000743695.1   0.7647  0.4289  0.4289  0.4432  0.3982  0.3937  0.3937  0.4014  0.3885  0.3976  0.2506  0.2367  0.2342  0.2210  0.2243  0.2220  0.2209  0.2282  0.2220  0.2221  0.2270  0.2269  0.2219  0.2208  0.2232  0.2227  0.2227  0.2227  0.2227  0.2368  0.2368  0.2394  0.2379  0.2390  0.2416  0.2416  0.2456  0.2456  0.2456  0.2420  0.2404  0.1644  0.1333  0.1320  0.1320  0.1309  0.1265  0.1265  0.1265  0.1275  0.1197  0.1232  0.1287  0.1231  0.1232  0.1290  0.1548  0.1571  0.1606  0.1571  0.1130  0.1462  0.1345  0.1486  0.1369  0.1369  0.1369  0.1280  0.1273  0.1081  0.1049  0.1081  0.1005  0.1005  0.1081  0.1081  0.1170  0.1203  0.1170  0.1240  0.1240  0.1203  0.1288  0.1239  0.1239  0.1109  0.1118  0.1500  0.1522  0.1064  0.1088  0.1057  0.1057  0.1091  0.1102  0.1069  0.1090  0.1068  0.1068  0.1068  0.1068  0.1113  0.1090  0.0976
RND4__GCA_001028665.1   0.7653  0.4287  0.4287  0.4430  0.3981  0.3935  0.3935  0.3981  0.3946  0.4023  0.2594  0.2379  0.2378  0.2227  0.2259  0.2237  0.2225  0.2298  0.2237  0.2237  0.2286  0.2286  0.2236  0.2199  0.2248  0.2278  0.2278  0.2278  0.2278  0.2471  0.2471  0.2497  0.2482  0.2467  0.2494  0.2494  0.2534  0.2534  0.2534  0.2497  0.2481  0.1558  0.1287  0.1275  0.1275  0.1286  0.1342  0.1342  0.1342  0.1329  0.1273  0.1297  0.1352  0.1296  0.1298  0.1279  0.1539  0.1563  0.1573  0.1562  0.1090  0.1418  0.1325  0.1442  0.1349  0.1349  0.1349  0.1217  0.1255  0.1139  0.1117  0.1139  0.1073  0.1073  0.1139  0.1139  0.1240  0.1274  0.1240  0.1242  0.1242  0.1251  0.1256  0.1176  0.1176  0.1109  0.1142  0.1514  0.1537  0.1086  0.1109  0.1079  0.1079  0.1113  0.1124  0.1090  0.1112  0.1090  0.1090  0.1090  0.1090  0.1135  0.1111  0.0956  0.0226
RND4__GCA_001685505.1   0.7629  0.4270  0.4270  0.4413  0.3981  0.3935  0.3935  0.3981  0.3930  0.4007  0.2581  0.2366  0.2365  0.2239  0.2272  0.2249  0.2237  0.2311  0.2249  0.2250  0.2299  0.2298  0.2248  0.2212  0.2261  0.2265  0.2265  0.2265  0.2265  0.2458  0.2458  0.2484  0.2469  0.2454  0.2481  0.2481  0.2521  0.2521  0.2521  0.2484  0.2468  0.1546  0.1276  0.1263  0.1263  0.1275  0.1330  0.1330  0.1330  0.1317  0.1262  0.1285  0.1341  0.1285  0.1286  0.1267  0.1527  0.1551  0.1561  0.1550  0.1078  0.1406  0.1313  0.1430  0.1337  0.1337  0.1337  0.1205  0.1244  0.1128  0.1106  0.1128  0.1062  0.1062  0.1128  0.1128  0.1228  0.1262  0.1228  0.1231  0.1231  0.1240  0.1245  0.1165  0.1165  0.1097  0.1131  0.1502  0.1525  0.1074  0.1098  0.1068  0.1068  0.1101  0.1112  0.1079  0.1101  0.1079  0.1079  0.1079  0.1079  0.1123  0.1100  0.0945  0.0236  0.0010
RND4__GCA_001742165.1   0.7708  0.4361  0.4361  0.4505  0.3913  0.3868  0.3868  0.3914  0.3881  0.3914  0.2715  0.2518  0.2517  0.2405  0.2438  0.2415  0.2403  0.2478  0.2415  0.2416  0.2466  0.2465  0.2414  0.2377  0.2426  0.2262  0.2262  0.2262  0.2262  0.2378  0.2378  0.2404  0.2369  0.2354  0.2401  0.2401  0.2416  0.2416  0.2416  0.2405  0.2414  0.1668  0.1384  0.1405  0.1405  0.1394  0.1301  0.1301  0.1301  0.1333  0.1254  0.1244  0.1311  0.1266  0.1246  0.1267  0.1621  0.1645  0.1680  0.1644  0.1127  0.1526  0.1431  0.1550  0.1456  0.1456  0.1456  0.1257  0.1310  0.1208  0.1163  0.1208  0.1130  0.1130  0.1208  0.1208  0.1208  0.1220  0.1208  0.1323  0.1323  0.1285  0.1302  0.1230  0.1230  0.1131  0.1132  0.1597  0.1620  0.1174  0.1176  0.1157  0.1157  0.1180  0.1180  0.1169  0.1169  0.1168  0.1168  0.1168  0.1168  0.1214  0.1190  0.0932  0.0572  0.0510  0.0500
RND4__GCA_000755985.1   0.8181  0.3946  0.3946  0.4026  0.3481  0.3495  0.3495  0.3511  0.3707  0.3777  0.2262  0.2388  0.2326  0.2483  0.2493  0.2470  0.2506  0.2519  0.2470  0.2520  0.2532  0.2557  0.2507  0.2483  0.2519  0.2783  0.2783  0.2783  0.2783  0.2754  0.2754  0.2754  0.2763  0.2739  0.2702  0.2702  0.2702  0.2702  0.2702  0.2705  0.2727  0.3060  0.2608  0.2583  0.2583  0.2543  0.2207  0.2207  0.2207  0.2171  0.2122  0.2147  0.2185  0.2109  0.2159  0.2481  0.2599  0.2613  0.2638  0.2600  0.2608  0.2750  0.2706  0.2751  0.2685  0.2685  0.2685  0.2715  0.2576  0.2459  0.2460  0.2459  0.2408  0.2408  0.2459  0.2459  0.2450  0.2437  0.2450  0.2356  0.2356  0.2333  0.2512  0.2667  0.2667  0.2472  0.2611  0.2649  0.2674  0.2477  0.2398  0.2360  0.2360  0.2373  0.2346  0.2333  0.2386  0.2334  0.2334  0.2334  0.2334  0.2411  0.2395  0.2439  0.2620  0.2629  0.2616  0.2678
RND4__GCA_000959365.1   0.8192  0.3956  0.3956  0.4036  0.3492  0.3506  0.3506  0.3522  0.3718  0.3788  0.2272  0.2399  0.2336  0.2493  0.2503  0.2480  0.2516  0.2529  0.2480  0.2530  0.2542  0.2567  0.2517  0.2493  0.2530  0.2793  0.2793  0.2793  0.2793  0.2764  0.2764  0.2764  0.2774  0.2750  0.2712  0.2712  0.2712  0.2712  0.2712  0.2715  0.2737  0.3070  0.2618  0.2593  0.2593  0.2553  0.2217  0.2217  0.2217  0.2181  0.2132  0.2157  0.2195  0.2119  0.2169  0.2491  0.2609  0.2623  0.2648  0.2610  0.2618  0.2760  0.2716  0.2761  0.2695  0.2695  0.2695  0.2725  0.2585  0.2469  0.2470  0.2469  0.2418  0.2418  0.2469  0.2469  0.2460  0.2447  0.2460  0.2366  0.2366  0.2343  0.2522  0.2677  0.2677  0.2482  0.2621  0.2659  0.2684  0.2486  0.2408  0.2370  0.2370  0.2382  0.2356  0.2343  0.2396  0.2344  0.2344  0.2344  0.2344  0.2421  0.2405  0.2449  0.2630  0.2639  0.2626  0.2688  0.0010
RND4__GCA_000774685.1   0.7598  0.4066  0.4066  0.4174  0.3669  0.3626  0.3626  0.3683  0.3802  0.3794  0.2622  0.2804  0.2802  0.2833  0.2854  0.2843  0.2818  0.2882  0.2843  0.2857  0.2869  0.2895  0.2882  0.2856  0.2895  0.2824  0.2824  0.2824  0.2824  0.2842  0.2842  0.2828  0.2838  0.2793  0.2794  0.2794  0.2808  0.2808  0.2808  0.2779  0.2815  0.3248  0.2728  0.2728  0.2728  0.2661  0.2376  0.2376  0.2376  0.2426  0.2323  0.2387  0.2425  0.2360  0.2339  0.2576  0.2541  0.2528  0.2580  0.2541  0.2805  0.2853  0.2754  0.2854  0.2760  0.2760  0.2760  0.2841  0.2611  0.2691  0.2652  0.2691  0.2626  0.2626  0.2691  0.2691  0.2718  0.2732  0.2718  0.2641  0.2641  0.2634  0.2570  0.2851  0.2851  0.2697  0.2777  0.2682  0.2694  0.2600  0.2538  0.2561  0.2561  0.2534  0.2559  0.2534  0.2547  0.2520  0.2520  0.2520  0.2520  0.2572  0.2587  0.2689  0.2783  0.2856  0.2843  0.2861  0.2270  0.2281
RND4__GCA_000385525.1   0.7563  0.4088  0.4088  0.4170  0.3636  0.3623  0.3623  0.3654  0.3775  0.3827  0.2453  0.2566  0.2540  0.2672  0.2693  0.2669  0.2681  0.2721  0.2669  0.2696  0.2695  0.2734  0.2708  0.2682  0.2721  0.2527  0.2527  0.2527  0.2527  0.2544  0.2544  0.2517  0.2527  0.2493  0.2442  0.2442  0.2481  0.2481  0.2481  0.2432  0.2494  0.3151  0.2530  0.2516  0.2516  0.2438  0.2204  0.2204  0.2204  0.2259  0.2156  0.2220  0.2258  0.2192  0.2167  0.2392  0.2527  0.2513  0.2566  0.2527  0.2622  0.2775  0.2677  0.2776  0.2586  0.2586  0.2586  0.2713  0.2448  0.2453  0.2414  0.2453  0.2389  0.2389  0.2453  0.2453  0.2454  0.2468  0.2454  0.2419  0.2419  0.2424  0.2409  0.2696  0.2696  0.2543  0.2583  0.2453  0.2478  0.2400  0.2364  0.2366  0.2366  0.2353  0.2365  0.2339  0.2366  0.2338  0.2338  0.2338  0.2338  0.2418  0.2402  0.2556  0.2654  0.2779  0.2765  0.2812  0.1915  0.1925  0.0954
RND4__GCA_000959325.1   0.7529  0.4088  0.4088  0.4170  0.3592  0.3578  0.3578  0.3610  0.3730  0.3782  0.2428  0.2565  0.2539  0.2671  0.2691  0.2668  0.2680  0.2719  0.2668  0.2695  0.2694  0.2733  0.2706  0.2681  0.2720  0.2512  0.2512  0.2512  0.2512  0.2529  0.2529  0.2503  0.2513  0.2478  0.2428  0.2428  0.2467  0.2467  0.2467  0.2417  0.2480  0.3134  0.2515  0.2501  0.2501  0.2423  0.2202  0.2202  0.2202  0.2257  0.2154  0.2218  0.2256  0.2191  0.2166  0.2377  0.2525  0.2512  0.2564  0.2525  0.2607  0.2759  0.2662  0.2760  0.2585  0.2585  0.2585  0.2697  0.2433  0.2413  0.2375  0.2413  0.2374  0.2374  0.2413  0.2413  0.2439  0.2453  0.2439  0.2404  0.2404  0.2410  0.2394  0.2694  0.2694  0.2527  0.2567  0.2438  0.2463  0.2385  0.2349  0.2351  0.2351  0.2338  0.2350  0.2325  0.2351  0.2324  0.2324  0.2324  0.2324  0.2403  0.2388  0.2529  0.2639  0.2763  0.2750  0.2796  0.1926  0.1936  0.0945  0.0068
RND4__GCA_000012365.1   0.8043  0.4218  0.4218  0.4301  0.3890  0.3817  0.3817  0.3850  0.3875  0.3953  0.2558  0.2898  0.2881  0.2991  0.3012  0.2988  0.3000  0.3041  0.2988  0.2991  0.3028  0.3055  0.3002  0.2976  0.3041  0.2852  0.2852  0.2852  0.2852  0.2951  0.2951  0.2951  0.2960  0.2901  0.2875  0.2875  0.2877  0.2877  0.2877  0.2838  0.2903  0.3398  0.2812  0.2824  0.2824  0.2729  0.2505  0.2505  0.2505  0.2496  0.2430  0.2496  0.2509  0.2468  0.2468  0.2713  0.2725  0.2739  0.2791  0.2751  0.2973  0.3026  0.2980  0.3027  0.2923  0.2923  0.2923  0.3084  0.2772  0.2776  0.2736  0.2776  0.2710  0.2710  0.2776  0.2776  0.2816  0.2859  0.2816  0.2703  0.2703  0.2759  0.2774  0.3025  0.3025  0.2951  0.2946  0.2803  0.2829  0.2760  0.2643  0.2638  0.2638  0.2652  0.2612  0.2638  0.2666  0.2637  0.2637  0.2637  0.2637  0.2705  0.2665  0.2781  0.3006  0.3109  0.3095  0.3089  0.2220  0.2230  0.1151  0.0773  0.0775
RND4__GCA_000152285.1   0.8043  0.4218  0.4218  0.4301  0.3890  0.3817  0.3817  0.3850  0.3875  0.3953  0.2558  0.2898  0.2881  0.2991  0.3012  0.2988  0.3000  0.3041  0.2988  0.2991  0.3028  0.3055  0.3002  0.2976  0.3041  0.2852  0.2852  0.2852  0.2852  0.2951  0.2951  0.2951  0.2960  0.2901  0.2875  0.2875  0.2877  0.2877  0.2877  0.2838  0.2903  0.3398  0.2812  0.2824  0.2824  0.2729  0.2505  0.2505  0.2505  0.2496  0.2430  0.2496  0.2509  0.2468  0.2468  0.2713  0.2725  0.2739  0.2791  0.2751  0.2973  0.3026  0.2980  0.3027  0.2923  0.2923  0.2923  0.3084  0.2772  0.2776  0.2736  0.2776  0.2710  0.2710  0.2776  0.2776  0.2816  0.2859  0.2816  0.2703  0.2703  0.2759  0.2774  0.3025  0.3025  0.2951  0.2946  0.2803  0.2829  0.2760  0.2643  0.2638  0.2638  0.2652  0.2612  0.2638  0.2666  0.2637  0.2637  0.2637  0.2637  0.2705  0.2665  0.2781  0.3006  0.3109  0.3095  0.3089  0.2220  0.2230  0.1151  0.0773  0.0775  0.0000
RND4__GCA_000567925.1   0.8043  0.4218  0.4218  0.4301  0.3890  0.3817  0.3817  0.3850  0.3875  0.3953  0.2558  0.2898  0.2881  0.2991  0.3012  0.2988  0.3000  0.3041  0.2988  0.2991  0.3028  0.3055  0.3002  0.2976  0.3041  0.2852  0.2852  0.2852  0.2852  0.2951  0.2951  0.2951  0.2960  0.2901  0.2875  0.2875  0.2877  0.2877  0.2877  0.2838  0.2903  0.3398  0.2812  0.2824  0.2824  0.2729  0.2505  0.2505  0.2505  0.2496  0.2430  0.2496  0.2509  0.2468  0.2468  0.2713  0.2725  0.2739  0.2791  0.2751  0.2973  0.3026  0.2980  0.3027  0.2923  0.2923  0.2923  0.3084  0.2772  0.2776  0.2736  0.2776  0.2710  0.2710  0.2776  0.2776  0.2816  0.2859  0.2816  0.2703  0.2703  0.2759  0.2774  0.3025  0.3025  0.2951  0.2946  0.2803  0.2829  0.2760  0.2643  0.2638  0.2638  0.2652  0.2612  0.2638  0.2666  0.2637  0.2637  0.2637  0.2637  0.2705  0.2665  0.2781  0.3006  0.3109  0.3095  0.3089  0.2220  0.2230  0.1151  0.0773  0.0775  0.0000  0.0000
RND4__GCA_000567945.1   0.8043  0.4218  0.4218  0.4301  0.3890  0.3817  0.3817  0.3850  0.3875  0.3953  0.2558  0.2898  0.2881  0.2991  0.3012  0.2988  0.3000  0.3041  0.2988  0.2991  0.3028  0.3055  0.3002  0.2976  0.3041  0.2852  0.2852  0.2852  0.2852  0.2951  0.2951  0.2951  0.2960  0.2901  0.2875  0.2875  0.2877  0.2877  0.2877  0.2838  0.2903  0.3398  0.2812  0.2824  0.2824  0.2729  0.2505  0.2505  0.2505  0.2496  0.2430  0.2496  0.2509  0.2468  0.2468  0.2713  0.2725  0.2739  0.2791  0.2751  0.2973  0.3026  0.2980  0.3027  0.2923  0.2923  0.2923  0.3084  0.2772  0.2776  0.2736  0.2776  0.2710  0.2710  0.2776  0.2776  0.2816  0.2859  0.2816  0.2703  0.2703  0.2759  0.2774  0.3025  0.3025  0.2951  0.2946  0.2803  0.2829  0.2760  0.2643  0.2638  0.2638  0.2652  0.2612  0.2638  0.2666  0.2637  0.2637  0.2637  0.2637  0.2705  0.2665  0.2781  0.3006  0.3109  0.3095  0.3089  0.2220  0.2230  0.1151  0.0773  0.0775  0.0000  0.0000  0.0000
RND4__GCA_000706745.1   0.8043  0.4218  0.4218  0.4301  0.3890  0.3817  0.3817  0.3850  0.3875  0.3953  0.2558  0.2898  0.2881  0.2991  0.3012  0.2988  0.3000  0.3041  0.2988  0.2991  0.3028  0.3055  0.3002  0.2976  0.3041  0.2852  0.2852  0.2852  0.2852  0.2951  0.2951  0.2951  0.2960  0.2901  0.2875  0.2875  0.2877  0.2877  0.2877  0.2838  0.2903  0.3398  0.2812  0.2824  0.2824  0.2729  0.2505  0.2505  0.2505  0.2496  0.2430  0.2496  0.2509  0.2468  0.2468  0.2713  0.2725  0.2739  0.2791  0.2751  0.2973  0.3026  0.2980  0.3027  0.2923  0.2923  0.2923  0.3084  0.2772  0.2776  0.2736  0.2776  0.2710  0.2710  0.2776  0.2776  0.2816  0.2859  0.2816  0.2703  0.2703  0.2759  0.2774  0.3025  0.3025  0.2951  0.2946  0.2803  0.2829  0.2760  0.2643  0.2638  0.2638  0.2652  0.2612  0.2638  0.2666  0.2637  0.2637  0.2637  0.2637  0.2705  0.2665  0.2781  0.3006  0.3109  0.3095  0.3089  0.2220  0.2230  0.1151  0.0773  0.0775  0.0000  0.0000  0.0000  0.0000
RND4__GCA_000764595.1   0.8069  0.4234  0.4234  0.4317  0.3905  0.3833  0.3833  0.3865  0.3890  0.3968  0.2571  0.2911  0.2894  0.3005  0.3025  0.3001  0.3014  0.3055  0.3001  0.3004  0.3042  0.3069  0.3016  0.2990  0.3055  0.2852  0.2852  0.2852  0.2852  0.2951  0.2951  0.2951  0.2960  0.2901  0.2875  0.2875  0.2877  0.2877  0.2877  0.2838  0.2903  0.3413  0.2826  0.2838  0.2838  0.2742  0.2519  0.2519  0.2519  0.2509  0.2443  0.2509  0.2522  0.2481  0.2481  0.2727  0.2739  0.2753  0.2805  0.2765  0.2987  0.3040  0.2995  0.3041  0.2937  0.2937  0.2937  0.3099  0.2786  0.2790  0.2750  0.2790  0.2724  0.2724  0.2790  0.2790  0.2830  0.2873  0.2830  0.2717  0.2717  0.2773  0.2788  0.3040  0.3040  0.2965  0.2960  0.2817  0.2844  0.2774  0.2657  0.2652  0.2652  0.2666  0.2625  0.2652  0.2680  0.2651  0.2651  0.2651  0.2651  0.2718  0.2679  0.2795  0.3020  0.3124  0.3109  0.3103  0.2220  0.2230  0.1162  0.0784  0.0785  0.0010  0.0010  0.0010  0.0010  0.0010
RND4__GCA_000765375.1   0.8043  0.4218  0.4218  0.4301  0.3890  0.3817  0.3817  0.3850  0.3875  0.3953  0.2558  0.2898  0.2881  0.2991  0.3012  0.2988  0.3000  0.3041  0.2988  0.2991  0.3028  0.3055  0.3002  0.2976  0.3041  0.2852  0.2852  0.2852  0.2852  0.2951  0.2951  0.2951  0.2960  0.2901  0.2875  0.2875  0.2877  0.2877  0.2877  0.2838  0.2903  0.3398  0.2812  0.2824  0.2824  0.2729  0.2505  0.2505  0.2505  0.2496  0.2430  0.2496  0.2509  0.2468  0.2468  0.2713  0.2725  0.2739  0.2791  0.2751  0.2973  0.3026  0.2980  0.3027  0.2923  0.2923  0.2923  0.3084  0.2772  0.2776  0.2736  0.2776  0.2710  0.2710  0.2776  0.2776  0.2816  0.2859  0.2816  0.2703  0.2703  0.2759  0.2774  0.3025  0.3025  0.2951  0.2946  0.2803  0.2829  0.2760  0.2643  0.2638  0.2638  0.2652  0.2612  0.2638  0.2666  0.2637  0.2637  0.2637  0.2637  0.2705  0.2665  0.2781  0.3006  0.3109  0.3095  0.3089  0.2220  0.2230  0.1151  0.0773  0.0775  0.0000  0.0000  0.0000  0.0000  0.0000  0.0010
RND4__GCA_000877335.1   0.8043  0.4218  0.4218  0.4301  0.3890  0.3817  0.3817  0.3850  0.3875  0.3953  0.2558  0.2898  0.2881  0.2991  0.3012  0.2988  0.3000  0.3041  0.2988  0.2991  0.3028  0.3055  0.3002  0.2976  0.3041  0.2852  0.2852  0.2852  0.2852  0.2951  0.2951  0.2951  0.2960  0.2901  0.2875  0.2875  0.2877  0.2877  0.2877  0.2838  0.2903  0.3398  0.2812  0.2824  0.2824  0.2729  0.2505  0.2505  0.2505  0.2496  0.2430  0.2496  0.2509  0.2468  0.2468  0.2713  0.2725  0.2739  0.2791  0.2751  0.2973  0.3026  0.2980  0.3027  0.2923  0.2923  0.2923  0.3084  0.2772  0.2776  0.2736  0.2776  0.2710  0.2710  0.2776  0.2776  0.2816  0.2859  0.2816  0.2703  0.2703  0.2759  0.2774  0.3025  0.3025  0.2951  0.2946  0.2803  0.2829  0.2760  0.2643  0.2638  0.2638  0.2652  0.2612  0.2638  0.2666  0.2637  0.2637  0.2637  0.2637  0.2705  0.2665  0.2781  0.3006  0.3109  0.3095  0.3089  0.2220  0.2230  0.1151  0.0773  0.0775  0.0000  0.0000  0.0000  0.0000  0.0000  0.0010  0.0000
RND4__GCA_000959425.1   0.8043  0.4218  0.4218  0.4301  0.3890  0.3817  0.3817  0.3850  0.3875  0.3953  0.2558  0.2898  0.2881  0.2991  0.3012  0.2988  0.3000  0.3041  0.2988  0.2991  0.3028  0.3055  0.3002  0.2976  0.3041  0.2852  0.2852  0.2852  0.2852  0.2951  0.2951  0.2951  0.2960  0.2901  0.2875  0.2875  0.2877  0.2877  0.2877  0.2838  0.2903  0.3398  0.2812  0.2824  0.2824  0.2729  0.2505  0.2505  0.2505  0.2496  0.2430  0.2496  0.2509  0.2468  0.2468  0.2713  0.2725  0.2739  0.2791  0.2751  0.2973  0.3026  0.2980  0.3027  0.2923  0.2923  0.2923  0.3084  0.2772  0.2776  0.2736  0.2776  0.2710  0.2710  0.2776  0.2776  0.2816  0.2859  0.2816  0.2703  0.2703  0.2759  0.2774  0.3025  0.3025  0.2951  0.2946  0.2803  0.2829  0.2760  0.2643  0.2638  0.2638  0.2652  0.2612  0.2638  0.2666  0.2637  0.2637  0.2637  0.2637  0.2705  0.2665  0.2781  0.3006  0.3109  0.3095  0.3089  0.2220  0.2230  0.1151  0.0773  0.0775  0.0000  0.0000  0.0000  0.0000  0.0000  0.0010  0.0000  0.0000
RND4__GCA_000567905.1   0.7946  0.4155  0.4155  0.4237  0.3831  0.3759  0.3759  0.3791  0.3801  0.3880  0.2496  0.2846  0.2829  0.2938  0.2958  0.2934  0.2947  0.2988  0.2934  0.2937  0.2975  0.3001  0.2949  0.2923  0.2988  0.2812  0.2812  0.2812  0.2812  0.2897  0.2897  0.2897  0.2906  0.2847  0.2821  0.2821  0.2824  0.2824  0.2824  0.2784  0.2849  0.3326  0.2744  0.2756  0.2756  0.2662  0.2440  0.2440  0.2440  0.2457  0.2365  0.2430  0.2470  0.2403  0.2403  0.2646  0.2658  0.2672  0.2697  0.2684  0.2903  0.2956  0.2911  0.2957  0.2855  0.2855  0.2855  0.3014  0.2718  0.2723  0.2683  0.2723  0.2657  0.2657  0.2723  0.2723  0.2763  0.2805  0.2763  0.2650  0.2650  0.2706  0.2706  0.2955  0.2955  0.2881  0.2877  0.2735  0.2761  0.2692  0.2576  0.2572  0.2572  0.2586  0.2546  0.2572  0.2599  0.2571  0.2571  0.2571  0.2571  0.2638  0.2599  0.2715  0.2937  0.3040  0.3025  0.3019  0.2171  0.2181  0.1107  0.0752  0.0753  0.0106  0.0108  0.0108  0.0108  0.0107  0.0117  0.0107  0.0106  0.0107
RND4__GCA_000808035.2   0.7921  0.4155  0.4155  0.4237  0.3831  0.3759  0.3759  0.3791  0.3801  0.3880  0.2496  0.2833  0.2816  0.2924  0.2945  0.2921  0.2933  0.2974  0.2921  0.2924  0.2961  0.2988  0.2935  0.2909  0.2974  0.2799  0.2799  0.2799  0.2799  0.2883  0.2883  0.2883  0.2892  0.2834  0.2807  0.2807  0.2810  0.2810  0.2810  0.2771  0.2836  0.3326  0.2744  0.2756  0.2756  0.2662  0.2440  0.2440  0.2440  0.2457  0.2365  0.2430  0.2470  0.2403  0.2403  0.2646  0.2658  0.2672  0.2697  0.2684  0.2903  0.2956  0.2911  0.2957  0.2855  0.2855  0.2855  0.3014  0.2704  0.2709  0.2669  0.2709  0.2643  0.2643  0.2709  0.2709  0.2749  0.2791  0.2749  0.2636  0.2636  0.2692  0.2706  0.2955  0.2955  0.2881  0.2877  0.2735  0.2761  0.2692  0.2576  0.2572  0.2572  0.2586  0.2546  0.2572  0.2599  0.2571  0.2571  0.2571  0.2571  0.2638  0.2599  0.2715  0.2937  0.3040  0.3025  0.3019  0.2158  0.2168  0.1096  0.0741  0.0742  0.0099  0.0097  0.0097  0.0098  0.0097  0.0108  0.0098  0.0097  0.0097  0.0010
RND4__GCA_000959605.1   0.7945  0.4170  0.4170  0.4253  0.3845  0.3773  0.3773  0.3805  0.3801  0.3894  0.2495  0.2845  0.2829  0.2924  0.2944  0.2920  0.2933  0.2973  0.2920  0.2923  0.2961  0.2987  0.2935  0.2909  0.2973  0.2826  0.2826  0.2826  0.2826  0.2896  0.2896  0.2896  0.2906  0.2847  0.2821  0.2821  0.2823  0.2823  0.2823  0.2784  0.2849  0.3340  0.2771  0.2783  0.2783  0.2689  0.2453  0.2453  0.2453  0.2470  0.2378  0.2443  0.2483  0.2415  0.2416  0.2673  0.2685  0.2699  0.2724  0.2711  0.2931  0.2984  0.2939  0.2985  0.2854  0.2854  0.2854  0.3042  0.2731  0.2736  0.2696  0.2736  0.2670  0.2670  0.2736  0.2736  0.2776  0.2818  0.2776  0.2663  0.2663  0.2719  0.2719  0.2969  0.2969  0.2895  0.2904  0.2749  0.2774  0.2706  0.2603  0.2599  0.2599  0.2612  0.2572  0.2598  0.2626  0.2597  0.2597  0.2597  0.2597  0.2665  0.2625  0.2715  0.2951  0.3053  0.3039  0.3033  0.2171  0.2181  0.1118  0.0762  0.0764  0.0116  0.0118  0.0118  0.0117  0.0117  0.0128  0.0118  0.0117  0.0117  0.0029  0.0020
RND4__GCA_001279325.1   0.7433  0.3926  0.3926  0.4034  0.3424  0.3383  0.3383  0.3439  0.3556  0.3641  0.2439  0.2586  0.2558  0.2620  0.2640  0.2630  0.2605  0.2668  0.2630  0.2644  0.2656  0.2681  0.2668  0.2643  0.2681  0.2654  0.2654  0.2654  0.2654  0.2672  0.2672  0.2658  0.2668  0.2624  0.2625  0.2625  0.2639  0.2639  0.2639  0.2609  0.2646  0.3118  0.2546  0.2546  0.2546  0.2479  0.2183  0.2183  0.2183  0.2233  0.2131  0.2195  0.2232  0.2168  0.2147  0.2408  0.2369  0.2356  0.2407  0.2369  0.2635  0.2629  0.2558  0.2630  0.2564  0.2564  0.2564  0.2645  0.2429  0.2508  0.2470  0.2508  0.2444  0.2444  0.2508  0.2508  0.2535  0.2549  0.2535  0.2459  0.2459  0.2452  0.2389  0.2682  0.2682  0.2515  0.2608  0.2527  0.2538  0.2432  0.2343  0.2366  0.2366  0.2340  0.2365  0.2339  0.2353  0.2325  0.2325  0.2325  0.2325  0.2404  0.2392  0.2577  0.2698  0.2771  0.2757  0.2776  0.2017  0.2027  0.0355  0.0691  0.0682  0.0886  0.0886  0.0886  0.0886  0.0886  0.0897  0.0886  0.0886  0.0886  0.0843  0.0832  0.0854
RND4__GCA_000774255.1   0.7469  0.3916  0.3916  0.4024  0.3414  0.3372  0.3372  0.3428  0.3546  0.3616  0.2403  0.2524  0.2522  0.2584  0.2604  0.2594  0.2569  0.2631  0.2594  0.2607  0.2619  0.2644  0.2631  0.2607  0.2644  0.2604  0.2604  0.2604  0.2604  0.2621  0.2621  0.2608  0.2618  0.2573  0.2574  0.2574  0.2588  0.2588  0.2588  0.2559  0.2595  0.3079  0.2522  0.2522  0.2522  0.2456  0.2147  0.2147  0.2147  0.2197  0.2096  0.2159  0.2196  0.2132  0.2111  0.2385  0.2333  0.2320  0.2371  0.2333  0.2571  0.2618  0.2548  0.2619  0.2527  0.2527  0.2527  0.2607  0.2379  0.2458  0.2420  0.2458  0.2394  0.2394  0.2458  0.2458  0.2485  0.2499  0.2485  0.2409  0.2409  0.2402  0.2352  0.2617  0.2617  0.2465  0.2544  0.2476  0.2488  0.2369  0.2320  0.2343  0.2343  0.2316  0.2341  0.2316  0.2329  0.2302  0.2302  0.2302  0.2302  0.2380  0.2368  0.2514  0.2634  0.2706  0.2693  0.2711  0.1957  0.1967  0.0325  0.0660  0.0651  0.0854  0.0854  0.0854  0.0854  0.0854  0.0865  0.0854  0.0854  0.0854  0.0811  0.0800  0.0822  0.0068
RND4__GCA_000774405.1   0.7447  0.3901  0.3901  0.4008  0.3400  0.3358  0.3358  0.3414  0.3532  0.3630  0.2404  0.2537  0.2535  0.2597  0.2617  0.2607  0.2582  0.2645  0.2607  0.2621  0.2633  0.2658  0.2645  0.2620  0.2658  0.2604  0.2604  0.2604  0.2604  0.2622  0.2622  0.2608  0.2618  0.2574  0.2575  0.2575  0.2589  0.2589  0.2589  0.2559  0.2596  0.3094  0.2523  0.2522  0.2522  0.2456  0.2135  0.2135  0.2135  0.2185  0.2083  0.2146  0.2184  0.2120  0.2099  0.2385  0.2346  0.2333  0.2384  0.2346  0.2585  0.2632  0.2562  0.2633  0.2514  0.2514  0.2514  0.2621  0.2393  0.2472  0.2434  0.2472  0.2408  0.2408  0.2472  0.2472  0.2499  0.2513  0.2499  0.2423  0.2423  0.2416  0.2366  0.2631  0.2631  0.2479  0.2558  0.2476  0.2488  0.2383  0.2320  0.2343  0.2343  0.2317  0.2342  0.2316  0.2330  0.2303  0.2303  0.2303  0.2303  0.2381  0.2369  0.2527  0.2648  0.2720  0.2707  0.2725  0.1969  0.1980  0.0335  0.0650  0.0640  0.0822  0.0822  0.0822  0.0822  0.0822  0.0833  0.0822  0.0822  0.0822  0.0779  0.0768  0.0789  0.0058  0.0049
RND4__GCA_000774625.1   0.7400  0.3932  0.3932  0.4040  0.3429  0.3387  0.3387  0.3443  0.3561  0.3659  0.2416  0.2563  0.2561  0.2623  0.2643  0.2633  0.2608  0.2671  0.2633  0.2647  0.2659  0.2684  0.2671  0.2646  0.2684  0.2604  0.2604  0.2604  0.2604  0.2649  0.2649  0.2635  0.2645  0.2600  0.2602  0.2602  0.2616  0.2616  0.2616  0.2586  0.2622  0.3094  0.2550  0.2549  0.2549  0.2483  0.2161  0.2161  0.2161  0.2210  0.2109  0.2172  0.2210  0.2145  0.2125  0.2411  0.2346  0.2333  0.2384  0.2346  0.2585  0.2660  0.2589  0.2661  0.2541  0.2541  0.2541  0.2649  0.2393  0.2499  0.2460  0.2499  0.2434  0.2434  0.2499  0.2499  0.2526  0.2539  0.2526  0.2449  0.2449  0.2442  0.2393  0.2659  0.2659  0.2506  0.2585  0.2503  0.2515  0.2409  0.2347  0.2369  0.2369  0.2343  0.2368  0.2343  0.2356  0.2329  0.2329  0.2329  0.2329  0.2407  0.2395  0.2554  0.2675  0.2748  0.2734  0.2753  0.1994  0.2004  0.0335  0.0671  0.0661  0.0865  0.0865  0.0865  0.0865  0.0865  0.0876  0.0865  0.0865  0.0865  0.0822  0.0811  0.0833  0.0039  0.0049  0.0039
RND4__GCA_000774545.1   0.7459  0.3897  0.3897  0.4004  0.3397  0.3356  0.3356  0.3412  0.3558  0.3628  0.2402  0.2536  0.2533  0.2595  0.2615  0.2605  0.2580  0.2643  0.2605  0.2619  0.2631  0.2656  0.2643  0.2618  0.2656  0.2575  0.2575  0.2575  0.2575  0.2593  0.2593  0.2579  0.2589  0.2545  0.2546  0.2546  0.2560  0.2560  0.2560  0.2531  0.2567  0.3062  0.2494  0.2493  0.2493  0.2427  0.2133  0.2133  0.2133  0.2183  0.2082  0.2145  0.2182  0.2118  0.2097  0.2357  0.2318  0.2305  0.2356  0.2318  0.2556  0.2603  0.2533  0.2604  0.2512  0.2512  0.2512  0.2592  0.2391  0.2470  0.2431  0.2470  0.2406  0.2406  0.2470  0.2470  0.2496  0.2510  0.2496  0.2420  0.2420  0.2413  0.2337  0.2601  0.2601  0.2450  0.2555  0.2447  0.2459  0.2380  0.2292  0.2315  0.2315  0.2289  0.2313  0.2288  0.2302  0.2275  0.2275  0.2275  0.2275  0.2352  0.2340  0.2499  0.2645  0.2691  0.2677  0.2695  0.1968  0.1978  0.0335  0.0650  0.0640  0.0843  0.0843  0.0843  0.0843  0.0843  0.0854  0.0843  0.0843  0.0843  0.0800  0.0789  0.0811  0.0078  0.0049  0.0039  0.0058
RND4__GCA_000774875.1   0.7444  0.3912  0.3912  0.4020  0.3466  0.3424  0.3424  0.3481  0.3572  0.3642  0.2451  0.2585  0.2583  0.2645  0.2665  0.2655  0.2630  0.2693  0.2655  0.2669  0.2681  0.2706  0.2693  0.2668  0.2706  0.2653  0.2653  0.2653  0.2653  0.2671  0.2671  0.2657  0.2667  0.2623  0.2624  0.2624  0.2638  0.2638  0.2638  0.2608  0.2645  0.3145  0.2558  0.2558  0.2558  0.2491  0.2158  0.2158  0.2158  0.2208  0.2107  0.2170  0.2207  0.2143  0.2122  0.2420  0.2381  0.2368  0.2419  0.2381  0.2634  0.2682  0.2611  0.2683  0.2590  0.2590  0.2590  0.2671  0.2442  0.2521  0.2482  0.2521  0.2456  0.2456  0.2521  0.2521  0.2548  0.2562  0.2548  0.2471  0.2471  0.2464  0.2415  0.2681  0.2681  0.2528  0.2607  0.2526  0.2537  0.2431  0.2369  0.2391  0.2391  0.2365  0.2390  0.2364  0.2378  0.2350  0.2350  0.2350  0.2350  0.2429  0.2417  0.2576  0.2697  0.2770  0.2756  0.2750  0.2016  0.2026  0.0326  0.0691  0.0682  0.0865  0.0865  0.0865  0.0865  0.0865  0.0876  0.0865  0.0865  0.0865  0.0821  0.0811  0.0832  0.0097  0.0068  0.0078  0.0078  0.0078
RND4__GCA_000011705.1   0.7433  0.3926  0.3926  0.4034  0.3424  0.3383  0.3383  0.3439  0.3556  0.3641  0.2439  0.2586  0.2558  0.2620  0.2640  0.2630  0.2605  0.2668  0.2630  0.2644  0.2656  0.2681  0.2668  0.2643  0.2681  0.2654  0.2654  0.2654  0.2654  0.2672  0.2672  0.2658  0.2668  0.2624  0.2625  0.2625  0.2639  0.2639  0.2639  0.2609  0.2646  0.3118  0.2546  0.2546  0.2546  0.2479  0.2183  0.2183  0.2183  0.2233  0.2131  0.2195  0.2232  0.2168  0.2147  0.2408  0.2369  0.2356  0.2407  0.2369  0.2635  0.2629  0.2558  0.2630  0.2564  0.2564  0.2564  0.2645  0.2429  0.2508  0.2470  0.2508  0.2444  0.2444  0.2508  0.2508  0.2535  0.2549  0.2535  0.2459  0.2459  0.2452  0.2389  0.2682  0.2682  0.2515  0.2608  0.2527  0.2538  0.2432  0.2343  0.2366  0.2366  0.2340  0.2365  0.2339  0.2353  0.2325  0.2325  0.2325  0.2325  0.2404  0.2392  0.2577  0.2698  0.2771  0.2757  0.2776  0.2017  0.2027  0.0355  0.0691  0.0682  0.0886  0.0886  0.0886  0.0886  0.0886  0.0897  0.0886  0.0886  0.0886  0.0843  0.0832  0.0854  0.0000  0.0068  0.0058  0.0039  0.0078  0.0097
RND4__GCA_000015465.1   0.7433  0.3926  0.3926  0.4034  0.3424  0.3383  0.3383  0.3439  0.3556  0.3641  0.2439  0.2586  0.2558  0.2620  0.2640  0.2630  0.2605  0.2668  0.2630  0.2644  0.2656  0.2681  0.2668  0.2643  0.2681  0.2654  0.2654  0.2654  0.2654  0.2672  0.2672  0.2658  0.2668  0.2624  0.2625  0.2625  0.2639  0.2639  0.2639  0.2609  0.2646  0.3118  0.2546  0.2546  0.2546  0.2479  0.2183  0.2183  0.2183  0.2233  0.2131  0.2195  0.2232  0.2168  0.2147  0.2408  0.2369  0.2356  0.2407  0.2369  0.2635  0.2629  0.2558  0.2630  0.2564  0.2564  0.2564  0.2645  0.2429  0.2508  0.2470  0.2508  0.2444  0.2444  0.2508  0.2508  0.2535  0.2549  0.2535  0.2459  0.2459  0.2452  0.2389  0.2682  0.2682  0.2515  0.2608  0.2527  0.2538  0.2432  0.2343  0.2366  0.2366  0.2340  0.2365  0.2339  0.2353  0.2325  0.2325  0.2325  0.2325  0.2404  0.2392  0.2577  0.2698  0.2771  0.2757  0.2776  0.2017  0.2027  0.0355  0.0691  0.0682  0.0886  0.0886  0.0886  0.0886  0.0886  0.0897  0.0886  0.0886  0.0886  0.0843  0.0832  0.0854  0.0000  0.0068  0.0058  0.0039  0.0078  0.0097  0.0000
RND4__GCA_000015605.1   0.7456  0.3942  0.3942  0.4050  0.3439  0.3397  0.3397  0.3453  0.3571  0.3655  0.2452  0.2599  0.2571  0.2633  0.2653  0.2643  0.2618  0.2681  0.2643  0.2657  0.2669  0.2694  0.2681  0.2656  0.2694  0.2668  0.2668  0.2668  0.2668  0.2685  0.2685  0.2672  0.2682  0.2637  0.2638  0.2638  0.2652  0.2652  0.2652  0.2622  0.2659  0.3132  0.2559  0.2559  0.2559  0.2492  0.2196  0.2196  0.2196  0.2246  0.2144  0.2208  0.2245  0.2180  0.2160  0.2421  0.2382  0.2369  0.2420  0.2382  0.2649  0.2642  0.2572  0.2643  0.2577  0.2577  0.2577  0.2658  0.2443  0.2522  0.2483  0.2522  0.2458  0.2458  0.2522  0.2522  0.2549  0.2563  0.2549  0.2473  0.2473  0.2465  0.2402  0.2696  0.2696  0.2529  0.2622  0.2540  0.2552  0.2446  0.2356  0.2379  0.2379  0.2353  0.2378  0.2352  0.2366  0.2338  0.2338  0.2338  0.2338  0.2417  0.2405  0.2590  0.2712  0.2785  0.2771  0.2790  0.2029  0.2039  0.0365  0.0702  0.0692  0.0897  0.0897  0.0897  0.0897  0.0897  0.0908  0.0897  0.0897  0.0897  0.0854  0.0843  0.0865  0.0010  0.0078  0.0068  0.0049  0.0088  0.0107  0.0010  0.0010
RND4__GCA_000015625.1   0.7456  0.3942  0.3942  0.4050  0.3439  0.3397  0.3397  0.3453  0.3571  0.3655  0.2452  0.2599  0.2571  0.2633  0.2653  0.2643  0.2618  0.2681  0.2643  0.2657  0.2669  0.2694  0.2681  0.2656  0.2694  0.2668  0.2668  0.2668  0.2668  0.2685  0.2685  0.2672  0.2682  0.2637  0.2638  0.2638  0.2652  0.2652  0.2652  0.2622  0.2659  0.3132  0.2559  0.2559  0.2559  0.2492  0.2196  0.2196  0.2196  0.2246  0.2144  0.2208  0.2245  0.2180  0.2160  0.2421  0.2382  0.2369  0.2420  0.2382  0.2649  0.2642  0.2572  0.2643  0.2577  0.2577  0.2577  0.2658  0.2443  0.2522  0.2483  0.2522  0.2458  0.2458  0.2522  0.2522  0.2549  0.2563  0.2549  0.2473  0.2473  0.2465  0.2402  0.2696  0.2696  0.2529  0.2622  0.2540  0.2552  0.2446  0.2356  0.2379  0.2379  0.2353  0.2378  0.2352  0.2366  0.2338  0.2338  0.2338  0.2338  0.2417  0.2405  0.2590  0.2712  0.2785  0.2771  0.2790  0.2029  0.2039  0.0365  0.0702  0.0692  0.0897  0.0897  0.0897  0.0897  0.0897  0.0908  0.0897  0.0897  0.0897  0.0854  0.0843  0.0865  0.0010  0.0078  0.0068  0.0049  0.0088  0.0107  0.0010  0.0010  0.0000
RND4__GCA_000152385.1   0.7433  0.3926  0.3926  0.4034  0.3424  0.3383  0.3383  0.3439  0.3556  0.3641  0.2439  0.2586  0.2558  0.2620  0.2640  0.2630  0.2605  0.2668  0.2630  0.2644  0.2656  0.2681  0.2668  0.2643  0.2681  0.2654  0.2654  0.2654  0.2654  0.2672  0.2672  0.2658  0.2668  0.2624  0.2625  0.2625  0.2639  0.2639  0.2639  0.2609  0.2646  0.3118  0.2546  0.2546  0.2546  0.2479  0.2183  0.2183  0.2183  0.2233  0.2131  0.2195  0.2232  0.2168  0.2147  0.2408  0.2369  0.2356  0.2407  0.2369  0.2635  0.2629  0.2558  0.2630  0.2564  0.2564  0.2564  0.2645  0.2429  0.2508  0.2470  0.2508  0.2444  0.2444  0.2508  0.2508  0.2535  0.2549  0.2535  0.2459  0.2459  0.2452  0.2389  0.2682  0.2682  0.2515  0.2608  0.2527  0.2538  0.2432  0.2343  0.2366  0.2366  0.2340  0.2365  0.2339  0.2353  0.2325  0.2325  0.2325  0.2325  0.2404  0.2392  0.2577  0.2698  0.2771  0.2757  0.2776  0.2017  0.2027  0.0355  0.0691  0.0682  0.0886  0.0886  0.0886  0.0886  0.0886  0.0897  0.0886  0.0886  0.0886  0.0843  0.0832  0.0854  0.0000  0.0068  0.0058  0.0039  0.0078  0.0097  0.0000  0.0000  0.0010  0.0010
RND4__GCA_000152405.1   0.7433  0.3926  0.3926  0.4034  0.3424  0.3383  0.3383  0.3439  0.3556  0.3641  0.2439  0.2586  0.2558  0.2620  0.2640  0.2630  0.2605  0.2668  0.2630  0.2644  0.2656  0.2681  0.2668  0.2643  0.2681  0.2654  0.2654  0.2654  0.2654  0.2672  0.2672  0.2658  0.2668  0.2624  0.2625  0.2625  0.2639  0.2639  0.2639  0.2609  0.2646  0.3118  0.2546  0.2546  0.2546  0.2479  0.2183  0.2183  0.2183  0.2233  0.2131  0.2195  0.2232  0.2168  0.2147  0.2408  0.2369  0.2356  0.2407  0.2369  0.2635  0.2629  0.2558  0.2630  0.2564  0.2564  0.2564  0.2645  0.2429  0.2508  0.2470  0.2508  0.2444  0.2444  0.2508  0.2508  0.2535  0.2549  0.2535  0.2459  0.2459  0.2452  0.2389  0.2682  0.2682  0.2515  0.2608  0.2527  0.2538  0.2432  0.2343  0.2366  0.2366  0.2340  0.2365  0.2339  0.2353  0.2325  0.2325  0.2325  0.2325  0.2404  0.2392  0.2577  0.2698  0.2771  0.2757  0.2776  0.2017  0.2027  0.0355  0.0691  0.0682  0.0886  0.0886  0.0886  0.0886  0.0886  0.0897  0.0886  0.0886  0.0886  0.0843  0.0832  0.0854  0.0000  0.0068  0.0058  0.0039  0.0078  0.0097  0.0000  0.0000  0.0010  0.0010  0.0000
RND4__GCA_000153085.1   0.7456  0.3942  0.3942  0.4050  0.3439  0.3397  0.3397  0.3453  0.3571  0.3655  0.2452  0.2599  0.2571  0.2633  0.2653  0.2643  0.2618  0.2681  0.2643  0.2657  0.2669  0.2694  0.2681  0.2656  0.2694  0.2668  0.2668  0.2668  0.2668  0.2685  0.2685  0.2672  0.2682  0.2637  0.2638  0.2638  0.2652  0.2652  0.2652  0.2622  0.2659  0.3132  0.2559  0.2559  0.2559  0.2492  0.2196  0.2196  0.2196  0.2246  0.2144  0.2208  0.2245  0.2180  0.2160  0.2421  0.2382  0.2369  0.2420  0.2382  0.2649  0.2642  0.2572  0.2643  0.2577  0.2577  0.2577  0.2658  0.2443  0.2522  0.2483  0.2522  0.2458  0.2458  0.2522  0.2522  0.2549  0.2563  0.2549  0.2473  0.2473  0.2465  0.2402  0.2696  0.2696  0.2529  0.2622  0.2540  0.2552  0.2446  0.2356  0.2379  0.2379  0.2353  0.2378  0.2352  0.2366  0.2338  0.2338  0.2338  0.2338  0.2417  0.2405  0.2590  0.2712  0.2785  0.2771  0.2790  0.2029  0.2039  0.0365  0.0702  0.0692  0.0897  0.0897  0.0897  0.0897  0.0897  0.0908  0.0897  0.0897  0.0897  0.0854  0.0843  0.0865  0.0010  0.0078  0.0068  0.0049  0.0088  0.0107  0.0010  0.0010  0.0000  0.0000  0.0010  0.0010
RND4__GCA_000167635.1   0.7433  0.3926  0.3926  0.4034  0.3424  0.3383  0.3383  0.3439  0.3556  0.3641  0.2439  0.2586  0.2558  0.2620  0.2640  0.2630  0.2605  0.2668  0.2630  0.2644  0.2656  0.2681  0.2668  0.2643  0.2681  0.2654  0.2654  0.2654  0.2654  0.2672  0.2672  0.2658  0.2668  0.2624  0.2625  0.2625  0.2639  0.2639  0.2639  0.2609  0.2646  0.3118  0.2546  0.2546  0.2546  0.2479  0.2183  0.2183  0.2183  0.2233  0.2131  0.2195  0.2232  0.2168  0.2147  0.2408  0.2369  0.2356  0.2407  0.2369  0.2635  0.2629  0.2558  0.2630  0.2564  0.2564  0.2564  0.2645  0.2429  0.2508  0.2470  0.2508  0.2444  0.2444  0.2508  0.2508  0.2535  0.2549  0.2535  0.2459  0.2459  0.2452  0.2389  0.2682  0.2682  0.2515  0.2608  0.2527  0.2538  0.2432  0.2343  0.2366  0.2366  0.2340  0.2365  0.2339  0.2353  0.2325  0.2325  0.2325  0.2325  0.2404  0.2392  0.2577  0.2698  0.2771  0.2757  0.2776  0.2017  0.2027  0.0355  0.0691  0.0682  0.0886  0.0886  0.0886  0.0886  0.0886  0.0897  0.0886  0.0886  0.0886  0.0843  0.0832  0.0854  0.0000  0.0068  0.0058  0.0039  0.0078  0.0097  0.0000  0.0000  0.0010  0.0010  0.0000  0.0000  0.0010
RND4__GCA_000169875.1   0.7433  0.3926  0.3926  0.4034  0.3424  0.3383  0.3383  0.3439  0.3556  0.3641  0.2439  0.2586  0.2558  0.2620  0.2640  0.2630  0.2605  0.2668  0.2630  0.2644  0.2656  0.2681  0.2668  0.2643  0.2681  0.2654  0.2654  0.2654  0.2654  0.2672  0.2672  0.2658  0.2668  0.2624  0.2625  0.2625  0.2639  0.2639  0.2639  0.2609  0.2646  0.3118  0.2546  0.2546  0.2546  0.2479  0.2183  0.2183  0.2183  0.2233  0.2131  0.2195  0.2232  0.2168  0.2147  0.2408  0.2369  0.2356  0.2407  0.2369  0.2635  0.2629  0.2558  0.2630  0.2564  0.2564  0.2564  0.2645  0.2429  0.2508  0.2470  0.2508  0.2444  0.2444  0.2508  0.2508  0.2535  0.2549  0.2535  0.2459  0.2459  0.2452  0.2389  0.2682  0.2682  0.2515  0.2608  0.2527  0.2538  0.2432  0.2343  0.2366  0.2366  0.2340  0.2365  0.2339  0.2353  0.2325  0.2325  0.2325  0.2325  0.2404  0.2392  0.2577  0.2698  0.2771  0.2757  0.2776  0.2017  0.2027  0.0355  0.0691  0.0682  0.0886  0.0886  0.0886  0.0886  0.0886  0.0897  0.0886  0.0886  0.0886  0.0843  0.0832  0.0854  0.0000  0.0068  0.0058  0.0039  0.0078  0.0097  0.0000  0.0000  0.0010  0.0010  0.0000  0.0000  0.0010  0.0000
RND4__GCA_000755785.1   0.7433  0.3926  0.3926  0.4034  0.3424  0.3383  0.3383  0.3439  0.3556  0.3641  0.2439  0.2586  0.2558  0.2620  0.2640  0.2630  0.2605  0.2668  0.2630  0.2644  0.2656  0.2681  0.2668  0.2643  0.2681  0.2654  0.2654  0.2654  0.2654  0.2672  0.2672  0.2658  0.2668  0.2624  0.2625  0.2625  0.2639  0.2639  0.2639  0.2609  0.2646  0.3118  0.2546  0.2546  0.2546  0.2479  0.2183  0.2183  0.2183  0.2233  0.2131  0.2195  0.2232  0.2168  0.2147  0.2408  0.2369  0.2356  0.2407  0.2369  0.2635  0.2629  0.2558  0.2630  0.2564  0.2564  0.2564  0.2645  0.2429  0.2508  0.2470  0.2508  0.2444  0.2444  0.2508  0.2508  0.2535  0.2549  0.2535  0.2459  0.2459  0.2452  0.2389  0.2682  0.2682  0.2515  0.2608  0.2527  0.2538  0.2432  0.2343  0.2366  0.2366  0.2340  0.2365  0.2339  0.2353  0.2325  0.2325  0.2325  0.2325  0.2404  0.2392  0.2577  0.2698  0.2771  0.2757  0.2776  0.2017  0.2027  0.0355  0.0691  0.0682  0.0886  0.0886  0.0886  0.0886  0.0886  0.0897  0.0886  0.0886  0.0886  0.0843  0.0832  0.0854  0.0000  0.0068  0.0058  0.0039  0.0078  0.0097  0.0000  0.0000  0.0010  0.0010  0.0000  0.0000  0.0010  0.0000  0.0000
RND4__GCA_000755845.1   0.7433  0.3926  0.3926  0.4034  0.3424  0.3383  0.3383  0.3439  0.3556  0.3641  0.2439  0.2586  0.2558  0.2620  0.2640  0.2630  0.2605  0.2668  0.2630  0.2644  0.2656  0.2681  0.2668  0.2643  0.2681  0.2654  0.2654  0.2654  0.2654  0.2672  0.2672  0.2658  0.2668  0.2624  0.2625  0.2625  0.2639  0.2639  0.2639  0.2609  0.2646  0.3118  0.2546  0.2546  0.2546  0.2479  0.2183  0.2183  0.2183  0.2233  0.2131  0.2195  0.2232  0.2168  0.2147  0.2408  0.2369  0.2356  0.2407  0.2369  0.2635  0.2629  0.2558  0.2630  0.2564  0.2564  0.2564  0.2645  0.2429  0.2508  0.2470  0.2508  0.2444  0.2444  0.2508  0.2508  0.2535  0.2549  0.2535  0.2459  0.2459  0.2452  0.2389  0.2682  0.2682  0.2515  0.2608  0.2527  0.2538  0.2432  0.2343  0.2366  0.2366  0.2340  0.2365  0.2339  0.2353  0.2325  0.2325  0.2325  0.2325  0.2404  0.2392  0.2577  0.2698  0.2771  0.2757  0.2776  0.2016  0.2027  0.0355  0.0691  0.0682  0.0886  0.0886  0.0886  0.0886  0.0886  0.0897  0.0886  0.0886  0.0886  0.0843  0.0832  0.0854  0.0000  0.0068  0.0058  0.0039  0.0078  0.0097  0.0000  0.0000  0.0010  0.0010  0.0000  0.0000  0.0010  0.0000  0.0000  0.0000
RND4__GCA_000755865.1   0.7433  0.3926  0.3926  0.4034  0.3424  0.3383  0.3383  0.3439  0.3556  0.3641  0.2439  0.2586  0.2558  0.2620  0.2640  0.2630  0.2605  0.2668  0.2630  0.2644  0.2656  0.2681  0.2668  0.2643  0.2681  0.2654  0.2654  0.2654  0.2654  0.2672  0.2672  0.2658  0.2668  0.2624  0.2625  0.2625  0.2639  0.2639  0.2639  0.2609  0.2646  0.3118  0.2546  0.2546  0.2546  0.2479  0.2183  0.2183  0.2183  0.2233  0.2131  0.2195  0.2232  0.2168  0.2147  0.2408  0.2369  0.2356  0.2407  0.2369  0.2635  0.2629  0.2558  0.2630  0.2564  0.2564  0.2564  0.2645  0.2429  0.2508  0.2470  0.2508  0.2444  0.2444  0.2508  0.2508  0.2535  0.2549  0.2535  0.2459  0.2459  0.2452  0.2389  0.2682  0.2682  0.2515  0.2608  0.2527  0.2538  0.2432  0.2343  0.2366  0.2366  0.2340  0.2365  0.2339  0.2353  0.2325  0.2325  0.2325  0.2325  0.2404  0.2392  0.2577  0.2698  0.2771  0.2757  0.2776  0.2017  0.2027  0.0355  0.0691  0.0682  0.0886  0.0886  0.0886  0.0886  0.0886  0.0897  0.0886  0.0886  0.0886  0.0843  0.0832  0.0854  0.0000  0.0068  0.0058  0.0039  0.0078  0.0097  0.0000  0.0000  0.0010  0.0010  0.0000  0.0000  0.0010  0.0000  0.0000  0.0000  0.0000
RND4__GCA_000755885.1   0.7433  0.3926  0.3926  0.4034  0.3424  0.3383  0.3383  0.3439  0.3556  0.3641  0.2439  0.2586  0.2558  0.2620  0.2640  0.2630  0.2605  0.2668  0.2630  0.2644  0.2656  0.2681  0.2668  0.2643  0.2681  0.2654  0.2654  0.2654  0.2654  0.2672  0.2672  0.2658  0.2668  0.2624  0.2625  0.2625  0.2639  0.2639  0.2639  0.2609  0.2646  0.3118  0.2546  0.2546  0.2546  0.2479  0.2183  0.2183  0.2183  0.2233  0.2131  0.2195  0.2232  0.2168  0.2147  0.2408  0.2369  0.2356  0.2407  0.2369  0.2635  0.2629  0.2558  0.2630  0.2564  0.2564  0.2564  0.2645  0.2429  0.2508  0.2470  0.2508  0.2444  0.2444  0.2508  0.2508  0.2535  0.2549  0.2535  0.2459  0.2459  0.2452  0.2389  0.2682  0.2682  0.2515  0.2608  0.2527  0.2538  0.2432  0.2343  0.2366  0.2366  0.2340  0.2365  0.2339  0.2353  0.2325  0.2325  0.2325  0.2325  0.2404  0.2392  0.2577  0.2698  0.2771  0.2757  0.2776  0.2017  0.2027  0.0355  0.0691  0.0682  0.0886  0.0886  0.0886  0.0886  0.0886  0.0897  0.0886  0.0886  0.0886  0.0843  0.0832  0.0854  0.0000  0.0068  0.0058  0.0039  0.0078  0.0097  0.0000  0.0000  0.0010  0.0010  0.0000  0.0000  0.0010  0.0000  0.0000  0.0000  0.0000  0.0000
RND4__GCA_000756025.2   0.7433  0.3926  0.3926  0.4034  0.3424  0.3383  0.3383  0.3439  0.3556  0.3641  0.2439  0.2586  0.2558  0.2620  0.2640  0.2630  0.2605  0.2668  0.2630  0.2644  0.2656  0.2681  0.2668  0.2643  0.2681  0.2654  0.2654  0.2654  0.2654  0.2672  0.2672  0.2658  0.2668  0.2624  0.2625  0.2625  0.2639  0.2639  0.2639  0.2609  0.2646  0.3118  0.2546  0.2546  0.2546  0.2479  0.2183  0.2183  0.2183  0.2233  0.2131  0.2195  0.2232  0.2168  0.2147  0.2408  0.2369  0.2356  0.2407  0.2369  0.2635  0.2629  0.2558  0.2630  0.2564  0.2564  0.2564  0.2645  0.2429  0.2508  0.2470  0.2508  0.2444  0.2444  0.2508  0.2508  0.2535  0.2549  0.2535  0.2459  0.2459  0.2452  0.2389  0.2682  0.2682  0.2515  0.2608  0.2527  0.2538  0.2432  0.2343  0.2366  0.2366  0.2340  0.2365  0.2339  0.2353  0.2325  0.2325  0.2325  0.2325  0.2404  0.2392  0.2577  0.2698  0.2771  0.2757  0.2776  0.2017  0.2027  0.0355  0.0691  0.0682  0.0886  0.0886  0.0886  0.0886  0.0886  0.0897  0.0886  0.0886  0.0886  0.0843  0.0832  0.0854  0.0000  0.0068  0.0058  0.0039  0.0078  0.0097  0.0000  0.0000  0.0010  0.0010  0.0000  0.0000  0.0010  0.0000  0.0000  0.0000  0.0000  0.0000  0.0000
RND4__GCA_000756865.1   0.7456  0.3942  0.3942  0.4050  0.3439  0.3397  0.3397  0.3453  0.3571  0.3655  0.2452  0.2599  0.2571  0.2633  0.2653  0.2643  0.2618  0.2681  0.2643  0.2657  0.2669  0.2694  0.2681  0.2656  0.2694  0.2668  0.2668  0.2668  0.2668  0.2685  0.2685  0.2672  0.2682  0.2637  0.2638  0.2638  0.2652  0.2652  0.2652  0.2622  0.2659  0.3132  0.2559  0.2559  0.2559  0.2492  0.2196  0.2196  0.2196  0.2246  0.2144  0.2208  0.2245  0.2180  0.2160  0.2421  0.2382  0.2369  0.2420  0.2382  0.2649  0.2642  0.2572  0.2643  0.2577  0.2577  0.2577  0.2658  0.2443  0.2522  0.2483  0.2522  0.2458  0.2458  0.2522  0.2522  0.2549  0.2563  0.2549  0.2473  0.2473  0.2465  0.2402  0.2696  0.2696  0.2529  0.2622  0.2540  0.2552  0.2446  0.2356  0.2379  0.2379  0.2353  0.2378  0.2352  0.2366  0.2338  0.2338  0.2338  0.2338  0.2417  0.2405  0.2590  0.2712  0.2785  0.2771  0.2790  0.2029  0.2039  0.0365  0.0702  0.0692  0.0897  0.0897  0.0897  0.0897  0.0897  0.0908  0.0897  0.0897  0.0897  0.0854  0.0843  0.0865  0.0010  0.0078  0.0068  0.0049  0.0088  0.0107  0.0010  0.0010  0.0000  0.0000  0.0010  0.0010  0.0000  0.0010  0.0010  0.0010  0.0010  0.0010  0.0010  0.0010
RND4__GCA_000757315.2   0.7433  0.3926  0.3926  0.4034  0.3424  0.3383  0.3383  0.3439  0.3556  0.3641  0.2439  0.2586  0.2558  0.2620  0.2640  0.2630  0.2605  0.2668  0.2630  0.2644  0.2656  0.2681  0.2668  0.2643  0.2681  0.2654  0.2654  0.2654  0.2654  0.2672  0.2672  0.2658  0.2668  0.2624  0.2625  0.2625  0.2639  0.2639  0.2639  0.2609  0.2646  0.3118  0.2546  0.2546  0.2546  0.2479  0.2183  0.2183  0.2183  0.2233  0.2131  0.2195  0.2232  0.2168  0.2147  0.2408  0.2369  0.2356  0.2407  0.2369  0.2635  0.2629  0.2558  0.2630  0.2564  0.2564  0.2564  0.2645  0.2429  0.2508  0.2470  0.2508  0.2444  0.2444  0.2508  0.2508  0.2535  0.2549  0.2535  0.2459  0.2459  0.2452  0.2389  0.2682  0.2682  0.2515  0.2608  0.2527  0.2538  0.2432  0.2343  0.2366  0.2366  0.2340  0.2365  0.2339  0.2353  0.2325  0.2325  0.2325  0.2325  0.2404  0.2392  0.2577  0.2698  0.2771  0.2757  0.2776  0.2017  0.2027  0.0355  0.0691  0.0682  0.0886  0.0886  0.0886  0.0886  0.0886  0.0897  0.0886  0.0886  0.0886  0.0843  0.0832  0.0854  0.0000  0.0068  0.0058  0.0039  0.0078  0.0097  0.0000  0.0000  0.0010  0.0010  0.0000  0.0000  0.0010  0.0000  0.0000  0.0000  0.0000  0.0000  0.0000  0.0000  0.0010
RND4__GCA_000762285.1   0.7456  0.3942  0.3942  0.4050  0.3439  0.3397  0.3397  0.3453  0.3571  0.3655  0.2452  0.2599  0.2571  0.2633  0.2653  0.2643  0.2618  0.2681  0.2643  0.2657  0.2669  0.2694  0.2681  0.2656  0.2694  0.2668  0.2668  0.2668  0.2668  0.2685  0.2685  0.2672  0.2682  0.2637  0.2638  0.2638  0.2652  0.2652  0.2652  0.2622  0.2659  0.3132  0.2559  0.2559  0.2559  0.2492  0.2196  0.2196  0.2196  0.2246  0.2144  0.2208  0.2245  0.2180  0.2160  0.2421  0.2382  0.2369  0.2420  0.2382  0.2649  0.2642  0.2572  0.2643  0.2577  0.2577  0.2577  0.2658  0.2443  0.2522  0.2483  0.2522  0.2458  0.2458  0.2522  0.2522  0.2549  0.2563  0.2549  0.2473  0.2473  0.2465  0.2402  0.2696  0.2696  0.2529  0.2622  0.2540  0.2552  0.2446  0.2356  0.2379  0.2379  0.2353  0.2378  0.2352  0.2366  0.2338  0.2338  0.2338  0.2338  0.2417  0.2405  0.2590  0.2712  0.2785  0.2771  0.2790  0.2029  0.2039  0.0365  0.0702  0.0692  0.0897  0.0897  0.0897  0.0897  0.0897  0.0908  0.0897  0.0897  0.0897  0.0854  0.0843  0.0865  0.0010  0.0078  0.0068  0.0049  0.0088  0.0107  0.0010  0.0010  0.0000  0.0000  0.0010  0.0010  0.0000  0.0010  0.0010  0.0010  0.0010  0.0010  0.0010  0.0010  0.0000  0.0010
RND4__GCA_000959165.1   0.7456  0.3942  0.3942  0.4050  0.3439  0.3397  0.3397  0.3453  0.3571  0.3655  0.2452  0.2599  0.2571  0.2633  0.2653  0.2643  0.2618  0.2681  0.2643  0.2657  0.2669  0.2694  0.2681  0.2656  0.2694  0.2668  0.2668  0.2668  0.2668  0.2685  0.2685  0.2672  0.2682  0.2637  0.2638  0.2638  0.2652  0.2652  0.2652  0.2622  0.2659  0.3132  0.2559  0.2559  0.2559  0.2492  0.2196  0.2196  0.2196  0.2246  0.2144  0.2208  0.2245  0.2180  0.2160  0.2421  0.2382  0.2369  0.2420  0.2382  0.2649  0.2642  0.2572  0.2643  0.2577  0.2577  0.2577  0.2658  0.2443  0.2522  0.2483  0.2522  0.2458  0.2458  0.2522  0.2522  0.2549  0.2563  0.2549  0.2473  0.2473  0.2465  0.2402  0.2696  0.2696  0.2529  0.2622  0.2540  0.2552  0.2446  0.2356  0.2379  0.2379  0.2353  0.2378  0.2352  0.2366  0.2338  0.2338  0.2338  0.2338  0.2417  0.2405  0.2590  0.2712  0.2785  0.2771  0.2790  0.2029  0.2039  0.0365  0.0702  0.0692  0.0897  0.0897  0.0897  0.0897  0.0897  0.0908  0.0897  0.0897  0.0897  0.0854  0.0843  0.0865  0.0010  0.0078  0.0068  0.0049  0.0088  0.0107  0.0010  0.0010  0.0000  0.0000  0.0010  0.0010  0.0000  0.0010  0.0010  0.0010  0.0010  0.0010  0.0010  0.0010  0.0000  0.0010  0.0000
RND4__GCA_000959405.1   0.7456  0.3942  0.3942  0.4050  0.3439  0.3397  0.3397  0.3453  0.3571  0.3655  0.2452  0.2599  0.2571  0.2633  0.2653  0.2643  0.2618  0.2681  0.2643  0.2657  0.2669  0.2694  0.2681  0.2656  0.2694  0.2668  0.2668  0.2668  0.2668  0.2685  0.2685  0.2672  0.2682  0.2637  0.2638  0.2638  0.2652  0.2652  0.2652  0.2622  0.2659  0.3132  0.2559  0.2559  0.2559  0.2492  0.2196  0.2196  0.2196  0.2246  0.2144  0.2208  0.2245  0.2180  0.2160  0.2421  0.2382  0.2369  0.2420  0.2382  0.2649  0.2642  0.2572  0.2643  0.2577  0.2577  0.2577  0.2658  0.2443  0.2522  0.2483  0.2522  0.2458  0.2458  0.2522  0.2522  0.2549  0.2563  0.2549  0.2473  0.2473  0.2465  0.2402  0.2696  0.2696  0.2529  0.2622  0.2540  0.2552  0.2446  0.2356  0.2379  0.2379  0.2353  0.2378  0.2352  0.2366  0.2338  0.2338  0.2338  0.2338  0.2417  0.2405  0.2590  0.2712  0.2785  0.2771  0.2790  0.2029  0.2039  0.0365  0.0702  0.0692  0.0897  0.0897  0.0897  0.0897  0.0897  0.0908  0.0897  0.0897  0.0897  0.0854  0.0843  0.0865  0.0010  0.0078  0.0068  0.0049  0.0088  0.0107  0.0010  0.0010  0.0000  0.0000  0.0010  0.0010  0.0000  0.0010  0.0010  0.0010  0.0010  0.0010  0.0010  0.0010  0.0000  0.0010  0.0000  0.0000
RND4__GCA_000959465.1   0.7433  0.3926  0.3926  0.4034  0.3424  0.3383  0.3383  0.3439  0.3556  0.3641  0.2439  0.2586  0.2558  0.2620  0.2640  0.2630  0.2605  0.2668  0.2630  0.2644  0.2656  0.2681  0.2668  0.2643  0.2681  0.2654  0.2654  0.2654  0.2654  0.2672  0.2672  0.2658  0.2668  0.2624  0.2625  0.2625  0.2639  0.2639  0.2639  0.2609  0.2646  0.3118  0.2546  0.2546  0.2546  0.2479  0.2183  0.2183  0.2183  0.2233  0.2131  0.2195  0.2232  0.2168  0.2147  0.2408  0.2369  0.2356  0.2407  0.2369  0.2635  0.2629  0.2558  0.2630  0.2564  0.2564  0.2564  0.2645  0.2429  0.2508  0.2470  0.2508  0.2444  0.2444  0.2508  0.2508  0.2535  0.2549  0.2535  0.2459  0.2459  0.2452  0.2389  0.2682  0.2682  0.2515  0.2608  0.2527  0.2538  0.2432  0.2343  0.2366  0.2366  0.2340  0.2365  0.2339  0.2353  0.2325  0.2325  0.2325  0.2325  0.2404  0.2392  0.2577  0.2698  0.2771  0.2757  0.2776  0.2017  0.2027  0.0355  0.0691  0.0682  0.0886  0.0886  0.0886  0.0886  0.0886  0.0897  0.0886  0.0886  0.0886  0.0843  0.0832  0.0854  0.0000  0.0068  0.0058  0.0039  0.0078  0.0097  0.0000  0.0000  0.0010  0.0010  0.0000  0.0000  0.0010  0.0000  0.0000  0.0000  0.0000  0.0000  0.0000  0.0000  0.0010  0.0000  0.0010  0.0010  0.0010
RND4__GCA_000959485.1   0.7433  0.3926  0.3926  0.4034  0.3424  0.3383  0.3383  0.3439  0.3556  0.3641  0.2439  0.2586  0.2558  0.2620  0.2640  0.2630  0.2605  0.2668  0.2630  0.2644  0.2656  0.2681  0.2668  0.2643  0.2681  0.2654  0.2654  0.2654  0.2654  0.2672  0.2672  0.2658  0.2668  0.2624  0.2625  0.2625  0.2639  0.2639  0.2639  0.2609  0.2646  0.3118  0.2546  0.2546  0.2546  0.2479  0.2183  0.2183  0.2183  0.2233  0.2131  0.2195  0.2232  0.2168  0.2147  0.2408  0.2369  0.2356  0.2407  0.2369  0.2635  0.2629  0.2558  0.2630  0.2564  0.2564  0.2564  0.2645  0.2429  0.2508  0.2470  0.2508  0.2444  0.2444  0.2508  0.2508  0.2535  0.2549  0.2535  0.2459  0.2459  0.2452  0.2389  0.2682  0.2682  0.2515  0.2608  0.2527  0.2538  0.2432  0.2343  0.2366  0.2366  0.2340  0.2365  0.2339  0.2353  0.2325  0.2325  0.2325  0.2325  0.2404  0.2392  0.2577  0.2698  0.2771  0.2757  0.2776  0.2017  0.2027  0.0355  0.0691  0.0682  0.0886  0.0886  0.0886  0.0886  0.0886  0.0897  0.0886  0.0886  0.0886  0.0843  0.0832  0.0854  0.0000  0.0068  0.0058  0.0039  0.0078  0.0097  0.0000  0.0000  0.0010  0.0010  0.0000  0.0000  0.0010  0.0000  0.0000  0.0000  0.0000  0.0000  0.0000  0.0000  0.0010  0.0000  0.0010  0.0010  0.0010  0.0000
RND4__GCA_000959585.1   0.7433  0.3926  0.3926  0.4034  0.3424  0.3383  0.3383  0.3439  0.3556  0.3641  0.2439  0.2586  0.2558  0.2620  0.2640  0.2630  0.2605  0.2668  0.2630  0.2644  0.2656  0.2681  0.2668  0.2643  0.2681  0.2654  0.2654  0.2654  0.2654  0.2672  0.2672  0.2658  0.2668  0.2624  0.2625  0.2625  0.2639  0.2639  0.2639  0.2609  0.2646  0.3118  0.2546  0.2546  0.2546  0.2479  0.2183  0.2183  0.2183  0.2233  0.2131  0.2195  0.2232  0.2168  0.2147  0.2408  0.2369  0.2356  0.2407  0.2369  0.2635  0.2629  0.2558  0.2630  0.2564  0.2564  0.2564  0.2645  0.2429  0.2508  0.2470  0.2508  0.2444  0.2444  0.2508  0.2508  0.2535  0.2549  0.2535  0.2459  0.2459  0.2452  0.2389  0.2682  0.2682  0.2515  0.2608  0.2527  0.2538  0.2432  0.2343  0.2366  0.2366  0.2340  0.2365  0.2339  0.2353  0.2325  0.2325  0.2325  0.2325  0.2404  0.2392  0.2577  0.2698  0.2771  0.2757  0.2776  0.2017  0.2027  0.0355  0.0691  0.0682  0.0886  0.0886  0.0886  0.0886  0.0886  0.0897  0.0886  0.0886  0.0886  0.0843  0.0832  0.0854  0.0000  0.0068  0.0058  0.0039  0.0078  0.0097  0.0000  0.0000  0.0010  0.0010  0.0000  0.0000  0.0010  0.0000  0.0000  0.0000  0.0000  0.0000  0.0000  0.0000  0.0010  0.0000  0.0010  0.0010  0.0010  0.0000  0.0000
RND4__GCA_000959625.1   0.7433  0.3926  0.3926  0.4034  0.3424  0.3383  0.3383  0.3439  0.3556  0.3641  0.2439  0.2586  0.2558  0.2620  0.2640  0.2630  0.2605  0.2668  0.2630  0.2644  0.2656  0.2681  0.2668  0.2643  0.2681  0.2654  0.2654  0.2654  0.2654  0.2672  0.2672  0.2658  0.2668  0.2624  0.2625  0.2625  0.2639  0.2639  0.2639  0.2609  0.2646  0.3118  0.2546  0.2546  0.2546  0.2479  0.2183  0.2183  0.2183  0.2233  0.2131  0.2195  0.2232  0.2168  0.2147  0.2408  0.2369  0.2356  0.2407  0.2369  0.2635  0.2629  0.2558  0.2630  0.2564  0.2564  0.2564  0.2645  0.2429  0.2508  0.2470  0.2508  0.2444  0.2444  0.2508  0.2508  0.2535  0.2549  0.2535  0.2459  0.2459  0.2452  0.2389  0.2682  0.2682  0.2515  0.2608  0.2527  0.2538  0.2432  0.2343  0.2366  0.2366  0.2340  0.2365  0.2339  0.2353  0.2325  0.2325  0.2325  0.2325  0.2404  0.2392  0.2577  0.2698  0.2771  0.2757  0.2776  0.2017  0.2027  0.0355  0.0691  0.0682  0.0886  0.0886  0.0886  0.0886  0.0886  0.0897  0.0886  0.0886  0.0886  0.0843  0.0832  0.0854  0.0000  0.0068  0.0058  0.0039  0.0078  0.0097  0.0000  0.0000  0.0010  0.0010  0.0000  0.0000  0.0010  0.0000  0.0000  0.0000  0.0000  0.0000  0.0000  0.0000  0.0010  0.0000  0.0010  0.0010  0.0010  0.0000  0.0000  0.0000
RND4__GCA_001279165.1   0.7433  0.3926  0.3926  0.4034  0.3424  0.3383  0.3383  0.3439  0.3556  0.3641  0.2439  0.2586  0.2558  0.2620  0.2640  0.2630  0.2605  0.2668  0.2630  0.2644  0.2656  0.2681  0.2668  0.2643  0.2681  0.2654  0.2654  0.2654  0.2654  0.2672  0.2672  0.2658  0.2668  0.2624  0.2625  0.2625  0.2639  0.2639  0.2639  0.2609  0.2646  0.3118  0.2546  0.2546  0.2546  0.2479  0.2183  0.2183  0.2183  0.2233  0.2131  0.2195  0.2232  0.2168  0.2147  0.2408  0.2369  0.2356  0.2407  0.2369  0.2635  0.2629  0.2558  0.2630  0.2564  0.2564  0.2564  0.2645  0.2429  0.2508  0.2470  0.2508  0.2444  0.2444  0.2508  0.2508  0.2535  0.2549  0.2535  0.2459  0.2459  0.2452  0.2389  0.2682  0.2682  0.2515  0.2608  0.2527  0.2538  0.2432  0.2343  0.2366  0.2366  0.2340  0.2365  0.2339  0.2353  0.2325  0.2325  0.2325  0.2325  0.2404  0.2392  0.2577  0.2698  0.2771  0.2757  0.2776  0.2017  0.2027  0.0355  0.0691  0.0682  0.0886  0.0886  0.0886  0.0886  0.0886  0.0897  0.0886  0.0886  0.0886  0.0843  0.0832  0.0854  0.0000  0.0068  0.0058  0.0039  0.0078  0.0097  0.0000  0.0000  0.0010  0.0010  0.0000  0.0000  0.0010  0.0000  0.0000  0.0000  0.0000  0.0000  0.0000  0.0000  0.0010  0.0000  0.0010  0.0010  0.0010  0.0000  0.0000  0.0000  0.0000
RND4__GCA_001279185.1   0.7433  0.3926  0.3926  0.4034  0.3424  0.3383  0.3383  0.3439  0.3556  0.3641  0.2439  0.2586  0.2558  0.2620  0.2640  0.2630  0.2605  0.2668  0.2630  0.2644  0.2656  0.2681  0.2668  0.2643  0.2681  0.2654  0.2654  0.2654  0.2654  0.2672  0.2672  0.2658  0.2668  0.2624  0.2625  0.2625  0.2639  0.2639  0.2639  0.2609  0.2646  0.3118  0.2546  0.2546  0.2546  0.2479  0.2183  0.2183  0.2183  0.2233  0.2131  0.2195  0.2232  0.2168  0.2147  0.2408  0.2369  0.2356  0.2407  0.2369  0.2635  0.2629  0.2558  0.2630  0.2564  0.2564  0.2564  0.2645  0.2429  0.2508  0.2470  0.2508  0.2444  0.2444  0.2508  0.2508  0.2535  0.2549  0.2535  0.2459  0.2459  0.2452  0.2389  0.2682  0.2682  0.2515  0.2608  0.2527  0.2538  0.2432  0.2343  0.2366  0.2366  0.2340  0.2365  0.2339  0.2353  0.2325  0.2325  0.2325  0.2325  0.2404  0.2392  0.2577  0.2698  0.2771  0.2757  0.2776  0.2017  0.2027  0.0355  0.0691  0.0682  0.0886  0.0886  0.0886  0.0886  0.0886  0.0897  0.0886  0.0886  0.0886  0.0843  0.0832  0.0854  0.0000  0.0068  0.0058  0.0039  0.0078  0.0097  0.0000  0.0000  0.0010  0.0010  0.0000  0.0000  0.0010  0.0000  0.0000  0.0000  0.0000  0.0000  0.0000  0.0000  0.0010  0.0000  0.0010  0.0010  0.0010  0.0000  0.0000  0.0000  0.0000  0.0000
RND4__GCA_001279265.1   0.7433  0.3926  0.3926  0.4034  0.3424  0.3383  0.3383  0.3439  0.3556  0.3641  0.2439  0.2586  0.2558  0.2620  0.2640  0.2630  0.2605  0.2668  0.2630  0.2644  0.2656  0.2681  0.2668  0.2643  0.2681  0.2654  0.2654  0.2654  0.2654  0.2672  0.2672  0.2658  0.2668  0.2624  0.2625  0.2625  0.2639  0.2639  0.2639  0.2609  0.2646  0.3118  0.2546  0.2546  0.2546  0.2479  0.2183  0.2183  0.2183  0.2233  0.2131  0.2195  0.2232  0.2168  0.2147  0.2408  0.2369  0.2356  0.2407  0.2369  0.2635  0.2629  0.2558  0.2630  0.2564  0.2564  0.2564  0.2645  0.2429  0.2508  0.2470  0.2508  0.2444  0.2444  0.2508  0.2508  0.2535  0.2549  0.2535  0.2459  0.2459  0.2452  0.2389  0.2682  0.2682  0.2515  0.2608  0.2527  0.2538  0.2432  0.2343  0.2366  0.2366  0.2340  0.2365  0.2339  0.2353  0.2325  0.2325  0.2325  0.2325  0.2404  0.2392  0.2577  0.2698  0.2771  0.2757  0.2776  0.2017  0.2027  0.0355  0.0691  0.0682  0.0886  0.0886  0.0886  0.0886  0.0886  0.0897  0.0886  0.0886  0.0886  0.0843  0.0832  0.0854  0.0000  0.0068  0.0058  0.0039  0.0078  0.0097  0.0000  0.0000  0.0010  0.0010  0.0000  0.0000  0.0010  0.0000  0.0000  0.0000  0.0000  0.0000  0.0000  0.0000  0.0010  0.0000  0.0010  0.0010  0.0010  0.0000  0.0000  0.0000  0.0000  0.0000  0.0000
RND4__GCA_000410895.1   0.7438  0.3897  0.3897  0.4005  0.3452  0.3411  0.3411  0.3467  0.3558  0.3628  0.2413  0.2560  0.2558  0.2620  0.2640  0.2630  0.2605  0.2668  0.2630  0.2643  0.2655  0.2681  0.2668  0.2643  0.2681  0.2627  0.2627  0.2627  0.2627  0.2644  0.2644  0.2631  0.2641  0.2596  0.2598  0.2598  0.2612  0.2612  0.2612  0.2582  0.2618  0.3117  0.2546  0.2545  0.2545  0.2479  0.2133  0.2133  0.2133  0.2183  0.2082  0.2145  0.2182  0.2118  0.2097  0.2381  0.2369  0.2355  0.2407  0.2369  0.2608  0.2655  0.2585  0.2656  0.2564  0.2564  0.2564  0.2644  0.2416  0.2495  0.2456  0.2495  0.2431  0.2431  0.2495  0.2495  0.2521  0.2535  0.2521  0.2446  0.2446  0.2438  0.2389  0.2654  0.2654  0.2501  0.2581  0.2499  0.2511  0.2405  0.2343  0.2366  0.2366  0.2339  0.2364  0.2339  0.2352  0.2325  0.2325  0.2325  0.2325  0.2403  0.2391  0.2550  0.2670  0.2743  0.2730  0.2748  0.1991  0.2002  0.0365  0.0691  0.0682  0.0865  0.0865  0.0865  0.0865  0.0865  0.0876  0.0865  0.0865  0.0865  0.0822  0.0811  0.0832  0.0097  0.0087  0.0078  0.0078  0.0078  0.0097  0.0097  0.0097  0.0107  0.0107  0.0097  0.0097  0.0107  0.0097  0.0097  0.0097  0.0097  0.0097  0.0097  0.0097  0.0107  0.0097  0.0107  0.0107  0.0107  0.0097  0.0097  0.0097  0.0097  0.0097  0.0097  0.0097
RND4__GCA_000755825.1   0.7438  0.3897  0.3897  0.4005  0.3452  0.3411  0.3411  0.3467  0.3558  0.3628  0.2413  0.2560  0.2558  0.2620  0.2640  0.2630  0.2605  0.2668  0.2630  0.2643  0.2655  0.2681  0.2668  0.2643  0.2681  0.2627  0.2627  0.2627  0.2627  0.2644  0.2644  0.2631  0.2641  0.2596  0.2598  0.2598  0.2612  0.2612  0.2612  0.2582  0.2618  0.3117  0.2546  0.2545  0.2545  0.2479  0.2133  0.2133  0.2133  0.2183  0.2082  0.2145  0.2182  0.2118  0.2097  0.2381  0.2369  0.2355  0.2407  0.2369  0.2608  0.2655  0.2585  0.2656  0.2564  0.2564  0.2564  0.2644  0.2416  0.2495  0.2456  0.2495  0.2431  0.2431  0.2495  0.2495  0.2521  0.2535  0.2521  0.2446  0.2446  0.2438  0.2389  0.2654  0.2654  0.2501  0.2581  0.2499  0.2511  0.2405  0.2343  0.2366  0.2366  0.2339  0.2364  0.2339  0.2352  0.2325  0.2325  0.2325  0.2325  0.2403  0.2391  0.2550  0.2670  0.2743  0.2730  0.2748  0.1991  0.2002  0.0365  0.0691  0.0682  0.0865  0.0865  0.0865  0.0865  0.0865  0.0876  0.0865  0.0865  0.0865  0.0822  0.0811  0.0832  0.0097  0.0087  0.0078  0.0078  0.0078  0.0097  0.0097  0.0097  0.0107  0.0107  0.0097  0.0097  0.0107  0.0097  0.0097  0.0097  0.0097  0.0097  0.0097  0.0097  0.0107  0.0097  0.0107  0.0107  0.0107  0.0097  0.0097  0.0097  0.0097  0.0097  0.0097  0.0097  0.0000
RND4__GCA_000954175.1   0.7438  0.3897  0.3897  0.4005  0.3452  0.3411  0.3411  0.3467  0.3558  0.3628  0.2413  0.2560  0.2558  0.2620  0.2640  0.2630  0.2605  0.2668  0.2630  0.2643  0.2655  0.2681  0.2668  0.2643  0.2681  0.2627  0.2627  0.2627  0.2627  0.2644  0.2644  0.2631  0.2641  0.2596  0.2598  0.2598  0.2612  0.2612  0.2612  0.2582  0.2618  0.3117  0.2546  0.2545  0.2545  0.2479  0.2133  0.2133  0.2133  0.2183  0.2082  0.2145  0.2182  0.2118  0.2097  0.2381  0.2369  0.2355  0.2407  0.2369  0.2608  0.2655  0.2585  0.2656  0.2564  0.2564  0.2564  0.2644  0.2416  0.2495  0.2456  0.2495  0.2431  0.2431  0.2495  0.2495  0.2521  0.2535  0.2521  0.2446  0.2446  0.2438  0.2389  0.2654  0.2654  0.2501  0.2581  0.2499  0.2511  0.2405  0.2343  0.2366  0.2366  0.2339  0.2364  0.2339  0.2352  0.2325  0.2325  0.2325  0.2325  0.2403  0.2391  0.2550  0.2670  0.2743  0.2730  0.2748  0.1991  0.2002  0.0365  0.0691  0.0682  0.0865  0.0865  0.0865  0.0865  0.0865  0.0876  0.0865  0.0865  0.0865  0.0822  0.0811  0.0832  0.0097  0.0087  0.0078  0.0078  0.0078  0.0097  0.0097  0.0097  0.0107  0.0107  0.0097  0.0097  0.0107  0.0097  0.0097  0.0097  0.0097  0.0097  0.0097  0.0097  0.0107  0.0097  0.0107  0.0107  0.0107  0.0097  0.0097  0.0097  0.0097  0.0097  0.0097  0.0097  0.0000  0.0000
RND4__GCA_000959145.1   0.7438  0.3897  0.3897  0.4005  0.3452  0.3411  0.3411  0.3467  0.3558  0.3628  0.2413  0.2560  0.2558  0.2620  0.2640  0.2630  0.2605  0.2668  0.2630  0.2643  0.2655  0.2681  0.2668  0.2643  0.2681  0.2627  0.2627  0.2627  0.2627  0.2644  0.2644  0.2631  0.2641  0.2596  0.2598  0.2598  0.2612  0.2612  0.2612  0.2582  0.2618  0.3117  0.2546  0.2545  0.2545  0.2479  0.2133  0.2133  0.2133  0.2183  0.2082  0.2145  0.2182  0.2118  0.2097  0.2381  0.2369  0.2355  0.2407  0.2369  0.2608  0.2655  0.2585  0.2656  0.2564  0.2564  0.2564  0.2644  0.2416  0.2495  0.2456  0.2495  0.2431  0.2431  0.2495  0.2495  0.2521  0.2535  0.2521  0.2446  0.2446  0.2438  0.2389  0.2654  0.2654  0.2501  0.2581  0.2499  0.2511  0.2405  0.2343  0.2366  0.2366  0.2339  0.2364  0.2339  0.2352  0.2325  0.2325  0.2325  0.2325  0.2403  0.2391  0.2550  0.2670  0.2743  0.2730  0.2748  0.1991  0.2002  0.0365  0.0691  0.0682  0.0865  0.0865  0.0865  0.0865  0.0865  0.0876  0.0865  0.0865  0.0865  0.0822  0.0811  0.0832  0.0097  0.0087  0.0078  0.0078  0.0078  0.0097  0.0097  0.0097  0.0107  0.0107  0.0097  0.0097  0.0107  0.0097  0.0097  0.0097  0.0097  0.0097  0.0097  0.0097  0.0107  0.0097  0.0107  0.0107  0.0107  0.0097  0.0097  0.0097  0.0097  0.0097  0.0097  0.0097  0.0000  0.0000  0.0000
RND4__GCA_001212065.1   0.7438  0.3897  0.3897  0.4005  0.3452  0.3411  0.3411  0.3467  0.3558  0.3628  0.2413  0.2560  0.2558  0.2620  0.2640  0.2630  0.2605  0.2668  0.2630  0.2643  0.2655  0.2681  0.2668  0.2643  0.2681  0.2627  0.2627  0.2627  0.2627  0.2644  0.2644  0.2631  0.2641  0.2596  0.2598  0.2598  0.2612  0.2612  0.2612  0.2582  0.2618  0.3117  0.2546  0.2545  0.2545  0.2479  0.2133  0.2133  0.2133  0.2183  0.2082  0.2145  0.2182  0.2118  0.2097  0.2381  0.2369  0.2355  0.2407  0.2369  0.2608  0.2655  0.2585  0.2656  0.2564  0.2564  0.2564  0.2644  0.2416  0.2495  0.2456  0.2495  0.2431  0.2431  0.2495  0.2495  0.2521  0.2535  0.2521  0.2446  0.2446  0.2438  0.2389  0.2654  0.2654  0.2501  0.2581  0.2499  0.2511  0.2405  0.2343  0.2366  0.2366  0.2339  0.2364  0.2339  0.2352  0.2325  0.2325  0.2325  0.2325  0.2403  0.2391  0.2550  0.2670  0.2743  0.2730  0.2748  0.1991  0.2002  0.0365  0.0691  0.0682  0.0865  0.0865  0.0865  0.0865  0.0865  0.0876  0.0865  0.0865  0.0865  0.0822  0.0811  0.0832  0.0097  0.0087  0.0078  0.0078  0.0078  0.0097  0.0097  0.0097  0.0107  0.0107  0.0097  0.0097  0.0107  0.0097  0.0097  0.0097  0.0097  0.0097  0.0097  0.0097  0.0107  0.0097  0.0107  0.0107  0.0107  0.0097  0.0097  0.0097  0.0097  0.0097  0.0097  0.0097  0.0000  0.0000  0.0000  0.0000
RND4__GCA_001212405.1   0.7433  0.3926  0.3926  0.4033  0.3452  0.3411  0.3411  0.3467  0.3585  0.3655  0.2403  0.2560  0.2558  0.2620  0.2640  0.2630  0.2605  0.2668  0.2630  0.2643  0.2655  0.2681  0.2668  0.2643  0.2681  0.2600  0.2600  0.2600  0.2600  0.2645  0.2645  0.2631  0.2641  0.2597  0.2598  0.2598  0.2612  0.2612  0.2612  0.2582  0.2619  0.3089  0.2546  0.2545  0.2545  0.2479  0.2157  0.2157  0.2157  0.2207  0.2106  0.2169  0.2206  0.2142  0.2121  0.2408  0.2342  0.2329  0.2380  0.2343  0.2581  0.2655  0.2585  0.2656  0.2537  0.2537  0.2537  0.2644  0.2389  0.2495  0.2456  0.2495  0.2431  0.2431  0.2495  0.2495  0.2521  0.2535  0.2521  0.2446  0.2446  0.2438  0.2389  0.2654  0.2654  0.2501  0.2581  0.2499  0.2511  0.2405  0.2343  0.2366  0.2366  0.2339  0.2364  0.2339  0.2352  0.2325  0.2325  0.2325  0.2325  0.2403  0.2391  0.2550  0.2670  0.2743  0.2730  0.2748  0.1991  0.2002  0.0345  0.0681  0.0671  0.0875  0.0875  0.0875  0.0875  0.0875  0.0886  0.0875  0.0875  0.0875  0.0832  0.0821  0.0843  0.0088  0.0058  0.0068  0.0049  0.0068  0.0088  0.0088  0.0088  0.0097  0.0097  0.0088  0.0088  0.0097  0.0088  0.0088  0.0088  0.0088  0.0088  0.0088  0.0088  0.0097  0.0088  0.0097  0.0097  0.0097  0.0088  0.0088  0.0088  0.0088  0.0088  0.0088  0.0088  0.0069  0.0068  0.0068  0.0069  0.0068
RND4__GCA_001277875.1   0.7412  0.3896  0.3896  0.4003  0.3425  0.3383  0.3383  0.3439  0.3557  0.3627  0.2402  0.2535  0.2533  0.2595  0.2615  0.2605  0.2579  0.2642  0.2605  0.2618  0.2630  0.2655  0.2642  0.2618  0.2655  0.2574  0.2574  0.2574  0.2574  0.2619  0.2619  0.2605  0.2615  0.2571  0.2572  0.2572  0.2586  0.2586  0.2586  0.2556  0.2593  0.3061  0.2520  0.2519  0.2519  0.2453  0.2133  0.2133  0.2133  0.2182  0.2081  0.2144  0.2181  0.2117  0.2097  0.2382  0.2317  0.2304  0.2355  0.2317  0.2555  0.2629  0.2559  0.2630  0.2511  0.2511  0.2511  0.2618  0.2364  0.2469  0.2431  0.2469  0.2405  0.2405  0.2469  0.2469  0.2496  0.2510  0.2496  0.2420  0.2420  0.2413  0.2363  0.2628  0.2628  0.2476  0.2555  0.2473  0.2485  0.2380  0.2318  0.2340  0.2340  0.2314  0.2339  0.2314  0.2327  0.2300  0.2300  0.2300  0.2300  0.2378  0.2366  0.2525  0.2644  0.2717  0.2703  0.2722  0.1967  0.1978  0.0355  0.0670  0.0661  0.0864  0.0864  0.0864  0.0864  0.0864  0.0875  0.0864  0.0864  0.0864  0.0821  0.0810  0.0832  0.0097  0.0068  0.0058  0.0058  0.0058  0.0097  0.0097  0.0097  0.0107  0.0107  0.0097  0.0097  0.0107  0.0097  0.0097  0.0097  0.0097  0.0097  0.0097  0.0097  0.0107  0.0097  0.0107  0.0107  0.0107  0.0097  0.0097  0.0097  0.0097  0.0097  0.0097  0.0097  0.0039  0.0039  0.0039  0.0039  0.0039  0.0029
RND4__GCA_001277895.1   0.7412  0.3896  0.3896  0.4003  0.3425  0.3383  0.3383  0.3439  0.3557  0.3627  0.2402  0.2535  0.2533  0.2595  0.2615  0.2605  0.2579  0.2642  0.2605  0.2618  0.2630  0.2655  0.2642  0.2618  0.2655  0.2574  0.2574  0.2574  0.2574  0.2619  0.2619  0.2605  0.2615  0.2571  0.2572  0.2572  0.2586  0.2586  0.2586  0.2556  0.2593  0.3061  0.2520  0.2519  0.2519  0.2453  0.2133  0.2133  0.2133  0.2182  0.2081  0.2144  0.2181  0.2117  0.2097  0.2382  0.2317  0.2304  0.2355  0.2317  0.2555  0.2629  0.2559  0.2630  0.2511  0.2511  0.2511  0.2618  0.2364  0.2469  0.2431  0.2469  0.2405  0.2405  0.2469  0.2469  0.2496  0.2510  0.2496  0.2420  0.2420  0.2413  0.2363  0.2628  0.2628  0.2476  0.2555  0.2473  0.2485  0.2380  0.2318  0.2340  0.2340  0.2314  0.2339  0.2314  0.2327  0.2300  0.2300  0.2300  0.2300  0.2378  0.2366  0.2525  0.2644  0.2717  0.2703  0.2722  0.1967  0.1978  0.0355  0.0670  0.0661  0.0864  0.0864  0.0864  0.0864  0.0864  0.0875  0.0864  0.0864  0.0864  0.0821  0.0810  0.0832  0.0097  0.0068  0.0058  0.0058  0.0058  0.0097  0.0097  0.0097  0.0107  0.0107  0.0097  0.0097  0.0107  0.0097  0.0097  0.0097  0.0097  0.0097  0.0097  0.0097  0.0107  0.0097  0.0107  0.0107  0.0107  0.0097  0.0097  0.0097  0.0097  0.0097  0.0097  0.0097  0.0039  0.0039  0.0039  0.0039  0.0039  0.0029  0.0000
RND4__GCA_001277975.1   0.7438  0.3897  0.3897  0.4005  0.3452  0.3411  0.3411  0.3467  0.3558  0.3628  0.2413  0.2560  0.2558  0.2620  0.2640  0.2630  0.2605  0.2668  0.2630  0.2643  0.2655  0.2681  0.2668  0.2643  0.2681  0.2627  0.2627  0.2627  0.2627  0.2644  0.2644  0.2631  0.2641  0.2596  0.2598  0.2598  0.2612  0.2612  0.2612  0.2582  0.2618  0.3117  0.2546  0.2545  0.2545  0.2479  0.2133  0.2133  0.2133  0.2183  0.2082  0.2145  0.2182  0.2118  0.2097  0.2381  0.2369  0.2355  0.2407  0.2369  0.2608  0.2655  0.2585  0.2656  0.2564  0.2564  0.2564  0.2644  0.2416  0.2495  0.2456  0.2495  0.2431  0.2431  0.2495  0.2495  0.2521  0.2535  0.2521  0.2446  0.2446  0.2438  0.2389  0.2654  0.2654  0.2501  0.2581  0.2499  0.2511  0.2405  0.2343  0.2366  0.2366  0.2339  0.2364  0.2339  0.2352  0.2325  0.2325  0.2325  0.2325  0.2403  0.2391  0.2550  0.2670  0.2743  0.2730  0.2748  0.1991  0.2002  0.0365  0.0691  0.0682  0.0865  0.0865  0.0865  0.0865  0.0865  0.0876  0.0865  0.0865  0.0865  0.0822  0.0811  0.0832  0.0097  0.0087  0.0078  0.0078  0.0078  0.0097  0.0097  0.0097  0.0107  0.0107  0.0097  0.0097  0.0107  0.0097  0.0097  0.0097  0.0097  0.0097  0.0097  0.0097  0.0107  0.0097  0.0107  0.0107  0.0107  0.0097  0.0097  0.0097  0.0097  0.0097  0.0097  0.0097  0.0000  0.0000  0.0000  0.0000  0.0000  0.0068  0.0039  0.0039
RND4__GCA_001327035.1   0.7438  0.3897  0.3897  0.4005  0.3452  0.3411  0.3411  0.3467  0.3558  0.3628  0.2413  0.2560  0.2558  0.2620  0.2640  0.2630  0.2605  0.2668  0.2630  0.2643  0.2655  0.2681  0.2668  0.2643  0.2681  0.2627  0.2627  0.2627  0.2627  0.2644  0.2644  0.2631  0.2641  0.2596  0.2598  0.2598  0.2612  0.2612  0.2612  0.2582  0.2618  0.3117  0.2546  0.2545  0.2545  0.2479  0.2133  0.2133  0.2133  0.2183  0.2082  0.2145  0.2182  0.2118  0.2097  0.2381  0.2369  0.2355  0.2407  0.2369  0.2608  0.2655  0.2585  0.2656  0.2564  0.2564  0.2564  0.2644  0.2416  0.2495  0.2456  0.2495  0.2431  0.2431  0.2495  0.2495  0.2521  0.2535  0.2521  0.2446  0.2446  0.2438  0.2389  0.2654  0.2654  0.2501  0.2581  0.2499  0.2511  0.2405  0.2343  0.2366  0.2366  0.2339  0.2364  0.2339  0.2352  0.2325  0.2325  0.2325  0.2325  0.2403  0.2391  0.2550  0.2670  0.2743  0.2730  0.2748  0.1991  0.2002  0.0365  0.0691  0.0682  0.0865  0.0865  0.0865  0.0865  0.0865  0.0876  0.0865  0.0865  0.0865  0.0822  0.0811  0.0832  0.0097  0.0087  0.0078  0.0078  0.0078  0.0097  0.0097  0.0097  0.0107  0.0107  0.0097  0.0097  0.0107  0.0097  0.0097  0.0097  0.0097  0.0097  0.0097  0.0097  0.0107  0.0097  0.0107  0.0107  0.0107  0.0097  0.0097  0.0097  0.0097  0.0097  0.0097  0.0097  0.0000  0.0000  0.0000  0.0000  0.0000  0.0068  0.0039  0.0039  0.0000
RND4__GCA_000011545.1   0.7400  0.3932  0.3932  0.4040  0.3443  0.3401  0.3401  0.3457  0.3575  0.3674  0.2429  0.2576  0.2573  0.2636  0.2656  0.2646  0.2621  0.2684  0.2646  0.2660  0.2672  0.2697  0.2684  0.2659  0.2697  0.2618  0.2618  0.2618  0.2618  0.2662  0.2662  0.2649  0.2658  0.2614  0.2615  0.2615  0.2629  0.2629  0.2629  0.2599  0.2636  0.3108  0.2550  0.2549  0.2549  0.2483  0.2173  0.2173  0.2173  0.2223  0.2121  0.2185  0.2223  0.2158  0.2137  0.2425  0.2359  0.2346  0.2397  0.2359  0.2598  0.2673  0.2602  0.2674  0.2554  0.2554  0.2554  0.2662  0.2406  0.2512  0.2473  0.2512  0.2448  0.2448  0.2512  0.2512  0.2539  0.2553  0.2539  0.2463  0.2463  0.2455  0.2393  0.2672  0.2672  0.2519  0.2598  0.2517  0.2529  0.2422  0.2360  0.2382  0.2382  0.2356  0.2381  0.2356  0.2369  0.2342  0.2342  0.2342  0.2342  0.2420  0.2408  0.2567  0.2688  0.2734  0.2720  0.2766  0.2007  0.2017  0.0345  0.0682  0.0672  0.0876  0.0876  0.0876  0.0876  0.0876  0.0887  0.0876  0.0876  0.0876  0.0833  0.0822  0.0844  0.0049  0.0059  0.0049  0.0010  0.0068  0.0087  0.0049  0.0049  0.0058  0.0058  0.0049  0.0049  0.0058  0.0049  0.0049  0.0049  0.0049  0.0049  0.0049  0.0049  0.0058  0.0049  0.0058  0.0058  0.0058  0.0049  0.0049  0.0049  0.0049  0.0049  0.0049  0.0049  0.0087  0.0087  0.0087  0.0087  0.0087  0.0058  0.0068  0.0068  0.0087  0.0087
RND4__GCA_000294635.1   0.7400  0.3932  0.3932  0.4040  0.3443  0.3401  0.3401  0.3457  0.3575  0.3674  0.2429  0.2576  0.2573  0.2636  0.2656  0.2646  0.2621  0.2684  0.2646  0.2660  0.2672  0.2697  0.2684  0.2659  0.2697  0.2618  0.2618  0.2618  0.2618  0.2662  0.2662  0.2649  0.2658  0.2614  0.2615  0.2615  0.2629  0.2629  0.2629  0.2599  0.2636  0.3108  0.2550  0.2549  0.2549  0.2483  0.2173  0.2173  0.2173  0.2223  0.2121  0.2185  0.2223  0.2158  0.2137  0.2425  0.2359  0.2346  0.2397  0.2359  0.2598  0.2673  0.2602  0.2674  0.2554  0.2554  0.2554  0.2662  0.2406  0.2512  0.2473  0.2512  0.2448  0.2448  0.2512  0.2512  0.2539  0.2553  0.2539  0.2463  0.2463  0.2455  0.2393  0.2672  0.2672  0.2519  0.2598  0.2517  0.2529  0.2422  0.2360  0.2382  0.2382  0.2356  0.2381  0.2356  0.2369  0.2342  0.2342  0.2342  0.2342  0.2420  0.2408  0.2567  0.2688  0.2734  0.2720  0.2766  0.2007  0.2017  0.0345  0.0682  0.0672  0.0876  0.0876  0.0876  0.0876  0.0876  0.0887  0.0876  0.0876  0.0876  0.0833  0.0822  0.0844  0.0049  0.0059  0.0049  0.0010  0.0068  0.0087  0.0049  0.0049  0.0058  0.0058  0.0049  0.0049  0.0058  0.0049  0.0049  0.0049  0.0049  0.0049  0.0049  0.0049  0.0058  0.0049  0.0058  0.0058  0.0058  0.0049  0.0049  0.0049  0.0049  0.0049  0.0049  0.0049  0.0087  0.0087  0.0087  0.0087  0.0087  0.0058  0.0068  0.0068  0.0087  0.0087  0.0000
RND4__GCA_000494855.1   0.7446  0.3885  0.3885  0.3993  0.3386  0.3344  0.3344  0.3400  0.3518  0.3616  0.2404  0.2537  0.2535  0.2597  0.2617  0.2607  0.2582  0.2645  0.2607  0.2621  0.2633  0.2658  0.2645  0.2620  0.2658  0.2604  0.2604  0.2604  0.2604  0.2622  0.2622  0.2608  0.2618  0.2574  0.2575  0.2575  0.2589  0.2589  0.2589  0.2559  0.2596  0.3093  0.2509  0.2509  0.2509  0.2443  0.2135  0.2135  0.2135  0.2185  0.2083  0.2146  0.2184  0.2120  0.2099  0.2372  0.2333  0.2320  0.2371  0.2333  0.2585  0.2632  0.2562  0.2633  0.2541  0.2541  0.2541  0.2621  0.2393  0.2472  0.2434  0.2472  0.2408  0.2408  0.2472  0.2472  0.2499  0.2513  0.2499  0.2423  0.2423  0.2416  0.2366  0.2631  0.2631  0.2479  0.2558  0.2476  0.2488  0.2383  0.2320  0.2343  0.2343  0.2317  0.2342  0.2316  0.2330  0.2303  0.2303  0.2303  0.2303  0.2381  0.2369  0.2527  0.2648  0.2720  0.2707  0.2725  0.1969  0.1980  0.0316  0.0650  0.0640  0.0843  0.0843  0.0843  0.0843  0.0843  0.0854  0.0843  0.0843  0.0843  0.0800  0.0790  0.0811  0.0058  0.0048  0.0019  0.0039  0.0039  0.0058  0.0058  0.0058  0.0068  0.0068  0.0058  0.0058  0.0068  0.0058  0.0058  0.0058  0.0058  0.0058  0.0058  0.0058  0.0068  0.0058  0.0068  0.0068  0.0068  0.0058  0.0058  0.0058  0.0058  0.0058  0.0058  0.0058  0.0078  0.0078  0.0078  0.0078  0.0078  0.0068  0.0058  0.0058  0.0078  0.0078  0.0049  0.0049
RND4__GCA_000755925.1   0.7423  0.3916  0.3916  0.4024  0.3457  0.3415  0.3415  0.3472  0.3590  0.3659  0.2416  0.2563  0.2561  0.2623  0.2643  0.2633  0.2608  0.2671  0.2633  0.2647  0.2659  0.2684  0.2671  0.2646  0.2684  0.2604  0.2604  0.2604  0.2604  0.2648  0.2648  0.2635  0.2645  0.2600  0.2602  0.2602  0.2616  0.2616  0.2616  0.2586  0.2622  0.3093  0.2536  0.2536  0.2536  0.2469  0.2161  0.2161  0.2161  0.2210  0.2109  0.2172  0.2210  0.2145  0.2125  0.2411  0.2346  0.2333  0.2384  0.2346  0.2585  0.2660  0.2589  0.2661  0.2541  0.2541  0.2541  0.2649  0.2393  0.2499  0.2460  0.2499  0.2434  0.2434  0.2499  0.2499  0.2526  0.2539  0.2526  0.2449  0.2449  0.2442  0.2379  0.2659  0.2659  0.2506  0.2585  0.2503  0.2515  0.2409  0.2347  0.2369  0.2369  0.2343  0.2368  0.2343  0.2356  0.2329  0.2329  0.2329  0.2329  0.2407  0.2395  0.2554  0.2675  0.2720  0.2707  0.2753  0.1994  0.2004  0.0335  0.0671  0.0661  0.0865  0.0865  0.0865  0.0865  0.0865  0.0876  0.0865  0.0865  0.0865  0.0822  0.0811  0.0833  0.0058  0.0048  0.0058  0.0019  0.0058  0.0078  0.0058  0.0058  0.0068  0.0068  0.0058  0.0058  0.0068  0.0058  0.0058  0.0058  0.0058  0.0058  0.0058  0.0058  0.0068  0.0058  0.0068  0.0068  0.0068  0.0058  0.0058  0.0058  0.0058  0.0058  0.0058  0.0058  0.0078  0.0078  0.0078  0.0078  0.0078  0.0049  0.0058  0.0058  0.0078  0.0078  0.0010  0.0010  0.0059
RND4__GCA_000757015.2   0.7400  0.3932  0.3932  0.4040  0.3443  0.3401  0.3401  0.3457  0.3575  0.3674  0.2429  0.2576  0.2573  0.2636  0.2656  0.2646  0.2621  0.2684  0.2646  0.2660  0.2672  0.2697  0.2684  0.2659  0.2697  0.2618  0.2618  0.2618  0.2618  0.2662  0.2662  0.2649  0.2658  0.2614  0.2615  0.2615  0.2629  0.2629  0.2629  0.2599  0.2636  0.3108  0.2550  0.2549  0.2549  0.2483  0.2173  0.2173  0.2173  0.2223  0.2121  0.2185  0.2223  0.2158  0.2137  0.2425  0.2359  0.2346  0.2397  0.2359  0.2598  0.2673  0.2602  0.2674  0.2554  0.2554  0.2554  0.2662  0.2406  0.2512  0.2473  0.2512  0.2448  0.2448  0.2512  0.2512  0.2539  0.2553  0.2539  0.2463  0.2463  0.2455  0.2393  0.2672  0.2672  0.2519  0.2598  0.2517  0.2529  0.2422  0.2360  0.2382  0.2382  0.2356  0.2381  0.2356  0.2369  0.2342  0.2342  0.2342  0.2342  0.2420  0.2408  0.2567  0.2688  0.2734  0.2720  0.2766  0.2007  0.2017  0.0345  0.0682  0.0672  0.0876  0.0876  0.0876  0.0876  0.0876  0.0887  0.0876  0.0876  0.0876  0.0833  0.0822  0.0844  0.0049  0.0059  0.0049  0.0010  0.0068  0.0087  0.0049  0.0049  0.0058  0.0058  0.0049  0.0049  0.0058  0.0049  0.0049  0.0049  0.0049  0.0049  0.0049  0.0049  0.0058  0.0049  0.0058  0.0058  0.0058  0.0049  0.0049  0.0049  0.0049  0.0049  0.0049  0.0049  0.0087  0.0087  0.0087  0.0087  0.0087  0.0058  0.0068  0.0068  0.0087  0.0087  0.0000  0.0000  0.0049  0.0010
RND4__GCA_000757035.2   0.7400  0.3932  0.3932  0.4040  0.3443  0.3401  0.3401  0.3457  0.3575  0.3674  0.2429  0.2576  0.2573  0.2636  0.2656  0.2646  0.2621  0.2684  0.2646  0.2660  0.2672  0.2697  0.2684  0.2659  0.2697  0.2618  0.2618  0.2618  0.2618  0.2662  0.2662  0.2649  0.2658  0.2614  0.2615  0.2615  0.2629  0.2629  0.2629  0.2599  0.2636  0.3108  0.2550  0.2549  0.2549  0.2483  0.2173  0.2173  0.2173  0.2223  0.2121  0.2185  0.2223  0.2158  0.2137  0.2425  0.2359  0.2346  0.2397  0.2359  0.2598  0.2673  0.2602  0.2674  0.2554  0.2554  0.2554  0.2662  0.2406  0.2512  0.2473  0.2512  0.2448  0.2448  0.2512  0.2512  0.2539  0.2553  0.2539  0.2463  0.2463  0.2455  0.2393  0.2672  0.2672  0.2519  0.2598  0.2517  0.2529  0.2422  0.2360  0.2382  0.2382  0.2356  0.2381  0.2356  0.2369  0.2342  0.2342  0.2342  0.2342  0.2420  0.2408  0.2567  0.2688  0.2734  0.2720  0.2766  0.2007  0.2017  0.0345  0.0682  0.0672  0.0876  0.0876  0.0876  0.0876  0.0876  0.0887  0.0876  0.0876  0.0876  0.0833  0.0822  0.0844  0.0049  0.0058  0.0049  0.0010  0.0068  0.0087  0.0049  0.0049  0.0058  0.0058  0.0049  0.0049  0.0058  0.0049  0.0049  0.0049  0.0049  0.0049  0.0049  0.0049  0.0058  0.0049  0.0058  0.0058  0.0058  0.0049  0.0049  0.0049  0.0049  0.0049  0.0049  0.0049  0.0087  0.0087  0.0087  0.0087  0.0087  0.0058  0.0068  0.0068  0.0087  0.0087  0.0000  0.0000  0.0049  0.0010  0.0000
RND4__GCA_000757245.1   0.7442  0.3961  0.3961  0.4070  0.3441  0.3428  0.3428  0.3484  0.3617  0.3686  0.2440  0.2562  0.2559  0.2624  0.2644  0.2633  0.2608  0.2671  0.2633  0.2647  0.2659  0.2685  0.2671  0.2647  0.2685  0.2589  0.2589  0.2589  0.2589  0.2609  0.2609  0.2595  0.2605  0.2561  0.2562  0.2562  0.2576  0.2576  0.2576  0.2546  0.2583  0.3106  0.2537  0.2536  0.2536  0.2470  0.2135  0.2135  0.2135  0.2211  0.2109  0.2172  0.2210  0.2145  0.2099  0.2399  0.2333  0.2320  0.2372  0.2334  0.2572  0.2647  0.2576  0.2647  0.2528  0.2528  0.2528  0.2635  0.2393  0.2499  0.2461  0.2499  0.2435  0.2435  0.2499  0.2499  0.2526  0.2513  0.2526  0.2475  0.2475  0.2467  0.2404  0.2645  0.2645  0.2518  0.2585  0.2463  0.2475  0.2410  0.2334  0.2357  0.2357  0.2330  0.2355  0.2330  0.2343  0.2316  0.2316  0.2316  0.2316  0.2394  0.2382  0.2565  0.2700  0.2760  0.2746  0.2765  0.1993  0.2003  0.0374  0.0671  0.0661  0.0887  0.0887  0.0887  0.0887  0.0887  0.0898  0.0887  0.0887  0.0887  0.0844  0.0833  0.0854  0.0097  0.0088  0.0078  0.0059  0.0068  0.0117  0.0097  0.0097  0.0107  0.0107  0.0097  0.0097  0.0107  0.0097  0.0097  0.0097  0.0097  0.0097  0.0097  0.0097  0.0107  0.0097  0.0107  0.0107  0.0107  0.0097  0.0097  0.0097  0.0097  0.0097  0.0097  0.0097  0.0097  0.0097  0.0097  0.0097  0.0097  0.0087  0.0078  0.0078  0.0097  0.0097  0.0068  0.0068  0.0079  0.0058  0.0067  0.0068
RND4__GCA_000770475.1   0.7470  0.3901  0.3901  0.4008  0.3429  0.3387  0.3387  0.3443  0.3546  0.3616  0.2404  0.2537  0.2535  0.2597  0.2617  0.2607  0.2582  0.2645  0.2607  0.2621  0.2633  0.2658  0.2645  0.2620  0.2658  0.2591  0.2591  0.2591  0.2591  0.2595  0.2595  0.2582  0.2591  0.2547  0.2548  0.2548  0.2562  0.2562  0.2562  0.2559  0.2569  0.3094  0.2496  0.2496  0.2496  0.2443  0.2135  0.2135  0.2135  0.2185  0.2083  0.2146  0.2184  0.2120  0.2099  0.2359  0.2320  0.2307  0.2358  0.2320  0.2558  0.2632  0.2562  0.2633  0.2541  0.2541  0.2541  0.2594  0.2367  0.2459  0.2407  0.2459  0.2382  0.2382  0.2459  0.2459  0.2472  0.2486  0.2472  0.2410  0.2410  0.2402  0.2340  0.2604  0.2604  0.2452  0.2531  0.2450  0.2461  0.2356  0.2294  0.2330  0.2330  0.2304  0.2329  0.2303  0.2317  0.2290  0.2290  0.2290  0.2290  0.2368  0.2356  0.2527  0.2621  0.2693  0.2680  0.2698  0.1969  0.1980  0.0316  0.0650  0.0640  0.0843  0.0843  0.0843  0.0843  0.0843  0.0854  0.0843  0.0843  0.0843  0.0800  0.0790  0.0811  0.0058  0.0029  0.0039  0.0039  0.0039  0.0058  0.0058  0.0058  0.0068  0.0068  0.0058  0.0058  0.0068  0.0058  0.0058  0.0058  0.0058  0.0058  0.0058  0.0058  0.0068  0.0058  0.0068  0.0068  0.0068  0.0058  0.0058  0.0058  0.0058  0.0058  0.0058  0.0058  0.0078  0.0078  0.0078  0.0078  0.0078  0.0049  0.0058  0.0058  0.0078  0.0078  0.0048  0.0049  0.0039  0.0039  0.0049  0.0048  0.0078
RND4__GCA_000770565.1   0.7383  0.3917  0.3917  0.4025  0.3413  0.3371  0.3371  0.3427  0.3548  0.3617  0.2416  0.2549  0.2547  0.2609  0.2629  0.2619  0.2594  0.2657  0.2619  0.2633  0.2644  0.2670  0.2657  0.2632  0.2670  0.2616  0.2616  0.2616  0.2616  0.2634  0.2634  0.2620  0.2630  0.2586  0.2587  0.2587  0.2601  0.2601  0.2601  0.2571  0.2607  0.3077  0.2508  0.2508  0.2508  0.2441  0.2123  0.2123  0.2123  0.2172  0.2071  0.2134  0.2172  0.2107  0.2087  0.2371  0.2332  0.2319  0.2370  0.2332  0.2570  0.2617  0.2547  0.2618  0.2526  0.2526  0.2526  0.2606  0.2431  0.2484  0.2445  0.2484  0.2420  0.2420  0.2484  0.2484  0.2511  0.2525  0.2511  0.2435  0.2435  0.2427  0.2351  0.2616  0.2616  0.2464  0.2570  0.2462  0.2473  0.2395  0.2306  0.2329  0.2329  0.2302  0.2327  0.2302  0.2316  0.2288  0.2288  0.2288  0.2288  0.2366  0.2354  0.2513  0.2660  0.2705  0.2692  0.2710  0.1981  0.1991  0.0345  0.0681  0.0672  0.0855  0.0855  0.0855  0.0855  0.0855  0.0866  0.0855  0.0855  0.0855  0.0811  0.0801  0.0822  0.0087  0.0059  0.0069  0.0069  0.0049  0.0068  0.0087  0.0087  0.0097  0.0097  0.0087  0.0087  0.0097  0.0087  0.0087  0.0087  0.0087  0.0087  0.0087  0.0087  0.0097  0.0087  0.0097  0.0097  0.0097  0.0087  0.0087  0.0087  0.0087  0.0087  0.0087  0.0087  0.0087  0.0087  0.0087  0.0087  0.0087  0.0078  0.0087  0.0087  0.0087  0.0087  0.0078  0.0078  0.0069  0.0068  0.0078  0.0078  0.0098  0.0049
RND4__GCA_000773305.1   0.7420  0.3931  0.3931  0.4039  0.3427  0.3386  0.3386  0.3442  0.3560  0.3658  0.2428  0.2562  0.2560  0.2622  0.2643  0.2632  0.2607  0.2670  0.2632  0.2646  0.2658  0.2683  0.2670  0.2645  0.2683  0.2603  0.2603  0.2603  0.2603  0.2648  0.2648  0.2634  0.2644  0.2599  0.2601  0.2601  0.2615  0.2615  0.2615  0.2585  0.2621  0.3092  0.2549  0.2548  0.2548  0.2482  0.2160  0.2160  0.2160  0.2209  0.2108  0.2171  0.2209  0.2144  0.2124  0.2410  0.2345  0.2332  0.2383  0.2345  0.2584  0.2659  0.2588  0.2660  0.2540  0.2540  0.2540  0.2648  0.2392  0.2498  0.2459  0.2498  0.2434  0.2434  0.2498  0.2498  0.2525  0.2539  0.2525  0.2449  0.2449  0.2441  0.2392  0.2658  0.2658  0.2505  0.2584  0.2502  0.2514  0.2408  0.2346  0.2368  0.2368  0.2342  0.2367  0.2342  0.2355  0.2328  0.2328  0.2328  0.2328  0.2406  0.2394  0.2553  0.2674  0.2747  0.2733  0.2752  0.1994  0.2004  0.0335  0.0671  0.0661  0.0865  0.0865  0.0865  0.0865  0.0865  0.0876  0.0865  0.0865  0.0865  0.0822  0.0811  0.0833  0.0058  0.0049  0.0039  0.0019  0.0058  0.0078  0.0058  0.0058  0.0068  0.0068  0.0058  0.0058  0.0068  0.0058  0.0058  0.0058  0.0058  0.0058  0.0058  0.0058  0.0068  0.0058  0.0068  0.0068  0.0068  0.0058  0.0058  0.0058  0.0058  0.0058  0.0058  0.0058  0.0097  0.0097  0.0097  0.0097  0.0097  0.0049  0.0058  0.0058  0.0097  0.0097  0.0029  0.0029  0.0039  0.0039  0.0029  0.0029  0.0077  0.0039  0.0068
RND4__GCA_000774325.1   0.7466  0.3946  0.3946  0.4054  0.3441  0.3428  0.3428  0.3485  0.3603  0.3672  0.2440  0.2549  0.2547  0.2611  0.2631  0.2620  0.2595  0.2658  0.2620  0.2634  0.2646  0.2672  0.2658  0.2634  0.2672  0.2589  0.2589  0.2589  0.2589  0.2609  0.2609  0.2595  0.2605  0.2561  0.2562  0.2562  0.2576  0.2576  0.2576  0.2546  0.2583  0.3106  0.2537  0.2536  0.2536  0.2470  0.2123  0.2123  0.2123  0.2198  0.2096  0.2160  0.2197  0.2133  0.2087  0.2399  0.2333  0.2320  0.2372  0.2334  0.2572  0.2647  0.2576  0.2648  0.2528  0.2528  0.2528  0.2635  0.2380  0.2486  0.2447  0.2486  0.2422  0.2422  0.2486  0.2486  0.2513  0.2500  0.2513  0.2461  0.2461  0.2454  0.2404  0.2646  0.2646  0.2518  0.2572  0.2463  0.2475  0.2396  0.2334  0.2357  0.2357  0.2330  0.2355  0.2330  0.2343  0.2316  0.2316  0.2316  0.2316  0.2394  0.2382  0.2565  0.2687  0.2760  0.2746  0.2765  0.1981  0.1991  0.0345  0.0660  0.0650  0.0876  0.0876  0.0876  0.0876  0.0876  0.0887  0.0876  0.0876  0.0876  0.0833  0.0822  0.0843  0.0087  0.0058  0.0069  0.0049  0.0068  0.0087  0.0087  0.0087  0.0097  0.0097  0.0087  0.0087  0.0097  0.0087  0.0087  0.0087  0.0087  0.0087  0.0087  0.0087  0.0097  0.0087  0.0097  0.0097  0.0097  0.0087  0.0087  0.0087  0.0087  0.0087  0.0087  0.0087  0.0107  0.0107  0.0107  0.0107  0.0107  0.0058  0.0068  0.0068  0.0107  0.0107  0.0059  0.0059  0.0068  0.0049  0.0059  0.0059  0.0029  0.0048  0.0077  0.0048
RND4__GCA_000774345.1   0.7448  0.3901  0.3901  0.4008  0.3455  0.3413  0.3413  0.3470  0.3561  0.3631  0.2427  0.2561  0.2559  0.2621  0.2642  0.2631  0.2606  0.2669  0.2631  0.2645  0.2657  0.2682  0.2669  0.2644  0.2682  0.2629  0.2629  0.2629  0.2629  0.2647  0.2647  0.2633  0.2643  0.2598  0.2600  0.2600  0.2614  0.2614  0.2614  0.2584  0.2620  0.3120  0.2548  0.2547  0.2547  0.2481  0.2135  0.2135  0.2135  0.2185  0.2083  0.2146  0.2184  0.2120  0.2099  0.2410  0.2370  0.2357  0.2409  0.2371  0.2610  0.2658  0.2587  0.2659  0.2566  0.2566  0.2566  0.2647  0.2418  0.2497  0.2458  0.2497  0.2433  0.2433  0.2497  0.2497  0.2524  0.2538  0.2524  0.2448  0.2448  0.2440  0.2391  0.2657  0.2657  0.2504  0.2583  0.2501  0.2513  0.2407  0.2345  0.2368  0.2368  0.2341  0.2366  0.2341  0.2354  0.2327  0.2327  0.2327  0.2327  0.2405  0.2393  0.2552  0.2673  0.2746  0.2732  0.2751  0.1993  0.2003  0.0335  0.0670  0.0661  0.0843  0.0843  0.0843  0.0843  0.0843  0.0854  0.0843  0.0843  0.0843  0.0800  0.0790  0.0811  0.0078  0.0029  0.0058  0.0058  0.0058  0.0058  0.0078  0.0078  0.0087  0.0087  0.0078  0.0078  0.0087  0.0078  0.0078  0.0078  0.0078  0.0078  0.0078  0.0078  0.0087  0.0078  0.0087  0.0087  0.0087  0.0078  0.0078  0.0078  0.0078  0.0078  0.0078  0.0078  0.0078  0.0078  0.0078  0.0078  0.0078  0.0068  0.0078  0.0078  0.0078  0.0078  0.0068  0.0068  0.0059  0.0059  0.0069  0.0069  0.0098  0.0039  0.0049  0.0058  0.0068
RND4__GCA_000774645.1   0.7447  0.3916  0.3916  0.4024  0.3443  0.3401  0.3401  0.3457  0.3561  0.3631  0.2416  0.2550  0.2548  0.2610  0.2630  0.2620  0.2595  0.2658  0.2620  0.2634  0.2646  0.2671  0.2658  0.2633  0.2671  0.2577  0.2577  0.2577  0.2577  0.2608  0.2608  0.2595  0.2605  0.2560  0.2562  0.2562  0.2575  0.2575  0.2575  0.2573  0.2582  0.3079  0.2509  0.2509  0.2509  0.2456  0.2148  0.2148  0.2148  0.2197  0.2096  0.2159  0.2197  0.2132  0.2112  0.2372  0.2307  0.2294  0.2345  0.2307  0.2545  0.2646  0.2575  0.2647  0.2527  0.2527  0.2527  0.2608  0.2354  0.2472  0.2420  0.2472  0.2395  0.2395  0.2472  0.2472  0.2485  0.2499  0.2485  0.2423  0.2423  0.2416  0.2353  0.2618  0.2618  0.2465  0.2544  0.2463  0.2475  0.2369  0.2307  0.2343  0.2343  0.2317  0.2342  0.2316  0.2330  0.2303  0.2303  0.2303  0.2303  0.2381  0.2369  0.2540  0.2634  0.2707  0.2693  0.2711  0.1982  0.1992  0.0325  0.0660  0.0651  0.0854  0.0854  0.0854  0.0854  0.0854  0.0865  0.0854  0.0854  0.0854  0.0811  0.0800  0.0822  0.0068  0.0039  0.0049  0.0029  0.0049  0.0068  0.0068  0.0068  0.0078  0.0078  0.0068  0.0068  0.0078  0.0068  0.0068  0.0068  0.0068  0.0068  0.0068  0.0068  0.0078  0.0068  0.0078  0.0078  0.0078  0.0068  0.0068  0.0068  0.0068  0.0068  0.0068  0.0068  0.0087  0.0087  0.0087  0.0087  0.0087  0.0039  0.0049  0.0049  0.0087  0.0087  0.0039  0.0039  0.0049  0.0029  0.0039  0.0039  0.0069  0.0010  0.0059  0.0029  0.0039  0.0048
RND4__GCA_000774885.1   0.7448  0.3901  0.3901  0.4008  0.3455  0.3413  0.3413  0.3470  0.3561  0.3631  0.2427  0.2561  0.2559  0.2621  0.2642  0.2631  0.2606  0.2669  0.2631  0.2645  0.2657  0.2682  0.2669  0.2644  0.2682  0.2629  0.2629  0.2629  0.2629  0.2647  0.2647  0.2633  0.2643  0.2598  0.2600  0.2600  0.2614  0.2614  0.2614  0.2584  0.2620  0.3120  0.2548  0.2547  0.2547  0.2481  0.2135  0.2135  0.2135  0.2185  0.2083  0.2146  0.2184  0.2120  0.2099  0.2410  0.2370  0.2357  0.2409  0.2371  0.2610  0.2658  0.2587  0.2659  0.2566  0.2566  0.2566  0.2647  0.2418  0.2497  0.2458  0.2497  0.2433  0.2433  0.2497  0.2497  0.2524  0.2538  0.2524  0.2448  0.2448  0.2440  0.2391  0.2657  0.2657  0.2504  0.2583  0.2501  0.2513  0.2407  0.2345  0.2368  0.2368  0.2341  0.2366  0.2341  0.2354  0.2327  0.2327  0.2327  0.2327  0.2405  0.2393  0.2552  0.2673  0.2746  0.2732  0.2751  0.1993  0.2003  0.0335  0.0670  0.0661  0.0843  0.0843  0.0843  0.0843  0.0843  0.0854  0.0843  0.0843  0.0843  0.0800  0.0790  0.0811  0.0078  0.0029  0.0059  0.0059  0.0058  0.0058  0.0078  0.0078  0.0087  0.0087  0.0078  0.0078  0.0087  0.0078  0.0078  0.0078  0.0078  0.0078  0.0078  0.0078  0.0087  0.0078  0.0087  0.0087  0.0087  0.0078  0.0078  0.0078  0.0078  0.0078  0.0078  0.0078  0.0078  0.0078  0.0078  0.0078  0.0078  0.0068  0.0078  0.0078  0.0078  0.0078  0.0069  0.0068  0.0058  0.0059  0.0069  0.0069  0.0098  0.0039  0.0049  0.0059  0.0068  0.0000  0.0049
RND4__GCA_000959285.1   0.7400  0.3932  0.3932  0.4040  0.3443  0.3401  0.3401  0.3457  0.3575  0.3674  0.2429  0.2576  0.2573  0.2636  0.2656  0.2646  0.2621  0.2684  0.2646  0.2660  0.2672  0.2697  0.2684  0.2659  0.2697  0.2618  0.2618  0.2618  0.2618  0.2662  0.2662  0.2649  0.2658  0.2614  0.2615  0.2615  0.2629  0.2629  0.2629  0.2599  0.2636  0.3108  0.2550  0.2549  0.2549  0.2483  0.2173  0.2173  0.2173  0.2223  0.2121  0.2185  0.2223  0.2158  0.2137  0.2425  0.2359  0.2346  0.2397  0.2359  0.2598  0.2673  0.2602  0.2674  0.2554  0.2554  0.2554  0.2662  0.2406  0.2512  0.2473  0.2512  0.2448  0.2448  0.2512  0.2512  0.2539  0.2553  0.2539  0.2463  0.2463  0.2455  0.2393  0.2672  0.2672  0.2519  0.2598  0.2517  0.2529  0.2422  0.2360  0.2382  0.2382  0.2356  0.2381  0.2356  0.2369  0.2342  0.2342  0.2342  0.2342  0.2420  0.2408  0.2567  0.2688  0.2734  0.2720  0.2766  0.2007  0.2017  0.0345  0.0682  0.0672  0.0876  0.0876  0.0876  0.0876  0.0876  0.0887  0.0876  0.0876  0.0876  0.0833  0.0822  0.0844  0.0049  0.0059  0.0048  0.0010  0.0068  0.0087  0.0049  0.0049  0.0058  0.0058  0.0049  0.0049  0.0058  0.0049  0.0049  0.0049  0.0049  0.0049  0.0049  0.0049  0.0058  0.0049  0.0058  0.0058  0.0058  0.0049  0.0049  0.0049  0.0049  0.0049  0.0049  0.0049  0.0087  0.0087  0.0087  0.0087  0.0087  0.0058  0.0068  0.0068  0.0087  0.0087  0.0000  0.0000  0.0048  0.0010  0.0000  0.0000  0.0069  0.0049  0.0078  0.0029  0.0058  0.0068  0.0039  0.0069
RND4__GCA_001327395.1   0.7400  0.3932  0.3932  0.4040  0.3443  0.3401  0.3401  0.3457  0.3575  0.3674  0.2429  0.2576  0.2573  0.2636  0.2656  0.2646  0.2621  0.2684  0.2646  0.2660  0.2672  0.2697  0.2684  0.2659  0.2697  0.2618  0.2618  0.2618  0.2618  0.2662  0.2662  0.2649  0.2658  0.2614  0.2615  0.2615  0.2629  0.2629  0.2629  0.2599  0.2636  0.3108  0.2550  0.2549  0.2549  0.2483  0.2173  0.2173  0.2173  0.2223  0.2121  0.2185  0.2223  0.2158  0.2137  0.2425  0.2359  0.2346  0.2397  0.2359  0.2598  0.2673  0.2602  0.2674  0.2554  0.2554  0.2554  0.2662  0.2406  0.2512  0.2473  0.2512  0.2448  0.2448  0.2512  0.2512  0.2539  0.2553  0.2539  0.2463  0.2463  0.2455  0.2393  0.2672  0.2672  0.2519  0.2598  0.2517  0.2529  0.2422  0.2360  0.2382  0.2382  0.2356  0.2381  0.2356  0.2369  0.2342  0.2342  0.2342  0.2342  0.2420  0.2408  0.2567  0.2688  0.2734  0.2720  0.2766  0.2007  0.2017  0.0345  0.0682  0.0672  0.0876  0.0876  0.0876  0.0876  0.0876  0.0887  0.0876  0.0876  0.0876  0.0833  0.0822  0.0844  0.0049  0.0059  0.0049  0.0010  0.0068  0.0087  0.0049  0.0049  0.0058  0.0058  0.0049  0.0049  0.0058  0.0049  0.0049  0.0049  0.0049  0.0049  0.0049  0.0049  0.0058  0.0049  0.0058  0.0058  0.0058  0.0049  0.0049  0.0049  0.0049  0.0049  0.0049  0.0049  0.0087  0.0087  0.0087  0.0087  0.0087  0.0058  0.0068  0.0068  0.0087  0.0087  0.0000  0.0000  0.0049  0.0010  0.0000  0.0000  0.0068  0.0048  0.0078  0.0029  0.0058  0.0068  0.0039  0.0068  0.0000
RND4__GCA_001327495.1   0.7400  0.3932  0.3932  0.4040  0.3443  0.3401  0.3401  0.3457  0.3575  0.3674  0.2429  0.2576  0.2573  0.2636  0.2656  0.2646  0.2621  0.2684  0.2646  0.2660  0.2672  0.2697  0.2684  0.2659  0.2697  0.2618  0.2618  0.2618  0.2618  0.2662  0.2662  0.2649  0.2658  0.2614  0.2615  0.2615  0.2629  0.2629  0.2629  0.2599  0.2636  0.3108  0.2550  0.2549  0.2549  0.2483  0.2173  0.2173  0.2173  0.2223  0.2121  0.2185  0.2223  0.2158  0.2137  0.2425  0.2359  0.2346  0.2397  0.2359  0.2598  0.2673  0.2602  0.2674  0.2554  0.2554  0.2554  0.2662  0.2406  0.2512  0.2473  0.2512  0.2448  0.2448  0.2512  0.2512  0.2539  0.2553  0.2539  0.2463  0.2463  0.2455  0.2393  0.2672  0.2672  0.2519  0.2598  0.2517  0.2529  0.2422  0.2360  0.2382  0.2382  0.2356  0.2381  0.2356  0.2369  0.2342  0.2342  0.2342  0.2342  0.2420  0.2408  0.2567  0.2688  0.2734  0.2720  0.2766  0.2007  0.2017  0.0345  0.0682  0.0672  0.0876  0.0876  0.0876  0.0876  0.0876  0.0887  0.0876  0.0876  0.0876  0.0833  0.0822  0.0844  0.0049  0.0059  0.0049  0.0010  0.0068  0.0087  0.0049  0.0049  0.0058  0.0058  0.0049  0.0049  0.0058  0.0049  0.0049  0.0049  0.0049  0.0049  0.0049  0.0049  0.0058  0.0049  0.0058  0.0058  0.0058  0.0049  0.0049  0.0049  0.0049  0.0049  0.0049  0.0049  0.0087  0.0087  0.0087  0.0087  0.0087  0.0058  0.0068  0.0068  0.0087  0.0087  0.0000  0.0000  0.0048  0.0010  0.0000  0.0000  0.0068  0.0048  0.0078  0.0029  0.0059  0.0068  0.0039  0.0068  0.0000  0.0000
RND4__GCA_000757055.1   0.7400  0.3932  0.3932  0.4040  0.3429  0.3387  0.3387  0.3443  0.3561  0.3659  0.2416  0.2563  0.2561  0.2623  0.2643  0.2633  0.2608  0.2671  0.2633  0.2647  0.2659  0.2684  0.2671  0.2646  0.2684  0.2604  0.2604  0.2604  0.2604  0.2649  0.2649  0.2635  0.2645  0.2600  0.2602  0.2602  0.2616  0.2616  0.2616  0.2586  0.2622  0.3094  0.2550  0.2549  0.2549  0.2483  0.2161  0.2161  0.2161  0.2210  0.2109  0.2172  0.2210  0.2145  0.2125  0.2411  0.2346  0.2333  0.2384  0.2346  0.2585  0.2660  0.2589  0.2661  0.2541  0.2541  0.2541  0.2649  0.2393  0.2499  0.2460  0.2499  0.2434  0.2434  0.2499  0.2499  0.2526  0.2539  0.2526  0.2449  0.2449  0.2442  0.2393  0.2659  0.2659  0.2506  0.2585  0.2503  0.2515  0.2409  0.2347  0.2369  0.2369  0.2343  0.2368  0.2343  0.2356  0.2329  0.2329  0.2329  0.2329  0.2407  0.2395  0.2554  0.2675  0.2748  0.2734  0.2753  0.1994  0.2004  0.0335  0.0671  0.0661  0.0865  0.0865  0.0865  0.0865  0.0865  0.0876  0.0865  0.0865  0.0865  0.0822  0.0811  0.0833  0.0039  0.0048  0.0039  0.0000  0.0058  0.0078  0.0039  0.0039  0.0049  0.0049  0.0039  0.0039  0.0049  0.0039  0.0039  0.0039  0.0039  0.0039  0.0039  0.0039  0.0049  0.0039  0.0049  0.0049  0.0049  0.0039  0.0039  0.0039  0.0039  0.0039  0.0039  0.0039  0.0078  0.0078  0.0078  0.0078  0.0078  0.0049  0.0058  0.0058  0.0078  0.0078  0.0010  0.0010  0.0039  0.0020  0.0010  0.0010  0.0058  0.0039  0.0068  0.0020  0.0048  0.0059  0.0029  0.0059  0.0010  0.0010  0.0010
RND4__GCA_000770455.1   0.7400  0.3854  0.3854  0.3961  0.3400  0.3358  0.3358  0.3414  0.3532  0.3602  0.2404  0.2537  0.2510  0.2571  0.2591  0.2581  0.2556  0.2619  0.2581  0.2595  0.2607  0.2632  0.2619  0.2594  0.2632  0.2604  0.2604  0.2604  0.2604  0.2622  0.2622  0.2608  0.2618  0.2574  0.2575  0.2575  0.2589  0.2589  0.2589  0.2559  0.2596  0.3094  0.2496  0.2496  0.2496  0.2430  0.2135  0.2135  0.2135  0.2185  0.2083  0.2146  0.2184  0.2120  0.2099  0.2359  0.2320  0.2307  0.2358  0.2320  0.2585  0.2605  0.2509  0.2606  0.2541  0.2541  0.2541  0.2621  0.2393  0.2472  0.2434  0.2472  0.2408  0.2408  0.2472  0.2472  0.2499  0.2513  0.2499  0.2423  0.2423  0.2416  0.2340  0.2631  0.2631  0.2479  0.2558  0.2463  0.2475  0.2383  0.2294  0.2317  0.2317  0.2291  0.2316  0.2290  0.2304  0.2277  0.2277  0.2277  0.2277  0.2328  0.2343  0.2527  0.2648  0.2720  0.2707  0.2725  0.1969  0.1980  0.0316  0.0650  0.0640  0.0843  0.0843  0.0843  0.0843  0.0843  0.0854  0.0843  0.0843  0.0843  0.0800  0.0790  0.0811  0.0058  0.0049  0.0039  0.0059  0.0039  0.0078  0.0058  0.0058  0.0068  0.0068  0.0058  0.0058  0.0068  0.0058  0.0058  0.0058  0.0058  0.0058  0.0058  0.0058  0.0068  0.0058  0.0068  0.0068  0.0068  0.0058  0.0058  0.0058  0.0058  0.0058  0.0058  0.0058  0.0078  0.0078  0.0078  0.0078  0.0078  0.0068  0.0058  0.0058  0.0078  0.0078  0.0068  0.0068  0.0039  0.0059  0.0069  0.0069  0.0079  0.0039  0.0068  0.0059  0.0068  0.0059  0.0049  0.0059  0.0068  0.0068  0.0068  0.0059
RND4__GCA_000770495.1   0.7400  0.3932  0.3932  0.4040  0.3429  0.3387  0.3387  0.3443  0.3561  0.3659  0.2416  0.2563  0.2561  0.2623  0.2643  0.2633  0.2608  0.2671  0.2633  0.2647  0.2659  0.2684  0.2671  0.2646  0.2684  0.2604  0.2604  0.2604  0.2604  0.2649  0.2649  0.2635  0.2645  0.2600  0.2602  0.2602  0.2616  0.2616  0.2616  0.2586  0.2622  0.3094  0.2550  0.2549  0.2549  0.2483  0.2161  0.2161  0.2161  0.2210  0.2109  0.2172  0.2210  0.2145  0.2125  0.2411  0.2346  0.2333  0.2384  0.2346  0.2585  0.2660  0.2589  0.2661  0.2541  0.2541  0.2541  0.2649  0.2393  0.2499  0.2460  0.2499  0.2434  0.2434  0.2499  0.2499  0.2526  0.2539  0.2526  0.2449  0.2449  0.2442  0.2393  0.2659  0.2659  0.2506  0.2585  0.2503  0.2515  0.2409  0.2347  0.2369  0.2369  0.2343  0.2368  0.2343  0.2356  0.2329  0.2329  0.2329  0.2329  0.2407  0.2395  0.2554  0.2675  0.2748  0.2734  0.2753  0.1994  0.2004  0.0335  0.0671  0.0661  0.0865  0.0865  0.0865  0.0865  0.0865  0.0876  0.0865  0.0865  0.0865  0.0822  0.0811  0.0833  0.0039  0.0049  0.0039  0.0000  0.0058  0.0078  0.0039  0.0039  0.0049  0.0049  0.0039  0.0039  0.0049  0.0039  0.0039  0.0039  0.0039  0.0039  0.0039  0.0039  0.0049  0.0039  0.0049  0.0049  0.0049  0.0039  0.0039  0.0039  0.0039  0.0039  0.0039  0.0039  0.0078  0.0078  0.0078  0.0078  0.0078  0.0049  0.0058  0.0058  0.0078  0.0078  0.0010  0.0010  0.0039  0.0020  0.0010  0.0010  0.0059  0.0039  0.0068  0.0020  0.0049  0.0058  0.0029  0.0059  0.0010  0.0010  0.0010  0.0000  0.0059
RND4__GCA_000770535.1   0.7400  0.3854  0.3854  0.3961  0.3400  0.3358  0.3358  0.3414  0.3532  0.3602  0.2404  0.2537  0.2510  0.2571  0.2591  0.2581  0.2556  0.2619  0.2581  0.2595  0.2607  0.2632  0.2619  0.2594  0.2632  0.2604  0.2604  0.2604  0.2604  0.2622  0.2622  0.2608  0.2618  0.2574  0.2575  0.2575  0.2589  0.2589  0.2589  0.2559  0.2596  0.3094  0.2496  0.2496  0.2496  0.2430  0.2135  0.2135  0.2135  0.2185  0.2083  0.2146  0.2184  0.2120  0.2099  0.2359  0.2320  0.2307  0.2358  0.2320  0.2585  0.2605  0.2509  0.2606  0.2541  0.2541  0.2541  0.2621  0.2393  0.2472  0.2434  0.2472  0.2408  0.2408  0.2472  0.2472  0.2499  0.2513  0.2499  0.2423  0.2423  0.2416  0.2340  0.2631  0.2631  0.2479  0.2558  0.2463  0.2475  0.2383  0.2294  0.2317  0.2317  0.2291  0.2316  0.2290  0.2304  0.2277  0.2277  0.2277  0.2277  0.2328  0.2343  0.2527  0.2648  0.2720  0.2707  0.2725  0.1969  0.1980  0.0316  0.0650  0.0640  0.0843  0.0843  0.0843  0.0843  0.0843  0.0854  0.0843  0.0843  0.0843  0.0800  0.0790  0.0811  0.0058  0.0049  0.0039  0.0059  0.0039  0.0078  0.0058  0.0058  0.0068  0.0068  0.0058  0.0058  0.0068  0.0058  0.0058  0.0058  0.0058  0.0058  0.0058  0.0058  0.0068  0.0058  0.0068  0.0068  0.0068  0.0058  0.0058  0.0058  0.0058  0.0058  0.0058  0.0058  0.0078  0.0078  0.0078  0.0078  0.0078  0.0068  0.0058  0.0058  0.0078  0.0078  0.0068  0.0069  0.0039  0.0059  0.0069  0.0069  0.0079  0.0039  0.0069  0.0059  0.0068  0.0059  0.0049  0.0058  0.0068  0.0068  0.0069  0.0059  0.0000  0.0059
RND4__GCA_000774785.1   0.7423  0.3885  0.3885  0.3993  0.3386  0.3344  0.3344  0.3400  0.3518  0.3616  0.2391  0.2525  0.2522  0.2584  0.2604  0.2594  0.2569  0.2632  0.2594  0.2608  0.2620  0.2645  0.2632  0.2607  0.2645  0.2591  0.2591  0.2591  0.2591  0.2608  0.2608  0.2595  0.2605  0.2560  0.2562  0.2562  0.2575  0.2575  0.2575  0.2546  0.2582  0.3079  0.2509  0.2509  0.2509  0.2443  0.2122  0.2122  0.2122  0.2172  0.2071  0.2134  0.2171  0.2107  0.2086  0.2372  0.2333  0.2320  0.2371  0.2333  0.2571  0.2619  0.2549  0.2620  0.2527  0.2527  0.2527  0.2608  0.2380  0.2459  0.2420  0.2459  0.2395  0.2395  0.2459  0.2459  0.2485  0.2499  0.2485  0.2410  0.2410  0.2402  0.2353  0.2618  0.2618  0.2465  0.2544  0.2463  0.2475  0.2369  0.2307  0.2330  0.2330  0.2304  0.2329  0.2303  0.2317  0.2290  0.2290  0.2290  0.2290  0.2368  0.2356  0.2514  0.2634  0.2707  0.2693  0.2712  0.1957  0.1967  0.0335  0.0650  0.0640  0.0843  0.0843  0.0843  0.0843  0.0843  0.0854  0.0843  0.0843  0.0843  0.0800  0.0790  0.0811  0.0058  0.0049  0.0019  0.0039  0.0039  0.0078  0.0058  0.0058  0.0068  0.0068  0.0058  0.0058  0.0068  0.0058  0.0058  0.0058  0.0058  0.0058  0.0058  0.0058  0.0068  0.0058  0.0068  0.0068  0.0068  0.0058  0.0058  0.0058  0.0058  0.0058  0.0058  0.0058  0.0058  0.0058  0.0058  0.0058  0.0058  0.0068  0.0039  0.0039  0.0058  0.0058  0.0048  0.0048  0.0020  0.0058  0.0049  0.0048  0.0078  0.0039  0.0069  0.0039  0.0069  0.0058  0.0049  0.0059  0.0049  0.0049  0.0049  0.0039  0.0039  0.0039  0.0039
RND4__GCA_000774805.1   0.7512  0.3961  0.3961  0.4069  0.3455  0.3413  0.3413  0.3470  0.3617  0.3714  0.2465  0.2600  0.2598  0.2661  0.2681  0.2671  0.2645  0.2709  0.2671  0.2685  0.2697  0.2722  0.2709  0.2684  0.2722  0.2670  0.2670  0.2670  0.2670  0.2687  0.2687  0.2674  0.2683  0.2639  0.2640  0.2640  0.2654  0.2654  0.2654  0.2624  0.2661  0.3163  0.2588  0.2588  0.2588  0.2521  0.2198  0.2198  0.2198  0.2247  0.2145  0.2209  0.2247  0.2182  0.2161  0.2449  0.2410  0.2397  0.2449  0.2410  0.2651  0.2699  0.2627  0.2700  0.2579  0.2579  0.2579  0.2688  0.2458  0.2537  0.2498  0.2537  0.2472  0.2472  0.2537  0.2537  0.2564  0.2578  0.2564  0.2488  0.2488  0.2480  0.2431  0.2698  0.2698  0.2544  0.2623  0.2542  0.2554  0.2447  0.2384  0.2407  0.2407  0.2381  0.2406  0.2380  0.2394  0.2366  0.2366  0.2366  0.2366  0.2445  0.2433  0.2592  0.2714  0.2787  0.2773  0.2778  0.2030  0.2040  0.0374  0.0682  0.0672  0.0865  0.0865  0.0865  0.0865  0.0865  0.0876  0.0865  0.0865  0.0865  0.0843  0.0832  0.0854  0.0097  0.0069  0.0059  0.0078  0.0097  0.0117  0.0097  0.0097  0.0107  0.0107  0.0097  0.0097  0.0107  0.0097  0.0097  0.0097  0.0097  0.0097  0.0097  0.0097  0.0107  0.0097  0.0107  0.0107  0.0107  0.0097  0.0097  0.0097  0.0097  0.0097  0.0097  0.0097  0.0136  0.0136  0.0136  0.0136  0.0136  0.0107  0.0117  0.0117  0.0136  0.0136  0.0087  0.0088  0.0077  0.0097  0.0088  0.0088  0.0136  0.0078  0.0107  0.0078  0.0107  0.0077  0.0088  0.0078  0.0088  0.0088  0.0088  0.0078  0.0097  0.0078  0.0098  0.0078
RND4__GCA_000775045.1   0.7423  0.3885  0.3885  0.3993  0.3386  0.3344  0.3344  0.3400  0.3518  0.3616  0.2391  0.2525  0.2522  0.2584  0.2604  0.2594  0.2569  0.2632  0.2594  0.2608  0.2620  0.2645  0.2632  0.2607  0.2645  0.2591  0.2591  0.2591  0.2591  0.2608  0.2608  0.2595  0.2605  0.2560  0.2562  0.2562  0.2575  0.2575  0.2575  0.2546  0.2582  0.3079  0.2509  0.2509  0.2509  0.2443  0.2122  0.2122  0.2122  0.2172  0.2071  0.2134  0.2171  0.2107  0.2086  0.2372  0.2333  0.2320  0.2371  0.2333  0.2571  0.2619  0.2549  0.2620  0.2527  0.2527  0.2527  0.2608  0.2380  0.2459  0.2420  0.2459  0.2395  0.2395  0.2459  0.2459  0.2485  0.2499  0.2485  0.2410  0.2410  0.2402  0.2353  0.2618  0.2618  0.2465  0.2544  0.2463  0.2475  0.2369  0.2307  0.2330  0.2330  0.2304  0.2329  0.2303  0.2317  0.2290  0.2290  0.2290  0.2290  0.2368  0.2356  0.2514  0.2634  0.2707  0.2693  0.2712  0.1957  0.1967  0.0335  0.0650  0.0640  0.0843  0.0843  0.0843  0.0843  0.0843  0.0854  0.0843  0.0843  0.0843  0.0800  0.0790  0.0811  0.0058  0.0049  0.0020  0.0039  0.0039  0.0078  0.0058  0.0058  0.0068  0.0068  0.0058  0.0058  0.0068  0.0058  0.0058  0.0058  0.0058  0.0058  0.0058  0.0058  0.0068  0.0058  0.0068  0.0068  0.0068  0.0058  0.0058  0.0058  0.0058  0.0058  0.0058  0.0058  0.0058  0.0058  0.0058  0.0058  0.0058  0.0068  0.0039  0.0039  0.0058  0.0058  0.0049  0.0049  0.0020  0.0058  0.0049  0.0049  0.0078  0.0039  0.0069  0.0039  0.0068  0.0058  0.0049  0.0058  0.0048  0.0049  0.0049  0.0039  0.0039  0.0039  0.0039  0.0000  0.0078
RND4__GCA_000932105.1   0.7400  0.3932  0.3932  0.4040  0.3429  0.3387  0.3387  0.3443  0.3561  0.3659  0.2416  0.2563  0.2561  0.2623  0.2643  0.2633  0.2608  0.2671  0.2633  0.2647  0.2659  0.2684  0.2671  0.2646  0.2684  0.2604  0.2604  0.2604  0.2604  0.2649  0.2649  0.2635  0.2645  0.2600  0.2602  0.2602  0.2616  0.2616  0.2616  0.2586  0.2622  0.3094  0.2550  0.2549  0.2549  0.2483  0.2161  0.2161  0.2161  0.2210  0.2109  0.2172  0.2210  0.2145  0.2125  0.2411  0.2346  0.2333  0.2384  0.2346  0.2585  0.2660  0.2589  0.2661  0.2541  0.2541  0.2541  0.2649  0.2393  0.2499  0.2460  0.2499  0.2434  0.2434  0.2499  0.2499  0.2526  0.2539  0.2526  0.2449  0.2449  0.2442  0.2393  0.2659  0.2659  0.2506  0.2585  0.2503  0.2515  0.2409  0.2347  0.2369  0.2369  0.2343  0.2368  0.2343  0.2356  0.2329  0.2329  0.2329  0.2329  0.2407  0.2395  0.2554  0.2675  0.2748  0.2734  0.2753  0.1994  0.2004  0.0335  0.0671  0.0661  0.0865  0.0865  0.0865  0.0865  0.0865  0.0876  0.0865  0.0865  0.0865  0.0822  0.0811  0.0833  0.0039  0.0049  0.0039  0.0000  0.0058  0.0078  0.0039  0.0039  0.0049  0.0049  0.0039  0.0039  0.0049  0.0039  0.0039  0.0039  0.0039  0.0039  0.0039  0.0039  0.0049  0.0039  0.0049  0.0049  0.0049  0.0039  0.0039  0.0039  0.0039  0.0039  0.0039  0.0039  0.0078  0.0078  0.0078  0.0078  0.0078  0.0049  0.0058  0.0058  0.0078  0.0078  0.0010  0.0010  0.0039  0.0019  0.0010  0.0010  0.0058  0.0039  0.0068  0.0020  0.0049  0.0058  0.0029  0.0059  0.0010  0.0010  0.0010  0.0000  0.0058  0.0000  0.0059  0.0039  0.0078  0.0039
RND4__GCA_000012785.1   0.7423  0.3916  0.3916  0.4024  0.3457  0.3415  0.3415  0.3472  0.3590  0.3659  0.2416  0.2563  0.2561  0.2623  0.2643  0.2633  0.2608  0.2671  0.2633  0.2647  0.2659  0.2684  0.2671  0.2646  0.2684  0.2604  0.2604  0.2604  0.2604  0.2648  0.2648  0.2635  0.2645  0.2600  0.2602  0.2602  0.2616  0.2616  0.2616  0.2586  0.2622  0.3093  0.2536  0.2536  0.2536  0.2469  0.2161  0.2161  0.2161  0.2210  0.2109  0.2172  0.2210  0.2145  0.2125  0.2411  0.2346  0.2333  0.2384  0.2346  0.2585  0.2660  0.2589  0.2661  0.2541  0.2541  0.2541  0.2649  0.2393  0.2499  0.2460  0.2499  0.2434  0.2434  0.2499  0.2499  0.2526  0.2539  0.2526  0.2449  0.2449  0.2442  0.2379  0.2659  0.2659  0.2506  0.2585  0.2503  0.2515  0.2409  0.2347  0.2369  0.2369  0.2343  0.2368  0.2343  0.2356  0.2329  0.2329  0.2329  0.2329  0.2407  0.2395  0.2554  0.2675  0.2720  0.2707  0.2753  0.1994  0.2004  0.0335  0.0671  0.0661  0.0865  0.0865  0.0865  0.0865  0.0865  0.0876  0.0865  0.0865  0.0865  0.0822  0.0811  0.0833  0.0058  0.0048  0.0059  0.0020  0.0058  0.0078  0.0058  0.0058  0.0068  0.0068  0.0058  0.0058  0.0068  0.0058  0.0058  0.0058  0.0058  0.0058  0.0058  0.0058  0.0068  0.0058  0.0068  0.0068  0.0068  0.0058  0.0058  0.0058  0.0058  0.0058  0.0058  0.0058  0.0078  0.0078  0.0078  0.0078  0.0078  0.0049  0.0058  0.0058  0.0078  0.0078  0.0010  0.0010  0.0059  0.0000  0.0010  0.0010  0.0059  0.0039  0.0069  0.0039  0.0048  0.0059  0.0029  0.0059  0.0010  0.0010  0.0010  0.0020  0.0059  0.0020  0.0059  0.0059  0.0098  0.0059  0.0019
RND4__GCA_000015905.1   0.7403  0.3915  0.3915  0.4023  0.3413  0.3372  0.3372  0.3428  0.3545  0.3644  0.2416  0.2549  0.2547  0.2609  0.2630  0.2619  0.2594  0.2657  0.2619  0.2633  0.2645  0.2670  0.2657  0.2632  0.2670  0.2617  0.2617  0.2617  0.2617  0.2634  0.2634  0.2621  0.2631  0.2586  0.2587  0.2587  0.2601  0.2601  0.2601  0.2572  0.2608  0.3107  0.2535  0.2535  0.2535  0.2444  0.2147  0.2147  0.2147  0.2197  0.2095  0.2158  0.2196  0.2132  0.2111  0.2385  0.2358  0.2345  0.2396  0.2358  0.2597  0.2645  0.2574  0.2646  0.2553  0.2553  0.2553  0.2634  0.2405  0.2460  0.2421  0.2460  0.2396  0.2396  0.2460  0.2460  0.2486  0.2500  0.2486  0.2435  0.2435  0.2428  0.2378  0.2644  0.2644  0.2491  0.2570  0.2489  0.2501  0.2395  0.2333  0.2355  0.2355  0.2329  0.2354  0.2329  0.2342  0.2315  0.2315  0.2315  0.2315  0.2393  0.2381  0.2540  0.2660  0.2733  0.2719  0.2738  0.1981  0.1991  0.0325  0.0640  0.0630  0.0833  0.0833  0.0833  0.0833  0.0833  0.0844  0.0833  0.0833  0.0833  0.0790  0.0779  0.0801  0.0049  0.0039  0.0029  0.0029  0.0049  0.0068  0.0049  0.0049  0.0058  0.0058  0.0049  0.0049  0.0058  0.0049  0.0049  0.0049  0.0049  0.0049  0.0049  0.0049  0.0058  0.0049  0.0058  0.0058  0.0058  0.0049  0.0049  0.0049  0.0049  0.0049  0.0049  0.0049  0.0087  0.0087  0.0087  0.0087  0.0087  0.0058  0.0068  0.0068  0.0087  0.0087  0.0039  0.0039  0.0029  0.0049  0.0039  0.0039  0.0088  0.0029  0.0059  0.0029  0.0059  0.0049  0.0039  0.0049  0.0039  0.0039  0.0039  0.0029  0.0049  0.0029  0.0049  0.0029  0.0069  0.0029  0.0029  0.0048
RND4__GCA_000015925.1   0.7468  0.3899  0.3899  0.4007  0.3427  0.3386  0.3386  0.3442  0.3560  0.3629  0.2367  0.2537  0.2534  0.2596  0.2617  0.2606  0.2581  0.2644  0.2606  0.2620  0.2632  0.2657  0.2644  0.2619  0.2657  0.2603  0.2603  0.2603  0.2603  0.2621  0.2621  0.2608  0.2618  0.2573  0.2574  0.2574  0.2588  0.2588  0.2588  0.2559  0.2595  0.3092  0.2522  0.2521  0.2521  0.2455  0.2134  0.2134  0.2134  0.2184  0.2083  0.2146  0.2183  0.2119  0.2098  0.2384  0.2345  0.2332  0.2383  0.2345  0.2584  0.2631  0.2561  0.2632  0.2540  0.2540  0.2540  0.2620  0.2392  0.2471  0.2433  0.2471  0.2407  0.2407  0.2471  0.2471  0.2498  0.2512  0.2498  0.2422  0.2422  0.2415  0.2365  0.2630  0.2630  0.2478  0.2557  0.2475  0.2487  0.2382  0.2320  0.2342  0.2342  0.2316  0.2341  0.2316  0.2329  0.2302  0.2302  0.2302  0.2302  0.2380  0.2368  0.2526  0.2647  0.2719  0.2706  0.2724  0.1969  0.1979  0.0345  0.0660  0.0651  0.0854  0.0854  0.0854  0.0854  0.0854  0.0865  0.0854  0.0854  0.0854  0.0811  0.0800  0.0822  0.0068  0.0059  0.0049  0.0048  0.0049  0.0087  0.0068  0.0068  0.0078  0.0078  0.0068  0.0068  0.0078  0.0068  0.0068  0.0068  0.0068  0.0068  0.0068  0.0068  0.0078  0.0068  0.0078  0.0078  0.0078  0.0068  0.0068  0.0068  0.0068  0.0068  0.0068  0.0068  0.0048  0.0048  0.0048  0.0048  0.0049  0.0058  0.0049  0.0049  0.0048  0.0049  0.0059  0.0059  0.0049  0.0048  0.0059  0.0059  0.0068  0.0048  0.0078  0.0069  0.0078  0.0068  0.0059  0.0068  0.0059  0.0059  0.0059  0.0049  0.0049  0.0049  0.0049  0.0029  0.0107  0.0029  0.0049  0.0048  0.0059
RND4__GCA_000152325.1   0.7400  0.3901  0.3901  0.4008  0.3400  0.3358  0.3358  0.3414  0.3532  0.3631  0.2391  0.2537  0.2535  0.2597  0.2617  0.2607  0.2582  0.2645  0.2607  0.2621  0.2633  0.2658  0.2645  0.2620  0.2658  0.2604  0.2604  0.2604  0.2604  0.2622  0.2622  0.2608  0.2618  0.2574  0.2575  0.2575  0.2589  0.2589  0.2589  0.2559  0.2596  0.3094  0.2523  0.2522  0.2522  0.2456  0.2135  0.2135  0.2135  0.2185  0.2083  0.2146  0.2184  0.2120  0.2099  0.2385  0.2346  0.2333  0.2384  0.2346  0.2585  0.2632  0.2562  0.2633  0.2541  0.2541  0.2541  0.2621  0.2393  0.2472  0.2434  0.2472  0.2408  0.2408  0.2472  0.2472  0.2499  0.2513  0.2499  0.2423  0.2423  0.2416  0.2366  0.2631  0.2631  0.2479  0.2558  0.2476  0.2488  0.2383  0.2320  0.2343  0.2343  0.2317  0.2342  0.2316  0.2330  0.2303  0.2303  0.2303  0.2303  0.2381  0.2369  0.2527  0.2648  0.2720  0.2707  0.2725  0.1969  0.1980  0.0355  0.0671  0.0661  0.0865  0.0865  0.0865  0.0865  0.0865  0.0876  0.0865  0.0865  0.0865  0.0822  0.0811  0.0833  0.0058  0.0069  0.0039  0.0039  0.0058  0.0097  0.0058  0.0058  0.0068  0.0068  0.0058  0.0058  0.0068  0.0058  0.0058  0.0058  0.0058  0.0058  0.0058  0.0058  0.0068  0.0058  0.0068  0.0068  0.0068  0.0058  0.0058  0.0058  0.0058  0.0058  0.0058  0.0058  0.0039  0.0039  0.0039  0.0039  0.0039  0.0068  0.0039  0.0039  0.0039  0.0039  0.0048  0.0049  0.0039  0.0058  0.0048  0.0049  0.0078  0.0059  0.0089  0.0058  0.0088  0.0078  0.0068  0.0078  0.0049  0.0049  0.0049  0.0039  0.0059  0.0039  0.0059  0.0020  0.0097  0.0020  0.0039  0.0058  0.0049  0.0030
RND4__GCA_000152365.1   0.7468  0.3899  0.3899  0.4007  0.3427  0.3386  0.3386  0.3442  0.3560  0.3629  0.2367  0.2537  0.2534  0.2596  0.2617  0.2606  0.2581  0.2644  0.2606  0.2620  0.2632  0.2657  0.2644  0.2619  0.2657  0.2603  0.2603  0.2603  0.2603  0.2621  0.2621  0.2608  0.2618  0.2573  0.2574  0.2574  0.2588  0.2588  0.2588  0.2559  0.2595  0.3092  0.2522  0.2521  0.2521  0.2455  0.2134  0.2134  0.2134  0.2184  0.2083  0.2146  0.2183  0.2119  0.2098  0.2384  0.2345  0.2332  0.2383  0.2345  0.2584  0.2631  0.2561  0.2632  0.2540  0.2540  0.2540  0.2620  0.2392  0.2471  0.2433  0.2471  0.2407  0.2407  0.2471  0.2471  0.2498  0.2512  0.2498  0.2422  0.2422  0.2415  0.2365  0.2630  0.2630  0.2478  0.2557  0.2475  0.2487  0.2382  0.2320  0.2342  0.2342  0.2316  0.2341  0.2316  0.2329  0.2302  0.2302  0.2302  0.2302  0.2380  0.2368  0.2526  0.2647  0.2719  0.2706  0.2724  0.1969  0.1979  0.0345  0.0660  0.0651  0.0854  0.0854  0.0854  0.0854  0.0854  0.0865  0.0854  0.0854  0.0854  0.0811  0.0800  0.0822  0.0068  0.0059  0.0048  0.0048  0.0049  0.0087  0.0068  0.0068  0.0078  0.0078  0.0068  0.0068  0.0078  0.0068  0.0068  0.0068  0.0068  0.0068  0.0068  0.0068  0.0078  0.0068  0.0078  0.0078  0.0078  0.0068  0.0068  0.0068  0.0068  0.0068  0.0068  0.0068  0.0049  0.0048  0.0049  0.0048  0.0049  0.0058  0.0049  0.0049  0.0049  0.0048  0.0059  0.0059  0.0050  0.0048  0.0059  0.0059  0.0068  0.0049  0.0077  0.0068  0.0078  0.0069  0.0059  0.0069  0.0059  0.0058  0.0059  0.0049  0.0049  0.0048  0.0049  0.0029  0.0107  0.0029  0.0048  0.0049  0.0059  0.0000  0.0029
RND4__GCA_000169715.1   0.7402  0.3931  0.3931  0.4040  0.3400  0.3359  0.3359  0.3415  0.3561  0.3631  0.2404  0.2537  0.2535  0.2597  0.2617  0.2607  0.2582  0.2645  0.2607  0.2621  0.2633  0.2658  0.2645  0.2620  0.2658  0.2577  0.2577  0.2577  0.2577  0.2622  0.2622  0.2608  0.2618  0.2574  0.2575  0.2575  0.2589  0.2589  0.2589  0.2559  0.2596  0.3037  0.2496  0.2496  0.2496  0.2430  0.2135  0.2135  0.2135  0.2184  0.2083  0.2146  0.2184  0.2120  0.2099  0.2359  0.2294  0.2281  0.2332  0.2294  0.2531  0.2605  0.2535  0.2606  0.2488  0.2488  0.2488  0.2594  0.2393  0.2472  0.2434  0.2472  0.2408  0.2408  0.2472  0.2472  0.2499  0.2513  0.2499  0.2423  0.2423  0.2416  0.2339  0.2604  0.2604  0.2452  0.2558  0.2450  0.2461  0.2383  0.2294  0.2317  0.2317  0.2291  0.2316  0.2290  0.2304  0.2277  0.2277  0.2277  0.2277  0.2354  0.2342  0.2501  0.2648  0.2693  0.2679  0.2698  0.1969  0.1980  0.0335  0.0671  0.0661  0.0865  0.0865  0.0865  0.0865  0.0865  0.0876  0.0865  0.0865  0.0865  0.0822  0.0811  0.0833  0.0078  0.0049  0.0058  0.0039  0.0039  0.0078  0.0078  0.0078  0.0087  0.0087  0.0078  0.0078  0.0087  0.0078  0.0078  0.0078  0.0078  0.0078  0.0078  0.0078  0.0087  0.0078  0.0087  0.0087  0.0087  0.0078  0.0078  0.0078  0.0078  0.0078  0.0078  0.0078  0.0097  0.0097  0.0097  0.0097  0.0097  0.0049  0.0058  0.0058  0.0097  0.0097  0.0049  0.0049  0.0058  0.0039  0.0049  0.0049  0.0069  0.0039  0.0029  0.0039  0.0049  0.0059  0.0029  0.0059  0.0048  0.0049  0.0049  0.0039  0.0059  0.0039  0.0059  0.0059  0.0097  0.0058  0.0039  0.0039  0.0049  0.0068  0.0078  0.0068
RND4__GCA_000182195.1   0.7447  0.3932  0.3932  0.4040  0.3429  0.3387  0.3387  0.3443  0.3561  0.3645  0.2416  0.2563  0.2561  0.2623  0.2643  0.2633  0.2608  0.2671  0.2633  0.2647  0.2659  0.2684  0.2671  0.2646  0.2684  0.2631  0.2631  0.2631  0.2631  0.2649  0.2649  0.2635  0.2645  0.2600  0.2602  0.2602  0.2616  0.2616  0.2616  0.2586  0.2622  0.3094  0.2550  0.2549  0.2549  0.2483  0.2161  0.2161  0.2161  0.2210  0.2109  0.2172  0.2210  0.2145  0.2125  0.2411  0.2372  0.2359  0.2411  0.2372  0.2612  0.2632  0.2562  0.2633  0.2541  0.2541  0.2541  0.2621  0.2406  0.2485  0.2447  0.2485  0.2421  0.2421  0.2485  0.2485  0.2512  0.2526  0.2512  0.2436  0.2436  0.2429  0.2393  0.2659  0.2659  0.2492  0.2585  0.2503  0.2515  0.2409  0.2347  0.2369  0.2369  0.2343  0.2368  0.2343  0.2356  0.2329  0.2329  0.2329  0.2329  0.2407  0.2395  0.2554  0.2675  0.2748  0.2734  0.2753  0.1994  0.2004  0.0335  0.0671  0.0661  0.0865  0.0865  0.0865  0.0865  0.0865  0.0876  0.0865  0.0865  0.0865  0.0822  0.0811  0.0833  0.0020  0.0049  0.0039  0.0020  0.0058  0.0078  0.0020  0.0020  0.0029  0.0029  0.0020  0.0020  0.0029  0.0020  0.0020  0.0020  0.0020  0.0020  0.0020  0.0020  0.0029  0.0020  0.0029  0.0029  0.0029  0.0020  0.0020  0.0020  0.0020  0.0020  0.0020  0.0020  0.0078  0.0078  0.0078  0.0078  0.0078  0.0068  0.0078  0.0078  0.0078  0.0078  0.0029  0.0029  0.0039  0.0039  0.0030  0.0029  0.0078  0.0039  0.0068  0.0039  0.0068  0.0059  0.0049  0.0059  0.0029  0.0029  0.0030  0.0020  0.0059  0.0019  0.0059  0.0039  0.0077  0.0039  0.0020  0.0039  0.0029  0.0049  0.0039  0.0049  0.0059
RND4__GCA_000182585.2   0.7403  0.3871  0.3871  0.3978  0.3427  0.3386  0.3386  0.3442  0.3533  0.3603  0.2403  0.2537  0.2534  0.2596  0.2617  0.2606  0.2581  0.2644  0.2606  0.2620  0.2632  0.2657  0.2644  0.2619  0.2657  0.2576  0.2576  0.2576  0.2576  0.2621  0.2621  0.2607  0.2617  0.2573  0.2574  0.2574  0.2588  0.2588  0.2588  0.2558  0.2595  0.3064  0.2522  0.2521  0.2521  0.2455  0.2110  0.2110  0.2110  0.2160  0.2059  0.2122  0.2159  0.2095  0.2075  0.2384  0.2319  0.2306  0.2357  0.2319  0.2557  0.2631  0.2561  0.2632  0.2513  0.2513  0.2513  0.2620  0.2366  0.2471  0.2433  0.2471  0.2407  0.2407  0.2471  0.2471  0.2498  0.2512  0.2498  0.2422  0.2422  0.2415  0.2365  0.2630  0.2630  0.2478  0.2557  0.2475  0.2487  0.2382  0.2320  0.2342  0.2342  0.2316  0.2341  0.2316  0.2329  0.2302  0.2302  0.2302  0.2302  0.2380  0.2368  0.2526  0.2647  0.2719  0.2706  0.2724  0.1969  0.1979  0.0345  0.0660  0.0651  0.0833  0.0833  0.0833  0.0833  0.0833  0.0844  0.0833  0.0833  0.0833  0.0790  0.0779  0.0801  0.0087  0.0059  0.0049  0.0049  0.0049  0.0068  0.0087  0.0087  0.0097  0.0097  0.0087  0.0087  0.0097  0.0087  0.0087  0.0087  0.0087  0.0087  0.0087  0.0087  0.0097  0.0087  0.0097  0.0097  0.0097  0.0087  0.0087  0.0087  0.0087  0.0087  0.0087  0.0087  0.0049  0.0049  0.0049  0.0049  0.0049  0.0058  0.0029  0.0029  0.0049  0.0049  0.0059  0.0059  0.0049  0.0049  0.0058  0.0058  0.0069  0.0049  0.0059  0.0049  0.0059  0.0049  0.0039  0.0049  0.0059  0.0059  0.0059  0.0049  0.0049  0.0049  0.0048  0.0029  0.0108  0.0029  0.0049  0.0049  0.0058  0.0039  0.0048  0.0039  0.0048  0.0069
RND4__GCA_000193455.1   0.7423  0.3916  0.3916  0.4024  0.3457  0.3415  0.3415  0.3472  0.3590  0.3659  0.2416  0.2563  0.2561  0.2623  0.2643  0.2633  0.2608  0.2671  0.2633  0.2647  0.2659  0.2684  0.2671  0.2646  0.2684  0.2604  0.2604  0.2604  0.2604  0.2648  0.2648  0.2635  0.2645  0.2600  0.2602  0.2602  0.2616  0.2616  0.2616  0.2586  0.2622  0.3093  0.2536  0.2536  0.2536  0.2469  0.2161  0.2161  0.2161  0.2210  0.2109  0.2172  0.2210  0.2145  0.2125  0.2411  0.2346  0.2333  0.2384  0.2346  0.2585  0.2660  0.2589  0.2661  0.2541  0.2541  0.2541  0.2649  0.2393  0.2499  0.2460  0.2499  0.2434  0.2434  0.2499  0.2499  0.2526  0.2539  0.2526  0.2449  0.2449  0.2442  0.2379  0.2659  0.2659  0.2506  0.2585  0.2503  0.2515  0.2409  0.2347  0.2369  0.2369  0.2343  0.2368  0.2343  0.2356  0.2329  0.2329  0.2329  0.2329  0.2407  0.2395  0.2554  0.2675  0.2720  0.2707  0.2753  0.1994  0.2004  0.0335  0.0671  0.0661  0.0865  0.0865  0.0865  0.0865  0.0865  0.0876  0.0865  0.0865  0.0865  0.0822  0.0811  0.0833  0.0058  0.0049  0.0059  0.0020  0.0058  0.0078  0.0058  0.0058  0.0068  0.0068  0.0058  0.0058  0.0068  0.0058  0.0058  0.0058  0.0058  0.0058  0.0058  0.0058  0.0068  0.0058  0.0068  0.0068  0.0068  0.0058  0.0058  0.0058  0.0058  0.0058  0.0058  0.0058  0.0078  0.0078  0.0078  0.0078  0.0078  0.0049  0.0058  0.0058  0.0078  0.0078  0.0010  0.0010  0.0059  0.0000  0.0010  0.0010  0.0058  0.0039  0.0069  0.0039  0.0048  0.0059  0.0029  0.0058  0.0010  0.0010  0.0010  0.0020  0.0059  0.0020  0.0059  0.0059  0.0097  0.0058  0.0020  0.0000  0.0049  0.0049  0.0059  0.0049  0.0039  0.0039  0.0049
RND4__GCA_000193475.1   0.7468  0.3899  0.3899  0.4007  0.3427  0.3386  0.3386  0.3442  0.3560  0.3629  0.2367  0.2537  0.2534  0.2596  0.2617  0.2606  0.2581  0.2644  0.2606  0.2620  0.2632  0.2657  0.2644  0.2619  0.2657  0.2603  0.2603  0.2603  0.2603  0.2621  0.2621  0.2608  0.2618  0.2573  0.2574  0.2574  0.2588  0.2588  0.2588  0.2559  0.2595  0.3092  0.2522  0.2521  0.2521  0.2455  0.2134  0.2134  0.2134  0.2184  0.2083  0.2146  0.2183  0.2119  0.2098  0.2384  0.2345  0.2332  0.2383  0.2345  0.2584  0.2631  0.2561  0.2632  0.2540  0.2540  0.2540  0.2620  0.2392  0.2471  0.2433  0.2471  0.2407  0.2407  0.2471  0.2471  0.2498  0.2512  0.2498  0.2422  0.2422  0.2415  0.2365  0.2630  0.2630  0.2478  0.2557  0.2475  0.2487  0.2382  0.2320  0.2342  0.2342  0.2316  0.2341  0.2316  0.2329  0.2302  0.2302  0.2302  0.2302  0.2380  0.2368  0.2526  0.2647  0.2719  0.2706  0.2724  0.1969  0.1979  0.0345  0.0660  0.0651  0.0854  0.0854  0.0854  0.0854  0.0854  0.0865  0.0854  0.0854  0.0854  0.0811  0.0800  0.0822  0.0068  0.0059  0.0049  0.0049  0.0049  0.0087  0.0068  0.0068  0.0078  0.0078  0.0068  0.0068  0.0078  0.0068  0.0068  0.0068  0.0068  0.0068  0.0068  0.0068  0.0078  0.0068  0.0078  0.0078  0.0078  0.0068  0.0068  0.0068  0.0068  0.0068  0.0068  0.0068  0.0048  0.0048  0.0048  0.0048  0.0049  0.0058  0.0049  0.0049  0.0049  0.0049  0.0059  0.0058  0.0049  0.0049  0.0059  0.0059  0.0068  0.0049  0.0078  0.0069  0.0078  0.0068  0.0059  0.0068  0.0059  0.0058  0.0059  0.0049  0.0048  0.0048  0.0049  0.0029  0.0107  0.0029  0.0049  0.0049  0.0058  0.0000  0.0029  0.0000  0.0069  0.0049  0.0039  0.0049
RND4__GCA_000259735.1   0.7423  0.3948  0.3948  0.4056  0.3457  0.3415  0.3415  0.3472  0.3590  0.3674  0.2441  0.2589  0.2586  0.2649  0.2670  0.2659  0.2634  0.2697  0.2659  0.2673  0.2685  0.2711  0.2697  0.2672  0.2711  0.2631  0.2631  0.2631  0.2631  0.2675  0.2675  0.2662  0.2672  0.2627  0.2628  0.2628  0.2642  0.2642  0.2642  0.2613  0.2649  0.3093  0.2563  0.2563  0.2563  0.2496  0.2186  0.2186  0.2186  0.2236  0.2134  0.2198  0.2236  0.2171  0.2150  0.2438  0.2372  0.2359  0.2411  0.2372  0.2612  0.2660  0.2589  0.2661  0.2541  0.2541  0.2541  0.2649  0.2406  0.2512  0.2473  0.2512  0.2448  0.2448  0.2512  0.2512  0.2539  0.2553  0.2539  0.2463  0.2463  0.2455  0.2406  0.2686  0.2686  0.2519  0.2612  0.2530  0.2542  0.2436  0.2373  0.2396  0.2396  0.2369  0.2394  0.2369  0.2382  0.2355  0.2355  0.2355  0.2355  0.2434  0.2422  0.2580  0.2702  0.2748  0.2734  0.2780  0.2019  0.2029  0.0355  0.0692  0.0683  0.0887  0.0887  0.0887  0.0887  0.0887  0.0898  0.0887  0.0887  0.0887  0.0844  0.0833  0.0855  0.0039  0.0068  0.0059  0.0020  0.0078  0.0097  0.0039  0.0039  0.0049  0.0049  0.0039  0.0039  0.0049  0.0039  0.0039  0.0039  0.0039  0.0039  0.0039  0.0039  0.0049  0.0039  0.0049  0.0049  0.0049  0.0039  0.0039  0.0039  0.0039  0.0039  0.0039  0.0039  0.0097  0.0097  0.0097  0.0097  0.0097  0.0068  0.0078  0.0078  0.0097  0.0097  0.0010  0.0010  0.0059  0.0020  0.0010  0.0010  0.0078  0.0059  0.0087  0.0039  0.0069  0.0077  0.0049  0.0078  0.0010  0.0010  0.0010  0.0019  0.0079  0.0020  0.0079  0.0059  0.0097  0.0059  0.0020  0.0020  0.0049  0.0068  0.0059  0.0068  0.0059  0.0020  0.0068  0.0019  0.0068
RND4__GCA_000260515.1   0.7423  0.3948  0.3948  0.4056  0.3457  0.3415  0.3415  0.3472  0.3590  0.3674  0.2441  0.2589  0.2586  0.2649  0.2670  0.2659  0.2634  0.2697  0.2659  0.2673  0.2685  0.2711  0.2697  0.2672  0.2711  0.2631  0.2631  0.2631  0.2631  0.2675  0.2675  0.2662  0.2672  0.2627  0.2628  0.2628  0.2642  0.2642  0.2642  0.2613  0.2649  0.3093  0.2563  0.2563  0.2563  0.2496  0.2186  0.2186  0.2186  0.2236  0.2134  0.2198  0.2236  0.2171  0.2150  0.2438  0.2372  0.2359  0.2411  0.2372  0.2612  0.2660  0.2589  0.2661  0.2541  0.2541  0.2541  0.2649  0.2406  0.2512  0.2473  0.2512  0.2448  0.2448  0.2512  0.2512  0.2539  0.2553  0.2539  0.2463  0.2463  0.2455  0.2406  0.2686  0.2686  0.2519  0.2612  0.2530  0.2542  0.2436  0.2373  0.2396  0.2396  0.2369  0.2394  0.2369  0.2382  0.2355  0.2355  0.2355  0.2355  0.2434  0.2422  0.2580  0.2702  0.2748  0.2734  0.2780  0.2019  0.2029  0.0355  0.0692  0.0683  0.0887  0.0887  0.0887  0.0887  0.0887  0.0898  0.0887  0.0887  0.0887  0.0844  0.0833  0.0855  0.0039  0.0068  0.0059  0.0020  0.0078  0.0097  0.0039  0.0039  0.0049  0.0049  0.0039  0.0039  0.0049  0.0039  0.0039  0.0039  0.0039  0.0039  0.0039  0.0039  0.0049  0.0039  0.0049  0.0049  0.0049  0.0039  0.0039  0.0039  0.0039  0.0039  0.0039  0.0039  0.0097  0.0097  0.0097  0.0097  0.0097  0.0068  0.0078  0.0078  0.0097  0.0097  0.0010  0.0010  0.0059  0.0020  0.0010  0.0010  0.0079  0.0059  0.0088  0.0039  0.0069  0.0078  0.0049  0.0078  0.0010  0.0010  0.0010  0.0019  0.0078  0.0019  0.0078  0.0058  0.0098  0.0058  0.0020  0.0020  0.0048  0.0069  0.0058  0.0068  0.0059  0.0020  0.0068  0.0020  0.0068  0.0000
RND4__GCA_000347975.1   0.7400  0.3901  0.3901  0.4008  0.3400  0.3358  0.3358  0.3414  0.3532  0.3631  0.2391  0.2537  0.2535  0.2597  0.2617  0.2607  0.2582  0.2645  0.2607  0.2621  0.2633  0.2658  0.2645  0.2620  0.2658  0.2604  0.2604  0.2604  0.2604  0.2622  0.2622  0.2608  0.2618  0.2574  0.2575  0.2575  0.2589  0.2589  0.2589  0.2559  0.2596  0.3094  0.2523  0.2522  0.2522  0.2456  0.2135  0.2135  0.2135  0.2185  0.2083  0.2146  0.2184  0.2120  0.2099  0.2385  0.2346  0.2333  0.2384  0.2346  0.2585  0.2632  0.2562  0.2633  0.2541  0.2541  0.2541  0.2621  0.2393  0.2472  0.2434  0.2472  0.2408  0.2408  0.2472  0.2472  0.2499  0.2513  0.2499  0.2423  0.2423  0.2416  0.2366  0.2631  0.2631  0.2479  0.2558  0.2476  0.2488  0.2383  0.2320  0.2343  0.2343  0.2317  0.2342  0.2316  0.2330  0.2303  0.2303  0.2303  0.2303  0.2381  0.2369  0.2527  0.2648  0.2720  0.2707  0.2725  0.1969  0.1980  0.0355  0.0671  0.0661  0.0865  0.0865  0.0865  0.0865  0.0865  0.0876  0.0865  0.0865  0.0865  0.0822  0.0811  0.0833  0.0058  0.0068  0.0039  0.0039  0.0058  0.0097  0.0058  0.0058  0.0068  0.0068  0.0058  0.0058  0.0068  0.0058  0.0058  0.0058  0.0058  0.0058  0.0058  0.0058  0.0068  0.0058  0.0068  0.0068  0.0068  0.0058  0.0058  0.0058  0.0058  0.0058  0.0058  0.0058  0.0039  0.0039  0.0039  0.0039  0.0039  0.0068  0.0039  0.0039  0.0039  0.0039  0.0049  0.0049  0.0039  0.0059  0.0048  0.0049  0.0078  0.0058  0.0088  0.0059  0.0089  0.0078  0.0068  0.0078  0.0048  0.0049  0.0049  0.0039  0.0058  0.0039  0.0058  0.0020  0.0098  0.0020  0.0039  0.0058  0.0049  0.0029  0.0000  0.0029  0.0078  0.0039  0.0049  0.0059  0.0029  0.0059  0.0059
RND4__GCA_000350505.1   0.7380  0.3887  0.3887  0.3994  0.3413  0.3372  0.3372  0.3428  0.3519  0.3617  0.2403  0.2549  0.2547  0.2609  0.2630  0.2619  0.2594  0.2657  0.2619  0.2633  0.2645  0.2670  0.2657  0.2632  0.2670  0.2617  0.2617  0.2617  0.2617  0.2634  0.2634  0.2621  0.2631  0.2586  0.2587  0.2587  0.2601  0.2601  0.2601  0.2572  0.2608  0.3107  0.2535  0.2535  0.2535  0.2468  0.2123  0.2123  0.2123  0.2173  0.2072  0.2134  0.2172  0.2108  0.2087  0.2397  0.2358  0.2345  0.2396  0.2358  0.2597  0.2645  0.2574  0.2646  0.2553  0.2553  0.2553  0.2634  0.2405  0.2484  0.2446  0.2484  0.2420  0.2420  0.2484  0.2484  0.2511  0.2525  0.2511  0.2435  0.2435  0.2428  0.2378  0.2644  0.2644  0.2491  0.2570  0.2489  0.2501  0.2395  0.2333  0.2355  0.2355  0.2329  0.2354  0.2329  0.2342  0.2315  0.2315  0.2315  0.2315  0.2393  0.2381  0.2540  0.2660  0.2733  0.2719  0.2738  0.1981  0.1991  0.0365  0.0681  0.0672  0.0855  0.0855  0.0855  0.0855  0.0855  0.0866  0.0855  0.0855  0.0855  0.0812  0.0801  0.0822  0.0068  0.0078  0.0049  0.0049  0.0068  0.0087  0.0068  0.0068  0.0078  0.0078  0.0068  0.0068  0.0078  0.0068  0.0068  0.0068  0.0068  0.0068  0.0068  0.0068  0.0078  0.0068  0.0078  0.0078  0.0078  0.0068  0.0068  0.0068  0.0068  0.0068  0.0068  0.0068  0.0029  0.0029  0.0029  0.0029  0.0029  0.0078  0.0049  0.0049  0.0029  0.0029  0.0059  0.0058  0.0049  0.0068  0.0059  0.0059  0.0088  0.0068  0.0078  0.0068  0.0098  0.0069  0.0079  0.0069  0.0059  0.0059  0.0059  0.0049  0.0069  0.0049  0.0069  0.0029  0.0107  0.0029  0.0048  0.0069  0.0059  0.0039  0.0010  0.0039  0.0087  0.0048  0.0039  0.0068  0.0039  0.0068  0.0068  0.0010
RND4__GCA_000439695.1   0.7402  0.3931  0.3931  0.4040  0.3400  0.3359  0.3359  0.3415  0.3561  0.3631  0.2404  0.2537  0.2535  0.2597  0.2617  0.2607  0.2582  0.2645  0.2607  0.2621  0.2633  0.2658  0.2645  0.2620  0.2658  0.2577  0.2577  0.2577  0.2577  0.2622  0.2622  0.2608  0.2618  0.2574  0.2575  0.2575  0.2589  0.2589  0.2589  0.2559  0.2596  0.3037  0.2496  0.2496  0.2496  0.2430  0.2135  0.2135  0.2135  0.2184  0.2083  0.2146  0.2184  0.2120  0.2099  0.2359  0.2294  0.2281  0.2332  0.2294  0.2531  0.2605  0.2535  0.2606  0.2488  0.2488  0.2488  0.2594  0.2393  0.2472  0.2434  0.2472  0.2408  0.2408  0.2472  0.2472  0.2499  0.2513  0.2499  0.2423  0.2423  0.2416  0.2339  0.2604  0.2604  0.2452  0.2558  0.2450  0.2461  0.2383  0.2294  0.2317  0.2317  0.2291  0.2316  0.2290  0.2304  0.2277  0.2277  0.2277  0.2277  0.2354  0.2342  0.2501  0.2648  0.2693  0.2679  0.2698  0.1969  0.1980  0.0335  0.0671  0.0661  0.0865  0.0865  0.0865  0.0865  0.0865  0.0876  0.0865  0.0865  0.0865  0.0822  0.0811  0.0833  0.0078  0.0049  0.0059  0.0039  0.0039  0.0078  0.0078  0.0078  0.0087  0.0087  0.0078  0.0078  0.0087  0.0078  0.0078  0.0078  0.0078  0.0078  0.0078  0.0078  0.0087  0.0078  0.0087  0.0087  0.0087  0.0078  0.0078  0.0078  0.0078  0.0078  0.0078  0.0078  0.0097  0.0097  0.0097  0.0097  0.0097  0.0049  0.0058  0.0058  0.0097  0.0097  0.0049  0.0049  0.0059  0.0039  0.0049  0.0049  0.0069  0.0039  0.0029  0.0039  0.0049  0.0059  0.0029  0.0059  0.0049  0.0049  0.0049  0.0039  0.0059  0.0039  0.0059  0.0058  0.0098  0.0058  0.0039  0.0039  0.0049  0.0068  0.0078  0.0069  0.0000  0.0059  0.0048  0.0039  0.0068  0.0059  0.0059  0.0078  0.0088
RND4__GCA_000445385.1   0.7403  0.3871  0.3871  0.3978  0.3427  0.3386  0.3386  0.3442  0.3533  0.3603  0.2403  0.2537  0.2534  0.2596  0.2617  0.2606  0.2581  0.2644  0.2606  0.2620  0.2632  0.2657  0.2644  0.2619  0.2657  0.2576  0.2576  0.2576  0.2576  0.2621  0.2621  0.2607  0.2617  0.2573  0.2574  0.2574  0.2588  0.2588  0.2588  0.2558  0.2595  0.3064  0.2522  0.2521  0.2521  0.2455  0.2110  0.2110  0.2110  0.2160  0.2059  0.2122  0.2159  0.2095  0.2075  0.2384  0.2319  0.2306  0.2357  0.2319  0.2557  0.2631  0.2561  0.2632  0.2513  0.2513  0.2513  0.2620  0.2366  0.2471  0.2433  0.2471  0.2407  0.2407  0.2471  0.2471  0.2498  0.2512  0.2498  0.2422  0.2422  0.2415  0.2365  0.2630  0.2630  0.2478  0.2557  0.2475  0.2487  0.2382  0.2320  0.2342  0.2342  0.2316  0.2341  0.2316  0.2329  0.2302  0.2302  0.2302  0.2302  0.2380  0.2368  0.2526  0.2647  0.2719  0.2706  0.2724  0.1969  0.1979  0.0345  0.0660  0.0651  0.0833  0.0833  0.0833  0.0833  0.0833  0.0844  0.0833  0.0833  0.0833  0.0790  0.0779  0.0801  0.0087  0.0058  0.0049  0.0049  0.0049  0.0068  0.0087  0.0087  0.0097  0.0097  0.0087  0.0087  0.0097  0.0087  0.0087  0.0087  0.0087  0.0087  0.0087  0.0087  0.0097  0.0087  0.0097  0.0097  0.0097  0.0087  0.0087  0.0087  0.0087  0.0087  0.0087  0.0087  0.0049  0.0049  0.0049  0.0049  0.0049  0.0058  0.0029  0.0029  0.0049  0.0049  0.0059  0.0059  0.0049  0.0048  0.0059  0.0059  0.0068  0.0049  0.0058  0.0049  0.0058  0.0049  0.0039  0.0048  0.0059  0.0059  0.0058  0.0049  0.0049  0.0049  0.0048  0.0029  0.0108  0.0029  0.0049  0.0049  0.0059  0.0039  0.0049  0.0039  0.0049  0.0068  0.0000  0.0049  0.0039  0.0069  0.0069  0.0049  0.0039  0.0049
RND4__GCA_000454625.1   0.7380  0.3887  0.3887  0.3994  0.3413  0.3372  0.3372  0.3428  0.3519  0.3617  0.2403  0.2549  0.2547  0.2609  0.2630  0.2619  0.2594  0.2657  0.2619  0.2633  0.2645  0.2670  0.2657  0.2632  0.2670  0.2617  0.2617  0.2617  0.2617  0.2634  0.2634  0.2621  0.2631  0.2586  0.2587  0.2587  0.2601  0.2601  0.2601  0.2572  0.2608  0.3107  0.2535  0.2535  0.2535  0.2468  0.2123  0.2123  0.2123  0.2173  0.2072  0.2134  0.2172  0.2108  0.2087  0.2397  0.2358  0.2345  0.2396  0.2358  0.2597  0.2645  0.2574  0.2646  0.2553  0.2553  0.2553  0.2634  0.2405  0.2484  0.2446  0.2484  0.2420  0.2420  0.2484  0.2484  0.2511  0.2525  0.2511  0.2435  0.2435  0.2428  0.2378  0.2644  0.2644  0.2491  0.2570  0.2489  0.2501  0.2395  0.2333  0.2355  0.2355  0.2329  0.2354  0.2329  0.2342  0.2315  0.2315  0.2315  0.2315  0.2393  0.2381  0.2540  0.2660  0.2733  0.2719  0.2738  0.1981  0.1991  0.0365  0.0681  0.0672  0.0855  0.0855  0.0855  0.0855  0.0855  0.0866  0.0855  0.0855  0.0855  0.0812  0.0801  0.0822  0.0068  0.0078  0.0049  0.0049  0.0068  0.0087  0.0068  0.0068  0.0078  0.0078  0.0068  0.0068  0.0078  0.0068  0.0068  0.0068  0.0068  0.0068  0.0068  0.0068  0.0078  0.0068  0.0078  0.0078  0.0078  0.0068  0.0068  0.0068  0.0068  0.0068  0.0068  0.0068  0.0029  0.0029  0.0029  0.0029  0.0029  0.0078  0.0049  0.0049  0.0029  0.0029  0.0058  0.0058  0.0049  0.0069  0.0059  0.0059  0.0088  0.0068  0.0079  0.0069  0.0097  0.0069  0.0078  0.0068  0.0059  0.0058  0.0059  0.0048  0.0068  0.0049  0.0068  0.0029  0.0108  0.0029  0.0049  0.0068  0.0058  0.0039  0.0010  0.0039  0.0088  0.0048  0.0039  0.0068  0.0039  0.0069  0.0069  0.0010  0.0000  0.0088  0.0039
RND4__GCA_000511895.1   0.7379  0.3901  0.3901  0.4009  0.3415  0.3373  0.3373  0.3429  0.3547  0.3645  0.2417  0.2550  0.2548  0.2610  0.2631  0.2620  0.2595  0.2658  0.2620  0.2634  0.2646  0.2671  0.2658  0.2633  0.2671  0.2618  0.2618  0.2618  0.2618  0.2636  0.2636  0.2622  0.2632  0.2587  0.2589  0.2589  0.2603  0.2603  0.2603  0.2573  0.2609  0.3108  0.2537  0.2536  0.2536  0.2470  0.2148  0.2148  0.2148  0.2198  0.2096  0.2160  0.2197  0.2133  0.2112  0.2399  0.2360  0.2346  0.2398  0.2360  0.2599  0.2647  0.2549  0.2647  0.2555  0.2555  0.2555  0.2635  0.2407  0.2486  0.2447  0.2486  0.2422  0.2422  0.2486  0.2486  0.2513  0.2526  0.2513  0.2437  0.2437  0.2429  0.2380  0.2645  0.2645  0.2493  0.2572  0.2477  0.2489  0.2396  0.2334  0.2357  0.2357  0.2330  0.2355  0.2330  0.2330  0.2316  0.2316  0.2316  0.2316  0.2368  0.2382  0.2541  0.2662  0.2734  0.2721  0.2739  0.1982  0.1992  0.0325  0.0661  0.0651  0.0855  0.0855  0.0855  0.0855  0.0855  0.0866  0.0855  0.0855  0.0855  0.0811  0.0801  0.0822  0.0068  0.0059  0.0029  0.0049  0.0049  0.0087  0.0068  0.0068  0.0078  0.0078  0.0068  0.0068  0.0078  0.0068  0.0068  0.0068  0.0068  0.0068  0.0068  0.0068  0.0078  0.0068  0.0078  0.0078  0.0078  0.0068  0.0068  0.0068  0.0068  0.0068  0.0068  0.0068  0.0087  0.0087  0.0087  0.0087  0.0087  0.0078  0.0068  0.0068  0.0087  0.0087  0.0058  0.0058  0.0029  0.0069  0.0059  0.0059  0.0088  0.0049  0.0079  0.0049  0.0078  0.0068  0.0058  0.0068  0.0058  0.0059  0.0059  0.0049  0.0029  0.0048  0.0029  0.0029  0.0087  0.0029  0.0049  0.0068  0.0039  0.0059  0.0049  0.0059  0.0068  0.0049  0.0059  0.0069  0.0058  0.0069  0.0069  0.0048  0.0059  0.0068  0.0058  0.0059
RND4__GCA_000511915.1   0.7447  0.3885  0.3885  0.3993  0.3414  0.3373  0.3373  0.3429  0.3546  0.3616  0.2391  0.2525  0.2522  0.2584  0.2604  0.2594  0.2569  0.2632  0.2594  0.2608  0.2620  0.2645  0.2632  0.2607  0.2645  0.2591  0.2591  0.2591  0.2591  0.2608  0.2608  0.2595  0.2605  0.2560  0.2562  0.2562  0.2575  0.2575  0.2575  0.2546  0.2582  0.3079  0.2509  0.2509  0.2509  0.2443  0.2122  0.2122  0.2122  0.2172  0.2071  0.2134  0.2171  0.2107  0.2086  0.2372  0.2333  0.2320  0.2371  0.2333  0.2571  0.2619  0.2549  0.2620  0.2527  0.2527  0.2527  0.2608  0.2380  0.2459  0.2420  0.2459  0.2395  0.2395  0.2459  0.2459  0.2485  0.2499  0.2485  0.2410  0.2410  0.2402  0.2353  0.2618  0.2618  0.2465  0.2544  0.2463  0.2475  0.2369  0.2307  0.2330  0.2330  0.2304  0.2329  0.2303  0.2317  0.2290  0.2290  0.2290  0.2290  0.2368  0.2356  0.2514  0.2634  0.2707  0.2693  0.2711  0.1957  0.1967  0.0306  0.0639  0.0630  0.0833  0.0833  0.0833  0.0833  0.0833  0.0843  0.0833  0.0833  0.0833  0.0790  0.0779  0.0800  0.0049  0.0020  0.0029  0.0029  0.0029  0.0049  0.0049  0.0049  0.0058  0.0058  0.0049  0.0049  0.0058  0.0049  0.0049  0.0049  0.0049  0.0049  0.0049  0.0049  0.0058  0.0049  0.0058  0.0058  0.0058  0.0049  0.0049  0.0049  0.0049  0.0049  0.0049  0.0049  0.0068  0.0068  0.0068  0.0068  0.0068  0.0039  0.0049  0.0049  0.0068  0.0068  0.0039  0.0039  0.0029  0.0029  0.0039  0.0039  0.0069  0.0010  0.0039  0.0029  0.0039  0.0029  0.0020  0.0029  0.0039  0.0039  0.0039  0.0029  0.0029  0.0029  0.0029  0.0029  0.0068  0.0029  0.0029  0.0029  0.0020  0.0039  0.0049  0.0039  0.0029  0.0029  0.0039  0.0029  0.0039  0.0049  0.0049  0.0048  0.0059  0.0029  0.0039  0.0058  0.0039
RND4__GCA_000520895.1   0.7447  0.3885  0.3885  0.3993  0.3414  0.3373  0.3373  0.3429  0.3546  0.3616  0.2391  0.2525  0.2522  0.2584  0.2604  0.2594  0.2569  0.2632  0.2594  0.2608  0.2620  0.2645  0.2632  0.2607  0.2645  0.2591  0.2591  0.2591  0.2591  0.2608  0.2608  0.2595  0.2605  0.2560  0.2562  0.2562  0.2575  0.2575  0.2575  0.2546  0.2582  0.3079  0.2509  0.2509  0.2509  0.2443  0.2122  0.2122  0.2122  0.2172  0.2071  0.2134  0.2171  0.2107  0.2086  0.2372  0.2333  0.2320  0.2371  0.2333  0.2571  0.2619  0.2549  0.2620  0.2527  0.2527  0.2527  0.2608  0.2380  0.2459  0.2420  0.2459  0.2395  0.2395  0.2459  0.2459  0.2485  0.2499  0.2485  0.2410  0.2410  0.2402  0.2353  0.2618  0.2618  0.2465  0.2544  0.2463  0.2475  0.2369  0.2307  0.2330  0.2330  0.2304  0.2329  0.2303  0.2317  0.2290  0.2290  0.2290  0.2290  0.2368  0.2356  0.2514  0.2634  0.2707  0.2693  0.2711  0.1957  0.1967  0.0306  0.0639  0.0630  0.0833  0.0833  0.0833  0.0833  0.0833  0.0843  0.0833  0.0833  0.0833  0.0790  0.0779  0.0800  0.0049  0.0020  0.0029  0.0029  0.0029  0.0049  0.0049  0.0049  0.0058  0.0058  0.0049  0.0049  0.0058  0.0049  0.0049  0.0049  0.0049  0.0049  0.0049  0.0049  0.0058  0.0049  0.0058  0.0058  0.0058  0.0049  0.0049  0.0049  0.0049  0.0049  0.0049  0.0049  0.0068  0.0068  0.0068  0.0068  0.0068  0.0039  0.0049  0.0049  0.0068  0.0068  0.0039  0.0039  0.0029  0.0029  0.0039  0.0039  0.0068  0.0010  0.0039  0.0029  0.0039  0.0029  0.0019  0.0029  0.0039  0.0039  0.0039  0.0029  0.0029  0.0029  0.0029  0.0029  0.0069  0.0029  0.0029  0.0029  0.0019  0.0039  0.0049  0.0039  0.0029  0.0030  0.0039  0.0029  0.0039  0.0049  0.0049  0.0049  0.0059  0.0029  0.0039  0.0058  0.0039  0.0000
RND4__GCA_000521645.1   0.7447  0.3885  0.3885  0.3993  0.3414  0.3373  0.3373  0.3429  0.3546  0.3616  0.2391  0.2525  0.2522  0.2584  0.2604  0.2594  0.2569  0.2632  0.2594  0.2608  0.2620  0.2645  0.2632  0.2607  0.2645  0.2591  0.2591  0.2591  0.2591  0.2608  0.2608  0.2595  0.2605  0.2560  0.2562  0.2562  0.2575  0.2575  0.2575  0.2546  0.2582  0.3079  0.2509  0.2509  0.2509  0.2443  0.2122  0.2122  0.2122  0.2172  0.2071  0.2134  0.2171  0.2107  0.2086  0.2372  0.2333  0.2320  0.2371  0.2333  0.2571  0.2619  0.2549  0.2620  0.2527  0.2527  0.2527  0.2608  0.2380  0.2459  0.2420  0.2459  0.2395  0.2395  0.2459  0.2459  0.2485  0.2499  0.2485  0.2410  0.2410  0.2402  0.2353  0.2618  0.2618  0.2465  0.2544  0.2463  0.2475  0.2369  0.2307  0.2330  0.2330  0.2304  0.2329  0.2303  0.2317  0.2290  0.2290  0.2290  0.2290  0.2368  0.2356  0.2514  0.2634  0.2707  0.2693  0.2711  0.1957  0.1967  0.0306  0.0639  0.0630  0.0833  0.0833  0.0833  0.0833  0.0833  0.0843  0.0833  0.0833  0.0833  0.0790  0.0779  0.0800  0.0049  0.0020  0.0029  0.0029  0.0029  0.0049  0.0049  0.0049  0.0058  0.0058  0.0049  0.0049  0.0058  0.0049  0.0049  0.0049  0.0049  0.0049  0.0049  0.0049  0.0058  0.0049  0.0058  0.0058  0.0058  0.0049  0.0049  0.0049  0.0049  0.0049  0.0049  0.0049  0.0068  0.0068  0.0068  0.0068  0.0068  0.0039  0.0049  0.0049  0.0068  0.0068  0.0039  0.0039  0.0029  0.0029  0.0039  0.0039  0.0068  0.0010  0.0039  0.0029  0.0039  0.0029  0.0020  0.0029  0.0039  0.0039  0.0039  0.0029  0.0029  0.0029  0.0029  0.0029  0.0069  0.0029  0.0029  0.0030  0.0019  0.0039  0.0048  0.0039  0.0029  0.0029  0.0039  0.0029  0.0039  0.0049  0.0049  0.0049  0.0059  0.0030  0.0039  0.0059  0.0039  0.0000  0.0000
RND4__GCA_000583835.1   0.7402  0.3931  0.3931  0.4040  0.3400  0.3359  0.3359  0.3415  0.3561  0.3631  0.2404  0.2537  0.2535  0.2597  0.2617  0.2607  0.2582  0.2645  0.2607  0.2621  0.2633  0.2658  0.2645  0.2620  0.2658  0.2577  0.2577  0.2577  0.2577  0.2622  0.2622  0.2608  0.2618  0.2574  0.2575  0.2575  0.2589  0.2589  0.2589  0.2559  0.2596  0.3037  0.2496  0.2496  0.2496  0.2430  0.2135  0.2135  0.2135  0.2184  0.2083  0.2146  0.2184  0.2120  0.2099  0.2359  0.2294  0.2281  0.2332  0.2294  0.2531  0.2605  0.2535  0.2606  0.2488  0.2488  0.2488  0.2594  0.2393  0.2472  0.2434  0.2472  0.2408  0.2408  0.2472  0.2472  0.2499  0.2513  0.2499  0.2423  0.2423  0.2416  0.2339  0.2604  0.2604  0.2452  0.2558  0.2450  0.2461  0.2383  0.2294  0.2317  0.2317  0.2291  0.2316  0.2290  0.2304  0.2277  0.2277  0.2277  0.2277  0.2354  0.2342  0.2501  0.2648  0.2693  0.2679  0.2698  0.1969  0.1980  0.0335  0.0671  0.0661  0.0865  0.0865  0.0865  0.0865  0.0865  0.0876  0.0865  0.0865  0.0865  0.0822  0.0811  0.0833  0.0078  0.0049  0.0059  0.0039  0.0039  0.0078  0.0078  0.0078  0.0087  0.0087  0.0078  0.0078  0.0087  0.0078  0.0078  0.0078  0.0078  0.0078  0.0078  0.0078  0.0087  0.0078  0.0087  0.0087  0.0087  0.0078  0.0078  0.0078  0.0078  0.0078  0.0078  0.0078  0.0097  0.0097  0.0097  0.0097  0.0097  0.0049  0.0058  0.0058  0.0097  0.0097  0.0049  0.0049  0.0059  0.0039  0.0048  0.0049  0.0069  0.0039  0.0029  0.0039  0.0049  0.0059  0.0029  0.0059  0.0049  0.0048  0.0048  0.0039  0.0059  0.0039  0.0058  0.0058  0.0097  0.0060  0.0039  0.0039  0.0049  0.0068  0.0078  0.0069  0.0000  0.0059  0.0049  0.0039  0.0068  0.0058  0.0059  0.0078  0.0088  0.0000  0.0049  0.0088  0.0068  0.0029  0.0029  0.0029
RND4__GCA_000755765.1   0.7402  0.3931  0.3931  0.4040  0.3400  0.3359  0.3359  0.3415  0.3561  0.3631  0.2404  0.2537  0.2535  0.2597  0.2617  0.2607  0.2582  0.2645  0.2607  0.2621  0.2633  0.2658  0.2645  0.2620  0.2658  0.2577  0.2577  0.2577  0.2577  0.2622  0.2622  0.2608  0.2618  0.2574  0.2575  0.2575  0.2589  0.2589  0.2589  0.2559  0.2596  0.3037  0.2496  0.2496  0.2496  0.2430  0.2135  0.2135  0.2135  0.2184  0.2083  0.2146  0.2184  0.2120  0.2099  0.2359  0.2294  0.2281  0.2332  0.2294  0.2531  0.2605  0.2535  0.2606  0.2488  0.2488  0.2488  0.2594  0.2393  0.2472  0.2434  0.2472  0.2408  0.2408  0.2472  0.2472  0.2499  0.2513  0.2499  0.2423  0.2423  0.2416  0.2339  0.2604  0.2604  0.2452  0.2558  0.2450  0.2461  0.2383  0.2294  0.2317  0.2317  0.2291  0.2316  0.2290  0.2304  0.2277  0.2277  0.2277  0.2277  0.2354  0.2342  0.2501  0.2648  0.2693  0.2679  0.2698  0.1969  0.1980  0.0335  0.0671  0.0661  0.0865  0.0865  0.0865  0.0865  0.0865  0.0876  0.0865  0.0865  0.0865  0.0822  0.0811  0.0833  0.0078  0.0049  0.0059  0.0039  0.0039  0.0078  0.0078  0.0078  0.0087  0.0087  0.0078  0.0078  0.0087  0.0078  0.0078  0.0078  0.0078  0.0078  0.0078  0.0078  0.0087  0.0078  0.0087  0.0087  0.0087  0.0078  0.0078  0.0078  0.0078  0.0078  0.0078  0.0078  0.0097  0.0097  0.0097  0.0097  0.0097  0.0049  0.0058  0.0058  0.0097  0.0097  0.0049  0.0049  0.0058  0.0039  0.0049  0.0049  0.0069  0.0039  0.0029  0.0039  0.0049  0.0059  0.0029  0.0059  0.0049  0.0049  0.0049  0.0039  0.0058  0.0039  0.0059  0.0059  0.0098  0.0059  0.0039  0.0039  0.0049  0.0068  0.0078  0.0068  0.0000  0.0059  0.0049  0.0039  0.0068  0.0059  0.0059  0.0078  0.0088  0.0000  0.0049  0.0088  0.0068  0.0029  0.0029  0.0029  0.0000
RND4__GCA_000755905.1   0.7403  0.3902  0.3902  0.4010  0.3442  0.3400  0.3400  0.3456  0.3548  0.3632  0.2428  0.2575  0.2573  0.2635  0.2656  0.2645  0.2620  0.2683  0.2645  0.2659  0.2671  0.2697  0.2683  0.2658  0.2697  0.2644  0.2644  0.2644  0.2644  0.2661  0.2661  0.2648  0.2657  0.2613  0.2614  0.2614  0.2628  0.2628  0.2628  0.2598  0.2635  0.3107  0.2562  0.2562  0.2562  0.2495  0.2149  0.2149  0.2149  0.2198  0.2097  0.2160  0.2198  0.2133  0.2113  0.2424  0.2385  0.2371  0.2423  0.2385  0.2625  0.2645  0.2548  0.2646  0.2553  0.2553  0.2553  0.2634  0.2419  0.2498  0.2459  0.2498  0.2434  0.2434  0.2498  0.2498  0.2525  0.2539  0.2525  0.2449  0.2449  0.2441  0.2405  0.2671  0.2671  0.2505  0.2597  0.2502  0.2514  0.2422  0.2359  0.2382  0.2382  0.2355  0.2380  0.2355  0.2368  0.2341  0.2341  0.2341  0.2341  0.2393  0.2408  0.2566  0.2687  0.2760  0.2747  0.2765  0.2006  0.2016  0.0345  0.0681  0.0672  0.0855  0.0855  0.0855  0.0855  0.0855  0.0866  0.0855  0.0855  0.0855  0.0812  0.0801  0.0822  0.0049  0.0079  0.0049  0.0049  0.0068  0.0087  0.0049  0.0049  0.0058  0.0058  0.0049  0.0049  0.0058  0.0049  0.0049  0.0049  0.0049  0.0049  0.0049  0.0049  0.0058  0.0049  0.0058  0.0058  0.0058  0.0049  0.0049  0.0049  0.0049  0.0049  0.0049  0.0049  0.0068  0.0068  0.0068  0.0068  0.0068  0.0097  0.0087  0.0087  0.0068  0.0068  0.0059  0.0059  0.0049  0.0069  0.0059  0.0059  0.0088  0.0068  0.0079  0.0069  0.0098  0.0068  0.0078  0.0069  0.0059  0.0059  0.0058  0.0048  0.0049  0.0049  0.0048  0.0049  0.0108  0.0049  0.0049  0.0069  0.0058  0.0059  0.0049  0.0059  0.0087  0.0029  0.0058  0.0068  0.0058  0.0049  0.0049  0.0049  0.0039  0.0088  0.0059  0.0039  0.0039  0.0058  0.0059  0.0059  0.0089  0.0088
RND4__GCA_000755945.1   0.7448  0.3916  0.3916  0.4024  0.3484  0.3442  0.3442  0.3498  0.3590  0.3659  0.2416  0.2587  0.2585  0.2648  0.2668  0.2658  0.2632  0.2696  0.2658  0.2671  0.2683  0.2709  0.2696  0.2671  0.2709  0.2656  0.2656  0.2656  0.2656  0.2674  0.2674  0.2660  0.2670  0.2626  0.2627  0.2627  0.2641  0.2641  0.2641  0.2611  0.2648  0.3148  0.2575  0.2574  0.2574  0.2507  0.2161  0.2161  0.2161  0.2210  0.2109  0.2172  0.2210  0.2145  0.2125  0.2410  0.2397  0.2384  0.2435  0.2397  0.2637  0.2685  0.2587  0.2686  0.2593  0.2593  0.2593  0.2674  0.2444  0.2524  0.2485  0.2524  0.2459  0.2459  0.2524  0.2524  0.2551  0.2565  0.2551  0.2474  0.2474  0.2467  0.2417  0.2684  0.2684  0.2531  0.2610  0.2515  0.2527  0.2434  0.2371  0.2394  0.2394  0.2368  0.2393  0.2367  0.2381  0.2353  0.2353  0.2353  0.2353  0.2405  0.2420  0.2578  0.2700  0.2773  0.2759  0.2778  0.2018  0.2028  0.0325  0.0692  0.0682  0.0865  0.0865  0.0865  0.0865  0.0865  0.0876  0.0865  0.0865  0.0865  0.0822  0.0811  0.0833  0.0078  0.0068  0.0077  0.0058  0.0078  0.0078  0.0078  0.0078  0.0087  0.0087  0.0078  0.0078  0.0087  0.0078  0.0078  0.0078  0.0078  0.0078  0.0078  0.0078  0.0087  0.0078  0.0087  0.0087  0.0087  0.0078  0.0078  0.0078  0.0078  0.0078  0.0078  0.0078  0.0058  0.0058  0.0058  0.0058  0.0058  0.0068  0.0097  0.0097  0.0058  0.0058  0.0068  0.0069  0.0078  0.0058  0.0068  0.0068  0.0097  0.0059  0.0068  0.0078  0.0088  0.0059  0.0068  0.0059  0.0068  0.0069  0.0068  0.0059  0.0059  0.0058  0.0059  0.0078  0.0117  0.0078  0.0059  0.0058  0.0069  0.0049  0.0077  0.0048  0.0078  0.0058  0.0069  0.0059  0.0049  0.0078  0.0078  0.0078  0.0069  0.0077  0.0068  0.0069  0.0068  0.0049  0.0049  0.0049  0.0078  0.0078  0.0049
RND4__GCA_000755965.1   0.7357  0.3887  0.3887  0.3994  0.3413  0.3372  0.3372  0.3428  0.3519  0.3617  0.2441  0.2575  0.2547  0.2609  0.2630  0.2619  0.2594  0.2657  0.2619  0.2633  0.2645  0.2670  0.2657  0.2632  0.2670  0.2617  0.2617  0.2617  0.2617  0.2661  0.2661  0.2648  0.2657  0.2613  0.2614  0.2614  0.2628  0.2628  0.2628  0.2598  0.2635  0.3107  0.2535  0.2535  0.2535  0.2468  0.2149  0.2149  0.2149  0.2198  0.2097  0.2160  0.2198  0.2133  0.2113  0.2397  0.2332  0.2319  0.2370  0.2332  0.2597  0.2645  0.2574  0.2646  0.2553  0.2553  0.2553  0.2661  0.2405  0.2511  0.2472  0.2511  0.2447  0.2447  0.2511  0.2511  0.2538  0.2552  0.2538  0.2462  0.2462  0.2454  0.2378  0.2671  0.2671  0.2518  0.2597  0.2516  0.2528  0.2422  0.2333  0.2355  0.2355  0.2329  0.2354  0.2329  0.2342  0.2315  0.2315  0.2315  0.2315  0.2393  0.2381  0.2566  0.2687  0.2760  0.2747  0.2765  0.2006  0.2016  0.0345  0.0681  0.0672  0.0855  0.0855  0.0855  0.0855  0.0855  0.0866  0.0855  0.0855  0.0855  0.0812  0.0801  0.0822  0.0049  0.0059  0.0049  0.0029  0.0068  0.0068  0.0049  0.0049  0.0058  0.0058  0.0049  0.0049  0.0058  0.0049  0.0049  0.0049  0.0049  0.0049  0.0049  0.0049  0.0058  0.0049  0.0058  0.0058  0.0058  0.0049  0.0049  0.0049  0.0049  0.0049  0.0049  0.0049  0.0087  0.0087  0.0087  0.0087  0.0087  0.0058  0.0068  0.0068  0.0087  0.0087  0.0039  0.0039  0.0049  0.0049  0.0039  0.0039  0.0087  0.0049  0.0058  0.0029  0.0059  0.0049  0.0039  0.0049  0.0039  0.0039  0.0039  0.0029  0.0049  0.0029  0.0049  0.0048  0.0088  0.0049  0.0029  0.0049  0.0039  0.0078  0.0068  0.0078  0.0049  0.0049  0.0039  0.0049  0.0078  0.0048  0.0049  0.0069  0.0059  0.0049  0.0039  0.0059  0.0059  0.0039  0.0039  0.0039  0.0049  0.0049  0.0059  0.0069
RND4__GCA_000756065.1   0.7357  0.3887  0.3887  0.3994  0.3413  0.3372  0.3372  0.3428  0.3519  0.3617  0.2441  0.2575  0.2547  0.2609  0.2630  0.2619  0.2594  0.2657  0.2619  0.2633  0.2645  0.2670  0.2657  0.2632  0.2670  0.2617  0.2617  0.2617  0.2617  0.2661  0.2661  0.2648  0.2657  0.2613  0.2614  0.2614  0.2628  0.2628  0.2628  0.2598  0.2635  0.3107  0.2535  0.2535  0.2535  0.2468  0.2149  0.2149  0.2149  0.2198  0.2097  0.2160  0.2198  0.2133  0.2113  0.2397  0.2332  0.2319  0.2370  0.2332  0.2597  0.2645  0.2574  0.2646  0.2553  0.2553  0.2553  0.2661  0.2405  0.2511  0.2472  0.2511  0.2447  0.2447  0.2511  0.2511  0.2538  0.2552  0.2538  0.2462  0.2462  0.2454  0.2378  0.2671  0.2671  0.2518  0.2597  0.2516  0.2528  0.2422  0.2333  0.2355  0.2355  0.2329  0.2354  0.2329  0.2342  0.2315  0.2315  0.2315  0.2315  0.2393  0.2381  0.2566  0.2687  0.2760  0.2747  0.2765  0.2006  0.2016  0.0345  0.0681  0.0672  0.0855  0.0855  0.0855  0.0855  0.0855  0.0866  0.0855  0.0855  0.0855  0.0812  0.0801  0.0822  0.0049  0.0059  0.0049  0.0029  0.0068  0.0068  0.0049  0.0049  0.0058  0.0058  0.0049  0.0049  0.0058  0.0049  0.0049  0.0049  0.0049  0.0049  0.0049  0.0049  0.0058  0.0049  0.0058  0.0058  0.0058  0.0049  0.0049  0.0049  0.0049  0.0049  0.0049  0.0049  0.0087  0.0087  0.0087  0.0087  0.0087  0.0058  0.0068  0.0068  0.0087  0.0087  0.0039  0.0039  0.0049  0.0049  0.0039  0.0039  0.0088  0.0049  0.0059  0.0029  0.0058  0.0048  0.0039  0.0048  0.0039  0.0039  0.0039  0.0029  0.0049  0.0029  0.0049  0.0049  0.0087  0.0048  0.0029  0.0049  0.0039  0.0078  0.0069  0.0078  0.0049  0.0049  0.0039  0.0049  0.0077  0.0049  0.0049  0.0069  0.0059  0.0049  0.0039  0.0059  0.0059  0.0039  0.0039  0.0039  0.0049  0.0049  0.0059  0.0068  0.0000
RND4__GCA_000756085.1   0.7423  0.3948  0.3948  0.4056  0.3457  0.3415  0.3415  0.3472  0.3590  0.3674  0.2441  0.2589  0.2586  0.2649  0.2670  0.2659  0.2634  0.2697  0.2659  0.2673  0.2685  0.2711  0.2697  0.2672  0.2711  0.2631  0.2631  0.2631  0.2631  0.2675  0.2675  0.2662  0.2672  0.2627  0.2628  0.2628  0.2642  0.2642  0.2642  0.2613  0.2649  0.3093  0.2563  0.2563  0.2563  0.2496  0.2186  0.2186  0.2186  0.2236  0.2134  0.2198  0.2236  0.2171  0.2150  0.2438  0.2372  0.2359  0.2411  0.2372  0.2612  0.2660  0.2589  0.2661  0.2541  0.2541  0.2541  0.2649  0.2406  0.2512  0.2473  0.2512  0.2448  0.2448  0.2512  0.2512  0.2539  0.2553  0.2539  0.2463  0.2463  0.2455  0.2406  0.2686  0.2686  0.2519  0.2612  0.2530  0.2542  0.2436  0.2373  0.2396  0.2396  0.2369  0.2394  0.2369  0.2382  0.2355  0.2355  0.2355  0.2355  0.2434  0.2422  0.2580  0.2702  0.2748  0.2734  0.2780  0.2019  0.2029  0.0355  0.0692  0.0683  0.0887  0.0887  0.0887  0.0887  0.0887  0.0898  0.0887  0.0887  0.0887  0.0844  0.0833  0.0855  0.0039  0.0069  0.0059  0.0020  0.0078  0.0097  0.0039  0.0039  0.0049  0.0049  0.0039  0.0039  0.0049  0.0039  0.0039  0.0039  0.0039  0.0039  0.0039  0.0039  0.0049  0.0039  0.0049  0.0049  0.0049  0.0039  0.0039  0.0039  0.0039  0.0039  0.0039  0.0039  0.0097  0.0097  0.0097  0.0097  0.0097  0.0068  0.0078  0.0078  0.0097  0.0097  0.0010  0.0010  0.0059  0.0020  0.0010  0.0010  0.0078  0.0059  0.0088  0.0039  0.0069  0.0078  0.0049  0.0079  0.0010  0.0010  0.0010  0.0020  0.0078  0.0020  0.0078  0.0058  0.0098  0.0059  0.0019  0.0019  0.0049  0.0068  0.0059  0.0069  0.0059  0.0020  0.0068  0.0020  0.0068  0.0000  0.0000  0.0059  0.0068  0.0058  0.0069  0.0068  0.0068  0.0049  0.0049  0.0048  0.0058  0.0059  0.0049  0.0078  0.0049  0.0049
RND4__GCA_000756105.1   0.7403  0.3871  0.3871  0.3978  0.3427  0.3386  0.3386  0.3442  0.3533  0.3603  0.2403  0.2537  0.2534  0.2596  0.2617  0.2606  0.2581  0.2644  0.2606  0.2620  0.2632  0.2657  0.2644  0.2619  0.2657  0.2576  0.2576  0.2576  0.2576  0.2621  0.2621  0.2607  0.2617  0.2573  0.2574  0.2574  0.2588  0.2588  0.2588  0.2558  0.2595  0.3064  0.2522  0.2521  0.2521  0.2455  0.2110  0.2110  0.2110  0.2160  0.2059  0.2122  0.2159  0.2095  0.2075  0.2384  0.2319  0.2306  0.2357  0.2319  0.2557  0.2631  0.2561  0.2632  0.2513  0.2513  0.2513  0.2620  0.2366  0.2471  0.2433  0.2471  0.2407  0.2407  0.2471  0.2471  0.2498  0.2512  0.2498  0.2422  0.2422  0.2415  0.2365  0.2630  0.2630  0.2478  0.2557  0.2475  0.2487  0.2382  0.2320  0.2342  0.2342  0.2316  0.2341  0.2316  0.2329  0.2302  0.2302  0.2302  0.2302  0.2380  0.2368  0.2526  0.2647  0.2719  0.2706  0.2724  0.1969  0.1979  0.0345  0.0660  0.0651  0.0833  0.0833  0.0833  0.0833  0.0833  0.0844  0.0833  0.0833  0.0833  0.0790  0.0779  0.0801  0.0087  0.0058  0.0049  0.0049  0.0049  0.0068  0.0087  0.0087  0.0097  0.0097  0.0087  0.0087  0.0097  0.0087  0.0087  0.0087  0.0087  0.0087  0.0087  0.0087  0.0097  0.0087  0.0097  0.0097  0.0097  0.0087  0.0087  0.0087  0.0087  0.0087  0.0087  0.0087  0.0049  0.0049  0.0049  0.0049  0.0049  0.0058  0.0029  0.0029  0.0049  0.0049  0.0058  0.0059  0.0050  0.0048  0.0059  0.0058  0.0068  0.0049  0.0059  0.0048  0.0059  0.0048  0.0039  0.0049  0.0059  0.0059  0.0059  0.0049  0.0049  0.0048  0.0048  0.0029  0.0108  0.0029  0.0049  0.0049  0.0059  0.0039  0.0048  0.0039  0.0049  0.0069  0.0000  0.0048  0.0039  0.0068  0.0068  0.0049  0.0039  0.0049  0.0000  0.0039  0.0059  0.0039  0.0039  0.0039  0.0049  0.0049  0.0059  0.0069  0.0039  0.0039  0.0068
RND4__GCA_000756125.1   0.7468  0.3899  0.3899  0.4007  0.3427  0.3386  0.3386  0.3442  0.3560  0.3629  0.2367  0.2537  0.2534  0.2596  0.2617  0.2606  0.2581  0.2644  0.2606  0.2620  0.2632  0.2657  0.2644  0.2619  0.2657  0.2603  0.2603  0.2603  0.2603  0.2621  0.2621  0.2608  0.2618  0.2573  0.2574  0.2574  0.2588  0.2588  0.2588  0.2559  0.2595  0.3092  0.2522  0.2521  0.2521  0.2455  0.2134  0.2134  0.2134  0.2184  0.2083  0.2146  0.2183  0.2119  0.2098  0.2384  0.2345  0.2332  0.2383  0.2345  0.2584  0.2631  0.2561  0.2632  0.2540  0.2540  0.2540  0.2620  0.2392  0.2471  0.2433  0.2471  0.2407  0.2407  0.2471  0.2471  0.2498  0.2512  0.2498  0.2422  0.2422  0.2415  0.2365  0.2630  0.2630  0.2478  0.2557  0.2475  0.2487  0.2382  0.2320  0.2342  0.2342  0.2316  0.2341  0.2316  0.2329  0.2302  0.2302  0.2302  0.2302  0.2380  0.2368  0.2526  0.2647  0.2719  0.2706  0.2724  0.1969  0.1979  0.0345  0.0660  0.0651  0.0854  0.0854  0.0854  0.0854  0.0854  0.0865  0.0854  0.0854  0.0854  0.0811  0.0800  0.0822  0.0068  0.0058  0.0049  0.0049  0.0049  0.0087  0.0068  0.0068  0.0078  0.0078  0.0068  0.0068  0.0078  0.0068  0.0068  0.0068  0.0068  0.0068  0.0068  0.0068  0.0078  0.0068  0.0078  0.0078  0.0078  0.0068  0.0068  0.0068  0.0068  0.0068  0.0068  0.0068  0.0048  0.0048  0.0048  0.0048  0.0048  0.0058  0.0049  0.0049  0.0049  0.0049  0.0059  0.0058  0.0049  0.0049  0.0059  0.0058  0.0069  0.0048  0.0079  0.0068  0.0078  0.0068  0.0059  0.0068  0.0058  0.0059  0.0059  0.0049  0.0049  0.0048  0.0049  0.0029  0.0108  0.0029  0.0049  0.0049  0.0059  0.0000  0.0029  0.0000  0.0069  0.0048  0.0039  0.0049  0.0000  0.0068  0.0068  0.0029  0.0039  0.0069  0.0039  0.0039  0.0059  0.0039  0.0039  0.0039  0.0068  0.0068  0.0059  0.0049  0.0078  0.0077  0.0068  0.0039
RND4__GCA_000756145.1   0.7468  0.3899  0.3899  0.4007  0.3427  0.3386  0.3386  0.3442  0.3560  0.3629  0.2367  0.2537  0.2534  0.2596  0.2617  0.2606  0.2581  0.2644  0.2606  0.2620  0.2632  0.2657  0.2644  0.2619  0.2657  0.2603  0.2603  0.2603  0.2603  0.2621  0.2621  0.2608  0.2618  0.2573  0.2574  0.2574  0.2588  0.2588  0.2588  0.2559  0.2595  0.3092  0.2522  0.2521  0.2521  0.2455  0.2134  0.2134  0.2134  0.2184  0.2083  0.2146  0.2183  0.2119  0.2098  0.2384  0.2345  0.2332  0.2383  0.2345  0.2584  0.2631  0.2561  0.2632  0.2540  0.2540  0.2540  0.2620  0.2392  0.2471  0.2433  0.2471  0.2407  0.2407  0.2471  0.2471  0.2498  0.2512  0.2498  0.2422  0.2422  0.2415  0.2365  0.2630  0.2630  0.2478  0.2557  0.2475  0.2487  0.2382  0.2320  0.2342  0.2342  0.2316  0.2341  0.2316  0.2329  0.2302  0.2302  0.2302  0.2302  0.2380  0.2368  0.2526  0.2647  0.2719  0.2706  0.2724  0.1969  0.1979  0.0345  0.0660  0.0651  0.0854  0.0854  0.0854  0.0854  0.0854  0.0865  0.0854  0.0854  0.0854  0.0811  0.0800  0.0822  0.0068  0.0059  0.0048  0.0049  0.0049  0.0087  0.0068  0.0068  0.0078  0.0078  0.0068  0.0068  0.0078  0.0068  0.0068  0.0068  0.0068  0.0068  0.0068  0.0068  0.0078  0.0068  0.0078  0.0078  0.0078  0.0068  0.0068  0.0068  0.0068  0.0068  0.0068  0.0068  0.0049  0.0049  0.0049  0.0048  0.0048  0.0058  0.0049  0.0049  0.0049  0.0049  0.0058  0.0059  0.0048  0.0049  0.0059  0.0058  0.0068  0.0048  0.0078  0.0068  0.0078  0.0068  0.0058  0.0068  0.0059  0.0059  0.0059  0.0049  0.0049  0.0049  0.0049  0.0029  0.0107  0.0029  0.0049  0.0049  0.0059  0.0000  0.0029  0.0000  0.0068  0.0049  0.0039  0.0049  0.0000  0.0068  0.0068  0.0029  0.0039  0.0068  0.0039  0.0039  0.0059  0.0039  0.0039  0.0039  0.0068  0.0068  0.0058  0.0049  0.0078  0.0079  0.0068  0.0039  0.0000
RND4__GCA_000756165.1   0.7400  0.3901  0.3901  0.4008  0.3400  0.3358  0.3358  0.3414  0.3532  0.3631  0.2391  0.2537  0.2535  0.2597  0.2617  0.2607  0.2582  0.2645  0.2607  0.2621  0.2633  0.2658  0.2645  0.2620  0.2658  0.2604  0.2604  0.2604  0.2604  0.2622  0.2622  0.2608  0.2618  0.2574  0.2575  0.2575  0.2589  0.2589  0.2589  0.2559  0.2596  0.3094  0.2523  0.2522  0.2522  0.2456  0.2135  0.2135  0.2135  0.2185  0.2083  0.2146  0.2184  0.2120  0.2099  0.2385  0.2346  0.2333  0.2384  0.2346  0.2585  0.2632  0.2562  0.2633  0.2541  0.2541  0.2541  0.2621  0.2393  0.2472  0.2434  0.2472  0.2408  0.2408  0.2472  0.2472  0.2499  0.2513  0.2499  0.2423  0.2423  0.2416  0.2366  0.2631  0.2631  0.2479  0.2558  0.2476  0.2488  0.2383  0.2320  0.2343  0.2343  0.2317  0.2342  0.2316  0.2330  0.2303  0.2303  0.2303  0.2303  0.2381  0.2369  0.2527  0.2648  0.2720  0.2707  0.2725  0.1969  0.1980  0.0355  0.0671  0.0661  0.0865  0.0865  0.0865  0.0865  0.0865  0.0876  0.0865  0.0865  0.0865  0.0822  0.0811  0.0833  0.0058  0.0069  0.0039  0.0039  0.0058  0.0097  0.0058  0.0058  0.0068  0.0068  0.0058  0.0058  0.0068  0.0058  0.0058  0.0058  0.0058  0.0058  0.0058  0.0058  0.0068  0.0058  0.0068  0.0068  0.0068  0.0058  0.0058  0.0058  0.0058  0.0058  0.0058  0.0058  0.0039  0.0039  0.0039  0.0039  0.0039  0.0068  0.0039  0.0039  0.0039  0.0039  0.0049  0.0049  0.0039  0.0059  0.0049  0.0048  0.0079  0.0059  0.0087  0.0059  0.0088  0.0078  0.0068  0.0077  0.0049  0.0048  0.0049  0.0039  0.0059  0.0039  0.0059  0.0020  0.0098  0.0019  0.0039  0.0059  0.0049  0.0029  0.0000  0.0029  0.0078  0.0039  0.0048  0.0058  0.0029  0.0059  0.0058  0.0000  0.0010  0.0078  0.0048  0.0010  0.0049  0.0048  0.0049  0.0049  0.0078  0.0078  0.0049  0.0078  0.0068  0.0068  0.0059  0.0048  0.0030  0.0029
RND4__GCA_000756185.1   0.7447  0.3932  0.3932  0.4040  0.3429  0.3387  0.3387  0.3443  0.3561  0.3645  0.2416  0.2563  0.2561  0.2623  0.2643  0.2633  0.2608  0.2671  0.2633  0.2647  0.2659  0.2684  0.2671  0.2646  0.2684  0.2631  0.2631  0.2631  0.2631  0.2649  0.2649  0.2635  0.2645  0.2600  0.2602  0.2602  0.2616  0.2616  0.2616  0.2586  0.2622  0.3094  0.2550  0.2549  0.2549  0.2483  0.2161  0.2161  0.2161  0.2210  0.2109  0.2172  0.2210  0.2145  0.2125  0.2411  0.2372  0.2359  0.2411  0.2372  0.2612  0.2632  0.2562  0.2633  0.2541  0.2541  0.2541  0.2621  0.2406  0.2485  0.2447  0.2485  0.2421  0.2421  0.2485  0.2485  0.2512  0.2526  0.2512  0.2436  0.2436  0.2429  0.2393  0.2659  0.2659  0.2492  0.2585  0.2503  0.2515  0.2409  0.2347  0.2369  0.2369  0.2343  0.2368  0.2343  0.2356  0.2329  0.2329  0.2329  0.2329  0.2407  0.2395  0.2554  0.2675  0.2748  0.2734  0.2753  0.1994  0.2004  0.0335  0.0671  0.0661  0.0865  0.0865  0.0865  0.0865  0.0865  0.0876  0.0865  0.0865  0.0865  0.0822  0.0811  0.0833  0.0020  0.0049  0.0039  0.0020  0.0058  0.0078  0.0020  0.0020  0.0029  0.0029  0.0020  0.0020  0.0029  0.0020  0.0020  0.0020  0.0020  0.0020  0.0020  0.0020  0.0029  0.0020  0.0029  0.0029  0.0029  0.0020  0.0020  0.0020  0.0020  0.0020  0.0020  0.0020  0.0078  0.0078  0.0078  0.0078  0.0078  0.0068  0.0078  0.0078  0.0078  0.0078  0.0029  0.0029  0.0039  0.0039  0.0029  0.0029  0.0078  0.0039  0.0069  0.0039  0.0068  0.0059  0.0049  0.0059  0.0029  0.0029  0.0029  0.0020  0.0059  0.0020  0.0058  0.0039  0.0077  0.0039  0.0020  0.0039  0.0029  0.0049  0.0039  0.0048  0.0058  0.0000  0.0069  0.0039  0.0049  0.0020  0.0020  0.0039  0.0049  0.0058  0.0068  0.0049  0.0048  0.0029  0.0029  0.0029  0.0059  0.0059  0.0029  0.0059  0.0049  0.0048  0.0020  0.0068  0.0048  0.0049  0.0039
RND4__GCA_000756925.1   0.7469  0.3916  0.3916  0.4024  0.3414  0.3372  0.3372  0.3428  0.3546  0.3616  0.2403  0.2524  0.2522  0.2584  0.2604  0.2594  0.2569  0.2631  0.2594  0.2607  0.2619  0.2644  0.2631  0.2607  0.2644  0.2604  0.2604  0.2604  0.2604  0.2621  0.2621  0.2608  0.2618  0.2573  0.2574  0.2574  0.2588  0.2588  0.2588  0.2559  0.2595  0.3079  0.2522  0.2522  0.2522  0.2456  0.2147  0.2147  0.2147  0.2197  0.2096  0.2159  0.2196  0.2132  0.2111  0.2385  0.2333  0.2320  0.2371  0.2333  0.2571  0.2618  0.2548  0.2619  0.2527  0.2527  0.2527  0.2607  0.2379  0.2458  0.2420  0.2458  0.2394  0.2394  0.2458  0.2458  0.2485  0.2499  0.2485  0.2409  0.2409  0.2402  0.2352  0.2617  0.2617  0.2465  0.2544  0.2476  0.2488  0.2369  0.2320  0.2343  0.2343  0.2316  0.2341  0.2316  0.2329  0.2302  0.2302  0.2302  0.2302  0.2380  0.2368  0.2514  0.2634  0.2706  0.2693  0.2711  0.1957  0.1967  0.0325  0.0660  0.0651  0.0854  0.0854  0.0854  0.0854  0.0854  0.0865  0.0854  0.0854  0.0854  0.0811  0.0800  0.0822  0.0068  0.0000  0.0049  0.0049  0.0049  0.0068  0.0068  0.0068  0.0078  0.0078  0.0068  0.0068  0.0078  0.0068  0.0068  0.0068  0.0068  0.0068  0.0068  0.0068  0.0078  0.0068  0.0078  0.0078  0.0078  0.0068  0.0068  0.0068  0.0068  0.0068  0.0068  0.0068  0.0087  0.0087  0.0087  0.0087  0.0087  0.0058  0.0068  0.0068  0.0087  0.0087  0.0059  0.0059  0.0049  0.0049  0.0059  0.0059  0.0088  0.0029  0.0059  0.0049  0.0058  0.0029  0.0039  0.0029  0.0059  0.0059  0.0059  0.0049  0.0049  0.0049  0.0049  0.0049  0.0068  0.0049  0.0048  0.0049  0.0039  0.0058  0.0068  0.0059  0.0049  0.0049  0.0059  0.0049  0.0059  0.0069  0.0068  0.0068  0.0078  0.0048  0.0059  0.0078  0.0059  0.0019  0.0020  0.0019  0.0049  0.0049  0.0078  0.0068  0.0059  0.0058  0.0068  0.0059  0.0059  0.0059  0.0068  0.0049
RND4__GCA_000757075.1   0.7380  0.3916  0.3916  0.4024  0.3414  0.3373  0.3373  0.3429  0.3546  0.3645  0.2416  0.2550  0.2548  0.2610  0.2630  0.2620  0.2595  0.2658  0.2620  0.2634  0.2646  0.2671  0.2658  0.2633  0.2671  0.2618  0.2618  0.2618  0.2618  0.2635  0.2635  0.2622  0.2631  0.2587  0.2588  0.2588  0.2602  0.2602  0.2602  0.2572  0.2609  0.3108  0.2536  0.2536  0.2536  0.2469  0.2148  0.2148  0.2148  0.2197  0.2096  0.2159  0.2197  0.2132  0.2112  0.2398  0.2359  0.2346  0.2397  0.2359  0.2598  0.2646  0.2575  0.2647  0.2554  0.2554  0.2554  0.2635  0.2406  0.2485  0.2447  0.2485  0.2421  0.2421  0.2485  0.2485  0.2512  0.2526  0.2512  0.2436  0.2436  0.2429  0.2379  0.2645  0.2645  0.2492  0.2571  0.2490  0.2501  0.2396  0.2333  0.2356  0.2356  0.2330  0.2355  0.2330  0.2330  0.2316  0.2316  0.2316  0.2316  0.2394  0.2382  0.2540  0.2661  0.2734  0.2720  0.2739  0.1982  0.1992  0.0345  0.0660  0.0651  0.0854  0.0854  0.0854  0.0854  0.0854  0.0865  0.0854  0.0854  0.0854  0.0811  0.0800  0.0822  0.0068  0.0059  0.0029  0.0049  0.0049  0.0087  0.0068  0.0068  0.0078  0.0078  0.0068  0.0068  0.0078  0.0068  0.0068  0.0068  0.0068  0.0068  0.0068  0.0068  0.0078  0.0068  0.0078  0.0078  0.0078  0.0068  0.0068  0.0068  0.0068  0.0068  0.0068  0.0068  0.0087  0.0087  0.0087  0.0087  0.0087  0.0078  0.0068  0.0068  0.0087  0.0087  0.0059  0.0060  0.0029  0.0069  0.0059  0.0058  0.0087  0.0049  0.0058  0.0049  0.0078  0.0069  0.0059  0.0068  0.0059  0.0059  0.0059  0.0049  0.0049  0.0049  0.0048  0.0029  0.0087  0.0029  0.0049  0.0068  0.0039  0.0059  0.0049  0.0059  0.0069  0.0049  0.0058  0.0069  0.0059  0.0069  0.0068  0.0049  0.0059  0.0069  0.0059  0.0059  0.0019  0.0039  0.0039  0.0039  0.0068  0.0069  0.0059  0.0088  0.0058  0.0059  0.0068  0.0058  0.0059  0.0059  0.0049  0.0048  0.0058
RND4__GCA_000757095.1   0.7513  0.3977  0.3977  0.4086  0.3470  0.3428  0.3428  0.3485  0.3603  0.3686  0.2466  0.2600  0.2598  0.2661  0.2682  0.2671  0.2646  0.2709  0.2671  0.2685  0.2697  0.2723  0.2709  0.2684  0.2723  0.2670  0.2670  0.2670  0.2670  0.2688  0.2688  0.2674  0.2684  0.2639  0.2640  0.2640  0.2655  0.2655  0.2655  0.2625  0.2661  0.3163  0.2589  0.2588  0.2588  0.2521  0.2198  0.2198  0.2198  0.2248  0.2146  0.2209  0.2247  0.2182  0.2162  0.2450  0.2397  0.2384  0.2436  0.2397  0.2652  0.2699  0.2628  0.2700  0.2580  0.2580  0.2580  0.2688  0.2458  0.2538  0.2499  0.2538  0.2473  0.2473  0.2538  0.2538  0.2565  0.2579  0.2565  0.2475  0.2475  0.2480  0.2431  0.2699  0.2699  0.2545  0.2624  0.2543  0.2527  0.2448  0.2385  0.2408  0.2408  0.2381  0.2406  0.2381  0.2394  0.2367  0.2367  0.2367  0.2367  0.2446  0.2434  0.2592  0.2714  0.2787  0.2774  0.2793  0.2007  0.2017  0.0365  0.0702  0.0693  0.0876  0.0876  0.0876  0.0876  0.0876  0.0887  0.0876  0.0876  0.0876  0.0833  0.0822  0.0843  0.0087  0.0077  0.0049  0.0068  0.0087  0.0107  0.0087  0.0087  0.0097  0.0097  0.0087  0.0087  0.0097  0.0087  0.0087  0.0087  0.0087  0.0087  0.0087  0.0087  0.0097  0.0087  0.0097  0.0097  0.0097  0.0087  0.0087  0.0087  0.0087  0.0087  0.0087  0.0087  0.0127  0.0127  0.0127  0.0127  0.0127  0.0097  0.0107  0.0107  0.0127  0.0127  0.0078  0.0078  0.0068  0.0088  0.0078  0.0078  0.0107  0.0068  0.0098  0.0067  0.0078  0.0087  0.0078  0.0088  0.0078  0.0078  0.0078  0.0069  0.0087  0.0068  0.0088  0.0069  0.0068  0.0069  0.0069  0.0088  0.0059  0.0097  0.0087  0.0098  0.0088  0.0068  0.0099  0.0088  0.0098  0.0088  0.0088  0.0088  0.0098  0.0087  0.0098  0.0098  0.0078  0.0059  0.0059  0.0059  0.0088  0.0088  0.0098  0.0107  0.0078  0.0078  0.0087  0.0098  0.0098  0.0097  0.0089  0.0069  0.0078  0.0078
RND4__GCA_000757105.1   0.7423  0.3885  0.3885  0.3992  0.3414  0.3373  0.3373  0.3429  0.3546  0.3616  0.2391  0.2525  0.2522  0.2584  0.2604  0.2594  0.2569  0.2632  0.2594  0.2608  0.2620  0.2645  0.2632  0.2607  0.2645  0.2564  0.2564  0.2564  0.2564  0.2608  0.2608  0.2595  0.2605  0.2560  0.2562  0.2562  0.2575  0.2575  0.2575  0.2546  0.2582  0.3051  0.2509  0.2509  0.2509  0.2443  0.2122  0.2122  0.2122  0.2172  0.2071  0.2134  0.2171  0.2107  0.2086  0.2372  0.2307  0.2294  0.2345  0.2307  0.2545  0.2619  0.2549  0.2620  0.2501  0.2501  0.2501  0.2608  0.2354  0.2459  0.2420  0.2459  0.2395  0.2395  0.2459  0.2459  0.2485  0.2499  0.2485  0.2410  0.2410  0.2402  0.2353  0.2618  0.2618  0.2465  0.2544  0.2463  0.2475  0.2369  0.2307  0.2330  0.2330  0.2304  0.2329  0.2303  0.2317  0.2290  0.2290  0.2290  0.2290  0.2368  0.2356  0.2514  0.2634  0.2707  0.2693  0.2712  0.1957  0.1967  0.0335  0.0650  0.0640  0.0843  0.0843  0.0843  0.0843  0.0843  0.0854  0.0843  0.0843  0.0843  0.0800  0.0790  0.0811  0.0078  0.0049  0.0039  0.0039  0.0039  0.0078  0.0078  0.0078  0.0087  0.0087  0.0078  0.0078  0.0087  0.0078  0.0078  0.0078  0.0078  0.0078  0.0078  0.0078  0.0087  0.0078  0.0087  0.0087  0.0087  0.0078  0.0078  0.0078  0.0078  0.0078  0.0078  0.0078  0.0058  0.0058  0.0058  0.0058  0.0058  0.0049  0.0020  0.0020  0.0058  0.0058  0.0048  0.0049  0.0039  0.0039  0.0049  0.0049  0.0059  0.0039  0.0068  0.0039  0.0048  0.0058  0.0029  0.0059  0.0048  0.0049  0.0048  0.0039  0.0039  0.0039  0.0039  0.0020  0.0098  0.0020  0.0039  0.0039  0.0049  0.0029  0.0039  0.0029  0.0039  0.0058  0.0010  0.0039  0.0029  0.0058  0.0058  0.0039  0.0048  0.0039  0.0010  0.0048  0.0049  0.0029  0.0029  0.0030  0.0039  0.0039  0.0068  0.0078  0.0048  0.0048  0.0059  0.0010  0.0029  0.0029  0.0039  0.0058  0.0049  0.0049  0.0088
RND4__GCA_000757145.1   0.7423  0.3901  0.3901  0.4008  0.3400  0.3358  0.3358  0.3414  0.3532  0.3631  0.2404  0.2537  0.2535  0.2597  0.2617  0.2607  0.2582  0.2645  0.2607  0.2621  0.2633  0.2658  0.2645  0.2620  0.2658  0.2604  0.2604  0.2604  0.2604  0.2622  0.2622  0.2608  0.2618  0.2574  0.2575  0.2575  0.2589  0.2589  0.2589  0.2559  0.2596  0.3094  0.2523  0.2522  0.2522  0.2456  0.2135  0.2135  0.2135  0.2185  0.2083  0.2146  0.2184  0.2120  0.2099  0.2385  0.2346  0.2333  0.2384  0.2346  0.2585  0.2632  0.2562  0.2633  0.2541  0.2541  0.2541  0.2621  0.2393  0.2472  0.2434  0.2472  0.2408  0.2408  0.2472  0.2472  0.2499  0.2513  0.2499  0.2423  0.2423  0.2416  0.2366  0.2631  0.2631  0.2479  0.2558  0.2476  0.2488  0.2383  0.2320  0.2343  0.2343  0.2317  0.2342  0.2316  0.2330  0.2303  0.2303  0.2303  0.2303  0.2381  0.2369  0.2527  0.2648  0.2720  0.2707  0.2725  0.1969  0.1980  0.0316  0.0650  0.0640  0.0843  0.0843  0.0843  0.0843  0.0843  0.0854  0.0843  0.0843  0.0843  0.0800  0.0790  0.0811  0.0039  0.0029  0.0019  0.0020  0.0039  0.0058  0.0039  0.0039  0.0049  0.0049  0.0039  0.0039  0.0049  0.0039  0.0039  0.0039  0.0039  0.0039  0.0039  0.0039  0.0049  0.0039  0.0049  0.0049  0.0049  0.0039  0.0039  0.0039  0.0039  0.0039  0.0039  0.0039  0.0078  0.0078  0.0078  0.0078  0.0078  0.0049  0.0058  0.0058  0.0078  0.0078  0.0029  0.0029  0.0020  0.0039  0.0029  0.0029  0.0078  0.0020  0.0049  0.0020  0.0049  0.0039  0.0029  0.0039  0.0029  0.0029  0.0029  0.0020  0.0039  0.0019  0.0039  0.0020  0.0059  0.0019  0.0020  0.0039  0.0010  0.0049  0.0039  0.0048  0.0039  0.0020  0.0049  0.0039  0.0049  0.0039  0.0039  0.0039  0.0049  0.0039  0.0049  0.0049  0.0029  0.0010  0.0010  0.0010  0.0039  0.0039  0.0049  0.0058  0.0030  0.0029  0.0039  0.0049  0.0049  0.0049  0.0039  0.0019  0.0029  0.0029  0.0049  0.0039
RND4__GCA_000757175.1   0.7447  0.3932  0.3932  0.4040  0.3429  0.3387  0.3387  0.3443  0.3561  0.3645  0.2416  0.2563  0.2561  0.2623  0.2643  0.2633  0.2608  0.2671  0.2633  0.2647  0.2659  0.2684  0.2671  0.2646  0.2684  0.2631  0.2631  0.2631  0.2631  0.2649  0.2649  0.2635  0.2645  0.2600  0.2602  0.2602  0.2616  0.2616  0.2616  0.2586  0.2622  0.3094  0.2550  0.2549  0.2549  0.2483  0.2161  0.2161  0.2161  0.2210  0.2109  0.2172  0.2210  0.2145  0.2125  0.2411  0.2372  0.2359  0.2411  0.2372  0.2612  0.2632  0.2562  0.2633  0.2541  0.2541  0.2541  0.2621  0.2406  0.2485  0.2447  0.2485  0.2421  0.2421  0.2485  0.2485  0.2512  0.2526  0.2512  0.2436  0.2436  0.2429  0.2393  0.2659  0.2659  0.2492  0.2585  0.2503  0.2515  0.2409  0.2347  0.2369  0.2369  0.2343  0.2368  0.2343  0.2356  0.2329  0.2329  0.2329  0.2329  0.2407  0.2395  0.2554  0.2675  0.2748  0.2734  0.2753  0.1994  0.2004  0.0335  0.0671  0.0661  0.0865  0.0865  0.0865  0.0865  0.0865  0.0876  0.0865  0.0865  0.0865  0.0822  0.0811  0.0833  0.0020  0.0049  0.0039  0.0020  0.0058  0.0078  0.0020  0.0020  0.0029  0.0029  0.0020  0.0020  0.0029  0.0020  0.0020  0.0020  0.0020  0.0020  0.0020  0.0020  0.0029  0.0020  0.0029  0.0029  0.0029  0.0020  0.0020  0.0020  0.0020  0.0020  0.0020  0.0020  0.0078  0.0078  0.0078  0.0078  0.0078  0.0068  0.0078  0.0078  0.0078  0.0078  0.0029  0.0029  0.0039  0.0039  0.0029  0.0029  0.0078  0.0039  0.0069  0.0039  0.0068  0.0058  0.0049  0.0059  0.0029  0.0029  0.0029  0.0019  0.0059  0.0020  0.0059  0.0039  0.0078  0.0039  0.0019  0.0039  0.0029  0.0049  0.0039  0.0049  0.0059  0.0000  0.0069  0.0039  0.0049  0.0019  0.0020  0.0039  0.0049  0.0059  0.0068  0.0049  0.0048  0.0029  0.0029  0.0029  0.0059  0.0059  0.0029  0.0058  0.0049  0.0049  0.0020  0.0068  0.0048  0.0049  0.0039  0.0000  0.0049  0.0049  0.0068  0.0058  0.0020
RND4__GCA_000757185.1   0.7468  0.3899  0.3899  0.4007  0.3427  0.3386  0.3386  0.3442  0.3560  0.3629  0.2367  0.2537  0.2534  0.2596  0.2617  0.2606  0.2581  0.2644  0.2606  0.2620  0.2632  0.2657  0.2644  0.2619  0.2657  0.2603  0.2603  0.2603  0.2603  0.2621  0.2621  0.2608  0.2618  0.2573  0.2574  0.2574  0.2588  0.2588  0.2588  0.2559  0.2595  0.3092  0.2522  0.2521  0.2521  0.2455  0.2134  0.2134  0.2134  0.2184  0.2083  0.2146  0.2183  0.2119  0.2098  0.2384  0.2345  0.2332  0.2383  0.2345  0.2584  0.2631  0.2561  0.2632  0.2540  0.2540  0.2540  0.2620  0.2392  0.2471  0.2433  0.2471  0.2407  0.2407  0.2471  0.2471  0.2498  0.2512  0.2498  0.2422  0.2422  0.2415  0.2365  0.2630  0.2630  0.2478  0.2557  0.2475  0.2487  0.2382  0.2320  0.2342  0.2342  0.2316  0.2341  0.2316  0.2329  0.2302  0.2302  0.2302  0.2302  0.2380  0.2368  0.2526  0.2647  0.2719  0.2706  0.2724  0.1969  0.1979  0.0345  0.0660  0.0651  0.0854  0.0854  0.0854  0.0854  0.0854  0.0865  0.0854  0.0854  0.0854  0.0811  0.0800  0.0822  0.0068  0.0059  0.0049  0.0049  0.0049  0.0087  0.0068  0.0068  0.0078  0.0078  0.0068  0.0068  0.0078  0.0068  0.0068  0.0068  0.0068  0.0068  0.0068  0.0068  0.0078  0.0068  0.0078  0.0078  0.0078  0.0068  0.0068  0.0068  0.0068  0.0068  0.0068  0.0068  0.0048  0.0048  0.0049  0.0049  0.0048  0.0058  0.0049  0.0049  0.0048  0.0048  0.0058  0.0058  0.0049  0.0049  0.0059  0.0059  0.0069  0.0048  0.0077  0.0068  0.0078  0.0068  0.0059  0.0068  0.0059  0.0059  0.0059  0.0049  0.0049  0.0049  0.0048  0.0029  0.0108  0.0029  0.0048  0.0048  0.0059  0.0000  0.0029  0.0000  0.0069  0.0049  0.0039  0.0049  0.0000  0.0068  0.0069  0.0029  0.0039  0.0068  0.0039  0.0039  0.0059  0.0039  0.0039  0.0039  0.0069  0.0069  0.0058  0.0049  0.0077  0.0077  0.0068  0.0039  0.0000  0.0000  0.0029  0.0048  0.0058  0.0058  0.0098  0.0029  0.0049  0.0049
RND4__GCA_000757225.1   0.7403  0.3884  0.3884  0.3991  0.3413  0.3372  0.3372  0.3428  0.3545  0.3615  0.2416  0.2549  0.2522  0.2583  0.2604  0.2593  0.2568  0.2631  0.2593  0.2607  0.2619  0.2644  0.2631  0.2606  0.2644  0.2617  0.2617  0.2617  0.2617  0.2634  0.2634  0.2621  0.2631  0.2586  0.2587  0.2587  0.2601  0.2601  0.2601  0.2572  0.2608  0.3107  0.2508  0.2508  0.2508  0.2442  0.2147  0.2147  0.2147  0.2197  0.2095  0.2158  0.2196  0.2132  0.2111  0.2371  0.2332  0.2319  0.2370  0.2332  0.2597  0.2618  0.2548  0.2619  0.2553  0.2553  0.2553  0.2634  0.2405  0.2484  0.2446  0.2484  0.2420  0.2420  0.2484  0.2484  0.2511  0.2525  0.2511  0.2435  0.2435  0.2428  0.2352  0.2644  0.2644  0.2491  0.2570  0.2489  0.2501  0.2395  0.2306  0.2329  0.2329  0.2303  0.2328  0.2303  0.2316  0.2289  0.2289  0.2289  0.2289  0.2367  0.2355  0.2540  0.2660  0.2733  0.2719  0.2738  0.1981  0.1991  0.0316  0.0660  0.0651  0.0854  0.0854  0.0854  0.0854  0.0854  0.0865  0.0854  0.0854  0.0854  0.0811  0.0800  0.0822  0.0049  0.0039  0.0049  0.0049  0.0049  0.0049  0.0049  0.0049  0.0058  0.0058  0.0049  0.0049  0.0058  0.0049  0.0049  0.0049  0.0049  0.0049  0.0049  0.0049  0.0058  0.0049  0.0058  0.0058  0.0058  0.0049  0.0049  0.0049  0.0049  0.0049  0.0049  0.0049  0.0087  0.0087  0.0087  0.0087  0.0087  0.0058  0.0068  0.0068  0.0087  0.0087  0.0059  0.0058  0.0049  0.0049  0.0059  0.0059  0.0088  0.0029  0.0059  0.0049  0.0058  0.0048  0.0039  0.0048  0.0059  0.0059  0.0059  0.0048  0.0029  0.0049  0.0029  0.0049  0.0088  0.0049  0.0048  0.0049  0.0039  0.0059  0.0069  0.0059  0.0048  0.0049  0.0059  0.0049  0.0058  0.0069  0.0068  0.0069  0.0077  0.0049  0.0058  0.0077  0.0059  0.0020  0.0020  0.0020  0.0049  0.0048  0.0079  0.0068  0.0039  0.0039  0.0068  0.0058  0.0058  0.0059  0.0069  0.0049  0.0039  0.0059  0.0079  0.0049  0.0029  0.0049  0.0058
RND4__GCA_000757255.1   0.7423  0.3916  0.3916  0.4024  0.3457  0.3415  0.3415  0.3472  0.3590  0.3659  0.2416  0.2563  0.2561  0.2623  0.2643  0.2633  0.2608  0.2671  0.2633  0.2647  0.2659  0.2684  0.2671  0.2646  0.2684  0.2604  0.2604  0.2604  0.2604  0.2648  0.2648  0.2635  0.2645  0.2600  0.2602  0.2602  0.2616  0.2616  0.2616  0.2586  0.2622  0.3093  0.2536  0.2536  0.2536  0.2469  0.2161  0.2161  0.2161  0.2210  0.2109  0.2172  0.2210  0.2145  0.2125  0.2411  0.2346  0.2333  0.2384  0.2346  0.2585  0.2660  0.2589  0.2661  0.2541  0.2541  0.2541  0.2649  0.2393  0.2499  0.2460  0.2499  0.2434  0.2434  0.2499  0.2499  0.2526  0.2539  0.2526  0.2449  0.2449  0.2442  0.2379  0.2659  0.2659  0.2506  0.2585  0.2503  0.2515  0.2409  0.2347  0.2369  0.2369  0.2343  0.2368  0.2343  0.2356  0.2329  0.2329  0.2329  0.2329  0.2407  0.2395  0.2554  0.2675  0.2720  0.2707  0.2753  0.1994  0.2004  0.0335  0.0671  0.0661  0.0865  0.0865  0.0865  0.0865  0.0865  0.0876  0.0865  0.0865  0.0865  0.0822  0.0811  0.0833  0.0058  0.0049  0.0059  0.0020  0.0058  0.0078  0.0058  0.0058  0.0068  0.0068  0.0058  0.0058  0.0068  0.0058  0.0058  0.0058  0.0058  0.0058  0.0058  0.0058  0.0068  0.0058  0.0068  0.0068  0.0068  0.0058  0.0058  0.0058  0.0058  0.0058  0.0058  0.0058  0.0078  0.0078  0.0078  0.0078  0.0078  0.0049  0.0058  0.0058  0.0078  0.0078  0.0010  0.0010  0.0059  0.0000  0.0010  0.0010  0.0059  0.0039  0.0068  0.0039  0.0049  0.0059  0.0029  0.0059  0.0010  0.0010  0.0010  0.0019  0.0059  0.0020  0.0059  0.0058  0.0097  0.0059  0.0019  0.0000  0.0048  0.0049  0.0059  0.0049  0.0039  0.0039  0.0049  0.0000  0.0049  0.0019  0.0020  0.0058  0.0068  0.0039  0.0049  0.0068  0.0069  0.0029  0.0029  0.0029  0.0039  0.0039  0.0068  0.0058  0.0049  0.0048  0.0020  0.0049  0.0049  0.0049  0.0059  0.0039  0.0048  0.0068  0.0088  0.0039  0.0039  0.0039  0.0049  0.0049
RND4__GCA_000757325.1   0.7380  0.3887  0.3887  0.3994  0.3442  0.3400  0.3400  0.3456  0.3548  0.3617  0.2416  0.2549  0.2547  0.2609  0.2630  0.2619  0.2594  0.2657  0.2619  0.2633  0.2645  0.2670  0.2657  0.2632  0.2670  0.2590  0.2590  0.2590  0.2590  0.2634  0.2634  0.2621  0.2631  0.2586  0.2587  0.2587  0.2601  0.2601  0.2601  0.2572  0.2608  0.3078  0.2535  0.2535  0.2535  0.2468  0.2123  0.2123  0.2123  0.2172  0.2072  0.2134  0.2172  0.2108  0.2087  0.2397  0.2332  0.2319  0.2370  0.2332  0.2570  0.2645  0.2574  0.2646  0.2527  0.2527  0.2527  0.2634  0.2379  0.2484  0.2446  0.2484  0.2420  0.2420  0.2484  0.2484  0.2511  0.2525  0.2511  0.2435  0.2435  0.2428  0.2378  0.2644  0.2644  0.2491  0.2570  0.2489  0.2501  0.2395  0.2333  0.2355  0.2355  0.2329  0.2354  0.2329  0.2342  0.2315  0.2315  0.2315  0.2315  0.2393  0.2381  0.2540  0.2660  0.2733  0.2719  0.2738  0.1981  0.1991  0.0365  0.0681  0.0672  0.0855  0.0855  0.0855  0.0855  0.0855  0.0866  0.0855  0.0855  0.0855  0.0812  0.0801  0.0822  0.0107  0.0078  0.0068  0.0068  0.0068  0.0087  0.0107  0.0107  0.0117  0.0117  0.0107  0.0107  0.0117  0.0107  0.0107  0.0107  0.0107  0.0107  0.0107  0.0107  0.0117  0.0107  0.0117  0.0117  0.0117  0.0107  0.0107  0.0107  0.0107  0.0107  0.0107  0.0107  0.0049  0.0049  0.0049  0.0049  0.0049  0.0058  0.0029  0.0029  0.0049  0.0049  0.0078  0.0078  0.0069  0.0068  0.0078  0.0078  0.0087  0.0069  0.0078  0.0069  0.0079  0.0069  0.0058  0.0068  0.0078  0.0078  0.0078  0.0068  0.0069  0.0069  0.0068  0.0048  0.0126  0.0049  0.0068  0.0068  0.0079  0.0058  0.0048  0.0059  0.0069  0.0089  0.0020  0.0069  0.0058  0.0088  0.0089  0.0048  0.0039  0.0068  0.0020  0.0039  0.0078  0.0058  0.0059  0.0059  0.0068  0.0068  0.0078  0.0087  0.0059  0.0058  0.0087  0.0019  0.0059  0.0059  0.0049  0.0088  0.0078  0.0078  0.0117  0.0029  0.0068  0.0087  0.0059  0.0078  0.0069
RND4__GCA_000763555.1   0.7423  0.3916  0.3916  0.4024  0.3457  0.3415  0.3415  0.3472  0.3590  0.3659  0.2416  0.2563  0.2561  0.2623  0.2643  0.2633  0.2608  0.2671  0.2633  0.2647  0.2659  0.2684  0.2671  0.2646  0.2684  0.2604  0.2604  0.2604  0.2604  0.2648  0.2648  0.2635  0.2645  0.2600  0.2602  0.2602  0.2616  0.2616  0.2616  0.2586  0.2622  0.3093  0.2536  0.2536  0.2536  0.2469  0.2161  0.2161  0.2161  0.2210  0.2109  0.2172  0.2210  0.2145  0.2125  0.2411  0.2346  0.2333  0.2384  0.2346  0.2585  0.2660  0.2589  0.2661  0.2541  0.2541  0.2541  0.2649  0.2393  0.2499  0.2460  0.2499  0.2434  0.2434  0.2499  0.2499  0.2526  0.2539  0.2526  0.2449  0.2449  0.2442  0.2379  0.2659  0.2659  0.2506  0.2585  0.2503  0.2515  0.2409  0.2347  0.2369  0.2369  0.2343  0.2368  0.2343  0.2356  0.2329  0.2329  0.2329  0.2329  0.2407  0.2395  0.2554  0.2675  0.2720  0.2707  0.2753  0.1994  0.2004  0.0335  0.0671  0.0661  0.0865  0.0865  0.0865  0.0865  0.0865  0.0876  0.0865  0.0865  0.0865  0.0822  0.0811  0.0833  0.0058  0.0049  0.0059  0.0020  0.0058  0.0078  0.0058  0.0058  0.0068  0.0068  0.0058  0.0058  0.0068  0.0058  0.0058  0.0058  0.0058  0.0058  0.0058  0.0058  0.0068  0.0058  0.0068  0.0068  0.0068  0.0058  0.0058  0.0058  0.0058  0.0058  0.0058  0.0058  0.0078  0.0078  0.0078  0.0078  0.0078  0.0049  0.0058  0.0058  0.0078  0.0078  0.0010  0.0010  0.0058  0.0000  0.0010  0.0010  0.0058  0.0039  0.0068  0.0039  0.0049  0.0059  0.0029  0.0058  0.0010  0.0010  0.0010  0.0019  0.0059  0.0020  0.0059  0.0059  0.0097  0.0059  0.0020  0.0000  0.0048  0.0048  0.0059  0.0049  0.0039  0.0039  0.0049  0.0000  0.0049  0.0020  0.0020  0.0058  0.0069  0.0039  0.0049  0.0069  0.0068  0.0029  0.0029  0.0029  0.0039  0.0039  0.0069  0.0058  0.0048  0.0049  0.0020  0.0049  0.0049  0.0048  0.0058  0.0039  0.0049  0.0069  0.0088  0.0039  0.0039  0.0039  0.0049  0.0049  0.0000  0.0069
RND4__GCA_000764575.1   0.7512  0.3961  0.3961  0.4069  0.3455  0.3413  0.3413  0.3470  0.3617  0.3714  0.2465  0.2600  0.2598  0.2661  0.2681  0.2671  0.2645  0.2709  0.2671  0.2685  0.2697  0.2722  0.2709  0.2684  0.2722  0.2670  0.2670  0.2670  0.2670  0.2687  0.2687  0.2674  0.2683  0.2639  0.2640  0.2640  0.2654  0.2654  0.2654  0.2624  0.2661  0.3163  0.2588  0.2588  0.2588  0.2521  0.2198  0.2198  0.2198  0.2247  0.2145  0.2209  0.2247  0.2182  0.2161  0.2449  0.2410  0.2397  0.2449  0.2410  0.2651  0.2699  0.2627  0.2700  0.2579  0.2579  0.2579  0.2688  0.2458  0.2537  0.2498  0.2537  0.2472  0.2472  0.2537  0.2537  0.2564  0.2578  0.2564  0.2488  0.2488  0.2480  0.2431  0.2698  0.2698  0.2544  0.2623  0.2542  0.2554  0.2447  0.2384  0.2407  0.2407  0.2381  0.2406  0.2380  0.2394  0.2366  0.2366  0.2366  0.2366  0.2445  0.2433  0.2592  0.2714  0.2787  0.2773  0.2778  0.2030  0.2040  0.0374  0.0682  0.0672  0.0865  0.0865  0.0865  0.0865  0.0865  0.0876  0.0865  0.0865  0.0865  0.0843  0.0832  0.0854  0.0097  0.0069  0.0059  0.0077  0.0097  0.0117  0.0097  0.0097  0.0107  0.0107  0.0097  0.0097  0.0107  0.0097  0.0097  0.0097  0.0097  0.0097  0.0097  0.0097  0.0107  0.0097  0.0107  0.0107  0.0107  0.0097  0.0097  0.0097  0.0097  0.0097  0.0097  0.0097  0.0136  0.0136  0.0136  0.0136  0.0136  0.0107  0.0117  0.0117  0.0136  0.0136  0.0088  0.0088  0.0077  0.0098  0.0087  0.0087  0.0137  0.0078  0.0107  0.0078  0.0108  0.0078  0.0088  0.0078  0.0088  0.0087  0.0087  0.0077  0.0098  0.0078  0.0098  0.0077  0.0000  0.0077  0.0077  0.0097  0.0069  0.0107  0.0098  0.0107  0.0098  0.0077  0.0108  0.0098  0.0107  0.0098  0.0098  0.0097  0.0107  0.0098  0.0108  0.0107  0.0088  0.0069  0.0069  0.0068  0.0097  0.0098  0.0109  0.0117  0.0087  0.0088  0.0098  0.0108  0.0108  0.0108  0.0097  0.0077  0.0068  0.0088  0.0069  0.0097  0.0059  0.0078  0.0108  0.0088  0.0098  0.0128  0.0097
RND4__GCA_000770395.1   0.7494  0.3932  0.3932  0.4040  0.3429  0.3387  0.3387  0.3443  0.3561  0.3645  0.2429  0.2550  0.2548  0.2623  0.2643  0.2633  0.2608  0.2671  0.2633  0.2647  0.2659  0.2684  0.2671  0.2646  0.2684  0.2631  0.2631  0.2631  0.2631  0.2649  0.2649  0.2635  0.2645  0.2600  0.2602  0.2602  0.2616  0.2616  0.2616  0.2586  0.2622  0.3079  0.2536  0.2536  0.2536  0.2469  0.2161  0.2161  0.2161  0.2210  0.2109  0.2172  0.2210  0.2145  0.2125  0.2398  0.2372  0.2359  0.2411  0.2372  0.2612  0.2619  0.2549  0.2620  0.2527  0.2527  0.2527  0.2608  0.2393  0.2485  0.2447  0.2485  0.2421  0.2421  0.2485  0.2485  0.2499  0.2513  0.2499  0.2423  0.2423  0.2416  0.2379  0.2645  0.2645  0.2492  0.2571  0.2490  0.2502  0.2409  0.2334  0.2356  0.2356  0.2330  0.2355  0.2330  0.2343  0.2316  0.2316  0.2316  0.2316  0.2394  0.2382  0.2554  0.2675  0.2748  0.2734  0.2739  0.1994  0.2004  0.0365  0.0682  0.0672  0.0876  0.0876  0.0876  0.0876  0.0876  0.0887  0.0876  0.0876  0.0876  0.0833  0.0822  0.0844  0.0068  0.0078  0.0049  0.0069  0.0068  0.0107  0.0068  0.0068  0.0078  0.0078  0.0068  0.0068  0.0078  0.0068  0.0068  0.0068  0.0068  0.0068  0.0068  0.0068  0.0078  0.0068  0.0078  0.0078  0.0078  0.0068  0.0068  0.0068  0.0068  0.0068  0.0068  0.0068  0.0087  0.0087  0.0087  0.0087  0.0087  0.0097  0.0068  0.0068  0.0087  0.0087  0.0078  0.0078  0.0049  0.0088  0.0078  0.0078  0.0108  0.0069  0.0097  0.0068  0.0097  0.0088  0.0078  0.0087  0.0078  0.0078  0.0078  0.0069  0.0068  0.0069  0.0068  0.0029  0.0088  0.0029  0.0068  0.0088  0.0059  0.0058  0.0048  0.0059  0.0087  0.0049  0.0058  0.0087  0.0059  0.0068  0.0068  0.0049  0.0059  0.0087  0.0059  0.0059  0.0059  0.0059  0.0059  0.0059  0.0088  0.0087  0.0059  0.0108  0.0078  0.0078  0.0069  0.0059  0.0058  0.0059  0.0049  0.0049  0.0078  0.0059  0.0078  0.0049  0.0049  0.0049  0.0059  0.0078  0.0088  0.0078  0.0088  0.0087
RND4__GCA_000770415.1   0.7494  0.3932  0.3932  0.4040  0.3429  0.3387  0.3387  0.3443  0.3561  0.3645  0.2429  0.2550  0.2548  0.2623  0.2643  0.2633  0.2608  0.2671  0.2633  0.2647  0.2659  0.2684  0.2671  0.2646  0.2684  0.2631  0.2631  0.2631  0.2631  0.2649  0.2649  0.2635  0.2645  0.2600  0.2602  0.2602  0.2616  0.2616  0.2616  0.2586  0.2622  0.3079  0.2536  0.2536  0.2536  0.2469  0.2161  0.2161  0.2161  0.2210  0.2109  0.2172  0.2210  0.2145  0.2125  0.2398  0.2372  0.2359  0.2411  0.2372  0.2612  0.2619  0.2549  0.2620  0.2527  0.2527  0.2527  0.2608  0.2393  0.2485  0.2447  0.2485  0.2421  0.2421  0.2485  0.2485  0.2499  0.2513  0.2499  0.2423  0.2423  0.2416  0.2379  0.2645  0.2645  0.2492  0.2571  0.2490  0.2502  0.2409  0.2334  0.2356  0.2356  0.2330  0.2355  0.2330  0.2343  0.2316  0.2316  0.2316  0.2316  0.2394  0.2382  0.2554  0.2675  0.2748  0.2734  0.2739  0.1994  0.2004  0.0365  0.0682  0.0672  0.0876  0.0876  0.0876  0.0876  0.0876  0.0887  0.0876  0.0876  0.0876  0.0833  0.0822  0.0844  0.0068  0.0078  0.0049  0.0069  0.0068  0.0107  0.0068  0.0068  0.0078  0.0078  0.0068  0.0068  0.0078  0.0068  0.0068  0.0068  0.0068  0.0068  0.0068  0.0068  0.0078  0.0068  0.0078  0.0078  0.0078  0.0068  0.0068  0.0068  0.0068  0.0068  0.0068  0.0068  0.0087  0.0087  0.0087  0.0087  0.0087  0.0097  0.0068  0.0068  0.0087  0.0087  0.0078  0.0078  0.0049  0.0088  0.0078  0.0078  0.0108  0.0069  0.0098  0.0068  0.0098  0.0088  0.0078  0.0087  0.0078  0.0078  0.0078  0.0068  0.0069  0.0069  0.0068  0.0029  0.0088  0.0029  0.0068  0.0087  0.0058  0.0059  0.0049  0.0058  0.0088  0.0049  0.0059  0.0088  0.0059  0.0068  0.0068  0.0049  0.0058  0.0087  0.0058  0.0059  0.0059  0.0058  0.0059  0.0059  0.0087  0.0089  0.0059  0.0108  0.0078  0.0078  0.0069  0.0059  0.0058  0.0059  0.0049  0.0049  0.0078  0.0059  0.0078  0.0049  0.0048  0.0048  0.0059  0.0078  0.0087  0.0078  0.0088  0.0088  0.0000
RND4__GCA_000770435.1   0.7399  0.3914  0.3914  0.3992  0.3385  0.3344  0.3344  0.3400  0.3546  0.3644  0.2416  0.2549  0.2547  0.2609  0.2630  0.2619  0.2594  0.2657  0.2619  0.2633  0.2645  0.2670  0.2657  0.2632  0.2670  0.2644  0.2644  0.2644  0.2644  0.2661  0.2661  0.2648  0.2657  0.2613  0.2614  0.2614  0.2628  0.2628  0.2628  0.2598  0.2635  0.3107  0.2535  0.2535  0.2535  0.2468  0.2147  0.2147  0.2147  0.2197  0.2095  0.2158  0.2196  0.2132  0.2111  0.2397  0.2358  0.2345  0.2397  0.2358  0.2598  0.2645  0.2574  0.2646  0.2553  0.2553  0.2553  0.2634  0.2432  0.2484  0.2446  0.2484  0.2420  0.2420  0.2484  0.2484  0.2511  0.2525  0.2511  0.2435  0.2435  0.2428  0.2378  0.2644  0.2644  0.2491  0.2570  0.2489  0.2501  0.2395  0.2333  0.2355  0.2355  0.2329  0.2354  0.2329  0.2342  0.2315  0.2315  0.2315  0.2315  0.2393  0.2381  0.2540  0.2660  0.2733  0.2719  0.2724  0.1981  0.1991  0.0345  0.0681  0.0672  0.0876  0.0876  0.0876  0.0876  0.0876  0.0887  0.0876  0.0876  0.0876  0.0833  0.0822  0.0844  0.0068  0.0059  0.0049  0.0049  0.0068  0.0087  0.0068  0.0068  0.0078  0.0078  0.0068  0.0068  0.0078  0.0068  0.0068  0.0068  0.0068  0.0068  0.0068  0.0068  0.0078  0.0068  0.0078  0.0078  0.0078  0.0068  0.0068  0.0068  0.0068  0.0068  0.0068  0.0068  0.0107  0.0107  0.0107  0.0107  0.0107  0.0078  0.0087  0.0087  0.0107  0.0107  0.0059  0.0059  0.0049  0.0069  0.0058  0.0059  0.0107  0.0049  0.0059  0.0048  0.0077  0.0069  0.0058  0.0068  0.0059  0.0059  0.0058  0.0049  0.0069  0.0049  0.0068  0.0049  0.0068  0.0049  0.0049  0.0069  0.0039  0.0078  0.0068  0.0078  0.0049  0.0048  0.0078  0.0068  0.0078  0.0068  0.0068  0.0068  0.0078  0.0049  0.0078  0.0078  0.0059  0.0039  0.0039  0.0039  0.0049  0.0049  0.0078  0.0088  0.0059  0.0058  0.0069  0.0078  0.0078  0.0078  0.0069  0.0049  0.0059  0.0058  0.0078  0.0068  0.0029  0.0049  0.0079  0.0059  0.0068  0.0098  0.0068  0.0069  0.0079  0.0078
RND4__GCA_000770515.1   0.7447  0.3901  0.3901  0.4008  0.3443  0.3401  0.3401  0.3457  0.3575  0.3645  0.2416  0.2550  0.2548  0.2610  0.2630  0.2620  0.2595  0.2658  0.2620  0.2634  0.2646  0.2671  0.2658  0.2633  0.2671  0.2618  0.2618  0.2618  0.2618  0.2635  0.2635  0.2622  0.2631  0.2587  0.2588  0.2588  0.2602  0.2602  0.2602  0.2573  0.2609  0.3108  0.2536  0.2536  0.2536  0.2469  0.2148  0.2148  0.2148  0.2197  0.2096  0.2159  0.2197  0.2132  0.2112  0.2398  0.2359  0.2346  0.2397  0.2359  0.2598  0.2646  0.2549  0.2647  0.2554  0.2554  0.2554  0.2635  0.2406  0.2485  0.2420  0.2485  0.2421  0.2421  0.2485  0.2485  0.2512  0.2526  0.2512  0.2436  0.2436  0.2429  0.2379  0.2645  0.2645  0.2492  0.2571  0.2476  0.2488  0.2396  0.2334  0.2356  0.2356  0.2330  0.2355  0.2330  0.2343  0.2316  0.2316  0.2316  0.2316  0.2368  0.2382  0.2540  0.2661  0.2734  0.2720  0.2739  0.1982  0.1992  0.0306  0.0660  0.0651  0.0854  0.0854  0.0854  0.0854  0.0854  0.0865  0.0854  0.0854  0.0854  0.0811  0.0800  0.0822  0.0068  0.0039  0.0049  0.0048  0.0049  0.0068  0.0068  0.0068  0.0078  0.0078  0.0068  0.0068  0.0078  0.0068  0.0068  0.0068  0.0068  0.0068  0.0068  0.0068  0.0078  0.0068  0.0078  0.0078  0.0078  0.0068  0.0068  0.0068  0.0068  0.0068  0.0068  0.0068  0.0087  0.0087  0.0087  0.0087  0.0087  0.0058  0.0068  0.0068  0.0087  0.0087  0.0059  0.0059  0.0049  0.0049  0.0059  0.0059  0.0088  0.0029  0.0059  0.0049  0.0059  0.0048  0.0039  0.0048  0.0058  0.0059  0.0059  0.0048  0.0029  0.0049  0.0029  0.0049  0.0088  0.0049  0.0049  0.0049  0.0039  0.0059  0.0068  0.0059  0.0049  0.0049  0.0058  0.0049  0.0058  0.0068  0.0069  0.0068  0.0078  0.0048  0.0058  0.0078  0.0039  0.0020  0.0019  0.0020  0.0049  0.0049  0.0059  0.0049  0.0059  0.0058  0.0068  0.0059  0.0058  0.0059  0.0068  0.0049  0.0039  0.0059  0.0078  0.0049  0.0029  0.0048  0.0059  0.0039  0.0049  0.0078  0.0049  0.0087  0.0078  0.0078  0.0058
RND4__GCA_000773345.1   0.7400  0.3901  0.3901  0.4008  0.3400  0.3358  0.3358  0.3414  0.3532  0.3631  0.2441  0.2576  0.2548  0.2610  0.2630  0.2620  0.2595  0.2658  0.2620  0.2634  0.2646  0.2671  0.2658  0.2633  0.2671  0.2618  0.2618  0.2618  0.2618  0.2662  0.2662  0.2649  0.2658  0.2614  0.2615  0.2615  0.2629  0.2629  0.2629  0.2599  0.2636  0.3108  0.2536  0.2536  0.2536  0.2469  0.2173  0.2173  0.2173  0.2223  0.2121  0.2185  0.2223  0.2158  0.2137  0.2398  0.2320  0.2307  0.2358  0.2320  0.2598  0.2646  0.2575  0.2647  0.2554  0.2554  0.2554  0.2662  0.2406  0.2512  0.2473  0.2512  0.2448  0.2448  0.2512  0.2512  0.2539  0.2553  0.2539  0.2463  0.2463  0.2455  0.2379  0.2672  0.2672  0.2519  0.2598  0.2517  0.2529  0.2423  0.2334  0.2356  0.2356  0.2330  0.2355  0.2330  0.2343  0.2316  0.2316  0.2316  0.2316  0.2394  0.2382  0.2567  0.2688  0.2761  0.2748  0.2766  0.2007  0.2017  0.0345  0.0682  0.0672  0.0876  0.0876  0.0876  0.0876  0.0876  0.0887  0.0876  0.0876  0.0876  0.0833  0.0822  0.0844  0.0049  0.0059  0.0048  0.0029  0.0068  0.0087  0.0049  0.0049  0.0058  0.0058  0.0049  0.0049  0.0058  0.0049  0.0049  0.0049  0.0049  0.0049  0.0049  0.0049  0.0058  0.0049  0.0058  0.0058  0.0058  0.0049  0.0049  0.0049  0.0049  0.0049  0.0049  0.0049  0.0107  0.0107  0.0107  0.0107  0.0107  0.0058  0.0068  0.0068  0.0107  0.0107  0.0039  0.0039  0.0049  0.0049  0.0039  0.0039  0.0088  0.0048  0.0078  0.0029  0.0059  0.0068  0.0039  0.0068  0.0039  0.0039  0.0039  0.0029  0.0049  0.0029  0.0049  0.0048  0.0088  0.0049  0.0029  0.0049  0.0039  0.0078  0.0069  0.0078  0.0049  0.0048  0.0059  0.0049  0.0078  0.0049  0.0049  0.0068  0.0078  0.0049  0.0059  0.0078  0.0059  0.0039  0.0039  0.0039  0.0049  0.0049  0.0078  0.0088  0.0020  0.0020  0.0049  0.0059  0.0078  0.0078  0.0069  0.0049  0.0059  0.0059  0.0078  0.0049  0.0029  0.0049  0.0079  0.0039  0.0049  0.0078  0.0050  0.0088  0.0078  0.0078  0.0058  0.0059
RND4__GCA_000774175.1   0.7470  0.3885  0.3885  0.3993  0.3414  0.3373  0.3373  0.3414  0.3546  0.3616  0.2391  0.2525  0.2522  0.2584  0.2604  0.2594  0.2569  0.2632  0.2594  0.2608  0.2620  0.2645  0.2632  0.2607  0.2645  0.2591  0.2591  0.2591  0.2591  0.2608  0.2608  0.2595  0.2605  0.2560  0.2562  0.2562  0.2575  0.2575  0.2575  0.2546  0.2582  0.3079  0.2509  0.2509  0.2509  0.2443  0.2122  0.2122  0.2122  0.2172  0.2071  0.2134  0.2171  0.2107  0.2087  0.2372  0.2333  0.2320  0.2371  0.2333  0.2571  0.2619  0.2549  0.2620  0.2528  0.2528  0.2528  0.2608  0.2380  0.2459  0.2420  0.2459  0.2395  0.2395  0.2459  0.2459  0.2485  0.2499  0.2485  0.2410  0.2410  0.2403  0.2353  0.2618  0.2618  0.2465  0.2544  0.2463  0.2475  0.2370  0.2307  0.2330  0.2330  0.2304  0.2329  0.2303  0.2317  0.2290  0.2290  0.2290  0.2290  0.2368  0.2356  0.2514  0.2634  0.2707  0.2693  0.2712  0.1957  0.1967  0.0325  0.0639  0.0630  0.0833  0.0833  0.0833  0.0833  0.0833  0.0844  0.0833  0.0833  0.0833  0.0790  0.0779  0.0800  0.0068  0.0039  0.0029  0.0049  0.0029  0.0068  0.0068  0.0068  0.0078  0.0078  0.0068  0.0068  0.0078  0.0068  0.0068  0.0068  0.0068  0.0068  0.0068  0.0068  0.0078  0.0068  0.0078  0.0078  0.0078  0.0068  0.0068  0.0068  0.0068  0.0068  0.0068  0.0068  0.0068  0.0068  0.0068  0.0068  0.0068  0.0058  0.0049  0.0049  0.0068  0.0068  0.0058  0.0059  0.0029  0.0049  0.0059  0.0059  0.0068  0.0029  0.0059  0.0049  0.0059  0.0049  0.0039  0.0048  0.0058  0.0058  0.0058  0.0049  0.0029  0.0049  0.0029  0.0029  0.0087  0.0029  0.0048  0.0048  0.0039  0.0039  0.0048  0.0039  0.0049  0.0048  0.0039  0.0048  0.0039  0.0068  0.0069  0.0049  0.0058  0.0049  0.0039  0.0059  0.0039  0.0020  0.0020  0.0020  0.0049  0.0049  0.0059  0.0068  0.0059  0.0058  0.0068  0.0039  0.0039  0.0039  0.0049  0.0048  0.0039  0.0039  0.0078  0.0029  0.0029  0.0050  0.0039  0.0039  0.0048  0.0059  0.0049  0.0087  0.0058  0.0059  0.0059  0.0039  0.0059
RND4__GCA_000774185.1   0.7403  0.3915  0.3915  0.4023  0.3442  0.3400  0.3400  0.3456  0.3574  0.3644  0.2416  0.2549  0.2547  0.2609  0.2630  0.2619  0.2594  0.2657  0.2619  0.2633  0.2645  0.2670  0.2657  0.2632  0.2670  0.2590  0.2590  0.2590  0.2590  0.2634  0.2634  0.2621  0.2631  0.2586  0.2587  0.2587  0.2601  0.2601  0.2601  0.2572  0.2608  0.3078  0.2535  0.2535  0.2535  0.2468  0.2147  0.2147  0.2147  0.2197  0.2095  0.2158  0.2196  0.2132  0.2111  0.2397  0.2332  0.2319  0.2370  0.2332  0.2570  0.2645  0.2574  0.2646  0.2527  0.2527  0.2527  0.2634  0.2379  0.2484  0.2446  0.2484  0.2420  0.2420  0.2484  0.2484  0.2511  0.2525  0.2511  0.2435  0.2435  0.2428  0.2378  0.2644  0.2644  0.2491  0.2570  0.2489  0.2501  0.2395  0.2333  0.2355  0.2355  0.2329  0.2354  0.2329  0.2342  0.2315  0.2315  0.2315  0.2315  0.2393  0.2381  0.2540  0.2660  0.2733  0.2719  0.2738  0.1981  0.1991  0.0316  0.0660  0.0651  0.0854  0.0854  0.0854  0.0854  0.0854  0.0865  0.0854  0.0854  0.0854  0.0811  0.0800  0.0822  0.0068  0.0039  0.0049  0.0029  0.0049  0.0049  0.0068  0.0068  0.0078  0.0078  0.0068  0.0068  0.0078  0.0068  0.0068  0.0068  0.0068  0.0068  0.0068  0.0068  0.0078  0.0068  0.0078  0.0078  0.0078  0.0068  0.0068  0.0068  0.0068  0.0068  0.0068  0.0068  0.0087  0.0087  0.0087  0.0087  0.0087  0.0039  0.0049  0.0049  0.0087  0.0087  0.0039  0.0039  0.0048  0.0029  0.0039  0.0039  0.0068  0.0029  0.0058  0.0029  0.0039  0.0049  0.0020  0.0049  0.0039  0.0039  0.0039  0.0029  0.0048  0.0029  0.0048  0.0049  0.0088  0.0049  0.0029  0.0029  0.0039  0.0058  0.0069  0.0059  0.0029  0.0049  0.0039  0.0029  0.0058  0.0048  0.0049  0.0069  0.0078  0.0029  0.0039  0.0077  0.0058  0.0020  0.0020  0.0020  0.0029  0.0029  0.0078  0.0068  0.0039  0.0039  0.0048  0.0039  0.0059  0.0059  0.0068  0.0049  0.0039  0.0059  0.0078  0.0029  0.0029  0.0049  0.0058  0.0019  0.0029  0.0058  0.0029  0.0088  0.0079  0.0079  0.0058  0.0039  0.0039  0.0039
RND4__GCA_000774195.1   0.7494  0.3932  0.3932  0.4040  0.3429  0.3387  0.3387  0.3443  0.3561  0.3645  0.2429  0.2550  0.2548  0.2623  0.2643  0.2633  0.2608  0.2671  0.2633  0.2647  0.2659  0.2684  0.2671  0.2646  0.2684  0.2631  0.2631  0.2631  0.2631  0.2649  0.2649  0.2635  0.2645  0.2600  0.2602  0.2602  0.2616  0.2616  0.2616  0.2586  0.2622  0.3079  0.2536  0.2536  0.2536  0.2469  0.2161  0.2161  0.2161  0.2210  0.2109  0.2172  0.2210  0.2145  0.2125  0.2398  0.2372  0.2359  0.2411  0.2372  0.2612  0.2619  0.2549  0.2620  0.2527  0.2527  0.2527  0.2608  0.2393  0.2485  0.2447  0.2485  0.2421  0.2421  0.2485  0.2485  0.2499  0.2513  0.2499  0.2423  0.2423  0.2416  0.2379  0.2645  0.2645  0.2492  0.2571  0.2490  0.2502  0.2409  0.2334  0.2356  0.2356  0.2330  0.2355  0.2330  0.2343  0.2316  0.2316  0.2316  0.2316  0.2394  0.2382  0.2554  0.2675  0.2748  0.2734  0.2739  0.1994  0.2004  0.0365  0.0682  0.0672  0.0876  0.0876  0.0876  0.0876  0.0876  0.0887  0.0876  0.0876  0.0876  0.0833  0.0822  0.0844  0.0068  0.0078  0.0048  0.0069  0.0068  0.0107  0.0068  0.0068  0.0078  0.0078  0.0068  0.0068  0.0078  0.0068  0.0068  0.0068  0.0068  0.0068  0.0068  0.0068  0.0078  0.0068  0.0078  0.0078  0.0078  0.0068  0.0068  0.0068  0.0068  0.0068  0.0068  0.0068  0.0087  0.0087  0.0087  0.0087  0.0087  0.0097  0.0068  0.0068  0.0087  0.0087  0.0078  0.0078  0.0049  0.0087  0.0078  0.0078  0.0107  0.0069  0.0098  0.0069  0.0097  0.0088  0.0078  0.0088  0.0079  0.0078  0.0078  0.0069  0.0069  0.0069  0.0068  0.0029  0.0089  0.0029  0.0068  0.0088  0.0058  0.0058  0.0049  0.0059  0.0088  0.0049  0.0058  0.0088  0.0059  0.0069  0.0069  0.0049  0.0059  0.0087  0.0059  0.0059  0.0058  0.0059  0.0058  0.0059  0.0088  0.0087  0.0059  0.0107  0.0079  0.0078  0.0068  0.0059  0.0059  0.0059  0.0049  0.0049  0.0078  0.0059  0.0078  0.0049  0.0049  0.0048  0.0059  0.0078  0.0089  0.0079  0.0087  0.0089  0.0000  0.0000  0.0078  0.0078  0.0078  0.0058  0.0078
RND4__GCA_000774245.1   0.7359  0.3902  0.3902  0.4009  0.3414  0.3372  0.3372  0.3428  0.3519  0.3618  0.2416  0.2549  0.2547  0.2609  0.2630  0.2619  0.2594  0.2657  0.2619  0.2633  0.2645  0.2670  0.2657  0.2632  0.2670  0.2644  0.2644  0.2644  0.2644  0.2661  0.2661  0.2648  0.2657  0.2613  0.2614  0.2614  0.2628  0.2628  0.2628  0.2598  0.2635  0.3107  0.2535  0.2535  0.2535  0.2468  0.2123  0.2123  0.2123  0.2173  0.2072  0.2134  0.2172  0.2108  0.2087  0.2397  0.2358  0.2345  0.2396  0.2358  0.2597  0.2645  0.2548  0.2646  0.2553  0.2553  0.2553  0.2634  0.2432  0.2484  0.2446  0.2484  0.2420  0.2420  0.2484  0.2484  0.2511  0.2525  0.2511  0.2435  0.2435  0.2428  0.2378  0.2644  0.2644  0.2491  0.2570  0.2475  0.2487  0.2395  0.2333  0.2355  0.2355  0.2329  0.2354  0.2329  0.2342  0.2315  0.2315  0.2315  0.2315  0.2367  0.2381  0.2540  0.2660  0.2733  0.2719  0.2738  0.1981  0.1991  0.0325  0.0681  0.0672  0.0855  0.0855  0.0855  0.0855  0.0855  0.0866  0.0855  0.0855  0.0855  0.0812  0.0801  0.0822  0.0068  0.0059  0.0049  0.0049  0.0068  0.0068  0.0068  0.0068  0.0078  0.0078  0.0068  0.0068  0.0078  0.0068  0.0068  0.0068  0.0068  0.0068  0.0068  0.0068  0.0078  0.0068  0.0078  0.0078  0.0078  0.0068  0.0068  0.0068  0.0068  0.0068  0.0068  0.0068  0.0087  0.0087  0.0087  0.0087  0.0087  0.0078  0.0087  0.0087  0.0087  0.0087  0.0059  0.0059  0.0048  0.0069  0.0059  0.0059  0.0109  0.0049  0.0039  0.0049  0.0078  0.0049  0.0059  0.0049  0.0059  0.0059  0.0058  0.0048  0.0049  0.0049  0.0048  0.0049  0.0088  0.0049  0.0049  0.0068  0.0039  0.0078  0.0068  0.0078  0.0049  0.0049  0.0059  0.0068  0.0077  0.0068  0.0069  0.0069  0.0058  0.0049  0.0059  0.0058  0.0039  0.0039  0.0039  0.0039  0.0049  0.0049  0.0039  0.0049  0.0039  0.0039  0.0068  0.0060  0.0078  0.0078  0.0068  0.0049  0.0059  0.0058  0.0078  0.0068  0.0029  0.0049  0.0078  0.0058  0.0068  0.0078  0.0068  0.0088  0.0078  0.0078  0.0039  0.0039  0.0059  0.0059  0.0059  0.0078
RND4__GCA_000774265.1   0.7420  0.3930  0.3930  0.4038  0.3441  0.3399  0.3399  0.3456  0.3573  0.3672  0.2417  0.2575  0.2572  0.2635  0.2655  0.2645  0.2620  0.2683  0.2645  0.2659  0.2671  0.2696  0.2683  0.2658  0.2696  0.2643  0.2643  0.2643  0.2643  0.2661  0.2661  0.2647  0.2657  0.2613  0.2614  0.2614  0.2628  0.2628  0.2628  0.2598  0.2635  0.3135  0.2562  0.2561  0.2561  0.2494  0.2172  0.2172  0.2172  0.2222  0.2120  0.2184  0.2221  0.2157  0.2136  0.2423  0.2384  0.2371  0.2422  0.2384  0.2624  0.2672  0.2574  0.2673  0.2580  0.2580  0.2580  0.2661  0.2431  0.2511  0.2472  0.2511  0.2446  0.2446  0.2511  0.2511  0.2538  0.2551  0.2538  0.2461  0.2461  0.2454  0.2404  0.2671  0.2671  0.2518  0.2597  0.2502  0.2514  0.2421  0.2358  0.2381  0.2381  0.2355  0.2380  0.2354  0.2355  0.2340  0.2340  0.2340  0.2340  0.2392  0.2407  0.2565  0.2687  0.2760  0.2746  0.2765  0.2006  0.2016  0.0345  0.0661  0.0651  0.0855  0.0855  0.0855  0.0855  0.0855  0.0866  0.0855  0.0855  0.0855  0.0833  0.0822  0.0843  0.0087  0.0078  0.0049  0.0068  0.0068  0.0107  0.0087  0.0087  0.0097  0.0097  0.0087  0.0087  0.0097  0.0087  0.0087  0.0087  0.0087  0.0087  0.0087  0.0087  0.0097  0.0087  0.0097  0.0097  0.0097  0.0087  0.0087  0.0087  0.0087  0.0087  0.0087  0.0087  0.0107  0.0107  0.0107  0.0107  0.0107  0.0078  0.0087  0.0087  0.0107  0.0107  0.0078  0.0078  0.0049  0.0088  0.0079  0.0078  0.0108  0.0069  0.0098  0.0068  0.0098  0.0088  0.0078  0.0088  0.0079  0.0078  0.0078  0.0069  0.0049  0.0069  0.0049  0.0049  0.0087  0.0049  0.0069  0.0088  0.0059  0.0059  0.0068  0.0059  0.0088  0.0068  0.0078  0.0089  0.0059  0.0088  0.0088  0.0069  0.0079  0.0087  0.0077  0.0078  0.0020  0.0058  0.0059  0.0058  0.0088  0.0088  0.0058  0.0068  0.0078  0.0078  0.0088  0.0079  0.0059  0.0059  0.0068  0.0069  0.0078  0.0039  0.0098  0.0069  0.0049  0.0069  0.0059  0.0078  0.0088  0.0098  0.0088  0.0088  0.0079  0.0078  0.0078  0.0058  0.0078  0.0059  0.0078  0.0078  0.0059
RND4__GCA_000774275.1   0.7400  0.3901  0.3901  0.4008  0.3429  0.3387  0.3387  0.3443  0.3561  0.3631  0.2404  0.2537  0.2535  0.2597  0.2617  0.2607  0.2582  0.2645  0.2607  0.2621  0.2633  0.2658  0.2645  0.2620  0.2658  0.2577  0.2577  0.2577  0.2577  0.2622  0.2622  0.2608  0.2618  0.2574  0.2575  0.2575  0.2589  0.2589  0.2589  0.2559  0.2596  0.3065  0.2523  0.2522  0.2522  0.2456  0.2135  0.2135  0.2135  0.2185  0.2083  0.2146  0.2184  0.2120  0.2099  0.2385  0.2320  0.2307  0.2358  0.2320  0.2558  0.2632  0.2562  0.2633  0.2514  0.2514  0.2514  0.2621  0.2367  0.2472  0.2434  0.2472  0.2408  0.2408  0.2472  0.2472  0.2499  0.2513  0.2499  0.2423  0.2423  0.2416  0.2366  0.2631  0.2631  0.2479  0.2558  0.2476  0.2488  0.2383  0.2320  0.2343  0.2343  0.2317  0.2342  0.2316  0.2330  0.2303  0.2303  0.2303  0.2303  0.2381  0.2369  0.2527  0.2648  0.2720  0.2707  0.2725  0.1969  0.1980  0.0325  0.0660  0.0651  0.0854  0.0854  0.0854  0.0854  0.0854  0.0865  0.0854  0.0854  0.0854  0.0811  0.0800  0.0822  0.0068  0.0039  0.0049  0.0029  0.0049  0.0068  0.0068  0.0068  0.0078  0.0078  0.0068  0.0068  0.0078  0.0068  0.0068  0.0068  0.0068  0.0068  0.0068  0.0068  0.0078  0.0068  0.0078  0.0078  0.0078  0.0068  0.0068  0.0068  0.0068  0.0068  0.0068  0.0068  0.0068  0.0068  0.0068  0.0068  0.0068  0.0020  0.0029  0.0029  0.0068  0.0068  0.0039  0.0039  0.0049  0.0029  0.0039  0.0039  0.0068  0.0029  0.0058  0.0029  0.0039  0.0048  0.0020  0.0048  0.0039  0.0039  0.0039  0.0029  0.0048  0.0029  0.0049  0.0049  0.0088  0.0049  0.0029  0.0029  0.0039  0.0059  0.0049  0.0058  0.0029  0.0049  0.0039  0.0029  0.0059  0.0049  0.0049  0.0049  0.0059  0.0029  0.0039  0.0059  0.0059  0.0020  0.0019  0.0019  0.0029  0.0029  0.0078  0.0068  0.0039  0.0039  0.0049  0.0039  0.0058  0.0059  0.0049  0.0048  0.0039  0.0059  0.0078  0.0029  0.0029  0.0049  0.0059  0.0039  0.0029  0.0039  0.0029  0.0088  0.0078  0.0078  0.0059  0.0039  0.0039  0.0039  0.0020  0.0079  0.0059  0.0078
RND4__GCA_000774335.1   0.7447  0.3901  0.3901  0.4008  0.3400  0.3358  0.3358  0.3414  0.3561  0.3630  0.2391  0.2537  0.2535  0.2597  0.2617  0.2607  0.2582  0.2645  0.2607  0.2621  0.2633  0.2658  0.2645  0.2620  0.2658  0.2577  0.2577  0.2577  0.2577  0.2595  0.2595  0.2582  0.2591  0.2547  0.2548  0.2548  0.2562  0.2562  0.2562  0.2533  0.2569  0.3065  0.2496  0.2496  0.2496  0.2430  0.2135  0.2135  0.2135  0.2184  0.2083  0.2146  0.2184  0.2120  0.2099  0.2359  0.2320  0.2307  0.2358  0.2320  0.2558  0.2605  0.2535  0.2606  0.2514  0.2514  0.2514  0.2594  0.2393  0.2472  0.2434  0.2472  0.2408  0.2408  0.2472  0.2472  0.2499  0.2513  0.2499  0.2423  0.2423  0.2416  0.2339  0.2604  0.2604  0.2452  0.2558  0.2450  0.2461  0.2383  0.2294  0.2317  0.2317  0.2291  0.2316  0.2290  0.2304  0.2277  0.2277  0.2277  0.2277  0.2354  0.2342  0.2501  0.2648  0.2693  0.2679  0.2698  0.1969  0.1980  0.0335  0.0650  0.0640  0.0843  0.0843  0.0843  0.0843  0.0843  0.0854  0.0843  0.0843  0.0843  0.0800  0.0790  0.0811  0.0058  0.0048  0.0039  0.0039  0.0020  0.0078  0.0058  0.0058  0.0068  0.0068  0.0058  0.0058  0.0068  0.0058  0.0058  0.0058  0.0058  0.0058  0.0058  0.0058  0.0068  0.0058  0.0068  0.0068  0.0068  0.0058  0.0058  0.0058  0.0058  0.0058  0.0058  0.0058  0.0058  0.0058  0.0058  0.0058  0.0058  0.0068  0.0058  0.0058  0.0058  0.0058  0.0048  0.0049  0.0039  0.0039  0.0048  0.0049  0.0049  0.0039  0.0049  0.0058  0.0068  0.0059  0.0049  0.0059  0.0049  0.0049  0.0049  0.0039  0.0039  0.0039  0.0039  0.0039  0.0098  0.0039  0.0039  0.0039  0.0049  0.0029  0.0039  0.0029  0.0039  0.0039  0.0049  0.0039  0.0029  0.0059  0.0059  0.0039  0.0048  0.0039  0.0049  0.0049  0.0049  0.0029  0.0029  0.0029  0.0039  0.0039  0.0048  0.0058  0.0068  0.0069  0.0059  0.0049  0.0029  0.0029  0.0039  0.0039  0.0049  0.0049  0.0087  0.0039  0.0039  0.0039  0.0029  0.0049  0.0039  0.0069  0.0039  0.0099  0.0069  0.0068  0.0068  0.0048  0.0068  0.0029  0.0048  0.0069  0.0068  0.0068  0.0049
RND4__GCA_000774385.1   0.7380  0.3902  0.3902  0.4010  0.3427  0.3386  0.3386  0.3442  0.3533  0.3632  0.2416  0.2562  0.2560  0.2622  0.2643  0.2632  0.2607  0.2670  0.2632  0.2646  0.2658  0.2683  0.2670  0.2645  0.2683  0.2630  0.2630  0.2630  0.2630  0.2648  0.2648  0.2634  0.2644  0.2599  0.2601  0.2601  0.2615  0.2615  0.2615  0.2585  0.2621  0.3121  0.2549  0.2548  0.2548  0.2482  0.2136  0.2136  0.2136  0.2185  0.2084  0.2147  0.2185  0.2120  0.2100  0.2410  0.2371  0.2358  0.2410  0.2372  0.2611  0.2659  0.2588  0.2660  0.2567  0.2567  0.2567  0.2648  0.2419  0.2498  0.2459  0.2498  0.2434  0.2434  0.2498  0.2498  0.2525  0.2539  0.2525  0.2449  0.2449  0.2441  0.2392  0.2658  0.2658  0.2505  0.2584  0.2502  0.2514  0.2408  0.2346  0.2368  0.2368  0.2342  0.2367  0.2342  0.2355  0.2328  0.2328  0.2328  0.2328  0.2406  0.2394  0.2553  0.2674  0.2747  0.2733  0.2752  0.1994  0.2004  0.0345  0.0681  0.0672  0.0855  0.0855  0.0855  0.0855  0.0855  0.0866  0.0855  0.0855  0.0855  0.0812  0.0801  0.0822  0.0049  0.0058  0.0049  0.0029  0.0068  0.0068  0.0049  0.0049  0.0058  0.0058  0.0049  0.0049  0.0058  0.0049  0.0049  0.0049  0.0049  0.0049  0.0049  0.0049  0.0058  0.0049  0.0058  0.0058  0.0058  0.0049  0.0049  0.0049  0.0049  0.0049  0.0049  0.0049  0.0049  0.0049  0.0049  0.0049  0.0049  0.0058  0.0068  0.0068  0.0049  0.0049  0.0039  0.0039  0.0049  0.0049  0.0039  0.0039  0.0087  0.0048  0.0059  0.0049  0.0078  0.0049  0.0058  0.0049  0.0039  0.0039  0.0039  0.0029  0.0068  0.0029  0.0069  0.0049  0.0087  0.0049  0.0029  0.0048  0.0039  0.0059  0.0029  0.0059  0.0069  0.0029  0.0058  0.0049  0.0059  0.0049  0.0049  0.0030  0.0019  0.0069  0.0059  0.0020  0.0059  0.0039  0.0039  0.0039  0.0069  0.0068  0.0039  0.0049  0.0039  0.0039  0.0049  0.0059  0.0059  0.0059  0.0029  0.0029  0.0059  0.0059  0.0077  0.0069  0.0029  0.0029  0.0059  0.0059  0.0048  0.0058  0.0048  0.0088  0.0078  0.0078  0.0058  0.0059  0.0059  0.0059  0.0058  0.0078  0.0039  0.0077  0.0039  0.0049
RND4__GCA_000774395.1   0.7470  0.3885  0.3885  0.3993  0.3414  0.3373  0.3373  0.3429  0.3546  0.3616  0.2391  0.2525  0.2522  0.2584  0.2604  0.2594  0.2569  0.2632  0.2594  0.2608  0.2620  0.2645  0.2632  0.2607  0.2645  0.2591  0.2591  0.2591  0.2591  0.2608  0.2608  0.2595  0.2605  0.2560  0.2562  0.2562  0.2575  0.2575  0.2575  0.2546  0.2582  0.3079  0.2509  0.2509  0.2509  0.2443  0.2122  0.2122  0.2122  0.2172  0.2071  0.2134  0.2171  0.2107  0.2086  0.2372  0.2333  0.2320  0.2371  0.2333  0.2571  0.2619  0.2549  0.2620  0.2501  0.2501  0.2501  0.2608  0.2380  0.2459  0.2420  0.2459  0.2395  0.2395  0.2459  0.2459  0.2485  0.2499  0.2485  0.2410  0.2410  0.2402  0.2353  0.2618  0.2618  0.2465  0.2544  0.2463  0.2475  0.2369  0.2307  0.2330  0.2330  0.2304  0.2329  0.2303  0.2317  0.2290  0.2290  0.2290  0.2290  0.2368  0.2356  0.2514  0.2634  0.2707  0.2693  0.2712  0.1957  0.1967  0.0325  0.0639  0.0630  0.0811  0.0811  0.0811  0.0811  0.0811  0.0822  0.0811  0.0811  0.0811  0.0768  0.0757  0.0779  0.0068  0.0039  0.0010  0.0049  0.0029  0.0068  0.0068  0.0068  0.0078  0.0078  0.0068  0.0068  0.0078  0.0068  0.0068  0.0068  0.0068  0.0068  0.0068  0.0068  0.0078  0.0068  0.0078  0.0078  0.0078  0.0068  0.0068  0.0068  0.0068  0.0068  0.0068  0.0068  0.0068  0.0068  0.0068  0.0068  0.0068  0.0058  0.0049  0.0049  0.0068  0.0068  0.0058  0.0059  0.0029  0.0049  0.0058  0.0059  0.0068  0.0029  0.0058  0.0049  0.0059  0.0049  0.0039  0.0049  0.0059  0.0058  0.0059  0.0049  0.0029  0.0049  0.0029  0.0029  0.0068  0.0029  0.0048  0.0048  0.0039  0.0039  0.0049  0.0039  0.0048  0.0049  0.0039  0.0049  0.0039  0.0069  0.0068  0.0049  0.0059  0.0048  0.0039  0.0059  0.0039  0.0020  0.0020  0.0020  0.0049  0.0049  0.0058  0.0069  0.0058  0.0058  0.0068  0.0039  0.0039  0.0039  0.0049  0.0049  0.0039  0.0039  0.0059  0.0029  0.0029  0.0049  0.0039  0.0039  0.0049  0.0059  0.0049  0.0069  0.0059  0.0059  0.0059  0.0039  0.0058  0.0019  0.0039  0.0059  0.0059  0.0058  0.0039  0.0029  0.0059
RND4__GCA_000774415.1   0.7403  0.3915  0.3915  0.4023  0.3442  0.3400  0.3400  0.3456  0.3574  0.3644  0.2416  0.2549  0.2547  0.2609  0.2630  0.2619  0.2594  0.2657  0.2619  0.2633  0.2645  0.2670  0.2657  0.2632  0.2670  0.2590  0.2590  0.2590  0.2590  0.2634  0.2634  0.2621  0.2631  0.2586  0.2587  0.2587  0.2601  0.2601  0.2601  0.2572  0.2608  0.3078  0.2535  0.2535  0.2535  0.2468  0.2147  0.2147  0.2147  0.2197  0.2095  0.2158  0.2196  0.2132  0.2111  0.2397  0.2332  0.2319  0.2370  0.2332  0.2570  0.2645  0.2574  0.2646  0.2527  0.2527  0.2527  0.2634  0.2379  0.2484  0.2446  0.2484  0.2420  0.2420  0.2484  0.2484  0.2511  0.2525  0.2511  0.2435  0.2435  0.2428  0.2378  0.2644  0.2644  0.2491  0.2570  0.2489  0.2501  0.2395  0.2333  0.2355  0.2355  0.2329  0.2354  0.2329  0.2342  0.2315  0.2315  0.2315  0.2315  0.2393  0.2381  0.2540  0.2660  0.2733  0.2719  0.2738  0.1981  0.1991  0.0316  0.0660  0.0651  0.0854  0.0854  0.0854  0.0854  0.0854  0.0865  0.0854  0.0854  0.0854  0.0811  0.0800  0.0822  0.0068  0.0039  0.0049  0.0030  0.0049  0.0049  0.0068  0.0068  0.0078  0.0078  0.0068  0.0068  0.0078  0.0068  0.0068  0.0068  0.0068  0.0068  0.0068  0.0068  0.0078  0.0068  0.0078  0.0078  0.0078  0.0068  0.0068  0.0068  0.0068  0.0068  0.0068  0.0068  0.0087  0.0087  0.0087  0.0087  0.0087  0.0039  0.0049  0.0049  0.0087  0.0087  0.0039  0.0039  0.0049  0.0029  0.0039  0.0039  0.0069  0.0029  0.0058  0.0029  0.0039  0.0049  0.0019  0.0048  0.0039  0.0039  0.0039  0.0029  0.0049  0.0029  0.0049  0.0049  0.0088  0.0049  0.0029  0.0029  0.0039  0.0059  0.0069  0.0059  0.0029  0.0049  0.0039  0.0029  0.0059  0.0049  0.0049  0.0069  0.0078  0.0029  0.0039  0.0078  0.0058  0.0020  0.0020  0.0020  0.0029  0.0029  0.0079  0.0068  0.0039  0.0039  0.0049  0.0039  0.0059  0.0058  0.0068  0.0049  0.0039  0.0059  0.0078  0.0029  0.0029  0.0048  0.0059  0.0019  0.0029  0.0059  0.0029  0.0088  0.0078  0.0078  0.0059  0.0039  0.0039  0.0039  0.0000  0.0078  0.0059  0.0079  0.0020  0.0049  0.0059  0.0039
RND4__GCA_000774465.1   0.7447  0.3885  0.3885  0.3993  0.3414  0.3373  0.3373  0.3429  0.3546  0.3616  0.2391  0.2525  0.2522  0.2584  0.2604  0.2594  0.2569  0.2632  0.2594  0.2608  0.2620  0.2645  0.2632  0.2607  0.2645  0.2591  0.2591  0.2591  0.2591  0.2608  0.2608  0.2595  0.2605  0.2560  0.2562  0.2562  0.2575  0.2575  0.2575  0.2546  0.2582  0.3079  0.2509  0.2509  0.2509  0.2443  0.2122  0.2122  0.2122  0.2172  0.2071  0.2134  0.2171  0.2107  0.2086  0.2372  0.2333  0.2320  0.2371  0.2333  0.2571  0.2619  0.2549  0.2620  0.2527  0.2527  0.2527  0.2608  0.2380  0.2459  0.2420  0.2459  0.2395  0.2395  0.2459  0.2459  0.2485  0.2499  0.2485  0.2410  0.2410  0.2402  0.2353  0.2618  0.2618  0.2465  0.2544  0.2463  0.2475  0.2369  0.2307  0.2330  0.2330  0.2304  0.2329  0.2303  0.2317  0.2290  0.2290  0.2290  0.2290  0.2368  0.2356  0.2514  0.2634  0.2707  0.2693  0.2711  0.1957  0.1967  0.0306  0.0639  0.0630  0.0833  0.0833  0.0833  0.0833  0.0833  0.0843  0.0833  0.0833  0.0833  0.0790  0.0779  0.0800  0.0049  0.0020  0.0029  0.0029  0.0029  0.0049  0.0049  0.0049  0.0058  0.0058  0.0049  0.0049  0.0058  0.0049  0.0049  0.0049  0.0049  0.0049  0.0049  0.0049  0.0058  0.0049  0.0058  0.0058  0.0058  0.0049  0.0049  0.0049  0.0049  0.0049  0.0049  0.0049  0.0068  0.0068  0.0068  0.0068  0.0068  0.0039  0.0049  0.0049  0.0068  0.0068  0.0039  0.0039  0.0029  0.0029  0.0039  0.0039  0.0068  0.0010  0.0039  0.0029  0.0039  0.0029  0.0020  0.0029  0.0039  0.0039  0.0039  0.0029  0.0029  0.0029  0.0029  0.0029  0.0068  0.0029  0.0029  0.0029  0.0019  0.0039  0.0049  0.0039  0.0029  0.0029  0.0039  0.0029  0.0039  0.0048  0.0049  0.0049  0.0059  0.0029  0.0039  0.0059  0.0039  0.0000  0.0000  0.0000  0.0029  0.0029  0.0059  0.0049  0.0039  0.0039  0.0049  0.0039  0.0039  0.0039  0.0049  0.0029  0.0020  0.0039  0.0058  0.0029  0.0010  0.0029  0.0039  0.0020  0.0029  0.0059  0.0029  0.0069  0.0058  0.0058  0.0039  0.0020  0.0039  0.0020  0.0020  0.0059  0.0039  0.0059  0.0020  0.0029  0.0039  0.0019  0.0019
RND4__GCA_000774475.1   0.7380  0.3902  0.3902  0.4010  0.3427  0.3386  0.3386  0.3442  0.3533  0.3632  0.2416  0.2562  0.2560  0.2622  0.2643  0.2632  0.2607  0.2670  0.2632  0.2646  0.2658  0.2683  0.2670  0.2645  0.2683  0.2630  0.2630  0.2630  0.2630  0.2648  0.2648  0.2634  0.2644  0.2599  0.2601  0.2601  0.2615  0.2615  0.2615  0.2585  0.2621  0.3121  0.2549  0.2548  0.2548  0.2482  0.2136  0.2136  0.2136  0.2185  0.2084  0.2147  0.2185  0.2120  0.2100  0.2410  0.2371  0.2358  0.2410  0.2372  0.2611  0.2659  0.2588  0.2660  0.2567  0.2567  0.2567  0.2648  0.2419  0.2498  0.2459  0.2498  0.2434  0.2434  0.2498  0.2498  0.2525  0.2539  0.2525  0.2449  0.2449  0.2441  0.2392  0.2658  0.2658  0.2505  0.2584  0.2502  0.2514  0.2408  0.2346  0.2368  0.2368  0.2342  0.2367  0.2342  0.2355  0.2328  0.2328  0.2328  0.2328  0.2406  0.2394  0.2553  0.2674  0.2747  0.2733  0.2752  0.1994  0.2004  0.0345  0.0681  0.0672  0.0855  0.0855  0.0855  0.0855  0.0855  0.0866  0.0855  0.0855  0.0855  0.0812  0.0801  0.0822  0.0049  0.0058  0.0048  0.0029  0.0068  0.0068  0.0049  0.0049  0.0058  0.0058  0.0049  0.0049  0.0058  0.0049  0.0049  0.0049  0.0049  0.0049  0.0049  0.0049  0.0058  0.0049  0.0058  0.0058  0.0058  0.0049  0.0049  0.0049  0.0049  0.0049  0.0049  0.0049  0.0049  0.0049  0.0049  0.0049  0.0049  0.0058  0.0068  0.0068  0.0049  0.0049  0.0039  0.0039  0.0049  0.0048  0.0039  0.0039  0.0088  0.0049  0.0059  0.0049  0.0078  0.0049  0.0059  0.0049  0.0039  0.0039  0.0039  0.0029  0.0069  0.0029  0.0069  0.0049  0.0088  0.0049  0.0029  0.0049  0.0039  0.0059  0.0029  0.0059  0.0068  0.0029  0.0058  0.0049  0.0059  0.0048  0.0049  0.0029  0.0020  0.0069  0.0058  0.0020  0.0059  0.0039  0.0039  0.0039  0.0069  0.0068  0.0039  0.0049  0.0039  0.0039  0.0049  0.0058  0.0058  0.0059  0.0030  0.0029  0.0059  0.0058  0.0078  0.0068  0.0029  0.0029  0.0058  0.0058  0.0049  0.0059  0.0049  0.0087  0.0078  0.0079  0.0058  0.0058  0.0058  0.0058  0.0058  0.0078  0.0039  0.0078  0.0039  0.0049  0.0000  0.0059  0.0059  0.0039
RND4__GCA_000774485.1   0.7469  0.3916  0.3916  0.4024  0.3414  0.3372  0.3372  0.3428  0.3546  0.3616  0.2403  0.2524  0.2522  0.2584  0.2604  0.2594  0.2569  0.2631  0.2594  0.2607  0.2619  0.2644  0.2631  0.2607  0.2644  0.2604  0.2604  0.2604  0.2604  0.2621  0.2621  0.2608  0.2618  0.2573  0.2574  0.2574  0.2588  0.2588  0.2588  0.2559  0.2595  0.3079  0.2522  0.2522  0.2522  0.2456  0.2147  0.2147  0.2147  0.2197  0.2096  0.2159  0.2196  0.2132  0.2111  0.2385  0.2333  0.2320  0.2371  0.2333  0.2571  0.2618  0.2548  0.2619  0.2527  0.2527  0.2527  0.2607  0.2379  0.2458  0.2420  0.2458  0.2394  0.2394  0.2458  0.2458  0.2485  0.2499  0.2485  0.2409  0.2409  0.2402  0.2352  0.2617  0.2617  0.2465  0.2544  0.2476  0.2488  0.2369  0.2320  0.2343  0.2343  0.2316  0.2341  0.2316  0.2329  0.2302  0.2302  0.2302  0.2302  0.2380  0.2368  0.2514  0.2634  0.2706  0.2693  0.2711  0.1957  0.1967  0.0325  0.0660  0.0651  0.0854  0.0854  0.0854  0.0854  0.0854  0.0865  0.0854  0.0854  0.0854  0.0811  0.0800  0.0822  0.0068  0.0000  0.0048  0.0049  0.0049  0.0068  0.0068  0.0068  0.0078  0.0078  0.0068  0.0068  0.0078  0.0068  0.0068  0.0068  0.0068  0.0068  0.0068  0.0068  0.0078  0.0068  0.0078  0.0078  0.0078  0.0068  0.0068  0.0068  0.0068  0.0068  0.0068  0.0068  0.0087  0.0087  0.0087  0.0087  0.0087  0.0058  0.0068  0.0068  0.0087  0.0087  0.0059  0.0058  0.0049  0.0049  0.0058  0.0058  0.0088  0.0029  0.0058  0.0048  0.0059  0.0029  0.0039  0.0029  0.0059  0.0059  0.0058  0.0049  0.0049  0.0049  0.0049  0.0049  0.0069  0.0049  0.0048  0.0048  0.0039  0.0059  0.0068  0.0059  0.0049  0.0049  0.0059  0.0049  0.0059  0.0068  0.0068  0.0069  0.0078  0.0049  0.0059  0.0077  0.0059  0.0020  0.0020  0.0020  0.0049  0.0049  0.0078  0.0068  0.0059  0.0059  0.0069  0.0058  0.0058  0.0059  0.0069  0.0049  0.0000  0.0059  0.0079  0.0049  0.0029  0.0048  0.0059  0.0039  0.0049  0.0078  0.0049  0.0068  0.0078  0.0078  0.0059  0.0039  0.0059  0.0039  0.0039  0.0078  0.0059  0.0078  0.0039  0.0048  0.0059  0.0039  0.0039  0.0020  0.0059
RND4__GCA_000774495.1   0.7469  0.3900  0.3900  0.4008  0.3428  0.3386  0.3386  0.3442  0.3561  0.3630  0.2403  0.2537  0.2535  0.2597  0.2617  0.2607  0.2582  0.2644  0.2607  0.2620  0.2632  0.2658  0.2644  0.2620  0.2658  0.2604  0.2604  0.2604  0.2604  0.2621  0.2621  0.2608  0.2618  0.2573  0.2574  0.2574  0.2588  0.2588  0.2588  0.2559  0.2595  0.3093  0.2522  0.2522  0.2522  0.2456  0.2135  0.2135  0.2135  0.2184  0.2083  0.2146  0.2184  0.2119  0.2099  0.2385  0.2346  0.2333  0.2384  0.2346  0.2584  0.2632  0.2561  0.2633  0.2540  0.2540  0.2540  0.2621  0.2393  0.2472  0.2433  0.2472  0.2408  0.2408  0.2472  0.2472  0.2498  0.2512  0.2498  0.2423  0.2423  0.2415  0.2366  0.2631  0.2631  0.2478  0.2557  0.2476  0.2488  0.2382  0.2320  0.2343  0.2343  0.2316  0.2341  0.2316  0.2330  0.2302  0.2302  0.2302  0.2302  0.2380  0.2368  0.2527  0.2647  0.2720  0.2706  0.2725  0.1969  0.1979  0.0325  0.0660  0.0651  0.0854  0.0854  0.0854  0.0854  0.0854  0.0865  0.0854  0.0854  0.0854  0.0811  0.0800  0.0822  0.0068  0.0020  0.0049  0.0049  0.0049  0.0068  0.0068  0.0068  0.0078  0.0078  0.0068  0.0068  0.0078  0.0068  0.0068  0.0068  0.0068  0.0068  0.0068  0.0068  0.0078  0.0068  0.0078  0.0078  0.0078  0.0068  0.0068  0.0068  0.0068  0.0068  0.0068  0.0068  0.0068  0.0068  0.0068  0.0068  0.0068  0.0058  0.0049  0.0049  0.0068  0.0068  0.0059  0.0059  0.0049  0.0049  0.0059  0.0059  0.0089  0.0029  0.0059  0.0048  0.0058  0.0029  0.0039  0.0029  0.0059  0.0058  0.0058  0.0048  0.0048  0.0049  0.0049  0.0029  0.0069  0.0029  0.0049  0.0049  0.0039  0.0039  0.0049  0.0039  0.0049  0.0048  0.0039  0.0048  0.0039  0.0068  0.0069  0.0049  0.0059  0.0049  0.0039  0.0059  0.0059  0.0020  0.0020  0.0020  0.0048  0.0049  0.0078  0.0068  0.0059  0.0059  0.0068  0.0039  0.0039  0.0039  0.0049  0.0048  0.0020  0.0058  0.0078  0.0029  0.0029  0.0049  0.0039  0.0039  0.0049  0.0058  0.0049  0.0069  0.0059  0.0058  0.0059  0.0039  0.0059  0.0039  0.0039  0.0059  0.0059  0.0077  0.0039  0.0049  0.0059  0.0039  0.0039  0.0020  0.0059  0.0020
RND4__GCA_000774555.1   0.7470  0.3885  0.3885  0.3993  0.3414  0.3373  0.3373  0.3429  0.3546  0.3616  0.2391  0.2525  0.2522  0.2584  0.2604  0.2594  0.2569  0.2632  0.2594  0.2608  0.2620  0.2645  0.2632  0.2607  0.2645  0.2591  0.2591  0.2591  0.2591  0.2608  0.2608  0.2595  0.2605  0.2560  0.2562  0.2562  0.2575  0.2575  0.2575  0.2546  0.2582  0.3079  0.2509  0.2509  0.2509  0.2443  0.2122  0.2122  0.2122  0.2172  0.2071  0.2134  0.2171  0.2107  0.2086  0.2372  0.2333  0.2320  0.2371  0.2333  0.2571  0.2619  0.2549  0.2620  0.2501  0.2501  0.2501  0.2608  0.2380  0.2459  0.2420  0.2459  0.2395  0.2395  0.2459  0.2459  0.2485  0.2499  0.2485  0.2410  0.2410  0.2402  0.2353  0.2618  0.2618  0.2465  0.2544  0.2463  0.2475  0.2369  0.2307  0.2330  0.2330  0.2304  0.2329  0.2303  0.2317  0.2290  0.2290  0.2290  0.2290  0.2368  0.2356  0.2514  0.2634  0.2707  0.2693  0.2712  0.1957  0.1967  0.0325  0.0639  0.0630  0.0811  0.0811  0.0811  0.0811  0.0811  0.0822  0.0811  0.0811  0.0811  0.0768  0.0757  0.0779  0.0068  0.0039  0.0010  0.0049  0.0029  0.0068  0.0068  0.0068  0.0078  0.0078  0.0068  0.0068  0.0078  0.0068  0.0068  0.0068  0.0068  0.0068  0.0068  0.0068  0.0078  0.0068  0.0078  0.0078  0.0078  0.0068  0.0068  0.0068  0.0068  0.0068  0.0068  0.0068  0.0068  0.0068  0.0068  0.0068  0.0068  0.0058  0.0049  0.0049  0.0068  0.0068  0.0059  0.0059  0.0029  0.0049  0.0059  0.0058  0.0069  0.0029  0.0058  0.0049  0.0058  0.0049  0.0039  0.0049  0.0059  0.0059  0.0059  0.0049  0.0029  0.0049  0.0029  0.0029  0.0068  0.0029  0.0048  0.0048  0.0039  0.0039  0.0049  0.0039  0.0048  0.0049  0.0039  0.0048  0.0039  0.0068  0.0068  0.0048  0.0058  0.0048  0.0039  0.0058  0.0039  0.0020  0.0020  0.0020  0.0049  0.0049  0.0059  0.0068  0.0059  0.0058  0.0069  0.0039  0.0039  0.0039  0.0049  0.0049  0.0039  0.0039  0.0058  0.0029  0.0029  0.0048  0.0039  0.0039  0.0049  0.0059  0.0049  0.0069  0.0058  0.0059  0.0059  0.0039  0.0059  0.0020  0.0039  0.0059  0.0059  0.0058  0.0039  0.0029  0.0058  0.0000  0.0039  0.0020  0.0059  0.0039  0.0039
RND4__GCA_000774565.1   0.7423  0.3901  0.3901  0.4008  0.3400  0.3358  0.3358  0.3414  0.3532  0.3631  0.2404  0.2537  0.2535  0.2597  0.2617  0.2607  0.2582  0.2645  0.2607  0.2621  0.2633  0.2658  0.2645  0.2620  0.2658  0.2604  0.2604  0.2604  0.2604  0.2622  0.2622  0.2608  0.2618  0.2574  0.2575  0.2575  0.2589  0.2589  0.2589  0.2559  0.2596  0.3094  0.2523  0.2522  0.2522  0.2456  0.2135  0.2135  0.2135  0.2185  0.2083  0.2146  0.2184  0.2120  0.2099  0.2385  0.2346  0.2333  0.2384  0.2346  0.2585  0.2632  0.2562  0.2633  0.2541  0.2541  0.2541  0.2621  0.2393  0.2472  0.2434  0.2472  0.2408  0.2408  0.2472  0.2472  0.2499  0.2513  0.2499  0.2423  0.2423  0.2416  0.2366  0.2631  0.2631  0.2479  0.2558  0.2476  0.2488  0.2383  0.2320  0.2343  0.2343  0.2317  0.2342  0.2316  0.2330  0.2303  0.2303  0.2303  0.2303  0.2381  0.2369  0.2527  0.2648  0.2720  0.2707  0.2725  0.1969  0.1980  0.0316  0.0650  0.0640  0.0843  0.0843  0.0843  0.0843  0.0843  0.0854  0.0843  0.0843  0.0843  0.0800  0.0790  0.0811  0.0039  0.0029  0.0020  0.0020  0.0039  0.0058  0.0039  0.0039  0.0049  0.0049  0.0039  0.0039  0.0049  0.0039  0.0039  0.0039  0.0039  0.0039  0.0039  0.0039  0.0049  0.0039  0.0049  0.0049  0.0049  0.0039  0.0039  0.0039  0.0039  0.0039  0.0039  0.0039  0.0078  0.0078  0.0078  0.0078  0.0078  0.0049  0.0058  0.0058  0.0078  0.0078  0.0029  0.0029  0.0020  0.0039  0.0029  0.0029  0.0078  0.0019  0.0048  0.0020  0.0049  0.0039  0.0029  0.0039  0.0029  0.0029  0.0029  0.0019  0.0039  0.0019  0.0039  0.0019  0.0059  0.0019  0.0019  0.0039  0.0010  0.0049  0.0039  0.0048  0.0039  0.0019  0.0049  0.0039  0.0048  0.0039  0.0039  0.0039  0.0048  0.0039  0.0049  0.0048  0.0029  0.0010  0.0010  0.0010  0.0039  0.0039  0.0048  0.0058  0.0029  0.0029  0.0039  0.0049  0.0048  0.0049  0.0039  0.0020  0.0029  0.0029  0.0049  0.0039  0.0000  0.0020  0.0049  0.0029  0.0039  0.0069  0.0039  0.0058  0.0049  0.0049  0.0029  0.0029  0.0029  0.0029  0.0029  0.0049  0.0029  0.0049  0.0029  0.0039  0.0029  0.0029  0.0029  0.0010  0.0029  0.0029  0.0029  0.0029
RND4__GCA_000774575.1   0.7380  0.3902  0.3902  0.4010  0.3427  0.3386  0.3386  0.3442  0.3533  0.3632  0.2416  0.2562  0.2560  0.2622  0.2643  0.2632  0.2607  0.2670  0.2632  0.2646  0.2658  0.2683  0.2670  0.2645  0.2683  0.2630  0.2630  0.2630  0.2630  0.2648  0.2648  0.2634  0.2644  0.2599  0.2601  0.2601  0.2615  0.2615  0.2615  0.2585  0.2621  0.3121  0.2549  0.2548  0.2548  0.2482  0.2136  0.2136  0.2136  0.2185  0.2084  0.2147  0.2185  0.2120  0.2100  0.2410  0.2371  0.2358  0.2410  0.2372  0.2611  0.2659  0.2588  0.2660  0.2567  0.2567  0.2567  0.2648  0.2419  0.2498  0.2459  0.2498  0.2434  0.2434  0.2498  0.2498  0.2525  0.2539  0.2525  0.2449  0.2449  0.2441  0.2392  0.2658  0.2658  0.2505  0.2584  0.2502  0.2514  0.2408  0.2346  0.2368  0.2368  0.2342  0.2367  0.2342  0.2355  0.2328  0.2328  0.2328  0.2328  0.2406  0.2394  0.2553  0.2674  0.2747  0.2733  0.2752  0.1994  0.2004  0.0345  0.0681  0.0672  0.0855  0.0855  0.0855  0.0855  0.0855  0.0866  0.0855  0.0855  0.0855  0.0812  0.0801  0.0822  0.0049  0.0058  0.0048  0.0029  0.0068  0.0068  0.0049  0.0049  0.0058  0.0058  0.0049  0.0049  0.0058  0.0049  0.0049  0.0049  0.0049  0.0049  0.0049  0.0049  0.0058  0.0049  0.0058  0.0058  0.0058  0.0049  0.0049  0.0049  0.0049  0.0049  0.0049  0.0049  0.0049  0.0049  0.0049  0.0049  0.0049  0.0058  0.0068  0.0068  0.0049  0.0049  0.0039  0.0039  0.0049  0.0049  0.0039  0.0039  0.0087  0.0049  0.0058  0.0049  0.0078  0.0049  0.0058  0.0049  0.0039  0.0039  0.0039  0.0029  0.0069  0.0029  0.0068  0.0049  0.0087  0.0049  0.0029  0.0049  0.0039  0.0059  0.0029  0.0059  0.0068  0.0029  0.0059  0.0049  0.0059  0.0048  0.0049  0.0029  0.0020  0.0068  0.0059  0.0020  0.0059  0.0039  0.0039  0.0039  0.0069  0.0069  0.0039  0.0049  0.0039  0.0039  0.0049  0.0059  0.0059  0.0058  0.0029  0.0029  0.0059  0.0058  0.0078  0.0068  0.0029  0.0029  0.0059  0.0058  0.0048  0.0058  0.0049  0.0087  0.0078  0.0079  0.0058  0.0058  0.0059  0.0059  0.0059  0.0078  0.0039  0.0078  0.0039  0.0048  0.0000  0.0059  0.0059  0.0039  0.0000  0.0059  0.0059  0.0059  0.0029
RND4__GCA_000774695.1   0.7402  0.3931  0.3931  0.4040  0.3400  0.3359  0.3359  0.3415  0.3561  0.3631  0.2404  0.2537  0.2535  0.2597  0.2617  0.2607  0.2582  0.2645  0.2607  0.2621  0.2633  0.2658  0.2645  0.2620  0.2658  0.2577  0.2577  0.2577  0.2577  0.2622  0.2622  0.2608  0.2618  0.2574  0.2575  0.2575  0.2589  0.2589  0.2589  0.2559  0.2596  0.3037  0.2496  0.2496  0.2496  0.2430  0.2135  0.2135  0.2135  0.2184  0.2083  0.2146  0.2184  0.2120  0.2099  0.2359  0.2294  0.2281  0.2332  0.2294  0.2531  0.2605  0.2535  0.2606  0.2488  0.2488  0.2488  0.2594  0.2393  0.2472  0.2434  0.2472  0.2408  0.2408  0.2472  0.2472  0.2499  0.2513  0.2499  0.2423  0.2423  0.2416  0.2339  0.2604  0.2604  0.2452  0.2558  0.2450  0.2461  0.2383  0.2294  0.2317  0.2317  0.2291  0.2316  0.2290  0.2304  0.2277  0.2277  0.2277  0.2277  0.2354  0.2342  0.2501  0.2648  0.2693  0.2679  0.2698  0.1969  0.1980  0.0335  0.0671  0.0661  0.0865  0.0865  0.0865  0.0865  0.0865  0.0876  0.0865  0.0865  0.0865  0.0822  0.0811  0.0833  0.0078  0.0049  0.0059  0.0039  0.0039  0.0078  0.0078  0.0078  0.0087  0.0087  0.0078  0.0078  0.0087  0.0078  0.0078  0.0078  0.0078  0.0078  0.0078  0.0078  0.0087  0.0078  0.0087  0.0087  0.0087  0.0078  0.0078  0.0078  0.0078  0.0078  0.0078  0.0078  0.0097  0.0097  0.0097  0.0097  0.0097  0.0049  0.0058  0.0058  0.0097  0.0097  0.0049  0.0049  0.0059  0.0039  0.0049  0.0048  0.0068  0.0039  0.0029  0.0039  0.0049  0.0059  0.0029  0.0059  0.0049  0.0049  0.0049  0.0039  0.0058  0.0039  0.0059  0.0059  0.0097  0.0059  0.0039  0.0039  0.0049  0.0069  0.0078  0.0069  0.0000  0.0059  0.0049  0.0039  0.0069  0.0059  0.0059  0.0078  0.0088  0.0000  0.0049  0.0088  0.0069  0.0029  0.0029  0.0029  0.0000  0.0000  0.0088  0.0077  0.0049  0.0049  0.0059  0.0048  0.0068  0.0068  0.0078  0.0059  0.0049  0.0068  0.0088  0.0039  0.0039  0.0059  0.0069  0.0049  0.0039  0.0068  0.0039  0.0097  0.0088  0.0088  0.0049  0.0049  0.0049  0.0049  0.0029  0.0088  0.0049  0.0088  0.0029  0.0039  0.0068  0.0049  0.0029  0.0029  0.0069  0.0048  0.0048  0.0049  0.0039  0.0069
RND4__GCA_000774705.1   0.7494  0.3932  0.3932  0.4040  0.3429  0.3387  0.3387  0.3443  0.3561  0.3645  0.2429  0.2550  0.2548  0.2623  0.2643  0.2633  0.2608  0.2671  0.2633  0.2647  0.2659  0.2684  0.2671  0.2646  0.2684  0.2631  0.2631  0.2631  0.2631  0.2649  0.2649  0.2635  0.2645  0.2600  0.2602  0.2602  0.2616  0.2616  0.2616  0.2586  0.2622  0.3079  0.2536  0.2536  0.2536  0.2469  0.2161  0.2161  0.2161  0.2210  0.2109  0.2172  0.2210  0.2145  0.2125  0.2398  0.2372  0.2359  0.2411  0.2372  0.2612  0.2619  0.2549  0.2620  0.2527  0.2527  0.2527  0.2608  0.2393  0.2485  0.2447  0.2485  0.2421  0.2421  0.2485  0.2485  0.2499  0.2513  0.2499  0.2423  0.2423  0.2416  0.2379  0.2645  0.2645  0.2492  0.2571  0.2490  0.2502  0.2409  0.2334  0.2356  0.2356  0.2330  0.2355  0.2330  0.2343  0.2316  0.2316  0.2316  0.2316  0.2394  0.2382  0.2554  0.2675  0.2748  0.2734  0.2739  0.1994  0.2004  0.0365  0.0682  0.0672  0.0876  0.0876  0.0876  0.0876  0.0876  0.0887  0.0876  0.0876  0.0876  0.0833  0.0822  0.0844  0.0068  0.0078  0.0049  0.0068  0.0068  0.0107  0.0068  0.0068  0.0078  0.0078  0.0068  0.0068  0.0078  0.0068  0.0068  0.0068  0.0068  0.0068  0.0068  0.0068  0.0078  0.0068  0.0078  0.0078  0.0078  0.0068  0.0068  0.0068  0.0068  0.0068  0.0068  0.0068  0.0087  0.0087  0.0087  0.0087  0.0087  0.0097  0.0068  0.0068  0.0087  0.0087  0.0078  0.0078  0.0048  0.0088  0.0078  0.0078  0.0108  0.0069  0.0098  0.0068  0.0098  0.0088  0.0079  0.0088  0.0078  0.0078  0.0078  0.0069  0.0068  0.0068  0.0069  0.0029  0.0088  0.0029  0.0068  0.0088  0.0059  0.0059  0.0049  0.0058  0.0087  0.0049  0.0058  0.0088  0.0059  0.0069  0.0068  0.0049  0.0059  0.0088  0.0059  0.0059  0.0058  0.0059  0.0059  0.0059  0.0087  0.0088  0.0058  0.0108  0.0078  0.0078  0.0068  0.0059  0.0059  0.0059  0.0048  0.0049  0.0078  0.0058  0.0078  0.0049  0.0048  0.0049  0.0059  0.0078  0.0088  0.0078  0.0088  0.0088  0.0000  0.0000  0.0078  0.0078  0.0078  0.0059  0.0079  0.0000  0.0078  0.0078  0.0078  0.0068  0.0078  0.0059  0.0079  0.0059  0.0078  0.0078  0.0058  0.0059  0.0049  0.0078  0.0088
RND4__GCA_000774765.1   0.7428  0.3902  0.3902  0.4009  0.3428  0.3386  0.3386  0.3428  0.3534  0.3604  0.2404  0.2537  0.2534  0.2596  0.2617  0.2606  0.2581  0.2644  0.2606  0.2620  0.2632  0.2657  0.2644  0.2619  0.2657  0.2630  0.2630  0.2630  0.2630  0.2648  0.2648  0.2634  0.2644  0.2599  0.2601  0.2601  0.2615  0.2615  0.2615  0.2585  0.2621  0.3092  0.2522  0.2522  0.2522  0.2455  0.2111  0.2111  0.2111  0.2160  0.2059  0.2122  0.2159  0.2095  0.2075  0.2384  0.2345  0.2332  0.2383  0.2345  0.2584  0.2632  0.2561  0.2632  0.2540  0.2540  0.2540  0.2620  0.2419  0.2471  0.2433  0.2471  0.2407  0.2407  0.2471  0.2471  0.2498  0.2512  0.2498  0.2422  0.2422  0.2415  0.2365  0.2630  0.2630  0.2478  0.2557  0.2476  0.2487  0.2382  0.2320  0.2342  0.2342  0.2316  0.2341  0.2316  0.2329  0.2302  0.2302  0.2302  0.2302  0.2380  0.2368  0.2526  0.2647  0.2719  0.2706  0.2724  0.1969  0.1979  0.0335  0.0671  0.0661  0.0844  0.0844  0.0844  0.0844  0.0844  0.0855  0.0844  0.0844  0.0844  0.0801  0.0790  0.0811  0.0078  0.0049  0.0058  0.0059  0.0058  0.0058  0.0078  0.0078  0.0087  0.0087  0.0078  0.0078  0.0087  0.0078  0.0078  0.0078  0.0078  0.0078  0.0078  0.0078  0.0087  0.0078  0.0087  0.0087  0.0087  0.0078  0.0078  0.0078  0.0078  0.0078  0.0078  0.0078  0.0078  0.0078  0.0078  0.0078  0.0078  0.0068  0.0078  0.0078  0.0078  0.0078  0.0068  0.0068  0.0059  0.0059  0.0068  0.0068  0.0098  0.0039  0.0029  0.0059  0.0068  0.0039  0.0049  0.0039  0.0069  0.0069  0.0069  0.0059  0.0059  0.0059  0.0058  0.0059  0.0097  0.0059  0.0058  0.0059  0.0049  0.0068  0.0078  0.0068  0.0039  0.0059  0.0049  0.0059  0.0068  0.0078  0.0079  0.0079  0.0068  0.0039  0.0049  0.0068  0.0069  0.0029  0.0029  0.0029  0.0039  0.0039  0.0068  0.0058  0.0049  0.0049  0.0078  0.0049  0.0069  0.0069  0.0078  0.0058  0.0049  0.0068  0.0088  0.0059  0.0039  0.0059  0.0068  0.0049  0.0059  0.0068  0.0059  0.0098  0.0088  0.0088  0.0049  0.0049  0.0068  0.0029  0.0049  0.0088  0.0029  0.0087  0.0049  0.0059  0.0048  0.0049  0.0049  0.0029  0.0049  0.0049  0.0049  0.0049  0.0039  0.0049  0.0039  0.0087
RND4__GCA_000774815.1   0.7377  0.3901  0.3901  0.4008  0.3400  0.3358  0.3358  0.3414  0.3532  0.3631  0.2429  0.2563  0.2535  0.2597  0.2617  0.2607  0.2582  0.2645  0.2607  0.2621  0.2633  0.2658  0.2645  0.2620  0.2658  0.2604  0.2604  0.2604  0.2604  0.2649  0.2649  0.2635  0.2645  0.2600  0.2602  0.2602  0.2616  0.2616  0.2616  0.2586  0.2622  0.3094  0.2523  0.2522  0.2522  0.2456  0.2161  0.2161  0.2161  0.2210  0.2109  0.2172  0.2210  0.2145  0.2125  0.2385  0.2320  0.2307  0.2358  0.2320  0.2585  0.2632  0.2562  0.2633  0.2541  0.2541  0.2541  0.2649  0.2393  0.2499  0.2460  0.2499  0.2434  0.2434  0.2499  0.2499  0.2526  0.2539  0.2526  0.2449  0.2449  0.2442  0.2366  0.2659  0.2659  0.2506  0.2585  0.2503  0.2515  0.2409  0.2320  0.2343  0.2343  0.2317  0.2342  0.2316  0.2330  0.2303  0.2303  0.2303  0.2303  0.2381  0.2369  0.2554  0.2675  0.2748  0.2734  0.2753  0.1994  0.2004  0.0335  0.0671  0.0661  0.0865  0.0865  0.0865  0.0865  0.0865  0.0876  0.0865  0.0865  0.0865  0.0822  0.0811  0.0833  0.0039  0.0048  0.0039  0.0020  0.0058  0.0078  0.0039  0.0039  0.0049  0.0049  0.0039  0.0039  0.0049  0.0039  0.0039  0.0039  0.0039  0.0039  0.0039  0.0039  0.0049  0.0039  0.0049  0.0049  0.0049  0.0039  0.0039  0.0039  0.0039  0.0039  0.0039  0.0039  0.0097  0.0097  0.0097  0.0097  0.0097  0.0049  0.0058  0.0058  0.0097  0.0097  0.0029  0.0029  0.0039  0.0039  0.0029  0.0029  0.0078  0.0039  0.0068  0.0020  0.0049  0.0058  0.0029  0.0059  0.0030  0.0029  0.0029  0.0019  0.0039  0.0020  0.0039  0.0039  0.0078  0.0039  0.0020  0.0039  0.0029  0.0068  0.0059  0.0068  0.0039  0.0039  0.0048  0.0039  0.0068  0.0039  0.0039  0.0059  0.0068  0.0039  0.0049  0.0068  0.0049  0.0029  0.0029  0.0029  0.0039  0.0039  0.0068  0.0077  0.0010  0.0010  0.0039  0.0049  0.0068  0.0068  0.0059  0.0039  0.0049  0.0049  0.0069  0.0039  0.0020  0.0039  0.0068  0.0029  0.0039  0.0069  0.0039  0.0078  0.0068  0.0069  0.0049  0.0049  0.0010  0.0048  0.0029  0.0069  0.0048  0.0068  0.0029  0.0058  0.0048  0.0048  0.0029  0.0029  0.0049  0.0048  0.0049  0.0048  0.0020  0.0048  0.0039  0.0069  0.0059
RND4__GCA_000774865.1   0.7423  0.3901  0.3901  0.4008  0.3400  0.3358  0.3358  0.3414  0.3532  0.3631  0.2404  0.2537  0.2535  0.2597  0.2617  0.2607  0.2582  0.2645  0.2607  0.2621  0.2633  0.2658  0.2645  0.2620  0.2658  0.2604  0.2604  0.2604  0.2604  0.2622  0.2622  0.2608  0.2618  0.2574  0.2575  0.2575  0.2589  0.2589  0.2589  0.2559  0.2596  0.3094  0.2523  0.2522  0.2522  0.2456  0.2135  0.2135  0.2135  0.2185  0.2083  0.2146  0.2184  0.2120  0.2099  0.2385  0.2346  0.2333  0.2384  0.2346  0.2585  0.2632  0.2562  0.2633  0.2541  0.2541  0.2541  0.2621  0.2393  0.2472  0.2434  0.2472  0.2408  0.2408  0.2472  0.2472  0.2499  0.2513  0.2499  0.2423  0.2423  0.2416  0.2366  0.2631  0.2631  0.2479  0.2558  0.2476  0.2488  0.2383  0.2320  0.2343  0.2343  0.2317  0.2342  0.2316  0.2330  0.2303  0.2303  0.2303  0.2303  0.2381  0.2369  0.2527  0.2648  0.2720  0.2707  0.2725  0.1969  0.1980  0.0316  0.0650  0.0640  0.0843  0.0843  0.0843  0.0843  0.0843  0.0854  0.0843  0.0843  0.0843  0.0800  0.0790  0.0811  0.0039  0.0029  0.0020  0.0020  0.0039  0.0058  0.0039  0.0039  0.0049  0.0049  0.0039  0.0039  0.0049  0.0039  0.0039  0.0039  0.0039  0.0039  0.0039  0.0039  0.0049  0.0039  0.0049  0.0049  0.0049  0.0039  0.0039  0.0039  0.0039  0.0039  0.0039  0.0039  0.0078  0.0078  0.0078  0.0078  0.0078  0.0049  0.0058  0.0058  0.0078  0.0078  0.0029  0.0030  0.0020  0.0039  0.0029  0.0029  0.0078  0.0020  0.0048  0.0020  0.0049  0.0039  0.0029  0.0039  0.0029  0.0029  0.0029  0.0020  0.0039  0.0020  0.0039  0.0020  0.0059  0.0020  0.0020  0.0039  0.0010  0.0049  0.0039  0.0049  0.0039  0.0020  0.0049  0.0039  0.0049  0.0039  0.0039  0.0039  0.0048  0.0039  0.0049  0.0049  0.0029  0.0010  0.0010  0.0010  0.0039  0.0039  0.0049  0.0059  0.0029  0.0029  0.0039  0.0048  0.0048  0.0049  0.0039  0.0020  0.0029  0.0029  0.0049  0.0039  0.0000  0.0020  0.0049  0.0029  0.0039  0.0069  0.0039  0.0059  0.0049  0.0049  0.0029  0.0029  0.0029  0.0029  0.0029  0.0049  0.0029  0.0049  0.0030  0.0039  0.0029  0.0029  0.0029  0.0010  0.0030  0.0029  0.0029  0.0029  0.0000  0.0029  0.0039  0.0048  0.0039  0.0019
RND4__GCA_000774945.1   0.7380  0.3902  0.3902  0.4010  0.3427  0.3386  0.3386  0.3442  0.3533  0.3632  0.2416  0.2562  0.2560  0.2622  0.2643  0.2632  0.2607  0.2670  0.2632  0.2646  0.2658  0.2683  0.2670  0.2645  0.2683  0.2630  0.2630  0.2630  0.2630  0.2648  0.2648  0.2634  0.2644  0.2599  0.2601  0.2601  0.2615  0.2615  0.2615  0.2585  0.2621  0.3121  0.2549  0.2548  0.2548  0.2482  0.2136  0.2136  0.2136  0.2185  0.2084  0.2147  0.2185  0.2120  0.2100  0.2410  0.2371  0.2358  0.2410  0.2372  0.2611  0.2659  0.2588  0.2660  0.2567  0.2567  0.2567  0.2648  0.2419  0.2498  0.2459  0.2498  0.2434  0.2434  0.2498  0.2498  0.2525  0.2539  0.2525  0.2449  0.2449  0.2441  0.2392  0.2658  0.2658  0.2505  0.2584  0.2502  0.2514  0.2408  0.2346  0.2368  0.2368  0.2342  0.2367  0.2342  0.2355  0.2328  0.2328  0.2328  0.2328  0.2406  0.2394  0.2553  0.2674  0.2747  0.2733  0.2752  0.1994  0.2004  0.0345  0.0681  0.0672  0.0855  0.0855  0.0855  0.0855  0.0855  0.0866  0.0855  0.0855  0.0855  0.0812  0.0801  0.0822  0.0049  0.0059  0.0049  0.0029  0.0068  0.0068  0.0049  0.0049  0.0058  0.0058  0.0049  0.0049  0.0058  0.0049  0.0049  0.0049  0.0049  0.0049  0.0049  0.0049  0.0058  0.0049  0.0058  0.0058  0.0058  0.0049  0.0049  0.0049  0.0049  0.0049  0.0049  0.0049  0.0049  0.0049  0.0049  0.0049  0.0049  0.0058  0.0068  0.0068  0.0049  0.0049  0.0039  0.0039  0.0048  0.0049  0.0039  0.0039  0.0088  0.0049  0.0058  0.0049  0.0077  0.0049  0.0058  0.0049  0.0039  0.0039  0.0039  0.0029  0.0069  0.0029  0.0069  0.0049  0.0088  0.0048  0.0029  0.0048  0.0039  0.0058  0.0029  0.0058  0.0068  0.0029  0.0059  0.0049  0.0059  0.0049  0.0048  0.0029  0.0020  0.0068  0.0059  0.0020  0.0059  0.0039  0.0039  0.0039  0.0068  0.0069  0.0039  0.0048  0.0039  0.0039  0.0049  0.0059  0.0059  0.0058  0.0029  0.0029  0.0059  0.0059  0.0078  0.0068  0.0030  0.0029  0.0059  0.0058  0.0048  0.0058  0.0049  0.0087  0.0078  0.0078  0.0059  0.0059  0.0058  0.0059  0.0059  0.0078  0.0039  0.0079  0.0039  0.0049  0.0000  0.0059  0.0058  0.0039  0.0000  0.0059  0.0059  0.0059  0.0030  0.0000  0.0069  0.0078  0.0049  0.0049  0.0029
RND4__GCA_000774955.1   0.7380  0.3902  0.3902  0.4010  0.3427  0.3386  0.3386  0.3442  0.3533  0.3632  0.2416  0.2562  0.2560  0.2622  0.2643  0.2632  0.2607  0.2670  0.2632  0.2646  0.2658  0.2683  0.2670  0.2645  0.2683  0.2630  0.2630  0.2630  0.2630  0.2648  0.2648  0.2634  0.2644  0.2599  0.2601  0.2601  0.2615  0.2615  0.2615  0.2585  0.2621  0.3121  0.2549  0.2548  0.2548  0.2482  0.2136  0.2136  0.2136  0.2185  0.2084  0.2147  0.2185  0.2120  0.2100  0.2410  0.2371  0.2358  0.2410  0.2372  0.2611  0.2659  0.2588  0.2660  0.2567  0.2567  0.2567  0.2648  0.2419  0.2498  0.2459  0.2498  0.2434  0.2434  0.2498  0.2498  0.2525  0.2539  0.2525  0.2449  0.2449  0.2441  0.2392  0.2658  0.2658  0.2505  0.2584  0.2502  0.2514  0.2408  0.2346  0.2368  0.2368  0.2342  0.2367  0.2342  0.2355  0.2328  0.2328  0.2328  0.2328  0.2406  0.2394  0.2553  0.2674  0.2747  0.2733  0.2752  0.1994  0.2004  0.0345  0.0681  0.0672  0.0855  0.0855  0.0855  0.0855  0.0855  0.0866  0.0855  0.0855  0.0855  0.0812  0.0801  0.0822  0.0049  0.0058  0.0049  0.0029  0.0068  0.0068  0.0049  0.0049  0.0058  0.0058  0.0049  0.0049  0.0058  0.0049  0.0049  0.0049  0.0049  0.0049  0.0049  0.0049  0.0058  0.0049  0.0058  0.0058  0.0058  0.0049  0.0049  0.0049  0.0049  0.0049  0.0049  0.0049  0.0049  0.0049  0.0049  0.0049  0.0049  0.0058  0.0068  0.0068  0.0049  0.0049  0.0039  0.0039  0.0049  0.0048  0.0039  0.0039  0.0089  0.0048  0.0058  0.0049  0.0078  0.0049  0.0058  0.0049  0.0039  0.0039  0.0039  0.0029  0.0068  0.0029  0.0068  0.0049  0.0088  0.0049  0.0029  0.0049  0.0039  0.0059  0.0029  0.0059  0.0068  0.0029  0.0059  0.0049  0.0058  0.0049  0.0049  0.0029  0.0020  0.0068  0.0059  0.0019  0.0059  0.0039  0.0039  0.0039  0.0068  0.0069  0.0039  0.0048  0.0039  0.0039  0.0049  0.0058  0.0058  0.0058  0.0029  0.0029  0.0058  0.0058  0.0077  0.0068  0.0029  0.0029  0.0058  0.0058  0.0049  0.0058  0.0048  0.0088  0.0078  0.0078  0.0059  0.0059  0.0059  0.0059  0.0058  0.0079  0.0039  0.0078  0.0039  0.0049  0.0000  0.0058  0.0059  0.0039  0.0000  0.0058  0.0059  0.0059  0.0029  0.0000  0.0069  0.0078  0.0049  0.0049  0.0029  0.0000
RND4__GCA_000774965.1   0.7403  0.3871  0.3871  0.3978  0.3427  0.3386  0.3386  0.3442  0.3533  0.3603  0.2403  0.2537  0.2534  0.2596  0.2617  0.2606  0.2581  0.2644  0.2606  0.2620  0.2632  0.2657  0.2644  0.2619  0.2657  0.2576  0.2576  0.2576  0.2576  0.2621  0.2621  0.2607  0.2617  0.2573  0.2574  0.2574  0.2588  0.2588  0.2588  0.2558  0.2595  0.3064  0.2522  0.2521  0.2521  0.2455  0.2110  0.2110  0.2110  0.2160  0.2059  0.2122  0.2159  0.2095  0.2075  0.2384  0.2319  0.2306  0.2357  0.2319  0.2557  0.2631  0.2561  0.2632  0.2513  0.2513  0.2513  0.2620  0.2366  0.2471  0.2433  0.2471  0.2407  0.2407  0.2471  0.2471  0.2498  0.2512  0.2498  0.2422  0.2422  0.2415  0.2365  0.2630  0.2630  0.2478  0.2557  0.2475  0.2487  0.2382  0.2320  0.2342  0.2342  0.2316  0.2341  0.2316  0.2329  0.2302  0.2302  0.2302  0.2302  0.2380  0.2368  0.2526  0.2647  0.2719  0.2706  0.2724  0.1969  0.1979  0.0345  0.0660  0.0651  0.0833  0.0833  0.0833  0.0833  0.0833  0.0844  0.0833  0.0833  0.0833  0.0790  0.0779  0.0801  0.0087  0.0058  0.0048  0.0049  0.0049  0.0068  0.0087  0.0087  0.0097  0.0097  0.0087  0.0087  0.0097  0.0087  0.0087  0.0087  0.0087  0.0087  0.0087  0.0087  0.0097  0.0087  0.0097  0.0097  0.0097  0.0087  0.0087  0.0087  0.0087  0.0087  0.0087  0.0087  0.0049  0.0049  0.0049  0.0049  0.0049  0.0058  0.0029  0.0029  0.0049  0.0049  0.0058  0.0059  0.0049  0.0049  0.0059  0.0059  0.0068  0.0048  0.0059  0.0049  0.0059  0.0048  0.0039  0.0049  0.0058  0.0058  0.0059  0.0049  0.0049  0.0049  0.0048  0.0029  0.0107  0.0029  0.0049  0.0049  0.0058  0.0039  0.0049  0.0039  0.0048  0.0068  0.0000  0.0049  0.0039  0.0068  0.0069  0.0049  0.0039  0.0049  0.0000  0.0039  0.0058  0.0039  0.0039  0.0039  0.0049  0.0048  0.0059  0.0068  0.0039  0.0039  0.0069  0.0000  0.0039  0.0039  0.0049  0.0068  0.0058  0.0059  0.0098  0.0010  0.0049  0.0069  0.0039  0.0059  0.0048  0.0020  0.0048  0.0108  0.0058  0.0059  0.0077  0.0059  0.0058  0.0039  0.0039  0.0058  0.0059  0.0077  0.0039  0.0049  0.0059  0.0039  0.0039  0.0039  0.0058  0.0059  0.0039  0.0039  0.0049  0.0058  0.0049  0.0058  0.0048  0.0049  0.0049  0.0059  0.0058
RND4__GCA_000774975.1   0.7447  0.3901  0.3901  0.4008  0.3429  0.3387  0.3387  0.3443  0.3561  0.3631  0.2404  0.2537  0.2535  0.2597  0.2617  0.2607  0.2582  0.2645  0.2607  0.2621  0.2633  0.2658  0.2645  0.2620  0.2658  0.2577  0.2577  0.2577  0.2577  0.2622  0.2622  0.2608  0.2618  0.2574  0.2548  0.2548  0.2562  0.2562  0.2562  0.2533  0.2596  0.3065  0.2523  0.2522  0.2522  0.2456  0.2135  0.2135  0.2135  0.2185  0.2083  0.2146  0.2184  0.2120  0.2099  0.2385  0.2294  0.2281  0.2332  0.2294  0.2558  0.2632  0.2562  0.2633  0.2514  0.2514  0.2514  0.2621  0.2367  0.2472  0.2434  0.2472  0.2408  0.2408  0.2472  0.2472  0.2499  0.2513  0.2499  0.2423  0.2423  0.2416  0.2366  0.2631  0.2631  0.2479  0.2558  0.2450  0.2461  0.2383  0.2320  0.2343  0.2343  0.2317  0.2342  0.2316  0.2330  0.2303  0.2303  0.2303  0.2303  0.2381  0.2369  0.2527  0.2648  0.2720  0.2707  0.2725  0.1945  0.1955  0.0345  0.0639  0.0630  0.0833  0.0833  0.0833  0.0833  0.0833  0.0843  0.0833  0.0833  0.0833  0.0790  0.0779  0.0800  0.0087  0.0058  0.0049  0.0049  0.0049  0.0087  0.0087  0.0087  0.0097  0.0097  0.0087  0.0087  0.0097  0.0087  0.0087  0.0087  0.0087  0.0087  0.0087  0.0087  0.0097  0.0087  0.0097  0.0097  0.0097  0.0087  0.0087  0.0087  0.0087  0.0087  0.0087  0.0087  0.0068  0.0068  0.0068  0.0068  0.0068  0.0058  0.0029  0.0029  0.0068  0.0068  0.0058  0.0059  0.0049  0.0049  0.0059  0.0059  0.0068  0.0048  0.0078  0.0049  0.0059  0.0068  0.0039  0.0068  0.0059  0.0058  0.0059  0.0048  0.0049  0.0049  0.0049  0.0029  0.0108  0.0029  0.0049  0.0049  0.0059  0.0039  0.0049  0.0039  0.0049  0.0068  0.0020  0.0048  0.0039  0.0068  0.0068  0.0049  0.0058  0.0049  0.0019  0.0059  0.0059  0.0039  0.0039  0.0039  0.0049  0.0049  0.0078  0.0087  0.0059  0.0058  0.0068  0.0020  0.0039  0.0039  0.0048  0.0068  0.0059  0.0059  0.0098  0.0010  0.0049  0.0068  0.0039  0.0059  0.0049  0.0039  0.0049  0.0107  0.0059  0.0059  0.0078  0.0059  0.0059  0.0039  0.0039  0.0059  0.0078  0.0078  0.0039  0.0049  0.0078  0.0039  0.0039  0.0039  0.0078  0.0058  0.0039  0.0039  0.0049  0.0078  0.0049  0.0058  0.0068  0.0049  0.0049  0.0078  0.0078  0.0020
RND4__GCA_000775025.1   0.7494  0.3932  0.3932  0.4040  0.3429  0.3387  0.3387  0.3443  0.3561  0.3645  0.2429  0.2550  0.2548  0.2623  0.2643  0.2633  0.2608  0.2671  0.2633  0.2647  0.2659  0.2684  0.2671  0.2646  0.2684  0.2631  0.2631  0.2631  0.2631  0.2649  0.2649  0.2635  0.2645  0.2600  0.2602  0.2602  0.2616  0.2616  0.2616  0.2586  0.2622  0.3079  0.2536  0.2536  0.2536  0.2469  0.2161  0.2161  0.2161  0.2210  0.2109  0.2172  0.2210  0.2145  0.2125  0.2398  0.2372  0.2359  0.2411  0.2372  0.2612  0.2619  0.2549  0.2620  0.2527  0.2527  0.2527  0.2608  0.2393  0.2485  0.2447  0.2485  0.2421  0.2421  0.2485  0.2485  0.2499  0.2513  0.2499  0.2423  0.2423  0.2416  0.2379  0.2645  0.2645  0.2492  0.2571  0.2490  0.2502  0.2409  0.2334  0.2356  0.2356  0.2330  0.2355  0.2330  0.2343  0.2316  0.2316  0.2316  0.2316  0.2394  0.2382  0.2554  0.2675  0.2748  0.2734  0.2739  0.1994  0.2004  0.0365  0.0682  0.0672  0.0876  0.0876  0.0876  0.0876  0.0876  0.0887  0.0876  0.0876  0.0876  0.0833  0.0822  0.0844  0.0068  0.0078  0.0049  0.0069  0.0068  0.0107  0.0068  0.0068  0.0078  0.0078  0.0068  0.0068  0.0078  0.0068  0.0068  0.0068  0.0068  0.0068  0.0068  0.0068  0.0078  0.0068  0.0078  0.0078  0.0078  0.0068  0.0068  0.0068  0.0068  0.0068  0.0068  0.0068  0.0087  0.0087  0.0087  0.0087  0.0087  0.0097  0.0068  0.0068  0.0087  0.0087  0.0078  0.0078  0.0049  0.0087  0.0078  0.0078  0.0107  0.0069  0.0098  0.0069  0.0098  0.0088  0.0078  0.0087  0.0078  0.0078  0.0078  0.0069  0.0069  0.0068  0.0069  0.0029  0.0088  0.0029  0.0068  0.0088  0.0059  0.0058  0.0049  0.0059  0.0088  0.0049  0.0058  0.0088  0.0059  0.0068  0.0069  0.0048  0.0058  0.0088  0.0059  0.0058  0.0059  0.0058  0.0059  0.0059  0.0088  0.0087  0.0059  0.0108  0.0078  0.0078  0.0069  0.0059  0.0059  0.0058  0.0049  0.0049  0.0079  0.0059  0.0078  0.0049  0.0049  0.0049  0.0058  0.0078  0.0088  0.0078  0.0087  0.0087  0.0000  0.0000  0.0078  0.0078  0.0078  0.0058  0.0078  0.0000  0.0078  0.0078  0.0079  0.0068  0.0078  0.0059  0.0079  0.0058  0.0078  0.0078  0.0058  0.0059  0.0048  0.0078  0.0088  0.0000  0.0088  0.0069  0.0049  0.0078  0.0078  0.0059  0.0059
RND4__GCA_000775035.1   0.7470  0.3901  0.3901  0.4008  0.3429  0.3387  0.3387  0.3443  0.3561  0.3630  0.2416  0.2563  0.2535  0.2597  0.2617  0.2607  0.2582  0.2645  0.2607  0.2621  0.2633  0.2658  0.2645  0.2620  0.2658  0.2631  0.2631  0.2631  0.2631  0.2649  0.2649  0.2635  0.2645  0.2600  0.2602  0.2602  0.2616  0.2616  0.2616  0.2586  0.2622  0.3122  0.2523  0.2522  0.2522  0.2456  0.2161  0.2161  0.2161  0.2210  0.2109  0.2172  0.2210  0.2145  0.2125  0.2385  0.2346  0.2333  0.2384  0.2346  0.2612  0.2632  0.2562  0.2633  0.2541  0.2541  0.2541  0.2649  0.2420  0.2499  0.2460  0.2499  0.2434  0.2434  0.2499  0.2499  0.2526  0.2540  0.2526  0.2449  0.2449  0.2442  0.2366  0.2659  0.2659  0.2506  0.2585  0.2503  0.2515  0.2409  0.2320  0.2343  0.2343  0.2317  0.2342  0.2316  0.2330  0.2303  0.2303  0.2303  0.2303  0.2381  0.2369  0.2554  0.2675  0.2748  0.2734  0.2753  0.1994  0.2004  0.0355  0.0671  0.0661  0.0843  0.0843  0.0843  0.0843  0.0843  0.0854  0.0843  0.0843  0.0843  0.0800  0.0790  0.0811  0.0058  0.0069  0.0039  0.0059  0.0058  0.0097  0.0058  0.0058  0.0068  0.0068  0.0058  0.0058  0.0068  0.0058  0.0058  0.0058  0.0058  0.0058  0.0058  0.0058  0.0068  0.0058  0.0068  0.0068  0.0068  0.0058  0.0058  0.0058  0.0058  0.0058  0.0058  0.0058  0.0078  0.0078  0.0078  0.0078  0.0078  0.0087  0.0078  0.0078  0.0078  0.0078  0.0068  0.0068  0.0059  0.0059  0.0068  0.0068  0.0078  0.0059  0.0088  0.0078  0.0088  0.0078  0.0068  0.0077  0.0068  0.0068  0.0069  0.0059  0.0039  0.0059  0.0039  0.0059  0.0078  0.0059  0.0058  0.0058  0.0068  0.0049  0.0059  0.0049  0.0078  0.0059  0.0069  0.0059  0.0048  0.0078  0.0079  0.0059  0.0068  0.0078  0.0068  0.0068  0.0068  0.0049  0.0049  0.0048  0.0079  0.0078  0.0068  0.0078  0.0069  0.0068  0.0078  0.0069  0.0049  0.0049  0.0058  0.0059  0.0069  0.0069  0.0069  0.0058  0.0059  0.0059  0.0049  0.0048  0.0059  0.0088  0.0059  0.0078  0.0068  0.0068  0.0088  0.0069  0.0069  0.0049  0.0068  0.0068  0.0087  0.0087  0.0069  0.0039  0.0068  0.0029  0.0069  0.0049  0.0069  0.0069  0.0068  0.0029  0.0059  0.0068  0.0079  0.0069  0.0078  0.0059  0.0058  0.0069  0.0068  0.0069  0.0068  0.0068
RND4__GCA_000775165.1   0.7423  0.3901  0.3901  0.4008  0.3414  0.3373  0.3373  0.3429  0.3546  0.3645  0.2404  0.2537  0.2535  0.2597  0.2617  0.2607  0.2582  0.2645  0.2607  0.2621  0.2633  0.2658  0.2645  0.2620  0.2658  0.2604  0.2604  0.2604  0.2604  0.2622  0.2622  0.2608  0.2618  0.2574  0.2575  0.2575  0.2589  0.2589  0.2589  0.2559  0.2596  0.3094  0.2523  0.2522  0.2522  0.2456  0.2135  0.2135  0.2135  0.2185  0.2083  0.2146  0.2184  0.2120  0.2099  0.2385  0.2346  0.2333  0.2384  0.2346  0.2585  0.2632  0.2535  0.2633  0.2541  0.2541  0.2541  0.2621  0.2393  0.2472  0.2434  0.2472  0.2408  0.2408  0.2472  0.2472  0.2499  0.2513  0.2499  0.2423  0.2423  0.2416  0.2366  0.2631  0.2631  0.2479  0.2558  0.2463  0.2475  0.2383  0.2320  0.2343  0.2343  0.2317  0.2342  0.2316  0.2330  0.2303  0.2303  0.2303  0.2303  0.2354  0.2369  0.2527  0.2648  0.2720  0.2707  0.2725  0.1969  0.1980  0.0325  0.0650  0.0640  0.0854  0.0854  0.0854  0.0854  0.0854  0.0865  0.0854  0.0854  0.0854  0.0811  0.0800  0.0822  0.0068  0.0058  0.0029  0.0049  0.0049  0.0087  0.0068  0.0068  0.0078  0.0078  0.0068  0.0068  0.0078  0.0068  0.0068  0.0068  0.0068  0.0068  0.0068  0.0068  0.0078  0.0068  0.0078  0.0078  0.0078  0.0068  0.0068  0.0068  0.0068  0.0068  0.0068  0.0068  0.0087  0.0087  0.0087  0.0087  0.0087  0.0078  0.0068  0.0068  0.0087  0.0087  0.0058  0.0058  0.0029  0.0068  0.0059  0.0058  0.0088  0.0048  0.0078  0.0049  0.0078  0.0069  0.0058  0.0068  0.0058  0.0059  0.0058  0.0048  0.0029  0.0049  0.0029  0.0029  0.0068  0.0029  0.0049  0.0069  0.0039  0.0058  0.0049  0.0059  0.0068  0.0049  0.0059  0.0069  0.0059  0.0068  0.0069  0.0049  0.0058  0.0069  0.0059  0.0059  0.0020  0.0039  0.0039  0.0039  0.0068  0.0068  0.0039  0.0068  0.0058  0.0059  0.0069  0.0059  0.0058  0.0058  0.0049  0.0048  0.0058  0.0039  0.0078  0.0049  0.0029  0.0048  0.0058  0.0059  0.0069  0.0078  0.0069  0.0068  0.0059  0.0059  0.0059  0.0039  0.0059  0.0039  0.0059  0.0058  0.0039  0.0039  0.0059  0.0049  0.0059  0.0039  0.0059  0.0039  0.0059  0.0058  0.0059  0.0039  0.0029  0.0059  0.0068  0.0059  0.0069  0.0049  0.0029  0.0059  0.0059  0.0059  0.0059  0.0059  0.0068
RND4__GCA_000775655.1   0.7403  0.3871  0.3871  0.3978  0.3427  0.3386  0.3386  0.3442  0.3533  0.3603  0.2403  0.2537  0.2534  0.2596  0.2617  0.2606  0.2581  0.2644  0.2606  0.2620  0.2632  0.2657  0.2644  0.2619  0.2657  0.2576  0.2576  0.2576  0.2576  0.2621  0.2621  0.2607  0.2617  0.2573  0.2574  0.2574  0.2588  0.2588  0.2588  0.2558  0.2595  0.3064  0.2522  0.2521  0.2521  0.2455  0.2110  0.2110  0.2110  0.2160  0.2059  0.2122  0.2159  0.2095  0.2075  0.2384  0.2319  0.2306  0.2357  0.2319  0.2557  0.2631  0.2561  0.2632  0.2513  0.2513  0.2513  0.2620  0.2366  0.2471  0.2433  0.2471  0.2407  0.2407  0.2471  0.2471  0.2498  0.2512  0.2498  0.2422  0.2422  0.2415  0.2365  0.2630  0.2630  0.2478  0.2557  0.2475  0.2487  0.2382  0.2320  0.2342  0.2342  0.2316  0.2341  0.2316  0.2329  0.2302  0.2302  0.2302  0.2302  0.2380  0.2368  0.2526  0.2647  0.2719  0.2706  0.2724  0.1969  0.1979  0.0335  0.0650  0.0640  0.0822  0.0822  0.0822  0.0822  0.0822  0.0833  0.0822  0.0822  0.0822  0.0779  0.0768  0.0790  0.0078  0.0049  0.0039  0.0039  0.0039  0.0058  0.0078  0.0078  0.0087  0.0087  0.0078  0.0078  0.0087  0.0078  0.0078  0.0078  0.0078  0.0078  0.0078  0.0078  0.0087  0.0078  0.0087  0.0087  0.0087  0.0078  0.0078  0.0078  0.0078  0.0078  0.0078  0.0078  0.0058  0.0058  0.0058  0.0058  0.0058  0.0048  0.0039  0.0039  0.0058  0.0058  0.0049  0.0049  0.0039  0.0039  0.0049  0.0049  0.0059  0.0039  0.0049  0.0039  0.0049  0.0039  0.0029  0.0039  0.0049  0.0049  0.0049  0.0039  0.0039  0.0039  0.0039  0.0039  0.0097  0.0039  0.0039  0.0039  0.0049  0.0049  0.0059  0.0049  0.0039  0.0059  0.0010  0.0039  0.0049  0.0059  0.0059  0.0059  0.0049  0.0039  0.0010  0.0048  0.0049  0.0029  0.0029  0.0029  0.0039  0.0039  0.0048  0.0059  0.0029  0.0029  0.0059  0.0010  0.0048  0.0049  0.0059  0.0059  0.0048  0.0049  0.0088  0.0020  0.0039  0.0059  0.0049  0.0049  0.0039  0.0029  0.0039  0.0098  0.0069  0.0069  0.0068  0.0049  0.0049  0.0029  0.0029  0.0068  0.0049  0.0068  0.0029  0.0039  0.0049  0.0029  0.0029  0.0029  0.0049  0.0048  0.0048  0.0029  0.0039  0.0048  0.0039  0.0069  0.0039  0.0039  0.0039  0.0049  0.0048  0.0010  0.0029  0.0069  0.0059  0.0049
RND4__GCA_000932075.1   0.7426  0.3899  0.3899  0.4007  0.3427  0.3386  0.3386  0.3442  0.3560  0.3629  0.2403  0.2549  0.2547  0.2609  0.2629  0.2619  0.2594  0.2657  0.2619  0.2633  0.2645  0.2670  0.2657  0.2632  0.2670  0.2617  0.2617  0.2617  0.2617  0.2634  0.2634  0.2621  0.2631  0.2586  0.2587  0.2587  0.2601  0.2601  0.2601  0.2572  0.2608  0.3107  0.2522  0.2521  0.2521  0.2455  0.2147  0.2147  0.2147  0.2197  0.2095  0.2158  0.2196  0.2131  0.2111  0.2384  0.2345  0.2332  0.2383  0.2345  0.2597  0.2645  0.2574  0.2646  0.2553  0.2553  0.2553  0.2634  0.2405  0.2484  0.2446  0.2484  0.2420  0.2420  0.2484  0.2484  0.2511  0.2525  0.2511  0.2435  0.2435  0.2428  0.2378  0.2644  0.2644  0.2491  0.2570  0.2489  0.2501  0.2395  0.2333  0.2355  0.2355  0.2329  0.2354  0.2329  0.2342  0.2315  0.2315  0.2315  0.2315  0.2393  0.2381  0.2540  0.2660  0.2733  0.2719  0.2738  0.1981  0.1991  0.0345  0.0681  0.0672  0.0876  0.0876  0.0876  0.0876  0.0876  0.0887  0.0876  0.0876  0.0876  0.0833  0.0822  0.0843  0.0087  0.0078  0.0069  0.0068  0.0068  0.0087  0.0087  0.0087  0.0097  0.0097  0.0087  0.0087  0.0097  0.0087  0.0087  0.0087  0.0087  0.0087  0.0087  0.0087  0.0097  0.0087  0.0097  0.0097  0.0097  0.0087  0.0087  0.0087  0.0087  0.0087  0.0087  0.0087  0.0049  0.0049  0.0048  0.0048  0.0048  0.0078  0.0049  0.0049  0.0048  0.0049  0.0078  0.0079  0.0049  0.0068  0.0079  0.0078  0.0087  0.0068  0.0098  0.0088  0.0097  0.0088  0.0078  0.0088  0.0078  0.0078  0.0078  0.0068  0.0068  0.0068  0.0068  0.0049  0.0128  0.0048  0.0069  0.0068  0.0079  0.0039  0.0029  0.0039  0.0087  0.0068  0.0059  0.0069  0.0039  0.0087  0.0089  0.0029  0.0039  0.0087  0.0059  0.0039  0.0078  0.0059  0.0058  0.0059  0.0087  0.0087  0.0077  0.0087  0.0098  0.0097  0.0088  0.0058  0.0039  0.0039  0.0030  0.0069  0.0079  0.0078  0.0117  0.0049  0.0069  0.0069  0.0039  0.0078  0.0068  0.0058  0.0069  0.0126  0.0078  0.0078  0.0098  0.0079  0.0097  0.0058  0.0078  0.0078  0.0097  0.0098  0.0059  0.0049  0.0058  0.0059  0.0077  0.0059  0.0059  0.0079  0.0058  0.0058  0.0068  0.0058  0.0087  0.0078  0.0087  0.0088  0.0069  0.0059  0.0058  0.0059  0.0059  0.0079  0.0069  0.0078  0.0068
RND4__GCA_000932085.1   0.7380  0.3886  0.3886  0.3993  0.3441  0.3399  0.3399  0.3456  0.3547  0.3617  0.2415  0.2549  0.2547  0.2609  0.2629  0.2619  0.2594  0.2657  0.2619  0.2633  0.2644  0.2670  0.2657  0.2632  0.2670  0.2589  0.2589  0.2589  0.2589  0.2634  0.2634  0.2620  0.2630  0.2586  0.2587  0.2587  0.2601  0.2601  0.2601  0.2571  0.2608  0.3078  0.2535  0.2534  0.2534  0.2468  0.2123  0.2123  0.2123  0.2172  0.2071  0.2134  0.2172  0.2107  0.2087  0.2397  0.2332  0.2319  0.2370  0.2332  0.2570  0.2645  0.2574  0.2646  0.2526  0.2526  0.2526  0.2633  0.2379  0.2484  0.2445  0.2484  0.2420  0.2420  0.2484  0.2484  0.2511  0.2525  0.2511  0.2435  0.2435  0.2427  0.2378  0.2643  0.2643  0.2491  0.2570  0.2488  0.2500  0.2395  0.2332  0.2355  0.2355  0.2329  0.2354  0.2328  0.2342  0.2314  0.2314  0.2314  0.2314  0.2393  0.2381  0.2539  0.2660  0.2732  0.2719  0.2737  0.1981  0.1991  0.0355  0.0671  0.0661  0.0844  0.0844  0.0844  0.0844  0.0844  0.0855  0.0844  0.0844  0.0844  0.0801  0.0790  0.0811  0.0097  0.0068  0.0059  0.0059  0.0058  0.0058  0.0097  0.0097  0.0107  0.0107  0.0097  0.0097  0.0107  0.0097  0.0097  0.0097  0.0097  0.0097  0.0097  0.0097  0.0107  0.0097  0.0107  0.0107  0.0107  0.0097  0.0097  0.0097  0.0097  0.0097  0.0097  0.0097  0.0058  0.0058  0.0058  0.0058  0.0058  0.0048  0.0039  0.0039  0.0058  0.0058  0.0069  0.0069  0.0059  0.0059  0.0068  0.0069  0.0078  0.0058  0.0068  0.0058  0.0068  0.0059  0.0049  0.0058  0.0069  0.0069  0.0068  0.0059  0.0059  0.0058  0.0058  0.0059  0.0117  0.0059  0.0058  0.0059  0.0069  0.0069  0.0059  0.0068  0.0059  0.0078  0.0029  0.0058  0.0069  0.0078  0.0078  0.0059  0.0049  0.0059  0.0029  0.0049  0.0068  0.0049  0.0048  0.0049  0.0059  0.0059  0.0068  0.0078  0.0049  0.0048  0.0078  0.0029  0.0068  0.0068  0.0058  0.0078  0.0068  0.0069  0.0108  0.0039  0.0058  0.0078  0.0068  0.0069  0.0059  0.0029  0.0058  0.0117  0.0088  0.0089  0.0087  0.0068  0.0068  0.0049  0.0049  0.0088  0.0068  0.0087  0.0029  0.0058  0.0049  0.0049  0.0049  0.0049  0.0048  0.0068  0.0068  0.0048  0.0059  0.0049  0.0058  0.0088  0.0058  0.0059  0.0059  0.0049  0.0049  0.0029  0.0049  0.0087  0.0078  0.0068  0.0020  0.0068
RND4__GCA_000932095.1   0.7400  0.3916  0.3916  0.4024  0.3414  0.3373  0.3373  0.3429  0.3546  0.3631  0.2441  0.2576  0.2548  0.2610  0.2630  0.2620  0.2595  0.2658  0.2620  0.2634  0.2646  0.2671  0.2658  0.2633  0.2671  0.2618  0.2618  0.2618  0.2618  0.2662  0.2662  0.2649  0.2658  0.2614  0.2615  0.2615  0.2629  0.2629  0.2629  0.2599  0.2636  0.3079  0.2536  0.2536  0.2536  0.2469  0.2173  0.2173  0.2173  0.2223  0.2121  0.2185  0.2223  0.2158  0.2137  0.2398  0.2333  0.2320  0.2371  0.2333  0.2598  0.2619  0.2549  0.2620  0.2527  0.2527  0.2527  0.2635  0.2393  0.2499  0.2460  0.2499  0.2434  0.2434  0.2499  0.2499  0.2526  0.2539  0.2526  0.2449  0.2449  0.2442  0.2379  0.2672  0.2672  0.2506  0.2598  0.2517  0.2529  0.2423  0.2334  0.2356  0.2356  0.2330  0.2355  0.2330  0.2343  0.2316  0.2316  0.2316  0.2316  0.2394  0.2382  0.2567  0.2688  0.2761  0.2748  0.2766  0.2007  0.2017  0.0345  0.0682  0.0672  0.0876  0.0876  0.0876  0.0876  0.0876  0.0887  0.0876  0.0876  0.0876  0.0833  0.0822  0.0844  0.0029  0.0059  0.0049  0.0029  0.0068  0.0087  0.0029  0.0029  0.0039  0.0039  0.0029  0.0029  0.0039  0.0029  0.0029  0.0029  0.0029  0.0029  0.0029  0.0029  0.0039  0.0029  0.0039  0.0039  0.0039  0.0029  0.0029  0.0029  0.0029  0.0029  0.0029  0.0029  0.0107  0.0107  0.0107  0.0107  0.0107  0.0058  0.0068  0.0068  0.0107  0.0107  0.0039  0.0039  0.0049  0.0048  0.0039  0.0039  0.0088  0.0049  0.0078  0.0029  0.0059  0.0068  0.0039  0.0068  0.0039  0.0039  0.0039  0.0029  0.0049  0.0029  0.0049  0.0048  0.0087  0.0049  0.0029  0.0049  0.0039  0.0078  0.0068  0.0078  0.0049  0.0029  0.0059  0.0049  0.0079  0.0029  0.0029  0.0069  0.0078  0.0049  0.0059  0.0078  0.0059  0.0039  0.0039  0.0039  0.0048  0.0049  0.0059  0.0088  0.0019  0.0019  0.0029  0.0059  0.0078  0.0078  0.0068  0.0029  0.0059  0.0059  0.0078  0.0048  0.0029  0.0029  0.0078  0.0039  0.0049  0.0078  0.0048  0.0089  0.0059  0.0058  0.0059  0.0059  0.0020  0.0059  0.0039  0.0059  0.0059  0.0078  0.0039  0.0069  0.0059  0.0058  0.0039  0.0039  0.0058  0.0058  0.0059  0.0059  0.0029  0.0059  0.0049  0.0059  0.0069  0.0010  0.0029  0.0059  0.0058  0.0058  0.0059  0.0059  0.0068  0.0059  0.0049  0.0097  0.0068
RND4__GCA_000953095.1   0.7468  0.3899  0.3899  0.4007  0.3427  0.3386  0.3386  0.3442  0.3560  0.3629  0.2367  0.2537  0.2534  0.2596  0.2617  0.2606  0.2581  0.2644  0.2606  0.2620  0.2632  0.2657  0.2644  0.2619  0.2657  0.2603  0.2603  0.2603  0.2603  0.2621  0.2621  0.2608  0.2618  0.2573  0.2574  0.2574  0.2588  0.2588  0.2588  0.2559  0.2595  0.3092  0.2522  0.2521  0.2521  0.2455  0.2134  0.2134  0.2134  0.2184  0.2083  0.2146  0.2183  0.2119  0.2098  0.2384  0.2345  0.2332  0.2383  0.2345  0.2584  0.2631  0.2561  0.2632  0.2540  0.2540  0.2540  0.2620  0.2392  0.2471  0.2433  0.2471  0.2407  0.2407  0.2471  0.2471  0.2498  0.2512  0.2498  0.2422  0.2422  0.2415  0.2365  0.2630  0.2630  0.2478  0.2557  0.2475  0.2487  0.2382  0.2320  0.2342  0.2342  0.2316  0.2341  0.2316  0.2329  0.2302  0.2302  0.2302  0.2302  0.2380  0.2368  0.2526  0.2647  0.2719  0.2706  0.2724  0.1969  0.1979  0.0345  0.0660  0.0651  0.0854  0.0854  0.0854  0.0854  0.0854  0.0865  0.0854  0.0854  0.0854  0.0811  0.0800  0.0822  0.0068  0.0059  0.0049  0.0049  0.0049  0.0087  0.0068  0.0068  0.0078  0.0078  0.0068  0.0068  0.0078  0.0068  0.0068  0.0068  0.0068  0.0068  0.0068  0.0068  0.0078  0.0068  0.0078  0.0078  0.0078  0.0068  0.0068  0.0068  0.0068  0.0068  0.0068  0.0068  0.0049  0.0049  0.0048  0.0048  0.0048  0.0058  0.0049  0.0049  0.0048  0.0048  0.0058  0.0059  0.0049  0.0049  0.0059  0.0058  0.0069  0.0048  0.0078  0.0069  0.0078  0.0068  0.0059  0.0068  0.0059  0.0059  0.0059  0.0049  0.0048  0.0048  0.0049  0.0029  0.0107  0.0029  0.0049  0.0049  0.0059  0.0000  0.0029  0.0000  0.0068  0.0049  0.0039  0.0049  0.0000  0.0068  0.0068  0.0029  0.0039  0.0068  0.0039  0.0039  0.0058  0.0039  0.0039  0.0039  0.0069  0.0068  0.0058  0.0049  0.0078  0.0077  0.0069  0.0039  0.0000  0.0000  0.0029  0.0049  0.0059  0.0059  0.0098  0.0029  0.0048  0.0049  0.0000  0.0059  0.0048  0.0059  0.0049  0.0107  0.0058  0.0059  0.0078  0.0059  0.0079  0.0039  0.0059  0.0059  0.0078  0.0059  0.0059  0.0029  0.0058  0.0039  0.0059  0.0039  0.0059  0.0059  0.0039  0.0039  0.0049  0.0058  0.0068  0.0059  0.0068  0.0068  0.0048  0.0059  0.0058  0.0039  0.0039  0.0059  0.0049  0.0059  0.0049  0.0039  0.0068  0.0078
RND4__GCA_000959125.1   0.7423  0.3948  0.3948  0.4056  0.3457  0.3415  0.3415  0.3472  0.3590  0.3674  0.2441  0.2589  0.2586  0.2649  0.2670  0.2659  0.2634  0.2697  0.2659  0.2673  0.2685  0.2711  0.2697  0.2672  0.2711  0.2631  0.2631  0.2631  0.2631  0.2675  0.2675  0.2662  0.2672  0.2627  0.2628  0.2628  0.2642  0.2642  0.2642  0.2613  0.2649  0.3093  0.2563  0.2563  0.2563  0.2496  0.2186  0.2186  0.2186  0.2236  0.2134  0.2198  0.2236  0.2171  0.2150  0.2438  0.2372  0.2359  0.2411  0.2372  0.2612  0.2660  0.2589  0.2661  0.2541  0.2541  0.2541  0.2649  0.2406  0.2512  0.2473  0.2512  0.2448  0.2448  0.2512  0.2512  0.2539  0.2553  0.2539  0.2463  0.2463  0.2455  0.2406  0.2686  0.2686  0.2519  0.2612  0.2530  0.2542  0.2436  0.2373  0.2396  0.2396  0.2369  0.2394  0.2369  0.2382  0.2355  0.2355  0.2355  0.2355  0.2434  0.2422  0.2580  0.2702  0.2748  0.2734  0.2780  0.2019  0.2029  0.0355  0.0692  0.0683  0.0887  0.0887  0.0887  0.0887  0.0887  0.0898  0.0887  0.0887  0.0887  0.0844  0.0833  0.0855  0.0039  0.0068  0.0059  0.0020  0.0078  0.0097  0.0039  0.0039  0.0049  0.0049  0.0039  0.0039  0.0049  0.0039  0.0039  0.0039  0.0039  0.0039  0.0039  0.0039  0.0049  0.0039  0.0049  0.0049  0.0049  0.0039  0.0039  0.0039  0.0039  0.0039  0.0039  0.0039  0.0097  0.0097  0.0097  0.0097  0.0097  0.0068  0.0078  0.0078  0.0097  0.0097  0.0010  0.0010  0.0059  0.0020  0.0010  0.0010  0.0078  0.0059  0.0088  0.0039  0.0068  0.0077  0.0048  0.0077  0.0010  0.0010  0.0010  0.0020  0.0078  0.0019  0.0078  0.0059  0.0098  0.0059  0.0020  0.0020  0.0049  0.0068  0.0059  0.0068  0.0059  0.0019  0.0069  0.0020  0.0069  0.0000  0.0000  0.0059  0.0068  0.0059  0.0069  0.0068  0.0069  0.0049  0.0049  0.0049  0.0059  0.0059  0.0048  0.0078  0.0049  0.0049  0.0000  0.0069  0.0068  0.0068  0.0059  0.0020  0.0068  0.0068  0.0088  0.0058  0.0039  0.0020  0.0069  0.0068  0.0019  0.0087  0.0020  0.0099  0.0069  0.0069  0.0069  0.0068  0.0049  0.0068  0.0048  0.0069  0.0068  0.0088  0.0049  0.0059  0.0049  0.0069  0.0049  0.0049  0.0048  0.0069  0.0069  0.0069  0.0039  0.0048  0.0059  0.0068  0.0078  0.0039  0.0039  0.0048  0.0048  0.0068  0.0069  0.0068  0.0078  0.0069  0.0059  0.0088  0.0078  0.0029  0.0068
RND4__GCA_000959185.1   0.7386  0.3931  0.3931  0.4039  0.3427  0.3386  0.3386  0.3442  0.3560  0.3658  0.2428  0.2562  0.2560  0.2598  0.2618  0.2608  0.2583  0.2646  0.2608  0.2622  0.2633  0.2659  0.2646  0.2621  0.2659  0.2630  0.2630  0.2630  0.2630  0.2648  0.2648  0.2634  0.2644  0.2599  0.2601  0.2601  0.2615  0.2615  0.2615  0.2585  0.2621  0.3095  0.2524  0.2523  0.2523  0.2457  0.2136  0.2136  0.2136  0.2209  0.2108  0.2147  0.2209  0.2144  0.2100  0.2386  0.2347  0.2334  0.2385  0.2347  0.2586  0.2633  0.2563  0.2634  0.2542  0.2542  0.2542  0.2622  0.2394  0.2498  0.2459  0.2498  0.2434  0.2434  0.2498  0.2498  0.2500  0.2514  0.2500  0.2424  0.2424  0.2416  0.2367  0.2632  0.2632  0.2480  0.2559  0.2477  0.2489  0.2384  0.2321  0.2344  0.2344  0.2318  0.2343  0.2317  0.2331  0.2303  0.2303  0.2303  0.2303  0.2382  0.2370  0.2528  0.2649  0.2721  0.2708  0.2726  0.1993  0.2004  0.0325  0.0671  0.0661  0.0865  0.0865  0.0865  0.0865  0.0865  0.0876  0.0865  0.0865  0.0865  0.0822  0.0811  0.0832  0.0058  0.0048  0.0039  0.0039  0.0058  0.0058  0.0058  0.0058  0.0068  0.0068  0.0058  0.0058  0.0068  0.0058  0.0058  0.0058  0.0058  0.0058  0.0058  0.0058  0.0068  0.0058  0.0068  0.0068  0.0068  0.0058  0.0058  0.0058  0.0058  0.0058  0.0058  0.0058  0.0097  0.0097  0.0097  0.0097  0.0097  0.0068  0.0078  0.0078  0.0097  0.0097  0.0049  0.0048  0.0039  0.0059  0.0049  0.0049  0.0098  0.0039  0.0068  0.0039  0.0068  0.0059  0.0049  0.0059  0.0049  0.0048  0.0048  0.0039  0.0058  0.0039  0.0058  0.0039  0.0077  0.0039  0.0039  0.0058  0.0029  0.0068  0.0059  0.0068  0.0058  0.0039  0.0068  0.0059  0.0068  0.0059  0.0058  0.0059  0.0069  0.0059  0.0068  0.0069  0.0049  0.0029  0.0029  0.0029  0.0059  0.0059  0.0068  0.0078  0.0049  0.0049  0.0059  0.0068  0.0068  0.0069  0.0058  0.0039  0.0049  0.0048  0.0069  0.0058  0.0020  0.0039  0.0068  0.0029  0.0058  0.0088  0.0059  0.0078  0.0069  0.0069  0.0049  0.0049  0.0048  0.0048  0.0029  0.0069  0.0049  0.0068  0.0048  0.0059  0.0048  0.0049  0.0029  0.0029  0.0049  0.0049  0.0049  0.0048  0.0020  0.0049  0.0059  0.0068  0.0058  0.0039  0.0020  0.0049  0.0048  0.0068  0.0069  0.0068  0.0078  0.0049  0.0059  0.0088  0.0077  0.0049  0.0068  0.0059
RND4__GCA_000959205.1   0.7423  0.3901  0.3901  0.4008  0.3414  0.3373  0.3373  0.3429  0.3546  0.3645  0.2404  0.2537  0.2535  0.2597  0.2617  0.2607  0.2582  0.2645  0.2607  0.2621  0.2633  0.2658  0.2645  0.2620  0.2658  0.2604  0.2604  0.2604  0.2604  0.2622  0.2622  0.2608  0.2618  0.2574  0.2575  0.2575  0.2589  0.2589  0.2589  0.2559  0.2596  0.3094  0.2523  0.2522  0.2522  0.2456  0.2135  0.2135  0.2135  0.2185  0.2083  0.2146  0.2184  0.2120  0.2099  0.2385  0.2346  0.2333  0.2384  0.2346  0.2585  0.2632  0.2535  0.2633  0.2541  0.2541  0.2541  0.2621  0.2393  0.2472  0.2434  0.2472  0.2408  0.2408  0.2472  0.2472  0.2499  0.2513  0.2499  0.2423  0.2423  0.2416  0.2366  0.2631  0.2631  0.2479  0.2558  0.2463  0.2475  0.2383  0.2320  0.2343  0.2343  0.2317  0.2342  0.2316  0.2330  0.2303  0.2303  0.2303  0.2303  0.2354  0.2369  0.2527  0.2648  0.2720  0.2707  0.2725  0.1969  0.1980  0.0325  0.0650  0.0640  0.0854  0.0854  0.0854  0.0854  0.0854  0.0865  0.0854  0.0854  0.0854  0.0811  0.0800  0.0822  0.0068  0.0059  0.0029  0.0049  0.0049  0.0087  0.0068  0.0068  0.0078  0.0078  0.0068  0.0068  0.0078  0.0068  0.0068  0.0068  0.0068  0.0068  0.0068  0.0068  0.0078  0.0068  0.0078  0.0078  0.0078  0.0068  0.0068  0.0068  0.0068  0.0068  0.0068  0.0068  0.0087  0.0087  0.0087  0.0087  0.0087  0.0078  0.0068  0.0068  0.0087  0.0087  0.0058  0.0059  0.0029  0.0069  0.0059  0.0059  0.0087  0.0049  0.0078  0.0049  0.0078  0.0068  0.0058  0.0069  0.0059  0.0059  0.0059  0.0049  0.0029  0.0048  0.0029  0.0029  0.0069  0.0030  0.0049  0.0068  0.0039  0.0059  0.0049  0.0059  0.0068  0.0049  0.0058  0.0069  0.0059  0.0068  0.0068  0.0049  0.0059  0.0068  0.0059  0.0058  0.0020  0.0039  0.0039  0.0039  0.0068  0.0069  0.0039  0.0068  0.0058  0.0059  0.0069  0.0059  0.0059  0.0059  0.0049  0.0049  0.0059  0.0039  0.0078  0.0049  0.0029  0.0049  0.0058  0.0059  0.0068  0.0078  0.0069  0.0068  0.0059  0.0059  0.0058  0.0039  0.0059  0.0039  0.0059  0.0059  0.0039  0.0039  0.0059  0.0049  0.0059  0.0039  0.0058  0.0039  0.0059  0.0059  0.0059  0.0039  0.0029  0.0059  0.0068  0.0059  0.0068  0.0049  0.0029  0.0059  0.0059  0.0058  0.0059  0.0059  0.0069  0.0000  0.0049  0.0078  0.0069  0.0059  0.0058  0.0069  0.0049
RND4__GCA_000959225.1   0.7442  0.3914  0.3914  0.4022  0.3413  0.3371  0.3371  0.3427  0.3545  0.3643  0.2415  0.2549  0.2547  0.2609  0.2629  0.2619  0.2594  0.2657  0.2619  0.2633  0.2644  0.2670  0.2657  0.2632  0.2670  0.2616  0.2616  0.2616  0.2616  0.2634  0.2634  0.2620  0.2630  0.2586  0.2587  0.2587  0.2601  0.2601  0.2601  0.2571  0.2608  0.3080  0.2535  0.2534  0.2534  0.2468  0.2147  0.2147  0.2147  0.2196  0.2095  0.2158  0.2196  0.2131  0.2111  0.2397  0.2358  0.2345  0.2396  0.2358  0.2597  0.2645  0.2574  0.2646  0.2553  0.2553  0.2553  0.2633  0.2405  0.2484  0.2445  0.2484  0.2420  0.2420  0.2484  0.2484  0.2511  0.2525  0.2511  0.2435  0.2435  0.2427  0.2353  0.2643  0.2643  0.2491  0.2570  0.2488  0.2500  0.2395  0.2332  0.2355  0.2355  0.2329  0.2354  0.2328  0.2342  0.2314  0.2314  0.2314  0.2314  0.2393  0.2381  0.2539  0.2660  0.2732  0.2719  0.2737  0.1981  0.1991  0.0365  0.0681  0.0672  0.0876  0.0876  0.0876  0.0876  0.0876  0.0887  0.0876  0.0876  0.0876  0.0833  0.0822  0.0843  0.0087  0.0058  0.0049  0.0068  0.0068  0.0107  0.0087  0.0087  0.0097  0.0097  0.0087  0.0087  0.0097  0.0087  0.0087  0.0087  0.0087  0.0087  0.0087  0.0087  0.0097  0.0087  0.0097  0.0097  0.0097  0.0087  0.0087  0.0087  0.0087  0.0087  0.0087  0.0087  0.0068  0.0068  0.0068  0.0068  0.0068  0.0078  0.0049  0.0049  0.0068  0.0068  0.0078  0.0078  0.0049  0.0088  0.0078  0.0079  0.0107  0.0069  0.0097  0.0069  0.0098  0.0068  0.0078  0.0069  0.0078  0.0078  0.0078  0.0069  0.0068  0.0069  0.0068  0.0029  0.0087  0.0029  0.0068  0.0088  0.0059  0.0058  0.0029  0.0059  0.0088  0.0068  0.0058  0.0088  0.0059  0.0087  0.0087  0.0029  0.0039  0.0089  0.0058  0.0039  0.0059  0.0058  0.0058  0.0059  0.0088  0.0088  0.0079  0.0108  0.0078  0.0078  0.0088  0.0059  0.0059  0.0058  0.0029  0.0068  0.0059  0.0058  0.0098  0.0049  0.0049  0.0069  0.0059  0.0078  0.0087  0.0058  0.0088  0.0088  0.0059  0.0058  0.0077  0.0078  0.0078  0.0059  0.0078  0.0058  0.0078  0.0078  0.0059  0.0068  0.0059  0.0058  0.0078  0.0058  0.0059  0.0058  0.0039  0.0059  0.0049  0.0058  0.0087  0.0058  0.0089  0.0068  0.0049  0.0058  0.0059  0.0059  0.0059  0.0059  0.0087  0.0058  0.0069  0.0058  0.0068  0.0078  0.0058  0.0088  0.0068  0.0058
RND4__GCA_000959265.1   0.7409  0.3934  0.3934  0.4042  0.3456  0.3414  0.3414  0.3471  0.3562  0.3645  0.2453  0.2588  0.2586  0.2648  0.2669  0.2658  0.2633  0.2696  0.2658  0.2672  0.2684  0.2710  0.2696  0.2671  0.2710  0.2630  0.2630  0.2630  0.2630  0.2674  0.2674  0.2661  0.2671  0.2626  0.2627  0.2627  0.2641  0.2641  0.2641  0.2612  0.2648  0.3092  0.2576  0.2575  0.2575  0.2508  0.2161  0.2161  0.2161  0.2211  0.2109  0.2173  0.2211  0.2146  0.2125  0.2437  0.2371  0.2358  0.2410  0.2372  0.2611  0.2659  0.2588  0.2660  0.2513  0.2513  0.2513  0.2648  0.2405  0.2511  0.2472  0.2511  0.2447  0.2447  0.2511  0.2511  0.2538  0.2552  0.2538  0.2462  0.2462  0.2454  0.2418  0.2685  0.2685  0.2518  0.2611  0.2529  0.2541  0.2435  0.2372  0.2395  0.2395  0.2368  0.2393  0.2368  0.2382  0.2354  0.2354  0.2354  0.2354  0.2433  0.2421  0.2579  0.2701  0.2774  0.2760  0.2779  0.2018  0.2028  0.0384  0.0702  0.0693  0.0855  0.0855  0.0855  0.0855  0.0855  0.0866  0.0855  0.0855  0.0855  0.0812  0.0801  0.0822  0.0087  0.0097  0.0049  0.0069  0.0087  0.0107  0.0087  0.0087  0.0097  0.0097  0.0087  0.0087  0.0097  0.0087  0.0087  0.0087  0.0087  0.0087  0.0087  0.0087  0.0097  0.0087  0.0097  0.0097  0.0097  0.0087  0.0087  0.0087  0.0087  0.0087  0.0087  0.0087  0.0087  0.0087  0.0087  0.0087  0.0087  0.0097  0.0068  0.0068  0.0087  0.0087  0.0078  0.0078  0.0069  0.0087  0.0078  0.0078  0.0108  0.0087  0.0097  0.0068  0.0098  0.0087  0.0078  0.0088  0.0078  0.0078  0.0078  0.0068  0.0088  0.0068  0.0088  0.0049  0.0108  0.0049  0.0069  0.0088  0.0078  0.0078  0.0068  0.0078  0.0087  0.0069  0.0039  0.0088  0.0077  0.0068  0.0069  0.0068  0.0059  0.0088  0.0039  0.0059  0.0079  0.0078  0.0078  0.0078  0.0087  0.0087  0.0059  0.0109  0.0059  0.0059  0.0068  0.0039  0.0077  0.0078  0.0069  0.0068  0.0097  0.0078  0.0097  0.0048  0.0068  0.0068  0.0077  0.0097  0.0088  0.0059  0.0088  0.0107  0.0059  0.0059  0.0098  0.0097  0.0078  0.0078  0.0078  0.0059  0.0078  0.0098  0.0078  0.0087  0.0078  0.0059  0.0077  0.0078  0.0078  0.0098  0.0078  0.0059  0.0068  0.0078  0.0088  0.0059  0.0087  0.0068  0.0069  0.0078  0.0078  0.0039  0.0059  0.0059  0.0087  0.0078  0.0049  0.0098  0.0068  0.0059  0.0078  0.0068  0.0089  0.0078  0.0078
RND4__GCA_000959305.1   0.7403  0.3915  0.3915  0.4023  0.3413  0.3372  0.3372  0.3428  0.3545  0.3644  0.2416  0.2549  0.2547  0.2609  0.2630  0.2619  0.2594  0.2657  0.2619  0.2633  0.2645  0.2670  0.2657  0.2632  0.2670  0.2617  0.2617  0.2617  0.2617  0.2634  0.2634  0.2621  0.2631  0.2586  0.2587  0.2587  0.2601  0.2601  0.2601  0.2572  0.2608  0.3107  0.2535  0.2535  0.2535  0.2444  0.2147  0.2147  0.2147  0.2197  0.2095  0.2158  0.2196  0.2132  0.2111  0.2385  0.2358  0.2345  0.2396  0.2358  0.2597  0.2645  0.2574  0.2646  0.2553  0.2553  0.2553  0.2634  0.2405  0.2460  0.2421  0.2460  0.2396  0.2396  0.2460  0.2460  0.2486  0.2500  0.2486  0.2435  0.2435  0.2428  0.2378  0.2644  0.2644  0.2491  0.2570  0.2489  0.2501  0.2395  0.2333  0.2355  0.2355  0.2329  0.2354  0.2329  0.2342  0.2315  0.2315  0.2315  0.2315  0.2393  0.2381  0.2540  0.2660  0.2733  0.2719  0.2738  0.1981  0.1991  0.0325  0.0640  0.0630  0.0833  0.0833  0.0833  0.0833  0.0833  0.0844  0.0833  0.0833  0.0833  0.0790  0.0779  0.0801  0.0049  0.0039  0.0029  0.0029  0.0049  0.0068  0.0049  0.0049  0.0058  0.0058  0.0049  0.0049  0.0058  0.0049  0.0049  0.0049  0.0049  0.0049  0.0049  0.0049  0.0058  0.0049  0.0058  0.0058  0.0058  0.0049  0.0049  0.0049  0.0049  0.0049  0.0049  0.0049  0.0087  0.0087  0.0087  0.0087  0.0087  0.0058  0.0068  0.0068  0.0087  0.0087  0.0039  0.0039  0.0029  0.0049  0.0039  0.0039  0.0087  0.0029  0.0059  0.0029  0.0058  0.0049  0.0039  0.0048  0.0039  0.0039  0.0039  0.0029  0.0048  0.0029  0.0049  0.0029  0.0068  0.0029  0.0029  0.0049  0.0000  0.0059  0.0049  0.0059  0.0048  0.0029  0.0059  0.0049  0.0059  0.0049  0.0049  0.0049  0.0059  0.0049  0.0059  0.0059  0.0039  0.0020  0.0020  0.0020  0.0049  0.0049  0.0058  0.0068  0.0039  0.0039  0.0048  0.0059  0.0059  0.0058  0.0049  0.0029  0.0039  0.0039  0.0058  0.0049  0.0010  0.0029  0.0059  0.0039  0.0049  0.0078  0.0049  0.0068  0.0058  0.0058  0.0039  0.0039  0.0039  0.0039  0.0039  0.0059  0.0039  0.0059  0.0039  0.0049  0.0039  0.0039  0.0039  0.0020  0.0039  0.0039  0.0039  0.0039  0.0010  0.0039  0.0049  0.0059  0.0048  0.0030  0.0010  0.0039  0.0039  0.0059  0.0059  0.0059  0.0068  0.0039  0.0049  0.0078  0.0068  0.0039  0.0058  0.0048  0.0029  0.0039  0.0058  0.0078
RND4__GCA_000959345.1   0.7425  0.3901  0.3901  0.4008  0.3469  0.3427  0.3427  0.3484  0.3575  0.3645  0.2404  0.2574  0.2572  0.2634  0.2655  0.2644  0.2619  0.2682  0.2644  0.2658  0.2670  0.2696  0.2682  0.2658  0.2696  0.2643  0.2643  0.2643  0.2643  0.2660  0.2660  0.2647  0.2657  0.2612  0.2613  0.2613  0.2627  0.2627  0.2627  0.2598  0.2634  0.3134  0.2561  0.2561  0.2561  0.2494  0.2148  0.2148  0.2148  0.2197  0.2096  0.2159  0.2197  0.2132  0.2112  0.2423  0.2384  0.2370  0.2422  0.2384  0.2624  0.2671  0.2573  0.2672  0.2579  0.2579  0.2579  0.2660  0.2431  0.2510  0.2472  0.2510  0.2446  0.2446  0.2510  0.2510  0.2537  0.2551  0.2537  0.2461  0.2461  0.2453  0.2404  0.2670  0.2670  0.2517  0.2596  0.2501  0.2513  0.2421  0.2358  0.2381  0.2381  0.2354  0.2379  0.2354  0.2368  0.2340  0.2340  0.2340  0.2340  0.2392  0.2407  0.2565  0.2686  0.2759  0.2746  0.2764  0.2005  0.2015  0.0325  0.0681  0.0671  0.0854  0.0854  0.0854  0.0854  0.0854  0.0865  0.0854  0.0854  0.0854  0.0811  0.0800  0.0822  0.0068  0.0059  0.0068  0.0049  0.0068  0.0068  0.0068  0.0068  0.0078  0.0078  0.0068  0.0068  0.0078  0.0068  0.0068  0.0068  0.0068  0.0068  0.0068  0.0068  0.0078  0.0068  0.0078  0.0078  0.0078  0.0068  0.0068  0.0068  0.0068  0.0068  0.0068  0.0068  0.0068  0.0068  0.0068  0.0068  0.0068  0.0058  0.0087  0.0087  0.0068  0.0068  0.0059  0.0059  0.0068  0.0048  0.0059  0.0059  0.0088  0.0049  0.0059  0.0068  0.0077  0.0049  0.0058  0.0048  0.0059  0.0059  0.0058  0.0049  0.0049  0.0049  0.0049  0.0068  0.0108  0.0068  0.0049  0.0049  0.0059  0.0039  0.0069  0.0039  0.0068  0.0049  0.0058  0.0049  0.0039  0.0069  0.0069  0.0068  0.0059  0.0068  0.0059  0.0058  0.0058  0.0039  0.0039  0.0039  0.0069  0.0068  0.0039  0.0010  0.0059  0.0059  0.0069  0.0059  0.0039  0.0039  0.0069  0.0049  0.0058  0.0079  0.0097  0.0068  0.0049  0.0049  0.0039  0.0059  0.0048  0.0078  0.0049  0.0107  0.0097  0.0097  0.0078  0.0039  0.0078  0.0059  0.0059  0.0098  0.0039  0.0059  0.0059  0.0048  0.0039  0.0059  0.0059  0.0039  0.0039  0.0059  0.0058  0.0059  0.0049  0.0039  0.0068  0.0098  0.0049  0.0068  0.0049  0.0039  0.0039  0.0058  0.0079  0.0097  0.0068  0.0059  0.0049  0.0079  0.0068  0.0078  0.0039  0.0068  0.0069  0.0058  0.0098  0.0097  0.0059
RND4__GCA_000970935.1   0.7428  0.3902  0.3902  0.4009  0.3428  0.3386  0.3386  0.3428  0.3534  0.3604  0.2404  0.2537  0.2534  0.2596  0.2617  0.2606  0.2581  0.2644  0.2606  0.2620  0.2632  0.2657  0.2644  0.2619  0.2657  0.2630  0.2630  0.2630  0.2630  0.2648  0.2648  0.2634  0.2644  0.2599  0.2601  0.2601  0.2615  0.2615  0.2615  0.2585  0.2621  0.3092  0.2522  0.2522  0.2522  0.2455  0.2111  0.2111  0.2111  0.2160  0.2059  0.2122  0.2159  0.2095  0.2075  0.2384  0.2345  0.2332  0.2383  0.2345  0.2584  0.2632  0.2561  0.2632  0.2540  0.2540  0.2540  0.2620  0.2419  0.2471  0.2433  0.2471  0.2407  0.2407  0.2471  0.2471  0.2498  0.2512  0.2498  0.2422  0.2422  0.2415  0.2365  0.2630  0.2630  0.2478  0.2557  0.2476  0.2487  0.2382  0.2320  0.2342  0.2342  0.2316  0.2341  0.2316  0.2329  0.2302  0.2302  0.2302  0.2302  0.2380  0.2368  0.2526  0.2647  0.2719  0.2706  0.2724  0.1969  0.1979  0.0335  0.0671  0.0661  0.0844  0.0844  0.0844  0.0844  0.0844  0.0855  0.0844  0.0844  0.0844  0.0801  0.0790  0.0811  0.0078  0.0049  0.0058  0.0059  0.0058  0.0058  0.0078  0.0078  0.0087  0.0087  0.0078  0.0078  0.0087  0.0078  0.0078  0.0078  0.0078  0.0078  0.0078  0.0078  0.0087  0.0078  0.0087  0.0087  0.0087  0.0078  0.0078  0.0078  0.0078  0.0078  0.0078  0.0078  0.0078  0.0078  0.0078  0.0078  0.0078  0.0068  0.0078  0.0078  0.0078  0.0078  0.0068  0.0068  0.0058  0.0059  0.0069  0.0068  0.0097  0.0039  0.0029  0.0059  0.0068  0.0039  0.0049  0.0039  0.0069  0.0068  0.0068  0.0059  0.0058  0.0059  0.0059  0.0059  0.0097  0.0059  0.0059  0.0059  0.0049  0.0068  0.0078  0.0069  0.0039  0.0058  0.0048  0.0059  0.0069  0.0078  0.0078  0.0078  0.0069  0.0039  0.0049  0.0069  0.0069  0.0029  0.0029  0.0029  0.0039  0.0039  0.0068  0.0059  0.0049  0.0048  0.0078  0.0048  0.0068  0.0069  0.0078  0.0058  0.0048  0.0069  0.0088  0.0058  0.0039  0.0059  0.0069  0.0049  0.0058  0.0068  0.0059  0.0097  0.0088  0.0088  0.0049  0.0049  0.0068  0.0029  0.0049  0.0087  0.0029  0.0088  0.0049  0.0059  0.0049  0.0048  0.0049  0.0029  0.0049  0.0049  0.0049  0.0049  0.0039  0.0049  0.0039  0.0088  0.0000  0.0059  0.0039  0.0049  0.0049  0.0049  0.0068  0.0089  0.0078  0.0068  0.0039  0.0087  0.0059  0.0068  0.0069  0.0078  0.0058  0.0069  0.0088  0.0087  0.0049  0.0048
RND4__GCA_001186165.1   0.7520  0.3961  0.3961  0.4070  0.3484  0.3442  0.3442  0.3499  0.3617  0.3686  0.2429  0.2587  0.2585  0.2624  0.2644  0.2633  0.2608  0.2671  0.2633  0.2647  0.2659  0.2685  0.2672  0.2647  0.2685  0.2657  0.2657  0.2657  0.2657  0.2674  0.2674  0.2661  0.2671  0.2626  0.2627  0.2627  0.2641  0.2641  0.2641  0.2611  0.2648  0.3123  0.2550  0.2550  0.2550  0.2483  0.2161  0.2161  0.2161  0.2235  0.2133  0.2172  0.2234  0.2169  0.2125  0.2412  0.2373  0.2360  0.2411  0.2373  0.2613  0.2660  0.2589  0.2661  0.2541  0.2541  0.2541  0.2649  0.2420  0.2524  0.2485  0.2524  0.2460  0.2460  0.2524  0.2524  0.2526  0.2540  0.2526  0.2450  0.2450  0.2442  0.2393  0.2659  0.2659  0.2506  0.2585  0.2504  0.2516  0.2410  0.2347  0.2370  0.2370  0.2343  0.2368  0.2343  0.2357  0.2329  0.2329  0.2329  0.2329  0.2408  0.2396  0.2554  0.2675  0.2748  0.2734  0.2753  0.2018  0.2028  0.0355  0.0692  0.0682  0.0865  0.0865  0.0865  0.0865  0.0865  0.0876  0.0865  0.0865  0.0865  0.0821  0.0811  0.0832  0.0097  0.0068  0.0059  0.0078  0.0078  0.0097  0.0097  0.0097  0.0107  0.0107  0.0097  0.0097  0.0107  0.0097  0.0097  0.0097  0.0097  0.0097  0.0097  0.0097  0.0107  0.0097  0.0107  0.0107  0.0107  0.0097  0.0097  0.0097  0.0097  0.0097  0.0097  0.0097  0.0117  0.0117  0.0117  0.0117  0.0117  0.0068  0.0097  0.0097  0.0117  0.0117  0.0088  0.0088  0.0078  0.0079  0.0088  0.0088  0.0098  0.0059  0.0087  0.0078  0.0068  0.0078  0.0068  0.0078  0.0088  0.0088  0.0088  0.0079  0.0078  0.0078  0.0078  0.0078  0.0078  0.0079  0.0078  0.0078  0.0069  0.0069  0.0097  0.0068  0.0078  0.0078  0.0088  0.0078  0.0069  0.0098  0.0098  0.0098  0.0108  0.0078  0.0088  0.0107  0.0088  0.0049  0.0049  0.0048  0.0078  0.0078  0.0107  0.0078  0.0088  0.0088  0.0097  0.0087  0.0069  0.0068  0.0098  0.0078  0.0068  0.0087  0.0048  0.0078  0.0058  0.0079  0.0069  0.0069  0.0078  0.0108  0.0078  0.0078  0.0088  0.0087  0.0088  0.0068  0.0088  0.0069  0.0068  0.0088  0.0088  0.0088  0.0068  0.0079  0.0088  0.0049  0.0068  0.0049  0.0087  0.0068  0.0068  0.0049  0.0059  0.0088  0.0078  0.0088  0.0078  0.0078  0.0059  0.0088  0.0088  0.0088  0.0088  0.0088  0.0059  0.0088  0.0078  0.0107  0.0098  0.0087  0.0069  0.0098  0.0059  0.0087  0.0107  0.0107  0.0068  0.0068  0.0078
RND4__GCA_001191815.1   0.7468  0.3899  0.3899  0.4007  0.3427  0.3386  0.3386  0.3442  0.3560  0.3629  0.2367  0.2537  0.2534  0.2596  0.2617  0.2606  0.2581  0.2644  0.2606  0.2620  0.2632  0.2657  0.2644  0.2619  0.2657  0.2603  0.2603  0.2603  0.2603  0.2621  0.2621  0.2608  0.2618  0.2573  0.2574  0.2574  0.2588  0.2588  0.2588  0.2559  0.2595  0.3092  0.2522  0.2521  0.2521  0.2455  0.2134  0.2134  0.2134  0.2184  0.2083  0.2146  0.2183  0.2119  0.2098  0.2384  0.2345  0.2332  0.2383  0.2345  0.2584  0.2631  0.2561  0.2632  0.2540  0.2540  0.2540  0.2620  0.2392  0.2471  0.2433  0.2471  0.2407  0.2407  0.2471  0.2471  0.2498  0.2512  0.2498  0.2422  0.2422  0.2415  0.2365  0.2630  0.2630  0.2478  0.2557  0.2475  0.2487  0.2382  0.2320  0.2342  0.2342  0.2316  0.2341  0.2316  0.2329  0.2302  0.2302  0.2302  0.2302  0.2380  0.2368  0.2526  0.2647  0.2719  0.2706  0.2724  0.1969  0.1979  0.0345  0.0660  0.0651  0.0854  0.0854  0.0854  0.0854  0.0854  0.0865  0.0854  0.0854  0.0854  0.0811  0.0800  0.0822  0.0068  0.0059  0.0048  0.0048  0.0049  0.0087  0.0068  0.0068  0.0078  0.0078  0.0068  0.0068  0.0078  0.0068  0.0068  0.0068  0.0068  0.0068  0.0068  0.0068  0.0078  0.0068  0.0078  0.0078  0.0078  0.0068  0.0068  0.0068  0.0068  0.0068  0.0068  0.0068  0.0049  0.0048  0.0048  0.0048  0.0048  0.0058  0.0049  0.0049  0.0048  0.0049  0.0059  0.0059  0.0049  0.0049  0.0059  0.0059  0.0068  0.0049  0.0078  0.0068  0.0077  0.0068  0.0060  0.0068  0.0059  0.0059  0.0058  0.0049  0.0049  0.0049  0.0049  0.0029  0.0108  0.0029  0.0049  0.0049  0.0059  0.0000  0.0029  0.0000  0.0069  0.0049  0.0039  0.0049  0.0000  0.0069  0.0069  0.0029  0.0039  0.0069  0.0039  0.0039  0.0059  0.0039  0.0039  0.0039  0.0068  0.0069  0.0059  0.0049  0.0078  0.0078  0.0069  0.0039  0.0000  0.0000  0.0029  0.0049  0.0059  0.0058  0.0098  0.0029  0.0049  0.0048  0.0000  0.0058  0.0049  0.0058  0.0049  0.0107  0.0059  0.0058  0.0078  0.0059  0.0078  0.0039  0.0059  0.0059  0.0077  0.0059  0.0059  0.0029  0.0059  0.0039  0.0058  0.0039  0.0059  0.0058  0.0039  0.0039  0.0049  0.0059  0.0069  0.0059  0.0068  0.0068  0.0049  0.0059  0.0059  0.0039  0.0039  0.0059  0.0048  0.0059  0.0049  0.0039  0.0068  0.0078  0.0000  0.0069  0.0068  0.0059  0.0059  0.0078  0.0059  0.0039  0.0068  0.0068
RND4__GCA_001192415.1   0.7468  0.3899  0.3899  0.4007  0.3427  0.3386  0.3386  0.3442  0.3560  0.3629  0.2367  0.2537  0.2534  0.2596  0.2617  0.2606  0.2581  0.2644  0.2606  0.2620  0.2632  0.2657  0.2644  0.2619  0.2657  0.2603  0.2603  0.2603  0.2603  0.2621  0.2621  0.2608  0.2618  0.2573  0.2574  0.2574  0.2588  0.2588  0.2588  0.2559  0.2595  0.3092  0.2522  0.2521  0.2521  0.2455  0.2134  0.2134  0.2134  0.2184  0.2083  0.2146  0.2183  0.2119  0.2098  0.2384  0.2345  0.2332  0.2383  0.2345  0.2584  0.2631  0.2561  0.2632  0.2540  0.2540  0.2540  0.2620  0.2392  0.2471  0.2433  0.2471  0.2407  0.2407  0.2471  0.2471  0.2498  0.2512  0.2498  0.2422  0.2422  0.2415  0.2365  0.2630  0.2630  0.2478  0.2557  0.2475  0.2487  0.2382  0.2320  0.2342  0.2342  0.2316  0.2341  0.2316  0.2329  0.2302  0.2302  0.2302  0.2302  0.2380  0.2368  0.2526  0.2647  0.2719  0.2706  0.2724  0.1969  0.1979  0.0345  0.0660  0.0651  0.0854  0.0854  0.0854  0.0854  0.0854  0.0865  0.0854  0.0854  0.0854  0.0811  0.0800  0.0822  0.0068  0.0058  0.0049  0.0049  0.0049  0.0087  0.0068  0.0068  0.0078  0.0078  0.0068  0.0068  0.0078  0.0068  0.0068  0.0068  0.0068  0.0068  0.0068  0.0068  0.0078  0.0068  0.0078  0.0078  0.0078  0.0068  0.0068  0.0068  0.0068  0.0068  0.0068  0.0068  0.0048  0.0048  0.0048  0.0048  0.0048  0.0058  0.0049  0.0049  0.0048  0.0049  0.0059  0.0058  0.0049  0.0049  0.0059  0.0059  0.0068  0.0048  0.0077  0.0069  0.0078  0.0068  0.0059  0.0068  0.0059  0.0059  0.0059  0.0048  0.0049  0.0049  0.0049  0.0029  0.0108  0.0029  0.0049  0.0049  0.0059  0.0000  0.0029  0.0000  0.0069  0.0049  0.0039  0.0049  0.0000  0.0069  0.0068  0.0029  0.0039  0.0068  0.0039  0.0039  0.0059  0.0039  0.0039  0.0039  0.0068  0.0068  0.0059  0.0049  0.0078  0.0078  0.0069  0.0039  0.0000  0.0000  0.0029  0.0049  0.0059  0.0059  0.0098  0.0029  0.0049  0.0048  0.0000  0.0059  0.0048  0.0059  0.0049  0.0106  0.0059  0.0059  0.0078  0.0058  0.0079  0.0039  0.0058  0.0059  0.0078  0.0059  0.0059  0.0029  0.0058  0.0039  0.0058  0.0039  0.0058  0.0059  0.0039  0.0039  0.0049  0.0058  0.0068  0.0059  0.0069  0.0068  0.0049  0.0058  0.0059  0.0039  0.0039  0.0059  0.0049  0.0059  0.0049  0.0039  0.0068  0.0078  0.0000  0.0068  0.0069  0.0059  0.0059  0.0077  0.0059  0.0039  0.0068  0.0068  0.0000
RND4__GCA_001192815.1   0.7468  0.3899  0.3899  0.4007  0.3427  0.3386  0.3386  0.3442  0.3560  0.3629  0.2367  0.2537  0.2534  0.2596  0.2617  0.2606  0.2581  0.2644  0.2606  0.2620  0.2632  0.2657  0.2644  0.2619  0.2657  0.2603  0.2603  0.2603  0.2603  0.2621  0.2621  0.2608  0.2618  0.2573  0.2574  0.2574  0.2588  0.2588  0.2588  0.2559  0.2595  0.3092  0.2522  0.2521  0.2521  0.2455  0.2134  0.2134  0.2134  0.2184  0.2083  0.2146  0.2183  0.2119  0.2098  0.2384  0.2345  0.2332  0.2383  0.2345  0.2584  0.2631  0.2561  0.2632  0.2540  0.2540  0.2540  0.2620  0.2392  0.2471  0.2433  0.2471  0.2407  0.2407  0.2471  0.2471  0.2498  0.2512  0.2498  0.2422  0.2422  0.2415  0.2365  0.2630  0.2630  0.2478  0.2557  0.2475  0.2487  0.2382  0.2320  0.2342  0.2342  0.2316  0.2341  0.2316  0.2329  0.2302  0.2302  0.2302  0.2302  0.2380  0.2368  0.2526  0.2647  0.2719  0.2706  0.2724  0.1969  0.1979  0.0345  0.0660  0.0651  0.0854  0.0854  0.0854  0.0854  0.0854  0.0865  0.0854  0.0854  0.0854  0.0811  0.0800  0.0822  0.0068  0.0058  0.0048  0.0049  0.0049  0.0087  0.0068  0.0068  0.0078  0.0078  0.0068  0.0068  0.0078  0.0068  0.0068  0.0068  0.0068  0.0068  0.0068  0.0068  0.0078  0.0068  0.0078  0.0078  0.0078  0.0068  0.0068  0.0068  0.0068  0.0068  0.0068  0.0068  0.0048  0.0049  0.0048  0.0049  0.0049  0.0058  0.0049  0.0049  0.0048  0.0048  0.0059  0.0059  0.0049  0.0048  0.0059  0.0058  0.0069  0.0048  0.0077  0.0068  0.0077  0.0069  0.0058  0.0069  0.0058  0.0059  0.0058  0.0048  0.0048  0.0049  0.0049  0.0029  0.0109  0.0029  0.0049  0.0049  0.0058  0.0000  0.0029  0.0000  0.0068  0.0048  0.0039  0.0049  0.0000  0.0068  0.0069  0.0029  0.0039  0.0069  0.0039  0.0039  0.0059  0.0039  0.0039  0.0039  0.0069  0.0069  0.0058  0.0049  0.0077  0.0078  0.0068  0.0039  0.0000  0.0000  0.0029  0.0048  0.0059  0.0058  0.0098  0.0029  0.0049  0.0049  0.0000  0.0059  0.0049  0.0058  0.0049  0.0107  0.0059  0.0059  0.0078  0.0059  0.0079  0.0039  0.0058  0.0058  0.0078  0.0058  0.0059  0.0029  0.0059  0.0039  0.0059  0.0039  0.0059  0.0059  0.0039  0.0039  0.0049  0.0059  0.0069  0.0059  0.0068  0.0068  0.0049  0.0059  0.0059  0.0039  0.0039  0.0058  0.0048  0.0059  0.0049  0.0039  0.0068  0.0078  0.0000  0.0069  0.0068  0.0059  0.0059  0.0077  0.0059  0.0039  0.0068  0.0069  0.0000  0.0000
RND4__GCA_001193035.1   0.7468  0.3899  0.3899  0.4007  0.3427  0.3386  0.3386  0.3442  0.3560  0.3629  0.2367  0.2537  0.2534  0.2596  0.2617  0.2606  0.2581  0.2644  0.2606  0.2620  0.2632  0.2657  0.2644  0.2619  0.2657  0.2603  0.2603  0.2603  0.2603  0.2621  0.2621  0.2608  0.2618  0.2573  0.2574  0.2574  0.2588  0.2588  0.2588  0.2559  0.2595  0.3092  0.2522  0.2521  0.2521  0.2455  0.2134  0.2134  0.2134  0.2184  0.2083  0.2146  0.2183  0.2119  0.2098  0.2384  0.2345  0.2332  0.2383  0.2345  0.2584  0.2631  0.2561  0.2632  0.2540  0.2540  0.2540  0.2620  0.2392  0.2471  0.2433  0.2471  0.2407  0.2407  0.2471  0.2471  0.2498  0.2512  0.2498  0.2422  0.2422  0.2415  0.2365  0.2630  0.2630  0.2478  0.2557  0.2475  0.2487  0.2382  0.2320  0.2342  0.2342  0.2316  0.2341  0.2316  0.2329  0.2302  0.2302  0.2302  0.2302  0.2380  0.2368  0.2526  0.2647  0.2719  0.2706  0.2724  0.1969  0.1979  0.0345  0.0660  0.0651  0.0854  0.0854  0.0854  0.0854  0.0854  0.0865  0.0854  0.0854  0.0854  0.0811  0.0800  0.0822  0.0068  0.0059  0.0048  0.0049  0.0049  0.0087  0.0068  0.0068  0.0078  0.0078  0.0068  0.0068  0.0078  0.0068  0.0068  0.0068  0.0068  0.0068  0.0068  0.0068  0.0078  0.0068  0.0078  0.0078  0.0078  0.0068  0.0068  0.0068  0.0068  0.0068  0.0068  0.0068  0.0049  0.0049  0.0048  0.0048  0.0049  0.0058  0.0049  0.0049  0.0049  0.0048  0.0059  0.0058  0.0049  0.0049  0.0058  0.0059  0.0069  0.0049  0.0078  0.0069  0.0078  0.0068  0.0059  0.0069  0.0059  0.0059  0.0058  0.0048  0.0048  0.0049  0.0048  0.0029  0.0107  0.0029  0.0048  0.0049  0.0059  0.0000  0.0029  0.0000  0.0069  0.0049  0.0039  0.0049  0.0000  0.0069  0.0069  0.0030  0.0039  0.0068  0.0039  0.0039  0.0059  0.0039  0.0039  0.0039  0.0069  0.0068  0.0058  0.0049  0.0078  0.0078  0.0069  0.0039  0.0000  0.0000  0.0029  0.0049  0.0059  0.0059  0.0097  0.0029  0.0049  0.0049  0.0000  0.0058  0.0049  0.0059  0.0049  0.0107  0.0059  0.0058  0.0078  0.0058  0.0078  0.0039  0.0058  0.0059  0.0078  0.0059  0.0059  0.0029  0.0058  0.0039  0.0059  0.0039  0.0058  0.0058  0.0039  0.0039  0.0049  0.0059  0.0068  0.0059  0.0068  0.0068  0.0049  0.0058  0.0059  0.0039  0.0039  0.0059  0.0049  0.0059  0.0049  0.0039  0.0069  0.0078  0.0000  0.0069  0.0068  0.0058  0.0058  0.0078  0.0059  0.0039  0.0068  0.0068  0.0000  0.0000  0.0000
RND4__GCA_001193375.1   0.7380  0.3902  0.3902  0.4010  0.3471  0.3429  0.3429  0.3485  0.3577  0.3646  0.2428  0.2575  0.2573  0.2635  0.2656  0.2645  0.2620  0.2683  0.2645  0.2659  0.2671  0.2697  0.2683  0.2658  0.2696  0.2617  0.2617  0.2617  0.2617  0.2661  0.2661  0.2648  0.2657  0.2613  0.2614  0.2614  0.2628  0.2628  0.2628  0.2598  0.2635  0.3107  0.2549  0.2548  0.2548  0.2482  0.2149  0.2149  0.2149  0.2198  0.2097  0.2160  0.2198  0.2133  0.2113  0.2424  0.2358  0.2345  0.2396  0.2358  0.2597  0.2672  0.2601  0.2673  0.2553  0.2553  0.2553  0.2661  0.2405  0.2511  0.2472  0.2511  0.2447  0.2447  0.2511  0.2511  0.2538  0.2552  0.2538  0.2462  0.2462  0.2454  0.2392  0.2671  0.2671  0.2518  0.2597  0.2516  0.2528  0.2422  0.2359  0.2382  0.2382  0.2355  0.2380  0.2355  0.2368  0.2341  0.2341  0.2341  0.2341  0.2419  0.2408  0.2566  0.2687  0.2733  0.2719  0.2765  0.2006  0.2016  0.0355  0.0692  0.0682  0.0866  0.0866  0.0866  0.0866  0.0866  0.0877  0.0866  0.0866  0.0866  0.0823  0.0812  0.0833  0.0078  0.0068  0.0078  0.0039  0.0078  0.0078  0.0078  0.0078  0.0087  0.0087  0.0078  0.0078  0.0087  0.0078  0.0078  0.0078  0.0078  0.0078  0.0078  0.0078  0.0087  0.0078  0.0087  0.0087  0.0087  0.0078  0.0078  0.0078  0.0078  0.0078  0.0078  0.0078  0.0058  0.0058  0.0058  0.0058  0.0058  0.0049  0.0058  0.0058  0.0058  0.0058  0.0029  0.0029  0.0079  0.0020  0.0029  0.0029  0.0078  0.0059  0.0068  0.0059  0.0068  0.0059  0.0048  0.0058  0.0029  0.0030  0.0029  0.0039  0.0078  0.0039  0.0078  0.0078  0.0117  0.0078  0.0039  0.0020  0.0068  0.0068  0.0058  0.0068  0.0059  0.0058  0.0049  0.0019  0.0068  0.0039  0.0039  0.0059  0.0049  0.0059  0.0049  0.0049  0.0088  0.0049  0.0049  0.0048  0.0059  0.0058  0.0069  0.0059  0.0048  0.0048  0.0039  0.0049  0.0068  0.0069  0.0059  0.0058  0.0068  0.0088  0.0107  0.0059  0.0058  0.0059  0.0069  0.0069  0.0020  0.0049  0.0019  0.0118  0.0107  0.0107  0.0088  0.0069  0.0068  0.0069  0.0049  0.0107  0.0068  0.0108  0.0029  0.0059  0.0029  0.0068  0.0049  0.0049  0.0029  0.0068  0.0069  0.0068  0.0059  0.0029  0.0059  0.0107  0.0059  0.0059  0.0059  0.0029  0.0029  0.0048  0.0068  0.0108  0.0078  0.0088  0.0039  0.0068  0.0039  0.0068  0.0069  0.0039  0.0078  0.0087  0.0087  0.0088  0.0068  0.0049  0.0059  0.0098  0.0069  0.0069  0.0068  0.0069
RND4__GCA_001193655.1   0.7468  0.3899  0.3899  0.4007  0.3427  0.3386  0.3386  0.3442  0.3560  0.3629  0.2367  0.2537  0.2534  0.2596  0.2617  0.2606  0.2581  0.2644  0.2606  0.2620  0.2632  0.2657  0.2644  0.2619  0.2657  0.2603  0.2603  0.2603  0.2603  0.2621  0.2621  0.2608  0.2618  0.2573  0.2574  0.2574  0.2588  0.2588  0.2588  0.2559  0.2595  0.3092  0.2522  0.2521  0.2521  0.2455  0.2134  0.2134  0.2134  0.2184  0.2083  0.2146  0.2183  0.2119  0.2098  0.2384  0.2345  0.2332  0.2383  0.2345  0.2584  0.2631  0.2561  0.2632  0.2540  0.2540  0.2540  0.2620  0.2392  0.2471  0.2433  0.2471  0.2407  0.2407  0.2471  0.2471  0.2498  0.2512  0.2498  0.2422  0.2422  0.2415  0.2365  0.2630  0.2630  0.2478  0.2557  0.2475  0.2487  0.2382  0.2320  0.2342  0.2342  0.2316  0.2341  0.2316  0.2329  0.2302  0.2302  0.2302  0.2302  0.2380  0.2368  0.2526  0.2647  0.2719  0.2706  0.2724  0.1969  0.1979  0.0345  0.0660  0.0651  0.0854  0.0854  0.0854  0.0854  0.0854  0.0865  0.0854  0.0854  0.0854  0.0811  0.0800  0.0822  0.0068  0.0058  0.0049  0.0049  0.0049  0.0087  0.0068  0.0068  0.0078  0.0078  0.0068  0.0068  0.0078  0.0068  0.0068  0.0068  0.0068  0.0068  0.0068  0.0068  0.0078  0.0068  0.0078  0.0078  0.0078  0.0068  0.0068  0.0068  0.0068  0.0068  0.0068  0.0068  0.0049  0.0048  0.0048  0.0049  0.0048  0.0058  0.0049  0.0049  0.0049  0.0048  0.0059  0.0058  0.0049  0.0048  0.0059  0.0059  0.0069  0.0049  0.0078  0.0069  0.0078  0.0068  0.0059  0.0069  0.0058  0.0059  0.0058  0.0049  0.0049  0.0049  0.0049  0.0029  0.0108  0.0029  0.0049  0.0048  0.0058  0.0000  0.0029  0.0000  0.0068  0.0049  0.0039  0.0049  0.0000  0.0068  0.0069  0.0029  0.0039  0.0068  0.0039  0.0039  0.0059  0.0039  0.0039  0.0039  0.0069  0.0069  0.0059  0.0049  0.0078  0.0079  0.0069  0.0039  0.0000  0.0000  0.0029  0.0049  0.0059  0.0058  0.0097  0.0029  0.0049  0.0048  0.0000  0.0059  0.0049  0.0059  0.0048  0.0107  0.0058  0.0059  0.0078  0.0059  0.0078  0.0039  0.0058  0.0059  0.0078  0.0059  0.0059  0.0029  0.0059  0.0039  0.0058  0.0039  0.0058  0.0058  0.0039  0.0039  0.0049  0.0059  0.0068  0.0058  0.0068  0.0068  0.0049  0.0059  0.0059  0.0039  0.0039  0.0060  0.0049  0.0058  0.0049  0.0039  0.0068  0.0078  0.0000  0.0068  0.0068  0.0059  0.0058  0.0078  0.0059  0.0039  0.0069  0.0069  0.0000  0.0000  0.0000  0.0000  0.0069
RND4__GCA_001194765.1   0.7468  0.3899  0.3899  0.4007  0.3427  0.3386  0.3386  0.3442  0.3560  0.3629  0.2367  0.2537  0.2534  0.2596  0.2617  0.2606  0.2581  0.2644  0.2606  0.2620  0.2632  0.2657  0.2644  0.2619  0.2657  0.2603  0.2603  0.2603  0.2603  0.2621  0.2621  0.2608  0.2618  0.2573  0.2574  0.2574  0.2588  0.2588  0.2588  0.2559  0.2595  0.3092  0.2522  0.2521  0.2521  0.2455  0.2134  0.2134  0.2134  0.2184  0.2083  0.2146  0.2183  0.2119  0.2098  0.2384  0.2345  0.2332  0.2383  0.2345  0.2584  0.2631  0.2561  0.2632  0.2540  0.2540  0.2540  0.2620  0.2392  0.2471  0.2433  0.2471  0.2407  0.2407  0.2471  0.2471  0.2498  0.2512  0.2498  0.2422  0.2422  0.2415  0.2365  0.2630  0.2630  0.2478  0.2557  0.2475  0.2487  0.2382  0.2320  0.2342  0.2342  0.2316  0.2341  0.2316  0.2329  0.2302  0.2302  0.2302  0.2302  0.2380  0.2368  0.2526  0.2647  0.2719  0.2706  0.2724  0.1969  0.1979  0.0345  0.0660  0.0651  0.0854  0.0854  0.0854  0.0854  0.0854  0.0865  0.0854  0.0854  0.0854  0.0811  0.0800  0.0822  0.0068  0.0059  0.0049  0.0050  0.0049  0.0087  0.0068  0.0068  0.0078  0.0078  0.0068  0.0068  0.0078  0.0068  0.0068  0.0068  0.0068  0.0068  0.0068  0.0068  0.0078  0.0068  0.0078  0.0078  0.0078  0.0068  0.0068  0.0068  0.0068  0.0068  0.0068  0.0068  0.0048  0.0048  0.0049  0.0049  0.0049  0.0058  0.0049  0.0049  0.0049  0.0048  0.0059  0.0059  0.0049  0.0048  0.0058  0.0059  0.0068  0.0048  0.0078  0.0068  0.0078  0.0068  0.0059  0.0069  0.0059  0.0059  0.0059  0.0048  0.0049  0.0049  0.0049  0.0029  0.0108  0.0029  0.0049  0.0049  0.0059  0.0000  0.0029  0.0000  0.0069  0.0049  0.0039  0.0049  0.0000  0.0068  0.0069  0.0029  0.0039  0.0068  0.0039  0.0039  0.0059  0.0039  0.0039  0.0039  0.0068  0.0068  0.0059  0.0048  0.0078  0.0078  0.0068  0.0039  0.0000  0.0000  0.0029  0.0049  0.0059  0.0059  0.0098  0.0029  0.0048  0.0049  0.0000  0.0058  0.0049  0.0059  0.0049  0.0107  0.0059  0.0059  0.0077  0.0059  0.0078  0.0039  0.0059  0.0058  0.0078  0.0058  0.0058  0.0029  0.0058  0.0039  0.0058  0.0039  0.0059  0.0058  0.0039  0.0039  0.0048  0.0058  0.0069  0.0058  0.0068  0.0068  0.0048  0.0059  0.0058  0.0039  0.0039  0.0059  0.0049  0.0059  0.0048  0.0039  0.0068  0.0079  0.0000  0.0068  0.0069  0.0059  0.0059  0.0078  0.0058  0.0039  0.0068  0.0069  0.0000  0.0000  0.0000  0.0000  0.0068  0.0000
RND4__GCA_001195465.1   0.7468  0.3899  0.3899  0.4007  0.3427  0.3386  0.3386  0.3442  0.3560  0.3629  0.2367  0.2537  0.2534  0.2596  0.2617  0.2606  0.2581  0.2644  0.2606  0.2620  0.2632  0.2657  0.2644  0.2619  0.2657  0.2603  0.2603  0.2603  0.2603  0.2621  0.2621  0.2608  0.2618  0.2573  0.2574  0.2574  0.2588  0.2588  0.2588  0.2559  0.2595  0.3092  0.2522  0.2521  0.2521  0.2455  0.2134  0.2134  0.2134  0.2184  0.2083  0.2146  0.2183  0.2119  0.2098  0.2384  0.2345  0.2332  0.2383  0.2345  0.2584  0.2631  0.2561  0.2632  0.2540  0.2540  0.2540  0.2620  0.2392  0.2471  0.2433  0.2471  0.2407  0.2407  0.2471  0.2471  0.2498  0.2512  0.2498  0.2422  0.2422  0.2415  0.2365  0.2630  0.2630  0.2478  0.2557  0.2475  0.2487  0.2382  0.2320  0.2342  0.2342  0.2316  0.2341  0.2316  0.2329  0.2302  0.2302  0.2302  0.2302  0.2380  0.2368  0.2526  0.2647  0.2719  0.2706  0.2724  0.1969  0.1979  0.0345  0.0660  0.0651  0.0854  0.0854  0.0854  0.0854  0.0854  0.0865  0.0854  0.0854  0.0854  0.0811  0.0800  0.0822  0.0068  0.0058  0.0049  0.0049  0.0049  0.0087  0.0068  0.0068  0.0078  0.0078  0.0068  0.0068  0.0078  0.0068  0.0068  0.0068  0.0068  0.0068  0.0068  0.0068  0.0078  0.0068  0.0078  0.0078  0.0078  0.0068  0.0068  0.0068  0.0068  0.0068  0.0068  0.0068  0.0049  0.0049  0.0048  0.0048  0.0048  0.0058  0.0049  0.0049  0.0048  0.0049  0.0058  0.0059  0.0049  0.0049  0.0059  0.0059  0.0068  0.0049  0.0077  0.0068  0.0078  0.0068  0.0058  0.0069  0.0058  0.0059  0.0059  0.0049  0.0049  0.0049  0.0049  0.0029  0.0108  0.0030  0.0049  0.0049  0.0059  0.0000  0.0029  0.0000  0.0068  0.0049  0.0039  0.0049  0.0000  0.0068  0.0068  0.0029  0.0039  0.0068  0.0039  0.0039  0.0059  0.0039  0.0039  0.0039  0.0069  0.0069  0.0059  0.0049  0.0078  0.0078  0.0068  0.0039  0.0000  0.0000  0.0029  0.0049  0.0058  0.0059  0.0097  0.0029  0.0049  0.0049  0.0000  0.0059  0.0049  0.0059  0.0049  0.0107  0.0059  0.0059  0.0078  0.0059  0.0078  0.0039  0.0059  0.0058  0.0078  0.0059  0.0058  0.0029  0.0059  0.0039  0.0058  0.0039  0.0059  0.0058  0.0039  0.0039  0.0049  0.0059  0.0069  0.0058  0.0068  0.0068  0.0049  0.0059  0.0059  0.0039  0.0039  0.0059  0.0049  0.0058  0.0049  0.0039  0.0069  0.0078  0.0000  0.0069  0.0067  0.0058  0.0059  0.0077  0.0059  0.0039  0.0068  0.0068  0.0000  0.0000  0.0000  0.0000  0.0068  0.0000  0.0000
RND4__GCA_001196125.1   0.7468  0.3899  0.3899  0.4007  0.3427  0.3386  0.3386  0.3442  0.3560  0.3629  0.2367  0.2537  0.2534  0.2596  0.2617  0.2606  0.2581  0.2644  0.2606  0.2620  0.2632  0.2657  0.2644  0.2619  0.2657  0.2603  0.2603  0.2603  0.2603  0.2621  0.2621  0.2608  0.2618  0.2573  0.2574  0.2574  0.2588  0.2588  0.2588  0.2559  0.2595  0.3092  0.2522  0.2521  0.2521  0.2455  0.2134  0.2134  0.2134  0.2184  0.2083  0.2146  0.2183  0.2119  0.2098  0.2384  0.2345  0.2332  0.2383  0.2345  0.2584  0.2631  0.2561  0.2632  0.2540  0.2540  0.2540  0.2620  0.2392  0.2471  0.2433  0.2471  0.2407  0.2407  0.2471  0.2471  0.2498  0.2512  0.2498  0.2422  0.2422  0.2415  0.2365  0.2630  0.2630  0.2478  0.2557  0.2475  0.2487  0.2382  0.2320  0.2342  0.2342  0.2316  0.2341  0.2316  0.2329  0.2302  0.2302  0.2302  0.2302  0.2380  0.2368  0.2526  0.2647  0.2719  0.2706  0.2724  0.1969  0.1979  0.0345  0.0660  0.0651  0.0854  0.0854  0.0854  0.0854  0.0854  0.0865  0.0854  0.0854  0.0854  0.0811  0.0800  0.0822  0.0068  0.0059  0.0049  0.0049  0.0049  0.0087  0.0068  0.0068  0.0078  0.0078  0.0068  0.0068  0.0078  0.0068  0.0068  0.0068  0.0068  0.0068  0.0068  0.0068  0.0078  0.0068  0.0078  0.0078  0.0078  0.0068  0.0068  0.0068  0.0068  0.0068  0.0068  0.0068  0.0049  0.0048  0.0049  0.0049  0.0049  0.0058  0.0049  0.0049  0.0048  0.0048  0.0059  0.0059  0.0049  0.0049  0.0059  0.0059  0.0068  0.0049  0.0078  0.0068  0.0078  0.0068  0.0058  0.0069  0.0058  0.0059  0.0058  0.0049  0.0048  0.0049  0.0048  0.0030  0.0108  0.0029  0.0048  0.0049  0.0059  0.0000  0.0029  0.0000  0.0068  0.0049  0.0039  0.0049  0.0000  0.0068  0.0069  0.0029  0.0039  0.0068  0.0039  0.0039  0.0058  0.0039  0.0039  0.0039  0.0068  0.0069  0.0059  0.0049  0.0078  0.0078  0.0069  0.0039  0.0000  0.0000  0.0029  0.0049  0.0059  0.0059  0.0099  0.0029  0.0048  0.0049  0.0000  0.0059  0.0049  0.0059  0.0049  0.0108  0.0059  0.0058  0.0077  0.0058  0.0078  0.0039  0.0059  0.0059  0.0078  0.0058  0.0058  0.0029  0.0058  0.0039  0.0058  0.0039  0.0059  0.0059  0.0039  0.0039  0.0049  0.0059  0.0069  0.0059  0.0068  0.0068  0.0048  0.0058  0.0059  0.0039  0.0039  0.0059  0.0048  0.0059  0.0049  0.0039  0.0068  0.0078  0.0000  0.0068  0.0068  0.0059  0.0058  0.0077  0.0058  0.0039  0.0069  0.0068  0.0000  0.0000  0.0000  0.0000  0.0068  0.0000  0.0000  0.0000
RND4__GCA_001196775.1   0.7468  0.3899  0.3899  0.4007  0.3427  0.3386  0.3386  0.3442  0.3560  0.3629  0.2367  0.2537  0.2534  0.2596  0.2617  0.2606  0.2581  0.2644  0.2606  0.2620  0.2632  0.2657  0.2644  0.2619  0.2657  0.2603  0.2603  0.2603  0.2603  0.2621  0.2621  0.2608  0.2618  0.2573  0.2574  0.2574  0.2588  0.2588  0.2588  0.2559  0.2595  0.3092  0.2522  0.2521  0.2521  0.2455  0.2134  0.2134  0.2134  0.2184  0.2083  0.2146  0.2183  0.2119  0.2098  0.2384  0.2345  0.2332  0.2383  0.2345  0.2584  0.2631  0.2561  0.2632  0.2540  0.2540  0.2540  0.2620  0.2392  0.2471  0.2433  0.2471  0.2407  0.2407  0.2471  0.2471  0.2498  0.2512  0.2498  0.2422  0.2422  0.2415  0.2365  0.2630  0.2630  0.2478  0.2557  0.2475  0.2487  0.2382  0.2320  0.2342  0.2342  0.2316  0.2341  0.2316  0.2329  0.2302  0.2302  0.2302  0.2302  0.2380  0.2368  0.2526  0.2647  0.2719  0.2706  0.2724  0.1969  0.1979  0.0345  0.0660  0.0651  0.0854  0.0854  0.0854  0.0854  0.0854  0.0865  0.0854  0.0854  0.0854  0.0811  0.0800  0.0822  0.0068  0.0059  0.0049  0.0049  0.0049  0.0087  0.0068  0.0068  0.0078  0.0078  0.0068  0.0068  0.0078  0.0068  0.0068  0.0068  0.0068  0.0068  0.0068  0.0068  0.0078  0.0068  0.0078  0.0078  0.0078  0.0068  0.0068  0.0068  0.0068  0.0068  0.0068  0.0068  0.0048  0.0049  0.0049  0.0048  0.0048  0.0058  0.0049  0.0049  0.0048  0.0048  0.0059  0.0058  0.0049  0.0049  0.0059  0.0059  0.0068  0.0049  0.0077  0.0069  0.0078  0.0069  0.0059  0.0069  0.0059  0.0058  0.0059  0.0049  0.0048  0.0049  0.0049  0.0029  0.0107  0.0029  0.0049  0.0049  0.0059  0.0000  0.0029  0.0000  0.0068  0.0049  0.0039  0.0048  0.0000  0.0069  0.0068  0.0029  0.0039  0.0068  0.0039  0.0039  0.0059  0.0039  0.0039  0.0039  0.0068  0.0068  0.0058  0.0049  0.0077  0.0078  0.0069  0.0039  0.0000  0.0000  0.0029  0.0049  0.0059  0.0059  0.0098  0.0029  0.0049  0.0049  0.0000  0.0059  0.0048  0.0059  0.0049  0.0107  0.0058  0.0059  0.0077  0.0058  0.0078  0.0039  0.0059  0.0059  0.0078  0.0058  0.0059  0.0029  0.0059  0.0039  0.0059  0.0039  0.0059  0.0059  0.0039  0.0039  0.0049  0.0058  0.0069  0.0058  0.0068  0.0069  0.0049  0.0058  0.0058  0.0039  0.0039  0.0059  0.0049  0.0059  0.0049  0.0039  0.0069  0.0078  0.0000  0.0069  0.0068  0.0059  0.0059  0.0078  0.0058  0.0039  0.0069  0.0068  0.0000  0.0000  0.0000  0.0000  0.0069  0.0000  0.0000  0.0000  0.0000
RND4__GCA_001197355.1   0.7380  0.3902  0.3902  0.4010  0.3471  0.3429  0.3429  0.3485  0.3577  0.3646  0.2428  0.2575  0.2573  0.2635  0.2656  0.2645  0.2620  0.2683  0.2645  0.2659  0.2671  0.2697  0.2683  0.2658  0.2696  0.2617  0.2617  0.2617  0.2617  0.2661  0.2661  0.2648  0.2657  0.2613  0.2614  0.2614  0.2628  0.2628  0.2628  0.2598  0.2635  0.3107  0.2549  0.2548  0.2548  0.2482  0.2149  0.2149  0.2149  0.2198  0.2097  0.2160  0.2198  0.2133  0.2113  0.2424  0.2358  0.2345  0.2396  0.2358  0.2597  0.2672  0.2601  0.2673  0.2553  0.2553  0.2553  0.2661  0.2405  0.2511  0.2472  0.2511  0.2447  0.2447  0.2511  0.2511  0.2538  0.2552  0.2538  0.2462  0.2462  0.2454  0.2392  0.2671  0.2671  0.2518  0.2597  0.2516  0.2528  0.2422  0.2359  0.2382  0.2382  0.2355  0.2380  0.2355  0.2368  0.2341  0.2341  0.2341  0.2341  0.2419  0.2408  0.2566  0.2687  0.2733  0.2719  0.2765  0.2006  0.2016  0.0355  0.0692  0.0682  0.0866  0.0866  0.0866  0.0866  0.0866  0.0877  0.0866  0.0866  0.0866  0.0823  0.0812  0.0833  0.0078  0.0068  0.0078  0.0039  0.0078  0.0078  0.0078  0.0078  0.0087  0.0087  0.0078  0.0078  0.0087  0.0078  0.0078  0.0078  0.0078  0.0078  0.0078  0.0078  0.0087  0.0078  0.0087  0.0087  0.0087  0.0078  0.0078  0.0078  0.0078  0.0078  0.0078  0.0078  0.0058  0.0058  0.0058  0.0058  0.0058  0.0049  0.0058  0.0058  0.0058  0.0058  0.0029  0.0029  0.0078  0.0020  0.0029  0.0029  0.0078  0.0059  0.0069  0.0058  0.0069  0.0059  0.0049  0.0059  0.0029  0.0029  0.0029  0.0039  0.0078  0.0039  0.0078  0.0079  0.0117  0.0078  0.0039  0.0019  0.0068  0.0068  0.0059  0.0068  0.0058  0.0059  0.0048  0.0020  0.0069  0.0039  0.0039  0.0058  0.0049  0.0058  0.0048  0.0049  0.0088  0.0049  0.0049  0.0049  0.0059  0.0058  0.0068  0.0059  0.0049  0.0049  0.0039  0.0048  0.0068  0.0068  0.0059  0.0059  0.0069  0.0088  0.0108  0.0059  0.0058  0.0059  0.0069  0.0068  0.0020  0.0049  0.0020  0.0118  0.0108  0.0108  0.0088  0.0068  0.0068  0.0068  0.0048  0.0108  0.0069  0.0107  0.0029  0.0059  0.0029  0.0068  0.0049  0.0049  0.0029  0.0068  0.0068  0.0068  0.0058  0.0029  0.0059  0.0107  0.0059  0.0059  0.0059  0.0029  0.0029  0.0049  0.0068  0.0107  0.0078  0.0088  0.0039  0.0068  0.0039  0.0069  0.0068  0.0039  0.0077  0.0087  0.0087  0.0088  0.0068  0.0049  0.0058  0.0098  0.0069  0.0068  0.0069  0.0068  0.0000  0.0068  0.0068  0.0069  0.0069  0.0067
RND4__GCA_001197775.1   0.7468  0.3899  0.3899  0.4007  0.3427  0.3386  0.3386  0.3442  0.3560  0.3629  0.2367  0.2537  0.2534  0.2596  0.2617  0.2606  0.2581  0.2644  0.2606  0.2620  0.2632  0.2657  0.2644  0.2619  0.2657  0.2603  0.2603  0.2603  0.2603  0.2621  0.2621  0.2608  0.2618  0.2573  0.2574  0.2574  0.2588  0.2588  0.2588  0.2559  0.2595  0.3092  0.2522  0.2521  0.2521  0.2455  0.2134  0.2134  0.2134  0.2184  0.2083  0.2146  0.2183  0.2119  0.2098  0.2384  0.2345  0.2332  0.2383  0.2345  0.2584  0.2631  0.2561  0.2632  0.2540  0.2540  0.2540  0.2620  0.2392  0.2471  0.2433  0.2471  0.2407  0.2407  0.2471  0.2471  0.2498  0.2512  0.2498  0.2422  0.2422  0.2415  0.2365  0.2630  0.2630  0.2478  0.2557  0.2475  0.2487  0.2382  0.2320  0.2342  0.2342  0.2316  0.2341  0.2316  0.2329  0.2302  0.2302  0.2302  0.2302  0.2380  0.2368  0.2526  0.2647  0.2719  0.2706  0.2724  0.1969  0.1979  0.0345  0.0660  0.0651  0.0854  0.0854  0.0854  0.0854  0.0854  0.0865  0.0854  0.0854  0.0854  0.0811  0.0800  0.0822  0.0068  0.0059  0.0048  0.0049  0.0049  0.0087  0.0068  0.0068  0.0078  0.0078  0.0068  0.0068  0.0078  0.0068  0.0068  0.0068  0.0068  0.0068  0.0068  0.0068  0.0078  0.0068  0.0078  0.0078  0.0078  0.0068  0.0068  0.0068  0.0068  0.0068  0.0068  0.0068  0.0049  0.0048  0.0048  0.0048  0.0048  0.0058  0.0049  0.0049  0.0048  0.0048  0.0058  0.0058  0.0049  0.0049  0.0059  0.0059  0.0068  0.0048  0.0077  0.0068  0.0079  0.0069  0.0059  0.0068  0.0059  0.0059  0.0059  0.0049  0.0049  0.0049  0.0049  0.0029  0.0107  0.0029  0.0049  0.0048  0.0059  0.0000  0.0029  0.0000  0.0068  0.0049  0.0039  0.0049  0.0000  0.0069  0.0069  0.0029  0.0039  0.0068  0.0039  0.0039  0.0059  0.0039  0.0039  0.0039  0.0068  0.0068  0.0059  0.0049  0.0078  0.0078  0.0069  0.0039  0.0000  0.0000  0.0029  0.0049  0.0059  0.0059  0.0097  0.0029  0.0049  0.0049  0.0000  0.0058  0.0049  0.0058  0.0049  0.0107  0.0059  0.0059  0.0079  0.0058  0.0078  0.0039  0.0059  0.0059  0.0078  0.0058  0.0058  0.0029  0.0059  0.0039  0.0058  0.0039  0.0059  0.0058  0.0039  0.0039  0.0049  0.0059  0.0069  0.0059  0.0068  0.0069  0.0049  0.0059  0.0059  0.0039  0.0039  0.0058  0.0048  0.0059  0.0049  0.0039  0.0068  0.0078  0.0000  0.0068  0.0068  0.0058  0.0059  0.0079  0.0059  0.0039  0.0068  0.0068  0.0000  0.0000  0.0000  0.0000  0.0068  0.0000  0.0000  0.0000  0.0000  0.0000  0.0068
RND4__GCA_001197795.1   0.7468  0.3899  0.3899  0.4007  0.3427  0.3386  0.3386  0.3442  0.3560  0.3629  0.2367  0.2537  0.2534  0.2596  0.2617  0.2606  0.2581  0.2644  0.2606  0.2620  0.2632  0.2657  0.2644  0.2619  0.2657  0.2603  0.2603  0.2603  0.2603  0.2621  0.2621  0.2608  0.2618  0.2573  0.2574  0.2574  0.2588  0.2588  0.2588  0.2559  0.2595  0.3092  0.2522  0.2521  0.2521  0.2455  0.2134  0.2134  0.2134  0.2184  0.2083  0.2146  0.2183  0.2119  0.2098  0.2384  0.2345  0.2332  0.2383  0.2345  0.2584  0.2631  0.2561  0.2632  0.2540  0.2540  0.2540  0.2620  0.2392  0.2471  0.2433  0.2471  0.2407  0.2407  0.2471  0.2471  0.2498  0.2512  0.2498  0.2422  0.2422  0.2415  0.2365  0.2630  0.2630  0.2478  0.2557  0.2475  0.2487  0.2382  0.2320  0.2342  0.2342  0.2316  0.2341  0.2316  0.2329  0.2302  0.2302  0.2302  0.2302  0.2380  0.2368  0.2526  0.2647  0.2719  0.2706  0.2724  0.1969  0.1979  0.0345  0.0660  0.0651  0.0854  0.0854  0.0854  0.0854  0.0854  0.0865  0.0854  0.0854  0.0854  0.0811  0.0800  0.0822  0.0068  0.0059  0.0049  0.0049  0.0049  0.0087  0.0068  0.0068  0.0078  0.0078  0.0068  0.0068  0.0078  0.0068  0.0068  0.0068  0.0068  0.0068  0.0068  0.0068  0.0078  0.0068  0.0078  0.0078  0.0078  0.0068  0.0068  0.0068  0.0068  0.0068  0.0068  0.0068  0.0049  0.0048  0.0048  0.0049  0.0048  0.0058  0.0049  0.0049  0.0049  0.0048  0.0059  0.0059  0.0049  0.0048  0.0059  0.0058  0.0068  0.0049  0.0078  0.0069  0.0077  0.0068  0.0058  0.0069  0.0059  0.0059  0.0059  0.0049  0.0049  0.0049  0.0049  0.0029  0.0108  0.0029  0.0049  0.0049  0.0059  0.0000  0.0029  0.0000  0.0068  0.0049  0.0039  0.0048  0.0000  0.0069  0.0068  0.0029  0.0039  0.0068  0.0039  0.0039  0.0059  0.0039  0.0039  0.0039  0.0068  0.0069  0.0059  0.0049  0.0078  0.0077  0.0068  0.0039  0.0000  0.0000  0.0029  0.0049  0.0059  0.0059  0.0097  0.0029  0.0049  0.0049  0.0000  0.0059  0.0049  0.0059  0.0049  0.0107  0.0059  0.0058  0.0077  0.0058  0.0078  0.0039  0.0058  0.0059  0.0078  0.0059  0.0059  0.0029  0.0059  0.0039  0.0059  0.0039  0.0059  0.0059  0.0039  0.0039  0.0049  0.0059  0.0069  0.0059  0.0069  0.0068  0.0049  0.0059  0.0059  0.0039  0.0039  0.0059  0.0049  0.0058  0.0049  0.0039  0.0069  0.0078  0.0000  0.0069  0.0068  0.0058  0.0059  0.0078  0.0059  0.0039  0.0068  0.0069  0.0000  0.0000  0.0000  0.0000  0.0069  0.0000  0.0000  0.0000  0.0000  0.0000  0.0068  0.0000
RND4__GCA_001197955.1   0.7468  0.3899  0.3899  0.4007  0.3427  0.3386  0.3386  0.3442  0.3560  0.3629  0.2367  0.2537  0.2534  0.2596  0.2617  0.2606  0.2581  0.2644  0.2606  0.2620  0.2632  0.2657  0.2644  0.2619  0.2657  0.2603  0.2603  0.2603  0.2603  0.2621  0.2621  0.2608  0.2618  0.2573  0.2574  0.2574  0.2588  0.2588  0.2588  0.2559  0.2595  0.3092  0.2522  0.2521  0.2521  0.2455  0.2134  0.2134  0.2134  0.2184  0.2083  0.2146  0.2183  0.2119  0.2098  0.2384  0.2345  0.2332  0.2383  0.2345  0.2584  0.2631  0.2561  0.2632  0.2540  0.2540  0.2540  0.2620  0.2392  0.2471  0.2433  0.2471  0.2407  0.2407  0.2471  0.2471  0.2498  0.2512  0.2498  0.2422  0.2422  0.2415  0.2365  0.2630  0.2630  0.2478  0.2557  0.2475  0.2487  0.2382  0.2320  0.2342  0.2342  0.2316  0.2341  0.2316  0.2329  0.2302  0.2302  0.2302  0.2302  0.2380  0.2368  0.2526  0.2647  0.2719  0.2706  0.2724  0.1969  0.1979  0.0345  0.0660  0.0651  0.0854  0.0854  0.0854  0.0854  0.0854  0.0865  0.0854  0.0854  0.0854  0.0811  0.0800  0.0822  0.0068  0.0059  0.0049  0.0049  0.0049  0.0087  0.0068  0.0068  0.0078  0.0078  0.0068  0.0068  0.0078  0.0068  0.0068  0.0068  0.0068  0.0068  0.0068  0.0068  0.0078  0.0068  0.0078  0.0078  0.0078  0.0068  0.0068  0.0068  0.0068  0.0068  0.0068  0.0068  0.0049  0.0049  0.0048  0.0048  0.0049  0.0058  0.0049  0.0049  0.0049  0.0048  0.0059  0.0058  0.0049  0.0048  0.0059  0.0059  0.0068  0.0048  0.0078  0.0068  0.0077  0.0069  0.0059  0.0068  0.0059  0.0059  0.0059  0.0048  0.0049  0.0049  0.0049  0.0029  0.0107  0.0029  0.0049  0.0048  0.0058  0.0000  0.0029  0.0000  0.0068  0.0049  0.0039  0.0049  0.0000  0.0068  0.0068  0.0029  0.0039  0.0068  0.0039  0.0039  0.0059  0.0039  0.0039  0.0039  0.0068  0.0068  0.0058  0.0048  0.0078  0.0079  0.0069  0.0039  0.0000  0.0000  0.0029  0.0049  0.0058  0.0058  0.0098  0.0029  0.0049  0.0049  0.0000  0.0059  0.0049  0.0058  0.0049  0.0107  0.0059  0.0059  0.0078  0.0059  0.0079  0.0039  0.0059  0.0058  0.0078  0.0059  0.0059  0.0029  0.0059  0.0039  0.0059  0.0039  0.0058  0.0058  0.0039  0.0039  0.0048  0.0059  0.0068  0.0059  0.0068  0.0069  0.0049  0.0058  0.0059  0.0039  0.0039  0.0058  0.0049  0.0059  0.0049  0.0039  0.0068  0.0078  0.0000  0.0068  0.0068  0.0059  0.0059  0.0078  0.0058  0.0039  0.0069  0.0068  0.0000  0.0000  0.0000  0.0000  0.0068  0.0000  0.0000  0.0000  0.0000  0.0000  0.0068  0.0000  0.0000
RND4__GCA_001198755.1   0.7380  0.3902  0.3902  0.4010  0.3471  0.3429  0.3429  0.3485  0.3577  0.3646  0.2428  0.2575  0.2573  0.2635  0.2656  0.2645  0.2620  0.2683  0.2645  0.2659  0.2671  0.2697  0.2683  0.2658  0.2696  0.2617  0.2617  0.2617  0.2617  0.2661  0.2661  0.2648  0.2657  0.2613  0.2614  0.2614  0.2628  0.2628  0.2628  0.2598  0.2635  0.3107  0.2549  0.2548  0.2548  0.2482  0.2149  0.2149  0.2149  0.2198  0.2097  0.2160  0.2198  0.2133  0.2113  0.2424  0.2358  0.2345  0.2396  0.2358  0.2597  0.2672  0.2601  0.2673  0.2553  0.2553  0.2553  0.2661  0.2405  0.2511  0.2472  0.2511  0.2447  0.2447  0.2511  0.2511  0.2538  0.2552  0.2538  0.2462  0.2462  0.2454  0.2392  0.2671  0.2671  0.2518  0.2597  0.2516  0.2528  0.2422  0.2359  0.2382  0.2382  0.2355  0.2380  0.2355  0.2368  0.2341  0.2341  0.2341  0.2341  0.2419  0.2408  0.2566  0.2687  0.2733  0.2719  0.2765  0.2006  0.2016  0.0355  0.0692  0.0682  0.0866  0.0866  0.0866  0.0866  0.0866  0.0877  0.0866  0.0866  0.0866  0.0823  0.0812  0.0833  0.0078  0.0068  0.0078  0.0039  0.0078  0.0078  0.0078  0.0078  0.0087  0.0087  0.0078  0.0078  0.0087  0.0078  0.0078  0.0078  0.0078  0.0078  0.0078  0.0078  0.0087  0.0078  0.0087  0.0087  0.0087  0.0078  0.0078  0.0078  0.0078  0.0078  0.0078  0.0078  0.0058  0.0058  0.0058  0.0058  0.0058  0.0048  0.0058  0.0058  0.0058  0.0058  0.0029  0.0029  0.0078  0.0019  0.0029  0.0029  0.0078  0.0059  0.0068  0.0059  0.0068  0.0059  0.0049  0.0059  0.0029  0.0029  0.0029  0.0039  0.0078  0.0039  0.0078  0.0078  0.0117  0.0078  0.0039  0.0020  0.0068  0.0069  0.0059  0.0068  0.0059  0.0059  0.0049  0.0020  0.0068  0.0039  0.0039  0.0059  0.0048  0.0059  0.0049  0.0049  0.0088  0.0048  0.0049  0.0049  0.0058  0.0059  0.0068  0.0058  0.0048  0.0049  0.0039  0.0049  0.0069  0.0068  0.0059  0.0058  0.0069  0.0088  0.0107  0.0059  0.0059  0.0058  0.0068  0.0069  0.0020  0.0049  0.0020  0.0117  0.0108  0.0107  0.0088  0.0068  0.0069  0.0068  0.0049  0.0108  0.0068  0.0107  0.0029  0.0059  0.0029  0.0069  0.0049  0.0049  0.0029  0.0068  0.0069  0.0068  0.0059  0.0029  0.0059  0.0108  0.0059  0.0059  0.0058  0.0029  0.0029  0.0049  0.0070  0.0108  0.0078  0.0087  0.0039  0.0068  0.0039  0.0068  0.0068  0.0039  0.0079  0.0088  0.0087  0.0088  0.0068  0.0049  0.0059  0.0098  0.0068  0.0068  0.0069  0.0068  0.0000  0.0068  0.0068  0.0069  0.0069  0.0068  0.0000  0.0069  0.0068  0.0069
RND4__GCA_001199695.1   0.7468  0.3899  0.3899  0.4007  0.3427  0.3386  0.3386  0.3442  0.3560  0.3629  0.2367  0.2537  0.2534  0.2596  0.2617  0.2606  0.2581  0.2644  0.2606  0.2620  0.2632  0.2657  0.2644  0.2619  0.2657  0.2603  0.2603  0.2603  0.2603  0.2621  0.2621  0.2608  0.2618  0.2573  0.2574  0.2574  0.2588  0.2588  0.2588  0.2559  0.2595  0.3092  0.2522  0.2521  0.2521  0.2455  0.2134  0.2134  0.2134  0.2184  0.2083  0.2146  0.2183  0.2119  0.2098  0.2384  0.2345  0.2332  0.2383  0.2345  0.2584  0.2631  0.2561  0.2632  0.2540  0.2540  0.2540  0.2620  0.2392  0.2471  0.2433  0.2471  0.2407  0.2407  0.2471  0.2471  0.2498  0.2512  0.2498  0.2422  0.2422  0.2415  0.2365  0.2630  0.2630  0.2478  0.2557  0.2475  0.2487  0.2382  0.2320  0.2342  0.2342  0.2316  0.2341  0.2316  0.2329  0.2302  0.2302  0.2302  0.2302  0.2380  0.2368  0.2526  0.2647  0.2719  0.2706  0.2724  0.1969  0.1979  0.0345  0.0660  0.0651  0.0854  0.0854  0.0854  0.0854  0.0854  0.0865  0.0854  0.0854  0.0854  0.0811  0.0800  0.0822  0.0068  0.0059  0.0048  0.0049  0.0049  0.0087  0.0068  0.0068  0.0078  0.0078  0.0068  0.0068  0.0078  0.0068  0.0068  0.0068  0.0068  0.0068  0.0068  0.0068  0.0078  0.0068  0.0078  0.0078  0.0078  0.0068  0.0068  0.0068  0.0068  0.0068  0.0068  0.0068  0.0048  0.0049  0.0049  0.0049  0.0049  0.0058  0.0049  0.0049  0.0049  0.0049  0.0058  0.0059  0.0049  0.0049  0.0058  0.0059  0.0068  0.0049  0.0078  0.0068  0.0078  0.0069  0.0059  0.0068  0.0058  0.0059  0.0059  0.0048  0.0049  0.0048  0.0049  0.0029  0.0107  0.0029  0.0048  0.0049  0.0059  0.0000  0.0029  0.0000  0.0069  0.0049  0.0039  0.0049  0.0000  0.0068  0.0068  0.0029  0.0039  0.0069  0.0039  0.0039  0.0059  0.0039  0.0039  0.0039  0.0069  0.0068  0.0059  0.0049  0.0079  0.0079  0.0068  0.0039  0.0000  0.0000  0.0029  0.0049  0.0059  0.0059  0.0098  0.0029  0.0048  0.0049  0.0000  0.0059  0.0049  0.0058  0.0049  0.0107  0.0058  0.0058  0.0078  0.0059  0.0078  0.0039  0.0059  0.0059  0.0078  0.0059  0.0059  0.0029  0.0059  0.0039  0.0058  0.0039  0.0058  0.0059  0.0039  0.0039  0.0049  0.0059  0.0068  0.0059  0.0068  0.0068  0.0049  0.0059  0.0059  0.0039  0.0039  0.0059  0.0049  0.0058  0.0048  0.0039  0.0069  0.0078  0.0000  0.0069  0.0069  0.0058  0.0059  0.0079  0.0059  0.0039  0.0069  0.0069  0.0000  0.0000  0.0000  0.0000  0.0068  0.0000  0.0000  0.0000  0.0000  0.0000  0.0068  0.0000  0.0000  0.0000  0.0069
RND4__GCA_001199735.1   0.7468  0.3899  0.3899  0.4007  0.3427  0.3386  0.3386  0.3442  0.3560  0.3629  0.2367  0.2537  0.2534  0.2596  0.2617  0.2606  0.2581  0.2644  0.2606  0.2620  0.2632  0.2657  0.2644  0.2619  0.2657  0.2603  0.2603  0.2603  0.2603  0.2621  0.2621  0.2608  0.2618  0.2573  0.2574  0.2574  0.2588  0.2588  0.2588  0.2559  0.2595  0.3092  0.2522  0.2521  0.2521  0.2455  0.2134  0.2134  0.2134  0.2184  0.2083  0.2146  0.2183  0.2119  0.2098  0.2384  0.2345  0.2332  0.2383  0.2345  0.2584  0.2631  0.2561  0.2632  0.2540  0.2540  0.2540  0.2620  0.2392  0.2471  0.2433  0.2471  0.2407  0.2407  0.2471  0.2471  0.2498  0.2512  0.2498  0.2422  0.2422  0.2415  0.2365  0.2630  0.2630  0.2478  0.2557  0.2475  0.2487  0.2382  0.2320  0.2342  0.2342  0.2316  0.2341  0.2316  0.2329  0.2302  0.2302  0.2302  0.2302  0.2380  0.2368  0.2526  0.2647  0.2719  0.2706  0.2724  0.1969  0.1979  0.0345  0.0660  0.0651  0.0854  0.0854  0.0854  0.0854  0.0854  0.0865  0.0854  0.0854  0.0854  0.0811  0.0800  0.0822  0.0068  0.0058  0.0049  0.0048  0.0049  0.0087  0.0068  0.0068  0.0078  0.0078  0.0068  0.0068  0.0078  0.0068  0.0068  0.0068  0.0068  0.0068  0.0068  0.0068  0.0078  0.0068  0.0078  0.0078  0.0078  0.0068  0.0068  0.0068  0.0068  0.0068  0.0068  0.0068  0.0049  0.0049  0.0048  0.0048  0.0049  0.0058  0.0049  0.0049  0.0048  0.0049  0.0059  0.0058  0.0049  0.0049  0.0059  0.0058  0.0068  0.0049  0.0077  0.0069  0.0077  0.0069  0.0058  0.0068  0.0058  0.0059  0.0058  0.0048  0.0049  0.0049  0.0049  0.0029  0.0108  0.0029  0.0049  0.0049  0.0058  0.0000  0.0029  0.0000  0.0068  0.0049  0.0039  0.0049  0.0000  0.0069  0.0069  0.0029  0.0039  0.0069  0.0039  0.0039  0.0059  0.0039  0.0039  0.0039  0.0068  0.0069  0.0059  0.0048  0.0079  0.0077  0.0069  0.0039  0.0000  0.0000  0.0029  0.0048  0.0059  0.0059  0.0098  0.0029  0.0049  0.0049  0.0000  0.0058  0.0049  0.0058  0.0048  0.0107  0.0059  0.0059  0.0077  0.0059  0.0078  0.0039  0.0059  0.0059  0.0078  0.0059  0.0059  0.0029  0.0059  0.0039  0.0058  0.0039  0.0059  0.0059  0.0039  0.0039  0.0049  0.0058  0.0069  0.0059  0.0068  0.0068  0.0049  0.0058  0.0059  0.0039  0.0039  0.0058  0.0049  0.0059  0.0048  0.0039  0.0069  0.0078  0.0000  0.0068  0.0069  0.0059  0.0058  0.0078  0.0058  0.0039  0.0068  0.0068  0.0000  0.0000  0.0000  0.0000  0.0068  0.0000  0.0000  0.0000  0.0000  0.0000  0.0069  0.0000  0.0000  0.0000  0.0068  0.0000
RND4__GCA_001199815.1   0.7468  0.3899  0.3899  0.4007  0.3427  0.3386  0.3386  0.3442  0.3560  0.3629  0.2367  0.2537  0.2534  0.2596  0.2617  0.2606  0.2581  0.2644  0.2606  0.2620  0.2632  0.2657  0.2644  0.2619  0.2657  0.2603  0.2603  0.2603  0.2603  0.2621  0.2621  0.2608  0.2618  0.2573  0.2574  0.2574  0.2588  0.2588  0.2588  0.2559  0.2595  0.3092  0.2522  0.2521  0.2521  0.2455  0.2134  0.2134  0.2134  0.2184  0.2083  0.2146  0.2183  0.2119  0.2098  0.2384  0.2345  0.2332  0.2383  0.2345  0.2584  0.2631  0.2561  0.2632  0.2540  0.2540  0.2540  0.2620  0.2392  0.2471  0.2433  0.2471  0.2407  0.2407  0.2471  0.2471  0.2498  0.2512  0.2498  0.2422  0.2422  0.2415  0.2365  0.2630  0.2630  0.2478  0.2557  0.2475  0.2487  0.2382  0.2320  0.2342  0.2342  0.2316  0.2341  0.2316  0.2329  0.2302  0.2302  0.2302  0.2302  0.2380  0.2368  0.2526  0.2647  0.2719  0.2706  0.2724  0.1969  0.1979  0.0345  0.0660  0.0651  0.0854  0.0854  0.0854  0.0854  0.0854  0.0865  0.0854  0.0854  0.0854  0.0811  0.0800  0.0822  0.0068  0.0058  0.0049  0.0049  0.0049  0.0087  0.0068  0.0068  0.0078  0.0078  0.0068  0.0068  0.0078  0.0068  0.0068  0.0068  0.0068  0.0068  0.0068  0.0068  0.0078  0.0068  0.0078  0.0078  0.0078  0.0068  0.0068  0.0068  0.0068  0.0068  0.0068  0.0068  0.0048  0.0048  0.0048  0.0048  0.0048  0.0058  0.0049  0.0049  0.0048  0.0048  0.0059  0.0058  0.0049  0.0049  0.0059  0.0058  0.0068  0.0049  0.0078  0.0068  0.0078  0.0068  0.0058  0.0069  0.0059  0.0059  0.0059  0.0049  0.0048  0.0049  0.0049  0.0030  0.0107  0.0029  0.0048  0.0049  0.0058  0.0000  0.0029  0.0000  0.0068  0.0049  0.0039  0.0049  0.0000  0.0068  0.0068  0.0029  0.0039  0.0068  0.0039  0.0039  0.0059  0.0039  0.0039  0.0039  0.0069  0.0068  0.0059  0.0049  0.0078  0.0078  0.0068  0.0039  0.0000  0.0000  0.0029  0.0049  0.0058  0.0059  0.0098  0.0029  0.0048  0.0049  0.0000  0.0059  0.0049  0.0059  0.0049  0.0108  0.0059  0.0059  0.0078  0.0058  0.0078  0.0039  0.0058  0.0058  0.0078  0.0059  0.0058  0.0029  0.0059  0.0039  0.0058  0.0039  0.0058  0.0058  0.0039  0.0039  0.0048  0.0059  0.0068  0.0059  0.0068  0.0068  0.0048  0.0058  0.0058  0.0039  0.0039  0.0059  0.0049  0.0059  0.0048  0.0039  0.0068  0.0078  0.0000  0.0069  0.0068  0.0058  0.0059  0.0078  0.0058  0.0039  0.0068  0.0068  0.0000  0.0000  0.0000  0.0000  0.0069  0.0000  0.0000  0.0000  0.0000  0.0000  0.0069  0.0000  0.0000  0.0000  0.0069  0.0000  0.0000
RND4__GCA_001199855.1   0.7468  0.3899  0.3899  0.4007  0.3427  0.3386  0.3386  0.3442  0.3560  0.3629  0.2367  0.2537  0.2534  0.2596  0.2617  0.2606  0.2581  0.2644  0.2606  0.2620  0.2632  0.2657  0.2644  0.2619  0.2657  0.2603  0.2603  0.2603  0.2603  0.2621  0.2621  0.2608  0.2618  0.2573  0.2574  0.2574  0.2588  0.2588  0.2588  0.2559  0.2595  0.3092  0.2522  0.2521  0.2521  0.2455  0.2134  0.2134  0.2134  0.2184  0.2083  0.2146  0.2183  0.2119  0.2098  0.2384  0.2345  0.2332  0.2383  0.2345  0.2584  0.2631  0.2561  0.2632  0.2540  0.2540  0.2540  0.2620  0.2392  0.2471  0.2433  0.2471  0.2407  0.2407  0.2471  0.2471  0.2498  0.2512  0.2498  0.2422  0.2422  0.2415  0.2365  0.2630  0.2630  0.2478  0.2557  0.2475  0.2487  0.2382  0.2320  0.2342  0.2342  0.2316  0.2341  0.2316  0.2329  0.2302  0.2302  0.2302  0.2302  0.2380  0.2368  0.2526  0.2647  0.2719  0.2706  0.2724  0.1969  0.1979  0.0345  0.0660  0.0651  0.0854  0.0854  0.0854  0.0854  0.0854  0.0865  0.0854  0.0854  0.0854  0.0811  0.0800  0.0822  0.0068  0.0059  0.0049  0.0049  0.0049  0.0087  0.0068  0.0068  0.0078  0.0078  0.0068  0.0068  0.0078  0.0068  0.0068  0.0068  0.0068  0.0068  0.0068  0.0068  0.0078  0.0068  0.0078  0.0078  0.0078  0.0068  0.0068  0.0068  0.0068  0.0068  0.0068  0.0068  0.0048  0.0049  0.0049  0.0049  0.0048  0.0058  0.0049  0.0049  0.0049  0.0049  0.0059  0.0059  0.0048  0.0049  0.0058  0.0059  0.0068  0.0048  0.0077  0.0068  0.0078  0.0068  0.0059  0.0069  0.0059  0.0059  0.0059  0.0049  0.0049  0.0049  0.0049  0.0029  0.0107  0.0029  0.0048  0.0049  0.0058  0.0000  0.0029  0.0000  0.0068  0.0049  0.0039  0.0048  0.0000  0.0068  0.0068  0.0029  0.0039  0.0068  0.0039  0.0039  0.0059  0.0039  0.0039  0.0039  0.0068  0.0069  0.0058  0.0049  0.0078  0.0078  0.0069  0.0039  0.0000  0.0000  0.0029  0.0048  0.0058  0.0059  0.0098  0.0029  0.0048  0.0049  0.0000  0.0059  0.0049  0.0058  0.0049  0.0108  0.0059  0.0059  0.0078  0.0059  0.0078  0.0039  0.0059  0.0059  0.0078  0.0058  0.0059  0.0029  0.0059  0.0039  0.0059  0.0039  0.0059  0.0059  0.0039  0.0039  0.0049  0.0059  0.0069  0.0059  0.0068  0.0069  0.0048  0.0058  0.0059  0.0039  0.0039  0.0058  0.0049  0.0058  0.0048  0.0039  0.0068  0.0078  0.0000  0.0068  0.0068  0.0059  0.0059  0.0077  0.0059  0.0039  0.0069  0.0069  0.0000  0.0000  0.0000  0.0000  0.0068  0.0000  0.0000  0.0000  0.0000  0.0000  0.0069  0.0000  0.0000  0.0000  0.0068  0.0000  0.0000  0.0000
RND4__GCA_001200615.1   0.7468  0.3899  0.3899  0.4007  0.3427  0.3386  0.3386  0.3442  0.3560  0.3629  0.2367  0.2537  0.2534  0.2596  0.2617  0.2606  0.2581  0.2644  0.2606  0.2620  0.2632  0.2657  0.2644  0.2619  0.2657  0.2603  0.2603  0.2603  0.2603  0.2621  0.2621  0.2608  0.2618  0.2573  0.2574  0.2574  0.2588  0.2588  0.2588  0.2559  0.2595  0.3092  0.2522  0.2521  0.2521  0.2455  0.2134  0.2134  0.2134  0.2184  0.2083  0.2146  0.2183  0.2119  0.2098  0.2384  0.2345  0.2332  0.2383  0.2345  0.2584  0.2631  0.2561  0.2632  0.2540  0.2540  0.2540  0.2620  0.2392  0.2471  0.2433  0.2471  0.2407  0.2407  0.2471  0.2471  0.2498  0.2512  0.2498  0.2422  0.2422  0.2415  0.2365  0.2630  0.2630  0.2478  0.2557  0.2475  0.2487  0.2382  0.2320  0.2342  0.2342  0.2316  0.2341  0.2316  0.2329  0.2302  0.2302  0.2302  0.2302  0.2380  0.2368  0.2526  0.2647  0.2719  0.2706  0.2724  0.1969  0.1979  0.0345  0.0660  0.0651  0.0854  0.0854  0.0854  0.0854  0.0854  0.0865  0.0854  0.0854  0.0854  0.0811  0.0800  0.0822  0.0068  0.0059  0.0049  0.0048  0.0049  0.0087  0.0068  0.0068  0.0078  0.0078  0.0068  0.0068  0.0078  0.0068  0.0068  0.0068  0.0068  0.0068  0.0068  0.0068  0.0078  0.0068  0.0078  0.0078  0.0078  0.0068  0.0068  0.0068  0.0068  0.0068  0.0068  0.0068  0.0049  0.0048  0.0049  0.0048  0.0048  0.0058  0.0049  0.0049  0.0048  0.0048  0.0059  0.0058  0.0049  0.0049  0.0059  0.0059  0.0068  0.0049  0.0078  0.0068  0.0078  0.0068  0.0059  0.0068  0.0058  0.0058  0.0058  0.0049  0.0049  0.0049  0.0049  0.0029  0.0108  0.0029  0.0049  0.0049  0.0059  0.0000  0.0029  0.0000  0.0068  0.0048  0.0039  0.0049  0.0000  0.0068  0.0068  0.0029  0.0039  0.0068  0.0039  0.0039  0.0058  0.0039  0.0039  0.0039  0.0068  0.0068  0.0059  0.0049  0.0078  0.0078  0.0069  0.0039  0.0000  0.0000  0.0029  0.0049  0.0058  0.0058  0.0098  0.0029  0.0049  0.0049  0.0000  0.0058  0.0049  0.0059  0.0048  0.0107  0.0058  0.0058  0.0078  0.0058  0.0078  0.0039  0.0059  0.0059  0.0078  0.0059  0.0059  0.0029  0.0059  0.0039  0.0059  0.0039  0.0058  0.0058  0.0039  0.0039  0.0049  0.0059  0.0069  0.0059  0.0068  0.0069  0.0049  0.0059  0.0059  0.0039  0.0039  0.0059  0.0048  0.0059  0.0048  0.0039  0.0068  0.0078  0.0000  0.0068  0.0068  0.0059  0.0059  0.0077  0.0059  0.0039  0.0067  0.0069  0.0000  0.0000  0.0000  0.0000  0.0068  0.0000  0.0000  0.0000  0.0000  0.0000  0.0069  0.0000  0.0000  0.0000  0.0068  0.0000  0.0000  0.0000  0.0000
RND4__GCA_001200935.1   0.7403  0.3902  0.3902  0.4010  0.3442  0.3400  0.3400  0.3456  0.3548  0.3632  0.2428  0.2575  0.2573  0.2635  0.2656  0.2645  0.2620  0.2683  0.2645  0.2659  0.2671  0.2697  0.2683  0.2658  0.2697  0.2644  0.2644  0.2644  0.2644  0.2661  0.2661  0.2648  0.2657  0.2613  0.2614  0.2614  0.2628  0.2628  0.2628  0.2598  0.2635  0.3107  0.2562  0.2562  0.2562  0.2495  0.2149  0.2149  0.2149  0.2198  0.2097  0.2160  0.2198  0.2133  0.2113  0.2424  0.2385  0.2371  0.2423  0.2385  0.2625  0.2645  0.2548  0.2646  0.2553  0.2553  0.2553  0.2634  0.2419  0.2498  0.2459  0.2498  0.2434  0.2434  0.2498  0.2498  0.2525  0.2539  0.2525  0.2449  0.2449  0.2441  0.2405  0.2671  0.2671  0.2505  0.2597  0.2502  0.2514  0.2422  0.2359  0.2382  0.2382  0.2355  0.2380  0.2355  0.2368  0.2341  0.2341  0.2341  0.2341  0.2393  0.2408  0.2566  0.2687  0.2760  0.2747  0.2765  0.2006  0.2016  0.0345  0.0681  0.0672  0.0855  0.0855  0.0855  0.0855  0.0855  0.0866  0.0855  0.0855  0.0855  0.0812  0.0801  0.0822  0.0049  0.0079  0.0049  0.0049  0.0068  0.0087  0.0049  0.0049  0.0058  0.0058  0.0049  0.0049  0.0058  0.0049  0.0049  0.0049  0.0049  0.0049  0.0049  0.0049  0.0058  0.0049  0.0058  0.0058  0.0058  0.0049  0.0049  0.0049  0.0049  0.0049  0.0049  0.0049  0.0068  0.0068  0.0068  0.0068  0.0068  0.0097  0.0087  0.0087  0.0068  0.0068  0.0058  0.0059  0.0049  0.0068  0.0058  0.0059  0.0088  0.0069  0.0078  0.0069  0.0098  0.0068  0.0078  0.0068  0.0058  0.0059  0.0059  0.0048  0.0048  0.0049  0.0049  0.0048  0.0107  0.0049  0.0049  0.0068  0.0058  0.0059  0.0049  0.0058  0.0089  0.0030  0.0059  0.0069  0.0059  0.0049  0.0049  0.0049  0.0039  0.0087  0.0059  0.0039  0.0039  0.0059  0.0059  0.0059  0.0088  0.0089  0.0000  0.0049  0.0058  0.0059  0.0049  0.0058  0.0059  0.0058  0.0049  0.0029  0.0078  0.0059  0.0097  0.0068  0.0049  0.0029  0.0059  0.0078  0.0068  0.0078  0.0068  0.0108  0.0059  0.0059  0.0078  0.0058  0.0078  0.0059  0.0077  0.0059  0.0039  0.0059  0.0078  0.0048  0.0039  0.0058  0.0077  0.0059  0.0039  0.0078  0.0078  0.0058  0.0049  0.0039  0.0088  0.0059  0.0068  0.0069  0.0048  0.0039  0.0039  0.0059  0.0078  0.0059  0.0069  0.0039  0.0048  0.0077  0.0068  0.0058  0.0058  0.0049  0.0069  0.0039  0.0077  0.0059  0.0059  0.0039  0.0069  0.0108  0.0059  0.0058  0.0059  0.0058  0.0068  0.0059  0.0059  0.0059  0.0059  0.0059  0.0068  0.0058  0.0059  0.0059  0.0068  0.0058  0.0059  0.0059  0.0059  0.0058
RND4__GCA_001202135.1   0.7468  0.3899  0.3899  0.4007  0.3427  0.3386  0.3386  0.3442  0.3560  0.3629  0.2367  0.2537  0.2534  0.2596  0.2617  0.2606  0.2581  0.2644  0.2606  0.2620  0.2632  0.2657  0.2644  0.2619  0.2657  0.2603  0.2603  0.2603  0.2603  0.2621  0.2621  0.2608  0.2618  0.2573  0.2574  0.2574  0.2588  0.2588  0.2588  0.2559  0.2595  0.3092  0.2522  0.2521  0.2521  0.2455  0.2134  0.2134  0.2134  0.2184  0.2083  0.2146  0.2183  0.2119  0.2098  0.2384  0.2345  0.2332  0.2383  0.2345  0.2584  0.2631  0.2561  0.2632  0.2540  0.2540  0.2540  0.2620  0.2392  0.2471  0.2433  0.2471  0.2407  0.2407  0.2471  0.2471  0.2498  0.2512  0.2498  0.2422  0.2422  0.2415  0.2365  0.2630  0.2630  0.2478  0.2557  0.2475  0.2487  0.2382  0.2320  0.2342  0.2342  0.2316  0.2341  0.2316  0.2329  0.2302  0.2302  0.2302  0.2302  0.2380  0.2368  0.2526  0.2647  0.2719  0.2706  0.2724  0.1969  0.1979  0.0345  0.0660  0.0651  0.0854  0.0854  0.0854  0.0854  0.0854  0.0865  0.0854  0.0854  0.0854  0.0811  0.0800  0.0822  0.0068  0.0058  0.0049  0.0049  0.0049  0.0087  0.0068  0.0068  0.0078  0.0078  0.0068  0.0068  0.0078  0.0068  0.0068  0.0068  0.0068  0.0068  0.0068  0.0068  0.0078  0.0068  0.0078  0.0078  0.0078  0.0068  0.0068  0.0068  0.0068  0.0068  0.0068  0.0068  0.0049  0.0048  0.0049  0.0049  0.0048  0.0058  0.0049  0.0049  0.0049  0.0048  0.0059  0.0059  0.0049  0.0049  0.0059  0.0059  0.0068  0.0049  0.0078  0.0068  0.0078  0.0068  0.0058  0.0068  0.0059  0.0059  0.0059  0.0049  0.0048  0.0049  0.0049  0.0029  0.0108  0.0029  0.0049  0.0049  0.0059  0.0000  0.0029  0.0000  0.0069  0.0049  0.0039  0.0048  0.0000  0.0068  0.0069  0.0029  0.0039  0.0068  0.0039  0.0039  0.0059  0.0039  0.0039  0.0039  0.0068  0.0068  0.0059  0.0049  0.0078  0.0077  0.0068  0.0039  0.0000  0.0000  0.0029  0.0049  0.0059  0.0059  0.0098  0.0029  0.0048  0.0048  0.0000  0.0058  0.0048  0.0059  0.0049  0.0107  0.0058  0.0059  0.0077  0.0059  0.0078  0.0039  0.0059  0.0059  0.0077  0.0059  0.0059  0.0029  0.0059  0.0039  0.0059  0.0039  0.0058  0.0058  0.0039  0.0039  0.0049  0.0058  0.0069  0.0058  0.0068  0.0069  0.0049  0.0059  0.0059  0.0039  0.0039  0.0058  0.0049  0.0059  0.0049  0.0039  0.0069  0.0079  0.0000  0.0069  0.0068  0.0059  0.0058  0.0077  0.0058  0.0039  0.0069  0.0068  0.0000  0.0000  0.0000  0.0000  0.0068  0.0000  0.0000  0.0000  0.0000  0.0000  0.0069  0.0000  0.0000  0.0000  0.0069  0.0000  0.0000  0.0000  0.0000  0.0000  0.0059
RND4__GCA_001202415.1   0.7468  0.3899  0.3899  0.4007  0.3427  0.3386  0.3386  0.3442  0.3560  0.3629  0.2367  0.2537  0.2534  0.2596  0.2617  0.2606  0.2581  0.2644  0.2606  0.2620  0.2632  0.2657  0.2644  0.2619  0.2657  0.2603  0.2603  0.2603  0.2603  0.2621  0.2621  0.2608  0.2618  0.2573  0.2574  0.2574  0.2588  0.2588  0.2588  0.2559  0.2595  0.3092  0.2522  0.2521  0.2521  0.2455  0.2134  0.2134  0.2134  0.2184  0.2083  0.2146  0.2183  0.2119  0.2098  0.2384  0.2345  0.2332  0.2383  0.2345  0.2584  0.2631  0.2561  0.2632  0.2540  0.2540  0.2540  0.2620  0.2392  0.2471  0.2433  0.2471  0.2407  0.2407  0.2471  0.2471  0.2498  0.2512  0.2498  0.2422  0.2422  0.2415  0.2365  0.2630  0.2630  0.2478  0.2557  0.2475  0.2487  0.2382  0.2320  0.2342  0.2342  0.2316  0.2341  0.2316  0.2329  0.2302  0.2302  0.2302  0.2302  0.2380  0.2368  0.2526  0.2647  0.2719  0.2706  0.2724  0.1969  0.1979  0.0345  0.0660  0.0651  0.0854  0.0854  0.0854  0.0854  0.0854  0.0865  0.0854  0.0854  0.0854  0.0811  0.0800  0.0822  0.0068  0.0059  0.0049  0.0048  0.0049  0.0087  0.0068  0.0068  0.0078  0.0078  0.0068  0.0068  0.0078  0.0068  0.0068  0.0068  0.0068  0.0068  0.0068  0.0068  0.0078  0.0068  0.0078  0.0078  0.0078  0.0068  0.0068  0.0068  0.0068  0.0068  0.0068  0.0068  0.0048  0.0049  0.0048  0.0048  0.0048  0.0058  0.0049  0.0049  0.0049  0.0048  0.0059  0.0059  0.0049  0.0049  0.0059  0.0059  0.0069  0.0049  0.0078  0.0068  0.0078  0.0068  0.0058  0.0069  0.0058  0.0059  0.0059  0.0049  0.0049  0.0049  0.0049  0.0029  0.0108  0.0029  0.0049  0.0049  0.0058  0.0000  0.0029  0.0000  0.0068  0.0049  0.0039  0.0049  0.0000  0.0069  0.0068  0.0029  0.0039  0.0068  0.0039  0.0039  0.0058  0.0039  0.0039  0.0039  0.0068  0.0068  0.0059  0.0049  0.0077  0.0078  0.0069  0.0039  0.0000  0.0000  0.0029  0.0048  0.0059  0.0059  0.0098  0.0029  0.0049  0.0048  0.0000  0.0059  0.0049  0.0059  0.0049  0.0107  0.0059  0.0059  0.0079  0.0059  0.0078  0.0039  0.0059  0.0059  0.0079  0.0059  0.0059  0.0029  0.0059  0.0039  0.0059  0.0039  0.0059  0.0059  0.0039  0.0039  0.0049  0.0059  0.0068  0.0059  0.0068  0.0068  0.0049  0.0059  0.0059  0.0039  0.0039  0.0059  0.0049  0.0059  0.0049  0.0039  0.0068  0.0078  0.0000  0.0069  0.0069  0.0058  0.0058  0.0078  0.0059  0.0039  0.0068  0.0068  0.0000  0.0000  0.0000  0.0000  0.0068  0.0000  0.0000  0.0000  0.0000  0.0000  0.0068  0.0000  0.0000  0.0000  0.0068  0.0000  0.0000  0.0000  0.0000  0.0000  0.0059  0.0000
RND4__GCA_001202895.1   0.7400  0.3916  0.3916  0.4024  0.3457  0.3415  0.3415  0.3472  0.3590  0.3659  0.2416  0.2563  0.2561  0.2623  0.2643  0.2633  0.2608  0.2671  0.2633  0.2647  0.2659  0.2684  0.2671  0.2646  0.2684  0.2604  0.2604  0.2604  0.2604  0.2648  0.2648  0.2635  0.2645  0.2600  0.2602  0.2602  0.2616  0.2616  0.2616  0.2586  0.2622  0.3093  0.2536  0.2536  0.2536  0.2469  0.2161  0.2161  0.2161  0.2210  0.2109  0.2172  0.2210  0.2145  0.2125  0.2411  0.2346  0.2333  0.2384  0.2346  0.2585  0.2660  0.2589  0.2661  0.2541  0.2541  0.2541  0.2649  0.2393  0.2499  0.2460  0.2499  0.2434  0.2434  0.2499  0.2499  0.2526  0.2539  0.2526  0.2449  0.2449  0.2442  0.2379  0.2659  0.2659  0.2506  0.2585  0.2503  0.2515  0.2409  0.2347  0.2369  0.2369  0.2343  0.2368  0.2343  0.2356  0.2329  0.2329  0.2329  0.2329  0.2407  0.2395  0.2554  0.2675  0.2720  0.2707  0.2753  0.1994  0.2004  0.0345  0.0682  0.0672  0.0876  0.0876  0.0876  0.0876  0.0876  0.0887  0.0876  0.0876  0.0876  0.0833  0.0822  0.0844  0.0068  0.0058  0.0068  0.0030  0.0068  0.0087  0.0068  0.0068  0.0078  0.0078  0.0068  0.0068  0.0078  0.0068  0.0068  0.0068  0.0068  0.0068  0.0068  0.0068  0.0078  0.0068  0.0078  0.0078  0.0078  0.0068  0.0068  0.0068  0.0068  0.0068  0.0068  0.0068  0.0068  0.0068  0.0068  0.0068  0.0068  0.0039  0.0049  0.0049  0.0068  0.0068  0.0020  0.0020  0.0069  0.0010  0.0020  0.0019  0.0069  0.0049  0.0078  0.0049  0.0059  0.0068  0.0039  0.0068  0.0020  0.0020  0.0020  0.0029  0.0069  0.0029  0.0068  0.0068  0.0108  0.0068  0.0029  0.0010  0.0058  0.0059  0.0050  0.0059  0.0049  0.0048  0.0059  0.0010  0.0058  0.0029  0.0029  0.0049  0.0059  0.0048  0.0059  0.0059  0.0078  0.0039  0.0039  0.0039  0.0049  0.0049  0.0078  0.0068  0.0059  0.0058  0.0029  0.0059  0.0059  0.0059  0.0049  0.0049  0.0058  0.0079  0.0098  0.0049  0.0048  0.0048  0.0059  0.0058  0.0010  0.0059  0.0010  0.0107  0.0098  0.0098  0.0078  0.0059  0.0059  0.0059  0.0039  0.0098  0.0078  0.0098  0.0020  0.0049  0.0039  0.0058  0.0039  0.0039  0.0039  0.0058  0.0058  0.0059  0.0049  0.0039  0.0049  0.0098  0.0069  0.0049  0.0049  0.0039  0.0039  0.0059  0.0058  0.0098  0.0069  0.0078  0.0049  0.0058  0.0049  0.0058  0.0058  0.0029  0.0069  0.0078  0.0078  0.0097  0.0058  0.0059  0.0069  0.0087  0.0058  0.0059  0.0059  0.0058  0.0010  0.0058  0.0058  0.0059  0.0059  0.0059  0.0010  0.0059  0.0059  0.0058  0.0010  0.0058  0.0059  0.0059  0.0058  0.0058  0.0078  0.0058  0.0059
RND4__GCA_001203735.1   0.7400  0.3916  0.3916  0.4024  0.3457  0.3415  0.3415  0.3472  0.3590  0.3659  0.2416  0.2563  0.2561  0.2623  0.2643  0.2633  0.2608  0.2671  0.2633  0.2647  0.2659  0.2684  0.2671  0.2646  0.2684  0.2604  0.2604  0.2604  0.2604  0.2648  0.2648  0.2635  0.2645  0.2600  0.2602  0.2602  0.2616  0.2616  0.2616  0.2586  0.2622  0.3093  0.2536  0.2536  0.2536  0.2469  0.2161  0.2161  0.2161  0.2210  0.2109  0.2172  0.2210  0.2145  0.2125  0.2411  0.2346  0.2333  0.2384  0.2346  0.2585  0.2660  0.2589  0.2661  0.2541  0.2541  0.2541  0.2649  0.2393  0.2499  0.2460  0.2499  0.2434  0.2434  0.2499  0.2499  0.2526  0.2539  0.2526  0.2449  0.2449  0.2442  0.2379  0.2659  0.2659  0.2506  0.2585  0.2503  0.2515  0.2409  0.2347  0.2369  0.2369  0.2343  0.2368  0.2343  0.2356  0.2329  0.2329  0.2329  0.2329  0.2407  0.2395  0.2554  0.2675  0.2720  0.2707  0.2753  0.1994  0.2004  0.0345  0.0682  0.0672  0.0876  0.0876  0.0876  0.0876  0.0876  0.0887  0.0876  0.0876  0.0876  0.0833  0.0822  0.0844  0.0068  0.0059  0.0068  0.0029  0.0068  0.0087  0.0068  0.0068  0.0078  0.0078  0.0068  0.0068  0.0078  0.0068  0.0068  0.0068  0.0068  0.0068  0.0068  0.0068  0.0078  0.0068  0.0078  0.0078  0.0078  0.0068  0.0068  0.0068  0.0068  0.0068  0.0068  0.0068  0.0068  0.0068  0.0068  0.0068  0.0068  0.0039  0.0049  0.0049  0.0068  0.0068  0.0020  0.0020  0.0068  0.0010  0.0020  0.0020  0.0068  0.0049  0.0078  0.0049  0.0059  0.0069  0.0039  0.0068  0.0019  0.0020  0.0020  0.0029  0.0068  0.0029  0.0069  0.0068  0.0108  0.0068  0.0029  0.0010  0.0059  0.0059  0.0049  0.0058  0.0048  0.0049  0.0059  0.0010  0.0059  0.0029  0.0029  0.0049  0.0059  0.0049  0.0058  0.0059  0.0078  0.0039  0.0039  0.0039  0.0049  0.0049  0.0078  0.0069  0.0058  0.0059  0.0029  0.0059  0.0059  0.0058  0.0049  0.0049  0.0058  0.0078  0.0097  0.0049  0.0049  0.0049  0.0059  0.0059  0.0010  0.0059  0.0010  0.0108  0.0098  0.0097  0.0078  0.0059  0.0059  0.0059  0.0039  0.0098  0.0078  0.0097  0.0020  0.0049  0.0039  0.0059  0.0039  0.0039  0.0039  0.0059  0.0059  0.0059  0.0048  0.0039  0.0049  0.0098  0.0069  0.0049  0.0049  0.0039  0.0039  0.0059  0.0058  0.0098  0.0069  0.0078  0.0049  0.0059  0.0049  0.0059  0.0058  0.0029  0.0068  0.0078  0.0078  0.0097  0.0059  0.0058  0.0068  0.0088  0.0059  0.0058  0.0058  0.0058  0.0010  0.0059  0.0058  0.0059  0.0059  0.0059  0.0010  0.0059  0.0058  0.0058  0.0010  0.0059  0.0059  0.0059  0.0059  0.0058  0.0078  0.0058  0.0058  0.0000
RND4__GCA_001204155.1   0.7468  0.3899  0.3899  0.4007  0.3427  0.3386  0.3386  0.3442  0.3560  0.3629  0.2367  0.2537  0.2534  0.2596  0.2617  0.2606  0.2581  0.2644  0.2606  0.2620  0.2632  0.2657  0.2644  0.2619  0.2657  0.2603  0.2603  0.2603  0.2603  0.2621  0.2621  0.2608  0.2618  0.2573  0.2574  0.2574  0.2588  0.2588  0.2588  0.2559  0.2595  0.3092  0.2522  0.2521  0.2521  0.2455  0.2134  0.2134  0.2134  0.2184  0.2083  0.2146  0.2183  0.2119  0.2098  0.2384  0.2345  0.2332  0.2383  0.2345  0.2584  0.2631  0.2561  0.2632  0.2540  0.2540  0.2540  0.2620  0.2392  0.2471  0.2433  0.2471  0.2407  0.2407  0.2471  0.2471  0.2498  0.2512  0.2498  0.2422  0.2422  0.2415  0.2365  0.2630  0.2630  0.2478  0.2557  0.2475  0.2487  0.2382  0.2320  0.2342  0.2342  0.2316  0.2341  0.2316  0.2329  0.2302  0.2302  0.2302  0.2302  0.2380  0.2368  0.2526  0.2647  0.2719  0.2706  0.2724  0.1969  0.1979  0.0345  0.0660  0.0651  0.0854  0.0854  0.0854  0.0854  0.0854  0.0865  0.0854  0.0854  0.0854  0.0811  0.0800  0.0822  0.0068  0.0058  0.0049  0.0049  0.0049  0.0087  0.0068  0.0068  0.0078  0.0078  0.0068  0.0068  0.0078  0.0068  0.0068  0.0068  0.0068  0.0068  0.0068  0.0068  0.0078  0.0068  0.0078  0.0078  0.0078  0.0068  0.0068  0.0068  0.0068  0.0068  0.0068  0.0068  0.0048  0.0049  0.0048  0.0049  0.0048  0.0058  0.0049  0.0049  0.0048  0.0048  0.0058  0.0059  0.0049  0.0049  0.0059  0.0059  0.0068  0.0049  0.0078  0.0069  0.0078  0.0068  0.0059  0.0068  0.0058  0.0059  0.0059  0.0049  0.0049  0.0049  0.0049  0.0030  0.0108  0.0029  0.0049  0.0049  0.0059  0.0000  0.0030  0.0000  0.0069  0.0049  0.0039  0.0048  0.0000  0.0068  0.0069  0.0029  0.0039  0.0068  0.0039  0.0039  0.0058  0.0039  0.0039  0.0039  0.0068  0.0069  0.0059  0.0049  0.0077  0.0078  0.0068  0.0039  0.0000  0.0000  0.0029  0.0049  0.0058  0.0058  0.0097  0.0029  0.0048  0.0049  0.0000  0.0058  0.0049  0.0059  0.0049  0.0108  0.0059  0.0059  0.0078  0.0058  0.0078  0.0039  0.0059  0.0059  0.0079  0.0059  0.0058  0.0029  0.0058  0.0039  0.0058  0.0039  0.0059  0.0059  0.0039  0.0039  0.0049  0.0058  0.0068  0.0059  0.0069  0.0068  0.0049  0.0059  0.0058  0.0039  0.0039  0.0059  0.0049  0.0058  0.0049  0.0039  0.0069  0.0078  0.0000  0.0069  0.0069  0.0058  0.0059  0.0078  0.0058  0.0039  0.0068  0.0069  0.0000  0.0000  0.0000  0.0000  0.0068  0.0000  0.0000  0.0000  0.0000  0.0000  0.0068  0.0000  0.0000  0.0000  0.0068  0.0000  0.0000  0.0000  0.0000  0.0000  0.0059  0.0000  0.0000  0.0059  0.0059
RND4__GCA_001204275.1   0.7468  0.3899  0.3899  0.4007  0.3427  0.3386  0.3386  0.3442  0.3560  0.3629  0.2367  0.2537  0.2534  0.2596  0.2617  0.2606  0.2581  0.2644  0.2606  0.2620  0.2632  0.2657  0.2644  0.2619  0.2657  0.2603  0.2603  0.2603  0.2603  0.2621  0.2621  0.2608  0.2618  0.2573  0.2574  0.2574  0.2588  0.2588  0.2588  0.2559  0.2595  0.3092  0.2522  0.2521  0.2521  0.2455  0.2134  0.2134  0.2134  0.2184  0.2083  0.2146  0.2183  0.2119  0.2098  0.2384  0.2345  0.2332  0.2383  0.2345  0.2584  0.2631  0.2561  0.2632  0.2540  0.2540  0.2540  0.2620  0.2392  0.2471  0.2433  0.2471  0.2407  0.2407  0.2471  0.2471  0.2498  0.2512  0.2498  0.2422  0.2422  0.2415  0.2365  0.2630  0.2630  0.2478  0.2557  0.2475  0.2487  0.2382  0.2320  0.2342  0.2342  0.2316  0.2341  0.2316  0.2329  0.2302  0.2302  0.2302  0.2302  0.2380  0.2368  0.2526  0.2647  0.2719  0.2706  0.2724  0.1969  0.1979  0.0345  0.0660  0.0651  0.0854  0.0854  0.0854  0.0854  0.0854  0.0865  0.0854  0.0854  0.0854  0.0811  0.0800  0.0822  0.0068  0.0058  0.0049  0.0049  0.0049  0.0087  0.0068  0.0068  0.0078  0.0078  0.0068  0.0068  0.0078  0.0068  0.0068  0.0068  0.0068  0.0068  0.0068  0.0068  0.0078  0.0068  0.0078  0.0078  0.0078  0.0068  0.0068  0.0068  0.0068  0.0068  0.0068  0.0068  0.0048  0.0049  0.0048  0.0049  0.0048  0.0058  0.0049  0.0049  0.0048  0.0048  0.0058  0.0059  0.0049  0.0049  0.0059  0.0058  0.0069  0.0049  0.0078  0.0068  0.0078  0.0068  0.0059  0.0069  0.0058  0.0059  0.0059  0.0049  0.0049  0.0049  0.0049  0.0029  0.0107  0.0029  0.0049  0.0049  0.0059  0.0000  0.0029  0.0000  0.0068  0.0048  0.0039  0.0049  0.0000  0.0069  0.0069  0.0029  0.0039  0.0068  0.0039  0.0039  0.0059  0.0039  0.0039  0.0039  0.0068  0.0069  0.0059  0.0049  0.0078  0.0078  0.0068  0.0039  0.0000  0.0000  0.0029  0.0049  0.0058  0.0059  0.0098  0.0029  0.0049  0.0049  0.0000  0.0058  0.0049  0.0059  0.0049  0.0107  0.0059  0.0058  0.0077  0.0059  0.0078  0.0039  0.0059  0.0059  0.0078  0.0058  0.0059  0.0029  0.0059  0.0039  0.0058  0.0039  0.0059  0.0059  0.0039  0.0039  0.0049  0.0059  0.0068  0.0059  0.0069  0.0068  0.0048  0.0058  0.0059  0.0039  0.0039  0.0059  0.0049  0.0058  0.0049  0.0039  0.0068  0.0078  0.0000  0.0068  0.0068  0.0058  0.0059  0.0078  0.0059  0.0039  0.0068  0.0069  0.0000  0.0000  0.0000  0.0000  0.0068  0.0000  0.0000  0.0000  0.0000  0.0000  0.0068  0.0000  0.0000  0.0000  0.0069  0.0000  0.0000  0.0000  0.0000  0.0000  0.0059  0.0000  0.0000  0.0059  0.0059  0.0000
RND4__GCA_001204455.1   0.7380  0.3902  0.3902  0.4010  0.3471  0.3429  0.3429  0.3485  0.3577  0.3646  0.2428  0.2575  0.2573  0.2635  0.2656  0.2645  0.2620  0.2683  0.2645  0.2659  0.2671  0.2697  0.2683  0.2658  0.2696  0.2617  0.2617  0.2617  0.2617  0.2661  0.2661  0.2648  0.2657  0.2613  0.2614  0.2614  0.2628  0.2628  0.2628  0.2598  0.2635  0.3107  0.2549  0.2548  0.2548  0.2482  0.2149  0.2149  0.2149  0.2198  0.2097  0.2160  0.2198  0.2133  0.2113  0.2424  0.2358  0.2345  0.2396  0.2358  0.2597  0.2672  0.2601  0.2673  0.2553  0.2553  0.2553  0.2661  0.2405  0.2511  0.2472  0.2511  0.2447  0.2447  0.2511  0.2511  0.2538  0.2552  0.2538  0.2462  0.2462  0.2454  0.2392  0.2671  0.2671  0.2518  0.2597  0.2516  0.2528  0.2422  0.2359  0.2382  0.2382  0.2355  0.2380  0.2355  0.2368  0.2341  0.2341  0.2341  0.2341  0.2419  0.2408  0.2566  0.2687  0.2733  0.2719  0.2765  0.2006  0.2016  0.0355  0.0692  0.0682  0.0866  0.0866  0.0866  0.0866  0.0866  0.0877  0.0866  0.0866  0.0866  0.0823  0.0812  0.0833  0.0078  0.0068  0.0078  0.0039  0.0078  0.0078  0.0078  0.0078  0.0087  0.0087  0.0078  0.0078  0.0087  0.0078  0.0078  0.0078  0.0078  0.0078  0.0078  0.0078  0.0087  0.0078  0.0087  0.0087  0.0087  0.0078  0.0078  0.0078  0.0078  0.0078  0.0078  0.0078  0.0058  0.0058  0.0058  0.0058  0.0058  0.0048  0.0058  0.0058  0.0058  0.0058  0.0029  0.0029  0.0078  0.0020  0.0029  0.0029  0.0078  0.0058  0.0068  0.0059  0.0068  0.0059  0.0048  0.0059  0.0030  0.0029  0.0030  0.0039  0.0079  0.0039  0.0078  0.0078  0.0117  0.0078  0.0039  0.0020  0.0068  0.0068  0.0058  0.0068  0.0059  0.0059  0.0049  0.0020  0.0068  0.0039  0.0039  0.0059  0.0049  0.0059  0.0049  0.0049  0.0088  0.0049  0.0049  0.0048  0.0059  0.0058  0.0069  0.0059  0.0049  0.0049  0.0039  0.0049  0.0068  0.0068  0.0058  0.0059  0.0068  0.0088  0.0108  0.0059  0.0059  0.0058  0.0069  0.0069  0.0020  0.0049  0.0020  0.0117  0.0107  0.0107  0.0088  0.0069  0.0069  0.0068  0.0048  0.0107  0.0068  0.0108  0.0029  0.0059  0.0029  0.0069  0.0049  0.0049  0.0029  0.0068  0.0069  0.0069  0.0059  0.0029  0.0059  0.0107  0.0059  0.0060  0.0059  0.0029  0.0029  0.0049  0.0069  0.0107  0.0078  0.0087  0.0039  0.0068  0.0039  0.0068  0.0068  0.0039  0.0077  0.0087  0.0088  0.0088  0.0069  0.0049  0.0059  0.0098  0.0068  0.0068  0.0068  0.0068  0.0000  0.0068  0.0068  0.0069  0.0068  0.0068  0.0000  0.0068  0.0069  0.0068  0.0000  0.0069  0.0068  0.0068  0.0068  0.0068  0.0069  0.0068  0.0069  0.0010  0.0010  0.0068  0.0068
[truncated: 631,873 more chars]
