# Supplementary material for: Subfunctionalization influences the expansion of bacterial multidrug antibiotic resistance
Source: BMC Genomics. 2017 Oct 30;18:834. doi: 10.1186/s12864-017-4222-4 (PMC5663151; doi:10.1186/s12864-017-4222-4)
Supplement: Supplementary file 1 — Calculation of synonymous/non-synonymous substitution. (ZIP 34380 kb) [file 12864_2017_4222_MOESM1_ESM.zip › Additional_File_1/RND/2NG_RND.dN]

   505
RND4__GCA_000198775.1 
RND4__GCA_000756855.1   0.1266
RND4__GCA_000959725.1   0.1266  0.0000
RND4__GCA_000194745.1   0.1268  0.0000  0.0000
RND4__GCA_000300395.1   0.1261  0.0278  0.0278  0.0278
RND4__GCA_000022645.2   0.1263  0.0278  0.0278  0.0278  0.0009
RND4__GCA_000960995.1   0.1263  0.0278  0.0278  0.0278  0.0009  0.0000
RND4__GCA_000365245.1   0.1255  0.0274  0.0274  0.0274  0.0004  0.0004  0.0004
RND4__GCA_000835205.1   0.1290  0.0337  0.0337  0.0337  0.0189  0.0198  0.0198  0.0194
RND4__GCA_001411805.1   0.1332  0.0439  0.0439  0.0439  0.0326  0.0338  0.0338  0.0331  0.0159
RND4__GCA_000687455.2   0.1210  0.0534  0.0534  0.0534  0.0542  0.0542  0.0542  0.0538  0.0610  0.0642
RND4__GCA_000833595.1   0.1199  0.0590  0.0590  0.0590  0.0679  0.0681  0.0681  0.0674  0.0719  0.0752  0.0361
RND4__GCA_000959245.1   0.1194  0.0586  0.0586  0.0586  0.0669  0.0669  0.0669  0.0664  0.0709  0.0742  0.0361  0.0000
RND4__GCA_001530605.1   0.1164  0.0545  0.0545  0.0545  0.0642  0.0642  0.0642  0.0637  0.0674  0.0700  0.0327  0.0116  0.0116
RND4__GCA_001527585.1   0.1169  0.0545  0.0545  0.0545  0.0652  0.0651  0.0651  0.0647  0.0684  0.0709  0.0336  0.0125  0.0125  0.0009
RND4__GCA_001523185.1   0.1164  0.0540  0.0540  0.0540  0.0647  0.0647  0.0647  0.0642  0.0679  0.0704  0.0332  0.0121  0.0121  0.0004  0.0004
RND4__GCA_001526815.1   0.1164  0.0540  0.0540  0.0540  0.0647  0.0647  0.0647  0.0642  0.0679  0.0704  0.0332  0.0121  0.0121  0.0004  0.0004  0.0000
RND4__GCA_001532925.1   0.1165  0.0540  0.0540  0.0540  0.0647  0.0647  0.0647  0.0642  0.0679  0.0705  0.0332  0.0121  0.0121  0.0004  0.0004  0.0000  0.0000
RND4__GCA_001533495.1   0.1164  0.0540  0.0540  0.0540  0.0647  0.0647  0.0647  0.0642  0.0679  0.0704  0.0332  0.0121  0.0121  0.0004  0.0004  0.0000  0.0000  0.0000
RND4__GCA_001533645.1   0.1164  0.0540  0.0540  0.0540  0.0647  0.0647  0.0647  0.0642  0.0679  0.0704  0.0332  0.0121  0.0121  0.0004  0.0004  0.0000  0.0000  0.0000  0.0000
RND4__GCA_001526825.1   0.1164  0.0540  0.0540  0.0540  0.0647  0.0647  0.0647  0.0642  0.0679  0.0704  0.0332  0.0121  0.0121  0.0004  0.0004  0.0000  0.0000  0.0000  0.0000  0.0000
RND4__GCA_001527265.1   0.1165  0.0540  0.0540  0.0540  0.0647  0.0647  0.0647  0.0642  0.0679  0.0705  0.0332  0.0121  0.0121  0.0004  0.0004  0.0000  0.0000  0.0000  0.0000  0.0000  0.0000
RND4__GCA_001527825.1   0.1165  0.0540  0.0540  0.0540  0.0647  0.0647  0.0647  0.0642  0.0679  0.0705  0.0332  0.0121  0.0121  0.0004  0.0004  0.0000  0.0000  0.0000  0.0000  0.0000  0.0000  0.0000
RND4__GCA_001532995.1   0.1164  0.0540  0.0540  0.0540  0.0647  0.0647  0.0647  0.0642  0.0679  0.0704  0.0332  0.0121  0.0121  0.0004  0.0004  0.0000  0.0000  0.0000  0.0000  0.0000  0.0000  0.0000  0.0000
RND4__GCA_001534185.1   0.1165  0.0540  0.0540  0.0540  0.0647  0.0647  0.0647  0.0642  0.0679  0.0705  0.0332  0.0121  0.0121  0.0004  0.0004  0.0000  0.0000  0.0000  0.0000  0.0000  0.0000  0.0000  0.0000  0.0000
RND4__GCA_000152585.1   0.1106  0.0490  0.0490  0.0490  0.0534  0.0534  0.0534  0.0529  0.0563  0.0608  0.0358  0.0372  0.0368  0.0314  0.0323  0.0318  0.0318  0.0319  0.0318  0.0318  0.0318  0.0319  0.0319  0.0318  0.0319
RND4__GCA_000497165.1   0.1106  0.0490  0.0490  0.0490  0.0534  0.0534  0.0534  0.0529  0.0563  0.0608  0.0358  0.0372  0.0368  0.0314  0.0323  0.0318  0.0318  0.0319  0.0318  0.0318  0.0318  0.0319  0.0319  0.0318  0.0319  0.0000
RND4__GCA_000959505.1   0.1106  0.0490  0.0490  0.0490  0.0534  0.0534  0.0534  0.0529  0.0563  0.0608  0.0358  0.0372  0.0368  0.0314  0.0323  0.0318  0.0318  0.0319  0.0318  0.0318  0.0318  0.0319  0.0319  0.0318  0.0319  0.0000  0.0000
RND4__GCA_000974835.1   0.1106  0.0490  0.0490  0.0490  0.0534  0.0534  0.0534  0.0529  0.0563  0.0608  0.0358  0.0372  0.0368  0.0314  0.0323  0.0318  0.0318  0.0319  0.0318  0.0318  0.0318  0.0319  0.0319  0.0318  0.0319  0.0000  0.0000  0.0000
RND4__GCA_000182275.1   0.1116  0.0513  0.0513  0.0513  0.0545  0.0544  0.0544  0.0540  0.0576  0.0615  0.0365  0.0360  0.0351  0.0302  0.0311  0.0307  0.0307  0.0307  0.0307  0.0307  0.0307  0.0307  0.0307  0.0307  0.0307  0.0025  0.0025  0.0025  0.0025
RND4__GCA_000182295.1   0.1116  0.0513  0.0513  0.0513  0.0545  0.0544  0.0544  0.0540  0.0576  0.0615  0.0365  0.0360  0.0351  0.0302  0.0311  0.0307  0.0307  0.0307  0.0307  0.0307  0.0307  0.0307  0.0307  0.0307  0.0307  0.0025  0.0025  0.0025  0.0025  0.0000
RND4__GCA_001267755.1   0.1114  0.0513  0.0513  0.0513  0.0545  0.0545  0.0545  0.0540  0.0576  0.0615  0.0365  0.0360  0.0351  0.0302  0.0311  0.0307  0.0307  0.0307  0.0307  0.0307  0.0307  0.0307  0.0307  0.0307  0.0307  0.0025  0.0025  0.0025  0.0025  0.0000  0.0000
RND4__GCA_000959525.1   0.1122  0.0518  0.0518  0.0518  0.0549  0.0549  0.0549  0.0544  0.0580  0.0620  0.0360  0.0365  0.0356  0.0307  0.0316  0.0311  0.0311  0.0311  0.0311  0.0311  0.0311  0.0311  0.0311  0.0311  0.0311  0.0029  0.0029  0.0029  0.0029  0.0004  0.0004  0.0004
RND4__GCA_000182255.1   0.1113  0.0516  0.0516  0.0516  0.0554  0.0554  0.0554  0.0549  0.0585  0.0625  0.0359  0.0358  0.0353  0.0304  0.0314  0.0309  0.0309  0.0309  0.0309  0.0309  0.0309  0.0309  0.0309  0.0309  0.0309  0.0044  0.0044  0.0044  0.0044  0.0019  0.0019  0.0019  0.0015
RND4__GCA_000010545.1   0.1108  0.0511  0.0511  0.0511  0.0547  0.0547  0.0547  0.0542  0.0578  0.0618  0.0364  0.0353  0.0349  0.0300  0.0309  0.0304  0.0304  0.0304  0.0304  0.0304  0.0304  0.0304  0.0304  0.0304  0.0304  0.0039  0.0039  0.0039  0.0039  0.0015  0.0015  0.0015  0.0019  0.0004
RND4__GCA_000018505.1   0.1108  0.0511  0.0511  0.0511  0.0547  0.0547  0.0547  0.0542  0.0578  0.0618  0.0364  0.0353  0.0349  0.0300  0.0309  0.0304  0.0304  0.0304  0.0304  0.0304  0.0304  0.0304  0.0304  0.0304  0.0304  0.0039  0.0039  0.0039  0.0039  0.0015  0.0015  0.0015  0.0019  0.0004  0.0000
RND4__GCA_000807815.1   0.1108  0.0511  0.0511  0.0511  0.0547  0.0547  0.0547  0.0542  0.0578  0.0617  0.0364  0.0353  0.0349  0.0300  0.0309  0.0304  0.0304  0.0304  0.0304  0.0304  0.0304  0.0304  0.0304  0.0304  0.0304  0.0039  0.0039  0.0039  0.0039  0.0015  0.0015  0.0015  0.0019  0.0004  0.0000  0.0000
RND4__GCA_000807825.1   0.1108  0.0511  0.0511  0.0511  0.0547  0.0547  0.0547  0.0542  0.0578  0.0617  0.0364  0.0353  0.0349  0.0300  0.0309  0.0304  0.0304  0.0304  0.0304  0.0304  0.0304  0.0304  0.0304  0.0304  0.0304  0.0039  0.0039  0.0039  0.0039  0.0015  0.0015  0.0015  0.0019  0.0004  0.0000  0.0000  0.0000
RND4__GCA_001058025.1   0.1108  0.0511  0.0511  0.0511  0.0547  0.0547  0.0547  0.0542  0.0578  0.0617  0.0364  0.0353  0.0349  0.0300  0.0309  0.0304  0.0304  0.0304  0.0304  0.0304  0.0304  0.0304  0.0304  0.0304  0.0304  0.0039  0.0039  0.0039  0.0039  0.0015  0.0015  0.0015  0.0019  0.0004  0.0000  0.0000  0.0000  0.0000
RND4__GCA_000756005.1   0.1114  0.0506  0.0506  0.0506  0.0552  0.0552  0.0552  0.0547  0.0573  0.0613  0.0359  0.0349  0.0344  0.0295  0.0304  0.0300  0.0300  0.0300  0.0300  0.0300  0.0300  0.0300  0.0300  0.0300  0.0300  0.0044  0.0044  0.0044  0.0044  0.0019  0.0019  0.0019  0.0024  0.0009  0.0004  0.0004  0.0004  0.0004  0.0004
RND4__GCA_000756965.1   0.1114  0.0508  0.0508  0.0508  0.0553  0.0553  0.0553  0.0548  0.0575  0.0613  0.0359  0.0349  0.0344  0.0295  0.0304  0.0300  0.0300  0.0300  0.0300  0.0300  0.0300  0.0300  0.0300  0.0300  0.0300  0.0044  0.0044  0.0044  0.0044  0.0019  0.0019  0.0019  0.0024  0.0009  0.0004  0.0004  0.0004  0.0004  0.0004  0.0000
RND4__GCA_000012945.1   0.1210  0.0566  0.0566  0.0569  0.0590  0.0593  0.0593  0.0585  0.0633  0.0671  0.0409  0.0452  0.0452  0.0398  0.0407  0.0403  0.0403  0.0403  0.0403  0.0403  0.0403  0.0403  0.0403  0.0403  0.0403  0.0385  0.0385  0.0385  0.0385  0.0380  0.0380  0.0380  0.0385  0.0389  0.0384  0.0384  0.0384  0.0384  0.0384  0.0380  0.0380
RND4__GCA_000181975.1   0.1200  0.0530  0.0530  0.0525  0.0575  0.0574  0.0574  0.0570  0.0619  0.0667  0.0374  0.0393  0.0393  0.0346  0.0356  0.0351  0.0351  0.0351  0.0351  0.0351  0.0351  0.0351  0.0351  0.0351  0.0351  0.0293  0.0293  0.0293  0.0293  0.0319  0.0319  0.0319  0.0324  0.0321  0.0316  0.0316  0.0316  0.0316  0.0316  0.0312  0.0312  0.0198
RND4__GCA_000203915.1   0.1198  0.0532  0.0532  0.0527  0.0577  0.0577  0.0577  0.0572  0.0622  0.0669  0.0373  0.0388  0.0388  0.0345  0.0354  0.0350  0.0350  0.0350  0.0350  0.0350  0.0350  0.0350  0.0350  0.0350  0.0350  0.0298  0.0298  0.0298  0.0298  0.0324  0.0324  0.0324  0.0328  0.0326  0.0321  0.0321  0.0321  0.0321  0.0321  0.0316  0.0316  0.0202  0.0004
RND4__GCA_000959545.1   0.1198  0.0532  0.0532  0.0527  0.0577  0.0577  0.0577  0.0572  0.0622  0.0669  0.0373  0.0388  0.0388  0.0345  0.0354  0.0350  0.0350  0.0350  0.0350  0.0350  0.0350  0.0350  0.0350  0.0350  0.0350  0.0298  0.0298  0.0298  0.0298  0.0324  0.0324  0.0324  0.0328  0.0326  0.0321  0.0321  0.0321  0.0321  0.0321  0.0316  0.0316  0.0202  0.0004  0.0000
RND4__GCA_000019925.1   0.1187  0.0524  0.0524  0.0519  0.0569  0.0569  0.0569  0.0564  0.0614  0.0659  0.0363  0.0379  0.0379  0.0336  0.0345  0.0340  0.0340  0.0340  0.0340  0.0340  0.0340  0.0340  0.0340  0.0340  0.0340  0.0289  0.0289  0.0289  0.0289  0.0314  0.0314  0.0314  0.0319  0.0316  0.0312  0.0312  0.0312  0.0312  0.0312  0.0307  0.0307  0.0193  0.0011  0.0007  0.0007
RND4__GCA_001523105.1   0.1132  0.0442  0.0442  0.0442  0.0491  0.0493  0.0493  0.0486  0.0538  0.0585  0.0301  0.0329  0.0330  0.0278  0.0288  0.0283  0.0283  0.0283  0.0283  0.0283  0.0283  0.0283  0.0283  0.0283  0.0283  0.0226  0.0226  0.0226  0.0226  0.0221  0.0221  0.0221  0.0216  0.0221  0.0226  0.0226  0.0226  0.0226  0.0226  0.0221  0.0221  0.0222  0.0158  0.0163  0.0163  0.0153
RND4__GCA_001523165.1   0.1132  0.0442  0.0442  0.0442  0.0491  0.0493  0.0493  0.0486  0.0538  0.0585  0.0301  0.0329  0.0330  0.0278  0.0288  0.0283  0.0283  0.0283  0.0283  0.0283  0.0283  0.0283  0.0283  0.0283  0.0283  0.0226  0.0226  0.0226  0.0226  0.0221  0.0221  0.0221  0.0216  0.0221  0.0226  0.0226  0.0226  0.0226  0.0226  0.0221  0.0221  0.0222  0.0158  0.0163  0.0163  0.0153  0.0000
RND4__GCA_001718415.1   0.1132  0.0442  0.0442  0.0442  0.0491  0.0493  0.0493  0.0486  0.0538  0.0585  0.0301  0.0329  0.0330  0.0278  0.0288  0.0283  0.0283  0.0283  0.0283  0.0283  0.0283  0.0283  0.0283  0.0283  0.0283  0.0226  0.0226  0.0226  0.0226  0.0221  0.0221  0.0221  0.0216  0.0221  0.0226  0.0226  0.0226  0.0226  0.0226  0.0221  0.0221  0.0222  0.0158  0.0163  0.0163  0.0153  0.0000  0.0000
RND4__GCA_000755725.1   0.1119  0.0440  0.0440  0.0439  0.0490  0.0492  0.0492  0.0485  0.0536  0.0583  0.0285  0.0334  0.0334  0.0274  0.0283  0.0279  0.0279  0.0279  0.0279  0.0279  0.0279  0.0279  0.0279  0.0279  0.0279  0.0212  0.0212  0.0212  0.0212  0.0207  0.0207  0.0207  0.0203  0.0210  0.0214  0.0214  0.0214  0.0214  0.0214  0.0210  0.0210  0.0218  0.0163  0.0167  0.0167  0.0158  0.0013  0.0013  0.0013
RND4__GCA_001524505.1   0.1117  0.0440  0.0440  0.0439  0.0489  0.0491  0.0491  0.0484  0.0536  0.0583  0.0287  0.0334  0.0334  0.0274  0.0283  0.0279  0.0279  0.0279  0.0279  0.0279  0.0279  0.0279  0.0279  0.0279  0.0279  0.0212  0.0212  0.0212  0.0212  0.0207  0.0207  0.0207  0.0203  0.0207  0.0212  0.0212  0.0212  0.0212  0.0212  0.0207  0.0207  0.0218  0.0163  0.0167  0.0167  0.0158  0.0013  0.0013  0.0013  0.0000
RND4__GCA_001532065.1   0.1119  0.0439  0.0439  0.0439  0.0490  0.0492  0.0492  0.0485  0.0534  0.0581  0.0285  0.0334  0.0334  0.0274  0.0283  0.0279  0.0279  0.0279  0.0279  0.0278  0.0278  0.0279  0.0279  0.0279  0.0279  0.0212  0.0212  0.0212  0.0212  0.0207  0.0207  0.0207  0.0203  0.0210  0.0214  0.0214  0.0214  0.0214  0.0214  0.0210  0.0210  0.0218  0.0163  0.0167  0.0167  0.0158  0.0013  0.0013  0.0013  0.0000  0.0000
RND4__GCA_001532085.1   0.1119  0.0439  0.0439  0.0439  0.0490  0.0492  0.0492  0.0485  0.0534  0.0581  0.0285  0.0334  0.0334  0.0274  0.0283  0.0279  0.0279  0.0279  0.0279  0.0279  0.0279  0.0279  0.0279  0.0279  0.0279  0.0212  0.0212  0.0212  0.0212  0.0207  0.0207  0.0207  0.0203  0.0210  0.0214  0.0214  0.0214  0.0214  0.0214  0.0210  0.0210  0.0218  0.0163  0.0167  0.0167  0.0158  0.0013  0.0013  0.0013  0.0000  0.0000  0.0000
RND4__GCA_001533465.1   0.1119  0.0439  0.0439  0.0439  0.0490  0.0492  0.0492  0.0485  0.0534  0.0581  0.0285  0.0334  0.0334  0.0274  0.0283  0.0279  0.0279  0.0279  0.0279  0.0279  0.0279  0.0279  0.0279  0.0279  0.0279  0.0212  0.0212  0.0212  0.0212  0.0207  0.0207  0.0207  0.0203  0.0210  0.0214  0.0214  0.0214  0.0214  0.0214  0.0210  0.0210  0.0218  0.0163  0.0167  0.0167  0.0158  0.0013  0.0013  0.0013  0.0000  0.0000  0.0000  0.0000
RND4__GCA_001525825.1   0.1126  0.0437  0.0437  0.0437  0.0486  0.0489  0.0489  0.0481  0.0533  0.0580  0.0296  0.0325  0.0325  0.0274  0.0283  0.0278  0.0278  0.0278  0.0278  0.0278  0.0278  0.0278  0.0278  0.0278  0.0278  0.0221  0.0221  0.0221  0.0221  0.0216  0.0216  0.0216  0.0212  0.0216  0.0221  0.0221  0.0221  0.0221  0.0221  0.0216  0.0216  0.0218  0.0163  0.0167  0.0167  0.0158  0.0004  0.0004  0.0004  0.0009  0.0009  0.0009  0.0009  0.0009
RND4__GCA_001443045.1   0.1156  0.0499  0.0499  0.0494  0.0567  0.0567  0.0567  0.0562  0.0604  0.0654  0.0350  0.0344  0.0344  0.0302  0.0311  0.0306  0.0306  0.0306  0.0306  0.0306  0.0306  0.0306  0.0306  0.0306  0.0306  0.0275  0.0275  0.0275  0.0275  0.0261  0.0261  0.0261  0.0265  0.0263  0.0258  0.0258  0.0258  0.0258  0.0258  0.0254  0.0254  0.0209  0.0106  0.0111  0.0111  0.0102  0.0121  0.0121  0.0121  0.0117  0.0117  0.0117  0.0117  0.0117  0.0117
RND4__GCA_000016205.1   0.1175  0.0487  0.0487  0.0482  0.0543  0.0546  0.0546  0.0538  0.0567  0.0631  0.0386  0.0374  0.0374  0.0342  0.0351  0.0346  0.0346  0.0346  0.0346  0.0346  0.0346  0.0346  0.0346  0.0346  0.0346  0.0279  0.0279  0.0279  0.0279  0.0301  0.0301  0.0301  0.0306  0.0303  0.0299  0.0299  0.0299  0.0299  0.0299  0.0294  0.0294  0.0223  0.0108  0.0113  0.0113  0.0118  0.0128  0.0128  0.0128  0.0124  0.0124  0.0124  0.0124  0.0124  0.0124  0.0114
RND4__GCA_000745665.1   0.1175  0.0487  0.0487  0.0482  0.0543  0.0546  0.0546  0.0538  0.0567  0.0631  0.0386  0.0374  0.0374  0.0342  0.0351  0.0346  0.0346  0.0346  0.0346  0.0346  0.0346  0.0346  0.0346  0.0346  0.0346  0.0279  0.0279  0.0279  0.0279  0.0301  0.0301  0.0301  0.0306  0.0303  0.0299  0.0299  0.0299  0.0299  0.0299  0.0294  0.0294  0.0223  0.0108  0.0113  0.0113  0.0118  0.0128  0.0128  0.0128  0.0124  0.0124  0.0124  0.0124  0.0124  0.0124  0.0114  0.0000
RND4__GCA_000959445.1   0.1175  0.0487  0.0487  0.0482  0.0543  0.0546  0.0546  0.0538  0.0567  0.0631  0.0386  0.0374  0.0374  0.0342  0.0351  0.0346  0.0346  0.0346  0.0346  0.0346  0.0346  0.0346  0.0346  0.0346  0.0346  0.0279  0.0279  0.0279  0.0279  0.0301  0.0301  0.0301  0.0306  0.0303  0.0299  0.0299  0.0299  0.0299  0.0299  0.0294  0.0294  0.0223  0.0108  0.0113  0.0113  0.0118  0.0128  0.0128  0.0128  0.0124  0.0124  0.0124  0.0124  0.0124  0.0124  0.0114  0.0000  0.0000
RND4__GCA_000262695.1   0.1175  0.0487  0.0487  0.0482  0.0543  0.0546  0.0546  0.0538  0.0567  0.0631  0.0386  0.0374  0.0374  0.0342  0.0351  0.0346  0.0346  0.0346  0.0346  0.0346  0.0346  0.0346  0.0346  0.0346  0.0346  0.0279  0.0279  0.0279  0.0279  0.0301  0.0301  0.0301  0.0306  0.0303  0.0299  0.0299  0.0299  0.0299  0.0299  0.0294  0.0294  0.0223  0.0108  0.0113  0.0113  0.0118  0.0128  0.0128  0.0128  0.0124  0.0124  0.0124  0.0124  0.0124  0.0124  0.0114  0.0000  0.0000  0.0000
RND4__GCA_001718555.1   0.1160  0.0529  0.0529  0.0524  0.0552  0.0552  0.0552  0.0547  0.0602  0.0649  0.0345  0.0355  0.0355  0.0287  0.0297  0.0292  0.0292  0.0292  0.0292  0.0292  0.0292  0.0292  0.0292  0.0292  0.0292  0.0260  0.0260  0.0260  0.0260  0.0258  0.0258  0.0258  0.0263  0.0267  0.0262  0.0262  0.0262  0.0262  0.0262  0.0258  0.0258  0.0161  0.0113  0.0117  0.0117  0.0108  0.0121  0.0121  0.0121  0.0117  0.0117  0.0117  0.0117  0.0117  0.0117  0.0092  0.0133  0.0133  0.0133  0.0133
RND4__GCA_000987055.1   0.1162  0.0534  0.0534  0.0529  0.0550  0.0552  0.0552  0.0545  0.0585  0.0622  0.0357  0.0374  0.0374  0.0323  0.0332  0.0327  0.0327  0.0327  0.0327  0.0327  0.0327  0.0327  0.0327  0.0327  0.0327  0.0293  0.0293  0.0293  0.0293  0.0293  0.0293  0.0293  0.0298  0.0297  0.0293  0.0293  0.0293  0.0293  0.0293  0.0288  0.0288  0.0136  0.0124  0.0129  0.0129  0.0120  0.0142  0.0142  0.0142  0.0137  0.0137  0.0137  0.0137  0.0137  0.0137  0.0117  0.0159  0.0159  0.0159  0.0159  0.0083
RND4__GCA_000987075.1   0.1158  0.0534  0.0534  0.0529  0.0545  0.0548  0.0548  0.0540  0.0583  0.0620  0.0357  0.0374  0.0374  0.0323  0.0332  0.0327  0.0327  0.0327  0.0327  0.0327  0.0327  0.0327  0.0327  0.0327  0.0327  0.0293  0.0293  0.0293  0.0293  0.0288  0.0288  0.0288  0.0293  0.0298  0.0293  0.0293  0.0293  0.0293  0.0293  0.0288  0.0288  0.0136  0.0124  0.0129  0.0129  0.0120  0.0142  0.0142  0.0142  0.0137  0.0137  0.0137  0.0137  0.0137  0.0137  0.0118  0.0159  0.0159  0.0159  0.0159  0.0083  0.0000
RND4__GCA_001029145.1   0.1162  0.0534  0.0534  0.0529  0.0545  0.0547  0.0547  0.0540  0.0580  0.0617  0.0357  0.0374  0.0374  0.0323  0.0332  0.0327  0.0327  0.0327  0.0327  0.0327  0.0327  0.0327  0.0327  0.0327  0.0327  0.0293  0.0293  0.0293  0.0293  0.0288  0.0288  0.0288  0.0293  0.0297  0.0293  0.0293  0.0293  0.0293  0.0293  0.0288  0.0288  0.0136  0.0124  0.0129  0.0129  0.0120  0.0142  0.0142  0.0142  0.0137  0.0137  0.0137  0.0137  0.0137  0.0137  0.0117  0.0159  0.0159  0.0159  0.0159  0.0083  0.0000  0.0000
RND4__GCA_001038745.1   0.1162  0.0534  0.0534  0.0529  0.0545  0.0548  0.0548  0.0540  0.0588  0.0625  0.0357  0.0374  0.0374  0.0323  0.0332  0.0327  0.0327  0.0327  0.0327  0.0327  0.0327  0.0327  0.0327  0.0327  0.0327  0.0298  0.0298  0.0298  0.0298  0.0293  0.0293  0.0293  0.0298  0.0302  0.0298  0.0298  0.0298  0.0298  0.0298  0.0293  0.0293  0.0136  0.0124  0.0129  0.0129  0.0120  0.0142  0.0142  0.0142  0.0137  0.0137  0.0137  0.0137  0.0137  0.0137  0.0118  0.0159  0.0159  0.0159  0.0159  0.0083  0.0000  0.0000  0.0000
RND4__GCA_001038835.1   0.1162  0.0534  0.0534  0.0529  0.0545  0.0548  0.0548  0.0540  0.0588  0.0625  0.0357  0.0374  0.0374  0.0323  0.0332  0.0327  0.0327  0.0327  0.0327  0.0327  0.0327  0.0327  0.0327  0.0327  0.0327  0.0298  0.0298  0.0298  0.0298  0.0293  0.0293  0.0293  0.0298  0.0302  0.0298  0.0298  0.0298  0.0298  0.0298  0.0293  0.0293  0.0136  0.0124  0.0129  0.0129  0.0120  0.0142  0.0142  0.0142  0.0137  0.0137  0.0137  0.0137  0.0137  0.0137  0.0118  0.0159  0.0159  0.0159  0.0159  0.0083  0.0000  0.0000  0.0000  0.0000
RND4__GCA_001043615.1   0.1162  0.0534  0.0534  0.0529  0.0545  0.0548  0.0548  0.0540  0.0588  0.0625  0.0357  0.0374  0.0374  0.0323  0.0332  0.0327  0.0327  0.0327  0.0327  0.0327  0.0327  0.0327  0.0327  0.0327  0.0327  0.0298  0.0298  0.0298  0.0298  0.0293  0.0293  0.0293  0.0298  0.0302  0.0298  0.0298  0.0298  0.0298  0.0298  0.0293  0.0293  0.0136  0.0124  0.0129  0.0129  0.0120  0.0142  0.0142  0.0142  0.0137  0.0137  0.0137  0.0137  0.0137  0.0137  0.0118  0.0159  0.0159  0.0159  0.0159  0.0083  0.0000  0.0000  0.0000  0.0000  0.0000
RND4__GCA_000724975.1   0.1163  0.0522  0.0522  0.0517  0.0543  0.0545  0.0545  0.0538  0.0585  0.0625  0.0352  0.0364  0.0365  0.0304  0.0313  0.0309  0.0309  0.0309  0.0309  0.0308  0.0309  0.0309  0.0309  0.0309  0.0309  0.0279  0.0279  0.0279  0.0279  0.0274  0.0274  0.0274  0.0279  0.0284  0.0279  0.0279  0.0279  0.0279  0.0279  0.0274  0.0274  0.0136  0.0102  0.0106  0.0106  0.0097  0.0128  0.0128  0.0128  0.0124  0.0124  0.0124  0.0124  0.0124  0.0124  0.0099  0.0131  0.0131  0.0131  0.0131  0.0056  0.0036  0.0036  0.0036  0.0036  0.0036  0.0036
RND4__GCA_000756845.1   0.1164  0.0517  0.0517  0.0517  0.0549  0.0552  0.0552  0.0545  0.0573  0.0620  0.0366  0.0349  0.0349  0.0292  0.0301  0.0297  0.0297  0.0297  0.0297  0.0297  0.0297  0.0297  0.0297  0.0297  0.0297  0.0267  0.0267  0.0267  0.0267  0.0267  0.0267  0.0267  0.0272  0.0286  0.0281  0.0281  0.0281  0.0281  0.0281  0.0276  0.0276  0.0184  0.0145  0.0149  0.0149  0.0140  0.0105  0.0105  0.0105  0.0101  0.0101  0.0101  0.0101  0.0101  0.0101  0.0113  0.0088  0.0088  0.0088  0.0088  0.0070  0.0108  0.0108  0.0108  0.0108  0.0108  0.0108  0.0090
RND4__GCA_000009485.1   0.1175  0.0525  0.0525  0.0525  0.0547  0.0547  0.0547  0.0542  0.0579  0.0626  0.0371  0.0357  0.0357  0.0299  0.0308  0.0304  0.0304  0.0304  0.0304  0.0304  0.0304  0.0304  0.0304  0.0304  0.0304  0.0281  0.0281  0.0281  0.0281  0.0286  0.0286  0.0286  0.0291  0.0301  0.0296  0.0296  0.0296  0.0296  0.0296  0.0292  0.0292  0.0170  0.0143  0.0147  0.0147  0.0138  0.0119  0.0119  0.0119  0.0115  0.0115  0.0115  0.0115  0.0115  0.0114  0.0111  0.0104  0.0104  0.0104  0.0104  0.0074  0.0104  0.0104  0.0104  0.0104  0.0104  0.0104  0.0086  0.0022
RND4__GCA_000236215.4   0.1175  0.0525  0.0525  0.0525  0.0542  0.0542  0.0542  0.0537  0.0574  0.0621  0.0371  0.0357  0.0357  0.0299  0.0309  0.0304  0.0304  0.0304  0.0304  0.0304  0.0304  0.0304  0.0304  0.0304  0.0304  0.0281  0.0281  0.0281  0.0281  0.0281  0.0281  0.0281  0.0286  0.0301  0.0296  0.0296  0.0296  0.0296  0.0296  0.0292  0.0292  0.0170  0.0143  0.0147  0.0147  0.0138  0.0119  0.0119  0.0119  0.0115  0.0115  0.0115  0.0115  0.0115  0.0114  0.0111  0.0104  0.0104  0.0104  0.0104  0.0074  0.0104  0.0104  0.0104  0.0104  0.0104  0.0104  0.0086  0.0022  0.0000
RND4__GCA_000333155.2   0.1175  0.0525  0.0525  0.0525  0.0547  0.0547  0.0547  0.0542  0.0579  0.0626  0.0371  0.0357  0.0357  0.0299  0.0308  0.0304  0.0304  0.0304  0.0304  0.0304  0.0304  0.0304  0.0304  0.0304  0.0304  0.0281  0.0281  0.0281  0.0281  0.0286  0.0286  0.0286  0.0291  0.0301  0.0296  0.0296  0.0296  0.0296  0.0296  0.0292  0.0292  0.0170  0.0143  0.0147  0.0147  0.0138  0.0119  0.0119  0.0119  0.0115  0.0115  0.0115  0.0115  0.0115  0.0114  0.0111  0.0104  0.0104  0.0104  0.0104  0.0074  0.0104  0.0104  0.0104  0.0104  0.0104  0.0104  0.0086  0.0022  0.0000  0.0000
RND4__GCA_000755805.1   0.1175  0.0525  0.0525  0.0525  0.0542  0.0542  0.0542  0.0537  0.0574  0.0621  0.0371  0.0357  0.0357  0.0299  0.0309  0.0304  0.0304  0.0304  0.0304  0.0304  0.0304  0.0304  0.0304  0.0304  0.0304  0.0281  0.0281  0.0281  0.0281  0.0281  0.0281  0.0281  0.0286  0.0301  0.0296  0.0296  0.0296  0.0296  0.0296  0.0292  0.0292  0.0170  0.0143  0.0147  0.0147  0.0138  0.0119  0.0119  0.0119  0.0115  0.0115  0.0115  0.0115  0.0115  0.0114  0.0111  0.0104  0.0104  0.0104  0.0104  0.0074  0.0104  0.0104  0.0104  0.0104  0.0104  0.0104  0.0086  0.0022  0.0000  0.0000  0.0000
RND4__GCA_000757365.1   0.1175  0.0525  0.0525  0.0525  0.0542  0.0542  0.0542  0.0537  0.0574  0.0621  0.0371  0.0357  0.0357  0.0299  0.0309  0.0304  0.0304  0.0304  0.0304  0.0304  0.0304  0.0304  0.0304  0.0304  0.0304  0.0281  0.0281  0.0281  0.0281  0.0281  0.0281  0.0281  0.0286  0.0301  0.0296  0.0296  0.0296  0.0296  0.0296  0.0292  0.0292  0.0170  0.0143  0.0147  0.0147  0.0138  0.0119  0.0119  0.0119  0.0115  0.0115  0.0115  0.0115  0.0115  0.0114  0.0111  0.0104  0.0104  0.0104  0.0104  0.0074  0.0104  0.0104  0.0104  0.0104  0.0104  0.0104  0.0086  0.0022  0.0000  0.0000  0.0000  0.0000
RND4__GCA_000877315.1   0.1175  0.0525  0.0525  0.0525  0.0547  0.0547  0.0547  0.0542  0.0579  0.0626  0.0371  0.0357  0.0357  0.0299  0.0308  0.0304  0.0304  0.0304  0.0304  0.0304  0.0304  0.0304  0.0304  0.0304  0.0304  0.0281  0.0281  0.0281  0.0281  0.0286  0.0286  0.0286  0.0291  0.0301  0.0296  0.0296  0.0296  0.0296  0.0296  0.0292  0.0292  0.0170  0.0143  0.0147  0.0147  0.0138  0.0119  0.0119  0.0119  0.0115  0.0115  0.0115  0.0115  0.0115  0.0114  0.0111  0.0104  0.0104  0.0104  0.0104  0.0074  0.0104  0.0104  0.0104  0.0104  0.0104  0.0104  0.0086  0.0022  0.0000  0.0000  0.0000  0.0000  0.0000
RND4__GCA_000981305.1   0.1175  0.0525  0.0525  0.0525  0.0547  0.0547  0.0547  0.0542  0.0579  0.0626  0.0371  0.0357  0.0357  0.0299  0.0308  0.0304  0.0304  0.0304  0.0304  0.0304  0.0304  0.0304  0.0304  0.0304  0.0304  0.0281  0.0281  0.0281  0.0281  0.0286  0.0286  0.0286  0.0291  0.0301  0.0296  0.0296  0.0296  0.0296  0.0296  0.0292  0.0292  0.0170  0.0143  0.0147  0.0147  0.0138  0.0119  0.0119  0.0119  0.0115  0.0115  0.0115  0.0115  0.0115  0.0114  0.0111  0.0104  0.0104  0.0104  0.0104  0.0074  0.0104  0.0104  0.0104  0.0104  0.0104  0.0104  0.0086  0.0022  0.0000  0.0000  0.0000  0.0000  0.0000  0.0000
RND4__GCA_000014085.1   0.1170  0.0530  0.0530  0.0530  0.0547  0.0547  0.0547  0.0542  0.0579  0.0626  0.0376  0.0361  0.0361  0.0304  0.0313  0.0309  0.0309  0.0309  0.0309  0.0308  0.0309  0.0309  0.0309  0.0309  0.0309  0.0288  0.0288  0.0288  0.0288  0.0288  0.0288  0.0288  0.0293  0.0308  0.0303  0.0303  0.0303  0.0303  0.0303  0.0299  0.0299  0.0175  0.0147  0.0152  0.0152  0.0143  0.0124  0.0124  0.0124  0.0119  0.0119  0.0119  0.0119  0.0119  0.0119  0.0115  0.0108  0.0108  0.0108  0.0108  0.0079  0.0108  0.0108  0.0108  0.0108  0.0108  0.0108  0.0090  0.0027  0.0004  0.0004  0.0004  0.0004  0.0004  0.0004  0.0004
RND4__GCA_000019505.1   0.1167  0.0530  0.0530  0.0530  0.0547  0.0547  0.0547  0.0542  0.0579  0.0626  0.0376  0.0361  0.0361  0.0304  0.0313  0.0309  0.0309  0.0309  0.0309  0.0308  0.0309  0.0309  0.0309  0.0309  0.0309  0.0286  0.0286  0.0286  0.0286  0.0286  0.0286  0.0286  0.0291  0.0306  0.0301  0.0301  0.0301  0.0301  0.0301  0.0296  0.0296  0.0175  0.0147  0.0152  0.0152  0.0143  0.0124  0.0124  0.0124  0.0119  0.0119  0.0119  0.0119  0.0119  0.0119  0.0115  0.0108  0.0108  0.0108  0.0108  0.0079  0.0108  0.0108  0.0108  0.0108  0.0108  0.0108  0.0090  0.0027  0.0004  0.0004  0.0004  0.0004  0.0004  0.0004  0.0004  0.0000
RND4__GCA_000203955.1   0.1170  0.0530  0.0530  0.0530  0.0547  0.0547  0.0547  0.0542  0.0579  0.0626  0.0376  0.0361  0.0361  0.0304  0.0313  0.0309  0.0309  0.0309  0.0309  0.0308  0.0309  0.0309  0.0309  0.0309  0.0309  0.0288  0.0288  0.0288  0.0288  0.0288  0.0288  0.0288  0.0293  0.0308  0.0303  0.0303  0.0303  0.0303  0.0303  0.0299  0.0299  0.0175  0.0147  0.0152  0.0152  0.0143  0.0124  0.0124  0.0124  0.0119  0.0119  0.0119  0.0119  0.0119  0.0119  0.0115  0.0108  0.0108  0.0108  0.0108  0.0079  0.0108  0.0108  0.0108  0.0108  0.0108  0.0108  0.0090  0.0027  0.0004  0.0004  0.0004  0.0004  0.0004  0.0004  0.0004  0.0000  0.0000
RND4__GCA_001524815.1   0.1170  0.0511  0.0511  0.0511  0.0526  0.0526  0.0526  0.0521  0.0564  0.0611  0.0343  0.0374  0.0374  0.0299  0.0308  0.0304  0.0304  0.0304  0.0304  0.0304  0.0304  0.0304  0.0304  0.0304  0.0304  0.0258  0.0258  0.0258  0.0258  0.0267  0.0267  0.0267  0.0272  0.0287  0.0282  0.0282  0.0282  0.0282  0.0282  0.0278  0.0278  0.0188  0.0143  0.0147  0.0147  0.0138  0.0110  0.0110  0.0110  0.0096  0.0096  0.0096  0.0096  0.0096  0.0105  0.0111  0.0122  0.0122  0.0122  0.0122  0.0065  0.0104  0.0104  0.0104  0.0104  0.0104  0.0104  0.0095  0.0040  0.0036  0.0036  0.0036  0.0036  0.0036  0.0036  0.0036  0.0040  0.0040  0.0040
RND4__GCA_001530695.1   0.1170  0.0511  0.0511  0.0511  0.0526  0.0526  0.0526  0.0521  0.0564  0.0611  0.0343  0.0374  0.0374  0.0299  0.0308  0.0304  0.0304  0.0304  0.0304  0.0304  0.0304  0.0304  0.0304  0.0304  0.0304  0.0258  0.0258  0.0258  0.0258  0.0267  0.0267  0.0267  0.0272  0.0287  0.0282  0.0282  0.0282  0.0282  0.0282  0.0278  0.0278  0.0188  0.0143  0.0147  0.0147  0.0138  0.0110  0.0110  0.0110  0.0096  0.0096  0.0096  0.0096  0.0096  0.0105  0.0111  0.0122  0.0122  0.0122  0.0122  0.0065  0.0104  0.0104  0.0104  0.0104  0.0104  0.0104  0.0095  0.0040  0.0036  0.0036  0.0036  0.0036  0.0036  0.0036  0.0036  0.0040  0.0040  0.0040  0.0000
RND4__GCA_001547525.1   0.1162  0.0516  0.0516  0.0516  0.0542  0.0542  0.0542  0.0537  0.0579  0.0626  0.0352  0.0366  0.0366  0.0299  0.0309  0.0304  0.0304  0.0304  0.0304  0.0304  0.0304  0.0304  0.0304  0.0304  0.0304  0.0263  0.0263  0.0263  0.0263  0.0272  0.0272  0.0272  0.0277  0.0292  0.0287  0.0287  0.0287  0.0287  0.0287  0.0282  0.0282  0.0188  0.0152  0.0156  0.0156  0.0147  0.0119  0.0119  0.0119  0.0105  0.0105  0.0105  0.0105  0.0105  0.0114  0.0120  0.0122  0.0122  0.0122  0.0122  0.0074  0.0122  0.0122  0.0122  0.0122  0.0122  0.0122  0.0104  0.0040  0.0027  0.0027  0.0027  0.0027  0.0027  0.0027  0.0027  0.0022  0.0022  0.0022  0.0018  0.0018
RND4__GCA_000292915.1   0.1181  0.0482  0.0482  0.0477  0.0519  0.0519  0.0519  0.0514  0.0550  0.0604  0.0345  0.0348  0.0348  0.0288  0.0297  0.0292  0.0292  0.0292  0.0292  0.0292  0.0292  0.0292  0.0292  0.0292  0.0292  0.0258  0.0258  0.0258  0.0258  0.0260  0.0260  0.0260  0.0265  0.0263  0.0258  0.0258  0.0258  0.0258  0.0258  0.0253  0.0253  0.0186  0.0083  0.0088  0.0088  0.0079  0.0105  0.0105  0.0105  0.0101  0.0101  0.0101  0.0101  0.0101  0.0101  0.0059  0.0082  0.0082  0.0082  0.0082  0.0065  0.0099  0.0099  0.0099  0.0099  0.0099  0.0099  0.0072  0.0077  0.0074  0.0074  0.0074  0.0074  0.0074  0.0074  0.0074  0.0079  0.0079  0.0079  0.0074  0.0074  0.0083
RND4__GCA_000473485.1   0.1160  0.0525  0.0525  0.0520  0.0552  0.0555  0.0555  0.0548  0.0592  0.0629  0.0362  0.0343  0.0343  0.0288  0.0297  0.0292  0.0292  0.0292  0.0292  0.0292  0.0292  0.0292  0.0292  0.0292  0.0292  0.0256  0.0256  0.0256  0.0256  0.0251  0.0251  0.0251  0.0256  0.0270  0.0265  0.0265  0.0265  0.0265  0.0265  0.0260  0.0260  0.0184  0.0120  0.0124  0.0124  0.0115  0.0121  0.0121  0.0121  0.0117  0.0117  0.0117  0.0117  0.0117  0.0117  0.0074  0.0125  0.0125  0.0125  0.0125  0.0049  0.0088  0.0088  0.0088  0.0088  0.0088  0.0088  0.0061  0.0054  0.0058  0.0058  0.0058  0.0058  0.0058  0.0058  0.0058  0.0063  0.0063  0.0063  0.0058  0.0058  0.0068  0.0047
RND4__GCA_001411495.1   0.1160  0.0525  0.0525  0.0520  0.0552  0.0555  0.0555  0.0548  0.0592  0.0629  0.0362  0.0343  0.0343  0.0288  0.0297  0.0292  0.0292  0.0292  0.0292  0.0292  0.0292  0.0292  0.0292  0.0292  0.0292  0.0256  0.0256  0.0256  0.0256  0.0251  0.0251  0.0251  0.0256  0.0270  0.0265  0.0265  0.0265  0.0265  0.0265  0.0260  0.0260  0.0184  0.0120  0.0124  0.0124  0.0115  0.0121  0.0121  0.0121  0.0117  0.0117  0.0117  0.0117  0.0117  0.0117  0.0074  0.0125  0.0125  0.0125  0.0125  0.0049  0.0088  0.0088  0.0088  0.0088  0.0088  0.0088  0.0061  0.0054  0.0058  0.0058  0.0058  0.0058  0.0058  0.0058  0.0058  0.0063  0.0063  0.0063  0.0058  0.0058  0.0068  0.0047  0.0000
RND4__GCA_001718535.1   0.1155  0.0530  0.0530  0.0525  0.0545  0.0547  0.0547  0.0540  0.0583  0.0630  0.0362  0.0362  0.0362  0.0304  0.0313  0.0308  0.0308  0.0309  0.0308  0.0308  0.0308  0.0309  0.0309  0.0308  0.0309  0.0274  0.0274  0.0274  0.0274  0.0272  0.0272  0.0272  0.0277  0.0292  0.0287  0.0287  0.0287  0.0287  0.0287  0.0282  0.0282  0.0191  0.0117  0.0122  0.0122  0.0113  0.0096  0.0096  0.0096  0.0101  0.0101  0.0101  0.0101  0.0101  0.0101  0.0083  0.0124  0.0124  0.0124  0.0124  0.0056  0.0095  0.0095  0.0095  0.0095  0.0095  0.0095  0.0077  0.0058  0.0054  0.0054  0.0054  0.0054  0.0054  0.0054  0.0054  0.0058  0.0058  0.0058  0.0054  0.0054  0.0063  0.0065  0.0047  0.0047
RND4__GCA_000504665.1   0.1200  0.0530  0.0530  0.0525  0.0548  0.0548  0.0548  0.0543  0.0574  0.0631  0.0378  0.0379  0.0379  0.0323  0.0332  0.0327  0.0327  0.0327  0.0327  0.0327  0.0327  0.0327  0.0327  0.0327  0.0327  0.0284  0.0284  0.0284  0.0284  0.0281  0.0281  0.0281  0.0286  0.0300  0.0295  0.0295  0.0295  0.0295  0.0295  0.0291  0.0291  0.0198  0.0133  0.0138  0.0138  0.0129  0.0121  0.0121  0.0121  0.0117  0.0117  0.0117  0.0117  0.0117  0.0117  0.0093  0.0104  0.0104  0.0104  0.0104  0.0077  0.0124  0.0124  0.0124  0.0124  0.0124  0.0124  0.0097  0.0061  0.0056  0.0056  0.0056  0.0056  0.0056  0.0056  0.0056  0.0061  0.0061  0.0061  0.0056  0.0056  0.0065  0.0065  0.0061  0.0061  0.0056
RND4__GCA_000764955.1   0.1203  0.0472  0.0472  0.0472  0.0544  0.0544  0.0544  0.0539  0.0576  0.0628  0.0366  0.0369  0.0369  0.0325  0.0334  0.0329  0.0329  0.0329  0.0329  0.0329  0.0329  0.0329  0.0329  0.0329  0.0329  0.0279  0.0279  0.0279  0.0279  0.0296  0.0296  0.0296  0.0301  0.0298  0.0293  0.0293  0.0293  0.0293  0.0293  0.0289  0.0289  0.0216  0.0099  0.0104  0.0104  0.0108  0.0124  0.0124  0.0124  0.0119  0.0119  0.0119  0.0119  0.0119  0.0119  0.0075  0.0052  0.0052  0.0052  0.0052  0.0110  0.0152  0.0152  0.0152  0.0147  0.0147  0.0147  0.0120  0.0088  0.0095  0.0095  0.0095  0.0095  0.0095  0.0095  0.0095  0.0099  0.0099  0.0099  0.0111  0.0111  0.0113  0.0061  0.0114  0.0114  0.0104  0.0095
RND4__GCA_001718795.1   0.1203  0.0472  0.0472  0.0472  0.0544  0.0544  0.0544  0.0539  0.0576  0.0628  0.0366  0.0369  0.0369  0.0325  0.0334  0.0329  0.0329  0.0329  0.0329  0.0329  0.0329  0.0329  0.0329  0.0329  0.0329  0.0279  0.0279  0.0279  0.0279  0.0296  0.0296  0.0296  0.0301  0.0298  0.0294  0.0294  0.0293  0.0293  0.0293  0.0289  0.0289  0.0216  0.0099  0.0104  0.0104  0.0108  0.0124  0.0124  0.0124  0.0119  0.0119  0.0119  0.0119  0.0119  0.0119  0.0075  0.0052  0.0052  0.0052  0.0052  0.0110  0.0152  0.0152  0.0152  0.0147  0.0147  0.0147  0.0120  0.0088  0.0095  0.0095  0.0095  0.0095  0.0095  0.0095  0.0095  0.0099  0.0099  0.0099  0.0111  0.0111  0.0113  0.0061  0.0114  0.0114  0.0104  0.0095  0.0000
RND4__GCA_000949135.1   0.1171  0.0504  0.0504  0.0499  0.0553  0.0552  0.0552  0.0548  0.0580  0.0634  0.0331  0.0336  0.0336  0.0304  0.0313  0.0309  0.0309  0.0309  0.0309  0.0309  0.0309  0.0309  0.0309  0.0309  0.0309  0.0265  0.0265  0.0265  0.0265  0.0251  0.0251  0.0251  0.0256  0.0253  0.0249  0.0249  0.0249  0.0249  0.0249  0.0244  0.0244  0.0186  0.0088  0.0093  0.0093  0.0086  0.0094  0.0094  0.0094  0.0090  0.0090  0.0090  0.0090  0.0090  0.0089  0.0047  0.0089  0.0089  0.0089  0.0089  0.0072  0.0106  0.0106  0.0106  0.0106  0.0106  0.0106  0.0088  0.0074  0.0081  0.0081  0.0081  0.0081  0.0081  0.0081  0.0081  0.0086  0.0086  0.0086  0.0081  0.0081  0.0090  0.0029  0.0063  0.0063  0.0063  0.0063  0.0068  0.0068
RND4__GCA_001718335.1   0.1186  0.0494  0.0494  0.0494  0.0550  0.0552  0.0552  0.0545  0.0586  0.0640  0.0348  0.0357  0.0358  0.0325  0.0334  0.0330  0.0330  0.0330  0.0330  0.0330  0.0330  0.0330  0.0330  0.0330  0.0330  0.0270  0.0270  0.0270  0.0270  0.0267  0.0267  0.0267  0.0272  0.0287  0.0282  0.0282  0.0282  0.0282  0.0282  0.0278  0.0278  0.0204  0.0124  0.0129  0.0129  0.0120  0.0103  0.0103  0.0103  0.0099  0.0099  0.0099  0.0099  0.0099  0.0099  0.0063  0.0097  0.0097  0.0097  0.0097  0.0088  0.0127  0.0127  0.0127  0.0127  0.0127  0.0127  0.0108  0.0067  0.0072  0.0072  0.0072  0.0072  0.0072  0.0072  0.0072  0.0077  0.0077  0.0077  0.0072  0.0072  0.0081  0.0079  0.0068  0.0068  0.0058  0.0054  0.0065  0.0065  0.0056
RND4__GCA_001522375.1   0.1181  0.0494  0.0494  0.0494  0.0552  0.0555  0.0555  0.0548  0.0581  0.0638  0.0357  0.0350  0.0351  0.0316  0.0325  0.0320  0.0320  0.0320  0.0320  0.0320  0.0320  0.0320  0.0320  0.0320  0.0320  0.0270  0.0270  0.0270  0.0270  0.0268  0.0268  0.0268  0.0273  0.0287  0.0282  0.0282  0.0283  0.0283  0.0283  0.0279  0.0278  0.0200  0.0124  0.0129  0.0129  0.0120  0.0103  0.0103  0.0103  0.0099  0.0099  0.0099  0.0099  0.0099  0.0099  0.0063  0.0097  0.0097  0.0097  0.0097  0.0079  0.0117  0.0117  0.0117  0.0117  0.0117  0.0117  0.0099  0.0058  0.0063  0.0063  0.0063  0.0063  0.0063  0.0063  0.0063  0.0068  0.0068  0.0068  0.0063  0.0063  0.0072  0.0074  0.0058  0.0058  0.0054  0.0045  0.0065  0.0065  0.0047  0.0009
RND4__GCA_001523065.1   0.1181  0.0494  0.0494  0.0494  0.0552  0.0555  0.0555  0.0548  0.0581  0.0638  0.0357  0.0350  0.0351  0.0316  0.0325  0.0320  0.0320  0.0320  0.0320  0.0320  0.0320  0.0320  0.0320  0.0320  0.0320  0.0270  0.0270  0.0270  0.0270  0.0268  0.0268  0.0268  0.0273  0.0287  0.0282  0.0282  0.0283  0.0283  0.0283  0.0279  0.0278  0.0200  0.0124  0.0129  0.0129  0.0120  0.0103  0.0103  0.0103  0.0099  0.0099  0.0099  0.0099  0.0099  0.0099  0.0063  0.0097  0.0097  0.0097  0.0097  0.0079  0.0117  0.0117  0.0117  0.0117  0.0117  0.0117  0.0099  0.0058  0.0063  0.0063  0.0063  0.0063  0.0063  0.0063  0.0063  0.0068  0.0068  0.0068  0.0063  0.0063  0.0072  0.0074  0.0058  0.0058  0.0054  0.0045  0.0065  0.0065  0.0047  0.0009  0.0000
RND4__GCA_001523145.1   0.1181  0.0494  0.0494  0.0494  0.0552  0.0555  0.0555  0.0548  0.0581  0.0638  0.0357  0.0350  0.0351  0.0316  0.0325  0.0320  0.0320  0.0320  0.0320  0.0320  0.0320  0.0320  0.0320  0.0320  0.0320  0.0270  0.0270  0.0270  0.0270  0.0267  0.0267  0.0267  0.0272  0.0287  0.0282  0.0282  0.0282  0.0282  0.0282  0.0278  0.0278  0.0200  0.0124  0.0129  0.0129  0.0120  0.0103  0.0103  0.0103  0.0099  0.0099  0.0099  0.0099  0.0099  0.0099  0.0063  0.0097  0.0097  0.0097  0.0097  0.0079  0.0117  0.0117  0.0117  0.0117  0.0117  0.0117  0.0099  0.0058  0.0063  0.0063  0.0063  0.0063  0.0063  0.0063  0.0063  0.0068  0.0068  0.0068  0.0063  0.0063  0.0072  0.0074  0.0058  0.0058  0.0054  0.0045  0.0065  0.0065  0.0047  0.0009  0.0000  0.0000
RND4__GCA_001524385.1   0.1181  0.0494  0.0494  0.0494  0.0552  0.0555  0.0555  0.0548  0.0581  0.0638  0.0357  0.0350  0.0351  0.0316  0.0325  0.0320  0.0320  0.0320  0.0320  0.0320  0.0320  0.0320  0.0320  0.0320  0.0320  0.0270  0.0270  0.0270  0.0270  0.0268  0.0268  0.0268  0.0273  0.0287  0.0282  0.0282  0.0283  0.0283  0.0283  0.0279  0.0278  0.0195  0.0124  0.0129  0.0129  0.0120  0.0103  0.0103  0.0103  0.0099  0.0099  0.0099  0.0099  0.0099  0.0099  0.0063  0.0097  0.0097  0.0097  0.0097  0.0079  0.0117  0.0117  0.0117  0.0117  0.0117  0.0117  0.0099  0.0058  0.0063  0.0063  0.0063  0.0063  0.0063  0.0063  0.0063  0.0068  0.0068  0.0068  0.0063  0.0063  0.0072  0.0070  0.0059  0.0059  0.0049  0.0045  0.0065  0.0065  0.0047  0.0009  0.0000  0.0000  0.0000
RND4__GCA_001524705.1   0.1181  0.0494  0.0494  0.0494  0.0552  0.0555  0.0555  0.0548  0.0581  0.0638  0.0357  0.0350  0.0351  0.0316  0.0325  0.0320  0.0320  0.0320  0.0320  0.0320  0.0320  0.0320  0.0320  0.0320  0.0320  0.0270  0.0270  0.0270  0.0270  0.0267  0.0267  0.0267  0.0272  0.0287  0.0282  0.0282  0.0282  0.0282  0.0282  0.0278  0.0278  0.0195  0.0124  0.0129  0.0129  0.0120  0.0103  0.0103  0.0103  0.0099  0.0099  0.0099  0.0099  0.0099  0.0099  0.0063  0.0097  0.0097  0.0097  0.0097  0.0079  0.0117  0.0117  0.0117  0.0117  0.0117  0.0117  0.0099  0.0058  0.0063  0.0063  0.0063  0.0063  0.0063  0.0063  0.0063  0.0068  0.0068  0.0068  0.0063  0.0063  0.0072  0.0070  0.0059  0.0059  0.0049  0.0045  0.0065  0.0065  0.0047  0.0009  0.0000  0.0000  0.0000  0.0000
RND4__GCA_001527605.1   0.1181  0.0494  0.0494  0.0494  0.0552  0.0555  0.0555  0.0548  0.0581  0.0638  0.0357  0.0350  0.0351  0.0316  0.0325  0.0320  0.0320  0.0320  0.0320  0.0320  0.0320  0.0320  0.0320  0.0320  0.0320  0.0270  0.0270  0.0270  0.0270  0.0267  0.0267  0.0267  0.0272  0.0287  0.0282  0.0282  0.0282  0.0282  0.0282  0.0278  0.0278  0.0195  0.0124  0.0129  0.0129  0.0120  0.0103  0.0103  0.0103  0.0099  0.0099  0.0099  0.0099  0.0099  0.0099  0.0063  0.0097  0.0097  0.0097  0.0097  0.0079  0.0117  0.0117  0.0117  0.0117  0.0117  0.0117  0.0099  0.0058  0.0063  0.0063  0.0063  0.0063  0.0063  0.0063  0.0063  0.0068  0.0068  0.0068  0.0063  0.0063  0.0072  0.0070  0.0058  0.0058  0.0049  0.0045  0.0065  0.0065  0.0047  0.0009  0.0000  0.0000  0.0000  0.0000  0.0000
RND4__GCA_001531975.1   0.1181  0.0494  0.0494  0.0494  0.0552  0.0555  0.0555  0.0548  0.0581  0.0638  0.0357  0.0350  0.0351  0.0316  0.0325  0.0320  0.0320  0.0320  0.0320  0.0320  0.0320  0.0320  0.0320  0.0320  0.0320  0.0270  0.0270  0.0270  0.0270  0.0267  0.0267  0.0267  0.0272  0.0287  0.0282  0.0282  0.0282  0.0282  0.0282  0.0278  0.0278  0.0195  0.0124  0.0129  0.0129  0.0120  0.0103  0.0103  0.0103  0.0099  0.0099  0.0099  0.0099  0.0099  0.0099  0.0063  0.0097  0.0097  0.0097  0.0097  0.0079  0.0117  0.0117  0.0117  0.0117  0.0117  0.0117  0.0099  0.0058  0.0063  0.0063  0.0063  0.0063  0.0063  0.0063  0.0063  0.0068  0.0068  0.0068  0.0063  0.0063  0.0072  0.0070  0.0059  0.0059  0.0049  0.0045  0.0065  0.0065  0.0047  0.0009  0.0000  0.0000  0.0000  0.0000  0.0000  0.0000
RND4__GCA_001532105.1   0.1181  0.0494  0.0494  0.0494  0.0552  0.0555  0.0555  0.0548  0.0581  0.0638  0.0357  0.0350  0.0351  0.0316  0.0325  0.0320  0.0320  0.0320  0.0320  0.0320  0.0320  0.0320  0.0320  0.0320  0.0320  0.0270  0.0270  0.0270  0.0270  0.0267  0.0267  0.0267  0.0272  0.0287  0.0282  0.0282  0.0282  0.0282  0.0282  0.0278  0.0278  0.0195  0.0124  0.0129  0.0129  0.0120  0.0103  0.0103  0.0103  0.0099  0.0099  0.0099  0.0099  0.0099  0.0099  0.0063  0.0097  0.0097  0.0097  0.0097  0.0079  0.0117  0.0117  0.0117  0.0117  0.0117  0.0117  0.0099  0.0058  0.0063  0.0063  0.0063  0.0063  0.0063  0.0063  0.0063  0.0068  0.0068  0.0068  0.0063  0.0063  0.0072  0.0070  0.0059  0.0059  0.0049  0.0045  0.0065  0.0065  0.0047  0.0009  0.0000  0.0000  0.0000  0.0000  0.0000  0.0000  0.0000
RND4__GCA_001532285.1   0.1181  0.0494  0.0494  0.0494  0.0552  0.0555  0.0555  0.0548  0.0581  0.0638  0.0357  0.0350  0.0351  0.0316  0.0325  0.0320  0.0320  0.0320  0.0320  0.0320  0.0320  0.0320  0.0320  0.0320  0.0320  0.0270  0.0270  0.0270  0.0270  0.0267  0.0267  0.0267  0.0272  0.0287  0.0282  0.0282  0.0282  0.0282  0.0282  0.0278  0.0278  0.0195  0.0124  0.0129  0.0129  0.0120  0.0103  0.0103  0.0103  0.0099  0.0099  0.0099  0.0099  0.0099  0.0099  0.0063  0.0097  0.0097  0.0097  0.0097  0.0079  0.0117  0.0117  0.0117  0.0117  0.0117  0.0117  0.0099  0.0058  0.0063  0.0063  0.0063  0.0063  0.0063  0.0063  0.0063  0.0068  0.0068  0.0068  0.0063  0.0063  0.0072  0.0070  0.0059  0.0059  0.0049  0.0045  0.0065  0.0065  0.0047  0.0009  0.0000  0.0000  0.0000  0.0000  0.0000  0.0000  0.0000  0.0000
RND4__GCA_001533155.1   0.1181  0.0494  0.0494  0.0494  0.0552  0.0555  0.0555  0.0548  0.0581  0.0638  0.0357  0.0350  0.0351  0.0316  0.0325  0.0320  0.0320  0.0320  0.0320  0.0320  0.0320  0.0320  0.0320  0.0320  0.0320  0.0270  0.0270  0.0270  0.0270  0.0267  0.0267  0.0267  0.0272  0.0287  0.0282  0.0282  0.0282  0.0282  0.0282  0.0278  0.0278  0.0195  0.0124  0.0129  0.0129  0.0120  0.0103  0.0103  0.0103  0.0099  0.0099  0.0099  0.0099  0.0099  0.0099  0.0063  0.0097  0.0097  0.0097  0.0097  0.0079  0.0117  0.0117  0.0117  0.0117  0.0117  0.0117  0.0099  0.0058  0.0063  0.0063  0.0063  0.0063  0.0063  0.0063  0.0063  0.0068  0.0068  0.0068  0.0063  0.0063  0.0072  0.0070  0.0059  0.0059  0.0049  0.0045  0.0065  0.0065  0.0047  0.0009  0.0000  0.0000  0.0000  0.0000  0.0000  0.0000  0.0000  0.0000  0.0000
RND4__GCA_001718315.1   0.1181  0.0494  0.0494  0.0494  0.0552  0.0555  0.0555  0.0548  0.0581  0.0638  0.0357  0.0350  0.0351  0.0316  0.0325  0.0320  0.0320  0.0320  0.0320  0.0320  0.0320  0.0320  0.0320  0.0320  0.0320  0.0270  0.0270  0.0270  0.0270  0.0267  0.0267  0.0267  0.0272  0.0287  0.0282  0.0282  0.0282  0.0282  0.0282  0.0278  0.0278  0.0195  0.0124  0.0129  0.0129  0.0120  0.0103  0.0103  0.0103  0.0099  0.0099  0.0099  0.0099  0.0099  0.0099  0.0063  0.0097  0.0097  0.0097  0.0097  0.0079  0.0117  0.0117  0.0117  0.0117  0.0117  0.0117  0.0099  0.0058  0.0063  0.0063  0.0063  0.0063  0.0063  0.0063  0.0063  0.0068  0.0068  0.0068  0.0063  0.0063  0.0072  0.0070  0.0058  0.0058  0.0049  0.0045  0.0065  0.0065  0.0047  0.0009  0.0000  0.0000  0.0000  0.0000  0.0000  0.0000  0.0000  0.0000  0.0000  0.0000
RND4__GCA_001533185.1   0.1181  0.0499  0.0499  0.0499  0.0557  0.0559  0.0559  0.0552  0.0586  0.0643  0.0366  0.0355  0.0355  0.0320  0.0329  0.0325  0.0325  0.0325  0.0325  0.0325  0.0325  0.0325  0.0325  0.0325  0.0325  0.0279  0.0279  0.0279  0.0279  0.0277  0.0277  0.0277  0.0282  0.0296  0.0292  0.0292  0.0292  0.0292  0.0292  0.0288  0.0287  0.0204  0.0129  0.0133  0.0133  0.0124  0.0108  0.0108  0.0108  0.0103  0.0103  0.0103  0.0103  0.0103  0.0103  0.0068  0.0102  0.0102  0.0102  0.0102  0.0083  0.0122  0.0122  0.0122  0.0122  0.0122  0.0122  0.0104  0.0063  0.0068  0.0068  0.0068  0.0068  0.0068  0.0068  0.0068  0.0072  0.0072  0.0072  0.0067  0.0067  0.0077  0.0079  0.0063  0.0063  0.0058  0.0049  0.0070  0.0070  0.0052  0.0013  0.0004  0.0004  0.0004  0.0004  0.0004  0.0004  0.0004  0.0004  0.0004  0.0004  0.0004
RND4__GCA_000297475.1   0.1186  0.0604  0.0604  0.0601  0.0600  0.0603  0.0603  0.0595  0.0650  0.0686  0.0416  0.0407  0.0407  0.0377  0.0386  0.0381  0.0381  0.0381  0.0381  0.0381  0.0381  0.0381  0.0381  0.0381  0.0381  0.0340  0.0340  0.0340  0.0340  0.0345  0.0345  0.0345  0.0349  0.0363  0.0359  0.0359  0.0359  0.0359  0.0359  0.0354  0.0354  0.0227  0.0215  0.0220  0.0220  0.0211  0.0191  0.0191  0.0191  0.0186  0.0186  0.0186  0.0186  0.0186  0.0186  0.0204  0.0229  0.0229  0.0229  0.0229  0.0176  0.0204  0.0204  0.0204  0.0204  0.0204  0.0204  0.0194  0.0185  0.0181  0.0181  0.0181  0.0181  0.0181  0.0181  0.0181  0.0185  0.0185  0.0185  0.0171  0.0171  0.0190  0.0185  0.0183  0.0183  0.0178  0.0188  0.0222  0.0222  0.0181  0.0194  0.0192  0.0192  0.0192  0.0188  0.0188  0.0188  0.0188  0.0188  0.0188  0.0188  0.0188  0.0201
RND4__GCA_000743695.1   0.1193  0.0544  0.0544  0.0541  0.0571  0.0574  0.0574  0.0567  0.0609  0.0666  0.0395  0.0412  0.0412  0.0374  0.0383  0.0379  0.0379  0.0379  0.0379  0.0379  0.0379  0.0379  0.0379  0.0379  0.0379  0.0330  0.0330  0.0330  0.0330  0.0326  0.0326  0.0326  0.0330  0.0345  0.0341  0.0341  0.0341  0.0341  0.0341  0.0336  0.0336  0.0170  0.0170  0.0175  0.0175  0.0165  0.0153  0.0153  0.0153  0.0149  0.0149  0.0149  0.0149  0.0149  0.0149  0.0147  0.0172  0.0172  0.0172  0.0172  0.0117  0.0147  0.0147  0.0147  0.0147  0.0147  0.0147  0.0138  0.0133  0.0129  0.0129  0.0129  0.0129  0.0129  0.0129  0.0129  0.0133  0.0133  0.0133  0.0129  0.0129  0.0138  0.0131  0.0131  0.0131  0.0111  0.0113  0.0156  0.0156  0.0117  0.0113  0.0108  0.0108  0.0108  0.0104  0.0104  0.0104  0.0104  0.0104  0.0104  0.0104  0.0104  0.0113  0.0114
RND4__GCA_001028665.1   0.1206  0.0551  0.0551  0.0548  0.0581  0.0583  0.0583  0.0576  0.0619  0.0676  0.0402  0.0419  0.0419  0.0372  0.0381  0.0376  0.0376  0.0376  0.0376  0.0376  0.0376  0.0376  0.0376  0.0376  0.0376  0.0340  0.0340  0.0340  0.0340  0.0335  0.0335  0.0335  0.0340  0.0354  0.0349  0.0349  0.0349  0.0349  0.0349  0.0344  0.0344  0.0149  0.0175  0.0179  0.0179  0.0170  0.0171  0.0171  0.0171  0.0167  0.0167  0.0167  0.0167  0.0167  0.0167  0.0154  0.0168  0.0168  0.0168  0.0168  0.0106  0.0145  0.0145  0.0145  0.0145  0.0145  0.0145  0.0126  0.0122  0.0126  0.0126  0.0126  0.0126  0.0126  0.0126  0.0126  0.0131  0.0131  0.0131  0.0126  0.0126  0.0136  0.0126  0.0120  0.0120  0.0117  0.0111  0.0154  0.0154  0.0122  0.0120  0.0115  0.0115  0.0115  0.0111  0.0111  0.0111  0.0111  0.0111  0.0111  0.0111  0.0111  0.0120  0.0114  0.0018
RND4__GCA_001685505.1   0.1206  0.0551  0.0551  0.0548  0.0581  0.0583  0.0583  0.0576  0.0619  0.0676  0.0402  0.0419  0.0419  0.0372  0.0381  0.0376  0.0376  0.0376  0.0376  0.0376  0.0376  0.0376  0.0376  0.0376  0.0376  0.0340  0.0340  0.0340  0.0340  0.0335  0.0335  0.0335  0.0340  0.0354  0.0349  0.0349  0.0349  0.0349  0.0349  0.0344  0.0344  0.0149  0.0175  0.0179  0.0179  0.0170  0.0171  0.0171  0.0171  0.0167  0.0167  0.0167  0.0167  0.0167  0.0167  0.0154  0.0168  0.0168  0.0168  0.0168  0.0106  0.0145  0.0145  0.0145  0.0145  0.0145  0.0145  0.0126  0.0122  0.0126  0.0126  0.0126  0.0126  0.0126  0.0126  0.0126  0.0131  0.0131  0.0131  0.0126  0.0126  0.0136  0.0126  0.0120  0.0120  0.0117  0.0111  0.0154  0.0154  0.0122  0.0120  0.0115  0.0115  0.0115  0.0111  0.0111  0.0111  0.0111  0.0111  0.0111  0.0111  0.0111  0.0120  0.0114  0.0018  0.0000
RND4__GCA_001742165.1   0.1222  0.0554  0.0554  0.0552  0.0584  0.0586  0.0586  0.0579  0.0617  0.0674  0.0414  0.0446  0.0446  0.0389  0.0398  0.0394  0.0394  0.0394  0.0394  0.0394  0.0394  0.0394  0.0394  0.0394  0.0394  0.0337  0.0337  0.0337  0.0337  0.0332  0.0332  0.0332  0.0327  0.0341  0.0346  0.0346  0.0346  0.0346  0.0346  0.0341  0.0341  0.0179  0.0195  0.0200  0.0200  0.0191  0.0149  0.0149  0.0149  0.0145  0.0145  0.0145  0.0145  0.0145  0.0145  0.0152  0.0165  0.0165  0.0165  0.0165  0.0136  0.0174  0.0174  0.0174  0.0175  0.0175  0.0175  0.0147  0.0124  0.0115  0.0115  0.0115  0.0115  0.0115  0.0115  0.0115  0.0115  0.0120  0.0115  0.0120  0.0120  0.0129  0.0124  0.0126  0.0126  0.0111  0.0104  0.0152  0.0152  0.0120  0.0117  0.0113  0.0113  0.0113  0.0108  0.0108  0.0108  0.0108  0.0108  0.0108  0.0108  0.0108  0.0117  0.0124  0.0047  0.0047  0.0047
RND4__GCA_000755985.1   0.1244  0.0493  0.0493  0.0495  0.0516  0.0516  0.0516  0.0511  0.0590  0.0661  0.0336  0.0440  0.0440  0.0417  0.0421  0.0417  0.0417  0.0417  0.0417  0.0416  0.0417  0.0417  0.0417  0.0417  0.0417  0.0391  0.0391  0.0391  0.0391  0.0402  0.0402  0.0402  0.0406  0.0413  0.0406  0.0406  0.0406  0.0406  0.0406  0.0402  0.0402  0.0399  0.0349  0.0347  0.0347  0.0338  0.0285  0.0285  0.0285  0.0271  0.0271  0.0271  0.0271  0.0271  0.0280  0.0322  0.0345  0.0345  0.0345  0.0345  0.0329  0.0345  0.0345  0.0345  0.0345  0.0345  0.0345  0.0338  0.0331  0.0322  0.0322  0.0322  0.0322  0.0322  0.0322  0.0322  0.0317  0.0317  0.0317  0.0298  0.0298  0.0298  0.0310  0.0329  0.0329  0.0322  0.0336  0.0343  0.0343  0.0315  0.0315  0.0317  0.0317  0.0317  0.0317  0.0317  0.0317  0.0317  0.0317  0.0317  0.0317  0.0317  0.0326  0.0360  0.0347  0.0359  0.0359  0.0365
RND4__GCA_000959365.1   0.1249  0.0497  0.0497  0.0500  0.0520  0.0520  0.0520  0.0516  0.0595  0.0666  0.0340  0.0444  0.0444  0.0421  0.0426  0.0421  0.0421  0.0421  0.0421  0.0421  0.0421  0.0421  0.0421  0.0421  0.0421  0.0395  0.0395  0.0395  0.0395  0.0406  0.0406  0.0406  0.0411  0.0418  0.0411  0.0411  0.0411  0.0411  0.0411  0.0406  0.0406  0.0404  0.0353  0.0352  0.0352  0.0343  0.0289  0.0289  0.0289  0.0275  0.0275  0.0275  0.0275  0.0275  0.0285  0.0327  0.0350  0.0350  0.0350  0.0350  0.0333  0.0350  0.0350  0.0350  0.0350  0.0350  0.0350  0.0343  0.0335  0.0326  0.0326  0.0326  0.0326  0.0326  0.0326  0.0326  0.0322  0.0322  0.0322  0.0303  0.0303  0.0303  0.0315  0.0333  0.0333  0.0326  0.0341  0.0347  0.0347  0.0319  0.0319  0.0322  0.0322  0.0322  0.0322  0.0322  0.0322  0.0322  0.0322  0.0322  0.0322  0.0322  0.0331  0.0365  0.0352  0.0364  0.0364  0.0370  0.0004
RND4__GCA_000774685.1   0.1215  0.0584  0.0584  0.0587  0.0638  0.0641  0.0641  0.0633  0.0667  0.0704  0.0523  0.0547  0.0543  0.0490  0.0499  0.0495  0.0495  0.0495  0.0495  0.0495  0.0495  0.0495  0.0495  0.0495  0.0495  0.0410  0.0410  0.0410  0.0410  0.0428  0.0428  0.0428  0.0433  0.0430  0.0425  0.0425  0.0425  0.0425  0.0425  0.0430  0.0430  0.0477  0.0394  0.0399  0.0399  0.0389  0.0343  0.0343  0.0343  0.0339  0.0339  0.0339  0.0339  0.0339  0.0338  0.0373  0.0356  0.0356  0.0356  0.0356  0.0412  0.0415  0.0410  0.0410  0.0415  0.0415  0.0415  0.0410  0.0377  0.0394  0.0389  0.0394  0.0389  0.0389  0.0394  0.0394  0.0394  0.0394  0.0394  0.0393  0.0393  0.0403  0.0351  0.0396  0.0396  0.0384  0.0405  0.0353  0.0353  0.0368  0.0360  0.0370  0.0370  0.0370  0.0370  0.0370  0.0370  0.0370  0.0370  0.0370  0.0370  0.0370  0.0375  0.0444  0.0423  0.0440  0.0440  0.0429  0.0380  0.0384
RND4__GCA_000385525.1   0.1169  0.0489  0.0489  0.0491  0.0545  0.0547  0.0547  0.0540  0.0563  0.0633  0.0439  0.0448  0.0444  0.0405  0.0415  0.0410  0.0410  0.0410  0.0410  0.0410  0.0410  0.0410  0.0410  0.0410  0.0410  0.0300  0.0300  0.0300  0.0300  0.0318  0.0318  0.0318  0.0323  0.0327  0.0323  0.0323  0.0323  0.0323  0.0323  0.0318  0.0318  0.0407  0.0305  0.0310  0.0310  0.0300  0.0259  0.0259  0.0259  0.0245  0.0245  0.0245  0.0245  0.0245  0.0254  0.0285  0.0288  0.0288  0.0288  0.0288  0.0318  0.0323  0.0318  0.0318  0.0323  0.0323  0.0323  0.0316  0.0292  0.0306  0.0302  0.0306  0.0302  0.0302  0.0306  0.0306  0.0306  0.0306  0.0306  0.0297  0.0297  0.0306  0.0267  0.0302  0.0302  0.0285  0.0311  0.0271  0.0271  0.0281  0.0271  0.0271  0.0271  0.0271  0.0271  0.0271  0.0271  0.0271  0.0271  0.0271  0.0271  0.0271  0.0281  0.0376  0.0346  0.0367  0.0367  0.0356  0.0252  0.0257  0.0146
RND4__GCA_000959325.1   0.1174  0.0496  0.0496  0.0498  0.0552  0.0554  0.0554  0.0547  0.0570  0.0641  0.0443  0.0455  0.0451  0.0412  0.0422  0.0417  0.0417  0.0417  0.0417  0.0417  0.0417  0.0417  0.0417  0.0417  0.0417  0.0307  0.0307  0.0307  0.0307  0.0325  0.0325  0.0325  0.0330  0.0334  0.0330  0.0330  0.0330  0.0330  0.0330  0.0325  0.0325  0.0414  0.0312  0.0317  0.0317  0.0307  0.0263  0.0263  0.0263  0.0250  0.0250  0.0249  0.0249  0.0249  0.0259  0.0292  0.0295  0.0295  0.0295  0.0295  0.0325  0.0330  0.0325  0.0325  0.0330  0.0330  0.0330  0.0323  0.0299  0.0313  0.0309  0.0313  0.0309  0.0309  0.0313  0.0313  0.0313  0.0313  0.0313  0.0304  0.0304  0.0313  0.0274  0.0309  0.0309  0.0292  0.0318  0.0276  0.0276  0.0288  0.0278  0.0278  0.0278  0.0278  0.0278  0.0278  0.0278  0.0278  0.0278  0.0278  0.0278  0.0278  0.0287  0.0383  0.0353  0.0374  0.0374  0.0363  0.0259  0.0264  0.0141  0.0004
RND4__GCA_000012365.1   0.1182  0.0524  0.0524  0.0526  0.0578  0.0580  0.0580  0.0573  0.0591  0.0662  0.0453  0.0482  0.0477  0.0441  0.0450  0.0446  0.0446  0.0446  0.0446  0.0446  0.0446  0.0446  0.0446  0.0446  0.0446  0.0352  0.0352  0.0352  0.0352  0.0371  0.0371  0.0371  0.0375  0.0372  0.0367  0.0367  0.0368  0.0368  0.0368  0.0363  0.0363  0.0430  0.0336  0.0341  0.0341  0.0332  0.0287  0.0287  0.0287  0.0273  0.0273  0.0273  0.0273  0.0273  0.0282  0.0317  0.0310  0.0310  0.0310  0.0310  0.0359  0.0364  0.0354  0.0359  0.0364  0.0364  0.0364  0.0361  0.0323  0.0340  0.0336  0.0340  0.0336  0.0336  0.0340  0.0340  0.0340  0.0340  0.0340  0.0331  0.0331  0.0340  0.0298  0.0347  0.0347  0.0328  0.0352  0.0305  0.0305  0.0312  0.0305  0.0314  0.0314  0.0314  0.0314  0.0314  0.0314  0.0314  0.0314  0.0314  0.0314  0.0319  0.0319  0.0390  0.0380  0.0399  0.0399  0.0386  0.0280  0.0285  0.0128  0.0063  0.0059
RND4__GCA_000152285.1   0.1182  0.0524  0.0524  0.0526  0.0578  0.0580  0.0580  0.0573  0.0591  0.0662  0.0453  0.0482  0.0477  0.0441  0.0450  0.0446  0.0446  0.0446  0.0446  0.0446  0.0446  0.0446  0.0446  0.0446  0.0446  0.0352  0.0352  0.0352  0.0352  0.0371  0.0371  0.0371  0.0375  0.0372  0.0367  0.0367  0.0368  0.0368  0.0368  0.0363  0.0363  0.0430  0.0336  0.0341  0.0341  0.0332  0.0287  0.0287  0.0287  0.0273  0.0273  0.0273  0.0273  0.0273  0.0282  0.0317  0.0310  0.0310  0.0310  0.0310  0.0359  0.0364  0.0354  0.0359  0.0364  0.0364  0.0364  0.0361  0.0323  0.0340  0.0336  0.0340  0.0336  0.0336  0.0340  0.0340  0.0340  0.0340  0.0340  0.0331  0.0331  0.0340  0.0298  0.0347  0.0347  0.0328  0.0352  0.0305  0.0305  0.0312  0.0305  0.0314  0.0314  0.0314  0.0314  0.0314  0.0314  0.0314  0.0314  0.0314  0.0314  0.0319  0.0319  0.0390  0.0380  0.0399  0.0399  0.0386  0.0280  0.0285  0.0128  0.0063  0.0059  0.0000
RND4__GCA_000567925.1   0.1182  0.0524  0.0524  0.0526  0.0578  0.0580  0.0580  0.0573  0.0591  0.0662  0.0453  0.0482  0.0477  0.0441  0.0450  0.0446  0.0446  0.0446  0.0446  0.0446  0.0446  0.0446  0.0446  0.0446  0.0446  0.0352  0.0352  0.0352  0.0352  0.0371  0.0371  0.0371  0.0375  0.0372  0.0367  0.0367  0.0368  0.0368  0.0368  0.0363  0.0363  0.0430  0.0336  0.0341  0.0341  0.0332  0.0287  0.0287  0.0287  0.0273  0.0273  0.0273  0.0273  0.0273  0.0282  0.0317  0.0310  0.0310  0.0310  0.0310  0.0359  0.0364  0.0354  0.0359  0.0364  0.0364  0.0364  0.0361  0.0323  0.0340  0.0336  0.0340  0.0336  0.0336  0.0340  0.0340  0.0340  0.0340  0.0340  0.0331  0.0331  0.0340  0.0298  0.0347  0.0347  0.0328  0.0352  0.0305  0.0305  0.0312  0.0305  0.0314  0.0314  0.0314  0.0314  0.0314  0.0314  0.0314  0.0314  0.0314  0.0314  0.0319  0.0319  0.0390  0.0380  0.0399  0.0399  0.0386  0.0280  0.0285  0.0128  0.0063  0.0059  0.0000  0.0000
RND4__GCA_000567945.1   0.1182  0.0524  0.0524  0.0526  0.0578  0.0580  0.0580  0.0573  0.0591  0.0662  0.0453  0.0482  0.0477  0.0441  0.0450  0.0446  0.0446  0.0446  0.0446  0.0446  0.0446  0.0446  0.0446  0.0446  0.0446  0.0352  0.0352  0.0352  0.0352  0.0371  0.0371  0.0371  0.0375  0.0372  0.0367  0.0367  0.0368  0.0368  0.0368  0.0363  0.0363  0.0430  0.0336  0.0341  0.0341  0.0332  0.0287  0.0287  0.0287  0.0273  0.0273  0.0273  0.0273  0.0273  0.0282  0.0317  0.0310  0.0310  0.0310  0.0310  0.0359  0.0364  0.0354  0.0359  0.0364  0.0364  0.0364  0.0361  0.0323  0.0340  0.0336  0.0340  0.0336  0.0336  0.0340  0.0340  0.0340  0.0340  0.0340  0.0331  0.0331  0.0340  0.0298  0.0347  0.0347  0.0328  0.0352  0.0305  0.0305  0.0312  0.0305  0.0314  0.0314  0.0314  0.0314  0.0314  0.0314  0.0314  0.0314  0.0314  0.0314  0.0319  0.0319  0.0390  0.0380  0.0399  0.0399  0.0386  0.0280  0.0285  0.0128  0.0063  0.0059  0.0000  0.0000  0.0000
RND4__GCA_000706745.1   0.1182  0.0524  0.0524  0.0526  0.0578  0.0580  0.0580  0.0573  0.0591  0.0662  0.0453  0.0482  0.0477  0.0441  0.0450  0.0446  0.0446  0.0446  0.0446  0.0446  0.0446  0.0446  0.0446  0.0446  0.0446  0.0352  0.0352  0.0352  0.0352  0.0371  0.0371  0.0371  0.0375  0.0372  0.0367  0.0367  0.0368  0.0368  0.0368  0.0363  0.0363  0.0430  0.0336  0.0341  0.0341  0.0332  0.0287  0.0287  0.0287  0.0273  0.0273  0.0273  0.0273  0.0273  0.0282  0.0317  0.0310  0.0310  0.0310  0.0310  0.0359  0.0364  0.0354  0.0359  0.0364  0.0364  0.0364  0.0361  0.0323  0.0340  0.0336  0.0340  0.0336  0.0336  0.0340  0.0340  0.0340  0.0340  0.0340  0.0331  0.0331  0.0340  0.0298  0.0347  0.0347  0.0328  0.0352  0.0305  0.0305  0.0312  0.0305  0.0314  0.0314  0.0314  0.0314  0.0314  0.0314  0.0314  0.0314  0.0314  0.0314  0.0319  0.0319  0.0390  0.0380  0.0399  0.0399  0.0386  0.0280  0.0285  0.0128  0.0063  0.0059  0.0000  0.0000  0.0000  0.0000
RND4__GCA_000764595.1   0.1182  0.0524  0.0524  0.0526  0.0578  0.0580  0.0580  0.0573  0.0591  0.0662  0.0453  0.0482  0.0477  0.0441  0.0450  0.0446  0.0446  0.0446  0.0446  0.0446  0.0446  0.0446  0.0446  0.0446  0.0446  0.0352  0.0352  0.0352  0.0352  0.0371  0.0371  0.0371  0.0375  0.0372  0.0367  0.0367  0.0368  0.0368  0.0368  0.0363  0.0363  0.0430  0.0336  0.0341  0.0341  0.0332  0.0287  0.0287  0.0287  0.0273  0.0273  0.0273  0.0273  0.0273  0.0282  0.0317  0.0310  0.0310  0.0310  0.0310  0.0359  0.0364  0.0354  0.0359  0.0364  0.0364  0.0364  0.0361  0.0323  0.0340  0.0336  0.0340  0.0336  0.0336  0.0340  0.0340  0.0340  0.0340  0.0340  0.0331  0.0331  0.0340  0.0298  0.0347  0.0347  0.0328  0.0352  0.0305  0.0305  0.0312  0.0305  0.0314  0.0314  0.0314  0.0314  0.0314  0.0314  0.0314  0.0314  0.0314  0.0314  0.0319  0.0319  0.0390  0.0380  0.0399  0.0399  0.0386  0.0280  0.0285  0.0128  0.0063  0.0059  0.0000  0.0000  0.0000  0.0000  0.0000
RND4__GCA_000765375.1   0.1182  0.0524  0.0524  0.0526  0.0578  0.0580  0.0580  0.0573  0.0591  0.0662  0.0453  0.0482  0.0477  0.0441  0.0450  0.0446  0.0446  0.0446  0.0446  0.0446  0.0446  0.0446  0.0446  0.0446  0.0446  0.0352  0.0352  0.0352  0.0352  0.0371  0.0371  0.0371  0.0375  0.0372  0.0367  0.0367  0.0368  0.0368  0.0368  0.0363  0.0363  0.0430  0.0336  0.0341  0.0341  0.0332  0.0287  0.0287  0.0287  0.0273  0.0273  0.0273  0.0273  0.0273  0.0282  0.0317  0.0310  0.0310  0.0310  0.0310  0.0359  0.0364  0.0354  0.0359  0.0364  0.0364  0.0364  0.0361  0.0323  0.0340  0.0336  0.0340  0.0336  0.0336  0.0340  0.0340  0.0340  0.0340  0.0340  0.0331  0.0331  0.0340  0.0298  0.0347  0.0347  0.0328  0.0352  0.0305  0.0305  0.0312  0.0305  0.0314  0.0314  0.0314  0.0314  0.0314  0.0314  0.0314  0.0314  0.0314  0.0314  0.0319  0.0319  0.0390  0.0380  0.0399  0.0399  0.0386  0.0280  0.0285  0.0128  0.0063  0.0059  0.0000  0.0000  0.0000  0.0000  0.0000  0.0000
RND4__GCA_000877335.1   0.1182  0.0524  0.0524  0.0526  0.0578  0.0580  0.0580  0.0573  0.0591  0.0662  0.0453  0.0482  0.0477  0.0441  0.0450  0.0446  0.0446  0.0446  0.0446  0.0446  0.0446  0.0446  0.0446  0.0446  0.0446  0.0352  0.0352  0.0352  0.0352  0.0371  0.0371  0.0371  0.0375  0.0372  0.0367  0.0367  0.0368  0.0368  0.0368  0.0363  0.0363  0.0430  0.0336  0.0341  0.0341  0.0332  0.0287  0.0287  0.0287  0.0273  0.0273  0.0273  0.0273  0.0273  0.0282  0.0317  0.0310  0.0310  0.0310  0.0310  0.0359  0.0364  0.0354  0.0359  0.0364  0.0364  0.0364  0.0361  0.0323  0.0340  0.0336  0.0340  0.0336  0.0336  0.0340  0.0340  0.0340  0.0340  0.0340  0.0331  0.0331  0.0340  0.0298  0.0347  0.0347  0.0328  0.0352  0.0305  0.0305  0.0312  0.0305  0.0314  0.0314  0.0314  0.0314  0.0314  0.0314  0.0314  0.0314  0.0314  0.0314  0.0319  0.0319  0.0390  0.0380  0.0399  0.0399  0.0386  0.0280  0.0285  0.0128  0.0063  0.0059  0.0000  0.0000  0.0000  0.0000  0.0000  0.0000  0.0000
RND4__GCA_000959425.1   0.1182  0.0524  0.0524  0.0526  0.0578  0.0580  0.0580  0.0573  0.0591  0.0662  0.0453  0.0482  0.0477  0.0441  0.0450  0.0446  0.0446  0.0446  0.0446  0.0446  0.0446  0.0446  0.0446  0.0446  0.0446  0.0352  0.0352  0.0352  0.0352  0.0371  0.0371  0.0371  0.0375  0.0372  0.0367  0.0367  0.0368  0.0368  0.0368  0.0363  0.0363  0.0430  0.0336  0.0341  0.0341  0.0332  0.0287  0.0287  0.0287  0.0273  0.0273  0.0273  0.0273  0.0273  0.0282  0.0317  0.0310  0.0310  0.0310  0.0310  0.0359  0.0364  0.0354  0.0359  0.0364  0.0364  0.0364  0.0361  0.0323  0.0340  0.0336  0.0340  0.0336  0.0336  0.0340  0.0340  0.0340  0.0340  0.0340  0.0331  0.0331  0.0340  0.0298  0.0347  0.0347  0.0328  0.0352  0.0305  0.0305  0.0312  0.0305  0.0314  0.0314  0.0314  0.0314  0.0314  0.0314  0.0314  0.0314  0.0314  0.0314  0.0319  0.0319  0.0390  0.0380  0.0399  0.0399  0.0386  0.0280  0.0285  0.0128  0.0063  0.0059  0.0000  0.0000  0.0000  0.0000  0.0000  0.0000  0.0000  0.0000
RND4__GCA_000567905.1   0.1182  0.0524  0.0524  0.0527  0.0578  0.0580  0.0580  0.0573  0.0591  0.0662  0.0453  0.0482  0.0477  0.0441  0.0450  0.0446  0.0446  0.0446  0.0446  0.0446  0.0446  0.0446  0.0446  0.0446  0.0446  0.0352  0.0352  0.0352  0.0352  0.0371  0.0371  0.0371  0.0375  0.0372  0.0367  0.0367  0.0368  0.0368  0.0368  0.0364  0.0363  0.0430  0.0337  0.0341  0.0341  0.0332  0.0287  0.0287  0.0287  0.0273  0.0273  0.0273  0.0273  0.0273  0.0282  0.0317  0.0310  0.0310  0.0310  0.0310  0.0359  0.0364  0.0354  0.0359  0.0364  0.0364  0.0364  0.0361  0.0324  0.0340  0.0336  0.0340  0.0336  0.0336  0.0340  0.0340  0.0340  0.0340  0.0340  0.0331  0.0331  0.0340  0.0298  0.0347  0.0347  0.0328  0.0352  0.0305  0.0305  0.0312  0.0305  0.0315  0.0315  0.0315  0.0315  0.0315  0.0315  0.0315  0.0315  0.0315  0.0315  0.0315  0.0319  0.0391  0.0380  0.0399  0.0399  0.0386  0.0275  0.0280  0.0128  0.0063  0.0059  0.0000  0.0000  0.0000  0.0000  0.0000  0.0000  0.0000  0.0000  0.0000
RND4__GCA_000808035.2   0.1182  0.0524  0.0524  0.0527  0.0578  0.0580  0.0580  0.0573  0.0591  0.0662  0.0453  0.0482  0.0477  0.0441  0.0450  0.0446  0.0446  0.0446  0.0446  0.0446  0.0446  0.0446  0.0446  0.0446  0.0446  0.0352  0.0352  0.0352  0.0352  0.0371  0.0371  0.0371  0.0375  0.0372  0.0367  0.0367  0.0368  0.0368  0.0368  0.0364  0.0363  0.0430  0.0337  0.0341  0.0341  0.0332  0.0287  0.0287  0.0287  0.0273  0.0273  0.0273  0.0273  0.0273  0.0282  0.0317  0.0310  0.0310  0.0310  0.0310  0.0359  0.0364  0.0354  0.0359  0.0364  0.0364  0.0364  0.0361  0.0324  0.0340  0.0336  0.0340  0.0336  0.0336  0.0340  0.0340  0.0340  0.0340  0.0340  0.0331  0.0331  0.0340  0.0298  0.0347  0.0347  0.0328  0.0352  0.0305  0.0305  0.0312  0.0305  0.0315  0.0315  0.0315  0.0315  0.0315  0.0315  0.0315  0.0315  0.0315  0.0315  0.0315  0.0319  0.0391  0.0380  0.0399  0.0399  0.0386  0.0275  0.0280  0.0128  0.0063  0.0059  0.0000  0.0000  0.0000  0.0000  0.0000  0.0000  0.0000  0.0000  0.0000  0.0000
RND4__GCA_000959605.1   0.1182  0.0524  0.0524  0.0527  0.0578  0.0580  0.0580  0.0573  0.0591  0.0662  0.0453  0.0482  0.0477  0.0441  0.0450  0.0446  0.0446  0.0446  0.0446  0.0446  0.0446  0.0446  0.0446  0.0446  0.0446  0.0352  0.0352  0.0352  0.0352  0.0371  0.0371  0.0371  0.0375  0.0372  0.0367  0.0367  0.0368  0.0368  0.0368  0.0364  0.0363  0.0430  0.0337  0.0341  0.0341  0.0332  0.0287  0.0287  0.0287  0.0273  0.0273  0.0273  0.0273  0.0273  0.0282  0.0317  0.0310  0.0310  0.0310  0.0310  0.0359  0.0364  0.0354  0.0359  0.0364  0.0364  0.0364  0.0361  0.0324  0.0340  0.0336  0.0340  0.0336  0.0336  0.0340  0.0340  0.0340  0.0340  0.0340  0.0331  0.0331  0.0340  0.0298  0.0347  0.0347  0.0329  0.0352  0.0305  0.0305  0.0312  0.0305  0.0315  0.0315  0.0315  0.0315  0.0315  0.0315  0.0315  0.0315  0.0315  0.0315  0.0315  0.0319  0.0391  0.0380  0.0399  0.0399  0.0386  0.0275  0.0280  0.0128  0.0063  0.0059  0.0000  0.0000  0.0000  0.0000  0.0000  0.0000  0.0000  0.0000  0.0000  0.0000  0.0000
RND4__GCA_001279325.1   0.1193  0.0520  0.0520  0.0522  0.0564  0.0566  0.0566  0.0559  0.0592  0.0663  0.0455  0.0475  0.0470  0.0431  0.0441  0.0436  0.0436  0.0436  0.0436  0.0436  0.0436  0.0436  0.0436  0.0436  0.0436  0.0346  0.0346  0.0346  0.0346  0.0364  0.0364  0.0364  0.0368  0.0366  0.0361  0.0361  0.0361  0.0361  0.0361  0.0366  0.0366  0.0426  0.0330  0.0335  0.0335  0.0325  0.0280  0.0280  0.0280  0.0275  0.0275  0.0275  0.0275  0.0275  0.0275  0.0309  0.0299  0.0299  0.0299  0.0299  0.0348  0.0351  0.0346  0.0346  0.0351  0.0351  0.0351  0.0346  0.0313  0.0330  0.0325  0.0330  0.0325  0.0325  0.0330  0.0330  0.0330  0.0330  0.0330  0.0330  0.0330  0.0339  0.0288  0.0332  0.0332  0.0320  0.0341  0.0290  0.0290  0.0304  0.0297  0.0306  0.0306  0.0306  0.0306  0.0306  0.0306  0.0306  0.0306  0.0306  0.0306  0.0306  0.0311  0.0394  0.0374  0.0390  0.0390  0.0380  0.0285  0.0289  0.0100  0.0054  0.0050  0.0036  0.0036  0.0036  0.0036  0.0036  0.0036  0.0036  0.0036  0.0036  0.0036  0.0036  0.0036
RND4__GCA_000774255.1   0.1188  0.0515  0.0515  0.0517  0.0559  0.0561  0.0561  0.0554  0.0587  0.0658  0.0450  0.0470  0.0465  0.0426  0.0436  0.0431  0.0431  0.0431  0.0431  0.0431  0.0431  0.0431  0.0431  0.0431  0.0431  0.0341  0.0341  0.0341  0.0341  0.0359  0.0359  0.0359  0.0363  0.0361  0.0356  0.0356  0.0356  0.0356  0.0356  0.0361  0.0361  0.0422  0.0325  0.0330  0.0330  0.0320  0.0275  0.0275  0.0275  0.0270  0.0270  0.0270  0.0270  0.0270  0.0270  0.0304  0.0295  0.0295  0.0295  0.0295  0.0343  0.0346  0.0341  0.0341  0.0346  0.0346  0.0346  0.0341  0.0308  0.0325  0.0320  0.0325  0.0320  0.0320  0.0325  0.0325  0.0325  0.0325  0.0325  0.0325  0.0325  0.0334  0.0283  0.0327  0.0327  0.0315  0.0337  0.0285  0.0285  0.0299  0.0292  0.0302  0.0302  0.0302  0.0302  0.0302  0.0302  0.0302  0.0302  0.0302  0.0302  0.0302  0.0306  0.0390  0.0369  0.0386  0.0386  0.0375  0.0280  0.0285  0.0096  0.0050  0.0045  0.0031  0.0031  0.0031  0.0031  0.0031  0.0031  0.0031  0.0031  0.0031  0.0031  0.0031  0.0031  0.0004
RND4__GCA_000774405.1   0.1188  0.0515  0.0515  0.0517  0.0559  0.0561  0.0561  0.0554  0.0587  0.0658  0.0450  0.0470  0.0465  0.0426  0.0436  0.0431  0.0431  0.0431  0.0431  0.0431  0.0431  0.0431  0.0431  0.0431  0.0431  0.0341  0.0341  0.0341  0.0341  0.0359  0.0359  0.0359  0.0364  0.0361  0.0356  0.0356  0.0356  0.0356  0.0356  0.0361  0.0361  0.0422  0.0325  0.0330  0.0330  0.0320  0.0275  0.0275  0.0275  0.0270  0.0270  0.0270  0.0270  0.0270  0.0270  0.0304  0.0295  0.0295  0.0295  0.0295  0.0343  0.0346  0.0341  0.0341  0.0346  0.0346  0.0346  0.0341  0.0308  0.0325  0.0320  0.0325  0.0320  0.0320  0.0325  0.0325  0.0325  0.0325  0.0325  0.0325  0.0325  0.0334  0.0283  0.0327  0.0327  0.0315  0.0337  0.0285  0.0285  0.0299  0.0292  0.0302  0.0302  0.0302  0.0302  0.0302  0.0302  0.0302  0.0302  0.0302  0.0302  0.0302  0.0306  0.0390  0.0369  0.0386  0.0386  0.0375  0.0280  0.0285  0.0096  0.0050  0.0045  0.0031  0.0031  0.0031  0.0031  0.0031  0.0031  0.0031  0.0031  0.0031  0.0031  0.0031  0.0031  0.0004  0.0000
RND4__GCA_000774625.1   0.1188  0.0515  0.0515  0.0517  0.0559  0.0561  0.0561  0.0554  0.0587  0.0658  0.0450  0.0470  0.0465  0.0426  0.0436  0.0431  0.0431  0.0431  0.0431  0.0431  0.0431  0.0431  0.0431  0.0431  0.0431  0.0341  0.0341  0.0341  0.0341  0.0359  0.0359  0.0359  0.0364  0.0361  0.0356  0.0356  0.0356  0.0356  0.0356  0.0361  0.0361  0.0422  0.0325  0.0330  0.0330  0.0320  0.0275  0.0275  0.0275  0.0270  0.0270  0.0270  0.0270  0.0270  0.0270  0.0304  0.0295  0.0295  0.0295  0.0295  0.0343  0.0346  0.0341  0.0341  0.0346  0.0346  0.0346  0.0341  0.0308  0.0325  0.0320  0.0325  0.0320  0.0320  0.0325  0.0325  0.0325  0.0325  0.0325  0.0325  0.0325  0.0334  0.0283  0.0327  0.0327  0.0315  0.0337  0.0285  0.0285  0.0299  0.0292  0.0302  0.0302  0.0302  0.0302  0.0302  0.0302  0.0302  0.0302  0.0302  0.0302  0.0302  0.0306  0.0390  0.0369  0.0386  0.0386  0.0375  0.0280  0.0285  0.0096  0.0050  0.0045  0.0031  0.0031  0.0031  0.0031  0.0031  0.0031  0.0031  0.0031  0.0031  0.0031  0.0031  0.0031  0.0004  0.0000  0.0000
RND4__GCA_000774545.1   0.1196  0.0520  0.0520  0.0522  0.0564  0.0566  0.0566  0.0559  0.0592  0.0662  0.0455  0.0474  0.0470  0.0431  0.0441  0.0436  0.0436  0.0436  0.0436  0.0436  0.0436  0.0436  0.0436  0.0436  0.0436  0.0345  0.0345  0.0345  0.0345  0.0363  0.0363  0.0363  0.0368  0.0366  0.0361  0.0361  0.0361  0.0361  0.0361  0.0366  0.0366  0.0426  0.0330  0.0334  0.0334  0.0325  0.0280  0.0280  0.0280  0.0275  0.0275  0.0275  0.0275  0.0275  0.0275  0.0309  0.0299  0.0299  0.0299  0.0299  0.0348  0.0351  0.0346  0.0346  0.0351  0.0351  0.0351  0.0346  0.0313  0.0329  0.0325  0.0329  0.0325  0.0325  0.0329  0.0329  0.0330  0.0330  0.0330  0.0332  0.0332  0.0341  0.0287  0.0332  0.0332  0.0320  0.0341  0.0290  0.0290  0.0304  0.0297  0.0306  0.0306  0.0306  0.0306  0.0306  0.0306  0.0306  0.0306  0.0306  0.0306  0.0306  0.0311  0.0394  0.0374  0.0390  0.0390  0.0380  0.0287  0.0291  0.0100  0.0054  0.0049  0.0036  0.0036  0.0036  0.0036  0.0036  0.0036  0.0036  0.0036  0.0036  0.0036  0.0036  0.0036  0.0009  0.0004  0.0004  0.0004
RND4__GCA_000774875.1   0.1193  0.0520  0.0520  0.0522  0.0564  0.0566  0.0566  0.0559  0.0592  0.0663  0.0455  0.0475  0.0470  0.0431  0.0441  0.0436  0.0436  0.0436  0.0436  0.0436  0.0436  0.0436  0.0436  0.0436  0.0436  0.0345  0.0345  0.0345  0.0345  0.0363  0.0363  0.0363  0.0368  0.0366  0.0361  0.0361  0.0361  0.0361  0.0361  0.0366  0.0366  0.0426  0.0330  0.0334  0.0334  0.0325  0.0280  0.0280  0.0280  0.0275  0.0275  0.0275  0.0275  0.0275  0.0275  0.0309  0.0299  0.0299  0.0299  0.0299  0.0348  0.0351  0.0346  0.0346  0.0351  0.0351  0.0351  0.0346  0.0313  0.0330  0.0325  0.0330  0.0325  0.0325  0.0330  0.0330  0.0330  0.0330  0.0330  0.0329  0.0329  0.0339  0.0287  0.0332  0.0332  0.0320  0.0341  0.0290  0.0290  0.0304  0.0297  0.0306  0.0306  0.0306  0.0306  0.0306  0.0306  0.0306  0.0306  0.0306  0.0306  0.0306  0.0311  0.0394  0.0374  0.0390  0.0390  0.0375  0.0284  0.0289  0.0100  0.0054  0.0049  0.0036  0.0036  0.0036  0.0036  0.0036  0.0036  0.0036  0.0036  0.0036  0.0036  0.0036  0.0036  0.0009  0.0004  0.0004  0.0004  0.0009
RND4__GCA_000011705.1   0.1193  0.0520  0.0520  0.0522  0.0564  0.0566  0.0566  0.0559  0.0592  0.0663  0.0455  0.0475  0.0470  0.0431  0.0441  0.0436  0.0436  0.0436  0.0436  0.0436  0.0436  0.0436  0.0436  0.0436  0.0436  0.0346  0.0346  0.0346  0.0346  0.0364  0.0364  0.0364  0.0368  0.0366  0.0361  0.0361  0.0361  0.0361  0.0361  0.0366  0.0366  0.0426  0.0330  0.0335  0.0335  0.0325  0.0280  0.0280  0.0280  0.0275  0.0275  0.0275  0.0275  0.0275  0.0275  0.0309  0.0299  0.0299  0.0299  0.0299  0.0348  0.0351  0.0346  0.0346  0.0351  0.0351  0.0351  0.0346  0.0313  0.0330  0.0325  0.0330  0.0325  0.0325  0.0330  0.0330  0.0330  0.0330  0.0330  0.0330  0.0330  0.0339  0.0288  0.0332  0.0332  0.0320  0.0341  0.0290  0.0290  0.0304  0.0297  0.0306  0.0306  0.0306  0.0306  0.0306  0.0306  0.0306  0.0306  0.0306  0.0306  0.0306  0.0311  0.0394  0.0374  0.0390  0.0390  0.0380  0.0285  0.0289  0.0100  0.0054  0.0050  0.0036  0.0036  0.0036  0.0036  0.0036  0.0036  0.0036  0.0036  0.0036  0.0036  0.0036  0.0036  0.0000  0.0004  0.0004  0.0004  0.0009  0.0009
RND4__GCA_000015465.1   0.1193  0.0520  0.0520  0.0522  0.0564  0.0566  0.0566  0.0559  0.0592  0.0663  0.0455  0.0475  0.0470  0.0431  0.0441  0.0436  0.0436  0.0436  0.0436  0.0436  0.0436  0.0436  0.0436  0.0436  0.0436  0.0346  0.0346  0.0346  0.0346  0.0364  0.0364  0.0364  0.0368  0.0366  0.0361  0.0361  0.0361  0.0361  0.0361  0.0366  0.0366  0.0426  0.0330  0.0335  0.0335  0.0325  0.0280  0.0280  0.0280  0.0275  0.0275  0.0275  0.0275  0.0275  0.0275  0.0309  0.0299  0.0299  0.0299  0.0299  0.0348  0.0351  0.0346  0.0346  0.0351  0.0351  0.0351  0.0346  0.0313  0.0330  0.0325  0.0330  0.0325  0.0325  0.0330  0.0330  0.0330  0.0330  0.0330  0.0330  0.0330  0.0339  0.0288  0.0332  0.0332  0.0320  0.0341  0.0290  0.0290  0.0304  0.0297  0.0306  0.0306  0.0306  0.0306  0.0306  0.0306  0.0306  0.0306  0.0306  0.0306  0.0306  0.0311  0.0394  0.0374  0.0390  0.0390  0.0380  0.0285  0.0289  0.0100  0.0054  0.0050  0.0036  0.0036  0.0036  0.0036  0.0036  0.0036  0.0036  0.0036  0.0036  0.0036  0.0036  0.0036  0.0000  0.0004  0.0004  0.0004  0.0009  0.0009  0.0000
RND4__GCA_000015605.1   0.1193  0.0520  0.0520  0.0522  0.0564  0.0566  0.0566  0.0559  0.0592  0.0663  0.0455  0.0475  0.0470  0.0431  0.0441  0.0436  0.0436  0.0436  0.0436  0.0436  0.0436  0.0436  0.0436  0.0436  0.0436  0.0346  0.0346  0.0346  0.0346  0.0364  0.0364  0.0364  0.0368  0.0366  0.0361  0.0361  0.0361  0.0361  0.0361  0.0366  0.0366  0.0426  0.0330  0.0335  0.0335  0.0325  0.0280  0.0280  0.0280  0.0275  0.0275  0.0275  0.0275  0.0275  0.0275  0.0309  0.0299  0.0299  0.0299  0.0299  0.0348  0.0351  0.0346  0.0346  0.0351  0.0351  0.0351  0.0346  0.0313  0.0330  0.0325  0.0330  0.0325  0.0325  0.0330  0.0330  0.0330  0.0330  0.0330  0.0330  0.0330  0.0339  0.0288  0.0332  0.0332  0.0320  0.0341  0.0290  0.0290  0.0304  0.0297  0.0306  0.0306  0.0306  0.0306  0.0306  0.0306  0.0306  0.0306  0.0306  0.0306  0.0306  0.0311  0.0394  0.0374  0.0390  0.0390  0.0380  0.0285  0.0289  0.0100  0.0054  0.0050  0.0036  0.0036  0.0036  0.0036  0.0036  0.0036  0.0036  0.0036  0.0036  0.0036  0.0036  0.0036  0.0000  0.0004  0.0004  0.0004  0.0009  0.0009  0.0000  0.0000
RND4__GCA_000015625.1   0.1193  0.0520  0.0520  0.0522  0.0564  0.0566  0.0566  0.0559  0.0592  0.0663  0.0455  0.0475  0.0470  0.0431  0.0441  0.0436  0.0436  0.0436  0.0436  0.0436  0.0436  0.0436  0.0436  0.0436  0.0436  0.0346  0.0346  0.0346  0.0346  0.0364  0.0364  0.0364  0.0368  0.0366  0.0361  0.0361  0.0361  0.0361  0.0361  0.0366  0.0366  0.0426  0.0330  0.0335  0.0335  0.0325  0.0280  0.0280  0.0280  0.0275  0.0275  0.0275  0.0275  0.0275  0.0275  0.0309  0.0299  0.0299  0.0299  0.0299  0.0348  0.0351  0.0346  0.0346  0.0351  0.0351  0.0351  0.0346  0.0313  0.0330  0.0325  0.0330  0.0325  0.0325  0.0330  0.0330  0.0330  0.0330  0.0330  0.0330  0.0330  0.0339  0.0288  0.0332  0.0332  0.0320  0.0341  0.0290  0.0290  0.0304  0.0297  0.0306  0.0306  0.0306  0.0306  0.0306  0.0306  0.0306  0.0306  0.0306  0.0306  0.0306  0.0311  0.0394  0.0374  0.0390  0.0390  0.0380  0.0285  0.0289  0.0100  0.0054  0.0050  0.0036  0.0036  0.0036  0.0036  0.0036  0.0036  0.0036  0.0036  0.0036  0.0036  0.0036  0.0036  0.0000  0.0004  0.0004  0.0004  0.0009  0.0009  0.0000  0.0000  0.0000
RND4__GCA_000152385.1   0.1193  0.0520  0.0520  0.0522  0.0564  0.0566  0.0566  0.0559  0.0592  0.0663  0.0455  0.0475  0.0470  0.0431  0.0441  0.0436  0.0436  0.0436  0.0436  0.0436  0.0436  0.0436  0.0436  0.0436  0.0436  0.0346  0.0346  0.0346  0.0346  0.0364  0.0364  0.0364  0.0368  0.0366  0.0361  0.0361  0.0361  0.0361  0.0361  0.0366  0.0366  0.0426  0.0330  0.0335  0.0335  0.0325  0.0280  0.0280  0.0280  0.0275  0.0275  0.0275  0.0275  0.0275  0.0275  0.0309  0.0299  0.0299  0.0299  0.0299  0.0348  0.0351  0.0346  0.0346  0.0351  0.0351  0.0351  0.0346  0.0313  0.0330  0.0325  0.0330  0.0325  0.0325  0.0330  0.0330  0.0330  0.0330  0.0330  0.0330  0.0330  0.0339  0.0288  0.0332  0.0332  0.0320  0.0341  0.0290  0.0290  0.0304  0.0297  0.0306  0.0306  0.0306  0.0306  0.0306  0.0306  0.0306  0.0306  0.0306  0.0306  0.0306  0.0311  0.0394  0.0374  0.0390  0.0390  0.0380  0.0285  0.0289  0.0100  0.0054  0.0050  0.0036  0.0036  0.0036  0.0036  0.0036  0.0036  0.0036  0.0036  0.0036  0.0036  0.0036  0.0036  0.0000  0.0004  0.0004  0.0004  0.0009  0.0009  0.0000  0.0000  0.0000  0.0000
RND4__GCA_000152405.1   0.1193  0.0520  0.0520  0.0522  0.0564  0.0566  0.0566  0.0559  0.0592  0.0663  0.0455  0.0475  0.0470  0.0431  0.0441  0.0436  0.0436  0.0436  0.0436  0.0436  0.0436  0.0436  0.0436  0.0436  0.0436  0.0346  0.0346  0.0346  0.0346  0.0364  0.0364  0.0364  0.0368  0.0366  0.0361  0.0361  0.0361  0.0361  0.0361  0.0366  0.0366  0.0426  0.0330  0.0335  0.0335  0.0325  0.0280  0.0280  0.0280  0.0275  0.0275  0.0275  0.0275  0.0275  0.0275  0.0309  0.0299  0.0299  0.0299  0.0299  0.0348  0.0351  0.0346  0.0346  0.0351  0.0351  0.0351  0.0346  0.0313  0.0330  0.0325  0.0330  0.0325  0.0325  0.0330  0.0330  0.0330  0.0330  0.0330  0.0330  0.0330  0.0339  0.0288  0.0332  0.0332  0.0320  0.0341  0.0290  0.0290  0.0304  0.0297  0.0306  0.0306  0.0306  0.0306  0.0306  0.0306  0.0306  0.0306  0.0306  0.0306  0.0306  0.0311  0.0394  0.0374  0.0390  0.0390  0.0380  0.0285  0.0289  0.0100  0.0054  0.0050  0.0036  0.0036  0.0036  0.0036  0.0036  0.0036  0.0036  0.0036  0.0036  0.0036  0.0036  0.0036  0.0000  0.0004  0.0004  0.0004  0.0009  0.0009  0.0000  0.0000  0.0000  0.0000  0.0000
RND4__GCA_000153085.1   0.1193  0.0520  0.0520  0.0522  0.0564  0.0566  0.0566  0.0559  0.0592  0.0663  0.0455  0.0475  0.0470  0.0431  0.0441  0.0436  0.0436  0.0436  0.0436  0.0436  0.0436  0.0436  0.0436  0.0436  0.0436  0.0346  0.0346  0.0346  0.0346  0.0364  0.0364  0.0364  0.0368  0.0366  0.0361  0.0361  0.0361  0.0361  0.0361  0.0366  0.0366  0.0426  0.0330  0.0335  0.0335  0.0325  0.0280  0.0280  0.0280  0.0275  0.0275  0.0275  0.0275  0.0275  0.0275  0.0309  0.0299  0.0299  0.0299  0.0299  0.0348  0.0351  0.0346  0.0346  0.0351  0.0351  0.0351  0.0346  0.0313  0.0330  0.0325  0.0330  0.0325  0.0325  0.0330  0.0330  0.0330  0.0330  0.0330  0.0330  0.0330  0.0339  0.0288  0.0332  0.0332  0.0320  0.0341  0.0290  0.0290  0.0304  0.0297  0.0306  0.0306  0.0306  0.0306  0.0306  0.0306  0.0306  0.0306  0.0306  0.0306  0.0306  0.0311  0.0394  0.0374  0.0390  0.0390  0.0380  0.0285  0.0289  0.0100  0.0054  0.0050  0.0036  0.0036  0.0036  0.0036  0.0036  0.0036  0.0036  0.0036  0.0036  0.0036  0.0036  0.0036  0.0000  0.0004  0.0004  0.0004  0.0009  0.0009  0.0000  0.0000  0.0000  0.0000  0.0000  0.0000
RND4__GCA_000167635.1   0.1193  0.0520  0.0520  0.0522  0.0564  0.0566  0.0566  0.0559  0.0592  0.0663  0.0455  0.0475  0.0470  0.0431  0.0441  0.0436  0.0436  0.0436  0.0436  0.0436  0.0436  0.0436  0.0436  0.0436  0.0436  0.0346  0.0346  0.0346  0.0346  0.0364  0.0364  0.0364  0.0368  0.0366  0.0361  0.0361  0.0361  0.0361  0.0361  0.0366  0.0366  0.0426  0.0330  0.0335  0.0335  0.0325  0.0280  0.0280  0.0280  0.0275  0.0275  0.0275  0.0275  0.0275  0.0275  0.0309  0.0299  0.0299  0.0299  0.0299  0.0348  0.0351  0.0346  0.0346  0.0351  0.0351  0.0351  0.0346  0.0313  0.0330  0.0325  0.0330  0.0325  0.0325  0.0330  0.0330  0.0330  0.0330  0.0330  0.0330  0.0330  0.0339  0.0288  0.0332  0.0332  0.0320  0.0341  0.0290  0.0290  0.0304  0.0297  0.0306  0.0306  0.0306  0.0306  0.0306  0.0306  0.0306  0.0306  0.0306  0.0306  0.0306  0.0311  0.0394  0.0374  0.0390  0.0390  0.0380  0.0285  0.0289  0.0100  0.0054  0.0050  0.0036  0.0036  0.0036  0.0036  0.0036  0.0036  0.0036  0.0036  0.0036  0.0036  0.0036  0.0036  0.0000  0.0004  0.0004  0.0004  0.0009  0.0009  0.0000  0.0000  0.0000  0.0000  0.0000  0.0000  0.0000
RND4__GCA_000169875.1   0.1193  0.0520  0.0520  0.0522  0.0564  0.0566  0.0566  0.0559  0.0592  0.0663  0.0455  0.0475  0.0470  0.0431  0.0441  0.0436  0.0436  0.0436  0.0436  0.0436  0.0436  0.0436  0.0436  0.0436  0.0436  0.0346  0.0346  0.0346  0.0346  0.0364  0.0364  0.0364  0.0368  0.0366  0.0361  0.0361  0.0361  0.0361  0.0361  0.0366  0.0366  0.0426  0.0330  0.0335  0.0335  0.0325  0.0280  0.0280  0.0280  0.0275  0.0275  0.0275  0.0275  0.0275  0.0275  0.0309  0.0299  0.0299  0.0299  0.0299  0.0348  0.0351  0.0346  0.0346  0.0351  0.0351  0.0351  0.0346  0.0313  0.0330  0.0325  0.0330  0.0325  0.0325  0.0330  0.0330  0.0330  0.0330  0.0330  0.0330  0.0330  0.0339  0.0288  0.0332  0.0332  0.0320  0.0341  0.0290  0.0290  0.0304  0.0297  0.0306  0.0306  0.0306  0.0306  0.0306  0.0306  0.0306  0.0306  0.0306  0.0306  0.0306  0.0311  0.0394  0.0374  0.0390  0.0390  0.0380  0.0285  0.0289  0.0100  0.0054  0.0050  0.0036  0.0036  0.0036  0.0036  0.0036  0.0036  0.0036  0.0036  0.0036  0.0036  0.0036  0.0036  0.0000  0.0004  0.0004  0.0004  0.0009  0.0009  0.0000  0.0000  0.0000  0.0000  0.0000  0.0000  0.0000  0.0000
RND4__GCA_000755785.1   0.1193  0.0520  0.0520  0.0522  0.0564  0.0566  0.0566  0.0559  0.0592  0.0663  0.0455  0.0475  0.0470  0.0431  0.0441  0.0436  0.0436  0.0436  0.0436  0.0436  0.0436  0.0436  0.0436  0.0436  0.0436  0.0346  0.0346  0.0346  0.0346  0.0364  0.0364  0.0364  0.0368  0.0366  0.0361  0.0361  0.0361  0.0361  0.0361  0.0366  0.0366  0.0426  0.0330  0.0335  0.0335  0.0325  0.0280  0.0280  0.0280  0.0275  0.0275  0.0275  0.0275  0.0275  0.0275  0.0309  0.0299  0.0299  0.0299  0.0299  0.0348  0.0351  0.0346  0.0346  0.0351  0.0351  0.0351  0.0346  0.0313  0.0330  0.0325  0.0330  0.0325  0.0325  0.0330  0.0330  0.0330  0.0330  0.0330  0.0330  0.0330  0.0339  0.0288  0.0332  0.0332  0.0320  0.0341  0.0290  0.0290  0.0304  0.0297  0.0306  0.0306  0.0306  0.0306  0.0306  0.0306  0.0306  0.0306  0.0306  0.0306  0.0306  0.0311  0.0394  0.0374  0.0390  0.0390  0.0380  0.0285  0.0289  0.0100  0.0054  0.0050  0.0036  0.0036  0.0036  0.0036  0.0036  0.0036  0.0036  0.0036  0.0036  0.0036  0.0036  0.0036  0.0000  0.0004  0.0004  0.0004  0.0009  0.0009  0.0000  0.0000  0.0000  0.0000  0.0000  0.0000  0.0000  0.0000  0.0000
RND4__GCA_000755845.1   0.1193  0.0520  0.0520  0.0522  0.0564  0.0566  0.0566  0.0559  0.0592  0.0663  0.0455  0.0475  0.0470  0.0431  0.0441  0.0436  0.0436  0.0436  0.0436  0.0436  0.0436  0.0436  0.0436  0.0436  0.0436  0.0346  0.0346  0.0346  0.0346  0.0364  0.0364  0.0364  0.0368  0.0366  0.0361  0.0361  0.0361  0.0361  0.0361  0.0366  0.0366  0.0426  0.0330  0.0335  0.0335  0.0325  0.0280  0.0280  0.0280  0.0275  0.0275  0.0275  0.0275  0.0275  0.0275  0.0309  0.0299  0.0299  0.0299  0.0299  0.0348  0.0351  0.0346  0.0346  0.0351  0.0351  0.0351  0.0346  0.0313  0.0330  0.0325  0.0330  0.0325  0.0325  0.0330  0.0330  0.0330  0.0330  0.0330  0.0330  0.0330  0.0339  0.0288  0.0332  0.0332  0.0320  0.0341  0.0290  0.0290  0.0304  0.0297  0.0306  0.0306  0.0306  0.0306  0.0306  0.0306  0.0306  0.0306  0.0306  0.0306  0.0306  0.0311  0.0394  0.0374  0.0390  0.0390  0.0380  0.0285  0.0289  0.0100  0.0054  0.0050  0.0036  0.0036  0.0036  0.0036  0.0036  0.0036  0.0036  0.0036  0.0036  0.0036  0.0036  0.0036  0.0000  0.0004  0.0004  0.0004  0.0009  0.0009  0.0000  0.0000  0.0000  0.0000  0.0000  0.0000  0.0000  0.0000  0.0000  0.0000
RND4__GCA_000755865.1   0.1193  0.0520  0.0520  0.0522  0.0564  0.0566  0.0566  0.0559  0.0592  0.0663  0.0455  0.0475  0.0470  0.0431  0.0441  0.0436  0.0436  0.0436  0.0436  0.0436  0.0436  0.0436  0.0436  0.0436  0.0436  0.0346  0.0346  0.0346  0.0346  0.0364  0.0364  0.0364  0.0368  0.0366  0.0361  0.0361  0.0361  0.0361  0.0361  0.0366  0.0366  0.0426  0.0330  0.0335  0.0335  0.0325  0.0280  0.0280  0.0280  0.0275  0.0275  0.0275  0.0275  0.0275  0.0275  0.0309  0.0299  0.0299  0.0299  0.0299  0.0348  0.0351  0.0346  0.0346  0.0351  0.0351  0.0351  0.0346  0.0313  0.0330  0.0325  0.0330  0.0325  0.0325  0.0330  0.0330  0.0330  0.0330  0.0330  0.0330  0.0330  0.0339  0.0288  0.0332  0.0332  0.0320  0.0341  0.0290  0.0290  0.0304  0.0297  0.0306  0.0306  0.0306  0.0306  0.0306  0.0306  0.0306  0.0306  0.0306  0.0306  0.0306  0.0311  0.0394  0.0374  0.0390  0.0390  0.0380  0.0285  0.0289  0.0100  0.0054  0.0050  0.0036  0.0036  0.0036  0.0036  0.0036  0.0036  0.0036  0.0036  0.0036  0.0036  0.0036  0.0036  0.0000  0.0004  0.0004  0.0004  0.0009  0.0009  0.0000  0.0000  0.0000  0.0000  0.0000  0.0000  0.0000  0.0000  0.0000  0.0000  0.0000
RND4__GCA_000755885.1   0.1193  0.0520  0.0520  0.0522  0.0564  0.0566  0.0566  0.0559  0.0592  0.0663  0.0455  0.0475  0.0470  0.0431  0.0441  0.0436  0.0436  0.0436  0.0436  0.0436  0.0436  0.0436  0.0436  0.0436  0.0436  0.0346  0.0346  0.0346  0.0346  0.0364  0.0364  0.0364  0.0368  0.0366  0.0361  0.0361  0.0361  0.0361  0.0361  0.0366  0.0366  0.0426  0.0330  0.0335  0.0335  0.0325  0.0280  0.0280  0.0280  0.0275  0.0275  0.0275  0.0275  0.0275  0.0275  0.0309  0.0299  0.0299  0.0299  0.0299  0.0348  0.0351  0.0346  0.0346  0.0351  0.0351  0.0351  0.0346  0.0313  0.0330  0.0325  0.0330  0.0325  0.0325  0.0330  0.0330  0.0330  0.0330  0.0330  0.0330  0.0330  0.0339  0.0288  0.0332  0.0332  0.0320  0.0341  0.0290  0.0290  0.0304  0.0297  0.0306  0.0306  0.0306  0.0306  0.0306  0.0306  0.0306  0.0306  0.0306  0.0306  0.0306  0.0311  0.0394  0.0374  0.0390  0.0390  0.0380  0.0285  0.0289  0.0100  0.0054  0.0050  0.0036  0.0036  0.0036  0.0036  0.0036  0.0036  0.0036  0.0036  0.0036  0.0036  0.0036  0.0036  0.0000  0.0004  0.0004  0.0004  0.0009  0.0009  0.0000  0.0000  0.0000  0.0000  0.0000  0.0000  0.0000  0.0000  0.0000  0.0000  0.0000  0.0000
RND4__GCA_000756025.2   0.1193  0.0520  0.0520  0.0522  0.0564  0.0566  0.0566  0.0559  0.0592  0.0663  0.0455  0.0475  0.0470  0.0431  0.0441  0.0436  0.0436  0.0436  0.0436  0.0436  0.0436  0.0436  0.0436  0.0436  0.0436  0.0346  0.0346  0.0346  0.0346  0.0364  0.0364  0.0364  0.0368  0.0366  0.0361  0.0361  0.0361  0.0361  0.0361  0.0366  0.0366  0.0426  0.0330  0.0335  0.0335  0.0325  0.0280  0.0280  0.0280  0.0275  0.0275  0.0275  0.0275  0.0275  0.0275  0.0309  0.0299  0.0299  0.0299  0.0299  0.0348  0.0351  0.0346  0.0346  0.0351  0.0351  0.0351  0.0346  0.0313  0.0330  0.0325  0.0330  0.0325  0.0325  0.0330  0.0330  0.0330  0.0330  0.0330  0.0330  0.0330  0.0339  0.0288  0.0332  0.0332  0.0320  0.0341  0.0290  0.0290  0.0304  0.0297  0.0306  0.0306  0.0306  0.0306  0.0306  0.0306  0.0306  0.0306  0.0306  0.0306  0.0306  0.0311  0.0394  0.0374  0.0390  0.0390  0.0380  0.0285  0.0289  0.0100  0.0054  0.0050  0.0036  0.0036  0.0036  0.0036  0.0036  0.0036  0.0036  0.0036  0.0036  0.0036  0.0036  0.0036  0.0000  0.0004  0.0004  0.0004  0.0009  0.0009  0.0000  0.0000  0.0000  0.0000  0.0000  0.0000  0.0000  0.0000  0.0000  0.0000  0.0000  0.0000  0.0000
RND4__GCA_000756865.1   0.1193  0.0520  0.0520  0.0522  0.0564  0.0566  0.0566  0.0559  0.0592  0.0663  0.0455  0.0475  0.0470  0.0431  0.0441  0.0436  0.0436  0.0436  0.0436  0.0436  0.0436  0.0436  0.0436  0.0436  0.0436  0.0346  0.0346  0.0346  0.0346  0.0364  0.0364  0.0364  0.0368  0.0366  0.0361  0.0361  0.0361  0.0361  0.0361  0.0366  0.0366  0.0426  0.0330  0.0335  0.0335  0.0325  0.0280  0.0280  0.0280  0.0275  0.0275  0.0275  0.0275  0.0275  0.0275  0.0309  0.0299  0.0299  0.0299  0.0299  0.0348  0.0351  0.0346  0.0346  0.0351  0.0351  0.0351  0.0346  0.0313  0.0330  0.0325  0.0330  0.0325  0.0325  0.0330  0.0330  0.0330  0.0330  0.0330  0.0330  0.0330  0.0339  0.0288  0.0332  0.0332  0.0320  0.0341  0.0290  0.0290  0.0304  0.0297  0.0306  0.0306  0.0306  0.0306  0.0306  0.0306  0.0306  0.0306  0.0306  0.0306  0.0306  0.0311  0.0394  0.0374  0.0390  0.0390  0.0380  0.0285  0.0289  0.0100  0.0054  0.0050  0.0036  0.0036  0.0036  0.0036  0.0036  0.0036  0.0036  0.0036  0.0036  0.0036  0.0036  0.0036  0.0000  0.0004  0.0004  0.0004  0.0009  0.0009  0.0000  0.0000  0.0000  0.0000  0.0000  0.0000  0.0000  0.0000  0.0000  0.0000  0.0000  0.0000  0.0000  0.0000
RND4__GCA_000757315.2   0.1193  0.0520  0.0520  0.0522  0.0564  0.0566  0.0566  0.0559  0.0592  0.0663  0.0455  0.0475  0.0470  0.0431  0.0441  0.0436  0.0436  0.0436  0.0436  0.0436  0.0436  0.0436  0.0436  0.0436  0.0436  0.0346  0.0346  0.0346  0.0346  0.0364  0.0364  0.0364  0.0368  0.0366  0.0361  0.0361  0.0361  0.0361  0.0361  0.0366  0.0366  0.0426  0.0330  0.0335  0.0335  0.0325  0.0280  0.0280  0.0280  0.0275  0.0275  0.0275  0.0275  0.0275  0.0275  0.0309  0.0299  0.0299  0.0299  0.0299  0.0348  0.0351  0.0346  0.0346  0.0351  0.0351  0.0351  0.0346  0.0313  0.0330  0.0325  0.0330  0.0325  0.0325  0.0330  0.0330  0.0330  0.0330  0.0330  0.0330  0.0330  0.0339  0.0288  0.0332  0.0332  0.0320  0.0341  0.0290  0.0290  0.0304  0.0297  0.0306  0.0306  0.0306  0.0306  0.0306  0.0306  0.0306  0.0306  0.0306  0.0306  0.0306  0.0311  0.0394  0.0374  0.0390  0.0390  0.0380  0.0285  0.0289  0.0100  0.0054  0.0050  0.0036  0.0036  0.0036  0.0036  0.0036  0.0036  0.0036  0.0036  0.0036  0.0036  0.0036  0.0036  0.0000  0.0004  0.0004  0.0004  0.0009  0.0009  0.0000  0.0000  0.0000  0.0000  0.0000  0.0000  0.0000  0.0000  0.0000  0.0000  0.0000  0.0000  0.0000  0.0000  0.0000
RND4__GCA_000762285.1   0.1193  0.0520  0.0520  0.0522  0.0564  0.0566  0.0566  0.0559  0.0592  0.0663  0.0455  0.0475  0.0470  0.0431  0.0441  0.0436  0.0436  0.0436  0.0436  0.0436  0.0436  0.0436  0.0436  0.0436  0.0436  0.0346  0.0346  0.0346  0.0346  0.0364  0.0364  0.0364  0.0368  0.0366  0.0361  0.0361  0.0361  0.0361  0.0361  0.0366  0.0366  0.0426  0.0330  0.0335  0.0335  0.0325  0.0280  0.0280  0.0280  0.0275  0.0275  0.0275  0.0275  0.0275  0.0275  0.0309  0.0299  0.0299  0.0299  0.0299  0.0348  0.0351  0.0346  0.0346  0.0351  0.0351  0.0351  0.0346  0.0313  0.0330  0.0325  0.0330  0.0325  0.0325  0.0330  0.0330  0.0330  0.0330  0.0330  0.0330  0.0330  0.0339  0.0288  0.0332  0.0332  0.0320  0.0341  0.0290  0.0290  0.0304  0.0297  0.0306  0.0306  0.0306  0.0306  0.0306  0.0306  0.0306  0.0306  0.0306  0.0306  0.0306  0.0311  0.0394  0.0374  0.0390  0.0390  0.0380  0.0285  0.0289  0.0100  0.0054  0.0050  0.0036  0.0036  0.0036  0.0036  0.0036  0.0036  0.0036  0.0036  0.0036  0.0036  0.0036  0.0036  0.0000  0.0004  0.0004  0.0004  0.0009  0.0009  0.0000  0.0000  0.0000  0.0000  0.0000  0.0000  0.0000  0.0000  0.0000  0.0000  0.0000  0.0000  0.0000  0.0000  0.0000  0.0000
RND4__GCA_000959165.1   0.1193  0.0520  0.0520  0.0522  0.0564  0.0566  0.0566  0.0559  0.0592  0.0663  0.0455  0.0475  0.0470  0.0431  0.0441  0.0436  0.0436  0.0436  0.0436  0.0436  0.0436  0.0436  0.0436  0.0436  0.0436  0.0346  0.0346  0.0346  0.0346  0.0364  0.0364  0.0364  0.0368  0.0366  0.0361  0.0361  0.0361  0.0361  0.0361  0.0366  0.0366  0.0426  0.0330  0.0335  0.0335  0.0325  0.0280  0.0280  0.0280  0.0275  0.0275  0.0275  0.0275  0.0275  0.0275  0.0309  0.0299  0.0299  0.0299  0.0299  0.0348  0.0351  0.0346  0.0346  0.0351  0.0351  0.0351  0.0346  0.0313  0.0330  0.0325  0.0330  0.0325  0.0325  0.0330  0.0330  0.0330  0.0330  0.0330  0.0330  0.0330  0.0339  0.0288  0.0332  0.0332  0.0320  0.0341  0.0290  0.0290  0.0304  0.0297  0.0306  0.0306  0.0306  0.0306  0.0306  0.0306  0.0306  0.0306  0.0306  0.0306  0.0306  0.0311  0.0394  0.0374  0.0390  0.0390  0.0380  0.0285  0.0289  0.0100  0.0054  0.0050  0.0036  0.0036  0.0036  0.0036  0.0036  0.0036  0.0036  0.0036  0.0036  0.0036  0.0036  0.0036  0.0000  0.0004  0.0004  0.0004  0.0009  0.0009  0.0000  0.0000  0.0000  0.0000  0.0000  0.0000  0.0000  0.0000  0.0000  0.0000  0.0000  0.0000  0.0000  0.0000  0.0000  0.0000  0.0000
RND4__GCA_000959405.1   0.1193  0.0520  0.0520  0.0522  0.0564  0.0566  0.0566  0.0559  0.0592  0.0663  0.0455  0.0475  0.0470  0.0431  0.0441  0.0436  0.0436  0.0436  0.0436  0.0436  0.0436  0.0436  0.0436  0.0436  0.0436  0.0346  0.0346  0.0346  0.0346  0.0364  0.0364  0.0364  0.0368  0.0366  0.0361  0.0361  0.0361  0.0361  0.0361  0.0366  0.0366  0.0426  0.0330  0.0335  0.0335  0.0325  0.0280  0.0280  0.0280  0.0275  0.0275  0.0275  0.0275  0.0275  0.0275  0.0309  0.0299  0.0299  0.0299  0.0299  0.0348  0.0351  0.0346  0.0346  0.0351  0.0351  0.0351  0.0346  0.0313  0.0330  0.0325  0.0330  0.0325  0.0325  0.0330  0.0330  0.0330  0.0330  0.0330  0.0330  0.0330  0.0339  0.0288  0.0332  0.0332  0.0320  0.0341  0.0290  0.0290  0.0304  0.0297  0.0306  0.0306  0.0306  0.0306  0.0306  0.0306  0.0306  0.0306  0.0306  0.0306  0.0306  0.0311  0.0394  0.0374  0.0390  0.0390  0.0380  0.0285  0.0289  0.0100  0.0054  0.0050  0.0036  0.0036  0.0036  0.0036  0.0036  0.0036  0.0036  0.0036  0.0036  0.0036  0.0036  0.0036  0.0000  0.0004  0.0004  0.0004  0.0009  0.0009  0.0000  0.0000  0.0000  0.0000  0.0000  0.0000  0.0000  0.0000  0.0000  0.0000  0.0000  0.0000  0.0000  0.0000  0.0000  0.0000  0.0000  0.0000
RND4__GCA_000959465.1   0.1193  0.0520  0.0520  0.0522  0.0564  0.0566  0.0566  0.0559  0.0592  0.0663  0.0455  0.0475  0.0470  0.0431  0.0441  0.0436  0.0436  0.0436  0.0436  0.0436  0.0436  0.0436  0.0436  0.0436  0.0436  0.0346  0.0346  0.0346  0.0346  0.0364  0.0364  0.0364  0.0368  0.0366  0.0361  0.0361  0.0361  0.0361  0.0361  0.0366  0.0366  0.0426  0.0330  0.0335  0.0335  0.0325  0.0280  0.0280  0.0280  0.0275  0.0275  0.0275  0.0275  0.0275  0.0275  0.0309  0.0299  0.0299  0.0299  0.0299  0.0348  0.0351  0.0346  0.0346  0.0351  0.0351  0.0351  0.0346  0.0313  0.0330  0.0325  0.0330  0.0325  0.0325  0.0330  0.0330  0.0330  0.0330  0.0330  0.0330  0.0330  0.0339  0.0288  0.0332  0.0332  0.0320  0.0341  0.0290  0.0290  0.0304  0.0297  0.0306  0.0306  0.0306  0.0306  0.0306  0.0306  0.0306  0.0306  0.0306  0.0306  0.0306  0.0311  0.0394  0.0374  0.0390  0.0390  0.0380  0.0285  0.0289  0.0100  0.0054  0.0050  0.0036  0.0036  0.0036  0.0036  0.0036  0.0036  0.0036  0.0036  0.0036  0.0036  0.0036  0.0036  0.0000  0.0004  0.0004  0.0004  0.0009  0.0009  0.0000  0.0000  0.0000  0.0000  0.0000  0.0000  0.0000  0.0000  0.0000  0.0000  0.0000  0.0000  0.0000  0.0000  0.0000  0.0000  0.0000  0.0000  0.0000
RND4__GCA_000959485.1   0.1193  0.0520  0.0520  0.0522  0.0564  0.0566  0.0566  0.0559  0.0592  0.0663  0.0455  0.0475  0.0470  0.0431  0.0441  0.0436  0.0436  0.0436  0.0436  0.0436  0.0436  0.0436  0.0436  0.0436  0.0436  0.0346  0.0346  0.0346  0.0346  0.0364  0.0364  0.0364  0.0368  0.0366  0.0361  0.0361  0.0361  0.0361  0.0361  0.0366  0.0366  0.0426  0.0330  0.0335  0.0335  0.0325  0.0280  0.0280  0.0280  0.0275  0.0275  0.0275  0.0275  0.0275  0.0275  0.0309  0.0299  0.0299  0.0299  0.0299  0.0348  0.0351  0.0346  0.0346  0.0351  0.0351  0.0351  0.0346  0.0313  0.0330  0.0325  0.0330  0.0325  0.0325  0.0330  0.0330  0.0330  0.0330  0.0330  0.0330  0.0330  0.0339  0.0288  0.0332  0.0332  0.0320  0.0341  0.0290  0.0290  0.0304  0.0297  0.0306  0.0306  0.0306  0.0306  0.0306  0.0306  0.0306  0.0306  0.0306  0.0306  0.0306  0.0311  0.0394  0.0374  0.0390  0.0390  0.0380  0.0285  0.0289  0.0100  0.0054  0.0050  0.0036  0.0036  0.0036  0.0036  0.0036  0.0036  0.0036  0.0036  0.0036  0.0036  0.0036  0.0036  0.0000  0.0004  0.0004  0.0004  0.0009  0.0009  0.0000  0.0000  0.0000  0.0000  0.0000  0.0000  0.0000  0.0000  0.0000  0.0000  0.0000  0.0000  0.0000  0.0000  0.0000  0.0000  0.0000  0.0000  0.0000  0.0000
RND4__GCA_000959585.1   0.1193  0.0520  0.0520  0.0522  0.0564  0.0566  0.0566  0.0559  0.0592  0.0663  0.0455  0.0475  0.0470  0.0431  0.0441  0.0436  0.0436  0.0436  0.0436  0.0436  0.0436  0.0436  0.0436  0.0436  0.0436  0.0346  0.0346  0.0346  0.0346  0.0364  0.0364  0.0364  0.0368  0.0366  0.0361  0.0361  0.0361  0.0361  0.0361  0.0366  0.0366  0.0426  0.0330  0.0335  0.0335  0.0325  0.0280  0.0280  0.0280  0.0275  0.0275  0.0275  0.0275  0.0275  0.0275  0.0309  0.0299  0.0299  0.0299  0.0299  0.0348  0.0351  0.0346  0.0346  0.0351  0.0351  0.0351  0.0346  0.0313  0.0330  0.0325  0.0330  0.0325  0.0325  0.0330  0.0330  0.0330  0.0330  0.0330  0.0330  0.0330  0.0339  0.0288  0.0332  0.0332  0.0320  0.0341  0.0290  0.0290  0.0304  0.0297  0.0306  0.0306  0.0306  0.0306  0.0306  0.0306  0.0306  0.0306  0.0306  0.0306  0.0306  0.0311  0.0394  0.0374  0.0390  0.0390  0.0380  0.0285  0.0289  0.0100  0.0054  0.0050  0.0036  0.0036  0.0036  0.0036  0.0036  0.0036  0.0036  0.0036  0.0036  0.0036  0.0036  0.0036  0.0000  0.0004  0.0004  0.0004  0.0009  0.0009  0.0000  0.0000  0.0000  0.0000  0.0000  0.0000  0.0000  0.0000  0.0000  0.0000  0.0000  0.0000  0.0000  0.0000  0.0000  0.0000  0.0000  0.0000  0.0000  0.0000  0.0000
RND4__GCA_000959625.1   0.1193  0.0520  0.0520  0.0522  0.0564  0.0566  0.0566  0.0559  0.0592  0.0663  0.0455  0.0475  0.0470  0.0431  0.0441  0.0436  0.0436  0.0436  0.0436  0.0436  0.0436  0.0436  0.0436  0.0436  0.0436  0.0346  0.0346  0.0346  0.0346  0.0364  0.0364  0.0364  0.0368  0.0366  0.0361  0.0361  0.0361  0.0361  0.0361  0.0366  0.0366  0.0426  0.0330  0.0335  0.0335  0.0325  0.0280  0.0280  0.0280  0.0275  0.0275  0.0275  0.0275  0.0275  0.0275  0.0309  0.0299  0.0299  0.0299  0.0299  0.0348  0.0351  0.0346  0.0346  0.0351  0.0351  0.0351  0.0346  0.0313  0.0330  0.0325  0.0330  0.0325  0.0325  0.0330  0.0330  0.0330  0.0330  0.0330  0.0330  0.0330  0.0339  0.0288  0.0332  0.0332  0.0320  0.0341  0.0290  0.0290  0.0304  0.0297  0.0306  0.0306  0.0306  0.0306  0.0306  0.0306  0.0306  0.0306  0.0306  0.0306  0.0306  0.0311  0.0394  0.0374  0.0390  0.0390  0.0380  0.0285  0.0289  0.0100  0.0054  0.0050  0.0036  0.0036  0.0036  0.0036  0.0036  0.0036  0.0036  0.0036  0.0036  0.0036  0.0036  0.0036  0.0000  0.0004  0.0004  0.0004  0.0009  0.0009  0.0000  0.0000  0.0000  0.0000  0.0000  0.0000  0.0000  0.0000  0.0000  0.0000  0.0000  0.0000  0.0000  0.0000  0.0000  0.0000  0.0000  0.0000  0.0000  0.0000  0.0000  0.0000
RND4__GCA_001279165.1   0.1193  0.0520  0.0520  0.0522  0.0564  0.0566  0.0566  0.0559  0.0592  0.0663  0.0455  0.0475  0.0470  0.0431  0.0441  0.0436  0.0436  0.0436  0.0436  0.0436  0.0436  0.0436  0.0436  0.0436  0.0436  0.0346  0.0346  0.0346  0.0346  0.0364  0.0364  0.0364  0.0368  0.0366  0.0361  0.0361  0.0361  0.0361  0.0361  0.0366  0.0366  0.0426  0.0330  0.0335  0.0335  0.0325  0.0280  0.0280  0.0280  0.0275  0.0275  0.0275  0.0275  0.0275  0.0275  0.0309  0.0299  0.0299  0.0299  0.0299  0.0348  0.0351  0.0346  0.0346  0.0351  0.0351  0.0351  0.0346  0.0313  0.0330  0.0325  0.0330  0.0325  0.0325  0.0330  0.0330  0.0330  0.0330  0.0330  0.0330  0.0330  0.0339  0.0288  0.0332  0.0332  0.0320  0.0341  0.0290  0.0290  0.0304  0.0297  0.0306  0.0306  0.0306  0.0306  0.0306  0.0306  0.0306  0.0306  0.0306  0.0306  0.0306  0.0311  0.0394  0.0374  0.0390  0.0390  0.0380  0.0285  0.0289  0.0100  0.0054  0.0050  0.0036  0.0036  0.0036  0.0036  0.0036  0.0036  0.0036  0.0036  0.0036  0.0036  0.0036  0.0036  0.0000  0.0004  0.0004  0.0004  0.0009  0.0009  0.0000  0.0000  0.0000  0.0000  0.0000  0.0000  0.0000  0.0000  0.0000  0.0000  0.0000  0.0000  0.0000  0.0000  0.0000  0.0000  0.0000  0.0000  0.0000  0.0000  0.0000  0.0000  0.0000
RND4__GCA_001279185.1   0.1193  0.0520  0.0520  0.0522  0.0564  0.0566  0.0566  0.0559  0.0592  0.0663  0.0455  0.0475  0.0470  0.0431  0.0441  0.0436  0.0436  0.0436  0.0436  0.0436  0.0436  0.0436  0.0436  0.0436  0.0436  0.0346  0.0346  0.0346  0.0346  0.0364  0.0364  0.0364  0.0368  0.0366  0.0361  0.0361  0.0361  0.0361  0.0361  0.0366  0.0366  0.0426  0.0330  0.0335  0.0335  0.0325  0.0280  0.0280  0.0280  0.0275  0.0275  0.0275  0.0275  0.0275  0.0275  0.0309  0.0299  0.0299  0.0299  0.0299  0.0348  0.0351  0.0346  0.0346  0.0351  0.0351  0.0351  0.0346  0.0313  0.0330  0.0325  0.0330  0.0325  0.0325  0.0330  0.0330  0.0330  0.0330  0.0330  0.0330  0.0330  0.0339  0.0288  0.0332  0.0332  0.0320  0.0341  0.0290  0.0290  0.0304  0.0297  0.0306  0.0306  0.0306  0.0306  0.0306  0.0306  0.0306  0.0306  0.0306  0.0306  0.0306  0.0311  0.0394  0.0374  0.0390  0.0390  0.0380  0.0285  0.0289  0.0100  0.0054  0.0050  0.0036  0.0036  0.0036  0.0036  0.0036  0.0036  0.0036  0.0036  0.0036  0.0036  0.0036  0.0036  0.0000  0.0004  0.0004  0.0004  0.0009  0.0009  0.0000  0.0000  0.0000  0.0000  0.0000  0.0000  0.0000  0.0000  0.0000  0.0000  0.0000  0.0000  0.0000  0.0000  0.0000  0.0000  0.0000  0.0000  0.0000  0.0000  0.0000  0.0000  0.0000  0.0000
RND4__GCA_001279265.1   0.1193  0.0520  0.0520  0.0522  0.0564  0.0566  0.0566  0.0559  0.0592  0.0663  0.0455  0.0475  0.0470  0.0431  0.0441  0.0436  0.0436  0.0436  0.0436  0.0436  0.0436  0.0436  0.0436  0.0436  0.0436  0.0346  0.0346  0.0346  0.0346  0.0364  0.0364  0.0364  0.0368  0.0366  0.0361  0.0361  0.0361  0.0361  0.0361  0.0366  0.0366  0.0426  0.0330  0.0335  0.0335  0.0325  0.0280  0.0280  0.0280  0.0275  0.0275  0.0275  0.0275  0.0275  0.0275  0.0309  0.0299  0.0299  0.0299  0.0299  0.0348  0.0351  0.0346  0.0346  0.0351  0.0351  0.0351  0.0346  0.0313  0.0330  0.0325  0.0330  0.0325  0.0325  0.0330  0.0330  0.0330  0.0330  0.0330  0.0330  0.0330  0.0339  0.0288  0.0332  0.0332  0.0320  0.0341  0.0290  0.0290  0.0304  0.0297  0.0306  0.0306  0.0306  0.0306  0.0306  0.0306  0.0306  0.0306  0.0306  0.0306  0.0306  0.0311  0.0394  0.0374  0.0390  0.0390  0.0380  0.0285  0.0289  0.0100  0.0054  0.0050  0.0036  0.0036  0.0036  0.0036  0.0036  0.0036  0.0036  0.0036  0.0036  0.0036  0.0036  0.0036  0.0000  0.0004  0.0004  0.0004  0.0009  0.0009  0.0000  0.0000  0.0000  0.0000  0.0000  0.0000  0.0000  0.0000  0.0000  0.0000  0.0000  0.0000  0.0000  0.0000  0.0000  0.0000  0.0000  0.0000  0.0000  0.0000  0.0000  0.0000  0.0000  0.0000  0.0000
RND4__GCA_000410895.1   0.1193  0.0520  0.0520  0.0522  0.0564  0.0566  0.0566  0.0559  0.0592  0.0663  0.0455  0.0475  0.0470  0.0431  0.0441  0.0436  0.0436  0.0436  0.0436  0.0436  0.0436  0.0436  0.0436  0.0436  0.0436  0.0345  0.0345  0.0345  0.0345  0.0363  0.0363  0.0364  0.0368  0.0366  0.0361  0.0361  0.0361  0.0361  0.0361  0.0366  0.0366  0.0426  0.0330  0.0334  0.0334  0.0325  0.0280  0.0280  0.0280  0.0275  0.0275  0.0275  0.0275  0.0275  0.0275  0.0309  0.0299  0.0299  0.0299  0.0299  0.0348  0.0351  0.0346  0.0346  0.0351  0.0351  0.0351  0.0346  0.0313  0.0330  0.0325  0.0330  0.0325  0.0325  0.0330  0.0330  0.0330  0.0330  0.0330  0.0329  0.0329  0.0339  0.0288  0.0332  0.0332  0.0320  0.0341  0.0290  0.0290  0.0304  0.0297  0.0306  0.0306  0.0306  0.0306  0.0306  0.0306  0.0306  0.0306  0.0306  0.0306  0.0306  0.0311  0.0394  0.0374  0.0390  0.0390  0.0380  0.0285  0.0289  0.0100  0.0054  0.0050  0.0036  0.0036  0.0036  0.0036  0.0036  0.0036  0.0036  0.0036  0.0036  0.0036  0.0036  0.0036  0.0009  0.0004  0.0004  0.0004  0.0009  0.0009  0.0009  0.0009  0.0009  0.0009  0.0009  0.0009  0.0009  0.0009  0.0009  0.0009  0.0009  0.0009  0.0009  0.0009  0.0009  0.0009  0.0009  0.0009  0.0009  0.0009  0.0009  0.0009  0.0009  0.0009  0.0009  0.0009
RND4__GCA_000755825.1   0.1193  0.0520  0.0520  0.0522  0.0564  0.0566  0.0566  0.0559  0.0592  0.0663  0.0455  0.0475  0.0470  0.0431  0.0441  0.0436  0.0436  0.0436  0.0436  0.0436  0.0436  0.0436  0.0436  0.0436  0.0436  0.0345  0.0345  0.0345  0.0345  0.0363  0.0363  0.0364  0.0368  0.0366  0.0361  0.0361  0.0361  0.0361  0.0361  0.0366  0.0366  0.0426  0.0330  0.0334  0.0334  0.0325  0.0280  0.0280  0.0280  0.0275  0.0275  0.0275  0.0275  0.0275  0.0275  0.0309  0.0299  0.0299  0.0299  0.0299  0.0348  0.0351  0.0346  0.0346  0.0351  0.0351  0.0351  0.0346  0.0313  0.0330  0.0325  0.0330  0.0325  0.0325  0.0330  0.0330  0.0330  0.0330  0.0330  0.0329  0.0329  0.0339  0.0288  0.0332  0.0332  0.0320  0.0341  0.0290  0.0290  0.0304  0.0297  0.0306  0.0306  0.0306  0.0306  0.0306  0.0306  0.0306  0.0306  0.0306  0.0306  0.0306  0.0311  0.0394  0.0374  0.0390  0.0390  0.0380  0.0285  0.0289  0.0100  0.0054  0.0050  0.0036  0.0036  0.0036  0.0036  0.0036  0.0036  0.0036  0.0036  0.0036  0.0036  0.0036  0.0036  0.0009  0.0004  0.0004  0.0004  0.0009  0.0009  0.0009  0.0009  0.0009  0.0009  0.0009  0.0009  0.0009  0.0009  0.0009  0.0009  0.0009  0.0009  0.0009  0.0009  0.0009  0.0009  0.0009  0.0009  0.0009  0.0009  0.0009  0.0009  0.0009  0.0009  0.0009  0.0009  0.0000
RND4__GCA_000954175.1   0.1193  0.0520  0.0520  0.0522  0.0564  0.0566  0.0566  0.0559  0.0592  0.0663  0.0455  0.0475  0.0470  0.0431  0.0441  0.0436  0.0436  0.0436  0.0436  0.0436  0.0436  0.0436  0.0436  0.0436  0.0436  0.0345  0.0345  0.0345  0.0345  0.0363  0.0363  0.0364  0.0368  0.0366  0.0361  0.0361  0.0361  0.0361  0.0361  0.0366  0.0366  0.0426  0.0330  0.0334  0.0334  0.0325  0.0280  0.0280  0.0280  0.0275  0.0275  0.0275  0.0275  0.0275  0.0275  0.0309  0.0299  0.0299  0.0299  0.0299  0.0348  0.0351  0.0346  0.0346  0.0351  0.0351  0.0351  0.0346  0.0313  0.0330  0.0325  0.0330  0.0325  0.0325  0.0330  0.0330  0.0330  0.0330  0.0330  0.0329  0.0329  0.0339  0.0288  0.0332  0.0332  0.0320  0.0341  0.0290  0.0290  0.0304  0.0297  0.0306  0.0306  0.0306  0.0306  0.0306  0.0306  0.0306  0.0306  0.0306  0.0306  0.0306  0.0311  0.0394  0.0374  0.0390  0.0390  0.0380  0.0285  0.0289  0.0100  0.0054  0.0050  0.0036  0.0036  0.0036  0.0036  0.0036  0.0036  0.0036  0.0036  0.0036  0.0036  0.0036  0.0036  0.0009  0.0004  0.0004  0.0004  0.0009  0.0009  0.0009  0.0009  0.0009  0.0009  0.0009  0.0009  0.0009  0.0009  0.0009  0.0009  0.0009  0.0009  0.0009  0.0009  0.0009  0.0009  0.0009  0.0009  0.0009  0.0009  0.0009  0.0009  0.0009  0.0009  0.0009  0.0009  0.0000  0.0000
RND4__GCA_000959145.1   0.1193  0.0520  0.0520  0.0522  0.0564  0.0566  0.0566  0.0559  0.0592  0.0663  0.0455  0.0475  0.0470  0.0431  0.0441  0.0436  0.0436  0.0436  0.0436  0.0436  0.0436  0.0436  0.0436  0.0436  0.0436  0.0345  0.0345  0.0345  0.0345  0.0363  0.0363  0.0364  0.0368  0.0366  0.0361  0.0361  0.0361  0.0361  0.0361  0.0366  0.0366  0.0426  0.0330  0.0334  0.0334  0.0325  0.0280  0.0280  0.0280  0.0275  0.0275  0.0275  0.0275  0.0275  0.0275  0.0309  0.0299  0.0299  0.0299  0.0299  0.0348  0.0351  0.0346  0.0346  0.0351  0.0351  0.0351  0.0346  0.0313  0.0330  0.0325  0.0330  0.0325  0.0325  0.0330  0.0330  0.0330  0.0330  0.0330  0.0329  0.0329  0.0339  0.0288  0.0332  0.0332  0.0320  0.0341  0.0290  0.0290  0.0304  0.0297  0.0306  0.0306  0.0306  0.0306  0.0306  0.0306  0.0306  0.0306  0.0306  0.0306  0.0306  0.0311  0.0394  0.0374  0.0390  0.0390  0.0380  0.0285  0.0289  0.0100  0.0054  0.0050  0.0036  0.0036  0.0036  0.0036  0.0036  0.0036  0.0036  0.0036  0.0036  0.0036  0.0036  0.0036  0.0009  0.0004  0.0004  0.0004  0.0009  0.0009  0.0009  0.0009  0.0009  0.0009  0.0009  0.0009  0.0009  0.0009  0.0009  0.0009  0.0009  0.0009  0.0009  0.0009  0.0009  0.0009  0.0009  0.0009  0.0009  0.0009  0.0009  0.0009  0.0009  0.0009  0.0009  0.0009  0.0000  0.0000  0.0000
RND4__GCA_001212065.1   0.1193  0.0520  0.0520  0.0522  0.0564  0.0566  0.0566  0.0559  0.0592  0.0663  0.0455  0.0475  0.0470  0.0431  0.0441  0.0436  0.0436  0.0436  0.0436  0.0436  0.0436  0.0436  0.0436  0.0436  0.0436  0.0345  0.0345  0.0345  0.0345  0.0363  0.0363  0.0364  0.0368  0.0366  0.0361  0.0361  0.0361  0.0361  0.0361  0.0366  0.0366  0.0426  0.0330  0.0334  0.0334  0.0325  0.0280  0.0280  0.0280  0.0275  0.0275  0.0275  0.0275  0.0275  0.0275  0.0309  0.0299  0.0299  0.0299  0.0299  0.0348  0.0351  0.0346  0.0346  0.0351  0.0351  0.0351  0.0346  0.0313  0.0330  0.0325  0.0330  0.0325  0.0325  0.0330  0.0330  0.0330  0.0330  0.0330  0.0329  0.0329  0.0339  0.0288  0.0332  0.0332  0.0320  0.0341  0.0290  0.0290  0.0304  0.0297  0.0306  0.0306  0.0306  0.0306  0.0306  0.0306  0.0306  0.0306  0.0306  0.0306  0.0306  0.0311  0.0394  0.0374  0.0390  0.0390  0.0380  0.0285  0.0289  0.0100  0.0054  0.0050  0.0036  0.0036  0.0036  0.0036  0.0036  0.0036  0.0036  0.0036  0.0036  0.0036  0.0036  0.0036  0.0009  0.0004  0.0004  0.0004  0.0009  0.0009  0.0009  0.0009  0.0009  0.0009  0.0009  0.0009  0.0009  0.0009  0.0009  0.0009  0.0009  0.0009  0.0009  0.0009  0.0009  0.0009  0.0009  0.0009  0.0009  0.0009  0.0009  0.0009  0.0009  0.0009  0.0009  0.0009  0.0000  0.0000  0.0000  0.0000
RND4__GCA_001212405.1   0.1193  0.0520  0.0520  0.0522  0.0564  0.0566  0.0566  0.0559  0.0592  0.0663  0.0455  0.0475  0.0470  0.0431  0.0441  0.0436  0.0436  0.0436  0.0436  0.0436  0.0436  0.0436  0.0436  0.0436  0.0436  0.0345  0.0345  0.0345  0.0345  0.0363  0.0363  0.0364  0.0368  0.0366  0.0361  0.0361  0.0361  0.0361  0.0361  0.0366  0.0366  0.0426  0.0330  0.0334  0.0334  0.0325  0.0280  0.0280  0.0280  0.0275  0.0275  0.0275  0.0275  0.0275  0.0275  0.0309  0.0299  0.0299  0.0299  0.0299  0.0348  0.0351  0.0346  0.0346  0.0351  0.0351  0.0351  0.0346  0.0313  0.0330  0.0325  0.0330  0.0325  0.0325  0.0330  0.0330  0.0330  0.0330  0.0330  0.0329  0.0329  0.0339  0.0288  0.0332  0.0332  0.0320  0.0341  0.0290  0.0290  0.0304  0.0297  0.0306  0.0306  0.0306  0.0306  0.0306  0.0306  0.0306  0.0306  0.0306  0.0306  0.0306  0.0311  0.0394  0.0374  0.0390  0.0390  0.0380  0.0285  0.0289  0.0100  0.0054  0.0050  0.0036  0.0036  0.0036  0.0036  0.0036  0.0036  0.0036  0.0036  0.0036  0.0036  0.0036  0.0036  0.0009  0.0004  0.0004  0.0004  0.0009  0.0009  0.0009  0.0009  0.0009  0.0009  0.0009  0.0009  0.0009  0.0009  0.0009  0.0009  0.0009  0.0009  0.0009  0.0009  0.0009  0.0009  0.0009  0.0009  0.0009  0.0009  0.0009  0.0009  0.0009  0.0009  0.0009  0.0009  0.0000  0.0000  0.0000  0.0000  0.0000
RND4__GCA_001277875.1   0.1193  0.0520  0.0520  0.0522  0.0564  0.0566  0.0566  0.0559  0.0592  0.0663  0.0455  0.0475  0.0470  0.0431  0.0441  0.0436  0.0436  0.0436  0.0436  0.0436  0.0436  0.0436  0.0436  0.0436  0.0436  0.0345  0.0345  0.0345  0.0345  0.0363  0.0363  0.0364  0.0368  0.0366  0.0361  0.0361  0.0361  0.0361  0.0361  0.0366  0.0366  0.0426  0.0330  0.0334  0.0334  0.0325  0.0280  0.0280  0.0280  0.0275  0.0275  0.0275  0.0275  0.0275  0.0275  0.0309  0.0299  0.0299  0.0299  0.0299  0.0348  0.0351  0.0346  0.0346  0.0351  0.0351  0.0351  0.0346  0.0313  0.0330  0.0325  0.0330  0.0325  0.0325  0.0330  0.0330  0.0330  0.0330  0.0330  0.0329  0.0329  0.0339  0.0288  0.0332  0.0332  0.0320  0.0341  0.0290  0.0290  0.0304  0.0297  0.0306  0.0306  0.0306  0.0306  0.0306  0.0306  0.0306  0.0306  0.0306  0.0306  0.0306  0.0311  0.0394  0.0374  0.0390  0.0390  0.0380  0.0285  0.0289  0.0100  0.0054  0.0050  0.0036  0.0036  0.0036  0.0036  0.0036  0.0036  0.0036  0.0036  0.0036  0.0036  0.0036  0.0036  0.0009  0.0004  0.0004  0.0004  0.0009  0.0009  0.0009  0.0009  0.0009  0.0009  0.0009  0.0009  0.0009  0.0009  0.0009  0.0009  0.0009  0.0009  0.0009  0.0009  0.0009  0.0009  0.0009  0.0009  0.0009  0.0009  0.0009  0.0009  0.0009  0.0009  0.0009  0.0009  0.0000  0.0000  0.0000  0.0000  0.0000  0.0000
RND4__GCA_001277895.1   0.1193  0.0520  0.0520  0.0522  0.0564  0.0566  0.0566  0.0559  0.0592  0.0663  0.0455  0.0475  0.0470  0.0431  0.0441  0.0436  0.0436  0.0436  0.0436  0.0436  0.0436  0.0436  0.0436  0.0436  0.0436  0.0345  0.0345  0.0345  0.0345  0.0363  0.0363  0.0364  0.0368  0.0366  0.0361  0.0361  0.0361  0.0361  0.0361  0.0366  0.0366  0.0426  0.0330  0.0334  0.0334  0.0325  0.0280  0.0280  0.0280  0.0275  0.0275  0.0275  0.0275  0.0275  0.0275  0.0309  0.0299  0.0299  0.0299  0.0299  0.0348  0.0351  0.0346  0.0346  0.0351  0.0351  0.0351  0.0346  0.0313  0.0330  0.0325  0.0330  0.0325  0.0325  0.0330  0.0330  0.0330  0.0330  0.0330  0.0329  0.0329  0.0339  0.0288  0.0332  0.0332  0.0320  0.0341  0.0290  0.0290  0.0304  0.0297  0.0306  0.0306  0.0306  0.0306  0.0306  0.0306  0.0306  0.0306  0.0306  0.0306  0.0306  0.0311  0.0394  0.0374  0.0390  0.0390  0.0380  0.0285  0.0289  0.0100  0.0054  0.0050  0.0036  0.0036  0.0036  0.0036  0.0036  0.0036  0.0036  0.0036  0.0036  0.0036  0.0036  0.0036  0.0009  0.0004  0.0004  0.0004  0.0009  0.0009  0.0009  0.0009  0.0009  0.0009  0.0009  0.0009  0.0009  0.0009  0.0009  0.0009  0.0009  0.0009  0.0009  0.0009  0.0009  0.0009  0.0009  0.0009  0.0009  0.0009  0.0009  0.0009  0.0009  0.0009  0.0009  0.0009  0.0000  0.0000  0.0000  0.0000  0.0000  0.0000  0.0000
RND4__GCA_001277975.1   0.1193  0.0520  0.0520  0.0522  0.0564  0.0566  0.0566  0.0559  0.0592  0.0663  0.0455  0.0475  0.0470  0.0431  0.0441  0.0436  0.0436  0.0436  0.0436  0.0436  0.0436  0.0436  0.0436  0.0436  0.0436  0.0345  0.0345  0.0345  0.0345  0.0363  0.0363  0.0364  0.0368  0.0366  0.0361  0.0361  0.0361  0.0361  0.0361  0.0366  0.0366  0.0426  0.0330  0.0334  0.0334  0.0325  0.0280  0.0280  0.0280  0.0275  0.0275  0.0275  0.0275  0.0275  0.0275  0.0309  0.0299  0.0299  0.0299  0.0299  0.0348  0.0351  0.0346  0.0346  0.0351  0.0351  0.0351  0.0346  0.0313  0.0330  0.0325  0.0330  0.0325  0.0325  0.0330  0.0330  0.0330  0.0330  0.0330  0.0329  0.0329  0.0339  0.0288  0.0332  0.0332  0.0320  0.0341  0.0290  0.0290  0.0304  0.0297  0.0306  0.0306  0.0306  0.0306  0.0306  0.0306  0.0306  0.0306  0.0306  0.0306  0.0306  0.0311  0.0394  0.0374  0.0390  0.0390  0.0380  0.0285  0.0289  0.0100  0.0054  0.0050  0.0036  0.0036  0.0036  0.0036  0.0036  0.0036  0.0036  0.0036  0.0036  0.0036  0.0036  0.0036  0.0009  0.0004  0.0004  0.0004  0.0009  0.0009  0.0009  0.0009  0.0009  0.0009  0.0009  0.0009  0.0009  0.0009  0.0009  0.0009  0.0009  0.0009  0.0009  0.0009  0.0009  0.0009  0.0009  0.0009  0.0009  0.0009  0.0009  0.0009  0.0009  0.0009  0.0009  0.0009  0.0000  0.0000  0.0000  0.0000  0.0000  0.0000  0.0000  0.0000
RND4__GCA_001327035.1   0.1193  0.0520  0.0520  0.0522  0.0564  0.0566  0.0566  0.0559  0.0592  0.0663  0.0455  0.0475  0.0470  0.0431  0.0441  0.0436  0.0436  0.0436  0.0436  0.0436  0.0436  0.0436  0.0436  0.0436  0.0436  0.0345  0.0345  0.0345  0.0345  0.0363  0.0363  0.0364  0.0368  0.0366  0.0361  0.0361  0.0361  0.0361  0.0361  0.0366  0.0366  0.0426  0.0330  0.0334  0.0334  0.0325  0.0280  0.0280  0.0280  0.0275  0.0275  0.0275  0.0275  0.0275  0.0275  0.0309  0.0299  0.0299  0.0299  0.0299  0.0348  0.0351  0.0346  0.0346  0.0351  0.0351  0.0351  0.0346  0.0313  0.0330  0.0325  0.0330  0.0325  0.0325  0.0330  0.0330  0.0330  0.0330  0.0330  0.0329  0.0329  0.0339  0.0288  0.0332  0.0332  0.0320  0.0341  0.0290  0.0290  0.0304  0.0297  0.0306  0.0306  0.0306  0.0306  0.0306  0.0306  0.0306  0.0306  0.0306  0.0306  0.0306  0.0311  0.0394  0.0374  0.0390  0.0390  0.0380  0.0285  0.0289  0.0100  0.0054  0.0050  0.0036  0.0036  0.0036  0.0036  0.0036  0.0036  0.0036  0.0036  0.0036  0.0036  0.0036  0.0036  0.0009  0.0004  0.0004  0.0004  0.0009  0.0009  0.0009  0.0009  0.0009  0.0009  0.0009  0.0009  0.0009  0.0009  0.0009  0.0009  0.0009  0.0009  0.0009  0.0009  0.0009  0.0009  0.0009  0.0009  0.0009  0.0009  0.0009  0.0009  0.0009  0.0009  0.0009  0.0009  0.0000  0.0000  0.0000  0.0000  0.0000  0.0000  0.0000  0.0000  0.0000
RND4__GCA_000011545.1   0.1188  0.0515  0.0515  0.0517  0.0559  0.0561  0.0561  0.0554  0.0587  0.0658  0.0450  0.0470  0.0465  0.0426  0.0436  0.0431  0.0431  0.0431  0.0431  0.0431  0.0431  0.0431  0.0431  0.0431  0.0431  0.0341  0.0341  0.0341  0.0341  0.0359  0.0359  0.0359  0.0364  0.0361  0.0356  0.0356  0.0356  0.0356  0.0356  0.0361  0.0361  0.0422  0.0325  0.0330  0.0330  0.0320  0.0275  0.0275  0.0275  0.0270  0.0270  0.0270  0.0270  0.0270  0.0270  0.0304  0.0295  0.0295  0.0295  0.0295  0.0343  0.0346  0.0341  0.0341  0.0346  0.0346  0.0346  0.0341  0.0308  0.0325  0.0320  0.0325  0.0320  0.0320  0.0325  0.0325  0.0325  0.0325  0.0325  0.0325  0.0325  0.0334  0.0283  0.0327  0.0327  0.0315  0.0337  0.0285  0.0285  0.0299  0.0292  0.0302  0.0302  0.0302  0.0302  0.0302  0.0302  0.0302  0.0302  0.0302  0.0302  0.0302  0.0306  0.0390  0.0369  0.0386  0.0386  0.0375  0.0280  0.0285  0.0096  0.0050  0.0045  0.0031  0.0031  0.0031  0.0031  0.0031  0.0031  0.0031  0.0031  0.0031  0.0031  0.0031  0.0031  0.0004  0.0000  0.0000  0.0000  0.0004  0.0004  0.0004  0.0004  0.0004  0.0004  0.0004  0.0004  0.0004  0.0004  0.0004  0.0004  0.0004  0.0004  0.0004  0.0004  0.0004  0.0004  0.0004  0.0004  0.0004  0.0004  0.0004  0.0004  0.0004  0.0004  0.0004  0.0004  0.0004  0.0004  0.0004  0.0004  0.0004  0.0004  0.0004  0.0004  0.0004  0.0004
RND4__GCA_000294635.1   0.1188  0.0515  0.0515  0.0517  0.0559  0.0561  0.0561  0.0554  0.0587  0.0658  0.0450  0.0470  0.0465  0.0426  0.0436  0.0431  0.0431  0.0431  0.0431  0.0431  0.0431  0.0431  0.0431  0.0431  0.0431  0.0341  0.0341  0.0341  0.0341  0.0359  0.0359  0.0359  0.0364  0.0361  0.0356  0.0356  0.0356  0.0356  0.0356  0.0361  0.0361  0.0422  0.0325  0.0330  0.0330  0.0320  0.0275  0.0275  0.0275  0.0270  0.0270  0.0270  0.0270  0.0270  0.0270  0.0304  0.0295  0.0295  0.0295  0.0295  0.0343  0.0346  0.0341  0.0341  0.0346  0.0346  0.0346  0.0341  0.0308  0.0325  0.0320  0.0325  0.0320  0.0320  0.0325  0.0325  0.0325  0.0325  0.0325  0.0325  0.0325  0.0334  0.0283  0.0327  0.0327  0.0315  0.0337  0.0285  0.0285  0.0299  0.0292  0.0302  0.0302  0.0302  0.0302  0.0302  0.0302  0.0302  0.0302  0.0302  0.0302  0.0302  0.0306  0.0390  0.0369  0.0386  0.0386  0.0375  0.0280  0.0285  0.0096  0.0050  0.0045  0.0031  0.0031  0.0031  0.0031  0.0031  0.0031  0.0031  0.0031  0.0031  0.0031  0.0031  0.0031  0.0004  0.0000  0.0000  0.0000  0.0004  0.0004  0.0004  0.0004  0.0004  0.0004  0.0004  0.0004  0.0004  0.0004  0.0004  0.0004  0.0004  0.0004  0.0004  0.0004  0.0004  0.0004  0.0004  0.0004  0.0004  0.0004  0.0004  0.0004  0.0004  0.0004  0.0004  0.0004  0.0004  0.0004  0.0004  0.0004  0.0004  0.0004  0.0004  0.0004  0.0004  0.0004  0.0000
RND4__GCA_000494855.1   0.1188  0.0515  0.0515  0.0517  0.0559  0.0561  0.0561  0.0554  0.0587  0.0658  0.0450  0.0470  0.0465  0.0426  0.0436  0.0431  0.0431  0.0431  0.0431  0.0431  0.0431  0.0431  0.0431  0.0431  0.0431  0.0341  0.0341  0.0341  0.0341  0.0359  0.0359  0.0359  0.0364  0.0361  0.0356  0.0356  0.0356  0.0356  0.0356  0.0361  0.0361  0.0422  0.0325  0.0330  0.0330  0.0320  0.0275  0.0275  0.0275  0.0270  0.0270  0.0270  0.0270  0.0270  0.0270  0.0304  0.0295  0.0295  0.0295  0.0295  0.0343  0.0346  0.0341  0.0341  0.0346  0.0346  0.0346  0.0341  0.0308  0.0325  0.0320  0.0325  0.0320  0.0320  0.0325  0.0325  0.0325  0.0325  0.0325  0.0325  0.0325  0.0334  0.0283  0.0327  0.0327  0.0315  0.0337  0.0285  0.0285  0.0299  0.0292  0.0302  0.0302  0.0302  0.0302  0.0302  0.0302  0.0302  0.0302  0.0302  0.0302  0.0302  0.0306  0.0390  0.0369  0.0386  0.0386  0.0375  0.0280  0.0285  0.0096  0.0050  0.0045  0.0031  0.0031  0.0031  0.0031  0.0031  0.0031  0.0031  0.0031  0.0031  0.0031  0.0031  0.0031  0.0004  0.0000  0.0000  0.0000  0.0004  0.0004  0.0004  0.0004  0.0004  0.0004  0.0004  0.0004  0.0004  0.0004  0.0004  0.0004  0.0004  0.0004  0.0004  0.0004  0.0004  0.0004  0.0004  0.0004  0.0004  0.0004  0.0004  0.0004  0.0004  0.0004  0.0004  0.0004  0.0004  0.0004  0.0004  0.0004  0.0004  0.0004  0.0004  0.0004  0.0004  0.0004  0.0000  0.0000
RND4__GCA_000755925.1   0.1188  0.0515  0.0515  0.0517  0.0559  0.0561  0.0561  0.0554  0.0587  0.0658  0.0450  0.0470  0.0465  0.0426  0.0436  0.0431  0.0431  0.0431  0.0431  0.0431  0.0431  0.0431  0.0431  0.0431  0.0431  0.0341  0.0341  0.0341  0.0341  0.0359  0.0359  0.0359  0.0364  0.0361  0.0356  0.0356  0.0356  0.0356  0.0356  0.0361  0.0361  0.0422  0.0325  0.0330  0.0330  0.0320  0.0275  0.0275  0.0275  0.0270  0.0270  0.0270  0.0270  0.0270  0.0270  0.0304  0.0295  0.0295  0.0295  0.0295  0.0343  0.0346  0.0341  0.0341  0.0346  0.0346  0.0346  0.0341  0.0308  0.0325  0.0320  0.0325  0.0320  0.0320  0.0325  0.0325  0.0325  0.0325  0.0325  0.0325  0.0325  0.0334  0.0283  0.0327  0.0327  0.0315  0.0337  0.0285  0.0285  0.0299  0.0292  0.0302  0.0302  0.0302  0.0302  0.0302  0.0302  0.0302  0.0302  0.0302  0.0302  0.0302  0.0306  0.0390  0.0369  0.0386  0.0386  0.0375  0.0280  0.0285  0.0096  0.0050  0.0045  0.0031  0.0031  0.0031  0.0031  0.0031  0.0031  0.0031  0.0031  0.0031  0.0031  0.0031  0.0031  0.0004  0.0000  0.0000  0.0000  0.0004  0.0004  0.0004  0.0004  0.0004  0.0004  0.0004  0.0004  0.0004  0.0004  0.0004  0.0004  0.0004  0.0004  0.0004  0.0004  0.0004  0.0004  0.0004  0.0004  0.0004  0.0004  0.0004  0.0004  0.0004  0.0004  0.0004  0.0004  0.0004  0.0004  0.0004  0.0004  0.0004  0.0004  0.0004  0.0004  0.0004  0.0004  0.0000  0.0000  0.0000
RND4__GCA_000757015.2   0.1188  0.0515  0.0515  0.0517  0.0559  0.0561  0.0561  0.0554  0.0587  0.0658  0.0450  0.0470  0.0465  0.0426  0.0436  0.0431  0.0431  0.0431  0.0431  0.0431  0.0431  0.0431  0.0431  0.0431  0.0431  0.0341  0.0341  0.0341  0.0341  0.0359  0.0359  0.0359  0.0364  0.0361  0.0356  0.0356  0.0356  0.0356  0.0356  0.0361  0.0361  0.0422  0.0325  0.0330  0.0330  0.0320  0.0275  0.0275  0.0275  0.0270  0.0270  0.0270  0.0270  0.0270  0.0270  0.0304  0.0295  0.0295  0.0295  0.0295  0.0343  0.0346  0.0341  0.0341  0.0346  0.0346  0.0346  0.0341  0.0308  0.0325  0.0320  0.0325  0.0320  0.0320  0.0325  0.0325  0.0325  0.0325  0.0325  0.0325  0.0325  0.0334  0.0283  0.0327  0.0327  0.0315  0.0337  0.0285  0.0285  0.0299  0.0292  0.0302  0.0302  0.0302  0.0302  0.0302  0.0302  0.0302  0.0302  0.0302  0.0302  0.0302  0.0306  0.0390  0.0369  0.0386  0.0386  0.0375  0.0280  0.0285  0.0096  0.0050  0.0045  0.0031  0.0031  0.0031  0.0031  0.0031  0.0031  0.0031  0.0031  0.0031  0.0031  0.0031  0.0031  0.0004  0.0000  0.0000  0.0000  0.0004  0.0004  0.0004  0.0004  0.0004  0.0004  0.0004  0.0004  0.0004  0.0004  0.0004  0.0004  0.0004  0.0004  0.0004  0.0004  0.0004  0.0004  0.0004  0.0004  0.0004  0.0004  0.0004  0.0004  0.0004  0.0004  0.0004  0.0004  0.0004  0.0004  0.0004  0.0004  0.0004  0.0004  0.0004  0.0004  0.0004  0.0004  0.0000  0.0000  0.0000  0.0000
RND4__GCA_000757035.2   0.1188  0.0515  0.0515  0.0517  0.0559  0.0561  0.0561  0.0554  0.0587  0.0658  0.0450  0.0470  0.0465  0.0426  0.0436  0.0431  0.0431  0.0431  0.0431  0.0431  0.0431  0.0431  0.0431  0.0431  0.0431  0.0341  0.0341  0.0341  0.0341  0.0359  0.0359  0.0359  0.0364  0.0361  0.0356  0.0356  0.0356  0.0356  0.0356  0.0361  0.0361  0.0422  0.0325  0.0330  0.0330  0.0320  0.0275  0.0275  0.0275  0.0270  0.0270  0.0270  0.0270  0.0270  0.0270  0.0304  0.0295  0.0295  0.0295  0.0295  0.0343  0.0346  0.0341  0.0341  0.0346  0.0346  0.0346  0.0341  0.0308  0.0325  0.0320  0.0325  0.0320  0.0320  0.0325  0.0325  0.0325  0.0325  0.0325  0.0325  0.0325  0.0334  0.0283  0.0327  0.0327  0.0315  0.0337  0.0285  0.0285  0.0299  0.0292  0.0302  0.0302  0.0302  0.0302  0.0302  0.0302  0.0302  0.0302  0.0302  0.0302  0.0302  0.0306  0.0390  0.0369  0.0386  0.0386  0.0375  0.0280  0.0285  0.0096  0.0050  0.0045  0.0031  0.0031  0.0031  0.0031  0.0031  0.0031  0.0031  0.0031  0.0031  0.0031  0.0031  0.0031  0.0004  0.0000  0.0000  0.0000  0.0004  0.0004  0.0004  0.0004  0.0004  0.0004  0.0004  0.0004  0.0004  0.0004  0.0004  0.0004  0.0004  0.0004  0.0004  0.0004  0.0004  0.0004  0.0004  0.0004  0.0004  0.0004  0.0004  0.0004  0.0004  0.0004  0.0004  0.0004  0.0004  0.0004  0.0004  0.0004  0.0004  0.0004  0.0004  0.0004  0.0004  0.0004  0.0000  0.0000  0.0000  0.0000  0.0000
RND4__GCA_000757245.1   0.1188  0.0515  0.0515  0.0517  0.0559  0.0561  0.0561  0.0554  0.0587  0.0658  0.0450  0.0470  0.0465  0.0426  0.0436  0.0431  0.0431  0.0431  0.0431  0.0431  0.0431  0.0431  0.0431  0.0431  0.0431  0.0341  0.0341  0.0341  0.0341  0.0359  0.0359  0.0359  0.0363  0.0361  0.0356  0.0356  0.0356  0.0356  0.0356  0.0361  0.0361  0.0422  0.0325  0.0330  0.0330  0.0320  0.0275  0.0275  0.0275  0.0270  0.0270  0.0270  0.0270  0.0270  0.0270  0.0304  0.0295  0.0295  0.0295  0.0295  0.0343  0.0346  0.0341  0.0341  0.0346  0.0346  0.0346  0.0341  0.0308  0.0325  0.0320  0.0325  0.0320  0.0320  0.0325  0.0325  0.0325  0.0325  0.0325  0.0325  0.0325  0.0334  0.0283  0.0327  0.0327  0.0315  0.0337  0.0285  0.0285  0.0299  0.0292  0.0302  0.0302  0.0302  0.0302  0.0302  0.0302  0.0302  0.0302  0.0302  0.0302  0.0302  0.0306  0.0390  0.0369  0.0386  0.0386  0.0375  0.0280  0.0285  0.0096  0.0050  0.0045  0.0031  0.0031  0.0031  0.0031  0.0031  0.0031  0.0031  0.0031  0.0031  0.0031  0.0031  0.0031  0.0004  0.0000  0.0000  0.0000  0.0004  0.0004  0.0004  0.0004  0.0004  0.0004  0.0004  0.0004  0.0004  0.0004  0.0004  0.0004  0.0004  0.0004  0.0004  0.0004  0.0004  0.0004  0.0004  0.0004  0.0004  0.0004  0.0004  0.0004  0.0004  0.0004  0.0004  0.0004  0.0004  0.0004  0.0004  0.0004  0.0004  0.0004  0.0004  0.0004  0.0004  0.0004  0.0000  0.0000  0.0000  0.0000  0.0000  0.0000
RND4__GCA_000770475.1   0.1188  0.0515  0.0515  0.0517  0.0559  0.0561  0.0561  0.0554  0.0587  0.0658  0.0450  0.0470  0.0465  0.0426  0.0436  0.0431  0.0431  0.0431  0.0431  0.0431  0.0431  0.0431  0.0431  0.0431  0.0431  0.0341  0.0341  0.0341  0.0341  0.0359  0.0359  0.0359  0.0364  0.0361  0.0356  0.0356  0.0356  0.0356  0.0356  0.0361  0.0361  0.0422  0.0325  0.0330  0.0330  0.0320  0.0275  0.0275  0.0275  0.0270  0.0270  0.0270  0.0270  0.0270  0.0270  0.0304  0.0295  0.0295  0.0295  0.0295  0.0343  0.0346  0.0341  0.0341  0.0346  0.0346  0.0346  0.0341  0.0308  0.0325  0.0320  0.0325  0.0320  0.0320  0.0325  0.0325  0.0325  0.0325  0.0325  0.0325  0.0325  0.0334  0.0283  0.0327  0.0327  0.0315  0.0337  0.0285  0.0285  0.0299  0.0292  0.0302  0.0302  0.0302  0.0302  0.0302  0.0302  0.0302  0.0302  0.0302  0.0302  0.0302  0.0306  0.0390  0.0369  0.0386  0.0386  0.0375  0.0280  0.0285  0.0096  0.0050  0.0045  0.0031  0.0031  0.0031  0.0031  0.0031  0.0031  0.0031  0.0031  0.0031  0.0031  0.0031  0.0031  0.0004  0.0000  0.0000  0.0000  0.0004  0.0004  0.0004  0.0004  0.0004  0.0004  0.0004  0.0004  0.0004  0.0004  0.0004  0.0004  0.0004  0.0004  0.0004  0.0004  0.0004  0.0004  0.0004  0.0004  0.0004  0.0004  0.0004  0.0004  0.0004  0.0004  0.0004  0.0004  0.0004  0.0004  0.0004  0.0004  0.0004  0.0004  0.0004  0.0004  0.0004  0.0004  0.0000  0.0000  0.0000  0.0000  0.0000  0.0000  0.0000
RND4__GCA_000770565.1   0.1185  0.0516  0.0516  0.0518  0.0557  0.0559  0.0559  0.0552  0.0584  0.0655  0.0448  0.0470  0.0465  0.0426  0.0436  0.0431  0.0431  0.0431  0.0431  0.0431  0.0431  0.0431  0.0431  0.0431  0.0431  0.0341  0.0341  0.0341  0.0341  0.0359  0.0359  0.0359  0.0363  0.0361  0.0356  0.0356  0.0356  0.0356  0.0356  0.0361  0.0361  0.0422  0.0325  0.0330  0.0330  0.0320  0.0275  0.0275  0.0275  0.0270  0.0270  0.0270  0.0270  0.0270  0.0270  0.0304  0.0295  0.0295  0.0295  0.0295  0.0343  0.0346  0.0341  0.0341  0.0346  0.0346  0.0346  0.0341  0.0308  0.0325  0.0320  0.0325  0.0320  0.0320  0.0325  0.0325  0.0325  0.0325  0.0325  0.0325  0.0325  0.0334  0.0283  0.0327  0.0327  0.0315  0.0337  0.0285  0.0285  0.0299  0.0292  0.0302  0.0302  0.0302  0.0302  0.0302  0.0302  0.0302  0.0302  0.0302  0.0302  0.0302  0.0306  0.0390  0.0369  0.0386  0.0386  0.0375  0.0280  0.0285  0.0096  0.0050  0.0045  0.0031  0.0031  0.0031  0.0031  0.0031  0.0031  0.0031  0.0031  0.0031  0.0031  0.0031  0.0031  0.0004  0.0000  0.0000  0.0000  0.0004  0.0004  0.0004  0.0004  0.0004  0.0004  0.0004  0.0004  0.0004  0.0004  0.0004  0.0004  0.0004  0.0004  0.0004  0.0004  0.0004  0.0004  0.0004  0.0004  0.0004  0.0004  0.0004  0.0004  0.0004  0.0004  0.0004  0.0004  0.0004  0.0004  0.0004  0.0004  0.0004  0.0004  0.0004  0.0004  0.0004  0.0004  0.0000  0.0000  0.0000  0.0000  0.0000  0.0000  0.0000  0.0000
RND4__GCA_000773305.1   0.1188  0.0515  0.0515  0.0517  0.0559  0.0561  0.0561  0.0554  0.0587  0.0658  0.0450  0.0470  0.0465  0.0426  0.0436  0.0431  0.0431  0.0431  0.0431  0.0431  0.0431  0.0431  0.0431  0.0431  0.0431  0.0341  0.0341  0.0341  0.0341  0.0359  0.0359  0.0359  0.0364  0.0361  0.0356  0.0356  0.0356  0.0356  0.0356  0.0361  0.0361  0.0422  0.0325  0.0330  0.0330  0.0320  0.0275  0.0275  0.0275  0.0270  0.0270  0.0270  0.0270  0.0270  0.0270  0.0304  0.0295  0.0295  0.0295  0.0295  0.0343  0.0346  0.0341  0.0341  0.0346  0.0346  0.0346  0.0341  0.0308  0.0325  0.0320  0.0325  0.0320  0.0320  0.0325  0.0325  0.0325  0.0325  0.0325  0.0325  0.0325  0.0334  0.0283  0.0327  0.0327  0.0315  0.0337  0.0285  0.0285  0.0299  0.0292  0.0302  0.0302  0.0302  0.0302  0.0302  0.0302  0.0302  0.0302  0.0302  0.0302  0.0302  0.0306  0.0390  0.0369  0.0386  0.0386  0.0375  0.0280  0.0285  0.0096  0.0050  0.0045  0.0031  0.0031  0.0031  0.0031  0.0031  0.0031  0.0031  0.0031  0.0031  0.0031  0.0031  0.0031  0.0004  0.0000  0.0000  0.0000  0.0004  0.0004  0.0004  0.0004  0.0004  0.0004  0.0004  0.0004  0.0004  0.0004  0.0004  0.0004  0.0004  0.0004  0.0004  0.0004  0.0004  0.0004  0.0004  0.0004  0.0004  0.0004  0.0004  0.0004  0.0004  0.0004  0.0004  0.0004  0.0004  0.0004  0.0004  0.0004  0.0004  0.0004  0.0004  0.0004  0.0004  0.0004  0.0000  0.0000  0.0000  0.0000  0.0000  0.0000  0.0000  0.0000  0.0000
RND4__GCA_000774325.1   0.1188  0.0515  0.0515  0.0517  0.0559  0.0561  0.0561  0.0554  0.0587  0.0658  0.0450  0.0470  0.0465  0.0426  0.0436  0.0431  0.0431  0.0431  0.0431  0.0431  0.0431  0.0431  0.0431  0.0431  0.0431  0.0341  0.0341  0.0341  0.0341  0.0359  0.0359  0.0359  0.0364  0.0361  0.0356  0.0356  0.0356  0.0356  0.0356  0.0361  0.0361  0.0422  0.0325  0.0330  0.0330  0.0320  0.0275  0.0275  0.0275  0.0270  0.0270  0.0270  0.0270  0.0270  0.0270  0.0304  0.0295  0.0295  0.0295  0.0295  0.0343  0.0346  0.0341  0.0341  0.0346  0.0346  0.0346  0.0341  0.0308  0.0325  0.0320  0.0325  0.0320  0.0320  0.0325  0.0325  0.0325  0.0325  0.0325  0.0325  0.0325  0.0334  0.0283  0.0327  0.0327  0.0315  0.0337  0.0285  0.0285  0.0299  0.0292  0.0302  0.0302  0.0302  0.0302  0.0302  0.0302  0.0302  0.0302  0.0302  0.0302  0.0302  0.0306  0.0390  0.0369  0.0386  0.0386  0.0375  0.0280  0.0285  0.0096  0.0050  0.0045  0.0031  0.0031  0.0031  0.0031  0.0031  0.0031  0.0031  0.0031  0.0031  0.0031  0.0031  0.0031  0.0004  0.0000  0.0000  0.0000  0.0004  0.0004  0.0004  0.0004  0.0004  0.0004  0.0004  0.0004  0.0004  0.0004  0.0004  0.0004  0.0004  0.0004  0.0004  0.0004  0.0004  0.0004  0.0004  0.0004  0.0004  0.0004  0.0004  0.0004  0.0004  0.0004  0.0004  0.0004  0.0004  0.0004  0.0004  0.0004  0.0004  0.0004  0.0004  0.0004  0.0004  0.0004  0.0000  0.0000  0.0000  0.0000  0.0000  0.0000  0.0000  0.0000  0.0000  0.0000
RND4__GCA_000774345.1   0.1188  0.0515  0.0515  0.0517  0.0559  0.0561  0.0561  0.0554  0.0587  0.0658  0.0450  0.0470  0.0465  0.0426  0.0436  0.0431  0.0431  0.0431  0.0431  0.0431  0.0431  0.0431  0.0431  0.0431  0.0431  0.0341  0.0341  0.0341  0.0341  0.0359  0.0359  0.0359  0.0364  0.0361  0.0356  0.0356  0.0356  0.0356  0.0356  0.0361  0.0361  0.0422  0.0325  0.0330  0.0330  0.0320  0.0275  0.0275  0.0275  0.0270  0.0270  0.0270  0.0270  0.0270  0.0270  0.0304  0.0295  0.0295  0.0295  0.0295  0.0343  0.0346  0.0341  0.0341  0.0346  0.0346  0.0346  0.0341  0.0308  0.0325  0.0320  0.0325  0.0320  0.0320  0.0325  0.0325  0.0325  0.0325  0.0325  0.0325  0.0325  0.0334  0.0283  0.0327  0.0327  0.0315  0.0337  0.0285  0.0285  0.0299  0.0292  0.0302  0.0302  0.0302  0.0302  0.0302  0.0302  0.0302  0.0302  0.0302  0.0302  0.0302  0.0306  0.0390  0.0369  0.0386  0.0386  0.0375  0.0280  0.0285  0.0096  0.0050  0.0045  0.0031  0.0031  0.0031  0.0031  0.0031  0.0031  0.0031  0.0031  0.0031  0.0031  0.0031  0.0031  0.0004  0.0000  0.0000  0.0000  0.0004  0.0004  0.0004  0.0004  0.0004  0.0004  0.0004  0.0004  0.0004  0.0004  0.0004  0.0004  0.0004  0.0004  0.0004  0.0004  0.0004  0.0004  0.0004  0.0004  0.0004  0.0004  0.0004  0.0004  0.0004  0.0004  0.0004  0.0004  0.0004  0.0004  0.0004  0.0004  0.0004  0.0004  0.0004  0.0004  0.0004  0.0004  0.0000  0.0000  0.0000  0.0000  0.0000  0.0000  0.0000  0.0000  0.0000  0.0000  0.0000
RND4__GCA_000774645.1   0.1188  0.0515  0.0515  0.0517  0.0559  0.0561  0.0561  0.0554  0.0587  0.0658  0.0450  0.0470  0.0465  0.0426  0.0436  0.0431  0.0431  0.0431  0.0431  0.0431  0.0431  0.0431  0.0431  0.0431  0.0431  0.0341  0.0341  0.0341  0.0341  0.0359  0.0359  0.0359  0.0364  0.0361  0.0356  0.0356  0.0356  0.0356  0.0356  0.0361  0.0361  0.0422  0.0325  0.0330  0.0330  0.0320  0.0275  0.0275  0.0275  0.0270  0.0270  0.0270  0.0270  0.0270  0.0270  0.0304  0.0295  0.0295  0.0295  0.0295  0.0343  0.0346  0.0341  0.0341  0.0346  0.0346  0.0346  0.0341  0.0308  0.0325  0.0320  0.0325  0.0320  0.0320  0.0325  0.0325  0.0325  0.0325  0.0325  0.0325  0.0325  0.0334  0.0283  0.0327  0.0327  0.0315  0.0337  0.0285  0.0285  0.0299  0.0292  0.0302  0.0302  0.0302  0.0302  0.0302  0.0302  0.0302  0.0302  0.0302  0.0302  0.0302  0.0306  0.0390  0.0369  0.0386  0.0386  0.0375  0.0280  0.0285  0.0096  0.0050  0.0045  0.0031  0.0031  0.0031  0.0031  0.0031  0.0031  0.0031  0.0031  0.0031  0.0031  0.0031  0.0031  0.0004  0.0000  0.0000  0.0000  0.0004  0.0004  0.0004  0.0004  0.0004  0.0004  0.0004  0.0004  0.0004  0.0004  0.0004  0.0004  0.0004  0.0004  0.0004  0.0004  0.0004  0.0004  0.0004  0.0004  0.0004  0.0004  0.0004  0.0004  0.0004  0.0004  0.0004  0.0004  0.0004  0.0004  0.0004  0.0004  0.0004  0.0004  0.0004  0.0004  0.0004  0.0004  0.0000  0.0000  0.0000  0.0000  0.0000  0.0000  0.0000  0.0000  0.0000  0.0000  0.0000  0.0000
RND4__GCA_000774885.1   0.1188  0.0515  0.0515  0.0517  0.0559  0.0561  0.0561  0.0554  0.0587  0.0658  0.0450  0.0470  0.0465  0.0426  0.0436  0.0431  0.0431  0.0431  0.0431  0.0431  0.0431  0.0431  0.0431  0.0431  0.0431  0.0341  0.0341  0.0341  0.0341  0.0359  0.0359  0.0359  0.0364  0.0361  0.0356  0.0356  0.0356  0.0356  0.0356  0.0361  0.0361  0.0422  0.0325  0.0330  0.0330  0.0320  0.0275  0.0275  0.0275  0.0270  0.0270  0.0270  0.0270  0.0270  0.0270  0.0304  0.0295  0.0295  0.0295  0.0295  0.0343  0.0346  0.0341  0.0341  0.0346  0.0346  0.0346  0.0341  0.0308  0.0325  0.0320  0.0325  0.0320  0.0320  0.0325  0.0325  0.0325  0.0325  0.0325  0.0325  0.0325  0.0334  0.0283  0.0327  0.0327  0.0315  0.0337  0.0285  0.0285  0.0299  0.0292  0.0302  0.0302  0.0302  0.0302  0.0302  0.0302  0.0302  0.0302  0.0302  0.0302  0.0302  0.0306  0.0390  0.0369  0.0386  0.0386  0.0375  0.0280  0.0285  0.0096  0.0050  0.0045  0.0031  0.0031  0.0031  0.0031  0.0031  0.0031  0.0031  0.0031  0.0031  0.0031  0.0031  0.0031  0.0004  0.0000  0.0000  0.0000  0.0004  0.0004  0.0004  0.0004  0.0004  0.0004  0.0004  0.0004  0.0004  0.0004  0.0004  0.0004  0.0004  0.0004  0.0004  0.0004  0.0004  0.0004  0.0004  0.0004  0.0004  0.0004  0.0004  0.0004  0.0004  0.0004  0.0004  0.0004  0.0004  0.0004  0.0004  0.0004  0.0004  0.0004  0.0004  0.0004  0.0004  0.0004  0.0000  0.0000  0.0000  0.0000  0.0000  0.0000  0.0000  0.0000  0.0000  0.0000  0.0000  0.0000  0.0000
RND4__GCA_000959285.1   0.1188  0.0515  0.0515  0.0517  0.0559  0.0561  0.0561  0.0554  0.0587  0.0658  0.0450  0.0470  0.0465  0.0426  0.0436  0.0431  0.0431  0.0431  0.0431  0.0431  0.0431  0.0431  0.0431  0.0431  0.0431  0.0341  0.0341  0.0341  0.0341  0.0359  0.0359  0.0359  0.0364  0.0361  0.0356  0.0356  0.0356  0.0356  0.0356  0.0361  0.0361  0.0422  0.0325  0.0330  0.0330  0.0320  0.0275  0.0275  0.0275  0.0270  0.0270  0.0270  0.0270  0.0270  0.0270  0.0304  0.0295  0.0295  0.0295  0.0295  0.0343  0.0346  0.0341  0.0341  0.0346  0.0346  0.0346  0.0341  0.0308  0.0325  0.0320  0.0325  0.0320  0.0320  0.0325  0.0325  0.0325  0.0325  0.0325  0.0325  0.0325  0.0334  0.0283  0.0327  0.0327  0.0315  0.0337  0.0285  0.0285  0.0299  0.0292  0.0302  0.0302  0.0302  0.0302  0.0302  0.0302  0.0302  0.0302  0.0302  0.0302  0.0302  0.0306  0.0390  0.0369  0.0386  0.0386  0.0375  0.0280  0.0285  0.0096  0.0050  0.0045  0.0031  0.0031  0.0031  0.0031  0.0031  0.0031  0.0031  0.0031  0.0031  0.0031  0.0031  0.0031  0.0004  0.0000  0.0000  0.0000  0.0004  0.0004  0.0004  0.0004  0.0004  0.0004  0.0004  0.0004  0.0004  0.0004  0.0004  0.0004  0.0004  0.0004  0.0004  0.0004  0.0004  0.0004  0.0004  0.0004  0.0004  0.0004  0.0004  0.0004  0.0004  0.0004  0.0004  0.0004  0.0004  0.0004  0.0004  0.0004  0.0004  0.0004  0.0004  0.0004  0.0004  0.0004  0.0000  0.0000  0.0000  0.0000  0.0000  0.0000  0.0000  0.0000  0.0000  0.0000  0.0000  0.0000  0.0000  0.0000
RND4__GCA_001327395.1   0.1188  0.0515  0.0515  0.0517  0.0559  0.0561  0.0561  0.0554  0.0587  0.0658  0.0450  0.0470  0.0465  0.0426  0.0436  0.0431  0.0431  0.0431  0.0431  0.0431  0.0431  0.0431  0.0431  0.0431  0.0431  0.0341  0.0341  0.0341  0.0341  0.0359  0.0359  0.0359  0.0364  0.0361  0.0356  0.0356  0.0356  0.0356  0.0356  0.0361  0.0361  0.0422  0.0325  0.0330  0.0330  0.0320  0.0275  0.0275  0.0275  0.0270  0.0270  0.0270  0.0270  0.0270  0.0270  0.0304  0.0295  0.0295  0.0295  0.0295  0.0343  0.0346  0.0341  0.0341  0.0346  0.0346  0.0346  0.0341  0.0308  0.0325  0.0320  0.0325  0.0320  0.0320  0.0325  0.0325  0.0325  0.0325  0.0325  0.0325  0.0325  0.0334  0.0283  0.0327  0.0327  0.0315  0.0337  0.0285  0.0285  0.0299  0.0292  0.0302  0.0302  0.0302  0.0302  0.0302  0.0302  0.0302  0.0302  0.0302  0.0302  0.0302  0.0306  0.0390  0.0369  0.0386  0.0386  0.0375  0.0280  0.0285  0.0096  0.0050  0.0045  0.0031  0.0031  0.0031  0.0031  0.0031  0.0031  0.0031  0.0031  0.0031  0.0031  0.0031  0.0031  0.0004  0.0000  0.0000  0.0000  0.0004  0.0004  0.0004  0.0004  0.0004  0.0004  0.0004  0.0004  0.0004  0.0004  0.0004  0.0004  0.0004  0.0004  0.0004  0.0004  0.0004  0.0004  0.0004  0.0004  0.0004  0.0004  0.0004  0.0004  0.0004  0.0004  0.0004  0.0004  0.0004  0.0004  0.0004  0.0004  0.0004  0.0004  0.0004  0.0004  0.0004  0.0004  0.0000  0.0000  0.0000  0.0000  0.0000  0.0000  0.0000  0.0000  0.0000  0.0000  0.0000  0.0000  0.0000  0.0000  0.0000
RND4__GCA_001327495.1   0.1188  0.0515  0.0515  0.0517  0.0559  0.0561  0.0561  0.0554  0.0587  0.0658  0.0450  0.0470  0.0465  0.0426  0.0436  0.0431  0.0431  0.0431  0.0431  0.0431  0.0431  0.0431  0.0431  0.0431  0.0431  0.0341  0.0341  0.0341  0.0341  0.0359  0.0359  0.0359  0.0364  0.0361  0.0356  0.0356  0.0356  0.0356  0.0356  0.0361  0.0361  0.0422  0.0325  0.0330  0.0330  0.0320  0.0275  0.0275  0.0275  0.0270  0.0270  0.0270  0.0270  0.0270  0.0270  0.0304  0.0295  0.0295  0.0295  0.0295  0.0343  0.0346  0.0341  0.0341  0.0346  0.0346  0.0346  0.0341  0.0308  0.0325  0.0320  0.0325  0.0320  0.0320  0.0325  0.0325  0.0325  0.0325  0.0325  0.0325  0.0325  0.0334  0.0283  0.0327  0.0327  0.0315  0.0337  0.0285  0.0285  0.0299  0.0292  0.0302  0.0302  0.0302  0.0302  0.0302  0.0302  0.0302  0.0302  0.0302  0.0302  0.0302  0.0306  0.0390  0.0369  0.0386  0.0386  0.0375  0.0280  0.0285  0.0096  0.0050  0.0045  0.0031  0.0031  0.0031  0.0031  0.0031  0.0031  0.0031  0.0031  0.0031  0.0031  0.0031  0.0031  0.0004  0.0000  0.0000  0.0000  0.0004  0.0004  0.0004  0.0004  0.0004  0.0004  0.0004  0.0004  0.0004  0.0004  0.0004  0.0004  0.0004  0.0004  0.0004  0.0004  0.0004  0.0004  0.0004  0.0004  0.0004  0.0004  0.0004  0.0004  0.0004  0.0004  0.0004  0.0004  0.0004  0.0004  0.0004  0.0004  0.0004  0.0004  0.0004  0.0004  0.0004  0.0004  0.0000  0.0000  0.0000  0.0000  0.0000  0.0000  0.0000  0.0000  0.0000  0.0000  0.0000  0.0000  0.0000  0.0000  0.0000  0.0000
RND4__GCA_000757055.1   0.1188  0.0515  0.0515  0.0517  0.0559  0.0561  0.0561  0.0554  0.0587  0.0658  0.0450  0.0470  0.0465  0.0426  0.0436  0.0431  0.0431  0.0431  0.0431  0.0431  0.0431  0.0431  0.0431  0.0431  0.0431  0.0341  0.0341  0.0341  0.0341  0.0359  0.0359  0.0359  0.0364  0.0361  0.0356  0.0356  0.0356  0.0356  0.0356  0.0361  0.0361  0.0422  0.0325  0.0330  0.0330  0.0320  0.0275  0.0275  0.0275  0.0270  0.0270  0.0270  0.0270  0.0270  0.0270  0.0304  0.0295  0.0295  0.0295  0.0295  0.0343  0.0346  0.0341  0.0341  0.0346  0.0346  0.0346  0.0341  0.0308  0.0325  0.0320  0.0325  0.0320  0.0320  0.0325  0.0325  0.0325  0.0325  0.0325  0.0325  0.0325  0.0334  0.0283  0.0327  0.0327  0.0315  0.0337  0.0285  0.0285  0.0299  0.0292  0.0302  0.0302  0.0302  0.0302  0.0302  0.0302  0.0302  0.0302  0.0302  0.0302  0.0302  0.0306  0.0390  0.0369  0.0386  0.0386  0.0375  0.0280  0.0285  0.0096  0.0050  0.0045  0.0031  0.0031  0.0031  0.0031  0.0031  0.0031  0.0031  0.0031  0.0031  0.0031  0.0031  0.0031  0.0004  0.0000  0.0000  0.0000  0.0004  0.0004  0.0004  0.0004  0.0004  0.0004  0.0004  0.0004  0.0004  0.0004  0.0004  0.0004  0.0004  0.0004  0.0004  0.0004  0.0004  0.0004  0.0004  0.0004  0.0004  0.0004  0.0004  0.0004  0.0004  0.0004  0.0004  0.0004  0.0004  0.0004  0.0004  0.0004  0.0004  0.0004  0.0004  0.0004  0.0004  0.0004  0.0000  0.0000  0.0000  0.0000  0.0000  0.0000  0.0000  0.0000  0.0000  0.0000  0.0000  0.0000  0.0000  0.0000  0.0000  0.0000  0.0000
RND4__GCA_000770455.1   0.1188  0.0515  0.0515  0.0517  0.0559  0.0561  0.0561  0.0554  0.0587  0.0658  0.0450  0.0470  0.0465  0.0426  0.0436  0.0431  0.0431  0.0431  0.0431  0.0431  0.0431  0.0431  0.0431  0.0431  0.0431  0.0341  0.0341  0.0341  0.0341  0.0359  0.0359  0.0359  0.0364  0.0361  0.0356  0.0356  0.0356  0.0356  0.0356  0.0361  0.0361  0.0422  0.0325  0.0330  0.0330  0.0320  0.0275  0.0275  0.0275  0.0270  0.0270  0.0270  0.0270  0.0270  0.0270  0.0304  0.0295  0.0295  0.0295  0.0295  0.0343  0.0346  0.0341  0.0341  0.0346  0.0346  0.0346  0.0341  0.0308  0.0325  0.0320  0.0325  0.0320  0.0320  0.0325  0.0325  0.0325  0.0325  0.0325  0.0325  0.0325  0.0334  0.0283  0.0327  0.0327  0.0315  0.0337  0.0285  0.0285  0.0299  0.0292  0.0302  0.0302  0.0302  0.0302  0.0302  0.0302  0.0302  0.0302  0.0302  0.0302  0.0302  0.0306  0.0390  0.0369  0.0386  0.0386  0.0375  0.0280  0.0285  0.0096  0.0050  0.0045  0.0031  0.0031  0.0031  0.0031  0.0031  0.0031  0.0031  0.0031  0.0031  0.0031  0.0031  0.0031  0.0004  0.0000  0.0000  0.0000  0.0004  0.0004  0.0004  0.0004  0.0004  0.0004  0.0004  0.0004  0.0004  0.0004  0.0004  0.0004  0.0004  0.0004  0.0004  0.0004  0.0004  0.0004  0.0004  0.0004  0.0004  0.0004  0.0004  0.0004  0.0004  0.0004  0.0004  0.0004  0.0004  0.0004  0.0004  0.0004  0.0004  0.0004  0.0004  0.0004  0.0004  0.0004  0.0000  0.0000  0.0000  0.0000  0.0000  0.0000  0.0000  0.0000  0.0000  0.0000  0.0000  0.0000  0.0000  0.0000  0.0000  0.0000  0.0000  0.0000
RND4__GCA_000770495.1   0.1188  0.0515  0.0515  0.0517  0.0559  0.0561  0.0561  0.0554  0.0587  0.0658  0.0450  0.0470  0.0465  0.0426  0.0436  0.0431  0.0431  0.0431  0.0431  0.0431  0.0431  0.0431  0.0431  0.0431  0.0431  0.0341  0.0341  0.0341  0.0341  0.0359  0.0359  0.0359  0.0364  0.0361  0.0356  0.0356  0.0356  0.0356  0.0356  0.0361  0.0361  0.0422  0.0325  0.0330  0.0330  0.0320  0.0275  0.0275  0.0275  0.0270  0.0270  0.0270  0.0270  0.0270  0.0270  0.0304  0.0295  0.0295  0.0295  0.0295  0.0343  0.0346  0.0341  0.0341  0.0346  0.0346  0.0346  0.0341  0.0308  0.0325  0.0320  0.0325  0.0320  0.0320  0.0325  0.0325  0.0325  0.0325  0.0325  0.0325  0.0325  0.0334  0.0283  0.0327  0.0327  0.0315  0.0337  0.0285  0.0285  0.0299  0.0292  0.0302  0.0302  0.0302  0.0302  0.0302  0.0302  0.0302  0.0302  0.0302  0.0302  0.0302  0.0306  0.0390  0.0369  0.0386  0.0386  0.0375  0.0280  0.0285  0.0096  0.0050  0.0045  0.0031  0.0031  0.0031  0.0031  0.0031  0.0031  0.0031  0.0031  0.0031  0.0031  0.0031  0.0031  0.0004  0.0000  0.0000  0.0000  0.0004  0.0004  0.0004  0.0004  0.0004  0.0004  0.0004  0.0004  0.0004  0.0004  0.0004  0.0004  0.0004  0.0004  0.0004  0.0004  0.0004  0.0004  0.0004  0.0004  0.0004  0.0004  0.0004  0.0004  0.0004  0.0004  0.0004  0.0004  0.0004  0.0004  0.0004  0.0004  0.0004  0.0004  0.0004  0.0004  0.0004  0.0004  0.0000  0.0000  0.0000  0.0000  0.0000  0.0000  0.0000  0.0000  0.0000  0.0000  0.0000  0.0000  0.0000  0.0000  0.0000  0.0000  0.0000  0.0000  0.0000
RND4__GCA_000770535.1   0.1188  0.0515  0.0515  0.0517  0.0559  0.0561  0.0561  0.0554  0.0587  0.0658  0.0450  0.0470  0.0465  0.0426  0.0436  0.0431  0.0431  0.0431  0.0431  0.0431  0.0431  0.0431  0.0431  0.0431  0.0431  0.0341  0.0341  0.0341  0.0341  0.0359  0.0359  0.0359  0.0364  0.0361  0.0356  0.0356  0.0356  0.0356  0.0356  0.0361  0.0361  0.0422  0.0325  0.0330  0.0330  0.0320  0.0275  0.0275  0.0275  0.0270  0.0270  0.0270  0.0270  0.0270  0.0270  0.0304  0.0295  0.0295  0.0295  0.0295  0.0343  0.0346  0.0341  0.0341  0.0346  0.0346  0.0346  0.0341  0.0308  0.0325  0.0320  0.0325  0.0320  0.0320  0.0325  0.0325  0.0325  0.0325  0.0325  0.0325  0.0325  0.0334  0.0283  0.0327  0.0327  0.0315  0.0337  0.0285  0.0285  0.0299  0.0292  0.0302  0.0302  0.0302  0.0302  0.0302  0.0302  0.0302  0.0302  0.0302  0.0302  0.0302  0.0306  0.0390  0.0369  0.0386  0.0386  0.0375  0.0280  0.0285  0.0096  0.0050  0.0045  0.0031  0.0031  0.0031  0.0031  0.0031  0.0031  0.0031  0.0031  0.0031  0.0031  0.0031  0.0031  0.0004  0.0000  0.0000  0.0000  0.0004  0.0004  0.0004  0.0004  0.0004  0.0004  0.0004  0.0004  0.0004  0.0004  0.0004  0.0004  0.0004  0.0004  0.0004  0.0004  0.0004  0.0004  0.0004  0.0004  0.0004  0.0004  0.0004  0.0004  0.0004  0.0004  0.0004  0.0004  0.0004  0.0004  0.0004  0.0004  0.0004  0.0004  0.0004  0.0004  0.0004  0.0004  0.0000  0.0000  0.0000  0.0000  0.0000  0.0000  0.0000  0.0000  0.0000  0.0000  0.0000  0.0000  0.0000  0.0000  0.0000  0.0000  0.0000  0.0000  0.0000  0.0000
RND4__GCA_000774785.1   0.1188  0.0515  0.0515  0.0517  0.0559  0.0561  0.0561  0.0554  0.0587  0.0658  0.0450  0.0470  0.0465  0.0426  0.0436  0.0431  0.0431  0.0431  0.0431  0.0431  0.0431  0.0431  0.0431  0.0431  0.0431  0.0341  0.0341  0.0341  0.0341  0.0359  0.0359  0.0359  0.0364  0.0361  0.0356  0.0356  0.0356  0.0356  0.0356  0.0361  0.0361  0.0422  0.0325  0.0330  0.0330  0.0320  0.0275  0.0275  0.0275  0.0270  0.0270  0.0270  0.0270  0.0270  0.0270  0.0304  0.0295  0.0295  0.0295  0.0295  0.0343  0.0346  0.0341  0.0341  0.0346  0.0346  0.0346  0.0341  0.0308  0.0325  0.0320  0.0325  0.0320  0.0320  0.0325  0.0325  0.0325  0.0325  0.0325  0.0325  0.0325  0.0334  0.0283  0.0327  0.0327  0.0315  0.0337  0.0285  0.0285  0.0299  0.0292  0.0302  0.0302  0.0302  0.0302  0.0302  0.0302  0.0302  0.0302  0.0302  0.0302  0.0302  0.0306  0.0390  0.0369  0.0386  0.0386  0.0375  0.0280  0.0285  0.0096  0.0050  0.0045  0.0031  0.0031  0.0031  0.0031  0.0031  0.0031  0.0031  0.0031  0.0031  0.0031  0.0031  0.0031  0.0004  0.0000  0.0000  0.0000  0.0004  0.0004  0.0004  0.0004  0.0004  0.0004  0.0004  0.0004  0.0004  0.0004  0.0004  0.0004  0.0004  0.0004  0.0004  0.0004  0.0004  0.0004  0.0004  0.0004  0.0004  0.0004  0.0004  0.0004  0.0004  0.0004  0.0004  0.0004  0.0004  0.0004  0.0004  0.0004  0.0004  0.0004  0.0004  0.0004  0.0004  0.0004  0.0000  0.0000  0.0000  0.0000  0.0000  0.0000  0.0000  0.0000  0.0000  0.0000  0.0000  0.0000  0.0000  0.0000  0.0000  0.0000  0.0000  0.0000  0.0000  0.0000  0.0000
RND4__GCA_000774805.1   0.1188  0.0515  0.0515  0.0517  0.0559  0.0561  0.0561  0.0554  0.0587  0.0658  0.0450  0.0470  0.0465  0.0427  0.0436  0.0431  0.0431  0.0431  0.0431  0.0431  0.0431  0.0431  0.0431  0.0431  0.0431  0.0341  0.0341  0.0341  0.0341  0.0359  0.0359  0.0359  0.0364  0.0361  0.0356  0.0356  0.0356  0.0356  0.0356  0.0361  0.0361  0.0422  0.0325  0.0330  0.0330  0.0320  0.0275  0.0275  0.0275  0.0270  0.0270  0.0270  0.0270  0.0270  0.0270  0.0304  0.0295  0.0295  0.0295  0.0295  0.0343  0.0346  0.0341  0.0341  0.0346  0.0346  0.0346  0.0341  0.0308  0.0325  0.0320  0.0325  0.0320  0.0320  0.0325  0.0325  0.0325  0.0325  0.0325  0.0325  0.0325  0.0334  0.0283  0.0327  0.0327  0.0316  0.0337  0.0285  0.0285  0.0299  0.0292  0.0302  0.0302  0.0302  0.0302  0.0302  0.0302  0.0302  0.0302  0.0302  0.0302  0.0302  0.0306  0.0390  0.0369  0.0386  0.0386  0.0375  0.0280  0.0285  0.0096  0.0050  0.0045  0.0031  0.0031  0.0031  0.0031  0.0031  0.0031  0.0031  0.0031  0.0031  0.0031  0.0031  0.0031  0.0004  0.0000  0.0000  0.0000  0.0004  0.0004  0.0004  0.0004  0.0004  0.0004  0.0004  0.0004  0.0004  0.0004  0.0004  0.0004  0.0004  0.0004  0.0004  0.0004  0.0004  0.0004  0.0004  0.0004  0.0004  0.0004  0.0004  0.0004  0.0004  0.0004  0.0004  0.0004  0.0004  0.0004  0.0004  0.0004  0.0004  0.0004  0.0004  0.0004  0.0004  0.0004  0.0000  0.0000  0.0000  0.0000  0.0000  0.0000  0.0000  0.0000  0.0000  0.0000  0.0000  0.0000  0.0000  0.0000  0.0000  0.0000  0.0000  0.0000  0.0000  0.0000  0.0000  0.0000
RND4__GCA_000775045.1   0.1188  0.0515  0.0515  0.0517  0.0559  0.0561  0.0561  0.0554  0.0587  0.0658  0.0450  0.0470  0.0465  0.0426  0.0436  0.0431  0.0431  0.0431  0.0431  0.0431  0.0431  0.0431  0.0431  0.0431  0.0431  0.0341  0.0341  0.0341  0.0341  0.0359  0.0359  0.0359  0.0364  0.0361  0.0356  0.0356  0.0356  0.0356  0.0356  0.0361  0.0361  0.0422  0.0325  0.0330  0.0330  0.0320  0.0275  0.0275  0.0275  0.0270  0.0270  0.0270  0.0270  0.0270  0.0270  0.0304  0.0295  0.0295  0.0295  0.0295  0.0343  0.0346  0.0341  0.0341  0.0346  0.0346  0.0346  0.0341  0.0308  0.0325  0.0320  0.0325  0.0320  0.0320  0.0325  0.0325  0.0325  0.0325  0.0325  0.0325  0.0325  0.0334  0.0283  0.0327  0.0327  0.0315  0.0337  0.0285  0.0285  0.0299  0.0292  0.0302  0.0302  0.0302  0.0302  0.0302  0.0302  0.0302  0.0302  0.0302  0.0302  0.0302  0.0306  0.0390  0.0369  0.0386  0.0386  0.0375  0.0280  0.0285  0.0096  0.0050  0.0045  0.0031  0.0031  0.0031  0.0031  0.0031  0.0031  0.0031  0.0031  0.0031  0.0031  0.0031  0.0031  0.0004  0.0000  0.0000  0.0000  0.0004  0.0004  0.0004  0.0004  0.0004  0.0004  0.0004  0.0004  0.0004  0.0004  0.0004  0.0004  0.0004  0.0004  0.0004  0.0004  0.0004  0.0004  0.0004  0.0004  0.0004  0.0004  0.0004  0.0004  0.0004  0.0004  0.0004  0.0004  0.0004  0.0004  0.0004  0.0004  0.0004  0.0004  0.0004  0.0004  0.0004  0.0004  0.0000  0.0000  0.0000  0.0000  0.0000  0.0000  0.0000  0.0000  0.0000  0.0000  0.0000  0.0000  0.0000  0.0000  0.0000  0.0000  0.0000  0.0000  0.0000  0.0000  0.0000  0.0000  0.0000
RND4__GCA_000932105.1   0.1188  0.0515  0.0515  0.0517  0.0559  0.0561  0.0561  0.0554  0.0587  0.0658  0.0450  0.0470  0.0465  0.0426  0.0436  0.0431  0.0431  0.0431  0.0431  0.0431  0.0431  0.0431  0.0431  0.0431  0.0431  0.0341  0.0341  0.0341  0.0341  0.0359  0.0359  0.0359  0.0364  0.0361  0.0356  0.0356  0.0356  0.0356  0.0356  0.0361  0.0361  0.0422  0.0325  0.0330  0.0330  0.0320  0.0275  0.0275  0.0275  0.0270  0.0270  0.0270  0.0270  0.0270  0.0270  0.0304  0.0295  0.0295  0.0295  0.0295  0.0343  0.0346  0.0341  0.0341  0.0346  0.0346  0.0346  0.0341  0.0308  0.0325  0.0320  0.0325  0.0320  0.0320  0.0325  0.0325  0.0325  0.0325  0.0325  0.0325  0.0325  0.0334  0.0283  0.0327  0.0327  0.0315  0.0337  0.0285  0.0285  0.0299  0.0292  0.0302  0.0302  0.0302  0.0302  0.0302  0.0302  0.0302  0.0302  0.0302  0.0302  0.0302  0.0306  0.0390  0.0369  0.0386  0.0386  0.0375  0.0280  0.0285  0.0096  0.0050  0.0045  0.0031  0.0031  0.0031  0.0031  0.0031  0.0031  0.0031  0.0031  0.0031  0.0031  0.0031  0.0031  0.0004  0.0000  0.0000  0.0000  0.0004  0.0004  0.0004  0.0004  0.0004  0.0004  0.0004  0.0004  0.0004  0.0004  0.0004  0.0004  0.0004  0.0004  0.0004  0.0004  0.0004  0.0004  0.0004  0.0004  0.0004  0.0004  0.0004  0.0004  0.0004  0.0004  0.0004  0.0004  0.0004  0.0004  0.0004  0.0004  0.0004  0.0004  0.0004  0.0004  0.0004  0.0004  0.0000  0.0000  0.0000  0.0000  0.0000  0.0000  0.0000  0.0000  0.0000  0.0000  0.0000  0.0000  0.0000  0.0000  0.0000  0.0000  0.0000  0.0000  0.0000  0.0000  0.0000  0.0000  0.0000  0.0000
RND4__GCA_000012785.1   0.1188  0.0515  0.0515  0.0517  0.0559  0.0561  0.0561  0.0554  0.0587  0.0658  0.0450  0.0470  0.0465  0.0426  0.0436  0.0431  0.0431  0.0431  0.0431  0.0431  0.0431  0.0431  0.0431  0.0431  0.0431  0.0341  0.0341  0.0341  0.0341  0.0359  0.0359  0.0359  0.0364  0.0361  0.0356  0.0356  0.0356  0.0356  0.0356  0.0361  0.0361  0.0422  0.0325  0.0330  0.0330  0.0320  0.0275  0.0275  0.0275  0.0270  0.0270  0.0270  0.0270  0.0270  0.0270  0.0304  0.0295  0.0295  0.0295  0.0295  0.0343  0.0346  0.0341  0.0341  0.0346  0.0346  0.0346  0.0341  0.0308  0.0325  0.0320  0.0325  0.0320  0.0320  0.0325  0.0325  0.0325  0.0325  0.0325  0.0325  0.0325  0.0334  0.0283  0.0327  0.0327  0.0315  0.0337  0.0285  0.0285  0.0299  0.0292  0.0302  0.0302  0.0302  0.0302  0.0302  0.0302  0.0302  0.0302  0.0302  0.0302  0.0302  0.0306  0.0390  0.0369  0.0386  0.0386  0.0375  0.0280  0.0285  0.0096  0.0050  0.0045  0.0031  0.0031  0.0031  0.0031  0.0031  0.0031  0.0031  0.0031  0.0031  0.0031  0.0031  0.0031  0.0004  0.0000  0.0000  0.0000  0.0004  0.0004  0.0004  0.0004  0.0004  0.0004  0.0004  0.0004  0.0004  0.0004  0.0004  0.0004  0.0004  0.0004  0.0004  0.0004  0.0004  0.0004  0.0004  0.0004  0.0004  0.0004  0.0004  0.0004  0.0004  0.0004  0.0004  0.0004  0.0004  0.0004  0.0004  0.0004  0.0004  0.0004  0.0004  0.0004  0.0004  0.0004  0.0000  0.0000  0.0000  0.0000  0.0000  0.0000  0.0000  0.0000  0.0000  0.0000  0.0000  0.0000  0.0000  0.0000  0.0000  0.0000  0.0000  0.0000  0.0000  0.0000  0.0000  0.0000  0.0000  0.0000  0.0000
RND4__GCA_000015905.1   0.1188  0.0515  0.0515  0.0517  0.0559  0.0561  0.0561  0.0554  0.0587  0.0658  0.0450  0.0470  0.0465  0.0426  0.0436  0.0431  0.0431  0.0431  0.0431  0.0431  0.0431  0.0431  0.0431  0.0431  0.0431  0.0341  0.0341  0.0341  0.0341  0.0359  0.0359  0.0359  0.0364  0.0361  0.0356  0.0356  0.0356  0.0356  0.0356  0.0361  0.0361  0.0422  0.0325  0.0330  0.0330  0.0320  0.0275  0.0275  0.0275  0.0270  0.0270  0.0270  0.0270  0.0270  0.0270  0.0304  0.0295  0.0295  0.0295  0.0295  0.0343  0.0346  0.0341  0.0341  0.0346  0.0346  0.0346  0.0341  0.0308  0.0325  0.0320  0.0325  0.0320  0.0320  0.0325  0.0325  0.0325  0.0325  0.0325  0.0325  0.0325  0.0334  0.0283  0.0327  0.0327  0.0315  0.0337  0.0285  0.0285  0.0299  0.0292  0.0302  0.0302  0.0302  0.0302  0.0302  0.0302  0.0302  0.0302  0.0302  0.0302  0.0302  0.0306  0.0390  0.0369  0.0386  0.0386  0.0375  0.0280  0.0285  0.0096  0.0050  0.0045  0.0031  0.0031  0.0031  0.0031  0.0031  0.0031  0.0031  0.0031  0.0031  0.0031  0.0031  0.0031  0.0004  0.0000  0.0000  0.0000  0.0004  0.0004  0.0004  0.0004  0.0004  0.0004  0.0004  0.0004  0.0004  0.0004  0.0004  0.0004  0.0004  0.0004  0.0004  0.0004  0.0004  0.0004  0.0004  0.0004  0.0004  0.0004  0.0004  0.0004  0.0004  0.0004  0.0004  0.0004  0.0004  0.0004  0.0004  0.0004  0.0004  0.0004  0.0004  0.0004  0.0004  0.0004  0.0000  0.0000  0.0000  0.0000  0.0000  0.0000  0.0000  0.0000  0.0000  0.0000  0.0000  0.0000  0.0000  0.0000  0.0000  0.0000  0.0000  0.0000  0.0000  0.0000  0.0000  0.0000  0.0000  0.0000  0.0000  0.0000
RND4__GCA_000015925.1   0.1188  0.0515  0.0515  0.0517  0.0559  0.0561  0.0561  0.0554  0.0587  0.0658  0.0450  0.0470  0.0465  0.0426  0.0436  0.0431  0.0431  0.0431  0.0431  0.0431  0.0431  0.0431  0.0431  0.0431  0.0431  0.0341  0.0341  0.0341  0.0341  0.0359  0.0359  0.0359  0.0364  0.0361  0.0356  0.0356  0.0356  0.0356  0.0356  0.0361  0.0361  0.0422  0.0325  0.0330  0.0330  0.0320  0.0275  0.0275  0.0275  0.0270  0.0270  0.0270  0.0270  0.0270  0.0270  0.0304  0.0295  0.0295  0.0295  0.0295  0.0343  0.0346  0.0341  0.0341  0.0346  0.0346  0.0346  0.0341  0.0308  0.0325  0.0320  0.0325  0.0320  0.0320  0.0325  0.0325  0.0325  0.0325  0.0325  0.0325  0.0325  0.0334  0.0283  0.0327  0.0327  0.0315  0.0337  0.0285  0.0285  0.0299  0.0292  0.0302  0.0302  0.0302  0.0302  0.0302  0.0302  0.0302  0.0302  0.0302  0.0302  0.0302  0.0306  0.0390  0.0369  0.0386  0.0386  0.0375  0.0280  0.0285  0.0096  0.0050  0.0045  0.0031  0.0031  0.0031  0.0031  0.0031  0.0031  0.0031  0.0031  0.0031  0.0031  0.0031  0.0031  0.0004  0.0000  0.0000  0.0000  0.0004  0.0004  0.0004  0.0004  0.0004  0.0004  0.0004  0.0004  0.0004  0.0004  0.0004  0.0004  0.0004  0.0004  0.0004  0.0004  0.0004  0.0004  0.0004  0.0004  0.0004  0.0004  0.0004  0.0004  0.0004  0.0004  0.0004  0.0004  0.0004  0.0004  0.0004  0.0004  0.0004  0.0004  0.0004  0.0004  0.0004  0.0004  0.0000  0.0000  0.0000  0.0000  0.0000  0.0000  0.0000  0.0000  0.0000  0.0000  0.0000  0.0000  0.0000  0.0000  0.0000  0.0000  0.0000  0.0000  0.0000  0.0000  0.0000  0.0000  0.0000  0.0000  0.0000  0.0000  0.0000
RND4__GCA_000152325.1   0.1188  0.0515  0.0515  0.0517  0.0559  0.0561  0.0561  0.0554  0.0587  0.0658  0.0450  0.0470  0.0465  0.0426  0.0436  0.0431  0.0431  0.0431  0.0431  0.0431  0.0431  0.0431  0.0431  0.0431  0.0431  0.0341  0.0341  0.0341  0.0341  0.0359  0.0359  0.0359  0.0364  0.0361  0.0356  0.0356  0.0356  0.0356  0.0356  0.0361  0.0361  0.0422  0.0325  0.0330  0.0330  0.0320  0.0275  0.0275  0.0275  0.0270  0.0270  0.0270  0.0270  0.0270  0.0270  0.0304  0.0295  0.0295  0.0295  0.0295  0.0343  0.0346  0.0341  0.0341  0.0346  0.0346  0.0346  0.0341  0.0308  0.0325  0.0320  0.0325  0.0320  0.0320  0.0325  0.0325  0.0325  0.0325  0.0325  0.0325  0.0325  0.0334  0.0283  0.0327  0.0327  0.0315  0.0337  0.0285  0.0285  0.0299  0.0292  0.0302  0.0302  0.0302  0.0302  0.0302  0.0302  0.0302  0.0302  0.0302  0.0302  0.0302  0.0306  0.0390  0.0369  0.0386  0.0386  0.0375  0.0280  0.0285  0.0096  0.0050  0.0045  0.0031  0.0031  0.0031  0.0031  0.0031  0.0031  0.0031  0.0031  0.0031  0.0031  0.0031  0.0031  0.0004  0.0000  0.0000  0.0000  0.0004  0.0004  0.0004  0.0004  0.0004  0.0004  0.0004  0.0004  0.0004  0.0004  0.0004  0.0004  0.0004  0.0004  0.0004  0.0004  0.0004  0.0004  0.0004  0.0004  0.0004  0.0004  0.0004  0.0004  0.0004  0.0004  0.0004  0.0004  0.0004  0.0004  0.0004  0.0004  0.0004  0.0004  0.0004  0.0004  0.0004  0.0004  0.0000  0.0000  0.0000  0.0000  0.0000  0.0000  0.0000  0.0000  0.0000  0.0000  0.0000  0.0000  0.0000  0.0000  0.0000  0.0000  0.0000  0.0000  0.0000  0.0000  0.0000  0.0000  0.0000  0.0000  0.0000  0.0000  0.0000  0.0000
RND4__GCA_000152365.1   0.1188  0.0515  0.0515  0.0517  0.0559  0.0561  0.0561  0.0554  0.0587  0.0658  0.0450  0.0470  0.0465  0.0426  0.0436  0.0431  0.0431  0.0431  0.0431  0.0431  0.0431  0.0431  0.0431  0.0431  0.0431  0.0341  0.0341  0.0341  0.0341  0.0359  0.0359  0.0359  0.0364  0.0361  0.0356  0.0356  0.0356  0.0356  0.0356  0.0361  0.0361  0.0422  0.0325  0.0330  0.0330  0.0320  0.0275  0.0275  0.0275  0.0270  0.0270  0.0270  0.0270  0.0270  0.0270  0.0304  0.0295  0.0295  0.0295  0.0295  0.0343  0.0346  0.0341  0.0341  0.0346  0.0346  0.0346  0.0341  0.0308  0.0325  0.0320  0.0325  0.0320  0.0320  0.0325  0.0325  0.0325  0.0325  0.0325  0.0325  0.0325  0.0334  0.0283  0.0327  0.0327  0.0315  0.0337  0.0285  0.0285  0.0299  0.0292  0.0302  0.0302  0.0302  0.0302  0.0302  0.0302  0.0302  0.0302  0.0302  0.0302  0.0302  0.0306  0.0390  0.0369  0.0386  0.0386  0.0375  0.0280  0.0285  0.0096  0.0050  0.0045  0.0031  0.0031  0.0031  0.0031  0.0031  0.0031  0.0031  0.0031  0.0031  0.0031  0.0031  0.0031  0.0004  0.0000  0.0000  0.0000  0.0004  0.0004  0.0004  0.0004  0.0004  0.0004  0.0004  0.0004  0.0004  0.0004  0.0004  0.0004  0.0004  0.0004  0.0004  0.0004  0.0004  0.0004  0.0004  0.0004  0.0004  0.0004  0.0004  0.0004  0.0004  0.0004  0.0004  0.0004  0.0004  0.0004  0.0004  0.0004  0.0004  0.0004  0.0004  0.0004  0.0004  0.0004  0.0000  0.0000  0.0000  0.0000  0.0000  0.0000  0.0000  0.0000  0.0000  0.0000  0.0000  0.0000  0.0000  0.0000  0.0000  0.0000  0.0000  0.0000  0.0000  0.0000  0.0000  0.0000  0.0000  0.0000  0.0000  0.0000  0.0000  0.0000  0.0000
RND4__GCA_000169715.1   0.1185  0.0516  0.0516  0.0518  0.0557  0.0559  0.0559  0.0552  0.0584  0.0655  0.0448  0.0470  0.0465  0.0426  0.0436  0.0431  0.0431  0.0431  0.0431  0.0431  0.0431  0.0431  0.0431  0.0431  0.0431  0.0341  0.0341  0.0341  0.0341  0.0359  0.0359  0.0359  0.0363  0.0361  0.0356  0.0356  0.0356  0.0356  0.0356  0.0361  0.0361  0.0422  0.0325  0.0330  0.0330  0.0320  0.0275  0.0275  0.0275  0.0270  0.0270  0.0270  0.0270  0.0270  0.0270  0.0304  0.0295  0.0295  0.0295  0.0295  0.0343  0.0346  0.0341  0.0341  0.0346  0.0346  0.0346  0.0341  0.0308  0.0325  0.0320  0.0325  0.0320  0.0320  0.0325  0.0325  0.0325  0.0325  0.0325  0.0325  0.0325  0.0334  0.0283  0.0327  0.0327  0.0315  0.0337  0.0285  0.0285  0.0299  0.0292  0.0302  0.0302  0.0302  0.0302  0.0302  0.0302  0.0302  0.0302  0.0302  0.0302  0.0302  0.0306  0.0390  0.0369  0.0386  0.0386  0.0375  0.0280  0.0285  0.0096  0.0050  0.0045  0.0031  0.0031  0.0031  0.0031  0.0031  0.0031  0.0031  0.0031  0.0031  0.0031  0.0031  0.0031  0.0004  0.0000  0.0000  0.0000  0.0004  0.0004  0.0004  0.0004  0.0004  0.0004  0.0004  0.0004  0.0004  0.0004  0.0004  0.0004  0.0004  0.0004  0.0004  0.0004  0.0004  0.0004  0.0004  0.0004  0.0004  0.0004  0.0004  0.0004  0.0004  0.0004  0.0004  0.0004  0.0004  0.0004  0.0004  0.0004  0.0004  0.0004  0.0004  0.0004  0.0004  0.0004  0.0000  0.0000  0.0000  0.0000  0.0000  0.0000  0.0000  0.0000  0.0000  0.0000  0.0000  0.0000  0.0000  0.0000  0.0000  0.0000  0.0000  0.0000  0.0000  0.0000  0.0000  0.0000  0.0000  0.0000  0.0000  0.0000  0.0000  0.0000  0.0000  0.0000
RND4__GCA_000182195.1   0.1188  0.0515  0.0515  0.0517  0.0559  0.0561  0.0561  0.0554  0.0587  0.0658  0.0450  0.0470  0.0465  0.0426  0.0436  0.0431  0.0431  0.0431  0.0431  0.0431  0.0431  0.0431  0.0431  0.0431  0.0431  0.0341  0.0341  0.0341  0.0341  0.0359  0.0359  0.0359  0.0364  0.0361  0.0356  0.0356  0.0356  0.0356  0.0356  0.0361  0.0361  0.0422  0.0325  0.0330  0.0330  0.0320  0.0275  0.0275  0.0275  0.0270  0.0270  0.0270  0.0270  0.0270  0.0270  0.0304  0.0295  0.0295  0.0295  0.0295  0.0343  0.0346  0.0341  0.0341  0.0346  0.0346  0.0346  0.0341  0.0308  0.0325  0.0320  0.0325  0.0320  0.0320  0.0325  0.0325  0.0325  0.0325  0.0325  0.0325  0.0325  0.0334  0.0283  0.0327  0.0327  0.0315  0.0337  0.0285  0.0285  0.0299  0.0292  0.0302  0.0302  0.0302  0.0302  0.0302  0.0302  0.0302  0.0302  0.0302  0.0302  0.0302  0.0306  0.0390  0.0369  0.0386  0.0386  0.0375  0.0280  0.0285  0.0096  0.0050  0.0045  0.0031  0.0031  0.0031  0.0031  0.0031  0.0031  0.0031  0.0031  0.0031  0.0031  0.0031  0.0031  0.0004  0.0000  0.0000  0.0000  0.0004  0.0004  0.0004  0.0004  0.0004  0.0004  0.0004  0.0004  0.0004  0.0004  0.0004  0.0004  0.0004  0.0004  0.0004  0.0004  0.0004  0.0004  0.0004  0.0004  0.0004  0.0004  0.0004  0.0004  0.0004  0.0004  0.0004  0.0004  0.0004  0.0004  0.0004  0.0004  0.0004  0.0004  0.0004  0.0004  0.0004  0.0004  0.0000  0.0000  0.0000  0.0000  0.0000  0.0000  0.0000  0.0000  0.0000  0.0000  0.0000  0.0000  0.0000  0.0000  0.0000  0.0000  0.0000  0.0000  0.0000  0.0000  0.0000  0.0000  0.0000  0.0000  0.0000  0.0000  0.0000  0.0000  0.0000  0.0000  0.0000
RND4__GCA_000182585.2   0.1188  0.0515  0.0515  0.0517  0.0559  0.0561  0.0561  0.0554  0.0587  0.0658  0.0450  0.0470  0.0465  0.0426  0.0436  0.0431  0.0431  0.0431  0.0431  0.0431  0.0431  0.0431  0.0431  0.0431  0.0431  0.0341  0.0341  0.0341  0.0341  0.0359  0.0359  0.0359  0.0364  0.0361  0.0356  0.0356  0.0356  0.0356  0.0356  0.0361  0.0361  0.0422  0.0325  0.0330  0.0330  0.0320  0.0275  0.0275  0.0275  0.0270  0.0270  0.0270  0.0270  0.0270  0.0270  0.0304  0.0295  0.0295  0.0295  0.0295  0.0343  0.0346  0.0341  0.0341  0.0346  0.0346  0.0346  0.0341  0.0308  0.0325  0.0320  0.0325  0.0320  0.0320  0.0325  0.0325  0.0325  0.0325  0.0325  0.0325  0.0325  0.0334  0.0283  0.0327  0.0327  0.0315  0.0337  0.0285  0.0285  0.0299  0.0292  0.0302  0.0302  0.0302  0.0302  0.0302  0.0302  0.0302  0.0302  0.0302  0.0302  0.0302  0.0306  0.0390  0.0369  0.0386  0.0386  0.0375  0.0280  0.0285  0.0096  0.0050  0.0045  0.0031  0.0031  0.0031  0.0031  0.0031  0.0031  0.0031  0.0031  0.0031  0.0031  0.0031  0.0031  0.0004  0.0000  0.0000  0.0000  0.0004  0.0004  0.0004  0.0004  0.0004  0.0004  0.0004  0.0004  0.0004  0.0004  0.0004  0.0004  0.0004  0.0004  0.0004  0.0004  0.0004  0.0004  0.0004  0.0004  0.0004  0.0004  0.0004  0.0004  0.0004  0.0004  0.0004  0.0004  0.0004  0.0004  0.0004  0.0004  0.0004  0.0004  0.0004  0.0004  0.0004  0.0004  0.0000  0.0000  0.0000  0.0000  0.0000  0.0000  0.0000  0.0000  0.0000  0.0000  0.0000  0.0000  0.0000  0.0000  0.0000  0.0000  0.0000  0.0000  0.0000  0.0000  0.0000  0.0000  0.0000  0.0000  0.0000  0.0000  0.0000  0.0000  0.0000  0.0000  0.0000  0.0000
RND4__GCA_000193455.1   0.1188  0.0515  0.0515  0.0517  0.0559  0.0561  0.0561  0.0554  0.0587  0.0658  0.0450  0.0470  0.0465  0.0426  0.0436  0.0431  0.0431  0.0431  0.0431  0.0431  0.0431  0.0431  0.0431  0.0431  0.0431  0.0341  0.0341  0.0341  0.0341  0.0359  0.0359  0.0359  0.0364  0.0361  0.0356  0.0356  0.0356  0.0356  0.0356  0.0361  0.0361  0.0422  0.0325  0.0330  0.0330  0.0320  0.0275  0.0275  0.0275  0.0270  0.0270  0.0270  0.0270  0.0270  0.0270  0.0304  0.0295  0.0295  0.0295  0.0295  0.0343  0.0346  0.0341  0.0341  0.0346  0.0346  0.0346  0.0341  0.0308  0.0325  0.0320  0.0325  0.0320  0.0320  0.0325  0.0325  0.0325  0.0325  0.0325  0.0325  0.0325  0.0334  0.0283  0.0327  0.0327  0.0315  0.0337  0.0285  0.0285  0.0299  0.0292  0.0302  0.0302  0.0302  0.0302  0.0302  0.0302  0.0302  0.0302  0.0302  0.0302  0.0302  0.0306  0.0390  0.0369  0.0386  0.0386  0.0375  0.0280  0.0285  0.0096  0.0050  0.0045  0.0031  0.0031  0.0031  0.0031  0.0031  0.0031  0.0031  0.0031  0.0031  0.0031  0.0031  0.0031  0.0004  0.0000  0.0000  0.0000  0.0004  0.0004  0.0004  0.0004  0.0004  0.0004  0.0004  0.0004  0.0004  0.0004  0.0004  0.0004  0.0004  0.0004  0.0004  0.0004  0.0004  0.0004  0.0004  0.0004  0.0004  0.0004  0.0004  0.0004  0.0004  0.0004  0.0004  0.0004  0.0004  0.0004  0.0004  0.0004  0.0004  0.0004  0.0004  0.0004  0.0004  0.0004  0.0000  0.0000  0.0000  0.0000  0.0000  0.0000  0.0000  0.0000  0.0000  0.0000  0.0000  0.0000  0.0000  0.0000  0.0000  0.0000  0.0000  0.0000  0.0000  0.0000  0.0000  0.0000  0.0000  0.0000  0.0000  0.0000  0.0000  0.0000  0.0000  0.0000  0.0000  0.0000  0.0000
RND4__GCA_000193475.1   0.1188  0.0515  0.0515  0.0517  0.0559  0.0561  0.0561  0.0554  0.0587  0.0658  0.0450  0.0470  0.0465  0.0426  0.0436  0.0431  0.0431  0.0431  0.0431  0.0431  0.0431  0.0431  0.0431  0.0431  0.0431  0.0341  0.0341  0.0341  0.0341  0.0359  0.0359  0.0359  0.0364  0.0361  0.0356  0.0356  0.0356  0.0356  0.0356  0.0361  0.0361  0.0422  0.0325  0.0330  0.0330  0.0320  0.0275  0.0275  0.0275  0.0270  0.0270  0.0270  0.0270  0.0270  0.0270  0.0304  0.0295  0.0295  0.0295  0.0295  0.0343  0.0346  0.0341  0.0341  0.0346  0.0346  0.0346  0.0341  0.0308  0.0325  0.0320  0.0325  0.0320  0.0320  0.0325  0.0325  0.0325  0.0325  0.0325  0.0325  0.0325  0.0334  0.0283  0.0327  0.0327  0.0315  0.0337  0.0285  0.0285  0.0299  0.0292  0.0302  0.0302  0.0302  0.0302  0.0302  0.0302  0.0302  0.0302  0.0302  0.0302  0.0302  0.0306  0.0390  0.0369  0.0386  0.0386  0.0375  0.0280  0.0285  0.0096  0.0050  0.0045  0.0031  0.0031  0.0031  0.0031  0.0031  0.0031  0.0031  0.0031  0.0031  0.0031  0.0031  0.0031  0.0004  0.0000  0.0000  0.0000  0.0004  0.0004  0.0004  0.0004  0.0004  0.0004  0.0004  0.0004  0.0004  0.0004  0.0004  0.0004  0.0004  0.0004  0.0004  0.0004  0.0004  0.0004  0.0004  0.0004  0.0004  0.0004  0.0004  0.0004  0.0004  0.0004  0.0004  0.0004  0.0004  0.0004  0.0004  0.0004  0.0004  0.0004  0.0004  0.0004  0.0004  0.0004  0.0000  0.0000  0.0000  0.0000  0.0000  0.0000  0.0000  0.0000  0.0000  0.0000  0.0000  0.0000  0.0000  0.0000  0.0000  0.0000  0.0000  0.0000  0.0000  0.0000  0.0000  0.0000  0.0000  0.0000  0.0000  0.0000  0.0000  0.0000  0.0000  0.0000  0.0000  0.0000  0.0000  0.0000
RND4__GCA_000259735.1   0.1188  0.0515  0.0515  0.0517  0.0559  0.0561  0.0561  0.0554  0.0587  0.0658  0.0450  0.0470  0.0465  0.0426  0.0436  0.0431  0.0431  0.0431  0.0431  0.0431  0.0431  0.0431  0.0431  0.0431  0.0431  0.0341  0.0341  0.0341  0.0341  0.0359  0.0359  0.0359  0.0364  0.0361  0.0356  0.0356  0.0356  0.0356  0.0356  0.0361  0.0361  0.0422  0.0325  0.0330  0.0330  0.0320  0.0275  0.0275  0.0275  0.0270  0.0270  0.0270  0.0270  0.0270  0.0270  0.0304  0.0295  0.0295  0.0295  0.0295  0.0343  0.0346  0.0341  0.0341  0.0346  0.0346  0.0346  0.0341  0.0308  0.0325  0.0320  0.0325  0.0320  0.0320  0.0325  0.0325  0.0325  0.0325  0.0325  0.0325  0.0325  0.0334  0.0283  0.0327  0.0327  0.0315  0.0337  0.0285  0.0285  0.0299  0.0292  0.0302  0.0302  0.0302  0.0302  0.0302  0.0302  0.0302  0.0302  0.0302  0.0302  0.0302  0.0306  0.0390  0.0369  0.0386  0.0386  0.0375  0.0280  0.0285  0.0096  0.0050  0.0045  0.0031  0.0031  0.0031  0.0031  0.0031  0.0031  0.0031  0.0031  0.0031  0.0031  0.0031  0.0031  0.0004  0.0000  0.0000  0.0000  0.0004  0.0004  0.0004  0.0004  0.0004  0.0004  0.0004  0.0004  0.0004  0.0004  0.0004  0.0004  0.0004  0.0004  0.0004  0.0004  0.0004  0.0004  0.0004  0.0004  0.0004  0.0004  0.0004  0.0004  0.0004  0.0004  0.0004  0.0004  0.0004  0.0004  0.0004  0.0004  0.0004  0.0004  0.0004  0.0004  0.0004  0.0004  0.0000  0.0000  0.0000  0.0000  0.0000  0.0000  0.0000  0.0000  0.0000  0.0000  0.0000  0.0000  0.0000  0.0000  0.0000  0.0000  0.0000  0.0000  0.0000  0.0000  0.0000  0.0000  0.0000  0.0000  0.0000  0.0000  0.0000  0.0000  0.0000  0.0000  0.0000  0.0000  0.0000  0.0000  0.0000
RND4__GCA_000260515.1   0.1188  0.0515  0.0515  0.0517  0.0559  0.0561  0.0561  0.0554  0.0587  0.0658  0.0450  0.0470  0.0465  0.0426  0.0436  0.0431  0.0431  0.0431  0.0431  0.0431  0.0431  0.0431  0.0431  0.0431  0.0431  0.0341  0.0341  0.0341  0.0341  0.0359  0.0359  0.0359  0.0364  0.0361  0.0356  0.0356  0.0356  0.0356  0.0356  0.0361  0.0361  0.0422  0.0325  0.0330  0.0330  0.0320  0.0275  0.0275  0.0275  0.0270  0.0270  0.0270  0.0270  0.0270  0.0270  0.0304  0.0295  0.0295  0.0295  0.0295  0.0343  0.0346  0.0341  0.0341  0.0346  0.0346  0.0346  0.0341  0.0308  0.0325  0.0320  0.0325  0.0320  0.0320  0.0325  0.0325  0.0325  0.0325  0.0325  0.0325  0.0325  0.0334  0.0283  0.0327  0.0327  0.0315  0.0337  0.0285  0.0285  0.0299  0.0292  0.0302  0.0302  0.0302  0.0302  0.0302  0.0302  0.0302  0.0302  0.0302  0.0302  0.0302  0.0306  0.0390  0.0369  0.0386  0.0386  0.0375  0.0280  0.0285  0.0096  0.0050  0.0045  0.0031  0.0031  0.0031  0.0031  0.0031  0.0031  0.0031  0.0031  0.0031  0.0031  0.0031  0.0031  0.0004  0.0000  0.0000  0.0000  0.0004  0.0004  0.0004  0.0004  0.0004  0.0004  0.0004  0.0004  0.0004  0.0004  0.0004  0.0004  0.0004  0.0004  0.0004  0.0004  0.0004  0.0004  0.0004  0.0004  0.0004  0.0004  0.0004  0.0004  0.0004  0.0004  0.0004  0.0004  0.0004  0.0004  0.0004  0.0004  0.0004  0.0004  0.0004  0.0004  0.0004  0.0004  0.0000  0.0000  0.0000  0.0000  0.0000  0.0000  0.0000  0.0000  0.0000  0.0000  0.0000  0.0000  0.0000  0.0000  0.0000  0.0000  0.0000  0.0000  0.0000  0.0000  0.0000  0.0000  0.0000  0.0000  0.0000  0.0000  0.0000  0.0000  0.0000  0.0000  0.0000  0.0000  0.0000  0.0000  0.0000  0.0000
RND4__GCA_000347975.1   0.1188  0.0515  0.0515  0.0517  0.0559  0.0561  0.0561  0.0554  0.0587  0.0658  0.0450  0.0470  0.0465  0.0426  0.0436  0.0431  0.0431  0.0431  0.0431  0.0431  0.0431  0.0431  0.0431  0.0431  0.0431  0.0341  0.0341  0.0341  0.0341  0.0359  0.0359  0.0359  0.0364  0.0361  0.0356  0.0356  0.0356  0.0356  0.0356  0.0361  0.0361  0.0422  0.0325  0.0330  0.0330  0.0320  0.0275  0.0275  0.0275  0.0270  0.0270  0.0270  0.0270  0.0270  0.0270  0.0304  0.0295  0.0295  0.0295  0.0295  0.0343  0.0346  0.0341  0.0341  0.0346  0.0346  0.0346  0.0341  0.0308  0.0325  0.0320  0.0325  0.0320  0.0320  0.0325  0.0325  0.0325  0.0325  0.0325  0.0325  0.0325  0.0334  0.0283  0.0327  0.0327  0.0315  0.0337  0.0285  0.0285  0.0299  0.0292  0.0302  0.0302  0.0302  0.0302  0.0302  0.0302  0.0302  0.0302  0.0302  0.0302  0.0302  0.0306  0.0390  0.0369  0.0386  0.0386  0.0375  0.0280  0.0285  0.0096  0.0050  0.0045  0.0031  0.0031  0.0031  0.0031  0.0031  0.0031  0.0031  0.0031  0.0031  0.0031  0.0031  0.0031  0.0004  0.0000  0.0000  0.0000  0.0004  0.0004  0.0004  0.0004  0.0004  0.0004  0.0004  0.0004  0.0004  0.0004  0.0004  0.0004  0.0004  0.0004  0.0004  0.0004  0.0004  0.0004  0.0004  0.0004  0.0004  0.0004  0.0004  0.0004  0.0004  0.0004  0.0004  0.0004  0.0004  0.0004  0.0004  0.0004  0.0004  0.0004  0.0004  0.0004  0.0004  0.0004  0.0000  0.0000  0.0000  0.0000  0.0000  0.0000  0.0000  0.0000  0.0000  0.0000  0.0000  0.0000  0.0000  0.0000  0.0000  0.0000  0.0000  0.0000  0.0000  0.0000  0.0000  0.0000  0.0000  0.0000  0.0000  0.0000  0.0000  0.0000  0.0000  0.0000  0.0000  0.0000  0.0000  0.0000  0.0000  0.0000  0.0000
RND4__GCA_000350505.1   0.1188  0.0515  0.0515  0.0517  0.0559  0.0561  0.0561  0.0554  0.0587  0.0658  0.0450  0.0470  0.0465  0.0426  0.0436  0.0431  0.0431  0.0431  0.0431  0.0431  0.0431  0.0431  0.0431  0.0431  0.0431  0.0341  0.0341  0.0341  0.0341  0.0359  0.0359  0.0359  0.0364  0.0361  0.0356  0.0356  0.0356  0.0356  0.0356  0.0361  0.0361  0.0422  0.0325  0.0330  0.0330  0.0320  0.0275  0.0275  0.0275  0.0270  0.0270  0.0270  0.0270  0.0270  0.0270  0.0304  0.0295  0.0295  0.0295  0.0295  0.0343  0.0346  0.0341  0.0341  0.0346  0.0346  0.0346  0.0341  0.0308  0.0325  0.0320  0.0325  0.0320  0.0320  0.0325  0.0325  0.0325  0.0325  0.0325  0.0325  0.0325  0.0334  0.0283  0.0327  0.0327  0.0315  0.0337  0.0285  0.0285  0.0299  0.0292  0.0302  0.0302  0.0302  0.0302  0.0302  0.0302  0.0302  0.0302  0.0302  0.0302  0.0302  0.0306  0.0390  0.0369  0.0386  0.0386  0.0375  0.0280  0.0285  0.0096  0.0050  0.0045  0.0031  0.0031  0.0031  0.0031  0.0031  0.0031  0.0031  0.0031  0.0031  0.0031  0.0031  0.0031  0.0004  0.0000  0.0000  0.0000  0.0004  0.0004  0.0004  0.0004  0.0004  0.0004  0.0004  0.0004  0.0004  0.0004  0.0004  0.0004  0.0004  0.0004  0.0004  0.0004  0.0004  0.0004  0.0004  0.0004  0.0004  0.0004  0.0004  0.0004  0.0004  0.0004  0.0004  0.0004  0.0004  0.0004  0.0004  0.0004  0.0004  0.0004  0.0004  0.0004  0.0004  0.0004  0.0000  0.0000  0.0000  0.0000  0.0000  0.0000  0.0000  0.0000  0.0000  0.0000  0.0000  0.0000  0.0000  0.0000  0.0000  0.0000  0.0000  0.0000  0.0000  0.0000  0.0000  0.0000  0.0000  0.0000  0.0000  0.0000  0.0000  0.0000  0.0000  0.0000  0.0000  0.0000  0.0000  0.0000  0.0000  0.0000  0.0000  0.0000
RND4__GCA_000439695.1   0.1185  0.0516  0.0516  0.0518  0.0557  0.0559  0.0559  0.0552  0.0584  0.0655  0.0448  0.0470  0.0465  0.0426  0.0436  0.0431  0.0431  0.0431  0.0431  0.0431  0.0431  0.0431  0.0431  0.0431  0.0431  0.0341  0.0341  0.0341  0.0341  0.0359  0.0359  0.0359  0.0363  0.0361  0.0356  0.0356  0.0356  0.0356  0.0356  0.0361  0.0361  0.0422  0.0325  0.0330  0.0330  0.0320  0.0275  0.0275  0.0275  0.0270  0.0270  0.0270  0.0270  0.0270  0.0270  0.0304  0.0295  0.0295  0.0295  0.0295  0.0343  0.0346  0.0341  0.0341  0.0346  0.0346  0.0346  0.0341  0.0308  0.0325  0.0320  0.0325  0.0320  0.0320  0.0325  0.0325  0.0325  0.0325  0.0325  0.0325  0.0325  0.0334  0.0283  0.0327  0.0327  0.0315  0.0337  0.0285  0.0285  0.0299  0.0292  0.0302  0.0302  0.0302  0.0302  0.0302  0.0302  0.0302  0.0302  0.0302  0.0302  0.0302  0.0306  0.0390  0.0369  0.0386  0.0386  0.0375  0.0280  0.0285  0.0096  0.0050  0.0045  0.0031  0.0031  0.0031  0.0031  0.0031  0.0031  0.0031  0.0031  0.0031  0.0031  0.0031  0.0031  0.0004  0.0000  0.0000  0.0000  0.0004  0.0004  0.0004  0.0004  0.0004  0.0004  0.0004  0.0004  0.0004  0.0004  0.0004  0.0004  0.0004  0.0004  0.0004  0.0004  0.0004  0.0004  0.0004  0.0004  0.0004  0.0004  0.0004  0.0004  0.0004  0.0004  0.0004  0.0004  0.0004  0.0004  0.0004  0.0004  0.0004  0.0004  0.0004  0.0004  0.0004  0.0004  0.0000  0.0000  0.0000  0.0000  0.0000  0.0000  0.0000  0.0000  0.0000  0.0000  0.0000  0.0000  0.0000  0.0000  0.0000  0.0000  0.0000  0.0000  0.0000  0.0000  0.0000  0.0000  0.0000  0.0000  0.0000  0.0000  0.0000  0.0000  0.0000  0.0000  0.0000  0.0000  0.0000  0.0000  0.0000  0.0000  0.0000  0.0000  0.0000
RND4__GCA_000445385.1   0.1188  0.0515  0.0515  0.0517  0.0559  0.0561  0.0561  0.0554  0.0587  0.0658  0.0450  0.0470  0.0465  0.0426  0.0436  0.0431  0.0431  0.0431  0.0431  0.0431  0.0431  0.0431  0.0431  0.0431  0.0431  0.0341  0.0341  0.0341  0.0341  0.0359  0.0359  0.0359  0.0364  0.0361  0.0356  0.0356  0.0356  0.0356  0.0356  0.0361  0.0361  0.0422  0.0325  0.0330  0.0330  0.0320  0.0275  0.0275  0.0275  0.0270  0.0270  0.0270  0.0270  0.0270  0.0270  0.0304  0.0295  0.0295  0.0295  0.0295  0.0343  0.0346  0.0341  0.0341  0.0346  0.0346  0.0346  0.0341  0.0308  0.0325  0.0320  0.0325  0.0320  0.0320  0.0325  0.0325  0.0325  0.0325  0.0325  0.0325  0.0325  0.0334  0.0283  0.0327  0.0327  0.0315  0.0337  0.0285  0.0285  0.0299  0.0292  0.0302  0.0302  0.0302  0.0302  0.0302  0.0302  0.0302  0.0302  0.0302  0.0302  0.0302  0.0306  0.0390  0.0369  0.0386  0.0386  0.0375  0.0280  0.0285  0.0096  0.0050  0.0045  0.0031  0.0031  0.0031  0.0031  0.0031  0.0031  0.0031  0.0031  0.0031  0.0031  0.0031  0.0031  0.0004  0.0000  0.0000  0.0000  0.0004  0.0004  0.0004  0.0004  0.0004  0.0004  0.0004  0.0004  0.0004  0.0004  0.0004  0.0004  0.0004  0.0004  0.0004  0.0004  0.0004  0.0004  0.0004  0.0004  0.0004  0.0004  0.0004  0.0004  0.0004  0.0004  0.0004  0.0004  0.0004  0.0004  0.0004  0.0004  0.0004  0.0004  0.0004  0.0004  0.0004  0.0004  0.0000  0.0000  0.0000  0.0000  0.0000  0.0000  0.0000  0.0000  0.0000  0.0000  0.0000  0.0000  0.0000  0.0000  0.0000  0.0000  0.0000  0.0000  0.0000  0.0000  0.0000  0.0000  0.0000  0.0000  0.0000  0.0000  0.0000  0.0000  0.0000  0.0000  0.0000  0.0000  0.0000  0.0000  0.0000  0.0000  0.0000  0.0000  0.0000  0.0000
RND4__GCA_000454625.1   0.1188  0.0515  0.0515  0.0517  0.0559  0.0561  0.0561  0.0554  0.0587  0.0658  0.0450  0.0470  0.0465  0.0426  0.0436  0.0431  0.0431  0.0431  0.0431  0.0431  0.0431  0.0431  0.0431  0.0431  0.0431  0.0341  0.0341  0.0341  0.0341  0.0359  0.0359  0.0359  0.0364  0.0361  0.0356  0.0356  0.0356  0.0356  0.0356  0.0361  0.0361  0.0422  0.0325  0.0330  0.0330  0.0320  0.0275  0.0275  0.0275  0.0270  0.0270  0.0270  0.0270  0.0270  0.0270  0.0304  0.0295  0.0295  0.0295  0.0295  0.0343  0.0346  0.0341  0.0341  0.0346  0.0346  0.0346  0.0341  0.0308  0.0325  0.0320  0.0325  0.0320  0.0320  0.0325  0.0325  0.0325  0.0325  0.0325  0.0325  0.0325  0.0334  0.0283  0.0327  0.0327  0.0315  0.0337  0.0285  0.0285  0.0299  0.0292  0.0302  0.0302  0.0302  0.0302  0.0302  0.0302  0.0302  0.0302  0.0302  0.0302  0.0302  0.0306  0.0390  0.0369  0.0386  0.0386  0.0375  0.0280  0.0285  0.0096  0.0050  0.0045  0.0031  0.0031  0.0031  0.0031  0.0031  0.0031  0.0031  0.0031  0.0031  0.0031  0.0031  0.0031  0.0004  0.0000  0.0000  0.0000  0.0004  0.0004  0.0004  0.0004  0.0004  0.0004  0.0004  0.0004  0.0004  0.0004  0.0004  0.0004  0.0004  0.0004  0.0004  0.0004  0.0004  0.0004  0.0004  0.0004  0.0004  0.0004  0.0004  0.0004  0.0004  0.0004  0.0004  0.0004  0.0004  0.0004  0.0004  0.0004  0.0004  0.0004  0.0004  0.0004  0.0004  0.0004  0.0000  0.0000  0.0000  0.0000  0.0000  0.0000  0.0000  0.0000  0.0000  0.0000  0.0000  0.0000  0.0000  0.0000  0.0000  0.0000  0.0000  0.0000  0.0000  0.0000  0.0000  0.0000  0.0000  0.0000  0.0000  0.0000  0.0000  0.0000  0.0000  0.0000  0.0000  0.0000  0.0000  0.0000  0.0000  0.0000  0.0000  0.0000  0.0000  0.0000  0.0000
RND4__GCA_000511895.1   0.1188  0.0515  0.0515  0.0517  0.0559  0.0561  0.0561  0.0554  0.0587  0.0658  0.0450  0.0470  0.0465  0.0426  0.0436  0.0431  0.0431  0.0431  0.0431  0.0431  0.0431  0.0431  0.0431  0.0431  0.0431  0.0341  0.0341  0.0341  0.0341  0.0359  0.0359  0.0359  0.0363  0.0361  0.0356  0.0356  0.0356  0.0356  0.0356  0.0361  0.0361  0.0421  0.0325  0.0330  0.0330  0.0320  0.0275  0.0275  0.0275  0.0270  0.0270  0.0270  0.0270  0.0270  0.0270  0.0304  0.0295  0.0295  0.0295  0.0295  0.0343  0.0346  0.0341  0.0341  0.0346  0.0346  0.0346  0.0341  0.0308  0.0325  0.0320  0.0325  0.0320  0.0320  0.0325  0.0325  0.0325  0.0325  0.0325  0.0325  0.0325  0.0334  0.0283  0.0327  0.0327  0.0315  0.0337  0.0285  0.0285  0.0299  0.0292  0.0302  0.0302  0.0302  0.0302  0.0302  0.0302  0.0302  0.0302  0.0302  0.0302  0.0302  0.0306  0.0390  0.0369  0.0386  0.0386  0.0375  0.0280  0.0285  0.0096  0.0050  0.0045  0.0031  0.0031  0.0031  0.0031  0.0031  0.0031  0.0031  0.0031  0.0031  0.0031  0.0031  0.0031  0.0004  0.0000  0.0000  0.0000  0.0004  0.0004  0.0004  0.0004  0.0004  0.0004  0.0004  0.0004  0.0004  0.0004  0.0004  0.0004  0.0004  0.0004  0.0004  0.0004  0.0004  0.0004  0.0004  0.0004  0.0004  0.0004  0.0004  0.0004  0.0004  0.0004  0.0004  0.0004  0.0004  0.0004  0.0004  0.0004  0.0004  0.0004  0.0004  0.0004  0.0004  0.0004  0.0000  0.0000  0.0000  0.0000  0.0000  0.0000  0.0000  0.0000  0.0000  0.0000  0.0000  0.0000  0.0000  0.0000  0.0000  0.0000  0.0000  0.0000  0.0000  0.0000  0.0000  0.0000  0.0000  0.0000  0.0000  0.0000  0.0000  0.0000  0.0000  0.0000  0.0000  0.0000  0.0000  0.0000  0.0000  0.0000  0.0000  0.0000  0.0000  0.0000  0.0000  0.0000
RND4__GCA_000511915.1   0.1188  0.0515  0.0515  0.0517  0.0559  0.0561  0.0561  0.0554  0.0587  0.0658  0.0450  0.0470  0.0465  0.0426  0.0436  0.0431  0.0431  0.0431  0.0431  0.0431  0.0431  0.0431  0.0431  0.0431  0.0431  0.0341  0.0341  0.0341  0.0341  0.0359  0.0359  0.0359  0.0364  0.0361  0.0356  0.0356  0.0356  0.0356  0.0356  0.0361  0.0361  0.0422  0.0325  0.0330  0.0330  0.0320  0.0275  0.0275  0.0275  0.0270  0.0270  0.0270  0.0270  0.0270  0.0270  0.0304  0.0295  0.0295  0.0295  0.0295  0.0343  0.0346  0.0341  0.0341  0.0346  0.0346  0.0346  0.0341  0.0308  0.0325  0.0320  0.0325  0.0320  0.0320  0.0325  0.0325  0.0325  0.0325  0.0325  0.0325  0.0325  0.0334  0.0283  0.0327  0.0327  0.0315  0.0337  0.0285  0.0285  0.0299  0.0292  0.0302  0.0302  0.0302  0.0302  0.0302  0.0302  0.0302  0.0302  0.0302  0.0302  0.0302  0.0306  0.0390  0.0369  0.0386  0.0386  0.0375  0.0280  0.0285  0.0096  0.0050  0.0045  0.0031  0.0031  0.0031  0.0031  0.0031  0.0031  0.0031  0.0031  0.0031  0.0031  0.0031  0.0031  0.0004  0.0000  0.0000  0.0000  0.0004  0.0004  0.0004  0.0004  0.0004  0.0004  0.0004  0.0004  0.0004  0.0004  0.0004  0.0004  0.0004  0.0004  0.0004  0.0004  0.0004  0.0004  0.0004  0.0004  0.0004  0.0004  0.0004  0.0004  0.0004  0.0004  0.0004  0.0004  0.0004  0.0004  0.0004  0.0004  0.0004  0.0004  0.0004  0.0004  0.0004  0.0004  0.0000  0.0000  0.0000  0.0000  0.0000  0.0000  0.0000  0.0000  0.0000  0.0000  0.0000  0.0000  0.0000  0.0000  0.0000  0.0000  0.0000  0.0000  0.0000  0.0000  0.0000  0.0000  0.0000  0.0000  0.0000  0.0000  0.0000  0.0000  0.0000  0.0000  0.0000  0.0000  0.0000  0.0000  0.0000  0.0000  0.0000  0.0000  0.0000  0.0000  0.0000  0.0000  0.0000
RND4__GCA_000520895.1   0.1188  0.0515  0.0515  0.0517  0.0559  0.0561  0.0561  0.0554  0.0587  0.0658  0.0450  0.0470  0.0465  0.0426  0.0436  0.0431  0.0431  0.0431  0.0431  0.0431  0.0431  0.0431  0.0431  0.0431  0.0431  0.0341  0.0341  0.0341  0.0341  0.0359  0.0359  0.0359  0.0364  0.0361  0.0356  0.0356  0.0356  0.0356  0.0356  0.0361  0.0361  0.0422  0.0325  0.0330  0.0330  0.0320  0.0275  0.0275  0.0275  0.0270  0.0270  0.0270  0.0270  0.0270  0.0270  0.0304  0.0295  0.0295  0.0295  0.0295  0.0343  0.0346  0.0341  0.0341  0.0346  0.0346  0.0346  0.0341  0.0308  0.0325  0.0320  0.0325  0.0320  0.0320  0.0325  0.0325  0.0325  0.0325  0.0325  0.0325  0.0325  0.0334  0.0283  0.0327  0.0327  0.0315  0.0337  0.0285  0.0285  0.0299  0.0292  0.0302  0.0302  0.0302  0.0302  0.0302  0.0302  0.0302  0.0302  0.0302  0.0302  0.0302  0.0306  0.0390  0.0369  0.0386  0.0386  0.0375  0.0280  0.0285  0.0096  0.0050  0.0045  0.0031  0.0031  0.0031  0.0031  0.0031  0.0031  0.0031  0.0031  0.0031  0.0031  0.0031  0.0031  0.0004  0.0000  0.0000  0.0000  0.0004  0.0004  0.0004  0.0004  0.0004  0.0004  0.0004  0.0004  0.0004  0.0004  0.0004  0.0004  0.0004  0.0004  0.0004  0.0004  0.0004  0.0004  0.0004  0.0004  0.0004  0.0004  0.0004  0.0004  0.0004  0.0004  0.0004  0.0004  0.0004  0.0004  0.0004  0.0004  0.0004  0.0004  0.0004  0.0004  0.0004  0.0004  0.0000  0.0000  0.0000  0.0000  0.0000  0.0000  0.0000  0.0000  0.0000  0.0000  0.0000  0.0000  0.0000  0.0000  0.0000  0.0000  0.0000  0.0000  0.0000  0.0000  0.0000  0.0000  0.0000  0.0000  0.0000  0.0000  0.0000  0.0000  0.0000  0.0000  0.0000  0.0000  0.0000  0.0000  0.0000  0.0000  0.0000  0.0000  0.0000  0.0000  0.0000  0.0000  0.0000  0.0000
RND4__GCA_000521645.1   0.1188  0.0515  0.0515  0.0517  0.0559  0.0561  0.0561  0.0554  0.0587  0.0658  0.0450  0.0470  0.0465  0.0426  0.0436  0.0431  0.0431  0.0431  0.0431  0.0431  0.0431  0.0431  0.0431  0.0431  0.0431  0.0341  0.0341  0.0341  0.0341  0.0359  0.0359  0.0359  0.0364  0.0361  0.0356  0.0356  0.0356  0.0356  0.0356  0.0361  0.0361  0.0422  0.0325  0.0330  0.0330  0.0320  0.0275  0.0275  0.0275  0.0270  0.0270  0.0270  0.0270  0.0270  0.0270  0.0304  0.0295  0.0295  0.0295  0.0295  0.0343  0.0346  0.0341  0.0341  0.0346  0.0346  0.0346  0.0341  0.0308  0.0325  0.0320  0.0325  0.0320  0.0320  0.0325  0.0325  0.0325  0.0325  0.0325  0.0325  0.0325  0.0334  0.0283  0.0327  0.0327  0.0315  0.0337  0.0285  0.0285  0.0299  0.0292  0.0302  0.0302  0.0302  0.0302  0.0302  0.0302  0.0302  0.0302  0.0302  0.0302  0.0302  0.0306  0.0390  0.0369  0.0386  0.0386  0.0375  0.0280  0.0285  0.0096  0.0050  0.0045  0.0031  0.0031  0.0031  0.0031  0.0031  0.0031  0.0031  0.0031  0.0031  0.0031  0.0031  0.0031  0.0004  0.0000  0.0000  0.0000  0.0004  0.0004  0.0004  0.0004  0.0004  0.0004  0.0004  0.0004  0.0004  0.0004  0.0004  0.0004  0.0004  0.0004  0.0004  0.0004  0.0004  0.0004  0.0004  0.0004  0.0004  0.0004  0.0004  0.0004  0.0004  0.0004  0.0004  0.0004  0.0004  0.0004  0.0004  0.0004  0.0004  0.0004  0.0004  0.0004  0.0004  0.0004  0.0000  0.0000  0.0000  0.0000  0.0000  0.0000  0.0000  0.0000  0.0000  0.0000  0.0000  0.0000  0.0000  0.0000  0.0000  0.0000  0.0000  0.0000  0.0000  0.0000  0.0000  0.0000  0.0000  0.0000  0.0000  0.0000  0.0000  0.0000  0.0000  0.0000  0.0000  0.0000  0.0000  0.0000  0.0000  0.0000  0.0000  0.0000  0.0000  0.0000  0.0000  0.0000  0.0000  0.0000  0.0000
RND4__GCA_000583835.1   0.1185  0.0516  0.0516  0.0518  0.0557  0.0559  0.0559  0.0552  0.0584  0.0655  0.0448  0.0470  0.0465  0.0426  0.0436  0.0431  0.0431  0.0431  0.0431  0.0431  0.0431  0.0431  0.0431  0.0431  0.0431  0.0341  0.0341  0.0341  0.0341  0.0359  0.0359  0.0359  0.0363  0.0361  0.0356  0.0356  0.0356  0.0356  0.0356  0.0361  0.0361  0.0422  0.0325  0.0330  0.0330  0.0320  0.0275  0.0275  0.0275  0.0270  0.0270  0.0270  0.0270  0.0270  0.0270  0.0304  0.0295  0.0295  0.0295  0.0295  0.0343  0.0346  0.0341  0.0341  0.0346  0.0346  0.0346  0.0341  0.0308  0.0325  0.0320  0.0325  0.0320  0.0320  0.0325  0.0325  0.0325  0.0325  0.0325  0.0325  0.0325  0.0334  0.0283  0.0327  0.0327  0.0315  0.0337  0.0285  0.0285  0.0299  0.0292  0.0302  0.0302  0.0302  0.0302  0.0302  0.0302  0.0302  0.0302  0.0302  0.0302  0.0302  0.0306  0.0390  0.0369  0.0386  0.0386  0.0375  0.0280  0.0285  0.0096  0.0050  0.0045  0.0031  0.0031  0.0031  0.0031  0.0031  0.0031  0.0031  0.0031  0.0031  0.0031  0.0031  0.0031  0.0004  0.0000  0.0000  0.0000  0.0004  0.0004  0.0004  0.0004  0.0004  0.0004  0.0004  0.0004  0.0004  0.0004  0.0004  0.0004  0.0004  0.0004  0.0004  0.0004  0.0004  0.0004  0.0004  0.0004  0.0004  0.0004  0.0004  0.0004  0.0004  0.0004  0.0004  0.0004  0.0004  0.0004  0.0004  0.0004  0.0004  0.0004  0.0004  0.0004  0.0004  0.0004  0.0000  0.0000  0.0000  0.0000  0.0000  0.0000  0.0000  0.0000  0.0000  0.0000  0.0000  0.0000  0.0000  0.0000  0.0000  0.0000  0.0000  0.0000  0.0000  0.0000  0.0000  0.0000  0.0000  0.0000  0.0000  0.0000  0.0000  0.0000  0.0000  0.0000  0.0000  0.0000  0.0000  0.0000  0.0000  0.0000  0.0000  0.0000  0.0000  0.0000  0.0000  0.0000  0.0000  0.0000  0.0000  0.0000
RND4__GCA_000755765.1   0.1185  0.0516  0.0516  0.0518  0.0557  0.0559  0.0559  0.0552  0.0584  0.0655  0.0448  0.0470  0.0465  0.0426  0.0436  0.0431  0.0431  0.0431  0.0431  0.0431  0.0431  0.0431  0.0431  0.0431  0.0431  0.0341  0.0341  0.0341  0.0341  0.0359  0.0359  0.0359  0.0363  0.0361  0.0356  0.0356  0.0356  0.0356  0.0356  0.0361  0.0361  0.0422  0.0325  0.0330  0.0330  0.0320  0.0275  0.0275  0.0275  0.0270  0.0270  0.0270  0.0270  0.0270  0.0270  0.0304  0.0295  0.0295  0.0295  0.0295  0.0343  0.0346  0.0341  0.0341  0.0346  0.0346  0.0346  0.0341  0.0308  0.0325  0.0320  0.0325  0.0320  0.0320  0.0325  0.0325  0.0325  0.0325  0.0325  0.0325  0.0325  0.0334  0.0283  0.0327  0.0327  0.0315  0.0337  0.0285  0.0285  0.0299  0.0292  0.0302  0.0302  0.0302  0.0302  0.0302  0.0302  0.0302  0.0302  0.0302  0.0302  0.0302  0.0306  0.0390  0.0369  0.0386  0.0386  0.0375  0.0280  0.0285  0.0096  0.0050  0.0045  0.0031  0.0031  0.0031  0.0031  0.0031  0.0031  0.0031  0.0031  0.0031  0.0031  0.0031  0.0031  0.0004  0.0000  0.0000  0.0000  0.0004  0.0004  0.0004  0.0004  0.0004  0.0004  0.0004  0.0004  0.0004  0.0004  0.0004  0.0004  0.0004  0.0004  0.0004  0.0004  0.0004  0.0004  0.0004  0.0004  0.0004  0.0004  0.0004  0.0004  0.0004  0.0004  0.0004  0.0004  0.0004  0.0004  0.0004  0.0004  0.0004  0.0004  0.0004  0.0004  0.0004  0.0004  0.0000  0.0000  0.0000  0.0000  0.0000  0.0000  0.0000  0.0000  0.0000  0.0000  0.0000  0.0000  0.0000  0.0000  0.0000  0.0000  0.0000  0.0000  0.0000  0.0000  0.0000  0.0000  0.0000  0.0000  0.0000  0.0000  0.0000  0.0000  0.0000  0.0000  0.0000  0.0000  0.0000  0.0000  0.0000  0.0000  0.0000  0.0000  0.0000  0.0000  0.0000  0.0000  0.0000  0.0000  0.0000  0.0000  0.0000
RND4__GCA_000755905.1   0.1188  0.0515  0.0515  0.0517  0.0559  0.0561  0.0561  0.0554  0.0587  0.0658  0.0450  0.0470  0.0465  0.0426  0.0436  0.0431  0.0431  0.0431  0.0431  0.0431  0.0431  0.0431  0.0431  0.0431  0.0431  0.0341  0.0341  0.0341  0.0341  0.0359  0.0359  0.0359  0.0364  0.0361  0.0356  0.0356  0.0356  0.0356  0.0356  0.0361  0.0361  0.0422  0.0325  0.0330  0.0330  0.0320  0.0275  0.0275  0.0275  0.0270  0.0270  0.0270  0.0270  0.0270  0.0270  0.0304  0.0295  0.0295  0.0295  0.0295  0.0343  0.0346  0.0341  0.0341  0.0346  0.0346  0.0346  0.0341  0.0308  0.0325  0.0320  0.0325  0.0320  0.0320  0.0325  0.0325  0.0325  0.0325  0.0325  0.0325  0.0325  0.0334  0.0283  0.0327  0.0327  0.0315  0.0337  0.0285  0.0285  0.0299  0.0292  0.0302  0.0302  0.0302  0.0302  0.0302  0.0302  0.0302  0.0302  0.0302  0.0302  0.0302  0.0306  0.0390  0.0369  0.0386  0.0386  0.0375  0.0280  0.0285  0.0096  0.0050  0.0045  0.0031  0.0031  0.0031  0.0031  0.0031  0.0031  0.0031  0.0031  0.0031  0.0031  0.0031  0.0031  0.0004  0.0000  0.0000  0.0000  0.0004  0.0004  0.0004  0.0004  0.0004  0.0004  0.0004  0.0004  0.0004  0.0004  0.0004  0.0004  0.0004  0.0004  0.0004  0.0004  0.0004  0.0004  0.0004  0.0004  0.0004  0.0004  0.0004  0.0004  0.0004  0.0004  0.0004  0.0004  0.0004  0.0004  0.0004  0.0004  0.0004  0.0004  0.0004  0.0004  0.0004  0.0004  0.0000  0.0000  0.0000  0.0000  0.0000  0.0000  0.0000  0.0000  0.0000  0.0000  0.0000  0.0000  0.0000  0.0000  0.0000  0.0000  0.0000  0.0000  0.0000  0.0000  0.0000  0.0000  0.0000  0.0000  0.0000  0.0000  0.0000  0.0000  0.0000  0.0000  0.0000  0.0000  0.0000  0.0000  0.0000  0.0000  0.0000  0.0000  0.0000  0.0000  0.0000  0.0000  0.0000  0.0000  0.0000  0.0000  0.0000  0.0000
RND4__GCA_000755945.1   0.1188  0.0515  0.0515  0.0517  0.0559  0.0561  0.0561  0.0554  0.0587  0.0658  0.0450  0.0470  0.0465  0.0426  0.0436  0.0431  0.0431  0.0431  0.0431  0.0431  0.0431  0.0431  0.0431  0.0431  0.0431  0.0341  0.0341  0.0341  0.0341  0.0359  0.0359  0.0359  0.0364  0.0361  0.0356  0.0356  0.0356  0.0356  0.0356  0.0361  0.0361  0.0422  0.0325  0.0330  0.0330  0.0320  0.0275  0.0275  0.0275  0.0270  0.0270  0.0270  0.0270  0.0270  0.0270  0.0304  0.0295  0.0295  0.0295  0.0295  0.0343  0.0346  0.0341  0.0341  0.0346  0.0346  0.0346  0.0341  0.0308  0.0325  0.0320  0.0325  0.0320  0.0320  0.0325  0.0325  0.0325  0.0325  0.0325  0.0325  0.0325  0.0334  0.0283  0.0327  0.0327  0.0315  0.0337  0.0285  0.0285  0.0299  0.0292  0.0302  0.0302  0.0302  0.0302  0.0302  0.0302  0.0302  0.0302  0.0302  0.0302  0.0302  0.0306  0.0390  0.0369  0.0386  0.0386  0.0375  0.0280  0.0285  0.0096  0.0050  0.0045  0.0031  0.0031  0.0031  0.0031  0.0031  0.0031  0.0031  0.0031  0.0031  0.0031  0.0031  0.0031  0.0004  0.0000  0.0000  0.0000  0.0004  0.0004  0.0004  0.0004  0.0004  0.0004  0.0004  0.0004  0.0004  0.0004  0.0004  0.0004  0.0004  0.0004  0.0004  0.0004  0.0004  0.0004  0.0004  0.0004  0.0004  0.0004  0.0004  0.0004  0.0004  0.0004  0.0004  0.0004  0.0004  0.0004  0.0004  0.0004  0.0004  0.0004  0.0004  0.0004  0.0004  0.0004  0.0000  0.0000  0.0000  0.0000  0.0000  0.0000  0.0000  0.0000  0.0000  0.0000  0.0000  0.0000  0.0000  0.0000  0.0000  0.0000  0.0000  0.0000  0.0000  0.0000  0.0000  0.0000  0.0000  0.0000  0.0000  0.0000  0.0000  0.0000  0.0000  0.0000  0.0000  0.0000  0.0000  0.0000  0.0000  0.0000  0.0000  0.0000  0.0000  0.0000  0.0000  0.0000  0.0000  0.0000  0.0000  0.0000  0.0000  0.0000  0.0000
RND4__GCA_000755965.1   0.1188  0.0515  0.0515  0.0517  0.0559  0.0561  0.0561  0.0554  0.0587  0.0658  0.0450  0.0470  0.0465  0.0426  0.0436  0.0431  0.0431  0.0431  0.0431  0.0431  0.0431  0.0431  0.0431  0.0431  0.0431  0.0341  0.0341  0.0341  0.0341  0.0359  0.0359  0.0359  0.0364  0.0361  0.0356  0.0356  0.0356  0.0356  0.0356  0.0361  0.0361  0.0422  0.0325  0.0330  0.0330  0.0320  0.0275  0.0275  0.0275  0.0270  0.0270  0.0270  0.0270  0.0270  0.0270  0.0304  0.0295  0.0295  0.0295  0.0295  0.0343  0.0346  0.0341  0.0341  0.0346  0.0346  0.0346  0.0341  0.0308  0.0325  0.0320  0.0325  0.0320  0.0320  0.0325  0.0325  0.0325  0.0325  0.0325  0.0325  0.0325  0.0334  0.0283  0.0327  0.0327  0.0315  0.0337  0.0285  0.0285  0.0299  0.0292  0.0302  0.0302  0.0302  0.0302  0.0302  0.0302  0.0302  0.0302  0.0302  0.0302  0.0302  0.0306  0.0390  0.0369  0.0386  0.0386  0.0375  0.0280  0.0285  0.0096  0.0050  0.0045  0.0031  0.0031  0.0031  0.0031  0.0031  0.0031  0.0031  0.0031  0.0031  0.0031  0.0031  0.0031  0.0004  0.0000  0.0000  0.0000  0.0004  0.0004  0.0004  0.0004  0.0004  0.0004  0.0004  0.0004  0.0004  0.0004  0.0004  0.0004  0.0004  0.0004  0.0004  0.0004  0.0004  0.0004  0.0004  0.0004  0.0004  0.0004  0.0004  0.0004  0.0004  0.0004  0.0004  0.0004  0.0004  0.0004  0.0004  0.0004  0.0004  0.0004  0.0004  0.0004  0.0004  0.0004  0.0000  0.0000  0.0000  0.0000  0.0000  0.0000  0.0000  0.0000  0.0000  0.0000  0.0000  0.0000  0.0000  0.0000  0.0000  0.0000  0.0000  0.0000  0.0000  0.0000  0.0000  0.0000  0.0000  0.0000  0.0000  0.0000  0.0000  0.0000  0.0000  0.0000  0.0000  0.0000  0.0000  0.0000  0.0000  0.0000  0.0000  0.0000  0.0000  0.0000  0.0000  0.0000  0.0000  0.0000  0.0000  0.0000  0.0000  0.0000  0.0000  0.0000
RND4__GCA_000756065.1   0.1188  0.0515  0.0515  0.0517  0.0559  0.0561  0.0561  0.0554  0.0587  0.0658  0.0450  0.0470  0.0465  0.0426  0.0436  0.0431  0.0431  0.0431  0.0431  0.0431  0.0431  0.0431  0.0431  0.0431  0.0431  0.0341  0.0341  0.0341  0.0341  0.0359  0.0359  0.0359  0.0364  0.0361  0.0356  0.0356  0.0356  0.0356  0.0356  0.0361  0.0361  0.0422  0.0325  0.0330  0.0330  0.0320  0.0275  0.0275  0.0275  0.0270  0.0270  0.0270  0.0270  0.0270  0.0270  0.0304  0.0295  0.0295  0.0295  0.0295  0.0343  0.0346  0.0341  0.0341  0.0346  0.0346  0.0346  0.0341  0.0308  0.0325  0.0320  0.0325  0.0320  0.0320  0.0325  0.0325  0.0325  0.0325  0.0325  0.0325  0.0325  0.0334  0.0283  0.0327  0.0327  0.0315  0.0337  0.0285  0.0285  0.0299  0.0292  0.0302  0.0302  0.0302  0.0302  0.0302  0.0302  0.0302  0.0302  0.0302  0.0302  0.0302  0.0306  0.0390  0.0369  0.0386  0.0386  0.0375  0.0280  0.0285  0.0096  0.0050  0.0045  0.0031  0.0031  0.0031  0.0031  0.0031  0.0031  0.0031  0.0031  0.0031  0.0031  0.0031  0.0031  0.0004  0.0000  0.0000  0.0000  0.0004  0.0004  0.0004  0.0004  0.0004  0.0004  0.0004  0.0004  0.0004  0.0004  0.0004  0.0004  0.0004  0.0004  0.0004  0.0004  0.0004  0.0004  0.0004  0.0004  0.0004  0.0004  0.0004  0.0004  0.0004  0.0004  0.0004  0.0004  0.0004  0.0004  0.0004  0.0004  0.0004  0.0004  0.0004  0.0004  0.0004  0.0004  0.0000  0.0000  0.0000  0.0000  0.0000  0.0000  0.0000  0.0000  0.0000  0.0000  0.0000  0.0000  0.0000  0.0000  0.0000  0.0000  0.0000  0.0000  0.0000  0.0000  0.0000  0.0000  0.0000  0.0000  0.0000  0.0000  0.0000  0.0000  0.0000  0.0000  0.0000  0.0000  0.0000  0.0000  0.0000  0.0000  0.0000  0.0000  0.0000  0.0000  0.0000  0.0000  0.0000  0.0000  0.0000  0.0000  0.0000  0.0000  0.0000  0.0000  0.0000
RND4__GCA_000756085.1   0.1188  0.0515  0.0515  0.0517  0.0559  0.0561  0.0561  0.0554  0.0587  0.0658  0.0450  0.0470  0.0465  0.0426  0.0436  0.0431  0.0431  0.0431  0.0431  0.0431  0.0431  0.0431  0.0431  0.0431  0.0431  0.0341  0.0341  0.0341  0.0341  0.0359  0.0359  0.0359  0.0364  0.0361  0.0356  0.0356  0.0356  0.0356  0.0356  0.0361  0.0361  0.0422  0.0325  0.0330  0.0330  0.0320  0.0275  0.0275  0.0275  0.0270  0.0270  0.0270  0.0270  0.0270  0.0270  0.0304  0.0295  0.0295  0.0295  0.0295  0.0343  0.0346  0.0341  0.0341  0.0346  0.0346  0.0346  0.0341  0.0308  0.0325  0.0320  0.0325  0.0320  0.0320  0.0325  0.0325  0.0325  0.0325  0.0325  0.0325  0.0325  0.0334  0.0283  0.0327  0.0327  0.0315  0.0337  0.0285  0.0285  0.0299  0.0292  0.0302  0.0302  0.0302  0.0302  0.0302  0.0302  0.0302  0.0302  0.0302  0.0302  0.0302  0.0306  0.0390  0.0369  0.0386  0.0386  0.0375  0.0280  0.0285  0.0096  0.0050  0.0045  0.0031  0.0031  0.0031  0.0031  0.0031  0.0031  0.0031  0.0031  0.0031  0.0031  0.0031  0.0031  0.0004  0.0000  0.0000  0.0000  0.0004  0.0004  0.0004  0.0004  0.0004  0.0004  0.0004  0.0004  0.0004  0.0004  0.0004  0.0004  0.0004  0.0004  0.0004  0.0004  0.0004  0.0004  0.0004  0.0004  0.0004  0.0004  0.0004  0.0004  0.0004  0.0004  0.0004  0.0004  0.0004  0.0004  0.0004  0.0004  0.0004  0.0004  0.0004  0.0004  0.0004  0.0004  0.0000  0.0000  0.0000  0.0000  0.0000  0.0000  0.0000  0.0000  0.0000  0.0000  0.0000  0.0000  0.0000  0.0000  0.0000  0.0000  0.0000  0.0000  0.0000  0.0000  0.0000  0.0000  0.0000  0.0000  0.0000  0.0000  0.0000  0.0000  0.0000  0.0000  0.0000  0.0000  0.0000  0.0000  0.0000  0.0000  0.0000  0.0000  0.0000  0.0000  0.0000  0.0000  0.0000  0.0000  0.0000  0.0000  0.0000  0.0000  0.0000  0.0000  0.0000  0.0000
RND4__GCA_000756105.1   0.1188  0.0515  0.0515  0.0517  0.0559  0.0561  0.0561  0.0554  0.0587  0.0658  0.0450  0.0470  0.0465  0.0426  0.0436  0.0431  0.0431  0.0431  0.0431  0.0431  0.0431  0.0431  0.0431  0.0431  0.0431  0.0341  0.0341  0.0341  0.0341  0.0359  0.0359  0.0359  0.0364  0.0361  0.0356  0.0356  0.0356  0.0356  0.0356  0.0361  0.0361  0.0422  0.0325  0.0330  0.0330  0.0320  0.0275  0.0275  0.0275  0.0270  0.0270  0.0270  0.0270  0.0270  0.0270  0.0304  0.0295  0.0295  0.0295  0.0295  0.0343  0.0346  0.0341  0.0341  0.0346  0.0346  0.0346  0.0341  0.0308  0.0325  0.0320  0.0325  0.0320  0.0320  0.0325  0.0325  0.0325  0.0325  0.0325  0.0325  0.0325  0.0334  0.0283  0.0327  0.0327  0.0315  0.0337  0.0285  0.0285  0.0299  0.0292  0.0302  0.0302  0.0302  0.0302  0.0302  0.0302  0.0302  0.0302  0.0302  0.0302  0.0302  0.0306  0.0390  0.0369  0.0386  0.0386  0.0375  0.0280  0.0285  0.0096  0.0050  0.0045  0.0031  0.0031  0.0031  0.0031  0.0031  0.0031  0.0031  0.0031  0.0031  0.0031  0.0031  0.0031  0.0004  0.0000  0.0000  0.0000  0.0004  0.0004  0.0004  0.0004  0.0004  0.0004  0.0004  0.0004  0.0004  0.0004  0.0004  0.0004  0.0004  0.0004  0.0004  0.0004  0.0004  0.0004  0.0004  0.0004  0.0004  0.0004  0.0004  0.0004  0.0004  0.0004  0.0004  0.0004  0.0004  0.0004  0.0004  0.0004  0.0004  0.0004  0.0004  0.0004  0.0004  0.0004  0.0000  0.0000  0.0000  0.0000  0.0000  0.0000  0.0000  0.0000  0.0000  0.0000  0.0000  0.0000  0.0000  0.0000  0.0000  0.0000  0.0000  0.0000  0.0000  0.0000  0.0000  0.0000  0.0000  0.0000  0.0000  0.0000  0.0000  0.0000  0.0000  0.0000  0.0000  0.0000  0.0000  0.0000  0.0000  0.0000  0.0000  0.0000  0.0000  0.0000  0.0000  0.0000  0.0000  0.0000  0.0000  0.0000  0.0000  0.0000  0.0000  0.0000  0.0000  0.0000  0.0000
RND4__GCA_000756125.1   0.1188  0.0515  0.0515  0.0517  0.0559  0.0561  0.0561  0.0554  0.0587  0.0658  0.0450  0.0470  0.0465  0.0426  0.0436  0.0431  0.0431  0.0431  0.0431  0.0431  0.0431  0.0431  0.0431  0.0431  0.0431  0.0341  0.0341  0.0341  0.0341  0.0359  0.0359  0.0359  0.0364  0.0361  0.0356  0.0356  0.0356  0.0356  0.0356  0.0361  0.0361  0.0422  0.0325  0.0330  0.0330  0.0320  0.0275  0.0275  0.0275  0.0270  0.0270  0.0270  0.0270  0.0270  0.0270  0.0304  0.0295  0.0295  0.0295  0.0295  0.0343  0.0346  0.0341  0.0341  0.0346  0.0346  0.0346  0.0341  0.0308  0.0325  0.0320  0.0325  0.0320  0.0320  0.0325  0.0325  0.0325  0.0325  0.0325  0.0325  0.0325  0.0334  0.0283  0.0327  0.0327  0.0315  0.0337  0.0285  0.0285  0.0299  0.0292  0.0302  0.0302  0.0302  0.0302  0.0302  0.0302  0.0302  0.0302  0.0302  0.0302  0.0302  0.0306  0.0390  0.0369  0.0386  0.0386  0.0375  0.0280  0.0285  0.0096  0.0050  0.0045  0.0031  0.0031  0.0031  0.0031  0.0031  0.0031  0.0031  0.0031  0.0031  0.0031  0.0031  0.0031  0.0004  0.0000  0.0000  0.0000  0.0004  0.0004  0.0004  0.0004  0.0004  0.0004  0.0004  0.0004  0.0004  0.0004  0.0004  0.0004  0.0004  0.0004  0.0004  0.0004  0.0004  0.0004  0.0004  0.0004  0.0004  0.0004  0.0004  0.0004  0.0004  0.0004  0.0004  0.0004  0.0004  0.0004  0.0004  0.0004  0.0004  0.0004  0.0004  0.0004  0.0004  0.0004  0.0000  0.0000  0.0000  0.0000  0.0000  0.0000  0.0000  0.0000  0.0000  0.0000  0.0000  0.0000  0.0000  0.0000  0.0000  0.0000  0.0000  0.0000  0.0000  0.0000  0.0000  0.0000  0.0000  0.0000  0.0000  0.0000  0.0000  0.0000  0.0000  0.0000  0.0000  0.0000  0.0000  0.0000  0.0000  0.0000  0.0000  0.0000  0.0000  0.0000  0.0000  0.0000  0.0000  0.0000  0.0000  0.0000  0.0000  0.0000  0.0000  0.0000  0.0000  0.0000  0.0000  0.0000
RND4__GCA_000756145.1   0.1188  0.0515  0.0515  0.0517  0.0559  0.0561  0.0561  0.0554  0.0587  0.0658  0.0450  0.0470  0.0465  0.0426  0.0436  0.0431  0.0431  0.0431  0.0431  0.0431  0.0431  0.0431  0.0431  0.0431  0.0431  0.0341  0.0341  0.0341  0.0341  0.0359  0.0359  0.0359  0.0364  0.0361  0.0356  0.0356  0.0356  0.0356  0.0356  0.0361  0.0361  0.0422  0.0325  0.0330  0.0330  0.0320  0.0275  0.0275  0.0275  0.0270  0.0270  0.0270  0.0270  0.0270  0.0270  0.0304  0.0295  0.0295  0.0295  0.0295  0.0343  0.0346  0.0341  0.0341  0.0346  0.0346  0.0346  0.0341  0.0308  0.0325  0.0320  0.0325  0.0320  0.0320  0.0325  0.0325  0.0325  0.0325  0.0325  0.0325  0.0325  0.0334  0.0283  0.0327  0.0327  0.0315  0.0337  0.0285  0.0285  0.0299  0.0292  0.0302  0.0302  0.0302  0.0302  0.0302  0.0302  0.0302  0.0302  0.0302  0.0302  0.0302  0.0306  0.0390  0.0369  0.0386  0.0386  0.0375  0.0280  0.0285  0.0096  0.0050  0.0045  0.0031  0.0031  0.0031  0.0031  0.0031  0.0031  0.0031  0.0031  0.0031  0.0031  0.0031  0.0031  0.0004  0.0000  0.0000  0.0000  0.0004  0.0004  0.0004  0.0004  0.0004  0.0004  0.0004  0.0004  0.0004  0.0004  0.0004  0.0004  0.0004  0.0004  0.0004  0.0004  0.0004  0.0004  0.0004  0.0004  0.0004  0.0004  0.0004  0.0004  0.0004  0.0004  0.0004  0.0004  0.0004  0.0004  0.0004  0.0004  0.0004  0.0004  0.0004  0.0004  0.0004  0.0004  0.0000  0.0000  0.0000  0.0000  0.0000  0.0000  0.0000  0.0000  0.0000  0.0000  0.0000  0.0000  0.0000  0.0000  0.0000  0.0000  0.0000  0.0000  0.0000  0.0000  0.0000  0.0000  0.0000  0.0000  0.0000  0.0000  0.0000  0.0000  0.0000  0.0000  0.0000  0.0000  0.0000  0.0000  0.0000  0.0000  0.0000  0.0000  0.0000  0.0000  0.0000  0.0000  0.0000  0.0000  0.0000  0.0000  0.0000  0.0000  0.0000  0.0000  0.0000  0.0000  0.0000  0.0000  0.0000
RND4__GCA_000756165.1   0.1188  0.0515  0.0515  0.0517  0.0559  0.0561  0.0561  0.0554  0.0587  0.0658  0.0450  0.0470  0.0465  0.0426  0.0436  0.0431  0.0431  0.0431  0.0431  0.0431  0.0431  0.0431  0.0431  0.0431  0.0431  0.0341  0.0341  0.0341  0.0341  0.0359  0.0359  0.0359  0.0364  0.0361  0.0356  0.0356  0.0356  0.0356  0.0356  0.0361  0.0361  0.0422  0.0325  0.0330  0.0330  0.0320  0.0275  0.0275  0.0275  0.0270  0.0270  0.0270  0.0270  0.0270  0.0270  0.0304  0.0295  0.0295  0.0295  0.0295  0.0343  0.0346  0.0341  0.0341  0.0346  0.0346  0.0346  0.0341  0.0308  0.0325  0.0320  0.0325  0.0320  0.0320  0.0325  0.0325  0.0325  0.0325  0.0325  0.0325  0.0325  0.0334  0.0283  0.0327  0.0327  0.0315  0.0337  0.0285  0.0285  0.0299  0.0292  0.0302  0.0302  0.0302  0.0302  0.0302  0.0302  0.0302  0.0302  0.0302  0.0302  0.0302  0.0306  0.0390  0.0369  0.0386  0.0386  0.0375  0.0280  0.0285  0.0096  0.0050  0.0045  0.0031  0.0031  0.0031  0.0031  0.0031  0.0031  0.0031  0.0031  0.0031  0.0031  0.0031  0.0031  0.0004  0.0000  0.0000  0.0000  0.0004  0.0004  0.0004  0.0004  0.0004  0.0004  0.0004  0.0004  0.0004  0.0004  0.0004  0.0004  0.0004  0.0004  0.0004  0.0004  0.0004  0.0004  0.0004  0.0004  0.0004  0.0004  0.0004  0.0004  0.0004  0.0004  0.0004  0.0004  0.0004  0.0004  0.0004  0.0004  0.0004  0.0004  0.0004  0.0004  0.0004  0.0004  0.0000  0.0000  0.0000  0.0000  0.0000  0.0000  0.0000  0.0000  0.0000  0.0000  0.0000  0.0000  0.0000  0.0000  0.0000  0.0000  0.0000  0.0000  0.0000  0.0000  0.0000  0.0000  0.0000  0.0000  0.0000  0.0000  0.0000  0.0000  0.0000  0.0000  0.0000  0.0000  0.0000  0.0000  0.0000  0.0000  0.0000  0.0000  0.0000  0.0000  0.0000  0.0000  0.0000  0.0000  0.0000  0.0000  0.0000  0.0000  0.0000  0.0000  0.0000  0.0000  0.0000  0.0000  0.0000  0.0000
RND4__GCA_000756185.1   0.1188  0.0515  0.0515  0.0517  0.0559  0.0561  0.0561  0.0554  0.0587  0.0658  0.0450  0.0470  0.0465  0.0426  0.0436  0.0431  0.0431  0.0431  0.0431  0.0431  0.0431  0.0431  0.0431  0.0431  0.0431  0.0341  0.0341  0.0341  0.0341  0.0359  0.0359  0.0359  0.0364  0.0361  0.0356  0.0356  0.0356  0.0356  0.0356  0.0361  0.0361  0.0422  0.0325  0.0330  0.0330  0.0320  0.0275  0.0275  0.0275  0.0270  0.0270  0.0270  0.0270  0.0270  0.0270  0.0304  0.0295  0.0295  0.0295  0.0295  0.0343  0.0346  0.0341  0.0341  0.0346  0.0346  0.0346  0.0341  0.0308  0.0325  0.0320  0.0325  0.0320  0.0320  0.0325  0.0325  0.0325  0.0325  0.0325  0.0325  0.0325  0.0334  0.0283  0.0327  0.0327  0.0315  0.0337  0.0285  0.0285  0.0299  0.0292  0.0302  0.0302  0.0302  0.0302  0.0302  0.0302  0.0302  0.0302  0.0302  0.0302  0.0302  0.0306  0.0390  0.0369  0.0386  0.0386  0.0375  0.0280  0.0285  0.0096  0.0050  0.0045  0.0031  0.0031  0.0031  0.0031  0.0031  0.0031  0.0031  0.0031  0.0031  0.0031  0.0031  0.0031  0.0004  0.0000  0.0000  0.0000  0.0004  0.0004  0.0004  0.0004  0.0004  0.0004  0.0004  0.0004  0.0004  0.0004  0.0004  0.0004  0.0004  0.0004  0.0004  0.0004  0.0004  0.0004  0.0004  0.0004  0.0004  0.0004  0.0004  0.0004  0.0004  0.0004  0.0004  0.0004  0.0004  0.0004  0.0004  0.0004  0.0004  0.0004  0.0004  0.0004  0.0004  0.0004  0.0000  0.0000  0.0000  0.0000  0.0000  0.0000  0.0000  0.0000  0.0000  0.0000  0.0000  0.0000  0.0000  0.0000  0.0000  0.0000  0.0000  0.0000  0.0000  0.0000  0.0000  0.0000  0.0000  0.0000  0.0000  0.0000  0.0000  0.0000  0.0000  0.0000  0.0000  0.0000  0.0000  0.0000  0.0000  0.0000  0.0000  0.0000  0.0000  0.0000  0.0000  0.0000  0.0000  0.0000  0.0000  0.0000  0.0000  0.0000  0.0000  0.0000  0.0000  0.0000  0.0000  0.0000  0.0000  0.0000  0.0000
RND4__GCA_000756925.1   0.1188  0.0515  0.0515  0.0517  0.0559  0.0561  0.0561  0.0554  0.0587  0.0658  0.0450  0.0470  0.0465  0.0426  0.0436  0.0431  0.0431  0.0431  0.0431  0.0431  0.0431  0.0431  0.0431  0.0431  0.0431  0.0341  0.0341  0.0341  0.0341  0.0359  0.0359  0.0359  0.0363  0.0361  0.0356  0.0356  0.0356  0.0356  0.0356  0.0361  0.0361  0.0422  0.0325  0.0330  0.0330  0.0320  0.0275  0.0275  0.0275  0.0270  0.0270  0.0270  0.0270  0.0270  0.0270  0.0304  0.0295  0.0295  0.0295  0.0295  0.0343  0.0346  0.0341  0.0341  0.0346  0.0346  0.0346  0.0341  0.0308  0.0325  0.0320  0.0325  0.0320  0.0320  0.0325  0.0325  0.0325  0.0325  0.0325  0.0325  0.0325  0.0334  0.0283  0.0327  0.0327  0.0315  0.0337  0.0285  0.0285  0.0299  0.0292  0.0302  0.0302  0.0302  0.0302  0.0302  0.0302  0.0302  0.0302  0.0302  0.0302  0.0302  0.0306  0.0390  0.0369  0.0386  0.0386  0.0375  0.0280  0.0285  0.0096  0.0050  0.0045  0.0031  0.0031  0.0031  0.0031  0.0031  0.0031  0.0031  0.0031  0.0031  0.0031  0.0031  0.0031  0.0004  0.0000  0.0000  0.0000  0.0004  0.0004  0.0004  0.0004  0.0004  0.0004  0.0004  0.0004  0.0004  0.0004  0.0004  0.0004  0.0004  0.0004  0.0004  0.0004  0.0004  0.0004  0.0004  0.0004  0.0004  0.0004  0.0004  0.0004  0.0004  0.0004  0.0004  0.0004  0.0004  0.0004  0.0004  0.0004  0.0004  0.0004  0.0004  0.0004  0.0004  0.0004  0.0000  0.0000  0.0000  0.0000  0.0000  0.0000  0.0000  0.0000  0.0000  0.0000  0.0000  0.0000  0.0000  0.0000  0.0000  0.0000  0.0000  0.0000  0.0000  0.0000  0.0000  0.0000  0.0000  0.0000  0.0000  0.0000  0.0000  0.0000  0.0000  0.0000  0.0000  0.0000  0.0000  0.0000  0.0000  0.0000  0.0000  0.0000  0.0000  0.0000  0.0000  0.0000  0.0000  0.0000  0.0000  0.0000  0.0000  0.0000  0.0000  0.0000  0.0000  0.0000  0.0000  0.0000  0.0000  0.0000  0.0000  0.0000
RND4__GCA_000757075.1   0.1188  0.0515  0.0515  0.0517  0.0559  0.0561  0.0561  0.0554  0.0587  0.0658  0.0450  0.0470  0.0465  0.0426  0.0436  0.0431  0.0431  0.0431  0.0431  0.0431  0.0431  0.0431  0.0431  0.0431  0.0431  0.0341  0.0341  0.0341  0.0341  0.0359  0.0359  0.0359  0.0363  0.0361  0.0356  0.0356  0.0356  0.0356  0.0356  0.0361  0.0361  0.0421  0.0325  0.0330  0.0330  0.0320  0.0275  0.0275  0.0275  0.0270  0.0270  0.0270  0.0270  0.0270  0.0270  0.0304  0.0295  0.0295  0.0295  0.0295  0.0343  0.0346  0.0341  0.0341  0.0346  0.0346  0.0346  0.0341  0.0308  0.0325  0.0320  0.0325  0.0320  0.0320  0.0325  0.0325  0.0325  0.0325  0.0325  0.0325  0.0325  0.0334  0.0283  0.0327  0.0327  0.0315  0.0337  0.0285  0.0285  0.0299  0.0292  0.0302  0.0302  0.0302  0.0302  0.0302  0.0302  0.0302  0.0302  0.0302  0.0302  0.0302  0.0306  0.0390  0.0369  0.0386  0.0386  0.0375  0.0280  0.0285  0.0096  0.0050  0.0045  0.0031  0.0031  0.0031  0.0031  0.0031  0.0031  0.0031  0.0031  0.0031  0.0031  0.0031  0.0031  0.0004  0.0000  0.0000  0.0000  0.0004  0.0004  0.0004  0.0004  0.0004  0.0004  0.0004  0.0004  0.0004  0.0004  0.0004  0.0004  0.0004  0.0004  0.0004  0.0004  0.0004  0.0004  0.0004  0.0004  0.0004  0.0004  0.0004  0.0004  0.0004  0.0004  0.0004  0.0004  0.0004  0.0004  0.0004  0.0004  0.0004  0.0004  0.0004  0.0004  0.0004  0.0004  0.0000  0.0000  0.0000  0.0000  0.0000  0.0000  0.0000  0.0000  0.0000  0.0000  0.0000  0.0000  0.0000  0.0000  0.0000  0.0000  0.0000  0.0000  0.0000  0.0000  0.0000  0.0000  0.0000  0.0000  0.0000  0.0000  0.0000  0.0000  0.0000  0.0000  0.0000  0.0000  0.0000  0.0000  0.0000  0.0000  0.0000  0.0000  0.0000  0.0000  0.0000  0.0000  0.0000  0.0000  0.0000  0.0000  0.0000  0.0000  0.0000  0.0000  0.0000  0.0000  0.0000  0.0000  0.0000  0.0000  0.0000  0.0000  0.0000
RND4__GCA_000757095.1   0.1188  0.0515  0.0515  0.0517  0.0559  0.0561  0.0561  0.0554  0.0587  0.0658  0.0450  0.0470  0.0465  0.0426  0.0436  0.0431  0.0431  0.0431  0.0431  0.0431  0.0431  0.0431  0.0431  0.0431  0.0431  0.0341  0.0341  0.0341  0.0341  0.0359  0.0359  0.0359  0.0364  0.0361  0.0356  0.0356  0.0356  0.0356  0.0356  0.0361  0.0361  0.0422  0.0325  0.0330  0.0330  0.0320  0.0275  0.0275  0.0275  0.0270  0.0270  0.0270  0.0270  0.0270  0.0270  0.0304  0.0295  0.0295  0.0295  0.0295  0.0343  0.0346  0.0341  0.0341  0.0346  0.0346  0.0346  0.0341  0.0308  0.0325  0.0320  0.0325  0.0320  0.0320  0.0325  0.0325  0.0325  0.0325  0.0325  0.0325  0.0325  0.0334  0.0283  0.0327  0.0327  0.0315  0.0337  0.0285  0.0285  0.0299  0.0292  0.0302  0.0302  0.0302  0.0302  0.0302  0.0302  0.0302  0.0302  0.0302  0.0302  0.0302  0.0306  0.0390  0.0369  0.0386  0.0386  0.0375  0.0280  0.0285  0.0096  0.0050  0.0045  0.0031  0.0031  0.0031  0.0031  0.0031  0.0031  0.0031  0.0031  0.0031  0.0031  0.0031  0.0031  0.0004  0.0000  0.0000  0.0000  0.0004  0.0004  0.0004  0.0004  0.0004  0.0004  0.0004  0.0004  0.0004  0.0004  0.0004  0.0004  0.0004  0.0004  0.0004  0.0004  0.0004  0.0004  0.0004  0.0004  0.0004  0.0004  0.0004  0.0004  0.0004  0.0004  0.0004  0.0004  0.0004  0.0004  0.0004  0.0004  0.0004  0.0004  0.0004  0.0004  0.0004  0.0004  0.0000  0.0000  0.0000  0.0000  0.0000  0.0000  0.0000  0.0000  0.0000  0.0000  0.0000  0.0000  0.0000  0.0000  0.0000  0.0000  0.0000  0.0000  0.0000  0.0000  0.0000  0.0000  0.0000  0.0000  0.0000  0.0000  0.0000  0.0000  0.0000  0.0000  0.0000  0.0000  0.0000  0.0000  0.0000  0.0000  0.0000  0.0000  0.0000  0.0000  0.0000  0.0000  0.0000  0.0000  0.0000  0.0000  0.0000  0.0000  0.0000  0.0000  0.0000  0.0000  0.0000  0.0000  0.0000  0.0000  0.0000  0.0000  0.0000  0.0000
RND4__GCA_000757105.1   0.1188  0.0515  0.0515  0.0517  0.0559  0.0561  0.0561  0.0554  0.0587  0.0658  0.0450  0.0470  0.0465  0.0426  0.0436  0.0431  0.0431  0.0431  0.0431  0.0431  0.0431  0.0431  0.0431  0.0431  0.0431  0.0341  0.0341  0.0341  0.0341  0.0359  0.0359  0.0359  0.0364  0.0361  0.0356  0.0356  0.0356  0.0356  0.0356  0.0361  0.0361  0.0422  0.0325  0.0330  0.0330  0.0320  0.0275  0.0275  0.0275  0.0270  0.0270  0.0270  0.0270  0.0270  0.0270  0.0304  0.0295  0.0295  0.0295  0.0295  0.0343  0.0346  0.0341  0.0341  0.0346  0.0346  0.0346  0.0341  0.0308  0.0325  0.0320  0.0325  0.0320  0.0320  0.0325  0.0325  0.0325  0.0325  0.0325  0.0325  0.0325  0.0334  0.0283  0.0327  0.0327  0.0315  0.0337  0.0285  0.0285  0.0299  0.0292  0.0302  0.0302  0.0302  0.0302  0.0302  0.0302  0.0302  0.0302  0.0302  0.0302  0.0302  0.0306  0.0390  0.0369  0.0386  0.0386  0.0375  0.0280  0.0285  0.0096  0.0050  0.0045  0.0031  0.0031  0.0031  0.0031  0.0031  0.0031  0.0031  0.0031  0.0031  0.0031  0.0031  0.0031  0.0004  0.0000  0.0000  0.0000  0.0004  0.0004  0.0004  0.0004  0.0004  0.0004  0.0004  0.0004  0.0004  0.0004  0.0004  0.0004  0.0004  0.0004  0.0004  0.0004  0.0004  0.0004  0.0004  0.0004  0.0004  0.0004  0.0004  0.0004  0.0004  0.0004  0.0004  0.0004  0.0004  0.0004  0.0004  0.0004  0.0004  0.0004  0.0004  0.0004  0.0004  0.0004  0.0000  0.0000  0.0000  0.0000  0.0000  0.0000  0.0000  0.0000  0.0000  0.0000  0.0000  0.0000  0.0000  0.0000  0.0000  0.0000  0.0000  0.0000  0.0000  0.0000  0.0000  0.0000  0.0000  0.0000  0.0000  0.0000  0.0000  0.0000  0.0000  0.0000  0.0000  0.0000  0.0000  0.0000  0.0000  0.0000  0.0000  0.0000  0.0000  0.0000  0.0000  0.0000  0.0000  0.0000  0.0000  0.0000  0.0000  0.0000  0.0000  0.0000  0.0000  0.0000  0.0000  0.0000  0.0000  0.0000  0.0000  0.0000  0.0000  0.0000  0.0000
RND4__GCA_000757145.1   0.1188  0.0515  0.0515  0.0517  0.0559  0.0561  0.0561  0.0554  0.0587  0.0658  0.0450  0.0470  0.0465  0.0426  0.0436  0.0431  0.0431  0.0431  0.0431  0.0431  0.0431  0.0431  0.0431  0.0431  0.0431  0.0341  0.0341  0.0341  0.0341  0.0359  0.0359  0.0359  0.0364  0.0361  0.0356  0.0356  0.0356  0.0356  0.0356  0.0361  0.0361  0.0422  0.0325  0.0330  0.0330  0.0320  0.0275  0.0275  0.0275  0.0270  0.0270  0.0270  0.0270  0.0270  0.0270  0.0304  0.0295  0.0295  0.0295  0.0295  0.0343  0.0346  0.0341  0.0341  0.0346  0.0346  0.0346  0.0341  0.0308  0.0325  0.0320  0.0325  0.0320  0.0320  0.0325  0.0325  0.0325  0.0325  0.0325  0.0325  0.0325  0.0334  0.0283  0.0327  0.0327  0.0315  0.0337  0.0285  0.0285  0.0299  0.0292  0.0302  0.0302  0.0302  0.0302  0.0302  0.0302  0.0302  0.0302  0.0302  0.0302  0.0302  0.0306  0.0390  0.0369  0.0386  0.0386  0.0375  0.0280  0.0285  0.0096  0.0050  0.0045  0.0031  0.0031  0.0031  0.0031  0.0031  0.0031  0.0031  0.0031  0.0031  0.0031  0.0031  0.0031  0.0004  0.0000  0.0000  0.0000  0.0004  0.0004  0.0004  0.0004  0.0004  0.0004  0.0004  0.0004  0.0004  0.0004  0.0004  0.0004  0.0004  0.0004  0.0004  0.0004  0.0004  0.0004  0.0004  0.0004  0.0004  0.0004  0.0004  0.0004  0.0004  0.0004  0.0004  0.0004  0.0004  0.0004  0.0004  0.0004  0.0004  0.0004  0.0004  0.0004  0.0004  0.0004  0.0000  0.0000  0.0000  0.0000  0.0000  0.0000  0.0000  0.0000  0.0000  0.0000  0.0000  0.0000  0.0000  0.0000  0.0000  0.0000  0.0000  0.0000  0.0000  0.0000  0.0000  0.0000  0.0000  0.0000  0.0000  0.0000  0.0000  0.0000  0.0000  0.0000  0.0000  0.0000  0.0000  0.0000  0.0000  0.0000  0.0000  0.0000  0.0000  0.0000  0.0000  0.0000  0.0000  0.0000  0.0000  0.0000  0.0000  0.0000  0.0000  0.0000  0.0000  0.0000  0.0000  0.0000  0.0000  0.0000  0.0000  0.0000  0.0000  0.0000  0.0000  0.0000
RND4__GCA_000757175.1   0.1188  0.0515  0.0515  0.0517  0.0559  0.0561  0.0561  0.0554  0.0587  0.0658  0.0450  0.0470  0.0465  0.0426  0.0436  0.0431  0.0431  0.0431  0.0431  0.0431  0.0431  0.0431  0.0431  0.0431  0.0431  0.0341  0.0341  0.0341  0.0341  0.0359  0.0359  0.0359  0.0364  0.0361  0.0356  0.0356  0.0356  0.0356  0.0356  0.0361  0.0361  0.0422  0.0325  0.0330  0.0330  0.0320  0.0275  0.0275  0.0275  0.0270  0.0270  0.0270  0.0270  0.0270  0.0270  0.0304  0.0295  0.0295  0.0295  0.0295  0.0343  0.0346  0.0341  0.0341  0.0346  0.0346  0.0346  0.0341  0.0308  0.0325  0.0320  0.0325  0.0320  0.0320  0.0325  0.0325  0.0325  0.0325  0.0325  0.0325  0.0325  0.0334  0.0283  0.0327  0.0327  0.0315  0.0337  0.0285  0.0285  0.0299  0.0292  0.0302  0.0302  0.0302  0.0302  0.0302  0.0302  0.0302  0.0302  0.0302  0.0302  0.0302  0.0306  0.0390  0.0369  0.0386  0.0386  0.0375  0.0280  0.0285  0.0096  0.0050  0.0045  0.0031  0.0031  0.0031  0.0031  0.0031  0.0031  0.0031  0.0031  0.0031  0.0031  0.0031  0.0031  0.0004  0.0000  0.0000  0.0000  0.0004  0.0004  0.0004  0.0004  0.0004  0.0004  0.0004  0.0004  0.0004  0.0004  0.0004  0.0004  0.0004  0.0004  0.0004  0.0004  0.0004  0.0004  0.0004  0.0004  0.0004  0.0004  0.0004  0.0004  0.0004  0.0004  0.0004  0.0004  0.0004  0.0004  0.0004  0.0004  0.0004  0.0004  0.0004  0.0004  0.0004  0.0004  0.0000  0.0000  0.0000  0.0000  0.0000  0.0000  0.0000  0.0000  0.0000  0.0000  0.0000  0.0000  0.0000  0.0000  0.0000  0.0000  0.0000  0.0000  0.0000  0.0000  0.0000  0.0000  0.0000  0.0000  0.0000  0.0000  0.0000  0.0000  0.0000  0.0000  0.0000  0.0000  0.0000  0.0000  0.0000  0.0000  0.0000  0.0000  0.0000  0.0000  0.0000  0.0000  0.0000  0.0000  0.0000  0.0000  0.0000  0.0000  0.0000  0.0000  0.0000  0.0000  0.0000  0.0000  0.0000  0.0000  0.0000  0.0000  0.0000  0.0000  0.0000  0.0000  0.0000
RND4__GCA_000757185.1   0.1188  0.0515  0.0515  0.0517  0.0559  0.0561  0.0561  0.0554  0.0587  0.0658  0.0450  0.0470  0.0465  0.0426  0.0436  0.0431  0.0431  0.0431  0.0431  0.0431  0.0431  0.0431  0.0431  0.0431  0.0431  0.0341  0.0341  0.0341  0.0341  0.0359  0.0359  0.0359  0.0364  0.0361  0.0356  0.0356  0.0356  0.0356  0.0356  0.0361  0.0361  0.0422  0.0325  0.0330  0.0330  0.0320  0.0275  0.0275  0.0275  0.0270  0.0270  0.0270  0.0270  0.0270  0.0270  0.0304  0.0295  0.0295  0.0295  0.0295  0.0343  0.0346  0.0341  0.0341  0.0346  0.0346  0.0346  0.0341  0.0308  0.0325  0.0320  0.0325  0.0320  0.0320  0.0325  0.0325  0.0325  0.0325  0.0325  0.0325  0.0325  0.0334  0.0283  0.0327  0.0327  0.0315  0.0337  0.0285  0.0285  0.0299  0.0292  0.0302  0.0302  0.0302  0.0302  0.0302  0.0302  0.0302  0.0302  0.0302  0.0302  0.0302  0.0306  0.0390  0.0369  0.0386  0.0386  0.0375  0.0280  0.0285  0.0096  0.0050  0.0045  0.0031  0.0031  0.0031  0.0031  0.0031  0.0031  0.0031  0.0031  0.0031  0.0031  0.0031  0.0031  0.0004  0.0000  0.0000  0.0000  0.0004  0.0004  0.0004  0.0004  0.0004  0.0004  0.0004  0.0004  0.0004  0.0004  0.0004  0.0004  0.0004  0.0004  0.0004  0.0004  0.0004  0.0004  0.0004  0.0004  0.0004  0.0004  0.0004  0.0004  0.0004  0.0004  0.0004  0.0004  0.0004  0.0004  0.0004  0.0004  0.0004  0.0004  0.0004  0.0004  0.0004  0.0004  0.0000  0.0000  0.0000  0.0000  0.0000  0.0000  0.0000  0.0000  0.0000  0.0000  0.0000  0.0000  0.0000  0.0000  0.0000  0.0000  0.0000  0.0000  0.0000  0.0000  0.0000  0.0000  0.0000  0.0000  0.0000  0.0000  0.0000  0.0000  0.0000  0.0000  0.0000  0.0000  0.0000  0.0000  0.0000  0.0000  0.0000  0.0000  0.0000  0.0000  0.0000  0.0000  0.0000  0.0000  0.0000  0.0000  0.0000  0.0000  0.0000  0.0000  0.0000  0.0000  0.0000  0.0000  0.0000  0.0000  0.0000  0.0000  0.0000  0.0000  0.0000  0.0000  0.0000  0.0000
RND4__GCA_000757225.1   0.1188  0.0515  0.0515  0.0517  0.0559  0.0561  0.0561  0.0554  0.0587  0.0658  0.0450  0.0470  0.0465  0.0426  0.0436  0.0431  0.0431  0.0431  0.0431  0.0431  0.0431  0.0431  0.0431  0.0431  0.0431  0.0341  0.0341  0.0341  0.0341  0.0359  0.0359  0.0359  0.0364  0.0361  0.0356  0.0356  0.0356  0.0356  0.0356  0.0361  0.0361  0.0422  0.0325  0.0330  0.0330  0.0320  0.0275  0.0275  0.0275  0.0270  0.0270  0.0270  0.0270  0.0270  0.0270  0.0304  0.0295  0.0295  0.0295  0.0295  0.0343  0.0346  0.0341  0.0341  0.0346  0.0346  0.0346  0.0341  0.0308  0.0325  0.0320  0.0325  0.0320  0.0320  0.0325  0.0325  0.0325  0.0325  0.0325  0.0325  0.0325  0.0334  0.0283  0.0327  0.0327  0.0315  0.0337  0.0285  0.0285  0.0299  0.0292  0.0302  0.0302  0.0302  0.0302  0.0302  0.0302  0.0302  0.0302  0.0302  0.0302  0.0302  0.0306  0.0390  0.0369  0.0386  0.0386  0.0375  0.0280  0.0285  0.0096  0.0050  0.0045  0.0031  0.0031  0.0031  0.0031  0.0031  0.0031  0.0031  0.0031  0.0031  0.0031  0.0031  0.0031  0.0004  0.0000  0.0000  0.0000  0.0004  0.0004  0.0004  0.0004  0.0004  0.0004  0.0004  0.0004  0.0004  0.0004  0.0004  0.0004  0.0004  0.0004  0.0004  0.0004  0.0004  0.0004  0.0004  0.0004  0.0004  0.0004  0.0004  0.0004  0.0004  0.0004  0.0004  0.0004  0.0004  0.0004  0.0004  0.0004  0.0004  0.0004  0.0004  0.0004  0.0004  0.0004  0.0000  0.0000  0.0000  0.0000  0.0000  0.0000  0.0000  0.0000  0.0000  0.0000  0.0000  0.0000  0.0000  0.0000  0.0000  0.0000  0.0000  0.0000  0.0000  0.0000  0.0000  0.0000  0.0000  0.0000  0.0000  0.0000  0.0000  0.0000  0.0000  0.0000  0.0000  0.0000  0.0000  0.0000  0.0000  0.0000  0.0000  0.0000  0.0000  0.0000  0.0000  0.0000  0.0000  0.0000  0.0000  0.0000  0.0000  0.0000  0.0000  0.0000  0.0000  0.0000  0.0000  0.0000  0.0000  0.0000  0.0000  0.0000  0.0000  0.0000  0.0000  0.0000  0.0000  0.0000  0.0000
RND4__GCA_000757255.1   0.1188  0.0515  0.0515  0.0517  0.0559  0.0561  0.0561  0.0554  0.0587  0.0658  0.0450  0.0470  0.0465  0.0426  0.0436  0.0431  0.0431  0.0431  0.0431  0.0431  0.0431  0.0431  0.0431  0.0431  0.0431  0.0341  0.0341  0.0341  0.0341  0.0359  0.0359  0.0359  0.0364  0.0361  0.0356  0.0356  0.0356  0.0356  0.0356  0.0361  0.0361  0.0422  0.0325  0.0330  0.0330  0.0320  0.0275  0.0275  0.0275  0.0270  0.0270  0.0270  0.0270  0.0270  0.0270  0.0304  0.0295  0.0295  0.0295  0.0295  0.0343  0.0346  0.0341  0.0341  0.0346  0.0346  0.0346  0.0341  0.0308  0.0325  0.0320  0.0325  0.0320  0.0320  0.0325  0.0325  0.0325  0.0325  0.0325  0.0325  0.0325  0.0334  0.0283  0.0327  0.0327  0.0315  0.0337  0.0285  0.0285  0.0299  0.0292  0.0302  0.0302  0.0302  0.0302  0.0302  0.0302  0.0302  0.0302  0.0302  0.0302  0.0302  0.0306  0.0390  0.0369  0.0386  0.0386  0.0375  0.0280  0.0285  0.0096  0.0050  0.0045  0.0031  0.0031  0.0031  0.0031  0.0031  0.0031  0.0031  0.0031  0.0031  0.0031  0.0031  0.0031  0.0004  0.0000  0.0000  0.0000  0.0004  0.0004  0.0004  0.0004  0.0004  0.0004  0.0004  0.0004  0.0004  0.0004  0.0004  0.0004  0.0004  0.0004  0.0004  0.0004  0.0004  0.0004  0.0004  0.0004  0.0004  0.0004  0.0004  0.0004  0.0004  0.0004  0.0004  0.0004  0.0004  0.0004  0.0004  0.0004  0.0004  0.0004  0.0004  0.0004  0.0004  0.0004  0.0000  0.0000  0.0000  0.0000  0.0000  0.0000  0.0000  0.0000  0.0000  0.0000  0.0000  0.0000  0.0000  0.0000  0.0000  0.0000  0.0000  0.0000  0.0000  0.0000  0.0000  0.0000  0.0000  0.0000  0.0000  0.0000  0.0000  0.0000  0.0000  0.0000  0.0000  0.0000  0.0000  0.0000  0.0000  0.0000  0.0000  0.0000  0.0000  0.0000  0.0000  0.0000  0.0000  0.0000  0.0000  0.0000  0.0000  0.0000  0.0000  0.0000  0.0000  0.0000  0.0000  0.0000  0.0000  0.0000  0.0000  0.0000  0.0000  0.0000  0.0000  0.0000  0.0000  0.0000  0.0000  0.0000
RND4__GCA_000757325.1   0.1188  0.0515  0.0515  0.0517  0.0559  0.0561  0.0561  0.0554  0.0587  0.0658  0.0450  0.0470  0.0465  0.0426  0.0436  0.0431  0.0431  0.0431  0.0431  0.0431  0.0431  0.0431  0.0431  0.0431  0.0431  0.0341  0.0341  0.0341  0.0341  0.0359  0.0359  0.0359  0.0364  0.0361  0.0356  0.0356  0.0356  0.0356  0.0356  0.0361  0.0361  0.0422  0.0325  0.0330  0.0330  0.0320  0.0275  0.0275  0.0275  0.0270  0.0270  0.0270  0.0270  0.0270  0.0270  0.0304  0.0295  0.0295  0.0295  0.0295  0.0343  0.0346  0.0341  0.0341  0.0346  0.0346  0.0346  0.0341  0.0308  0.0325  0.0320  0.0325  0.0320  0.0320  0.0325  0.0325  0.0325  0.0325  0.0325  0.0325  0.0325  0.0334  0.0283  0.0327  0.0327  0.0315  0.0337  0.0285  0.0285  0.0299  0.0292  0.0302  0.0302  0.0302  0.0302  0.0302  0.0302  0.0302  0.0302  0.0302  0.0302  0.0302  0.0306  0.0390  0.0369  0.0386  0.0386  0.0375  0.0280  0.0285  0.0096  0.0050  0.0045  0.0031  0.0031  0.0031  0.0031  0.0031  0.0031  0.0031  0.0031  0.0031  0.0031  0.0031  0.0031  0.0004  0.0000  0.0000  0.0000  0.0004  0.0004  0.0004  0.0004  0.0004  0.0004  0.0004  0.0004  0.0004  0.0004  0.0004  0.0004  0.0004  0.0004  0.0004  0.0004  0.0004  0.0004  0.0004  0.0004  0.0004  0.0004  0.0004  0.0004  0.0004  0.0004  0.0004  0.0004  0.0004  0.0004  0.0004  0.0004  0.0004  0.0004  0.0004  0.0004  0.0004  0.0004  0.0000  0.0000  0.0000  0.0000  0.0000  0.0000  0.0000  0.0000  0.0000  0.0000  0.0000  0.0000  0.0000  0.0000  0.0000  0.0000  0.0000  0.0000  0.0000  0.0000  0.0000  0.0000  0.0000  0.0000  0.0000  0.0000  0.0000  0.0000  0.0000  0.0000  0.0000  0.0000  0.0000  0.0000  0.0000  0.0000  0.0000  0.0000  0.0000  0.0000  0.0000  0.0000  0.0000  0.0000  0.0000  0.0000  0.0000  0.0000  0.0000  0.0000  0.0000  0.0000  0.0000  0.0000  0.0000  0.0000  0.0000  0.0000  0.0000  0.0000  0.0000  0.0000  0.0000  0.0000  0.0000  0.0000  0.0000
RND4__GCA_000763555.1   0.1188  0.0515  0.0515  0.0517  0.0559  0.0561  0.0561  0.0554  0.0587  0.0658  0.0450  0.0470  0.0465  0.0426  0.0436  0.0431  0.0431  0.0431  0.0431  0.0431  0.0431  0.0431  0.0431  0.0431  0.0431  0.0341  0.0341  0.0341  0.0341  0.0359  0.0359  0.0359  0.0364  0.0361  0.0356  0.0356  0.0356  0.0356  0.0356  0.0361  0.0361  0.0422  0.0325  0.0330  0.0330  0.0320  0.0275  0.0275  0.0275  0.0270  0.0270  0.0270  0.0270  0.0270  0.0270  0.0304  0.0295  0.0295  0.0295  0.0295  0.0343  0.0346  0.0341  0.0341  0.0346  0.0346  0.0346  0.0341  0.0308  0.0325  0.0320  0.0325  0.0320  0.0320  0.0325  0.0325  0.0325  0.0325  0.0325  0.0325  0.0325  0.0334  0.0283  0.0327  0.0327  0.0315  0.0337  0.0285  0.0285  0.0299  0.0292  0.0302  0.0302  0.0302  0.0302  0.0302  0.0302  0.0302  0.0302  0.0302  0.0302  0.0302  0.0306  0.0390  0.0369  0.0386  0.0386  0.0375  0.0280  0.0285  0.0096  0.0050  0.0045  0.0031  0.0031  0.0031  0.0031  0.0031  0.0031  0.0031  0.0031  0.0031  0.0031  0.0031  0.0031  0.0004  0.0000  0.0000  0.0000  0.0004  0.0004  0.0004  0.0004  0.0004  0.0004  0.0004  0.0004  0.0004  0.0004  0.0004  0.0004  0.0004  0.0004  0.0004  0.0004  0.0004  0.0004  0.0004  0.0004  0.0004  0.0004  0.0004  0.0004  0.0004  0.0004  0.0004  0.0004  0.0004  0.0004  0.0004  0.0004  0.0004  0.0004  0.0004  0.0004  0.0004  0.0004  0.0000  0.0000  0.0000  0.0000  0.0000  0.0000  0.0000  0.0000  0.0000  0.0000  0.0000  0.0000  0.0000  0.0000  0.0000  0.0000  0.0000  0.0000  0.0000  0.0000  0.0000  0.0000  0.0000  0.0000  0.0000  0.0000  0.0000  0.0000  0.0000  0.0000  0.0000  0.0000  0.0000  0.0000  0.0000  0.0000  0.0000  0.0000  0.0000  0.0000  0.0000  0.0000  0.0000  0.0000  0.0000  0.0000  0.0000  0.0000  0.0000  0.0000  0.0000  0.0000  0.0000  0.0000  0.0000  0.0000  0.0000  0.0000  0.0000  0.0000  0.0000  0.0000  0.0000  0.0000  0.0000  0.0000  0.0000  0.0000
RND4__GCA_000764575.1   0.1188  0.0515  0.0515  0.0517  0.0559  0.0561  0.0561  0.0554  0.0587  0.0658  0.0450  0.0470  0.0465  0.0427  0.0436  0.0431  0.0431  0.0431  0.0431  0.0431  0.0431  0.0431  0.0431  0.0431  0.0431  0.0341  0.0341  0.0341  0.0341  0.0359  0.0359  0.0359  0.0364  0.0361  0.0356  0.0356  0.0356  0.0356  0.0356  0.0361  0.0361  0.0422  0.0325  0.0330  0.0330  0.0320  0.0275  0.0275  0.0275  0.0270  0.0270  0.0270  0.0270  0.0270  0.0270  0.0304  0.0295  0.0295  0.0295  0.0295  0.0343  0.0346  0.0341  0.0341  0.0346  0.0346  0.0346  0.0341  0.0308  0.0325  0.0320  0.0325  0.0320  0.0320  0.0325  0.0325  0.0325  0.0325  0.0325  0.0325  0.0325  0.0334  0.0283  0.0327  0.0327  0.0316  0.0337  0.0285  0.0285  0.0299  0.0292  0.0302  0.0302  0.0302  0.0302  0.0302  0.0302  0.0302  0.0302  0.0302  0.0302  0.0302  0.0306  0.0390  0.0369  0.0386  0.0386  0.0375  0.0280  0.0285  0.0096  0.0050  0.0045  0.0031  0.0031  0.0031  0.0031  0.0031  0.0031  0.0031  0.0031  0.0031  0.0031  0.0031  0.0031  0.0004  0.0000  0.0000  0.0000  0.0004  0.0004  0.0004  0.0004  0.0004  0.0004  0.0004  0.0004  0.0004  0.0004  0.0004  0.0004  0.0004  0.0004  0.0004  0.0004  0.0004  0.0004  0.0004  0.0004  0.0004  0.0004  0.0004  0.0004  0.0004  0.0004  0.0004  0.0004  0.0004  0.0004  0.0004  0.0004  0.0004  0.0004  0.0004  0.0004  0.0004  0.0004  0.0000  0.0000  0.0000  0.0000  0.0000  0.0000  0.0000  0.0000  0.0000  0.0000  0.0000  0.0000  0.0000  0.0000  0.0000  0.0000  0.0000  0.0000  0.0000  0.0000  0.0000  0.0000  0.0000  0.0000  0.0000  0.0000  0.0000  0.0000  0.0000  0.0000  0.0000  0.0000  0.0000  0.0000  0.0000  0.0000  0.0000  0.0000  0.0000  0.0000  0.0000  0.0000  0.0000  0.0000  0.0000  0.0000  0.0000  0.0000  0.0000  0.0000  0.0000  0.0000  0.0000  0.0000  0.0000  0.0000  0.0000  0.0000  0.0000  0.0000  0.0000  0.0000  0.0000  0.0000  0.0000  0.0000  0.0000  0.0000  0.0000
RND4__GCA_000770395.1   0.1188  0.0515  0.0515  0.0517  0.0559  0.0561  0.0561  0.0554  0.0587  0.0658  0.0450  0.0470  0.0465  0.0426  0.0436  0.0431  0.0431  0.0431  0.0431  0.0431  0.0431  0.0431  0.0431  0.0431  0.0431  0.0341  0.0341  0.0341  0.0341  0.0359  0.0359  0.0359  0.0364  0.0361  0.0356  0.0356  0.0356  0.0356  0.0356  0.0361  0.0361  0.0422  0.0325  0.0330  0.0330  0.0320  0.0275  0.0275  0.0275  0.0270  0.0270  0.0270  0.0270  0.0270  0.0270  0.0304  0.0295  0.0295  0.0295  0.0295  0.0343  0.0346  0.0341  0.0341  0.0346  0.0346  0.0346  0.0341  0.0308  0.0325  0.0320  0.0325  0.0320  0.0320  0.0325  0.0325  0.0325  0.0325  0.0325  0.0325  0.0325  0.0334  0.0283  0.0327  0.0327  0.0315  0.0337  0.0285  0.0285  0.0299  0.0292  0.0302  0.0302  0.0302  0.0302  0.0302  0.0302  0.0302  0.0302  0.0302  0.0302  0.0302  0.0306  0.0390  0.0369  0.0386  0.0386  0.0375  0.0280  0.0285  0.0096  0.0050  0.0045  0.0031  0.0031  0.0031  0.0031  0.0031  0.0031  0.0031  0.0031  0.0031  0.0031  0.0031  0.0031  0.0004  0.0000  0.0000  0.0000  0.0004  0.0004  0.0004  0.0004  0.0004  0.0004  0.0004  0.0004  0.0004  0.0004  0.0004  0.0004  0.0004  0.0004  0.0004  0.0004  0.0004  0.0004  0.0004  0.0004  0.0004  0.0004  0.0004  0.0004  0.0004  0.0004  0.0004  0.0004  0.0004  0.0004  0.0004  0.0004  0.0004  0.0004  0.0004  0.0004  0.0004  0.0004  0.0000  0.0000  0.0000  0.0000  0.0000  0.0000  0.0000  0.0000  0.0000  0.0000  0.0000  0.0000  0.0000  0.0000  0.0000  0.0000  0.0000  0.0000  0.0000  0.0000  0.0000  0.0000  0.0000  0.0000  0.0000  0.0000  0.0000  0.0000  0.0000  0.0000  0.0000  0.0000  0.0000  0.0000  0.0000  0.0000  0.0000  0.0000  0.0000  0.0000  0.0000  0.0000  0.0000  0.0000  0.0000  0.0000  0.0000  0.0000  0.0000  0.0000  0.0000  0.0000  0.0000  0.0000  0.0000  0.0000  0.0000  0.0000  0.0000  0.0000  0.0000  0.0000  0.0000  0.0000  0.0000  0.0000  0.0000  0.0000  0.0000  0.0000
RND4__GCA_000770415.1   0.1188  0.0515  0.0515  0.0517  0.0559  0.0561  0.0561  0.0554  0.0587  0.0658  0.0450  0.0470  0.0465  0.0426  0.0436  0.0431  0.0431  0.0431  0.0431  0.0431  0.0431  0.0431  0.0431  0.0431  0.0431  0.0341  0.0341  0.0341  0.0341  0.0359  0.0359  0.0359  0.0364  0.0361  0.0356  0.0356  0.0356  0.0356  0.0356  0.0361  0.0361  0.0422  0.0325  0.0330  0.0330  0.0320  0.0275  0.0275  0.0275  0.0270  0.0270  0.0270  0.0270  0.0270  0.0270  0.0304  0.0295  0.0295  0.0295  0.0295  0.0343  0.0346  0.0341  0.0341  0.0346  0.0346  0.0346  0.0341  0.0308  0.0325  0.0320  0.0325  0.0320  0.0320  0.0325  0.0325  0.0325  0.0325  0.0325  0.0325  0.0325  0.0334  0.0283  0.0327  0.0327  0.0315  0.0337  0.0285  0.0285  0.0299  0.0292  0.0302  0.0302  0.0302  0.0302  0.0302  0.0302  0.0302  0.0302  0.0302  0.0302  0.0302  0.0306  0.0390  0.0369  0.0386  0.0386  0.0375  0.0280  0.0285  0.0096  0.0050  0.0045  0.0031  0.0031  0.0031  0.0031  0.0031  0.0031  0.0031  0.0031  0.0031  0.0031  0.0031  0.0031  0.0004  0.0000  0.0000  0.0000  0.0004  0.0004  0.0004  0.0004  0.0004  0.0004  0.0004  0.0004  0.0004  0.0004  0.0004  0.0004  0.0004  0.0004  0.0004  0.0004  0.0004  0.0004  0.0004  0.0004  0.0004  0.0004  0.0004  0.0004  0.0004  0.0004  0.0004  0.0004  0.0004  0.0004  0.0004  0.0004  0.0004  0.0004  0.0004  0.0004  0.0004  0.0004  0.0000  0.0000  0.0000  0.0000  0.0000  0.0000  0.0000  0.0000  0.0000  0.0000  0.0000  0.0000  0.0000  0.0000  0.0000  0.0000  0.0000  0.0000  0.0000  0.0000  0.0000  0.0000  0.0000  0.0000  0.0000  0.0000  0.0000  0.0000  0.0000  0.0000  0.0000  0.0000  0.0000  0.0000  0.0000  0.0000  0.0000  0.0000  0.0000  0.0000  0.0000  0.0000  0.0000  0.0000  0.0000  0.0000  0.0000  0.0000  0.0000  0.0000  0.0000  0.0000  0.0000  0.0000  0.0000  0.0000  0.0000  0.0000  0.0000  0.0000  0.0000  0.0000  0.0000  0.0000  0.0000  0.0000  0.0000  0.0000  0.0000  0.0000  0.0000
RND4__GCA_000770435.1   0.1185  0.0516  0.0516  0.0518  0.0557  0.0559  0.0559  0.0552  0.0585  0.0655  0.0448  0.0470  0.0465  0.0427  0.0436  0.0431  0.0431  0.0431  0.0431  0.0431  0.0431  0.0431  0.0431  0.0431  0.0431  0.0341  0.0341  0.0341  0.0341  0.0359  0.0359  0.0359  0.0364  0.0361  0.0356  0.0356  0.0356  0.0356  0.0356  0.0361  0.0361  0.0422  0.0325  0.0330  0.0330  0.0320  0.0275  0.0275  0.0275  0.0270  0.0270  0.0270  0.0270  0.0270  0.0270  0.0304  0.0295  0.0295  0.0295  0.0295  0.0343  0.0346  0.0341  0.0341  0.0346  0.0346  0.0346  0.0341  0.0308  0.0325  0.0320  0.0325  0.0320  0.0320  0.0325  0.0325  0.0325  0.0325  0.0325  0.0325  0.0325  0.0334  0.0283  0.0327  0.0327  0.0316  0.0337  0.0285  0.0285  0.0299  0.0292  0.0302  0.0302  0.0302  0.0302  0.0302  0.0302  0.0302  0.0302  0.0302  0.0302  0.0302  0.0306  0.0390  0.0369  0.0386  0.0386  0.0375  0.0280  0.0285  0.0096  0.0050  0.0045  0.0031  0.0031  0.0031  0.0031  0.0031  0.0031  0.0031  0.0031  0.0031  0.0031  0.0031  0.0031  0.0004  0.0000  0.0000  0.0000  0.0004  0.0004  0.0004  0.0004  0.0004  0.0004  0.0004  0.0004  0.0004  0.0004  0.0004  0.0004  0.0004  0.0004  0.0004  0.0004  0.0004  0.0004  0.0004  0.0004  0.0004  0.0004  0.0004  0.0004  0.0004  0.0004  0.0004  0.0004  0.0004  0.0004  0.0004  0.0004  0.0004  0.0004  0.0004  0.0004  0.0004  0.0004  0.0000  0.0000  0.0000  0.0000  0.0000  0.0000  0.0000  0.0000  0.0000  0.0000  0.0000  0.0000  0.0000  0.0000  0.0000  0.0000  0.0000  0.0000  0.0000  0.0000  0.0000  0.0000  0.0000  0.0000  0.0000  0.0000  0.0000  0.0000  0.0000  0.0000  0.0000  0.0000  0.0000  0.0000  0.0000  0.0000  0.0000  0.0000  0.0000  0.0000  0.0000  0.0000  0.0000  0.0000  0.0000  0.0000  0.0000  0.0000  0.0000  0.0000  0.0000  0.0000  0.0000  0.0000  0.0000  0.0000  0.0000  0.0000  0.0000  0.0000  0.0000  0.0000  0.0000  0.0000  0.0000  0.0000  0.0000  0.0000  0.0000  0.0000  0.0000  0.0000
RND4__GCA_000770515.1   0.1188  0.0515  0.0515  0.0517  0.0559  0.0561  0.0561  0.0554  0.0587  0.0658  0.0450  0.0470  0.0465  0.0426  0.0436  0.0431  0.0431  0.0431  0.0431  0.0431  0.0431  0.0431  0.0431  0.0431  0.0431  0.0341  0.0341  0.0341  0.0341  0.0359  0.0359  0.0359  0.0364  0.0361  0.0356  0.0356  0.0356  0.0356  0.0356  0.0361  0.0361  0.0422  0.0325  0.0330  0.0330  0.0320  0.0275  0.0275  0.0275  0.0270  0.0270  0.0270  0.0270  0.0270  0.0270  0.0304  0.0295  0.0295  0.0295  0.0295  0.0343  0.0346  0.0341  0.0341  0.0346  0.0346  0.0346  0.0341  0.0308  0.0325  0.0320  0.0325  0.0320  0.0320  0.0325  0.0325  0.0325  0.0325  0.0325  0.0325  0.0325  0.0334  0.0283  0.0327  0.0327  0.0315  0.0337  0.0285  0.0285  0.0299  0.0292  0.0302  0.0302  0.0302  0.0302  0.0302  0.0302  0.0302  0.0302  0.0302  0.0302  0.0302  0.0306  0.0390  0.0369  0.0386  0.0386  0.0375  0.0280  0.0285  0.0096  0.0050  0.0045  0.0031  0.0031  0.0031  0.0031  0.0031  0.0031  0.0031  0.0031  0.0031  0.0031  0.0031  0.0031  0.0004  0.0000  0.0000  0.0000  0.0004  0.0004  0.0004  0.0004  0.0004  0.0004  0.0004  0.0004  0.0004  0.0004  0.0004  0.0004  0.0004  0.0004  0.0004  0.0004  0.0004  0.0004  0.0004  0.0004  0.0004  0.0004  0.0004  0.0004  0.0004  0.0004  0.0004  0.0004  0.0004  0.0004  0.0004  0.0004  0.0004  0.0004  0.0004  0.0004  0.0004  0.0004  0.0000  0.0000  0.0000  0.0000  0.0000  0.0000  0.0000  0.0000  0.0000  0.0000  0.0000  0.0000  0.0000  0.0000  0.0000  0.0000  0.0000  0.0000  0.0000  0.0000  0.0000  0.0000  0.0000  0.0000  0.0000  0.0000  0.0000  0.0000  0.0000  0.0000  0.0000  0.0000  0.0000  0.0000  0.0000  0.0000  0.0000  0.0000  0.0000  0.0000  0.0000  0.0000  0.0000  0.0000  0.0000  0.0000  0.0000  0.0000  0.0000  0.0000  0.0000  0.0000  0.0000  0.0000  0.0000  0.0000  0.0000  0.0000  0.0000  0.0000  0.0000  0.0000  0.0000  0.0000  0.0000  0.0000  0.0000  0.0000  0.0000  0.0000  0.0000  0.0000  0.0000
RND4__GCA_000773345.1   0.1188  0.0515  0.0515  0.0517  0.0559  0.0561  0.0561  0.0554  0.0587  0.0658  0.0450  0.0470  0.0465  0.0426  0.0436  0.0431  0.0431  0.0431  0.0431  0.0431  0.0431  0.0431  0.0431  0.0431  0.0431  0.0341  0.0341  0.0341  0.0341  0.0359  0.0359  0.0359  0.0364  0.0361  0.0356  0.0356  0.0356  0.0356  0.0356  0.0361  0.0361  0.0422  0.0325  0.0330  0.0330  0.0320  0.0275  0.0275  0.0275  0.0270  0.0270  0.0270  0.0270  0.0270  0.0270  0.0304  0.0295  0.0295  0.0295  0.0295  0.0343  0.0346  0.0341  0.0341  0.0346  0.0346  0.0346  0.0341  0.0308  0.0325  0.0320  0.0325  0.0320  0.0320  0.0325  0.0325  0.0325  0.0325  0.0325  0.0325  0.0325  0.0334  0.0283  0.0327  0.0327  0.0315  0.0337  0.0285  0.0285  0.0299  0.0292  0.0302  0.0302  0.0302  0.0302  0.0302  0.0302  0.0302  0.0302  0.0302  0.0302  0.0302  0.0306  0.0390  0.0369  0.0386  0.0386  0.0375  0.0280  0.0285  0.0096  0.0050  0.0045  0.0031  0.0031  0.0031  0.0031  0.0031  0.0031  0.0031  0.0031  0.0031  0.0031  0.0031  0.0031  0.0004  0.0000  0.0000  0.0000  0.0004  0.0004  0.0004  0.0004  0.0004  0.0004  0.0004  0.0004  0.0004  0.0004  0.0004  0.0004  0.0004  0.0004  0.0004  0.0004  0.0004  0.0004  0.0004  0.0004  0.0004  0.0004  0.0004  0.0004  0.0004  0.0004  0.0004  0.0004  0.0004  0.0004  0.0004  0.0004  0.0004  0.0004  0.0004  0.0004  0.0004  0.0004  0.0000  0.0000  0.0000  0.0000  0.0000  0.0000  0.0000  0.0000  0.0000  0.0000  0.0000  0.0000  0.0000  0.0000  0.0000  0.0000  0.0000  0.0000  0.0000  0.0000  0.0000  0.0000  0.0000  0.0000  0.0000  0.0000  0.0000  0.0000  0.0000  0.0000  0.0000  0.0000  0.0000  0.0000  0.0000  0.0000  0.0000  0.0000  0.0000  0.0000  0.0000  0.0000  0.0000  0.0000  0.0000  0.0000  0.0000  0.0000  0.0000  0.0000  0.0000  0.0000  0.0000  0.0000  0.0000  0.0000  0.0000  0.0000  0.0000  0.0000  0.0000  0.0000  0.0000  0.0000  0.0000  0.0000  0.0000  0.0000  0.0000  0.0000  0.0000  0.0000  0.0000  0.0000
RND4__GCA_000774175.1   0.1188  0.0515  0.0515  0.0517  0.0559  0.0561  0.0561  0.0554  0.0587  0.0658  0.0450  0.0470  0.0465  0.0426  0.0436  0.0431  0.0431  0.0431  0.0431  0.0431  0.0431  0.0431  0.0431  0.0431  0.0431  0.0341  0.0341  0.0341  0.0341  0.0359  0.0359  0.0359  0.0364  0.0361  0.0356  0.0356  0.0356  0.0356  0.0356  0.0361  0.0361  0.0422  0.0325  0.0330  0.0330  0.0320  0.0275  0.0275  0.0275  0.0270  0.0270  0.0270  0.0270  0.0270  0.0270  0.0304  0.0295  0.0295  0.0295  0.0295  0.0343  0.0346  0.0341  0.0341  0.0346  0.0346  0.0346  0.0341  0.0308  0.0325  0.0320  0.0325  0.0320  0.0320  0.0325  0.0325  0.0325  0.0325  0.0325  0.0325  0.0325  0.0334  0.0283  0.0327  0.0327  0.0315  0.0337  0.0285  0.0285  0.0299  0.0292  0.0302  0.0302  0.0302  0.0302  0.0302  0.0302  0.0302  0.0302  0.0302  0.0302  0.0302  0.0306  0.0390  0.0369  0.0386  0.0386  0.0375  0.0280  0.0285  0.0096  0.0050  0.0045  0.0031  0.0031  0.0031  0.0031  0.0031  0.0031  0.0031  0.0031  0.0031  0.0031  0.0031  0.0031  0.0004  0.0000  0.0000  0.0000  0.0004  0.0004  0.0004  0.0004  0.0004  0.0004  0.0004  0.0004  0.0004  0.0004  0.0004  0.0004  0.0004  0.0004  0.0004  0.0004  0.0004  0.0004  0.0004  0.0004  0.0004  0.0004  0.0004  0.0004  0.0004  0.0004  0.0004  0.0004  0.0004  0.0004  0.0004  0.0004  0.0004  0.0004  0.0004  0.0004  0.0004  0.0004  0.0000  0.0000  0.0000  0.0000  0.0000  0.0000  0.0000  0.0000  0.0000  0.0000  0.0000  0.0000  0.0000  0.0000  0.0000  0.0000  0.0000  0.0000  0.0000  0.0000  0.0000  0.0000  0.0000  0.0000  0.0000  0.0000  0.0000  0.0000  0.0000  0.0000  0.0000  0.0000  0.0000  0.0000  0.0000  0.0000  0.0000  0.0000  0.0000  0.0000  0.0000  0.0000  0.0000  0.0000  0.0000  0.0000  0.0000  0.0000  0.0000  0.0000  0.0000  0.0000  0.0000  0.0000  0.0000  0.0000  0.0000  0.0000  0.0000  0.0000  0.0000  0.0000  0.0000  0.0000  0.0000  0.0000  0.0000  0.0000  0.0000  0.0000  0.0000  0.0000  0.0000  0.0000  0.0000
RND4__GCA_000774185.1   0.1188  0.0515  0.0515  0.0517  0.0559  0.0561  0.0561  0.0554  0.0587  0.0658  0.0450  0.0470  0.0465  0.0426  0.0436  0.0431  0.0431  0.0431  0.0431  0.0431  0.0431  0.0431  0.0431  0.0431  0.0431  0.0341  0.0341  0.0341  0.0341  0.0359  0.0359  0.0359  0.0364  0.0361  0.0356  0.0356  0.0356  0.0356  0.0356  0.0361  0.0361  0.0422  0.0325  0.0330  0.0330  0.0320  0.0275  0.0275  0.0275  0.0270  0.0270  0.0270  0.0270  0.0270  0.0270  0.0304  0.0295  0.0295  0.0295  0.0295  0.0343  0.0346  0.0341  0.0341  0.0346  0.0346  0.0346  0.0341  0.0308  0.0325  0.0320  0.0325  0.0320  0.0320  0.0325  0.0325  0.0325  0.0325  0.0325  0.0325  0.0325  0.0334  0.0283  0.0327  0.0327  0.0315  0.0337  0.0285  0.0285  0.0299  0.0292  0.0302  0.0302  0.0302  0.0302  0.0302  0.0302  0.0302  0.0302  0.0302  0.0302  0.0302  0.0306  0.0390  0.0369  0.0386  0.0386  0.0375  0.0280  0.0285  0.0096  0.0050  0.0045  0.0031  0.0031  0.0031  0.0031  0.0031  0.0031  0.0031  0.0031  0.0031  0.0031  0.0031  0.0031  0.0004  0.0000  0.0000  0.0000  0.0004  0.0004  0.0004  0.0004  0.0004  0.0004  0.0004  0.0004  0.0004  0.0004  0.0004  0.0004  0.0004  0.0004  0.0004  0.0004  0.0004  0.0004  0.0004  0.0004  0.0004  0.0004  0.0004  0.0004  0.0004  0.0004  0.0004  0.0004  0.0004  0.0004  0.0004  0.0004  0.0004  0.0004  0.0004  0.0004  0.0004  0.0004  0.0000  0.0000  0.0000  0.0000  0.0000  0.0000  0.0000  0.0000  0.0000  0.0000  0.0000  0.0000  0.0000  0.0000  0.0000  0.0000  0.0000  0.0000  0.0000  0.0000  0.0000  0.0000  0.0000  0.0000  0.0000  0.0000  0.0000  0.0000  0.0000  0.0000  0.0000  0.0000  0.0000  0.0000  0.0000  0.0000  0.0000  0.0000  0.0000  0.0000  0.0000  0.0000  0.0000  0.0000  0.0000  0.0000  0.0000  0.0000  0.0000  0.0000  0.0000  0.0000  0.0000  0.0000  0.0000  0.0000  0.0000  0.0000  0.0000  0.0000  0.0000  0.0000  0.0000  0.0000  0.0000  0.0000  0.0000  0.0000  0.0000  0.0000  0.0000  0.0000  0.0000  0.0000  0.0000  0.0000
RND4__GCA_000774195.1   0.1188  0.0515  0.0515  0.0517  0.0559  0.0561  0.0561  0.0554  0.0587  0.0658  0.0450  0.0470  0.0465  0.0426  0.0436  0.0431  0.0431  0.0431  0.0431  0.0431  0.0431  0.0431  0.0431  0.0431  0.0431  0.0341  0.0341  0.0341  0.0341  0.0359  0.0359  0.0359  0.0364  0.0361  0.0356  0.0356  0.0356  0.0356  0.0356  0.0361  0.0361  0.0422  0.0325  0.0330  0.0330  0.0320  0.0275  0.0275  0.0275  0.0270  0.0270  0.0270  0.0270  0.0270  0.0270  0.0304  0.0295  0.0295  0.0295  0.0295  0.0343  0.0346  0.0341  0.0341  0.0346  0.0346  0.0346  0.0341  0.0308  0.0325  0.0320  0.0325  0.0320  0.0320  0.0325  0.0325  0.0325  0.0325  0.0325  0.0325  0.0325  0.0334  0.0283  0.0327  0.0327  0.0315  0.0337  0.0285  0.0285  0.0299  0.0292  0.0302  0.0302  0.0302  0.0302  0.0302  0.0302  0.0302  0.0302  0.0302  0.0302  0.0302  0.0306  0.0390  0.0369  0.0386  0.0386  0.0375  0.0280  0.0285  0.0096  0.0050  0.0045  0.0031  0.0031  0.0031  0.0031  0.0031  0.0031  0.0031  0.0031  0.0031  0.0031  0.0031  0.0031  0.0004  0.0000  0.0000  0.0000  0.0004  0.0004  0.0004  0.0004  0.0004  0.0004  0.0004  0.0004  0.0004  0.0004  0.0004  0.0004  0.0004  0.0004  0.0004  0.0004  0.0004  0.0004  0.0004  0.0004  0.0004  0.0004  0.0004  0.0004  0.0004  0.0004  0.0004  0.0004  0.0004  0.0004  0.0004  0.0004  0.0004  0.0004  0.0004  0.0004  0.0004  0.0004  0.0000  0.0000  0.0000  0.0000  0.0000  0.0000  0.0000  0.0000  0.0000  0.0000  0.0000  0.0000  0.0000  0.0000  0.0000  0.0000  0.0000  0.0000  0.0000  0.0000  0.0000  0.0000  0.0000  0.0000  0.0000  0.0000  0.0000  0.0000  0.0000  0.0000  0.0000  0.0000  0.0000  0.0000  0.0000  0.0000  0.0000  0.0000  0.0000  0.0000  0.0000  0.0000  0.0000  0.0000  0.0000  0.0000  0.0000  0.0000  0.0000  0.0000  0.0000  0.0000  0.0000  0.0000  0.0000  0.0000  0.0000  0.0000  0.0000  0.0000  0.0000  0.0000  0.0000  0.0000  0.0000  0.0000  0.0000  0.0000  0.0000  0.0000  0.0000  0.0000  0.0000  0.0000  0.0000  0.0000  0.0000
RND4__GCA_000774245.1   0.1185  0.0516  0.0516  0.0518  0.0557  0.0559  0.0559  0.0552  0.0584  0.0655  0.0448  0.0470  0.0465  0.0426  0.0436  0.0431  0.0431  0.0431  0.0431  0.0431  0.0431  0.0431  0.0431  0.0431  0.0431  0.0341  0.0341  0.0341  0.0341  0.0359  0.0359  0.0359  0.0364  0.0361  0.0356  0.0356  0.0356  0.0356  0.0356  0.0361  0.0361  0.0422  0.0325  0.0330  0.0330  0.0320  0.0275  0.0275  0.0275  0.0270  0.0270  0.0270  0.0270  0.0270  0.0270  0.0304  0.0295  0.0295  0.0295  0.0295  0.0343  0.0346  0.0341  0.0341  0.0346  0.0346  0.0346  0.0341  0.0308  0.0325  0.0320  0.0325  0.0320  0.0320  0.0325  0.0325  0.0325  0.0325  0.0325  0.0325  0.0325  0.0334  0.0283  0.0327  0.0327  0.0315  0.0337  0.0285  0.0285  0.0299  0.0292  0.0302  0.0302  0.0302  0.0302  0.0302  0.0302  0.0302  0.0302  0.0302  0.0302  0.0302  0.0306  0.0390  0.0369  0.0386  0.0386  0.0375  0.0280  0.0285  0.0096  0.0050  0.0045  0.0031  0.0031  0.0031  0.0031  0.0031  0.0031  0.0031  0.0031  0.0031  0.0031  0.0031  0.0031  0.0004  0.0000  0.0000  0.0000  0.0004  0.0004  0.0004  0.0004  0.0004  0.0004  0.0004  0.0004  0.0004  0.0004  0.0004  0.0004  0.0004  0.0004  0.0004  0.0004  0.0004  0.0004  0.0004  0.0004  0.0004  0.0004  0.0004  0.0004  0.0004  0.0004  0.0004  0.0004  0.0004  0.0004  0.0004  0.0004  0.0004  0.0004  0.0004  0.0004  0.0004  0.0004  0.0000  0.0000  0.0000  0.0000  0.0000  0.0000  0.0000  0.0000  0.0000  0.0000  0.0000  0.0000  0.0000  0.0000  0.0000  0.0000  0.0000  0.0000  0.0000  0.0000  0.0000  0.0000  0.0000  0.0000  0.0000  0.0000  0.0000  0.0000  0.0000  0.0000  0.0000  0.0000  0.0000  0.0000  0.0000  0.0000  0.0000  0.0000  0.0000  0.0000  0.0000  0.0000  0.0000  0.0000  0.0000  0.0000  0.0000  0.0000  0.0000  0.0000  0.0000  0.0000  0.0000  0.0000  0.0000  0.0000  0.0000  0.0000  0.0000  0.0000  0.0000  0.0000  0.0000  0.0000  0.0000  0.0000  0.0000  0.0000  0.0000  0.0000  0.0000  0.0000  0.0000  0.0000  0.0000  0.0000  0.0000  0.0000
RND4__GCA_000774265.1   0.1188  0.0515  0.0515  0.0517  0.0559  0.0561  0.0561  0.0554  0.0587  0.0658  0.0450  0.0470  0.0465  0.0426  0.0436  0.0431  0.0431  0.0431  0.0431  0.0431  0.0431  0.0431  0.0431  0.0431  0.0431  0.0341  0.0341  0.0341  0.0341  0.0359  0.0359  0.0359  0.0363  0.0361  0.0356  0.0356  0.0356  0.0356  0.0356  0.0361  0.0361  0.0421  0.0325  0.0330  0.0330  0.0320  0.0275  0.0275  0.0275  0.0270  0.0270  0.0270  0.0270  0.0270  0.0270  0.0304  0.0295  0.0295  0.0295  0.0295  0.0343  0.0346  0.0341  0.0341  0.0346  0.0346  0.0346  0.0341  0.0308  0.0325  0.0320  0.0325  0.0320  0.0320  0.0325  0.0325  0.0325  0.0325  0.0325  0.0325  0.0325  0.0334  0.0283  0.0327  0.0327  0.0315  0.0337  0.0285  0.0285  0.0299  0.0292  0.0302  0.0302  0.0302  0.0302  0.0302  0.0302  0.0302  0.0302  0.0302  0.0302  0.0302  0.0306  0.0390  0.0369  0.0386  0.0386  0.0375  0.0280  0.0285  0.0096  0.0050  0.0045  0.0031  0.0031  0.0031  0.0031  0.0031  0.0031  0.0031  0.0031  0.0031  0.0031  0.0031  0.0031  0.0004  0.0000  0.0000  0.0000  0.0004  0.0004  0.0004  0.0004  0.0004  0.0004  0.0004  0.0004  0.0004  0.0004  0.0004  0.0004  0.0004  0.0004  0.0004  0.0004  0.0004  0.0004  0.0004  0.0004  0.0004  0.0004  0.0004  0.0004  0.0004  0.0004  0.0004  0.0004  0.0004  0.0004  0.0004  0.0004  0.0004  0.0004  0.0004  0.0004  0.0004  0.0004  0.0000  0.0000  0.0000  0.0000  0.0000  0.0000  0.0000  0.0000  0.0000  0.0000  0.0000  0.0000  0.0000  0.0000  0.0000  0.0000  0.0000  0.0000  0.0000  0.0000  0.0000  0.0000  0.0000  0.0000  0.0000  0.0000  0.0000  0.0000  0.0000  0.0000  0.0000  0.0000  0.0000  0.0000  0.0000  0.0000  0.0000  0.0000  0.0000  0.0000  0.0000  0.0000  0.0000  0.0000  0.0000  0.0000  0.0000  0.0000  0.0000  0.0000  0.0000  0.0000  0.0000  0.0000  0.0000  0.0000  0.0000  0.0000  0.0000  0.0000  0.0000  0.0000  0.0000  0.0000  0.0000  0.0000  0.0000  0.0000  0.0000  0.0000  0.0000  0.0000  0.0000  0.0000  0.0000  0.0000  0.0000  0.0000  0.0000
RND4__GCA_000774275.1   0.1188  0.0515  0.0515  0.0517  0.0559  0.0561  0.0561  0.0554  0.0587  0.0658  0.0450  0.0470  0.0465  0.0426  0.0436  0.0431  0.0431  0.0431  0.0431  0.0431  0.0431  0.0431  0.0431  0.0431  0.0431  0.0341  0.0341  0.0341  0.0341  0.0359  0.0359  0.0359  0.0364  0.0361  0.0356  0.0356  0.0356  0.0356  0.0356  0.0361  0.0361  0.0422  0.0325  0.0330  0.0330  0.0320  0.0275  0.0275  0.0275  0.0270  0.0270  0.0270  0.0270  0.0270  0.0270  0.0304  0.0295  0.0295  0.0295  0.0295  0.0343  0.0346  0.0341  0.0341  0.0346  0.0346  0.0346  0.0341  0.0308  0.0325  0.0320  0.0325  0.0320  0.0320  0.0325  0.0325  0.0325  0.0325  0.0325  0.0325  0.0325  0.0334  0.0283  0.0327  0.0327  0.0315  0.0337  0.0285  0.0285  0.0299  0.0292  0.0302  0.0302  0.0302  0.0302  0.0302  0.0302  0.0302  0.0302  0.0302  0.0302  0.0302  0.0306  0.0390  0.0369  0.0386  0.0386  0.0375  0.0280  0.0285  0.0096  0.0050  0.0045  0.0031  0.0031  0.0031  0.0031  0.0031  0.0031  0.0031  0.0031  0.0031  0.0031  0.0031  0.0031  0.0004  0.0000  0.0000  0.0000  0.0004  0.0004  0.0004  0.0004  0.0004  0.0004  0.0004  0.0004  0.0004  0.0004  0.0004  0.0004  0.0004  0.0004  0.0004  0.0004  0.0004  0.0004  0.0004  0.0004  0.0004  0.0004  0.0004  0.0004  0.0004  0.0004  0.0004  0.0004  0.0004  0.0004  0.0004  0.0004  0.0004  0.0004  0.0004  0.0004  0.0004  0.0004  0.0000  0.0000  0.0000  0.0000  0.0000  0.0000  0.0000  0.0000  0.0000  0.0000  0.0000  0.0000  0.0000  0.0000  0.0000  0.0000  0.0000  0.0000  0.0000  0.0000  0.0000  0.0000  0.0000  0.0000  0.0000  0.0000  0.0000  0.0000  0.0000  0.0000  0.0000  0.0000  0.0000  0.0000  0.0000  0.0000  0.0000  0.0000  0.0000  0.0000  0.0000  0.0000  0.0000  0.0000  0.0000  0.0000  0.0000  0.0000  0.0000  0.0000  0.0000  0.0000  0.0000  0.0000  0.0000  0.0000  0.0000  0.0000  0.0000  0.0000  0.0000  0.0000  0.0000  0.0000  0.0000  0.0000  0.0000  0.0000  0.0000  0.0000  0.0000  0.0000  0.0000  0.0000  0.0000  0.0000  0.0000  0.0000  0.0000  0.0000
RND4__GCA_000774335.1   0.1188  0.0515  0.0515  0.0517  0.0559  0.0561  0.0561  0.0554  0.0587  0.0658  0.0450  0.0470  0.0465  0.0426  0.0436  0.0431  0.0431  0.0431  0.0431  0.0431  0.0431  0.0431  0.0431  0.0431  0.0431  0.0341  0.0341  0.0341  0.0341  0.0359  0.0359  0.0359  0.0363  0.0361  0.0356  0.0356  0.0356  0.0356  0.0356  0.0361  0.0361  0.0422  0.0325  0.0330  0.0330  0.0320  0.0275  0.0275  0.0275  0.0270  0.0270  0.0270  0.0270  0.0270  0.0270  0.0304  0.0295  0.0295  0.0295  0.0295  0.0343  0.0346  0.0341  0.0341  0.0346  0.0346  0.0346  0.0341  0.0308  0.0325  0.0320  0.0325  0.0320  0.0320  0.0325  0.0325  0.0325  0.0325  0.0325  0.0325  0.0325  0.0334  0.0283  0.0327  0.0327  0.0315  0.0337  0.0285  0.0285  0.0299  0.0292  0.0302  0.0302  0.0302  0.0302  0.0302  0.0302  0.0302  0.0302  0.0302  0.0302  0.0302  0.0306  0.0390  0.0369  0.0386  0.0386  0.0375  0.0280  0.0285  0.0096  0.0050  0.0045  0.0031  0.0031  0.0031  0.0031  0.0031  0.0031  0.0031  0.0031  0.0031  0.0031  0.0031  0.0031  0.0004  0.0000  0.0000  0.0000  0.0004  0.0004  0.0004  0.0004  0.0004  0.0004  0.0004  0.0004  0.0004  0.0004  0.0004  0.0004  0.0004  0.0004  0.0004  0.0004  0.0004  0.0004  0.0004  0.0004  0.0004  0.0004  0.0004  0.0004  0.0004  0.0004  0.0004  0.0004  0.0004  0.0004  0.0004  0.0004  0.0004  0.0004  0.0004  0.0004  0.0004  0.0004  0.0000  0.0000  0.0000  0.0000  0.0000  0.0000  0.0000  0.0000  0.0000  0.0000  0.0000  0.0000  0.0000  0.0000  0.0000  0.0000  0.0000  0.0000  0.0000  0.0000  0.0000  0.0000  0.0000  0.0000  0.0000  0.0000  0.0000  0.0000  0.0000  0.0000  0.0000  0.0000  0.0000  0.0000  0.0000  0.0000  0.0000  0.0000  0.0000  0.0000  0.0000  0.0000  0.0000  0.0000  0.0000  0.0000  0.0000  0.0000  0.0000  0.0000  0.0000  0.0000  0.0000  0.0000  0.0000  0.0000  0.0000  0.0000  0.0000  0.0000  0.0000  0.0000  0.0000  0.0000  0.0000  0.0000  0.0000  0.0000  0.0000  0.0000  0.0000  0.0000  0.0000  0.0000  0.0000  0.0000  0.0000  0.0000  0.0000  0.0000  0.0000
RND4__GCA_000774385.1   0.1188  0.0515  0.0515  0.0517  0.0559  0.0561  0.0561  0.0554  0.0587  0.0658  0.0450  0.0470  0.0465  0.0426  0.0436  0.0431  0.0431  0.0431  0.0431  0.0431  0.0431  0.0431  0.0431  0.0431  0.0431  0.0341  0.0341  0.0341  0.0341  0.0359  0.0359  0.0359  0.0364  0.0361  0.0356  0.0356  0.0356  0.0356  0.0356  0.0361  0.0361  0.0422  0.0325  0.0330  0.0330  0.0320  0.0275  0.0275  0.0275  0.0270  0.0270  0.0270  0.0270  0.0270  0.0270  0.0304  0.0295  0.0295  0.0295  0.0295  0.0343  0.0346  0.0341  0.0341  0.0346  0.0346  0.0346  0.0341  0.0308  0.0325  0.0320  0.0325  0.0320  0.0320  0.0325  0.0325  0.0325  0.0325  0.0325  0.0325  0.0325  0.0334  0.0283  0.0327  0.0327  0.0315  0.0337  0.0285  0.0285  0.0299  0.0292  0.0302  0.0302  0.0302  0.0302  0.0302  0.0302  0.0302  0.0302  0.0302  0.0302  0.0302  0.0306  0.0390  0.0369  0.0386  0.0386  0.0375  0.0280  0.0285  0.0096  0.0050  0.0045  0.0031  0.0031  0.0031  0.0031  0.0031  0.0031  0.0031  0.0031  0.0031  0.0031  0.0031  0.0031  0.0004  0.0000  0.0000  0.0000  0.0004  0.0004  0.0004  0.0004  0.0004  0.0004  0.0004  0.0004  0.0004  0.0004  0.0004  0.0004  0.0004  0.0004  0.0004  0.0004  0.0004  0.0004  0.0004  0.0004  0.0004  0.0004  0.0004  0.0004  0.0004  0.0004  0.0004  0.0004  0.0004  0.0004  0.0004  0.0004  0.0004  0.0004  0.0004  0.0004  0.0004  0.0004  0.0000  0.0000  0.0000  0.0000  0.0000  0.0000  0.0000  0.0000  0.0000  0.0000  0.0000  0.0000  0.0000  0.0000  0.0000  0.0000  0.0000  0.0000  0.0000  0.0000  0.0000  0.0000  0.0000  0.0000  0.0000  0.0000  0.0000  0.0000  0.0000  0.0000  0.0000  0.0000  0.0000  0.0000  0.0000  0.0000  0.0000  0.0000  0.0000  0.0000  0.0000  0.0000  0.0000  0.0000  0.0000  0.0000  0.0000  0.0000  0.0000  0.0000  0.0000  0.0000  0.0000  0.0000  0.0000  0.0000  0.0000  0.0000  0.0000  0.0000  0.0000  0.0000  0.0000  0.0000  0.0000  0.0000  0.0000  0.0000  0.0000  0.0000  0.0000  0.0000  0.0000  0.0000  0.0000  0.0000  0.0000  0.0000  0.0000  0.0000  0.0000  0.0000
RND4__GCA_000774395.1   0.1188  0.0515  0.0515  0.0517  0.0559  0.0561  0.0561  0.0554  0.0587  0.0658  0.0450  0.0470  0.0465  0.0426  0.0436  0.0431  0.0431  0.0431  0.0431  0.0431  0.0431  0.0431  0.0431  0.0431  0.0431  0.0341  0.0341  0.0341  0.0341  0.0359  0.0359  0.0359  0.0364  0.0361  0.0356  0.0356  0.0356  0.0356  0.0356  0.0361  0.0361  0.0422  0.0325  0.0330  0.0330  0.0320  0.0275  0.0275  0.0275  0.0270  0.0270  0.0270  0.0270  0.0270  0.0270  0.0304  0.0295  0.0295  0.0295  0.0295  0.0343  0.0346  0.0341  0.0341  0.0346  0.0346  0.0346  0.0341  0.0308  0.0325  0.0320  0.0325  0.0320  0.0320  0.0325  0.0325  0.0325  0.0325  0.0325  0.0325  0.0325  0.0334  0.0283  0.0327  0.0327  0.0315  0.0337  0.0285  0.0285  0.0299  0.0292  0.0302  0.0302  0.0302  0.0302  0.0302  0.0302  0.0302  0.0302  0.0302  0.0302  0.0302  0.0306  0.0390  0.0369  0.0386  0.0386  0.0375  0.0280  0.0285  0.0096  0.0050  0.0045  0.0031  0.0031  0.0031  0.0031  0.0031  0.0031  0.0031  0.0031  0.0031  0.0031  0.0031  0.0031  0.0004  0.0000  0.0000  0.0000  0.0004  0.0004  0.0004  0.0004  0.0004  0.0004  0.0004  0.0004  0.0004  0.0004  0.0004  0.0004  0.0004  0.0004  0.0004  0.0004  0.0004  0.0004  0.0004  0.0004  0.0004  0.0004  0.0004  0.0004  0.0004  0.0004  0.0004  0.0004  0.0004  0.0004  0.0004  0.0004  0.0004  0.0004  0.0004  0.0004  0.0004  0.0004  0.0000  0.0000  0.0000  0.0000  0.0000  0.0000  0.0000  0.0000  0.0000  0.0000  0.0000  0.0000  0.0000  0.0000  0.0000  0.0000  0.0000  0.0000  0.0000  0.0000  0.0000  0.0000  0.0000  0.0000  0.0000  0.0000  0.0000  0.0000  0.0000  0.0000  0.0000  0.0000  0.0000  0.0000  0.0000  0.0000  0.0000  0.0000  0.0000  0.0000  0.0000  0.0000  0.0000  0.0000  0.0000  0.0000  0.0000  0.0000  0.0000  0.0000  0.0000  0.0000  0.0000  0.0000  0.0000  0.0000  0.0000  0.0000  0.0000  0.0000  0.0000  0.0000  0.0000  0.0000  0.0000  0.0000  0.0000  0.0000  0.0000  0.0000  0.0000  0.0000  0.0000  0.0000  0.0000  0.0000  0.0000  0.0000  0.0000  0.0000  0.0000  0.0000  0.0000
RND4__GCA_000774415.1   0.1188  0.0515  0.0515  0.0517  0.0559  0.0561  0.0561  0.0554  0.0587  0.0658  0.0450  0.0470  0.0465  0.0426  0.0436  0.0431  0.0431  0.0431  0.0431  0.0431  0.0431  0.0431  0.0431  0.0431  0.0431  0.0341  0.0341  0.0341  0.0341  0.0359  0.0359  0.0359  0.0364  0.0361  0.0356  0.0356  0.0356  0.0356  0.0356  0.0361  0.0361  0.0422  0.0325  0.0330  0.0330  0.0320  0.0275  0.0275  0.0275  0.0270  0.0270  0.0270  0.0270  0.0270  0.0270  0.0304  0.0295  0.0295  0.0295  0.0295  0.0343  0.0346  0.0341  0.0341  0.0346  0.0346  0.0346  0.0341  0.0308  0.0325  0.0320  0.0325  0.0320  0.0320  0.0325  0.0325  0.0325  0.0325  0.0325  0.0325  0.0325  0.0334  0.0283  0.0327  0.0327  0.0315  0.0337  0.0285  0.0285  0.0299  0.0292  0.0302  0.0302  0.0302  0.0302  0.0302  0.0302  0.0302  0.0302  0.0302  0.0302  0.0302  0.0306  0.0390  0.0369  0.0386  0.0386  0.0375  0.0280  0.0285  0.0096  0.0050  0.0045  0.0031  0.0031  0.0031  0.0031  0.0031  0.0031  0.0031  0.0031  0.0031  0.0031  0.0031  0.0031  0.0004  0.0000  0.0000  0.0000  0.0004  0.0004  0.0004  0.0004  0.0004  0.0004  0.0004  0.0004  0.0004  0.0004  0.0004  0.0004  0.0004  0.0004  0.0004  0.0004  0.0004  0.0004  0.0004  0.0004  0.0004  0.0004  0.0004  0.0004  0.0004  0.0004  0.0004  0.0004  0.0004  0.0004  0.0004  0.0004  0.0004  0.0004  0.0004  0.0004  0.0004  0.0004  0.0000  0.0000  0.0000  0.0000  0.0000  0.0000  0.0000  0.0000  0.0000  0.0000  0.0000  0.0000  0.0000  0.0000  0.0000  0.0000  0.0000  0.0000  0.0000  0.0000  0.0000  0.0000  0.0000  0.0000  0.0000  0.0000  0.0000  0.0000  0.0000  0.0000  0.0000  0.0000  0.0000  0.0000  0.0000  0.0000  0.0000  0.0000  0.0000  0.0000  0.0000  0.0000  0.0000  0.0000  0.0000  0.0000  0.0000  0.0000  0.0000  0.0000  0.0000  0.0000  0.0000  0.0000  0.0000  0.0000  0.0000  0.0000  0.0000  0.0000  0.0000  0.0000  0.0000  0.0000  0.0000  0.0000  0.0000  0.0000  0.0000  0.0000  0.0000  0.0000  0.0000  0.0000  0.0000  0.0000  0.0000  0.0000  0.0000  0.0000  0.0000  0.0000  0.0000  0.0000
RND4__GCA_000774465.1   0.1188  0.0515  0.0515  0.0517  0.0559  0.0561  0.0561  0.0554  0.0587  0.0658  0.0450  0.0470  0.0465  0.0426  0.0436  0.0431  0.0431  0.0431  0.0431  0.0431  0.0431  0.0431  0.0431  0.0431  0.0431  0.0341  0.0341  0.0341  0.0341  0.0359  0.0359  0.0359  0.0364  0.0361  0.0356  0.0356  0.0356  0.0356  0.0356  0.0361  0.0361  0.0422  0.0325  0.0330  0.0330  0.0320  0.0275  0.0275  0.0275  0.0270  0.0270  0.0270  0.0270  0.0270  0.0270  0.0304  0.0295  0.0295  0.0295  0.0295  0.0343  0.0346  0.0341  0.0341  0.0346  0.0346  0.0346  0.0341  0.0308  0.0325  0.0320  0.0325  0.0320  0.0320  0.0325  0.0325  0.0325  0.0325  0.0325  0.0325  0.0325  0.0334  0.0283  0.0327  0.0327  0.0315  0.0337  0.0285  0.0285  0.0299  0.0292  0.0302  0.0302  0.0302  0.0302  0.0302  0.0302  0.0302  0.0302  0.0302  0.0302  0.0302  0.0306  0.0390  0.0369  0.0386  0.0386  0.0375  0.0280  0.0285  0.0096  0.0050  0.0045  0.0031  0.0031  0.0031  0.0031  0.0031  0.0031  0.0031  0.0031  0.0031  0.0031  0.0031  0.0031  0.0004  0.0000  0.0000  0.0000  0.0004  0.0004  0.0004  0.0004  0.0004  0.0004  0.0004  0.0004  0.0004  0.0004  0.0004  0.0004  0.0004  0.0004  0.0004  0.0004  0.0004  0.0004  0.0004  0.0004  0.0004  0.0004  0.0004  0.0004  0.0004  0.0004  0.0004  0.0004  0.0004  0.0004  0.0004  0.0004  0.0004  0.0004  0.0004  0.0004  0.0004  0.0004  0.0000  0.0000  0.0000  0.0000  0.0000  0.0000  0.0000  0.0000  0.0000  0.0000  0.0000  0.0000  0.0000  0.0000  0.0000  0.0000  0.0000  0.0000  0.0000  0.0000  0.0000  0.0000  0.0000  0.0000  0.0000  0.0000  0.0000  0.0000  0.0000  0.0000  0.0000  0.0000  0.0000  0.0000  0.0000  0.0000  0.0000  0.0000  0.0000  0.0000  0.0000  0.0000  0.0000  0.0000  0.0000  0.0000  0.0000  0.0000  0.0000  0.0000  0.0000  0.0000  0.0000  0.0000  0.0000  0.0000  0.0000  0.0000  0.0000  0.0000  0.0000  0.0000  0.0000  0.0000  0.0000  0.0000  0.0000  0.0000  0.0000  0.0000  0.0000  0.0000  0.0000  0.0000  0.0000  0.0000  0.0000  0.0000  0.0000  0.0000  0.0000  0.0000  0.0000  0.0000  0.0000
RND4__GCA_000774475.1   0.1188  0.0515  0.0515  0.0517  0.0559  0.0561  0.0561  0.0554  0.0587  0.0658  0.0450  0.0470  0.0465  0.0426  0.0436  0.0431  0.0431  0.0431  0.0431  0.0431  0.0431  0.0431  0.0431  0.0431  0.0431  0.0341  0.0341  0.0341  0.0341  0.0359  0.0359  0.0359  0.0364  0.0361  0.0356  0.0356  0.0356  0.0356  0.0356  0.0361  0.0361  0.0422  0.0325  0.0330  0.0330  0.0320  0.0275  0.0275  0.0275  0.0270  0.0270  0.0270  0.0270  0.0270  0.0270  0.0304  0.0295  0.0295  0.0295  0.0295  0.0343  0.0346  0.0341  0.0341  0.0346  0.0346  0.0346  0.0341  0.0308  0.0325  0.0320  0.0325  0.0320  0.0320  0.0325  0.0325  0.0325  0.0325  0.0325  0.0325  0.0325  0.0334  0.0283  0.0327  0.0327  0.0315  0.0337  0.0285  0.0285  0.0299  0.0292  0.0302  0.0302  0.0302  0.0302  0.0302  0.0302  0.0302  0.0302  0.0302  0.0302  0.0302  0.0306  0.0390  0.0369  0.0386  0.0386  0.0375  0.0280  0.0285  0.0096  0.0050  0.0045  0.0031  0.0031  0.0031  0.0031  0.0031  0.0031  0.0031  0.0031  0.0031  0.0031  0.0031  0.0031  0.0004  0.0000  0.0000  0.0000  0.0004  0.0004  0.0004  0.0004  0.0004  0.0004  0.0004  0.0004  0.0004  0.0004  0.0004  0.0004  0.0004  0.0004  0.0004  0.0004  0.0004  0.0004  0.0004  0.0004  0.0004  0.0004  0.0004  0.0004  0.0004  0.0004  0.0004  0.0004  0.0004  0.0004  0.0004  0.0004  0.0004  0.0004  0.0004  0.0004  0.0004  0.0004  0.0000  0.0000  0.0000  0.0000  0.0000  0.0000  0.0000  0.0000  0.0000  0.0000  0.0000  0.0000  0.0000  0.0000  0.0000  0.0000  0.0000  0.0000  0.0000  0.0000  0.0000  0.0000  0.0000  0.0000  0.0000  0.0000  0.0000  0.0000  0.0000  0.0000  0.0000  0.0000  0.0000  0.0000  0.0000  0.0000  0.0000  0.0000  0.0000  0.0000  0.0000  0.0000  0.0000  0.0000  0.0000  0.0000  0.0000  0.0000  0.0000  0.0000  0.0000  0.0000  0.0000  0.0000  0.0000  0.0000  0.0000  0.0000  0.0000  0.0000  0.0000  0.0000  0.0000  0.0000  0.0000  0.0000  0.0000  0.0000  0.0000  0.0000  0.0000  0.0000  0.0000  0.0000  0.0000  0.0000  0.0000  0.0000  0.0000  0.0000  0.0000  0.0000  0.0000  0.0000  0.0000  0.0000
RND4__GCA_000774485.1   0.1188  0.0515  0.0515  0.0517  0.0559  0.0561  0.0561  0.0554  0.0587  0.0658  0.0450  0.0470  0.0465  0.0426  0.0436  0.0431  0.0431  0.0431  0.0431  0.0431  0.0431  0.0431  0.0431  0.0431  0.0431  0.0341  0.0341  0.0341  0.0341  0.0359  0.0359  0.0359  0.0363  0.0361  0.0356  0.0356  0.0356  0.0356  0.0356  0.0361  0.0361  0.0422  0.0325  0.0330  0.0330  0.0320  0.0275  0.0275  0.0275  0.0270  0.0270  0.0270  0.0270  0.0270  0.0270  0.0304  0.0295  0.0295  0.0295  0.0295  0.0343  0.0346  0.0341  0.0341  0.0346  0.0346  0.0346  0.0341  0.0308  0.0325  0.0320  0.0325  0.0320  0.0320  0.0325  0.0325  0.0325  0.0325  0.0325  0.0325  0.0325  0.0334  0.0283  0.0327  0.0327  0.0315  0.0337  0.0285  0.0285  0.0299  0.0292  0.0302  0.0302  0.0302  0.0302  0.0302  0.0302  0.0302  0.0302  0.0302  0.0302  0.0302  0.0306  0.0390  0.0369  0.0386  0.0386  0.0375  0.0280  0.0285  0.0096  0.0050  0.0045  0.0031  0.0031  0.0031  0.0031  0.0031  0.0031  0.0031  0.0031  0.0031  0.0031  0.0031  0.0031  0.0004  0.0000  0.0000  0.0000  0.0004  0.0004  0.0004  0.0004  0.0004  0.0004  0.0004  0.0004  0.0004  0.0004  0.0004  0.0004  0.0004  0.0004  0.0004  0.0004  0.0004  0.0004  0.0004  0.0004  0.0004  0.0004  0.0004  0.0004  0.0004  0.0004  0.0004  0.0004  0.0004  0.0004  0.0004  0.0004  0.0004  0.0004  0.0004  0.0004  0.0004  0.0004  0.0000  0.0000  0.0000  0.0000  0.0000  0.0000  0.0000  0.0000  0.0000  0.0000  0.0000  0.0000  0.0000  0.0000  0.0000  0.0000  0.0000  0.0000  0.0000  0.0000  0.0000  0.0000  0.0000  0.0000  0.0000  0.0000  0.0000  0.0000  0.0000  0.0000  0.0000  0.0000  0.0000  0.0000  0.0000  0.0000  0.0000  0.0000  0.0000  0.0000  0.0000  0.0000  0.0000  0.0000  0.0000  0.0000  0.0000  0.0000  0.0000  0.0000  0.0000  0.0000  0.0000  0.0000  0.0000  0.0000  0.0000  0.0000  0.0000  0.0000  0.0000  0.0000  0.0000  0.0000  0.0000  0.0000  0.0000  0.0000  0.0000  0.0000  0.0000  0.0000  0.0000  0.0000  0.0000  0.0000  0.0000  0.0000  0.0000  0.0000  0.0000  0.0000  0.0000  0.0000  0.0000  0.0000  0.0000
RND4__GCA_000774495.1   0.1188  0.0515  0.0515  0.0517  0.0559  0.0561  0.0561  0.0554  0.0587  0.0658  0.0450  0.0470  0.0465  0.0426  0.0436  0.0431  0.0431  0.0431  0.0431  0.0431  0.0431  0.0431  0.0431  0.0431  0.0431  0.0341  0.0341  0.0341  0.0341  0.0359  0.0359  0.0359  0.0364  0.0361  0.0356  0.0356  0.0356  0.0356  0.0356  0.0361  0.0361  0.0422  0.0325  0.0330  0.0330  0.0320  0.0275  0.0275  0.0275  0.0270  0.0270  0.0270  0.0270  0.0270  0.0270  0.0304  0.0295  0.0295  0.0295  0.0295  0.0343  0.0346  0.0341  0.0341  0.0346  0.0346  0.0346  0.0341  0.0308  0.0325  0.0320  0.0325  0.0320  0.0320  0.0325  0.0325  0.0325  0.0325  0.0325  0.0325  0.0325  0.0334  0.0283  0.0327  0.0327  0.0315  0.0337  0.0285  0.0285  0.0299  0.0292  0.0302  0.0302  0.0302  0.0302  0.0302  0.0302  0.0302  0.0302  0.0302  0.0302  0.0302  0.0306  0.0390  0.0369  0.0386  0.0386  0.0375  0.0280  0.0285  0.0096  0.0050  0.0045  0.0031  0.0031  0.0031  0.0031  0.0031  0.0031  0.0031  0.0031  0.0031  0.0031  0.0031  0.0031  0.0004  0.0000  0.0000  0.0000  0.0004  0.0004  0.0004  0.0004  0.0004  0.0004  0.0004  0.0004  0.0004  0.0004  0.0004  0.0004  0.0004  0.0004  0.0004  0.0004  0.0004  0.0004  0.0004  0.0004  0.0004  0.0004  0.0004  0.0004  0.0004  0.0004  0.0004  0.0004  0.0004  0.0004  0.0004  0.0004  0.0004  0.0004  0.0004  0.0004  0.0004  0.0004  0.0000  0.0000  0.0000  0.0000  0.0000  0.0000  0.0000  0.0000  0.0000  0.0000  0.0000  0.0000  0.0000  0.0000  0.0000  0.0000  0.0000  0.0000  0.0000  0.0000  0.0000  0.0000  0.0000  0.0000  0.0000  0.0000  0.0000  0.0000  0.0000  0.0000  0.0000  0.0000  0.0000  0.0000  0.0000  0.0000  0.0000  0.0000  0.0000  0.0000  0.0000  0.0000  0.0000  0.0000  0.0000  0.0000  0.0000  0.0000  0.0000  0.0000  0.0000  0.0000  0.0000  0.0000  0.0000  0.0000  0.0000  0.0000  0.0000  0.0000  0.0000  0.0000  0.0000  0.0000  0.0000  0.0000  0.0000  0.0000  0.0000  0.0000  0.0000  0.0000  0.0000  0.0000  0.0000  0.0000  0.0000  0.0000  0.0000  0.0000  0.0000  0.0000  0.0000  0.0000  0.0000  0.0000  0.0000  0.0000
RND4__GCA_000774555.1   0.1188  0.0515  0.0515  0.0517  0.0559  0.0561  0.0561  0.0554  0.0587  0.0658  0.0450  0.0470  0.0465  0.0426  0.0436  0.0431  0.0431  0.0431  0.0431  0.0431  0.0431  0.0431  0.0431  0.0431  0.0431  0.0341  0.0341  0.0341  0.0341  0.0359  0.0359  0.0359  0.0364  0.0361  0.0356  0.0356  0.0356  0.0356  0.0356  0.0361  0.0361  0.0422  0.0325  0.0330  0.0330  0.0320  0.0275  0.0275  0.0275  0.0270  0.0270  0.0270  0.0270  0.0270  0.0270  0.0304  0.0295  0.0295  0.0295  0.0295  0.0343  0.0346  0.0341  0.0341  0.0346  0.0346  0.0346  0.0341  0.0308  0.0325  0.0320  0.0325  0.0320  0.0320  0.0325  0.0325  0.0325  0.0325  0.0325  0.0325  0.0325  0.0334  0.0283  0.0327  0.0327  0.0315  0.0337  0.0285  0.0285  0.0299  0.0292  0.0302  0.0302  0.0302  0.0302  0.0302  0.0302  0.0302  0.0302  0.0302  0.0302  0.0302  0.0306  0.0390  0.0369  0.0386  0.0386  0.0375  0.0280  0.0285  0.0096  0.0050  0.0045  0.0031  0.0031  0.0031  0.0031  0.0031  0.0031  0.0031  0.0031  0.0031  0.0031  0.0031  0.0031  0.0004  0.0000  0.0000  0.0000  0.0004  0.0004  0.0004  0.0004  0.0004  0.0004  0.0004  0.0004  0.0004  0.0004  0.0004  0.0004  0.0004  0.0004  0.0004  0.0004  0.0004  0.0004  0.0004  0.0004  0.0004  0.0004  0.0004  0.0004  0.0004  0.0004  0.0004  0.0004  0.0004  0.0004  0.0004  0.0004  0.0004  0.0004  0.0004  0.0004  0.0004  0.0004  0.0000  0.0000  0.0000  0.0000  0.0000  0.0000  0.0000  0.0000  0.0000  0.0000  0.0000  0.0000  0.0000  0.0000  0.0000  0.0000  0.0000  0.0000  0.0000  0.0000  0.0000  0.0000  0.0000  0.0000  0.0000  0.0000  0.0000  0.0000  0.0000  0.0000  0.0000  0.0000  0.0000  0.0000  0.0000  0.0000  0.0000  0.0000  0.0000  0.0000  0.0000  0.0000  0.0000  0.0000  0.0000  0.0000  0.0000  0.0000  0.0000  0.0000  0.0000  0.0000  0.0000  0.0000  0.0000  0.0000  0.0000  0.0000  0.0000  0.0000  0.0000  0.0000  0.0000  0.0000  0.0000  0.0000  0.0000  0.0000  0.0000  0.0000  0.0000  0.0000  0.0000  0.0000  0.0000  0.0000  0.0000  0.0000  0.0000  0.0000  0.0000  0.0000  0.0000  0.0000  0.0000  0.0000  0.0000  0.0000  0.0000
RND4__GCA_000774565.1   0.1188  0.0515  0.0515  0.0517  0.0559  0.0561  0.0561  0.0554  0.0587  0.0658  0.0450  0.0470  0.0465  0.0426  0.0436  0.0431  0.0431  0.0431  0.0431  0.0431  0.0431  0.0431  0.0431  0.0431  0.0431  0.0341  0.0341  0.0341  0.0341  0.0359  0.0359  0.0359  0.0364  0.0361  0.0356  0.0356  0.0356  0.0356  0.0356  0.0361  0.0361  0.0422  0.0325  0.0330  0.0330  0.0320  0.0275  0.0275  0.0275  0.0270  0.0270  0.0270  0.0270  0.0270  0.0270  0.0304  0.0295  0.0295  0.0295  0.0295  0.0343  0.0346  0.0341  0.0341  0.0346  0.0346  0.0346  0.0341  0.0308  0.0325  0.0320  0.0325  0.0320  0.0320  0.0325  0.0325  0.0325  0.0325  0.0325  0.0325  0.0325  0.0334  0.0283  0.0327  0.0327  0.0315  0.0337  0.0285  0.0285  0.0299  0.0292  0.0302  0.0302  0.0302  0.0302  0.0302  0.0302  0.0302  0.0302  0.0302  0.0302  0.0302  0.0306  0.0390  0.0369  0.0386  0.0386  0.0375  0.0280  0.0285  0.0096  0.0050  0.0045  0.0031  0.0031  0.0031  0.0031  0.0031  0.0031  0.0031  0.0031  0.0031  0.0031  0.0031  0.0031  0.0004  0.0000  0.0000  0.0000  0.0004  0.0004  0.0004  0.0004  0.0004  0.0004  0.0004  0.0004  0.0004  0.0004  0.0004  0.0004  0.0004  0.0004  0.0004  0.0004  0.0004  0.0004  0.0004  0.0004  0.0004  0.0004  0.0004  0.0004  0.0004  0.0004  0.0004  0.0004  0.0004  0.0004  0.0004  0.0004  0.0004  0.0004  0.0004  0.0004  0.0004  0.0004  0.0000  0.0000  0.0000  0.0000  0.0000  0.0000  0.0000  0.0000  0.0000  0.0000  0.0000  0.0000  0.0000  0.0000  0.0000  0.0000  0.0000  0.0000  0.0000  0.0000  0.0000  0.0000  0.0000  0.0000  0.0000  0.0000  0.0000  0.0000  0.0000  0.0000  0.0000  0.0000  0.0000  0.0000  0.0000  0.0000  0.0000  0.0000  0.0000  0.0000  0.0000  0.0000  0.0000  0.0000  0.0000  0.0000  0.0000  0.0000  0.0000  0.0000  0.0000  0.0000  0.0000  0.0000  0.0000  0.0000  0.0000  0.0000  0.0000  0.0000  0.0000  0.0000  0.0000  0.0000  0.0000  0.0000  0.0000  0.0000  0.0000  0.0000  0.0000  0.0000  0.0000  0.0000  0.0000  0.0000  0.0000  0.0000  0.0000  0.0000  0.0000  0.0000  0.0000  0.0000  0.0000  0.0000  0.0000  0.0000  0.0000  0.0000
RND4__GCA_000774575.1   0.1188  0.0515  0.0515  0.0517  0.0559  0.0561  0.0561  0.0554  0.0587  0.0658  0.0450  0.0470  0.0465  0.0426  0.0436  0.0431  0.0431  0.0431  0.0431  0.0431  0.0431  0.0431  0.0431  0.0431  0.0431  0.0341  0.0341  0.0341  0.0341  0.0359  0.0359  0.0359  0.0364  0.0361  0.0356  0.0356  0.0356  0.0356  0.0356  0.0361  0.0361  0.0422  0.0325  0.0330  0.0330  0.0320  0.0275  0.0275  0.0275  0.0270  0.0270  0.0270  0.0270  0.0270  0.0270  0.0304  0.0295  0.0295  0.0295  0.0295  0.0343  0.0346  0.0341  0.0341  0.0346  0.0346  0.0346  0.0341  0.0308  0.0325  0.0320  0.0325  0.0320  0.0320  0.0325  0.0325  0.0325  0.0325  0.0325  0.0325  0.0325  0.0334  0.0283  0.0327  0.0327  0.0315  0.0337  0.0285  0.0285  0.0299  0.0292  0.0302  0.0302  0.0302  0.0302  0.0302  0.0302  0.0302  0.0302  0.0302  0.0302  0.0302  0.0306  0.0390  0.0369  0.0386  0.0386  0.0375  0.0280  0.0285  0.0096  0.0050  0.0045  0.0031  0.0031  0.0031  0.0031  0.0031  0.0031  0.0031  0.0031  0.0031  0.0031  0.0031  0.0031  0.0004  0.0000  0.0000  0.0000  0.0004  0.0004  0.0004  0.0004  0.0004  0.0004  0.0004  0.0004  0.0004  0.0004  0.0004  0.0004  0.0004  0.0004  0.0004  0.0004  0.0004  0.0004  0.0004  0.0004  0.0004  0.0004  0.0004  0.0004  0.0004  0.0004  0.0004  0.0004  0.0004  0.0004  0.0004  0.0004  0.0004  0.0004  0.0004  0.0004  0.0004  0.0004  0.0000  0.0000  0.0000  0.0000  0.0000  0.0000  0.0000  0.0000  0.0000  0.0000  0.0000  0.0000  0.0000  0.0000  0.0000  0.0000  0.0000  0.0000  0.0000  0.0000  0.0000  0.0000  0.0000  0.0000  0.0000  0.0000  0.0000  0.0000  0.0000  0.0000  0.0000  0.0000  0.0000  0.0000  0.0000  0.0000  0.0000  0.0000  0.0000  0.0000  0.0000  0.0000  0.0000  0.0000  0.0000  0.0000  0.0000  0.0000  0.0000  0.0000  0.0000  0.0000  0.0000  0.0000  0.0000  0.0000  0.0000  0.0000  0.0000  0.0000  0.0000  0.0000  0.0000  0.0000  0.0000  0.0000  0.0000  0.0000  0.0000  0.0000  0.0000  0.0000  0.0000  0.0000  0.0000  0.0000  0.0000  0.0000  0.0000  0.0000  0.0000  0.0000  0.0000  0.0000  0.0000  0.0000  0.0000  0.0000  0.0000  0.0000  0.0000
RND4__GCA_000774695.1   0.1185  0.0516  0.0516  0.0518  0.0557  0.0559  0.0559  0.0552  0.0584  0.0655  0.0448  0.0470  0.0465  0.0426  0.0436  0.0431  0.0431  0.0431  0.0431  0.0431  0.0431  0.0431  0.0431  0.0431  0.0431  0.0341  0.0341  0.0341  0.0341  0.0359  0.0359  0.0359  0.0363  0.0361  0.0356  0.0356  0.0356  0.0356  0.0356  0.0361  0.0361  0.0422  0.0325  0.0330  0.0330  0.0320  0.0275  0.0275  0.0275  0.0270  0.0270  0.0270  0.0270  0.0270  0.0270  0.0304  0.0295  0.0295  0.0295  0.0295  0.0343  0.0346  0.0341  0.0341  0.0346  0.0346  0.0346  0.0341  0.0308  0.0325  0.0320  0.0325  0.0320  0.0320  0.0325  0.0325  0.0325  0.0325  0.0325  0.0325  0.0325  0.0334  0.0283  0.0327  0.0327  0.0315  0.0337  0.0285  0.0285  0.0299  0.0292  0.0302  0.0302  0.0302  0.0302  0.0302  0.0302  0.0302  0.0302  0.0302  0.0302  0.0302  0.0306  0.0390  0.0369  0.0386  0.0386  0.0375  0.0280  0.0285  0.0096  0.0050  0.0045  0.0031  0.0031  0.0031  0.0031  0.0031  0.0031  0.0031  0.0031  0.0031  0.0031  0.0031  0.0031  0.0004  0.0000  0.0000  0.0000  0.0004  0.0004  0.0004  0.0004  0.0004  0.0004  0.0004  0.0004  0.0004  0.0004  0.0004  0.0004  0.0004  0.0004  0.0004  0.0004  0.0004  0.0004  0.0004  0.0004  0.0004  0.0004  0.0004  0.0004  0.0004  0.0004  0.0004  0.0004  0.0004  0.0004  0.0004  0.0004  0.0004  0.0004  0.0004  0.0004  0.0004  0.0004  0.0000  0.0000  0.0000  0.0000  0.0000  0.0000  0.0000  0.0000  0.0000  0.0000  0.0000  0.0000  0.0000  0.0000  0.0000  0.0000  0.0000  0.0000  0.0000  0.0000  0.0000  0.0000  0.0000  0.0000  0.0000  0.0000  0.0000  0.0000  0.0000  0.0000  0.0000  0.0000  0.0000  0.0000  0.0000  0.0000  0.0000  0.0000  0.0000  0.0000  0.0000  0.0000  0.0000  0.0000  0.0000  0.0000  0.0000  0.0000  0.0000  0.0000  0.0000  0.0000  0.0000  0.0000  0.0000  0.0000  0.0000  0.0000  0.0000  0.0000  0.0000  0.0000  0.0000  0.0000  0.0000  0.0000  0.0000  0.0000  0.0000  0.0000  0.0000  0.0000  0.0000  0.0000  0.0000  0.0000  0.0000  0.0000  0.0000  0.0000  0.0000  0.0000  0.0000  0.0000  0.0000  0.0000  0.0000  0.0000  0.0000  0.0000  0.0000  0.0000
RND4__GCA_000774705.1   0.1188  0.0515  0.0515  0.0517  0.0559  0.0561  0.0561  0.0554  0.0587  0.0658  0.0450  0.0470  0.0465  0.0426  0.0436  0.0431  0.0431  0.0431  0.0431  0.0431  0.0431  0.0431  0.0431  0.0431  0.0431  0.0341  0.0341  0.0341  0.0341  0.0359  0.0359  0.0359  0.0364  0.0361  0.0356  0.0356  0.0356  0.0356  0.0356  0.0361  0.0361  0.0422  0.0325  0.0330  0.0330  0.0320  0.0275  0.0275  0.0275  0.0270  0.0270  0.0270  0.0270  0.0270  0.0270  0.0304  0.0295  0.0295  0.0295  0.0295  0.0343  0.0346  0.0341  0.0341  0.0346  0.0346  0.0346  0.0341  0.0308  0.0325  0.0320  0.0325  0.0320  0.0320  0.0325  0.0325  0.0325  0.0325  0.0325  0.0325  0.0325  0.0334  0.0283  0.0327  0.0327  0.0315  0.0337  0.0285  0.0285  0.0299  0.0292  0.0302  0.0302  0.0302  0.0302  0.0302  0.0302  0.0302  0.0302  0.0302  0.0302  0.0302  0.0306  0.0390  0.0369  0.0386  0.0386  0.0375  0.0280  0.0285  0.0096  0.0050  0.0045  0.0031  0.0031  0.0031  0.0031  0.0031  0.0031  0.0031  0.0031  0.0031  0.0031  0.0031  0.0031  0.0004  0.0000  0.0000  0.0000  0.0004  0.0004  0.0004  0.0004  0.0004  0.0004  0.0004  0.0004  0.0004  0.0004  0.0004  0.0004  0.0004  0.0004  0.0004  0.0004  0.0004  0.0004  0.0004  0.0004  0.0004  0.0004  0.0004  0.0004  0.0004  0.0004  0.0004  0.0004  0.0004  0.0004  0.0004  0.0004  0.0004  0.0004  0.0004  0.0004  0.0004  0.0004  0.0000  0.0000  0.0000  0.0000  0.0000  0.0000  0.0000  0.0000  0.0000  0.0000  0.0000  0.0000  0.0000  0.0000  0.0000  0.0000  0.0000  0.0000  0.0000  0.0000  0.0000  0.0000  0.0000  0.0000  0.0000  0.0000  0.0000  0.0000  0.0000  0.0000  0.0000  0.0000  0.0000  0.0000  0.0000  0.0000  0.0000  0.0000  0.0000  0.0000  0.0000  0.0000  0.0000  0.0000  0.0000  0.0000  0.0000  0.0000  0.0000  0.0000  0.0000  0.0000  0.0000  0.0000  0.0000  0.0000  0.0000  0.0000  0.0000  0.0000  0.0000  0.0000  0.0000  0.0000  0.0000  0.0000  0.0000  0.0000  0.0000  0.0000  0.0000  0.0000  0.0000  0.0000  0.0000  0.0000  0.0000  0.0000  0.0000  0.0000  0.0000  0.0000  0.0000  0.0000  0.0000  0.0000  0.0000  0.0000  0.0000  0.0000  0.0000  0.0000  0.0000
RND4__GCA_000774765.1   0.1185  0.0516  0.0516  0.0518  0.0557  0.0559  0.0559  0.0552  0.0584  0.0655  0.0448  0.0470  0.0465  0.0426  0.0436  0.0431  0.0431  0.0431  0.0431  0.0431  0.0431  0.0431  0.0431  0.0431  0.0431  0.0341  0.0341  0.0341  0.0341  0.0359  0.0359  0.0359  0.0364  0.0361  0.0356  0.0356  0.0356  0.0356  0.0356  0.0361  0.0361  0.0422  0.0325  0.0330  0.0330  0.0320  0.0275  0.0275  0.0275  0.0270  0.0270  0.0270  0.0270  0.0270  0.0270  0.0304  0.0295  0.0295  0.0295  0.0295  0.0343  0.0346  0.0341  0.0341  0.0346  0.0346  0.0346  0.0341  0.0308  0.0325  0.0320  0.0325  0.0320  0.0320  0.0325  0.0325  0.0325  0.0325  0.0325  0.0325  0.0325  0.0334  0.0283  0.0327  0.0327  0.0315  0.0337  0.0285  0.0285  0.0299  0.0292  0.0302  0.0302  0.0302  0.0302  0.0302  0.0302  0.0302  0.0302  0.0302  0.0302  0.0302  0.0306  0.0390  0.0369  0.0386  0.0386  0.0375  0.0280  0.0285  0.0096  0.0050  0.0045  0.0031  0.0031  0.0031  0.0031  0.0031  0.0031  0.0031  0.0031  0.0031  0.0031  0.0031  0.0031  0.0004  0.0000  0.0000  0.0000  0.0004  0.0004  0.0004  0.0004  0.0004  0.0004  0.0004  0.0004  0.0004  0.0004  0.0004  0.0004  0.0004  0.0004  0.0004  0.0004  0.0004  0.0004  0.0004  0.0004  0.0004  0.0004  0.0004  0.0004  0.0004  0.0004  0.0004  0.0004  0.0004  0.0004  0.0004  0.0004  0.0004  0.0004  0.0004  0.0004  0.0004  0.0004  0.0000  0.0000  0.0000  0.0000  0.0000  0.0000  0.0000  0.0000  0.0000  0.0000  0.0000  0.0000  0.0000  0.0000  0.0000  0.0000  0.0000  0.0000  0.0000  0.0000  0.0000  0.0000  0.0000  0.0000  0.0000  0.0000  0.0000  0.0000  0.0000  0.0000  0.0000  0.0000  0.0000  0.0000  0.0000  0.0000  0.0000  0.0000  0.0000  0.0000  0.0000  0.0000  0.0000  0.0000  0.0000  0.0000  0.0000  0.0000  0.0000  0.0000  0.0000  0.0000  0.0000  0.0000  0.0000  0.0000  0.0000  0.0000  0.0000  0.0000  0.0000  0.0000  0.0000  0.0000  0.0000  0.0000  0.0000  0.0000  0.0000  0.0000  0.0000  0.0000  0.0000  0.0000  0.0000  0.0000  0.0000  0.0000  0.0000  0.0000  0.0000  0.0000  0.0000  0.0000  0.0000  0.0000  0.0000  0.0000  0.0000  0.0000  0.0000  0.0000  0.0000  0.0000
RND4__GCA_000774815.1   0.1188  0.0515  0.0515  0.0517  0.0559  0.0561  0.0561  0.0554  0.0587  0.0658  0.0450  0.0470  0.0465  0.0426  0.0436  0.0431  0.0431  0.0431  0.0431  0.0431  0.0431  0.0431  0.0431  0.0431  0.0431  0.0341  0.0341  0.0341  0.0341  0.0359  0.0359  0.0359  0.0364  0.0361  0.0356  0.0356  0.0356  0.0356  0.0356  0.0361  0.0361  0.0422  0.0325  0.0330  0.0330  0.0320  0.0275  0.0275  0.0275  0.0270  0.0270  0.0270  0.0270  0.0270  0.0270  0.0304  0.0295  0.0295  0.0295  0.0295  0.0343  0.0346  0.0341  0.0341  0.0346  0.0346  0.0346  0.0341  0.0308  0.0325  0.0320  0.0325  0.0320  0.0320  0.0325  0.0325  0.0325  0.0325  0.0325  0.0325  0.0325  0.0334  0.0283  0.0327  0.0327  0.0315  0.0337  0.0285  0.0285  0.0299  0.0292  0.0302  0.0302  0.0302  0.0302  0.0302  0.0302  0.0302  0.0302  0.0302  0.0302  0.0302  0.0306  0.0390  0.0369  0.0386  0.0386  0.0375  0.0280  0.0285  0.0096  0.0050  0.0045  0.0031  0.0031  0.0031  0.0031  0.0031  0.0031  0.0031  0.0031  0.0031  0.0031  0.0031  0.0031  0.0004  0.0000  0.0000  0.0000  0.0004  0.0004  0.0004  0.0004  0.0004  0.0004  0.0004  0.0004  0.0004  0.0004  0.0004  0.0004  0.0004  0.0004  0.0004  0.0004  0.0004  0.0004  0.0004  0.0004  0.0004  0.0004  0.0004  0.0004  0.0004  0.0004  0.0004  0.0004  0.0004  0.0004  0.0004  0.0004  0.0004  0.0004  0.0004  0.0004  0.0004  0.0004  0.0000  0.0000  0.0000  0.0000  0.0000  0.0000  0.0000  0.0000  0.0000  0.0000  0.0000  0.0000  0.0000  0.0000  0.0000  0.0000  0.0000  0.0000  0.0000  0.0000  0.0000  0.0000  0.0000  0.0000  0.0000  0.0000  0.0000  0.0000  0.0000  0.0000  0.0000  0.0000  0.0000  0.0000  0.0000  0.0000  0.0000  0.0000  0.0000  0.0000  0.0000  0.0000  0.0000  0.0000  0.0000  0.0000  0.0000  0.0000  0.0000  0.0000  0.0000  0.0000  0.0000  0.0000  0.0000  0.0000  0.0000  0.0000  0.0000  0.0000  0.0000  0.0000  0.0000  0.0000  0.0000  0.0000  0.0000  0.0000  0.0000  0.0000  0.0000  0.0000  0.0000  0.0000  0.0000  0.0000  0.0000  0.0000  0.0000  0.0000  0.0000  0.0000  0.0000  0.0000  0.0000  0.0000  0.0000  0.0000  0.0000  0.0000  0.0000  0.0000  0.0000  0.0000  0.0000
RND4__GCA_000774865.1   0.1188  0.0515  0.0515  0.0517  0.0559  0.0561  0.0561  0.0554  0.0587  0.0658  0.0450  0.0470  0.0465  0.0426  0.0436  0.0431  0.0431  0.0431  0.0431  0.0431  0.0431  0.0431  0.0431  0.0431  0.0431  0.0341  0.0341  0.0341  0.0341  0.0359  0.0359  0.0359  0.0364  0.0361  0.0356  0.0356  0.0356  0.0356  0.0356  0.0361  0.0361  0.0422  0.0325  0.0330  0.0330  0.0320  0.0275  0.0275  0.0275  0.0270  0.0270  0.0270  0.0270  0.0270  0.0270  0.0304  0.0295  0.0295  0.0295  0.0295  0.0343  0.0346  0.0341  0.0341  0.0346  0.0346  0.0346  0.0341  0.0308  0.0325  0.0320  0.0325  0.0320  0.0320  0.0325  0.0325  0.0325  0.0325  0.0325  0.0325  0.0325  0.0334  0.0283  0.0327  0.0327  0.0315  0.0337  0.0285  0.0285  0.0299  0.0292  0.0302  0.0302  0.0302  0.0302  0.0302  0.0302  0.0302  0.0302  0.0302  0.0302  0.0302  0.0306  0.0390  0.0369  0.0386  0.0386  0.0375  0.0280  0.0285  0.0096  0.0050  0.0045  0.0031  0.0031  0.0031  0.0031  0.0031  0.0031  0.0031  0.0031  0.0031  0.0031  0.0031  0.0031  0.0004  0.0000  0.0000  0.0000  0.0004  0.0004  0.0004  0.0004  0.0004  0.0004  0.0004  0.0004  0.0004  0.0004  0.0004  0.0004  0.0004  0.0004  0.0004  0.0004  0.0004  0.0004  0.0004  0.0004  0.0004  0.0004  0.0004  0.0004  0.0004  0.0004  0.0004  0.0004  0.0004  0.0004  0.0004  0.0004  0.0004  0.0004  0.0004  0.0004  0.0004  0.0004  0.0000  0.0000  0.0000  0.0000  0.0000  0.0000  0.0000  0.0000  0.0000  0.0000  0.0000  0.0000  0.0000  0.0000  0.0000  0.0000  0.0000  0.0000  0.0000  0.0000  0.0000  0.0000  0.0000  0.0000  0.0000  0.0000  0.0000  0.0000  0.0000  0.0000  0.0000  0.0000  0.0000  0.0000  0.0000  0.0000  0.0000  0.0000  0.0000  0.0000  0.0000  0.0000  0.0000  0.0000  0.0000  0.0000  0.0000  0.0000  0.0000  0.0000  0.0000  0.0000  0.0000  0.0000  0.0000  0.0000  0.0000  0.0000  0.0000  0.0000  0.0000  0.0000  0.0000  0.0000  0.0000  0.0000  0.0000  0.0000  0.0000  0.0000  0.0000  0.0000  0.0000  0.0000  0.0000  0.0000  0.0000  0.0000  0.0000  0.0000  0.0000  0.0000  0.0000  0.0000  0.0000  0.0000  0.0000  0.0000  0.0000  0.0000  0.0000  0.0000  0.0000  0.0000  0.0000  0.0000
RND4__GCA_000774945.1   0.1188  0.0515  0.0515  0.0517  0.0559  0.0561  0.0561  0.0554  0.0587  0.0658  0.0450  0.0470  0.0465  0.0426  0.0436  0.0431  0.0431  0.0431  0.0431  0.0431  0.0431  0.0431  0.0431  0.0431  0.0431  0.0341  0.0341  0.0341  0.0341  0.0359  0.0359  0.0359  0.0364  0.0361  0.0356  0.0356  0.0356  0.0356  0.0356  0.0361  0.0361  0.0422  0.0325  0.0330  0.0330  0.0320  0.0275  0.0275  0.0275  0.0270  0.0270  0.0270  0.0270  0.0270  0.0270  0.0304  0.0295  0.0295  0.0295  0.0295  0.0343  0.0346  0.0341  0.0341  0.0346  0.0346  0.0346  0.0341  0.0308  0.0325  0.0320  0.0325  0.0320  0.0320  0.0325  0.0325  0.0325  0.0325  0.0325  0.0325  0.0325  0.0334  0.0283  0.0327  0.0327  0.0315  0.0337  0.0285  0.0285  0.0299  0.0292  0.0302  0.0302  0.0302  0.0302  0.0302  0.0302  0.0302  0.0302  0.0302  0.0302  0.0302  0.0306  0.0390  0.0369  0.0386  0.0386  0.0375  0.0280  0.0285  0.0096  0.0050  0.0045  0.0031  0.0031  0.0031  0.0031  0.0031  0.0031  0.0031  0.0031  0.0031  0.0031  0.0031  0.0031  0.0004  0.0000  0.0000  0.0000  0.0004  0.0004  0.0004  0.0004  0.0004  0.0004  0.0004  0.0004  0.0004  0.0004  0.0004  0.0004  0.0004  0.0004  0.0004  0.0004  0.0004  0.0004  0.0004  0.0004  0.0004  0.0004  0.0004  0.0004  0.0004  0.0004  0.0004  0.0004  0.0004  0.0004  0.0004  0.0004  0.0004  0.0004  0.0004  0.0004  0.0004  0.0004  0.0000  0.0000  0.0000  0.0000  0.0000  0.0000  0.0000  0.0000  0.0000  0.0000  0.0000  0.0000  0.0000  0.0000  0.0000  0.0000  0.0000  0.0000  0.0000  0.0000  0.0000  0.0000  0.0000  0.0000  0.0000  0.0000  0.0000  0.0000  0.0000  0.0000  0.0000  0.0000  0.0000  0.0000  0.0000  0.0000  0.0000  0.0000  0.0000  0.0000  0.0000  0.0000  0.0000  0.0000  0.0000  0.0000  0.0000  0.0000  0.0000  0.0000  0.0000  0.0000  0.0000  0.0000  0.0000  0.0000  0.0000  0.0000  0.0000  0.0000  0.0000  0.0000  0.0000  0.0000  0.0000  0.0000  0.0000  0.0000  0.0000  0.0000  0.0000  0.0000  0.0000  0.0000  0.0000  0.0000  0.0000  0.0000  0.0000  0.0000  0.0000  0.0000  0.0000  0.0000  0.0000  0.0000  0.0000  0.0000  0.0000  0.0000  0.0000  0.0000  0.0000  0.0000  0.0000  0.0000  0.0000
RND4__GCA_000774955.1   0.1188  0.0515  0.0515  0.0517  0.0559  0.0561  0.0561  0.0554  0.0587  0.0658  0.0450  0.0470  0.0465  0.0426  0.0436  0.0431  0.0431  0.0431  0.0431  0.0431  0.0431  0.0431  0.0431  0.0431  0.0431  0.0341  0.0341  0.0341  0.0341  0.0359  0.0359  0.0359  0.0364  0.0361  0.0356  0.0356  0.0356  0.0356  0.0356  0.0361  0.0361  0.0422  0.0325  0.0330  0.0330  0.0320  0.0275  0.0275  0.0275  0.0270  0.0270  0.0270  0.0270  0.0270  0.0270  0.0304  0.0295  0.0295  0.0295  0.0295  0.0343  0.0346  0.0341  0.0341  0.0346  0.0346  0.0346  0.0341  0.0308  0.0325  0.0320  0.0325  0.0320  0.0320  0.0325  0.0325  0.0325  0.0325  0.0325  0.0325  0.0325  0.0334  0.0283  0.0327  0.0327  0.0315  0.0337  0.0285  0.0285  0.0299  0.0292  0.0302  0.0302  0.0302  0.0302  0.0302  0.0302  0.0302  0.0302  0.0302  0.0302  0.0302  0.0306  0.0390  0.0369  0.0386  0.0386  0.0375  0.0280  0.0285  0.0096  0.0050  0.0045  0.0031  0.0031  0.0031  0.0031  0.0031  0.0031  0.0031  0.0031  0.0031  0.0031  0.0031  0.0031  0.0004  0.0000  0.0000  0.0000  0.0004  0.0004  0.0004  0.0004  0.0004  0.0004  0.0004  0.0004  0.0004  0.0004  0.0004  0.0004  0.0004  0.0004  0.0004  0.0004  0.0004  0.0004  0.0004  0.0004  0.0004  0.0004  0.0004  0.0004  0.0004  0.0004  0.0004  0.0004  0.0004  0.0004  0.0004  0.0004  0.0004  0.0004  0.0004  0.0004  0.0004  0.0004  0.0000  0.0000  0.0000  0.0000  0.0000  0.0000  0.0000  0.0000  0.0000  0.0000  0.0000  0.0000  0.0000  0.0000  0.0000  0.0000  0.0000  0.0000  0.0000  0.0000  0.0000  0.0000  0.0000  0.0000  0.0000  0.0000  0.0000  0.0000  0.0000  0.0000  0.0000  0.0000  0.0000  0.0000  0.0000  0.0000  0.0000  0.0000  0.0000  0.0000  0.0000  0.0000  0.0000  0.0000  0.0000  0.0000  0.0000  0.0000  0.0000  0.0000  0.0000  0.0000  0.0000  0.0000  0.0000  0.0000  0.0000  0.0000  0.0000  0.0000  0.0000  0.0000  0.0000  0.0000  0.0000  0.0000  0.0000  0.0000  0.0000  0.0000  0.0000  0.0000  0.0000  0.0000  0.0000  0.0000  0.0000  0.0000  0.0000  0.0000  0.0000  0.0000  0.0000  0.0000  0.0000  0.0000  0.0000  0.0000  0.0000  0.0000  0.0000  0.0000  0.0000  0.0000  0.0000  0.0000  0.0000  0.0000
RND4__GCA_000774965.1   0.1188  0.0515  0.0515  0.0517  0.0559  0.0561  0.0561  0.0554  0.0587  0.0658  0.0450  0.0470  0.0465  0.0426  0.0436  0.0431  0.0431  0.0431  0.0431  0.0431  0.0431  0.0431  0.0431  0.0431  0.0431  0.0341  0.0341  0.0341  0.0341  0.0359  0.0359  0.0359  0.0364  0.0361  0.0356  0.0356  0.0356  0.0356  0.0356  0.0361  0.0361  0.0422  0.0325  0.0330  0.0330  0.0320  0.0275  0.0275  0.0275  0.0270  0.0270  0.0270  0.0270  0.0270  0.0270  0.0304  0.0295  0.0295  0.0295  0.0295  0.0343  0.0346  0.0341  0.0341  0.0346  0.0346  0.0346  0.0341  0.0308  0.0325  0.0320  0.0325  0.0320  0.0320  0.0325  0.0325  0.0325  0.0325  0.0325  0.0325  0.0325  0.0334  0.0283  0.0327  0.0327  0.0315  0.0337  0.0285  0.0285  0.0299  0.0292  0.0302  0.0302  0.0302  0.0302  0.0302  0.0302  0.0302  0.0302  0.0302  0.0302  0.0302  0.0306  0.0390  0.0369  0.0386  0.0386  0.0375  0.0280  0.0285  0.0096  0.0050  0.0045  0.0031  0.0031  0.0031  0.0031  0.0031  0.0031  0.0031  0.0031  0.0031  0.0031  0.0031  0.0031  0.0004  0.0000  0.0000  0.0000  0.0004  0.0004  0.0004  0.0004  0.0004  0.0004  0.0004  0.0004  0.0004  0.0004  0.0004  0.0004  0.0004  0.0004  0.0004  0.0004  0.0004  0.0004  0.0004  0.0004  0.0004  0.0004  0.0004  0.0004  0.0004  0.0004  0.0004  0.0004  0.0004  0.0004  0.0004  0.0004  0.0004  0.0004  0.0004  0.0004  0.0004  0.0004  0.0000  0.0000  0.0000  0.0000  0.0000  0.0000  0.0000  0.0000  0.0000  0.0000  0.0000  0.0000  0.0000  0.0000  0.0000  0.0000  0.0000  0.0000  0.0000  0.0000  0.0000  0.0000  0.0000  0.0000  0.0000  0.0000  0.0000  0.0000  0.0000  0.0000  0.0000  0.0000  0.0000  0.0000  0.0000  0.0000  0.0000  0.0000  0.0000  0.0000  0.0000  0.0000  0.0000  0.0000  0.0000  0.0000  0.0000  0.0000  0.0000  0.0000  0.0000  0.0000  0.0000  0.0000  0.0000  0.0000  0.0000  0.0000  0.0000  0.0000  0.0000  0.0000  0.0000  0.0000  0.0000  0.0000  0.0000  0.0000  0.0000  0.0000  0.0000  0.0000  0.0000  0.0000  0.0000  0.0000  0.0000  0.0000  0.0000  0.0000  0.0000  0.0000  0.0000  0.0000  0.0000  0.0000  0.0000  0.0000  0.0000  0.0000  0.0000  0.0000  0.0000  0.0000  0.0000  0.0000  0.0000  0.0000  0.0000
RND4__GCA_000774975.1   0.1188  0.0515  0.0515  0.0517  0.0559  0.0561  0.0561  0.0554  0.0587  0.0658  0.0450  0.0470  0.0465  0.0426  0.0436  0.0431  0.0431  0.0431  0.0431  0.0431  0.0431  0.0431  0.0431  0.0431  0.0431  0.0341  0.0341  0.0341  0.0341  0.0359  0.0359  0.0359  0.0364  0.0361  0.0356  0.0356  0.0356  0.0356  0.0356  0.0361  0.0361  0.0422  0.0325  0.0330  0.0330  0.0320  0.0275  0.0275  0.0275  0.0270  0.0270  0.0270  0.0270  0.0270  0.0270  0.0304  0.0295  0.0295  0.0295  0.0295  0.0343  0.0346  0.0341  0.0341  0.0346  0.0346  0.0346  0.0341  0.0308  0.0325  0.0320  0.0325  0.0320  0.0320  0.0325  0.0325  0.0325  0.0325  0.0325  0.0325  0.0325  0.0334  0.0283  0.0327  0.0327  0.0315  0.0337  0.0285  0.0285  0.0299  0.0292  0.0302  0.0302  0.0302  0.0302  0.0302  0.0302  0.0302  0.0302  0.0302  0.0302  0.0302  0.0306  0.0390  0.0369  0.0386  0.0386  0.0375  0.0280  0.0285  0.0096  0.0050  0.0045  0.0031  0.0031  0.0031  0.0031  0.0031  0.0031  0.0031  0.0031  0.0031  0.0031  0.0031  0.0031  0.0004  0.0000  0.0000  0.0000  0.0004  0.0004  0.0004  0.0004  0.0004  0.0004  0.0004  0.0004  0.0004  0.0004  0.0004  0.0004  0.0004  0.0004  0.0004  0.0004  0.0004  0.0004  0.0004  0.0004  0.0004  0.0004  0.0004  0.0004  0.0004  0.0004  0.0004  0.0004  0.0004  0.0004  0.0004  0.0004  0.0004  0.0004  0.0004  0.0004  0.0004  0.0004  0.0000  0.0000  0.0000  0.0000  0.0000  0.0000  0.0000  0.0000  0.0000  0.0000  0.0000  0.0000  0.0000  0.0000  0.0000  0.0000  0.0000  0.0000  0.0000  0.0000  0.0000  0.0000  0.0000  0.0000  0.0000  0.0000  0.0000  0.0000  0.0000  0.0000  0.0000  0.0000  0.0000  0.0000  0.0000  0.0000  0.0000  0.0000  0.0000  0.0000  0.0000  0.0000  0.0000  0.0000  0.0000  0.0000  0.0000  0.0000  0.0000  0.0000  0.0000  0.0000  0.0000  0.0000  0.0000  0.0000  0.0000  0.0000  0.0000  0.0000  0.0000  0.0000  0.0000  0.0000  0.0000  0.0000  0.0000  0.0000  0.0000  0.0000  0.0000  0.0000  0.0000  0.0000  0.0000  0.0000  0.0000  0.0000  0.0000  0.0000  0.0000  0.0000  0.0000  0.0000  0.0000  0.0000  0.0000  0.0000  0.0000  0.0000  0.0000  0.0000  0.0000  0.0000  0.0000  0.0000  0.0000  0.0000  0.0000  0.0000
RND4__GCA_000775025.1   0.1188  0.0515  0.0515  0.0517  0.0559  0.0561  0.0561  0.0554  0.0587  0.0658  0.0450  0.0470  0.0465  0.0426  0.0436  0.0431  0.0431  0.0431  0.0431  0.0431  0.0431  0.0431  0.0431  0.0431  0.0431  0.0341  0.0341  0.0341  0.0341  0.0359  0.0359  0.0359  0.0364  0.0361  0.0356  0.0356  0.0356  0.0356  0.0356  0.0361  0.0361  0.0422  0.0325  0.0330  0.0330  0.0320  0.0275  0.0275  0.0275  0.0270  0.0270  0.0270  0.0270  0.0270  0.0270  0.0304  0.0295  0.0295  0.0295  0.0295  0.0343  0.0346  0.0341  0.0341  0.0346  0.0346  0.0346  0.0341  0.0308  0.0325  0.0320  0.0325  0.0320  0.0320  0.0325  0.0325  0.0325  0.0325  0.0325  0.0325  0.0325  0.0334  0.0283  0.0327  0.0327  0.0315  0.0337  0.0285  0.0285  0.0299  0.0292  0.0302  0.0302  0.0302  0.0302  0.0302  0.0302  0.0302  0.0302  0.0302  0.0302  0.0302  0.0306  0.0390  0.0369  0.0386  0.0386  0.0375  0.0280  0.0285  0.0096  0.0050  0.0045  0.0031  0.0031  0.0031  0.0031  0.0031  0.0031  0.0031  0.0031  0.0031  0.0031  0.0031  0.0031  0.0004  0.0000  0.0000  0.0000  0.0004  0.0004  0.0004  0.0004  0.0004  0.0004  0.0004  0.0004  0.0004  0.0004  0.0004  0.0004  0.0004  0.0004  0.0004  0.0004  0.0004  0.0004  0.0004  0.0004  0.0004  0.0004  0.0004  0.0004  0.0004  0.0004  0.0004  0.0004  0.0004  0.0004  0.0004  0.0004  0.0004  0.0004  0.0004  0.0004  0.0004  0.0004  0.0000  0.0000  0.0000  0.0000  0.0000  0.0000  0.0000  0.0000  0.0000  0.0000  0.0000  0.0000  0.0000  0.0000  0.0000  0.0000  0.0000  0.0000  0.0000  0.0000  0.0000  0.0000  0.0000  0.0000  0.0000  0.0000  0.0000  0.0000  0.0000  0.0000  0.0000  0.0000  0.0000  0.0000  0.0000  0.0000  0.0000  0.0000  0.0000  0.0000  0.0000  0.0000  0.0000  0.0000  0.0000  0.0000  0.0000  0.0000  0.0000  0.0000  0.0000  0.0000  0.0000  0.0000  0.0000  0.0000  0.0000  0.0000  0.0000  0.0000  0.0000  0.0000  0.0000  0.0000  0.0000  0.0000  0.0000  0.0000  0.0000  0.0000  0.0000  0.0000  0.0000  0.0000  0.0000  0.0000  0.0000  0.0000  0.0000  0.0000  0.0000  0.0000  0.0000  0.0000  0.0000  0.0000  0.0000  0.0000  0.0000  0.0000  0.0000  0.0000  0.0000  0.0000  0.0000  0.0000  0.0000  0.0000  0.0000  0.0000  0.0000
RND4__GCA_000775035.1   0.1188  0.0515  0.0515  0.0517  0.0559  0.0561  0.0561  0.0554  0.0587  0.0658  0.0450  0.0470  0.0465  0.0426  0.0436  0.0431  0.0431  0.0431  0.0431  0.0431  0.0431  0.0431  0.0431  0.0431  0.0431  0.0341  0.0341  0.0341  0.0341  0.0359  0.0359  0.0359  0.0364  0.0361  0.0356  0.0356  0.0356  0.0356  0.0356  0.0361  0.0361  0.0422  0.0325  0.0330  0.0330  0.0320  0.0275  0.0275  0.0275  0.0270  0.0270  0.0270  0.0270  0.0270  0.0270  0.0304  0.0295  0.0295  0.0295  0.0295  0.0343  0.0346  0.0341  0.0341  0.0346  0.0346  0.0346  0.0341  0.0308  0.0325  0.0320  0.0325  0.0320  0.0320  0.0325  0.0325  0.0325  0.0325  0.0325  0.0325  0.0325  0.0334  0.0283  0.0327  0.0327  0.0315  0.0337  0.0285  0.0285  0.0299  0.0292  0.0302  0.0302  0.0302  0.0302  0.0302  0.0302  0.0302  0.0302  0.0302  0.0302  0.0302  0.0306  0.0390  0.0369  0.0386  0.0386  0.0375  0.0280  0.0285  0.0096  0.0050  0.0045  0.0031  0.0031  0.0031  0.0031  0.0031  0.0031  0.0031  0.0031  0.0031  0.0031  0.0031  0.0031  0.0004  0.0000  0.0000  0.0000  0.0004  0.0004  0.0004  0.0004  0.0004  0.0004  0.0004  0.0004  0.0004  0.0004  0.0004  0.0004  0.0004  0.0004  0.0004  0.0004  0.0004  0.0004  0.0004  0.0004  0.0004  0.0004  0.0004  0.0004  0.0004  0.0004  0.0004  0.0004  0.0004  0.0004  0.0004  0.0004  0.0004  0.0004  0.0004  0.0004  0.0004  0.0004  0.0000  0.0000  0.0000  0.0000  0.0000  0.0000  0.0000  0.0000  0.0000  0.0000  0.0000  0.0000  0.0000  0.0000  0.0000  0.0000  0.0000  0.0000  0.0000  0.0000  0.0000  0.0000  0.0000  0.0000  0.0000  0.0000  0.0000  0.0000  0.0000  0.0000  0.0000  0.0000  0.0000  0.0000  0.0000  0.0000  0.0000  0.0000  0.0000  0.0000  0.0000  0.0000  0.0000  0.0000  0.0000  0.0000  0.0000  0.0000  0.0000  0.0000  0.0000  0.0000  0.0000  0.0000  0.0000  0.0000  0.0000  0.0000  0.0000  0.0000  0.0000  0.0000  0.0000  0.0000  0.0000  0.0000  0.0000  0.0000  0.0000  0.0000  0.0000  0.0000  0.0000  0.0000  0.0000  0.0000  0.0000  0.0000  0.0000  0.0000  0.0000  0.0000  0.0000  0.0000  0.0000  0.0000  0.0000  0.0000  0.0000  0.0000  0.0000  0.0000  0.0000  0.0000  0.0000  0.0000  0.0000  0.0000  0.0000  0.0000  0.0000  0.0000
RND4__GCA_000775165.1   0.1188  0.0515  0.0515  0.0517  0.0559  0.0561  0.0561  0.0554  0.0587  0.0658  0.0450  0.0470  0.0465  0.0426  0.0436  0.0431  0.0431  0.0431  0.0431  0.0431  0.0431  0.0431  0.0431  0.0431  0.0431  0.0341  0.0341  0.0341  0.0341  0.0359  0.0359  0.0359  0.0364  0.0361  0.0356  0.0356  0.0356  0.0356  0.0356  0.0361  0.0361  0.0422  0.0325  0.0330  0.0330  0.0320  0.0275  0.0275  0.0275  0.0270  0.0270  0.0270  0.0270  0.0270  0.0270  0.0304  0.0295  0.0295  0.0295  0.0295  0.0343  0.0346  0.0341  0.0341  0.0346  0.0346  0.0346  0.0341  0.0308  0.0325  0.0320  0.0325  0.0320  0.0320  0.0325  0.0325  0.0325  0.0325  0.0325  0.0325  0.0325  0.0334  0.0283  0.0327  0.0327  0.0315  0.0337  0.0285  0.0285  0.0299  0.0292  0.0302  0.0302  0.0302  0.0302  0.0302  0.0302  0.0302  0.0302  0.0302  0.0302  0.0302  0.0306  0.0390  0.0369  0.0386  0.0386  0.0375  0.0280  0.0285  0.0096  0.0050  0.0045  0.0031  0.0031  0.0031  0.0031  0.0031  0.0031  0.0031  0.0031  0.0031  0.0031  0.0031  0.0031  0.0004  0.0000  0.0000  0.0000  0.0004  0.0004  0.0004  0.0004  0.0004  0.0004  0.0004  0.0004  0.0004  0.0004  0.0004  0.0004  0.0004  0.0004  0.0004  0.0004  0.0004  0.0004  0.0004  0.0004  0.0004  0.0004  0.0004  0.0004  0.0004  0.0004  0.0004  0.0004  0.0004  0.0004  0.0004  0.0004  0.0004  0.0004  0.0004  0.0004  0.0004  0.0004  0.0000  0.0000  0.0000  0.0000  0.0000  0.0000  0.0000  0.0000  0.0000  0.0000  0.0000  0.0000  0.0000  0.0000  0.0000  0.0000  0.0000  0.0000  0.0000  0.0000  0.0000  0.0000  0.0000  0.0000  0.0000  0.0000  0.0000  0.0000  0.0000  0.0000  0.0000  0.0000  0.0000  0.0000  0.0000  0.0000  0.0000  0.0000  0.0000  0.0000  0.0000  0.0000  0.0000  0.0000  0.0000  0.0000  0.0000  0.0000  0.0000  0.0000  0.0000  0.0000  0.0000  0.0000  0.0000  0.0000  0.0000  0.0000  0.0000  0.0000  0.0000  0.0000  0.0000  0.0000  0.0000  0.0000  0.0000  0.0000  0.0000  0.0000  0.0000  0.0000  0.0000  0.0000  0.0000  0.0000  0.0000  0.0000  0.0000  0.0000  0.0000  0.0000  0.0000  0.0000  0.0000  0.0000  0.0000  0.0000  0.0000  0.0000  0.0000  0.0000  0.0000  0.0000  0.0000  0.0000  0.0000  0.0000  0.0000  0.0000  0.0000  0.0000  0.0000
RND4__GCA_000775655.1   0.1188  0.0515  0.0515  0.0517  0.0559  0.0561  0.0561  0.0554  0.0587  0.0658  0.0450  0.0470  0.0465  0.0426  0.0436  0.0431  0.0431  0.0431  0.0431  0.0431  0.0431  0.0431  0.0431  0.0431  0.0431  0.0341  0.0341  0.0341  0.0341  0.0359  0.0359  0.0359  0.0364  0.0361  0.0356  0.0356  0.0356  0.0356  0.0356  0.0361  0.0361  0.0422  0.0325  0.0330  0.0330  0.0320  0.0275  0.0275  0.0275  0.0270  0.0270  0.0270  0.0270  0.0270  0.0270  0.0304  0.0295  0.0295  0.0295  0.0295  0.0343  0.0346  0.0341  0.0341  0.0346  0.0346  0.0346  0.0341  0.0308  0.0325  0.0320  0.0325  0.0320  0.0320  0.0325  0.0325  0.0325  0.0325  0.0325  0.0325  0.0325  0.0334  0.0283  0.0327  0.0327  0.0315  0.0337  0.0285  0.0285  0.0299  0.0292  0.0302  0.0302  0.0302  0.0302  0.0302  0.0302  0.0302  0.0302  0.0302  0.0302  0.0302  0.0306  0.0390  0.0369  0.0386  0.0386  0.0375  0.0280  0.0285  0.0096  0.0050  0.0045  0.0031  0.0031  0.0031  0.0031  0.0031  0.0031  0.0031  0.0031  0.0031  0.0031  0.0031  0.0031  0.0004  0.0000  0.0000  0.0000  0.0004  0.0004  0.0004  0.0004  0.0004  0.0004  0.0004  0.0004  0.0004  0.0004  0.0004  0.0004  0.0004  0.0004  0.0004  0.0004  0.0004  0.0004  0.0004  0.0004  0.0004  0.0004  0.0004  0.0004  0.0004  0.0004  0.0004  0.0004  0.0004  0.0004  0.0004  0.0004  0.0004  0.0004  0.0004  0.0004  0.0004  0.0004  0.0000  0.0000  0.0000  0.0000  0.0000  0.0000  0.0000  0.0000  0.0000  0.0000  0.0000  0.0000  0.0000  0.0000  0.0000  0.0000  0.0000  0.0000  0.0000  0.0000  0.0000  0.0000  0.0000  0.0000  0.0000  0.0000  0.0000  0.0000  0.0000  0.0000  0.0000  0.0000  0.0000  0.0000  0.0000  0.0000  0.0000  0.0000  0.0000  0.0000  0.0000  0.0000  0.0000  0.0000  0.0000  0.0000  0.0000  0.0000  0.0000  0.0000  0.0000  0.0000  0.0000  0.0000  0.0000  0.0000  0.0000  0.0000  0.0000  0.0000  0.0000  0.0000  0.0000  0.0000  0.0000  0.0000  0.0000  0.0000  0.0000  0.0000  0.0000  0.0000  0.0000  0.0000  0.0000  0.0000  0.0000  0.0000  0.0000  0.0000  0.0000  0.0000  0.0000  0.0000  0.0000  0.0000  0.0000  0.0000  0.0000  0.0000  0.0000  0.0000  0.0000  0.0000  0.0000  0.0000  0.0000  0.0000  0.0000  0.0000  0.0000  0.0000  0.0000  0.0000
RND4__GCA_000932075.1   0.1188  0.0515  0.0515  0.0517  0.0559  0.0561  0.0561  0.0554  0.0587  0.0658  0.0450  0.0470  0.0465  0.0426  0.0436  0.0431  0.0431  0.0431  0.0431  0.0431  0.0431  0.0431  0.0431  0.0431  0.0431  0.0341  0.0341  0.0341  0.0341  0.0359  0.0359  0.0359  0.0364  0.0361  0.0356  0.0356  0.0356  0.0356  0.0356  0.0361  0.0361  0.0422  0.0325  0.0330  0.0330  0.0320  0.0275  0.0275  0.0275  0.0270  0.0270  0.0270  0.0270  0.0270  0.0270  0.0304  0.0295  0.0295  0.0295  0.0295  0.0343  0.0346  0.0341  0.0341  0.0346  0.0346  0.0346  0.0341  0.0308  0.0325  0.0320  0.0325  0.0320  0.0320  0.0325  0.0325  0.0325  0.0325  0.0325  0.0325  0.0325  0.0334  0.0283  0.0327  0.0327  0.0315  0.0337  0.0285  0.0285  0.0299  0.0292  0.0302  0.0302  0.0302  0.0302  0.0302  0.0302  0.0302  0.0302  0.0302  0.0302  0.0302  0.0306  0.0390  0.0369  0.0386  0.0386  0.0375  0.0280  0.0285  0.0096  0.0050  0.0045  0.0031  0.0031  0.0031  0.0031  0.0031  0.0031  0.0031  0.0031  0.0031  0.0031  0.0031  0.0031  0.0004  0.0000  0.0000  0.0000  0.0004  0.0004  0.0004  0.0004  0.0004  0.0004  0.0004  0.0004  0.0004  0.0004  0.0004  0.0004  0.0004  0.0004  0.0004  0.0004  0.0004  0.0004  0.0004  0.0004  0.0004  0.0004  0.0004  0.0004  0.0004  0.0004  0.0004  0.0004  0.0004  0.0004  0.0004  0.0004  0.0004  0.0004  0.0004  0.0004  0.0004  0.0004  0.0000  0.0000  0.0000  0.0000  0.0000  0.0000  0.0000  0.0000  0.0000  0.0000  0.0000  0.0000  0.0000  0.0000  0.0000  0.0000  0.0000  0.0000  0.0000  0.0000  0.0000  0.0000  0.0000  0.0000  0.0000  0.0000  0.0000  0.0000  0.0000  0.0000  0.0000  0.0000  0.0000  0.0000  0.0000  0.0000  0.0000  0.0000  0.0000  0.0000  0.0000  0.0000  0.0000  0.0000  0.0000  0.0000  0.0000  0.0000  0.0000  0.0000  0.0000  0.0000  0.0000  0.0000  0.0000  0.0000  0.0000  0.0000  0.0000  0.0000  0.0000  0.0000  0.0000  0.0000  0.0000  0.0000  0.0000  0.0000  0.0000  0.0000  0.0000  0.0000  0.0000  0.0000  0.0000  0.0000  0.0000  0.0000  0.0000  0.0000  0.0000  0.0000  0.0000  0.0000  0.0000  0.0000  0.0000  0.0000  0.0000  0.0000  0.0000  0.0000  0.0000  0.0000  0.0000  0.0000  0.0000  0.0000  0.0000  0.0000  0.0000  0.0000  0.0000  0.0000  0.0000
RND4__GCA_000932085.1   0.1188  0.0515  0.0515  0.0517  0.0559  0.0561  0.0561  0.0554  0.0587  0.0658  0.0450  0.0470  0.0465  0.0426  0.0436  0.0431  0.0431  0.0431  0.0431  0.0431  0.0431  0.0431  0.0431  0.0431  0.0431  0.0341  0.0341  0.0341  0.0341  0.0359  0.0359  0.0359  0.0364  0.0361  0.0356  0.0356  0.0356  0.0356  0.0356  0.0361  0.0361  0.0422  0.0325  0.0330  0.0330  0.0320  0.0275  0.0275  0.0275  0.0270  0.0270  0.0270  0.0270  0.0270  0.0270  0.0304  0.0295  0.0295  0.0295  0.0295  0.0343  0.0346  0.0341  0.0341  0.0346  0.0346  0.0346  0.0341  0.0308  0.0325  0.0320  0.0325  0.0320  0.0320  0.0325  0.0325  0.0325  0.0325  0.0325  0.0325  0.0325  0.0334  0.0283  0.0327  0.0327  0.0315  0.0337  0.0285  0.0285  0.0299  0.0292  0.0302  0.0302  0.0302  0.0302  0.0302  0.0302  0.0302  0.0302  0.0302  0.0302  0.0302  0.0306  0.0390  0.0369  0.0386  0.0386  0.0375  0.0280  0.0285  0.0096  0.0050  0.0045  0.0031  0.0031  0.0031  0.0031  0.0031  0.0031  0.0031  0.0031  0.0031  0.0031  0.0031  0.0031  0.0004  0.0000  0.0000  0.0000  0.0004  0.0004  0.0004  0.0004  0.0004  0.0004  0.0004  0.0004  0.0004  0.0004  0.0004  0.0004  0.0004  0.0004  0.0004  0.0004  0.0004  0.0004  0.0004  0.0004  0.0004  0.0004  0.0004  0.0004  0.0004  0.0004  0.0004  0.0004  0.0004  0.0004  0.0004  0.0004  0.0004  0.0004  0.0004  0.0004  0.0004  0.0004  0.0000  0.0000  0.0000  0.0000  0.0000  0.0000  0.0000  0.0000  0.0000  0.0000  0.0000  0.0000  0.0000  0.0000  0.0000  0.0000  0.0000  0.0000  0.0000  0.0000  0.0000  0.0000  0.0000  0.0000  0.0000  0.0000  0.0000  0.0000  0.0000  0.0000  0.0000  0.0000  0.0000  0.0000  0.0000  0.0000  0.0000  0.0000  0.0000  0.0000  0.0000  0.0000  0.0000  0.0000  0.0000  0.0000  0.0000  0.0000  0.0000  0.0000  0.0000  0.0000  0.0000  0.0000  0.0000  0.0000  0.0000  0.0000  0.0000  0.0000  0.0000  0.0000  0.0000  0.0000  0.0000  0.0000  0.0000  0.0000  0.0000  0.0000  0.0000  0.0000  0.0000  0.0000  0.0000  0.0000  0.0000  0.0000  0.0000  0.0000  0.0000  0.0000  0.0000  0.0000  0.0000  0.0000  0.0000  0.0000  0.0000  0.0000  0.0000  0.0000  0.0000  0.0000  0.0000  0.0000  0.0000  0.0000  0.0000  0.0000  0.0000  0.0000  0.0000  0.0000  0.0000  0.0000
RND4__GCA_000932095.1   0.1188  0.0515  0.0515  0.0517  0.0559  0.0561  0.0561  0.0554  0.0587  0.0658  0.0450  0.0470  0.0465  0.0426  0.0436  0.0431  0.0431  0.0431  0.0431  0.0431  0.0431  0.0431  0.0431  0.0431  0.0431  0.0341  0.0341  0.0341  0.0341  0.0359  0.0359  0.0359  0.0364  0.0361  0.0356  0.0356  0.0356  0.0356  0.0356  0.0361  0.0361  0.0422  0.0325  0.0330  0.0330  0.0320  0.0275  0.0275  0.0275  0.0270  0.0270  0.0270  0.0270  0.0270  0.0270  0.0304  0.0295  0.0295  0.0295  0.0295  0.0343  0.0346  0.0341  0.0341  0.0346  0.0346  0.0346  0.0341  0.0308  0.0325  0.0320  0.0325  0.0320  0.0320  0.0325  0.0325  0.0325  0.0325  0.0325  0.0325  0.0325  0.0334  0.0283  0.0327  0.0327  0.0315  0.0337  0.0285  0.0285  0.0299  0.0292  0.0302  0.0302  0.0302  0.0302  0.0302  0.0302  0.0302  0.0302  0.0302  0.0302  0.0302  0.0306  0.0390  0.0369  0.0386  0.0386  0.0375  0.0280  0.0285  0.0096  0.0050  0.0045  0.0031  0.0031  0.0031  0.0031  0.0031  0.0031  0.0031  0.0031  0.0031  0.0031  0.0031  0.0031  0.0004  0.0000  0.0000  0.0000  0.0004  0.0004  0.0004  0.0004  0.0004  0.0004  0.0004  0.0004  0.0004  0.0004  0.0004  0.0004  0.0004  0.0004  0.0004  0.0004  0.0004  0.0004  0.0004  0.0004  0.0004  0.0004  0.0004  0.0004  0.0004  0.0004  0.0004  0.0004  0.0004  0.0004  0.0004  0.0004  0.0004  0.0004  0.0004  0.0004  0.0004  0.0004  0.0000  0.0000  0.0000  0.0000  0.0000  0.0000  0.0000  0.0000  0.0000  0.0000  0.0000  0.0000  0.0000  0.0000  0.0000  0.0000  0.0000  0.0000  0.0000  0.0000  0.0000  0.0000  0.0000  0.0000  0.0000  0.0000  0.0000  0.0000  0.0000  0.0000  0.0000  0.0000  0.0000  0.0000  0.0000  0.0000  0.0000  0.0000  0.0000  0.0000  0.0000  0.0000  0.0000  0.0000  0.0000  0.0000  0.0000  0.0000  0.0000  0.0000  0.0000  0.0000  0.0000  0.0000  0.0000  0.0000  0.0000  0.0000  0.0000  0.0000  0.0000  0.0000  0.0000  0.0000  0.0000  0.0000  0.0000  0.0000  0.0000  0.0000  0.0000  0.0000  0.0000  0.0000  0.0000  0.0000  0.0000  0.0000  0.0000  0.0000  0.0000  0.0000  0.0000  0.0000  0.0000  0.0000  0.0000  0.0000  0.0000  0.0000  0.0000  0.0000  0.0000  0.0000  0.0000  0.0000  0.0000  0.0000  0.0000  0.0000  0.0000  0.0000  0.0000  0.0000  0.0000  0.0000  0.0000
RND4__GCA_000953095.1   0.1188  0.0515  0.0515  0.0517  0.0559  0.0561  0.0561  0.0554  0.0587  0.0658  0.0450  0.0470  0.0465  0.0426  0.0436  0.0431  0.0431  0.0431  0.0431  0.0431  0.0431  0.0431  0.0431  0.0431  0.0431  0.0341  0.0341  0.0341  0.0341  0.0359  0.0359  0.0359  0.0364  0.0361  0.0356  0.0356  0.0356  0.0356  0.0356  0.0361  0.0361  0.0422  0.0325  0.0330  0.0330  0.0320  0.0275  0.0275  0.0275  0.0270  0.0270  0.0270  0.0270  0.0270  0.0270  0.0304  0.0295  0.0295  0.0295  0.0295  0.0343  0.0346  0.0341  0.0341  0.0346  0.0346  0.0346  0.0341  0.0308  0.0325  0.0320  0.0325  0.0320  0.0320  0.0325  0.0325  0.0325  0.0325  0.0325  0.0325  0.0325  0.0334  0.0283  0.0327  0.0327  0.0315  0.0337  0.0285  0.0285  0.0299  0.0292  0.0302  0.0302  0.0302  0.0302  0.0302  0.0302  0.0302  0.0302  0.0302  0.0302  0.0302  0.0306  0.0390  0.0369  0.0386  0.0386  0.0375  0.0280  0.0285  0.0096  0.0050  0.0045  0.0031  0.0031  0.0031  0.0031  0.0031  0.0031  0.0031  0.0031  0.0031  0.0031  0.0031  0.0031  0.0004  0.0000  0.0000  0.0000  0.0004  0.0004  0.0004  0.0004  0.0004  0.0004  0.0004  0.0004  0.0004  0.0004  0.0004  0.0004  0.0004  0.0004  0.0004  0.0004  0.0004  0.0004  0.0004  0.0004  0.0004  0.0004  0.0004  0.0004  0.0004  0.0004  0.0004  0.0004  0.0004  0.0004  0.0004  0.0004  0.0004  0.0004  0.0004  0.0004  0.0004  0.0004  0.0000  0.0000  0.0000  0.0000  0.0000  0.0000  0.0000  0.0000  0.0000  0.0000  0.0000  0.0000  0.0000  0.0000  0.0000  0.0000  0.0000  0.0000  0.0000  0.0000  0.0000  0.0000  0.0000  0.0000  0.0000  0.0000  0.0000  0.0000  0.0000  0.0000  0.0000  0.0000  0.0000  0.0000  0.0000  0.0000  0.0000  0.0000  0.0000  0.0000  0.0000  0.0000  0.0000  0.0000  0.0000  0.0000  0.0000  0.0000  0.0000  0.0000  0.0000  0.0000  0.0000  0.0000  0.0000  0.0000  0.0000  0.0000  0.0000  0.0000  0.0000  0.0000  0.0000  0.0000  0.0000  0.0000  0.0000  0.0000  0.0000  0.0000  0.0000  0.0000  0.0000  0.0000  0.0000  0.0000  0.0000  0.0000  0.0000  0.0000  0.0000  0.0000  0.0000  0.0000  0.0000  0.0000  0.0000  0.0000  0.0000  0.0000  0.0000  0.0000  0.0000  0.0000  0.0000  0.0000  0.0000  0.0000  0.0000  0.0000  0.0000  0.0000  0.0000  0.0000  0.0000  0.0000  0.0000  0.0000
RND4__GCA_000959125.1   0.1188  0.0515  0.0515  0.0517  0.0559  0.0561  0.0561  0.0554  0.0587  0.0658  0.0450  0.0470  0.0465  0.0426  0.0436  0.0431  0.0431  0.0431  0.0431  0.0431  0.0431  0.0431  0.0431  0.0431  0.0431  0.0341  0.0341  0.0341  0.0341  0.0359  0.0359  0.0359  0.0364  0.0361  0.0356  0.0356  0.0356  0.0356  0.0356  0.0361  0.0361  0.0422  0.0325  0.0330  0.0330  0.0320  0.0275  0.0275  0.0275  0.0270  0.0270  0.0270  0.0270  0.0270  0.0270  0.0304  0.0295  0.0295  0.0295  0.0295  0.0343  0.0346  0.0341  0.0341  0.0346  0.0346  0.0346  0.0341  0.0308  0.0325  0.0320  0.0325  0.0320  0.0320  0.0325  0.0325  0.0325  0.0325  0.0325  0.0325  0.0325  0.0334  0.0283  0.0327  0.0327  0.0315  0.0337  0.0285  0.0285  0.0299  0.0292  0.0302  0.0302  0.0302  0.0302  0.0302  0.0302  0.0302  0.0302  0.0302  0.0302  0.0302  0.0306  0.0390  0.0369  0.0386  0.0386  0.0375  0.0280  0.0285  0.0096  0.0050  0.0045  0.0031  0.0031  0.0031  0.0031  0.0031  0.0031  0.0031  0.0031  0.0031  0.0031  0.0031  0.0031  0.0004  0.0000  0.0000  0.0000  0.0004  0.0004  0.0004  0.0004  0.0004  0.0004  0.0004  0.0004  0.0004  0.0004  0.0004  0.0004  0.0004  0.0004  0.0004  0.0004  0.0004  0.0004  0.0004  0.0004  0.0004  0.0004  0.0004  0.0004  0.0004  0.0004  0.0004  0.0004  0.0004  0.0004  0.0004  0.0004  0.0004  0.0004  0.0004  0.0004  0.0004  0.0004  0.0000  0.0000  0.0000  0.0000  0.0000  0.0000  0.0000  0.0000  0.0000  0.0000  0.0000  0.0000  0.0000  0.0000  0.0000  0.0000  0.0000  0.0000  0.0000  0.0000  0.0000  0.0000  0.0000  0.0000  0.0000  0.0000  0.0000  0.0000  0.0000  0.0000  0.0000  0.0000  0.0000  0.0000  0.0000  0.0000  0.0000  0.0000  0.0000  0.0000  0.0000  0.0000  0.0000  0.0000  0.0000  0.0000  0.0000  0.0000  0.0000  0.0000  0.0000  0.0000  0.0000  0.0000  0.0000  0.0000  0.0000  0.0000  0.0000  0.0000  0.0000  0.0000  0.0000  0.0000  0.0000  0.0000  0.0000  0.0000  0.0000  0.0000  0.0000  0.0000  0.0000  0.0000  0.0000  0.0000  0.0000  0.0000  0.0000  0.0000  0.0000  0.0000  0.0000  0.0000  0.0000  0.0000  0.0000  0.0000  0.0000  0.0000  0.0000  0.0000  0.0000  0.0000  0.0000  0.0000  0.0000  0.0000  0.0000  0.0000  0.0000  0.0000  0.0000  0.0000  0.0000  0.0000  0.0000  0.0000  0.0000
RND4__GCA_000959185.1   0.1188  0.0515  0.0515  0.0517  0.0559  0.0561  0.0561  0.0554  0.0587  0.0658  0.0450  0.0470  0.0465  0.0426  0.0436  0.0431  0.0431  0.0431  0.0431  0.0431  0.0431  0.0431  0.0431  0.0431  0.0431  0.0341  0.0341  0.0341  0.0341  0.0359  0.0359  0.0359  0.0363  0.0361  0.0356  0.0356  0.0356  0.0356  0.0356  0.0361  0.0361  0.0421  0.0325  0.0330  0.0330  0.0320  0.0275  0.0275  0.0275  0.0270  0.0270  0.0270  0.0270  0.0270  0.0270  0.0304  0.0295  0.0295  0.0295  0.0295  0.0343  0.0346  0.0341  0.0341  0.0346  0.0346  0.0346  0.0341  0.0308  0.0325  0.0320  0.0325  0.0320  0.0320  0.0325  0.0325  0.0325  0.0325  0.0325  0.0325  0.0325  0.0334  0.0283  0.0327  0.0327  0.0315  0.0337  0.0285  0.0285  0.0299  0.0292  0.0301  0.0301  0.0302  0.0302  0.0302  0.0302  0.0302  0.0302  0.0302  0.0302  0.0301  0.0306  0.0390  0.0369  0.0386  0.0386  0.0375  0.0280  0.0284  0.0096  0.0050  0.0045  0.0031  0.0031  0.0031  0.0031  0.0031  0.0031  0.0031  0.0031  0.0031  0.0031  0.0031  0.0031  0.0004  0.0000  0.0000  0.0000  0.0004  0.0004  0.0004  0.0004  0.0004  0.0004  0.0004  0.0004  0.0004  0.0004  0.0004  0.0004  0.0004  0.0004  0.0004  0.0004  0.0004  0.0004  0.0004  0.0004  0.0004  0.0004  0.0004  0.0004  0.0004  0.0004  0.0004  0.0004  0.0004  0.0004  0.0004  0.0004  0.0004  0.0004  0.0004  0.0004  0.0004  0.0004  0.0000  0.0000  0.0000  0.0000  0.0000  0.0000  0.0000  0.0000  0.0000  0.0000  0.0000  0.0000  0.0000  0.0000  0.0000  0.0000  0.0000  0.0000  0.0000  0.0000  0.0000  0.0000  0.0000  0.0000  0.0000  0.0000  0.0000  0.0000  0.0000  0.0000  0.0000  0.0000  0.0000  0.0000  0.0000  0.0000  0.0000  0.0000  0.0000  0.0000  0.0000  0.0000  0.0000  0.0000  0.0000  0.0000  0.0000  0.0000  0.0000  0.0000  0.0000  0.0000  0.0000  0.0000  0.0000  0.0000  0.0000  0.0000  0.0000  0.0000  0.0000  0.0000  0.0000  0.0000  0.0000  0.0000  0.0000  0.0000  0.0000  0.0000  0.0000  0.0000  0.0000  0.0000  0.0000  0.0000  0.0000  0.0000  0.0000  0.0000  0.0000  0.0000  0.0000  0.0000  0.0000  0.0000  0.0000  0.0000  0.0000  0.0000  0.0000  0.0000  0.0000  0.0000  0.0000  0.0000  0.0000  0.0000  0.0000  0.0000  0.0000  0.0000  0.0000  0.0000  0.0000  0.0000  0.0000  0.0000  0.0000  0.0000
RND4__GCA_000959205.1   0.1188  0.0515  0.0515  0.0517  0.0559  0.0561  0.0561  0.0554  0.0587  0.0658  0.0450  0.0470  0.0465  0.0426  0.0436  0.0431  0.0431  0.0431  0.0431  0.0431  0.0431  0.0431  0.0431  0.0431  0.0431  0.0341  0.0341  0.0341  0.0341  0.0359  0.0359  0.0359  0.0364  0.0361  0.0356  0.0356  0.0356  0.0356  0.0356  0.0361  0.0361  0.0422  0.0325  0.0330  0.0330  0.0320  0.0275  0.0275  0.0275  0.0270  0.0270  0.0270  0.0270  0.0270  0.0270  0.0304  0.0295  0.0295  0.0295  0.0295  0.0343  0.0346  0.0341  0.0341  0.0346  0.0346  0.0346  0.0341  0.0308  0.0325  0.0320  0.0325  0.0320  0.0320  0.0325  0.0325  0.0325  0.0325  0.0325  0.0325  0.0325  0.0334  0.0283  0.0327  0.0327  0.0315  0.0337  0.0285  0.0285  0.0299  0.0292  0.0302  0.0302  0.0302  0.0302  0.0302  0.0302  0.0302  0.0302  0.0302  0.0302  0.0302  0.0306  0.0390  0.0369  0.0386  0.0386  0.0375  0.0280  0.0285  0.0096  0.0050  0.0045  0.0031  0.0031  0.0031  0.0031  0.0031  0.0031  0.0031  0.0031  0.0031  0.0031  0.0031  0.0031  0.0004  0.0000  0.0000  0.0000  0.0004  0.0004  0.0004  0.0004  0.0004  0.0004  0.0004  0.0004  0.0004  0.0004  0.0004  0.0004  0.0004  0.0004  0.0004  0.0004  0.0004  0.0004  0.0004  0.0004  0.0004  0.0004  0.0004  0.0004  0.0004  0.0004  0.0004  0.0004  0.0004  0.0004  0.0004  0.0004  0.0004  0.0004  0.0004  0.0004  0.0004  0.0004  0.0000  0.0000  0.0000  0.0000  0.0000  0.0000  0.0000  0.0000  0.0000  0.0000  0.0000  0.0000  0.0000  0.0000  0.0000  0.0000  0.0000  0.0000  0.0000  0.0000  0.0000  0.0000  0.0000  0.0000  0.0000  0.0000  0.0000  0.0000  0.0000  0.0000  0.0000  0.0000  0.0000  0.0000  0.0000  0.0000  0.0000  0.0000  0.0000  0.0000  0.0000  0.0000  0.0000  0.0000  0.0000  0.0000  0.0000  0.0000  0.0000  0.0000  0.0000  0.0000  0.0000  0.0000  0.0000  0.0000  0.0000  0.0000  0.0000  0.0000  0.0000  0.0000  0.0000  0.0000  0.0000  0.0000  0.0000  0.0000  0.0000  0.0000  0.0000  0.0000  0.0000  0.0000  0.0000  0.0000  0.0000  0.0000  0.0000  0.0000  0.0000  0.0000  0.0000  0.0000  0.0000  0.0000  0.0000  0.0000  0.0000  0.0000  0.0000  0.0000  0.0000  0.0000  0.0000  0.0000  0.0000  0.0000  0.0000  0.0000  0.0000  0.0000  0.0000  0.0000  0.0000  0.0000  0.0000  0.0000  0.0000  0.0000  0.0000
RND4__GCA_000959225.1   0.1188  0.0515  0.0515  0.0517  0.0559  0.0561  0.0561  0.0554  0.0587  0.0658  0.0450  0.0470  0.0465  0.0426  0.0436  0.0431  0.0431  0.0431  0.0431  0.0431  0.0431  0.0431  0.0431  0.0431  0.0431  0.0341  0.0341  0.0341  0.0341  0.0359  0.0359  0.0359  0.0364  0.0361  0.0356  0.0356  0.0356  0.0356  0.0356  0.0361  0.0361  0.0422  0.0325  0.0330  0.0330  0.0320  0.0275  0.0275  0.0275  0.0270  0.0270  0.0270  0.0270  0.0270  0.0270  0.0304  0.0295  0.0295  0.0295  0.0295  0.0343  0.0346  0.0341  0.0341  0.0346  0.0346  0.0346  0.0341  0.0308  0.0325  0.0320  0.0325  0.0320  0.0320  0.0325  0.0325  0.0325  0.0325  0.0325  0.0325  0.0325  0.0334  0.0283  0.0327  0.0327  0.0315  0.0337  0.0285  0.0285  0.0299  0.0292  0.0302  0.0302  0.0302  0.0302  0.0302  0.0302  0.0302  0.0302  0.0302  0.0302  0.0302  0.0306  0.0390  0.0369  0.0386  0.0386  0.0375  0.0280  0.0285  0.0096  0.0050  0.0045  0.0031  0.0031  0.0031  0.0031  0.0031  0.0031  0.0031  0.0031  0.0031  0.0031  0.0031  0.0031  0.0004  0.0000  0.0000  0.0000  0.0004  0.0004  0.0004  0.0004  0.0004  0.0004  0.0004  0.0004  0.0004  0.0004  0.0004  0.0004  0.0004  0.0004  0.0004  0.0004  0.0004  0.0004  0.0004  0.0004  0.0004  0.0004  0.0004  0.0004  0.0004  0.0004  0.0004  0.0004  0.0004  0.0004  0.0004  0.0004  0.0004  0.0004  0.0004  0.0004  0.0004  0.0004  0.0000  0.0000  0.0000  0.0000  0.0000  0.0000  0.0000  0.0000  0.0000  0.0000  0.0000  0.0000  0.0000  0.0000  0.0000  0.0000  0.0000  0.0000  0.0000  0.0000  0.0000  0.0000  0.0000  0.0000  0.0000  0.0000  0.0000  0.0000  0.0000  0.0000  0.0000  0.0000  0.0000  0.0000  0.0000  0.0000  0.0000  0.0000  0.0000  0.0000  0.0000  0.0000  0.0000  0.0000  0.0000  0.0000  0.0000  0.0000  0.0000  0.0000  0.0000  0.0000  0.0000  0.0000  0.0000  0.0000  0.0000  0.0000  0.0000  0.0000  0.0000  0.0000  0.0000  0.0000  0.0000  0.0000  0.0000  0.0000  0.0000  0.0000  0.0000  0.0000  0.0000  0.0000  0.0000  0.0000  0.0000  0.0000  0.0000  0.0000  0.0000  0.0000  0.0000  0.0000  0.0000  0.0000  0.0000  0.0000  0.0000  0.0000  0.0000  0.0000  0.0000  0.0000  0.0000  0.0000  0.0000  0.0000  0.0000  0.0000  0.0000  0.0000  0.0000  0.0000  0.0000  0.0000  0.0000  0.0000  0.0000  0.0000  0.0000  0.0000
RND4__GCA_000959265.1   0.1188  0.0515  0.0515  0.0517  0.0559  0.0561  0.0561  0.0554  0.0587  0.0658  0.0450  0.0470  0.0465  0.0426  0.0436  0.0431  0.0431  0.0431  0.0431  0.0431  0.0431  0.0431  0.0431  0.0431  0.0431  0.0341  0.0341  0.0341  0.0341  0.0359  0.0359  0.0359  0.0363  0.0361  0.0356  0.0356  0.0356  0.0356  0.0356  0.0361  0.0361  0.0421  0.0325  0.0330  0.0330  0.0320  0.0275  0.0275  0.0275  0.0270  0.0270  0.0270  0.0270  0.0270  0.0270  0.0304  0.0295  0.0295  0.0295  0.0295  0.0343  0.0346  0.0341  0.0341  0.0346  0.0346  0.0346  0.0341  0.0308  0.0325  0.0320  0.0325  0.0320  0.0320  0.0325  0.0325  0.0325  0.0325  0.0325  0.0325  0.0325  0.0334  0.0283  0.0327  0.0327  0.0315  0.0337  0.0285  0.0285  0.0299  0.0292  0.0301  0.0301  0.0302  0.0302  0.0302  0.0302  0.0302  0.0302  0.0302  0.0302  0.0301  0.0306  0.0390  0.0369  0.0386  0.0386  0.0375  0.0280  0.0284  0.0096  0.0050  0.0045  0.0031  0.0031  0.0031  0.0031  0.0031  0.0031  0.0031  0.0031  0.0031  0.0031  0.0031  0.0031  0.0004  0.0000  0.0000  0.0000  0.0004  0.0004  0.0004  0.0004  0.0004  0.0004  0.0004  0.0004  0.0004  0.0004  0.0004  0.0004  0.0004  0.0004  0.0004  0.0004  0.0004  0.0004  0.0004  0.0004  0.0004  0.0004  0.0004  0.0004  0.0004  0.0004  0.0004  0.0004  0.0004  0.0004  0.0004  0.0004  0.0004  0.0004  0.0004  0.0004  0.0004  0.0004  0.0000  0.0000  0.0000  0.0000  0.0000  0.0000  0.0000  0.0000  0.0000  0.0000  0.0000  0.0000  0.0000  0.0000  0.0000  0.0000  0.0000  0.0000  0.0000  0.0000  0.0000  0.0000  0.0000  0.0000  0.0000  0.0000  0.0000  0.0000  0.0000  0.0000  0.0000  0.0000  0.0000  0.0000  0.0000  0.0000  0.0000  0.0000  0.0000  0.0000  0.0000  0.0000  0.0000  0.0000  0.0000  0.0000  0.0000  0.0000  0.0000  0.0000  0.0000  0.0000  0.0000  0.0000  0.0000  0.0000  0.0000  0.0000  0.0000  0.0000  0.0000  0.0000  0.0000  0.0000  0.0000  0.0000  0.0000  0.0000  0.0000  0.0000  0.0000  0.0000  0.0000  0.0000  0.0000  0.0000  0.0000  0.0000  0.0000  0.0000  0.0000  0.0000  0.0000  0.0000  0.0000  0.0000  0.0000  0.0000  0.0000  0.0000  0.0000  0.0000  0.0000  0.0000  0.0000  0.0000  0.0000  0.0000  0.0000  0.0000  0.0000  0.0000  0.0000  0.0000  0.0000  0.0000  0.0000  0.0000  0.0000  0.0000  0.0000  0.0000  0.0000
RND4__GCA_000959305.1   0.1188  0.0515  0.0515  0.0517  0.0559  0.0561  0.0561  0.0554  0.0587  0.0658  0.0450  0.0470  0.0465  0.0426  0.0436  0.0431  0.0431  0.0431  0.0431  0.0431  0.0431  0.0431  0.0431  0.0431  0.0431  0.0341  0.0341  0.0341  0.0341  0.0359  0.0359  0.0359  0.0364  0.0361  0.0356  0.0356  0.0356  0.0356  0.0356  0.0361  0.0361  0.0422  0.0325  0.0330  0.0330  0.0320  0.0275  0.0275  0.0275  0.0270  0.0270  0.0270  0.0270  0.0270  0.0270  0.0304  0.0295  0.0295  0.0295  0.0295  0.0343  0.0346  0.0341  0.0341  0.0346  0.0346  0.0346  0.0341  0.0308  0.0325  0.0320  0.0325  0.0320  0.0320  0.0325  0.0325  0.0325  0.0325  0.0325  0.0325  0.0325  0.0334  0.0283  0.0327  0.0327  0.0315  0.0337  0.0285  0.0285  0.0299  0.0292  0.0302  0.0302  0.0302  0.0302  0.0302  0.0302  0.0302  0.0302  0.0302  0.0302  0.0302  0.0306  0.0390  0.0369  0.0386  0.0386  0.0375  0.0280  0.0285  0.0096  0.0050  0.0045  0.0031  0.0031  0.0031  0.0031  0.0031  0.0031  0.0031  0.0031  0.0031  0.0031  0.0031  0.0031  0.0004  0.0000  0.0000  0.0000  0.0004  0.0004  0.0004  0.0004  0.0004  0.0004  0.0004  0.0004  0.0004  0.0004  0.0004  0.0004  0.0004  0.0004  0.0004  0.0004  0.0004  0.0004  0.0004  0.0004  0.0004  0.0004  0.0004  0.0004  0.0004  0.0004  0.0004  0.0004  0.0004  0.0004  0.0004  0.0004  0.0004  0.0004  0.0004  0.0004  0.0004  0.0004  0.0000  0.0000  0.0000  0.0000  0.0000  0.0000  0.0000  0.0000  0.0000  0.0000  0.0000  0.0000  0.0000  0.0000  0.0000  0.0000  0.0000  0.0000  0.0000  0.0000  0.0000  0.0000  0.0000  0.0000  0.0000  0.0000  0.0000  0.0000  0.0000  0.0000  0.0000  0.0000  0.0000  0.0000  0.0000  0.0000  0.0000  0.0000  0.0000  0.0000  0.0000  0.0000  0.0000  0.0000  0.0000  0.0000  0.0000  0.0000  0.0000  0.0000  0.0000  0.0000  0.0000  0.0000  0.0000  0.0000  0.0000  0.0000  0.0000  0.0000  0.0000  0.0000  0.0000  0.0000  0.0000  0.0000  0.0000  0.0000  0.0000  0.0000  0.0000  0.0000  0.0000  0.0000  0.0000  0.0000  0.0000  0.0000  0.0000  0.0000  0.0000  0.0000  0.0000  0.0000  0.0000  0.0000  0.0000  0.0000  0.0000  0.0000  0.0000  0.0000  0.0000  0.0000  0.0000  0.0000  0.0000  0.0000  0.0000  0.0000  0.0000  0.0000  0.0000  0.0000  0.0000  0.0000  0.0000  0.0000  0.0000  0.0000  0.0000  0.0000  0.0000  0.0000
RND4__GCA_000959345.1   0.1188  0.0515  0.0515  0.0517  0.0559  0.0561  0.0561  0.0554  0.0587  0.0658  0.0450  0.0470  0.0465  0.0426  0.0436  0.0431  0.0431  0.0431  0.0431  0.0431  0.0431  0.0431  0.0431  0.0431  0.0431  0.0341  0.0341  0.0341  0.0341  0.0359  0.0359  0.0359  0.0364  0.0361  0.0356  0.0356  0.0356  0.0356  0.0356  0.0361  0.0361  0.0422  0.0325  0.0330  0.0330  0.0320  0.0275  0.0275  0.0275  0.0270  0.0270  0.0270  0.0270  0.0270  0.0270  0.0304  0.0295  0.0295  0.0295  0.0295  0.0343  0.0346  0.0341  0.0341  0.0346  0.0346  0.0346  0.0341  0.0308  0.0325  0.0320  0.0325  0.0320  0.0320  0.0325  0.0325  0.0325  0.0325  0.0325  0.0325  0.0325  0.0334  0.0283  0.0327  0.0327  0.0315  0.0337  0.0285  0.0285  0.0299  0.0292  0.0302  0.0302  0.0302  0.0302  0.0302  0.0302  0.0302  0.0302  0.0302  0.0302  0.0302  0.0306  0.0390  0.0369  0.0386  0.0386  0.0375  0.0280  0.0285  0.0096  0.0050  0.0045  0.0031  0.0031  0.0031  0.0031  0.0031  0.0031  0.0031  0.0031  0.0031  0.0031  0.0031  0.0031  0.0004  0.0000  0.0000  0.0000  0.0004  0.0004  0.0004  0.0004  0.0004  0.0004  0.0004  0.0004  0.0004  0.0004  0.0004  0.0004  0.0004  0.0004  0.0004  0.0004  0.0004  0.0004  0.0004  0.0004  0.0004  0.0004  0.0004  0.0004  0.0004  0.0004  0.0004  0.0004  0.0004  0.0004  0.0004  0.0004  0.0004  0.0004  0.0004  0.0004  0.0004  0.0004  0.0000  0.0000  0.0000  0.0000  0.0000  0.0000  0.0000  0.0000  0.0000  0.0000  0.0000  0.0000  0.0000  0.0000  0.0000  0.0000  0.0000  0.0000  0.0000  0.0000  0.0000  0.0000  0.0000  0.0000  0.0000  0.0000  0.0000  0.0000  0.0000  0.0000  0.0000  0.0000  0.0000  0.0000  0.0000  0.0000  0.0000  0.0000  0.0000  0.0000  0.0000  0.0000  0.0000  0.0000  0.0000  0.0000  0.0000  0.0000  0.0000  0.0000  0.0000  0.0000  0.0000  0.0000  0.0000  0.0000  0.0000  0.0000  0.0000  0.0000  0.0000  0.0000  0.0000  0.0000  0.0000  0.0000  0.0000  0.0000  0.0000  0.0000  0.0000  0.0000  0.0000  0.0000  0.0000  0.0000  0.0000  0.0000  0.0000  0.0000  0.0000  0.0000  0.0000  0.0000  0.0000  0.0000  0.0000  0.0000  0.0000  0.0000  0.0000  0.0000  0.0000  0.0000  0.0000  0.0000  0.0000  0.0000  0.0000  0.0000  0.0000  0.0000  0.0000  0.0000  0.0000  0.0000  0.0000  0.0000  0.0000  0.0000  0.0000  0.0000  0.0000  0.0000  0.0000
RND4__GCA_000970935.1   0.1185  0.0516  0.0516  0.0518  0.0557  0.0559  0.0559  0.0552  0.0584  0.0655  0.0448  0.0470  0.0465  0.0426  0.0436  0.0431  0.0431  0.0431  0.0431  0.0431  0.0431  0.0431  0.0431  0.0431  0.0431  0.0341  0.0341  0.0341  0.0341  0.0359  0.0359  0.0359  0.0364  0.0361  0.0356  0.0356  0.0356  0.0356  0.0356  0.0361  0.0361  0.0422  0.0325  0.0330  0.0330  0.0320  0.0275  0.0275  0.0275  0.0270  0.0270  0.0270  0.0270  0.0270  0.0270  0.0304  0.0295  0.0295  0.0295  0.0295  0.0343  0.0346  0.0341  0.0341  0.0346  0.0346  0.0346  0.0341  0.0308  0.0325  0.0320  0.0325  0.0320  0.0320  0.0325  0.0325  0.0325  0.0325  0.0325  0.0325  0.0325  0.0334  0.0283  0.0327  0.0327  0.0315  0.0337  0.0285  0.0285  0.0299  0.0292  0.0302  0.0302  0.0302  0.0302  0.0302  0.0302  0.0302  0.0302  0.0302  0.0302  0.0302  0.0306  0.0390  0.0369  0.0386  0.0386  0.0375  0.0280  0.0285  0.0096  0.0050  0.0045  0.0031  0.0031  0.0031  0.0031  0.0031  0.0031  0.0031  0.0031  0.0031  0.0031  0.0031  0.0031  0.0004  0.0000  0.0000  0.0000  0.0004  0.0004  0.0004  0.0004  0.0004  0.0004  0.0004  0.0004  0.0004  0.0004  0.0004  0.0004  0.0004  0.0004  0.0004  0.0004  0.0004  0.0004  0.0004  0.0004  0.0004  0.0004  0.0004  0.0004  0.0004  0.0004  0.0004  0.0004  0.0004  0.0004  0.0004  0.0004  0.0004  0.0004  0.0004  0.0004  0.0004  0.0004  0.0000  0.0000  0.0000  0.0000  0.0000  0.0000  0.0000  0.0000  0.0000  0.0000  0.0000  0.0000  0.0000  0.0000  0.0000  0.0000  0.0000  0.0000  0.0000  0.0000  0.0000  0.0000  0.0000  0.0000  0.0000  0.0000  0.0000  0.0000  0.0000  0.0000  0.0000  0.0000  0.0000  0.0000  0.0000  0.0000  0.0000  0.0000  0.0000  0.0000  0.0000  0.0000  0.0000  0.0000  0.0000  0.0000  0.0000  0.0000  0.0000  0.0000  0.0000  0.0000  0.0000  0.0000  0.0000  0.0000  0.0000  0.0000  0.0000  0.0000  0.0000  0.0000  0.0000  0.0000  0.0000  0.0000  0.0000  0.0000  0.0000  0.0000  0.0000  0.0000  0.0000  0.0000  0.0000  0.0000  0.0000  0.0000  0.0000  0.0000  0.0000  0.0000  0.0000  0.0000  0.0000  0.0000  0.0000  0.0000  0.0000  0.0000  0.0000  0.0000  0.0000  0.0000  0.0000  0.0000  0.0000  0.0000  0.0000  0.0000  0.0000  0.0000  0.0000  0.0000  0.0000  0.0000  0.0000  0.0000  0.0000  0.0000  0.0000  0.0000  0.0000  0.0000  0.0000  0.0000
RND4__GCA_001186165.1   0.1188  0.0515  0.0515  0.0517  0.0559  0.0561  0.0561  0.0554  0.0587  0.0658  0.0450  0.0470  0.0465  0.0426  0.0436  0.0431  0.0431  0.0431  0.0431  0.0431  0.0431  0.0431  0.0431  0.0431  0.0431  0.0341  0.0341  0.0341  0.0341  0.0359  0.0359  0.0359  0.0363  0.0361  0.0356  0.0356  0.0356  0.0356  0.0356  0.0361  0.0361  0.0421  0.0325  0.0330  0.0330  0.0320  0.0275  0.0275  0.0275  0.0270  0.0270  0.0270  0.0270  0.0270  0.0270  0.0304  0.0295  0.0295  0.0295  0.0295  0.0343  0.0346  0.0341  0.0341  0.0346  0.0346  0.0346  0.0341  0.0308  0.0325  0.0320  0.0325  0.0320  0.0320  0.0325  0.0325  0.0325  0.0325  0.0325  0.0325  0.0325  0.0334  0.0283  0.0327  0.0327  0.0315  0.0337  0.0285  0.0285  0.0299  0.0292  0.0301  0.0301  0.0302  0.0302  0.0302  0.0302  0.0302  0.0302  0.0302  0.0302  0.0301  0.0306  0.0390  0.0369  0.0386  0.0386  0.0375  0.0280  0.0284  0.0096  0.0050  0.0045  0.0031  0.0031  0.0031  0.0031  0.0031  0.0031  0.0031  0.0031  0.0031  0.0031  0.0031  0.0031  0.0004  0.0000  0.0000  0.0000  0.0004  0.0004  0.0004  0.0004  0.0004  0.0004  0.0004  0.0004  0.0004  0.0004  0.0004  0.0004  0.0004  0.0004  0.0004  0.0004  0.0004  0.0004  0.0004  0.0004  0.0004  0.0004  0.0004  0.0004  0.0004  0.0004  0.0004  0.0004  0.0004  0.0004  0.0004  0.0004  0.0004  0.0004  0.0004  0.0004  0.0004  0.0004  0.0000  0.0000  0.0000  0.0000  0.0000  0.0000  0.0000  0.0000  0.0000  0.0000  0.0000  0.0000  0.0000  0.0000  0.0000  0.0000  0.0000  0.0000  0.0000  0.0000  0.0000  0.0000  0.0000  0.0000  0.0000  0.0000  0.0000  0.0000  0.0000  0.0000  0.0000  0.0000  0.0000  0.0000  0.0000  0.0000  0.0000  0.0000  0.0000  0.0000  0.0000  0.0000  0.0000  0.0000  0.0000  0.0000  0.0000  0.0000  0.0000  0.0000  0.0000  0.0000  0.0000  0.0000  0.0000  0.0000  0.0000  0.0000  0.0000  0.0000  0.0000  0.0000  0.0000  0.0000  0.0000  0.0000  0.0000  0.0000  0.0000  0.0000  0.0000  0.0000  0.0000  0.0000  0.0000  0.0000  0.0000  0.0000  0.0000  0.0000  0.0000  0.0000  0.0000  0.0000  0.0000  0.0000  0.0000  0.0000  0.0000  0.0000  0.0000  0.0000  0.0000  0.0000  0.0000  0.0000  0.0000  0.0000  0.0000  0.0000  0.0000  0.0000  0.0000  0.0000  0.0000  0.0000  0.0000  0.0000  0.0000  0.0000  0.0000  0.0000  0.0000  0.0000  0.0000  0.0000  0.0000
RND4__GCA_001191815.1   0.1188  0.0515  0.0515  0.0517  0.0559  0.0561  0.0561  0.0554  0.0587  0.0658  0.0450  0.0470  0.0465  0.0426  0.0436  0.0431  0.0431  0.0431  0.0431  0.0431  0.0431  0.0431  0.0431  0.0431  0.0431  0.0341  0.0341  0.0341  0.0341  0.0359  0.0359  0.0359  0.0364  0.0361  0.0356  0.0356  0.0356  0.0356  0.0356  0.0361  0.0361  0.0422  0.0325  0.0330  0.0330  0.0320  0.0275  0.0275  0.0275  0.0270  0.0270  0.0270  0.0270  0.0270  0.0270  0.0304  0.0295  0.0295  0.0295  0.0295  0.0343  0.0346  0.0341  0.0341  0.0346  0.0346  0.0346  0.0341  0.0308  0.0325  0.0320  0.0325  0.0320  0.0320  0.0325  0.0325  0.0325  0.0325  0.0325  0.0325  0.0325  0.0334  0.0283  0.0327  0.0327  0.0315  0.0337  0.0285  0.0285  0.0299  0.0292  0.0302  0.0302  0.0302  0.0302  0.0302  0.0302  0.0302  0.0302  0.0302  0.0302  0.0302  0.0306  0.0390  0.0369  0.0386  0.0386  0.0375  0.0280  0.0285  0.0096  0.0050  0.0045  0.0031  0.0031  0.0031  0.0031  0.0031  0.0031  0.0031  0.0031  0.0031  0.0031  0.0031  0.0031  0.0004  0.0000  0.0000  0.0000  0.0004  0.0004  0.0004  0.0004  0.0004  0.0004  0.0004  0.0004  0.0004  0.0004  0.0004  0.0004  0.0004  0.0004  0.0004  0.0004  0.0004  0.0004  0.0004  0.0004  0.0004  0.0004  0.0004  0.0004  0.0004  0.0004  0.0004  0.0004  0.0004  0.0004  0.0004  0.0004  0.0004  0.0004  0.0004  0.0004  0.0004  0.0004  0.0000  0.0000  0.0000  0.0000  0.0000  0.0000  0.0000  0.0000  0.0000  0.0000  0.0000  0.0000  0.0000  0.0000  0.0000  0.0000  0.0000  0.0000  0.0000  0.0000  0.0000  0.0000  0.0000  0.0000  0.0000  0.0000  0.0000  0.0000  0.0000  0.0000  0.0000  0.0000  0.0000  0.0000  0.0000  0.0000  0.0000  0.0000  0.0000  0.0000  0.0000  0.0000  0.0000  0.0000  0.0000  0.0000  0.0000  0.0000  0.0000  0.0000  0.0000  0.0000  0.0000  0.0000  0.0000  0.0000  0.0000  0.0000  0.0000  0.0000  0.0000  0.0000  0.0000  0.0000  0.0000  0.0000  0.0000  0.0000  0.0000  0.0000  0.0000  0.0000  0.0000  0.0000  0.0000  0.0000  0.0000  0.0000  0.0000  0.0000  0.0000  0.0000  0.0000  0.0000  0.0000  0.0000  0.0000  0.0000  0.0000  0.0000  0.0000  0.0000  0.0000  0.0000  0.0000  0.0000  0.0000  0.0000  0.0000  0.0000  0.0000  0.0000  0.0000  0.0000  0.0000  0.0000  0.0000  0.0000  0.0000  0.0000  0.0000  0.0000  0.0000  0.0000  0.0000  0.0000  0.0000  0.0000
RND4__GCA_001192415.1   0.1188  0.0515  0.0515  0.0517  0.0559  0.0561  0.0561  0.0554  0.0587  0.0658  0.0450  0.0470  0.0465  0.0426  0.0436  0.0431  0.0431  0.0431  0.0431  0.0431  0.0431  0.0431  0.0431  0.0431  0.0431  0.0341  0.0341  0.0341  0.0341  0.0359  0.0359  0.0359  0.0364  0.0361  0.0356  0.0356  0.0356  0.0356  0.0356  0.0361  0.0361  0.0422  0.0325  0.0330  0.0330  0.0320  0.0275  0.0275  0.0275  0.0270  0.0270  0.0270  0.0270  0.0270  0.0270  0.0304  0.0295  0.0295  0.0295  0.0295  0.0343  0.0346  0.0341  0.0341  0.0346  0.0346  0.0346  0.0341  0.0308  0.0325  0.0320  0.0325  0.0320  0.0320  0.0325  0.0325  0.0325  0.0325  0.0325  0.0325  0.0325  0.0334  0.0283  0.0327  0.0327  0.0315  0.0337  0.0285  0.0285  0.0299  0.0292  0.0302  0.0302  0.0302  0.0302  0.0302  0.0302  0.0302  0.0302  0.0302  0.0302  0.0302  0.0306  0.0390  0.0369  0.0386  0.0386  0.0375  0.0280  0.0285  0.0096  0.0050  0.0045  0.0031  0.0031  0.0031  0.0031  0.0031  0.0031  0.0031  0.0031  0.0031  0.0031  0.0031  0.0031  0.0004  0.0000  0.0000  0.0000  0.0004  0.0004  0.0004  0.0004  0.0004  0.0004  0.0004  0.0004  0.0004  0.0004  0.0004  0.0004  0.0004  0.0004  0.0004  0.0004  0.0004  0.0004  0.0004  0.0004  0.0004  0.0004  0.0004  0.0004  0.0004  0.0004  0.0004  0.0004  0.0004  0.0004  0.0004  0.0004  0.0004  0.0004  0.0004  0.0004  0.0004  0.0004  0.0000  0.0000  0.0000  0.0000  0.0000  0.0000  0.0000  0.0000  0.0000  0.0000  0.0000  0.0000  0.0000  0.0000  0.0000  0.0000  0.0000  0.0000  0.0000  0.0000  0.0000  0.0000  0.0000  0.0000  0.0000  0.0000  0.0000  0.0000  0.0000  0.0000  0.0000  0.0000  0.0000  0.0000  0.0000  0.0000  0.0000  0.0000  0.0000  0.0000  0.0000  0.0000  0.0000  0.0000  0.0000  0.0000  0.0000  0.0000  0.0000  0.0000  0.0000  0.0000  0.0000  0.0000  0.0000  0.0000  0.0000  0.0000  0.0000  0.0000  0.0000  0.0000  0.0000  0.0000  0.0000  0.0000  0.0000  0.0000  0.0000  0.0000  0.0000  0.0000  0.0000  0.0000  0.0000  0.0000  0.0000  0.0000  0.0000  0.0000  0.0000  0.0000  0.0000  0.0000  0.0000  0.0000  0.0000  0.0000  0.0000  0.0000  0.0000  0.0000  0.0000  0.0000  0.0000  0.0000  0.0000  0.0000  0.0000  0.0000  0.0000  0.0000  0.0000  0.0000  0.0000  0.0000  0.0000  0.0000  0.0000  0.0000  0.0000  0.0000  0.0000  0.0000  0.0000  0.0000  0.0000  0.0000  0.0000
RND4__GCA_001192815.1   0.1188  0.0515  0.0515  0.0517  0.0559  0.0561  0.0561  0.0554  0.0587  0.0658  0.0450  0.0470  0.0465  0.0426  0.0436  0.0431  0.0431  0.0431  0.0431  0.0431  0.0431  0.0431  0.0431  0.0431  0.0431  0.0341  0.0341  0.0341  0.0341  0.0359  0.0359  0.0359  0.0364  0.0361  0.0356  0.0356  0.0356  0.0356  0.0356  0.0361  0.0361  0.0422  0.0325  0.0330  0.0330  0.0320  0.0275  0.0275  0.0275  0.0270  0.0270  0.0270  0.0270  0.0270  0.0270  0.0304  0.0295  0.0295  0.0295  0.0295  0.0343  0.0346  0.0341  0.0341  0.0346  0.0346  0.0346  0.0341  0.0308  0.0325  0.0320  0.0325  0.0320  0.0320  0.0325  0.0325  0.0325  0.0325  0.0325  0.0325  0.0325  0.0334  0.0283  0.0327  0.0327  0.0315  0.0337  0.0285  0.0285  0.0299  0.0292  0.0302  0.0302  0.0302  0.0302  0.0302  0.0302  0.0302  0.0302  0.0302  0.0302  0.0302  0.0306  0.0390  0.0369  0.0386  0.0386  0.0375  0.0280  0.0285  0.0096  0.0050  0.0045  0.0031  0.0031  0.0031  0.0031  0.0031  0.0031  0.0031  0.0031  0.0031  0.0031  0.0031  0.0031  0.0004  0.0000  0.0000  0.0000  0.0004  0.0004  0.0004  0.0004  0.0004  0.0004  0.0004  0.0004  0.0004  0.0004  0.0004  0.0004  0.0004  0.0004  0.0004  0.0004  0.0004  0.0004  0.0004  0.0004  0.0004  0.0004  0.0004  0.0004  0.0004  0.0004  0.0004  0.0004  0.0004  0.0004  0.0004  0.0004  0.0004  0.0004  0.0004  0.0004  0.0004  0.0004  0.0000  0.0000  0.0000  0.0000  0.0000  0.0000  0.0000  0.0000  0.0000  0.0000  0.0000  0.0000  0.0000  0.0000  0.0000  0.0000  0.0000  0.0000  0.0000  0.0000  0.0000  0.0000  0.0000  0.0000  0.0000  0.0000  0.0000  0.0000  0.0000  0.0000  0.0000  0.0000  0.0000  0.0000  0.0000  0.0000  0.0000  0.0000  0.0000  0.0000  0.0000  0.0000  0.0000  0.0000  0.0000  0.0000  0.0000  0.0000  0.0000  0.0000  0.0000  0.0000  0.0000  0.0000  0.0000  0.0000  0.0000  0.0000  0.0000  0.0000  0.0000  0.0000  0.0000  0.0000  0.0000  0.0000  0.0000  0.0000  0.0000  0.0000  0.0000  0.0000  0.0000  0.0000  0.0000  0.0000  0.0000  0.0000  0.0000  0.0000  0.0000  0.0000  0.0000  0.0000  0.0000  0.0000  0.0000  0.0000  0.0000  0.0000  0.0000  0.0000  0.0000  0.0000  0.0000  0.0000  0.0000  0.0000  0.0000  0.0000  0.0000  0.0000  0.0000  0.0000  0.0000  0.0000  0.0000  0.0000  0.0000  0.0000  0.0000  0.0000  0.0000  0.0000  0.0000  0.0000  0.0000  0.0000  0.0000  0.0000
RND4__GCA_001193035.1   0.1188  0.0515  0.0515  0.0517  0.0559  0.0561  0.0561  0.0554  0.0587  0.0658  0.0450  0.0470  0.0465  0.0426  0.0436  0.0431  0.0431  0.0431  0.0431  0.0431  0.0431  0.0431  0.0431  0.0431  0.0431  0.0341  0.0341  0.0341  0.0341  0.0359  0.0359  0.0359  0.0364  0.0361  0.0356  0.0356  0.0356  0.0356  0.0356  0.0361  0.0361  0.0422  0.0325  0.0330  0.0330  0.0320  0.0275  0.0275  0.0275  0.0270  0.0270  0.0270  0.0270  0.0270  0.0270  0.0304  0.0295  0.0295  0.0295  0.0295  0.0343  0.0346  0.0341  0.0341  0.0346  0.0346  0.0346  0.0341  0.0308  0.0325  0.0320  0.0325  0.0320  0.0320  0.0325  0.0325  0.0325  0.0325  0.0325  0.0325  0.0325  0.0334  0.0283  0.0327  0.0327  0.0315  0.0337  0.0285  0.0285  0.0299  0.0292  0.0302  0.0302  0.0302  0.0302  0.0302  0.0302  0.0302  0.0302  0.0302  0.0302  0.0302  0.0306  0.0390  0.0369  0.0386  0.0386  0.0375  0.0280  0.0285  0.0096  0.0050  0.0045  0.0031  0.0031  0.0031  0.0031  0.0031  0.0031  0.0031  0.0031  0.0031  0.0031  0.0031  0.0031  0.0004  0.0000  0.0000  0.0000  0.0004  0.0004  0.0004  0.0004  0.0004  0.0004  0.0004  0.0004  0.0004  0.0004  0.0004  0.0004  0.0004  0.0004  0.0004  0.0004  0.0004  0.0004  0.0004  0.0004  0.0004  0.0004  0.0004  0.0004  0.0004  0.0004  0.0004  0.0004  0.0004  0.0004  0.0004  0.0004  0.0004  0.0004  0.0004  0.0004  0.0004  0.0004  0.0000  0.0000  0.0000  0.0000  0.0000  0.0000  0.0000  0.0000  0.0000  0.0000  0.0000  0.0000  0.0000  0.0000  0.0000  0.0000  0.0000  0.0000  0.0000  0.0000  0.0000  0.0000  0.0000  0.0000  0.0000  0.0000  0.0000  0.0000  0.0000  0.0000  0.0000  0.0000  0.0000  0.0000  0.0000  0.0000  0.0000  0.0000  0.0000  0.0000  0.0000  0.0000  0.0000  0.0000  0.0000  0.0000  0.0000  0.0000  0.0000  0.0000  0.0000  0.0000  0.0000  0.0000  0.0000  0.0000  0.0000  0.0000  0.0000  0.0000  0.0000  0.0000  0.0000  0.0000  0.0000  0.0000  0.0000  0.0000  0.0000  0.0000  0.0000  0.0000  0.0000  0.0000  0.0000  0.0000  0.0000  0.0000  0.0000  0.0000  0.0000  0.0000  0.0000  0.0000  0.0000  0.0000  0.0000  0.0000  0.0000  0.0000  0.0000  0.0000  0.0000  0.0000  0.0000  0.0000  0.0000  0.0000  0.0000  0.0000  0.0000  0.0000  0.0000  0.0000  0.0000  0.0000  0.0000  0.0000  0.0000  0.0000  0.0000  0.0000  0.0000  0.0000  0.0000  0.0000  0.0000  0.0000  0.0000  0.0000  0.0000
RND4__GCA_001193375.1   0.1188  0.0515  0.0515  0.0517  0.0559  0.0561  0.0561  0.0554  0.0587  0.0658  0.0450  0.0470  0.0465  0.0426  0.0436  0.0431  0.0431  0.0431  0.0431  0.0431  0.0431  0.0431  0.0431  0.0431  0.0431  0.0341  0.0341  0.0341  0.0341  0.0359  0.0359  0.0359  0.0364  0.0361  0.0356  0.0356  0.0356  0.0356  0.0356  0.0361  0.0361  0.0422  0.0325  0.0330  0.0330  0.0320  0.0275  0.0275  0.0275  0.0270  0.0270  0.0270  0.0270  0.0270  0.0270  0.0304  0.0295  0.0295  0.0295  0.0295  0.0343  0.0346  0.0341  0.0341  0.0346  0.0346  0.0346  0.0341  0.0308  0.0325  0.0320  0.0325  0.0320  0.0320  0.0325  0.0325  0.0325  0.0325  0.0325  0.0325  0.0325  0.0334  0.0283  0.0327  0.0327  0.0315  0.0337  0.0285  0.0285  0.0299  0.0292  0.0302  0.0302  0.0302  0.0302  0.0302  0.0302  0.0302  0.0302  0.0302  0.0302  0.0302  0.0306  0.0390  0.0369  0.0386  0.0386  0.0375  0.0280  0.0285  0.0096  0.0050  0.0045  0.0031  0.0031  0.0031  0.0031  0.0031  0.0031  0.0031  0.0031  0.0031  0.0031  0.0031  0.0031  0.0004  0.0000  0.0000  0.0000  0.0004  0.0004  0.0004  0.0004  0.0004  0.0004  0.0004  0.0004  0.0004  0.0004  0.0004  0.0004  0.0004  0.0004  0.0004  0.0004  0.0004  0.0004  0.0004  0.0004  0.0004  0.0004  0.0004  0.0004  0.0004  0.0004  0.0004  0.0004  0.0004  0.0004  0.0004  0.0004  0.0004  0.0004  0.0004  0.0004  0.0004  0.0004  0.0000  0.0000  0.0000  0.0000  0.0000  0.0000  0.0000  0.0000  0.0000  0.0000  0.0000  0.0000  0.0000  0.0000  0.0000  0.0000  0.0000  0.0000  0.0000  0.0000  0.0000  0.0000  0.0000  0.0000  0.0000  0.0000  0.0000  0.0000  0.0000  0.0000  0.0000  0.0000  0.0000  0.0000  0.0000  0.0000  0.0000  0.0000  0.0000  0.0000  0.0000  0.0000  0.0000  0.0000  0.0000  0.0000  0.0000  0.0000  0.0000  0.0000  0.0000  0.0000  0.0000  0.0000  0.0000  0.0000  0.0000  0.0000  0.0000  0.0000  0.0000  0.0000  0.0000  0.0000  0.0000  0.0000  0.0000  0.0000  0.0000  0.0000  0.0000  0.0000  0.0000  0.0000  0.0000  0.0000  0.0000  0.0000  0.0000  0.0000  0.0000  0.0000  0.0000  0.0000  0.0000  0.0000  0.0000  0.0000  0.0000  0.0000  0.0000  0.0000  0.0000  0.0000  0.0000  0.0000  0.0000  0.0000  0.0000  0.0000  0.0000  0.0000  0.0000  0.0000  0.0000  0.0000  0.0000  0.0000  0.0000  0.0000  0.0000  0.0000  0.0000  0.0000  0.0000  0.0000  0.0000  0.0000  0.0000  0.0000  0.0000  0.0000
RND4__GCA_001193655.1   0.1188  0.0515  0.0515  0.0517  0.0559  0.0561  0.0561  0.0554  0.0587  0.0658  0.0450  0.0470  0.0465  0.0426  0.0436  0.0431  0.0431  0.0431  0.0431  0.0431  0.0431  0.0431  0.0431  0.0431  0.0431  0.0341  0.0341  0.0341  0.0341  0.0359  0.0359  0.0359  0.0364  0.0361  0.0356  0.0356  0.0356  0.0356  0.0356  0.0361  0.0361  0.0422  0.0325  0.0330  0.0330  0.0320  0.0275  0.0275  0.0275  0.0270  0.0270  0.0270  0.0270  0.0270  0.0270  0.0304  0.0295  0.0295  0.0295  0.0295  0.0343  0.0346  0.0341  0.0341  0.0346  0.0346  0.0346  0.0341  0.0308  0.0325  0.0320  0.0325  0.0320  0.0320  0.0325  0.0325  0.0325  0.0325  0.0325  0.0325  0.0325  0.0334  0.0283  0.0327  0.0327  0.0315  0.0337  0.0285  0.0285  0.0299  0.0292  0.0302  0.0302  0.0302  0.0302  0.0302  0.0302  0.0302  0.0302  0.0302  0.0302  0.0302  0.0306  0.0390  0.0369  0.0386  0.0386  0.0375  0.0280  0.0285  0.0096  0.0050  0.0045  0.0031  0.0031  0.0031  0.0031  0.0031  0.0031  0.0031  0.0031  0.0031  0.0031  0.0031  0.0031  0.0004  0.0000  0.0000  0.0000  0.0004  0.0004  0.0004  0.0004  0.0004  0.0004  0.0004  0.0004  0.0004  0.0004  0.0004  0.0004  0.0004  0.0004  0.0004  0.0004  0.0004  0.0004  0.0004  0.0004  0.0004  0.0004  0.0004  0.0004  0.0004  0.0004  0.0004  0.0004  0.0004  0.0004  0.0004  0.0004  0.0004  0.0004  0.0004  0.0004  0.0004  0.0004  0.0000  0.0000  0.0000  0.0000  0.0000  0.0000  0.0000  0.0000  0.0000  0.0000  0.0000  0.0000  0.0000  0.0000  0.0000  0.0000  0.0000  0.0000  0.0000  0.0000  0.0000  0.0000  0.0000  0.0000  0.0000  0.0000  0.0000  0.0000  0.0000  0.0000  0.0000  0.0000  0.0000  0.0000  0.0000  0.0000  0.0000  0.0000  0.0000  0.0000  0.0000  0.0000  0.0000  0.0000  0.0000  0.0000  0.0000  0.0000  0.0000  0.0000  0.0000  0.0000  0.0000  0.0000  0.0000  0.0000  0.0000  0.0000  0.0000  0.0000  0.0000  0.0000  0.0000  0.0000  0.0000  0.0000  0.0000  0.0000  0.0000  0.0000  0.0000  0.0000  0.0000  0.0000  0.0000  0.0000  0.0000  0.0000  0.0000  0.0000  0.0000  0.0000  0.0000  0.0000  0.0000  0.0000  0.0000  0.0000  0.0000  0.0000  0.0000  0.0000  0.0000  0.0000  0.0000  0.0000  0.0000  0.0000  0.0000  0.0000  0.0000  0.0000  0.0000  0.0000  0.0000  0.0000  0.0000  0.0000  0.0000  0.0000  0.0000  0.0000  0.0000  0.0000  0.0000  0.0000  0.0000  0.0000  0.0000  0.0000  0.0000  0.0000  0.0000
RND4__GCA_001194765.1   0.1188  0.0515  0.0515  0.0517  0.0559  0.0561  0.0561  0.0554  0.0587  0.0658  0.0450  0.0470  0.0465  0.0426  0.0436  0.0431  0.0431  0.0431  0.0431  0.0431  0.0431  0.0431  0.0431  0.0431  0.0431  0.0341  0.0341  0.0341  0.0341  0.0359  0.0359  0.0359  0.0364  0.0361  0.0356  0.0356  0.0356  0.0356  0.0356  0.0361  0.0361  0.0422  0.0325  0.0330  0.0330  0.0320  0.0275  0.0275  0.0275  0.0270  0.0270  0.0270  0.0270  0.0270  0.0270  0.0304  0.0295  0.0295  0.0295  0.0295  0.0343  0.0346  0.0341  0.0341  0.0346  0.0346  0.0346  0.0341  0.0308  0.0325  0.0320  0.0325  0.0320  0.0320  0.0325  0.0325  0.0325  0.0325  0.0325  0.0325  0.0325  0.0334  0.0283  0.0327  0.0327  0.0315  0.0337  0.0285  0.0285  0.0299  0.0292  0.0302  0.0302  0.0302  0.0302  0.0302  0.0302  0.0302  0.0302  0.0302  0.0302  0.0302  0.0306  0.0390  0.0369  0.0386  0.0386  0.0375  0.0280  0.0285  0.0096  0.0050  0.0045  0.0031  0.0031  0.0031  0.0031  0.0031  0.0031  0.0031  0.0031  0.0031  0.0031  0.0031  0.0031  0.0004  0.0000  0.0000  0.0000  0.0004  0.0004  0.0004  0.0004  0.0004  0.0004  0.0004  0.0004  0.0004  0.0004  0.0004  0.0004  0.0004  0.0004  0.0004  0.0004  0.0004  0.0004  0.0004  0.0004  0.0004  0.0004  0.0004  0.0004  0.0004  0.0004  0.0004  0.0004  0.0004  0.0004  0.0004  0.0004  0.0004  0.0004  0.0004  0.0004  0.0004  0.0004  0.0000  0.0000  0.0000  0.0000  0.0000  0.0000  0.0000  0.0000  0.0000  0.0000  0.0000  0.0000  0.0000  0.0000  0.0000  0.0000  0.0000  0.0000  0.0000  0.0000  0.0000  0.0000  0.0000  0.0000  0.0000  0.0000  0.0000  0.0000  0.0000  0.0000  0.0000  0.0000  0.0000  0.0000  0.0000  0.0000  0.0000  0.0000  0.0000  0.0000  0.0000  0.0000  0.0000  0.0000  0.0000  0.0000  0.0000  0.0000  0.0000  0.0000  0.0000  0.0000  0.0000  0.0000  0.0000  0.0000  0.0000  0.0000  0.0000  0.0000  0.0000  0.0000  0.0000  0.0000  0.0000  0.0000  0.0000  0.0000  0.0000  0.0000  0.0000  0.0000  0.0000  0.0000  0.0000  0.0000  0.0000  0.0000  0.0000  0.0000  0.0000  0.0000  0.0000  0.0000  0.0000  0.0000  0.0000  0.0000  0.0000  0.0000  0.0000  0.0000  0.0000  0.0000  0.0000  0.0000  0.0000  0.0000  0.0000  0.0000  0.0000  0.0000  0.0000  0.0000  0.0000  0.0000  0.0000  0.0000  0.0000  0.0000  0.0000  0.0000  0.0000  0.0000  0.0000  0.0000  0.0000  0.0000  0.0000  0.0000  0.0000  0.0000  0.0000  0.0000
RND4__GCA_001195465.1   0.1188  0.0515  0.0515  0.0517  0.0559  0.0561  0.0561  0.0554  0.0587  0.0658  0.0450  0.0470  0.0465  0.0426  0.0436  0.0431  0.0431  0.0431  0.0431  0.0431  0.0431  0.0431  0.0431  0.0431  0.0431  0.0341  0.0341  0.0341  0.0341  0.0359  0.0359  0.0359  0.0364  0.0361  0.0356  0.0356  0.0356  0.0356  0.0356  0.0361  0.0361  0.0422  0.0325  0.0330  0.0330  0.0320  0.0275  0.0275  0.0275  0.0270  0.0270  0.0270  0.0270  0.0270  0.0270  0.0304  0.0295  0.0295  0.0295  0.0295  0.0343  0.0346  0.0341  0.0341  0.0346  0.0346  0.0346  0.0341  0.0308  0.0325  0.0320  0.0325  0.0320  0.0320  0.0325  0.0325  0.0325  0.0325  0.0325  0.0325  0.0325  0.0334  0.0283  0.0327  0.0327  0.0315  0.0337  0.0285  0.0285  0.0299  0.0292  0.0302  0.0302  0.0302  0.0302  0.0302  0.0302  0.0302  0.0302  0.0302  0.0302  0.0302  0.0306  0.0390  0.0369  0.0386  0.0386  0.0375  0.0280  0.0285  0.0096  0.0050  0.0045  0.0031  0.0031  0.0031  0.0031  0.0031  0.0031  0.0031  0.0031  0.0031  0.0031  0.0031  0.0031  0.0004  0.0000  0.0000  0.0000  0.0004  0.0004  0.0004  0.0004  0.0004  0.0004  0.0004  0.0004  0.0004  0.0004  0.0004  0.0004  0.0004  0.0004  0.0004  0.0004  0.0004  0.0004  0.0004  0.0004  0.0004  0.0004  0.0004  0.0004  0.0004  0.0004  0.0004  0.0004  0.0004  0.0004  0.0004  0.0004  0.0004  0.0004  0.0004  0.0004  0.0004  0.0004  0.0000  0.0000  0.0000  0.0000  0.0000  0.0000  0.0000  0.0000  0.0000  0.0000  0.0000  0.0000  0.0000  0.0000  0.0000  0.0000  0.0000  0.0000  0.0000  0.0000  0.0000  0.0000  0.0000  0.0000  0.0000  0.0000  0.0000  0.0000  0.0000  0.0000  0.0000  0.0000  0.0000  0.0000  0.0000  0.0000  0.0000  0.0000  0.0000  0.0000  0.0000  0.0000  0.0000  0.0000  0.0000  0.0000  0.0000  0.0000  0.0000  0.0000  0.0000  0.0000  0.0000  0.0000  0.0000  0.0000  0.0000  0.0000  0.0000  0.0000  0.0000  0.0000  0.0000  0.0000  0.0000  0.0000  0.0000  0.0000  0.0000  0.0000  0.0000  0.0000  0.0000  0.0000  0.0000  0.0000  0.0000  0.0000  0.0000  0.0000  0.0000  0.0000  0.0000  0.0000  0.0000  0.0000  0.0000  0.0000  0.0000  0.0000  0.0000  0.0000  0.0000  0.0000  0.0000  0.0000  0.0000  0.0000  0.0000  0.0000  0.0000  0.0000  0.0000  0.0000  0.0000  0.0000  0.0000  0.0000  0.0000  0.0000  0.0000  0.0000  0.0000  0.0000  0.0000  0.0000  0.0000  0.0000  0.0000  0.0000  0.0000  0.0000  0.0000  0.0000  0.0000
RND4__GCA_001196125.1   0.1188  0.0515  0.0515  0.0517  0.0559  0.0561  0.0561  0.0554  0.0587  0.0658  0.0450  0.0470  0.0465  0.0426  0.0436  0.0431  0.0431  0.0431  0.0431  0.0431  0.0431  0.0431  0.0431  0.0431  0.0431  0.0341  0.0341  0.0341  0.0341  0.0359  0.0359  0.0359  0.0364  0.0361  0.0356  0.0356  0.0356  0.0356  0.0356  0.0361  0.0361  0.0422  0.0325  0.0330  0.0330  0.0320  0.0275  0.0275  0.0275  0.0270  0.0270  0.0270  0.0270  0.0270  0.0270  0.0304  0.0295  0.0295  0.0295  0.0295  0.0343  0.0346  0.0341  0.0341  0.0346  0.0346  0.0346  0.0341  0.0308  0.0325  0.0320  0.0325  0.0320  0.0320  0.0325  0.0325  0.0325  0.0325  0.0325  0.0325  0.0325  0.0334  0.0283  0.0327  0.0327  0.0315  0.0337  0.0285  0.0285  0.0299  0.0292  0.0302  0.0302  0.0302  0.0302  0.0302  0.0302  0.0302  0.0302  0.0302  0.0302  0.0302  0.0306  0.0390  0.0369  0.0386  0.0386  0.0375  0.0280  0.0285  0.0096  0.0050  0.0045  0.0031  0.0031  0.0031  0.0031  0.0031  0.0031  0.0031  0.0031  0.0031  0.0031  0.0031  0.0031  0.0004  0.0000  0.0000  0.0000  0.0004  0.0004  0.0004  0.0004  0.0004  0.0004  0.0004  0.0004  0.0004  0.0004  0.0004  0.0004  0.0004  0.0004  0.0004  0.0004  0.0004  0.0004  0.0004  0.0004  0.0004  0.0004  0.0004  0.0004  0.0004  0.0004  0.0004  0.0004  0.0004  0.0004  0.0004  0.0004  0.0004  0.0004  0.0004  0.0004  0.0004  0.0004  0.0000  0.0000  0.0000  0.0000  0.0000  0.0000  0.0000  0.0000  0.0000  0.0000  0.0000  0.0000  0.0000  0.0000  0.0000  0.0000  0.0000  0.0000  0.0000  0.0000  0.0000  0.0000  0.0000  0.0000  0.0000  0.0000  0.0000  0.0000  0.0000  0.0000  0.0000  0.0000  0.0000  0.0000  0.0000  0.0000  0.0000  0.0000  0.0000  0.0000  0.0000  0.0000  0.0000  0.0000  0.0000  0.0000  0.0000  0.0000  0.0000  0.0000  0.0000  0.0000  0.0000  0.0000  0.0000  0.0000  0.0000  0.0000  0.0000  0.0000  0.0000  0.0000  0.0000  0.0000  0.0000  0.0000  0.0000  0.0000  0.0000  0.0000  0.0000  0.0000  0.0000  0.0000  0.0000  0.0000  0.0000  0.0000  0.0000  0.0000  0.0000  0.0000  0.0000  0.0000  0.0000  0.0000  0.0000  0.0000  0.0000  0.0000  0.0000  0.0000  0.0000  0.0000  0.0000  0.0000  0.0000  0.0000  0.0000  0.0000  0.0000  0.0000  0.0000  0.0000  0.0000  0.0000  0.0000  0.0000  0.0000  0.0000  0.0000  0.0000  0.0000  0.0000  0.0000  0.0000  0.0000  0.0000  0.0000  0.0000  0.0000  0.0000  0.0000  0.0000  0.0000  0.0000
RND4__GCA_001196775.1   0.1188  0.0515  0.0515  0.0517  0.0559  0.0561  0.0561  0.0554  0.0587  0.0658  0.0450  0.0470  0.0465  0.0426  0.0436  0.0431  0.0431  0.0431  0.0431  0.0431  0.0431  0.0431  0.0431  0.0431  0.0431  0.0341  0.0341  0.0341  0.0341  0.0359  0.0359  0.0359  0.0364  0.0361  0.0356  0.0356  0.0356  0.0356  0.0356  0.0361  0.0361  0.0422  0.0325  0.0330  0.0330  0.0320  0.0275  0.0275  0.0275  0.0270  0.0270  0.0270  0.0270  0.0270  0.0270  0.0304  0.0295  0.0295  0.0295  0.0295  0.0343  0.0346  0.0341  0.0341  0.0346  0.0346  0.0346  0.0341  0.0308  0.0325  0.0320  0.0325  0.0320  0.0320  0.0325  0.0325  0.0325  0.0325  0.0325  0.0325  0.0325  0.0334  0.0283  0.0327  0.0327  0.0315  0.0337  0.0285  0.0285  0.0299  0.0292  0.0302  0.0302  0.0302  0.0302  0.0302  0.0302  0.0302  0.0302  0.0302  0.0302  0.0302  0.0306  0.0390  0.0369  0.0386  0.0386  0.0375  0.0280  0.0285  0.0096  0.0050  0.0045  0.0031  0.0031  0.0031  0.0031  0.0031  0.0031  0.0031  0.0031  0.0031  0.0031  0.0031  0.0031  0.0004  0.0000  0.0000  0.0000  0.0004  0.0004  0.0004  0.0004  0.0004  0.0004  0.0004  0.0004  0.0004  0.0004  0.0004  0.0004  0.0004  0.0004  0.0004  0.0004  0.0004  0.0004  0.0004  0.0004  0.0004  0.0004  0.0004  0.0004  0.0004  0.0004  0.0004  0.0004  0.0004  0.0004  0.0004  0.0004  0.0004  0.0004  0.0004  0.0004  0.0004  0.0004  0.0000  0.0000  0.0000  0.0000  0.0000  0.0000  0.0000  0.0000  0.0000  0.0000  0.0000  0.0000  0.0000  0.0000  0.0000  0.0000  0.0000  0.0000  0.0000  0.0000  0.0000  0.0000  0.0000  0.0000  0.0000  0.0000  0.0000  0.0000  0.0000  0.0000  0.0000  0.0000  0.0000  0.0000  0.0000  0.0000  0.0000  0.0000  0.0000  0.0000  0.0000  0.0000  0.0000  0.0000  0.0000  0.0000  0.0000  0.0000  0.0000  0.0000  0.0000  0.0000  0.0000  0.0000  0.0000  0.0000  0.0000  0.0000  0.0000  0.0000  0.0000  0.0000  0.0000  0.0000  0.0000  0.0000  0.0000  0.0000  0.0000  0.0000  0.0000  0.0000  0.0000  0.0000  0.0000  0.0000  0.0000  0.0000  0.0000  0.0000  0.0000  0.0000  0.0000  0.0000  0.0000  0.0000  0.0000  0.0000  0.0000  0.0000  0.0000  0.0000  0.0000  0.0000  0.0000  0.0000  0.0000  0.0000  0.0000  0.0000  0.0000  0.0000  0.0000  0.0000  0.0000  0.0000  0.0000  0.0000  0.0000  0.0000  0.0000  0.0000  0.0000  0.0000  0.0000  0.0000  0.0000  0.0000  0.0000  0.0000  0.0000  0.0000  0.0000  0.0000  0.0000  0.0000  0.0000
RND4__GCA_001197355.1   0.1188  0.0515  0.0515  0.0517  0.0559  0.0561  0.0561  0.0554  0.0587  0.0658  0.0450  0.0470  0.0465  0.0426  0.0436  0.0431  0.0431  0.0431  0.0431  0.0431  0.0431  0.0431  0.0431  0.0431  0.0431  0.0341  0.0341  0.0341  0.0341  0.0359  0.0359  0.0359  0.0364  0.0361  0.0356  0.0356  0.0356  0.0356  0.0356  0.0361  0.0361  0.0422  0.0325  0.0330  0.0330  0.0320  0.0275  0.0275  0.0275  0.0270  0.0270  0.0270  0.0270  0.0270  0.0270  0.0304  0.0295  0.0295  0.0295  0.0295  0.0343  0.0346  0.0341  0.0341  0.0346  0.0346  0.0346  0.0341  0.0308  0.0325  0.0320  0.0325  0.0320  0.0320  0.0325  0.0325  0.0325  0.0325  0.0325  0.0325  0.0325  0.0334  0.0283  0.0327  0.0327  0.0315  0.0337  0.0285  0.0285  0.0299  0.0292  0.0302  0.0302  0.0302  0.0302  0.0302  0.0302  0.0302  0.0302  0.0302  0.0302  0.0302  0.0306  0.0390  0.0369  0.0386  0.0386  0.0375  0.0280  0.0285  0.0096  0.0050  0.0045  0.0031  0.0031  0.0031  0.0031  0.0031  0.0031  0.0031  0.0031  0.0031  0.0031  0.0031  0.0031  0.0004  0.0000  0.0000  0.0000  0.0004  0.0004  0.0004  0.0004  0.0004  0.0004  0.0004  0.0004  0.0004  0.0004  0.0004  0.0004  0.0004  0.0004  0.0004  0.0004  0.0004  0.0004  0.0004  0.0004  0.0004  0.0004  0.0004  0.0004  0.0004  0.0004  0.0004  0.0004  0.0004  0.0004  0.0004  0.0004  0.0004  0.0004  0.0004  0.0004  0.0004  0.0004  0.0000  0.0000  0.0000  0.0000  0.0000  0.0000  0.0000  0.0000  0.0000  0.0000  0.0000  0.0000  0.0000  0.0000  0.0000  0.0000  0.0000  0.0000  0.0000  0.0000  0.0000  0.0000  0.0000  0.0000  0.0000  0.0000  0.0000  0.0000  0.0000  0.0000  0.0000  0.0000  0.0000  0.0000  0.0000  0.0000  0.0000  0.0000  0.0000  0.0000  0.0000  0.0000  0.0000  0.0000  0.0000  0.0000  0.0000  0.0000  0.0000  0.0000  0.0000  0.0000  0.0000  0.0000  0.0000  0.0000  0.0000  0.0000  0.0000  0.0000  0.0000  0.0000  0.0000  0.0000  0.0000  0.0000  0.0000  0.0000  0.0000  0.0000  0.0000  0.0000  0.0000  0.0000  0.0000  0.0000  0.0000  0.0000  0.0000  0.0000  0.0000  0.0000  0.0000  0.0000  0.0000  0.0000  0.0000  0.0000  0.0000  0.0000  0.0000  0.0000  0.0000  0.0000  0.0000  0.0000  0.0000  0.0000  0.0000  0.0000  0.0000  0.0000  0.0000  0.0000  0.0000  0.0000  0.0000  0.0000  0.0000  0.0000  0.0000  0.0000  0.0000  0.0000  0.0000  0.0000  0.0000  0.0000  0.0000  0.0000  0.0000  0.0000  0.0000  0.0000  0.0000  0.0000  0.0000  0.0000
RND4__GCA_001197775.1   0.1188  0.0515  0.0515  0.0517  0.0559  0.0561  0.0561  0.0554  0.0587  0.0658  0.0450  0.0470  0.0465  0.0426  0.0436  0.0431  0.0431  0.0431  0.0431  0.0431  0.0431  0.0431  0.0431  0.0431  0.0431  0.0341  0.0341  0.0341  0.0341  0.0359  0.0359  0.0359  0.0364  0.0361  0.0356  0.0356  0.0356  0.0356  0.0356  0.0361  0.0361  0.0422  0.0325  0.0330  0.0330  0.0320  0.0275  0.0275  0.0275  0.0270  0.0270  0.0270  0.0270  0.0270  0.0270  0.0304  0.0295  0.0295  0.0295  0.0295  0.0343  0.0346  0.0341  0.0341  0.0346  0.0346  0.0346  0.0341  0.0308  0.0325  0.0320  0.0325  0.0320  0.0320  0.0325  0.0325  0.0325  0.0325  0.0325  0.0325  0.0325  0.0334  0.0283  0.0327  0.0327  0.0315  0.0337  0.0285  0.0285  0.0299  0.0292  0.0302  0.0302  0.0302  0.0302  0.0302  0.0302  0.0302  0.0302  0.0302  0.0302  0.0302  0.0306  0.0390  0.0369  0.0386  0.0386  0.0375  0.0280  0.0285  0.0096  0.0050  0.0045  0.0031  0.0031  0.0031  0.0031  0.0031  0.0031  0.0031  0.0031  0.0031  0.0031  0.0031  0.0031  0.0004  0.0000  0.0000  0.0000  0.0004  0.0004  0.0004  0.0004  0.0004  0.0004  0.0004  0.0004  0.0004  0.0004  0.0004  0.0004  0.0004  0.0004  0.0004  0.0004  0.0004  0.0004  0.0004  0.0004  0.0004  0.0004  0.0004  0.0004  0.0004  0.0004  0.0004  0.0004  0.0004  0.0004  0.0004  0.0004  0.0004  0.0004  0.0004  0.0004  0.0004  0.0004  0.0000  0.0000  0.0000  0.0000  0.0000  0.0000  0.0000  0.0000  0.0000  0.0000  0.0000  0.0000  0.0000  0.0000  0.0000  0.0000  0.0000  0.0000  0.0000  0.0000  0.0000  0.0000  0.0000  0.0000  0.0000  0.0000  0.0000  0.0000  0.0000  0.0000  0.0000  0.0000  0.0000  0.0000  0.0000  0.0000  0.0000  0.0000  0.0000  0.0000  0.0000  0.0000  0.0000  0.0000  0.0000  0.0000  0.0000  0.0000  0.0000  0.0000  0.0000  0.0000  0.0000  0.0000  0.0000  0.0000  0.0000  0.0000  0.0000  0.0000  0.0000  0.0000  0.0000  0.0000  0.0000  0.0000  0.0000  0.0000  0.0000  0.0000  0.0000  0.0000  0.0000  0.0000  0.0000  0.0000  0.0000  0.0000  0.0000  0.0000  0.0000  0.0000  0.0000  0.0000  0.0000  0.0000  0.0000  0.0000  0.0000  0.0000  0.0000  0.0000  0.0000  0.0000  0.0000  0.0000  0.0000  0.0000  0.0000  0.0000  0.0000  0.0000  0.0000  0.0000  0.0000  0.0000  0.0000  0.0000  0.0000  0.0000  0.0000  0.0000  0.0000  0.0000  0.0000  0.0000  0.0000  0.0000  0.0000  0.0000  0.0000  0.0000  0.0000  0.0000  0.0000  0.0000  0.0000  0.0000  0.0000
RND4__GCA_001197795.1   0.1188  0.0515  0.0515  0.0517  0.0559  0.0561  0.0561  0.0554  0.0587  0.0658  0.0450  0.0470  0.0465  0.0426  0.0436  0.0431  0.0431  0.0431  0.0431  0.0431  0.0431  0.0431  0.0431  0.0431  0.0431  0.0341  0.0341  0.0341  0.0341  0.0359  0.0359  0.0359  0.0364  0.0361  0.0356  0.0356  0.0356  0.0356  0.0356  0.0361  0.0361  0.0422  0.0325  0.0330  0.0330  0.0320  0.0275  0.0275  0.0275  0.0270  0.0270  0.0270  0.0270  0.0270  0.0270  0.0304  0.0295  0.0295  0.0295  0.0295  0.0343  0.0346  0.0341  0.0341  0.0346  0.0346  0.0346  0.0341  0.0308  0.0325  0.0320  0.0325  0.0320  0.0320  0.0325  0.0325  0.0325  0.0325  0.0325  0.0325  0.0325  0.0334  0.0283  0.0327  0.0327  0.0315  0.0337  0.0285  0.0285  0.0299  0.0292  0.0302  0.0302  0.0302  0.0302  0.0302  0.0302  0.0302  0.0302  0.0302  0.0302  0.0302  0.0306  0.0390  0.0369  0.0386  0.0386  0.0375  0.0280  0.0285  0.0096  0.0050  0.0045  0.0031  0.0031  0.0031  0.0031  0.0031  0.0031  0.0031  0.0031  0.0031  0.0031  0.0031  0.0031  0.0004  0.0000  0.0000  0.0000  0.0004  0.0004  0.0004  0.0004  0.0004  0.0004  0.0004  0.0004  0.0004  0.0004  0.0004  0.0004  0.0004  0.0004  0.0004  0.0004  0.0004  0.0004  0.0004  0.0004  0.0004  0.0004  0.0004  0.0004  0.0004  0.0004  0.0004  0.0004  0.0004  0.0004  0.0004  0.0004  0.0004  0.0004  0.0004  0.0004  0.0004  0.0004  0.0000  0.0000  0.0000  0.0000  0.0000  0.0000  0.0000  0.0000  0.0000  0.0000  0.0000  0.0000  0.0000  0.0000  0.0000  0.0000  0.0000  0.0000  0.0000  0.0000  0.0000  0.0000  0.0000  0.0000  0.0000  0.0000  0.0000  0.0000  0.0000  0.0000  0.0000  0.0000  0.0000  0.0000  0.0000  0.0000  0.0000  0.0000  0.0000  0.0000  0.0000  0.0000  0.0000  0.0000  0.0000  0.0000  0.0000  0.0000  0.0000  0.0000  0.0000  0.0000  0.0000  0.0000  0.0000  0.0000  0.0000  0.0000  0.0000  0.0000  0.0000  0.0000  0.0000  0.0000  0.0000  0.0000  0.0000  0.0000  0.0000  0.0000  0.0000  0.0000  0.0000  0.0000  0.0000  0.0000  0.0000  0.0000  0.0000  0.0000  0.0000  0.0000  0.0000  0.0000  0.0000  0.0000  0.0000  0.0000  0.0000  0.0000  0.0000  0.0000  0.0000  0.0000  0.0000  0.0000  0.0000  0.0000  0.0000  0.0000  0.0000  0.0000  0.0000  0.0000  0.0000  0.0000  0.0000  0.0000  0.0000  0.0000  0.0000  0.0000  0.0000  0.0000  0.0000  0.0000  0.0000  0.0000  0.0000  0.0000  0.0000  0.0000  0.0000  0.0000  0.0000  0.0000  0.0000  0.0000  0.0000  0.0000
RND4__GCA_001197955.1   0.1188  0.0515  0.0515  0.0517  0.0559  0.0561  0.0561  0.0554  0.0587  0.0658  0.0450  0.0470  0.0465  0.0426  0.0436  0.0431  0.0431  0.0431  0.0431  0.0431  0.0431  0.0431  0.0431  0.0431  0.0431  0.0341  0.0341  0.0341  0.0341  0.0359  0.0359  0.0359  0.0364  0.0361  0.0356  0.0356  0.0356  0.0356  0.0356  0.0361  0.0361  0.0422  0.0325  0.0330  0.0330  0.0320  0.0275  0.0275  0.0275  0.0270  0.0270  0.0270  0.0270  0.0270  0.0270  0.0304  0.0295  0.0295  0.0295  0.0295  0.0343  0.0346  0.0341  0.0341  0.0346  0.0346  0.0346  0.0341  0.0308  0.0325  0.0320  0.0325  0.0320  0.0320  0.0325  0.0325  0.0325  0.0325  0.0325  0.0325  0.0325  0.0334  0.0283  0.0327  0.0327  0.0315  0.0337  0.0285  0.0285  0.0299  0.0292  0.0302  0.0302  0.0302  0.0302  0.0302  0.0302  0.0302  0.0302  0.0302  0.0302  0.0302  0.0306  0.0390  0.0369  0.0386  0.0386  0.0375  0.0280  0.0285  0.0096  0.0050  0.0045  0.0031  0.0031  0.0031  0.0031  0.0031  0.0031  0.0031  0.0031  0.0031  0.0031  0.0031  0.0031  0.0004  0.0000  0.0000  0.0000  0.0004  0.0004  0.0004  0.0004  0.0004  0.0004  0.0004  0.0004  0.0004  0.0004  0.0004  0.0004  0.0004  0.0004  0.0004  0.0004  0.0004  0.0004  0.0004  0.0004  0.0004  0.0004  0.0004  0.0004  0.0004  0.0004  0.0004  0.0004  0.0004  0.0004  0.0004  0.0004  0.0004  0.0004  0.0004  0.0004  0.0004  0.0004  0.0000  0.0000  0.0000  0.0000  0.0000  0.0000  0.0000  0.0000  0.0000  0.0000  0.0000  0.0000  0.0000  0.0000  0.0000  0.0000  0.0000  0.0000  0.0000  0.0000  0.0000  0.0000  0.0000  0.0000  0.0000  0.0000  0.0000  0.0000  0.0000  0.0000  0.0000  0.0000  0.0000  0.0000  0.0000  0.0000  0.0000  0.0000  0.0000  0.0000  0.0000  0.0000  0.0000  0.0000  0.0000  0.0000  0.0000  0.0000  0.0000  0.0000  0.0000  0.0000  0.0000  0.0000  0.0000  0.0000  0.0000  0.0000  0.0000  0.0000  0.0000  0.0000  0.0000  0.0000  0.0000  0.0000  0.0000  0.0000  0.0000  0.0000  0.0000  0.0000  0.0000  0.0000  0.0000  0.0000  0.0000  0.0000  0.0000  0.0000  0.0000  0.0000  0.0000  0.0000  0.0000  0.0000  0.0000  0.0000  0.0000  0.0000  0.0000  0.0000  0.0000  0.0000  0.0000  0.0000  0.0000  0.0000  0.0000  0.0000  0.0000  0.0000  0.0000  0.0000  0.0000  0.0000  0.0000  0.0000  0.0000  0.0000  0.0000  0.0000  0.0000  0.0000  0.0000  0.0000  0.0000  0.0000  0.0000  0.0000  0.0000  0.0000  0.0000  0.0000  0.0000  0.0000  0.0000  0.0000  0.0000  0.0000  0.0000
RND4__GCA_001198755.1   0.1188  0.0515  0.0515  0.0517  0.0559  0.0561  0.0561  0.0554  0.0587  0.0658  0.0450  0.0470  0.0465  0.0426  0.0436  0.0431  0.0431  0.0431  0.0431  0.0431  0.0431  0.0431  0.0431  0.0431  0.0431  0.0341  0.0341  0.0341  0.0341  0.0359  0.0359  0.0359  0.0364  0.0361  0.0356  0.0356  0.0356  0.0356  0.0356  0.0361  0.0361  0.0422  0.0325  0.0330  0.0330  0.0320  0.0275  0.0275  0.0275  0.0270  0.0270  0.0270  0.0270  0.0270  0.0270  0.0304  0.0295  0.0295  0.0295  0.0295  0.0343  0.0346  0.0341  0.0341  0.0346  0.0346  0.0346  0.0341  0.0308  0.0325  0.0320  0.0325  0.0320  0.0320  0.0325  0.0325  0.0325  0.0325  0.0325  0.0325  0.0325  0.0334  0.0283  0.0327  0.0327  0.0315  0.0337  0.0285  0.0285  0.0299  0.0292  0.0302  0.0302  0.0302  0.0302  0.0302  0.0302  0.0302  0.0302  0.0302  0.0302  0.0302  0.0306  0.0390  0.0369  0.0386  0.0386  0.0375  0.0280  0.0285  0.0096  0.0050  0.0045  0.0031  0.0031  0.0031  0.0031  0.0031  0.0031  0.0031  0.0031  0.0031  0.0031  0.0031  0.0031  0.0004  0.0000  0.0000  0.0000  0.0004  0.0004  0.0004  0.0004  0.0004  0.0004  0.0004  0.0004  0.0004  0.0004  0.0004  0.0004  0.0004  0.0004  0.0004  0.0004  0.0004  0.0004  0.0004  0.0004  0.0004  0.0004  0.0004  0.0004  0.0004  0.0004  0.0004  0.0004  0.0004  0.0004  0.0004  0.0004  0.0004  0.0004  0.0004  0.0004  0.0004  0.0004  0.0000  0.0000  0.0000  0.0000  0.0000  0.0000  0.0000  0.0000  0.0000  0.0000  0.0000  0.0000  0.0000  0.0000  0.0000  0.0000  0.0000  0.0000  0.0000  0.0000  0.0000  0.0000  0.0000  0.0000  0.0000  0.0000  0.0000  0.0000  0.0000  0.0000  0.0000  0.0000  0.0000  0.0000  0.0000  0.0000  0.0000  0.0000  0.0000  0.0000  0.0000  0.0000  0.0000  0.0000  0.0000  0.0000  0.0000  0.0000  0.0000  0.0000  0.0000  0.0000  0.0000  0.0000  0.0000  0.0000  0.0000  0.0000  0.0000  0.0000  0.0000  0.0000  0.0000  0.0000  0.0000  0.0000  0.0000  0.0000  0.0000  0.0000  0.0000  0.0000  0.0000  0.0000  0.0000  0.0000  0.0000  0.0000  0.0000  0.0000  0.0000  0.0000  0.0000  0.0000  0.0000  0.0000  0.0000  0.0000  0.0000  0.0000  0.0000  0.0000  0.0000  0.0000  0.0000  0.0000  0.0000  0.0000  0.0000  0.0000  0.0000  0.0000  0.0000  0.0000  0.0000  0.0000  0.0000  0.0000  0.0000  0.0000  0.0000  0.0000  0.0000  0.0000  0.0000  0.0000  0.0000  0.0000  0.0000  0.0000  0.0000  0.0000  0.0000  0.0000  0.0000  0.0000  0.0000  0.0000  0.0000  0.0000  0.0000  0.0000
RND4__GCA_001199695.1   0.1188  0.0515  0.0515  0.0517  0.0559  0.0561  0.0561  0.0554  0.0587  0.0658  0.0450  0.0470  0.0465  0.0426  0.0436  0.0431  0.0431  0.0431  0.0431  0.0431  0.0431  0.0431  0.0431  0.0431  0.0431  0.0341  0.0341  0.0341  0.0341  0.0359  0.0359  0.0359  0.0364  0.0361  0.0356  0.0356  0.0356  0.0356  0.0356  0.0361  0.0361  0.0422  0.0325  0.0330  0.0330  0.0320  0.0275  0.0275  0.0275  0.0270  0.0270  0.0270  0.0270  0.0270  0.0270  0.0304  0.0295  0.0295  0.0295  0.0295  0.0343  0.0346  0.0341  0.0341  0.0346  0.0346  0.0346  0.0341  0.0308  0.0325  0.0320  0.0325  0.0320  0.0320  0.0325  0.0325  0.0325  0.0325  0.0325  0.0325  0.0325  0.0334  0.0283  0.0327  0.0327  0.0315  0.0337  0.0285  0.0285  0.0299  0.0292  0.0302  0.0302  0.0302  0.0302  0.0302  0.0302  0.0302  0.0302  0.0302  0.0302  0.0302  0.0306  0.0390  0.0369  0.0386  0.0386  0.0375  0.0280  0.0285  0.0096  0.0050  0.0045  0.0031  0.0031  0.0031  0.0031  0.0031  0.0031  0.0031  0.0031  0.0031  0.0031  0.0031  0.0031  0.0004  0.0000  0.0000  0.0000  0.0004  0.0004  0.0004  0.0004  0.0004  0.0004  0.0004  0.0004  0.0004  0.0004  0.0004  0.0004  0.0004  0.0004  0.0004  0.0004  0.0004  0.0004  0.0004  0.0004  0.0004  0.0004  0.0004  0.0004  0.0004  0.0004  0.0004  0.0004  0.0004  0.0004  0.0004  0.0004  0.0004  0.0004  0.0004  0.0004  0.0004  0.0004  0.0000  0.0000  0.0000  0.0000  0.0000  0.0000  0.0000  0.0000  0.0000  0.0000  0.0000  0.0000  0.0000  0.0000  0.0000  0.0000  0.0000  0.0000  0.0000  0.0000  0.0000  0.0000  0.0000  0.0000  0.0000  0.0000  0.0000  0.0000  0.0000  0.0000  0.0000  0.0000  0.0000  0.0000  0.0000  0.0000  0.0000  0.0000  0.0000  0.0000  0.0000  0.0000  0.0000  0.0000  0.0000  0.0000  0.0000  0.0000  0.0000  0.0000  0.0000  0.0000  0.0000  0.0000  0.0000  0.0000  0.0000  0.0000  0.0000  0.0000  0.0000  0.0000  0.0000  0.0000  0.0000  0.0000  0.0000  0.0000  0.0000  0.0000  0.0000  0.0000  0.0000  0.0000  0.0000  0.0000  0.0000  0.0000  0.0000  0.0000  0.0000  0.0000  0.0000  0.0000  0.0000  0.0000  0.0000  0.0000  0.0000  0.0000  0.0000  0.0000  0.0000  0.0000  0.0000  0.0000  0.0000  0.0000  0.0000  0.0000  0.0000  0.0000  0.0000  0.0000  0.0000  0.0000  0.0000  0.0000  0.0000  0.0000  0.0000  0.0000  0.0000  0.0000  0.0000  0.0000  0.0000  0.0000  0.0000  0.0000  0.0000  0.0000  0.0000  0.0000  0.0000  0.0000  0.0000  0.0000  0.0000  0.0000  0.0000  0.0000  0.0000
RND4__GCA_001199735.1   0.1188  0.0515  0.0515  0.0517  0.0559  0.0561  0.0561  0.0554  0.0587  0.0658  0.0450  0.0470  0.0465  0.0426  0.0436  0.0431  0.0431  0.0431  0.0431  0.0431  0.0431  0.0431  0.0431  0.0431  0.0431  0.0341  0.0341  0.0341  0.0341  0.0359  0.0359  0.0359  0.0364  0.0361  0.0356  0.0356  0.0356  0.0356  0.0356  0.0361  0.0361  0.0422  0.0325  0.0330  0.0330  0.0320  0.0275  0.0275  0.0275  0.0270  0.0270  0.0270  0.0270  0.0270  0.0270  0.0304  0.0295  0.0295  0.0295  0.0295  0.0343  0.0346  0.0341  0.0341  0.0346  0.0346  0.0346  0.0341  0.0308  0.0325  0.0320  0.0325  0.0320  0.0320  0.0325  0.0325  0.0325  0.0325  0.0325  0.0325  0.0325  0.0334  0.0283  0.0327  0.0327  0.0315  0.0337  0.0285  0.0285  0.0299  0.0292  0.0302  0.0302  0.0302  0.0302  0.0302  0.0302  0.0302  0.0302  0.0302  0.0302  0.0302  0.0306  0.0390  0.0369  0.0386  0.0386  0.0375  0.0280  0.0285  0.0096  0.0050  0.0045  0.0031  0.0031  0.0031  0.0031  0.0031  0.0031  0.0031  0.0031  0.0031  0.0031  0.0031  0.0031  0.0004  0.0000  0.0000  0.0000  0.0004  0.0004  0.0004  0.0004  0.0004  0.0004  0.0004  0.0004  0.0004  0.0004  0.0004  0.0004  0.0004  0.0004  0.0004  0.0004  0.0004  0.0004  0.0004  0.0004  0.0004  0.0004  0.0004  0.0004  0.0004  0.0004  0.0004  0.0004  0.0004  0.0004  0.0004  0.0004  0.0004  0.0004  0.0004  0.0004  0.0004  0.0004  0.0000  0.0000  0.0000  0.0000  0.0000  0.0000  0.0000  0.0000  0.0000  0.0000  0.0000  0.0000  0.0000  0.0000  0.0000  0.0000  0.0000  0.0000  0.0000  0.0000  0.0000  0.0000  0.0000  0.0000  0.0000  0.0000  0.0000  0.0000  0.0000  0.0000  0.0000  0.0000  0.0000  0.0000  0.0000  0.0000  0.0000  0.0000  0.0000  0.0000  0.0000  0.0000  0.0000  0.0000  0.0000  0.0000  0.0000  0.0000  0.0000  0.0000  0.0000  0.0000  0.0000  0.0000  0.0000  0.0000  0.0000  0.0000  0.0000  0.0000  0.0000  0.0000  0.0000  0.0000  0.0000  0.0000  0.0000  0.0000  0.0000  0.0000  0.0000  0.0000  0.0000  0.0000  0.0000  0.0000  0.0000  0.0000  0.0000  0.0000  0.0000  0.0000  0.0000  0.0000  0.0000  0.0000  0.0000  0.0000  0.0000  0.0000  0.0000  0.0000  0.0000  0.0000  0.0000  0.0000  0.0000  0.0000  0.0000  0.0000  0.0000  0.0000  0.0000  0.0000  0.0000  0.0000  0.0000  0.0000  0.0000  0.0000  0.0000  0.0000  0.0000  0.0000  0.0000  0.0000  0.0000  0.0000  0.0000  0.0000  0.0000  0.0000  0.0000  0.0000  0.0000  0.0000  0.0000  0.0000  0.0000  0.0000  0.0000  0.0000  0.0000  0.0000
RND4__GCA_001199815.1   0.1188  0.0515  0.0515  0.0517  0.0559  0.0561  0.0561  0.0554  0.0587  0.0658  0.0450  0.0470  0.0465  0.0426  0.0436  0.0431  0.0431  0.0431  0.0431  0.0431  0.0431  0.0431  0.0431  0.0431  0.0431  0.0341  0.0341  0.0341  0.0341  0.0359  0.0359  0.0359  0.0364  0.0361  0.0356  0.0356  0.0356  0.0356  0.0356  0.0361  0.0361  0.0422  0.0325  0.0330  0.0330  0.0320  0.0275  0.0275  0.0275  0.0270  0.0270  0.0270  0.0270  0.0270  0.0270  0.0304  0.0295  0.0295  0.0295  0.0295  0.0343  0.0346  0.0341  0.0341  0.0346  0.0346  0.0346  0.0341  0.0308  0.0325  0.0320  0.0325  0.0320  0.0320  0.0325  0.0325  0.0325  0.0325  0.0325  0.0325  0.0325  0.0334  0.0283  0.0327  0.0327  0.0315  0.0337  0.0285  0.0285  0.0299  0.0292  0.0302  0.0302  0.0302  0.0302  0.0302  0.0302  0.0302  0.0302  0.0302  0.0302  0.0302  0.0306  0.0390  0.0369  0.0386  0.0386  0.0375  0.0280  0.0285  0.0096  0.0050  0.0045  0.0031  0.0031  0.0031  0.0031  0.0031  0.0031  0.0031  0.0031  0.0031  0.0031  0.0031  0.0031  0.0004  0.0000  0.0000  0.0000  0.0004  0.0004  0.0004  0.0004  0.0004  0.0004  0.0004  0.0004  0.0004  0.0004  0.0004  0.0004  0.0004  0.0004  0.0004  0.0004  0.0004  0.0004  0.0004  0.0004  0.0004  0.0004  0.0004  0.0004  0.0004  0.0004  0.0004  0.0004  0.0004  0.0004  0.0004  0.0004  0.0004  0.0004  0.0004  0.0004  0.0004  0.0004  0.0000  0.0000  0.0000  0.0000  0.0000  0.0000  0.0000  0.0000  0.0000  0.0000  0.0000  0.0000  0.0000  0.0000  0.0000  0.0000  0.0000  0.0000  0.0000  0.0000  0.0000  0.0000  0.0000  0.0000  0.0000  0.0000  0.0000  0.0000  0.0000  0.0000  0.0000  0.0000  0.0000  0.0000  0.0000  0.0000  0.0000  0.0000  0.0000  0.0000  0.0000  0.0000  0.0000  0.0000  0.0000  0.0000  0.0000  0.0000  0.0000  0.0000  0.0000  0.0000  0.0000  0.0000  0.0000  0.0000  0.0000  0.0000  0.0000  0.0000  0.0000  0.0000  0.0000  0.0000  0.0000  0.0000  0.0000  0.0000  0.0000  0.0000  0.0000  0.0000  0.0000  0.0000  0.0000  0.0000  0.0000  0.0000  0.0000  0.0000  0.0000  0.0000  0.0000  0.0000  0.0000  0.0000  0.0000  0.0000  0.0000  0.0000  0.0000  0.0000  0.0000  0.0000  0.0000  0.0000  0.0000  0.0000  0.0000  0.0000  0.0000  0.0000  0.0000  0.0000  0.0000  0.0000  0.0000  0.0000  0.0000  0.0000  0.0000  0.0000  0.0000  0.0000  0.0000  0.0000  0.0000  0.0000  0.0000  0.0000  0.0000  0.0000  0.0000  0.0000  0.0000  0.0000  0.0000  0.0000  0.0000  0.0000  0.0000  0.0000  0.0000  0.0000  0.0000
RND4__GCA_001199855.1   0.1188  0.0515  0.0515  0.0517  0.0559  0.0561  0.0561  0.0554  0.0587  0.0658  0.0450  0.0470  0.0465  0.0426  0.0436  0.0431  0.0431  0.0431  0.0431  0.0431  0.0431  0.0431  0.0431  0.0431  0.0431  0.0341  0.0341  0.0341  0.0341  0.0359  0.0359  0.0359  0.0364  0.0361  0.0356  0.0356  0.0356  0.0356  0.0356  0.0361  0.0361  0.0422  0.0325  0.0330  0.0330  0.0320  0.0275  0.0275  0.0275  0.0270  0.0270  0.0270  0.0270  0.0270  0.0270  0.0304  0.0295  0.0295  0.0295  0.0295  0.0343  0.0346  0.0341  0.0341  0.0346  0.0346  0.0346  0.0341  0.0308  0.0325  0.0320  0.0325  0.0320  0.0320  0.0325  0.0325  0.0325  0.0325  0.0325  0.0325  0.0325  0.0334  0.0283  0.0327  0.0327  0.0315  0.0337  0.0285  0.0285  0.0299  0.0292  0.0302  0.0302  0.0302  0.0302  0.0302  0.0302  0.0302  0.0302  0.0302  0.0302  0.0302  0.0306  0.0390  0.0369  0.0386  0.0386  0.0375  0.0280  0.0285  0.0096  0.0050  0.0045  0.0031  0.0031  0.0031  0.0031  0.0031  0.0031  0.0031  0.0031  0.0031  0.0031  0.0031  0.0031  0.0004  0.0000  0.0000  0.0000  0.0004  0.0004  0.0004  0.0004  0.0004  0.0004  0.0004  0.0004  0.0004  0.0004  0.0004  0.0004  0.0004  0.0004  0.0004  0.0004  0.0004  0.0004  0.0004  0.0004  0.0004  0.0004  0.0004  0.0004  0.0004  0.0004  0.0004  0.0004  0.0004  0.0004  0.0004  0.0004  0.0004  0.0004  0.0004  0.0004  0.0004  0.0004  0.0000  0.0000  0.0000  0.0000  0.0000  0.0000  0.0000  0.0000  0.0000  0.0000  0.0000  0.0000  0.0000  0.0000  0.0000  0.0000  0.0000  0.0000  0.0000  0.0000  0.0000  0.0000  0.0000  0.0000  0.0000  0.0000  0.0000  0.0000  0.0000  0.0000  0.0000  0.0000  0.0000  0.0000  0.0000  0.0000  0.0000  0.0000  0.0000  0.0000  0.0000  0.0000  0.0000  0.0000  0.0000  0.0000  0.0000  0.0000  0.0000  0.0000  0.0000  0.0000  0.0000  0.0000  0.0000  0.0000  0.0000  0.0000  0.0000  0.0000  0.0000  0.0000  0.0000  0.0000  0.0000  0.0000  0.0000  0.0000  0.0000  0.0000  0.0000  0.0000  0.0000  0.0000  0.0000  0.0000  0.0000  0.0000  0.0000  0.0000  0.0000  0.0000  0.0000  0.0000  0.0000  0.0000  0.0000  0.0000  0.0000  0.0000  0.0000  0.0000  0.0000  0.0000  0.0000  0.0000  0.0000  0.0000  0.0000  0.0000  0.0000  0.0000  0.0000  0.0000  0.0000  0.0000  0.0000  0.0000  0.0000  0.0000  0.0000  0.0000  0.0000  0.0000  0.0000  0.0000  0.0000  0.0000  0.0000  0.0000  0.0000  0.0000  0.0000  0.0000  0.0000  0.0000  0.0000  0.0000  0.0000  0.0000  0.0000  0.0000  0.0000  0.0000  0.0000  0.0000
RND4__GCA_001200615.1   0.1188  0.0515  0.0515  0.0517  0.0559  0.0561  0.0561  0.0554  0.0587  0.0658  0.0450  0.0470  0.0465  0.0426  0.0436  0.0431  0.0431  0.0431  0.0431  0.0431  0.0431  0.0431  0.0431  0.0431  0.0431  0.0341  0.0341  0.0341  0.0341  0.0359  0.0359  0.0359  0.0364  0.0361  0.0356  0.0356  0.0356  0.0356  0.0356  0.0361  0.0361  0.0422  0.0325  0.0330  0.0330  0.0320  0.0275  0.0275  0.0275  0.0270  0.0270  0.0270  0.0270  0.0270  0.0270  0.0304  0.0295  0.0295  0.0295  0.0295  0.0343  0.0346  0.0341  0.0341  0.0346  0.0346  0.0346  0.0341  0.0308  0.0325  0.0320  0.0325  0.0320  0.0320  0.0325  0.0325  0.0325  0.0325  0.0325  0.0325  0.0325  0.0334  0.0283  0.0327  0.0327  0.0315  0.0337  0.0285  0.0285  0.0299  0.0292  0.0302  0.0302  0.0302  0.0302  0.0302  0.0302  0.0302  0.0302  0.0302  0.0302  0.0302  0.0306  0.0390  0.0369  0.0386  0.0386  0.0375  0.0280  0.0285  0.0096  0.0050  0.0045  0.0031  0.0031  0.0031  0.0031  0.0031  0.0031  0.0031  0.0031  0.0031  0.0031  0.0031  0.0031  0.0004  0.0000  0.0000  0.0000  0.0004  0.0004  0.0004  0.0004  0.0004  0.0004  0.0004  0.0004  0.0004  0.0004  0.0004  0.0004  0.0004  0.0004  0.0004  0.0004  0.0004  0.0004  0.0004  0.0004  0.0004  0.0004  0.0004  0.0004  0.0004  0.0004  0.0004  0.0004  0.0004  0.0004  0.0004  0.0004  0.0004  0.0004  0.0004  0.0004  0.0004  0.0004  0.0000  0.0000  0.0000  0.0000  0.0000  0.0000  0.0000  0.0000  0.0000  0.0000  0.0000  0.0000  0.0000  0.0000  0.0000  0.0000  0.0000  0.0000  0.0000  0.0000  0.0000  0.0000  0.0000  0.0000  0.0000  0.0000  0.0000  0.0000  0.0000  0.0000  0.0000  0.0000  0.0000  0.0000  0.0000  0.0000  0.0000  0.0000  0.0000  0.0000  0.0000  0.0000  0.0000  0.0000  0.0000  0.0000  0.0000  0.0000  0.0000  0.0000  0.0000  0.0000  0.0000  0.0000  0.0000  0.0000  0.0000  0.0000  0.0000  0.0000  0.0000  0.0000  0.0000  0.0000  0.0000  0.0000  0.0000  0.0000  0.0000  0.0000  0.0000  0.0000  0.0000  0.0000  0.0000  0.0000  0.0000  0.0000  0.0000  0.0000  0.0000  0.0000  0.0000  0.0000  0.0000  0.0000  0.0000  0.0000  0.0000  0.0000  0.0000  0.0000  0.0000  0.0000  0.0000  0.0000  0.0000  0.0000  0.0000  0.0000  0.0000  0.0000  0.0000  0.0000  0.0000  0.0000  0.0000  0.0000  0.0000  0.0000  0.0000  0.0000  0.0000  0.0000  0.0000  0.0000  0.0000  0.0000  0.0000  0.0000  0.0000  0.0000  0.0000  0.0000  0.0000  0.0000  0.0000  0.0000  0.0000  0.0000  0.0000  0.0000  0.0000  0.0000  0.0000  0.0000  0.0000
RND4__GCA_001200935.1   0.1188  0.0515  0.0515  0.0517  0.0559  0.0561  0.0561  0.0554  0.0587  0.0658  0.0450  0.0470  0.0465  0.0426  0.0436  0.0431  0.0431  0.0431  0.0431  0.0431  0.0431  0.0431  0.0431  0.0431  0.0431  0.0341  0.0341  0.0341  0.0341  0.0359  0.0359  0.0359  0.0364  0.0361  0.0356  0.0356  0.0356  0.0356  0.0356  0.0361  0.0361  0.0422  0.0325  0.0330  0.0330  0.0320  0.0275  0.0275  0.0275  0.0270  0.0270  0.0270  0.0270  0.0270  0.0270  0.0304  0.0295  0.0295  0.0295  0.0295  0.0343  0.0346  0.0341  0.0341  0.0346  0.0346  0.0346  0.0341  0.0308  0.0325  0.0320  0.0325  0.0320  0.0320  0.0325  0.0325  0.0325  0.0325  0.0325  0.0325  0.0325  0.0334  0.0283  0.0327  0.0327  0.0315  0.0337  0.0285  0.0285  0.0299  0.0292  0.0302  0.0302  0.0302  0.0302  0.0302  0.0302  0.0302  0.0302  0.0302  0.0302  0.0302  0.0306  0.0390  0.0369  0.0386  0.0386  0.0375  0.0280  0.0285  0.0096  0.0050  0.0045  0.0031  0.0031  0.0031  0.0031  0.0031  0.0031  0.0031  0.0031  0.0031  0.0031  0.0031  0.0031  0.0004  0.0000  0.0000  0.0000  0.0004  0.0004  0.0004  0.0004  0.0004  0.0004  0.0004  0.0004  0.0004  0.0004  0.0004  0.0004  0.0004  0.0004  0.0004  0.0004  0.0004  0.0004  0.0004  0.0004  0.0004  0.0004  0.0004  0.0004  0.0004  0.0004  0.0004  0.0004  0.0004  0.0004  0.0004  0.0004  0.0004  0.0004  0.0004  0.0004  0.0004  0.0004  0.0000  0.0000  0.0000  0.0000  0.0000  0.0000  0.0000  0.0000  0.0000  0.0000  0.0000  0.0000  0.0000  0.0000  0.0000  0.0000  0.0000  0.0000  0.0000  0.0000  0.0000  0.0000  0.0000  0.0000  0.0000  0.0000  0.0000  0.0000  0.0000  0.0000  0.0000  0.0000  0.0000  0.0000  0.0000  0.0000  0.0000  0.0000  0.0000  0.0000  0.0000  0.0000  0.0000  0.0000  0.0000  0.0000  0.0000  0.0000  0.0000  0.0000  0.0000  0.0000  0.0000  0.0000  0.0000  0.0000  0.0000  0.0000  0.0000  0.0000  0.0000  0.0000  0.0000  0.0000  0.0000  0.0000  0.0000  0.0000  0.0000  0.0000  0.0000  0.0000  0.0000  0.0000  0.0000  0.0000  0.0000  0.0000  0.0000  0.0000  0.0000  0.0000  0.0000  0.0000  0.0000  0.0000  0.0000  0.0000  0.0000  0.0000  0.0000  0.0000  0.0000  0.0000  0.0000  0.0000  0.0000  0.0000  0.0000  0.0000  0.0000  0.0000  0.0000  0.0000  0.0000  0.0000  0.0000  0.0000  0.0000  0.0000  0.0000  0.0000  0.0000  0.0000  0.0000  0.0000  0.0000  0.0000  0.0000  0.0000  0.0000  0.0000  0.0000  0.0000  0.0000  0.0000  0.0000  0.0000  0.0000  0.0000  0.0000  0.0000  0.0000  0.0000  0.0000  0.0000  0.0000  0.0000
RND4__GCA_001202135.1   0.1188  0.0515  0.0515  0.0517  0.0559  0.0561  0.0561  0.0554  0.0587  0.0658  0.0450  0.0470  0.0465  0.0426  0.0436  0.0431  0.0431  0.0431  0.0431  0.0431  0.0431  0.0431  0.0431  0.0431  0.0431  0.0341  0.0341  0.0341  0.0341  0.0359  0.0359  0.0359  0.0364  0.0361  0.0356  0.0356  0.0356  0.0356  0.0356  0.0361  0.0361  0.0422  0.0325  0.0330  0.0330  0.0320  0.0275  0.0275  0.0275  0.0270  0.0270  0.0270  0.0270  0.0270  0.0270  0.0304  0.0295  0.0295  0.0295  0.0295  0.0343  0.0346  0.0341  0.0341  0.0346  0.0346  0.0346  0.0341  0.0308  0.0325  0.0320  0.0325  0.0320  0.0320  0.0325  0.0325  0.0325  0.0325  0.0325  0.0325  0.0325  0.0334  0.0283  0.0327  0.0327  0.0315  0.0337  0.0285  0.0285  0.0299  0.0292  0.0302  0.0302  0.0302  0.0302  0.0302  0.0302  0.0302  0.0302  0.0302  0.0302  0.0302  0.0306  0.0390  0.0369  0.0386  0.0386  0.0375  0.0280  0.0285  0.0096  0.0050  0.0045  0.0031  0.0031  0.0031  0.0031  0.0031  0.0031  0.0031  0.0031  0.0031  0.0031  0.0031  0.0031  0.0004  0.0000  0.0000  0.0000  0.0004  0.0004  0.0004  0.0004  0.0004  0.0004  0.0004  0.0004  0.0004  0.0004  0.0004  0.0004  0.0004  0.0004  0.0004  0.0004  0.0004  0.0004  0.0004  0.0004  0.0004  0.0004  0.0004  0.0004  0.0004  0.0004  0.0004  0.0004  0.0004  0.0004  0.0004  0.0004  0.0004  0.0004  0.0004  0.0004  0.0004  0.0004  0.0000  0.0000  0.0000  0.0000  0.0000  0.0000  0.0000  0.0000  0.0000  0.0000  0.0000  0.0000  0.0000  0.0000  0.0000  0.0000  0.0000  0.0000  0.0000  0.0000  0.0000  0.0000  0.0000  0.0000  0.0000  0.0000  0.0000  0.0000  0.0000  0.0000  0.0000  0.0000  0.0000  0.0000  0.0000  0.0000  0.0000  0.0000  0.0000  0.0000  0.0000  0.0000  0.0000  0.0000  0.0000  0.0000  0.0000  0.0000  0.0000  0.0000  0.0000  0.0000  0.0000  0.0000  0.0000  0.0000  0.0000  0.0000  0.0000  0.0000  0.0000  0.0000  0.0000  0.0000  0.0000  0.0000  0.0000  0.0000  0.0000  0.0000  0.0000  0.0000  0.0000  0.0000  0.0000  0.0000  0.0000  0.0000  0.0000  0.0000  0.0000  0.0000  0.0000  0.0000  0.0000  0.0000  0.0000  0.0000  0.0000  0.0000  0.0000  0.0000  0.0000  0.0000  0.0000  0.0000  0.0000  0.0000  0.0000  0.0000  0.0000  0.0000  0.0000  0.0000  0.0000  0.0000  0.0000  0.0000  0.0000  0.0000  0.0000  0.0000  0.0000  0.0000  0.0000  0.0000  0.0000  0.0000  0.0000  0.0000  0.0000  0.0000  0.0000  0.0000  0.0000  0.0000  0.0000  0.0000  0.0000  0.0000  0.0000  0.0000  0.0000  0.0000  0.0000  0.0000  0.0000  0.0000  0.0000
RND4__GCA_001202415.1   0.1188  0.0515  0.0515  0.0517  0.0559  0.0561  0.0561  0.0554  0.0587  0.0658  0.0450  0.0470  0.0465  0.0426  0.0436  0.0431  0.0431  0.0431  0.0431  0.0431  0.0431  0.0431  0.0431  0.0431  0.0431  0.0341  0.0341  0.0341  0.0341  0.0359  0.0359  0.0359  0.0364  0.0361  0.0356  0.0356  0.0356  0.0356  0.0356  0.0361  0.0361  0.0422  0.0325  0.0330  0.0330  0.0320  0.0275  0.0275  0.0275  0.0270  0.0270  0.0270  0.0270  0.0270  0.0270  0.0304  0.0295  0.0295  0.0295  0.0295  0.0343  0.0346  0.0341  0.0341  0.0346  0.0346  0.0346  0.0341  0.0308  0.0325  0.0320  0.0325  0.0320  0.0320  0.0325  0.0325  0.0325  0.0325  0.0325  0.0325  0.0325  0.0334  0.0283  0.0327  0.0327  0.0315  0.0337  0.0285  0.0285  0.0299  0.0292  0.0302  0.0302  0.0302  0.0302  0.0302  0.0302  0.0302  0.0302  0.0302  0.0302  0.0302  0.0306  0.0390  0.0369  0.0386  0.0386  0.0375  0.0280  0.0285  0.0096  0.0050  0.0045  0.0031  0.0031  0.0031  0.0031  0.0031  0.0031  0.0031  0.0031  0.0031  0.0031  0.0031  0.0031  0.0004  0.0000  0.0000  0.0000  0.0004  0.0004  0.0004  0.0004  0.0004  0.0004  0.0004  0.0004  0.0004  0.0004  0.0004  0.0004  0.0004  0.0004  0.0004  0.0004  0.0004  0.0004  0.0004  0.0004  0.0004  0.0004  0.0004  0.0004  0.0004  0.0004  0.0004  0.0004  0.0004  0.0004  0.0004  0.0004  0.0004  0.0004  0.0004  0.0004  0.0004  0.0004  0.0000  0.0000  0.0000  0.0000  0.0000  0.0000  0.0000  0.0000  0.0000  0.0000  0.0000  0.0000  0.0000  0.0000  0.0000  0.0000  0.0000  0.0000  0.0000  0.0000  0.0000  0.0000  0.0000  0.0000  0.0000  0.0000  0.0000  0.0000  0.0000  0.0000  0.0000  0.0000  0.0000  0.0000  0.0000  0.0000  0.0000  0.0000  0.0000  0.0000  0.0000  0.0000  0.0000  0.0000  0.0000  0.0000  0.0000  0.0000  0.0000  0.0000  0.0000  0.0000  0.0000  0.0000  0.0000  0.0000  0.0000  0.0000  0.0000  0.0000  0.0000  0.0000  0.0000  0.0000  0.0000  0.0000  0.0000  0.0000  0.0000  0.0000  0.0000  0.0000  0.0000  0.0000  0.0000  0.0000  0.0000  0.0000  0.0000  0.0000  0.0000  0.0000  0.0000  0.0000  0.0000  0.0000  0.0000  0.0000  0.0000  0.0000  0.0000  0.0000  0.0000  0.0000  0.0000  0.0000  0.0000  0.0000  0.0000  0.0000  0.0000  0.0000  0.0000  0.0000  0.0000  0.0000  0.0000  0.0000  0.0000  0.0000  0.0000  0.0000  0.0000  0.0000  0.0000  0.0000  0.0000  0.0000  0.0000  0.0000  0.0000  0.0000  0.0000  0.0000  0.0000  0.0000  0.0000  0.0000  0.0000  0.0000  0.0000  0.0000  0.0000  0.0000  0.0000  0.0000  0.0000  0.0000  0.0000  0.0000
RND4__GCA_001202895.1   0.1188  0.0515  0.0515  0.0517  0.0559  0.0561  0.0561  0.0554  0.0587  0.0658  0.0450  0.0470  0.0465  0.0426  0.0436  0.0431  0.0431  0.0431  0.0431  0.0431  0.0431  0.0431  0.0431  0.0431  0.0431  0.0341  0.0341  0.0341  0.0341  0.0359  0.0359  0.0359  0.0364  0.0361  0.0356  0.0356  0.0356  0.0356  0.0356  0.0361  0.0361  0.0422  0.0325  0.0330  0.0330  0.0320  0.0275  0.0275  0.0275  0.0270  0.0270  0.0270  0.0270  0.0270  0.0270  0.0304  0.0295  0.0295  0.0295  0.0295  0.0343  0.0346  0.0341  0.0341  0.0346  0.0346  0.0346  0.0341  0.0308  0.0325  0.0320  0.0325  0.0320  0.0320  0.0325  0.0325  0.0325  0.0325  0.0325  0.0325  0.0325  0.0334  0.0283  0.0327  0.0327  0.0315  0.0337  0.0285  0.0285  0.0299  0.0292  0.0302  0.0302  0.0302  0.0302  0.0302  0.0302  0.0302  0.0302  0.0302  0.0302  0.0302  0.0306  0.0390  0.0369  0.0386  0.0386  0.0375  0.0280  0.0285  0.0096  0.0050  0.0045  0.0031  0.0031  0.0031  0.0031  0.0031  0.0031  0.0031  0.0031  0.0031  0.0031  0.0031  0.0031  0.0004  0.0000  0.0000  0.0000  0.0004  0.0004  0.0004  0.0004  0.0004  0.0004  0.0004  0.0004  0.0004  0.0004  0.0004  0.0004  0.0004  0.0004  0.0004  0.0004  0.0004  0.0004  0.0004  0.0004  0.0004  0.0004  0.0004  0.0004  0.0004  0.0004  0.0004  0.0004  0.0004  0.0004  0.0004  0.0004  0.0004  0.0004  0.0004  0.0004  0.0004  0.0004  0.0000  0.0000  0.0000  0.0000  0.0000  0.0000  0.0000  0.0000  0.0000  0.0000  0.0000  0.0000  0.0000  0.0000  0.0000  0.0000  0.0000  0.0000  0.0000  0.0000  0.0000  0.0000  0.0000  0.0000  0.0000  0.0000  0.0000  0.0000  0.0000  0.0000  0.0000  0.0000  0.0000  0.0000  0.0000  0.0000  0.0000  0.0000  0.0000  0.0000  0.0000  0.0000  0.0000  0.0000  0.0000  0.0000  0.0000  0.0000  0.0000  0.0000  0.0000  0.0000  0.0000  0.0000  0.0000  0.0000  0.0000  0.0000  0.0000  0.0000  0.0000  0.0000  0.0000  0.0000  0.0000  0.0000  0.0000  0.0000  0.0000  0.0000  0.0000  0.0000  0.0000  0.0000  0.0000  0.0000  0.0000  0.0000  0.0000  0.0000  0.0000  0.0000  0.0000  0.0000  0.0000  0.0000  0.0000  0.0000  0.0000  0.0000  0.0000  0.0000  0.0000  0.0000  0.0000  0.0000  0.0000  0.0000  0.0000  0.0000  0.0000  0.0000  0.0000  0.0000  0.0000  0.0000  0.0000  0.0000  0.0000  0.0000  0.0000  0.0000  0.0000  0.0000  0.0000  0.0000  0.0000  0.0000  0.0000  0.0000  0.0000  0.0000  0.0000  0.0000  0.0000  0.0000  0.0000  0.0000  0.0000  0.0000  0.0000  0.0000  0.0000  0.0000  0.0000  0.0000  0.0000  0.0000  0.0000  0.0000  0.0000
RND4__GCA_001203735.1   0.1188  0.0515  0.0515  0.0517  0.0559  0.0561  0.0561  0.0554  0.0587  0.0658  0.0450  0.0470  0.0465  0.0426  0.0436  0.0431  0.0431  0.0431  0.0431  0.0431  0.0431  0.0431  0.0431  0.0431  0.0431  0.0341  0.0341  0.0341  0.0341  0.0359  0.0359  0.0359  0.0364  0.0361  0.0356  0.0356  0.0356  0.0356  0.0356  0.0361  0.0361  0.0422  0.0325  0.0330  0.0330  0.0320  0.0275  0.0275  0.0275  0.0270  0.0270  0.0270  0.0270  0.0270  0.0270  0.0304  0.0295  0.0295  0.0295  0.0295  0.0343  0.0346  0.0341  0.0341  0.0346  0.0346  0.0346  0.0341  0.0308  0.0325  0.0320  0.0325  0.0320  0.0320  0.0325  0.0325  0.0325  0.0325  0.0325  0.0325  0.0325  0.0334  0.0283  0.0327  0.0327  0.0315  0.0337  0.0285  0.0285  0.0299  0.0292  0.0302  0.0302  0.0302  0.0302  0.0302  0.0302  0.0302  0.0302  0.0302  0.0302  0.0302  0.0306  0.0390  0.0369  0.0386  0.0386  0.0375  0.0280  0.0285  0.0096  0.0050  0.0045  0.0031  0.0031  0.0031  0.0031  0.0031  0.0031  0.0031  0.0031  0.0031  0.0031  0.0031  0.0031  0.0004  0.0000  0.0000  0.0000  0.0004  0.0004  0.0004  0.0004  0.0004  0.0004  0.0004  0.0004  0.0004  0.0004  0.0004  0.0004  0.0004  0.0004  0.0004  0.0004  0.0004  0.0004  0.0004  0.0004  0.0004  0.0004  0.0004  0.0004  0.0004  0.0004  0.0004  0.0004  0.0004  0.0004  0.0004  0.0004  0.0004  0.0004  0.0004  0.0004  0.0004  0.0004  0.0000  0.0000  0.0000  0.0000  0.0000  0.0000  0.0000  0.0000  0.0000  0.0000  0.0000  0.0000  0.0000  0.0000  0.0000  0.0000  0.0000  0.0000  0.0000  0.0000  0.0000  0.0000  0.0000  0.0000  0.0000  0.0000  0.0000  0.0000  0.0000  0.0000  0.0000  0.0000  0.0000  0.0000  0.0000  0.0000  0.0000  0.0000  0.0000  0.0000  0.0000  0.0000  0.0000  0.0000  0.0000  0.0000  0.0000  0.0000  0.0000  0.0000  0.0000  0.0000  0.0000  0.0000  0.0000  0.0000  0.0000  0.0000  0.0000  0.0000  0.0000  0.0000  0.0000  0.0000  0.0000  0.0000  0.0000  0.0000  0.0000  0.0000  0.0000  0.0000  0.0000  0.0000  0.0000  0.0000  0.0000  0.0000  0.0000  0.0000  0.0000  0.0000  0.0000  0.0000  0.0000  0.0000  0.0000  0.0000  0.0000  0.0000  0.0000  0.0000  0.0000  0.0000  0.0000  0.0000  0.0000  0.0000  0.0000  0.0000  0.0000  0.0000  0.0000  0.0000  0.0000  0.0000  0.0000  0.0000  0.0000  0.0000  0.0000  0.0000  0.0000  0.0000  0.0000  0.0000  0.0000  0.0000  0.0000  0.0000  0.0000  0.0000  0.0000  0.0000  0.0000  0.0000  0.0000  0.0000  0.0000  0.0000  0.0000  0.0000  0.0000  0.0000  0.0000  0.0000  0.0000  0.0000  0.0000  0.0000  0.0000  0.0000
RND4__GCA_001204155.1   0.1188  0.0515  0.0515  0.0517  0.0559  0.0561  0.0561  0.0554  0.0587  0.0658  0.0450  0.0470  0.0465  0.0426  0.0436  0.0431  0.0431  0.0431  0.0431  0.0431  0.0431  0.0431  0.0431  0.0431  0.0431  0.0341  0.0341  0.0341  0.0341  0.0359  0.0359  0.0359  0.0364  0.0361  0.0356  0.0356  0.0356  0.0356  0.0356  0.0361  0.0361  0.0422  0.0325  0.0330  0.0330  0.0320  0.0275  0.0275  0.0275  0.0270  0.0270  0.0270  0.0270  0.0270  0.0270  0.0304  0.0295  0.0295  0.0295  0.0295  0.0343  0.0346  0.0341  0.0341  0.0346  0.0346  0.0346  0.0341  0.0308  0.0325  0.0320  0.0325  0.0320  0.0320  0.0325  0.0325  0.0325  0.0325  0.0325  0.0325  0.0325  0.0334  0.0283  0.0327  0.0327  0.0315  0.0337  0.0285  0.0285  0.0299  0.0292  0.0302  0.0302  0.0302  0.0302  0.0302  0.0302  0.0302  0.0302  0.0302  0.0302  0.0302  0.0306  0.0390  0.0369  0.0386  0.0386  0.0375  0.0280  0.0285  0.0096  0.0050  0.0045  0.0031  0.0031  0.0031  0.0031  0.0031  0.0031  0.0031  0.0031  0.0031  0.0031  0.0031  0.0031  0.0004  0.0000  0.0000  0.0000  0.0004  0.0004  0.0004  0.0004  0.0004  0.0004  0.0004  0.0004  0.0004  0.0004  0.0004  0.0004  0.0004  0.0004  0.0004  0.0004  0.0004  0.0004  0.0004  0.0004  0.0004  0.0004  0.0004  0.0004  0.0004  0.0004  0.0004  0.0004  0.0004  0.0004  0.0004  0.0004  0.0004  0.0004  0.0004  0.0004  0.0004  0.0004  0.0000  0.0000  0.0000  0.0000  0.0000  0.0000  0.0000  0.0000  0.0000  0.0000  0.0000  0.0000  0.0000  0.0000  0.0000  0.0000  0.0000  0.0000  0.0000  0.0000  0.0000  0.0000  0.0000  0.0000  0.0000  0.0000  0.0000  0.0000  0.0000  0.0000  0.0000  0.0000  0.0000  0.0000  0.0000  0.0000  0.0000  0.0000  0.0000  0.0000  0.0000  0.0000  0.0000  0.0000  0.0000  0.0000  0.0000  0.0000  0.0000  0.0000  0.0000  0.0000  0.0000  0.0000  0.0000  0.0000  0.0000  0.0000  0.0000  0.0000  0.0000  0.0000  0.0000  0.0000  0.0000  0.0000  0.0000  0.0000  0.0000  0.0000  0.0000  0.0000  0.0000  0.0000  0.0000  0.0000  0.0000  0.0000  0.0000  0.0000  0.0000  0.0000  0.0000  0.0000  0.0000  0.0000  0.0000  0.0000  0.0000  0.0000  0.0000  0.0000  0.0000  0.0000  0.0000  0.0000  0.0000  0.0000  0.0000  0.0000  0.0000  0.0000  0.0000  0.0000  0.0000  0.0000  0.0000  0.0000  0.0000  0.0000  0.0000  0.0000  0.0000  0.0000  0.0000  0.0000  0.0000  0.0000  0.0000  0.0000  0.0000  0.0000  0.0000  0.0000  0.0000  0.0000  0.0000  0.0000  0.0000  0.0000  0.0000  0.0000  0.0000  0.0000  0.0000  0.0000  0.0000  0.0000  0.0000  0.0000  0.0000  0.0000  0.0000
RND4__GCA_001204275.1   0.1188  0.0515  0.0515  0.0517  0.0559  0.0561  0.0561  0.0554  0.0587  0.0658  0.0450  0.0470  0.0465  0.0426  0.0436  0.0431  0.0431  0.0431  0.0431  0.0431  0.0431  0.0431  0.0431  0.0431  0.0431  0.0341  0.0341  0.0341  0.0341  0.0359  0.0359  0.0359  0.0364  0.0361  0.0356  0.0356  0.0356  0.0356  0.0356  0.0361  0.0361  0.0422  0.0325  0.0330  0.0330  0.0320  0.0275  0.0275  0.0275  0.0270  0.0270  0.0270  0.0270  0.0270  0.0270  0.0304  0.0295  0.0295  0.0295  0.0295  0.0343  0.0346  0.0341  0.0341  0.0346  0.0346  0.0346  0.0341  0.0308  0.0325  0.0320  0.0325  0.0320  0.0320  0.0325  0.0325  0.0325  0.0325  0.0325  0.0325  0.0325  0.0334  0.0283  0.0327  0.0327  0.0315  0.0337  0.0285  0.0285  0.0299  0.0292  0.0302  0.0302  0.0302  0.0302  0.0302  0.0302  0.0302  0.0302  0.0302  0.0302  0.0302  0.0306  0.0390  0.0369  0.0386  0.0386  0.0375  0.0280  0.0285  0.0096  0.0050  0.0045  0.0031  0.0031  0.0031  0.0031  0.0031  0.0031  0.0031  0.0031  0.0031  0.0031  0.0031  0.0031  0.0004  0.0000  0.0000  0.0000  0.0004  0.0004  0.0004  0.0004  0.0004  0.0004  0.0004  0.0004  0.0004  0.0004  0.0004  0.0004  0.0004  0.0004  0.0004  0.0004  0.0004  0.0004  0.0004  0.0004  0.0004  0.0004  0.0004  0.0004  0.0004  0.0004  0.0004  0.0004  0.0004  0.0004  0.0004  0.0004  0.0004  0.0004  0.0004  0.0004  0.0004  0.0004  0.0000  0.0000  0.0000  0.0000  0.0000  0.0000  0.0000  0.0000  0.0000  0.0000  0.0000  0.0000  0.0000  0.0000  0.0000  0.0000  0.0000  0.0000  0.0000  0.0000  0.0000  0.0000  0.0000  0.0000  0.0000  0.0000  0.0000  0.0000  0.0000  0.0000  0.0000  0.0000  0.0000  0.0000  0.0000  0.0000  0.0000  0.0000  0.0000  0.0000  0.0000  0.0000  0.0000  0.0000  0.0000  0.0000  0.0000  0.0000  0.0000  0.0000  0.0000  0.0000  0.0000  0.0000  0.0000  0.0000  0.0000  0.0000  0.0000  0.0000  0.0000  0.0000  0.0000  0.0000  0.0000  0.0000  0.0000  0.0000  0.0000  0.0000  0.0000  0.0000  0.0000  0.0000  0.0000  0.0000  0.0000  0.0000  0.0000  0.0000  0.0000  0.0000  0.0000  0.0000  0.0000  0.0000  0.0000  0.0000  0.0000  0.0000  0.0000  0.0000  0.0000  0.0000  0.0000  0.0000  0.0000  0.0000  0.0000  0.0000  0.0000  0.0000  0.0000  0.0000  0.0000  0.0000  0.0000  0.0000  0.0000  0.0000  0.0000  0.0000  0.0000  0.0000  0.0000  0.0000  0.0000  0.0000  0.0000  0.0000  0.0000  0.0000  0.0000  0.0000  0.0000  0.0000  0.0000  0.0000  0.0000  0.0000  0.0000  0.0000  0.0000  0.0000  0.0000  0.0000  0.0000  0.0000  0.0000  0.0000  0.0000  0.0000  0.0000  0.0000
RND4__GCA_001204455.1   0.1188  0.0515  0.0515  0.0517  0.0559  0.0561  0.0561  0.0554  0.0587  0.0658  0.0450  0.0470  0.0465  0.0426  0.0436  0.0431  0.0431  0.0431  0.0431  0.0431  0.0431  0.0431  0.0431  0.0431  0.0431  0.0341  0.0341  0.0341  0.0341  0.0359  0.0359  0.0359  0.0364  0.0361  0.0356  0.0356  0.0356  0.0356  0.0356  0.0361  0.0361  0.0422  0.0325  0.0330  0.0330  0.0320  0.0275  0.0275  0.0275  0.0270  0.0270  0.0270  0.0270  0.0270  0.0270  0.0304  0.0295  0.0295  0.0295  0.0295  0.0343  0.0346  0.0341  0.0341  0.0346  0.0346  0.0346  0.0341  0.0308  0.0325  0.0320  0.0325  0.0320  0.0320  0.0325  0.0325  0.0325  0.0325  0.0325  0.0325  0.0325  0.0334  0.0283  0.0327  0.0327  0.0315  0.0337  0.0285  0.0285  0.0299  0.0292  0.0302  0.0302  0.0302  0.0302  0.0302  0.0302  0.0302  0.0302  0.0302  0.0302  0.0302  0.0306  0.0390  0.0369  0.0386  0.0386  0.0375  0.0280  0.0285  0.0096  0.0050  0.0045  0.0031  0.0031  0.0031  0.0031  0.0031  0.0031  0.0031  0.0031  0.0031  0.0031  0.0031  0.0031  0.0004  0.0000  0.0000  0.0000  0.0004  0.0004  0.0004  0.0004  0.0004  0.0004  0.0004  0.0004  0.0004  0.0004  0.0004  0.0004  0.0004  0.0004  0.0004  0.0004  0.0004  0.0004  0.0004  0.0004  0.0004  0.0004  0.0004  0.0004  0.0004  0.0004  0.0004  0.0004  0.0004  0.0004  0.0004  0.0004  0.0004  0.0004  0.0004  0.0004  0.0004  0.0004  0.0000  0.0000  0.0000  0.0000  0.0000  0.0000  0.0000  0.0000  0.0000  0.0000  0.0000  0.0000  0.0000  0.0000  0.0000  0.0000  0.0000  0.0000  0.0000  0.0000  0.0000  0.0000  0.0000  0.0000  0.0000  0.0000  0.0000  0.0000  0.0000  0.0000  0.0000  0.0000  0.0000  0.0000  0.0000  0.0000  0.0000  0.0000  0.0000  0.0000  0.0000  0.0000  0.0000  0.0000  0.0000  0.0000  0.0000  0.0000  0.0000  0.0000  0.0000  0.0000  0.0000  0.0000  0.0000  0.0000  0.0000  0.0000  0.0000  0.0000  0.0000  0.0000  0.0000  0.0000  0.0000  0.0000  0.0000  0.0000  0.0000  0.0000  0.0000  0.0000  0.0000  0.0000  0.0000  0.0000  0.0000  0.0000  0.0000  0.0000  0.0000  0.0000  0.0000  0.0000  0.0000  0.0000  0.0000  0.0000  0.0000  0.0000  0.0000  0.0000  0.0000  0.0000  0.0000  0.0000  0.0000  0.0000  0.0000  0.0000  0.0000  0.0000  0.0000  0.0000  0.0000  0.0000  0.0000  0.0000  0.0000  0.0000  0.0000  0.0000  0.0000  0.0000  0.0000  0.0000  0.0000  0.0000  0.0000  0.0000  0.0000  0.0000  0.0000  0.0000  0.0000  0.0000  0.0000  0.0000  0.0000  0.0000  0.0000  0.0000  0.0000  0.0000  0.0000  0.0000  0.0000  0.0000  0.0000  0.0000  0.0000  0.0000  0.0000  0.0000  0.0000
[truncated: 631,873 more chars]
