# Supplementary material for: Subfunctionalization influences the expansion of bacterial multidrug antibiotic resistance
Source: BMC Genomics. 2017 Oct 30;18:834. doi: 10.1186/s12864-017-4222-4 (PMC5663151; doi:10.1186/s12864-017-4222-4)
Supplement: Supplementary file 1 — Calculation of synonymous/non-synonymous substitution. (ZIP 34380 kb) [file 12864_2017_4222_MOESM1_ESM.zip › Additional_File_1/RND/2NG_RND.t]

   505
RND4__GCA_000198775.1 
RND4__GCA_000756855.1   0.7754
RND4__GCA_000959725.1   0.7754  0.0000
RND4__GCA_000194745.1   0.7937  0.0162  0.0162
RND4__GCA_000300395.1   0.7704  0.2601  0.2601  0.2615
RND4__GCA_000022645.2   0.7608  0.2532  0.2532  0.2546  0.0070
RND4__GCA_000960995.1   0.7608  0.2532  0.2532  0.2546  0.0070  0.0000
RND4__GCA_000365245.1   0.7602  0.2494  0.2494  0.2508  0.0161  0.0110  0.0110
RND4__GCA_000835205.1   0.7355  0.2613  0.2613  0.2627  0.1432  0.1394  0.1394  0.1431
RND4__GCA_001411805.1   0.7516  0.2928  0.2928  0.2942  0.1766  0.1739  0.1739  0.1800  0.0628
RND4__GCA_000687455.2   0.7470  0.3929  0.3929  0.3977  0.3510  0.3466  0.3466  0.3543  0.3486  0.3520
RND4__GCA_000833595.1   0.7359  0.3934  0.3934  0.4076  0.3783  0.3737  0.3737  0.3816  0.3840  0.3817  0.2008
RND4__GCA_000959245.1   0.7434  0.3938  0.3938  0.4080  0.3731  0.3717  0.3717  0.3794  0.3803  0.3809  0.2020  0.0131
RND4__GCA_001530605.1   0.7142  0.3917  0.3917  0.3965  0.3783  0.3739  0.3739  0.3817  0.3742  0.3752  0.2071  0.0936  0.0936
RND4__GCA_001527585.1   0.7242  0.3933  0.3933  0.3981  0.3805  0.3760  0.3760  0.3839  0.3764  0.3775  0.2105  0.0968  0.0968  0.0090
RND4__GCA_001523185.1   0.7230  0.3875  0.3875  0.3923  0.3734  0.3691  0.3691  0.3768  0.3695  0.3706  0.2057  0.0924  0.0924  0.0090  0.0060
RND4__GCA_001526815.1   0.7120  0.3907  0.3907  0.3986  0.3749  0.3705  0.3705  0.3783  0.3768  0.3778  0.2069  0.0946  0.0946  0.0090  0.0100  0.0080
RND4__GCA_001532925.1   0.7185  0.3922  0.3922  0.3970  0.3794  0.3764  0.3764  0.3843  0.3768  0.3778  0.2119  0.0980  0.0980  0.0060  0.0090  0.0070  0.0090
RND4__GCA_001533495.1   0.7230  0.3875  0.3875  0.3923  0.3734  0.3691  0.3691  0.3768  0.3695  0.3706  0.2057  0.0924  0.0924  0.0090  0.0060  0.0000  0.0080  0.0070
RND4__GCA_001533645.1   0.7187  0.3923  0.3923  0.3971  0.3720  0.3691  0.3691  0.3768  0.3753  0.3764  0.2057  0.0958  0.0958  0.0100  0.0090  0.0090  0.0070  0.0100  0.0090
RND4__GCA_001526825.1   0.7164  0.3954  0.3954  0.4002  0.3779  0.3735  0.3735  0.3813  0.3797  0.3807  0.2107  0.1003  0.1003  0.0080  0.0090  0.0090  0.0070  0.0060  0.0090  0.0080
RND4__GCA_001527265.1   0.7207  0.3954  0.3954  0.4002  0.3764  0.3735  0.3735  0.3813  0.3797  0.3807  0.2107  0.1003  0.1003  0.0080  0.0131  0.0090  0.0090  0.0060  0.0090  0.0080  0.0060
RND4__GCA_001527825.1   0.7229  0.3875  0.3875  0.3922  0.3779  0.3735  0.3735  0.3783  0.3738  0.3749  0.2082  0.0958  0.0958  0.0060  0.0131  0.0090  0.0111  0.0080  0.0090  0.0121  0.0100  0.0100
RND4__GCA_001532995.1   0.7252  0.3875  0.3875  0.3923  0.3764  0.3720  0.3720  0.3768  0.3738  0.3749  0.2044  0.0913  0.0913  0.0080  0.0090  0.0050  0.0090  0.0100  0.0050  0.0080  0.0121  0.0121  0.0060
RND4__GCA_001534185.1   0.7229  0.3922  0.3922  0.3970  0.3794  0.3749  0.3749  0.3828  0.3753  0.3763  0.2094  0.0969  0.0969  0.0070  0.0141  0.0100  0.0100  0.0070  0.0100  0.0131  0.0111  0.0111  0.0030  0.0090
RND4__GCA_000152585.1   0.7628  0.4628  0.4628  0.4719  0.3727  0.3711  0.3711  0.3762  0.3775  0.3810  0.2494  0.2498  0.2448  0.2455  0.2462  0.2425  0.2425  0.2505  0.2425  0.2465  0.2492  0.2492  0.2505  0.2465  0.2519
RND4__GCA_000497165.1   0.7628  0.4628  0.4628  0.4719  0.3727  0.3711  0.3711  0.3762  0.3775  0.3810  0.2494  0.2498  0.2448  0.2455  0.2462  0.2425  0.2425  0.2505  0.2425  0.2465  0.2492  0.2492  0.2505  0.2465  0.2519  0.0000
RND4__GCA_000959505.1   0.7628  0.4628  0.4628  0.4719  0.3727  0.3711  0.3711  0.3762  0.3775  0.3810  0.2494  0.2498  0.2448  0.2455  0.2462  0.2425  0.2425  0.2505  0.2425  0.2465  0.2492  0.2492  0.2505  0.2465  0.2519  0.0000  0.0000
RND4__GCA_000974835.1   0.7628  0.4628  0.4628  0.4719  0.3727  0.3711  0.3711  0.3762  0.3775  0.3810  0.2494  0.2498  0.2448  0.2455  0.2462  0.2425  0.2425  0.2505  0.2425  0.2465  0.2492  0.2492  0.2505  0.2465  0.2519  0.0000  0.0000  0.0000
RND4__GCA_000182275.1   0.7462  0.4575  0.4575  0.4629  0.3825  0.3809  0.3809  0.3861  0.3840  0.3864  0.2678  0.2627  0.2578  0.2517  0.2606  0.2568  0.2527  0.2568  0.2568  0.2596  0.2541  0.2541  0.2541  0.2610  0.2554  0.1092  0.1092  0.1092  0.1092
RND4__GCA_000182295.1   0.7462  0.4575  0.4575  0.4629  0.3825  0.3809  0.3809  0.3861  0.3840  0.3864  0.2678  0.2627  0.2578  0.2517  0.2606  0.2568  0.2527  0.2568  0.2568  0.2596  0.2541  0.2541  0.2541  0.2610  0.2554  0.1092  0.1092  0.1092  0.1092  0.0000
RND4__GCA_001267755.1   0.7421  0.4592  0.4592  0.4646  0.3809  0.3794  0.3794  0.3845  0.3840  0.3864  0.2651  0.2626  0.2578  0.2517  0.2606  0.2568  0.2527  0.2568  0.2568  0.2596  0.2541  0.2541  0.2541  0.2609  0.2554  0.1080  0.1080  0.1080  0.1080  0.0080  0.0080
RND4__GCA_000959525.1   0.7427  0.4621  0.4621  0.4675  0.3851  0.3836  0.3836  0.3887  0.3851  0.3875  0.2640  0.2623  0.2575  0.2486  0.2575  0.2537  0.2497  0.2537  0.2537  0.2565  0.2510  0.2510  0.2510  0.2579  0.2524  0.1067  0.1067  0.1067  0.1067  0.0080  0.0080  0.0060
RND4__GCA_000182255.1   0.7425  0.4484  0.4484  0.4573  0.3831  0.3816  0.3816  0.3868  0.3847  0.3871  0.2573  0.2574  0.2523  0.2434  0.2523  0.2485  0.2445  0.2485  0.2485  0.2512  0.2458  0.2458  0.2458  0.2526  0.2471  0.1096  0.1096  0.1096  0.1096  0.0325  0.0325  0.0263  0.0263
RND4__GCA_000010545.1   0.7389  0.4491  0.4491  0.4580  0.3807  0.3792  0.3792  0.3844  0.3808  0.3832  0.2584  0.2564  0.2540  0.2424  0.2512  0.2475  0.2434  0.2475  0.2475  0.2502  0.2448  0.2448  0.2448  0.2515  0.2461  0.1075  0.1075  0.1075  0.1075  0.0326  0.0326  0.0263  0.0284  0.0121
RND4__GCA_000018505.1   0.7389  0.4491  0.4491  0.4580  0.3807  0.3792  0.3792  0.3844  0.3808  0.3832  0.2584  0.2564  0.2540  0.2424  0.2512  0.2475  0.2434  0.2475  0.2475  0.2502  0.2448  0.2448  0.2448  0.2515  0.2461  0.1075  0.1075  0.1075  0.1075  0.0326  0.0326  0.0263  0.0284  0.0121  0.0000
RND4__GCA_000807815.1   0.7460  0.4473  0.4473  0.4562  0.3839  0.3823  0.3823  0.3875  0.3838  0.3863  0.2638  0.2577  0.2526  0.2451  0.2540  0.2502  0.2461  0.2502  0.2502  0.2529  0.2475  0.2475  0.2475  0.2543  0.2488  0.1110  0.1110  0.1110  0.1110  0.0357  0.0357  0.0295  0.0315  0.0182  0.0162  0.0162
RND4__GCA_000807825.1   0.7460  0.4473  0.4473  0.4562  0.3839  0.3823  0.3823  0.3875  0.3838  0.3863  0.2638  0.2577  0.2526  0.2451  0.2540  0.2502  0.2461  0.2502  0.2502  0.2529  0.2475  0.2475  0.2475  0.2543  0.2488  0.1110  0.1110  0.1110  0.1110  0.0357  0.0357  0.0295  0.0315  0.0182  0.0162  0.0162  0.0000
RND4__GCA_001058025.1   0.7460  0.4473  0.4473  0.4562  0.3839  0.3823  0.3823  0.3875  0.3838  0.3863  0.2638  0.2577  0.2526  0.2451  0.2540  0.2502  0.2461  0.2502  0.2502  0.2529  0.2475  0.2475  0.2475  0.2543  0.2488  0.1110  0.1110  0.1110  0.1110  0.0357  0.0357  0.0295  0.0315  0.0182  0.0162  0.0162  0.0000  0.0000
RND4__GCA_000756005.1   0.7423  0.4497  0.4497  0.4586  0.3818  0.3802  0.3802  0.3854  0.3827  0.3867  0.2600  0.2580  0.2529  0.2413  0.2502  0.2464  0.2424  0.2464  0.2464  0.2491  0.2437  0.2437  0.2437  0.2505  0.2451  0.1108  0.1108  0.1108  0.1108  0.0336  0.0336  0.0294  0.0294  0.0181  0.0161  0.0161  0.0182  0.0182  0.0182
RND4__GCA_000756965.1   0.7470  0.4512  0.4512  0.4602  0.3847  0.3832  0.3832  0.3884  0.3826  0.3867  0.2614  0.2594  0.2542  0.2481  0.2570  0.2532  0.2491  0.2505  0.2532  0.2560  0.2505  0.2505  0.2505  0.2573  0.2491  0.1108  0.1108  0.1108  0.1108  0.0325  0.0325  0.0284  0.0283  0.0192  0.0172  0.0172  0.0213  0.0213  0.0213  0.0192
RND4__GCA_000012945.1   0.7658  0.4452  0.4452  0.4570  0.4374  0.4288  0.4288  0.4347  0.4339  0.4362  0.3010  0.2732  0.2758  0.2712  0.2733  0.2682  0.2695  0.2777  0.2682  0.2695  0.2763  0.2749  0.2722  0.2709  0.2736  0.2915  0.2915  0.2915  0.2915  0.3121  0.3121  0.3120  0.3131  0.2997  0.3059  0.3059  0.3102  0.3102  0.3102  0.3033  0.3048
RND4__GCA_000181975.1   0.7868  0.4161  0.4161  0.4301  0.3812  0.3767  0.3767  0.3786  0.3985  0.3987  0.2538  0.2319  0.2268  0.2214  0.2222  0.2199  0.2174  0.2263  0.2199  0.2212  0.2237  0.2263  0.2225  0.2212  0.2237  0.2177  0.2177  0.2177  0.2177  0.2332  0.2332  0.2332  0.2342  0.2227  0.2255  0.2255  0.2347  0.2347  0.2347  0.2271  0.2271  0.1757
RND4__GCA_000203915.1   0.7778  0.4158  0.4158  0.4298  0.3841  0.3795  0.3795  0.3846  0.4013  0.4031  0.2485  0.2270  0.2220  0.2164  0.2172  0.2149  0.2124  0.2212  0.2149  0.2162  0.2187  0.2212  0.2174  0.2162  0.2187  0.2187  0.2187  0.2187  0.2187  0.2303  0.2303  0.2303  0.2313  0.2224  0.2240  0.2240  0.2318  0.2318  0.2318  0.2242  0.2242  0.1755  0.0172
RND4__GCA_000959545.1   0.7778  0.4158  0.4158  0.4298  0.3841  0.3795  0.3795  0.3846  0.4013  0.4031  0.2485  0.2270  0.2220  0.2164  0.2172  0.2149  0.2124  0.2212  0.2149  0.2162  0.2187  0.2212  0.2174  0.2162  0.2187  0.2187  0.2187  0.2187  0.2187  0.2303  0.2303  0.2303  0.2313  0.2224  0.2240  0.2240  0.2318  0.2318  0.2318  0.2242  0.2242  0.1755  0.0172  0.0000
RND4__GCA_000019925.1   0.7754  0.4134  0.4134  0.4274  0.3864  0.3818  0.3818  0.3869  0.3975  0.3978  0.2425  0.2199  0.2149  0.2093  0.2101  0.2078  0.2078  0.2141  0.2078  0.2116  0.2141  0.2166  0.2128  0.2091  0.2141  0.2077  0.2077  0.2077  0.2077  0.2295  0.2295  0.2295  0.2306  0.2242  0.2232  0.2232  0.2310  0.2310  0.2310  0.2247  0.2234  0.1772  0.0274  0.0212  0.0212
RND4__GCA_001523105.1   0.7342  0.3696  0.3696  0.3792  0.3540  0.3523  0.3523  0.3606  0.3572  0.3607  0.2186  0.1971  0.1995  0.1808  0.1816  0.1794  0.1782  0.1855  0.1794  0.1818  0.1843  0.1867  0.1818  0.1806  0.1830  0.1919  0.1919  0.1919  0.1919  0.2128  0.2128  0.2128  0.2092  0.1998  0.2047  0.2047  0.2112  0.2112  0.2112  0.2024  0.2037  0.1896  0.1326  0.1289  0.1289  0.1269
RND4__GCA_001523165.1   0.7342  0.3696  0.3696  0.3792  0.3540  0.3523  0.3523  0.3606  0.3572  0.3607  0.2186  0.1971  0.1995  0.1808  0.1816  0.1794  0.1782  0.1855  0.1794  0.1818  0.1843  0.1867  0.1818  0.1806  0.1830  0.1919  0.1919  0.1919  0.1919  0.2128  0.2128  0.2128  0.2092  0.1998  0.2047  0.2047  0.2112  0.2112  0.2112  0.2024  0.2037  0.1896  0.1326  0.1289  0.1289  0.1269  0.0000
RND4__GCA_001718415.1   0.7342  0.3696  0.3696  0.3792  0.3540  0.3523  0.3523  0.3606  0.3572  0.3607  0.2186  0.1971  0.1995  0.1808  0.1816  0.1794  0.1782  0.1855  0.1794  0.1818  0.1843  0.1867  0.1818  0.1806  0.1830  0.1919  0.1919  0.1919  0.1919  0.2128  0.2128  0.2128  0.2092  0.1998  0.2047  0.2047  0.2112  0.2112  0.2112  0.2024  0.2037  0.1896  0.1326  0.1289  0.1289  0.1269  0.0000  0.0000
RND4__GCA_000755725.1   0.7343  0.3745  0.3745  0.3842  0.3587  0.3539  0.3539  0.3622  0.3603  0.3637  0.2130  0.2043  0.2068  0.1859  0.1867  0.1844  0.1832  0.1906  0.1844  0.1869  0.1894  0.1918  0.1869  0.1857  0.1881  0.1939  0.1939  0.1939  0.1939  0.2163  0.2163  0.2163  0.2126  0.2030  0.2080  0.2080  0.2146  0.2146  0.2146  0.2043  0.2069  0.1949  0.1383  0.1322  0.1322  0.1325  0.0212  0.0212  0.0212
RND4__GCA_001524505.1   0.7303  0.3651  0.3651  0.3746  0.3482  0.3450  0.3450  0.3531  0.3470  0.3506  0.2078  0.1981  0.2006  0.1773  0.1781  0.1759  0.1747  0.1820  0.1759  0.1783  0.1808  0.1832  0.1783  0.1771  0.1795  0.1875  0.1875  0.1875  0.1875  0.2071  0.2071  0.2097  0.2060  0.1967  0.2016  0.2016  0.2081  0.2081  0.2081  0.1993  0.2006  0.1885  0.1336  0.1299  0.1299  0.1279  0.0141  0.0141  0.0141  0.0131
RND4__GCA_001532065.1   0.7299  0.3714  0.3714  0.3810  0.3572  0.3524  0.3524  0.3607  0.3561  0.3566  0.2117  0.2006  0.2031  0.1773  0.1782  0.1759  0.1735  0.1820  0.1759  0.1771  0.1795  0.1820  0.1783  0.1771  0.1795  0.1888  0.1888  0.1888  0.1888  0.2084  0.2084  0.2084  0.2048  0.1953  0.2002  0.2002  0.2067  0.2067  0.2067  0.1979  0.1992  0.1885  0.1300  0.1241  0.1241  0.1232  0.0151  0.0151  0.0151  0.0100  0.0090
RND4__GCA_001532085.1   0.7367  0.3761  0.3761  0.3858  0.3617  0.3569  0.3569  0.3653  0.3605  0.3610  0.2156  0.2043  0.2068  0.1834  0.1842  0.1820  0.1795  0.1881  0.1820  0.1832  0.1857  0.1881  0.1844  0.1832  0.1857  0.1951  0.1951  0.1951  0.1951  0.2150  0.2150  0.2150  0.2113  0.2017  0.2067  0.2067  0.2133  0.2133  0.2133  0.2043  0.2056  0.1949  0.1336  0.1299  0.1299  0.1290  0.0222  0.0222  0.0222  0.0131  0.0141  0.0070
RND4__GCA_001533465.1   0.7321  0.3651  0.3651  0.3746  0.3541  0.3524  0.3524  0.3607  0.3560  0.3551  0.2105  0.1994  0.2018  0.1785  0.1794  0.1771  0.1747  0.1832  0.1771  0.1783  0.1808  0.1832  0.1795  0.1783  0.1808  0.1888  0.1888  0.1888  0.1888  0.2084  0.2084  0.2084  0.2047  0.1953  0.2002  0.2002  0.2067  0.2067  0.2067  0.1979  0.1991  0.1885  0.1289  0.1276  0.1276  0.1267  0.0171  0.0171  0.0171  0.0141  0.0111  0.0060  0.0111
RND4__GCA_001525825.1   0.7331  0.3670  0.3670  0.3765  0.3500  0.3483  0.3483  0.3565  0.3532  0.3538  0.2150  0.1912  0.1936  0.1773  0.1782  0.1759  0.1747  0.1820  0.1759  0.1783  0.1808  0.1832  0.1783  0.1771  0.1796  0.1883  0.1883  0.1883  0.1883  0.2092  0.2092  0.2092  0.2055  0.1962  0.2011  0.2011  0.2076  0.2076  0.2076  0.1988  0.2001  0.1873  0.1312  0.1276  0.1276  0.1255  0.0050  0.0050  0.0050  0.0182  0.0110  0.0100  0.0171  0.0120
RND4__GCA_001443045.1   0.7313  0.3887  0.3887  0.4022  0.3652  0.3607  0.3607  0.3627  0.3754  0.3817  0.2341  0.2177  0.2126  0.1946  0.1979  0.1981  0.1931  0.1993  0.1981  0.1944  0.1968  0.1993  0.1981  0.1968  0.2018  0.2084  0.2084  0.2084  0.2084  0.2144  0.2144  0.2144  0.2128  0.2078  0.2106  0.2106  0.2145  0.2145  0.2145  0.2070  0.2096  0.1877  0.0762  0.0728  0.0728  0.0719  0.1186  0.1186  0.1186  0.1222  0.1152  0.1118  0.1199  0.1129  0.1129
RND4__GCA_000016205.1   0.7522  0.3932  0.3932  0.4069  0.3568  0.3522  0.3522  0.3573  0.3577  0.3673  0.2531  0.2328  0.2302  0.2255  0.2263  0.2252  0.2214  0.2304  0.2252  0.2252  0.2278  0.2304  0.2304  0.2265  0.2317  0.2056  0.2056  0.2056  0.2056  0.2224  0.2224  0.2198  0.2209  0.2197  0.2174  0.2174  0.2187  0.2187  0.2187  0.2151  0.2164  0.2115  0.1109  0.1084  0.1084  0.1129  0.1384  0.1384  0.1384  0.1459  0.1374  0.1338  0.1398  0.1350  0.1350  0.1084
RND4__GCA_000745665.1   0.7569  0.3932  0.3932  0.4069  0.3598  0.3551  0.3551  0.3603  0.3607  0.3702  0.2517  0.2290  0.2264  0.2216  0.2224  0.2214  0.2176  0.2265  0.2214  0.2214  0.2240  0.2265  0.2265  0.2227  0.2278  0.2056  0.2056  0.2056  0.2056  0.2211  0.2211  0.2186  0.2196  0.2185  0.2161  0.2161  0.2174  0.2174  0.2174  0.2138  0.2151  0.2128  0.1132  0.1096  0.1096  0.1141  0.1372  0.1372  0.1372  0.1447  0.1362  0.1326  0.1386  0.1338  0.1338  0.1096  0.0050
RND4__GCA_000959445.1   0.7592  0.3965  0.3965  0.4102  0.3628  0.3581  0.3581  0.3633  0.3637  0.3731  0.2531  0.2315  0.2289  0.2268  0.2276  0.2265  0.2227  0.2317  0.2265  0.2265  0.2291  0.2317  0.2317  0.2278  0.2330  0.2094  0.2094  0.2094  0.2094  0.2250  0.2250  0.2224  0.2235  0.2223  0.2200  0.2200  0.2213  0.2213  0.2213  0.2177  0.2190  0.2167  0.1155  0.1119  0.1119  0.1164  0.1384  0.1384  0.1384  0.1459  0.1374  0.1338  0.1398  0.1350  0.1350  0.1142  0.0090  0.0060
RND4__GCA_000262695.1   0.7522  0.3916  0.3916  0.4053  0.3583  0.3537  0.3537  0.3588  0.3592  0.3687  0.2491  0.2277  0.2251  0.2229  0.2237  0.2227  0.2189  0.2278  0.2227  0.2227  0.2252  0.2278  0.2278  0.2240  0.2291  0.2056  0.2056  0.2056  0.2056  0.2211  0.2211  0.2186  0.2196  0.2185  0.2161  0.2161  0.2174  0.2174  0.2174  0.2138  0.2151  0.2128  0.1120  0.1084  0.1084  0.1129  0.1348  0.1348  0.1348  0.1422  0.1338  0.1302  0.1362  0.1314  0.1314  0.1107  0.0060  0.0030  0.0030
RND4__GCA_001718555.1   0.7424  0.4114  0.4114  0.4237  0.3914  0.3867  0.3867  0.3888  0.3973  0.4036  0.2584  0.2300  0.2248  0.2143  0.2151  0.2127  0.2114  0.2192  0.2127  0.2127  0.2179  0.2205  0.2153  0.2140  0.2166  0.2028  0.2028  0.2028  0.2028  0.2185  0.2185  0.2185  0.2195  0.2141  0.2143  0.2143  0.2130  0.2130  0.2130  0.2120  0.2133  0.1590  0.1085  0.1083  0.1083  0.1086  0.1280  0.1280  0.1280  0.1270  0.1282  0.1223  0.1294  0.1223  0.1246  0.1068  0.1443  0.1455  0.1492  0.1455
RND4__GCA_000987055.1   0.7747  0.4190  0.4190  0.4314  0.3932  0.3882  0.3882  0.3937  0.3958  0.3983  0.2671  0.2290  0.2264  0.2227  0.2260  0.2211  0.2211  0.2302  0.2211  0.2199  0.2276  0.2224  0.2237  0.2224  0.2250  0.2415  0.2415  0.2415  0.2415  0.2565  0.2565  0.2565  0.2575  0.2466  0.2497  0.2497  0.2538  0.2538  0.2538  0.2473  0.2486  0.1310  0.1291  0.1265  0.1265  0.1292  0.1463  0.1463  0.1463  0.1551  0.1465  0.1441  0.1502  0.1429  0.1429  0.1305  0.1715  0.1727  0.1765  0.1727  0.1060
RND4__GCA_000987075.1   0.7494  0.4189  0.4189  0.4313  0.4000  0.3950  0.3950  0.4005  0.3944  0.4000  0.2589  0.2239  0.2188  0.2149  0.2183  0.2160  0.2147  0.2224  0.2160  0.2135  0.2211  0.2211  0.2160  0.2147  0.2173  0.2282  0.2282  0.2282  0.2282  0.2499  0.2499  0.2499  0.2510  0.2385  0.2415  0.2415  0.2429  0.2429  0.2429  0.2404  0.2405  0.1287  0.1243  0.1218  0.1218  0.1198  0.1331  0.1331  0.1331  0.1405  0.1333  0.1309  0.1369  0.1321  0.1298  0.1199  0.1677  0.1689  0.1727  0.1689  0.0934  0.0338
RND4__GCA_001029145.1   0.7650  0.4156  0.4156  0.4280  0.3921  0.3871  0.3871  0.3926  0.3900  0.3957  0.2644  0.2341  0.2290  0.2252  0.2260  0.2211  0.2211  0.2302  0.2211  0.2224  0.2276  0.2276  0.2263  0.2250  0.2276  0.2375  0.2375  0.2375  0.2375  0.2541  0.2541  0.2541  0.2551  0.2439  0.2469  0.2469  0.2510  0.2510  0.2510  0.2445  0.2459  0.1287  0.1291  0.1265  0.1265  0.1292  0.1463  0.1463  0.1463  0.1551  0.1465  0.1441  0.1502  0.1429  0.1429  0.1281  0.1689  0.1702  0.1740  0.1702  0.1036  0.0080  0.0338
RND4__GCA_001038745.1   0.7648  0.4172  0.4172  0.4296  0.3936  0.3886  0.3886  0.3973  0.3892  0.3903  0.2535  0.2239  0.2239  0.2162  0.2196  0.2173  0.2160  0.2237  0.2173  0.2147  0.2224  0.2224  0.2173  0.2160  0.2185  0.2213  0.2213  0.2213  0.2213  0.2482  0.2482  0.2482  0.2493  0.2409  0.2439  0.2439  0.2479  0.2479  0.2479  0.2401  0.2428  0.1298  0.1208  0.1207  0.1207  0.1222  0.1320  0.1320  0.1320  0.1393  0.1297  0.1309  0.1369  0.1309  0.1286  0.1199  0.1602  0.1627  0.1664  0.1627  0.1002  0.0542  0.0445  0.0521
RND4__GCA_001038835.1   0.7648  0.4172  0.4172  0.4296  0.3936  0.3886  0.3886  0.3973  0.3892  0.3903  0.2535  0.2239  0.2239  0.2162  0.2196  0.2173  0.2160  0.2237  0.2173  0.2147  0.2224  0.2224  0.2173  0.2160  0.2185  0.2213  0.2213  0.2213  0.2213  0.2482  0.2482  0.2482  0.2493  0.2409  0.2439  0.2439  0.2479  0.2479  0.2479  0.2401  0.2428  0.1298  0.1208  0.1207  0.1207  0.1222  0.1320  0.1320  0.1320  0.1393  0.1297  0.1309  0.1369  0.1309  0.1286  0.1199  0.1602  0.1627  0.1664  0.1627  0.1002  0.0542  0.0445  0.0521  0.0000
RND4__GCA_001043615.1   0.7648  0.4172  0.4172  0.4296  0.3936  0.3886  0.3886  0.3973  0.3892  0.3903  0.2535  0.2239  0.2239  0.2162  0.2196  0.2173  0.2160  0.2237  0.2173  0.2147  0.2224  0.2224  0.2173  0.2160  0.2185  0.2213  0.2213  0.2213  0.2213  0.2482  0.2482  0.2482  0.2493  0.2409  0.2439  0.2439  0.2479  0.2479  0.2479  0.2401  0.2428  0.1298  0.1208  0.1207  0.1207  0.1222  0.1320  0.1320  0.1320  0.1393  0.1297  0.1309  0.1369  0.1309  0.1286  0.1199  0.1602  0.1627  0.1664  0.1627  0.1002  0.0542  0.0445  0.0521  0.0000  0.0000
RND4__GCA_000724975.1   0.7672  0.4238  0.4238  0.4363  0.4133  0.4081  0.4081  0.4139  0.4100  0.4122  0.2619  0.2295  0.2320  0.2185  0.2219  0.2195  0.2182  0.2260  0.2195  0.2170  0.2247  0.2247  0.2195  0.2182  0.2208  0.2277  0.2277  0.2277  0.2277  0.2360  0.2360  0.2360  0.2370  0.2301  0.2330  0.2330  0.2371  0.2371  0.2371  0.2320  0.2293  0.1181  0.1088  0.1075  0.1075  0.1136  0.1325  0.1325  0.1325  0.1362  0.1303  0.1291  0.1374  0.1291  0.1291  0.1159  0.1505  0.1517  0.1554  0.1517  0.0795  0.0733  0.0579  0.0733  0.0655  0.0655  0.0655
RND4__GCA_000756845.1   0.7627  0.4179  0.4179  0.4281  0.3949  0.3868  0.3868  0.3923  0.3892  0.3817  0.2411  0.2125  0.2150  0.2127  0.2135  0.2112  0.2087  0.2176  0.2112  0.2125  0.2151  0.2176  0.2138  0.2125  0.2151  0.2128  0.2128  0.2128  0.2128  0.2167  0.2167  0.2167  0.2177  0.2143  0.2172  0.2172  0.2185  0.2185  0.2185  0.2135  0.2161  0.1879  0.1248  0.1235  0.1235  0.1262  0.1239  0.1239  0.1239  0.1240  0.1217  0.1158  0.1205  0.1135  0.1182  0.1131  0.1342  0.1354  0.1366  0.1330  0.1053  0.1394  0.1345  0.1394  0.1262  0.1262  0.1262  0.1209
RND4__GCA_000009485.1   0.7836  0.4036  0.4036  0.4134  0.3872  0.3825  0.3825  0.3846  0.3793  0.3842  0.2408  0.2159  0.2133  0.1997  0.1980  0.1957  0.1995  0.2020  0.1957  0.2007  0.2007  0.2032  0.1982  0.1970  0.2020  0.2068  0.2068  0.2068  0.2068  0.2168  0.2168  0.2168  0.2179  0.2122  0.2150  0.2150  0.2215  0.2215  0.2215  0.2127  0.2140  0.1709  0.1156  0.1132  0.1132  0.1123  0.1198  0.1198  0.1198  0.1188  0.1153  0.1142  0.1177  0.1119  0.1165  0.1085  0.1371  0.1383  0.1419  0.1383  0.0936  0.1204  0.1134  0.1204  0.1076  0.1076  0.1076  0.1013  0.0647
RND4__GCA_000236215.4   0.7835  0.4036  0.4036  0.4134  0.3861  0.3814  0.3814  0.3835  0.3798  0.3816  0.2421  0.2171  0.2121  0.1984  0.1993  0.1970  0.1982  0.2032  0.1970  0.1995  0.2020  0.2045  0.1970  0.1957  0.2007  0.2068  0.2068  0.2068  0.2068  0.2145  0.2145  0.2145  0.2155  0.2096  0.2124  0.2124  0.2189  0.2189  0.2189  0.2114  0.2114  0.1721  0.1145  0.1120  0.1120  0.1123  0.1187  0.1187  0.1187  0.1188  0.1142  0.1130  0.1165  0.1107  0.1153  0.1085  0.1347  0.1359  0.1395  0.1359  0.0925  0.1239  0.1145  0.1239  0.1087  0.1087  0.1087  0.1024  0.0614  0.0090
RND4__GCA_000333155.2   0.7836  0.4036  0.4036  0.4134  0.3872  0.3825  0.3825  0.3846  0.3793  0.3842  0.2408  0.2159  0.2133  0.1997  0.1980  0.1957  0.1995  0.2020  0.1957  0.2007  0.2007  0.2032  0.1982  0.1970  0.2020  0.2068  0.2068  0.2068  0.2068  0.2168  0.2168  0.2168  0.2179  0.2122  0.2150  0.2150  0.2215  0.2215  0.2215  0.2127  0.2140  0.1709  0.1156  0.1132  0.1132  0.1123  0.1198  0.1198  0.1198  0.1188  0.1153  0.1142  0.1177  0.1119  0.1165  0.1085  0.1371  0.1383  0.1419  0.1383  0.0936  0.1204  0.1134  0.1204  0.1076  0.1076  0.1076  0.1013  0.0647  0.0000  0.0090
RND4__GCA_000755805.1   0.7786  0.4036  0.4036  0.4134  0.3861  0.3814  0.3814  0.3835  0.3798  0.3816  0.2395  0.2121  0.2071  0.1934  0.1943  0.1920  0.1932  0.1982  0.1920  0.1945  0.1970  0.1995  0.1920  0.1908  0.1957  0.2017  0.2017  0.2017  0.2017  0.2094  0.2094  0.2094  0.2104  0.2046  0.2073  0.2073  0.2137  0.2137  0.2137  0.2063  0.2063  0.1684  0.1099  0.1075  0.1075  0.1077  0.1140  0.1140  0.1140  0.1142  0.1095  0.1084  0.1119  0.1061  0.1107  0.1039  0.1299  0.1311  0.1347  0.1311  0.0891  0.1192  0.1099  0.1192  0.1041  0.1041  0.1041  0.0978  0.0571  0.0070  0.0040  0.0070
RND4__GCA_000757365.1   0.7786  0.4036  0.4036  0.4134  0.3861  0.3814  0.3814  0.3835  0.3798  0.3816  0.2395  0.2121  0.2071  0.1934  0.1943  0.1920  0.1932  0.1982  0.1920  0.1945  0.1970  0.1995  0.1920  0.1908  0.1957  0.2017  0.2017  0.2017  0.2017  0.2094  0.2094  0.2094  0.2104  0.2046  0.2073  0.2073  0.2137  0.2137  0.2137  0.2063  0.2063  0.1684  0.1099  0.1075  0.1075  0.1077  0.1140  0.1140  0.1140  0.1142  0.1095  0.1084  0.1119  0.1061  0.1107  0.1039  0.1299  0.1311  0.1347  0.1311  0.0891  0.1192  0.1099  0.1192  0.1041  0.1041  0.1041  0.0978  0.0571  0.0070  0.0040  0.0070  0.0000
RND4__GCA_000877315.1   0.7836  0.4036  0.4036  0.4134  0.3872  0.3825  0.3825  0.3846  0.3793  0.3842  0.2408  0.2159  0.2133  0.1997  0.1980  0.1957  0.1995  0.2020  0.1957  0.2007  0.2007  0.2032  0.1982  0.1970  0.2020  0.2068  0.2068  0.2068  0.2068  0.2168  0.2168  0.2168  0.2179  0.2122  0.2150  0.2150  0.2215  0.2215  0.2215  0.2127  0.2140  0.1709  0.1156  0.1132  0.1132  0.1123  0.1198  0.1198  0.1198  0.1188  0.1153  0.1142  0.1177  0.1119  0.1165  0.1085  0.1371  0.1383  0.1419  0.1383  0.0936  0.1204  0.1134  0.1204  0.1076  0.1076  0.1076  0.1013  0.0647  0.0000  0.0090  0.0000  0.0070  0.0070
RND4__GCA_000981305.1   0.7836  0.4036  0.4036  0.4134  0.3872  0.3825  0.3825  0.3846  0.3793  0.3842  0.2408  0.2159  0.2133  0.1997  0.1980  0.1957  0.1995  0.2020  0.1957  0.2007  0.2007  0.2032  0.1982  0.1970  0.2020  0.2068  0.2068  0.2068  0.2068  0.2168  0.2168  0.2168  0.2179  0.2122  0.2150  0.2150  0.2215  0.2215  0.2215  0.2127  0.2140  0.1709  0.1156  0.1132  0.1132  0.1123  0.1198  0.1198  0.1198  0.1188  0.1153  0.1142  0.1177  0.1119  0.1165  0.1085  0.1371  0.1383  0.1419  0.1383  0.0936  0.1204  0.1134  0.1204  0.1076  0.1076  0.1076  0.1013  0.0647  0.0000  0.0090  0.0000  0.0070  0.0070  0.0000
RND4__GCA_000014085.1   0.7824  0.4194  0.4194  0.4329  0.4014  0.3967  0.3967  0.4020  0.3901  0.3949  0.2523  0.2220  0.2169  0.2057  0.2066  0.2043  0.2030  0.2106  0.2043  0.2068  0.2093  0.2118  0.2068  0.2055  0.2080  0.2128  0.2128  0.2128  0.2128  0.2154  0.2154  0.2154  0.2165  0.2157  0.2185  0.2185  0.2224  0.2224  0.2224  0.2149  0.2200  0.1833  0.1178  0.1176  0.1176  0.1179  0.1267  0.1267  0.1267  0.1340  0.1293  0.1257  0.1304  0.1233  0.1234  0.1153  0.1454  0.1479  0.1516  0.1479  0.1038  0.1333  0.1214  0.1309  0.1167  0.1167  0.1167  0.1104  0.0613  0.0380  0.0369  0.0380  0.0327  0.0327  0.0380  0.0380
RND4__GCA_000019505.1   0.7733  0.4161  0.4161  0.4295  0.3919  0.3903  0.3903  0.3956  0.3870  0.3918  0.2484  0.2182  0.2131  0.2083  0.2091  0.2068  0.2055  0.2131  0.2068  0.2093  0.2118  0.2144  0.2093  0.2080  0.2106  0.2066  0.2066  0.2066  0.2066  0.2130  0.2130  0.2130  0.2140  0.2107  0.2135  0.2135  0.2173  0.2173  0.2173  0.2099  0.2150  0.1757  0.1224  0.1199  0.1199  0.1179  0.1209  0.1209  0.1209  0.1281  0.1233  0.1198  0.1257  0.1198  0.1175  0.1165  0.1466  0.1479  0.1516  0.1479  0.1073  0.1333  0.1214  0.1309  0.1144  0.1144  0.1144  0.1092  0.0657  0.0359  0.0348  0.0359  0.0306  0.0306  0.0359  0.0359  0.0213
RND4__GCA_000203955.1   0.7824  0.4194  0.4194  0.4329  0.4014  0.3967  0.3967  0.4020  0.3901  0.3949  0.2523  0.2220  0.2169  0.2057  0.2066  0.2043  0.2030  0.2106  0.2043  0.2068  0.2093  0.2118  0.2068  0.2055  0.2080  0.2128  0.2128  0.2128  0.2128  0.2154  0.2154  0.2154  0.2165  0.2157  0.2185  0.2185  0.2224  0.2224  0.2224  0.2149  0.2200  0.1833  0.1178  0.1176  0.1176  0.1179  0.1267  0.1267  0.1267  0.1340  0.1293  0.1257  0.1304  0.1233  0.1234  0.1153  0.1454  0.1479  0.1516  0.1479  0.1038  0.1333  0.1214  0.1309  0.1167  0.1167  0.1167  0.1104  0.0613  0.0380  0.0369  0.0380  0.0327  0.0327  0.0380  0.0380  0.0000  0.0213
RND4__GCA_001524815.1   0.7608  0.4136  0.4136  0.4270  0.3942  0.3894  0.3894  0.3900  0.3838  0.3810  0.2332  0.2114  0.2089  0.2060  0.2068  0.2045  0.2032  0.2083  0.2045  0.2045  0.2096  0.2121  0.2045  0.2032  0.2057  0.2094  0.2094  0.2094  0.2094  0.2298  0.2298  0.2298  0.2308  0.2299  0.2328  0.2328  0.2342  0.2342  0.2342  0.2278  0.2291  0.1889  0.1331  0.1318  0.1318  0.1309  0.1320  0.1320  0.1320  0.1266  0.1266  0.1230  0.1278  0.1218  0.1262  0.1213  0.1534  0.1546  0.1559  0.1521  0.1019  0.1383  0.1311  0.1359  0.1239  0.1239  0.1239  0.1231  0.0643  0.0622  0.0622  0.0622  0.0579  0.0579  0.0622  0.0622  0.0676  0.0698  0.0676
RND4__GCA_001530695.1   0.7608  0.4136  0.4136  0.4270  0.3942  0.3894  0.3894  0.3900  0.3838  0.3810  0.2332  0.2114  0.2089  0.2060  0.2068  0.2045  0.2032  0.2083  0.2045  0.2045  0.2096  0.2121  0.2045  0.2032  0.2057  0.2094  0.2094  0.2094  0.2094  0.2298  0.2298  0.2298  0.2308  0.2299  0.2328  0.2328  0.2342  0.2342  0.2342  0.2278  0.2291  0.1889  0.1331  0.1318  0.1318  0.1309  0.1320  0.1320  0.1320  0.1266  0.1266  0.1230  0.1278  0.1218  0.1262  0.1213  0.1534  0.1546  0.1559  0.1521  0.1019  0.1383  0.1311  0.1359  0.1239  0.1239  0.1239  0.1231  0.0643  0.0622  0.0622  0.0622  0.0579  0.0579  0.0622  0.0622  0.0676  0.0698  0.0676  0.0000
RND4__GCA_001547525.1   0.7578  0.4129  0.4129  0.4263  0.3908  0.3830  0.3830  0.3882  0.3839  0.3811  0.2366  0.2080  0.2055  0.2060  0.2068  0.2045  0.2032  0.2108  0.2045  0.2070  0.2095  0.2121  0.2070  0.2057  0.2083  0.2130  0.2130  0.2130  0.2130  0.2229  0.2229  0.2229  0.2239  0.2204  0.2259  0.2259  0.2272  0.2272  0.2272  0.2209  0.2249  0.1838  0.1304  0.1279  0.1279  0.1259  0.1316  0.1316  0.1316  0.1286  0.1262  0.1227  0.1274  0.1215  0.1259  0.1186  0.1460  0.1472  0.1484  0.1448  0.1063  0.1400  0.1339  0.1375  0.1280  0.1280  0.1280  0.1228  0.0567  0.0559  0.0548  0.0559  0.0505  0.0505  0.0559  0.0559  0.0560  0.0570  0.0560  0.0305  0.0305
RND4__GCA_000292915.1   0.7677  0.3956  0.3956  0.4094  0.3822  0.3776  0.3776  0.3812  0.3852  0.3907  0.2489  0.2277  0.2226  0.2091  0.2099  0.2076  0.2063  0.2140  0.2076  0.2101  0.2127  0.2153  0.2101  0.2089  0.2114  0.2250  0.2250  0.2250  0.2250  0.2329  0.2329  0.2329  0.2313  0.2261  0.2291  0.2291  0.2358  0.2358  0.2358  0.2267  0.2280  0.1738  0.0922  0.0898  0.0898  0.0912  0.1286  0.1286  0.1286  0.1348  0.1300  0.1264  0.1324  0.1300  0.1252  0.0805  0.1272  0.1260  0.1296  0.1260  0.1124  0.1325  0.1206  0.1301  0.1206  0.1206  0.1206  0.1145  0.1275  0.1121  0.1121  0.1121  0.1074  0.1074  0.1121  0.1121  0.1119  0.1143  0.1119  0.1239  0.1239  0.1212
RND4__GCA_000473485.1   0.7514  0.4200  0.4200  0.4290  0.4056  0.3974  0.3974  0.4030  0.3935  0.3899  0.2695  0.2267  0.2293  0.2040  0.2124  0.2127  0.2063  0.2088  0.2127  0.2101  0.2076  0.2101  0.2076  0.2140  0.2088  0.2199  0.2199  0.2199  0.2199  0.2295  0.2295  0.2295  0.2305  0.2243  0.2273  0.2273  0.2313  0.2313  0.2313  0.2276  0.2262  0.1543  0.1233  0.1267  0.1267  0.1282  0.1280  0.1280  0.1280  0.1270  0.1258  0.1223  0.1305  0.1223  0.1246  0.1051  0.1532  0.1544  0.1582  0.1544  0.0796  0.1116  0.1000  0.1093  0.0955  0.0955  0.0955  0.0883  0.1082  0.1010  0.1010  0.1010  0.0964  0.0964  0.1010  0.1010  0.1102  0.1125  0.1102  0.1162  0.1162  0.1135  0.1155
RND4__GCA_001411495.1   0.7514  0.4200  0.4200  0.4290  0.4056  0.3974  0.3974  0.4030  0.3935  0.3899  0.2695  0.2267  0.2293  0.2040  0.2124  0.2127  0.2063  0.2088  0.2127  0.2101  0.2076  0.2101  0.2076  0.2140  0.2088  0.2199  0.2199  0.2199  0.2199  0.2295  0.2295  0.2295  0.2305  0.2243  0.2273  0.2273  0.2313  0.2313  0.2313  0.2276  0.2262  0.1543  0.1233  0.1267  0.1267  0.1282  0.1280  0.1280  0.1280  0.1270  0.1258  0.1223  0.1305  0.1223  0.1246  0.1051  0.1532  0.1544  0.1582  0.1544  0.0796  0.1116  0.1000  0.1093  0.0955  0.0955  0.0955  0.0883  0.1082  0.1010  0.1010  0.1010  0.0964  0.0964  0.1010  0.1010  0.1102  0.1125  0.1102  0.1162  0.1162  0.1135  0.1155  0.0000
RND4__GCA_001718535.1   0.7387  0.4047  0.4047  0.4184  0.3780  0.3763  0.3763  0.3816  0.3774  0.3808  0.2426  0.2181  0.2206  0.2057  0.2142  0.2119  0.2080  0.2106  0.2119  0.2144  0.2093  0.2118  0.2068  0.2131  0.2080  0.2162  0.2162  0.2162  0.2162  0.2282  0.2282  0.2308  0.2319  0.2283  0.2312  0.2312  0.2352  0.2352  0.2352  0.2315  0.2328  0.1687  0.1164  0.1163  0.1163  0.1212  0.1218  0.1218  0.1218  0.1252  0.1217  0.1205  0.1276  0.1181  0.1205  0.1059  0.1435  0.1447  0.1483  0.1447  0.0839  0.1255  0.1149  0.1231  0.1149  0.1149  0.1149  0.1027  0.0999  0.0908  0.0908  0.0908  0.0863  0.0863  0.0908  0.0908  0.0941  0.0964  0.0941  0.0919  0.0919  0.0974  0.1136  0.0876  0.0876
RND4__GCA_000504665.1   0.7823  0.4177  0.4177  0.4318  0.3855  0.3777  0.3777  0.3829  0.3828  0.3913  0.2562  0.2237  0.2249  0.2124  0.2132  0.2109  0.2097  0.2147  0.2109  0.2135  0.2160  0.2185  0.2134  0.2122  0.2122  0.2222  0.2222  0.2222  0.2222  0.2276  0.2276  0.2275  0.2286  0.2278  0.2307  0.2307  0.2347  0.2347  0.2347  0.2270  0.2270  0.1808  0.1011  0.0987  0.0987  0.1034  0.1174  0.1174  0.1174  0.1222  0.1199  0.1153  0.1199  0.1129  0.1141  0.1010  0.1299  0.1311  0.1347  0.1311  0.0981  0.1315  0.1220  0.1303  0.1173  0.1173  0.1173  0.1055  0.0672  0.0717  0.0695  0.0717  0.0651  0.0651  0.0717  0.0717  0.0639  0.0683  0.0639  0.0828  0.0828  0.0759  0.1054  0.1009  0.1009  0.0839
RND4__GCA_000764955.1   0.7771  0.4169  0.4169  0.4289  0.3844  0.3828  0.3828  0.3865  0.3842  0.3963  0.2516  0.2331  0.2331  0.2200  0.2208  0.2210  0.2159  0.2249  0.2210  0.2197  0.2223  0.2249  0.2236  0.2223  0.2249  0.2147  0.2147  0.2147  0.2147  0.2228  0.2228  0.2202  0.2212  0.2175  0.2203  0.2203  0.2191  0.2191  0.2191  0.2180  0.2193  0.2240  0.1135  0.1111  0.1111  0.1179  0.1339  0.1339  0.1339  0.1413  0.1352  0.1340  0.1425  0.1352  0.1329  0.1039  0.1153  0.1165  0.1189  0.1153  0.1405  0.1694  0.1619  0.1694  0.1608  0.1608  0.1608  0.1474  0.1270  0.1327  0.1303  0.1327  0.1255  0.1255  0.1327  0.1327  0.1349  0.1301  0.1349  0.1441  0.1441  0.1319  0.1150  0.1489  0.1489  0.1408  0.1279
RND4__GCA_001718795.1   0.7842  0.4254  0.4254  0.4375  0.3828  0.3844  0.3844  0.3880  0.3936  0.3994  0.2556  0.2357  0.2357  0.2238  0.2246  0.2236  0.2197  0.2288  0.2236  0.2236  0.2262  0.2288  0.2262  0.2249  0.2275  0.2173  0.2173  0.2173  0.2173  0.2202  0.2202  0.2202  0.2212  0.2175  0.2203  0.2203  0.2190  0.2190  0.2190  0.2180  0.2193  0.2267  0.1159  0.1134  0.1134  0.1179  0.1363  0.1363  0.1363  0.1437  0.1376  0.1364  0.1449  0.1352  0.1353  0.1074  0.1165  0.1177  0.1201  0.1165  0.1429  0.1719  0.1643  0.1706  0.1633  0.1633  0.1633  0.1498  0.1294  0.1351  0.1327  0.1351  0.1279  0.1279  0.1351  0.1351  0.1349  0.1301  0.1349  0.1454  0.1454  0.1343  0.1173  0.1526  0.1526  0.1408  0.1303  0.0090
RND4__GCA_000949135.1   0.7557  0.4127  0.4127  0.4268  0.3757  0.3711  0.3711  0.3777  0.3762  0.3895  0.2273  0.2092  0.2067  0.1908  0.1916  0.1894  0.1869  0.1955  0.1894  0.1906  0.1930  0.1955  0.1918  0.1906  0.1930  0.2077  0.2077  0.2077  0.2077  0.2084  0.2084  0.2084  0.2069  0.2032  0.2060  0.2060  0.2073  0.2073  0.2073  0.2024  0.2050  0.1763  0.0787  0.0753  0.0753  0.0755  0.1056  0.1056  0.1056  0.1115  0.1046  0.1034  0.1092  0.1069  0.1046  0.0675  0.1104  0.1115  0.1151  0.1115  0.1029  0.1298  0.1191  0.1298  0.1156  0.1156  0.1156  0.1116  0.0970  0.0889  0.0866  0.0889  0.0822  0.0822  0.0889  0.0889  0.0944  0.0990  0.0944  0.1083  0.1083  0.1023  0.0712  0.1113  0.1113  0.1078  0.0782  0.1030  0.1053
RND4__GCA_001718335.1   0.7571  0.3991  0.3991  0.4090  0.3806  0.3758  0.3758  0.3811  0.3848  0.3844  0.2355  0.2158  0.2133  0.2048  0.2056  0.2033  0.2008  0.2096  0.2033  0.2046  0.2071  0.2096  0.2058  0.2046  0.2070  0.2074  0.2074  0.2074  0.2074  0.2153  0.2153  0.2166  0.2163  0.2168  0.2197  0.2197  0.2184  0.2184  0.2184  0.2160  0.2186  0.1767  0.1002  0.0967  0.0967  0.0969  0.1099  0.1099  0.1099  0.1147  0.1077  0.1066  0.1124  0.1066  0.1089  0.0849  0.1218  0.1230  0.1278  0.1242  0.0978  0.1255  0.1231  0.1255  0.1243  0.1243  0.1243  0.1179  0.0904  0.0891  0.0858  0.0891  0.0813  0.0813  0.0891  0.0891  0.0913  0.0924  0.0913  0.1040  0.1040  0.1003  0.1096  0.1065  0.1065  0.0941  0.0874  0.1066  0.1089  0.0806
RND4__GCA_001522375.1   0.7535  0.4056  0.4056  0.4190  0.3819  0.3771  0.3771  0.3824  0.3791  0.3831  0.2311  0.2187  0.2161  0.2027  0.2035  0.2012  0.2000  0.2075  0.2012  0.2037  0.2062  0.2087  0.2062  0.2025  0.2075  0.2023  0.2023  0.2023  0.2023  0.2218  0.2218  0.2231  0.2228  0.2220  0.2249  0.2249  0.2301  0.2301  0.2301  0.2212  0.2238  0.1695  0.1013  0.0978  0.0978  0.0969  0.1076  0.1076  0.1076  0.1124  0.1054  0.1066  0.1100  0.1066  0.1066  0.0826  0.1206  0.1218  0.1266  0.1230  0.0992  0.1258  0.1234  0.1258  0.1246  0.1246  0.1246  0.1170  0.0952  0.0883  0.0871  0.0883  0.0826  0.0826  0.0883  0.0883  0.0881  0.0927  0.0881  0.1020  0.1020  0.0982  0.1016  0.0998  0.0998  0.0931  0.0854  0.1136  0.1160  0.0864  0.0274
RND4__GCA_001523065.1   0.7535  0.4056  0.4056  0.4190  0.3819  0.3771  0.3771  0.3824  0.3791  0.3831  0.2311  0.2187  0.2161  0.2027  0.2035  0.2012  0.2000  0.2075  0.2012  0.2037  0.2062  0.2087  0.2062  0.2025  0.2075  0.2023  0.2023  0.2023  0.2023  0.2218  0.2218  0.2231  0.2228  0.2220  0.2249  0.2249  0.2301  0.2301  0.2301  0.2212  0.2238  0.1695  0.1013  0.0978  0.0978  0.0969  0.1076  0.1076  0.1076  0.1124  0.1054  0.1066  0.1100  0.1066  0.1066  0.0826  0.1206  0.1218  0.1266  0.1230  0.0992  0.1258  0.1234  0.1258  0.1246  0.1246  0.1246  0.1170  0.0952  0.0883  0.0871  0.0883  0.0826  0.0826  0.0883  0.0883  0.0881  0.0927  0.0881  0.1020  0.1020  0.0982  0.1016  0.0998  0.0998  0.0931  0.0854  0.1136  0.1160  0.0864  0.0274  0.0000
RND4__GCA_001523145.1   0.7443  0.3991  0.3991  0.4123  0.3773  0.3725  0.3725  0.3778  0.3745  0.3786  0.2298  0.2174  0.2149  0.1965  0.1973  0.1975  0.1938  0.2012  0.1975  0.1975  0.2000  0.2025  0.2025  0.1987  0.2037  0.2036  0.2036  0.2036  0.2036  0.2192  0.2192  0.2205  0.2202  0.2207  0.2236  0.2236  0.2275  0.2275  0.2275  0.2186  0.2225  0.1719  0.1047  0.1012  0.1012  0.1003  0.1099  0.1099  0.1099  0.1147  0.1077  0.1089  0.1124  0.1089  0.1089  0.0826  0.1218  0.1230  0.1278  0.1242  0.1003  0.1305  0.1258  0.1305  0.1281  0.1281  0.1281  0.1206  0.0975  0.0917  0.0905  0.0917  0.0860  0.0860  0.0917  0.0917  0.0927  0.0972  0.0927  0.1043  0.1043  0.1005  0.1051  0.0987  0.0987  0.0942  0.0876  0.1136  0.1172  0.0887  0.0295  0.0060  0.0060
RND4__GCA_001524385.1   0.7581  0.4056  0.4056  0.4189  0.3819  0.3770  0.3770  0.3824  0.3791  0.3801  0.2311  0.2187  0.2161  0.2027  0.2035  0.2012  0.2000  0.2075  0.2012  0.2037  0.2062  0.2087  0.2062  0.2025  0.2075  0.2049  0.2049  0.2049  0.2049  0.2218  0.2218  0.2231  0.2228  0.2220  0.2249  0.2249  0.2301  0.2301  0.2301  0.2212  0.2238  0.1709  0.1036  0.1023  0.1023  0.1014  0.1099  0.1099  0.1099  0.1147  0.1077  0.1089  0.1124  0.1089  0.1089  0.0871  0.1254  0.1266  0.1313  0.1277  0.1015  0.1282  0.1258  0.1282  0.1270  0.1270  0.1270  0.1194  0.0975  0.0905  0.0894  0.0905  0.0849  0.0849  0.0905  0.0905  0.0904  0.0949  0.0904  0.1043  0.1043  0.1005  0.1064  0.1021  0.1021  0.0978  0.0899  0.1160  0.1184  0.0910  0.0295  0.0060  0.0060  0.0100
RND4__GCA_001524705.1   0.7466  0.4023  0.4023  0.4156  0.3772  0.3724  0.3724  0.3777  0.3745  0.3786  0.2285  0.2161  0.2136  0.2002  0.2010  0.1987  0.1975  0.2050  0.1987  0.2012  0.2037  0.2062  0.2037  0.2000  0.2050  0.2036  0.2036  0.2036  0.2036  0.2192  0.2192  0.2205  0.2202  0.2207  0.2236  0.2236  0.2275  0.2275  0.2275  0.2186  0.2225  0.1697  0.1024  0.0989  0.0989  0.0980  0.1088  0.1088  0.1088  0.1135  0.1066  0.1077  0.1112  0.1077  0.1077  0.0826  0.1206  0.1218  0.1266  0.1230  0.0992  0.1270  0.1246  0.1270  0.1258  0.1258  0.1258  0.1182  0.0952  0.0894  0.0883  0.0894  0.0837  0.0837  0.0894  0.0894  0.0881  0.0927  0.0881  0.1020  0.1020  0.0982  0.1029  0.1010  0.1010  0.0932  0.0854  0.1136  0.1160  0.0864  0.0274  0.0040  0.0040  0.0060  0.0060
RND4__GCA_001527605.1   0.7512  0.4056  0.4056  0.4156  0.3803  0.3755  0.3755  0.3808  0.3806  0.3846  0.2337  0.2187  0.2161  0.2027  0.2035  0.2037  0.2000  0.2075  0.2037  0.2037  0.2062  0.2087  0.2087  0.2050  0.2100  0.2036  0.2036  0.2036  0.2036  0.2218  0.2218  0.2231  0.2229  0.2233  0.2262  0.2262  0.2302  0.2302  0.2302  0.2212  0.2252  0.1697  0.1047  0.1012  0.1012  0.1003  0.1088  0.1088  0.1088  0.1159  0.1089  0.1101  0.1135  0.1100  0.1077  0.0826  0.1218  0.1230  0.1278  0.1242  0.1015  0.1282  0.1234  0.1282  0.1246  0.1246  0.1246  0.1206  0.0975  0.0917  0.0905  0.0917  0.0860  0.0860  0.0917  0.0917  0.0904  0.0949  0.0904  0.1043  0.1043  0.1005  0.1029  0.0998  0.0998  0.0955  0.0854  0.1136  0.1172  0.0887  0.0295  0.0080  0.0080  0.0080  0.0121  0.0080
RND4__GCA_001531975.1   0.7466  0.3958  0.3958  0.4089  0.3772  0.3724  0.3724  0.3777  0.3745  0.3786  0.2285  0.2161  0.2136  0.1977  0.1985  0.1987  0.1950  0.2025  0.1987  0.1987  0.2012  0.2037  0.2037  0.2000  0.2050  0.2023  0.2023  0.2023  0.2023  0.2179  0.2179  0.2192  0.2189  0.2194  0.2223  0.2223  0.2262  0.2262  0.2262  0.2173  0.2212  0.1697  0.1024  0.0989  0.0989  0.0980  0.1088  0.1088  0.1088  0.1135  0.1066  0.1077  0.1112  0.1077  0.1077  0.0804  0.1194  0.1206  0.1254  0.1218  0.0992  0.1293  0.1246  0.1293  0.1258  0.1258  0.1258  0.1182  0.0952  0.0894  0.0883  0.0894  0.0837  0.0837  0.0894  0.0894  0.0904  0.0949  0.0904  0.1020  0.1020  0.0959  0.1029  0.0987  0.0987  0.0932  0.0854  0.1113  0.1148  0.0864  0.0274  0.0060  0.0060  0.0040  0.0080  0.0040  0.0060
RND4__GCA_001532105.1   0.7466  0.3958  0.3958  0.4089  0.3772  0.3724  0.3724  0.3777  0.3745  0.3786  0.2285  0.2161  0.2136  0.1977  0.1985  0.1987  0.1950  0.2025  0.1987  0.1987  0.2012  0.2037  0.2037  0.2000  0.2050  0.2023  0.2023  0.2023  0.2023  0.2179  0.2179  0.2192  0.2189  0.2194  0.2223  0.2223  0.2262  0.2262  0.2262  0.2173  0.2212  0.1697  0.1024  0.0989  0.0989  0.0980  0.1088  0.1088  0.1088  0.1135  0.1066  0.1077  0.1112  0.1077  0.1077  0.0804  0.1194  0.1206  0.1254  0.1218  0.0992  0.1293  0.1246  0.1293  0.1258  0.1258  0.1258  0.1182  0.0952  0.0894  0.0883  0.0894  0.0837  0.0837  0.0894  0.0894  0.0904  0.0949  0.0904  0.1020  0.1020  0.0959  0.1029  0.0987  0.0987  0.0932  0.0854  0.1113  0.1148  0.0864  0.0274  0.0060  0.0060  0.0040  0.0080  0.0040  0.0060  0.0000
RND4__GCA_001532285.1   0.7466  0.3958  0.3958  0.4089  0.3772  0.3724  0.3724  0.3777  0.3745  0.3786  0.2285  0.2161  0.2136  0.1977  0.1985  0.1987  0.1950  0.2025  0.1987  0.1987  0.2012  0.2037  0.2037  0.2000  0.2050  0.2023  0.2023  0.2023  0.2023  0.2179  0.2179  0.2192  0.2189  0.2194  0.2223  0.2223  0.2262  0.2262  0.2262  0.2173  0.2212  0.1697  0.1024  0.0989  0.0989  0.0980  0.1088  0.1088  0.1088  0.1135  0.1066  0.1077  0.1112  0.1077  0.1077  0.0804  0.1194  0.1206  0.1254  0.1218  0.0992  0.1293  0.1246  0.1293  0.1258  0.1258  0.1258  0.1182  0.0952  0.0894  0.0883  0.0894  0.0837  0.0837  0.0894  0.0894  0.0904  0.0949  0.0904  0.1020  0.1020  0.0959  0.1029  0.0987  0.0987  0.0932  0.0854  0.1113  0.1148  0.0864  0.0274  0.0060  0.0060  0.0040  0.0080  0.0040  0.0060  0.0000  0.0000
RND4__GCA_001533155.1   0.7466  0.3958  0.3958  0.4089  0.3772  0.3724  0.3724  0.3777  0.3745  0.3786  0.2285  0.2161  0.2136  0.1977  0.1985  0.1987  0.1950  0.2025  0.1987  0.1987  0.2012  0.2037  0.2037  0.2000  0.2050  0.2023  0.2023  0.2023  0.2023  0.2179  0.2179  0.2192  0.2189  0.2194  0.2223  0.2223  0.2262  0.2262  0.2262  0.2173  0.2212  0.1697  0.1024  0.0989  0.0989  0.0980  0.1088  0.1088  0.1088  0.1135  0.1066  0.1077  0.1112  0.1077  0.1077  0.0804  0.1194  0.1206  0.1254  0.1218  0.0992  0.1293  0.1246  0.1293  0.1258  0.1258  0.1258  0.1182  0.0952  0.0894  0.0883  0.0894  0.0837  0.0837  0.0894  0.0894  0.0904  0.0949  0.0904  0.1020  0.1020  0.0959  0.1029  0.0987  0.0987  0.0932  0.0854  0.1113  0.1148  0.0864  0.0274  0.0060  0.0060  0.0040  0.0080  0.0040  0.0060  0.0000  0.0000  0.0000
RND4__GCA_001718315.1   0.7466  0.4023  0.4023  0.4156  0.3834  0.3786  0.3786  0.3840  0.3776  0.3816  0.2350  0.2225  0.2199  0.2064  0.2073  0.2050  0.2012  0.2113  0.2050  0.2075  0.2100  0.2125  0.2100  0.2062  0.2087  0.2087  0.2087  0.2087  0.2087  0.2271  0.2271  0.2284  0.2281  0.2286  0.2288  0.2288  0.2355  0.2355  0.2355  0.2265  0.2304  0.1759  0.1070  0.1023  0.1023  0.1014  0.1134  0.1134  0.1134  0.1182  0.1112  0.1124  0.1159  0.1124  0.1124  0.0871  0.1254  0.1266  0.1313  0.1278  0.1038  0.1341  0.1270  0.1341  0.1305  0.1305  0.1305  0.1229  0.0998  0.0939  0.0928  0.0939  0.0883  0.0883  0.0939  0.0939  0.0949  0.0995  0.0949  0.1043  0.1043  0.1005  0.1076  0.1056  0.1056  0.0978  0.0899  0.1172  0.1195  0.0910  0.0316  0.0100  0.0100  0.0121  0.0141  0.0100  0.0121  0.0100  0.0100  0.0100  0.0100
RND4__GCA_001533185.1   0.7584  0.4101  0.4101  0.4235  0.3861  0.3813  0.3813  0.3866  0.3833  0.3872  0.2345  0.2223  0.2197  0.2062  0.2071  0.2048  0.2035  0.2110  0.2048  0.2073  0.2098  0.2123  0.2098  0.2060  0.2110  0.2057  0.2057  0.2057  0.2057  0.2252  0.2252  0.2265  0.2262  0.2254  0.2283  0.2283  0.2335  0.2335  0.2335  0.2246  0.2272  0.1730  0.1046  0.1011  0.1011  0.1002  0.1109  0.1109  0.1109  0.1157  0.1088  0.1099  0.1134  0.1099  0.1099  0.0859  0.1240  0.1252  0.1300  0.1264  0.1025  0.1292  0.1268  0.1292  0.1280  0.1280  0.1280  0.1204  0.0985  0.0915  0.0904  0.0915  0.0859  0.0859  0.0915  0.0915  0.0914  0.0960  0.0914  0.1053  0.1053  0.1015  0.1049  0.1032  0.1032  0.0964  0.0887  0.1170  0.1194  0.0897  0.0305  0.0030  0.0030  0.0090  0.0090  0.0070  0.0110  0.0090  0.0090  0.0090  0.0090  0.0131
RND4__GCA_000297475.1   0.7594  0.4206  0.4206  0.4357  0.3912  0.3863  0.3863  0.3916  0.3896  0.3851  0.2527  0.2249  0.2274  0.2238  0.2246  0.2248  0.2210  0.2286  0.2248  0.2248  0.2274  0.2299  0.2274  0.2261  0.2286  0.2268  0.2268  0.2268  0.2268  0.2409  0.2409  0.2435  0.2446  0.2412  0.2441  0.2441  0.2454  0.2454  0.2454  0.2430  0.2430  0.1894  0.1590  0.1600  0.1600  0.1532  0.1338  0.1338  0.1338  0.1398  0.1293  0.1305  0.1386  0.1328  0.1282  0.1499  0.1767  0.1780  0.1792  0.1780  0.1426  0.1767  0.1644  0.1767  0.1668  0.1668  0.1668  0.1599  0.1494  0.1484  0.1460  0.1484  0.1424  0.1424  0.1484  0.1484  0.1530  0.1482  0.1530  0.1524  0.1524  0.1504  0.1506  0.1507  0.1507  0.1354  0.1469  0.1821  0.1858  0.1460  0.1467  0.1455  0.1455  0.1444  0.1481  0.1457  0.1433  0.1433  0.1433  0.1433  0.1433  0.1505  0.1488
RND4__GCA_000743695.1   0.7795  0.4415  0.4415  0.4575  0.4084  0.4034  0.4034  0.4122  0.3981  0.4066  0.2579  0.2426  0.2400  0.2265  0.2298  0.2275  0.2262  0.2339  0.2275  0.2275  0.2326  0.2326  0.2275  0.2262  0.2288  0.2300  0.2300  0.2300  0.2300  0.2448  0.2448  0.2474  0.2458  0.2462  0.2492  0.2492  0.2532  0.2532  0.2532  0.2495  0.2481  0.1697  0.1369  0.1355  0.1355  0.1347  0.1304  0.1304  0.1304  0.1317  0.1235  0.1270  0.1329  0.1270  0.1270  0.1330  0.1596  0.1621  0.1658  0.1621  0.1164  0.1510  0.1389  0.1535  0.1413  0.1413  0.1413  0.1321  0.1311  0.1114  0.1080  0.1114  0.1035  0.1035  0.1114  0.1114  0.1205  0.1241  0.1205  0.1277  0.1277  0.1239  0.1324  0.1277  0.1277  0.1143  0.1154  0.1543  0.1567  0.1095  0.1119  0.1086  0.1086  0.1121  0.1134  0.1099  0.1122  0.1099  0.1099  0.1099  0.1099  0.1146  0.1119  0.1004
RND4__GCA_001028665.1   0.7790  0.4406  0.4406  0.4566  0.4074  0.4024  0.4024  0.4080  0.4034  0.4103  0.2669  0.2435  0.2435  0.2279  0.2312  0.2289  0.2276  0.2353  0.2289  0.2289  0.2340  0.2340  0.2289  0.2251  0.2302  0.2347  0.2347  0.2347  0.2347  0.2549  0.2549  0.2577  0.2560  0.2537  0.2567  0.2567  0.2608  0.2608  0.2608  0.2570  0.2557  0.1607  0.1320  0.1307  0.1307  0.1322  0.1380  0.1380  0.1380  0.1370  0.1311  0.1334  0.1393  0.1334  0.1334  0.1315  0.1586  0.1611  0.1623  0.1611  0.1122  0.1463  0.1366  0.1487  0.1390  0.1390  0.1390  0.1255  0.1292  0.1173  0.1150  0.1173  0.1104  0.1104  0.1173  0.1173  0.1277  0.1312  0.1277  0.1278  0.1278  0.1287  0.1290  0.1210  0.1210  0.1141  0.1178  0.1556  0.1581  0.1116  0.1140  0.1107  0.1107  0.1142  0.1155  0.1120  0.1143  0.1120  0.1120  0.1120  0.1120  0.1167  0.1140  0.0982  0.0232
RND4__GCA_001685505.1   0.7766  0.4389  0.4389  0.4548  0.4074  0.4024  0.4024  0.4080  0.4018  0.4088  0.2655  0.2422  0.2422  0.2291  0.2325  0.2302  0.2289  0.2366  0.2302  0.2302  0.2353  0.2353  0.2302  0.2264  0.2315  0.2334  0.2334  0.2334  0.2334  0.2536  0.2536  0.2563  0.2546  0.2524  0.2554  0.2554  0.2595  0.2595  0.2595  0.2557  0.2543  0.1595  0.1309  0.1295  0.1295  0.1310  0.1368  0.1368  0.1368  0.1358  0.1299  0.1323  0.1382  0.1323  0.1323  0.1304  0.1574  0.1598  0.1611  0.1598  0.1110  0.1450  0.1354  0.1475  0.1378  0.1378  0.1378  0.1243  0.1280  0.1161  0.1138  0.1161  0.1092  0.1092  0.1161  0.1161  0.1265  0.1300  0.1265  0.1267  0.1267  0.1275  0.1278  0.1198  0.1198  0.1129  0.1167  0.1544  0.1568  0.1105  0.1129  0.1096  0.1096  0.1130  0.1143  0.1108  0.1132  0.1108  0.1108  0.1108  0.1108  0.1155  0.1129  0.0971  0.0243  0.0010
RND4__GCA_001742165.1   0.7872  0.4487  0.4487  0.4649  0.4007  0.3958  0.3958  0.4013  0.3973  0.3997  0.2797  0.2577  0.2577  0.2464  0.2498  0.2474  0.2461  0.2540  0.2474  0.2474  0.2527  0.2527  0.2474  0.2435  0.2487  0.2335  0.2335  0.2335  0.2335  0.2457  0.2457  0.2484  0.2447  0.2425  0.2475  0.2475  0.2489  0.2489  0.2489  0.2478  0.2491  0.1717  0.1419  0.1441  0.1441  0.1432  0.1341  0.1341  0.1341  0.1378  0.1295  0.1283  0.1354  0.1307  0.1283  0.1304  0.1674  0.1699  0.1736  0.1699  0.1159  0.1571  0.1474  0.1596  0.1498  0.1498  0.1498  0.1294  0.1351  0.1247  0.1200  0.1247  0.1165  0.1165  0.1247  0.1247  0.1247  0.1257  0.1247  0.1365  0.1365  0.1325  0.1339  0.1266  0.1266  0.1167  0.1169  0.1644  0.1669  0.1210  0.1211  0.1189  0.1189  0.1213  0.1214  0.1202  0.1202  0.1202  0.1202  0.1202  0.1202  0.1250  0.1223  0.0957  0.0588  0.0523  0.0512
RND4__GCA_000755985.1   0.8336  0.4090  0.4090  0.4171  0.3578  0.3594  0.3594  0.3613  0.3813  0.3871  0.2336  0.2450  0.2386  0.2553  0.2564  0.2540  0.2579  0.2593  0.2540  0.2593  0.2606  0.2632  0.2579  0.2553  0.2593  0.2868  0.2868  0.2868  0.2868  0.2832  0.2832  0.2832  0.2842  0.2810  0.2774  0.2774  0.2774  0.2774  0.2774  0.2777  0.2804  0.3163  0.2677  0.2650  0.2650  0.2615  0.2274  0.2274  0.2274  0.2243  0.2190  0.2216  0.2256  0.2177  0.2224  0.2558  0.2679  0.2693  0.2720  0.2679  0.2679  0.2834  0.2791  0.2834  0.2763  0.2763  0.2763  0.2797  0.2649  0.2532  0.2532  0.2532  0.2477  0.2477  0.2532  0.2532  0.2521  0.2508  0.2521  0.2426  0.2426  0.2399  0.2581  0.2748  0.2748  0.2545  0.2686  0.2724  0.2751  0.2550  0.2469  0.2427  0.2427  0.2440  0.2413  0.2400  0.2454  0.2400  0.2400  0.2400  0.2400  0.2481  0.2461  0.2507  0.2692  0.2698  0.2684  0.2748
RND4__GCA_000959365.1   0.8348  0.4101  0.4101  0.4182  0.3589  0.3604  0.3604  0.3624  0.3823  0.3882  0.2346  0.2461  0.2397  0.2563  0.2574  0.2550  0.2590  0.2603  0.2550  0.2603  0.2616  0.2643  0.2590  0.2564  0.2603  0.2878  0.2878  0.2878  0.2878  0.2842  0.2842  0.2842  0.2853  0.2821  0.2784  0.2784  0.2784  0.2784  0.2784  0.2787  0.2815  0.3174  0.2687  0.2661  0.2661  0.2626  0.2284  0.2284  0.2284  0.2253  0.2200  0.2227  0.2266  0.2187  0.2235  0.2569  0.2689  0.2703  0.2731  0.2689  0.2689  0.2844  0.2802  0.2844  0.2773  0.2773  0.2773  0.2807  0.2660  0.2542  0.2542  0.2542  0.2488  0.2488  0.2542  0.2542  0.2532  0.2518  0.2532  0.2436  0.2436  0.2409  0.2591  0.2758  0.2758  0.2556  0.2697  0.2734  0.2762  0.2560  0.2479  0.2437  0.2437  0.2451  0.2424  0.2410  0.2464  0.2410  0.2410  0.2410  0.2410  0.2491  0.2472  0.2517  0.2703  0.2708  0.2694  0.2759  0.0010
RND4__GCA_000774685.1   0.7734  0.4193  0.4193  0.4306  0.3755  0.3709  0.3709  0.3774  0.3895  0.3880  0.2681  0.2865  0.2867  0.2911  0.2932  0.2921  0.2894  0.2962  0.2921  0.2935  0.2949  0.2976  0.2962  0.2935  0.2976  0.2909  0.2909  0.2909  0.2909  0.2924  0.2924  0.2910  0.2920  0.2867  0.2870  0.2870  0.2884  0.2884  0.2884  0.2853  0.2894  0.3330  0.2796  0.2792  0.2792  0.2730  0.2436  0.2436  0.2436  0.2492  0.2386  0.2452  0.2492  0.2426  0.2399  0.2646  0.2616  0.2602  0.2657  0.2616  0.2867  0.2920  0.2826  0.2924  0.2823  0.2823  0.2823  0.2910  0.2671  0.2755  0.2717  0.2755  0.2690  0.2690  0.2755  0.2755  0.2783  0.2796  0.2783  0.2701  0.2701  0.2694  0.2633  0.2920  0.2920  0.2762  0.2843  0.2757  0.2770  0.2663  0.2600  0.2621  0.2621  0.2594  0.2621  0.2594  0.2607  0.2580  0.2580  0.2580  0.2580  0.2634  0.2645  0.2750  0.2845  0.2917  0.2903  0.2924  0.2325  0.2336
RND4__GCA_000385525.1   0.7678  0.4246  0.4246  0.4329  0.3733  0.3716  0.3716  0.3754  0.3885  0.3926  0.2515  0.2627  0.2604  0.2747  0.2769  0.2744  0.2758  0.2799  0.2744  0.2772  0.2772  0.2813  0.2785  0.2758  0.2799  0.2614  0.2614  0.2614  0.2614  0.2629  0.2629  0.2601  0.2612  0.2568  0.2516  0.2516  0.2557  0.2557  0.2557  0.2506  0.2574  0.3245  0.2598  0.2581  0.2581  0.2505  0.2264  0.2264  0.2264  0.2326  0.2219  0.2286  0.2326  0.2259  0.2227  0.2461  0.2611  0.2597  0.2653  0.2611  0.2687  0.2852  0.2756  0.2856  0.2654  0.2654  0.2654  0.2787  0.2512  0.2515  0.2477  0.2515  0.2450  0.2450  0.2515  0.2515  0.2515  0.2529  0.2515  0.2481  0.2481  0.2488  0.2475  0.2770  0.2770  0.2614  0.2649  0.2527  0.2555  0.2465  0.2431  0.2431  0.2431  0.2417  0.2430  0.2403  0.2430  0.2403  0.2403  0.2403  0.2403  0.2485  0.2465  0.2617  0.2721  0.2845  0.2831  0.2882  0.1969  0.1979  0.0985
RND4__GCA_000959325.1   0.7643  0.4237  0.4237  0.4319  0.3681  0.3664  0.3664  0.3701  0.3832  0.3873  0.2487  0.2624  0.2600  0.2743  0.2764  0.2740  0.2753  0.2794  0.2740  0.2767  0.2767  0.2808  0.2781  0.2753  0.2794  0.2595  0.2595  0.2595  0.2595  0.2610  0.2610  0.2583  0.2593  0.2549  0.2498  0.2498  0.2539  0.2539  0.2539  0.2488  0.2556  0.3224  0.2579  0.2562  0.2562  0.2487  0.2261  0.2261  0.2261  0.2323  0.2216  0.2283  0.2323  0.2256  0.2224  0.2443  0.2605  0.2591  0.2647  0.2605  0.2667  0.2832  0.2736  0.2836  0.2649  0.2649  0.2649  0.2767  0.2494  0.2470  0.2432  0.2470  0.2432  0.2432  0.2470  0.2470  0.2497  0.2510  0.2497  0.2463  0.2463  0.2470  0.2456  0.2764  0.2764  0.2594  0.2630  0.2510  0.2538  0.2446  0.2412  0.2412  0.2412  0.2399  0.2412  0.2385  0.2412  0.2385  0.2385  0.2385  0.2385  0.2467  0.2447  0.2586  0.2702  0.2826  0.2812  0.2862  0.1978  0.1989  0.0975  0.0070
RND4__GCA_000012365.1   0.8190  0.4370  0.4370  0.4453  0.3996  0.3915  0.3915  0.3954  0.3982  0.4053  0.2625  0.2971  0.2960  0.3085  0.3106  0.3081  0.3095  0.3138  0.3081  0.3081  0.3124  0.3153  0.3095  0.3067  0.3138  0.2955  0.2955  0.2955  0.2955  0.3055  0.3055  0.3055  0.3065  0.2996  0.2971  0.2971  0.2971  0.2971  0.2971  0.2931  0.3004  0.3495  0.2897  0.2908  0.2908  0.2815  0.2584  0.2584  0.2584  0.2580  0.2511  0.2580  0.2594  0.2552  0.2546  0.2799  0.2819  0.2833  0.2891  0.2848  0.3053  0.3107  0.3071  0.3112  0.3004  0.3004  0.3004  0.3169  0.2852  0.2852  0.2813  0.2852  0.2784  0.2784  0.2852  0.2852  0.2895  0.2938  0.2895  0.2774  0.2774  0.2837  0.2859  0.3107  0.3107  0.3036  0.3029  0.2897  0.2926  0.2846  0.2724  0.2717  0.2717  0.2731  0.2688  0.2716  0.2745  0.2716  0.2716  0.2716  0.2716  0.2783  0.2741  0.2855  0.3093  0.3194  0.3179  0.3176  0.2290  0.2301  0.1195  0.0804  0.0805
RND4__GCA_000152285.1   0.8190  0.4370  0.4370  0.4453  0.3996  0.3915  0.3915  0.3954  0.3982  0.4053  0.2625  0.2971  0.2960  0.3085  0.3106  0.3081  0.3095  0.3138  0.3081  0.3081  0.3124  0.3153  0.3095  0.3067  0.3138  0.2955  0.2955  0.2955  0.2955  0.3055  0.3055  0.3055  0.3065  0.2996  0.2971  0.2971  0.2971  0.2971  0.2971  0.2931  0.3004  0.3495  0.2897  0.2908  0.2908  0.2815  0.2584  0.2584  0.2584  0.2580  0.2511  0.2580  0.2594  0.2552  0.2546  0.2799  0.2819  0.2833  0.2891  0.2848  0.3053  0.3107  0.3071  0.3112  0.3004  0.3004  0.3004  0.3169  0.2852  0.2852  0.2813  0.2852  0.2784  0.2784  0.2852  0.2852  0.2895  0.2938  0.2895  0.2774  0.2774  0.2837  0.2859  0.3107  0.3107  0.3036  0.3029  0.2897  0.2926  0.2846  0.2724  0.2717  0.2717  0.2731  0.2688  0.2716  0.2745  0.2716  0.2716  0.2716  0.2716  0.2783  0.2741  0.2855  0.3093  0.3194  0.3179  0.3176  0.2290  0.2301  0.1195  0.0804  0.0805  0.0000
RND4__GCA_000567925.1   0.8190  0.4370  0.4370  0.4453  0.3996  0.3915  0.3915  0.3954  0.3982  0.4053  0.2625  0.2971  0.2960  0.3085  0.3106  0.3081  0.3095  0.3138  0.3081  0.3081  0.3124  0.3153  0.3095  0.3067  0.3138  0.2955  0.2955  0.2955  0.2955  0.3055  0.3055  0.3055  0.3065  0.2996  0.2971  0.2971  0.2971  0.2971  0.2971  0.2931  0.3004  0.3495  0.2897  0.2908  0.2908  0.2815  0.2584  0.2584  0.2584  0.2580  0.2511  0.2580  0.2594  0.2552  0.2546  0.2799  0.2819  0.2833  0.2891  0.2848  0.3053  0.3107  0.3071  0.3112  0.3004  0.3004  0.3004  0.3169  0.2852  0.2852  0.2813  0.2852  0.2784  0.2784  0.2852  0.2852  0.2895  0.2938  0.2895  0.2774  0.2774  0.2837  0.2859  0.3107  0.3107  0.3036  0.3029  0.2897  0.2926  0.2846  0.2724  0.2717  0.2717  0.2731  0.2688  0.2716  0.2745  0.2716  0.2716  0.2716  0.2716  0.2783  0.2741  0.2855  0.3093  0.3194  0.3179  0.3176  0.2290  0.2301  0.1195  0.0804  0.0805  0.0000  0.0000
RND4__GCA_000567945.1   0.8190  0.4370  0.4370  0.4453  0.3996  0.3915  0.3915  0.3954  0.3982  0.4053  0.2625  0.2971  0.2960  0.3085  0.3106  0.3081  0.3095  0.3138  0.3081  0.3081  0.3124  0.3153  0.3095  0.3067  0.3138  0.2955  0.2955  0.2955  0.2955  0.3055  0.3055  0.3055  0.3065  0.2996  0.2971  0.2971  0.2971  0.2971  0.2971  0.2931  0.3004  0.3495  0.2897  0.2908  0.2908  0.2815  0.2584  0.2584  0.2584  0.2580  0.2511  0.2580  0.2594  0.2552  0.2546  0.2799  0.2819  0.2833  0.2891  0.2848  0.3053  0.3107  0.3071  0.3112  0.3004  0.3004  0.3004  0.3169  0.2852  0.2852  0.2813  0.2852  0.2784  0.2784  0.2852  0.2852  0.2895  0.2938  0.2895  0.2774  0.2774  0.2837  0.2859  0.3107  0.3107  0.3036  0.3029  0.2897  0.2926  0.2846  0.2724  0.2717  0.2717  0.2731  0.2688  0.2716  0.2745  0.2716  0.2716  0.2716  0.2716  0.2783  0.2741  0.2855  0.3093  0.3194  0.3179  0.3176  0.2290  0.2301  0.1195  0.0804  0.0805  0.0000  0.0000  0.0000
RND4__GCA_000706745.1   0.8190  0.4370  0.4370  0.4453  0.3996  0.3915  0.3915  0.3954  0.3982  0.4053  0.2625  0.2971  0.2960  0.3085  0.3106  0.3081  0.3095  0.3138  0.3081  0.3081  0.3124  0.3153  0.3095  0.3067  0.3138  0.2955  0.2955  0.2955  0.2955  0.3055  0.3055  0.3055  0.3065  0.2996  0.2971  0.2971  0.2971  0.2971  0.2971  0.2931  0.3004  0.3495  0.2897  0.2908  0.2908  0.2815  0.2584  0.2584  0.2584  0.2580  0.2511  0.2580  0.2594  0.2552  0.2546  0.2799  0.2819  0.2833  0.2891  0.2848  0.3053  0.3107  0.3071  0.3112  0.3004  0.3004  0.3004  0.3169  0.2852  0.2852  0.2813  0.2852  0.2784  0.2784  0.2852  0.2852  0.2895  0.2938  0.2895  0.2774  0.2774  0.2837  0.2859  0.3107  0.3107  0.3036  0.3029  0.2897  0.2926  0.2846  0.2724  0.2717  0.2717  0.2731  0.2688  0.2716  0.2745  0.2716  0.2716  0.2716  0.2716  0.2783  0.2741  0.2855  0.3093  0.3194  0.3179  0.3176  0.2290  0.2301  0.1195  0.0804  0.0805  0.0000  0.0000  0.0000  0.0000
RND4__GCA_000764595.1   0.8216  0.4387  0.4387  0.4471  0.4012  0.3931  0.3931  0.3970  0.3997  0.4068  0.2638  0.2985  0.2974  0.3099  0.3120  0.3095  0.3110  0.3153  0.3095  0.3096  0.3138  0.3167  0.3110  0.3081  0.3153  0.2955  0.2955  0.2955  0.2955  0.3055  0.3055  0.3055  0.3065  0.2996  0.2971  0.2971  0.2971  0.2971  0.2971  0.2931  0.3004  0.3510  0.2912  0.2922  0.2922  0.2829  0.2598  0.2598  0.2598  0.2594  0.2525  0.2594  0.2608  0.2566  0.2560  0.2813  0.2833  0.2848  0.2905  0.2862  0.3068  0.3122  0.3086  0.3126  0.3019  0.3019  0.3019  0.3184  0.2867  0.2866  0.2827  0.2866  0.2799  0.2799  0.2866  0.2866  0.2909  0.2952  0.2909  0.2789  0.2789  0.2852  0.2873  0.3122  0.3122  0.3051  0.3044  0.2912  0.2941  0.2861  0.2738  0.2731  0.2731  0.2745  0.2702  0.2731  0.2759  0.2731  0.2731  0.2731  0.2731  0.2798  0.2755  0.2869  0.3107  0.3209  0.3194  0.3190  0.2290  0.2301  0.1207  0.0815  0.0816  0.0010  0.0010  0.0010  0.0010  0.0010
RND4__GCA_000765375.1   0.8190  0.4370  0.4370  0.4453  0.3996  0.3915  0.3915  0.3954  0.3982  0.4053  0.2625  0.2971  0.2960  0.3085  0.3106  0.3081  0.3095  0.3138  0.3081  0.3081  0.3124  0.3153  0.3095  0.3067  0.3138  0.2955  0.2955  0.2955  0.2955  0.3055  0.3055  0.3055  0.3065  0.2996  0.2971  0.2971  0.2971  0.2971  0.2971  0.2931  0.3004  0.3495  0.2897  0.2908  0.2908  0.2815  0.2584  0.2584  0.2584  0.2580  0.2511  0.2580  0.2594  0.2552  0.2546  0.2799  0.2819  0.2833  0.2891  0.2848  0.3053  0.3107  0.3071  0.3112  0.3004  0.3004  0.3004  0.3169  0.2852  0.2852  0.2813  0.2852  0.2784  0.2784  0.2852  0.2852  0.2895  0.2938  0.2895  0.2774  0.2774  0.2837  0.2859  0.3107  0.3107  0.3036  0.3029  0.2897  0.2926  0.2846  0.2724  0.2717  0.2717  0.2731  0.2688  0.2716  0.2745  0.2716  0.2716  0.2716  0.2716  0.2783  0.2741  0.2855  0.3093  0.3194  0.3179  0.3176  0.2290  0.2301  0.1195  0.0804  0.0805  0.0000  0.0000  0.0000  0.0000  0.0000  0.0010
RND4__GCA_000877335.1   0.8190  0.4370  0.4370  0.4453  0.3996  0.3915  0.3915  0.3954  0.3982  0.4053  0.2625  0.2971  0.2960  0.3085  0.3106  0.3081  0.3095  0.3138  0.3081  0.3081  0.3124  0.3153  0.3095  0.3067  0.3138  0.2955  0.2955  0.2955  0.2955  0.3055  0.3055  0.3055  0.3065  0.2996  0.2971  0.2971  0.2971  0.2971  0.2971  0.2931  0.3004  0.3495  0.2897  0.2908  0.2908  0.2815  0.2584  0.2584  0.2584  0.2580  0.2511  0.2580  0.2594  0.2552  0.2546  0.2799  0.2819  0.2833  0.2891  0.2848  0.3053  0.3107  0.3071  0.3112  0.3004  0.3004  0.3004  0.3169  0.2852  0.2852  0.2813  0.2852  0.2784  0.2784  0.2852  0.2852  0.2895  0.2938  0.2895  0.2774  0.2774  0.2837  0.2859  0.3107  0.3107  0.3036  0.3029  0.2897  0.2926  0.2846  0.2724  0.2717  0.2717  0.2731  0.2688  0.2716  0.2745  0.2716  0.2716  0.2716  0.2716  0.2783  0.2741  0.2855  0.3093  0.3194  0.3179  0.3176  0.2290  0.2301  0.1195  0.0804  0.0805  0.0000  0.0000  0.0000  0.0000  0.0000  0.0010  0.0000
RND4__GCA_000959425.1   0.8190  0.4370  0.4370  0.4453  0.3996  0.3915  0.3915  0.3954  0.3982  0.4053  0.2625  0.2971  0.2960  0.3085  0.3106  0.3081  0.3095  0.3138  0.3081  0.3081  0.3124  0.3153  0.3095  0.3067  0.3138  0.2955  0.2955  0.2955  0.2955  0.3055  0.3055  0.3055  0.3065  0.2996  0.2971  0.2971  0.2971  0.2971  0.2971  0.2931  0.3004  0.3495  0.2897  0.2908  0.2908  0.2815  0.2584  0.2584  0.2584  0.2580  0.2511  0.2580  0.2594  0.2552  0.2546  0.2799  0.2819  0.2833  0.2891  0.2848  0.3053  0.3107  0.3071  0.3112  0.3004  0.3004  0.3004  0.3169  0.2852  0.2852  0.2813  0.2852  0.2784  0.2784  0.2852  0.2852  0.2895  0.2938  0.2895  0.2774  0.2774  0.2837  0.2859  0.3107  0.3107  0.3036  0.3029  0.2897  0.2926  0.2846  0.2724  0.2717  0.2717  0.2731  0.2688  0.2716  0.2745  0.2716  0.2716  0.2716  0.2716  0.2783  0.2741  0.2855  0.3093  0.3194  0.3179  0.3176  0.2290  0.2301  0.1195  0.0804  0.0805  0.0000  0.0000  0.0000  0.0000  0.0000  0.0010  0.0000  0.0000
RND4__GCA_000567905.1   0.8085  0.4301  0.4301  0.4383  0.3933  0.3853  0.3853  0.3891  0.3903  0.3976  0.2559  0.2916  0.2905  0.3028  0.3049  0.3024  0.3038  0.3081  0.3024  0.3024  0.3067  0.3095  0.3038  0.3010  0.3081  0.2912  0.2912  0.2912  0.2912  0.2997  0.2997  0.2997  0.3007  0.2938  0.2914  0.2914  0.2913  0.2913  0.2913  0.2874  0.2946  0.3418  0.2825  0.2836  0.2836  0.2744  0.2514  0.2514  0.2514  0.2538  0.2442  0.2511  0.2552  0.2483  0.2477  0.2728  0.2747  0.2761  0.2790  0.2776  0.2980  0.3034  0.2998  0.3038  0.2932  0.2932  0.2932  0.3094  0.2795  0.2795  0.2756  0.2795  0.2728  0.2728  0.2795  0.2795  0.2837  0.2880  0.2837  0.2718  0.2718  0.2781  0.2787  0.3033  0.3033  0.2963  0.2956  0.2824  0.2853  0.2774  0.2654  0.2646  0.2646  0.2660  0.2619  0.2646  0.2674  0.2646  0.2646  0.2646  0.2646  0.2716  0.2671  0.2785  0.3020  0.3120  0.3106  0.3102  0.2240  0.2250  0.1149  0.0781  0.0783  0.0111  0.0111  0.0111  0.0111  0.0111  0.0121  0.0111  0.0111  0.0111
RND4__GCA_000808035.2   0.8060  0.4301  0.4301  0.4383  0.3933  0.3853  0.3853  0.3891  0.3903  0.3976  0.2559  0.2902  0.2891  0.3013  0.3035  0.3010  0.3024  0.3066  0.3010  0.3010  0.3052  0.3081  0.3024  0.2996  0.3066  0.2897  0.2897  0.2897  0.2897  0.2982  0.2982  0.2982  0.2993  0.2924  0.2899  0.2899  0.2899  0.2899  0.2899  0.2860  0.2932  0.3418  0.2825  0.2836  0.2836  0.2744  0.2514  0.2514  0.2514  0.2538  0.2442  0.2511  0.2552  0.2483  0.2477  0.2728  0.2747  0.2761  0.2790  0.2776  0.2980  0.3034  0.2998  0.3038  0.2932  0.2932  0.2932  0.3094  0.2781  0.2781  0.2742  0.2781  0.2714  0.2714  0.2781  0.2781  0.2823  0.2866  0.2823  0.2704  0.2704  0.2766  0.2787  0.3033  0.3033  0.2963  0.2956  0.2824  0.2853  0.2774  0.2654  0.2646  0.2646  0.2660  0.2619  0.2646  0.2674  0.2646  0.2646  0.2646  0.2646  0.2716  0.2671  0.2785  0.3020  0.3120  0.3106  0.3102  0.2227  0.2237  0.1137  0.0770  0.0771  0.0100  0.0100  0.0100  0.0100  0.0100  0.0111  0.0100  0.0100  0.0100  0.0010
RND4__GCA_000959605.1   0.8084  0.4318  0.4318  0.4400  0.3948  0.3868  0.3868  0.3906  0.3903  0.3991  0.2559  0.2916  0.2905  0.3013  0.3035  0.3010  0.3024  0.3066  0.3010  0.3010  0.3052  0.3081  0.3024  0.2996  0.3066  0.2926  0.2926  0.2926  0.2926  0.2997  0.2997  0.2996  0.3007  0.2938  0.2914  0.2914  0.2913  0.2913  0.2913  0.2874  0.2946  0.3433  0.2854  0.2864  0.2864  0.2772  0.2528  0.2528  0.2528  0.2552  0.2456  0.2524  0.2566  0.2497  0.2490  0.2756  0.2776  0.2790  0.2818  0.2804  0.3009  0.3063  0.3027  0.3067  0.2932  0.2932  0.2932  0.3124  0.2809  0.2809  0.2770  0.2809  0.2742  0.2742  0.2809  0.2809  0.2851  0.2894  0.2851  0.2732  0.2732  0.2795  0.2801  0.3048  0.3048  0.2977  0.2985  0.2839  0.2867  0.2789  0.2681  0.2674  0.2674  0.2688  0.2646  0.2674  0.2702  0.2674  0.2674  0.2674  0.2674  0.2744  0.2699  0.2785  0.3034  0.3135  0.3120  0.3116  0.2240  0.2250  0.1160  0.0793  0.0794  0.0121  0.0121  0.0121  0.0121  0.0121  0.0131  0.0121  0.0121  0.0121  0.0030  0.0020
RND4__GCA_001279325.1   0.7553  0.4057  0.4057  0.4170  0.3507  0.3461  0.3461  0.3526  0.3645  0.3722  0.2494  0.2640  0.2616  0.2690  0.2712  0.2701  0.2674  0.2741  0.2701  0.2715  0.2728  0.2755  0.2741  0.2714  0.2755  0.2733  0.2733  0.2733  0.2733  0.2748  0.2748  0.2734  0.2745  0.2692  0.2695  0.2695  0.2709  0.2709  0.2709  0.2678  0.2719  0.3198  0.2607  0.2604  0.2604  0.2542  0.2237  0.2237  0.2237  0.2293  0.2188  0.2253  0.2293  0.2227  0.2201  0.2472  0.2438  0.2424  0.2478  0.2438  0.2692  0.2690  0.2624  0.2693  0.2620  0.2620  0.2620  0.2707  0.2484  0.2567  0.2529  0.2567  0.2502  0.2502  0.2567  0.2567  0.2594  0.2608  0.2594  0.2513  0.2513  0.2506  0.2446  0.2745  0.2745  0.2574  0.2668  0.2596  0.2610  0.2489  0.2400  0.2420  0.2420  0.2393  0.2420  0.2393  0.2407  0.2380  0.2380  0.2380  0.2380  0.2461  0.2444  0.2633  0.2756  0.2828  0.2814  0.2835  0.2067  0.2077  0.0362  0.0717  0.0707  0.0925  0.0925  0.0925  0.0925  0.0925  0.0936  0.0925  0.0925  0.0925  0.0879  0.0868  0.0890
RND4__GCA_000774255.1   0.7589  0.4047  0.4047  0.4159  0.3496  0.3451  0.3451  0.3515  0.3635  0.3696  0.2458  0.2577  0.2579  0.2653  0.2674  0.2664  0.2637  0.2704  0.2664  0.2677  0.2691  0.2717  0.2704  0.2677  0.2717  0.2681  0.2681  0.2681  0.2681  0.2696  0.2696  0.2682  0.2693  0.2640  0.2643  0.2643  0.2657  0.2657  0.2657  0.2626  0.2667  0.3159  0.2583  0.2580  0.2580  0.2518  0.2201  0.2201  0.2201  0.2256  0.2151  0.2217  0.2256  0.2190  0.2165  0.2448  0.2400  0.2387  0.2441  0.2400  0.2626  0.2679  0.2613  0.2683  0.2583  0.2583  0.2583  0.2669  0.2433  0.2516  0.2478  0.2516  0.2452  0.2452  0.2516  0.2516  0.2543  0.2557  0.2543  0.2462  0.2462  0.2456  0.2409  0.2679  0.2679  0.2522  0.2603  0.2544  0.2558  0.2425  0.2376  0.2397  0.2397  0.2370  0.2397  0.2370  0.2383  0.2356  0.2356  0.2356  0.2356  0.2437  0.2421  0.2569  0.2690  0.2762  0.2748  0.2769  0.2006  0.2016  0.0331  0.0685  0.0675  0.0892  0.0892  0.0892  0.0892  0.0892  0.0903  0.0892  0.0892  0.0892  0.0846  0.0835  0.0858  0.0070
RND4__GCA_000774405.1   0.7565  0.4030  0.4030  0.4143  0.3482  0.3436  0.3436  0.3500  0.3620  0.3711  0.2458  0.2590  0.2592  0.2667  0.2688  0.2677  0.2650  0.2717  0.2677  0.2691  0.2704  0.2731  0.2717  0.2691  0.2731  0.2681  0.2681  0.2681  0.2681  0.2696  0.2696  0.2682  0.2693  0.2640  0.2643  0.2643  0.2657  0.2657  0.2657  0.2626  0.2667  0.3173  0.2583  0.2580  0.2580  0.2518  0.2188  0.2188  0.2188  0.2243  0.2138  0.2204  0.2243  0.2177  0.2152  0.2448  0.2414  0.2400  0.2454  0.2414  0.2640  0.2693  0.2627  0.2696  0.2569  0.2569  0.2569  0.2682  0.2446  0.2529  0.2492  0.2529  0.2465  0.2465  0.2529  0.2529  0.2557  0.2570  0.2557  0.2476  0.2476  0.2469  0.2423  0.2693  0.2693  0.2536  0.2617  0.2544  0.2558  0.2438  0.2376  0.2397  0.2397  0.2370  0.2396  0.2370  0.2383  0.2356  0.2356  0.2356  0.2356  0.2437  0.2421  0.2582  0.2704  0.2775  0.2762  0.2783  0.2018  0.2029  0.0341  0.0674  0.0664  0.0858  0.0858  0.0858  0.0858  0.0858  0.0869  0.0858  0.0858  0.0858  0.0812  0.0801  0.0824  0.0060  0.0050
RND4__GCA_000774625.1   0.7519  0.4063  0.4063  0.4176  0.3511  0.3465  0.3465  0.3530  0.3650  0.3740  0.2471  0.2616  0.2618  0.2693  0.2715  0.2704  0.2677  0.2744  0.2704  0.2717  0.2731  0.2758  0.2744  0.2717  0.2758  0.2681  0.2681  0.2681  0.2681  0.2724  0.2724  0.2710  0.2720  0.2667  0.2671  0.2671  0.2685  0.2685  0.2685  0.2654  0.2695  0.3173  0.2611  0.2607  0.2607  0.2546  0.2214  0.2214  0.2214  0.2269  0.2164  0.2230  0.2269  0.2203  0.2178  0.2475  0.2414  0.2400  0.2454  0.2414  0.2640  0.2721  0.2655  0.2724  0.2596  0.2596  0.2596  0.2710  0.2446  0.2557  0.2519  0.2557  0.2492  0.2492  0.2557  0.2557  0.2584  0.2598  0.2584  0.2503  0.2503  0.2496  0.2450  0.2721  0.2721  0.2563  0.2644  0.2572  0.2586  0.2465  0.2403  0.2423  0.2423  0.2397  0.2423  0.2396  0.2410  0.2383  0.2383  0.2383  0.2383  0.2464  0.2447  0.2609  0.2732  0.2803  0.2789  0.2811  0.2044  0.2054  0.0341  0.0696  0.0686  0.0903  0.0903  0.0903  0.0903  0.0903  0.0915  0.0903  0.0903  0.0903  0.0858  0.0846  0.0869  0.0040  0.0050  0.0040
RND4__GCA_000774545.1   0.7572  0.4025  0.4025  0.4137  0.3478  0.3433  0.3433  0.3497  0.3646  0.3707  0.2456  0.2588  0.2590  0.2664  0.2685  0.2674  0.2648  0.2715  0.2674  0.2688  0.2701  0.2728  0.2715  0.2688  0.2728  0.2651  0.2651  0.2651  0.2651  0.2666  0.2666  0.2652  0.2662  0.2610  0.2613  0.2613  0.2627  0.2627  0.2627  0.2596  0.2637  0.3140  0.2553  0.2550  0.2550  0.2488  0.2185  0.2185  0.2185  0.2240  0.2136  0.2201  0.2240  0.2175  0.2149  0.2418  0.2384  0.2371  0.2424  0.2384  0.2609  0.2662  0.2597  0.2665  0.2566  0.2566  0.2566  0.2652  0.2444  0.2526  0.2489  0.2526  0.2462  0.2462  0.2526  0.2526  0.2554  0.2567  0.2554  0.2471  0.2471  0.2465  0.2393  0.2662  0.2662  0.2506  0.2614  0.2514  0.2527  0.2435  0.2346  0.2367  0.2367  0.2340  0.2367  0.2340  0.2354  0.2327  0.2327  0.2327  0.2327  0.2407  0.2391  0.2553  0.2701  0.2745  0.2731  0.2752  0.2015  0.2025  0.0341  0.0673  0.0663  0.0879  0.0879  0.0879  0.0879  0.0879  0.0891  0.0879  0.0879  0.0879  0.0834  0.0822  0.0845  0.0080  0.0050  0.0040  0.0060
RND4__GCA_000774875.1   0.7555  0.4041  0.4041  0.4154  0.3551  0.3505  0.3505  0.3570  0.3661  0.3722  0.2507  0.2640  0.2642  0.2717  0.2739  0.2728  0.2701  0.2768  0.2728  0.2742  0.2755  0.2782  0.2768  0.2742  0.2782  0.2734  0.2734  0.2734  0.2734  0.2748  0.2748  0.2734  0.2745  0.2692  0.2695  0.2695  0.2709  0.2709  0.2709  0.2678  0.2719  0.3228  0.2621  0.2618  0.2618  0.2556  0.2211  0.2211  0.2211  0.2266  0.2162  0.2227  0.2267  0.2201  0.2175  0.2486  0.2451  0.2438  0.2492  0.2451  0.2692  0.2745  0.2679  0.2749  0.2648  0.2648  0.2648  0.2735  0.2498  0.2581  0.2543  0.2581  0.2516  0.2516  0.2581  0.2581  0.2608  0.2622  0.2608  0.2527  0.2527  0.2520  0.2474  0.2745  0.2745  0.2588  0.2669  0.2597  0.2610  0.2489  0.2427  0.2447  0.2447  0.2420  0.2447  0.2420  0.2434  0.2407  0.2407  0.2407  0.2407  0.2488  0.2471  0.2633  0.2756  0.2828  0.2814  0.2811  0.2067  0.2077  0.0331  0.0717  0.0707  0.0902  0.0902  0.0902  0.0902  0.0902  0.0913  0.0902  0.0902  0.0902  0.0856  0.0845  0.0868  0.0100  0.0070  0.0080  0.0080  0.0080
RND4__GCA_000011705.1   0.7553  0.4057  0.4057  0.4170  0.3507  0.3461  0.3461  0.3526  0.3645  0.3722  0.2494  0.2640  0.2616  0.2690  0.2712  0.2701  0.2674  0.2741  0.2701  0.2715  0.2728  0.2755  0.2741  0.2714  0.2755  0.2733  0.2733  0.2733  0.2733  0.2748  0.2748  0.2734  0.2745  0.2692  0.2695  0.2695  0.2709  0.2709  0.2709  0.2678  0.2719  0.3198  0.2607  0.2604  0.2604  0.2542  0.2237  0.2237  0.2237  0.2293  0.2188  0.2253  0.2293  0.2227  0.2201  0.2472  0.2438  0.2424  0.2478  0.2438  0.2692  0.2690  0.2624  0.2693  0.2620  0.2620  0.2620  0.2707  0.2484  0.2567  0.2529  0.2567  0.2502  0.2502  0.2567  0.2567  0.2594  0.2608  0.2594  0.2513  0.2513  0.2506  0.2446  0.2745  0.2745  0.2574  0.2668  0.2596  0.2610  0.2489  0.2400  0.2420  0.2420  0.2393  0.2420  0.2393  0.2407  0.2380  0.2380  0.2380  0.2380  0.2461  0.2444  0.2633  0.2756  0.2828  0.2814  0.2835  0.2067  0.2077  0.0362  0.0717  0.0707  0.0925  0.0925  0.0925  0.0925  0.0925  0.0936  0.0925  0.0925  0.0925  0.0879  0.0868  0.0890  0.0000  0.0070  0.0060  0.0040  0.0080  0.0100
RND4__GCA_000015465.1   0.7553  0.4057  0.4057  0.4170  0.3507  0.3461  0.3461  0.3526  0.3645  0.3722  0.2494  0.2640  0.2616  0.2690  0.2712  0.2701  0.2674  0.2741  0.2701  0.2715  0.2728  0.2755  0.2741  0.2714  0.2755  0.2733  0.2733  0.2733  0.2733  0.2748  0.2748  0.2734  0.2745  0.2692  0.2695  0.2695  0.2709  0.2709  0.2709  0.2678  0.2719  0.3198  0.2607  0.2604  0.2604  0.2542  0.2237  0.2237  0.2237  0.2293  0.2188  0.2253  0.2293  0.2227  0.2201  0.2472  0.2438  0.2424  0.2478  0.2438  0.2692  0.2690  0.2624  0.2693  0.2620  0.2620  0.2620  0.2707  0.2484  0.2567  0.2529  0.2567  0.2502  0.2502  0.2567  0.2567  0.2594  0.2608  0.2594  0.2513  0.2513  0.2506  0.2446  0.2745  0.2745  0.2574  0.2668  0.2596  0.2610  0.2489  0.2400  0.2420  0.2420  0.2393  0.2420  0.2393  0.2407  0.2380  0.2380  0.2380  0.2380  0.2461  0.2444  0.2633  0.2756  0.2828  0.2814  0.2835  0.2067  0.2077  0.0362  0.0717  0.0707  0.0925  0.0925  0.0925  0.0925  0.0925  0.0936  0.0925  0.0925  0.0925  0.0879  0.0868  0.0890  0.0000  0.0070  0.0060  0.0040  0.0080  0.0100  0.0000
RND4__GCA_000015605.1   0.7576  0.4074  0.4074  0.4186  0.3521  0.3476  0.3476  0.3540  0.3660  0.3736  0.2507  0.2653  0.2629  0.2704  0.2725  0.2714  0.2688  0.2755  0.2714  0.2728  0.2741  0.2768  0.2755  0.2728  0.2768  0.2747  0.2747  0.2747  0.2747  0.2762  0.2762  0.2748  0.2758  0.2705  0.2709  0.2709  0.2722  0.2722  0.2722  0.2691  0.2733  0.3213  0.2621  0.2618  0.2618  0.2556  0.2251  0.2251  0.2251  0.2306  0.2201  0.2266  0.2306  0.2240  0.2214  0.2486  0.2451  0.2438  0.2492  0.2451  0.2706  0.2703  0.2637  0.2707  0.2634  0.2634  0.2634  0.2721  0.2497  0.2581  0.2543  0.2581  0.2516  0.2516  0.2581  0.2581  0.2608  0.2622  0.2608  0.2526  0.2526  0.2520  0.2460  0.2759  0.2759  0.2587  0.2682  0.2610  0.2624  0.2503  0.2413  0.2434  0.2434  0.2407  0.2434  0.2407  0.2420  0.2393  0.2393  0.2393  0.2393  0.2474  0.2458  0.2646  0.2770  0.2841  0.2828  0.2849  0.2080  0.2090  0.0372  0.0728  0.0718  0.0936  0.0936  0.0936  0.0936  0.0936  0.0948  0.0936  0.0936  0.0936  0.0890  0.0879  0.0902  0.0010  0.0080  0.0070  0.0050  0.0090  0.0110  0.0010  0.0010
RND4__GCA_000015625.1   0.7576  0.4074  0.4074  0.4186  0.3521  0.3476  0.3476  0.3540  0.3660  0.3736  0.2507  0.2653  0.2629  0.2704  0.2725  0.2714  0.2688  0.2755  0.2714  0.2728  0.2741  0.2768  0.2755  0.2728  0.2768  0.2747  0.2747  0.2747  0.2747  0.2762  0.2762  0.2748  0.2758  0.2705  0.2709  0.2709  0.2722  0.2722  0.2722  0.2691  0.2733  0.3213  0.2621  0.2618  0.2618  0.2556  0.2251  0.2251  0.2251  0.2306  0.2201  0.2266  0.2306  0.2240  0.2214  0.2486  0.2451  0.2438  0.2492  0.2451  0.2706  0.2703  0.2637  0.2707  0.2634  0.2634  0.2634  0.2721  0.2497  0.2581  0.2543  0.2581  0.2516  0.2516  0.2581  0.2581  0.2608  0.2622  0.2608  0.2526  0.2526  0.2520  0.2460  0.2759  0.2759  0.2587  0.2682  0.2610  0.2624  0.2503  0.2413  0.2434  0.2434  0.2407  0.2434  0.2407  0.2420  0.2393  0.2393  0.2393  0.2393  0.2474  0.2458  0.2646  0.2770  0.2841  0.2828  0.2849  0.2080  0.2090  0.0372  0.0728  0.0718  0.0936  0.0936  0.0936  0.0936  0.0936  0.0948  0.0936  0.0936  0.0936  0.0890  0.0879  0.0902  0.0010  0.0080  0.0070  0.0050  0.0090  0.0110  0.0010  0.0010  0.0000
RND4__GCA_000152385.1   0.7553  0.4057  0.4057  0.4170  0.3507  0.3461  0.3461  0.3526  0.3645  0.3722  0.2494  0.2640  0.2616  0.2690  0.2712  0.2701  0.2674  0.2741  0.2701  0.2715  0.2728  0.2755  0.2741  0.2714  0.2755  0.2733  0.2733  0.2733  0.2733  0.2748  0.2748  0.2734  0.2745  0.2692  0.2695  0.2695  0.2709  0.2709  0.2709  0.2678  0.2719  0.3198  0.2607  0.2604  0.2604  0.2542  0.2237  0.2237  0.2237  0.2293  0.2188  0.2253  0.2293  0.2227  0.2201  0.2472  0.2438  0.2424  0.2478  0.2438  0.2692  0.2690  0.2624  0.2693  0.2620  0.2620  0.2620  0.2707  0.2484  0.2567  0.2529  0.2567  0.2502  0.2502  0.2567  0.2567  0.2594  0.2608  0.2594  0.2513  0.2513  0.2506  0.2446  0.2745  0.2745  0.2574  0.2668  0.2596  0.2610  0.2489  0.2400  0.2420  0.2420  0.2393  0.2420  0.2393  0.2407  0.2380  0.2380  0.2380  0.2380  0.2461  0.2444  0.2633  0.2756  0.2828  0.2814  0.2835  0.2067  0.2077  0.0362  0.0717  0.0707  0.0925  0.0925  0.0925  0.0925  0.0925  0.0936  0.0925  0.0925  0.0925  0.0879  0.0868  0.0890  0.0000  0.0070  0.0060  0.0040  0.0080  0.0100  0.0000  0.0000  0.0010  0.0010
RND4__GCA_000152405.1   0.7553  0.4057  0.4057  0.4170  0.3507  0.3461  0.3461  0.3526  0.3645  0.3722  0.2494  0.2640  0.2616  0.2690  0.2712  0.2701  0.2674  0.2741  0.2701  0.2715  0.2728  0.2755  0.2741  0.2714  0.2755  0.2733  0.2733  0.2733  0.2733  0.2748  0.2748  0.2734  0.2745  0.2692  0.2695  0.2695  0.2709  0.2709  0.2709  0.2678  0.2719  0.3198  0.2607  0.2604  0.2604  0.2542  0.2237  0.2237  0.2237  0.2293  0.2188  0.2253  0.2293  0.2227  0.2201  0.2472  0.2438  0.2424  0.2478  0.2438  0.2692  0.2690  0.2624  0.2693  0.2620  0.2620  0.2620  0.2707  0.2484  0.2567  0.2529  0.2567  0.2502  0.2502  0.2567  0.2567  0.2594  0.2608  0.2594  0.2513  0.2513  0.2506  0.2446  0.2745  0.2745  0.2574  0.2668  0.2596  0.2610  0.2489  0.2400  0.2420  0.2420  0.2393  0.2420  0.2393  0.2407  0.2380  0.2380  0.2380  0.2380  0.2461  0.2444  0.2633  0.2756  0.2828  0.2814  0.2835  0.2067  0.2077  0.0362  0.0717  0.0707  0.0925  0.0925  0.0925  0.0925  0.0925  0.0936  0.0925  0.0925  0.0925  0.0879  0.0868  0.0890  0.0000  0.0070  0.0060  0.0040  0.0080  0.0100  0.0000  0.0000  0.0010  0.0010  0.0000
RND4__GCA_000153085.1   0.7576  0.4074  0.4074  0.4186  0.3521  0.3476  0.3476  0.3540  0.3660  0.3736  0.2507  0.2653  0.2629  0.2704  0.2725  0.2714  0.2688  0.2755  0.2714  0.2728  0.2741  0.2768  0.2755  0.2728  0.2768  0.2747  0.2747  0.2747  0.2747  0.2762  0.2762  0.2748  0.2758  0.2705  0.2709  0.2709  0.2722  0.2722  0.2722  0.2691  0.2733  0.3213  0.2621  0.2618  0.2618  0.2556  0.2251  0.2251  0.2251  0.2306  0.2201  0.2266  0.2306  0.2240  0.2214  0.2486  0.2451  0.2438  0.2492  0.2451  0.2706  0.2703  0.2637  0.2707  0.2634  0.2634  0.2634  0.2721  0.2497  0.2581  0.2543  0.2581  0.2516  0.2516  0.2581  0.2581  0.2608  0.2622  0.2608  0.2526  0.2526  0.2520  0.2460  0.2759  0.2759  0.2587  0.2682  0.2610  0.2624  0.2503  0.2413  0.2434  0.2434  0.2407  0.2434  0.2407  0.2420  0.2393  0.2393  0.2393  0.2393  0.2474  0.2458  0.2646  0.2770  0.2841  0.2828  0.2849  0.2080  0.2090  0.0372  0.0728  0.0718  0.0936  0.0936  0.0936  0.0936  0.0936  0.0948  0.0936  0.0936  0.0936  0.0890  0.0879  0.0902  0.0010  0.0080  0.0070  0.0050  0.0090  0.0110  0.0010  0.0010  0.0000  0.0000  0.0010  0.0010
RND4__GCA_000167635.1   0.7553  0.4057  0.4057  0.4170  0.3507  0.3461  0.3461  0.3526  0.3645  0.3722  0.2494  0.2640  0.2616  0.2690  0.2712  0.2701  0.2674  0.2741  0.2701  0.2715  0.2728  0.2755  0.2741  0.2714  0.2755  0.2733  0.2733  0.2733  0.2733  0.2748  0.2748  0.2734  0.2745  0.2692  0.2695  0.2695  0.2709  0.2709  0.2709  0.2678  0.2719  0.3198  0.2607  0.2604  0.2604  0.2542  0.2237  0.2237  0.2237  0.2293  0.2188  0.2253  0.2293  0.2227  0.2201  0.2472  0.2438  0.2424  0.2478  0.2438  0.2692  0.2690  0.2624  0.2693  0.2620  0.2620  0.2620  0.2707  0.2484  0.2567  0.2529  0.2567  0.2502  0.2502  0.2567  0.2567  0.2594  0.2608  0.2594  0.2513  0.2513  0.2506  0.2446  0.2745  0.2745  0.2574  0.2668  0.2596  0.2610  0.2489  0.2400  0.2420  0.2420  0.2393  0.2420  0.2393  0.2407  0.2380  0.2380  0.2380  0.2380  0.2461  0.2444  0.2633  0.2756  0.2828  0.2814  0.2835  0.2067  0.2077  0.0362  0.0717  0.0707  0.0925  0.0925  0.0925  0.0925  0.0925  0.0936  0.0925  0.0925  0.0925  0.0879  0.0868  0.0890  0.0000  0.0070  0.0060  0.0040  0.0080  0.0100  0.0000  0.0000  0.0010  0.0010  0.0000  0.0000  0.0010
RND4__GCA_000169875.1   0.7553  0.4057  0.4057  0.4170  0.3507  0.3461  0.3461  0.3526  0.3645  0.3722  0.2494  0.2640  0.2616  0.2690  0.2712  0.2701  0.2674  0.2741  0.2701  0.2715  0.2728  0.2755  0.2741  0.2714  0.2755  0.2733  0.2733  0.2733  0.2733  0.2748  0.2748  0.2734  0.2745  0.2692  0.2695  0.2695  0.2709  0.2709  0.2709  0.2678  0.2719  0.3198  0.2607  0.2604  0.2604  0.2542  0.2237  0.2237  0.2237  0.2293  0.2188  0.2253  0.2293  0.2227  0.2201  0.2472  0.2438  0.2424  0.2478  0.2438  0.2692  0.2690  0.2624  0.2693  0.2620  0.2620  0.2620  0.2707  0.2484  0.2567  0.2529  0.2567  0.2502  0.2502  0.2567  0.2567  0.2594  0.2608  0.2594  0.2513  0.2513  0.2506  0.2446  0.2745  0.2745  0.2574  0.2668  0.2596  0.2610  0.2489  0.2400  0.2420  0.2420  0.2393  0.2420  0.2393  0.2407  0.2380  0.2380  0.2380  0.2380  0.2461  0.2444  0.2633  0.2756  0.2828  0.2814  0.2835  0.2067  0.2077  0.0362  0.0717  0.0707  0.0925  0.0925  0.0925  0.0925  0.0925  0.0936  0.0925  0.0925  0.0925  0.0879  0.0868  0.0890  0.0000  0.0070  0.0060  0.0040  0.0080  0.0100  0.0000  0.0000  0.0010  0.0010  0.0000  0.0000  0.0010  0.0000
RND4__GCA_000755785.1   0.7553  0.4057  0.4057  0.4170  0.3507  0.3461  0.3461  0.3526  0.3645  0.3722  0.2494  0.2640  0.2616  0.2690  0.2712  0.2701  0.2674  0.2741  0.2701  0.2715  0.2728  0.2755  0.2741  0.2714  0.2755  0.2733  0.2733  0.2733  0.2733  0.2748  0.2748  0.2734  0.2745  0.2692  0.2695  0.2695  0.2709  0.2709  0.2709  0.2678  0.2719  0.3198  0.2607  0.2604  0.2604  0.2542  0.2237  0.2237  0.2237  0.2293  0.2188  0.2253  0.2293  0.2227  0.2201  0.2472  0.2438  0.2424  0.2478  0.2438  0.2692  0.2690  0.2624  0.2693  0.2620  0.2620  0.2620  0.2707  0.2484  0.2567  0.2529  0.2567  0.2502  0.2502  0.2567  0.2567  0.2594  0.2608  0.2594  0.2513  0.2513  0.2506  0.2446  0.2745  0.2745  0.2574  0.2668  0.2596  0.2610  0.2489  0.2400  0.2420  0.2420  0.2393  0.2420  0.2393  0.2407  0.2380  0.2380  0.2380  0.2380  0.2461  0.2444  0.2633  0.2756  0.2828  0.2814  0.2835  0.2067  0.2077  0.0362  0.0717  0.0707  0.0925  0.0925  0.0925  0.0925  0.0925  0.0936  0.0925  0.0925  0.0925  0.0879  0.0868  0.0890  0.0000  0.0070  0.0060  0.0040  0.0080  0.0100  0.0000  0.0000  0.0010  0.0010  0.0000  0.0000  0.0010  0.0000  0.0000
RND4__GCA_000755845.1   0.7553  0.4057  0.4057  0.4170  0.3507  0.3461  0.3461  0.3526  0.3645  0.3722  0.2494  0.2640  0.2616  0.2690  0.2712  0.2701  0.2674  0.2741  0.2701  0.2715  0.2728  0.2755  0.2741  0.2714  0.2755  0.2733  0.2733  0.2733  0.2733  0.2748  0.2748  0.2734  0.2745  0.2692  0.2695  0.2695  0.2709  0.2709  0.2709  0.2678  0.2719  0.3198  0.2607  0.2604  0.2604  0.2542  0.2237  0.2237  0.2237  0.2293  0.2188  0.2253  0.2293  0.2227  0.2201  0.2472  0.2438  0.2424  0.2478  0.2438  0.2692  0.2690  0.2624  0.2693  0.2620  0.2620  0.2620  0.2707  0.2484  0.2567  0.2529  0.2567  0.2502  0.2502  0.2567  0.2567  0.2594  0.2608  0.2594  0.2513  0.2513  0.2506  0.2446  0.2745  0.2745  0.2574  0.2668  0.2596  0.2610  0.2489  0.2400  0.2420  0.2420  0.2393  0.2420  0.2393  0.2407  0.2380  0.2380  0.2380  0.2380  0.2461  0.2444  0.2633  0.2756  0.2828  0.2814  0.2835  0.2067  0.2077  0.0362  0.0717  0.0707  0.0925  0.0925  0.0925  0.0925  0.0925  0.0936  0.0925  0.0925  0.0925  0.0879  0.0868  0.0890  0.0000  0.0070  0.0060  0.0040  0.0080  0.0100  0.0000  0.0000  0.0010  0.0010  0.0000  0.0000  0.0010  0.0000  0.0000  0.0000
RND4__GCA_000755865.1   0.7553  0.4057  0.4057  0.4170  0.3507  0.3461  0.3461  0.3526  0.3645  0.3722  0.2494  0.2640  0.2616  0.2690  0.2712  0.2701  0.2674  0.2741  0.2701  0.2715  0.2728  0.2755  0.2741  0.2714  0.2755  0.2733  0.2733  0.2733  0.2733  0.2748  0.2748  0.2734  0.2745  0.2692  0.2695  0.2695  0.2709  0.2709  0.2709  0.2678  0.2719  0.3198  0.2607  0.2604  0.2604  0.2542  0.2237  0.2237  0.2237  0.2293  0.2188  0.2253  0.2293  0.2227  0.2201  0.2472  0.2438  0.2424  0.2478  0.2438  0.2692  0.2690  0.2624  0.2693  0.2620  0.2620  0.2620  0.2707  0.2484  0.2567  0.2529  0.2567  0.2502  0.2502  0.2567  0.2567  0.2594  0.2608  0.2594  0.2513  0.2513  0.2506  0.2446  0.2745  0.2745  0.2574  0.2668  0.2596  0.2610  0.2489  0.2400  0.2420  0.2420  0.2393  0.2420  0.2393  0.2407  0.2380  0.2380  0.2380  0.2380  0.2461  0.2444  0.2633  0.2756  0.2828  0.2814  0.2835  0.2067  0.2077  0.0362  0.0717  0.0707  0.0925  0.0925  0.0925  0.0925  0.0925  0.0936  0.0925  0.0925  0.0925  0.0879  0.0868  0.0890  0.0000  0.0070  0.0060  0.0040  0.0080  0.0100  0.0000  0.0000  0.0010  0.0010  0.0000  0.0000  0.0010  0.0000  0.0000  0.0000  0.0000
RND4__GCA_000755885.1   0.7553  0.4057  0.4057  0.4170  0.3507  0.3461  0.3461  0.3526  0.3645  0.3722  0.2494  0.2640  0.2616  0.2690  0.2712  0.2701  0.2674  0.2741  0.2701  0.2715  0.2728  0.2755  0.2741  0.2714  0.2755  0.2733  0.2733  0.2733  0.2733  0.2748  0.2748  0.2734  0.2745  0.2692  0.2695  0.2695  0.2709  0.2709  0.2709  0.2678  0.2719  0.3198  0.2607  0.2604  0.2604  0.2542  0.2237  0.2237  0.2237  0.2293  0.2188  0.2253  0.2293  0.2227  0.2201  0.2472  0.2438  0.2424  0.2478  0.2438  0.2692  0.2690  0.2624  0.2693  0.2620  0.2620  0.2620  0.2707  0.2484  0.2567  0.2529  0.2567  0.2502  0.2502  0.2567  0.2567  0.2594  0.2608  0.2594  0.2513  0.2513  0.2506  0.2446  0.2745  0.2745  0.2574  0.2668  0.2596  0.2610  0.2489  0.2400  0.2420  0.2420  0.2393  0.2420  0.2393  0.2407  0.2380  0.2380  0.2380  0.2380  0.2461  0.2444  0.2633  0.2756  0.2828  0.2814  0.2835  0.2067  0.2077  0.0362  0.0717  0.0707  0.0925  0.0925  0.0925  0.0925  0.0925  0.0936  0.0925  0.0925  0.0925  0.0879  0.0868  0.0890  0.0000  0.0070  0.0060  0.0040  0.0080  0.0100  0.0000  0.0000  0.0010  0.0010  0.0000  0.0000  0.0010  0.0000  0.0000  0.0000  0.0000  0.0000
RND4__GCA_000756025.2   0.7553  0.4057  0.4057  0.4170  0.3507  0.3461  0.3461  0.3526  0.3645  0.3722  0.2494  0.2640  0.2616  0.2690  0.2712  0.2701  0.2674  0.2741  0.2701  0.2715  0.2728  0.2755  0.2741  0.2714  0.2755  0.2733  0.2733  0.2733  0.2733  0.2748  0.2748  0.2734  0.2745  0.2692  0.2695  0.2695  0.2709  0.2709  0.2709  0.2678  0.2719  0.3198  0.2607  0.2604  0.2604  0.2542  0.2237  0.2237  0.2237  0.2293  0.2188  0.2253  0.2293  0.2227  0.2201  0.2472  0.2438  0.2424  0.2478  0.2438  0.2692  0.2690  0.2624  0.2693  0.2620  0.2620  0.2620  0.2707  0.2484  0.2567  0.2529  0.2567  0.2502  0.2502  0.2567  0.2567  0.2594  0.2608  0.2594  0.2513  0.2513  0.2506  0.2446  0.2745  0.2745  0.2574  0.2668  0.2596  0.2610  0.2489  0.2400  0.2420  0.2420  0.2393  0.2420  0.2393  0.2407  0.2380  0.2380  0.2380  0.2380  0.2461  0.2444  0.2633  0.2756  0.2828  0.2814  0.2835  0.2067  0.2077  0.0362  0.0717  0.0707  0.0925  0.0925  0.0925  0.0925  0.0925  0.0936  0.0925  0.0925  0.0925  0.0879  0.0868  0.0890  0.0000  0.0070  0.0060  0.0040  0.0080  0.0100  0.0000  0.0000  0.0010  0.0010  0.0000  0.0000  0.0010  0.0000  0.0000  0.0000  0.0000  0.0000  0.0000
RND4__GCA_000756865.1   0.7576  0.4074  0.4074  0.4186  0.3521  0.3476  0.3476  0.3540  0.3660  0.3736  0.2507  0.2653  0.2629  0.2704  0.2725  0.2714  0.2688  0.2755  0.2714  0.2728  0.2741  0.2768  0.2755  0.2728  0.2768  0.2747  0.2747  0.2747  0.2747  0.2762  0.2762  0.2748  0.2758  0.2705  0.2709  0.2709  0.2722  0.2722  0.2722  0.2691  0.2733  0.3213  0.2621  0.2618  0.2618  0.2556  0.2251  0.2251  0.2251  0.2306  0.2201  0.2266  0.2306  0.2240  0.2214  0.2486  0.2451  0.2438  0.2492  0.2451  0.2706  0.2703  0.2637  0.2707  0.2634  0.2634  0.2634  0.2721  0.2497  0.2581  0.2543  0.2581  0.2516  0.2516  0.2581  0.2581  0.2608  0.2622  0.2608  0.2526  0.2526  0.2520  0.2460  0.2759  0.2759  0.2587  0.2682  0.2610  0.2624  0.2503  0.2413  0.2434  0.2434  0.2407  0.2434  0.2407  0.2420  0.2393  0.2393  0.2393  0.2393  0.2474  0.2458  0.2646  0.2770  0.2841  0.2828  0.2849  0.2080  0.2090  0.0372  0.0728  0.0718  0.0936  0.0936  0.0936  0.0936  0.0936  0.0948  0.0936  0.0936  0.0936  0.0890  0.0879  0.0902  0.0010  0.0080  0.0070  0.0050  0.0090  0.0110  0.0010  0.0010  0.0000  0.0000  0.0010  0.0010  0.0000  0.0010  0.0010  0.0010  0.0010  0.0010  0.0010  0.0010
RND4__GCA_000757315.2   0.7553  0.4057  0.4057  0.4170  0.3507  0.3461  0.3461  0.3526  0.3645  0.3722  0.2494  0.2640  0.2616  0.2690  0.2712  0.2701  0.2674  0.2741  0.2701  0.2715  0.2728  0.2755  0.2741  0.2714  0.2755  0.2733  0.2733  0.2733  0.2733  0.2748  0.2748  0.2734  0.2745  0.2692  0.2695  0.2695  0.2709  0.2709  0.2709  0.2678  0.2719  0.3198  0.2607  0.2604  0.2604  0.2542  0.2237  0.2237  0.2237  0.2293  0.2188  0.2253  0.2293  0.2227  0.2201  0.2472  0.2438  0.2424  0.2478  0.2438  0.2692  0.2690  0.2624  0.2693  0.2620  0.2620  0.2620  0.2707  0.2484  0.2567  0.2529  0.2567  0.2502  0.2502  0.2567  0.2567  0.2594  0.2608  0.2594  0.2513  0.2513  0.2506  0.2446  0.2745  0.2745  0.2574  0.2668  0.2596  0.2610  0.2489  0.2400  0.2420  0.2420  0.2393  0.2420  0.2393  0.2407  0.2380  0.2380  0.2380  0.2380  0.2461  0.2444  0.2633  0.2756  0.2828  0.2814  0.2835  0.2067  0.2077  0.0362  0.0717  0.0707  0.0925  0.0925  0.0925  0.0925  0.0925  0.0936  0.0925  0.0925  0.0925  0.0879  0.0868  0.0890  0.0000  0.0070  0.0060  0.0040  0.0080  0.0100  0.0000  0.0000  0.0010  0.0010  0.0000  0.0000  0.0010  0.0000  0.0000  0.0000  0.0000  0.0000  0.0000  0.0000  0.0010
RND4__GCA_000762285.1   0.7576  0.4074  0.4074  0.4186  0.3521  0.3476  0.3476  0.3540  0.3660  0.3736  0.2507  0.2653  0.2629  0.2704  0.2725  0.2714  0.2688  0.2755  0.2714  0.2728  0.2741  0.2768  0.2755  0.2728  0.2768  0.2747  0.2747  0.2747  0.2747  0.2762  0.2762  0.2748  0.2758  0.2705  0.2709  0.2709  0.2722  0.2722  0.2722  0.2691  0.2733  0.3213  0.2621  0.2618  0.2618  0.2556  0.2251  0.2251  0.2251  0.2306  0.2201  0.2266  0.2306  0.2240  0.2214  0.2486  0.2451  0.2438  0.2492  0.2451  0.2706  0.2703  0.2637  0.2707  0.2634  0.2634  0.2634  0.2721  0.2497  0.2581  0.2543  0.2581  0.2516  0.2516  0.2581  0.2581  0.2608  0.2622  0.2608  0.2526  0.2526  0.2520  0.2460  0.2759  0.2759  0.2587  0.2682  0.2610  0.2624  0.2503  0.2413  0.2434  0.2434  0.2407  0.2434  0.2407  0.2420  0.2393  0.2393  0.2393  0.2393  0.2474  0.2458  0.2646  0.2770  0.2841  0.2828  0.2849  0.2080  0.2090  0.0372  0.0728  0.0718  0.0936  0.0936  0.0936  0.0936  0.0936  0.0948  0.0936  0.0936  0.0936  0.0890  0.0879  0.0902  0.0010  0.0080  0.0070  0.0050  0.0090  0.0110  0.0010  0.0010  0.0000  0.0000  0.0010  0.0010  0.0000  0.0010  0.0010  0.0010  0.0010  0.0010  0.0010  0.0010  0.0000  0.0010
RND4__GCA_000959165.1   0.7576  0.4074  0.4074  0.4186  0.3521  0.3476  0.3476  0.3540  0.3660  0.3736  0.2507  0.2653  0.2629  0.2704  0.2725  0.2714  0.2688  0.2755  0.2714  0.2728  0.2741  0.2768  0.2755  0.2728  0.2768  0.2747  0.2747  0.2747  0.2747  0.2762  0.2762  0.2748  0.2758  0.2705  0.2709  0.2709  0.2722  0.2722  0.2722  0.2691  0.2733  0.3213  0.2621  0.2618  0.2618  0.2556  0.2251  0.2251  0.2251  0.2306  0.2201  0.2266  0.2306  0.2240  0.2214  0.2486  0.2451  0.2438  0.2492  0.2451  0.2706  0.2703  0.2637  0.2707  0.2634  0.2634  0.2634  0.2721  0.2497  0.2581  0.2543  0.2581  0.2516  0.2516  0.2581  0.2581  0.2608  0.2622  0.2608  0.2526  0.2526  0.2520  0.2460  0.2759  0.2759  0.2587  0.2682  0.2610  0.2624  0.2503  0.2413  0.2434  0.2434  0.2407  0.2434  0.2407  0.2420  0.2393  0.2393  0.2393  0.2393  0.2474  0.2458  0.2646  0.2770  0.2841  0.2828  0.2849  0.2080  0.2090  0.0372  0.0728  0.0718  0.0936  0.0936  0.0936  0.0936  0.0936  0.0948  0.0936  0.0936  0.0936  0.0890  0.0879  0.0902  0.0010  0.0080  0.0070  0.0050  0.0090  0.0110  0.0010  0.0010  0.0000  0.0000  0.0010  0.0010  0.0000  0.0010  0.0010  0.0010  0.0010  0.0010  0.0010  0.0010  0.0000  0.0010  0.0000
RND4__GCA_000959405.1   0.7576  0.4074  0.4074  0.4186  0.3521  0.3476  0.3476  0.3540  0.3660  0.3736  0.2507  0.2653  0.2629  0.2704  0.2725  0.2714  0.2688  0.2755  0.2714  0.2728  0.2741  0.2768  0.2755  0.2728  0.2768  0.2747  0.2747  0.2747  0.2747  0.2762  0.2762  0.2748  0.2758  0.2705  0.2709  0.2709  0.2722  0.2722  0.2722  0.2691  0.2733  0.3213  0.2621  0.2618  0.2618  0.2556  0.2251  0.2251  0.2251  0.2306  0.2201  0.2266  0.2306  0.2240  0.2214  0.2486  0.2451  0.2438  0.2492  0.2451  0.2706  0.2703  0.2637  0.2707  0.2634  0.2634  0.2634  0.2721  0.2497  0.2581  0.2543  0.2581  0.2516  0.2516  0.2581  0.2581  0.2608  0.2622  0.2608  0.2526  0.2526  0.2520  0.2460  0.2759  0.2759  0.2587  0.2682  0.2610  0.2624  0.2503  0.2413  0.2434  0.2434  0.2407  0.2434  0.2407  0.2420  0.2393  0.2393  0.2393  0.2393  0.2474  0.2458  0.2646  0.2770  0.2841  0.2828  0.2849  0.2080  0.2090  0.0372  0.0728  0.0718  0.0936  0.0936  0.0936  0.0936  0.0936  0.0948  0.0936  0.0936  0.0936  0.0890  0.0879  0.0902  0.0010  0.0080  0.0070  0.0050  0.0090  0.0110  0.0010  0.0010  0.0000  0.0000  0.0010  0.0010  0.0000  0.0010  0.0010  0.0010  0.0010  0.0010  0.0010  0.0010  0.0000  0.0010  0.0000  0.0000
RND4__GCA_000959465.1   0.7553  0.4057  0.4057  0.4170  0.3507  0.3461  0.3461  0.3526  0.3645  0.3722  0.2494  0.2640  0.2616  0.2690  0.2712  0.2701  0.2674  0.2741  0.2701  0.2715  0.2728  0.2755  0.2741  0.2714  0.2755  0.2733  0.2733  0.2733  0.2733  0.2748  0.2748  0.2734  0.2745  0.2692  0.2695  0.2695  0.2709  0.2709  0.2709  0.2678  0.2719  0.3198  0.2607  0.2604  0.2604  0.2542  0.2237  0.2237  0.2237  0.2293  0.2188  0.2253  0.2293  0.2227  0.2201  0.2472  0.2438  0.2424  0.2478  0.2438  0.2692  0.2690  0.2624  0.2693  0.2620  0.2620  0.2620  0.2707  0.2484  0.2567  0.2529  0.2567  0.2502  0.2502  0.2567  0.2567  0.2594  0.2608  0.2594  0.2513  0.2513  0.2506  0.2446  0.2745  0.2745  0.2574  0.2668  0.2596  0.2610  0.2489  0.2400  0.2420  0.2420  0.2393  0.2420  0.2393  0.2407  0.2380  0.2380  0.2380  0.2380  0.2461  0.2444  0.2633  0.2756  0.2828  0.2814  0.2835  0.2067  0.2077  0.0362  0.0717  0.0707  0.0925  0.0925  0.0925  0.0925  0.0925  0.0936  0.0925  0.0925  0.0925  0.0879  0.0868  0.0890  0.0000  0.0070  0.0060  0.0040  0.0080  0.0100  0.0000  0.0000  0.0010  0.0010  0.0000  0.0000  0.0010  0.0000  0.0000  0.0000  0.0000  0.0000  0.0000  0.0000  0.0010  0.0000  0.0010  0.0010  0.0010
RND4__GCA_000959485.1   0.7553  0.4057  0.4057  0.4170  0.3507  0.3461  0.3461  0.3526  0.3645  0.3722  0.2494  0.2640  0.2616  0.2690  0.2712  0.2701  0.2674  0.2741  0.2701  0.2715  0.2728  0.2755  0.2741  0.2714  0.2755  0.2733  0.2733  0.2733  0.2733  0.2748  0.2748  0.2734  0.2745  0.2692  0.2695  0.2695  0.2709  0.2709  0.2709  0.2678  0.2719  0.3198  0.2607  0.2604  0.2604  0.2542  0.2237  0.2237  0.2237  0.2293  0.2188  0.2253  0.2293  0.2227  0.2201  0.2472  0.2438  0.2424  0.2478  0.2438  0.2692  0.2690  0.2624  0.2693  0.2620  0.2620  0.2620  0.2707  0.2484  0.2567  0.2529  0.2567  0.2502  0.2502  0.2567  0.2567  0.2594  0.2608  0.2594  0.2513  0.2513  0.2506  0.2446  0.2745  0.2745  0.2574  0.2668  0.2596  0.2610  0.2489  0.2400  0.2420  0.2420  0.2393  0.2420  0.2393  0.2407  0.2380  0.2380  0.2380  0.2380  0.2461  0.2444  0.2633  0.2756  0.2828  0.2814  0.2835  0.2067  0.2077  0.0362  0.0717  0.0707  0.0925  0.0925  0.0925  0.0925  0.0925  0.0936  0.0925  0.0925  0.0925  0.0879  0.0868  0.0890  0.0000  0.0070  0.0060  0.0040  0.0080  0.0100  0.0000  0.0000  0.0010  0.0010  0.0000  0.0000  0.0010  0.0000  0.0000  0.0000  0.0000  0.0000  0.0000  0.0000  0.0010  0.0000  0.0010  0.0010  0.0010  0.0000
RND4__GCA_000959585.1   0.7553  0.4057  0.4057  0.4170  0.3507  0.3461  0.3461  0.3526  0.3645  0.3722  0.2494  0.2640  0.2616  0.2690  0.2712  0.2701  0.2674  0.2741  0.2701  0.2715  0.2728  0.2755  0.2741  0.2714  0.2755  0.2733  0.2733  0.2733  0.2733  0.2748  0.2748  0.2734  0.2745  0.2692  0.2695  0.2695  0.2709  0.2709  0.2709  0.2678  0.2719  0.3198  0.2607  0.2604  0.2604  0.2542  0.2237  0.2237  0.2237  0.2293  0.2188  0.2253  0.2293  0.2227  0.2201  0.2472  0.2438  0.2424  0.2478  0.2438  0.2692  0.2690  0.2624  0.2693  0.2620  0.2620  0.2620  0.2707  0.2484  0.2567  0.2529  0.2567  0.2502  0.2502  0.2567  0.2567  0.2594  0.2608  0.2594  0.2513  0.2513  0.2506  0.2446  0.2745  0.2745  0.2574  0.2668  0.2596  0.2610  0.2489  0.2400  0.2420  0.2420  0.2393  0.2420  0.2393  0.2407  0.2380  0.2380  0.2380  0.2380  0.2461  0.2444  0.2633  0.2756  0.2828  0.2814  0.2835  0.2067  0.2077  0.0362  0.0717  0.0707  0.0925  0.0925  0.0925  0.0925  0.0925  0.0936  0.0925  0.0925  0.0925  0.0879  0.0868  0.0890  0.0000  0.0070  0.0060  0.0040  0.0080  0.0100  0.0000  0.0000  0.0010  0.0010  0.0000  0.0000  0.0010  0.0000  0.0000  0.0000  0.0000  0.0000  0.0000  0.0000  0.0010  0.0000  0.0010  0.0010  0.0010  0.0000  0.0000
RND4__GCA_000959625.1   0.7553  0.4057  0.4057  0.4170  0.3507  0.3461  0.3461  0.3526  0.3645  0.3722  0.2494  0.2640  0.2616  0.2690  0.2712  0.2701  0.2674  0.2741  0.2701  0.2715  0.2728  0.2755  0.2741  0.2714  0.2755  0.2733  0.2733  0.2733  0.2733  0.2748  0.2748  0.2734  0.2745  0.2692  0.2695  0.2695  0.2709  0.2709  0.2709  0.2678  0.2719  0.3198  0.2607  0.2604  0.2604  0.2542  0.2237  0.2237  0.2237  0.2293  0.2188  0.2253  0.2293  0.2227  0.2201  0.2472  0.2438  0.2424  0.2478  0.2438  0.2692  0.2690  0.2624  0.2693  0.2620  0.2620  0.2620  0.2707  0.2484  0.2567  0.2529  0.2567  0.2502  0.2502  0.2567  0.2567  0.2594  0.2608  0.2594  0.2513  0.2513  0.2506  0.2446  0.2745  0.2745  0.2574  0.2668  0.2596  0.2610  0.2489  0.2400  0.2420  0.2420  0.2393  0.2420  0.2393  0.2407  0.2380  0.2380  0.2380  0.2380  0.2461  0.2444  0.2633  0.2756  0.2828  0.2814  0.2835  0.2067  0.2077  0.0362  0.0717  0.0707  0.0925  0.0925  0.0925  0.0925  0.0925  0.0936  0.0925  0.0925  0.0925  0.0879  0.0868  0.0890  0.0000  0.0070  0.0060  0.0040  0.0080  0.0100  0.0000  0.0000  0.0010  0.0010  0.0000  0.0000  0.0010  0.0000  0.0000  0.0000  0.0000  0.0000  0.0000  0.0000  0.0010  0.0000  0.0010  0.0010  0.0010  0.0000  0.0000  0.0000
RND4__GCA_001279165.1   0.7553  0.4057  0.4057  0.4170  0.3507  0.3461  0.3461  0.3526  0.3645  0.3722  0.2494  0.2640  0.2616  0.2690  0.2712  0.2701  0.2674  0.2741  0.2701  0.2715  0.2728  0.2755  0.2741  0.2714  0.2755  0.2733  0.2733  0.2733  0.2733  0.2748  0.2748  0.2734  0.2745  0.2692  0.2695  0.2695  0.2709  0.2709  0.2709  0.2678  0.2719  0.3198  0.2607  0.2604  0.2604  0.2542  0.2237  0.2237  0.2237  0.2293  0.2188  0.2253  0.2293  0.2227  0.2201  0.2472  0.2438  0.2424  0.2478  0.2438  0.2692  0.2690  0.2624  0.2693  0.2620  0.2620  0.2620  0.2707  0.2484  0.2567  0.2529  0.2567  0.2502  0.2502  0.2567  0.2567  0.2594  0.2608  0.2594  0.2513  0.2513  0.2506  0.2446  0.2745  0.2745  0.2574  0.2668  0.2596  0.2610  0.2489  0.2400  0.2420  0.2420  0.2393  0.2420  0.2393  0.2407  0.2380  0.2380  0.2380  0.2380  0.2461  0.2444  0.2633  0.2756  0.2828  0.2814  0.2835  0.2067  0.2077  0.0362  0.0717  0.0707  0.0925  0.0925  0.0925  0.0925  0.0925  0.0936  0.0925  0.0925  0.0925  0.0879  0.0868  0.0890  0.0000  0.0070  0.0060  0.0040  0.0080  0.0100  0.0000  0.0000  0.0010  0.0010  0.0000  0.0000  0.0010  0.0000  0.0000  0.0000  0.0000  0.0000  0.0000  0.0000  0.0010  0.0000  0.0010  0.0010  0.0010  0.0000  0.0000  0.0000  0.0000
RND4__GCA_001279185.1   0.7553  0.4057  0.4057  0.4170  0.3507  0.3461  0.3461  0.3526  0.3645  0.3722  0.2494  0.2640  0.2616  0.2690  0.2712  0.2701  0.2674  0.2741  0.2701  0.2715  0.2728  0.2755  0.2741  0.2714  0.2755  0.2733  0.2733  0.2733  0.2733  0.2748  0.2748  0.2734  0.2745  0.2692  0.2695  0.2695  0.2709  0.2709  0.2709  0.2678  0.2719  0.3198  0.2607  0.2604  0.2604  0.2542  0.2237  0.2237  0.2237  0.2293  0.2188  0.2253  0.2293  0.2227  0.2201  0.2472  0.2438  0.2424  0.2478  0.2438  0.2692  0.2690  0.2624  0.2693  0.2620  0.2620  0.2620  0.2707  0.2484  0.2567  0.2529  0.2567  0.2502  0.2502  0.2567  0.2567  0.2594  0.2608  0.2594  0.2513  0.2513  0.2506  0.2446  0.2745  0.2745  0.2574  0.2668  0.2596  0.2610  0.2489  0.2400  0.2420  0.2420  0.2393  0.2420  0.2393  0.2407  0.2380  0.2380  0.2380  0.2380  0.2461  0.2444  0.2633  0.2756  0.2828  0.2814  0.2835  0.2067  0.2077  0.0362  0.0717  0.0707  0.0925  0.0925  0.0925  0.0925  0.0925  0.0936  0.0925  0.0925  0.0925  0.0879  0.0868  0.0890  0.0000  0.0070  0.0060  0.0040  0.0080  0.0100  0.0000  0.0000  0.0010  0.0010  0.0000  0.0000  0.0010  0.0000  0.0000  0.0000  0.0000  0.0000  0.0000  0.0000  0.0010  0.0000  0.0010  0.0010  0.0010  0.0000  0.0000  0.0000  0.0000  0.0000
RND4__GCA_001279265.1   0.7553  0.4057  0.4057  0.4170  0.3507  0.3461  0.3461  0.3526  0.3645  0.3722  0.2494  0.2640  0.2616  0.2690  0.2712  0.2701  0.2674  0.2741  0.2701  0.2715  0.2728  0.2755  0.2741  0.2714  0.2755  0.2733  0.2733  0.2733  0.2733  0.2748  0.2748  0.2734  0.2745  0.2692  0.2695  0.2695  0.2709  0.2709  0.2709  0.2678  0.2719  0.3198  0.2607  0.2604  0.2604  0.2542  0.2237  0.2237  0.2237  0.2293  0.2188  0.2253  0.2293  0.2227  0.2201  0.2472  0.2438  0.2424  0.2478  0.2438  0.2692  0.2690  0.2624  0.2693  0.2620  0.2620  0.2620  0.2707  0.2484  0.2567  0.2529  0.2567  0.2502  0.2502  0.2567  0.2567  0.2594  0.2608  0.2594  0.2513  0.2513  0.2506  0.2446  0.2745  0.2745  0.2574  0.2668  0.2596  0.2610  0.2489  0.2400  0.2420  0.2420  0.2393  0.2420  0.2393  0.2407  0.2380  0.2380  0.2380  0.2380  0.2461  0.2444  0.2633  0.2756  0.2828  0.2814  0.2835  0.2067  0.2077  0.0362  0.0717  0.0707  0.0925  0.0925  0.0925  0.0925  0.0925  0.0936  0.0925  0.0925  0.0925  0.0879  0.0868  0.0890  0.0000  0.0070  0.0060  0.0040  0.0080  0.0100  0.0000  0.0000  0.0010  0.0010  0.0000  0.0000  0.0010  0.0000  0.0000  0.0000  0.0000  0.0000  0.0000  0.0000  0.0010  0.0000  0.0010  0.0010  0.0010  0.0000  0.0000  0.0000  0.0000  0.0000  0.0000
RND4__GCA_000410895.1   0.7554  0.4025  0.4025  0.4137  0.3536  0.3491  0.3491  0.3555  0.3646  0.3707  0.2468  0.2614  0.2616  0.2690  0.2712  0.2701  0.2674  0.2741  0.2701  0.2715  0.2728  0.2755  0.2741  0.2714  0.2755  0.2706  0.2706  0.2706  0.2706  0.2720  0.2720  0.2707  0.2717  0.2664  0.2667  0.2667  0.2681  0.2681  0.2681  0.2650  0.2691  0.3198  0.2608  0.2604  0.2604  0.2542  0.2185  0.2185  0.2185  0.2240  0.2136  0.2201  0.2240  0.2175  0.2149  0.2445  0.2438  0.2424  0.2478  0.2438  0.2664  0.2717  0.2651  0.2721  0.2621  0.2621  0.2621  0.2707  0.2470  0.2553  0.2516  0.2553  0.2489  0.2489  0.2553  0.2553  0.2581  0.2594  0.2581  0.2499  0.2499  0.2493  0.2446  0.2717  0.2717  0.2560  0.2641  0.2569  0.2582  0.2462  0.2400  0.2420  0.2420  0.2394  0.2420  0.2393  0.2407  0.2380  0.2380  0.2380  0.2380  0.2461  0.2444  0.2606  0.2728  0.2800  0.2786  0.2807  0.2041  0.2052  0.0372  0.0717  0.0707  0.0902  0.0902  0.0902  0.0902  0.0902  0.0913  0.0902  0.0902  0.0902  0.0856  0.0845  0.0868  0.0100  0.0090  0.0080  0.0080  0.0080  0.0100  0.0100  0.0100  0.0110  0.0110  0.0100  0.0100  0.0110  0.0100  0.0100  0.0100  0.0100  0.0100  0.0100  0.0100  0.0110  0.0100  0.0110  0.0110  0.0110  0.0100  0.0100  0.0100  0.0100  0.0100  0.0100  0.0100
RND4__GCA_000755825.1   0.7554  0.4025  0.4025  0.4137  0.3536  0.3491  0.3491  0.3555  0.3646  0.3707  0.2468  0.2614  0.2616  0.2690  0.2712  0.2701  0.2674  0.2741  0.2701  0.2715  0.2728  0.2755  0.2741  0.2714  0.2755  0.2706  0.2706  0.2706  0.2706  0.2720  0.2720  0.2707  0.2717  0.2664  0.2667  0.2667  0.2681  0.2681  0.2681  0.2650  0.2691  0.3198  0.2608  0.2604  0.2604  0.2542  0.2185  0.2185  0.2185  0.2240  0.2136  0.2201  0.2240  0.2175  0.2149  0.2445  0.2438  0.2424  0.2478  0.2438  0.2664  0.2717  0.2651  0.2721  0.2621  0.2621  0.2621  0.2707  0.2470  0.2553  0.2516  0.2553  0.2489  0.2489  0.2553  0.2553  0.2581  0.2594  0.2581  0.2499  0.2499  0.2493  0.2446  0.2717  0.2717  0.2560  0.2641  0.2569  0.2582  0.2462  0.2400  0.2420  0.2420  0.2394  0.2420  0.2393  0.2407  0.2380  0.2380  0.2380  0.2380  0.2461  0.2444  0.2606  0.2728  0.2800  0.2786  0.2807  0.2041  0.2052  0.0372  0.0717  0.0707  0.0902  0.0902  0.0902  0.0902  0.0902  0.0913  0.0902  0.0902  0.0902  0.0856  0.0845  0.0868  0.0100  0.0090  0.0080  0.0080  0.0080  0.0100  0.0100  0.0100  0.0110  0.0110  0.0100  0.0100  0.0110  0.0100  0.0100  0.0100  0.0100  0.0100  0.0100  0.0100  0.0110  0.0100  0.0110  0.0110  0.0110  0.0100  0.0100  0.0100  0.0100  0.0100  0.0100  0.0100  0.0000
RND4__GCA_000954175.1   0.7554  0.4025  0.4025  0.4137  0.3536  0.3491  0.3491  0.3555  0.3646  0.3707  0.2468  0.2614  0.2616  0.2690  0.2712  0.2701  0.2674  0.2741  0.2701  0.2715  0.2728  0.2755  0.2741  0.2714  0.2755  0.2706  0.2706  0.2706  0.2706  0.2720  0.2720  0.2707  0.2717  0.2664  0.2667  0.2667  0.2681  0.2681  0.2681  0.2650  0.2691  0.3198  0.2608  0.2604  0.2604  0.2542  0.2185  0.2185  0.2185  0.2240  0.2136  0.2201  0.2240  0.2175  0.2149  0.2445  0.2438  0.2424  0.2478  0.2438  0.2664  0.2717  0.2651  0.2721  0.2621  0.2621  0.2621  0.2707  0.2470  0.2553  0.2516  0.2553  0.2489  0.2489  0.2553  0.2553  0.2581  0.2594  0.2581  0.2499  0.2499  0.2493  0.2446  0.2717  0.2717  0.2560  0.2641  0.2569  0.2582  0.2462  0.2400  0.2420  0.2420  0.2394  0.2420  0.2393  0.2407  0.2380  0.2380  0.2380  0.2380  0.2461  0.2444  0.2606  0.2728  0.2800  0.2786  0.2807  0.2041  0.2052  0.0372  0.0717  0.0707  0.0902  0.0902  0.0902  0.0902  0.0902  0.0913  0.0902  0.0902  0.0902  0.0856  0.0845  0.0868  0.0100  0.0090  0.0080  0.0080  0.0080  0.0100  0.0100  0.0100  0.0110  0.0110  0.0100  0.0100  0.0110  0.0100  0.0100  0.0100  0.0100  0.0100  0.0100  0.0100  0.0110  0.0100  0.0110  0.0110  0.0110  0.0100  0.0100  0.0100  0.0100  0.0100  0.0100  0.0100  0.0000  0.0000
RND4__GCA_000959145.1   0.7554  0.4025  0.4025  0.4137  0.3536  0.3491  0.3491  0.3555  0.3646  0.3707  0.2468  0.2614  0.2616  0.2690  0.2712  0.2701  0.2674  0.2741  0.2701  0.2715  0.2728  0.2755  0.2741  0.2714  0.2755  0.2706  0.2706  0.2706  0.2706  0.2720  0.2720  0.2707  0.2717  0.2664  0.2667  0.2667  0.2681  0.2681  0.2681  0.2650  0.2691  0.3198  0.2608  0.2604  0.2604  0.2542  0.2185  0.2185  0.2185  0.2240  0.2136  0.2201  0.2240  0.2175  0.2149  0.2445  0.2438  0.2424  0.2478  0.2438  0.2664  0.2717  0.2651  0.2721  0.2621  0.2621  0.2621  0.2707  0.2470  0.2553  0.2516  0.2553  0.2489  0.2489  0.2553  0.2553  0.2581  0.2594  0.2581  0.2499  0.2499  0.2493  0.2446  0.2717  0.2717  0.2560  0.2641  0.2569  0.2582  0.2462  0.2400  0.2420  0.2420  0.2394  0.2420  0.2393  0.2407  0.2380  0.2380  0.2380  0.2380  0.2461  0.2444  0.2606  0.2728  0.2800  0.2786  0.2807  0.2041  0.2052  0.0372  0.0717  0.0707  0.0902  0.0902  0.0902  0.0902  0.0902  0.0913  0.0902  0.0902  0.0902  0.0856  0.0845  0.0868  0.0100  0.0090  0.0080  0.0080  0.0080  0.0100  0.0100  0.0100  0.0110  0.0110  0.0100  0.0100  0.0110  0.0100  0.0100  0.0100  0.0100  0.0100  0.0100  0.0100  0.0110  0.0100  0.0110  0.0110  0.0110  0.0100  0.0100  0.0100  0.0100  0.0100  0.0100  0.0100  0.0000  0.0000  0.0000
RND4__GCA_001212065.1   0.7554  0.4025  0.4025  0.4137  0.3536  0.3491  0.3491  0.3555  0.3646  0.3707  0.2468  0.2614  0.2616  0.2690  0.2712  0.2701  0.2674  0.2741  0.2701  0.2715  0.2728  0.2755  0.2741  0.2714  0.2755  0.2706  0.2706  0.2706  0.2706  0.2720  0.2720  0.2707  0.2717  0.2664  0.2667  0.2667  0.2681  0.2681  0.2681  0.2650  0.2691  0.3198  0.2608  0.2604  0.2604  0.2542  0.2185  0.2185  0.2185  0.2240  0.2136  0.2201  0.2240  0.2175  0.2149  0.2445  0.2438  0.2424  0.2478  0.2438  0.2664  0.2717  0.2651  0.2721  0.2621  0.2621  0.2621  0.2707  0.2470  0.2553  0.2516  0.2553  0.2489  0.2489  0.2553  0.2553  0.2581  0.2594  0.2581  0.2499  0.2499  0.2493  0.2446  0.2717  0.2717  0.2560  0.2641  0.2569  0.2582  0.2462  0.2400  0.2420  0.2420  0.2394  0.2420  0.2393  0.2407  0.2380  0.2380  0.2380  0.2380  0.2461  0.2444  0.2606  0.2728  0.2800  0.2786  0.2807  0.2041  0.2052  0.0372  0.0717  0.0707  0.0902  0.0902  0.0902  0.0902  0.0902  0.0913  0.0902  0.0902  0.0902  0.0856  0.0845  0.0868  0.0100  0.0090  0.0080  0.0080  0.0080  0.0100  0.0100  0.0100  0.0110  0.0110  0.0100  0.0100  0.0110  0.0100  0.0100  0.0100  0.0100  0.0100  0.0100  0.0100  0.0110  0.0100  0.0110  0.0110  0.0110  0.0100  0.0100  0.0100  0.0100  0.0100  0.0100  0.0100  0.0000  0.0000  0.0000  0.0000
RND4__GCA_001212405.1   0.7554  0.4057  0.4057  0.4170  0.3536  0.3491  0.3491  0.3555  0.3675  0.3736  0.2456  0.2614  0.2616  0.2690  0.2712  0.2701  0.2674  0.2741  0.2701  0.2715  0.2728  0.2755  0.2741  0.2714  0.2755  0.2678  0.2678  0.2678  0.2678  0.2720  0.2720  0.2707  0.2717  0.2664  0.2667  0.2667  0.2681  0.2681  0.2681  0.2650  0.2691  0.3169  0.2608  0.2604  0.2604  0.2542  0.2211  0.2211  0.2211  0.2266  0.2162  0.2227  0.2266  0.2201  0.2175  0.2472  0.2411  0.2397  0.2451  0.2411  0.2637  0.2717  0.2651  0.2721  0.2593  0.2593  0.2593  0.2707  0.2443  0.2553  0.2516  0.2553  0.2489  0.2489  0.2553  0.2553  0.2581  0.2594  0.2581  0.2499  0.2499  0.2493  0.2446  0.2717  0.2717  0.2560  0.2641  0.2569  0.2582  0.2462  0.2400  0.2420  0.2420  0.2394  0.2420  0.2393  0.2407  0.2380  0.2380  0.2380  0.2380  0.2461  0.2444  0.2606  0.2728  0.2800  0.2786  0.2807  0.2041  0.2052  0.0351  0.0706  0.0696  0.0913  0.0913  0.0913  0.0913  0.0913  0.0925  0.0913  0.0913  0.0913  0.0868  0.0856  0.0879  0.0090  0.0060  0.0070  0.0050  0.0070  0.0090  0.0090  0.0090  0.0100  0.0100  0.0090  0.0090  0.0100  0.0090  0.0090  0.0090  0.0090  0.0090  0.0090  0.0090  0.0100  0.0090  0.0100  0.0100  0.0100  0.0090  0.0090  0.0090  0.0090  0.0090  0.0090  0.0090  0.0070  0.0070  0.0070  0.0070  0.0070
RND4__GCA_001277875.1   0.7530  0.4025  0.4025  0.4137  0.3507  0.3461  0.3461  0.3526  0.3646  0.3707  0.2456  0.2588  0.2590  0.2664  0.2685  0.2674  0.2648  0.2714  0.2674  0.2688  0.2701  0.2728  0.2714  0.2688  0.2728  0.2650  0.2650  0.2650  0.2650  0.2693  0.2693  0.2679  0.2690  0.2637  0.2640  0.2640  0.2654  0.2654  0.2654  0.2623  0.2664  0.3140  0.2580  0.2577  0.2577  0.2515  0.2185  0.2185  0.2185  0.2240  0.2136  0.2201  0.2240  0.2175  0.2149  0.2445  0.2384  0.2371  0.2424  0.2384  0.2609  0.2690  0.2624  0.2693  0.2566  0.2566  0.2566  0.2679  0.2417  0.2526  0.2489  0.2526  0.2462  0.2462  0.2526  0.2526  0.2553  0.2567  0.2553  0.2473  0.2473  0.2466  0.2419  0.2689  0.2689  0.2533  0.2613  0.2541  0.2555  0.2435  0.2373  0.2394  0.2394  0.2367  0.2393  0.2367  0.2380  0.2354  0.2354  0.2354  0.2354  0.2434  0.2418  0.2579  0.2701  0.2772  0.2758  0.2779  0.2016  0.2026  0.0362  0.0695  0.0685  0.0902  0.0902  0.0902  0.0902  0.0902  0.0913  0.0902  0.0902  0.0902  0.0856  0.0845  0.0868  0.0100  0.0070  0.0060  0.0060  0.0060  0.0100  0.0100  0.0100  0.0110  0.0110  0.0100  0.0100  0.0110  0.0100  0.0100  0.0100  0.0100  0.0100  0.0100  0.0100  0.0110  0.0100  0.0110  0.0110  0.0110  0.0100  0.0100  0.0100  0.0100  0.0100  0.0100  0.0100  0.0040  0.0040  0.0040  0.0040  0.0040  0.0030
RND4__GCA_001277895.1   0.7530  0.4025  0.4025  0.4137  0.3507  0.3461  0.3461  0.3526  0.3646  0.3707  0.2456  0.2588  0.2590  0.2664  0.2685  0.2674  0.2648  0.2714  0.2674  0.2688  0.2701  0.2728  0.2714  0.2688  0.2728  0.2650  0.2650  0.2650  0.2650  0.2693  0.2693  0.2679  0.2690  0.2637  0.2640  0.2640  0.2654  0.2654  0.2654  0.2623  0.2664  0.3140  0.2580  0.2577  0.2577  0.2515  0.2185  0.2185  0.2185  0.2240  0.2136  0.2201  0.2240  0.2175  0.2149  0.2445  0.2384  0.2371  0.2424  0.2384  0.2609  0.2690  0.2624  0.2693  0.2566  0.2566  0.2566  0.2679  0.2417  0.2526  0.2489  0.2526  0.2462  0.2462  0.2526  0.2526  0.2553  0.2567  0.2553  0.2473  0.2473  0.2466  0.2419  0.2689  0.2689  0.2533  0.2613  0.2541  0.2555  0.2435  0.2373  0.2394  0.2394  0.2367  0.2393  0.2367  0.2380  0.2354  0.2354  0.2354  0.2354  0.2434  0.2418  0.2579  0.2701  0.2772  0.2758  0.2779  0.2016  0.2026  0.0362  0.0695  0.0685  0.0902  0.0902  0.0902  0.0902  0.0902  0.0913  0.0902  0.0902  0.0902  0.0856  0.0845  0.0868  0.0100  0.0070  0.0060  0.0060  0.0060  0.0100  0.0100  0.0100  0.0110  0.0110  0.0100  0.0100  0.0110  0.0100  0.0100  0.0100  0.0100  0.0100  0.0100  0.0100  0.0110  0.0100  0.0110  0.0110  0.0110  0.0100  0.0100  0.0100  0.0100  0.0100  0.0100  0.0100  0.0040  0.0040  0.0040  0.0040  0.0040  0.0030  0.0000
RND4__GCA_001277975.1   0.7554  0.4025  0.4025  0.4137  0.3536  0.3491  0.3491  0.3555  0.3646  0.3707  0.2468  0.2614  0.2616  0.2690  0.2712  0.2701  0.2674  0.2741  0.2701  0.2715  0.2728  0.2755  0.2741  0.2714  0.2755  0.2706  0.2706  0.2706  0.2706  0.2720  0.2720  0.2707  0.2717  0.2664  0.2667  0.2667  0.2681  0.2681  0.2681  0.2650  0.2691  0.3198  0.2608  0.2604  0.2604  0.2542  0.2185  0.2185  0.2185  0.2240  0.2136  0.2201  0.2240  0.2175  0.2149  0.2445  0.2438  0.2424  0.2478  0.2438  0.2664  0.2717  0.2651  0.2721  0.2621  0.2621  0.2621  0.2707  0.2470  0.2553  0.2516  0.2553  0.2489  0.2489  0.2553  0.2553  0.2581  0.2594  0.2581  0.2499  0.2499  0.2493  0.2446  0.2717  0.2717  0.2560  0.2641  0.2569  0.2582  0.2462  0.2400  0.2420  0.2420  0.2394  0.2420  0.2393  0.2407  0.2380  0.2380  0.2380  0.2380  0.2461  0.2444  0.2606  0.2728  0.2800  0.2786  0.2807  0.2041  0.2052  0.0372  0.0717  0.0707  0.0902  0.0902  0.0902  0.0902  0.0902  0.0913  0.0902  0.0902  0.0902  0.0856  0.0845  0.0868  0.0100  0.0090  0.0080  0.0080  0.0080  0.0100  0.0100  0.0100  0.0110  0.0110  0.0100  0.0100  0.0110  0.0100  0.0100  0.0100  0.0100  0.0100  0.0100  0.0100  0.0110  0.0100  0.0110  0.0110  0.0110  0.0100  0.0100  0.0100  0.0100  0.0100  0.0100  0.0100  0.0000  0.0000  0.0000  0.0000  0.0000  0.0070  0.0040  0.0040
RND4__GCA_001327035.1   0.7554  0.4025  0.4025  0.4137  0.3536  0.3491  0.3491  0.3555  0.3646  0.3707  0.2468  0.2614  0.2616  0.2690  0.2712  0.2701  0.2674  0.2741  0.2701  0.2715  0.2728  0.2755  0.2741  0.2714  0.2755  0.2706  0.2706  0.2706  0.2706  0.2720  0.2720  0.2707  0.2717  0.2664  0.2667  0.2667  0.2681  0.2681  0.2681  0.2650  0.2691  0.3198  0.2608  0.2604  0.2604  0.2542  0.2185  0.2185  0.2185  0.2240  0.2136  0.2201  0.2240  0.2175  0.2149  0.2445  0.2438  0.2424  0.2478  0.2438  0.2664  0.2717  0.2651  0.2721  0.2621  0.2621  0.2621  0.2707  0.2470  0.2553  0.2516  0.2553  0.2489  0.2489  0.2553  0.2553  0.2581  0.2594  0.2581  0.2499  0.2499  0.2493  0.2446  0.2717  0.2717  0.2560  0.2641  0.2569  0.2582  0.2462  0.2400  0.2420  0.2420  0.2394  0.2420  0.2393  0.2407  0.2380  0.2380  0.2380  0.2380  0.2461  0.2444  0.2606  0.2728  0.2800  0.2786  0.2807  0.2041  0.2052  0.0372  0.0717  0.0707  0.0902  0.0902  0.0902  0.0902  0.0902  0.0913  0.0902  0.0902  0.0902  0.0856  0.0845  0.0868  0.0100  0.0090  0.0080  0.0080  0.0080  0.0100  0.0100  0.0100  0.0110  0.0110  0.0100  0.0100  0.0110  0.0100  0.0100  0.0100  0.0100  0.0100  0.0100  0.0100  0.0110  0.0100  0.0110  0.0110  0.0110  0.0100  0.0100  0.0100  0.0100  0.0100  0.0100  0.0100  0.0000  0.0000  0.0000  0.0000  0.0000  0.0070  0.0040  0.0040  0.0000
RND4__GCA_000011545.1   0.7519  0.4063  0.4063  0.4176  0.3525  0.3480  0.3480  0.3544  0.3665  0.3755  0.2483  0.2629  0.2632  0.2707  0.2728  0.2717  0.2691  0.2758  0.2717  0.2731  0.2744  0.2771  0.2758  0.2731  0.2771  0.2695  0.2695  0.2695  0.2695  0.2738  0.2738  0.2724  0.2734  0.2681  0.2684  0.2684  0.2698  0.2698  0.2698  0.2667  0.2709  0.3188  0.2611  0.2607  0.2607  0.2546  0.2227  0.2227  0.2227  0.2283  0.2177  0.2243  0.2283  0.2217  0.2191  0.2489  0.2427  0.2414  0.2468  0.2427  0.2654  0.2735  0.2668  0.2738  0.2610  0.2610  0.2610  0.2724  0.2460  0.2570  0.2533  0.2570  0.2505  0.2505  0.2570  0.2570  0.2598  0.2611  0.2598  0.2516  0.2516  0.2510  0.2450  0.2735  0.2735  0.2577  0.2658  0.2586  0.2600  0.2479  0.2416  0.2437  0.2437  0.2410  0.2437  0.2410  0.2423  0.2396  0.2396  0.2396  0.2396  0.2477  0.2461  0.2622  0.2745  0.2789  0.2775  0.2825  0.2056  0.2067  0.0352  0.0707  0.0697  0.0915  0.0915  0.0915  0.0915  0.0915  0.0926  0.0915  0.0915  0.0915  0.0869  0.0858  0.0880  0.0050  0.0060  0.0050  0.0010  0.0070  0.0090  0.0050  0.0050  0.0060  0.0060  0.0050  0.0050  0.0060  0.0050  0.0050  0.0050  0.0050  0.0050  0.0050  0.0050  0.0060  0.0050  0.0060  0.0060  0.0060  0.0050  0.0050  0.0050  0.0050  0.0050  0.0050  0.0050  0.0090  0.0090  0.0090  0.0090  0.0090  0.0060  0.0070  0.0070  0.0090  0.0090
RND4__GCA_000294635.1   0.7519  0.4063  0.4063  0.4176  0.3525  0.3480  0.3480  0.3544  0.3665  0.3755  0.2483  0.2629  0.2632  0.2707  0.2728  0.2717  0.2691  0.2758  0.2717  0.2731  0.2744  0.2771  0.2758  0.2731  0.2771  0.2695  0.2695  0.2695  0.2695  0.2738  0.2738  0.2724  0.2734  0.2681  0.2684  0.2684  0.2698  0.2698  0.2698  0.2667  0.2709  0.3188  0.2611  0.2607  0.2607  0.2546  0.2227  0.2227  0.2227  0.2283  0.2177  0.2243  0.2283  0.2217  0.2191  0.2489  0.2427  0.2414  0.2468  0.2427  0.2654  0.2735  0.2668  0.2738  0.2610  0.2610  0.2610  0.2724  0.2460  0.2570  0.2533  0.2570  0.2505  0.2505  0.2570  0.2570  0.2598  0.2611  0.2598  0.2516  0.2516  0.2510  0.2450  0.2735  0.2735  0.2577  0.2658  0.2586  0.2600  0.2479  0.2416  0.2437  0.2437  0.2410  0.2437  0.2410  0.2423  0.2396  0.2396  0.2396  0.2396  0.2477  0.2461  0.2622  0.2745  0.2789  0.2775  0.2825  0.2056  0.2067  0.0352  0.0707  0.0697  0.0915  0.0915  0.0915  0.0915  0.0915  0.0926  0.0915  0.0915  0.0915  0.0869  0.0858  0.0880  0.0050  0.0060  0.0050  0.0010  0.0070  0.0090  0.0050  0.0050  0.0060  0.0060  0.0050  0.0050  0.0060  0.0050  0.0050  0.0050  0.0050  0.0050  0.0050  0.0050  0.0060  0.0050  0.0060  0.0060  0.0060  0.0050  0.0050  0.0050  0.0050  0.0050  0.0050  0.0050  0.0090  0.0090  0.0090  0.0090  0.0090  0.0060  0.0070  0.0070  0.0090  0.0090  0.0000
RND4__GCA_000494855.1   0.7565  0.4014  0.4014  0.4126  0.3467  0.3422  0.3422  0.3486  0.3605  0.3696  0.2458  0.2590  0.2592  0.2667  0.2688  0.2677  0.2650  0.2717  0.2677  0.2691  0.2704  0.2731  0.2717  0.2691  0.2731  0.2681  0.2681  0.2681  0.2681  0.2696  0.2696  0.2682  0.2693  0.2640  0.2643  0.2643  0.2657  0.2657  0.2657  0.2626  0.2667  0.3173  0.2570  0.2566  0.2566  0.2505  0.2188  0.2188  0.2188  0.2243  0.2138  0.2204  0.2243  0.2177  0.2152  0.2435  0.2400  0.2387  0.2441  0.2400  0.2640  0.2693  0.2627  0.2696  0.2596  0.2596  0.2596  0.2682  0.2446  0.2529  0.2492  0.2529  0.2465  0.2465  0.2529  0.2529  0.2557  0.2570  0.2557  0.2476  0.2476  0.2469  0.2423  0.2693  0.2693  0.2536  0.2617  0.2544  0.2558  0.2438  0.2376  0.2397  0.2397  0.2370  0.2396  0.2370  0.2383  0.2356  0.2356  0.2356  0.2356  0.2437  0.2421  0.2582  0.2704  0.2775  0.2762  0.2783  0.2018  0.2029  0.0321  0.0674  0.0664  0.0881  0.0881  0.0881  0.0881  0.0881  0.0892  0.0881  0.0881  0.0881  0.0835  0.0824  0.0846  0.0060  0.0050  0.0020  0.0040  0.0040  0.0060  0.0060  0.0060  0.0070  0.0070  0.0060  0.0060  0.0070  0.0060  0.0060  0.0060  0.0060  0.0060  0.0060  0.0060  0.0070  0.0060  0.0070  0.0070  0.0070  0.0060  0.0060  0.0060  0.0060  0.0060  0.0060  0.0060  0.0080  0.0080  0.0080  0.0080  0.0080  0.0070  0.0060  0.0060  0.0080  0.0080  0.0050  0.0050
RND4__GCA_000755925.1   0.7542  0.4047  0.4047  0.4159  0.3540  0.3494  0.3494  0.3559  0.3679  0.3740  0.2471  0.2616  0.2618  0.2693  0.2715  0.2704  0.2677  0.2744  0.2704  0.2717  0.2731  0.2758  0.2744  0.2717  0.2758  0.2681  0.2681  0.2681  0.2681  0.2724  0.2724  0.2710  0.2720  0.2667  0.2671  0.2671  0.2685  0.2685  0.2685  0.2654  0.2695  0.3173  0.2597  0.2594  0.2594  0.2532  0.2214  0.2214  0.2214  0.2269  0.2164  0.2230  0.2269  0.2203  0.2178  0.2475  0.2414  0.2400  0.2454  0.2414  0.2640  0.2721  0.2655  0.2724  0.2596  0.2596  0.2596  0.2710  0.2446  0.2557  0.2519  0.2557  0.2492  0.2492  0.2557  0.2557  0.2584  0.2598  0.2584  0.2503  0.2503  0.2496  0.2436  0.2721  0.2721  0.2563  0.2644  0.2572  0.2586  0.2465  0.2403  0.2423  0.2423  0.2397  0.2423  0.2396  0.2410  0.2383  0.2383  0.2383  0.2383  0.2464  0.2447  0.2609  0.2732  0.2775  0.2762  0.2811  0.2044  0.2054  0.0341  0.0696  0.0686  0.0903  0.0903  0.0903  0.0903  0.0903  0.0915  0.0903  0.0903  0.0903  0.0858  0.0846  0.0869  0.0060  0.0050  0.0060  0.0020  0.0060  0.0080  0.0060  0.0060  0.0070  0.0070  0.0060  0.0060  0.0070  0.0060  0.0060  0.0060  0.0060  0.0060  0.0060  0.0060  0.0070  0.0060  0.0070  0.0070  0.0070  0.0060  0.0060  0.0060  0.0060  0.0060  0.0060  0.0060  0.0080  0.0080  0.0080  0.0080  0.0080  0.0050  0.0060  0.0060  0.0080  0.0080  0.0010  0.0010  0.0060
RND4__GCA_000757015.2   0.7519  0.4063  0.4063  0.4176  0.3525  0.3480  0.3480  0.3544  0.3665  0.3755  0.2483  0.2629  0.2632  0.2707  0.2728  0.2717  0.2691  0.2758  0.2717  0.2731  0.2744  0.2771  0.2758  0.2731  0.2771  0.2695  0.2695  0.2695  0.2695  0.2738  0.2738  0.2724  0.2734  0.2681  0.2684  0.2684  0.2698  0.2698  0.2698  0.2667  0.2709  0.3188  0.2611  0.2607  0.2607  0.2546  0.2227  0.2227  0.2227  0.2283  0.2177  0.2243  0.2283  0.2217  0.2191  0.2489  0.2427  0.2414  0.2468  0.2427  0.2654  0.2735  0.2668  0.2738  0.2610  0.2610  0.2610  0.2724  0.2460  0.2570  0.2533  0.2570  0.2505  0.2505  0.2570  0.2570  0.2598  0.2611  0.2598  0.2516  0.2516  0.2510  0.2450  0.2735  0.2735  0.2577  0.2658  0.2586  0.2600  0.2479  0.2416  0.2437  0.2437  0.2410  0.2437  0.2410  0.2423  0.2396  0.2396  0.2396  0.2396  0.2477  0.2461  0.2622  0.2745  0.2789  0.2775  0.2825  0.2056  0.2067  0.0352  0.0707  0.0697  0.0915  0.0915  0.0915  0.0915  0.0915  0.0926  0.0915  0.0915  0.0915  0.0869  0.0858  0.0880  0.0050  0.0060  0.0050  0.0010  0.0070  0.0090  0.0050  0.0050  0.0060  0.0060  0.0050  0.0050  0.0060  0.0050  0.0050  0.0050  0.0050  0.0050  0.0050  0.0050  0.0060  0.0050  0.0060  0.0060  0.0060  0.0050  0.0050  0.0050  0.0050  0.0050  0.0050  0.0050  0.0090  0.0090  0.0090  0.0090  0.0090  0.0060  0.0070  0.0070  0.0090  0.0090  0.0000  0.0000  0.0050  0.0010
RND4__GCA_000757035.2   0.7519  0.4063  0.4063  0.4176  0.3525  0.3480  0.3480  0.3544  0.3665  0.3755  0.2483  0.2629  0.2632  0.2707  0.2728  0.2717  0.2691  0.2758  0.2717  0.2731  0.2744  0.2771  0.2758  0.2731  0.2771  0.2695  0.2695  0.2695  0.2695  0.2738  0.2738  0.2724  0.2734  0.2681  0.2684  0.2684  0.2698  0.2698  0.2698  0.2667  0.2709  0.3188  0.2611  0.2607  0.2607  0.2546  0.2227  0.2227  0.2227  0.2283  0.2177  0.2243  0.2283  0.2217  0.2191  0.2489  0.2427  0.2414  0.2468  0.2427  0.2654  0.2735  0.2668  0.2738  0.2610  0.2610  0.2610  0.2724  0.2460  0.2570  0.2533  0.2570  0.2505  0.2505  0.2570  0.2570  0.2598  0.2611  0.2598  0.2516  0.2516  0.2510  0.2450  0.2735  0.2735  0.2577  0.2658  0.2586  0.2600  0.2479  0.2416  0.2437  0.2437  0.2410  0.2437  0.2410  0.2423  0.2396  0.2396  0.2396  0.2396  0.2477  0.2461  0.2622  0.2745  0.2789  0.2775  0.2825  0.2056  0.2067  0.0352  0.0707  0.0697  0.0915  0.0915  0.0915  0.0915  0.0915  0.0926  0.0915  0.0915  0.0915  0.0869  0.0858  0.0880  0.0050  0.0060  0.0050  0.0010  0.0070  0.0090  0.0050  0.0050  0.0060  0.0060  0.0050  0.0050  0.0060  0.0050  0.0050  0.0050  0.0050  0.0050  0.0050  0.0050  0.0060  0.0050  0.0060  0.0060  0.0060  0.0050  0.0050  0.0050  0.0050  0.0050  0.0050  0.0050  0.0090  0.0090  0.0090  0.0090  0.0090  0.0060  0.0070  0.0070  0.0090  0.0090  0.0000  0.0000  0.0050  0.0010  0.0000
RND4__GCA_000757245.1   0.7565  0.4096  0.4096  0.4209  0.3526  0.3509  0.3509  0.3574  0.3709  0.3770  0.2496  0.2616  0.2618  0.2693  0.2715  0.2704  0.2677  0.2744  0.2704  0.2717  0.2731  0.2758  0.2744  0.2717  0.2758  0.2668  0.2668  0.2668  0.2668  0.2683  0.2683  0.2669  0.2679  0.2627  0.2630  0.2630  0.2643  0.2643  0.2643  0.2613  0.2654  0.3188  0.2597  0.2594  0.2594  0.2532  0.2188  0.2188  0.2188  0.2269  0.2164  0.2230  0.2269  0.2203  0.2152  0.2462  0.2400  0.2387  0.2441  0.2400  0.2626  0.2707  0.2641  0.2710  0.2583  0.2583  0.2583  0.2696  0.2446  0.2557  0.2519  0.2557  0.2492  0.2492  0.2557  0.2557  0.2584  0.2570  0.2584  0.2530  0.2530  0.2523  0.2463  0.2707  0.2707  0.2577  0.2644  0.2531  0.2544  0.2465  0.2389  0.2410  0.2410  0.2383  0.2410  0.2383  0.2397  0.2370  0.2370  0.2370  0.2370  0.2450  0.2434  0.2622  0.2759  0.2817  0.2803  0.2825  0.2044  0.2054  0.0382  0.0696  0.0686  0.0926  0.0926  0.0926  0.0926  0.0926  0.0938  0.0926  0.0926  0.0926  0.0880  0.0869  0.0892  0.0100  0.0090  0.0080  0.0060  0.0070  0.0121  0.0100  0.0100  0.0110  0.0110  0.0100  0.0100  0.0110  0.0100  0.0100  0.0100  0.0100  0.0100  0.0100  0.0100  0.0110  0.0100  0.0110  0.0110  0.0110  0.0100  0.0100  0.0100  0.0100  0.0100  0.0100  0.0100  0.0100  0.0100  0.0100  0.0100  0.0100  0.0090  0.0080  0.0080  0.0100  0.0100  0.0070  0.0070  0.0080  0.0060  0.0070  0.0070
RND4__GCA_000770475.1   0.7588  0.4030  0.4030  0.4143  0.3511  0.3465  0.3465  0.3530  0.3635  0.3696  0.2458  0.2590  0.2592  0.2667  0.2688  0.2677  0.2650  0.2717  0.2677  0.2691  0.2704  0.2731  0.2717  0.2691  0.2731  0.2668  0.2668  0.2668  0.2668  0.2669  0.2669  0.2655  0.2665  0.2613  0.2616  0.2616  0.2630  0.2630  0.2630  0.2626  0.2640  0.3173  0.2556  0.2553  0.2553  0.2505  0.2188  0.2188  0.2188  0.2243  0.2138  0.2204  0.2243  0.2177  0.2152  0.2421  0.2387  0.2374  0.2427  0.2387  0.2613  0.2693  0.2627  0.2696  0.2596  0.2596  0.2596  0.2655  0.2420  0.2516  0.2465  0.2516  0.2438  0.2438  0.2516  0.2516  0.2529  0.2543  0.2529  0.2462  0.2462  0.2456  0.2396  0.2665  0.2665  0.2509  0.2589  0.2517  0.2531  0.2411  0.2349  0.2383  0.2383  0.2357  0.2383  0.2356  0.2370  0.2343  0.2343  0.2343  0.2343  0.2423  0.2407  0.2582  0.2677  0.2748  0.2734  0.2755  0.2018  0.2029  0.0321  0.0674  0.0664  0.0881  0.0881  0.0881  0.0881  0.0881  0.0892  0.0881  0.0881  0.0881  0.0835  0.0824  0.0846  0.0060  0.0030  0.0040  0.0040  0.0040  0.0060  0.0060  0.0060  0.0070  0.0070  0.0060  0.0060  0.0070  0.0060  0.0060  0.0060  0.0060  0.0060  0.0060  0.0060  0.0070  0.0060  0.0070  0.0070  0.0070  0.0060  0.0060  0.0060  0.0060  0.0060  0.0060  0.0060  0.0080  0.0080  0.0080  0.0080  0.0080  0.0050  0.0060  0.0060  0.0080  0.0080  0.0050  0.0050  0.0040  0.0040  0.0050  0.0050  0.0080
RND4__GCA_000770565.1   0.7502  0.4046  0.4046  0.4158  0.3498  0.3453  0.3453  0.3517  0.3637  0.3698  0.2472  0.2603  0.2605  0.2680  0.2701  0.2691  0.2664  0.2731  0.2691  0.2704  0.2717  0.2744  0.2731  0.2704  0.2744  0.2695  0.2695  0.2695  0.2695  0.2710  0.2710  0.2696  0.2707  0.2654  0.2657  0.2657  0.2671  0.2671  0.2671  0.2640  0.2681  0.3159  0.2570  0.2566  0.2566  0.2505  0.2175  0.2175  0.2175  0.2230  0.2125  0.2190  0.2230  0.2164  0.2139  0.2435  0.2400  0.2387  0.2441  0.2400  0.2626  0.2679  0.2613  0.2683  0.2583  0.2583  0.2583  0.2669  0.2487  0.2543  0.2505  0.2543  0.2478  0.2478  0.2543  0.2543  0.2570  0.2584  0.2570  0.2489  0.2489  0.2483  0.2409  0.2679  0.2679  0.2522  0.2630  0.2531  0.2544  0.2452  0.2363  0.2383  0.2383  0.2357  0.2383  0.2356  0.2370  0.2343  0.2343  0.2343  0.2343  0.2423  0.2407  0.2569  0.2718  0.2762  0.2748  0.2769  0.2031  0.2041  0.0352  0.0707  0.0697  0.0892  0.0892  0.0892  0.0892  0.0892  0.0903  0.0892  0.0892  0.0892  0.0846  0.0835  0.0858  0.0090  0.0060  0.0070  0.0070  0.0050  0.0070  0.0090  0.0090  0.0100  0.0100  0.0090  0.0090  0.0100  0.0090  0.0090  0.0090  0.0090  0.0090  0.0090  0.0090  0.0100  0.0090  0.0100  0.0100  0.0100  0.0090  0.0090  0.0090  0.0090  0.0090  0.0090  0.0090  0.0090  0.0090  0.0090  0.0090  0.0090  0.0080  0.0090  0.0090  0.0090  0.0090  0.0080  0.0080  0.0070  0.0070  0.0080  0.0080  0.0100  0.0050
RND4__GCA_000773305.1   0.7542  0.4063  0.4063  0.4176  0.3511  0.3465  0.3465  0.3530  0.3650  0.3740  0.2483  0.2616  0.2618  0.2693  0.2715  0.2704  0.2677  0.2744  0.2704  0.2717  0.2731  0.2758  0.2744  0.2717  0.2758  0.2681  0.2681  0.2681  0.2681  0.2724  0.2724  0.2710  0.2720  0.2667  0.2671  0.2671  0.2685  0.2685  0.2685  0.2654  0.2695  0.3173  0.2611  0.2607  0.2607  0.2546  0.2214  0.2214  0.2214  0.2269  0.2164  0.2230  0.2269  0.2203  0.2178  0.2475  0.2414  0.2400  0.2454  0.2414  0.2640  0.2721  0.2655  0.2724  0.2596  0.2596  0.2596  0.2710  0.2446  0.2557  0.2519  0.2557  0.2492  0.2492  0.2557  0.2557  0.2584  0.2598  0.2584  0.2503  0.2503  0.2496  0.2450  0.2721  0.2721  0.2563  0.2644  0.2572  0.2586  0.2465  0.2403  0.2423  0.2423  0.2397  0.2423  0.2396  0.2410  0.2383  0.2383  0.2383  0.2383  0.2464  0.2447  0.2609  0.2732  0.2803  0.2789  0.2811  0.2044  0.2054  0.0341  0.0696  0.0686  0.0903  0.0903  0.0903  0.0903  0.0903  0.0915  0.0903  0.0903  0.0903  0.0858  0.0846  0.0869  0.0060  0.0050  0.0040  0.0020  0.0060  0.0080  0.0060  0.0060  0.0070  0.0070  0.0060  0.0060  0.0070  0.0060  0.0060  0.0060  0.0060  0.0060  0.0060  0.0060  0.0070  0.0060  0.0070  0.0070  0.0070  0.0060  0.0060  0.0060  0.0060  0.0060  0.0060  0.0060  0.0100  0.0100  0.0100  0.0100  0.0100  0.0050  0.0060  0.0060  0.0100  0.0100  0.0030  0.0030  0.0040  0.0040  0.0030  0.0030  0.0080  0.0040  0.0070
RND4__GCA_000774325.1   0.7588  0.4079  0.4079  0.4193  0.3525  0.3509  0.3509  0.3574  0.3694  0.3755  0.2496  0.2603  0.2605  0.2680  0.2701  0.2691  0.2664  0.2731  0.2691  0.2704  0.2717  0.2744  0.2731  0.2704  0.2744  0.2668  0.2668  0.2668  0.2668  0.2682  0.2682  0.2669  0.2679  0.2627  0.2630  0.2630  0.2643  0.2643  0.2643  0.2613  0.2654  0.3188  0.2597  0.2594  0.2594  0.2532  0.2175  0.2175  0.2175  0.2256  0.2151  0.2217  0.2256  0.2190  0.2139  0.2462  0.2400  0.2387  0.2441  0.2400  0.2626  0.2707  0.2641  0.2710  0.2583  0.2583  0.2583  0.2696  0.2433  0.2543  0.2505  0.2543  0.2478  0.2478  0.2543  0.2543  0.2570  0.2557  0.2570  0.2516  0.2516  0.2510  0.2463  0.2707  0.2707  0.2577  0.2630  0.2531  0.2544  0.2452  0.2389  0.2410  0.2410  0.2383  0.2410  0.2383  0.2397  0.2370  0.2370  0.2370  0.2370  0.2450  0.2434  0.2622  0.2745  0.2817  0.2803  0.2825  0.2031  0.2041  0.0352  0.0685  0.0675  0.0915  0.0915  0.0915  0.0915  0.0915  0.0926  0.0915  0.0915  0.0915  0.0869  0.0858  0.0880  0.0090  0.0060  0.0070  0.0050  0.0070  0.0090  0.0090  0.0090  0.0100  0.0100  0.0090  0.0090  0.0100  0.0090  0.0090  0.0090  0.0090  0.0090  0.0090  0.0090  0.0100  0.0090  0.0100  0.0100  0.0100  0.0090  0.0090  0.0090  0.0090  0.0090  0.0090  0.0090  0.0110  0.0110  0.0110  0.0110  0.0110  0.0060  0.0070  0.0070  0.0110  0.0110  0.0060  0.0060  0.0070  0.0050  0.0060  0.0060  0.0030  0.0050  0.0080  0.0050
RND4__GCA_000774345.1   0.7565  0.4030  0.4030  0.4143  0.3540  0.3494  0.3494  0.3559  0.3650  0.3711  0.2483  0.2616  0.2618  0.2693  0.2715  0.2704  0.2677  0.2744  0.2704  0.2717  0.2731  0.2758  0.2744  0.2717  0.2758  0.2709  0.2709  0.2709  0.2709  0.2724  0.2724  0.2710  0.2720  0.2667  0.2671  0.2671  0.2685  0.2685  0.2685  0.2654  0.2695  0.3203  0.2611  0.2607  0.2607  0.2546  0.2188  0.2188  0.2188  0.2243  0.2138  0.2204  0.2243  0.2177  0.2152  0.2475  0.2441  0.2427  0.2482  0.2441  0.2668  0.2721  0.2655  0.2724  0.2624  0.2624  0.2624  0.2710  0.2473  0.2557  0.2519  0.2557  0.2492  0.2492  0.2557  0.2557  0.2584  0.2598  0.2584  0.2503  0.2503  0.2496  0.2450  0.2721  0.2721  0.2563  0.2644  0.2572  0.2586  0.2465  0.2403  0.2423  0.2423  0.2397  0.2423  0.2396  0.2410  0.2383  0.2383  0.2383  0.2383  0.2464  0.2447  0.2609  0.2732  0.2803  0.2789  0.2811  0.2044  0.2054  0.0341  0.0696  0.0686  0.0881  0.0881  0.0881  0.0881  0.0881  0.0892  0.0881  0.0881  0.0881  0.0835  0.0824  0.0846  0.0080  0.0030  0.0060  0.0060  0.0060  0.0060  0.0080  0.0080  0.0090  0.0090  0.0080  0.0080  0.0090  0.0080  0.0080  0.0080  0.0080  0.0080  0.0080  0.0080  0.0090  0.0080  0.0090  0.0090  0.0090  0.0080  0.0080  0.0080  0.0080  0.0080  0.0080  0.0080  0.0080  0.0080  0.0080  0.0080  0.0080  0.0070  0.0080  0.0080  0.0080  0.0080  0.0070  0.0070  0.0060  0.0060  0.0070  0.0070  0.0100  0.0040  0.0050  0.0060  0.0070
RND4__GCA_000774645.1   0.7565  0.4047  0.4047  0.4159  0.3525  0.3480  0.3480  0.3544  0.3650  0.3711  0.2471  0.2603  0.2605  0.2680  0.2701  0.2691  0.2664  0.2731  0.2691  0.2704  0.2717  0.2744  0.2731  0.2704  0.2744  0.2654  0.2654  0.2654  0.2654  0.2682  0.2682  0.2669  0.2679  0.2627  0.2630  0.2630  0.2643  0.2643  0.2643  0.2640  0.2654  0.3159  0.2570  0.2566  0.2566  0.2518  0.2201  0.2201  0.2201  0.2256  0.2151  0.2217  0.2256  0.2190  0.2165  0.2435  0.2374  0.2360  0.2414  0.2374  0.2599  0.2707  0.2641  0.2710  0.2583  0.2583  0.2583  0.2669  0.2406  0.2529  0.2478  0.2529  0.2451  0.2451  0.2529  0.2529  0.2543  0.2557  0.2543  0.2476  0.2476  0.2469  0.2409  0.2679  0.2679  0.2522  0.2603  0.2531  0.2544  0.2425  0.2363  0.2397  0.2397  0.2370  0.2396  0.2370  0.2383  0.2356  0.2356  0.2356  0.2356  0.2437  0.2421  0.2595  0.2690  0.2762  0.2748  0.2769  0.2031  0.2041  0.0331  0.0685  0.0675  0.0892  0.0892  0.0892  0.0892  0.0892  0.0903  0.0892  0.0892  0.0892  0.0846  0.0835  0.0858  0.0070  0.0040  0.0050  0.0030  0.0050  0.0070  0.0070  0.0070  0.0080  0.0080  0.0070  0.0070  0.0080  0.0070  0.0070  0.0070  0.0070  0.0070  0.0070  0.0070  0.0080  0.0070  0.0080  0.0080  0.0080  0.0070  0.0070  0.0070  0.0070  0.0070  0.0070  0.0070  0.0090  0.0090  0.0090  0.0090  0.0090  0.0040  0.0050  0.0050  0.0090  0.0090  0.0040  0.0040  0.0050  0.0030  0.0040  0.0040  0.0070  0.0010  0.0060  0.0030  0.0040  0.0050
RND4__GCA_000774885.1   0.7565  0.4030  0.4030  0.4143  0.3540  0.3494  0.3494  0.3559  0.3650  0.3711  0.2483  0.2616  0.2618  0.2693  0.2715  0.2704  0.2677  0.2744  0.2704  0.2717  0.2731  0.2758  0.2744  0.2717  0.2758  0.2709  0.2709  0.2709  0.2709  0.2724  0.2724  0.2710  0.2720  0.2667  0.2671  0.2671  0.2685  0.2685  0.2685  0.2654  0.2695  0.3203  0.2611  0.2607  0.2607  0.2546  0.2188  0.2188  0.2188  0.2243  0.2138  0.2204  0.2243  0.2177  0.2152  0.2475  0.2441  0.2427  0.2482  0.2441  0.2668  0.2721  0.2655  0.2724  0.2624  0.2624  0.2624  0.2710  0.2473  0.2557  0.2519  0.2557  0.2492  0.2492  0.2557  0.2557  0.2584  0.2598  0.2584  0.2503  0.2503  0.2496  0.2450  0.2721  0.2721  0.2563  0.2644  0.2572  0.2586  0.2465  0.2403  0.2423  0.2423  0.2397  0.2423  0.2396  0.2410  0.2383  0.2383  0.2383  0.2383  0.2464  0.2447  0.2609  0.2732  0.2803  0.2789  0.2811  0.2044  0.2054  0.0341  0.0696  0.0686  0.0881  0.0881  0.0881  0.0881  0.0881  0.0892  0.0881  0.0881  0.0881  0.0835  0.0824  0.0846  0.0080  0.0030  0.0060  0.0060  0.0060  0.0060  0.0080  0.0080  0.0090  0.0090  0.0080  0.0080  0.0090  0.0080  0.0080  0.0080  0.0080  0.0080  0.0080  0.0080  0.0090  0.0080  0.0090  0.0090  0.0090  0.0080  0.0080  0.0080  0.0080  0.0080  0.0080  0.0080  0.0080  0.0080  0.0080  0.0080  0.0080  0.0070  0.0080  0.0080  0.0080  0.0080  0.0070  0.0070  0.0060  0.0060  0.0070  0.0070  0.0100  0.0040  0.0050  0.0060  0.0070  0.0000  0.0050
RND4__GCA_000959285.1   0.7519  0.4063  0.4063  0.4176  0.3525  0.3480  0.3480  0.3544  0.3665  0.3755  0.2483  0.2629  0.2632  0.2707  0.2728  0.2717  0.2691  0.2758  0.2717  0.2731  0.2744  0.2771  0.2758  0.2731  0.2771  0.2695  0.2695  0.2695  0.2695  0.2738  0.2738  0.2724  0.2734  0.2681  0.2684  0.2684  0.2698  0.2698  0.2698  0.2667  0.2709  0.3188  0.2611  0.2607  0.2607  0.2546  0.2227  0.2227  0.2227  0.2283  0.2177  0.2243  0.2283  0.2217  0.2191  0.2489  0.2427  0.2414  0.2468  0.2427  0.2654  0.2735  0.2668  0.2738  0.2610  0.2610  0.2610  0.2724  0.2460  0.2570  0.2533  0.2570  0.2505  0.2505  0.2570  0.2570  0.2598  0.2611  0.2598  0.2516  0.2516  0.2510  0.2450  0.2735  0.2735  0.2577  0.2658  0.2586  0.2600  0.2479  0.2416  0.2437  0.2437  0.2410  0.2437  0.2410  0.2423  0.2396  0.2396  0.2396  0.2396  0.2477  0.2461  0.2622  0.2745  0.2789  0.2775  0.2825  0.2056  0.2067  0.0352  0.0707  0.0697  0.0915  0.0915  0.0915  0.0915  0.0915  0.0926  0.0915  0.0915  0.0915  0.0869  0.0858  0.0880  0.0050  0.0060  0.0050  0.0010  0.0070  0.0090  0.0050  0.0050  0.0060  0.0060  0.0050  0.0050  0.0060  0.0050  0.0050  0.0050  0.0050  0.0050  0.0050  0.0050  0.0060  0.0050  0.0060  0.0060  0.0060  0.0050  0.0050  0.0050  0.0050  0.0050  0.0050  0.0050  0.0090  0.0090  0.0090  0.0090  0.0090  0.0060  0.0070  0.0070  0.0090  0.0090  0.0000  0.0000  0.0050  0.0010  0.0000  0.0000  0.0070  0.0050  0.0080  0.0030  0.0060  0.0070  0.0040  0.0070
RND4__GCA_001327395.1   0.7519  0.4063  0.4063  0.4176  0.3525  0.3480  0.3480  0.3544  0.3665  0.3755  0.2483  0.2629  0.2632  0.2707  0.2728  0.2717  0.2691  0.2758  0.2717  0.2731  0.2744  0.2771  0.2758  0.2731  0.2771  0.2695  0.2695  0.2695  0.2695  0.2738  0.2738  0.2724  0.2734  0.2681  0.2684  0.2684  0.2698  0.2698  0.2698  0.2667  0.2709  0.3188  0.2611  0.2607  0.2607  0.2546  0.2227  0.2227  0.2227  0.2283  0.2177  0.2243  0.2283  0.2217  0.2191  0.2489  0.2427  0.2414  0.2468  0.2427  0.2654  0.2735  0.2668  0.2738  0.2610  0.2610  0.2610  0.2724  0.2460  0.2570  0.2533  0.2570  0.2505  0.2505  0.2570  0.2570  0.2598  0.2611  0.2598  0.2516  0.2516  0.2510  0.2450  0.2735  0.2735  0.2577  0.2658  0.2586  0.2600  0.2479  0.2416  0.2437  0.2437  0.2410  0.2437  0.2410  0.2423  0.2396  0.2396  0.2396  0.2396  0.2477  0.2461  0.2622  0.2745  0.2789  0.2775  0.2825  0.2056  0.2067  0.0352  0.0707  0.0697  0.0915  0.0915  0.0915  0.0915  0.0915  0.0926  0.0915  0.0915  0.0915  0.0869  0.0858  0.0880  0.0050  0.0060  0.0050  0.0010  0.0070  0.0090  0.0050  0.0050  0.0060  0.0060  0.0050  0.0050  0.0060  0.0050  0.0050  0.0050  0.0050  0.0050  0.0050  0.0050  0.0060  0.0050  0.0060  0.0060  0.0060  0.0050  0.0050  0.0050  0.0050  0.0050  0.0050  0.0050  0.0090  0.0090  0.0090  0.0090  0.0090  0.0060  0.0070  0.0070  0.0090  0.0090  0.0000  0.0000  0.0050  0.0010  0.0000  0.0000  0.0070  0.0050  0.0080  0.0030  0.0060  0.0070  0.0040  0.0070  0.0000
RND4__GCA_001327495.1   0.7519  0.4063  0.4063  0.4176  0.3525  0.3480  0.3480  0.3544  0.3665  0.3755  0.2483  0.2629  0.2632  0.2707  0.2728  0.2717  0.2691  0.2758  0.2717  0.2731  0.2744  0.2771  0.2758  0.2731  0.2771  0.2695  0.2695  0.2695  0.2695  0.2738  0.2738  0.2724  0.2734  0.2681  0.2684  0.2684  0.2698  0.2698  0.2698  0.2667  0.2709  0.3188  0.2611  0.2607  0.2607  0.2546  0.2227  0.2227  0.2227  0.2283  0.2177  0.2243  0.2283  0.2217  0.2191  0.2489  0.2427  0.2414  0.2468  0.2427  0.2654  0.2735  0.2668  0.2738  0.2610  0.2610  0.2610  0.2724  0.2460  0.2570  0.2533  0.2570  0.2505  0.2505  0.2570  0.2570  0.2598  0.2611  0.2598  0.2516  0.2516  0.2510  0.2450  0.2735  0.2735  0.2577  0.2658  0.2586  0.2600  0.2479  0.2416  0.2437  0.2437  0.2410  0.2437  0.2410  0.2423  0.2396  0.2396  0.2396  0.2396  0.2477  0.2461  0.2622  0.2745  0.2789  0.2775  0.2825  0.2056  0.2067  0.0352  0.0707  0.0697  0.0915  0.0915  0.0915  0.0915  0.0915  0.0926  0.0915  0.0915  0.0915  0.0869  0.0858  0.0880  0.0050  0.0060  0.0050  0.0010  0.0070  0.0090  0.0050  0.0050  0.0060  0.0060  0.0050  0.0050  0.0060  0.0050  0.0050  0.0050  0.0050  0.0050  0.0050  0.0050  0.0060  0.0050  0.0060  0.0060  0.0060  0.0050  0.0050  0.0050  0.0050  0.0050  0.0050  0.0050  0.0090  0.0090  0.0090  0.0090  0.0090  0.0060  0.0070  0.0070  0.0090  0.0090  0.0000  0.0000  0.0050  0.0010  0.0000  0.0000  0.0070  0.0050  0.0080  0.0030  0.0060  0.0070  0.0040  0.0070  0.0000  0.0000
RND4__GCA_000757055.1   0.7519  0.4063  0.4063  0.4176  0.3511  0.3465  0.3465  0.3530  0.3650  0.3740  0.2471  0.2616  0.2618  0.2693  0.2715  0.2704  0.2677  0.2744  0.2704  0.2717  0.2731  0.2758  0.2744  0.2717  0.2758  0.2681  0.2681  0.2681  0.2681  0.2724  0.2724  0.2710  0.2720  0.2667  0.2671  0.2671  0.2685  0.2685  0.2685  0.2654  0.2695  0.3173  0.2611  0.2607  0.2607  0.2546  0.2214  0.2214  0.2214  0.2269  0.2164  0.2230  0.2269  0.2203  0.2178  0.2475  0.2414  0.2400  0.2454  0.2414  0.2640  0.2721  0.2655  0.2724  0.2596  0.2596  0.2596  0.2710  0.2446  0.2557  0.2519  0.2557  0.2492  0.2492  0.2557  0.2557  0.2584  0.2598  0.2584  0.2503  0.2503  0.2496  0.2450  0.2721  0.2721  0.2563  0.2644  0.2572  0.2586  0.2465  0.2403  0.2423  0.2423  0.2397  0.2423  0.2396  0.2410  0.2383  0.2383  0.2383  0.2383  0.2464  0.2447  0.2609  0.2732  0.2803  0.2789  0.2811  0.2044  0.2054  0.0341  0.0696  0.0686  0.0903  0.0903  0.0903  0.0903  0.0903  0.0915  0.0903  0.0903  0.0903  0.0858  0.0846  0.0869  0.0040  0.0050  0.0040  0.0000  0.0060  0.0080  0.0040  0.0040  0.0050  0.0050  0.0040  0.0040  0.0050  0.0040  0.0040  0.0040  0.0040  0.0040  0.0040  0.0040  0.0050  0.0040  0.0050  0.0050  0.0050  0.0040  0.0040  0.0040  0.0040  0.0040  0.0040  0.0040  0.0080  0.0080  0.0080  0.0080  0.0080  0.0050  0.0060  0.0060  0.0080  0.0080  0.0010  0.0010  0.0040  0.0020  0.0010  0.0010  0.0060  0.0040  0.0070  0.0020  0.0050  0.0060  0.0030  0.0060  0.0010  0.0010  0.0010
RND4__GCA_000770455.1   0.7519  0.3982  0.3982  0.4093  0.3482  0.3436  0.3436  0.3500  0.3620  0.3682  0.2458  0.2590  0.2566  0.2640  0.2661  0.2650  0.2624  0.2690  0.2650  0.2664  0.2677  0.2704  0.2690  0.2664  0.2704  0.2681  0.2681  0.2681  0.2681  0.2696  0.2696  0.2682  0.2693  0.2640  0.2643  0.2643  0.2657  0.2657  0.2657  0.2626  0.2667  0.3173  0.2556  0.2553  0.2553  0.2491  0.2188  0.2188  0.2188  0.2243  0.2138  0.2204  0.2243  0.2177  0.2152  0.2421  0.2387  0.2374  0.2427  0.2387  0.2640  0.2665  0.2572  0.2669  0.2596  0.2596  0.2596  0.2682  0.2446  0.2529  0.2492  0.2529  0.2465  0.2465  0.2529  0.2529  0.2557  0.2570  0.2557  0.2476  0.2476  0.2469  0.2396  0.2693  0.2693  0.2536  0.2617  0.2531  0.2544  0.2438  0.2349  0.2370  0.2370  0.2343  0.2370  0.2343  0.2357  0.2330  0.2330  0.2330  0.2330  0.2383  0.2394  0.2582  0.2704  0.2775  0.2762  0.2783  0.2018  0.2029  0.0321  0.0674  0.0664  0.0881  0.0881  0.0881  0.0881  0.0881  0.0892  0.0881  0.0881  0.0881  0.0835  0.0824  0.0846  0.0060  0.0050  0.0040  0.0060  0.0040  0.0080  0.0060  0.0060  0.0070  0.0070  0.0060  0.0060  0.0070  0.0060  0.0060  0.0060  0.0060  0.0060  0.0060  0.0060  0.0070  0.0060  0.0070  0.0070  0.0070  0.0060  0.0060  0.0060  0.0060  0.0060  0.0060  0.0060  0.0080  0.0080  0.0080  0.0080  0.0080  0.0070  0.0060  0.0060  0.0080  0.0080  0.0070  0.0070  0.0040  0.0060  0.0070  0.0070  0.0080  0.0040  0.0070  0.0060  0.0070  0.0060  0.0050  0.0060  0.0070  0.0070  0.0070  0.0060
RND4__GCA_000770495.1   0.7519  0.4063  0.4063  0.4176  0.3511  0.3465  0.3465  0.3530  0.3650  0.3740  0.2471  0.2616  0.2618  0.2693  0.2715  0.2704  0.2677  0.2744  0.2704  0.2717  0.2731  0.2758  0.2744  0.2717  0.2758  0.2681  0.2681  0.2681  0.2681  0.2724  0.2724  0.2710  0.2720  0.2667  0.2671  0.2671  0.2685  0.2685  0.2685  0.2654  0.2695  0.3173  0.2611  0.2607  0.2607  0.2546  0.2214  0.2214  0.2214  0.2269  0.2164  0.2230  0.2269  0.2203  0.2178  0.2475  0.2414  0.2400  0.2454  0.2414  0.2640  0.2721  0.2655  0.2724  0.2596  0.2596  0.2596  0.2710  0.2446  0.2557  0.2519  0.2557  0.2492  0.2492  0.2557  0.2557  0.2584  0.2598  0.2584  0.2503  0.2503  0.2496  0.2450  0.2721  0.2721  0.2563  0.2644  0.2572  0.2586  0.2465  0.2403  0.2423  0.2423  0.2397  0.2423  0.2396  0.2410  0.2383  0.2383  0.2383  0.2383  0.2464  0.2447  0.2609  0.2732  0.2803  0.2789  0.2811  0.2044  0.2054  0.0341  0.0696  0.0686  0.0903  0.0903  0.0903  0.0903  0.0903  0.0915  0.0903  0.0903  0.0903  0.0858  0.0846  0.0869  0.0040  0.0050  0.0040  0.0000  0.0060  0.0080  0.0040  0.0040  0.0050  0.0050  0.0040  0.0040  0.0050  0.0040  0.0040  0.0040  0.0040  0.0040  0.0040  0.0040  0.0050  0.0040  0.0050  0.0050  0.0050  0.0040  0.0040  0.0040  0.0040  0.0040  0.0040  0.0040  0.0080  0.0080  0.0080  0.0080  0.0080  0.0050  0.0060  0.0060  0.0080  0.0080  0.0010  0.0010  0.0040  0.0020  0.0010  0.0010  0.0060  0.0040  0.0070  0.0020  0.0050  0.0060  0.0030  0.0060  0.0010  0.0010  0.0010  0.0000  0.0060
RND4__GCA_000770535.1   0.7519  0.3982  0.3982  0.4093  0.3482  0.3436  0.3436  0.3500  0.3620  0.3682  0.2458  0.2590  0.2566  0.2640  0.2661  0.2650  0.2624  0.2690  0.2650  0.2664  0.2677  0.2704  0.2690  0.2664  0.2704  0.2681  0.2681  0.2681  0.2681  0.2696  0.2696  0.2682  0.2693  0.2640  0.2643  0.2643  0.2657  0.2657  0.2657  0.2626  0.2667  0.3173  0.2556  0.2553  0.2553  0.2491  0.2188  0.2188  0.2188  0.2243  0.2138  0.2204  0.2243  0.2177  0.2152  0.2421  0.2387  0.2374  0.2427  0.2387  0.2640  0.2665  0.2572  0.2669  0.2596  0.2596  0.2596  0.2682  0.2446  0.2529  0.2492  0.2529  0.2465  0.2465  0.2529  0.2529  0.2557  0.2570  0.2557  0.2476  0.2476  0.2469  0.2396  0.2693  0.2693  0.2536  0.2617  0.2531  0.2544  0.2438  0.2349  0.2370  0.2370  0.2343  0.2370  0.2343  0.2357  0.2330  0.2330  0.2330  0.2330  0.2383  0.2394  0.2582  0.2704  0.2775  0.2762  0.2783  0.2018  0.2029  0.0321  0.0674  0.0664  0.0881  0.0881  0.0881  0.0881  0.0881  0.0892  0.0881  0.0881  0.0881  0.0835  0.0824  0.0846  0.0060  0.0050  0.0040  0.0060  0.0040  0.0080  0.0060  0.0060  0.0070  0.0070  0.0060  0.0060  0.0070  0.0060  0.0060  0.0060  0.0060  0.0060  0.0060  0.0060  0.0070  0.0060  0.0070  0.0070  0.0070  0.0060  0.0060  0.0060  0.0060  0.0060  0.0060  0.0060  0.0080  0.0080  0.0080  0.0080  0.0080  0.0070  0.0060  0.0060  0.0080  0.0080  0.0070  0.0070  0.0040  0.0060  0.0070  0.0070  0.0080  0.0040  0.0070  0.0060  0.0070  0.0060  0.0050  0.0060  0.0070  0.0070  0.0070  0.0060  0.0000  0.0060
RND4__GCA_000774785.1   0.7542  0.4014  0.4014  0.4126  0.3467  0.3422  0.3422  0.3486  0.3605  0.3696  0.2445  0.2577  0.2579  0.2653  0.2674  0.2664  0.2637  0.2704  0.2664  0.2677  0.2691  0.2717  0.2704  0.2677  0.2717  0.2668  0.2668  0.2668  0.2668  0.2682  0.2682  0.2669  0.2679  0.2627  0.2630  0.2630  0.2643  0.2643  0.2643  0.2613  0.2654  0.3159  0.2570  0.2566  0.2566  0.2505  0.2175  0.2175  0.2175  0.2230  0.2125  0.2190  0.2230  0.2164  0.2139  0.2435  0.2400  0.2387  0.2441  0.2400  0.2626  0.2679  0.2613  0.2683  0.2583  0.2583  0.2583  0.2669  0.2433  0.2516  0.2478  0.2516  0.2451  0.2451  0.2516  0.2516  0.2543  0.2557  0.2543  0.2462  0.2462  0.2456  0.2409  0.2679  0.2679  0.2522  0.2603  0.2531  0.2544  0.2425  0.2363  0.2383  0.2383  0.2357  0.2383  0.2356  0.2370  0.2343  0.2343  0.2343  0.2343  0.2423  0.2407  0.2569  0.2690  0.2762  0.2748  0.2769  0.2006  0.2016  0.0341  0.0674  0.0664  0.0881  0.0881  0.0881  0.0881  0.0881  0.0892  0.0881  0.0881  0.0881  0.0835  0.0824  0.0846  0.0060  0.0050  0.0020  0.0040  0.0040  0.0080  0.0060  0.0060  0.0070  0.0070  0.0060  0.0060  0.0070  0.0060  0.0060  0.0060  0.0060  0.0060  0.0060  0.0060  0.0070  0.0060  0.0070  0.0070  0.0070  0.0060  0.0060  0.0060  0.0060  0.0060  0.0060  0.0060  0.0060  0.0060  0.0060  0.0060  0.0060  0.0070  0.0040  0.0040  0.0060  0.0060  0.0050  0.0050  0.0020  0.0060  0.0050  0.0050  0.0080  0.0040  0.0070  0.0040  0.0070  0.0060  0.0050  0.0060  0.0050  0.0050  0.0050  0.0040  0.0040  0.0040  0.0040
RND4__GCA_000774805.1   0.7634  0.4096  0.4096  0.4209  0.3540  0.3494  0.3494  0.3559  0.3709  0.3799  0.2522  0.2655  0.2658  0.2734  0.2755  0.2744  0.2717  0.2785  0.2744  0.2758  0.2771  0.2799  0.2785  0.2758  0.2799  0.2751  0.2751  0.2751  0.2751  0.2765  0.2765  0.2751  0.2762  0.2709  0.2712  0.2712  0.2726  0.2726  0.2726  0.2695  0.2736  0.3247  0.2652  0.2649  0.2649  0.2587  0.2253  0.2253  0.2253  0.2309  0.2203  0.2269  0.2309  0.2243  0.2217  0.2516  0.2481  0.2468  0.2522  0.2481  0.2709  0.2763  0.2696  0.2766  0.2637  0.2637  0.2637  0.2752  0.2514  0.2598  0.2560  0.2598  0.2532  0.2532  0.2598  0.2598  0.2625  0.2639  0.2625  0.2543  0.2543  0.2537  0.2491  0.2763  0.2763  0.2605  0.2686  0.2614  0.2628  0.2506  0.2443  0.2464  0.2464  0.2437  0.2464  0.2437  0.2450  0.2423  0.2423  0.2423  0.2423  0.2505  0.2488  0.2649  0.2773  0.2845  0.2831  0.2839  0.2082  0.2092  0.0382  0.0707  0.0697  0.0903  0.0903  0.0903  0.0903  0.0903  0.0915  0.0903  0.0903  0.0903  0.0880  0.0869  0.0892  0.0100  0.0070  0.0060  0.0080  0.0100  0.0121  0.0100  0.0100  0.0110  0.0110  0.0100  0.0100  0.0110  0.0100  0.0100  0.0100  0.0100  0.0100  0.0100  0.0100  0.0110  0.0100  0.0110  0.0110  0.0110  0.0100  0.0100  0.0100  0.0100  0.0100  0.0100  0.0100  0.0141  0.0141  0.0141  0.0141  0.0141  0.0110  0.0121  0.0121  0.0141  0.0141  0.0090  0.0090  0.0080  0.0100  0.0090  0.0090  0.0141  0.0080  0.0111  0.0080  0.0111  0.0080  0.0090  0.0080  0.0090  0.0090  0.0090  0.0080  0.0100  0.0080  0.0100  0.0080
RND4__GCA_000775045.1   0.7542  0.4014  0.4014  0.4126  0.3467  0.3422  0.3422  0.3486  0.3605  0.3696  0.2445  0.2577  0.2579  0.2653  0.2674  0.2664  0.2637  0.2704  0.2664  0.2677  0.2691  0.2717  0.2704  0.2677  0.2717  0.2668  0.2668  0.2668  0.2668  0.2682  0.2682  0.2669  0.2679  0.2627  0.2630  0.2630  0.2643  0.2643  0.2643  0.2613  0.2654  0.3159  0.2570  0.2566  0.2566  0.2505  0.2175  0.2175  0.2175  0.2230  0.2125  0.2190  0.2230  0.2164  0.2139  0.2435  0.2400  0.2387  0.2441  0.2400  0.2626  0.2679  0.2613  0.2683  0.2583  0.2583  0.2583  0.2669  0.2433  0.2516  0.2478  0.2516  0.2451  0.2451  0.2516  0.2516  0.2543  0.2557  0.2543  0.2462  0.2462  0.2456  0.2409  0.2679  0.2679  0.2522  0.2603  0.2531  0.2544  0.2425  0.2363  0.2383  0.2383  0.2357  0.2383  0.2356  0.2370  0.2343  0.2343  0.2343  0.2343  0.2423  0.2407  0.2569  0.2690  0.2762  0.2748  0.2769  0.2006  0.2016  0.0341  0.0674  0.0664  0.0881  0.0881  0.0881  0.0881  0.0881  0.0892  0.0881  0.0881  0.0881  0.0835  0.0824  0.0846  0.0060  0.0050  0.0020  0.0040  0.0040  0.0080  0.0060  0.0060  0.0070  0.0070  0.0060  0.0060  0.0070  0.0060  0.0060  0.0060  0.0060  0.0060  0.0060  0.0060  0.0070  0.0060  0.0070  0.0070  0.0070  0.0060  0.0060  0.0060  0.0060  0.0060  0.0060  0.0060  0.0060  0.0060  0.0060  0.0060  0.0060  0.0070  0.0040  0.0040  0.0060  0.0060  0.0050  0.0050  0.0020  0.0060  0.0050  0.0050  0.0080  0.0040  0.0070  0.0040  0.0070  0.0060  0.0050  0.0060  0.0050  0.0050  0.0050  0.0040  0.0040  0.0040  0.0040  0.0000  0.0080
RND4__GCA_000932105.1   0.7519  0.4063  0.4063  0.4176  0.3511  0.3465  0.3465  0.3530  0.3650  0.3740  0.2471  0.2616  0.2618  0.2693  0.2715  0.2704  0.2677  0.2744  0.2704  0.2717  0.2731  0.2758  0.2744  0.2717  0.2758  0.2681  0.2681  0.2681  0.2681  0.2724  0.2724  0.2710  0.2720  0.2667  0.2671  0.2671  0.2685  0.2685  0.2685  0.2654  0.2695  0.3173  0.2611  0.2607  0.2607  0.2546  0.2214  0.2214  0.2214  0.2269  0.2164  0.2230  0.2269  0.2203  0.2178  0.2475  0.2414  0.2400  0.2454  0.2414  0.2640  0.2721  0.2655  0.2724  0.2596  0.2596  0.2596  0.2710  0.2446  0.2557  0.2519  0.2557  0.2492  0.2492  0.2557  0.2557  0.2584  0.2598  0.2584  0.2503  0.2503  0.2496  0.2450  0.2721  0.2721  0.2563  0.2644  0.2572  0.2586  0.2465  0.2403  0.2423  0.2423  0.2397  0.2423  0.2396  0.2410  0.2383  0.2383  0.2383  0.2383  0.2464  0.2447  0.2609  0.2732  0.2803  0.2789  0.2811  0.2044  0.2054  0.0341  0.0696  0.0686  0.0903  0.0903  0.0903  0.0903  0.0903  0.0915  0.0903  0.0903  0.0903  0.0858  0.0846  0.0869  0.0040  0.0050  0.0040  0.0000  0.0060  0.0080  0.0040  0.0040  0.0050  0.0050  0.0040  0.0040  0.0050  0.0040  0.0040  0.0040  0.0040  0.0040  0.0040  0.0040  0.0050  0.0040  0.0050  0.0050  0.0050  0.0040  0.0040  0.0040  0.0040  0.0040  0.0040  0.0040  0.0080  0.0080  0.0080  0.0080  0.0080  0.0050  0.0060  0.0060  0.0080  0.0080  0.0010  0.0010  0.0040  0.0020  0.0010  0.0010  0.0060  0.0040  0.0070  0.0020  0.0050  0.0060  0.0030  0.0060  0.0010  0.0010  0.0010  0.0000  0.0060  0.0000  0.0060  0.0040  0.0080  0.0040
RND4__GCA_000012785.1   0.7542  0.4047  0.4047  0.4159  0.3540  0.3494  0.3494  0.3559  0.3679  0.3740  0.2471  0.2616  0.2618  0.2693  0.2715  0.2704  0.2677  0.2744  0.2704  0.2717  0.2731  0.2758  0.2744  0.2717  0.2758  0.2681  0.2681  0.2681  0.2681  0.2724  0.2724  0.2710  0.2720  0.2667  0.2671  0.2671  0.2685  0.2685  0.2685  0.2654  0.2695  0.3173  0.2597  0.2594  0.2594  0.2532  0.2214  0.2214  0.2214  0.2269  0.2164  0.2230  0.2269  0.2203  0.2178  0.2475  0.2414  0.2400  0.2454  0.2414  0.2640  0.2721  0.2655  0.2724  0.2596  0.2596  0.2596  0.2710  0.2446  0.2557  0.2519  0.2557  0.2492  0.2492  0.2557  0.2557  0.2584  0.2598  0.2584  0.2503  0.2503  0.2496  0.2436  0.2721  0.2721  0.2563  0.2644  0.2572  0.2586  0.2465  0.2403  0.2423  0.2423  0.2397  0.2423  0.2396  0.2410  0.2383  0.2383  0.2383  0.2383  0.2464  0.2447  0.2609  0.2732  0.2775  0.2762  0.2811  0.2044  0.2054  0.0341  0.0696  0.0686  0.0903  0.0903  0.0903  0.0903  0.0903  0.0915  0.0903  0.0903  0.0903  0.0858  0.0846  0.0869  0.0060  0.0050  0.0060  0.0020  0.0060  0.0080  0.0060  0.0060  0.0070  0.0070  0.0060  0.0060  0.0070  0.0060  0.0060  0.0060  0.0060  0.0060  0.0060  0.0060  0.0070  0.0060  0.0070  0.0070  0.0070  0.0060  0.0060  0.0060  0.0060  0.0060  0.0060  0.0060  0.0080  0.0080  0.0080  0.0080  0.0080  0.0050  0.0060  0.0060  0.0080  0.0080  0.0010  0.0010  0.0060  0.0000  0.0010  0.0010  0.0060  0.0040  0.0070  0.0040  0.0050  0.0060  0.0030  0.0060  0.0010  0.0010  0.0010  0.0020  0.0060  0.0020  0.0060  0.0060  0.0100  0.0060  0.0020
RND4__GCA_000015905.1   0.7519  0.4047  0.4047  0.4159  0.3496  0.3451  0.3451  0.3515  0.3635  0.3725  0.2471  0.2603  0.2605  0.2680  0.2701  0.2691  0.2664  0.2731  0.2691  0.2704  0.2717  0.2744  0.2731  0.2704  0.2744  0.2695  0.2695  0.2695  0.2695  0.2710  0.2710  0.2696  0.2707  0.2654  0.2657  0.2657  0.2671  0.2671  0.2671  0.2640  0.2681  0.3188  0.2597  0.2594  0.2594  0.2505  0.2201  0.2201  0.2201  0.2256  0.2151  0.2217  0.2256  0.2190  0.2165  0.2448  0.2427  0.2414  0.2468  0.2427  0.2654  0.2707  0.2641  0.2710  0.2610  0.2610  0.2610  0.2696  0.2460  0.2516  0.2478  0.2516  0.2451  0.2451  0.2516  0.2516  0.2543  0.2557  0.2543  0.2489  0.2489  0.2483  0.2436  0.2707  0.2707  0.2550  0.2630  0.2558  0.2572  0.2452  0.2389  0.2410  0.2410  0.2383  0.2410  0.2383  0.2397  0.2370  0.2370  0.2370  0.2370  0.2450  0.2434  0.2595  0.2718  0.2789  0.2775  0.2797  0.2031  0.2041  0.0331  0.0663  0.0653  0.0869  0.0869  0.0869  0.0869  0.0869  0.0881  0.0869  0.0869  0.0869  0.0824  0.0812  0.0835  0.0050  0.0040  0.0030  0.0030  0.0050  0.0070  0.0050  0.0050  0.0060  0.0060  0.0050  0.0050  0.0060  0.0050  0.0050  0.0050  0.0050  0.0050  0.0050  0.0050  0.0060  0.0050  0.0060  0.0060  0.0060  0.0050  0.0050  0.0050  0.0050  0.0050  0.0050  0.0050  0.0090  0.0090  0.0090  0.0090  0.0090  0.0060  0.0070  0.0070  0.0090  0.0090  0.0040  0.0040  0.0030  0.0050  0.0040  0.0040  0.0090  0.0030  0.0060  0.0030  0.0060  0.0050  0.0040  0.0050  0.0040  0.0040  0.0040  0.0030  0.0050  0.0030  0.0050  0.0030  0.0070  0.0030  0.0030  0.0050
RND4__GCA_000015925.1   0.7588  0.4030  0.4030  0.4143  0.3511  0.3465  0.3465  0.3530  0.3650  0.3711  0.2420  0.2590  0.2592  0.2667  0.2688  0.2677  0.2650  0.2717  0.2677  0.2691  0.2704  0.2731  0.2717  0.2691  0.2731  0.2681  0.2681  0.2681  0.2681  0.2696  0.2696  0.2682  0.2693  0.2640  0.2643  0.2643  0.2657  0.2657  0.2657  0.2626  0.2667  0.3173  0.2583  0.2580  0.2580  0.2518  0.2188  0.2188  0.2188  0.2243  0.2138  0.2204  0.2243  0.2177  0.2152  0.2448  0.2414  0.2400  0.2454  0.2414  0.2640  0.2693  0.2627  0.2696  0.2596  0.2596  0.2596  0.2682  0.2446  0.2529  0.2492  0.2529  0.2465  0.2465  0.2529  0.2529  0.2557  0.2570  0.2557  0.2476  0.2476  0.2469  0.2423  0.2693  0.2693  0.2536  0.2617  0.2544  0.2558  0.2438  0.2376  0.2397  0.2397  0.2370  0.2396  0.2370  0.2383  0.2356  0.2356  0.2356  0.2356  0.2437  0.2421  0.2582  0.2704  0.2775  0.2762  0.2783  0.2018  0.2029  0.0352  0.0685  0.0675  0.0892  0.0892  0.0892  0.0892  0.0892  0.0903  0.0892  0.0892  0.0892  0.0846  0.0835  0.0858  0.0070  0.0060  0.0050  0.0050  0.0050  0.0090  0.0070  0.0070  0.0080  0.0080  0.0070  0.0070  0.0080  0.0070  0.0070  0.0070  0.0070  0.0070  0.0070  0.0070  0.0080  0.0070  0.0080  0.0080  0.0080  0.0070  0.0070  0.0070  0.0070  0.0070  0.0070  0.0070  0.0050  0.0050  0.0050  0.0050  0.0050  0.0060  0.0050  0.0050  0.0050  0.0050  0.0060  0.0060  0.0050  0.0050  0.0060  0.0060  0.0070  0.0050  0.0080  0.0070  0.0080  0.0070  0.0060  0.0070  0.0060  0.0060  0.0060  0.0050  0.0050  0.0050  0.0050  0.0030  0.0111  0.0030  0.0050  0.0050  0.0060
RND4__GCA_000152325.1   0.7519  0.4030  0.4030  0.4143  0.3482  0.3436  0.3436  0.3500  0.3620  0.3711  0.2445  0.2590  0.2592  0.2667  0.2688  0.2677  0.2650  0.2717  0.2677  0.2691  0.2704  0.2731  0.2717  0.2691  0.2731  0.2681  0.2681  0.2681  0.2681  0.2696  0.2696  0.2682  0.2693  0.2640  0.2643  0.2643  0.2657  0.2657  0.2657  0.2626  0.2667  0.3173  0.2583  0.2580  0.2580  0.2518  0.2188  0.2188  0.2188  0.2243  0.2138  0.2204  0.2243  0.2177  0.2152  0.2448  0.2414  0.2400  0.2454  0.2414  0.2640  0.2693  0.2627  0.2696  0.2596  0.2596  0.2596  0.2682  0.2446  0.2529  0.2492  0.2529  0.2465  0.2465  0.2529  0.2529  0.2557  0.2570  0.2557  0.2476  0.2476  0.2469  0.2423  0.2693  0.2693  0.2536  0.2617  0.2544  0.2558  0.2438  0.2376  0.2397  0.2397  0.2370  0.2396  0.2370  0.2383  0.2356  0.2356  0.2356  0.2356  0.2437  0.2421  0.2582  0.2704  0.2775  0.2762  0.2783  0.2018  0.2029  0.0362  0.0696  0.0686  0.0903  0.0903  0.0903  0.0903  0.0903  0.0915  0.0903  0.0903  0.0903  0.0858  0.0846  0.0869  0.0060  0.0070  0.0040  0.0040  0.0060  0.0100  0.0060  0.0060  0.0070  0.0070  0.0060  0.0060  0.0070  0.0060  0.0060  0.0060  0.0060  0.0060  0.0060  0.0060  0.0070  0.0060  0.0070  0.0070  0.0070  0.0060  0.0060  0.0060  0.0060  0.0060  0.0060  0.0060  0.0040  0.0040  0.0040  0.0040  0.0040  0.0070  0.0040  0.0040  0.0040  0.0040  0.0050  0.0050  0.0040  0.0060  0.0050  0.0050  0.0080  0.0060  0.0090  0.0060  0.0090  0.0080  0.0070  0.0080  0.0050  0.0050  0.0050  0.0040  0.0060  0.0040  0.0060  0.0020  0.0100  0.0020  0.0040  0.0060  0.0050  0.0030
RND4__GCA_000152365.1   0.7588  0.4030  0.4030  0.4143  0.3511  0.3465  0.3465  0.3530  0.3650  0.3711  0.2420  0.2590  0.2592  0.2667  0.2688  0.2677  0.2650  0.2717  0.2677  0.2691  0.2704  0.2731  0.2717  0.2691  0.2731  0.2681  0.2681  0.2681  0.2681  0.2696  0.2696  0.2682  0.2693  0.2640  0.2643  0.2643  0.2657  0.2657  0.2657  0.2626  0.2667  0.3173  0.2583  0.2580  0.2580  0.2518  0.2188  0.2188  0.2188  0.2243  0.2138  0.2204  0.2243  0.2177  0.2152  0.2448  0.2414  0.2400  0.2454  0.2414  0.2640  0.2693  0.2627  0.2696  0.2596  0.2596  0.2596  0.2682  0.2446  0.2529  0.2492  0.2529  0.2465  0.2465  0.2529  0.2529  0.2557  0.2570  0.2557  0.2476  0.2476  0.2469  0.2423  0.2693  0.2693  0.2536  0.2617  0.2544  0.2558  0.2438  0.2376  0.2397  0.2397  0.2370  0.2396  0.2370  0.2383  0.2356  0.2356  0.2356  0.2356  0.2437  0.2421  0.2582  0.2704  0.2775  0.2762  0.2783  0.2018  0.2029  0.0352  0.0685  0.0675  0.0892  0.0892  0.0892  0.0892  0.0892  0.0903  0.0892  0.0892  0.0892  0.0846  0.0835  0.0858  0.0070  0.0060  0.0050  0.0050  0.0050  0.0090  0.0070  0.0070  0.0080  0.0080  0.0070  0.0070  0.0080  0.0070  0.0070  0.0070  0.0070  0.0070  0.0070  0.0070  0.0080  0.0070  0.0080  0.0080  0.0080  0.0070  0.0070  0.0070  0.0070  0.0070  0.0070  0.0070  0.0050  0.0050  0.0050  0.0050  0.0050  0.0060  0.0050  0.0050  0.0050  0.0050  0.0060  0.0060  0.0050  0.0050  0.0060  0.0060  0.0070  0.0050  0.0080  0.0070  0.0080  0.0070  0.0060  0.0070  0.0060  0.0060  0.0060  0.0050  0.0050  0.0050  0.0050  0.0030  0.0111  0.0030  0.0050  0.0050  0.0060  0.0000  0.0030
RND4__GCA_000169715.1   0.7525  0.4062  0.4062  0.4175  0.3484  0.3438  0.3438  0.3502  0.3652  0.3713  0.2459  0.2590  0.2592  0.2667  0.2688  0.2677  0.2650  0.2717  0.2677  0.2691  0.2704  0.2731  0.2717  0.2691  0.2731  0.2654  0.2654  0.2654  0.2654  0.2696  0.2696  0.2682  0.2693  0.2640  0.2643  0.2643  0.2657  0.2657  0.2657  0.2626  0.2667  0.3115  0.2556  0.2553  0.2553  0.2491  0.2188  0.2188  0.2188  0.2243  0.2138  0.2204  0.2243  0.2177  0.2152  0.2421  0.2360  0.2347  0.2400  0.2360  0.2585  0.2665  0.2600  0.2669  0.2542  0.2542  0.2542  0.2655  0.2446  0.2529  0.2492  0.2529  0.2465  0.2465  0.2529  0.2529  0.2557  0.2570  0.2557  0.2476  0.2476  0.2469  0.2396  0.2665  0.2665  0.2509  0.2617  0.2517  0.2531  0.2438  0.2349  0.2370  0.2370  0.2343  0.2370  0.2343  0.2357  0.2330  0.2330  0.2330  0.2330  0.2410  0.2394  0.2555  0.2704  0.2748  0.2734  0.2755  0.2018  0.2029  0.0341  0.0696  0.0686  0.0903  0.0903  0.0903  0.0903  0.0903  0.0915  0.0903  0.0903  0.0903  0.0858  0.0846  0.0869  0.0080  0.0050  0.0060  0.0040  0.0040  0.0080  0.0080  0.0080  0.0090  0.0090  0.0080  0.0080  0.0090  0.0080  0.0080  0.0080  0.0080  0.0080  0.0080  0.0080  0.0090  0.0080  0.0090  0.0090  0.0090  0.0080  0.0080  0.0080  0.0080  0.0080  0.0080  0.0080  0.0100  0.0100  0.0100  0.0100  0.0100  0.0050  0.0060  0.0060  0.0100  0.0100  0.0050  0.0050  0.0060  0.0040  0.0050  0.0050  0.0070  0.0040  0.0030  0.0040  0.0050  0.0060  0.0030  0.0060  0.0050  0.0050  0.0050  0.0040  0.0060  0.0040  0.0060  0.0060  0.0100  0.0060  0.0040  0.0040  0.0050  0.0070  0.0080  0.0070
RND4__GCA_000182195.1   0.7565  0.4063  0.4063  0.4176  0.3511  0.3465  0.3465  0.3530  0.3650  0.3725  0.2471  0.2616  0.2618  0.2693  0.2715  0.2704  0.2677  0.2744  0.2704  0.2717  0.2731  0.2758  0.2744  0.2717  0.2758  0.2709  0.2709  0.2709  0.2709  0.2724  0.2724  0.2710  0.2720  0.2667  0.2671  0.2671  0.2685  0.2685  0.2685  0.2654  0.2695  0.3173  0.2611  0.2607  0.2607  0.2546  0.2214  0.2214  0.2214  0.2269  0.2164  0.2230  0.2269  0.2203  0.2178  0.2475  0.2441  0.2427  0.2482  0.2441  0.2668  0.2693  0.2627  0.2696  0.2596  0.2596  0.2596  0.2682  0.2460  0.2543  0.2505  0.2543  0.2478  0.2478  0.2543  0.2543  0.2570  0.2584  0.2570  0.2489  0.2489  0.2483  0.2450  0.2721  0.2721  0.2550  0.2644  0.2572  0.2586  0.2465  0.2403  0.2423  0.2423  0.2397  0.2423  0.2396  0.2410  0.2383  0.2383  0.2383  0.2383  0.2464  0.2447  0.2609  0.2732  0.2803  0.2789  0.2811  0.2044  0.2054  0.0341  0.0696  0.0686  0.0903  0.0903  0.0903  0.0903  0.0903  0.0915  0.0903  0.0903  0.0903  0.0858  0.0846  0.0869  0.0020  0.0050  0.0040  0.0020  0.0060  0.0080  0.0020  0.0020  0.0030  0.0030  0.0020  0.0020  0.0030  0.0020  0.0020  0.0020  0.0020  0.0020  0.0020  0.0020  0.0030  0.0020  0.0030  0.0030  0.0030  0.0020  0.0020  0.0020  0.0020  0.0020  0.0020  0.0020  0.0080  0.0080  0.0080  0.0080  0.0080  0.0070  0.0080  0.0080  0.0080  0.0080  0.0030  0.0030  0.0040  0.0040  0.0030  0.0030  0.0080  0.0040  0.0070  0.0040  0.0070  0.0060  0.0050  0.0060  0.0030  0.0030  0.0030  0.0020  0.0060  0.0020  0.0060  0.0040  0.0080  0.0040  0.0020  0.0040  0.0030  0.0050  0.0040  0.0050  0.0060
RND4__GCA_000182585.2   0.7519  0.3998  0.3998  0.4110  0.3511  0.3465  0.3465  0.3530  0.3620  0.3682  0.2458  0.2590  0.2592  0.2667  0.2688  0.2677  0.2650  0.2717  0.2677  0.2691  0.2704  0.2731  0.2717  0.2691  0.2731  0.2654  0.2654  0.2654  0.2654  0.2696  0.2696  0.2682  0.2693  0.2640  0.2643  0.2643  0.2657  0.2657  0.2657  0.2626  0.2667  0.3144  0.2583  0.2580  0.2580  0.2518  0.2162  0.2162  0.2162  0.2217  0.2112  0.2177  0.2217  0.2151  0.2126  0.2448  0.2387  0.2374  0.2427  0.2387  0.2613  0.2693  0.2627  0.2696  0.2569  0.2569  0.2569  0.2682  0.2420  0.2529  0.2492  0.2529  0.2465  0.2465  0.2529  0.2529  0.2557  0.2570  0.2557  0.2476  0.2476  0.2469  0.2423  0.2693  0.2693  0.2536  0.2617  0.2544  0.2558  0.2438  0.2376  0.2397  0.2397  0.2370  0.2396  0.2370  0.2383  0.2356  0.2356  0.2356  0.2356  0.2437  0.2421  0.2582  0.2704  0.2775  0.2762  0.2783  0.2018  0.2029  0.0352  0.0685  0.0675  0.0869  0.0869  0.0869  0.0869  0.0869  0.0881  0.0869  0.0869  0.0869  0.0824  0.0812  0.0835  0.0090  0.0060  0.0050  0.0050  0.0050  0.0070  0.0090  0.0090  0.0100  0.0100  0.0090  0.0090  0.0100  0.0090  0.0090  0.0090  0.0090  0.0090  0.0090  0.0090  0.0100  0.0090  0.0100  0.0100  0.0100  0.0090  0.0090  0.0090  0.0090  0.0090  0.0090  0.0090  0.0050  0.0050  0.0050  0.0050  0.0050  0.0060  0.0030  0.0030  0.0050  0.0050  0.0060  0.0060  0.0050  0.0050  0.0060  0.0060  0.0070  0.0050  0.0060  0.0050  0.0060  0.0050  0.0040  0.0050  0.0060  0.0060  0.0060  0.0050  0.0050  0.0050  0.0050  0.0030  0.0111  0.0030  0.0050  0.0050  0.0060  0.0040  0.0050  0.0040  0.0050  0.0070
RND4__GCA_000193455.1   0.7542  0.4047  0.4047  0.4159  0.3540  0.3494  0.3494  0.3559  0.3679  0.3740  0.2471  0.2616  0.2618  0.2693  0.2715  0.2704  0.2677  0.2744  0.2704  0.2717  0.2731  0.2758  0.2744  0.2717  0.2758  0.2681  0.2681  0.2681  0.2681  0.2724  0.2724  0.2710  0.2720  0.2667  0.2671  0.2671  0.2685  0.2685  0.2685  0.2654  0.2695  0.3173  0.2597  0.2594  0.2594  0.2532  0.2214  0.2214  0.2214  0.2269  0.2164  0.2230  0.2269  0.2203  0.2178  0.2475  0.2414  0.2400  0.2454  0.2414  0.2640  0.2721  0.2655  0.2724  0.2596  0.2596  0.2596  0.2710  0.2446  0.2557  0.2519  0.2557  0.2492  0.2492  0.2557  0.2557  0.2584  0.2598  0.2584  0.2503  0.2503  0.2496  0.2436  0.2721  0.2721  0.2563  0.2644  0.2572  0.2586  0.2465  0.2403  0.2423  0.2423  0.2397  0.2423  0.2396  0.2410  0.2383  0.2383  0.2383  0.2383  0.2464  0.2447  0.2609  0.2732  0.2775  0.2762  0.2811  0.2044  0.2054  0.0341  0.0696  0.0686  0.0903  0.0903  0.0903  0.0903  0.0903  0.0915  0.0903  0.0903  0.0903  0.0858  0.0846  0.0869  0.0060  0.0050  0.0060  0.0020  0.0060  0.0080  0.0060  0.0060  0.0070  0.0070  0.0060  0.0060  0.0070  0.0060  0.0060  0.0060  0.0060  0.0060  0.0060  0.0060  0.0070  0.0060  0.0070  0.0070  0.0070  0.0060  0.0060  0.0060  0.0060  0.0060  0.0060  0.0060  0.0080  0.0080  0.0080  0.0080  0.0080  0.0050  0.0060  0.0060  0.0080  0.0080  0.0010  0.0010  0.0060  0.0000  0.0010  0.0010  0.0060  0.0040  0.0070  0.0040  0.0050  0.0060  0.0030  0.0060  0.0010  0.0010  0.0010  0.0020  0.0060  0.0020  0.0060  0.0060  0.0100  0.0060  0.0020  0.0000  0.0050  0.0050  0.0060  0.0050  0.0040  0.0040  0.0050
RND4__GCA_000193475.1   0.7588  0.4030  0.4030  0.4143  0.3511  0.3465  0.3465  0.3530  0.3650  0.3711  0.2420  0.2590  0.2592  0.2667  0.2688  0.2677  0.2650  0.2717  0.2677  0.2691  0.2704  0.2731  0.2717  0.2691  0.2731  0.2681  0.2681  0.2681  0.2681  0.2696  0.2696  0.2682  0.2693  0.2640  0.2643  0.2643  0.2657  0.2657  0.2657  0.2626  0.2667  0.3173  0.2583  0.2580  0.2580  0.2518  0.2188  0.2188  0.2188  0.2243  0.2138  0.2204  0.2243  0.2177  0.2152  0.2448  0.2414  0.2400  0.2454  0.2414  0.2640  0.2693  0.2627  0.2696  0.2596  0.2596  0.2596  0.2682  0.2446  0.2529  0.2492  0.2529  0.2465  0.2465  0.2529  0.2529  0.2557  0.2570  0.2557  0.2476  0.2476  0.2469  0.2423  0.2693  0.2693  0.2536  0.2617  0.2544  0.2558  0.2438  0.2376  0.2397  0.2397  0.2370  0.2396  0.2370  0.2383  0.2356  0.2356  0.2356  0.2356  0.2437  0.2421  0.2582  0.2704  0.2775  0.2762  0.2783  0.2018  0.2029  0.0352  0.0685  0.0675  0.0892  0.0892  0.0892  0.0892  0.0892  0.0903  0.0892  0.0892  0.0892  0.0846  0.0835  0.0858  0.0070  0.0060  0.0050  0.0050  0.0050  0.0090  0.0070  0.0070  0.0080  0.0080  0.0070  0.0070  0.0080  0.0070  0.0070  0.0070  0.0070  0.0070  0.0070  0.0070  0.0080  0.0070  0.0080  0.0080  0.0080  0.0070  0.0070  0.0070  0.0070  0.0070  0.0070  0.0070  0.0050  0.0050  0.0050  0.0050  0.0050  0.0060  0.0050  0.0050  0.0050  0.0050  0.0060  0.0060  0.0050  0.0050  0.0060  0.0060  0.0070  0.0050  0.0080  0.0070  0.0080  0.0070  0.0060  0.0070  0.0060  0.0060  0.0060  0.0050  0.0050  0.0050  0.0050  0.0030  0.0111  0.0030  0.0050  0.0050  0.0060  0.0000  0.0030  0.0000  0.0070  0.0050  0.0040  0.0050
RND4__GCA_000259735.1   0.7542  0.4079  0.4079  0.4193  0.3540  0.3494  0.3494  0.3559  0.3679  0.3755  0.2496  0.2642  0.2645  0.2720  0.2742  0.2731  0.2704  0.2771  0.2731  0.2744  0.2758  0.2785  0.2771  0.2744  0.2785  0.2709  0.2709  0.2709  0.2709  0.2752  0.2752  0.2738  0.2748  0.2695  0.2698  0.2698  0.2712  0.2712  0.2712  0.2681  0.2722  0.3173  0.2625  0.2621  0.2621  0.2559  0.2240  0.2240  0.2240  0.2296  0.2190  0.2256  0.2296  0.2230  0.2204  0.2502  0.2441  0.2427  0.2482  0.2441  0.2668  0.2721  0.2655  0.2724  0.2596  0.2596  0.2596  0.2710  0.2460  0.2570  0.2533  0.2570  0.2505  0.2505  0.2570  0.2570  0.2598  0.2611  0.2598  0.2516  0.2516  0.2510  0.2463  0.2749  0.2749  0.2577  0.2672  0.2600  0.2614  0.2492  0.2430  0.2450  0.2450  0.2423  0.2450  0.2423  0.2437  0.2410  0.2410  0.2410  0.2410  0.2491  0.2474  0.2636  0.2759  0.2803  0.2789  0.2839  0.2069  0.2080  0.0362  0.0718  0.0708  0.0926  0.0926  0.0926  0.0926  0.0926  0.0938  0.0926  0.0926  0.0926  0.0880  0.0869  0.0892  0.0040  0.0070  0.0060  0.0020  0.0080  0.0100  0.0040  0.0040  0.0050  0.0050  0.0040  0.0040  0.0050  0.0040  0.0040  0.0040  0.0040  0.0040  0.0040  0.0040  0.0050  0.0040  0.0050  0.0050  0.0050  0.0040  0.0040  0.0040  0.0040  0.0040  0.0040  0.0040  0.0100  0.0100  0.0100  0.0100  0.0100  0.0070  0.0080  0.0080  0.0100  0.0100  0.0010  0.0010  0.0060  0.0020  0.0010  0.0010  0.0080  0.0060  0.0090  0.0040  0.0070  0.0080  0.0050  0.0080  0.0010  0.0010  0.0010  0.0020  0.0080  0.0020  0.0080  0.0060  0.0100  0.0060  0.0020  0.0020  0.0050  0.0070  0.0060  0.0070  0.0060  0.0020  0.0070  0.0020  0.0070
RND4__GCA_000260515.1   0.7542  0.4079  0.4079  0.4193  0.3540  0.3494  0.3494  0.3559  0.3679  0.3755  0.2496  0.2642  0.2645  0.2720  0.2742  0.2731  0.2704  0.2771  0.2731  0.2744  0.2758  0.2785  0.2771  0.2744  0.2785  0.2709  0.2709  0.2709  0.2709  0.2752  0.2752  0.2738  0.2748  0.2695  0.2698  0.2698  0.2712  0.2712  0.2712  0.2681  0.2722  0.3173  0.2625  0.2621  0.2621  0.2559  0.2240  0.2240  0.2240  0.2296  0.2190  0.2256  0.2296  0.2230  0.2204  0.2502  0.2441  0.2427  0.2482  0.2441  0.2668  0.2721  0.2655  0.2724  0.2596  0.2596  0.2596  0.2710  0.2460  0.2570  0.2533  0.2570  0.2505  0.2505  0.2570  0.2570  0.2598  0.2611  0.2598  0.2516  0.2516  0.2510  0.2463  0.2749  0.2749  0.2577  0.2672  0.2600  0.2614  0.2492  0.2430  0.2450  0.2450  0.2423  0.2450  0.2423  0.2437  0.2410  0.2410  0.2410  0.2410  0.2491  0.2474  0.2636  0.2759  0.2803  0.2789  0.2839  0.2069  0.2080  0.0362  0.0718  0.0708  0.0926  0.0926  0.0926  0.0926  0.0926  0.0938  0.0926  0.0926  0.0926  0.0880  0.0869  0.0892  0.0040  0.0070  0.0060  0.0020  0.0080  0.0100  0.0040  0.0040  0.0050  0.0050  0.0040  0.0040  0.0050  0.0040  0.0040  0.0040  0.0040  0.0040  0.0040  0.0040  0.0050  0.0040  0.0050  0.0050  0.0050  0.0040  0.0040  0.0040  0.0040  0.0040  0.0040  0.0040  0.0100  0.0100  0.0100  0.0100  0.0100  0.0070  0.0080  0.0080  0.0100  0.0100  0.0010  0.0010  0.0060  0.0020  0.0010  0.0010  0.0080  0.0060  0.0090  0.0040  0.0070  0.0080  0.0050  0.0080  0.0010  0.0010  0.0010  0.0020  0.0080  0.0020  0.0080  0.0060  0.0100  0.0060  0.0020  0.0020  0.0050  0.0070  0.0060  0.0070  0.0060  0.0020  0.0070  0.0020  0.0070  0.0000
RND4__GCA_000347975.1   0.7519  0.4030  0.4030  0.4143  0.3482  0.3436  0.3436  0.3500  0.3620  0.3711  0.2445  0.2590  0.2592  0.2667  0.2688  0.2677  0.2650  0.2717  0.2677  0.2691  0.2704  0.2731  0.2717  0.2691  0.2731  0.2681  0.2681  0.2681  0.2681  0.2696  0.2696  0.2682  0.2693  0.2640  0.2643  0.2643  0.2657  0.2657  0.2657  0.2626  0.2667  0.3173  0.2583  0.2580  0.2580  0.2518  0.2188  0.2188  0.2188  0.2243  0.2138  0.2204  0.2243  0.2177  0.2152  0.2448  0.2414  0.2400  0.2454  0.2414  0.2640  0.2693  0.2627  0.2696  0.2596  0.2596  0.2596  0.2682  0.2446  0.2529  0.2492  0.2529  0.2465  0.2465  0.2529  0.2529  0.2557  0.2570  0.2557  0.2476  0.2476  0.2469  0.2423  0.2693  0.2693  0.2536  0.2617  0.2544  0.2558  0.2438  0.2376  0.2397  0.2397  0.2370  0.2396  0.2370  0.2383  0.2356  0.2356  0.2356  0.2356  0.2437  0.2421  0.2582  0.2704  0.2775  0.2762  0.2783  0.2018  0.2029  0.0362  0.0696  0.0686  0.0903  0.0903  0.0903  0.0903  0.0903  0.0915  0.0903  0.0903  0.0903  0.0858  0.0846  0.0869  0.0060  0.0070  0.0040  0.0040  0.0060  0.0100  0.0060  0.0060  0.0070  0.0070  0.0060  0.0060  0.0070  0.0060  0.0060  0.0060  0.0060  0.0060  0.0060  0.0060  0.0070  0.0060  0.0070  0.0070  0.0070  0.0060  0.0060  0.0060  0.0060  0.0060  0.0060  0.0060  0.0040  0.0040  0.0040  0.0040  0.0040  0.0070  0.0040  0.0040  0.0040  0.0040  0.0050  0.0050  0.0040  0.0060  0.0050  0.0050  0.0080  0.0060  0.0090  0.0060  0.0090  0.0080  0.0070  0.0080  0.0050  0.0050  0.0050  0.0040  0.0060  0.0040  0.0060  0.0020  0.0100  0.0020  0.0040  0.0060  0.0050  0.0030  0.0000  0.0030  0.0080  0.0040  0.0050  0.0060  0.0030  0.0060  0.0060
RND4__GCA_000350505.1   0.7496  0.4014  0.4014  0.4126  0.3496  0.3451  0.3451  0.3515  0.3605  0.3696  0.2458  0.2603  0.2605  0.2680  0.2701  0.2691  0.2664  0.2731  0.2691  0.2704  0.2717  0.2744  0.2731  0.2704  0.2744  0.2695  0.2695  0.2695  0.2695  0.2710  0.2710  0.2696  0.2707  0.2654  0.2657  0.2657  0.2671  0.2671  0.2671  0.2640  0.2681  0.3188  0.2597  0.2594  0.2594  0.2532  0.2175  0.2175  0.2175  0.2230  0.2125  0.2190  0.2230  0.2164  0.2139  0.2462  0.2427  0.2414  0.2468  0.2427  0.2654  0.2707  0.2641  0.2710  0.2610  0.2610  0.2610  0.2696  0.2460  0.2543  0.2505  0.2543  0.2478  0.2478  0.2543  0.2543  0.2570  0.2584  0.2570  0.2489  0.2489  0.2483  0.2436  0.2707  0.2707  0.2550  0.2630  0.2558  0.2572  0.2452  0.2389  0.2410  0.2410  0.2383  0.2410  0.2383  0.2397  0.2370  0.2370  0.2370  0.2370  0.2450  0.2434  0.2595  0.2718  0.2789  0.2775  0.2797  0.2031  0.2041  0.0372  0.0707  0.0697  0.0892  0.0892  0.0892  0.0892  0.0892  0.0903  0.0892  0.0892  0.0892  0.0846  0.0835  0.0858  0.0070  0.0080  0.0050  0.0050  0.0070  0.0090  0.0070  0.0070  0.0080  0.0080  0.0070  0.0070  0.0080  0.0070  0.0070  0.0070  0.0070  0.0070  0.0070  0.0070  0.0080  0.0070  0.0080  0.0080  0.0080  0.0070  0.0070  0.0070  0.0070  0.0070  0.0070  0.0070  0.0030  0.0030  0.0030  0.0030  0.0030  0.0080  0.0050  0.0050  0.0030  0.0030  0.0060  0.0060  0.0050  0.0070  0.0060  0.0060  0.0090  0.0070  0.0080  0.0070  0.0100  0.0070  0.0080  0.0070  0.0060  0.0060  0.0060  0.0050  0.0070  0.0050  0.0070  0.0030  0.0111  0.0030  0.0050  0.0070  0.0060  0.0040  0.0010  0.0040  0.0090  0.0050  0.0040  0.0070  0.0040  0.0070  0.0070  0.0010
RND4__GCA_000439695.1   0.7525  0.4062  0.4062  0.4175  0.3484  0.3438  0.3438  0.3502  0.3652  0.3713  0.2459  0.2590  0.2592  0.2667  0.2688  0.2677  0.2650  0.2717  0.2677  0.2691  0.2704  0.2731  0.2717  0.2691  0.2731  0.2654  0.2654  0.2654  0.2654  0.2696  0.2696  0.2682  0.2693  0.2640  0.2643  0.2643  0.2657  0.2657  0.2657  0.2626  0.2667  0.3115  0.2556  0.2553  0.2553  0.2491  0.2188  0.2188  0.2188  0.2243  0.2138  0.2204  0.2243  0.2177  0.2152  0.2421  0.2360  0.2347  0.2400  0.2360  0.2585  0.2665  0.2600  0.2669  0.2542  0.2542  0.2542  0.2655  0.2446  0.2529  0.2492  0.2529  0.2465  0.2465  0.2529  0.2529  0.2557  0.2570  0.2557  0.2476  0.2476  0.2469  0.2396  0.2665  0.2665  0.2509  0.2617  0.2517  0.2531  0.2438  0.2349  0.2370  0.2370  0.2343  0.2370  0.2343  0.2357  0.2330  0.2330  0.2330  0.2330  0.2410  0.2394  0.2555  0.2704  0.2748  0.2734  0.2755  0.2018  0.2029  0.0341  0.0696  0.0686  0.0903  0.0903  0.0903  0.0903  0.0903  0.0915  0.0903  0.0903  0.0903  0.0858  0.0846  0.0869  0.0080  0.0050  0.0060  0.0040  0.0040  0.0080  0.0080  0.0080  0.0090  0.0090  0.0080  0.0080  0.0090  0.0080  0.0080  0.0080  0.0080  0.0080  0.0080  0.0080  0.0090  0.0080  0.0090  0.0090  0.0090  0.0080  0.0080  0.0080  0.0080  0.0080  0.0080  0.0080  0.0100  0.0100  0.0100  0.0100  0.0100  0.0050  0.0060  0.0060  0.0100  0.0100  0.0050  0.0050  0.0060  0.0040  0.0050  0.0050  0.0070  0.0040  0.0030  0.0040  0.0050  0.0060  0.0030  0.0060  0.0050  0.0050  0.0050  0.0040  0.0060  0.0040  0.0060  0.0060  0.0100  0.0060  0.0040  0.0040  0.0050  0.0070  0.0080  0.0070  0.0000  0.0060  0.0050  0.0040  0.0070  0.0060  0.0060  0.0080  0.0090
RND4__GCA_000445385.1   0.7519  0.3998  0.3998  0.4110  0.3511  0.3465  0.3465  0.3530  0.3620  0.3682  0.2458  0.2590  0.2592  0.2667  0.2688  0.2677  0.2650  0.2717  0.2677  0.2691  0.2704  0.2731  0.2717  0.2691  0.2731  0.2654  0.2654  0.2654  0.2654  0.2696  0.2696  0.2682  0.2693  0.2640  0.2643  0.2643  0.2657  0.2657  0.2657  0.2626  0.2667  0.3144  0.2583  0.2580  0.2580  0.2518  0.2162  0.2162  0.2162  0.2217  0.2112  0.2177  0.2217  0.2151  0.2126  0.2448  0.2387  0.2374  0.2427  0.2387  0.2613  0.2693  0.2627  0.2696  0.2569  0.2569  0.2569  0.2682  0.2420  0.2529  0.2492  0.2529  0.2465  0.2465  0.2529  0.2529  0.2557  0.2570  0.2557  0.2476  0.2476  0.2469  0.2423  0.2693  0.2693  0.2536  0.2617  0.2544  0.2558  0.2438  0.2376  0.2397  0.2397  0.2370  0.2396  0.2370  0.2383  0.2356  0.2356  0.2356  0.2356  0.2437  0.2421  0.2582  0.2704  0.2775  0.2762  0.2783  0.2018  0.2029  0.0352  0.0685  0.0675  0.0869  0.0869  0.0869  0.0869  0.0869  0.0881  0.0869  0.0869  0.0869  0.0824  0.0812  0.0835  0.0090  0.0060  0.0050  0.0050  0.0050  0.0070  0.0090  0.0090  0.0100  0.0100  0.0090  0.0090  0.0100  0.0090  0.0090  0.0090  0.0090  0.0090  0.0090  0.0090  0.0100  0.0090  0.0100  0.0100  0.0100  0.0090  0.0090  0.0090  0.0090  0.0090  0.0090  0.0090  0.0050  0.0050  0.0050  0.0050  0.0050  0.0060  0.0030  0.0030  0.0050  0.0050  0.0060  0.0060  0.0050  0.0050  0.0060  0.0060  0.0070  0.0050  0.0060  0.0050  0.0060  0.0050  0.0040  0.0050  0.0060  0.0060  0.0060  0.0050  0.0050  0.0050  0.0050  0.0030  0.0111  0.0030  0.0050  0.0050  0.0060  0.0040  0.0050  0.0040  0.0050  0.0070  0.0000  0.0050  0.0040  0.0070  0.0070  0.0050  0.0040  0.0050
RND4__GCA_000454625.1   0.7496  0.4014  0.4014  0.4126  0.3496  0.3451  0.3451  0.3515  0.3605  0.3696  0.2458  0.2603  0.2605  0.2680  0.2701  0.2691  0.2664  0.2731  0.2691  0.2704  0.2717  0.2744  0.2731  0.2704  0.2744  0.2695  0.2695  0.2695  0.2695  0.2710  0.2710  0.2696  0.2707  0.2654  0.2657  0.2657  0.2671  0.2671  0.2671  0.2640  0.2681  0.3188  0.2597  0.2594  0.2594  0.2532  0.2175  0.2175  0.2175  0.2230  0.2125  0.2190  0.2230  0.2164  0.2139  0.2462  0.2427  0.2414  0.2468  0.2427  0.2654  0.2707  0.2641  0.2710  0.2610  0.2610  0.2610  0.2696  0.2460  0.2543  0.2505  0.2543  0.2478  0.2478  0.2543  0.2543  0.2570  0.2584  0.2570  0.2489  0.2489  0.2483  0.2436  0.2707  0.2707  0.2550  0.2630  0.2558  0.2572  0.2452  0.2389  0.2410  0.2410  0.2383  0.2410  0.2383  0.2397  0.2370  0.2370  0.2370  0.2370  0.2450  0.2434  0.2595  0.2718  0.2789  0.2775  0.2797  0.2031  0.2041  0.0372  0.0707  0.0697  0.0892  0.0892  0.0892  0.0892  0.0892  0.0903  0.0892  0.0892  0.0892  0.0846  0.0835  0.0858  0.0070  0.0080  0.0050  0.0050  0.0070  0.0090  0.0070  0.0070  0.0080  0.0080  0.0070  0.0070  0.0080  0.0070  0.0070  0.0070  0.0070  0.0070  0.0070  0.0070  0.0080  0.0070  0.0080  0.0080  0.0080  0.0070  0.0070  0.0070  0.0070  0.0070  0.0070  0.0070  0.0030  0.0030  0.0030  0.0030  0.0030  0.0080  0.0050  0.0050  0.0030  0.0030  0.0060  0.0060  0.0050  0.0070  0.0060  0.0060  0.0090  0.0070  0.0080  0.0070  0.0100  0.0070  0.0080  0.0070  0.0060  0.0060  0.0060  0.0050  0.0070  0.0050  0.0070  0.0030  0.0111  0.0030  0.0050  0.0070  0.0060  0.0040  0.0010  0.0040  0.0090  0.0050  0.0040  0.0070  0.0040  0.0070  0.0070  0.0010  0.0000  0.0090  0.0040
RND4__GCA_000511895.1   0.7497  0.4031  0.4031  0.4143  0.3496  0.3451  0.3451  0.3515  0.3635  0.3726  0.2471  0.2603  0.2605  0.2680  0.2701  0.2691  0.2664  0.2731  0.2691  0.2704  0.2717  0.2744  0.2731  0.2704  0.2744  0.2695  0.2695  0.2695  0.2695  0.2710  0.2710  0.2696  0.2707  0.2654  0.2657  0.2657  0.2671  0.2671  0.2671  0.2640  0.2681  0.3188  0.2597  0.2594  0.2594  0.2532  0.2201  0.2201  0.2201  0.2256  0.2151  0.2217  0.2256  0.2190  0.2165  0.2462  0.2427  0.2414  0.2468  0.2427  0.2654  0.2707  0.2613  0.2710  0.2610  0.2610  0.2610  0.2696  0.2460  0.2543  0.2505  0.2543  0.2478  0.2478  0.2543  0.2543  0.2570  0.2584  0.2570  0.2489  0.2489  0.2483  0.2436  0.2707  0.2707  0.2550  0.2630  0.2545  0.2558  0.2452  0.2389  0.2410  0.2410  0.2383  0.2410  0.2383  0.2383  0.2370  0.2370  0.2370  0.2370  0.2423  0.2434  0.2595  0.2718  0.2789  0.2776  0.2797  0.2031  0.2041  0.0331  0.0685  0.0675  0.0892  0.0892  0.0892  0.0892  0.0892  0.0903  0.0892  0.0892  0.0892  0.0846  0.0835  0.0858  0.0070  0.0060  0.0030  0.0050  0.0050  0.0090  0.0070  0.0070  0.0080  0.0080  0.0070  0.0070  0.0080  0.0070  0.0070  0.0070  0.0070  0.0070  0.0070  0.0070  0.0080  0.0070  0.0080  0.0080  0.0080  0.0070  0.0070  0.0070  0.0070  0.0070  0.0070  0.0070  0.0090  0.0090  0.0090  0.0090  0.0090  0.0080  0.0070  0.0070  0.0090  0.0090  0.0060  0.0060  0.0030  0.0070  0.0060  0.0060  0.0090  0.0050  0.0080  0.0050  0.0080  0.0070  0.0060  0.0070  0.0060  0.0060  0.0060  0.0050  0.0030  0.0050  0.0030  0.0030  0.0090  0.0030  0.0050  0.0070  0.0040  0.0060  0.0050  0.0060  0.0070  0.0050  0.0060  0.0070  0.0060  0.0070  0.0070  0.0050  0.0060  0.0070  0.0060  0.0060
RND4__GCA_000511915.1   0.7565  0.4014  0.4014  0.4126  0.3496  0.3451  0.3451  0.3515  0.3635  0.3696  0.2445  0.2577  0.2579  0.2653  0.2674  0.2664  0.2637  0.2704  0.2664  0.2677  0.2691  0.2717  0.2704  0.2677  0.2717  0.2668  0.2668  0.2668  0.2668  0.2682  0.2682  0.2669  0.2679  0.2627  0.2630  0.2630  0.2643  0.2643  0.2643  0.2613  0.2654  0.3159  0.2570  0.2566  0.2566  0.2505  0.2175  0.2175  0.2175  0.2230  0.2125  0.2190  0.2230  0.2164  0.2139  0.2435  0.2400  0.2387  0.2441  0.2400  0.2626  0.2679  0.2613  0.2683  0.2583  0.2583  0.2583  0.2669  0.2433  0.2516  0.2478  0.2516  0.2451  0.2451  0.2516  0.2516  0.2543  0.2557  0.2543  0.2462  0.2462  0.2456  0.2409  0.2679  0.2679  0.2522  0.2603  0.2531  0.2544  0.2425  0.2363  0.2383  0.2383  0.2357  0.2383  0.2356  0.2370  0.2343  0.2343  0.2343  0.2343  0.2423  0.2407  0.2569  0.2690  0.2762  0.2748  0.2769  0.2006  0.2016  0.0311  0.0663  0.0653  0.0869  0.0869  0.0869  0.0869  0.0869  0.0881  0.0869  0.0869  0.0869  0.0824  0.0812  0.0835  0.0050  0.0020  0.0030  0.0030  0.0030  0.0050  0.0050  0.0050  0.0060  0.0060  0.0050  0.0050  0.0060  0.0050  0.0050  0.0050  0.0050  0.0050  0.0050  0.0050  0.0060  0.0050  0.0060  0.0060  0.0060  0.0050  0.0050  0.0050  0.0050  0.0050  0.0050  0.0050  0.0070  0.0070  0.0070  0.0070  0.0070  0.0040  0.0050  0.0050  0.0070  0.0070  0.0040  0.0040  0.0030  0.0030  0.0040  0.0040  0.0070  0.0010  0.0040  0.0030  0.0040  0.0030  0.0020  0.0030  0.0040  0.0040  0.0040  0.0030  0.0030  0.0030  0.0030  0.0030  0.0070  0.0030  0.0030  0.0030  0.0020  0.0040  0.0050  0.0040  0.0030  0.0030  0.0040  0.0030  0.0040  0.0050  0.0050  0.0050  0.0060  0.0030  0.0040  0.0060  0.0040
RND4__GCA_000520895.1   0.7565  0.4014  0.4014  0.4126  0.3496  0.3451  0.3451  0.3515  0.3635  0.3696  0.2445  0.2577  0.2579  0.2653  0.2674  0.2664  0.2637  0.2704  0.2664  0.2677  0.2691  0.2717  0.2704  0.2677  0.2717  0.2668  0.2668  0.2668  0.2668  0.2682  0.2682  0.2669  0.2679  0.2627  0.2630  0.2630  0.2643  0.2643  0.2643  0.2613  0.2654  0.3159  0.2570  0.2566  0.2566  0.2505  0.2175  0.2175  0.2175  0.2230  0.2125  0.2190  0.2230  0.2164  0.2139  0.2435  0.2400  0.2387  0.2441  0.2400  0.2626  0.2679  0.2613  0.2683  0.2583  0.2583  0.2583  0.2669  0.2433  0.2516  0.2478  0.2516  0.2451  0.2451  0.2516  0.2516  0.2543  0.2557  0.2543  0.2462  0.2462  0.2456  0.2409  0.2679  0.2679  0.2522  0.2603  0.2531  0.2544  0.2425  0.2363  0.2383  0.2383  0.2357  0.2383  0.2356  0.2370  0.2343  0.2343  0.2343  0.2343  0.2423  0.2407  0.2569  0.2690  0.2762  0.2748  0.2769  0.2006  0.2016  0.0311  0.0663  0.0653  0.0869  0.0869  0.0869  0.0869  0.0869  0.0881  0.0869  0.0869  0.0869  0.0824  0.0812  0.0835  0.0050  0.0020  0.0030  0.0030  0.0030  0.0050  0.0050  0.0050  0.0060  0.0060  0.0050  0.0050  0.0060  0.0050  0.0050  0.0050  0.0050  0.0050  0.0050  0.0050  0.0060  0.0050  0.0060  0.0060  0.0060  0.0050  0.0050  0.0050  0.0050  0.0050  0.0050  0.0050  0.0070  0.0070  0.0070  0.0070  0.0070  0.0040  0.0050  0.0050  0.0070  0.0070  0.0040  0.0040  0.0030  0.0030  0.0040  0.0040  0.0070  0.0010  0.0040  0.0030  0.0040  0.0030  0.0020  0.0030  0.0040  0.0040  0.0040  0.0030  0.0030  0.0030  0.0030  0.0030  0.0070  0.0030  0.0030  0.0030  0.0020  0.0040  0.0050  0.0040  0.0030  0.0030  0.0040  0.0030  0.0040  0.0050  0.0050  0.0050  0.0060  0.0030  0.0040  0.0060  0.0040  0.0000
RND4__GCA_000521645.1   0.7565  0.4014  0.4014  0.4126  0.3496  0.3451  0.3451  0.3515  0.3635  0.3696  0.2445  0.2577  0.2579  0.2653  0.2674  0.2664  0.2637  0.2704  0.2664  0.2677  0.2691  0.2717  0.2704  0.2677  0.2717  0.2668  0.2668  0.2668  0.2668  0.2682  0.2682  0.2669  0.2679  0.2627  0.2630  0.2630  0.2643  0.2643  0.2643  0.2613  0.2654  0.3159  0.2570  0.2566  0.2566  0.2505  0.2175  0.2175  0.2175  0.2230  0.2125  0.2190  0.2230  0.2164  0.2139  0.2435  0.2400  0.2387  0.2441  0.2400  0.2626  0.2679  0.2613  0.2683  0.2583  0.2583  0.2583  0.2669  0.2433  0.2516  0.2478  0.2516  0.2451  0.2451  0.2516  0.2516  0.2543  0.2557  0.2543  0.2462  0.2462  0.2456  0.2409  0.2679  0.2679  0.2522  0.2603  0.2531  0.2544  0.2425  0.2363  0.2383  0.2383  0.2357  0.2383  0.2356  0.2370  0.2343  0.2343  0.2343  0.2343  0.2423  0.2407  0.2569  0.2690  0.2762  0.2748  0.2769  0.2006  0.2016  0.0311  0.0663  0.0653  0.0869  0.0869  0.0869  0.0869  0.0869  0.0881  0.0869  0.0869  0.0869  0.0824  0.0812  0.0835  0.0050  0.0020  0.0030  0.0030  0.0030  0.0050  0.0050  0.0050  0.0060  0.0060  0.0050  0.0050  0.0060  0.0050  0.0050  0.0050  0.0050  0.0050  0.0050  0.0050  0.0060  0.0050  0.0060  0.0060  0.0060  0.0050  0.0050  0.0050  0.0050  0.0050  0.0050  0.0050  0.0070  0.0070  0.0070  0.0070  0.0070  0.0040  0.0050  0.0050  0.0070  0.0070  0.0040  0.0040  0.0030  0.0030  0.0040  0.0040  0.0070  0.0010  0.0040  0.0030  0.0040  0.0030  0.0020  0.0030  0.0040  0.0040  0.0040  0.0030  0.0030  0.0030  0.0030  0.0030  0.0070  0.0030  0.0030  0.0030  0.0020  0.0040  0.0050  0.0040  0.0030  0.0030  0.0040  0.0030  0.0040  0.0050  0.0050  0.0050  0.0060  0.0030  0.0040  0.0060  0.0040  0.0000  0.0000
RND4__GCA_000583835.1   0.7525  0.4062  0.4062  0.4175  0.3484  0.3438  0.3438  0.3502  0.3652  0.3713  0.2459  0.2590  0.2592  0.2667  0.2688  0.2677  0.2650  0.2717  0.2677  0.2691  0.2704  0.2731  0.2717  0.2691  0.2731  0.2654  0.2654  0.2654  0.2654  0.2696  0.2696  0.2682  0.2693  0.2640  0.2643  0.2643  0.2657  0.2657  0.2657  0.2626  0.2667  0.3115  0.2556  0.2553  0.2553  0.2491  0.2188  0.2188  0.2188  0.2243  0.2138  0.2204  0.2243  0.2177  0.2152  0.2421  0.2360  0.2347  0.2400  0.2360  0.2585  0.2665  0.2600  0.2669  0.2542  0.2542  0.2542  0.2655  0.2446  0.2529  0.2492  0.2529  0.2465  0.2465  0.2529  0.2529  0.2557  0.2570  0.2557  0.2476  0.2476  0.2469  0.2396  0.2665  0.2665  0.2509  0.2617  0.2517  0.2531  0.2438  0.2349  0.2370  0.2370  0.2343  0.2370  0.2343  0.2357  0.2330  0.2330  0.2330  0.2330  0.2410  0.2394  0.2555  0.2704  0.2748  0.2734  0.2755  0.2018  0.2029  0.0341  0.0696  0.0686  0.0903  0.0903  0.0903  0.0903  0.0903  0.0915  0.0903  0.0903  0.0903  0.0858  0.0846  0.0869  0.0080  0.0050  0.0060  0.0040  0.0040  0.0080  0.0080  0.0080  0.0090  0.0090  0.0080  0.0080  0.0090  0.0080  0.0080  0.0080  0.0080  0.0080  0.0080  0.0080  0.0090  0.0080  0.0090  0.0090  0.0090  0.0080  0.0080  0.0080  0.0080  0.0080  0.0080  0.0080  0.0100  0.0100  0.0100  0.0100  0.0100  0.0050  0.0060  0.0060  0.0100  0.0100  0.0050  0.0050  0.0060  0.0040  0.0050  0.0050  0.0070  0.0040  0.0030  0.0040  0.0050  0.0060  0.0030  0.0060  0.0050  0.0050  0.0050  0.0040  0.0060  0.0040  0.0060  0.0060  0.0100  0.0060  0.0040  0.0040  0.0050  0.0070  0.0080  0.0070  0.0000  0.0060  0.0050  0.0040  0.0070  0.0060  0.0060  0.0080  0.0090  0.0000  0.0050  0.0090  0.0070  0.0030  0.0030  0.0030
RND4__GCA_000755765.1   0.7525  0.4062  0.4062  0.4175  0.3484  0.3438  0.3438  0.3502  0.3652  0.3713  0.2459  0.2590  0.2592  0.2667  0.2688  0.2677  0.2650  0.2717  0.2677  0.2691  0.2704  0.2731  0.2717  0.2691  0.2731  0.2654  0.2654  0.2654  0.2654  0.2696  0.2696  0.2682  0.2693  0.2640  0.2643  0.2643  0.2657  0.2657  0.2657  0.2626  0.2667  0.3115  0.2556  0.2553  0.2553  0.2491  0.2188  0.2188  0.2188  0.2243  0.2138  0.2204  0.2243  0.2177  0.2152  0.2421  0.2360  0.2347  0.2400  0.2360  0.2585  0.2665  0.2600  0.2669  0.2542  0.2542  0.2542  0.2655  0.2446  0.2529  0.2492  0.2529  0.2465  0.2465  0.2529  0.2529  0.2557  0.2570  0.2557  0.2476  0.2476  0.2469  0.2396  0.2665  0.2665  0.2509  0.2617  0.2517  0.2531  0.2438  0.2349  0.2370  0.2370  0.2343  0.2370  0.2343  0.2357  0.2330  0.2330  0.2330  0.2330  0.2410  0.2394  0.2555  0.2704  0.2748  0.2734  0.2755  0.2018  0.2029  0.0341  0.0696  0.0686  0.0903  0.0903  0.0903  0.0903  0.0903  0.0915  0.0903  0.0903  0.0903  0.0858  0.0846  0.0869  0.0080  0.0050  0.0060  0.0040  0.0040  0.0080  0.0080  0.0080  0.0090  0.0090  0.0080  0.0080  0.0090  0.0080  0.0080  0.0080  0.0080  0.0080  0.0080  0.0080  0.0090  0.0080  0.0090  0.0090  0.0090  0.0080  0.0080  0.0080  0.0080  0.0080  0.0080  0.0080  0.0100  0.0100  0.0100  0.0100  0.0100  0.0050  0.0060  0.0060  0.0100  0.0100  0.0050  0.0050  0.0060  0.0040  0.0050  0.0050  0.0070  0.0040  0.0030  0.0040  0.0050  0.0060  0.0030  0.0060  0.0050  0.0050  0.0050  0.0040  0.0060  0.0040  0.0060  0.0060  0.0100  0.0060  0.0040  0.0040  0.0050  0.0070  0.0080  0.0070  0.0000  0.0060  0.0050  0.0040  0.0070  0.0060  0.0060  0.0080  0.0090  0.0000  0.0050  0.0090  0.0070  0.0030  0.0030  0.0030  0.0000
RND4__GCA_000755905.1   0.7519  0.4030  0.4030  0.4143  0.3525  0.3480  0.3480  0.3544  0.3635  0.3711  0.2483  0.2629  0.2632  0.2707  0.2728  0.2717  0.2691  0.2758  0.2717  0.2731  0.2744  0.2771  0.2758  0.2731  0.2771  0.2723  0.2723  0.2723  0.2723  0.2738  0.2738  0.2724  0.2734  0.2681  0.2684  0.2684  0.2698  0.2698  0.2698  0.2667  0.2709  0.3188  0.2625  0.2621  0.2621  0.2559  0.2201  0.2201  0.2201  0.2256  0.2151  0.2217  0.2256  0.2190  0.2165  0.2489  0.2454  0.2441  0.2495  0.2454  0.2681  0.2707  0.2613  0.2710  0.2610  0.2610  0.2610  0.2696  0.2473  0.2557  0.2519  0.2557  0.2492  0.2492  0.2557  0.2557  0.2584  0.2598  0.2584  0.2503  0.2503  0.2496  0.2463  0.2735  0.2735  0.2563  0.2658  0.2572  0.2586  0.2479  0.2416  0.2437  0.2437  0.2410  0.2437  0.2410  0.2423  0.2396  0.2396  0.2396  0.2396  0.2450  0.2461  0.2622  0.2745  0.2817  0.2803  0.2825  0.2056  0.2067  0.0352  0.0707  0.0697  0.0892  0.0892  0.0892  0.0892  0.0892  0.0903  0.0892  0.0892  0.0892  0.0846  0.0835  0.0858  0.0050  0.0080  0.0050  0.0050  0.0070  0.0090  0.0050  0.0050  0.0060  0.0060  0.0050  0.0050  0.0060  0.0050  0.0050  0.0050  0.0050  0.0050  0.0050  0.0050  0.0060  0.0050  0.0060  0.0060  0.0060  0.0050  0.0050  0.0050  0.0050  0.0050  0.0050  0.0050  0.0070  0.0070  0.0070  0.0070  0.0070  0.0100  0.0090  0.0090  0.0070  0.0070  0.0060  0.0060  0.0050  0.0070  0.0060  0.0060  0.0090  0.0070  0.0080  0.0070  0.0100  0.0070  0.0080  0.0070  0.0060  0.0060  0.0060  0.0050  0.0050  0.0050  0.0050  0.0050  0.0111  0.0050  0.0050  0.0070  0.0060  0.0060  0.0050  0.0060  0.0090  0.0030  0.0060  0.0070  0.0060  0.0050  0.0050  0.0050  0.0040  0.0090  0.0060  0.0040  0.0040  0.0060  0.0060  0.0060  0.0090  0.0090
RND4__GCA_000755945.1   0.7565  0.4047  0.4047  0.4159  0.3570  0.3524  0.3524  0.3589  0.3679  0.3740  0.2471  0.2642  0.2645  0.2720  0.2742  0.2731  0.2704  0.2771  0.2731  0.2744  0.2758  0.2785  0.2771  0.2744  0.2785  0.2737  0.2737  0.2737  0.2737  0.2752  0.2752  0.2738  0.2748  0.2695  0.2698  0.2698  0.2712  0.2712  0.2712  0.2681  0.2722  0.3232  0.2638  0.2635  0.2635  0.2573  0.2214  0.2214  0.2214  0.2269  0.2164  0.2230  0.2269  0.2203  0.2178  0.2475  0.2468  0.2454  0.2509  0.2468  0.2695  0.2749  0.2655  0.2752  0.2651  0.2651  0.2651  0.2738  0.2501  0.2584  0.2546  0.2584  0.2519  0.2519  0.2584  0.2584  0.2611  0.2625  0.2611  0.2530  0.2530  0.2523  0.2477  0.2749  0.2749  0.2591  0.2672  0.2586  0.2600  0.2492  0.2430  0.2450  0.2450  0.2423  0.2450  0.2423  0.2437  0.2410  0.2410  0.2410  0.2410  0.2464  0.2474  0.2636  0.2759  0.2831  0.2817  0.2839  0.2069  0.2080  0.0331  0.0718  0.0708  0.0903  0.0903  0.0903  0.0903  0.0903  0.0915  0.0903  0.0903  0.0903  0.0858  0.0846  0.0869  0.0080  0.0070  0.0080  0.0060  0.0080  0.0080  0.0080  0.0080  0.0090  0.0090  0.0080  0.0080  0.0090  0.0080  0.0080  0.0080  0.0080  0.0080  0.0080  0.0080  0.0090  0.0080  0.0090  0.0090  0.0090  0.0080  0.0080  0.0080  0.0080  0.0080  0.0080  0.0080  0.0060  0.0060  0.0060  0.0060  0.0060  0.0070  0.0100  0.0100  0.0060  0.0060  0.0070  0.0070  0.0080  0.0060  0.0070  0.0070  0.0100  0.0060  0.0070  0.0080  0.0090  0.0060  0.0070  0.0060  0.0070  0.0070  0.0070  0.0060  0.0060  0.0060  0.0060  0.0080  0.0121  0.0080  0.0060  0.0060  0.0070  0.0050  0.0080  0.0050  0.0080  0.0060  0.0070  0.0060  0.0050  0.0080  0.0080  0.0080  0.0070  0.0080  0.0070  0.0070  0.0070  0.0050  0.0050  0.0050  0.0080  0.0080  0.0050
RND4__GCA_000755965.1   0.7473  0.4014  0.4014  0.4126  0.3496  0.3451  0.3451  0.3515  0.3605  0.3696  0.2496  0.2629  0.2605  0.2680  0.2701  0.2691  0.2664  0.2731  0.2691  0.2704  0.2717  0.2744  0.2731  0.2704  0.2744  0.2695  0.2695  0.2695  0.2695  0.2738  0.2738  0.2724  0.2734  0.2681  0.2684  0.2684  0.2698  0.2698  0.2698  0.2667  0.2709  0.3188  0.2597  0.2594  0.2594  0.2532  0.2201  0.2201  0.2201  0.2256  0.2151  0.2217  0.2256  0.2190  0.2165  0.2462  0.2400  0.2387  0.2441  0.2400  0.2654  0.2707  0.2641  0.2710  0.2610  0.2610  0.2610  0.2724  0.2460  0.2570  0.2533  0.2570  0.2505  0.2505  0.2570  0.2570  0.2598  0.2611  0.2598  0.2516  0.2516  0.2510  0.2436  0.2735  0.2735  0.2577  0.2658  0.2586  0.2600  0.2479  0.2389  0.2410  0.2410  0.2383  0.2410  0.2383  0.2397  0.2370  0.2370  0.2370  0.2370  0.2450  0.2434  0.2622  0.2745  0.2817  0.2803  0.2825  0.2056  0.2067  0.0352  0.0707  0.0697  0.0892  0.0892  0.0892  0.0892  0.0892  0.0903  0.0892  0.0892  0.0892  0.0846  0.0835  0.0858  0.0050  0.0060  0.0050  0.0030  0.0070  0.0070  0.0050  0.0050  0.0060  0.0060  0.0050  0.0050  0.0060  0.0050  0.0050  0.0050  0.0050  0.0050  0.0050  0.0050  0.0060  0.0050  0.0060  0.0060  0.0060  0.0050  0.0050  0.0050  0.0050  0.0050  0.0050  0.0050  0.0090  0.0090  0.0090  0.0090  0.0090  0.0060  0.0070  0.0070  0.0090  0.0090  0.0040  0.0040  0.0050  0.0050  0.0040  0.0040  0.0090  0.0050  0.0060  0.0030  0.0060  0.0050  0.0040  0.0050  0.0040  0.0040  0.0040  0.0030  0.0050  0.0030  0.0050  0.0050  0.0090  0.0050  0.0030  0.0050  0.0040  0.0080  0.0070  0.0080  0.0050  0.0050  0.0040  0.0050  0.0080  0.0050  0.0050  0.0070  0.0060  0.0050  0.0040  0.0060  0.0060  0.0040  0.0040  0.0040  0.0050  0.0050  0.0060  0.0070
RND4__GCA_000756065.1   0.7473  0.4014  0.4014  0.4126  0.3496  0.3451  0.3451  0.3515  0.3605  0.3696  0.2496  0.2629  0.2605  0.2680  0.2701  0.2691  0.2664  0.2731  0.2691  0.2704  0.2717  0.2744  0.2731  0.2704  0.2744  0.2695  0.2695  0.2695  0.2695  0.2738  0.2738  0.2724  0.2734  0.2681  0.2684  0.2684  0.2698  0.2698  0.2698  0.2667  0.2709  0.3188  0.2597  0.2594  0.2594  0.2532  0.2201  0.2201  0.2201  0.2256  0.2151  0.2217  0.2256  0.2190  0.2165  0.2462  0.2400  0.2387  0.2441  0.2400  0.2654  0.2707  0.2641  0.2710  0.2610  0.2610  0.2610  0.2724  0.2460  0.2570  0.2533  0.2570  0.2505  0.2505  0.2570  0.2570  0.2598  0.2611  0.2598  0.2516  0.2516  0.2510  0.2436  0.2735  0.2735  0.2577  0.2658  0.2586  0.2600  0.2479  0.2389  0.2410  0.2410  0.2383  0.2410  0.2383  0.2397  0.2370  0.2370  0.2370  0.2370  0.2450  0.2434  0.2622  0.2745  0.2817  0.2803  0.2825  0.2056  0.2067  0.0352  0.0707  0.0697  0.0892  0.0892  0.0892  0.0892  0.0892  0.0903  0.0892  0.0892  0.0892  0.0846  0.0835  0.0858  0.0050  0.0060  0.0050  0.0030  0.0070  0.0070  0.0050  0.0050  0.0060  0.0060  0.0050  0.0050  0.0060  0.0050  0.0050  0.0050  0.0050  0.0050  0.0050  0.0050  0.0060  0.0050  0.0060  0.0060  0.0060  0.0050  0.0050  0.0050  0.0050  0.0050  0.0050  0.0050  0.0090  0.0090  0.0090  0.0090  0.0090  0.0060  0.0070  0.0070  0.0090  0.0090  0.0040  0.0040  0.0050  0.0050  0.0040  0.0040  0.0090  0.0050  0.0060  0.0030  0.0060  0.0050  0.0040  0.0050  0.0040  0.0040  0.0040  0.0030  0.0050  0.0030  0.0050  0.0050  0.0090  0.0050  0.0030  0.0050  0.0040  0.0080  0.0070  0.0080  0.0050  0.0050  0.0040  0.0050  0.0080  0.0050  0.0050  0.0070  0.0060  0.0050  0.0040  0.0060  0.0060  0.0040  0.0040  0.0040  0.0050  0.0050  0.0060  0.0070  0.0000
RND4__GCA_000756085.1   0.7542  0.4079  0.4079  0.4193  0.3540  0.3494  0.3494  0.3559  0.3679  0.3755  0.2496  0.2642  0.2645  0.2720  0.2742  0.2731  0.2704  0.2771  0.2731  0.2744  0.2758  0.2785  0.2771  0.2744  0.2785  0.2709  0.2709  0.2709  0.2709  0.2752  0.2752  0.2738  0.2748  0.2695  0.2698  0.2698  0.2712  0.2712  0.2712  0.2681  0.2722  0.3173  0.2625  0.2621  0.2621  0.2559  0.2240  0.2240  0.2240  0.2296  0.2190  0.2256  0.2296  0.2230  0.2204  0.2502  0.2441  0.2427  0.2482  0.2441  0.2668  0.2721  0.2655  0.2724  0.2596  0.2596  0.2596  0.2710  0.2460  0.2570  0.2533  0.2570  0.2505  0.2505  0.2570  0.2570  0.2598  0.2611  0.2598  0.2516  0.2516  0.2510  0.2463  0.2749  0.2749  0.2577  0.2672  0.2600  0.2614  0.2492  0.2430  0.2450  0.2450  0.2423  0.2450  0.2423  0.2437  0.2410  0.2410  0.2410  0.2410  0.2491  0.2474  0.2636  0.2759  0.2803  0.2789  0.2839  0.2069  0.2080  0.0362  0.0718  0.0708  0.0926  0.0926  0.0926  0.0926  0.0926  0.0938  0.0926  0.0926  0.0926  0.0880  0.0869  0.0892  0.0040  0.0070  0.0060  0.0020  0.0080  0.0100  0.0040  0.0040  0.0050  0.0050  0.0040  0.0040  0.0050  0.0040  0.0040  0.0040  0.0040  0.0040  0.0040  0.0040  0.0050  0.0040  0.0050  0.0050  0.0050  0.0040  0.0040  0.0040  0.0040  0.0040  0.0040  0.0040  0.0100  0.0100  0.0100  0.0100  0.0100  0.0070  0.0080  0.0080  0.0100  0.0100  0.0010  0.0010  0.0060  0.0020  0.0010  0.0010  0.0080  0.0060  0.0090  0.0040  0.0070  0.0080  0.0050  0.0080  0.0010  0.0010  0.0010  0.0020  0.0080  0.0020  0.0080  0.0060  0.0100  0.0060  0.0020  0.0020  0.0050  0.0070  0.0060  0.0070  0.0060  0.0020  0.0070  0.0020  0.0070  0.0000  0.0000  0.0060  0.0070  0.0060  0.0070  0.0070  0.0070  0.0050  0.0050  0.0050  0.0060  0.0060  0.0050  0.0080  0.0050  0.0050
RND4__GCA_000756105.1   0.7519  0.3998  0.3998  0.4110  0.3511  0.3465  0.3465  0.3530  0.3620  0.3682  0.2458  0.2590  0.2592  0.2667  0.2688  0.2677  0.2650  0.2717  0.2677  0.2691  0.2704  0.2731  0.2717  0.2691  0.2731  0.2654  0.2654  0.2654  0.2654  0.2696  0.2696  0.2682  0.2693  0.2640  0.2643  0.2643  0.2657  0.2657  0.2657  0.2626  0.2667  0.3144  0.2583  0.2580  0.2580  0.2518  0.2162  0.2162  0.2162  0.2217  0.2112  0.2177  0.2217  0.2151  0.2126  0.2448  0.2387  0.2374  0.2427  0.2387  0.2613  0.2693  0.2627  0.2696  0.2569  0.2569  0.2569  0.2682  0.2420  0.2529  0.2492  0.2529  0.2465  0.2465  0.2529  0.2529  0.2557  0.2570  0.2557  0.2476  0.2476  0.2469  0.2423  0.2693  0.2693  0.2536  0.2617  0.2544  0.2558  0.2438  0.2376  0.2397  0.2397  0.2370  0.2396  0.2370  0.2383  0.2356  0.2356  0.2356  0.2356  0.2437  0.2421  0.2582  0.2704  0.2775  0.2762  0.2783  0.2018  0.2029  0.0352  0.0685  0.0675  0.0869  0.0869  0.0869  0.0869  0.0869  0.0881  0.0869  0.0869  0.0869  0.0824  0.0812  0.0835  0.0090  0.0060  0.0050  0.0050  0.0050  0.0070  0.0090  0.0090  0.0100  0.0100  0.0090  0.0090  0.0100  0.0090  0.0090  0.0090  0.0090  0.0090  0.0090  0.0090  0.0100  0.0090  0.0100  0.0100  0.0100  0.0090  0.0090  0.0090  0.0090  0.0090  0.0090  0.0090  0.0050  0.0050  0.0050  0.0050  0.0050  0.0060  0.0030  0.0030  0.0050  0.0050  0.0060  0.0060  0.0050  0.0050  0.0060  0.0060  0.0070  0.0050  0.0060  0.0050  0.0060  0.0050  0.0040  0.0050  0.0060  0.0060  0.0060  0.0050  0.0050  0.0050  0.0050  0.0030  0.0111  0.0030  0.0050  0.0050  0.0060  0.0040  0.0050  0.0040  0.0050  0.0070  0.0000  0.0050  0.0040  0.0070  0.0070  0.0050  0.0040  0.0050  0.0000  0.0040  0.0060  0.0040  0.0040  0.0040  0.0050  0.0050  0.0060  0.0070  0.0040  0.0040  0.0070
RND4__GCA_000756125.1   0.7588  0.4030  0.4030  0.4143  0.3511  0.3465  0.3465  0.3530  0.3650  0.3711  0.2420  0.2590  0.2592  0.2667  0.2688  0.2677  0.2650  0.2717  0.2677  0.2691  0.2704  0.2731  0.2717  0.2691  0.2731  0.2681  0.2681  0.2681  0.2681  0.2696  0.2696  0.2682  0.2693  0.2640  0.2643  0.2643  0.2657  0.2657  0.2657  0.2626  0.2667  0.3173  0.2583  0.2580  0.2580  0.2518  0.2188  0.2188  0.2188  0.2243  0.2138  0.2204  0.2243  0.2177  0.2152  0.2448  0.2414  0.2400  0.2454  0.2414  0.2640  0.2693  0.2627  0.2696  0.2596  0.2596  0.2596  0.2682  0.2446  0.2529  0.2492  0.2529  0.2465  0.2465  0.2529  0.2529  0.2557  0.2570  0.2557  0.2476  0.2476  0.2469  0.2423  0.2693  0.2693  0.2536  0.2617  0.2544  0.2558  0.2438  0.2376  0.2397  0.2397  0.2370  0.2396  0.2370  0.2383  0.2356  0.2356  0.2356  0.2356  0.2437  0.2421  0.2582  0.2704  0.2775  0.2762  0.2783  0.2018  0.2029  0.0352  0.0685  0.0675  0.0892  0.0892  0.0892  0.0892  0.0892  0.0903  0.0892  0.0892  0.0892  0.0846  0.0835  0.0858  0.0070  0.0060  0.0050  0.0050  0.0050  0.0090  0.0070  0.0070  0.0080  0.0080  0.0070  0.0070  0.0080  0.0070  0.0070  0.0070  0.0070  0.0070  0.0070  0.0070  0.0080  0.0070  0.0080  0.0080  0.0080  0.0070  0.0070  0.0070  0.0070  0.0070  0.0070  0.0070  0.0050  0.0050  0.0050  0.0050  0.0050  0.0060  0.0050  0.0050  0.0050  0.0050  0.0060  0.0060  0.0050  0.0050  0.0060  0.0060  0.0070  0.0050  0.0080  0.0070  0.0080  0.0070  0.0060  0.0070  0.0060  0.0060  0.0060  0.0050  0.0050  0.0050  0.0050  0.0030  0.0111  0.0030  0.0050  0.0050  0.0060  0.0000  0.0030  0.0000  0.0070  0.0050  0.0040  0.0050  0.0000  0.0070  0.0070  0.0030  0.0040  0.0070  0.0040  0.0040  0.0060  0.0040  0.0040  0.0040  0.0070  0.0070  0.0060  0.0050  0.0080  0.0080  0.0070  0.0040
RND4__GCA_000756145.1   0.7588  0.4030  0.4030  0.4143  0.3511  0.3465  0.3465  0.3530  0.3650  0.3711  0.2420  0.2590  0.2592  0.2667  0.2688  0.2677  0.2650  0.2717  0.2677  0.2691  0.2704  0.2731  0.2717  0.2691  0.2731  0.2681  0.2681  0.2681  0.2681  0.2696  0.2696  0.2682  0.2693  0.2640  0.2643  0.2643  0.2657  0.2657  0.2657  0.2626  0.2667  0.3173  0.2583  0.2580  0.2580  0.2518  0.2188  0.2188  0.2188  0.2243  0.2138  0.2204  0.2243  0.2177  0.2152  0.2448  0.2414  0.2400  0.2454  0.2414  0.2640  0.2693  0.2627  0.2696  0.2596  0.2596  0.2596  0.2682  0.2446  0.2529  0.2492  0.2529  0.2465  0.2465  0.2529  0.2529  0.2557  0.2570  0.2557  0.2476  0.2476  0.2469  0.2423  0.2693  0.2693  0.2536  0.2617  0.2544  0.2558  0.2438  0.2376  0.2397  0.2397  0.2370  0.2396  0.2370  0.2383  0.2356  0.2356  0.2356  0.2356  0.2437  0.2421  0.2582  0.2704  0.2775  0.2762  0.2783  0.2018  0.2029  0.0352  0.0685  0.0675  0.0892  0.0892  0.0892  0.0892  0.0892  0.0903  0.0892  0.0892  0.0892  0.0846  0.0835  0.0858  0.0070  0.0060  0.0050  0.0050  0.0050  0.0090  0.0070  0.0070  0.0080  0.0080  0.0070  0.0070  0.0080  0.0070  0.0070  0.0070  0.0070  0.0070  0.0070  0.0070  0.0080  0.0070  0.0080  0.0080  0.0080  0.0070  0.0070  0.0070  0.0070  0.0070  0.0070  0.0070  0.0050  0.0050  0.0050  0.0050  0.0050  0.0060  0.0050  0.0050  0.0050  0.0050  0.0060  0.0060  0.0050  0.0050  0.0060  0.0060  0.0070  0.0050  0.0080  0.0070  0.0080  0.0070  0.0060  0.0070  0.0060  0.0060  0.0060  0.0050  0.0050  0.0050  0.0050  0.0030  0.0111  0.0030  0.0050  0.0050  0.0060  0.0000  0.0030  0.0000  0.0070  0.0050  0.0040  0.0050  0.0000  0.0070  0.0070  0.0030  0.0040  0.0070  0.0040  0.0040  0.0060  0.0040  0.0040  0.0040  0.0070  0.0070  0.0060  0.0050  0.0080  0.0080  0.0070  0.0040  0.0000
RND4__GCA_000756165.1   0.7519  0.4030  0.4030  0.4143  0.3482  0.3436  0.3436  0.3500  0.3620  0.3711  0.2445  0.2590  0.2592  0.2667  0.2688  0.2677  0.2650  0.2717  0.2677  0.2691  0.2704  0.2731  0.2717  0.2691  0.2731  0.2681  0.2681  0.2681  0.2681  0.2696  0.2696  0.2682  0.2693  0.2640  0.2643  0.2643  0.2657  0.2657  0.2657  0.2626  0.2667  0.3173  0.2583  0.2580  0.2580  0.2518  0.2188  0.2188  0.2188  0.2243  0.2138  0.2204  0.2243  0.2177  0.2152  0.2448  0.2414  0.2400  0.2454  0.2414  0.2640  0.2693  0.2627  0.2696  0.2596  0.2596  0.2596  0.2682  0.2446  0.2529  0.2492  0.2529  0.2465  0.2465  0.2529  0.2529  0.2557  0.2570  0.2557  0.2476  0.2476  0.2469  0.2423  0.2693  0.2693  0.2536  0.2617  0.2544  0.2558  0.2438  0.2376  0.2397  0.2397  0.2370  0.2396  0.2370  0.2383  0.2356  0.2356  0.2356  0.2356  0.2437  0.2421  0.2582  0.2704  0.2775  0.2762  0.2783  0.2018  0.2029  0.0362  0.0696  0.0686  0.0903  0.0903  0.0903  0.0903  0.0903  0.0915  0.0903  0.0903  0.0903  0.0858  0.0846  0.0869  0.0060  0.0070  0.0040  0.0040  0.0060  0.0100  0.0060  0.0060  0.0070  0.0070  0.0060  0.0060  0.0070  0.0060  0.0060  0.0060  0.0060  0.0060  0.0060  0.0060  0.0070  0.0060  0.0070  0.0070  0.0070  0.0060  0.0060  0.0060  0.0060  0.0060  0.0060  0.0060  0.0040  0.0040  0.0040  0.0040  0.0040  0.0070  0.0040  0.0040  0.0040  0.0040  0.0050  0.0050  0.0040  0.0060  0.0050  0.0050  0.0080  0.0060  0.0090  0.0060  0.0090  0.0080  0.0070  0.0080  0.0050  0.0050  0.0050  0.0040  0.0060  0.0040  0.0060  0.0020  0.0100  0.0020  0.0040  0.0060  0.0050  0.0030  0.0000  0.0030  0.0080  0.0040  0.0050  0.0060  0.0030  0.0060  0.0060  0.0000  0.0010  0.0080  0.0050  0.0010  0.0050  0.0050  0.0050  0.0050  0.0080  0.0080  0.0050  0.0080  0.0070  0.0070  0.0060  0.0050  0.0030  0.0030
RND4__GCA_000756185.1   0.7565  0.4063  0.4063  0.4176  0.3511  0.3465  0.3465  0.3530  0.3650  0.3725  0.2471  0.2616  0.2618  0.2693  0.2715  0.2704  0.2677  0.2744  0.2704  0.2717  0.2731  0.2758  0.2744  0.2717  0.2758  0.2709  0.2709  0.2709  0.2709  0.2724  0.2724  0.2710  0.2720  0.2667  0.2671  0.2671  0.2685  0.2685  0.2685  0.2654  0.2695  0.3173  0.2611  0.2607  0.2607  0.2546  0.2214  0.2214  0.2214  0.2269  0.2164  0.2230  0.2269  0.2203  0.2178  0.2475  0.2441  0.2427  0.2482  0.2441  0.2668  0.2693  0.2627  0.2696  0.2596  0.2596  0.2596  0.2682  0.2460  0.2543  0.2505  0.2543  0.2478  0.2478  0.2543  0.2543  0.2570  0.2584  0.2570  0.2489  0.2489  0.2483  0.2450  0.2721  0.2721  0.2550  0.2644  0.2572  0.2586  0.2465  0.2403  0.2423  0.2423  0.2397  0.2423  0.2396  0.2410  0.2383  0.2383  0.2383  0.2383  0.2464  0.2447  0.2609  0.2732  0.2803  0.2789  0.2811  0.2044  0.2054  0.0341  0.0696  0.0686  0.0903  0.0903  0.0903  0.0903  0.0903  0.0915  0.0903  0.0903  0.0903  0.0858  0.0846  0.0869  0.0020  0.0050  0.0040  0.0020  0.0060  0.0080  0.0020  0.0020  0.0030  0.0030  0.0020  0.0020  0.0030  0.0020  0.0020  0.0020  0.0020  0.0020  0.0020  0.0020  0.0030  0.0020  0.0030  0.0030  0.0030  0.0020  0.0020  0.0020  0.0020  0.0020  0.0020  0.0020  0.0080  0.0080  0.0080  0.0080  0.0080  0.0070  0.0080  0.0080  0.0080  0.0080  0.0030  0.0030  0.0040  0.0040  0.0030  0.0030  0.0080  0.0040  0.0070  0.0040  0.0070  0.0060  0.0050  0.0060  0.0030  0.0030  0.0030  0.0020  0.0060  0.0020  0.0060  0.0040  0.0080  0.0040  0.0020  0.0040  0.0030  0.0050  0.0040  0.0050  0.0060  0.0000  0.0070  0.0040  0.0050  0.0020  0.0020  0.0040  0.0050  0.0060  0.0070  0.0050  0.0050  0.0030  0.0030  0.0030  0.0060  0.0060  0.0030  0.0060  0.0050  0.0050  0.0020  0.0070  0.0050  0.0050  0.0040
RND4__GCA_000756925.1   0.7589  0.4047  0.4047  0.4159  0.3496  0.3451  0.3451  0.3515  0.3635  0.3696  0.2458  0.2577  0.2579  0.2653  0.2674  0.2664  0.2637  0.2704  0.2664  0.2677  0.2691  0.2717  0.2704  0.2677  0.2717  0.2681  0.2681  0.2681  0.2681  0.2696  0.2696  0.2682  0.2693  0.2640  0.2643  0.2643  0.2657  0.2657  0.2657  0.2626  0.2667  0.3159  0.2583  0.2580  0.2580  0.2518  0.2201  0.2201  0.2201  0.2256  0.2151  0.2217  0.2256  0.2190  0.2165  0.2448  0.2400  0.2387  0.2441  0.2400  0.2626  0.2679  0.2613  0.2683  0.2583  0.2583  0.2583  0.2669  0.2433  0.2516  0.2478  0.2516  0.2452  0.2452  0.2516  0.2516  0.2543  0.2557  0.2543  0.2462  0.2462  0.2456  0.2409  0.2679  0.2679  0.2522  0.2603  0.2544  0.2558  0.2425  0.2376  0.2397  0.2397  0.2370  0.2397  0.2370  0.2383  0.2356  0.2356  0.2356  0.2356  0.2437  0.2421  0.2569  0.2690  0.2762  0.2748  0.2769  0.2006  0.2016  0.0331  0.0685  0.0675  0.0892  0.0892  0.0892  0.0892  0.0892  0.0903  0.0892  0.0892  0.0892  0.0846  0.0835  0.0858  0.0070  0.0000  0.0050  0.0050  0.0050  0.0070  0.0070  0.0070  0.0080  0.0080  0.0070  0.0070  0.0080  0.0070  0.0070  0.0070  0.0070  0.0070  0.0070  0.0070  0.0080  0.0070  0.0080  0.0080  0.0080  0.0070  0.0070  0.0070  0.0070  0.0070  0.0070  0.0070  0.0090  0.0090  0.0090  0.0090  0.0090  0.0060  0.0070  0.0070  0.0090  0.0090  0.0060  0.0060  0.0050  0.0050  0.0060  0.0060  0.0090  0.0030  0.0060  0.0050  0.0060  0.0030  0.0040  0.0030  0.0060  0.0060  0.0060  0.0050  0.0050  0.0050  0.0050  0.0050  0.0070  0.0050  0.0050  0.0050  0.0040  0.0060  0.0070  0.0060  0.0050  0.0050  0.0060  0.0050  0.0060  0.0070  0.0070  0.0070  0.0080  0.0050  0.0060  0.0080  0.0060  0.0020  0.0020  0.0020  0.0050  0.0050  0.0080  0.0070  0.0060  0.0060  0.0070  0.0060  0.0060  0.0060  0.0070  0.0050
RND4__GCA_000757075.1   0.7497  0.4047  0.4047  0.4159  0.3496  0.3451  0.3451  0.3515  0.3635  0.3726  0.2471  0.2603  0.2605  0.2680  0.2701  0.2691  0.2664  0.2731  0.2691  0.2704  0.2717  0.2744  0.2731  0.2704  0.2744  0.2695  0.2695  0.2695  0.2695  0.2710  0.2710  0.2696  0.2707  0.2654  0.2657  0.2657  0.2671  0.2671  0.2671  0.2640  0.2681  0.3188  0.2597  0.2594  0.2594  0.2532  0.2201  0.2201  0.2201  0.2256  0.2151  0.2217  0.2256  0.2190  0.2165  0.2462  0.2427  0.2414  0.2468  0.2427  0.2654  0.2707  0.2641  0.2710  0.2610  0.2610  0.2610  0.2696  0.2460  0.2543  0.2505  0.2543  0.2478  0.2478  0.2543  0.2543  0.2570  0.2584  0.2570  0.2489  0.2489  0.2483  0.2436  0.2707  0.2707  0.2550  0.2630  0.2558  0.2572  0.2452  0.2389  0.2410  0.2410  0.2383  0.2410  0.2383  0.2383  0.2370  0.2370  0.2370  0.2370  0.2450  0.2434  0.2595  0.2718  0.2789  0.2776  0.2797  0.2031  0.2041  0.0352  0.0685  0.0675  0.0892  0.0892  0.0892  0.0892  0.0892  0.0903  0.0892  0.0892  0.0892  0.0846  0.0835  0.0858  0.0070  0.0060  0.0030  0.0050  0.0050  0.0090  0.0070  0.0070  0.0080  0.0080  0.0070  0.0070  0.0080  0.0070  0.0070  0.0070  0.0070  0.0070  0.0070  0.0070  0.0080  0.0070  0.0080  0.0080  0.0080  0.0070  0.0070  0.0070  0.0070  0.0070  0.0070  0.0070  0.0090  0.0090  0.0090  0.0090  0.0090  0.0080  0.0070  0.0070  0.0090  0.0090  0.0060  0.0060  0.0030  0.0070  0.0060  0.0060  0.0090  0.0050  0.0060  0.0050  0.0080  0.0070  0.0060  0.0070  0.0060  0.0060  0.0060  0.0050  0.0050  0.0050  0.0050  0.0030  0.0090  0.0030  0.0050  0.0070  0.0040  0.0060  0.0050  0.0060  0.0070  0.0050  0.0060  0.0070  0.0060  0.0070  0.0070  0.0050  0.0060  0.0070  0.0060  0.0060  0.0020  0.0040  0.0040  0.0040  0.0070  0.0070  0.0060  0.0090  0.0060  0.0060  0.0070  0.0060  0.0060  0.0060  0.0050  0.0050  0.0060
RND4__GCA_000757095.1   0.7635  0.4112  0.4112  0.4226  0.3555  0.3509  0.3509  0.3574  0.3694  0.3770  0.2522  0.2655  0.2658  0.2734  0.2755  0.2744  0.2717  0.2785  0.2744  0.2758  0.2771  0.2799  0.2785  0.2758  0.2799  0.2751  0.2751  0.2751  0.2751  0.2765  0.2765  0.2751  0.2762  0.2709  0.2712  0.2712  0.2726  0.2726  0.2726  0.2695  0.2736  0.3247  0.2652  0.2649  0.2649  0.2587  0.2254  0.2254  0.2254  0.2309  0.2203  0.2269  0.2309  0.2243  0.2217  0.2516  0.2468  0.2454  0.2509  0.2468  0.2709  0.2763  0.2696  0.2766  0.2637  0.2637  0.2637  0.2752  0.2514  0.2598  0.2560  0.2598  0.2533  0.2533  0.2598  0.2598  0.2625  0.2639  0.2625  0.2530  0.2530  0.2537  0.2491  0.2763  0.2763  0.2605  0.2686  0.2614  0.2600  0.2506  0.2443  0.2464  0.2464  0.2437  0.2464  0.2437  0.2450  0.2423  0.2423  0.2423  0.2423  0.2505  0.2488  0.2649  0.2773  0.2845  0.2831  0.2853  0.2056  0.2067  0.0372  0.0729  0.0719  0.0915  0.0915  0.0915  0.0915  0.0915  0.0926  0.0915  0.0915  0.0915  0.0869  0.0858  0.0880  0.0090  0.0080  0.0050  0.0070  0.0090  0.0110  0.0090  0.0090  0.0100  0.0100  0.0090  0.0090  0.0100  0.0090  0.0090  0.0090  0.0090  0.0090  0.0090  0.0090  0.0100  0.0090  0.0100  0.0100  0.0100  0.0090  0.0090  0.0090  0.0090  0.0090  0.0090  0.0090  0.0131  0.0131  0.0131  0.0131  0.0131  0.0100  0.0110  0.0110  0.0131  0.0131  0.0080  0.0080  0.0070  0.0090  0.0080  0.0080  0.0111  0.0070  0.0100  0.0070  0.0080  0.0090  0.0080  0.0090  0.0080  0.0080  0.0080  0.0070  0.0090  0.0070  0.0090  0.0070  0.0070  0.0070  0.0070  0.0090  0.0060  0.0100  0.0090  0.0100  0.0090  0.0070  0.0100  0.0090  0.0100  0.0090  0.0090  0.0090  0.0100  0.0090  0.0100  0.0100  0.0080  0.0060  0.0060  0.0060  0.0090  0.0090  0.0100  0.0111  0.0080  0.0080  0.0090  0.0100  0.0100  0.0100  0.0090  0.0070  0.0080  0.0080
RND4__GCA_000757105.1   0.7542  0.4014  0.4014  0.4126  0.3496  0.3451  0.3451  0.3515  0.3635  0.3696  0.2445  0.2577  0.2579  0.2653  0.2674  0.2664  0.2637  0.2704  0.2664  0.2677  0.2691  0.2717  0.2704  0.2677  0.2717  0.2640  0.2640  0.2640  0.2640  0.2682  0.2682  0.2669  0.2679  0.2627  0.2630  0.2630  0.2643  0.2643  0.2643  0.2613  0.2654  0.3130  0.2570  0.2566  0.2566  0.2505  0.2175  0.2175  0.2175  0.2230  0.2125  0.2190  0.2230  0.2164  0.2139  0.2435  0.2374  0.2360  0.2414  0.2374  0.2599  0.2679  0.2613  0.2683  0.2556  0.2556  0.2556  0.2669  0.2406  0.2516  0.2478  0.2516  0.2451  0.2451  0.2516  0.2516  0.2543  0.2557  0.2543  0.2462  0.2462  0.2456  0.2409  0.2679  0.2679  0.2522  0.2603  0.2531  0.2544  0.2425  0.2363  0.2383  0.2383  0.2357  0.2383  0.2356  0.2370  0.2343  0.2343  0.2343  0.2343  0.2423  0.2407  0.2569  0.2690  0.2762  0.2748  0.2769  0.2006  0.2016  0.0341  0.0674  0.0664  0.0881  0.0881  0.0881  0.0881  0.0881  0.0892  0.0881  0.0881  0.0881  0.0835  0.0824  0.0846  0.0080  0.0050  0.0040  0.0040  0.0040  0.0080  0.0080  0.0080  0.0090  0.0090  0.0080  0.0080  0.0090  0.0080  0.0080  0.0080  0.0080  0.0080  0.0080  0.0080  0.0090  0.0080  0.0090  0.0090  0.0090  0.0080  0.0080  0.0080  0.0080  0.0080  0.0080  0.0080  0.0060  0.0060  0.0060  0.0060  0.0060  0.0050  0.0020  0.0020  0.0060  0.0060  0.0050  0.0050  0.0040  0.0040  0.0050  0.0050  0.0060  0.0040  0.0070  0.0040  0.0050  0.0060  0.0030  0.0060  0.0050  0.0050  0.0050  0.0040  0.0040  0.0040  0.0040  0.0020  0.0100  0.0020  0.0040  0.0040  0.0050  0.0030  0.0040  0.0030  0.0040  0.0060  0.0010  0.0040  0.0030  0.0060  0.0060  0.0040  0.0050  0.0040  0.0010  0.0050  0.0050  0.0030  0.0030  0.0030  0.0040  0.0040  0.0070  0.0080  0.0050  0.0050  0.0060  0.0010  0.0030  0.0030  0.0040  0.0060  0.0050  0.0050  0.0090
RND4__GCA_000757145.1   0.7542  0.4030  0.4030  0.4143  0.3482  0.3436  0.3436  0.3500  0.3620  0.3711  0.2458  0.2590  0.2592  0.2667  0.2688  0.2677  0.2650  0.2717  0.2677  0.2691  0.2704  0.2731  0.2717  0.2691  0.2731  0.2681  0.2681  0.2681  0.2681  0.2696  0.2696  0.2682  0.2693  0.2640  0.2643  0.2643  0.2657  0.2657  0.2657  0.2626  0.2667  0.3173  0.2583  0.2580  0.2580  0.2518  0.2188  0.2188  0.2188  0.2243  0.2138  0.2204  0.2243  0.2177  0.2152  0.2448  0.2414  0.2400  0.2454  0.2414  0.2640  0.2693  0.2627  0.2696  0.2596  0.2596  0.2596  0.2682  0.2446  0.2529  0.2492  0.2529  0.2465  0.2465  0.2529  0.2529  0.2557  0.2570  0.2557  0.2476  0.2476  0.2469  0.2423  0.2693  0.2693  0.2536  0.2617  0.2544  0.2558  0.2438  0.2376  0.2397  0.2397  0.2370  0.2396  0.2370  0.2383  0.2356  0.2356  0.2356  0.2356  0.2437  0.2421  0.2582  0.2704  0.2775  0.2762  0.2783  0.2018  0.2029  0.0321  0.0674  0.0664  0.0881  0.0881  0.0881  0.0881  0.0881  0.0892  0.0881  0.0881  0.0881  0.0835  0.0824  0.0846  0.0040  0.0030  0.0020  0.0020  0.0040  0.0060  0.0040  0.0040  0.0050  0.0050  0.0040  0.0040  0.0050  0.0040  0.0040  0.0040  0.0040  0.0040  0.0040  0.0040  0.0050  0.0040  0.0050  0.0050  0.0050  0.0040  0.0040  0.0040  0.0040  0.0040  0.0040  0.0040  0.0080  0.0080  0.0080  0.0080  0.0080  0.0050  0.0060  0.0060  0.0080  0.0080  0.0030  0.0030  0.0020  0.0040  0.0030  0.0030  0.0080  0.0020  0.0050  0.0020  0.0050  0.0040  0.0030  0.0040  0.0030  0.0030  0.0030  0.0020  0.0040  0.0020  0.0040  0.0020  0.0060  0.0020  0.0020  0.0040  0.0010  0.0050  0.0040  0.0050  0.0040  0.0020  0.0050  0.0040  0.0050  0.0040  0.0040  0.0040  0.0050  0.0040  0.0050  0.0050  0.0030  0.0010  0.0010  0.0010  0.0040  0.0040  0.0050  0.0060  0.0030  0.0030  0.0040  0.0050  0.0050  0.0050  0.0040  0.0020  0.0030  0.0030  0.0050  0.0040
RND4__GCA_000757175.1   0.7565  0.4063  0.4063  0.4176  0.3511  0.3465  0.3465  0.3530  0.3650  0.3725  0.2471  0.2616  0.2618  0.2693  0.2715  0.2704  0.2677  0.2744  0.2704  0.2717  0.2731  0.2758  0.2744  0.2717  0.2758  0.2709  0.2709  0.2709  0.2709  0.2724  0.2724  0.2710  0.2720  0.2667  0.2671  0.2671  0.2685  0.2685  0.2685  0.2654  0.2695  0.3173  0.2611  0.2607  0.2607  0.2546  0.2214  0.2214  0.2214  0.2269  0.2164  0.2230  0.2269  0.2203  0.2178  0.2475  0.2441  0.2427  0.2482  0.2441  0.2668  0.2693  0.2627  0.2696  0.2596  0.2596  0.2596  0.2682  0.2460  0.2543  0.2505  0.2543  0.2478  0.2478  0.2543  0.2543  0.2570  0.2584  0.2570  0.2489  0.2489  0.2483  0.2450  0.2721  0.2721  0.2550  0.2644  0.2572  0.2586  0.2465  0.2403  0.2423  0.2423  0.2397  0.2423  0.2396  0.2410  0.2383  0.2383  0.2383  0.2383  0.2464  0.2447  0.2609  0.2732  0.2803  0.2789  0.2811  0.2044  0.2054  0.0341  0.0696  0.0686  0.0903  0.0903  0.0903  0.0903  0.0903  0.0915  0.0903  0.0903  0.0903  0.0858  0.0846  0.0869  0.0020  0.0050  0.0040  0.0020  0.0060  0.0080  0.0020  0.0020  0.0030  0.0030  0.0020  0.0020  0.0030  0.0020  0.0020  0.0020  0.0020  0.0020  0.0020  0.0020  0.0030  0.0020  0.0030  0.0030  0.0030  0.0020  0.0020  0.0020  0.0020  0.0020  0.0020  0.0020  0.0080  0.0080  0.0080  0.0080  0.0080  0.0070  0.0080  0.0080  0.0080  0.0080  0.0030  0.0030  0.0040  0.0040  0.0030  0.0030  0.0080  0.0040  0.0070  0.0040  0.0070  0.0060  0.0050  0.0060  0.0030  0.0030  0.0030  0.0020  0.0060  0.0020  0.0060  0.0040  0.0080  0.0040  0.0020  0.0040  0.0030  0.0050  0.0040  0.0050  0.0060  0.0000  0.0070  0.0040  0.0050  0.0020  0.0020  0.0040  0.0050  0.0060  0.0070  0.0050  0.0050  0.0030  0.0030  0.0030  0.0060  0.0060  0.0030  0.0060  0.0050  0.0050  0.0020  0.0070  0.0050  0.0050  0.0040  0.0000  0.0050  0.0050  0.0070  0.0060  0.0020
RND4__GCA_000757185.1   0.7588  0.4030  0.4030  0.4143  0.3511  0.3465  0.3465  0.3530  0.3650  0.3711  0.2420  0.2590  0.2592  0.2667  0.2688  0.2677  0.2650  0.2717  0.2677  0.2691  0.2704  0.2731  0.2717  0.2691  0.2731  0.2681  0.2681  0.2681  0.2681  0.2696  0.2696  0.2682  0.2693  0.2640  0.2643  0.2643  0.2657  0.2657  0.2657  0.2626  0.2667  0.3173  0.2583  0.2580  0.2580  0.2518  0.2188  0.2188  0.2188  0.2243  0.2138  0.2204  0.2243  0.2177  0.2152  0.2448  0.2414  0.2400  0.2454  0.2414  0.2640  0.2693  0.2627  0.2696  0.2596  0.2596  0.2596  0.2682  0.2446  0.2529  0.2492  0.2529  0.2465  0.2465  0.2529  0.2529  0.2557  0.2570  0.2557  0.2476  0.2476  0.2469  0.2423  0.2693  0.2693  0.2536  0.2617  0.2544  0.2558  0.2438  0.2376  0.2397  0.2397  0.2370  0.2396  0.2370  0.2383  0.2356  0.2356  0.2356  0.2356  0.2437  0.2421  0.2582  0.2704  0.2775  0.2762  0.2783  0.2018  0.2029  0.0352  0.0685  0.0675  0.0892  0.0892  0.0892  0.0892  0.0892  0.0903  0.0892  0.0892  0.0892  0.0846  0.0835  0.0858  0.0070  0.0060  0.0050  0.0050  0.0050  0.0090  0.0070  0.0070  0.0080  0.0080  0.0070  0.0070  0.0080  0.0070  0.0070  0.0070  0.0070  0.0070  0.0070  0.0070  0.0080  0.0070  0.0080  0.0080  0.0080  0.0070  0.0070  0.0070  0.0070  0.0070  0.0070  0.0070  0.0050  0.0050  0.0050  0.0050  0.0050  0.0060  0.0050  0.0050  0.0050  0.0050  0.0060  0.0060  0.0050  0.0050  0.0060  0.0060  0.0070  0.0050  0.0080  0.0070  0.0080  0.0070  0.0060  0.0070  0.0060  0.0060  0.0060  0.0050  0.0050  0.0050  0.0050  0.0030  0.0111  0.0030  0.0050  0.0050  0.0060  0.0000  0.0030  0.0000  0.0070  0.0050  0.0040  0.0050  0.0000  0.0070  0.0070  0.0030  0.0040  0.0070  0.0040  0.0040  0.0060  0.0040  0.0040  0.0040  0.0070  0.0070  0.0060  0.0050  0.0080  0.0080  0.0070  0.0040  0.0000  0.0000  0.0030  0.0050  0.0060  0.0060  0.0100  0.0030  0.0050  0.0050
RND4__GCA_000757225.1   0.7519  0.4014  0.4014  0.4126  0.3496  0.3451  0.3451  0.3515  0.3635  0.3696  0.2471  0.2603  0.2579  0.2653  0.2674  0.2664  0.2637  0.2704  0.2664  0.2677  0.2691  0.2717  0.2704  0.2677  0.2717  0.2695  0.2695  0.2695  0.2695  0.2710  0.2710  0.2696  0.2707  0.2654  0.2657  0.2657  0.2671  0.2671  0.2671  0.2640  0.2681  0.3188  0.2570  0.2566  0.2566  0.2505  0.2201  0.2201  0.2201  0.2256  0.2151  0.2217  0.2256  0.2190  0.2165  0.2435  0.2400  0.2387  0.2441  0.2400  0.2654  0.2679  0.2613  0.2683  0.2610  0.2610  0.2610  0.2696  0.2460  0.2543  0.2505  0.2543  0.2478  0.2478  0.2543  0.2543  0.2570  0.2584  0.2570  0.2489  0.2489  0.2483  0.2409  0.2707  0.2707  0.2550  0.2630  0.2558  0.2572  0.2452  0.2363  0.2383  0.2383  0.2357  0.2383  0.2356  0.2370  0.2343  0.2343  0.2343  0.2343  0.2423  0.2407  0.2595  0.2718  0.2789  0.2775  0.2797  0.2031  0.2041  0.0321  0.0685  0.0675  0.0892  0.0892  0.0892  0.0892  0.0892  0.0903  0.0892  0.0892  0.0892  0.0846  0.0835  0.0858  0.0050  0.0040  0.0050  0.0050  0.0050  0.0050  0.0050  0.0050  0.0060  0.0060  0.0050  0.0050  0.0060  0.0050  0.0050  0.0050  0.0050  0.0050  0.0050  0.0050  0.0060  0.0050  0.0060  0.0060  0.0060  0.0050  0.0050  0.0050  0.0050  0.0050  0.0050  0.0050  0.0090  0.0090  0.0090  0.0090  0.0090  0.0060  0.0070  0.0070  0.0090  0.0090  0.0060  0.0060  0.0050  0.0050  0.0060  0.0060  0.0090  0.0030  0.0060  0.0050  0.0060  0.0050  0.0040  0.0050  0.0060  0.0060  0.0060  0.0050  0.0030  0.0050  0.0030  0.0050  0.0090  0.0050  0.0050  0.0050  0.0040  0.0060  0.0070  0.0060  0.0050  0.0050  0.0060  0.0050  0.0060  0.0070  0.0070  0.0070  0.0080  0.0050  0.0060  0.0080  0.0060  0.0020  0.0020  0.0020  0.0050  0.0050  0.0080  0.0070  0.0040  0.0040  0.0070  0.0060  0.0060  0.0060  0.0070  0.0050  0.0040  0.0060  0.0080  0.0050  0.0030  0.0050  0.0060
RND4__GCA_000757255.1   0.7542  0.4047  0.4047  0.4159  0.3540  0.3494  0.3494  0.3559  0.3679  0.3740  0.2471  0.2616  0.2618  0.2693  0.2715  0.2704  0.2677  0.2744  0.2704  0.2717  0.2731  0.2758  0.2744  0.2717  0.2758  0.2681  0.2681  0.2681  0.2681  0.2724  0.2724  0.2710  0.2720  0.2667  0.2671  0.2671  0.2685  0.2685  0.2685  0.2654  0.2695  0.3173  0.2597  0.2594  0.2594  0.2532  0.2214  0.2214  0.2214  0.2269  0.2164  0.2230  0.2269  0.2203  0.2178  0.2475  0.2414  0.2400  0.2454  0.2414  0.2640  0.2721  0.2655  0.2724  0.2596  0.2596  0.2596  0.2710  0.2446  0.2557  0.2519  0.2557  0.2492  0.2492  0.2557  0.2557  0.2584  0.2598  0.2584  0.2503  0.2503  0.2496  0.2436  0.2721  0.2721  0.2563  0.2644  0.2572  0.2586  0.2465  0.2403  0.2423  0.2423  0.2397  0.2423  0.2396  0.2410  0.2383  0.2383  0.2383  0.2383  0.2464  0.2447  0.2609  0.2732  0.2775  0.2762  0.2811  0.2044  0.2054  0.0341  0.0696  0.0686  0.0903  0.0903  0.0903  0.0903  0.0903  0.0915  0.0903  0.0903  0.0903  0.0858  0.0846  0.0869  0.0060  0.0050  0.0060  0.0020  0.0060  0.0080  0.0060  0.0060  0.0070  0.0070  0.0060  0.0060  0.0070  0.0060  0.0060  0.0060  0.0060  0.0060  0.0060  0.0060  0.0070  0.0060  0.0070  0.0070  0.0070  0.0060  0.0060  0.0060  0.0060  0.0060  0.0060  0.0060  0.0080  0.0080  0.0080  0.0080  0.0080  0.0050  0.0060  0.0060  0.0080  0.0080  0.0010  0.0010  0.0060  0.0000  0.0010  0.0010  0.0060  0.0040  0.0070  0.0040  0.0050  0.0060  0.0030  0.0060  0.0010  0.0010  0.0010  0.0020  0.0060  0.0020  0.0060  0.0060  0.0100  0.0060  0.0020  0.0000  0.0050  0.0050  0.0060  0.0050  0.0040  0.0040  0.0050  0.0000  0.0050  0.0020  0.0020  0.0060  0.0070  0.0040  0.0050  0.0070  0.0070  0.0030  0.0030  0.0030  0.0040  0.0040  0.0070  0.0060  0.0050  0.0050  0.0020  0.0050  0.0050  0.0050  0.0060  0.0040  0.0050  0.0070  0.0090  0.0040  0.0040  0.0040  0.0050  0.0050
RND4__GCA_000757325.1   0.7496  0.4014  0.4014  0.4126  0.3525  0.3480  0.3480  0.3544  0.3635  0.3696  0.2471  0.2603  0.2605  0.2680  0.2701  0.2691  0.2664  0.2731  0.2691  0.2704  0.2717  0.2744  0.2731  0.2704  0.2744  0.2668  0.2668  0.2668  0.2668  0.2710  0.2710  0.2696  0.2707  0.2654  0.2657  0.2657  0.2671  0.2671  0.2671  0.2640  0.2681  0.3159  0.2597  0.2594  0.2594  0.2532  0.2175  0.2175  0.2175  0.2230  0.2125  0.2190  0.2230  0.2164  0.2139  0.2462  0.2400  0.2387  0.2441  0.2400  0.2626  0.2707  0.2641  0.2710  0.2583  0.2583  0.2583  0.2696  0.2433  0.2543  0.2505  0.2543  0.2478  0.2478  0.2543  0.2543  0.2570  0.2584  0.2570  0.2489  0.2489  0.2483  0.2436  0.2707  0.2707  0.2550  0.2630  0.2558  0.2572  0.2452  0.2389  0.2410  0.2410  0.2383  0.2410  0.2383  0.2397  0.2370  0.2370  0.2370  0.2370  0.2450  0.2434  0.2595  0.2718  0.2789  0.2775  0.2797  0.2031  0.2041  0.0372  0.0707  0.0697  0.0892  0.0892  0.0892  0.0892  0.0892  0.0903  0.0892  0.0892  0.0892  0.0846  0.0835  0.0858  0.0110  0.0080  0.0070  0.0070  0.0070  0.0090  0.0110  0.0110  0.0121  0.0121  0.0110  0.0110  0.0121  0.0110  0.0110  0.0110  0.0110  0.0110  0.0110  0.0110  0.0121  0.0110  0.0121  0.0121  0.0121  0.0110  0.0110  0.0110  0.0110  0.0110  0.0110  0.0110  0.0050  0.0050  0.0050  0.0050  0.0050  0.0060  0.0030  0.0030  0.0050  0.0050  0.0080  0.0080  0.0070  0.0070  0.0080  0.0080  0.0090  0.0070  0.0080  0.0070  0.0080  0.0070  0.0060  0.0070  0.0080  0.0080  0.0080  0.0070  0.0070  0.0070  0.0070  0.0050  0.0131  0.0050  0.0070  0.0070  0.0080  0.0060  0.0050  0.0060  0.0070  0.0090  0.0020  0.0070  0.0060  0.0090  0.0090  0.0050  0.0040  0.0070  0.0020  0.0040  0.0080  0.0060  0.0060  0.0060  0.0070  0.0070  0.0080  0.0090  0.0060  0.0060  0.0090  0.0020  0.0060  0.0060  0.0050  0.0090  0.0080  0.0080  0.0121  0.0030  0.0070  0.0090  0.0060  0.0080  0.0070
RND4__GCA_000763555.1   0.7542  0.4047  0.4047  0.4159  0.3540  0.3494  0.3494  0.3559  0.3679  0.3740  0.2471  0.2616  0.2618  0.2693  0.2715  0.2704  0.2677  0.2744  0.2704  0.2717  0.2731  0.2758  0.2744  0.2717  0.2758  0.2681  0.2681  0.2681  0.2681  0.2724  0.2724  0.2710  0.2720  0.2667  0.2671  0.2671  0.2685  0.2685  0.2685  0.2654  0.2695  0.3173  0.2597  0.2594  0.2594  0.2532  0.2214  0.2214  0.2214  0.2269  0.2164  0.2230  0.2269  0.2203  0.2178  0.2475  0.2414  0.2400  0.2454  0.2414  0.2640  0.2721  0.2655  0.2724  0.2596  0.2596  0.2596  0.2710  0.2446  0.2557  0.2519  0.2557  0.2492  0.2492  0.2557  0.2557  0.2584  0.2598  0.2584  0.2503  0.2503  0.2496  0.2436  0.2721  0.2721  0.2563  0.2644  0.2572  0.2586  0.2465  0.2403  0.2423  0.2423  0.2397  0.2423  0.2396  0.2410  0.2383  0.2383  0.2383  0.2383  0.2464  0.2447  0.2609  0.2732  0.2775  0.2762  0.2811  0.2044  0.2054  0.0341  0.0696  0.0686  0.0903  0.0903  0.0903  0.0903  0.0903  0.0915  0.0903  0.0903  0.0903  0.0858  0.0846  0.0869  0.0060  0.0050  0.0060  0.0020  0.0060  0.0080  0.0060  0.0060  0.0070  0.0070  0.0060  0.0060  0.0070  0.0060  0.0060  0.0060  0.0060  0.0060  0.0060  0.0060  0.0070  0.0060  0.0070  0.0070  0.0070  0.0060  0.0060  0.0060  0.0060  0.0060  0.0060  0.0060  0.0080  0.0080  0.0080  0.0080  0.0080  0.0050  0.0060  0.0060  0.0080  0.0080  0.0010  0.0010  0.0060  0.0000  0.0010  0.0010  0.0060  0.0040  0.0070  0.0040  0.0050  0.0060  0.0030  0.0060  0.0010  0.0010  0.0010  0.0020  0.0060  0.0020  0.0060  0.0060  0.0100  0.0060  0.0020  0.0000  0.0050  0.0050  0.0060  0.0050  0.0040  0.0040  0.0050  0.0000  0.0050  0.0020  0.0020  0.0060  0.0070  0.0040  0.0050  0.0070  0.0070  0.0030  0.0030  0.0030  0.0040  0.0040  0.0070  0.0060  0.0050  0.0050  0.0020  0.0050  0.0050  0.0050  0.0060  0.0040  0.0050  0.0070  0.0090  0.0040  0.0040  0.0040  0.0050  0.0050  0.0000  0.0070
RND4__GCA_000764575.1   0.7634  0.4096  0.4096  0.4209  0.3540  0.3494  0.3494  0.3559  0.3709  0.3799  0.2522  0.2655  0.2658  0.2734  0.2755  0.2744  0.2717  0.2785  0.2744  0.2758  0.2771  0.2799  0.2785  0.2758  0.2799  0.2751  0.2751  0.2751  0.2751  0.2765  0.2765  0.2751  0.2762  0.2709  0.2712  0.2712  0.2726  0.2726  0.2726  0.2695  0.2736  0.3247  0.2652  0.2649  0.2649  0.2587  0.2253  0.2253  0.2253  0.2309  0.2203  0.2269  0.2309  0.2243  0.2217  0.2516  0.2481  0.2468  0.2522  0.2481  0.2709  0.2763  0.2696  0.2766  0.2637  0.2637  0.2637  0.2752  0.2514  0.2598  0.2560  0.2598  0.2532  0.2532  0.2598  0.2598  0.2625  0.2639  0.2625  0.2543  0.2543  0.2537  0.2491  0.2763  0.2763  0.2605  0.2686  0.2614  0.2628  0.2506  0.2443  0.2464  0.2464  0.2437  0.2464  0.2437  0.2450  0.2423  0.2423  0.2423  0.2423  0.2505  0.2488  0.2649  0.2773  0.2845  0.2831  0.2839  0.2082  0.2092  0.0382  0.0707  0.0697  0.0903  0.0903  0.0903  0.0903  0.0903  0.0915  0.0903  0.0903  0.0903  0.0880  0.0869  0.0892  0.0100  0.0070  0.0060  0.0080  0.0100  0.0121  0.0100  0.0100  0.0110  0.0110  0.0100  0.0100  0.0110  0.0100  0.0100  0.0100  0.0100  0.0100  0.0100  0.0100  0.0110  0.0100  0.0110  0.0110  0.0110  0.0100  0.0100  0.0100  0.0100  0.0100  0.0100  0.0100  0.0141  0.0141  0.0141  0.0141  0.0141  0.0110  0.0121  0.0121  0.0141  0.0141  0.0090  0.0090  0.0080  0.0100  0.0090  0.0090  0.0141  0.0080  0.0111  0.0080  0.0111  0.0080  0.0090  0.0080  0.0090  0.0090  0.0090  0.0080  0.0100  0.0080  0.0100  0.0080  0.0000  0.0080  0.0080  0.0100  0.0070  0.0111  0.0100  0.0111  0.0100  0.0080  0.0111  0.0100  0.0111  0.0100  0.0100  0.0100  0.0111  0.0100  0.0111  0.0111  0.0090  0.0070  0.0070  0.0070  0.0100  0.0100  0.0111  0.0121  0.0090  0.0090  0.0100  0.0111  0.0111  0.0111  0.0100  0.0080  0.0070  0.0090  0.0070  0.0100  0.0060  0.0080  0.0111  0.0090  0.0100  0.0131  0.0100
RND4__GCA_000770395.1   0.7612  0.4063  0.4063  0.4176  0.3511  0.3465  0.3465  0.3530  0.3650  0.3725  0.2483  0.2603  0.2605  0.2693  0.2715  0.2704  0.2677  0.2744  0.2704  0.2717  0.2731  0.2758  0.2744  0.2717  0.2758  0.2709  0.2709  0.2709  0.2709  0.2724  0.2724  0.2710  0.2720  0.2667  0.2671  0.2671  0.2685  0.2685  0.2685  0.2654  0.2695  0.3159  0.2597  0.2594  0.2594  0.2532  0.2214  0.2214  0.2214  0.2269  0.2164  0.2230  0.2269  0.2203  0.2178  0.2462  0.2441  0.2427  0.2482  0.2441  0.2668  0.2679  0.2613  0.2683  0.2583  0.2583  0.2583  0.2669  0.2446  0.2543  0.2505  0.2543  0.2478  0.2478  0.2543  0.2543  0.2557  0.2570  0.2557  0.2476  0.2476  0.2469  0.2436  0.2707  0.2707  0.2550  0.2630  0.2558  0.2572  0.2465  0.2389  0.2410  0.2410  0.2383  0.2410  0.2383  0.2397  0.2370  0.2370  0.2370  0.2370  0.2450  0.2434  0.2609  0.2732  0.2803  0.2789  0.2797  0.2044  0.2054  0.0372  0.0707  0.0697  0.0915  0.0915  0.0915  0.0915  0.0915  0.0926  0.0915  0.0915  0.0915  0.0869  0.0858  0.0880  0.0070  0.0080  0.0050  0.0070  0.0070  0.0110  0.0070  0.0070  0.0080  0.0080  0.0070  0.0070  0.0080  0.0070  0.0070  0.0070  0.0070  0.0070  0.0070  0.0070  0.0080  0.0070  0.0080  0.0080  0.0080  0.0070  0.0070  0.0070  0.0070  0.0070  0.0070  0.0070  0.0090  0.0090  0.0090  0.0090  0.0090  0.0100  0.0070  0.0070  0.0090  0.0090  0.0080  0.0080  0.0050  0.0090  0.0080  0.0080  0.0111  0.0070  0.0100  0.0070  0.0100  0.0090  0.0080  0.0090  0.0080  0.0080  0.0080  0.0070  0.0070  0.0070  0.0070  0.0030  0.0090  0.0030  0.0070  0.0090  0.0060  0.0060  0.0050  0.0060  0.0090  0.0050  0.0060  0.0090  0.0060  0.0070  0.0070  0.0050  0.0060  0.0090  0.0060  0.0060  0.0060  0.0060  0.0060  0.0060  0.0090  0.0090  0.0060  0.0111  0.0080  0.0080  0.0070  0.0060  0.0060  0.0060  0.0050  0.0050  0.0080  0.0060  0.0080  0.0050  0.0050  0.0050  0.0060  0.0080  0.0090  0.0080  0.0090  0.0090
RND4__GCA_000770415.1   0.7612  0.4063  0.4063  0.4176  0.3511  0.3465  0.3465  0.3530  0.3650  0.3725  0.2483  0.2603  0.2605  0.2693  0.2715  0.2704  0.2677  0.2744  0.2704  0.2717  0.2731  0.2758  0.2744  0.2717  0.2758  0.2709  0.2709  0.2709  0.2709  0.2724  0.2724  0.2710  0.2720  0.2667  0.2671  0.2671  0.2685  0.2685  0.2685  0.2654  0.2695  0.3159  0.2597  0.2594  0.2594  0.2532  0.2214  0.2214  0.2214  0.2269  0.2164  0.2230  0.2269  0.2203  0.2178  0.2462  0.2441  0.2427  0.2482  0.2441  0.2668  0.2679  0.2613  0.2683  0.2583  0.2583  0.2583  0.2669  0.2446  0.2543  0.2505  0.2543  0.2478  0.2478  0.2543  0.2543  0.2557  0.2570  0.2557  0.2476  0.2476  0.2469  0.2436  0.2707  0.2707  0.2550  0.2630  0.2558  0.2572  0.2465  0.2389  0.2410  0.2410  0.2383  0.2410  0.2383  0.2397  0.2370  0.2370  0.2370  0.2370  0.2450  0.2434  0.2609  0.2732  0.2803  0.2789  0.2797  0.2044  0.2054  0.0372  0.0707  0.0697  0.0915  0.0915  0.0915  0.0915  0.0915  0.0926  0.0915  0.0915  0.0915  0.0869  0.0858  0.0880  0.0070  0.0080  0.0050  0.0070  0.0070  0.0110  0.0070  0.0070  0.0080  0.0080  0.0070  0.0070  0.0080  0.0070  0.0070  0.0070  0.0070  0.0070  0.0070  0.0070  0.0080  0.0070  0.0080  0.0080  0.0080  0.0070  0.0070  0.0070  0.0070  0.0070  0.0070  0.0070  0.0090  0.0090  0.0090  0.0090  0.0090  0.0100  0.0070  0.0070  0.0090  0.0090  0.0080  0.0080  0.0050  0.0090  0.0080  0.0080  0.0111  0.0070  0.0100  0.0070  0.0100  0.0090  0.0080  0.0090  0.0080  0.0080  0.0080  0.0070  0.0070  0.0070  0.0070  0.0030  0.0090  0.0030  0.0070  0.0090  0.0060  0.0060  0.0050  0.0060  0.0090  0.0050  0.0060  0.0090  0.0060  0.0070  0.0070  0.0050  0.0060  0.0090  0.0060  0.0060  0.0060  0.0060  0.0060  0.0060  0.0090  0.0090  0.0060  0.0111  0.0080  0.0080  0.0070  0.0060  0.0060  0.0060  0.0050  0.0050  0.0080  0.0060  0.0080  0.0050  0.0050  0.0050  0.0060  0.0080  0.0090  0.0080  0.0090  0.0090  0.0000
RND4__GCA_000770435.1   0.7524  0.4046  0.4046  0.4125  0.3469  0.3424  0.3424  0.3487  0.3637  0.3727  0.2472  0.2603  0.2605  0.2680  0.2701  0.2690  0.2664  0.2731  0.2690  0.2704  0.2717  0.2744  0.2731  0.2704  0.2744  0.2723  0.2723  0.2723  0.2723  0.2738  0.2738  0.2724  0.2734  0.2681  0.2684  0.2684  0.2698  0.2698  0.2698  0.2667  0.2708  0.3188  0.2597  0.2594  0.2594  0.2532  0.2201  0.2201  0.2201  0.2256  0.2151  0.2217  0.2256  0.2190  0.2165  0.2462  0.2427  0.2414  0.2468  0.2427  0.2654  0.2707  0.2641  0.2710  0.2610  0.2610  0.2610  0.2696  0.2487  0.2543  0.2505  0.2543  0.2478  0.2478  0.2543  0.2543  0.2570  0.2584  0.2570  0.2489  0.2489  0.2483  0.2436  0.2707  0.2707  0.2550  0.2630  0.2558  0.2572  0.2452  0.2389  0.2410  0.2410  0.2383  0.2410  0.2383  0.2396  0.2370  0.2370  0.2370  0.2370  0.2450  0.2434  0.2595  0.2718  0.2789  0.2775  0.2783  0.2031  0.2041  0.0352  0.0707  0.0697  0.0915  0.0915  0.0915  0.0915  0.0915  0.0926  0.0915  0.0915  0.0915  0.0869  0.0858  0.0880  0.0070  0.0060  0.0050  0.0050  0.0070  0.0090  0.0070  0.0070  0.0080  0.0080  0.0070  0.0070  0.0080  0.0070  0.0070  0.0070  0.0070  0.0070  0.0070  0.0070  0.0080  0.0070  0.0080  0.0080  0.0080  0.0070  0.0070  0.0070  0.0070  0.0070  0.0070  0.0070  0.0110  0.0110  0.0110  0.0110  0.0110  0.0080  0.0090  0.0090  0.0110  0.0110  0.0060  0.0060  0.0050  0.0070  0.0060  0.0060  0.0111  0.0050  0.0060  0.0050  0.0080  0.0070  0.0060  0.0070  0.0060  0.0060  0.0060  0.0050  0.0070  0.0050  0.0070  0.0050  0.0070  0.0050  0.0050  0.0070  0.0040  0.0080  0.0070  0.0080  0.0050  0.0050  0.0080  0.0070  0.0080  0.0070  0.0070  0.0070  0.0080  0.0050  0.0080  0.0080  0.0060  0.0040  0.0040  0.0040  0.0050  0.0050  0.0080  0.0090  0.0060  0.0060  0.0070  0.0080  0.0080  0.0080  0.0070  0.0050  0.0060  0.0060  0.0080  0.0070  0.0030  0.0050  0.0080  0.0060  0.0070  0.0100  0.0070  0.0070  0.0080  0.0080
RND4__GCA_000770515.1   0.7565  0.4030  0.4030  0.4143  0.3525  0.3480  0.3480  0.3544  0.3665  0.3725  0.2471  0.2603  0.2605  0.2680  0.2701  0.2691  0.2664  0.2731  0.2691  0.2704  0.2717  0.2744  0.2731  0.2704  0.2744  0.2695  0.2695  0.2695  0.2695  0.2710  0.2710  0.2696  0.2707  0.2654  0.2657  0.2657  0.2671  0.2671  0.2671  0.2640  0.2681  0.3188  0.2597  0.2594  0.2594  0.2532  0.2201  0.2201  0.2201  0.2256  0.2151  0.2217  0.2256  0.2190  0.2165  0.2462  0.2427  0.2414  0.2468  0.2427  0.2654  0.2707  0.2613  0.2710  0.2610  0.2610  0.2610  0.2696  0.2460  0.2543  0.2478  0.2543  0.2478  0.2478  0.2543  0.2543  0.2570  0.2584  0.2570  0.2489  0.2489  0.2483  0.2436  0.2707  0.2707  0.2550  0.2630  0.2544  0.2558  0.2452  0.2389  0.2410  0.2410  0.2383  0.2410  0.2383  0.2397  0.2370  0.2370  0.2370  0.2370  0.2423  0.2434  0.2595  0.2718  0.2789  0.2775  0.2797  0.2031  0.2041  0.0311  0.0685  0.0675  0.0892  0.0892  0.0892  0.0892  0.0892  0.0903  0.0892  0.0892  0.0892  0.0846  0.0835  0.0858  0.0070  0.0040  0.0050  0.0050  0.0050  0.0070  0.0070  0.0070  0.0080  0.0080  0.0070  0.0070  0.0080  0.0070  0.0070  0.0070  0.0070  0.0070  0.0070  0.0070  0.0080  0.0070  0.0080  0.0080  0.0080  0.0070  0.0070  0.0070  0.0070  0.0070  0.0070  0.0070  0.0090  0.0090  0.0090  0.0090  0.0090  0.0060  0.0070  0.0070  0.0090  0.0090  0.0060  0.0060  0.0050  0.0050  0.0060  0.0060  0.0090  0.0030  0.0060  0.0050  0.0060  0.0050  0.0040  0.0050  0.0060  0.0060  0.0060  0.0050  0.0030  0.0050  0.0030  0.0050  0.0090  0.0050  0.0050  0.0050  0.0040  0.0060  0.0070  0.0060  0.0050  0.0050  0.0060  0.0050  0.0060  0.0070  0.0070  0.0070  0.0080  0.0050  0.0060  0.0080  0.0040  0.0020  0.0020  0.0020  0.0050  0.0050  0.0060  0.0050  0.0060  0.0060  0.0070  0.0060  0.0060  0.0060  0.0070  0.0050  0.0040  0.0060  0.0080  0.0050  0.0030  0.0050  0.0060  0.0040  0.0050  0.0080  0.0050  0.0090  0.0080  0.0080  0.0060
RND4__GCA_000773345.1   0.7519  0.4030  0.4030  0.4143  0.3482  0.3436  0.3436  0.3500  0.3620  0.3711  0.2496  0.2629  0.2605  0.2680  0.2701  0.2691  0.2664  0.2731  0.2691  0.2704  0.2717  0.2744  0.2731  0.2704  0.2744  0.2695  0.2695  0.2695  0.2695  0.2738  0.2738  0.2724  0.2734  0.2681  0.2684  0.2684  0.2698  0.2698  0.2698  0.2667  0.2709  0.3188  0.2597  0.2594  0.2594  0.2532  0.2227  0.2227  0.2227  0.2283  0.2177  0.2243  0.2283  0.2217  0.2191  0.2462  0.2387  0.2374  0.2427  0.2387  0.2654  0.2707  0.2641  0.2710  0.2610  0.2610  0.2610  0.2724  0.2460  0.2570  0.2533  0.2570  0.2505  0.2505  0.2570  0.2570  0.2598  0.2611  0.2598  0.2516  0.2516  0.2510  0.2436  0.2735  0.2735  0.2577  0.2658  0.2586  0.2600  0.2479  0.2389  0.2410  0.2410  0.2383  0.2410  0.2383  0.2397  0.2370  0.2370  0.2370  0.2370  0.2450  0.2434  0.2622  0.2745  0.2817  0.2803  0.2825  0.2056  0.2067  0.0352  0.0707  0.0697  0.0915  0.0915  0.0915  0.0915  0.0915  0.0926  0.0915  0.0915  0.0915  0.0869  0.0858  0.0880  0.0050  0.0060  0.0050  0.0030  0.0070  0.0090  0.0050  0.0050  0.0060  0.0060  0.0050  0.0050  0.0060  0.0050  0.0050  0.0050  0.0050  0.0050  0.0050  0.0050  0.0060  0.0050  0.0060  0.0060  0.0060  0.0050  0.0050  0.0050  0.0050  0.0050  0.0050  0.0050  0.0110  0.0110  0.0110  0.0110  0.0110  0.0060  0.0070  0.0070  0.0110  0.0110  0.0040  0.0040  0.0050  0.0050  0.0040  0.0040  0.0090  0.0050  0.0080  0.0030  0.0060  0.0070  0.0040  0.0070  0.0040  0.0040  0.0040  0.0030  0.0050  0.0030  0.0050  0.0050  0.0090  0.0050  0.0030  0.0050  0.0040  0.0080  0.0070  0.0080  0.0050  0.0050  0.0060  0.0050  0.0080  0.0050  0.0050  0.0070  0.0080  0.0050  0.0060  0.0080  0.0060  0.0040  0.0040  0.0040  0.0050  0.0050  0.0080  0.0090  0.0020  0.0020  0.0050  0.0060  0.0080  0.0080  0.0070  0.0050  0.0060  0.0060  0.0080  0.0050  0.0030  0.0050  0.0080  0.0040  0.0050  0.0080  0.0050  0.0090  0.0080  0.0080  0.0060  0.0060
RND4__GCA_000774175.1   0.7588  0.4014  0.4014  0.4126  0.3496  0.3451  0.3451  0.3500  0.3635  0.3696  0.2445  0.2577  0.2579  0.2653  0.2674  0.2664  0.2637  0.2704  0.2664  0.2677  0.2691  0.2717  0.2704  0.2677  0.2717  0.2668  0.2668  0.2668  0.2668  0.2682  0.2682  0.2669  0.2679  0.2627  0.2630  0.2630  0.2643  0.2643  0.2643  0.2613  0.2654  0.3159  0.2570  0.2566  0.2566  0.2505  0.2175  0.2175  0.2175  0.2230  0.2125  0.2190  0.2230  0.2164  0.2139  0.2435  0.2400  0.2387  0.2441  0.2400  0.2626  0.2679  0.2613  0.2683  0.2583  0.2583  0.2583  0.2669  0.2433  0.2516  0.2478  0.2516  0.2451  0.2451  0.2516  0.2516  0.2543  0.2557  0.2543  0.2462  0.2462  0.2456  0.2409  0.2679  0.2679  0.2522  0.2603  0.2531  0.2544  0.2425  0.2363  0.2383  0.2383  0.2357  0.2383  0.2356  0.2370  0.2343  0.2343  0.2343  0.2343  0.2423  0.2407  0.2569  0.2690  0.2762  0.2748  0.2769  0.2006  0.2016  0.0331  0.0663  0.0653  0.0869  0.0869  0.0869  0.0869  0.0869  0.0881  0.0869  0.0869  0.0869  0.0824  0.0812  0.0835  0.0070  0.0040  0.0030  0.0050  0.0030  0.0070  0.0070  0.0070  0.0080  0.0080  0.0070  0.0070  0.0080  0.0070  0.0070  0.0070  0.0070  0.0070  0.0070  0.0070  0.0080  0.0070  0.0080  0.0080  0.0080  0.0070  0.0070  0.0070  0.0070  0.0070  0.0070  0.0070  0.0070  0.0070  0.0070  0.0070  0.0070  0.0060  0.0050  0.0050  0.0070  0.0070  0.0060  0.0060  0.0030  0.0050  0.0060  0.0060  0.0070  0.0030  0.0060  0.0050  0.0060  0.0050  0.0040  0.0050  0.0060  0.0060  0.0060  0.0050  0.0030  0.0050  0.0030  0.0030  0.0090  0.0030  0.0050  0.0050  0.0040  0.0040  0.0050  0.0040  0.0050  0.0050  0.0040  0.0050  0.0040  0.0070  0.0070  0.0050  0.0060  0.0050  0.0040  0.0060  0.0040  0.0020  0.0020  0.0020  0.0050  0.0050  0.0060  0.0070  0.0060  0.0060  0.0070  0.0040  0.0040  0.0040  0.0050  0.0050  0.0040  0.0040  0.0080  0.0030  0.0030  0.0050  0.0040  0.0040  0.0050  0.0060  0.0050  0.0090  0.0060  0.0060  0.0060  0.0040  0.0060
RND4__GCA_000774185.1   0.7519  0.4047  0.4047  0.4159  0.3525  0.3480  0.3480  0.3544  0.3665  0.3725  0.2471  0.2603  0.2605  0.2680  0.2701  0.2691  0.2664  0.2731  0.2691  0.2704  0.2717  0.2744  0.2731  0.2704  0.2744  0.2668  0.2668  0.2668  0.2668  0.2710  0.2710  0.2696  0.2707  0.2654  0.2657  0.2657  0.2671  0.2671  0.2671  0.2640  0.2681  0.3159  0.2597  0.2594  0.2594  0.2532  0.2201  0.2201  0.2201  0.2256  0.2151  0.2217  0.2256  0.2190  0.2165  0.2462  0.2400  0.2387  0.2441  0.2400  0.2626  0.2707  0.2641  0.2710  0.2583  0.2583  0.2583  0.2696  0.2433  0.2543  0.2505  0.2543  0.2478  0.2478  0.2543  0.2543  0.2570  0.2584  0.2570  0.2489  0.2489  0.2483  0.2436  0.2707  0.2707  0.2550  0.2630  0.2558  0.2572  0.2452  0.2389  0.2410  0.2410  0.2383  0.2410  0.2383  0.2397  0.2370  0.2370  0.2370  0.2370  0.2450  0.2434  0.2595  0.2718  0.2789  0.2775  0.2797  0.2031  0.2041  0.0321  0.0685  0.0675  0.0892  0.0892  0.0892  0.0892  0.0892  0.0903  0.0892  0.0892  0.0892  0.0846  0.0835  0.0858  0.0070  0.0040  0.0050  0.0030  0.0050  0.0050  0.0070  0.0070  0.0080  0.0080  0.0070  0.0070  0.0080  0.0070  0.0070  0.0070  0.0070  0.0070  0.0070  0.0070  0.0080  0.0070  0.0080  0.0080  0.0080  0.0070  0.0070  0.0070  0.0070  0.0070  0.0070  0.0070  0.0090  0.0090  0.0090  0.0090  0.0090  0.0040  0.0050  0.0050  0.0090  0.0090  0.0040  0.0040  0.0050  0.0030  0.0040  0.0040  0.0070  0.0030  0.0060  0.0030  0.0040  0.0050  0.0020  0.0050  0.0040  0.0040  0.0040  0.0030  0.0050  0.0030  0.0050  0.0050  0.0090  0.0050  0.0030  0.0030  0.0040  0.0060  0.0070  0.0060  0.0030  0.0050  0.0040  0.0030  0.0060  0.0050  0.0050  0.0070  0.0080  0.0030  0.0040  0.0080  0.0060  0.0020  0.0020  0.0020  0.0030  0.0030  0.0080  0.0070  0.0040  0.0040  0.0050  0.0040  0.0060  0.0060  0.0070  0.0050  0.0040  0.0060  0.0080  0.0030  0.0030  0.0050  0.0060  0.0020  0.0030  0.0060  0.0030  0.0090  0.0080  0.0080  0.0060  0.0040  0.0040  0.0040
RND4__GCA_000774195.1   0.7612  0.4063  0.4063  0.4176  0.3511  0.3465  0.3465  0.3530  0.3650  0.3725  0.2483  0.2603  0.2605  0.2693  0.2715  0.2704  0.2677  0.2744  0.2704  0.2717  0.2731  0.2758  0.2744  0.2717  0.2758  0.2709  0.2709  0.2709  0.2709  0.2724  0.2724  0.2710  0.2720  0.2667  0.2671  0.2671  0.2685  0.2685  0.2685  0.2654  0.2695  0.3159  0.2597  0.2594  0.2594  0.2532  0.2214  0.2214  0.2214  0.2269  0.2164  0.2230  0.2269  0.2203  0.2178  0.2462  0.2441  0.2427  0.2482  0.2441  0.2668  0.2679  0.2613  0.2683  0.2583  0.2583  0.2583  0.2669  0.2446  0.2543  0.2505  0.2543  0.2478  0.2478  0.2543  0.2543  0.2557  0.2570  0.2557  0.2476  0.2476  0.2469  0.2436  0.2707  0.2707  0.2550  0.2630  0.2558  0.2572  0.2465  0.2389  0.2410  0.2410  0.2383  0.2410  0.2383  0.2397  0.2370  0.2370  0.2370  0.2370  0.2450  0.2434  0.2609  0.2732  0.2803  0.2789  0.2797  0.2044  0.2054  0.0372  0.0707  0.0697  0.0915  0.0915  0.0915  0.0915  0.0915  0.0926  0.0915  0.0915  0.0915  0.0869  0.0858  0.0880  0.0070  0.0080  0.0050  0.0070  0.0070  0.0110  0.0070  0.0070  0.0080  0.0080  0.0070  0.0070  0.0080  0.0070  0.0070  0.0070  0.0070  0.0070  0.0070  0.0070  0.0080  0.0070  0.0080  0.0080  0.0080  0.0070  0.0070  0.0070  0.0070  0.0070  0.0070  0.0070  0.0090  0.0090  0.0090  0.0090  0.0090  0.0100  0.0070  0.0070  0.0090  0.0090  0.0080  0.0080  0.0050  0.0090  0.0080  0.0080  0.0111  0.0070  0.0100  0.0070  0.0100  0.0090  0.0080  0.0090  0.0080  0.0080  0.0080  0.0070  0.0070  0.0070  0.0070  0.0030  0.0090  0.0030  0.0070  0.0090  0.0060  0.0060  0.0050  0.0060  0.0090  0.0050  0.0060  0.0090  0.0060  0.0070  0.0070  0.0050  0.0060  0.0090  0.0060  0.0060  0.0060  0.0060  0.0060  0.0060  0.0090  0.0090  0.0060  0.0111  0.0080  0.0080  0.0070  0.0060  0.0060  0.0060  0.0050  0.0050  0.0080  0.0060  0.0080  0.0050  0.0050  0.0050  0.0060  0.0080  0.0090  0.0080  0.0090  0.0090  0.0000  0.0000  0.0080  0.0080  0.0080  0.0060  0.0080
RND4__GCA_000774245.1   0.7479  0.4030  0.4030  0.4142  0.3498  0.3453  0.3453  0.3517  0.3607  0.3698  0.2472  0.2603  0.2605  0.2680  0.2701  0.2691  0.2664  0.2731  0.2691  0.2704  0.2717  0.2744  0.2731  0.2704  0.2744  0.2723  0.2723  0.2723  0.2723  0.2738  0.2738  0.2724  0.2734  0.2681  0.2684  0.2684  0.2698  0.2698  0.2698  0.2667  0.2709  0.3188  0.2597  0.2594  0.2594  0.2532  0.2175  0.2175  0.2175  0.2230  0.2125  0.2190  0.2230  0.2164  0.2139  0.2462  0.2427  0.2414  0.2468  0.2427  0.2654  0.2707  0.2613  0.2710  0.2610  0.2610  0.2610  0.2696  0.2487  0.2543  0.2505  0.2543  0.2478  0.2478  0.2543  0.2543  0.2570  0.2584  0.2570  0.2489  0.2489  0.2483  0.2436  0.2707  0.2707  0.2550  0.2630  0.2544  0.2558  0.2452  0.2389  0.2410  0.2410  0.2383  0.2410  0.2383  0.2397  0.2370  0.2370  0.2370  0.2370  0.2423  0.2434  0.2595  0.2718  0.2789  0.2775  0.2797  0.2031  0.2041  0.0331  0.0707  0.0697  0.0892  0.0892  0.0892  0.0892  0.0892  0.0903  0.0892  0.0892  0.0892  0.0846  0.0835  0.0858  0.0070  0.0060  0.0050  0.0050  0.0070  0.0070  0.0070  0.0070  0.0080  0.0080  0.0070  0.0070  0.0080  0.0070  0.0070  0.0070  0.0070  0.0070  0.0070  0.0070  0.0080  0.0070  0.0080  0.0080  0.0080  0.0070  0.0070  0.0070  0.0070  0.0070  0.0070  0.0070  0.0090  0.0090  0.0090  0.0090  0.0090  0.0080  0.0090  0.0090  0.0090  0.0090  0.0060  0.0060  0.0050  0.0070  0.0060  0.0060  0.0111  0.0050  0.0040  0.0050  0.0080  0.0050  0.0060  0.0050  0.0060  0.0060  0.0060  0.0050  0.0050  0.0050  0.0050  0.0050  0.0090  0.0050  0.0050  0.0070  0.0040  0.0080  0.0070  0.0080  0.0050  0.0050  0.0060  0.0070  0.0080  0.0070  0.0070  0.0070  0.0060  0.0050  0.0060  0.0060  0.0040  0.0040  0.0040  0.0040  0.0050  0.0050  0.0040  0.0050  0.0040  0.0040  0.0070  0.0060  0.0080  0.0080  0.0070  0.0050  0.0060  0.0060  0.0080  0.0070  0.0030  0.0050  0.0080  0.0060  0.0070  0.0080  0.0070  0.0090  0.0080  0.0080  0.0040  0.0040  0.0060  0.0060  0.0060  0.0080
RND4__GCA_000774265.1   0.7543  0.4063  0.4063  0.4176  0.3526  0.3480  0.3480  0.3545  0.3665  0.3755  0.2471  0.2629  0.2632  0.2707  0.2728  0.2717  0.2691  0.2758  0.2717  0.2731  0.2744  0.2771  0.2758  0.2731  0.2771  0.2723  0.2723  0.2723  0.2723  0.2738  0.2738  0.2724  0.2734  0.2681  0.2684  0.2684  0.2698  0.2698  0.2698  0.2667  0.2709  0.3217  0.2625  0.2621  0.2621  0.2559  0.2227  0.2227  0.2227  0.2283  0.2177  0.2243  0.2283  0.2217  0.2191  0.2489  0.2454  0.2441  0.2495  0.2454  0.2681  0.2735  0.2641  0.2738  0.2638  0.2638  0.2638  0.2724  0.2487  0.2570  0.2533  0.2570  0.2505  0.2505  0.2570  0.2570  0.2598  0.2612  0.2598  0.2516  0.2516  0.2510  0.2463  0.2735  0.2735  0.2577  0.2658  0.2572  0.2586  0.2479  0.2416  0.2437  0.2437  0.2410  0.2437  0.2410  0.2410  0.2397  0.2397  0.2397  0.2397  0.2450  0.2461  0.2622  0.2746  0.2817  0.2803  0.2825  0.2057  0.2067  0.0352  0.0685  0.0675  0.0892  0.0892  0.0892  0.0892  0.0892  0.0903  0.0892  0.0892  0.0892  0.0869  0.0858  0.0880  0.0090  0.0080  0.0050  0.0070  0.0070  0.0110  0.0090  0.0090  0.0100  0.0100  0.0090  0.0090  0.0100  0.0090  0.0090  0.0090  0.0090  0.0090  0.0090  0.0090  0.0100  0.0090  0.0100  0.0100  0.0100  0.0090  0.0090  0.0090  0.0090  0.0090  0.0090  0.0090  0.0110  0.0110  0.0110  0.0110  0.0110  0.0080  0.0090  0.0090  0.0110  0.0110  0.0080  0.0080  0.0050  0.0090  0.0080  0.0080  0.0111  0.0070  0.0100  0.0070  0.0100  0.0090  0.0080  0.0090  0.0080  0.0080  0.0080  0.0070  0.0050  0.0070  0.0050  0.0050  0.0090  0.0050  0.0070  0.0090  0.0060  0.0060  0.0070  0.0060  0.0090  0.0070  0.0080  0.0090  0.0060  0.0090  0.0090  0.0070  0.0080  0.0090  0.0080  0.0080  0.0020  0.0060  0.0060  0.0060  0.0090  0.0090  0.0060  0.0070  0.0080  0.0080  0.0090  0.0080  0.0060  0.0060  0.0070  0.0070  0.0080  0.0040  0.0100  0.0070  0.0050  0.0070  0.0060  0.0080  0.0090  0.0100  0.0090  0.0090  0.0080  0.0080  0.0080  0.0060  0.0080  0.0060  0.0080  0.0080  0.0060
RND4__GCA_000774275.1   0.7519  0.4030  0.4030  0.4143  0.3511  0.3465  0.3465  0.3530  0.3650  0.3711  0.2458  0.2590  0.2592  0.2667  0.2688  0.2677  0.2650  0.2717  0.2677  0.2691  0.2704  0.2731  0.2717  0.2691  0.2731  0.2654  0.2654  0.2654  0.2654  0.2696  0.2696  0.2682  0.2693  0.2640  0.2643  0.2643  0.2657  0.2657  0.2657  0.2626  0.2667  0.3144  0.2583  0.2580  0.2580  0.2518  0.2188  0.2188  0.2188  0.2243  0.2138  0.2204  0.2243  0.2177  0.2152  0.2448  0.2387  0.2374  0.2427  0.2387  0.2613  0.2693  0.2627  0.2696  0.2569  0.2569  0.2569  0.2682  0.2420  0.2529  0.2492  0.2529  0.2465  0.2465  0.2529  0.2529  0.2557  0.2570  0.2557  0.2476  0.2476  0.2469  0.2423  0.2693  0.2693  0.2536  0.2617  0.2544  0.2558  0.2438  0.2376  0.2397  0.2397  0.2370  0.2396  0.2370  0.2383  0.2356  0.2356  0.2356  0.2356  0.2437  0.2421  0.2582  0.2704  0.2775  0.2762  0.2783  0.2018  0.2029  0.0331  0.0685  0.0675  0.0892  0.0892  0.0892  0.0892  0.0892  0.0903  0.0892  0.0892  0.0892  0.0846  0.0835  0.0858  0.0070  0.0040  0.0050  0.0030  0.0050  0.0070  0.0070  0.0070  0.0080  0.0080  0.0070  0.0070  0.0080  0.0070  0.0070  0.0070  0.0070  0.0070  0.0070  0.0070  0.0080  0.0070  0.0080  0.0080  0.0080  0.0070  0.0070  0.0070  0.0070  0.0070  0.0070  0.0070  0.0070  0.0070  0.0070  0.0070  0.0070  0.0020  0.0030  0.0030  0.0070  0.0070  0.0040  0.0040  0.0050  0.0030  0.0040  0.0040  0.0070  0.0030  0.0060  0.0030  0.0040  0.0050  0.0020  0.0050  0.0040  0.0040  0.0040  0.0030  0.0050  0.0030  0.0050  0.0050  0.0090  0.0050  0.0030  0.0030  0.0040  0.0060  0.0050  0.0060  0.0030  0.0050  0.0040  0.0030  0.0060  0.0050  0.0050  0.0050  0.0060  0.0030  0.0040  0.0060  0.0060  0.0020  0.0020  0.0020  0.0030  0.0030  0.0080  0.0070  0.0040  0.0040  0.0050  0.0040  0.0060  0.0060  0.0050  0.0050  0.0040  0.0060  0.0080  0.0030  0.0030  0.0050  0.0060  0.0040  0.0030  0.0040  0.0030  0.0090  0.0080  0.0080  0.0060  0.0040  0.0040  0.0040  0.0020  0.0080  0.0060  0.0080
RND4__GCA_000774335.1   0.7565  0.4030  0.4030  0.4143  0.3482  0.3436  0.3436  0.3500  0.3650  0.3711  0.2445  0.2590  0.2592  0.2667  0.2688  0.2677  0.2650  0.2717  0.2677  0.2691  0.2704  0.2731  0.2717  0.2691  0.2731  0.2654  0.2654  0.2654  0.2654  0.2669  0.2669  0.2655  0.2665  0.2613  0.2616  0.2616  0.2630  0.2630  0.2630  0.2599  0.2640  0.3144  0.2556  0.2553  0.2553  0.2491  0.2188  0.2188  0.2188  0.2243  0.2138  0.2204  0.2243  0.2177  0.2152  0.2421  0.2387  0.2374  0.2427  0.2387  0.2613  0.2665  0.2600  0.2669  0.2569  0.2569  0.2569  0.2655  0.2446  0.2529  0.2492  0.2529  0.2465  0.2465  0.2529  0.2529  0.2557  0.2570  0.2557  0.2476  0.2476  0.2469  0.2396  0.2665  0.2665  0.2509  0.2617  0.2517  0.2531  0.2438  0.2349  0.2370  0.2370  0.2343  0.2370  0.2343  0.2357  0.2330  0.2330  0.2330  0.2330  0.2410  0.2394  0.2555  0.2704  0.2748  0.2734  0.2755  0.2018  0.2029  0.0341  0.0674  0.0664  0.0881  0.0881  0.0881  0.0881  0.0881  0.0892  0.0881  0.0881  0.0881  0.0835  0.0824  0.0846  0.0060  0.0050  0.0040  0.0040  0.0020  0.0080  0.0060  0.0060  0.0070  0.0070  0.0060  0.0060  0.0070  0.0060  0.0060  0.0060  0.0060  0.0060  0.0060  0.0060  0.0070  0.0060  0.0070  0.0070  0.0070  0.0060  0.0060  0.0060  0.0060  0.0060  0.0060  0.0060  0.0060  0.0060  0.0060  0.0060  0.0060  0.0070  0.0060  0.0060  0.0060  0.0060  0.0050  0.0050  0.0040  0.0040  0.0050  0.0050  0.0050  0.0040  0.0050  0.0060  0.0070  0.0060  0.0050  0.0060  0.0050  0.0050  0.0050  0.0040  0.0040  0.0040  0.0040  0.0040  0.0100  0.0040  0.0040  0.0040  0.0050  0.0030  0.0040  0.0030  0.0040  0.0040  0.0050  0.0040  0.0030  0.0060  0.0060  0.0040  0.0050  0.0040  0.0050  0.0050  0.0050  0.0030  0.0030  0.0030  0.0040  0.0040  0.0050  0.0060  0.0070  0.0070  0.0060  0.0050  0.0030  0.0030  0.0040  0.0040  0.0050  0.0050  0.0090  0.0040  0.0040  0.0040  0.0030  0.0050  0.0040  0.0070  0.0040  0.0100  0.0070  0.0070  0.0070  0.0050  0.0070  0.0030  0.0050  0.0070  0.0070  0.0070  0.0050
RND4__GCA_000774385.1   0.7496  0.4030  0.4030  0.4143  0.3511  0.3465  0.3465  0.3530  0.3620  0.3711  0.2471  0.2616  0.2618  0.2693  0.2715  0.2704  0.2677  0.2744  0.2704  0.2717  0.2731  0.2758  0.2744  0.2717  0.2758  0.2709  0.2709  0.2709  0.2709  0.2724  0.2724  0.2710  0.2720  0.2667  0.2671  0.2671  0.2685  0.2685  0.2685  0.2654  0.2695  0.3203  0.2611  0.2607  0.2607  0.2546  0.2188  0.2188  0.2188  0.2243  0.2138  0.2204  0.2243  0.2177  0.2152  0.2475  0.2441  0.2427  0.2482  0.2441  0.2668  0.2721  0.2655  0.2724  0.2624  0.2624  0.2624  0.2710  0.2473  0.2557  0.2519  0.2557  0.2492  0.2492  0.2557  0.2557  0.2584  0.2598  0.2584  0.2503  0.2503  0.2496  0.2450  0.2721  0.2721  0.2563  0.2644  0.2572  0.2586  0.2465  0.2403  0.2423  0.2423  0.2397  0.2423  0.2396  0.2410  0.2383  0.2383  0.2383  0.2383  0.2464  0.2447  0.2609  0.2732  0.2803  0.2789  0.2811  0.2044  0.2054  0.0352  0.0707  0.0697  0.0892  0.0892  0.0892  0.0892  0.0892  0.0903  0.0892  0.0892  0.0892  0.0846  0.0835  0.0858  0.0050  0.0060  0.0050  0.0030  0.0070  0.0070  0.0050  0.0050  0.0060  0.0060  0.0050  0.0050  0.0060  0.0050  0.0050  0.0050  0.0050  0.0050  0.0050  0.0050  0.0060  0.0050  0.0060  0.0060  0.0060  0.0050  0.0050  0.0050  0.0050  0.0050  0.0050  0.0050  0.0050  0.0050  0.0050  0.0050  0.0050  0.0060  0.0070  0.0070  0.0050  0.0050  0.0040  0.0040  0.0050  0.0050  0.0040  0.0040  0.0090  0.0050  0.0060  0.0050  0.0080  0.0050  0.0060  0.0050  0.0040  0.0040  0.0040  0.0030  0.0070  0.0030  0.0070  0.0050  0.0090  0.0050  0.0030  0.0050  0.0040  0.0060  0.0030  0.0060  0.0070  0.0030  0.0060  0.0050  0.0060  0.0050  0.0050  0.0030  0.0020  0.0070  0.0060  0.0020  0.0060  0.0040  0.0040  0.0040  0.0070  0.0070  0.0040  0.0050  0.0040  0.0040  0.0050  0.0060  0.0060  0.0060  0.0030  0.0030  0.0060  0.0060  0.0080  0.0070  0.0030  0.0030  0.0060  0.0060  0.0050  0.0060  0.0050  0.0090  0.0080  0.0080  0.0060  0.0060  0.0060  0.0060  0.0060  0.0080  0.0040  0.0080  0.0040  0.0050
RND4__GCA_000774395.1   0.7588  0.4014  0.4014  0.4126  0.3496  0.3451  0.3451  0.3515  0.3635  0.3696  0.2445  0.2577  0.2579  0.2653  0.2674  0.2664  0.2637  0.2704  0.2664  0.2677  0.2691  0.2717  0.2704  0.2677  0.2717  0.2668  0.2668  0.2668  0.2668  0.2682  0.2682  0.2669  0.2679  0.2627  0.2630  0.2630  0.2643  0.2643  0.2643  0.2613  0.2654  0.3159  0.2570  0.2566  0.2566  0.2505  0.2175  0.2175  0.2175  0.2230  0.2125  0.2190  0.2230  0.2164  0.2139  0.2435  0.2400  0.2387  0.2441  0.2400  0.2626  0.2679  0.2613  0.2683  0.2556  0.2556  0.2556  0.2669  0.2433  0.2516  0.2478  0.2516  0.2451  0.2451  0.2516  0.2516  0.2543  0.2557  0.2543  0.2462  0.2462  0.2456  0.2409  0.2679  0.2679  0.2522  0.2603  0.2531  0.2544  0.2425  0.2363  0.2383  0.2383  0.2357  0.2383  0.2356  0.2370  0.2343  0.2343  0.2343  0.2343  0.2423  0.2407  0.2569  0.2690  0.2762  0.2748  0.2769  0.2006  0.2016  0.0331  0.0663  0.0653  0.0846  0.0846  0.0846  0.0846  0.0846  0.0858  0.0846  0.0846  0.0846  0.0801  0.0790  0.0812  0.0070  0.0040  0.0010  0.0050  0.0030  0.0070  0.0070  0.0070  0.0080  0.0080  0.0070  0.0070  0.0080  0.0070  0.0070  0.0070  0.0070  0.0070  0.0070  0.0070  0.0080  0.0070  0.0080  0.0080  0.0080  0.0070  0.0070  0.0070  0.0070  0.0070  0.0070  0.0070  0.0070  0.0070  0.0070  0.0070  0.0070  0.0060  0.0050  0.0050  0.0070  0.0070  0.0060  0.0060  0.0030  0.0050  0.0060  0.0060  0.0070  0.0030  0.0060  0.0050  0.0060  0.0050  0.0040  0.0050  0.0060  0.0060  0.0060  0.0050  0.0030  0.0050  0.0030  0.0030  0.0070  0.0030  0.0050  0.0050  0.0040  0.0040  0.0050  0.0040  0.0050  0.0050  0.0040  0.0050  0.0040  0.0070  0.0070  0.0050  0.0060  0.0050  0.0040  0.0060  0.0040  0.0020  0.0020  0.0020  0.0050  0.0050  0.0060  0.0070  0.0060  0.0060  0.0070  0.0040  0.0040  0.0040  0.0050  0.0050  0.0040  0.0040  0.0060  0.0030  0.0030  0.0050  0.0040  0.0040  0.0050  0.0060  0.0050  0.0070  0.0060  0.0060  0.0060  0.0040  0.0060  0.0020  0.0040  0.0060  0.0060  0.0060  0.0040  0.0030  0.0060
RND4__GCA_000774415.1   0.7519  0.4047  0.4047  0.4159  0.3525  0.3480  0.3480  0.3544  0.3665  0.3725  0.2471  0.2603  0.2605  0.2680  0.2701  0.2691  0.2664  0.2731  0.2691  0.2704  0.2717  0.2744  0.2731  0.2704  0.2744  0.2668  0.2668  0.2668  0.2668  0.2710  0.2710  0.2696  0.2707  0.2654  0.2657  0.2657  0.2671  0.2671  0.2671  0.2640  0.2681  0.3159  0.2597  0.2594  0.2594  0.2532  0.2201  0.2201  0.2201  0.2256  0.2151  0.2217  0.2256  0.2190  0.2165  0.2462  0.2400  0.2387  0.2441  0.2400  0.2626  0.2707  0.2641  0.2710  0.2583  0.2583  0.2583  0.2696  0.2433  0.2543  0.2505  0.2543  0.2478  0.2478  0.2543  0.2543  0.2570  0.2584  0.2570  0.2489  0.2489  0.2483  0.2436  0.2707  0.2707  0.2550  0.2630  0.2558  0.2572  0.2452  0.2389  0.2410  0.2410  0.2383  0.2410  0.2383  0.2397  0.2370  0.2370  0.2370  0.2370  0.2450  0.2434  0.2595  0.2718  0.2789  0.2775  0.2797  0.2031  0.2041  0.0321  0.0685  0.0675  0.0892  0.0892  0.0892  0.0892  0.0892  0.0903  0.0892  0.0892  0.0892  0.0846  0.0835  0.0858  0.0070  0.0040  0.0050  0.0030  0.0050  0.0050  0.0070  0.0070  0.0080  0.0080  0.0070  0.0070  0.0080  0.0070  0.0070  0.0070  0.0070  0.0070  0.0070  0.0070  0.0080  0.0070  0.0080  0.0080  0.0080  0.0070  0.0070  0.0070  0.0070  0.0070  0.0070  0.0070  0.0090  0.0090  0.0090  0.0090  0.0090  0.0040  0.0050  0.0050  0.0090  0.0090  0.0040  0.0040  0.0050  0.0030  0.0040  0.0040  0.0070  0.0030  0.0060  0.0030  0.0040  0.0050  0.0020  0.0050  0.0040  0.0040  0.0040  0.0030  0.0050  0.0030  0.0050  0.0050  0.0090  0.0050  0.0030  0.0030  0.0040  0.0060  0.0070  0.0060  0.0030  0.0050  0.0040  0.0030  0.0060  0.0050  0.0050  0.0070  0.0080  0.0030  0.0040  0.0080  0.0060  0.0020  0.0020  0.0020  0.0030  0.0030  0.0080  0.0070  0.0040  0.0040  0.0050  0.0040  0.0060  0.0060  0.0070  0.0050  0.0040  0.0060  0.0080  0.0030  0.0030  0.0050  0.0060  0.0020  0.0030  0.0060  0.0030  0.0090  0.0080  0.0080  0.0060  0.0040  0.0040  0.0040  0.0000  0.0080  0.0060  0.0080  0.0020  0.0050  0.0060  0.0040
RND4__GCA_000774465.1   0.7565  0.4014  0.4014  0.4126  0.3496  0.3451  0.3451  0.3515  0.3635  0.3696  0.2445  0.2577  0.2579  0.2653  0.2674  0.2664  0.2637  0.2704  0.2664  0.2677  0.2691  0.2717  0.2704  0.2677  0.2717  0.2668  0.2668  0.2668  0.2668  0.2682  0.2682  0.2669  0.2679  0.2627  0.2630  0.2630  0.2643  0.2643  0.2643  0.2613  0.2654  0.3159  0.2570  0.2566  0.2566  0.2505  0.2175  0.2175  0.2175  0.2230  0.2125  0.2190  0.2230  0.2164  0.2139  0.2435  0.2400  0.2387  0.2441  0.2400  0.2626  0.2679  0.2613  0.2683  0.2583  0.2583  0.2583  0.2669  0.2433  0.2516  0.2478  0.2516  0.2451  0.2451  0.2516  0.2516  0.2543  0.2557  0.2543  0.2462  0.2462  0.2456  0.2409  0.2679  0.2679  0.2522  0.2603  0.2531  0.2544  0.2425  0.2363  0.2383  0.2383  0.2357  0.2383  0.2356  0.2370  0.2343  0.2343  0.2343  0.2343  0.2423  0.2407  0.2569  0.2690  0.2762  0.2748  0.2769  0.2006  0.2016  0.0311  0.0663  0.0653  0.0869  0.0869  0.0869  0.0869  0.0869  0.0881  0.0869  0.0869  0.0869  0.0824  0.0812  0.0835  0.0050  0.0020  0.0030  0.0030  0.0030  0.0050  0.0050  0.0050  0.0060  0.0060  0.0050  0.0050  0.0060  0.0050  0.0050  0.0050  0.0050  0.0050  0.0050  0.0050  0.0060  0.0050  0.0060  0.0060  0.0060  0.0050  0.0050  0.0050  0.0050  0.0050  0.0050  0.0050  0.0070  0.0070  0.0070  0.0070  0.0070  0.0040  0.0050  0.0050  0.0070  0.0070  0.0040  0.0040  0.0030  0.0030  0.0040  0.0040  0.0070  0.0010  0.0040  0.0030  0.0040  0.0030  0.0020  0.0030  0.0040  0.0040  0.0040  0.0030  0.0030  0.0030  0.0030  0.0030  0.0070  0.0030  0.0030  0.0030  0.0020  0.0040  0.0050  0.0040  0.0030  0.0030  0.0040  0.0030  0.0040  0.0050  0.0050  0.0050  0.0060  0.0030  0.0040  0.0060  0.0040  0.0000  0.0000  0.0000  0.0030  0.0030  0.0060  0.0050  0.0040  0.0040  0.0050  0.0040  0.0040  0.0040  0.0050  0.0030  0.0020  0.0040  0.0060  0.0030  0.0010  0.0030  0.0040  0.0020  0.0030  0.0060  0.0030  0.0070  0.0060  0.0060  0.0040  0.0020  0.0040  0.0020  0.0020  0.0060  0.0040  0.0060  0.0020  0.0030  0.0040  0.0020  0.0020
RND4__GCA_000774475.1   0.7496  0.4030  0.4030  0.4143  0.3511  0.3465  0.3465  0.3530  0.3620  0.3711  0.2471  0.2616  0.2618  0.2693  0.2715  0.2704  0.2677  0.2744  0.2704  0.2717  0.2731  0.2758  0.2744  0.2717  0.2758  0.2709  0.2709  0.2709  0.2709  0.2724  0.2724  0.2710  0.2720  0.2667  0.2671  0.2671  0.2685  0.2685  0.2685  0.2654  0.2695  0.3203  0.2611  0.2607  0.2607  0.2546  0.2188  0.2188  0.2188  0.2243  0.2138  0.2204  0.2243  0.2177  0.2152  0.2475  0.2441  0.2427  0.2482  0.2441  0.2668  0.2721  0.2655  0.2724  0.2624  0.2624  0.2624  0.2710  0.2473  0.2557  0.2519  0.2557  0.2492  0.2492  0.2557  0.2557  0.2584  0.2598  0.2584  0.2503  0.2503  0.2496  0.2450  0.2721  0.2721  0.2563  0.2644  0.2572  0.2586  0.2465  0.2403  0.2423  0.2423  0.2397  0.2423  0.2396  0.2410  0.2383  0.2383  0.2383  0.2383  0.2464  0.2447  0.2609  0.2732  0.2803  0.2789  0.2811  0.2044  0.2054  0.0352  0.0707  0.0697  0.0892  0.0892  0.0892  0.0892  0.0892  0.0903  0.0892  0.0892  0.0892  0.0846  0.0835  0.0858  0.0050  0.0060  0.0050  0.0030  0.0070  0.0070  0.0050  0.0050  0.0060  0.0060  0.0050  0.0050  0.0060  0.0050  0.0050  0.0050  0.0050  0.0050  0.0050  0.0050  0.0060  0.0050  0.0060  0.0060  0.0060  0.0050  0.0050  0.0050  0.0050  0.0050  0.0050  0.0050  0.0050  0.0050  0.0050  0.0050  0.0050  0.0060  0.0070  0.0070  0.0050  0.0050  0.0040  0.0040  0.0050  0.0050  0.0040  0.0040  0.0090  0.0050  0.0060  0.0050  0.0080  0.0050  0.0060  0.0050  0.0040  0.0040  0.0040  0.0030  0.0070  0.0030  0.0070  0.0050  0.0090  0.0050  0.0030  0.0050  0.0040  0.0060  0.0030  0.0060  0.0070  0.0030  0.0060  0.0050  0.0060  0.0050  0.0050  0.0030  0.0020  0.0070  0.0060  0.0020  0.0060  0.0040  0.0040  0.0040  0.0070  0.0070  0.0040  0.0050  0.0040  0.0040  0.0050  0.0060  0.0060  0.0060  0.0030  0.0030  0.0060  0.0060  0.0080  0.0070  0.0030  0.0030  0.0060  0.0060  0.0050  0.0060  0.0050  0.0090  0.0080  0.0080  0.0060  0.0060  0.0060  0.0060  0.0060  0.0080  0.0040  0.0080  0.0040  0.0050  0.0000  0.0060  0.0060  0.0040
RND4__GCA_000774485.1   0.7589  0.4047  0.4047  0.4159  0.3496  0.3451  0.3451  0.3515  0.3635  0.3696  0.2458  0.2577  0.2579  0.2653  0.2674  0.2664  0.2637  0.2704  0.2664  0.2677  0.2691  0.2717  0.2704  0.2677  0.2717  0.2681  0.2681  0.2681  0.2681  0.2696  0.2696  0.2682  0.2693  0.2640  0.2643  0.2643  0.2657  0.2657  0.2657  0.2626  0.2667  0.3159  0.2583  0.2580  0.2580  0.2518  0.2201  0.2201  0.2201  0.2256  0.2151  0.2217  0.2256  0.2190  0.2165  0.2448  0.2400  0.2387  0.2441  0.2400  0.2626  0.2679  0.2613  0.2683  0.2583  0.2583  0.2583  0.2669  0.2433  0.2516  0.2478  0.2516  0.2452  0.2452  0.2516  0.2516  0.2543  0.2557  0.2543  0.2462  0.2462  0.2456  0.2409  0.2679  0.2679  0.2522  0.2603  0.2544  0.2558  0.2425  0.2376  0.2397  0.2397  0.2370  0.2397  0.2370  0.2383  0.2356  0.2356  0.2356  0.2356  0.2437  0.2421  0.2569  0.2690  0.2762  0.2748  0.2769  0.2006  0.2016  0.0331  0.0685  0.0675  0.0892  0.0892  0.0892  0.0892  0.0892  0.0903  0.0892  0.0892  0.0892  0.0846  0.0835  0.0858  0.0070  0.0000  0.0050  0.0050  0.0050  0.0070  0.0070  0.0070  0.0080  0.0080  0.0070  0.0070  0.0080  0.0070  0.0070  0.0070  0.0070  0.0070  0.0070  0.0070  0.0080  0.0070  0.0080  0.0080  0.0080  0.0070  0.0070  0.0070  0.0070  0.0070  0.0070  0.0070  0.0090  0.0090  0.0090  0.0090  0.0090  0.0060  0.0070  0.0070  0.0090  0.0090  0.0060  0.0060  0.0050  0.0050  0.0060  0.0060  0.0090  0.0030  0.0060  0.0050  0.0060  0.0030  0.0040  0.0030  0.0060  0.0060  0.0060  0.0050  0.0050  0.0050  0.0050  0.0050  0.0070  0.0050  0.0050  0.0050  0.0040  0.0060  0.0070  0.0060  0.0050  0.0050  0.0060  0.0050  0.0060  0.0070  0.0070  0.0070  0.0080  0.0050  0.0060  0.0080  0.0060  0.0020  0.0020  0.0020  0.0050  0.0050  0.0080  0.0070  0.0060  0.0060  0.0070  0.0060  0.0060  0.0060  0.0070  0.0050  0.0000  0.0060  0.0080  0.0050  0.0030  0.0050  0.0060  0.0040  0.0050  0.0080  0.0050  0.0070  0.0080  0.0080  0.0060  0.0040  0.0060  0.0040  0.0040  0.0080  0.0060  0.0080  0.0040  0.0050  0.0060  0.0040  0.0040  0.0020  0.0060
RND4__GCA_000774495.1   0.7588  0.4030  0.4030  0.4143  0.3511  0.3465  0.3465  0.3530  0.3650  0.3711  0.2458  0.2590  0.2592  0.2667  0.2688  0.2677  0.2650  0.2717  0.2677  0.2691  0.2704  0.2731  0.2717  0.2691  0.2731  0.2681  0.2681  0.2681  0.2681  0.2696  0.2696  0.2682  0.2693  0.2640  0.2643  0.2643  0.2657  0.2657  0.2657  0.2626  0.2667  0.3173  0.2583  0.2580  0.2580  0.2518  0.2188  0.2188  0.2188  0.2243  0.2138  0.2204  0.2243  0.2177  0.2152  0.2448  0.2414  0.2400  0.2454  0.2414  0.2640  0.2693  0.2627  0.2696  0.2596  0.2596  0.2596  0.2682  0.2446  0.2529  0.2492  0.2529  0.2465  0.2465  0.2529  0.2529  0.2557  0.2570  0.2557  0.2476  0.2476  0.2469  0.2423  0.2693  0.2693  0.2536  0.2617  0.2544  0.2558  0.2438  0.2376  0.2397  0.2397  0.2370  0.2396  0.2370  0.2383  0.2356  0.2356  0.2356  0.2356  0.2437  0.2421  0.2582  0.2704  0.2775  0.2762  0.2783  0.2018  0.2029  0.0331  0.0685  0.0675  0.0892  0.0892  0.0892  0.0892  0.0892  0.0903  0.0892  0.0892  0.0892  0.0846  0.0835  0.0858  0.0070  0.0020  0.0050  0.0050  0.0050  0.0070  0.0070  0.0070  0.0080  0.0080  0.0070  0.0070  0.0080  0.0070  0.0070  0.0070  0.0070  0.0070  0.0070  0.0070  0.0080  0.0070  0.0080  0.0080  0.0080  0.0070  0.0070  0.0070  0.0070  0.0070  0.0070  0.0070  0.0070  0.0070  0.0070  0.0070  0.0070  0.0060  0.0050  0.0050  0.0070  0.0070  0.0060  0.0060  0.0050  0.0050  0.0060  0.0060  0.0090  0.0030  0.0060  0.0050  0.0060  0.0030  0.0040  0.0030  0.0060  0.0060  0.0060  0.0050  0.0050  0.0050  0.0050  0.0030  0.0070  0.0030  0.0050  0.0050  0.0040  0.0040  0.0050  0.0040  0.0050  0.0050  0.0040  0.0050  0.0040  0.0070  0.0070  0.0050  0.0060  0.0050  0.0040  0.0060  0.0060  0.0020  0.0020  0.0020  0.0050  0.0050  0.0080  0.0070  0.0060  0.0060  0.0070  0.0040  0.0040  0.0040  0.0050  0.0050  0.0020  0.0060  0.0080  0.0030  0.0030  0.0050  0.0040  0.0040  0.0050  0.0060  0.0050  0.0070  0.0060  0.0060  0.0060  0.0040  0.0060  0.0040  0.0040  0.0060  0.0060  0.0080  0.0040  0.0050  0.0060  0.0040  0.0040  0.0020  0.0060  0.0020
RND4__GCA_000774555.1   0.7588  0.4014  0.4014  0.4126  0.3496  0.3451  0.3451  0.3515  0.3635  0.3696  0.2445  0.2577  0.2579  0.2653  0.2674  0.2664  0.2637  0.2704  0.2664  0.2677  0.2691  0.2717  0.2704  0.2677  0.2717  0.2668  0.2668  0.2668  0.2668  0.2682  0.2682  0.2669  0.2679  0.2627  0.2630  0.2630  0.2643  0.2643  0.2643  0.2613  0.2654  0.3159  0.2570  0.2566  0.2566  0.2505  0.2175  0.2175  0.2175  0.2230  0.2125  0.2190  0.2230  0.2164  0.2139  0.2435  0.2400  0.2387  0.2441  0.2400  0.2626  0.2679  0.2613  0.2683  0.2556  0.2556  0.2556  0.2669  0.2433  0.2516  0.2478  0.2516  0.2451  0.2451  0.2516  0.2516  0.2543  0.2557  0.2543  0.2462  0.2462  0.2456  0.2409  0.2679  0.2679  0.2522  0.2603  0.2531  0.2544  0.2425  0.2363  0.2383  0.2383  0.2357  0.2383  0.2356  0.2370  0.2343  0.2343  0.2343  0.2343  0.2423  0.2407  0.2569  0.2690  0.2762  0.2748  0.2769  0.2006  0.2016  0.0331  0.0663  0.0653  0.0846  0.0846  0.0846  0.0846  0.0846  0.0858  0.0846  0.0846  0.0846  0.0801  0.0790  0.0812  0.0070  0.0040  0.0010  0.0050  0.0030  0.0070  0.0070  0.0070  0.0080  0.0080  0.0070  0.0070  0.0080  0.0070  0.0070  0.0070  0.0070  0.0070  0.0070  0.0070  0.0080  0.0070  0.0080  0.0080  0.0080  0.0070  0.0070  0.0070  0.0070  0.0070  0.0070  0.0070  0.0070  0.0070  0.0070  0.0070  0.0070  0.0060  0.0050  0.0050  0.0070  0.0070  0.0060  0.0060  0.0030  0.0050  0.0060  0.0060  0.0070  0.0030  0.0060  0.0050  0.0060  0.0050  0.0040  0.0050  0.0060  0.0060  0.0060  0.0050  0.0030  0.0050  0.0030  0.0030  0.0070  0.0030  0.0050  0.0050  0.0040  0.0040  0.0050  0.0040  0.0050  0.0050  0.0040  0.0050  0.0040  0.0070  0.0070  0.0050  0.0060  0.0050  0.0040  0.0060  0.0040  0.0020  0.0020  0.0020  0.0050  0.0050  0.0060  0.0070  0.0060  0.0060  0.0070  0.0040  0.0040  0.0040  0.0050  0.0050  0.0040  0.0040  0.0060  0.0030  0.0030  0.0050  0.0040  0.0040  0.0050  0.0060  0.0050  0.0070  0.0060  0.0060  0.0060  0.0040  0.0060  0.0020  0.0040  0.0060  0.0060  0.0060  0.0040  0.0030  0.0060  0.0000  0.0040  0.0020  0.0060  0.0040  0.0040
RND4__GCA_000774565.1   0.7542  0.4030  0.4030  0.4143  0.3482  0.3436  0.3436  0.3500  0.3620  0.3711  0.2458  0.2590  0.2592  0.2667  0.2688  0.2677  0.2650  0.2717  0.2677  0.2691  0.2704  0.2731  0.2717  0.2691  0.2731  0.2681  0.2681  0.2681  0.2681  0.2696  0.2696  0.2682  0.2693  0.2640  0.2643  0.2643  0.2657  0.2657  0.2657  0.2626  0.2667  0.3173  0.2583  0.2580  0.2580  0.2518  0.2188  0.2188  0.2188  0.2243  0.2138  0.2204  0.2243  0.2177  0.2152  0.2448  0.2414  0.2400  0.2454  0.2414  0.2640  0.2693  0.2627  0.2696  0.2596  0.2596  0.2596  0.2682  0.2446  0.2529  0.2492  0.2529  0.2465  0.2465  0.2529  0.2529  0.2557  0.2570  0.2557  0.2476  0.2476  0.2469  0.2423  0.2693  0.2693  0.2536  0.2617  0.2544  0.2558  0.2438  0.2376  0.2397  0.2397  0.2370  0.2396  0.2370  0.2383  0.2356  0.2356  0.2356  0.2356  0.2437  0.2421  0.2582  0.2704  0.2775  0.2762  0.2783  0.2018  0.2029  0.0321  0.0674  0.0664  0.0881  0.0881  0.0881  0.0881  0.0881  0.0892  0.0881  0.0881  0.0881  0.0835  0.0824  0.0846  0.0040  0.0030  0.0020  0.0020  0.0040  0.0060  0.0040  0.0040  0.0050  0.0050  0.0040  0.0040  0.0050  0.0040  0.0040  0.0040  0.0040  0.0040  0.0040  0.0040  0.0050  0.0040  0.0050  0.0050  0.0050  0.0040  0.0040  0.0040  0.0040  0.0040  0.0040  0.0040  0.0080  0.0080  0.0080  0.0080  0.0080  0.0050  0.0060  0.0060  0.0080  0.0080  0.0030  0.0030  0.0020  0.0040  0.0030  0.0030  0.0080  0.0020  0.0050  0.0020  0.0050  0.0040  0.0030  0.0040  0.0030  0.0030  0.0030  0.0020  0.0040  0.0020  0.0040  0.0020  0.0060  0.0020  0.0020  0.0040  0.0010  0.0050  0.0040  0.0050  0.0040  0.0020  0.0050  0.0040  0.0050  0.0040  0.0040  0.0040  0.0050  0.0040  0.0050  0.0050  0.0030  0.0010  0.0010  0.0010  0.0040  0.0040  0.0050  0.0060  0.0030  0.0030  0.0040  0.0050  0.0050  0.0050  0.0040  0.0020  0.0030  0.0030  0.0050  0.0040  0.0000  0.0020  0.0050  0.0030  0.0040  0.0070  0.0040  0.0060  0.0050  0.0050  0.0030  0.0030  0.0030  0.0030  0.0030  0.0050  0.0030  0.0050  0.0030  0.0040  0.0030  0.0030  0.0030  0.0010  0.0030  0.0030  0.0030  0.0030
RND4__GCA_000774575.1   0.7496  0.4030  0.4030  0.4143  0.3511  0.3465  0.3465  0.3530  0.3620  0.3711  0.2471  0.2616  0.2618  0.2693  0.2715  0.2704  0.2677  0.2744  0.2704  0.2717  0.2731  0.2758  0.2744  0.2717  0.2758  0.2709  0.2709  0.2709  0.2709  0.2724  0.2724  0.2710  0.2720  0.2667  0.2671  0.2671  0.2685  0.2685  0.2685  0.2654  0.2695  0.3203  0.2611  0.2607  0.2607  0.2546  0.2188  0.2188  0.2188  0.2243  0.2138  0.2204  0.2243  0.2177  0.2152  0.2475  0.2441  0.2427  0.2482  0.2441  0.2668  0.2721  0.2655  0.2724  0.2624  0.2624  0.2624  0.2710  0.2473  0.2557  0.2519  0.2557  0.2492  0.2492  0.2557  0.2557  0.2584  0.2598  0.2584  0.2503  0.2503  0.2496  0.2450  0.2721  0.2721  0.2563  0.2644  0.2572  0.2586  0.2465  0.2403  0.2423  0.2423  0.2397  0.2423  0.2396  0.2410  0.2383  0.2383  0.2383  0.2383  0.2464  0.2447  0.2609  0.2732  0.2803  0.2789  0.2811  0.2044  0.2054  0.0352  0.0707  0.0697  0.0892  0.0892  0.0892  0.0892  0.0892  0.0903  0.0892  0.0892  0.0892  0.0846  0.0835  0.0858  0.0050  0.0060  0.0050  0.0030  0.0070  0.0070  0.0050  0.0050  0.0060  0.0060  0.0050  0.0050  0.0060  0.0050  0.0050  0.0050  0.0050  0.0050  0.0050  0.0050  0.0060  0.0050  0.0060  0.0060  0.0060  0.0050  0.0050  0.0050  0.0050  0.0050  0.0050  0.0050  0.0050  0.0050  0.0050  0.0050  0.0050  0.0060  0.0070  0.0070  0.0050  0.0050  0.0040  0.0040  0.0050  0.0050  0.0040  0.0040  0.0090  0.0050  0.0060  0.0050  0.0080  0.0050  0.0060  0.0050  0.0040  0.0040  0.0040  0.0030  0.0070  0.0030  0.0070  0.0050  0.0090  0.0050  0.0030  0.0050  0.0040  0.0060  0.0030  0.0060  0.0070  0.0030  0.0060  0.0050  0.0060  0.0050  0.0050  0.0030  0.0020  0.0070  0.0060  0.0020  0.0060  0.0040  0.0040  0.0040  0.0070  0.0070  0.0040  0.0050  0.0040  0.0040  0.0050  0.0060  0.0060  0.0060  0.0030  0.0030  0.0060  0.0060  0.0080  0.0070  0.0030  0.0030  0.0060  0.0060  0.0050  0.0060  0.0050  0.0090  0.0080  0.0080  0.0060  0.0060  0.0060  0.0060  0.0060  0.0080  0.0040  0.0080  0.0040  0.0050  0.0000  0.0060  0.0060  0.0040  0.0000  0.0060  0.0060  0.0060  0.0030
RND4__GCA_000774695.1   0.7525  0.4062  0.4062  0.4175  0.3484  0.3438  0.3438  0.3502  0.3652  0.3713  0.2459  0.2590  0.2592  0.2667  0.2688  0.2677  0.2650  0.2717  0.2677  0.2691  0.2704  0.2731  0.2717  0.2691  0.2731  0.2654  0.2654  0.2654  0.2654  0.2696  0.2696  0.2682  0.2693  0.2640  0.2643  0.2643  0.2657  0.2657  0.2657  0.2626  0.2667  0.3115  0.2556  0.2553  0.2553  0.2491  0.2188  0.2188  0.2188  0.2243  0.2138  0.2204  0.2243  0.2177  0.2152  0.2421  0.2360  0.2347  0.2400  0.2360  0.2585  0.2665  0.2600  0.2669  0.2542  0.2542  0.2542  0.2655  0.2446  0.2529  0.2492  0.2529  0.2465  0.2465  0.2529  0.2529  0.2557  0.2570  0.2557  0.2476  0.2476  0.2469  0.2396  0.2665  0.2665  0.2509  0.2617  0.2517  0.2531  0.2438  0.2349  0.2370  0.2370  0.2343  0.2370  0.2343  0.2357  0.2330  0.2330  0.2330  0.2330  0.2410  0.2394  0.2555  0.2704  0.2748  0.2734  0.2755  0.2018  0.2029  0.0341  0.0696  0.0686  0.0903  0.0903  0.0903  0.0903  0.0903  0.0915  0.0903  0.0903  0.0903  0.0858  0.0846  0.0869  0.0080  0.0050  0.0060  0.0040  0.0040  0.0080  0.0080  0.0080  0.0090  0.0090  0.0080  0.0080  0.0090  0.0080  0.0080  0.0080  0.0080  0.0080  0.0080  0.0080  0.0090  0.0080  0.0090  0.0090  0.0090  0.0080  0.0080  0.0080  0.0080  0.0080  0.0080  0.0080  0.0100  0.0100  0.0100  0.0100  0.0100  0.0050  0.0060  0.0060  0.0100  0.0100  0.0050  0.0050  0.0060  0.0040  0.0050  0.0050  0.0070  0.0040  0.0030  0.0040  0.0050  0.0060  0.0030  0.0060  0.0050  0.0050  0.0050  0.0040  0.0060  0.0040  0.0060  0.0060  0.0100  0.0060  0.0040  0.0040  0.0050  0.0070  0.0080  0.0070  0.0000  0.0060  0.0050  0.0040  0.0070  0.0060  0.0060  0.0080  0.0090  0.0000  0.0050  0.0090  0.0070  0.0030  0.0030  0.0030  0.0000  0.0000  0.0090  0.0080  0.0050  0.0050  0.0060  0.0050  0.0070  0.0070  0.0080  0.0060  0.0050  0.0070  0.0090  0.0040  0.0040  0.0060  0.0070  0.0050  0.0040  0.0070  0.0040  0.0100  0.0090  0.0090  0.0050  0.0050  0.0050  0.0050  0.0030  0.0090  0.0050  0.0090  0.0030  0.0040  0.0070  0.0050  0.0030  0.0030  0.0070  0.0050  0.0050  0.0050  0.0040  0.0070
RND4__GCA_000774705.1   0.7612  0.4063  0.4063  0.4176  0.3511  0.3465  0.3465  0.3530  0.3650  0.3725  0.2483  0.2603  0.2605  0.2693  0.2715  0.2704  0.2677  0.2744  0.2704  0.2717  0.2731  0.2758  0.2744  0.2717  0.2758  0.2709  0.2709  0.2709  0.2709  0.2724  0.2724  0.2710  0.2720  0.2667  0.2671  0.2671  0.2685  0.2685  0.2685  0.2654  0.2695  0.3159  0.2597  0.2594  0.2594  0.2532  0.2214  0.2214  0.2214  0.2269  0.2164  0.2230  0.2269  0.2203  0.2178  0.2462  0.2441  0.2427  0.2482  0.2441  0.2668  0.2679  0.2613  0.2683  0.2583  0.2583  0.2583  0.2669  0.2446  0.2543  0.2505  0.2543  0.2478  0.2478  0.2543  0.2543  0.2557  0.2570  0.2557  0.2476  0.2476  0.2469  0.2436  0.2707  0.2707  0.2550  0.2630  0.2558  0.2572  0.2465  0.2389  0.2410  0.2410  0.2383  0.2410  0.2383  0.2397  0.2370  0.2370  0.2370  0.2370  0.2450  0.2434  0.2609  0.2732  0.2803  0.2789  0.2797  0.2044  0.2054  0.0372  0.0707  0.0697  0.0915  0.0915  0.0915  0.0915  0.0915  0.0926  0.0915  0.0915  0.0915  0.0869  0.0858  0.0880  0.0070  0.0080  0.0050  0.0070  0.0070  0.0110  0.0070  0.0070  0.0080  0.0080  0.0070  0.0070  0.0080  0.0070  0.0070  0.0070  0.0070  0.0070  0.0070  0.0070  0.0080  0.0070  0.0080  0.0080  0.0080  0.0070  0.0070  0.0070  0.0070  0.0070  0.0070  0.0070  0.0090  0.0090  0.0090  0.0090  0.0090  0.0100  0.0070  0.0070  0.0090  0.0090  0.0080  0.0080  0.0050  0.0090  0.0080  0.0080  0.0111  0.0070  0.0100  0.0070  0.0100  0.0090  0.0080  0.0090  0.0080  0.0080  0.0080  0.0070  0.0070  0.0070  0.0070  0.0030  0.0090  0.0030  0.0070  0.0090  0.0060  0.0060  0.0050  0.0060  0.0090  0.0050  0.0060  0.0090  0.0060  0.0070  0.0070  0.0050  0.0060  0.0090  0.0060  0.0060  0.0060  0.0060  0.0060  0.0060  0.0090  0.0090  0.0060  0.0111  0.0080  0.0080  0.0070  0.0060  0.0060  0.0060  0.0050  0.0050  0.0080  0.0060  0.0080  0.0050  0.0050  0.0050  0.0060  0.0080  0.0090  0.0080  0.0090  0.0090  0.0000  0.0000  0.0080  0.0080  0.0080  0.0060  0.0080  0.0000  0.0080  0.0080  0.0080  0.0070  0.0080  0.0060  0.0080  0.0060  0.0080  0.0080  0.0060  0.0060  0.0050  0.0080  0.0090
RND4__GCA_000774765.1   0.7548  0.4030  0.4030  0.4142  0.3513  0.3467  0.3467  0.3517  0.3622  0.3683  0.2459  0.2590  0.2592  0.2667  0.2688  0.2677  0.2650  0.2717  0.2677  0.2691  0.2704  0.2731  0.2717  0.2691  0.2731  0.2709  0.2709  0.2709  0.2709  0.2724  0.2724  0.2710  0.2720  0.2667  0.2671  0.2671  0.2685  0.2685  0.2685  0.2654  0.2695  0.3173  0.2583  0.2580  0.2580  0.2518  0.2162  0.2162  0.2162  0.2217  0.2112  0.2177  0.2217  0.2151  0.2126  0.2448  0.2414  0.2400  0.2454  0.2414  0.2640  0.2693  0.2627  0.2696  0.2596  0.2596  0.2596  0.2682  0.2473  0.2529  0.2492  0.2529  0.2465  0.2465  0.2529  0.2529  0.2557  0.2570  0.2557  0.2476  0.2476  0.2469  0.2423  0.2693  0.2693  0.2536  0.2617  0.2544  0.2558  0.2438  0.2376  0.2397  0.2397  0.2370  0.2396  0.2370  0.2383  0.2356  0.2356  0.2356  0.2356  0.2437  0.2421  0.2582  0.2704  0.2775  0.2762  0.2783  0.2018  0.2029  0.0341  0.0696  0.0686  0.0881  0.0881  0.0881  0.0881  0.0881  0.0892  0.0881  0.0881  0.0881  0.0835  0.0824  0.0846  0.0080  0.0050  0.0060  0.0060  0.0060  0.0060  0.0080  0.0080  0.0090  0.0090  0.0080  0.0080  0.0090  0.0080  0.0080  0.0080  0.0080  0.0080  0.0080  0.0080  0.0090  0.0080  0.0090  0.0090  0.0090  0.0080  0.0080  0.0080  0.0080  0.0080  0.0080  0.0080  0.0080  0.0080  0.0080  0.0080  0.0080  0.0070  0.0080  0.0080  0.0080  0.0080  0.0070  0.0070  0.0060  0.0060  0.0070  0.0070  0.0100  0.0040  0.0030  0.0060  0.0070  0.0040  0.0050  0.0040  0.0070  0.0070  0.0070  0.0060  0.0060  0.0060  0.0060  0.0060  0.0100  0.0060  0.0060  0.0060  0.0050  0.0070  0.0080  0.0070  0.0040  0.0060  0.0050  0.0060  0.0070  0.0080  0.0080  0.0080  0.0070  0.0040  0.0050  0.0070  0.0070  0.0030  0.0030  0.0030  0.0040  0.0040  0.0070  0.0060  0.0050  0.0050  0.0080  0.0050  0.0070  0.0070  0.0080  0.0060  0.0050  0.0070  0.0090  0.0060  0.0040  0.0060  0.0070  0.0050  0.0060  0.0070  0.0060  0.0100  0.0090  0.0090  0.0050  0.0050  0.0070  0.0030  0.0050  0.0090  0.0030  0.0090  0.0050  0.0060  0.0050  0.0050  0.0050  0.0030  0.0050  0.0050  0.0050  0.0050  0.0040  0.0050  0.0040  0.0090
RND4__GCA_000774815.1   0.7496  0.4030  0.4030  0.4143  0.3482  0.3436  0.3436  0.3500  0.3620  0.3711  0.2483  0.2616  0.2592  0.2667  0.2688  0.2677  0.2650  0.2717  0.2677  0.2691  0.2704  0.2731  0.2717  0.2691  0.2731  0.2681  0.2681  0.2681  0.2681  0.2724  0.2724  0.2710  0.2720  0.2667  0.2671  0.2671  0.2685  0.2685  0.2685  0.2654  0.2695  0.3173  0.2583  0.2580  0.2580  0.2518  0.2214  0.2214  0.2214  0.2269  0.2164  0.2230  0.2269  0.2203  0.2178  0.2448  0.2387  0.2374  0.2427  0.2387  0.2640  0.2693  0.2627  0.2696  0.2596  0.2596  0.2596  0.2710  0.2446  0.2557  0.2519  0.2557  0.2492  0.2492  0.2557  0.2557  0.2584  0.2598  0.2584  0.2503  0.2503  0.2496  0.2423  0.2721  0.2721  0.2563  0.2644  0.2572  0.2586  0.2465  0.2376  0.2397  0.2397  0.2370  0.2396  0.2370  0.2383  0.2356  0.2356  0.2356  0.2356  0.2437  0.2421  0.2609  0.2732  0.2803  0.2789  0.2811  0.2044  0.2054  0.0341  0.0696  0.0686  0.0903  0.0903  0.0903  0.0903  0.0903  0.0915  0.0903  0.0903  0.0903  0.0858  0.0846  0.0869  0.0040  0.0050  0.0040  0.0020  0.0060  0.0080  0.0040  0.0040  0.0050  0.0050  0.0040  0.0040  0.0050  0.0040  0.0040  0.0040  0.0040  0.0040  0.0040  0.0040  0.0050  0.0040  0.0050  0.0050  0.0050  0.0040  0.0040  0.0040  0.0040  0.0040  0.0040  0.0040  0.0100  0.0100  0.0100  0.0100  0.0100  0.0050  0.0060  0.0060  0.0100  0.0100  0.0030  0.0030  0.0040  0.0040  0.0030  0.0030  0.0080  0.0040  0.0070  0.0020  0.0050  0.0060  0.0030  0.0060  0.0030  0.0030  0.0030  0.0020  0.0040  0.0020  0.0040  0.0040  0.0080  0.0040  0.0020  0.0040  0.0030  0.0070  0.0060  0.0070  0.0040  0.0040  0.0050  0.0040  0.0070  0.0040  0.0040  0.0060  0.0070  0.0040  0.0050  0.0070  0.0050  0.0030  0.0030  0.0030  0.0040  0.0040  0.0070  0.0080  0.0010  0.0010  0.0040  0.0050  0.0070  0.0070  0.0060  0.0040  0.0050  0.0050  0.0070  0.0040  0.0020  0.0040  0.0070  0.0030  0.0040  0.0070  0.0040  0.0080  0.0070  0.0070  0.0050  0.0050  0.0010  0.0050  0.0030  0.0070  0.0050  0.0070  0.0030  0.0060  0.0050  0.0050  0.0030  0.0030  0.0050  0.0050  0.0050  0.0050  0.0020  0.0050  0.0040  0.0070  0.0060
RND4__GCA_000774865.1   0.7542  0.4030  0.4030  0.4143  0.3482  0.3436  0.3436  0.3500  0.3620  0.3711  0.2458  0.2590  0.2592  0.2667  0.2688  0.2677  0.2650  0.2717  0.2677  0.2691  0.2704  0.2731  0.2717  0.2691  0.2731  0.2681  0.2681  0.2681  0.2681  0.2696  0.2696  0.2682  0.2693  0.2640  0.2643  0.2643  0.2657  0.2657  0.2657  0.2626  0.2667  0.3173  0.2583  0.2580  0.2580  0.2518  0.2188  0.2188  0.2188  0.2243  0.2138  0.2204  0.2243  0.2177  0.2152  0.2448  0.2414  0.2400  0.2454  0.2414  0.2640  0.2693  0.2627  0.2696  0.2596  0.2596  0.2596  0.2682  0.2446  0.2529  0.2492  0.2529  0.2465  0.2465  0.2529  0.2529  0.2557  0.2570  0.2557  0.2476  0.2476  0.2469  0.2423  0.2693  0.2693  0.2536  0.2617  0.2544  0.2558  0.2438  0.2376  0.2397  0.2397  0.2370  0.2396  0.2370  0.2383  0.2356  0.2356  0.2356  0.2356  0.2437  0.2421  0.2582  0.2704  0.2775  0.2762  0.2783  0.2018  0.2029  0.0321  0.0674  0.0664  0.0881  0.0881  0.0881  0.0881  0.0881  0.0892  0.0881  0.0881  0.0881  0.0835  0.0824  0.0846  0.0040  0.0030  0.0020  0.0020  0.0040  0.0060  0.0040  0.0040  0.0050  0.0050  0.0040  0.0040  0.0050  0.0040  0.0040  0.0040  0.0040  0.0040  0.0040  0.0040  0.0050  0.0040  0.0050  0.0050  0.0050  0.0040  0.0040  0.0040  0.0040  0.0040  0.0040  0.0040  0.0080  0.0080  0.0080  0.0080  0.0080  0.0050  0.0060  0.0060  0.0080  0.0080  0.0030  0.0030  0.0020  0.0040  0.0030  0.0030  0.0080  0.0020  0.0050  0.0020  0.0050  0.0040  0.0030  0.0040  0.0030  0.0030  0.0030  0.0020  0.0040  0.0020  0.0040  0.0020  0.0060  0.0020  0.0020  0.0040  0.0010  0.0050  0.0040  0.0050  0.0040  0.0020  0.0050  0.0040  0.0050  0.0040  0.0040  0.0040  0.0050  0.0040  0.0050  0.0050  0.0030  0.0010  0.0010  0.0010  0.0040  0.0040  0.0050  0.0060  0.0030  0.0030  0.0040  0.0050  0.0050  0.0050  0.0040  0.0020  0.0030  0.0030  0.0050  0.0040  0.0000  0.0020  0.0050  0.0030  0.0040  0.0070  0.0040  0.0060  0.0050  0.0050  0.0030  0.0030  0.0030  0.0030  0.0030  0.0050  0.0030  0.0050  0.0030  0.0040  0.0030  0.0030  0.0030  0.0010  0.0030  0.0030  0.0030  0.0030  0.0000  0.0030  0.0040  0.0050  0.0040  0.0020
RND4__GCA_000774945.1   0.7496  0.4030  0.4030  0.4143  0.3511  0.3465  0.3465  0.3530  0.3620  0.3711  0.2471  0.2616  0.2618  0.2693  0.2715  0.2704  0.2677  0.2744  0.2704  0.2717  0.2731  0.2758  0.2744  0.2717  0.2758  0.2709  0.2709  0.2709  0.2709  0.2724  0.2724  0.2710  0.2720  0.2667  0.2671  0.2671  0.2685  0.2685  0.2685  0.2654  0.2695  0.3203  0.2611  0.2607  0.2607  0.2546  0.2188  0.2188  0.2188  0.2243  0.2138  0.2204  0.2243  0.2177  0.2152  0.2475  0.2441  0.2427  0.2482  0.2441  0.2668  0.2721  0.2655  0.2724  0.2624  0.2624  0.2624  0.2710  0.2473  0.2557  0.2519  0.2557  0.2492  0.2492  0.2557  0.2557  0.2584  0.2598  0.2584  0.2503  0.2503  0.2496  0.2450  0.2721  0.2721  0.2563  0.2644  0.2572  0.2586  0.2465  0.2403  0.2423  0.2423  0.2397  0.2423  0.2396  0.2410  0.2383  0.2383  0.2383  0.2383  0.2464  0.2447  0.2609  0.2732  0.2803  0.2789  0.2811  0.2044  0.2054  0.0352  0.0707  0.0697  0.0892  0.0892  0.0892  0.0892  0.0892  0.0903  0.0892  0.0892  0.0892  0.0846  0.0835  0.0858  0.0050  0.0060  0.0050  0.0030  0.0070  0.0070  0.0050  0.0050  0.0060  0.0060  0.0050  0.0050  0.0060  0.0050  0.0050  0.0050  0.0050  0.0050  0.0050  0.0050  0.0060  0.0050  0.0060  0.0060  0.0060  0.0050  0.0050  0.0050  0.0050  0.0050  0.0050  0.0050  0.0050  0.0050  0.0050  0.0050  0.0050  0.0060  0.0070  0.0070  0.0050  0.0050  0.0040  0.0040  0.0050  0.0050  0.0040  0.0040  0.0090  0.0050  0.0060  0.0050  0.0080  0.0050  0.0060  0.0050  0.0040  0.0040  0.0040  0.0030  0.0070  0.0030  0.0070  0.0050  0.0090  0.0050  0.0030  0.0050  0.0040  0.0060  0.0030  0.0060  0.0070  0.0030  0.0060  0.0050  0.0060  0.0050  0.0050  0.0030  0.0020  0.0070  0.0060  0.0020  0.0060  0.0040  0.0040  0.0040  0.0070  0.0070  0.0040  0.0050  0.0040  0.0040  0.0050  0.0060  0.0060  0.0060  0.0030  0.0030  0.0060  0.0060  0.0080  0.0070  0.0030  0.0030  0.0060  0.0060  0.0050  0.0060  0.0050  0.0090  0.0080  0.0080  0.0060  0.0060  0.0060  0.0060  0.0060  0.0080  0.0040  0.0080  0.0040  0.0050  0.0000  0.0060  0.0060  0.0040  0.0000  0.0060  0.0060  0.0060  0.0030  0.0000  0.0070  0.0080  0.0050  0.0050  0.0030
RND4__GCA_000774955.1   0.7496  0.4030  0.4030  0.4143  0.3511  0.3465  0.3465  0.3530  0.3620  0.3711  0.2471  0.2616  0.2618  0.2693  0.2715  0.2704  0.2677  0.2744  0.2704  0.2717  0.2731  0.2758  0.2744  0.2717  0.2758  0.2709  0.2709  0.2709  0.2709  0.2724  0.2724  0.2710  0.2720  0.2667  0.2671  0.2671  0.2685  0.2685  0.2685  0.2654  0.2695  0.3203  0.2611  0.2607  0.2607  0.2546  0.2188  0.2188  0.2188  0.2243  0.2138  0.2204  0.2243  0.2177  0.2152  0.2475  0.2441  0.2427  0.2482  0.2441  0.2668  0.2721  0.2655  0.2724  0.2624  0.2624  0.2624  0.2710  0.2473  0.2557  0.2519  0.2557  0.2492  0.2492  0.2557  0.2557  0.2584  0.2598  0.2584  0.2503  0.2503  0.2496  0.2450  0.2721  0.2721  0.2563  0.2644  0.2572  0.2586  0.2465  0.2403  0.2423  0.2423  0.2397  0.2423  0.2396  0.2410  0.2383  0.2383  0.2383  0.2383  0.2464  0.2447  0.2609  0.2732  0.2803  0.2789  0.2811  0.2044  0.2054  0.0352  0.0707  0.0697  0.0892  0.0892  0.0892  0.0892  0.0892  0.0903  0.0892  0.0892  0.0892  0.0846  0.0835  0.0858  0.0050  0.0060  0.0050  0.0030  0.0070  0.0070  0.0050  0.0050  0.0060  0.0060  0.0050  0.0050  0.0060  0.0050  0.0050  0.0050  0.0050  0.0050  0.0050  0.0050  0.0060  0.0050  0.0060  0.0060  0.0060  0.0050  0.0050  0.0050  0.0050  0.0050  0.0050  0.0050  0.0050  0.0050  0.0050  0.0050  0.0050  0.0060  0.0070  0.0070  0.0050  0.0050  0.0040  0.0040  0.0050  0.0050  0.0040  0.0040  0.0090  0.0050  0.0060  0.0050  0.0080  0.0050  0.0060  0.0050  0.0040  0.0040  0.0040  0.0030  0.0070  0.0030  0.0070  0.0050  0.0090  0.0050  0.0030  0.0050  0.0040  0.0060  0.0030  0.0060  0.0070  0.0030  0.0060  0.0050  0.0060  0.0050  0.0050  0.0030  0.0020  0.0070  0.0060  0.0020  0.0060  0.0040  0.0040  0.0040  0.0070  0.0070  0.0040  0.0050  0.0040  0.0040  0.0050  0.0060  0.0060  0.0060  0.0030  0.0030  0.0060  0.0060  0.0080  0.0070  0.0030  0.0030  0.0060  0.0060  0.0050  0.0060  0.0050  0.0090  0.0080  0.0080  0.0060  0.0060  0.0060  0.0060  0.0060  0.0080  0.0040  0.0080  0.0040  0.0050  0.0000  0.0060  0.0060  0.0040  0.0000  0.0060  0.0060  0.0060  0.0030  0.0000  0.0070  0.0080  0.0050  0.0050  0.0030  0.0000
RND4__GCA_000774965.1   0.7519  0.3998  0.3998  0.4110  0.3511  0.3465  0.3465  0.3530  0.3620  0.3682  0.2458  0.2590  0.2592  0.2667  0.2688  0.2677  0.2650  0.2717  0.2677  0.2691  0.2704  0.2731  0.2717  0.2691  0.2731  0.2654  0.2654  0.2654  0.2654  0.2696  0.2696  0.2682  0.2693  0.2640  0.2643  0.2643  0.2657  0.2657  0.2657  0.2626  0.2667  0.3144  0.2583  0.2580  0.2580  0.2518  0.2162  0.2162  0.2162  0.2217  0.2112  0.2177  0.2217  0.2151  0.2126  0.2448  0.2387  0.2374  0.2427  0.2387  0.2613  0.2693  0.2627  0.2696  0.2569  0.2569  0.2569  0.2682  0.2420  0.2529  0.2492  0.2529  0.2465  0.2465  0.2529  0.2529  0.2557  0.2570  0.2557  0.2476  0.2476  0.2469  0.2423  0.2693  0.2693  0.2536  0.2617  0.2544  0.2558  0.2438  0.2376  0.2397  0.2397  0.2370  0.2396  0.2370  0.2383  0.2356  0.2356  0.2356  0.2356  0.2437  0.2421  0.2582  0.2704  0.2775  0.2762  0.2783  0.2018  0.2029  0.0352  0.0685  0.0675  0.0869  0.0869  0.0869  0.0869  0.0869  0.0881  0.0869  0.0869  0.0869  0.0824  0.0812  0.0835  0.0090  0.0060  0.0050  0.0050  0.0050  0.0070  0.0090  0.0090  0.0100  0.0100  0.0090  0.0090  0.0100  0.0090  0.0090  0.0090  0.0090  0.0090  0.0090  0.0090  0.0100  0.0090  0.0100  0.0100  0.0100  0.0090  0.0090  0.0090  0.0090  0.0090  0.0090  0.0090  0.0050  0.0050  0.0050  0.0050  0.0050  0.0060  0.0030  0.0030  0.0050  0.0050  0.0060  0.0060  0.0050  0.0050  0.0060  0.0060  0.0070  0.0050  0.0060  0.0050  0.0060  0.0050  0.0040  0.0050  0.0060  0.0060  0.0060  0.0050  0.0050  0.0050  0.0050  0.0030  0.0111  0.0030  0.0050  0.0050  0.0060  0.0040  0.0050  0.0040  0.0050  0.0070  0.0000  0.0050  0.0040  0.0070  0.0070  0.0050  0.0040  0.0050  0.0000  0.0040  0.0060  0.0040  0.0040  0.0040  0.0050  0.0050  0.0060  0.0070  0.0040  0.0040  0.0070  0.0000  0.0040  0.0040  0.0050  0.0070  0.0060  0.0060  0.0100  0.0010  0.0050  0.0070  0.0040  0.0060  0.0050  0.0020  0.0050  0.0111  0.0060  0.0060  0.0080  0.0060  0.0060  0.0040  0.0040  0.0060  0.0060  0.0080  0.0040  0.0050  0.0060  0.0040  0.0040  0.0040  0.0060  0.0060  0.0040  0.0040  0.0050  0.0060  0.0050  0.0060  0.0050  0.0050  0.0050  0.0060  0.0060
RND4__GCA_000774975.1   0.7565  0.4030  0.4030  0.4143  0.3511  0.3465  0.3465  0.3530  0.3650  0.3711  0.2458  0.2590  0.2592  0.2667  0.2688  0.2677  0.2650  0.2717  0.2677  0.2691  0.2704  0.2731  0.2717  0.2691  0.2731  0.2654  0.2654  0.2654  0.2654  0.2696  0.2696  0.2682  0.2693  0.2640  0.2616  0.2616  0.2630  0.2630  0.2630  0.2599  0.2667  0.3144  0.2583  0.2580  0.2580  0.2518  0.2188  0.2188  0.2188  0.2243  0.2138  0.2204  0.2243  0.2177  0.2152  0.2448  0.2360  0.2347  0.2400  0.2360  0.2613  0.2693  0.2627  0.2696  0.2569  0.2569  0.2569  0.2682  0.2420  0.2529  0.2492  0.2529  0.2465  0.2465  0.2529  0.2529  0.2557  0.2570  0.2557  0.2476  0.2476  0.2469  0.2423  0.2693  0.2693  0.2536  0.2617  0.2517  0.2531  0.2438  0.2376  0.2397  0.2397  0.2370  0.2396  0.2370  0.2383  0.2356  0.2356  0.2356  0.2356  0.2437  0.2421  0.2582  0.2704  0.2775  0.2762  0.2783  0.1993  0.2004  0.0352  0.0663  0.0653  0.0869  0.0869  0.0869  0.0869  0.0869  0.0881  0.0869  0.0869  0.0869  0.0824  0.0812  0.0835  0.0090  0.0060  0.0050  0.0050  0.0050  0.0090  0.0090  0.0090  0.0100  0.0100  0.0090  0.0090  0.0100  0.0090  0.0090  0.0090  0.0090  0.0090  0.0090  0.0090  0.0100  0.0090  0.0100  0.0100  0.0100  0.0090  0.0090  0.0090  0.0090  0.0090  0.0090  0.0090  0.0070  0.0070  0.0070  0.0070  0.0070  0.0060  0.0030  0.0030  0.0070  0.0070  0.0060  0.0060  0.0050  0.0050  0.0060  0.0060  0.0070  0.0050  0.0080  0.0050  0.0060  0.0070  0.0040  0.0070  0.0060  0.0060  0.0060  0.0050  0.0050  0.0050  0.0050  0.0030  0.0111  0.0030  0.0050  0.0050  0.0060  0.0040  0.0050  0.0040  0.0050  0.0070  0.0020  0.0050  0.0040  0.0070  0.0070  0.0050  0.0060  0.0050  0.0020  0.0060  0.0060  0.0040  0.0040  0.0040  0.0050  0.0050  0.0080  0.0090  0.0060  0.0060  0.0070  0.0020  0.0040  0.0040  0.0050  0.0070  0.0060  0.0060  0.0100  0.0010  0.0050  0.0070  0.0040  0.0060  0.0050  0.0040  0.0050  0.0111  0.0060  0.0060  0.0080  0.0060  0.0060  0.0040  0.0040  0.0060  0.0080  0.0080  0.0040  0.0050  0.0080  0.0040  0.0040  0.0040  0.0080  0.0060  0.0040  0.0040  0.0050  0.0080  0.0050  0.0060  0.0070  0.0050  0.0050  0.0080  0.0080  0.0020
RND4__GCA_000775025.1   0.7612  0.4063  0.4063  0.4176  0.3511  0.3465  0.3465  0.3530  0.3650  0.3725  0.2483  0.2603  0.2605  0.2693  0.2715  0.2704  0.2677  0.2744  0.2704  0.2717  0.2731  0.2758  0.2744  0.2717  0.2758  0.2709  0.2709  0.2709  0.2709  0.2724  0.2724  0.2710  0.2720  0.2667  0.2671  0.2671  0.2685  0.2685  0.2685  0.2654  0.2695  0.3159  0.2597  0.2594  0.2594  0.2532  0.2214  0.2214  0.2214  0.2269  0.2164  0.2230  0.2269  0.2203  0.2178  0.2462  0.2441  0.2427  0.2482  0.2441  0.2668  0.2679  0.2613  0.2683  0.2583  0.2583  0.2583  0.2669  0.2446  0.2543  0.2505  0.2543  0.2478  0.2478  0.2543  0.2543  0.2557  0.2570  0.2557  0.2476  0.2476  0.2469  0.2436  0.2707  0.2707  0.2550  0.2630  0.2558  0.2572  0.2465  0.2389  0.2410  0.2410  0.2383  0.2410  0.2383  0.2397  0.2370  0.2370  0.2370  0.2370  0.2450  0.2434  0.2609  0.2732  0.2803  0.2789  0.2797  0.2044  0.2054  0.0372  0.0707  0.0697  0.0915  0.0915  0.0915  0.0915  0.0915  0.0926  0.0915  0.0915  0.0915  0.0869  0.0858  0.0880  0.0070  0.0080  0.0050  0.0070  0.0070  0.0110  0.0070  0.0070  0.0080  0.0080  0.0070  0.0070  0.0080  0.0070  0.0070  0.0070  0.0070  0.0070  0.0070  0.0070  0.0080  0.0070  0.0080  0.0080  0.0080  0.0070  0.0070  0.0070  0.0070  0.0070  0.0070  0.0070  0.0090  0.0090  0.0090  0.0090  0.0090  0.0100  0.0070  0.0070  0.0090  0.0090  0.0080  0.0080  0.0050  0.0090  0.0080  0.0080  0.0111  0.0070  0.0100  0.0070  0.0100  0.0090  0.0080  0.0090  0.0080  0.0080  0.0080  0.0070  0.0070  0.0070  0.0070  0.0030  0.0090  0.0030  0.0070  0.0090  0.0060  0.0060  0.0050  0.0060  0.0090  0.0050  0.0060  0.0090  0.0060  0.0070  0.0070  0.0050  0.0060  0.0090  0.0060  0.0060  0.0060  0.0060  0.0060  0.0060  0.0090  0.0090  0.0060  0.0111  0.0080  0.0080  0.0070  0.0060  0.0060  0.0060  0.0050  0.0050  0.0080  0.0060  0.0080  0.0050  0.0050  0.0050  0.0060  0.0080  0.0090  0.0080  0.0090  0.0090  0.0000  0.0000  0.0080  0.0080  0.0080  0.0060  0.0080  0.0000  0.0080  0.0080  0.0080  0.0070  0.0080  0.0060  0.0080  0.0060  0.0080  0.0080  0.0060  0.0060  0.0050  0.0080  0.0090  0.0000  0.0090  0.0070  0.0050  0.0080  0.0080  0.0060  0.0060
RND4__GCA_000775035.1   0.7588  0.4030  0.4030  0.4143  0.3511  0.3465  0.3465  0.3530  0.3650  0.3711  0.2471  0.2616  0.2592  0.2667  0.2688  0.2677  0.2650  0.2717  0.2677  0.2691  0.2704  0.2731  0.2717  0.2691  0.2731  0.2709  0.2709  0.2709  0.2709  0.2724  0.2724  0.2710  0.2720  0.2667  0.2671  0.2671  0.2685  0.2685  0.2685  0.2654  0.2695  0.3203  0.2583  0.2580  0.2580  0.2518  0.2214  0.2214  0.2214  0.2269  0.2164  0.2230  0.2269  0.2203  0.2178  0.2448  0.2414  0.2400  0.2454  0.2414  0.2668  0.2693  0.2627  0.2696  0.2596  0.2596  0.2596  0.2710  0.2473  0.2557  0.2519  0.2557  0.2492  0.2492  0.2557  0.2557  0.2584  0.2598  0.2584  0.2503  0.2503  0.2496  0.2423  0.2721  0.2721  0.2563  0.2644  0.2572  0.2586  0.2465  0.2376  0.2397  0.2397  0.2370  0.2396  0.2370  0.2383  0.2356  0.2356  0.2356  0.2356  0.2437  0.2421  0.2609  0.2732  0.2803  0.2789  0.2811  0.2044  0.2054  0.0362  0.0696  0.0686  0.0881  0.0881  0.0881  0.0881  0.0881  0.0892  0.0881  0.0881  0.0881  0.0835  0.0824  0.0846  0.0060  0.0070  0.0040  0.0060  0.0060  0.0100  0.0060  0.0060  0.0070  0.0070  0.0060  0.0060  0.0070  0.0060  0.0060  0.0060  0.0060  0.0060  0.0060  0.0060  0.0070  0.0060  0.0070  0.0070  0.0070  0.0060  0.0060  0.0060  0.0060  0.0060  0.0060  0.0060  0.0080  0.0080  0.0080  0.0080  0.0080  0.0090  0.0080  0.0080  0.0080  0.0080  0.0070  0.0070  0.0060  0.0060  0.0070  0.0070  0.0080  0.0060  0.0090  0.0080  0.0090  0.0080  0.0070  0.0080  0.0070  0.0070  0.0070  0.0060  0.0040  0.0060  0.0040  0.0060  0.0080  0.0060  0.0060  0.0060  0.0070  0.0050  0.0060  0.0050  0.0080  0.0060  0.0070  0.0060  0.0050  0.0080  0.0080  0.0060  0.0070  0.0080  0.0070  0.0070  0.0070  0.0050  0.0050  0.0050  0.0080  0.0080  0.0070  0.0080  0.0070  0.0070  0.0080  0.0070  0.0050  0.0050  0.0060  0.0060  0.0070  0.0070  0.0070  0.0060  0.0060  0.0060  0.0050  0.0050  0.0060  0.0090  0.0060  0.0080  0.0070  0.0070  0.0090  0.0070  0.0070  0.0050  0.0070  0.0070  0.0090  0.0090  0.0070  0.0040  0.0070  0.0030  0.0070  0.0050  0.0070  0.0070  0.0070  0.0030  0.0060  0.0070  0.0080  0.0070  0.0080  0.0060  0.0060  0.0070  0.0070  0.0070  0.0070  0.0070
RND4__GCA_000775165.1   0.7542  0.4030  0.4030  0.4143  0.3496  0.3451  0.3451  0.3515  0.3635  0.3725  0.2458  0.2590  0.2592  0.2667  0.2688  0.2677  0.2650  0.2717  0.2677  0.2691  0.2704  0.2731  0.2717  0.2691  0.2731  0.2681  0.2681  0.2681  0.2681  0.2696  0.2696  0.2682  0.2693  0.2640  0.2643  0.2643  0.2657  0.2657  0.2657  0.2626  0.2667  0.3173  0.2583  0.2580  0.2580  0.2518  0.2188  0.2188  0.2188  0.2243  0.2138  0.2204  0.2243  0.2177  0.2152  0.2448  0.2414  0.2400  0.2454  0.2414  0.2640  0.2693  0.2600  0.2696  0.2596  0.2596  0.2596  0.2682  0.2446  0.2529  0.2492  0.2529  0.2465  0.2465  0.2529  0.2529  0.2557  0.2570  0.2557  0.2476  0.2476  0.2469  0.2423  0.2693  0.2693  0.2536  0.2617  0.2531  0.2544  0.2438  0.2376  0.2397  0.2397  0.2370  0.2396  0.2370  0.2383  0.2356  0.2356  0.2356  0.2356  0.2410  0.2421  0.2582  0.2704  0.2775  0.2762  0.2783  0.2018  0.2029  0.0331  0.0674  0.0664  0.0892  0.0892  0.0892  0.0892  0.0892  0.0903  0.0892  0.0892  0.0892  0.0846  0.0835  0.0858  0.0070  0.0060  0.0030  0.0050  0.0050  0.0090  0.0070  0.0070  0.0080  0.0080  0.0070  0.0070  0.0080  0.0070  0.0070  0.0070  0.0070  0.0070  0.0070  0.0070  0.0080  0.0070  0.0080  0.0080  0.0080  0.0070  0.0070  0.0070  0.0070  0.0070  0.0070  0.0070  0.0090  0.0090  0.0090  0.0090  0.0090  0.0080  0.0070  0.0070  0.0090  0.0090  0.0060  0.0060  0.0030  0.0070  0.0060  0.0060  0.0090  0.0050  0.0080  0.0050  0.0080  0.0070  0.0060  0.0070  0.0060  0.0060  0.0060  0.0050  0.0030  0.0050  0.0030  0.0030  0.0070  0.0030  0.0050  0.0070  0.0040  0.0060  0.0050  0.0060  0.0070  0.0050  0.0060  0.0070  0.0060  0.0070  0.0070  0.0050  0.0060  0.0070  0.0060  0.0060  0.0020  0.0040  0.0040  0.0040  0.0070  0.0070  0.0040  0.0070  0.0060  0.0060  0.0070  0.0060  0.0060  0.0060  0.0050  0.0050  0.0060  0.0040  0.0080  0.0050  0.0030  0.0050  0.0060  0.0060  0.0070  0.0080  0.0070  0.0070  0.0060  0.0060  0.0060  0.0040  0.0060  0.0040  0.0060  0.0060  0.0040  0.0040  0.0060  0.0050  0.0060  0.0040  0.0060  0.0040  0.0060  0.0060  0.0060  0.0040  0.0030  0.0060  0.0070  0.0060  0.0070  0.0050  0.0030  0.0060  0.0060  0.0060  0.0060  0.0060  0.0070
RND4__GCA_000775655.1   0.7519  0.3998  0.3998  0.4110  0.3511  0.3465  0.3465  0.3530  0.3620  0.3682  0.2458  0.2590  0.2592  0.2667  0.2688  0.2677  0.2650  0.2717  0.2677  0.2691  0.2704  0.2731  0.2717  0.2691  0.2731  0.2654  0.2654  0.2654  0.2654  0.2696  0.2696  0.2682  0.2693  0.2640  0.2643  0.2643  0.2657  0.2657  0.2657  0.2626  0.2667  0.3144  0.2583  0.2580  0.2580  0.2518  0.2162  0.2162  0.2162  0.2217  0.2112  0.2177  0.2217  0.2151  0.2126  0.2448  0.2387  0.2374  0.2427  0.2387  0.2613  0.2693  0.2627  0.2696  0.2569  0.2569  0.2569  0.2682  0.2420  0.2529  0.2492  0.2529  0.2465  0.2465  0.2529  0.2529  0.2557  0.2570  0.2557  0.2476  0.2476  0.2469  0.2423  0.2693  0.2693  0.2536  0.2617  0.2544  0.2558  0.2438  0.2376  0.2397  0.2397  0.2370  0.2396  0.2370  0.2383  0.2356  0.2356  0.2356  0.2356  0.2437  0.2421  0.2582  0.2704  0.2775  0.2762  0.2783  0.2018  0.2029  0.0341  0.0674  0.0664  0.0858  0.0858  0.0858  0.0858  0.0858  0.0869  0.0858  0.0858  0.0858  0.0812  0.0801  0.0824  0.0080  0.0050  0.0040  0.0040  0.0040  0.0060  0.0080  0.0080  0.0090  0.0090  0.0080  0.0080  0.0090  0.0080  0.0080  0.0080  0.0080  0.0080  0.0080  0.0080  0.0090  0.0080  0.0090  0.0090  0.0090  0.0080  0.0080  0.0080  0.0080  0.0080  0.0080  0.0080  0.0060  0.0060  0.0060  0.0060  0.0060  0.0050  0.0040  0.0040  0.0060  0.0060  0.0050  0.0050  0.0040  0.0040  0.0050  0.0050  0.0060  0.0040  0.0050  0.0040  0.0050  0.0040  0.0030  0.0040  0.0050  0.0050  0.0050  0.0040  0.0040  0.0040  0.0040  0.0040  0.0100  0.0040  0.0040  0.0040  0.0050  0.0050  0.0060  0.0050  0.0040  0.0060  0.0010  0.0040  0.0050  0.0060  0.0060  0.0060  0.0050  0.0040  0.0010  0.0050  0.0050  0.0030  0.0030  0.0030  0.0040  0.0040  0.0050  0.0060  0.0030  0.0030  0.0060  0.0010  0.0050  0.0050  0.0060  0.0060  0.0050  0.0050  0.0090  0.0020  0.0040  0.0060  0.0050  0.0050  0.0040  0.0030  0.0040  0.0100  0.0070  0.0070  0.0070  0.0050  0.0050  0.0030  0.0030  0.0070  0.0050  0.0070  0.0030  0.0040  0.0050  0.0030  0.0030  0.0030  0.0050  0.0050  0.0050  0.0030  0.0040  0.0050  0.0040  0.0070  0.0040  0.0040  0.0040  0.0050  0.0050  0.0010  0.0030  0.0070  0.0060  0.0050
RND4__GCA_000932075.1   0.7542  0.4030  0.4030  0.4143  0.3511  0.3465  0.3465  0.3530  0.3650  0.3711  0.2458  0.2603  0.2605  0.2680  0.2701  0.2691  0.2664  0.2731  0.2691  0.2704  0.2717  0.2744  0.2731  0.2704  0.2744  0.2695  0.2695  0.2695  0.2695  0.2710  0.2710  0.2696  0.2707  0.2654  0.2657  0.2657  0.2671  0.2671  0.2671  0.2640  0.2681  0.3188  0.2583  0.2580  0.2580  0.2518  0.2201  0.2201  0.2201  0.2256  0.2151  0.2217  0.2256  0.2190  0.2165  0.2448  0.2414  0.2400  0.2454  0.2414  0.2654  0.2707  0.2641  0.2710  0.2610  0.2610  0.2610  0.2696  0.2460  0.2543  0.2505  0.2543  0.2478  0.2478  0.2543  0.2543  0.2570  0.2584  0.2570  0.2489  0.2489  0.2483  0.2436  0.2707  0.2707  0.2550  0.2630  0.2558  0.2572  0.2452  0.2389  0.2410  0.2410  0.2383  0.2410  0.2383  0.2397  0.2370  0.2370  0.2370  0.2370  0.2450  0.2434  0.2595  0.2718  0.2789  0.2775  0.2797  0.2031  0.2041  0.0352  0.0707  0.0697  0.0915  0.0915  0.0915  0.0915  0.0915  0.0926  0.0915  0.0915  0.0915  0.0869  0.0858  0.0880  0.0090  0.0080  0.0070  0.0070  0.0070  0.0090  0.0090  0.0090  0.0100  0.0100  0.0090  0.0090  0.0100  0.0090  0.0090  0.0090  0.0090  0.0090  0.0090  0.0090  0.0100  0.0090  0.0100  0.0100  0.0100  0.0090  0.0090  0.0090  0.0090  0.0090  0.0090  0.0090  0.0050  0.0050  0.0050  0.0050  0.0050  0.0080  0.0050  0.0050  0.0050  0.0050  0.0080  0.0080  0.0050  0.0070  0.0080  0.0080  0.0090  0.0070  0.0100  0.0090  0.0100  0.0090  0.0080  0.0090  0.0080  0.0080  0.0080  0.0070  0.0070  0.0070  0.0070  0.0050  0.0131  0.0050  0.0070  0.0070  0.0080  0.0040  0.0030  0.0040  0.0090  0.0070  0.0060  0.0070  0.0040  0.0090  0.0090  0.0030  0.0040  0.0090  0.0060  0.0040  0.0080  0.0060  0.0060  0.0060  0.0090  0.0090  0.0080  0.0090  0.0100  0.0100  0.0090  0.0060  0.0040  0.0040  0.0030  0.0070  0.0080  0.0080  0.0121  0.0050  0.0070  0.0070  0.0040  0.0080  0.0070  0.0060  0.0070  0.0131  0.0080  0.0080  0.0100  0.0080  0.0100  0.0060  0.0080  0.0080  0.0100  0.0100  0.0060  0.0050  0.0060  0.0060  0.0080  0.0060  0.0060  0.0080  0.0060  0.0060  0.0070  0.0060  0.0090  0.0080  0.0090  0.0090  0.0070  0.0060  0.0060  0.0060  0.0060  0.0080  0.0070  0.0080  0.0070
RND4__GCA_000932085.1   0.7496  0.4014  0.4014  0.4126  0.3525  0.3480  0.3480  0.3544  0.3635  0.3696  0.2471  0.2603  0.2605  0.2680  0.2701  0.2691  0.2664  0.2731  0.2691  0.2704  0.2717  0.2744  0.2731  0.2704  0.2744  0.2668  0.2668  0.2668  0.2668  0.2710  0.2710  0.2696  0.2707  0.2654  0.2657  0.2657  0.2671  0.2671  0.2671  0.2640  0.2681  0.3159  0.2597  0.2594  0.2594  0.2532  0.2175  0.2175  0.2175  0.2230  0.2125  0.2190  0.2230  0.2164  0.2139  0.2462  0.2400  0.2387  0.2441  0.2400  0.2626  0.2707  0.2641  0.2710  0.2583  0.2583  0.2583  0.2696  0.2433  0.2543  0.2505  0.2543  0.2478  0.2478  0.2543  0.2543  0.2570  0.2584  0.2570  0.2489  0.2489  0.2483  0.2436  0.2707  0.2707  0.2550  0.2630  0.2558  0.2572  0.2452  0.2389  0.2410  0.2410  0.2383  0.2410  0.2383  0.2397  0.2370  0.2370  0.2370  0.2370  0.2450  0.2434  0.2595  0.2718  0.2789  0.2775  0.2797  0.2031  0.2041  0.0362  0.0696  0.0686  0.0881  0.0881  0.0881  0.0881  0.0881  0.0892  0.0881  0.0881  0.0881  0.0835  0.0824  0.0846  0.0100  0.0070  0.0060  0.0060  0.0060  0.0060  0.0100  0.0100  0.0110  0.0110  0.0100  0.0100  0.0110  0.0100  0.0100  0.0100  0.0100  0.0100  0.0100  0.0100  0.0110  0.0100  0.0110  0.0110  0.0110  0.0100  0.0100  0.0100  0.0100  0.0100  0.0100  0.0100  0.0060  0.0060  0.0060  0.0060  0.0060  0.0050  0.0040  0.0040  0.0060  0.0060  0.0070  0.0070  0.0060  0.0060  0.0070  0.0070  0.0080  0.0060  0.0070  0.0060  0.0070  0.0060  0.0050  0.0060  0.0070  0.0070  0.0070  0.0060  0.0060  0.0060  0.0060  0.0060  0.0121  0.0060  0.0060  0.0060  0.0070  0.0070  0.0060  0.0070  0.0060  0.0080  0.0030  0.0060  0.0070  0.0080  0.0080  0.0060  0.0050  0.0060  0.0030  0.0050  0.0070  0.0050  0.0050  0.0050  0.0060  0.0060  0.0070  0.0080  0.0050  0.0050  0.0080  0.0030  0.0070  0.0070  0.0060  0.0080  0.0070  0.0070  0.0111  0.0040  0.0060  0.0080  0.0070  0.0070  0.0060  0.0030  0.0060  0.0121  0.0090  0.0090  0.0090  0.0070  0.0070  0.0050  0.0050  0.0090  0.0070  0.0090  0.0030  0.0060  0.0050  0.0050  0.0050  0.0050  0.0050  0.0070  0.0070  0.0050  0.0060  0.0050  0.0060  0.0090  0.0060  0.0060  0.0060  0.0050  0.0050  0.0030  0.0050  0.0090  0.0080  0.0070  0.0020  0.0070
RND4__GCA_000932095.1   0.7519  0.4047  0.4047  0.4159  0.3496  0.3451  0.3451  0.3515  0.3635  0.3711  0.2496  0.2629  0.2605  0.2680  0.2701  0.2691  0.2664  0.2731  0.2691  0.2704  0.2717  0.2744  0.2731  0.2704  0.2744  0.2695  0.2695  0.2695  0.2695  0.2738  0.2738  0.2724  0.2734  0.2681  0.2684  0.2684  0.2698  0.2698  0.2698  0.2667  0.2709  0.3159  0.2597  0.2594  0.2594  0.2532  0.2227  0.2227  0.2227  0.2283  0.2177  0.2243  0.2283  0.2217  0.2191  0.2462  0.2400  0.2387  0.2441  0.2400  0.2654  0.2679  0.2613  0.2683  0.2583  0.2583  0.2583  0.2696  0.2446  0.2557  0.2519  0.2557  0.2492  0.2492  0.2557  0.2557  0.2584  0.2598  0.2584  0.2503  0.2503  0.2496  0.2436  0.2735  0.2735  0.2563  0.2658  0.2586  0.2600  0.2479  0.2389  0.2410  0.2410  0.2383  0.2410  0.2383  0.2397  0.2370  0.2370  0.2370  0.2370  0.2450  0.2434  0.2622  0.2745  0.2817  0.2803  0.2825  0.2056  0.2067  0.0352  0.0707  0.0697  0.0915  0.0915  0.0915  0.0915  0.0915  0.0926  0.0915  0.0915  0.0915  0.0869  0.0858  0.0880  0.0030  0.0060  0.0050  0.0030  0.0070  0.0090  0.0030  0.0030  0.0040  0.0040  0.0030  0.0030  0.0040  0.0030  0.0030  0.0030  0.0030  0.0030  0.0030  0.0030  0.0040  0.0030  0.0040  0.0040  0.0040  0.0030  0.0030  0.0030  0.0030  0.0030  0.0030  0.0030  0.0110  0.0110  0.0110  0.0110  0.0110  0.0060  0.0070  0.0070  0.0110  0.0110  0.0040  0.0040  0.0050  0.0050  0.0040  0.0040  0.0090  0.0050  0.0080  0.0030  0.0060  0.0070  0.0040  0.0070  0.0040  0.0040  0.0040  0.0030  0.0050  0.0030  0.0050  0.0050  0.0090  0.0050  0.0030  0.0050  0.0040  0.0080  0.0070  0.0080  0.0050  0.0030  0.0060  0.0050  0.0080  0.0030  0.0030  0.0070  0.0080  0.0050  0.0060  0.0080  0.0060  0.0040  0.0040  0.0040  0.0050  0.0050  0.0060  0.0090  0.0020  0.0020  0.0030  0.0060  0.0080  0.0080  0.0070  0.0030  0.0060  0.0060  0.0080  0.0050  0.0030  0.0030  0.0080  0.0040  0.0050  0.0080  0.0050  0.0090  0.0060  0.0060  0.0060  0.0060  0.0020  0.0060  0.0040  0.0060  0.0060  0.0080  0.0040  0.0070  0.0060  0.0060  0.0040  0.0040  0.0060  0.0060  0.0060  0.0060  0.0030  0.0060  0.0050  0.0060  0.0070  0.0010  0.0030  0.0060  0.0060  0.0060  0.0060  0.0060  0.0070  0.0060  0.0050  0.0100  0.0070
RND4__GCA_000953095.1   0.7588  0.4030  0.4030  0.4143  0.3511  0.3465  0.3465  0.3530  0.3650  0.3711  0.2420  0.2590  0.2592  0.2667  0.2688  0.2677  0.2650  0.2717  0.2677  0.2691  0.2704  0.2731  0.2717  0.2691  0.2731  0.2681  0.2681  0.2681  0.2681  0.2696  0.2696  0.2682  0.2693  0.2640  0.2643  0.2643  0.2657  0.2657  0.2657  0.2626  0.2667  0.3173  0.2583  0.2580  0.2580  0.2518  0.2188  0.2188  0.2188  0.2243  0.2138  0.2204  0.2243  0.2177  0.2152  0.2448  0.2414  0.2400  0.2454  0.2414  0.2640  0.2693  0.2627  0.2696  0.2596  0.2596  0.2596  0.2682  0.2446  0.2529  0.2492  0.2529  0.2465  0.2465  0.2529  0.2529  0.2557  0.2570  0.2557  0.2476  0.2476  0.2469  0.2423  0.2693  0.2693  0.2536  0.2617  0.2544  0.2558  0.2438  0.2376  0.2397  0.2397  0.2370  0.2396  0.2370  0.2383  0.2356  0.2356  0.2356  0.2356  0.2437  0.2421  0.2582  0.2704  0.2775  0.2762  0.2783  0.2018  0.2029  0.0352  0.0685  0.0675  0.0892  0.0892  0.0892  0.0892  0.0892  0.0903  0.0892  0.0892  0.0892  0.0846  0.0835  0.0858  0.0070  0.0060  0.0050  0.0050  0.0050  0.0090  0.0070  0.0070  0.0080  0.0080  0.0070  0.0070  0.0080  0.0070  0.0070  0.0070  0.0070  0.0070  0.0070  0.0070  0.0080  0.0070  0.0080  0.0080  0.0080  0.0070  0.0070  0.0070  0.0070  0.0070  0.0070  0.0070  0.0050  0.0050  0.0050  0.0050  0.0050  0.0060  0.0050  0.0050  0.0050  0.0050  0.0060  0.0060  0.0050  0.0050  0.0060  0.0060  0.0070  0.0050  0.0080  0.0070  0.0080  0.0070  0.0060  0.0070  0.0060  0.0060  0.0060  0.0050  0.0050  0.0050  0.0050  0.0030  0.0111  0.0030  0.0050  0.0050  0.0060  0.0000  0.0030  0.0000  0.0070  0.0050  0.0040  0.0050  0.0000  0.0070  0.0070  0.0030  0.0040  0.0070  0.0040  0.0040  0.0060  0.0040  0.0040  0.0040  0.0070  0.0070  0.0060  0.0050  0.0080  0.0080  0.0070  0.0040  0.0000  0.0000  0.0030  0.0050  0.0060  0.0060  0.0100  0.0030  0.0050  0.0050  0.0000  0.0060  0.0050  0.0060  0.0050  0.0111  0.0060  0.0060  0.0080  0.0060  0.0080  0.0040  0.0060  0.0060  0.0080  0.0060  0.0060  0.0030  0.0060  0.0040  0.0060  0.0040  0.0060  0.0060  0.0040  0.0040  0.0050  0.0060  0.0070  0.0060  0.0070  0.0070  0.0050  0.0060  0.0060  0.0040  0.0040  0.0060  0.0050  0.0060  0.0050  0.0040  0.0070  0.0080
RND4__GCA_000959125.1   0.7542  0.4079  0.4079  0.4193  0.3540  0.3494  0.3494  0.3559  0.3679  0.3755  0.2496  0.2642  0.2645  0.2720  0.2742  0.2731  0.2704  0.2771  0.2731  0.2744  0.2758  0.2785  0.2771  0.2744  0.2785  0.2709  0.2709  0.2709  0.2709  0.2752  0.2752  0.2738  0.2748  0.2695  0.2698  0.2698  0.2712  0.2712  0.2712  0.2681  0.2722  0.3173  0.2625  0.2621  0.2621  0.2559  0.2240  0.2240  0.2240  0.2296  0.2190  0.2256  0.2296  0.2230  0.2204  0.2502  0.2441  0.2427  0.2482  0.2441  0.2668  0.2721  0.2655  0.2724  0.2596  0.2596  0.2596  0.2710  0.2460  0.2570  0.2533  0.2570  0.2505  0.2505  0.2570  0.2570  0.2598  0.2611  0.2598  0.2516  0.2516  0.2510  0.2463  0.2749  0.2749  0.2577  0.2672  0.2600  0.2614  0.2492  0.2430  0.2450  0.2450  0.2423  0.2450  0.2423  0.2437  0.2410  0.2410  0.2410  0.2410  0.2491  0.2474  0.2636  0.2759  0.2803  0.2789  0.2839  0.2069  0.2080  0.0362  0.0718  0.0708  0.0926  0.0926  0.0926  0.0926  0.0926  0.0938  0.0926  0.0926  0.0926  0.0880  0.0869  0.0892  0.0040  0.0070  0.0060  0.0020  0.0080  0.0100  0.0040  0.0040  0.0050  0.0050  0.0040  0.0040  0.0050  0.0040  0.0040  0.0040  0.0040  0.0040  0.0040  0.0040  0.0050  0.0040  0.0050  0.0050  0.0050  0.0040  0.0040  0.0040  0.0040  0.0040  0.0040  0.0040  0.0100  0.0100  0.0100  0.0100  0.0100  0.0070  0.0080  0.0080  0.0100  0.0100  0.0010  0.0010  0.0060  0.0020  0.0010  0.0010  0.0080  0.0060  0.0090  0.0040  0.0070  0.0080  0.0050  0.0080  0.0010  0.0010  0.0010  0.0020  0.0080  0.0020  0.0080  0.0060  0.0100  0.0060  0.0020  0.0020  0.0050  0.0070  0.0060  0.0070  0.0060  0.0020  0.0070  0.0020  0.0070  0.0000  0.0000  0.0060  0.0070  0.0060  0.0070  0.0070  0.0070  0.0050  0.0050  0.0050  0.0060  0.0060  0.0050  0.0080  0.0050  0.0050  0.0000  0.0070  0.0070  0.0070  0.0060  0.0020  0.0070  0.0070  0.0090  0.0060  0.0040  0.0020  0.0070  0.0070  0.0020  0.0090  0.0020  0.0100  0.0070  0.0070  0.0070  0.0070  0.0050  0.0070  0.0050  0.0070  0.0070  0.0090  0.0050  0.0060  0.0050  0.0070  0.0050  0.0050  0.0050  0.0070  0.0070  0.0070  0.0040  0.0050  0.0060  0.0070  0.0080  0.0040  0.0040  0.0050  0.0050  0.0070  0.0070  0.0070  0.0080  0.0070  0.0060  0.0090  0.0080  0.0030  0.0070
RND4__GCA_000959185.1   0.7497  0.4063  0.4063  0.4176  0.3511  0.3465  0.3465  0.3530  0.3650  0.3740  0.2484  0.2616  0.2619  0.2667  0.2688  0.2677  0.2651  0.2717  0.2677  0.2691  0.2704  0.2731  0.2717  0.2691  0.2731  0.2709  0.2709  0.2709  0.2709  0.2724  0.2724  0.2710  0.2721  0.2668  0.2671  0.2671  0.2685  0.2685  0.2685  0.2654  0.2695  0.3174  0.2584  0.2580  0.2580  0.2519  0.2188  0.2188  0.2188  0.2269  0.2164  0.2204  0.2269  0.2204  0.2152  0.2448  0.2414  0.2401  0.2455  0.2414  0.2640  0.2693  0.2627  0.2697  0.2597  0.2597  0.2597  0.2683  0.2447  0.2557  0.2519  0.2557  0.2492  0.2492  0.2557  0.2557  0.2557  0.2570  0.2557  0.2476  0.2476  0.2469  0.2423  0.2693  0.2693  0.2536  0.2617  0.2545  0.2558  0.2438  0.2376  0.2397  0.2397  0.2370  0.2397  0.2370  0.2383  0.2357  0.2357  0.2357  0.2357  0.2437  0.2421  0.2582  0.2704  0.2776  0.2762  0.2783  0.2044  0.2054  0.0331  0.0696  0.0686  0.0903  0.0903  0.0903  0.0903  0.0903  0.0915  0.0903  0.0903  0.0903  0.0858  0.0846  0.0869  0.0060  0.0050  0.0040  0.0040  0.0060  0.0060  0.0060  0.0060  0.0070  0.0070  0.0060  0.0060  0.0070  0.0060  0.0060  0.0060  0.0060  0.0060  0.0060  0.0060  0.0070  0.0060  0.0070  0.0070  0.0070  0.0060  0.0060  0.0060  0.0060  0.0060  0.0060  0.0060  0.0100  0.0100  0.0100  0.0100  0.0100  0.0070  0.0080  0.0080  0.0100  0.0100  0.0050  0.0050  0.0040  0.0060  0.0050  0.0050  0.0100  0.0040  0.0070  0.0040  0.0070  0.0060  0.0050  0.0060  0.0050  0.0050  0.0050  0.0040  0.0060  0.0040  0.0060  0.0040  0.0080  0.0040  0.0040  0.0060  0.0030  0.0070  0.0060  0.0070  0.0060  0.0040  0.0070  0.0060  0.0070  0.0060  0.0060  0.0060  0.0070  0.0060  0.0070  0.0070  0.0050  0.0030  0.0030  0.0030  0.0060  0.0060  0.0070  0.0080  0.0050  0.0050  0.0060  0.0070  0.0070  0.0070  0.0060  0.0040  0.0050  0.0050  0.0070  0.0060  0.0020  0.0040  0.0070  0.0030  0.0060  0.0090  0.0060  0.0080  0.0070  0.0070  0.0050  0.0050  0.0050  0.0050  0.0030  0.0070  0.0050  0.0070  0.0050  0.0060  0.0050  0.0050  0.0030  0.0030  0.0050  0.0050  0.0050  0.0050  0.0020  0.0050  0.0060  0.0070  0.0060  0.0040  0.0020  0.0050  0.0050  0.0070  0.0070  0.0070  0.0080  0.0050  0.0060  0.0090  0.0080  0.0050  0.0070  0.0060
RND4__GCA_000959205.1   0.7542  0.4030  0.4030  0.4143  0.3496  0.3451  0.3451  0.3515  0.3635  0.3725  0.2458  0.2590  0.2592  0.2667  0.2688  0.2677  0.2650  0.2717  0.2677  0.2691  0.2704  0.2731  0.2717  0.2691  0.2731  0.2681  0.2681  0.2681  0.2681  0.2696  0.2696  0.2682  0.2693  0.2640  0.2643  0.2643  0.2657  0.2657  0.2657  0.2626  0.2667  0.3173  0.2583  0.2580  0.2580  0.2518  0.2188  0.2188  0.2188  0.2243  0.2138  0.2204  0.2243  0.2177  0.2152  0.2448  0.2414  0.2400  0.2454  0.2414  0.2640  0.2693  0.2600  0.2696  0.2596  0.2596  0.2596  0.2682  0.2446  0.2529  0.2492  0.2529  0.2465  0.2465  0.2529  0.2529  0.2557  0.2570  0.2557  0.2476  0.2476  0.2469  0.2423  0.2693  0.2693  0.2536  0.2617  0.2531  0.2544  0.2438  0.2376  0.2397  0.2397  0.2370  0.2396  0.2370  0.2383  0.2356  0.2356  0.2356  0.2356  0.2410  0.2421  0.2582  0.2704  0.2775  0.2762  0.2783  0.2018  0.2029  0.0331  0.0674  0.0664  0.0892  0.0892  0.0892  0.0892  0.0892  0.0903  0.0892  0.0892  0.0892  0.0846  0.0835  0.0858  0.0070  0.0060  0.0030  0.0050  0.0050  0.0090  0.0070  0.0070  0.0080  0.0080  0.0070  0.0070  0.0080  0.0070  0.0070  0.0070  0.0070  0.0070  0.0070  0.0070  0.0080  0.0070  0.0080  0.0080  0.0080  0.0070  0.0070  0.0070  0.0070  0.0070  0.0070  0.0070  0.0090  0.0090  0.0090  0.0090  0.0090  0.0080  0.0070  0.0070  0.0090  0.0090  0.0060  0.0060  0.0030  0.0070  0.0060  0.0060  0.0090  0.0050  0.0080  0.0050  0.0080  0.0070  0.0060  0.0070  0.0060  0.0060  0.0060  0.0050  0.0030  0.0050  0.0030  0.0030  0.0070  0.0030  0.0050  0.0070  0.0040  0.0060  0.0050  0.0060  0.0070  0.0050  0.0060  0.0070  0.0060  0.0070  0.0070  0.0050  0.0060  0.0070  0.0060  0.0060  0.0020  0.0040  0.0040  0.0040  0.0070  0.0070  0.0040  0.0070  0.0060  0.0060  0.0070  0.0060  0.0060  0.0060  0.0050  0.0050  0.0060  0.0040  0.0080  0.0050  0.0030  0.0050  0.0060  0.0060  0.0070  0.0080  0.0070  0.0070  0.0060  0.0060  0.0060  0.0040  0.0060  0.0040  0.0060  0.0060  0.0040  0.0040  0.0060  0.0050  0.0060  0.0040  0.0060  0.0040  0.0060  0.0060  0.0060  0.0040  0.0030  0.0060  0.0070  0.0060  0.0070  0.0050  0.0030  0.0060  0.0060  0.0060  0.0060  0.0060  0.0070  0.0000  0.0050  0.0080  0.0070  0.0060  0.0060  0.0070  0.0050
RND4__GCA_000959225.1   0.7565  0.4047  0.4047  0.4159  0.3496  0.3451  0.3451  0.3515  0.3635  0.3725  0.2471  0.2603  0.2605  0.2680  0.2701  0.2691  0.2664  0.2731  0.2691  0.2704  0.2717  0.2744  0.2731  0.2704  0.2744  0.2695  0.2695  0.2695  0.2695  0.2710  0.2710  0.2696  0.2707  0.2654  0.2657  0.2657  0.2671  0.2671  0.2671  0.2640  0.2681  0.3159  0.2597  0.2594  0.2594  0.2532  0.2201  0.2201  0.2201  0.2256  0.2151  0.2217  0.2256  0.2190  0.2165  0.2462  0.2427  0.2414  0.2468  0.2427  0.2654  0.2707  0.2641  0.2710  0.2610  0.2610  0.2610  0.2696  0.2460  0.2543  0.2505  0.2543  0.2478  0.2478  0.2543  0.2543  0.2570  0.2584  0.2570  0.2489  0.2489  0.2483  0.2409  0.2707  0.2707  0.2550  0.2630  0.2558  0.2572  0.2452  0.2389  0.2410  0.2410  0.2383  0.2410  0.2383  0.2397  0.2370  0.2370  0.2370  0.2370  0.2450  0.2434  0.2595  0.2718  0.2789  0.2775  0.2797  0.2031  0.2041  0.0372  0.0707  0.0697  0.0915  0.0915  0.0915  0.0915  0.0915  0.0926  0.0915  0.0915  0.0915  0.0869  0.0858  0.0880  0.0090  0.0060  0.0050  0.0070  0.0070  0.0110  0.0090  0.0090  0.0100  0.0100  0.0090  0.0090  0.0100  0.0090  0.0090  0.0090  0.0090  0.0090  0.0090  0.0090  0.0100  0.0090  0.0100  0.0100  0.0100  0.0090  0.0090  0.0090  0.0090  0.0090  0.0090  0.0090  0.0070  0.0070  0.0070  0.0070  0.0070  0.0080  0.0050  0.0050  0.0070  0.0070  0.0080  0.0080  0.0050  0.0090  0.0080  0.0080  0.0111  0.0070  0.0100  0.0070  0.0100  0.0070  0.0080  0.0070  0.0080  0.0080  0.0080  0.0070  0.0070  0.0070  0.0070  0.0030  0.0090  0.0030  0.0070  0.0090  0.0060  0.0060  0.0030  0.0060  0.0090  0.0070  0.0060  0.0090  0.0060  0.0090  0.0090  0.0030  0.0040  0.0090  0.0060  0.0040  0.0060  0.0060  0.0060  0.0060  0.0090  0.0090  0.0080  0.0111  0.0080  0.0080  0.0090  0.0060  0.0060  0.0060  0.0030  0.0070  0.0060  0.0060  0.0100  0.0050  0.0050  0.0070  0.0060  0.0080  0.0090  0.0060  0.0090  0.0090  0.0060  0.0060  0.0080  0.0080  0.0080  0.0060  0.0080  0.0060  0.0080  0.0080  0.0060  0.0070  0.0060  0.0060  0.0080  0.0060  0.0060  0.0060  0.0040  0.0060  0.0050  0.0060  0.0090  0.0060  0.0090  0.0070  0.0050  0.0060  0.0060  0.0060  0.0060  0.0060  0.0090  0.0060  0.0070  0.0060  0.0070  0.0080  0.0060  0.0090  0.0070  0.0060
RND4__GCA_000959265.1   0.7520  0.4063  0.4063  0.4176  0.3540  0.3495  0.3495  0.3559  0.3650  0.3726  0.2509  0.2642  0.2645  0.2720  0.2742  0.2731  0.2704  0.2771  0.2731  0.2745  0.2758  0.2785  0.2771  0.2744  0.2785  0.2709  0.2709  0.2709  0.2709  0.2752  0.2752  0.2738  0.2748  0.2695  0.2698  0.2698  0.2712  0.2712  0.2712  0.2681  0.2722  0.3174  0.2639  0.2635  0.2635  0.2573  0.2214  0.2214  0.2214  0.2269  0.2164  0.2230  0.2269  0.2204  0.2178  0.2503  0.2441  0.2428  0.2482  0.2441  0.2668  0.2721  0.2655  0.2724  0.2569  0.2569  0.2569  0.2710  0.2460  0.2570  0.2533  0.2570  0.2506  0.2506  0.2570  0.2570  0.2598  0.2612  0.2598  0.2516  0.2516  0.2510  0.2477  0.2749  0.2749  0.2577  0.2672  0.2600  0.2614  0.2493  0.2430  0.2450  0.2450  0.2423  0.2450  0.2423  0.2437  0.2410  0.2410  0.2410  0.2410  0.2491  0.2475  0.2636  0.2759  0.2831  0.2817  0.2839  0.2069  0.2080  0.0393  0.0729  0.0719  0.0892  0.0892  0.0892  0.0892  0.0892  0.0903  0.0892  0.0892  0.0892  0.0846  0.0835  0.0858  0.0090  0.0100  0.0050  0.0070  0.0090  0.0110  0.0090  0.0090  0.0100  0.0100  0.0090  0.0090  0.0100  0.0090  0.0090  0.0090  0.0090  0.0090  0.0090  0.0090  0.0100  0.0090  0.0100  0.0100  0.0100  0.0090  0.0090  0.0090  0.0090  0.0090  0.0090  0.0090  0.0090  0.0090  0.0090  0.0090  0.0090  0.0100  0.0070  0.0070  0.0090  0.0090  0.0080  0.0080  0.0070  0.0090  0.0080  0.0080  0.0111  0.0090  0.0100  0.0070  0.0100  0.0090  0.0080  0.0090  0.0080  0.0080  0.0080  0.0070  0.0090  0.0070  0.0090  0.0050  0.0111  0.0050  0.0070  0.0090  0.0080  0.0080  0.0070  0.0080  0.0090  0.0070  0.0040  0.0090  0.0080  0.0070  0.0070  0.0070  0.0060  0.0090  0.0040  0.0060  0.0080  0.0080  0.0080  0.0080  0.0090  0.0090  0.0060  0.0111  0.0060  0.0060  0.0070  0.0040  0.0080  0.0080  0.0070  0.0070  0.0100  0.0080  0.0100  0.0050  0.0070  0.0070  0.0080  0.0100  0.0090  0.0060  0.0090  0.0111  0.0060  0.0060  0.0100  0.0100  0.0080  0.0080  0.0080  0.0060  0.0080  0.0100  0.0080  0.0090  0.0080  0.0060  0.0080  0.0080  0.0080  0.0100  0.0080  0.0060  0.0070  0.0080  0.0090  0.0060  0.0090  0.0070  0.0070  0.0080  0.0080  0.0040  0.0060  0.0060  0.0090  0.0080  0.0050  0.0100  0.0070  0.0060  0.0080  0.0070  0.0090  0.0080  0.0080
RND4__GCA_000959305.1   0.7519  0.4047  0.4047  0.4159  0.3496  0.3451  0.3451  0.3515  0.3635  0.3725  0.2471  0.2603  0.2605  0.2680  0.2701  0.2691  0.2664  0.2731  0.2691  0.2704  0.2717  0.2744  0.2731  0.2704  0.2744  0.2695  0.2695  0.2695  0.2695  0.2710  0.2710  0.2696  0.2707  0.2654  0.2657  0.2657  0.2671  0.2671  0.2671  0.2640  0.2681  0.3188  0.2597  0.2594  0.2594  0.2505  0.2201  0.2201  0.2201  0.2256  0.2151  0.2217  0.2256  0.2190  0.2165  0.2448  0.2427  0.2414  0.2468  0.2427  0.2654  0.2707  0.2641  0.2710  0.2610  0.2610  0.2610  0.2696  0.2460  0.2516  0.2478  0.2516  0.2451  0.2451  0.2516  0.2516  0.2543  0.2557  0.2543  0.2489  0.2489  0.2483  0.2436  0.2707  0.2707  0.2550  0.2630  0.2558  0.2572  0.2452  0.2389  0.2410  0.2410  0.2383  0.2410  0.2383  0.2397  0.2370  0.2370  0.2370  0.2370  0.2450  0.2434  0.2595  0.2718  0.2789  0.2775  0.2797  0.2031  0.2041  0.0331  0.0663  0.0653  0.0869  0.0869  0.0869  0.0869  0.0869  0.0881  0.0869  0.0869  0.0869  0.0824  0.0812  0.0835  0.0050  0.0040  0.0030  0.0030  0.0050  0.0070  0.0050  0.0050  0.0060  0.0060  0.0050  0.0050  0.0060  0.0050  0.0050  0.0050  0.0050  0.0050  0.0050  0.0050  0.0060  0.0050  0.0060  0.0060  0.0060  0.0050  0.0050  0.0050  0.0050  0.0050  0.0050  0.0050  0.0090  0.0090  0.0090  0.0090  0.0090  0.0060  0.0070  0.0070  0.0090  0.0090  0.0040  0.0040  0.0030  0.0050  0.0040  0.0040  0.0090  0.0030  0.0060  0.0030  0.0060  0.0050  0.0040  0.0050  0.0040  0.0040  0.0040  0.0030  0.0050  0.0030  0.0050  0.0030  0.0070  0.0030  0.0030  0.0050  0.0000  0.0060  0.0050  0.0060  0.0050  0.0030  0.0060  0.0050  0.0060  0.0050  0.0050  0.0050  0.0060  0.0050  0.0060  0.0060  0.0040  0.0020  0.0020  0.0020  0.0050  0.0050  0.0060  0.0070  0.0040  0.0040  0.0050  0.0060  0.0060  0.0060  0.0050  0.0030  0.0040  0.0040  0.0060  0.0050  0.0010  0.0030  0.0060  0.0040  0.0050  0.0080  0.0050  0.0070  0.0060  0.0060  0.0040  0.0040  0.0040  0.0040  0.0040  0.0060  0.0040  0.0060  0.0040  0.0050  0.0040  0.0040  0.0040  0.0020  0.0040  0.0040  0.0040  0.0040  0.0010  0.0040  0.0050  0.0060  0.0050  0.0030  0.0010  0.0040  0.0040  0.0060  0.0060  0.0060  0.0070  0.0040  0.0050  0.0080  0.0070  0.0040  0.0060  0.0050  0.0030  0.0040  0.0060  0.0080
RND4__GCA_000959345.1   0.7542  0.4030  0.4030  0.4143  0.3555  0.3509  0.3509  0.3574  0.3665  0.3725  0.2458  0.2629  0.2632  0.2707  0.2728  0.2717  0.2691  0.2758  0.2717  0.2731  0.2744  0.2771  0.2758  0.2731  0.2771  0.2723  0.2723  0.2723  0.2723  0.2738  0.2738  0.2724  0.2734  0.2681  0.2684  0.2684  0.2698  0.2698  0.2698  0.2667  0.2709  0.3217  0.2625  0.2621  0.2621  0.2559  0.2201  0.2201  0.2201  0.2256  0.2151  0.2217  0.2256  0.2190  0.2165  0.2489  0.2454  0.2441  0.2495  0.2454  0.2681  0.2735  0.2641  0.2738  0.2637  0.2637  0.2637  0.2724  0.2487  0.2570  0.2533  0.2570  0.2505  0.2505  0.2570  0.2570  0.2598  0.2611  0.2598  0.2516  0.2516  0.2510  0.2463  0.2735  0.2735  0.2577  0.2658  0.2572  0.2586  0.2479  0.2416  0.2437  0.2437  0.2410  0.2437  0.2410  0.2423  0.2396  0.2396  0.2396  0.2396  0.2450  0.2461  0.2622  0.2745  0.2817  0.2803  0.2825  0.2056  0.2067  0.0331  0.0707  0.0697  0.0892  0.0892  0.0892  0.0892  0.0892  0.0903  0.0892  0.0892  0.0892  0.0846  0.0835  0.0858  0.0070  0.0060  0.0070  0.0050  0.0070  0.0070  0.0070  0.0070  0.0080  0.0080  0.0070  0.0070  0.0080  0.0070  0.0070  0.0070  0.0070  0.0070  0.0070  0.0070  0.0080  0.0070  0.0080  0.0080  0.0080  0.0070  0.0070  0.0070  0.0070  0.0070  0.0070  0.0070  0.0070  0.0070  0.0070  0.0070  0.0070  0.0060  0.0090  0.0090  0.0070  0.0070  0.0060  0.0060  0.0070  0.0050  0.0060  0.0060  0.0090  0.0050  0.0060  0.0070  0.0080  0.0050  0.0060  0.0050  0.0060  0.0060  0.0060  0.0050  0.0050  0.0050  0.0050  0.0070  0.0111  0.0070  0.0050  0.0050  0.0060  0.0040  0.0070  0.0040  0.0070  0.0050  0.0060  0.0050  0.0040  0.0070  0.0070  0.0070  0.0060  0.0070  0.0060  0.0060  0.0060  0.0040  0.0040  0.0040  0.0070  0.0070  0.0040  0.0010  0.0060  0.0060  0.0070  0.0060  0.0040  0.0040  0.0070  0.0050  0.0060  0.0080  0.0100  0.0070  0.0050  0.0050  0.0040  0.0060  0.0050  0.0080  0.0050  0.0111  0.0100  0.0100  0.0080  0.0040  0.0080  0.0060  0.0060  0.0100  0.0040  0.0060  0.0060  0.0050  0.0040  0.0060  0.0060  0.0040  0.0040  0.0060  0.0060  0.0060  0.0050  0.0040  0.0070  0.0100  0.0050  0.0070  0.0050  0.0040  0.0040  0.0060  0.0080  0.0100  0.0070  0.0060  0.0050  0.0080  0.0070  0.0080  0.0040  0.0070  0.0070  0.0060  0.0100  0.0100  0.0060
RND4__GCA_000970935.1   0.7548  0.4030  0.4030  0.4142  0.3513  0.3467  0.3467  0.3517  0.3622  0.3683  0.2459  0.2590  0.2592  0.2667  0.2688  0.2677  0.2650  0.2717  0.2677  0.2691  0.2704  0.2731  0.2717  0.2691  0.2731  0.2709  0.2709  0.2709  0.2709  0.2724  0.2724  0.2710  0.2720  0.2667  0.2671  0.2671  0.2685  0.2685  0.2685  0.2654  0.2695  0.3173  0.2583  0.2580  0.2580  0.2518  0.2162  0.2162  0.2162  0.2217  0.2112  0.2177  0.2217  0.2151  0.2126  0.2448  0.2414  0.2400  0.2454  0.2414  0.2640  0.2693  0.2627  0.2696  0.2596  0.2596  0.2596  0.2682  0.2473  0.2529  0.2492  0.2529  0.2465  0.2465  0.2529  0.2529  0.2557  0.2570  0.2557  0.2476  0.2476  0.2469  0.2423  0.2693  0.2693  0.2536  0.2617  0.2544  0.2558  0.2438  0.2376  0.2397  0.2397  0.2370  0.2396  0.2370  0.2383  0.2356  0.2356  0.2356  0.2356  0.2437  0.2421  0.2582  0.2704  0.2775  0.2762  0.2783  0.2018  0.2029  0.0341  0.0696  0.0686  0.0881  0.0881  0.0881  0.0881  0.0881  0.0892  0.0881  0.0881  0.0881  0.0835  0.0824  0.0846  0.0080  0.0050  0.0060  0.0060  0.0060  0.0060  0.0080  0.0080  0.0090  0.0090  0.0080  0.0080  0.0090  0.0080  0.0080  0.0080  0.0080  0.0080  0.0080  0.0080  0.0090  0.0080  0.0090  0.0090  0.0090  0.0080  0.0080  0.0080  0.0080  0.0080  0.0080  0.0080  0.0080  0.0080  0.0080  0.0080  0.0080  0.0070  0.0080  0.0080  0.0080  0.0080  0.0070  0.0070  0.0060  0.0060  0.0070  0.0070  0.0100  0.0040  0.0030  0.0060  0.0070  0.0040  0.0050  0.0040  0.0070  0.0070  0.0070  0.0060  0.0060  0.0060  0.0060  0.0060  0.0100  0.0060  0.0060  0.0060  0.0050  0.0070  0.0080  0.0070  0.0040  0.0060  0.0050  0.0060  0.0070  0.0080  0.0080  0.0080  0.0070  0.0040  0.0050  0.0070  0.0070  0.0030  0.0030  0.0030  0.0040  0.0040  0.0070  0.0060  0.0050  0.0050  0.0080  0.0050  0.0070  0.0070  0.0080  0.0060  0.0050  0.0070  0.0090  0.0060  0.0040  0.0060  0.0070  0.0050  0.0060  0.0070  0.0060  0.0100  0.0090  0.0090  0.0050  0.0050  0.0070  0.0030  0.0050  0.0090  0.0030  0.0090  0.0050  0.0060  0.0050  0.0050  0.0050  0.0030  0.0050  0.0050  0.0050  0.0050  0.0040  0.0050  0.0040  0.0090  0.0000  0.0060  0.0040  0.0050  0.0050  0.0050  0.0070  0.0090  0.0080  0.0070  0.0040  0.0090  0.0060  0.0070  0.0070  0.0080  0.0060  0.0070  0.0090  0.0090  0.0050  0.0050
RND4__GCA_001186165.1   0.7636  0.4096  0.4096  0.4210  0.3570  0.3524  0.3524  0.3589  0.3710  0.3770  0.2484  0.2642  0.2645  0.2693  0.2715  0.2704  0.2677  0.2744  0.2704  0.2718  0.2731  0.2758  0.2744  0.2717  0.2758  0.2737  0.2737  0.2737  0.2737  0.2752  0.2752  0.2738  0.2748  0.2695  0.2698  0.2698  0.2712  0.2712  0.2712  0.2681  0.2722  0.3203  0.2611  0.2608  0.2608  0.2546  0.2214  0.2214  0.2214  0.2296  0.2190  0.2230  0.2296  0.2230  0.2178  0.2475  0.2441  0.2428  0.2482  0.2441  0.2668  0.2721  0.2655  0.2724  0.2597  0.2597  0.2597  0.2710  0.2474  0.2584  0.2546  0.2584  0.2519  0.2519  0.2584  0.2584  0.2584  0.2598  0.2584  0.2503  0.2503  0.2496  0.2450  0.2721  0.2721  0.2563  0.2644  0.2572  0.2586  0.2465  0.2403  0.2424  0.2424  0.2397  0.2423  0.2397  0.2410  0.2383  0.2383  0.2383  0.2383  0.2464  0.2448  0.2609  0.2732  0.2803  0.2789  0.2811  0.2069  0.2080  0.0362  0.0718  0.0708  0.0903  0.0903  0.0903  0.0903  0.0903  0.0915  0.0903  0.0903  0.0903  0.0858  0.0846  0.0869  0.0100  0.0070  0.0060  0.0080  0.0080  0.0100  0.0100  0.0100  0.0110  0.0110  0.0100  0.0100  0.0110  0.0100  0.0100  0.0100  0.0100  0.0100  0.0100  0.0100  0.0110  0.0100  0.0110  0.0110  0.0110  0.0100  0.0100  0.0100  0.0100  0.0100  0.0100  0.0100  0.0121  0.0121  0.0121  0.0121  0.0121  0.0070  0.0100  0.0100  0.0121  0.0121  0.0090  0.0090  0.0080  0.0080  0.0090  0.0090  0.0100  0.0060  0.0090  0.0080  0.0070  0.0080  0.0070  0.0080  0.0090  0.0090  0.0090  0.0080  0.0080  0.0080  0.0080  0.0080  0.0080  0.0080  0.0080  0.0080  0.0070  0.0070  0.0100  0.0070  0.0080  0.0080  0.0090  0.0080  0.0070  0.0100  0.0100  0.0100  0.0111  0.0080  0.0090  0.0111  0.0090  0.0050  0.0050  0.0050  0.0080  0.0080  0.0111  0.0080  0.0090  0.0090  0.0100  0.0090  0.0070  0.0070  0.0100  0.0080  0.0070  0.0090  0.0050  0.0080  0.0060  0.0080  0.0070  0.0070  0.0080  0.0111  0.0080  0.0080  0.0090  0.0090  0.0090  0.0070  0.0090  0.0070  0.0070  0.0090  0.0090  0.0090  0.0070  0.0080  0.0090  0.0050  0.0070  0.0050  0.0090  0.0070  0.0070  0.0050  0.0060  0.0090  0.0080  0.0090  0.0080  0.0080  0.0060  0.0090  0.0090  0.0090  0.0090  0.0090  0.0060  0.0090  0.0080  0.0111  0.0100  0.0090  0.0070  0.0100  0.0060  0.0090  0.0111  0.0111  0.0070  0.0070  0.0080
RND4__GCA_001191815.1   0.7588  0.4030  0.4030  0.4143  0.3511  0.3465  0.3465  0.3530  0.3650  0.3711  0.2420  0.2590  0.2592  0.2667  0.2688  0.2677  0.2650  0.2717  0.2677  0.2691  0.2704  0.2731  0.2717  0.2691  0.2731  0.2681  0.2681  0.2681  0.2681  0.2696  0.2696  0.2682  0.2693  0.2640  0.2643  0.2643  0.2657  0.2657  0.2657  0.2626  0.2667  0.3173  0.2583  0.2580  0.2580  0.2518  0.2188  0.2188  0.2188  0.2243  0.2138  0.2204  0.2243  0.2177  0.2152  0.2448  0.2414  0.2400  0.2454  0.2414  0.2640  0.2693  0.2627  0.2696  0.2596  0.2596  0.2596  0.2682  0.2446  0.2529  0.2492  0.2529  0.2465  0.2465  0.2529  0.2529  0.2557  0.2570  0.2557  0.2476  0.2476  0.2469  0.2423  0.2693  0.2693  0.2536  0.2617  0.2544  0.2558  0.2438  0.2376  0.2397  0.2397  0.2370  0.2396  0.2370  0.2383  0.2356  0.2356  0.2356  0.2356  0.2437  0.2421  0.2582  0.2704  0.2775  0.2762  0.2783  0.2018  0.2029  0.0352  0.0685  0.0675  0.0892  0.0892  0.0892  0.0892  0.0892  0.0903  0.0892  0.0892  0.0892  0.0846  0.0835  0.0858  0.0070  0.0060  0.0050  0.0050  0.0050  0.0090  0.0070  0.0070  0.0080  0.0080  0.0070  0.0070  0.0080  0.0070  0.0070  0.0070  0.0070  0.0070  0.0070  0.0070  0.0080  0.0070  0.0080  0.0080  0.0080  0.0070  0.0070  0.0070  0.0070  0.0070  0.0070  0.0070  0.0050  0.0050  0.0050  0.0050  0.0050  0.0060  0.0050  0.0050  0.0050  0.0050  0.0060  0.0060  0.0050  0.0050  0.0060  0.0060  0.0070  0.0050  0.0080  0.0070  0.0080  0.0070  0.0060  0.0070  0.0060  0.0060  0.0060  0.0050  0.0050  0.0050  0.0050  0.0030  0.0111  0.0030  0.0050  0.0050  0.0060  0.0000  0.0030  0.0000  0.0070  0.0050  0.0040  0.0050  0.0000  0.0070  0.0070  0.0030  0.0040  0.0070  0.0040  0.0040  0.0060  0.0040  0.0040  0.0040  0.0070  0.0070  0.0060  0.0050  0.0080  0.0080  0.0070  0.0040  0.0000  0.0000  0.0030  0.0050  0.0060  0.0060  0.0100  0.0030  0.0050  0.0050  0.0000  0.0060  0.0050  0.0060  0.0050  0.0111  0.0060  0.0060  0.0080  0.0060  0.0080  0.0040  0.0060  0.0060  0.0080  0.0060  0.0060  0.0030  0.0060  0.0040  0.0060  0.0040  0.0060  0.0060  0.0040  0.0040  0.0050  0.0060  0.0070  0.0060  0.0070  0.0070  0.0050  0.0060  0.0060  0.0040  0.0040  0.0060  0.0050  0.0060  0.0050  0.0040  0.0070  0.0080  0.0000  0.0070  0.0070  0.0060  0.0060  0.0080  0.0060  0.0040  0.0070  0.0070
RND4__GCA_001192415.1   0.7588  0.4030  0.4030  0.4143  0.3511  0.3465  0.3465  0.3530  0.3650  0.3711  0.2420  0.2590  0.2592  0.2667  0.2688  0.2677  0.2650  0.2717  0.2677  0.2691  0.2704  0.2731  0.2717  0.2691  0.2731  0.2681  0.2681  0.2681  0.2681  0.2696  0.2696  0.2682  0.2693  0.2640  0.2643  0.2643  0.2657  0.2657  0.2657  0.2626  0.2667  0.3173  0.2583  0.2580  0.2580  0.2518  0.2188  0.2188  0.2188  0.2243  0.2138  0.2204  0.2243  0.2177  0.2152  0.2448  0.2414  0.2400  0.2454  0.2414  0.2640  0.2693  0.2627  0.2696  0.2596  0.2596  0.2596  0.2682  0.2446  0.2529  0.2492  0.2529  0.2465  0.2465  0.2529  0.2529  0.2557  0.2570  0.2557  0.2476  0.2476  0.2469  0.2423  0.2693  0.2693  0.2536  0.2617  0.2544  0.2558  0.2438  0.2376  0.2397  0.2397  0.2370  0.2396  0.2370  0.2383  0.2356  0.2356  0.2356  0.2356  0.2437  0.2421  0.2582  0.2704  0.2775  0.2762  0.2783  0.2018  0.2029  0.0352  0.0685  0.0675  0.0892  0.0892  0.0892  0.0892  0.0892  0.0903  0.0892  0.0892  0.0892  0.0846  0.0835  0.0858  0.0070  0.0060  0.0050  0.0050  0.0050  0.0090  0.0070  0.0070  0.0080  0.0080  0.0070  0.0070  0.0080  0.0070  0.0070  0.0070  0.0070  0.0070  0.0070  0.0070  0.0080  0.0070  0.0080  0.0080  0.0080  0.0070  0.0070  0.0070  0.0070  0.0070  0.0070  0.0070  0.0050  0.0050  0.0050  0.0050  0.0050  0.0060  0.0050  0.0050  0.0050  0.0050  0.0060  0.0060  0.0050  0.0050  0.0060  0.0060  0.0070  0.0050  0.0080  0.0070  0.0080  0.0070  0.0060  0.0070  0.0060  0.0060  0.0060  0.0050  0.0050  0.0050  0.0050  0.0030  0.0111  0.0030  0.0050  0.0050  0.0060  0.0000  0.0030  0.0000  0.0070  0.0050  0.0040  0.0050  0.0000  0.0070  0.0070  0.0030  0.0040  0.0070  0.0040  0.0040  0.0060  0.0040  0.0040  0.0040  0.0070  0.0070  0.0060  0.0050  0.0080  0.0080  0.0070  0.0040  0.0000  0.0000  0.0030  0.0050  0.0060  0.0060  0.0100  0.0030  0.0050  0.0050  0.0000  0.0060  0.0050  0.0060  0.0050  0.0111  0.0060  0.0060  0.0080  0.0060  0.0080  0.0040  0.0060  0.0060  0.0080  0.0060  0.0060  0.0030  0.0060  0.0040  0.0060  0.0040  0.0060  0.0060  0.0040  0.0040  0.0050  0.0060  0.0070  0.0060  0.0070  0.0070  0.0050  0.0060  0.0060  0.0040  0.0040  0.0060  0.0050  0.0060  0.0050  0.0040  0.0070  0.0080  0.0000  0.0070  0.0070  0.0060  0.0060  0.0080  0.0060  0.0040  0.0070  0.0070  0.0000
RND4__GCA_001192815.1   0.7588  0.4030  0.4030  0.4143  0.3511  0.3465  0.3465  0.3530  0.3650  0.3711  0.2420  0.2590  0.2592  0.2667  0.2688  0.2677  0.2650  0.2717  0.2677  0.2691  0.2704  0.2731  0.2717  0.2691  0.2731  0.2681  0.2681  0.2681  0.2681  0.2696  0.2696  0.2682  0.2693  0.2640  0.2643  0.2643  0.2657  0.2657  0.2657  0.2626  0.2667  0.3173  0.2583  0.2580  0.2580  0.2518  0.2188  0.2188  0.2188  0.2243  0.2138  0.2204  0.2243  0.2177  0.2152  0.2448  0.2414  0.2400  0.2454  0.2414  0.2640  0.2693  0.2627  0.2696  0.2596  0.2596  0.2596  0.2682  0.2446  0.2529  0.2492  0.2529  0.2465  0.2465  0.2529  0.2529  0.2557  0.2570  0.2557  0.2476  0.2476  0.2469  0.2423  0.2693  0.2693  0.2536  0.2617  0.2544  0.2558  0.2438  0.2376  0.2397  0.2397  0.2370  0.2396  0.2370  0.2383  0.2356  0.2356  0.2356  0.2356  0.2437  0.2421  0.2582  0.2704  0.2775  0.2762  0.2783  0.2018  0.2029  0.0352  0.0685  0.0675  0.0892  0.0892  0.0892  0.0892  0.0892  0.0903  0.0892  0.0892  0.0892  0.0846  0.0835  0.0858  0.0070  0.0060  0.0050  0.0050  0.0050  0.0090  0.0070  0.0070  0.0080  0.0080  0.0070  0.0070  0.0080  0.0070  0.0070  0.0070  0.0070  0.0070  0.0070  0.0070  0.0080  0.0070  0.0080  0.0080  0.0080  0.0070  0.0070  0.0070  0.0070  0.0070  0.0070  0.0070  0.0050  0.0050  0.0050  0.0050  0.0050  0.0060  0.0050  0.0050  0.0050  0.0050  0.0060  0.0060  0.0050  0.0050  0.0060  0.0060  0.0070  0.0050  0.0080  0.0070  0.0080  0.0070  0.0060  0.0070  0.0060  0.0060  0.0060  0.0050  0.0050  0.0050  0.0050  0.0030  0.0111  0.0030  0.0050  0.0050  0.0060  0.0000  0.0030  0.0000  0.0070  0.0050  0.0040  0.0050  0.0000  0.0070  0.0070  0.0030  0.0040  0.0070  0.0040  0.0040  0.0060  0.0040  0.0040  0.0040  0.0070  0.0070  0.0060  0.0050  0.0080  0.0080  0.0070  0.0040  0.0000  0.0000  0.0030  0.0050  0.0060  0.0060  0.0100  0.0030  0.0050  0.0050  0.0000  0.0060  0.0050  0.0060  0.0050  0.0111  0.0060  0.0060  0.0080  0.0060  0.0080  0.0040  0.0060  0.0060  0.0080  0.0060  0.0060  0.0030  0.0060  0.0040  0.0060  0.0040  0.0060  0.0060  0.0040  0.0040  0.0050  0.0060  0.0070  0.0060  0.0070  0.0070  0.0050  0.0060  0.0060  0.0040  0.0040  0.0060  0.0050  0.0060  0.0050  0.0040  0.0070  0.0080  0.0000  0.0070  0.0070  0.0060  0.0060  0.0080  0.0060  0.0040  0.0070  0.0070  0.0000  0.0000
RND4__GCA_001193035.1   0.7588  0.4030  0.4030  0.4143  0.3511  0.3465  0.3465  0.3530  0.3650  0.3711  0.2420  0.2590  0.2592  0.2667  0.2688  0.2677  0.2650  0.2717  0.2677  0.2691  0.2704  0.2731  0.2717  0.2691  0.2731  0.2681  0.2681  0.2681  0.2681  0.2696  0.2696  0.2682  0.2693  0.2640  0.2643  0.2643  0.2657  0.2657  0.2657  0.2626  0.2667  0.3173  0.2583  0.2580  0.2580  0.2518  0.2188  0.2188  0.2188  0.2243  0.2138  0.2204  0.2243  0.2177  0.2152  0.2448  0.2414  0.2400  0.2454  0.2414  0.2640  0.2693  0.2627  0.2696  0.2596  0.2596  0.2596  0.2682  0.2446  0.2529  0.2492  0.2529  0.2465  0.2465  0.2529  0.2529  0.2557  0.2570  0.2557  0.2476  0.2476  0.2469  0.2423  0.2693  0.2693  0.2536  0.2617  0.2544  0.2558  0.2438  0.2376  0.2397  0.2397  0.2370  0.2396  0.2370  0.2383  0.2356  0.2356  0.2356  0.2356  0.2437  0.2421  0.2582  0.2704  0.2775  0.2762  0.2783  0.2018  0.2029  0.0352  0.0685  0.0675  0.0892  0.0892  0.0892  0.0892  0.0892  0.0903  0.0892  0.0892  0.0892  0.0846  0.0835  0.0858  0.0070  0.0060  0.0050  0.0050  0.0050  0.0090  0.0070  0.0070  0.0080  0.0080  0.0070  0.0070  0.0080  0.0070  0.0070  0.0070  0.0070  0.0070  0.0070  0.0070  0.0080  0.0070  0.0080  0.0080  0.0080  0.0070  0.0070  0.0070  0.0070  0.0070  0.0070  0.0070  0.0050  0.0050  0.0050  0.0050  0.0050  0.0060  0.0050  0.0050  0.0050  0.0050  0.0060  0.0060  0.0050  0.0050  0.0060  0.0060  0.0070  0.0050  0.0080  0.0070  0.0080  0.0070  0.0060  0.0070  0.0060  0.0060  0.0060  0.0050  0.0050  0.0050  0.0050  0.0030  0.0111  0.0030  0.0050  0.0050  0.0060  0.0000  0.0030  0.0000  0.0070  0.0050  0.0040  0.0050  0.0000  0.0070  0.0070  0.0030  0.0040  0.0070  0.0040  0.0040  0.0060  0.0040  0.0040  0.0040  0.0070  0.0070  0.0060  0.0050  0.0080  0.0080  0.0070  0.0040  0.0000  0.0000  0.0030  0.0050  0.0060  0.0060  0.0100  0.0030  0.0050  0.0050  0.0000  0.0060  0.0050  0.0060  0.0050  0.0111  0.0060  0.0060  0.0080  0.0060  0.0080  0.0040  0.0060  0.0060  0.0080  0.0060  0.0060  0.0030  0.0060  0.0040  0.0060  0.0040  0.0060  0.0060  0.0040  0.0040  0.0050  0.0060  0.0070  0.0060  0.0070  0.0070  0.0050  0.0060  0.0060  0.0040  0.0040  0.0060  0.0050  0.0060  0.0050  0.0040  0.0070  0.0080  0.0000  0.0070  0.0070  0.0060  0.0060  0.0080  0.0060  0.0040  0.0070  0.0070  0.0000  0.0000  0.0000
RND4__GCA_001193375.1   0.7496  0.4030  0.4030  0.4143  0.3555  0.3509  0.3509  0.3574  0.3665  0.3725  0.2483  0.2629  0.2632  0.2707  0.2728  0.2717  0.2691  0.2758  0.2717  0.2731  0.2744  0.2771  0.2758  0.2731  0.2771  0.2695  0.2695  0.2695  0.2695  0.2738  0.2738  0.2724  0.2734  0.2681  0.2684  0.2684  0.2698  0.2698  0.2698  0.2667  0.2709  0.3188  0.2611  0.2607  0.2607  0.2546  0.2201  0.2201  0.2201  0.2256  0.2151  0.2217  0.2256  0.2190  0.2165  0.2489  0.2427  0.2414  0.2468  0.2427  0.2654  0.2735  0.2668  0.2738  0.2610  0.2610  0.2610  0.2724  0.2460  0.2570  0.2533  0.2570  0.2505  0.2505  0.2570  0.2570  0.2598  0.2611  0.2598  0.2516  0.2516  0.2510  0.2450  0.2735  0.2735  0.2577  0.2658  0.2586  0.2600  0.2479  0.2416  0.2437  0.2437  0.2410  0.2437  0.2410  0.2423  0.2396  0.2396  0.2396  0.2396  0.2477  0.2461  0.2622  0.2745  0.2789  0.2775  0.2825  0.2056  0.2067  0.0362  0.0718  0.0708  0.0903  0.0903  0.0903  0.0903  0.0903  0.0915  0.0903  0.0903  0.0903  0.0858  0.0846  0.0869  0.0080  0.0070  0.0080  0.0040  0.0080  0.0080  0.0080  0.0080  0.0090  0.0090  0.0080  0.0080  0.0090  0.0080  0.0080  0.0080  0.0080  0.0080  0.0080  0.0080  0.0090  0.0080  0.0090  0.0090  0.0090  0.0080  0.0080  0.0080  0.0080  0.0080  0.0080  0.0080  0.0060  0.0060  0.0060  0.0060  0.0060  0.0050  0.0060  0.0060  0.0060  0.0060  0.0030  0.0030  0.0080  0.0020  0.0030  0.0030  0.0080  0.0060  0.0070  0.0060  0.0070  0.0060  0.0050  0.0060  0.0030  0.0030  0.0030  0.0040  0.0080  0.0040  0.0080  0.0080  0.0121  0.0080  0.0040  0.0020  0.0070  0.0070  0.0060  0.0070  0.0060  0.0060  0.0050  0.0020  0.0070  0.0040  0.0040  0.0060  0.0050  0.0060  0.0050  0.0050  0.0090  0.0050  0.0050  0.0050  0.0060  0.0060  0.0070  0.0060  0.0050  0.0050  0.0040  0.0050  0.0070  0.0070  0.0060  0.0060  0.0070  0.0090  0.0111  0.0060  0.0060  0.0060  0.0070  0.0070  0.0020  0.0050  0.0020  0.0121  0.0111  0.0111  0.0090  0.0070  0.0070  0.0070  0.0050  0.0111  0.0070  0.0111  0.0030  0.0060  0.0030  0.0070  0.0050  0.0050  0.0030  0.0070  0.0070  0.0070  0.0060  0.0030  0.0060  0.0111  0.0060  0.0060  0.0060  0.0030  0.0030  0.0050  0.0070  0.0111  0.0080  0.0090  0.0040  0.0070  0.0040  0.0070  0.0070  0.0040  0.0080  0.0090  0.0090  0.0090  0.0070  0.0050  0.0060  0.0100  0.0070  0.0070  0.0070  0.0070
RND4__GCA_001193655.1   0.7588  0.4030  0.4030  0.4143  0.3511  0.3465  0.3465  0.3530  0.3650  0.3711  0.2420  0.2590  0.2592  0.2667  0.2688  0.2677  0.2650  0.2717  0.2677  0.2691  0.2704  0.2731  0.2717  0.2691  0.2731  0.2681  0.2681  0.2681  0.2681  0.2696  0.2696  0.2682  0.2693  0.2640  0.2643  0.2643  0.2657  0.2657  0.2657  0.2626  0.2667  0.3173  0.2583  0.2580  0.2580  0.2518  0.2188  0.2188  0.2188  0.2243  0.2138  0.2204  0.2243  0.2177  0.2152  0.2448  0.2414  0.2400  0.2454  0.2414  0.2640  0.2693  0.2627  0.2696  0.2596  0.2596  0.2596  0.2682  0.2446  0.2529  0.2492  0.2529  0.2465  0.2465  0.2529  0.2529  0.2557  0.2570  0.2557  0.2476  0.2476  0.2469  0.2423  0.2693  0.2693  0.2536  0.2617  0.2544  0.2558  0.2438  0.2376  0.2397  0.2397  0.2370  0.2396  0.2370  0.2383  0.2356  0.2356  0.2356  0.2356  0.2437  0.2421  0.2582  0.2704  0.2775  0.2762  0.2783  0.2018  0.2029  0.0352  0.0685  0.0675  0.0892  0.0892  0.0892  0.0892  0.0892  0.0903  0.0892  0.0892  0.0892  0.0846  0.0835  0.0858  0.0070  0.0060  0.0050  0.0050  0.0050  0.0090  0.0070  0.0070  0.0080  0.0080  0.0070  0.0070  0.0080  0.0070  0.0070  0.0070  0.0070  0.0070  0.0070  0.0070  0.0080  0.0070  0.0080  0.0080  0.0080  0.0070  0.0070  0.0070  0.0070  0.0070  0.0070  0.0070  0.0050  0.0050  0.0050  0.0050  0.0050  0.0060  0.0050  0.0050  0.0050  0.0050  0.0060  0.0060  0.0050  0.0050  0.0060  0.0060  0.0070  0.0050  0.0080  0.0070  0.0080  0.0070  0.0060  0.0070  0.0060  0.0060  0.0060  0.0050  0.0050  0.0050  0.0050  0.0030  0.0111  0.0030  0.0050  0.0050  0.0060  0.0000  0.0030  0.0000  0.0070  0.0050  0.0040  0.0050  0.0000  0.0070  0.0070  0.0030  0.0040  0.0070  0.0040  0.0040  0.0060  0.0040  0.0040  0.0040  0.0070  0.0070  0.0060  0.0050  0.0080  0.0080  0.0070  0.0040  0.0000  0.0000  0.0030  0.0050  0.0060  0.0060  0.0100  0.0030  0.0050  0.0050  0.0000  0.0060  0.0050  0.0060  0.0050  0.0111  0.0060  0.0060  0.0080  0.0060  0.0080  0.0040  0.0060  0.0060  0.0080  0.0060  0.0060  0.0030  0.0060  0.0040  0.0060  0.0040  0.0060  0.0060  0.0040  0.0040  0.0050  0.0060  0.0070  0.0060  0.0070  0.0070  0.0050  0.0060  0.0060  0.0040  0.0040  0.0060  0.0050  0.0060  0.0050  0.0040  0.0070  0.0080  0.0000  0.0070  0.0070  0.0060  0.0060  0.0080  0.0060  0.0040  0.0070  0.0070  0.0000  0.0000  0.0000  0.0000  0.0070
RND4__GCA_001194765.1   0.7588  0.4030  0.4030  0.4143  0.3511  0.3465  0.3465  0.3530  0.3650  0.3711  0.2420  0.2590  0.2592  0.2667  0.2688  0.2677  0.2650  0.2717  0.2677  0.2691  0.2704  0.2731  0.2717  0.2691  0.2731  0.2681  0.2681  0.2681  0.2681  0.2696  0.2696  0.2682  0.2693  0.2640  0.2643  0.2643  0.2657  0.2657  0.2657  0.2626  0.2667  0.3173  0.2583  0.2580  0.2580  0.2518  0.2188  0.2188  0.2188  0.2243  0.2138  0.2204  0.2243  0.2177  0.2152  0.2448  0.2414  0.2400  0.2454  0.2414  0.2640  0.2693  0.2627  0.2696  0.2596  0.2596  0.2596  0.2682  0.2446  0.2529  0.2492  0.2529  0.2465  0.2465  0.2529  0.2529  0.2557  0.2570  0.2557  0.2476  0.2476  0.2469  0.2423  0.2693  0.2693  0.2536  0.2617  0.2544  0.2558  0.2438  0.2376  0.2397  0.2397  0.2370  0.2396  0.2370  0.2383  0.2356  0.2356  0.2356  0.2356  0.2437  0.2421  0.2582  0.2704  0.2775  0.2762  0.2783  0.2018  0.2029  0.0352  0.0685  0.0675  0.0892  0.0892  0.0892  0.0892  0.0892  0.0903  0.0892  0.0892  0.0892  0.0846  0.0835  0.0858  0.0070  0.0060  0.0050  0.0050  0.0050  0.0090  0.0070  0.0070  0.0080  0.0080  0.0070  0.0070  0.0080  0.0070  0.0070  0.0070  0.0070  0.0070  0.0070  0.0070  0.0080  0.0070  0.0080  0.0080  0.0080  0.0070  0.0070  0.0070  0.0070  0.0070  0.0070  0.0070  0.0050  0.0050  0.0050  0.0050  0.0050  0.0060  0.0050  0.0050  0.0050  0.0050  0.0060  0.0060  0.0050  0.0050  0.0060  0.0060  0.0070  0.0050  0.0080  0.0070  0.0080  0.0070  0.0060  0.0070  0.0060  0.0060  0.0060  0.0050  0.0050  0.0050  0.0050  0.0030  0.0111  0.0030  0.0050  0.0050  0.0060  0.0000  0.0030  0.0000  0.0070  0.0050  0.0040  0.0050  0.0000  0.0070  0.0070  0.0030  0.0040  0.0070  0.0040  0.0040  0.0060  0.0040  0.0040  0.0040  0.0070  0.0070  0.0060  0.0050  0.0080  0.0080  0.0070  0.0040  0.0000  0.0000  0.0030  0.0050  0.0060  0.0060  0.0100  0.0030  0.0050  0.0050  0.0000  0.0060  0.0050  0.0060  0.0050  0.0111  0.0060  0.0060  0.0080  0.0060  0.0080  0.0040  0.0060  0.0060  0.0080  0.0060  0.0060  0.0030  0.0060  0.0040  0.0060  0.0040  0.0060  0.0060  0.0040  0.0040  0.0050  0.0060  0.0070  0.0060  0.0070  0.0070  0.0050  0.0060  0.0060  0.0040  0.0040  0.0060  0.0050  0.0060  0.0050  0.0040  0.0070  0.0080  0.0000  0.0070  0.0070  0.0060  0.0060  0.0080  0.0060  0.0040  0.0070  0.0070  0.0000  0.0000  0.0000  0.0000  0.0070  0.0000
RND4__GCA_001195465.1   0.7588  0.4030  0.4030  0.4143  0.3511  0.3465  0.3465  0.3530  0.3650  0.3711  0.2420  0.2590  0.2592  0.2667  0.2688  0.2677  0.2650  0.2717  0.2677  0.2691  0.2704  0.2731  0.2717  0.2691  0.2731  0.2681  0.2681  0.2681  0.2681  0.2696  0.2696  0.2682  0.2693  0.2640  0.2643  0.2643  0.2657  0.2657  0.2657  0.2626  0.2667  0.3173  0.2583  0.2580  0.2580  0.2518  0.2188  0.2188  0.2188  0.2243  0.2138  0.2204  0.2243  0.2177  0.2152  0.2448  0.2414  0.2400  0.2454  0.2414  0.2640  0.2693  0.2627  0.2696  0.2596  0.2596  0.2596  0.2682  0.2446  0.2529  0.2492  0.2529  0.2465  0.2465  0.2529  0.2529  0.2557  0.2570  0.2557  0.2476  0.2476  0.2469  0.2423  0.2693  0.2693  0.2536  0.2617  0.2544  0.2558  0.2438  0.2376  0.2397  0.2397  0.2370  0.2396  0.2370  0.2383  0.2356  0.2356  0.2356  0.2356  0.2437  0.2421  0.2582  0.2704  0.2775  0.2762  0.2783  0.2018  0.2029  0.0352  0.0685  0.0675  0.0892  0.0892  0.0892  0.0892  0.0892  0.0903  0.0892  0.0892  0.0892  0.0846  0.0835  0.0858  0.0070  0.0060  0.0050  0.0050  0.0050  0.0090  0.0070  0.0070  0.0080  0.0080  0.0070  0.0070  0.0080  0.0070  0.0070  0.0070  0.0070  0.0070  0.0070  0.0070  0.0080  0.0070  0.0080  0.0080  0.0080  0.0070  0.0070  0.0070  0.0070  0.0070  0.0070  0.0070  0.0050  0.0050  0.0050  0.0050  0.0050  0.0060  0.0050  0.0050  0.0050  0.0050  0.0060  0.0060  0.0050  0.0050  0.0060  0.0060  0.0070  0.0050  0.0080  0.0070  0.0080  0.0070  0.0060  0.0070  0.0060  0.0060  0.0060  0.0050  0.0050  0.0050  0.0050  0.0030  0.0111  0.0030  0.0050  0.0050  0.0060  0.0000  0.0030  0.0000  0.0070  0.0050  0.0040  0.0050  0.0000  0.0070  0.0070  0.0030  0.0040  0.0070  0.0040  0.0040  0.0060  0.0040  0.0040  0.0040  0.0070  0.0070  0.0060  0.0050  0.0080  0.0080  0.0070  0.0040  0.0000  0.0000  0.0030  0.0050  0.0060  0.0060  0.0100  0.0030  0.0050  0.0050  0.0000  0.0060  0.0050  0.0060  0.0050  0.0111  0.0060  0.0060  0.0080  0.0060  0.0080  0.0040  0.0060  0.0060  0.0080  0.0060  0.0060  0.0030  0.0060  0.0040  0.0060  0.0040  0.0060  0.0060  0.0040  0.0040  0.0050  0.0060  0.0070  0.0060  0.0070  0.0070  0.0050  0.0060  0.0060  0.0040  0.0040  0.0060  0.0050  0.0060  0.0050  0.0040  0.0070  0.0080  0.0000  0.0070  0.0070  0.0060  0.0060  0.0080  0.0060  0.0040  0.0070  0.0070  0.0000  0.0000  0.0000  0.0000  0.0070  0.0000  0.0000
RND4__GCA_001196125.1   0.7588  0.4030  0.4030  0.4143  0.3511  0.3465  0.3465  0.3530  0.3650  0.3711  0.2420  0.2590  0.2592  0.2667  0.2688  0.2677  0.2650  0.2717  0.2677  0.2691  0.2704  0.2731  0.2717  0.2691  0.2731  0.2681  0.2681  0.2681  0.2681  0.2696  0.2696  0.2682  0.2693  0.2640  0.2643  0.2643  0.2657  0.2657  0.2657  0.2626  0.2667  0.3173  0.2583  0.2580  0.2580  0.2518  0.2188  0.2188  0.2188  0.2243  0.2138  0.2204  0.2243  0.2177  0.2152  0.2448  0.2414  0.2400  0.2454  0.2414  0.2640  0.2693  0.2627  0.2696  0.2596  0.2596  0.2596  0.2682  0.2446  0.2529  0.2492  0.2529  0.2465  0.2465  0.2529  0.2529  0.2557  0.2570  0.2557  0.2476  0.2476  0.2469  0.2423  0.2693  0.2693  0.2536  0.2617  0.2544  0.2558  0.2438  0.2376  0.2397  0.2397  0.2370  0.2396  0.2370  0.2383  0.2356  0.2356  0.2356  0.2356  0.2437  0.2421  0.2582  0.2704  0.2775  0.2762  0.2783  0.2018  0.2029  0.0352  0.0685  0.0675  0.0892  0.0892  0.0892  0.0892  0.0892  0.0903  0.0892  0.0892  0.0892  0.0846  0.0835  0.0858  0.0070  0.0060  0.0050  0.0050  0.0050  0.0090  0.0070  0.0070  0.0080  0.0080  0.0070  0.0070  0.0080  0.0070  0.0070  0.0070  0.0070  0.0070  0.0070  0.0070  0.0080  0.0070  0.0080  0.0080  0.0080  0.0070  0.0070  0.0070  0.0070  0.0070  0.0070  0.0070  0.0050  0.0050  0.0050  0.0050  0.0050  0.0060  0.0050  0.0050  0.0050  0.0050  0.0060  0.0060  0.0050  0.0050  0.0060  0.0060  0.0070  0.0050  0.0080  0.0070  0.0080  0.0070  0.0060  0.0070  0.0060  0.0060  0.0060  0.0050  0.0050  0.0050  0.0050  0.0030  0.0111  0.0030  0.0050  0.0050  0.0060  0.0000  0.0030  0.0000  0.0070  0.0050  0.0040  0.0050  0.0000  0.0070  0.0070  0.0030  0.0040  0.0070  0.0040  0.0040  0.0060  0.0040  0.0040  0.0040  0.0070  0.0070  0.0060  0.0050  0.0080  0.0080  0.0070  0.0040  0.0000  0.0000  0.0030  0.0050  0.0060  0.0060  0.0100  0.0030  0.0050  0.0050  0.0000  0.0060  0.0050  0.0060  0.0050  0.0111  0.0060  0.0060  0.0080  0.0060  0.0080  0.0040  0.0060  0.0060  0.0080  0.0060  0.0060  0.0030  0.0060  0.0040  0.0060  0.0040  0.0060  0.0060  0.0040  0.0040  0.0050  0.0060  0.0070  0.0060  0.0070  0.0070  0.0050  0.0060  0.0060  0.0040  0.0040  0.0060  0.0050  0.0060  0.0050  0.0040  0.0070  0.0080  0.0000  0.0070  0.0070  0.0060  0.0060  0.0080  0.0060  0.0040  0.0070  0.0070  0.0000  0.0000  0.0000  0.0000  0.0070  0.0000  0.0000  0.0000
RND4__GCA_001196775.1   0.7588  0.4030  0.4030  0.4143  0.3511  0.3465  0.3465  0.3530  0.3650  0.3711  0.2420  0.2590  0.2592  0.2667  0.2688  0.2677  0.2650  0.2717  0.2677  0.2691  0.2704  0.2731  0.2717  0.2691  0.2731  0.2681  0.2681  0.2681  0.2681  0.2696  0.2696  0.2682  0.2693  0.2640  0.2643  0.2643  0.2657  0.2657  0.2657  0.2626  0.2667  0.3173  0.2583  0.2580  0.2580  0.2518  0.2188  0.2188  0.2188  0.2243  0.2138  0.2204  0.2243  0.2177  0.2152  0.2448  0.2414  0.2400  0.2454  0.2414  0.2640  0.2693  0.2627  0.2696  0.2596  0.2596  0.2596  0.2682  0.2446  0.2529  0.2492  0.2529  0.2465  0.2465  0.2529  0.2529  0.2557  0.2570  0.2557  0.2476  0.2476  0.2469  0.2423  0.2693  0.2693  0.2536  0.2617  0.2544  0.2558  0.2438  0.2376  0.2397  0.2397  0.2370  0.2396  0.2370  0.2383  0.2356  0.2356  0.2356  0.2356  0.2437  0.2421  0.2582  0.2704  0.2775  0.2762  0.2783  0.2018  0.2029  0.0352  0.0685  0.0675  0.0892  0.0892  0.0892  0.0892  0.0892  0.0903  0.0892  0.0892  0.0892  0.0846  0.0835  0.0858  0.0070  0.0060  0.0050  0.0050  0.0050  0.0090  0.0070  0.0070  0.0080  0.0080  0.0070  0.0070  0.0080  0.0070  0.0070  0.0070  0.0070  0.0070  0.0070  0.0070  0.0080  0.0070  0.0080  0.0080  0.0080  0.0070  0.0070  0.0070  0.0070  0.0070  0.0070  0.0070  0.0050  0.0050  0.0050  0.0050  0.0050  0.0060  0.0050  0.0050  0.0050  0.0050  0.0060  0.0060  0.0050  0.0050  0.0060  0.0060  0.0070  0.0050  0.0080  0.0070  0.0080  0.0070  0.0060  0.0070  0.0060  0.0060  0.0060  0.0050  0.0050  0.0050  0.0050  0.0030  0.0111  0.0030  0.0050  0.0050  0.0060  0.0000  0.0030  0.0000  0.0070  0.0050  0.0040  0.0050  0.0000  0.0070  0.0070  0.0030  0.0040  0.0070  0.0040  0.0040  0.0060  0.0040  0.0040  0.0040  0.0070  0.0070  0.0060  0.0050  0.0080  0.0080  0.0070  0.0040  0.0000  0.0000  0.0030  0.0050  0.0060  0.0060  0.0100  0.0030  0.0050  0.0050  0.0000  0.0060  0.0050  0.0060  0.0050  0.0111  0.0060  0.0060  0.0080  0.0060  0.0080  0.0040  0.0060  0.0060  0.0080  0.0060  0.0060  0.0030  0.0060  0.0040  0.0060  0.0040  0.0060  0.0060  0.0040  0.0040  0.0050  0.0060  0.0070  0.0060  0.0070  0.0070  0.0050  0.0060  0.0060  0.0040  0.0040  0.0060  0.0050  0.0060  0.0050  0.0040  0.0070  0.0080  0.0000  0.0070  0.0070  0.0060  0.0060  0.0080  0.0060  0.0040  0.0070  0.0070  0.0000  0.0000  0.0000  0.0000  0.0070  0.0000  0.0000  0.0000  0.0000
RND4__GCA_001197355.1   0.7496  0.4030  0.4030  0.4143  0.3555  0.3509  0.3509  0.3574  0.3665  0.3725  0.2483  0.2629  0.2632  0.2707  0.2728  0.2717  0.2691  0.2758  0.2717  0.2731  0.2744  0.2771  0.2758  0.2731  0.2771  0.2695  0.2695  0.2695  0.2695  0.2738  0.2738  0.2724  0.2734  0.2681  0.2684  0.2684  0.2698  0.2698  0.2698  0.2667  0.2709  0.3188  0.2611  0.2607  0.2607  0.2546  0.2201  0.2201  0.2201  0.2256  0.2151  0.2217  0.2256  0.2190  0.2165  0.2489  0.2427  0.2414  0.2468  0.2427  0.2654  0.2735  0.2668  0.2738  0.2610  0.2610  0.2610  0.2724  0.2460  0.2570  0.2533  0.2570  0.2505  0.2505  0.2570  0.2570  0.2598  0.2611  0.2598  0.2516  0.2516  0.2510  0.2450  0.2735  0.2735  0.2577  0.2658  0.2586  0.2600  0.2479  0.2416  0.2437  0.2437  0.2410  0.2437  0.2410  0.2423  0.2396  0.2396  0.2396  0.2396  0.2477  0.2461  0.2622  0.2745  0.2789  0.2775  0.2825  0.2056  0.2067  0.0362  0.0718  0.0708  0.0903  0.0903  0.0903  0.0903  0.0903  0.0915  0.0903  0.0903  0.0903  0.0858  0.0846  0.0869  0.0080  0.0070  0.0080  0.0040  0.0080  0.0080  0.0080  0.0080  0.0090  0.0090  0.0080  0.0080  0.0090  0.0080  0.0080  0.0080  0.0080  0.0080  0.0080  0.0080  0.0090  0.0080  0.0090  0.0090  0.0090  0.0080  0.0080  0.0080  0.0080  0.0080  0.0080  0.0080  0.0060  0.0060  0.0060  0.0060  0.0060  0.0050  0.0060  0.0060  0.0060  0.0060  0.0030  0.0030  0.0080  0.0020  0.0030  0.0030  0.0080  0.0060  0.0070  0.0060  0.0070  0.0060  0.0050  0.0060  0.0030  0.0030  0.0030  0.0040  0.0080  0.0040  0.0080  0.0080  0.0121  0.0080  0.0040  0.0020  0.0070  0.0070  0.0060  0.0070  0.0060  0.0060  0.0050  0.0020  0.0070  0.0040  0.0040  0.0060  0.0050  0.0060  0.0050  0.0050  0.0090  0.0050  0.0050  0.0050  0.0060  0.0060  0.0070  0.0060  0.0050  0.0050  0.0040  0.0050  0.0070  0.0070  0.0060  0.0060  0.0070  0.0090  0.0111  0.0060  0.0060  0.0060  0.0070  0.0070  0.0020  0.0050  0.0020  0.0121  0.0111  0.0111  0.0090  0.0070  0.0070  0.0070  0.0050  0.0111  0.0070  0.0111  0.0030  0.0060  0.0030  0.0070  0.0050  0.0050  0.0030  0.0070  0.0070  0.0070  0.0060  0.0030  0.0060  0.0111  0.0060  0.0060  0.0060  0.0030  0.0030  0.0050  0.0070  0.0111  0.0080  0.0090  0.0040  0.0070  0.0040  0.0070  0.0070  0.0040  0.0080  0.0090  0.0090  0.0090  0.0070  0.0050  0.0060  0.0100  0.0070  0.0070  0.0070  0.0070  0.0000  0.0070  0.0070  0.0070  0.0070  0.0070
RND4__GCA_001197775.1   0.7588  0.4030  0.4030  0.4143  0.3511  0.3465  0.3465  0.3530  0.3650  0.3711  0.2420  0.2590  0.2592  0.2667  0.2688  0.2677  0.2650  0.2717  0.2677  0.2691  0.2704  0.2731  0.2717  0.2691  0.2731  0.2681  0.2681  0.2681  0.2681  0.2696  0.2696  0.2682  0.2693  0.2640  0.2643  0.2643  0.2657  0.2657  0.2657  0.2626  0.2667  0.3173  0.2583  0.2580  0.2580  0.2518  0.2188  0.2188  0.2188  0.2243  0.2138  0.2204  0.2243  0.2177  0.2152  0.2448  0.2414  0.2400  0.2454  0.2414  0.2640  0.2693  0.2627  0.2696  0.2596  0.2596  0.2596  0.2682  0.2446  0.2529  0.2492  0.2529  0.2465  0.2465  0.2529  0.2529  0.2557  0.2570  0.2557  0.2476  0.2476  0.2469  0.2423  0.2693  0.2693  0.2536  0.2617  0.2544  0.2558  0.2438  0.2376  0.2397  0.2397  0.2370  0.2396  0.2370  0.2383  0.2356  0.2356  0.2356  0.2356  0.2437  0.2421  0.2582  0.2704  0.2775  0.2762  0.2783  0.2018  0.2029  0.0352  0.0685  0.0675  0.0892  0.0892  0.0892  0.0892  0.0892  0.0903  0.0892  0.0892  0.0892  0.0846  0.0835  0.0858  0.0070  0.0060  0.0050  0.0050  0.0050  0.0090  0.0070  0.0070  0.0080  0.0080  0.0070  0.0070  0.0080  0.0070  0.0070  0.0070  0.0070  0.0070  0.0070  0.0070  0.0080  0.0070  0.0080  0.0080  0.0080  0.0070  0.0070  0.0070  0.0070  0.0070  0.0070  0.0070  0.0050  0.0050  0.0050  0.0050  0.0050  0.0060  0.0050  0.0050  0.0050  0.0050  0.0060  0.0060  0.0050  0.0050  0.0060  0.0060  0.0070  0.0050  0.0080  0.0070  0.0080  0.0070  0.0060  0.0070  0.0060  0.0060  0.0060  0.0050  0.0050  0.0050  0.0050  0.0030  0.0111  0.0030  0.0050  0.0050  0.0060  0.0000  0.0030  0.0000  0.0070  0.0050  0.0040  0.0050  0.0000  0.0070  0.0070  0.0030  0.0040  0.0070  0.0040  0.0040  0.0060  0.0040  0.0040  0.0040  0.0070  0.0070  0.0060  0.0050  0.0080  0.0080  0.0070  0.0040  0.0000  0.0000  0.0030  0.0050  0.0060  0.0060  0.0100  0.0030  0.0050  0.0050  0.0000  0.0060  0.0050  0.0060  0.0050  0.0111  0.0060  0.0060  0.0080  0.0060  0.0080  0.0040  0.0060  0.0060  0.0080  0.0060  0.0060  0.0030  0.0060  0.0040  0.0060  0.0040  0.0060  0.0060  0.0040  0.0040  0.0050  0.0060  0.0070  0.0060  0.0070  0.0070  0.0050  0.0060  0.0060  0.0040  0.0040  0.0060  0.0050  0.0060  0.0050  0.0040  0.0070  0.0080  0.0000  0.0070  0.0070  0.0060  0.0060  0.0080  0.0060  0.0040  0.0070  0.0070  0.0000  0.0000  0.0000  0.0000  0.0070  0.0000  0.0000  0.0000  0.0000  0.0000  0.0070
RND4__GCA_001197795.1   0.7588  0.4030  0.4030  0.4143  0.3511  0.3465  0.3465  0.3530  0.3650  0.3711  0.2420  0.2590  0.2592  0.2667  0.2688  0.2677  0.2650  0.2717  0.2677  0.2691  0.2704  0.2731  0.2717  0.2691  0.2731  0.2681  0.2681  0.2681  0.2681  0.2696  0.2696  0.2682  0.2693  0.2640  0.2643  0.2643  0.2657  0.2657  0.2657  0.2626  0.2667  0.3173  0.2583  0.2580  0.2580  0.2518  0.2188  0.2188  0.2188  0.2243  0.2138  0.2204  0.2243  0.2177  0.2152  0.2448  0.2414  0.2400  0.2454  0.2414  0.2640  0.2693  0.2627  0.2696  0.2596  0.2596  0.2596  0.2682  0.2446  0.2529  0.2492  0.2529  0.2465  0.2465  0.2529  0.2529  0.2557  0.2570  0.2557  0.2476  0.2476  0.2469  0.2423  0.2693  0.2693  0.2536  0.2617  0.2544  0.2558  0.2438  0.2376  0.2397  0.2397  0.2370  0.2396  0.2370  0.2383  0.2356  0.2356  0.2356  0.2356  0.2437  0.2421  0.2582  0.2704  0.2775  0.2762  0.2783  0.2018  0.2029  0.0352  0.0685  0.0675  0.0892  0.0892  0.0892  0.0892  0.0892  0.0903  0.0892  0.0892  0.0892  0.0846  0.0835  0.0858  0.0070  0.0060  0.0050  0.0050  0.0050  0.0090  0.0070  0.0070  0.0080  0.0080  0.0070  0.0070  0.0080  0.0070  0.0070  0.0070  0.0070  0.0070  0.0070  0.0070  0.0080  0.0070  0.0080  0.0080  0.0080  0.0070  0.0070  0.0070  0.0070  0.0070  0.0070  0.0070  0.0050  0.0050  0.0050  0.0050  0.0050  0.0060  0.0050  0.0050  0.0050  0.0050  0.0060  0.0060  0.0050  0.0050  0.0060  0.0060  0.0070  0.0050  0.0080  0.0070  0.0080  0.0070  0.0060  0.0070  0.0060  0.0060  0.0060  0.0050  0.0050  0.0050  0.0050  0.0030  0.0111  0.0030  0.0050  0.0050  0.0060  0.0000  0.0030  0.0000  0.0070  0.0050  0.0040  0.0050  0.0000  0.0070  0.0070  0.0030  0.0040  0.0070  0.0040  0.0040  0.0060  0.0040  0.0040  0.0040  0.0070  0.0070  0.0060  0.0050  0.0080  0.0080  0.0070  0.0040  0.0000  0.0000  0.0030  0.0050  0.0060  0.0060  0.0100  0.0030  0.0050  0.0050  0.0000  0.0060  0.0050  0.0060  0.0050  0.0111  0.0060  0.0060  0.0080  0.0060  0.0080  0.0040  0.0060  0.0060  0.0080  0.0060  0.0060  0.0030  0.0060  0.0040  0.0060  0.0040  0.0060  0.0060  0.0040  0.0040  0.0050  0.0060  0.0070  0.0060  0.0070  0.0070  0.0050  0.0060  0.0060  0.0040  0.0040  0.0060  0.0050  0.0060  0.0050  0.0040  0.0070  0.0080  0.0000  0.0070  0.0070  0.0060  0.0060  0.0080  0.0060  0.0040  0.0070  0.0070  0.0000  0.0000  0.0000  0.0000  0.0070  0.0000  0.0000  0.0000  0.0000  0.0000  0.0070  0.0000
RND4__GCA_001197955.1   0.7588  0.4030  0.4030  0.4143  0.3511  0.3465  0.3465  0.3530  0.3650  0.3711  0.2420  0.2590  0.2592  0.2667  0.2688  0.2677  0.2650  0.2717  0.2677  0.2691  0.2704  0.2731  0.2717  0.2691  0.2731  0.2681  0.2681  0.2681  0.2681  0.2696  0.2696  0.2682  0.2693  0.2640  0.2643  0.2643  0.2657  0.2657  0.2657  0.2626  0.2667  0.3173  0.2583  0.2580  0.2580  0.2518  0.2188  0.2188  0.2188  0.2243  0.2138  0.2204  0.2243  0.2177  0.2152  0.2448  0.2414  0.2400  0.2454  0.2414  0.2640  0.2693  0.2627  0.2696  0.2596  0.2596  0.2596  0.2682  0.2446  0.2529  0.2492  0.2529  0.2465  0.2465  0.2529  0.2529  0.2557  0.2570  0.2557  0.2476  0.2476  0.2469  0.2423  0.2693  0.2693  0.2536  0.2617  0.2544  0.2558  0.2438  0.2376  0.2397  0.2397  0.2370  0.2396  0.2370  0.2383  0.2356  0.2356  0.2356  0.2356  0.2437  0.2421  0.2582  0.2704  0.2775  0.2762  0.2783  0.2018  0.2029  0.0352  0.0685  0.0675  0.0892  0.0892  0.0892  0.0892  0.0892  0.0903  0.0892  0.0892  0.0892  0.0846  0.0835  0.0858  0.0070  0.0060  0.0050  0.0050  0.0050  0.0090  0.0070  0.0070  0.0080  0.0080  0.0070  0.0070  0.0080  0.0070  0.0070  0.0070  0.0070  0.0070  0.0070  0.0070  0.0080  0.0070  0.0080  0.0080  0.0080  0.0070  0.0070  0.0070  0.0070  0.0070  0.0070  0.0070  0.0050  0.0050  0.0050  0.0050  0.0050  0.0060  0.0050  0.0050  0.0050  0.0050  0.0060  0.0060  0.0050  0.0050  0.0060  0.0060  0.0070  0.0050  0.0080  0.0070  0.0080  0.0070  0.0060  0.0070  0.0060  0.0060  0.0060  0.0050  0.0050  0.0050  0.0050  0.0030  0.0111  0.0030  0.0050  0.0050  0.0060  0.0000  0.0030  0.0000  0.0070  0.0050  0.0040  0.0050  0.0000  0.0070  0.0070  0.0030  0.0040  0.0070  0.0040  0.0040  0.0060  0.0040  0.0040  0.0040  0.0070  0.0070  0.0060  0.0050  0.0080  0.0080  0.0070  0.0040  0.0000  0.0000  0.0030  0.0050  0.0060  0.0060  0.0100  0.0030  0.0050  0.0050  0.0000  0.0060  0.0050  0.0060  0.0050  0.0111  0.0060  0.0060  0.0080  0.0060  0.0080  0.0040  0.0060  0.0060  0.0080  0.0060  0.0060  0.0030  0.0060  0.0040  0.0060  0.0040  0.0060  0.0060  0.0040  0.0040  0.0050  0.0060  0.0070  0.0060  0.0070  0.0070  0.0050  0.0060  0.0060  0.0040  0.0040  0.0060  0.0050  0.0060  0.0050  0.0040  0.0070  0.0080  0.0000  0.0070  0.0070  0.0060  0.0060  0.0080  0.0060  0.0040  0.0070  0.0070  0.0000  0.0000  0.0000  0.0000  0.0070  0.0000  0.0000  0.0000  0.0000  0.0000  0.0070  0.0000  0.0000
RND4__GCA_001198755.1   0.7496  0.4030  0.4030  0.4143  0.3555  0.3509  0.3509  0.3574  0.3665  0.3725  0.2483  0.2629  0.2632  0.2707  0.2728  0.2717  0.2691  0.2758  0.2717  0.2731  0.2744  0.2771  0.2758  0.2731  0.2771  0.2695  0.2695  0.2695  0.2695  0.2738  0.2738  0.2724  0.2734  0.2681  0.2684  0.2684  0.2698  0.2698  0.2698  0.2667  0.2709  0.3188  0.2611  0.2607  0.2607  0.2546  0.2201  0.2201  0.2201  0.2256  0.2151  0.2217  0.2256  0.2190  0.2165  0.2489  0.2427  0.2414  0.2468  0.2427  0.2654  0.2735  0.2668  0.2738  0.2610  0.2610  0.2610  0.2724  0.2460  0.2570  0.2533  0.2570  0.2505  0.2505  0.2570  0.2570  0.2598  0.2611  0.2598  0.2516  0.2516  0.2510  0.2450  0.2735  0.2735  0.2577  0.2658  0.2586  0.2600  0.2479  0.2416  0.2437  0.2437  0.2410  0.2437  0.2410  0.2423  0.2396  0.2396  0.2396  0.2396  0.2477  0.2461  0.2622  0.2745  0.2789  0.2775  0.2825  0.2056  0.2067  0.0362  0.0718  0.0708  0.0903  0.0903  0.0903  0.0903  0.0903  0.0915  0.0903  0.0903  0.0903  0.0858  0.0846  0.0869  0.0080  0.0070  0.0080  0.0040  0.0080  0.0080  0.0080  0.0080  0.0090  0.0090  0.0080  0.0080  0.0090  0.0080  0.0080  0.0080  0.0080  0.0080  0.0080  0.0080  0.0090  0.0080  0.0090  0.0090  0.0090  0.0080  0.0080  0.0080  0.0080  0.0080  0.0080  0.0080  0.0060  0.0060  0.0060  0.0060  0.0060  0.0050  0.0060  0.0060  0.0060  0.0060  0.0030  0.0030  0.0080  0.0020  0.0030  0.0030  0.0080  0.0060  0.0070  0.0060  0.0070  0.0060  0.0050  0.0060  0.0030  0.0030  0.0030  0.0040  0.0080  0.0040  0.0080  0.0080  0.0121  0.0080  0.0040  0.0020  0.0070  0.0070  0.0060  0.0070  0.0060  0.0060  0.0050  0.0020  0.0070  0.0040  0.0040  0.0060  0.0050  0.0060  0.0050  0.0050  0.0090  0.0050  0.0050  0.0050  0.0060  0.0060  0.0070  0.0060  0.0050  0.0050  0.0040  0.0050  0.0070  0.0070  0.0060  0.0060  0.0070  0.0090  0.0111  0.0060  0.0060  0.0060  0.0070  0.0070  0.0020  0.0050  0.0020  0.0121  0.0111  0.0111  0.0090  0.0070  0.0070  0.0070  0.0050  0.0111  0.0070  0.0111  0.0030  0.0060  0.0030  0.0070  0.0050  0.0050  0.0030  0.0070  0.0070  0.0070  0.0060  0.0030  0.0060  0.0111  0.0060  0.0060  0.0060  0.0030  0.0030  0.0050  0.0070  0.0111  0.0080  0.0090  0.0040  0.0070  0.0040  0.0070  0.0070  0.0040  0.0080  0.0090  0.0090  0.0090  0.0070  0.0050  0.0060  0.0100  0.0070  0.0070  0.0070  0.0070  0.0000  0.0070  0.0070  0.0070  0.0070  0.0070  0.0000  0.0070  0.0070  0.0070
RND4__GCA_001199695.1   0.7588  0.4030  0.4030  0.4143  0.3511  0.3465  0.3465  0.3530  0.3650  0.3711  0.2420  0.2590  0.2592  0.2667  0.2688  0.2677  0.2650  0.2717  0.2677  0.2691  0.2704  0.2731  0.2717  0.2691  0.2731  0.2681  0.2681  0.2681  0.2681  0.2696  0.2696  0.2682  0.2693  0.2640  0.2643  0.2643  0.2657  0.2657  0.2657  0.2626  0.2667  0.3173  0.2583  0.2580  0.2580  0.2518  0.2188  0.2188  0.2188  0.2243  0.2138  0.2204  0.2243  0.2177  0.2152  0.2448  0.2414  0.2400  0.2454  0.2414  0.2640  0.2693  0.2627  0.2696  0.2596  0.2596  0.2596  0.2682  0.2446  0.2529  0.2492  0.2529  0.2465  0.2465  0.2529  0.2529  0.2557  0.2570  0.2557  0.2476  0.2476  0.2469  0.2423  0.2693  0.2693  0.2536  0.2617  0.2544  0.2558  0.2438  0.2376  0.2397  0.2397  0.2370  0.2396  0.2370  0.2383  0.2356  0.2356  0.2356  0.2356  0.2437  0.2421  0.2582  0.2704  0.2775  0.2762  0.2783  0.2018  0.2029  0.0352  0.0685  0.0675  0.0892  0.0892  0.0892  0.0892  0.0892  0.0903  0.0892  0.0892  0.0892  0.0846  0.0835  0.0858  0.0070  0.0060  0.0050  0.0050  0.0050  0.0090  0.0070  0.0070  0.0080  0.0080  0.0070  0.0070  0.0080  0.0070  0.0070  0.0070  0.0070  0.0070  0.0070  0.0070  0.0080  0.0070  0.0080  0.0080  0.0080  0.0070  0.0070  0.0070  0.0070  0.0070  0.0070  0.0070  0.0050  0.0050  0.0050  0.0050  0.0050  0.0060  0.0050  0.0050  0.0050  0.0050  0.0060  0.0060  0.0050  0.0050  0.0060  0.0060  0.0070  0.0050  0.0080  0.0070  0.0080  0.0070  0.0060  0.0070  0.0060  0.0060  0.0060  0.0050  0.0050  0.0050  0.0050  0.0030  0.0111  0.0030  0.0050  0.0050  0.0060  0.0000  0.0030  0.0000  0.0070  0.0050  0.0040  0.0050  0.0000  0.0070  0.0070  0.0030  0.0040  0.0070  0.0040  0.0040  0.0060  0.0040  0.0040  0.0040  0.0070  0.0070  0.0060  0.0050  0.0080  0.0080  0.0070  0.0040  0.0000  0.0000  0.0030  0.0050  0.0060  0.0060  0.0100  0.0030  0.0050  0.0050  0.0000  0.0060  0.0050  0.0060  0.0050  0.0111  0.0060  0.0060  0.0080  0.0060  0.0080  0.0040  0.0060  0.0060  0.0080  0.0060  0.0060  0.0030  0.0060  0.0040  0.0060  0.0040  0.0060  0.0060  0.0040  0.0040  0.0050  0.0060  0.0070  0.0060  0.0070  0.0070  0.0050  0.0060  0.0060  0.0040  0.0040  0.0060  0.0050  0.0060  0.0050  0.0040  0.0070  0.0080  0.0000  0.0070  0.0070  0.0060  0.0060  0.0080  0.0060  0.0040  0.0070  0.0070  0.0000  0.0000  0.0000  0.0000  0.0070  0.0000  0.0000  0.0000  0.0000  0.0000  0.0070  0.0000  0.0000  0.0000  0.0070
RND4__GCA_001199735.1   0.7588  0.4030  0.4030  0.4143  0.3511  0.3465  0.3465  0.3530  0.3650  0.3711  0.2420  0.2590  0.2592  0.2667  0.2688  0.2677  0.2650  0.2717  0.2677  0.2691  0.2704  0.2731  0.2717  0.2691  0.2731  0.2681  0.2681  0.2681  0.2681  0.2696  0.2696  0.2682  0.2693  0.2640  0.2643  0.2643  0.2657  0.2657  0.2657  0.2626  0.2667  0.3173  0.2583  0.2580  0.2580  0.2518  0.2188  0.2188  0.2188  0.2243  0.2138  0.2204  0.2243  0.2177  0.2152  0.2448  0.2414  0.2400  0.2454  0.2414  0.2640  0.2693  0.2627  0.2696  0.2596  0.2596  0.2596  0.2682  0.2446  0.2529  0.2492  0.2529  0.2465  0.2465  0.2529  0.2529  0.2557  0.2570  0.2557  0.2476  0.2476  0.2469  0.2423  0.2693  0.2693  0.2536  0.2617  0.2544  0.2558  0.2438  0.2376  0.2397  0.2397  0.2370  0.2396  0.2370  0.2383  0.2356  0.2356  0.2356  0.2356  0.2437  0.2421  0.2582  0.2704  0.2775  0.2762  0.2783  0.2018  0.2029  0.0352  0.0685  0.0675  0.0892  0.0892  0.0892  0.0892  0.0892  0.0903  0.0892  0.0892  0.0892  0.0846  0.0835  0.0858  0.0070  0.0060  0.0050  0.0050  0.0050  0.0090  0.0070  0.0070  0.0080  0.0080  0.0070  0.0070  0.0080  0.0070  0.0070  0.0070  0.0070  0.0070  0.0070  0.0070  0.0080  0.0070  0.0080  0.0080  0.0080  0.0070  0.0070  0.0070  0.0070  0.0070  0.0070  0.0070  0.0050  0.0050  0.0050  0.0050  0.0050  0.0060  0.0050  0.0050  0.0050  0.0050  0.0060  0.0060  0.0050  0.0050  0.0060  0.0060  0.0070  0.0050  0.0080  0.0070  0.0080  0.0070  0.0060  0.0070  0.0060  0.0060  0.0060  0.0050  0.0050  0.0050  0.0050  0.0030  0.0111  0.0030  0.0050  0.0050  0.0060  0.0000  0.0030  0.0000  0.0070  0.0050  0.0040  0.0050  0.0000  0.0070  0.0070  0.0030  0.0040  0.0070  0.0040  0.0040  0.0060  0.0040  0.0040  0.0040  0.0070  0.0070  0.0060  0.0050  0.0080  0.0080  0.0070  0.0040  0.0000  0.0000  0.0030  0.0050  0.0060  0.0060  0.0100  0.0030  0.0050  0.0050  0.0000  0.0060  0.0050  0.0060  0.0050  0.0111  0.0060  0.0060  0.0080  0.0060  0.0080  0.0040  0.0060  0.0060  0.0080  0.0060  0.0060  0.0030  0.0060  0.0040  0.0060  0.0040  0.0060  0.0060  0.0040  0.0040  0.0050  0.0060  0.0070  0.0060  0.0070  0.0070  0.0050  0.0060  0.0060  0.0040  0.0040  0.0060  0.0050  0.0060  0.0050  0.0040  0.0070  0.0080  0.0000  0.0070  0.0070  0.0060  0.0060  0.0080  0.0060  0.0040  0.0070  0.0070  0.0000  0.0000  0.0000  0.0000  0.0070  0.0000  0.0000  0.0000  0.0000  0.0000  0.0070  0.0000  0.0000  0.0000  0.0070  0.0000
RND4__GCA_001199815.1   0.7588  0.4030  0.4030  0.4143  0.3511  0.3465  0.3465  0.3530  0.3650  0.3711  0.2420  0.2590  0.2592  0.2667  0.2688  0.2677  0.2650  0.2717  0.2677  0.2691  0.2704  0.2731  0.2717  0.2691  0.2731  0.2681  0.2681  0.2681  0.2681  0.2696  0.2696  0.2682  0.2693  0.2640  0.2643  0.2643  0.2657  0.2657  0.2657  0.2626  0.2667  0.3173  0.2583  0.2580  0.2580  0.2518  0.2188  0.2188  0.2188  0.2243  0.2138  0.2204  0.2243  0.2177  0.2152  0.2448  0.2414  0.2400  0.2454  0.2414  0.2640  0.2693  0.2627  0.2696  0.2596  0.2596  0.2596  0.2682  0.2446  0.2529  0.2492  0.2529  0.2465  0.2465  0.2529  0.2529  0.2557  0.2570  0.2557  0.2476  0.2476  0.2469  0.2423  0.2693  0.2693  0.2536  0.2617  0.2544  0.2558  0.2438  0.2376  0.2397  0.2397  0.2370  0.2396  0.2370  0.2383  0.2356  0.2356  0.2356  0.2356  0.2437  0.2421  0.2582  0.2704  0.2775  0.2762  0.2783  0.2018  0.2029  0.0352  0.0685  0.0675  0.0892  0.0892  0.0892  0.0892  0.0892  0.0903  0.0892  0.0892  0.0892  0.0846  0.0835  0.0858  0.0070  0.0060  0.0050  0.0050  0.0050  0.0090  0.0070  0.0070  0.0080  0.0080  0.0070  0.0070  0.0080  0.0070  0.0070  0.0070  0.0070  0.0070  0.0070  0.0070  0.0080  0.0070  0.0080  0.0080  0.0080  0.0070  0.0070  0.0070  0.0070  0.0070  0.0070  0.0070  0.0050  0.0050  0.0050  0.0050  0.0050  0.0060  0.0050  0.0050  0.0050  0.0050  0.0060  0.0060  0.0050  0.0050  0.0060  0.0060  0.0070  0.0050  0.0080  0.0070  0.0080  0.0070  0.0060  0.0070  0.0060  0.0060  0.0060  0.0050  0.0050  0.0050  0.0050  0.0030  0.0111  0.0030  0.0050  0.0050  0.0060  0.0000  0.0030  0.0000  0.0070  0.0050  0.0040  0.0050  0.0000  0.0070  0.0070  0.0030  0.0040  0.0070  0.0040  0.0040  0.0060  0.0040  0.0040  0.0040  0.0070  0.0070  0.0060  0.0050  0.0080  0.0080  0.0070  0.0040  0.0000  0.0000  0.0030  0.0050  0.0060  0.0060  0.0100  0.0030  0.0050  0.0050  0.0000  0.0060  0.0050  0.0060  0.0050  0.0111  0.0060  0.0060  0.0080  0.0060  0.0080  0.0040  0.0060  0.0060  0.0080  0.0060  0.0060  0.0030  0.0060  0.0040  0.0060  0.0040  0.0060  0.0060  0.0040  0.0040  0.0050  0.0060  0.0070  0.0060  0.0070  0.0070  0.0050  0.0060  0.0060  0.0040  0.0040  0.0060  0.0050  0.0060  0.0050  0.0040  0.0070  0.0080  0.0000  0.0070  0.0070  0.0060  0.0060  0.0080  0.0060  0.0040  0.0070  0.0070  0.0000  0.0000  0.0000  0.0000  0.0070  0.0000  0.0000  0.0000  0.0000  0.0000  0.0070  0.0000  0.0000  0.0000  0.0070  0.0000  0.0000
RND4__GCA_001199855.1   0.7588  0.4030  0.4030  0.4143  0.3511  0.3465  0.3465  0.3530  0.3650  0.3711  0.2420  0.2590  0.2592  0.2667  0.2688  0.2677  0.2650  0.2717  0.2677  0.2691  0.2704  0.2731  0.2717  0.2691  0.2731  0.2681  0.2681  0.2681  0.2681  0.2696  0.2696  0.2682  0.2693  0.2640  0.2643  0.2643  0.2657  0.2657  0.2657  0.2626  0.2667  0.3173  0.2583  0.2580  0.2580  0.2518  0.2188  0.2188  0.2188  0.2243  0.2138  0.2204  0.2243  0.2177  0.2152  0.2448  0.2414  0.2400  0.2454  0.2414  0.2640  0.2693  0.2627  0.2696  0.2596  0.2596  0.2596  0.2682  0.2446  0.2529  0.2492  0.2529  0.2465  0.2465  0.2529  0.2529  0.2557  0.2570  0.2557  0.2476  0.2476  0.2469  0.2423  0.2693  0.2693  0.2536  0.2617  0.2544  0.2558  0.2438  0.2376  0.2397  0.2397  0.2370  0.2396  0.2370  0.2383  0.2356  0.2356  0.2356  0.2356  0.2437  0.2421  0.2582  0.2704  0.2775  0.2762  0.2783  0.2018  0.2029  0.0352  0.0685  0.0675  0.0892  0.0892  0.0892  0.0892  0.0892  0.0903  0.0892  0.0892  0.0892  0.0846  0.0835  0.0858  0.0070  0.0060  0.0050  0.0050  0.0050  0.0090  0.0070  0.0070  0.0080  0.0080  0.0070  0.0070  0.0080  0.0070  0.0070  0.0070  0.0070  0.0070  0.0070  0.0070  0.0080  0.0070  0.0080  0.0080  0.0080  0.0070  0.0070  0.0070  0.0070  0.0070  0.0070  0.0070  0.0050  0.0050  0.0050  0.0050  0.0050  0.0060  0.0050  0.0050  0.0050  0.0050  0.0060  0.0060  0.0050  0.0050  0.0060  0.0060  0.0070  0.0050  0.0080  0.0070  0.0080  0.0070  0.0060  0.0070  0.0060  0.0060  0.0060  0.0050  0.0050  0.0050  0.0050  0.0030  0.0111  0.0030  0.0050  0.0050  0.0060  0.0000  0.0030  0.0000  0.0070  0.0050  0.0040  0.0050  0.0000  0.0070  0.0070  0.0030  0.0040  0.0070  0.0040  0.0040  0.0060  0.0040  0.0040  0.0040  0.0070  0.0070  0.0060  0.0050  0.0080  0.0080  0.0070  0.0040  0.0000  0.0000  0.0030  0.0050  0.0060  0.0060  0.0100  0.0030  0.0050  0.0050  0.0000  0.0060  0.0050  0.0060  0.0050  0.0111  0.0060  0.0060  0.0080  0.0060  0.0080  0.0040  0.0060  0.0060  0.0080  0.0060  0.0060  0.0030  0.0060  0.0040  0.0060  0.0040  0.0060  0.0060  0.0040  0.0040  0.0050  0.0060  0.0070  0.0060  0.0070  0.0070  0.0050  0.0060  0.0060  0.0040  0.0040  0.0060  0.0050  0.0060  0.0050  0.0040  0.0070  0.0080  0.0000  0.0070  0.0070  0.0060  0.0060  0.0080  0.0060  0.0040  0.0070  0.0070  0.0000  0.0000  0.0000  0.0000  0.0070  0.0000  0.0000  0.0000  0.0000  0.0000  0.0070  0.0000  0.0000  0.0000  0.0070  0.0000  0.0000  0.0000
RND4__GCA_001200615.1   0.7588  0.4030  0.4030  0.4143  0.3511  0.3465  0.3465  0.3530  0.3650  0.3711  0.2420  0.2590  0.2592  0.2667  0.2688  0.2677  0.2650  0.2717  0.2677  0.2691  0.2704  0.2731  0.2717  0.2691  0.2731  0.2681  0.2681  0.2681  0.2681  0.2696  0.2696  0.2682  0.2693  0.2640  0.2643  0.2643  0.2657  0.2657  0.2657  0.2626  0.2667  0.3173  0.2583  0.2580  0.2580  0.2518  0.2188  0.2188  0.2188  0.2243  0.2138  0.2204  0.2243  0.2177  0.2152  0.2448  0.2414  0.2400  0.2454  0.2414  0.2640  0.2693  0.2627  0.2696  0.2596  0.2596  0.2596  0.2682  0.2446  0.2529  0.2492  0.2529  0.2465  0.2465  0.2529  0.2529  0.2557  0.2570  0.2557  0.2476  0.2476  0.2469  0.2423  0.2693  0.2693  0.2536  0.2617  0.2544  0.2558  0.2438  0.2376  0.2397  0.2397  0.2370  0.2396  0.2370  0.2383  0.2356  0.2356  0.2356  0.2356  0.2437  0.2421  0.2582  0.2704  0.2775  0.2762  0.2783  0.2018  0.2029  0.0352  0.0685  0.0675  0.0892  0.0892  0.0892  0.0892  0.0892  0.0903  0.0892  0.0892  0.0892  0.0846  0.0835  0.0858  0.0070  0.0060  0.0050  0.0050  0.0050  0.0090  0.0070  0.0070  0.0080  0.0080  0.0070  0.0070  0.0080  0.0070  0.0070  0.0070  0.0070  0.0070  0.0070  0.0070  0.0080  0.0070  0.0080  0.0080  0.0080  0.0070  0.0070  0.0070  0.0070  0.0070  0.0070  0.0070  0.0050  0.0050  0.0050  0.0050  0.0050  0.0060  0.0050  0.0050  0.0050  0.0050  0.0060  0.0060  0.0050  0.0050  0.0060  0.0060  0.0070  0.0050  0.0080  0.0070  0.0080  0.0070  0.0060  0.0070  0.0060  0.0060  0.0060  0.0050  0.0050  0.0050  0.0050  0.0030  0.0111  0.0030  0.0050  0.0050  0.0060  0.0000  0.0030  0.0000  0.0070  0.0050  0.0040  0.0050  0.0000  0.0070  0.0070  0.0030  0.0040  0.0070  0.0040  0.0040  0.0060  0.0040  0.0040  0.0040  0.0070  0.0070  0.0060  0.0050  0.0080  0.0080  0.0070  0.0040  0.0000  0.0000  0.0030  0.0050  0.0060  0.0060  0.0100  0.0030  0.0050  0.0050  0.0000  0.0060  0.0050  0.0060  0.0050  0.0111  0.0060  0.0060  0.0080  0.0060  0.0080  0.0040  0.0060  0.0060  0.0080  0.0060  0.0060  0.0030  0.0060  0.0040  0.0060  0.0040  0.0060  0.0060  0.0040  0.0040  0.0050  0.0060  0.0070  0.0060  0.0070  0.0070  0.0050  0.0060  0.0060  0.0040  0.0040  0.0060  0.0050  0.0060  0.0050  0.0040  0.0070  0.0080  0.0000  0.0070  0.0070  0.0060  0.0060  0.0080  0.0060  0.0040  0.0070  0.0070  0.0000  0.0000  0.0000  0.0000  0.0070  0.0000  0.0000  0.0000  0.0000  0.0000  0.0070  0.0000  0.0000  0.0000  0.0070  0.0000  0.0000  0.0000  0.0000
RND4__GCA_001200935.1   0.7519  0.4030  0.4030  0.4143  0.3525  0.3480  0.3480  0.3544  0.3635  0.3711  0.2483  0.2629  0.2632  0.2707  0.2728  0.2717  0.2691  0.2758  0.2717  0.2731  0.2744  0.2771  0.2758  0.2731  0.2771  0.2723  0.2723  0.2723  0.2723  0.2738  0.2738  0.2724  0.2734  0.2681  0.2684  0.2684  0.2698  0.2698  0.2698  0.2667  0.2709  0.3188  0.2625  0.2621  0.2621  0.2559  0.2201  0.2201  0.2201  0.2256  0.2151  0.2217  0.2256  0.2190  0.2165  0.2489  0.2454  0.2441  0.2495  0.2454  0.2681  0.2707  0.2613  0.2710  0.2610  0.2610  0.2610  0.2696  0.2473  0.2557  0.2519  0.2557  0.2492  0.2492  0.2557  0.2557  0.2584  0.2598  0.2584  0.2503  0.2503  0.2496  0.2463  0.2735  0.2735  0.2563  0.2658  0.2572  0.2586  0.2479  0.2416  0.2437  0.2437  0.2410  0.2437  0.2410  0.2423  0.2396  0.2396  0.2396  0.2396  0.2450  0.2461  0.2622  0.2745  0.2817  0.2803  0.2825  0.2056  0.2067  0.0352  0.0707  0.0697  0.0892  0.0892  0.0892  0.0892  0.0892  0.0903  0.0892  0.0892  0.0892  0.0846  0.0835  0.0858  0.0050  0.0080  0.0050  0.0050  0.0070  0.0090  0.0050  0.0050  0.0060  0.0060  0.0050  0.0050  0.0060  0.0050  0.0050  0.0050  0.0050  0.0050  0.0050  0.0050  0.0060  0.0050  0.0060  0.0060  0.0060  0.0050  0.0050  0.0050  0.0050  0.0050  0.0050  0.0050  0.0070  0.0070  0.0070  0.0070  0.0070  0.0100  0.0090  0.0090  0.0070  0.0070  0.0060  0.0060  0.0050  0.0070  0.0060  0.0060  0.0090  0.0070  0.0080  0.0070  0.0100  0.0070  0.0080  0.0070  0.0060  0.0060  0.0060  0.0050  0.0050  0.0050  0.0050  0.0050  0.0111  0.0050  0.0050  0.0070  0.0060  0.0060  0.0050  0.0060  0.0090  0.0030  0.0060  0.0070  0.0060  0.0050  0.0050  0.0050  0.0040  0.0090  0.0060  0.0040  0.0040  0.0060  0.0060  0.0060  0.0090  0.0090  0.0000  0.0050  0.0060  0.0060  0.0050  0.0060  0.0060  0.0060  0.0050  0.0030  0.0080  0.0060  0.0100  0.0070  0.0050  0.0030  0.0060  0.0080  0.0070  0.0080  0.0070  0.0111  0.0060  0.0060  0.0080  0.0060  0.0080  0.0060  0.0080  0.0060  0.0040  0.0060  0.0080  0.0050  0.0040  0.0060  0.0080  0.0060  0.0040  0.0080  0.0080  0.0060  0.0050  0.0040  0.0090  0.0060  0.0070  0.0070  0.0050  0.0040  0.0040  0.0060  0.0080  0.0060  0.0070  0.0040  0.0050  0.0080  0.0070  0.0060  0.0060  0.0050  0.0070  0.0040  0.0080  0.0060  0.0060  0.0040  0.0070  0.0111  0.0060  0.0060  0.0060  0.0060  0.0070  0.0060  0.0060  0.0060  0.0060  0.0060  0.0070  0.0060  0.0060  0.0060  0.0070  0.0060  0.0060  0.0060  0.0060  0.0060
RND4__GCA_001202135.1   0.7588  0.4030  0.4030  0.4143  0.3511  0.3465  0.3465  0.3530  0.3650  0.3711  0.2420  0.2590  0.2592  0.2667  0.2688  0.2677  0.2650  0.2717  0.2677  0.2691  0.2704  0.2731  0.2717  0.2691  0.2731  0.2681  0.2681  0.2681  0.2681  0.2696  0.2696  0.2682  0.2693  0.2640  0.2643  0.2643  0.2657  0.2657  0.2657  0.2626  0.2667  0.3173  0.2583  0.2580  0.2580  0.2518  0.2188  0.2188  0.2188  0.2243  0.2138  0.2204  0.2243  0.2177  0.2152  0.2448  0.2414  0.2400  0.2454  0.2414  0.2640  0.2693  0.2627  0.2696  0.2596  0.2596  0.2596  0.2682  0.2446  0.2529  0.2492  0.2529  0.2465  0.2465  0.2529  0.2529  0.2557  0.2570  0.2557  0.2476  0.2476  0.2469  0.2423  0.2693  0.2693  0.2536  0.2617  0.2544  0.2558  0.2438  0.2376  0.2397  0.2397  0.2370  0.2396  0.2370  0.2383  0.2356  0.2356  0.2356  0.2356  0.2437  0.2421  0.2582  0.2704  0.2775  0.2762  0.2783  0.2018  0.2029  0.0352  0.0685  0.0675  0.0892  0.0892  0.0892  0.0892  0.0892  0.0903  0.0892  0.0892  0.0892  0.0846  0.0835  0.0858  0.0070  0.0060  0.0050  0.0050  0.0050  0.0090  0.0070  0.0070  0.0080  0.0080  0.0070  0.0070  0.0080  0.0070  0.0070  0.0070  0.0070  0.0070  0.0070  0.0070  0.0080  0.0070  0.0080  0.0080  0.0080  0.0070  0.0070  0.0070  0.0070  0.0070  0.0070  0.0070  0.0050  0.0050  0.0050  0.0050  0.0050  0.0060  0.0050  0.0050  0.0050  0.0050  0.0060  0.0060  0.0050  0.0050  0.0060  0.0060  0.0070  0.0050  0.0080  0.0070  0.0080  0.0070  0.0060  0.0070  0.0060  0.0060  0.0060  0.0050  0.0050  0.0050  0.0050  0.0030  0.0111  0.0030  0.0050  0.0050  0.0060  0.0000  0.0030  0.0000  0.0070  0.0050  0.0040  0.0050  0.0000  0.0070  0.0070  0.0030  0.0040  0.0070  0.0040  0.0040  0.0060  0.0040  0.0040  0.0040  0.0070  0.0070  0.0060  0.0050  0.0080  0.0080  0.0070  0.0040  0.0000  0.0000  0.0030  0.0050  0.0060  0.0060  0.0100  0.0030  0.0050  0.0050  0.0000  0.0060  0.0050  0.0060  0.0050  0.0111  0.0060  0.0060  0.0080  0.0060  0.0080  0.0040  0.0060  0.0060  0.0080  0.0060  0.0060  0.0030  0.0060  0.0040  0.0060  0.0040  0.0060  0.0060  0.0040  0.0040  0.0050  0.0060  0.0070  0.0060  0.0070  0.0070  0.0050  0.0060  0.0060  0.0040  0.0040  0.0060  0.0050  0.0060  0.0050  0.0040  0.0070  0.0080  0.0000  0.0070  0.0070  0.0060  0.0060  0.0080  0.0060  0.0040  0.0070  0.0070  0.0000  0.0000  0.0000  0.0000  0.0070  0.0000  0.0000  0.0000  0.0000  0.0000  0.0070  0.0000  0.0000  0.0000  0.0070  0.0000  0.0000  0.0000  0.0000  0.0000  0.0060
RND4__GCA_001202415.1   0.7588  0.4030  0.4030  0.4143  0.3511  0.3465  0.3465  0.3530  0.3650  0.3711  0.2420  0.2590  0.2592  0.2667  0.2688  0.2677  0.2650  0.2717  0.2677  0.2691  0.2704  0.2731  0.2717  0.2691  0.2731  0.2681  0.2681  0.2681  0.2681  0.2696  0.2696  0.2682  0.2693  0.2640  0.2643  0.2643  0.2657  0.2657  0.2657  0.2626  0.2667  0.3173  0.2583  0.2580  0.2580  0.2518  0.2188  0.2188  0.2188  0.2243  0.2138  0.2204  0.2243  0.2177  0.2152  0.2448  0.2414  0.2400  0.2454  0.2414  0.2640  0.2693  0.2627  0.2696  0.2596  0.2596  0.2596  0.2682  0.2446  0.2529  0.2492  0.2529  0.2465  0.2465  0.2529  0.2529  0.2557  0.2570  0.2557  0.2476  0.2476  0.2469  0.2423  0.2693  0.2693  0.2536  0.2617  0.2544  0.2558  0.2438  0.2376  0.2397  0.2397  0.2370  0.2396  0.2370  0.2383  0.2356  0.2356  0.2356  0.2356  0.2437  0.2421  0.2582  0.2704  0.2775  0.2762  0.2783  0.2018  0.2029  0.0352  0.0685  0.0675  0.0892  0.0892  0.0892  0.0892  0.0892  0.0903  0.0892  0.0892  0.0892  0.0846  0.0835  0.0858  0.0070  0.0060  0.0050  0.0050  0.0050  0.0090  0.0070  0.0070  0.0080  0.0080  0.0070  0.0070  0.0080  0.0070  0.0070  0.0070  0.0070  0.0070  0.0070  0.0070  0.0080  0.0070  0.0080  0.0080  0.0080  0.0070  0.0070  0.0070  0.0070  0.0070  0.0070  0.0070  0.0050  0.0050  0.0050  0.0050  0.0050  0.0060  0.0050  0.0050  0.0050  0.0050  0.0060  0.0060  0.0050  0.0050  0.0060  0.0060  0.0070  0.0050  0.0080  0.0070  0.0080  0.0070  0.0060  0.0070  0.0060  0.0060  0.0060  0.0050  0.0050  0.0050  0.0050  0.0030  0.0111  0.0030  0.0050  0.0050  0.0060  0.0000  0.0030  0.0000  0.0070  0.0050  0.0040  0.0050  0.0000  0.0070  0.0070  0.0030  0.0040  0.0070  0.0040  0.0040  0.0060  0.0040  0.0040  0.0040  0.0070  0.0070  0.0060  0.0050  0.0080  0.0080  0.0070  0.0040  0.0000  0.0000  0.0030  0.0050  0.0060  0.0060  0.0100  0.0030  0.0050  0.0050  0.0000  0.0060  0.0050  0.0060  0.0050  0.0111  0.0060  0.0060  0.0080  0.0060  0.0080  0.0040  0.0060  0.0060  0.0080  0.0060  0.0060  0.0030  0.0060  0.0040  0.0060  0.0040  0.0060  0.0060  0.0040  0.0040  0.0050  0.0060  0.0070  0.0060  0.0070  0.0070  0.0050  0.0060  0.0060  0.0040  0.0040  0.0060  0.0050  0.0060  0.0050  0.0040  0.0070  0.0080  0.0000  0.0070  0.0070  0.0060  0.0060  0.0080  0.0060  0.0040  0.0070  0.0070  0.0000  0.0000  0.0000  0.0000  0.0070  0.0000  0.0000  0.0000  0.0000  0.0000  0.0070  0.0000  0.0000  0.0000  0.0070  0.0000  0.0000  0.0000  0.0000  0.0000  0.0060  0.0000
RND4__GCA_001202895.1   0.7519  0.4047  0.4047  0.4159  0.3540  0.3494  0.3494  0.3559  0.3679  0.3740  0.2471  0.2616  0.2618  0.2693  0.2715  0.2704  0.2677  0.2744  0.2704  0.2717  0.2731  0.2758  0.2744  0.2717  0.2758  0.2681  0.2681  0.2681  0.2681  0.2724  0.2724  0.2710  0.2720  0.2667  0.2671  0.2671  0.2685  0.2685  0.2685  0.2654  0.2695  0.3173  0.2597  0.2594  0.2594  0.2532  0.2214  0.2214  0.2214  0.2269  0.2164  0.2230  0.2269  0.2203  0.2178  0.2475  0.2414  0.2400  0.2454  0.2414  0.2640  0.2721  0.2655  0.2724  0.2596  0.2596  0.2596  0.2710  0.2446  0.2557  0.2519  0.2557  0.2492  0.2492  0.2557  0.2557  0.2584  0.2598  0.2584  0.2503  0.2503  0.2496  0.2436  0.2721  0.2721  0.2563  0.2644  0.2572  0.2586  0.2465  0.2403  0.2423  0.2423  0.2397  0.2423  0.2396  0.2410  0.2383  0.2383  0.2383  0.2383  0.2464  0.2447  0.2609  0.2732  0.2775  0.2762  0.2811  0.2044  0.2054  0.0352  0.0707  0.0697  0.0915  0.0915  0.0915  0.0915  0.0915  0.0926  0.0915  0.0915  0.0915  0.0869  0.0858  0.0880  0.0070  0.0060  0.0070  0.0030  0.0070  0.0090  0.0070  0.0070  0.0080  0.0080  0.0070  0.0070  0.0080  0.0070  0.0070  0.0070  0.0070  0.0070  0.0070  0.0070  0.0080  0.0070  0.0080  0.0080  0.0080  0.0070  0.0070  0.0070  0.0070  0.0070  0.0070  0.0070  0.0070  0.0070  0.0070  0.0070  0.0070  0.0040  0.0050  0.0050  0.0070  0.0070  0.0020  0.0020  0.0070  0.0010  0.0020  0.0020  0.0070  0.0050  0.0080  0.0050  0.0060  0.0070  0.0040  0.0070  0.0020  0.0020  0.0020  0.0030  0.0070  0.0030  0.0070  0.0070  0.0111  0.0070  0.0030  0.0010  0.0060  0.0060  0.0050  0.0060  0.0050  0.0050  0.0060  0.0010  0.0060  0.0030  0.0030  0.0050  0.0060  0.0050  0.0060  0.0060  0.0080  0.0040  0.0040  0.0040  0.0050  0.0050  0.0080  0.0070  0.0060  0.0060  0.0030  0.0060  0.0060  0.0060  0.0050  0.0050  0.0060  0.0080  0.0100  0.0050  0.0050  0.0050  0.0060  0.0060  0.0010  0.0060  0.0010  0.0111  0.0100  0.0100  0.0080  0.0060  0.0060  0.0060  0.0040  0.0100  0.0080  0.0100  0.0020  0.0050  0.0040  0.0060  0.0040  0.0040  0.0040  0.0060  0.0060  0.0060  0.0050  0.0040  0.0050  0.0100  0.0070  0.0050  0.0050  0.0040  0.0040  0.0060  0.0060  0.0100  0.0070  0.0080  0.0050  0.0060  0.0050  0.0060  0.0060  0.0030  0.0070  0.0080  0.0080  0.0100  0.0060  0.0060  0.0070  0.0090  0.0060  0.0060  0.0060  0.0060  0.0010  0.0060  0.0060  0.0060  0.0060  0.0060  0.0010  0.0060  0.0060  0.0060  0.0010  0.0060  0.0060  0.0060  0.0060  0.0060  0.0080  0.0060  0.0060
RND4__GCA_001203735.1   0.7519  0.4047  0.4047  0.4159  0.3540  0.3494  0.3494  0.3559  0.3679  0.3740  0.2471  0.2616  0.2618  0.2693  0.2715  0.2704  0.2677  0.2744  0.2704  0.2717  0.2731  0.2758  0.2744  0.2717  0.2758  0.2681  0.2681  0.2681  0.2681  0.2724  0.2724  0.2710  0.2720  0.2667  0.2671  0.2671  0.2685  0.2685  0.2685  0.2654  0.2695  0.3173  0.2597  0.2594  0.2594  0.2532  0.2214  0.2214  0.2214  0.2269  0.2164  0.2230  0.2269  0.2203  0.2178  0.2475  0.2414  0.2400  0.2454  0.2414  0.2640  0.2721  0.2655  0.2724  0.2596  0.2596  0.2596  0.2710  0.2446  0.2557  0.2519  0.2557  0.2492  0.2492  0.2557  0.2557  0.2584  0.2598  0.2584  0.2503  0.2503  0.2496  0.2436  0.2721  0.2721  0.2563  0.2644  0.2572  0.2586  0.2465  0.2403  0.2423  0.2423  0.2397  0.2423  0.2396  0.2410  0.2383  0.2383  0.2383  0.2383  0.2464  0.2447  0.2609  0.2732  0.2775  0.2762  0.2811  0.2044  0.2054  0.0352  0.0707  0.0697  0.0915  0.0915  0.0915  0.0915  0.0915  0.0926  0.0915  0.0915  0.0915  0.0869  0.0858  0.0880  0.0070  0.0060  0.0070  0.0030  0.0070  0.0090  0.0070  0.0070  0.0080  0.0080  0.0070  0.0070  0.0080  0.0070  0.0070  0.0070  0.0070  0.0070  0.0070  0.0070  0.0080  0.0070  0.0080  0.0080  0.0080  0.0070  0.0070  0.0070  0.0070  0.0070  0.0070  0.0070  0.0070  0.0070  0.0070  0.0070  0.0070  0.0040  0.0050  0.0050  0.0070  0.0070  0.0020  0.0020  0.0070  0.0010  0.0020  0.0020  0.0070  0.0050  0.0080  0.0050  0.0060  0.0070  0.0040  0.0070  0.0020  0.0020  0.0020  0.0030  0.0070  0.0030  0.0070  0.0070  0.0111  0.0070  0.0030  0.0010  0.0060  0.0060  0.0050  0.0060  0.0050  0.0050  0.0060  0.0010  0.0060  0.0030  0.0030  0.0050  0.0060  0.0050  0.0060  0.0060  0.0080  0.0040  0.0040  0.0040  0.0050  0.0050  0.0080  0.0070  0.0060  0.0060  0.0030  0.0060  0.0060  0.0060  0.0050  0.0050  0.0060  0.0080  0.0100  0.0050  0.0050  0.0050  0.0060  0.0060  0.0010  0.0060  0.0010  0.0111  0.0100  0.0100  0.0080  0.0060  0.0060  0.0060  0.0040  0.0100  0.0080  0.0100  0.0020  0.0050  0.0040  0.0060  0.0040  0.0040  0.0040  0.0060  0.0060  0.0060  0.0050  0.0040  0.0050  0.0100  0.0070  0.0050  0.0050  0.0040  0.0040  0.0060  0.0060  0.0100  0.0070  0.0080  0.0050  0.0060  0.0050  0.0060  0.0060  0.0030  0.0070  0.0080  0.0080  0.0100  0.0060  0.0060  0.0070  0.0090  0.0060  0.0060  0.0060  0.0060  0.0010  0.0060  0.0060  0.0060  0.0060  0.0060  0.0010  0.0060  0.0060  0.0060  0.0010  0.0060  0.0060  0.0060  0.0060  0.0060  0.0080  0.0060  0.0060  0.0000
RND4__GCA_001204155.1   0.7588  0.4030  0.4030  0.4143  0.3511  0.3465  0.3465  0.3530  0.3650  0.3711  0.2420  0.2590  0.2592  0.2667  0.2688  0.2677  0.2650  0.2717  0.2677  0.2691  0.2704  0.2731  0.2717  0.2691  0.2731  0.2681  0.2681  0.2681  0.2681  0.2696  0.2696  0.2682  0.2693  0.2640  0.2643  0.2643  0.2657  0.2657  0.2657  0.2626  0.2667  0.3173  0.2583  0.2580  0.2580  0.2518  0.2188  0.2188  0.2188  0.2243  0.2138  0.2204  0.2243  0.2177  0.2152  0.2448  0.2414  0.2400  0.2454  0.2414  0.2640  0.2693  0.2627  0.2696  0.2596  0.2596  0.2596  0.2682  0.2446  0.2529  0.2492  0.2529  0.2465  0.2465  0.2529  0.2529  0.2557  0.2570  0.2557  0.2476  0.2476  0.2469  0.2423  0.2693  0.2693  0.2536  0.2617  0.2544  0.2558  0.2438  0.2376  0.2397  0.2397  0.2370  0.2396  0.2370  0.2383  0.2356  0.2356  0.2356  0.2356  0.2437  0.2421  0.2582  0.2704  0.2775  0.2762  0.2783  0.2018  0.2029  0.0352  0.0685  0.0675  0.0892  0.0892  0.0892  0.0892  0.0892  0.0903  0.0892  0.0892  0.0892  0.0846  0.0835  0.0858  0.0070  0.0060  0.0050  0.0050  0.0050  0.0090  0.0070  0.0070  0.0080  0.0080  0.0070  0.0070  0.0080  0.0070  0.0070  0.0070  0.0070  0.0070  0.0070  0.0070  0.0080  0.0070  0.0080  0.0080  0.0080  0.0070  0.0070  0.0070  0.0070  0.0070  0.0070  0.0070  0.0050  0.0050  0.0050  0.0050  0.0050  0.0060  0.0050  0.0050  0.0050  0.0050  0.0060  0.0060  0.0050  0.0050  0.0060  0.0060  0.0070  0.0050  0.0080  0.0070  0.0080  0.0070  0.0060  0.0070  0.0060  0.0060  0.0060  0.0050  0.0050  0.0050  0.0050  0.0030  0.0111  0.0030  0.0050  0.0050  0.0060  0.0000  0.0030  0.0000  0.0070  0.0050  0.0040  0.0050  0.0000  0.0070  0.0070  0.0030  0.0040  0.0070  0.0040  0.0040  0.0060  0.0040  0.0040  0.0040  0.0070  0.0070  0.0060  0.0050  0.0080  0.0080  0.0070  0.0040  0.0000  0.0000  0.0030  0.0050  0.0060  0.0060  0.0100  0.0030  0.0050  0.0050  0.0000  0.0060  0.0050  0.0060  0.0050  0.0111  0.0060  0.0060  0.0080  0.0060  0.0080  0.0040  0.0060  0.0060  0.0080  0.0060  0.0060  0.0030  0.0060  0.0040  0.0060  0.0040  0.0060  0.0060  0.0040  0.0040  0.0050  0.0060  0.0070  0.0060  0.0070  0.0070  0.0050  0.0060  0.0060  0.0040  0.0040  0.0060  0.0050  0.0060  0.0050  0.0040  0.0070  0.0080  0.0000  0.0070  0.0070  0.0060  0.0060  0.0080  0.0060  0.0040  0.0070  0.0070  0.0000  0.0000  0.0000  0.0000  0.0070  0.0000  0.0000  0.0000  0.0000  0.0000  0.0070  0.0000  0.0000  0.0000  0.0070  0.0000  0.0000  0.0000  0.0000  0.0000  0.0060  0.0000  0.0000  0.0060  0.0060
RND4__GCA_001204275.1   0.7588  0.4030  0.4030  0.4143  0.3511  0.3465  0.3465  0.3530  0.3650  0.3711  0.2420  0.2590  0.2592  0.2667  0.2688  0.2677  0.2650  0.2717  0.2677  0.2691  0.2704  0.2731  0.2717  0.2691  0.2731  0.2681  0.2681  0.2681  0.2681  0.2696  0.2696  0.2682  0.2693  0.2640  0.2643  0.2643  0.2657  0.2657  0.2657  0.2626  0.2667  0.3173  0.2583  0.2580  0.2580  0.2518  0.2188  0.2188  0.2188  0.2243  0.2138  0.2204  0.2243  0.2177  0.2152  0.2448  0.2414  0.2400  0.2454  0.2414  0.2640  0.2693  0.2627  0.2696  0.2596  0.2596  0.2596  0.2682  0.2446  0.2529  0.2492  0.2529  0.2465  0.2465  0.2529  0.2529  0.2557  0.2570  0.2557  0.2476  0.2476  0.2469  0.2423  0.2693  0.2693  0.2536  0.2617  0.2544  0.2558  0.2438  0.2376  0.2397  0.2397  0.2370  0.2396  0.2370  0.2383  0.2356  0.2356  0.2356  0.2356  0.2437  0.2421  0.2582  0.2704  0.2775  0.2762  0.2783  0.2018  0.2029  0.0352  0.0685  0.0675  0.0892  0.0892  0.0892  0.0892  0.0892  0.0903  0.0892  0.0892  0.0892  0.0846  0.0835  0.0858  0.0070  0.0060  0.0050  0.0050  0.0050  0.0090  0.0070  0.0070  0.0080  0.0080  0.0070  0.0070  0.0080  0.0070  0.0070  0.0070  0.0070  0.0070  0.0070  0.0070  0.0080  0.0070  0.0080  0.0080  0.0080  0.0070  0.0070  0.0070  0.0070  0.0070  0.0070  0.0070  0.0050  0.0050  0.0050  0.0050  0.0050  0.0060  0.0050  0.0050  0.0050  0.0050  0.0060  0.0060  0.0050  0.0050  0.0060  0.0060  0.0070  0.0050  0.0080  0.0070  0.0080  0.0070  0.0060  0.0070  0.0060  0.0060  0.0060  0.0050  0.0050  0.0050  0.0050  0.0030  0.0111  0.0030  0.0050  0.0050  0.0060  0.0000  0.0030  0.0000  0.0070  0.0050  0.0040  0.0050  0.0000  0.0070  0.0070  0.0030  0.0040  0.0070  0.0040  0.0040  0.0060  0.0040  0.0040  0.0040  0.0070  0.0070  0.0060  0.0050  0.0080  0.0080  0.0070  0.0040  0.0000  0.0000  0.0030  0.0050  0.0060  0.0060  0.0100  0.0030  0.0050  0.0050  0.0000  0.0060  0.0050  0.0060  0.0050  0.0111  0.0060  0.0060  0.0080  0.0060  0.0080  0.0040  0.0060  0.0060  0.0080  0.0060  0.0060  0.0030  0.0060  0.0040  0.0060  0.0040  0.0060  0.0060  0.0040  0.0040  0.0050  0.0060  0.0070  0.0060  0.0070  0.0070  0.0050  0.0060  0.0060  0.0040  0.0040  0.0060  0.0050  0.0060  0.0050  0.0040  0.0070  0.0080  0.0000  0.0070  0.0070  0.0060  0.0060  0.0080  0.0060  0.0040  0.0070  0.0070  0.0000  0.0000  0.0000  0.0000  0.0070  0.0000  0.0000  0.0000  0.0000  0.0000  0.0070  0.0000  0.0000  0.0000  0.0070  0.0000  0.0000  0.0000  0.0000  0.0000  0.0060  0.0000  0.0000  0.0060  0.0060  0.0000
RND4__GCA_001204455.1   0.7496  0.4030  0.4030  0.4143  0.3555  0.3509  0.3509  0.3574  0.3665  0.3725  0.2483  0.2629  0.2632  0.2707  0.2728  0.2717  0.2691  0.2758  0.2717  0.2731  0.2744  0.2771  0.2758  0.2731  0.2771  0.2695  0.2695  0.2695  0.2695  0.2738  0.2738  0.2724  0.2734  0.2681  0.2684  0.2684  0.2698  0.2698  0.2698  0.2667  0.2709  0.3188  0.2611  0.2607  0.2607  0.2546  0.2201  0.2201  0.2201  0.2256  0.2151  0.2217  0.2256  0.2190  0.2165  0.2489  0.2427  0.2414  0.2468  0.2427  0.2654  0.2735  0.2668  0.2738  0.2610  0.2610  0.2610  0.2724  0.2460  0.2570  0.2533  0.2570  0.2505  0.2505  0.2570  0.2570  0.2598  0.2611  0.2598  0.2516  0.2516  0.2510  0.2450  0.2735  0.2735  0.2577  0.2658  0.2586  0.2600  0.2479  0.2416  0.2437  0.2437  0.2410  0.2437  0.2410  0.2423  0.2396  0.2396  0.2396  0.2396  0.2477  0.2461  0.2622  0.2745  0.2789  0.2775  0.2825  0.2056  0.2067  0.0362  0.0718  0.0708  0.0903  0.0903  0.0903  0.0903  0.0903  0.0915  0.0903  0.0903  0.0903  0.0858  0.0846  0.0869  0.0080  0.0070  0.0080  0.0040  0.0080  0.0080  0.0080  0.0080  0.0090  0.0090  0.0080  0.0080  0.0090  0.0080  0.0080  0.0080  0.0080  0.0080  0.0080  0.0080  0.0090  0.0080  0.0090  0.0090  0.0090  0.0080  0.0080  0.0080  0.0080  0.0080  0.0080  0.0080  0.0060  0.0060  0.0060  0.0060  0.0060  0.0050  0.0060  0.0060  0.0060  0.0060  0.0030  0.0030  0.0080  0.0020  0.0030  0.0030  0.0080  0.0060  0.0070  0.0060  0.0070  0.0060  0.0050  0.0060  0.0030  0.0030  0.0030  0.0040  0.0080  0.0040  0.0080  0.0080  0.0121  0.0080  0.0040  0.0020  0.0070  0.0070  0.0060  0.0070  0.0060  0.0060  0.0050  0.0020  0.0070  0.0040  0.0040  0.0060  0.0050  0.0060  0.0050  0.0050  0.0090  0.0050  0.0050  0.0050  0.0060  0.0060  0.0070  0.0060  0.0050  0.0050  0.0040  0.0050  0.0070  0.0070  0.0060  0.0060  0.0070  0.0090  0.0111  0.0060  0.0060  0.0060  0.0070  0.0070  0.0020  0.0050  0.0020  0.0121  0.0111  0.0111  0.0090  0.0070  0.0070  0.0070  0.0050  0.0111  0.0070  0.0111  0.0030  0.0060  0.0030  0.0070  0.0050  0.0050  0.0030  0.0070  0.0070  0.0070  0.0060  0.0030  0.0060  0.0111  0.0060  0.0060  0.0060  0.0030  0.0030  0.0050  0.0070  0.0111  0.0080  0.0090  0.0040  0.0070  0.0040  0.0070  0.0070  0.0040  0.0080  0.0090  0.0090  0.0090  0.0070  0.0050  0.0060  0.0100  0.0070  0.0070  0.0070  0.0070  0.0000  0.0070  0.0070  0.0070  0.0070  0.0070  0.0000  0.0070  0.0070  0.0070  0.0000  0.0070  0.0070  0.0070  0.0070  0.0070  0.0070  0.0070  0.0070  0.0010  0.0010  0.0070  0.0070
[truncated: 631,873 more chars]
