# Supplementary material for: Subfunctionalization influences the expansion of bacterial multidrug antibiotic resistance
Source: BMC Genomics. 2017 Oct 30;18:834. doi: 10.1186/s12864-017-4222-4 (PMC5663151; doi:10.1186/s12864-017-4222-4)
Supplement: Supplementary file 1 — Calculation of synonymous/non-synonymous substitution. (ZIP 34380 kb) [file 12864_2017_4222_MOESM1_ESM.zip › Additional_File_1/RND/4fold_RND.nuc]

   505     325

RND4__GCA_000198775.1
GCCAGGGGGCACGGTCCGCGGGCCGGGCGACGGGTGGGCGGGGTCGGGTTCTCGGAGGCCCGTAACGGGTAGCGCCGCGCTGGCCGGGTGGTACGGGGTCGGGCGTGGGGGGGCGGCGGCGGGGGGGGGCGGAGGACGGCGCAGCGTGGACCGGCGGGCCGGGGGGGGGCGCCCGGCCGCGAGACCGGCCGTCCCGCCGGGTCCGGAGGTCATCTACCCGCGGAGGCGAGCGGGGGCCGCGGCCCCCCCGGCCCCCGGGGGGGCCGGGGGGGCGGCGCCGCGGGGCCGGCGGGCCCAGGTGTGCGGCCGCGCATGGCGCGCGTAG

RND4__GCA_000756855.1
GTGGGGGCGTGGGGCGCCGCCGCGTGGTCGGGGGGGGGTCCCGGCCGGCCTCGGGGGGCCCGGCGCCCCTGGCTCGCCCCCGGCCGCGCGGGGGGGGGCGGGGGGCGCGGGGGCCGCGGCGGGCGGGGGCGGGGCGCGGCCGGGGGGGGCGCGGCGCGCCGGGGGGGGCCGCCCGGTGCCCGGCGCGGCCCCCGCCCCCCGGTGGGGGCTCCCCCATCCGTGCAGCCGCGCTGCGGCCGTGGCTCGCCCGCGTCGCGGTGGGGGGGGGGGGGGGGCCCAGCTCGCCCGGCGGGGGTGGGGGCGCGCCCGGGCGTGGCCCGCGCGC

RND4__GCA_000959725.1
GTGGGGGCGTGGGGCGCCGCCGCGTGGTCGGGGGGGGGTCCCGGCCGGCCTCGGGGGGCCCGGCGCCCCTGGCTCGCCCCCGGCCGCGCGGGGGGGGGCGGGGGGCGCGGGGGCCGCGGCGGGCGGGGGCGGGGCGCGGCCGGGGGGGGCGCGGCGCGCCGGGGGGGGCCGCCCGGTGCCCGGCGCGGCCCCCGCCCCCCGGTGGGGGCTCCCCCATCCGTGCAGCCGCGCTGCGGCCGTGGCTCGCCCGCGTCGCGGTGGGGGGGGGGGGGGGGCCCAGCTCGCCCGGCGGGGGTGGGGGCGCGCCCGGGCGTGGCCCGCGCGC

RND4__GCA_000194745.1
GTGGGGGCGTGGGGCGCCGCCGCGTGGTCGGGGGGGGGTCCCGGCCGTCCTCGGGGGGCCCGGCGCCCCTGGCTCGCCCCCGGCCGCGCGGGGGGGGGCGGGGGGCGCGGGGGCCGCGGCGAGCGGGGGCGGGGCGCGGCCGGGGGGGGCGCGGCGCGCCGGGGGGGGCCGCTCGGTGCCCGGCGCGGCCCCCGCCCTCCGGTGGGGGCTCCCCCATCCGTGCAGCCGCGCTGCGGCCGTGGCTCGCCCGCGTCGCGGTGGGGGGGGGGGGGGGGCCCAGCTCGCCCGGCGGGGGTGGGGGCGCGCCCGGGCGTGGCCCGCGCGC

RND4__GCA_000300395.1
CTGGGGGCGTGGGGCGCGGCCGCAGGGCCGGGGGCGGGCCGACGCGGTCGTCGGAGGGCCCGGCCCGGGCGGCCGCCCCGCGGCCGGGCGGGGGGGGGCGGGGGCGGCAGGGGCCGCGGCGGGTGGGGGCCGGCCGCGGCGGGGGGGGGGGCGGCGGGGCGGGGGGGCGGGCCCGGCGCCCGGGGCGCCGGGCGCCCCCTCGCGGGGGGCCCCCCGCCCGTGCGGCCGCGCGGCGGCCGGGGCCCCCCCGCGCCCCGGCGGGGGGGGGGGGGGGGGCCGCCGCGCCCGGGGGGGGCGGGGGCGCGGTCGCGCTCGGCCCGCGGGA

RND4__GCA_000022645.2
CTGGGGGCGTGGGGCGCGGCCGCAGGGCCGGGGGCGGGCCGACGCGGTCGTCGGAGGGCCCGGCCCGGGCGGCCGCCCCGCGGCCGGGCGGGGGGGGGCGGGGGCGGCAGGGGCCGCGGCGGGCGGGGGCCGGCCGCGGCGGGGGGGGGGGCGGCGGGGCGGGGGGGGGGGCCCGGCGCCCGGGGCGCCGGGCGCCCCCTCGCGGGGGGCCCCCCGCCCGTGCGGCCGCGCGGCGGCCGGGGCCCCCCCGCGCCCCGGCGGGGGGGGGGGGGGGGGCCGCCGCGCCCGGGGGGGGCGGGGGCGCGGCCGCGCTCGGCCCGCGGGA

RND4__GCA_000960995.1
CTGGGGGCGTGGGGCGCGGCCGCAGGGCCGGGGGCGGGCCGACGCGGTCGTCGGAGGGCCCGGCCCGGGCGGCCGCCCCGCGGCCGGGCGGGGGGGGGCGGGGGCGGCAGGGGCCGCGGCGGGCGGGGGCCGGCCGCGGCGGGGGGGGGGGCGGCGGGGCGGGGGGGGGGGCCCGGCGCCCGGGGCGCCGGGCGCCCCCTCGCGGGGGGCCCCCCGCCCGTGCGGCCGCGCGGCGGCCGGGGCCCCCCCGCGCCCCGGCGGGGGGGGGGGGGGGGGCCGCCGCGCCCGGGGGGGGCGGGGGCGCGGCCGCGCTCGGCCCGCGGGA

RND4__GCA_000365245.1
CTGGGGGCGTGGGGCGCGGCCGCAGGGCCGGGGGCGGGCCGACGCGGTCGTCGGGGGGCCCGGCCCGGGCGGCCGCCCCGCGGCCGGGCGGGGGGGGGCGGGGGCGGCAGGGGCCGCGGCGGGCGGGGGCCGGCCGCGGCGGGGGGGGGGGCGGCGGGGCGGGGGGGGGGGCCCGGCGCCCGGGGCGCCGGGCGCCCCCTCGCGGGGGGCCCCCCGTCCGTGCGGCCGCGCGGCGGCCGGGGCCCCCCCGCGCCCCGGCGGGGGGGGAGGGGGGGGCCGCCGCGCCCGGGGGGGGCGGGGGCGCGGCCGCGCTCGGCCCGCGGGA

RND4__GCA_000835205.1
CTGGGGGCGTGGGGCGCGGTCGCCTGGCCGGGGGCGGGCCGGCCCGGTCCTCCGAGGGCCCGGCCCGCCCGGCCGCCCCGCGGCCGGGGGGGGGGGGGCGGGGGCCGCGGGGGCGGCGGCGGGCGGGGGCCGGGCGCGGCGGGGGGGGGGGCGGCGGGGCGGGGGGGGCGGTCCGGTGCCCGGGGCGGCCGGCGCGTTCCCGCGGGGGGCCCCTCCCCGGTGCGGCCGCGCGGCGGCCGCGGTCGGCCCGCGCCCCGGTGGGGGGGGGGGGGGGGCCCGCCGCGCCCGGGGGGGGCGGGGGCGCGGCCGCGCGCGGCCCGCGCAG

RND4__GCA_001411805.1
CTGGGGGCGTGGGGCGCGGTCGCCTGGCCGGGGGCGGGCCGGCCCGGTCCTCCGAGGGCCCGGCCCGCCCGGCCGCCCCGCGGCCGGGGGGGGGGGGGCGGGGCGGGCGGGGGCGGCGGCGGGCGGGGGCCGGGCGCGGCGGGGGGGGGGGTGGCGGGGCGGGGGGGGCGGTCCGGTGCCCGGGGCGGCCGGCGCGTTCCCGCGGGGGGCCCCTCGCCGGTGCGGCCGCGCGGCCGCCGTGGCCGGCCCGCGCCGCGGCGGGGGGGGGGGGGGGGCCCGCCGCGCCCGGGGGGGGCGGGGGCGCGGCCGCGCGCGGCCCGCGCGG

RND4__GCA_000687455.2
GCGGGGAGGCTCGGGGGGGTCGGGTGGCCGCGGCGGGGCGGGCCGGGGCCCCGGGGGGCCCGGCGGGCGCGGCCGGGCCGCGCGCGCGCGGGGGGGGGCGGGGGGGGGGGGCGCCGCGGCCGGCGGGCCCGGTGCGCGGCGCGGGGGGGGGCGCCGTGGGGGGGGGGGGCGCCCGGTGCCCCGGGCGGCGGCGGCGCTCCCCTGGGGGGCCCCTCGCGCGCGCGGGCGGGCGCCGGCCGTGGTCCCCCCGGGCCGCGGCGGGGCCGCGGGGGGGGCCCGCCCCGCCCGGCCGGCGCCGGCTAGGGGCCGGGCACGGCCCGCGGGG

RND4__GCA_000833595.1
GGGGGGAGGCTCGGGGGGGTCGGGCGGCCGCGGCGGGGCGGCCCGGGGCCCCGGGGGGCCCGGCGGGGCTGTCCCGGCCGCGCGCGCGGGGGGGGGGGCGGGGGGGGGGGGCGCGGCGGCCGGTCGGGGCGGGGCGCGGCGCGGGGGGGGGCGGCGTGGGGGGGGGGGGCGCCCGGCGCCCCCGGCGGCGGCGCCGCCCTCCTGGGGGGCCCCCCGCGTGTGCGGGCGGGCGCGGGCCGTGGCCCCCCCGGGCCGGGGTGGGGCCGCGGGGGCGGCCCAGCCCGCCCGGCCGGCGCCGGCGTGGGGCCGCGCGCGGCCCGCGCGG

RND4__GCA_000959245.1
GGGGGGAGGCTCGGGGGGGTCGGGCGGCCGCGGCGGGGCGGCCCGGGGCCCCGGGGGGCCCGGCGGGGCCGTCCCGGCCGCGCGCGCGGGGGGGGGGGCGGGGGGGGGGGGGGCGGCGGCCGGTCGGGGCGGGGCGCGGCGCGGGGGGGGGCGCCGTGGGGGGGGGGGGCGCCCGGCGCCCCCGGCGGCGGCGCCGCCCTCCTGGGGGGCCCCCCGCGTGTGCGGGCGGGCGCGGGCCGTGGCCCCCCCGGGCCGGGGTGGGGCCGCGGGGGCGGCCCGGCCCGCCCGGCCGGCGCCGGCGTGGGGCCGCGCGCGGCCCGCGCGG

RND4__GCA_001530605.1
GGGGCGAGGCTCGGGGGGGTCGGGCGGCCGGGGCGGGGCGGCCCGGGTCCCCGGGGGGCCCGGCGGGGCTGGCCCGGCCGCGGGCGCGGGGGGGGGGGCGGGGGGGGGAGGGGCGGCGGCCGGCGGGGGCGGGACGCGGCGCGGGGGGGGGCGGCGCGGGGGGGGGGGGCGCCCGGCGCCCCGGGCGGCGGCGCCGCCCCCCTGGGGGGCCCCGCGCCCGTGCGGGCGAGCGCGGGCCGTGGTCCCCCCGGGCCGGGGTGGGGCCGCGAGGGCGGCCCAGCTGGCCCCGCGGGCGCCGGCGTGGGGCCGCGCGTGGCGCGCGCGG

RND4__GCA_001527585.1
GGGGCGAGGCTCGGGGGGGTCGGGCGGCCGGGGCGGGGCGGCCCGGGTCCCCGGGGGGCCCGGCGGGGCTGGCCCGGCCGCGGGCGCGGGGGGGGGGGCGGGGGGGGGAGGGGCGGCGGCCGGCGGGGGCGGGACGCGGCGCGGGGGGGGGCGGCGCGGGGGGGGGGGGCGCCCGGCGCCCCGGGCGGCGGCGCCGCCCCCCTGGGGGGCCCCGCGCCCGTGCGGGCGAGCGGGGGCCGTGGTCCCCCCGGGCCGGGGTGGGGCCGCGAGGGCGGCCCAGCCCGCCCCGCGGGCGCCGGCGTGGGGCCGCGCGTGGCGCGCGCGG

RND4__GCA_001523185.1
GGGGCGAGGTTCGGGGGGGTCGGGCGGCCGGGGCGGGGCGGCCCGGGTCCCCGGGGGGCCCGGCGGGGCTGGCCCGGCCGCGGGCGCGGGGGGGGGGGCGGGGGGGGGAGGGGCGGCGGCCGGCGGGGGCGGGACGCGGCGCGGGGGGGGGCGGCGTGGGGGGGGGGGGCGCCCGGCGCCCCGGGCGGCGGCGCCGCCCCCCTGGGGGGCCCCGCGCCCGTGCGGGCGAGCGGGGGCCGTGGTCCCCCCGGGCCGGGGTGGGGCCGCGAGGGCGGCCCAGCCCGCCCCGCGGGCGCCGGCGTGGGGCCGCGCGTGGCGCGCGCGG

RND4__GCA_001526815.1
GGGGCGAGGCTCGGGGGGGTCGGGCGGCCGGGGCGGGGCGGCCCGGGTCCCCGGGGGGCCCGGCGGGGCTGGCCCGGCCGCGGGCGCGGGGGGGGGGGCGGGGGGGGGAGGGGCGGCGGCCGGCGGGGGCGGGACGCGGCGCGGGGGGGGGCGGCGCGGGGGGGGGGGGCGCCCGGCGCCCCGGGCGGCGGCGCCGCCCCCCTGGGGGGCCCCGCGCCCGTGCGGGCGAGCGGGGGCCGTGGTCCCCCCGGGCCGGGGTGGGGCCGCGAGGGCGGCCCAGCCCGCCCCGCGGGCGCCGGCGTGGGGCCGCGCGTGGCGCGCGCGG

RND4__GCA_001532925.1
GGGGCGAGGCTCGGGGGGGTCGGGCGGCCGGGGCGGGGCGGCCCGGGTCCCCGGGGGGCCCGGCGGGGCTGGCCCGGCCGCGGGCGCGGGGGGGGGGGCGGGGGGGGGAGGGGCGGCGGCCGGCGGGGGCGGGACGCGGCGCGGGGGGGGGCGGCGCGGGGGGGGGGAGCGCCCGGCGCCCCGGGCGGCGGCGCCGCCCCCCTGGGGGGCCCCGCGCCCGTGCGGGCGAGCGGGGGCCGTGGTCCCCCCGGGCCGGGGTGGGGCCGCGAGGGCGGCCCAGCTGGCCCCGCGGGCGCCGGCGTGGGGCCGCGCGTGGCGCGCGCGG

RND4__GCA_001533495.1
GGGGCGAGGTTCGGGGGGGTCGGGCGGCCGGGGCGGGGCGGCCCGGGTCCCCGGGGGGCCCGGCGGGGCTGGCCCGGCCGCGGGCGCGGGGGGGGGGGCGGGGGGGGGAGGGGCGGCGGCCGGCGGGGGCGGGACGCGGCGCGGGGGGGGGCGGCGTGGGGGGGGGGGGCGCCCGGCGCCCCGGGCGGCGGCGCCGCCCCCCTGGGGGGCCCCGCGCCCGTGCGGGCGAGCGGGGGCCGTGGTCCCCCCGGGCCGGGGTGGGGCCGCGAGGGCGGCCCAGCCCGCCCCGCGGGCGCCGGCGTGGGGCCGCGCGTGGCGCGCGCGG

RND4__GCA_001533645.1
GGGGCGAGGCTCGGGGGGGTCGGGCGGCCGGGGCGGGGCGGCCCGGGTCCCCGGGGGGCCCGGCGGGGCTGGCCCGGCCGCGGGCGCGGGGGGGGGGGCGGGGGGGGGAGGGGCGGCGGCCGGCGGGGGCGGGACGCGGCGCGGGGGGGGGCGGCGCGGGGGGGGGGAGCGCCCGGCGCCCCGGGCGGCGGCGCCGCCCCCCTGGGGGGCCCCGCGCCCGTGCGGGCGAGCGCGGGCCGTGGTCCCCCCGGGCCGGGGTGGGGCCGCGAGGGCGGCCCAGCCCGCCCCGCGGGCGCCGGCGTGGGGCCGCGCGTGGCGCGCGCGG

RND4__GCA_001526825.1
GGGGCGAGGCTCGGGGGGGTCGGGCGGCCGGGGCGGGGCGGCCCGGGTCCCCGGGGGGCCCGGCGGGGCTGGCCCGGCCGCGGGCGCGGAGGGGGGGGCGGGGGGGGGAGGGGCGGCGGCCGGCGGGGGCGGGACGCGGCGCGGGGGGGGGCGGCGCGGGGGGGGGGGGCGCCCGGCGCCCCGGGCGGCGGCGCCGCCCCCCTGGGGGGCCCCGCGCCCGTGCGGGCGAGCGGGGGCCGTGGTCCCCCCGGGCCGGGGTGGGGCCGCGAGGGCGGCCCAGCTGGCCCCGCGGGCGCCGGCGTGGGGCCGCGCGTGGCGCGCGCGG

RND4__GCA_001527265.1
GGGGCGAGGTTCGGGGGGGTCGGGCGGCCGGGGCGGGGCGGCCCGGGTCCCCGGGGGGCCCGGCGGGGCTGGCCCGGCCGCGGGCGCGGGGGGGGGGGCGGGGGGGGGAGGGGCGGCGGCCGGCGGGGGCGGGACGCGGCGCGGGGGGGGGCGGCGCGGGGGGGGGGAGCGCCCGGCGCCCCGGGCGGCGGCGCCGCCCCCCTGGGGGGCCCCGCGCCCGTGCGGGCGAGCGCGGGCCGTGGTCCCCCCGGGCCGGGGTGGGGCCGCGAGGGCGGCCCAGCTGGCCCCGCGGGCGCCGGCGTGGGGCCGCGCGTGGCGCGCGCGG

RND4__GCA_001527825.1
GGGGCGAGGCTCGGGGGGGTCGGGCGGCCGGGGCGGGGCGGCCCGGGTCCTCGGGGGGCCCGGCGGGGCTGGCCCGGCCGCGGGCGCGGGGGGGGGGGCGGGGGGGGGAGGGGCGGCGGCCGGCGGGGGCGGGACGCGGCGCGGGGGGGGGCGGCGTGGGGGGGGGGGGCGCCCGGCGCCCCGGGCGGCGGCGCCGCCCCCCTGGGGGGCCCCGCGCCCGTGCGGGCGAGCGCGGGCCGTGGTCCCCCCGGGCCGGGGTGGGGCCGCGAGGGCGGCCCAGCTGGCCCCGCGGGCGCCGGCGTGGGGCCGCGCGTGGCGCGCGCGG

RND4__GCA_001532995.1
GGGGCGAGGCTCGGGGGGGTCGGGCGGCCGGGGCGGGGCGGCCCGGGTCCCCGGGGGGCCCGGCGGGGCTGGCCCGGCCGCGGGCGCGGGGGGGGGGGCGGGGGGGGGAGGGGCGGCGGCCGGCGGGGGCGGGACGCGGCGCGGGGGGGGGCGGCGTGGGGGGGGGGGGCGCCCGGCGCCCCGGGCGGCGGCGCCGCCCCCCTGGGGGGCCCCGCGCCCGTGCGGGCGAGCGCGGGCCGTGGTCCCCCCGGGCCGGGGTGGGGCCGCGAGGGCGGCCCAGCCCGCCCCGCGGGCGCCGGCGTGGGGCCGCGCGTGGCGCGCGCGG

RND4__GCA_001534185.1
GGGGCGAGGCTCGGGGGGGTCGGGCGGCCGGGGCGGGGCGGCCCGGGTCCTCGGGGGGCCCGGCGGGGCTGGCCCGGCCGCGGGCGCGGGGGGGGGGGCGGGGGGGGGAGGGGCGGCGGCCGGCGGGGGCGGGACGCGGCGCGGGGGGGGGCGGCGTGGGGGGGGGGGGCGCCCGGCGCCCCGGGCGGCGGCGCCGCCCCCCTGGGGGGCCCCGCGCCCGTGCGGGCGAGCGCGGGCCGTGGTCCCCCCGGGCCGGGGTGGGGCCGCGAGGGCGGCCCAGCTGGCCCCGCGGGCGCCGGCGTGGGGCCGCGCGTGGCGCGCGCGG

RND4__GCA_000152585.1
GGGGGGGGGTTCGGGGGGGTCGGGCGCCGGGGGCGGGCCGGGCCGGGTCCCCCGGGGGCCCGGCGGGGGCGGTCGGGTCGGGCGCGTCCGGGGGGGGGGGGGGGGGGGGGGCGCGGCGGCCGGTCGCGCCCGGGCGCACCGCGCGGGGCGCGGCCGGGGGGGGGGCGGGCGCCCGGCGCCCCGGCCGTCGGCGGCGTCCTCGTGGGGGTCGCCTCGCCCGCGCGGGCGGGCGGGGGCCGTGGCGGCCCCGGGCCGCGCCGGGGCCGGGCGGGCGGCCCGCCCCGCCCCCTCGGCGCTGGCGTGGGGCCGCGCGTCGCGCGCGGGG

RND4__GCA_000497165.1
GGGGGGGGGTTCGGGGGGGTCGGGCGCCGGGGGCGGGCCGGGCCGGGTCCCCCGGGGGCCCGGCGGGGGCGGTCGGGTCGGGCGCGTCCGGGGGGGGGGGGGGGGGGGGGGCGCGGCGGCCGGTCGCGCCCGGGCGCACCGCGCGGGGCGCGGCCGGGGGGGGGGCGGGCGCCCGGCGCCCCGGCCGTCGGCGGCGTCCTCGTGGGGGTCGCCTCGCCCGCGCGGGCGGGCGGGGGCCGTGGCGGCCCCGGGCCGCGCCGGGGCCGGGCGGGCGGCCCGCCCCGCCCCCTCGGCGCTGGCGTGGGGCCGCGCGTCGCGCGCGGGG

RND4__GCA_000959505.1
GGGGGGGGGTTCGGGGGGGTCGGGCGCCGGGGGCGGGCCGGGCCGGGTCCCCCGGGGGCCCGGCGGGGGCGGTCGGGTCGGGCGCGTCCGGGGGGGGGGGGGGGGGGGGGGCGCGGCGGCCGGTCGCGCCCGGGCGCACCGCGCGGGGCGCGGCCGGGGGGGGGGCGGGCGCCCGGCGCCCCGGCCGTCGGCGGCGTCCTCGTGGGGGTCGCCTCGCCCGCGCGGGCGGGCGGGGGCCGTGGCGGCCCCGGGCCGCGCCGGGGCCGGGCGGGCGGCCCGCCCCGCCCCCTCGGCGCTGGCGTGGGGCCGCGCGTCGCGCGCGGGG

RND4__GCA_000974835.1
GGGGGGGGGTTCGGGGGGGTCGGGCGCCGGGGGCGGGCCGGGCCGGGTCCCCCGGGGGCCCGGCGGGGGCGGTCGGGTCGGGCGCGTCCGGGGGGGGGGGGGGGGGGGGGGCGCGGCGGCCGGTCGCGCCCGGGCGCACCGCGCGGGGCGCGGCCGGGGGGGGGGCGGGCGCCCGGCGCCCCGGCCGTCGGCGGCGTCCTCGTGGGGGTCGCCTCGCCCGCGCGGGCGGGCGGGGGCCGTGGCGGCCCCGGGCCGCGCCGGGGCCGGGCGGGCGGCCCGCCCCGCCCCCTCGGCGCTGGCGTGGGGCCGCGCGTCGCGCGCGGGG

RND4__GCA_000182275.1
GGGGGGGGGTGCGGGGGGGGCGGGCGCCCGCGGCGGGTTGGGCCGGGTCCTCCGGGGGCCCGCCGGGGGCGGCCGGGCCCGGCGCGGCCGGGGGGGGGTGGGGGGGGGGGGCGTGGCGGCCGGTCGCGCCCGGGAGCACCGCGCCGGGCGCTGCCGGGGGGCGGGGGGGGGCCCGGGCCCCCGGCCGGCGGGGGCGCCCTCGTGGGGGGCGCCTCACCCGTGCGGGCGGGCGGGGGCCGTGGTCTCCCTAGGCCGTGGCGGGGCCGGGGGGGCGGCCCGCCTGGCCGGCTCGGCGCCGGTGCGGGGCCGCGCGTGGTGCGCGCGG

RND4__GCA_000182295.1
GGGGGGGGGTGCGGGGGGGGCGGGCGCCCGCGGCGGGTTGGGCCGGGTCCTCCGGGGGCCCGCCGGGGGCGGCCGGGCCCGGCGCGGCCGGGGGGGGGTGGGGGGGGGGGGCGTGGCGGCCGGTCGCGCCCGGGAGCACCGCGCCGGGCGCTGCCGGGGGGCGGGGGGGGGCCCGGGCCCCCGGCCGGCGGGGGCGCCCTCGTGGGGGGCGCCTCACCCGTGCGGGCGGGCGGGGGCCGTGGTCTCCCTAGGCCGTGGCGGGGCCGGGGGGGCGGCCCGCCTGGCCGGCTCGGCGCCGGTGCGGGGCCGCGCGTGGTGCGCGCGG

RND4__GCA_001267755.1
GGGGGAGGGTGCGGGGGGGGCGGGCGCCCGCGGCGGGTTGGGCCGGGTCCTCCGGGGGCCCGCCGGGGGCGGCCGGGCCCGGCGCGGCCGGGGGGGGGTGGGGGGGGGGGGCGTGGCGGCCGGTCGCGCCCGGGAGCACCGCGCCGGGCGCTGCCGGGGGGCGGGGGGGGGCCCGGGCCCCCGGCCGGCGGGGGCGCCCTCGTGGGGGGCGCCTCACCCGTGCGGGCGGGCGGGGGCCGTGGTCTCCCTGGGCCGTGGCGGGGCCGGGGGGGCGGCCCGCCTGGCCGGCTCGGCGCCGGTGTGGGGCCGCGCCTGGTGCGCGCGG

RND4__GCA_000959525.1
GGGGGGGGGTGCGGGGGGGGCGGGCGCCCGCGGCGGGTTGGGCCGGGTCCTCCGGGGGCCCGCCGGGGGCGGCCGGGCCCGGCGCGGCCGGGGGGGGGTGGGGGGGGGGGGCGTGGCGGCCGGTCGCGCCCGGGAGCACCGCGCCGGGCGCTGCCGGGGGGCGGGGGGGGGCCCGGGCCCCCGGCCGGCGGGGGCGCCCTCGTGGGGGGCGCCTCACCCGTGCGGGCGGGCGGGGGCCGTGGTCTCCCTGGGCCGTGGCGGGGCCGGGGGGGCGGCCCGCCTGGCCGGCTCGGCGCCGGTGTGGGGCCGCGCCTGGTGCGCGCGG

RND4__GCA_000182255.1
GGGGGGGGGTGCGGGGGGGGCGGGCGCCCGCGGCGGGTTGGGCCGGGTTCTCCGGGGGTCCGCCGGGGGCGGCCGGGCCCGGCGTGGCCGGGGGGGGGTGGGGGGGGGGGGCGTGGCGGCCGGTCGCGCCCGGGAGCACCGCGGCGGACGCTGCCGGGGGGCGGGGGGGCGCCCGGTGCCCCGGCCGGCGGGGGCGCCCTCGTGGGGGGCGCCTCACCCGTGCGGGCGGGCGGGGGCCGTGGTTTCCCTGGGCCGTGGCGGGGCCGGGGGGGCGGCCCGCCTGGCCGGCTCGGCGCCGGTGTGGGGCCGCGCCTGGTGCGCGCGG

RND4__GCA_000010545.1
GGGGGGGGGTGCGGGGGGGGCGGGCGCCCGCGGCGGGTTGGGCCGGGTCCTCCGGGGGTCCGCCGGGGGCGGCCGGGCCCGGCGTGGCCGGGGGGGGGTGGGGGGGGGGGGCGTGGCGGCCGGTCGCGCCCGGGAGCACCGCGCCGGGCGCTGCCGGGGGGCGGGGGGGCGCCCGGTGCCCCGGCCGGCGGGGGCGCCCTCGTGGGGGGCGCCTCACCCGTGCGGGCGGGCGGGGGCCGTGGTTTCCCTGGGCCGTGGCGGGGCCGGGGGGGCGGCCCGCCTGGGTGGCTCGGCGCCGGTGTGGGGCCGCGCCTGGTGCGCGCGG

RND4__GCA_000018505.1
GGGGGGGGGTGCGGGGGGGGCGGGCGCCCGCGGCGGGTTGGGCCGGGTCCTCCGGGGGTCCGCCGGGGGCGGCCGGGCCCGGCGTGGCCGGGGGGGGGTGGGGGGGGGGGGCGTGGCGGCCGGTCGCGCCCGGGAGCACCGCGCCGGGCGCTGCCGGGGGGCGGGGGGGCGCCCGGTGCCCCGGCCGGCGGGGGCGCCCTCGTGGGGGGCGCCTCACCCGTGCGGGCGGGCGGGGGCCGTGGTTTCCCTGGGCCGTGGCGGGGCCGGGGGGGCGGCCCGCCTGGGTGGCTCGGCGCCGGTGTGGGGCCGCGCCTGGTGCGCGCGG

RND4__GCA_000807815.1
GGGGGGGGGTGCGGGGGGGGCGGGCGCCCGCGGCGGGTTGGGCCGGGTCCTCCGGGGGCCTGCCGGGGGCGGCCGGGCCCGGCGAGGCCGGGGGGGGGTGGGGGGGGGGGGCGTGGCGGCCGGTCGCGCCCGGGAGCACCGCGGCGGGCGCTGCCGGGGGGCGGGGGGGCGCCCGGTGCCCCGGCCGGCGGGGGCGCCCTCGTGGGGGGCGCCTCACCCGTGCGGGCGGGCGGGGGCCGTGGTTTCCCTGGGCCGTGGCGGGGCCGGGGGGGCGGCCCGCCTGGCTGGCTCGGCGCCGGTGTGGGGCCGCGCCTGGTGCGCGCGG

RND4__GCA_000807825.1
GGGGGGGGGTGCGGGGGGGGCGGGCGCCCGCGGCGGGTTGGGCCGGGTCCTCCGGGGGCCTGCCGGGGGCGGCCGGGCCCGGCGAGGCCGGGGGGGGGTGGGGGGGGGGGGCGTGGCGGCCGGTCGCGCCCGGGAGCACCGCGGCGGGCGCTGCCGGGGGGCGGGGGGGCGCCCGGTGCCCCGGCCGGCGGGGGCGCCCTCGTGGGGGGCGCCTCACCCGTGCGGGCGGGCGGGGGCCGTGGTTTCCCTGGGCCGTGGCGGGGCCGGGGGGGCGGCCCGCCTGGCTGGCTCGGCGCCGGTGTGGGGCCGCGCCTGGTGCGCGCGG

RND4__GCA_001058025.1
GGGGGGGGGTGCGGGGGGGGCGGGCGCCCGCGGCGGGTTGGGCCGGGTCCTCCGGGGGCCTGCCGGGGGCGGCCGGGCCCGGCGAGGCCGGGGGGGGGTGGGGGGGGGGGGCGTGGCGGCCGGTCGCGCCCGGGAGCACCGCGGCGGGCGCTGCCGGGGGGCGGGGGGGCGCCCGGTGCCCCGGCCGGCGGGGGCGCCCTCGTGGGGGGCGCCTCACCCGTGCGGGCGGGCGGGGGCCGTGGTTTCCCTGGGCCGTGGCGGGGCCGGGGGGGCGGCCCGCCTGGCTGGCTCGGCGCCGGTGTGGGGCCGCGCCTGGTGCGCGCGG

RND4__GCA_000756005.1
GGGGGGGGGTGCGGGGGGGGCGGGCGCCCGCGGCGGGTTGGGCCGGATCCTCCGGGGGTCCGCCGGGGGCGGCCGGGCCCGGCGAGGCCGGGGGGGGGTGGGGGGGGGGGGCGTGGCGGCCGGTCGCGCCCGGGAGCACCGCGGCGGGCGCTGCCGGGGGGCGGGGGGGCGCCCGGGGCCCCGGCCGGCGGGGGCGCCCTCGTGGGGGGCGCCTCACCCGTGCGGGCGGGCGGGGACCGGGGTTCCCCTGGGCCGTGGCGGGGCCGGGGGGGCGGCCCGCCTGGCTGGCTCGGCGCCGGTGTGGGGCCGCGCCTGGTGCGCGCGG

RND4__GCA_000756965.1
GGGGGGGGGTGCGGGGGGGGCGGGCGCCCGCGGCGGGTTGGGCCGGGTCCTCCGGGGGCCTGCCGGGGGCGGCCGGGCCCGGCGTGGCCGGGGGGGGGTGGGGGGGGGGGGCGTGGCGGCCGGTCGCGCCCGGGAGCACCGCGGCGGGCGCTGCCGGGGGGCGGGGGGGCGCCCGGTTCCCCGGCCGGCGGGGGCGCCCTCGTGGGGGGCGCCTCACCCGTGCGGGCGGGCGGGGGCCGGGGTTTCCCTGGGTCGTGGCGGGGCCGGGGGGGCGGCCCGCCTGGCCGGCTCGGCGCCGGTGTGGGGCCGCGCCTGGTGCGCGCGG

RND4__GCA_000012945.1
GGGGGGAGGTTCGGGGGGGTCGGGTGCTCATGGCGGGGCGGCCGGGGGTCTCGGGGGGCCCGGCGGGCCCGTCCGGGGCGCACGCGCCGGGGGGGGGGTGGGGGGGGGGGGCGCGGGGGCCGGCGAGGGCGGGGCGCGGTGCGGCGGGGGCGGCCGTGGGGGGGGGAGGCGCCCGGCGCCCCGGGCGGCGGCGCCCCCCTCTTGGGGGTTGTCTCGTCCGCGCGGGTGGGCGTGGGCCGTGGCTCTCCTGGGTCCCGGTGGGGCCGCGGGGGGGGCCCAGCCCGCCTAGCTGACCCCGGTGTGGGGCTGCGCGTGGTGCGCGGGG

RND4__GCA_000181975.1
GGGGGGAGGCTCGCGGGGGTCGGGCGCCCGCGGCGGGGTGGCCGGGGGCCTCGGGGGGTCCGGCGGGCCCGTCCGGGTCGCGGGCGCCGGGGGGGGGGCGGGGGGGGGGGGGGCGGCGGCCGGCGGGGGCCGGGCGCACCGCGGGGGGCGCTGCCGTGGGGGGGGCCGGCACCCGGCGCCCGGGCCGGTGGCGCCCCCCTGGTGGGGGGCGCCTCGTCCGTGGGGGCGGGCGGGGGCCGTGGCCTCCCTGGGTCCCGCCGGGGGCGCAGGGGGGGCCCAGCCCGCCCGGCCGGCGCTGACGTGGGGCTGCGCGTGGTCCGCGGGG

RND4__GCA_000203915.1
GGGGGGAGGCTCGCGGGGGTCGGGCGCCCGCGGCGGGGTGGCCGGGGGCCTCGGGGGGCCCGACGGGCCCGTCCGGGTCGCGCGCGCCGGGGGGGGGGCGGGGGGGGGGGGGGCGGCGGCCGACGGGGGCCGGGCGCACCGCGGGGGGCGCGGCCGTGGGGGGGGCCGGCGCCCGGCGCCCGGGCCGGTGGCGCCCCCCTGGTGGGGGGCGCCTCGTCCGTGGGGGCGGGCGGGGGCCGTGGCCTCCCTGGGTCCCGCCGGGGGCGCGGGGGGGGCCCAGCCCGCCCGGCCGGCGCCGACGTGGGGCTGCGCGTGGTCCGCGGGG

RND4__GCA_000959545.1
GGGGGGAGGCTCGCGGGGGTCGGGCGCCCGCGGCGGGGTGGCCGGGGGCCTCGGGGGGCCCGACGGGCCCGTCCGGGTCGCGCGCGCCGGGGGGGGGGCGGGGGGGGGGGGGGCGGCGGCCGACGGGGGCCGGGCGCACCGCGGGGGGCGCGGCCGTGGGGGGGGCCGGCGCCCGGCGCCCGGGCCGGTGGCGCCCCCCTGGTGGGGGGCGCCTCGTCCGTGGGGGCGGGCGGGGGCCGTGGCCTCCCTGGGTCCCGCCGGGGGCGCGGGGGGGGCCCAGCCCGCCCGGCCGGCGCCGACGTGGGGCTGCGCGTGGTCCGCGGGG

RND4__GCA_000019925.1
GGGGGGAGGCTCGCGGGGGTCGGGCGCCCGCGGCGGGGTGGCCGGGGGCCCCGGGGGGCCCGGCGGGCCCGTCCGGGTCGCGCGCGCCGGGGGGGGGGCGGGGGGGGGGGGGGCGGCGGCCGACGGGGGCGGGGCGCACCGCGCGGGGCGCTGCCGTGGGGGGGGCCGGCGCCCGGCGCCCGGGCCGGTGGCGCCCCCCTGGTGGGGGGCGCCTCGTCCGTGGGGGCGGGCGGGGGCCGTGGCCGCCCTGGGTCCCGCCGGGGGCGCGGGGGGGGCCCAGCCCGCCCGGCCGGCGCCGGCGTGGGGCTGCGCGTGGCCCGCGGGG

RND4__GCA_001523105.1
GGGGGGAGGCTCGGGGGGGCCGGGCGGCCGGGGCCGGGCGGCCGGGGCCCTCGGGGGGCCCGGCGGGCCTGGCCGGGTCGCGCGCGTCGGGGGGGGGGTGGGGGGGGGGGGCGCGGCGGCCGGTGGGGGCCGGGCGCACCGGGGGGGGCGCTGCCGTGGGGGGGGGGGGCGCCCGGCGCCCGGGCCGGCGGCGCCGCCCTCGTGGGGGCCGCCCCGCCCGCGCGGGCGGGCGGGGGCCGTGGTTCCCCTGGGTCGCGCTGGGGCCGGGGGGGGGGCCCAGCCCGCCCCGCGGGCGCCGGCGTGGGGCCGTGTGTGGCGCGCGCGG

RND4__GCA_001523165.1
GGGGGGAGGCTCGGGGGGGCCGGGCGGCCGGGGCCGGGCGGCCGGGGCCCTCGGGGGGCCCGGCGGGCCTGGCCGGGTCGCGCGCGTCGGGGGGGGGGTGGGGGGGGGGGGCGCGGCGGCCGGTGGGGGCCGGGCGCACCGGGGGGGGCGCTGCCGTGGGGGGGGGGGGCGCCCGGCGCCCGGGCCGGCGGCGCCGCCCTCGTGGGGGCCGCCCCGCCCGCGCGGGCGGGCGGGGGCCGTGGTTCCCCTGGGTCGCGCTGGGGCCGGGGGGGGGGCCCAGCCCGCCCCGCGGGCGCCGGCGTGGGGCCGTGTGTGGCGCGCGCGG

RND4__GCA_001718415.1
GGGGGGAGGCTCGGGGGGGCCGGGCGGCCGGGGCCGGGCGGCCGGGGCCCTCGGGGGGCCCGGCGGGCCTGGCCGGGTCGCGCGCGTCGGGGGGGGGGTGGGGGGGGGGGGCGCGGCGGCCGGTGGGGGCCGGGCGCACCGGGGGGGGCGCTGCCGTGGGGGGGGGGGGCGCCCGGCGCCCGGGCCGGCGGCGCCGCCCTCGTGGGGGCCGCCCCGCCCGCGCGGGCGGGCGGGGGCCGTGGTTCCCCTGGGTCGCGCTGGGGCCGGGGGGGGGGCCCAGCCCGCCCCGCGGGCGCCGGCGTGGGGCCGTGTGTGGCGCGCGCGG

RND4__GCA_000755725.1
GGGGGGAGGCTCGGGGGGGCCGGGCGGCCGGGGCCGGGCGGCCGGGGCCCTCGGGCGGCCCGGCGGGCCTGGCCGGGTCGCGCGCGTCGGGGGGGGGGTGGGGGGGGGGGGCGCGGCGGCCGACGGGGGCCGGGCGCACCGGGGGAGGCGCTGCCGTGGGGGGGGGGGGCGCCCGGCGCCCGGGCCGGCGGCGCCGCCCTCGTGGGGGTCGCCCCGCCCGCGCGGGCGGGCGGGGGCCGTGGTTCCCCTGGGTCGCGCTGGGGCCGGGGGAGGGGCCCAGCCCGCCCCGCGGGCGCCGGCGTGGGGCCGCGCGCGGCGCGCGCGG

RND4__GCA_001524505.1
GGGGGGAGGCTCGGGGGGGCCGGGCGGCCGGGGCCGGGCGGCCGGGGCCCTCGGGGGGCCCGGCGGGCCTGGCCGGGTCGCGCGCGTCGGGGGGGGGGTGGGGGGGGGGGGCGCGGCGGCCGGCGGGGGCCGGGCGCACCGGGGGGGGCGCTGCCGTGGGGGGGGGGGGCGCCCGGCGCCCGGGCCGGCGGCGCCGCCCTCGTGGGGGTCGCCCCGCCCGCGCGGGCGGGCGGGGGCCGTGGTTCCCCTGGGTCGCGCTGGGGCCGGGGGGGGGGCCCAGCCCGCCCCGCGGGCGCCGGCGCGGGGGCGCGCGCGGCGCGCGCGG

RND4__GCA_001532065.1
GGGGGGAGGCTCGGGGGGGCCGGGCGGCCGGGGCCGGGCGGCCGGGGCCCTCGGGCGGCCCGGCGGGCCTGGCCGGGTCGCGCGCGTCGGGGGGGGGGTGGGGGGGGGGGGCGCGGCGGCCGACGGGGGCCGGGCGCACCGGGGGGGGCGCTGCCGTGGGGGGGGGGGGCGCCCGGCGCCCGGGCCGGCGGCGCCGCCCTCGTGGGGGTCGCCCCGCCCGCGCGGGCGGGCGGGGGCCGTGGTTCCCCTGGGTCGCGCTGGGGCCGGGGGGGGGGCCCAGCCCGCCCCGCGGGCGCCGGCGTGGGGCCGCGCGCGGCGCGCGCGG

RND4__GCA_001532085.1
GGGGGGAGGCTCGGGGGGGCCGGGCGGCCGGGGCCGGGCGGCCGGGGCCCTCGGGCGGCCCGGCGGGCCTGGCCGGGTCGCGCGCGTCGGGGGGGGGGTGGGGGGGGGGGGCGCGGCGGCCGACGGGGGCCGGGCGCACCGGGGGGGGCGCTGCCGTGGGGGGGGGGGGCACCCGGCGCCCGGGCCGGCGGCGCCGCCCTCGTGGGGGTCGCCCCGCCCGCGCGGGCGGGCGGGGGCCGTGGTTCCCCTGGGTCGCGCTGGGGCCGGGGGAGGGGCCCAGCCCGCCCCGCGGGCGCCGGCGTGGGGCCGCGCGCGGCGCGCGCGG

RND4__GCA_001533465.1
GGGGGGAGGCTCGGGGGGGCCGGGCGGCCGGGGCCGGGCGGCCGGGGCCCTCGGGCGGCCCGGCGGGCCTGGCCGGGTCGCGCGCGCCGGGGGGGGGGTGGGGGGGGGGGGCGCGGCGGCCGGCGGGGGCCGGGCGCACCGGGGGGGGCGCTGCCGTGGGGGGGGGGGGCGCCCGGCGCCCGGGCCGGCGGCGCCGCCCTCGTGGGGGCCGCCCCGCCCGCGCGGGCGGGCGGGGGCCGTGGTTCCCCTGGGTCGCGCTGGGGCCGGGGGGGGGGCCCAGCCCGCCCCGCGGGCGCCGGCGTGGGGCCGCGCGCGGCGCGCGCGG

RND4__GCA_001525825.1
GGGGGGAGGCTCGGGGGGGCCGGGCGGCCGGGGCCGGGCGGCCGGGGCCCTCGGGGGGCCCGGCGGGCCTGGCCGGGTCGCGCGCGTCGGGGGGGGGGTGGGGGGGGGGGGCGCGGCGGCCGGTGGGGGCCGGGCGCACCGGGGGGGGCGCTGCCGTGGGGGGGGGGGGCGCCCGGCGCCCGGGCCGGCGGCGCCGCCCTCGTGGGGGCCGCCCCGCCCGCGCGGGCGGGCGGGGGCCGTGGTTCCCCTGGGTCGCGCTGGGGCCGGGGGGGGGGCCCAGCCCGCCCCGCGGGCGCCGGCGTGGGGCCGCGCGCGGCGCGCGCGG

RND4__GCA_001443045.1
GGGGGGAGGCTCGGGGGGGTCGGGCGGCCGCGGCGGGGCGGCCGGGGGCCCCGGGGGGCCCGGCGGGCCCGTCCGGGTCGCGCGCGCCGGGGGGGGGGTGGGGGGGGGGGGGGCGGCGGCCGGCGGGGGCCGGGCGCACCGCGGGGGGCGCTGCCGCGGGGGGGGCGGGCGCCCGGCGCCCGGGCCGGTGGCGCCCCCCTCGTGGGGGGTCCCTCGTCCGTGGGGGCGGGCGGGGGCCGTGGCCTCCCTGGGTCCCGGCGGGGGCGGGAGGGGGGCCCAGCTCGCCCGGCCGGCGCCGGCGTGGGGCCGCGCGCGGTCCGCGGGG

RND4__GCA_000016205.1
GGGGGGAGGCTCGGGGGGGCCGGGCGCCCGGGGCGGGGTGGGCGGGGGCCCCGGGGGGCCCGGCGGGCCCGGCCCGCTCGCGCGCGCCCGGGGGGGGGCGGGGCGGGCCGGGGCGGCGGCCGGCCGGGGCCGGGCGCACCGGGGGGGGCGCTGCCCGGGGGCGGGGGGGCGCCCGGCGCCCCGGCGGGCGGCGCCCCCCTCGTGGGGGGTGCCTCCCCCGTGGGGCCGGGCGGGGGCCGTGGCCTCCCTGGGTCCCGGCGGGGGCGCGGGGGGGGCCCAGCCCGCTCGCCGGGCGCGGGTGTGGGGCCGCGCGTGGTGCGCGCGG

RND4__GCA_000745665.1
GGGGGGAGGCTCGGGGGGGCCGGGCGCCCGGGGCGGGGTGGGCGGGGGCCCCGGGGGGCCCGGCGGGCCCGGCCCGCTCGCGCGCGCCCGGGGGGGGGCGGGGCGGGCCGGGGCGGCGGCCGGCCGGGGCCGGGCGCACCGGGGGGGGCGCTGCCCGGGGGCGGGGGGGCGCCCCGCGCCCCGGCGGGCGGCGCCCCCCTCGTGGGGGGTGCCTCCCCCGTGGGGCCGGGCGGGGGCCGTGGCCTCCCTGGGTCCCGGCGGGGGCGCGGGGGGGGCCCAGCCCGCTCGCCGGGCGCCGGTGTGGGGCCGCGCGTGGTGCGCGCGG

RND4__GCA_000959445.1
GGGGGGAGGCTCGGGGGGGCCGGGCGCCCGGGGCGGGGTGGGCGGGGGCCCCGGGGGGCCCGGCGGGCCCGGCCCGCTCGCGCGCGCCCGGGGGGGGGCGGGGCGGGCCGGGGCGGCGGCCGGCCGGGGCCGGGCGCACCGGGGGGGGCGCTGCCCGGGGGCGGGGGGGCGCCCGGCGCCCCGGCGGGCGGCGCCCCCCTCGTGGGGGGTGCCTCCCCCGTGGGGCCGGGCGGGGGCCGTGGCCTCCCTGGGTCCCGGCGGGGGCGCGGGGGGGGCCCAGCCCGCTCGCCGGGCGCCGGTGTGGGGCCGCGCGTGGTGCGCGCGG

RND4__GCA_000262695.1
GGGGGGAGGCTCGGGGGGGCCGGGCGCCCGGGGCGGGGTGGGCGGGGGCCCCGGGGGGCCCGGCGGGCCCGGCCCGCTCGCGCGCGCCCGGGGGGGGGCGGGGCGGGCCGGGGCGGCGGCCGGCCGGGGCCGGGCGCACCGGGGGGGGCGCTGCCCGGGGGCGGGGGGGCGCCCGGCGCCCCGGCGGGCGGCGCCCCCCTCGTGGGGGGTGCCTCCCCCGTGGGGCCGGGCGGGGGCCGTGGCCTCCCTGGGTCCCGGCGGGGGCGCGGGGGGGGCCCAGCCCGCTCGCCGGGCGCCGGTGTGGGGCCGCGCGTGGTGCGCGCGG

RND4__GCA_001718555.1
GGGGGGAGGCTCGGGGAGGTCGCGCGCCCGCGGCGGGGTGGCCGGGGGCCTCGGGCGGCCCGGCGGGCCCGGCCGGGTCGCGCGCGCCGGGGGGGGGGGGGGGGGGGGGGGCGTGGCGGCCGACCGGGGCCGGGCGCACCGCGGGGGGGGCTGCCGTGGGGGGGGGAGGCGCCCGGCGTCCGGGCCGGTGGCGCCGCCCTCGTGGGGGCTGTCTCGTCCGCGCGGGCGGGGGGGGGCCGTGGCTTCCCTGGGTCCCGCCGGGGCCGCGGGGGGGGCCCAGCCCGCCGCGCCGGGGCCGGCGTGGGGCCGCGCGTGACGCGCGGGG

RND4__GCA_000987055.1
GGGGGGCGGTGCCGGGGGGTCGGGCGCCCGCGGCGGGGCGGCCGGGGGCCTCGGGGGGCCCGGCGGGCCCGTCCGGGTCGCGCGCGCCGGGGGGGGGGTGGGGGGGGGGGGGGCGGCGGCCGCCCGGCGCGGGGCGCACTGCGGGGGGGGGCGCTGTGGGGGGGGGAGGCGCCCGGCGCCCCGGGCGGCGGCCCCCCCCTCTTGGGGGCCCTCTCGTCCGTGCGGGCGGGGGCGGGCCGTGGCTCCCCTGGGTCCCGCTGGGGCCGCGGGGGGGGCCTAGCCCGCCCCGCCGGGGCCGGCGTGGGGCTGCGCGTGGTGCGCGGGG

RND4__GCA_000987075.1
GGGGGGCGGCTCGGGGGGGTCGGGCGCCCGCGGCGGGGCGGCCGGGGGCCTCGGGGGGCCCGGCGGGCCCGTCCGGGTCGCGCGCGCCGGGGGGGGGGTGGGGGGGGGGGGGGCGGCGGCCGCCCGGCGCGGGGGACACCGCGGGGGGGAGCGCCGTGGGGGGGGGAGGCGCCCGGTGCCCCGGCCGGCGGCGCCCCCCTCTTGGGGGTCCTCCCGTCCGTGCGGGCGGGGGCGGGCCGTGGCTCCCCTGGGTCCCGCTGGGGCCGCGAGGGGGGCCTAGCCCGCCCCGCCGGGGCCGGCGTGGGGCCGCGCGTGGTGCGCGGGG

RND4__GCA_001029145.1
GGGGGGCGGTGCCGGGGGGTCGGGCGCCCGCGGCGGGGCGGGCGGGGGCCTCGGGGGGCCCGGCGGGCCCGTCCGGGTCGCCCGCGCCGGGGGGGGGGTGGGGGGGGGGGGGGCGGCGGCCGCCCGGCGCGGGGCGCACTGCGGGGGGGGGCGCTGTGGGGGGGGGAGGCGCCCGGCGCCCCGGGCGGCGGCCCCCCCCTCTTGGGGGCCCTCTCGTCCGTGCGGGCGGGGGGGGGCCGTGGCTCCCCTGGGTCCCGCTGGGGCCGCGGGGGGGGCCTAGCCCGCCCCGCCGGGGCCGGCGTGGGGCTGCGCGTGGTGCGCGGGG

RND4__GCA_001038745.1
GGGGGGCGGCTCGGGGGGGTCGGGCGCTCACGGCGGGGCGGCCGGGGGCCTCGGGGGGCCCGGCGGGCCCGTCCGGGTCGCGCGCGCCGGGGGGGGGGTGGGGGAGGGGGGCGCGGCGGCCGGCCGGGGCCGGGCGCATCGGGGGGGGGGGCGCCGTGGGGGGGGGCGGCGCCCGGCGCCCCGGCCGGCGGCGCCCCCCCCTTGGGGGTCCTCTCGCCCGTGCGGGCGGGGGCGGGCCGTGGCTCCCCTGGGTCGCGCTGGGGCCGCGGGGGGCGCCTAGCCCGCCCCGCCGGGGCTGGCGTGGGGCCGCGCGTGGTGCGCGGGG

RND4__GCA_001038835.1
GGGGGGCGGCTCGGGGGGGTCGGGCGCTCACGGCGGGGCGGCCGGGGGCCTCGGGGGGCCCGGCGGGCCCGTCCGGGTCGCGCGCGCCGGGGGGGGGGTGGGGGAGGGGGGCGCGGCGGCCGGCCGGGGCCGGGCGCATCGGGGGGGGGGGCGCCGTGGGGGGGGGCGGCGCCCGGCGCCCCGGCCGGCGGCGCCCCCCCCTTGGGGGTCCTCTCGCCCGTGCGGGCGGGGGCGGGCCGTGGCTCCCCTGGGTCGCGCTGGGGCCGCGGGGGGCGCCTAGCCCGCCCCGCCGGGGCTGGCGTGGGGCCGCGCGTGGTGCGCGGGG

RND4__GCA_001043615.1
GGGGGGCGGCTCGGGGGGGTCGGGCGCTCACGGCGGGGCGGCCGGGGGCCTCGGGGGGCCCGGCGGGCCCGTCCGGGTCGCGCGCGCCGGGGGGGGGGTGGGGGAGGGGGGCGCGGCGGCCGGCCGGGGCCGGGCGCATCGGGGGGGGGGGCGCCGTGGGGGGGGGCGGCGCCCGGCGCCCCGGCCGGCGGCGCCCCCCCCTTGGGGGTCCTCTCGCCCGTGCGGGCGGGGGCGGGCCGTGGCTCCCCTGGGTCGCGCTGGGGCCGCGGGGGGCGCCTAGCCCGCCCCGCCGGGGCTGGCGTGGGGCCGCGCGTGGTGCGCGGGG

RND4__GCA_000724975.1
GGGGGGAGGCTCGGGGGGGTCGGGCGCTCATGGCGGGGTGGCCGGGGGCCTCGGGGGGCCCGGCGGGCCTGTCCGGGTCCCGCGCGCCGGGGGGGGGGTGGGGGGGGGGGGCGTGGCGGCCGGCCGGGGCGGGGCGCACCGCGGGGGGGGGCGCCGTGGGGGGGGGAGGCGCCCGGGGCCCCGGCCGGCGGCGCCGCCCTCGTGGGGGTGGTCTCGTCCGTGCGGGCGGGGGCGGGCCGTGGCTTTCCTGGGTCCCGCCGGGGCCGCGGGGGGGGCCTAGCCCGCCCCGCCGGGGCCGACGTGGGGCCGCGCGTGGTGCGCGGGG

RND4__GCA_000756845.1
GGGGGGAGGCTCGGGGGGGTCGGGCGCCCGCGGCGGGGTCGCCGGGGGCCTCGGGCGGCCCGGCGGGCCCGTCCGGGTCGCGCGCGCCGGGGGGGGGGTGCGGGGGGGGGGCGCGGCGGCCGGCCGGGCCCGGGCGCACCGCGGGGGGGGCTGCCGTGGGGGGGGGGGGCGCCCGGCGCCCGGGCCGGCGGCGCCGCTTTCGTGGGGGCTCCCTCATCGCTGCGGGCGGGCGGGGGCCGTGGCCTCCCCGGGTCGCGCCAGGGCCGCGGGGGCGGCCTGGCCCGCCGCGCCGGCGCCGGCGTGGGGCCGCGCGCGGTGCGCGGGG

RND4__GCA_000009485.1
GGGGGGAGGCTCGGGGGGGTCGGGCGCCCGCGGCGGGGTCGCCGGGGGCCTCGGGCGGCCCGGCGGGCCCGGCCGGGTCGCGCGCGCCGGGGGGGGGGTGGGGGGGGGGGGCGTGGCGGCCGGCCGGGCCCGGGCGCACCGCGGGGGGGGCCGCCGTGGGGGGGGGGGGCGCCCGGCGCCCGGGCCGGCGGCGCCGTCCTCCTGGGGGTTGTCTCATCAGTGCGGGCGGGCGGGGGCCGTGGCTGCCCTGGGTCGCGCTGGGGCCGCGGGGGCGGCCTGGCCCGCCCCGCCGGCGCCGGCGTGGGGCCGCGCGTGGTGCGCGGGG

RND4__GCA_000236215.4
GGGGGGAGGCTCGGGGCGGTCGGGCGCCCGCGGCGGGGTCGCCGGGGGCCTCGGGCGGCCCGGCGGGCCCGGCCGGGTCGCGCGCGCCGGGGGGGGGGTGGGGGGGGGGGGCGTGGTGGCCGGCCGGGCCCGGGCGCACCGCGGGGGGGGCCGCCGTGGGGGGGGGGGGCGCCCGGCGCCCGGGCCGGCGGCGCCGTCCTCCTGGGGGTTGTCTCATCAGTGCGGGCGGGCGGGGGCCGTGGCTTCCCTGGGTCGCGCTGGGGCCGCGGGGGCGGCCTGGCCCGCCCCGCCGGCGCCGGCGTGGGGCCGCGCGTGGTGCGCGGGG

RND4__GCA_000333155.2
GGGGGGAGGCTCGGGGGGGTCGGGCGCCCGCGGCGGGGTCGCCGGGGGCCTCGGGCGGCCCGGCGGGCCCGGCCGGGTCGCGCGCGCCGGGGGGGGGGTGGGGGGGGGGGGCGTGGCGGCCGGCCGGGCCCGGGCGCACCGCGGGGGGGGCCGCCGTGGGGGGGGGGGGCGCCCGGCGCCCGGGCCGGCGGCGCCGTCCTCCTGGGGGTTGTCTCATCAGTGCGGGCGGGCGGGGGCCGTGGCTGCCCTGGGTCGCGCTGGGGCCGCGGGGGCGGCCTGGCCCGCCCCGCCGGCGCCGGCGTGGGGCCGCGCGTGGTGCGCGGGG

RND4__GCA_000755805.1
GGGGGGAGGCTCGGGGGGGTCGGGCGCCCGCGGCGGGGTCGCCGGGGGCCTCGGGCGGCCCGGCGGGCCCGGCCGGGTCGCGCGCGCCGGGGGGGGGGTGGGGGGGGGGGGCGTGGCGGCCGGCCGGGCCCGGGCGCACCGCGGGGGGGGCCGCCGTGGGGGGGGGGGGCGCCCGGCGCCCGGGCCGGCGGCGCCGTCCTCCTGGGGGTTGTCTCATCAGTGCGGGCGGGCGGGGGCCGTGGCTTCCCTGGGTCGCGCTGGGGCCGCGGGGGCGGCCTGGCCCGCCCCGCCGGCGCCGGCGTGGGGCCGCGCGTGGTGCGCGGGG

RND4__GCA_000757365.1
GGGGGGAGGCTCGGGGGGGTCGGGCGCCCGCGGCGGGGTCGCCGGGGGCCTCGGGCGGCCCGGCGGGCCCGGCCGGGTCGCGCGCGCCGGGGGGGGGGTGGGGGGGGGGGGCGTGGCGGCCGGCCGGGCCCGGGCGCACCGCGGGGGGGGCCGCCGTGGGGGGGGGGGGCGCCCGGCGCCCGGGCCGGCGGCGCCGTCCTCCTGGGGGTTGTCTCATCAGTGCGGGCGGGCGGGGGCCGTGGCTTCCCTGGGTCGCGCTGGGGCCGCGGGGGCGGCCTGGCCCGCCCCGCCGGCGCCGGCGTGGGGCCGCGCGTGGTGCGCGGGG

RND4__GCA_000877315.1
GGGGGGAGGCTCGGGGGGGTCGGGCGCCCGCGGCGGGGTCGCCGGGGGCCTCGGGCGGCCCGGCGGGCCCGGCCGGGTCGCGCGCGCCGGGGGGGGGGTGGGGGGGGGGGGCGTGGCGGCCGGCCGGGCCCGGGCGCACCGCGGGGGGGGCCGCCGTGGGGGGGGGGGGCGCCCGGCGCCCGGGCCGGCGGCGCCGTCCTCCTGGGGGTTGTCTCATCAGTGCGGGCGGGCGGGGGCCGTGGCTGCCCTGGGTCGCGCTGGGGCCGCGGGGGCGGCCTGGCCCGCCCCGCCGGCGCCGGCGTGGGGCCGCGCGTGGTGCGCGGGG

RND4__GCA_000981305.1
GGGGGGAGGCTCGGGGGGGTCGGGCGCCCGCGGCGGGGTCGCCGGGGGCCTCGGGCGGCCCGGCGGGCCCGGCCGGGTCGCGCGCGCCGGGGGGGGGGTGGGGGGGGGGGGCGTGGCGGCCGGCCGGGCCCGGGCGCACCGCGGGGGGGGCCGCCGTGGGGGGGGGGGGCGCCCGGCGCCCGGGCCGGCGGCGCCGTCCTCCTGGGGGTTGTCTCATCAGTGCGGGCGGGCGGGGGCCGTGGCTGCCCTGGGTCGCGCTGGGGCCGCGGGGGCGGCCTGGCCCGCCCCGCCGGCGCCGGCGTGGGGCCGCGCGTGGTGCGCGGGG

RND4__GCA_000014085.1
GGGGGGAGGCTCGGGGGGGTCGGGCGCCCGCGGCGGGGTCGCCGGGGGCCTCGGGCGGCCCGGCGGGCCCGTCCGGGTCGCGCGCGCCGGGGGGGGGGTGGGGGGGGGGGGCGTGGCGGCCGGCCGGGCCCGGGCGCACCGCGGGGGGGGCCGCTGTGGGGGGGGGAGGCGCCCGGCGCCCGGGCCGGCGGCGCCGTCCTCGTGGGGGCTGCCTCATCGCTGCGGGCGGGCGGGGGCCGTGGCCTCCCTGGGCCGGGCTGGGGCCGCGAGGGCGGCCTGGCCCGCCCCGCCGGCGCTGACGTGGGGCCGCGCGTGGTGCGCGGGG

RND4__GCA_000019505.1
GGGGGGAGGCTCGGGGGGGTCGGGCGCCCGTGGCGGGGTCGCCGGGGGCCTCGGGCGGCCCGGCGGGGCCGTCCGGGTCGCGCGCGCCGGGGGGGGGGTGGGGGGGGGGGGCGTGGCGGCCGGTCGGGCCCGGGCGCACCGCGGGGGGGGCCGCTGTGGGGGGGGGCGGCGCCCGGCGCCCGGGCCGGCGGCGCCGTCCTCCTGGGGGTTGCCTCATCGCTGCGGGTGGGCGGGGGCCGTGGCTTCCCCGGGCCGCGCTGGGGCCGGGGGGGCGGCCTGGCCCGCCCCGCCGGCGCCGGCGTGGGGCCGCGCGTGGTGCGCGGGG

RND4__GCA_000203955.1
GGGGGGAGGCTCGGGGGGGTCGGGCGCCCGCGGCGGGGTCGCCGGGGGCCTCGGGCGGCCCGGCGGGCCCGTCCGGGTCGCGCGCGCCGGGGGGGGGGTGGGGGGGGGGGGCGTGGCGGCCGGCCGGGCCCGGGCGCACCGCGGGGGGGGCCGCTGTGGGGGGGGGAGGCGCCCGGCGCCCGGGCCGGCGGCGCCGTCCTCGTGGGGGCTGCCTCATCGCTGCGGGCGGGCGGGGGCCGTGGCCTCCCTGGGCCGGGCTGGGGCCGCGAGGGCGGCCTGGCCCGCCCCGCCGGCGCTGACGTGGGGCCGCGCGTGGTGCGCGGGG

RND4__GCA_001524815.1
GGGGGGAGGCTCGGGGGGGTCGGGCGCCCGGGGCGGGGTCGCCGGGGGCCTCGGGCGGCCCGGCGGGCCCGTCCGGGTCGCCCGCGCCGGGGGGGGGGTGGGGCGGGGGGGCGCGGCGGTCGGCCGGGCCCGGGCGCACCGCGGGGGGGGCCGCCGTGGGGGGGGGGGGCGCCCGGCGCCCCGGCCGGCCGCGCCGCCCCCCTGGGGGGTCTCTCGTCGCTGCGGGCGGGCGGGGGCCGTGGCCGCCCTGGGTCGCGCTGGGGCCGCGGGGGCGGCCTGGCCCGCCGCGCCGGCGCCGGCGTGGGGCCGCGCGCGGCGCGCGGGG

RND4__GCA_001530695.1
GGGGGGAGGCTCGGGGGGGTCGGGCGCCCGGGGCGGGGTCGCCGGGGGCCTCGGGCGGCCCGGCGGGCCCGTCCGGGTCGCCCGCGCCGGGGGGGGGGTGGGGCGGGGGGGCGCGGCGGTCGGCCGGGCCCGGGCGCACCGCGGGGGGGGCCGCCGTGGGGGGGGGGGGCGCCCGGCGCCCCGGCCGGCCGCGCCGCCCCCCTGGGGGGTCTCTCGTCGCTGCGGGCGGGCGGGGGCCGTGGCCGCCCTGGGTCGCGCTGGGGCCGCGGGGGCGGCCTGGCCCGCCGCGCCGGCGCCGGCGTGGGGCCGCGCGCGGCGCGCGGGG

RND4__GCA_001547525.1
GGGGGGAGGCTCGGGGGGGTCGGGCGCCCGTGGCGGGGTCGCCGGGGGCCTCGGGCGGCTCGGCGGGCCCGTCCGGGTCGCCCGCGCCGGGGGGGGGGTGGGGGGGGGGGGCGCGGCGGTCGGCCGGGCCCGGGCGCACCGCGGGGGGGGCCGCCGTGGGGGGGGGGGGCGCCCGGCGCCCCGGCCGGCCGCCCCGCCCTCCTGGGGGGTCTTTCGTCGCTGCGGGCGGGCGGGGGCCGTGGCCGCCCTGGGTCGCGGCGGGGCCGCGGGGGCGGCCTGGCCCGCCGCGCCGGCGCCGGCGTGGGGCCGCGCGCGGCGCGCAGGG

RND4__GCA_000292915.1
GGGGGGAGGCTCGGGGGGGTCGGGCGGTCGTCGCGGGGCGGCCGGGGGCCTCGGGGGGCCCGGCGGGCCCGTCCGGGTCGCGCGCGCCGGGGGGGGGGTGGGGGGGGGGGGGGCGGCGGCCGACGGGGCCCGGGCGCAGCGCGGGGGGCGCTGCCGTGGGGCGGGCAGGCGCCCGGGGTCCCGGCCGGCGGCGCCCCCCCGGTGGGGGGCCCCTCATCCGTGGGGGCGGGCGGGGGCCGTGGCCTCCCTGGGTCCCGGCGGGGCCGGCAGGGGGGCCCAGCCCGCCCGGCCGGCGCCGACGTGGGGCCGCGCGTGGTCCGCGGGG

RND4__GCA_000473485.1
GGGGAGAGGCTCGGGGGGGTCGGGCGTTCGCGGCGGGGCGGCCGGGGGCCTCGGGCGGCCCGGCGGGCCCGTCCGGGTCGCGCGCGCCGGGGGGGGGGTGGGGGGGGGGGGCGCGGCGGCCGGCCGGGGCCGGGCGCAGCGGGGGGGGGGGTGCCGCGGGGGGGGGAGGCGCCCGGCGCCTCGGCCGGTGGCGCCGCTCTCTTGGGGGTTGTCTCGTCCGCGCGGGCGAGGGGGGGCCGTGGCCTCCCTGGGTCCCGCCGGGGCCGGGAGGGGGGCCTAGCTGGCCTCGCCGGCGCCGGCGTGGGGCCGCGCGTGATGCGCGCGG

RND4__GCA_001411495.1
GGGGAGAGGCTCGGGGGGGTCGGGCGTTCGCGGCGGGGCGGCCGGGGGCCTCGGGCGGCCCGGCGGGCCCGTCCGGGTCGCGCGCGCCGGGGGGGGGGTGGGGGGGGGGGGCGCGGCGGCCGGCCGGGGCCGGGCGCAGCGGGGGGGGGGGTGCCGCGGGGGGGGGAGGCGCCCGGCGCCTCGGCCGGTGGCGCCGCTCTCTTGGGGGTTGTCTCGTCCGCGCGGGCGAGGGGGGGCCGTGGCCTCCCTGGGTCCCGCCGGGGCCGGGAGGGGGGCCTAGCTGGCCTCGCCGGCGCCGGCGTGGGGCCGCGCGTGATGCGCGCGG

RND4__GCA_001718535.1
GGGGGGAGGCTCGGGGGGGTCGGGTGCTCGGGGCGGGGCGGCCGGGGGCCTCGGGCGGTCCGGCGGGCCCGGCCGGGTCGCGCGCGCCGGGGGGGGGGTGGGGGGGGGGGGCGCGGCGGCCGGCCGGGGCCGGGCGCAGCGCGGGGGGGGGCGCCGTGGGGGGGGGAGGCGCCCGGCGCCCGGGCCGGTGGCGCCGCCCTCGTGGGGGCCGTCTCGTCTGCGCGGGCGGGCGGGGGCCGTGGCCTCCCCGGGTCCCGCTGGGGCCGCGGGGGGGGCCCAGCTGGCCCCGCCGGGGCCGGCGCGGGGCCGCGCGTGGTGCGCGGGG

RND4__GCA_000504665.1
GGGGGGAGGCTCGGGGGGGTCGGGCGCCCGGGGCGGGGTCGCCGGGGGCCTCGGGCGGCCCGGCGGGCCCGTCCGGGTCGCGCGCGCCGGGGGGGGGGTGGGGGGGGGGGGCGCGGCGGCCGGCCGGGCCCGGGCGCACCGCGGGGGGGGCCGCCGTGGGGGGGGGCGGGGCCCGGCGCCCGGGCCGGTGGCGCCGCCCTCGCGGGGGCCGCCTCATCTCTGCGGGCGGGCGGGGGCCGTGGCCTCCCTGGGTCCCGCCGGGGCCGCGGGGGGGGCCCAGCCCGCCCCGCCGGCGCCGACGTGGGGCCGCGCGTGGTGCGCGGGG

RND4__GCA_000764955.1
GGGGGGGGGCTCCGGGGGGTCGGGCGGCCGTGGCGGGGTGGCCCGGGCCCTCGGGGGGCCCGGCGGGCCCGTCCGGGTCGCGCGCGCCCGGGGGGGGGTGGGGGGGGGGGGCGCGGCGGCCGGTGGGGCCCGCGCGCACCGCGGGGGGCTCTGGCGCGGGGGGGGCAGGCGCCCGGCGCCCGGGCCGGTGGTGCCCCCCTCGTGGGGGGCGCCTCGCGCGTGGGGGCGGGCGGGGGCCGTGGTCTCCGCGGGTCGCGGCGGGGCGGCCAGGGGGGCCTAGCCCGCTCCGCCGGGGCCGGCGTGGGGCCGCGCGTGGTCCGCGCGG

RND4__GCA_001718795.1
GGGGGGGGGCTCCGGGGGGTCGGGCGGCCGTGGCGGGGTGGACCGGGCCCTCGGGGGGCCCGGCGGGCCCGTCCGGGTCGCGCGCGCCCGGGGGGGGGTGGGGAGGGGGGGCGCGGCGGCCGGTGGGGCCCGCGCGCACCGCGGGGGGCTCTGGCGGGGGGGGGGCAGGCGCCCGGCGCCCGGGCCGGTGGTGCCCCCCTCGTGGGGGGCGCCTCGCGCGTGGGGGCGGGCGGGGGCCGTGGTCTCCGCGGGTCGCGGCGGGGCGGCCAGGGGGGCCTAGCCCGCTCCGCCGGGGCCGGCGTGGGGCCGCGCGTGGTCCGCGCGG

RND4__GCA_000949135.1
GGGGGGAGGCTCGGGGGGGTCGGGCGGCCACGGCGGGGTCGCCGGGGGCCTCGGGGGGCCCGGCGGGCCCGGCCGGGTCGCGCGCGTCGGGGGGGGGGTGGGGGGGGGGGGCGCGGCGGCCGGCGGGGCCCGGGCGCACCGCGGGGGGCGCGGCCGTGGGGGGGGGCGGCGCCCGGCGTCCCGGCCGGCGGCGCCCCCCTCGCGGGGGGCCCCTCATCCGTGGGGGCGGGCGGGGGCCGTGGTCTCCCTGGGTCCCGCCGGGGCCGCGAGGGGGGCCCAGCCCGCCCGGCCGGCGCCGGCGTGAGGCCGCGCGTGGTCCGCGGGG

RND4__GCA_001718335.1
GGGGGGAGGCTCGGGGGGGTCGGGCGGCCGCGGCGGGGTGGCCGGGGGCCTTGGGGGGCCCGGCGGGCCCGTCCGGGTCGCGCGCGCCGGGGGGGGGGTGGGGGGGGGGGGGGCGGCGGCCGACCGGGCCCGGGGGCACCGCGGGGGGCGCTGCCGTGGGGGGGGCAGGCGCCCGGCGCCCGGGGCGGCGGCGCCGCCCTCGTGGGGGCTGCCTCGTCCGCGCGGGCGGGCGGGGGCCGTGGCCTCCCCGGGTCGCGCTGGGGCCGCGGGGGGGGCCCAGCCCGCCCCGCCGGGGCCGGCGTGGGGCCGCGCGTGATGCGCGGGG

RND4__GCA_001522375.1
GGGGCGAGGCTCGGGGGGGTCGGGCGGCCGCGGCGGGGCGGCCGGGGGCCCCGGGGGGCCCGGCGGGCCCGTCCGGGTCGCGCGCGCCGGGGGGGGGGTGGGGGGGGGGGGGGCGGCGGCCGACCGGGCCCGGGGGCACCGCGGGGGGCGCTGCTGTGGGGGGGGCAGGCGCCCGGCGCCCGGGGCGGCGGCGCCGCCCTCGTGGGGGCTGCCTCGTCCGCGCGGGCGGGCGGGGGCCGTGGCCGCCCCGGGTCCCGGTGGGGCCGCGGGGGGGGCCCAGCCCGCCTCGCCGGCGCCGACGTGGGGCCGCGCGTGATGCGCGGGG

RND4__GCA_001523065.1
GGGGCGAGGCTCGGGGGGGTCGGGCGGCCGCGGCGGGGCGGCCGGGGGCCCCGGGGGGCCCGGCGGGCCCGTCCGGGTCGCGCGCGCCGGGGGGGGGGTGGGGGGGGGGGGGGCGGCGGCCGACCGGGCCCGGGGGCACCGCGGGGGGCGCTGCTGTGGGGGGGGCAGGCGCCCGGCGCCCGGGGCGGCGGCGCCGCCCTCGTGGGGGCTGCCTCGTCCGCGCGGGCGGGCGGGGGCCGTGGCCGCCCCGGGTCCCGGTGGGGCCGCGGGGGGGGCCCAGCCCGCCTCGCCGGCGCCGACGTGGGGCCGCGCGTGATGCGCGGGG

RND4__GCA_001523145.1
GGGGCGAGGCTCGGGGGGGTCGGGCGGCCGCGGCGGGGCGGCCGGGGGCCCCGGGGGGCCCGGCGGGCCCGTCCGGGCCGCGCGCGCCGGGGGGGGGGTGGGGGGGGGGGGGGCGGCGGCCGACCGGGCCCGGGGGCACCGCGGGGGGCGCTGCCGCGGGGGGGGCAGGCGCCCGGCGCCCGGGGCGGCGGCGCCGCCCTCGTGGGGGCTGCCTCGTCCGCGCGGGCGAGCGGGGGCCGTGGCCGCCCCGGGTCCCGGTGGGGCCGCGGGGGGGGCCCAGCCCGCCTCGCCGGCGCCGACGTGGGGCCGCGCGTGATGCGCGGGG

RND4__GCA_001524385.1
GGGGCGAGGCTCGGGGGGGTCGGGCGGCCGCGGCGGGGCGGCCGGGGGCCCCGGGGGGCCCGGCGGGCCCGTCCGGGCCGCGCGCGCCGGGGGGGGGGTGGGGGGGGGGGGGGCGGCGGCCGACCGGGCCCGGGGGCACCGCGGGGGGCGCTGCTGTGGGGGAGGCAGGCGCCCGGCGCCCGGGGCGGCGGCGCCGCCCTCGTGGGGGCTGCCTCGTCCGCGCGGGCGGGCGGGGGCCGTGGCCGCCCCGGGTCGCGGTGGGGCCGCGGGGGGGGCCCAGCCCGCCTCGCCGGCGCCGACGTGGGGCCGCGCGTGATGCGCGGGG

RND4__GCA_001524705.1
GGGGCGAGGCTCGGGGGGGTCGGGCGGCCGCGGCGGGGCGGCCGGGGGCCCCGGGGGGCCCGGCGGGCCCGTCCGAGCCGCGCGCGCCGGGGGGGGGGTGGGGGGGGGGGGGGCGGCGGCCGACCGGGCCCGGGGGCACCGCGGGGGGCGCTGCTGTGGGGGGGGCAGGCGCCCGGCGCCCGGGGCGGCGGCGCCGCCCTCGTGGGGGCTGCCTCGTCCGCGCGGGCGGGCGGGGGCCGTGGCCGCCCCGGGTCCCGGTGGGGCCGCGGGGGGGGCCCAGCCCGCCTCGCCGGCGCCGACGTGGGGCCGCGCGTGATGCGCGGGG

RND4__GCA_001527605.1
GGGGCGAGGCTCGGGGGGGTCGGGCGGCCGCGGCGGGGCGGCCGGGGGCCCCGGGGGGCCCGGCGGGCCCGTCCGGGTCGCGCGCGCCGGGGGGGGGGTGGGGGGGGGGGGGGCGGCGGCCGACCGGGCCCGGGGGCACCGCGGGGGGCGCTGCCGCGGGGGGGGCAGGCGCCCGGCGCCCGGGGCGGCGGCGCCGCCCTCGTTGGGGCTGCCTCGTCCGCGCGGGCGGGCGGGGGCCGTGGCCGCCCCGGGTCCCGGTGGGGCCGCGGGGGGGGCCCAGCCCGCCTCGCCGGCGCCGACGTGGGGCCGCGCGTGATGCGCGGGG

RND4__GCA_001531975.1
GGGGCGAGGCTCGGGGGGGTCGGGCGGCCGCGGCGGGGCGGCCGGGGGCCCCGGGGGGCCCGGCGGGCCCGTCCGGGCCGCGCGCGCCGGGGGGGGGGTGGGGGGGGGGGGGGCGGCGGCCGACCGGGCCCGGGGGCACCGCGGGGGGCGCTGCCGCGGGGGGGGCAGGCGCCCGGCGCCCGGGGCGGCGGCGCCGCCCTCGTGGGGGCTGCCTCGTCCGCGCGGGCGGGCGGGGGCCGTGGCCGCCCCGGGTCCCGGTGGGGCCGCGGGGGGGGCCCAGCCCGCCTCGCCGGCGCCGACGTGGGGCCGCGCGTGATGCGCGGGG

RND4__GCA_001532105.1
GGGGCGAGGCTCGGGGGGGTCGGGCGGCCGCGGCGGGGCGGCCGGGGGCCCCGGGGGGCCCGGCGGGCCCGTCCGGGCCGCGCGCGCCGGGGGGGGGGTGGGGGGGGGGGGGGCGGCGGCCGACCGGGCCCGGGGGCACCGCGGGGGGCGCTGCCGCGGGGGGGGCAGGCGCCCGGCGCCCGGGGCGGCGGCGCCGCCCTCGTGGGGGCTGCCTCGTCCGCGCGGGCGGGCGGGGGCCGTGGCCGCCCCGGGTCCCGGTGGGGCCGCGGGGGGGGCCCAGCCCGCCTCGCCGGCGCCGACGTGGGGCCGCGCGTGATGCGCGGGG

RND4__GCA_001532285.1
GGGGCGAGGCTCGGGGGGGTCGGGCGGCCGCGGCGGGGCGGCCGGGGGCCCCGGGGGGCCCGGCGGGCCCGTCCGGGCCGCGCGCGCCGGGGGGGGGGTGGGGGGGGGGGGGGCGGCGGCCGACCGGGCCCGGGGGCACCGCGGGGGGCGCTGCCGCGGGGGGGGCAGGCGCCCGGCGCCCGGGGCGGCGGCGCCGCCCTCGTGGGGGCTGCCTCGTCCGCGCGGGCGGGCGGGGGCCGTGGCCGCCCCGGGTCCCGGTGGGGCCGCGGGGGGGGCCCAGCCCGCCTCGCCGGCGCCGACGTGGGGCCGCGCGTGATGCGCGGGG

RND4__GCA_001533155.1
GGGGCGAGGCTCGGGGGGGTCGGGCGGCCGCGGCGGGGCGGCCGGGGGCCCCGGGGGGCCCGGCGGGCCCGTCCGGGCCGCGCGCGCCGGGGGGGGGGTGGGGGGGGGGGGGGCGGCGGCCGACCGGGCCCGGGGGCACCGCGGGGGGCGCTGCCGCGGGGGGGGCAGGCGCCCGGCGCCCGGGGCGGCGGCGCCGCCCTCGTGGGGGCTGCCTCGTCCGCGCGGGCGGGCGGGGGCCGTGGCCGCCCCGGGTCCCGGTGGGGCCGCGGGGGGGGCCCAGCCCGCCTCGCCGGCGCCGACGTGGGGCCGCGCGTGATGCGCGGGG

RND4__GCA_001718315.1
GGGGCGAGGCTCGGGGGGGTCGGGCGGCCGCGGCGGGGCGGCCGGGGGCCCCGGGGGGCCCGGCGGGCCCGTCCGGGTCGCGCGCGCCGGGGGGGGGGTGGGGGGGGGGGGGGCGGCGGCCGACCGGGCCCGGGGGCACCGCGGGGGGCACTGCCGTGGAGGGGGCAGGCGCCCGGCGCCCGGGGCGGCCGCGCCGCCCTCGTGGGGGCTGCCTCGTCCGCGCGGGCGGGCGGGGGCCGTGGCCGCCCCGGGTCCCGGTGGGGCCGCGGGGGGGGCCCAGCCCGCCTCGCCGGCGCCGACGTGGGGCCGCGCGTGATGCGCGGGG

RND4__GCA_001533185.1
GGGGCGAGGCTCGGGGGGGTCGGGCGGCCGCGGCGGGGCGGCCGGGGGCCCCGGGGGGCCCGGCGGGCCCGTCCGGGTCGCGCGCGCCGGGGGGGGGGTGGGGGGGGGGGGGGCGGCGGCCGACCGGGCCCGGGGGCACCGCGGGGGGCGCTGCTGTGGGGGGGGCAGGCGCCCGGCGCCCGGGGCGGCGGCGCCGCCCTCGTGGGGGCTGCCTCGTCCGCGCGGGCGGGCGGGGGCCGTGGCCGCCCCGGGTCCCGGTGGGGCCGCGGGGGGGGCCCAGCCCGCCTCGCCGGCGCCGACGTGGGGCCGCGCGTGATGCGCGGGG

RND4__GCA_000297475.1
GGGGGGAGGCTCGGGGGGGTCGGGCGGCCGCGGCGGGGTGGCCGGGGGCCTCGGGGGGCCCGGCGGGCCCGGCCGGGTCGGGCGCGTCGGGGGGGGGGCGGGGGGGGGGGGCGCGGCGGCCGGCCGGGGCGGGGCGCGGCGCGGCGGGCGCTGCCGCGGGGGGGGGGGGGGCCCGGTGCCTCGGCCGGTGGCGCCGTCCTCGTGGGGGTTGCCTCGTCCGCGCGGGCGGGCGGGGGCCGTGGTCCGCCCGGGCCGCGGCGGGGCCGGGGGGGGGGCCCAGCCCGCCCCGCGGGCGCCGGCGCGGGGCCGCGCGCGGCGCGCGGGG

RND4__GCA_000743695.1
GGGGGGAGGCTCGGGGGGGTCGGGCGCCCGCGGCGGGGCGGCCGGGGGCCTCGGGGGGCCCGGCGGGCCCGGCCGGGTCGCGCGCGCCGGGGGGGGGGTGGGGGGGGGGGGCGTGACGGCCGGCCGGGCCCGGACGCACCGCGGCGGGCGCTGCCGTGGGGGGGGGAGGGGTCCGGCGCCCCGGCCGGTGGCGGCGTCCTCGTGGGGGTTGCCTCGCCCGCGCGGGCGGGCGCGGGCCGTGGTCTCCCTGGGTCCCGCTGGGGCCGCGGGGGGGGCCTAGCCCGCCCCGCGGGCGCCAGCGCGGGGCCGCGCGCGGCGCGCGGGG

RND4__GCA_001028665.1
GGGGGGAGGCTCAGGGGGGTCGGGCGCCCACGGCGGGGCGGCCGGGGGCCTCGGGGGGCCCGGTGGGCCCGGCCGGGTCGCGCGCGCCGGGGGGGGGGTGGGGGGGGGGGGCGCGACGGCCGGCCGGGCCCGGACGCACCGCGGCGGGCGCTGCCGTGGGGGGGGGAGGGGTCCGGCGCCCCGGCCGGTGGCGCCGTCCTTGTGGGGGTTGCCTCGTCCGCGCGGGCGGGCGCGGGCCGTGGTCTCCCTGGGTCCCGCTGGGGCCGCGGGGGGGGCCTAGCCCGCCCCGCGGGCGCCAGCGCGGGGCCGCGCGCGGCGCGCGGGG

RND4__GCA_001685505.1
GGGGGGAGGCTCAGGGGGGTCGGGCGCCCACGGCGGGGCGGCCGGGGGCCTCGGGGGGCCCGGTGGGCCCGGCCGGGTCGCGCGCGCCGGGGGGGGGGTGGGGGGGGGGGGCGCGACGGCCGGCCGGGCCCGGGCGCACCGCGGCGGGCGCTGCCGTGGGGGGGGGAGGGGTCCGGCGCCCCGGCCGGTGGCGCCGTCCTTGTGGGGGTTGCCTCGTCCGCGCGGGCGGGCGCGGGCCGTGGTCTCCCTGGGTCCCGCTGGGGCCGCGGGGGGGGCCTAGCCCGCCCCGCGGGCGCCAGCGCGGGGCCGCGCGCGGCGCGCGGGG

RND4__GCA_001742165.1
GGGGGGAGGCTCGGGGAGGTCGGGCGCCCACGGCGGGGTGGCCGGGGGCCTCGGGCGGCCCGGCGGGCCCGTCCGGGTCGCGTGCGTCGGGGGGGGGGTGGGGGGGGGGGGCGTGACGGCCGGCCGGGGCCGGGCGCACCGCGGCGGGCGCTGCCGTGGGGGGGGGAGGGGTCCGGCGCCCCGGCCGGTGGTGCCGTCCTCGTGGGGGTTGCCTCGTCCGCGCGGGCGGGCGCGGGCCGTGGTCTCCCTGGGCCCCGCCGGGGCCGGGGGGGGGGCCCACCCCGCCCCGCGGGCGCCGGCGCGGGGCCGCGCGCGGCGCGCGGGG

RND4__GCA_000755985.1
GTGGGGGGGCTCGGGGGGGCCGGGCGGCCGGGGCGGGTCGGCCGGGGGCCCCGGGCGGCCTGGCGGGCCCGGCCGGGCCGCGCGCGCCCGGGGGGGGGTGGGGGGGGGGGGCGCGGCGGTCGGTGGGGCCGGGGCGCGGCGCGGGGGGCGGTGCTGTGGGGGGGGGGGGCGCCCGGTGCCCCGGGCAGCGGGGTCGCCCTCCTGGGGGGCGCCCCGTGCGCGCGGGCGGCCGGGGGCCGTGGCCCCCCCGGGCCGGGGTGGGGCCGCGGGGGCGGCCCGCCGCGCTGCCTCGGCGTGGGGGCGGGGCCGCGCCCGGCCCGCGCGG

RND4__GCA_000959365.1
GTGGGGGGGCTCGGGGGGGCCGGGCGGCCGGGGCGGGTCGGCCGGGGGCCCCGGGCGGCCTGGCGGGCCCGGCCGGGCCGCGCGCGCCCGGGGGGGGGTGGGGGGGGGGGGCGCGGCGGTCGGTGGGGCCGGGGCGCGGCGCGGGGGGCGGTGCTGTGGGGGGGGGGGGCGCCCGGTGCCCCGGGCAGCGGGGTCGCCCTCCTGGGGGGCGCCCCGTGCGCGCGGGCGGCCGGGGGCCGTGGCCCCCCCGGGCCGGGGTGGGGCCGCGGGGGCGGCCCGCCGCGCTGCCTCGGCGTGGGGGCGGGGCCGCGCCCGGCCCGCGCGG

RND4__GCA_000774685.1
GCGGGGGGGCTGGCCCCGGCCGGGCGACGGTGGCGGGGCGGCCCGGGGCCCCGGGGGGCCCGGCGGGCGCGGCCGGCCCGCGCGCGCCCGGGGGGGGGTGGGGGGGGGGGCCGCGGCGGCCGGCCGCCCCGGGGGGGGCCGCGGGGGGGAGCGCCGGGGCGCGGGGGGGCGCCCCGCGCCCCGGCCCGCGGCGCCGCCCCCCGGGGGGCCGGCCCGCCCGTGGGGGCGGGCGGGGGCCGCGGCCCCCCCGGGCCGGGGCGGGGTCGCCGGGGCGGCCCGCCGCGCCGGGGGGGCGCGGGGGTGGGGCCGCGCACGGCCCGCGCGG

RND4__GCA_000385525.1
GCGGGGGGGCTGGCCCCGGTCGGGCGGTGGCGGCGGGGCGGCCCGGGGCCCCGGGGGGCCCGGCGGGCGCGGCCGGGCCGCGCGCGCCCCGGGGGGGGTGGGGGGGGGGGCCGCGGCGGTCGGTCGCGCCGGGGGGGGCCGTGGGGGGGGCCGCCGTGGGGCGGGGGGGCGCCCCGCGCCCCGGCCCGCGGCGGCGCCCCCCGGGGGGCCGGCTCGCCCGTGGGGGCGGGCGGGTGCCGCGGCCCCCCCGGGCCGGGGCGGGGCCGCCGGGGCGGCCCGGCGCGCTGGGTCGGCGCGGGGGTGGGGCCGCGCCCGGCCCGCGCGG

RND4__GCA_000959325.1
GCGGGGGGGCTGGCCCCGGTCGGGCGGTGGCGGCGGGGCGGCCCGGGGCCCCGGGGGGCCCGGCGGGCGCGGCCGGGCCGCGCGCGCCCCGGGGGGGGTGGGGGGGGGGGCCGCGGCGGTCGGTCGCGCCGGGGGGGGCCGCGGGGGGGGCCGCCGTGGGGCGGGGGGGCGCCCCGCGCCCCGGCCCGCGGCGGCGCCCCCCGGGGGGCCGGCTCGCCCGTGGGGGCGGGCGGGTGCCGCGGCCCCCCCGGGCCGGGGCGGGGCCGCCGGGGCGGCCCGGCGCGCTGGGTCGGCGCGGGGGTGGGGCCGCGCCCGGCCCGCGCGG

RND4__GCA_000012365.1
GCGGGGGGGCTGGCCGCGGTCGGGCGGCGGCGGCGGGGCGGCCCGGGGCCCCGGGGGGCCCGGCGGGCGCGGCCGGGCCGCGCGCGCCCGGGGGGGGGCGGGGGGGGGGGCCGCGGCGGTCGGCCGCCCCGGGGGGGGCCGGGGGGGGTGCTGCCGTGGCGCGGGGGGGCGCCCGGCGCCCCGGGCCGCGGCGGCGCCCCCCGGGGGGCCGGCTCGCGCGTGGGTGCGGGCGGGGGCCGCGGCCCCCCCGGGCCGGGGCGGGGCCGCCGGAGCGGCCCGCCGCGCTGGCCGGGCGCGGGGGTGGGGCCGCGCGCGGCCAGCGCGG

RND4__GCA_000152285.1
GCGGGGGGGCTGGCCGCGGTCGGGCGGCGGCGGCGGGGCGGCCCGGGGCCCCGGGGGGCCCGGCGGGCGCGGCCGGGCCGCGCGCGCCCGGGGGGGGGCGGGGGGGGGGGCCGCGGCGGTCGGCCGCCCCGGGGGGGGCCGGGGGGGGTGCTGCCGTGGCGCGGGGGGGCGCCCGGCGCCCCGGGCCGCGGCGGCGCCCCCCGGGGGGCCGGCTCGCGCGTGGGTGCGGGCGGGGGCCGCGGCCCCCCCGGGCCGGGGCGGGGCCGCCGGAGCGGCCCGCCGCGCTGGCCGGGCGCGGGGGTGGGGCCGCGCGCGGCCAGCGCGG

RND4__GCA_000567925.1
GCGGGGGGGCTGGCCGCGGTCGGGCGGCGGCGGCGGGGCGGCCCGGGGCCCCGGGGGGCCCGGCGGGCGCGGCCGGGCCGCGCGCGCCCGGGGGGGGGCGGGGGGGGGGGCCGCGGCGGTCGGCCGCCCCGGGGGGGGCCGGGGGGGGTGCTGCCGTGGCGCGGGGGGGCGCCCGGCGCCCCGGGCCGCGGCGGCGCCCCCCGGGGGGCCGGCTCGCGCGTGGGTGCGGGCGGGGGCCGCGGCCCCCCCGGGCCGGGGCGGGGCCGCCGGAGCGGCCCGCCGCGCTGGCCGGGCGCGGGGGTGGGGCCGCGCGCGGCCAGCGCGG

RND4__GCA_000567945.1
GCGGGGGGGCTGGCCGCGGTCGGGCGGCGGCGGCGGGGCGGCCCGGGGCCCCGGGGGGCCCGGCGGGCGCGGCCGGGCCGCGCGCGCCCGGGGGGGGGCGGGGGGGGGGGCCGCGGCGGTCGGCCGCCCCGGGGGGGGCCGGGGGGGGTGCTGCCGTGGCGCGGGGGGGCGCCCGGCGCCCCGGGCCGCGGCGGCGCCCCCCGGGGGGCCGGCTCGCGCGTGGGTGCGGGCGGGGGCCGCGGCCCCCCCGGGCCGGGGCGGGGCCGCCGGAGCGGCCCGCCGCGCTGGCCGGGCGCGGGGGTGGGGCCGCGCGCGGCCAGCGCGG

RND4__GCA_000706745.1
GCGGGGGGGCTGGCCGCGGTCGGGCGGCGGCGGCGGGGCGGCCCGGGGCCCCGGGGGGCCCGGCGGGCGCGGCCGGGCCGCGCGCGCCCGGGGGGGGGCGGGGGGGGGGGCCGCGGCGGTCGGCCGCCCCGGGGGGGGCCGGGGGGGGTGCTGCCGTGGCGCGGGGGGGCGCCCGGCGCCCCGGGCCGCGGCGGCGCCCCCCGGGGGGCCGGCTCGCGCGTGGGTGCGGGCGGGGGCCGCGGCCCCCCCGGGCCGGGGCGGGGCCGCCGGAGCGGCCCGCCGCGCTGGCCGGGCGCGGGGGTGGGGCCGCGCGCGGCCAGCGCGG

RND4__GCA_000764595.1
GCGGGGGGGCTGGCCGCGGTCGGGCGGCGGCGGCGGGACGGCCCGGGGCCCCGGGGGGCCCGGCGGGCGCGGCCGGGCCGCGCGCGCCCGGGGGGGGGCGGGGGGGGGGGCCGCGGCGGTCGGCCGCCCCGGGGGGGGCCGGGGGGGGTGCTGCCGTGGCGCGGGGGGGCGCCCGGCGCCCCGGGCCGCGGCGGCGCCCCCCGGGGGGCCGGCTCGCGCGTGGGTGCGGGCGGGGGCCGCGGCCCCCCCGGGCCGGGGCGGGGCCGCCGGAGCGGCCCGCCGCGCTGGCCGGGCGCGGGGGTGGGGCCGCGCGCGGCCAGCGCGG

RND4__GCA_000765375.1
GCGGGGGGGCTGGCCGCGGTCGGGCGGCGGCGGCGGGGCGGCCCGGGGCCCCGGGGGGCCCGGCGGGCGCGGCCGGGCCGCGCGCGCCCGGGGGGGGGCGGGGGGGGGGGCCGCGGCGGTCGGCCGCCCCGGGGGGGGCCGGGGGGGGTGCTGCCGTGGCGCGGGGGGGCGCCCGGCGCCCCGGGCCGCGGCGGCGCCCCCCGGGGGGCCGGCTCGCGCGTGGGTGCGGGCGGGGGCCGCGGCCCCCCCGGGCCGGGGCGGGGCCGCCGGAGCGGCCCGCCGCGCTGGCCGGGCGCGGGGGTGGGGCCGCGCGCGGCCAGCGCGG

RND4__GCA_000877335.1
GCGGGGGGGCTGGCCGCGGTCGGGCGGCGGCGGCGGGGCGGCCCGGGGCCCCGGGGGGCCCGGCGGGCGCGGCCGGGCCGCGCGCGCCCGGGGGGGGGCGGGGGGGGGGGCCGCGGCGGTCGGCCGCCCCGGGGGGGGCCGGGGGGGGTGCTGCCGTGGCGCGGGGGGGCGCCCGGCGCCCCGGGCCGCGGCGGCGCCCCCCGGGGGGCCGGCTCGCGCGTGGGTGCGGGCGGGGGCCGCGGCCCCCCCGGGCCGGGGCGGGGCCGCCGGAGCGGCCCGCCGCGCTGGCCGGGCGCGGGGGTGGGGCCGCGCGCGGCCAGCGCGG

RND4__GCA_000959425.1
GCGGGGGGGCTGGCCGCGGTCGGGCGGCGGCGGCGGGGCGGCCCGGGGCCCCGGGGGGCCCGGCGGGCGCGGCCGGGCCGCGCGCGCCCGGGGGGGGGCGGGGGGGGGGGCCGCGGCGGTCGGCCGCCCCGGGGGGGGCCGGGGGGGGTGCTGCCGTGGCGCGGGGGGGCGCCCGGCGCCCCGGGCCGCGGCGGCGCCCCCCGGGGGGCCGGCTCGCGCGTGGGTGCGGGCGGGGGCCGCGGCCCCCCCGGGCCGGGGCGGGGCCGCCGGAGCGGCCCGCCGCGCTGGCCGGGCGCGGGGGTGGGGCCGCGCGCGGCCAGCGCGG

RND4__GCA_000567905.1
GCGGGGGGGCTGGCCGCGGTCGGGCGGCGGCGGCGGGGCGGCCCGGGGCCCCGGGGGGCCCGGCGGGCGCGGCCGGGCCGCGCGCGCCCGGGGGGGGGCGGGGGGGGGGGCCGCGGCGGTCGGCCGCCCCGGGGGGGGCCGGGGGGGGTGCTGCCGTGGCGCGGGGGGGCGCCCGGCGCCCCGGGCCGCGGCGGCGCCCCCCGGGGGGCCGGCTCGCGCGTGGGTGCGGGCGGGGGCCGCGGCCCCCCCGGGCCGGGGCGGGGCCGCCGGGGTGGCCCGCCGCGCTGGCCGGGCGCGGGGGTGGGGCCGCGCGCGGCCGGCGCGG

RND4__GCA_000808035.2
GCGGGGGGGCTGGCCGCGGTCGGGCGGCGGCGGCGGGGCGGCCCGGGGCCCCGGGGGGCCCGGCGGGCGCGGCCGGGCCGCGCGCGCCCGGGGGGGGGCGGGGGGGGGGGCCGCGGCGGTCGGCCGCCCCGGGGGGGGCCGGGGGGGGTGCTGCCGTGGCGCGGGGGGGCGCCCGGCGCCCCGGGCCGCGGCGGCGCCCCCCGGGGGGCCGGCTCGCGCGTGGGTGCGGGCGGGGGCCGCGGCCCCCCCGGGCCGGGGCGGGGCCGCCGGGGCGGCCCGCCGCGCTGGCCGGGCGCGGGGGTGGGGCCGCGCGCGGCCGGCGCGG

RND4__GCA_000959605.1
GCGGGGGGGCTGGCCGCGGTCGGGCGGCGGCGGCGGGGCGGCCCGGGGCCCCGGGGGGCCCGGCGGGCGCGGCCGGGCCGCGCGCGCCCGGGGGGGGGCGGGGGGGGGGGCCGCGGCGGTCGGCCGCCCCGGGGGGGGTCGGGGGGGGTGCTGCCGTGGCGCGGGGGGGCGCCCGGCGCCCCGGGCCGCGGCGGCGCCCCCCGGGGGGCCGGCTCGCGCGTGGGTGCGGGCGGGGGCCGCGGGCCCCCCGGGCCGGGGCGGGGCCGCCGGGGCGGCCCGCCGCGCTGGCCGGGCGCGGGGGTGGGGCCGCGCGCGGCCGGCGCGG

RND4__GCA_001279325.1
GCGGGGGGGCTGGCCCCGGCCGGGCGACGGTGGCGGGGCGGCCCGGGGCCCCGGGGGGCCCGGCGGGCGCGGCCGGCCCGCGCGCGCCCGGGGGGGGGTGGGGGGGGGGGCGGCGGCGGCCGGCCGCCCCGGGGGGGGCCGCGGGGGGGGGCGCCGGGGCGCGGGGGGGCGCCCCGCGCCCCGGCCCGCGGCGCCGCCCCCCGGGGGGCCGGCCCGCCCGTGGGGGCGGGCGGGGGCCGCGGCCCCCCCGGGCCGGGGCGGGGCCGCCGGGGCGGCCCGCCGCGCCGGGGGGGCGCGGGGGTGGGGCCGCGCACGGCCCGCGCGG

RND4__GCA_000774255.1
GCGGGGGGGCTGGCCCCGGCCGGGCGACGGTGGCGGGGCGGCCCGGGGCCCCGGGGGGCCCGGCGGGCGCGGCCGGCCCGCGCGCGCCCGGGGGGGGGTGGGGGGGGGGGCCGCGGCGGCCGGCCGCCCCGGGGGGGGCCGCGGGGGGGGGCGCCGGGGCGCGGGGGGGCGCCCCGCGCCCCGGCCCGCGGCGCCGCCCCCCGGGGGGCCGGCCCGCCCGTGGGGGCGGGCGGGGGCCGCGGCCCCCCCGGGCCGGGGCGGGGCCGCCGGGGCGGCCCGCCGCGCCGGGGGGGCGCGGGGGTGGGGCCGCGCACGGCCCGCGCGG

RND4__GCA_000774405.1
GCGGGGGGGCTGGCCCCGGCCGGGCGACGGTGGCGGGGCGGCCCGGGGCCCCGGGGGGCCCGGCGGGCGCGGCCGGCCCGCGCGCGCCCGGGGGGGGGTGGGGGGGGGGGCCGCGGCGGCCGGCCGCCCCGGGGGGGGCCGCGGGGGGGGGCGCCGGGGCGCGGGGGGGCGCCCCGCGCCCCGGCCCGCGGCGCCGCCCCCCGGGGGGCCGGCCCGCCCGTGGGGGCGGGCGGGGGCCGCGGCCCCCCCGGGCCGGGGCGGGGCCGCCGGGGCGGCCCGCCGCGCCGGGGGGGCGCGGGGGTGGGGCCGCGCACGGCCCGCGCGG

RND4__GCA_000774625.1
GCGGGGGGGCTGGCCCCGGCCGGGCGACGGTGGCGGGGCGGCCCGGGGCCCCGGGGGGCCCGGCGGGCGCGGCCGGCCCGCGCGCGCCCGGGGGGGGGTGGGGGGGGGGGCCGCGGCGGCCGGCCGCCCCGGGGGGGGCCGCGGGGGGGGGCGCCGGGGCGCGGGGGGGCGCCCCGCGCCCCGGCCCGCGGCGCCGCCCCCCGGGGGGCCGGCCCGCCCGTGGGGGCGGGCGGGGGCCGCGGCCCCCCCGGGCCGGGGCGGGGCCGCCGGGGCGGCCCGCCGCGCCGGGGGGGCGCGGGGGTGGGGCCGCGCACGGCCCGCGCGG

RND4__GCA_000774545.1
GCGGGGGGGCTGGCCCCGGCCGGGCGACGGTGGCGGGGCGGCCCGGGGCCCCGGGGGGCCCGGCGGGCGCGGCCGGCCCGCGCGCGCCCGGGGGGGGGTGGGGGGGGGGGCCGCGGCGGCCGGCCGCCCCGGGGGGGGCCGCGGGGGGGGGCGCCGGGGCGCGGGGGGGCGCCCCGCGCCCCGGCCCGCGGCGCCGCCCCCCGGGGGGCCGGCCCGCCCGTGGGGGCGGGCGGGGGCCGCGGCCCCCCCGGGCCGGGGCGGGGCCGCCGGGGCGGCCCGCCGCGCCGGGGGGGCGCGGGGGTGGGGCCGCGCACGGCCCGCGCGG

RND4__GCA_000774875.1
GCGGGGGGGCTGGCCCCGGCCGGGCGACGGTGGCGGGGCGGCCCGGGGCCCCGGGGGGCCCGGCGGGCGCGGCCGGCCCGCGCGCGCCCGGGGGGGGGTGGGGGGGGGGGCCGCGGCGGCCGGCCGCCCCGGGGGGGGCCGCGGGGGGGGGCGCCGGGGCGCGGGGGGGCGCCCCGCGCCCCGGCCCGCGGCGCCGCCCCCCGGGGGGCCGGCCCGCCCGTGGGGGCGGGCGGGGGCCGCGGCCCCCCCGGGCCGGGGCGGGGTCGCCGGGGCGGCCCGCCGCGCCGGGGGGGCGCGGGGGTGGGGCCGCGCACGGCCCGCGCGG

RND4__GCA_000011705.1
GCGGGGGGGCTGGCCCCGGCCGGGCGACGGTGGCGGGGCGGCCCGGGGCCCCGGGGGGCCCGGCGGGCGCGGCCGGCCCGCGCGCGCCCGGGGGGGGGTGGGGGGGGGGGCGGCGGCGGCCGGCCGCCCCGGGGGGGGCCGCGGGGGGGGGCGCCGGGGCGCGGGGGGGCGCCCCGCGCCCCGGCCCGCGGCGCCGCCCCCCGGGGGGCCGGCCCGCCCGTGGGGGCGGGCGGGGGCCGCGGCCCCCCCGGGCCGGGGCGGGGCCGCCGGGGCGGCCCGCCGCGCCGGGGGGGCGCGGGGGTGGGGCCGCGCACGGCCCGCGCGG

RND4__GCA_000015465.1
GCGGGGGGGCTGGCCCCGGCCGGGCGACGGTGGCGGGGCGGCCCGGGGCCCCGGGGGGCCCGGCGGGCGCGGCCGGCCCGCGCGCGCCCGGGGGGGGGTGGGGGGGGGGGCGGCGGCGGCCGGCCGCCCCGGGGGGGGCCGCGGGGGGGGGCGCCGGGGCGCGGGGGGGCGCCCCGCGCCCCGGCCCGCGGCGCCGCCCCCCGGGGGGCCGGCCCGCCCGTGGGGGCGGGCGGGGGCCGCGGCCCCCCCGGGCCGGGGCGGGGCCGCCGGGGCGGCCCGCCGCGCCGGGGGGGCGCGGGGGTGGGGCCGCGCACGGCCCGCGCGG

RND4__GCA_000015605.1
GCGGGGGGGCTGGCCCCGGCCGGGCGACGGTGGCGGGGCGGCCCGGGGCCCCGGGGGGCCCGGCGGGCGCGGCCGGCCCGCGCGCGCCCGGGGGGGGGTGGGGGGGGGGGCGACGGCGGCCGGCCGCCCCGGGGGGGGCCGCGGGGGGGGGCGCCGGGGCGCGGGGGGGCGCCCCGCGCCCCGGCCCGCGGCGCCGCCCCCCGGGGGGCCGGCCCGCCCGTGGGGGCGGGCGGGGGCCGCGGCCCCCCCGGGCCGGGGCGGGGCCGCCGGGGCGGCCCGCCGCGCCGGGGGGGCGCGGGGGTGGGGCCGCGCACGGCCCGCGCGG

RND4__GCA_000015625.1
GCGGGGGGGCTGGCCCCGGCCGGGCGACGGTGGCGGGGCGGCCCGGGGCCCCGGGGGGCCCGGCGGGCGCGGCCGGCCCGCGCGCGCCCGGGGGGGGGTGGGGGGGGGGGCGACGGCGGCCGGCCGCCCCGGGGGGGGCCGCGGGGGGGGGCGCCGGGGCGCGGGGGGGCGCCCCGCGCCCCGGCCCGCGGCGCCGCCCCCCGGGGGGCCGGCCCGCCCGTGGGGGCGGGCGGGGGCCGCGGCCCCCCCGGGCCGGGGCGGGGCCGCCGGGGCGGCCCGCCGCGCCGGGGGGGCGCGGGGGTGGGGCCGCGCACGGCCCGCGCGG

RND4__GCA_000152385.1
GCGGGGGGGCTGGCCCCGGCCGGGCGACGGTGGCGGGGCGGCCCGGGGCCCCGGGGGGCCCGGCGGGCGCGGCCGGCCCGCGCGCGCCCGGGGGGGGGTGGGGGGGGGGGCGGCGGCGGCCGGCCGCCCCGGGGGGGGCCGCGGGGGGGGGCGCCGGGGCGCGGGGGGGCGCCCCGCGCCCCGGCCCGCGGCGCCGCCCCCCGGGGGGCCGGCCCGCCCGTGGGGGCGGGCGGGGGCCGCGGCCCCCCCGGGCCGGGGCGGGGCCGCCGGGGCGGCCCGCCGCGCCGGGGGGGCGCGGGGGTGGGGCCGCGCACGGCCCGCGCGG

RND4__GCA_000152405.1
GCGGGGGGGCTGGCCCCGGCCGGGCGACGGTGGCGGGGCGGCCCGGGGCCCCGGGGGGCCCGGCGGGCGCGGCCGGCCCGCGCGCGCCCGGGGGGGGGTGGGGGGGGGGGCGGCGGCGGCCGGCCGCCCCGGGGGGGGCCGCGGGGGGGGGCGCCGGGGCGCGGGGGGGCGCCCCGCGCCCCGGCCCGCGGCGCCGCCCCCCGGGGGGCCGGCCCGCCCGTGGGGGCGGGCGGGGGCCGCGGCCCCCCCGGGCCGGGGCGGGGCCGCCGGGGCGGCCCGCCGCGCCGGGGGGGCGCGGGGGTGGGGCCGCGCACGGCCCGCGCGG

RND4__GCA_000153085.1
GCGGGGGGGCTGGCCCCGGCCGGGCGACGGTGGCGGGGCGGCCCGGGGCCCCGGGGGGCCCGGCGGGCGCGGCCGGCCCGCGCGCGCCCGGGGGGGGGTGGGGGGGGGGGCGACGGCGGCCGGCCGCCCCGGGGGGGGCCGCGGGGGGGGGCGCCGGGGCGCGGGGGGGCGCCCCGCGCCCCGGCCCGCGGCGCCGCCCCCCGGGGGGCCGGCCCGCCCGTGGGGGCGGGCGGGGGCCGCGGCCCCCCCGGGCCGGGGCGGGGCCGCCGGGGCGGCCCGCCGCGCCGGGGGGGCGCGGGGGTGGGGCCGCGCACGGCCCGCGCGG

RND4__GCA_000167635.1
GCGGGGGGGCTGGCCCCGGCCGGGCGACGGTGGCGGGGCGGCCCGGGGCCCCGGGGGGCCCGGCGGGCGCGGCCGGCCCGCGCGCGCCCGGGGGGGGGTGGGGGGGGGGGCGGCGGCGGCCGGCCGCCCCGGGGGGGGCCGCGGGGGGGGGCGCCGGGGCGCGGGGGGGCGCCCCGCGCCCCGGCCCGCGGCGCCGCCCCCCGGGGGGCCGGCCCGCCCGTGGGGGCGGGCGGGGGCCGCGGCCCCCCCGGGCCGGGGCGGGGCCGCCGGGGCGGCCCGCCGCGCCGGGGGGGCGCGGGGGTGGGGCCGCGCACGGCCCGCGCGG

RND4__GCA_000169875.1
GCGGGGGGGCTGGCCCCGGCCGGGCGACGGTGGCGGGGCGGCCCGGGGCCCCGGGGGGCCCGGCGGGCGCGGCCGGCCCGCGCGCGCCCGGGGGGGGGTGGGGGGGGGGGCGGCGGCGGCCGGCCGCCCCGGGGGGGGCCGCGGGGGGGGGCGCCGGGGCGCGGGGGGGCGCCCCGCGCCCCGGCCCGCGGCGCCGCCCCCCGGGGGGCCGGCCCGCCCGTGGGGGCGGGCGGGGGCCGCGGCCCCCCCGGGCCGGGGCGGGGCCGCCGGGGCGGCCCGCCGCGCCGGGGGGGCGCGGGGGTGGGGCCGCGCACGGCCCGCGCGG

RND4__GCA_000755785.1
GCGGGGGGGCTGGCCCCGGCCGGGCGACGGTGGCGGGGCGGCCCGGGGCCCCGGGGGGCCCGGCGGGCGCGGCCGGCCCGCGCGCGCCCGGGGGGGGGTGGGGGGGGGGGCGGCGGCGGCCGGCCGCCCCGGGGGGGGCCGCGGGGGGGGGCGCCGGGGCGCGGGGGGGCGCCCCGCGCCCCGGCCCGCGGCGCCGCCCCCCGGGGGGCCGGCCCGCCCGTGGGGGCGGGCGGGGGCCGCGGCCCCCCCGGGCCGGGGCGGGGCCGCCGGGGCGGCCCGCCGCGCCGGGGGGGCGCGGGGGTGGGGCCGCGCACGGCCCGCGCGG

RND4__GCA_000755845.1
GCGGGGGGGCTGGCCCCGGCCGGGCGACGGTGGCGGGGCGGCCCGGGGCCCCGGGGGGCCCGGCGGGCGCGGCCGGCCCGCGCGCGCCCGGGGGGGGGTGGGGGGGGGGGCGGCGGCGGCCGGCCGCCCCGGGGGGGGCCGCGGGGGGGGGCGCCGGGGCGCGGGGGGGCGCCCCGCGCCCCGGCCCGCGGCGCCGCCCCCCGGGGGGCCGGCCCGCCCGTGGGGGCGGGCGGGGGCCGCGGCCCCCCCGGGCCGGGGCGGGGCCGCCGGGGCGGCCCGCCGCGCCGGGGGGGCGCGGGGGTGGGGCCGCGCACGGCCCGCGCGG

RND4__GCA_000755865.1
GCGGGGGGGCTGGCCCCGGCCGGGCGACGGTGGCGGGGCGGCCCGGGGCCCCGGGGGGCCCGGCGGGCGCGGCCGGCCCGCGCGCGCCCGGGGGGGGGTGGGGGGGGGGGCGGCGGCGGCCGGCCGCCCCGGGGGGGGCCGCGGGGGGGGGCGCCGGGGCGCGGGGGGGCGCCCCGCGCCCCGGCCCGCGGCGCCGCCCCCCGGGGGGCCGGCCCGCCCGTGGGGGCGGGCGGGGGCCGCGGCCCCCCCGGGCCGGGGCGGGGCCGCCGGGGCGGCCCGCCGCGCCGGGGGGGCGCGGGGGTGGGGCCGCGCACGGCCCGCGCGG

RND4__GCA_000755885.1
GCGGGGGGGCTGGCCCCGGCCGGGCGACGGTGGCGGGGCGGCCCGGGGCCCCGGGGGGCCCGGCGGGCGCGGCCGGCCCGCGCGCGCCCGGGGGGGGGTGGGGGGGGGGGCGGCGGCGGCCGGCCGCCCCGGGGGGGGCCGCGGGGGGGGGCGCCGGGGCGCGGGGGGGCGCCCCGCGCCCCGGCCCGCGGCGCCGCCCCCCGGGGGGCCGGCCCGCCCGTGGGGGCGGGCGGGGGCCGCGGCCCCCCCGGGCCGGGGCGGGGCCGCCGGGGCGGCCCGCCGCGCCGGGGGGGCGCGGGGGTGGGGCCGCGCACGGCCCGCGCGG

RND4__GCA_000756025.2
GCGGGGGGGCTGGCCCCGGCCGGGCGACGGTGGCGGGGCGGCCCGGGGCCCCGGGGGGCCCGGCGGGCGCGGCCGGCCCGCGCGCGCCCGGGGGGGGGTGGGGGGGGGGGCGGCGGCGGCCGGCCGCCCCGGGGGGGGCCGCGGGGGGGGGCGCCGGGGCGCGGGGGGGCGCCCCGCGCCCCGGCCCGCGGCGCCGCCCCCCGGGGGGCCGGCCCGCCCGTGGGGGCGGGCGGGGGCCGCGGCCCCCCCGGGCCGGGGCGGGGCCGCCGGGGCGGCCCGCCGCGCCGGGGGGGCGCGGGGGTGGGGCCGCGCACGGCCCGCGCGG

RND4__GCA_000756865.1
GCGGGGGGGCTGGCCCCGGCCGGGCGACGGTGGCGGGGCGGCCCGGGGCCCCGGGGGGCCCGGCGGGCGCGGCCGGCCCGCGCGCGCCCGGGGGGGGGTGGGGGGGGGGGCGACGGCGGCCGGCCGCCCCGGGGGGGGCCGCGGGGGGGGGCGCCGGGGCGCGGGGGGGCGCCCCGCGCCCCGGCCCGCGGCGCCGCCCCCCGGGGGGCCGGCCCGCCCGTGGGGGCGGGCGGGGGCCGCGGCCCCCCCGGGCCGGGGCGGGGCCGCCGGGGCGGCCCGCCGCGCCGGGGGGGCGCGGGGGTGGGGCCGCGCACGGCCCGCGCGG

RND4__GCA_000757315.2
GCGGGGGGGCTGGCCCCGGCCGGGCGACGGTGGCGGGGCGGCCCGGGGCCCCGGGGGGCCCGGCGGGCGCGGCCGGCCCGCGCGCGCCCGGGGGGGGGTGGGGGGGGGGGCGGCGGCGGCCGGCCGCCCCGGGGGGGGCCGCGGGGGGGGGCGCCGGGGCGCGGGGGGGCGCCCCGCGCCCCGGCCCGCGGCGCCGCCCCCCGGGGGGCCGGCCCGCCCGTGGGGGCGGGCGGGGGCCGCGGCCCCCCCGGGCCGGGGCGGGGCCGCCGGGGCGGCCCGCCGCGCCGGGGGGGCGCGGGGGTGGGGCCGCGCACGGCCCGCGCGG

RND4__GCA_000762285.1
GCGGGGGGGCTGGCCCCGGCCGGGCGACGGTGGCGGGGCGGCCCGGGGCCCCGGGGGGCCCGGCGGGCGCGGCCGGCCCGCGCGCGCCCGGGGGGGGGTGGGGGGGGGGGCGACGGCGGCCGGCCGCCCCGGGGGGGGCCGCGGGGGGGGGCGCCGGGGCGCGGGGGGGCGCCCCGCGCCCCGGCCCGCGGCGCCGCCCCCCGGGGGGCCGGCCCGCCCGTGGGGGCGGGCGGGGGCCGCGGCCCCCCCGGGCCGGGGCGGGGCCGCCGGGGCGGCCCGCCGCGCCGGGGGGGCGCGGGGGTGGGGCCGCGCACGGCCCGCGCGG

RND4__GCA_000959165.1
GCGGGGGGGCTGGCCCCGGCCGGGCGACGGTGGCGGGGCGGCCCGGGGCCCCGGGGGGCCCGGCGGGCGCGGCCGGCCCGCGCGCGCCCGGGGGGGGGTGGGGGGGGGGGCGACGGCGGCCGGCCGCCCCGGGGGGGGCCGCGGGGGGGGGCGCCGGGGCGCGGGGGGGCGCCCCGCGCCCCGGCCCGCGGCGCCGCCCCCCGGGGGGCCGGCCCGCCCGTGGGGGCGGGCGGGGGCCGCGGCCCCCCCGGGCCGGGGCGGGGCCGCCGGGGCGGCCCGCCGCGCCGGGGGGGCGCGGGGGTGGGGCCGCGCACGGCCCGCGCGG

RND4__GCA_000959405.1
GCGGGGGGGCTGGCCCCGGCCGGGCGACGGTGGCGGGGCGGCCCGGGGCCCCGGGGGGCCCGGCGGGCGCGGCCGGCCCGCGCGCGCCCGGGGGGGGGTGGGGGGGGGGGCGACGGCGGCCGGCCGCCCCGGGGGGGGCCGCGGGGGGGGGCGCCGGGGCGCGGGGGGGCGCCCCGCGCCCCGGCCCGCGGCGCCGCCCCCCGGGGGGCCGGCCCGCCCGTGGGGGCGGGCGGGGGCCGCGGCCCCCCCGGGCCGGGGCGGGGCCGCCGGGGCGGCCCGCCGCGCCGGGGGGGCGCGGGGGTGGGGCCGCGCACGGCCCGCGCGG

RND4__GCA_000959465.1
GCGGGGGGGCTGGCCCCGGCCGGGCGACGGTGGCGGGGCGGCCCGGGGCCCCGGGGGGCCCGGCGGGCGCGGCCGGCCCGCGCGCGCCCGGGGGGGGGTGGGGGGGGGGGCGGCGGCGGCCGGCCGCCCCGGGGGGGGCCGCGGGGGGGGGCGCCGGGGCGCGGGGGGGCGCCCCGCGCCCCGGCCCGCGGCGCCGCCCCCCGGGGGGCCGGCCCGCCCGTGGGGGCGGGCGGGGGCCGCGGCCCCCCCGGGCCGGGGCGGGGCCGCCGGGGCGGCCCGCCGCGCCGGGGGGGCGCGGGGGTGGGGCCGCGCACGGCCCGCGCGG

RND4__GCA_000959485.1
GCGGGGGGGCTGGCCCCGGCCGGGCGACGGTGGCGGGGCGGCCCGGGGCCCCGGGGGGCCCGGCGGGCGCGGCCGGCCCGCGCGCGCCCGGGGGGGGGTGGGGGGGGGGGCGGCGGCGGCCGGCCGCCCCGGGGGGGGCCGCGGGGGGGGGCGCCGGGGCGCGGGGGGGCGCCCCGCGCCCCGGCCCGCGGCGCCGCCCCCCGGGGGGCCGGCCCGCCCGTGGGGGCGGGCGGGGGCCGCGGCCCCCCCGGGCCGGGGCGGGGCCGCCGGGGCGGCCCGCCGCGCCGGGGGGGCGCGGGGGTGGGGCCGCGCACGGCCCGCGCGG

RND4__GCA_000959585.1
GCGGGGGGGCTGGCCCCGGCCGGGCGACGGTGGCGGGGCGGCCCGGGGCCCCGGGGGGCCCGGCGGGCGCGGCCGGCCCGCGCGCGCCCGGGGGGGGGTGGGGGGGGGGGCGGCGGCGGCCGGCCGCCCCGGGGGGGGCCGCGGGGGGGGGCGCCGGGGCGCGGGGGGGCGCCCCGCGCCCCGGCCCGCGGCGCCGCCCCCCGGGGGGCCGGCCCGCCCGTGGGGGCGGGCGGGGGCCGCGGCCCCCCCGGGCCGGGGCGGGGCCGCCGGGGCGGCCCGCCGCGCCGGGGGGGCGCGGGGGTGGGGCCGCGCACGGCCCGCGCGG

RND4__GCA_000959625.1
GCGGGGGGGCTGGCCCCGGCCGGGCGACGGTGGCGGGGCGGCCCGGGGCCCCGGGGGGCCCGGCGGGCGCGGCCGGCCCGCGCGCGCCCGGGGGGGGGTGGGGGGGGGGGCGGCGGCGGCCGGCCGCCCCGGGGGGGGCCGCGGGGGGGGGCGCCGGGGCGCGGGGGGGCGCCCCGCGCCCCGGCCCGCGGCGCCGCCCCCCGGGGGGCCGGCCCGCCCGTGGGGGCGGGCGGGGGCCGCGGCCCCCCCGGGCCGGGGCGGGGCCGCCGGGGCGGCCCGCCGCGCCGGGGGGGCGCGGGGGTGGGGCCGCGCACGGCCCGCGCGG

RND4__GCA_001279165.1
GCGGGGGGGCTGGCCCCGGCCGGGCGACGGTGGCGGGGCGGCCCGGGGCCCCGGGGGGCCCGGCGGGCGCGGCCGGCCCGCGCGCGCCCGGGGGGGGGTGGGGGGGGGGGCGGCGGCGGCCGGCCGCCCCGGGGGGGGCCGCGGGGGGGGGCGCCGGGGCGCGGGGGGGCGCCCCGCGCCCCGGCCCGCGGCGCCGCCCCCCGGGGGGCCGGCCCGCCCGTGGGGGCGGGCGGGGGCCGCGGCCCCCCCGGGCCGGGGCGGGGCCGCCGGGGCGGCCCGCCGCGCCGGGGGGGCGCGGGGGTGGGGCCGCGCACGGCCCGCGCGG

RND4__GCA_001279185.1
GCGGGGGGGCTGGCCCCGGCCGGGCGACGGTGGCGGGGCGGCCCGGGGCCCCGGGGGGCCCGGCGGGCGCGGCCGGCCCGCGCGCGCCCGGGGGGGGGTGGGGGGGGGGGCGGCGGCGGCCGGCCGCCCCGGGGGGGGCCGCGGGGGGGGGCGCCGGGGCGCGGGGGGGCGCCCCGCGCCCCGGCCCGCGGCGCCGCCCCCCGGGGGGCCGGCCCGCCCGTGGGGGCGGGCGGGGGCCGCGGCCCCCCCGGGCCGGGGCGGGGCCGCCGGGGCGGCCCGCCGCGCCGGGGGGGCGCGGGGGTGGGGCCGCGCACGGCCCGCGCGG

RND4__GCA_001279265.1
GCGGGGGGGCTGGCCCCGGCCGGGCGACGGTGGCGGGGCGGCCCGGGGCCCCGGGGGGCCCGGCGGGCGCGGCCGGCCCGCGCGCGCCCGGGGGGGGGTGGGGGGGGGGGCGGCGGCGGCCGGCCGCCCCGGGGGGGGCCGCGGGGGGGGGCGCCGGGGCGCGGGGGGGCGCCCCGCGCCCCGGCCCGCGGCGCCGCCCCCCGGGGGGCCGGCCCGCCCGTGGGGGCGGGCGGGGGCCGCGGCCCCCCCGGGCCGGGGCGGGGCCGCCGGGGCGGCCCGCCGCGCCGGGGGGGCGCGGGGGTGGGGCCGCGCACGGCCCGCGCGG

RND4__GCA_000410895.1
GCGGGGGGGCTGGCCCCGGCCGGGCGACGGTGGCGGGGCGGCCCGGGGCCCCGGGGGGCCCGGCGGGCGCGGCCGGCCCGCGCGCGCCCGGGGGGGGGTGGGGGGGGGGGCCGCGGCGGCCGGCCGCCCCGGGGGGGGCCGCGGGGGGGGGCGCCGGGGCGCGGGGGGGCGCCCCGCGCCCCGGCCTGCGGCGCCGCCCCCCGGGGGGCCGACCCGCCCGTGGGGGCGGGCGGGGGCCGCGGCCCCCCCGGGCCGGGGCGGGGCCGCCGGGGCGGCCCGCCGCGCCGGGGGGGCGCGGGGGTGGGGCCGCGCACGGCCCGCGCGG

RND4__GCA_000755825.1
GCGGGGGGGCTGGCCCCGGCCGGGCGACGGTGGCGGGGCGGCCCGGGGCCCCGGGGGGCCCGGCGGGCGCGGCCGGCCCGCGCGCGCCCGGGGGGGGGTGGGGGGGGGGGCCGCGGCGGCCGGCCGCCCCGGGGGGGGCCGCGGGGGGGGGCGCCGGGGCGCGGGGGGGCGCCCCGCGCCCCGGCCTGCGGCGCCGCCCCCCGGGGGGCCGACCCGCCCGTGGGGGCGGGCGGGGGCCGCGGCCCCCCCGGGCCGGGGCGGGGCCGCCGGGGCGGCCCGCCGCGCCGGGGGGGCGCGGGGGTGGGGCCGCGCACGGCCCGCGCGG

RND4__GCA_000954175.1
GCGGGGGGGCTGGCCCCGGCCGGGCGACGGTGGCGGGGCGGCCCGGGGCCCCGGGGGGCCCGGCGGGCGCGGCCGGCCCGCGCGCGCCCGGGGGGGGGTGGGGGGGGGGGCCGCGGCGGCCGGCCGCCCCGGGGGGGGCCGCGGGGGGGGGCGCCGGGGCGCGGGGGGGCGCCCCGCGCCCCGGCCTGCGGCGCCGCCCCCCGGGGGGCCGACCCGCCCGTGGGGGCGGGCGGGGGCCGCGGCCCCCCCGGGCCGGGGCGGGGCCGCCGGGGCGGCCCGCCGCGCCGGGGGGGCGCGGGGGTGGGGCCGCGCACGGCCCGCGCGG

RND4__GCA_000959145.1
GCGGGGGGGCTGGCCCCGGCCGGGCGACGGTGGCGGGGCGGCCCGGGGCCCCGGGGGGCCCGGCGGGCGCGGCCGGCCCGCGCGCGCCCGGGGGGGGGTGGGGGGGGGGGCCGCGGCGGCCGGCCGCCCCGGGGGGGGCCGCGGGGGGGGGCGCCGGGGCGCGGGGGGGCGCCCCGCGCCCCGGCCTGCGGCGCCGCCCCCCGGGGGGCCGACCCGCCCGTGGGGGCGGGCGGGGGCCGCGGCCCCCCCGGGCCGGGGCGGGGCCGCCGGGGCGGCCCGCCGCGCCGGGGGGGCGCGGGGGTGGGGCCGCGCACGGCCCGCGCGG

RND4__GCA_001212065.1
GCGGGGGGGCTGGCCCCGGCCGGGCGACGGTGGCGGGGCGGCCCGGGGCCCCGGGGGGCCCGGCGGGCGCGGCCGGCCCGCGCGCGCCCGGGGGGGGGTGGGGGGGGGGGCCGCGGCGGCCGGCCGCCCCGGGGGGGGCCGCGGGGGGGGGCGCCGGGGCGCGGGGGGGCGCCCCGCGCCCCGGCCTGCGGCGCCGCCCCCCGGGGGGCCGACCCGCCCGTGGGGGCGGGCGGGGGCCGCGGCCCCCCCGGGCCGGGGCGGGGCCGCCGGGGCGGCCCGCCGCGCCGGGGGGGCGCGGGGGTGGGGCCGCGCACGGCCCGCGCGG

RND4__GCA_001212405.1
GCGGGGGGGCTGGCCCCGGCCGGGCGACGGTGGCGGGGCGGCCCGGGGCCCCGGGGGGCCCGGCGGGCGCGGCCGGCCCGCGCGCGCCCGGGGGGGGGTGGGGGGGGGGGCCGCGGCGGCCGGCCGCCCCGGGGGGGGCCGCGGGGGGGGGCGCCGGGGCGCGGGGGGGCGCCCCGCGCCCCGGCCCGCGGCGCCGCCCCCCGGGGGGCCGACCCGCCCGTGGGGGCGGGCGGGGGCCGCGGCCCCCCCGGGCCGGGGCGGGGCCGCCGGGGCGGCCCGCCGCGCCGGGGGGGCGCGGGGGTGGGGCCGCGCACGGCCCGCGCGG

RND4__GCA_001277875.1
GCGGGGGGGCTGGCCCCGGCCGGGCGACGGTGGCGGGGCGGCCCGGGGCCCCGGGGGGCCCGGCGGGCGCGGCCGGCCCGCGCGCGCCCGGGGGGGGGTGGGGGGGGGGGCCGCGGCGGCCGGCCGCCCCGGGGGGGGCCGCGGGGGGGGGCGCCGGGGCGCGGGGGGGCGCCCCGCGCCCCGGCCTGCGGCGCCGCCCCCCGGGGGGCCGACCCGCCCGTGGGGGCGGGCGGGGGCCGCGGCCCCCCCGGGCCGGGGCGGGGCCGCCGGGGCGGCCCGCCGCGCCGGGGGGGCGCGGGGGTGGGGCCGCGCACGGCCCGCGCGG

RND4__GCA_001277895.1
GCGGGGGGGCTGGCCCCGGCCGGGCGACGGTGGCGGGGCGGCCCGGGGCCCCGGGGGGCCCGGCGGGCGCGGCCGGCCCGCGCGCGCCCGGGGGGGGGTGGGGGGGGGGGCCGCGGCGGCCGGCCGCCCCGGGGGGGGCCGCGGGGGGGGGCGCCGGGGCGCGGGGGGGCGCCCCGCGCCCCGGCCTGCGGCGCCGCCCCCCGGGGGGCCGACCCGCCCGTGGGGGCGGGCGGGGGCCGCGGCCCCCCCGGGCCGGGGCGGGGCCGCCGGGGCGGCCCGCCGCGCCGGGGGGGCGCGGGGGTGGGGCCGCGCACGGCCCGCGCGG

RND4__GCA_001277975.1
GCGGGGGGGCTGGCCCCGGCCGGGCGACGGTGGCGGGGCGGCCCGGGGCCCCGGGGGGCCCGGCGGGCGCGGCCGGCCCGCGCGCGCCCGGGGGGGGGTGGGGGGGGGGGCCGCGGCGGCCGGCCGCCCCGGGGGGGGCCGCGGGGGGGGGCGCCGGGGCGCGGGGGGGCGCCCCGCGCCCCGGCCTGCGGCGCCGCCCCCCGGGGGGCCGACCCGCCCGTGGGGGCGGGCGGGGGCCGCGGCCCCCCCGGGCCGGGGCGGGGCCGCCGGGGCGGCCCGCCGCGCCGGGGGGGCGCGGGGGTGGGGCCGCGCACGGCCCGCGCGG

RND4__GCA_001327035.1
GCGGGGGGGCTGGCCCCGGCCGGGCGACGGTGGCGGGGCGGCCCGGGGCCCCGGGGGGCCCGGCGGGCGCGGCCGGCCCGCGCGCGCCCGGGGGGGGGTGGGGGGGGGGGCCGCGGCGGCCGGCCGCCCCGGGGGGGGCCGCGGGGGGGGGCGCCGGGGCGCGGGGGGGCGCCCCGCGCCCCGGCCTGCGGCGCCGCCCCCCGGGGGGCCGACCCGCCCGTGGGGGCGGGCGGGGGCCGCGGCCCCCCCGGGCCGGGGCGGGGCCGCCGGGGCGGCCCGCCGCGCCGGGGGGGCGCGGGGGTGGGGCCGCGCACGGCCCGCGCGG

RND4__GCA_000011545.1
GCGGGGGGGCTGGCCCCGGCCGGGCGACGGTGGCGGGGCGGCCCGGGGCCCCGGGGGGCCCGGCGGGCGCGGCCGGCCCGCGCGCGCCCGGGGGGGGGTGGGGGGGGGGGCCGCGGCGGCCGGCCGCCCCGGGGGGGGCCGCGGGGGGGGGCGCCGGGGCGCGGGGGGGCGCCCCGCGCCCCGGCCCGCGGCGCCGCCCCTCGGGGGGCCGGCCCGCCCGTGGGGGCGGGCGGGGGCCGCGGCCCCCCCGGGCCGGGGCGGGGCCGCCGGGGCGGCCCGCCGCGCCGGGGGGGCGCGGGGGTGGGGCCGCGCACGGCCCGCGCGG

RND4__GCA_000294635.1
GCGGGGGGGCTGGCCCCGGCCGGGCGACGGTGGCGGGGCGGCCCGGGGCCCCGGGGGGCCCGGCGGGCGCGGCCGGCCCGCGCGCGCCCGGGGGGGGGTGGGGGGGGGGGCCGCGGCGGCCGGCCGCCCCGGGGGGGGCCGCGGGGGGGGGCGCCGGGGCGCGGGGGGGCGCCCCGCGCCCCGGCCCGCGGCGCCGCCCCTCGGGGGGCCGGCCCGCCCGTGGGGGCGGGCGGGGGCCGCGGCCCCCCCGGGCCGGGGCGGGGCCGCCGGGGCGGCCCGCCGCGCCGGGGGGGCGCGGGGGTGGGGCCGCGCACGGCCCGCGCGG

RND4__GCA_000494855.1
GCGGGGGGGCTGGCCCCGGCCGGGCGACGGTGGCGGGGCGGCCCGGGGCCCCGGGGGGCCCGGCGGGCGCGGCCGGCCCGCGCGCGCCCGGGGGGGGGTGGGGGGGGGGGCCGCGGCGGCCGGCCGCCCCGGGGGGGGCCGCGGGGGGGGGCGCCGGGGCGCGGGGGGGCGCCCCGCGCCCCGGCCCGCGGCGCCGCCCCCCGGGGGGCCGGCCCGCCCGTGGGGGCGGGCGGGGGCCGCGGCCCCCCCGGGCCGGGGCGGGGTCGCCGGGGCGGCCCGCCGCGCCGGGGGGGCGCGGGGGTGGGGCCGCGCACGGCCCGCGCGG

RND4__GCA_000755925.1
GCGGGGGGGCTGGCCCCGGCCGGGCGACGGTGGCGGGGCGGCCCGGGGCCCCGGGGGGCCCGGCGGGCGCGGCCGGCCCGCGCGCGCCCGGGGGGGGGTGGGGGGGGGGGCCGCGGCGGCCGGCCGCCCCGGGGGGGGCCGCGGGGGGGGGCGCCGGGGCGCGGGGGGGCGCCCCGCGCCCCGGCCCGCGGCGCCGCCCCTCGGGGGGCCGGCCCGCCCGTGGGGGCGGGCGGGGGCCGCGGCCCCCCCGGGCCGGGGCGGGGCCGCCGGGGCGGCCCGCCGCGCCGGGGGGGCGCGGGGGTGGGGCCGCGCACGGCCCGCGCGG

RND4__GCA_000757015.2
GCGGGGGGGCTGGCCCCGGCCGGGCGACGGTGGCGGGGCGGCCCGGGGCCCCGGGGGGCCCGGCGGGCGCGGCCGGCCCGCGCGCGCCCGGGGGGGGGTGGGGGGGGGGGCCGCGGCGGCCGGCCGCCCCGGGGGGGGCCGCGGGGGGGGGCGCCGGGGCGCGGGGGGGCGCCCCGCGCCCCGGCCCGCGGCGCCGCCCCTCGGGGGGCCGGCCCGCCCGTGGGGGCGGGCGGGGGCCGCGGCCCCCCCGGGCCGGGGCGGGGCCGCCGGGGCGGCCCGCCGCGCCGGGGGGGCGCGGGGGTGGGGCCGCGCACGGCCCGCGCGG

RND4__GCA_000757035.2
GCGGGGGGGCTGGCCCCGGCCGGGCGACGGTGGCGGGGCGGCCCGGGGCCCCGGGGGGCCCGGCGGGCGCGGCCGGCCCGCGCGCGCCCGGGGGGGGGTGGGGGGGGGGGCCGCGGCGGCCGGCCGCCCCGGGGGGGGCCGCGGGGGGGGGCGCCGGGGCGCGGGGGGGCGCCCCGCGCCCCGGCCCGCGGCGCCGCCCCTCGGGGGGCCGGCCCGCCCGTGGGGGCGGGCGGGGGCCGCGGCCCCCCCGGGCCGGGGCGGGGCCGCCGGGGCGGCCCGCCGCGCCGGGGGGGCGCGGGGGTGGGGCCGCGCACGGCCCGCGCGG

RND4__GCA_000757245.1
GCGGGGGGGCTGGCCCCGGCCGGGCGACGGTGGCGGGGCGGCCCGGGGCCCCGGGGGGCCCGGCGGGCGCGGCCGGCCCGCGCGCGCCCGGGGGGGGGTGGGGGGGGGGGCCGCGGCGGCCGGTCGCCCCGGGGGGGGCCGCGGGGGGGGGCGCCGGGGCGCGGGGGGGCGCCCCGCGCCCCGGCCCGCGGCGCCGCCCCCCGGGGGGCCGGCCCGCCCGTGGGGGCGGGCGGGGGCCGCGGCCCCCCCGGGCCGGGGCGGGGCCGCCGGGGCGGCCCGCCGCGCCGGGGGGGCGCGGGGGTGGGGCCGCGCACGGCCCGCGCGG

RND4__GCA_000770475.1
GCGGGGGGGCTGGCCCCGGCCGGGCGACGGTGGCGGGGCGGCCCGGGGCCCCGGGGGGCCCGGCGGGCGCGGCCGGCCCGCGCGCGCCCGGGGGGGGGTGGGGGGGGGGGCCGCGGCGGCCGGCCGCCCCGGGGGGGGCCGCGGGGGGGGGCGCCGGGGCGCGGGGGGGCGCCCCGCGCCCCGGCCCGCGGCGCCGCCCCCCGGGGGGCCGGCCCGCCCGTGGGGGCGGGCGGGGGCCGCGGCCTCCCCGGGCCGGGGCGGGGCCGCCGGGGCGGCCCGCCGCGCCGGGGGGGCGCGGGGGTGGGGCCGCGCACGGCCCGCGCGG

RND4__GCA_000770565.1
GCGGGGGGGCTGGCCCCGGCCGGGCGACGGTGGCGGGGCGGCCCGGGGCCCCGGGGGGCCCGGCGGGCGCGGCCGGCCCGCGCGCGCCCGGGGGGGGGTGGGGGGGGGGGCCGCGGCGGCCGGCCGCCCCGGGGGGGGCCGCGGGGGGGGGCGCCGGGGCGCGGGGGGGCGCCCCGCGCCCCGGCCCGCGGCGCCGCCCCCCGGGGGGCCGGCCCGCCCGTGGGGGCGGGCGGGGGCCGCGGCCCCCCCGGGCCGGGGCGGGGCCGCCGGGGCGGCCCGCCGCGCCGGGGGGGCGCGGGGGTGGGGCCGCGCACGGCCCGCGCGG

RND4__GCA_000773305.1
GCGGGGGGGCTGGCCCCGGCCGGGCGACGGTGGCGGGGCGGCCCGGGGCCCCGGGGGGCCCGGCGGGCGCGGCCGGCCCGCGCGCGCCCGGGGGGGGGTGGGGGGGGGGGCCGCGGCGGCCGGCCGCCCCGGGGGGGGCCGCGGGGGGGGGCGCCGGGGCGCGGGGGGGCGCCCCGCGCCCCGGCCCGCGGCGCCGCCCCCCGGGGGGCCGGCCCGCCCGTGGGGGCGGGCGGGGGCCGCGGCCCCCCCGGGCCGGGGCGGGGCCGCCGGGGCGGCCCGCCGCGCCGGGGGGGCGCGGGGGTGGGGCCGCGCACGGCCCGCGCGG

RND4__GCA_000774325.1
GCGGGGGGGCTGGCCCCGGCCGGGCGACGGTGGCGGGGCGGCCCGGGGCCCCGGGGGGCCCGGCGGGCGCGGCCGGCCCGCGCGCGCCCGGGGGGGGGTGGGGGGGGGGGCCGCGGCGGCCGGTCGCCCCGGGGGGGGCCGCGGGGGGGGGCGCCGGGGCGCGGGGGGGCGCCCCGCGCCCCGGCCCGCGGCGCCGCCCCCCGGGGGGCCGGCCCGCCCGTGGGGGCGGGCGGGGGCCGCGGCCCCCCCGGGCCGGGGCGGGGCCGCCGGGGCGGCCCGCCGCGCCGGGGGGGCGCGGGGGTGGGGCCGCGCACGGCCCGCGCGG

RND4__GCA_000774345.1
GCGGGGGGGCTGGCCCCGGCCGGGCGACGGTGGCGGGGCGGCCCGGGGCCCCGGGGGGCCCGGCGGGCGCGGCCGGCCCGCGCGCGCCCGGGGGGGGGTGGGGGGGGGGGCCGCGGCGGCCGGCCGCCCCGGGGGGGGCCGCGGGGGGGGGCGCCGGGGCGCGGGGGGGCGCCCCGCGCCCCGGCCCGCGGCGCCGCCCCCCGGGGGGCCGGCCCGCCCGTGGGGGCGGGCGGGGGCCGCGGCCCCCCCGGGCCGGGGCGGGGCCGCCGGGGCGGCCCGCCGCGCCGGGGGGGCGCGGGGGTGGGGCCGCGCACGGCCCGCGCGG

RND4__GCA_000774645.1
GCGGGGGGGCTGGCCCCGGCCGGGCGACGGTGGCGGGGCGGCCCGGGGCCCCGGGGGGCCCGGCGGGCGCGGCCGGCCCGCGCGCGCCCGGGGGGGGGTGGGGGGGGGGGCCGCGGCGGCCGGCCGCCCCGGGGGGGGCCGCGGGGGGGGGCGCCGGGGCGCGGGGGGGCGCCCCGCGCCCCGGCCCGCGGCGCCGCCCCCCGGGGGGCCGGCCCGCCCGTGGGGGCGGGCGGGGGCCGCGGCCTCCCCGGGCCGGGGCGGGGCCGCCGGGGCGGCCCGCCGCGCCGGGGGGGCGCGGGGGTGGGGCCGCGCACGGCCCGCGCGG

RND4__GCA_000774885.1
GCGGGGGGGCTGGCCCCGGCCGGGCGACGGTGGCGGGGCGGCCCGGGGCCCCGGGGGGCCCGGCGGGCGCGGCCGGCCCGCGCGCGCCCGGGGGGGGGTGGGGGGGGGGGCCGCGGCGGCCGGCCGCCCCGGGGGGGGCCGCGGGGGGGGGCGCCGGGGCGCGGGGGGGCGCCCCGCGCCCCGGCCCGCGGCGCCGCCCCCCGGGGGGCCGGCCCGCCCGTGGGGGCGGGCGGGGGCCGCGGCCCCCCCGGGCCGGGGCGGGGCCGCCGGGGCGGCCCGCCGCGCCGGGGGGGCGCGGGGGTGGGGCCGCGCACGGCCCGCGCGG

RND4__GCA_000959285.1
GCGGGGGGGCTGGCCCCGGCCGGGCGACGGTGGCGGGGCGGCCCGGGGCCCCGGGGGGCCCGGCGGGCGCGGCCGGCCCGCGCGCGCCCGGGGGGGGGTGGGGGGGGGGGCCGCGGCGGCCGGCCGCCCCGGGGGGGGCCGCGGGGGGGGGCGCCGGGGCGCGGGGGGGCGCCCCGCGCCCCGGCCCGCGGCGCCGCCCCTCGGGGGGCCGGCCCGCCCGTGGGGGCGGGCGGGGGCCGCGGCCCCCCCGGGCCGGGGCGGGGCCGCCGGGGCGGCCCGCCGCGCCGGGGGGGCGCGGGGGTGGGGCCGCGCACGGCCCGCGCGG

RND4__GCA_001327395.1
GCGGGGGGGCTGGCCCCGGCCGGGCGACGGTGGCGGGGCGGCCCGGGGCCCCGGGGGGCCCGGCGGGCGCGGCCGGCCCGCGCGCGCCCGGGGGGGGGTGGGGGGGGGGGCCGCGGCGGCCGGCCGCCCCGGGGGGGGCCGCGGGGGGGGGCGCCGGGGCGCGGGGGGGCGCCCCGCGCCCCGGCCCGCGGCGCCGCCCCTCGGGGGGCCGGCCCGCCCGTGGGGGCGGGCGGGGGCCGCGGCCCCCCCGGGCCGGGGCGGGGCCGCCGGGGCGGCCCGCCGCGCCGGGGGGGCGCGGGGGTGGGGCCGCGCACGGCCCGCGCGG

RND4__GCA_001327495.1
GCGGGGGGGCTGGCCCCGGCCGGGCGACGGTGGCGGGGCGGCCCGGGGCCCCGGGGGGCCCGGCGGGCGCGGCCGGCCCGCGCGCGCCCGGGGGGGGGTGGGGGGGGGGGCCGCGGCGGCCGGCCGCCCCGGGGGGGGCCGCGGGGGGGGGCGCCGGGGCGCGGGGGGGCGCCCCGCGCCCCGGCCCGCGGCGCCGCCCCTCGGGGGGCCGGCCCGCCCGTGGGGGCGGGCGGGGGCCGCGGCCCCCCCGGGCCGGGGCGGGGCCGCCGGGGCGGCCCGCCGCGCCGGGGGGGCGCGGGGGTGGGGCCGCGCACGGCCCGCGCGG

RND4__GCA_000757055.1
GCGGGGGGGCTGGCCCCGGCCGGGCGACGGTGGCGGGGCGGCCCGGGGCCCCGGGGGGCCCGGCGGGCGCGGCCGGCCCGCGCGCGCCCGGGGGGGGGTGGGGGGGGGGGCCGCGGCGGCCGGCCGCCCCGGGGGGGGCCGCGGGGGGGGGCGCCGGGGCGCGGGGGGGCGCCCCGCGCCCCGGCCCGCGGCGCCGCCCCCCGGGGGGCCGGCCCGCCCGTGGGGGCGGGCGGGGGCCGCGGCCCCCCCGGGCCGGGGCGGGGCCGCCGGGGCGGCCCGCCGCGCCGGGGGGGCGCGGGGGTGGGGCCGCGCACGGCCCGCGCGG

RND4__GCA_000770455.1
GCGGGGGGGCTGGCCCCGGCCGGGCGACGGTGGCGGGGCGGCCCGGGGCCCCGGGGGGCCCGGCGGGCGCGGCCGGCCCGCGCGCGCCCGGGGGGGGGTGGGGGGGGGGGCGGCGGCGGCCGGCCGCCCCGGGGGGGGCCGCGGGGGGGAGCGCCGGGGCGCGGGGGGGCGCCCCGCGCCCCGGCCCGCGGCGCCGCCCCCCGGGGGGCCGGCCCGCCCGTGGGGGCGGGCGGGGGCCGCGGCCCCCCCGGGCCGGGGCGGGGCCGCCGGGGCGGCCCGCCGCGCCGGGGGGGCGCGGGGGTGGGGCCGCGCACGGCCCGCGCGG

RND4__GCA_000770495.1
GCGGGGGGGCTGGCCCCGGCCGGGCGACGGTGGCGGGGCGGCCCGGGGCCCCGGGGGGCCCGGCGGGCGCGGCCGGCCCGCGCGCGCCCGGGGGGGGGTGGGGGGGGGGGCCGCGGCGGCCGGCCGCCCCGGGGGGGGCCGCGGGGGGGGGCGCCGGGGCGCGGGGGGGCGCCCCGCGCCCCGGCCCGCGGCGCCGCCCCCCGGGGGGCCGGCCCGCCCGTGGGGGCGGGCGGGGGCCGCGGCCCCCCCGGGCCGGGGCGGGGCCGCCGGGGCGGCCCGCCGCGCCGGGGGGGCGCGGGGGTGGGGCCGCGCACGGCCCGCGCGG

RND4__GCA_000770535.1
GCGGGGGGGCTGGCCCCGGCCGGGCGACGGTGGCGGGGCGGCCCGGGGCCCCGGGGGGCCCGGCGGGCGCGGCCGGCCCGCGCGCGCCCGGGGGGGGGTGGGGGGGGGGGCGGCGGCGGCCGGCCGCCCCGGGGGGGGCCGCGGGGGGGAGCGCCGGGGCGCGGGGGGGCGCCCCGCGCCCCGGCCCGCGGCGCCGCCCCCCGGGGGGCCGGCCCGCCCGTGGGGGCGGGCGGGGGCCGCGGCCCCCCCGGGCCGGGGCGGGGCCGCCGGGGCGGCCCGCCGCGCCGGGGGGGCGCGGGGGTGGGGCCGCGCACGGCCCGCGCGG

RND4__GCA_000774785.1
GCGGGGGGGCTGGCCCCGGCCGGGCGACGGTGGCGGGGCGGCCCGGGGCCCCGGGGGGCCCGGCGGGCGCGGCCGGCCCGCGCGCGCCCGGGGGGGGGTGGGGGGGGGGGCCGCGGCGGCCGGCCGCCCCGGGGGGGGCCGCGGGGGGGGGCGCCGGGGCGCGGGGGGGCGCCCCGCGCCCCGGCCTGCGGCGCCGCCCCCCGGGGGGCCGGCCCGCCCGTGGGGGCGGGCGGGGGCCGCGGCCCCCCCGGGCCGGGGCGGGGCCGCCGGGGCGGCCCGCCGCGCCGGGGGGGCGCGGGGGTGGGGCCGCGCACGGCCCGCGCGG

RND4__GCA_000774805.1
GCGGGGGGGCTGGCCCCGGCCGGGCGACGGTGGCGGGGCGGCCCGGGGCCCCGGGGGGCCCGGCGGGCGCGGCCGGCCCGCGCGCGCCCGGGGGGGGGTGGGGGGGGGGGCCGCGGCGGCCGGCCGCCCCGAGGGGGGCCGCGGGGGGGGGCGCCGGGGTGCGGGGGGGCGCCCCGCGCCCCGGCCCGCGGCGCCGCCCCCCGGGGGGCCGGCCCGCCCGTGGGGGCGGGCGGGGGCCGCGGCCCCCCCGGGCCGGGGCGGGGCCGCCGGGGCGGCCCGCCGCGCCGGGGGGGCGCGGGGGTGGGGCCGCGCACGGCCCGCGCGG

RND4__GCA_000775045.1
GCGGGGGGGCTGGCCCCGGCCGGGCGACGGTGGCGGGGCGGCCCGGGGCCCCGGGGGGCCCGGCGGGCGCGGCCGGCCCGCGCGCGCCCGGGGGGGGGTGGGGGGGGGGGCCGCGGCGGCCGGCCGCCCCGGGGGGGGCCGCGGGGGGGGGCGCCGGGGCGCGGGGGGGCGCCCCGCGCCCCGGCCTGCGGCGCCGCCCCCCGGGGGGCCGGCCCGCCCGTGGGGGCGGGCGGGGGCCGCGGCCCCCCCGGGCCGGGGCGGGGCCGCCGGGGCGGCCCGCCGCGCCGGGGGGGCGCGGGGGTGGGGCCGCGCACGGCCCGCGCGG

RND4__GCA_000932105.1
GCGGGGGGGCTGGCCCCGGCCGGGCGACGGTGGCGGGGCGGCCCGGGGCCCCGGGGGGCCCGGCGGGCGCGGCCGGCCCGCGCGCGCCCGGGGGGGGGTGGGGGGGGGGGCCGCGGCGGCCGGCCGCCCCGGGGGGGGCCGCGGGGGGGGGCGCCGGGGCGCGGGGGGGCGCCCCGCGCCCCGGCCCGCGGCGCCGCCCCCCGGGGGGCCGGCCCGCCCGTGGGGGCGGGCGGGGGCCGCGGCCCCCCCGGGCCGGGGCGGGGCCGCCGGGGCGGCCCGCCGCGCCGGGGGGGCGCGGGGGTGGGGCCGCGCACGGCCCGCGCGG

RND4__GCA_000012785.1
GCGGGGGGGCTGGCCCCGGCCGGGCGACGGTGGCGGGGCGGCCCGGGGCCCCGGGGGGCCCGGCGGGCGCGGCCGGCCCGCGCGCGCCCGGGGGGGGGTGGGGGGGGGGGCCGCGGCGGCCGGCCGCCCCGGGGGGGGCCGCGGGGGGGGGCGCCGGGGCGCGGGGGGGCGCCCCGCGCCCCGGCCCGCGGCGCCGCCCCTCGGGGGGCCGGCCCGCCCGTGGGGGCGGGCGGGGGCCGCGGCCCCCCCGGGCCGGGGCGGGGCCGCCGGGGCGGCCCGCCGCGCCGGGGGGGCGCGGGGGTGGGGCCGCGCACGGCCCGCGCGG

RND4__GCA_000015905.1
GCGGGGGGGCTGGCCCCGGCCGGGCGACGGTGGCGGGGCGGCCCGGGGCCCCGGGGGGCCCGGCGGGCGCGGCCGGCCCGCGCGCGCCCGGGGGGGGGTGGGGGGGGGGGCCGCGGCGGCCGGCCGCCCCGGGGGGGGCCGCGGGGGGGGGCGCCGGGGCGCGGGGGGGCGCCCCGCGCCCCGGCCCGCGGCGCCGCCCCCCGGGGGGCCGGCCCGCCCGTGGGGGCGGGCGGGGGCCGCGGCCCCCCCGGGCCGGGGCGGGGCCGCCGGGGCGGCCCGCCGCGCCGGGGGGGCGCGGGGGTGGGGCCGCGCACGGCCCGCGCGG

RND4__GCA_000015925.1
GCGGGGGGGCTGGCCCCGGCCGGGCGACGGTGGCGGGGCGGCCCGGGGCCCCGGGGGGCCCGGCGGGCGCGGCCGGCCCGCGCGCGCCCGGGGGGGGGTGGGGGGGGGGGCCGCGGCGGCCGGCCGCCCCGGGGGGGGCCGCGGGGGGGGGCGCCGGGGCGCGGGGGGGCGCCCCGCGCCCCGGCCTGCGGCGCCGCCCCCCGGGGGGCCGGCCCGCCCGTGGGGGCGGGCGGGGGCCGCGGCCCCCCCGGGCCGGGGCGGGGCCGCCGGGGCGGCCCGCCGCGCCGGGGGGGCGCGGGGGTGGGGCCGCGCACGGCCCGCGCGG

RND4__GCA_000152325.1
GCGGGGGGGCTGGCCCCGGCCGGGCGACGGTGGCGGGGCGGCCCGGGGCCCCGGGGGGCCCGGCGGGCGCGGCCGGCCCGCGCGCGCCCGGGGGGGGGTGGGGGGGGGGGCCGCGGCGGCCGGCCGCCCCGGGGGGGGCCGCGGGGGGGGGCGCCGGGGCGCGGGGGGGCGCCCCGCGCCCCGGCCTGCGGCGCCGCCCCCCGGGGGGCCGACCCGCCCGTGGGGGCGGGCGGGGGCCGCGGCCCCCCCGGGCCGGGGCGGGGCCGCCGGGGCGGCCCGCCGCGCCGGGGGGGCGCGGGGGTGGGGCCGCGCACGGCCCGCGCGG

RND4__GCA_000152365.1
GCGGGGGGGCTGGCCCCGGCCGGGCGACGGTGGCGGGGCGGCCCGGGGCCCCGGGGGGCCCGGCGGGCGCGGCCGGCCCGCGCGCGCCCGGGGGGGGGTGGGGGGGGGGGCCGCGGCGGCCGGCCGCCCCGGGGGGGGCCGCGGGGGGGGGCGCCGGGGCGCGGGGGGGCGCCCCGCGCCCCGGCCTGCGGCGCCGCCCCCCGGGGGGCCGGCCCGCCCGTGGGGGCGGGCGGGGGCCGCGGCCCCCCCGGGCCGGGGCGGGGCCGCCGGGGCGGCCCGCCGCGCCGGGGGGGCGCGGGGGTGGGGCCGCGCACGGCCCGCGCGG

RND4__GCA_000169715.1
GCGGGGGGGCTGGCCCCGGCCGGGCGACGGTGGCGGGGCGGCCCGGGGCCCCGGGGGGCCCGGCGGGCGCGGCCGGCCCGCGCGCGCCCGGGGGGGGGTGGGGGGGGGGGCCGCGGCGGCCGGCCGCCCCGGGGGGGGCCGCGGGGGGGGGCGCCGGGGCGCGGGGGGGCGCCCCGCGCCCCGGCCCGCGGCGCCGCCCCCCGGGGGGCCGGCCCGCCCGTGGGGGCGGGCGGGGGCCGCGGCCCCCCCGGGCCGGGGCGGGGCCGCCGGGGCGGCCCGCCGCGCCGGGGGGGCGCGGGGGTGGGGCCGCGCACGGCCCGCGCGG

RND4__GCA_000182195.1
GCGGGGGGGCTGGCCCCGGCCGGGCGACGGTGGCGGGGCGGCCCGGGGCCCCGGGGGGCCCGGCGGGCGCGGCCGGCCCGCGCGCGCCCGGGGGGGGGTGGGGGGGGGGGCCGCGGCGGCCGGCCGCCCCGGGGGGGGCCGCGGGGGGGGGCGCCGGGGCGCGGGGGGGCGCCCCGCGCCCCGGCCCGCGGCGCCGCCCCCCGGGGGGCCGGCCCGCCCGTGGGGGCGGGCGGGGGCCGCGGCCCCCCCGGGCCGGGGCGGGGCCGCCGGGGCGGCCCGCCGCGCCGGGGGGGCGCGGGGGTGGGGCCGCGCACGGCCCGCGCGG

RND4__GCA_000182585.2
GCGGGGGGGCTGGCCCCGGCCGGGCGACGGTGGCGGGGCGGCCCGGGGCCCCGGGGGGCCCGGCGGGCGCGGCCGGCCCGCGCGCGCCCGGGGGGGGGTGGGGGGGGGGGCCGCGGCGGCCGGCCGCCCCGGGGGGGGCCGCGGGGGGGGGCGCCGGGGCGCGGGGGGGCGCCCCGCGCCCCGGCCTGCGGCGCCGCCCCCCGGGGGGCCGGCCCGCCCGTGGGGGCGGGCGGGGGCCGCGGCCCCCCCGGGCCGGGGCGGGGCCGCCGGGGCGGCCCGCCGCGCCGGGGGGGCGCGGGGGTGGGGCCGCGCACGGCCCGCGCGG

RND4__GCA_000193455.1
GCGGGGGGGCTGGCCCCGGCCGGGCGACGGTGGCGGGGCGGCCCGGGGCCCCGGGGGGCCCGGCGGGCGCGGCCGGCCCGCGCGCGCCCGGGGGGGGGTGGGGGGGGGGGCCGCGGCGGCCGGCCGCCCCGGGGGGGGCCGCGGGGGGGGGCGCCGGGGCGCGGGGGGGCGCCCCGCGCCCCGGCCCGCGGCGCCGCCCCTCGGGGGGCCGGCCCGCCCGTGGGGGCGGGCGGGGGCCGCGGCCCCCCCGGGCCGGGGCGGGGCCGCCGGGGCGGCCCGCCGCGCCGGGGGGGCGCGGGGGTGGGGCCGCGCACGGCCCGCGCGG

RND4__GCA_000193475.1
GCGGGGGGGCTGGCCCCGGCCGGGCGACGGTGGCGGGGCGGCCCGGGGCCCCGGGGGGCCCGGCGGGCGCGGCCGGCCCGCGCGCGCCCGGGGGGGGGTGGGGGGGGGGGCCGCGGCGGCCGGCCGCCCCGGGGGGGGCCGCGGGGGGGGGCGCCGGGGCGCGGGGGGGCGCCCCGCGCCCCGGCCTGCGGCGCCGCCCCCCGGGGGGCCGGCCCGCCCGTGGGGGCGGGCGGGGGCCGCGGCCCCCCCGGGCCGGGGCGGGGCCGCCGGGGCGGCCCGCCGCGCCGGGGGGGCGCGGGGGTGGGGCCGCGCACGGCCCGCGCGG

RND4__GCA_000259735.1
GCGGGGGGGCTGGCCCCGGCCGGGCGACGGTGGCGGGGCGGCCCGGGGCCCCGGGGGGCCCGGCGGGCGCGGCCGGCCCGCGCGCGCCCGGGGGGGGGTGGGGGGGGGGGCCGCGGCGGCCGGCCGCCCCGGGGGGGGCCGCGGGGGGGGGCGCCGGGGCGCGGGGGGGCGCCCCGCGCCCCGGCCCGCGGCGCCGCCCCTCGGGGGGCCGGCCCGCCCGTGGGGGCGGGCGGGGGCCGCGGCCCCCCCGGGCCGGGGCGGGGCCGCCGGGGCGGCCCGCCGCGCCGGGGGGGCGCGGGGGTGGGGCCGCGCACGGCCCGCGCGG

RND4__GCA_000260515.1
GCGGGGGGGCTGGCCCCGGCCGGGCGACGGTGGCGGGGCGGCCCGGGGCCCCGGGGGGCCCGGCGGGCGCGGCCGGCCCGCGCGCGCCCGGGGGGGGGTGGGGGGGGGGGCCGCGGCGGCCGGCCGCCCCGGGGGGGGCCGCGGGGGGGGGCGCCGGGGCGCGGGGGGGCGCCCCGCGCCCCGGCCCGCGGCGCCGCCCCTCGGGGGGCCGGCCCGCCCGTGGGGGCGGGCGGGGGCCGCGGCCCCCCCGGGCCGGGGCGGGGCCGCCGGGGCGGCCCGCCGCGCCGGGGGGGCGCGGGGGTGGGGCCGCGCACGGCCCGCGCGG

RND4__GCA_000347975.1
GCGGGGGGGCTGGCCCCGGCCGGGCGACGGTGGCGGGGCGGCCCGGGGCCCCGGGGGGCCCGGCGGGCGCGGCCGGCCCGCGCGCGCCCGGGGGGGGGTGGGGGGGGGGGCCGCGGCGGCCGGCCGCCCCGGGGGGGGCCGCGGGGGGGGGCGCCGGGGCGCGGGGGGGCGCCCCGCGCCCCGGCCTGCGGCGCCGCCCCCCGGGGGGCCGACCCGCCCGTGGGGGCGGGCGGGGGCCGCGGCCCCCCCGGGCCGGGGCGGGGCCGCCGGGGCGGCCCGCCGCGCCGGGGGGGCGCGGGGGTGGGGCCGCGCACGGCCCGCGCGG

RND4__GCA_000350505.1
GCGGGGGGGCTGGCCCCGGCCGGGCGACGGTGGCGGGGCGGCCCGGGGCCCCGGGGGGCCCGGCGGGCGCGGCCGGCCCGCGCGCGCCCGGGGGGGGGTGGGGGGGGGGGCCGCGGCGGCCGGCCGCCCCGGGGGGGGCCGCGGGGGGGGGCGCCGGGGCGCGGGGGGGCGCCCCGCGCCCCGGCCTGCGGCGCCGCCCCCCGGGGGGCCGACCCGCCCGTGGGGGCGGGCGGGGGCCGCGGCCCCCCCGGGCCGGGGCGGGGCCGCCGGGGCGGCCCGCCGCGCCGGGGGGGCGCGGGGGTGGGGCCGCGCACGGCCCGCGCGG

RND4__GCA_000439695.1
GCGGGGGGGCTGGCCCCGGCCGGGCGACGGTGGCGGGGCGGCCCGGGGCCCCGGGGGGCCCGGCGGGCGCGGCCGGCCCGCGCGCGCCCGGGGGGGGGTGGGGGGGGGGGCCGCGGCGGCCGGCCGCCCCGGGGGGGGCCGCGGGGGGGGGCGCCGGGGCGCGGGGGGGCGCCCCGCGCCCCGGCCCGCGGCGCCGCCCCCCGGGGGGCCGGCCCGCCCGTGGGGGCGGGCGGGGGCCGCGGCCCCCCCGGGCCGGGGCGGGGCCGCCGGGGCGGCCCGCCGCGCCGGGGGGGCGCGGGGGTGGGGCCGCGCACGGCCCGCGCGG

RND4__GCA_000445385.1
GCGGGGGGGCTGGCCCCGGCCGGGCGACGGTGGCGGGGCGGCCCGGGGCCCCGGGGGGCCCGGCGGGCGCGGCCGGCCCGCGCGCGCCCGGGGGGGGGTGGGGGGGGGGGCCGCGGCGGCCGGCCGCCCCGGGGGGGGCCGCGGGGGGGGGCGCCGGGGCGCGGGGGGGCGCCCCGCGCCCCGGCCTGCGGCGCCGCCCCCCGGGGGGCCGGCCCGCCCGTGGGGGCGGGCGGGGGCCGCGGCCCCCCCGGGCCGGGGCGGGGCCGCCGGGGCGGCCCGCCGCGCCGGGGGGGCGCGGGGGTGGGGCCGCGCACGGCCCGCGCGG

RND4__GCA_000454625.1
GCGGGGGGGCTGGCCCCGGCCGGGCGACGGTGGCGGGGCGGCCCGGGGCCCCGGGGGGCCCGGCGGGCGCGGCCGGCCCGCGCGCGCCCGGGGGGGGGTGGGGGGGGGGGCCGCGGCGGCCGGCCGCCCCGGGGGGGGCCGCGGGGGGGGGCGCCGGGGCGCGGGGGGGCGCCCCGCGCCCCGGCCTGCGGCGCCGCCCCCCGGGGGGCCGACCCGCCCGTGGGGGCGGGCGGGGGCCGCGGCCCCCCCGGGCCGGGGCGGGGCCGCCGGGGCGGCCCGCCGCGCCGGGGGGGCGCGGGGGTGGGGCCGCGCACGGCCCGCGCGG

RND4__GCA_000511895.1
GCGGGGGGGCTGGCCCCGGCCGGGCGACGGTGGCGGGGCGGCCCGGGGCCCCGGGGGGCCCGGCGGGCGCGGCCGGCCCGCGCGCGCCCGGGGGGGGGTGGGGGGGGGGGCCGCGGCGGCCGGCCGCCCCGGGGGGGGCCGCGGGGGGGAGCGCCGGGGCGCGGGGGGGCGCCCCGCGCCCCGGCCCGCGGCGCCGCCCCCCGCGGGGCCGGCCCGCCCGTGGGGGCGGGCGGGGGCCGCGGCCCCCCCGGGCCGGGGCGGGGCCGCCGGGGCGGCCCGCCGCGCCGGGGGGGCGCGGGGGTGGGGCCGCGCACGGCCCGCGCGG

RND4__GCA_000511915.1
GCGGGGGGGCTGGCCCCGGCCGGGCGACGGTGGCGGGGCGGCCCGGGGCCCCGGGGGGCCCGGCGGGCGCGGCCGGCCCGCGCGCGCCCGGGGGGGGGTGGGGGGGGGGGCCGCGGCGGCCGGCCGCCCCGGGGGGGGCCGCGGGGGGGGGCGCCGGGGCGCGGGGGGGCGCCCCGCGCCCCGGCCCGCGGCGCCGCCCCCCGGGGGGCCGGCCCGCCCGTGGGGGCGGGCGGGGGCCGCGGCCCCCCCGGGCCGGGGCGGGGCCGCCGGGGCGGCCCGCCGCGCCGGGGGGGCGCGGGGGTGGGGCCGCGCACGGCCCGCGCGG

RND4__GCA_000520895.1
GCGGGGGGGCTGGCCCCGGCCGGGCGACGGTGGCGGGGCGGCCCGGGGCCCCGGGGGGCCCGGCGGGCGCGGCCGGCCCGCGCGCGCCCGGGGGGGGGTGGGGGGGGGGGCCGCGGCGGCCGGCCGCCCCGGGGGGGGCCGCGGGGGGGGGCGCCGGGGCGCGGGGGGGCGCCCCGCGCCCCGGCCCGCGGCGCCGCCCCCCGGGGGGCCGGCCCGCCCGTGGGGGCGGGCGGGGGCCGCGGCCCCCCCGGGCCGGGGCGGGGCCGCCGGGGCGGCCCGCCGCGCCGGGGGGGCGCGGGGGTGGGGCCGCGCACGGCCCGCGCGG

RND4__GCA_000521645.1
GCGGGGGGGCTGGCCCCGGCCGGGCGACGGTGGCGGGGCGGCCCGGGGCCCCGGGGGGCCCGGCGGGCGCGGCCGGCCCGCGCGCGCCCGGGGGGGGGTGGGGGGGGGGGCCGCGGCGGCCGGCCGCCCCGGGGGGGGCCGCGGGGGGGGGCGCCGGGGCGCGGGGGGGCGCCCCGCGCCCCGGCCCGCGGCGCCGCCCCCCGGGGGGCCGGCCCGCCCGTGGGGGCGGGCGGGGGCCGCGGCCCCCCCGGGCCGGGGCGGGGCCGCCGGGGCGGCCCGCCGCGCCGGGGGGGCGCGGGGGTGGGGCCGCGCACGGCCCGCGCGG

RND4__GCA_000583835.1
GCGGGGGGGCTGGCCCCGGCCGGGCGACGGTGGCGGGGCGGCCCGGGGCCCCGGGGGGCCCGGCGGGCGCGGCCGGCCCGCGCGCGCCCGGGGGGGGGTGGGGGGGGGGGCCGCGGCGGCCGGCCGCCCCGGGGGGGGCCGCGGGGGGGGGCGCCGGGGCGCGGGGGGGCGCCCCGCGCCCCGGCCCGCGGCGCCGCCCCCCGGGGGGCCGGCCCGCCCGTGGGGGCGGGCGGGGGCCGCGGCCCCCCCGGGCCGGGGCGGGGCCGCCGGGGCGGCCCGCCGCGCCGGGGGGGCGCGGGGGTGGGGCCGCGCACGGCCCGCGCGG

RND4__GCA_000755765.1
GCGGGGGGGCTGGCCCCGGCCGGGCGACGGTGGCGGGGCGGCCCGGGGCCCCGGGGGGCCCGGCGGGCGCGGCCGGCCCGCGCGCGCCCGGGGGGGGGTGGGGGGGGGGGCCGCGGCGGCCGGCCGCCCCGGGGGGGGCCGCGGGGGGGGGCGCCGGGGCGCGGGGGGGCGCCCCGCGCCCCGGCCCGCGGCGCCGCCCCCCGGGGGGCCGGCCCGCCCGTGGGGGCGGGCGGGGGCCGCGGCCCCCCCGGGCCGGGGCGGGGCCGCCGGGGCGGCCCGCCGCGCCGGGGGGGCGCGGGGGTGGGGCCGCGCACGGCCCGCGCGG

RND4__GCA_000755905.1
GCGGGGGGGCTGGCCCCGGCCGGGCGACGGTGGCGGGGCGGCCCGGGGCCCCGGGGGGCCCGGCGGGCGCGGCCGGCCCGCGCGCGCCCGGGGGGGGGTGGGGGGGGGGGCCGCGGCGGCCGGCCGCCCCGGGGGGGGCCGCGGGGGGGAGCGCCGGGGCGCGGGGGGGCGCCCCGCGCCCCGGCCCGCGGCGCCGCCCCCCGGGGGGCCGGCCCGCCCGTGGGGGCGGGCGGGGGCCGCGGCCCCCCCGGGCCGGGGCGGGGCCGCCGGGGCGGCCCGCCGCGCCGGGGGGGCGCGGGGGTGGGGCCGCGCACGGCCCGCGCGG

RND4__GCA_000755945.1
GCGGGGGGGCTGGCCCCGGCCGGGCGACGGTGGCGGGGCGGCCCGGGGCCCCGGGGGGCCCGGCGGGCGCGGCCGGCCCGCGCGCGCCCGGGGGGGGGTGGGGGGGGGGGCCGCGGCGGCCGGCCGCCCCGGGGGGGGCCGCGGGGGGGAGCGCCGGGGCGCGGGGGGGCGCCCCGCGCCCCGGCCCGCGGCGCCGCCCCCCGGGGGGCCGGCCCGCCCGTGGGGGCGGGCGGGGGCCGCGGCCCCCCCGGGCCGGGGCGGGGCCGCCGGGGCGGCCCGCCGCGCCGGGGGGGCGCGGGGGTGGGGCCGCGCACGGCCCGCGCGG

RND4__GCA_000755965.1
GCGGGGGGGCTGGCCCCGGCCGGGCGACGGTGGCGGGGCGGCCCGGGGCCCCGGGGGGCCCGGCGGGCGCGGCCGGCCCGCGCGCGCCCGGGGGGGGGTGGGGGGGGGGGCGGCGGCGGCCGGCCGCCCCGGGGGGGGCCGCGGGGGGGGGCGCCGGGGCGCGGGGGGGCGCCCCGCGCCCCGGCCCGCGGCGCCGCCCCCCGGGGGGCCGGCCCGCCCGTGGGGGCGGGCGGGGGCCGCGGCCCCCCCGGGCCGGGGCGGGGCCGCCGGGGCGGCCCGCCGCGCCGGGGGGGCGCGGGGGTGGGGCCGCGCACGGCCCGCGCGG

RND4__GCA_000756065.1
GCGGGGGGGCTGGCCCCGGCCGGGCGACGGTGGCGGGGCGGCCCGGGGCCCCGGGGGGCCCGGCGGGCGCGGCCGGCCCGCGCGCGCCCGGGGGGGGGTGGGGGGGGGGGCGGCGGCGGCCGGCCGCCCCGGGGGGGGCCGCGGGGGGGGGCGCCGGGGCGCGGGGGGGCGCCCCGCGCCCCGGCCCGCGGCGCCGCCCCCCGGGGGGCCGGCCCGCCCGTGGGGGCGGGCGGGGGCCGCGGCCCCCCCGGGCCGGGGCGGGGCCGCCGGGGCGGCCCGCCGCGCCGGGGGGGCGCGGGGGTGGGGCCGCGCACGGCCCGCGCGG

RND4__GCA_000756085.1
GCGGGGGGGCTGGCCCCGGCCGGGCGACGGTGGCGGGGCGGCCCGGGGCCCCGGGGGGCCCGGCGGGCGCGGCCGGCCCGCGCGCGCCCGGGGGGGGGTGGGGGGGGGGGCCGCGGCGGCCGGCCGCCCCGGGGGGGGCCGCGGGGGGGGGCGCCGGGGCGCGGGGGGGCGCCCCGCGCCCCGGCCCGCGGCGCCGCCCCTCGGGGGGCCGGCCCGCCCGTGGGGGCGGGCGGGGGCCGCGGCCCCCCCGGGCCGGGGCGGGGCCGCCGGGGCGGCCCGCCGCGCCGGGGGGGCGCGGGGGTGGGGCCGCGCACGGCCCGCGCGG

RND4__GCA_000756105.1
GCGGGGGGGCTGGCCCCGGCCGGGCGACGGTGGCGGGGCGGCCCGGGGCCCCGGGGGGCCCGGCGGGCGCGGCCGGCCCGCGCGCGCCCGGGGGGGGGTGGGGGGGGGGGCCGCGGCGGCCGGCCGCCCCGGGGGGGGCCGCGGGGGGGGGCGCCGGGGCGCGGGGGGGCGCCCCGCGCCCCGGCCTGCGGCGCCGCCCCCCGGGGGGCCGGCCCGCCCGTGGGGGCGGGCGGGGGCCGCGGCCCCCCCGGGCCGGGGCGGGGCCGCCGGGGCGGCCCGCCGCGCCGGGGGGGCGCGGGGGTGGGGCCGCGCACGGCCCGCGCGG

RND4__GCA_000756125.1
GCGGGGGGGCTGGCCCCGGCCGGGCGACGGTGGCGGGGCGGCCCGGGGCCCCGGGGGGCCCGGCGGGCGCGGCCGGCCCGCGCGCGCCCGGGGGGGGGTGGGGGGGGGGGCCGCGGCGGCCGGCCGCCCCGGGGGGGGCCGCGGGGGGGGGCGCCGGGGCGCGGGGGGGCGCCCCGCGCCCCGGCCTGCGGCGCCGCCCCCCGGGGGGCCGGCCCGCCCGTGGGGGCGGGCGGGGGCCGCGGCCCCCCCGGGCCGGGGCGGGGCCGCCGGGGCGGCCCGCCGCGCCGGGGGGGCGCGGGGGTGGGGCCGCGCACGGCCCGCGCGG

RND4__GCA_000756145.1
GCGGGGGGGCTGGCCCCGGCCGGGCGACGGTGGCGGGGCGGCCCGGGGCCCCGGGGGGCCCGGCGGGCGCGGCCGGCCCGCGCGCGCCCGGGGGGGGGTGGGGGGGGGGGCCGCGGCGGCCGGCCGCCCCGGGGGGGGCCGCGGGGGGGGGCGCCGGGGCGCGGGGGGGCGCCCCGCGCCCCGGCCTGCGGCGCCGCCCCCCGGGGGGCCGGCCCGCCCGTGGGGGCGGGCGGGGGCCGCGGCCCCCCCGGGCCGGGGCGGGGCCGCCGGGGCGGCCCGCCGCGCCGGGGGGGCGCGGGGGTGGGGCCGCGCACGGCCCGCGCGG

RND4__GCA_000756165.1
GCGGGGGGGCTGGCCCCGGCCGGGCGACGGTGGCGGGGCGGCCCGGGGCCCCGGGGGGCCCGGCGGGCGCGGCCGGCCCGCGCGCGCCCGGGGGGGGGTGGGGGGGGGGGCCGCGGCGGCCGGCCGCCCCGGGGGGGGCCGCGGGGGGGGGCGCCGGGGCGCGGGGGGGCGCCCCGCGCCCCGGCCTGCGGCGCCGCCCCCCGGGGGGCCGACCCGCCCGTGGGGGCGGGCGGGGGCCGCGGCCCCCCCGGGCCGGGGCGGGGCCGCCGGGGCGGCCCGCCGCGCCGGGGGGGCGCGGGGGTGGGGCCGCGCACGGCCCGCGCGG

RND4__GCA_000756185.1
GCGGGGGGGCTGGCCCCGGCCGGGCGACGGTGGCGGGGCGGCCCGGGGCCCCGGGGGGCCCGGCGGGCGCGGCCGGCCCGCGCGCGCCCGGGGGGGGGTGGGGGGGGGGGCCGCGGCGGCCGGCCGCCCCGGGGGGGGCCGCGGGGGGGGGCGCCGGGGCGCGGGGGGGCGCCCCGCGCCCCGGCCCGCGGCGCCGCCCCCCGGGGGGCCGGCCCGCCCGTGGGGGCGGGCGGGGGCCGCGGCCCCCCCGGGCCGGGGCGGGGCCGCCGGGGCGGCCCGCCGCGCCGGGGGGGCGCGGGGGTGGGGCCGCGCACGGCCCGCGCGG

RND4__GCA_000756925.1
GCGGGGGGGCTGGCCCCGGCCGGGCGACGGTGGCGGGGCGGCCCGGGGCCCCGGGGGGCCCGGCGGGCGCGGCCGGCCCGCGCGCGCCCGGGGGGGGGTGGGGGGGGGGGCCGCGGCGGCCGGCCGCCCCGGGGGGGGCCGCGGGGGGGGGCGCCGGGGCGCGGGGGGGCGCCCCGCGCCCCGGCCCGCGGCGCCGCCCCCCGGGGGGCCGGCCCGCCCGTGGGGGCGGGCGGGGGCCGCGGCCCCCCCGGGCCGGGGCGGGGCCGCCGGGGCGGCCCGCCGCGCCGGGGGGGCGCGGGGGTGGGGCCGCGCACGGCCCGCGCGG

RND4__GCA_000757075.1
GCGGGGGGGCTGGCCCCGGCCGGGCGACGGTGGCGGGGCGGCCCGGGGCCCCGGGGGGCCCGGCGGGCGCGGCCGGCCCGCGCGCGCCCGGGGGGGGGTGGGGGGGGGGGCCGCGGCGGCCGGCCGCCCCGGGGGGGGCCGCGGGGGGGGGCGCCGGGGCGCGGGGGGGCGCCCCGCGCCCCGGCCCGCGGCGCCGCCCCCCGCGGGGCCGGCCCGCCCGTGGGGGCGGGCGGGGGCCGCGGCCCCCCCGGGCCGGGGCGGGGCCGCCGGGGCGGCCCGCCGCGCCGGGGGGGCGCGGGGGTGGGGCCGCGCACGGCCCGCGCGG

RND4__GCA_000757095.1
GCGGGGGGGCTGGCCCCGGCCGGGCGACGGTGGCGGGGCGGCCCGGGGCCCCGGGGGGCCCGGCGGGCGCGGCCGGCCCGCGCGCGCCCGGGGGGGGGTGGGGAGGGGGGCCGCGGCGGCCGGCCGCCCCGAGGGGGGCCGCGGGGGGGGGCGCCGGGGCGCGGGGGGGCGCCCCGCGCCCCGGCCCGCGGCGCCGCCCCCCGGGGGGCCGGCCCGCCCGTGGGGGCGGGCGGGGGCCGCGGCCCCCCCGGGCCGGGGCGGGGCCGCCGGGGCGGCCCGCCGCGCCGGGGGGGCGCGGGGGTGGGGCCGCGCACGGCCCGCGCGG

RND4__GCA_000757105.1
GCGGGGGGGCTGGCCCCGGCCGGGCGACGGTGGCGGGGCGGCCCGGGGCCCCGGGGGGCCCGGCGGGCGCGGCCGGCCCGCGCGCGCCCGGGGGGGGGTGGGGGGGGGGGCCGCGGCGGCCGGCCGCCCCGGGGGGGGCCGCGGGGGGGGGCGCCGGGGCGCGGGGGGGCGCCCCGCGCCCCGGCCTGCGGCGCCGCCCCCCGGGGGGCCGGCCCGCCCGTGGGGGCGGGCGGGGGCCGCGGCCCCCCCGGGCCGGGGCGGGGCCGCCGGGGCGGCCCGCCGCGCCGGGGGGGCGCGGGGGTGGGGCCGCGCACGGCCCGCGCGG

RND4__GCA_000757145.1
GCGGGGGGGCTGGCCCCGGCCGGGCGACGGTGGCGGGGCGGCCCGGGGCCCCGGGGGGCCCGGCGGGCGCGGCCGGCCCGCGCGCGCCCGGGGGGGGGTGGGGGGGGGGGCCGCGGCGGCCGGCCGCCCCGGGGGGGGCCGCGGGGGGGGGCGCCGGGGCGCGGGGGGGCGCCCCGCGCCCCGGCCCGCGGCGCCGCCCCCCGGGGGGCCGGCCCGCCCGTGGGGGCGGGCGGGGGCCGCGGCCCCCCCGGGCCGGGGCGGGGCCGCCGGGGCGGCCCGCCGCGCCGGGGGGGCGCGGGGGTGGGGCCGCGCACGGCCCGCGCGG

RND4__GCA_000757175.1
GCGGGGGGGCTGGCCCCGGCCGGGCGACGGTGGCGGGGCGGCCCGGGGCCCCGGGGGGCCCGGCGGGCGCGGCCGGCCCGCGCGCGCCCGGGGGGGGGTGGGGGGGGGGGCCGCGGCGGCCGGCCGCCCCGGGGGGGGCCGCGGGGGGGGGCGCCGGGGCGCGGGGGGGCGCCCCGCGCCCCGGCCCGCGGCGCCGCCCCCCGGGGGGCCGGCCCGCCCGTGGGGGCGGGCGGGGGCCGCGGCCCCCCCGGGCCGGGGCGGGGCCGCCGGGGCGGCCCGCCGCGCCGGGGGGGCGCGGGGGTGGGGCCGCGCACGGCCCGCGCGG

RND4__GCA_000757185.1
GCGGGGGGGCTGGCCCCGGCCGGGCGACGGTGGCGGGGCGGCCCGGGGCCCCGGGGGGCCCGGCGGGCGCGGCCGGCCCGCGCGCGCCCGGGGGGGGGTGGGGGGGGGGGCCGCGGCGGCCGGCCGCCCCGGGGGGGGCCGCGGGGGGGGGCGCCGGGGCGCGGGGGGGCGCCCCGCGCCCCGGCCTGCGGCGCCGCCCCCCGGGGGGCCGGCCCGCCCGTGGGGGCGGGCGGGGGCCGCGGCCCCCCCGGGCCGGGGCGGGGCCGCCGGGGCGGCCCGCCGCGCCGGGGGGGCGCGGGGGTGGGGCCGCGCACGGCCCGCGCGG

RND4__GCA_000757225.1
GCGGGGGGGCTGGCCCCGGCCGGGCGACGGTGGCGGGGCGGCCCGGGGCCCCGGGGGGCCCGGCGGGCGCGGCCGGCCCGCGCGCGCCCGGGGGGGGGTGGGGGGGGGGGCGGCGGCGGCCGGCCGCCCCGGGGGGGGCCGCGGGGGGGGGCGCCGGGGCGCGGGGGGGCGCCCCGCGCCCCGGCCCGCGGCGCCGCCCCCCGGGGGGCCGGCCCGCCCGTGGGGGCGGGCGGGGGCCGCGGCCCCCCCGGGCCGGGGCGGGGCCGCCGGGGCGGCCCGCCGCGCCGGGGGGGCGCGGGGGTGGGGCCGCGCACGGCCCGCGCGG

RND4__GCA_000757255.1
GCGGGGGGGCTGGCCCCGGCCGGGCGACGGTGGCGGGGCGGCCCGGGGCCCCGGGGGGCCCGGCGGGCGCGGCCGGCCCGCGCGCGCCCGGGGGGGGGTGGGGGGGGGGGCCGCGGCGGCCGGCCGCCCCGGGGGGGGCCGCGGGGGGGGGCGCCGGGGCGCGGGGGGGCGCCCCGCGCCCCGGCCCGCGGCGCCGCCCCTCGGGGGGCCGGCCCGCCCGTGGGGGCGGGCGGGGGCCGCGGCCCCCCCGGGCCGGGGCGGGGCCGCCGGGGCGGCCCGCCGCGCCGGGGGGGCGCGGGGGTGGGGCCGCGCACGGCCCGCGCGG

RND4__GCA_000757325.1
GCGGGGGGGCTGGCCCCGGCTGGGCGACGGTGGCGGGGCGGCCCGGGGCCCCGGGGGGCCCGGCGGGCGCGGCCGGCCCGCGCGCGCCCGGGGGGGGGTGGGGGGGGGGGCCGCGGCGGCCGGCCGCCCCGGGGGGGGCCGCGGGGGGGGGCGCCGGGGCGCGGGGGGGCGCCCCGCGCCCCGGCCTGCGGCGCCGCCCCCCGGGGGGCCGACCCGCCCGTGGGGGCGGGCGGGGGCCGCGGCCCCCCCGGGCCGGGGCGGGGCCGCCGGGGCGGCCCGCCGCGCCGGGGGGGCGCGGGGGTGGGGCCGCGCACGGCCCGCGCGG

RND4__GCA_000763555.1
GCGGGGGGGCTGGCCCCGGCCGGGCGACGGTGGCGGGGCGGCCCGGGGCCCCGGGGGGCCCGGCGGGCGCGGCCGGCCCGCGCGCGCCCGGGGGGGGGTGGGGGGGGGGGCCGCGGCGGCCGGCCGCCCCGGGGGGGGCCGCGGGGGGGGGCGCCGGGGCGCGGGGGGGCGCCCCGCGCCCCGGCCCGCGGCGCCGCCCCTCGGGGGGCCGGCCCGCCCGTGGGGGCGGGCGGGGGCCGCGGCCCCCCCGGGCCGGGGCGGGGCCGCCGGGGCGGCCCGCCGCGCCGGGGGGGCGCGGGGGTGGGGCCGCGCACGGCCCGCGCGG

RND4__GCA_000764575.1
GCGGGGGGGCTGGCCCCGGCCGGGCGACGGTGGCGGGGCGGCCCGGGGCCCCGGGGGGCCCGGCGGGCGCGGCCGGCCCGCGCGCGCCCGGGGGGGGGTGGGGGGGGGGGCCGCGGCGGCCGGCCGCCCCGAGGGGGGCCGCGGGGGGGGGCGCCGGGGTGCGGGGGGGCGCCCCGCGCCCCGGCCCGCGGCGCCGCCCCCCGGGGGGCCGGCCCGCCCGTGGGGGCGGGCGGGGGCCGCGGCCCCCCCGGGCCGGGGCGGGGCCGCCGGGGCGGCCCGCCGCGCCGGGGGGGCGCGGGGGTGGGGCCGCGCACGGCCCGCGCGG

RND4__GCA_000770395.1
GCGGGGGGGCTGGCCCCGGCCGGGCGACGGTGGCGGGGCGGCCCGGGGCCCCGGGGGGCCCGGCGGGCGCGACCGGCCCGCGCGCGCCCGGGGGGGGGTGGGGGGGGGGGCCGCGGCGGCCGGCCGCCCCGAGGGGGGCCGCGGGGGGGGGCGCCGGGGCGCGGGGGGGCGCCCCGCGCCCCGGCCTGCGGCGCCGCCCCCCGGGGGGCCGGCCCGCCCGTGGGGGCGGGCGGGGGCCGCGGCCCCCCCGGGCCGGGGCGGGGCCGCCGGGGCGGCCCGCCGCGCCGGGGGGGCGCGGGGGTGGGGCCGCGCACGGCCCGCGCGG

RND4__GCA_000770415.1
GCGGGGGGGCTGGCCCCGGCCGGGCGACGGTGGCGGGGCGGCCCGGGGCCCCGGGGGGCCCGGCGGGCGCGACCGGCCCGCGCGCGCCCGGGGGGGGGTGGGGGGGGGGGCCGCGGCGGCCGGCCGCCCCGAGGGGGGCCGCGGGGGGGGGCGCCGGGGCGCGGGGGGGCGCCCCGCGCCCCGGCCTGCGGCGCCGCCCCCCGGGGGGCCGGCCCGCCCGTGGGGGCGGGCGGGGGCCGCGGCCCCCCCGGGCCGGGGCGGGGCCGCCGGGGCGGCCCGCCGCGCCGGGGGGGCGCGGGGGTGGGGCCGCGCACGGCCCGCGCGG

RND4__GCA_000770435.1
GCGGGGGGGCTGGCCCCGGCCGGGCGACGGTGGCGGGGCGGCCCGGGGCCCCGGGGGGCCCGGCGGGCGCGGCCGGCCCGCGCGCGCCCGGGGGGGGGTGGGGGGGGGGGCCGCGGCGGCCGGCCGCCCCGGGGGGGGCCGCGGGGGGGGGCGCCGGGGCGCGGGGGGGCGCCCCGCGCCCCGGCCCGCGGCGCCGCCCCCCGGGGGGCCGGCCCGCCCGTGGGGGCGGGCGGGGGCCGCGGCCCCCCCGGGCCGGGGCGGGGCCGCCGGGGCGGCCCGCCGCGCCGGGGGGGCGCGGGGGTGGGGCCGCGCACGGCCCGCGCGG

RND4__GCA_000770515.1
GCGGGGGGGCTGGCCCCGGCCGGGCGACGGTGGCGGGGCGGCCCGGGGCCCCGGGGGGCCCGGCGGGCGCGGCCGGCCCGCGCGCGCCCGGGGGGGGGTGGGGGGGGGGGCCGCGGCGGCCGGCCGCCCCGGGGGGGGCCGCGGGGGGGAGCGCCGGGGCGCGGGGGGGCGCCCCGCGCCCCGGCCCGCGGCGCCGCCCCCCGGGGGGCCGGCCCGCCCGTGGGGGCGGGCGGGGGCCGCGGCCCCCCCGGGCCGGGGCGGGGCCGCCGGGGCGGCCCGCCGCGCCGGGGGGGCGCGGGGGTGGGGCCGCGCACGGCCCGCGCGG

RND4__GCA_000773345.1
GCGGGGGGGCTGGCCCCGGCCGGGCGACGGTGGCGGGGCGGCCCGGGGCCCCGGGGGGCCCGGCGGGCGCGGCCGGCCCGCGCGCGCCCGGGGGGGGGTGGGGGGGGGGGCGGCGGCGGCCGGCCGCCCCGGGGGGGGCCGCGGGGGGGGGCGCCGGGGCGCGGGGGGGCGCCCCGCGCCCCGGCCCGCGGCGCCGCCCCCCGGGGGGCCGGCCCGCCCGTGGGGACGGGCGGGGGCCGCGGCCCCCCCGGGCCGGGGCGGGGCCGCCGGGGCGGCCCGCCGCGCCGGGGGGGCGCGGGGGTGGGGCCGCGCACGGCCCGCGCGG

RND4__GCA_000774175.1
GCGGGGGGGCTGGCCCCGGCCGGGCGACGGTGGCGGGGCGGCCCGGGGCCCCGGGGGGCCCGGCGGGCGCGGCCGGCCCGCGCGCGCCCGGGGGGGGGTGGGGGGGGGGGCCGCGGCGGCCGGCCGCCCCGGGGGGGGCCGCGGGGGGGGGCGCCGGGGCGCGGGGGGGCGCCCCGCGCCCCGGCCCGCGGCGCCGCCCCCCGGGGGGCCGGCCCGCCCGTGGGGGCGGGCGGGGGCCGCGGCCCCCCCGGGCCGGGGCGGGGCCGCCGGGGCGGCCCGCCGCGCCGGGGGGGCGCGGGGGTGGGGCCGCGCACGGCCCGCGCGG

RND4__GCA_000774185.1
GCGGGGGGGCTGGCCCCGGCCGGGCGACGGTGGCGGGGCGGCCCGGGGCCCCGGGGGGCCCGGCGGGCGCGGCCGGCCCGCGCGCGCCCGGGGGGGGGTGGGGGGGGGGGCCGCGGCGGCCGGCCGCCCCGGGGGGGGCCGCGGGGGGGGGCGCCGGGGCGCGGGGGGGCGCCCCGCGCCCCGGCCCGCGGCGCCGCCCCCCGGGGGGCCGGCCCGCCCGTGGGGGCGGGCGGGGGCCGCGGCCCCCCCGGGCCGGGGCGGGGCCGCCGGGGCGGCCCGCCGCGCCGGGGGGGCGCGGGGGTGGGGCCGCGCACGGCCCGCGCGG

RND4__GCA_000774195.1
GCGGGGGGGCTGGCCCCGGCCGGGCGACGGTGGCGGGGCGGCCCGGGGCCCCGGGGGGCCCGGCGGGCGCGACCGGCCCGCGCGCGCCCGGGGGGGGGTGGGGGGGGGGGCCGCGGCGGCCGGCCGCCCCGAGGGGGGCCGCGGGGGGGGGCGCCGGGGCGCGGGGGGGCGCCCCGCGCCCCGGCCTGCGGCGCCGCCCCCCGGGGGGCCGGCCCGCCCGTGGGGGCGGGCGGGGGCCGCGGCCCCCCCGGGCCGGGGCGGGGCCGCCGGGGCGGCCCGCCGCGCCGGGGGGGCGCGGGGGTGGGGCCGCGCACGGCCCGCGCGG

RND4__GCA_000774245.1
GCGGGGGGGCTGGCCCCGGCCGGGCGACGGTGGCGGGGCGGCCCGGGGCCCCGGGGGGCCCGGCGGGCGCGGCCGGCCCGCGCGCGCCCGGGGGGGGGTGGGGGGGGGGGCCGCGGCGGCCGGCCGCCCCGGGGGGGGCCGCGGGGGGGAGCGCCGGGGCGCGGGGGGGCGCCCCGCGCCCCGGCCCGCGGCGCCGCCCCCCGGGGGGCCGGCCCGCCCGTGGGGGCGGGCGGGGGCCGCGGCCCCCCCGGGCCGGGGCGGGGCCGCCGGGGCGGCCCGCCGCGCCGGGGGGGCGCGGGGGTGGGGCCGCGCACGGCCCGCGCGG

RND4__GCA_000774265.1
GCGGGGGGGCTGGCCCCGGCCGGGCGACGGTGGCGGGGCGGCCCGGGGCCCCGGGGGGCCCGGCGGGCGCGGCCGGCCCGCGCGCGCCCGGGGGGGGGTGGGGGGGGGGGCCGCGGCGGCCGGCCGCCCCGGGGGGGGCCGCGGGGGGGAGCGCCGGGGCGCGGGGGGGCGCCCCGCGCCCCGGCCCGCGGCGCCGCCCCCCGCGGGGCCGGCCCGCCCGTGGGGGCGGGCGGGGGCCGCGGCCCCCCCGGGCCGGGGCGGGGCCGCCGGGGCGGCCCGCCGCGCCGGGGGGGCGCGGGGGTGGGGCCGCGCACGGCCCGCGCGG

RND4__GCA_000774275.1
GCGGGGGGGCTGGCCCCGGCCGGGCGACGGTGGCGGGGCGGCCCGGGGCCCCGGGGGGCCCGGCGGGCGCGGCCGGCCCGCGCGCGCCCGGGGGGGGGTGGGGGGGGGGGCCGCGGCGGCCGGCCGCCCCGGGGGGGGCCGCGGGGGGGGGCGCCGGGGCGCGGGGGGGCGCCCCGCGCCCCGGCCCGCGGCGCCGCCCCCCGGGGGGCCGACCCGCCCGTGGGGGCGGGCGGGGGCCGCGGCCCCCCCGGGCCGGGGCGGGGCCGCCGGGGCGGCCCGCCGCGCCGGGGGGGCGCGGGGGTGGGGCCGCGCACGGCCCGCGCGG

RND4__GCA_000774335.1
GCGGGGGGGCTGGCCCCGGCCGGGCGACGGTGGCGGGGCGGCCCGGGGCCCCGGGGGGCCCGGCGGGCGCGGCCGGCCCGCGCGCGCCCGGGGGGGGGTGGGGGGGGGGGCCGCGGCGGCCGGCCGCCCCGGGGGGGGCCGCGGGGGGGGGCGCCGGGGCGCGGGGGGGCGCCCCGCGCCCCGGCCCGCGGCGCCGCCCCCCGGGGGGCCGGCCCGCCCGTGGGGGCGGGCGGGGGCCGCGGCCCCCCCGGGCCGGGGCGGGGCCGCCGGGGCGGCCCGCCGCGCCGGGGGGGCGCGGGGGTGGGGCCGCGCACGGCCCGCGCGG

RND4__GCA_000774385.1
GCGGGGGGGCTGGCCCCGGCCGGGCGACGGTGGCGGGGCGGCCCGGGGCCCCGGGGGGCCCGGCGGGCGCGGCCGGCCCGCGCGCGCCCGGGGGGGGGTGGGGGGGGGGGCCGCGGCGGCCGGCCGCCCCGGGGGGGGCCGCGGGGGGGGGCGCCGGGGCGCGGGGGGGCGCCCCGCGCCCCGGCCCGCGGCGCCGCCCCCCGGGGGGCCGACCCGCCCGTGGGGGCGGGCGGGGGCCGCGGCCCCCCCGGGCCGGGGCGGGGCCGCCGGGGCGGCCCGCCGCGCCGGGGGGGCGCGGGGGTGGGGCCGCGCACGGCCCGCGCGG

RND4__GCA_000774395.1
GCGGGGGGGCTGGCCCCGGCCGGGCGACGGTGGCGGGGCGGCCCGGGGCCCCGGGGGGCCCGGCGGGCGCGGCCGGCCCGCGCGCGCCCGGGGGGGGGTGGGGGGGGGGGCCGCGGCGGCCGGCCGCCCCGGGGGGGGCCGCGGGGGGGGGCGCCGGGGCGCGGGGGGGCGCCCCGCGCCCCGGCCCGCGGCGCCGCCCCCCGGGGGGCCGGCCCGCCCGTGGGGGCGGGCGGGGGCCGCGGCCCCCCCGGGCCGGGGCGGGGCCGCCGGGGCGGCCCGCCGCGCCGGGGGGGCGCGGGGGTGGGGCCGCGCACGGCCCGCGCGG

RND4__GCA_000774415.1
GCGGGGGGGCTGGCCCCGGCCGGGCGACGGTGGCGGGGCGGCCCGGGGCCCCGGGGGGCCCGGCGGGCGCGGCCGGCCCGCGCGCGCCCGGGGGGGGGTGGGGGGGGGGGCCGCGGCGGCCGGCCGCCCCGGGGGGGGCCGCGGGGGGGGGCGCCGGGGCGCGGGGGGGCGCCCCGCGCCCCGGCCCGCGGCGCCGCCCCCCGGGGGGCCGGCCCGCCCGTGGGGGCGGGCGGGGGCCGCGGCCCCCCCGGGCCGGGGCGGGGCCGCCGGGGCGGCCCGCCGCGCCGGGGGGGCGCGGGGGTGGGGCCGCGCACGGCCCGCGCGG

RND4__GCA_000774465.1
GCGGGGGGGCTGGCCCCGGCCGGGCGACGGTGGCGGGGCGGCCCGGGGCCCCGGGGGGCCCGGCGGGCGCGGCCGGCCCGCGCGCGCCCGGGGGGGGGTGGGGGGGGGGGCCGCGGCGGCCGGCCGCCCCGGGGGGGGCCGCGGGGGGGGGCGCCGGGGCGCGGGGGGGCGCCCCGCGCCCCGGCCCGCGGCGCCGCCCCCCGGGGGGCCGGCCCGCCCGTGGGGGCGGGCGGGGGCCGCGGCCCCCCCGGGCCGGGGCGGGGCCGCCGGGGCGGCCCGCCGCGCCGGGGGGGCGCGGGGGTGGGGCCGCGCACGGCCCGCGCGG

RND4__GCA_000774475.1
GCGGGGGGGCTGGCCCCGGCCGGGCGACGGTGGCGGGGCGGCCCGGGGCCCCGGGGGGCCCGGCGGGCGCGGCCGGCCCGCGCGCGCCCGGGGGGGGGTGGGGGGGGGGGCCGCGGCGGCCGGCCGCCCCGGGGGGGGCCGCGGGGGGGGGCGCCGGGGCGCGGGGGGGCGCCCCGCGCCCCGGCCCGCGGCGCCGCCCCCCGGGGGGCCGACCCGCCCGTGGGGGCGGGCGGGGGCCGCGGCCCCCCCGGGCCGGGGCGGGGCCGCCGGGGCGGCCCGCCGCGCCGGGGGGGCGCGGGGGTGGGGCCGCGCACGGCCCGCGCGG

RND4__GCA_000774485.1
GCGGGGGGGCTGGCCCCGGCCGGGCGACGGTGGCGGGGCGGCCCGGGGCCCCGGGGGGCCCGGCGGGCGCGGCCGGCCCGCGCGCGCCCGGGGGGGGGTGGGGGGGGGGGCCGCGGCGGCCGGCCGCCCCGGGGGGGGCCGCGGGGGGGGGCGCCGGGGCGCGGGGGGGCGCCCCGCGCCCCGGCCCGCGGCGCCGCCCCCCGGGGGGCCGGCCCGCCCGTGGGGGCGGGCGGGGGCCGCGGCCCCCCCGGGCCGGGGCGGGGCCGCCGGGGCGGCCCGCCGCGCCGGGGGGGCGCGGGGGTGGGGCCGCGCACGGCCCGCGCGG

RND4__GCA_000774495.1
GCGGGGGGGCTGGCCCCGGCCGGGCGACGGTGGCGGGGCGGCCCGGGGCCCCGGGGGGCCCGGCGGGCGCGGCCGGCCCGCGCGCGCCCGGGGGGGGGTGGGGGGGGGGGCCGCGGCGGCCGGCCGCCCCGGGGGGGGCCGCGGGGGGGGGCGCCGGGGCGCGGGGGGGCGCCCCGCGCCCCGGCCTGCGGCGCCGCCCCCCGGGGGGCCGGCCCGCCCGTGGGGGCGGGCGGGGGCCGCGGCCCCCCCGGGCCGGGGCGGGGCCGCCGGGGCGGCCCGCCGCGCCGGGGGGGCGCGGGGGTGGGGCCGCGCACGGCCCGCGCGG

RND4__GCA_000774555.1
GCGGGGGGGCTGGCCCCGGCCGGGCGACGGTGGCGGGGCGGCCCGGGGCCCCGGGGGGCCCGGCGGGCGCGGCCGGCCCGCGCGCGCCCGGGGGGGGGTGGGGGGGGGGGCCGCGGCGGCCGGCCGCCCCGGGGGGGGCCGCGGGGGGGGGCGCCGGGGCGCGGGGGGGCGCCCCGCGCCCCGGCCCGCGGCGCCGCCCCCCGGGGGGCCGGCCCGCCCGTGGGGGCGGGCGGGGGCCGCGGCCCCCCCGGGCCGGGGCGGGGCCGCCGGGGCGGCCCGCCGCGCCGGGGGGGCGCGGGGGTGGGGCCGCGCACGGCCCGCGCGG

RND4__GCA_000774565.1
GCGGGGGGGCTGGCCCCGGCCGGGCGACGGTGGCGGGGCGGCCCGGGGCCCCGGGGGGCCCGGCGGGCGCGGCCGGCCCGCGCGCGCCCGGGGGGGGGTGGGGGGGGGGGCCGCGGCGGCCGGCCGCCCCGGGGGGGGCCGCGGGGGGGGGCGCCGGGGCGCGGGGGGGCGCCCCGCGCCCCGGCCCGCGGCGCCGCCCCCCGGGGGGCCGGCCCGCCCGTGGGGGCGGGCGGGGGCCGCGGCCCCCCCGGGCCGGGGCGGGGCCGCCGGGGCGGCCCGCCGCGCCGGGGGGGCGCGGGGGTGGGGCCGCGCACGGCCCGCGCGG

RND4__GCA_000774575.1
GCGGGGGGGCTGGCCCCGGCCGGGCGACGGTGGCGGGGCGGCCCGGGGCCCCGGGGGGCCCGGCGGGCGCGGCCGGCCCGCGCGCGCCCGGGGGGGGGTGGGGGGGGGGGCCGCGGCGGCCGGCCGCCCCGGGGGGGGCCGCGGGGGGGGGCGCCGGGGCGCGGGGGGGCGCCCCGCGCCCCGGCCCGCGGCGCCGCCCCCCGGGGGGCCGACCCGCCCGTGGGGGCGGGCGGGGGCCGCGGCCCCCCCGGGCCGGGGCGGGGCCGCCGGGGCGGCCCGCCGCGCCGGGGGGGCGCGGGGGTGGGGCCGCGCACGGCCCGCGCGG

RND4__GCA_000774695.1
GCGGGGGGGCTGGCCCCGGCCGGGCGACGGTGGCGGGGCGGCCCGGGGCCCCGGGGGGCCCGGCGGGCGCGGCCGGCCCGCGCGCGCCCGGGGGGGGGTGGGGGGGGGGGCCGCGGCGGCCGGCCGCCCCGGGGGGGGCCGCGGGGGGGGGCGCCGGGGCGCGGGGGGGCGCCCCGCGCCCCGGCCCGCGGCGCCGCCCCCCGGGGGGCCGGCCCGCCCGTGGGGGCGGGCGGGGGCCGCGGCCCCCCCGGGCCGGGGCGGGGCCGCCGGGGCGGCCCGCCGCGCCGGGGGGGCGCGGGGGTGGGGCCGCGCACGGCCCGCGCGG

RND4__GCA_000774705.1
GCGGGGGGGCTGGCCCCGGCCGGGCGACGGTGGCGGGGCGGCCCGGGGCCCCGGGGGGCCCGGCGGGCGCGACCGGCCCGCGCGCGCCCGGGGGGGGGTGGGGGGGGGGGCCGCGGCGGCCGGCCGCCCCGAGGGGGGCCGCGGGGGGGGGCGCCGGGGCGCGGGGGGGCGCCCCGCGCCCCGGCCTGCGGCGCCGCCCCCCGGGGGGCCGGCCCGCCCGTGGGGGCGGGCGGGGGCCGCGGCCCCCCCGGGCCGGGGCGGGGCCGCCGGGGCGGCCCGCCGCGCCGGGGGGGCGCGGGGGTGGGGCCGCGCACGGCCCGCGCGG

RND4__GCA_000774765.1
GCGGGGGGGCTGGCCCCGGCCGGGCGACGGTGGCGGGGCGGCCCGGGGCCCCGGGGGGCCCGGCGGGCGCGGCCGGCCCGCGCGCGCCCGGGGGGGGGTGGGGGGGGGGGCCGCGGCGGCCGGCCGCCCCGGGGGGGGCCGCGGGGGGGGGCGCCGGGGCGCGGGGGGGCGCCCCGCGCCCCGGCCCGCGGCGCCGCCCCCCGGGGGGCCGGCCCGCCCGTGGGGGCGGGCGGGGGCCGCGGCCCCCCCGGGCCGGGGCGGGGCCGCCGGGGCGGCCCGCCGCGCCGGGGGGGCGCGGGGGTGGGGCCGCGCACGGCCCGCGCGG

RND4__GCA_000774815.1
GCGGGGGGGCTGGCCCCGGCCGGGCGACGGTGGCGGGGCGGCCCGGGGCCCCGGGGGGCCCGGCGGGCGCGGCCGGCCCGCGCGCGCCCGGGGGGGGGTGGGGGGGGGGGCGGCGGCGGCCGGCCGCCCCGGGGGGGGCCGCGGGGGGGGGCGCCGGGGCGCGGGGGGGCGCCCCGCGCCCCGGCCCGCGGCGCCGCCCCCCGGGGGGCCGGCCCGCCCGTGGGGGCGGGCGGGGGCCGCGGCCCCCCCGGGCCGGGGCGGGGCCGCCGGGGCGGCCCGCCGCGCCGGGGGGGCGCGGGGGTGGGGCCGCGCACGGCCCGCGCGG

RND4__GCA_000774865.1
GCGGGGGGGCTGGCCCCGGCCGGGCGACGGTGGCGGGGCGGCCCGGGGCCCCGGGGGGCCCGGCGGGCGCGGCCGGCCCGCGCGCGCCCGGGGGGGGGTGGGGGGGGGGGCCGCGGCGGCCGGCCGCCCCGGGGGGGGCCGCGGGGGGGGGCGCCGGGGCGCGGGGGGGCGCCCCGCGCCCCGGCCCGCGGCGCCGCCCCCCGGGGGGCCGGCCCGCCCGTGGGGGCGGGCGGGGGCCGCGGCCCCCCCGGGCCGGGGCGGGGCCGCCGGGGCGGCCCGCCGCGCCGGGGGGGCGCGGGGGTGGGGCCGCGCACGGCCCGCGCGG

RND4__GCA_000774945.1
GCGGGGGGGCTGGCCCCGGCCGGGCGACGGTGGCGGGGCGGCCCGGGGCCCCGGGGGGCCCGGCGGGCGCGGCCGGCCCGCGCGCGCCCGGGGGGGGGTGGGGGGGGGGGCCGCGGCGGCCGGCCGCCCCGGGGGGGGCCGCGGGGGGGGGCGCCGGGGCGCGGGGGGGCGCCCCGCGCCCCGGCCCGCGGCGCCGCCCCCCGGGGGGCCGACCCGCCCGTGGGGGCGGGCGGGGGCCGCGGCCCCCCCGGGCCGGGGCGGGGCCGCCGGGGCGGCCCGCCGCGCCGGGGGGGCGCGGGGGTGGGGCCGCGCACGGCCCGCGCGG

RND4__GCA_000774955.1
GCGGGGGGGCTGGCCCCGGCCGGGCGACGGTGGCGGGGCGGCCCGGGGCCCCGGGGGGCCCGGCGGGCGCGGCCGGCCCGCGCGCGCCCGGGGGGGGGTGGGGGGGGGGGCCGCGGCGGCCGGCCGCCCCGGGGGGGGCCGCGGGGGGGGGCGCCGGGGCGCGGGGGGGCGCCCCGCGCCCCGGCCCGCGGCGCCGCCCCCCGGGGGGCCGACCCGCCCGTGGGGGCGGGCGGGGGCCGCGGCCCCCCCGGGCCGGGGCGGGGCCGCCGGGGCGGCCCGCCGCGCCGGGGGGGCGCGGGGGTGGGGCCGCGCACGGCCCGCGCGG

RND4__GCA_000774965.1
GCGGGGGGGCTGGCCCCGGCCGGGCGACGGTGGCGGGGCGGCCCGGGGCCCCGGGGGGCCCGGCGGGCGCGGCCGGCCCGCGCGCGCCCGGGGGGGGGTGGGGGGGGGGGCCGCGGCGGCCGGCCGCCCCGGGGGGGGCCGCGGGGGGGGGCGCCGGGGCGCGGGGGGGCGCCCCGCGCCCCGGCCTGCGGCGCCGCCCCCCGGGGGGCCGGCCCGCCCGTGGGGGCGGGCGGGGGCCGCGGCCCCCCCGGGCCGGGGCGGGGCCGCCGGGGCGGCCCGCCGCGCCGGGGGGGCGCGGGGGTGGGGCCGCGCACGGCCCGCGCGG

RND4__GCA_000774975.1
GCGGGGGGGCTGGCCCCGGCCGGGCGACGGTGGCGGGGCGGCCCGGGGCCCCGGGGGGCCCGGCGGGCGCGGCCGGCCCGCGCGCGCCCGGGGGGGGGTGGGGGGGGGGGCCGCGGCGGCCGGCCGCCCCGGGGGGGGCCGCGGGGGGGGGCGCCGGGGCGCGGGGGGGCGCCCCGCGCCCCGGCCTGCGGCGCCGCCCCCCGGGGGGCCGGCCCGCCCGTGGGGGCGGGCGGGGGCCGCGGCCCCCCCGGGCCGGGGCGGGGCCGCCGGGGCGGCCCGCCGCGCTGGGGGGGCGCGGGGGTGGGGCCGCGCACGGCCCGCGCGG

RND4__GCA_000775025.1
GCGGGGGGGCTGGCCCCGGCCGGGCGACGGTGGCGGGGCGGCCCGGGGCCCCGGGGGGCCCGGCGGGCGCGACCGGCCCGCGCGCGCCCGGGGGGGGGTGGGGGGGGGGGCCGCGGCGGCCGGCCGCCCCGAGGGGGGCCGCGGGGGGGGGCGCCGGGGCGCGGGGGGGCGCCCCGCGCCCCGGCCTGCGGCGCCGCCCCCCGGGGGGCCGGCCCGCCCGTGGGGGCGGGCGGGGGCCGCGGCCCCCCCGGGCCGGGGCGGGGCCGCCGGGGCGGCCCGCCGCGCCGGGGGGGCGCGGGGGTGGGGCCGCGCACGGCCCGCGCGG

RND4__GCA_000775035.1
GCGGGGGGGCTGGCCCCGGCCGGGCGACGGTGGCGGGGCGGCCCGGGGCCCCGGGGGGCCCGGCGGGCGCGGCCGGCCCGCGCGCGCCCGGGGGGGGGTGGGGGGGGGGGCGGCGGCGGCCGGCCGCCCCGAGGGGGGCCGCGGGGGGGGGCGCCGGGGCGCGGGGGGGCGCCCCGCGCCCCGGCCCGCGGCGCCGCCCCCCGGGGGGCCGGCCCGCCCGTGGGGGCGGGCGGGGGCCGCGGCCCCCCCGGGCCGGGGCGGGGCCGCCGGGGCGGCCCGCCGCGCCGGGGGGGCGCGGGGGTGGGGCCGCGCACGGCCCGCGCGG

RND4__GCA_000775165.1
GCGGGGGGGCTGGCCCCGGCCGGGCGACGGTGGCGGGGCGGCCCGGGGCCCCGGGGGGCCCGGCGGGCGCGGCCGGCCCGCGCGCGCCCGGGGGGGGGTGGGGGGGGGGGCCGCGGCGGCCGGCCGCCCCGGGGGGGGCCGCGGGGGGGAGCGCCGGGGTGCGGGGGGGCGCCCCGCGCCCCGGCCCGCGGCGCCGCCCCCCGGGGGGCCGGCCCGCCCGTGGGGGCGGGCGGGGGCCGCGGCCCCCCCGGGCCGGGGCGGGGCCGCCGGGGCGGCCCGCCGCGCCGGGGGGGCGCGGGGGTGGGGCCGCGCACGGCCCGCGCGG

RND4__GCA_000775655.1
GCGGGGGGGCTGGCCCCGGCCGGGCGACGGTGGCGGGGCGGCCCGGGGCCCCGGGGGGCCCGGCGGGCGCGGCCGGCCCGCGCGCGCCCGGGGGGGGGTGGGGGGGGGGGCCGCGGCGGCCGGCCGCCCCGGGGGGGGCCGCGGGGGGGGGCGCCGGGGCGCGGGGGGGCGCCCCGCGCCCCGGCCCGCGGCGCCGCCCCCCGGGGGGCCGGCCCGCCCGTGGGGGCGGGCGGGGGCCGCGGCCCCCCCGGGCCGGGGCGGGGCCGCCGGGGCGGCCCGCCGCGCCGGGGGGGCGCGGGGGTGGGGCCGCGCACGGCCCGCGCGG

RND4__GCA_000932075.1
GCGGGGGGGCTGGCCCCGGCCGGGCGACGGTGGCGGGGCGGCCCGGGGCCCCGGGGGGCCCGGCGGGCGCGGCCGGCCCGCGCGCGCCCGGGGGGGGGTGGGGGGGGGGGCCGCGGCGGCCGGCCGCCCCGGGGGGGGCCGCGGGGGGGGGCGCCGGGGCGCGGGGGGGCGCCCCGCGCCCCGGCCTGCGGCGCCGCCCCCCGGGGGGCCGACCCGCCCGTGGGGGCGGGCGGGGGCCGCGGCCCCCCCGGGCCGGGGCGGGGTCGCCGGGGCGGCCCGCCGCGCCGGGGGGGCGCGGGGGTGGGGCCGCGCACGGCCCGCGCGG

RND4__GCA_000932085.1
GCGGGGGGGCTGGCCCCGGCCGGGCGACGGTGGCGGGGCGGCCCGGGGCCCCGGGGGGCCCGGCGGGCGCGGCCGGCCCGCGCGCGCCCGGGGGGGGGTGGGGGGGGGGGCCGCGGCGGCCGGCCGCCCCGGGGGGGGCCGCGGGGGGGGGCGCCGGGGCGCGGGGGGGCGCCCCGCGCCCCGGCCCGCGGCGCCGCCCCCCGGGGGGCCGACCCGCCCGTGGGGGCGGGCGGGGGCCGCGGCCCCCCCGGGCCGGGGCGGGGCCGCCGGGGCGGCCCGCCGCGCCGGGGGGGCGCGGGGGTGGGGCCGCGCACGGCCCGCGCGG

RND4__GCA_000932095.1
GCGGGGGGGCTGGCCCCGGCCGGGCGACGGTGGCGGGGCGGCCCGGGGCCCCGGGGGGCCCGGCGGGCGCGGCCGGCCCGCGCGCGCCCGGGGGGGGGTGGGGGGGGGGGCGGCGGCGGCCGGCCGCCCCGGGGGGGGCCGCGGGGGGGGGCGCCGGGGCGCGGGGGGGCGCCCCGCGCCCCGGCCCGCGGCGCCGCCCCCCGGGGGGCCGGCCCGCCCGTGGGGGCGGGCGGGGGCCGCGGCCCCCCCGGGCCGGGGCGGGGCCGCCGGGGCGGCCCGCCGCGCCGGGGGGGCGCGGGGGTGGGGCCGCGCACGGCCCGCGCGG

RND4__GCA_000953095.1
GCGGGGGGGCTGGCCCCGGCCGGGCGACGGTGGCGGGGCGGCCCGGGGCCCCGGGGGGCCCGGCGGGCGCGGCCGGCCCGCGCGCGCCCGGGGGGGGGTGGGGGGGGGGGCCGCGGCGGCCGGCCGCCCCGGGGGGGGCCGCGGGGGGGGGCGCCGGGGCGCGGGGGGGCGCCCCGCGCCCCGGCCTGCGGCGCCGCCCCCCGGGGGGCCGGCCCGCCCGTGGGGGCGGGCGGGGGCCGCGGCCCCCCCGGGCCGGGGCGGGGCCGCCGGGGCGGCCCGCCGCGCCGGGGGGGCGCGGGGGTGGGGCCGCGCACGGCCCGCGCGG

RND4__GCA_000959125.1
GCGGGGGGGCTGGCCCCGGCCGGGCGACGGTGGCGGGGCGGCCCGGGGCCCCGGGGGGCCCGGCGGGCGCGGCCGGCCCGCGCGCGCCCGGGGGGGGGTGGGGGGGGGGGCCGCGGCGGCCGGCCGCCCCGGGGGGGGCCGCGGGGGGGGGCGCCGGGGCGCGGGGGGGCGCCCCGCGCCCCGGCCCGCGGCGCCGCCCCTCGGGGGGCCGGCCCGCCCGTGGGGGCGGGCGGGGGCCGCGGCCCCCCCGGGCCGGGGCGGGGCCGCCGGGGCGGCCCGCCGCGCCGGGGGGGCGCGGGGGTGGGGCCGCGCACGGCCCGCGCGG

RND4__GCA_000959185.1
GCGGGGGGGCTGGCCCCGGCCGGGCGACGGTGGCGGGGCGGCCCGGGGCCCCGGGGGGCCCGGCGGGCGCGGCCGGCCCGCGCGCGCCCGGGGGGGGGTGGGGGGGGGGGCCGCGGCGGCCGGCCGCCCCGGGGGGGGCCGCGGGGGGGGGCGCCGGGGCGCGGGGGGGCGCCCCGCGCCCCGGCCCGCGGCGCCGCCCCCCGGGGGGCCGGCCCGCCCGTGGGGGCGGGCGGGGGCCGCGGCCCCCCCGGGCCGGGGCGGGGCCGCCGGGGCGGCCCGCCGCGCCGGGGGGGCGCGGGGGTGGGGCCGCGCACGGCCCGCGCGG

RND4__GCA_000959205.1
GCGGGGGGGCTGGCCCCGGCCGGGCGACGGTGGCGGGGCGGCCCGGGGCCCCGGGGGGCCCGGCGGGCGCGGCCGGCCCGCGCGCGCCCGGGGGGGGGTGGGGGGGGGGGCCGCGGCGGCCGGCCGCCCCGGGGGGGGCCGCGGGGGGGAGCGCCGGGGTGCGGGGGGGCGCCCCGCGCCCCGGCCCGCGGCGCCGCCCCCCGGGGGGCCGGCCCGCCCGTGGGGGCGGGCGGGGGCCGCGGCCCCCCCGGGCCGGGGCGGGGCCGCCGGGGCGGCCCGCCGCGCCGGGGGGGCGCGGGGGTGGGGCCGCGCACGGCCCGCGCGG

RND4__GCA_000959225.1
GCGGGGGGGCTGGCCCCGGCCGGGCGACGGTGGCGGGGCGGCCCGGGGCCCCGGGGGGCCCGGCGGGCGCGGCCGGCCCGCGCGCGCCCGGGGGGGGGTGGGGGGGGGGGCCGCGGCGGCCGGCCGCCCCGGGGGGGGCCGCGGGGGGGGGCGCCGGGGCGCGGGGGGGCGCCCCGCGCCCCGGCCTGCGGCGCCGCCCCCCGGGGGGCCGACCCGCCCGTGGGGGCGGGCGGGGGCCGCGGCCCCCCCGGGCCGGGGCGGGGCCGCCGGGGCGGCCCGCCGCGCCGGGGGGGCGCGGGGGTGGGGCCGCGCACGGCCCGCGCGG

RND4__GCA_000959265.1
GCGGGGGGGCTGGCCCCGGCCGGGCGACGGTGGCGGGGCGGCCCGGGGCCCCGGGGGGCCCGGCGGGCGCGGCCGGCCCGCGCGCGCCCGGGGGGGGGTGGGGGGGGGGGCCGCGGCGGCCGGCCGCCCCGGGGGGGGCCGCGGGGGGGGGCGCCGGGGCGCGGGGGGGCGCCCCGCGCCCCGGCCTGCGGCGCCGCCCCCCGGGGGGCCGGCCCGCCCGTGGGGGCGGGCGGGGGCCGCGGCCCCCCCGGGCCGGGGCGGGGCCGCCGGGGCGGCCCGCCGCGCCGGGGGGGCGCGGGGGTGGGGCCGCGCACGGCCCGCGCGG

RND4__GCA_000959305.1
GCGGGGGGGCTGGCCCCGGCCGGGCGACGGTGGCGGGGCGGCCCGGGGCCCCGGGGGGCCCGGCGGGCGCGGCCGGCCCGCGCGCGCCCGGGGGGGGGTGGGGGGGGGGGCCGCGGCGGCCGGCCGCCCCGGGGGGGGCCGCGGGGGGGGGCGCCGGGGCGCGGGGGGGCGCCCCGCGCCCCGGCCCGCGGCGCCGCCCCCCGGGGGGCCGGCCCGCCCGTGGGGGCGGGCGGGGGCCGCGGCCCCCCCGGGCCGGGGCGGGGCCGCCGGGGCGGCCCGCCGCGCCGGGGGGGCGCGGGGGTGGGGCCGCGCACGGCCCGCGCGG

RND4__GCA_000959345.1
GCGGGGGGGCTGGCCCCGGCCGGGCGACGGTGGCGGGGCGGCCCGGGGCCCCGGGGGGCCCGGCGGGCGCGGCCGGCCCGCGCGCGCCCGGGGGGGGGTGGGGGGGGGGGCCGCGGCGGCCGGCCGCCCCGGGGGGGGCCGCGGGGGGGAGCGCCGGGGCGCGGGGGGGCGCCCCGCGCCCCGGCCCGCGGCGCCGCCCCCCGGGGGGCCGGCCCGCCCGTGGGGGCGGGCGGGGGCCGCGGCCCCCCCGGGCCGGGGCGGGGCCGCCGGGGCGGCCCGCCGCGCCGGGGGGGCGCGGGGGTGGGGCCGCGCACGGCCCGCGCGG

RND4__GCA_000970935.1
GCGGGGGGGCTGGCCCCGGCCGGGCGACGGTGGCGGGGCGGCCCGGGGCCCCGGGGGGCCCGGCGGGCGCGGCCGGCCCGCGCGCGCCCGGGGGGGGGTGGGGGGGGGGGCCGCGGCGGCCGGCCGCCCCGGGGGGGGCCGCGGGGGGGGGCGCCGGGGCGCGGGGGGGCGCCCCGCGCCCCGGCCCGCGGCGCCGCCCCCCGGGGGGCCGGCCCGCCCGTGGGGGCGGGCGGGGGCCGCGGCCCCCCCGGGCCGGGGCGGGGCCGCCGGGGCGGCCCGCCGCGCCGGGGGGGCGCGGGGGTGGGGCCGCGCACGGCCCGCGCGG

RND4__GCA_001186165.1
GCGGGGGGGCTGGCCCCGGCCGGGCGACGGTGGCGGGGCGGCCCGGGGCCCCGGGGGGCCCGGCGGGCGCGGCCGGCCCGCGCGCGCCCGGGGGGGGGTGGGGGGGGGGGCCGCGGCGGCCGGCCGCCCCGAGGGGGGCCGCGGGGGGGGGCGCCGGGGCGCGGGGGGGCGCCCCGCGCCCCGGCCCGCGGCGCCGCCCCCCGGGGGGCCGGCCCGCCCGTGGGGGCGGGCGGGGGCCGCGGCCCCCCCGGGCCGGGGCGGGGCCGCCGGGGCGGCCCGCCGCGCCGGGGGGGCGCGGGGGTGGGGCCGCGCACGGCCCGCGCGG

RND4__GCA_001191815.1
GCGGGGGGGCTGGCCCCGGCCGGGCGACGGTGGCGGGGCGGCCCGGGGCCCCGGGGGGCCCGGCGGGCGCGGCCGGCCCGCGCGCGCCCGGGGGGGGGTGGGGGGGGGGGCCGCGGCGGCCGGCCGCCCCGGGGGGGGCCGCGGGGGGGGGCGCCGGGGCGCGGGGGGGCGCCCCGCGCCCCGGCCTGCGGCGCCGCCCCCCGGGGGGCCGGCCCGCCCGTGGGGGCGGGCGGGGGCCGCGGCCCCCCCGGGCCGGGGCGGGGCCGCCGGGGCGGCCCGCCGCGCCGGGGGGGCGCGGGGGTGGGGCCGCGCACGGCCCGCGCGG

RND4__GCA_001192415.1
GCGGGGGGGCTGGCCCCGGCCGGGCGACGGTGGCGGGGCGGCCCGGGGCCCCGGGGGGCCCGGCGGGCGCGGCCGGCCCGCGCGCGCCCGGGGGGGGGTGGGGGGGGGGGCCGCGGCGGCCGGCCGCCCCGGGGGGGGCCGCGGGGGGGGGCGCCGGGGCGCGGGGGGGCGCCCCGCGCCCCGGCCTGCGGCGCCGCCCCCCGGGGGGCCGGCCCGCCCGTGGGGGCGGGCGGGGGCCGCGGCCCCCCCGGGCCGGGGCGGGGCCGCCGGGGCGGCCCGCCGCGCCGGGGGGGCGCGGGGGTGGGGCCGCGCACGGCCCGCGCGG

RND4__GCA_001192815.1
GCGGGGGGGCTGGCCCCGGCCGGGCGACGGTGGCGGGGCGGCCCGGGGCCCCGGGGGGCCCGGCGGGCGCGGCCGGCCCGCGCGCGCCCGGGGGGGGGTGGGGGGGGGGGCCGCGGCGGCCGGCCGCCCCGGGGGGGGCCGCGGGGGGGGGCGCCGGGGCGCGGGGGGGCGCCCCGCGCCCCGGCCTGCGGCGCCGCCCCCCGGGGGGCCGGCCCGCCCGTGGGGGCGGGCGGGGGCCGCGGCCCCCCCGGGCCGGGGCGGGGCCGCCGGGGCGGCCCGCCGCGCCGGGGGGGCGCGGGGGTGGGGCCGCGCACGGCCCGCGCGG

RND4__GCA_001193035.1
GCGGGGGGGCTGGCCCCGGCCGGGCGACGGTGGCGGGGCGGCCCGGGGCCCCGGGGGGCCCGGCGGGCGCGGCCGGCCCGCGCGCGCCCGGGGGGGGGTGGGGGGGGGGGCCGCGGCGGCCGGCCGCCCCGGGGGGGGCCGCGGGGGGGGGCGCCGGGGCGCGGGGGGGCGCCCCGCGCCCCGGCCTGCGGCGCCGCCCCCCGGGGGGCCGGCCCGCCCGTGGGGGCGGGCGGGGGCCGCGGCCCCCCCGGGCCGGGGCGGGGCCGCCGGGGCGGCCCGCCGCGCCGGGGGGGCGCGGGGGTGGGGCCGCGCACGGCCCGCGCGG

RND4__GCA_001193375.1
GCGGGGGGGCTGGCCCCGGCCGGGCGACGGTGGCGGGGCGGCCCGGGGCCCCGGGGGGCCCGGCGGGCGCGGCCGGCCCGCGCGCGCCCGGGGGGGGGTGGGGGGGGGGGCCGCGGCGGCCGGCCGCCCCGGGGGGGGCCGCGGGGGGGGGCGCCGGGGCGCGGGGGGGCGCCCCGCGCCCCGGCCCGCGGCGCCGCCCCTCGGGGGGCCGACCCGCCCGTGGGGGCGGGCGGGGGCCGCGGCCCCCCCGGGCCGGGGCGGGGCCGCCGGGGCGGCCCGCCGCGCCGGGGGGGCGCGGGGGTGGGGCCGCGCACGGCCCGCGCGG

RND4__GCA_001193655.1
GCGGGGGGGCTGGCCCCGGCCGGGCGACGGTGGCGGGGCGGCCCGGGGCCCCGGGGGGCCCGGCGGGCGCGGCCGGCCCGCGCGCGCCCGGGGGGGGGTGGGGGGGGGGGCCGCGGCGGCCGGCCGCCCCGGGGGGGGCCGCGGGGGGGGGCGCCGGGGCGCGGGGGGGCGCCCCGCGCCCCGGCCTGCGGCGCCGCCCCCCGGGGGGCCGGCCCGCCCGTGGGGGCGGGCGGGGGCCGCGGCCCCCCCGGGCCGGGGCGGGGCCGCCGGGGCGGCCCGCCGCGCCGGGGGGGCGCGGGGGTGGGGCCGCGCACGGCCCGCGCGG

RND4__GCA_001194765.1
GCGGGGGGGCTGGCCCCGGCCGGGCGACGGTGGCGGGGCGGCCCGGGGCCCCGGGGGGCCCGGCGGGCGCGGCCGGCCCGCGCGCGCCCGGGGGGGGGTGGGGGGGGGGGCCGCGGCGGCCGGCCGCCCCGGGGGGGGCCGCGGGGGGGGGCGCCGGGGCGCGGGGGGGCGCCCCGCGCCCCGGCCTGCGGCGCCGCCCCCCGGGGGGCCGGCCCGCCCGTGGGGGCGGGCGGGGGCCGCGGCCCCCCCGGGCCGGGGCGGGGCCGCCGGGGCGGCCCGCCGCGCCGGGGGGGCGCGGGGGTGGGGCCGCGCACGGCCCGCGCGG

RND4__GCA_001195465.1
GCGGGGGGGCTGGCCCCGGCCGGGCGACGGTGGCGGGGCGGCCCGGGGCCCCGGGGGGCCCGGCGGGCGCGGCCGGCCCGCGCGCGCCCGGGGGGGGGTGGGGGGGGGGGCCGCGGCGGCCGGCCGCCCCGGGGGGGGCCGCGGGGGGGGGCGCCGGGGCGCGGGGGGGCGCCCCGCGCCCCGGCCTGCGGCGCCGCCCCCCGGGGGGCCGGCCCGCCCGTGGGGGCGGGCGGGGGCCGCGGCCCCCCCGGGCCGGGGCGGGGCCGCCGGGGCGGCCCGCCGCGCCGGGGGGGCGCGGGGGTGGGGCCGCGCACGGCCCGCGCGG

RND4__GCA_001196125.1
GCGGGGGGGCTGGCCCCGGCCGGGCGACGGTGGCGGGGCGGCCCGGGGCCCCGGGGGGCCCGGCGGGCGCGGCCGGCCCGCGCGCGCCCGGGGGGGGGTGGGGGGGGGGGCCGCGGCGGCCGGCCGCCCCGGGGGGGGCCGCGGGGGGGGGCGCCGGGGCGCGGGGGGGCGCCCCGCGCCCCGGCCTGCGGCGCCGCCCCCCGGGGGGCCGGCCCGCCCGTGGGGGCGGGCGGGGGCCGCGGCCCCCCCGGGCCGGGGCGGGGCCGCCGGGGCGGCCCGCCGCGCCGGGGGGGCGCGGGGGTGGGGCCGCGCACGGCCCGCGCGG

RND4__GCA_001196775.1
GCGGGGGGGCTGGCCCCGGCCGGGCGACGGTGGCGGGGCGGCCCGGGGCCCCGGGGGGCCCGGCGGGCGCGGCCGGCCCGCGCGCGCCCGGGGGGGGGTGGGGGGGGGGGCCGCGGCGGCCGGCCGCCCCGGGGGGGGCCGCGGGGGGGGGCGCCGGGGCGCGGGGGGGCGCCCCGCGCCCCGGCCTGCGGCGCCGCCCCCCGGGGGGCCGGCCCGCCCGTGGGGGCGGGCGGGGGCCGCGGCCCCCCCGGGCCGGGGCGGGGCCGCCGGGGCGGCCCGCCGCGCCGGGGGGGCGCGGGGGTGGGGCCGCGCACGGCCCGCGCGG

RND4__GCA_001197355.1
GCGGGGGGGCTGGCCCCGGCCGGGCGACGGTGGCGGGGCGGCCCGGGGCCCCGGGGGGCCCGGCGGGCGCGGCCGGCCCGCGCGCGCCCGGGGGGGGGTGGGGGGGGGGGCCGCGGCGGCCGGCCGCCCCGGGGGGGGCCGCGGGGGGGGGCGCCGGGGCGCGGGGGGGCGCCCCGCGCCCCGGCCCGCGGCGCCGCCCCTCGGGGGGCCGACCCGCCCGTGGGGGCGGGCGGGGGCCGCGGCCCCCCCGGGCCGGGGCGGGGCCGCCGGGGCGGCCCGCCGCGCCGGGGGGGCGCGGGGGTGGGGCCGCGCACGGCCCGCGCGG

RND4__GCA_001197775.1
GCGGGGGGGCTGGCCCCGGCCGGGCGACGGTGGCGGGGCGGCCCGGGGCCCCGGGGGGCCCGGCGGGCGCGGCCGGCCCGCGCGCGCCCGGGGGGGGGTGGGGGGGGGGGCCGCGGCGGCCGGCCGCCCCGGGGGGGGCCGCGGGGGGGGGCGCCGGGGCGCGGGGGGGCGCCCCGCGCCCCGGCCTGCGGCGCCGCCCCCCGGGGGGCCGGCCCGCCCGTGGGGGCGGGCGGGGGCCGCGGCCCCCCCGGGCCGGGGCGGGGCCGCCGGGGCGGCCCGCCGCGCCGGGGGGGCGCGGGGGTGGGGCCGCGCACGGCCCGCGCGG

RND4__GCA_001197795.1
GCGGGGGGGCTGGCCCCGGCCGGGCGACGGTGGCGGGGCGGCCCGGGGCCCCGGGGGGCCCGGCGGGCGCGGCCGGCCCGCGCGCGCCCGGGGGGGGGTGGGGGGGGGGGCCGCGGCGGCCGGCCGCCCCGGGGGGGGCCGCGGGGGGGGGCGCCGGGGCGCGGGGGGGCGCCCCGCGCCCCGGCCTGCGGCGCCGCCCCCCGGGGGGCCGGCCCGCCCGTGGGGGCGGGCGGGGGCCGCGGCCCCCCCGGGCCGGGGCGGGGCCGCCGGGGCGGCCCGCCGCGCCGGGGGGGCGCGGGGGTGGGGCCGCGCACGGCCCGCGCGG

RND4__GCA_001197955.1
GCGGGGGGGCTGGCCCCGGCCGGGCGACGGTGGCGGGGCGGCCCGGGGCCCCGGGGGGCCCGGCGGGCGCGGCCGGCCCGCGCGCGCCCGGGGGGGGGTGGGGGGGGGGGCCGCGGCGGCCGGCCGCCCCGGGGGGGGCCGCGGGGGGGGGCGCCGGGGCGCGGGGGGGCGCCCCGCGCCCCGGCCTGCGGCGCCGCCCCCCGGGGGGCCGGCCCGCCCGTGGGGGCGGGCGGGGGCCGCGGCCCCCCCGGGCCGGGGCGGGGCCGCCGGGGCGGCCCGCCGCGCCGGGGGGGCGCGGGGGTGGGGCCGCGCACGGCCCGCGCGG

RND4__GCA_001198755.1
GCGGGGGGGCTGGCCCCGGCCGGGCGACGGTGGCGGGGCGGCCCGGGGCCCCGGGGGGCCCGGCGGGCGCGGCCGGCCCGCGCGCGCCCGGGGGGGGGTGGGGGGGGGGGCCGCGGCGGCCGGCCGCCCCGGGGGGGGCCGCGGGGGGGGGCGCCGGGGCGCGGGGGGGCGCCCCGCGCCCCGGCCCGCGGCGCCGCCCCTCGGGGGGCCGACCCGCCCGTGGGGGCGGGCGGGGGCCGCGGCCCCCCCGGGCCGGGGCGGGGCCGCCGGGGCGGCCCGCCGCGCCGGGGGGGCGCGGGGGTGGGGCCGCGCACGGCCCGCGCGG

RND4__GCA_001199695.1
GCGGGGGGGCTGGCCCCGGCCGGGCGACGGTGGCGGGGCGGCCCGGGGCCCCGGGGGGCCCGGCGGGCGCGGCCGGCCCGCGCGCGCCCGGGGGGGGGTGGGGGGGGGGGCCGCGGCGGCCGGCCGCCCCGGGGGGGGCCGCGGGGGGGGGCGCCGGGGCGCGGGGGGGCGCCCCGCGCCCCGGCCTGCGGCGCCGCCCCCCGGGGGGCCGGCCCGCCCGTGGGGGCGGGCGGGGGCCGCGGCCCCCCCGGGCCGGGGCGGGGCCGCCGGGGCGGCCCGCCGCGCCGGGGGGGCGCGGGGGTGGGGCCGCGCACGGCCCGCGCGG

RND4__GCA_001199735.1
GCGGGGGGGCTGGCCCCGGCCGGGCGACGGTGGCGGGGCGGCCCGGGGCCCCGGGGGGCCCGGCGGGCGCGGCCGGCCCGCGCGCGCCCGGGGGGGGGTGGGGGGGGGGGCCGCGGCGGCCGGCCGCCCCGGGGGGGGCCGCGGGGGGGGGCGCCGGGGCGCGGGGGGGCGCCCCGCGCCCCGGCCTGCGGCGCCGCCCCCCGGGGGGCCGGCCCGCCCGTGGGGGCGGGCGGGGGCCGCGGCCCCCCCGGGCCGGGGCGGGGCCGCCGGGGCGGCCCGCCGCGCCGGGGGGGCGCGGGGGTGGGGCCGCGCACGGCCCGCGCGG

RND4__GCA_001199815.1
GCGGGGGGGCTGGCCCCGGCCGGGCGACGGTGGCGGGGCGGCCCGGGGCCCCGGGGGGCCCGGCGGGCGCGGCCGGCCCGCGCGCGCCCGGGGGGGGGTGGGGGGGGGGGCCGCGGCGGCCGGCCGCCCCGGGGGGGGCCGCGGGGGGGGGCGCCGGGGCGCGGGGGGGCGCCCCGCGCCCCGGCCTGCGGCGCCGCCCCCCGGGGGGCCGGCCCGCCCGTGGGGGCGGGCGGGGGCCGCGGCCCCCCCGGGCCGGGGCGGGGCCGCCGGGGCGGCCCGCCGCGCCGGGGGGGCGCGGGGGTGGGGCCGCGCACGGCCCGCGCGG

RND4__GCA_001199855.1
GCGGGGGGGCTGGCCCCGGCCGGGCGACGGTGGCGGGGCGGCCCGGGGCCCCGGGGGGCCCGGCGGGCGCGGCCGGCCCGCGCGCGCCCGGGGGGGGGTGGGGGGGGGGGCCGCGGCGGCCGGCCGCCCCGGGGGGGGCCGCGGGGGGGGGCGCCGGGGCGCGGGGGGGCGCCCCGCGCCCCGGCCTGCGGCGCCGCCCCCCGGGGGGCCGGCCCGCCCGTGGGGGCGGGCGGGGGCCGCGGCCCCCCCGGGCCGGGGCGGGGCCGCCGGGGCGGCCCGCCGCGCCGGGGGGGCGCGGGGGTGGGGCCGCGCACGGCCCGCGCGG

RND4__GCA_001200615.1
GCGGGGGGGCTGGCCCCGGCCGGGCGACGGTGGCGGGGCGGCCCGGGGCCCCGGGGGGCCCGGCGGGCGCGGCCGGCCCGCGCGCGCCCGGGGGGGGGTGGGGGGGGGGGCCGCGGCGGCCGGCCGCCCCGGGGGGGGCCGCGGGGGGGGGCGCCGGGGCGCGGGGGGGCGCCCCGCGCCCCGGCCTGCGGCGCCGCCCCCCGGGGGGCCGGCCCGCCCGTGGGGGCGGGCGGGGGCCGCGGCCCCCCCGGGCCGGGGCGGGGCCGCCGGGGCGGCCCGCCGCGCCGGGGGGGCGCGGGGGTGGGGCCGCGCACGGCCCGCGCGG

RND4__GCA_001200935.1
GCGGGGGGGCTGGCCCCGGCCGGGCGACGGTGGCGGGGCGGCCCGGGGCCCCGGGGGGCCCGGCGGGCGCGGCCGGCCCGCGCGCGCCCGGGGGGGGGTGGGGGGGGGGGCCGCGGCGGCCGGCCGCCCCGGGGGGGGCCGCGGGGGGGAGCGCCGGGGCGCGGGGGGGCGCCCCGCGCCCCGGCCCGCGGCGCCGCCCCCCGGGGGGCCGGCCCGCCCGTGGGGGCGGGCGGGGGCCGCGGCCCCCCCGGGCCGGGGCGGGGCCGCCGGGGCGGCCCGCCGCGCCGGGGGGGCGCGGGGGTGGGGCCGCGCACGGCCCGCGCGG

RND4__GCA_001202135.1
GCGGGGGGGCTGGCCCCGGCCGGGCGACGGTGGCGGGGCGGCCCGGGGCCCCGGGGGGCCCGGCGGGCGCGGCCGGCCCGCGCGCGCCCGGGGGGGGGTGGGGGGGGGGGCCGCGGCGGCCGGCCGCCCCGGGGGGGGCCGCGGGGGGGGGCGCCGGGGCGCGGGGGGGCGCCCCGCGCCCCGGCCTGCGGCGCCGCCCCCCGGGGGGCCGGCCCGCCCGTGGGGGCGGGCGGGGGCCGCGGCCCCCCCGGGCCGGGGCGGGGCCGCCGGGGCGGCCCGCCGCGCCGGGGGGGCGCGGGGGTGGGGCCGCGCACGGCCCGCGCGG

RND4__GCA_001202415.1
GCGGGGGGGCTGGCCCCGGCCGGGCGACGGTGGCGGGGCGGCCCGGGGCCCCGGGGGGCCCGGCGGGCGCGGCCGGCCCGCGCGCGCCCGGGGGGGGGTGGGGGGGGGGGCCGCGGCGGCCGGCCGCCCCGGGGGGGGCCGCGGGGGGGGGCGCCGGGGCGCGGGGGGGCGCCCCGCGCCCCGGCCTGCGGCGCCGCCCCCCGGGGGGCCGGCCCGCCCGTGGGGGCGGGCGGGGGCCGCGGCCCCCCCGGGCCGGGGCGGGGCCGCCGGGGCGGCCCGCCGCGCCGGGGGGGCGCGGGGGTGGGGCCGCGCACGGCCCGCGCGG

RND4__GCA_001202895.1
GCGGGGGGGCTGGCCCCGGCCGGGCGACGGTGGCGGGGCGGCCCGGGGCCCCGGGGGGCCCGGCGGGCGCGGCCGGCCCGCGCGCGCCCGGGGGGGGGTGGGGGGGGGGGCCGCGGCGGCCGGCCGCCCCGGGGGGGGCCGCGGGGGGGGGCGCCGGGGCGCGGGGGGGCGCCCCGCGCCCCGGCCCGCGGCGCCGCCCCTCGGGGGGCCGACCCGCCCGTGGGGGCGGGCGGGGGCCGCGGCCCCCCCGGGCCGGGGCGGGGCCGCCGGGGCGGCCCGCCGCGCCGGGGGGGCGCGGGGGTGGGGCCGCGCACGGCCCGCGCGG

RND4__GCA_001203735.1
GCGGGGGGGCTGGCCCCGGCCGGGCGACGGTGGCGGGGCGGCCCGGGGCCCCGGGGGGCCCGGCGGGCGCGGCCGGCCCGCGCGCGCCCGGGGGGGGGTGGGGGGGGGGGCCGCGGCGGCCGGCCGCCCCGGGGGGGGCCGCGGGGGGGGGCGCCGGGGCGCGGGGGGGCGCCCCGCGCCCCGGCCCGCGGCGCCGCCCCTCGGGGGGCCGACCCGCCCGTGGGGGCGGGCGGGGGCCGCGGCCCCCCCGGGCCGGGGCGGGGCCGCCGGGGCGGCCCGCCGCGCCGGGGGGGCGCGGGGGTGGGGCCGCGCACGGCCCGCGCGG

RND4__GCA_001204155.1
GCGGGGGGGCTGGCCCCGGCCGGGCGACGGTGGCGGGGCGGCCCGGGGCCCCGGGGGGCCCGGCGGGCGCGGCCGGCCCGCGCGCGCCCGGGGGGGGGTGGGGGGGGGGGCCGCGGCGGCCGGCCGCCCCGGGGGGGGCCGCGGGGGGGGGCGCCGGGGCGCGGGGGGGCGCCCCGCGCCCCGGCCTGCGGCGCCGCCCCCCGGGGGGCCGGCCCGCCCGTGGGGGCGGGCGGGGGCCGCGGCCCCCCCGGGCCGGGGCGGGGCCGCCGGGGCGGCCCGCCGCGCCGGGGGGGCGCGGGGGTGGGGCCGCGCACGGCCCGCGCGG

RND4__GCA_001204275.1
GCGGGGGGGCTGGCCCCGGCCGGGCGACGGTGGCGGGGCGGCCCGGGGCCCCGGGGGGCCCGGCGGGCGCGGCCGGCCCGCGCGCGCCCGGGGGGGGGTGGGGGGGGGGGCCGCGGCGGCCGGCCGCCCCGGGGGGGGCCGCGGGGGGGGGCGCCGGGGCGCGGGGGGGCGCCCCGCGCCCCGGCCTGCGGCGCCGCCCCCCGGGGGGCCGGCCCGCCCGTGGGGGCGGGCGGGGGCCGCGGCCCCCCCGGGCCGGGGCGGGGCCGCCGGGGCGGCCCGCCGCGCCGGGGGGGCGCGGGGGTGGGGCCGCGCACGGCCCGCGCGG

RND4__GCA_001204455.1
GCGGGGGGGCTGGCCCCGGCCGGGCGACGGTGGCGGGGCGGCCCGGGGCCCCGGGGGGCCCGGCGGGCGCGGCCGGCCCGCGCGCGCCCGGGGGGGGGTGGGGGGGGGGGCCGCGGCGGCCGGCCGCCCCGGGGGGGGCCGCGGGGGGGGGCGCCGGGGCGCGGGGGGGCGCCCCGCGCCCCGGCCCGCGGCGCCGCCCCTCGGGGGGCCGACCCGCCCGTGGGGGCGGGCGGGGGCCGCGGCCCCCCCGGGCCGGGGCGGGGCCGCCGGGGCGGCCCGCCGCGCCGGGGGGGCGCGGGGGTGGGGCCGCGCACGGCCCGCGCGG

RND4__GCA_001204515.1
GCGGGGGGGCTGGCCCCGGCCGGGCGACGGTGGCGGGGCGGCCCGGGGCCCCGGGGGGCCCGGCGGGCGCGGCCGGCCCGCGCGCGCCCGGGGGGGGGTGGGGGGGGGGGCCGCGGCGGCCGGCCGCCCCGGGGGGGGCCGCGGGGGGGGGCGCCGGGGCGCGGGGGGGCGCCCCGCGCCCCGGCCTGCGGCGCCGCCCCCCGGGGGGCCGGCCCGCCCGTGGGGGCGGGCGGGGGCCGCGGCCCCCCCGGGCCGGGGCGGGGCCGCCGGGGCGGCCCGCCGCGCCGGGGGGGCGCGGGGGTGGGGCCGCGCACGGCCCGCGCGG

RND4__GCA_001205635.1
GCGGGGGGGCTGGCCCCGGCCGGGCGACGGTGGCGGGGCGGCCCGGGGCCCCGGGGGGCCCGGCGGGCGCGGCCGGCCCGCGCGCGCCCGGGGGGGGGTGGGGGGGGGGGCCGCGGCGGCCGGCCGCCCCGGGGGGGGCCGCGGGGGGGGGCGCCGGGGCGCGGGGGGGCGCCCCGCGCCCCGGCCTGCGGCGCCGCCCCCCGGGGGGCCGGCCCGCCCGTGGGGGCGGGCGGGGGCCGCGGCCCCCCCGGGCCGGGGCGGGGCCGCCGGGGCGGCCCGCCGCGCCGGGGGGGCGCGGGGGTGGGGCCGCGCACGGCCCGCGCGG

RND4__GCA_001206455.1
GCGGGGGGGCTGGCCCCGGCCGGGCGACGGTGGCGGGGCGGCCCGGGGCCCCGGGGGGCCCGGCGGGCGCGGCCGGCCCGCGCGCGCCCGGGGGGGGGTGGGGGGGGGGGCCGCGGCGGCCGGCCGCCCCGGGGGGGGCCGCGGGGGGGGGCGCCGGGGCGCGGGGGGGCGCCCCGCGCCCCGGCCTGCGGCGCCGCCCCCCGGGGGGCCGGCCCGCCCGTGGGGGCGGGCGGGGGCCGCGGCCCCCCCGGGCCGGGGCGGGGCCGCCGGGGCGGCCCGCCGCGCCGGGGGGGCGCGGGGGTGGGGCCGCGCACGGCCCGCGCGG

RND4__GCA_001206495.1
GCGGGGGGGCTGGCCCCGGCCGGGCGACGGTGGCGGGGCGGCCCGGGGCCCCGGGGGGCCCGGCGGGCGCGGCCGGCCCGCGCGCGCCCGGGGGGGGGTGGGGGGGGGGGCCGCGGCGGCCGGCCGCCCCGGGGGGGGCCGCGGGGGGGGGCGCCGGGGCGCGGGGGGGCGCCCCGCGCCCCGGCCTGCGGCGCCGCCCCCCGGGGGGCCGGCCCGCCCGTGGGGGCGGGCGGGGGCCGCGGCCCCCCCGGGCCGGGGCGGGGCCGCCGGGGCGGCCCGCCGCGCCGGGGGGGCGCGGGGGTGGGGCCGCGCACGGCCCGCGCGG

RND4__GCA_001207035.1
GCGGGGGGGCTGGCCCCGGCCGGGCGACGGTGGCGGGGCGGCCCGGGGCCCCGGGGGGCCCGGCGGGCGCGGCCGGCCCGCGCGCGCCCGGGGGGGGGTGGGGGGGGGGGCCGCGGCGGCCGGCCGCCCCGGGGGGGGCCGCGGGGGGGGGCGCCGGGGCGCGGGGGGGCGCCCCGCGCCCCGGCCCGCGGCGCCGCCCCTCGGGGGGCCGACCCGCCCGTGGGGGCGGGCGGGGGCCGCGGCCCCCCCGGGCCGGGGCGGGGCCGCCGGGGCGGCCCGCCGCGCCGGGGGGGCGCGGGGGTGGGGCCGCGCACGGCCCGCGCGG

RND4__GCA_001207055.1
GCGGGGGGGCTGGCCCCGGCCGGGCGACGGTGGCGGGGCGGCCCGGGGCCCCGGGGGGCCCGGCGGGCGCGGCCGGCCCGCGCGCGCCCGGGGGGGGGTGGGGGGGGGGGCCGCGGCGGCCGGCCGCCCCGGGGGGGGCCGCGGGGGGGGGCGCCGGGGCGCGGGGGGGCGCCCCGCGCCCCGGCCCGCGGCGCCGCCCCTCGGGGGGCCGACCCGCCCGTGGGGGCGGGCGGGGGCCGCGGCCCCCCCGGGCCGGGGCGGGGCCGCCGGGGCGGCCCGCCGCGCCGGGGGGGCGCGGGGGTGGGGCCGCGCACGGCCCGCGCGG

RND4__GCA_001207675.1
GCGGGGGGGCTGGCCCCGGCCGGGCGACGGTGGCGGGGCGGCCCGGGGCCCCGGGGGGCCCGGCGGGCGCGGCCGGCCCGCGCGCGCCCGGGGGGGGGTGGGGGGGGGGGCCGCGGCGGCCGGCCGCCCCGGGGGGGGCCGCGGGGGGGGGCGCCGGGGCGCGGGGGGGCGCCCCGCGCCCCGGCCTGCGGCGCCGCCCCCCGGGGGGCCGGCCCGCCCGTGGGGGCGGGCGGGGGCCGCGGCCCCCCCGGGCCGGGGCGGGGCCGCCGGGGCGGCCCGCCGCGCCGGGGGGGCGCGGGGGTGGGGCCGCGCACGGCCCGCGCGG

RND4__GCA_001208265.1
GCGGGGGGGCTGGCCCCGGCCGGGCGACGGTGGCGGGGCGGCCCGGGGCCCCGGGGGGCCCGGCGGGCGCGGCCGGCCCGCGCGCGCCCGGGGGGGGGTGGGGGGGGGGGCCGCGGCGGCCGGCCGCCCCGGGGGGGGCCGCGGGGGGGGGCGCCGGGGCGCGGGGGGGCGCCCCGCGCCCCGGCCCGCGGCGCCGCCCCTCGGGGGGCCGACCCGCCCGTGGGGGCGGGCGGGGGCCGCGGCCCCCCCGGGCCGGGGCGGGGCCGCCGGGGCGGCCCGCCGCGCCGGGGGGGCGCGGGGGTGGGGCCGCGCACGGCCCGCGCGG

RND4__GCA_001208545.1
GCGGGGGGGCTGGCCCCGGCCGGGCGACGGTGGCGGGGCGGCCCGGGGCCCCGGGGGGCCCGGCGGGCGCGGCCGGCCCGCGCGCGCCCGGGGGGGGGTGGGGGGGGGGGCCGCGGCGGCCGGCCGCCCCGGGGGGGGCCGCGGGGGGGGGCGCCGGGGCGCGGGGGGGCGCCCCGCGCCCCGGCCTGCGGCGCCGCCCCCCGGGGGGCCGGCCCGCCCGTGGGGGCGGGCGGGGGCCGCGGCCCCCCCGGGCCGGGGCGGGGCCGCCGGGGCGGCCCGCCGCGCCGGGGGGGCGCGGGGGTGGGGCCGCGCACGGCCCGCGCGG

RND4__GCA_001209045.1
GCGGGGGGGCTGGCCCCGGCCGGGCGACGGTGGCGGGGCGGCCCGGGGCCCCGGGGGGCCCGGCGGGCGCGGCCGGCCCGCGCGCGCCCGGGGGGGGGTGGGGGGGGGGGCCGCGGCGGCCGGCCGCCCCGGGGGGGGCCGCGGGGGGGGGCGCCGGGGCGCGGGGGGGCGCCCCGCGCCCCGGCCTGCGGCGCCGCCCCCCGGGGGGCCGGCCCGCCCGTGGGGGCGGGCGGGGGCCGCGGCCCCCCCGGGCCGGGGCGGGGCCGCCGGGGCGGCCCGCCGCGCCGGGGGGGCGCGGGGGTGGGGCCGCGCACGGCCCGCGCGG

RND4__GCA_001209325.1
GCGGGGGGGCTGGCCCCGGCCGGGCGACGGTGGCGGGGCGGCCCGGGGCCCCGGGGGGCCCGGCGGGCGCGGCCGGCCCGCGCGCGCCCGGGGGGGGGTGGGGGGGGGGGCCGCGGCGGCCGGCCGCCCCGGGGGGGGCCGCGGGGGGGGGCGCCGGGGCGCGGGGGGGCGCCCCGCGCCCCGGCCCGCGGCGCCGCCCCTCGGGGGGCCGACCCGCCCGTGGGGGCGGGCGGGGGCCGCGGCCCCCCCGGGCCGGGGCGGGGCCGCCGGGGCGGCCCGCCGCGCCGGGGGGGCGCGGGGGTGGGGCCGCGCACGGCCCGCGCGG

RND4__GCA_001209405.1
GCGGGGGGGCTGGCCCCGGCCGGGCGACGGTGGCGGGGCGGCCCGGGGCCCCGGGGGGCCCGGCGGGCGCGGCCGGCCCGCGCGCGCCCGGGGGGGGGTGGGGGGGGGGGCCGCGGCGGCCGGCCGCCCCGGGGGGGGCCGCGGGGGGGGGCGCCGGGGCGCGGGGGGGCGCCCCGCGCCCCGGCCTGCGGCGCCGCCCCCCGGGGGGCCGGCCCGCCCGTGGGGGCGGGCGGGGGCCGCGGCCCCCCCGGGCCGGGGCGGGGCCGCCGGGGCGGCCCGCCGCGCCGGGGGGGCGCGGGGGTGGGGCCGCGCACGGCCCGCGCGG

RND4__GCA_001209505.1
GCGGGGGGGCTGGCCCCGGCCGGGCGACGGTGGCGGGGCGGCCCGGGGCCCCGGGGGGCCCGGCGGGCGCGGCCGGCCCGCGCGCGCCCGGGGGGGGGTGGGGGGGGGGGCCGCGGCGGCCGGCCGCCCCGGGGGGGGCCGCGGGGGGGGGCGCCGGGGCGCGGGGGGGCGCCCCGCGCCCCGGCCTGCGGCGCCGCCCCCCGGGGGGCCGGCCCGCCCGTGGGGGCGGGCGGGGGCCGCGGCCCCCCCGGGCCGGGGCGGGGCCGCCGGGGCGGCCCGCCGCGCCGGGGGGGCGCGGGGGTGGGGCCGCGCACGGCCCGCGCGG

RND4__GCA_001210025.1
GCGGGGGGGCTGGCCCCGGCCGGGCGACGGTGGCGGGGCGGCCCGGGGCCCCGGGGGGCCCGGCGGGCGCGGCCGGCCCGCGCGCGCCCGGGGGGGGGTGGGGGGGGGGGCCGCGGCGGCCGGCCGCCCCGGGGGGGGCCGCGGGGGGGGGCGCCGGGGCGCGGGGGGGCGCCCCGCGCCCCGGCCCGCGGCGCCGCCCCTCGGGGGGCCGACCCGCCCGTGGGGGCGGGCGGGGGCCGCGGCCCCCCCGGGCCGGGGCGGGGCCGCCGGGGCGGCCCGCCGCGCCGGGGGGGCGCGGGGGTGGGGCCGCGCACGGCCCGCGCGG

RND4__GCA_001210645.1
GCGGGGGGGCTGGCCCCGGCCGGGCGACGGTGGCGGGGCGGCCCGGGGCCCCGGGGGGCCCGGCGGGCGCGGCCGGCCCGCGCGCGCCCGGGGGGGGGTGGGGGGGGGGGCCGCGGCGGCCGGCCGCCCCGGGGGGGGCCGCGGGGGGGGGCGCCGGGGCGCGGGGGGGCGCCCCGCGCCCCGGCCTGCGGCGCCGCCCCCCGGGGGGCCGGCCCGCCCGTGGGGGCGGGCGGGGGCCGCGGCCCCCCCGGGCCGGGGCGGGGCCGCCGGGGCGGCCCGCCGCGCCGGGGGGGCGCGGGGGTGGGGCCGCGCACGGCCCGCGCGG

RND4__GCA_001210965.1
GCGGGGGGGCTGGCCCCGGCCGGGCGACGGTGGCGGGGCGGCCCGGGGCCCCGGGGGGCCCGGCGGGCGCGGCCGGCCCGCGCGCGCCCGGGGGGGGGTGGGGGGGGGGGCCGCGGCGGCCGGCCGCCCCGGGGGGGGCCGCGGGGGGGGGCGCCGGGGCGCGGGGGGGCGCCCCGCGCCCCGGCCTGCGGCGCCGCCCCCCGGGGGGCCGGCCCGCCCGTGGGGGCGGGCGGGGGCCGCGGCCCCCCCGGGCCGGGGCGGGGCCGCCGGGGCGGCCCGCCGCGCCGGGGGGGCGCGGGGGTGGGGCCGCGCACGGCCCGCGCGG

RND4__GCA_001211305.1
GCGGGGGGGCTGGCCCCGGCCGGGCGACGGTGGCGGGGCGGCCCGGGGCCCCGGGGGGCCCGGCGGGCGCGGCCGGCCCGCGCGCGCCCGGGGGGGGGTGGGGGGGGGGGCCGCGGCGGCCGGCCGCCCCGGGGGGGGCCGCGGGGGGGGGCGCCGGGGCGCGGGGGGGCGCCCCGCGCCCCGGCCTGCGGCGCCGCCCCCCGGGGGGCCGGCCCGCCCGTGGGGGCGGGCGGGGGCCGCGGCCCCCCCGGGCCGGGGCGGGGCCGCCGGGGCGGCCCGCCGCGCCGGGGGGGCGCGGGGGTGGGGCCGCGCACGGCCCGCGCGG

RND4__GCA_001211345.1
GCGGGGGGGCTGGCCCCGGCCGGGCGACGGTGGCGGGGCGGCCCGGGGCCCCGGGGGGCCCGGCGGGCGCGGCCGGCCCGCGCGCGCCCGGGGGGGGGTGGGGGGGGGGGCCGCGGCGGCCGGCCGCCCCGGGGGGGGCCGCGGGGGGGGGCGCCGGGGCGCGGGGGGGCGCCCCGCGCCCCGGCCTGCGGCGCCGCCCCCCGGGGGGCCGGCCCGCCCGTGGGGGCGGGCGGGGGCCGCGGCCCCCCCGGGCCGGGGCGGGGCCGCCGGGGCGGCCCGCCGCGCCGGGGGGGCGCGGGGGTGGGGCCGCGCACGGCCCGCGCGG

RND4__GCA_001211405.1
GCGGGGGGGCTGGCCCCGGCCGGGCGACGGTGGCGGGGCGGCCCGGGGCCCCGGGGGGCCCGGCGGGCGCGGCCGGCCCGCGCGCGCCCGGGGGGGGGTGGGGGGGGGGGCCGCGGCGGCCGGCCGCCCCGGGGGGGGCCGCGGGGGGGGGCGCCGGGGCGCGGGGGGGCGCCCCGCGCCCCGGCCTGCGGCGCCGCCCCCCGGGGGGCCGGCCCGCCCGTGGGGGCGGGCGGGGGCCGCGGCCCCCCCGGGCCGGGGCGGGGCCGCCGGGGCGGCCCGCCGCGCCGGGGGGGCGCGGGGGTGGGGCCGCGCACGGCCCGCGCGG

RND4__GCA_001211505.1
GCGGGGGGGCTGGCCCCGGCCGGGCGACGGTGGCGGGGCGGCCCGGGGCCCCGGGGGGCCCGGCGGGCGCGGCCGGCCCGCGCGCGCCCGGGGGGGGGTGGGGGGGGGGGCCGCGGCGGCCGGCCGCCCCGGGGGGGGCCGCGGGGGGGGGCGCCGGGGCGCGGGGGGGCGCCCCGCGCCCCGGCCTGCGGCGCCGCCCCCCGGGGGGCCGGCCCGCCCGTGGGGGCGGGCGGGGGCCGCGGCCCCCCCGGGCCGGGGCGGGGCCGCCGGGGCGGCCCGCCGCGCCGGGGGGGCGCGGGGGTGGGGCCGCGCACGGCCCGCGCGG

RND4__GCA_001211705.1
GCGGGGGGGCTGGCCCCGGCCGGGCGACGGTGGCGGGGCGGCCCGGGGCCCCGGGGGGCCCGGCGGGCGCGGCCGGCCCGCGCGCGCCCGGGGGGGGGTGGGGGGGGGGGCCGCGGCGGCCGGCCGCCCCGGGGGGGGCCGCGGGGGGGGGCGCCGGGGCGCGGGGGGGCGCCCCGCGCCCCGGCCTGCGGCGCCGCCCCCCGGGGGGCCGGCCCGCCCGTGGGGGCGGGCGGGGGCCGCGGCCCCCCCGGGCCGGGGCGGGGCCGCCGGGGCGGCCCGCCGCGCCGGGGGGGCGCGGGGGTGGGGCCGCGCACGGCCCGCGCGG

RND4__GCA_001211865.1
GCGGGGGGGCTGGCCCCGGCCGGGCGACGGTGGCGGGGCGGCCCGGGGCCCCGGGGGGCCCGGCGGGCGCGGCCGGCCCGCGCGCGCCCGGGGGGGGGTGGGGGGGGGGGCCGCGGCGGCCGGCCGCCCCGGGGGGGGCCGCGGGGGGGGGCGCCGGGGCGCGGGGGGGCGCCCCGCGCCCCGGCCTGCGGCGCCGCCCCCCGGGGGGCCGGCCCGCCCGTGGGGGCGGGCGGGGGCCGCGGCCCCCCCGGGCCGGGGCGGGGCCGCCGGGGCGGCCCGCCGCGCCGGGGGGGCGCGGGGGTGGGGCCGCGCACGGCCCGCGCGG

RND4__GCA_001212025.1
GCGGGGGGGCTGGCCCCGGCCGGGCGACGGTGGCGGGGCGGCCCGGGGCCCCGGGGGGCCCGGCGGGCGCGGCCGGCCCGCGCGCGCCCGGGGGGGGGTGGGGGGGGGGGCCGCGGCGGCCGGCCGCCCCGGGGGGGGCCGCGGGGGGGGGCGCCGGGGCGCGGGGGGGCGCCCCGCGCCCCGGCCTGCGGCGCCGCCCCCCGGGGGGCCGGCCCGCCCGTGGGGGCGGGCGGGGGCCGCGGCCCCCCCGGGCCGGGGCGGGGCCGCCGGGGCGGCCCGCCGCGCCGGGGGGGCGCGGGGGTGGGGCCGCGCACGGCCCGCGCGG

RND4__GCA_001212185.1
GCGGGGGGGCTGGCCCCGGCCGGGCGACGGTGGCGGGGCGGCCCGGGGCCCCGGGGGGCCCGGCGGGCGCGGCCGGCCCGCGCGCGCCCGGGGGGGGGTGGGGGGGGGGGCCGCGGCGGCCGGCCGCCCCGGGGGGGGCCGCGGGGGGGAGCGCCGGGGCGCGGGGGGGCGCCCCGCGCCCCGGCCCGCGGCGCCGCCCCCCGGGGGGCCGGCCCGCCCGTGGGGGCGGGCGGGGGCCGCGGCCCCCCCGGGCCGGGGCGGGGCCGCCGGGGCGGCCCGCCGCGCCGGGGGGGCGCGGGGGTGGGGCCGCGCACGGCCCGCGCGG

RND4__GCA_001212265.1
GCGGGGGGGCTGGCCCCGGCCGGGCGACGGTGGCGGGGCGGCCCGGGGCCCCGGGGGGCCCGGCGGGCGCGGCCGGCCCGCGCGCGCCCGGGGGGGGGTGGGGGGGGGGGCCGCGGCGGCCGGCCGCCCCGGGGGGGGCCGCGGGGGGGGGCGCCGGGGCGCGGGGGGGCGCCCCGCGCCCCGGCCCGCGGCGCCGCCCCTCGGGGGGCCGACCCGCCCGTGGGGGCGGGCGGGGGCCGCGGCCCCCCCGGGCCGGGGCGGGGCCGCCGGGGCGGCCCGCCGCGCCGGGGGGGCGCGGGGGTGGGGCCGCGCACGGCCCGCGCGG

RND4__GCA_001212325.1
GCGGGGGGGCTGGCCCCGGCCGGGCGACGGTGGCGGGGCGGCCCGGGGCCCCGGGGGGCCCGGCGGGCGCGGCCGGCCCGCGCGCGCCCGGGGGGGGGTGGGGGGGGGGGCCGCGGCGGCCGGCCGCCCCGGGGGGGGCCGCGGGGGGGGGCGCCGGGGCGCGGGGGGGCGCCCCGCGCCCCGGCCTGCGGCGCCGCCCCCCGGGGGGCCGGCCCGCCCGTGGGGGCGGGCGGGGGCCGCGGCCCCCCCGGGCCGGGGCGGGGCCGCCGGGGCGGCCCGCCGCGCCGGGGGGGCGCGGGGGTGGGGCCGCGCACGGCCCGCGCGG

RND4__GCA_001212465.1
GCGGGGGGGCTGGCCCCGGCCGGGCGACGGTGGCGGGGCGGCCCGGGGCCCCGGGGGGCCCGGCGGGCGCGGCCGGCCCGCGCGCGCCCGGGGGGGGGTGGGGGGGGGGGCCGCGGCGGCCGGCCGCCCCGGGGGGGGCCGCGGGGGGGAGCGCCGGGGCGCGGGGGGGCGCCCCGCGCCCCGGCCCGCGGCGCCGCCCCCCGGGGGGCCGGCCCGCCCGTGGGGGCGGGCGGGGGCCGCGGCCCCCCCGGGCCGGGGCGGGGCCGCCGGGGCGGCCCGCCGCGCCGGGGGGGCGCGGGGGTGGGGCCGCGCACGGCCCGCGCGG

RND4__GCA_001212705.1
GCGGGGGGGCTGGCCCCGGCCGGGCGACGGTGGCGGGGCGGCCCGGGGCCCCGGGGGGCCCGGCGGGCGCGGCCGGCCCGCGCGCGCCCGGGGGGGGGTGGGGGGGGGGGCCGCGGCGGCCGGCCGCCCCGGGGGGGGCCGCGGGGGGGAGCGCCGGGGCGCGGGGGGGCGCCCCGCGCCCCGGCCCGCGGCGCCGCCCCCCGGGGGGCCGGCCCGCCCGTGGGGGCGGGCGGGGGCCGCGGCCCCCCCGGGCCGGGGCGGGGCCGCCGGGGCGGCCCGCCGCGCCGGGGGGGCGCGGGGGTGGGGCCGCGCACGGCCCGCGCGG

RND4__GCA_001262275.1
GCGGGGGGGCTGGCCCCGGCCGGGCGACGGTGGCGGGGCGGCCCGGGGCCCCGGGGGGCCCGGCGGGCGCGGCCGGCCCGCGCGCGCCCGGGGGGGGGTGGGGGGGGGGGCCGCGGCGGCCGGCCGCCCCGGGGGGGGCCGCGGGGGGGGGCGCCGGGGCGCGGGGGGGCGCCCCGCGCCCCGGCCTGCGGCGCCGCCCCCCGGGGGGCCGGCCCGCCCGTGGGGGCGGGCGGGGGCCGCGGCCCCCCCGGGCCGGGGCGGGGCCGCCGGGGCGGCCCGCCGCGCCGGGGGGGCGCGGGGGTGGGGCCGCGCACGGCCCGCGCGG

RND4__GCA_001262355.1
GCGGGGGGGCTGGCCCCGGCCGGGCGACGGTGGCGGGGCGGCCCGGGGCCCCGGGGGGCCCGGCGGGCGCGGCCGGCCCGCGCGCGCCCGGGGGGGGGTGGGGGGGGGGGCCGCGGCGGCCGGCCGCCCCGGGGGGGGCCGCGGGGGGGGGCGCCGGGGCGCGGGGGGGCGCCCCGCGCCCCGGCCTGCGGCGCCGCCCCCCGGGGGGCCGGCCCGCCCGTGGGGGCGGGCGGGGGCCGCGGCCCCCCCGGGCCGGGGCGGGGCCGCCGGGGCGGCCCGCCGCGCCGGGGGGGCGCGGGGGTGGGGCCGCGCACGGCCCGCGCGG

RND4__GCA_001318245.1
GCGGGGGGGCTGGCCCCGGCCGGGCGACGGTGGCGGGGCGGCCCGGGGCCCCGGGGGGCCCGGCGGGCGCGGCCGGCCCGCGCGCGCCCGGGGGGGGGTGGGGGGGGGGGCGGCGGCGGCCGGCCGCCCCGAGGGGGGCCGCGGGGGGGGGCGCCGGGGCGCGGGGGGGCGCCCCGCGCCCCGGCCCGCGGCGCCGCCCCCCGGGGGGCCGACCCGCCCGTGGGGGCGGGCGGGGGCCGCGGCCCCCCCGGGCCGGGGCGGGGCCGCCGGGGCGGCCCGCCGCGCCGGGGGGGCGCGGGGGTGGGGCCGCGCACGGCCCGCGCGG

RND4__GCA_001320065.1
GCGGGGGGGCTGGCCCCGGCCGGGCGACGGTGGCGGGGCGGCCCGGGGCCCCGGGGGGCCCGGCGGGCGCGGCCGGCCCGCGCGCGCCCGGGGGGGGGTGGGGGGGGGGGCCGCGGCGGCCGGCCGCCCCGGGGGGGGCCGCGGGGGGGAGCGCCGGGGCGCGGGGGGGCGCCCCGCGCCCCGGCCCGCGGCGCCGCCCCCCGGGGGGCCGGCCCGCCCGTGGGGGCGGGCGGGGGCCGCGGCCCCCCCGGGCCGGGGCGGGGCCGCCGGGGCGGCCCGCCGCGCCGGGGGGGCGCGGGGGTGGGGCCGCGCACGGCCCGCGCGG

RND4__GCA_001320105.1
GCGGGGGGGCTGGCCCCGGCCGGGCGACGGTGGCGGGGCGGCCCGGGGCCCCGGGGGGCCCGGCGGGCGCGGCCGGCCCGCGCGCGCCCGGGGGGGGGTGGGGGGGGGGGCCGCGGCGGCCGGCCGCCCCGGGGGGGGCCGCGGGGGGGGGCGCCGGGGCGCGGGGGGGCGCCCCGCGCCCCGGCCCGCGGCGCCGCCCCTCGGGGGGCCGACCCGCCCGTGGGGGCGGGCGGGGGCCGCGGCCCCCCCGGGCCGGGGCGGGGCCGCCGGGGCGGCCCGCCGCGCCGGGGGGGCGCGGGGGTGGGGCCGCGCACGGCCCGCGCGG

RND4__GCA_001320215.1
GCGGGGGGGCTGGCCCCGGCCGGGCGACGGTGGCGGGGCGGCCCGGGGCCCCGGGGGGCCCGGCGGGCGCGGCCGGCCCGCGCGCGCCCGGGGGGGGGTGGGGGGGGGGGCCGCGGCGGCCGGCCGCCCCGGGGGGGGCCGCGGGGGGGAGCGCCGGGGCGCGGGGGGGCGCCCCGCGCCCCGGCCCGCGGCGCCGCCCCCCGGGGGGCCGGCCCGCCCGTGGGGGCGGGCGGGGGCCGCGGCCCCCCCGGGCCGGGGCGGGGCCGCCGGGGCGGCCCGCCGCGCCGGGGGGGCGCGGGGGTGGGGCCGCGCACGGCCCGCGCGG

RND4__GCA_001320255.1
GCGGGGGGGCTGGCCCCGGCCGGGCGACGGTGGCGGGGCGGCCCGGGGCCCCGGGGGGCCCGGCGGGCGCGGCCGGCCCGCGCGCGCCCGGGGGGGGGTGGGGGGGGGGGCCGCGGCGGCCGGCCGCCCCGGGGGGGGCCGCGGGGGGGGGCGCCGGGGCGCGGGGGGGCGCCCCGCGCCCCGGCCTGCGGCGCCGCCCCCCGGGGGGCCGGCCCGCCCGTGGGGGCGGGCGGGGGCCGCGGCCCCCCCGGGCCGGGGCGGGGCCGCCGGGGCGGCCCGCCGCGCCGGGGGGGCGCGGGGGTGGGGCCGCGCACGGCCCGCGCGG

RND4__GCA_001320285.1
GCGGGGGGGCTGGCCCCGGCCGGGCGACGGTGGCGGGGCGGCCCGGGGCCCCGGGGGGCCCGGCGGGCGCGGCCGGCCCGCGCGCGCCCGGGGGGGGGTGGGGGGGGGGGCCGCGGCGGCCGGCCGCCCCGGGGGGGGCCGCGGGGGGGGGCGCCGGGGCGCGGGGGGGCGCCCCGCGCCCCGGCCCGCGGCGCCGCCCCTCGGGGGGCCGACCCGCCCGTGGGGGCGGGCGGGGGCCGCGGCCCCCCCGGGCCGGGGCGGGGCCGCCGGGGCGGCCCGCCGCGCCGGGGGGGCGCGGGGGTGGGGCCGCGCACGGCCCGCGCGG

RND4__GCA_001320325.1
GCGGGGGGGCTGGCCCCGGCCGGGCGACGGTGGCGGGGCGGCCCGGGGCCCCGGGGGGCCCGGCGGGCGCGGCCGGCCCGCGCGCGCCCGGGGGGGGGTGGGGGGGGGGGCCGCGGCGGCCGGCCGCCCCGGGGGGGGCCGCGGGGGGGGGCGCCGGGGCGCGGGGGGGCGCCCCGCGCCCCGGCCTGCGGCGCCGCCCCCCGGGGGGCCGGCCCGCCCGTGGGGGCGGGCGGGGGCCGCGGCCCCCCCGGGCCGGGGCGGGGCCGCCGGGGCGGCCCGCCGCGCCGGGGGGGCGCGGGGGTGGGGCCGCGCACGGCCCGCGCGG

RND4__GCA_001320365.1
GCGGGGGGGCTGGCCCCGGCCGGGCGACGGTGGCGGGGCGGCCCGGGGCCCCGGGGGGCCCGGCGGGCGCGGCCGGCCCGCGCGCGCCCGGGGGGGGGTGGGGGGGGGGGCCGCGGCGGCCGGCCGCCCCGGGGGGGGCCGCGGGGGGGGGCGCCGGGGCGCGGGGGGGCGCCCCGCGCCCCGGCCTGCGGCGCCGCCCCCCGGGGGGCCGGCCCGCCCGTGGGGGCGGGCGGGGGCCGCGGCCCCCCCGGGCCGGGGCGGGGCCGCCGGGGCGGCCCGCCGCGCCGGGGGGGCGCGGGGGTGGGGCCGCGCACGGCCCGCGCGG

RND4__GCA_001320425.1
GCGGGGGGGCTGGCCCCGGCCGGGCGACGGTGGCGGGGCGGCCCGGGGCCCCGGGGGGCCCGGCGGGCGCGGCCGGCCCGCGCGCGCCCGGGGGGGGGTGGGGGGGGGGGCCGCGGCGGCCGGCCGCCCCGGGGGGGGCCGCGGGGGGGGGCGCCGGGGCGCGGGGGGGCGCCCCGCGCCCCGGCCTGCGGCGCCGCCCCCCGGGGGGCCGGCCCGCCCGTGGGGGCGGGCGGGGGCCGCGGCCCCCCCGGGCCGGGGCGGGGCCGCCGGGGCGGCCCGCCGCGCCGGGGGGGCGCGGGGGTGGGGCCGCGCACGGCCCGCGCGG

RND4__GCA_001320465.1
GCGGGGGGGCTGGCCCCGGCCGGGCGACGGTGGCGGGGCGGCCCGGGGCCCCGGGGGGCCCGGCGGGCGCGGCCGGCCCGCGCGCGCCCGGGGGGGGGTGGGGGGGGGGGCCGCGGCGGCCGGCCGCCCCGGGGGGGGCCGCGGGGGGGGGCGCCGGGGCGCGGGGGGGCGCCCCGCGCCCCGGCCCGCGGCGCCGCCCCTCGGGGGGCCGACCCGCCCGTGGGGGCGGGCGGGGGCCGCGGCCCCCCCGGGCCGGGGCGGGGCCGCCGGGGCGGCCCGCCGCGCCGGGGGGGCGCGGGGGTGGGGCCGCGCACGGCCCGCGCGG

RND4__GCA_001320505.1
GCGGGGGGGCTGGCCCCGGCCGGGCGACGGTGGCGGGGCGGCCCGGGGCCCCGGGGGGCCCGGCGGGCGCGGCCGGCCCGCGCGCGCCCGGGGGGGGGTGGGGGGGGGGGCCGCGGCGGCCGGCCGCCCCGGGGGGGGCCGCGGGGGGGGGCGCCGGGGCGCGGGGGGGCGCCCCGCGCCCCGGCCTGCGGCGCCGCCCCCCGGGGGGCCGGCCCGCCCGTGGGGGCGGGCGGGGGCCGCGGCCCCCCCGGGCCGGGGCGGGGCCGCCGGGGCGGCCCGCCGCGCCGGGGGGGCGCGGGGGTGGGGCCGCGCACGGCCCGCGCGG

RND4__GCA_001320545.1
GCGGGGGGGCTGGCCCCGGCCGGGCGACGGTGGCGGGGCGGCCCGGGGCCCCGGGGGGCCCGGCGGGCGCGGCCGGCCCGCGCGCGCCCGGGGGGGGGTGGGGGGGGGGGCCGCGGCGGCCGGCCGCCCCGGGGGGGGCCGCGGGGGGGGGCGCCGGGGCGCGGGGGGGCGCCCCGCGCCCCGGCCTGCGGCGCCGCCCCCCGGGGGGCCGGCCCGCCCGTGGGGGCGGGCGGGGGCCGCGGCCCCCCCGGGCCGGGGCGGGGCCGCCGGGGCGGCCCGCCGCGCCGGGGGGGCGCGGGGGTGGGGCCGCGCACGGCCCGCGCGG

RND4__GCA_001320585.1
GCGGGGGGGCTGGCCCCGGCCGGGCGACGGTGGCGGGGCGGCCCGGGGCCCCGGGGGGCCCGGCGGGCGCGGCCGGCCCGCGCGCGCCCGGGGGGGGGTGGGGGGGGGGGCCGCGGCGGCCGGCCGCCCCGGGGGGGGCCGCGGGGGGGGGCGCCGGGGCGCGGGGGGGCGCCCCGCGCCCCGGCCCGCGGCGCCGCCCCTCGGGGGGCCGACCCGCCCGTGGGGGCGGGCGGGGGCCGCGGCCCCCCCGGGCCGGGGCGGGGCCGCCGGGGCGGCCCGCCGCGCCGGGGGGGCGCGGGGGTGGGGCCGCGCACGGCCCGCGCGG

RND4__GCA_001320645.1
GCGGGGGGGCTGGCCCCGGCCGGGCGACGGTGGCGGGGCGGCCCGGGGCCCCGGGGGGCCCGGCGGGCGCGGCCGGCCCGCGCGCGCCCGGGGGGGGGTGGGGGGGGGGGCCGCGGCGGCCGGCCGCCCCGGGGGGGGCCGCGGGGGGGGGCGCCGGGGCGCGGGGGGGCGCCCCGCGCCCCGGCCCGCGGCGCCGCCCCTCGGGGGGCCGACCCGCCCGTGGGGGCGGGCGGGGGCCGCGGCCCCCCCGGGCCGGGGCGGGGCCGCCGGGGCGGCCCGCCGCGCCGGGGGGGCGCGGGGGTGGGGCCGCGCACGGCCCGCGCGG

RND4__GCA_001320685.1
GCGGGGGGGCTGGCCCCGGCCGGGCGACGGTGGCGGGGCGGCCCGGGGCCCCGGGGGGCCCGGCGGGCGCGGCCGGCCCGCGCGCGCCCGGGGGGGGGTGGGGGGGGGGGCCGCGGCGGCCGGCCGCCCCGGGGGGGGCCGCGGGGGGGGGCGCCGGGGCGCGGGGGGGCGCCCCGCGCCCCGGCCTGCGGCGCCGCCCCCCGGGGGGCCGGCCCGCCCGTGGGGGCGGGCGGGGGCCGCGGCCCCCCCGGGCCGGGGCGGGGCCGCCGGGGCGGCCCGCCGCGCCGGGGGGGCGCGGGGGTGGGGCCGCGCACGGCCCGCGCGG

RND4__GCA_001320725.1
GCGGGGGGGCTGGCCCCGGCCGGGCGACGGTGGCGGGGCGGCCCGGGGCCCCGGGGGGCCCGGCGGGCGCGGCCGGCCCGCGCGCGCCCGGGGGGGGGTGGGGGGGGGGGCCGCGGCGGCCGGCCGCCCCGGGGGGGGCCGCGGGGGGGGGCGCCGGGGCGCGGGGGGGCGCCCCGCGCCCCGGCCTGCGGCGCCGCCCCCCGGGGGGCCGGCCCGCCCGTGGGGGCGGGCGGGGGCCGCGGCCCCCCCGGGCCGGGGCGGGGCCGCCGGGGCGGCCCGCCGCGCCGGGGGGGCGCGGGGGTGGGGCCGCGCACGGCCCGCGCGG

RND4__GCA_001320755.1
GCGGGGGGGCTGGCCCCGGCCGGGCGACGGTGGCGGGGCGGCCCGGGGCCCCGGGGGGCCCGGCGGGCGCGGCCGGCCCGCGCGCGCCCGGGGGGGGGTGGGGGGGGGGGCCGCGGCGGCCGGCCGCCCCGGGGGGGGCCGCGGGGGGGGGCGCCGGGGCGCGGGGGGGCGCCCCGCGCCCCGGCCCGCGGCGCCGCCCCTCGGGGGGCCGACCCGCCCGTGGGGGCGGGCGGGGGCCGCGGCCCCCCCGGGCCGGGGCGGGGCCGCCGGGGCGGCCCGCCGCGCCGGGGGGGCGCGGGGGTGGGGCCGCGCACGGCCCGCGCGG

RND4__GCA_001320795.1
GCGGGGGGGCTGGCCCCGGCCGGGCGACGGTGGCGGGGCGGCCCGGGGCCCCGGGGGGCCCGGCGGGCGCGGCCGGCCCGCGCGCGCCCGGGGGGGGGTGGGGGGGGGGGCCGCGGCGGCCGGCCGCCCCGGGGGGGGCCGCGGGGGGGGGCGCCGGGGCGCGGGGGGGCGCCCCGCGCCCCGGCCTGCGGCGCCGCCCCCCGGGGGGCCGGCCCGCCCGTGGGGGCGGGCGGGGGCCGCGGCCCCCCCGGGCCGGGGCGGGGCCGCCGGGGCGGCCCGCCGCGCCGGGGGGGCGCGGGGGTGGGGCCGCGCACGGCCCGCGCGG

RND4__GCA_001320825.1
GCGGGGGGGCTGGCCCCGGCCGGGCGACGGTGGCGGGGCGGCCCGGGGCCCCGGGGGGCCCGGCGGGCGCGGCCGGCCCGCGCGCGCCCGGGGGGGGGTGGGGGGGGGGGCCGCGGCGGCCGGCCGCCCCGGGGGGGGCCGCGGGGGGGGGCGCCGGGGCGCGGGGGGGCGCCCCGCGCCCCGGCCTGCGGCGCCGCCCCCCGGGGGGCCGGCCCGCCCGTGGGGGCGGGCGGGGGCCGCGGCCCCCCCGGGCCGGGGCGGGGCCGCCGGGGCGGCCCGCCGCGCCGGGGGGGCGCGGGGGTGGGGCCGCGCACGGCCCGCGCGG

RND4__GCA_001320865.1
GCGGGGGGGCTGGCCCCGGCCGGGCGACGGTGGCGGGGCGGCCCGGGGCCCCGGGGGGCCCGGCGGGCGCGGCCGGCCCGCGCGCGCCCGGGGGGGGGTGGGGGGGGGGGCCGCGGCGGCCGGCCGCCCCGGGGGGGGCCGCGGGGGGGGGCGCCGGGGCGCGGGGGGGCGCCCCGCGCCCCGGCCTGCGGCGCCGCCCCCCGGGGGGCCGGCCCGCCCGTGGGGGCGGGCGGGGGCCGCGGCCCCCCCGGGCCGGGGCGGGGCCGCCGGGGCGGCCCGCCGCGCCGGGGGGGCGCGGGGGTGGGGCCGCGCACGGCCCGCGCGG

RND4__GCA_001320905.1
GCGGGGGGGCTGGCCCCGGCCGGGCGACGGTGGCGGGGCGGCCCGGGGCCCCGGGGGGCCCGGCGGGCGCGGCCGGCCCGCGCGCGCCCGGGGGGGGGTGGGGGGGGGGGCCGCGGCGGCCGGCCGCCCCGGGGGGGGCCGCGGGGGGGGGCGCCGGGGCGCGGGGGGGCGCCCCGCGCCCCGGCCTGCGGCGCCGCCCCCCGGGGGGCCGGCCCGCCCGTGGGGGCGGGCGGGGGCCGCGGCCCCCCCGGGCCGGGGCGGGGCCGCCGGGGCGGCCCGCCGCGCCGGGGGGGCGCGGGGGTGGGGCCGCGCACGGCCCGCGCGG

RND4__GCA_001320945.1
GCGGGGGGGCTGGCCCCGGCCGGGCGACGGTGGCGGGGCGGCCCGGGGCCCCGGGGGGCCCGGCGGGCGCGGCCGGCCCGCGCGCGCCCGGGGGGGGGTGGGGGGGGGGGCCGCGGCGGCCGGCCGCCCCGGGGGGGGCCGCGGGGGGGGGCGCCGGGGCGCGGGGGGGCGCCCCGCGCCCCGGCCTGCGGCGCCGCCCCCCGGGGGGCCGGCCCGCCCGTGGGGGCGGGCGGGGGCCGCGGCCCCCCCGGGCCGGGGCGGGGCCGCCGGGGCGGCCCGCCGCGCCGGGGGGGCGCGGGGGTGGGGCCGCGCACGGCCCGCGCGG

RND4__GCA_001320985.1
GCGGGGGGGCTGGCCCCGGCCGGGCGACGGTGGCGGGGCGGCCCGGGGCCCCGGGGGGCCCGGCGGGCGCGGCCGGCCCGCGCGCGCCCGGGGGGGGGTGGGGGGGGGGGCCGCGGCGGCCGGCCGCCCCGGGGGGGGCCGCGGGGGGGGGCGCCGGGGCGCGGGGGGGCGCCCCGCGCCCCGGCCTGCGGCGCCGCCCCCCGGGGGGCCGGCCCGCCCGTGGGGGCGGGCGGGGGCCGCGGCCCCCCCGGGCCGGGGCGGGGCCGCCGGGGCGGCCCGCCGCGCCGGGGGGGCGCGGGGGTGGGGCCGCGCACGGCCCGCGCGG

RND4__GCA_001321015.1
GCGGGGGGGCTGGCCCCGGCCGGGCGACGGTGGCGGGGCGGCCCGGGGCCCCGGGGGGCCCGGCGGGCGCGGCCGGCCCGCGCGCGCCCGGGGGGGGGTGGGGGGGGGGGCCGCGGCGGCCGGCCGCCCCGGGGGGGGCCGCGGGGGGGGGCGCCGGGGCGCGGGGGGGCGCCCCGCGCCCCGGCCTGCGGCGCCGCCCCCCGGGGGGCCGGCCCGCCCGTGGGGGCGGGCGGGGGCCGCGGCCCCCCCGGGCCGGGGCGGGGCCGCCGGGGCGGCCCGCCGCGCCGGGGGGGCGCGGGGGTGGGGCCGCGCACGGCCCGCGCGG

RND4__GCA_001321085.1
GCGGGGGGGCTGGCCCCGGCCGGGCGACGGTGGCGGGGCGGCCCGGGGCCCCGGGGGGCCCGGCGGGCGCGGCCGGCCCGCGCGCGCCCGGGGGGGGGTGGGGGGGGGGGCCGCGGCGGCCGGCCGCCCCGGGGGGGGCCGCGGGGGGGGGCGCCGGGGCGCGGGGGGGCGCCCCGCGCCCCGGCCTGCGGCGCCGCCCCCCGGGGGGCCGGCCCGCCCGTGGGGGCGGGCGGGGGCCGCGGCCCCCCCGGGCCGGGGCGGGGCCGCCGGGGCGGCCCGCCGCGCCGGGGGGGCGCGGGGGTGGGGCCGCGCACGGCCCGCGCGG

RND4__GCA_001321125.1
GCGGGGGGGCTGGCCCCGGCCGGGCGACGGTGGCGGGGCGGCCCGGGGCCCCGGGGGGCCCGGCGGGCGCGGCCGGCCCGCGCGCGCCCGGGGGGGGGTGGGGGGGGGGGCCGCGGCGGCCGGCCGCCCCGGGGGGGGCCGCGGGGGGGGGCGCCGGGGCGCGGGGGGGCGCCCCGCGCCCCGGCCTGCGGCGCCGCCCCCCGGGGGGCCGGCCCGCCCGTGGGGGCGGGCGGGGGCCGCGGCCCCCCCGGGCCGGGGCGGGGCCGCCGGGGCGGCCCGCCGCGCCGGGGGGGCGCGGGGGTGGGGCCGCGCACGGCCCGCGCGG

RND4__GCA_001321165.1
GCGGGGGGGCTGGCCCCGGCCGGGCGACGGTGGCGGGGCGGCCCGGGGCCCCGGGGGGCCCGGCGGGCGCGGCCGGCCCGCGCGCGCCCGGGGGGGGGTGGGGGGGGGGGCCGCGGCGGCCGGCCGCCCCGGGGGGGGCCGCGGGGGGGGGCGCCGGGGCGCGGGGGGGCGCCCCGCGCCCCGGCCTGCGGCGCCGCCCCCCGGGGGGCCGGCCCGCCCGTGGGGGCGGGCGGGGGCCGCGGCCCCCCCGGGCCGGGGCGGGGCCGCCGGGGCGGCCCGCCGCGCCGGGGGGGCGCGGGGGTGGGGCCGCGCACGGCCCGCGCGG

RND4__GCA_001321185.1
GCGGGGGGGCTGGCCCCGGCCGGGCGACGGTGGCGGGGCGGCCCGGGGCCCCGGGGGGCCCGGCGGGCGCGGCCGGCCCGCGCGCGCCCGGGGGGGGGTGGGGGGGGGGGCCGCGGCGGCCGGCCGCCCCGGGGGGGGCCGCGGGGGGGGGCGCCGGGGCGCGGGGGGGCGCCCCGCGCCCCGGCCTGCGGCGCCGCCCCCCGGGGGGCCGGCCCGCCCGTGGGGGCGGGCGGGGGCCGCGGCCCCCCCGGGCCGGGGCGGGGCCGCCGGGGCGGCCCGCCGCGCCGGGGGGGCGCGGGGGTGGGGCCGCGCACGGCCCGCGCGG

RND4__GCA_001321205.1
GCGGGGGGGCTGGCCCCGGCCGGGCGACGGTGGCGGGGCGGCCCGGGGCCCCGGGGGGCCCGGCGGGCGCGGCCGGCCCGCGCGCGCCCGGGGGGGGGTGGGGGGGGGGGCCGCGGCGGCCGGCCGCCCCGGGGGGGGCCGCGGGGGGGGGCGCCGGGGCGCGGGGGGGCGCCCCGCGCCCCGGCCTGCGGCGCCGCCCCCCGGGGGGCCGGCCCGCCCGTGGGGGCGGGCGGGGGCCGCGGCCCCCCCGGGCCGGGGCGGGGCCGCCGGGGCGGCCCGCCGCGCCGGGGGGGCGCGGGGGTGGGGCCGCGCACGGCCCGCGCGG

RND4__GCA_001321225.1
GCGGGGGGGCTGGCCCCGGCCGGGCGACGGTGGCGGGGCGGCCCGGGGCCCCGGGGGGCCCGGCGGGCGCGGCCGGCCCGCGCGCGCCCGGGGGGGGGTGGGGGGGGGGGCCGCGGCGGCCGGCCGCCCCGGGGGGGGCCGCGGGGGGGGGCGCCGGGGCGCGGGGGGGCGCCCCGCGCCCCGGCCTGCGGCGCCGCCCCCCGGGGGGCCGGCCCGCCCGTGGGGGCGGGCGGGGGCCGCGGCCCCCCCGGGCCGGGGCGGGGCCGCCGGGGCGGCCCGCCGCGCCGGGGGGGCGCGGGGGTGGGGCCGCGCACGGCCCGCGCGG

RND4__GCA_001321245.1
GCGGGGGGGCTGGCCCCGGCCGGGCGACGGTGGCGGGGCGGCCCGGGGCCCCGGGGGGCCCGGCGGGCGCGGCCGGCCCGCGCGCGCCCGGGGGGGGGTGGGGGGGGGGGCCGCGGCGGCCGGCCGCCCCGGGGGGGGCCGCGGGGGGGGGCGCCGGGGCGCGGGGGGGCGCCCCGCGCCCCGGCCTGCGGCGCCGCCCCCCGGGGGGCCGGCCCGCCCGTGGGGGCGGGCGGGGGCCGCGGCCCCCCCGGGCCGGGGCGGGGCCGCCGGGGCGGCCCGCCGCGCCGGGGGGGCGCGGGGGTGGGGCCGCGCACGGCCCGCGCGG

RND4__GCA_001321265.1
GCGGGGGGGCTGGCCCCGGCCGGGCGACGGTGGCGGGGCGGCCCGGGGCCCCGGGGGGCCCGGCGGGCGCGGCCGGCCCGCGCGCGCCCGGGGGGGGGTGGGGGGGGGGGCCGCGGCGGCCGGCCGCCCCGGGGGGGGCCGCGGGGGGGGGCGCCGGGGCGCGGGGGGGCGCCCCGCGCCCCGGCCTGCGGCGCCGCCCCCCGGGGGGCCGGCCCGCCCGTGGGGGCGGGCGGGGGCCGCGGCCCCCCCGGGCCGGGGCGGGGCCGCCGGGGCGGCCCGCCGCGCCGGGGGGGCGCGGGGGTGGGGCCGCGCACGGCCCGCGCGG

RND4__GCA_001321285.1
GCGGGGGGGCTGGCCCCGGCCGGGCGACGGTGGCGGGGCGGCCCGGGGCCCCGGGGGGCCCGGCGGGCGCGGCCGGCCCGCGCGCGCCCGGGGGGGGGTGGGGGGGGGGGCCGCGGCGGCCGGCCGCCCCGGGGGGGGCCGCGGGGGGGGGCGCCGGGGCGCGGGGGGGCGCCCCGCGCCCCGGCCTGCGGCGCCGCCCCCCGGGGGGCCGGCCCGCCCGTGGGGGCGGGCGGGGGCCGCGGCCCCCCCGGGCCGGGGCGGGGCCGCCGGGGCGGCCCGCCGCGCCGGGGGGGCGCGGGGGTGGGGCCGCGCACGGCCCGCGCGG

RND4__GCA_001321305.1
GCGGGGGGGCTGGCCCCGGCCGGGCGACGGTGGCGGGGCGGCCCGGGGCCCCGGGGGGCCCGGCGGGCGCGGCCGGCCCGCGCGCGCCCGGGGGGGGGTGGGGGGGGGGGCCGCGGCGGCCGGCCGCCCCGGGGGGGGCCGCGGGGGGGGGCGCCGGGGCGCGGGGGGGCGCCCCGCGCCCCGGCCTGCGGCGCCGCCCCCCGGGGGGCCGGCCCGCCCGTGGGGGCGGGCGGGGGCCGCGGCCCCCCCGGGCCGGGGCGGGGCCGCCGGGGCGGCCCGCCGCGCCGGGGGGGCGCGGGGGTGGGGCCGCGCACGGCCCGCGCGG

RND4__GCA_001321345.1
GCGGGGGGGCTGGCCCCGGCCGGGCGACGGTGGCGGGGCGGCCCGGGGCCCCGGGGGGCCCGGCGGGCGCGGCCGGCCCGCGCGCGCCCGGGGGGGGGTGGGGGGGGGGGCCGCGGCGGCCGGCCGCCCCGGGGGGGGCCGCGGGGGGGGGCGCCGGGGCGCGGGGGGGCGCCCCGCGCCCCGGCCTGCGGCGCCGCCCCCCGGGGGGCCGGCCCGCCCGTGGGGGCGGGCGGGGGCCGCGGCCCCCCCGGGCCGGGGCGGGGCCGCCGGGGCGGCCCGCCGCGCCGGGGGGGCGCGGGGGTGGGGCCGCGCACGGCCCGCGCGG

RND4__GCA_001321365.1
GCGGGGGGGCTGGCCCCGGCCGGGCGACGGTGGCGGGGCGGCCCGGGGCCCCGGGGGGCCCGGCGGGCGCGGCCGGCCCGCGCGCGCCCGGGGGGGGGTGGGGGGGGGGGCCGCGGCGGCCGGCCGCCCCGGGGGGGGCCGCGGGGGGGGGCGCCGGGGCGCGGGGGGGCGCCCCGCGCCCCGGCCTGCGGCGCCGCCCCCCGGGGGGCCGGCCCGCCCGTGGGGGCGGGCGGGGGCCGCGGCCCCCCCGGGCCGGGGCGGGGCCGCCGGGGCGGCCCGCCGCGCCGGGGGGGCGCGGGGGTGGGGCCGCGCACGGCCCGCGCGG

RND4__GCA_001321385.1
GCGGGGGGGCTGGCCCCGGCCGGGCGACGGTGGCGGGGCGGCCCGGGGCCCCGGGGGGCCCGGCGGGCGCGGCCGGCCCGCGCGCGCCCGGGGGGGGGTGGGGGGGGGGGCCGCGGCGGCCGGCCGCCCCGGGGGGGGCCGCGGGGGGGGGCGCCGGGGCGCGGGGGGGCGCCCCGCGCCCCGGCCTGCGGCGCCGCCCCCCGGGGGGCCGGCCCGCCCGTGGGGGCGGGCGGGGGCCGCGGCCCCCCCGGGCCGGGGCGGGGCCGCCGGGGCGGCCCGCCGCGCCGGGGGGGCGCGGGGGTGGGGCCGCGCACGGCCCGCGCGG

RND4__GCA_001321405.1
GCGGGGGGGCTGGCCCCGGCCGGGCGACGGTGGCGGGGCGGCCCGGGGCCCCGGGGGGCCCGGCGGGCGCGGCCGGCCCGCGCGCGCCCGGGGGGGGGTGGGGGGGGGGGCCGCGGCGGCCGGCCGCCCCGGGGGGGGCCGCGGGGGGGGGCGCCGGGGCGCGGGGGGGCGCCCCGCGCCCCGGCCTGCGGCGCCGCCCCCCGGGGGGCCGGCCCGCCCGTGGGGGCGGGCGGGGGCCGCGGCCCCCCCGGGCCGGGGCGGGGCCGCCGGGGCGGCCCGCCGCGCCGGGGGGGCGCGGGGGTGGGGCCGCGCACGGCCCGCGCGG

RND4__GCA_001321425.1
GCGGGGGGGCTGGCCCCGGCCGGGCGACGGTGGCGGGGCGGCCCGGGGCCCCGGGGGGCCCGGCGGGCGCGGCCGGCCCGCGCGCGCCCGGGGGGGGGTGGGGGGGGGGGCCGCGGCGGCCGGCCGCCCCGGGGGGGGCCGCGGGGGGGGGCGCCGGGGCGCGGGGGGGCGCCCCGCGCCCCGGCCTGCGGCGCCGCCCCCCGGGGGGCCGGCCCGCCCGTGGGGGCGGGCGGGGGCCGCGGCCCCCCCGGGCCGGGGCGGGGCCGCCGGGGCGGCCCGCCGCGCCGGGGGGGCGCGGGGGTGGGGCCGCGCACGGCCCGCGCGG

RND4__GCA_001321465.1
GCGGGGGGGCTGGCCCCGGCCGGGCGACGGTGGCGGGGCGGCCCGGGGCCCCGGGGGGCCCGGCGGGCGCGGCCGGCCCGCGCGCGCCCGGGGGGGGGTGGGGGGGGGGGCCGCGGCGGCCGGCCGCCCCGGGGGGGGCCGCGGGGGGGGGCGCCGGGGCGCGGGGGGGCGCCCCGCGCCCCGGCCTGCGGCGCCGCCCCCCGGGGGGCCGGCCCGCCCGTGGGGGCGGGCGGGGGCCGCGGCCCCCCCGGGCCGGGGCGGGGCCGCCGGGGCGGCCCGCCGCGCCGGGGGGGCGCGGGGGTGGGGCCGCGCACGGCCCGCGCGG

RND4__GCA_001321505.1
GCGGGGGGGCTGGCCCCGGCCGGGCGACGGTGGCGGGGCGGCCCGGGGCCCCGGGGGGCCCGGCGGGCGCGGCCGGCCCGCGCGCGCCCGGGGGGGGGTGGGGGGGGGGGCCGCGGCGGCCGGCCGCCCCGGGGGGGGCCGCGGGGGGGGGCGCCGGGGCGCGGGGGGGCGCCCCGCGCCCCGGCCTGCGGCGCCGCCCCCCGGGGGGCCGGCCCGCCCGTGGGGGCGGGCGGGGGCCGCGGCCCCCCCGGGCCGGGGCGGGGCCGCCGGGGCGGCCCGCCGCGCCGGGGGGGCGCGGGGGTGGGGCCGCGCACGGCCCGCGCGG

RND4__GCA_001321525.1
GCGGGGGGGCTGGCCCCGGCCGGGCGACGGTGGCGGGGCGGCCCGGGGCCCCGGGGGGCCCGGCGGGCGCGGCCGGCCCGCGCGCGCCCGGGGGGGGGTGGGGGGGGGGGCCGCGGCGGCCGGCCGCCCCGGGGGGGGCCGCGGGGGGGGGCGCCGGGGCGCGGGGGGGCGCCCCGCGCCCCGGCCTGCGGCGCCGCCCCCCGGGGGGCCGGCCCGCCCGTGGGGGCGGGCGGGGGCCGCGGCCCCCCCGGGCCGGGGCGGGGCCGCCGGGGCGGCCCGCCGCGCCGGGGGGGCGCGGGGGTGGGGCCGCGCACGGCCCGCGCGG

RND4__GCA_001321565.1
GCGGGGGGGCTGGCCCCGGCCGGGCGACGGTGGCGGGGCGGCCCGGGGCCCCGGGGGGCCCGGCGGGCGCGGCCGGCCCGCGCGCGCCCGGGGGGGGGTGGGGGGGGGGGCCGCGGCGGCCGGCCGCCCCGGGGGGGGCCGCGGGGGGGGGCGCCGGGGCGCGGGGGGGCGCCCCGCGCCCCGGCCTGCGGCGCCGCCCCCCGGGGGGCCGGCCCGCCCGTGGGGGCGGGCGGGGGCCGCGGCCCCCCCGGGCCGGGGCGGGGCCGCCGGGGCGGCCCGCCGCGCCGGGGGGGCGCGGGGGTGGGGCCGCGCACGGCCCGCGCGG

RND4__GCA_001321605.1
GCGGGGGGGCTGGCCCCGGCCGGGCGACGGTGGCGGGGCGGCCCGGGGCCCCGGGGGGCCCGGCGGGCGCGGCCGGCCCGCGCGCGCCCGGGGGGGGGTGGGGGGGGGGGCCGCGGCGGCCGGCCGCCCCGGGGGGGGCCGCGGGGGGGGGCGCCGGGGCGCGGGGGGGCGCCCCGCGCCCCGGCCTGCGGCGCCGCCCCCCGGGGGGCCGGCCCGCCCGTGGGGGCGGGCGGGGGCCGCGGCCCCCCCGGGCCGGGGCGGGGCCGCCGGGGCGGCCCGCCGCGCCGGGGGGGCGCGGGGGTGGGGCCGCGCACGGCCCGCGCGG

RND4__GCA_001321625.1
GCGGGGGGGCTGGCCCCGGCCGGGCGACGGTGGCGGGGCGGCCCGGGGCCCCGGGGGGCCCGGCGGGCGCGGCCGGCCCGCGCGCGCCCGGGGGGGGGTGGGGGGGGGGGCCGCGGCGGCCGGCCGCCCCGGGGGGGGCCGCGGGGGGGGGCGCCGGGGCGCGGGGGGGCGCCCCGCGCCCCGGCCTGCGGCGCCGCCCCCCGGGGGGCCGGCCCGCCCGTGGGGGCGGGCGGGGGCCGCGGCCCCCCCGGGCCGGGGCGGGGCCGCCGGGGCGGCCCGCCGCGCCGGGGGGGCGCGGGGGTGGGGCCGCGCACGGCCCGCGCGG

RND4__GCA_001326895.1
GCGGGGGGGCTGGCCCCGGCCGGGCGACGGTGGCGGGGCGGCCCGGGGCCCCGGGGGGCCCGGCGGGCGCGGCCGGCCCGCGCGCGCCCGGGGGGGGGTGGGGGGGGGGGCCGCGGCGGCCGGCCGCCCCGGGGGGGGCCGCGGGGGGGAGCGCCGGGGCGCGGGGGGGCGCCCCGCGCCCCGGCCCGCGGCGCCGCCCCCCGGGGGGCCGGCCCGCCCGTGGGGGCGGGCGGGGGCCGCGGCCCCCCCGGGCCGGGGCGGGGCCGCCGGGGCGGCCCGCCGCGCCGGGGGGGCGCGGGGGTGGGGCCGCGCACGGCCCGCGCGG

RND4__GCA_001326915.1
GCGGGGGGGCTGGCCCCGGCCGGGCGACGGTGGCGGGGCGGCCCGGGGCCCCGGGGGGCCCGGCGGGCGCGGCCGGCCCGCGCGCGCCCGGGGGGGGGTGGGGGGGGGGGCCGCGGCGGCCGGCCGCCCCGGGGGGGGCCGCGGGGGGGGGCGCCGGGGCGCGGGGGGGCGCCCCGCGCCCCGGCCTGCGGCGCCGCCCCCCGGGGGGCCGGCCCGCCCGTGGGGGCGGGCGGGGGCCGCGGCCCCCCCGGGCCGGGGCGGGGCCGCCGGGGCGGCCCGCCGCGCCGGGGGGGCGCGGGGGTGGGGCCGCGCACGGCCCGCGCGG

RND4__GCA_001326935.1
GCGGGGGGGCTGGCCCCGGCCGGGCGACGGTGGCGGGGCGGCCCGGGGCCCCGGGGGGCCCGGCGGGCGCGGCCGGCCCGCGCGCGCCCGGGGGGGGGTGGGGGGGGGGGCCGCGGCGGCCGGCCGCCCCGGGGGGGGCCGCGGGGGGGAGCGCCGGGGCGCGGGGGGGCGCCCCGCGCCCCGGCCCGCGGCGCCGCCCCCCGGGGGGCCGGCCCGCCCGTGGGGGCGGGCGGGGGCCGCGGCCCCCCCGGGCCGGGGCGGGGCCGCCGGGGCGGCCCGCCGCGCCGGGGGGGCGCGGGGGTGGGGCCGCGCACGGCCCGCGCGG

RND4__GCA_001326975.1
GCGGGGGGGCTGGCCCCGGCCGGGCGACGGTGGCGGGGCGGCCCGGGGCCCCGGGGGGCCCGGCGGGCGCGGCCGGCCCGCGCGCGCCCGGGGGGGGGTGGGGGGGGGGGCCGCGGCGGCCGGCCGCCCCGGGGGGGGCCGCGGGGGGGGGCGCCGGGGCGCGGGGGGGCGCCCCGCGCCCCGGCCTGCGGCGCCGCCCCCCGGGGGGCCGGCCCGCCCGTGGGGGCGGGCGGGGGCCGCGGCCCCCCCGGGCCGGGGCGGGGCCGCCGGGGCGGCCCGCCGCGCCGGGGGGGCGCGGGGGTGGGGCCGCGCACGGCCCGCGCGG

RND4__GCA_001326995.1
GCGGGGGGGCTGGCCCCGGCCGGGCGACGGTGGCGGGGCGGCCCGGGGCCCCGGGGGGCCCGGCGGGCGCGGCCGGCCCGCGCGCGCCCGGGGGGGGGTGGGGGGGGGGGCCGCGGCGGCCGGCCGCCCCGGGGGGGGCCGCGGGGGGGGGCGCCGGGGCGCGGGGGGGCGCCCCGCGCCCCGGCCCGCGGCGCCGCCCCTCGGGGGGCCGACCCGCCCGTGGGGGCGGGCGGGGGCCGCGGCCCCCCCGGGCCGGGGCGGGGCCGCCGGGGCGGCCCGCCGCGCCGGGGGGGCGCGGGGGTGGGGCCGCGCACGGCCCGCGCGG

RND4__GCA_001327055.1
GCGGGGGGGCTGGCCCCGGCCGGGCGACGGTGGCGGGGCGGCCCGGGGCCCCGGGGGGCCCGGCGGGCGCGGCCGGCCCGCGCGCGCCCGGGGGGGGGTGGGGGGGGGGGCCGCGGCGGCCGGCCGCCCCGGGGGGGGCCGCGGGGGGGGGCGCCGGGGCGCGGGGGGGCGCCCCGCGCCCCGGCCTGCGGCGCCGCCCCCCGGGGGGCCGGCCCGCCCGTGGGGGCGGGCGGGGGCCGCGGCCCCCCCGGGCCGGGGCGGGGCCGCCGGGGCGGCCCGCCGCGCCGGGGGGGCGCGGGGGTGGGGCCGCGCACGGCCCGCGCGG

RND4__GCA_001327075.1
GCGGGGGGGCTGGCCCCGGCCGGGCGACGGTGGCGGGGCGGCCCGGGGCCCCGGGGGGCCCGGCGGGCGCGGCCGGCCCGCGCGCGCCCGGGGGGGGGTGGGGGGGGGGGCCGCGGCGGCCGGCCGCCCCGGGGGGGGCCGCGGGGGGGAGCGCCGGGGCGCGGGGGGGCGCCCCGCGCCCCGGCCCGCGGCGCCGCCCCCCGGGGGGCCGGCCCGCCCGTGGGGGCGGGCGGGGGCCGCGGCCCCCCCGGGCCGGGGCGGGGCCGCCGGGGCGGCCCGCCGCGCCGGGGGGGCGCGGGGGTGGGGCCGCGCACGGCCCGCGCGG

RND4__GCA_001327095.1
GCGGGGGGGCTGGCCCCGGCCGGGCGACGGTGGCGGGGCGGCCCGGGGCCCCGGGGGGCCCGGCGGGCGCGGCCGGCCCGCGCGCGCCCGGGGGGGGGTGGGGGGGGGGGCCGCGGCGGCCGGCCGCCCCGGGGGGGGCCGCGGGGGGGGGCGCCGGGGCGCGGGGGGGCGCCCCGCGCCCCGGCCTGCGGCGCCGCCCCCCGGGGGGCCGGCCCGCCCGTGGGGGCGGGCGGGGGCCGCGGCCCCCCCGGGCCGGGGCGGGGCCGCCGGGGCGGCCCGCCGCGCCGGGGGGGCGCGGGGGTGGGGCCGCGCACGGCCCGCGCGG

RND4__GCA_001327115.1
GCGGGGGGGCTGGCCCCGGCCGGGCGACGGTGGCGGGGCGGCCCGGGGCCCCGGGGGGCCCGGCGGGCGCGGCCGGCCCGCGCGCGCCCGGGGGGGGGTGGGGGGGGGGGCCGCGGCGGCCGGCCGCCCCGGGGGGGGCCGCGGGGGGGGGCGCCGGGGCGCGGGGGGGCGCCCCGCGCCCCGGCCTGCGGCGCCGCCCCCCGGGGGGCCGGCCCGCCCGTGGGGGCGGGCGGGGGCCGCGGCCCCCCCGGGCCGGGGCGGGGCCGCCGGGGCGGCCCGCCGCGCCGGGGGGGCGCGGGGGTGGGGCCGCGCACGGCCCGCGCGG

RND4__GCA_001327135.1
GCGGGGGGGCTGGCCCCGGCCGGGCGACGGTGGCGGGGCGGCCCGGGGCCCCGGGGGGCCCGGCGGGCGCGGCCGGCCCGCGCGCGCCCGGGGGGGGGTGGGGGGGGGGGCCGCGGCGGCCGGCCGCCCCGGGGGGGGCCGCGGGGGGGGGCGCCGGGGCGCGGGGGGGCGCCCCGCGCCCCGGCCTGCGGCGCCGCCCCCCGGGGGGCCGGCCCGCCCGTGGGGGCGGGCGGGGGCCGCGGCCCCCCCGGGCCGGGGCGGGGCCGCCGGGGCGGCCCGCCGCGCCGGGGGGGCGCGGGGGTGGGGCCGCGCACGGCCCGCGCGG

RND4__GCA_001327155.1
GCGGGGGGGCTGGCCCCGGCCGGGCGACGGTGGCGGGGCGGCCCGGGGCCCCGGGGGGCCCGGCGGGCGCGGCCGGCCCGCGCGCGCCCGGGGGGGGGTGGGGGGGGGGGCCGCGGCGGCCGGCCGCCCCGGGGGGGGCCGCGGGGGGGAGCGCCGGGGCGCGGGGGGGCGCCCCGCGCCCCGGCCCGCGGCGCCGCCCCCCGGGGGGCCGGCCCGCCCGTGGGGGCGGGCGGGGGCCGCGGCCCCCCCGGGCCGGGGCGGGGCCGCCGGGGCGGCCCGCCGCGCCGGGGGGGCGCGGGGGTGGGGCCGCGCACGGCCCGCGCGG

RND4__GCA_001327195.1
GCGGGGGGGCTGGCCCCGGCCGGGCGACGGTGGCGGGGCGGCCCGGGGCCCCGGGGGGCCCGGCGGGCGCGGCCGGCCCGCGCGCGCCCGGGGGGGGGTGGGGGGGGGGGCCGCGGCGGCCGGCCGCCCCGGGGGGGGCCGCGGGGGGGGGCGCCGGGGCGCGGGGGGGCGCCCCGCGCCCCGGCCCGCGGCGCCGCCCCTCGGGGGGCCGACCCGCCCGTGGGGGCGGGCGGGGGCCGCGGCCCCCCCGGGCCGGGGCGGGGCCGCCGGGGCGGCCCGCCGCGCCGGGGGGGCGCGGGGGTGGGGCCGCGCACGGCCCGCGCGG

RND4__GCA_001327235.1
GCGGGGGGGCTGGCCCCGGCCGGGCGACGGTGGCGGGGCGGCCCGGGGCCCCGGGGGGCCCGGCGGGCGCGGCCGGCCCGCGCGCGCCCGGGGGGGGGTGGGGGGGGGGGCCGCGGCGGCCGGCCGCCCCGGGGGGGGCCGCGGGGGGGGGCGCCGGGGCGCGGGGGGGCGCCCCGCGCCCCGGCCTGCGGCGCCGCCCCCCGGGGGGCCGGCCCGCCCGTGGGGGCGGGCGGGGGCCGCGGCCCCCCCGGGCCGGGGCGGGGCCGCCGGGGCGGCCCGCCGCGCCGGGGGGGCGCGGGGGTGGGGCCGCGCACGGCCCGCGCGG

RND4__GCA_001327255.1
GCGGGGGGGCTGGCCCCGGCCGGGCGACGGTGGCGGGGCGGCCCGGGGCCCCGGGGGGCCCGGCGGGCGCGGCCGGCCCGCGCGCGCCCGGGGGGGGGTGGGGGGGGGGGCCGCGGCGGCCGGCCGCCCCGGGGGGGGCCGCGGGGGGGGGCGCCGGGGCGCGGGGGGGCGCCCCGCGCCCCGGCCTGCGGCGCCGCCCCCCGGGGGGCCGGCCCGCCCGTGGGGGCGGGCGGGGGCCGCGGCCCCCCCGGGCCGGGGCGGGGCCGCCGGGGCGGCCCGCCGCGCCGGGGGGGCGCGGGGGTGGGGCCGCGCACGGCCCGCGCGG

RND4__GCA_001327355.1
GCGGGGGGGCTGGCCCCGGCCGGGCGACGGTGGCGGGGCGGCCCGGGGCCCCGGGGGGCCCGGCGGGCGCGGCCGGCCCGCGCGCGCCCGGGGGGGGGTGGGGGGGGGGGCCGCGGCGGCCGGCCGCCCCGGGGGGGGCCGCGGGGGGGGGCGCCGGGGCGCGGGGGGGCGCCCCGCGCCCCGGCCTGCGGCGCCGCCCCCCGGGGGGCCGGCCCGCCCGTGGGGGCGGGCGGGGGCCGCGGCCCCCCCGGGCCGGGGCGGGGCCGCCGGGGCGGCCCGCCGCGCCGGGGGGGCGCGGGGGTGGGGCCGCGCACGGCCCGCGCGG

RND4__GCA_001327375.1
GCGGGGGGGCTGGCCCCGGCCGGGCGACGGTGGCGGGGCGGCCCGGGGCCCCGGGGGGCCCGGCGGGCGCGGCCGGCCCGCGCGCGCCCGGGGGGGGGTGGGGGGGGGGGCCGCGGCGGCCGGCCGCCCCGGGGGGGGCCGCGGGGGGGGGCGCCGGGGCGCGGGGGGGCGCCCCGCGCCCCGGCCCGCGGCGCCGCCCCTCGGGGGGCCGACCCGCCCGTGGGGGCGGGCGGGGGCCGCGGCCCCCCCGGGCCGGGGCGGGGCCGCCGGGGCGGCCCGCCGCGCCGGGGGGGCGCGGGGGTGGGGCCGCGCACGGCCCGCGCGG

RND4__GCA_001327415.1
GCGGGGGGGCTGGCCCCGGCCGGGCGACGGTGGCGGGGCGGCCCGGGGCCCCGGGGGGCCCGGCGGGCGCGGCCGGCCCGCGCGCGCCCGGGGGGGGGTGGGGGGGGGGGCCGCGGCGGCCGGCCGCCCCGGGGGGGGCCGCGGGGGGGAGCGCCGGGGCGCGGGGGGGCGCCCCGCGCCCCGGCCCGCGGCGCCGCCCCCCGGGGGGCCGGCCCGCCCGTGGGGGCGGGCGGGGGCCGCGGCCCCCCCGGGCCGGGGCGGGGCCGCCGGGGCGGCCCGCCGCGCCGGGGGGGCGCGGGGGTGGGGCCGCGCACGGCCCGCGCGG

RND4__GCA_001327435.1
GCGGGGGGGCTGGCCCCGGCCGGGCGACGGTGGCGGGGCGGCCCGGGGCCCCGGGGGGCCCGGCGGGCGCGGCCGGCCCGCGCGCGCCCGGGGGGGGGTGGGGGGGGGGGCCGCGGCGGCCGGCCGCCCCGGGGGGGGCCGCGGGGGGGGGCGCCGGGGCGCGGGGGGGCGCCCCGCGCCCCGGCCCGCGGCGCCGCCCCTCGGGGGGCCGGCCCGCCCGTGGGGGCGGGCGGGGGCCGCGGCCCCCCCGGGCCGGGGCGGGGCCGCCGGGGCGGCCCGCCGCGCCGGGGGGGCGCGGGGGTGGGGCCGCGCACGGCCCGCGCGG

RND4__GCA_001327455.1
GCGGGGGGGCTGGCCCCGGCCGGGCGACGGTGGCGGGGCGGCCCGGGGCCCCGGGGGGCCCGGCGGGCGCGGCCGGCCCGCGCGCGCCCGGGGGGGGGTGGGGGGGGGGGCCGCGGCGGCCGGCCGCCCCGGGGGGGGCCGCGGGGGGGGGCGCCGGGGCGCGGGGGGGCGCCCCGCGCCCCGGCCTGCGGCGCCGCCCCCCGGGGGGCCGGCCCGCCCGTGGGGGCGGGCGGGGGCCGCGGCCCCCCCGGGCCGGGGCGGGGCCGCCGGGGCGGCCCGCCGCGCCGGGGGGGCGCGGGGGTGGGGCCGCGCACGGCCCGCGCGG

RND4__GCA_001327475.1
GCGGGGGGGCTGGCCCCGGCCGGGCGACGGTGGCGGGGCGGCCCGGGGCCCCGGGGGGCCCGGCGGGCGCGGCCGGCCCGCGCGCGCCCGGGGGGGGGTGGGGGGGGGGGCCGCGGCGGCCGGCCGCCCCGGGGGGGGCCGCGGGGGGGGGCGCCGGGGCGCGGGGGGGCGCCCCGCGCCCCGGCCCGCGGCGCCGCCCCTCGGGGGGCCGACCCGCCCGTGGGGGCGGGCGGGGGCCGCGGCCCCCCCGGGCCGGGGCGGGGCCGCCGGGGCGGCCCGCCGCGCCGGGGGGGCGCGGGGGTGGGGCCGCGCACGGCCCGCGCGG

RND4__GCA_001327535.1
GCGGGGGGGCTGGCCCCGGCCGGGCGACGGTGGCGGGGCGGCCCGGGGCCCCGGGGGGCCCGGCGGGCGCGGCCGGCCCGCGCGCGCCCGGGGGGGGGTGGGGGGGGGGGCCGCGGCGGCCGGCCGCCCCGGGGGGGGCCGCGGGGGGGGGCGCCGGGGCGCGGGGGGGCGCCCCGCGCCCCGGCCTGCGGCGCCGCCCCCCGGGGGGCCGGCCCGCCCGTGGGGGCGGGCGGGGGCCGCGGCCCCCCCGGGCCGGGGCGGGGCCGCCGGGGCGGCCCGCCGCGCCGGGGGGGCGCGGGGGTGGGGCCGCGCACGGCCCGCGCGG

RND4__GCA_001327555.1
GCGGGGGGGCTGGCCCCGGCCGGGCGACGGTGGCGGGGCGGCCCGGGGCCCCGGGGGGCCCGGCGGGCGCGGCCGGCCCGCGCGCGCCCGGGGGGGGGTGGGGGGGGGGGCCGCGGCGGCCGGCCGCCCCGGGGGGGGCCGCGGGGGGGGGCGCCGGGGCGCGGGGGGGCGCCCCGCGCCCCGGCCTGCGGCGCCGCCCCCCGGGGGGCCGGCCCGCCCGTGGGGGCGGGCGGGGGCCGCGGCCCCCCCGGGCCGGGGCGGGGCCGCCGGGGCGGCCCGCCGCGCCGGGGGGGCGCGGGGGTGGGGCCGCGCACGGCCCGCGCGG

RND4__GCA_001327575.1
GCGGGGGGGCTGGCCCCGGCCGGGCGACGGTGGCGGGGCGGCCCGGGGCCCCGGGGGGCCCGGCGGGCGCGGCCGGCCCGCGCGCGCCCGGGGGGGGGTGGGGGGGGGGGCCGCGGCGGCCGGCCGCCCCGGGGGGGGCCGCGGGGGGGGGCGCCGGGGCGCGGGGGGGCGCCCCGCGCCCCGGCCCGCGGCGCCGCCCCTCGGGGGGCCGACCCGCCCGTGGGGGCGGGCGGGGGCCGCGGCCCCCCCGGGCCGGGGCGGGGCCGCCGGGGCGGCCCGCCGCGCCGGGGGGGCGCGGGGGTGGGGCCGCGCACGGCCCGCGCGG

RND2__GCA_001531975.1
GGGAAGAGGCTCGGGGGGGTCGGGCAGAGAGTGCGAACACGACTTGGACCTTTAAGGTTTCGGTGGACCTGGCCATGTCGAATATGTCCGAAGAGGGGTGGGCAAGGGCGGGTGATTGCCCGACCGGGGCCGGGCGCACCGGGGGGGGCAGCCCTAGGGCGGCCGCGGGGGGTTCGACATCAGGGCATTGTCCCTATCTTCCTGGAGAGTGACCGTCTAACGCGGGCGGACGCGGGCCGTGACCAGTTTGACTCCCACTGGGGCCGCTGGGGTGGCTTAAGACGCCCCGCCGGCACCGGCGTGGGGCTGCGCGTGGCGCGCGGAG

RND2__GCA_001532105.1
GGGAAGAGGCTCGGGGGGGTCGGGCAGAGAGTGCGAACACGACTTGGACCTTTAAGGTTTCGGTGGACCTGGCCATGTCGAATATGTCCGAAGAGGGGTGGGCAAGGGCGGGTGATTGCCCGACCGGGGCCGGGCGCACCGGGGGGGGCAGCCCTAGGGCGGCCGCGGGGGGTTCGACATCAGGGCATTGTCCCTATCTTCCTGGAGAGTGACCGTCTAACGCGGGCGGACGCGGGCCGTGACCAGTTTGACTCCCACTGGGGCCGCTGGGGTGGCTTAAGACGCCCCGCCGGCACCGGCGTGGGGCTGCGCGTGGCGCGCGGAG

RND2__GCA_001532285.1
GGGAAGAGGCTCGGGGGGGTCGGGCAGAGAGTGCGAACACGACTTGGACCTTTAAGGTTTCGGTGGACCTGGCCATGTCGAATATGTCCGAAGAGGGGTGGGCAAGGGCGGGTGATTGCCCGACCGGGGCCGGGCGCACCGGGGGGGGCAGCCCTAGGGCGGCCGCGGGGGGTTCGACATCAGGGCATTGTCCCTATCTTCCTGGAGAGTGACCGTCTAACGCGGGCGGACGCGGGCCGTGACCAGTTTGACTCCCACTGGGGCCGCTGGGGTGGCTTAAGACGCCCCGCCGGCACCGGCGTGGGGCTGCGCGTGGCGCGCGGAG

RND2__GCA_001533155.1
GGGAAGAGGCTCGGGGGGGTCGGGCAGAGAGTGCGAACACGACTTGGACCTTTAAGGTTTCGGTGGACCTGGCCATGTCGAATATGTCCGAAGAGGGGTGGGCAAGGGCGGGTGATTGCCCGACCGGGGCCGGGCGCACCGGGGGGGGCAGCCCTAGGGCGGCCGCGGGGGGTTCGACATCAGGGCATTGTCCCTATCTTCCTGGAGAGTGACCGTCTAACGCGGGCGGACGCGGGCCGTGACCAGTTTGACTCCCACTGGGGCCGCTGGGGTGGCTTAAGACGCCCCGCCGGCACCGGCGTGGGGCTGCGCGTGGCGCGCGGAG

RND2__GCA_000756845.1
GCGGAGGGGCTCGGGGGGGACGGGCGCCGGGGGCGGGGCCGGCGGGGCCCCTGGGGGGCCCGGCGGGCCCGTCTGGCCCGCGCGGGTCGGGGGGGGGGCGGGGGGGGGGGGCGCGGTGGCCGGCCGGGCCCGGGCGCACCGCGGGGGGGGCCGCCGCGGGGGGGGGAGGGGTACGGCGCCCCGGCCGGCGGCGCCGCCCCCGCGGGGGCTCCCTCACCCGCGCGGGCGGGCGGGGGCCGTGGCCTCCCCGGGTCGCGCCAGGGCCGCGGGGGCGGCCTGGCCCGCCGCGCCGGCGCCGGCGTGGGGCCGCGCGCGGTGCGCGGGG

RND2__GCA_001718535.1
GCGGAGGGGCACGGGGGGGTCGGGCGCCGGGGGCGGGGCCGGCGCGGCCCCTGGGAGGTCCGGCGGGCCCGTCTGGCCCGCGCGGGTGCGGGGGGGGGCGGGGGGGGGGGGCGCAGCGGCGGCCCGGGCCCGGGCGCGGCGCGGGGGGGGGCGCTGCGGGGGGGGGAGGGGCCCGGCGCCCCGCCCGGCCGCGCCGCCCCCGCCGGGGCCGCCTCGCCCGCGCGGGCGGGCGCGGGCCGTGGCCGTCCCGGGCCCCGCCGGGGCCGCGAGGGGGGCCCGGCCCGCCCCGCCGGCGTGGGCACGGGCCCGCGCACGGTGCGCGGGG

RND2__GCA_001742165.1
GCGGAGGGGCTCGGGGGGGTCGGGCGCCGGGGGCGGGGCCGGCCGGGCCCCCGGGGGGCCCGGCGGGCCCGTCTGGCCCACGGAGGTCCGGGGGGGGGTGGGGGGGGGGGGCGCGGGGGCCGGCCGGGGCCGGGCGCGCGGCGGGGGGCGGGGCCGCGGGGGGGGAGGGGGCCCGGCGCCCCGGCCGGTGACGCCGCCCCCGCGGGGGTTGCCTTACCGGCGCGGGCGGGCGGGGGTCGTGGCCGCCGCGGGCTGCGCTGGGGCCGTGGGGGCGGCCCGGCCCGCCGCGCCGGCACGGGCAGGGGATCGCGCGTGGCGCGCGGGG

RND2__GCA_001039005.1
GCGGGGGGGCTCGGGGGGGTCGGGCGCCGGGGGCGGGGCCGGCCGGGCCCCTCGGGTGCCCGGCGGGCCTGTCTGGCTCGCGTAGGCCCGGGGGGGGGCGGGGGGGGGGGGCGCGGCGGCCGGCCGCGCCCGGGCGCGCCGGGGGGGGCGGTGCCGCGGGGGGGGGGGGGGTCCGGCGCCCCGGCCGGCCGCGCCGCCCTCGCGGGGGCTGTTTCGCCCGCGCGGGCGGGCGCGGGCCGAGGCCGCTCCGGGCCGCGCTGGGGCCGCGGGGGCGGCCCAGCTCGCCCCGCTGGCGCGGGCGCGGGGCCGCGCGCGGCGCGCGGAG

RND2__GCA_001524815.1
GCGTAGGGGCTCGCGGCGGTCGGGCGCCGGGGGCGGCGCCGGCGGGGCCCCTGGGGGGCCCGGCGGGCCCGTCTGGCTCGCGCGGGTCGGGGGGGGGGCGGGTGGGGGGGGCGCGGCGGCCGGCCGGGCCGGGGCGCACCGCGGGGGGGGCCGCCGTGGGGGGGGGGGGGGTCCGGCGCCCCGGCCGGCCGCGCCGCCCCCGCGGGGGCCGCCCTGCCCGCGCGGGCGGGCGGGGGCCGGGGTCGCCCCGGGCCGGGGCGGGGCCGCGGGGGCGGCCCGGCCCGCCCGACCGGCGCGGGCATGGGGGCGCGCGTGGCCCGCGGGG

RND2__GCA_001527785.1
GCGTAGGGGCTCGCGGCGGTCGGGCGCCGGGGGCGGCGCCGGCGGGGCCCCTGGGGGGCCCGGCGGGCCCGTCTGGCTCGCGCGGGTCGGGGGGGGGGCGGGTGGGGGGGGCGCGGCGGCCGGCCGGGCCGGGGCGCACCGCGGGGGGGGCCGCCGTGGGGGGGGGGGGGGTCCGGCGCCCCGGCCGGCCGCGCCGCCCCCGCGGGGGCCGCCCTGCCCGCGCGGGCGGGCGGGGGCCGGGGTCGCCCCGGGCCGGGGCGGGGCCGCGGGGGCGGCCCGGCCCGCCCGACCGGCGCGGGCATGGGGGCGCGCGTGGCCCGCGGGG

RND2__GCA_001547525.1
GCGGAGGGGCTCGGGGCGGTCGGGCGCCGGTGGCGGCGCCGGCGGGGCCCCTGGGGGGCCCGGCGGGCCCGTCTGGCTCGCGCGGGTCGGGGGGGGGGCGGGGGGGGGGGGCGCGGCGGCCGGCCGGGCCGGGGCGCACCGCGGGGGGGGCCGCCGTGGGGGGGGGGGGGGTCCGGCCCCCCGGCCGGCCGCGCCGCCCCCGCGGGGGCTCTTCTGCCCGCGCGGGCGGGCGGGGGCCGGGGTCGCCCCGGGCCGGGGCGGGGCCGCGGGGGCGGCCCGGCCCGCCGGACCGGCGCGGGCGTGGGGGTGCGCGTGGCCCGCGGGG

RND2__GCA_000504665.1
GCGGAGGGGCTCGGGGGGGGCGGGCGCCGGGGGCGGGGCCGGCGGGGTCCCTGGGGGGCCTGGCGGGCCCGTCTGGCCTGCGCGGGTCGGGGGGGGGGCGGGGGGGGGGGGCGCGGGGGCCGGCCGGGCCCGGGCGCACCGCGGGGGGGGCCGCCGTGGGGGGGGGCGGGGCCCGGCGCCCTGGCCGGCCGCGCCGCCCTCGCGGGGGCCGCCTCACCTGCGCGGGCGAGCGGGGGCTGTGGTCGCCCCGGGCCGGGCTGGGGCCGCGGGGGCGGCCCGGCCCGCCGGGCCGGCGCGGGCGCGGGGGCGCGCGCGGCGCGCGGGG

RND2__GCA_000014085.1
GCGGAGGGGCTCGGGGGGGGCGGGCGCCGGCGGCGGGGCGGGCGCGGCCCCTGGGGGGCCCGGCGGGCCCGTCTGGCTCGCGCGGGTCGGGGGGGGGGCGGGGCGGGGGGGCGTGGGGGCCGGCCGGGGCCGGGCGCGCCGCGGGGGGGGCCGCTGTGGGGCGGGGCGGGGCCCGGCGCCCCGGCCGGCCGCGCCGCCCCCGCGGGGGCCGTTCTGCCCGCGCGGGCGGGCGGGGGCCGGGGTCGCCCCGGGCCGCGCCGGGGCCGCGGGAGCGGCCCGGCTCGCCGCGCTAGCGCGGGCGTGGGGGCGCGCGCGGTGCGCGGGG

RND2__GCA_000203955.1
GCGGAGGGGCTCGGGGGGGGCGGGCGCCGGCGGCGGGGCGGGCGCGGCCCCTGGGGGGCCCGGCGGGCCCGTCTGGCTCGCGCGGGTCGGGGGGGGGGCGGGGCGGGGGGGCGTGGGGGCCGGCCGGGGCCGGGCGCGCCGCGGGGGGGGCCGCTGTGGGGCGGGGCGGGGCCCGGCGCCCCGGCCGGCCGCGCCGCCCCCGCGGGGGCCGTTCTGCCCGCGCGGGCGGGCGGGGGCCGGGGTCGCCCCGGGCCGCGCCGGGGCCGCGGGAGCGGCCCGGCTCGCCGCGCTAGCGCGGGCGTGGGGGCGCGCGCGGTGCGCGGGG

RND2__GCA_000019505.1
GCGGAGGGGCTCGGGGGGGGCGGACGCCGGGGGCGGGGCCGGCGCGGCCCCTGGGGGGCCTGGCGGGCCCGTCTGGCCCGCGCCGGTCGGGGGGGGGGCGGGGCGGGGGGGCGTGGGGGCCGGCCGGGGCCGGGCGCACCGCGGGGGGGGCCGCCGTGGGGCGGGGCGGGGCCCGGCGCCCCGGCCGGCCACGCCGCCCCCGCGGGGGCCGCCCTGCCCGCGCGGGCGGGCGGGGGCCGGGGTCGCCCCGGGCCGCGCCGGGGCCGCGGGGGCGGCCCGGCTCGCCCCCCTAGCGCGGGCGTGGGGGCGCGCGTAGTCCGCGGGG

RND2__GCA_000009485.1
GCGGAGGGGCTCGGGGGGGGCGGGCGGCGAGGGCGGGGCCGGCGTGGCCCCTGGGGGGCCCGGCGGGCCCGCCTGGCCCGCGCGGGTCGGGGGGGGGGCGGGGGGGGGGGGCGTGGTGGCCGGCCGGGCCCGGGTGCACCGCGGGGGGGGCCGCCGGGGGGCGAGGGGGCGTCCGGCGCCCCGGCCGGCCGCGCCGCCCCCGCGGGGGGCGCCTCGCCCGCGCGGGCGGGCGGGGGCCGTGGTCGCCCCGGGCCGCGCCGGGGCCGCGGGGGCGGCCCGGCCCGCCCCGCCGGCGCGGGCGTGGGGGCGGGCGGGGCCCGCGGGG

RND2__GCA_000333135.2
GCGGAGGGGCTCGGGGGGGGCGGGCGGCGAGGGCGGGGCCGGCGTGGCCCCTGGGGGGCCCGGCGGGCCCGCCTGGCCCGCGCGGGTCGGGGGGGGGGCGGGGGGGGGGGGCGTGGTGGCCGGCCGGGCCCGGGTGCACCGCGGGGGGGGCCGCCGGGGGGCGAGGGGGCGTCCGGCGCCCCGGCCGGCCGCGCCGCCCCCGCGGGGGGCGCCTCGCCCGCGCGGGCGGGCGGGGGCCGTGGTCGCCCCGGGCCGCGCCGGGGCCGCGGGGGCGGCCCGGCCCGCCCCGCCGGCGCGGGCGTGGGGGCGGGCGGGGCCCGCGGGG

RND2__GCA_000333155.2
GCGGAGGGGCTCGGGGGGGGCGGGCGGCGAGGGCGGGGCCGGCGTGGCCCCTGGGGGGCCCGGCGGGCCCGCCTGGCCCGCGCGGGTCGGGGGGGGGGCGGGGGGGGGGGGCGTGGTGGCCGGCCGGGCCCGGGTGCACCGCGGGGGGGGCCGCCGGGGGGCGAGGGGGCGTCCGGCGCCCCGGCCGGCCGCGCCGCCCCCGCGGGGGGCGCCTCGCCCGCGCGGGCGGGCGGGGGCCGTGGTCGCCCCGGGCCGCGCCGGGGCCGCGGGGGCGGCCCGGCCCGCCCCGCCGGCGCGGGCGTGGGGGCGGGCGGGGCCCGCGGGG

RND2__GCA_000877315.1
GCGGAGGGGCTCGGGGGGGGCGGGCGGCGAGGGCGGGGCCGGCGTGGCCCCTGGGGGGCCCGGCGGGCCCGCCTGGCCCGCGCGGGTCGGGGGGGGGGCGGGGGGGGGGGGCGTGGTGGCCGGCCGGGCCCGGGTGCACCGCGGGGGGGGCCGCCGGGGGGCGAGGGGGCGTCCGGCGCCCCGGCCGGCCGCGCCGCCCCCGCGGGGGGCGCCTCGCCCGCGCGGGCGGGCGGGGGCCGTGGTCGCCCCGGGCCGCGCCGGGGCCGCGGGGGCGGCCCGGCCCGCCCCGCCGGCGCGGGCGTGGGGGCGGGCGGGGCCCGCGGGG

RND2__GCA_000981305.1
GCGGAGGGGCTCGGGGGGGGCGGGCGGCGAGGGCGGGGCCGGCGTGGCCCCTGGGGGGCCCGGCGGGCCCGCCTGGCCCGCGCGGGTCGGGGGGGGGGCGGGGGGGGGGGGCGTGGTGGCCGGCCGGGCCCGGGTGCACCGCGGGGGGGGCCGCCGGGGGGCGAGGGGGCGTCCGGCGCCCCGGCCGGCCGCGCCGCCCCCGCGGGGGGCGCCTCGCCCGCGCGGGCGGGCGGGGGCCGTGGTCGCCCCGGGCCGCGCCGGGGCCGCGGGGGCGGCCCGGCCCGCCCCGCCGGCGCGGGCGTGGGGGCGGGCGGGGCCCGCGGGG

RND2__GCA_000236215.4
GCGGAGGGGCTCGGGGCGGTCGGGTGGCGGGGGCGGGGCCGGCGTGGTCCCTGGGGGGCCCGGCGGGCCCGCCTGGCCCGCGCGGGTCGGGGGGGGGGCGGGGCGGGGGGGCGTGGTGGCCGGCCGGGCCCGGGTGCACCGCGGGGGGGGCCGCCGGGGGGCGAGGGGGCGTCCGGCGCCCCGGCCGGCCGCGCCGCCCCCGCGGGGGGTGTCTCGCCCGCGCGGGCGGGCGGGGGCCGTGGTGGCCCCGGGCCGCGCCGGGGCCCCGGGGGCGGCCCGGCCCGCCCCGCCGGCGCGGGCGCGGGGGCGCGCGGGGCCCGCGGGG

RND2__GCA_000755805.1
GCGGAGGGGCTCGGGGCGGTCGGGCGGCGAGGGCGGGGCCGGCGTGGCCCCTGGGGGGCCCGGCGGGCCCGCCTGGCCCGCGCGGGTCGGGGGGGGGGCGGGGCGGGGGGGCGTGGTGGCCGGCCGGGCCCGGGCGCACCGCGGGGGGGGCCGCCGGGGGGCGAGGGGGCGTCCGGCGCCCCGGCCGGCCGCGCCGCTCCCGCGGGGGGTGTCTCGCCCGCGCGGGCGGGCGGGGGCCGTGGTGGCCCCGGGCCGCGCCGGGGCCCCGGGGGTGGCCCGGCCCGCCCCGCCGGCGCGGGCGCGGGGGCGCGCGGGGCCCGCGGGG

RND2__GCA_000757365.1
GCGGAGGGGCTCGGGGCGGTCGGGCGGCGAGGGCGGGGCCGGCGTGGCCCCTGGGGGGCCCGGCGGGCCCGCCTGGCCCGCGCGGGTCGGGGGGGGGGCGGGGCGGGGGGGCGTGGTGGCCGGCCGGGCCCGGGCGCACCGCGGGGGGGGCCGCCGGGGGGCGAGGGGGCGTCCGGCGCCCCGGCCGGCCGCGCCGCTCCCGCGGGGGGTGTCTCGCCCGCGCGGGCGGGCGGGGGCCGTGGTGGCCCCGGGCCGCGCCGGGGCCCCGGGGGTGGCCCGGCCCGCCCCGCCGGCGCGGGCGCGGGGGCGCGCGGGGCCCGCGGGG

RND2__GCA_001718555.1
GCGGCGGGGCTCGGGGGGGCCGGGCGCCGGGGGCGGGGCCGGCGGGGCCCCTCGGCGGCCCGGCGGGCCCGGCTGGCCCGCGCGGGCCCGGGGGGGGGGGGGGAGGGGGGGCGCGGCGGTCGGCCGGGGCCGGGCGCGCCGCGGGGGGGGCTGCCGTGGGGGGGGGCGGCGCCCGGCGCCCCGGCCGGCGGCGCCGCCCCCCCAGGGGCTGTCTCGTCCGTGCGGGCGGGGGGGGGCCGGGGCCCCCCCGGGGCGCGCCGGGGCCGCGGGGGGGGCCTGGCCCGCCGGGCCGGGGCGGGCGTGGGGCCGTGCGTGATGCGCGGGG

RND2__GCA_000473485.1
GCGGAGGGGCTCGGGGGGGTCGGGCGCCGGGGGCGAGGCCGGCGGGGCCCCTCGGGGGCCCGGCGGGCCTGCCCGGCCCGGGCGGGCCCGGGGGGGGGCGGGGGAGGGGGGCGCTGCGGCCGGCCGGGGCCGGGCGCACCGGGGGGGGGGGTGCCACGGGGGGGGGAGGCGCCCGGCGGCCCGGGCGGTCGCGCCGCCCCCGCGGGGGCTGGCTCGCCCGCGCGGGCGGGGGGGGGCTGGGGCCGTCCCGGGTCCCGCCGGGGTCGGGAGGGGGGCCCGGCCCGCCTCGCCGGGGCGGGCGTGGGACCGTGCGCGACGCGCGGGG

RND2__GCA_001411495.1
GCGGAGGGGCTCGGGGGGGTCGGGCGCCGGGGGCGAGGCCGGCGGGGCCCCTCGGGGGCCCGGCGGGCCTGCCCGGCCCGGGCGGGCCCGGGGGGGGGCGGGGGAGGGGGGCGCTGCGGCCGGCCGGGGCCGGGCGCACCGGGGGGGGGGGTGCCACGGGGGGGGGAGGCGCCCGGCGGCCCGGGCGGTCGCGCCGCCCCCGCGGGGGCTGGCTCGCCCGCGCGGGCGGGGGGGGGCTGGGGCCGTCCCGGGTCCCGCCGGGGTCGGGAGGGGGGCCCGGCCCGCCTCGCCGGGGCGGGCGTGGGACCGTGCGCGACGCGCGGGG

RND2__GCA_001038835.1
GCGGAGGGGCTCGGGGGGGTCGGGCGTCGGCGGCGAGGCCGGCGGGGCCCCTCGGGGGCCCGGCGGGCCCGTCTGGCCCGGGCGGGCCCGGGGGGGGGCGGGGGGGGGGGGCGTGGCGGCCGGCCGGGGCCGGGCGCAGCGGGGGGGGGGGTGCCGCGGGGGGGGGGGGCGTCCGGCGGCCCGGGCGGTCGCGCCGCCCCCGCGGGGGCTGTCTCGCCCGCGCGGGCGGGGGGGGGCTGGGGCCGTCCCGGGTCGCGCCGGGGCCGCGAGGGGGGCCCGGCCCGCCGCGCCGGCACGGGCGCGGGACCGTGCGTGACGCGCGGGG

RND2__GCA_001043615.1
GCGGAGGGGCTCGGGGGGGTCGGGCGTCGGCGGCGAGGCCGGCGGGGCCCCTCGGGGGCCCGGCGGGCCCGTCTGGCCCGGGCGGGCCCGGGGGGGGGCGGGGGGGGGGGGCGTGGCGGCCGGCCGGGGCCGGGCGCAGCGGGGGGGGGGGTGCCGCGGGGGGGGGGGGCGTCCGGCGGCCCGGGCGGTCGCGCCGCCCCCGCGGGGGCTGTCTCGCCCGCGCGGGCGGGGGGGGGCTGGGGCCGTCCCGGGTCGCGCCGGGGCCGCGAGGGGGGCCCGGCCCGCCGCGCCGGCACGGGCGCGGGACCGTGCGTGACGCGCGGGG

RND2__GCA_000012945.1
GCGGAGGGGCTCGGGGGGGTCGGGTGCTGGGGGTGGGGCCGGCGGGGCCCCTCGGGGGCCCGGCGGGCCTGTCCGGTCCGCGCGGGTCCGGGGGGGGGGGGGGGAGGGGGGCGTGGCGGCCGCCCGGCGCCGGGCGCACCGCGGGGGGGGGCGCCGTGGGAGGGGGAGGCGCCCGGCGACCCGGGCGGCCGCGCCGCCCTCGCGGGGGCGGTCTCGCCCGCGCGGGTGGGCGGGGGCCGTGGCCGCCCCGAGTCGTGCCGGGGCCGCGGGGGGGGCTCGGTGCGCCCCGCCGGCACGGGTGTGGGGCCGTGCGTGACGTGCGGGG

RND2__GCA_000724975.1
GCGGGGGGGTTCGGGGGAGTCGGGCGCCCGGGGCGGGGCCGGCGGGGCCCCCGGGGGGCCCGGCGGGCCTGTCCGGCCCGCGCGGGTCCGGGGGGGGGTGGGGGGGGGGGGCGTGGCGGCCGGCCGGGGCGGGGCACACCGCGGGGGGGGTGGCTGTGGGAGGGGGAGGCGCCTGGCGACCCGGGCGGCCGCGCCGCCCCCGTGGGGGCGGCCTCGCCCGCGCGGGCGGGGGGAGGCTGTGGCCGCCCCGGGTCGCGGCGGGGCCGCGGGGGCGGCCCGGCCCGCCGGGCCGGCGCGGGCGCGGGGGCGTACGCGGTGCGCGCGG

RND2__GCA_000987075.1
GCGGAGGGGCTCGGGGGGGTCGGGTGCCGGGGGCGGGGCCGGCGGGGCTCCTCGGGGGCCCGGCGGGCCTGGCCGGCCCGCGTGGGTCCGGGGGGGGGCGAGGGGGGGGGGGGCGGCGGCCGCCCGGGCCCGGGCGCACCGCGGGGGGGAGCGCCGTGGGGGGGGGAGGCGCCCGGCGCCCCGGGCGGCCGCGCCGCCCTCGCGGGGGCCCTCCCGCCCGCGCGGGCGGGGGAAGGCCGTGGCCTCCCGGGGTCGGGCTGGGGCCGCGGGGGCGGCCCGACCCGCCTCGCCGGCGCGGGCGTGGGGGCGCGCGTGGTGCGCGGAG

RND2__GCA_000987055.1
GCGGAGGGGCTCGGGGGGGTCGGGTGCCGGGGGCGGGGCCGGCGGGGCCCCTCGGGGGCCCGGCGGGCCCGGCCGGCCCGCGTGGGTCCGGGGGGGGGCGGGGGGGGGGGGCGCGGCGGCCTCCCGGCGCGGGGCGCACTGCGGGGGGGGGCGCTGTGGGGGGGGGAGGCGCCCGGCGCCCCGGGCGGCCGCGCCGCCCTCGCGGGGGTCCTCCCGCCCGCGCGGGCGGGGGGGGGCCGTGGCCGCCCGGGGTCGGGCTGGGGCCGCGGGGGCGGCCCGGCCCGCCCCGCCGGCGCGGGCGTGGGGGCGTGCGCGGCGTGCGGAA

RND2__GCA_001029145.1
GCGGAGGGGCTCGGGGGGGTCGGGTGCCGGGGGCGGGGCCGGCGGGGCCCCTCGGGGGCCCGGCGGGCCTGGCCGGCCCGCGTGGGTCCGGGGGGGGGCGGGGGGGGGTGGCGCGGCGGCCGCCCGGGCCCGGGCGCACTGCGGGGGGGACCGCCGTGGGGGGGGGAGGCGCCCGGCGCCCCGGGCGGCCGCGCCGCCCTCGCGGGGGTCCTCCCGCCCGCGCGGGCGGGGGGGGGCCGTGGCCTCCCGGGGTCGGGCTGGGGCCGCGGGGGCGGCCCGGCCCGCCCCGCCGGCGCGGGCGTGGGGGTGTGCGCGGCGTGCGGAA

RND4__GCA_000729995.1
GGGGGGGTGTGCCGGGAGGCCGCCTGGCGGGGGCGGGTCGGGCGGGGTGGGCGGGGTGCTCGGCGCGTTCGGGCCGCCCGAGGGCGCGGGCGGGGTGGGGGGGGCGGCCGGCGTCGTCCGGGCCGGGGGCGGTCCGCGGCGCGGCGGGGGGTGGCGGGGCCCGGGGAGCGGTCCGGCCGCGTGGTCCGTTGGGGCGCCCCCGCCGGGCGCGTTTTCCTGTTTCGGGCGTGGGGCGGCCGCAGCTTGTGTTCGTCGCGGTGGAGCCGCGGGGGCGGCTCGGCGGGCCTGGGGGAGACGAGTGCGGGGCCGTACGTACAGCGCGGGC

RND4__GCA_000698595.1
GGGGGGTGGCGGCCCGGGGCCGGCCGCCGGGGGTCGGGCGGGCGGGGTCGCCCGGGGGCCCGGCCGGCGCGGCCGTGTCCCGGGCGGGGGGGGGCGGGTGGGGGCGGGGGCGGCGGGGGTCGCCGGGGGCGGACCGCGGCGCGGGGGGGGGCGCCGGGCCGCGGGGGGCCGCCCGGCGCCGGGGCCGCCGGGGGCGCCGTCGCGGGGGCCGGCCCGCCCGCGCGGGCGGGGGCCCGCCGTGGCCTGCCCGCGCCGCGGTGGGGCCGCGGGGGGGGCTCAGCCCGCCCGGGGGGGGCGCGCGCGGGGCCGCGCGTCGCCCGCGGGC

RND4__GCA_000751215.1
GGGGGGTGGCGGCCCGGGGCCGGCCGCCGGGGGTCGGGCGGGCGGGGTCGCCCGGGGGCCCGGCCGGCGCGGCCGTGTCCCGGGCGGGGGGGGGCGGGTGGGGGCGGGGGCGGCGGGGGTCGCCGGGGGCGGACCGCGGCGCGGGGGGGGGCGCCGGGCCGCGGGGGGCCGCCCGGCGCCGGGGCCGCCGGGGGCGCCGTCGCGGGGGCCGGCCCGCCCGCGCGGGCGGGGGCCCGCCGTGGCCTGCCCGCGCCGCGGTGGGGCCGCGGGGGGGGCTCAGCCCGCCCGGGGGGGGCGCGCGCGGGGCCGCGCGTCGCCCGCGGGC

RND4__GCA_000828875.1
CGGGGGCGGCACGCCGGGGCCCCGCGGCGGGGGCCGGGCCGGCGGGGTCCCCCGGGCGCCCGGGGCGCGCGGGCGGGTCCGGCCCGTCGGCGGGGGGGCGGGGGGGGGGGGCGCGGCGGCCGGTGGGCGCGGGGCGCGGCGCGGGGGGGGGCGGCGGGGGGCGGGGGGGGGCCCGGCGAAGCGCCCGGCCGCGGCGACCTCGCGGGGGGCGCCCTGCCCGCGCGGGCGCGCGCCGGCAGCGCCCCACCCGGCCCGCGCTGGGGCCGCGGGGGCGGCCCGGCGGGCCCGGGGCGGGGGAGCGCGCGGCCGCGCGCGGCCCGCTGGG

RND4__GCA_000236065.1
CGGGGGCGGCACGCCGGGGCCCCGCGGCGGGGGCCGGGCCGGCGGGGTCCCCCGGGCGCCCGGGGCGCGCGGGCGGGTCCGGTCCGTCGGCGGGGGGGCGGGGGGGGCGGGCGCGGCGGCCGGTGGGCGCGGGACGCGGCGCGGGGGGGGGCGGCGGGGGGCGGGGGGGGGCCCGGCGAAGCGCCCGGCCGCGGCGACCTCGCGGGGGGCGCCCTGCCCGCGCGGGCGCGCGCCGGCAGCGCCCCACCCGGCCCGCGCTGGGGCCGCGGGGGCGGCCCGGCGGGCCCGCCGCGGGGGAGCGCGCGGTCGCGCGCGGCCCGCTGGG

RND4__GCA_001278535.1
CGGGGGCGGCACGCCGGGGCCGCGCGGCGGGGGCCGGGCCGGCGGGGTCCCCCGGGCGCCCGGGGCGCGCGGGCAGCTCCGGCCCGTCGGCGGGGGGGCGGGGGGGGCGGGCGCGGCGGCCGGTGGGCGCGGGGCGCGGCGCGGGGGGGGGCGGCGGGGGGTGGGGGGGGGCCCGGCGAAGCGCCCGGCCGCGGCGACCTCGCGGGGGGCTCCCTGCCCGCGCGGGCGCGCGCCGGCAGCGCCCCACCCGGCCCGCGCTGGGGCCGCGGGGGCGGCCCGGCGGGCTCGCCGCGGGGGAGCGCGCGGCCGCGCGCGGCCCGCTGGG

RND4__GCA_000648925.1
GGGGGGTGGCACGCCGGGGTCGGGCGGTGGGGGCCGGGCGGGCGGGGTTCTCCGCGCGCCCGGGGCGCGCGGCCGGCTCGGGGGGGCCGGGGGGGGGGTGGGGGGGGGGGGCTCGGCGGCCGGTGGGCGCGGGGCGCGGCGCGGGGGGGGGCGCCCGGCCGCGGGGGGGGGTCCGGCGCCGCGGTCGGTCGGGGCGCCCTCGGGGGTGTCCGCCCGCCATTGCGGCCGGGTGCCGGCAGGCGTCCACCCGGGCCGTGGTGGGGCCGCGGGGCCGGCCGGCCTGGCCGGGCGGGGGCGGGCGCGGGGCCGTGCGCGGCCCGCCCGC

RND4__GCA_000402035.1
CGGGGGTGGCAGGCCGGGGTCGGGCGGCCGGGGCCGGGCCGGCGGGGTCCCCCGGGCGCCCGCGCCGCGCGGCCGGCTCGGGCGCGCTGGCGGGGGGGTGGGGGGGGGGGGCTCGGCGGGCGACCGGCGCGGGGCGCGGCGCGGGGGGGGGCGCGGGGGGGCGGGGAGGGGCCCGGCGGCGCGGCCGCCCGGGGCGCCCTCGCCGGGCCCGGCCCGCCCGTGCGGCCGGGCGCCGGCAGTGGCCCGCCCGCGCCCGGGTGGGGCCGTGGGGGCGGCCCGCCTGGCCGGGTGGGGGCGGGCGCGCGGCCGCGCGCGGCCCGCCCCC

RND4__GCA_000256585.3
GGGGGGCGGCACGCCGGGGCCGGGCGGCGGGGGCGGGGCCGGCGGGGTCCTCCGTGGGTCCGGGGCGCGCGGCCGGCTCGGGCGCGAGGGGGGGGGGGCGGGGGGGGGGGGCTCGGCGGCCGGCCGGCGCGGGGCGCGGCGCGGGGGGGCCCGCCGTGGCGCCGGGGGGGGCCCGCCGACGCGGCCGGCCGCGGCGCCCTCGCCGGTGGCGGCCCGCCCGTGCGGGCGGGCGCCGGCAGTGGCCCGCCGGGGCCGCCGTGGGGCCGCGGGGCCGGCCCGGCTGGCCGGGTGGGGGCGGGCGCGCGGCCGCGCGCGGCCCGCCCGC

RND4__GCA_000773055.1
GGGGGGCGGCACGCCGGGGCCGGGCGGCGGGGGCGGGGCCGGCGGGGTCCTCCGTGGGTCCGGGGCGCGCGGCCGGCTCGGGCGCGAGGGGGGGGGGGCGGGGGGGGGGGGCTCGGCGGCCGGCCGGCGCGGGGCGCGGCGCGGGGGGGCCCGCCGTGGCGCCGGGGGGGGCCCGCCGACGCGGCCGGCCGCGGCGCCCTCGCCGGTGGCGGCCCGCCCGTGCGGGCGGGCGCCGGCAGTGGCCCGCCGGGGCCGCCGTGGGGCCGCGGGGCCGGCCCGGCTGGCCGGGTGGGGGCGGGCGCGCGGCCGCGCGCGGCCCGCCCGC

RND4__GCA_000698575.1
GGGGGGCGGCACGCCGGGGCCGGGCGGCGGGGGCGGGGCCGGCGGGGTCCTCCGTGGGTCCGGGGCGCGCGGCCGGCTCGGGCGCGAGGGGGGGGGGGCGGGGGGGGGGGGCTCGGCGGCCGGCCGGCGCGGGGCGCGGCGCGGGGGGGCCCGCCGTGGCGCCGGGGGGGGCCCGCCGACGCGGCCGGCCGCGGCGCCCCCGCCGGTGGCGGCCCGCCCGTGCGGGCGGGCGCCCGCAGTGGCCCGCCCGGGCCGCCGTGGGGCCGCGGGGCCGGCCCGGCTGGCCGCGTGGGGGCGGGCGCGCGGCCGCGCGCGGCCCGCCCGC

RND4__GCA_000698555.1
CTGGGGGGGCTGGGCCGGGTCGGCCGGCGGGGGCGGGGCCGGGGGGGTCCCCGGGCGTTCCGGGGCGCGCGGGCGCGCCACGCGTGGCGGGGGGGGGGCGGGGCGGGCGGGCTCGGCGGTCGGTGGGCGCGGAGGGCGGCGCGGGGGGGGGCGCCGGGGCGCGGGGGGGGGCCCCCTGAGGCCGGCGGCGGGGCTGGTCTCGCGGGGGCCGACCCGTGCGTGCGGGCGAGCGGCGTCCGCAGCTCGCCCGGGCCGCGCTGGGGCCGCGGGGCGGGCCCGCCGGGCCGCCCGGGCGGAGACCTGGGGCCGTGCGCGGTGCGCGGGC

RND4__GCA_000818655.1
CTGGGGGGGCAGGGCCGGGTCGCCCGGCGGGGGCGGGGCCGGGGGGGTCACCCGGGGGCCCGTGGCGCGCGGGCGGGTCGGGCGCGGCGGGGGGGGGGCGGGGGCGGCGGGCGCGGCGGTCGCCGGGCGCGGAGCGCGGCGCGGGGGGGGGAGCCGAGGTGCGGCGGGCGGCCCCGTGACCCGGGCGGCGGGGCCGCCCTCGCGGGGGGCGACCCGCCCGTGCGGGCGAGCGGCCGCCGTGGCTCGCCCGGGGCGCGCTGGGGCCGCGGGGCGGGCCCGCCAGGCTGCCCGGGCGGGGGCCCGGGGCCGCGCGAGGCGCGCGCGC

RND4__GCA_000522545.2
GTGGGGGGGCAGGGTCCGGCCGGGCGGCCGGGGCCGGGCGGGGCGGCTCGCCGGGTGCCCCGGCGGGCCCGGTCCGGTGGGGGCCGTGGGGGGGGGGGTCGGGCCGGGGGGGGCGGCGGTCGGCGGGCGCGGAACGGGGCGGGGCGGCCGGTGCCGTGCCGGGGGGGGGCGCCCGGCTCCGTGGGCGGCGGGCGCCCCCTCGCGGGGGCTGGCTTGCCCGTGGGGGCGGGCGGCGGCCGTGGCTGGCGTGGATCGCGCTGGGGCCGGCGGGGGGGCCCGCCGGGCTCCGTCGGCCCGGGTGCCGGGCCGCGCGCGGTGCGCTGGC

RND4__GCA_001319905.1
GTGGGGGGGTAGGGTCCGGCCGGGCGGCCGGGGCCGGGCGGGGCGGCTCGCCGGGTGCCCCGGCGGGCCCGGTCCGGTGGGGGGCGTCGGGGGGGGGGTCGGGCGGGGGGGGGCGGCGGTCGGCGGGCGCGGAACGGGGCGGGCCGGCCGGCGCCGTGCCGCGGGGGGGCGCCCGGCGCCGTGGGCGGCGGGCGCCCCCTCGCGGGGGCTGGCTTGCCCGTGGGGGCGGGCGGCGGCCGTGGCTGGCGTGGGTCGCGCTGGGGCCGGCGGGGGGGCCCGCCGGGCTCCGTCGGCGCGGGTGCGGGGCCGCGCGCGGTGCGCTGGC

RND4__GCA_000265115.1
GTGGGGGGGCAGGGTCCGGCCGGGCGGCCGTGGCGGGGCGGGGCGGCTCGTCGGGCGCCCCGGCGGGCGTGGCCCGGTGGGGGGCGTCGGGGGGGGGGTCGGGCCGGGGGGGGCGGCGGTCGGCGGGGCCGGAACGGGGCGGGCCGGCCGGCGCTGGGCCACGGGGGGGCGTCCGGCGCCGTGGGCGGCGGGCGCCCCCTCGCGGGGGCTGGCTCGTCAGTGCAGGCGGGCGGCGGCCGTGGCTCGCGGGGGTCGCGCTGGGGCCGGCAGGGGGGCCCGCCGGGCTTGGTCGGCGCGGGTGCGGGGCCGCGCGCGGTGCGCTGGC

RND4__GCA_000281995.2
GTGGGGGGGCAGGGTCCGGCCGGGCGGCCGTGGCGGGGCGGGGCGGCTCGTCGGGCGCCCCGGCGGGCGTGGCCCGGTGGGGGGCGTCGGGGGGGGGGTCGGGCCGGGGGGGGCGGCGGTCGGCGGGGCCGGAACGGGGCGGGCCGGCCGGCGCTGGGCCACGGGGGGGCGTCCGGCGCCGTGGGCGGCGGGCGCCCCCTCGCGGGGGCTGGCTCGTCAGTGCAGGCGGGCGGCGGCCGTGGCTCGCGGGGGTCGCGCTGGGGCCGGCAGGGGGGCCCGCCGGGCTTGGTCGGCGCGGGTGCGGGGCCGCGCGCGGTGCGCTGGC

RND4__GCA_000739835.1
GTGGGGGGGCAGGGTCTGGCCGGGCGGCCGTGGCGCGGCGGGGCGGTTCGTCGGGCGCCCCGGCACGTCTGGCCCGGTGGGGGGCGTCGGGGGGGGGGTCGGGCCGGGGGGGGTGGCGGTCGGCGGGTGCGGAACGGGGCGGGCCGGCCGGTGCCGTGCCGCGGGGGGGCGCCCGGCGCCGTGGGCGGTGGGGGCCCCTTCGCGGGGGCTGGCTTGCCAGTGCGGGCGGGCGGCGGCCGTGGCTTGCGTGGGTCGCGCTGGGGCCGGCAGGGGGGCCCGCCGGGCTAGGTCGGCGCGGGTGCCGGGCCGCGCGCGGTGCGCTGGC

RND4__GCA_001319865.1
GTCGGGGCGCAGGGTCCGGCCGGGTGCCCGGGGCCGGGCGCGGCGGCTCGTCGGCCGCCCCCGCACGCCCGGGCCCCTGGGGCGCGTCGGGGGGGCGGTCGGGCCGGGGGCGGCGGTGGTCGCCGGGGGCCGGACGGGGCGGGCCGGCGGGCGCCGGGTGCCGGGGGGGCGCCCGGCGCCCTGGGCGGCGGGGGCGCCCTCGCGCGGCTCGGCTCGCCCGTGCGGGCGGGCGGCGGCCGTGGCTCGCGCAGGTCGTGCTGGGGCCGCGGGGGGGGCCCGCCGCGGTCCCTCGGCGCCGACGCCGGGCCGCGCCTGGCGCGCCGGC

RND4__GCA_000020045.1
GTCGGGCGGCAGGGTCCGGTCGGTCGGCCGGGGCGGGGCCGGGCGGCTCGTCGGCCGCCCCGGCCTGCCCGGCCCGGTGGGGGGCGTCGGGCGGGGGGTCGGGCCGGGCGCGGCGGTGGTAGTCGCGCGCGGGACGGGGCGGGGCGGGGGGTGCCGTGGCGCGGGGGGGGGCCCGGCGCCGTGGGCGGCGGGCGCGCCCTCGTGGGGCGTGGCCCGTCCGTGTGGGCGAGCGGTCGCCGTCCCCCGCGTCGGTCGTGGTGGGGCCGTCAGGGGGGCCCGGCGGGCTGGGGCGCGGAGGGTGTCGCGCCGTGCGTGATGTGCTGGC

RND4__GCA_000519245.1
GTGGGGTGGCAGGGTCCGGTCGGGCGCTGGGGGCGGGGCGGGGCGGCTCGTCGGCCACCCTGGCCGGCGCGCCCCTGTGGGGGGCGTCGGGGGGGCGGTCGGGCCGGGGGCGGCGGCGGTCGTCGGGCGCGGGACGGGGCGGGGCGGCGGGTGCCGTGCCGCGGGGGGGCGCCCGCCGCCGTGGGCGGCGGGGGCGCCCTTGTGGGGCGCGACTCGTCCGTGTGGCCGGGCGGCGGCCGTGGCTTGCGTGGGGCGTGCTGGGGTCGCCGGGGGGGCCCGCCAGGCTGAGTCGGGGCGGGTGTGGGGCCGCCCATGGCGCGCTGGC

RND4__GCA_000092885.1
CTGGGGGAGTTGGGGCCGGTGGGGCGGCCGGGGCCGGGCCGGGCGGGTTGCCGGGCGGCCCGGTCGGCGCGGGCCGATCCGGCGCGCGGGGGGGGGGGTCGGGCCGGGGGGGGTGGCGGTCGATGGGGGCGGTACGCGCCGCGGGGGGGGGCGCGGGGCCGCGGGGGGGGGCTCGGCGCCGCGGTCGGTCGCCGCCCTCTCGTTAGGGTCCGCTTGCTCGTGCGATCGCGCGGGGGCCGTGGCTTCCCTGGGTCATGGCGGGGCCGCGGGGGGGGCCCAGCGCGGTCCGTGGGCGACGGTGTACGGCTGCGCGCGGTCCGCTGGC

RND4__GCA_000372985.1
CTGGGGGAGTTGGGGCCGGTGGGGCGGCCGGGGCCGGGCCGGGCGGGTTGTCGGGCGGCCCGGCCGGCGCGGGCCGATCCGGCGCGCGGGGGGGGGGGTCGGGCCGGGGGGGGTGGCGGTCGATGGGGGCGGTACGCGCCGCGGGGGGGGGTGCGGGGGCGCGGGGGGGGGCCCGGCGCCGGGGTCGGTCGCGGCGTTCTGGTGGCGGTCCGCTTGCCGGTGCAGTCGCGCGGGGGCCGTGGCTTCCCTGGGTCGTGGCGGGGCCGCGGGGGGGGCCCACCGCGGTCCGGGGGCGATGGTGTACGGCCGCGCGCGGTCTGCTGGC

RND4__GCA_000173575.1
CTGGGGGAGTTGGGGACGGTGGGGCGGCCGGGGCTGGGCCGGGCGGGTCGCCGGGTGCCCCGGTCGGCGCGGGTCGGTCCCGCGCGTCCGGGGGGGGGTCGGGCCGGGGGGGCAGGTGGTCGGTGGGGGAGGTACGCGCCGCGGGGGGGGGCGCTGGGGCGCGGGGGGGCGCCCGGCGCCGCGGTCGGCCGCGGCGTTCTCGTTGGGGTCGTCTTACCCGTGCAGTCGGGCGAGGGCCGTGGCTCGCCTGGGCCGTGGTGGGGCCGCGGGGGGGGCCCACTGCGGTCGCTGGGGGCCGGTGGGCGGCCGCGCGCGGTCCGCGGGC

RND4__GCA_000372945.1
CTGGGGGAGTTGGGGCTGGTGGGGCGGCCGGGGCCGGGCCGGGCGGGTCGCCGGGCGGCCCGGCCGGCGCGGGCCGATCCGGCGCGTCGGGGGGGGGATCGGGCCGGGGGGGGTGGTGGTCGACGGGGGCGGTACGCGGCGCGGGGGGGGGCGCCTGGGCGCGGGGGGGGGCCCGGCGCCGGGGTCGGCCGCGGCGTCCTCGTTGGGGTCCGTTTGCCGGTGCGGTCGCGCGCGGGCCGTGGCTTCCCTGGGACGTGGTGGGGCCGCGGGGGGGGCCCACCGCGGTCCGCGGGGGACGGTGTACGGCCGCGCGGGGTCCGCCGGC

RND4__GCA_000473465.1
CTGGGGGAGTTTGGGCCGGTGGGGCGGCCGGGGCCGGGCCGGGGGGGTCGCCGGGCGGCCTGGGCGGCGCGGGCCGATCCAGCGCGTCGGGGGGGGGGTCGGGCCGGCGGGGGTCGTGGTCGGCGAGGGCGGTACGCGCCGCGGGGGGGGGCGCTGGGGCGCGGGGGGGGGCCCGGCGCCGCGGGCGACGGCGGCGTCCTCGTTGGGGCCCGCTTGCCGGTGCGGTCGCGCTTGGGCCGTGGCTTCCCTGGCCCGTGGTGGGGCGGCGGGGGCGGCCCGCCGCGGTCGCTGGGGGACGGTGTGCGGCCGCCCGGGGTCCGCGGGC

RND4__GCA_000739735.1
CTGGAGGAGCAGGGGCCGGTCGCGTGGCCGGGGCCGGGCCGGCCGGGTTGCCGGGGGTTCCGGTCCGTGCGGGTCTGTCCCGCGCGTGCGCGGGGGGGTCGGGTCGGGCGGGGCGGCGGGCGGCTGGGGCGGTCCGCAGCGCGGGGGGGGGTGCCGGGTCGCGGGGTGGCGCCCGGCGCTCCGGTCGGGAGGGGCCTCTTCACTGGGGTTGTCTCGCGGGTGCGGGCGAGCGCGGGCCGCGGCTCCCCTAGGCCGTGGTGGGGTCGCGGGGGGGGCCCACCGCGGTCGCGGGGGCCCGGTGTGGGGCCGCGCGTGATCCGCGGGC

RND4__GCA_000745015.1
CTGGGGGAGCCGGGGCCGGTCGCGTGGCCGGGGGCGGGCCGGCCGGGGCGCCGGGGGGTCCGGTCCGTGTGCGTCGATCGCGCCCGTGGGCGGGGGGGTCGGGCCGGGCGGGGCGGCGCGCGCCGGGGGCGCTACGCAGCGCGGGGGGGGGTGCCGGGGGCCGGGGGGGCGCCCGGCGCTCCGGCCGGCGGGGGCCTCTTCGTTGGGGTTCCCTCACCCGTGCGGTCGAGCGGCGGCCGTGGCTCTCCTCAGTCCCGGTGGGGCCGCGGGGGGGGCCCACCGCGGGCGGGGGGGCCAGATGTGCGGCCGCGCGTGGTCCGCGACC

RND4__GCA_000685055.1
CTGGGGGAGCCGGGGCCGGTCGCCTGGCCGGGGCCGGGCCGGCCGGGGCGTCGGGGCTCCCGGGACGTGGGCGTCTCTCCCGGCCGTCGGCGGGGGGGTCGGGCCGGGCGGGGCGGCGCGCGGCGGGGGCGGTGCGCGGCGCGGGGGCGGGTGCCTGGGGCCGGGGAGGCGCCCGGCGCCCCGGTCGGCGGGCGCCCCTTCGTCGAGGTCGTCCCTCCCGTGCGGTCGAGCGGGGGCCGTGGCTCTCCTCGGTCGCGCTGGGGGGGCGGGGGGGGCCCACCGCGGTCGGGGGGGTCCGGTGTGCGCCCGCGCGCGATCCGCGGGG

RND4__GCA_000714855.1
CTGGGGGAGCCGGGGCCGGTCGCCTGGCCGGGGCCGGGCCTGCCGGGGCGTCGGGGCTCCCGGGACGTGGGCGTCTTTCCCACCCGTCGGCGGGGGGGTCGGGCCGGGTGGGGCGGCGCGCGGCGGGGGCGGTGCGCGGCGCGGGGGGGGGGGCGCGGGGCCGGGGAGGCGCCCGGCGCCCCGGTCGGTGGGCGCCCCTTCGTCGGGGTCGTCCCTCCCGTGCGGTCGAGCGGGGGCCGTGGCTCTCCTCGGTCGCGCTGGGGCGGCGGGGGGGGCCCACCGCGGTCGGGGGGGTCCGGTGTGCGCCCGCGCGCGATCCGCGGGG

RND4__GCA_000961515.1
CTGGGGGAGCCGGGGACGGTCGCCTGGCCGGGGCCGGGCCGGCCGGGGCGTCGGGGCTCCCGGGACGTGGGCGTCTCTCCCACCCGTCGGCGGGGGGGTCGGGCCGGGTGGGGCGGCGCGCGGCGGGGGCGGTGCGCGGCGCGGGGGCGGGGGCGCGGGGCCGGGGAGGCGCCCGGCGCCCCGGTCGGCGGGCGCCCCTTCGTCGAGGTCGTCCCGCCCGTGCGGTCGAGCGGGGGCCGTGGCTCTCCTCAGTCGCGCTGGGGCGGCGGGGGGGGCCCACCGCGGTCGGGGGGGTCCGGTGTGCGCCCGCGCGCGATCCGCGGGG

RND4__GCA_001294705.1
CTGGGGGAGTTGGGGCCGGCCGCGTGGCCGGGGCCGGGCCGGCCGGGGTGCCGGGGGGCCCGGTACGTGTGCGTCGATCCCGGCCGCCGGCGGGGGGGTCGGGCCGGGCGGGGCGGCGCGCGGCGGGGGCGGTGCGCGGCGCAGGGGGGGGTGCGCGGGGGCGGGGGGGCGCCCTGCGCTCCGGTCGGCGGGGGCCCCTTCGTCGAGGCCGTCTTTCGCGTGCGGTCGGGCGGGGGCCGTGGCTCTCCTCCGTCGCGCTGGGGGCGCGGGGGGGGTCCACCGCGGTCGGGGGGGCCCGATGTGCGGCCGCGCGCGATCCGCGGGC

RND4__GCA_000020125.1
CTGGGGGGGCAGGGGCCGGTCGCCTGGCCGGGGCCGGGCCGGCCGGGTCGCTGGGCGGTCCGTCCCGTGTGTGCCGATCTCGCGCGTGGGCGGGGGGGTCGGGCCGGGCGGGGCGGCGCGCGGCGGGGGCGGTCCGCGGCGCGGGGGGGGGTGCCAGGGGCGGGGGAGGCGTCTGGCGCTCTCGTCGGCGGGCGCCCTCTCGTTGGGGTCGCCCTACGGGTGCGGTCGGGCGGCGGCTGTGGCTCGCCTCTGCCGTGCTGGGGCCGCGGGGGGGGCCCACCACGGTCCGTGGGGCCCGATGTGCGGCCGCGCGTGGTCCGCGGGC

RND4__GCA_000013645.1
CTGGGGGTGCCGGGGCCGGTCGCGCGGCCGGGGCCGGGCCGGCCGGGTCGCCGGGGGGTCCGGCCCGTGCGCCTCTATCTCGCCCGTGGGCGGGGGGGTCGGGCCGGGCGGGGCGGCGCGCGGCGGGGGCGGTACGTGGCGCGGGGGGGGGTGCCAGGGGCCGGGGAGGCGTCCGGCGCCCCCGTCGGCGGGCGCCTCCTCGTTGGGGTCCCCCTACGGGTGCGGTCGGGCGGCGGTTGTGGCTCGCCTCGGTCGCGCTGGGGCCGCGAGGGGGGCCCACCGCGGTCCGCGGGGCCCGATGTACGGCCGCCCGCGGTCCGCGGGC

RND4__GCA_000756045.1
CTGGGGGTGCCGGGGCCGGTCGCGCGGCCGGGGCCGGGCCGGCCGGGTCGCCGGGGGGTCCGGCCCGTGCGCCTCTATCTCGCCCGTGGGCGGGGGGGTCGGGCCGGGCGGGGCGGCGCGCGGCGGGGGCGGTACGTGGCGCGGGGGGGGGTGCCAGGGGCCGGGGAGGCGTCCGGCGCCCCCGTCGGCGGGCGCCTCCTCGTTGGGGTCCCCCTACGGGTGCGGTCGGGCGGCGGTTGTGGCTCGCCTCGGTCGCGCTGGGGCCGCGAGGGGGGCCCACCGCGGTCCGCGGGGCCCGATGTACGGCCGCCCGCGGTCCGCGGGC

RND4__GCA_000178415.2
CTGGGGGAGCTGGGGCCGGTCGCGTGCCCGGGGGCGGGCCGGCCGGGTCGCCGGGGGGTCCGGCCCGTGCGTCTCGGTCTCGCCTGTGGGCGGGGGGGTCGGGCCGGGCGGGGCGGTGCGGGACGGGGGCTGTCCGCAGCGCGGGGGGGGCCGCCGGGGGGCGGGCGGGCGCCCGGCGCTCCGGTCGGTCGGGGCCTCCTCGCTGGGGTCGCCCTACGGGTGCGGTCGGGCGGCGGTTGTGGCTCGCCTCGGTCGCGCTGGGGCCGCGGGGGGGGCCCAGCGCGGTCGGTGGGGCCCGATGTGCGGCCGCCCGTGGTCCGCGGGC

RND4__GCA_000383275.1
CTGGGGGAGCTGGGGCCGGTTGCGTGGCCGGGGCTTGTTCGGCGGGGTCGCCATCGGACCCGGGGCGTCTGCCTCTCTCCCGGGAGTGCGCGGGGGGATCGGGCCGGCATGGGCGGCGCGCGACGGGGGCGGTCCGCGCCGCGGGGGGGGGCGCTTGGCGCGGGGGTGGCGTCCGGCACCTTGGGCGTTCGAGGCGCCTTCGTCGGGCGCGTCTCGCCCGCGCGGCCGGGCTGTGGCCGTGGTTCGCGTGGCTCGCGCTTGGGCCGCGGCGGGGGCCCACTGCGTTACGGGGGCACCGGTATGGGGCCGCGCGTGATGCGCTGGC

RND4__GCA_000685095.1
CTGGGGGAGCTGGGGCCGGTCGCGTGGCCGGGGCCTGTTCGGCGGGGTCGCCATCGGACCCGGGGCGTCCGCTTCTCTCCGAGGCGTGCGCGGGGGGATCGGGCCGACATGGGCGGCGCACGACGGGGGCGGTCGGCGCCGCGGGGGGGGGCGCCTGGCGCGGGGGTGGCGTCCGGCGCCCTGGGCGTCCAGGGCGCCTTCGTCGGGCGCGTCTCGCCCGCGCGGCCGGGCGGTGGCCGTGGTTCGCGCGACTCGCGCTGGGGCCGCGGGGGGGGCCTACTGCGTTAAGGGGGCGCCGGTGTGGGGCCGCGCGCGATGCGCTGGC

RND4__GCA_000472525.1
CTGGTGGAGCTGGGGCCGGTCGCGTGGCCGGGGCCGCGCCGGCCGGGTCGCCTGGGAGCCCCGGGCGCCCGCGCCGGTCGGGGCCGTCGGCGGGGGGGTCGGGCCGGGCGGGGCGGCGCCCGATGGGGGCGGTCGGCGGCGCGGGGGGGGGTGCCGGGGGGGGGGGCGGCGCCCGGCGCCTCGGCCGGCGGGGGCGCCCTCGTCGGGGGCGCCTCGCCTGTGCGGGCGCGCGGTGGCTATGGCTCGCCTGACTCGCGCCGGGGCCGCGGGGGGGGCCCACCGCGCTCGGGGGGGGCCGGTGTGCGGCCGCGCTCGACCCGCTGGC

RND4__GCA_000172415.1
CCGGAGGAGCGGGGCCCGGTCGCGTGGCCGGGGCCGAGCCGGCGGGGTCGCCCGGGGTCCCGGGGCGGGCGCGCGGGTCCGGCGCGTCGGCAGGGGGGTGGGGCCGGGCGGGGCGGCCGTCGCCGGGGGCGGTGCGCGCCGCGGGGGGGGGCGCCGGGGGGCGGGGCGGCGCCCGGCGCCCTGGTCGGCGGGGGCGCCTTCGTTGGGGGCGCCTTGCCCTTGGGGGCGGGCGCCCGCCGTGGCTCGCCTAGCTCGTGCTGGGGCCGCGGGGGGGGCCCACCGCGCTCGGGGGGGGCCGGTGCGCGGCCGCGCCCGATGCGCCGGC

RND4__GCA_000421865.1
CCGGAGGAGCGGGGCCCGGTCGCGTGGCCGGGGCCGGGTCGGCGGGGTCGCCCGGGGTCCCGGGGCGGGCGCGCGGGTCCGGCGCGTCGGCAGGGGGGTCGGGCCGGGCGGGGCGGCCGTCGCCGGGGGCGGTCCGCGCCGCGGCGGGGGGCGCCGGGGGGCGGGGCGGCGCCCGGCGCCTCGGCCGGCGGGGGCGCCTTCGTTGGGGGCGCCTTGCCCTTGGGGGCGGGCGCCCGCCGTGGCTCGCCTAGCTCGTGCTGGGGGCGCGGGGGGGGCCCACCGCGCTCGGGGGGGGCCGGTGCGCGGCCGCGCCCGATGCGCCGGC

RND4__GCA_001293045.1
CCGGAGGAGCGGGGCCCGGTCGCGTGGCCGGGGCCGGGTCGGCGGGGTCGCCCGGGGTCCCGGGGCGGGCGCGCGGGTCCGGCGCGTCGGCGGGGGGGTGGGGCCGGGCGGGGCGGCCGTCGCCGGGGGCGGTGCGCGCCGCGGGGGGGGGCGCCGGGAGGCGGGGCGGCGCCCGGCGCCTCGGCCGGCGGGGGCGCCTTCGTTGGGGGCGCCTTGCCCTTGGGGGCGGGCGCGCGCCGTGGCTCGCCTGGCTCGTGCTGGGGCCGCGGGGGGGGCCCACCGCGCTCGGGGGGGGCCGGTGCGCGGCCGCGCCCGATGCGCCGGC

RND4__GCA_000148685.1
CTGGGGGAGATGGGGCCGGTCGCGTGGCCGGGGCCGGGCCGGCGGCGTCGCCCGGGGGCCCCGGGCGGCCGTGCCGCTCCCGCACGTGGGCGGGGGGGTCGGGGCGGGCGGGGCGGCCCCCGACGGGGGCGGTTCACGGCGCGGGGGGGGGTGCCCGGTGGCGGGGCGGCGCCCGGCGCCTTGGGCGGCGGGGGCGCCTTGGTTGGGCGTGTCTCGCCAGTGCGGGTGGGCGCCTGCAGGGGCTGCCGTGCCTCGTGGTGGGGCCGCGGGGGGGGCCCACCGCGCTCGGCGGGGGCCGGTGCGCGGCCGCGCCCGACGCGCCGCG

RND4__GCA_000472545.1
CTGGGGGAGCTGGGGCCGGTCGCGTGGCCGGGGCCGGGCCGACGGGGTCGCCCGGGGGCCCGGGGCGGGCGTGCCGCTCCCGCACGTGGGCAGGGGGGTCGGGGCGGGCGGGGCGGTCCCCGACGGGGGCGGTTCGTGCCGCGGGGGGGGGTGCCCGGCGGCGGGGCGGCCCCCGGCGCCGTGGGCGGCGGGGGCGCCCTCGTTGGGCGTGTCTCGCCCGTGCGGGTGGGCGCCTGCAGGGGCTTTCCTGCCTCGTGGTGGGGCCGCGGGGGGGGCCCACCGCGCTCGGCGGGGGCCGGTGCGCGGCCGCGCCCGACGCGCCGCG

RND4__GCA_000472445.1
CTGGGGGAGCTGGGGCCGGTTGCTTGGCCGGGGCCGGGCCGCCCGGGTGCCCCGGGGGCCCGGGGCGGGCGCCCCGGTCCCGTGCGCCGGCGGGGGGGTCGGGGCGGGCGGGGCGGGCGCCGACGGGGGCGGTCGGCTCCGCGGGGGGGGGCGCCCGGTGGCGGGGCGGCGCCCGGCGCCCCGGGCGGCGGGGGCGCCTTCGTCGGGCGCGCCTCGCCCGTGCGGGCGGGCGCCGGATGCGGCTTCCGTCCCTCGTGCCGGGGCCGCGGGGGGGGCCCACCGCGCTCGGCGGGGGCCGGTGCGGGGCCGCGCCCGGTGCCCCGAG

RND4__GCA_000300095.1
CTGGGGGGGCTGGGGCGGGTTGCGTGGCCGGGGCCGGGCCGGCCGGGTCGCCGGGGGTCCCGGGGCGCGCGCGCCGCTCCGGCGCGCCGGCGGGGCGGCGGGGGCGGGCGGGGCGGCCCTCGCCGGGGGCGGCACGCGCCGCGGGGGGGGGCGCCGGGTGAGGGGGCGGCGCCCGGTGCCCCGGGCGGCGGTGGCGCCTCCGCTGGGGTCGCCCCGCCCCTGCGGGCGGGCGCCCGCAGTGGTTTGCGTGCCTCGTGCTGGGGCCGCGGGGGGGGCCCACCGCGCCCGGCGGGGGCCGGCGCGCGGCCCTGCCCGCCGCGCGGGC

RND4__GCA_000416445.1
CTGGGGGGGCTGGGGCGGGTTGCGTGGCCGGGGTCGGGCCGGCCGGGTCGCCGCGGGTCCCGGGGCGCGCGCGCCGCTCCGGCGCGCCGGCGGGGCGGCGGGGGCGGGCGGGGCGGCCCTCGCCGGGGGCGGCACGCGCCGCGGGGGGGGGCGCCGGGTGGCGTGGCGGCGCCCGGCGTCCCGGGCGGCGGTGGCGCCTTCGCTGGGGTCGCCCCGCCCCTGCGGGCGGGCGCCCGCAGTGGTTTGCGTCCGCCGTCCTGGGGCCGCGGGGGGGGCCCACCGCGCCCGGCGGGGGCCGGTGTGCGGCCGTGCCCGCCGCGCGGGC

RND4__GCA_000515195.1
CTGGGGGGGCTGGGGCGGGTTGCGTGGCCGGGGTCAGGCCGGCCGGGTCGCCGCGGGTCCCGGGGCGCGCGCGCCGCTCCGGCGCGCCGGCGGGGCGGCGGGGGCGGGCGGGGGGGCCCTCGCCGGGGGCGGCACGCGCCGCGGGGGGGGGCGCCGGGTGGCGTGGCGGCGCCCGGCGTCCCGGGCGGCGGTGGCGCCTTCGCTGGGGTCGCCCCGCCCCTGCGGGCGGGCGCCCGCAGTGGTTTGCGTCCGCCGTCCTGGGGCCGCGGGGGGGGCCCACCGCGCCCGGCGGGGGCCGGTGTGCGGCCGTGCCCGCCGCGCGGGC

RND4__GCA_000176935.2
CTGGGGGGGCTGGGGCGGGTTGCGTGGCCGGGGTCGGGCCGGCCGGGTCGCCGCGGGTCCCGTGGCGCGCGCGCCGCTCCGGCGCGCCGGCGGGGCGGCGGGGGCGGGCGGGGCGGCCCTCGCCGGGGGCGGCACGCGCCGCGGGGGGGGGCGCCGGGTGGCGTGGCGGCGCCCGGCGCCCCGGGCGGCGGTGGCGCCTTCGCTGGGGTCGCCCCGCCCCTGCGGGCGGGCGCCCGCAGTGGTTTGCGTCCGCCGTCCTGGGGCCGCGGGGGGGGCCCACCGCGCCCGGCGGGGGCCGGTGTGCGGCCGTGCCCGCCGCGCGGGC

RND4__GCA_000341045.1
CCGGGGCGGCCGGGGCCGGTCGCCCGGTCGGGGCCGGGCGGCCCGGGGCGCCCGCGCGTCCGTCCCGCGCCGGCGTCTCCGGGCCGCCGGGGGGTGGGTGGGGCCGGCAGGCGCGGTCGCCGCTGGGGGGCGGGGACGGCGCGGCGGGGAGTGGCCGGGGCCGGGGGAGCGCCCGGCGCCGGCGCCGGCGGGGGCGCTCCCGTTGGGCGTGCCCGTCCCGTGCGAGCGGGCGCCGGCCGCGGCCCGCCCCCGTCCCGCCGGTGCGGCGGGGGGGGCCTCGCCCGGTCCGTGCGGACGGCGGTTGGGCCGTCCGTGATCCGCGGGG

RND4__GCA_000739795.1
CCGGGGCGGCCGGGGCCGGTCGCGCGGTCGGGGCCGGGCGGTCCTGGGCGCCCGGGCGTCCGGCCCGTGCGGGCGGCCCCGGGCCGCCGGGGGGCGGGTGGGGCCGGCCGGCGCGGCCGTCGCTGGGGGGCGGGGCCGGCGCGGCGGGGAGTGGCCGGGGCCGGCGGGGCGCCCGGCGCCGGCGGCGGCGGGGGCGCCCCCGGCGGGCGTGCCCTTCCTGTGCGGGCGGGTGCCGGCCGCGGCCCGCCCCCCCCCCGCCGGTGCGGGGGGGGGGGCCTGGCCCGCTCCGTGCGGACGGCTTTTGGGCCGTCCGCGATCCGCGGGG

RND4__GCA_000684975.1
GCGGGGGGGCGCGGGGCGCTCGGGCGCCCGGGGCCGGGCCGGCGGGGGCGTCGCCGGGCCCGTGAGGCGTGGGCGAACCCGGGGCGTCGGCGGGGGGGCGGGGCCGGCGGGGGCCGCGGGCGGCGGGCGCGGGGGGCGCCGCGCGGGGGGGTGGCCGGGGGCGGGGCGGCGCCCGGCGGCGCGGCCGTCGCGGGCCCTCTCGCCGGTGTCGACCCGCCGGCGCGGGTGGGCGGCGGCCGCGGCTGGCGCCCCTCCCGGCGGGGCCGCGGGGCGGGCCCGGCTGGGTCCGTGGGGATGGTTGCGGGGGCGCGCGCGGTGCGCCGCG

RND4__GCA_000685035.1
GCGGGTCGGCACCGCGCGCCCGGGTGCCCGGGGCCGGGCCGGCGGGGGCGTCGAGCGGCCCGGGGCGGGCGGGCGGCCCCGGCGCGTCGGCGGGGGGGCGGGGCGGGCGGGGGCCGCGGGCGGCGGGGGCGGGGCGCGGCGCGCCGGGGGGCGGCCGGGGGCGGGGCGGCGCCCGGCGGCGTCGCCGGCGCGGGCGCCCCCGCCGGTGGCGCCCCGCCAGCGCGGGCGTGCGGTCGCCGTGGCGGGCGTGCCTCGTGGTGGGGCCGGGGGGCGGGCCCGGGCCGGTCCGTGGGGGCGGCTGCGGGGGCGCGCCCGCCGCGCGCTG

RND4__GCA_000685015.1
GTAGGGGAGCGGGGGGCCGTCGCGCGGCCGGGGCCGGGCGGGCGGGGTCGTCCGTGGGCCCGGTGCGTGCGGGCGGCTTGGGCGCGTGGGGGGGGGGGCGGGGCGGGGGGGGGTGGCCGCCGCCGGGGGCGGGCCACGGCGCGGCGGGGGGCGCCCTGGGGCGGGGGGCCGCCCGCTGCCGCGGCCGTCGCGGGCGTCCTCGTCGGGGTTGTCCCGCCTGTGCGGTTGGGGGGCGGCCGTGGTTCGCCCGCCCCGCGGTGGGGCCGCGGGGCGGGCCCAGCCGGGGCCGTGGGGCCGGCATGGCGGGCGCGCGTGATCCGCGCGG

RND4__GCA_000685075.1
GCGGGGGCGCGGGGGGCCGTCGGGCGCCCGGGGCCGGGTCGGCGGGGTCGTCCGACGGCCGGGGGCGGGCGGGCGCCCCGGGCGCGTCGGGGGGGGGACGGGGCGGGGCGGGGCGGCCGCCGGTGGGGGCCGGCCACAGCGCGGCGGGGGGCCTCCGGGGGCGGAGGGCCGCCCGGCGGCCCGGCCGCCCGGGGCGCCCTCGCCGGTGTCGGCCCGCCGGCGCGGGCGGGCTGCGGCCGTACCCGGCCCCCGCCGTGGTGGGGCCGCGGGGCGGGCCCGGCCCGGTCCGTGGGGGCGGTATGGGGGCTGCGCGCGGCGCGCGCCG

RND4__GCA_000519185.1
CTGGGGGGGCGGCGGGCCGTCGGGCGCCCGGGGCCGGGCCGGCGGGGTCGTCTGACGGCCCGGTGCGGGCGGGCGGCCTGGGCGCGCCGGGGGGGGGGCGGGGCGGGGGGGGGTGGCCCTCGCCGGGCGCGGGCGCCAGCGCGCGGGGGGGCGGCCGGGGGCGGGGGGCCGCCCGGCGCCTCGGCCGTCCGGCGCGCCCTCGTCGGTGTCCGCCCGCCTGCGCGGCCGAGCTGCGGCCGTGGTTGGCCCCCCCCGCGGCGGGGCCGCGGGGCGGGCCCGGCCCGGTCCGTGGGGGCGGTATGGGGGCCGCGCGTGGCGCGCGGCG

RND4__GCA_000785435.1
GCGGGGGGGCAGCGGGCGGTCGGGCGGCCGGGGCCGGGCGGGCTGTGTCGTCCGAGGGCCCGAGGCGAGCGGGCGGGCCCGGCGCGCCGGCGGTGGGGCGGGGCGGGGGGGGGTGGCCCCCGCTGGGCGCGGAGCGCACCGCGCCGGGGGGCGGCCGGGGGCGGGGGGCCGCCCGCCGCCCGGGCCGCCGCGCGCGCCCTCGTCCGTGGCGGCCCGCCTGTGCGGTCGGCCTGCGGCCGTGGTTTGCGCCCCCCGCGGTGGGGCCGCGGGGCGGGCCCGGCCCGGTCCGTGGGGGCGGTATAGCGGCCGCGCGCGGCGCGCGCGG

RND4__GCA_000472825.1
GCGGAGGGGCCGCGGGCGGTCGGCCGCCCGGGGCCGGGTGGGCGGGGTCGTCTGCCGGCCCGGGGCGCGCGGGCGGCCCGGCGGCGCCGGGGGGGGGGCGGGGCGGGGCGGGGCGGCCGCCGCTCGCCGCGGGCGCGCGCGCGGGGGGGGGTGCCGGAGGGCGGACGGCCGCCCGGCGCCCCGGCCGCCGCGGGCGCCCTCGTCGGTGCCCACCCGCCTGCGCGGCCGGGCTCCGGCCGTCGCCCGCGCCCCCGCTGGTGGGGCCGCGGGGCGAGCCCAGCCCGGGCCGTGGGGGCGATATGGGGGCCGCGCGTGCCGTGCCGCG

RND4__GCA_000472845.1
GCGGAGGGGCCGCGGGCGGTCGGCCGCCCGGGGCCGGGTGGGCGGGGTCGTCTGCCGGCCCGGGGCGCGCGGGCGGCCCGGCGGCGCCGGGGGGGGGGCGGGGCGGGGCGGGGCGGCCGCCGCTCGCCGCGGGCGCGCGCGCGGGGGGGGGTGCCGGAGGGCGGACGGCCGCCCGGCGCCCCGGCCGCCGCGGGCGCCCTCGTCGGTGCCCACCCGCCTGCGCGGCCGGGCTCCGGCCGTCGCCCGCGCCCCCGCTGGTGGGGCCGCGGGGCGAGCCCAGCCCGGGCCGTGGGGGCGATATGGGGGCCGCGCGTGCCGTGCCGCG

RND4__GCA_000739815.1
GCGGAGGGGCCGCGGGCGGTCGGCCGCCCGGGGCCGGGTGGGCGGGGTCGTCTGCCGGCCCGGGGCGCGCGGGCGGCCCGGCGGCGCCGGGGGGGGGGCGGGGCGGGGCGGGGCGGCCGCCGCTCGCCGCGGGCGCGCGCGCGGGGGGGGGTGCCGGAGGGCGGACGGCCGCCCGGCGCCCCGGCCGCCGCGGGCGCCCTCGTCGGTGCCCACCCGCCTGCGCGGCCGGGCTCCGGCCGTCGCCCGCGCCCCCGCTGGTGGGGCCGCGGGGCGAGCCCAGCCCGGGCCGTGGGGGCGATATGGGGGCCGCGCGTGCCGTGCCGCG

RND4__GCA_000739775.1
GCGGGGTGGTGGCGGGCGGTCGGGCGCCCGGGGCCGGGTGGGCGGGGTCGTCCGACGGCCCGGGGCGTGCGGGCGGCCCGGGGGCGCCGGGGGGGGGGCGGGGCAGGGGGGGGTGGCCGCCGCCGGGCGCGGGCGCCAGCGCGCGGGGGGGCGCCCGGGGGCGGGGGGCCGCCCGGCGCCGCGGCCGCCGCGGGCGCCCTCGTCGGTGTCCGCTTGCCTGCGCGGCTGGGCTGCGGCCGTGGCCTGCCCCGCTCGCCGTGGGGCCGCGGGGCGGGCCCGGCCCGGTCCGTGGGGGCGGAATGGGGGCCGCGTGTGGCGCGCGGCG


codons included
  2  4 12 17 20 21 22 28 31 32 33 34 35 37 38 41 42 43 45 52 53 57 61 66 67 72 74 78 79 84 86 88 92 94 95 96 100 103 107 110 111 122 125 139 140 141 146 149 152 153 154 160 166 180 181 184 187 193 198 201 202 203 204 208 213 214 219 224 234 238 239 241 246 252 260 266 268 271 274 275 276 280 283 284 288 299 301 302 304 307 310 311 312 314 316 317 321 324 328 331 334 336 339 340 341 342 345 346 348 349 350 351 352 355 356 358 364 366 371 374 375 376 378 380 383 386 388 389 390 393 395 396 404 407 408 411 416 418 419 421 423 424 425 427 428 429 431 432 433 434 436 438 439 440 441 442 445 448 450 452 454 458 459 462 466 467 468 471 472 474 476 487 490 506 507 510 513 514 515 516 528 529 536 538 541 546 552 555 557 558 559 563 587 588 590 594 595 596 597 601 602 605 613 626 641 644 645 646 648 651 652 653 655 665 667 674 675 679 682 691 692 693 695 699 700 711 715 726 730 731 738 743 747 756 759 767 768 772 776 788 789 790 794 797 805 807 810 813 814 816 819 828 830 832 836 837 839 845 846 847 849 850 856 858 859 860 864 865 866 872 874 877 880 881 882 883 884 887 888 891 895 896 897 901 905 906 909 910 911 912 914 915 918 922 925 926 936 937 940 942 944 946 947 951 952 954 957 958 959 962 963 967 968 969 970 975 977 978 979 980 982 983 986 987 988
