# Supplementary material for: Subfunctionalization influences the expansion of bacterial multidrug antibiotic resistance
Source: BMC Genomics. 2017 Oct 30;18:834. doi: 10.1186/s12864-017-4222-4 (PMC5663151; doi:10.1186/s12864-017-4222-4)
Supplement: Supplementary file 1 — Calculation of synonymous/non-synonymous substitution. (ZIP 34380 kb) [file 12864_2017_4222_MOESM1_ESM.zip › Additional_File_1/RND/extractdN-dSMatrix.sh]

inpF=$1
outF=$2
indx1=`grep -n "&" $inpF | awk -F ":" '{print $1}'`
indx2=`grep -n "pairwise comparison," $inpF | awk -F ":" '{print $1}'`
tail -n "+$indx1" $inpF | head -`expr $indx2 - $indx1` > $outF
