# Supplementary material for: Subfunctionalization influences the expansion of bacterial multidrug antibiotic resistance
Source: BMC Genomics. 2017 Oct 30;18:834. doi: 10.1186/s12864-017-4222-4 (PMC5663151; doi:10.1186/s12864-017-4222-4)
Supplement: Supplementary file 1 — Calculation of synonymous/non-synonymous substitution. (ZIP 34380 kb) [file 12864_2017_4222_MOESM1_ESM.zip › Additional_File_1/RND/RND_codemlResults.res]

Before deleting alignment gaps
    505   3390

RND4__GCA_000198775.1           ATG GCC AAA TTC TTC ATT GAT CGT CCG ATC TTT GCC TGG GTA ATC GCG ATC ATC CTA ATG CTG GCG GGC GTC GTG TCG ATC TTC CAG TTG CCC GTC GCA CAG TAT CCA ACG ATT GCG CCG CCG GCG ATT CAG GTT AGC GCG AAC TAT CCG GGC GCA TCC GCG AAA ACG GTT GAG AAT ACC GTC ACG CAG GTC ATC GAG CAG CAA ATG AGC GGG CTG GAT CAC TTG CTG TAT CTG TCA TCC ACC AGC GAC GAC TCC GGG AGC GCG ACG ATC ACG CTT ACG TTC GCG CCG GGC ACG GAT CCG GAC ATT GCA CAG GTC CAG GTG CAA AAC AAG CTG CAG CTG GCT ACG CTA CTG CTG CCG CAA GTG GTG CAG CAA CTC GGC ACA AAG GTG ACG AAG TCG AGC AGC AGT TTT TTG CTG GTC ATG GCG TTC GTG TCG AAA GAC GGC AGC ATG TCG AAG TAC GAC CTC GCA AAC TAT GTT GCC TCG AAA GTG CAG GAT CCG ATC AGT CGG ATC GAT GGT GTT GGC ACG GTC ACG CTG TTC GGT TCG CAA TAT GCA ATG CGC ATC TGG CTC GAT CCG ACC AAG TTG ACG AAC TAT AGC CTG ACG CCG ATC GAC GTA CAG CAG GCG TTG CTG ACG CAA AAC GTG CAG GTC GCC GGC GGC CAG CTT GGC GGC ACG CCT GCG AAG CCC GGA CAG ATG TTG CAG GCA ACC ATC ACG GAG GCC ACG CTG CTG AAT ACG CCG GAG CAG TTC GGC AAC ATT TTA TTA AAA GTG AAC CCC GAC GGT TCA CGC GTG CGG TTG AAG GAT GTC GCG CGC GTG GAG CTT GGG GGT GAA AAC TAT AAT TTC GAT ACC AAG TAC AAC GGT CAG CCC ACG GCG GGC TTT GGC ATT CAG CTG GCC ACT GGC GCG AAC GCG CTG GCC ACG GCC AAG GCG GTG CGC CAG AAG ATC GAC GAG CTG TCG AAG TAC TTC CCG CAG GGG CTG GTC GTT GAG TAC CCG TAC GAC ACG ACT CCA TTC GTC AAG CTG TCG ATC GAG GAA GTG GTC AAG ACG CTG TTC GAG GGT ATC GTG CTG GTG TTC CTG GTC ATG TAC CTG TTC CTG CAG AAC CTG CGC GCG ACT GTG ATC CCG ACG ATC GCG GTG CCG GTG GTG CTG CTC GGC ACG TTC GCG ATC ATG AAC GCG GCG GGC TTC TCG ATC AAT GTG CTG TCG ATG TTT GGC CTG GTG TTG GCG ATC GGG TTG CTG GTG GAC GAT GCG ATC GTG GTG GTG GAA AAC GTC GAG CGG GTG ATG GCC GAG GAG GGC CTA TCG CCA CGC GAG GCG ACG CGC AAG GCA ATG GGG CAG ATC ACC GGC GCG CTG ATT GGC GTG GCG CTC GTA CTG TCG GCC GTG TTC GTT CCG GTG GCA CTG TCC GGT GGC TCG GTG GGC GCG ATC TAC CGG CAG TTC TCG CTG ACC ATC GTC TCC GCG ATG GTG CTG TCG GTG CTG GTG GCG TTG ATC CTG ACG CCG GCG CTG TGC GCG ACG ATC CTC AAG CCG ATT CCG GCC GGC CAT CAC GAG CAG AAG ACC GGC TTT TTC GGC TGG TTC AAC CGC ACG TTC AAC CGC AGC CGC GAC AAG TAC CAC GAC GGC GTG CAG CAT GTG ATC CGA CGC TCC GGG CGC TGG CTG ATC ATC TAC TTG GCC GTG ATC GTC GCA GTG GGA CTG CTG TTC ATG CGG CTG CCG ACC TCA TTT CTG CCC GAT GAG GAC CAG GGC ATG ATG TTC GTG CTG GTG CAG GCG CCG TCC GGC TCC ACG CAG GAG CGT ACT GCC AAG GTG CTG CAG GAC GTG CAG CAC TAC CTG CTG GAG GAC GAG AAG GAT ATC GTC GAG TCG GTG TTC ACC GTC AAC GGC TTC AGC TTC GCG GGC CGC GGG CAG AAC GCT GGG CTG GCC TTC GTT CGC ATG AAG GAC TAC TCG CAG CGC CAC GCG TCG GAT CAG AGC GCA CAG GCG CTG GTG CAT CGC ATG TTC GGT CAC TTC GCG ACG TAC AAG GAC GCG ATG GTG ATT CCG GTT AAT CCG CCA TCG ATT CCG GAA CTC GGT ACC GCA TCG GGT TTT GAC TTC GAG TTG CAG GAC CGC GGT GGC CTG GGT CAC GAC AAG CTG ATG GCC GCA CGC AAC CAG TTG CTC GGC ATG GCC GCG AAT GAC CCG ATG CTA GCG TTG GTG CGC CCG AAC GGG CTG AAC GAC ACA CCG CAG TTC AAG ATC AAC ATT GAC CGG GAG AAG GCG CAG GCG CTG GGC GTG TCG CCG TCC GCG ATC GAC CAG ACG TTC TCG ATC GCA TGG GCA TCG CAG TAC GTC AAC AAC TTC CTC GAT ACC GAT GGC CGG ATC AAG AAA GTG TAT CTG CAG TCG GAC GCG CCG TTC CGG ATG AAT CCG GAG GAC TTG GCA AAC TGG TAC GTG CGC AGC GCG TCG GGC ACG ATG GTG CCG TTC ACG TCA ATC TCC ACG GGT CAC TGG ACC TTC GGC TCG CCG AAG TTG GAG CGC TAC AAC GGC ATC TCG GCA GTC GAG ATC CAG GGC CAG GCC GCA CCG GGC AAG TCC ACC GGC CAG GCG ATG GCG GCG ATG GAG GCG ATT GCC GCG AAG CTG CCC GCC GGC ATC GGC TTC GAA TGG ACC GGC TTG TCG TTC CAG GAG CGC CAG TCG GGG TCG CAG GCG CCG ATC CTG TAC GGG ATC TCG ATC CTC GTC GTG TTC CTG TGC CTG GCG GCG CTG TAT GAA AGC TGG TCG ATC CCG TTC GCC GTG ATC CTG GTC GTG CCG CTC GGG GTG ATC GGC GCC CTG TTG GCG GTG ACG TTG CGC GGG CTG GAA AAC GAT GTG TTC TTT CAG GTG GGC CTG TTG ACC ACG GTG GGC TTG TCG GCG AAG AAC GCG ATC TTG ATT GTC GAA TTC GCC CGC GAG CTG CAG CAG AAG GAG GGC ATG AGC GCG ATG GCC GCA GCG ATG GAA GCG GCG CGT CTG CGG TTG CGT CCG ATC CTG ATG ACC TCG CTA GCG TTC ATC CTC GGC GTG TTT CCA CTC GCG GTG AGC AGC GGC GCA GGT TCG GGC AGC CAG CAC GCG ATC GGC ACG GGC GTG ATC GGC GGG ATG CTG ACT GCA ACG TTC CTG GCG ATT TTC ATG ATC CCC ATG TTC TAT GTC GTG ATC CGC GAT CGT TTT GGC TCG GAC AAC AAG CCG GCG GGT GAG CCG ACG CCG TCA CGC ATC GAA --- --- --- --- --- --- --- --- --- --- --- --- --- --- --- --- --- --- --- --- --- --- GGT AAC GGC --- --- --- --- --- --- --- --- --- --- --- --- --- --- --- --- --- --- --- --- --- --- --- --- --- --- --- --- --- --- --- --- --- --- --- --- --- --- --- --- --- --- --- --- --- --- --- --- TCG AAC CAG CAA GGG CAT --- --- --- 
RND4__GCA_000756855.1           ATG GCA AAG TTT TTT ATC GAT CGC CCG ATC TTC GCG TGG GTG ATC GCC ATC ATT CTG ATG CTG GCC GGT ATC GCG TCG ATC TTC ACG CTG CCG ATC GCC CAG TAT CCG ACC ATC GCG CCG CCG TCG ATC CAG ATT TCC GCC ACC TAT CCG GGT GCG TCG GCG AAG ACG GTC GAG GAC ACG GTC ACC CAG GTG GTC GAG CAG CAG ATG AGC GGC CTC GAC AAC TTC CTG TAC ATG TCG TCC ACC AGT GAC GAT TCG GGT ACG TCG ACC ATC ACG CTG ACG TTC GCG GCC GGT ACC AAT CCG GAC ATC GCG CAG GTG CAG GTG CAG AAC AAG CTG TCG CTG GCG ACG CCG ATT CTG CCG CAG GTC GTG CAG CAG CTG GGT CTG AAG GTC ACC AAG TCG AGC AGC AGC TTC CTG CTG GTG CTC GCC TTC GTG TCG GAA GAC GGC AGC ATG AAC AAG TAC GAC CTC GCG AAC TAC GTG GCC TCC CAC GTG GAG GAT CCG ATC AGC CGG CTC AAC GGC GTC GGT ACC GTC ACG CTG TTC GGC TCG CAG TAT GCG ATG CGG ATC TGG CTC GAT CCG AAC AAG CTG ACC AAC TAC TCG CTG ACG CCG GTC GAT GTG ACC AGC GCG ATC ACC TCG CAG AAC GTG CAG ATC GCG GGC GGC CAG ATC GGC GGC ACG CCG GCG GTG CCG GGC ACG GTG CTG CAG GCG ACC ATC ACC GAG CAG ACC CTG CTG CAG ACG CCC GAG GAG TTC GGC AAC ATC CTG CTG AAG GTC AAC CAG GAT GGT TCG CAG GTG CGG CTG AAG GAC GTC GCG AAG CTG AGC CTG GGT GGC GAA AAC TAC AAC TTC GAC ACC AAG TAC AAC GGC CAG CCG ACG GCC GGT CTC GGC ATC CAG CTC GCC ACC AAC GCC AAT GCG CTG CAG ACG GCC AAC GCG GTG CGC GCC AAG ATC GAC GAG CTC TCG AAG TAC TTC CCG CAC GGC CTG ACC GTC AAG TAC CCG TAT GAC ACG ACG CCG TTC GTG CGC CTG TCG ATC GAG GAA GTG GTC AAG ACG CTG CTG GAA GGC ATC GTG CTG GTG TTC CTG GTG ATG TAC CTG TTC CTG CAG AAC CTG CGG GCG ACC ATC ATC CCG ACC ATC GCG GTG CCG GTG GTG CTG CTG GGC ACC TTC GCG ATC ATG TCG GCG GTG GGC TTC TCG ATC AAC ACC TTG TCG ATG TTC GGC CTG GTG CTG GCG ATC GGC CTG CTG GTG GAC GAT GCG ATC GTG GTG GTG GAG AAC GTC GAG CGG GTG ATG TCG GAG GAG GGG CTC TCG CCG AAG GAG GCG ACC AAG AAG GCG ATG GGC CAG ATC ACC GGC GCG CTG GTG GGC GTG GCC CTG GTG CTG TCG GCG GTG TTC GTG CCG GTG GCC TTC TCG GGC GGC TCG GTG GGC GCG ATC TAT CGC CAG TTC TCG CTG ACC ATC GTC TCG GCG ATG GTG CTG TCG GTG CTG GTG GCG CTG ATC CTC ACG CCG GCG CTT TGC GCG ACC ATC CTC AAG CCG ATC CCG CAA GGT CAC CAC GAG GAG AAA AAG GGC TTC TTC GGC TGG TTC AAC CGG ACC TTC AAC CGC AGC CGC GAC AAC TAT CAC AAG GGC GTG CAC CAT GTG ATC AAG CGT TCG GGC CGC TGG CTG ATC ATC TAT CTG GTG GTG ATC GTC GCG GTC GGG CTG CTG TTC GTG CGC CTG CCG AAG TCC TTC CTG CCG GAT GAG GAC CAG GGC CTG ATG TTC GTG ATC GTG CAA ACG CCG TCG GGC TCC ACC CAG GAG ACC ACC GCG CGC ACG CTG AAG GAC ATT TCG GAC TAC GTG CTG AAG GAC GAG AAG GAC ATC GTC GAA TCC GCG TTC ACC GTG AAC GGC TTC AGC TTC GCC GGC CGC GGC CAG AAC TCG GGC CTG GTG TTC GTG AAG CTG AAG GAC TAC GCC TCG CGT CAG CAT GCC AAC CAG AAG GTG CAG GCG CTG ATC GGG CGG ATG TTC GGA CGC TAC GCG GGC TAC AAG GAC GCG ATC GTG ATC CCG TTC AAC CCG CCG TCG ATT CCC GAG TTG GGT ACC GCC GCG GGC TTC GAC TTC GAG CTG ACC GAC AAC GCG GGC CTC GGC CAC GAC GCG CTG ATG GCG GCA CGT AAC CAG CTG CTC GGC CTG GCC GCC AAG GAT CCC ACG CTG CAG GGC GTG CGT CCG AAC GGC CTG AAC GAC ACA CCG CAG TAC AAG GTC GAT ATC GAC CGC GAG AAG GCC AAC GCG CTC GGC GTG ACG GCA TCC GCG ATC GAC CAG ACC TTC TCG ATC GCC TGG GCC TCG CAG TAC GTC AAC AAC TTC CTC GAT ACC GAC GGT CGT ATC AAG AAG GTG TAC GTG ATG GCC GAT GCG CCG TTC CGC GCC ACG CCG GAA GAC CTG AAC ATC TGG TAC GTG CGC AAC GGG GCG GGC GGG ATG GTG CCG TTC AGC GCC TTT GCC ACC GGC CAC TGG ACC TAC GGT TCG CCG AAG CTG GAG CGC TAC AAC GGT ATC TCG GCG GTG GAA ATC CAG GGC CAG GCG GCA CCG GGC AAG AGT ACC GGC CAG GCG ATG ACG GCC ATG CAG GCG CTC GCG CAG AAG CTG CCG GTC GGT ATC GGC TAC TCC TGG ACG GGC CTG TCG TAC CAG GAA ATC CAG TCG GGT TCG CAG GCG CCG ATC CTC TAC GCG ATC TCG ATC CTG GTG GTG TTC CTG TGT CTG GCG GCG CTG TAT GAA AGC TGG TCG ATC CCG TTC TCG GTG ATC ATG GTG GTG CCG CTC GGC GTG ATC GGC GCA CTG CTG GCG GCG ACG CTG CGC GGT CTC GAG AAC GAC GTG TTC TTC CAG GTC GGC CTG CTG ACC ACG GTG GGC CTG TCG GCG AAG AAC GCG ATC CTG ATC GTG GAA TTC GCG CGT GAG CTG CAG GTC GGG GAG AAG ATG GGG CCG GTC GAG GCG GCG CTG GAG GCG GCA CGG CTG CGG CTG CGC CCG ATC CTG ATG ACC TCG CTG GCC TTC ATT CTC GGC GTG CTG CCG CTG GCG ATC AGC AAC GGC GCG GGT TCG GCC AGC CAG CAC GCG ATC GGC ACC GGC GTG ATC GGC GGG ATG CTG ACC GCG ACC TTC CTC GCG ATC TTC ATG ATC CCG ATG TTC TTC GTG AAG GTG CGC GGC GTG TTC GGC GGC GAG AAG GAA GAT CCC GAC GAA GCA CTG CGT CTC GCG CAG GAG CAT GCG --- --- --- CAT CGC ACG CAG --- --- --- --- --- --- --- --- --- --- --- --- --- GAA GGC GGC --- --- --- --- --- --- --- --- --- --- --- --- --- --- --- --- --- --- --- --- --- --- --- --- --- --- --- --- --- --- --- --- --- --- --- --- --- --- --- --- --- --- --- --- --- --- --- --- GAG GGT AAC AAG GAA CAT --- --- --- 
RND4__GCA_000959725.1           ATG GCA AAG TTT TTT ATC GAT CGC CCG ATC TTC GCG TGG GTG ATC GCC ATC ATT CTG ATG CTG GCC GGT ATC GCG TCG ATC TTC ACG CTG CCG ATC GCC CAG TAT CCG ACC ATC GCG CCG CCG TCG ATC CAG ATT TCC GCC ACC TAT CCG GGT GCG TCG GCG AAG ACG GTC GAG GAC ACG GTC ACC CAG GTG GTC GAG CAG CAG ATG AGC GGC CTC GAC AAC TTC CTG TAC ATG TCG TCC ACC AGT GAC GAT TCG GGT ACG TCG ACC ATC ACG CTG ACG TTC GCG GCC GGT ACC AAT CCG GAC ATC GCG CAG GTG CAG GTG CAG AAC AAG CTG TCG CTG GCG ACG CCG ATT CTG CCG CAG GTC GTG CAG CAG CTG GGT CTG AAG GTC ACC AAG TCG AGC AGC AGC TTC CTG CTG GTG CTC GCC TTC GTG TCG GAA GAC GGC AGC ATG AAC AAG TAC GAC CTC GCG AAC TAC GTG GCC TCC CAC GTG GAG GAT CCG ATC AGC CGG CTC AAC GGC GTC GGT ACC GTC ACG CTG TTC GGC TCG CAG TAT GCG ATG CGG ATC TGG CTC GAT CCG AAC AAG CTG ACC AAC TAC TCG CTG ACG CCG GTC GAT GTG ACC AGC GCG ATC ACC TCG CAG AAC GTG CAG ATC GCG GGC GGC CAG ATC GGC GGC ACG CCG GCG GTG CCG GGC ACG GTG CTG CAG GCG ACC ATC ACC GAG CAG ACC CTG CTG CAG ACG CCC GAG GAG TTC GGC AAC ATC CTG CTG AAG GTC AAC CAG GAT GGT TCG CAG GTG CGG CTG AAG GAC GTC GCG AAG CTG AGC CTG GGT GGC GAA AAC TAC AAC TTC GAC ACC AAG TAC AAC GGC CAG CCG ACG GCC GGT CTC GGC ATC CAG CTC GCC ACC AAC GCC AAT GCG CTG CAG ACG GCC AAC GCG GTG CGC GCC AAG ATC GAC GAG CTC TCG AAG TAC TTC CCG CAC GGC CTG ACC GTC AAG TAC CCG TAT GAC ACG ACG CCG TTC GTG CGC CTG TCG ATC GAG GAA GTG GTC AAG ACG CTG CTG GAA GGC ATC GTG CTG GTG TTC CTG GTG ATG TAC CTG TTC CTG CAG AAC CTG CGG GCG ACC ATC ATC CCG ACC ATC GCG GTG CCG GTG GTG CTG CTG GGC ACC TTC GCG ATC ATG TCG GCG GTG GGC TTC TCG ATC AAC ACC TTG TCG ATG TTC GGC CTG GTG CTG GCG ATC GGC CTG CTG GTG GAC GAT GCG ATC GTG GTG GTG GAG AAC GTC GAG CGG GTG ATG TCG GAG GAG GGG CTC TCG CCG AAG GAG GCG ACC AAG AAG GCG ATG GGC CAG ATC ACC GGC GCG CTG GTG GGC GTG GCC CTG GTG CTG TCG GCG GTG TTC GTG CCG GTG GCC TTC TCG GGC GGC TCG GTG GGC GCG ATC TAT CGC CAG TTC TCG CTG ACC ATC GTC TCG GCG ATG GTG CTG TCG GTG CTG GTG GCG CTG ATC CTC ACG CCG GCG CTT TGC GCG ACC ATC CTC AAG CCG ATC CCG CAA GGT CAC CAC GAG GAG AAA AAG GGC TTC TTC GGC TGG TTC AAC CGG ACC TTC AAC CGC AGC CGC GAC AAC TAT CAC AAG GGC GTG CAC CAT GTG ATC AAG CGT TCG GGC CGC TGG CTG ATC ATC TAT CTG GTG GTG ATC GTC GCG GTC GGG CTG CTG TTC GTG CGC CTG CCG AAG TCC TTC CTG CCG GAT GAG GAC CAG GGC CTG ATG TTC GTG ATC GTG CAA ACG CCG TCG GGC TCC ACC CAG GAG ACC ACC GCG CGC ACG CTG AAG GAC ATT TCG GAC TAC GTG CTG AAG GAC GAG AAG GAC ATC GTC GAA TCC GCG TTC ACC GTG AAC GGC TTC AGC TTC GCC GGC CGC GGC CAG AAC TCG GGC CTG GTG TTC GTG AAG CTG AAG GAC TAC GCC TCG CGT CAG CAT GCC AAC CAG AAG GTG CAG GCG CTG ATC GGG CGG ATG TTC GGA CGC TAC GCG GGC TAC AAG GAC GCG ATC GTG ATC CCG TTC AAC CCG CCG TCG ATT CCC GAG TTG GGT ACC GCC GCG GGC TTC GAC TTC GAG CTG ACC GAC AAC GCG GGC CTC GGC CAC GAC GCG CTG ATG GCG GCA CGT AAC CAG CTG CTC GGC CTG GCC GCC AAG GAT CCC ACG CTG CAG GGC GTG CGT CCG AAC GGC CTG AAC GAC ACA CCG CAG TAC AAG GTC GAT ATC GAC CGC GAG AAG GCC AAC GCG CTC GGC GTG ACG GCA TCC GCG ATC GAC CAG ACC TTC TCG ATC GCC TGG GCC TCG CAG TAC GTC AAC AAC TTC CTC GAT ACC GAC GGT CGT ATC AAG AAG GTG TAC GTG ATG GCC GAT GCG CCG TTC CGC GCC ACG CCG GAA GAC CTG AAC ATC TGG TAC GTG CGC AAC GGG GCG GGC GGG ATG GTG CCG TTC AGC GCC TTT GCC ACC GGC CAC TGG ACC TAC GGT TCG CCG AAG CTG GAG CGC TAC AAC GGT ATC TCG GCG GTG GAA ATC CAG GGC CAG GCG GCA CCG GGC AAG AGT ACC GGC CAG GCG ATG ACG GCC ATG CAG GCG CTC GCG CAG AAG CTG CCG GTC GGT ATC GGC TAC TCC TGG ACG GGC CTG TCG TAC CAG GAA ATC CAG TCG GGT TCG CAG GCG CCG ATC CTC TAC GCG ATC TCG ATC CTG GTG GTG TTC CTG TGT CTG GCG GCG CTG TAT GAA AGC TGG TCG ATC CCG TTC TCG GTG ATC ATG GTG GTG CCG CTC GGC GTG ATC GGC GCA CTG CTG GCG GCG ACG CTG CGC GGT CTC GAG AAC GAC GTG TTC TTC CAG GTC GGC CTG CTG ACC ACG GTG GGC CTG TCG GCG AAG AAC GCG ATC CTG ATC GTG GAA TTC GCG CGT GAG CTG CAG GTC GGG GAG AAG ATG GGG CCG GTC GAG GCG GCG CTG GAG GCG GCA CGG CTG CGG CTG CGC CCG ATC CTG ATG ACC TCG CTG GCC TTC ATT CTC GGC GTG CTG CCG CTG GCG ATC AGC AAC GGC GCG GGT TCG GCC AGC CAG CAC GCG ATC GGC ACC GGC GTG ATC GGC GGG ATG CTG ACC GCG ACC TTC CTC GCG ATC TTC ATG ATC CCG ATG TTC TTC GTG AAG GTG CGC GGC GTG TTC GGC GGC GAG AAG GAA GAT CCC GAC GAA GCA CTG CGT CTC GCG CAG GAG CAT GCG --- --- --- CAT CGC ACG CAG --- --- --- --- --- --- --- --- --- --- --- --- --- GAA GGC GGC --- --- --- --- --- --- --- --- --- --- --- --- --- --- --- --- --- --- --- --- --- --- --- --- --- --- --- --- --- --- --- --- --- --- --- --- --- --- --- --- --- --- --- --- --- --- --- --- GAG GGT AAC AAG GAA CAT --- --- --- 
RND4__GCA_000194745.1           ATG GCA AAG TTT TTT ATC GAT CGC CCG ATC TTC GCG TGG GTG ATC GCC ATC ATT CTG ATG CTG GCC GGT ATC GCG TCG ATT TTC ACG CTG CCG ATC GCC CAG TAT CCG ACC ATC GCG CCG CCG TCG ATC CAG ATT TCC GCC ACC TAT CCG GGT GCG TCG GCG AAG ACG GTC GAG GAC ACG GTC ACC CAG GTG GTC GAG CAG CAG ATG AGC GGC CTC GAC AAC TTC CTG TAC ATG TCG TCC ACC AGT GAC GAT TCG GGT ACG TCG ACC ATC ACG CTG ACG TTC GCG GCC GGT ACC AAT CCG GAC ATC GCG CAG GTG CAG GTG CAG AAC AAG CTG TCG CTG GCG ACG CCG ATT CTG CCG CAG GTC GTG CAG CAG CTG GGT CTG AAG GTC ACC AAG TCG AGC AGC AGC TTC CTG CTG GTG CTC GCC TTC GTG TCG GAA GAC GGC AGC ATG AAC AAG TAC GAC CTC GCG AAC TAC GTG GCC TCC CAC GTG GAG GAT CCG ATC AGT CGT CTG AAC GGC GTC GGT ACC GTC ACG CTG TTC GGC TCG CAG TAT GCG ATG CGG ATC TGG CTC GAT CCG AAC AAG CTG ACC AAC TAC TCG CTG ACG CCG GTC GAT GTG ACC AGC GCG ATC ACC TCG CAG AAC GTG CAG ATC GCG GGC GGC CAG ATC GGC GGC ACG CCG GCG GTG CCG GGC ACG GTG CTG CAG GCG ACC ATC ACC GAG CAG ACC CTG CTG CAG ACG CCC GAG GAG TTC GGC AAC ATC CTG CTG AAG GTC AAC CAG GAT GGT TCG CAG GTG CGG CTG AAG GAC GTC GCG AAG CTG AGC CTG GGT GGC GAA AAC TAC AAC TTC GAC ACC AAG TAC AAC GGC CAG CCG ACG GCC GGT CTC GGC ATC CAG CTC GCC ACC AAC GCC AAT GCG CTG CAG ACG GCC AAC GCG GTG CGC GCC AAG ATC GAC GAG CTT TCG AAG TAC TTC CCG CAC GGC CTG ACC GTC AAG TAC CCG TAT GAC ACG ACG CCG TTC GTG CGC CTG TCG ATC GAG GAA GTG GTC AAG ACG CTG CTG GAA GGC ATC GTG CTG GTG TTC CTG GTG ATG TAC CTG TTC CTG CAG AAC CTG CGG GCG ACC ATC ATC CCG ACC ATC GCG GTG CCG GTG GTG CTG CTG GGC ACC TTC GCG ATC ATG TCG GCG GTG GGC TTC TCG ATC AAC ACC TTG TCG ATG TTC GGC CTG GTA CTG GCG ATC GGC CTG CTG GTG GAC GAT GCG ATC GTG GTG GTG GAG AAC GTC GAG CGG GTG ATG TCG GAG GAG GGG CTC TCG CCG AAG GAA GCG ACC AAG AAG GCG ATG GGC CAG ATC ACC GGC GCG CTG GTG GGC GTG GCC CTG GTG CTG TCG GCG GTG TTC GTG CCG GTG GCC TTC TCG GGC GGC TCG GTG GGC GCG ATC TAT CGC CAG TTC TCG CTG ACC ATC GTC TCG GCG ATG GTG CTG TCG GTG CTG GTG GCG CTG ATC CTC ACG CCG GCG CTT TGC GCG ACC ATC CTC AAG CCG ATC CCG CAA GGT CAC CAC GAG GAG AAG AAG GGC TTC TTC GGT TGG TTC AAC CGG ACC TTC AAC CGC AGT CGC GAC AAC TAT CAC AAG GGC GTG CAC CAT GTG ATC AAG CGT TCG GGC CGC TGG CTG ATC ATC TAT CTG GTG GTG ATC GTC GCG GTC GGG CTG CTG TTC GTG CGC CTG CCG AAG TCC TTC CTG CCG GAC GAG GAC CAG GGC CTG ATG TTC GTG ATC GTG CAG ACG CCG TCG GGC TCC ACC CAG GAG ACC ACC GCG CGC ACG CTG AAG GAC ATT TCG GAC TAC GTG CTG AAG GAC GAG AAG GAC ATC GTC GAA TCC GCG TTC ACC GTG AAC GGC TTC AGC TTC GCC GGC CGT GGC CAG AAC TCG GGC CTG GTG TTC GTG AAG CTG AAG GAC TAT GCC TCG CGT CAG CAT GCC AAC CAG AAG GTG CAG GCG CTG ATC GGG CGG ATG TTC GGA CGC TAC GCG GGC TAC AAG GAC GCG ATC GTG ATC CCG TTC AAC CCG CCG TCG ATT CCC GAG TTG GGT ACC GCC GCG GGC TTC GAC TTC GAG CTG ACC GAC AAC GCG GGC CTC GGC CAC GAC GCG CTG ATG GCG GCA CGT AAC CAG CTG CTC GGC CTG GCC GCC AAG GAT CCC ACG CTG CAG GGC GTG CGT CCG AAC GGC CTG AAC GAC ACA CCG CAG TAC AAG GTC GAT ATC GAC CGC GAG AAG GCC AAC GCG CTC GGC GTG ACG GCA TCC GCG ATC GAC CAG ACC TTC TCG ATC GCC TGG GCC TCG CAG TAC GTC AAC AAC TTC CTC GAT ACC GAC GGT CGT ATC AAG AAG GTG TAC GTG ATG GCC GAT GCG CCG TTC CGC GCC ACG CCG GAA GAC CTG AAC ATC TGG TAC GTG CGC AAC GGG GCG GGC GGG ATG GTG CCG TTC AGC GCC TTT GCC ACC GGC CAC TGG ACC TAC GGT TCG CCG AAG CTG GAG CGC TAC AAC GGT ATC TCG GCG GTG GAA ATC CAG GGC CAG GCG GCA CCG GGC AAG AGT ACC GGC CAG GCG ATG ACG GCC ATG CAG GCG CTC GCG CAG AAG CTG CCG GTC GGT ATC GGC TAC TCC TGG ACG GGC CTG TCG TAC CAG GAA ATC CAG TCG GGT TCG CAG GCG CCG ATC CTC TAC GCG ATC TCG ATC CTG GTG GTG TTC CTG TGT CTG GCG GCG CTG TAC GAA AGC TGG TCG ATC CCG TTC TCG GTG ATC ATG GTG GTG CCG CTC GGC GTG ATC GGC GCA CTG CTG GCG GCG ACG CTG CGC GGT CTC GAG AAC GAC GTG TTC TTC CAG GTC GGC CTG CTG ACC ACG GTG GGC CTG TCG GCG AAG AAC GCG ATC CTG ATC GTG GAA TTC GCG CGT GAG CTG CAG GTC GGG GAG AAG ATG GGG CCG GTC GAG GCG GCG CTG GAG GCG GCA CGG CTG CGG CTG CGC CCG ATC CTG ATG ACC TCG CTC GCC TTC ATT CTC GGC GTG CTG CCG CTG GCG ATC AGC AAC GGC GCG GGT TCG GCC AGC CAG CAC GCG ATC GGC ACC GGC GTG ATC GGC GGG ATG CTG ACC GCG ACC TTC CTC GCG ATC TTC ATG ATC CCG ATG TTC TTC GTG AAG GTG CGC GGC GTG TTC GGC GGC GAG AAG GAA GAT CCC GAC GAA GCA CTG CGT CTC GCG CAG GAG CAT GCG --- --- --- CGT CGC ACG CAG --- --- --- --- --- --- --- --- --- --- --- --- --- GAA GGC GGC --- --- --- --- --- --- --- --- --- --- --- --- --- --- --- --- --- --- --- --- --- --- --- --- --- --- --- --- --- --- --- --- --- --- --- --- --- --- --- --- --- --- --- --- --- --- --- --- GAG GGT AAC AAG GAA CAT --- --- --- 
RND4__GCA_000300395.1           ATG GCA AAG TTT TTT ATC GAT CGC CCG ATC TTC GCG TGG GTG ATC GCC ATC ATC CTG ATG CTC GCG GGT ATC GCG GCG ATC TTC ACG CTG CCG ATC TCG CAG TAT CCG ACG ATC GCG CCG CCG TCG ATC CAG ATC TCC GCC ACC TAT CCG GGT GCG TCG GCG AAG ACG GTC GAG GAC ACG GTC ACG CAG GTG ATC GAG CAG CAG ATG AGC GGC CTC GAC AAC TTC CTG TAC ATG TCG TCC ACC AGT GAC GAT TCA GGG ACG TCG ATC ATC ACG CTG ACG TTC GCG GCC GGC ACC AAC CCG GAC ATC GCG CAG GTG CAG GTG CAG AAC AAG CTG TCG CTG GCC ACG CCG ATC CTG CCG CAG GTG GTG CAG CAG CTC GGC CTG AAG GTC ACG AAA TCG AGC AGC AGC TTC CTG CTG GTG CTC GCA TTC GTG TCC GAG GAC GGC AGC ATG AAC AAG TAC GAC CTC GCG AAC TAC GTG GCC TCG CAT GTG GAG GAC CCG GTC AGC CGT CTG AAC GGC GTG GGT ACC GTC ACG CTG TTC GGC TCG CAG TAT GCG ATG CGG ATC TGG CTC GAC CCG AAC AAG CTG ACC AAC TAC AGC CTC ACG CCA TCC GAC GTG ACG GCC GCG ATC ACC GCG CAG AAC GTG CAG ATC GCG GGC GGC CAG ATC GGC GGC ACG CCG GCG GTG CCG GGC ACC GTG CTG CAG GCC ACC ATC ACC GAG CAG ACG CTG CTG CAG ACG CCG GAG CAG TTC GGC AAC ATC CTG CTG AAG GTG AAC CAG GAC GGC TCG CAG GTG CGT CTG AAG GAC GTC GCG AAG ATG AAC CTC GGC GGC GAG AAC TAC AAC TTC GAC ACG AAG TAC AAC AAC CAG CCC ACG GCC GGC CTC GGC ATC CAG CTC GCG ACC AAC GCC AAC GCG CTG CAG ACG GCC AAC GCG GTG CGC GCC AAG ATC GAC GAA CTG TCG AAG TAC TTC CCG CAC GGG CTG GTG GTC AAG TAC CCG TAT GAC ACG ACG CCG TTC GTG CGC CTG TCG ATC GAG GAA GTG GTC AAG ACG CTG CTG GAA GGC ATC GTG CTG GTG TTC CTG GTG ATG TAT CTG TTC CTG CAG AAC CTG CGG GCC ACG ATC ATC CCG ACC ATC GCA GTG CCG GTG GTG CTG CTC GGC ACC TTC GCG ATC ATG TCG GCG GTG GGC TTC TCG ATC AAC ACG CTG TCG ATG TTC GGC CTG GTG CTC GCG ATC GGT CTG CTG GTG GAC GAT GCG ATC GTG GTG GTG GAG AAC GTC GAG CGC GTG ATG TCG GAA GAA GGG CTC TCG CCG AAG GAA GCC ACC AAG AAG GCG ATG GGC CAG ATC ACC GGC GCG CTG GTG GGC GTG GCG CTG GTG CTG TCG GCG GTG TTC GTG CCG GTG GCG TTC TCG GGC GGC TCG GTG GGC GCG ATC TAC CGG CAG TTC TCG CTG ACG ATC GTC TCG GCG ATG GTG CTC TCG GTG CTG GTC GCG CTG GTT CTC ACG CCG GCG CTT TGC GCC ACG ATC CTG AAG CCG ATC CCG AAG GGC CAT CAC GAG GAG AAG ACG GGC TTC TTC GGC TGG TTC AAC CGC AAC TTC AAC CGC AGC CGC GAC AAG TAC CAC TCG GGC GTG CAT CAC GTG ATC AAG CGC TCG GGC CGC TGG CTC ATC ATC TAT CTG GTG GTG ATC GTC GCG GTC GGG CTG CTG TTC GTG AGG CTG CCG AAG TCG TTC CTG CCG GAC GAG GAT CAG GGC CTG ATG TTC GTG ATC GTG CAG ACG CCC TCG GGC TCG ACG CAG GAA ACC ACG GCG CGC ACG CTG AAG AAC ATC GCC GAC TAC CTG CTC AAC GAC GAG AAG AGC ATC GTC GAA TCG GCG TTC ACC GTG AAC GGC TTC AGC TTC GCC GGC CGC GGC CAG AAC TCC GGT CTC GTG TTC GTG CGG CTG AAG GAC TAC TCG ACG CGC CAG CAC GCC GAC CAG AAG GTG CAG GCG CTG ATC GGC CGG ATG TTC GGG CGC TAC GCC GCG TAC AAG GAC GCG ATC GTC GTG CCG TTC AAT CCG CCG TCG ATC CCG GAA CTG GGC ACC GCC GCC GGC TTC GAC TTC GAG CTG ACC GAC AAC GCC GGC CTC GGC CAC GAC GCG CTG ATG GCC GCG CGC AAC CAG CTG CTC GGG ATG GCC GCG AAG GAT CCG ACG CTG CAG GGC GTG CGT CCG AAC GGC CTG AAC GAC ACG CCG CAG TTC AAG GTG GAC ATC GAC CGC GAG AAG GCC AAC GCG CTC GGC GTG ACG GCG GCC TCG ATC GAC CAG ACC TTC TCG ATC GCC TGG GCC TCG CAG TAC GTC AAC AAC TTC CTC GAT ACC GAC GGC CGG ATC AAG AAG GTG TAC GTG ATG GCC GAC GCG CCG TTC CGC GCC ACG CCG CAG GAC ATG GAC ATC TGG TAC GTG CGC AAC GGC TCG GGC GGG ATG GTG CCG TTC AGC GCC TTC GCG TCG GGC CAC TGG ACC TAC GGG TCG CCG AAG CTG GAG CGC TAC AAC GGC ATC TCG GCG ATG GAA ATC CAG GGC CAG GCC GCG CCG GGC AAG AGT ACC GGC CAG GCG ATG GCG GCC ATG GAG AAG ATC GCG CAG AAG CTG CCG AAC GGC ATC GGC TAT TCG TGG ACC GGC CTG TCG TTC CAG GAA CTC CAG TCG GGC TCG CAG GCG CCG ATC CTC TAC GCG ATC TCG ATC CTG GTG GTG TTC CTG TGT CTG GCG GCG CTG TAT GAG AGC TGG TCG ATC CCG TTC TCG GTG ATC ATG GTG GTG CCG CTG GGC GTG ATC GGC GCG CTG CTG GCC GCG ACG CTG CGC GGG CTC GAG AAC GAC GTG TTC TTC CAG GTC GGC CTG CTG ACC ACG GTG GGG CTG TCG GCG AAG AAC GCG ATC CTG ATC GTG GAA TTC GCG CGC GAG CTG CAG ATG GGC GAG AAG ATG GGG CCG GTC GAG GCG GCG CTG GAG GCG GCG CGG CTG CGG CTG CGC CCG ATC CTG ATG ACC TCG CTC GCG TTC ATT CTT GGC GTG CTG CCG CTC GCG ATC AGC AAC GGC GCT GGC TCG GCG AGC CAG CAC GCG ATC GGC ACC GGC GTG ATC GGC GGG ATG TTG ACG GCG ACA TTC CTC GCG ATC TTC ATG ATC CCC ATG TTC TTC GTG AAG GTG CGG GCG GTG TTC GGC GGC GAG AAG GAA GAC GCC GAC GAG GCG CTG CGT CTG GCG CAG GAG CAC GCG --- --- --- CAC CGG ACC CAG --- --- --- --- --- --- --- --- --- --- --- --- --- GAA GGC GGC --- --- --- --- --- --- --- --- --- --- --- --- --- --- --- --- --- --- --- --- --- --- --- --- --- --- --- --- --- --- --- --- --- --- --- --- --- --- --- --- --- --- --- --- --- --- --- --- GAC GGC AAC AAG GAA CAG --- --- --- 
RND4__GCA_000022645.2           ATG GCA AAG TTT TTT ATC GAT CGC CCG ATC TTC GCG TGG GTG ATC GCC ATC ATC CTG ATG CTC GCG GGT ATC GCG GCG ATC TTC ACG CTG CCG ATC TCG CAG TAT CCG ACG ATC GCG CCG CCG TCG ATC CAG ATC TCC GCC ACC TAT CCG GGT GCG TCG GCG AAG ACG GTC GAG GAC ACG GTC ACG CAG GTG ATC GAG CAG CAG ATG AGC GGC CTC GAC AAC TTC CTG TAC ATG TCG TCC ACC AGT GAC GAT TCA GGG ACG TCG ATC ATC ACG CTG ACG TTC GCG GCC GGC ACC AAC CCG GAC ATC GCG CAG GTG CAG GTG CAG AAC AAG CTG TCG CTG GCC ACG CCG ATC CTG CCG CAG GTG GTG CAG CAG CTC GGC CTG AAG GTC ACG AAA TCG AGC AGC AGC TTC CTG CTG GTG CTC GCA TTC GTG TCC GAG GAC GGC AGC ATG AAC AAG TAC GAC CTC GCG AAC TAC GTG GCC TCG CAT GTG GAG GAC CCG ATC AGC CGT CTG AAC GGC GTG GGT ACC GTC ACG CTG TTC GGC TCG CAG TAT GCG ATG CGG ATC TGG CTC GAC CCG AAC AAG CTG ACC AAC TAC AGC CTC ACG CCA TCC GAC GTG ACG GCC GCG ATC ACC GCG CAG AAC GTG CAG ATC GCG GGC GGC CAG ATC GGC GGC ACG CCG GCG GTG CCG GGC ACC GTG CTG CAG GCC ACC ATC ACC GAG CAG ACG CTG CTG CAG ACG CCG GAG CAG TTC GGC AAC ATC CTG CTG AAG GTG AAC CAG GAC GGC TCG CAG GTG CGT CTG AAG GAC GTC GCG AAG ATG AAC CTC GGC GGC GAG AAC TAC AAC TTC GAC ACG AAG TAC AAC AAC CAG CCC ACG GCC GGC CTC GGC ATC CAG CTC GCG ACC AAC GCC AAC GCG CTG CAG ACG GCC AAC GCG GTG CGC GCC AAG ATC GAC GAA CTG TCG AAG TAC TTC CCG CAC GGG CTG GTG GTC AAG TAC CCG TAT GAC ACG ACG CCG TTC GTG CGC CTG TCG ATC GAG GAA GTG GTC AAG ACG CTG CTG GAA GGC ATC GTG CTG GTG TTC CTG GTG ATG TAT CTG TTC CTG CAG AAC CTG CGG GCC ACG ATC ATC CCG ACC ATC GCA GTG CCG GTG GTG CTG CTC GGC ACC TTC GCG ATC ATG TCG GCG GTG GGC TTC TCG ATC AAC ACG CTG TCG ATG TTC GGC CTG GTG CTC GCG ATC GGC CTG CTG GTG GAC GAT GCG ATC GTG GTG GTG GAG AAC GTC GAG CGC GTG ATG TCG GAG GAG AGG CTC TCG CCG AAG GAA GCC ACC AAG AAG GCG ATG GGC CAG ATC ACC GGC GCG CTG GTG GGC GTG GCG CTG GTG CTG TCG GCG GTG TTC GTG CCG GTG GCG TTC TCG GGC GGC TCG GTG GGC GCG ATC TAC CGG CAG TTC TCG CTG ACG ATC GTC TCG GCG ATG GTG CTC TCG GTG CTG GTC GCG CTG GTT CTC ACG CCG GCG CTT TGC GCG ACG ATC CTG AAG CCG ATC CCG AAG GGC CAT CAC GAG GAG AAG ACG GGC TTC TTC GGC TGG TTC AAC CGC AAC TTC AAC CGC AGC CGC GAC AAG TAC CAC TCG GGC GTG CAT CAC GTG ATC AAG CGC TCG GGC CGC TGG CTC ATC ATC TAT CTG GTG GTG ATC GTC GCG GTC GGG CTG CTG TTC GTG AGG CTG CCG AAG TCG TTC CTG CCG GAC GAG GAT CAG GGC CTG ATG TTC GTG ATC GTG CAG ACG CCC TCG GGC TCG ACG CAG GAA ACC ACG GCG CGC ACG CTG AAG AAC ATC GCC GAC TAC CTG CTC AAC GAC GAG AAG AGC ATC GTC GAA TCG GCG TTC ACC GTG AAC GGC TTC AGC TTC GCC GGC CGC GGC CAG AAC TCC GGT CTC GTG TTC GTG CGG CTG AAG GAC TAC TCG ACG CGC CAG CAC GCC GAC CAG AAG GTG CAG GCG CTG ATC GGC CGG ATG TTC GGG CGC TAC GCC GCG TAC AAG GAC GCG ATC GTC GTG CCG TTC AAT CCG CCG TCG ATC CCG GAA CTG GGC ACC GCC GCC GGC TTC GAC TTC GAG CTG ACC GAC AAC GCC GGC CTC GGC CAC GAC GCG CTG ATG GCC GCG CGC AAC CAG CTG CTC GGG ATG GCC GCG AAG GAT CCG ACG CTG CAG GGC GTG CGT CCG AAC GGC CTG AAC GAC ACG CCG CAG TTC AAG GTG GAC ATC GAC CGC GAG AAG GCC AAC GCG CTC GGC GTG ACG GCG GCC TCG ATC GAC CAG ACC TTC TCG ATC GCC TGG GCC TCG CAG TAC GTC AAC AAC TTC CTC GAT ACC GAC GGC CGG ATC AAG AAG GTG TAC GTG ATG GCC GAC GCG CCG TTC CGC GCC ACG CCG CAG GAC ATG GAC ATC TGG TAC GTG CGC AAC GGC TCG GGC GGG ATG GTG CCG TTC AGC GCC TTC GCG TCG GGC CAC TGG ACC TAC GGG TCG CCG AAG CTG GAG CGC TAC AAC GGC ATC TCG GCG ATG GAA ATC CAG GGC CAG GCC GCG CCG GGC AAG AGT ACC GGC CAG GCG ATG GCG GCC ATG GAG AAG ATC GCG CAG AAG CTG CCG AAC GGC ATC GGC TAT TCG TGG ACC GGC CTG TCG TTC CAG GAA CTC CAG TCG GGC TCG CAG GCG CCG ATC CTC TAC GCG ATC TCG ATC CTG GTG GTG TTC CTG TGT CTG GCG GCG CTG TAT GAG AGC TGG TCG ATC CCG TTC TCG GTG ATC ATG GTG GTG CCG CTG GGC GTG ATC GGC GCG CTG CTG GCC GCG ACG CTG CGC GGG CTC GAG AAC GAC GTG TTC TTC CAG GTC GGC CTG CTG ACC ACG GTG GGG CTG TCG GCG AAG AAC GCG ATC CTG ATC GTG GAA TTC GCG CGC GAG CTG CAG ATG GGC GAG AAG ATG GGG CCG GTC GAG GCG GCG CTG GAG GCG GCG CGG CTG CGG CTG CGC CCG ATC CTG ATG ACC TCG CTC GCG TTC ATT CTC GGC GTG CTG CCG CTC GCG ATC AGC AAC GGC GCT GGC TCG GCG AGC CAG CAC GCG ATC GGC ACC GGC GTG ATC GGC GGG ATG TTG ACG GCG ACA TTC CTC GCG ATC TTC ATG ATC CCC ATG TTC TTC GTG AAG GTG CGG GCG GTG TTC GGC GGC GAG AAG GAA GAC GCC GAC GAG GCG CTG CGT CTG GCG CAG GAG CAC GCG --- --- --- CAC CGG ACC CAG --- --- --- --- --- --- --- --- --- --- --- --- --- GAA GGC GGC --- --- --- --- --- --- --- --- --- --- --- --- --- --- --- --- --- --- --- --- --- --- --- --- --- --- --- --- --- --- --- --- --- --- --- --- --- --- --- --- --- --- --- --- --- --- --- --- GAC GGC AAC AAG GAA CAG --- --- --- 
RND4__GCA_000960995.1           ATG GCA AAG TTT TTT ATC GAT CGC CCG ATC TTC GCG TGG GTG ATC GCC ATC ATC CTG ATG CTC GCG GGT ATC GCG GCG ATC TTC ACG CTG CCG ATC TCG CAG TAT CCG ACG ATC GCG CCG CCG TCG ATC CAG ATC TCC GCC ACC TAT CCG GGT GCG TCG GCG AAG ACG GTC GAG GAC ACG GTC ACG CAG GTG ATC GAG CAG CAG ATG AGC GGC CTC GAC AAC TTC CTG TAC ATG TCG TCC ACC AGT GAC GAT TCA GGG ACG TCG ATC ATC ACG CTG ACG TTC GCG GCC GGC ACC AAC CCG GAC ATC GCG CAG GTG CAG GTG CAG AAC AAG CTG TCG CTG GCC ACG CCG ATC CTG CCG CAG GTG GTG CAG CAG CTC GGC CTG AAG GTC ACG AAA TCG AGC AGC AGC TTC CTG CTG GTG CTC GCA TTC GTG TCC GAG GAC GGC AGC ATG AAC AAG TAC GAC CTC GCG AAC TAC GTG GCC TCG CAT GTG GAG GAC CCG ATC AGC CGT CTG AAC GGC GTG GGT ACC GTC ACG CTG TTC GGC TCG CAG TAT GCG ATG CGG ATC TGG CTC GAC CCG AAC AAG CTG ACC AAC TAC AGC CTC ACG CCA TCC GAC GTG ACG GCC GCG ATC ACC GCG CAG AAC GTG CAG ATC GCG GGC GGC CAG ATC GGC GGC ACG CCG GCG GTG CCG GGC ACC GTG CTG CAG GCC ACC ATC ACC GAG CAG ACG CTG CTG CAG ACG CCG GAG CAG TTC GGC AAC ATC CTG CTG AAG GTG AAC CAG GAC GGC TCG CAG GTG CGT CTG AAG GAC GTC GCG AAG ATG AAC CTC GGC GGC GAG AAC TAC AAC TTC GAC ACG AAG TAC AAC AAC CAG CCC ACG GCC GGC CTC GGC ATC CAG CTC GCG ACC AAC GCC AAC GCG CTG CAG ACG GCC AAC GCG GTG CGC GCC AAG ATC GAC GAA CTG TCG AAG TAC TTC CCG CAC GGG CTG GTG GTC AAG TAC CCG TAT GAC ACG ACG CCG TTC GTG CGC CTG TCG ATC GAG GAA GTG GTC AAG ACG CTG CTG GAA GGC ATC GTG CTG GTG TTC CTG GTG ATG TAT CTG TTC CTG CAG AAC CTG CGG GCC ACG ATC ATC CCG ACC ATC GCA GTG CCG GTG GTG CTG CTC GGC ACC TTC GCG ATC ATG TCG GCG GTG GGC TTC TCG ATC AAC ACG CTG TCG ATG TTC GGC CTG GTG CTC GCG ATC GGC CTG CTG GTG GAC GAT GCG ATC GTG GTG GTG GAG AAC GTC GAG CGC GTG ATG TCG GAG GAG AGG CTC TCG CCG AAG GAA GCC ACC AAG AAG GCG ATG GGC CAG ATC ACC GGC GCG CTG GTG GGC GTG GCG CTG GTG CTG TCG GCG GTG TTC GTG CCG GTG GCG TTC TCG GGC GGC TCG GTG GGC GCG ATC TAC CGG CAG TTC TCG CTG ACG ATC GTC TCG GCG ATG GTG CTC TCG GTG CTG GTC GCG CTG GTT CTC ACG CCG GCG CTT TGC GCG ACG ATC CTG AAG CCG ATC CCG AAG GGC CAT CAC GAG GAG AAG ACG GGC TTC TTC GGC TGG TTC AAC CGC AAC TTC AAC CGC AGC CGC GAC AAG TAC CAC TCG GGC GTG CAT CAC GTG ATC AAG CGC TCG GGC CGC TGG CTC ATC ATC TAT CTG GTG GTG ATC GTC GCG GTC GGG CTG CTG TTC GTG AGG CTG CCG AAG TCG TTC CTG CCG GAC GAG GAT CAG GGC CTG ATG TTC GTG ATC GTG CAG ACG CCC TCG GGC TCG ACG CAG GAA ACC ACG GCG CGC ACG CTG AAG AAC ATC GCC GAC TAC CTG CTC AAC GAC GAG AAG AGC ATC GTC GAA TCG GCG TTC ACC GTG AAC GGC TTC AGC TTC GCC GGC CGC GGC CAG AAC TCC GGT CTC GTG TTC GTG CGG CTG AAG GAC TAC TCG ACG CGC CAG CAC GCC GAC CAG AAG GTG CAG GCG CTG ATC GGC CGG ATG TTC GGG CGC TAC GCC GCG TAC AAG GAC GCG ATC GTC GTG CCG TTC AAT CCG CCG TCG ATC CCG GAA CTG GGC ACC GCC GCC GGC TTC GAC TTC GAG CTG ACC GAC AAC GCC GGC CTC GGC CAC GAC GCG CTG ATG GCC GCG CGC AAC CAG CTG CTC GGG ATG GCC GCG AAG GAT CCG ACG CTG CAG GGC GTG CGT CCG AAC GGC CTG AAC GAC ACG CCG CAG TTC AAG GTG GAC ATC GAC CGC GAG AAG GCC AAC GCG CTC GGC GTG ACG GCG GCC TCG ATC GAC CAG ACC TTC TCG ATC GCC TGG GCC TCG CAG TAC GTC AAC AAC TTC CTC GAT ACC GAC GGC CGG ATC AAG AAG GTG TAC GTG ATG GCC GAC GCG CCG TTC CGC GCC ACG CCG CAG GAC ATG GAC ATC TGG TAC GTG CGC AAC GGC TCG GGC GGG ATG GTG CCG TTC AGC GCC TTC GCG TCG GGC CAC TGG ACC TAC GGG TCG CCG AAG CTG GAG CGC TAC AAC GGC ATC TCG GCG ATG GAA ATC CAG GGC CAG GCC GCG CCG GGC AAG AGT ACC GGC CAG GCG ATG GCG GCC ATG GAG AAG ATC GCG CAG AAG CTG CCG AAC GGC ATC GGC TAT TCG TGG ACC GGC CTG TCG TTC CAG GAA CTC CAG TCG GGC TCG CAG GCG CCG ATC CTC TAC GCG ATC TCG ATC CTG GTG GTG TTC CTG TGT CTG GCG GCG CTG TAT GAG AGC TGG TCG ATC CCG TTC TCG GTG ATC ATG GTG GTG CCG CTG GGC GTG ATC GGC GCG CTG CTG GCC GCG ACG CTG CGC GGG CTC GAG AAC GAC GTG TTC TTC CAG GTC GGC CTG CTG ACC ACG GTG GGG CTG TCG GCG AAG AAC GCG ATC CTG ATC GTG GAA TTC GCG CGC GAG CTG CAG ATG GGC GAG AAG ATG GGG CCG GTC GAG GCG GCG CTG GAG GCG GCG CGG CTG CGG CTG CGC CCG ATC CTG ATG ACC TCG CTC GCG TTC ATT CTC GGC GTG CTG CCG CTC GCG ATC AGC AAC GGC GCT GGC TCG GCG AGC CAG CAC GCG ATC GGC ACC GGC GTG ATC GGC GGG ATG TTG ACG GCG ACA TTC CTC GCG ATC TTC ATG ATC CCC ATG TTC TTC GTG AAG GTG CGG GCG GTG TTC GGC GGC GAG AAG GAA GAC GCC GAC GAG GCG CTG CGT CTG GCG CAG GAG CAC GCG --- --- --- CAC CGG ACC CAG --- --- --- --- --- --- --- --- --- --- --- --- --- GAA GGC GGC --- --- --- --- --- --- --- --- --- --- --- --- --- --- --- --- --- --- --- --- --- --- --- --- --- --- --- --- --- --- --- --- --- --- --- --- --- --- --- --- --- --- --- --- --- --- --- --- GAC GGC AAC AAG GAA CAG --- --- --- 
RND4__GCA_000365245.1           ATG GCA AAG TTT TTT ATC GAT CGC CCG ATC TTC GCG TGG GTG ATC GCC ATC ATC CTG ATG CTC GCG GGT ATC GCG GCG ATC TTC ACG CTG CCG ATC TCG CAG TAT CCG ACG ATC GCG CCG CCG TCG ATC CAG ATC TCC GCC ACC TAT CCG GGT GCG TCG GCG AAG ACG GTC GAG GAC ACG GTC ACG CAG GTG ATC GAG CAG CAG ATG AGC GGC CTC GAC AAC TTC CTG TAC ATG TCG TCC ACC AGT GAC GAT TCA GGG ACG TCG ATC ATC ACG CTG ACG TTC GCG GCC GGC ACC AAC CCG GAC ATC GCG CAG GTG CAG GTG CAG AAC AAG CTG TCG CTG GCC ACG CCG ATC CTG CCG CAG GTG GTG CAG CAG CTC GGC CTG AAG GTC ACG AAA TCG AGC AGC AGC TTC CTG CTG GTG CTC GCA TTC GTG TCC GAG GAC GGC AGC ATG AAC AAG TAC GAC CTC GCG AAC TAC GTG GCC TCG CAT GTG GAG GAC CCG ATC AGC CGT CTG AAC GGC GTG GGT ACC GTC ACG CTG TTC GGC TCG CAG TAT GCG ATG CGG ATC TGG CTC GAC CCG AAC AAG CTG ACC AAC TAC AGC CTC ACG CCG TCC GAC GTG ACG GCC GCG ATC ACC GCG CAG AAC GTG CAG ATC GCG GGC GGC CAG ATC GGC GGC ACG CCG GCG GTG CCG GGC ACC GTG CTG CAG GCC ACC ATC ACC GAG CAG ACG CTG CTG CAG ACG CCG GAG CAG TTC GGC AAC ATC CTG CTG AAG GTG AAC CAG GAC GGC TCG CAG GTG CGT CTG AAG GAC GTC GCG AAG ATG AAC CTC GGC GGC GAG AAC TAC AAC TTC GAC ACG AAG TAC AAC AAC CAG CCC ACG GCC GGC CTC GGC ATC CAG CTC GCG ACC AAC GCG AAC GCG CTG CAG ACG GCC AAC GCG GTG CGC GCC AAG ATC GAC GAA CTG TCG AAG TAC TTC CCG CAC GGG CTG GTG GTC AAG TAC CCG TAT GAC ACG ACG CCG TTC GTG CGC CTG TCG ATC GAG GAA GTG GTC AAG ACG CTG CTG GAA GGC ATC GTG CTG GTG TTC CTG GTG ATG TAT CTG TTC CTG CAG AAC CTG CGG GCC ACG ATC ATC CCG ACC ATC GCA GTG CCG GTG GTG CTG CTC GGC ACC TTC GCG ATC ATG TCG GCG GTG GGC TTC TCG ATC AAC ACG CTG TCG ATG TTC GGC CTG GTG CTC GCG ATC GGC CTG CTG GTG GAC GAT GCG ATC GTG GTG GTG GAG AAC GTC GAG CGC GTG ATG TCG GAG GAG GGG CTC TCG CCG AAG GAA GCC ACC AAG AAG GCG ATG GGC CAG ATC ACC GGC GCG CTG GTG GGC GTG GCG CTG GTG CTG TCG GCG GTG TTC GTG CCG GTG GCG TTC TCG GGC GGC TCG GTG GGC GCG ATC TAC CGG CAG TTC TCG CTG ACG ATC GTC TCG GCG ATG GTG CTC TCG GTG CTG GTG GCG CTG GTT CTC ACG CCG GCG CTT TGC GCG ACG ATC CTG AAG CCG ATC CCG AAG GGC CAT CAC GAG GAG AAG ACG GGC TTC TTC GGC TGG TTC AAC CGC AAC TTC AAC CGC AGC CGC GAC AAG TAC CAC TCG GGC GTG CAT CAT GTG ATC AAG CGC TCG GGC CGC TGG CTC ATC ATC TAT CTG GTG GTG ATC GTC GCG GTC GGG CTG CTG TTC GTG AGG CTG CCG AAG TCG TTC CTG CCG GAC GAG GAT CAG GGC CTG ATG TTC GTG ATC GTG CAG ACG CCC TCG GGC TCG ACG CAG GAA ACC ACG GCG CGC ACG CTG AAG AAC ATC GCC GAC TAC CTG CTC AAC GAC GAG AAG AGC ATC GTC GAA TCG GCG TTC ACC GTG AAC GGC TTC AGC TTC GCC GGC CGC GGC CAG AAC TCC GGT CTC GTG TTC GTG CGG CTG AAG GAC TAC TCG ACG CGC CAG CAC GCC GAC CAG AAG GTG CAG GCG CTG ATC GGC CGG ATG TTC GGG CGC TAC GCC GCG TAC AAG GAC GCG ATC GTC GTG CCG TTC AAT CCG CCG TCG ATC CCG GAG CTG GGC ACC GCC GCC GGC TTC GAC TTC GAG CTG ACC GAC AAC GCC GGC CTC GGC CAC GAC GCG CTG ATG GCC GCG CGT AAC CAG CTG CTC GGG ATG GCC GCG AAG GAT CCG ACG CTG CAG GGC GTG CGT CCG AAC GGC CTG AAC GAC ACG CCG CAG TTC AAG GTG GAC ATC GAC CGC GAG AAG GCC AAC GCG CTC GGC GTG ACG GCG GCC TCG ATC GAC CAG ACC TTC TCG ATC GCC TGG GCC TCG CAG TAC GTC AAC AAC TTC CTC GAT ACC GAC GGC CGG ATC AAG AAG GTG TAC GTG ATG GCC GAC GCG CCG TTC CGC GCC ACG CCG CAG GAC ATG GAC ATC TGG TAC GTG CGC AAC GGC TCG GGC GGG ATG GTG CCG TTC AGC GCC TTC GCG TCG GGC CAC TGG ACC TAC GGG TCG CCG AAG CTG GAG CGC TAC AAC GGC ATC TCG GCG ATG GAA ATC CAG GGC CAG GCC GCG CCG GGC AAG AGT ACC GGC CAG GCG ATG GCG GCC ATG GAG AAG ATC GCG CAG AAG CTG CCG AAC GGC ATC GGC TAC TCG TGG ACC GGC CTG TCG TTC CAG GAA CTC CAG TCG GGC TCG CAG GCG CCG ATC CTC TAC GCG ATC TCG ATC CTG GTG GTG TTC CTG TGT CTG GCA GCG CTT TAT GAG AGC TGG TCG ATC CCG TTC TCG GTG ATC ATG GTG GTG CCG CTG GGC GTG ATC GGC GCG CTG CTG GCC GCG ACG CTG CGC GGG CTC GAG AAC GAC GTG TTC TTC CAG GTC GGC CTG CTG ACC ACG GTG GGG CTG TCG GCG AAG AAT GCG ATC CTG ATC GTG GAA TTC GCG CGC GAG CTG CAG ATG GGC GAG AAG ATG GGG CCG GTC GAG GCG GCG CTG GAG GCG GCG CGG CTG CGG CTG CGC CCG ATC CTG ATG ACC TCG CTC GCG TTC ATT CTC GGC GTG CTG CCG CTC GCG ATC AGC AAC GGC GCT GGC TCG GCG AGC CAG CAC GCG ATC GGC ACC GGC GTG ATC GGC GGG ATG TTG ACG GCG ACA TTC CTC GCG ATC TTC ATG ATC CCC ATG TTC TTC GTG AAG GTG CGG GCG GTG TTC GGC GGC GAG AAG GAA GAC GCC GAC GAG GCG CTG CGT CTG GCG CAG GAG CAC GCG --- --- --- CAC CGG ACC CAG --- --- --- --- --- --- --- --- --- --- --- --- --- GAA GGC GGC --- --- --- --- --- --- --- --- --- --- --- --- --- --- --- --- --- --- --- --- --- --- --- --- --- --- --- --- --- --- --- --- --- --- --- --- --- --- --- --- --- --- --- --- --- --- --- --- GAC GGC AAC AAG GAA CAG --- --- --- 
RND4__GCA_000835205.1           ATG GCA AAG TTT TTT ATC GAT CGG CCA ATC TTC GCG TGG GTG ATC GCC ATC ATC CTG ATG CTC GCG GGT GTC GCG GCG ATC TTC ACG CTG CCG ATC TCG CAG TAT CCG ACG ATC GCG CCG CCG TCG ATC CAG ATC TCC GCC ACC TAT CCG GGT GCG TCG GCG AAG ACG GTC GAG GAC ACG GTC ACG CAG GTG ATC GAG CAG CAG ATG AGC GGT CTC GAC AAC TTC CTG TAC ATG TCG TCC ACC AGT GAC GAT TCC GGT ACG TCG ACC ATC ACG CTG ACG TTC GCG GCC GGC ACC AAT CCG GAC ATC GCG CAG GTG CAG GTG CAA AAC AAG CTG TCG CTG GCC ACG CCG ATC CTG CCG CAG GTG GTG CAG CAG CTC GGC CTG AAG GTC ACG AAG TCG AGC AGC AGC TTC CTG CTG GTG CTC GCG TTC GTG TCC GAA GAC GGC AGC ATG AAC AAG TAC GAC CTC GCG AAC TAC GTC GCC TCG CAC GTG CAG GAT CCG GTC AGC CGT CTG AAC GGC GTC GGT ACC GTC ACG CTG TTC GGC TCG CAG TAC GCG ATG CGC GTC TGG CTC GAT CCG AAC AAG CTG ACC AAC TAC AGC CTC ACG CCA TCC GAC GTG ACG GCC GCG ATC ACG GCG CAG AAC GTG CAG ATC GCG GGC GGC CAG ATC GGC GGC ACG CCG GCC AAG CCC GGC ACG GTG CTG CAG GCC ACC ATC ACC GAG CAG ACG CTG CTG CAG ACG CCC GAG GAG TTC GGC AAC ATC CTG CTG AAG GTC AAT CAG GAC GGC TCG CAG GTG CGC CTG AAG GAC GTC GCG ACG ATG AGC CTC GGC GGC GAG AAC TAC AAC TTC GAC ACG AAG TAC AAC AAC CAG CCC ACG GCC GGC CTC GGC ATC CAG CTC GCG ACC AAC GCG AAC GCG CTG CAG ACG GCC AAC GCG GTG CGC GCG AAG ATC GAC GAA CTG TCG AAG TAC TTC CCG CAC GGG CTG GTG GTG AAG TAC CCG TAT GAC ACG ACG CCG TTC GTG CGC CTG TCG ATC GAG GAA GTG GTC AAG ACG CTG CTG GAA GGC ATC GTG CTG GTG TTC CTC GTG ATG TAC CTG TTC CTG CAG AAC CTG CGG GCC ACC ATC ATC CCG ACC ATC GCG GTG CCG GTG GTG CTG CTC GGC ACG TTC GCG ATC ATG TCG GCG GTG GGC TTC TCG ATC AAC ACG CTG TCG ATG TTC GGC CTG GTG CTC GCG ATC GGC CTG CTG GTG GAC GAT GCG ATC GTG GTG GTG GAG AAC GTC GAG CGC GTG ATG TCG GAG GAG GGG CTC TCG CCG AAG GAA GCG ACC AAG AAG GCG ATG GGC CAG ATC ACC GGC GCG CTG GTG GGC GTG GCG CTG GTG CTG TCG GCG GTG TTC GTG CCG GTG GCG TTC TCG GGC GGC TCG GTG GGC GCG ATC TAC CGG CAG TTC TCG CTG ACG ATC GTC TCG GCG ATG GTG CTG TCG GTG CTG GTG GCG CTG ATT CTC ACG CCG GCG TTG TGC GCG ACC ATC CTG AAG CCG GTG GGT CCC GAT CAC CAC GAG GAG AGG AAG GGT TTC TTC GGC TGG TTC AAC CGC AAC TTC AAC CGC AGC CGC GAC AAG TAC CAC TCG GGC GTG CAT CAC GTG ATC AAG CGT TCG GGC CGC TGG CTG ATC ATC TAT CTG GTG GTG ATC GTC GCG GTC GGG CTG CTG TTC GTG CGG CTG CCG AAG TCG TTC CTG CCG GAT GAG GAT CAG GGC CTG ATG TTC GTG ATC GTG CAG ACG CCG TCG GGC TCC ACG CAG GAA ACC ACG GCG CGC ACG CTG AAG AAC ATC ACC GAC TAC CTG CTC AAC CAG GAG AAG GAC ATC GTC GAA TCG GCG TTC ACC GTG AAC GGC TTC AGC TTC GCG GGT CGT GGC CAG AAT TCG GGC CTC GTG TTC GTG CGG CTG AAG GAC TAC TCG GTG CGC CAG AGC GCG AAC CAG AAG GTG CAG GCG CTG ATC GGC CGG ATG TTC GGG CGC TAC GGC GGC TAC AAG GAC GCG ATC GTC GTG CCG TTC AAC CCG CCG TCG ATT CCG GAA CTC GGC ACC GCC GCC GGC TTC GAC TTC GAG CTG ACC GAC AAC GCC GGT CTC GGC CAC GAT GCG CTG ATG GCC GCC CGC AAC CAG CTG CTC GGC GTC GCG TCG AAG GAT CCG ACG CTG CAG GGC GTG CGT CCG AAC GGC CTC AAC GAC ACG CCG CAG TTC AAG GTC GAC ATC GAC CGC GAG AAG GCC AAT GCG CTC GGC GTG ACG CCG GCC TCG ATC GAC CAG ACG TTC TCG ATC GCG TGG GCC TCG CAG TAC GTC AAC AAC TTC CTC GAT ACC GAC GGC CGG ATC AAG AAG GTG TAC GTG ATG GCC GAC GCG CCG TTC CGC GCG ACG CCG CAG GAC ATG GAC ATC TGG TAC GTG CGC AAC GGT TCG GGC GGG ATG GTG CCG TTC AGC GCG TTC GCC ACG GGC CAC TGG ACC TAC GGC TCG CCG AAG CTG GAG CGT TAC AAC GGC ATC TCG TCG GTG GAA ATC CAG GGG CAG GCG TCG GCG GGC AAG AGT ACC GGC CAG GCG ATG ACG GCC ATG GAG AAG ATC GCG CAG AAG CTG CCG AAC GGC ATC GGC TAC TCG TGG ACC GGC CTG TCG TTC CAG GAA CTG CAG TCG GGT TCG CAG GCG CCG ATC CTC TAC GCG ATC TCG ATC CTG GTG GTG TTC CTG TGT CTG GCG GCG CTG TAT GAA AGC TGG TCG ATC CCG TTC TCG GTG ATC ATG GTG GTG CCG CTC GGC GTG ATC GGC GCG CTG CTG GCC GCG ACG CTG CGC GGG CTC GAG AAC GAC GTG TTC TTC CAG GTC GGC CTG CTG ACC ACG GTG GGG CTG TCG GCG AAG AAC GCG ATC CTG ATC GTG GAA TTC GCG CGC GAG CTG CAG ATC GGC GAG AAG ATG GGA CCG GTC GAG GCG GCG CTG GAA GCG GCG CGG CTG CGG CTG CGC CCG ATC CTG ATG ACC TCG CTC GCG TTC ATC CTC GGC GTG CTG CCG CTC GCG ATC AGC AAC GGC GCG GGC TCG GCC AGC CAG CAC GCG ATC GGC ACC GGC GTG ATC GGC GGG ATG TTG ACC GCA ACG TTC CTC GCG ATT TTC ATG ATC CCC ATG TTC TTC GTG AAG GTG CGG GCG GTG TTC GGC GGC GAG AAG GAA GAC GCC GAC GAG GCG CTG CGT CTG GCG CAT GAG CAC GCG --- --- --- CAC CGG ACC CAG --- --- --- --- --- --- --- --- --- --- --- --- --- GAA GGC GGC --- --- --- --- --- --- --- --- --- --- --- --- --- --- --- --- --- --- --- --- --- --- --- --- --- --- --- --- --- --- --- --- --- --- --- --- --- --- --- --- --- --- --- --- --- --- --- --- GAC GGC AAC AAG GAA CAG --- --- --- 
RND4__GCA_001411805.1           ATG GCA AAG TTT TTT ATC GAT CGG CCA ATC TTC GCG TGG GTG ATC GCC ATC ATC CTG ATG CTC GCG GGT GTC GCG GCG ATC TTC ACG CTG CCG ATC TCG CAG TAT CCG ACG ATC GCG CCG CCG TCG ATC CAG ATC TCC GCC ACC TAT CCG GGT GCG TCG GCG AAG ACG GTC GAG GAC ACG GTC ACG CAG GTG ATC GAG CAG CAG ATG AGC GGT CTC GAC AAC TTC CTG TAC ATG TCG TCC ACC AGT GAC GAT TCC GGT ACG TCG ACC ATC ACG CTG ACG TTC GCG GCC GGC ACC AAT CCG GAC ATC GCG CAG GTG CAG GTG CAA AAC AAG CTG TCG CTG GCC ACG CCG ATC CTG CCG CAG GTG GTG CAG CAG CTC GGC CTG AAG GTC ACG AAG TCG AGC AGC AGC TTC CTG CTG GTG CTC GCG TTC GTG TCC GAA GAC GGC AGC ATG AAC AAG TAC GAC CTC GCG AAC TAC GTC GCC TCG CAC GTG CAG GAT CCG GTC AGC CGT CTG AAC GGC GTC GGT ACC GTC ACG CTG TTC GGC TCG CAG TAC GCG ATG CGC GTC TGG CTC GAT CCG AAC AAG CTG ACC AAC TAC AGC CTC ACG CCA TCC GAC GTG ACG GCC GCG ATC ACG GCG CAG AAC GTG CAG ATC GCG GGC GGC CAG ATC GGC GGC ACG CCG GCC AAG CCC GGC ACG GTG CTG CAG GCC ACC ATC ACC GAG CAG ACG CTG CTG CAG ACG CCC GAG GAG TTC GGC AAC ATC CTG CTG AAG GTC AAT CAG GAC GGC TCG CAG GTG CGC CTG AAG GAC GTC GCG ACG ATG AGC CTC GGC GGC GAG AAC TAC AAC TTC GAC ACG AAG TAC AAC AAC CAG CCC ACG GCC GGC CTC GGC ATC CAG CTC GCG ACC AAC GCG AAC GCG CTG CAG ACG GCC AAC GCG GTG CGC GCG AAG ATC GAC GAA CTG TCG AAG TAC TTC CCG CAC GGG CTG GTG GTG AAG TAC CCG TAT GAC ACG ACG CCG TTC GTG CGC CTG TCG ATC GAG GAA GTG GTC AAG ACG CTG CTG GAA GGC ATC GTG CTG GTG TTC CTC GTG ATG TAC CTG TTC CTG CAG AAC CTG CGC GCG ACG CTG ATC CCG ACC ATC GCG GTG CCG GTG GTG CTG CTC GGC ACG TTC GCG ATC ATG GCC GCG GCG GGC TTC TCG ATC AAC ACG CTG TCG ATG TTC GGC CTG GTG CTC GCG ATC GGC CTG CTG GTG GAC GAT GCG ATC GTG GTG GTG GAG AAC GTC GAG CGC GTG ATG GTG GAG GAC GGC CTC TCG CCG AAG GAA GCG ACC AAG AAG GCG ATG GGC CAG ATC ACC AGC GCG CTG GTG GGC GTG GCG CTG GTG CTG TCG GCG GTG TTC GTG CCG GTG GCG TTC TCG GGC GGT TCG GTG GGC GCG ATC TAC CGG CAG TTC TCG CTG ACG ATC GTC TCG GCG ATG GTG CTG TCG GTG CTG GTG GCG CTG ATT CTC ACG CCG GCG CTG TGC GCG ACC CTC CTG AAG CCG GTG GGT CCC GAT CAC CAC GAG GAG AGG AAG GGT TTC TTC GGC TGG TTC AAC CGC AAC TTC AAC CGC AGC CGC GAC AAG TAC CAC TCG GGC GTG CAT CAC GTG ATC AAG CGT TCG GGC CGC TGG CTG ATC ATC TAT CTG GTG GTG ATC GTC GCG GTC GGG CTG CTG TTC GTG CGG CTG CCG AAG TCG TTC CTG CCG GAT GAG GAT CAG GGC CTG ATG TTC GTG ATC GTG CAG ACG CCG TCG GGC TCC ACG CAG GAA ACC ACG GCG CGC ACG CTG AAG AAC ATC ACC GAC TAC CTG CTC AAC CAG GAG AAG GAC ATC GTC GAA TCG GCG TTC ACC GTG AAC GGC TTC AGC TTC GCG GGT CGT GGC CAG AAT TCG GGC CTC GTG TTC GTG CGG CTG AAG GAC TAC TCG GTG CGC CAG AGC GCG AAC CAG AAG GTG CAG GCG CTG ATC GGC CGG ATG TTC GGG CGC TAC GGC GGC TAC AAG GAC GCA ATC GTC GTG CCG TTC AAC CCG CCG TCG ATT CCG GAA CTC GGC ACC GCC GCC GGC TTC GAC TTC GAG CTG ACC GAC AAC GCC GGT CTC GGC CAC GAT GCG CTG ATG GCC GCG CGC AAC CAG CTG CTC GGC GTC GCG TCG AAG GAT CCG ACG CTG CAG GGC GTG CGT CCG AAC GGC CTC AAC GAC ACG CCG CAG TTC AAG GTC GAC ATC GAC CGC GAG AAG GCC AAT GCG CTC GGC GTG ACG CCG GCC TCG ATC GAC CAG ACG TTC TCG ATC GCG TGG GCC TCG CAG TAC GTC AAC AAC TTC CTC GAT ACC GAC GGC CGG ATC AAG AAG GTG TAC GTG CAG GCC GAC TCG CCG TTC CGC GTC ACG CCC GAA GAC CTG AAC ATC TGG TAC GTG CGC AAC AGC GCG GGC GGG ATG GTG CCG TTC AGC GCG TTC GCG ACC GGC CAC TGG ACC TAC GGT TCG CCG AAG CTG GAG CGC TAC AAC GGC ATC TCG TCG GTG GAA ATC CAG GGG CAG GCG TCG CCG GGC AAC AGT ACC GGC CAG GCG ATG GCG GCC ATG GAG AAG ATC TCG CAG AAG CTG CCG AAC GGC ATC GGC TAT TCG TGG ACG GGC CTC TCG TTC CAG GAA ATC CAG TCG GGC TCG CAG GCG CCG ATC CTC TAC GCG ATC TCG ATC CTG GTG GTG TTC CTG TGT CTG GCG GCG CTG TAT GAA AGC TGG TCG ATC CCG TTC TCG GTG ATC ATG GTG GTG CCG CTC GGC GTG ATC GGC GCG CTG ATC GCC ACC ACG GTG CGC GGG CTC GAG AAC GAC GTG TTC TTC CAG GTC GGC CTG CTG ACC ACG GTG GGG CTG TCG GCG AAG AAC GCG ATC CTG ATC GTG GAA TTC GCG CGC GAG CTG CAG ATC GGC GAG AAG ATG GGG CCG GTC GAG GCG GCG CTG GAA GCG GCG CGG CTG CGG CTG CGC CCG ATC CTG ATG ACC TCG CTC GCG TTC ATC CTC GGC GTG CTG CCG CTC GCG ATC AGC AAC GGC GCG GGC TCG GCG AGC CAG CAC GCG ATC GGC ACC GGC GTG ATC GGC GGG ATG TTG ACC GCG ACG TTC CTC GCG ATC TTC ATG ATC CCC ATG TTC TTC GTG AAG GTG CGG GCG ATC TTC GGC GGC GAG AAG GAA GAC GCC GAC GAA GCG CTG CGT CTC GCG CGG GAA CAC GCG --- --- --- CAT CAG --- --- --- --- --- --- --- --- --- --- --- --- --- --- --- TCG CAA CGC --- --- --- --- --- --- --- --- --- --- --- --- --- --- --- --- --- --- --- --- --- --- --- --- --- --- --- --- --- --- --- --- --- --- --- --- --- --- --- --- --- --- --- --- --- --- GAC --- GAC GGC AAC CAC GGA CAT --- --- --- 
RND4__GCA_000687455.2           ATG GCA AAG TTC TTT ATC GAT CGC CCG ATC TTC GCG TGG GTG ATC GCC ATC ATT CTG ATG CTG GCC GGC GTC GCG TCG ATC TTC ACG CTG CCG ATC GCC CAG TAT CCG ACG ATC GCG CCG CCA TCG ATC CAG ATC ACC GCG AAC TAC CCG GGC GCT TCC GCG AAG ACG GTG GAA GAC ACG GTG ACG CAG GTG ATC GAG CAG CAG ATG AGC GGT CTC GAC AAC TTC CTG TAC ATG TCG TCG ACG AGT GAC GAT TCG GGT ACG GCG ACG ATC ACG CTC ACG TTC GCG CCG GGC ACC AAC CCG GAC ATC GCG CAG GTC CAG GTG CAG AAC AAG CTG TCG CTC GCG ACG CCG ATC CTG CCG CAG GTG GTG CAG CAG CTC GGC CTG TCG GTG ACG AAG TCG AGC AGC AGC TTC CTG CTC GTG CTC GCG TTC GTC TCC GAA GAC GGC AGC ATG AAC CGC TAC GAC CTC GCG AAC TAC GTC GCG TCG CAC GTG AAG GAT CCG ATC AGC CGG CTC AAT GGC GTC GGC ACG GTC ACG CTG TTC GGC TCG CAG TAC GCG ATG CGG ATC TGG CTC GAT CCG ACC CGC CTG ACC AAC TAC AGC CTG ACG CCG GAG GAC GTG TCG AGC GCG ATC AGC GCG CAG AAC GTG CAG ATC GCG GGC GGC CAG ATC GGC GGC ACG CCG GCG AAG CCC GGC ACC GTG CTG CAG GCG ACG ATC ACC GAA TCG ACG CTG CTG CAG ACG CCC GAG CAG TTC GGC AAC ATC CTG CTG AAG GTG AAC CAG GAC GGC TCG CAG GTG CGC CTG AAG GAT GTC GCG AAG ATC GAC CGC GGC GCC GAG AAC TAC AAC TTC GAC ACG AAG TAC AAC GGC AAG CCG AGC GCG GCG CTG GGC ATC CAG CTC GCG ACC AAC GCG AAC GCG CTC TCG ACC GCG AAG GCG GTG CGC GCG CAG ATC GAC CAG CTG TCG AAG TAT TTC CCG CAC GGC CTG GTC GTC CAG TAT CCG TAT GAC ACG ACG CCG TTC GTG CGC CTG TCG ATC GAG GAA GTG GTC AAG ACG CTG CTC GAA GGC ATC GTG CTC GTG TTC CTC GTG ATG TAT CTG TTC CTG CAG AAC CTG CGG GCG ACG ATC ATC CCG ACG ATC GCG GTG CCG GTC GTG CTG CTC GGC ACC TTC GCG GTC ATG TCG CTC GTC GGC TTC TCG ATC AAC ACG CTG TCG ATG TTC GGC CTC GTG CTC GCG ATC GGC CTG CTG GTG GAC GAC GCG ATC GTG GTC GTC GAG AAC GTC GAG CGG GTG ATG GCG GAA GAG GGA TTG TCG CCT CGG GAA GCG ACC CGC AAG GCG ATG GGC CAG ATC ACC GGC GCG CTG GTC GGC GTC GCG CTC GTG CTG TCG GCG GTG TTC GTG CCG GTG GCG TTC TCG GGC GGC TCG GTC GGC GCG ATC TAC CGT CAG TTC TCG CTG ACG ATC GTG TCG GCG ATG GTG CTG TCG GTG CTG GTC GCG CTG ATT CTG ACG CCG GCG CTG TGC GCG ACG ATC CTC AAG CCG ATT CCG CAG GGG CAT CAC GAG GCG AAG ACG GGC TTC TTC GGC TGG TTC AAC CGT ACG TTC AAC CAG AGC CGC GAC AAG TAT CAC GTC GGC GTG CAC CAC GTG ATC AAG CGT TCG GGC CGC TGG CTC ATC ATC TAT CTG GTC GTG ATC GTC GCG GTC GGC CTG CTG TTC GTG CGC CTG CCG AAG TCG TTC CTG CCG GAC GAG GAC CAG GGC CTG ATG TTC GTG ATC GTG CAG ACG CCG TCC GGC TCG ACG CAG GAG ACG ACC GCG AAG ACG CTC GCG AAC ATC ACC GAC TAC CTG CTG ACG GAC GAG AAG GAG ATC GTC GAT TCC GCG TTC ACG GTG AAC GGC TTC AGC TTC GCG GGC CGT GGC CAG AAC TCG GGC CTC GTG TTC GTC CGC CTG AAG GAC TAC GCG GCG CGT CAG CAC GCG AAC CAG AAG GTC CAG GCG CTG ATC GGC CGG ATG TTC GGT CGC TAC GCA GGC TAC AAG GAC GCG ATC GTG ATT CCG TTC AAC CCG CCG TCG ATT CCG GAA CTC GGC ACC GCC GCC GGC TTC GAC TTC GAG CTG ACG GAC AAC GCG GGT CTC GGC CAC GAC GGG CTG ATG GCG GCG CGC AAC CAG CTG CTG ATG ATG GCC GCG AAG GAT CCG ACG CTG CAG GGC GTG CGC CCG AAC GGC CTG AAC GAC ACG CCG CAG TAC AAG GTC GAC ATC GAC CGC GAG AAG GCG AAC GCG CTC GGC GTG ACG GCA TCG GCG ATC GAC CAG ACG TTC TCG ATC GCG TGG GCG TCG AAG TAC GTG AAC AAC TTC CTC GAC ATC GAC GGC CGG ATC AAG AAG GTC TAT GTG CAG TCC GAC GCG CCG TTC CGC ATG ACG CCG GAC GAC CTG AAC ATC TGG TAC GTG CGC AAC GGA TCG GGC GGG ATG GTG CCG TTC AGC GCG TTC GCG ACC GGC CAC TGG ACG TAC GGT TCG CCG AAG CTC GAG CGT TAC AAC GGC ATC TCG GCG ATG GAA ATC CAG GGC CAG GCC GCG CCG GGC AAG AGT ACC GGC CAG GCG ATG GCG GCG ATG GAG AAG CTC GCG GAA AAG CTG CCG AAC GGC ATC GGC TAT TCG TGG ACG GGC CTG TCG TTC CAG GAA ATC CAG TCG GGC TCG CAG GCG CCG ATC CTG TAC GCG ATC TCG ATC CTC GTC GTG TTC CTG TGT CTC GCG GCG CTG TAT GAA AGC TGG TCG ATC CCG TTC TCG GTG ATC ATG GTG GTG CCG CTC GGC GTG ATC GGC GCG CTG CTC GCC GCG ACG ATG CGC GGC CTC GAG AAC GAC GTG TTC TTC CAG GTC GGC CTG CTG ACC ACG GTG GGC CTG TCC GCG AAG AAC GCG ATC CTG ATC GTC GAG TTC GCG CGC GAG CTG CAG CAG TCG GAG AAG ATG GGG CCG ATC GAG GCC GCG CTC GAA GCG GCG CGC CTG CGT CTG CGA CCG ATC CTG ATG ACG TCG CTC GCG TTC ATC CTC GGC GTG CTG CCG CTG GCG ATC AGC AAT GGC GCA GGC TCG GCC AGC CAG CAC GCG ATC GGC ACC GGC GTG ATC GGC GGG ATG ATC ACG GCG ACG TTC CTC GCG ATC TTC ATG ATC CCG ATG TTC TTC GTG AAG ATT CGC GCG ATC TTC AGC GGC GAG AAG GAA GAC GTC GAC GAG GCG CTG CGT CTC GCG CAC GAT CAC CTG --- --- --- CAT CAG GCG GAG AAG GGC --- --- --- --- --- --- --- --- --- --- --- GGC CAC GAC --- --- --- --- --- --- --- --- --- --- --- --- --- --- --- --- --- --- --- --- --- --- --- --- --- --- --- --- --- --- --- --- --- --- --- --- --- --- --- --- --- --- --- --- --- --- GAC --- --- GAG AAG AAG GGA CAG --- --- --- 
RND4__GCA_000833595.1           ATG GCA AAG TTT TTT ATC GAT CGC CCG ATC TTT GCA TGG GTG ATC GCC ATC ATC CTG ATG CTG GCC GGG GTC GCG GCG ATC TTC ACG CTG CCG ATC GCG CAG TAT CCG ACG ATC GCG CCG CCA TCG ATC CAG ATC TCC GCG AAC TAC CCG GGC GCT TCC GCG AAG ACG GTG GAA GAC ACG GTG ACG CAG GTG ATC GAG CAG CAG ATG AGC GGT CTC GAC AAC TTC CTG TAC ATG TCG TCG ACG AGT GAC GAC TCG GGC ACG GCG ACG ATC ACG CTG ACG TTC GCG CCG GGC ACC AAC GCC GAC ATC GCG CAG GTC CAG GTG CAG AAC AAG CTG TCG CTC GCG ACG CCG ATC CTG CCG CAG GTC GTG CAG CAG CTC GGC CTG TCG GTG ACG AAG TCG AGC AGC AGC TTC CTG CTG GTG CTC GCC TTC ACG TCC GAA GAC GGC AGC ATG AGC CGC TAC GAC CTC GCG AAC TAC GTC GCG TCG CAC GTG AAG GAC CCG ATC AGC CGG CTC AAC GGC GTC GGC ACC GTC ACG CTG TTC GGC TCG CAG TAC GCG ATG CGG ATC TGG CTC GAT CCG ACC CGC CTG ACC AAC TAC GGC CTC ACG CCG GTC GAC GTG ACC AGC GCG ATC AGC GCG CAG AAC GTG CAG GTC GCG GGC GGC CAG CTC GGC GGC ACG CCG GCG AAG CCG GGC ACG ATG CTG CAG GCG ACG ATC ACC GAG GCG ACG CTG CTG CGC ACG CCG GAG GAG TTC GGC AAC ATC CTG CTG AAG GTC AAC CCG GAC GGT TCG CAG GTT CGC CTG AAG GAT GTC GGG AAC GTC GCG CTC GGC GCG GAA AAC TAC AAC TTC GAC ACC AAG TAC AAC GGC AAG CCG AGC GCG GCG CTG GGC ATC CAG CTC GCG ACC AAC GCG AAC GCG CTC GCG ACC GCG AAG GCG GTG CGC CAG CAG GTG GAC ACG CTG TCG AAG TAC TTC CCG CAC GGC CTG TCG GTG TCG TAT CCG TAT GAC ACG ACG CCG TTC GTG AAG CTG TCG ATC GAG GAA GTG GTC AAG ACG CTG CTC GAA GGC ATC GTG CTG GTG TTC CTC GTG ATG TAT CTG TTC CTG CAG AAC CTG CGG GCG ACG ATC ATC CCG ACG ATC GCG GTG CCG GTC GTG CTG CTC GGC ACG TTC GCG ATC ATG TCG CTG GTG GGC TTC TCG ATC AAC ACG CTG TCG ATG TTC GGC CTC GTG CTC GCG ATC GGT CTC TTG GTC GAC GAT GCG ATC GTG GTG GTG GAG AAC GTC GAG CGG GTG ATG GCG GAG GAG GGC TTG TCG CCG AAG GAG GCG ACC AGG AAG GCG ATG GGC CAG ATC ACC GGC GCG CTG GTC GGC GTC GCG CTC GTG CTG TCG GCG GTG TTC GTG CCG GTG GCG TTC TCG GGC GGC TCG GTG GGC GCG ATC TAT CGT CAG TTC TCG CTG ACG ATC GTG TCG GCG ATG GTG CTG TCG GTG CTC GTC GCG CTG ATC CTG ACG CCG GCG CTG TGC GCG ACG ATC CTC AAG CCG ATT CCG CAG GGT CAC CAC GAA GAG AAG AAG GGC TTC TTC GGC TGG TTC AAC CGC ACG TTC AAC CAG AGC CGC GAC AAG TAC CAC GTC GGC GTG CAC CAC GTG ATC AAG CGC TCG GGC CGC TGG CTC ATC ATC TAC CTG GTC GTG ATC GTC GCG GTC GGC CTG CTG TTC GTG CGC CTG CCC AAG TCG TTC CTG CCG GAT GAG GAC CAG GGC CTG ATG TTC GTG ATC GTG CAG ACG CCG TCC GGC TCG ACG CAG GAA ACC ACC GCG AAG ACG CTC GCG AAC ATT TCC GAC TAC CTG TTG AAC GAC GAG AAG GAA ATC GTC GAA TCC GCG TTC ACG GTC AAC GGC TTC AGC TTC GCG GGC CGC GGC CAG AAC TCG GGT CTC GTG TTC GTC AGG CTG AAG GAT TAC TCG CAG CGT CAG CAC GCG AAC CAG AAG GTG CAG GCG CTG ATC GGC CGG ATG TTC GGG CGT TAC TCG AAG TAC AAG GAC GCG CTG GTG ATT CCG TTC AAC CCG CCG TCG ATT CCG GAA CTC GGC ACC GCC GCC GGC TTC GAC TTC GAG CTG ACG GAC AAC GCG GGC GTC GGC CAC GAC GCG CTG ATG GCC GCG CGC AAC CAG CTG CTG ATG ATG GCT TCG AAG GAT CCG ACG CTG CAG GGC GTG CGT CCG AAC GGC CTG AAC GAT ACG CCG CAG TAC AAG GTG AAC ATC GAC CGC GAG AAG GCG AAC GCG CTC GGC GTC ACC GCG CAG GCG ATC GAC CAG ACG TTC TCG ATC GCA TGG GCG TCG CAG TAC GTG AAC AAC TTC CTC GAC ACC GAC GGC CGG ATC AAG AAG GTC TAC GTG CAG TCC GAC GCG CCG TTC CGG ATG ACG CCG GAA GAC CTG AAC ATC TGG TAC GTG CGC AAC GGC ACG GGC GGG ATG GTG CCG TTC AGC GCG TTC GCG ACC GGC CAC TGG ACC TAC GGT TCG CCG AAG CTC GAG CGC TAC AAC GGC ATC TCG GCG ATG GAA ATC CAG GGC CAG GCC GCA CCG GGC AAG TCG ACC GGC CAG GCG ATG GCG GCG ATG GAA GCG CTC GCG AAG AAG CTG CCG GAA GGC GTC GGC TAT TCG TGG ACG GGG CTG TCG TAC CAG GAA ATC CAG TCG GGT TCG CAG GCG CCG ATC CTC TAT GCG ATC TCG ATC CTC GTC GTG TTC CTG TGT CTC GCG GCG CTG TAT GAA AGC TGG TCG ATC CCG TTC TCG GTG ATC ATG GTC GTG CCG CTC GGC GTG ATC GGC GCA CTG CTC GCG GCG ACG CTG CGC GGC CTC GAG AAC GAC GTG TTC TTC CAG GTC GGC CTG CTG ACC ACG GTG GGC CTG TCC GCG AAG AAC GCG ATC CTG ATC GTC GAG TTC GCG CGC GAG CTG CAG GTA ACG GAG AAG ATG GGG CCG ATC GAG GCC GCG CTG GAA GCG GCG CGC CTG CGG CTG CGT CCG ATC CTG ATG ACG TCG CTC GCG TTC ATT CTC GGC GTG ATG CCG CTC GCG ATC AGC AAC GGC GCG GGC TCG GCG AGC CAG CAC GCG ATC GGC ACC GGC GTG ATC GGC GGG ATG ATC ACC GCG ACG TTC CTC GCG ATC TTC ATG ATC CCG ATG TTC TTC GTG AAG ATC CGC GCG ATC TTC AGC GGC GAG AAG GAA GAC GTC GAC GAG GCG CTG CGT CTT GCG CAG GAT CAC ATG --- --- --- CAC CAG GCG GAG AAG GGC --- --- --- --- --- --- --- --- --- --- --- GAC CAC GGC --- --- --- --- --- --- --- --- --- --- --- --- --- --- --- --- --- --- --- --- --- --- --- --- --- --- --- --- --- --- --- --- --- --- --- --- --- --- --- --- --- --- --- --- --- --- GAC --- GAC GAG AAG AAG GGG CAG --- --- --- 
RND4__GCA_000959245.1           ATG GCA AAG TTT TTT ATC GAT CGC CCG ATC TTT GCA TGG GTG ATC GCC ATC ATC CTG ATG CTG GCC GGG GTC GCG GCG ATC TTC ACG CTG CCG ATC GCG CAG TAT CCG ACG ATC GCG CCG CCA TCG ATC CAG ATC TCC GCG AAC TAC CCG GGC GCT TCC GCG AAG ACG GTG GAA GAC ACG GTG ACG CAG GTG ATC GAG CAG CAG ATG AGC GGT CTC GAC AAC TTC CTG TAC ATG TCG TCG ACG AGT GAC GAC TCG GGC ACG GCG ACG ATC ACG CTG ACG TTC GCG CCG GGC ACC AAC GCC GAC ATC GCG CAG GTC CAG GTG CAG AAC AAG CTG TCG CTC GCG ACG CCG ATC CTG CCG CAG GTC GTG CAG CAG CTC GGC CTG TCG GTG ACG AAG TCG AGC AGC AGC TTC CTG CTG GTG CTC GCC TTC ACG TCC GAA GAC GGC AGC ATG AGC CGC TAC GAC CTC GCG AAC TAC GTC GCG TCG CAC GTG AAG GAC CCG ATC AGC CGG CTC AAC GGC GTC GGC ACC GTC ACG CTG TTC GGC TCG CAG TAC GCG ATG CGG ATC TGG CTC GAT CCG ACC CGC CTG ACC AAC TAC GGC CTC ACG CCG GTC GAC GTG ACC AGC GCG ATC AGC GCG CAG AAC GTG CAG GTC GCG GGC GGC CAG CTC GGC GGC ACG CCG GCG AAG CCG GGC ACG ATG CTG CAG GCG ACG ATC ACC GAG GCG ACG CTG CTG CGC ACG CCG GAG GAG TTC GGC AAC ATC CTG CTG AAG GTC AAC CCG GAC GGC TCG CAG GTT CGC CTG AAG GAT GTC GGG AAC GTC GCG CTC GGC GCG GAA AAC TAC AAC TTC GAC ACC AAG TAC AAC GGC AAG CCG AGC GCG GCG CTG GGC ATC CAG CTC GCG ACC AAC GCG AAC GCG CTC GCG ACC GCG AAG GCG GTG CGC CAG CAG GTG GAC ACG CTG TCG AAG TAC TTC CCG CAC GGC CTG TCG GTG TCG TAT CCG TAT GAC ACG ACG CCG TTC GTG AAG CTG TCG ATC GAG GAA GTG GTC AAG ACG CTG CTC GAA GGC ATC GTG CTG GTG TTC CTC GTG ATG TAC CTG TTC CTG CAG AAC CTG CGG GCG ACG ATC ATC CCG ACG ATC GCG GTG CCG GTG GTG CTG CTC GGC ACG TTC GCG ATC ATG TCG CTG GTG GGC TTC TCG ATC AAC ACG CTG TCG ATG TTC GGC CTC GTG CTC GCG ATC GGT CTA TTG GTC GAC GAT GCG ATC GTG GTG GTG GAG AAC GTC GAG CGG GTG ATG GCG GAA GAG GGG CTG TCG CCG AAG GAG GCG ACC AGG AAG GCG ATG GGC CAG ATC ACC GGC GCG CTG GTC GGC GTC GCG CTC GTG CTG TCG GCG GTG TTC GTG CCG GTG GCG TTC TCG GGC GGC TCG GTC GGC GCG ATC TAT CGT CAG TTC TCG CTG ACG ATC GTG TCG GCG ATG GTG CTG TCG GTG CTC GTC GCG CTG ATC CTG ACG CCG GCG CTG TGC GCG ACG ATC CTC AAG CCG ATC CCG CAG GGT CAC CAC GAA GAG AAG AAG GGC TTC TTC GGC TGG TTC AAC CGC ACG TTC AAC CAG AGC CGC GAC AAG TAC CAC GTC GGC GTG CAC CAC GTG ATC AAG CGC TCG GGC CGC TGG CTC ATC ATC TAC CTG GTC GTG ATC GTC GCG GTC GGC CTG CTG TTC GTG CGC CTG CCC AAG TCG TTC CTG CCG GAT GAG GAC CAG GGC CTG ATG TTC GTG ATC GTG CAG ACG CCG TCC GGC TCG ACG CAG GAA ACC ACC GCG AAG ACG CTC GCG AAC ATT TCC GAC TAC CTG CTG AAC GAC GAG AAG GAA ATC GTC GAA TCC GCG TTC ACG GTC AAC GGC TTC AGC TTC GCG GGC CGC GGC CAG AAC TCG GGT CTC GTG TTC GTC AGG CTG AAG GAT TAC TCG CAG CGT CAG CAC GCG AAC CAG AAG GTG CAG GCG CTG ATC GGC CGG ATG TTC GGG CGT TAC TCG AAG TAC AAG GAC GCG CTG GTG ATT CCG TTC AAC CCG CCG TCG ATT CCG GAA CTC GGC ACC GCC GCC GGC TTC GAC TTC GAG CTG ACG GAC AAT GCG GGC GTC GGC CAC GAC GCG CTG ATG GCC GCG CGC AAC CAG CTG CTG ATG ATG GCT TCG AAG GAT CCG ACG CTG CAA GGC GTG CGT CCG AAC GGC CTG AAC GAT ACG CCG CAG TAC AAG GTG AAC ATC GAC CGC GAG AAG GCG AAC GCG CTC GGC GTC ACC GCG CAG GCG ATC GAC CAG ACG TTC TCG ATC GCA TGG GCG TCG CAG TAC GTG AAC AAC TTC CTC GAC ACC GAC GGC CGG ATC AAG AAG GTC TAC GTG CAG TCC GAC GCG CCG TTC CGG ATG ACG CCG GAA GAC CTG AAC ATC TGG TAC GTG CGC AAC GGC ACG GGC GGG ATG GTG CCG TTC AGC GCG TTC GCG ACC GGC CAC TGG ACC TAC GGT TCG CCG AAG CTC GAG CGC TAC AAC GGC ATC TCG GCG ATG GAA ATC CAG GGC CAG GCC GCA CCG GGC AAG TCG ACC GGC CAG GCG ATG GCG GCG ATG GAA GCG CTC GCG AAG AAG CTG CCG GAA GGC GTC GGC TAT TCG TGG ACG GGG CTG TCG TAC CAG GAA ATC CAG TCG GGT TCG CAG GCG CCG ATC CTC TAT GCG ATC TCG ATC CTC GTC GTG TTC CTG TGT CTC GCG GCG CTG TAT GAA AGC TGG TCG ATC CCG TTC TCG GTG ATC ATG GTC GTG CCG CTC GGC GTG ATC GGC GCG CTG CTC GCG GCG ACG CTG CGC GGC CTC GAG AAC GAC GTG TTC TTC CAG GTC GGC CTG CTG ACC ACG GTG GGC CTG TCC GCG AAG AAC GCG ATC CTG ATC GTC GAG TTC GCG CGC GAG CTG CAG GTA ACG GAG AAG ATG GGG CCG ATC GAG GCC GCG CTG GAA GCG GCG CGC CTG CGG CTG CGT CCG ATC CTG ATG ACG TCG CTC GCG TTC ATT CTC GGC GTG ATG CCG CTC GCG ATC AGC AAC GGC GCG GGC TCG GCG AGC CAG CAC GCG ATC GGC ACC GGC GTG ATC GGC GGG ATG ATC ACC GCG ACG TTC CTC GCG ATC TTC ATG ATC CCG ATG TTC TTC GTG AAG ATC CGC GCG ATC TTC AGC GGC GAG AAG GAA GAC GTC GAC GAG GCG CTG CGT CTT GCG CAG GAT CAC ATG --- --- --- CAC CAG GCG GAG AAG GGC --- --- --- --- --- --- --- --- --- --- --- GAC CAC GGC --- --- --- --- --- --- --- --- --- --- --- --- --- --- --- --- --- --- --- --- --- --- --- --- --- --- --- --- --- --- --- --- --- --- --- --- --- --- --- --- --- --- --- --- --- --- GAC --- GAC GAG AAG AAG GGG CAG --- --- --- 
RND4__GCA_001530605.1           ATG GCA AAG TTT TTT ATC GAT CGC CCG ATC TTC GCG TGG GTG ATC GCC ATC ATC CTG ATG CTG GCC GGG GTC GCG GCG ATC TTC ACG CTG CCG ATC TCG CAG TAT CCG ACG ATC GCC CCG CCA TCG ATC CAG ATC ACC GCG AAC TAT CCG GGC GCT TCC GCG AAG ACG GTG GAA GAC ACG GTG ACG CAG GTG ATC GAG CAG CAG ATG AGC GGT CTC GAC AAC TTC CTG TAC ATG TCG TCG ACG AGT GAC GAC TCG GGC ACC GCG ACG ATC ACG CTG ACG TTC GCG CCG GGC ACC AAC GCC GAT ATC GCG CAG GTG CAG GTG CAG AAC AAG CTG TCG CTC GCG ACG CCG ATC CTG CCG CAG GTC GTG CAG CAG CTC GGC CTG TCG GTG ACG AAG TCG AGC AGC AGC TTC CTG CTG GTG CTC GCC TTC ACG TCC GAA GAC GGC AGC ATG AAC CGC TAC GAC CTC GCG AAC TAC GTC GCG TCG CAC GTG AAG GAT CCG ATC AGC CGT CTC AAC GGC GTC GGC ACC GTC ACG CTG TTC GGC TCG CAG TAC GCG ATG CGG ATC TGG CTC GAT CCG AAC CGC CTG ACC AAC TAC GGC CTC ACG CCG GTC GAC GTG ACG AGC GCG ATC AGC GCG CAG AAC GTG CAG GTC GCG GGC GGC CAG CTC GGC GGC ACG CCG GCG AAG CCG GGC ACC ATG CTG CAG GCG ACG ATC ACC GAG GCG ACG CTG CTG CGC ACG CCG GAG GAG TTC GGC AAC ATC CTG CTG AAG GTC AAC CAG GAC GGT TCG CAG GTG CGC CTG AAG GAT GTC GGG CAC GTC GCG CTC GGC GCG GAA AAC TAC AAC TTC GAC ACC AAG TAC AAC GGC AAG CCG AGC GCG GCG CTG GGC ATC CAG CTC GCG ACC AAC GCG AAC GCG CTC GCG ACG GCG AAG GCG GTG CGC CAG CAG GTG GAC ACG CTG TCG AAG TAC TTC CCG CAC GGC CTG TCG GTG GCG TAT CCG TAC GAC ACG ACG CCG TTC GTG AAG CTG TCG ATC GAG GAA GTG GTC AAG ACG CTG CTG GAA GGC ATC GTG CTC GTG TTC CTC GTG ATG TAC CTG TTC CTG CAG AAC CTG CGG GCG ACG ATC ATC CCG ACG ATC GCA GTG CCG GTG GTG CTG CTC GGC ACG TTC GCG ATC ATG TCG ATG GTG GGC TTC TCG ATC AAC ACG CTG TCG ATG TTC GGC CTC GTG CTC GCG ATC GGC CTG CTG GTG GAC GAT GCG ATC GTG GTG GTG GAG AAC GTC GAG CGG GTG ATG GCG GAA GAG GGG CTG TCG CCG AAG GAA GCA ACC CGC AAG GCG ATG GGC CAG ATC ACC GGC GCG CTG GTG GGC GTG GCG CTC GTG CTG TCG GCG GTG TTC GTG CCG GTG GCG TTC TCG GGC GGC TCG GTG GGC GCG ATC TAT CGC CAG TTC TCG CTG ACG ATC GTG TCG GCG ATG GTG CTG TCG GTG CTC GTC GCG TTG ATT CTG ACG CCG GCG CTG TGC GCG ACG ATC CTC AAG CCG ATT CCG CAG GGT CAC CAC GAA GAG AAG AAG GGC TTC TTC GGC TGG TTC AAC CGC ACG TTC AAC CAG AGC CGC GAC AAG TAC CAC GTC GGC GTG CAC CAC GTG ATC AAG CGC TCG GGC CGC TGG CTC ATC ATC TAC CTG GTC GTG ATC GTC GCG GTC GGC CTG CTG TTC GTG CGC CTG CCG AAG TCG TTC CTG CCG GAT GAA GAC CAG GGC CTG ATG TTC GTG ATC GTG CAG ACG CCG TCC GGC TCG ACG CAG GAA ACC ACC GCG AAG ACG CTC GCG AAC ATT TCC GAC TAC CTG CTG AAG GAC GAG AAG GAT ATC GTC GAA TCC GCG TTC ACG GTC AAC GGC TTC AGC TTC GCG GGC CGC GGC CAG AAC TCG GGC CTC GTG TTC GTC AGG CTG AAG GAC TAT GCG AAG CGT CAG CAC GCG AAC CAG AAG GTC CAG GCG CTG ATC GGC CGG ATG TTC GGG CGC TAT GCG GGT TAC AAG GAC GCG CTC GTG ATT CCG TTC AAC CCG CCG TCG ATT CCG GAA CTC GGC ACC GCC GCC GGC TTC GAC TTC GAG CTG ACG GAC AAC GCG GGG GTC GGC CAC GAC GCG CTG ATG GCC GCG CGC AAC CAG CTG CTC GGG ATG GCC TCG AAG GAT CCG ACG CTG CAG GGC GTG CGT CCG AAC GGC CTG AAC GAT ACG CCG CAG TAC AAG GTG AAC ATC GAC CGC GAG AAG GCG AAT GCG CTC GGC GTC ACC GCG TCG GCG ATC GAC CAG ACG TTC TCG ATC GCG TGG GCA TCG CAG TAC GTG AAC AAC TTC CTC GAC ACC GAC GGC CGG ATC AAG AAG GTC TAC GTG CAG TCC GAT GCG CCG TTC CGG ATG ACG CCG GAA GAC CTG AAC ATC TGG TAC GTG CGC AAC GGC TCG GGC GGG ATG GTG CCG TTC AGC GCG TTC GCG ACC GGT CAC TGG ACG TAT GGT TCG CCG AAG CTC GAG CGT TAC AAC GGC ATC TCG GCG ATG GAA ATC CAG GGC CAG GCC GCA CCG GGC AAG TCG ACC GGC CAG GCG ATG GCG GCG ATG GAA GCG CTC GCG AAG AAG CTG CCG GAC GGC GTC GGC TAT TCG TGG ACG GGG CTG TCG TAC CAG GAA ATC CAG TCG GGT TCG CAG GCG CCG ATC CTG TAC GCG ATC TCG ATC CTC GTC GTG TTC CTG TGT CTC GCG GCA CTG TAT GAA AGC TGG TCG ATC CCG TTC TCG GTG ATC ATG GTC GTG CCG CTC GGC GTG ATC GGC GCA CTG CTC GCG GCG ACG ATG CGC GGT CTG GAA AAC GAC GTG TTC TTC CAG GTC GGC CTG CTG ACC ACC GTG GGC TTG TCG GCG AAG AAC GCG ATC CTG ATC GTC GAG TTC GCG CGC GAA CTG CAG CAG ACG GAG AAG ATG GGG CCG ATC GAG GCC GCG CTG GAA GCG GCG CGC CTG CGG CTG CGT CCG ATC CTG ATG ACG TCG CTC GCG TTC ATT CTC GGC GTG ATG CCG CTC GCG ATC AGC AAC GGC GCG GGT TCG GCG AGC CAG CAC GCG ATC GGC ACG GGC GTG ATC GGC GGG ATG ATC ACC GCG ACG TTC CTC GCG ATC TTC ATG ATC CCG ATG TTC TTC GTG AAG ATC CGC GCG ATC TTC AGC GGC GAG AAG GAA GAC GTC GAC GAG GCG CTG CGT CTT GCG CAG GAC CAC ATG --- --- --- CAC GAG GCG GAG AAG GGC --- --- --- --- --- --- --- --- --- --- --- AGC CAC GGC --- --- --- --- --- --- --- --- --- --- --- --- --- --- --- --- --- --- --- --- --- --- --- --- --- --- --- --- --- --- --- --- --- --- --- --- --- --- --- --- --- --- --- --- --- --- GAC --- GAC GAG AAG AAG GGG CAG --- --- --- 
RND4__GCA_001527585.1           ATG GCA AAG TTT TTT ATC GAT CGC CCG ATC TTC GCG TGG GTG ATC GCC ATC ATC CTG ATG CTG GCC GGG GTC GCG GCG ATC TTC ACG CTG CCG ATC TCG CAG TAT CCG ACG ATC GCC CCG CCA TCG ATC CAG ATC ACC GCG AAC TAT CCG GGC GCT TCC GCG AAG ACG GTG GAA GAC ACG GTG ACG CAG GTG ATC GAG CAG CAG ATG AGC GGT CTC GAC AAC TTC CTG TAC ATG TCG TCG ACG AGT GAC GAC TCG GGC ACC GCG ACG ATC ACG CTG ACG TTC GCG CCG GGC ACC AAC GCC GAT ATC GCG CAG GTG CAG GTG CAG AAC AAG CTG TCG CTC GCG ACG CCG ATC CTG CCG CAG GTC GTG CAG CAG CTC GGC CTG TCG GTG ACG AAG TCG AGC AGC AGC TTC CTG CTG GTG CTC GCC TTC ACG TCC GAA GAC GGC AGC ATG AAC CGC TAC GAC CTC GCG AAC TAC GTC GCG TCG CAC GTG AAG GAT CCG ATC AGC CGT CTC AAC GGC GTC GGC ACC GTC ACG CTG TTC GGC TCG CAG TAC GCG ATG CGG ATC TGG CTC GAT CCG AAC CGC CTG ACC AAC TAC GGC CTC ACG CCG GTC GAC GTG ACG AGC GCG ATC AGC TCG CAG AAC GTG CAG GTC GCG GGC GGC CAG CTC GGC GGC ACG CCG GCG AAG CCG GGC ACC ATG CTG CAG GCG ACG ATC ACC GAG GCG ACG CTG CTG CGC ACG CCG GAG GAG TTC GGC AAT ATC CTG CTG AAG GTC AAC CAG GAC GGT TCG CAG GTG CGC CTG AAG GAT GTC GGG CAC GTC GCG CTC GGC GCG GAA AAC TAC AAC TTC GAC ACC AAG TAC AAC GGC AAG CCG AGC GCG GCG CTG GGC ATC CAG CTC GCG ACC AAC GCG AAC GCG CTC GCG ACG GCG AAG GCG GTG CGC CAG CAG GTG GAC ACG CTG TCG AAG TAC TTC CCG CAC GGC CTG TCG GTG GCG TAT CCG TAC GAC ACG ACG CCG TTC GTG AAG CTG TCG ATC GAG GAA GTG GTC AAG ACG CTG CTG GAA GGC ATC GTG CTC GTG TTC CTC GTG ATG TAC CTG TTC CTG CAG AAC CTG CGG GCG ACG ATC ATC CCG ACG ATC GCA GTG CCG GTG GTG CTG CTC GGC ACG TTC GCG ATC ATG TCG ATG GTG GGC TTC TCG ATC AAC ACG CTG TCG ATG TTC GGC CTC GTG CTC GCG ATC GGC CTG CTG GTG GAC GAT GCG ATC GTG GTG GTG GAG AAC GTC GAG CGG GTG ATG GCG GAA GAG GGG CTG TCG CCG AAG GAA GCA ACC CGC AAG GCG ATG GGC CAG ATC ACC GGC GCG CTG GTG GGC GTG GCG CTC GTG CTG TCG GCG GTG TTC GTG CCG GTG GCG TTC TCG GGC GGC TCG GTG GGC GCG ATC TAT CGC CAG TTC TCG TTG ACG ATC GTG TCG GCG ATG GTG CTG TCG GTG CTC GTC GCG TTG ATT CTG ACG CCG GCG CTG TGC GCG ACG ATC CTC AAG CCG ATT CCG CAG GGT CAC CAC GAA GAG AAG AAG GGC TTC TTC GGC TGG TTC AAC CGC ACG TTC AAC CAG AGC CGC GAC AAG TAC CAC GTC GGC GTG CAC CAC GTG ATC AAG CGC TCG GGC CGC TGG CTC ATC ATC TAC CTG GTC GTG ATC GTC GCG GTC GGC CTG CTG TTC GTG CGC CTG CCG AAG TCG TTC CTG CCG GAT GAA GAC CAG GGC CTG ATG TTC GTG ATC GTG CAG ACG CCG TCC GGC TCG ACG CAG GAA ACC ACC GCG AAG ACG CTC GCG AAC ATT TCC GAC TAC CTG CTG AAG GAC GAG AAG GAT ATC GTC GAA TCC GCG TTT ACG GTC AAC GGC TTC AGC TTC GCG GGC CGC GGC CAG AAC TCG GGC CTC GTG TTC GTC AGG CTG AAG GAC TAT GCG AAG CGT CAG CAC GCG AAC CAG AAG GTC CAG GCG CTG ATC GGC CGG ATG TTC GGG CGC TAT GCG GGT TAC AAG GAC GCG CTC GTG ATT CCG TTC AAC CCG CCG TCG ATT CCG GAA CTC GGC ACC GCC GCC GGC TTC GAC TTC GAG CTG ACG GAC AAC GCG GGG GTC GGC CAC GAC GCG CTG ATG GTC GCG CGC AAC CAG CTG CTC GGG ATG GCC TCG AAG GAT CCG ACG CTG CAG GGC GTG CGT CCG AAC GGC CTG AAC GAT ACG CCG CAG TAC AAG GTG AAC ATC GAC CGC GAG AAG GCG AAT GCG CTC GGC GTC ACC GCG TCG GCG ATC GAC CAG ACG TTC TCG ATC GCG TGG GCA TCG CAG TAC GTG AAC AAC TTC CTC GAC ACC GAC GGC CGG ATC AAG AAG GTG TAC GTG CAG TCC GAT GCG CCG TTC CGG ATG ACG CCG GAA GAC CTG AAC ATC TGG TAC GTG CGC AAC GGC TCG GGC GGG ATG GTG CCG TTC AGC GCG TTC GCG ACC GGT CAC TGG ACG TAT GGT TCG CCG AAG CTC GAG CGT TAC AAC GGC ATC TCG GCG ATG GAA ATC CAG GGC CAG GCC GCA CCG GGC AAG TCG ACC GGC CAG GCG ATG GCG GCG ATG GAA GCG CTC GCG AAG AAG CTG CCG GAC GGC GTC GGC TAT TCG TGG ACG GGG CTG TCG TAC CAG GAA ATC CAG TCG GGT TCG CAG GCG CCG ATC CTG TAC GCG ATC TCG ATC CTC GTC GTG TTC CTG TGT CTC GCG GCA CTG TAT GAA AGC TGG TCG ATC CCG TTC TCG GTG ATC ATG GTC GTG CCG CTC GGC GTG ATC GGC GCA CTG CTC GCG GCG ACG ATG CGC GGC CTC GAG AAC GAC GTG TTC TTC CAG GTC GGC CTG CTG ACC ACC GTG GGC TTG TCG GCG AAG AAC GCG ATC CTG ATC GTC GAG TTC GCG CGC GAA CTG CAG CAG ACG GAG AAG ATG GGG CCG ATC GAG GCC GCG CTG GAA GCG GCG CGC CTG CGG CTG CGT CCG ATC CTG ATG ACG TCG CTC GCG TTC ATT CTC GGC GTG ATG CCG CTC GCG ATC AGC AAC GGC GCG GGT TCG GCG AGC CAG CAC GCG ATC GGC ACG GGC GTG ATC GGC GGG ATG ATC ACC GCG ACG TTC CTC GCG ATC TTC ATG ATC CCG ATG TTC TTC GTG AAG ATC CGC GCG ATC TTC AGC GGC GAG AAG GAA GAC GTC GAC GAG GCG CTG CGT CTT GCG CAG GAT CAC ATG --- --- --- CAC GAG GCG GAA AAG GGC --- --- --- --- --- --- --- --- --- --- --- AGC CAC GGC --- --- --- --- --- --- --- --- --- --- --- --- --- --- --- --- --- --- --- --- --- --- --- --- --- --- --- --- --- --- --- --- --- --- --- --- --- --- --- --- --- --- --- --- --- --- GAC --- GAC GAG AAG AAG GGG CAG --- --- --- 
RND4__GCA_001523185.1           ATG GCA AAG TTT TTT ATC GAT CGC CCG ATC TTC GCG TGG GTG ATC GCC ATC ATC CTG ATG CTG GCC GGG GTC GCG GCG ATC TTC ACG CTG CCG ATC TCG CAG TAT CCG ACG ATC GCC CCG CCA TCG ATC CAG ATC ACC GCG AAC TAT CCG GGT GCT TCC GCG AAG ACG GTG GAA GAC ACG GTG ACG CAG GTG ATC GAG CAG CAG ATG AGC GGT CTC GAC AAC TTC CTG TAC ATG TCG TCG ACG AGT GAC GAC TCG GGC ACC GCG ACG ATC ACG CTG ACG TTC GCG CCG GGC ACC AAC GCC GAT ATC GCG CAG GTG CAG GTG CAG AAC AAG CTG TCG CTC GCG ACG CCG ATC CTG CCG CAG GTC GTG CAG CAG CTC GGC CTG TCG GTG ACG AAG TCG AGC AGC AGC TTC CTG CTG GTG CTC GCC TTC ACG TCC GAA GAC GGC AGC ATG AAC CGC TAC GAC CTC GCG AAC TAC GTC GCG TCG CAC GTG AAG GAT CCG ATC AGC CGT CTC AAC GGC GTC GGC ACC GTC ACG CTG TTC GGC TCG CAG TAC GCG ATG CGG ATC TGG CTC GAT CCG AAC CGC CTG ACC AAC TAC GGC CTC ACG CCG GTC GAC GTG ACG AGC GCG ATC AGC TCG CAG AAC GTG CAG GTC GCG GGC GGC CAG CTC GGC GGC ACG CCG GCG AAG CCG GGC ACC ATG CTG CAG GCG ACG ATC ACC GAG GCG ACG CTG CTG CGC ACG CCG GAG GAG TTC GGC AAC ATC CTG CTG AAG GTC AAC CAG GAC GGT TCG CAG GTG CGC CTG AAG GAT GTC GGG CAC GTC GCG CTC GGC GCG GAA AAC TAC AAC TTC GAC ACC AAG TAC AAC GGC AAG CCG AGC GCG GCG CTG GGC ATC CAG CTC GCG ACC AAC GCG AAC GCG CTC GCG ACG GCG AAG GCG GTG CGC CAG CAG GTG GAC ACG CTG TCG AAG TAC TTC CCG CAC GGC CTG TCG GTG GCG TAT CCG TAT GAC ACG ACG CCG TTC GTG AAG CTG TCG ATC GAG GAA GTG GTC AAG ACG CTG CTG GAA GGC ATC GTG CTC GTG TTC CTC GTG ATG TAC CTG TTC CTG CAG AAC CTG CGG GCG ACG ATC ATC CCG ACG ATC GCA GTG CCG GTG GTG CTG CTC GGC ACG TTC GCG ATC ATG TCG ATG GTG GGC TTC TCG ATC AAC ACG CTG TCG ATG TTC GGC CTC GTG CTC GCG ATC GGC CTG CTG GTG GAC GAT GCG ATC GTG GTG GTG GAG AAC GTC GAG CGG GTG ATG GCG GAA GAG GGG CTG TCG CCG AAG GAA GCA ACC CGC AAG GCG ATG GGC CAG ATC ACC GGC GCG CTG GTG GGC GTG GCG CTC GTG CTG TCG GCG GTG TTC GTG CCG GTG GCG TTC TCG GGC GGC TCG GTG GGC GCG ATC TAT CGT CAG TTC TCG CTG ACG ATC GTG TCG GCG ATG GTG CTG TCG GTG CTC GTC GCG TTG ATT CTG ACG CCG GCG CTG TGC GCG ACG ATC CTC AAG CCG ATT CCG CAG GGT CAC CAC GAA GAG AAG AAG GGC TTC TTC GGC TGG TTC AAC CGC ACG TTC AAC CAG AGC CGC GAC AAG TAC CAC GTC GGC GTG CAC CAC GTG ATC AAG CGC TCG GGC CGC TGG CTC ATC ATC TAC CTG GTC GTG ATC GTC GCG GTC GGC CTG CTG TTC GTG CGC CTG CCG AAG TCG TTC CTG CCG GAT GAA GAC CAG GGC CTG ATG TTC GTG ATC GTG CAG ACG CCG TCC GGC TCG ACG CAG GAA ACC ACC GCG AAG ACG CTC GCG AAC ATT TCC GAC TAC CTG CTG AAG GAC GAG AAG GAT ATC GTC GAA TCC GCG TTT ACG GTC AAC GGC TTC AGC TTC GCG GGC CGC GGC CAG AAC TCG GGC CTC GTG TTC GTC AGG CTG AAG GAC TAT GCG AAG CGT CAG CAC GCG AAC CAG AAG GTC CAG GCG CTG ATC GGC CGG ATG TTC GGG CGC TAT GCG GGT TAC AAG GAC GCG CTC GTG ATT CCG TTC AAC CCG CCG TCG ATT CCG GAA CTC GGC ACC GCC GCC GGC TTC GAC TTC GAG CTG ACG GAC AAC GCG GGG GTC GGC CAC GAC GCG CTG ATG GCC GCG CGC AAC CAG CTG CTC GGG ATG GCC TCG AAG GAT CCG ACG CTG CAG GGC GTG CGT CCG AAC GGC CTG AAC GAT ACG CCG CAG TAC AAG GTG AAC ATC GAC CGC GAG AAG GCG AAT GCG CTC GGC GTC ACC GCG TCG GCG ATC GAC CAG ACG TTC TCG ATC GCG TGG GCA TCG CAG TAC GTG AAC AAC TTC CTC GAC ACC GAC GGC CGG ATC AAG AAG GTG TAC GTG CAG TCC GAT GCG CCG TTC CGG ATG ACG CCG GAA GAC CTG AAC ATC TGG TAC GTG CGC AAC GGC TCG GGC GGG ATG GTG CCG TTC AGC GCG TTC GCG ACC GGT CAC TGG ACG TAT GGT TCG CCG AAG CTC GAG CGT TAC AAC GGC ATC TCG GCG ATG GAA ATC CAG GGC CAG GCC GCA CCG GGC AAG TCG ACC GGC CAG GCG ATG GCG GCG ATG GAA GCG CTC GCG AAG AAG CTG CCG GAC GGC GTC GGC TAT TCG TGG ACG GGG CTG TCG TAC CAG GAA ATC CAG TCG GGT TCG CAG GCG CCG ATC CTG TAC GCG ATC TCG ATC CTC GTC GTG TTC CTG TGT CTC GCG GCA CTG TAT GAA AGC TGG TCG ATC CCG TTC TCG GTG ATC ATG GTC GTG CCG CTC GGC GTG ATC GGC GCA CTG CTC GCG GCG ACG ATG CGC GGC CTC GAG AAC GAC GTG TTC TTC CAG GTC GGC CTG CTG ACC ACC GTG GGC TTG TCG GCG AAG AAC GCG ATC CTG ATC GTC GAG TTC GCG CGC GAA CTG CAG CAG ACG GAG AAG ATG GGG CCG ATC GAG GCC GCG CTG GAA GCG GCG CGC CTG CGG CTG CGT CCG ATC CTG ATG ACG TCG CTC GCG TTC ATT CTC GGC GTG ATG CCG CTC GCG ATC AGC AAC GGC GCG GGT TCG GCG AGC CAG CAC GCG ATC GGC ACG GGC GTG ATC GGC GGG ATG ATC ACC GCG ACG TTC CTC GCG ATC TTC ATG ATC CCG ATG TTC TTC GTG AAG ATC CGC GCG ATC TTC AGC GGC GAG AAG GAA GAC GTC GAC GAG GCG CTG CGT CTT GCG CGG GAT CAC ATG --- --- --- CAC GAG GCG GAG AAG GGC --- --- --- --- --- --- --- --- --- --- --- AGC CAC GGC --- --- --- --- --- --- --- --- --- --- --- --- --- --- --- --- --- --- --- --- --- --- --- --- --- --- --- --- --- --- --- --- --- --- --- --- --- --- --- --- --- --- --- --- --- --- GAC --- GAC GAG AAG AAG GGG CAG --- --- --- 
RND4__GCA_001526815.1           ATG GCA AAG TTT TTT ATC GAT CGC CCG ATC TTC GCG TGG GTG ATC GCC ATC ATC CTG ATG CTG GCC GGG GTC GCG GCG ATC TTC ACG CTG CCG ATC TCG CAG TAT CCG ACG ATC GCC CCG CCA TCG ATC CAG ATC ACC GCG AAC TAT CCG GGC GCT TCC GCG AAG ACG GTG GAA GAC ACG GTG ACG CAG GTG ATC GAG CAG CAG ATG AGC GGT CTC GAC AAC TTC CTG TAC ATG TCG TCG ACG AGT GAC GAC TCG GGC ACC GCG ACG ATC ACG CTG ACG TTC GCG CCG GGC ACC AAC GCC GAT ATC GCG CAG GTG CAG GTG CAG AAC AAG CTG TCG CTC GCG ACG CCG ATC CTG CCG CAG GTC GTG CAG CAG CTC GGC CTG TCG GTG ACG AAG TCG AGC AGC AGC TTC CTG CTG GTG CTC GCC TTC ACG TCC GAA GAC GGC AGC ATG AAC CGC TAC GAC CTC GCG AAC TAC GTC GCG TCG CAC GTG AAG GAT CCG ATC AGC CGT CTC AAC GGC GTC GGC ACC GTC ACG CTG TTC GGC TCG CAG TAC GCG ATG CGG ATC TGG CTC GAT CCG AAC CGC CTG ACC AAC TAC GGC CTC ACG CCG GTC GAC GTG ACG AGC GCG ATC AGC TCG CAG AAC GTG CAG GTC GCG GGC GGC CAG CTC GGC GGC ACG CCG GCG AAG CCG GGC ACC ATG CTG CAG GCG ACG ATC ACC GAG GCG ACG CTG CTG CGC ACG CCG GAG GAG TTC GGC AAC ATC CTG CTG AAG GTC AAC CAG GAC GGT TCG CAG GTG CGC CTG AAG GAT GTC GGG CAC GTC GCG CTC GGC GCG GAA AAC TAC AAC TTC GAC ACC AAG TAC AAC GGC AAG CCG AGC GCG GCG CTG GGC ATC CAG CTC GCG ACC AAC GCG AAC GCG CTC GCG ACG GCG AAG GCG GTG CGC CAG CAG GTG GAC ACG CTG TCG AAG TAC TTC CCG CAC GGC CTG TCG GTG GCG TAT CCG TAT GAC ACG ACG CCG TTC GTG AAG CTG TCG ATC GAG GAA GTG GTC AAG ACG CTG CTG GAA GGC ATC GTG CTC GTG TTC CTC GTG ATG TAC CTG TTC CTG CAG AAC CTG CGG GCG ACG ATC ATC CCG ACG ATC GCA GTG CCG GTG GTG CTG CTC GGC ACG TTC GCG ATC ATG TCG ATG GTG GGC TTC TCG ATC AAC ACG CTG TCG ATG TTC GGC CTC GTG CTC GCG ATC GGC CTG CTG GTG GAC GAT GCG ATC GTG GTG GTG GAG AAC GTC GAG CGG GTG ATG GCG GAA GAG GGG CTG TCG CCG AAG GAG GCA ACC CGC AAG GCG ATG GGC CAG ATC ACC GGC GCG CTG GTG GGC GTG GCG CTC GTG CTG TCG GCG GTG TTC GTG CCG GTG GCG TTC TCG GGC GGC TCG GTG GGC GCG ATC TAT CGC CAG TTC TCG CTG ACG ATC GTG TCG GCG ATG GTG CTG TCG GTG CTC GTC GCG TTG ATT CTG ACG CCG GCG CTG TGC GCG ACG ATC CTC AAG CCG ATT CCG CAG GGC CAT CAC GAA GAG AAG AAG GGC TTC TTC GGC TGG TTC AAC CGC ACG TTC AAC CAG AGC CGC GAC AAG TAC CAC GTC GGC GTG CAC CAC GTG ATC AAG CGC TCG GGC CGC TGG CTC ATC ATC TAC CTG GTC GTG ATC GTC GCG GTC GGC CTG CTG TTC GTG CGC CTG CCG AAG TCG TTC CTG CCG GAT GAA GAC CAG GGC CTG ATG TTC GTG ATC GTG CAG ACG CCG TCC GGC TCG ACG CAG GAA ACC ACC GCG AAG ACG CTC GCG AAC ATT TCC GAC TAC CTG CTG AAG GAC GAG AAG GAT ATC GTC GAA TCC GCG TTC ACG GTC AAC GGC TTC AGC TTC GCG GGC CGC GGC CAG AAC TCG GGC CTC GTG TTC GTC AGG CTG AAG GAC TAT GCG AAG CGT CAG CAC GCG AAC CAG AAG GTC CAG GCG CTG ATC GGC CGG ATG TTC GGG CGC TAT GCG GGT TAC AAG GAC GCG CTC GTG ATT CCG TTC AAC CCG CCG TCG ATT CCG GAA CTC GGC ACC GCC GCC GGC TTC GAC TTC GAG CTG ACG GAC AAC GCG GGG GTC GGC CAC GAC GCG CTG ATG GCC GCG CGC AAC CAG CTG CTC GGG ATG GCC TCG AAG GAT CCG ACG CTG CAG GGC GTG CGT CCG AAC GGC CTG AAC GAT ACG CCG CAG TAC AAG GTG AAC ATC GAC CGC GAG AAG GCG AAT GCG CTC GGC GTC ACC GCG TCG GCG ATC GAC CAG ACG TTC TCG ATC GCG TGG GCA TCG CAG TAC GTG AAC AAC TTC CTC GAC ACC GAC GGC CGG ATC AAG AAG GTG TAC GTG CAG TCC GAT GCG CCG TTC CGG ATG ACG CCG GAA GAC CTG AAC ATC TGG TAC GTG CGC AAC GGC TCG GGC GGG ATG GTG CCG TTC AGC GCG TTC GCG ACC GGT CAC TGG ACG TAT GGT TCG CCG AAG CTC GAG CGT TAC AAC GGC ATC TCG GCG ATG GAA ATC CAG GGC CAG GCC GCA CCG GGC AAG TCG ACC GGC CAG GCG ATG GCG GCG ATG GAA GCG CTC GCG AAG AAG CTG CCG GAC GGC GTC GGC TAT TCG TGG ACG GGG CTG TCG TAC CAG GAA ATC CAG TCG GGT TCG CAG GCG CCG ATC CTG TAC GCG ATC TCG ATC CTC GTC GTG TTC CTG TGT CTC GCG GCA CTG TAT GAA AGC TGG TCG ATC CCG TTC TCG GTG ATC ATG GTC GTG CCG CTC GGC GTG ATC GGC GCA CTG CTC GCG GCG ACG ATG CGC GGC CTC GAA AAC GAC GTG TTC TTC CAG GTC GGC CTG CTG ACC ACC GTG GGC TTG TCG GCG AAG AAC GCG ATC CTG ATC GTC GAG TTT GCG CGC GAA CTG CAG CAG ACG GAG AAG ATG GGG CCG ATC GAG GCC GCG CTG GAA GCG GCG CGC CTG CGG CTG CGT CCG ATC CTG ATG ACG TCG CTC GCG TTC ATT CTC GGC GTG ATG CCG CTC GCG ATC AGC AAC GGC GCG GGT TCG GCG AGC CAG CAC GCG ATC GGC ACG GGC GTG ATC GGC GGG ATG ATC ACC GCG ACG TTC CTC GCG ATC TTC ATG ATC CCG ATG TTC TTC GTG AAG ATC CGC GCG ATC TTC AGC GGC GAG AAG GAA GAC GTC GAC GAG GCG CTG CGT CTT GCG CGG GAT CAC ATG --- --- --- CAC GAG GCG GAG AAG GGC --- --- --- --- --- --- --- --- --- --- --- AGC CAC GGC --- --- --- --- --- --- --- --- --- --- --- --- --- --- --- --- --- --- --- --- --- --- --- --- --- --- --- --- --- --- --- --- --- --- --- --- --- --- --- --- --- --- --- --- --- --- GAC --- GAC GAG AAG AAG GGG CAG --- --- --- 
RND4__GCA_001532925.1           ATG GCA AAG TTT TTT ATC GAT CGC CCG ATC TTC GCG TGG GTG ATC GCC ATC ATC CTG ATG CTG GCC GGG GTC GCG GCG ATC TTC ACG CTG CCG ATC TCG CAG TAT CCG ACG ATC GCC CCG CCA TCG ATC CAG ATC ACC GCG AAC TAT CCG GGC GCT TCC GCG AAG ACG GTG GAA GAC ACG GTG ACG CAG GTG ATC GAG CAG CAG ATG AGC GGT CTC GAC AAC TTC CTG TAC ATG TCG TCG ACG AGT GAC GAC TCG GGC ACC GCG ACG ATC ACG CTG ACG TTC GCG CCG GGC ACC AAC GCC GAT ATC GCG CAG GTG CAG GTG CAG AAC AAG CTG TCG CTC GCG ACG CCG ATC CTG CCG CAG GTC GTG CAG CAG CTC GGC CTG TCG GTG ACG AAG TCG AGC AGC AGC TTC CTG CTG GTG CTC GCC TTC ACG TCC GAA GAC GGC AGC ATG AAC CGC TAC GAC CTC GCG AAC TAC GTC GCG TCG CAC GTG AAG GAT CCG ATC AGC CGT CTC AAC GGC GTC GGC ACC GTC ACG CTG TTC GGC TCG CAG TAC GCG ATG CGG ATC TGG CTC GAT CCG AAC CGC CTG ACC AAC TAC GGC CTC ACG CCG GTC GAC GTG ACG AGC GCG ATC AGC TCG CAG AAC GTG CAG GTC GCG GGC GGC CAG CTC GGC GGC ACG CCG GCG AAG CCG GGC ACC ATG CTG CAG GCG ACG ATC ACC GAG GCG ACG CTG CTG CGC ACG CCG GAG GAG TTC GGC AAC ATC CTG CTG AAG GTC AAC CAG GAC GGT TCG CAG GTG CGC CTG AAG GAT GTC GGG CAC GTC GCG CTC GGC GCG GAA AAC TAC AAC TTC GAC ACC AAG TAC AAC GGC AAG CCG AGC GCG GCG CTG GGC ATC CAG CTC GCG ACC AAC GCG AAC GCG CTC GCG ACG GCG AAG GCG GTG CGC CAG CAG GTG GAC ACG CTG TCG AAG TAC TTC CCG CAC GGC CTG TCG GTG GCG TAT CCG TAT GAC ACG ACG CCG TTC GTG AAG CTG TCG ATC GAG GAA GTG GTC AAG ACG CTG CTG GAA GGC ATC GTG CTC GTG TTC CTC GTG ATG TAC CTG TTC CTG CAG AAC CTG CGG GCG ACG ATC ATC CCG ACG ATC GCA GTG CCG GTG GTG CTG CTC GGC ACG TTC GCG ATC ATG TCG ATG GTG GGC TTC TCG ATC AAC ACG CTG TCG ATG TTC GGC CTC GTG CTC GCG ATC GGC CTG CTG GTG GAC GAT GCG ATC GTG GTG GTG GAG AAC GTC GAG CGG GTG ATG GCG GAA GAG GGG CTG TCG CCG AAG GAA GCA ACC CGC AAG GCG ATG GGC CAG ATC ACC GGC GCG CTG GTG GGC GTG GCG CTC GTG CTG TCG GCG GTG TTC GTG CCG GTG GCG TTC TCG GGC GGC TCG GTG GGC GCG ATC TAT CGC CAG TTC TCG CTG ACG ATC GTG TCG GCG ATG GTG CTG TCG GTG CTC GTC GCG TTG ATT CTG ACG CCG GCG CTG TGC GCA ACG ATC CTC AAG CCG ATT CCG CAG GGT CAC CAC GAA GAG AAG AAG GGC TTC TTC GGC TGG TTC AAC CGC ACG TTC AAC CAG AGC CGC GAC AAG TAC CAC GTC GGC GTG CAC CAC GTG ATC AAG CGC TCG GGC CGC TGG CTC ATC ATC TAC CTG GTC GTG ATC GTC GCG GTC GGC CTG CTG TTC GTG CGC CTG CCG AAG TCG TTC CTG CCG GAT GAA GAC CAG GGC CTG ATG TTC GTG ATC GTG CAG ACG CCG TCC GGC TCG ACG CAG GAA ACC ACC GCG AAG ACG CTC GCG AAC ATT TCC GAC TAC CTG CTG AAG GAC GAG AAG GAT ATC GTC GAA TCC GCG TTT ACG GTC AAC GGC TTC AGC TTC GCG GGC CGC GGC CAG AAC TCG GGC CTC GTG TTC GTC AGG CTG AAG GAC TAT GCG AAG CGT CAG CAC GCG AAC CAG AAG GTC CAG GCG CTG ATC GGC CGG ATG TTC GGG CGC TAT GCG GGT TAC AAG GAC GCG CTC GTG ATT CCG TTC AAC CCG CCG TCG ATT CCG GAA CTC GGC ACC GCC GCC GGC TTC GAC TTC GAG CTG ACG GAC AAC GCG GGG GTT GGC CAC GAC GCG CTG ATG GCC GCG CGC AAC CAG CTG CTC GGG ATG GCC TCG AAG GAT CCG ACG CTG CAG GGC GTG CGT CCG AAC GGC CTG AAC GAT ACG CCG CAG TAC AAG GTG AAC ATC GAC CGC GAG AAG GCG AAT GCG CTC GGC GTC ACC GCG TCG GCG ATC GAC CAG ACG TTC TCG ATC GCG TGG GCA TCG CAG TAC GTG AAC AAC TTC CTC GAC ACC GAC GGC CGG ATC AAG AAG GTG TAC GTG CAG TCC GAT GCG CCG TTC CGG ATG ACG CCG GAA GAC CTG AAC ATC TGG TAC GTG CGC AAC GGC TCG GGC GGG ATG GTG CCG TTC AGC GCG TTC GCG ACC GGT CAC TGG ACG TAT GGT TCG CCG AAG CTC GAG CGT TAC AAC GGC ATC TCG GCG ATG GAA ATC CAG GGC CAG GCC GCA CCG GGC AAG TCG ACC GGC CAG GCG ATG GCG GCG ATG GAA GCG CTC GCG AAG AAG CTG CCG GAC GGC GTC GGC TAT TCG TGG ACG GGG CTG TCG TAC CAG GAA ATC CAG TCG GGT TCG CAG GCG CCG ATC CTG TAC GCG ATC TCG ATC CTC GTC GTG TTC CTG TGT CTC GCG GCA CTG TAT GAA AGC TGG TCG ATC CCG TTC TCG GTG ATC ATG GTC GTG CCG CTC GGC GTG ATC GGC GCA CTG CTC GCG GCG ACG ATG CGC GGT CTG GAA AAC GAC GTG TTC TTC CAG GTC GGC CTG CTG ACC ACC GTG GGC TTG TCG GCG AAG AAC GCG ATC CTG ATC GTC GAG TTC GCG CGC GAA CTG CAG CAG ACG GAG AAG ATG GGG CCG ATC GAG GCC GCG CTG GAA GCG GCG CGC CTG CGG CTG CGT CCG ATC CTG ATG ACG TCG CTC GCG TTC ATT CTC GGC GTG ATG CCG CTC GCG ATC AGC AAC GGC GCG GGT TCG GCG AGC CAG CAC GCG ATC GGC ACG GGC GTG ATC GGC GGG ATG ATC ACC GCG ACG TTC CTC GCG ATC TTC ATG ATC CCG ATG TTC TTC GTG AAG ATC CGC GCG ATC TTC AGC GGC GAG AAG GAA GAC GTC GAC GAG GCG CTG CGT CTT GCG CGG GAT CAC ATG --- --- --- CAC GAG GCG GAG AAG GGC --- --- --- --- --- --- --- --- --- --- --- AGC CAC GGC --- --- --- --- --- --- --- --- --- --- --- --- --- --- --- --- --- --- --- --- --- --- --- --- --- --- --- --- --- --- --- --- --- --- --- --- --- --- --- --- --- --- --- --- --- --- GAC --- GAC GAG AAG AAG GGG CAG --- --- --- 
RND4__GCA_001533495.1           ATG GCA AAG TTT TTT ATC GAT CGC CCG ATC TTC GCG TGG GTG ATC GCC ATC ATC CTG ATG CTG GCC GGG GTC GCG GCG ATC TTC ACG CTG CCG ATC TCG CAG TAT CCG ACG ATC GCC CCG CCA TCG ATC CAG ATC ACC GCG AAC TAT CCG GGT GCT TCC GCG AAG ACG GTG GAA GAC ACG GTG ACG CAG GTG ATC GAG CAG CAG ATG AGC GGT CTC GAC AAC TTC CTG TAC ATG TCG TCG ACG AGT GAC GAC TCG GGC ACC GCG ACG ATC ACG CTG ACG TTC GCG CCG GGC ACC AAC GCC GAT ATC GCG CAG GTG CAG GTG CAG AAC AAG CTG TCG CTC GCG ACG CCG ATC CTG CCG CAG GTC GTG CAG CAG CTC GGC CTG TCG GTG ACG AAG TCG AGC AGC AGC TTC CTG CTG GTG CTC GCC TTC ACG TCC GAA GAC GGC AGC ATG AAC CGC TAC GAC CTC GCG AAC TAC GTC GCG TCG CAC GTG AAG GAT CCG ATC AGC CGT CTC AAC GGC GTC GGC ACC GTC ACG CTG TTC GGC TCG CAG TAC GCG ATG CGG ATC TGG CTC GAT CCG AAC CGC CTG ACC AAC TAC GGC CTC ACG CCG GTC GAC GTG ACG AGC GCG ATC AGC TCG CAG AAC GTG CAG GTC GCG GGC GGC CAG CTC GGC GGC ACG CCG GCG AAG CCG GGC ACC ATG CTG CAG GCG ACG ATC ACC GAG GCG ACG CTG CTG CGC ACG CCG GAG GAG TTC GGC AAC ATC CTG CTG AAG GTC AAC CAG GAC GGT TCG CAG GTG CGC CTG AAG GAT GTC GGG CAC GTC GCG CTC GGC GCG GAA AAC TAC AAC TTC GAC ACC AAG TAC AAC GGC AAG CCG AGC GCG GCG CTG GGC ATC CAG CTC GCG ACC AAC GCG AAC GCG CTC GCG ACG GCG AAG GCG GTG CGC CAG CAG GTG GAC ACG CTG TCG AAG TAC TTC CCG CAC GGC CTG TCG GTG GCG TAT CCG TAT GAC ACG ACG CCG TTC GTG AAG CTG TCG ATC GAG GAA GTG GTC AAG ACG CTG CTG GAA GGC ATC GTG CTC GTG TTC CTC GTG ATG TAC CTG TTC CTG CAG AAC CTG CGG GCG ACG ATC ATC CCG ACG ATC GCA GTG CCG GTG GTG CTG CTC GGC ACG TTC GCG ATC ATG TCG ATG GTG GGC TTC TCG ATC AAC ACG CTG TCG ATG TTC GGC CTC GTG CTC GCG ATC GGC CTG CTG GTG GAC GAT GCG ATC GTG GTG GTG GAG AAC GTC GAG CGG GTG ATG GCG GAA GAG GGG CTG TCG CCG AAG GAA GCA ACC CGC AAG GCG ATG GGC CAG ATC ACC GGC GCG CTG GTG GGC GTG GCG CTC GTG CTG TCG GCG GTG TTC GTG CCG GTG GCG TTC TCG GGC GGC TCG GTG GGC GCG ATC TAT CGT CAG TTC TCG CTG ACG ATC GTG TCG GCG ATG GTG CTG TCG GTG CTC GTC GCG TTG ATT CTG ACG CCG GCG CTG TGC GCG ACG ATC CTC AAG CCG ATT CCG CAG GGT CAC CAC GAA GAG AAG AAG GGC TTC TTC GGC TGG TTC AAC CGC ACG TTC AAC CAG AGC CGC GAC AAG TAC CAC GTC GGC GTG CAC CAC GTG ATC AAG CGC TCG GGC CGC TGG CTC ATC ATC TAC CTG GTC GTG ATC GTC GCG GTC GGC CTG CTG TTC GTG CGC CTG CCG AAG TCG TTC CTG CCG GAT GAA GAC CAG GGC CTG ATG TTC GTG ATC GTG CAG ACG CCG TCC GGC TCG ACG CAG GAA ACC ACC GCG AAG ACG CTC GCG AAC ATT TCC GAC TAC CTG CTG AAG GAC GAG AAG GAT ATC GTC GAA TCC GCG TTT ACG GTC AAC GGC TTC AGC TTC GCG GGC CGC GGC CAG AAC TCG GGC CTC GTG TTC GTC AGG CTG AAG GAC TAT GCG AAG CGT CAG CAC GCG AAC CAG AAG GTC CAG GCG CTG ATC GGC CGG ATG TTC GGG CGC TAT GCG GGT TAC AAG GAC GCG CTC GTG ATT CCG TTC AAC CCG CCG TCG ATT CCG GAA CTC GGC ACC GCC GCC GGC TTC GAC TTC GAG CTG ACG GAC AAC GCG GGG GTC GGC CAC GAC GCG CTG ATG GCC GCG CGC AAC CAG CTG CTC GGG ATG GCC TCG AAG GAT CCG ACG CTG CAG GGC GTG CGT CCG AAC GGC CTG AAC GAT ACG CCG CAG TAC AAG GTG AAC ATC GAC CGC GAG AAG GCG AAT GCG CTC GGC GTC ACC GCG TCG GCG ATC GAC CAG ACG TTC TCG ATC GCG TGG GCA TCG CAG TAC GTG AAC AAC TTC CTC GAC ACC GAC GGC CGG ATC AAG AAG GTG TAC GTG CAG TCC GAT GCG CCG TTC CGG ATG ACG CCG GAA GAC CTG AAC ATC TGG TAC GTG CGC AAC GGC TCG GGC GGG ATG GTG CCG TTC AGC GCG TTC GCG ACC GGT CAC TGG ACG TAT GGT TCG CCG AAG CTC GAG CGT TAC AAC GGC ATC TCG GCG ATG GAA ATC CAG GGC CAG GCC GCA CCG GGC AAG TCG ACC GGC CAG GCG ATG GCG GCG ATG GAA GCG CTC GCG AAG AAG CTG CCG GAC GGC GTC GGC TAT TCG TGG ACG GGG CTG TCG TAC CAG GAA ATC CAG TCG GGT TCG CAG GCG CCG ATC CTG TAC GCG ATC TCG ATC CTC GTC GTG TTC CTG TGT CTC GCG GCA CTG TAT GAA AGC TGG TCG ATC CCG TTC TCG GTG ATC ATG GTC GTG CCG CTC GGC GTG ATC GGC GCA CTG CTC GCG GCG ACG ATG CGC GGC CTC GAG AAC GAC GTG TTC TTC CAG GTC GGC CTG CTG ACC ACC GTG GGC TTG TCG GCG AAG AAC GCG ATC CTG ATC GTC GAG TTC GCG CGC GAA CTG CAG CAG ACG GAG AAG ATG GGG CCG ATC GAG GCC GCG CTG GAA GCG GCG CGC CTG CGG CTG CGT CCG ATC CTG ATG ACG TCG CTC GCG TTC ATT CTC GGC GTG ATG CCG CTC GCG ATC AGC AAC GGC GCG GGT TCG GCG AGC CAG CAC GCG ATC GGC ACG GGC GTG ATC GGC GGG ATG ATC ACC GCG ACG TTC CTC GCG ATC TTC ATG ATC CCG ATG TTC TTC GTG AAG ATC CGC GCG ATC TTC AGC GGC GAG AAG GAA GAC GTC GAC GAG GCG CTG CGT CTT GCG CGG GAT CAC ATG --- --- --- CAC GAG GCG GAG AAG GGC --- --- --- --- --- --- --- --- --- --- --- AGC CAC GGC --- --- --- --- --- --- --- --- --- --- --- --- --- --- --- --- --- --- --- --- --- --- --- --- --- --- --- --- --- --- --- --- --- --- --- --- --- --- --- --- --- --- --- --- --- --- GAC --- GAC GAG AAG AAG GGG CAG --- --- --- 
RND4__GCA_001533645.1           ATG GCA AAG TTT TTT ATC GAT CGC CCG ATC TTC GCG TGG GTG ATC GCC ATC ATC CTG ATG CTG GCC GGG GTC GCG GCG ATC TTC ACG CTG CCG ATC TCG CAG TAT CCG ACG ATC GCC CCG CCA TCG ATC CAG ATC ACC GCG AAC TAT CCG GGC GCT TCC GCG AAG ACG GTG GAA GAC ACG GTG ACG CAG GTG ATC GAG CAG CAG ATG AGC GGT CTC GAC AAC TTC CTG TAC ATG TCG TCG ACG AGT GAC GAC TCG GGC ACC GCG ACG ATC ACG CTG ACG TTC GCG CCG GGC ACC AAC GCC GAT ATC GCG CAG GTG CAG GTG CAG AAC AAG CTG TCG CTC GCG ACG CCG ATC CTG CCG CAG GTC GTG CAG CAG CTC GGC CTG TCG GTG ACG AAG TCG AGC AGC AGC TTC CTG CTG GTG CTC GCC TTC ACG TCC GAA GAC GGC AGC ATG AAC CGC TAC GAC CTC GCG AAC TAC GTC GCG TCG CAC GTG AAG GAT CCG ATC AGC CGT CTC AAC GGC GTC GGC ACC GTC ACG CTG TTC GGC TCG CAG TAC GCG ATG CGG ATC TGG CTC GAT CCG AAC CGC CTG ACC AAC TAC GGC CTC ACG CCG GTC GAC GTG ACG AGC GCG ATC AGC TCG CAG AAC GTG CAG GTC GCG GGC GGC CAG CTC GGC GGC ACG CCG GCG AAG CCG GGC ACC ATG CTG CAG GCG ACG ATC ACC GAG GCG ACG CTG CTG CGC ACG CCG GAG GAG TTC GGC AAC ATC CTG CTG AAG GTC AAC CAG GAC GGT TCG CAG GTG CGC CTG AAG GAT GTC GGG CAC GTC GCG CTC GGC GCG GAA AAC TAC AAC TTC GAC ACC AAG TAC AAC GGC AAG CCG AGC GCG GCG CTG GGC ATC CAG CTC GCG ACC AAC GCG AAC GCG CTC GCG ACG GCG AAG GCG GTG CGC CAG CAG GTG GAC ACG CTG TCG AAG TAC TTC CCG CAC GGC CTG TCG GTG GCG TAT CCG TAT GAC ACG ACG CCG TTC GTG AAG CTG TCG ATC GAG GAA GTG GTC AAG ACG CTG CTG GAA GGC ATC GTG CTC GTG TTC CTC GTG ATG TAC CTG TTC CTG CAG AAC CTG CGG GCG ACG ATC ATC CCG ACG ATC GCA GTG CCG GTG GTG CTG CTC GGC ACG TTC GCG ATC ATG TCG ATG GTG GGC TTC TCG ATC AAC ACG CTG TCG ATG TTC GGC CTC GTG CTC GCG ATC GGC CTG CTG GTG GAC GAT GCG ATC GTG GTG GTG GAG AAC GTC GAG CGG GTG ATG GCG GAA GAG GGG CTG TCG CCG AAG GAA GCA ACC CGC AAG GCG ATG GGC CAG ATC ACC GGC GCG CTG GTG GGC GTG GCG CTC GTG CTG TCG GCG GTG TTC GTG CCG GTG GCG TTC TCG GGC GGC TCG GTG GGC GCG ATC TAT CGC CAG TTC TCG TTG ACG ATC GTG TCG GCG ATG GTG CTG TCG GTG CTC GTC GCG TTG ATT CTG ACG CCG GCG CTG TGC GCA ACG ATC CTC AAG CCG ATT CCG CAG GGC CAT CAC GAA GAG AAG AAG GGC TTC TTC GGC TGG TTC AAC CGC ACG TTC AAC CAG AGC CGC GAC AAG TAC CAC GTC GGC GTG CAC CAC GTG ATC AAG CGC TCG GGC CGC TGG CTC ATC ATC TAC CTG GTC GTG ATC GTC GCG GTC GGC CTG CTG TTC GTG CGC CTG CCG AAG TCG TTC CTG CCG GAT GAA GAC CAG GGC CTG ATG TTC GTG ATC GTG CAG ACG CCG TCC GGC TCG ACG CAG GAA ACC ACC GCG AAG ACG CTC GCG AAC ATT TCC GAC TAC CTG CTG AAG GAC GAG AAG GAT ATC GTC GAA TCC GCG TTC ACG GTC AAC GGC TTC AGC TTC GCG GGC CGC GGC CAG AAC TCG GGC CTC GTG TTC GTC AGG CTG AAG GAC TAT GCG AAG CGT CAG CAC GCG AAC CAG AAG GTC CAG GCG CTG ATC GGC CGG ATG TTC GGG CGC TAT GCG GGT TAC AAG GAC GCG CTC GTG ATT CCG TTC AAC CCG CCG TCG ATT CCG GAA CTC GGC ACC GCC GCC GGC TTC GAC TTC GAG CTG ACG GAC AAC GCG GGG GTC GGC CAC GAC GCG CTG ATG GCC GCG CGC AAC CAG CTG CTC GGG ATG GCC TCG AAG GAT CCG ACG CTG CAG GGC GTG CGT CCG AAC GGC CTG AAC GAT ACG CCG CAG TAC AAG GTG AAC ATC GAC CGC GAG AAG GCG AAT GCG CTC GGC GTC ACC GCG TCG GCG ATC GAC CAG ACG TTC TCG ATC GCG TGG GCA TCG CAG TAC GTG AAC AAC TTC CTC GAT ACC GAC GGC CGG ATC AAG AAG GTC TAC GTG CAG TCC GAT GCG CCG TTC CGG ATG ACG CCG GAA GAC CTG AAC ATC TGG TAC GTG CGC AAC GGC TCG GGC GGG ATG GTG CCG TTC AGC GCG TTC GCG ACC GGT CAC TGG ACG TAT GGT TCG CCG AAG CTC GAG CGT TAC AAC GGC ATC TCG GCG ATG GAA ATC CAG GGC CAG GCC GCA CCG GGC AAG TCG ACC GGC CAG GCG ATG GCG GCG ATG GAA GCG CTC GCG AAG AAG CTG CCG GAC GGC GTC GGC TAT TCG TGG ACG GGG CTG TCG TAC CAG GAA ATC CAG TCG GGT TCG CAG GCG CCG ATC CTG TAC GCG ATC TCG ATC CTC GTC GTG TTC CTG TGT CTC GCG GCA CTG TAT GAA AGC TGG TCG ATC CCG TTC TCG GTG ATC ATG GTC GTG CCG CTC GGC GTG ATC GGC GCA CTG CTC GCG GCG ACG ATG CGC GGC CTC GAG AAC GAC GTG TTC TTC CAG GTC GGC CTG CTG ACC ACC GTG GGC TTG TCG GCG AAG AAC GCG ATC CTG ATC GTC GAG TTC GCG CGC GAA CTG CAG CAG ACG GAG AAG ATG GGG CCG ATC GAG GCC GCG CTG GAA GCG GCG CGC CTG CGG CTG CGT CCG ATC CTG ATG ACG TCG CTC GCG TTC ATT CTC GGC GTG ATG CCG CTC GCG ATC AGC AAC GGC GCG GGT TCG GCG AGC CAG CAC GCG ATC GGC ACG GGC GTG ATC GGC GGG ATG ATC ACC GCG ACG TTC CTC GCG ATC TTC ATG ATC CCG ATG TTC TTC GTG AAG ATC CGC GCG ATC TTC AGC GGC GAG AAG GAA GAC GTC GAC GAG GCG CTG CGT CTT GCG CGG GAT CAC ATG --- --- --- CAC GAG GCG GAG AAG GGC --- --- --- --- --- --- --- --- --- --- --- AGC CAC GGC --- --- --- --- --- --- --- --- --- --- --- --- --- --- --- --- --- --- --- --- --- --- --- --- --- --- --- --- --- --- --- --- --- --- --- --- --- --- --- --- --- --- --- --- --- --- GAC --- GAC GAG AAG AAG GGG CAG --- --- --- 
RND4__GCA_001526825.1           ATG GCA AAG TTT TTT ATC GAT CGC CCG ATC TTC GCG TGG GTG ATC GCC ATC ATC CTG ATG CTG GCC GGG GTC GCG GCG ATC TTC ACG CTG CCG ATC TCG CAG TAT CCG ACG ATC GCC CCG CCA TCG ATC CAG ATC ACC GCG AAC TAT CCG GGC GCT TCC GCG AAG ACG GTG GAA GAC ACG GTG ACG CAG GTG ATC GAG CAG CAG ATG AGC GGT CTC GAC AAC TTC CTG TAC ATG TCG TCG ACG AGT GAC GAC TCG GGC ACC GCG ACG ATC ACG CTG ACG TTC GCG CCG GGC ACC AAC GCC GAT ATC GCG CAG GTG CAG GTG CAG AAC AAG CTG TCG CTC GCG ACG CCG ATC CTG CCG CAG GTC GTG CAG CAG CTC GGC CTG TCG GTG ACG AAG TCG AGC AGC AGC TTC CTG CTG GTG CTC GCC TTC ACG TCC GAA GAC GGC AGC ATG AAC CGC TAC GAC CTC GCG AAC TAC GTC GCG TCG CAC GTG AAG GAT CCG ATC AGC CGT CTC AAC GGC GTC GGC ACC GTC ACG CTG TTC GGC TCG CAG TAC GCG ATG CGG ATC TGG CTC GAT CCG AAC CGC CTG ACC AAC TAC GGC CTC ACG CCG GTC GAC GTG ACG AGC GCG ATC AGC TCG CAG AAC GTG CAG GTC GCG GGC GGC CAG CTC GGC GGC ACG CCG GCG AAG CCG GGC ACC ATG CTG CAG GCG ACG ATC ACC GAG GCG ACG CTG CTG CGC ACG CCG GAG GAG TTC GGC AAC ATC CTG CTG AAG GTC AAC CAG GAC GGT TCG CAG GTG CGC CTG AAG GAT GTC GGG CAC GTC GCG CTC GGC GCG GAA AAC TAC AAC TTC GAC ACC AAG TAC AAC GGC AAG CCG AGC GCG GCG CTG GGC ATC CAG CTC GCG ACC AAC GCG AAC GCG CTC GCG ACG GCG AAG GCG GTG CGC CAG CAG GTG GAC ACG CTG TCG AAG TAC TTC CCG CAC GGC CTG TCG GTG GCG TAT CCA TAT GAC ACG ACG CCG TTC GTG AAG CTG TCG ATC GAG GAA GTG GTC AAG ACG CTG CTG GAA GGC ATC GTG CTC GTG TTC CTC GTG ATG TAC CTG TTC CTG CAG AAC CTG CGG GCG ACG ATC ATC CCG ACG ATC GCA GTG CCG GTG GTG CTG CTC GGC ACG TTC GCG ATC ATG TCG ATG GTG GGC TTC TCG ATC AAC ACG CTG TCG ATG TTC GGC CTC GTG CTC GCG ATC GGC CTG CTG GTG GAC GAT GCG ATC GTG GTG GTG GAG AAC GTC GAG CGG GTG ATG GCG GAA GAG GGG CTG TCG CCG AAG GAA GCA ACC CGC AAG GCG ATG GGC CAG ATC ACC GGC GCG CTG GTG GGC GTG GCG CTC GTG CTG TCG GCG GTG TTC GTG CCG GTG GCG TTC TCG GGC GGC TCG GTG GGC GCG ATC TAT CGC CAG TTC TCG TTG ACG ATC GTG TCG GCG ATG GTG CTG TCG GTG CTC GTC GCG TTG ATT CTG ACG CCG GCG CTG TGC GCG ACG ATC CTC AAG CCG ATT CCG CAG GGC CAT CAC GAA GAG AAG AAG GGC TTC TTC GGC TGG TTC AAC CGC ACG TTC AAC CAG AGC CGC GAC AAG TAC CAC GTC GGC GTG CAC CAC GTG ATC AAG CGC TCG GGC CGC TGG CTC ATC ATC TAC CTG GTC GTG ATC GTC GCG GTC GGC CTG CTG TTC GTG CGC CTG CCG AAG TCG TTC CTG CCG GAT GAA GAC CAG GGC CTG ATG TTC GTG ATC GTG CAG ACG CCG TCC GGC TCG ACG CAG GAA ACC ACC GCG AAG ACG CTC GCG AAC ATT TCC GAC TAC CTG CTG AAG GAC GAG AAG GAT ATC GTC GAA TCC GCG TTT ACG GTC AAC GGC TTC AGC TTC GCG GGC CGC GGC CAG AAC TCG GGC CTC GTG TTC GTC AGG CTG AAG GAC TAT GCG AAG CGT CAG CAC GCG AAC CAG AAG GTC CAG GCG CTG ATC GGC CGG ATG TTC GGG CGC TAT GCG GGT TAC AAG GAC GCG CTC GTG ATT CCG TTC AAC CCG CCG TCG ATT CCG GAA CTC GGC ACC GCC GCC GGC TTC GAC TTC GAG CTG ACG GAC AAC GCG GGG GTC GGC CAC GAC GCG CTG ATG GCC GCG CGC AAC CAG CTG CTC GGG ATG GCC TCG AAG GAT CCG ACG CTG CAG GGC GTG CGT CCG AAC GGC CTG AAC GAT ACG CCG CAG TAC AAG GTG AAC ATC GAC CGC GAG AAG GCG AAT GCG CTC GGC GTC ACC GCG TCG GCG ATC GAC CAG ACG TTC TCG ATC GCG TGG GCA TCG CAG TAC GTG AAC AAC TTC CTC GAC ACC GAC GGC CGG ATC AAG AAG GTG TAC GTG CAG TCC GAT GCG CCG TTC CGG ATG ACG CCG GAA GAC CTG AAC ATC TGG TAC GTG CGC AAC GGC TCG GGC GGG ATG GTG CCG TTC AGC GCG TTC GCG ACC GGT CAC TGG ACG TAT GGT TCG CCG AAG CTC GAG CGT TAC AAC GGC ATC TCG GCG ATG GAA ATC CAG GGC CAG GCC GCA CCG GGC AAG TCG ACC GGC CAG GCG ATG GCG GCG ATG GAA GCG CTC GCG AAG AAG CTG CCG GAC GGC GTC GGC TAT TCG TGG ACG GGG CTG TCG TAC CAG GAA ATC CAG TCG GGT TCG CAG GCG CCG ATC CTG TAC GCG ATC TCG ATC CTC GTC GTG TTC CTG TGT CTC GCG GCA CTG TAT GAA AGC TGG TCG ATC CCG TTC TCG GTG ATC ATG GTC GTG CCG CTC GGC GTG ATC GGC GCA CTG CTC GCG GCG ACG ATG CGC GGT CTG GAA AAC GAC GTG TTC TTC CAG GTC GGC CTG CTG ACC ACC GTG GGC TTG TCG GCG AAG AAC GCG ATC CTG ATC GTC GAG TTC GCG CGC GAA CTG CAG CAG ACG GAG AAG ATG GGG CCG ATC GAG GCC GCG CTG GAA GCG GCG CGC CTG CGG CTG CGT CCG ATC CTG ATG ACG TCG CTC GCG TTC ATT CTC GGC GTG ATG CCG CTC GCG ATC AGC AAC GGC GCG GGT TCG GCG AGC CAG CAC GCG ATC GGC ACG GGC GTG ATC GGC GGG ATG ATC ACC GCG ACG TTC CTC GCG ATC TTC ATG ATC CCG ATG TTC TTC GTG AAG ATC CGC GCG ATC TTC AGC GGC GAG AAG GAA GAC GTC GAC GAG GCG CTG CGT CTT GCG CAG GAC CAC ATG --- --- --- CAC GAG GCG GAG AAG GGC --- --- --- --- --- --- --- --- --- --- --- AGC CAC GGC --- --- --- --- --- --- --- --- --- --- --- --- --- --- --- --- --- --- --- --- --- --- --- --- --- --- --- --- --- --- --- --- --- --- --- --- --- --- --- --- --- --- --- --- --- --- GAC --- GAC GAG AAG AAG GGG CAG --- --- --- 
RND4__GCA_001527265.1           ATG GCA AAG TTT TTT ATC GAT CGC CCG ATC TTC GCG TGG GTG ATC GCC ATC ATC CTG ATG CTG GCC GGG GTC GCG GCG ATC TTC ACG CTG CCG ATC TCG CAG TAT CCG ACG ATC GCC CCG CCA TCG ATC CAG ATC ACC GCG AAC TAT CCG GGT GCT TCC GCG AAG ACG GTG GAA GAC ACG GTG ACG CAG GTG ATC GAG CAG CAG ATG AGC GGT CTC GAC AAC TTC CTG TAC ATG TCG TCG ACG AGT GAC GAC TCG GGC ACC GCG ACG ATC ACG CTG ACG TTC GCG CCG GGC ACC AAC GCC GAT ATC GCG CAG GTG CAG GTG CAG AAC AAG CTG TCG CTC GCG ACG CCG ATC CTG CCG CAG GTC GTG CAG CAG CTC GGC CTG TCG GTG ACG AAG TCG AGC AGC AGC TTC CTG CTG GTG CTC GCC TTC ACG TCC GAA GAC GGC AGC ATG AAC CGC TAC GAC CTC GCG AAC TAC GTC GCG TCG CAC GTG AAG GAT CCG ATC AGC CGT CTC AAC GGC GTC GGC ACC GTC ACG CTG TTC GGC TCG CAG TAC GCG ATG CGG ATC TGG CTC GAT CCG AAC CGC CTG ACC AAC TAC GGC CTC ACG CCG GTC GAC GTG ACG AGC GCG ATC AGC TCG CAG AAC GTG CAG GTC GCG GGC GGC CAG CTC GGC GGC ACG CCG GCG AAG CCG GGC ACC ATG CTG CAG GCG ACG ATC ACC GAG GCG ACG CTG CTG CGC ACG CCG GAG GAG TTC GGC AAC ATC CTG CTG AAG GTC AAC CAG GAC GGT TCG CAG GTG CGC CTG AAG GAT GTC GGG CAC GTC GCG CTC GGC GCG GAA AAC TAC AAC TTC GAC ACC AAG TAC AAC GGC AAG CCG AGC GCG GCG CTG GGC ATC CAG CTC GCG ACC AAC GCG AAC GCG CTC GCG ACG GCG AAG GCG GTG CGC CAG CAG GTG GAC ACG CTG TCG AAG TAC TTC CCG CAC GGC CTG TCG GTG GCG TAT CCG TAT GAC ACG ACG CCG TTC GTG AAG CTG TCG ATC GAG GAA GTG GTC AAG ACG CTG CTG GAA GGC ATC GTG CTC GTG TTC CTC GTG ATG TAC CTG TTC CTG CAG AAC CTG CGG GCG ACG ATC ATC CCG ACG ATC GCA GTG CCG GTG GTG CTG CTC GGC ACG TTC GCG ATC ATG TCG ATG GTG GGC TTC TCG ATC AAC ACG CTG TCG ATG TTC GGC CTC GTG CTC GCG ATC GGC CTG CTG GTG GAC GAT GCG ATC GTG GTG GTG GAG AAC GTC GAG CGG GTG ATG GCG GAA GAG GGG CTG TCG CCG AAG GAA GCA ACC CGC AAG GCG ATG GGC CAG ATC ACC GGC GCG CTG GTG GGC GTG GCG CTC GTG CTG TCG GCG GTG TTC GTG CCG GTG GCG TTC TCG GGC GGC TCG GTG GGC GCG ATC TAT CGC CAG TTC TCG CTG ACG ATC GTG TCG GCG ATG GTG CTG TCG GTG CTC GTC GCG TTG ATT CTG ACG CCG GCG CTG TGC GCA ACG ATC CTC AAG CCG ATT CCG CAG GGC CAT CAC GAA GAG AAG AAG GGC TTC TTC GGC TGG TTC AAC CGC ACG TTC AAC CAG AGC CGC GAC AAG TAC CAC GTC GGC GTG CAC CAC GTG ATC AAG CGC TCG GGC CGC TGG CTC ATC ATC TAC CTG GTC GTG ATC GTC GCG GTC GGC CTG CTG TTC GTG CGC CTG CCG AAG TCG TTC CTG CCG GAT GAA GAC CAG GGC CTG ATG TTC GTG ATC GTG CAG ACG CCG TCC GGC TCG ACG CAG GAA ACC ACC GCG AAG ACG CTC GCG AAC ATT TCC GAT TAC CTG CTG AAG GAC GAG AAG GAT ATC GTC GAA TCC GCG TTT ACG GTC AAC GGC TTC AGC TTC GCG GGC CGC GGC CAG AAC TCG GGC CTC GTG TTC GTC AGG CTG AAG GAC TAT GCG AAG CGT CAG CAC GCG AAC CAG AAG GTC CAG GCG CTG ATC GGC CGG ATG TTC GGG CGC TAT GCG GGT TAC AAG GAC GCG CTC GTG ATT CCG TTC AAC CCG CCG TCG ATT CCG GAA CTC GGC ACC GCC GCC GGC TTC GAC TTC GAG CTG ACG GAC AAC GCG GGG GTC GGC CAC GAC GCG CTG ATG GCC GCG CGC AAC CAG CTG CTC GGG ATG GCC TCG AAG GAT CCG ACG CTG CAG GGC GTG CGT CCG AAC GGC CTG AAC GAT ACG CCG CAG TAC AAG GTG AAC ATC GAC CGC GAG AAG GCG AAT GCG CTC GGC GTC ACC GCG TCG GCG ATC GAC CAG ACG TTC TCG ATC GCG TGG GCA TCG CAG TAC GTG AAC AAC TTC CTC GAC ACC GAC GGC CGG ATC AAG AAG GTC TAC GTG CAG TCC GAT GCG CCG TTC CGG ATG ACG CCG GAA GAC CTG AAC ATC TGG TAC GTG CGC AAC GGC TCG GGC GGG ATG GTG CCG TTC AGC GCG TTC GCG ACC GGT CAC TGG ACG TAT GGT TCG CCG AAG CTC GAG CGT TAC AAC GGC ATC TCG GCG ATG GAA ATC CAG GGC CAG GCC GCA CCG GGC AAG TCG ACC GGC CAG GCG ATG GCG GCG ATG GAA GCG CTC GCG AAG AAG CTG CCG GAC GGC GTC GGC TAT TCG TGG ACG GGG CTG TCG TAC CAG GAA ATC CAG TCG GGT TCG CAG GCG CCG ATC CTG TAC GCG ATC TCG ATC CTC GTC GTG TTC CTG TGT CTC GCG GCA CTG TAT GAA AGC TGG TCG ATC CCG TTC TCG GTG ATC ATG GTC GTG CCG CTC GGC GTG ATC GGC GCA CTG CTC GCG GCG ACG ATG CGC GGT CTG GAA AAC GAC GTG TTC TTC CAG GTC GGC CTG CTG ACC ACC GTG GGC TTG TCG GCG AAG AAC GCG ATC CTG ATC GTC GAG TTC GCG CGC GAA CTG CAG CAG ACG GAG AAG ATG GGG CCG ATC GAG GCC GCG CTG GAA GCG GCG CGC CTG CGG CTG CGT CCG ATC CTG ATG ACG TCG CTC GCG TTC ATT CTC GGC GTG ATG CCG CTC GCG ATC AGC AAC GGC GCG GGT TCG GCG AGC CAG CAC GCG ATC GGC ACG GGC GTG ATC GGC GGG ATG ATC ACC GCG ACG TTC CTC GCG ATC TTC ATG ATC CCG ATG TTC TTC GTG AAG ATC CGC GCG ATC TTC AGC GGC GAG AAG GAA GAC GTC GAC GAG GCG CTG CGT CTT GCG CAG GAC CAC ATG --- --- --- CAC GAG GCG GAG AAG GGC --- --- --- --- --- --- --- --- --- --- --- AGC CAC GGC --- --- --- --- --- --- --- --- --- --- --- --- --- --- --- --- --- --- --- --- --- --- --- --- --- --- --- --- --- --- --- --- --- --- --- --- --- --- --- --- --- --- --- --- --- --- GAC --- GAC GAG AAG AAG GGG CAG --- --- --- 
RND4__GCA_001527825.1           ATG GCA AAG TTT TTT ATC GAT CGC CCG ATC TTC GCG TGG GTG ATC GCC ATC ATC CTG ATG CTG GCC GGG GTC GCG GCG ATC TTC ACG CTG CCG ATC TCG CAG TAT CCG ACG ATC GCC CCG CCA TCG ATC CAG ATC ACC GCG AAC TAT CCG GGC GCT TCC GCG AAG ACG GTG GAA GAC ACG GTG ACG CAG GTG ATC GAG CAG CAG ATG AGC GGT CTC GAC AAC TTC CTG TAC ATG TCG TCG ACG AGT GAC GAC TCG GGC ACC GCG ACG ATC ACG CTG ACG TTC GCG CCG GGC ACC AAC GCC GAT ATC GCG CAG GTG CAG GTG CAG AAC AAG CTG TCG CTC GCG ACG CCG ATC CTG CCG CAG GTC GTG CAG CAG CTC GGC CTG TCG GTG ACG AAG TCG AGC AGC AGC TTC CTG CTG GTG CTC GCC TTC ACG TCC GAA GAC GGC AGC ATG AAC CGC TAC GAC CTC GCG AAC TAC GTC GCG TCG CAC GTG AAG GAT CCG ATC AGC CGT CTC AAC GGC GTC GGT ACC GTC ACG CTG TTC GGC TCG CAG TAC GCG ATG CGG ATC TGG CTC GAT CCG AAC CGC CTG ACC AAC TAC GGC CTC ACG CCG GTC GAC GTG ACG AGC GCG ATC AGC TCG CAG AAC GTG CAG GTC GCG GGC GGC CAG CTC GGC GGC ACG CCG GCG AAG CCG GGC ACC ATG CTG CAG GCG ACG ATC ACC GAG GCG ACG CTG CTG CGC ACG CCG GAG GAG TTC GGC AAC ATC CTG CTG AAG GTC AAC CAG GAC GGT TCG CAG GTG CGC CTG AAG GAT GTC GGG CAT GTC GCG CTC GGC GCG GAA AAC TAC AAC TTC GAC ACC AAG TAC AAC GGC AAG CCG AGC GCG GCG CTG GGC ATC CAG CTC GCG ACC AAC GCG AAC GCG CTC GCG ACG GCG AAG GCG GTG CGC CAG CAG GTG GAC ACG CTG TCG AAG TAC TTC CCG CAC GGC CTG TCG GTG GCG TAT CCG TAT GAC ACG ACG CCG TTC GTG AAG CTG TCG ATC GAG GAA GTG GTC AAG ACG CTG CTG GAA GGC ATC GTG CTC GTG TTC CTC GTG ATG TAC CTG TTC CTG CAG AAC CTG CGG GCG ACG ATC ATC CCG ACG ATC GCA GTG CCG GTG GTG CTG CTC GGC ACG TTC GCG ATC ATG TCG ATG GTG GGC TTC TCG ATC AAC ACG CTG TCG ATG TTC GGC CTC GTG CTC GCG ATC GGC CTG CTG GTG GAC GAT GCG ATC GTG GTG GTG GAG AAC GTC GAG CGG GTG ATG GCG GAA GAG GGG CTG TCG CCG AAG GAA GCA ACC CGC AAG GCG ATG GGC CAG ATC ACC GGC GCG CTG GTG GGC GTG GCG CTC GTG CTG TCG GCG GTG TTC GTG CCG GTG GCG TTC TCG GGC GGC TCG GTG GGC GCG ATC TAT CGT CAG TTC TCG CTG ACG ATC GTG TCG GCG ATG GTG CTG TCG GTG CTC GTC GCG TTG ATT CTG ACG CCG GCG CTG TGC GCG ACG ATC CTC AAG CCG ATT CCG CAG GGT CAC CAC GAA GAG AAG AAG GGC TTC TTC GGC TGG TTC AAC CGC ACG TTC AAC CAG AGC CGC GAC AAG TAC CAC GTC GGC GTG CAC CAC GTG ATC AAG CGC TCG GGC CGC TGG CTC ATC ATC TAC CTG GTC GTG ATC GTC GCG GTC GGC CTG CTG TTC GTG CGC CTG CCG AAG TCG TTC CTG CCG GAT GAA GAC CAG GGC CTG ATG TTC GTG ATC GTG CAG ACG CCG TCC GGC TCG ACG CAG GAA ACC ACC GCG AAG ACG CTC GCG AAC ATT TCC GAC TAC CTG CTG AAG GAC GAG AAG GAT ATC GTC GAA TCC GCG TTC ACG GTC AAC GGC TTC AGC TTC GCG GGC CGC GGC CAG AAC TCG GGC CTC GTG TTC GTC AGG CTG AAG GAC TAT GCG AAG CGT CAG CAC GCG AAC CAG AAG GTC CAG GCG CTG ATC GGC CGG ATG TTC GGG CGC TAT GCG GGT TAC AAG GAC GCG CTC GTG ATT CCG TTC AAC CCG CCG TCG ATT CCG GAG CTC GGC ACC GCC GCC GGC TTC GAC TTC GAG CTG ACG GAC AAC GCG GGG GTC GGC CAC GAC GCG CTG ATG GCC GCG CGC AAC CAG CTG CTC GGG ATG GCC TCG AAG GAT CCG ACG CTG CAG GGC GTG CGT CCG AAC GGC CTG AAC GAT ACG CCG CAG TAC AAG GTG AAC ATC GAC CGC GAG AAG GCG AAT GCG CTC GGC GTC ACC GCG TCG GCG ATC GAC CAG ACG TTC TCG ATC GCG TGG GCA TCG CAG TAC GTG AAC AAC TTC CTC GAC ACC GAC GGC CGG ATC AAG AAG GTC TAC GTG CAG TCC GAT GCG CCG TTC CGG ATG ACG CCG GAA GAC CTG AAC ATC TGG TAC GTG CGC AAC GGC TCG GGC GGG ATG GTG CCG TTC AGC GCG TTC GCG ACC GGT CAC TGG ACG TAT GGT TCG CCG AAG CTC GAG CGT TAC AAC GGC ATC TCG GCG ATG GAA ATC CAG GGC CAG GCC GCA CCG GGC AAG TCG ACC GGC CAG GCG ATG GCG GCG ATG GAA GCG CTC GCG AAG AAG CTG CCG GAC GGC GTC GGC TAT TCG TGG ACG GGG CTG TCG TAC CAG GAA ATC CAG TCG GGT TCG CAG GCG CCG ATC CTG TAC GCG ATC TCG ATC CTC GTC GTG TTC CTG TGT CTC GCG GCA CTG TAT GAA AGC TGG TCG ATC CCG TTC TCG GTG ATC ATG GTC GTG CCG CTC GGC GTG ATC GGC GCA CTG CTC GCG GCG ACG ATG CGC GGT CTG GAA AAC GAC GTG TTC TTC CAG GTC GGC CTG CTG ACC ACC GTG GGC TTG TCG GCG AAG AAC GCG ATC CTG ATC GTC GAG TTC GCG CGC GAA CTG CAG CAG ACG GAG AAG ATG GGG CCG ATC GAG GCC GCG CTG GAA GCG GCG CGC CTG CGG CTG CGT CCG ATC CTG ATG ACG TCG CTC GCG TTC ATT CTC GGC GTG ATG CCG CTC GCG ATC AGC AAC GGC GCG GGT TCG GCG AGC CAG CAC GCG ATC GGC ACG GGC GTG ATC GGC GGG ATG ATC ACC GCG ACG TTC CTC GCG ATC TTC ATG ATC CCG ATG TTC TTC GTG AAG ATC CGC GCG ATC TTC AGC GGC GAG AAG GAA GAC GTC GAC GAG GCG CTG CGT CTT GCG CAG GAT CAC ATG --- --- --- CAC GAG GCG GAA AAG GGC --- --- --- --- --- --- --- --- --- --- --- AGC CAC GGC --- --- --- --- --- --- --- --- --- --- --- --- --- --- --- --- --- --- --- --- --- --- --- --- --- --- --- --- --- --- --- --- --- --- --- --- --- --- --- --- --- --- --- --- --- --- GAC --- GAC GAG AAG AAG GGG CAG --- --- --- 
RND4__GCA_001532995.1           ATG GCA AAG TTT TTT ATC GAT CGC CCG ATC TTC GCG TGG GTG ATC GCC ATC ATC CTG ATG CTG GCC GGG GTC GCG GCG ATC TTC ACG CTG CCG ATC TCG CAG TAT CCG ACG ATC GCC CCG CCA TCG ATC CAG ATC ACC GCG AAC TAT CCG GGC GCT TCC GCG AAG ACG GTG GAA GAC ACG GTG ACG CAG GTG ATC GAG CAG CAG ATG AGC GGT CTC GAC AAC TTC CTG TAC ATG TCG TCG ACG AGT GAC GAC TCG GGC ACC GCG ACG ATC ACG CTG ACG TTC GCG CCG GGC ACC AAC GCC GAT ATC GCG CAG GTG CAG GTG CAG AAC AAG CTG TCG CTC GCG ACG CCG ATC CTG CCG CAG GTC GTG CAG CAG CTC GGC CTG TCG GTG ACG AAG TCG AGC AGC AGC TTC CTG CTG GTG CTC GCC TTC ACG TCC GAA GAC GGC AGC ATG AAC CGC TAC GAC CTC GCG AAC TAC GTC GCG TCG CAC GTG AAG GAT CCG ATC AGC CGT CTC AAC GGC GTC GGC ACC GTC ACG CTG TTC GGC TCG CAG TAC GCG ATG CGG ATC TGG CTC GAT CCG AAC CGC CTG ACC AAC TAC GGC CTC ACG CCG GTC GAC GTG ACG AGC GCG ATC AGC TCG CAG AAC GTG CAG GTC GCG GGC GGC CAG CTC GGC GGC ACG CCG GCG AAG CCG GGC ACC ATG CTG CAG GCG ACG ATC ACC GAG GCG ACG CTG CTG CGC ACG CCG GAG GAG TTC GGC AAC ATC CTG CTG AAG GTC AAC CAG GAC GGT TCG CAG GTG CGC CTG AAG GAT GTC GGG CAC GTC GCG CTC GGC GCG GAA AAC TAC AAC TTC GAC ACC AAG TAC AAC GGC AAG CCG AGC GCG GCG CTG GGC ATC CAG CTC GCG ACC AAC GCG AAC GCG CTC GCG ACG GCG AAG GCG GTG CGC CAG CAG GTG GAC ACG CTG TCG AAG TAC TTC CCG CAC GGC CTG TCG GTG GCG TAT CCG TAT GAC ACG ACG CCG TTC GTG AAG CTG TCG ATC GAG GAA GTG GTC AAG ACG CTG CTG GAA GGC ATC GTG CTC GTG TTC CTC GTG ATG TAC CTG TTC CTG CAG AAC CTG CGG GCG ACG ATC ATC CCG ACG ATC GCA GTG CCG GTG GTG CTG CTC GGC ACG TTC GCG ATC ATG TCG ATG GTG GGC TTC TCG ATC AAC ACG CTG TCG ATG TTC GGC CTC GTG CTC GCG ATC GGC CTG CTG GTG GAC GAT GCG ATC GTG GTG GTG GAG AAC GTC GAG CGG GTG ATG GCG GAA GAG GGG CTG TCG CCG AAG GAA GCA ACC CGC AAG GCG ATG GGC CAG ATC ACC GGC GCG CTG GTG GGC GTG GCG CTC GTG CTG TCG GCG GTG TTC GTG CCG GTG GCG TTC TCG GGC GGC TCG GTG GGC GCG ATC TAT CGT CAG TTC TCG CTG ACG ATC GTG TCG GCG ATG GTG CTG TCG GTG CTC GTC GCG TTG ATT CTG ACG CCG GCG CTG TGC GCG ACG ATC CTC AAG CCG ATT CCG CAG GGT CAC CAC GAA GAG AAG AAG GGC TTC TTC GGC TGG TTC AAC CGC ACG TTC AAC CAG AGC CGC GAC AAG TAC CAC GTC GGC GTG CAC CAC GTG ATC AAG CGC TCG GGC CGC TGG CTC ATC ATC TAC CTG GTC GTG ATC GTC GCG GTC GGC CTG CTG TTC GTG CGC CTG CCG AAG TCG TTC CTG CCG GAT GAA GAC CAG GGC CTG ATG TTC GTG ATC GTG CAG ACG CCG TCC GGC TCG ACG CAG GAA ACC ACC GCG AAG ACG CTC GCG AAC ATT TCC GAC TAC CTG CTG AAG GAC GAG AAG GAT ATC GTC GAA TCC GCG TTC ACG GTC AAC GGC TTC AGC TTC GCG GGC CGC GGC CAG AAC TCG GGC CTC GTG TTC GTC AGG CTG AAG GAC TAT GCG AAG CGT CAG CAC GCA AAC CAG AAG GTC CAG GCG CTG ATC GGC CGG ATG TTC GGG CGC TAT GCG GGT TAC AAG GAC GCG CTC GTG ATT CCG TTC AAC CCG CCG TCG ATT CCG GAG CTC GGC ACC GCC GCC GGC TTC GAC TTC GAG CTG ACG GAC AAC GCG GGG GTC GGC CAC GAC GCG CTG ATG GCC GCG CGC AAC CAG CTG CTC GGG ATG GCC TCG AAG GAT CCG ACG CTG CAG GGC GTG CGT CCG AAC GGC CTG AAC GAT ACG CCG CAG TAC AAG GTG AAC ATC GAC CGC GAG AAG GCG AAT GCG CTC GGC GTC ACC GCG TCG GCG ATC GAC CAG ACG TTC TCG ATC GCG TGG GCA TCG CAG TAC GTG AAC AAC TTC CTC GAC ACC GAC GGC CGG ATC AAG AAG GTC TAC GTG CAG TCC GAT GCG CCG TTC CGG ATG ACG CCG GAA GAC CTG AAC ATC TGG TAC GTG CGC AAC GGC TCG GGC GGG ATG GTG CCG TTC AGC GCG TTC GCG ACC GGT CAC TGG ACG TAT GGT TCG CCG AAG CTC GAG CGT TAC AAC GGC ATC TCG GCG ATG GAA ATC CAG GGC CAG GCC GCA CCG GGC AAG TCG ACC GGC CAG GCG ATG GCG GCG ATG GAA GCG CTC GCG AAG AAG CTG CCG GAC GGC GTC GGC TAT TCG TGG ACG GGG CTG TCG TAC CAG GAA ATC CAG TCG GGT TCG CAG GCG CCG ATC CTG TAC GCG ATC TCG ATC CTC GTC GTG TTC CTG TGT CTC GCG GCA CTG TAT GAA AGC TGG TCG ATC CCG TTC TCG GTG ATC ATG GTC GTG CCG CTC GGC GTG ATC GGC GCA CTG CTC GCG GCG ACG ATG CGC GGC CTC GAG AAC GAC GTG TTC TTC CAG GTC GGC CTG CTG ACC ACC GTG GGC TTG TCG GCG AAG AAC GCG ATC CTG ATC GTC GAG TTC GCG CGC GAA CTG CAG CAG ACG GAG AAG ATG GGG CCG ATC GAG GCC GCG CTG GAA GCG GCG CGC CTG CGG CTG CGT CCG ATC CTG ATG ACG TCG CTC GCG TTC ATT CTC GGC GTG ATG CCG CTC GCG ATC AGC AAC GGC GCG GGT TCG GCG AGC CAG CAC GCG ATC GGC ACG GGC GTG ATC GGC GGG ATG ATC ACC GCG ACG TTC CTC GCG ATC TTC ATG ATC CCG ATG TTC TTC GTG AAG ATC CGC GCG ATC TTC AGC GGC GAG AAG GAA GAC GTC GAC GAG GCG CTG CGT CTT GCG CAG GAC CAC ATG --- --- --- CAC GAG GCG GAG AAG GGC --- --- --- --- --- --- --- --- --- --- --- AGC CAC GGC --- --- --- --- --- --- --- --- --- --- --- --- --- --- --- --- --- --- --- --- --- --- --- --- --- --- --- --- --- --- --- --- --- --- --- --- --- --- --- --- --- --- --- --- --- --- GAC --- GAC GAG AAG AAG GGG CAG --- --- --- 
RND4__GCA_001534185.1           ATG GCA AAG TTT TTT ATC GAT CGC CCG ATC TTC GCG TGG GTG ATC GCC ATC ATC CTG ATG CTG GCC GGG GTC GCG GCG ATC TTC ACG CTG CCG ATC TCG CAG TAT CCG ACG ATC GCC CCG CCA TCG ATC CAG ATC ACC GCG AAC TAT CCG GGC GCT TCC GCG AAG ACG GTG GAA GAC ACG GTG ACG CAG GTG ATC GAG CAG CAG ATG AGC GGT CTC GAC AAC TTC CTG TAC ATG TCG TCG ACG AGT GAC GAC TCG GGC ACC GCG ACG ATC ACG CTG ACG TTC GCG CCG GGC ACC AAC GCC GAT ATC GCG CAG GTG CAG GTG CAG AAC AAG CTG TCG CTC GCG ACG CCG ATC CTG CCG CAG GTC GTG CAG CAG CTC GGC CTG TCG GTG ACG AAG TCG AGC AGC AGC TTC CTG CTG GTG CTC GCC TTC ACG TCC GAA GAC GGC AGC ATG AAC CGC TAC GAC CTC GCG AAC TAC GTC GCG TCG CAC GTG AAG GAT CCG ATC AGC CGT CTC AAC GGC GTC GGT ACC GTC ACG CTG TTC GGC TCG CAG TAC GCG ATG CGG ATC TGG CTC GAT CCG AAC CGC CTG ACC AAC TAC GGC CTC ACG CCG GTC GAC GTG ACG AGC GCG ATC AGC TCG CAG AAC GTG CAG GTC GCG GGC GGC CAG CTC GGC GGC ACG CCG GCG AAG CCG GGC ACC ATG CTG CAG GCG ACG ATC ACC GAG GCG ACG CTG CTG CGC ACG CCG GAG GAG TTC GGC AAC ATC CTG CTG AAG GTC AAC CAG GAC GGT TCG CAG GTG CGC CTG AAG GAT GTC GGG CAT GTC GCG CTC GGC GCG GAA AAC TAC AAC TTC GAC ACC AAG TAC AAC GGC AAG CCG AGC GCG GCG CTG GGC ATC CAG CTC GCG ACC AAC GCG AAC GCG CTC GCG ACG GCG AAG GCG GTG CGC CAG CAG GTG GAC ACG CTG TCG AAG TAC TTC CCG CAC GGC CTG TCG GTG GCG TAT CCG TAT GAC ACG ACG CCG TTC GTG AAG CTG TCG ATC GAG GAA GTG GTC AAG ACG CTG CTG GAA GGC ATC GTG CTC GTG TTC CTC GTG ATG TAC CTG TTC CTG CAG AAC CTG CGG GCG ACG ATC ATC CCG ACG ATC GCA GTG CCG GTG GTG CTG CTC GGC ACG TTC GCG ATC ATG TCG ATG GTG GGC TTC TCG ATC AAC ACG CTG TCG ATG TTC GGC CTC GTG CTC GCG ATC GGC CTG CTG GTG GAC GAT GCG ATC GTG GTG GTG GAG AAC GTC GAG CGG GTG ATG GCG GAA GAG GGG CTG TCG CCG AAG GAA GCA ACC CGC AAG GCG ATG GGC CAG ATC ACC GGC GCG CTG GTG GGC GTG GCG CTC GTG CTG TCG GCG GTG TTC GTG CCG GTG GCG TTC TCG GGC GGC TCG GTG GGC GCG ATC TAT CGT CAG TTC TCG CTG ACG ATC GTG TCG GCG ATG GTG CTG TCG GTG CTC GTC GCG TTG ATT CTG ACG CCG GCG CTG TGC GCG ACG ATC CTC AAG CCG ATT CCG CAG GGT CAC CAC GAA GAG AAG AAG GGC TTC TTC GGC TGG TTC AAC CGC ACG TTC AAC CAG AGC CGC GAC AAG TAC CAC GTC GGC GTG CAC CAC GTG ATC AAG CGC TCG GGC CGC TGG CTC ATC ATC TAC CTG GTC GTG ATC GTC GCG GTC GGC CTG CTG TTC GTG CGC CTG CCG AAG TCG TTC CTG CCG GAT GAA GAC CAG GGC CTG ATG TTC GTG ATC GTG CAG ACG CCG TCC GGC TCG ACG CAG GAA ACC ACC GCG AAG ACG CTC GCG AAC ATT TCC GAC TAC CTG CTG AAG GAC GAG AAG GAT ATC GTC GAA TCC GCG TTC ACG GTC AAC GGC TTC AGC TTC GCG GGC CGC GGC CAG AAC TCG GGC CTC GTG TTC GTC AGG CTG AAG GAC TAT GCG AAG CGT CAG CAC GCG AAC CAG AAG GTC CAG GCG CTG ATC GGC CGG ATG TTC GGG CGC TAT GCG GGT TAC AAG GAC GCG CTC GTG ATT CCG TTC AAC CCG CCG TCG ATT CCG GAA CTC GGC ACC GCC GCC GGC TTC GAC TTC GAG CTG ACG GAC AAC GCG GGG GTT GGC CAC GAC GCG CTG ATG GCC GCG CGC AAC CAG CTG CTC GGG ATG GCC TCG AAG GAT CCG ACG CTG CAG GGC GTG CGT CCG AAC GGC CTG AAC GAT ACG CCG CAG TAC AAG GTG AAC ATC GAC CGC GAG AAG GCG AAT GCG CTC GGC GTC ACC GCG TCG GCG ATC GAC CAG ACG TTC TCG ATC GCG TGG GCA TCG CAG TAC GTG AAC AAC TTC CTC GAC ACC GAC GGC CGG ATC AAG AAG GTC TAC GTG CAG TCC GAT GCG CCG TTC CGG ATG ACG CCG GAA GAC CTG AAC ATC TGG TAC GTG CGC AAC GGC TCG GGC GGG ATG GTG CCG TTC AGC GCG TTC GCG ACC GGT CAC TGG ACG TAT GGT TCG CCG AAG CTC GAG CGT TAC AAC GGC ATC TCG GCG ATG GAA ATC CAG GGC CAG GCC GCA CCG GGC AAG TCG ACC GGC CAG GCG ATG GCG GCG ATG GAA GCG CTC GCG AAG AAG CTG CCG GAC GGC GTC GGC TAT TCG TGG ACG GGG CTG TCG TAC CAG GAA ATC CAG TCG GGT TCG CAG GCG CCG ATC CTG TAC GCG ATC TCG ATC CTC GTC GTG TTC CTG TGT CTC GCG GCA CTG TAT GAA AGC TGG TCG ATC CCG TTC TCG GTG ATC ATG GTC GTG CCG CTC GGC GTG ATC GGC GCA CTG CTC GCG GCG ACG ATG CGC GGT CTG GAA AAC GAC GTG TTC TTC CAG GTC GGC CTG CTG ACC ACC GTG GGC TTG TCG GCG AAG AAC GCG ATC CTG ATC GTC GAG TTT GCG CGC GAA CTG CAG CAG ACG GAG AAG ATG GGG CCG ATC GAG GCC GCG CTG GAA GCG GCG CGC CTG CGG CTG CGT CCG ATC CTG ATG ACG TCG CTC GCG TTC ATT CTC GGC GTG ATG CCG CTC GCG ATC AGC AAC GGC GCG GGT TCG GCG AGC CAG CAC GCG ATC GGC ACG GGC GTG ATC GGC GGG ATG ATC ACC GCG ACG TTC CTC GCG ATC TTC ATG ATC CCG ATG TTC TTC GTG AAG ATC CGC GCG ATC TTC AGC GGC GAG AAG GAA GAC GTC GAC GAG GCG CTG CGT CTT GCG CAG GAC CAC ATG --- --- --- CAC GAG GCG GAG AAG GGC --- --- --- --- --- --- --- --- --- --- --- AGC CAC GGC --- --- --- --- --- --- --- --- --- --- --- --- --- --- --- --- --- --- --- --- --- --- --- --- --- --- --- --- --- --- --- --- --- --- --- --- --- --- --- --- --- --- --- --- --- --- GAC --- GAC GAG AAG AAG GGG CAG --- --- --- 
RND4__GCA_000152585.1           ATG GCA AAG TTT TTT ATC GAT CGC CCG ATC TTC GCG TGG GTG ATC GCC ATC ATC CTG ATG CTG GCC GGG GTT GCG GCG ATC TTC ACG TTG CCG ATC GCG CAG TAC CCG ACG ATC GCG CCG CCG TCG ATC CAG ATC AGC GCG AAC TAT CCG GGT GCT TCC GCG AAG ACG GTG GAA GAC ACG GTG ACG CAG GTG ATC GAG CAG CAG ATG AGC GGT CTC GAC AAC TTC CTG TAC ATG TCG TCG ACC AGT GAC GAC TCG GGC ACC GCG ACG ATC ACG CTG ACC TTC GCG CCG GGC ACG AAC CCC GAC ATC GCG CAG GTG CAG GTG CAG AAC AAG CTG TCG CTC GCG ACG CCG ATC CTG CCG CAG GTG GTC CAG CAG CTC GGC CTG AAG GTG ACG AAG TCG AGC AGC AGC TTC CTG CTC GTG CTC GCG TTC AAC TCC GAG GAC GGC AGC ATG AAC CGC TAC GAC CTC GCG AAC TAC GTC GCG TCG CAC GTG CAG GAT CCG ATC AGC CGT CTG AAC GGC GTC GGC ACC GTC ACG CTG TTC GGC TCG CAG TAC GCG ATG CGC GTT TGG CTC GAT CCG GTC AAG CTG ACG AAC TAC GGG CTC ACG CCG GTC GAC GTG ACG TCG GCG ATC AGC GCG CAG AAC GTG CAG GTC GCA GGC GGC CAG ATC GGC GGC ACG CCG GCG AAA CCC GGC ACG CTG CTG CAG GCG ACG ATC ACC GAG GCG ACG CTG CTG CGC ACG CCG GCC GAG TTC GGC AAC ATC CTG CTG AAG GTG AAC CAG GAC GGC TCG CAG GTG CGC CTG AAG GAC GTT GCG CAG ATC GGC CTC GGC GCC GAG AAC TAC AAC TTC GAC ACG AAG TAC AAC GGG CAG CCG TCC GCG GCG CTC GGT ATC CAG CTC GCG ACG AAC GCG AAC GCG CTC GCG ACC GCG AAG GCC GTG CGC GCG AAG ATC GAC GAG CTG TCG AAG TAC TTC CCG CAC GGT CTC GTC GTC AAG TAT CCG TAC GAC ACG ACG CCG TTC GTG AAG CTG TCG ATC GAG GAA GTG GTC AAG ACG CTG CTC GAA GGG ATC GTG CTC GTG TTC CTC GTG ATG TAT CTG TTC CTG CAG AAC CTG CGG GCG ACG ATC ATC CCG ACG ATC GCG GTG CCG GTC GTG CTG CTC GGC ACG TTC GCG ATC ATG TCG CTG GTC GGC TTC TCG ATC AAC ACG CTG TCG ATG TTC GGC CTC GTG CTC GCG ATC GGT CTG CTC GTC GAC GAT GCG ATC GTC GTG GTC GAG AAC GTC GAG CGC GTG ATG GCC GAA GAG GGG CTC GGA CCG AAG GAG GCG ACC CGC AAG GCG ATG GGC CAG ATC ACC GGC GCA CTC GTC GGC GTC GCG CTC GTG CTG TCC GCG GTG TTC GTG CCG GTC GCG TTC TCC GGC GGG TCG GTC GGC GCG ATC TAC CGG CAG TTC TCG CTG ACG ATC GTG TCC GCG ATG GTG CTG TCG GTG CTC GTC GCG CTG ATT CTG ACG CCC GCG CTG TGC GCG ACG ATC CTC AAG CCG ATC CCG CAG GGG CAT CAC GAA GAG AAG AAG GGC TTC TTC GGC TGG TTC AAC CGC ACG TTC AAC GCG AGC CGC GAC AAG TAC CAC GTC GGC GTG CAT CAC GTG ATC AAG CGC TCG GGC CGC TGG CTG ATC ATC TAT CTG GTC GTG ATC GTC GCG GTC GGC CTG CTG TTC GTG CGC CTG CCG AAG TCG TTC CTG CCC GAT GAA GAC CAG GGC CTG ATG TTC GTG ATC GTG CAG ACG CCT TCC GGC TCG ACG CAG GAA ACC ACC GCG CGG ACG CTC GCG AAC ATC ACC GAC TAT CTG CTG AAG GAC GAG AAG GAC ATC GTC GAG TCG GCG TTC ACG GTG AAC GGC TTC AGC TTC GCG GGT CGC GGC CAG AAC TCC GGT CTC GTG TTC GTG CGC CTG AAG GAC TAC GCG CAG CGT CAG CAT GCG GAC CAG AAG GTG CAG GCG CTG ATC GGG CGG ATG TTC GGC CGC TAC GCC GGC TAC AAG GAC GCG ATG GTC ATT CCG TTC AAT CCG CCG TCG ATT CCT GAA CTG GGC ACG GCC GCC GGC TTC GAC TTC GAG CTG ACG GAC AAC GCC GGT CTC GGC CAC GAC GCG CTG ATG GCC GCG CGC AAC CAG CTG CTC GGG ATG GCC GCG AAG GAT CCG ACG CTG CAG GGC GTG CGC CCG AAC GGC CTG AAC GAC ACG CCG CAG TAC AAG GTC GAC ATC GAT CGC GAG AAG GCG AAC GCG CTC GGC GTG ACC GCG GAT GCG ATC GAC CAG ACG TTC TCG ATC GCG TGG GCG TCG AAG TAC GTG AAC AAC TTC CTC GAC ACC GAC GGC CGG ATC AAG AAG GTG TAC GTG CAG TCG GAC GCG CCG TTC CGG ATG ACG CCG GAA GAC CTG AAC ATC TGG TAC GTG CGC AAC GGA TCG GGC GGG ATG GTG CCG TTC GGC GCG TTC GCG ACC GGT CAC TGG ACG TAC GGT TCG CCG AAG CTC GAG CGC TAC AAC GGG ATC TCC GCG ATG GAA ATC CAG GGG CAG GCC GCA CCG GGC AAG TCG ACC GGC CAG GCG ATG GCC GCG ATG GAA GCG CTC GCG ACG AAG CTG CCG ACC GGC ATC GGC TAC TCG TGG ACG GGC CTG TCG TTC CAG GAA ATC CAG TCC GGC TCG CAG GCG CCG ATC CTG TAT GCG ATC TCG ATT CTC GTC GTG TTC CTG TGT CTG GCG GCC CTG TAT GAA AGC TGG TCG ATC CCG TTC TCG GTG ATC ATG GTC GTG CCG CTC GGC GTG ATC GGC GCG CTG CTG GCC GCG ACG CTG CGC GGC CTC GAG AAC GAC GTG TTC TTC CAG GTC GGC CTG CTG ACC ACC GTC GGT CTG TCC GCG AAG AAC GCG ATT CTG ATC GTC GAG TTC GCG CGC GAG CTG CAG GAG TCG GAG AAG ATG GGG CCG ATC GAG GCT GCG CTG GAA GCG GCG CGC CTG CGG CTG CGT CCG ATC CTG ATG ACG TCG CTC GCG TTC ATT CTC GGC GTG CTG CCG CTC GCG ATC AGC AAC GGC GCG GGT TCC GCG AGC CAG CAC GCG ATC GGC ACG GGC GTG ATC GGC GGG ATG ATC ACG GCG ACG TTC CTC GCG ATC TTC ATG ATC CCG ATG TTC TTC GTG AAG ATC CGT GCG ATC TTC AGC GGC GAG AAG GAA GAC GTC GAC GAG GCG CTG CGT CTG GCT CAG GCG CAC TCG --- --- --- CAC CAC GAA GAG AAG CCG --- --- --- --- --- --- --- --- --- --- --- GGC AAC GGC --- --- --- --- --- --- --- --- --- --- --- --- --- --- --- --- --- --- --- --- --- --- --- --- --- --- --- --- --- --- --- --- --- --- --- --- --- --- --- --- --- --- --- --- --- --- GAC --- GAA GGC AAC AAG GGA CAG --- --- --- 
RND4__GCA_000497165.1           ATG GCA AAG TTT TTT ATC GAT CGC CCG ATC TTC GCG TGG GTG ATC GCC ATC ATC CTG ATG CTG GCC GGG GTT GCG GCG ATC TTC ACG TTG CCG ATC GCG CAG TAC CCG ACG ATC GCG CCG CCG TCG ATC CAG ATC AGC GCG AAC TAT CCG GGT GCT TCC GCG AAG ACG GTG GAA GAC ACG GTG ACG CAG GTG ATC GAG CAG CAG ATG AGC GGT CTC GAC AAC TTC CTG TAC ATG TCG TCG ACC AGT GAC GAC TCG GGC ACC GCG ACG ATC ACG CTG ACC TTC GCG CCG GGC ACG AAC CCC GAC ATC GCG CAG GTG CAG GTG CAG AAC AAG CTG TCG CTC GCG ACG CCG ATC CTG CCG CAG GTG GTC CAG CAG CTC GGC CTG AAG GTG ACG AAG TCG AGC AGC AGC TTC CTG CTC GTG CTC GCG TTC AAC TCC GAG GAC GGC AGC ATG AAC CGC TAC GAC CTC GCG AAC TAC GTC GCG TCG CAC GTG CAG GAT CCG ATC AGC CGT CTG AAC GGC GTC GGC ACC GTC ACG CTG TTC GGC TCG CAG TAC GCG ATG CGC GTT TGG CTC GAT CCG GTC AAG CTG ACG AAC TAC GGG CTC ACG CCG GTC GAC GTG ACG TCG GCG ATC AGC GCG CAG AAC GTG CAG GTC GCA GGC GGC CAG ATC GGC GGC ACG CCG GCG AAA CCC GGC ACG CTG CTG CAG GCG ACG ATC ACC GAG GCG ACG CTG CTG CGC ACG CCG GCC GAG TTC GGC AAC ATC CTG CTG AAG GTG AAC CAG GAC GGC TCG CAG GTG CGC CTG AAG GAC GTT GCG CAG ATC GGC CTC GGC GCC GAG AAC TAC AAC TTC GAC ACG AAG TAC AAC GGG CAG CCG TCC GCG GCG CTC GGT ATC CAG CTC GCG ACG AAC GCG AAC GCG CTC GCG ACC GCG AAG GCC GTG CGC GCG AAG ATC GAC GAG CTG TCG AAG TAC TTC CCG CAC GGT CTC GTC GTC AAG TAT CCG TAC GAC ACG ACG CCG TTC GTG AAG CTG TCG ATC GAG GAA GTG GTC AAG ACG CTG CTC GAA GGG ATC GTG CTC GTG TTC CTC GTG ATG TAT CTG TTC CTG CAG AAC CTG CGG GCG ACG ATC ATC CCG ACG ATC GCG GTG CCG GTC GTG CTG CTC GGC ACG TTC GCG ATC ATG TCG CTG GTC GGC TTC TCG ATC AAC ACG CTG TCG ATG TTC GGC CTC GTG CTC GCG ATC GGT CTG CTC GTC GAC GAT GCG ATC GTC GTG GTC GAG AAC GTC GAG CGC GTG ATG GCC GAA GAG GGG CTC GGA CCG AAG GAG GCG ACC CGC AAG GCG ATG GGC CAG ATC ACC GGC GCA CTC GTC GGC GTC GCG CTC GTG CTG TCC GCG GTG TTC GTG CCG GTC GCG TTC TCC GGC GGG TCG GTC GGC GCG ATC TAC CGG CAG TTC TCG CTG ACG ATC GTG TCC GCG ATG GTG CTG TCG GTG CTC GTC GCG CTG ATT CTG ACG CCC GCG CTG TGC GCG ACG ATC CTC AAG CCG ATC CCG CAG GGG CAT CAC GAA GAG AAG AAG GGC TTC TTC GGC TGG TTC AAC CGC ACG TTC AAC GCG AGC CGC GAC AAG TAC CAC GTC GGC GTG CAT CAC GTG ATC AAG CGC TCG GGC CGC TGG CTG ATC ATC TAT CTG GTC GTG ATC GTC GCG GTC GGC CTG CTG TTC GTG CGC CTG CCG AAG TCG TTC CTG CCC GAT GAA GAC CAG GGC CTG ATG TTC GTG ATC GTG CAG ACG CCT TCC GGC TCG ACG CAG GAA ACC ACC GCG CGG ACG CTC GCG AAC ATC ACC GAC TAT CTG CTG AAG GAC GAG AAG GAC ATC GTC GAG TCG GCG TTC ACG GTG AAC GGC TTC AGC TTC GCG GGT CGC GGC CAG AAC TCC GGT CTC GTG TTC GTG CGC CTG AAG GAC TAC GCG CAG CGT CAG CAT GCG GAC CAG AAG GTG CAG GCG CTG ATC GGG CGG ATG TTC GGC CGC TAC GCC GGC TAC AAG GAC GCG ATG GTC ATT CCG TTC AAT CCG CCG TCG ATT CCT GAA CTG GGC ACG GCC GCC GGC TTC GAC TTC GAG CTG ACG GAC AAC GCC GGT CTC GGC CAC GAC GCG CTG ATG GCC GCG CGC AAC CAG CTG CTC GGG ATG GCC GCG AAG GAT CCG ACG CTG CAG GGC GTG CGC CCG AAC GGC CTG AAC GAC ACG CCG CAG TAC AAG GTC GAC ATC GAT CGC GAG AAG GCG AAC GCG CTC GGC GTG ACC GCG GAT GCG ATC GAC CAG ACG TTC TCG ATC GCG TGG GCG TCG AAG TAC GTG AAC AAC TTC CTC GAC ACC GAC GGC CGG ATC AAG AAG GTG TAC GTG CAG TCG GAC GCG CCG TTC CGG ATG ACG CCG GAA GAC CTG AAC ATC TGG TAC GTG CGC AAC GGA TCG GGC GGG ATG GTG CCG TTC GGC GCG TTC GCG ACC GGT CAC TGG ACG TAC GGT TCG CCG AAG CTC GAG CGC TAC AAC GGG ATC TCC GCG ATG GAA ATC CAG GGG CAG GCC GCA CCG GGC AAG TCG ACC GGC CAG GCG ATG GCC GCG ATG GAA GCG CTC GCG ACG AAG CTG CCG ACC GGC ATC GGC TAC TCG TGG ACG GGC CTG TCG TTC CAG GAA ATC CAG TCC GGC TCG CAG GCG CCG ATC CTG TAT GCG ATC TCG ATT CTC GTC GTG TTC CTG TGT CTG GCG GCC CTG TAT GAA AGC TGG TCG ATC CCG TTC TCG GTG ATC ATG GTC GTG CCG CTC GGC GTG ATC GGC GCG CTG CTG GCC GCG ACG CTG CGC GGC CTC GAG AAC GAC GTG TTC TTC CAG GTC GGC CTG CTG ACC ACC GTC GGT CTG TCC GCG AAG AAC GCG ATT CTG ATC GTC GAG TTC GCG CGC GAG CTG CAG GAG TCG GAG AAG ATG GGG CCG ATC GAG GCT GCG CTG GAA GCG GCG CGC CTG CGG CTG CGT CCG ATC CTG ATG ACG TCG CTC GCG TTC ATT CTC GGC GTG CTG CCG CTC GCG ATC AGC AAC GGC GCG GGT TCC GCG AGC CAG CAC GCG ATC GGC ACG GGC GTG ATC GGC GGG ATG ATC ACG GCG ACG TTC CTC GCG ATC TTC ATG ATC CCG ATG TTC TTC GTG AAG ATC CGT GCG ATC TTC AGC GGC GAG AAG GAA GAC GTC GAC GAG GCG CTG CGT CTG GCT CAG GCG CAC TCG --- --- --- CAC CAC GAA GAG AAG CCG --- --- --- --- --- --- --- --- --- --- --- GGC AAC GGC --- --- --- --- --- --- --- --- --- --- --- --- --- --- --- --- --- --- --- --- --- --- --- --- --- --- --- --- --- --- --- --- --- --- --- --- --- --- --- --- --- --- --- --- --- --- GAC --- GAA GGC AAC AAG GGA CAG --- --- --- 
RND4__GCA_000959505.1           ATG GCA AAG TTT TTT ATC GAT CGC CCG ATC TTC GCG TGG GTG ATC GCC ATC ATC CTG ATG CTG GCC GGG GTT GCG GCG ATC TTC ACG TTG CCG ATC GCG CAG TAC CCG ACG ATC GCG CCG CCG TCG ATC CAG ATC AGC GCG AAC TAT CCG GGT GCT TCC GCG AAG ACG GTG GAA GAC ACG GTG ACG CAG GTG ATC GAG CAG CAG ATG AGC GGT CTC GAC AAC TTC CTG TAC ATG TCG TCG ACC AGT GAC GAC TCG GGC ACC GCG ACG ATC ACG CTG ACC TTC GCG CCG GGC ACG AAC CCC GAC ATC GCG CAG GTG CAG GTG CAG AAC AAG CTG TCG CTC GCG ACG CCG ATC CTG CCG CAG GTG GTC CAG CAG CTC GGC CTG AAG GTG ACG AAG TCG AGC AGC AGC TTC CTG CTC GTG CTC GCG TTC AAC TCC GAG GAC GGC AGC ATG AAC CGC TAC GAC CTC GCG AAC TAC GTC GCG TCG CAC GTG CAG GAT CCG ATC AGC CGT CTG AAC GGC GTC GGC ACC GTC ACG CTG TTC GGC TCG CAG TAC GCG ATG CGC GTT TGG CTC GAT CCG GTC AAG CTG ACG AAC TAC GGG CTC ACG CCG GTC GAC GTG ACG TCG GCG ATC AGC GCG CAG AAC GTG CAG GTC GCA GGC GGC CAG ATC GGC GGC ACG CCG GCG AAA CCC GGC ACG CTG CTG CAG GCG ACG ATC ACC GAG GCG ACG CTG CTG CGC ACG CCG GCC GAG TTC GGC AAC ATC CTG CTG AAG GTG AAC CAG GAC GGC TCG CAG GTG CGC CTG AAG GAC GTT GCG CAG ATC GGC CTC GGC GCC GAG AAC TAC AAC TTC GAC ACG AAG TAC AAC GGG CAG CCG TCC GCG GCG CTC GGT ATC CAG CTC GCG ACG AAC GCG AAC GCG CTC GCG ACC GCG AAG GCC GTG CGC GCG AAG ATC GAC GAG CTG TCG AAG TAC TTC CCG CAC GGT CTC GTC GTC AAG TAT CCG TAC GAC ACG ACG CCG TTC GTG AAG CTG TCG ATC GAG GAA GTG GTC AAG ACG CTG CTC GAA GGG ATC GTG CTC GTG TTC CTC GTG ATG TAT CTG TTC CTG CAG AAC CTG CGG GCG ACG ATC ATC CCG ACG ATC GCG GTG CCG GTC GTG CTG CTC GGC ACG TTC GCG ATC ATG TCG CTG GTC GGC TTC TCG ATC AAC ACG CTG TCG ATG TTC GGC CTC GTG CTC GCG ATC GGT CTG CTC GTC GAC GAT GCG ATC GTC GTG GTC GAG AAC GTC GAG CGC GTG ATG GCC GAA GAG GGG CTC GGA CCG AAG GAG GCG ACC CGC AAG GCG ATG GGC CAG ATC ACC GGC GCA CTC GTC GGC GTC GCG CTC GTG CTG TCC GCG GTG TTC GTG CCG GTC GCG TTC TCC GGC GGG TCG GTC GGC GCG ATC TAC CGG CAG TTC TCG CTG ACG ATC GTG TCC GCG ATG GTG CTG TCG GTG CTC GTC GCG CTG ATT CTG ACG CCC GCG CTG TGC GCG ACG ATC CTC AAG CCG ATC CCG CAG GGG CAT CAC GAA GAG AAG AAG GGC TTC TTC GGC TGG TTC AAC CGC ACG TTC AAC GCG AGC CGC GAC AAG TAC CAC GTC GGC GTG CAT CAC GTG ATC AAG CGC TCG GGC CGC TGG CTG ATC ATC TAT CTG GTC GTG ATC GTC GCG GTC GGC CTG CTG TTC GTG CGC CTG CCG AAG TCG TTC CTG CCC GAT GAA GAC CAG GGC CTG ATG TTC GTG ATC GTG CAG ACG CCT TCC GGC TCG ACG CAG GAA ACC ACC GCG CGG ACG CTC GCG AAC ATC ACC GAC TAT CTG CTG AAG GAC GAG AAG GAC ATC GTC GAG TCG GCG TTC ACG GTG AAC GGC TTC AGC TTC GCG GGT CGC GGC CAG AAC TCC GGT CTC GTG TTC GTG CGC CTG AAG GAC TAC GCG CAG CGT CAG CAT GCG GAC CAG AAG GTG CAG GCG CTG ATC GGG CGG ATG TTC GGC CGC TAC GCC GGC TAC AAG GAC GCG ATG GTC ATT CCG TTC AAT CCG CCG TCG ATT CCT GAA CTG GGC ACG GCC GCC GGC TTC GAC TTC GAG CTG ACG GAC AAC GCC GGT CTC GGC CAC GAC GCG CTG ATG GCC GCG CGC AAC CAG CTG CTC GGG ATG GCC GCG AAG GAT CCG ACG CTG CAG GGC GTG CGC CCG AAC GGC CTG AAC GAC ACG CCG CAG TAC AAG GTC GAC ATC GAT CGC GAG AAG GCG AAC GCG CTC GGC GTG ACC GCG GAT GCG ATC GAC CAG ACG TTC TCG ATC GCG TGG GCG TCG AAG TAC GTG AAC AAC TTC CTC GAC ACC GAC GGC CGG ATC AAG AAG GTG TAC GTG CAG TCG GAC GCG CCG TTC CGG ATG ACG CCG GAA GAC CTG AAC ATC TGG TAC GTG CGC AAC GGA TCG GGC GGG ATG GTG CCG TTC GGC GCG TTC GCG ACC GGT CAC TGG ACG TAC GGT TCG CCG AAG CTC GAG CGC TAC AAC GGG ATC TCC GCG ATG GAA ATC CAG GGG CAG GCC GCA CCG GGC AAG TCG ACC GGC CAG GCG ATG GCC GCG ATG GAA GCG CTC GCG ACG AAG CTG CCG ACC GGC ATC GGC TAC TCG TGG ACG GGC CTG TCG TTC CAG GAA ATC CAG TCC GGC TCG CAG GCG CCG ATC CTG TAT GCG ATC TCG ATT CTC GTC GTG TTC CTG TGT CTG GCG GCC CTG TAT GAA AGC TGG TCG ATC CCG TTC TCG GTG ATC ATG GTC GTG CCG CTC GGC GTG ATC GGC GCG CTG CTG GCC GCG ACG CTG CGC GGC CTC GAG AAC GAC GTG TTC TTC CAG GTC GGC CTG CTG ACC ACC GTC GGT CTG TCC GCG AAG AAC GCG ATT CTG ATC GTC GAG TTC GCG CGC GAG CTG CAG GAG TCG GAG AAG ATG GGG CCG ATC GAG GCT GCG CTG GAA GCG GCG CGC CTG CGG CTG CGT CCG ATC CTG ATG ACG TCG CTC GCG TTC ATT CTC GGC GTG CTG CCG CTC GCG ATC AGC AAC GGC GCG GGT TCC GCG AGC CAG CAC GCG ATC GGC ACG GGC GTG ATC GGC GGG ATG ATC ACG GCG ACG TTC CTC GCG ATC TTC ATG ATC CCG ATG TTC TTC GTG AAG ATC CGT GCG ATC TTC AGC GGC GAG AAG GAA GAC GTC GAC GAG GCG CTG CGT CTG GCT CAG GCG CAC TCG --- --- --- CAC CAC GAA GAG AAG CCG --- --- --- --- --- --- --- --- --- --- --- GGC AAC GGC --- --- --- --- --- --- --- --- --- --- --- --- --- --- --- --- --- --- --- --- --- --- --- --- --- --- --- --- --- --- --- --- --- --- --- --- --- --- --- --- --- --- --- --- --- --- GAC --- GAA GGC AAC AAG GGA CAG --- --- --- 
RND4__GCA_000974835.1           ATG GCA AAG TTT TTT ATC GAT CGC CCG ATC TTC GCG TGG GTG ATC GCC ATC ATC CTG ATG CTG GCC GGG GTT GCG GCG ATC TTC ACG TTG CCG ATC GCG CAG TAC CCG ACG ATC GCG CCG CCG TCG ATC CAG ATC AGC GCG AAC TAT CCG GGT GCT TCC GCG AAG ACG GTG GAA GAC ACG GTG ACG CAG GTG ATC GAG CAG CAG ATG AGC GGT CTC GAC AAC TTC CTG TAC ATG TCG TCG ACC AGT GAC GAC TCG GGC ACC GCG ACG ATC ACG CTG ACC TTC GCG CCG GGC ACG AAC CCC GAC ATC GCG CAG GTG CAG GTG CAG AAC AAG CTG TCG CTC GCG ACG CCG ATC CTG CCG CAG GTG GTC CAG CAG CTC GGC CTG AAG GTG ACG AAG TCG AGC AGC AGC TTC CTG CTC GTG CTC GCG TTC AAC TCC GAG GAC GGC AGC ATG AAC CGC TAC GAC CTC GCG AAC TAC GTC GCG TCG CAC GTG CAG GAT CCG ATC AGC CGT CTG AAC GGC GTC GGC ACC GTC ACG CTG TTC GGC TCG CAG TAC GCG ATG CGC GTT TGG CTC GAT CCG GTC AAG CTG ACG AAC TAC GGG CTC ACG CCG GTC GAC GTG ACG TCG GCG ATC AGC GCG CAG AAC GTG CAG GTC GCA GGC GGC CAG ATC GGC GGC ACG CCG GCG AAA CCC GGC ACG CTG CTG CAG GCG ACG ATC ACC GAG GCG ACG CTG CTG CGC ACG CCG GCC GAG TTC GGC AAC ATC CTG CTG AAG GTG AAC CAG GAC GGC TCG CAG GTG CGC CTG AAG GAC GTT GCG CAG ATC GGC CTC GGC GCC GAG AAC TAC AAC TTC GAC ACG AAG TAC AAC GGG CAG CCG TCC GCG GCG CTC GGT ATC CAG CTC GCG ACG AAC GCG AAC GCG CTC GCG ACC GCG AAG GCC GTG CGC GCG AAG ATC GAC GAG CTG TCG AAG TAC TTC CCG CAC GGT CTC GTC GTC AAG TAT CCG TAC GAC ACG ACG CCG TTC GTG AAG CTG TCG ATC GAG GAA GTG GTC AAG ACG CTG CTC GAA GGG ATC GTG CTC GTG TTC CTC GTG ATG TAT CTG TTC CTG CAG AAC CTG CGG GCG ACG ATC ATC CCG ACG ATC GCG GTG CCG GTC GTG CTG CTC GGC ACG TTC GCG ATC ATG TCG CTG GTC GGC TTC TCG ATC AAC ACG CTG TCG ATG TTC GGC CTC GTG CTC GCG ATC GGT CTG CTC GTC GAC GAT GCG ATC GTC GTG GTC GAG AAC GTC GAG CGC GTG ATG GCC GAA GAG GGG CTC GGA CCG AAG GAG GCG ACC CGC AAG GCG ATG GGC CAG ATC ACC GGC GCA CTC GTC GGC GTC GCG CTC GTG CTG TCC GCG GTG TTC GTG CCG GTC GCG TTC TCC GGC GGG TCG GTC GGC GCG ATC TAC CGG CAG TTC TCG CTG ACG ATC GTG TCC GCG ATG GTG CTG TCG GTG CTC GTC GCG CTG ATT CTG ACG CCC GCG CTG TGC GCG ACG ATC CTC AAG CCG ATC CCG CAG GGG CAT CAC GAA GAG AAG AAG GGC TTC TTC GGC TGG TTC AAC CGC ACG TTC AAC GCG AGC CGC GAC AAG TAC CAC GTC GGC GTG CAT CAC GTG ATC AAG CGC TCG GGC CGC TGG CTG ATC ATC TAT CTG GTC GTG ATC GTC GCG GTC GGC CTG CTG TTC GTG CGC CTG CCG AAG TCG TTC CTG CCC GAT GAA GAC CAG GGC CTG ATG TTC GTG ATC GTG CAG ACG CCT TCC GGC TCG ACG CAG GAA ACC ACC GCG CGG ACG CTC GCG AAC ATC ACC GAC TAT CTG CTG AAG GAC GAG AAG GAC ATC GTC GAG TCG GCG TTC ACG GTG AAC GGC TTC AGC TTC GCG GGT CGC GGC CAG AAC TCC GGT CTC GTG TTC GTG CGC CTG AAG GAC TAC GCG CAG CGT CAG CAT GCG GAC CAG AAG GTG CAG GCG CTG ATC GGG CGG ATG TTC GGC CGC TAC GCC GGC TAC AAG GAC GCG ATG GTC ATT CCG TTC AAT CCG CCG TCG ATT CCT GAA CTG GGC ACG GCC GCC GGC TTC GAC TTC GAG CTG ACG GAC AAC GCC GGT CTC GGC CAC GAC GCG CTG ATG GCC GCG CGC AAC CAG CTG CTC GGG ATG GCC GCG AAG GAT CCG ACG CTG CAG GGC GTG CGC CCG AAC GGC CTG AAC GAC ACG CCG CAG TAC AAG GTC GAC ATC GAT CGC GAG AAG GCG AAC GCG CTC GGC GTG ACC GCG GAT GCG ATC GAC CAG ACG TTC TCG ATC GCG TGG GCG TCG AAG TAC GTG AAC AAC TTC CTC GAC ACC GAC GGC CGG ATC AAG AAG GTG TAC GTG CAG TCG GAC GCG CCG TTC CGG ATG ACG CCG GAA GAC CTG AAC ATC TGG TAC GTG CGC AAC GGA TCG GGC GGG ATG GTG CCG TTC GGC GCG TTC GCG ACC GGT CAC TGG ACG TAC GGT TCG CCG AAG CTC GAG CGC TAC AAC GGG ATC TCC GCG ATG GAA ATC CAG GGG CAG GCC GCA CCG GGC AAG TCG ACC GGC CAG GCG ATG GCC GCG ATG GAA GCG CTC GCG ACG AAG CTG CCG ACC GGC ATC GGC TAC TCG TGG ACG GGC CTG TCG TTC CAG GAA ATC CAG TCC GGC TCG CAG GCG CCG ATC CTG TAT GCG ATC TCG ATT CTC GTC GTG TTC CTG TGT CTG GCG GCC CTG TAT GAA AGC TGG TCG ATC CCG TTC TCG GTG ATC ATG GTC GTG CCG CTC GGC GTG ATC GGC GCG CTG CTG GCC GCG ACG CTG CGC GGC CTC GAG AAC GAC GTG TTC TTC CAG GTC GGC CTG CTG ACC ACC GTC GGT CTG TCC GCG AAG AAC GCG ATT CTG ATC GTC GAG TTC GCG CGC GAG CTG CAG GAG TCG GAG AAG ATG GGG CCG ATC GAG GCT GCG CTG GAA GCG GCG CGC CTG CGG CTG CGT CCG ATC CTG ATG ACG TCG CTC GCG TTC ATT CTC GGC GTG CTG CCG CTC GCG ATC AGC AAC GGC GCG GGT TCC GCG AGC CAG CAC GCG ATC GGC ACG GGC GTG ATC GGC GGG ATG ATC ACG GCG ACG TTC CTC GCG ATC TTC ATG ATC CCG ATG TTC TTC GTG AAG ATC CGT GCG ATC TTC AGC GGC GAG AAG GAA GAC GTC GAC GAG GCG CTG CGT CTG GCT CAG GCG CAC TCG --- --- --- CAC CAC GAA GAG AAG CCG --- --- --- --- --- --- --- --- --- --- --- GGC AAC GGC --- --- --- --- --- --- --- --- --- --- --- --- --- --- --- --- --- --- --- --- --- --- --- --- --- --- --- --- --- --- --- --- --- --- --- --- --- --- --- --- --- --- --- --- --- --- GAC --- GAA GGC AAC AAG GGA CAG --- --- --- 
RND4__GCA_000182275.1           ATG GCA AAG TTT TTT ATC GAT CGC CCG ATC TTC GCG TGG GTG ATC GCC ATC ATC CTG ATG CTG GCC GGG GTT GCG GCG ATC TTC ACG TTG CCG ATC GCG CAG TAC CCG ACC ATC GCG CCG CCG TCG ATC CAG ATC AGC GCG AAC TAT CCG GGT GCG TCC GCG AAG ACG GTG GAA GAC ACG GTG ACG CAG GTG ATC GAG CAG CAG ATG AGC GGG CTC GAC AAC TTC CTG TAC ATG TCG TCG ACC AGT GAC GAC TCG GGC ACC GCG ACG ATC ACG CTG ACC TTC GCG CCG GGC ACC AAC CCG GAC ATC GCG CAG GTC CAG GTG CAG AAC AAG CTG TCG CTC GCG ACG CCG ATT CTG CCG CAG GTG GTT CAG CAG CTC GGT CTG AAG GTG ACG AAG TCG AGC AGC AGC TTC CTG CTC GTG CTG GCG TTC AAC TCC GAA GAC GGC AGC ATG AAC CGC TAC GAC CTC GCG AAC TAT GTC GCG TCG CAC GTG CAG GAT CCG ATC AGC CGT CTG AAC GGC GTC GGT ACC GTC ACG CTG TTC GGC TCG CAG TAC GCG ATG CGC GTG TGG CTC GAC CCG GTC AAG CTG ACG AAC TAC GGG CTC ACG CCG GTC GAC GTG ACG TCG GCG ATC AGC GCG CAG AAC GTG CAG GTC GCC GGC GGC CAG ATC GGC GGC ACG CCC GCG AAG CCG GGC ACG CTG CTG CAG GCG ACG ATC ACC GAG GCG ACG CTG CTG CGT ACG CCG GCC GAG TTC GGC AAC ATC CTG CTG AAG GTG AAC CAG GAC GGC TCG CAG GTG CGT CTG AAG GAC GTC GCG CAG ATC GGC CTC GGC GCC GAA AAC TAC AAC TTC GAT ACG AAG TAC AAC GGC CAG CCG TCC GCG GCG CTC GGC ATC CAG CTC GCC ACG AAC GCG AAC GCG CTC GCG ACC GCG AAG GCC GTG CGC GCG AAG GTC GAC GAG CTG TCG AAA TAC TTC CCG CAC GGG CTC GTC GTC AAG TAT CCG TAC GAC ACG ACG CCG TTC GTG AAG CTG TCG ATC GAG GAA GTG GTC AAG ACG CTG CTC GAA GGT ATC GTG CTC GTG TTC CTC GTG ATG TAT CTG TTC CTG CAG AAC CTG CGG GCG ACG ATC ATC CCG ACG ATC GCG GTG CCG GTC GTG CTG CTC GGT ACG TTC GCG ATC ATG TCG CTC GTC GGC TTC TCG ATC AAC ACG CTG TCG ATG TTC GGC CTC GTG CTC GCG ATC GGT CTG CTC GTC GAC GAT GCG ATC GTC GTG GTC GAG AAC GTC GAG CGC GTG ATG GCG GAA GAG GGG CTC GGG CCG AAG GAG GCG ACA CGC AAG GCG ATG GGC CAG ATC ACC GGC GCA CTC GTC GGC GTC GCG CTC GTG CTG TCC GCC GTG TTC GTG CCG GTC GCG TTC TCC GGC GGT TCG GTC GGC GCG ATC TAC CGG CAG TTC TCG CTG ACG ATC GTG TCC GCG ATG GTG CTG TCC GTG CTC GTC GCG CTG ATT CTG ACG CCG GCG CTG TGC GCG ACG ATC CTG AAG CCG ATC CCG CAA GGC CAT CAC GAA GAG AAG AAG GGC TTC TTC GGC TGG TTC AAC CGC ACG TTC AAC GCG AGC CGC GAC AAG TAC CAC GTC GGC GTG CAC CAC GTG ATC AAG CGG TCC GGC CGC TGG CTG ATC ATC TAT CTG GTC GTG ATC GTC GCG GTC GGC TTG CTG TTC GTG CGG CTG CCG AAG TCG TTC CTG CCC GAT GAA GAC CAG GGC CTG ATG TTC GTG ATC GTG CAG ACG CCG TCC GGC TCG ACG CAG GAA ACC ACG GCG AAG ACG CTC GCG AAC ATC ACC GAC TAT CTG CTC AAG GAC GAG AAG GAC ATC GTC GAA TCG GCG TTC ACG GTG AAC GGC TTC AGC TTC GCG GGC CGC GGC CAG AAC TCC GGT CTC GTG TTC GTG CGC CTG AAG GAC TAC GCG CAG CGT CAG CAC GCG GAC CAG AAG GTG CAG GCG CTG ATC GGA CGG ATG TTC GGC CGC TAC TCG GGC TAC AAG GAC GCG ATC GTC ATT CCG TTC AAC CCG CCG TCG ATT CCG GAA CTC GGC ACG GCC GCC GGC TTC GAC TTC GAG CTG ACG GAC AAC GCC GGT CTC GGC CAC GAC GCG CTG ATG GCC GCA CGC AAC CAG CTG CTC GGC ATG GCC GCG AAG GAT CCG ACG CTG CAG GGC GTG CGT CCG AAC GGC CTG AAC GAT ACG CCG CAG TAC AAG GTC GAC ATC GAT CGC GAG AAG GCG AAC GCG CTC GGC GTG ACG GCG GAT GCG ATC GAC CAG ACG TTC TCG ATC GCG TGG GCG TCG AAG TAC GTG AAC AAC TTC CTC GAC ACC GAC GGC CGG ATC AAG AAG GTG TAC GTG CAG TCC GAC GCG CCG TTC CGG ATG ACG CCG GAA GAC CTG AAC ATC TGG TAC GTG CGC AAC GGC TCG GGC GGG ATG GTG CCG TTC GGC GCG TTC GCG ACC GGC CAC TGG ACG TAC GGT TCG CCG AAG CTC GAG CGT TAC AAC GGC ATT TCG GCG ATG GAA ATC CAG GGT CAG GCC GCA CCG GGC AAG TCG ACC GGT CAG GCA ATG GCC GCG ATG GAA GCG CTC GCG ACG AAG CTG CCG ACC GGC ATC GGC TAC TCG TGG ACG GGT CTG TCG TTC CAG GAA ATC CAG TCG GGC TCG CAG GCG CCG ATC CTG TAC GCG ATC TCG ATC CTC GTC GTG TTC CTG TGT CTG GCG GCG CTG TAC GAG AGC TGG TCG ATT CCG TTC TCG GTG ATC ATG GTC GTG CCG CTC GGC GTG ATC GGC GCG CTG CTC GCC GCG ACG CTG CGC GGT CTG GAA AAC GAC GTG TTC TTC CAG GTC GGC CTG CTG ACG ACG GTC GGT CTG TCC GCG AAG AAC GCG ATT CTG ATC GTC GAG TTC GCG CGC GAA CTG CAG ATG ACG GAG AAG ATG GGG CCG ATC GAG GCC GCG CTC GAA GCG GCG CGT CTG CGG CTG CGC CCG ATC CTG ATG ACG TCG CTC GCG TTC ATT CTC GGC GTG CTG CCG CTC GCG ATC AGC AAC GGC GCG GGT TCG GCG AGC CAG CAC GCG ATC GGT ACG GGC GTG ATC GGC GGG ATG ATC ACC GCG ACG TTC CTC GCG ATC TTC ATG ATC CCG ATG TTC TTC GTG AAG ATC CGT GCG ATC TTC AGC GGC GAG AAG GAA GAC GTC GAC GAG GCG CTG CGC CTG GCT CAG GAG CAC TCG --- --- --- CAC CAC GAA GAG AAG CCG --- --- --- --- --- --- --- --- --- --- --- GGC AAC GGC --- --- --- --- --- --- --- --- --- --- --- --- --- --- --- --- --- --- --- --- --- --- --- --- --- --- --- --- --- --- --- --- --- --- --- --- --- --- --- --- --- --- --- --- --- --- GAC --- GAA GGC AAC AAG GGA CAG --- --- --- 
RND4__GCA_000182295.1           ATG GCA AAG TTT TTT ATC GAT CGC CCG ATC TTC GCG TGG GTG ATC GCC ATC ATC CTG ATG CTG GCC GGG GTT GCG GCG ATC TTC ACG TTG CCG ATC GCG CAG TAC CCG ACC ATC GCG CCG CCG TCG ATC CAG ATC AGC GCG AAC TAT CCG GGT GCG TCC GCG AAG ACG GTG GAA GAC ACG GTG ACG CAG GTG ATC GAG CAG CAG ATG AGC GGG CTC GAC AAC TTC CTG TAC ATG TCG TCG ACC AGT GAC GAC TCG GGC ACC GCG ACG ATC ACG CTG ACC TTC GCG CCG GGC ACC AAC CCG GAC ATC GCG CAG GTC CAG GTG CAG AAC AAG CTG TCG CTC GCG ACG CCG ATT CTG CCG CAG GTG GTT CAG CAG CTC GGT CTG AAG GTG ACG AAG TCG AGC AGC AGC TTC CTG CTC GTG CTG GCG TTC AAC TCC GAA GAC GGC AGC ATG AAC CGC TAC GAC CTC GCG AAC TAT GTC GCG TCG CAC GTG CAG GAT CCG ATC AGC CGT CTG AAC GGC GTC GGT ACC GTC ACG CTG TTC GGC TCG CAG TAC GCG ATG CGC GTG TGG CTC GAC CCG GTC AAG CTG ACG AAC TAC GGG CTC ACG CCG GTC GAC GTG ACG TCG GCG ATC AGC GCG CAG AAC GTG CAG GTC GCC GGC GGC CAG ATC GGC GGC ACG CCC GCG AAG CCG GGC ACG CTG CTG CAG GCG ACG ATC ACC GAG GCG ACG CTG CTG CGT ACG CCG GCC GAG TTC GGC AAC ATC CTG CTG AAG GTG AAC CAG GAC GGC TCG CAG GTG CGT CTG AAG GAC GTC GCG CAG ATC GGC CTC GGC GCC GAA AAC TAC AAC TTC GAT ACG AAG TAC AAC GGC CAG CCG TCC GCG GCG CTC GGC ATC CAG CTC GCC ACG AAC GCG AAC GCG CTC GCG ACC GCG AAG GCC GTG CGC GCG AAG GTC GAC GAG CTG TCG AAA TAC TTC CCG CAC GGG CTC GTC GTC AAG TAT CCG TAC GAC ACG ACG CCG TTC GTG AAG CTG TCG ATC GAG GAA GTG GTC AAG ACG CTG CTC GAA GGT ATC GTG CTC GTG TTC CTC GTG ATG TAT CTG TTC CTG CAG AAC CTG CGG GCG ACG ATC ATC CCG ACG ATC GCG GTG CCG GTC GTG CTG CTC GGT ACG TTC GCG ATC ATG TCG CTC GTC GGC TTC TCG ATC AAC ACG CTG TCG ATG TTC GGC CTC GTG CTC GCG ATC GGT CTG CTC GTC GAC GAT GCG ATC GTC GTG GTC GAG AAC GTC GAG CGC GTG ATG GCG GAA GAG GGG CTC GGG CCG AAG GAG GCG ACA CGC AAG GCG ATG GGC CAG ATC ACC GGC GCA CTC GTC GGC GTC GCG CTC GTG CTG TCC GCC GTG TTC GTG CCG GTC GCG TTC TCC GGC GGT TCG GTC GGC GCG ATC TAC CGG CAG TTC TCG CTG ACG ATC GTG TCC GCG ATG GTG CTG TCC GTG CTC GTC GCG CTG ATT CTG ACG CCG GCG CTG TGC GCG ACG ATC CTG AAG CCG ATC CCG CAA GGC CAT CAC GAA GAG AAG AAG GGC TTC TTC GGC TGG TTC AAC CGC ACG TTC AAC GCG AGC CGC GAC AAG TAC CAC GTC GGC GTG CAC CAC GTG ATC AAG CGG TCC GGC CGC TGG CTG ATC ATC TAT CTG GTC GTG ATC GTC GCG GTC GGC TTG CTG TTC GTG CGG CTG CCG AAG TCG TTC CTG CCC GAT GAA GAC CAG GGC CTG ATG TTC GTG ATC GTG CAG ACG CCG TCC GGC TCG ACG CAG GAA ACC ACG GCG AAG ACG CTC GCG AAC ATC ACC GAC TAT CTG CTC AAG GAC GAG AAG GAC ATC GTC GAA TCG GCG TTC ACG GTG AAC GGC TTC AGC TTC GCG GGC CGC GGC CAG AAC TCC GGT CTC GTG TTC GTG CGC CTG AAG GAC TAC GCG CAG CGT CAG CAC GCG GAC CAG AAG GTG CAG GCG CTG ATC GGA CGG ATG TTC GGC CGC TAC TCG GGC TAC AAG GAC GCG ATC GTC ATT CCG TTC AAC CCG CCG TCG ATT CCG GAA CTC GGC ACG GCC GCC GGC TTC GAC TTC GAG CTG ACG GAC AAC GCC GGT CTC GGC CAC GAC GCG CTG ATG GCC GCA CGC AAC CAG CTG CTC GGC ATG GCC GCG AAG GAT CCG ACG CTG CAG GGC GTG CGT CCG AAC GGC CTG AAC GAT ACG CCG CAG TAC AAG GTC GAC ATC GAT CGC GAG AAG GCG AAC GCG CTC GGC GTG ACG GCG GAT GCG ATC GAC CAG ACG TTC TCG ATC GCG TGG GCG TCG AAG TAC GTG AAC AAC TTC CTC GAC ACC GAC GGC CGG ATC AAG AAG GTG TAC GTG CAG TCC GAC GCG CCG TTC CGG ATG ACG CCG GAA GAC CTG AAC ATC TGG TAC GTG CGC AAC GGC TCG GGC GGG ATG GTG CCG TTC GGC GCG TTC GCG ACC GGC CAC TGG ACG TAC GGT TCG CCG AAG CTC GAG CGT TAC AAC GGC ATT TCG GCG ATG GAA ATC CAG GGT CAG GCC GCA CCG GGC AAG TCG ACC GGT CAG GCA ATG GCC GCG ATG GAA GCG CTC GCG ACG AAG CTG CCG ACC GGC ATC GGC TAC TCG TGG ACG GGT CTG TCG TTC CAG GAA ATC CAG TCG GGC TCG CAG GCG CCG ATC CTG TAC GCG ATC TCG ATC CTC GTC GTG TTC CTG TGT CTG GCG GCG CTG TAC GAG AGC TGG TCG ATT CCG TTC TCG GTG ATC ATG GTC GTG CCG CTC GGC GTG ATC GGC GCG CTG CTC GCC GCG ACG CTG CGC GGT CTG GAA AAC GAC GTG TTC TTC CAG GTC GGC CTG CTG ACG ACG GTC GGT CTG TCC GCG AAG AAC GCG ATT CTG ATC GTC GAG TTC GCG CGC GAA CTG CAG ATG ACG GAG AAG ATG GGG CCG ATC GAG GCC GCG CTC GAA GCG GCG CGT CTG CGG CTG CGC CCG ATC CTG ATG ACG TCG CTC GCG TTC ATT CTC GGC GTG CTG CCG CTC GCG ATC AGC AAC GGC GCG GGT TCG GCG AGC CAG CAC GCG ATC GGT ACG GGC GTG ATC GGC GGG ATG ATC ACC GCG ACG TTC CTC GCG ATC TTC ATG ATC CCG ATG TTC TTC GTG AAG ATC CGT GCG ATC TTC AGC GGC GAG AAG GAA GAC GTC GAC GAG GCG CTG CGC CTG GCT CAG GAG CAC TCG --- --- --- CAC CAC GAA GAG AAG CCG --- --- --- --- --- --- --- --- --- --- --- GGC AAC GGC --- --- --- --- --- --- --- --- --- --- --- --- --- --- --- --- --- --- --- --- --- --- --- --- --- --- --- --- --- --- --- --- --- --- --- --- --- --- --- --- --- --- --- --- --- --- GAC --- GAA GGC AAC AAG GGA CAG --- --- --- 
RND4__GCA_001267755.1           ATG GCA AAG TTT TTT ATC GAT CGC CCG ATC TTC GCG TGG GTG ATC GCC ATC ATC CTG ATG CTG GCC GGG GTT GCG GCG ATC TTC ACG TTG CCG ATC GCG CAG TAC CCG ACC ATC GCG CCA CCG TCG ATC CAG ATC AGC GCG AAC TAT CCG GGT GCG TCC GCG AAG ACG GTG GAA GAC ACG GTG ACG CAG GTG ATC GAG CAG CAG ATG AGC GGG CTC GAC AAC TTC CTG TAC ATG TCG TCG ACC AGT GAC GAC TCG GGC ACC GCG ACG ATC ACG CTG ACC TTC GCG CCG GGC ACC AAC CCG GAC ATC GCG CAG GTC CAG GTG CAG AAC AAG CTG TCG CTC GCG ACG CCG ATT CTG CCG CAG GTG GTT CAG CAG CTC GGT CTG AAG GTG ACG AAG TCG AGC AGC AGC TTC CTG CTC GTG CTG GCG TTC AAC TCC GAA GAC GGC AGC ATG AAC CGC TAC GAC CTC GCG AAC TAT GTC GCG TCG CAC GTG CAG GAT CCG ATC AGC CGT CTG AAC GGC GTC GGT ACC GTC ACG CTG TTC GGC TCG CAG TAC GCG ATG CGC GTG TGG CTC GAC CCG GTC AAG CTG ACG AAC TAC GGG CTC ACG CCG GTC GAC GTG ACG TCG GCG ATC AGC GCG CAG AAC GTG CAG GTC GCC GGC GGC CAG ATC GGC GGC ACG CCC GCG AAG CCC GGC ACG CTG CTG CAG GCG ACG ATC ACC GAG GCG ACG CTG CTG CGT ACG CCG GCC GAG TTC GGC AAC ATC CTG CTG AAG GTG AAC CAG GAC GGC TCG CAG GTG CGT CTG AAG GAC GTC GCG CAG ATC GGC CTC GGC GCC GAA AAC TAC AAC TTC GAT ACG AAG TAC AAC GGC CAG CCG TCC GCG GCG CTC GGC ATC CAG CTC GCC ACG AAC GCG AAC GCG CTC GCG ACC GCG AAG GCC GTG CGC GCG AAG GTC GAC GAG CTG TCG AAA TAC TTC CCG CAC GGG CTC GTC GTC AAG TAT CCG TAC GAC ACG ACG CCG TTC GTG AAG CTG TCG ATC GAG GAA GTG GTC AAG ACG CTG CTC GAA GGT ATC GTG CTC GTG TTC CTC GTG ATG TAT CTG TTC CTG CAG AAC CTG CGG GCG ACG ATC ATC CCG ACG ATC GCG GTG CCG GTC GTG CTG CTC GGT ACG TTC GCG ATC ATG TCG CTC GTC GGC TTC TCG ATC AAC ACG CTG TCG ATG TTC GGC CTC GTG CTC GCG ATC GGT CTG CTC GTC GAC GAT GCG ATC GTC GTG GTC GAG AAC GTC GAG CGC GTG ATG GCG GAA GAG GGG CTC GGG CCG AAG GAG GCG ACA CGC AAG GCG ATG GGC CAG ATC ACC GGC GCA CTC GTC GGC GTC GCG CTC GTG CTG TCC GCC GTG TTC GTG CCG GTC GCG TTC TCC GGC GGT TCG GTC GGC GCG ATC TAC CGG CAG TTC TCG CTG ACG ATC GTG TCC GCG ATG GTG CTG TCC GTG CTC GTC GCG CTG ATT CTG ACG CCG GCG CTG TGC GCG ACG ATC CTG AAG CCG ATC CCG CAA GGC CAT CAC GAA GAG AAG AAG GGC TTC TTC GGC TGG TTC AAC CGC ACG TTC AAC GCG AGC CGC GAC AAG TAC CAC GTC GGC GTG CAC CAC GTG ATC AAG CGG TCC GGC CGC TGG CTG ATC ATC TAT CTG GTC GTG ATC GTC GCG GTC GGC CTG CTG TTC GTG CGG CTG CCG AAG TCG TTC CTG CCC GAT GAA GAC CAG GGC CTG ATG TTC GTG ATC GTG CAG ACG CCG TCC GGC TCG ACG CAG GAA ACC ACG GCG AAG ACG CTC GCG AAC ATC ACC GAC TAT CTG CTC AAG GAC GAG AAG GAC ATC GTC GAA TCG GCG TTC ACG GTG AAC GGC TTC AGC TTC GCG GGC CGC GGC CAG AAC TCC GGT CTC GTG TTC GTG CGC CTG AAG GAC TAC GCG CAG CGT CAG CAC GCG GAC CAG AAG GTG CAG GCG CTG ATC GGC CGG ATG TTC GGC CGC TAC TCG GGC TAC AAG GAC GCG ATC GTC ATT CCG TTC AAC CCG CCG TCG ATT CCG GAA CTC GGC ACG GCC GCC GGC TTC GAC TTC GAG CTG ACG GAC AAC GCC GGT CTC GGC CAC GAC GCG CTG ATG GCC GCA CGC AAC CAG CTG CTC GGC ATG GCC GCG AAG GAT CCG ACG CTG CAG GGC GTG CGT CCG AAC GGC CTG AAC GAT ACG CCG CAG TAC AAG GTC GAC ATC GAT CGC GAG AAG GCG AAC GCG CTC GGC GTG ACG GCG GAT GCG ATC GAC CAG ACC TTC TCG ATC GCG TGG GCG TCG AAG TAC GTG AAC AAC TTC CTC GAC ACC GAC GGC CGG ATC AAG AAG GTG TAC GTG CAG TCC GAC GCG CCG TTC CGG ATG ACG CCG GAA GAC CTG AAC ATC TGG TAC GTG CGC AAC GGC TCG GGC GGG ATG GTG CCG TTC GGC GCG TTC GCG ACC GGC CAC TGG ACG TAC GGT TCG CCG AAG CTC GAG CGT TAC AAC GGC ATT TCG GCG ATG GAA ATC CAG GGT CAG GCC GCA CCG GGC AAG TCG ACC GGT CAG GCG ATG GCC GCG ATG GAA GCG CTC GCG ACG AAG CTG CCG ACC GGC ATC GGC TAC TCG TGG ACG GGT CTG TCG TTC CAG GAA ATC CAG TCG GGC TCG CAG GCG CCG ATC CTG TAC GCG ATC TCG ATC CTC GTC GTG TTC CTG TGT CTG GCG GCG CTG TAC GAG AGC TGG TCG ATT CCG TTC TCG GTG ATC ATG GTC GTG CCG CTC GGC GTG ATC GGC GCG CTG CTC GCC GCG ACG CTG CGC GGT CTG GAA AAC GAC GTG TTC TTC CAG GTC GGC CTG CTG ACG ACG GTC GGT CTG TCC GCG AAG AAC GCG ATT CTG ATC GTC GAG TTC GCG CGC GAA CTG CAG ATG ACG GAG AAG ATG GGG CCG ATC GAG GCC GCG CTC GAA GCG GCG CGT CTG CGG CTG CGT CCG ATC CTG ATG ACG TCG CTC GCG TTC ATT CTC GGC GTG CTG CCG CTC GCG ATC AGC AAC GGC GCC GGT TCG GCG AGC CAG CAC GCG ATC GGT ACG GGC GTG ATC GGC GGG ATG ATC ACC GCG ACG TTC CTC GCG ATC TTC ATG ATC CCG ATG TTC TTC GTG AAG ATC CGT GCG ATC TTC AGC GGC GAG AAG GAA GAC GTC GAC GAG GCG CTG CGC CTG GCT CAG GAG CAC TCG --- --- --- CAC CAC GAA GAG AAG CCG --- --- --- --- --- --- --- --- --- --- --- GGC AAC GGC --- --- --- --- --- --- --- --- --- --- --- --- --- --- --- --- --- --- --- --- --- --- --- --- --- --- --- --- --- --- --- --- --- --- --- --- --- --- --- --- --- --- --- --- --- --- GAC --- GAA GGC AAC AAG GGA CAG --- --- --- 
RND4__GCA_000959525.1           ATG GCA AAG TTT TTT ATC GAT CGC CCG ATC TTC GCG TGG GTG ATC GCC ATC ATC CTG ATG CTG GCC GGG GTT GCG GCG ATC TTC ACG TTG CCG ATC GCG CAG TAC CCG ACC ATC GCG CCG CCG TCG ATC CAG ATC AGC GCG AAC TAT CCG GGT GCG TCC GCG AAG ACG GTG GAA GAC ACG GTG ACG CAG GTG ATC GAG CAG CAG ATG AGC GGG CTC GAC AAC TTC CTG TAC ATG TCG TCG ACC AGT GAC GAC TCG GGC ACC GCG ACG ATC ACG CTG ACC TTC GCG CCG GGC ACC AAC CCG GAC ATC GCG CAG GTC CAG GTG CAG AAC AAG CTG TCG CTC GCG ACG CCG ATT CTG CCG CAG GTG GTT CAG CAG CTC GGT CTG AAG GTG ACG AAG TCG AGC AGC AGC TTC CTG CTC GTG CTG GCG TTC AAC TCC GAA GAC GGC AGC ATG AAC CGC TAC GAC CTC GCG AAC TAT GTC GCG TCG CAC GTG CAG GAT CCG ATC AGC CGT CTG AAC GGC GTC GGT ACC GTC ACG CTG TTC GGC TCG CAG TAC GCG ATG CGC GTG TGG CTC GAC CCG GTC AAG CTG ACG AAC TAC GGG CTC ACG CCG GTC GAC GTG ACG TCG GCG ATC AGC GCG CAG AAC GTG CAG GTC GCC GGC GGC CAG ATC GGC GGC ACG CCC GCG AAG CCC GGC ACG CTG CTG CAG GCG ACG ATC ACC GAG GCG ACG CTG CTG CGC ACG CCG GCC GAG TTC GGC AAC ATC CTG CTG AAG GTG AAC CAG GAC GGC TCG CAG GTG CGT CTG AAG GAC GTC GCG CAG ATC GGC CTC GGC GCC GAA AAC TAC AAC TTC GAT ACG AAG TAC AAC GGC CAG CCG TCC GCG GCG CTC GGC ATC CAG CTC GCC ACG AAC GCG AAC GCG CTC GCG ACC GCG AAG GCC GTG CGC GCG AAG GTC GAC GAG CTG TCG AAA TAC TTC CCG CAC GGG CTC GTC GTC AAG TAT CCG TAC GAC ACG ACG CCG TTC GTG AAG CTG TCG ATC GAG GAA GTG GTC AAG ACG CTG CTC GAA GGT ATC GTG CTC GTG TTC CTC GTG ATG TAT CTG TTC CTG CAG AAC CTG CGG GCG ACG ATC ATC CCG ACG ATC GCG GTG CCG GTC GTG CTG CTC GGT ACG TTC GCG ATC ATG TCG CTC GTC GGC TTC TCG ATC AAC ACG CTG TCG ATG TTC GGC CTC GTG CTC GCG ATC GGT CTG CTC GTC GAC GAT GCG ATC GTC GTG GTC GAG AAC GTC GAG CGC GTG ATG GCG GAA GAG GGG CTC GGG CCG AAG GAG GCG ACA CGC AAG GCG ATG GGC CAG ATC ACC GGC GCA CTC GTC GGC GTC GCG CTC GTG CTG TCC GCC GTG TTC GTG CCG GTC GCG TTC TCC GGC GGT TCG GTC GGC GCG ATC TAC CGG CAG TTC TCG CTG ACG ATC GTG TCC GCG ATG GTG CTG TCC GTG CTC GTC GCG CTG ATT CTG ACG CCG GCG CTG TGC GCG ACG ATC CTG AAG CCG ATC CCG CAA GGC CAT CAC GAA GAG AAG AAG GGC TTC TTC GGC TGG TTC AAC CGC ACG TTC AAC GCG AGC CGC GAC AAG TAC CAC GTC GGC GTG CAC CAC GTG ATC AAG CGG TCC GGC CGC TGG CTG ATC ATC TAT CTG GTC GTG ATC GTC GCG GTC GGC CTG CTG TTC GTG CGG CTG CCG AAG TCG TTC CTG CCC GAT GAA GAC CAG GGC CTG ATG TTC GTG ATC GTG CAG ACG CCG TCC GGC TCG ACG CAG GAA ACC ACG GCG AAG ACG CTC GCG AAC ATC ACC GAC TAT CTG CTC AAG GAC GAG AAG GAC ATC GTC GAA TCG GCG TTC ACG GTG AAC GGC TTC AGC TTC GCG GGC CGC GGC CAG AAC TCC GGT CTC GTG TTC GTG CGC CTG AAG GAC TAC GCG CAG CGT CAG CAC GCG GAC CAG AAG GTG CAG GCG CTG ATC GGA CGG ATG TTC GGC CGC TAT TCG GGC TAC AAG GAC GCG ATC GTC ATT CCG TTC AAC CCG CCG TCG ATT CCG GAA CTC GGC ACG GCC GCC GGC TTC GAC TTC GAG CTG ACG GAC AAC GCC GGT CTC GGC CAC GAC GCG CTG ATG GCC GCA CGC AAC CAG CTG CTC GGC ATG GCC GCG AAG GAT CCG ACG CTG CAG GGC GTG CGT CCG AAC GGC CTG AAC GAT ACG CCG CAG TAC AAG GTC GAC ATC GAT CGC GAG AAG GCG AAC GCG CTC GGC GTG ACG GCG GAT GCG ATC GAC CAG ACG TTC TCG ATC GCG TGG GCG TCG AAG TAC GTG AAC AAC TTC CTC GAC ATC GAC GGC CGG ATC AAG AAG GTG TAC GTG CAG TCC GAC GCG CCG TTC CGG ATG ACG CCG GAA GAC CTG AAC ATC TGG TAC GTG CGC AAC GGC TCG GGC GGG ATG GTG CCG TTC GGC GCG TTC GCG ACC GGC CAC TGG ACG TAC GGT TCG CCG AAG CTC GAG CGT TAC AAC GGC ATT TCG GCG ATG GAA ATC CAG GGT CAG GCC GCA CCG GGC AAG TCG ACC GGT CAG GCG ATG GCC GCG ATG GAA GCG CTC GCG ACG AAG CTG CCG ACC GGC ATC GGC TAC TCG TGG ACG GGT CTG TCG TTC CAG GAA ATC CAG TCG GGC TCG CAG GCG CCG ATC CTG TAC GCG ATC TCG ATC CTC GTC GTG TTC CTG TGT CTG GCG GCG CTG TAC GAG AGC TGG TCG ATT CCG TTC TCG GTG ATC ATG GTC GTG CCG CTC GGC GTG ATC GGC GCG CTG CTC GCC GCG ACG CTG CGC GGT CTG GAA AAC GAC GTG TTC TTC CAG GTC GGC CTG CTG ACG ACG GTC GGT CTG TCC GCG AAG AAC GCG ATT CTG ATC GTC GAG TTC GCG CGC GAA CTG CAG ATG ACG GAG AAG ATG GGG CCG ATC GAG GCC GCG CTC GAA GCG GCG CGT CTG CGG CTG CGT CCG ATC CTG ATG ACG TCG CTC GCG TTC ATT CTC GGC GTG CTG CCG CTC GCG ATC AGC AAC GGC GCC GGT TCG GCG AGC CAG CAC GCG ATC GGT ACG GGC GTG ATC GGC GGG ATG ATC ACC GCG ACG TTC CTC GCG ATC TTC ATG ATC CCG ATG TTC TTC GTG AAG ATC CGT GCG ATC TTC AGC GGC GAG AAG GAA GAC GTC GAC GAG GCG CTG CGC CTG GCT CAG GAG CAC TCG --- --- --- CAC CAC GAA GAG AAG CCG --- --- --- --- --- --- --- --- --- --- --- GGC AAC GGC --- --- --- --- --- --- --- --- --- --- --- --- --- --- --- --- --- --- --- --- --- --- --- --- --- --- --- --- --- --- --- --- --- --- --- --- --- --- --- --- --- --- --- --- --- --- GAC --- GAA GGC AAC AAG GGA CAG --- --- --- 
RND4__GCA_000182255.1           ATG GCA AAG TTT TTT ATC GAT CGC CCG ATC TTC GCG TGG GTG ATC GCC ATC ATC CTG ATG CTG GCC GGG GTT GCG GCG ATC TTC ACG TTG CCG ATC GCG CAG TAC CCG ACC ATC GCG CCG CCG TCG ATC CAG ATC AGC GCG AAC TAT CCG GGT GCG TCC GCG AAG ACG GTG GAA GAC ACG GTG ACG CAG GTG ATC GAG CAG CAG ATG AGC GGG CTC GAC AAC TTC CTG TAC ATG TCG TCG ACC AGT GAC GAC TCG GGC ACC GCG ACG ATC ACG CTG ACC TTC GCG CCG GGC ACC AAC CCG GAC ATC GCG CAG GTC CAG GTG CAG AAC AAG CTG TCG CTC GCG ACG CCG ATT CTG CCG CAG GTG GTT CAG CAG CTC GGT CTG AAG GTG ACG AAG TCG AGC AGC AGC TTC CTG CTC GTG CTG GCG TTC AAC TCC GAA GAC GGC AGC ATG AAC CGC TAC GAC CTC GCG AAC TAC GTC GCG TCG CAC GTG CAG GAT CCG ATC AGC CGT CTG AAC GGT GTC GGT ACC GTC ACG CTG TTC GGC TCG CAG TAC GCG ATG CGC GTG TGG CTC GAC CCG GTC AAG CTG ACG AAC TAC GGG CTC ACG CCG ATC GAC GTG ACG AAC GCG ATC AGC GCG CAG AAC GTG CAG GTC GCC GGC GGT CAG ATC GGC GGC ACG CCC GCG AAG CCC GGC ACG CTG CTG CAG GCG ACG ATC ACC GAG GCG ACG CTG CTG CGC ACG CCG GCC GAG TTC GGC AAC ATC CTG CTG AAG GTG AAC CAG GAC GGC TCG CAG GTG CGT CTG AAG GAC GTC GCG CAG ATC GGC CTC GGC GCC GAA AAC TAC AAC TTC GAC ACG AAG TAC AAC GGC CAG CCG TCC GCG GCG CTC GGC ATC CAG CTC GCC ACG AAC GCG AAC GCG CTC GCG ACC GCG AAG GCC GTG CGT GCG AAG GTC GAC GAG CTG TCG AAG TAC TTC CCG CAC GGG CTC GTC GTC AAG TAT CCG TAC GAC ACG ACG CCG TTC GTG AAG CTG TCG ATC GAG GAA GTG GTC AAG ACG CTG CTC GAA GGT ATC GTG CTC GTG TTC CTC GTG ATG TAT CTG TTC CTG CAG AAC CTG CGG GCG ACG ATC ATC CCG ACG ATC GCG GTG CCG GTC GTG CTG CTC GGT ACG TTC GCG ATC ATG TCG CTC GTC GGC TTC TCG ATC AAC ACG CTG TCG ATG TTC GGC CTC GTG CTC GCG ATC GGT CTG CTC GTC GAC GAT GCG ATC GTC GTG GTC GAG AAC GTC GAG CGC GTG ATG GCG GAA GAG GGG CTC GGA CCG AAG GAG GCG ACA CGC AAG GCG ATG GGC CAG ATC ACC GGC GCA CTC GTC GGC GTC GCG CTC GTG CTG TCG GCC GTG TTC GTG CCA GTC GCG TTC TCC GGC GGT TCG GTC GGC GCG ATC TAC CGG CAG TTC TCG CTG ACG ATC GTG TCC GCG ATG GTG CTG TCC GTG CTC GTC GCG TTG ATT CTG ACG CCG GCG CTG TGC GCG ACG ATC CTC AAG CCG ATC CCG CAA GGC CAT CAC GAA GAG AAG AAG GGC TTC TTC GGC TGG TTC AAC CGC ACG TTC AAC GCG AGC CGC GAC AAG TAC CAC GTC GGC GTG CAC CAC GTG ATC AAG CGT TCG GGC CGC TGG CTG ATC ATC TAT CTG GTC GTG ATC GTC GCG GTC GGC CTG CTG TTC GTG CGG CTG CCG AAG TCG TTC CTG CCC GAT GAA GAC CAG GGC CTG ATG TTC GTG ATC GTG CAG ACG CCG TCC GGC TCG ACG CAG GAA ACC ACG GCG AAG ACG CTC GCG AAC ATC ACC GAC TAC CTG CTG AAG GAC GAG AAG GAC ATC GTC GAA TCG GCG TTC ACG GTG AAC GGC TTC AGC TTT GCG GGC CGC GGC CAG AAC TCC GGT CTC GTG TTC GTG CGC CTG AAG GAC TAC GCG CAG CGT CAG CAC GCG GAC CAG AAG GTG CAG GCG CTG ATC GGC CGG ATG TTC GGC CGC TAC TCG GGC TAC AAG GAC GCG ATC GTC ATT CCG TTC AAC CCG CCG TCG ATT CCG GAA CTC GGC ACG GCC GCC GGC TTC GAC TTC GAG CTG ACG GAC AAC GCC GGT CTC GGC CAC GAC GCG CTG ATG GCC GCA CGC AAC CAG CTG CTC GGC ATG GCC GCG AAG GAT CCG ACG CTG CAG GGC GTG CGT CCG AAC GGC CTG AAC GAT ACG CCG CAG TAC AAG GTC GAC ATC GAT CGC GAG AAG GCG AAC GCG CTC GGC GTG ACG GCG GAT GCG ATC GAC CAG ACC TTC TCG ATC GCG TGG GCG TCG AAG TAC GTG AAC AAC TTC CTC GAC ATC GAC GGC CGG ATC AAG AAG GTG TAC GTG CAG TCC GAC GCG CCG TTC CGG ATG ACG CCG GAA GAC CTG AAC ATC TGG TAC GTG CGC AAC GGC TCG GGC GGG ATG GTG CCG TTC GGC GCG TTC GCG ACC GGC CAC TGG ACG TAC GGT TCG CCG AAG CTC GAG CGT TAC AAC GGT ATC TCG GCG ATG GAA ATC CAG GGT CAG GCC GCA CCG GGC AAG TCG ACC GGT CAG GCG ATG GCC GCG ATG GAA GCG CTC GCG ACG AAG CTG CCG ACC GGC ATC GGC TAC TCG TGG ACG GGT CTG TCG TTC CAG GAA ATC CAG TCG GGC TCG CAG GCG CCG ATC CTG TAC GCG ATC TCG ATC CTC GTC GTG TTC CTG TGT CTG GCG GCG CTG TAT GAG AGC TGG TCG ATT CCG TTC TCG GTG ATC ATG GTC GTG CCG CTC GGC GTG ATC GGC GCG CTG CTC GCC GCG ACG CTG CGC GGT CTG GAA AAC GAC GTG TTC TTC CAG GTC GGC CTG CTG ACG ACG GTC GGT CTG TCC GCG AAG AAC GCG ATT CTG ATC GTC GAG TTC GCG CGC GAA CTG CAG ATG ACG GAG AAG ATG GGG CCG ATC GAG GCC GCG CTC GAA GCG GCG CGT CTG CGG CTG CGT CCG ATC CTG ATG ACG TCG CTC GCG TTC ATT CTC GGC GTG CTG CCG CTC GCG ATC AGC AAC GGC GCC GGT TCG GCG AGC CAG CAC GCG ATC GGT ACG GGC GTG ATC GGC GGG ATG ATC ACC GCG ACG TTC CTC GCG ATC TTC ATG ATC CCG ATG TTC TTC GTG AAG ATC CGT GCG ATC TTC AGC GGC GAG AAG GAA GAC GTC GAC GAG GCG CTG CGC CTG GCT CAG GAG CAC TCG --- --- --- CAC CAC GAA GAG AAG CCG --- --- --- --- --- --- --- --- --- --- --- GGC AAC GGC --- --- --- --- --- --- --- --- --- --- --- --- --- --- --- --- --- --- --- --- --- --- --- --- --- --- --- --- --- --- --- --- --- --- --- --- --- --- --- --- --- --- --- --- --- --- GAC --- GAA GGC AAC AAG GGA CAG --- --- --- 
RND4__GCA_000010545.1           ATG GCA AAG TTT TTT ATC GAT CGC CCG ATC TTC GCG TGG GTG ATC GCC ATC ATC CTG ATG CTG GCC GGG GTT GCG GCG ATC TTC ACG TTG CCG ATC GCG CAG TAC CCG ACG ATC GCG CCG CCG TCG ATC CAG ATC AGC GCG AAC TAT CCG GGT GCG TCC GCG AAG ACG GTG GAA GAC ACG GTG ACG CAG GTG ATC GAG CAG CAG ATG AGC GGG CTC GAC AAC TTC CTG TAC ATG TCG TCG ACC AGT GAC GAC TCG GGC ACC GCG ACG ATC ACG CTG ACC TTC GCG CCG GGC ACC AAC CCG GAC ATC GCG CAG GTC CAG GTG CAG AAC AAG CTG TCG CTC GCG ACG CCG ATT CTG CCG CAG GTG GTT CAG CAG CTC GGT CTG AAG GTG ACG AAG TCG AGC AGC AGC TTC CTG CTC GTG CTG GCG TTC AAC TCC GAA GAC GGC AGC ATG AAC CGC TAC GAC CTC GCG AAC TAC GTC GCG TCG CAC GTG CAG GAT CCG ATC AGC CGT CTG AAC GGC GTC GGT ACC GTC ACG CTG TTC GGC TCG CAG TAC GCG ATG CGC GTG TGG CTC GAC CCG GTC AAG CTG ACG AAC TAC GGG CTC ACG CCG ATC GAC GTG ACG AAC GCG ATC AGC GCG CAG AAC GTG CAG GTC GCC GGC GGT CAG ATC GGC GGC ACG CCC GCG AAG CCC GGC ACG CTG CTG CAG GCG ACG ATC ACC GAG GCG ACG CTG CTG CGC ACG CCG GCC GAG TTC GGC AAC ATC CTG CTG AAG GTG AAC CAG GAC GGC TCG CAG GTG CGT CTG AAG GAC GTC GCG CAG ATC GGC CTC GGC GCC GAA AAC TAC AAC TTC GAC ACG AAG TAC AAC GGC CAG CCG TCC GCG GCG CTC GGC ATC CAG CTC GCC ACG AAC GCG AAC GCG CTC GCG ACC GCG AAG GCC GTG CGT GCG AAG GTC GAC GAG CTG TCG AAG TAC TTC CCG CAC GGG CTC GTC GTC AAG TAT CCG TAC GAC ACG ACG CCG TTC GTG AAG CTG TCG ATC GAG GAA GTG GTC AAG ACG CTG CTC GAA GGT ATC GTG CTC GTG TTC CTC GTG ATG TAT CTG TTC CTG CAG AAC CTG CGG GCG ACG ATC ATC CCG ACG ATC GCG GTG CCG GTC GTG CTG CTC GGT ACG TTC GCG ATC ATG TCG CTC GTC GGC TTC TCG ATC AAC ACG CTG TCG ATG TTC GGC CTC GTG CTC GCG ATC GGT CTG CTC GTC GAC GAT GCG ATC GTC GTG GTC GAG AAC GTC GAG CGC GTG ATG GCG GAA GAG GGG CTC GGA CCG AAG GAG GCG ACA CGC AAG GCG ATG GGC CAG ATC ACC GGC GCA CTC GTC GGC GTC GCG CTC GTG CTG TCC GCC GTG TTC GTG CCG GTC GCG TTC TCC GGC GGT TCG GTC GGC GCG ATC TAC CGG CAG TTC TCG CTG ACG ATC GTG TCC GCG ATG GTG CTG TCC GTG CTC GTC GCG TTG ATT CTG ACG CCG GCG CTG TGC GCG ACG ATC CTC AAG CCG ATT CCG CAA GGC CAT CAC GAA GAG AAG AAG GGC TTC TTC GGC TGG TTC AAC CGC ACC TTC AAC GCG AGC CGC GAC AAG TAC CAC GTC GGC GTG CAC CAC GTG ATC AAG CGT TCG GGC CGC TGG CTG ATC ATC TAT CTG GTC GTG ATC GTC GCG GTC GGC CTG CTG TTC GTG CGG CTG CCG AAG TCG TTC CTG CCC GAT GAA GAC CAG GGC CTG ATG TTC GTG ATC GTG CAG ACG CCG TCC GGC TCG ACG CAG GAA ACC ACG GCG AAG ACG CTC GCG AAC ATC ACC GAC TAT CTG CTG AAG GAC GAG AAG GAC ATC GTC GAA TCG GCG TTC ACG GTG AAC GGC TTC AGC TTC GCG GGC CGC GGC CAG AAC TCC GGT CTC GTG TTC GTG CGC CTG AAG GAC TAC GCG CAG CGT CAG CAC GCG GAC CAG AAG GTG CAG GCG CTG ATC GGC CGG ATG TTC GGC CGC TAC TCG GGC TAC AAG GAC GCG ATC GTC ATT CCG TTC AAC CCG CCG TCG ATT CCG GAA CTC GGC ACG GCC GCC GGC TTC GAC TTC GAG CTG ACG GAC AAC GCC GGT CTC GGC CAC GAC GCG CTG ATG GCC GCA CGC AAC CAG CTG CTC GGC ATG GCC GCG AAG GAT CCG ACG CTG CAG GGC GTG CGT CCG AAC GGC CTG AAC GAT ACG CCG CAG TAC AAG GTC GAC ATC GAT CGC GAG AAG GCG AAC GCG CTC GGC GTG ACG GCG GAC GCG ATC GAC CAG ACC TTC TCG ATC GCG TGG GCG TCG AAG TAC GTG AAC AAC TTC CTC GAC ACC GAC GGC CGG ATC AAG AAG GTG TAC GTG CAG TCC GAC GCG CCG TTC CGG ATG ACG CCG GAA GAC CTG AAC ATC TGG TAC GTG CGC AAC GGC TCG GGC GGG ATG GTG CCG TTC GGC GCG TTC GCG ACC GGC CAC TGG ACG TAC GGT TCG CCG AAG CTC GAG CGT TAC AAC GGT ATC TCG GCG ATG GAA ATC CAG GGT CAG GCC GCA CCG GGC AAG TCG ACC GGT CAG GCG ATG GCC GCG ATG GAA GCG CTC GCG ACG AAG CTG CCG ACC GGC ATC GGC TAC TCG TGG ACG GGT CTG TCG TTC CAG GAA ATC CAG TCG GGC TCG CAG GCG CCG ATC CTG TAC GCG ATC TCG ATC CTC GTC GTG TTC CTG TGT CTG GCG GCG CTG TAT GAG AGC TGG TCG ATT CCG TTC TCG GTG ATC ATG GTC GTG CCG CTC GGC GTG ATC GGC GCG CTG CTC GCC GCG ACG CTG CGC GGT CTG GAA AAC GAC GTG TTC TTC CAG GTG GGT CTG CTG ACG ACG GTC GGT CTG TCC GCG AAG AAC GCG ATT CTG ATC GTC GAG TTC GCG CGC GAA CTG CAG ATG ACG GAG AAG ATG GGG CCG ATC GAG GCC GCG CTC GAA GCG GCG CGT CTG CGG CTG CGT CCG ATC CTG ATG ACG TCG CTC GCG TTC ATT CTC GGC GTG CTG CCG CTC GCG ATC AGC AAC GGC GCC GGT TCG GCG AGC CAG CAC GCG ATC GGT ACG GGC GTG ATC GGC GGG ATG ATC ACC GCG ACG TTC CTC GCG ATC TTC ATG ATC CCG ATG TTC TTC GTG AAG ATC CGT GCG ATC TTC AGC GGC GAG AAG GAA GAC GTC GAC GAG GCG CTG CGC CTG GCT CAG GAG CAC TCG --- --- --- CAC CAC GAA GAG AAG CCG --- --- --- --- --- --- --- --- --- --- --- GGC AAC GGC --- --- --- --- --- --- --- --- --- --- --- --- --- --- --- --- --- --- --- --- --- --- --- --- --- --- --- --- --- --- --- --- --- --- --- --- --- --- --- --- --- --- --- --- --- --- GAC --- GAA GGC AAC AAG GGA CAG --- --- --- 
RND4__GCA_000018505.1           ATG GCA AAG TTT TTT ATC GAT CGC CCG ATC TTC GCG TGG GTG ATC GCC ATC ATC CTG ATG CTG GCC GGG GTT GCG GCG ATC TTC ACG TTG CCG ATC GCG CAG TAC CCG ACG ATC GCG CCG CCG TCG ATC CAG ATC AGC GCG AAC TAT CCG GGT GCG TCC GCG AAG ACG GTG GAA GAC ACG GTG ACG CAG GTG ATC GAG CAG CAG ATG AGC GGG CTC GAC AAC TTC CTG TAC ATG TCG TCG ACC AGT GAC GAC TCG GGC ACC GCG ACG ATC ACG CTG ACC TTC GCG CCG GGC ACC AAC CCG GAC ATC GCG CAG GTC CAG GTG CAG AAC AAG CTG TCG CTC GCG ACG CCG ATT CTG CCG CAG GTG GTT CAG CAG CTC GGT CTG AAG GTG ACG AAG TCG AGC AGC AGC TTC CTG CTC GTG CTG GCG TTC AAC TCC GAA GAC GGC AGC ATG AAC CGC TAC GAC CTC GCG AAC TAC GTC GCG TCG CAC GTG CAG GAT CCG ATC AGC CGT CTG AAC GGC GTC GGT ACC GTC ACG CTG TTC GGC TCG CAG TAC GCG ATG CGC GTG TGG CTC GAC CCG GTC AAG CTG ACG AAC TAC GGG CTC ACG CCG ATC GAC GTG ACG AAC GCG ATC AGC GCG CAG AAC GTG CAG GTC GCC GGC GGT CAG ATC GGC GGC ACG CCC GCG AAG CCC GGC ACG CTG CTG CAG GCG ACG ATC ACC GAG GCG ACG CTG CTG CGC ACG CCG GCC GAG TTC GGC AAC ATC CTG CTG AAG GTG AAC CAG GAC GGC TCG CAG GTG CGT CTG AAG GAC GTC GCG CAG ATC GGC CTC GGC GCC GAA AAC TAC AAC TTC GAC ACG AAG TAC AAC GGC CAG CCG TCC GCG GCG CTC GGC ATC CAG CTC GCC ACG AAC GCG AAC GCG CTC GCG ACC GCG AAG GCC GTG CGT GCG AAG GTC GAC GAG CTG TCG AAG TAC TTC CCG CAC GGG CTC GTC GTC AAG TAT CCG TAC GAC ACG ACG CCG TTC GTG AAG CTG TCG ATC GAG GAA GTG GTC AAG ACG CTG CTC GAA GGT ATC GTG CTC GTG TTC CTC GTG ATG TAT CTG TTC CTG CAG AAC CTG CGG GCG ACG ATC ATC CCG ACG ATC GCG GTG CCG GTC GTG CTG CTC GGT ACG TTC GCG ATC ATG TCG CTC GTC GGC TTC TCG ATC AAC ACG CTG TCG ATG TTC GGC CTC GTG CTC GCG ATC GGT CTG CTC GTC GAC GAT GCG ATC GTC GTG GTC GAG AAC GTC GAG CGC GTG ATG GCG GAA GAG GGG CTC GGA CCG AAG GAG GCG ACA CGC AAG GCG ATG GGC CAG ATC ACC GGC GCA CTC GTC GGC GTC GCG CTC GTG CTG TCC GCC GTG TTC GTG CCG GTC GCG TTC TCC GGC GGT TCG GTC GGC GCG ATC TAC CGG CAG TTC TCG CTG ACG ATC GTG TCC GCG ATG GTG CTG TCC GTG CTC GTC GCG TTG ATT CTG ACG CCG GCG CTG TGC GCG ACG ATC CTC AAG CCG ATT CCG CAA GGC CAT CAC GAA GAG AAG AAG GGC TTC TTC GGC TGG TTC AAC CGC ACC TTC AAC GCG AGC CGC GAC AAG TAC CAC GTC GGC GTG CAC CAC GTG ATC AAG CGT TCG GGC CGC TGG CTG ATC ATC TAT CTG GTC GTG ATC GTC GCG GTC GGC CTG CTG TTC GTG CGG CTG CCG AAG TCG TTC CTG CCC GAT GAA GAC CAG GGC CTG ATG TTC GTG ATC GTG CAG ACG CCG TCC GGC TCG ACG CAG GAA ACC ACG GCG AAG ACG CTC GCG AAC ATC ACC GAC TAT CTG CTG AAG GAC GAG AAG GAC ATC GTC GAA TCG GCG TTC ACG GTG AAC GGC TTC AGC TTC GCG GGC CGC GGC CAG AAC TCC GGT CTC GTG TTC GTG CGC CTG AAG GAC TAC GCG CAG CGT CAG CAC GCG GAC CAG AAG GTG CAG GCG CTG ATC GGC CGG ATG TTC GGC CGC TAC TCG GGC TAC AAG GAC GCG ATC GTC ATT CCG TTC AAC CCG CCG TCG ATT CCG GAA CTC GGC ACG GCC GCC GGC TTC GAC TTC GAG CTG ACG GAC AAC GCC GGT CTC GGC CAC GAC GCG CTG ATG GCC GCA CGC AAC CAG CTG CTC GGC ATG GCC GCG AAG GAT CCG ACG CTG CAG GGC GTG CGT CCG AAC GGC CTG AAC GAT ACG CCG CAG TAC AAG GTC GAC ATC GAT CGC GAG AAG GCG AAC GCG CTC GGC GTG ACG GCG GAC GCG ATC GAC CAG ACC TTC TCG ATC GCG TGG GCG TCG AAG TAC GTG AAC AAC TTC CTC GAC ACC GAC GGC CGG ATC AAG AAG GTG TAC GTG CAG TCC GAC GCG CCG TTC CGG ATG ACG CCG GAA GAC CTG AAC ATC TGG TAC GTG CGC AAC GGC TCG GGC GGG ATG GTG CCG TTC GGC GCG TTC GCG ACC GGC CAC TGG ACG TAC GGT TCG CCG AAG CTC GAG CGT TAC AAC GGT ATC TCG GCG ATG GAA ATC CAG GGT CAG GCC GCA CCG GGC AAG TCG ACC GGT CAG GCG ATG GCC GCG ATG GAA GCG CTC GCG ACG AAG CTG CCG ACC GGC ATC GGC TAC TCG TGG ACG GGT CTG TCG TTC CAG GAA ATC CAG TCG GGC TCG CAG GCG CCG ATC CTG TAC GCG ATC TCG ATC CTC GTC GTG TTC CTG TGT CTG GCG GCG CTG TAT GAG AGC TGG TCG ATT CCG TTC TCG GTG ATC ATG GTC GTG CCG CTC GGC GTG ATC GGC GCG CTG CTC GCC GCG ACG CTG CGC GGT CTG GAA AAC GAC GTG TTC TTC CAG GTG GGT CTG CTG ACG ACG GTC GGT CTG TCC GCG AAG AAC GCG ATT CTG ATC GTC GAG TTC GCG CGC GAA CTG CAG ATG ACG GAG AAG ATG GGG CCG ATC GAG GCC GCG CTC GAA GCG GCG CGT CTG CGG CTG CGT CCG ATC CTG ATG ACG TCG CTC GCG TTC ATT CTC GGC GTG CTG CCG CTC GCG ATC AGC AAC GGC GCC GGT TCG GCG AGC CAG CAC GCG ATC GGT ACG GGC GTG ATC GGC GGG ATG ATC ACC GCG ACG TTC CTC GCG ATC TTC ATG ATC CCG ATG TTC TTC GTG AAG ATC CGT GCG ATC TTC AGC GGC GAG AAG GAA GAC GTC GAC GAG GCG CTG CGC CTG GCT CAG GAG CAC TCG --- --- --- CAC CAC GAA GAG AAG CCG --- --- --- --- --- --- --- --- --- --- --- GGC AAC GGC --- --- --- --- --- --- --- --- --- --- --- --- --- --- --- --- --- --- --- --- --- --- --- --- --- --- --- --- --- --- --- --- --- --- --- --- --- --- --- --- --- --- --- --- --- --- GAC --- GAA GGC AAC AAG GGA CAG --- --- --- 
RND4__GCA_000807815.1           ATG GCA AAG TTT TTT ATC GAT CGC CCG ATC TTC GCG TGG GTG ATC GCC ATC ATC CTG ATG CTG GCC GGG GTT GCG GCG ATC TTC ACG TTG CCG ATC GCG CAG TAC CCG ACC ATC GCG CCG CCG TCG ATC CAG ATC AGC GCG AAC TAT CCG GGT GCG TCC GCG AAG ACG GTG GAA GAC ACG GTG ACG CAG GTG ATC GAG CAG CAG ATG AGC GGG CTC GAC AAC TTC CTG TAC ATG TCG TCG ACC AGT GAC GAC TCG GGC ACC GCG ACG ATC ACG CTG ACC TTC GCG CCG GGC ACC AAC CCG GAC ATC GCG CAG GTC CAG GTG CAG AAC AAG CTG TCG CTC GCG ACG CCG ATT CTG CCG CAG GTG GTT CAG CAG CTC GGT CTG AAG GTG ACG AAG TCG AGC AGC AGC TTC CTG CTC GTG CTG GCG TTC AAC TCC GAA GAC GGC AGC ATG AAC CGC TAC GAC CTC GCG AAC TAC GTC GCG TCG CAC GTG CAG GAT CCG ATC AGC CGT CTG AAC GGC GTC GGT ACC GTC ACG CTG TTC GGC TCG CAG TAC GCG ATG CGC GTG TGG CTC GAT CCG GTC AAG CTG ACG AAC TAC GGG CTC ACG CCG ATC GAC GTG ACG AAC GCG ATC AGC GCG CAG AAC GTG CAG GTC GCC GGC GGC CAG ATC GGC GGT ACG CCC GCG AAG CCC GGC ACG CTG CTG CAG GCG ACG ATC ACC GAG GCG ACG CTG CTG CGC ACG CCG GCC GAG TTC GGC AAC ATC CTG CTG AAG GTG AAC CAG GAC GGC TCG CAG GTG CGT CTG AAG GAC GTC GCG CAG ATC GGC CTC GGC GCC GAA AAC TAC AAC TTC GAC ACG AAG TAC AAC GGC CAG CCG TCC GCG GCG CTC GGC ATC CAG CTC GCC ACG AAT GCG AAC GCG CTC GCG ACC GCG AAG GCC GTG CGA GCG AAG GTC GAC GAG CTG TCG AAG TAC TTC CCG CAC GGG CTC GTC GTC AAG TAT CCG TAC GAC ACG ACG CCG TTC GTG AAG CTG TCG ATC GAG GAA GTG GTC AAG ACG CTG CTC GAA GGT ATC GTG CTC GTG TTC CTC GTG ATG TAT CTG TTC CTG CAG AAC CTG CGG GCG ACG ATC ATC CCG ACG ATC GCG GTG CCG GTC GTG CTG CTC GGT ACG TTC GCG ATC ATG TCG CTC GTC GGC TTC TCG ATC AAC ACG CTG TCG ATG TTC GGC CTC GTG CTC GCG ATC GGT CTG CTC GTC GAC GAT GCG ATC GTC GTG GTC GAG AAC GTC GAG CGC GTG ATG GCG GAA GAG GGG CTC GGG CCG AAG GAG GCG ACA CGC AAG GCG ATG GGC CAG ATC ACC GGC GCA CTC GTC GGC GTC GCG CTC GTG CTG TCG GCC GTG TTC GTG CCG GTC GCG TTC TCC GGC GGT TCG GTC GGC GCG ATC TAC CGG CAG TTC TCG CTG ACG ATC GTG TCC GCG ATG GTG CTG TCC GTG CTC GTC GCG TTG ATT CTC ACG CCG GCG CTG TGC GCG ACG ATC CTC AAG CCG ATC CCG CAA GGC CAT CAC GAA GAG AAG AAG GGC TTC TTC GGC TGG TTC AAC CGC ACC TTC AAC GCG AGC CGC GAC AAG TAC CAC GTC GGC GTG CAC CAC GTG ATC AAG CGT TCG GGC CGC TGG CTG ATC ATC TAT CTG GTC GTG ATC GTC GCG GTC GGC CTG CTG TTC GTG CGG CTG CCG AAG TCG TTC CTG CCC GAT GAA GAC CAG GGC CTG ATG TTC GTG ATC GTG CAG ACG CCG TCC GGC TCG ACG CAG GAA ACC ACG GCG AAG ACG CTC GCG AAC ATC ACC GAC TAT CTG CTG AAG GAC GAG AAG GAC ATC GTC GAA TCG GCG TTC ACG GTG AAC GGC TTC AGC TTC GCG GGC CGC GGC CAG AAC TCC GGT CTC GTG TTC GTG CGC CTG AAG GAC TAC GCG CAG CGT CAG CAC GCG GAC CAG AAG GTG CAG GCG CTG ATC GGC CGG ATG TTC GGC CGC TAC TCG GGT TAC AAG GAC GCG ATC GTC ATT CCG TTC AAC CCG CCG TCG ATT CCG GAA CTC GGC ACG GCC GCC GGC TTC GAC TTC GAG CTG ACG GAC AAC GCC GGT CTC GGC CAC GAC GCG CTG ATG GCC GCA CGC AAC CAG TTG CTC GGC ATG GCC GCG AAG GAT CCG ACG CTG CAG GGC GTG CGT CCG AAC GGC CTG AAC GAT ACG CCG CAG TAC AAG GTC GAC ATC GAT CGC GAG AAG GCG AAC GCG CTC GGC GTG ACG GCG GAT GCG ATC GAC CAG ACC TTC TCG ATC GCG TGG GCG TCG AAG TAC GTG AAC AAC TTC CTC GAC ACC GAC GGC CGG ATC AAG AAG GTG TAC GTG CAG TCC GAC GCG CCG TTC CGG ATG ACG CCG GAA GAC CTG AAC ATC TGG TAC GTG CGC AAC GGC TCG GGC GGG ATG GTG CCG TTC GGC GCG TTC GCG ACC GGC CAC TGG ACG TAC GGT TCG CCG AAG CTC GAG CGT TAC AAC GGT ATC TCG GCG ATG GAA ATC CAG GGT CAG GCC GCA CCG GGC AAG TCG ACC GGT CAG GCG ATG GCC GCG ATG GAA GCG CTC GCA ACG AAG CTG CCG ACC GGC ATC GGC TAC TCG TGG ACG GGT CTG TCG TTC CAG GAA ATC CAG TCG GGC TCG CAG GCG CCG ATC CTG TAT GCG ATC TCG ATC CTC GTC GTG TTC CTG TGT CTG GCG GCG CTG TAT GAG AGC TGG TCG ATT CCG TTC TCG GTG ATC ATG GTC GTG CCG CTC GGC GTG ATC GGC GCG CTG CTC GCC GCG ACG CTG CGC GGT CTG GAA AAC GAC GTG TTC TTC CAG GTC GGT CTG CTG ACG ACG GTC GGT CTG TCC GCG AAG AAC GCG ATT CTG ATC GTC GAG TTC GCG CGC GAA CTG CAG ATG ACG GAG AAG ATG GGG CCG ATC GAG GCC GCG CTC GAA GCG GCG CGT CTG CGG CTG CGT CCG ATC CTG ATG ACG TCG CTC GCG TTC ATT CTC GGC GTG CTG CCG CTC GCG ATC AGC AAC GGC GCC GGT TCG GCG AGC CAG CAC GCG ATC GGT ACG GGC GTG ATC GGC GGG ATG ATC ACC GCG ACG TTC CTC GCG ATC TTC ATG ATC CCG ATG TTC TTC GTG AAG ATC CGT GCG ATC TTC AGC GGC GAG AAG GAA GAC GTC GAC GAG GCG CTG CGC CTG GCT CAG GAG CAC TCG --- --- --- CAC CAC GAA GAG AAG CCG --- --- --- --- --- --- --- --- --- --- --- GGC AAC GGC --- --- --- --- --- --- --- --- --- --- --- --- --- --- --- --- --- --- --- --- --- --- --- --- --- --- --- --- --- --- --- --- --- --- --- --- --- --- --- --- --- --- --- --- --- --- GAC --- GAA GGC AAC AAG GGA CAG --- --- --- 
RND4__GCA_000807825.1           ATG GCA AAG TTT TTT ATC GAT CGC CCG ATC TTC GCG TGG GTG ATC GCC ATC ATC CTG ATG CTG GCC GGG GTT GCG GCG ATC TTC ACG TTG CCG ATC GCG CAG TAC CCG ACC ATC GCG CCG CCG TCG ATC CAG ATC AGC GCG AAC TAT CCG GGT GCG TCC GCG AAG ACG GTG GAA GAC ACG GTG ACG CAG GTG ATC GAG CAG CAG ATG AGC GGG CTC GAC AAC TTC CTG TAC ATG TCG TCG ACC AGT GAC GAC TCG GGC ACC GCG ACG ATC ACG CTG ACC TTC GCG CCG GGC ACC AAC CCG GAC ATC GCG CAG GTC CAG GTG CAG AAC AAG CTG TCG CTC GCG ACG CCG ATT CTG CCG CAG GTG GTT CAG CAG CTC GGT CTG AAG GTG ACG AAG TCG AGC AGC AGC TTC CTG CTC GTG CTG GCG TTC AAC TCC GAA GAC GGC AGC ATG AAC CGC TAC GAC CTC GCG AAC TAC GTC GCG TCG CAC GTG CAG GAT CCG ATC AGC CGT CTG AAC GGC GTC GGT ACC GTC ACG CTG TTC GGC TCG CAG TAC GCG ATG CGC GTG TGG CTC GAT CCG GTC AAG CTG ACG AAC TAC GGG CTC ACG CCG ATC GAC GTG ACG AAC GCG ATC AGC GCG CAG AAC GTG CAG GTC GCC GGC GGC CAG ATC GGC GGT ACG CCC GCG AAG CCC GGC ACG CTG CTG CAG GCG ACG ATC ACC GAG GCG ACG CTG CTG CGC ACG CCG GCC GAG TTC GGC AAC ATC CTG CTG AAG GTG AAC CAG GAC GGC TCG CAG GTG CGT CTG AAG GAC GTC GCG CAG ATC GGC CTC GGC GCC GAA AAC TAC AAC TTC GAC ACG AAG TAC AAC GGC CAG CCG TCC GCG GCG CTC GGC ATC CAG CTC GCC ACG AAT GCG AAC GCG CTC GCG ACC GCG AAG GCC GTG CGA GCG AAG GTC GAC GAG CTG TCG AAG TAC TTC CCG CAC GGG CTC GTC GTC AAG TAT CCG TAC GAC ACG ACG CCG TTC GTG AAG CTG TCG ATC GAG GAA GTG GTC AAG ACG CTG CTC GAA GGT ATC GTG CTC GTG TTC CTC GTG ATG TAT CTG TTC CTG CAG AAC CTG CGG GCG ACG ATC ATC CCG ACG ATC GCG GTG CCG GTC GTG CTG CTC GGT ACG TTC GCG ATC ATG TCG CTC GTC GGC TTC TCG ATC AAC ACG CTG TCG ATG TTC GGC CTC GTG CTC GCG ATC GGT CTG CTC GTC GAC GAT GCG ATC GTC GTG GTC GAG AAC GTC GAG CGC GTG ATG GCG GAA GAG GGG CTC GGG CCG AAG GAG GCG ACA CGC AAG GCG ATG GGC CAG ATC ACC GGC GCA CTC GTC GGC GTC GCG CTC GTG CTG TCG GCC GTG TTC GTG CCG GTC GCG TTC TCC GGC GGT TCG GTC GGC GCG ATC TAC CGG CAG TTC TCG CTG ACG ATC GTG TCC GCG ATG GTG CTG TCC GTG CTC GTC GCG TTG ATT CTC ACG CCG GCG CTG TGC GCG ACG ATC CTC AAG CCG ATC CCG CAA GGC CAT CAC GAA GAG AAG AAG GGC TTC TTC GGC TGG TTC AAC CGC ACC TTC AAC GCG AGC CGC GAC AAG TAC CAC GTC GGC GTG CAC CAC GTG ATC AAG CGT TCG GGC CGC TGG CTG ATC ATC TAT CTG GTC GTG ATC GTC GCG GTC GGC CTG CTG TTC GTG CGG CTG CCG AAG TCG TTC CTG CCC GAT GAA GAC CAG GGC CTG ATG TTC GTG ATC GTG CAG ACG CCG TCC GGC TCG ACG CAG GAA ACC ACG GCG AAG ACG CTC GCG AAC ATC ACC GAC TAT CTG CTG AAG GAC GAG AAG GAC ATC GTC GAA TCG GCG TTC ACG GTG AAC GGC TTC AGC TTC GCG GGC CGC GGC CAG AAC TCC GGT CTC GTG TTC GTG CGC CTG AAG GAC TAC GCG CAG CGT CAG CAC GCG GAC CAG AAG GTG CAG GCG CTG ATC GGC CGG ATG TTC GGC CGC TAC TCG GGT TAC AAG GAC GCG ATC GTC ATT CCG TTC AAC CCG CCG TCG ATT CCG GAA CTC GGC ACG GCC GCC GGC TTC GAC TTC GAG CTG ACG GAC AAC GCC GGT CTC GGC CAC GAC GCG CTG ATG GCC GCA CGC AAC CAG TTG CTC GGC ATG GCC GCG AAG GAT CCG ACG CTG CAG GGC GTG CGT CCG AAC GGC CTG AAC GAT ACG CCG CAG TAC AAG GTC GAC ATC GAT CGC GAG AAG GCG AAC GCG CTC GGC GTG ACG GCG GAT GCG ATC GAC CAG ACC TTC TCG ATC GCG TGG GCG TCG AAG TAC GTG AAC AAC TTC CTC GAC ACC GAC GGC CGG ATC AAG AAG GTG TAC GTG CAG TCC GAC GCG CCG TTC CGG ATG ACG CCG GAA GAC CTG AAC ATC TGG TAC GTG CGC AAC GGC TCG GGC GGG ATG GTG CCG TTC GGC GCG TTC GCG ACC GGC CAC TGG ACG TAC GGT TCG CCG AAG CTC GAG CGT TAC AAC GGT ATC TCG GCG ATG GAA ATC CAG GGT CAG GCC GCA CCG GGC AAG TCG ACC GGT CAG GCG ATG GCC GCG ATG GAA GCG CTC GCA ACG AAG CTG CCG ACC GGC ATC GGC TAC TCG TGG ACG GGT CTG TCG TTC CAG GAA ATC CAG TCG GGC TCG CAG GCG CCG ATC CTG TAT GCG ATC TCG ATC CTC GTC GTG TTC CTG TGT CTG GCG GCG CTG TAT GAG AGC TGG TCG ATT CCG TTC TCG GTG ATC ATG GTC GTG CCG CTC GGC GTG ATC GGC GCG CTG CTC GCC GCG ACG CTG CGC GGT CTG GAA AAC GAC GTG TTC TTC CAG GTC GGT CTG CTG ACG ACG GTC GGT CTG TCC GCG AAG AAC GCG ATT CTG ATC GTC GAG TTC GCG CGC GAA CTG CAG ATG ACG GAG AAG ATG GGG CCG ATC GAG GCC GCG CTC GAA GCG GCG CGT CTG CGG CTG CGT CCG ATC CTG ATG ACG TCG CTC GCG TTC ATT CTC GGC GTG CTG CCG CTC GCG ATC AGC AAC GGC GCC GGT TCG GCG AGC CAG CAC GCG ATC GGT ACG GGC GTG ATC GGC GGG ATG ATC ACC GCG ACG TTC CTC GCG ATC TTC ATG ATC CCG ATG TTC TTC GTG AAG ATC CGT GCG ATC TTC AGC GGC GAG AAG GAA GAC GTC GAC GAG GCG CTG CGC CTG GCT CAG GAG CAC TCG --- --- --- CAC CAC GAA GAG AAG CCG --- --- --- --- --- --- --- --- --- --- --- GGC AAC GGC --- --- --- --- --- --- --- --- --- --- --- --- --- --- --- --- --- --- --- --- --- --- --- --- --- --- --- --- --- --- --- --- --- --- --- --- --- --- --- --- --- --- --- --- --- --- GAC --- GAA GGC AAC AAG GGA CAG --- --- --- 
RND4__GCA_001058025.1           ATG GCA AAG TTT TTT ATC GAT CGC CCG ATC TTC GCG TGG GTG ATC GCC ATC ATC CTG ATG CTG GCC GGG GTT GCG GCG ATC TTC ACG TTG CCG ATC GCG CAG TAC CCG ACC ATC GCG CCG CCG TCG ATC CAG ATC AGC GCG AAC TAT CCG GGT GCG TCC GCG AAG ACG GTG GAA GAC ACG GTG ACG CAG GTG ATC GAG CAG CAG ATG AGC GGG CTC GAC AAC TTC CTG TAC ATG TCG TCG ACC AGT GAC GAC TCG GGC ACC GCG ACG ATC ACG CTG ACC TTC GCG CCG GGC ACC AAC CCG GAC ATC GCG CAG GTC CAG GTG CAG AAC AAG CTG TCG CTC GCG ACG CCG ATT CTG CCG CAG GTG GTT CAG CAG CTC GGT CTG AAG GTG ACG AAG TCG AGC AGC AGC TTC CTG CTC GTG CTG GCG TTC AAC TCC GAA GAC GGC AGC ATG AAC CGC TAC GAC CTC GCG AAC TAC GTC GCG TCG CAC GTG CAG GAT CCG ATC AGC CGT CTG AAC GGC GTC GGT ACC GTC ACG CTG TTC GGC TCG CAG TAC GCG ATG CGC GTG TGG CTC GAT CCG GTC AAG CTG ACG AAC TAC GGG CTC ACG CCG ATC GAC GTG ACG AAC GCG ATC AGC GCG CAG AAC GTG CAG GTC GCC GGC GGC CAG ATC GGC GGT ACG CCC GCG AAG CCC GGC ACG CTG CTG CAG GCG ACG ATC ACC GAG GCG ACG CTG CTG CGC ACG CCG GCC GAG TTC GGC AAC ATC CTG CTG AAG GTG AAC CAG GAC GGC TCG CAG GTG CGT CTG AAG GAC GTC GCG CAG ATC GGC CTC GGC GCC GAA AAC TAC AAC TTC GAC ACG AAG TAC AAC GGC CAG CCG TCC GCG GCG CTC GGC ATC CAG CTC GCC ACG AAT GCG AAC GCG CTC GCG ACC GCG AAG GCC GTG CGA GCG AAG GTC GAC GAG CTG TCG AAG TAC TTC CCG CAC GGG CTC GTC GTC AAG TAT CCG TAC GAC ACG ACG CCG TTC GTG AAG CTG TCG ATC GAG GAA GTG GTC AAG ACG CTG CTC GAA GGT ATC GTG CTC GTG TTC CTC GTG ATG TAT CTG TTC CTG CAG AAC CTG CGG GCG ACG ATC ATC CCG ACG ATC GCG GTG CCG GTC GTG CTG CTC GGT ACG TTC GCG ATC ATG TCG CTC GTC GGC TTC TCG ATC AAC ACG CTG TCG ATG TTC GGC CTC GTG CTC GCG ATC GGT CTG CTC GTC GAC GAT GCG ATC GTC GTG GTC GAG AAC GTC GAG CGC GTG ATG GCG GAA GAG GGG CTC GGG CCG AAG GAG GCG ACA CGC AAG GCG ATG GGC CAG ATC ACC GGC GCA CTC GTC GGC GTC GCG CTC GTG CTG TCG GCC GTG TTC GTG CCG GTC GCG TTC TCC GGC GGT TCG GTC GGC GCG ATC TAC CGG CAG TTC TCG CTG ACG ATC GTG TCC GCG ATG GTG CTG TCC GTG CTC GTC GCG TTG ATT CTC ACG CCG GCG CTG TGC GCG ACG ATC CTC AAG CCG ATC CCG CAA GGC CAT CAC GAA GAG AAG AAG GGC TTC TTC GGC TGG TTC AAC CGC ACC TTC AAC GCG AGC CGC GAC AAG TAC CAC GTC GGC GTG CAC CAC GTG ATC AAG CGT TCG GGC CGC TGG CTG ATC ATC TAT CTG GTC GTG ATC GTC GCG GTC GGC CTG CTG TTC GTG CGG CTG CCG AAG TCG TTC CTG CCC GAT GAA GAC CAG GGC CTG ATG TTC GTG ATC GTG CAG ACG CCG TCC GGC TCG ACG CAG GAA ACC ACG GCG AAG ACG CTC GCG AAC ATC ACC GAC TAT CTG CTG AAG GAC GAG AAG GAC ATC GTC GAA TCG GCG TTC ACG GTG AAC GGC TTC AGC TTC GCG GGC CGC GGC CAG AAC TCC GGT CTC GTG TTC GTG CGC CTG AAG GAC TAC GCG CAG CGT CAG CAC GCG GAC CAG AAG GTG CAG GCG CTG ATC GGC CGG ATG TTC GGC CGC TAC TCG GGT TAC AAG GAC GCG ATC GTC ATT CCG TTC AAC CCG CCG TCG ATT CCG GAA CTC GGC ACG GCC GCC GGC TTC GAC TTC GAG CTG ACG GAC AAC GCC GGT CTC GGC CAC GAC GCG CTG ATG GCC GCA CGC AAC CAG TTG CTC GGC ATG GCC GCG AAG GAT CCG ACG CTG CAG GGC GTG CGT CCG AAC GGC CTG AAC GAT ACG CCG CAG TAC AAG GTC GAC ATC GAT CGC GAG AAG GCG AAC GCG CTC GGC GTG ACG GCG GAT GCG ATC GAC CAG ACC TTC TCG ATC GCG TGG GCG TCG AAG TAC GTG AAC AAC TTC CTC GAC ACC GAC GGC CGG ATC AAG AAG GTG TAC GTG CAG TCC GAC GCG CCG TTC CGG ATG ACG CCG GAA GAC CTG AAC ATC TGG TAC GTG CGC AAC GGC TCG GGC GGG ATG GTG CCG TTC GGC GCG TTC GCG ACC GGC CAC TGG ACG TAC GGT TCG CCG AAG CTC GAG CGT TAC AAC GGT ATC TCG GCG ATG GAA ATC CAG GGT CAG GCC GCA CCG GGC AAG TCG ACC GGT CAG GCG ATG GCC GCG ATG GAA GCG CTC GCA ACG AAG CTG CCG ACC GGC ATC GGC TAC TCG TGG ACG GGT CTG TCG TTC CAG GAA ATC CAG TCG GGC TCG CAG GCG CCG ATC CTG TAT GCG ATC TCG ATC CTC GTC GTG TTC CTG TGT CTG GCG GCG CTG TAT GAG AGC TGG TCG ATT CCG TTC TCG GTG ATC ATG GTC GTG CCG CTC GGC GTG ATC GGC GCG CTG CTC GCC GCG ACG CTG CGC GGT CTG GAA AAC GAC GTG TTC TTC CAG GTC GGT CTG CTG ACG ACG GTC GGT CTG TCC GCG AAG AAC GCG ATT CTG ATC GTC GAG TTC GCG CGC GAA CTG CAG ATG ACG GAG AAG ATG GGG CCG ATC GAG GCC GCG CTC GAA GCG GCG CGT CTG CGG CTG CGT CCG ATC CTG ATG ACG TCG CTC GCG TTC ATT CTC GGC GTG CTG CCG CTC GCG ATC AGC AAC GGC GCC GGT TCG GCG AGC CAG CAC GCG ATC GGT ACG GGC GTG ATC GGC GGG ATG ATC ACC GCG ACG TTC CTC GCG ATC TTC ATG ATC CCG ATG TTC TTC GTG AAG ATC CGT GCG ATC TTC AGC GGC GAG AAG GAA GAC GTC GAC GAG GCG CTG CGC CTG GCT CAG GAG CAC TCG --- --- --- CAC CAC GAA GAG AAG CCG --- --- --- --- --- --- --- --- --- --- --- GGC AAC GGC --- --- --- --- --- --- --- --- --- --- --- --- --- --- --- --- --- --- --- --- --- --- --- --- --- --- --- --- --- --- --- --- --- --- --- --- --- --- --- --- --- --- --- --- --- --- GAC --- GAA GGC AAC AAG GGA CAG --- --- --- 
RND4__GCA_000756005.1           ATG GCA AAG TTT TTT ATC GAT CGC CCG ATC TTC GCG TGG GTG ATC GCC ATC ATC CTG ATG CTG GCC GGG GTT GCG GCG ATC TTC ACG TTG CCG ATC GCG CAG TAC CCG ACC ATC GCG CCG CCG TCG ATC CAG ATC AGC GCG AAC TAT CCG GGT GCG TCC GCG AAG ACG GTG GAA GAC ACG GTG ACG CAG GTG ATC GAG CAG CAG ATG AGC GGG CTC GAC AAC TTC CTG TAC ATG TCG TCG ACC AGT GAC GAC TCG GGC ACC GCG ACG ATC ACG CTG ACC TTC GCG CCG GGC ACC AAC CCG GAC ATC GCG CAG GTC CAG GTG CAG AAC AAG CTG TCG CTC GCG ACG CCG ATT CTG CCG CAG GTG GTT CAG CAG CTC GGT CTG AAG GTG ACG AAG TCG AGC AGC AGC TTC CTG CTC GTG CTG GCG TTC AAC TCC GAA GAC GGC AGC ATG AAC CGC TAC GAC CTC GCG AAC TAC GTC GCG TCG CAC GTG CAG GAT CCA ATC AGC CGT CTG AAC GGC GTC GGT ACC GTC ACG CTG TTC GGC TCG CAG TAC GCG ATG CGC GTG TGG CTC GAC CCG GTC AAG CTG ACG AAC TAC GGG CTC ACG CCG ATC GAC GTG ACG AAC GCG ATC AGC GCG CAG AAC GTG CAG GTC GCC GGC GGT CAG ATC GGC GGC ACG CCC GCG AAG CCC GGC ACG CTG CTG CAG GCG ACG ATC ACC GAG GCG ACG CTG CTG CGC ACG CCG GCC GAG TTC GGC AAC ATC CTG CTG AAG GTG AAC CAG GAC GGC TCG CAG GTG CGT CTG AAG GAC GTC GCG CAG ATC GGC CTC GGC GCC GAA AAC TAC AAC TTC GAC ACG AAG TAC AAC GGC CAG CCG TCC GCG GCG CTC GGC ATC CAG CTC GCC ACG AAC GCG AAC GCG CTC GCG ACC GCG AAG GCC GTG CGA GCG AAG GTC GAC GAG CTG TCG AAG TAC TTC CCG CAC GGG CTC GTC GTC AAG TAT CCG TAC GAC ACG ACG CCG TTC GTG AAG CTG TCG ATC GAG GAA GTG GTC AAG ACG CTG CTC GAA GGT ATC GTG CTC GTG TTC CTC GTG ATG TAT CTG TTC CTG CAG AAC CTG CGG GCG ACG ATC ATC CCG ACG ATC GCG GTG CCG GTC GTG CTG CTC GGT ACG TTC GCG ATC ATG TCG CTC GTC GGC TTC TCG ATC AAC ACG CTG TCG ATG TTC GGC CTC GTG CTC GCG ATC GGT CTG CTC GTC GAC GAT GCG ATC GTC GTG GTC GAG AAC GTC GAG CGC GTG ATG GCG GAA GAG GGG CTC GGG CCG AAG GAG GCG ACA CGC AAG GCG ATG GGC CAG ATC ACC GGC GCA CTC GTC GGC GTC GCG CTC GTG CTG TCG GCC GTG TTC GTG CCG GTC GCG TTC TCC GGC GGT TCG GTC GGC GCG ATC TAC CGG CAG TTC TCG CTG ACG ATC GTG TCC GCG ATG GTG CTG TCC GTG CTT GTC GCG TTG ATT CTG ACG CCG GCG CTG TGC GCG ACG ATC CTC AAG CCG ATC CCG CAA GGC CAT CAC GAA GAG AAG AAG GGC TTC TTC GGC TGG TTC AAC CGC ACC TTC AAC GCG AGC CGC GAC AAG TAC CAC GTC GGC GTG CAC CAC GTG ATC AAG CGG TCG GGC CGC TGG CTG ATC ATC TAT CTG GTC GTG ATC GTC GCG GTC GGC CTG CTG TTC GTG CGG CTG CCG AAG TCG TTC CTG CCC GAT GAA GAC CAG GGC CTG ATG TTC GTG ATC GTG CAG ACG CCG TCC GGC TCG ACG CAG GAA ACC ACG GCG AAG ACG CTC GCG AAC ATC ACC GAC TAT CTG CTG AAG GAC GAG AAG GAC ATC GTC GAA TCG GCG TTC ACG GTG AAC GGC TTC AGC TTC GCG GGC CGC GGC CAG AAC TCC GGT CTC GTG TTC GTG CGC CTG AAG GAC TAC GCG CAG CGT CAG CAC GCG AAC CAG AAG GTG CAG GCG CTG ATC GGC CGG ATG TTC GGC CGC TAC TCG GGC TAC AAG GAC GCG ATC GTC ATT CCG TTC AAC CCG CCG TCG ATT CCG GAA CTC GGC ACG GCC GCC GGC TTC GAC TTC GAG CTG ACG GAC AAC GCC GGT CTC GGC CAC GAC GCG CTG ATG GCC GCA CGC AAC CAG CTG CTC GGC ATG GCC GCG AAG GAT CCG ACG CTG CAG GGC GTG CGT CCG AAC GGC CTG AAC GAT ACG CCG CAG TAC AAG GTC GAC ATC GAT CGC GAG AAG GCG AAC GCG CTC GGC GTG ACG GCG GAT GCG ATC GAC CAG ACG TTC TCG ATC GCG TGG GCG TCG AAG TAC GTG AAC AAC TTC CTC GAC ACC GAC GGC CGG ATC AAG AAG GTG TAC GTG CAG TCC GAC GCG CCG TTC CGG ATG ACG CCG GAA GAC CTG AAC ATC TGG TAC GTA CGC AAC GGC TCG GGC GGG ATG GTG CCG TTC GGC GCG TTC GCG ACC GGT CAC TGG ACG TAC GGG TCG CCG AAG CTC GAG CGT TAC AAC GGT ATC TCG GCG ATG GAA ATC CAG GGC CAG GCC GCA CCG GGC AAG TCG ACC GGT CAG GCG ATG GCC GCG ATG GAA GCG CTC GCG ACG AAG CTG CCG ACC GGC ATC GGC TAC TCG TGG ACG GGT CTG TCG TTC CAG GAA ATC CAG TCG GGC TCG CAG GCG CCG ATC CTG TAC GCG ATC TCG ATC CTC GTC GTG TTC CTG TGT CTG GCG GCG CTG TAT GAG AGC TGG TCG ATT CCG TTC TCG GTG ATC ATG GTC GTG CCG CTC GGC GTG ATC GGC GCG CTG CTC GCC GCG ACG CTG CGC GGT CTG GAA AAC GAC GTG TTC TTC CAG GTC GGT CTG CTG ACG ACG GTC GGT CTG TCC GCG AAG AAC GCG ATT CTG ATC GTC GAG TTC GCG CGC GAA CTG CAG ATG ACG GAG AAG ATG GGG CCG ATC GAG GCC GCG CTC GAA GCG GCG CGT CTG CGG CTG CGT CCG ATC CTG ATG ACG TCG CTC GCG TTC ATT CTC GGC GTG CTG CCG CTC GCG ATC AGC AAC GGC GCC GGT TCG GCG AGC CAG CAC GCG ATC GGT ACG GGC GTG ATC GGC GGG ATG ATC ACC GCG ACG TTC CTC GCG ATC TTC ATG ATC CCG ATG TTC TTC GTG AAG ATC CGT GCG ATC TTC AGC GGC GAG AAG GAA GAC GTC GAC GAG GCG CTG CGC CTG GCT CAG GAG CAC TCG --- --- --- CAC CAC GAA GAG AAG CCG --- --- --- --- --- --- --- --- --- --- --- GGC AAC GGC --- --- --- --- --- --- --- --- --- --- --- --- --- --- --- --- --- --- --- --- --- --- --- --- --- --- --- --- --- --- --- --- --- --- --- --- --- --- --- --- --- --- --- --- --- --- GAC --- GAA GGC AAC AAG GGA CAG --- --- --- 
RND4__GCA_000756965.1           ATG GCA AAG TTT TTT ATC GAT CGC CCG ATC TTC GCG TGG GTG ATC GCC ATC ATC CTG ATG CTG GCC GGG GTT GCG GCG ATC TTC ACG TTG CCG ATC GCG CAG TAC CCG ACG ATC GCG CCG CCG TCG ATC CAG ATC AGC GCG AAC TAT CCG GGT GCG TCC GCG AAG ACG GTG GAA GAC ACG GTG ACG CAG GTG ATC GAG CAG CAG ATG AGC GGG CTC GAC AAC TTC CTG TAC ATG TCG TCG ACC AGT GAC GAC TCG GGC ACC GCG ACG ATC ACG CTG ACC TTC GCG CCG GGC ACC AAC CCG GAC ATC GCG CAG GTC CAG GTG CAG AAC AAG CTG TCG CTC GCG ACG CCG ATT CTG CCG CAG GTG GTT CAG CAG CTC GGT CTG AAG GTG ACG AAG TCG AGC AGC AGC TTC CTG CTC GTG CTG GCG TTC AAC TCC GAA GAC GGC AGC ATG AAC CGC TAC GAC CTC GCG AAC TAC GTC GCG TCG CAC GTG CAG GAT CCG ATC AGC CGT CTG AAC GGC GTC GGT ACC GTC ACG CTG TTC GGC TCG CAG TAC GCG ATG CGC GTG TGG CTC GAC CCG GTC AAG CTG ACG AAC TAC GGG CTC ACG CCG ATC GAC GTG ACG AAC GCG ATC AGC GCG CAG AAC GTG CAG GTC GCC GGC GGC CAG ATC GGC GGT ACG CCC GCG AAG CCC GGC ACG CTG CTG CAG GCG ACG ATC ACC GAG GCG ACG CTG CTG CGC ACG CCG GCC GAG TTC GGC AAC ATC CTG CTG AAG GTG AAC CAG GAC GGC TCG CAG GTG CGT CTG AAG GAC GTC GCG CAG ATC GGC CTC GGC GCC GAA AAC TAC AAC TTC GAT ACG AAG TAC AAC GGC CAG CCG TCC GCG GCG CTC GGC ATC CAG CTC GCC ACG AAC GCG AAC GCG CTC GCG ACC GCG AAG GCC GTG CGT GCG AAG GTC GAC GAG CTG TCG AAG TAC TTC CCG CAC GGG CTC GTC GTC AAG TAT CCG TAC GAC ACG ACG CCG TTC GTG AAG CTG TCG ATC GAG GAA GTG GTC AAG ACG CTG CTC GAA GGT ATC GTG CTC GTG TTC CTC GTG ATG TAT CTG TTC CTG CAG AAC CTG CGG GCG ACG ATC ATC CCG ACG ATT GCG GTG CCG GTC GTG CTG CTC GGT ACG TTC GCG ATC ATG TCG CTC GTC GGC TTC TCG ATC AAC ACG CTG TCG ATG TTC GGC CTC GTG CTC GCG ATC GGT CTG CTC GTC GAC GAT GCG ATC GTC GTG GTC GAG AAC GTC GAG CGC GTG ATG GCG GAA GAG GGG CTC GGA CCG AAG GAG GCG ACA CGC AAG GCG ATG GGC CAG ATC ACC GGC GCA CTC GTC GGC GTC GCG CTC GTG CTG TCG GCC GTG TTC GTG CCG GTC GCG TTC TCC GGC GGT TCG GTC GGC GCG ATC TAC CGG CAG TTC TCG CTG ACG ATC GTG TCC GCG ATG GTG CTG TCC GTG CTC GTC GCG CTG ATT CTG ACG CCG GCG CTG TGC GCG ACG ATC CTC AAG CCG ATC CCG CAA GGC CAT CAC GAA GAG AAG AAG GGC TTC TTC GGC TGG TTC AAC CGC ACC TTC AAC GCG AGC CGC GAC AAG TAC CAC GTC GGC GTG CAC CAC GTG ATC AAG CGT TCT GGC CGC TGG CTG ATC ATC TAT CTG GTC GTG ATC GTC GCG GTC GGC CTG CTG TTC GTG CGG CTG CCG AAG TCG TTC CTG CCC GAT GAA GAC CAG GGC CTG ATG TTC GTG ATC GTG CAG ACG CCG TCC GGC TCG ACG CAG GAA ACC ACG GCG AAG ACG CTC GCG AAC ATC ACC GAC TAT CTG CTG AAG GAC GAG AAG GAC ATC GTC GAA TCG GCG TTC ACG GTG AAC GGC TTC AGC TTC GCG GGC CGC GGC CAG AAC TCC GGT CTC GTG TTC GTG CGC CTG AAG GAC TAC GCG CAG CGT CAG CAC GCG AAC CAG AAG GTG CAG GCG CTG ATC GGC CGG ATG TTC GGC CGC TAC TCG GGC TAC AAG GAC GCG ATC GTC ATT CCG TTC AAC CCG CCG TCG ATT CCG GAA CTC GGC ACG GCC GCC GGC TTC GAC TTC GAG CTG ACG GAC AAC GCC GGT CTT GGC CAC GAC GCG CTG ATG GCC GCA CGC AAC CAG CTG CTC GGC ATG GCC GCG AAG GAT CCG ACG CTG CAG GGC GTG CGT CCG AAC GGC CTG AAC GAT ACG CCG CAG TAC AAG GTC GAC ATC GAT CGC GAG AAG GCG AAC GCG CTC GGC GTG ACG GCG GAT GCG ATC GAC CAG ACG TTC TCG ATC GCG TGG GCG TCG AAG TAC GTG AAC AAC TTC CTC GAC ACC GAC GGC CGG ATC AAG AAG GTG TAC GTG CAA TCC GAC GCG CCG TTC CGG ATG ACG CCG GAA GAC CTG AAC ATC TGG TAC GTG CGC AAC GGC TCG GGC GGG ATG GTG CCG TTC GGC GCG TTC GCG ACC GGC CAC TGG ACG TAC GGG TCG CCG AAG CTC GAG CGT TAC AAC GGT ATC TCG GCG ATG GAA ATC CAG GGT CAG GCC GCA CCG GGC AAG TCG ACC GGT CAG GCG ATG GCC GCG ATG GAA GCG CTC GCG ACG AAG CTG CCG ACC GGT ATC GGC TAC TCG TGG ACG GGT CTG TCG TTC CAG GAA ATC CAG TCG GGC TCG CAG GCG CCG ATC CTG TAC GCG ATC TCG ATC CTC GTC GTG TTC CTG TGT CTG GCG GCG CTG TAT GAG AGC TGG TCG ATT CCG TTC TCG GTG ATC ATG GTC GTG CCG CTC GGC GTG ATC GGC GCG CTG CTC GCC GCG ACG CTG CGC GGT CTG GAA AAC GAC GTG TTC TTC CAG GTC GGC CTG CTG ACG ACG GTC GGT CTG TCC GCG AAG AAC GCG ATT CTG ATC GTC GAG TTC GCG CGC GAA CTG CAG ATG ACG GAG AAG ATG GGG CCG ATC GAG GCC GCG CTC GAA GCG GCG CGT CTG CGG CTG CGT CCG ATC CTG ATG ACG TCG CTC GCG TTC ATT CTC GGC GTG CTG CCG CTC GCG ATC AGC AAC GGC GCC GGT TCG GCG AGC CAG CAC GCG ATC GGT ACG GGC GTG ATC GGC GGG ATG ATC ACC GCG ACG TTC CTC GCG ATC TTC ATG ATC CCG ATG TTC TTC GTG AAG ATC CGT GCG ATC TTC AGC GGC GAG AAG GAA GAC GTC GAC GAG GCG CTG CGC CTG GCT CAG GAG CAC TCG --- --- --- CAC CAC GAA GAG AAG CCG --- --- --- --- --- --- --- --- --- --- --- GGC AAC GGC --- --- --- --- --- --- --- --- --- --- --- --- --- --- --- --- --- --- --- --- --- --- --- --- --- --- --- --- --- --- --- --- --- --- --- --- --- --- --- --- --- --- --- --- --- --- GAC --- GAA GGC AAC AAG GGA CAG --- --- --- 
RND4__GCA_000012945.1           ATG GCA AAG TTT TTT ATC GAT CGC CCG ATC TTC GCG TGG GTG ATC GCC ATC ATT CTG ATG CTG GCC GGG GTC GCG TCG ATC TTC ACG CTT CCG ATC TCG CAG TAT CCG ACG ATC GCG CCG CCA TCG ATC CAG ATC ACC GCG AAC TAC CCG GGT GCT TCC GCG AAA ACG GTG GAA GAC ACG GTG ACG CAG GTG ATC GAG CAG CAG ATG AGC GGT CTC GAC AAC TTC CTG TAC ATG TCG TCG ACC AGC GAC GAC TCG GGT AAC GCG ACG ATC ACG CTG ACC TTC GCG CCG GGT ACC AAC GCC GAC ATC GCA CAG GTT CAG GTG CAG AAC AAG CTG TCG CTC GCG ACG CCG GTT CTG CCG CAG GTC GTG CAG CAG CTC GGC CTT TCG GTG ACG AAG TCG AGC AGC AGC TTC TTG CTG GTG CTC GCC TTC AAC TCC GAA GAC GGC AGC ATG AAC AAG TAC GAC CTC GCG AAC TTC GTG GCG TCG CAC GTG AAG GAC CCG ATC AGC CGG ATC AAC GGT GTC GGT ACC GTC ACG CTG TTC GGC TCG CAG TAT GCG ATG CGG ATC TGG CTC GAT GCC AAC CGT CTG ACG AAC TAC GGC CTC ACG CCG GTT GAC GTG TCG ACT GCG ATC GCC GCA CAG AAC GTG CAG ATC GCA GGC GGC CAG ATC GGC GGC ACG CCG TCC ACG CCG GGC ACG ATG CTG CAA GCG ACG ATC ACC GAA TCG ACG CTG CTG CAG ACG CCC GCG CAG TTC GGC GAC ATT CTG CTG AAG GTC AAC CAG GAC GGC TCG CAG GTT CGC CTG AAG GAT GTC TCG AAG ATC GAG CTC GGC GGC GAA AAC TAC AAC TTC GAC ACG AAG TAC AAC GGT CAG CCG ACC GCG GCA CTC GGG ATC CAG CTC GCG ACC AAC GCG AAC GCA CTG GCG ACC GCG AAG GCC GTG CGC GCG AAG ATC GAC GAA CTG GCA CCG TTC TTC CCG CAT GGC CTC GTC GTG AAG TAC CCG TAC GAC ACG ACG CCG TTC GTG AAG CTG TCG ATC GAG GAA GTG GTC AAG ACG CTG CTC GAA GGT ATC GTG CTG GTG TTC CTC GTG ATG TAT CTG TTC CTG CAG AAC CTG CGG GCG ACG ATC ATC CCG ACG ATC GCG GTG CCG GTC GTG TTG CTC GGC ACG TTC GCG GTC ATG TCG GTG GTG GGG TTC TCG ATC AAC ACG CTG TCG ATG TTC GGC CTC GTG CTC GCG ATC GGC CTG CTG GTG GAC GAT GCA ATC GTG GTG GTG GAG AAC GTC GAG CGG GTG ATG GCC GAG GAG GGC CTG TCA CCG AAG GAG GCG ACC CGC AAG GCG ATG GGC CAG ATC ACC GGC GCG CTG GTC GGT ATC GCG CTC GTG CTG TCG GCC GTG TTC GTG CCG GTG GCG TTC TCC GGC GGG TCG GTC GGC GCG ATC TAT CGT CAG TTC TCG CTG ACG ATC GTG ACG GCG ATG GTG CTG TCG GTG CTC GTC GCG TTG ATT CTG ACG CCG GCA CTG TGC GCG ACG ATC CTC AAG CCG ATC CCG CAA GGG CAT CAC GAA GAG AAG AAG GGC TTC TTC GGC TGG TTC AAC CGC ACG TTC AAC AAC AGC CGC GAC AAG TAC CAC GTC GGC GTG CAC CAC GTG ATC AAG CGC TCG GGC CGC TGG CTC GTC ATC TAC CTG GTC GTG ATC ATC GCG GTC GGC CTG CTG TTC GTG CGC CTG CCG AAG TCG TTC CTG CCG GAT GAA GAC CAG GGC CTG ATG TTC GTG ATC GTG CAG ACG CCG TCG GGC TCG ACG CAG GAA ACG ACC GCG AAG ACG CTC GCG AAC ATT TCC GAC TAC CTG CTG AAG GAT GAG AAG GAA ATC GTC GAA TCG GCG TTC ACG GTC AAC GGC TTC AGC TTC GCC GGC CGC GGC CAG AAC TCC GGT CTC GTG TTC GTT CGC CTG AAG GAC TAT TCG CAG CGT CAG CAT GCG AAC CAG AAG GTG CAG GCG CTG ATC GGC CGG ATG TTC GGG CGC TAC GCG GGC TAC AAG GAC GCG ATC GTG ATC CCG TTC AAC CCG CCG TCG ATT CCT GAA CTC GGT ACG GCT GCC GGC TTC GAC TTC GAG CTG ACG GAC AAC GCG GGT CTC GGC CAC GAT GCA CTG ATG GCC GCG CGT AAC CAG CTG CTC GGG ATG GCC TCG AAG GAT CCG ACG CTG CAG GGC GTG CGC CCG AAC GGC CTG AAC GAT ACG CCG CAG TAC AAG GTC AAC ATC GAC CGC GAG AAG GCG AAT GCG CTC GGT GTG ACG GCG GAT GCG ATC GAC CAG ACG TTC TCG ATC GCA TGG GCG TCG AAG TAC GTG AAC AAC TTC CTC GAT ACC GAC GGC CGG ATC AAG AAG GTT TAC GTG CAG GCA GAC GCA CCG TTC CGG ATG ACG CCG GAC GAC CTG AAC ATC TGG TAC GTG CGC AAC GGG TCG GGC GGG ATG GTG CCG TTC AGC GCG TTC GCG ACC GGT CAC TGG ACC TAC GGT TCG CCG AAG CTC GAG CGC TAC AAC GGT GTG TCG GCG ATG GAA ATC CAG GGC CAG GCT TCT CCG GGC AAG TCG ACC GGT CAG GCG ATG GCA GCG ATG GAG CAG CTC GCG AAG AAA CTG CCG GTC GGT ATC GGC TAT TCG TGG ACC GGC CTG TCG TTC CAG GAA ATC CAG TCG GGT TCG CAG GCG CCG ATC CTG TAC GCG ATC TCG ATC CTC GTC GTG TTC CTG TGT CTC GCG GCG CTG TAT GAA AGC TGG TCG ATC CCG TTC TCG GTG ATC ATG GTG GTG CCG CTC GGC GTG ATC GGC GCA CTG CTC GCG GCA ACG ATG CGC GGC CTC GAG AAC GAC GTG TAC TTC CAG GTC GGC CTG CTG ACT ACA GTG GGC TTG TCT GCG AAG AAC GCA ATT CTG ATC GTC GAG TTC GCC CGC GAG TTG CAG GTA ACC GAA AAG ATG GGG CCG GTC GAG GCC GCG CTG GAG GCG GCG CGT CAG CGG CTG CGT CCG ATC CTG ATG ACG TCG CTC GCG TTC ATT CTC GGT GTG ATG CCG CTC GCG ATC AGT AAC GGC GCG GGT TCG GCC AGC CAG CAC GCG ATC GGT ACG GGC GTG ATC GGC GGG ATG CTG ACG GCG ACG TTC CTC GCG ATC TTC ATG ATC CCG ATG TTC TTC GTG AAG ATC CGC GCG ATC TTC GCC GGC GAG AAG GAA GAT GCC GAC GAA GCA CTG CGT CTG GCT CAG GAG CAC GCG --- --- --- CGC CAT GAA GAG AAG CCG --- --- --- --- --- --- --- --- --- --- --- GGC AAC GGC --- --- --- --- --- --- --- --- --- --- --- --- --- --- --- --- --- --- --- --- --- --- --- --- --- --- --- --- --- --- --- --- --- --- --- --- --- --- --- --- --- --- --- --- --- --- GAC --- GAA GGC AAC AAG GGA CAG --- --- --- 
RND4__GCA_000181975.1           ATG GCA AAG TTT TTT ATC GAT CGC CCG ATC TTC GCG TGG GTG ATC GCC ATC ATC CTG ATG CTG GCC GGG GTC GCG GCG ATC TTC ACG CTG CCG ATC TCG CAG TAT CCG ACG ATC GCG CCG CCA TCG ATC CAG ATC ACC GCG AAC TAC CCG GGC GCT TCC GCG AAG ACC GTG GAA GAC ACG GTG ACG CAG GTG ATC GAG CAG CAG ATG AGC GGT CTC GAC AAC TTC CTG TAC ATG TCG TCG ACG AGT GAC GAC TCG GGC AAC GCG ACG ATC ACG CTG ACC TTC GCG CCG GGC ACC AAC GCC GAC ATC GCG CAG GTC CAG GTG CAG AAC AAG CTG TCG CTC GCG ACG CCG GTT CTG CCG CAG GTC GTG CAG CAG CTC GGT CTG TCG GTG ACG AAG TCG AGC AGC AGC TTC CTG CTG GTG CTC GCC TTC AAC TCC GAA GAC GGC AGC ATG AAC AAG TAC GAC CTC GCG AAC TTC GTG GCG TCG CAC GTG AAG GAT CCG ATC AGC CGG TTG AAC GGC GTC GGT ACC GTC ACG CTG TTC GGC TCG CAG TAC GCG ATG CGG ATC TGG CTC GAC CCG ACC CGC CTG ACG AAC TAC GGC CTC ACG CCG GTC GAC GTG TCG AGC GCG ATC GCC GCG CAG AAC GTG CAG ATC GCG GGC GGT CAG ATC GGC GGC ACG CCG GCC AAG CCG GGC ACC GTG CTG CAG GCG ACG ATC ACC GAA TCG ACG CTG CTG CAG ACG CCC GAG CAG TTC GGC AAC ATC CTG CTG AAG GTC AAC CAG GAC GGC TCG CAG GTT CGC CTG AAG GAC GTC TCG AAG ATC GAG CTC GGC GGC GAA AAC TAC AAC TTC GAC ACG AAG TAC AAC GGT CAG CCG ACC GCG GCA CTC GGT ATC CAG CTC GCG ACC AAC GCG AAC GCG CTC GCG ACG GCG AAG GCC GTG CGC GCG AAG ATC GAC GAA CTC GCA CCG TTC TTC CCG CAC GGC CTC GTC GTG AAG TAT CCG TAC GAC ACG ACG CCG TTC GTG AAG CTG TCG ATC GAG GAA GTG GTC AAG ACG CTG CTC GAA GGC ATC GTG CTC GTG TTC CTC GTG ATG TAT CTG TTC CTG CAA AAC CTG CGG GCG ACG ATC ATC CCG ACG ATC GCG GTG CCG GTG GTG CTG CTC GGC ACG TTC GCG ATC ATG TCG ATG GTG GGC TTC TCG ATC AAC ACG CTG TCG ATG TTC GGC CTC GTG CTC GCG ATC GGC CTG CTG GTG GAC GAT GCG ATC GTG GTG GTG GAG AAC GTC GAG CGC GTG ATG GCG GAA GAG GGG CTG TCA CCG AAG GAG GCG ACC CGC AAG GCG ATG GGC CAG ATC ACC GGC GCA CTC GTC GGC GTG GCG CTC GTG CTG TCG GCG GTG TTC GTG CCG GTC GCG TTC TCC GGC GGT TCG GTC GGC GCG ATC TAT CGT CAG TTC TCG CTG ACG ATC GTG TCG GCG ATG GTG CTG TCG GTG CTG GTC GCG TTG ATT CTG ACG CCC GCC CTG TGC GCG ACG ATC CTC AAG CCA ATC CCG CAG GGC CAT CAC GAA GAG AAG AAG GGC TTC TTC GGC TGG TTC AAC CGC ACG TTC AAC AAC AGC CGC GAG AAG TAC CAC GTC GGC GTG CAC CAC GTG ATC AAG CGC TCG GGC CGC TGG CTC ATC ATC TAT CTG GTC GTG ATC GTC GCG GTC GGG CTG CTG TTC GTG CGC CTG CCG AAG TCG TTC CTG CCC GAT GAA GAC CAG GGC CTG ATG TTC GTG ATC GTG CAG ACG CCG TCG GGT TCG ACG CAG GAA ACG ACC GCG CGC ACG CTC GCG AAC ATT TCC GAC TAC CTG CTG AAG GAC GAG AAG GAA ATC GTC GAA TCG GCG TTC ACG GTC AAC GGC TTC AGC TTC GCC GGC CGC GGC CAG AAC TCC GGT CTG GTG TTC GTG CGA CTG AAG GAC TAC TCG CAG CGT CAG CAT GCG AAC CAG AAG GTC CAG GCG CTG ATC GGC CGG ATG TTC GGC CGC TAC GCG GGC TAC AAG GAC GCG ATG GTG ATC CCG TTC AAC CCG CCG TCG ATT CCG GAA CTC GGC ACG GCC GCC GGC TTC GAC TTC GAG CTG ACG GAC AAC GCC GGT CTC GGC CAC AAC GCG CTG ATG GCC GCG CGT AAC CAG CTG CTC GGG ATG GCC GCG AAG GAT CCG ACG CTG CAG GGC GTG CGT CCG AAC GGG CTG AAC GAT ACG CCG CAG TAC AAG GTC GAC ATC GAT CGC GAG AAG GCG AAC GCG CTC GGC GTG ACG GCG GAT GCG ATC GAC CAG ACG TTC TCG ATC GCA TGG GCG TCG AAG TAC GTG AAC AAC TTC CTC GAC ACC GAC GGC CGG ATC AAG AAG GTG TAC GTG CAG TCG GAC GCG CCG TTC CGG ATG ACG CCG GAA GAC CTG AAC GTC TGG TAC GTG CGC AAC GGG TCG GGC GGG ATG GTG CCG TTC GGC GCG TTC GCG ACC GGC CAC TGG ACG TAC GGT TCG CCG AAG CTC GAG CGC TAC AAC GGC GTG TCG GCG ATG GAA ATC CAG GGT CAG GCC GCA CCG GGC AAG TCG ACC GGT CAG GCG ATG ACC GCG ATG GAA GGG CTC GCG AAG AAG CTG CCG GTC GGT ATC GGC TAT TCG TGG ACC GGC CTG TCG TTC CAG GAA ATC CAG TCC GGC TCG CAG GCG CCG GTG CTG TAC GCG ATC TCG ATC CTG GTC GTG TTC CTG TGT CTC GCA GCG CTG TAT GAA AGC TGG TCG ATC CCG TTC TCG GTG ATC ATG GTG GTG CCG CTC GGC GTC GTG GGC GCA CTG CTC GCG GCG ACG ATG CGC GGC CTC GAG AAC GAC GTG TTC TTC CAG GTC GGC CTG TTG ACC ACG GTG GGC TTG TCC GCG AAG AAC GCG ATT CTG ATC GTC GAG TTC GCG CGC GAA CTG CAG ATG ACG GAG AAG ATG GGG CCG ATC GAG GCT GCG CTG GAA GCA GCG CGC CTG CGG CTG CGT CCG ATC CTG ATG ACG TCG CTC GCG TTC ATT CTC GGT GTG ATG CCG CTC GCG ATC AGT AAC GGC GCG GGT TCG GCG AGC CAG CAC GCG ATC GGT ACC GGC GTG ATC GGC GGG ATG ATC ACG GCG ACG TTC CTC GCG ATC TTC ATG ATC CCG ATG TTC TTC GTG AAG ATT CGC GCG ATC TTC AGC GGC GAG AAG GAA GAC GTC GAC GAG GCG CTG CGC CTG GCT CAG GAG CAC TCG --- --- --- CAC CAC GAA GAG AAG CCG --- --- --- --- --- --- --- --- --- --- --- GGC AAC GGC --- --- --- --- --- --- --- --- --- --- --- --- --- --- --- --- --- --- --- --- --- --- --- --- --- --- --- --- --- --- --- --- --- --- --- --- --- --- --- --- --- --- --- --- --- --- GAC --- CAA GGC AAC AAG GGA CAG --- --- --- 
RND4__GCA_000203915.1           ATG GCA AAG TTT TTT ATC GAT CGC CCG ATC TTC GCG TGG GTG ATC GCC ATC ATC CTG ATG CTG GCC GGG GTC GCG GCG ATC TTC ACG CTG CCG ATC TCG CAG TAT CCG ACG ATC GCG CCG CCA TCG ATC CAG ATC ACC GCG AAC TAC CCG GGC GCT TCC GCG AAG ACC GTG GAA GAC ACG GTG ACG CAG GTG ATC GAG CAG CAG ATG AGC GGT CTC GAC AAC TTC CTG TAC ATG TCG TCG ACG AGT GAC GAC TCG GGC AAC GCG ACG ATC ACG CTG ACC TTC GCG CCG GGC ACC AAC GCC GAC ATC GCG CAG GTC CAG GTG CAG AAC AAG CTG TCG CTC GCG ACG CCG GTT CTG CCG CAG GTC GTG CAG CAG CTC GGT CTG TCG GTG ACG AAG TCG AGC AGC AGC TTC CTG CTG GTG CTC GCC TTC AAC TCC GAA GAC GGC AGC ATG AAC AAG TAC GAC CTC GCG AAC TTC GTG GCG TCG CAC GTG AAG GAT CCG ATC AGC CGG TTG AAC GGC GTC GGT ACC GTC ACG CTG TTC GGC TCG CAG TAC GCG ATG CGG ATC TGG CTC GAC CCG ACC CGC CTG ACG AAC TAC GGC CTC ACG CCG GTC GAC GTG TCG AGC GCG ATC GCC GCG CAG AAC GTG CAG ATC GCG GGC GGC CAG ATC GGC GGC ACG CCA GCC AAG CCG GGC ACC GTG CTG CAG GCG ACG ATC ACC GAA TCG ACG CTG CTG CAG ACG CCC GAG CAG TTC GGC AAC ATC CTG CTG AAG GTC AAC CAG GAC GGC TCG CAG GTT CGC CTG AAG GAC GTC TCG AAG ATC GAG CTC GGC GGC GAA AAC TAC AAC TTC GAC ACG AAG TAC AAC GGT CAG CCG ACC GCG GCA CTC GGT ATC CAG CTC GCG ACC AAC GCG AAC GCG CTC GCA ACC GCG AAG GCC GTG CGC GCG AAG ATC GAC GAG CTC GCA CCG TTC TTC CCG CAC GGC CTC GTC GTG AAG TAT CCG TAC GAC ACG ACG CCG TTC GTG AAG CTG TCG ATC GAG GAA GTG GTC AAG ACG CTG CTC GAA GGC ATC GTG CTC GTG TTC CTC GTG ATG TAT CTG TTC CTG CAG AAC CTG CGG GCG ACG ATC ATC CCG ACG ATC GCG GTG CCG GTG GTG CTG CTC GGC ACG TTC GCG ATC ATG TCG ATG GTG GGC TTC TCG ATC AAC ACG CTG TCG ATG TTC GGC CTC GTG CTG GCA ATC GGC CTG CTG GTG GAC GAT GCG ATC GTG GTG GTG GAG AAC GTC GAG CGC GTG ATG GCG GAA GAG GGG CTG TCA CCG AAG GAG GCG ACC CGC AAG GCG ATG GGC CAG ATC ACC GGC GCA CTC GTC GGC GTG GCG CTC GTG CTG TCG GCG GTG TTC GTG CCG GTC GCG TTC TCC GGC GGG TCG GTC GGC GCG ATC TAT CGT CAG TTC TCG CTG ACG ATC GTG TCG GCG ATG GTG CTG TCG GTG CTG GTC GCG TTG ATT CTG ACG CCC GCC CTG TGC GCG ACG ATC CTC AAG CCG ATC CCG CAG GGC CAT CAC GAA GAG AAG AAG GGC TTC TTC GGC TGG TTC AAC CGC ACG TTC AAC AAC AGC CGC GAG AAG TAC CAC GTC GGC GTG CAC CAC GTG ATC AAG CGC TCG GGC CGC TGG CTC ATC ATC TAT CTG GTC GTG ATC GTC GCG GTC GGG CTG CTG TTC GTG CGC CTG CCG AAG TCG TTC CTG CCC GAT GAA GAC CAG GGC CTG ATG TTC GTG ATC GTG CAG ACG CCG TCG GGT TCG ACG CAG GAA ACG ACC GCG CGC ACG CTC GCG AAC ATT TCC GAC TAC CTG CTG AAG GAC GAG AAG GAA ATC GTC GAA TCG GCG TTC ACG GTC AAC GGC TTC AGC TTC GCC GGC CGC GGC CAG AAC TCC GGT CTG GTG TTC GTG CGA CTG AAG GAC TAC TCG CAG CGT CAG CAC GCG AAC CAG AAG GTC CAG GCG CTG ATC GGC CGG ATG TTC GGC CGC TAC GCG GGC TAC AAG GAC GCG ATG GTG ATC CCG TTC AAC CCG CCG TCG ATT CCG GAA CTC GGC ACG GCC GCC GGC TTC GAC TTC GAG CTG ACG GAC AAC GCC GGT CTC GGC CAC AAC GCG CTG ATG GCC GCG CGT AAC CAG CTG CTC GGG ATG GCC GCG AAG GAT CCG ACG CTG CAG GGC GTG CGT CCG AAC GGG CTG AAC GAT ACG CCG CAG TAC AAG GTC GAC ATC GAT CGC GAG AAG GCG AAC GCG CTC GGC GTG ACG GCG GAG GCG ATC GAC CAG ACG TTC TCG ATC GCA TGG GCG TCG AAG TAC GTG AAC AAC TTC CTC GAC ACC GAC GGC CGG ATC AAG AAG GTG TAC GTG CAG TCC GAC GCG CCG TTC CGG ATG ACG CCG GAA GAC CTG AAC GTC TGG TAC GTG CGC AAC GGG TCG GGC GGG ATG GTG CCG TTC GGT GCG TTC GCG ACC GGT CAC TGG ACG TAC GGT TCG CCG AAG CTC GAG CGC TAC AAC GGC GTG TCG GCG ATG GAA ATC CAG GGT CAG GCC GCA CCG GGC AAG TCG ACC GGT CAG GCG ATG ACC GCG ATG GAA GGG CTC GCG AAG AAG CTG CCG GTC GGT ATC GGC TAT TCG TGG ACC GGC CTG TCG TTC CAG GAA ATC CAG TCC GGC TCG CAG GCG CCG GTG CTG TAC GCG ATC TCG ATC CTG GTC GTG TTC CTG TGT CTC GCG GCG CTG TAT GAA AGC TGG TCG ATC CCG TTC TCG GTG ATC ATG GTG GTG CCG CTC GGC GTC GTG GGC GCA CTG CTC GCG GCG ACG ATG CGC GGC CTC GAG AAC GAC GTG TTC TTC CAG GTC GGC CTG TTG ACC ACG GTG GGC TTG TCC GCG AAG AAC GCG ATT CTG ATC GTC GAG TTC GCG CGC GAA CTG CAG ATG ACG GAG AAG ATG GGG CCG ATC GAG GCC GCG CTG GAA GCA GCG CGC CTG CGG CTG CGT CCG ATC CTG ATG ACG TCG CTC GCG TTC ATT CTC GGT GTG ATG CCG CTC GCG ATC AGT AAC GGC GCG GGT TCG GCG AGC CAG CAC GCG ATC GGT ACC GGC GTG ATC GGC GGG ATG ATC ACG GCG ACG TTC CTC GCG ATC TTC ATG ATC CCG ATG TTC TTC GTG AAG ATT CGC GCG ATC TTC AGC GGC GAG AAG GAA GAC GTC GAC GAG GCG CTG CGC CTG GCT CAG GAG CAC TCG --- --- --- CAC CAC GAA GAG AAG CCG --- --- --- --- --- --- --- --- --- --- --- GGC AAC GGC --- --- --- --- --- --- --- --- --- --- --- --- --- --- --- --- --- --- --- --- --- --- --- --- --- --- --- --- --- --- --- --- --- --- --- --- --- --- --- --- --- --- --- --- --- --- GAC --- GAA GGC AAC AAG GGA CAG --- --- --- 
RND4__GCA_000959545.1           ATG GCA AAG TTT TTT ATC GAT CGC CCG ATC TTC GCG TGG GTG ATC GCC ATC ATC CTG ATG CTG GCC GGG GTC GCG GCG ATC TTC ACG CTG CCG ATC TCG CAG TAT CCG ACG ATC GCG CCG CCA TCG ATC CAG ATC ACC GCG AAC TAC CCG GGC GCT TCC GCG AAG ACC GTG GAA GAC ACG GTG ACG CAG GTG ATC GAG CAG CAG ATG AGC GGT CTC GAC AAC TTC CTG TAC ATG TCG TCG ACG AGT GAC GAC TCG GGC AAC GCG ACG ATC ACG CTG ACC TTC GCG CCG GGC ACC AAC GCC GAC ATC GCG CAG GTC CAG GTG CAG AAC AAG CTG TCG CTC GCG ACG CCG GTT CTG CCG CAG GTC GTG CAG CAG CTC GGT CTG TCG GTG ACG AAG TCG AGC AGC AGC TTC CTG CTG GTG CTC GCC TTC AAC TCC GAA GAC GGC AGC ATG AAC AAG TAC GAC CTC GCG AAC TTC GTG GCG TCG CAC GTG AAG GAT CCG ATC AGC CGG TTG AAC GGC GTC GGT ACC GTC ACG CTG TTC GGC TCG CAG TAC GCG ATG CGG ATC TGG CTC GAC CCG ACC CGC CTG ACG AAC TAC GGC CTC ACG CCG GTC GAC GTG TCG AGC GCG ATC GCC GCG CAG AAC GTG CAG ATC GCG GGC GGC CAG ATC GGC GGC ACG CCA GCC AAG CCG GGC ACC GTG CTG CAG GCG ACG ATC ACC GAA TCG ACG CTG CTG CAG ACG CCC GAG CAG TTC GGC AAC ATC CTG CTG AAG GTC AAC CAG GAC GGC TCG CAG GTT CGC CTG AAG GAC GTC TCG AAG ATC GAG CTC GGC GGC GAA AAC TAC AAC TTC GAC ACG AAG TAC AAC GGT CAG CCG ACC GCG GCA CTC GGT ATC CAG CTC GCG ACC AAC GCG AAC GCG CTC GCA ACC GCG AAG GCC GTG CGC GCG AAG ATC GAC GAG CTC GCA CCG TTC TTC CCG CAC GGC CTC GTC GTG AAG TAT CCG TAC GAC ACG ACG CCG TTC GTG AAG CTG TCG ATC GAG GAA GTG GTC AAG ACG CTG CTC GAA GGC ATC GTG CTC GTG TTC CTC GTG ATG TAT CTG TTC CTG CAG AAC CTG CGG GCG ACG ATC ATC CCG ACG ATC GCG GTG CCG GTG GTG CTG CTC GGC ACG TTC GCG ATC ATG TCG ATG GTG GGC TTC TCG ATC AAC ACG CTG TCG ATG TTC GGC CTC GTG CTG GCA ATC GGC CTG CTG GTG GAC GAT GCG ATC GTG GTG GTG GAG AAC GTC GAG CGC GTG ATG GCG GAA GAG GGG CTG TCA CCG AAG GAG GCG ACC CGC AAG GCG ATG GGC CAG ATC ACC GGC GCA CTC GTC GGC GTG GCG CTC GTG CTG TCG GCG GTG TTC GTG CCG GTC GCG TTC TCC GGC GGG TCG GTC GGC GCG ATC TAT CGT CAG TTC TCG CTG ACG ATC GTG TCG GCG ATG GTG CTG TCG GTG CTG GTC GCG TTG ATT CTG ACG CCC GCC CTG TGC GCG ACG ATC CTC AAG CCG ATC CCG CAG GGC CAT CAC GAA GAG AAG AAG GGC TTC TTC GGC TGG TTC AAC CGC ACG TTC AAC AAC AGC CGC GAG AAG TAC CAC GTC GGC GTG CAC CAC GTG ATC AAG CGC TCG GGC CGC TGG CTC ATC ATC TAT CTG GTC GTG ATC GTC GCG GTC GGG CTG CTG TTC GTG CGC CTG CCG AAG TCG TTC CTG CCC GAT GAA GAC CAG GGC CTG ATG TTC GTG ATC GTG CAG ACG CCG TCG GGT TCG ACG CAG GAA ACG ACC GCG CGC ACG CTC GCG AAC ATT TCC GAC TAC CTG CTG AAG GAC GAG AAG GAA ATC GTC GAA TCG GCG TTC ACG GTC AAC GGC TTC AGC TTC GCC GGC CGC GGC CAG AAC TCC GGT CTG GTG TTC GTG CGA CTG AAG GAC TAC TCG CAG CGT CAG CAC GCG AAC CAG AAG GTC CAG GCG CTG ATC GGC CGG ATG TTC GGC CGC TAC GCG GGC TAC AAG GAC GCG ATG GTG ATC CCG TTC AAC CCG CCG TCG ATT CCG GAA CTC GGC ACG GCC GCC GGC TTC GAC TTC GAG CTG ACG GAC AAC GCC GGT CTC GGC CAC AAC GCG CTG ATG GCC GCG CGT AAC CAG CTG CTC GGG ATG GCC GCG AAG GAT CCG ACG CTG CAG GGC GTG CGT CCG AAC GGG CTG AAC GAT ACG CCG CAG TAC AAG GTC GAC ATC GAT CGC GAG AAG GCG AAC GCG CTC GGC GTG ACG GCG GAG GCG ATC GAC CAG ACG TTC TCG ATC GCA TGG GCG TCG AAG TAC GTG AAC AAC TTC CTC GAC ACC GAC GGC CGG ATC AAG AAG GTG TAC GTG CAG TCC GAC GCG CCG TTC CGG ATG ACG CCG GAA GAC CTG AAC GTC TGG TAC GTG CGC AAC GGG TCG GGC GGG ATG GTG CCG TTC GGT GCG TTC GCG ACC GGT CAC TGG ACG TAC GGT TCG CCG AAG CTC GAG CGC TAC AAC GGC GTG TCG GCG ATG GAA ATC CAG GGT CAG GCC GCA CCG GGC AAG TCG ACC GGT CAG GCG ATG ACC GCG ATG GAA GGG CTC GCG AAG AAG CTG CCG GTC GGT ATC GGC TAT TCG TGG ACC GGC CTG TCG TTC CAG GAA ATC CAG TCC GGC TCG CAG GCG CCG GTG CTG TAC GCG ATC TCG ATC CTG GTC GTG TTC CTG TGT CTC GCG GCG CTG TAT GAA AGC TGG TCG ATC CCG TTC TCG GTG ATC ATG GTG GTG CCG CTC GGC GTC GTG GGC GCA CTG CTC GCG GCG ACG ATG CGC GGC CTC GAG AAC GAC GTG TTC TTC CAG GTC GGC CTG TTG ACC ACG GTG GGC TTG TCC GCG AAG AAC GCG ATT CTG ATC GTC GAG TTC GCG CGC GAA CTG CAG ATG ACG GAG AAG ATG GGG CCG ATC GAG GCC GCG CTG GAA GCA GCG CGC CTG CGG CTG CGT CCG ATC CTG ATG ACG TCG CTC GCG TTC ATT CTC GGT GTG ATG CCG CTC GCG ATC AGT AAC GGC GCG GGT TCG GCG AGC CAG CAC GCG ATC GGT ACC GGC GTG ATC GGC GGG ATG ATC ACG GCG ACG TTC CTC GCG ATC TTC ATG ATC CCG ATG TTC TTC GTG AAG ATT CGC GCG ATC TTC AGC GGC GAG AAG GAA GAC GTC GAC GAG GCG CTG CGC CTG GCT CAG GAG CAC TCG --- --- --- CAC CAC GAA GAG AAG CCG --- --- --- --- --- --- --- --- --- --- --- GGC AAC GGC --- --- --- --- --- --- --- --- --- --- --- --- --- --- --- --- --- --- --- --- --- --- --- --- --- --- --- --- --- --- --- --- --- --- --- --- --- --- --- --- --- --- --- --- --- --- GAC --- GAA GGC AAC AAG GGA CAG --- --- --- 
RND4__GCA_000019925.1           ATG GCA AAG TTT TTT ATC GAT CGC CCG ATC TTC GCG TGG GTG ATC GCC ATC ATC CTG ATG CTG GCC GGG GTC GCG GCG ATC TTC ACG CTG CCG ATC TCG CAG TAT CCG ACG ATC GCG CCG CCA TCG ATC CAG ATC ACC GCG AAC TAC CCG GGC GCT TCC GCG AAG ACC GTG GAA GAC ACG GTG ACG CAG GTG ATC GAG CAG CAG ATG AGC GGT CTC GAC AAC TTC CTG TAC ATG TCG TCG ACG AGT GAC GAC TCG GGC AAC GCG ACG ATC ACG CTG ACC TTC GCG CCG GGC ACC AAC GCC GAC ATC GCG CAG GTC CAG GTG CAG AAC AAG CTG TCG CTC GCG ACG CCG GTT CTG CCG CAG GTC GTG CAG CAG CTC GGT CTG TCG GTG ACG AAG TCG AGC AGC AGC TTC CTG CTG GTG CTC GCC TTC AAC TCC GAA GAC GGC AGC ATG AAC AAG TAC GAC CTC GCG AAC TTC GTG GCG TCG CAC GTG AAG GAT CCG ATC AGC CGG TTG AAC GGC GTC GGC ACC GTC ACG CTG TTC GGC TCG CAG TAC GCG ATG CGG ATC TGG CTC GAC CCG ACC CGC CTG ACG AAC TAC GGC CTC ACG CCG GTC GAC GTG TCG AGC GCG ATC GCC GCG CAG AAC GTG CAG ATC GCG GGC GGC CAG ATC GGC GGC ACG CCG GCC AAG CCG GGC ACC GTG CTG CAG GCG ACG ATC ACC GAA TCG ACG CTG CTG CAG ACG CCC GAG CAG TTC GGC AAC ATC CTG CTG AAG GTC AAC CAG GAC GGC TCG CAG GTT CGC CTG AAG GAC GTC TCG AAG ATC GAG CTC GGC GGC GAA AAC TAC AAC TTC GAC ACG AAG TAC AAC GGT CAG CCG ACC GCG GCA CTC GGT ATC CAG CTC GCG ACC AAC GCG AAC GCG CTC GCG ACC GCG AAG GCC GTG CGC GCG AAG ATC GAC GAG CTC GCA CCG TTC TTC CCG CAC GGC CTC GTC GTG AAG TAT CCG TAC GAC ACG ACG CCG TTC GTG AAG CTG TCG ATC GAG GAA GTG GTC AAG ACG CTG CTC GAA GGC ATC GTG CTC GTG TTC CTC GTG ATG TAT CTG TTC CTG CAG AAC CTG CGG GCG ACG ATC ATC CCG ACG ATC GCG GTG CCG GTG GTG CTG CTC GGC ACG TTC GCG ATC ATG TCG ATG GTG GGC TTC TCG ATC AAC ACG CTG TCG ATG TTC GGC CTC GTG CTA GCA ATC GGC CTG CTG GTG GAC GAT GCG ATC GTG GTG GTG GAG AAC GTC GAG CGG GTG ATG GCG GAA GAG GGG CTG TCA CCG AAG GAG GCG ACC CGC AAG GCG ATG GGC CAG ATC ACC GGC GCA CTC GTC GGC GTG GCG CTC GTG CTG TCC GCG GTG TTC GTG CCG GTC GCG TTC TCC GGC GGT TCG GTC GGC GCG ATC TAT CGT CAG TTC TCG CTG ACG ATC GTG TCG GCG ATG GTG CTG TCG GTG CTG GTC GCG TTG ATT CTG ACG CCC GCC CTG TGC GCG ACG ATC CTC AAG CCG ATC CCG CAG GGT CAT CAC GAA GAG AAG AAG GGC TTC TTC GGC TGG TTC AAC CGC ACG TTC AAC AAC AGC CGC GAG AAG TAC CAC GTC GGC GTG CAC CAC GTG ATC AAG CGC TCG GGC CGC TGG CTC ATC ATC TAT CTG GTC GTG ATC GTC GCG GTC GGG CTG CTG TTC GTG CGC CTG CCG AAG TCG TTC CTG CCC GAT GAA GAC CAG GGC CTG ATG TTC GTG ATC GTG CAG ACG CCG TCG GGT TCG ACG CAG GAA ACG ACC GCG CGC ACG CTC GCG AAC ATT TCC GAC TAC CTG CTG AAG GAC GAG AAG GAA ATC GTC GAA TCG GCG TTC ACG GTC AAC GGC TTC AGC TTC GCC GGC CGC GGC CAG AAC TCC GGT CTG GTG TTC GTG CGA CTG AAG GAC TAC TCG CAG CGT CAG CAC GCG AAC CAG AAG GTC CAG GCG CTG ATC GGC CGG ATG TTC GGC CGC TAC GCG GGC TAC AAG GAC GCG ATG GTG ATC CCG TTC AAC CCG CCG TCG ATT CCG GAA CTC GGC ACG GCC GCC GGC TTC GAC TTC GAG CTG ACG GAC AAC GCC GGT CTC GGC CAC AAC GCG CTG ATG GCC GCG CGT AAC CAG CTG CTC GGG ATG GCC GCG AAG GAC CCG ACG CTG CAG GGC GTG CGT CCG AAC GGG CTG AAC GAT ACG CCG CAG TAC AAG GTC GAC ATC GAT CGC GAG AAG GCG AAC GCG CTC GGC GTG ACG GCG GAG GCG ATC GAC CAG ACG TTC TCG ATC GCG TGG GCG TCG AAG TAC GTG AAC AAC TTC CTC GAC ACC GAC GGC CGG ATC AAG AAG GTG TAC GTG CAA TCG GAC GCG CCG TTC CGG ATG ACG CCG GAA GAC CTG AAC GTC TGG TAC GTG CGC AAC GGG TCG GGC GGG ATG GTG CCG TTC GGC GCG TTC GCG ACC GGT CAC TGG ACG TAC GGT TCG CCG AAG CTC GAG CGC TAC AAC GGC GTG TCG GCG ATG GAA ATC CAG GGG CAG GCC GCA CCG GGC AAG TCG ACC GGT CAG GCG ATG ACC GCG ATG GAA GGG CTC GCG AAG AAG CTG CCG GTC GGT ATC GGC TAT TCG TGG ACC GGC CTG TCG TTC CAG GAA ATC CAG TCC GGC TCG CAG GCG CCG ATC CTG TAT GCG ATC TCG ATC CTG GTC GTG TTC CTG TGT CTC GCG GCG CTG TAT GAA AGC TGG TCG ATT CCG TTC TCG GTG ATC ATG GTG GTG CCG CTC GGC GTC GTC GGC GCA CTG CTC GCG GCG ACG ATG CGC GGC CTC GAG AAC GAC GTG TTC TTC CAG GTC GGC CTG TTG ACC ACG GTG GGC TTG TCC GCG AAG AAC GCG ATT CTG ATC GTC GAG TTC GCG CGC GAA CTG CAG ATG ACG GAG AAG ATG GGG CCG ATC GAG GCC GCG CTG GAA GCG GCG CGC CTG CGG CTG CGT CCG ATC CTG ATG ACG TCG CTC GCG TTC ATT CTC GGT GTG ATG CCG CTC GCG ATC AGT AAC GGC GCG GGT TCG GCG AGC CAG CAC GCG ATC GGC ACC GGC GTG ATC GGC GGG ATG ATC ACG GCG ACG TTC CTC GCG ATC TTC ATG ATT CCG ATG TTC TTC GTG AAG ATT CGC GCG ATC TTC AGC GGC GAG AAG GAA GAC GTC GAC GAG GCG CTG CGC CTG GCT CAG GAG CAC TCG --- --- --- CAC CAC GAA GAG AAG CCG --- --- --- --- --- --- --- --- --- --- --- GGC AAC GGC --- --- --- --- --- --- --- --- --- --- --- --- --- --- --- --- --- --- --- --- --- --- --- --- --- --- --- --- --- --- --- --- --- --- --- --- --- --- --- --- --- --- --- --- --- --- GAC --- GAA GGC AAC AAG GGA CAG --- --- --- 
RND4__GCA_001523105.1           ATG GCA AAG TTT TTT ATC GAT CGC CCG ATC TTC GCG TGG GTG ATC GCC ATC ATC CTG ATG CTG GCC GGG GTT GCG GCG ATC TTC ACG CTG CCG ATC GCG CAG TAT CCG ACG ATC GCG CCG CCA TCG ATC CAG ATC ACC GCG AAC TAC CCG GGC GCT TCC GCG AAG ACG GTG GAA GAC ACG GTG ACG CAG GTG ATC GAG CAG CAG ATG AGC GGC CTC GAC AAC TTC CTG TAC ATG TCG TCG ACG AGT GAC GAC TCG GGC AAC GCG ACG ATC ACG CTC ACG TTC GCG CCG GGC ACC AAT GCC GAC ATC GCG CAG GTG CAG GTG CAG AAC AAG CTG TCG CTC GCC ACG CCG ATC CTG CCG CAG GTC GTG CAG CAG CTG GGC CTG TCG GTG ACG AAG TCG AGC AGC AGC TTC CTG CTG GTG CTC GCC TTC AAC TCC GAA GAC GGC AGC ATG AAC AAG TAC GAC CTC GCG AAC TAC GTG GCG TCG CAC GTG AAG GAC CCG ATC AGC CGC CTG AAC GGC GTC GGT ACC GTC ACG CTG TTC GGC TCG CAG TAC GCG ATG CGG ATC TGG CTC GAC CCG ACC CGC CTG ACG AAC TAC GGC CTC ACG CCG GTC GAC GTG ACG ACC GCG ATC ACC GCA CAG AAC GTG CAG ATC GCG GGC GGC CAG ATC GGC GGC ACG CCG GCC AAG CCG GGC ACC GTG CTG CAG GCG ACG ATC ACC GAA TCG ACG CTG CTG CAG ACG CCC GAG CAG TTC GGC AAC ATC CTG CTG AAG GTC AAC CAG GAC GGT TCG CAG GTG CGC CTG AAG GAC GTC GCG CAG ATC GGC CTC GGC GGC GAA AAC TAC AAC TTC GAC ACG AAG TAC AAC GGT CAG CCG ACC GCG GCG CTC GGT ATC CAG CTC GCG ACC AAC GCG AAC GCG CTG GCG ACC GCG AAG GCC GTG CGC GCG AAG ATC GAC GAG CTG ACG CCG TAC TTC CCG CAC GGT CTC GTC GTG AAG TAC CCG TAC GAC ACG ACG CCG TTC GTG AAG CTG TCG ATC GAG GAA GTG GTC AAG ACG CTG CTC GAA GGT ATC GTG CTG GTG TTC CTC GTG ATG TAT CTG TTC CTG CAG AAC CTG CGG GCG ACG ATC ATC CCG ACG ATC GCG GTG CCG GTC GTG CTG CTC GGC ACG TTC GCG ATC ATG TCG CTG GTG GGC TTC TCG ATC AAC ACG CTG TCG ATG TTC GGC CTC GTG CTC GCG ATC GGT CTG CTG GTG GAC GAT GCG ATC GTG GTG GTG GAG AAC GTC GAG CGC GTG ATG GCG GAA GAG GGC CTG TCA CCG AAG GAG GCG ACC AGG AAG GCG ATG GGC CAG ATC ACC GGC GCA CTC GTC GGC GTG GCG CTG GTG CTG TCG GCG GTG TTC GTG CCG GTC GCG TTC TCC GGC GGT TCG GTC GGC GCG ATC TAT CGT CAG TTC TCG CTG ACG ATC GTG TCG GCG ATG GTG CTG TCG GTG CTC GTC GCG TTG ATT CTG ACG CCG GCG CTG TGC GCG ACG ATC CTC AAG CCG ATC CCG CAG GGG CAT CAC GAA GAG AAG AAG GGC TTC TTC GGC TGG TTC AAC CGC ACG TTC AAC CGG AGC CGC GAC AAG TAC CAC GTC GGC GTG CAC CAC GTG ATC AAG CGC TCG GGC CGC TGG CTG ATC ATC TAT CTG GTC GTG ATC GTC GCG GTC GGG CTG CTG TTC GTG CGC CTG CCG AAG TCG TTC CTG CCC GAT GAG GAC CAG GGC CTG ATG TTC GTG ATC GTG CAG ACG CCG TCG GGC TCG ACG CAG GAA ACG ACC GCG AAG ACG CTC GCG AAC ATT TCC GAC TAC CTG CTG AAG GAC GAG AAG GAC ATC GTC GAA TCC GCG TTC ACG GTC AAC GGC TTC AGC TTC GCG GGC CGC GGC CAG AAC TCG GGT CTC GTG TTC GTG CGC CTG AAG GAT TAC GCG CAG CGT CAG CAC GCG AAC CAG AAG GTC CAG GCG CTG ATC GGC CGG ATG TTC GGA CGC TAT GCG GGC TAC AAG GAC GCG ATC GTG ATC CCG TTC AAC CCG CCG TCG ATT CCC GAA CTC GGC ACG GCC GCG GGC TTC GAC TTC GAG CTG ACG GAC AAC GCG GGC CTC GGC CAC GAC GCG CTG ATG GCG GCG CGC AAC CAG CTG CTC GGG ATG GCC GCG AAG GAT CCG ACG CTG CAG GGC GTG CGC CCG AAC GGC CTG AAC GAC ACG CCG CAG TAC AAG GTC GAC ATC GAC CGC GAG AAG GCG AAT GCG CTC GGC GTG ACG GCG GAT GCG ATC GAC CAG ACG TTC TCG ATC GCG TGG GCG TCG AAG TAC GTG AAC AAC TTC CTC GAC ATC GAC GGC CGG ATC AAG AAG GTG TAC GTG CAG GCC GAC GCG CCG TTC CGG ATG ACG CCG GAG GAC ATG AAC GTC TGG TAC GTG CGC AAC GGG TCG GGC GGG ATG GTG CCG TTC AGC GCG TTC GCG ACC GGT CAC TGG ACG TAC GGT TCG CCG AAG CTC GAG CGT TAC AAC GGT ATC TCG GCG ATG GAA ATC CAG GGC CAG GCC GCA CCG GGC AAG TCG ACC GGT CAG GCG ATG GCC GCG ATG GAA GCG CTC GCG AAG AAG CTG CCG GTC GGT ATC GGC TAT TCG TGG ACG GGC CTG TCG TTC CAG GAA ATC CAG TCC GGT TCG CAG GCG CCG ATC CTG TAC GCG ATC TCG ATC CTC GTC GTG TTC CTG TGT CTG GCG GCG CTG TAT GAA AGC TGG TCG ATC CCG TTC TCG GTG ATC ATG GTG GTG CCG CTC GGC GTG ATC GGC GCA CTG CTC GCG GCG ACG ATG CGC GGC CTC GAG AAC GAC GTG TTC TTC CAG GTC GGC CTG CTG ACC ACC GTG GGC TTG TCG GCG AAG AAC GCG ATT CTG ATC GTC GAG TTC GCG CGC GAA CTG CAG ATG ACG GAG AAG ATG GGG CCG ATC GAG GCC GCG CTG GAA GCG GCG CGC CTG CGG CTG CGT CCG ATC CTG ATG ACG TCG CTC GCG TTC ATT CTC GGC GTG ATG CCG CTT GCG ATC AGC AAC GGT GCG GGT TCG GCG AGC CAG CAC GCG ATC GGC ACG GGC GTG ATC GGC GGG ATG ATC ACC GCG ACG TTC CTC GCG ATC TTC ATG ATC CCG ATG TTC TTC GTG AAG ATC CGC GCG GTC TTC AGC GGC GAG AAG GAA GAC GCC GAC GAG GCG CTG CGC CTG GCT CAG GAG CAC TCG --- --- --- CAC CAC GAA GAG AAG CCG --- --- --- --- --- --- --- --- --- --- --- GGC AAC GGC --- --- --- --- --- --- --- --- --- --- --- --- --- --- --- --- --- --- --- --- --- --- --- --- --- --- --- --- --- --- --- --- --- --- --- --- --- --- --- --- --- --- --- --- --- --- GAC --- GAA GGC AAC AAG GGG CAG --- --- --- 
RND4__GCA_001523165.1           ATG GCA AAG TTT TTT ATC GAT CGC CCG ATC TTC GCG TGG GTG ATC GCC ATC ATC CTG ATG CTG GCC GGG GTT GCG GCG ATC TTC ACG CTG CCG ATC GCG CAG TAT CCG ACG ATC GCG CCG CCA TCG ATC CAG ATC ACC GCG AAC TAC CCG GGC GCT TCC GCG AAG ACG GTG GAA GAC ACG GTG ACG CAG GTG ATC GAG CAG CAG ATG AGC GGC CTC GAC AAC TTC CTG TAC ATG TCG TCG ACG AGT GAC GAC TCG GGC AAC GCG ACG ATC ACG CTC ACG TTC GCG CCG GGC ACC AAT GCC GAC ATC GCG CAG GTG CAG GTG CAG AAC AAG CTG TCG CTC GCC ACG CCG ATC CTG CCG CAG GTC GTG CAG CAG CTG GGC CTG TCG GTG ACG AAG TCG AGC AGC AGC TTC CTG CTG GTG CTC GCC TTC AAC TCC GAA GAC GGC AGC ATG AAC AAG TAC GAC CTC GCG AAC TAC GTG GCG TCG CAC GTG AAG GAC CCG ATC AGC CGC CTG AAC GGC GTC GGT ACC GTC ACG CTG TTC GGC TCG CAG TAC GCG ATG CGG ATC TGG CTC GAC CCG ACC CGC CTG ACG AAC TAC GGC CTC ACG CCG GTC GAC GTG ACG ACC GCG ATC ACC GCA CAG AAC GTG CAG ATC GCG GGC GGC CAG ATC GGC GGC ACG CCG GCC AAG CCG GGC ACC GTG CTG CAG GCG ACG ATC ACC GAA TCG ACG CTG CTG CAG ACG CCC GAG CAG TTC GGC AAC ATC CTG CTG AAG GTC AAC CAG GAC GGT TCG CAG GTG CGC CTG AAG GAC GTC GCG CAG ATC GGC CTC GGC GGC GAA AAC TAC AAC TTC GAC ACG AAG TAC AAC GGT CAG CCG ACC GCG GCG CTC GGT ATC CAG CTC GCG ACC AAC GCG AAC GCG CTG GCG ACC GCG AAG GCC GTG CGC GCG AAG ATC GAC GAG CTG ACG CCG TAC TTC CCG CAC GGT CTC GTC GTG AAG TAC CCG TAC GAC ACG ACG CCG TTC GTG AAG CTG TCG ATC GAG GAA GTG GTC AAG ACG CTG CTC GAA GGT ATC GTG CTG GTG TTC CTC GTG ATG TAT CTG TTC CTG CAG AAC CTG CGG GCG ACG ATC ATC CCG ACG ATC GCG GTG CCG GTC GTG CTG CTC GGC ACG TTC GCG ATC ATG TCG CTG GTG GGC TTC TCG ATC AAC ACG CTG TCG ATG TTC GGC CTC GTG CTC GCG ATC GGT CTG CTG GTG GAC GAT GCG ATC GTG GTG GTG GAG AAC GTC GAG CGC GTG ATG GCG GAA GAG GGC CTG TCA CCG AAG GAG GCG ACC AGG AAG GCG ATG GGC CAG ATC ACC GGC GCA CTC GTC GGC GTG GCG CTG GTG CTG TCG GCG GTG TTC GTG CCG GTC GCG TTC TCC GGC GGT TCG GTC GGC GCG ATC TAT CGT CAG TTC TCG CTG ACG ATC GTG TCG GCG ATG GTG CTG TCG GTG CTC GTC GCG TTG ATT CTG ACG CCG GCG CTG TGC GCG ACG ATC CTC AAG CCG ATC CCG CAG GGG CAT CAC GAA GAG AAG AAG GGC TTC TTC GGC TGG TTC AAC CGC ACG TTC AAC CGG AGC CGC GAC AAG TAC CAC GTC GGC GTG CAC CAC GTG ATC AAG CGC TCG GGC CGC TGG CTG ATC ATC TAT CTG GTC GTG ATC GTC GCG GTC GGG CTG CTG TTC GTG CGC CTG CCG AAG TCG TTC CTG CCC GAT GAG GAC CAG GGC CTG ATG TTC GTG ATC GTG CAG ACG CCG TCG GGC TCG ACG CAG GAA ACG ACC GCG AAG ACG CTC GCG AAC ATT TCC GAC TAC CTG CTG AAG GAC GAG AAG GAC ATC GTC GAA TCC GCG TTC ACG GTC AAC GGC TTC AGC TTC GCG GGC CGC GGC CAG AAC TCG GGT CTC GTG TTC GTG CGC CTG AAG GAT TAC GCG CAG CGT CAG CAC GCG AAC CAG AAG GTC CAG GCG CTG ATC GGC CGG ATG TTC GGA CGC TAT GCG GGC TAC AAG GAC GCG ATC GTG ATC CCG TTC AAC CCG CCG TCG ATT CCC GAA CTC GGC ACG GCC GCG GGC TTC GAC TTC GAG CTG ACG GAC AAC GCG GGC CTC GGC CAC GAC GCG CTG ATG GCG GCG CGC AAC CAG CTG CTC GGG ATG GCC GCG AAG GAT CCG ACG CTG CAG GGC GTG CGC CCG AAC GGC CTG AAC GAC ACG CCG CAG TAC AAG GTC GAC ATC GAC CGC GAG AAG GCG AAT GCG CTC GGC GTG ACG GCG GAT GCG ATC GAC CAG ACG TTC TCG ATC GCG TGG GCG TCG AAG TAC GTG AAC AAC TTC CTC GAC ATC GAC GGC CGG ATC AAG AAG GTG TAC GTG CAG GCC GAC GCG CCG TTC CGG ATG ACG CCG GAG GAC ATG AAC GTC TGG TAC GTG CGC AAC GGG TCG GGC GGG ATG GTG CCG TTC AGC GCG TTC GCG ACC GGT CAC TGG ACG TAC GGT TCG CCG AAG CTC GAG CGT TAC AAC GGT ATC TCG GCG ATG GAA ATC CAG GGC CAG GCC GCA CCG GGC AAG TCG ACC GGT CAG GCG ATG GCC GCG ATG GAA GCG CTC GCG AAG AAG CTG CCG GTC GGT ATC GGC TAT TCG TGG ACG GGC CTG TCG TTC CAG GAA ATC CAG TCC GGT TCG CAG GCG CCG ATC CTG TAC GCG ATC TCG ATC CTC GTC GTG TTC CTG TGT CTG GCG GCG CTG TAT GAA AGC TGG TCG ATC CCG TTC TCG GTG ATC ATG GTG GTG CCG CTC GGC GTG ATC GGC GCA CTG CTC GCG GCG ACG ATG CGC GGC CTC GAG AAC GAC GTG TTC TTC CAG GTC GGC CTG CTG ACC ACC GTG GGC TTG TCG GCG AAG AAC GCG ATT CTG ATC GTC GAG TTC GCG CGC GAA CTG CAG ATG ACG GAG AAG ATG GGG CCG ATC GAG GCC GCG CTG GAA GCG GCG CGC CTG CGG CTG CGT CCG ATC CTG ATG ACG TCG CTC GCG TTC ATT CTC GGC GTG ATG CCG CTT GCG ATC AGC AAC GGT GCG GGT TCG GCG AGC CAG CAC GCG ATC GGC ACG GGC GTG ATC GGC GGG ATG ATC ACC GCG ACG TTC CTC GCG ATC TTC ATG ATC CCG ATG TTC TTC GTG AAG ATC CGC GCG GTC TTC AGC GGC GAG AAG GAA GAC GCC GAC GAG GCG CTG CGC CTG GCT CAG GAG CAC TCG --- --- --- CAC CAC GAA GAG AAG CCG --- --- --- --- --- --- --- --- --- --- --- GGC AAC GGC --- --- --- --- --- --- --- --- --- --- --- --- --- --- --- --- --- --- --- --- --- --- --- --- --- --- --- --- --- --- --- --- --- --- --- --- --- --- --- --- --- --- --- --- --- --- GAC --- GAA GGC AAC AAG GGG CAG --- --- --- 
RND4__GCA_001718415.1           ATG GCA AAG TTT TTT ATC GAT CGC CCG ATC TTC GCG TGG GTG ATC GCC ATC ATC CTG ATG CTG GCC GGG GTT GCG GCG ATC TTC ACG CTG CCG ATC GCG CAG TAT CCG ACG ATC GCG CCG CCA TCG ATC CAG ATC ACC GCG AAC TAC CCG GGC GCT TCC GCG AAG ACG GTG GAA GAC ACG GTG ACG CAG GTG ATC GAG CAG CAG ATG AGC GGC CTC GAC AAC TTC CTG TAC ATG TCG TCG ACG AGT GAC GAC TCG GGC AAC GCG ACG ATC ACG CTC ACG TTC GCG CCG GGC ACC AAT GCC GAC ATC GCG CAG GTG CAG GTG CAG AAC AAG CTG TCG CTC GCC ACG CCG ATC CTG CCG CAG GTC GTG CAG CAG CTG GGC CTG TCG GTG ACG AAG TCG AGC AGC AGC TTC CTG CTG GTG CTC GCC TTC AAC TCC GAA GAC GGC AGC ATG AAC AAG TAC GAC CTC GCG AAC TAC GTG GCG TCG CAC GTG AAG GAC CCG ATC AGC CGC CTG AAC GGC GTC GGT ACC GTC ACG CTG TTC GGC TCG CAG TAC GCG ATG CGG ATC TGG CTC GAC CCG ACC CGC CTG ACG AAC TAC GGC CTC ACG CCG GTC GAC GTG ACG ACC GCG ATC ACC GCA CAG AAC GTG CAG ATC GCG GGC GGC CAG ATC GGC GGC ACG CCG GCC AAG CCG GGC ACC GTG CTG CAG GCG ACG ATC ACC GAA TCG ACG CTG CTG CAG ACG CCC GAG CAG TTC GGC AAC ATC CTG CTG AAG GTC AAC CAG GAC GGT TCG CAG GTG CGC CTG AAG GAC GTC GCG CAG ATC GGC CTC GGC GGC GAA AAC TAC AAC TTC GAC ACG AAG TAC AAC GGT CAG CCG ACC GCG GCG CTC GGT ATC CAG CTC GCG ACC AAC GCG AAC GCG CTG GCG ACC GCG AAG GCC GTG CGC GCG AAG ATC GAC GAG CTG ACG CCG TAC TTC CCG CAC GGT CTC GTC GTG AAG TAC CCG TAC GAC ACG ACG CCG TTC GTG AAG CTG TCG ATC GAG GAA GTG GTC AAG ACG CTG CTC GAA GGT ATC GTG CTG GTG TTC CTC GTG ATG TAT CTG TTC CTG CAG AAC CTG CGG GCG ACG ATC ATC CCG ACG ATC GCG GTG CCG GTC GTG CTG CTC GGC ACG TTC GCG ATC ATG TCG CTG GTG GGC TTC TCG ATC AAC ACG CTG TCG ATG TTC GGC CTC GTG CTC GCG ATC GGT CTG CTG GTG GAC GAT GCG ATC GTG GTG GTG GAG AAC GTC GAG CGC GTG ATG GCG GAA GAG GGC CTG TCA CCG AAG GAG GCG ACC AGG AAG GCG ATG GGC CAG ATC ACC GGC GCA CTC GTC GGC GTG GCG CTG GTG CTG TCG GCG GTG TTC GTG CCG GTC GCG TTC TCC GGC GGT TCG GTC GGC GCG ATC TAT CGT CAG TTC TCG CTG ACG ATC GTG TCG GCG ATG GTG CTG TCG GTG CTC GTC GCG TTG ATT CTG ACG CCG GCG CTG TGC GCG ACG ATC CTC AAG CCG ATC CCG CAG GGG CAT CAC GAA GAG AAG AAG GGC TTC TTC GGC TGG TTC AAC CGC ACG TTC AAC CGG AGC CGC GAC AAG TAC CAC GTC GGC GTG CAC CAC GTG ATC AAG CGC TCG GGC CGC TGG CTG ATC ATC TAT CTG GTC GTG ATC GTC GCG GTC GGG CTG CTG TTC GTG CGC CTG CCG AAG TCG TTC CTG CCC GAT GAG GAC CAG GGC CTG ATG TTC GTG ATC GTG CAG ACG CCG TCG GGC TCG ACG CAG GAA ACG ACC GCG AAG ACG CTC GCG AAC ATT TCC GAC TAC CTG CTG AAG GAC GAG AAG GAC ATC GTC GAA TCC GCG TTC ACG GTC AAC GGC TTC AGC TTC GCG GGC CGC GGC CAG AAC TCG GGT CTC GTG TTC GTG CGC CTG AAG GAT TAC GCG CAG CGT CAG CAC GCG AAC CAG AAG GTC CAG GCG CTG ATC GGC CGG ATG TTC GGA CGC TAT GCG GGC TAC AAG GAC GCG ATC GTG ATC CCG TTC AAC CCG CCG TCG ATT CCC GAA CTC GGC ACG GCC GCG GGC TTC GAC TTC GAG CTG ACG GAC AAC GCG GGC CTC GGC CAC GAC GCG CTG ATG GCG GCG CGC AAC CAG CTG CTC GGG ATG GCC GCG AAG GAT CCG ACG CTG CAG GGC GTG CGC CCG AAC GGC CTG AAC GAC ACG CCG CAG TAC AAG GTC GAC ATC GAC CGC GAG AAG GCG AAT GCG CTC GGC GTG ACG GCG GAT GCG ATC GAC CAG ACG TTC TCG ATC GCG TGG GCG TCG AAG TAC GTG AAC AAC TTC CTC GAC ATC GAC GGC CGG ATC AAG AAG GTG TAC GTG CAG GCC GAC GCG CCG TTC CGG ATG ACG CCG GAG GAC ATG AAC GTC TGG TAC GTG CGC AAC GGG TCG GGC GGG ATG GTG CCG TTC AGC GCG TTC GCG ACC GGT CAC TGG ACG TAC GGT TCG CCG AAG CTC GAG CGT TAC AAC GGT ATC TCG GCG ATG GAA ATC CAG GGC CAG GCC GCA CCG GGC AAG TCG ACC GGT CAG GCG ATG GCC GCG ATG GAA GCG CTC GCG AAG AAG CTG CCG GTC GGT ATC GGC TAT TCG TGG ACG GGC CTG TCG TTC CAG GAA ATC CAG TCC GGT TCG CAG GCG CCG ATC CTG TAC GCG ATC TCG ATC CTC GTC GTG TTC CTG TGT CTG GCG GCG CTG TAT GAA AGC TGG TCG ATC CCG TTC TCG GTG ATC ATG GTG GTG CCG CTC GGC GTG ATC GGC GCA CTG CTC GCG GCG ACG ATG CGC GGC CTC GAG AAC GAC GTG TTC TTC CAG GTC GGC CTG CTG ACC ACC GTG GGC TTG TCG GCG AAG AAC GCG ATT CTG ATC GTC GAG TTC GCG CGC GAA CTG CAG ATG ACG GAG AAG ATG GGG CCG ATC GAG GCC GCG CTG GAA GCG GCG CGC CTG CGG CTG CGT CCG ATC CTG ATG ACG TCG CTC GCG TTC ATT CTC GGC GTG ATG CCG CTT GCG ATC AGC AAC GGT GCG GGT TCG GCG AGC CAG CAC GCG ATC GGC ACG GGC GTG ATC GGC GGG ATG ATC ACC GCG ACG TTC CTC GCG ATC TTC ATG ATC CCG ATG TTC TTC GTG AAG ATC CGC GCG GTC TTC AGC GGC GAG AAG GAA GAC GCC GAC GAG GCG CTG CGC CTG GCT CAG GAG CAC TCG --- --- --- CAC CAC GAA GAG AAG CCG --- --- --- --- --- --- --- --- --- --- --- GGC AAC GGC --- --- --- --- --- --- --- --- --- --- --- --- --- --- --- --- --- --- --- --- --- --- --- --- --- --- --- --- --- --- --- --- --- --- --- --- --- --- --- --- --- --- --- --- --- --- GAC --- GAA GGC AAC AAG GGG CAG --- --- --- 
RND4__GCA_000755725.1           ATG GCA AAG TTT TTT ATC GAT CGC CCG ATC TTC GCG TGG GTG ATC GCC ATC ATC CTG ATG CTG GCC GGG GTT GCG GCG ATC TTC ACG CTG CCG ATC GCG CAG TAT CCG ACG ATC GCG CCG CCA TCG ATC CAG ATC ACC GCG AAC TAC CCG GGC GCT TCC GCG AAG ACG GTG GAA GAC ACG GTG ACG CAG GTG ATC GAG CAG CAG ATG AGC GGC CTC GAC AAC TTC CTG TAC ATG TCG TCG ACG AGT GAC GAC TCG GGC AAC GCG ACG ATC ACG CTC ACG TTC GCG CCG GGC ACC AAT GCC GAC ATC GCG CAG GTG CAG GTG CAG AAC AAG CTG TCG CTC GCC ACG CCG ATC CTG CCG CAG GTC GTG CAG CAG CTG GGC CTG TCG GTG ACG AAG TCG AGC AGC AGC TTC CTG CTG GTG CTC GCC TTC AAC TCC GAA GAC GGC AGC ATG AAC AAG TAC GAC CTC GCG AAC TAC GTG GCG TCG CAC GTG AAG GAT CCG ATC AGC CGC CTG AAC GGC GTC GGT ACC GTC ACG CTG TTC GGC TCG CAG TAC GCG ATG CGG ATC TGG CTC GAC CCG ACC CGC CTG ACG AAC TAC GGC CTC ACG CCG GTG GAC GTC ACG ACC GCG ATC ACC GCA CAG AAC GTG CAG ATC GCG GGC GGC CAG ATC GGC GGC ACG CCG GCG AAG CCG GGC ACC GTG CTG CAG GCG ACG ATC ACC GAA TCG ACG CTG CTG CAG ACG CCC GAG CAG TTC GGC AAC ATC CTG CTG AAG GTC AAC CAG GAC GGT TCG CAG GTG CGC CTG AAG GAC GTC GCG CAG ATC GGC CTC GGC GGC GAA AAC TAC AAC TTC GAC ACG AAG TAC AAC GGT CAG CCG ACC GCG GCG CTC GGT ATC CAG CTC GCG ACC AAC GCG AAC GCG CTG GCG ACC GCG AAG GCC GTG CGC GCG AAG ATC GAC GAG CTG ACG CCG TAC TTC CCG CAC GGT CTC GTC GTG AAG TAC CCG TAC GAC ACG ACG CCG TTC GTG AAA CTG TCG ATC GAG GAA GTG GTC AAG ACG CTG CTC GAA GGT ATC GTG CTG GTG TTC CTC GTG ATG TAT CTG TTC CTG CAG AAC CTG CGG GCG ACG ATC ATC CCG ACG ATC GCG GTG CCG GTC GTG CTG CTC GGC ACG TTC GCG ATC ATG TCG CTG GTG GGC TTC TCG ATC AAC ACG CTG TCG ATG TTC GGC CTC GTG CTC GCA ATC GGC CTG CTG GTG GAC GAT GCG ATC GTG GTG GTG GAG AAC GTC GAG CGC GTG ATG GCG GAA GAG GGC CTG TCA CCG AAG GAG GCG ACC CGC AAG GCG ATG GGC CAG ATC ACC GGC GCA CTC GTC GGC GTG GCG CTG GTG CTG TCG GCG GTA TTC GTG CCG GTC GCG TTC TCC GGC GGT TCG GTC GGC GCG ATC TAT CGT CAG TTC TCG CTG ACG ATC GTG TCG GCG ATG GTG CTG TCG GTG CTA GTC GCG TTG ATT CTG ACG CCG GCG CTG TGC GCG ACG ATC CTC AAG CCG ATC CCG CAG GGG CAT CAC GAA GAG AAG AAG GGC TTC TTC GGC TGG TTC AAC CGC ACG TTC AAC CGG AGC CGC GAC AAG TAC CAC GTC GGC GTG CAC CAC GTG ATC AAG CGC TCG GGC CGC TGG CTG ATC ATC TAT CTG GTC GTG ATC GTC GCG GTC GGG CTG CTG TTC GTG CGC CTG CCG AAG TCG TTC CTG CCC GAT GAG GAC CAG GGC CTG ATG TTC GTG ATC GTG CAG ACG CCG TCG GGC TCG ACG CAG GAA ACG ACC GCG AAG ACG CTC GCG AAC ATT TCC GAC TAC CTG CTG AAG GAC GAG AAG GAC ATC GTC GAA TCC GCG TTC ACG GTC AAC GGC TTC AGC TTC GCG GGC CGC GGC CAG AAC TCG GGT CTC GTG TTC GTG CGC CTG AAG GAT TAC GCG CAG CGT CAG CAC GCG AAC CAG AAG GTC CAG GCG CTG ATC GGC CGG ATG TTC GGA CGC TAT GCG GGC TAC AAG GAC GCG ATC GTG ATC CCG TTC AAC CCG CCG TCG ATT CCT GAA CTC GGC ACG GCC GCG GGC TTC GAC TTC GAG CTG ACG GAC AAC GCG GGC CTC GGC CAC GAC GCG CTG ATG GCG GCG CGC AAC CAG CTG CTC GGG ATG GCC GCG AAG GAT CCG ACG CTG CAG GGC GTG CGC CCG AAC GGC CTG AAC GAC ACG CCG CAG TAC AAG GTC GAC ATC GAC CGC GAG AAG GCG AAT GCG CTC GGC GTG ACG GCG GAT GCG ATC GAC CAG ACG TTC TCG ATC GCA TGG GCG TCG AAG TAC GTG AAC AAC TTC CTC GAC ATC GAC GGC CGG ATC AAG AAG GTG TAC GTG CAG GCC GAC GCG CCG TTC CGG ATG ACG CCG GAG GAC ATG AAC ATC TGG TAC GTG CGC AAC GGG TCG GGC GGG ATG GTG CCG TTC AGC GCG TTC GCG ACC GGT CAC TGG ACG TAC GGT TCG CCG AAG CTC GAG CGT TAC AAC GGT ATC TCG GCG ATG GAA ATC CAG GGC CAG GCC GCA CCG GGC AAG TCG ACC GGT CAG GCG ATG GCC GCG ATG GAA GCG CTC GCG AAG AAG CTG CCG GTC GGT ATC GGC TAT TCG TGG ACG GGC CTG TCG TTC CAG GAA ATC CAG TCC GGT TCG CAG GCG CCG ATC CTG TAC GCG ATC TCG ATC CTC GTC GTG TTC CTG TGT CTG GCG GCG CTG TAT GAA AGC TGG TCG ATC CCA TTC TCG GTG ATC ATG GTG GTG CCG CTC GGC GTG ATC GGC GCA CTG CTC GCG GCG ACG ATG CGC GGC CTC GAG AAC GAC GTG TTC TTC CAG GTC GGC CTG CTG ACC ACC GTG GGC CTG TCG GCG AAG AAC GCG ATT CTG ATC GTC GAG TTC GCG CGC GAA CTG CAG ATG ACG GAG AAG ATG GGG CCG ATC GAA GCC GCG CTG GAA GCG GCG CGC CTG CGG CTG CGT CCG ATC CTG ATG ACG TCG CTC GCG TTC ATT CTC GGC GTG CTG CCG CTC GCG ATC AGC AAC GGC GCG GGC TCG GCG AGC CAG CAC GCG ATC GGC ACG GGC GTG ATC GGC GGG ATG ATC ACC GCG ACG TTC CTC GCG ATC TTC ATG ATC CCG ATG TTC TTC GTG AAG ATC CGC GCG GTC TTC AGC GGC GAG AAG GAA GAC GCC GAC GAG GCG CTG CGC CTG GCT CAG GAG CAC TCG --- --- --- CAC CAC GAA GAG AAG CCG --- --- --- --- --- --- --- --- --- --- --- GGC AAC GGC --- --- --- --- --- --- --- --- --- --- --- --- --- --- --- --- --- --- --- --- --- --- --- --- --- --- --- --- --- --- --- --- --- --- --- --- --- --- --- --- --- --- --- --- --- --- GAC --- GAA GGC AAC AAG GGG CAG --- --- --- 
RND4__GCA_001524505.1           ATG GCA AAG TTT TTT ATC GAT CGC CCG ATC TTC GCG TGG GTG ATC GCC ATC ATC CTG ATG CTG GCC GGG GTT GCG GCG ATC TTC ACG CTG CCG ATC GCG CAG TAT CCG ACG ATC GCG CCG CCA TCG ATC CAG ATC ACC GCG AAC TAC CCG GGC GCT TCC GCG AAG ACG GTG GAA GAC ACG GTG ACG CAG GTG ATC GAG CAG CAG ATG AGC GGC CTC GAC AAC TTC CTG TAC ATG TCG TCG ACG AGT GAC GAC TCG GGC AAC GCG ACG ATC ACG CTC ACG TTC GCG CCG GGC ACC AAT GCC GAC ATC GCG CAG GTG CAG GTG CAG AAC AAG CTG TCG CTC GCC ACG CCG ATC CTG CCG CAG GTC GTG CAG CAG CTG GGC CTG TCG GTG ACG AAG TCG AGC AGC AGC TTC CTG CTG GTG CTC GCC TTC AAC TCC GAA GAC GGC AGC ATG AAC AAG TAC GAC CTC GCG AAC TAC GTG GCG TCG CAC GTG AAG GAT CCG ATC AGC CGC CTG AAC GGC GTC GGT ACC GTC ACG CTG TTC GGC TCG CAG TAC GCG ATG CGG ATC TGG CTC GAC CCG ACC CGC CTG ACG AAC TAC GGC CTC ACG CCG GTC GAC GTG ACG ACC GCG ATC ACC GCA CAG AAC GTG CAG ATC GCG GGC GGC CAG ATC GGC GGC ACG CCG GCC AAG CCG GGC ACC GTG CTG CAG GCG ACG ATC ACC GAA TCG ACG CTG CTG CAG ACG CCC GAG CAG TTC GGC AAC ATC CTG CTG AAG GTC AAC CAG GAC GGT TCG CAG GTG CGC CTG AAG GAC GTC GCG CAG ATC GGC CTC GGC GGC GAA AAC TAC AAC TTC GAC ACG AAG TAC AAC GGT CAG CCG ACC GCG GCG CTC GGT ATC CAG CTC GCG ACC AAC GCG AAC GCG CTG GCG ACC GCG AAG GCC GTG CGC GCG AAG ATC GAC GAG CTG ACG CCG TAC TTC CCG CAC GGT CTC GTC GTG AAG TAC CCG TAC GAC ACG ACG CCG TTC GTG AAG CTG TCG ATC GAG GAA GTG GTC AAG ACG CTG CTC GAA GGT ATC GTG CTG GTG TTC CTC GTG ATG TAT CTG TTC CTG CAG AAC CTG CGG GCG ACG ATC ATC CCG ACG ATC GCG GTG CCG GTC GTG CTG CTC GGC ACG TTC GCG ATC ATG TCG CTG GTG GGC TTC TCG ATC AAC ACG CTG TCG ATG TTC GGC CTC GTG CTC GCG ATC GGC CTG CTG GTG GAC GAT GCG ATC GTG GTG GTG GAG AAC GTC GAG CGC GTG ATG GCG GAA GAG GGC CTG TCA CCG AAG GAG GCG ACC CGC AAG GCG ATG GGC CAG ATC ACC GGC GCA CTC GTC GGC GTG GCG CTG GTG CTG TCG GCG GTG TTC GTG CCG GTC GCG TTC TCC GGC GGT TCG GTC GGC GCG ATC TAT CGT CAG TTC TCG CTG ACG ATC GTG TCG GCG ATG GTG CTG TCG GTG CTC GTC GCG TTG ATT CTG ACG CCG GCG CTG TGC GCG ACG ATC CTC AAG CCG ATC CCG CAG GGG CAT CAC GAA GAG AAG AAG GGC TTC TTC GGC TGG TTC AAC CGC ACG TTC AAC CGG AGC CGC GAC AAG TAC CAC GTC GGC GTG CAC CAC GTG ATC AAG CGC TCG GGC CGC TGG CTG ATC ATC TAT CTG GTC GTG ATC GTC GCG GTC GGG CTG CTG TTC GTG CGC CTG CCG AAG TCG TTC CTG CCC GAT GAG GAC CAG GGC CTG ATG TTC GTG ATC GTG CAG ACG CCG TCG GGC TCG ACG CAG GAA ACG ACC GCG AAG ACG CTC GCG AAC ATT TCC GAC TAC CTG CTG AAG GAC GAG AAG GAC ATC GTC GAA TCC GCG TTC ACG GTC AAC GGC TTC AGC TTC GCG GGC CGC GGC CAG AAC TCG GGT CTC GTG TTC GTG CGC CTG AAG GAT TAC GCG CAG CGT CAG CAC GCG AAC CAG AAG GTC CAG GCG CTG ATC GGC CGG ATG TTC GGA CGC TAT GCG GGC TAC AAG GAC GCG ATC GTG ATC CCG TTC AAC CCG CCG TCG ATT CCT GAA CTC GGC ACG GCC GCG GGC TTC GAC TTC GAG CTG ACG GAC AAC GCG GGC CTC GGC CAC GAC GCG CTG ATG GCG GCG CGC AAC CAG CTG CTC GGG ATG GCC GCG AAG GAT CCG ACG CTG CAG GGC GTG CGC CCG AAC GGC CTG AAC GAC ACG CCG CAG TAC AAG GTC GAC ATC GAC CGC GAG AAG GCG AAT GCG CTC GGC GTG ACG GCG GAT GCG ATC GAC CAG ACG TTC TCG ATC GCG TGG GCG TCG AAG TAC GTG AAC AAC TTC CTC GAC ATC GAC GGC CGG ATC AAG AAG GTG TAC GTG CAG GCC GAC GCG CCG TTC CGG ATG ACG CCG GAG GAC ATG AAC ATC TGG TAC GTG CGC AAC GGG TCG GGC GGG ATG GTG CCG TTC AGC GCG TTC GCG ACC GGT CAC TGG ACG TAC GGT TCG CCG AAG CTC GAG CGT TAC AAC GGT ATC TCG GCG ATG GAA ATC CAG GGC CAG GCC GCA CCG GGC AAG TCG ACC GGT CAG GCG ATG GCG GCG ATG GAA GCG CTC GCG AAG AAG CTG CCG GTC GGT ATC GGC TAT TCG TGG ACG GGC CTG TCG TTC CAG GAA ATC CAG TCC GGT TCG CAG GCG CCG ATC CTG TAC GCG ATC TCG ATC CTC GTC GTG TTC CTG TGT CTG GCG GCG CTG TAT GAA AGC TGG TCG ATC CCG TTC TCG GTG ATC ATG GTG GTG CCG CTC GGC GTG ATC GGC GCA CTG CTC GCG GCG ACG ATG CGC GGC CTC GAG AAC GAC GTG TTC TTC CAG GTC GGC CTG CTG ACC ACC GTG GGC CTG TCG GCG AAG AAC GCG ATT CTG ATC GTC GAG TTC GCG CGC GAA CTG CAG ATG ACG GAG AAG ATG GGG CCG ATC GAG GCC GCG CTG GAA GCG GCG CGC CTG CGG CTG CGC CCG ATC CTG ATG ACG TCG CTC GCG TTC ATT CTG GGC GTG CTG CCG CTC GCG ATC AGC AAC GGC GCG GGC TCG GCG AGC CAG CAC GCG ATC GGC ACG GGC GTG ATC GGC GGG ATG ATC ACC GCG ACG TTC CTC GCG ATC TTC ATG ATC CCG ATG TTC TTC GTG AAG ATC CGC GCG GTC TTC AGC GGC GAG AAG GAA GAC GCC GAC GAG GCG CTG CGC CTG GCT CAG GAG CAC TCG --- --- --- CAC CAC GAA GAG AAG CCG --- --- --- --- --- --- --- --- --- --- --- GGC AAC GGC --- --- --- --- --- --- --- --- --- --- --- --- --- --- --- --- --- --- --- --- --- --- --- --- --- --- --- --- --- --- --- --- --- --- --- --- --- --- --- --- --- --- --- --- --- --- GAC --- GAA GGC AAC AAG GGG CAG --- --- --- 
RND4__GCA_001532065.1           ATG GCA AAG TTT TTT ATC GAT CGC CCG ATC TTC GCG TGG GTG ATC GCC ATC ATC CTG ATG CTG GCC GGG GTT GCG GCG ATC TTC ACG CTG CCG ATC GCG CAG TAT CCG ACG ATC GCG CCG CCA TCG ATC CAG ATC ACC GCG AAC TAC CCG GGC GCT TCC GCG AAG ACG GTG GAA GAC ACG GTG ACG CAG GTG ATC GAG CAG CAG ATG AGC GGC CTC GAC AAC TTC CTG TAC ATG TCG TCG ACG AGT GAC GAC TCG GGC AAC GCG ACG ATC ACG CTC ACG TTC GCG CCG GGC ACC AAT GCC GAC ATC GCG CAG GTG CAG GTG CAG AAC AAG CTG TCG CTC GCC ACG CCG ATC CTG CCG CAG GTC GTG CAG CAG CTG GGC CTG TCG GTG ACG AAG TCG AGC AGC AGC TTC CTG CTG GTG CTC GCC TTC AAC TCC GAA GAC GGC AGC ATG AAC AAG TAC GAC CTC GCG AAC TAC GTG GCG TCG CAC GTG AAG GAT CCG ATC AGC CGC CTG AAC GGC GTC GGT ACC GTC ACG CTG TTC GGC TCG CAG TAC GCG ATG CGG ATC TGG CTC GAC CCG ACC CGC CTG ACG AAC TAC GGC CTC ACG CCG GTG GAC GTC ACG ACC GCG ATC ACC GCA CAG AAC GTG CAG ATC GCG GGC GGC CAG ATC GGC GGC ACG CCG GCC AAG CCG GGC ACC GTG CTG CAG GCG ACG ATC ACC GAA TCG ACG CTG CTG CAG ACG CCC GAG CAG TTC GGC AAC ATC CTG CTG AAG GTC AAC CAG GAC GGT TCG CAG GTG CGC CTG AAG GAC GTC GCG CAG ATC GGC CTC GGC GGC GAA AAC TAC AAC TTC GAC ACG AAG TAC AAC GGT CAG CCG ACC GCG GCG CTC GGT ATC CAG CTC GCG ACC AAC GCG AAC GCG CTG GCG ACC GCG AAG GCC GTG CGC GCG AAG ATC GAC GAG CTG ACG CCG TAC TTC CCG CAC GGT CTC GTC GTG AAG TAC CCG TAC GAC ACG ACG CCG TTC GTG AAG CTG TCG ATC GAG GAA GTG GTC AAG ACG CTG CTC GAA GGT ATC GTG CTG GTG TTC CTC GTG ATG TAT CTG TTC CTG CAG AAC CTG CGG GCG ACG ATC ATC CCG ACG ATC GCG GTG CCG GTC GTG CTG CTC GGC ACG TTC GCG ATC ATG TCG CTG GTG GGC TTC TCG ATC AAC ACG CTG TCG ATG TTC GGC CTC GTG CTC GCA ATC GGC CTG CTG GTG GAC GAT GCG ATC GTG GTG GTG GAG AAC GTC GAG CGC GTG ATG GCG GAA GAG GGC CTG TCA CCG AAG GAG GCG ACC CGC AAG GCG ATG GGC CAG ATC ACC GGC GCA CTC GTC GGC GTG GCG CTG GTG CTG TCG GCG GTG TTC GTG CCG GTC GCG TTC TCC GGC GGT TCG GTC GGC GCG ATC TAT CGT CAG TTC TCG CTG ACG ATC GTG TCG GCG ATG GTG CTG TCG GTG CTC GTC GCG TTG ATT CTG ACG CCG GCG CTG TGC GCG ACG ATC CTC AAG CCG ATC CCG CAG GGC CAT CAC GAA GAG AAG AAG GGC TTC TTC GGC TGG TTC AAC CGC ACG TTC AAC CGG AGC CGC GAC AAG TAC CAC GTC GGC GTG CAC CAC GTG ATC AAG CGC TCG GGC CGC TGG CTG ATC ATC TAT CTG GTC GTG ATC GTC GCG GTC GGG CTG CTG TTC GTG CGC CTG CCG AAG TCG TTC CTG CCC GAT GAG GAC CAG GGC CTG ATG TTC GTG ATC GTG CAG ACG CCG TCG GGC TCG ACG CAG GAA ACG ACC GCG AAG ACG CTC GCG AAC ATT TCC GAC TAC CTG CTG AAG GAC GAG AAG GAC ATC GTC GAA TCC GCG TTC ACG GTC AAC GGC TTC AGC TTC GCG GGC CGC GGC CAG AAC TCG GGT CTC GTG TTC GTG CGC CTG AAG GAT TAC GCG CAG CGT CAG CAC GCG AAC CAG AAG GTC CAG GCG CTG ATC GGC CGG ATG TTC GGA CGC TAT GCG GGC TAC AAG GAC GCG ATC GTG ATC CCG TTC AAC CCG CCG TCG ATT CCT GAA CTC GGC ACG GCC GCG GGC TTC GAC TTC GAG CTG ACG GAC AAC GCG GGC CTC GGC CAC GAC GCG CTG ATG GCG GCG CGC AAC CAG CTG CTC GGG ATG GCC GCG AAG GAT CCG ACG CTG CAG GGC GTG CGC CCG AAC GGC CTG AAC GAC ACG CCG CAG TAC AAG GTC GAC ATC GAC CGC GAG AAG GCG AAT GCG CTC GGC GTG ACG GCG GAT GCG ATC GAC CAG ACG TTC TCG ATC GCG TGG GCG TCG AAG TAC GTG AAC AAC TTC CTC GAC ATC GAC GGC CGG ATC AAG AAG GTG TAC GTG CAG GCC GAC GCG CCG TTC CGG ATG ACG CCG GAA GAC ATG AAC ATC TGG TAC GTG CGC AAC GGG TCG GGC GGG ATG GTG CCG TTC AGC GCG TTC GCG ACC GGT CAC TGG ACG TAC GGT TCG CCG AAG CTC GAG CGT TAC AAC GGT ATC TCG GCG ATG GAA ATC CAG GGC CAG GCC GCA CCG GGC AAG TCG ACC GGT CAG GCG ATG GCC GCG ATG GAA GCG CTC GCG AAG AAG CTG CCG GTC GGT ATC GGC TAT TCG TGG ACG GGC CTG TCG TTC CAG GAA ATC CAG TCC GGT TCG CAG GCG CCG ATC CTG TAC GCG ATC TCG ATC CTC GTC GTG TTC CTG TGT CTG GCG GCG CTG TAT GAA AGC TGG TCG ATC CCG TTC TCG GTG ATC ATG GTG GTG CCG CTC GGC GTG ATC GGC GCA CTG CTC GCG GCG ACG ATG CGC GGC CTC GAG AAC GAC GTG TTC TTC CAG GTC GGC CTG CTG ACC ACC GTG GGC TTG TCG GCG AAG AAC GCG ATT CTG ATC GTC GAG TTC GCG CGC GAA CTG CAG ATG ACG GAG AAG ATG GGG CCG ATC GAG GCC GCG CTG GAA GCG GCG CGC CTG CGG CTG CGT CCG ATC CTG ATG ACG TCG CTC GCG TTC ATT CTC GGC GTG CTG CCG CTC GCG ATC AGC AAC GGC GCG GGC TCG GCG AGC CAG CAC GCG ATC GGC ACG GGC GTG ATC GGC GGG ATG ATC ACC GCG ACG TTC CTC GCG ATC TTC ATG ATC CCG ATG TTC TTC GTG AAG ATC CGC GCG GTC TTC AGC GGC GAG AAG GAA GAC GCC GAC GAG GCG CTG CGC CTG GCT CAG GAG CAC TCG --- --- --- CAC CAC GAA GAG AAG CCG --- --- --- --- --- --- --- --- --- --- --- GGC AAC GGC --- --- --- --- --- --- --- --- --- --- --- --- --- --- --- --- --- --- --- --- --- --- --- --- --- --- --- --- --- --- --- --- --- --- --- --- --- --- --- --- --- --- --- --- --- --- GAC --- GAA GGC AAC AAG GGG CAG --- --- --- 
RND4__GCA_001532085.1           ATG GCA AAG TTT TTT ATC GAT CGC CCG ATC TTC GCG TGG GTG ATC GCC ATC ATC CTG ATG CTG GCC GGG GTC GCG GCG ATC TTC ACG CTG CCG ATC GCG CAG TAT CCG ACG ATC GCG CCG CCA TCG ATC CAG ATC ACC GCG AAC TAC CCG GGC GCT TCC GCG AAG ACG GTG GAA GAC ACG GTG ACG CAG GTG ATC GAG CAG CAG ATG AGC GGC CTC GAC AAC TTC CTG TAC ATG TCG TCG ACG AGT GAC GAC TCG GGC AAC GCG ACG ATC ACG CTC ACG TTC GCG CCG GGC ACC AAT GCC GAC ATC GCG CAG GTG CAG GTG CAG AAC AAG CTG TCG CTC GCC ACG CCG ATC CTG CCG CAG GTC GTG CAG CAG CTG GGC CTG TCG GTG ACG AAG TCG AGC AGC AGC TTC CTG CTG GTG CTC GCC TTC AAC TCC GAA GAC GGC AGC ATG AAC AAG TAC GAC CTC GCG AAC TAC GTG GCG TCG CAC GTG AAG GAT CCG ATC AGC CGC CTG AAC GGC GTC GGT ACC GTC ACG CTG TTC GGC TCG CAG TAC GCG ATG CGG ATC TGG CTC GAC CCG ACC CGC CTG ACG AAC TAC GGC CTC ACG CCG GTG GAC GTC ACG ACC GCG ATC ACC GCA CAG AAC GTG CAG ATC GCG GGC GGC CAG ATC GGC GGC ACG CCG GCC AAG CCG GGC ACC GTG CTG CAG GCG ACG ATC ACC GAA TCG ACG CTG CTG CAG ACG CCC GAG CAG TTC GGC AAC ATC CTG CTG AAG GTC AAC CAG GAC GGT TCG CAG GTG CGC CTG AAG GAC GTC GCG CAG ATC GGC CTC GGC GGC GAA AAC TAC AAC TTC GAC ACG AAG TAC AAC GGT CAG CCG ACC GCG GCG CTC GGT ATC CAG CTC GCG ACC AAC GCG AAC GCG CTG GCG ACC GCG AAG GCC GTG CGC GCG AAG ATC GAC GAG CTG ACG CCG TAC TTC CCG CAC GGT CTC GTC GTG AAG TAC CCG TAC GAC ACG ACG CCG TTC GTG AAG CTG TCG ATC GAG GAA GTG GTC AAG ACG CTG CTC GAA GGT ATC GTG CTG GTG TTC CTC GTG ATG TAT CTG TTC CTG CAG AAC CTG CGG GCG ACG ATC ATC CCG ACG ATC GCG GTG CCG GTC GTG CTG CTC GGC ACG TTC GCG ATC ATG TCG CTG GTG GGC TTC TCG ATC AAC ACG CTG TCG ATG TTC GGC CTC GTG CTC GCA ATC GGC CTG CTG GTG GAC GAT GCG ATC GTG GTG GTG GAG AAC GTC GAG CGC GTG ATG GCG GAA GAG GGC CTG TCA CCG AAG GAG GCG ACC CGC AAG GCG ATG GGC CAG ATC ACC GGC GCA CTC GTC GGC GTG GCG CTG GTG CTG TCG GCG GTG TTC GTG CCG GTC GCG TTC TCC GGC GGT TCG GTC GGC GCG ATC TAT CGT CAG TTC TCG CTG ACG ATC GTG TCG GCG ATG GTG CTG TCG GTG CTC GTC GCG TTG ATT CTG ACG CCG GCG CTG TGC GCG ACG ATC CTC AAG CCA ATC CCG CAG GGC CAT CAC GAA GAG AAG AAG GGC TTC TTC GGC TGG TTC AAC CGC ACG TTC AAC CGG AGC CGC GAC AAG TAC CAC GTC GGC GTG CAC CAC GTG ATC AAG CGC TCG GGC CGC TGG CTG ATC ATC TAT CTG GTC GTG ATC GTC GCG GTC GGG CTG CTG TTC GTG CGC CTG CCG AAG TCG TTC CTG CCC GAT GAG GAC CAG GGC CTG ATG TTC GTG ATC GTG CAG ACG CCG TCG GGC TCG ACG CAG GAA ACG ACC GCG AAG ACG CTC GCG AAC ATT TCC GAC TAC CTG CTG AAG GAC GAG AAA GAC ATC GTC GAA TCC GCG TTC ACG GTC AAC GGC TTC AGC TTC GCG GGC CGC GGC CAG AAC TCG GGT CTC GTG TTC GTG CGC CTG AAG GAT TAC GCG CAG CGT CAG CAC GCG AAC CAG AAG GTC CAG GCG CTG ATC GGC CGG ATG TTC GGA CGC TAT GCG GGC TAC AAG GAC GCG ATC GTG ATC CCG TTC AAC CCG CCG TCG ATT CCT GAA CTC GGC ACG GCC GCG GGC TTC GAC TTC GAG CTG ACG GAC AAC GCG GGC CTC GGC CAC GAC GCG CTG ATG GCG GCG CGC AAC CAG CTG CTC GGG ATG GCC GCG AAG GAT CCG ACG CTG CAG GGT GTG CGC CCG AAC GGC CTG AAC GAC ACG CCG CAG TAC AAG GTC GAC ATC GAC CGC GAG AAG GCG AAT GCG CTT GGC GTG ACG GCG GAT GCG ATC GAC CAG ACG TTC TCG ATC GCG TGG GCG TCG AAG TAC GTG AAC AAC TTC CTC GAC ATC GAC GGC CGG ATC AAG AAG GTG TAC GTG CAG GCC GAC GCG CCG TTC CGG ATG ACG CCG GAA GAC ATG AAC ATC TGG TAC GTG CGC AAC GGG TCG GGC GGG ATG GTG CCG TTC AGC GCG TTC GCG ACC GGT CAC TGG ACG TAC GGT TCG CCG AAG CTC GAG CGT TAC AAC GGT ATC TCG GCG ATG GAA ATC CAG GGC CAG GCC GCA CCG GGC AAG TCG ACC GGT CAG GCG ATG GCC GCG ATG GAA GCG CTC GCG AAG AAG CTG CCG GTC GGT ATC GGC TAT TCG TGG ACG GGC CTG TCG TTC CAG GAA ATC CAG TCC GGT TCG CAG GCG CCG ATC CTG TAC GCG ATC TCG ATC CTC GTC GTG TTC CTG TGT CTG GCG GCG CTG TAT GAA AGC TGG TCG ATC CCA TTC TCG GTG ATC ATG GTG GTG CCG CTC GGC GTG ATC GGC GCA CTG CTC GCG GCG ACG ATG CGC GGC CTC GAG AAC GAC GTG TTC TTC CAG GTC GGC CTG CTG ACC ACC GTG GGC CTG TCG GCG AAG AAC GCG ATT CTG ATC GTC GAG TTC GCG CGC GAA CTG CAG ATG ACG GAG AAG ATG GGG CCG ATC GAG GCC GCG CTG GAA GCG GCG CGC CTG CGG CTG CGT CCG ATC CTG ATG ACG TCG CTC GCG TTC ATT CTC GGC GTG CTG CCG CTC GCG ATC AGC AAC GGC GCG GGC TCG GCG AGC CAG CAC GCG ATC GGC ACG GGC GTG ATC GGC GGG ATG ATC ACC GCG ACG TTC CTC GCG ATC TTC ATG ATC CCG ATG TTC TTC GTG AAG ATC CGC GCG GTC TTC AGC GGC GAG AAG GAA GAC GCC GAC GAG GCG CTG CGC CTG GCT CAG GAG CAC TCG --- --- --- CAC CAC GAA GAG AAG CCG --- --- --- --- --- --- --- --- --- --- --- GGC AAC GGC --- --- --- --- --- --- --- --- --- --- --- --- --- --- --- --- --- --- --- --- --- --- --- --- --- --- --- --- --- --- --- --- --- --- --- --- --- --- --- --- --- --- --- --- --- --- GAC --- GAA GGC AAC AAG GGG CAG --- --- --- 
RND4__GCA_001533465.1           ATG GCA AAG TTT TTT ATC GAT CGC CCG ATC TTC GCG TGG GTG ATC GCC ATC ATC CTG ATG CTG GCC GGG GTT GCG GCG ATC TTC ACG CTG CCG ATC GCG CAG TAT CCG ACG ATC GCG CCG CCA TCG ATC CAG ATC ACC GCG AAC TAC CCG GGC GCT TCC GCG AAG ACG GTG GAA GAC ACG GTG ACG CAG GTG ATC GAG CAG CAG ATG AGC GGC CTC GAC AAC TTC CTG TAC ATG TCG TCG ACG AGT GAC GAC TCG GGC AAC GCG ACG ATC ACG CTC ACG TTC GCG CCG GGC ACC AAT GCC GAC ATC GCG CAG GTG CAG GTG CAG AAC AAG CTG TCG CTC GCC ACG CCG ATC CTG CCG CAG GTC GTG CAG CAG CTG GGC CTG TCG GTG ACG AAG TCG AGC AGC AGC TTC CTG CTG GTG CTC GCC TTC AAC TCC GAA GAC GGC AGC ATG AAC AAG TAC GAC CTC GCG AAC TAC GTG GCG TCG CAC GTG AAG GAT CCG ATC AGC CGC CTG AAC GGC GTC GGT ACC GTC ACG CTG TTC GGC TCG CAG TAC GCG ATG CGG ATC TGG CTC GAC CCG ACC CGC CTG ACG AAC TAC GGC CTC ACG CCG GTG GAC GTC ACG ACC GCG ATC ACC GCA CAG AAC GTG CAG ATC GCG GGC GGC CAG ATC GGC GGC ACG CCG GCC AAG CCG GGC ACC GTG CTG CAG GCG ACG ATC ACC GAA TCG ACG CTG CTG CAG ACG CCC GAG CAG TTC GGC AAC ATC CTG CTG AAG GTC AAC CAG GAC GGT TCG CAG GTG CGC CTG AAG GAC GTC GCG CAG ATC GGC CTC GGC GGC GAA AAC TAC AAC TTC GAC ACG AAG TAC AAC GGT CAG CCG ACC GCG GCG CTC GGT ATC CAG CTC GCG ACC AAC GCG AAC GCG CTG GCG ACC GCG AAG GCC GTG CGC GCG AAG ATC GAC GAG CTG ACG CCG TAC TTC CCG CAC GGC CTC GTC GTG AAG TAC CCG TAC GAC ACG ACG CCG TTC GTG AAG CTG TCG ATC GAG GAA GTG GTC AAG ACG CTG CTC GAA GGT ATC GTG CTG GTG TTC CTC GTG ATG TAT CTG TTC CTG CAG AAC CTG CGG GCG ACG ATC ATC CCG ACG ATC GCG GTG CCG GTC GTG CTG CTC GGC ACG TTC GCG ATC ATG TCG CTG GTG GGC TTC TCG ATC AAC ACG CTG TCG ATG TTC GGC CTC GTG CTC GCG ATC GGC CTG CTG GTG GAC GAT GCG ATC GTG GTG GTG GAG AAC GTC GAG CGC GTG ATG GCG GAA GAA GGC CTG TCA CCG AAG GAG GCG ACC CGC AAG GCG ATG GGC CAG ATC ACC GGC GCA CTC GTC GGC GTG GCG CTG GTG CTG TCG GCG GTG TTC GTG CCG GTC GCG TTC TCC GGC GGT TCG GTC GGC GCG ATC TAT CGT CAG TTC TCG CTG ACG ATC GTG TCG GCG ATG GTG CTG TCG GTG CTC GTC GCG TTG ATT CTG ACG CCG GCG CTG TGC GCG ACG ATC CTC AAG CCG ATC CCG CAG GGC CAT CAC GAA GAG AAG AAG GGC TTC TTC GGC TGG TTC AAC CGC ACG TTC AAC CGG AGC CGC GAC AAG TAC CAC GTC GGC GTG CAC CAC GTG ATC AAG CGC TCG GGC CGC TGG CTG ATC ATC TAT CTG GTC GTG ATC GTC GCG GTC GGG CTG CTG TTC GTG CGC CTG CCG AAG TCG TTC CTG CCC GAT GAG GAC CAG GGC CTG ATG TTC GTG ATC GTG CAG ACG CCG TCG GGC TCG ACG CAG GAA ACG ACC GCG AAG ACG CTC GCG AAC ATT TCC GAC TAC CTG CTG AAG GAC GAG AAG GAC ATC GTC GAA TCC GCG TTC ACG GTC AAC GGC TTC AGC TTC GCG GGC CGC GGC CAG AAC TCG GGT CTC GTG TTC GTG CGC CTG AAG GAT TAC GCG CAG CGT CAG CAT GCG AAC CAG AAG GTC CAG GCG CTG ATC GGC CGG ATG TTC GGA CGC TAT GCG GGC TAC AAG GAC GCG ATC GTG ATC CCG TTC AAC CCG CCG TCG ATT CCC GAA CTC GGC ACG GCC GCG GGC TTC GAC TTC GAG CTG ACG GAC AAC GCG GGC CTC GGC CAC GAC GCG CTG ATG GCG GCG CGC AAC CAG CTG CTC GGG ATG GCC GCG AAG GAT CCG ACG CTG CAG GGC GTG CGC CCG AAC GGC CTG AAC GAC ACG CCG CAG TAC AAG GTC GAC ATC GAC CGC GAG AAG GCG AAT GCG CTC GGC GTG ACG GCG GAT GCG ATC GAC CAG ACG TTC TCG ATC GCG TGG GCG TCG AAG TAC GTG AAC AAC TTC CTC GAC ATC GAC GGC CGG ATC AAG AAG GTG TAC GTG CAG GCC GAC GCG CCG TTC CGG ATG ACG CCG GAA GAC ATG AAC ATC TGG TAC GTG CGC AAC GGG TCG GGC GGG ATG GTG CCG TTC AGC GCG TTC GCG ACC GGT CAC TGG ACG TAC GGT TCG CCG AAG CTC GAG CGT TAC AAC GGT ATC TCG GCG ATG GAA ATC CAG GGC CAG GCC GCA CCG GGC AAG TCG ACC GGT CAG GCG ATG GCC GCG ATG GAA GCG CTC GCG AAG AAG CTG CCG GTC GGT ATC GGC TAT TCG TGG ACG GGC CTG TCG TTC CAG GAA ATC CAG TCC GGT TCG CAG GCG CCG ATC CTG TAC GCG ATC TCG ATC CTC GTC GTG TTC CTG TGT CTG GCG GCG CTG TAT GAA AGC TGG TCG ATC CCG TTC TCG GTG ATC ATG GTG GTG CCG CTC GGC GTG ATC GGC GCA CTG CTC GCG GCG ACG ATG CGC GGC CTC GAG AAC GAC GTG TTC TTC CAG GTC GGC CTG CTG ACC ACC GTG GGC CTG TCG GCG AAG AAC GCG ATT CTG ATC GTC GAG TTC GCG CGC GAA CTG CAG ATG ACG GAG AAG ATG GGG CCG ATC GAG GCC GCG CTG GAA GCG GCG CGC CTG CGG CTG CGT CCG ATC CTG ATG ACG TCG CTC GCG TTC ATT CTC GGC GTG CTG CCG CTC GCG ATC AGC AAC GGC GCG GGC TCG GCG AGC CAG CAC GCG ATC GGC ACG GGC GTG ATC GGC GGG ATG ATC ACC GCG ACG TTC CTC GCG ATC TTC ATG ATC CCG ATG TTC TTC GTG AAG ATC CGC GCG GTC TTC AGC GGC GAG AAG GAA GAC GCC GAC GAG GCG CTG CGC CTG GCT CAG GAG CAC TCG --- --- --- CAC CAC GAA GAG AAG CCG --- --- --- --- --- --- --- --- --- --- --- GGC AAC GGC --- --- --- --- --- --- --- --- --- --- --- --- --- --- --- --- --- --- --- --- --- --- --- --- --- --- --- --- --- --- --- --- --- --- --- --- --- --- --- --- --- --- --- --- --- --- GAC --- GAA GGC AAC AAG GGG CAG --- --- --- 
RND4__GCA_001525825.1           ATG GCA AAG TTT TTT ATC GAT CGC CCG ATC TTC GCG TGG GTG ATC GCC ATC ATC CTG ATG CTG GCC GGG GTT GCG GCG ATC TTC ACG CTG CCG ATC GCG CAG TAT CCG ACG ATC GCG CCG CCA TCG ATC CAG ATC ACC GCG AAC TAC CCG GGC GCT TCC GCG AAG ACG GTG GAA GAC ACG GTG ACG CAG GTG ATC GAG CAG CAG ATG AGC GGC CTC GAC AAC TTC CTG TAC ATG TCG TCG ACG AGT GAC GAC TCG GGC AAC GCG ACG ATC ACG CTC ACG TTC GCG CCG GGC ACC AAT GCC GAC ATC GCG CAG GTG CAG GTG CAG AAC AAG CTG TCG CTC GCC ACG CCG ATC CTG CCG CAG GTC GTG CAG CAG CTG GGC CTG TCG GTG ACG AAG TCG AGC AGC AGC TTC CTG CTG GTG CTC GCC TTC AAC TCC GAA GAC GGC AGC ATG AAC AAG TAC GAC CTC GCG AAC TAC GTG GCG TCG CAC GTG AAG GAC CCG ATC AGC CGC CTG AAC GGC GTC GGT ACC GTC ACG CTG TTC GGC TCG CAG TAC GCG ATG CGG ATC TGG CTC GAC CCG ACC CGC CTG ACG AAC TAC GGC CTC ACG CCG GTC GAC GTG ACG ACC GCG ATC ACC GCA CAG AAC GTG CAG ATC GCG GGC GGC CAG ATC GGC GGC ACG CCG GCC AAG CCG GGC ACC GTG CTG CAG GCG ACG ATC ACC GAA TCG ACG CTG CTG CAG ACG CCC GAG CAG TTC GGC AAC ATC CTG CTG AAG GTC AAC CAG GAC GGT TCG CAG GTG CGC CTG AAG GAC GTC GCG CAG ATC GGC CTC GGC GGC GAA AAC TAC AAC TTC GAC ACG AAG TAC AAC GGT CAG CCG ACC GCG GCG CTC GGT ATC CAG CTC GCG ACC AAC GCG AAC GCG CTG GCG ACC GCG AAG GCC GTG CGC GCG AAG ATC GAC GAG CTG ACG CCG TAC TTC CCG CAC GGT CTC GTC GTG AAG TAC CCG TAC GAC ACG ACG CCG TTC GTG AAG CTG TCG ATC GAG GAA GTG GTC AAG ACG CTG CTC GAA GGT ATC GTG CTG GTG TTC CTC GTG ATG TAT CTG TTC CTG CAG AAC CTG CGG GCG ACG ATC ATC CCG ACG ATC GCG GTG CCG GTC GTG CTG CTC GGC ACG TTC GCG ATC ATG TCG CTG GTG GGC TTC TCG ATC AAC ACG CTG TCG ATG TTC GGC CTC GTG CTC GCG ATC GGT CTG CTG GTG GAC GAT GCG ATC GTG GTG GTG GAG AAC GTC GAG CGC GTG ATG GCG GAA GAG GGC CTG TCA CCG AAG GAG GCG ACC AGG AAG GCG ATG GGC CAG ATC ACC GGC GCA CTC GTC GGC GTG GCG CTG GTG CTG TCG GCG GTG TTC GTG CCG GTC GCG TTC TCC GGC GGT TCG GTC GGC GCG ATC TAT CGT CAG TTC TCG CTG ACG ATC GTG TCG GCG ATG GTG CTG TCG GTG CTC GTC GCG TTG ATT CTG ACG CCG GCG CTG TGC GCG ACG ATC CTC AAG CCG ATC CCG CAG GGG CAT CAC GAA GAG AAG AAG GGC TTC TTC GGC TGG TTC AAC CGC ACG TTC AAC CGG AGC CGC GAC AAG TAC CAC GTC GGC GTG CAC CAC GTG ATC AAG CGC TCG GGC CGC TGG CTG ATC ATC TAT CTG GTC GTG ATC GTC GCG GTC GGG CTG CTG TTC GTG CGC CTG CCG AAG TCG TTC CTG CCC GAT GAG GAC CAG GGC CTG ATG TTC GTG ATC GTG CAG ACG CCG TCG GGC TCG ACG CAG GAA ACG ACC GCG AAG ACG CTC GCG AAC ATT TCC GAC TAC CTG CTG AAG GAC GAG AAG GAC ATC GTC GAA TCC GCG TTC ACG GTC AAC GGC TTC AGC TTC GCG GGC CGC GGC CAG AAC TCG GGT CTC GTG TTC GTG CGC CTG AAG GAT TAC GCG CAG CGT CAG CAC GCG AAC CAG AAG GTC CAG GCG CTG ATC GGC CGG ATG TTC GGA CGC TAT GCG GGC TAC AAG GAC GCG ATC GTG ATC CCG TTC AAC CCG CCG TCG ATT CCC GAA CTC GGC ACG GCC GCG GGC TTC GAC TTC GAG CTG ACG GAC AAC GCG GGC CTC GGC CAC GAC GCG CTG ATG GCG GCG CGC AAC CAG CTG CTC GGG ATG GCC GCG AAG GAT CCG ACG CTG CAG GGC GTG CGC CCG AAC GGC CTG AAC GAC ACG CCG CAG TAC AAG GTC GAC ATC GAC CGC GAG AAG GCG AAT GCG CTC GGC GTG ACG GCG GAT GCG ATC GAC CAG ACG TTC TCG ATC GCG TGG GCG TCG AAG TAC GTG AAC AAC TTC CTC GAC ATC GAC GGC CGG ATC AAG AAG GTG TAC GTG CAG GCC GAC GCG CCG TTC CGG ATG ACG CCG GAA GAC ATG AAC ATC TGG TAC GTG CGC AAC GGG TCG GGC GGG ATG GTG CCG TTC AGC GCG TTC GCG ACC GGT CAC TGG ACG TAC GGT TCG CCG AAG CTC GAG CGT TAC AAC GGT ATC TCG GCG ATG GAA ATC CAG GGC CAG GCC GCA CCG GGC AAG TCG ACC GGT CAG GCG ATG GCC GCG ATG GAA GCG CTC GCG AAG AAG CTG CCG GTC GGT ATC GGC TAT TCG TGG ACG GGC CTG TCG TTC CAG GAA ATC CAG TCC GGT TCG CAG GCG CCG ATC CTG TAC GCG ATC TCG ATC CTC GTC GTG TTC CTG TGT CTG GCG GCG CTG TAT GAA AGC TGG TCG ATC CCG TTC TCG GTG ATC ATG GTG GTG CCG CTC GGC GTG ATC GGC GCA CTG CTC GCG GCG ACG ATG CGC GGC CTC GAG AAC GAC GTG TTC TTC CAG GTC GGC CTG CTG ACC ACC GTG GGC TTG TCG GCG AAG AAC GCG ATT CTG ATC GTC GAG TTC GCG CGC GAA CTG CAG ATG ACG GAG AAG ATG GGG CCG ATC GAG GCC GCG CTG GAA GCG GCG CGC CTG CGG CTG CGT CCG ATC CTG ATG ACG TCG CTC GCG TTC ATT CTC GGC GTG ATG CCG CTC GCG ATC AGC AAC GGC GCG GGC TCG GCG AGC CAG CAC GCG ATC GGC ACG GGC GTG ATC GGC GGG ATG ATC ACC GCG ACG TTC CTC GCG ATC TTC ATG ATC CCG ATG TTC TTC GTG AAG ATC CGC GCC GTC TTC AGC GGC GAG AAG GAA GAC GCC GAC GAG GCG CTG CGC CTG GCT CAG GAG CAC TCG --- --- --- CAC CAC GAA GAG AAG CCG --- --- --- --- --- --- --- --- --- --- --- GGC AAC GGC --- --- --- --- --- --- --- --- --- --- --- --- --- --- --- --- --- --- --- --- --- --- --- --- --- --- --- --- --- --- --- --- --- --- --- --- --- --- --- --- --- --- --- --- --- --- GAC --- GAA GGC AAC AAG GGG CAG --- --- --- 
RND4__GCA_001443045.1           ATG GCA AAG TTT TTT ATC GAT CGC CCG ATC TTC GCG TGG GTG ATC GCC ATC ATC CTG ATG CTG GCC GGG GTT GCG GCG ATC TTC ACG CTG CCG ATC TCG CAG TAT CCG ACG ATC GCG CCG CCA TCG ATC CAG ATC ACC GCG AAC TAC CCG GGC GCT TCC GCG AAG ACG GTG GAA GAC ACG GTG ACG CAG GTG ATC GAG CAG CAG ATG AGC GGT CTC GAC CAC TTC CTG TAC ATG TCG TCG ACC AGT GAC GAC TCG GGC AAC GCG ACG ATC ACG CTG ACG TTC GCG CCG GGC ACC AAC GCG GAC ATC GCG CAG GTC CAG GTG CAG AAC AAG CTG TCG CTC GCG ACG CCG GTT CTG CCG CAG GTC GTG CAG CAG CTG GGC CTG TCG GTG ACG AAG TCG AGC AGC AGC TTC CTG CTG GTG CTC GCC TTC AAC TCC GAA GAC GGC AGC ATG AAC AAG TAC GAC CTC GCG AAC TTC GTG GCG TCG CAC GTG AAG GAT CCG ATC AGC CGG TTG AAC GGC GTC GGC ACC GTC ACG CTG TTC GGC TCG CAG TAC GCG ATG CGG ATC TGG CTC GAC CCG ACC CGC CTG ACG AAC TAC GGC CTC ACG CCG GTC GAC GTG ACG AGC GCG ATC ACC GCG CAG AAC GTG CAG GTC GCG GGC GGC CAG ATC GGC GGC ACG CCG GCC AAG CCG GGC ACC GTG CTG CAG GCG ACG ATC ACC GAA TCG ACG CTG CTG CAG ACG CCC GAG CAG TTC GGC AAC ATC CTG CTG AAG GTC AAC CAG GAC GGC TCG CAG GTT CGC CTG AAG GAC GTC GCG CAG ATC GGC CTC GGC GGC GAA AAC TAC AAC TTC GAC ACG AAG TAC AAC GGT CAG CCG ACC GCG GCA CTC GGT ATC CAG CTC GCG ACC AAC GCG AAC GCG CTC GCG ACC GCG AAG GCC GTG CGC GCG AAG ATC GAC GAG CTC GCA CCG TTC TTC CCG CAC GGC CTC GTC GTG AAG TAT CCG TAC GAC ACG ACG CCG TTC GTG AAG CTG TCG ATC GAG GAA GTG GTC AAG ACG CTG CTC GAA GGT ATC GTG CTC GTG TTC CTC GTG ATG TAT CTG TTC CTG CAG AAC CTG CGG GCG ACG ATC ATC CCG ACG ATC GCG GTG CCG GTG GTG CTG CTC GGC ACG TTC GCG ATC ATG TCG CTG GTG GGC TTC TCG ATC AAT ACG CTG TCG ATG TTC GGC CTC GTG CTC GCG ATC GGC CTG CTG GTG GAC GAT GCG ATC GTG GTG GTG GAG AAC GTC GAG CGC GTG ATG GCG GAA GAG GGG CTG TCG CCG AAG GAG GCG ACC CGC AAG GCG ATG GGC CAG ATC ACC GGC GCA CTC GTC GGC GTG GCG CTC GTG CTG TCG GCG GTG TTC GTG CCG GTC GCG TTC TCC GGC GGT TCG GTC GGC GCG ATC TAT CGC CAG TTC TCG CTG ACG ATC GTG TCG GCG ATG GTG CTG TCG GTG CTG GTC GCG TTG ATT CTG ACG CCC GCG CTG TGC GCG ACG ATC CTC AAG CCG ATC CCG CAG GGC CAT CAC GAA GAG AAG AAG GGC TTC TTC GGC TGG TTC AAC CGC ACG TTC AAC AAC AGC CGC GAC AAG TAC CAC GTC GGC GTG CAC CAC GTG ATC AAG CGC TCG GGC CGC TGG CTC ATC ATC TAT CTG GTC GTG ATC GTC GCG GTC GGG CTG CTG TTC GTG CGC CTG CCG AAG TCG TTC CTG CCC GAT GAA GAC CAG GGC CTG ATG TTC GTG ATC GTG CAG ACG CCG TCG GGT TCG ACG CAG GAA ACG ACC GCG AAG ACG CTC GCG AAC ATT TCC GAC TAC CTG CTG AAG GAC GAG AAG GAA ATC GTC GAG TCG GCG TTC ACG GTC AAC GGC TTC AGC TTC GCC GGC CGC GGC CAG AAC TCC GGT CTC GTG TTC GTG AAG CTG AAG GAC TAC TCG CAG CGT CAG CAC GCG AAC CAG AAG GTC CAG GCG CTG ATC GGC CGG ATG TTC GGC CGC TAT TCG GGC TAC AAG GAC GCG ATC GTG ATC CCG TTC AAC CCG CCG TCG ATT CCG GAG CTC GGT ACC GCC GCC GGC TTC GAC TTC GAG CTG ACG GAC AAC GCC GGT CTC GGC CAC GAC GCG CTG ATG GCC GCG CGT AAC CAG CTG CTC GGG ATG GCC GCG AAG GAG CCG ACG CTG CAG GGC GTG CGT CCG AAC GGG CTG AAC GAT ACG CCG CAG TAC AAG GTC GAC ATC GAT CGC GAG AAG GCG AAC GCG CTC GGC GTG ACG GCG GAT GCG ATC GAC CAG ACG TTC TCG ATC GCG TGG GCG TCG AAG TAC GTG AAC AAC TTC CTC GAT ACC GAC GGC CGG ATC AAG AAG GTG TAC GTG CAG TCG GAC GCG CCG TTC CGG ATG ACG CCG GAA GAC CTG AAC ATC TGG TAC GTG CGC AAC GGG TCG GGC GGG ATG GTG CCG TTC AGT TCG TTC GCG ACC GGT CAC TGG ACG TAT GGT TCG CCG AAG CTC GAG CGC TAC AAC GGC GTC TCG GCG ATG GAA ATC CAG GGT CAG GCC GCG CCG GGC AAG TCG ACC GGT CAG GCG ATG ACC GCG ATG GAA GGG CTC GCG AAG AAG CTG CCG GTC GGT ATC GGC TAT TCG TGG ACC GGC CTG TCG TTC CAG GAA ATC CAG TCG GGC TCG CAG GCG CCG ATC CTG TAC GCG ATC TCG ATC CTG GTC GTG TTC CTG TGT CTG GCG GCA CTG TAT GAA AGC TGG TCG ATC CCG TTC TCG GTG ATC ATG GTG GTG CCG CTC GGC GTG ATC GGC GCA CTG CTG GCG GCG ACG ATG CGC GGT CTC GAG AAC GAC GTG TTC TTC CAG GTC GGC CTG TTG ACC ACG GTG GGC TTG TCC GCG AAG AAC GCG ATC CTG ATC GTC GAG TTC GCG CGC GAA CTG CAG CAG ACG GAG AAG ATG GGG CCG ATC GAG GCC GCG CTG GAA GCG GCG CGC CTG CGG CTG CGT CCG ATC CTG ATG ACG TCG CTC GCG TTC ATT CTC GGC GTG ATG CCG CTC GCG ATC AGC AAC GGC GCG GGC TCG GCC AGC CAG CAC GCG ATC GGT ACC GGC GTG ATC GGC GGG ATG ATC ACG GCG ACG TTC CTC GCG ATC TTC ATG ATC CCG ATG TTC TTC GTG AAG ATC CGT GCG ATC TTC AGC GGC GAG AAG GAA GAC GTC GAC GAG GCG CTG CGC CTG GCT CAG GAG CAC TCG --- --- --- CAC CAC GAA GAG ACG CCG --- --- --- --- --- --- --- --- --- --- --- GGC AAC GGT --- --- --- --- --- --- --- --- --- --- --- --- --- --- --- --- --- --- --- --- --- --- --- --- --- --- --- --- --- --- --- --- --- --- --- --- --- --- --- --- --- --- --- --- --- --- GAC --- GAA GGC AAC AAG GGA CAG --- --- --- 
RND4__GCA_000016205.1           ATG GCA AAG TTT TTT ATC GAT CGC CCG ATC TTC GCG TGG GTG ATC GCC ATC ATC CTG ATG CTG GCC GGG GTC GCG GCG ATC TTC TCG CTG CCG ATC GCG CAG TAT CCG ACG ATC GCG CCG CCA TCG ATC CAG ATC ACC GCG AAC TAC CCG GGC GCT TCC GCG AAG ACG GTG GAA GAC ACG GTG ACG CAG GTG ATC GAG CAG CAG ATG AGC GGC CTC GAC AAC TTC CTG TAC ATG TCG TCG ACG AGT GAC GAC TCG GGC AAC GCG ACG ATC ACG CTG ACC TTC GCG CCG GGC ACC AAC GCC GAC ATC GCG CAG GTG CAG GTG CAG AAC AAG CTG TCG CTC GCG ACG CCG GTT CTG CCG CAG GTC GTG CAG CAG CTC GGT CTG TCG GTG ACG AAG TCG AGC AGC AGC TTC CTG CTG GTG CTC GCG TTC AAC TCC GAA GAC GGC AGC ATG AGC AAG TAC GAC CTC GCG AAC TTC GTG GCG TCG CAC GTG AAG GAT CCG ATC AGC CGG TTG AAC GGC GTC GGC ACC GTC ACG CTG TTC GGC TCG CAG TAC GCG ATG CGG ATC TGG CTC GAT CCG AAC CGC CTG ACG AAC TAC GGC CTC ACG CCG GTC GAC GTG TCG AGC GCG ATC ACC GCG CAG AAC GTG CAG ATC GCG GGC GGC CAG ATC GGC GGC ACG CCG GCC AAG CCC GGC ACC GTG CTG CAG GCG ACG ATC ACC GAA TCG ACG CTG CTG CAG ACG CCC GAG CAG TTC GGC AAC ATC CTG CTG AAG GTC AAC CAG GAC GGC TCG CAG GTG CGC CTG AAG GAC GTC GCG CAG ATC GGC CTC GGC GGC GAG AAC TAC AAC TTC GAC ACC AAG TAC AAC GGT CAG CCG ACC GCC GCG CTC GGT ATC CAG CTC GCG ACC AAC GCG AAC GCG CTC GCG ACC GCG AAG GCC GTG CGC GCG AAG ATC GAC GAG CTC GCA CCG TTC TTC CCG CAC GGC CTC GTC GTC AAG TAT CCG TAC GAC ACG ACG CCG TTC GTG AAG CTG TCG ATC GAG GAA GTG GTC AAG ACG CTG CTC GAA GGC ATC GTG CTC GTG TTC CTC GTG ATG TAT CTG TTC CTG CAG AAC CTG CGC GCG ACG ATC ATC CCG ACC ATC GCC GTG CCG GTG GTG CTG CTC GGC ACG TTC GCG ATC ATG TCG CTG GTG GGC TTC TCG ATC AAC ACG CTG TCG ATG TTC GGC CTC GTG CTC GCG ATC GGC CTG CTG GTC GAC GAT GCG ATC GTG GTG GTG GAG AAC GTC GAG CGC GTG ATG GCC GAA GAG GGC CTG TCG CCG AAG GAG GCG ACC CGC AAG GCG ATG GGC CAG ATC ACC GGC GCA CTC GTC GGC GTG GCG CTG GTG CTG TCG GCG GTG TTC GTG CCG GTC GCG TTC TCC GGC GGT TCG GTC GGC GCC ATC TAC CGG CAG TTC TCG CTG ACG ATC GTG TCC GCG ATG GTG CTG TCC GTG CTC GTC GCG CTG ATT CTG ACG CCG GCG CTG TGC GCG ACG ATC CTC AAG CCG ATC CCG CAG GGC CAT CAC GAA GAG AAG AAG GGC TTC TTC GGC TGG TTC AAC CGC ACG TTC AAC AAC AGC CGC GAC AAG TAT CAC GTC GGC GTG CAC CAC GTG ATC AAG CGC TCG GGC CGC TGG CTC ATC ATC TAT CTG GTC GTG ATC GTC GCG GTC GGC CTG TTG TTC GTG CGC CTG CCG AAG TCG TTC CTG CCC GAT GAA GAC CAG GGG CTG ATG TTC GTG ATC GTG CAG ACG CCG TCG GGC TCG ACG CAG GAA ACG ACC GCG CGC ACG CTT GCG AAC ATT TCC GAC TAT CTG CTG AAG GAC GAG AAG GAC ATC GTC GAG TCG GCG TTC ACG GTC AAC GGC TTC AGC TTC GCC GGC CGC GGC CAG AAC TCC GGT CTC GTG TTC GTG CGG CTG AAG GAT TAC TCG CAG CGT CAG CAC GCG AAC CAG AAG GTC CAG GCG CTG ATC GGC CGG ATG TTC GGG CGC TAC GGC AGC TAC AAG GAC GCG CTG GTG ATC CCG TTC AAC CCG CCG TCG ATT CCG GAA CTC GGT ACG GCC GCC GGC TTC GAC TTC GAG CTG ACG GAC AAC GCC GGT CTC GGC CAC GAC GCG CTG ATG GCC GCC CGC AAC CAG CTG CTC GGG ATG GCC GCG AAG GAT CCG ACG CTG CAG GGC GTG CGT CCG AAC GGG CTG AAC GAT ACG CCG CAG TAC AAG GTC GAC ATC GAC CGC GAG AAG GCC AAC GCG CTC GGC GTG ACG GCC GAT GCG ATC GAC CAG ACG TTC TCG ATC GCG TGG GCG TCG AAG TAC GTG AAC AAC TTC CTC GAC ACC GAC GGC CGG ATC AAG AAG GTG TAC GTG CAG GCC GAC GCG CCG TTC CGG ATG ACG CCG GAA GAC ATG AAC ATC TGG TAC GTG CGC AAC GGT TCG GGC GGG ATG GTG CCG TTC AGC GCG TTC GCG ACC GGT CAC TGG ACC TAC GGT TCG CCG AAG CTC GAG CGC TAC AAC GGC GTG TCG GCG ATG GAG ATC CAG GGT CAG GCC GCG CCG GGC AAG TCG ACC GGT CAG GCG ATG ACC GCG ATG GAA GGG CTC GCG AAG AAG CTG CCG GTC GGT ATC GGC TAC TCG TGG ACC GGC CTG TCG TTC CAG GAA ATC CAG TCG GGC TCG CAG GCG CCG GTG CTG TAC GCG ATC TCG ATC CTG GTC GTG TTC CTG TGT CTC GCG GCG CTG TAT GAA AGC TGG TCG ATC CCG TTC TCG GTG ATC ATG GTG GTG CCG CTC GGC GTG ATC GGC GCA CTG CTG GCG GCG ACG CTG CGC GGC CTC GAG AAC GAC GTG TTC TTC CAG GTC GGT CTG CTG ACC ACG GTC GGC TTG TCG GCG AAG AAC GCG ATC CTG ATC GTC GAA TTC GCG CGC GAA CTG CAG ATG ACG GAG AAG ATG GGG CCG ATC GAG GCG GCG CTG GAA GCG GCG CGT CTG CGG CTG CGT CCG ATC CTG ATG ACG TCG CTC GCG TTC ATT CTC GGC GTG ATG CCG CTC GCG ATC AGC AAC GGC GCG GGT TCG GCG AGC CAG CAC GCG ATC GGT ACG GGC GTG ATC GGC GGG ATG ATC ACC GCG ACG TTC CTC GCG ATC TTC ATG ATC CCG ATG TTC TTC GTG AAG ATC CGC GCG ATC TTC AGC GGC GAG AAG GAA GAC GCC GAC GAG GCG CTG CGT CTG GCT CAG GAG CAC TCG --- --- --- CAC CAC GAA GAG ACG CCG --- --- --- --- --- --- --- --- --- --- --- GGC ACC GGC --- --- --- --- --- --- --- --- --- --- --- --- --- --- --- --- --- --- --- --- --- --- --- --- --- --- --- --- --- --- --- --- --- --- --- --- --- --- --- --- --- --- --- --- --- --- GAC --- GAA GGC AAC AAG GGA CAG --- --- --- 
RND4__GCA_000745665.1           ATG GCA AAG TTT TTT ATC GAT CGC CCG ATC TTC GCG TGG GTG ATC GCC ATC ATC CTG ATG CTG GCC GGG GTC GCG GCG ATC TTC TCG CTG CCG ATC GCG CAG TAT CCG ACG ATC GCG CCG CCA TCG ATC CAG ATC ACC GCG AAC TAC CCG GGC GCT TCC GCG AAG ACG GTG GAA GAC ACG GTG ACG CAG GTG ATC GAG CAG CAG ATG AGC GGC CTC GAC AAC TTC CTG TAC ATG TCG TCG ACG AGT GAC GAC TCG GGC AAC GCG ACG ATC ACG CTG ACC TTC GCG CCG GGC ACC AAC GCC GAC ATC GCG CAG GTG CAG GTG CAG AAC AAG CTG TCG CTC GCG ACG CCG GTT CTG CCG CAG GTC GTG CAG CAG CTC GGT CTG TCG GTG ACG AAG TCG AGC AGC AGC TTC CTG CTG GTG CTC GCG TTC AAC TCC GAA GAC GGC AGC ATG AGC AAG TAC GAC CTC GCG AAC TTC GTG GCG TCG CAC GTG AAG GAT CCG ATC AGC CGG TTG AAC GGC GTC GGC ACC GTC ACG CTG TTC GGC TCG CAG TAC GCG ATG CGG ATC TGG CTC GAT CCG AAC CGC CTG ACG AAC TAC GGC CTC ACG CCG GTC GAC GTG TCG AGC GCG ATC ACC GCG CAG AAC GTG CAG ATC GCG GGC GGC CAG ATC GGC GGC ACG CCG GCC AAG CCC GGC ACC GTG CTG CAG GCG ACG ATC ACC GAA TCG ACG CTG CTG CAG ACG CCC GAG CAG TTC GGC AAC ATC CTG CTG AAG GTC AAC CAG GAC GGC TCG CAG GTG CGC CTG AAG GAC GTC GCG CAG ATC GGC CTC GGC GGC GAG AAC TAC AAC TTC GAC ACC AAG TAC AAC GGT CAG CCG ACC GCC GCG CTC GGT ATC CAG CTC GCG ACC AAC GCG AAC GCG CTC GCG ACC GCG AAG GCC GTG CGC GCG AAG ATC GAC GAG CTC GCA CCG TTC TTC CCG CAC GGC CTC GTC GTC AAG TAT CCG TAC GAC ACG ACG CCG TTC GTG AAG CTG TCG ATC GAG GAA GTG GTC AAG ACG CTG CTC GAA GGC ATC GTG CTC GTG TTC CTC GTG ATG TAT CTG TTC CTG CAG AAC CTG CGC GCG ACG ATC ATC CCG ACC ATC GCC GTG CCG GTG GTG CTG CTC GGC ACG TTC GCG ATC ATG TCG CTG GTG GGC TTC TCG ATC AAC ACG CTG TCG ATG TTC GGC CTC GTG CTC GCG ATC GGC CTG CTG GTC GAC GAT GCG ATC GTG GTG GTG GAG AAC GTC GAG CGC GTG ATG GCC GAA GAG GGC CTG TCG CCG AAG GAG GCG ACC CGC AAG GCG ATG GGC CAG ATC ACC GGC GCA CTC GTC GGC GTG GCG CTG GTG CTG TCG GCG GTG TTC GTG CCG GTC GCG TTC TCC GGC GGT TCG GTC GGC GCC ATC TAC CGG CAG TTC TCG CTG ACG ATC GTG TCC GCG ATG GTG CTG TCC GTG CTC GTC GCG CTG ATT CTG ACG CCG GCG CTG TGC GCG ACG ATC CTC AAG CCG ATC CCG CAG GGC CAT CAC GAA GAG AAG AAG GGC TTC TTC GGC TGG TTC AAC CGC ACG TTC AAC AAC AGC CGC GAC AAG TAT CAC GTC GGC GTC CAC CAC GTG ATC AAG CGC TCG GGC CGC TGG CTC ATC ATC TAT CTG GTC GTG ATC GTC GCG GTC GGC CTG TTG TTC GTG CGC CTG CCG AAG TCG TTC CTG CCC GAT GAA GAC CAG GGG CTG ATG TTC GTG ATC GTG CAG ACG CCG TCG GGC TCG ACG CAG GAA ACC ACC GCG CGC ACG CTC GCG AAC ATT TCC GAC TAT CTG CTG AAG GAC GAG AAG GAC ATC GTC GAG TCC GCG TTC ACG GTC AAC GGC TTC AGC TTC GCC GGC CGC GGC CAG AAC TCC GGT CTC GTG TTC GTG CGG CTG AAG GAT TAC TCG CAG CGT CAG CAC GCG AAC CAG AAG GTC CAG GCG CTG ATC GGC CGG ATG TTC GGG CGC TAC GGC AGC TAC AAG GAC GCG CTG GTG ATC CCG TTC AAC CCG CCG TCG ATT CCG GAA CTC GGT ACG GCC GCC GGC TTC GAC TTC GAG CTG ACG GAC AAC GCC GGT CTC GGC CAC GAC GCG CTG ATG GCC GCC CGC AAC CAG CTG CTC GGG ATG GCC GCG AAG GAT CCG ACG CTG CAG GGC GTG CGT CCG AAC GGG CTG AAC GAT ACG CCG CAG TAC AAG GTC GAC ATC GAC CGC GAG AAG GCC AAC GCG CTC GGC GTG ACG GCC GAT GCG ATC GAC CAG ACG TTC TCG ATC GCG TGG GCG TCG AAG TAC GTG AAC AAC TTC CTC GAC ACC GAC GGC CGG ATC AAG AAG GTG TAC GTG CAG GCC GAC GCG CCG TTC CGG ATG ACG CCG GAA GAC ATG AAC ATC TGG TAC GTG CGC AAC GGT TCG GGC GGG ATG GTG CCG TTC AGC GCG TTC GCG ACC GGT CAC TGG ACC TAC GGT TCG CCG AAG CTC GAG CGC TAC AAC GGC GTG TCG GCG ATG GAG ATC CAG GGT CAG GCC GCG CCG GGC AAG TCG ACC GGT CAG GCG ATG ACC GCG ATG GAA GGG CTC GCG AAG AAG CTG CCG GTC GGT ATC GGC TAC TCG TGG ACC GGC CTG TCG TTC CAG GAA ATC CAG TCG GGC TCG CAG GCG CCG GTG CTG TAC GCG ATC TCG ATC CTG GTC GTG TTC CTG TGT CTC GCG GCG CTG TAT GAA AGC TGG TCG ATC CCG TTC TCG GTG ATC ATG GTG GTG CCG CTC GGC GTG ATC GGC GCA CTG CTG GCG GCG ACG CTG CGC GGC CTC GAG AAC GAC GTG TTC TTC CAG GTC GGT CTG CTG ACC ACG GTC GGC TTG TCG GCG AAG AAC GCG ATC CTG ATC GTC GAA TTC GCG CGC GAA CTG CAG ATG ACG GAG AAG ATG GGG CCG ATC GAG GCC GCG CTG GAA GCG GCG CGT CTG CGG CTG CGT CCG ATC CTG ATG ACG TCG CTC GCG TTC ATT CTC GGC GTG ATG CCG CTC GCG ATC AGC AAC GGC GCG GGT TCG GCG AGC CAG CAC GCG ATC GGT ACG GGC GTG ATC GGC GGG ATG ATC ACC GCG ACG TTC CTC GCG ATC TTC ATG ATC CCG ATG TTC TTC GTG AAG ATC CGC GCG ATC TTC AGC GGC GAG AAG GAA GAC GCC GAC GAG GCG CTG CGT CTG GCT CAG GAG CAC TCG --- --- --- CAC CAC GAA GAG ACG CCG --- --- --- --- --- --- --- --- --- --- --- GGC ACC GGC --- --- --- --- --- --- --- --- --- --- --- --- --- --- --- --- --- --- --- --- --- --- --- --- --- --- --- --- --- --- --- --- --- --- --- --- --- --- --- --- --- --- --- --- --- --- GAC --- GAA GGC AAC AAG GGA CAG --- --- --- 
RND4__GCA_000959445.1           ATG GCA AAG TTT TTT ATC GAT CGC CCG ATC TTC GCG TGG GTG ATC GCC ATC ATC CTG ATG CTG GCC GGG GTC GCG GCG ATC TTC TCG CTG CCG ATC GCG CAG TAT CCG ACG ATC GCG CCG CCA TCG ATC CAG ATC ACC GCG AAC TAC CCG GGC GCT TCC GCG AAG ACG GTG GAA GAC ACG GTG ACG CAG GTG ATC GAG CAG CAG ATG AGC GGC CTC GAC AAC TTC CTG TAC ATG TCG TCG ACG AGT GAC GAC TCG GGC AAC GCG ACG ATC ACG CTG ACC TTC GCG CCG GGC ACC AAC GCC GAC ATC GCG CAG GTG CAG GTG CAG AAC AAG CTG TCG CTC GCG ACG CCG GTT CTG CCG CAG GTC GTG CAG CAG CTC GGT CTG TCG GTG ACG AAG TCG AGC AGC AGC TTC CTG CTG GTG CTC GCG TTC AAC TCC GAA GAC GGC AGC ATG AGC AAG TAC GAC CTC GCG AAC TTC GTG GCG TCG CAC GTG AAG GAT CCG ATC AGC CGG TTG AAC GGC GTC GGC ACC GTC ACG CTG TTC GGC TCG CAG TAC GCG ATG CGG ATC TGG CTC GAT CCG AAC CGC CTG ACG AAC TAC GGC CTC ACG CCG GTC GAC GTG TCG AGC GCG ATC ACC GCG CAG AAC GTG CAG ATC GCG GGC GGC CAG ATC GGC GGC ACG CCG GCC AAG CCC GGC ACC GTG CTG CAG GCG ACG ATC ACC GAA TCG ACG CTG CTG CAG ACG CCC GAG CAG TTC GGC AAC ATC CTG CTG AAG GTC AAC CAG GAC GGC TCG CAG GTG CGC CTG AAG GAC GTC GCG CAG ATC GGC CTC GGC GGC GAG AAC TAC AAC TTC GAC ACC AAG TAC AAC GGT CAG CCG ACC GCC GCG CTC GGT ATC CAG CTC GCG ACC AAC GCG AAC GCG CTC GCG ACC GCG AAG GCC GTG CGC GCG AAG ATC GAC GAG CTC GCA CCG TTC TTC CCG CAC GGC CTC GTC GTC AAG TAT CCG TAC GAC ACG ACG CCG TTC GTG AAG CTG TCG ATC GAG GAA GTG GTC AAG ACG CTG CTC GAA GGC ATC GTG CTC GTG TTC CTC GTG ATG TAT CTG TTC CTG CAG AAC CTG CGC GCG ACG ATC ATC CCG ACC ATC GCC GTG CCG GTG GTG CTG CTC GGC ACG TTC GCG ATC ATG TCG CTG GTG GGC TTC TCG ATC AAC ACG CTG TCG ATG TTC GGC CTC GTG CTC GCG ATC GGC CTG CTG GTC GAC GAT GCG ATC GTG GTG GTG GAG AAC GTC GAG CGC GTG ATG GCC GAA GAG GGC CTG TCG CCG AAG GAG GCG ACC CGC AAG GCG ATG GGC CAG ATC ACC GGC GCA CTC GTC GGC GTG GCG CTG GTG CTG TCG GCG GTG TTC GTG CCG GTC GCG TTC TCC GGC GGT TCG GTC GGC GCC ATC TAC CGG CAG TTC TCG CTG ACG ATC GTG TCC GCG ATG GTG CTG TCC GTG CTC GTC GCG CTG ATT CTG ACG CCG GCG CTG TGC GCG ACG ATC CTC AAG CCG ATC CCG CAG GGC CAT CAC GAA GAG AAG AAG GGC TTC TTC GGC TGG TTC AAC CGC ACG TTC AAC AAC AGC CGC GAC AAG TAT CAC GTC GGC GTG CAC CAC GTG ATC AAG CGC TCG GGC CGC TGG CTC ATC ATC TAT CTG GTC GTG ATC GTC GCG GTC GGC CTG TTG TTC GTG CGC CTG CCG AAG TCG TTC CTG CCC GAT GAG GAC CAG GGG CTG ATG TTC GTG ATC GTG CAG ACG CCG TCG GGC TCG ACG CAG GAA ACC ACC GCG CGC ACG CTC GCG AAC ATT TCC GAC TAT CTG CTG AAG GAC GAG AAG GAC ATC GTC GAG TCC GCG TTC ACG GTC AAC GGC TTC AGC TTC GCC GGC CGC GGC CAG AAC TCC GGT CTC GTG TTC GTG CGA CTG AAG GAT TAC TCG CAG CGT CAG CAC GCG AAC CAG AAG GTC CAG GCG CTG ATC GGC CGG ATG TTC GGG CGC TAC GGC AGC TAC AAG GAC GCG CTG GTG ATC CCG TTC AAC CCG CCG TCG ATT CCG GAA CTC GGT ACG GCC GCC GGC TTC GAC TTC GAG CTG ACG GAC AAC GCC GGT CTC GGC CAC GAC GCG CTG ATG GCC GCC CGC AAC CAG CTG CTC GGG ATG GCC GCG AAG GAT CCG ACG CTG CAG GGC GTG CGT CCG AAC GGG CTG AAC GAT ACG CCG CAG TAC AAG GTC GAC ATC GAC CGC GAG AAG GCC AAC GCG CTC GGC GTG ACG GCC GAT GCG ATC GAC CAG ACG TTC TCG ATC GCG TGG GCG TCG AAG TAC GTG AAC AAC TTC CTC GAC ACC GAC GGC CGG ATC AAG AAG GTG TAC GTA CAG GCC GAC GCG CCG TTC CGG ATG ACG CCG GAA GAC ATG AAC ATC TGG TAC GTG CGC AAC GGT TCG GGC GGG ATG GTG CCG TTC AGC GCG TTC GCG ACC GGT CAC TGG ACC TAC GGT TCG CCG AAG CTC GAG CGC TAC AAC GGC GTG TCG GCG ATG GAG ATC CAG GGT CAG GCC GCG CCG GGC AAG TCG ACC GGT CAG GCG ATG ACC GCG ATG GAA GGG CTC GCG AAG AAG CTG CCG GTC GGT ATC GGC TAC TCG TGG ACC GGC CTG TCG TTC CAG GAA ATC CAG TCG GGC TCG CAG GCG CCG GTG CTG TAC GCG ATC TCG ATC CTG GTC GTG TTC CTG TGT CTC GCG GCG CTG TAT GAA AGC TGG TCG ATC CCG TTC TCG GTG ATC ATG GTG GTG CCG CTC GGC GTG ATC GGC GCA CTG CTG GCG GCG ACG CTG CGC GGC CTC GAG AAC GAC GTG TTC TTC CAG GTC GGT CTG CTG ACC ACG GTC GGC TTG TCG GCG AAG AAC GCG ATC CTG ATC GTC GAA TTC GCG CGC GAA CTG CAG ATG ACG GAG AAG ATG GGG CCG ATC GAG GCC GCG CTG GAA GCG GCG CGT CTG CGG CTG CGT CCG ATC CTG ATG ACG TCG CTC GCG TTT ATT CTC GGC GTG ATG CCG CTC GCG ATC AGC AAC GGC GCG GGT TCG GCG AGC CAG CAC GCG ATC GGT ACG GGC GTG ATT GGC GGG ATG ATC ACC GCG ACG TTC CTC GCG ATC TTC ATG ATC CCG ATG TTC TTC GTG AAG ATC CGC GCG ATC TTC AGC GGC GAG AAG GAA GAC GCC GAC GAG GCG CTG CGT CTG GCT CAG GAG CAC TCG --- --- --- CAC CAC GAA GAG ACG CCG --- --- --- --- --- --- --- --- --- --- --- GGC ACC GGC --- --- --- --- --- --- --- --- --- --- --- --- --- --- --- --- --- --- --- --- --- --- --- --- --- --- --- --- --- --- --- --- --- --- --- --- --- --- --- --- --- --- --- --- --- --- GAC --- GAA GGC AAC AAG GGA CAG --- --- --- 
RND4__GCA_000262695.1           ATG GCA AAG TTT TTT ATC GAT CGC CCG ATC TTC GCG TGG GTG ATC GCC ATC ATC CTG ATG CTG GCC GGG GTC GCG GCG ATC TTC TCG CTG CCG ATC GCG CAG TAT CCG ACG ATC GCG CCG CCA TCG ATC CAG ATC ACC GCG AAC TAC CCG GGC GCT TCC GCG AAG ACG GTG GAA GAC ACG GTG ACG CAG GTG ATC GAG CAG CAG ATG AGC GGC CTC GAC AAC TTC CTG TAC ATG TCG TCG ACG AGT GAC GAC TCG GGC AAC GCG ACG ATC ACG CTG ACC TTC GCG CCG GGC ACC AAC GCC GAC ATC GCG CAG GTG CAG GTG CAG AAC AAG CTG TCG CTC GCG ACG CCG GTT CTG CCG CAG GTC GTG CAG CAG CTC GGT CTG TCG GTG ACG AAG TCG AGC AGC AGC TTC CTG CTG GTG CTC GCG TTC AAC TCC GAA GAC GGC AGC ATG AGC AAG TAC GAC CTC GCG AAC TTC GTG GCG TCG CAC GTG AAG GAT CCG ATC AGC CGG TTG AAC GGC GTC GGC ACC GTC ACG CTG TTC GGC TCG CAG TAC GCG ATG CGG ATC TGG CTC GAT CCG AAC CGC CTG ACG AAC TAC GGC CTC ACG CCG GTC GAC GTG TCG AGC GCG ATC ACC GCG CAG AAC GTG CAG ATC GCG GGC GGC CAG ATC GGC GGC ACG CCG GCC AAG CCC GGC ACC GTG CTG CAG GCG ACG ATC ACC GAA TCG ACG CTG CTG CAG ACG CCC GAG CAG TTC GGC AAC ATC CTG CTG AAG GTC AAC CAG GAC GGC TCG CAG GTG CGC CTG AAG GAC GTC GCG CAG ATC GGC CTC GGC GGC GAG AAC TAC AAC TTC GAC ACC AAG TAC AAC GGT CAG CCG ACC GCC GCG CTC GGT ATC CAG CTC GCG ACC AAC GCG AAC GCG CTC GCG ACC GCG AAG GCC GTG CGC GCG AAG ATC GAC GAG CTC GCA CCG TTC TTC CCG CAC GGC CTC GTC GTC AAG TAT CCG TAC GAC ACG ACG CCG TTC GTG AAG CTG TCG ATC GAG GAA GTG GTC AAG ACG CTG CTC GAA GGC ATC GTG CTC GTG TTC CTC GTG ATG TAT CTG TTC CTG CAG AAC CTG CGC GCG ACG ATC ATC CCG ACC ATC GCC GTG CCG GTG GTG CTG CTC GGC ACG TTC GCG ATC ATG TCG CTG GTG GGC TTC TCG ATC AAC ACG CTG TCG ATG TTC GGC CTC GTG CTC GCG ATC GGC CTG CTG GTC GAC GAT GCG ATC GTG GTG GTG GAG AAC GTC GAG CGC GTG ATG GCC GAA GAG GGC CTG TCG CCG AAG GAG GCG ACC CGC AAG GCG ATG GGC CAG ATC ACC GGC GCA CTC GTC GGC GTG GCG CTG GTG CTG TCG GCG GTG TTC GTG CCG GTC GCG TTC TCC GGC GGT TCG GTC GGC GCC ATC TAC CGG CAG TTC TCG CTG ACG ATC GTG TCC GCG ATG GTG CTG TCC GTG CTC GTC GCG CTG ATT CTG ACG CCG GCG CTG TGC GCG ACG ATC CTC AAG CCG ATC CCG CAG GGC CAT CAC GAA GAG AAG AAG GGC TTC TTC GGC TGG TTC AAC CGC ACG TTC AAC AAC AGC CGC GAC AAG TAT CAC GTC GGC GTG CAC CAC GTG ATC AAG CGC TCG GGC CGC TGG CTC ATC ATC TAT CTG GTC GTG ATC GTC GCG GTC GGC CTG TTG TTC GTG CGC CTG CCG AAG TCG TTC CTG CCC GAT GAG GAC CAG GGG CTG ATG TTC GTG ATC GTG CAG ACG CCG TCG GGC TCG ACG CAG GAA ACC ACC GCG CGC ACG CTC GCG AAC ATT TCC GAC TAT CTG CTG AAG GAC GAG AAG GAC ATC GTC GAG TCC GCG TTC ACG GTC AAC GGC TTC AGC TTC GCC GGC CGC GGC CAG AAC TCC GGT CTC GTG TTC GTG CGA CTG AAG GAT TAC TCG CAG CGT CAG CAC GCG AAC CAG AAG GTC CAG GCG CTG ATC GGC CGG ATG TTC GGG CGC TAC GGC AGC TAC AAG GAC GCG CTG GTG ATC CCG TTC AAC CCG CCG TCG ATT CCG GAA CTC GGT ACG GCC GCC GGC TTC GAC TTC GAG CTG ACG GAC AAC GCC GGT CTC GGC CAC GAC GCG CTG ATG GCC GCC CGC AAC CAG CTG CTC GGG ATG GCC GCG AAG GAT CCG ACG CTG CAG GGC GTG CGT CCG AAC GGG CTG AAC GAT ACG CCG CAG TAC AAG GTC GAC ATC GAC CGC GAG AAG GCC AAC GCG CTC GGC GTG ACG GCC GAT GCG ATC GAC CAG ACG TTC TCG ATC GCG TGG GCG TCG AAG TAC GTG AAC AAC TTC CTC GAC ACC GAC GGC CGG ATC AAG AAG GTG TAC GTG CAG GCC GAC GCG CCG TTC CGG ATG ACG CCG GAA GAC ATG AAC ATC TGG TAC GTG CGC AAC GGT TCG GGC GGG ATG GTG CCG TTC AGC GCG TTC GCG ACC GGT CAC TGG ACC TAC GGT TCG CCG AAG CTC GAG CGC TAC AAC GGC GTG TCG GCG ATG GAG ATC CAG GGT CAG GCC GCG CCG GGC AAG TCG ACC GGT CAG GCG ATG ACC GCG ATG GAA GGG CTC GCG AAG AAG CTG CCG GTC GGT ATC GGC TAC TCG TGG ACC GGC CTG TCG TTC CAG GAA ATC CAG TCG GGC TCG CAG GCG CCG GTG CTG TAC GCG ATC TCG ATC CTG GTC GTG TTC CTG TGT CTC GCG GCG CTG TAT GAA AGC TGG TCG ATC CCG TTC TCG GTG ATC ATG GTG GTG CCG CTC GGC GTG ATC GGC GCA CTG CTG GCG GCG ACG CTG CGC GGC CTC GAG AAC GAC GTG TTC TTC CAG GTC GGT CTG CTG ACC ACG GTC GGC TTG TCG GCG AAG AAC GCG ATC CTG ATC GTC GAA TTC GCG CGC GAA CTG CAG ATG ACG GAG AAG ATG GGG CCG ATC GAG GCC GCG CTG GAA GCG GCG CGT CTG CGG CTG CGT CCG ATC CTG ATG ACG TCG CTC GCG TTC ATT CTC GGC GTG ATG CCG CTC GCG ATC AGC AAC GGC GCG GGT TCG GCG AGC CAG CAC GCG ATC GGT ACG GGC GTG ATC GGC GGG ATG ATC ACC GCG ACG TTC CTC GCG ATC TTC ACG ATC CCG ATG TTC TTC GTG AAG ATC CGC GCG ATC TTC AGC GGC GAG AAG GAA GAC GCC GAC GAG GCG CTG CGT CTG GCT CAG GAG CAC TCG --- --- --- CAC CAC GAA GAG ACG CCG --- --- --- --- --- --- --- --- --- --- --- GGC ACC GGC --- --- --- --- --- --- --- --- --- --- --- --- --- --- --- --- --- --- --- --- --- --- --- --- --- --- --- --- --- --- --- --- --- --- --- --- --- --- --- --- --- --- --- --- --- --- GAC --- GAA GGC AAC AAG GGA CAG --- --- --- 
RND4__GCA_001718555.1           ATG GCA AAG TTT TTT ATC GAT CGC CCG ATC TTC GCG TGG GTG ATC GCC ATC ATT CTG ATG CTG GCC GGG GTT GCG GCG ATC TTC ACG CTG CCG ATC TCG CAG TAT CCG ACG ATC GCG CCG CCA TCG ATC CAG ATC ACC GCG AAC TAC CCG GGC GCT TCC GCG AAG ACG GTG GAA GAC ACG GTA ACG CAG GTG ATC GAG CAG CAG ATG AGC GGT CTC GAC AAC TTC CTG TAC ATG TCG TCC ACC AGC GAT GAC TCG GGC AAC GCG ACG ATC ACG CTG ACC TTC GCG CCG GGC ACC AAC GCC GAC ATC GCG CAG GTC CAG GTG CAG AAC AAG CTG TCG CTC GCG ACG CCG GTT CTG CCG CAG GTC GTG CAG CAG CTC GGT CTG TCG GTG ACG AAG TCG AGC AGC AGC TTC CTG CTG GTG CTC GCC TTC AAC TCC GAA GAC GGC AGC ATG AAC AAG TAC GAC CTC GCG AAC TTC GTG GCG TCG CAC GTG AAG GAT CCG ATC AGC CGG TTG AAC GGC GTC GGT ACC GTC ACG CTG TTC GGC TCG CAG TAC GCG ATG CGG ATC TGG CTC GAC CCG AAC CGC CTG ACG AAC TAC GGC CTC ACG CCG GTC GAC GTC AGC ACC GCG ATC AGC GCG CAG AAC GTG CAG ATC GCG GGC GGC CAG ATC GGC GGC ACG CCG GCG AAG CCG GGC ACG ATG CTG CAG GCG ACG ATC ACC GAA TCG ACG CTG CTG CAG ACG CCC GCG CAG TTC GGC AAC ATC CTG CTG AAG GTC AAC CAG GAC GGC TCG CAG GTG CGT CTG AAG GAT GTC GCG AAG ATC GAA CTC GGC GGC GAA AAC TAC AAC TTC GAC ACG AAG TAC AAC GGT CAG CCG ACC GCG GCA CTC GGT ATC CAG CTC GCG ACC AAC GCG AAC GCG CTG GCC ACC GCG AAG GCC GTG CGC GCG AAG ATC GAC GAA CTG GCG CCG TTC TTC CCG CAC GGC CTC GTC GTG AAG TAT CCG TAC GAC ACG ACG CCG TTC GTG AAG CTG TCG ATC GAG GAA GTG GTC AAG ACG CTG CTC GAA GGG ATC GTG CTC GTG TTC CTC GTG ATG TAT CTG TTC CTG CAG AAC CTG CGG GCG ACG ATC ATC CCG ACG ATC GCG GTG CCG GTC GTG CTG CTC GGT ACG TTC GCG ATC ATG TCG ATG GTG GGC TTC TCG ATC AAC ACG CTG TCG ATG TTC GGC CTC GTG CTC GCA ATC GGC CTG CTG GTC GAC GAT GCG ATC GTG GTG GTG GAG AAC GTC GAG CGC GTG ATG GCC GAA GAG GGG CTG TCG CCG AAG GAG GCG ACC CGC AAG GCG ATG GGC CAG ATC ACC GGC GCA CTC GTC GGC GTG GCG CTC GTG CTG TCG GCG GTG TTC GTG CCG GTG GCG TTC TCC GGC GGT TCG GTC GGC GCG ATC TAT CGT CAG TTC TCG CTG ACG ATC GTG TCG GCG ATG GTG CTG TCG GTG CTC GTC GCG TTG ATT CTG ACG CCG GCA CTG TGC GCG ACG ATC CTC AAG CCG ATC CCG CAA GGG CAT CAC GAA GAG AAG AAG GGC TTC TTC GGC TGG TTC AAC CGC ACG TTC AAC AAC AGC CGC GAC AAG TAC CAC GTC GGC GTG CAC CAC GTG ATC AAG CGC TCG GGT CGC TGG CTC ATC ATC TAT CTG GTC GTG ATC GTC GCG GTC GGG CTG CTG TTC GTG CGC CTG CCG AAG TCG TTC CTG CCC GAT GAA GAC CAG GGC CTG ATG TTC GTG ATC GTG CAG ACG CCG TCG GGT TCG ACG CAG GAA ACG ACC GCG AAG ACG CTC GCG AAC ATT TCC GAC TAT CTG CTG AAG GAC GAG AAG GAA ATC GTC GAA TCG GCG TTC ACG GTC AAC GGC TTC AGC TTC GCG GGC CGC GGC CAG AAC TCC GGT CTC GTG TTC GTG CGC CTG AAG GAC TAC GCG CAG CGT CAG CAT GCG AAC CAG AAG GTG CAG GCG CTG ATC GGC CGG ATG TTC GGG CGC TAC GCG GGT TAC AAG GAC GCG ATC GTG ATC CCG TTC AAC CCG CCG TCG ATT CCC GAA CTC GGT ACG GCT GCC GGC TTC GAC TTC GAG CTG ACG GAC AAC GCC GGT CTC GGC CAC GAT GCG CTG ATG GCC GCG CGT AAC CAG TTG CTC GGG ATG GCC TCG AAG GAT CCG ACG CTG CAA GGG GTG CGC CCG AAC GGC CTG AAC GAC ACG CCG CAG TAC AAG GTC GAC ATC GAT CGC GAG AAG GCG AAC GCG CTC GGC GTG ACC GCG GAT GCG ATC GAC CAG ACG TTC TCG ATC GCA TGG GCG TCG AAG TAC GTG AAC AAC TTC CTG GAT ACC GAC GGC CGG ATC AAG AAG GTG TAC GTG CAG TCG GAT GCG CCG TTC CGG ATG ACG CCG GAA GAC ATG AAC ATC TGG TAC GTG CGC AAC GGG TCG GGC GGG ATG GTG CCG TTC AGC TCG TTC GCG ACC GGT CAC TGG ACG TAC GGT TCG CCG AAG CTC GAG CGC TAC AAC GGT GTG TCG GCG ATG GAA ATC CAG GGT CAG GCC GCA CCG GGC AAG TCG ACC GGT CAG GCG ATG GCC GCG ATG GAA GGG CTC GCG AAG AAG CTG CCG GTC GGT ATC GGC TAC TCG TGG ACC GGC CTG TCG TTC CAG GAA ATC CAG TCC GGC TCG CAG GCG CCG ATC CTG TAC GCG ATC TCG ATC CTC GTC GTG TTC CTG TGT CTC GCG GCG CTG TAT GAA AGC TGG TCG ATC CCG TTC TCG GTG ATC ATG GTG GTG CCG CTC GGC GTG ATC GGC GCA CTG CTC GCG GCG ACG ATG CGC GGC CTC GAG AAC GAC GTG TTC TTC CAG GTC GGC CTG CTG ACG ACC GTG GGC TTG TCC GCG AAG AAC GCG ATC CTG ATC GTG GAG TTC GCG CGC GAA CTG CAG ATG ACG GAG AAG ATG GGG CCG ATC GAG GCC GCG CTG GAA GCG GCG CGC CTG CGG CTG CGT CCG ATC CTG ATG ACG TCG CTC GCG TTC ATT CTC GGC GTG ATG CCG CTC GCG ATC AGC AAC GGC GCG GGT TCG GCC AGC CAG CAC GCA ATC GGC ACG GGC GTG ATC GGC GGG ATG ATC ACG GCG ACG TTC CTC GCG ATC TTC ATG ATC CCG ATG TTC TTC GTG AAG ATC CGC GCG ATC TTC AGC GGC GAG AAG GAA GAC GTC GAC GAG GCG CTG CGC CTG GCT CAG GAG CAC TCG --- --- --- CAC CAC GAA GAG AAG CCG --- --- --- --- --- --- --- --- --- --- --- GGC AAC GGC --- --- --- --- --- --- --- --- --- --- --- --- --- --- --- --- --- --- --- --- --- --- --- --- --- --- --- --- --- --- --- --- --- --- --- --- --- --- --- --- --- --- --- --- --- --- GAC --- GAA GGC AAC AAG GGA CAG --- --- --- 
RND4__GCA_000987055.1           ATG GCA AAG TTT TTT ATC GAT CGC CCG ATC TTC GCG TGG GTG ATC GCC ATC ATC CTG ATG CTG GCC GGG GTT GCG GCG ATC TTC ACG CTG CCG ATC TCG CAG TAT CCG ACG ATC GCG CCG CCC TCG ATC CAG ATC ACC GCG AAC TAC CCG GGT GCG TCC GCC AAG ACG GTG GAA GAC ACG GTG ACG CAG GTG ATC GAG CAG CAG ATG AGC GGT CTC GAC AAC TTC CTG TAC ATG TCG TCG ACC AGT GAC GAC TCG GGC AAC GCG ACG ATC ACG CTG ACC TTC GCG CCG GGC ACC AAC GCC GAC ATC GCG CAG GTC CAG GTG CAG AAC AAG CTG TCG CTC GCG ACG CCG ATT CTG CCG CAG GTC GTG CAG CAG CTC GGC CTC TCG GTG ACG AAG TCG AGC AGC AGC TTC CTG CTG GTG CTC GCC TTC AAC TCC GAA GAC GGC AGC ATG AAC AAG TAC GAC CTC GCG AAC TTC GTG GCG TCG CAC GTG AAG GAC CCG ATC AGC CGG TTG AAC GGC GTC GGT ACC GTC ACG CTG TTC GGC TCG CAG TAC GCG ATG CGG GTC TGG CTC GAT GCG ACC CGG CTG ACG AAC TAC GGC CTC ACG CCG GTC GAC GTG TCG ACC GCG ATC TCC GCA CAG AAC GTG CAG ATC GCA GGC GGC CAG ATC GGC GGC ACG CCG TCC ACG CCG GGC ACG ATG CTG CAG GCG ACG ATC ACC GAA TCG ACG CTG CTG CAG ACG CCC GAG CAG TTC GGC AAC ATC CTG CTG AAG GTC AAC CAG GAC GGC TCG CAG GTT CGC CTG AAG GAT GTC GCG AAG CTC GAA CTC GGC GGC GAA AAC TAC AAC TTC GAC ACG AAG TAC AAC GGT CAG CCG ACC GCG GCA CTC GGT ATC CAG CTC GCG ACC AAC GCG AAC GCG CTG GCG ACC GCG AAG GCC GTG CGC GCG AAG ATC GAC GAA CTG GCG CCG TTC TTC CCG CAC GGC CTC GTC GTG AAG TAC CCG TAC GAC ACG ACG CCG TTC GTG AAG CTG TCG ATC GAG GAA GTG GTC AAG ACG CTG CTC GAA GGT ATC GTG CTC GTG TTC CTC GTG ATG TAC CTG TTC CTG CAG AAC CTG CGG GCG ACG ATC ATC CCG ACG ATC GCG GTG CCG GTG GTG TTG CTC GGC ACG TTC GCG ATC ATG TCG ATG GTG GGC TTC TCG ATC AAC ACG CTG TCG ATG TTC GGC CTC GTG CTC GCC ATC GGC CTG CTG GTC GAC GAT GCG ATC GTG GTC GTG GAG AAC GTC GAG CGG GTG ATG GCG GAA GAG GGC CTG TCA CCG AAG GAG GCG ACC CGC AAG GCG ATG GGC CAG ATC ACC GGC GCA CTC GTC GGT GTG GCG CTC GTG CTG TCG GCG GTG TTC GTG CCG GTG GCG TTC TCG GGC GGC TCG GTC GGT GCG ATC TAT CGT CAG TTC TCG CTG ACG ATC GTG TCG GCG ATG GTG CTG TCG GTG CTC GTC GCG TTG ATT CTG ACG CCG GCA TTG TGC GCG ACG ATC CTC AAG CCG ATC CCG CAA GGC CAT CAC GAA GAG AAG AAG GGC TTC TTC GGC TGG TTC AAC CGC ACG TTC AAC AAC AGC CGC GAC AAG TAT CAC GTC GGC GTG CAC CAC GTG ATC AAG CGC TCG GGC CGC TGG CTC ATC ATC TAC CTC GTC GTG ATC GTC GCG GTC GGC CTG CTG TTC GTG CGC CTG CCG AAG TCG TTC CTG CCG GAT GAA GAC CAG GGC CTG ATG TTC GTG ATC GTG CAG ACG CCG TCG GGC TCG ACG CAG GAA ACG ACC GCG AAG ACG CTC GCG AAC ATT TCC GAT TAC CTG TTG AAG GAC GAG AAG GAA ATC GTC GAA TCG GCG TTC ACC GTC AAC GGC TTC AGC TTC GCC GGC CGC GGC CAG AAC TCC GGT CTC GTG TTC GTT CGC CTG AAG GAC TAC TCG CAG CGT CAG CAT GCG AAC CAG AAG GTG CAG GCG CTG ATC GGC CGG ATG TTC GGG CGC TAC GCG GGC TAC AAG GAC GCG ATC GTG ATC CCG TTC AAC CCG CCG TCG ATT CCC GAA CTC GGC ACC GCT GCC GGC TTC GAC TTC GAG CTG ACG GAC AAC GCA GGT CTC GGC CAC GAT GCG CTG ATG GCC GCG CGT AAC CAG CTG CTC GGG ATG GCC TCG AAG GAT CCG ACG CTG CAG GGT GTG CGT CCG AAC GGC CTG AAC GAT ACG CCG CAG TAC AAG GTC GAC ATC GAT CGC GAA AAG GCG AAC GCG CTC GGC GTG ACG GCG GAT GCG ATC GAC CAG ACG TTC TCG ATC GCC TGG GCG TCG AAG TAC GTG AAC AAC TTC CTG GAT ACC GAT GGC CGG ATC AAG AAG GTC TAC GTG CAG GCA GAC GCA CCG TTC CGG ATG ACG CCG GAA GAC CTG AAC ATC TGG TAC GTG CGC AAC GGG TCG GGC GGG ATG GTG CCG TTC AGT TCG TTC GCG ACC GGT CAC TGG ACG TAC GGT TCG CCG AAG CTC GAG CGC TAC AAC GGT GTG TCA GCG ATG GAA ATC CAG GGC CAG GCC GCA CCG GGC AAG TCG ACC GGT CAG GCG ATG GCG GCG ATG GAA CAG ATC GCG AAG AAG CTG CCG GTC GGT ATC GGC TAT TCG TGG ACC GGC CTG TCG TTC CAG GAA ATC CAG TCC GGT TCG CAG GCG CCG ATC CTG TAC GCG ATC TCG ATC CTC GTC GTG TTC CTG TGT CTC GCG GCG CTG TAT GAA AGC TGG TCG ATC CCG TTC TCG GTG ATC ATG GTG GTG CCG CTC GGC GTG ATC GGT GCA CTG CTC GCG GCA ACG ATG CGC GGC CTC GAG AAC GAC GTG TTC TTC CAG GTC GGC CTG CTG ACC ACC GTG GGC TTG TCC GCG AAG AAC GCG ATC CTG ATC GTG GAG TTC GCG CGC GAA CTG CAG ATG ACG GAG AAG ATG GGG CCG ATC GAG GCC GCG CTG GAA GCG GCG CGC CTG CGG CTG CGT CCG ATC CTG ATG ACG TCG CTC GCG TTC ATT CTC GGT GTG ATG CCG CTC GCG ATC AGC AAC GGC GCG GGT TCG GCG AGC CAG CAC GCG ATC GGT ACG GGC GTG ATC GGC GGG ATG ATC ACG GCG ACG TTC CTC GCG ATC TTC ATG ATC CCG ATG TTC TTC GTG AAG ATC CGT GCG ATC TTC AGC GGC GAG AAG GAA GAC GTC GAC GAG GCG CTG CGC CTG GCT CAG GAG CAC TCG --- --- --- CAC CAC GAA GAG AAG CCG --- --- --- --- --- --- --- --- --- --- --- GGC AAC GGC --- --- --- --- --- --- --- --- --- --- --- --- --- --- --- --- --- --- --- --- --- --- --- --- --- --- --- --- --- --- --- --- --- --- --- --- --- --- --- --- --- --- --- --- --- --- GAC --- GAA GGC AAC AAG GGA CAG --- --- --- 
RND4__GCA_000987075.1           ATG GCA AAG TTT TTT ATC GAT CGC CCG ATC TTC GCG TGG GTG ATC GCC ATC ATC CTG ATG CTG GCC GGG GTT GCG GCG ATC TTC ACG CTG CCG ATC TCG CAG TAT CCG ACG ATC GCG CCG CCC TCG ATC CAG ATC ACC GCG AAC TAC CCG GGC GCT TCC GCG AAG ACG GTG GAA GAC ACG GTG ACG CAG GTG ATC GAG CAG CAG ATG AGC GGT CTC GAC AAC TTC CTG TAC ATG TCG TCG ACC AGC GAT GAC TCG GGC AAC GCG ACG ATC ACG CTG ACC TTC GCG CCG GGC ACC AAC GCC GAC ATC GCG CAG GTC CAG GTG CAG AAC AAG CTG TCG CTC GCG ACG CCG ATT CTG CCG CAG GTC GTG CAG CAG CTC GGC CTG TCG GTG ACG AAG TCG AGC AGC AGC TTC CTG CTG GTG CTC GCC TTC AAC TCC GAA GAC GGC AGC ATG AAC AAG TAC GAC CTC GCG AAC TTC GTG GCG TCG CAC GTG AAG GAC CCG ATC AGC CGG TTG AAC GGC GTC GGT ACC GTC ACG CTG TTC GGC TCG CAG TAC GCG ATG CGG GTC TGG CTC GAT GCG ACC CGG CTG ACG AAC TAC GGC CTC ACG CCG GTC GAC GTG TCG ACC GCG ATC TCC GCA CAG AAC GTG CAG ATC GCA GGC GGC CAG ATC GGC GGC ACG CCG TCC ACG CCG GGC ACG ATG CTG CAG GCG ACG ATC ACC GAA TCG ACG CTG CTG CAG ACG CCC GAG CAG TTC GGC AAC ATC CTG CTG AAG GTC AAC CAG GAC GGC TCG CAG GTT CGC CTG AAG GAT GTC GCG AAG CTT GAA CTC GGC GGC GAA AAC TAC AAC TTC GAC ACG AAG TAC AAC GGT CAG CCG ACC GCG GCA CTC GGT ATC CAG CTC GCG ACC AAC GCG AAC GCG CTG GCG ACC GCG AAG GCC GTG CGC GCG AAG ATC GAC GAA CTG GCG CCG TTC TTC CCG CAC GGC CTC GTC GTG AAG TAC CCG TAC GAC ACG ACG CCG TTC GTG AAG CTG TCG ATC GAG GAA GTG GTC AAG ACG CTG CTC GAA GGT ATC GTG CTC GTG TTC CTC GTG ATG TAC CTG TTC CTG CAG AAC CTG CGG GCG ACG ATC ATC CCG ACG ATC GCG GTG CCG GTG GTG CTG CTC GGC ACG TTC GCG ATC ATG TCG ATG GTG GGC TTC TCG ATC AAC ACG CTG TCG ATG TTC GGC CTC GTG CTC GCC ATC GGC CTG CTG GTC GAC GAT GCG ATC GTG GTC GTG GAG AAC GTC GAG CGG GTG ATG GCG GAA GAG GGC CTG TCA CCG AAG GAG GCG ACG CGC AAG GCA ATG GGC CAG ATC ACC GGC GCA CTC GTC GGC GTG GCG CTC GTG CTG TCG GCG GTG TTC GTG CCG GTG GCA TTC TCG GGC GGC TCG GTC GGC GCG ATC TAT CGT CAG TTC TCG CTG ACG ATC GTG TCG GCG ATG GTG CTG TCG GTG CTC GTC GCG TTG ATT CTG ACG CCG GCA TTG TGC GCG ACG ATC CTC AAG CCG ATC CCG CAA GGG CAT CAC GAA GAG AAG AAG GGC TTC TTC GGC TGG TTC AAC CGC ACG TTC AAC AAC AGC CGC GAC AAG TAC CAC GTC GGC GTG CAC CAC GTG ATC AAG CGT TCG GGC CGC TGG CTC ATC ATC TAC CTG GTC GTG ATC GTC GCG GTC GGC CTG CTG TTC GTG CGC CTG CCG AAG TCG TTC CTG CCC GAT GAA GAC CAG GGC CTG ATG TTC GTG ATC GTG CAG ACG CCG TCG GGC TCG ACG CAG GAA ACG ACC GCG AAG ACG CTC GCG AAC ATT TCC GAC TAC CTG CTG AAG GAC GAG AAG GAA ATC GTC GAA TCG GCG TTC ACG GTC AAC GGC TTC AGC TTC GCC GGC CGC GGC CAG AAC TCC GGT CTC GTG TTC GTT CGC CTG AAG GAC TAC TCG CAG CGT CAG CAT GCG AAC CAG AAG GTG CAG GCG CTG ATC GGC CGG ATG TTC GGG CGC TAC GCG GGC TAC AAG GAC GCG ATC GTG ATC CCG TTC AAC CCG CCG TCG ATT CCT GAA CTC GGC ACC GCT GCC GGC TTC GAC TTC GAG CTG ACG GAC AAC GCG GGC CTC GGC CAC GAT GCG CTG ATG GCC GCG CGT AAC CAG CTG CTC GGG ATG GCC TCG AAG GAT CCG ACG CTG CAG GGT GTG CGT CCG AAC GGC CTG AAC GAT ACG CCG CAG TAC AAG GTC GAC ATC GAT CGC GAG AAG GCG AAC GCG CTC GGC GTG ACG GCG GAT GCG ATC GAC CAG ACG TTC TCG ATC GCG TGG GCG TCG AAG TAC GTG AAC AAC TTC CTG GAT ACC GAT GGC CGG ATC AAG AAG GTC TAC GTG CAG GCA GAC GCA CCG TTC CGG ATG ACG CCG GAA GAC CTG AAC ATC TGG TAC GTG CGC AAC GGG TCG GGC GGG ATG GTG CCG TTC AGT TCG TTC GCG ACC GGT CAC TGG ACG TAC GGT TCG CCG AAG CTC GAG CGC TAC AAC GGT GTG TCG GCG ATG GAA ATC CAG GGC CAG GCC GCA CCG GGC AAG TCG ACC GGT CAG GCG ATG GCC GCG ATG GAA CAG ATC GCG AAG AAG CTG CCG GTC GGT ATC GGC TAT TCG TGG ACC GGC CTG TCG TTC CAG GAA ATC CAG TCC GGT TCG CAG GCG CCG ATC CTG TAT GCG ATC TCG ATC CTC GTC GTG TTC CTG TGT CTC GCG GCA CTG TAT GAA AGC TGG TCG ATC CCG TTC TCG GTG ATC ATG GTG GTG CCG CTC GGC GTG ATC GGT GCA CTG CTC GCG GCA ACG ATG CGC GGC CTC GAG AAC GAC GTG TTC TTC CAG GTC GGC CTG CTG ACC ACC GTG GGC TTG TCC GCG AAG AAC GCG ATT CTG ATC GTG GAG TTC GCG CGC GAA CTG CAG ATG ACG GAG AAG ATG GGG CCG ATC GAG GCC GCG CTG GAA GCG GCG CGC CTG CGG CTG CGT CCG ATC CTG ATG ACG TCG CTC GCG TTC ATT CTC GGC GTG ATG CCG CTC GCG ATC AGC AAC GGC GCG GGT TCG GCC AGC CAG CAC GCG ATC GGT ACG GGC GTG ATC GGC GGG ATG ATC ACG GCG ACG TTC CTC GCG ATC TTC ATG ATC CCG ATG TTC TTC GTG AAG ATC CGT GCG ATC TTC AGC GGC GAG AAG GAA GAC GTC GAC GAG GCG CTG CGC CTG GCT CAG GAG CAC TCG --- --- --- CAC CAC GAA GAG AAG CCG --- --- --- --- --- --- --- --- --- --- --- GGC AAC GGC --- --- --- --- --- --- --- --- --- --- --- --- --- --- --- --- --- --- --- --- --- --- --- --- --- --- --- --- --- --- --- --- --- --- --- --- --- --- --- --- --- --- --- --- --- --- GAC --- GAA GGC AAC AAG GGA CAG --- --- --- 
RND4__GCA_001029145.1           ATG GCA AAG TTT TTT ATC GAT CGC CCG ATC TTC GCG TGG GTG ATC GCC ATC ATC CTG ATG CTG GCC GGG GTT GCG GCG ATC TTC ACG CTG CCG ATC TCG CAG TAT CCG ACG ATC GCG CCG CCC TCG ATC CAG ATC ACC GCG AAC TAC CCG GGT GCG TCC GCC AAG ACG GTG GAA GAC ACG GTG ACG CAG GTG ATC GAG CAG CAG ATG AGC GGT CTC GAC AAC TTC CTG TAC ATG TCG TCG ACC AGT GAC GAC TCG GGC AAC GCG ACG ATC ACG CTG ACC TTC GCG CCG GGC ACC AAC GCC GAC ATC GCG CAG GTC CAG GTG CAG AAC AAG CTG TCG CTC GCG ACG CCG ATT CTG CCG CAG GTC GTG CAG CAG CTC GGC CTC TCG GTG ACG AAG TCG AGC AGC AGC TTC CTG CTG GTG CTC GCG TTC AAC TCC GAA GAC GGC AGC ATG AAC AAG TAC GAC CTC GCG AAC TTC GTG GCG TCG CAC GTG AAG GAC CCG ATC AGC CGG TTG AAC GGC GTC GGT ACC GTC ACG CTG TTC GGC TCG CAG TAC GCG ATG CGG GTC TGG CTC GAT GCG ACC CGG CTG ACG AAC TAC GGC CTC ACG CCG GTC GAC GTG TCG ACC GCG ATC TCC GCA CAG AAC GTG CAG ATC GCA GGC GGC CAG ATC GGC GGC ACG CCG TCC ACG CCG GGC ACG ATG CTG CAG GCG ACG ATC ACC GAA TCG ACG CTG CTG CAG ACG CCC GAG CAG TTC GGC AAC ATC CTG CTG AAG GTC AAC CAG GAC GGC TCG CAG GTT CGC CTG AAG GAT GTC GCG AAG CTC GAA CTC GGC GGC GAA AAC TAC AAC TTC GAC ACG AAG TAC AAC GGT CAG CCG ACC GCG GCA CTC GGT ATC CAG CTC GCG ACC AAC GCG AAC GCC CTG GCG ACC GCG AAG GCC GTG CGC GCG AAG ATC GAC GAA CTG GCG CCG TTC TTC CCG CAC GGC CTC GTC GTG AAG TAC CCG TAC GAC ACG ACG CCG TTC GTG AAG CTG TCG ATC GAG GAA GTG GTC AAG ACG CTG CTC GAA GGT ATC GTG CTC GTG TTC CTC GTG ATG TAC CTG TTC CTG CAG AAC CTG CGG GCG ACG ATC ATC CCG ACG ATC GCG GTG CCG GTG GTG TTG CTC GGC ACG TTC GCG ATC ATG TCG ATG GTG GGC TTC TCG ATC AAC ACG CTG TCG ATG TTC GGC CTC GTG CTC GCC ATC GGC CTG CTG GTC GAC GAT GCG ATC GTG GTC GTG GAG AAC GTC GAG CGG GTG ATG GCG GAA GAG GGC CTG TCA CCG AAG GAG GCG ACC CGC AAG GCG ATG GGC CAG ATC ACC GGC GCA CTC GTC GGT GTG GCG CTC GTG CTG TCG GCG GTG TTC GTG CCG GTG GCG TTC TCG GGC GGC TCG GTC GGT GCG ATC TAT CGT CAG TTC TCG CTG ACG ATC GTG TCG GCG ATG GTG CTG TCG GTG CTC GTC GCG TTG ATT CTG ACG CCG GCA TTG TGC GCG ACG ATC CTC AAG CCG ATC CCG CAA GGC CAT CAC GAA GAG AAG AAG GGC TTC TTC GGC TGG TTC AAC CGC ACG TTC AAC AAC AGC CGC GAC AAG TAT CAC GTC GGC GTG CAC CAC GTG ATC AAG CGC TCG GGC CGC TGG CTC ATC ATC TAC CTC GTC GTG ATC GTC GCG GTC GGC CTG CTG TTC GTG CGC CTG CCG AAG TCG TTC CTG CCG GAT GAA GAC CAG GGC CTG ATG TTC GTG ATC GTG CAG ACG CCG TCG GGC TCG ACG CAG GAA ACG ACC GCG AAG ACG CTC GCG AAC ATT TCC GAC TAC CTG CTG AAG GAC GAG AAG GAA ATC GTC GAA TCG GCG TTC ACC GTC AAC GGC TTC AGC TTC GCC GGC CGC GGC CAG AAC TCC GGT CTC GTG TTC GTT CGC CTG AAG GAC TAC TCG CAG CGT CAG CAT GCG AAC CAG AAG GTG CAG GCG CTG ATC GGC CGG ATG TTC GGG CGC TAC GCG GGC TAC AAG GAC GCG ATC GTG ATC CCG TTC AAC CCG CCG TCG ATT CCC GAA CTC GGC ACC GCT GCC GGC TTC GAC TTC GAG CTG ACG GAC AAC GCA GGT CTC GGC CAC GAT GCG CTG ATG GCC GCG CGT AAC CAG CTG CTC GGG ATG GCC TCG AAG GAT CCG ACG CTG CAG GGT GTG CGT CCG AAC GGC CTG AAC GAT ACG CCG CAG TAC AAG GTC GAC ATC GAT CGC GAA AAG GCG AAC GCG CTC GGC GTG ACG GCG GAT GCG ATC GAC CAG ACG TTC TCG ATC GCC TGG GCG TCG AAG TAC GTG AAC AAC TTC CTG GAT ACC GAT GGC CGG ATC AAG AAG GTG TAC GTG CAG GCA GAC GCA CCG TTC CGG ATG ACG CCG GAA GAC CTG AAC ATC TGG TAC GTG CGC AAC GGG TCG GGC GGG ATG GTG CCG TTC AGT TCG TTC GCG ACC GGT CAC TGG ACG TAC GGT TCG CCG AAG CTC GAG CGC TAC AAC GGT GTG TCG GCG ATG GAA ATC CAG GGC CAG GCC GCA CCG GGC AAG TCG ACC GGT CAG GCG ATG GCG GCG ATG GAA CAG ATC GCG AAG AAG CTG CCG GTC GGT ATC GGC TAT TCG TGG ACC GGC CTG TCG TTC CAG GAA ATC CAG TCC GGT TCG CAG GCG CCG ATC CTG TAC GCG ATC TCG ATT CTC GTC GTG TTC CTG TGT CTC GCG GCG CTG TAT GAA AGC TGG TCG ATC CCG TTC TCG GTG ATC ATG GTG GTG CCG CTC GGC GTG ATC GGT GCA CTG CTC GCG GCA ACG ATG CGC GGC CTC GAG AAC GAC GTG TTC TTC CAG GTC GGC CTG CTG ACC ACC GTG GGC TTG TCC GCG AAG AAC GCG ATC CTG ATC GTG GAG TTC GCG CGC GAA CTG CAG ATG ACG GAG AAG ATG GGG CCG ATC GAG GCC GCG CTG GAA GCG GCG CGC CTG CGG CTG CGT CCG ATC CTG ATG ACG TCG CTC GCG TTC ATT CTC GGT GTG ATG CCG CTC GCG ATC AGC AAC GGC GCG GGT TCG GCC AGC CAG CAC GCG ATC GGT ACG GGC GTG ATC GGC GGG ATG ATC ACG GCG ACG TTC CTC GCG ATC TTC ATG ATC CCG ATG TTC TTC GTG AAG ATC CGT GCG ATC TTC AGC GGC GAG AAG GAA GAC GTC GAC GAG GCG CTG CGC CTG GCT CAG GAG CAC TCG --- --- --- CAC CAC GAA GAG AAG CCG --- --- --- --- --- --- --- --- --- --- --- GGC AAC GGC --- --- --- --- --- --- --- --- --- --- --- --- --- --- --- --- --- --- --- --- --- --- --- --- --- --- --- --- --- --- --- --- --- --- --- --- --- --- --- --- --- --- --- --- --- --- GAC --- GAA GGC AAC AAG GGA CAG --- --- --- 
RND4__GCA_001038745.1           ATG GCA AAG TTT TTT ATC GAT CGC CCG ATC TTC GCG TGG GTG ATC GCC ATC ATC CTG ATG CTG GCC GGG GTT GCG GCG ATC TTC ACG CTG CCG ATC TCG CAG TAT CCG ACG ATC GCG CCG CCC TCG ATC CAG ATC ACC GCG AAC TAC CCG GGC GCT TCC GCG AAG ACG GTG GAA GAC ACG GTG ACG CAG GTG ATC GAG CAG CAG ATG AGC GGT CTC GAC AAC TTC CTG TAC ATG TCG TCG ACC AGT GAC GAC TCG GGC AAC GCG ACG ATC ACG CTG ACC TTC GCG CCG GGT ACC AAC GCC GAC ATC GCA CAG GTC CAG GTG CAG AAC AAG CTG TCG CTC GCG ACG CCG ATT CTG CCG CAG GTC GTG CAG CAG CTC GGC CTC TCG GTG ACG AAG TCG AGC AGC AGC TTC CTG CTG GTG CTC GCC TTC AAC TCC GAA GAC GGC AGC ATG AAC AAG TAC GAC CTC GCG AAC TTC GTG GCG TCG CAC GTG AAG GAC CCG ATC AGC CGG TTG AAC GGC GTC GGT ACC GTC ACG CTG TTC GGC TCG CAG TAC GCG ATG CGG GTC TGG CTC GAT GCG ACC CGC CTG ACG AAC TAC GGC CTC ACG CCG GTC GAC GTG TCG ACC GCG ATC TCC GCG CAG AAC GTG CAG ATC GCA GGC GGC CAG ATC GGC GGC ACG CCG TCC ACG CCG GGC ACG ATG CTG CAG GCG ACG ATC ACC GAA TCG ACG CTG CTG CAG ACG CCC GAG CAG TTC GGC AAC ATC CTG CTG AAG GTC AAT CAG GAC GGC TCG CAG GTT CGC CTG AAG GAT GTC GCG AAG CTC GAA CTC GGC GGC GAA AAC TAC AAC TTC GAC ACG AAG TAC AAC GGT CAG CCG ACC GCG GCA CTC GGT ATC CAG CTC GCG ACC AAC GCG AAC GCG CTG GCG ACC GCG AAG GCC GTG CGC GCG AAG ATC GAC GAG CTG GCA CCA TTC TTC CCG CAC GGC CTC GTC GTG AAG TAC CCG TAC GAC ACG ACG CCG TTC GTG AAG CTG TCG ATC GAG GAA GTG GTC AAG ACG CTG CTC GAA GGT ATC GTG CTC GTG TTC CTC GTG ATG TAT CTG TTC CTG CAG AAC CTG CGG GCA ACG ATC ATC CCG ACG ATC GCG GTG CCG GTC GTG CTG CTC GGC ACG TTC GCG ATC ATG TCG ATG GTG GGC TTC TCG ATC AAC ACG CTG TCG ATG TTC GGC CTC GTG CTC GCG ATC GGC CTG CTG GTC GAC GAT GCG ATC GTG GTG GTG GAG AAC GTC GAG CGC GTG ATG GCC GAA GAG GGC CTG TCA CCG AAG GAG GCG ACC CGC AAG GCG ATG GGC CAG ATC ACC GGT GCA CTT GTC GGC GTG GCG CTG GTG CTG TCG GCG GTG TTC GTG CCG GTG GCG TTC TCG GGC GGC TCG GTC GGC GCG ATC TAT CGT CAG TTC TCG CTG ACG ATC GTG TCG GCG ATG GTG CTG TCG GTG CTG GTC GCG TTG ATT CTG ACG CCG GCC CTG TGC GCG ACG ATC CTC AAG CCG ATC CCG CAA GGG CAT CAC GAA GAG AAG AAG GGC TTC TTC GGC TGG TTC AAC CGC ACG TTC AAC AAC AGC CGC GAC AAG TAC CAC GTC GGC GTG CAC CAC GTG ATC AAG CGC TCG GGC CGC TGG CTC ATC ATC TAC CTG GTG GTG ATC GTC GCG GTC GGC CTG CTG TTC GTG CGC CTG CCG AAG TCG TTC CTG CCC GAT GAA GAC CAG GGC CTG ATG TTC GTG ATC GTG CAG ACG CCG TCG GGC TCG ACG CAG GAA ACG ACC GCG AAG ACG CTC GCG AAC ATT TCC GAC TAC CTG CTG AAG GAC GAG AAG GAA ATC GTC GAA TCG GCG TTC ACG GTC AAC GGC TTC AGC TTC GCC GGC CGC GGC CAG AAC TCC GGC CTC GTG TTC GTT CGC CTG AAG GAC TAC TCG CAG CGT CAG CAT GCG AAC CAG AAG GTG CAG GCG CTG ATC GGC CGG ATG TTC GGG CGC TAC GCG GGC TAC AAG GAC GCG ATC GTG ATC CCG TTC AAC CCG CCG TCG ATA CCT GAA CTC GGC ACC GCT GCC GGC TTC GAC TTC GAG CTG ACG GAC AAC GCG GGT CTC GGC CAC GAT GCG CTG ATG GCC GCG CGC AAC CAG CTG CTC GGG ATG GCC TCG AAG GAT CCG ACG CTG CAG GGT GTG CGT CCG AAC GGC CTG AAC GAT ACG CCG CAG TAC AAG GTC GAC ATC GAT CGC GAG AAG GCG AAC GCG CTC GGC GTG ACG GCG GAT GCG ATC GAC CAG ACG TTC TCG ATC GCG TGG GCG TCG AAG TAC GTG AAC AAC TTC CTG GAT ACC GAC GGC CGG ATC AAG AAG GTC TAC GTG CAG GCG GAC GCA CCG TTC CGG ATG ACG CCG GAA GAC CTG AAC ATC TGG TAC GTG CGC AAC GGG TCG GGC GGG ATG GTG CCG TTC AGT TCG TTC GCG ACC GGT CAC TGG ACG TAC GGT TCG CCG AAG CTC GAG CGC TAC AAC GGT GTG TCG GCG ATG GAA ATC CAG GGC CAG GCC GCA CCG GGC AAG TCG ACC GGT CAG GCG ATG GCG GCG ATG GAA CAG ATC GCG AAG AAG CTG CCG GTC GGT ATC GGC TAT TCG TGG ACG GGC CTG TCG TTC CAG GAA ATC CAG TCC GGT TCG CAG GCG CCG ATC CTG TAC GCG ATC TCG ATT CTC GTC GTG TTC CTG TGT CTC GCG GCG CTG TAT GAA AGC TGG TCG ATC CCG TTC TCG GTG ATC ATG GTG GTC CCG CTC GGC GTG ATC GGT GCA CTG CTC GCG GCA ACG ATG CGC GGC CTC GAG AAC GAC GTG TTC TTC CAG GTC GGC CTG CTG ACC ACC GTG GGC TTG TCC GCG AAG AAC GCG ATT CTG ATC GTG GAG TTC GCG CGC GAA CTG CAG ATG ACG GAG AAG ATG GGG CCG ATC GAG GCT GCG CTG GAA GCG GCG CGC CTG CGG CTG CGT CCG ATC CTG ATG ACG TCG CTC GCG TTC ATT CTC GGC GTG ATG CCG CTC GCG ATC AGC AAC GGC GCG GGT TCG GCC AGC CAG CAC GCG ATC GGT ACG GGC GTG ATC GGC GGG ATG ATC ACG GCG ACG TTC CTC GCG ATC TTC ATG ATC CCG ATG TTC TTC GTG AAG ATC CGC GCG ATC TTC AGC GGC GAG AAG GAA GAC GTC GAC GAG GCG CTG CGC CTG GCT CAG GAG CAC TCG --- --- --- CAC CAC GAA GAG AAG CCG --- --- --- --- --- --- --- --- --- --- --- GGC AAC GGC --- --- --- --- --- --- --- --- --- --- --- --- --- --- --- --- --- --- --- --- --- --- --- --- --- --- --- --- --- --- --- --- --- --- --- --- --- --- --- --- --- --- --- --- --- --- GAC --- GAA GGC AAC AAG GGA CAG --- --- --- 
RND4__GCA_001038835.1           ATG GCA AAG TTT TTT ATC GAT CGC CCG ATC TTC GCG TGG GTG ATC GCC ATC ATC CTG ATG CTG GCC GGG GTT GCG GCG ATC TTC ACG CTG CCG ATC TCG CAG TAT CCG ACG ATC GCG CCG CCC TCG ATC CAG ATC ACC GCG AAC TAC CCG GGC GCT TCC GCG AAG ACG GTG GAA GAC ACG GTG ACG CAG GTG ATC GAG CAG CAG ATG AGC GGT CTC GAC AAC TTC CTG TAC ATG TCG TCG ACC AGT GAC GAC TCG GGC AAC GCG ACG ATC ACG CTG ACC TTC GCG CCG GGT ACC AAC GCC GAC ATC GCA CAG GTC CAG GTG CAG AAC AAG CTG TCG CTC GCG ACG CCG ATT CTG CCG CAG GTC GTG CAG CAG CTC GGC CTC TCG GTG ACG AAG TCG AGC AGC AGC TTC CTG CTG GTG CTC GCC TTC AAC TCC GAA GAC GGC AGC ATG AAC AAG TAC GAC CTC GCG AAC TTC GTG GCG TCG CAC GTG AAG GAC CCG ATC AGC CGG TTG AAC GGC GTC GGT ACC GTC ACG CTG TTC GGC TCG CAG TAC GCG ATG CGG GTC TGG CTC GAT GCG ACC CGC CTG ACG AAC TAC GGC CTC ACG CCG GTC GAC GTG TCG ACC GCG ATC TCC GCG CAG AAC GTG CAG ATC GCA GGC GGC CAG ATC GGC GGC ACG CCG TCC ACG CCG GGC ACG ATG CTG CAG GCG ACG ATC ACC GAA TCG ACG CTG CTG CAG ACG CCC GAG CAG TTC GGC AAC ATC CTG CTG AAG GTC AAT CAG GAC GGC TCG CAG GTT CGC CTG AAG GAT GTC GCG AAG CTC GAA CTC GGC GGC GAA AAC TAC AAC TTC GAC ACG AAG TAC AAC GGT CAG CCG ACC GCG GCA CTC GGT ATC CAG CTC GCG ACC AAC GCG AAC GCG CTG GCG ACC GCG AAG GCC GTG CGC GCG AAG ATC GAC GAG CTG GCA CCA TTC TTC CCG CAC GGC CTC GTC GTG AAG TAC CCG TAC GAC ACG ACG CCG TTC GTG AAG CTG TCG ATC GAG GAA GTG GTC AAG ACG CTG CTC GAA GGT ATC GTG CTC GTG TTC CTC GTG ATG TAT CTG TTC CTG CAG AAC CTG CGG GCA ACG ATC ATC CCG ACG ATC GCG GTG CCG GTC GTG CTG CTC GGC ACG TTC GCG ATC ATG TCG ATG GTG GGC TTC TCG ATC AAC ACG CTG TCG ATG TTC GGC CTC GTG CTC GCG ATC GGC CTG CTG GTC GAC GAT GCG ATC GTG GTG GTG GAG AAC GTC GAG CGC GTG ATG GCC GAA GAG GGC CTG TCA CCG AAG GAG GCG ACC CGC AAG GCG ATG GGC CAG ATC ACC GGT GCA CTT GTC GGC GTG GCG CTG GTG CTG TCG GCG GTG TTC GTG CCG GTG GCG TTC TCG GGC GGC TCG GTC GGC GCG ATC TAT CGT CAG TTC TCG CTG ACG ATC GTG TCG GCG ATG GTG CTG TCG GTG CTG GTC GCG TTG ATT CTG ACG CCG GCC CTG TGC GCG ACG ATC CTC AAG CCG ATC CCG CAA GGG CAT CAC GAA GAG AAG AAG GGC TTC TTC GGC TGG TTC AAC CGC ACG TTC AAC AAC AGC CGC GAC AAG TAC CAC GTC GGC GTG CAC CAC GTG ATC AAG CGC TCG GGC CGC TGG CTC ATC ATC TAC CTG GTG GTG ATC GTC GCG GTC GGC CTG CTG TTC GTG CGC CTG CCG AAG TCG TTC CTG CCC GAT GAA GAC CAG GGC CTG ATG TTC GTG ATC GTG CAG ACG CCG TCG GGC TCG ACG CAG GAA ACG ACC GCG AAG ACG CTC GCG AAC ATT TCC GAC TAC CTG CTG AAG GAC GAG AAG GAA ATC GTC GAA TCG GCG TTC ACG GTC AAC GGC TTC AGC TTC GCC GGC CGC GGC CAG AAC TCC GGC CTC GTG TTC GTT CGC CTG AAG GAC TAC TCG CAG CGT CAG CAT GCG AAC CAG AAG GTG CAG GCG CTG ATC GGC CGG ATG TTC GGG CGC TAC GCG GGC TAC AAG GAC GCG ATC GTG ATC CCG TTC AAC CCG CCG TCG ATA CCT GAA CTC GGC ACC GCT GCC GGC TTC GAC TTC GAG CTG ACG GAC AAC GCG GGT CTC GGC CAC GAT GCG CTG ATG GCC GCG CGC AAC CAG CTG CTC GGG ATG GCC TCG AAG GAT CCG ACG CTG CAG GGT GTG CGT CCG AAC GGC CTG AAC GAT ACG CCG CAG TAC AAG GTC GAC ATC GAT CGC GAG AAG GCG AAC GCG CTC GGC GTG ACG GCG GAT GCG ATC GAC CAG ACG TTC TCG ATC GCG TGG GCG TCG AAG TAC GTG AAC AAC TTC CTG GAT ACC GAC GGC CGG ATC AAG AAG GTC TAC GTG CAG GCG GAC GCA CCG TTC CGG ATG ACG CCG GAA GAC CTG AAC ATC TGG TAC GTG CGC AAC GGG TCG GGC GGG ATG GTG CCG TTC AGT TCG TTC GCG ACC GGT CAC TGG ACG TAC GGT TCG CCG AAG CTC GAG CGC TAC AAC GGT GTG TCG GCG ATG GAA ATC CAG GGC CAG GCC GCA CCG GGC AAG TCG ACC GGT CAG GCG ATG GCG GCG ATG GAA CAG ATC GCG AAG AAG CTG CCG GTC GGT ATC GGC TAT TCG TGG ACG GGC CTG TCG TTC CAG GAA ATC CAG TCC GGT TCG CAG GCG CCG ATC CTG TAC GCG ATC TCG ATT CTC GTC GTG TTC CTG TGT CTC GCG GCG CTG TAT GAA AGC TGG TCG ATC CCG TTC TCG GTG ATC ATG GTG GTC CCG CTC GGC GTG ATC GGT GCA CTG CTC GCG GCA ACG ATG CGC GGC CTC GAG AAC GAC GTG TTC TTC CAG GTC GGC CTG CTG ACC ACC GTG GGC TTG TCC GCG AAG AAC GCG ATT CTG ATC GTG GAG TTC GCG CGC GAA CTG CAG ATG ACG GAG AAG ATG GGG CCG ATC GAG GCT GCG CTG GAA GCG GCG CGC CTG CGG CTG CGT CCG ATC CTG ATG ACG TCG CTC GCG TTC ATT CTC GGC GTG ATG CCG CTC GCG ATC AGC AAC GGC GCG GGT TCG GCC AGC CAG CAC GCG ATC GGT ACG GGC GTG ATC GGC GGG ATG ATC ACG GCG ACG TTC CTC GCG ATC TTC ATG ATC CCG ATG TTC TTC GTG AAG ATC CGC GCG ATC TTC AGC GGC GAG AAG GAA GAC GTC GAC GAG GCG CTG CGC CTG GCT CAG GAG CAC TCG --- --- --- CAC CAC GAA GAG AAG CCG --- --- --- --- --- --- --- --- --- --- --- GGC AAC GGC --- --- --- --- --- --- --- --- --- --- --- --- --- --- --- --- --- --- --- --- --- --- --- --- --- --- --- --- --- --- --- --- --- --- --- --- --- --- --- --- --- --- --- --- --- --- GAC --- GAA GGC AAC AAG GGA CAG --- --- --- 
RND4__GCA_001043615.1           ATG GCA AAG TTT TTT ATC GAT CGC CCG ATC TTC GCG TGG GTG ATC GCC ATC ATC CTG ATG CTG GCC GGG GTT GCG GCG ATC TTC ACG CTG CCG ATC TCG CAG TAT CCG ACG ATC GCG CCG CCC TCG ATC CAG ATC ACC GCG AAC TAC CCG GGC GCT TCC GCG AAG ACG GTG GAA GAC ACG GTG ACG CAG GTG ATC GAG CAG CAG ATG AGC GGT CTC GAC AAC TTC CTG TAC ATG TCG TCG ACC AGT GAC GAC TCG GGC AAC GCG ACG ATC ACG CTG ACC TTC GCG CCG GGT ACC AAC GCC GAC ATC GCA CAG GTC CAG GTG CAG AAC AAG CTG TCG CTC GCG ACG CCG ATT CTG CCG CAG GTC GTG CAG CAG CTC GGC CTC TCG GTG ACG AAG TCG AGC AGC AGC TTC CTG CTG GTG CTC GCC TTC AAC TCC GAA GAC GGC AGC ATG AAC AAG TAC GAC CTC GCG AAC TTC GTG GCG TCG CAC GTG AAG GAC CCG ATC AGC CGG TTG AAC GGC GTC GGT ACC GTC ACG CTG TTC GGC TCG CAG TAC GCG ATG CGG GTC TGG CTC GAT GCG ACC CGC CTG ACG AAC TAC GGC CTC ACG CCG GTC GAC GTG TCG ACC GCG ATC TCC GCG CAG AAC GTG CAG ATC GCA GGC GGC CAG ATC GGC GGC ACG CCG TCC ACG CCG GGC ACG ATG CTG CAG GCG ACG ATC ACC GAA TCG ACG CTG CTG CAG ACG CCC GAG CAG TTC GGC AAC ATC CTG CTG AAG GTC AAT CAG GAC GGC TCG CAG GTT CGC CTG AAG GAT GTC GCG AAG CTC GAA CTC GGC GGC GAA AAC TAC AAC TTC GAC ACG AAG TAC AAC GGT CAG CCG ACC GCG GCA CTC GGT ATC CAG CTC GCG ACC AAC GCG AAC GCG CTG GCG ACC GCG AAG GCC GTG CGC GCG AAG ATC GAC GAG CTG GCA CCA TTC TTC CCG CAC GGC CTC GTC GTG AAG TAC CCG TAC GAC ACG ACG CCG TTC GTG AAG CTG TCG ATC GAG GAA GTG GTC AAG ACG CTG CTC GAA GGT ATC GTG CTC GTG TTC CTC GTG ATG TAT CTG TTC CTG CAG AAC CTG CGG GCA ACG ATC ATC CCG ACG ATC GCG GTG CCG GTC GTG CTG CTC GGC ACG TTC GCG ATC ATG TCG ATG GTG GGC TTC TCG ATC AAC ACG CTG TCG ATG TTC GGC CTC GTG CTC GCG ATC GGC CTG CTG GTC GAC GAT GCG ATC GTG GTG GTG GAG AAC GTC GAG CGC GTG ATG GCC GAA GAG GGC CTG TCA CCG AAG GAG GCG ACC CGC AAG GCG ATG GGC CAG ATC ACC GGT GCA CTT GTC GGC GTG GCG CTG GTG CTG TCG GCG GTG TTC GTG CCG GTG GCG TTC TCG GGC GGC TCG GTC GGC GCG ATC TAT CGT CAG TTC TCG CTG ACG ATC GTG TCG GCG ATG GTG CTG TCG GTG CTG GTC GCG TTG ATT CTG ACG CCG GCC CTG TGC GCG ACG ATC CTC AAG CCG ATC CCG CAA GGG CAT CAC GAA GAG AAG AAG GGC TTC TTC GGC TGG TTC AAC CGC ACG TTC AAC AAC AGC CGC GAC AAG TAC CAC GTC GGC GTG CAC CAC GTG ATC AAG CGC TCG GGC CGC TGG CTC ATC ATC TAC CTG GTG GTG ATC GTC GCG GTC GGC CTG CTG TTC GTG CGC CTG CCG AAG TCG TTC CTG CCC GAT GAA GAC CAG GGC CTG ATG TTC GTG ATC GTG CAG ACG CCG TCG GGC TCG ACG CAG GAA ACG ACC GCG AAG ACG CTC GCG AAC ATT TCC GAC TAC CTG CTG AAG GAC GAG AAG GAA ATC GTC GAA TCG GCG TTC ACG GTC AAC GGC TTC AGC TTC GCC GGC CGC GGC CAG AAC TCC GGC CTC GTG TTC GTT CGC CTG AAG GAC TAC TCG CAG CGT CAG CAT GCG AAC CAG AAG GTG CAG GCG CTG ATC GGC CGG ATG TTC GGG CGC TAC GCG GGC TAC AAG GAC GCG ATC GTG ATC CCG TTC AAC CCG CCG TCG ATA CCT GAA CTC GGC ACC GCT GCC GGC TTC GAC TTC GAG CTG ACG GAC AAC GCG GGT CTC GGC CAC GAT GCG CTG ATG GCC GCG CGC AAC CAG CTG CTC GGG ATG GCC TCG AAG GAT CCG ACG CTG CAG GGT GTG CGT CCG AAC GGC CTG AAC GAT ACG CCG CAG TAC AAG GTC GAC ATC GAT CGC GAG AAG GCG AAC GCG CTC GGC GTG ACG GCG GAT GCG ATC GAC CAG ACG TTC TCG ATC GCG TGG GCG TCG AAG TAC GTG AAC AAC TTC CTG GAT ACC GAC GGC CGG ATC AAG AAG GTC TAC GTG CAG GCG GAC GCA CCG TTC CGG ATG ACG CCG GAA GAC CTG AAC ATC TGG TAC GTG CGC AAC GGG TCG GGC GGG ATG GTG CCG TTC AGT TCG TTC GCG ACC GGT CAC TGG ACG TAC GGT TCG CCG AAG CTC GAG CGC TAC AAC GGT GTG TCG GCG ATG GAA ATC CAG GGC CAG GCC GCA CCG GGC AAG TCG ACC GGT CAG GCG ATG GCG GCG ATG GAA CAG ATC GCG AAG AAG CTG CCG GTC GGT ATC GGC TAT TCG TGG ACG GGC CTG TCG TTC CAG GAA ATC CAG TCC GGT TCG CAG GCG CCG ATC CTG TAC GCG ATC TCG ATT CTC GTC GTG TTC CTG TGT CTC GCG GCG CTG TAT GAA AGC TGG TCG ATC CCG TTC TCG GTG ATC ATG GTG GTC CCG CTC GGC GTG ATC GGT GCA CTG CTC GCG GCA ACG ATG CGC GGC CTC GAG AAC GAC GTG TTC TTC CAG GTC GGC CTG CTG ACC ACC GTG GGC TTG TCC GCG AAG AAC GCG ATT CTG ATC GTG GAG TTC GCG CGC GAA CTG CAG ATG ACG GAG AAG ATG GGG CCG ATC GAG GCT GCG CTG GAA GCG GCG CGC CTG CGG CTG CGT CCG ATC CTG ATG ACG TCG CTC GCG TTC ATT CTC GGC GTG ATG CCG CTC GCG ATC AGC AAC GGC GCG GGT TCG GCC AGC CAG CAC GCG ATC GGT ACG GGC GTG ATC GGC GGG ATG ATC ACG GCG ACG TTC CTC GCG ATC TTC ATG ATC CCG ATG TTC TTC GTG AAG ATC CGC GCG ATC TTC AGC GGC GAG AAG GAA GAC GTC GAC GAG GCG CTG CGC CTG GCT CAG GAG CAC TCG --- --- --- CAC CAC GAA GAG AAG CCG --- --- --- --- --- --- --- --- --- --- --- GGC AAC GGC --- --- --- --- --- --- --- --- --- --- --- --- --- --- --- --- --- --- --- --- --- --- --- --- --- --- --- --- --- --- --- --- --- --- --- --- --- --- --- --- --- --- --- --- --- --- GAC --- GAA GGC AAC AAG GGA CAG --- --- --- 
RND4__GCA_000724975.1           ATG GCA AAG TTT TTT ATC GAT CGC CCG ATC TTC GCG TGG GTG ATC GCC ATC ATC CTG ATG CTG GCC GGG GTT GCG GCG ATC TTC ACG CTG CCG ATC TCG CAG TAT CCG ACG ATC GCG CCG CCA TCG ATC CAG ATC ACC GCG AAC TAC CCG GGC GCT TCC GCG AAG ACG GTG GAA GAC ACG GTG ACG CAG GTG ATC GAG CAG CAG ATG AGC GGT CTC GAC AAC TTC CTG TAC ATG TCG TCG ACC AGC GAT GAC TCG GGC AAC GCG ACG ATC ACG CTG ACC TTC GCG CCG GGT ACC AAC GCC GAC ATC GCA CAG GTT CAG GTG CAG AAC AAG CTG TCG CTC GCG ACG CCG ATT CTG CCG CAG GTC GTG CAG CAG CTC GGT CTT TCG GTG ACG AAG TCG AGC AGC AGC TTC TTG CTG GTG CTC GCC TTC AAC TCC GAA GAC GGC AGC ATG AAC AAG TAC GAC CTC GCG AAC TTC GTG GCG TCG CAC GTG AAG GAT CCG ATC AGC CGG TTG AAC GGC GTC GGT ACC GTC ACG CTG TTC GGC TCG CAG TAC GCG ATG CGG GTC TGG CTC GAT TCG AAC CGC CTG ACG AAC TAC GGC CTC ACG CCG GTC GAC GTG TCG ACC GCG ATC GCC GCA CAG AAC GTG CAG ATC GCG GGC GGC CAG ATC GGC GGC ACG CCG GCC ACG CCG GGC ACC ATG CTG CAG GCG ACG ATC ACC GAA TCG ACG CTG CTG CAG ACG CCC GAG CAG TTC GGC AAC ATC CTG CTG AAG GTC AAC CAG GAC GGT TCG CAG GTT CGC CTG AAG GAT GTC GCG AAG ATC GAA CTC GGC GGC GAA AAC TAC AAC TTC GAT ACG AAG TAC AAC GGT CAG CCG ACC GCG GCA CTC GGT ATC CAG CTC GCC ACC AAC GCG AAC GCG CTC GCA ACC GCG AAG GCC GTG CGC GCG AAG ATC GAC GAA CTG GCA CCG TTC TTC CCG CAC GGC CTC GTC GTG AAG TAC CCG TAC GAC ACG ACG CCG TTC GTG AAG CTG TCG ATC GAG GAA GTG GTC AAG ACG CTG CTC GAA GGT ATC GTG CTG GTG TTC CTC GTG ATG TAT CTG TTC CTG CAG AAC CTG CGG GCG ACG ATC ATC CCG ACG ATC GCG GTG CCG GTC GTG TTG CTC GGT ACG TTC GCG ATC ATG TCG ATG GTG GGC TTC TCG ATC AAC ACG CTG TCG ATG TTC GGC CTC GTG CTC GCG ATC GGC CTG CTG GTC GAC GAT GCG ATC GTG GTG GTG GAG AAC GTC GAG CGG GTG ATG GCG GAA GAG GGC CTG TCA CCG AAG GAG GCG ACC CGC AAG GCG ATG GGC CAG ATC ACC GGC GCA CTC GTC GGC GTG GCG CTC GTG CTG TCG GCG GTG TTC GTG CCG GTG GCG TTC TCG GGT GGC TCG GTC GGC GCG ATC TAT CGT CAG TTC TCG CTG ACG ATC GTG TCG GCG ATG GTG CTG TCG GTG CTC GTC GCG TTG ATT CTG ACG CCG GCA CTG TGC GCG ACG ATC CTC AAG CCG ATC CCG CAA GGG CAT CAC GAA GAG AAG AAG GGC TTC TTC GGC TGG TTC AAC CGC ACG TTC AAC AAC AGC CGC GAC AAG TAC CAC GTC GGC GTG CAC CAC GTG ATC AAG CGG TCG GGC CGC TGG CTC ATC ATC TAC CTG GTC GTG ATC GTC GCG GTC GGC CTG CTG TTC GTG CGC CTG CCG AAG TCG TTC CTG CCC GAT GAA GAC CAG GGC CTG ATG TTC GTG ATC GTG CAG ACG CCG TCG GGC TCG ACG CAG GAA ACG ACC GCG AAG ACG CTC GCG AAC ATT TCC GAC TAC CTG CTG AAG GAC GAG AAG GAA ATC GTC GAA TCG GCG TTC ACG GTC AAC GGC TTC AGC TTC GCG GGC CGC GGC CAG AAC TCC GGT CTC GTG TTC GTG CGC CTG AAG GAC TAC TCG CAG CGT CAG CAT GCG AAC CAG AAG GTG CAG GCG CTG ATC GGC CGG ATG TTC GGG CGC TAC GCG GGC TAC AAG GAC GCG ATC GTG ATC CCG TTC AAC CCG CCG TCG ATT CCT GAA CTC GGG ACG GCT GCC GGC TTC GAC TTC GAG CTG ACG GAC AAC GCG GGT CTC GGC CAC GAT GCA CTG ATG GCC GCG CGT AAC CAG CTG CTC GGG ATG GCC TCG AAG GAT CCG ACG CTG CAG GGC GTG CGT CCG AAC GGC CTG AAC GAT ACG CCG CAG TAC AAG GTC GAC ATC GAT CGC GAG AAG GCG AAC GCG CTC GGC GTG ACG GCG GAT GCG ATC GAC CAG ACG TTC TCG ATC GCA TGG GCG TCG AAG TAC GTG AAC AAC TTC CTG GAT ACC GAC GGC CGG ATC AAG AAG GTC TAC GTG CAG GCA GAC GCA CCG TTC CGG ATG ACG CCG GAA GAC CTG AAC ATC TGG TAC GTG CGC AAC GGG TCG GGC GGG ATG GTG CCG TTC AGC TCG TTC GCG ACC GGT CAC TGG ACG TAC GGT TCG CCG AAG CTC GAG CGC TAC AAC GGT GTG TCG GCG ATG GAA ATC CAG GGT CAG GCT GCA CCG GGC AAG TCG ACC GGT CAG GCG ATG GCC GCG ATG GAA GGG CTC GCG AAG AAG CTG CCG GTC GGT ATC GGC TAT TCG TGG ACC GGC CTG TCG TTC CAG GAA ATC CAG TCC GGC TCG CAG GCG CCG ATC CTG TAC GCG ATC TCG ATC CTC GTC GTG TTC CTG TGT CTC GCG GCG CTG TAT GAA AGC TGG TCG ATC CCG TTC TCG GTG ATC ATG GTG GTG CCG CTC GGC GTG ATC GGT GCA CTG CTG GCG GCA ACG ATG CGC GGC CTC GAG AAC GAC GTG TTC TTC CAG GTC GGC CTG CTG ACC ACC GTG GGC TTG TCC GCG AAG AAC GCG ATT CTG ATC GTG GAG TTC GCG CGC GAA CTG CAG ATG ACG GAG AAG ATG GGG CCG ATC GAG GCC GCG CTG GAA GCA GCG CGC CTG CGG CTG CGT CCG ATT CTG ATG ACG TCG CTC GCG TTC ATT CTC GGC GTG ATG CCG CTC GCG ATC AGC AAC GGC GCG GGT TCG GCC AGC CAG CAC GCG ATC GGT ACG GGC GTG ATC GGC GGG ATG ATC ACG GCG ACG TTC CTC GCG ATC TTC ATG ATC CCG ATG TTC TTC GTG AAG ATC CGC GCG ATC TTC AGC GGC GAG AAG GAA GAC GTC GAC GAG GCG CTG CGC CTG GCT CAG GAG CAC TCG --- --- --- CAC CAC GAA GAG AAG CCG --- --- --- --- --- --- --- --- --- --- --- GGC AAC GGC --- --- --- --- --- --- --- --- --- --- --- --- --- --- --- --- --- --- --- --- --- --- --- --- --- --- --- --- --- --- --- --- --- --- --- --- --- --- --- --- --- --- --- --- --- --- GAC --- GAA GGC AAC AAG GGA CAG --- --- --- 
RND4__GCA_000756845.1           ATG GCA AAG TTT TTT ATC GAT CGC CCG ATC TTC GCG TGG GTG ATC GCC ATC ATC CTG ATG CTG GCC GGG GTT GCG GCG ATC TTC ACG CTG CCG ATC GCG CAG TAT CCG ACG ATC GCG CCG CCA TCG ATC CAG ATC ACC GCG AAC TAC CCG GGC GCT TCC GCG AAG ACG GTG GAA GAC ACG GTG ACG CAG GTG ATC GAG CAG CAG ATG AGC GGT CTC GAC AAC TTC CTG TAC ATG TCG TCG ACG AGT GAC GAC TCG GGC AAC GCG ACG ATC ACG CTG ACC TTC GCG CCG GGC ACC AAC GCC GAC ATC GCG CAG GTC CAG GTG CAG AAC AAG CTG TCG CTC GCG ACG CCG GTT CTG CCG CAG GTC GTG CAG CAG CTC GGT CTG TCG GTC ACG AAG TCG AGC AGC AGC TTC CTG CTG GTG CTC GCC TTC AAC TCC GAA GAC GGC AGC ATG AAC AAG TAC GAC CTC GCG AAC TTC GTG GCG TCG CAC GTG AAG GAT CCG ATC AGC CGG CTG AAC GGC GTC GGT ACC GTC ACG CTG TTC GGC TCG CAG TAC GCG ATG CGG ATC TGG CTC GAC CCG AAC CGC CTG ACC AAC TAC GGG CTC ACG CCG GTC GAC GTC AGC TCC GCG ATC ACC GCG CAG AAC GTG CAG ATC GCG GGC GGC CAG ATC GGC GGC ACG CCG GCG AAG CCG GGC ACC ATG CTG CAG GCG ACG ATC ACC GAA TCG ACG CTG CTG CAG ACG CCC GAA CAG TTC GGC AAC ATC CTG TTG AAG GTC AAC CAG GAC GGC TCG CAG GTT CGC CTG AAG GAC GTC GCG CAG ATC GGC CTC GGC GGC GAA AAC TAC AAC TTC GAC ACG AAG TAC AAC GGT CAG CCG ACC GCG GCG CTC GGT ATC CAG CTC GCG ACC AAC GCG AAC GCG CTC GCG ACC GCG AAG GCC GTG CGC GCG AAG ATC GAC GAG CTC GCA CCG TTC TTC CCG CAC GGC CTC GTC GTG AAG TAC CCG TAC GAC ACG ACG CCG TTC GTG AAG CTG TCG ATC GAG GAA GTG GTC AAG ACG CTG CTC GAA GGT ATC GTG CTC GTG TTC CTC GTG ATG TAT CTC TTC CTG CAG AAC CTG CGG GCG ACG ATC ATC CCG ACG ATC GCG GTG CCG GTC GTG CTG CTC GGC ACG TTC GCG ATC ATG TCG ATG GTC GGC TTC TCG ATC AAT ACG CTG TCG ATG TTC GGC CTC GTG CTC GCG ATC GGC CTG CTG GTC GAC GAT GCG ATC GTG GTG GTC GAG AAC GTC GAG CGC GTG ATG GCC GAG GAG GGC TTG TCG CCG AAG GAG GCG ACC CGC AAG GCG ATG GGC CAG ATC ACC GGC GCA CTC GTC GGC GTG GCG CTC GTG CTG TCG GCG GTG TTC GTG CCG GTG GCG TTC TCC GGC GGT TCG GTC GGC GCG ATC TAT CGT CAG TTC TCG CTG ACG ATC GTG TCG GCG ATG GTG CTG TCG GTG CTG GTC GCG TTG ATT CTG ACG CCG GCG CTG TGC GCG ACG ATC CTC AAG CCG ATC CCG CAG GGC CAT CAC GAA GAG AAG AAG GGC TTC TTC GGC TGG TTC AAC CGC ACG TTC AAC AAC AGC CGC GAC AAA TAC CAC GTC GGC GTG CAC CAC GTG ATC AAG CGC TCG GGC CGC TGG CTC ATC ATC TAT CTG GTC GTG ATC GTC GCG GTC GGG CTG CTG TTC GTT CGC CTG CCG AAG TCG TTC CTG CCC GAT GAG GAC CAG GGC CTG ATG TTC GTG ATC GTG CAG ACG CCG TCG GGC TCG ACG CAG GAA ACG ACC GCG AAG ACG CTC GCG AAC ATT TCC GAC TAC CTG CTG AAG GAC GAG AAG GAC ATC GTC GAA TCG GCG TTC ACG GTC AAC GGC TTC AGC TTC GCG GGC CGT GGT CAG AAC TCG GGT CTC GTG TTC GTG CGC CTG AAG GAC TAC TCG CAG CGT CAG CAT GCG AAC CAG AAG GTG CAG GCG CTG ATC GGC CGG ATG TTC GGG CGC TAC GGG AGC TAC AAG GAC GCG CTC GTG ATT CCG TTC AAC CCG CCG TCG ATT CCC GAA CTC GGT ACC GCC GCC GGC TTC GAC TTC GAG CTG ACG GAC AAC GCC GGT CTC GGC CAC GAC GCA CTG ATG GCC GCA CGT AAC CAG TTG CTC GGG ATG GCG TCG AAG GAT CCG ACG CTG CAG GGT GTC CGT CCG AAC GGC CTG AAC GAT ACG CCG CAG TAC AAG GTC GAC ATC GAC CGC GAG AAG GCG AAT GCA CTG GGC GTG ACG GCG GAT GCG ATC GAC CAG ACG TTC TCG ATC GCG TGG GCG TCG AAG TAC GTG AAC AAC TTC CTC GAC ACC GAC GGC CGG ATC AAG AAG GTG TAC GTG CAG GCC GAC GCG CCG TTC CGG ATG ACG CCG GAA GAC ATG AAC ATC TGG TAC GTG CGC AAC GGG TCG GGC GGG ATG GTG CCG TTC AGC GCG TTC GCG ACC GGT CAC TGG ACG TAC GGT TCG CCG AAG CTC GAG CGC TAC AAC GGC GTG TCG GCG ATG GAA ATC CAG GGT CAG GCC GCA CCG GGC AAG TCG ACC GGC CAG GCG ATG GCC GCG ATG GAA ACG CTC GCG AAG AAA CTG CCG GTC GGT ATC GGC TAT TCG TGG ACG GGC CTG TCG TTC CAG GAA ATC CAG TCC GGC TCA CAG GCG CCG ATC CTG TAC GCG ATC TCG ATC CTC GTC GTG TTC CTG TGT CTC GCG GCG CTG TAT GAA AGC TGG TCG ATC CCG TTC TCG GTG ATC ATG GTC GTG CCG CTC GGC GTG ATC GGT GCG CTG CTC GCG GCC ACG ATG CGC GGC CTC GAG AAC GAC GTG TTC TTC CAG GTC GGC CTG CTG ACG ACC GTG GGC TTG TCC GCG AAG AAC GCG ATC CTG ATC GTC GAG TTC GCG CGC GAA CTG CAG CTG ACG GAG AAG ATG GGG CCG ATC GAG GCC GCG CTG GAA GCG GCG CGC CTG CGG CTG CGT CCG ATC CTG ATG ACG TCG CTC GCG TTC ATT CTC GGC GTG ATG CCG CTC GCG ATC AGC AAC GGC GCG GGC TCG GCG AGC CAG CAC GCG ATC GGT ACG GGC GTG ATC GGC GGG ATG ATC ACG GCG ACG TTC CTC GCG ATC TTC ATG ATC CCG ATG TTC TTC GTG AAG ATC CGT GCG ATC TTC AGC GGC GAG AAG GAA GAC GTC GAC GAG GCG CTG CGC CTG GCT CAG GAG CAC TCG --- --- --- CAC CAC GAA GAG AAG CCG --- --- --- --- --- --- --- --- --- --- --- GGC AAC GGC --- --- --- --- --- --- --- --- --- --- --- --- --- --- --- --- --- --- --- --- --- --- --- --- --- --- --- --- --- --- --- --- --- --- --- --- --- --- --- --- --- --- --- --- --- --- GAC --- GAA GGC AAC AAG GGA CAG --- --- --- 
RND4__GCA_000009485.1           ATG GCA AAG TTT TTT ATC GAT CGC CCG ATC TTC GCG TGG GTG ATC GCC ATC ATC CTG ATG CTG GCC GGG GTT GCG GCG ATC TTC ACG CTG CCG ATC TCG CAG TAT CCG ACG ATC GCG CCG CCA TCG ATC CAG ATC ACC GCG AAC TAC CCG GGC GCT TCC GCG AAG ACG GTG GAA GAC ACG GTG ACG CAG GTG ATC GAG CAG CAG ATG AGC GGT CTC GAC AAC TTC CTG TAC ATG TCG TCG ACG AGT GAC GAT TCG GGC AAC GCA ACG ATC ACG CTG ACC TTC GCG CCG GGC ACC AAC GCC GAC ATC GCG CAG GTC CAG GTG CAG AAC AAG CTG TCG CTC GCG ACG CCG GTT CTG CCG CAG GTC GTG CAG CAG CTC GGT CTG TCG GTC ACG AAG TCG AGC AGC AGC TTC CTG CTG GTG CTC GCC TTC AAC TCC GAA GAC GGC AGC ATG AAC AAG TAC GAC CTC GCG AAC TTC GTG GCG TCG CAC GTG AAG GAT CCG ATC AGC CGG CTG AAC GGC GTC GGT ACC GTC ACG CTG TTC GGC TCG CAG TAC GCG ATG CGG ATC TGG CTC GAC CCG AAC CGC CTG ACC AAC TAC GGC CTC ACG CCG GTC GAC GTC AGT TCG GCG ATC ACC GCG CAG AAC GTG CAG ATC GCG GGC GGC CAG ATC GGC GGC ACG CCG GCC ACG CCG GGC ACC GTG CTG CAG GCG ACG ATC ACC GAA TCG ACG CTG CTG CAG ACG CCC GAG CAG TTC GGC AAC ATC CTG CTG AAG GTC AAC CAG GAC GGC TCG CAG GTG CGC CTG AAG GAC GTC GCG CAG ATC GGC CTC GGC GGC GAA AAC TAC AAC TTC GAC ACG AAG TAC AAC GGT CAG CCG ACC GCG GCA CTC GGT ATC CAG CTC GCG ACC AAC GCG AAC GCG CTC GCG ACC GCG AAG GCC GTG CGC GCG AAG ATC GAC GAG CTC GCA CCG TTC TTC CCG CAC GGC CTC GTC GTG AAG TAT CCG TAC GAC ACG ACG CCG TTC GTG AAG CTG TCG ATC GAG GAA GTG GTC AAG ACG CTG CTC GAA GGT ATC GTG CTC GTG TTC CTC GTG ATG TAT CTG TTC CTG CAG AAC CTG CGG GCG ACG ATC ATC CCG ACG ATC GCG GTG CCG GTC GTG CTG CTC GGT ACG TTC GCG ATC ATG TCG ATG GTC GGC TTC TCG ATC AAC ACG CTG TCG ATG TTC GGC CTC GTG CTC GCG ATC GGC CTG CTG GTC GAC GAT GCG ATC GTG GTG GTC GAG AAC GTC GAG CGC GTG ATG GCG GAA GAG GGG CTG TCA CCG AAG GAA GCG ACC CGC AAG GCG ATG GGC CAG ATC ACC GGC GCA CTC GTC GGC GTG GCG CTC GTG CTG TCG GCG GTG TTC GTG CCG GTG GCG TTC TCC GGC GGC TCG GTC GGC GCG ATC TAT CGT CAG TTC TCG CTG ACG ATC GTG TCG GCG ATG GTG CTG TCG GTG CTG GTC GCG TTG ATT CTG ACG CCG GCG CTG TGC GCG ACG ATC CTC AAG CCG ATC CCG CAA GGG CAT CAC GAA GAG AAG AAG GGC TTC TTC GGC TGG TTC AAC CGC ACG TTC AAC AAC AGC CGC GAC AAG TAC CAC GTC GGC GTG CAC CAC GTG ATC AAG CGC TCG GGC CGC TGG CTC ATC ATC TAT CTG GTC GTG ATC GTC GCG GTC GGG CTG CTG TTC GTG CGC CTG CCG AAG TCG TTC CTG CCC GAT GAA GAC CAG GGC CTG ATG TTC GTG ATC GTG CAG ACG CCG TCG GGC TCG ACG CAG GAA ACG ACC GCG AAG ACG CTC GCG AAC ATT TCC GAC TAC CTG TTG AAG GAC GAG AAG GAA ATC GTC GAA TCG GCG TTT ACG GTC AAC GGC TTC AGC TTC GCG GGT CGC GGC CAG AAC TCG GGT CTC GTG TTC GTC CGC CTG AAG GAC TAC TCG CAG CGT CAG CAT GCG AAC CAG AAG GTG CAG GCG CTG ATC GGC CGG ATG TTC GGG CGC TAC GGG AGC TAC AAG GAC GCG CTC GTG ATC CCG TTC AAC CCG CCG TCG ATT CCT GAG CTC GGT ACG GCT GCC GGC TTC GAC TTC GAG CTG ACG GAC AAC GCC GGT CTC GGC CAC GAC GCG CTG ATG GCC GCA CGT AAC CAG CTG CTC GGG ATG GCA TCG AAG GAC CCG ACG CTG CAG GGT GTG CGT CCG AAC GGC CTG AAC GAT ACG CCG CAG TAC AAG GTG AAC ATC GAC CGC GAG AAG GCG AAT GCG CTC GGC GTG ACG GCG GAT GCG ATC GAC CAG ACG TTC TCG ATC GCC TGG GCG TCG AAG TAC GTG AAC AAC TTC CTC GAC ACC GAC GGC CGG ATC AAG AAG GTG TAC GTG CAG GCC GAT GCG CCG TTC CGG ATG ACG CCG GAA GAC ATG AAC ATC TGG TAC GTG CGC AAC GGG TCG GGC GGG ATG GTG CCG TTC AGC GCG TTC GCG ACC GGT CAC TGG ACG TAC GGT TCG CCG AAG CTC GAG CGC TAC AAC GGT GTG TCG GCG ATG GAA ATC CAG GGG CAG GCC GCA CCG GGC AAG TCG ACC GGT CAG GCG ATG GCC GCG ATG GAA ACG CTC GCG AAG AAG CTG CCG GTC GGT ATC GGC TAT TCG TGG ACG GGC CTG TCG TTC CAG GAA ATC CAG TCC GGT TCG CAG GCG CCG ATC CTG TAC GCG ATC TCG ATC CTC GTC GTG TTC CTG TGT CTC GCG GCG CTG TAT GAA AGC TGG TCG ATC CCG TTC TCG GTG ATC ATG GTC GTG CCG CTC GGC GTG ATC GGT GCG CTG CTC GCG GCC ACG ATG CGC GGC CTC GAG AAC GAC GTG TTC TTC CAG GTC GGC CTG CTG ACC ACC GTG GGC CTG TCC GCG AAG AAC GCG ATC CTG ATC GTC GAG TTC GCG CGC GAA CTG CAG CAG ACG GAG AAG ATG GGG CCG ATC GAG GCC GCG CTG GAA GCG GCG CGC CTG CGG CTG CGT CCG ATC CTG ATG ACG TCG CTC GCG TTC ATT CTC GGC GTG ATG CCG CTC GCG ATC AGC AAC GGC GCG GGT TCG GCC AGC CAG CAC GCG ATC GGT ACG GGC GTG ATC GGC GGG ATG ATC ACG GCG ACG TTC CTC GCG ATC TTC ATG ATC CCG ATG TTC TTC GTG AAG ATC CGC GCG ATC TTC AGC GGC GAG AAG GAA GAC GTC GAC GAG GCG CTG CGC CTG GCT CAG GAG CAC TCG --- --- --- CAC CAC GAA GAG AAG CCG --- --- --- --- --- --- --- --- --- --- --- GGC AAC GGC --- --- --- --- --- --- --- --- --- --- --- --- --- --- --- --- --- --- --- --- --- --- --- --- --- --- --- --- --- --- --- --- --- --- --- --- --- --- --- --- --- --- --- --- --- --- GAC --- GAA GGC AAC AAG GGA CAG --- --- --- 
RND4__GCA_000236215.4           ATG GCA AAG TTT TTT ATC GAT CGC CCG ATC TTC GCG TGG GTG ATC GCC ATC ATC CTG ATG CTG GCC GGG GTT GCG GCG ATC TTC ACG CTG CCG ATC TCG CAG TAT CCG ACG ATC GCG CCG CCA TCG ATC CAG ATC ACC GCG AAC TAC CCG GGC GCT TCC GCG AAG ACG GTG GAA GAC ACG GTC ACG CAG GTG ATC GAG CAG CAG ATG AGC GGT CTC GAC AAC TTC CTG TAC ATG TCG TCG ACG AGT GAC GAT TCG GGC AAC GCA ACG ATC ACG CTG ACC TTC GCG CCG GGC ACC AAC GCC GAC ATC GCG CAG GTC CAG GTG CAG AAC AAG CTG TCG CTC GCG ACG CCG GTT CTG CCG CAG GTC GTG CAG CAG CTC GGT CTG TCG GTC ACG AAG TCG AGC AGC AGC TTC CTG CTG GTG CTC GCC TTC AAC TCC GAA GAC GGC AGC ATG AAC AAG TAC GAC CTC GCG AAC TTC GTG GCG TCG CAC GTG AAG GAT CCG ATC AGC CGG CTG AAC GGC GTC GGT ACC GTC ACG CTG TTC GGC TCG CAG TAC GCG ATG CGG ATC TGG CTC GAC CCG AAC CGC CTG ACC AAC TAC GGC CTC ACG CCG GTC GAC GTC AGC TCG GCG ATC ACC GCG CAG AAC GTG CAG ATC GCG GGC GGC CAG ATC GGC GGC ACG CCG GCC ACG CCG GGC ACC GTG CTG CAG GCG ACG ATC ACC GAA TCG ACG CTG CTG CAG ACG CCC GAG CAG TTC GGC AAC ATC CTG CTG AAG GTC AAC CAG GAC GGC TCG CAG GTG CGC CTG AAG GAC GTC GCG CAG ATC GGC CTC GGC GGC GAA AAC TAC AAC TTC GAC ACG AAG TAC AAC GGT CAG CCG ACC GCG GCA CTC GGT ATC CAG CTC GCG ACC AAC GCG AAC GCG CTC GCG ACC GCG AAG GCC GTG CGC GCG AAG ATC GAC GAG CTC GCA CCG TTC TTC CCG CAC GGC CTC GTC GTG AAG TAT CCG TAC GAC ACG ACG CCG TTC GTG AAG CTG TCG ATC GAG GAA GTG GTC AAG ACG CTG CTC GAA GGT ATC GTG CTC GTG TTC CTC GTG ATG TAT CTG TTC CTG CAG AAC CTG CGG GCG ACG ATC ATC CCG ACG ATC GCG GTG CCG GTC GTG CTG CTC GGT ACG TTC GCG ATC ATG TCG ATG GTC GGT TTC TCG ATC AAC ACG CTG TCG ATG TTC GGC CTC GTG CTC GCG ATC GGC CTG CTG GTC GAC GAT GCG ATC GTG GTG GTC GAG AAC GTC GAG CGC GTG ATG GCG GAA GAG GGG CTG TCA CCG AAG GAA GCG ACC CGC AAG GCG ATG GGC CAG ATC ACC GGC GCA CTC GTC GGC GTG GCG CTC GTG CTG TCG GCG GTG TTC GTG CCG GTG GCG TTC TCC GGC GGC TCG GTC GGC GCG ATC TAT CGT CAG TTC TCG CTG ACG ATC GTG TCG GCG ATG GTG CTG TCG GTG CTG GTC GCG TTG ATT CTG ACG CCG GCG CTG TGC GCG ACG ATC CTC AAG CCG ATC CCG CAA GGG CAT CAC GAA GAG AAG AAG GGC TTC TTC GGC TGG TTC AAC CGC ACG TTC AAC AAC AGC CGC GAC AAG TAC CAC GTC GGC GTG CAC CAC GTG ATC AAG CGC TCG GGC CGC TGG CTC ATC ATC TAT CTG GTC GTG ATC GTC GCG GTC GGG CTG CTG TTC GTG CGC CTG CCG AAG TCG TTC CTG CCC GAT GAA GAC CAG GGC CTG ATG TTC GTG ATC GTG CAG ACG CCG TCG GGC TCG ACG CAG GAA ACG ACC GCG AAG ACG CTC GCG AAC ATT TCC GAC TAC CTG CTG AAG GAC GAG AAG GAA ATC GTC GAA TCG GCG TTC ACG GTC AAC GGC TTC AGC TTC GCG GGT CGC GGC CAG AAC TCG GGT CTC GTG TTC GTC CGC CTG AAG GAC TAC TCG CAG CGT CAG CAT GCG AAC CAG AAG GTG CAG GCG CTG ATC GGC CGG ATG TTC GGG CGC TAC GGG AGC TAC AAG GAC GCG CTC GTG ATC CCG TTC AAC CCG CCG TCG ATT CCT GAG CTC GGT ACG GCT GCC GGC TTC GAC TTC GAG CTG ACG GAC AAC GCC GGT CTC GGC CAC GAC GCG CTG ATG GCC GCA CGT AAC CAG CTG CTC GGG ATG GCA TCG AAG GAC CCG ACG CTG CAG GGT GTG CGT CCG AAC GGC CTG AAC GAT ACG CCG CAG TAC AAG GTG AAC ATC GAC CGC GAG AAG GCG AAT GCG CTC GGC GTG ACG GCG GAT GCG ATC GAC CAG ACG TTC TCG ATC GCG TGG GCG TCG AAG TAC GTG AAC AAC TTC CTC GAC ACT GAC GGC CGG ATC AAG AAG GTG TAC GTG CAG GCC GAT GCG CCG TTC CGG ATG ACG CCG GAA GAC ATG AAC ATC TGG TAC GTG CGC AAC GGG TCG GGC GGG ATG GTG CCG TTC AGC GCG TTC GCG ACC GGT CAC TGG ACG TAC GGT TCG CCG AAG CTC GAG CGC TAC AAC GGT GTG TCG GCG ATG GAA ATC CAG GGT CAG GCC GCA CCG GGC AAG TCG ACC GGT CAG GCG ATG GCC GCG ATG GAA ACG CTC GCG AAG AAG CTG CCG GTC GGT ATC GGC TAT TCG TGG ACG GGC CTG TCG TTC CAG GAA ATC CAG TCC GGT TCG CAG GCG CCG ATC CTG TAC GCG ATC TCG ATC CTC GTC GTG TTC CTG TGT CTC GCG GCG CTG TAT GAA AGC TGG TCG ATC CCG TTC TCG GTG ATC ATG GTC GTG CCG CTC GGC GTG ATC GGT GCG CTG CTC GCG GCC ACG ATG CGC GGC CTC GAG AAC GAC GTG TTC TTC CAG GTC GGC CTG CTG ACC ACC GTG GGC CTG TCC GCG AAG AAC GCG ATC CTG ATC GTC GAG TTC GCG CGC GAA CTG CAG CAG ACG GAG AAG ATG GGG CCG ATC GAG GCC GCG CTG GAA GCG GCG CGC CTG CGG CTG CGT CCG ATC CTG ATG ACG TCG CTC GCG TTC ATT CTC GGC GTG ATG CCG CTC GCG ATC AGC AAC GGC GCG GGT TCG GCG AGC CAG CAC GCG ATC GGT ACG GGC GTG ATC GGC GGG ATG ATC ACG GCG ACG TTC CTC GCG ATC TTC ATG ATC CCG ATG TTC TTC GTG AAG ATC CGC GCG ATC TTC AGC GGC GAG AAG GAA GAC GTC GAC GAG GCG CTG CGT CTG GCT CAG GAG CAC TCG --- --- --- CAC CAC GAA GAG AAG CCG --- --- --- --- --- --- --- --- --- --- --- GGC AAC GGC --- --- --- --- --- --- --- --- --- --- --- --- --- --- --- --- --- --- --- --- --- --- --- --- --- --- --- --- --- --- --- --- --- --- --- --- --- --- --- --- --- --- --- --- --- --- GAC --- GAA GGC AAC AAG GGA CAG --- --- --- 
RND4__GCA_000333155.2           ATG GCA AAG TTT TTT ATC GAT CGC CCG ATC TTC GCG TGG GTG ATC GCC ATC ATC CTG ATG CTG GCC GGG GTT GCG GCG ATC TTC ACG CTG CCG ATC TCG CAG TAT CCG ACG ATC GCG CCG CCA TCG ATC CAG ATC ACC GCG AAC TAC CCG GGC GCT TCC GCG AAG ACG GTG GAA GAC ACG GTG ACG CAG GTG ATC GAG CAG CAG ATG AGC GGT CTC GAC AAC TTC CTG TAC ATG TCG TCG ACG AGT GAC GAT TCG GGC AAC GCA ACG ATC ACG CTG ACC TTC GCG CCG GGC ACC AAC GCC GAC ATC GCG CAG GTC CAG GTG CAG AAC AAG CTG TCG CTC GCG ACG CCG GTT CTG CCG CAG GTC GTG CAG CAG CTC GGT CTG TCG GTC ACG AAG TCG AGC AGC AGC TTC CTG CTG GTG CTC GCC TTC AAC TCC GAA GAC GGC AGC ATG AAC AAG TAC GAC CTC GCG AAC TTC GTG GCG TCG CAC GTG AAG GAT CCG ATC AGC CGG CTG AAC GGC GTC GGT ACC GTC ACG CTG TTC GGC TCG CAG TAC GCG ATG CGG ATC TGG CTC GAC CCG AAC CGC CTG ACC AAC TAC GGC CTC ACG CCG GTC GAC GTC AGT TCG GCG ATC ACC GCG CAG AAC GTG CAG ATC GCG GGC GGC CAG ATC GGC GGC ACG CCG GCC ACG CCG GGC ACC GTG CTG CAG GCG ACG ATC ACC GAA TCG ACG CTG CTG CAG ACG CCC GAG CAG TTC GGC AAC ATC CTG CTG AAG GTC AAC CAG GAC GGC TCG CAG GTG CGC CTG AAG GAC GTC GCG CAG ATC GGC CTC GGC GGC GAA AAC TAC AAC TTC GAC ACG AAG TAC AAC GGT CAG CCG ACC GCG GCA CTC GGT ATC CAG CTC GCG ACC AAC GCG AAC GCG CTC GCG ACC GCG AAG GCC GTG CGC GCG AAG ATC GAC GAG CTC GCA CCG TTC TTC CCG CAC GGC CTC GTC GTG AAG TAT CCG TAC GAC ACG ACG CCG TTC GTG AAG CTG TCG ATC GAG GAA GTG GTC AAG ACG CTG CTC GAA GGT ATC GTG CTC GTG TTC CTC GTG ATG TAT CTG TTC CTG CAG AAC CTG CGG GCG ACG ATC ATC CCG ACG ATC GCG GTG CCG GTC GTG CTG CTC GGT ACG TTC GCG ATC ATG TCG ATG GTC GGC TTC TCG ATC AAC ACG CTG TCG ATG TTC GGC CTC GTG CTC GCG ATC GGC CTG CTG GTC GAC GAT GCG ATC GTG GTG GTC GAG AAC GTC GAG CGC GTG ATG GCG GAA GAG GGG CTG TCA CCG AAG GAA GCG ACC CGC AAG GCG ATG GGC CAG ATC ACC GGC GCA CTC GTC GGC GTG GCG CTC GTG CTG TCG GCG GTG TTC GTG CCG GTG GCG TTC TCC GGC GGC TCG GTC GGC GCG ATC TAT CGT CAG TTC TCG CTG ACG ATC GTG TCG GCG ATG GTG CTG TCG GTG CTG GTC GCG TTG ATT CTG ACG CCG GCG CTG TGC GCG ACG ATC CTC AAG CCG ATC CCG CAA GGG CAT CAC GAA GAG AAG AAG GGC TTC TTC GGC TGG TTC AAC CGC ACG TTC AAC AAC AGC CGC GAC AAG TAC CAC GTC GGC GTG CAC CAC GTG ATC AAG CGC TCG GGC CGC TGG CTC ATC ATC TAT CTG GTC GTG ATC GTC GCG GTC GGG CTG CTG TTC GTG CGC CTG CCG AAG TCG TTC CTG CCC GAT GAA GAC CAG GGC CTG ATG TTC GTG ATC GTG CAG ACG CCG TCG GGC TCG ACG CAG GAA ACG ACC GCG AAG ACG CTC GCG AAC ATT TCC GAC TAC CTG TTG AAG GAC GAG AAG GAA ATC GTC GAA TCG GCG TTT ACG GTC AAC GGC TTC AGC TTC GCG GGT CGC GGC CAG AAC TCG GGT CTC GTG TTC GTC CGC CTG AAG GAC TAC TCG CAG CGT CAG CAT GCG AAC CAG AAG GTG CAG GCG CTG ATC GGC CGG ATG TTC GGG CGC TAC GGG AGC TAC AAG GAC GCG CTC GTG ATC CCG TTC AAC CCG CCG TCG ATT CCT GAG CTC GGT ACG GCT GCC GGC TTC GAC TTC GAG CTG ACG GAC AAC GCC GGT CTC GGC CAC GAC GCG CTG ATG GCC GCA CGT AAC CAG CTG CTC GGG ATG GCA TCG AAG GAC CCG ACG CTG CAG GGT GTG CGT CCG AAC GGC CTG AAC GAT ACG CCG CAG TAC AAG GTG AAC ATC GAC CGC GAG AAG GCG AAT GCG CTC GGC GTG ACG GCG GAT GCG ATC GAC CAG ACG TTC TCG ATC GCC TGG GCG TCG AAG TAC GTG AAC AAC TTC CTC GAC ACC GAC GGC CGG ATC AAG AAG GTG TAC GTG CAG GCC GAT GCG CCG TTC CGG ATG ACG CCG GAA GAC ATG AAC ATC TGG TAC GTG CGC AAC GGG TCG GGC GGG ATG GTG CCG TTC AGC GCG TTC GCG ACC GGT CAC TGG ACG TAC GGT TCG CCG AAG CTC GAG CGC TAC AAC GGT GTG TCG GCG ATG GAA ATC CAG GGG CAG GCC GCA CCG GGC AAG TCG ACC GGT CAG GCG ATG GCC GCG ATG GAA ACG CTC GCG AAG AAG CTG CCG GTC GGT ATC GGC TAT TCG TGG ACG GGC CTG TCG TTC CAG GAA ATC CAG TCC GGT TCG CAG GCG CCG ATC CTG TAC GCG ATC TCG ATC CTC GTC GTG TTC CTG TGT CTC GCG GCG CTG TAT GAA AGC TGG TCG ATC CCG TTC TCG GTG ATC ATG GTC GTG CCG CTC GGC GTG ATC GGT GCG CTG CTC GCG GCC ACG ATG CGC GGC CTC GAG AAC GAC GTG TTC TTC CAG GTC GGC CTG CTG ACC ACC GTG GGC CTG TCC GCG AAG AAC GCG ATC CTG ATC GTC GAG TTC GCG CGC GAA CTG CAG CAG ACG GAG AAG ATG GGG CCG ATC GAG GCC GCG CTG GAA GCG GCG CGC CTG CGG CTG CGT CCG ATC CTG ATG ACG TCG CTC GCG TTC ATT CTC GGC GTG ATG CCG CTC GCG ATC AGC AAC GGC GCG GGT TCG GCC AGC CAG CAC GCG ATC GGT ACG GGC GTG ATC GGC GGG ATG ATC ACG GCG ACG TTC CTC GCG ATC TTC ATG ATC CCG ATG TTC TTC GTG AAG ATC CGC GCG ATC TTC AGC GGC GAG AAG GAA GAC GTC GAC GAG GCG CTG CGC CTG GCT CAG GAG CAC TCG --- --- --- CAC CAC GAA GAG AAG CCG --- --- --- --- --- --- --- --- --- --- --- GGC AAC GGC --- --- --- --- --- --- --- --- --- --- --- --- --- --- --- --- --- --- --- --- --- --- --- --- --- --- --- --- --- --- --- --- --- --- --- --- --- --- --- --- --- --- --- --- --- --- GAC --- GAA GGC AAC AAG GGA CAG --- --- --- 
RND4__GCA_000755805.1           ATG GCA AAG TTT TTT ATC GAT CGC CCG ATC TTT GCG TGG GTG ATC GCC ATC ATC CTG ATG CTG GCC GGG GTT GCG GCG ATC TTC ACG CTG CCG ATC TCG CAG TAT CCG ACG ATC GCG CCG CCA TCG ATC CAG ATC ACC GCG AAC TAC CCG GGC GCT TCC GCG AAG ACG GTG GAA GAC ACG GTG ACG CAG GTG ATC GAG CAG CAG ATG AGC GGT CTC GAC AAC TTC CTG TAC ATG TCG TCG ACG AGT GAC GAC TCG GGC AAC GCA ACG ATC ACG CTG ACC TTC GCG CCG GGC ACC AAC GCC GAC ATC GCG CAG GTC CAG GTG CAG AAC AAG CTG TCG CTC GCG ACG CCG GTT CTG CCG CAG GTC GTG CAG CAG CTC GGT CTG TCG GTC ACG AAG TCG AGC AGC AGC TTC CTG CTG GTG CTC GCC TTC AAC TCC GAA GAC GGC AGC ATG AAC AAG TAC GAC CTC GCG AAC TTC GTG GCG TCG CAC GTG AAG GAT CCG ATC AGC CGG CTG AAC GGC GTC GGT ACC GTC ACG CTG TTC GGC TCG CAG TAC GCG ATG CGG ATC TGG CTC GAC CCG AAC CGC CTG ACC AAC TAC GGC CTC ACG CCG GTC GAC GTC AGC TCG GCG ATC ACC GCG CAG AAC GTG CAG ATC GCG GGC GGC CAG ATC GGC GGC ACG CCG GCC ACG CCG GGC ACC GTG CTG CAG GCG ACG ATC ACC GAA TCG ACG CTG CTG CAG ACG CCC GAG CAG TTC GGC AAC ATC CTG CTG AAG GTC AAC CAG GAC GGC TCG CAG GTG CGC CTG AAG GAC GTC GCG CAG ATC GGC CTC GGC GGC GAA AAC TAC AAC TTC GAC ACG AAG TAC AAC GGT CAG CCG ACC GCG GCA CTC GGT ATC CAG CTC GCG ACC AAC GCG AAC GCG CTC GCG ACC GCG AAG GCC GTG CGC GCG AAG ATC GAC GAG CTC GCA CCG TTC TTC CCG CAC GGC CTC GTC GTG AAG TAT CCG TAC GAC ACG ACG CCG TTC GTG AAG CTG TCG ATC GAG GAA GTG GTC AAG ACG CTG CTC GAA GGT ATC GTG CTC GTG TTT CTC GTG ATG TAT CTG TTC CTG CAG AAC CTG CGG GCG ACG ATC ATC CCG ACG ATC GCG GTG CCG GTC GTG CTG CTC GGT ACG TTC GCG ATC ATG TCG ATG GTC GGC TTC TCG ATC AAC ACG CTG TCG ATG TTC GGC CTC GTG CTC GCG ATC GGC CTG CTG GTC GAC GAT GCG ATC GTG GTG GTC GAG AAC GTC GAG CGC GTG ATG GCG GAA GAG GGG CTG TCA CCG AAG GAA GCG ACC CGC AAG GCG ATG GGC CAG ATC ACC GGC GCA CTC GTC GGC GTG GCG CTC GTG CTG TCG GCG GTG TTC GTG CCG GTG GCG TTC TCC GGC GGC TCG GTC GGC GCG ATC TAT CGT CAG TTC TCG CTG ACG ATC GTG TCG GCG ATG GTG CTG TCG GTG CTG GTC GCG TTG ATT CTG ACG CCG GCG CTG TGC GCG ACG ATC CTC AAG CCG ATC CCG CAA GGG CAT CAC GAA GAG AAG AAG GGC TTC TTC GGC TGG TTC AAC CGC ACG TTC AAC AAC AGC CGC GAC AAG TAC CAC GTC GGC GTG CAC CAC GTG ATC AAG CGC TCG GGC CGC TGG CTC ATC ATC TAT CTG GTC GTG ATC GTC GCG GTC GGG CTG CTG TTC GTG CGC CTG CCG AAG TCG TTC CTG CCC GAT GAA GAC CAG GGC CTG ATG TTC GTG ATC GTG CAG ACG CCG TCG GGC TCG ACG CAG GAA ACG ACC GCG AAG ACG CTC GCG AAC ATT TCC GAC TAC CTG CTG AAG GAC GAG AAG GAA ATC GTC GAA TCG GCG TTC ACG GTC AAC GGC TTC AGC TTC GCG GGT CGC GGC CAG AAC TCG GGT CTC GTG TTC GTC CGC CTG AAG GAC TAC TCG CAG CGT CAG CAT GCG AAC CAG AAG GTG CAG GCG CTG ATC GGC CGG ATG TTC GGG CGC TAC GGG AGC TAC AAG GAC GCG CTC GTG ATC CCG TTC AAC CCG CCG TCG ATT CCT GAG CTC GGT ACG GCT GCC GGC TTC GAC TTC GAG CTG ACG GAC AAC GCC GGT CTC GGC CAC GAC GCG CTG ATG GCC GCA CGT AAC CAG CTG CTC GGG ATG GCA TCG AAG GAC CCG ACG CTG CAG GGT GTG CGT CCG AAC GGC CTG AAC GAT ACG CCG CAG TAC AAG GTG AAC ATC GAC CGC GAG AAG GCG AAT GCG CTC GGC GTG ACG GCG GAT GCG ATC GAC CAG ACG TTC TCG ATC GCG TGG GCG TCG AAG TAC GTG AAC AAC TTC CTC GAC ACC GAC GGC CGG ATC AAG AAG GTG TAC GTG CAG GCC GAT GCG CCG TTC CGG ATG ACG CCG GAA GAC ATG AAC ATC TGG TAC GTG CGC AAC GGG TCG GGC GGG ATG GTG CCG TTC AGC GCG TTC GCG ACC GGT CAC TGG ACG TAC GGT TCG CCG AAG CTC GAG CGC TAC AAC GGT GTG TCG GCG ATG GAA ATC CAG GGT CAG GCC GCA CCG GGC AAG TCG ACC GGT CAG GCG ATG GCC GCG ATG GAA ACG CTC GCG AAG AAG CTG CCG GTC GGT ATC GGC TAT TCG TGG ACG GGC CTG TCG TTC CAG GAA ATC CAG TCC GGT TCG CAG GCG CCG ATC CTG TAC GCG ATC TCG ATC CTC GTC GTG TTC CTG TGT CTC GCG GCG CTG TAT GAA AGC TGG TCG ATC CCG TTC TCG GTG ATC ATG GTC GTG CCG CTC GGC GTG ATC GGT GCG CTG CTC GCG GCC ACG ATG CGC GGC CTC GAG AAC GAC GTG TTC TTC CAG GTC GGC CTG CTG ACC ACC GTG GGC CTG TCC GCG AAG AAC GCG ATC CTG ATC GTC GAG TTC GCG CGC GAA CTG CAG CAG ACG GAG AAG ATG GGG CCG ATC GAG GCC GCG CTG GAA GCG GCG CGC CTG CGG CTG CGT CCG ATC CTG ATG ACG TCG CTC GCG TTC ATT CTC GGC GTG ATG CCG CTC GCG ATC AGC AAC GGC GCG GGT TCG GCG AGC CAG CAC GCG ATC GGT ACG GGC GTG ATC GGC GGG ATG ATC ACG GCG ACG TTC CTC GCG ATC TTC ATG ATC CCG ATG TTC TTC GTG AAG ATC CGC GCG ATC TTC AGC GGC GAG AAG GAA GAC GTC GAC GAG GCG CTG CGT CTG GCT CAG GAG CAC TCG --- --- --- CAC CAC GAA GAG AAG CCG --- --- --- --- --- --- --- --- --- --- --- GGC AAC GGC --- --- --- --- --- --- --- --- --- --- --- --- --- --- --- --- --- --- --- --- --- --- --- --- --- --- --- --- --- --- --- --- --- --- --- --- --- --- --- --- --- --- --- --- --- --- GAC --- GAA GGC AAC AAG GGA CAG --- --- --- 
RND4__GCA_000757365.1           ATG GCA AAG TTT TTT ATC GAT CGC CCG ATC TTT GCG TGG GTG ATC GCC ATC ATC CTG ATG CTG GCC GGG GTT GCG GCG ATC TTC ACG CTG CCG ATC TCG CAG TAT CCG ACG ATC GCG CCG CCA TCG ATC CAG ATC ACC GCG AAC TAC CCG GGC GCT TCC GCG AAG ACG GTG GAA GAC ACG GTG ACG CAG GTG ATC GAG CAG CAG ATG AGC GGT CTC GAC AAC TTC CTG TAC ATG TCG TCG ACG AGT GAC GAC TCG GGC AAC GCA ACG ATC ACG CTG ACC TTC GCG CCG GGC ACC AAC GCC GAC ATC GCG CAG GTC CAG GTG CAG AAC AAG CTG TCG CTC GCG ACG CCG GTT CTG CCG CAG GTC GTG CAG CAG CTC GGT CTG TCG GTC ACG AAG TCG AGC AGC AGC TTC CTG CTG GTG CTC GCC TTC AAC TCC GAA GAC GGC AGC ATG AAC AAG TAC GAC CTC GCG AAC TTC GTG GCG TCG CAC GTG AAG GAT CCG ATC AGC CGG CTG AAC GGC GTC GGT ACC GTC ACG CTG TTC GGC TCG CAG TAC GCG ATG CGG ATC TGG CTC GAC CCG AAC CGC CTG ACC AAC TAC GGC CTC ACG CCG GTC GAC GTC AGC TCG GCG ATC ACC GCG CAG AAC GTG CAG ATC GCG GGC GGC CAG ATC GGC GGC ACG CCG GCC ACG CCG GGC ACC GTG CTG CAG GCG ACG ATC ACC GAA TCG ACG CTG CTG CAG ACG CCC GAG CAG TTC GGC AAC ATC CTG CTG AAG GTC AAC CAG GAC GGC TCG CAG GTG CGC CTG AAG GAC GTC GCG CAG ATC GGC CTC GGC GGC GAA AAC TAC AAC TTC GAC ACG AAG TAC AAC GGT CAG CCG ACC GCG GCA CTC GGT ATC CAG CTC GCG ACC AAC GCG AAC GCG CTC GCG ACC GCG AAG GCC GTG CGC GCG AAG ATC GAC GAG CTC GCA CCG TTC TTC CCG CAC GGC CTC GTC GTG AAG TAT CCG TAC GAC ACG ACG CCG TTC GTG AAG CTG TCG ATC GAG GAA GTG GTC AAG ACG CTG CTC GAA GGT ATC GTG CTC GTG TTT CTC GTG ATG TAT CTG TTC CTG CAG AAC CTG CGG GCG ACG ATC ATC CCG ACG ATC GCG GTG CCG GTC GTG CTG CTC GGT ACG TTC GCG ATC ATG TCG ATG GTC GGC TTC TCG ATC AAC ACG CTG TCG ATG TTC GGC CTC GTG CTC GCG ATC GGC CTG CTG GTC GAC GAT GCG ATC GTG GTG GTC GAG AAC GTC GAG CGC GTG ATG GCG GAA GAG GGG CTG TCA CCG AAG GAA GCG ACC CGC AAG GCG ATG GGC CAG ATC ACC GGC GCA CTC GTC GGC GTG GCG CTC GTG CTG TCG GCG GTG TTC GTG CCG GTG GCG TTC TCC GGC GGC TCG GTC GGC GCG ATC TAT CGT CAG TTC TCG CTG ACG ATC GTG TCG GCG ATG GTG CTG TCG GTG CTG GTC GCG TTG ATT CTG ACG CCG GCG CTG TGC GCG ACG ATC CTC AAG CCG ATC CCG CAA GGG CAT CAC GAA GAG AAG AAG GGC TTC TTC GGC TGG TTC AAC CGC ACG TTC AAC AAC AGC CGC GAC AAG TAC CAC GTC GGC GTG CAC CAC GTG ATC AAG CGC TCG GGC CGC TGG CTC ATC ATC TAT CTG GTC GTG ATC GTC GCG GTC GGG CTG CTG TTC GTG CGC CTG CCG AAG TCG TTC CTG CCC GAT GAA GAC CAG GGC CTG ATG TTC GTG ATC GTG CAG ACG CCG TCG GGC TCG ACG CAG GAA ACG ACC GCG AAG ACG CTC GCG AAC ATT TCC GAC TAC CTG CTG AAG GAC GAG AAG GAA ATC GTC GAA TCG GCG TTC ACG GTC AAC GGC TTC AGC TTC GCG GGT CGC GGC CAG AAC TCG GGT CTC GTG TTC GTC CGC CTG AAG GAC TAC TCG CAG CGT CAG CAT GCG AAC CAG AAG GTG CAG GCG CTG ATC GGC CGG ATG TTC GGG CGC TAC GGG AGC TAC AAG GAC GCG CTC GTG ATC CCG TTC AAC CCG CCG TCG ATT CCT GAG CTC GGT ACG GCT GCC GGC TTC GAC TTC GAG CTG ACG GAC AAC GCC GGT CTC GGC CAC GAC GCG CTG ATG GCC GCA CGT AAC CAG CTG CTC GGG ATG GCA TCG AAG GAC CCG ACG CTG CAG GGT GTG CGT CCG AAC GGC CTG AAC GAT ACG CCG CAG TAC AAG GTG AAC ATC GAC CGC GAG AAG GCG AAT GCG CTC GGC GTG ACG GCG GAT GCG ATC GAC CAG ACG TTC TCG ATC GCG TGG GCG TCG AAG TAC GTG AAC AAC TTC CTC GAC ACC GAC GGC CGG ATC AAG AAG GTG TAC GTG CAG GCC GAT GCG CCG TTC CGG ATG ACG CCG GAA GAC ATG AAC ATC TGG TAC GTG CGC AAC GGG TCG GGC GGG ATG GTG CCG TTC AGC GCG TTC GCG ACC GGT CAC TGG ACG TAC GGT TCG CCG AAG CTC GAG CGC TAC AAC GGT GTG TCG GCG ATG GAA ATC CAG GGT CAG GCC GCA CCG GGC AAG TCG ACC GGT CAG GCG ATG GCC GCG ATG GAA ACG CTC GCG AAG AAG CTG CCG GTC GGT ATC GGC TAT TCG TGG ACG GGC CTG TCG TTC CAG GAA ATC CAG TCC GGT TCG CAG GCG CCG ATC CTG TAC GCG ATC TCG ATC CTC GTC GTG TTC CTG TGT CTC GCG GCG CTG TAT GAA AGC TGG TCG ATC CCG TTC TCG GTG ATC ATG GTC GTG CCG CTC GGC GTG ATC GGT GCG CTG CTC GCG GCC ACG ATG CGC GGC CTC GAG AAC GAC GTG TTC TTC CAG GTC GGC CTG CTG ACC ACC GTG GGC CTG TCC GCG AAG AAC GCG ATC CTG ATC GTC GAG TTC GCG CGC GAA CTG CAG CAG ACG GAG AAG ATG GGG CCG ATC GAG GCC GCG CTG GAA GCG GCG CGC CTG CGG CTG CGT CCG ATC CTG ATG ACG TCG CTC GCG TTC ATT CTC GGC GTG ATG CCG CTC GCG ATC AGC AAC GGC GCG GGT TCG GCG AGC CAG CAC GCG ATC GGT ACG GGC GTG ATC GGC GGG ATG ATC ACG GCG ACG TTC CTC GCG ATC TTC ATG ATC CCG ATG TTC TTC GTG AAG ATC CGC GCG ATC TTC AGC GGC GAG AAG GAA GAC GTC GAC GAG GCG CTG CGT CTG GCT CAG GAG CAC TCG --- --- --- CAC CAC GAA GAG AAG CCG --- --- --- --- --- --- --- --- --- --- --- GGC AAC GGC --- --- --- --- --- --- --- --- --- --- --- --- --- --- --- --- --- --- --- --- --- --- --- --- --- --- --- --- --- --- --- --- --- --- --- --- --- --- --- --- --- --- --- --- --- --- GAC --- GAA GGC AAC AAG GGA CAG --- --- --- 
RND4__GCA_000877315.1           ATG GCA AAG TTT TTT ATC GAT CGC CCG ATC TTC GCG TGG GTG ATC GCC ATC ATC CTG ATG CTG GCC GGG GTT GCG GCG ATC TTC ACG CTG CCG ATC TCG CAG TAT CCG ACG ATC GCG CCG CCA TCG ATC CAG ATC ACC GCG AAC TAC CCG GGC GCT TCC GCG AAG ACG GTG GAA GAC ACG GTG ACG CAG GTG ATC GAG CAG CAG ATG AGC GGT CTC GAC AAC TTC CTG TAC ATG TCG TCG ACG AGT GAC GAT TCG GGC AAC GCA ACG ATC ACG CTG ACC TTC GCG CCG GGC ACC AAC GCC GAC ATC GCG CAG GTC CAG GTG CAG AAC AAG CTG TCG CTC GCG ACG CCG GTT CTG CCG CAG GTC GTG CAG CAG CTC GGT CTG TCG GTC ACG AAG TCG AGC AGC AGC TTC CTG CTG GTG CTC GCC TTC AAC TCC GAA GAC GGC AGC ATG AAC AAG TAC GAC CTC GCG AAC TTC GTG GCG TCG CAC GTG AAG GAT CCG ATC AGC CGG CTG AAC GGC GTC GGT ACC GTC ACG CTG TTC GGC TCG CAG TAC GCG ATG CGG ATC TGG CTC GAC CCG AAC CGC CTG ACC AAC TAC GGC CTC ACG CCG GTC GAC GTC AGT TCG GCG ATC ACC GCG CAG AAC GTG CAG ATC GCG GGC GGC CAG ATC GGC GGC ACG CCG GCC ACG CCG GGC ACC GTG CTG CAG GCG ACG ATC ACC GAA TCG ACG CTG CTG CAG ACG CCC GAG CAG TTC GGC AAC ATC CTG CTG AAG GTC AAC CAG GAC GGC TCG CAG GTG CGC CTG AAG GAC GTC GCG CAG ATC GGC CTC GGC GGC GAA AAC TAC AAC TTC GAC ACG AAG TAC AAC GGT CAG CCG ACC GCG GCA CTC GGT ATC CAG CTC GCG ACC AAC GCG AAC GCG CTC GCG ACC GCG AAG GCC GTG CGC GCG AAG ATC GAC GAG CTC GCA CCG TTC TTC CCG CAC GGC CTC GTC GTG AAG TAT CCG TAC GAC ACG ACG CCG TTC GTG AAG CTG TCG ATC GAG GAA GTG GTC AAG ACG CTG CTC GAA GGT ATC GTG CTC GTG TTC CTC GTG ATG TAT CTG TTC CTG CAG AAC CTG CGG GCG ACG ATC ATC CCG ACG ATC GCG GTG CCG GTC GTG CTG CTC GGT ACG TTC GCG ATC ATG TCG ATG GTC GGC TTC TCG ATC AAC ACG CTG TCG ATG TTC GGC CTC GTG CTC GCG ATC GGC CTG CTG GTC GAC GAT GCG ATC GTG GTG GTC GAG AAC GTC GAG CGC GTG ATG GCG GAA GAG GGG CTG TCA CCG AAG GAA GCG ACC CGC AAG GCG ATG GGC CAG ATC ACC GGC GCA CTC GTC GGC GTG GCG CTC GTG CTG TCG GCG GTG TTC GTG CCG GTG GCG TTC TCC GGC GGC TCG GTC GGC GCG ATC TAT CGT CAG TTC TCG CTG ACG ATC GTG TCG GCG ATG GTG CTG TCG GTG CTG GTC GCG TTG ATT CTG ACG CCG GCG CTG TGC GCG ACG ATC CTC AAG CCG ATC CCG CAA GGG CAT CAC GAA GAG AAG AAG GGC TTC TTC GGC TGG TTC AAC CGC ACG TTC AAC AAC AGC CGC GAC AAG TAC CAC GTC GGC GTG CAC CAC GTG ATC AAG CGC TCG GGC CGC TGG CTC ATC ATC TAT CTG GTC GTG ATC GTC GCG GTC GGG CTG CTG TTC GTG CGC CTG CCG AAG TCG TTC CTG CCC GAT GAA GAC CAG GGC CTG ATG TTC GTG ATC GTG CAG ACG CCG TCG GGC TCG ACG CAG GAA ACG ACC GCG AAG ACG CTC GCG AAC ATT TCC GAC TAC CTG TTG AAG GAC GAG AAG GAA ATC GTC GAA TCG GCG TTT ACG GTC AAC GGC TTC AGC TTC GCG GGT CGC GGC CAG AAC TCG GGT CTC GTG TTC GTC CGC CTG AAG GAC TAC TCG CAG CGT CAG CAT GCG AAC CAG AAG GTG CAG GCG CTG ATC GGC CGG ATG TTC GGG CGC TAC GGG AGC TAC AAG GAC GCG CTC GTG ATC CCG TTC AAC CCG CCG TCG ATT CCT GAG CTC GGT ACG GCT GCC GGC TTC GAC TTC GAG CTG ACG GAC AAC GCC GGT CTC GGC CAC GAC GCG CTG ATG GCC GCA CGT AAC CAG CTG CTC GGG ATG GCA TCG AAG GAC CCG ACG CTG CAG GGT GTG CGT CCG AAC GGC CTG AAC GAT ACG CCG CAG TAC AAG GTG AAC ATC GAC CGC GAG AAG GCG AAT GCG CTC GGC GTG ACG GCG GAT GCG ATC GAC CAG ACG TTC TCG ATC GCC TGG GCG TCG AAG TAC GTG AAC AAC TTC CTC GAC ACC GAC GGC CGG ATC AAG AAG GTG TAC GTG CAG GCC GAT GCG CCG TTC CGG ATG ACG CCG GAA GAC ATG AAC ATC TGG TAC GTG CGC AAC GGG TCG GGC GGG ATG GTG CCG TTC AGC GCG TTC GCG ACC GGT CAC TGG ACG TAC GGT TCG CCG AAG CTC GAG CGC TAC AAC GGT GTG TCG GCG ATG GAA ATC CAG GGG CAG GCC GCA CCG GGC AAG TCG ACC GGT CAG GCG ATG GCC GCG ATG GAA ACG CTC GCG AAG AAG CTG CCG GTC GGT ATC GGC TAT TCG TGG ACG GGC CTG TCG TTC CAG GAA ATC CAG TCC GGT TCG CAG GCG CCG ATC CTG TAC GCG ATC TCG ATC CTC GTC GTG TTC CTG TGT CTC GCG GCG CTG TAT GAA AGC TGG TCG ATC CCG TTC TCG GTG ATC ATG GTC GTG CCG CTC GGC GTG ATC GGT GCG CTG CTC GCG GCC ACG ATG CGC GGC CTC GAG AAC GAC GTG TTC TTC CAG GTC GGC CTG CTG ACC ACC GTG GGC CTG TCC GCG AAG AAC GCG ATC CTG ATC GTC GAG TTC GCG CGC GAA CTG CAG CAG ACG GAG AAG ATG GGG CCG ATC GAG GCC GCG CTG GAA GCG GCG CGC CTG CGG CTG CGT CCG ATC CTG ATG ACG TCG CTC GCG TTC ATT CTC GGC GTG ATG CCG CTC GCG ATC AGC AAC GGC GCG GGT TCG GCC AGC CAG CAC GCG ATC GGT ACG GGC GTG ATC GGC GGG ATG ATC ACG GCG ACG TTC CTC GCG ATC TTC ATG ATC CCG ATG TTC TTC GTG AAG ATC CGC GCG ATC TTC AGC GGC GAG AAG GAA GAC GTC GAC GAG GCG CTG CGC CTG GCT CAG GAG CAC TCG --- --- --- CAC CAC GAA GAG AAG CCG --- --- --- --- --- --- --- --- --- --- --- GGC AAC GGC --- --- --- --- --- --- --- --- --- --- --- --- --- --- --- --- --- --- --- --- --- --- --- --- --- --- --- --- --- --- --- --- --- --- --- --- --- --- --- --- --- --- --- --- --- --- GAC --- GAA GGC AAC AAG GGA CAG --- --- --- 
RND4__GCA_000981305.1           ATG GCA AAG TTT TTT ATC GAT CGC CCG ATC TTC GCG TGG GTG ATC GCC ATC ATC CTG ATG CTG GCC GGG GTT GCG GCG ATC TTC ACG CTG CCG ATC TCG CAG TAT CCG ACG ATC GCG CCG CCA TCG ATC CAG ATC ACC GCG AAC TAC CCG GGC GCT TCC GCG AAG ACG GTG GAA GAC ACG GTG ACG CAG GTG ATC GAG CAG CAG ATG AGC GGT CTC GAC AAC TTC CTG TAC ATG TCG TCG ACG AGT GAC GAT TCG GGC AAC GCA ACG ATC ACG CTG ACC TTC GCG CCG GGC ACC AAC GCC GAC ATC GCG CAG GTC CAG GTG CAG AAC AAG CTG TCG CTC GCG ACG CCG GTT CTG CCG CAG GTC GTG CAG CAG CTC GGT CTG TCG GTC ACG AAG TCG AGC AGC AGC TTC CTG CTG GTG CTC GCC TTC AAC TCC GAA GAC GGC AGC ATG AAC AAG TAC GAC CTC GCG AAC TTC GTG GCG TCG CAC GTG AAG GAT CCG ATC AGC CGG CTG AAC GGC GTC GGT ACC GTC ACG CTG TTC GGC TCG CAG TAC GCG ATG CGG ATC TGG CTC GAC CCG AAC CGC CTG ACC AAC TAC GGC CTC ACG CCG GTC GAC GTC AGT TCG GCG ATC ACC GCG CAG AAC GTG CAG ATC GCG GGC GGC CAG ATC GGC GGC ACG CCG GCC ACG CCG GGC ACC GTG CTG CAG GCG ACG ATC ACC GAA TCG ACG CTG CTG CAG ACG CCC GAG CAG TTC GGC AAC ATC CTG CTG AAG GTC AAC CAG GAC GGC TCG CAG GTG CGC CTG AAG GAC GTC GCG CAG ATC GGC CTC GGC GGC GAA AAC TAC AAC TTC GAC ACG AAG TAC AAC GGT CAG CCG ACC GCG GCA CTC GGT ATC CAG CTC GCG ACC AAC GCG AAC GCG CTC GCG ACC GCG AAG GCC GTG CGC GCG AAG ATC GAC GAG CTC GCA CCG TTC TTC CCG CAC GGC CTC GTC GTG AAG TAT CCG TAC GAC ACG ACG CCG TTC GTG AAG CTG TCG ATC GAG GAA GTG GTC AAG ACG CTG CTC GAA GGT ATC GTG CTC GTG TTC CTC GTG ATG TAT CTG TTC CTG CAG AAC CTG CGG GCG ACG ATC ATC CCG ACG ATC GCG GTG CCG GTC GTG CTG CTC GGT ACG TTC GCG ATC ATG TCG ATG GTC GGC TTC TCG ATC AAC ACG CTG TCG ATG TTC GGC CTC GTG CTC GCG ATC GGC CTG CTG GTC GAC GAT GCG ATC GTG GTG GTC GAG AAC GTC GAG CGC GTG ATG GCG GAA GAG GGG CTG TCA CCG AAG GAA GCG ACC CGC AAG GCG ATG GGC CAG ATC ACC GGC GCA CTC GTC GGC GTG GCG CTC GTG CTG TCG GCG GTG TTC GTG CCG GTG GCG TTC TCC GGC GGC TCG GTC GGC GCG ATC TAT CGT CAG TTC TCG CTG ACG ATC GTG TCG GCG ATG GTG CTG TCG GTG CTG GTC GCG TTG ATT CTG ACG CCG GCG CTG TGC GCG ACG ATC CTC AAG CCG ATC CCG CAA GGG CAT CAC GAA GAG AAG AAG GGC TTC TTC GGC TGG TTC AAC CGC ACG TTC AAC AAC AGC CGC GAC AAG TAC CAC GTC GGC GTG CAC CAC GTG ATC AAG CGC TCG GGC CGC TGG CTC ATC ATC TAT CTG GTC GTG ATC GTC GCG GTC GGG CTG CTG TTC GTG CGC CTG CCG AAG TCG TTC CTG CCC GAT GAA GAC CAG GGC CTG ATG TTC GTG ATC GTG CAG ACG CCG TCG GGC TCG ACG CAG GAA ACG ACC GCG AAG ACG CTC GCG AAC ATT TCC GAC TAC CTG TTG AAG GAC GAG AAG GAA ATC GTC GAA TCG GCG TTT ACG GTC AAC GGC TTC AGC TTC GCG GGT CGC GGC CAG AAC TCG GGT CTC GTG TTC GTC CGC CTG AAG GAC TAC TCG CAG CGT CAG CAT GCG AAC CAG AAG GTG CAG GCG CTG ATC GGC CGG ATG TTC GGG CGC TAC GGG AGC TAC AAG GAC GCG CTC GTG ATC CCG TTC AAC CCG CCG TCG ATT CCT GAG CTC GGT ACG GCT GCC GGC TTC GAC TTC GAG CTG ACG GAC AAC GCC GGT CTC GGC CAC GAC GCG CTG ATG GCC GCA CGT AAC CAG CTG CTC GGG ATG GCA TCG AAG GAC CCG ACG CTG CAG GGT GTG CGT CCG AAC GGC CTG AAC GAT ACG CCG CAG TAC AAG GTG AAC ATC GAC CGC GAG AAG GCG AAT GCG CTC GGC GTG ACG GCG GAT GCG ATC GAC CAG ACG TTC TCG ATC GCC TGG GCG TCG AAG TAC GTG AAC AAC TTC CTC GAC ACC GAC GGC CGG ATC AAG AAG GTG TAC GTG CAG GCC GAT GCG CCG TTC CGG ATG ACG CCG GAA GAC ATG AAC ATC TGG TAC GTG CGC AAC GGG TCG GGC GGG ATG GTG CCG TTC AGC GCG TTC GCG ACC GGT CAC TGG ACG TAC GGT TCG CCG AAG CTC GAG CGC TAC AAC GGT GTG TCG GCG ATG GAA ATC CAG GGG CAG GCC GCA CCG GGC AAG TCG ACC GGT CAG GCG ATG GCC GCG ATG GAA ACG CTC GCG AAG AAG CTG CCG GTC GGT ATC GGC TAT TCG TGG ACG GGC CTG TCG TTC CAG GAA ATC CAG TCC GGT TCG CAG GCG CCG ATC CTG TAC GCG ATC TCG ATC CTC GTC GTG TTC CTG TGT CTC GCG GCG CTG TAT GAA AGC TGG TCG ATC CCG TTC TCG GTG ATC ATG GTC GTG CCG CTC GGC GTG ATC GGT GCG CTG CTC GCG GCC ACG ATG CGC GGC CTC GAG AAC GAC GTG TTC TTC CAG GTC GGC CTG CTG ACC ACC GTG GGC CTG TCC GCG AAG AAC GCG ATC CTG ATC GTC GAG TTC GCG CGC GAA CTG CAG CAG ACG GAG AAG ATG GGG CCG ATC GAG GCC GCG CTG GAA GCG GCG CGC CTG CGG CTG CGT CCG ATC CTG ATG ACG TCG CTC GCG TTC ATT CTC GGC GTG ATG CCG CTC GCG ATC AGC AAC GGC GCG GGT TCG GCC AGC CAG CAC GCG ATC GGT ACG GGC GTG ATC GGC GGG ATG ATC ACG GCG ACG TTC CTC GCG ATC TTC ATG ATC CCG ATG TTC TTC GTG AAG ATC CGC GCG ATC TTC AGC GGC GAG AAG GAA GAC GTC GAC GAG GCG CTG CGC CTG GCT CAG GAG CAC TCG --- --- --- CAC CAC GAA GAG AAG CCG --- --- --- --- --- --- --- --- --- --- --- GGC AAC GGC --- --- --- --- --- --- --- --- --- --- --- --- --- --- --- --- --- --- --- --- --- --- --- --- --- --- --- --- --- --- --- --- --- --- --- --- --- --- --- --- --- --- --- --- --- --- GAC --- GAA GGC AAC AAG GGA CAG --- --- --- 
RND4__GCA_000014085.1           ATG GCA AAG TTT TTT ATC GAT CGC CCG ATC TTC GCG TGG GTG ATC GCC ATC ATC CTG ATG CTG GCC GGG GTT GCG GCG ATC TTC ACG CTG CCG ATC TCG CAG TAT CCG ACG ATC GCG CCG CCA TCG ATC CAG ATC ACG GCG AAC TAT CCG GGC GCT TCC GCG AAG ACG GTG GAA GAC ACG GTG ACG CAG GTG ATC GAG CAG CAG ATG AGC GGT CTC GAC AAC TTC CTG TAC ATG TCG TCG ACG AGT GAC GAC TCG GGC AAC GCA ACG ATC ACG CTG ACC TTC GCG CCG GGC ACC AAC GCC GAC ATC GCG CAG GTC CAG GTG CAG AAC AAG CTG TCG CTC GCG ACG CCG GTT CTG CCG CAG GTC GTG CAG CAG CTC GGT CTG TCG GTC ACG AAG TCG AGC AGC AGC TTC CTG CTG GTG CTC GCC TTC AAC TCC GAA GAC GGC AGC ATG AAC AAG TAC GAC CTC GCG AAC TTC GTG GCG TCG CAC GTG AAG GAC CCG ATC AGC CGG CTG AAC GGC GTC GGT ACC GTC ACG CTG TTC GGC TCG CAG TAC GCG ATG CGG ATC TGG CTC GAC CCG AAC CGC CTG ACC AAC TAC GGC CTC ACG CCG GTC GAC GTC AGC TCG GCG ATC ACC GCG CAG AAC GTG CAG ATC GCG GGC GGC CAG ATC GGC GGC ACG CCG GCC ACG CCG GGC ACC GTG CTG CAG GCG ACG ATC ACC GAA TCG ACG CTG CTG CAG ACG CCC GAG CAG TTC GGC AAC ATC CTG CTG AAG GTC AAC CAG GAC GGC TCG CAG GTT CGC CTG AAG GAC GTC GCG CAG ATC GGC CTC GGC GGC GAA AAC TAC AAC TTC GAC ACG AAG TAC AAC GGT CAG CCG ACC GCG GCA CTC GGT ATC CAG CTC GCG ACC AAC GCG AAC GCG CTC GCG ACC GCG AAG GCC GTG CGC GCG AAG ATC GAC GAG CTC GCA CCG TTC TTC CCG CAC GGC CTC GTC GTG AAG TAT CCG TAC GAC ACG ACG CCG TTC GTG AAG CTG TCG ATC GAG GAA GTG GTC AAG ACG CTG CTC GAA GGT ATC GTG CTC GTG TTC CTC GTG ATG TAT CTG TTC CTG CAG AAC CTG CGG GCG ACG ATC ATC CCG ACG ATC GCG GTG CCG GTC GTG CTG CTC GGT ACG TTC GCG ATC ATG TCG ATG GTC GGC TTC TCG ATC AAC ACG CTG TCG ATG TTC GGC CTC GTG CTC GCG ATC GGC CTG CTG GTC GAC GAT GCG ATC GTG GTG GTC GAG AAC GTC GAG CGC GTG ATG GCG GAA GAG GGG CTG TCG CCG AAG GAG GCG ACC CGC AAG GCG ATG GGC CAG ATC ACC GGC GCA CTC GTC GGC GTG GCG CTC GTG CTG TCG GCG GTG TTC GTG CCG GTG GCG TTC TCC GGC GGC TCG GTC GGT GCG ATC TAT CGT CAA TTC TCG CTG ACG ATC GTG TCG GCG ATG GTG CTG TCG GTG CTG GTC GCG TTG ATT CTG ACG CCG GCA CTG TGC GCG ACG ATC CTC AAG CCG ATC CCG CAA GGG CAT CAC GAG GAG AAG AAG GGC TTC TTC GGC TGG TTC AAC CGC ACG TTC AAC AAC AGC CGC GAC AAG TAC CAC GTC GGC GTG CAC CAC GTG ATC AAG CGC TCG GGC CGC TGG CTC ATC ATC TAT CTG GTC GTG ATC GTC GCG GTC GGG CTG CTG TTC GTG CGC CTG CCG AAG TCG TTC CTG CCC GAT GAA GAC CAG GGC CTG ATG TTC GTG ATC GTG CAG ACG CCG TCG GGC TCG ACG CAG GAA ACG ACC GCG AAG ACG CTC GCG AAC ATT TCC GAC TAC CTG CTG AAG GAC GAG AAG GAA ATC GTC GAA TCG GCG TTC ACG GTC AAC GGC TTC AGC TTC GCG GGT CGC GGC CAG AAC TCG GGT CTC GTG TTC GTG CGC CTG AAG GAC TAC TCG CAG CGT CAG CAT GCG AAC CAG AAG GTG CAG GCG CTG ATC GGC CGG ATG TTC GGG CGT TAC GGG AGC TAC AAG GAC GCG CTC GTG ATT CCG TTC AAC CCG CCG TCG ATT CCC GAA CTC GGT ACG GCC GCC GGC TTC GAC TTC GAG CTG ACG GAC AAC GCC GGT CTC GGC CAC GAC GCG CTG ATG GCG GCA CGT AAC CAG CTG CTC GGG ATG GCG TCG AAG GAC CCG ACG CTG CAG GGT GTC CGT CCG AAC GGC CTG AAC GAT ACG CCG CAG TAC AAG GTC AAC ATC GAC CGC GAG AAG GCG AAT GCG CTG GGC GTG ACG GCG GAT GCG ATC GAC CAG ACG TTC TCG ATC GCG TGG GCG TCG AAG TAC GTG AAC AAC TTC CTC GAC ACC GAC GGC CGG ATC AAG AAG GTG TAC GTG CAG GCC GAT GCG CCG TTC CGG ATG ACG CCG GAA GAC ATG AAC ATC TGG TAC GTG CGC AAC GGG TCG GGC GGG ATG GTG CCG TTC AGC GCG TTC TCG ACC GGT CAC TGG ACG TAC GGT TCG CCG AAG CTC GAG CGC TAC AAC GGC GTG TCG GCG ATG GAA ATC CAG GGT CAG GCC GCA CCG GGC AAG TCG ACC GGT CAG GCG ATG GCC GCG ATG GAA ACG CTC GCG AAG AAG CTG CCG GTC GGC ATC GGC TAT TCG TGG ACG GGG CTG TCG TTC CAG GAA ATC CAG TCC GGT TCG CAG GCG CCG ATC CTG TAC GCG ATC TCG ATC CTC GTC GTG TTC CTG TGT CTC GCG GCA CTG TAT GAA AGC TGG TCG ATT CCG TTC TCG GTG ATC ATG GTC GTG CCG CTC GGC GTG ATC GGT GCG CTG CTC GCG GCC ACG ATG CGC GGC CTC GAG AAC GAC GTG TTC TTC CAG GTC GGC CTG CTG ACC ACC GTG GGC TTG TCC GCG AAG AAC GCG ATT CTG ATC GTC GAG TTC GCG CGC GAA CTG CAG CAG ACG GAG AAG ATG GGG CCG ATC GAG GCT GCG CTG GAA GCA GCG CGC CTG CGG CTG CGT CCG ATC CTG ATG ACG TCG CTC GCG TTC ATT CTC GGC GTG ATG CCG CTC GCG ATC AGC AAC GGC GCG GGT TCG GCC AGC CAG CAC GCG ATC GGT ACG GGC GTG ATC GGC GGG ATG ATC ACG GCG ACG TTC CTC GCG ATC TTC ATG ATC CCG ATG TTC TTC GTG AAG ATC CGT GCG ATC TTC AGC GGC GAG AAG GAA GAC GTC GAC GAG GCG CTG CGC CTG GCT CAG GAG CAC TCG --- --- --- CAC CAC GAA GAG AAG CCG --- --- --- --- --- --- --- --- --- --- --- GGC AAC GGC --- --- --- --- --- --- --- --- --- --- --- --- --- --- --- --- --- --- --- --- --- --- --- --- --- --- --- --- --- --- --- --- --- --- --- --- --- --- --- --- --- --- --- --- --- --- GAC --- GAA GGC AAC AAG GGA CAG --- --- --- 
RND4__GCA_000019505.1           ATG GCA AAG TTT TTT ATC GAT CGC CCG ATC TTC GCG TGG GTG ATC GCC ATC ATC CTG ATG CTG GCC GGG GTT GCG GCG ATC TTC ACG CTG CCG ATC TCG CAG TAT CCG ACG ATC GCG CCG CCA TCG ATC CAG ATC ACC GCG AAC TAT CCG GGC GCT TCC GCG AAG ACG GTG GAA GAC ACG GTG ACG CAG GTG ATC GAG CAG CAG ATG AGC GGT CTC GAC AAC TTC CTG TAC ATG TCG TCG ACG AGT GAC GAC TCG GGC AAC GCA ACG ATC ACG CTG ACC TTC GCG CCG GGC ACC AAC GCC GAC ATC GCG CAG GTT CAG GTG CAG AAC AAG CTG TCG CTC GCG ACG CCG GTT CTG CCG CAG GTC GTG CAG CAG CTC GGT CTG TCG GTC ACG AAG TCG AGC AGC AGC TTC CTG CTG GTG CTC GCC TTC AAC TCC GAA GAC GGC AGC ATG AAC AAG TAC GAC CTC GCG AAC TTC GTG GCG TCG CAC GTG AAG GAC CCG ATC AGC CGG CTG AAC GGC GTC GGT ACC GTC ACG CTG TTC GGC TCG CAG TAC GCG ATG CGG ATC TGG CTC GAC CCG AAC CGC CTG ACC AAC TAC GGC CTC ACG CCG GTC GAC GTC AGC TCG GCG ATC ACC GCG CAG AAC GTG CAG ATC GCG GGC GGC CAG ATC GGC GGC ACG CCG GCC ACG CCG GGC ACC GTG CTG CAG GCG ACG ATC ACC GAA TCG ACG CTG CTG CAG ACG CCG GAG CAG TTC GGC AAC ATC CTG CTG AAG GTC AAC CAG GAC GGC TCG CAG GTT CGC CTG AAG GAC GTC GCG CAG ATC GGC CTC GGC GGC GAA AAC TAC AAC TTC GAC ACG AAG TAC AAC GGT CAG CCG ACC GCG GCA CTC GGT ATC CAG CTC GCG ACC AAC GCG AAC GCG CTC GCG ACC GCG AAG GCC GTG CGC GCG AAG ATC GAC GAG CTC GCA CCG TTC TTC CCG CAC GGC CTC GTC GTG AAG TAT CCG TAC GAC ACG ACG CCG TTC GTG AAG CTG TCG ATC GAG GAA GTG GTC AAG ACG CTG CTC GAA GGT ATC GTG CTC GTG TTC CTC GTG ATG TAT CTG TTC CTG CAG AAC CTG CGG GCG ACG ATC ATC CCG ACG ATC GCG GTG CCG GTC GTG CTG CTC GGT ACG TTC GCG ATC ATG TCG ATG GTC GGC TTC TCG ATC AAC ACG CTG TCG ATG TTC GGC CTC GTG CTC GCG ATC GGT CTG CTG GTC GAC GAT GCG ATC GTG GTG GTC GAG AAC GTC GAG CGC GTG ATG GCG GAA GAG GGG CTG TCG CCG AAG GAG GCG ACC CGC AAG GCG ATG GGC CAG ATC ACC GGC GCA CTC GTC GGC GTG GCG CTC GTG CTG TCG GCG GTG TTC GTG CCG GTG GCG TTC TCC GGC GGC TCG GTC GGT GCG ATC TAT CGT CAG TTC TCG CTG ACG ATC GTG TCG GCG ATG GTG CTG TCG GTG CTG GTC GCG TTG ATT CTG ACG CCG GCC CTG TGC GCG ACG ATC CTC AAG CCG ATC CCG CAA GGG CAT CAC GAG GAG AAG AAG GGC TTC TTC GGC TGG TTC AAC CGC ACG TTC AAC AAC AGC CGC GAC AAG TAC CAC GTC GGC GTG CAC CAC GTG ATC AAG CGC TCG GGC CGC TGG CTC ATC ATC TAT CTG GTC GTG ATC GTC GCG GTC GGG CTG CTG TTC GTG CGC CTG CCG AAG TCG TTC CTG CCC GAT GAA GAC CAG GGC CTG ATG TTC GTG ATC GTG CAG ACG CCG TCG GGC TCG ACG CAG GAA ACG ACC GCG AAG ACG CTC GCG AAC ATT TCC GAC TAC CTG CTG AAG GAC GAG AAG GAA ATC GTC GAA TCG GCG TTC ACG GTC AAC GGC TTC AGC TTC GCG GGT CGC GGC CAG AAC TCG GGT CTC GTG TTC GTC CGC CTG AAG GAC TAC TCG CAG CGT CAG CAT GCG AAC CAG AAG GTG CAG GCG CTG ATC GGC CGG ATG TTC GGG CGT TAC GGG AGC TAC AAG GAC GCG CTC GTG ATC CCG TTC AAC CCG CCG TCG ATT CCT GAA CTC GGT ACG GCC GCC GGC TTC GAC TTC GAG CTG ACG GAC AAC GCC GGT CTC GGC CAC GAC GCG CTG ATG GCG GCA CGT AAC CAG CTG CTC GGG ATG GCG TCG AAG GAC CCG ACG CTG CAG GGT GTC CGT CCG AAC GGC CTG AAC GAT ACG CCG CAG TAC AAG GTC AAC ATC GAC CGC GAG AAG GCG AAT GCG CTC GGT GTG ACG GCG GAT GCG ATC GAC CAG ACG TTC TCG ATC GCG TGG GCG TCG AAG TAC GTG AAC AAC TTC CTC GAC ACC GAC GGC CGG ATC AAG AAG GTG TAC GTG CAG GCC GAC GCG CCG TTC CGG ATG ACG CCG GAA GAC ATG AAC ATC TGG TAC GTG CGC AAC GGG TCG GGC GGG ATG GTG CCG TTC AGC GCG TTC TCG ACC GGT CAC TGG ACG TAC GGT TCG CCG AAG CTC GAG CGC TAC AAC GGT GTG TCG GCA ATG GAA ATC CAG GGT CAG GCC GCA CCG GGC AAG TCG ACC GGC CAG GCG ATG GCC GCG ATG GAA ACG CTC GCG AAG AAG CTG CCG GTC GGC ATC GGC TAT TCG TGG ACG GGC CTG TCG TTC CAG GAA ATC CAG TCC GGT TCG CAG GCG CCG ATC CTG TAC GCG ATC TCG ATC CTC GTC GTG TTC CTG TGT CTG GCG GCG CTG TAT GAA AGC TGG TCG ATT CCG TTC TCG GTG ATC ATG GTC GTG CCG CTC GGC GTG ATC GGT GCG CTG CTC GCG GCC ACG ATG CGC GGC CTC GAG AAC GAC GTG TTC TTC CAG GTC GGC CTG CTG ACC ACC GTG GGC TTG TCC GCG AAG AAC GCG ATT CTG ATC GTC GAG TTC GCG CGC GAA CTG CAG CAG ACG GAG AAG ATG GGG CCG ATC GAG GCC GCG CTG GAA GCG GCG CGC CTG CGG CTG CGT CCG ATC CTG ATG ACG TCG CTC GCG TTC ATT CTC GGC GTG ATG CCG CTC GCG ATC AGC AAT GGC GCG GGT TCG GCC AGC CAG CAC GCG ATC GGT ACG GGC GTG ATC GGC GGG ATG ATC ACG GCG ACG TTC CTC GCG ATC TTC ATG ATC CCG ATG TTC TTC GTG AAG ATC CGT GCG ATC TTC AGC GGC GAG AAG GAA GAC GTC GAC GAG GCG CTG CGC CTG GCT CAG GAG CAC TCG --- --- --- CAC CAC GAA GAG AAG CCG --- --- --- --- --- --- --- --- --- --- --- GGC AAC GGC --- --- --- --- --- --- --- --- --- --- --- --- --- --- --- --- --- --- --- --- --- --- --- --- --- --- --- --- --- --- --- --- --- --- --- --- --- --- --- --- --- --- --- --- --- --- GAC --- GAA GGC AAC AAG GGA CAG --- --- --- 
RND4__GCA_000203955.1           ATG GCA AAG TTT TTT ATC GAT CGC CCG ATC TTC GCG TGG GTG ATC GCC ATC ATC CTG ATG CTG GCC GGG GTT GCG GCG ATC TTC ACG CTG CCG ATC TCG CAG TAT CCG ACG ATC GCG CCG CCA TCG ATC CAG ATC ACG GCG AAC TAT CCG GGC GCT TCC GCG AAG ACG GTG GAA GAC ACG GTG ACG CAG GTG ATC GAG CAG CAG ATG AGC GGT CTC GAC AAC TTC CTG TAC ATG TCG TCG ACG AGT GAC GAC TCG GGC AAC GCA ACG ATC ACG CTG ACC TTC GCG CCG GGC ACC AAC GCC GAC ATC GCG CAG GTC CAG GTG CAG AAC AAG CTG TCG CTC GCG ACG CCG GTT CTG CCG CAG GTC GTG CAG CAG CTC GGT CTG TCG GTC ACG AAG TCG AGC AGC AGC TTC CTG CTG GTG CTC GCC TTC AAC TCC GAA GAC GGC AGC ATG AAC AAG TAC GAC CTC GCG AAC TTC GTG GCG TCG CAC GTG AAG GAC CCG ATC AGC CGG CTG AAC GGC GTC GGT ACC GTC ACG CTG TTC GGC TCG CAG TAC GCG ATG CGG ATC TGG CTC GAC CCG AAC CGC CTG ACC AAC TAC GGC CTC ACG CCG GTC GAC GTC AGC TCG GCG ATC ACC GCG CAG AAC GTG CAG ATC GCG GGC GGC CAG ATC GGC GGC ACG CCG GCC ACG CCG GGC ACC GTG CTG CAG GCG ACG ATC ACC GAA TCG ACG CTG CTG CAG ACG CCC GAG CAG TTC GGC AAC ATC CTG CTG AAG GTC AAC CAG GAC GGC TCG CAG GTT CGC CTG AAG GAC GTC GCG CAG ATC GGC CTC GGC GGC GAA AAC TAC AAC TTC GAC ACG AAG TAC AAC GGT CAG CCG ACC GCG GCA CTC GGT ATC CAG CTC GCG ACC AAC GCG AAC GCG CTC GCG ACC GCG AAG GCC GTG CGC GCG AAG ATC GAC GAG CTC GCA CCG TTC TTC CCG CAC GGC CTC GTC GTG AAG TAT CCG TAC GAC ACG ACG CCG TTC GTG AAG CTG TCG ATC GAG GAA GTG GTC AAG ACG CTG CTC GAA GGT ATC GTG CTC GTG TTC CTC GTG ATG TAT CTG TTC CTG CAG AAC CTG CGG GCG ACG ATC ATC CCG ACG ATC GCG GTG CCG GTC GTG CTG CTC GGT ACG TTC GCG ATC ATG TCG ATG GTC GGC TTC TCG ATC AAC ACG CTG TCG ATG TTC GGC CTC GTG CTC GCG ATC GGC CTG CTG GTC GAC GAT GCG ATC GTG GTG GTC GAG AAC GTC GAG CGC GTG ATG GCG GAA GAG GGG CTG TCG CCG AAG GAG GCG ACC CGC AAG GCG ATG GGC CAG ATC ACC GGC GCA CTC GTC GGC GTG GCG CTC GTG CTG TCG GCG GTG TTC GTG CCG GTG GCG TTC TCC GGC GGC TCG GTC GGT GCG ATC TAT CGT CAA TTC TCG CTG ACG ATC GTG TCG GCG ATG GTG CTG TCG GTG CTG GTC GCG TTG ATT CTG ACG CCG GCA CTG TGC GCG ACG ATC CTC AAG CCG ATC CCG CAA GGG CAT CAC GAG GAG AAG AAG GGC TTC TTC GGC TGG TTC AAC CGC ACG TTC AAC AAC AGC CGC GAC AAG TAC CAC GTC GGC GTG CAC CAC GTG ATC AAG CGC TCG GGC CGC TGG CTC ATC ATC TAT CTG GTC GTG ATC GTC GCG GTC GGG CTG CTG TTC GTG CGC CTG CCG AAG TCG TTC CTG CCC GAT GAA GAC CAG GGC CTG ATG TTC GTG ATC GTG CAG ACG CCG TCG GGC TCG ACG CAG GAA ACG ACC GCG AAG ACG CTC GCG AAC ATT TCC GAC TAC CTG CTG AAG GAC GAG AAG GAA ATC GTC GAA TCG GCG TTC ACG GTC AAC GGC TTC AGC TTC GCG GGT CGC GGC CAG AAC TCG GGT CTC GTG TTC GTG CGC CTG AAG GAC TAC TCG CAG CGT CAG CAT GCG AAC CAG AAG GTG CAG GCG CTG ATC GGC CGG ATG TTC GGG CGT TAC GGG AGC TAC AAG GAC GCG CTC GTG ATT CCG TTC AAC CCG CCG TCG ATT CCC GAA CTC GGT ACG GCC GCC GGC TTC GAC TTC GAG CTG ACG GAC AAC GCC GGT CTC GGC CAC GAC GCG CTG ATG GCG GCA CGT AAC CAG CTG CTC GGG ATG GCG TCG AAG GAC CCG ACG CTG CAG GGT GTC CGT CCG AAC GGC CTG AAC GAT ACG CCG CAG TAC AAG GTC AAC ATC GAC CGC GAG AAG GCG AAT GCG CTG GGC GTG ACG GCG GAT GCG ATC GAC CAG ACG TTC TCG ATC GCG TGG GCG TCG AAG TAC GTG AAC AAC TTC CTC GAC ACC GAC GGC CGG ATC AAG AAG GTG TAC GTG CAG GCC GAT GCG CCG TTC CGG ATG ACG CCG GAA GAC ATG AAC ATC TGG TAC GTG CGC AAC GGG TCG GGC GGG ATG GTG CCG TTC AGC GCG TTC TCG ACC GGT CAC TGG ACG TAC GGT TCG CCG AAG CTC GAG CGC TAC AAC GGC GTG TCG GCG ATG GAA ATC CAG GGT CAG GCC GCA CCG GGC AAG TCG ACC GGT CAG GCG ATG GCC GCG ATG GAA ACG CTC GCG AAG AAG CTG CCG GTC GGC ATC GGC TAT TCG TGG ACG GGG CTG TCG TTC CAG GAA ATC CAG TCC GGT TCG CAG GCG CCG ATC CTG TAC GCG ATC TCG ATC CTC GTC GTG TTC CTG TGT CTC GCG GCA CTG TAT GAA AGC TGG TCG ATT CCG TTC TCG GTG ATC ATG GTC GTG CCG CTC GGC GTG ATC GGT GCG CTG CTC GCG GCC ACG ATG CGC GGC CTC GAG AAC GAC GTG TTC TTC CAG GTC GGC CTG CTG ACC ACC GTG GGC TTG TCC GCG AAG AAC GCG ATT CTG ATC GTC GAG TTC GCG CGC GAA CTG CAG CAG ACG GAG AAG ATG GGG CCG ATC GAG GCT GCG CTG GAA GCA GCG CGC CTG CGG CTG CGT CCG ATC CTG ATG ACG TCG CTC GCG TTC ATT CTC GGC GTG ATG CCG CTC GCG ATC AGC AAC GGC GCG GGT TCG GCC AGC CAG CAC GCG ATC GGT ACG GGC GTG ATC GGC GGG ATG ATC ACG GCG ACG TTC CTC GCG ATC TTC ATG ATC CCG ATG TTC TTC GTG AAG ATC CGT GCG ATC TTC AGC GGC GAG AAG GAA GAC GTC GAC GAG GCG CTG CGC CTG GCT CAG GAG CAC TCG --- --- --- CAC CAC GAA GAG AAG CCG --- --- --- --- --- --- --- --- --- --- --- GGC AAC GGC --- --- --- --- --- --- --- --- --- --- --- --- --- --- --- --- --- --- --- --- --- --- --- --- --- --- --- --- --- --- --- --- --- --- --- --- --- --- --- --- --- --- --- --- --- --- GAC --- GAA GGC AAC AAG GGA CAG --- --- --- 
RND4__GCA_001524815.1           ATG GCA AAG TTT TTT ATC GAT CGC CCG ATC TTC GCG TGG GTG ATC GCC ATC ATC CTG ATG CTG GCC GGG GTT GCG GCG ATC TTC ACG CTG CCG ATC TCG CAG TAT CCG ACG ATC GCG CCG CCA TCG ATC CAG ATC ACC GCG AAC TAC CCG GGC GCT TCC GCG AAG ACG GTG GAA GAC ACG GTG ACG CAG GTG ATC GAG CAG CAG ATG AGC GGT CTC GAC AAC TTC CTG TAC ATG TCG TCG ACG AGT GAC GAC TCG GGC AAC GCG ACG ATC ACG CTG ACC TTC GCG CCG GGC ACC AAC GCC GAC ATC GCG CAG GTG CAG GTG CAG AAC AAG CTG TCG CTC GCG ACG CCG GTT CTG CCG CAG GTC GTG CAG CAG CTC GGT CTG TCG GTC ACG AAG TCG AGC AGC AGC TTC CTG CTG GTG CTC GCC TTC AAC TCC GAA GAC GGC AGC ATG AAC AAG TAC GAC CTC GCG AAC TTC GTG GCG TCG CAC GTG AAG GAT CCG ATC AGC CGG CTG AAC GGC GTC GGT ACC GTC ACG CTG TTC GGC TCG CAG TAC GCG ATG CGG ATC TGG CTC GAC CCG AAC CGC CTG ACC AAC TAC GGC CTC ACG CCG GTC GAC GTC AGC TCG GCG ATC ACC GCG CAG AAC GTG CAG ATC GCG GGC GGC CAG ATC GGC GGC ACG CCG GCG AAG CCG GGC ACC GTG CTG CAG GCG ACG ATC ACC GAA TCG ACG CTG CTG CAG ACG CCC GAG CAG TTC GGC AAC ATC CTG CTG AAG GTC AAC CAG GAC GGC TCG CAG GTT CGC CTG AAG GAC GTC GCG CAG ATC GGC CTC GGC GGC GAA AAC TAC AAC TTC GAC ACG AAG TAC AAC GGT CAG CCG ACC GCG GCA CTC GGT ATC CAA CTC GCG ACC AAC GCG AAC GCC CTC GCG ACC GCG AAG GCC GTG CGC GCG AAG ATC GAC GAG CTC GCA CCG TTC TTC CCG CAC GGC CTC GTC GTG AAG TAT CCG TAC GAC ACG ACG CCG TTC GTG AAG CTG TCG ATC GAG GAA GTG GTC AAG ACG CTG CTC GAA GGT ATC GTG CTC GTG TTC CTC GTG ATG TAT CTG TTC CTG CAG AAC CTG CGC GCG ACG ATC ATC CCG ACG ATC GCG GTG CCG GTC GTG CTG CTC GGC ACG TTC GCG ATC ATG TCG ATG GTC GGC TTC TCG ATC AAC ACG CTG TCG ATG TTC GGT CTC GTG CTC GCG ATC GGC CTG CTG GTC GAC GAC GCG ATC GTG GTG GTC GAG AAC GTC GAG CGC GTG ATG GCG GAA GAG GGG TTG TCG CCG AAG GAG GCG ACC CGC AAG GCG ATG GGG CAG ATC ACC GGC GCA CTC GTC GGC GTG GCG CTC GTG CTG TCG GCG GTG TTC GTG CCG GTG GCG TTC TCC GGC GGC TCG GTC GGC GCG ATC TAT CGT CAG TTC TCG CTG ACG ATC GTG TCG GCG ATG GTG CTG TCG GTG CTG GTT GCG TTG ATT CTG ACG CCG GCG CTG TGC GCG ACG ATC CTC AAG CCG ATC CCG CAA GGG CAT CAC GAA GAG AAG AAG GGC TTC TTC GGC TGG TTC AAC CGC ACG TTC AAC AAC AGC CGC GAC AAG TAC CAC GTC GGC GTG CAC CAC GTG ATC AAG CGC TCG GGC CGC TGG CTC ATC ATC TAT CTG GTC GTG ATC GTC GCG GTC GGC CTG CTG TTC GTG CGC CTG CCG AAG TCG TTC CTG CCC GAT GAG GAC CAG GGC CTG ATG TTC GTG ATC GTG CAG ACG CCG TCC GGC TCC ACG CAG GAA ACG ACC GCG AAG ACG CTC GCG AAC ATT TCC GAC TAC CTG CTG AAG GAC GAG AAG GAA ATC GTC GAA TCG GCG TTC ACG GTC AAC GGC TTC AGC TTC GCG GGC CGC GGC CAG AAC TCG GGC CTC GTG TTC GTC CGC CTG AAG GAT TAC GCG CAG CGT CAG CAT GCG AAC CAG AAG GTG CAG GCG CTG ATC GGC CGG ATG TTC GGG CGT TAC GCG GGC TAC AAG GAC GCG CTC GTG ATT CCG TTC AAC CCG CCG TCG ATT CCG GAG CTC GGT ACC GCT GCC GGC TTC GAC TTC GAG CTG ACG GAC AAC GCC GGT CTT GGC CAC GAC GCG TTG ATG GCC GCG CGT AAC CAG TTG CTC GGG ATG GCG TCG AAG GAT CCG ACG CTG CAG GGT GTC CGT CCG AAC GGC CTG AAC GAC ACG CCG CAG TAC AAG GTC GAC ATC GAC CGC GAG AAG GCG AAT GCG CTG GGC GTG ACC GCG GAT GCG ATC GAC CAG ACG TTC TCG ATC GCA TGG GCG TCG AAG TAC GTG AAC AAC TTC CTC GAT ACC GAC GGC CGG ATC AAG AAG GTG TAC GTG CAG GCA GAC GCG CCG TTC CGG ATG ACG CCG GAA GAC ATG AAC ATC TGG TAC GTG CGC AAC GGG TCG GGC GGG ATG GTG CCG TTC AGC GCG TTC GCG ACC GGT CAC TGG ACG TAC GGT TCG CCG AAG CTC GAG CGC TAC AAC GGC GTG TCG GCG ATG GAA ATC CAG GGG CAG GCC GCA CCG GGC AAG TCG ACC GGT CAG GCG ATG GCC GCG ATG GAA ACG ATC GCG AAG AAG CTG CCG GTC GGT ATC GGC TAT TCG TGG ACG GGC CTG TCG TTC CAG GAA ATC CAG TCC GGT TCG CAG GCG CCG ATC CTG TAC GCG ATC TCG ATC CTC GTC GTG TTC CTG TGT CTC GCG GCG CTG TAT GAA AGC TGG TCG ATC CCG TTC TCG GTG ATC ATG GTC GTG CCG CTC GGC GTG ATC GGT GCG CTG CTC GCG GCC ACG ATG CGC GGC CTC GAG AAC GAC GTG TTC TTC CAG GTC GGC CTG CTG ACG ACC GTG GGC TTG TCC GCG AAG AAC GCG ATC CTG ATC GTC GAG TTC GCG CGC GAG CTG CAG CAG TCG GAG AAG ATG GGG CCG ATC GAG GCC GCG CTG GAA GCG GCG CGC CTG CGG CTG CGT CCG ATC CTG ATG ACG TCG CTC GCG TTC ATT CTC GGC GTG CTG CCG CTC GCG ATC AGC AAC GGC GCG GGC TCG GCG AGC CAG CAC GCG ATC GGC ACG GGC GTG ATC GGC GGG ATG ATC ACG GCG ACG TTC CTC GCG ATC TTC ATG ATC CCG ATG TTC TTC GTG AAG ATC CGT GCG ATC TTC AGC GGC GAG AAG GAA GAC GTC GAC GAG GCG CTG CGC CTG GCT CAG GAG CAC TCG --- --- --- CAC CAC GAA GAG AAG CCG --- --- --- --- --- --- --- --- --- --- --- GGC AAC GGC --- --- --- --- --- --- --- --- --- --- --- --- --- --- --- --- --- --- --- --- --- --- --- --- --- --- --- --- --- --- --- --- --- --- --- --- --- --- --- --- --- --- --- --- --- --- GAC --- GAA GGC AAC AAG GGA CAG --- --- --- 
RND4__GCA_001530695.1           ATG GCA AAG TTT TTT ATC GAT CGC CCG ATC TTC GCG TGG GTG ATC GCC ATC ATC CTG ATG CTG GCC GGG GTT GCG GCG ATC TTC ACG CTG CCG ATC TCG CAG TAT CCG ACG ATC GCG CCG CCA TCG ATC CAG ATC ACC GCG AAC TAC CCG GGC GCT TCC GCG AAG ACG GTG GAA GAC ACG GTG ACG CAG GTG ATC GAG CAG CAG ATG AGC GGT CTC GAC AAC TTC CTG TAC ATG TCG TCG ACG AGT GAC GAC TCG GGC AAC GCG ACG ATC ACG CTG ACC TTC GCG CCG GGC ACC AAC GCC GAC ATC GCG CAG GTG CAG GTG CAG AAC AAG CTG TCG CTC GCG ACG CCG GTT CTG CCG CAG GTC GTG CAG CAG CTC GGT CTG TCG GTC ACG AAG TCG AGC AGC AGC TTC CTG CTG GTG CTC GCC TTC AAC TCC GAA GAC GGC AGC ATG AAC AAG TAC GAC CTC GCG AAC TTC GTG GCG TCG CAC GTG AAG GAT CCG ATC AGC CGG CTG AAC GGC GTC GGT ACC GTC ACG CTG TTC GGC TCG CAG TAC GCG ATG CGG ATC TGG CTC GAC CCG AAC CGC CTG ACC AAC TAC GGC CTC ACG CCG GTC GAC GTC AGC TCG GCG ATC ACC GCG CAG AAC GTG CAG ATC GCG GGC GGC CAG ATC GGC GGC ACG CCG GCG AAG CCG GGC ACC GTG CTG CAG GCG ACG ATC ACC GAA TCG ACG CTG CTG CAG ACG CCC GAG CAG TTC GGC AAC ATC CTG CTG AAG GTC AAC CAG GAC GGC TCG CAG GTT CGC CTG AAG GAC GTC GCG CAG ATC GGC CTC GGC GGC GAA AAC TAC AAC TTC GAC ACG AAG TAC AAC GGT CAG CCG ACC GCG GCA CTC GGT ATC CAA CTC GCG ACC AAC GCG AAC GCC CTC GCG ACC GCG AAG GCC GTG CGC GCG AAG ATC GAC GAG CTC GCA CCG TTC TTC CCG CAC GGC CTC GTC GTG AAG TAT CCG TAC GAC ACG ACG CCG TTC GTG AAG CTG TCG ATC GAG GAA GTG GTC AAG ACG CTG CTC GAA GGT ATC GTG CTC GTG TTC CTC GTG ATG TAT CTG TTC CTG CAG AAC CTG CGC GCG ACG ATC ATC CCG ACG ATC GCG GTG CCG GTC GTG CTG CTC GGC ACG TTC GCG ATC ATG TCG ATG GTC GGC TTC TCG ATC AAC ACG CTG TCG ATG TTC GGT CTC GTG CTC GCG ATC GGC CTG CTG GTC GAC GAC GCG ATC GTG GTG GTC GAG AAC GTC GAG CGC GTG ATG GCG GAA GAG GGG TTG TCG CCG AAG GAG GCG ACC CGC AAG GCG ATG GGG CAG ATC ACC GGC GCA CTC GTC GGC GTG GCG CTC GTG CTG TCG GCG GTG TTC GTG CCG GTG GCG TTC TCC GGC GGC TCG GTC GGC GCG ATC TAT CGT CAG TTC TCG CTG ACG ATC GTG TCG GCG ATG GTG CTG TCG GTG CTG GTT GCG TTG ATT CTG ACG CCG GCG CTG TGC GCG ACG ATC CTC AAG CCG ATC CCG CAA GGG CAT CAC GAA GAG AAG AAG GGC TTC TTC GGC TGG TTC AAC CGC ACG TTC AAC AAC AGC CGC GAC AAG TAC CAC GTC GGC GTG CAC CAC GTG ATC AAG CGC TCG GGC CGC TGG CTC ATC ATC TAT CTG GTC GTG ATC GTC GCG GTC GGC CTG CTG TTC GTG CGC CTG CCG AAG TCG TTC CTG CCC GAT GAG GAC CAG GGC CTG ATG TTC GTG ATC GTG CAG ACG CCG TCC GGC TCC ACG CAG GAA ACG ACC GCG AAG ACG CTC GCG AAC ATT TCC GAC TAC CTG CTG AAG GAC GAG AAG GAA ATC GTC GAA TCG GCG TTC ACG GTC AAC GGC TTC AGC TTC GCG GGC CGC GGC CAG AAC TCG GGC CTC GTG TTC GTC CGC CTG AAG GAT TAC GCG CAG CGT CAG CAT GCG AAC CAG AAG GTG CAG GCG CTG ATC GGC CGG ATG TTC GGG CGT TAC GCG GGC TAC AAG GAC GCG CTC GTG ATT CCG TTC AAC CCG CCG TCG ATT CCG GAG CTC GGT ACC GCT GCC GGC TTC GAC TTC GAG CTG ACG GAC AAC GCC GGT CTT GGC CAC GAC GCG TTG ATG GCC GCG CGT AAC CAG TTG CTC GGG ATG GCG TCG AAG GAT CCG ACG CTG CAG GGT GTC CGT CCG AAC GGC CTG AAC GAC ACG CCG CAG TAC AAG GTC GAC ATC GAC CGC GAG AAG GCG AAT GCG CTG GGC GTG ACC GCG GAT GCG ATC GAC CAG ACG TTC TCG ATC GCA TGG GCG TCG AAG TAC GTG AAC AAC TTC CTC GAT ACC GAC GGC CGG ATC AAG AAG GTG TAC GTG CAG GCA GAC GCG CCG TTC CGG ATG ACG CCG GAA GAC ATG AAC ATC TGG TAC GTG CGC AAC GGG TCG GGC GGG ATG GTG CCG TTC AGC GCG TTC GCG ACC GGT CAC TGG ACG TAC GGT TCG CCG AAG CTC GAG CGC TAC AAC GGC GTG TCG GCG ATG GAA ATC CAG GGG CAG GCC GCA CCG GGC AAG TCG ACC GGT CAG GCG ATG GCC GCG ATG GAA ACG ATC GCG AAG AAG CTG CCG GTC GGT ATC GGC TAT TCG TGG ACG GGC CTG TCG TTC CAG GAA ATC CAG TCC GGT TCG CAG GCG CCG ATC CTG TAC GCG ATC TCG ATC CTC GTC GTG TTC CTG TGT CTC GCG GCG CTG TAT GAA AGC TGG TCG ATC CCG TTC TCG GTG ATC ATG GTC GTG CCG CTC GGC GTG ATC GGT GCG CTG CTC GCG GCC ACG ATG CGC GGC CTC GAG AAC GAC GTG TTC TTC CAG GTC GGC CTG CTG ACG ACC GTG GGC TTG TCC GCG AAG AAC GCG ATC CTG ATC GTC GAG TTC GCG CGC GAG CTG CAG CAG TCG GAG AAG ATG GGG CCG ATC GAG GCC GCG CTG GAA GCG GCG CGC CTG CGG CTG CGT CCG ATC CTG ATG ACG TCG CTC GCG TTC ATT CTC GGC GTG CTG CCG CTC GCG ATC AGC AAC GGC GCG GGC TCG GCG AGC CAG CAC GCG ATC GGC ACG GGC GTG ATC GGC GGG ATG ATC ACG GCG ACG TTC CTC GCG ATC TTC ATG ATC CCG ATG TTC TTC GTG AAG ATC CGT GCG ATC TTC AGC GGC GAG AAG GAA GAC GTC GAC GAG GCG CTG CGC CTG GCT CAG GAG CAC TCG --- --- --- CAC CAC GAA GAG AAG CCG --- --- --- --- --- --- --- --- --- --- --- GGC AAC GGC --- --- --- --- --- --- --- --- --- --- --- --- --- --- --- --- --- --- --- --- --- --- --- --- --- --- --- --- --- --- --- --- --- --- --- --- --- --- --- --- --- --- --- --- --- --- GAC --- GAA GGC AAC AAG GGA CAG --- --- --- 
RND4__GCA_001547525.1           ATG GCA AAG TTT TTT ATC GAT CGC CCG ATC TTC GCG TGG GTG ATC GCC ATC ATC CTG ATG CTG GCC GGG GTT GCG GCG ATC TTC ACG CTG CCG ATC TCG CAG TAT CCG ACG ATC GCG CCG CCA TCG ATC CAG ATC ACC GCG AAC TAC CCG GGC GCT TCC GCG AAG ACG GTG GAA GAC ACG GTG ACG CAG GTG ATC GAG CAG CAG ATG AGC GGT CTC GAC AAC TTC CTG TAC ATG TCG TCG ACG AGT GAC GAC TCG GGC AAC GCA ACG ATC ACG CTG ACC TTC GCG CCG GGC ACC AAC GCC GAC ATC GCG CAG GTT CAG GTG CAG AAC AAG CTG TCG CTC GCG ACG CCG GTT CTG CCG CAG GTC GTG CAG CAG CTC GGT CTG TCG GTC ACG AAG TCG AGC AGC AGC TTC CTG CTG GTG CTC GCC TTC AAC TCC GAA GAC GGC AGC ATG AAC AAG TAC GAC CTC GCG AAC TTC GTG GCG TCG CAC GTG AAG GAT CCG ATC AGC CGG CTG AAC GGC GTC GGT ACC GTC ACG CTG TTC GGC TCG CAG TAC GCG ATG CGG ATC TGG CTC GAC CCG AAC CGC CTG ACC AAC TAC GGC CTC ACG CCG GTC GAC GTC AGC TCG GCG ATC ACC GCG CAG AAC GTG CAG ATC GCG GGC GGC CAG ATC GGT GGC ACG CCG GCG AAG CCG GGC ACC GTG CTG CAG GCG ACG ATC ACC GAA TCG ACG CTG CTG CAG ACG CCC GAG CAG TTC GGC AAC ATC CTG CTG AAG GTC AAC CAG GAC GGC TCG CAG GTT CGC CTG AAG GAC GTC GCG CAG ATC GGC CTC GGC GGC GAA AAC TAC AAC TTC GAC ACG AAG TAC AAC GGT CAG CCG ACC GCG GCA CTC GGT ATC CAG CTC GCG ACC AAC GCG AAC GCC CTC GCG ACC GCG AAG GCC GTG CGC GCG AAG ATC GAC GAG CTC GCA CCG TTC TTC CCG CAC GGC CTC GTC GTG AAG TAT CCG TAC GAC ACG ACG CCG TTC GTG AAG CTG TCG ATC GAG GAA GTG GTC AAG ACG CTG CTC GAA GGT ATC GTG CTC GTG TTC CTC GTG ATG TAT CTG TTC CTG CAG AAC CTG CGG GCG ACG ATC ATC CCG ACG ATC GCG GTG CCG GTC GTG CTG CTC GGC ACG TTC GCG ATC ATG TCG ATG GTC GGC TTC TCG ATC AAC ACG CTG TCG ATG TTC GGT CTC GTG CTC GCG ATC GGC CTG CTG GTC GAC GAT GCG ATC GTG GTG GTC GAG AAC GTC GAG CGC GTG ATG GCG GAG GAG GGG CTG TCG CCG AAG GAG GCG ACC CGC AAG GCG ATG GGG CAG ATC ACC GGC GCA CTC GTC GGC GTG GCG CTC GTG CTG TCG GCG GTG TTC GTG CCG GTG GCG TTC TCC GGC GGC TCG GTC GGC GCG ATC TAT CGT CAG TTC TCG CTG ACG ATC GTG TCG GCG ATG GTG CTG TCG GTG CTG GTC GCG TTG ATT CTG ACG CCG GCG CTG TGC GCG ACG ATC CTC AAG CCG ATC CCG CAA GGG CAT CAC GAA GAG AAG AAG GGC TTC TTC GGC TGG TTC AAC CGC ACG TTC AAC AAC AGC CGC GAC AAG TAC CAC GTC GGC GTG CAC CAC GTG ATC AAG CGC TCG GGC CGC TGG CTC ATC ATC TAT CTG GTC GTG ATC GTC GCG GTC GGC CTG CTG TTC GTG CGC CTG CCG AAG TCG TTC CTG CCC GAT GAG GAC CAG GGC CTG ATG TTC GTG ATC GTG CAG ACG CCG TCG GGC TCC ACG CAG GAA ACG ACC GCG AAG ACG CTC GCG AAC ATT TCC GAC TAC CTG CTG AAG GAC GAG AAG GAA ATC GTC GAA TCG GCG TTC ACC GTC AAC GGC TTC AGC TTT GCG GGC CGC GGC CAG AAC TCG GGT CTC GTG TTC GTC CGC CTG AAG GAT TAC GCG CAG CGT CAG CAT GCG AAC CAG AAG GTG CAG GCG CTG ATC GGC CGG ATG TTC GGG CGT TAC GCG AGC TAC AAG GAC GCG CTC GTG ATT CCG TTC AAC CCG CCG TCG ATT CCG GAA CTC GGT ACC GCT GCC GGT TTC GAC TTC GAG CTG ACG GAC AAC GCC GGT CTC GGC CAC GAC GCG CTG ATG GCC GCG CGT AAC CAG TTG CTC GGG ATG GCG TCG AAG GAT CCG ACG CTG CAG GGT GTC CGT CCG AAC GGC CTG AAC GAT ACG CCG CAG TAC AAG GTC AAT ATC GAC CGC GAG AAG GCG AAT GCG CTG GGC GTG ACG GCG GAT GCG ATC GAC CAG ACG TTC TCG ATC GCG TGG GCG TCG AAG TAC GTG AAC AAC TTC CTC GAC ACC GAC GGC CGG ATC AAG AAG GTG TAC GTG CAG GCC GAC GCG CCG TTC CGG ATG ACG CCG GAA GAC ATG AAC ATC TGG TAC GTG CGC AAC GGG TCG GGC GGG ATG GTG CCG TTC AGC GCG TTC TCG ACC GGT CAC TGG ACG TAC GGT TCG CCG AAG CTC GAG CGC TAC AAC GGC GTG TCG GCG ATG GAA ATC CAG GGG CAG GCC GCA CCG GGC AAG TCG ACC GGT CAG GCG ATG GCC GCG ATG GAA ACG CTC GCG AAG AAG CTG CCG GTC GGT ATC GGC TAT TCG TGG ACG GGC CTG TCG TTC CAG GAA ATC CAG TCG GGC TCG CAG GCG CCG ATC CTG TAC GCG ATC TCG ATC CTC GTC GTG TTC CTG TGT CTC GCG GCG CTG TAT GAA AGC TGG TCG ATC CCG TTC TCG GTG ATC ATG GTC GTG CCG CTC GGC GTG ATC GGT GCG CTG CTC GCG GCC ACG ATG CGC GGC CTC GAG AAC GAC GTG TTC TTC CAG GTC GGC CTG CTG ACG ACC GTG GGC TTG TCC GCG AAG AAC GCG ATC CTG ATC GTC GAG TTC GCG CGC GAG CTG CAG CAG TCG GAG AAG ATG GGG CCG ATC GAG GCC GCG CTG GAA GCG GCG CGC CTG CGG CTG CGT CCG ATC CTG ATG ACG TCG CTC GCG TTC ATT CTC GGC GTG CTG CCG CTC GCG ATC AGC AAC GGC GCG GGC TCG GCG AGC CAG CAC GCG ATC GGC ACG GGC GTG ATC GGC GGA ATG ATC ACG GCG ACG TTC CTC GCG ATC TTC ATG ATC CCG ATG TTC TTC GTG AAG ATC CGT GCG ATC TTC AGC GGC GAG AAG GAA GAC GTC GAC GAG GCG CTG CGC CTG GCT CAG GAG CAC TCG --- --- --- CAC CAC GAA GAG AAG CCG --- --- --- --- --- --- --- --- --- --- --- GGC AAC GGC --- --- --- --- --- --- --- --- --- --- --- --- --- --- --- --- --- --- --- --- --- --- --- --- --- --- --- --- --- --- --- --- --- --- --- --- --- --- --- --- --- --- --- --- --- --- GAC --- GAA GGC AAC AAG GGA CAG --- --- --- 
RND4__GCA_000292915.1           ATG GCA AAG TTT TTT ATC GAT CGC CCG ATC TTC GCG TGG GTG ATC GCC ATC ATC CTG ATG CTG GCC GGG GTT GCG GCG ATC TTC ACG CTG CCG ATC TCG CAG TAT CCG ACG ATC GCG CCG CCA TCG ATC CAG ATC ACC GCG AAC TAC CCG GGC GCT TCC GCG AAG ACG GTG GAA GAC ACG GTG ACG CAG GTG ATC GAG CAG CAG ATG AGC GGT CTC GAC AAC TTC CTG TAC ATG TCG TCG ACG AGT GAC GAC TCG GGC AAC GCG ACC ATC ACG CTG ACG TTC GCG CCG GGT ACC AAC GCC GAC ATC GCG CAG GTT CAG GTC CAG AAC AAG CTG TCG CTC GCG ACG CCG ATT CTG CCG CAG GTC GTG CAG CAG CTC GGC CTG TCG GTG ACG AAG TCG AGC AGC AGC TTC CTG CTG GTG CTC GCC TTC AAC TCC GAA GAC GGC AGC ATG AAC AAG TAC GAC CTC GCG AAC TTC GTG GCG TCG CAC GTG AAG GAC CCG ATC AGC CGG TTG AAC GGC GTC GGT ACC GTC ACG CTG TTC GGC TCG CAG TAC GCG ATG CGG ATC TGG CTC GAC CCG AAC CGC CTG ACG AAC TAC GGC CTC ACG CCG GTC GAC GTG ACG AGC GCG ATC ACC GCA CAG AAC GTG CAG ATC GCG GGC GGC CAG ATC GGC GGC ACG CCG GCC AAG CCG GGC ACC GTG CTG CAG GCG ACG ATC ACC GAA TCG ACG CTG CTG CAG ACG CCC GAG CAG TTC GGC AAC ATC CTG CTG AAG GTC AAC CAG GAC GGC TCG CAG GTT CGC CTG AAG GAC GTC GCG CAG ATC GGC CTC GGC GGT GAA AAC TAC AAC TTC GAC ACG AAG TAC AAC GGT CAG CCG ACC GCG GCA CTC GGT ATC CAG CTC GCG ACC AAC GCG AAC GCG CTT GCG ACC GCG AAG GCC GTG CGC GCG AAG ATC GAC GAG CTC GCA CCG TTC TTC CCG CAC GGC CTC GTC GTG AAG TAT CCG TAC GAC ACG ACG CCG TTC GTG AAG CTG TCG ATC GAG GAA GTG GTC AAG ACG CTG CTC GAA GGT ATC GTG CTC GTG TTC CTC GTG ATG TAT CTG TTC CTG CAG AAC CTG CGG GCG ACG ATC ATC CCG ACG ATC GCG GTG CCG GTG GTG CTG CTC GGC ACG TTC GCG ATC ATG TCG ATG GTG GGC TTC TCG ATC AAC ACG CTG TCG ATG TTC GGC CTC GTG CTC GCA ATC GGC CTG CTG GTG GAC GAT GCG ATC GTG GTG GTC GAG AAC GTC GAG CGC GTG ATG GCG GAA GAG GGG CTG TCA CCG AAG GAG GCG ACC CGC AAG GCG ATG GGC CAG ATC ACC GGC GCA CTG GTC GGC GTG GCG CTC GTG CTG TCG GCG GTG TTC GTG CCG GTC GCG TTC TCC GGC GGT TCG GTC GGC GCG ATC TAT CGT CAG TTC TCG CTG ACG ATC GTG TCG GCG ATG GTG CTG TCC GTG CTG GTC GCG TTG ATT CTG ACG CCC GCA CTG TGC GCG ACG ATC CTC AAG CCG ATC CCG CAA GGG CAT CAC GAA GAG AAG AAG GGC TTC TTC GGC TGG TTC AAT CGC ACG TTC AAC AAC AGC CGC GAC AAG TAT CAC GTC GGC GTG CAC CAC GTG ATC AAG CGG TCG GGT CGC TGG CTC ATC ATC TAC CTG GTC GTG ATC GTC GCG GTC GGC CTG CTG TTC GTG CGC CTG CCG AAG TCG TTC CTG CCC GAT GAA GAC CAG GGC CTG ATG TTC GTG ATC GTG CAG ACG CCG TCG GGC TCG ACG CAG GAA ACG ACC GCG CGG ACG CTC GCG AAC ATT TCC GAC TAC CTG CTG AAG GAC GAG AAG GAA ATC GTC GAA TCC GCG TTC ACG GTC AAC GGC TTC AGC TTC GCC GGC CGC GGC CAG AAC TCC GGC CTG GTG TTC GTG CGC CTG AAG GAC TAC TCG CAG CGT CAG CAC GCG AAC CAG AAG GTG CAG GCG CTG ATC GGC CGG ATG TTC GGG CGC TAT TCG GGC TAC AAG GAC GCG ATC GTG ATC CCG TTC AAC CCG CCG TCG ATT CCG GAA CTC GGC ACC GCC GCC GGC TTC GAC TTC GAG CTG ACG GAC AAC GCC GGT CTC GGC CAC GAC GCG CTG ATG GCC GCA CGT AAC CAG CTG CTC GGG ATG GCC TCG AAG GAT CCG ACG CTG CAG GGT GTG CGT CCG AAC GGG CTG AAC GAC ACG CCG CAG TAC AAG GTC GAC ATC GAT CGC GAG AAG GCG AAC GCG CTC GGC GTG ACA GCG GAT GCG ATC GAC CAG ACG TTC TCG ATC GCG TGG GCG TCG AAG TAC GTG AAC AAC TTC CTC GAC ACC GAC GGC CGG ATC AAG AAG GTG TAC GTG CAG TCG GAT GCG CCG TTC CGG ATG ACG CCG GAA GAC ATG AAC ATC TGG TAC GTG CGC AAC GGC TCG GGC GGG ATG GTG CCG TTC AGC GCG TTC GCG ACC GGT CAC TGG ACC TAC GGT TCG CCG AAG CTG GAG CGC TAC AAC GGC GTG TCG GCA ATG GAA ATC CAG GGT CAG GCC GCA CCG GGC AAG TCG ACC GGT CAG GCG ATG ACC GCG ATG GAA GGG CTC GCG AAG AAG CTG CCG GTC GGT ATC GGC TAT TCG TGG ACC GGC CTG TCG TTC CAG GAA ATC CAG TCG GGC TCG CAG GCG CCG ATC CTG TAC GCG ATC TCG ATC CTC GTC GTG TTC CTG TGT CTG GCC GCA CTG TAT GAA AGC TGG TCG ATC CCG TTC TCG GTG ATC ATG GTG GTG CCG CTC GGC GTG ATC GGC GCA CTG CTC GCG GCG ACG ATG CGC GGC CTC GAG AAC GAC GTG TTC TTC CAG GTC GGC CTG TTG ACC ACG GTG GGC TTG TCC GCG AAG AAC GCG ATC CTG ATC GTC GAA TTC GCG CGC GAG TTG CAG CAG ACG GAA AAG ATG GGG CCG ATC GAG GCC GCG CTG GAA GCA GCG CGC CTG CGG CTG CGT CCG ATC CTG ATG ACG TCG CTC GCG TTC ATT CTC GGC GTG ATG CCG CTC GCG ATC AGC AAC GGC GCG GGT TCG GCC AGC CAG CAC GCG ATC GGT ACC GGC GTG ATC GGC GGG ATG ATC ACG GCG ACG TTC CTC GCG ATC TTC ATG ATC CCG ATG TTC TTC GTG AAG ATC CGC GGG ATC TTC AGC GGC GAG AAG GAA GAC GTC GAC GAG GCA CTG CGC CTG GCT CAG GAG CAC TCG --- --- --- CAC CAC GAA GAG AAG CCG --- --- --- --- --- --- --- --- --- --- --- GGC AAC GGC --- --- --- --- --- --- --- --- --- --- --- --- --- --- --- --- --- --- --- --- --- --- --- --- --- --- --- --- --- --- --- --- --- --- --- --- --- --- --- --- --- --- --- --- --- --- GAC --- CAA GGC AAC AAG GGA CAG --- --- --- 
RND4__GCA_000473485.1           ATG GCA AAG TTT TTT ATC GAT CGC CCG ATC TTC GCG TGG GTG ATC GCC ATC ATC CTG ATG CTG GCC GGG GTT GCG GCG ATC TTC ACG CTG CCG ATC TCG CAG TAT CCG ACG ATC GCA CCG CCA TCG ATC CAG ATC ACC GCG AAC TAC CCG GGC GCT TCC GCG AAG ACG GTG GAA GAC ACG GTG ACG CAG GTG ATC GAG CAG CAG ATG AGC GGT CTC GAC AAC TTC CTG TAC ATG TCG TCG ACC AGT GAC GAC TCG GGC AAC GCG ACG ATC ACG CTG ACT TTC GCG CCG GGT ACC AAC GCC GAC ATC GCG CAG GTC CAG GTG CAG AAC AAG CTG TCG CTC GCG ACG CCG ATC CTG CCG CAG GTC GTG CAG CAG CTC GGC CTC TCG GTG ACG AAG TCG AGC AGC AGC TTC CTG CTG GTG CTC GCC TTC AAC TCC GAA GAC GGC AGC ATG AAC AAG TAC GAC CTC GCG AAC TTC GTG GCG TCG CAC GTG AAG GAT CCG ATC AGC CGG TTG AAC GGC GTC GGT ACC GTC ACG CTG TTC GGC TCG CAG TAC GCG ATG CGG ATC TGG CTC GAC CCG AAC CGC CTG ACG AAC TAC GGC CTC ACG CCG GTC GAC GTC AGC TCC GCG ATC ACC GCG CAG AAC GTG CAG ATC GCA GGC GGC CAG ATC GGC GGC ACG CCG GCG AAG CCG GGC ACG ATG CTG CAG GCG ACG ATC ACC GAA TCG ACG CTG CTG CAG ACG CCC GAG CAG TTC GGC AAC ATC CTG CTG AAG GTC AAC CAG GAC GGC TCG CAG GTT CGC CTG AAG GAC GTC GCG CAG ATC GGC CTC GGC GGC GAA AAC TAC AAC TTC GAC ACG AAG TAC AAC GGT CAG CCG ACC GCG GCA CTC GGT ATC CAG CTC GCG ACC AAC GCG AAC GCG CTC GCG ACC GCG AAG GCC GTG CGC GCG AAG ATC GAC GAA CTG GCA CCG TTC TTC CCG CAC GGC CTC GTC GTG AAG TAC CCG TAC GAC ACG ACG CCG TTC GTG AAG CTG TCG ATC GAG GAA GTG GTC AAG ACG CTG CTC GAA GGT ATC GTG CTC GTG TTC CTC GTG ATG TAT CTG TTC CTG CAG AAC CTG CGG GCG ACG ATC ATC CCG ACG ATC GCG GTG CCG GTC GTG CTG CTC GGC ACG TTC GCG ATC ATG TCG ATG GTG GGC TTC TCG ATC AAC ACG CTG TCG ATG TTC GGC CTC GTG CTC GCG ATC GGC CTG CTG GTC GAC GAT GCG ATC GTG GTG GTG GAG AAC GTC GAG CGC GTG ATG GCG GAG GAG GGC CTG TCA CCG AAG GAG GCG ACC CGC AAG GCG ATG GGC CAG ATC ACC GGC GCA CTG GTC GGC GTG GCG CTG GTG CTG TCG GCG GTG TTT GTG CCG GTG GCG TTC TCG GGC GGT TCG GTC GGC GCG ATT TAT CGC CAG TTC TCG CTG ACG ATC GTG TCG GCG ATG GTG CTG TCG GTG CTC GTC GCG TTG ATT CTG ACG CCG GCA CTG TGC GCG ACG ATC CTC AAG CCG ATC CCG CAA GGG CAT CAC GAA GAG AAG AAG GGC TTC TTC GGC TGG TTC AAC CGC ACG TTC AAC AAC AGC CGC GAC AAG TAC CAC GTC GGC GTG CAC CAC GTG ATC AAG CGC TCG GGC CGC TGG CTG ATC ATC TAT CTG GTC GTG ATC GTC GCG GTT GGC CTG CTG TTC GTG CGC CTG CCG AAG TCG TTC CTG CCC GAT GAA GAC CAG GGC CTG ATG TTC GTG ATC GTG CAG ACG CCG TCG GGT TCG ACG CAG GAA ACG ACC GCG AAG ACG CTC GCG AAC ATT TCC GAC TAC CTG CTG AAG GAC GAG AAG GAA ATC GTC GAA TCG GCG TTC ACG GTC AAC GGC TTC AGC TTC GCG GGC CGT GGC CAG AAC TCC GGT CTC GTG TTC GTT CGC CTG AAG GAC TAC TCG CAG CGT CAG CAT GCG AAC CAG AAG GTG CAG GCG CTG ATC GGC CGG ATG TTC GGG CGC TAC TCG GGT TAC AAG GAC GCA GTG GTG ATC CCG TTC AAC CCG CCG TCG ATT CCT GAA CTC GGT ACG GCT GCC GGC TTC GAC TTC GAA CTG ACC GAC AAC GCG GGT CTC GGC CAC GAT GCG CTG ATG GCC GCG CGT AAC CAG CTG CTC GGG ATG GCC TCG AAG GAT CCG ACG CTG CAG GGC GTG CGC CCG AAC GGC CTG AAC GAT ACG CCG CAG TAC AAG GTC GAC ATC GAC CGC GAG AAG GCG AAT GCG CTC GGC GTG ACG GCG GAT GCG ATC GAC CAG ACG TTC TCG ATC GCA TGG GCA TCG AAG TAC GTG AAC AAC TTC CTG GAT ACC GAC GGC CGG ATC AAG AAG GTG TAC GTG CAG TCG GAT GCA CCG TTC CGG ATG ACG CCG GAA GAC TTG AAC ATC TGG TAC GTG CGC AAC GGG TCG GGC GGG ATG GTG CCG TTC AGC TCG TTC GCG ACC GGT CAC TGG ACG TAC GGT TCG CCG AAG CTC GAG CGC TAC AAC GGC GTG TCG GCG ATG GAA ATC CAG GGT CAG GCC GCA CCG GGC AAG TCG ACC GGT CAG GCG ATG GCC GCG ATG GAA GGG CTC GCG AAG AAG CTG CCG GTC GGT ATC GGC TAT TCG TGG ACC GGC CTG TCG TTC CAG GAA ATC CAG TCC GGC TCG CAG GCG CCG ATC CTG TAC GCG ATC TCG ATC CTC GTC GTG TTC CTG TGT CTG GCG GCA CTG TAT GAA AGC TGG TCG ATC CCG TTC TCG GTG ATC ATG GTG GTG CCG CTC GGC GTG ATC GGT GCA CTG CTC GCG GCG ACG ATG CGC GGT CTG GAA AAC GAC GTG TTC TTC CAG GTC GGC CTG CTG ACT ACC GTG GGC TTG TCC GCG AAG AAC GCG ATC CTG ATC GTC GAG TTC GCG CGC GAA CTG CAG CAG ACG GAG AAG ATG GGG CCG ATC GAG GCC GCG CTG GAA GCG GCG CGC CTG CGG CTG CGT CCG ATC CTG ATG ACG TCG CTC GCG TTC ATT CTC GGC GTG ATG CCG CTC GCG ATC AGC AAC GGC GCG GGT TCG GCC AGC CAG CAC GCA ATC GGT ACG GGC GTG ATC GGC GGG ATG ATC ACC GCG ACG TTC CTC GCG ATC TTC ATG ATC CCG ATG TTC TTC GTG AAG ATC CGT GCG ATC TTC AGC GGC GAG AAG GAA GAC GTC GAC GAG GCG CTG CGC CTG GCT CAG GAG CAC TCG --- --- --- CAC CAC GAA GAG AAG CCG --- --- --- --- --- --- --- --- --- --- --- GGC AAC GGC --- --- --- --- --- --- --- --- --- --- --- --- --- --- --- --- --- --- --- --- --- --- --- --- --- --- --- --- --- --- --- --- --- --- --- --- --- --- --- --- --- --- --- --- --- --- GAC --- GAA GGC AAC AAG GGA CAG --- --- --- 
RND4__GCA_001411495.1           ATG GCA AAG TTT TTT ATC GAT CGC CCG ATC TTC GCG TGG GTG ATC GCC ATC ATC CTG ATG CTG GCC GGG GTT GCG GCG ATC TTC ACG CTG CCG ATC TCG CAG TAT CCG ACG ATC GCA CCG CCA TCG ATC CAG ATC ACC GCG AAC TAC CCG GGC GCT TCC GCG AAG ACG GTG GAA GAC ACG GTG ACG CAG GTG ATC GAG CAG CAG ATG AGC GGT CTC GAC AAC TTC CTG TAC ATG TCG TCG ACC AGT GAC GAC TCG GGC AAC GCG ACG ATC ACG CTG ACT TTC GCG CCG GGT ACC AAC GCC GAC ATC GCG CAG GTC CAG GTG CAG AAC AAG CTG TCG CTC GCG ACG CCG ATC CTG CCG CAG GTC GTG CAG CAG CTC GGC CTC TCG GTG ACG AAG TCG AGC AGC AGC TTC CTG CTG GTG CTC GCC TTC AAC TCC GAA GAC GGC AGC ATG AAC AAG TAC GAC CTC GCG AAC TTC GTG GCG TCG CAC GTG AAG GAT CCG ATC AGC CGG TTG AAC GGC GTC GGT ACC GTC ACG CTG TTC GGC TCG CAG TAC GCG ATG CGG ATC TGG CTC GAC CCG AAC CGC CTG ACG AAC TAC GGC CTC ACG CCG GTC GAC GTC AGC TCC GCG ATC ACC GCG CAG AAC GTG CAG ATC GCA GGC GGC CAG ATC GGC GGC ACG CCG GCG AAG CCG GGC ACG ATG CTG CAG GCG ACG ATC ACC GAA TCG ACG CTG CTG CAG ACG CCC GAG CAG TTC GGC AAC ATC CTG CTG AAG GTC AAC CAG GAC GGC TCG CAG GTT CGC CTG AAG GAC GTC GCG CAG ATC GGC CTC GGC GGC GAA AAC TAC AAC TTC GAC ACG AAG TAC AAC GGT CAG CCG ACC GCG GCA CTC GGT ATC CAG CTC GCG ACC AAC GCG AAC GCG CTC GCG ACC GCG AAG GCC GTG CGC GCG AAG ATC GAC GAA CTG GCA CCG TTC TTC CCG CAC GGC CTC GTC GTG AAG TAC CCG TAC GAC ACG ACG CCG TTC GTG AAG CTG TCG ATC GAG GAA GTG GTC AAG ACG CTG CTC GAA GGT ATC GTG CTC GTG TTC CTC GTG ATG TAT CTG TTC CTG CAG AAC CTG CGG GCG ACG ATC ATC CCG ACG ATC GCG GTG CCG GTC GTG CTG CTC GGC ACG TTC GCG ATC ATG TCG ATG GTG GGC TTC TCG ATC AAC ACG CTG TCG ATG TTC GGC CTC GTG CTC GCG ATC GGC CTG CTG GTC GAC GAT GCG ATC GTG GTG GTG GAG AAC GTC GAG CGC GTG ATG GCG GAG GAG GGC CTG TCA CCG AAG GAG GCG ACC CGC AAG GCG ATG GGC CAG ATC ACC GGC GCA CTG GTC GGC GTG GCG CTG GTG CTG TCG GCG GTG TTT GTG CCG GTG GCG TTC TCG GGC GGT TCG GTC GGC GCG ATT TAT CGC CAG TTC TCG CTG ACG ATC GTG TCG GCG ATG GTG CTG TCG GTG CTC GTC GCG TTG ATT CTG ACG CCG GCA CTG TGC GCG ACG ATC CTC AAG CCG ATC CCG CAA GGG CAT CAC GAA GAG AAG AAG GGC TTC TTC GGC TGG TTC AAC CGC ACG TTC AAC AAC AGC CGC GAC AAG TAC CAC GTC GGC GTG CAC CAC GTG ATC AAG CGC TCG GGC CGC TGG CTG ATC ATC TAT CTG GTC GTG ATC GTC GCG GTT GGC CTG CTG TTC GTG CGC CTG CCG AAG TCG TTC CTG CCC GAT GAA GAC CAG GGC CTG ATG TTC GTG ATC GTG CAG ACG CCG TCG GGT TCG ACG CAG GAA ACG ACC GCG AAG ACG CTC GCG AAC ATT TCC GAC TAC CTG CTG AAG GAC GAG AAG GAA ATC GTC GAA TCG GCG TTC ACG GTC AAC GGC TTC AGC TTC GCG GGC CGT GGC CAG AAC TCC GGT CTC GTG TTC GTT CGC CTG AAG GAC TAC TCG CAG CGT CAG CAT GCG AAC CAG AAG GTG CAG GCG CTG ATC GGC CGG ATG TTC GGG CGC TAC TCG GGT TAC AAG GAC GCA GTG GTG ATC CCG TTC AAC CCG CCG TCG ATT CCT GAA CTC GGT ACG GCT GCC GGC TTC GAC TTC GAA CTG ACC GAC AAC GCG GGT CTC GGC CAC GAT GCG CTG ATG GCC GCG CGT AAC CAG CTG CTC GGG ATG GCC TCG AAG GAT CCG ACG CTG CAG GGC GTG CGC CCG AAC GGC CTG AAC GAT ACG CCG CAG TAC AAG GTC GAC ATC GAC CGC GAG AAG GCG AAT GCG CTC GGC GTG ACG GCG GAT GCG ATC GAC CAG ACG TTC TCG ATC GCA TGG GCA TCG AAG TAC GTG AAC AAC TTC CTG GAT ACC GAC GGC CGG ATC AAG AAG GTG TAC GTG CAG TCG GAT GCA CCG TTC CGG ATG ACG CCG GAA GAC TTG AAC ATC TGG TAC GTG CGC AAC GGG TCG GGC GGG ATG GTG CCG TTC AGC TCG TTC GCG ACC GGT CAC TGG ACG TAC GGT TCG CCG AAG CTC GAG CGC TAC AAC GGC GTG TCG GCG ATG GAA ATC CAG GGT CAG GCC GCA CCG GGC AAG TCG ACC GGT CAG GCG ATG GCC GCG ATG GAA GGG CTC GCG AAG AAG CTG CCG GTC GGT ATC GGC TAT TCG TGG ACC GGC CTG TCG TTC CAG GAA ATC CAG TCC GGC TCG CAG GCG CCG ATC CTG TAC GCG ATC TCG ATC CTC GTC GTG TTC CTG TGT CTG GCG GCA CTG TAT GAA AGC TGG TCG ATC CCG TTC TCG GTG ATC ATG GTG GTG CCG CTC GGC GTG ATC GGT GCA CTG CTC GCG GCG ACG ATG CGC GGT CTG GAA AAC GAC GTG TTC TTC CAG GTC GGC CTG CTG ACT ACC GTG GGC TTG TCC GCG AAG AAC GCG ATC CTG ATC GTC GAG TTC GCG CGC GAA CTG CAG CAG ACG GAG AAG ATG GGG CCG ATC GAG GCC GCG CTG GAA GCG GCG CGC CTG CGG CTG CGT CCG ATC CTG ATG ACG TCG CTC GCG TTC ATT CTC GGC GTG ATG CCG CTC GCG ATC AGC AAC GGC GCG GGT TCG GCC AGC CAG CAC GCA ATC GGT ACG GGC GTG ATC GGC GGG ATG ATC ACC GCG ACG TTC CTC GCG ATC TTC ATG ATC CCG ATG TTC TTC GTG AAG ATC CGT GCG ATC TTC AGC GGC GAG AAG GAA GAC GTC GAC GAG GCG CTG CGC CTG GCT CAG GAG CAC TCG --- --- --- CAC CAC GAA GAG AAG CCG --- --- --- --- --- --- --- --- --- --- --- GGC AAC GGC --- --- --- --- --- --- --- --- --- --- --- --- --- --- --- --- --- --- --- --- --- --- --- --- --- --- --- --- --- --- --- --- --- --- --- --- --- --- --- --- --- --- --- --- --- --- GAC --- GAA GGC AAC AAG GGA CAG --- --- --- 
RND4__GCA_001718535.1           ATG GCA AAG TTT TTT GTC GAT CGC CCG ATC TTC GCG TGG GTG ATC GCC ATC ATC CTG ATG CTG GCC GGG GTT GCG GCG ATC TTC ACG CTA CCG ATC TCG CAG TAT CCG ACG ATC GCG CCG CCA TCG ATC CAG ATC ACC GCG AAC TAT CCG GGC GCT TCC GCG AAG ACG GTG GAA GAC ACG GTG ACG CAG GTG ATC GAG CAG CAG ATG AGC GGT CTC GAC AAC TTC CTG TAC ATG TCG TCG ACA AGC GAC GAC TCG GGT AAC GCG ACG ATC ACG CTG ACC TTC GCG CCG GGT ACC AAC GCC GAC ATC GCG CAG GTG CAG GTG CAG AAC AAG CTG TCG CTC GCG ACG CCG GTT CTG CCG CAG GTC GTG CAG CAG CTC GGC CTG TCG GTG ACG AAG TCG AGC AGC AGC TTC CTG CTG GTG CTC GCC TTC AAC TCC GAA GAC GGC AGC ATG AAC AAG TAC GAC CTC GCG AAC TTC GTG GCG TCG CAC GTG AAG GAT CCG ATC AGC CGG TTG AAT GGC GTC GGT ACC GTC ACG CTG TTC GGC TCG CAG TAC GCG ATG CGG ATC TGG CTC GAC CCG ACC CGC CTG ACC AAC TAC GGC CTC ACG CCG GTC GAC GTC AGC TCG GCG ATC ACC GCG CAG AAC GTG CAG ATC GCG GGC GGT CAG CTC GGC GGC ACG CCG GCG AAG CCG GGC ACC GTG CTG CAG GCG ACG ATC ACC GAA TCG ACG CTG CTG CAG ACG CCC GAG CAG TTC GGC AAC ATC CTG CTG AAG GTC AAC CAG GAC GGC TCG CAG GTG CGC CTG AAG GAC GTC GCG CAG ATC GGC CTC GGC GGC GAA AAC TAC AAC TTC GAC ACG AAG TAC AAC GGT CAG CCG ACC GCG GCA CTC GGT ATC CAG CTC GCG ACC AAC GCG AAC GCG CTC GCG ACC GCG AAG GCC GTG CGC GCG AAG ATC GAC GAG CTC TCG CCG TTC TTC CCG CAC GGC CTC GTC GTG AAG TAT CCG TAC GAC ACG ACG CCG TTC GTG AAG CTG TCG ATC GAG GAA GTG GTC AAG ACG CTG CTC GAA GGT ATC GTG CTC GTG TTC CTC GTG ATG TAT CTG TTC CTG CAG AAC CTG CGG GCG ACG ATC ATC CCG ACG ATC GCG GTG CCG GTC GTG CTG CTC GGC ACG TTC GCG ATC ATG TCG ATG GTG GGC TTC TCG ATC AAC ACG CTG TCG ATG TTC GGC CTC GTG CTC GCG ATC GGC CTG CTG GTC GAC GAT GCG ATC GTG GTG GTG GAG AAC GTC GAG CGC GTG ATG GCG GAA GAA GGC TTG TCG CCG AAG GAG GCG ACC CGC AAG GCG ATG GGC CAG ATC ACC GGC GCA CTG GTC GGC GTG GCG CTC GTG CTG TCG GCG GTG TTC GTG CCG GTG GCG TTC TCG GGC GGC TCG GTC GGC GCG ATC TAT CGT CAG TTC TCG CTG ACG ATC GTG TCG GCG ATG GTG CTG TCG GTG CTC GTC GCG TTG ATT CTG ACG CCG GCA CTG TGC GCG ACG ATC CTC AAG CCG ATC CCG CAA GGG CAT CAC GAA GAG AAG AAG GGC TTC TTC GGC TGG TTC AAC CGC ACG TTC AAC AAC AGC CGC GAC AAG TAC CAC GTC GGC GTG CAC CAC GTG ATC AAG CGC TCG GGC CGC TGG CTC ATC ATC TAT CTG GTC GTG ATC GTC GCG GTC GGG CTG CTG TTC GTG CGC CTG CCG AAG TCG TTC CTG CCC GAT GAA GAC CAG GGC CTG ATG TTC GTG ATC GTG CAG ACG CCG TCG GGT TCG ACG CAG GAA ACG ACC GCG AAG ACG CTC GCG AAC ATT TCC GAC TAC CTG CTG AAG GAC GAG AAG GAA ATC GTC GAG TCG GCG TTC ACG GTC AAC GGC TTC AGC TTC GCG GGC CGC GGC CAG AAC TCC GGT CTC GTG TTC GTG CGC CTG AAG GAT TAC TCG CAG CGT CAG CAC GCG AAC CAG AAG GTG CAG GCG CTG ATC GGC CGG ATG TTC GGG CGC TAC GCG GGC TAC AAG GAC GCG ATC GTG ATC CCG TTC AAC CCG CCG TCG ATT CCC GAA CTC GGC ACG GCT GCC GGC TTC GAC TTC GAG CTG ACG GAC AAC GCC GGT CTC GGC CAC GAT GCG CTG ATG GCC GCG CGT AAC CAG TTG CTC GGG ATG GCT TCG AAG GAT CCG ACG CTG CAG GGC GTG CGC CCG AAC GGC CTG AAC GAC ACG CCG CAG TAC AAG GTC GAC ATC GAC CGC GAG AAG GCG AAT GCG CTG GGC GTG ACG GCG GAT GCG ATC GAC CAG ACG TTC TCG ATC GCA TGG GCG TCG AAG TAC GTG AAC AAC TTC CTC GAC ACC GAC GGC CGG ATC AAG AAG GTG TAC GTG CAG GCG GAC GCG CCG TTC CGG ATG ACG CCG GAA GAC ATG AAC GTC TGG TAC GTG CGC AAC GGG TCG GGC GGG ATG GTG CCG TTC AGT TCG TTC GCG ACC GGC CAC TGG ACG TAC GGT TCG CCG AAG CTC GAG CGC TAC AAC GGC GTG TCG GCG ATG GAA ATC CAG GGT CAG GCC GCA CCG GGC AAG TCG ACC GGC CAG GCG ATG GCC GCG ATG GAA GGG CTC GCG AAG AAG CTG CCG GTC GGT ATC GGC TAT TCG TGG ACC GGC CTG TCG TTC CAG GAA ATC CAG TCC GGT TCG CAG GCG CCG ATC CTG TAC GCG ATC TCG ATC CTC GTC GTG TTC CTG TGT CTC GCG GCG CTG TAT GAA AGC TGG TCG ATC CCG TTC TCG GTG ATC ATG GTG GTG CCG CTC GGC GTG ATC GGC GCA CTG CTT GCG GCC ACG ATG CGC GGT CTG GAA AAC GAC GTG TTC TTC CAG GTC GGC CTG CTG ACC ACC GTG GGC TTG TCC GCG AAG AAC GCG ATC CTG ATC GTG GAA TTC GCG CGC GAG TTG CAG ATG ACG GAG AAG ATG GGG CCG ATC GAG GCC GCG CTG GAA GCG GCG CGC CTG CGG CTG CGC CCG ATC CTG ATG ACG TCG CTC GCG TTC ATT CTC GGC GTG ATG CCG CTC GCG ATC AGC AAC GGC GCG GGT TCG GCC AGC CAG CAT GCG ATC GGT ACG GGC GTG ATC GGC GGG ATG ATC ACG GCG ACG TTC CTC GCG ATC TTC ATG ATC CCG ATG TTC TTC GTG AAG ATC CGC GCG ATC TTC AGC GGC GAG AAG GAA GAC GTC GAC GAG GCG CTG CGC CTG GCT CAG GAG CAC TCG --- --- --- CAC CAC GAA GAG AAG CCG --- --- --- --- --- --- --- --- --- --- --- GGC AAC GGC --- --- --- --- --- --- --- --- --- --- --- --- --- --- --- --- --- --- --- --- --- --- --- --- --- --- --- --- --- --- --- --- --- --- --- --- --- --- --- --- --- --- --- --- --- --- GAC --- GAA GGC AAC AAG GGA CAG --- --- --- 
RND4__GCA_000504665.1           ATG GCA AAG TTT TTT ATC GAT CGC CCG ATC TTC GCG TGG GTG ATC GCC ATC ATC CTG ATG CTG GCC GGG GTT GCG GCG ATC TTC ACG CTG CCG ATC TCG CAG TAT CCG ACG ATC GCG CCG CCA TCT ATC CAG ATC ACC GCG AAC TAC CCG GGC GCT TCC GCG AAG ACG GTG GAA GAC ACG GTG ACG CAG GTG ATC GAG CAG CAG ATG AGC GGT CTC GAC AAC TTC CTG TAC ATG TCG TCG ACG AGT GAC GAC TCG GGC AAC GCA ACG ATC ACG CTG ACC TTC GCG CCG GGC ACC AAC GCC GAT ATC GCG CAG GTG CAG GTG CAG AAC AAG CTG TCG CTC GCG ACG CCG GTT CTG CCG CAG GTC GTG CAG CAA CTC GGT CTG TCG GTC ACG AAG TCG AGC AGC AGC TTC CTG CTG GTG CTC GCC TTC AAC TCC GAA GAC GGC AGC ATG AAC AAG TAC GAC CTC GCG AAC TTC GTG GCG TCG CAC GTG AAG GAC CCG ATC AGC CGG TTG AAC GGC GTC GGT ACC GTC ACG CTG TTC GGC TCG CAG TAC GCG ATG CGG ATC TGG CTC GAC CCG AAC CGC CTG ACC AAC TAC GGC CTC ACG CCG GTC GAC GTC AGC TCC GCG ATC ACC GCG CAG AAC GTG CAG ATC GCG GGC GGC CAG ATC GGC GGC ACG CCG GCG AAG CCG GGC ACC GTG CTG CAG GCG ACG ATC ACC GAA TCG ACG CTG CTG CAG ACG CCC GAG CAG TTC GGC AAC ATC CTG CTG AAG GTC AAC CAG GAC GGC TCG CAG GTT CGC CTG AAG GAC GTC GCG CAG ATC GGC CTC GGC GGC GAA AAC TAC AAC TTC GAC ACG AAG TAC AAC GGT CAG CCG ACC GCG GCA CTC GGT ATC CAG CTC GCG ACC AAC GCG AAC GCG CTC GCG ACC GCG AAG GCC GTG CGC GCG AAG ATC GAC GAG CTC GCA CCG TTC TTC CCG CAC GGC CTC GTC GTG AAG TAC CCG TAC GAC ACG ACG CCG TTC GTG AAG CTG TCG ATC GAG GAA GTG GTC AAG ACG CTG CTC GAA GGT ATC GTG CTC GTG TTC CTC GTG ATG TAT CTG TTC CTG CAG AAC CTG CGG GCG ACG ATC ATC CCG ACG ATC GCG GTG CCG GTC GTG CTG CTC GGC ACG TTC GCG ATC ATG TCG CTG GTG GGC TTC TCG ATC AAC ACG CTG TCG ATG TTC GGC CTC GTG CTC GCG ATC GGC CTG CTG GTC GAC GAT GCG ATC GTG GTG GTC GAG AAC GTC GAG CGC GTG ATG GCG GAG GAG GGA CTG TCG CCG AAG GAG GCG ACC CGC AAG GCG ATG GGC CAG ATT ACC GGC GCA CTC GTC GGC GTG GCG CTC GTG CTG TCG GCG GTG TTC GTG CCG GTG GCG TTC TCC GGC GGC TCG GTC GGC GCG ATC TAT CGT CAG TTC TCG CTG ACG ATC GTG TCG GCG ATG GTG CTG TCG GTG CTG GTC GCG TTG ATT CTG ACG CCG GCC CTG TGC GCG ACG ATC CTG AAG CCG ATC GAG AAG GGA CAT CAC GAA GAG AAG AAG GGC TTC TTC GGC TGG TTC AAC CGC ACG TTC AAC AAC AGC CGC GAC AAG TAC CAC GTC GGC GTG CAC CAC GTG ATC AAG CGC TCG GGC CGC TGG CTC ATC ATC TAT CTG GTC GTG ATC GTC GCG GTC GGG CTG CTG TTC GTG CGC CTG CCG AAG TCG TTC CTG CCC GAT GAA GAC CAG GGC CTG ATG TTC GTG ATC GTG CAG ACG CCG TCG GGT TCG ACG CAG GAA ACG ACC GCG AAG ACG CTC GCG AAC ATT TCC GAC TAC CTG CTG AAG GAC GAG AAG GAA ATC GTC GAA TCG GCG TTC ACG GTC AAC GGC TTC AGC TTC GCG GGC CGC GGC CAG AAC TCG GGT CTC GTG TTC GTG CGC CTG CGG GAC TAC TCG CAG CGC CAG CAT GCG AAC CAG AAG GTG CAG GCG TTG ATC GGC CGG ATG TTC GGG CGC TAC GCG GGC TAC AAG GAC GCG CTC GTG ATC CCG TTC AAC CCG CCG TCG ATT CCC GAA CTC GGC ACG GCC GCC GGC TTC GAC TTC GAG CTG ACG GAC AAC GCC GGT CTT GGC CAC GAC GCG CTG ATG GCC GCA CGT AAC CAG CTG CTC GGG ATG GCT TCG AAG GAT CCG ACG CTG CAG GGT GTC CGT CCG AAC GGC CTG AAC GAT ACG CCG CAG TAC AAG GTC GAC ATC GAC CGC GAG AAG GCG AAT GCA CTG GGC GTG ACG GCG GAT GCG ATC GAC CAG ACG TTC TCG ATC GCG TGG GCG TCG AAG TAC GTG AAC AAC TTC CTC GAC ACC GAC GGC CGG ATC AAG AAG GTG TAC GTG CAG GCC GAC GCG CCG TTC CGG ATG ACG CCG GAA GAC ATG AAC ATC TGG TAC GTG CGC AAC GGG TCG GGC GGG ATG GTG CCG TTC AGC GCG TTC GCG ACC GGT CAC TGG ACG TAC GGT TCG CCG AAG CTC GAG CGC TAC AAC GGC GTG TCG GCG ATG GAA ATC CAG GGT CAG GCC GCA CCG GGC AAG TCG ACC GGT CAG GCG ATG ACC GCG ATG GAA GGG CTC GCG AAG AAG CTG CCG GTC GGT ATC GGC TAT TCG TGG ACC GGC CTG TCG TTC CAG GAA ATC CAG TCC GGC TCG CAG GCG CCG ATC CTG TAC GCG ATC TCG ATC CTC GTC GTG TTC CTG TGT CTC GCG GCG CTG TAT GAA AGC TGG TCG ATC CCG TTC TCG GTG ATC ATG GTG GTG CCG CTC GGC GTG ATC GGC GCA CTG CTT GCG GCG ACG ATG CGC GGC CTC GAG AAC GAC GTG TTC TTC CAG GTC GGC CTG CTG ACC ACC GTG GGC TTG TCC GCG AAG AAC GCG ATT CTG ATC GTC GAG TTC GCG CGC GAA CTG CAG CTG ACG GAG AAG ATG GGG CCG ATC GAG GCC GCG CTG GAA GCA GCG CGC CTG CGG CTG CGT CCG ATC CTG ATG ACG TCG CTC GCG TTC ATT CTC GGC GTG ATG CCG CTC GCG ATC AGC AAC GGC GCG GGT TCG GCA AGC CAG CAC GCG ATC GGT ACG GGC GTG ATC GGC GGG ATG ATC ACG GCG ACG TTC CTC GCG ATC TTC ATG ATC CCG ATG TTC TTC GTG AAG ATC CGT GCG ATC TTC AGC GGC GAG AAG GAA GAC GTC GAC GAG GCG CTG CGC CTG GCT CAG GCG CAC TCG --- --- --- CAC CAC GAA GAG ACG CCG --- --- --- --- --- --- --- --- --- --- --- GGC AAC GGC --- --- --- --- --- --- --- --- --- --- --- --- --- --- --- --- --- --- --- --- --- --- --- --- --- --- --- --- --- --- --- --- --- --- --- --- --- --- --- --- --- --- --- --- --- --- GAC --- GAA GGC AAC AAG GGA CAG --- --- ---
[truncated: 31,548,947 more chars]
